# Supplementary material for: Insights into the Evolution of Longevity from the Bowhead Whale Genome
Source: Cell Rep. 2015 Jan 6;10(1):112–22. doi: 10.1016/j.celrep.2014.12.008 (PMC4536333; doi:10.1016/j.celrep.2014.12.008)
Supplement: Supplemental Folder 1. Full List of Transposable Elements Distribution, Full List of Filtered and Unfiltered Gene Duplications, Gene Loss Alignments, Full List of Candidates under Selection, Selective Pressure Variation QC Alignments, and Full List of Bowhead-Specific Mutations, Related to Results [file mmc2.zip]

Archive with 61 entries (60 files):
- all_duplicates.fasta
- bowhead_mutations.xlsx
- filtered_duplicates.fasta
- gene_expression.xlsx
- gene_loss_alignments.pdf
- QC Alignments/
- QC Alignments/PosSites_reciprocal_group_2717_Bowhead_modelA.fasta
- QC Alignments/PosSites_reciprocal_group_2717_Mysticeti_modelA.fasta
- QC Alignments/PosSites_reciprocal_group_2798_Mysticeti_modelA.fasta
- QC Alignments/PosSites_reciprocal_group_3000_Bowhead_modelA.fasta
- QC Alignments/PosSites_reciprocal_group_3060_Orca_modelA.fasta
- QC Alignments/PosSites_reciprocal_group_3166_Minke_modelA.fasta
- QC Alignments/PosSites_reciprocal_group_3191_Bowhead_modelA.fasta
- QC Alignments/PosSites_reciprocal_group_3205_Cetacea_modelA.fasta
- QC Alignments/PosSites_reciprocal_group_3205_Mysticeti_modelA.fasta
- QC Alignments/PosSites_reciprocal_group_3226_Mysticeti_modelA.fasta
- QC Alignments/PosSites_reciprocal_group_3230_Bowhead_modelA.fasta
- QC Alignments/PosSites_reciprocal_group_3253_Minke_modelA.fasta
- QC Alignments/PosSites_reciprocal_group_3270_Bowhead_modelA.fasta
- QC Alignments/PosSites_reciprocal_group_3316_Mysticeti_modelA.fasta
- QC Alignments/PosSites_reciprocal_group_3351_Mysticeti_modelA.fasta
- QC Alignments/PosSites_reciprocal_group_3412_Minke_modelA.fasta
- QC Alignments/PosSites_reciprocal_group_3418_Bowhead_modelA.fasta
- QC Alignments/PosSites_reciprocal_group_3527_Minke_modelA.fasta
- QC Alignments/PosSites_reciprocal_group_3608_Mysticeti_modelA.fasta
- QC Alignments/PosSites_reciprocal_group_3642_Mysticeti_modelA.fasta
- QC Alignments/PosSites_reciprocal_group_3645_Bowhead_modelA.fasta
- QC Alignments/PosSites_reciprocal_group_3645_Minke_modelA.fasta
- QC Alignments/PosSites_reciprocal_group_3702_Mysticeti_modelA.fasta
- QC Alignments/PosSites_reciprocal_group_3756_Minke_modelA.fasta
- QC Alignments/PosSites_reciprocal_group_3791_Bowhead_modelA.fasta
- QC Alignments/PosSites_reciprocal_group_3797_Minke_modelA.fasta
- QC Alignments/PosSites_reciprocal_group_3808_Orca_modelA.fasta
- QC Alignments/PosSites_reciprocal_group_3819_Bowhead_modelA.fasta
- QC Alignments/PosSites_reciprocal_group_3819_Orca_modelA.fasta
- QC Alignments/PosSites_reciprocal_group_3835_Mysticeti_modelA.fasta
- QC Alignments/PosSites_reciprocal_group_3843_Bowhead_modelA.fasta
- QC Alignments/PosSites_reciprocal_group_3868_Mysticeti_modelA.fasta
- QC Alignments/PosSites_reciprocal_group_3880_Mysticeti_modelA.fasta
- QC Alignments/PosSites_reciprocal_group_3952_Mysticeti_modelA.fasta
- QC Alignments/PosSites_reciprocal_group_3967_Bowhead_modelA.fasta
- QC Alignments/PosSites_reciprocal_group_4003_Orca_modelA.fasta
- QC Alignments/PosSites_reciprocal_group_4066_Mysticeti_modelA.fasta
- QC Alignments/PosSites_reciprocal_group_4080_Minke_modelA.fasta
- QC Alignments/PosSites_reciprocal_group_4196_Minke_modelA.fasta
- QC Alignments/PosSites_reciprocal_group_4203_Cetacea_modelA.fasta
- QC Alignments/PosSites_reciprocal_group_4250_Bowhead_modelA.fasta
- QC Alignments/PosSites_reciprocal_group_4250_Mysticeti_modelA.fasta
- QC Alignments/PosSites_reciprocal_group_4347_Cetacea_modelA.fasta
- QC Alignments/PosSites_reciprocal_group_4385_Bowhead_modelA.fasta
- QC Alignments/PosSites_reciprocal_group_4395_Mysticeti_modelA.fasta
- QC Alignments/PosSites_reciprocal_group_4439_Mysticeti_modelA.fasta
- QC Alignments/PosSites_reciprocal_group_4461_Orca_modelA.fasta
- QC Alignments/PosSites_reciprocal_group_4480_Bowhead_modelA.fasta
- QC Alignments/PosSites_reciprocal_group_4480_Minke_modelA.fasta
- QC Alignments/PosSites_reciprocal_group_4480_Orca_modelA.fasta
- QC Alignments/PosSites_reciprocal_group_4509_Mysticeti_modelA.fasta
- QC Alignments/PosSites_reciprocal_group_4793_Bowhead_modelA.fasta
- selection_results.xlsx
- site_confirmation.csv
- TE.xlsx
