# Supplementary material for: Insights into the Evolution of Longevity from the Bowhead Whale Genome
Source: Cell Rep. 2015 Jan 6;10(1):112–22. doi: 10.1016/j.celrep.2014.12.008 (PMC4536333; doi:10.1016/j.celrep.2014.12.008)
Supplement: Supplemental Folder 1. Full List of Transposable Elements Distribution, Full List of Filtered and Unfiltered Gene Duplications, Gene Loss Alignments, Full List of Candidates under Selection, Selective Pressure Variation QC Alignments, and Full List of Bowhead-Specific Mutations, Related to Results [file mmc2.zip › bowhead_mutations.xlsx]

## Sheet: Sheet1
id	n(unique)	positions	align length	ratio	symbol
ENSBTAP00000052837	7	7 17 28 22 6 4 37	47	0.148936	ELOF1
ENSBTAP00000025026	12	35 26 78 79 16 29 50 36 9 37 73 76	86	0.139535	SNX3
ENSBTAP00000047327	7	32 7 28 13 6 8 5	54	0.12963	ACP1
ENSBTAP00000020904	26	130 131 225 227 158 88 93 136 144 29 65 197 182 3 75 134 213 108 137 163 191 216 10 148 140 5	229	0.113537	GMPR
ENSBTAP00000056448	32	70 99 200 179 272 95 277 69 109 163 151 150 11 53 122 48 158 281 214 257 126 123 39 58 15 52 137 56 37 169 216 86	282	0.113475	WDR5
ENSBTAP00000052234	6	32 33 44 25 34 45	55	0.109091	FAM168B
ENSBTAP00000028053	31	237 32 204 165 80 18 246 145 201 177 178 232 175 155 189 212 159 85 213 51 41 226 47 211 258 169 216 43 171 195 242	290	0.106897	ACTR1A
ENSBTAP00000006535	5	6 35 33 21 5	49	0.102041	NUP133
ENSBTAP00000017009	5	23 25 40 9 47	58	0.0862069	REEP5
ENSBTAP00000020094	4	13 36 37 31	47	0.0851064	ATP6V0E1
ENSBTAP00000016877	29	32 342 26 314 193 262 341 331 158 315 144 304 298 134 228 323 184 201 145 265 296 169 151 132 37 196 340 150 343	345	0.084058	HDAC1
ENSBTAP00000007087	9	85 83 7 14 69 99 30 101 19	117	0.0769231	MOCS2
ENSBTAP00000014666	13	123 170 36 95 138 139 78 168 173 178 86 133 171	180	0.0722222	RAC2
ENSBTAP00000002144	4	17 58 4 19	61	0.0655738	FUNDC1
ENSBTAP00000021846	7	21 80 2 22 18 44 36	110	0.0636364	COMMD7
ENSBTAP00000001374	12	165 68 114 115 168 92 109 173 162 151 19 82	189	0.0634921	HIBADH
ENSBTAP00000019650	4	40 47 59 24	64	0.0625	NUDCD2
ENSBTAP00000016852	3	40 2 29	51	0.0588235	CAPSL
ENSBTAP00000028498	2	27 22	40	0.05	S100A14
ENSBTAP00000043881	11	198 129 74 150 53 217 48 158 212 149 229	234	0.0470085	GHITM
ENSBTAP00000014829	2	27 28	43	0.0465116	CYTL1
ENSBTAP00000012232	12	123 161 21 261 57 75 188 79 143 158 151 54	265	0.045283	PORCN
ENSBTAP00000022251	3	29 36 58	69	0.0434783	HIGD1B
ENSBTAP00000024518	10	181 206 141 149 185 160 215 86 117 5	241	0.0414938	NCK1
ENSBTAP00000004009	5	28 40 68 98 99	122	0.0409836	RWDD4
ENSBTAP00000005146	11	274 32 90 276 7 273 135 99 18 46 275	277	0.0397112	PIP4K2C
ENSBTAP00000011076	6	104 120 134 80 148 133	152	0.0394737	VPS29
ENSBTAP00000016283	3	35 75 37	79	0.0379747	AWAT2
ENSBTAP00000005438	11	104 33 286 48 121 99 37 177 157 105 290	292	0.0376712	SKIL
ENSBTAP00000025528	9	189 53 129 18 6 25 84 114 59	239	0.0376569	TIA1
ENSBTAP00000017856	6	33 88 84 85 89 86	160	0.0375	HTATIP2
ENSBTAP00000019139	8	63 65 64 61 58 59 60 66	214	0.0373832	CLK2
ENSBTAP00000025040	3	26 77 31	83	0.0361446	CMC1
ENSBTAP00000028602	5	72 55 11 93 86	139	0.0359712	CFL1
ENSBTAP00000021752	6	158 28 146 135 109 148	167	0.0359281	TEAD2
ENSBTAP00000001846	6	104 51 121 135 137 132	168	0.0357143	AP3S2
ENSBTAP00000025390	6	122 119 57 15 135 145	188	0.0319149	COMMD10
ENSBTAP00000014792	4	3 2 4 5	132	0.030303	CCDC58
ENSBTAP00000025502	8	206 87 13 111 24 164 19 196	264	0.030303	RNMTL1
ENSBTAP00000002532	6	3 48 76 117 175 55	200	0.03	VTI1B
ENSBTAP00000053877	2	2 23	67	0.0298507	SYCN
ENSBTAP00000056156	4	55 35 22 41	134	0.0298507	GPX5
ENSBTAP00000004048	4	32 136 132 133	137	0.0291971	RNF125
ENSBTAP00000040410	3	71 72 30	105	0.0285714	EDF1
ENSBTAP00000010567	6	181 61 2 59 60 62	211	0.028436	MRPS35
ENSBTAP00000030039	4	147 148 149 41	150	0.0266667	FAM3C
ENSBTAP00000039548	5	156 115 155 154 157	196	0.0255102	PPME1
ENSBTAP00000048073	2	3 4	80	0.025	BRI3
ENSBTAP00000041860	1	27	41	0.0243902	TXN
ENSBTAP00000035705	2	46 52	83	0.0240964	ARHGAP11B
ENSBTAP00000012182	5	203 3 122 38 81	214	0.0233645	PPP2CB
ENSBTAP00000052852	6	7 129 99 207 257 203	261	0.0229885	GJB6
ENSBTAP00000006987	2	87 73	88	0.0227273	POLR3H
ENSBTAP00000046356	4	33 127 90 150	177	0.0225989	MCTS1
ENSBTAP00000023167	5	170 23 168 164 171	226	0.0221239	GJB2
ENSBTAP00000013035	3	134 135 133	136	0.0220588	KDELR3
ENSBTAP00000015473	9	289 332 390 227 305 20 296 76 171	408	0.0220588	FARSB
ENSBTAP00000053764	9	70 71 68 25 74 75 69 77 76	418	0.0215311	TMEM67
ENSBTAP00000028551	4	184 185 183 171	186	0.0215054	FAM213A
ENSBTAP00000020818	11	309 353 88 352 292 13 222 332 52 356 256	515	0.0213592	KARS
ENSBTAP00000006533	1	26	47	0.0212766	PCGF5
ENSBTAP00000015427	1	19	47	0.0212766	PDE7A
ENSBTAP00000027187	1	8	47	0.0212766	RNF139
ENSBTAP00000022579	2	75 81	95	0.0210526	FUNDC2
ENSBTAP00000032779	4	75 140 96 47	194	0.0206186	YWHAQ
ENSBTAP00000013366	7	3 7 9 2 8 4 5	340	0.0205882	CBFA2T2
ENSBTAP00000011718	2	97 31	98	0.0204082	CELA1
ENSBTAP00000010311	3	39 14 112	148	0.0202703	PPA1
ENSBTAP00000017860	1	47	50	0.02	GLRX5
ENSBTAP00000043962	1	26	50	0.02	SUPT3H
ENSBTAP00000002805	2	11 44	101	0.019802	CRISP2
ENSBTAP00000014222	5	32 160 38 125 86	257	0.0194553	PKD2L1
ENSBTAP00000007374	6	159 95 176 163 292 86	312	0.0192308	UXS1
ENSBTAP00000010389	2	51 65	104	0.0192308	FIS1
ENSBTAP00000012396	8	149 50 295 58 145 393 5 113	428	0.0186916	TRIM29
ENSBTAP00000024282	5	35 32 28 3 213	270	0.0185185	CYP2S1
ENSBTAP00000043789	2	74 38	108	0.0185185	APOD
ENSBTAP00000024515	4	91 93 95 92	223	0.0179372	PSMD7
ENSBTAP00000020478	1	33	56	0.0178571	DTYMK
ENSBTAP00000014010	3	149 165 31	170	0.0176471	GGCT
ENSBTAP00000019267	2	32 107	115	0.0173913	ATP6V1G2
ENSBTAP00000009379	2	33 94	116	0.0172414	ENSA
ENSBTAP00000027552	1	18	58	0.0172414	NEU2
ENSBTAP00000003788	2	3 2	118	0.0169492	RAD51
ENSBTAP00000026720	3	129 96 3	186	0.016129	CEP44
ENSBTAP00000021338	3	186 185 187	188	0.0159574	EXOSC5
ENSBTAP00000043654	1	43	63	0.015873	AGT
ENSBTAP00000020767	3	42 84 137	190	0.0157895	IL20RA
ENSBTAP00000024713	7	384 385 386 380 381 379 382	444	0.0157658	CUL4B
ENSBTAP00000021827	1	14	64	0.015625	RNF122
ENSBTAP00000025991	6	78 244 222 226 224 223	384	0.015625	EIF2B4
ENSBTAP00000055960	9	67 80 521 533 75 450 543 374 558	576	0.015625	PKP3
ENSBTAP00000003955	3	41 43 133	193	0.015544	PSMB8
ENSBTAP00000017320	1	27	65	0.0153846	CCK
ENSBTAP00000021230	1	27	65	0.0153846	ZC3H8
ENSBTAP00000028457	2	99 116	130	0.0153846	CWH43
ENSBTAP00000030639	5	193 179 210 209 34	331	0.0151057	ABHD5
ENSBTAP00000028854	1	2	67	0.0149254	PDZD9
ENSBTAP00000020417	1	54	68	0.0147059	CDC42SE1
ENSBTAP00000055186	5	118 120 124 121 126	340	0.0147059	CDCP2
ENSBTAP00000028494	5	336 283 201 285 279	342	0.0146199	FARSA
ENSBTAP00000005307	1	27	69	0.0144928	SERPINA5
ENSBTAP00000011999	4	280 279 277 278	281	0.0142349	UBLCP1
ENSBTAP00000017088	4	21 51 236 103	281	0.0142349	ARR3
ENSBTAP00000002384	4	277 215 275 187	282	0.0141844	STC2
ENSBTAP00000049636	2	67 29	141	0.0141844	MYL1
ENSBTAP00000017457	1	31	71	0.0140845	MTX3
ENSBTAP00000007030	6	259 253 341 258 256 257	427	0.0140515	TPH1
ENSBTAP00000037841	5	90 88 84 83 89	356	0.0140449	TINAGL1
ENSBTAP00000010569	4	190 192 193 191	286	0.013986	LMAN2
ENSBTAP00000020124	2	142 27	144	0.0138889	TNIP2
ENSBTAP00000027254	5	33 71 118 295 4	361	0.0138504	USP1
ENSBTAP00000022606	2	122 95	145	0.0137931	IL22RA2
ENSBTAP00000023954	2	90 91	146	0.0136986	SH3GL3
ENSBTAP00000030484	3	151 122 123	219	0.0136986	SH3YL1
ENSBTAP00000010834	4	35 217 262 135	294	0.0136054	OR51E2
ENSBTAP00000045829	2	92 60	149	0.0134228	C6orf106
ENSBTAP00000026999	3	80 219 190	224	0.0133929	TIMP4
ENSBTAP00000001851	1	50	75	0.0133333	N6AMT1
ENSBTAP00000053843	2	68 58	150	0.0133333	CHRNA10
ENSBTAP00000041625	2	76 86	151	0.013245	HSCB
ENSBTAP00000015734	5	206 277 38 103 65	378	0.0132275	HDAC2
ENSBTAP00000055511	1	48	76	0.0131579	HLA-DOB
ENSBTAP00000009712	1	42	77	0.012987	ENY2
ENSBTAP00000043168	3	200 125 103	231	0.012987	ENDOU
ENSBTAP00000003701	7	3 213 400 2 58 4 55	540	0.012963	TMEM63A
ENSBTAP00000017194	4	35 121 248 247	310	0.0129032	TMEM25
ENSBTAP00000012416	4	276 191 44 54	311	0.0128617	TMEM79
ENSBTAP00000006432	6	130 458 381 249 312 232	467	0.012848	TGM3
ENSBTAP00000033805	9	443 445 440 385 446 441 438 444 439	702	0.0128205	KIF5B
ENSBTAP00000010843	4	303 193 109 16	313	0.0127796	MRPS5
ENSBTAP00000019984	1	78	79	0.0126582	PTRHD1
ENSBTAP00000033149	1	5	79	0.0126582	MAL
ENSBTAP00000044793	1	70	79	0.0126582	SPA17
ENSBTAP00000007990	2	2 49	162	0.0123457	PPM1J
ENSBTAP00000023996	3	70 99 66	244	0.0122951	LANCL2
ENSBTAP00000007054	4	75 205 256 76	327	0.0122324	VRK3
ENSBTAP00000001068	2	33 16	164	0.0121951	TMED3
ENSBTAP00000001565	7	261 262 265 256 260 264 257	580	0.012069	RPS6KC1
ENSBTAP00000006038	3	123 120 9	250	0.012	ABHD10
ENSBTAP00000022178	6	255 257 251 252 253 256	503	0.0119284	ETFDH
ENSBTAP00000023468	3	51 101 195	252	0.0119048	BMP3
ENSBTAP00000026209	1	25	84	0.0119048	IL1RN
ENSBTAP00000024666	1	13	86	0.0116279	IGJ
ENSBTAP00000043778	1	12	86	0.0116279	HRASLS5
ENSBTAP00000000669	1	47	88	0.0113636	OTOR
ENSBTAP00000015606	2	59 54	176	0.0113636	SYNM
ENSBTAP00000037698	1	6	88	0.0113636	LYRM2
ENSBTAP00000008482	7	67 512 492 183 489 491 490	622	0.011254	PIWIL1
ENSBTAP00000006807	1	21	89	0.011236	GZMK
ENSBTAP00000038371	5	228 305 361 285 106	445	0.011236	ASB2
ENSBTAP00000042612	1	36	89	0.011236	BANF1
ENSBTAP00000018100	3	237 30 141	269	0.0111524	CHORDC1
ENSBTAP00000002182	2	61 42	180	0.0111111	NIP7
ENSBTAP00000056630	1	34	90	0.0111111	POPDC3
ENSBTAP00000015114	2	157 29	181	0.0110497	KCNMB2
ENSBTAP00000009995	6	519 53 57 52 56 54	544	0.0110294	IKBKB
ENSBTAP00000005642	2	69 109	184	0.0108696	RGS16
ENSBTAP00000000906	3	274 276 275	277	0.0108303	WDR37
ENSBTAP00000039598	3	274 33 17	277	0.0108303	C11orf42
ENSBTAP00000019167	1	64	93	0.0107527	C12orf23
ENSBTAP00000021525	1	65	93	0.0107527	COX4I2
ENSBTAP00000053392	2	158 164	187	0.0106952	MCCC2
ENSBTAP00000028988	3	136 259 112	281	0.0106762	ANXA5
ENSBTAP00000009222	2	108 2	188	0.0106383	MOK
ENSBTAP00000032803	3	23 3 258	282	0.0106383	ATP6V1C2
ENSBTAP00000052187	1	47	94	0.0106383	UBXN10
ENSBTAP00000053278	1	41	94	0.0106383	UCK2
ENSBTAP00000013139	2	157 113	189	0.010582	PDCL3
ENSBTAP00000019285	4	269 297 159 40	380	0.0105263	FBXO40
ENSBTAP00000020347	1	6	95	0.0105263	MRPS10
ENSBTAP00000033821	9	549 82 534 545 556 544 551 504 485	859	0.0104773	TSHZ2
ENSBTAP00000025915	5	155 165 110 209 132	482	0.0103734	ANGEL1
ENSBTAP00000027768	1	23	97	0.0103093	FAM92B
ENSBTAP00000024914	4	386 2 3 236	390	0.0102564	DDX20
ENSBTAP00000023078	2	28 169	196	0.0102041	ERCC1
ENSBTAP00000003559	1	49	99	0.010101	APEX1
ENSBTAP00000018595	1	67	99	0.010101	ACYP1
ENSBTAP00000013607	2	39 196	199	0.0100503	CHKA
ENSBTAP00000003935	1	52	100	0.01	NME6
ENSBTAP00000012592	3	143 145 144	300	0.01	ARFGAP2
ENSBTAP00000014520	1	23	100	0.01	SSBP1
ENSBTAP00000055953	1	36	100	0.01	ONECUT1
ENSBTAP00000000284	3	204 293 55	301	0.00996678	OR51E1
ENSBTAP00000021983	2	80 2	201	0.00995025	MAPKAPK3
ENSBTAP00000012863	7	572 203 594 202 431 187 647	704	0.00994318	GOLGA3
ENSBTAP00000007077	4	142 129 396 353	403	0.00992556	XKRX
ENSBTAP00000034443	8	7 2 131 6 3 8 4 724	806	0.00992556	ANKRD28
ENSBTAP00000001730	3	277 255 105	303	0.00990099	RHO
ENSBTAP00000006382	1	8	101	0.00990099	SLC24A5
ENSBTAP00000015084	1	89	101	0.00990099	FAM58A
ENSBTAP00000025561	1	11	101	0.00990099	S100A4
ENSBTAP00000025809	2	91 187	202	0.00990099	CNR2
ENSBTAP00000012594	4	203 303 135 327	408	0.00980392	PACSIN3
ENSBTAP00000010864	2	75 98	205	0.0097561	EXPH5
ENSBTAP00000012385	2	203 205	206	0.00970874	PANX3
ENSBTAP00000030408	2	75 109	206	0.00970874	TTPA
ENSBTAP00000025622	1	63	104	0.00961538	FGF11
ENSBTAP00000044932	1	50	104	0.00961538	DERL1
ENSBTAP00000011048	2	36 108	209	0.00956938	APBA3
ENSBTAP00000014975	1	78	105	0.00952381	SNX31
ENSBTAP00000010973	3	138 117 297	317	0.00946372	ETV4
ENSBTAP00000012804	3	149 240 106	319	0.00940439	SERPINF1
ENSBTAP00000019758	2	63 58	213	0.00938967	SPARC
ENSBTAP00000021789	2	107 75	213	0.00938967	F10
ENSBTAP00000033173	4	103 414 385 13	426	0.00938967	FRMD8
ENSBTAP00000012331	3	155 90 232	320	0.009375	RRAGC
ENSBTAP00000000643	2	212 213	214	0.00934579	CCBL2
ENSBTAP00000045245	1	61	107	0.00934579	IMMP1L
ENSBTAP00000026756	8	384 639 644 733 466 534 178 293	862	0.00928074	MYBPC2
ENSBTAP00000046530	1	104	108	0.00925926	SHARPIN
ENSBTAP00000001284	4	304 302 303 305	434	0.00921659	SMARCD1
ENSBTAP00000011098	1	50	109	0.00917431	KIAA0141
ENSBTAP00000018238	4	388 185 377 231	436	0.00917431	ZFYVE20
ENSBTAP00000026305	1	10	109	0.00917431	MDM1
ENSBTAP00000050108	1	57	109	0.00917431	STARD7
ENSBTAP00000014058	4	274 303 167 218	440	0.00909091	NDNF
ENSBTAP00000020040	1	95	110	0.00909091	RBP2
ENSBTAP00000047585	2	82 124	222	0.00900901	TMEM74
ENSBTAP00000046254	3	151 138 171	334	0.00898204	CCR4
ENSBTAP00000023522	6	660 491 344 300 657 634	669	0.00896861	JUP
ENSBTAP00000004727	1	92	112	0.00892857	VSTM2A
ENSBTAP00000017032	2	38 101	224	0.00892857	STX3
ENSBTAP00000044947	8	237 241 240 236 243 235 238 242	897	0.00891862	NCKAP1
ENSBTAP00000022591	2	131 99	225	0.00888889	C2orf44
ENSBTAP00000008851	2	40 140	226	0.00884956	PPP1R3A
ENSBTAP00000050839	5	198 57 348 269 362	568	0.00880282	LINGO4
ENSBTAP00000046225	3	61 205 265	341	0.00879765	F2RL1
ENSBTAP00000000244	2	204 96	228	0.00877193	MMD
ENSBTAP00000007945	2	68 56	228	0.00877193	DCAKD
ENSBTAP00000040624	1	105	114	0.00877193	CREBL2
ENSBTAP00000042336	2	110 101	228	0.00877193	LRRC34
ENSBTAP00000020550	5	170 165 167 164 169	574	0.0087108	FGFR1
ENSBTAP00000013410	1	18	115	0.00869565	C3orf18
ENSBTAP00000032330	4	17 407 273 352	463	0.00863931	OGFOD1
ENSBTAP00000012512	1	8	116	0.00862069	NDUFA6
ENSBTAP00000020261	1	30	116	0.00862069	CD74
ENSBTAP00000024834	3	198 4 187	348	0.00862069	GPRC5C
ENSBTAP00000030624	1	26	116	0.00862069	CISH
ENSBTAP00000009263	2	14 112	234	0.00854701	CALHM1
ENSBTAP00000016642	1	16	117	0.00854701	CASP6
ENSBTAP00000017259	1	34	117	0.00854701	PPCS
ENSBTAP00000020332	2	26 154	234	0.00854701	NXPH3
ENSBTAP00000027120	1	5	117	0.00854701	DUSP2
ENSBTAP00000022580	3	29 120 340	353	0.00849858	PCYT1A
ENSBTAP00000049747	1	102	118	0.00847458	COCH
ENSBTAP00000014927	2	48 205	237	0.00843882	HPDL
ENSBTAP00000031835	2	99 179	239	0.0083682	B3GALT5
ENSBTAP00000023834	1	17	120	0.00833333	DOLPP1
ENSBTAP00000023962	2	106 101	240	0.00833333	DPEP3
ENSBTAP00000037709	1	3	121	0.00826446	MSTO1
ENSBTAP00000009351	2	32 115	243	0.00823045	LGALS12
ENSBTAP00000015289	1	25	122	0.00819672	ZP2
ENSBTAP00000019842	2	218 243	244	0.00819672	SIRT5
ENSBTAP00000001463	2	185 114	245	0.00816327	ANXA4
ENSBTAP00000051553	3	108 85 54	368	0.00815217	ZBTB34
ENSBTAP00000053019	3	166 313 199	369	0.00813008	PLS1
ENSBTAP00000005119	3	35 71 15	370	0.00810811	TGM1
ENSBTAP00000053900	2	46 173	248	0.00806452	GPR39
ENSBTAP00000009998	3	237 282 227	375	0.008	FKBP4
ENSBTAP00000021795	1	50	125	0.008	SLCO4A1
ENSBTAP00000027446	1	34	125	0.008	RHOD
ENSBTAP00000056048	1	61	125	0.008	FAM107A
ENSBTAP00000001782	4	203 441 201 195	503	0.00795229	PMPCA
ENSBTAP00000015593	4	3 283 2 4	504	0.00793651	TLL2
ENSBTAP00000018541	5	588 88 60 73 343	630	0.00793651	GALNT3
ENSBTAP00000018554	2	78 72	252	0.00793651	PSAT1
ENSBTAP00000023475	1	2	126	0.00793651	TIFAB
ENSBTAP00000050529	2	102 248	252	0.00793651	GPR142
ENSBTAP00000054999	1	42	126	0.00793651	ADO
ENSBTAP00000008999	5	455 114 543 456 101	631	0.00792393	DHX34
ENSBTAP00000021263	2	114 115	254	0.00787402	CADM4
ENSBTAP00000025136	1	20	127	0.00787402	DCTN3
ENSBTAP00000028610	1	66	127	0.00787402	CSF3
ENSBTAP00000010428	2	218 172	256	0.0078125	SLC38A6
ENSBTAP00000026420	1	125	128	0.0078125	MRPL46
ENSBTAP00000031290	1	4	128	0.0078125	TSPAN15
ENSBTAP00000003272	3	25 212 223	386	0.00777202	SYT5
ENSBTAP00000003956	7	553 733 836 840 835 834 901	903	0.00775194	RALGAPB
ENSBTAP00000016570	2	194 191	258	0.00775194	ETFA
ENSBTAP00000053822	1	95	129	0.00775194	C11orf53
ENSBTAP00000001353	2	171 247	259	0.00772201	AKAP3
ENSBTAP00000010212	2	182 183	259	0.00772201	CDK5
ENSBTAP00000021109	2	162 178	259	0.00772201	UBE2J2
ENSBTAP00000041206	7	74 543 626 262 474 425 98	908	0.00770925	MYBPC1
ENSBTAP00000000433	1	40	130	0.00769231	TPPP2
ENSBTAP00000050491	1	8	130	0.00769231	NRIP3
ENSBTAP00000027304	3	208 332 224	391	0.00767263	SOX30
ENSBTAP00000007900	2	128 50	261	0.00766284	POLH
ENSBTAP00000000321	1	127	131	0.00763359	MRAP2
ENSBTAP00000017781	1	129	131	0.00763359	ANKRD22
ENSBTAP00000024060	1	32	131	0.00763359	TSPO
ENSBTAP00000041936	1	71	131	0.00763359	NAT8L
ENSBTAP00000017544	1	2	132	0.00757576	C14orf166B
ENSBTAP00000028639	1	2	132	0.00757576	C1orf51
ENSBTAP00000028701	1	93	132	0.00757576	RWDD3
ENSBTAP00000035549	1	46	132	0.00757576	DOK3
ENSBTAP00000023681	6	21 53 466 432 171 603	793	0.0075662	ALS2CL
ENSBTAP00000005468	1	110	133	0.0075188	PDC
ENSBTAP00000047402	1	13	133	0.0075188	RFESD
ENSBTAP00000001536	2	217 215	268	0.00746269	DGAT2
ENSBTAP00000017968	2	241 50	268	0.00746269	ATP6V1C1
ENSBTAP00000023779	1	84	134	0.00746269	ZMAT5
ENSBTAP00000015362	1	85	135	0.00740741	STK32C
ENSBTAP00000016884	1	26	135	0.00740741	GLO1
ENSBTAP00000043899	1	134	136	0.00735294	RBBP9
ENSBTAP00000009629	5	326 604 87 88 86	681	0.00734214	JAG2
ENSBTAP00000028777	3	165 207 385	409	0.00733496	TDRKH
ENSBTAP00000054974	2	2 245	273	0.00732601	ENTPD2
ENSBTAP00000001687	3	48 49 113	411	0.00729927	CLPB
ENSBTAP00000000354	4	139 141 140 277	551	0.00725953	NAALAD2
ENSBTAP00000008144	1	85	138	0.00724638	DTWD1
ENSBTAP00000015764	2	254 73	276	0.00724638	CHAF1B
ENSBTAP00000024773	3	279 277 278	416	0.00721154	IPO11
ENSBTAP00000015804	1	55	139	0.00719424	CKAP4
ENSBTAP00000021871	1	80	139	0.00719424	CDNF
ENSBTAP00000038429	2	83 230	278	0.00719424	SESTD1
ENSBTAP00000053746	1	20	139	0.00719424	TESC
ENSBTAP00000020103	18	559 480 407 1065 1141 1026 106 292 2122 847 497 969 115 279 1473 1136 19 1865	2507	0.0071799	DSP
ENSBTAP00000013264	2	221 153	279	0.00716846	FAM53C
ENSBTAP00000006000	1	92	140	0.00714286	C1D
ENSBTAP00000018493	1	91	140	0.00714286	QPCT
ENSBTAP00000045522	1	15	140	0.00714286	LRRC6
ENSBTAP00000022679	5	53 57 58 59 54	701	0.00713267	HCN3
ENSBTAP00000005807	3	81 254 66	421	0.00712589	GDF5
ENSBTAP00000014838	3	74 279 275	423	0.0070922	PIEZO2
ENSBTAP00000005062	2	266 255	283	0.00706714	PEX2
ENSBTAP00000055311	4	233 156 112 38	567	0.00705467	LCMT2
ENSBTAP00000020102	3	198 413 59	427	0.00702576	SLC16A1
ENSBTAP00000016601	5	681 281 345 472 62	712	0.00702247	NLRX1
ENSBTAP00000010461	2	60 180	286	0.00699301	TNS4
ENSBTAP00000011368	2	104 16	287	0.00696864	SAMD8
ENSBTAP00000007203	1	97	144	0.00694444	METTL21A
ENSBTAP00000026562	1	82	144	0.00694444	SLC35D2
ENSBTAP00000028364	1	47	144	0.00694444	PSMB4
ENSBTAP00000029091	1	104	144	0.00694444	ARV1
ENSBTAP00000042185	1	130	144	0.00694444	DDIT3
ENSBTAP00000014899	3	2 408 393	433	0.00692841	DNAJC11
ENSBTAP00000040420	3	33 25 317	433	0.00692841	SLC6A12
ENSBTAP00000029204	3	286 299 131	434	0.00691244	KIAA0319
ENSBTAP00000003997	3	374 352 388	436	0.00688073	SLC16A6
ENSBTAP00000055715	8	365 375 366 526 40 83 379 328	1167	0.00685518	IGSF1
ENSBTAP00000012628	2	280 59	293	0.00682594	NGDN
ENSBTAP00000020595	2	127 128	293	0.00682594	TBC1D10B
ENSBTAP00000027667	4	96 301 95 94	586	0.00682594	USP33
ENSBTAP00000008907	2	199 174	294	0.00680272	PHGDH
ENSBTAP00000024865	2	174 270	294	0.00680272	T
ENSBTAP00000050205	1	54	147	0.00680272	OSTC
ENSBTAP00000054723	2	180 187	294	0.00680272	TPBG
ENSBTAP00000006376	3	104 106 105	444	0.00675676	KPNA3
ENSBTAP00000022487	1	147	148	0.00675676	METTL1
ENSBTAP00000022625	1	116	148	0.00675676	TEKT5
ENSBTAP00000027457	1	132	148	0.00675676	SMTNL2
ENSBTAP00000002897	2	130 295	297	0.00673401	SNX15
ENSBTAP00000000858	1	126	149	0.00671141	PPP1R16B
ENSBTAP00000003860	1	78	149	0.00671141	PPM1M
ENSBTAP00000008329	1	34	149	0.00671141	TXNL4B
ENSBTAP00000023084	3	419 396 367	447	0.00671141	BAG5
ENSBTAP00000027907	2	189 279	298	0.00671141	TRIM7
ENSBTAP00000028563	1	36	149	0.00671141	HOXB3
ENSBTAP00000006262	1	142	150	0.00666667	NEIL2
ENSBTAP00000009806	1	127	150	0.00666667	DNASE1L1
ENSBTAP00000043009	1	80	150	0.00666667	GTPBP10
ENSBTAP00000022855	2	268 265	302	0.00662252	CHRNA4
ENSBTAP00000025895	1	115	151	0.00662252	MED28
ENSBTAP00000013299	4	124 326 424 122	606	0.00660066	FANCD2
ENSBTAP00000014826	4	524 36 112 117	606	0.00660066	ZKSCAN2
ENSBTAP00000005722	1	54	152	0.00657895	COQ10A
ENSBTAP00000005725	3	203 252 194	456	0.00657895	THNSL2
ENSBTAP00000007836	1	68	152	0.00657895	PRPH2
ENSBTAP00000027470	2	71 296	305	0.00655738	STK16
ENSBTAP00000017086	2	276 244	306	0.00653595	LPL
ENSBTAP00000018647	2	179 296	306	0.00653595	ACPL2
ENSBTAP00000021614	3	330 48 435	459	0.00653595	RNF157
ENSBTAP00000028967	3	401 415 413	459	0.00653595	TGFBRAP1
ENSBTAP00000024729	1	14	154	0.00649351	SPERT
ENSBTAP00000032931	2	229 270	308	0.00649351	ARHGAP25
ENSBTAP00000016890	2	307 37	309	0.00647249	SERPINI1
ENSBTAP00000056507	2	241 113	309	0.00647249	UBQLN3
ENSBTAP00000016534	1	9	155	0.00645161	ELF5
ENSBTAP00000017649	3	105 159 138	465	0.00645161	SMAD2
ENSBTAP00000024429	1	115	156	0.00641026	RBM48
ENSBTAP00000028269	1	143	156	0.00641026	MYLPF
ENSBTAP00000028478	2	280 294	312	0.00641026	RASGEF1C
ENSBTAP00000030304	1	2	156	0.00641026	CSRP3
ENSBTAP00000028432	4	620 68 376 352	625	0.0064	SPHKAP
ENSBTAP00000015701	1	27	157	0.00636943	SPPL2A
ENSBTAP00000008495	4	549 601 548 550	629	0.0063593	CAPN7
ENSBTAP00000023945	1	32	158	0.00632911	EGLN2
ENSBTAP00000028322	1	22	158	0.00632911	CENPI
ENSBTAP00000049243	2	68 121	316	0.00632911	SLC27A3
ENSBTAP00000024799	5	131 13 159 248 293	792	0.00631313	UNC45A
ENSBTAP00000012109	2	274 87	317	0.00630915	SLC2A4
ENSBTAP00000018173	2	25 182	317	0.00630915	EDNRA
ENSBTAP00000023844	2	184 5	317	0.00630915	ACTRT2
ENSBTAP00000002271	1	39	159	0.00628931	ODF3
ENSBTAP00000020074	2	99 100	319	0.00626959	FBXO9
ENSBTAP00000026918	2	104 149	319	0.00626959	NIPAL4
ENSBTAP00000001818	3	479 167 52	480	0.00625	SLC26A9
ENSBTAP00000009694	1	17	160	0.00625	ANKRD61
ENSBTAP00000024300	1	13	160	0.00625	APIP
ENSBTAP00000026654	4	282 283 284 285	642	0.00623053	CDC5L
ENSBTAP00000037867	1	53	162	0.00617284	TMEM54
ENSBTAP00000023976	1	115	163	0.00613497	EMP3
ENSBTAP00000025388	1	19	163	0.00613497	SYNGR2
ENSBTAP00000025906	1	58	163	0.00613497	CLDN7
ENSBTAP00000039941	1	114	163	0.00613497	ARHGDIG
ENSBTAP00000009745	2	18 187	327	0.00611621	CPA1
ENSBTAP00000019570	1	67	164	0.00609756	HELT
ENSBTAP00000021025	1	2	164	0.00609756	FKBP11
ENSBTAP00000026587	1	79	164	0.00609756	ATP4B
ENSBTAP00000034949	1	126	164	0.00609756	RCVRN
ENSBTAP00000020933	3	118 492 18	493	0.00608519	EML2
ENSBTAP00000014030	8	291 80 655 868 1059 1018 1130 1167	1316	0.00607903	RP11-101E3.5
ENSBTAP00000054184	4	21 343 393 409	658	0.00607903	C10orf71
ENSBTAP00000019073	1	114	165	0.00606061	RABL5
ENSBTAP00000010676	2	200 201	331	0.0060423	RPF1
ENSBTAP00000010436	1	122	166	0.0060241	CHMP2B
ENSBTAP00000015257	1	75	166	0.0060241	INPP5K
ENSBTAP00000005181	2	3 2	333	0.00600601	UBP1
ENSBTAP00000020422	3	336 195 404	500	0.006	PHKA2
ENSBTAP00000026442	1	89	167	0.00598802	ALKBH2
ENSBTAP00000026052	3	452 48 476	503	0.00596421	TBC1D2
ENSBTAP00000011564	4	226 243 216 550	672	0.00595238	GUCY2D
ENSBTAP00000021357	4	673 672 484 671	674	0.00593472	CPT1B
ENSBTAP00000024426	1	7	169	0.00591716	SYT15
ENSBTAP00000010297	3	87 395 73	509	0.00589391	KIRREL2
ENSBTAP00000020682	1	142	170	0.00588235	ENKUR
ENSBTAP00000020778	1	43	170	0.00588235	SDF4
ENSBTAP00000021672	1	59	170	0.00588235	RHOV
ENSBTAP00000024050	1	26	170	0.00588235	FAM221A
ENSBTAP00000000176	2	196 275	341	0.0058651	LRFN3
ENSBTAP00000020710	2	207 258	341	0.0058651	GPR84
ENSBTAP00000052498	2	72 161	341	0.0058651	ASPHD2
ENSBTAP00000044652	1	7	171	0.00584795	BABAM1
ENSBTAP00000026500	4	451 34 608 539	685	0.00583942	DIS3
ENSBTAP00000021097	2	144 317	343	0.0058309	PROKR2
ENSBTAP00000000207	1	142	173	0.00578035	SPINT2
ENSBTAP00000004376	1	129	173	0.00578035	SLC35B4
ENSBTAP00000040913	1	31	173	0.00578035	FAM71D
ENSBTAP00000027838	2	246 114	347	0.00576369	LOXL4
ENSBTAP00000013367	2	302 264	348	0.00574713	NAE1
ENSBTAP00000017243	1	115	174	0.00574713	FAM53B
ENSBTAP00000032435	1	85	174	0.00574713	PARD6A
ENSBTAP00000055362	2	241 81	348	0.00574713	NEDD9
ENSBTAP00000011923	1	115	175	0.00571429	ADIPOR2
ENSBTAP00000025621	2	71 106	350	0.00571429	TMEM102
ENSBTAP00000054495	3	470 395 480	526	0.00570342	SDHA
ENSBTAP00000002434	2	288 42	352	0.00568182	PCYT2
ENSBTAP00000004844	2	26 110	352	0.00568182	CHST1
ENSBTAP00000028490	2	61 213	352	0.00568182	BLMH
ENSBTAP00000041827	1	51	176	0.00568182	NOP14
ENSBTAP00000035214	2	276 341	353	0.00566572	HARS2
ENSBTAP00000011793	3	468 69 317	530	0.00566038	NSMAF
ENSBTAP00000002710	1	98	177	0.00564972	GDE1
ENSBTAP00000007478	1	40	177	0.00564972	CCDC43
ENSBTAP00000009038	1	90	177	0.00564972	RASGEF1A
ENSBTAP00000024782	1	49	177	0.00564972	ABHD14B
ENSBTAP00000033995	2	42 258	355	0.0056338	CEP104
ENSBTAP00000000074	1	161	178	0.00561798	SDF2L1
ENSBTAP00000004797	1	34	178	0.00561798	DNAJB13
ENSBTAP00000053895	1	105	178	0.00561798	APOBEC4
ENSBTAP00000020830	1	98	180	0.00555556	TERF2IP
ENSBTAP00000023205	1	105	180	0.00555556	DUSP18
ENSBTAP00000042899	1	81	181	0.00552486	CDC42EP2
ENSBTAP00000012612	4	412 630 622 623	725	0.00551724	PPP6R3
ENSBTAP00000025933	2	347 322	363	0.00550964	ACTL7A
ENSBTAP00000043999	7	1148 994 1250 223 701 694 1175	1273	0.00549882	IQGAP3
ENSBTAP00000006450	2	346 356	364	0.00549451	KRT19
ENSBTAP00000021272	4	552 388 515 57	728	0.00549451	CDH1
ENSBTAP00000023479	1	54	182	0.00549451	TMPRSS5
ENSBTAP00000028874	1	67	182	0.00549451	METTL4
ENSBTAP00000037755	3	28 451 449	546	0.00549451	AIM1L
ENSBTAP00000048999	3	95 96 94	547	0.00548446	GFM2
ENSBTAP00000005821	1	19	183	0.00546448	AGPAT1
ENSBTAP00000037110	1	72	183	0.00546448	CLDN4
ENSBTAP00000002787	2	8 87	367	0.00544959	ASB15
ENSBTAP00000023485	2	155 283	367	0.00544959	PALMD
ENSBTAP00000005510	1	43	184	0.00543478	LRRC55
ENSBTAP00000014258	1	53	184	0.00543478	TPGS1
ENSBTAP00000026403	1	183	184	0.00543478	RAB9B
ENSBTAP00000032295	1	122	184	0.00543478	POPDC2
ENSBTAP00000050701	3	112 157 137	553	0.00542495	AP1G2
ENSBTAP00000025570	2	313 270	369	0.00542005	KCNS3
ENSBTAP00000002464	1	127	185	0.00540541	NEDD1
ENSBTAP00000002681	3	208 17 168	555	0.00540541	MME
ENSBTAP00000026598	3	338 408 411	555	0.00540541	RASA3
ENSBTAP00000039107	1	23	185	0.00540541	SDCBP2
ENSBTAP00000040932	1	109	185	0.00540541	SLC19A1
ENSBTAP00000003421	2	151 175	371	0.00539084	KCNQ4
ENSBTAP00000007690	2	3 307	371	0.00539084	DLK2
ENSBTAP00000033234	1	153	186	0.00537634	LURAP1
ENSBTAP00000020206	3	506 23 8	559	0.00536673	ILVBL
ENSBTAP00000007943	2	197 184	373	0.00536193	P4HB
ENSBTAP00000029203	2	331 112	373	0.00536193	ALDH5A1
ENSBTAP00000016742	1	23	187	0.00534759	SCO2
ENSBTAP00000017746	10	365 189 523 158 1555 521 359 539 1234 1459	1870	0.00534759	NOTCH1
ENSBTAP00000020388	2	129 153	374	0.00534759	PRUNE
ENSBTAP00000003261	2	342 329	375	0.00533333	HNRNPUL2-BSCL2
ENSBTAP00000011393	2	92 169	376	0.00531915	TRIML1
ENSBTAP00000041132	2	188 301	377	0.00530504	GEN1
ENSBTAP00000001191	1	6	189	0.00529101	F2RL2
ENSBTAP00000007680	1	2	189	0.00529101	REXO2
ENSBTAP00000010702	1	2	189	0.00529101	FAP
ENSBTAP00000002552	2	6 16	380	0.00526316	ENPP7
ENSBTAP00000011607	2	211 349	380	0.00526316	WDR89
ENSBTAP00000011931	1	64	190	0.00526316	RNF144B
ENSBTAP00000048914	1	168	190	0.00526316	ODF3L2
ENSBTAP00000000798	1	117	191	0.0052356	SYT10
ENSBTAP00000009406	2	288 179	382	0.0052356	F2
ENSBTAP00000010780	2	64 8	383	0.00522193	PHKG1
ENSBTAP00000021822	2	314 377	383	0.00522193	MCM10
ENSBTAP00000006963	1	162	192	0.00520833	SLC35E1
ENSBTAP00000054027	3	402 311 5	576	0.00520833	FAM189B
ENSBTAP00000009107	1	164	193	0.00518135	MRPS18B
ENSBTAP00000015420	1	151	194	0.00515464	KIAA1191
ENSBTAP00000024433	4	571 157 576 572	776	0.00515464	TMEM132A
ENSBTAP00000013242	2	161 288	389	0.00514139	RIOK3
ENSBTAP00000015368	5	80 79 81 532 380	973	0.00513875	VPS18
ENSBTAP00000001744	4	756 192 264 44	781	0.00512164	VPS16
ENSBTAP00000005636	4	630 7 626 270	781	0.00512164	LRRC8E
ENSBTAP00000050250	2	52 196	391	0.00511509	QTRT1
ENSBTAP00000055152	4	595 364 497 56	782	0.00511509	FRMPD1
ENSBTAP00000008504	1	61	196	0.00510204	HLA-DOA
ENSBTAP00000012002	2	322 65	393	0.00508906	EIF2A
ENSBTAP00000046360	2	114 56	393	0.00508906	ITPRIPL1
ENSBTAP00000013950	2	41 353	394	0.00507614	IFRD1
ENSBTAP00000020243	1	169	197	0.00507614	CA3
ENSBTAP00000022242	2	32 358	395	0.00506329	DNAI2
ENSBTAP00000003613	1	28	198	0.00505051	RAB27B
ENSBTAP00000055215	1	151	198	0.00505051	PHF7
ENSBTAP00000021995	2	253 362	397	0.00503778	CAMK1G
ENSBTAP00000013201	2	127 316	398	0.00502513	TTC12
ENSBTAP00000024636	1	44	199	0.00502513	TMEM108
ENSBTAP00000025671	1	33	199	0.00502513	CRYBB1
ENSBTAP00000023487	3	387 489 92	598	0.00501672	EEF2K
ENSBTAP00000010506	2	74 72	399	0.00501253	HAS3
ENSBTAP00000002309	1	199	200	0.005	RFXANK
ENSBTAP00000003186	2	346 349	400	0.005	ASCC2
ENSBTAP00000023769	1	185	200	0.005	LRRC3
ENSBTAP00000042970	2	336 34	401	0.00498753	CDH3
ENSBTAP00000002535	1	65	201	0.00497512	RP11-1012A1.4
ENSBTAP00000005231	1	4	201	0.00497512	PMM1
ENSBTAP00000007834	3	119 506 297	603	0.00497512	TLL1
ENSBTAP00000014674	1	134	201	0.00497512	PPAPDC2
ENSBTAP00000033620	2	83 194	403	0.00496278	TTF2
ENSBTAP00000033549	3	215 592 5	605	0.00495868	DENND2C
ENSBTAP00000000986	1	90	202	0.0049505	MBOAT4
ENSBTAP00000014292	2	307 100	405	0.00493827	HTR3A
ENSBTAP00000003191	1	139	204	0.00490196	KLHL8
ENSBTAP00000023847	1	3	204	0.00490196	CCDC84
ENSBTAP00000026544	1	63	204	0.00490196	SCGN
ENSBTAP00000003908	2	243 244	409	0.00488998	WDR75
ENSBTAP00000024670	1	153	205	0.00487805	CDK5RAP1
ENSBTAP00000001838	3	303 489 505	617	0.00486224	ATP2A2
ENSBTAP00000004335	3	310 180 411	618	0.00485437	LRRCC1
ENSBTAP00000000677	4	401 395 436 383	827	0.00483676	ATP2B3
ENSBTAP00000004400	1	151	207	0.00483092	RNF215
ENSBTAP00000008924	2	147 212	414	0.00483092	LDHD
ENSBTAP00000011716	1	2	207	0.00483092	GBX2
ENSBTAP00000026547	1	69	207	0.00483092	AQP11
ENSBTAP00000002223	2	281 318	416	0.00480769	RBM46
ENSBTAP00000014559	1	18	208	0.00480769	STARD5
ENSBTAP00000021892	2	111 115	416	0.00480769	DHCR7
ENSBTAP00000028662	2	224 123	416	0.00480769	LMOD3
ENSBTAP00000028751	3	129 148 239	625	0.0048	ZFYVE16
ENSBTAP00000008971	2	21 172	417	0.00479616	APPL1
ENSBTAP00000009250	2	124 64	417	0.00479616	OXSM
ENSBTAP00000016918	1	23	209	0.00478469	PSMB5
ENSBTAP00000022238	2	291 38	418	0.00478469	PLEKHG5
ENSBTAP00000042966	2	365 211	418	0.00478469	PUS7L
ENSBTAP00000006593	2	392 235	419	0.00477327	WSB1
ENSBTAP00000015350	6	359 441 216 229 576 838	1257	0.00477327	OTOF
ENSBTAP00000012099	3	533 87 573	629	0.00476948	CLCN1
ENSBTAP00000018040	2	181 356	420	0.0047619	UEVLD
ENSBTAP00000020952	2	165 80	421	0.00475059	PML
ENSBTAP00000054438	4	118 166 805 372	846	0.00472813	TSHZ1
ENSBTAP00000011776	1	74	212	0.00471698	SDSL
ENSBTAP00000020801	2	391 184	424	0.00471698	IMPG2
ENSBTAP00000054763	1	125	212	0.00471698	HOXB5
ENSBTAP00000009338	5	1051 999 1041 454 434	1064	0.00469925	TRAPPC10
ENSBTAP00000018701	3	35 146 377	640	0.0046875	ITIH2
ENSBTAP00000020400	1	3	214	0.0046729	BNIPL
ENSBTAP00000022192	1	138	214	0.0046729	LACC1
ENSBTAP00000025143	2	205 147	429	0.004662	DPH2
ENSBTAP00000019336	1	32	215	0.00465116	PGAM2
ENSBTAP00000000073	1	100	216	0.00462963	LRRN4
ENSBTAP00000011594	1	95	216	0.00462963	ATPAF2
ENSBTAP00000027147	3	2 3 5	649	0.0046225	TBL3
ENSBTAP00000033351	2	297 154	433	0.00461894	TRPV6
ENSBTAP00000003960	1	162	217	0.00460829	BAMBI
ENSBTAP00000006215	1	28	217	0.00460829	CCNE1
ENSBTAP00000013466	2	230 38	434	0.00460829	UAP1
ENSBTAP00000026884	1	52	217	0.00460829	AQP8
ENSBTAP00000003206	1	210	218	0.00458716	RAB11B
ENSBTAP00000009353	1	194	218	0.00458716	TXNDC9
ENSBTAP00000021081	1	25	218	0.00458716	WRAP73
ENSBTAP00000001824	1	201	219	0.00456621	WDR73
ENSBTAP00000015679	2	250 315	438	0.00456621	TYR
ENSBTAP00000003605	1	144	220	0.00454545	GCNT4
ENSBTAP00000020135	3	645 505 160	660	0.00454545	RXFP2
ENSBTAP00000017304	2	440 187	441	0.00453515	CCDC13
ENSBTAP00000003140	1	171	221	0.00452489	PIGM
ENSBTAP00000042093	2	395 278	442	0.00452489	DLL1
ENSBTAP00000037163	3	532 93 126	664	0.00451807	ZHX2
ENSBTAP00000006614	1	164	222	0.0045045	MANEA
ENSBTAP00000028210	1	19	222	0.0045045	SIRT4
ENSBTAP00000032584	2	89 343	444	0.0045045	CEL
ENSBTAP00000023402	1	166	223	0.0044843	SERPINA6
ENSBTAP00000025456	1	171	223	0.0044843	SLC1A1
ENSBTAP00000026698	1	143	223	0.0044843	LPCAT4
ENSBTAP00000035726	1	52	223	0.0044843	LECT1
ENSBTAP00000040894	1	129	223	0.0044843	TST
ENSBTAP00000010318	3	476 543 86	671	0.00447094	ITIH1
ENSBTAP00000007668	2	331 321	448	0.00446429	STRN4
ENSBTAP00000008035	1	175	224	0.00446429	ZCCHC8
ENSBTAP00000008367	1	115	224	0.00446429	RIPK1
ENSBTAP00000007326	1	106	225	0.00444444	CLEC11A
ENSBTAP00000023697	1	25	225	0.00444444	WDR16
ENSBTAP00000040977	1	78	225	0.00444444	HOXB4
ENSBTAP00000053816	1	23	226	0.00442478	HRH2
ENSBTAP00000019032	2	312 178	453	0.00441501	ATL1
ENSBTAP00000016072	1	73	227	0.00440529	HCCS
ENSBTAP00000032361	1	35	227	0.00440529	TTC39B
ENSBTAP00000029524	2	299 304	455	0.0043956	DDX54
ENSBTAP00000021020	1	19	228	0.00438596	RNF141
ENSBTAP00000029367	1	86	228	0.00438596	GNB1L
ENSBTAP00000001393	1	178	229	0.00436681	LDLRAP1
ENSBTAP00000006392	1	163	229	0.00436681	RIC3
ENSBTAP00000019467	1	126	229	0.00436681	FOXI1
ENSBTAP00000028761	1	213	229	0.00436681	TPGS2
ENSBTAP00000053232	1	113	229	0.00436681	CLOCK
ENSBTAP00000015876	1	2	230	0.00434783	PLA2G3
ENSBTAP00000024229	2	209 340	460	0.00434783	CD101
ENSBTAP00000028634	1	218	230	0.00434783	CA14
ENSBTAP00000028820	1	209	231	0.004329	MTFMT
ENSBTAP00000016368	1	26	232	0.00431034	FAH
ENSBTAP00000003394	1	152	234	0.0042735	SAMSN1
ENSBTAP00000010487	1	88	234	0.0042735	LAMP5
ENSBTAP00000017122	1	65	234	0.0042735	ACAT1
ENSBTAP00000029666	1	214	234	0.0042735	RILPL1
ENSBTAP00000045984	2	398 402	469	0.00426439	GCLC
ENSBTAP00000002398	1	124	235	0.00425532	GJA1
ENSBTAP00000008380	2	85 288	470	0.00425532	TSNAXIP1
ENSBTAP00000053482	2	464 132	470	0.00425532	IL17RD
ENSBTAP00000002866	1	224	236	0.00423729	TAT
ENSBTAP00000032683	1	209	236	0.00423729	FAM102A
ENSBTAP00000003549	4	304 305 652 301	945	0.0042328	DNMT1
ENSBTAP00000024390	1	138	237	0.00421941	EXOSC7
ENSBTAP00000025246	1	59	237	0.00421941	POLR1C
ENSBTAP00000008799	2	236 383	475	0.00421053	ARCN1
ENSBTAP00000040297	5	67 403 1014 772 947	1189	0.00420521	TTC37
ENSBTAP00000000955	1	21	238	0.00420168	PPAP2C
ENSBTAP00000017141	1	81	238	0.00420168	METTL7B
ENSBTAP00000026765	1	125	238	0.00420168	EPHX3
ENSBTAP00000001446	1	115	239	0.0041841	PHOSPHO2
ENSBTAP00000011783	1	153	239	0.0041841	ALPL
ENSBTAP00000048496	1	183	239	0.0041841	OSGIN1
ENSBTAP00000021146	5	985 1160 444 798 1102	1197	0.00417711	ARHGAP32
ENSBTAP00000000066	1	88	240	0.00416667	PRDM14
ENSBTAP00000051713	1	71	240	0.00416667	CCDC92
ENSBTAP00000027426	2	323 195	481	0.004158	AASDH
ENSBTAP00000004942	2	61 285	482	0.00414938	TEKT3
ENSBTAP00000022960	4	44 544 45 43	964	0.00414938	ITGA6
ENSBTAP00000019523	1	13	242	0.00413223	HOXB13
ENSBTAP00000021256	1	119	242	0.00413223	ANXA1
ENSBTAP00000022870	1	176	242	0.00413223	GLRA4
ENSBTAP00000033404	1	3	242	0.00413223	SLC37A3
ENSBTAP00000014986	2	97 214	485	0.00412371	MATN4
ENSBTAP00000033568	2	358 113	486	0.00411523	ATXN7L2
ENSBTAP00000024046	7	2 943 1283 3 377 4 550	1706	0.00410317	PTPRF
ENSBTAP00000015172	2	84 444	488	0.00409836	HSPA9
ENSBTAP00000021784	1	62	245	0.00408163	REM2
ENSBTAP00000027654	1	118	245	0.00408163	HSF1
ENSBTAP00000001241	2	378 475	491	0.00407332	SSFA2
ENSBTAP00000004224	1	58	246	0.00406504	GPR151
ENSBTAP00000005174	1	42	246	0.00406504	OTUB1
ENSBTAP00000007874	1	215	247	0.00404858	LRRC18
ENSBTAP00000017268	2	252 211	494	0.00404858	ULK1
ENSBTAP00000001994	1	132	248	0.00403226	MTERFD1
ENSBTAP00000012724	1	170	248	0.00403226	PLEK
ENSBTAP00000043492	1	6	248	0.00403226	FBXO43
ENSBTAP00000045141	1	2	248	0.00403226	MPZ
ENSBTAP00000023165	2	237 102	497	0.00402414	PDCD6IP
ENSBTAP00000008706	1	4	249	0.00401606	CASP7
ENSBTAP00000015210	2	484 497	498	0.00401606	SEMA7A
ENSBTAP00000004623	2	67 256	499	0.00400802	MED17
ENSBTAP00000019397	3	491 713 454	749	0.00400534	WDR96
ENSBTAP00000008246	1	56	250	0.004	POU2AF1
ENSBTAP00000026548	1	16	250	0.004	CYB5R1
ENSBTAP00000043531	2	6 132	500	0.004	PITRM1
ENSBTAP00000028079	2	174 419	501	0.00399202	RECQL
ENSBTAP00000015139	2	71 212	502	0.00398406	FAM214B
ENSBTAP00000045721	2	26 34	502	0.00398406	ACE2
ENSBTAP00000054517	2	82 449	502	0.00398406	CANX
ENSBTAP00000001373	3	413 160 329	755	0.00397351	PYGM
ENSBTAP00000003419	1	138	252	0.00396825	ZDHHC7
ENSBTAP00000003545	1	32	252	0.00396825	EIF3G
ENSBTAP00000005018	2	71 93	504	0.00396825	GNL2
ENSBTAP00000008174	1	225	252	0.00396825	RPA2
ENSBTAP00000016277	1	180	252	0.00396825	TMEM19
ENSBTAP00000050302	1	62	252	0.00396825	MRPL38
ENSBTAP00000053171	2	430 185	505	0.0039604	NOD1
ENSBTAP00000027961	1	84	253	0.00395257	CLDND1
ENSBTAP00000009296	3	228 676 576	760	0.00394737	RAI14
ENSBTAP00000017195	1	199	254	0.00393701	IFT46
ENSBTAP00000017155	1	135	255	0.00392157	HSPA13
ENSBTAP00000038425	1	242	255	0.00392157	MYF5
ENSBTAP00000039446	2	119 393	511	0.00391389	RAG2
ENSBTAP00000005603	1	24	256	0.00390625	APMAP
ENSBTAP00000011024	1	118	256	0.00390625	AQP2
ENSBTAP00000017038	2	480 473	512	0.00390625	INTU
ENSBTAP00000019719	2	309 157	512	0.00390625	ANXA6
ENSBTAP00000013651	1	74	257	0.00389105	PWWP2A
ENSBTAP00000019934	1	61	257	0.00389105	GRAMD3
ENSBTAP00000050100	1	164	257	0.00389105	RAI2
ENSBTAP00000044733	2	156 205	515	0.0038835	CAPN2
ENSBTAP00000018026	3	331 305 220	773	0.00388098	ERAP1
ENSBTAP00000011375	1	226	258	0.00387597	PLEKHF1
ENSBTAP00000019537	1	114	258	0.00387597	TADA2A
ENSBTAP00000025865	1	15	258	0.00387597	KCTD4
ENSBTAP00000027222	1	108	258	0.00387597	TFAP2B
ENSBTAP00000029696	1	240	258	0.00387597	MMP17
ENSBTAP00000054644	2	204 281	516	0.00387597	SEMA3G
ENSBTAP00000018249	1	130	259	0.003861	TBCE
ENSBTAP00000024514	2	274 273	518	0.003861	DDX5
ENSBTAP00000023783	7	1246 995 1475 563 1800 393 1381	1818	0.00385039	CAD
ENSBTAP00000002194	1	134	260	0.00384615	ITPKA
ENSBTAP00000014280	1	219	260	0.00384615	ANKRD54
ENSBTAP00000054288	1	72	260	0.00384615	THUMPD1
ENSBTAP00000027093	1	134	261	0.00383142	COQ6
ENSBTAP00000053458	3	634 3 4	785	0.00382166	MMS19
ENSBTAP00000013158	4	371 210 58 587	1048	0.00381679	TDRD6
ENSBTAP00000040246	1	148	262	0.00381679	SLC25A46
ENSBTAP00000046049	1	26	262	0.00381679	CEP57
ENSBTAP00000032868	2	2 337	525	0.00380952	EFR3B
ENSBTAP00000007421	1	160	263	0.00380228	POU4F2
ENSBTAP00000053355	3	457 458 459	790	0.00379747	MYO1E
ENSBTAP00000002315	1	177	264	0.00378788	B4GALT7
ENSBTAP00000016012	7	289 291 760 1564 174 292 293	1851	0.00378174	EPG5
ENSBTAP00000002760	1	61	265	0.00377358	FAM196B
ENSBTAP00000009343	3	709 703 15	795	0.00377358	PWP2
ENSBTAP00000000204	1	182	266	0.0037594	RPUSD1
ENSBTAP00000010116	2	9 338	532	0.0037594	SLC45A3
ENSBTAP00000017963	1	193	266	0.0037594	TOR2A
ENSBTAP00000019317	1	38	266	0.0037594	KEL
ENSBTAP00000020950	1	246	266	0.0037594	RCN2
ENSBTAP00000052514	2	230 352	532	0.0037594	TAF5L
ENSBTAP00000003395	2	111 531	535	0.00373832	DNA2
ENSBTAP00000010968	1	23	268	0.00373134	CYTIP
ENSBTAP00000018144	1	41	268	0.00373134	DNAJB12
ENSBTAP00000024254	1	111	268	0.00373134	GLP1R
ENSBTAP00000044529	1	141	268	0.00373134	TBC1D21
ENSBTAP00000003008	1	30	269	0.00371747	DLGAP5
ENSBTAP00000001013	1	157	270	0.0037037	GIPC1
ENSBTAP00000005822	1	162	270	0.0037037	SLC15A1
ENSBTAP00000007798	1	74	270	0.0037037	PRKAB1
ENSBTAP00000011471	1	87	270	0.0037037	CABLES1
ENSBTAP00000023496	3	559 358 356	817	0.00367197	ABCC5
ENSBTAP00000005281	2	127 441	545	0.00366972	DHX35
ENSBTAP00000010315	3	234 317 641	820	0.00365854	HMGCR
ENSBTAP00000011977	1	32	274	0.00364964	SLC35A5
ENSBTAP00000027872	1	239	274	0.00364964	FBXW9
ENSBTAP00000028518	1	208	274	0.00364964	FITM1
ENSBTAP00000022412	1	263	275	0.00363636	PABPC1L
ENSBTAP00000005932	2	48 38	551	0.00362976	VAV2
ENSBTAP00000035115	2	153 86	551	0.00362976	PLD2
ENSBTAP00000027236	4	560 134 774 414	1103	0.00362647	KIF27
ENSBTAP00000013803	3	538 245 642	828	0.00362319	INTS5
ENSBTAP00000056551	1	12	276	0.00362319	CHST8
ENSBTAP00000015850	3	35 212 422	830	0.00361446	MTTP
ENSBTAP00000015083	2	413 459	554	0.00361011	CDH24
ENSBTAP00000020622	1	188	277	0.00361011	KRT12
ENSBTAP00000001431	1	248	278	0.00359712	SH2D5
ENSBTAP00000002858	2	3 2	556	0.00359712	ZC3H12B
ENSBTAP00000022743	1	151	278	0.00359712	FSTL4
ENSBTAP00000020577	1	85	279	0.00358423	CCR8
ENSBTAP00000003212	2	445 360	559	0.00357782	DNAJC16
ENSBTAP00000021553	1	230	280	0.00357143	FASTKD2
ENSBTAP00000043087	3	778 324 599	841	0.00356718	ANKFY1
ENSBTAP00000029292	2	457 403	561	0.00356506	SNCAIP
ENSBTAP00000008354	3	544 583 105	842	0.00356295	EPHA1
ENSBTAP00000001202	1	201	281	0.00355872	HCAR1
ENSBTAP00000012167	1	85	281	0.00355872	NSDHL
ENSBTAP00000011540	2	102 103	563	0.0035524	CDC23
ENSBTAP00000013435	3	61 256 541	845	0.0035503	URB2
ENSBTAP00000013356	1	9	282	0.0035461	ATG4C
ENSBTAP00000008756	2	460 556	565	0.00353982	NAA25
ENSBTAP00000032322	2	45 459	567	0.00352734	BBS2
ENSBTAP00000049254	2	386 245	567	0.00352734	ADD3
ENSBTAP00000025245	3	385 287 8	854	0.00351288	PRDM16
ENSBTAP00000004527	1	257	285	0.00350877	NUDT18
ENSBTAP00000004763	1	273	285	0.00350877	LYAR
ENSBTAP00000007751	1	284	285	0.00350877	CHURC1-FNTB
ENSBTAP00000015493	1	152	285	0.00350877	PM20D2
ENSBTAP00000037975	1	133	285	0.00350877	SLC19A3
ENSBTAP00000006585	4	51 8 343 674	1141	0.0035057	RBP3
ENSBTAP00000054767	3	734 94 624	856	0.00350467	ROS1
ENSBTAP00000020658	3	854 856 855	857	0.00350058	RASAL2
ENSBTAP00000010852	1	103	287	0.00348432	SPRY4
ENSBTAP00000028016	1	59	287	0.00348432	CTSK
ENSBTAP00000009690	3	228 630 135	862	0.00348028	MAN2C1
ENSBTAP00000010530	2	291 61	575	0.00347826	TLR2
ENSBTAP00000007578	2	572 525	577	0.0034662	TBC1D17
ENSBTAP00000038897	3	67 80 323	866	0.0034642	SYNJ2
ENSBTAP00000000639	2	3 2	578	0.00346021	KLHL13
ENSBTAP00000003073	1	81	289	0.00346021	NUCB1
ENSBTAP00000015168	2	165 474	579	0.00345423	EIF2B5
ENSBTAP00000006675	1	9	290	0.00344828	WARS2
ENSBTAP00000009484	1	276	290	0.00344828	ASB12
ENSBTAP00000009492	1	189	290	0.00344828	RNPEPL1
ENSBTAP00000025752	2	134 177	580	0.00344828	KLC2
ENSBTAP00000004184	1	241	291	0.00343643	IMP4
ENSBTAP00000011196	1	224	291	0.00343643	AQP3
ENSBTAP00000022905	2	23 513	583	0.00343053	DGKQ
ENSBTAP00000002433	11	2641 11 21 3 7 442 1481 176 1268 2553 150	3207	0.00343	SACS
ENSBTAP00000026725	6	680 336 780 957 12 584	1751	0.00342661	COL12A1
ENSBTAP00000000407	1	119	292	0.00342466	NUDT13
ENSBTAP00000011347	1	133	292	0.00342466	TRAF3IP2
ENSBTAP00000025498	1	179	292	0.00342466	MEX3A
ENSBTAP00000028584	1	265	292	0.00342466	GPR174
ENSBTAP00000010299	1	126	293	0.00341297	PLEKHM3
ENSBTAP00000017578	1	14	293	0.00341297	CAPZA3
ENSBTAP00000027587	2	257 345	586	0.00341297	CLCN6
ENSBTAP00000023764	2	11 445	587	0.00340716	ARHGAP30
ENSBTAP00000001445	1	279	294	0.00340136	SLC17A8
ENSBTAP00000003403	2	537 494	589	0.00339559	SLC44A2
ENSBTAP00000000492	1	33	295	0.00338983	S1PR4
ENSBTAP00000001923	1	12	295	0.00338983	DTX2
ENSBTAP00000013117	3	883 881 416	885	0.00338983	PLCL2
ENSBTAP00000014523	1	58	295	0.00338983	RAE1
ENSBTAP00000026346	1	254	295	0.00338983	OXTR
ENSBTAP00000028386	1	289	295	0.00338983	CHAD
ENSBTAP00000015848	6	502 835 1327 785 235 355	1772	0.003386	TPR
ENSBTAP00000013851	3	645 49 432	887	0.00338219	PITPNM1
ENSBTAP00000014355	1	10	296	0.00337838	WNT11
ENSBTAP00000022546	1	144	296	0.00337838	B3GAT3
ENSBTAP00000001562	1	64	297	0.003367	USPL1
ENSBTAP00000009769	3	512 366 461	891	0.003367	TRAPPC11
ENSBTAP00000013198	1	22	297	0.003367	MAPK13
ENSBTAP00000018168	1	91	297	0.003367	SLC46A2
ENSBTAP00000001589	1	261	298	0.0033557	DAP3
ENSBTAP00000017637	1	297	298	0.0033557	GABRA6
ENSBTAP00000026724	1	44	298	0.0033557	TXNIP
ENSBTAP00000028179	1	117	298	0.0033557	PSTPIP1
ENSBTAP00000028966	1	154	298	0.0033557	GJD2
ENSBTAP00000009144	1	150	299	0.00334448	SLC2A8
ENSBTAP00000025608	1	41	299	0.00334448	TYW5
ENSBTAP00000008987	1	100	300	0.00333333	AIFM1
ENSBTAP00000051279	1	288	300	0.00333333	STRADA
ENSBTAP00000019519	1	24	301	0.00332226	TMEM194A
ENSBTAP00000026332	3	445 138 335	903	0.00332226	IDE
ENSBTAP00000028949	1	122	301	0.00332226	BDKRB2
ENSBTAP00000025396	2	90 597	603	0.00331675	PAK6
ENSBTAP00000010179	1	42	302	0.00331126	CRLF1
ENSBTAP00000014756	1	254	302	0.00331126	KCNK5
ENSBTAP00000019629	3	803 425 807	906	0.00331126	AKAP11
ENSBTAP00000011212	1	118	303	0.00330033	SPHK1
ENSBTAP00000012820	1	6	304	0.00328947	CALHM2
ENSBTAP00000016671	1	303	304	0.00328947	OSGEPL1
ENSBTAP00000019606	1	190	304	0.00328947	IFFO1
ENSBTAP00000022102	2	7 459	608	0.00328947	KCNH6
ENSBTAP00000001495	1	297	305	0.00327869	GALC
ENSBTAP00000041803	1	262	305	0.00327869	ADSSL1
ENSBTAP00000010322	2	181 2	611	0.00327332	ITIH3
ENSBTAP00000006988	3	272 334 366	918	0.00326797	EPHB3
ENSBTAP00000055258	1	215	306	0.00326797	GPRASP2
ENSBTAP00000006374	3	95 8 798	919	0.00326442	IGSF3
ENSBTAP00000010289	3	873 188 766	920	0.00326087	NPHS1
ENSBTAP00000018304	2	65 280	614	0.00325733	HSPA12A
ENSBTAP00000056548	2	24 317	617	0.00324149	BICD2
ENSBTAP00000008704	3	614 894 557	926	0.00323974	GLI1
ENSBTAP00000002650	1	25	310	0.00322581	PSMD13
ENSBTAP00000016916	1	91	310	0.00322581	C14orf93
ENSBTAP00000006658	1	240	311	0.00321543	DHRS7C
ENSBTAP00000002277	3	38 163 427	934	0.00321199	ZCCHC6
ENSBTAP00000002360	2	390 93	623	0.00321027	GPR179
ENSBTAP00000005469	1	186	312	0.00320513	HPD
ENSBTAP00000008692	1	223	312	0.00320513	SLC36A3
ENSBTAP00000043748	1	303	312	0.00320513	SPRY2
ENSBTAP00000008678	1	124	313	0.00319489	PTPN1
ENSBTAP00000012410	1	214	313	0.00319489	SLC25A44
ENSBTAP00000046585	1	162	313	0.00319489	PARP11
ENSBTAP00000019540	4	868 990 929 989	1255	0.00318725	DHX57
ENSBTAP00000011729	2	88 76	628	0.00318471	PNPT1
ENSBTAP00000022675	1	211	314	0.00318471	ACP6
ENSBTAP00000040787	1	143	314	0.00318471	APBB3
ENSBTAP00000025740	4	1086 192 254 994	1258	0.00317965	NRAP
ENSBTAP00000013171	1	29	315	0.0031746	CANT1
ENSBTAP00000020985	1	202	315	0.0031746	EFNB1
ENSBTAP00000043751	1	58	315	0.0031746	GZF1
ENSBTAP00000004772	1	25	316	0.00316456	GNL3L
ENSBTAP00000007681	1	302	316	0.00316456	SCAMP2
ENSBTAP00000010671	1	309	316	0.00316456	TNFAIP1
ENSBTAP00000016559	1	113	316	0.00316456	TBC1D13
ENSBTAP00000045055	1	39	316	0.00316456	RLBP1
ENSBTAP00000022033	3	418 547 611	952	0.00315126	GOLGA4
ENSBTAP00000029228	2	441 507	635	0.00314961	DSG2
ENSBTAP00000001368	1	267	318	0.00314465	RASGRP2
ENSBTAP00000001550	1	227	318	0.00314465	AIFM2
ENSBTAP00000043509	1	271	318	0.00314465	CRHR2
ENSBTAP00000043640	1	226	318	0.00314465	TMOD4
ENSBTAP00000022196	2	337 544	637	0.00313972	KIAA0319L
ENSBTAP00000023396	1	259	319	0.0031348	AGPAT9
ENSBTAP00000003588	1	265	320	0.003125	CYP24A1
ENSBTAP00000014690	1	46	320	0.003125	TDO2
ENSBTAP00000026452	1	82	321	0.00311526	OTUD4
ENSBTAP00000048335	1	319	321	0.00311526	B3GNT7
ENSBTAP00000007936	3	817 620 691	965	0.00310881	UHRF1BP1L
ENSBTAP00000006774	4	350 396 1223 383	1288	0.00310559	BCL9L
ENSBTAP00000020715	1	254	322	0.00310559	MCM5
ENSBTAP00000011675	2	338 378	645	0.00310078	GANC
ENSBTAP00000003433	1	146	323	0.00309598	ZNF259
ENSBTAP00000018632	1	150	323	0.00309598	IKZF1
ENSBTAP00000028388	4	129 1176 583 185	1293	0.00309358	TP53BP1
ENSBTAP00000021483	2	642 477	647	0.00309119	PPFIBP2
ENSBTAP00000042518	1	56	324	0.00308642	EBF4
ENSBTAP00000006669	1	322	325	0.00307692	C16orf70
ENSBTAP00000022100	1	288	325	0.00307692	ABHD6
ENSBTAP00000027782	1	80	325	0.00307692	MUL1
ENSBTAP00000030808	1	32	325	0.00307692	STEAP4
ENSBTAP00000006746	2	307 176	651	0.0030722	FKBP15
ENSBTAP00000002628	1	196	326	0.00306748	FAM69A
ENSBTAP00000042139	1	168	326	0.00306748	CTC1
ENSBTAP00000012340	1	301	327	0.0030581	DPH1
ENSBTAP00000017564	1	261	327	0.0030581	STK17B
ENSBTAP00000019299	1	10	327	0.0030581	LIAS
ENSBTAP00000021018	2	531 348	655	0.00305344	AMPD3
ENSBTAP00000036344	2	565 249	655	0.00305344	IFT122
ENSBTAP00000010767	1	161	328	0.00304878	UBXN6
ENSBTAP00000012173	1	130	328	0.00304878	DAGLB
ENSBTAP00000015965	1	172	328	0.00304878	EXOC3L1
ENSBTAP00000020020	2	280 66	656	0.00304878	HADHA
ENSBTAP00000019566	1	78	329	0.00303951	DYNC1LI1
ENSBTAP00000024191	1	117	329	0.00303951	NARF
ENSBTAP00000052332	1	33	329	0.00303951	ENPP5
ENSBTAP00000020475	6	598 583 1696 440 310 956	1977	0.0030349	DCHS1
ENSBTAP00000008028	2	307 526	660	0.0030303	EXOC8
ENSBTAP00000053839	2	53 413	660	0.0030303	CUL7
ENSBTAP00000020616	3	85 534 879	995	0.00301508	DOCK5
ENSBTAP00000013428	1	313	332	0.00301205	ILKAP
ENSBTAP00000019603	3	967 805 811	996	0.00301205	NCAPD2
ENSBTAP00000004325	1	183	333	0.003003	RPP40
ENSBTAP00000007150	1	25	334	0.00299401	CAPG
ENSBTAP00000022793	2	522 536	669	0.00298954	SH3TC2
ENSBTAP00000013804	1	238	335	0.00298507	TADA1
ENSBTAP00000016043	1	183	335	0.00298507	TMEM87B
ENSBTAP00000054738	1	279	335	0.00298507	NPTX2
ENSBTAP00000022193	1	247	336	0.00297619	KCNG4
ENSBTAP00000035425	1	224	336	0.00297619	AHSA1
ENSBTAP00000024411	2	322 471	673	0.00297177	TRIM42
ENSBTAP00000016204	3	905 156 15	1010	0.0029703	C5
ENSBTAP00000008456	1	239	337	0.00296736	ERI2
ENSBTAP00000034604	1	108	337	0.00296736	BIRC3
ENSBTAP00000006118	1	319	338	0.00295858	SLC16A12
ENSBTAP00000017175	1	292	338	0.00295858	TM6SF1
ENSBTAP00000022518	1	324	338	0.00295858	E2F7
ENSBTAP00000027111	1	309	338	0.00295858	MYOC
ENSBTAP00000031483	1	181	338	0.00295858	TRIB1
ENSBTAP00000048971	1	317	338	0.00295858	FSHR
ENSBTAP00000011810	1	36	339	0.00294985	ASB6
ENSBTAP00000023709	1	147	341	0.00293255	PRELP
ENSBTAP00000016932	1	197	343	0.00291545	DHX33
ENSBTAP00000015532	2	142 178	687	0.00291121	TYK2
ENSBTAP00000008020	1	266	344	0.00290698	XRCC6
ENSBTAP00000035199	1	242	344	0.00290698	MCF2L
ENSBTAP00000016739	1	92	345	0.00289855	GDAP1
ENSBTAP00000007021	1	275	346	0.00289017	EIF3M
ENSBTAP00000011895	1	302	346	0.00289017	GALNT12
ENSBTAP00000019736	1	286	346	0.00289017	OXA1L
ENSBTAP00000022452	2	165 125	693	0.002886	WDR59
ENSBTAP00000002408	2	326 674	694	0.00288184	MOGS
ENSBTAP00000003590	1	121	347	0.00288184	GAL3ST3
ENSBTAP00000011264	2	457 433	694	0.00288184	SALL1
ENSBTAP00000017416	1	266	347	0.00288184	ALDOC
ENSBTAP00000022065	1	74	347	0.00288184	TMEM8A
ENSBTAP00000053432	2	559 314	695	0.0028777	ANKAR
ENSBTAP00000017906	2	502 539	698	0.00286533	L1CAM
ENSBTAP00000025337	1	248	349	0.00286533	ARHGAP28
ENSBTAP00000039003	1	222	349	0.00286533	CTSA
ENSBTAP00000040997	2	264 245	698	0.00286533	LPIN1
ENSBTAP00000044516	1	283	349	0.00286533	RNF6
ENSBTAP00000055283	1	345	350	0.00285714	ST3GAL2
ENSBTAP00000000184	1	317	352	0.00284091	CBS
ENSBTAP00000003604	1	116	353	0.00283286	GABRP
ENSBTAP00000024502	2	683 609	706	0.00283286	TTLL4
ENSBTAP00000026793	3	579 484 980	1059	0.00283286	UBE2O
ENSBTAP00000004049	1	51	354	0.00282486	AVL9
ENSBTAP00000007148	1	37	354	0.00282486	MB21D2
ENSBTAP00000009383	3	509 534 900	1062	0.00282486	ATP13A1
ENSBTAP00000012607	1	110	354	0.00282486	SLC22A2
ENSBTAP00000019232	1	314	354	0.00282486	SERPINE1
ENSBTAP00000055219	1	21	354	0.00282486	NPY1R
ENSBTAP00000014885	1	97	355	0.0028169	SYT11
ENSBTAP00000045300	1	299	355	0.0028169	SLC7A11
ENSBTAP00000053428	2	320 105	710	0.0028169	TRPC6
ENSBTAP00000014050	3	333 334 332	1069	0.00280636	SF3B3
ENSBTAP00000026197	1	106	358	0.0027933	ASB16
ENSBTAP00000053226	1	8	358	0.0027933	ACOT11
ENSBTAP00000000809	1	319	359	0.00278552	GPR161
ENSBTAP00000013988	1	13	359	0.00278552	ACADL
ENSBTAP00000020499	1	168	359	0.00278552	WDR12
ENSBTAP00000011645	2	403 550	720	0.00277778	EXTL3
ENSBTAP00000016040	1	5	360	0.00277778	FBLN1
ENSBTAP00000021243	1	177	360	0.00277778	STK40
ENSBTAP00000008321	1	355	361	0.00277008	SLC35F4
ENSBTAP00000002554	1	140	362	0.00276243	TTC14
ENSBTAP00000012432	1	18	362	0.00276243	USP10
ENSBTAP00000044097	2	318 603	724	0.00276243	TMF1
ENSBTAP00000000876	1	359	363	0.00275482	GHDC
ENSBTAP00000025753	1	224	363	0.00275482	ACVR1C
ENSBTAP00000047468	1	100	364	0.00274725	NEK2
ENSBTAP00000020573	1	291	365	0.00273973	MTIF2
ENSBTAP00000020941	1	169	366	0.00273224	STOML1
ENSBTAP00000036278	1	46	368	0.00271739	CNP
ENSBTAP00000041323	2	70 485	736	0.00271739	CTNND1
ENSBTAP00000017261	1	332	369	0.00271003	HEXA
ENSBTAP00000053228	1	23	369	0.00271003	ZMPSTE24
ENSBTAP00000009882	5	32 1036 1280 1193 1207	1848	0.00270563	POLE
ENSBTAP00000033855	2	452 702	741	0.00269906	PEAR1
ENSBTAP00000029826	1	11	371	0.00269542	FGB
ENSBTAP00000032032	3	1075 678 671	1114	0.002693	MAPKBP1
ENSBTAP00000020886	1	112	372	0.00268817	PSMC6
ENSBTAP00000039749	1	108	372	0.00268817	NUDT12
ENSBTAP00000011371	1	18	373	0.00268097	PRKAR1A
ENSBTAP00000026932	1	72	373	0.00268097	CASQ1
ENSBTAP00000026919	2	730 247	747	0.00267738	LRRC8B
ENSBTAP00000044493	2	286 543	747	0.00267738	ABCC2
ENSBTAP00000020324	1	332	374	0.0026738	SLC26A11
ENSBTAP00000005874	1	375	376	0.00265957	ADHFE1
ENSBTAP00000048502	1	9	376	0.00265957	HTR1A
ENSBTAP00000006322	2	2 574	753	0.00265604	INPP4A
ENSBTAP00000040563	1	61	377	0.00265252	SLC2A1
ENSBTAP00000004547	1	30	378	0.0026455	ENPP4
ENSBTAP00000012921	1	315	378	0.0026455	PIGV
ENSBTAP00000013754	2	670 96	756	0.0026455	LIFR
ENSBTAP00000032948	1	43	378	0.0026455	TCP11L1
ENSBTAP00000014321	1	61	379	0.00263852	P2RX4
ENSBTAP00000000094	1	230	380	0.00263158	CYP1A2
ENSBTAP00000032681	1	185	380	0.00263158	IKZF5
ENSBTAP00000007278	1	81	381	0.00262467	ENO3
ENSBTAP00000003637	1	130	382	0.0026178	CAPN10
ENSBTAP00000004242	2	304 609	764	0.0026178	ANK1
ENSBTAP00000020111	1	5	382	0.0026178	CALR
ENSBTAP00000029169	1	225	382	0.0026178	AP3M1
ENSBTAP00000012504	2	680 478	765	0.00261438	LUZP1
ENSBTAP00000044179	3	601 564 1042	1148	0.00261324	TRPM6
ENSBTAP00000001019	1	355	383	0.00261097	PGM2L1
ENSBTAP00000050727	1	124	383	0.00261097	OLFM3
ENSBTAP00000012057	1	214	384	0.00260417	PYGO1
ENSBTAP00000028086	3	16 333 1014	1152	0.00260417	UBR1
ENSBTAP00000053488	3	2 799 3	1153	0.00260191	SLIT1
ENSBTAP00000025683	1	198	386	0.00259067	PACSIN2
ENSBTAP00000039134	1	22	386	0.00259067	SLC4A11
ENSBTAP00000002375	3	562 1124 1157	1160	0.00258621	PLXND1
ENSBTAP00000001344	1	154	387	0.00258398	TM9SF4
ENSBTAP00000003370	2	283 215	774	0.00258398	LGR4
ENSBTAP00000019822	1	366	387	0.00258398	DCBLD2
ENSBTAP00000049355	1	109	387	0.00258398	B4GALT3
ENSBTAP00000016131	2	750 44	775	0.00258065	CCDC158
ENSBTAP00000006992	1	325	388	0.00257732	GDI2
ENSBTAP00000053566	7	118 416 1441 2558 1826 2680 1719	2719	0.00257448	FAT2
ENSBTAP00000002523	1	108	389	0.00257069	SECISBP2
ENSBTAP00000008039	1	30	389	0.00257069	FLYWCH1
ENSBTAP00000019915	1	219	390	0.0025641	CEACAM16
ENSBTAP00000048361	2	503 510	781	0.00256082	MTMR3
ENSBTAP00000041796	1	11	391	0.00255754	WRNIP1
ENSBTAP00000056563	1	277	391	0.00255754	KCNJ12
ENSBTAP00000054302	1	347	392	0.00255102	NRIP1
ENSBTAP00000010441	1	212	393	0.00254453	AZIN1
ENSBTAP00000026878	1	145	394	0.00253807	AAAS
ENSBTAP00000033723	2	682 681	788	0.00253807	USP8
ENSBTAP00000055288	1	183	394	0.00253807	EGR2
ENSBTAP00000000413	1	321	395	0.00253165	ECD
ENSBTAP00000005426	2	390 525	792	0.00252525	FBXO18
ENSBTAP00000018248	1	288	396	0.00252525	UMPS
ENSBTAP00000026195	1	378	396	0.00252525	STK24
ENSBTAP00000027263	2	316 448	793	0.00252207	TIMELESS
ENSBTAP00000004177	1	289	398	0.00251256	FBXL7
ENSBTAP00000005588	1	225	399	0.00250627	ATP6V0A4
ENSBTAP00000007065	1	358	399	0.00250627	DPAGT1
ENSBTAP00000001455	1	45	400	0.0025	IL22RA1
ENSBTAP00000005757	2	640 720	801	0.00249688	SLITRK6
ENSBTAP00000004653	1	123	401	0.00249377	POLL
ENSBTAP00000012270	2	51 260	804	0.00248756	CDON
ENSBTAP00000013083	1	200	402	0.00248756	HDC
ENSBTAP00000044710	2	578 784	806	0.00248139	MDGA1
ENSBTAP00000003058	1	7	404	0.00247525	DDX47
ENSBTAP00000031351	1	86	404	0.00247525	IPP
ENSBTAP00000037932	2	401 785	809	0.00247219	IBTK
ENSBTAP00000043771	2	757 691	809	0.00247219	TNK2
ENSBTAP00000002975	1	98	405	0.00246914	PCSK4
ENSBTAP00000005359	2	756 583	810	0.00246914	TTI1
ENSBTAP00000023209	1	321	405	0.00246914	SLC16A3
ENSBTAP00000053776	2	524 702	810	0.00246914	PTPRZ1
ENSBTAP00000025668	2	732 463	811	0.00246609	KCNH3
ENSBTAP00000021459	1	67	406	0.00246305	PACSIN1
ENSBTAP00000000648	1	218	408	0.00245098	NR4A1
ENSBTAP00000013549	2	814 457	816	0.00245098	MAP3K6
ENSBTAP00000017095	1	317	410	0.00243902	GDPD2
ENSBTAP00000046348	1	371	410	0.00243902	MKKS
ENSBTAP00000021914	2	676 396	822	0.00243309	ATP11C
ENSBTAP00000002582	1	387	412	0.00242718	CYP51A1
ENSBTAP00000013222	1	183	412	0.00242718	MMP24
ENSBTAP00000002071	1	51	413	0.00242131	CLGN
ENSBTAP00000019773	1	198	413	0.00242131	GPATCH3
ENSBTAP00000025774	1	266	413	0.00242131	SLC6A4
ENSBTAP00000025800	2	301 302	826	0.00242131	POLR2B
ENSBTAP00000026029	1	20	413	0.00242131	TRNT1
ENSBTAP00000025291	1	349	415	0.00240964	SLC2A12
ENSBTAP00000033865	1	75	415	0.00240964	SOAT1
ENSBTAP00000053406	1	378	415	0.00240964	SWT1
ENSBTAP00000002390	1	307	416	0.00240385	SCRN2
ENSBTAP00000011924	1	50	416	0.00240385	MMP19
ENSBTAP00000012699	1	380	416	0.00240385	PRMT7
ENSBTAP00000016085	1	221	416	0.00240385	GPBP1
ENSBTAP00000012148	1	313	417	0.00239808	WNT10A
ENSBTAP00000012726	1	96	417	0.00239808	MTMR1
ENSBTAP00000006810	1	246	418	0.00239234	CSGALNACT2
ENSBTAP00000004370	1	100	419	0.00238663	SYT12
ENSBTAP00000008171	1	17	419	0.00238663	THEMIS2
ENSBTAP00000011404	1	339	419	0.00238663	ETV3
ENSBTAP00000011761	4	1269 890 604 1617	1678	0.00238379	ESPL1
ENSBTAP00000002357	1	17	420	0.00238095	SYT4
ENSBTAP00000026869	1	298	422	0.00236967	HBS1L
ENSBTAP00000012427	1	149	423	0.00236407	GCNT3
ENSBTAP00000027968	1	397	423	0.00236407	ACP2
ENSBTAP00000042228	1	260	423	0.00236407	UGP2
ENSBTAP00000002161	2	163 308	848	0.00235849	ZFPM2
ENSBTAP00000028329	1	353	424	0.00235849	GALNT11
ENSBTAP00000006011	1	18	427	0.00234192	LGI3
ENSBTAP00000014855	1	305	427	0.00234192	FAM13A
ENSBTAP00000056619	1	149	427	0.00234192	ZNF804B
ENSBTAP00000039739	2	2 3	856	0.00233645	IPO7
ENSBTAP00000018420	2	700 675	857	0.00233372	SH3BP4
ENSBTAP00000019866	1	152	429	0.002331	SEMA3E
ENSBTAP00000020741	1	134	429	0.002331	LNX2
ENSBTAP00000010400	5	1787 1931 948 1541 1819	2148	0.00232775	NOTCH2
ENSBTAP00000025295	2	259 510	861	0.00232288	PRDM10
ENSBTAP00000030494	4	283 130 1262 426	1730	0.00231214	ATG2B
ENSBTAP00000011464	1	65	433	0.00230947	FEM1C
ENSBTAP00000022402	2	2 556	866	0.00230947	ATP10B
ENSBTAP00000028927	3	680 883 126	1300	0.00230769	MADD
ENSBTAP00000014043	1	379	434	0.00230415	TRIM46
ENSBTAP00000021980	1	420	434	0.00230415	NOC2L
ENSBTAP00000015086	1	332	436	0.00229358	TBC1D30
ENSBTAP00000015897	1	343	436	0.00229358	MYBL1
ENSBTAP00000053653	3	963 1127 773	1309	0.00229183	MYH8
ENSBTAP00000011681	1	333	437	0.00228833	KCNS1
ENSBTAP00000003651	2	512 730	876	0.00228311	CILP
ENSBTAP00000005380	1	19	438	0.00228311	ALAS1
ENSBTAP00000024078	2	15 841	876	0.00228311	SETBP1
ENSBTAP00000006391	1	124	439	0.0022779	TUB
ENSBTAP00000054403	1	186	439	0.0022779	NDOR1
ENSBTAP00000018816	1	332	440	0.00227273	CCNT2
ENSBTAP00000027899	1	46	440	0.00227273	RNF103
ENSBTAP00000006074	1	87	441	0.00226757	COMP
ENSBTAP00000012015	1	218	442	0.00226244	THNSL1
ENSBTAP00000013636	2	284 550	884	0.00226244	HYOU1
ENSBTAP00000028113	1	433	442	0.00226244	SLC35F5
ENSBTAP00000038254	2	303 726	888	0.00225225	SCN7A
ENSBTAP00000010606	1	7	445	0.00224719	PPARA
ENSBTAP00000026711	1	409	445	0.00224719	MON1A
ENSBTAP00000036905	1	403	445	0.00224719	RIMBP2
ENSBTAP00000017831	1	6	446	0.00224215	AGBL5
ENSBTAP00000001267	1	78	449	0.00222717	ZSWIM3
ENSBTAP00000000481	1	448	450	0.00222222	DIS3L
ENSBTAP00000000897	1	119	452	0.00221239	PGS1
ENSBTAP00000018069	2	412 461	904	0.00221239	KDM3A
ENSBTAP00000035753	1	68	452	0.00221239	GNL1
ENSBTAP00000004969	1	125	453	0.00220751	EDEM2
ENSBTAP00000028884	1	334	454	0.00220264	PJA2
ENSBTAP00000053819	1	362	454	0.00220264	USH1C
ENSBTAP00000017174	1	308	455	0.0021978	NCAPH
ENSBTAP00000020214	1	127	456	0.00219298	C18orf8
ENSBTAP00000004518	3	902 1062 525	1369	0.00219138	ABCA12
ENSBTAP00000054185	1	309	457	0.00218818	TMEM200A
ENSBTAP00000053169	2	437 247	915	0.00218579	LAMC2
ENSBTAP00000001114	1	74	458	0.00218341	LZTS1
ENSBTAP00000016421	1	98	458	0.00218341	CPD
ENSBTAP00000032672	1	423	459	0.00217865	DNM1
ENSBTAP00000029613	2	81 765	922	0.0021692	CUX2
ENSBTAP00000023650	2	893 841	925	0.00216216	FRMPD4
ENSBTAP00000002822	3	70 280 558	1389	0.00215983	PPL
ENSBTAP00000017694	1	116	463	0.00215983	ACSS2
ENSBTAP00000027710	1	422	463	0.00215983	KCNA4
ENSBTAP00000007626	1	106	466	0.00214592	KIRREL
ENSBTAP00000009556	1	75	466	0.00214592	DDX55
ENSBTAP00000017563	3	287 971 965	1399	0.00214439	AGRN
ENSBTAP00000034684	1	370	467	0.00214133	MPP2
ENSBTAP00000030635	1	220	468	0.00213675	MST1
ENSBTAP00000042274	1	3	470	0.00212766	CCT4
ENSBTAP00000014749	1	371	471	0.00212314	SLC38A2
ENSBTAP00000018177	1	173	471	0.00212314	OSGIN2
ENSBTAP00000053749	1	435	471	0.00212314	ZMYM1
ENSBTAP00000010202	1	35	472	0.00211864	ZBTB5
ENSBTAP00000056482	1	330	472	0.00211864	CNR1
ENSBTAP00000053384	1	340	473	0.00211416	NFXL1
ENSBTAP00000002944	4	1890 904 1892 1891	1893	0.00211305	FBN1
ENSBTAP00000017819	2	460 633	947	0.00211193	GEMIN4
ENSBTAP00000003333	1	457	476	0.00210084	UBA2
ENSBTAP00000000017	1	208	478	0.00209205	PRKAA1
ENSBTAP00000027858	1	30	478	0.00209205	FNBP4
ENSBTAP00000053212	1	220	478	0.00209205	CYP1A1
ENSBTAP00000022152	1	10	479	0.00208768	PARP14
ENSBTAP00000034403	1	418	479	0.00208768	HAUS3
ENSBTAP00000009228	6	350 1581 1604 220 1261 1736	2878	0.00208478	RYR1
ENSBTAP00000010797	1	135	480	0.00208333	ATMIN
ENSBTAP00000022589	1	135	480	0.00208333	MCOLN3
ENSBTAP00000026254	1	181	480	0.00208333	ADAM23
ENSBTAP00000051597	1	403	480	0.00208333	ASUN
ENSBTAP00000019251	1	161	481	0.002079	ZSCAN29
ENSBTAP00000053166	1	205	483	0.00207039	TMC3
ENSBTAP00000027382	1	176	484	0.00206612	ABCD1
ENSBTAP00000028346	1	217	484	0.00206612	SEMA4B
ENSBTAP00000038058	1	21	484	0.00206612	USP37
ENSBTAP00000011099	2	180 924	970	0.00206186	PCDH12
ENSBTAP00000006557	1	54	486	0.00205761	GPLD1
ENSBTAP00000001981	1	2	487	0.00205339	ZFP64
ENSBTAP00000004925	1	28	488	0.00204918	DNAJC2
ENSBTAP00000020543	1	214	488	0.00204918	KCNA2
ENSBTAP00000033207	2	723 686	977	0.00204708	MAST2
ENSBTAP00000003547	1	44	489	0.00204499	WFIKKN1
ENSBTAP00000018722	1	245	490	0.00204082	AMIGO1
ENSBTAP00000012245	1	73	491	0.00203666	SLC26A5
ENSBTAP00000042227	1	189	491	0.00203666	IFT80
ENSBTAP00000022299	2	263 513	985	0.00203046	UBA1
ENSBTAP00000007999	1	128	493	0.0020284	COG1
ENSBTAP00000017050	1	303	494	0.00202429	ARSI
ENSBTAP00000041243	2	339 962	990	0.0020202	KTN1
ENSBTAP00000044248	1	270	496	0.00201613	MCAM
ENSBTAP00000004115	1	360	499	0.00200401	FBXO24
ENSBTAP00000021641	1	418	499	0.00200401	ME2
ENSBTAP00000002296	1	42	500	0.002	SENP2
ENSBTAP00000006887	1	190	500	0.002	CNGA4
ENSBTAP00000016110	1	52	501	0.00199601	TECPR2
ENSBTAP00000051115	1	407	503	0.00198807	MATR3
ENSBTAP00000030121	1	162	504	0.00198413	BTK
ENSBTAP00000032499	2	654 342	1009	0.00198216	FNDC3A
ENSBTAP00000006765	1	444	505	0.0019802	ANKS6
ENSBTAP00000025380	1	202	505	0.0019802	FCHSD2
ENSBTAP00000013500	1	365	506	0.00197628	CPSF2
ENSBTAP00000053752	1	14	506	0.00197628	LIMK1
ENSBTAP00000008190	1	444	507	0.00197239	TLR4
ENSBTAP00000043215	1	426	507	0.00197239	CDH17
ENSBTAP00000053221	1	356	511	0.00195695	USP13
ENSBTAP00000022610	1	223	512	0.00195312	RBM28
ENSBTAP00000053592	1	495	512	0.00195312	FZD6
ENSBTAP00000008101	1	212	515	0.00194175	SUOX
ENSBTAP00000001343	1	55	520	0.00192308	SLC30A5
ENSBTAP00000014711	1	168	520	0.00192308	KBTBD8
ENSBTAP00000026402	2	11 583	1043	0.00191755	CASZ1
ENSBTAP00000002680	1	512	523	0.00191205	ERCC2
ENSBTAP00000005693	1	137	523	0.00191205	SLC5A7
ENSBTAP00000010667	1	284	524	0.0019084	ESYT3
ENSBTAP00000000210	1	394	525	0.00190476	EIF2AK3
ENSBTAP00000000356	1	203	525	0.00190476	GUF1
ENSBTAP00000009330	1	113	525	0.00190476	KIAA1024
ENSBTAP00000032888	1	311	527	0.00189753	SLC5A6
ENSBTAP00000041167	1	106	527	0.00189753	ESYT2
ENSBTAP00000043692	1	173	527	0.00189753	MALT1
ENSBTAP00000027845	1	39	528	0.00189394	COASY
ENSBTAP00000002121	1	134	529	0.00189036	G2E3
ENSBTAP00000027271	1	149	531	0.00188324	FERMT1
ENSBTAP00000041254	1	183	531	0.00188324	RPE65
ENSBTAP00000009832	1	364	533	0.00187617	EIF3B
ENSBTAP00000010823	1	487	533	0.00187617	SLC23A1
ENSBTAP00000014015	1	136	533	0.00187617	SRP72
ENSBTAP00000020469	1	325	533	0.00187617	TPP1
ENSBTAP00000002946	1	168	535	0.00186916	FZD7
ENSBTAP00000019278	1	341	535	0.00186916	FERMT2
ENSBTAP00000018350	1	435	537	0.0018622	TROVE2
ENSBTAP00000033333	1	472	539	0.00185529	HOOK1
ENSBTAP00000051651	1	91	540	0.00185185	CDH13
ENSBTAP00000006036	1	348	542	0.00184502	GOLGA5
ENSBTAP00000053250	1	449	542	0.00184502	SLMAP
ENSBTAP00000025453	1	120	544	0.00183824	WDHD1
ENSBTAP00000041539	2	226 510	1089	0.00183655	ZNF142
ENSBTAP00000013362	1	520	545	0.00183486	PCIF1
ENSBTAP00000021652	1	270	546	0.0018315	EMILIN3
ENSBTAP00000006277	4	237 667 488 1886	2187	0.00182899	DNAH2
ENSBTAP00000020940	1	200	549	0.00182149	YTHDF2
ENSBTAP00000023162	1	198	550	0.00181818	TMEM214
ENSBTAP00000039997	2	992 829	1104	0.00181159	FLT4
ENSBTAP00000002697	1	78	553	0.00180832	AUTS2
ENSBTAP00000018774	1	30	555	0.0018018	PTGS2
ENSBTAP00000022292	1	76	555	0.0018018	SLC25A12
ENSBTAP00000025033	5	1235 161 1840 34 2522	2778	0.00179986	CELSR2
ENSBTAP00000002867	1	511	556	0.00179856	GFPT2
ENSBTAP00000053939	2	264 250	1112	0.00179856	ABCA2
ENSBTAP00000003141	2	173 678	1114	0.00179533	BCL9
ENSBTAP00000027023	1	201	557	0.00179533	PPP2R1B
ENSBTAP00000023600	3	87 201 45	1673	0.00179319	XIRP2
ENSBTAP00000028704	2	98 807	1116	0.00179211	WDR11
ENSBTAP00000051545	1	489	563	0.0017762	PFKL
ENSBTAP00000021833	1	512	564	0.00177305	LTA4H
ENSBTAP00000021663	1	456	565	0.00176991	UNK
ENSBTAP00000035986	1	565	573	0.0017452	DNM2
ENSBTAP00000003770	1	391	574	0.00174216	ANO6
ENSBTAP00000029240	1	113	574	0.00174216	ALOX12
ENSBTAP00000014573	1	451	575	0.00173913	PROX1
ENSBTAP00000020838	1	335	575	0.00173913	HSPA4L
ENSBTAP00000005771	1	43	576	0.00173611	LRRN3
ENSBTAP00000020559	1	533	578	0.0017301	NSUN2
ENSBTAP00000033028	2	312 1048	1158	0.00172712	CCDC88A
ENSBTAP00000009985	1	194	580	0.00172414	CHUK
ENSBTAP00000025506	1	519	582	0.00171821	RHOBTB1
ENSBTAP00000035880	1	223	582	0.00171821	TLR6
ENSBTAP00000036266	1	565	582	0.00171821	KLHL10
ENSBTAP00000010716	1	40	583	0.00171527	MAP3K3
ENSBTAP00000023393	1	575	584	0.00171233	ZHX3
ENSBTAP00000038969	1	250	584	0.00171233	KCNB1
ENSBTAP00000027246	1	295	586	0.00170648	THOP1
ENSBTAP00000018538	1	331	587	0.00170358	AHCTF1
ENSBTAP00000026733	1	292	588	0.00170068	ZW10
ENSBTAP00000028023	1	527	589	0.00169779	ARNT
ENSBTAP00000022631	3	951 1413 1617	1769	0.00169587	PRKDC
ENSBTAP00000013075	1	339	590	0.00169492	DDX1
ENSBTAP00000027586	1	29	590	0.00169492	MTHFR
ENSBTAP00000036018	1	257	590	0.00169492	ICAM5
ENSBTAP00000007705	2	955 1027	1182	0.00169205	SMC4
ENSBTAP00000040207	1	248	596	0.00167785	SEC14L1
ENSBTAP00000006213	3	26 1364 843	1792	0.00167411	SPTB
ENSBTAP00000008026	1	226	598	0.00167224	ANKRD32
ENSBTAP00000026560	1	220	598	0.00167224	N4BP1
ENSBTAP00000029082	1	394	598	0.00167224	STARD8
ENSBTAP00000027016	1	370	599	0.00166945	NFKB1
ENSBTAP00000038633	2	800 857	1201	0.00166528	TJP1
ENSBTAP00000009575	1	538	601	0.00166389	SEMA6C
ENSBTAP00000004025	1	425	602	0.00166113	ANAPC5
ENSBTAP00000005736	1	33	602	0.00166113	ESRP2
ENSBTAP00000019471	1	170	603	0.00165837	MCM8
ENSBTAP00000053077	1	584	604	0.00165563	PRSS36
ENSBTAP00000007423	1	235	606	0.00165017	GYS1
ENSBTAP00000017336	1	306	607	0.00164745	EXOC5
ENSBTAP00000017670	1	474	609	0.00164204	SMO
ENSBTAP00000017913	1	598	613	0.00163132	SRCIN1
ENSBTAP00000003865	3	33 590 701	1846	0.00162514	DNAJC13
ENSBTAP00000005003	1	610	616	0.00162338	ADAM19
ENSBTAP00000019870	1	367	617	0.00162075	NPAS4
ENSBTAP00000010228	1	27	619	0.00161551	GTF3C3
ENSBTAP00000023190	1	542	623	0.00160514	E2F8
ENSBTAP00000027603	1	242	625	0.0016	BACH2
ENSBTAP00000053334	1	355	625	0.0016	FAM135A
ENSBTAP00000043730	5	170 1918 1782 1740 2716	3142	0.00159134	VPS13D
ENSBTAP00000042855	1	437	629	0.00158983	SCYL1
ENSBTAP00000039868	1	486	633	0.00157978	PCSK7
ENSBTAP00000010628	1	11	637	0.00156986	SEL1L
ENSBTAP00000018519	1	481	638	0.0015674	PHC3
ENSBTAP00000002973	1	457	640	0.0015625	SMARCA1
ENSBTAP00000015304	1	494	642	0.00155763	LRP12
ENSBTAP00000020965	1	34	644	0.0015528	BCAN
ENSBTAP00000026286	1	103	645	0.00155039	GUCY2C
ENSBTAP00000036449	1	478	647	0.0015456	FAM160B2
ENSBTAP00000010714	1	474	649	0.00154083	MICAL1
ENSBTAP00000017583	1	314	649	0.00154083	ADAMTS4
ENSBTAP00000015001	1	484	653	0.00153139	LZTR1
ENSBTAP00000017982	1	377	655	0.00152672	OSBPL7
ENSBTAP00000018634	1	359	655	0.00152672	TRIM36
ENSBTAP00000037559	1	197	656	0.00152439	GPR126
ENSBTAP00000015199	1	340	657	0.00152207	RP11-1407O15.2
ENSBTAP00000014315	1	273	661	0.00151286	POMT1
ENSBTAP00000022784	1	176	661	0.00151286	KIAA1524
ENSBTAP00000002101	1	129	662	0.00151057	SV2A
ENSBTAP00000001564	2	470 352	1326	0.0015083	TEP1
ENSBTAP00000033425	1	435	663	0.0015083	CLCA2
ENSBTAP00000001169	2	1106 1104	1330	0.00150376	RB1CC1
ENSBTAP00000036835	1	187	666	0.0015015	DAAM2
ENSBTAP00000011669	3	1701 193 1170	2001	0.00149925	GOLGB1
ENSBTAP00000016585	1	338	667	0.00149925	RPGRIP1L
ENSBTAP00000053429	1	665	667	0.00149925	TEX10
ENSBTAP00000000375	2	334 985	1335	0.00149813	KIAA2022
ENSBTAP00000015277	1	296	668	0.00149701	PYGL
ENSBTAP00000012769	1	371	671	0.00149031	PLEKHG1
ENSBTAP00000055075	1	588	673	0.00148588	LRFN1
ENSBTAP00000025167	1	570	675	0.00148148	WDR6
ENSBTAP00000016432	1	497	677	0.0014771	HK1
ENSBTAP00000014194	1	561	680	0.00147059	MCM3
ENSBTAP00000021869	1	238	680	0.00147059	ZBTB40
ENSBTAP00000022355	4	982 1355 799 1449	2746	0.00145666	LYST
ENSBTAP00000000557	1	87	693	0.001443	TNFAIP3
ENSBTAP00000029071	1	123	693	0.001443	DDX23
ENSBTAP00000023708	1	30	699	0.00143062	RNF19A
ENSBTAP00000011539	1	188	702	0.0014245	KIF20A
ENSBTAP00000018261	1	8	704	0.00142045	ITGA5
ENSBTAP00000021435	1	372	710	0.00140845	OTUD7B
ENSBTAP00000048980	1	371	712	0.00140449	ZBTB1
ENSBTAP00000053644	1	229	712	0.00140449	VCL
ENSBTAP00000012347	1	530	713	0.00140252	KIF11
ENSBTAP00000048897	1	104	714	0.00140056	SLC9A5
ENSBTAP00000033145	1	608	716	0.00139665	NCDN
ENSBTAP00000000359	1	454	718	0.00139276	PFKM
ENSBTAP00000013701	1	579	718	0.00139276	PRMT10
ENSBTAP00000051032	1	517	724	0.00138122	CUL2
ENSBTAP00000015745	1	369	727	0.00137552	PCDH20
ENSBTAP00000001511	1	167	729	0.00137174	KIAA1324
ENSBTAP00000026215	1	78	730	0.00136986	CD163
ENSBTAP00000056043	1	129	730	0.00136986	ASXL3
ENSBTAP00000020825	1	628	733	0.00136426	HSPA4
ENSBTAP00000017269	1	695	744	0.00134409	COG4
ENSBTAP00000037982	2	1363 340	1496	0.0013369	DOCK10
ENSBTAP00000017366	2	1210 148	1510	0.0013245	IQGAP1
ENSBTAP00000007819	1	170	756	0.00132275	PTK2B
ENSBTAP00000018997	1	621	756	0.00132275	MOV10
ENSBTAP00000021162	1	237	756	0.00132275	MFHAS1
ENSBTAP00000042628	1	163	757	0.001321	NUP107
ENSBTAP00000019108	1	76	758	0.00131926	CHPF2
ENSBTAP00000027966	2	788 305	1530	0.00130719	KIAA2018
ENSBTAP00000028717	1	342	766	0.00130548	PTPN14
ENSBTAP00000004917	1	344	767	0.00130378	TIE1
ENSBTAP00000028741	1	461	767	0.00130378	PLEKHG4
ENSBTAP00000028054	1	351	772	0.00129534	TMEM63B
ENSBTAP00000003826	1	386	774	0.00129199	FURIN
ENSBTAP00000011077	1	127	779	0.0012837	PDE2A
ENSBTAP00000025274	1	526	779	0.0012837	PIK3CD
ENSBTAP00000005988	3	517 1253 491	2346	0.00127877	LRP2
ENSBTAP00000019119	2	347 1375	1565	0.00127796	CHD3
ENSBTAP00000008976	1	728	783	0.00127714	RAPGEF3
ENSBTAP00000053743	1	742	783	0.00127714	USP54
ENSBTAP00000056322	1	710	785	0.00127389	WFS1
ENSBTAP00000003479	1	623	786	0.00127226	TSHZ3
ENSBTAP00000027780	1	134	788	0.00126904	PIK3CG
ENSBTAP00000048319	1	39	789	0.00126743	RAG1
ENSBTAP00000020376	1	368	794	0.00125945	TRERF1
ENSBTAP00000042902	1	528	796	0.00125628	CDH11
ENSBTAP00000017588	1	608	801	0.00124844	COPG1
ENSBTAP00000027459	1	617	801	0.00124844	ABCB6
ENSBTAP00000053718	1	503	805	0.00124224	ALS2
ENSBTAP00000011445	1	133	807	0.00123916	TLR3
ENSBTAP00000010925	2	468 893	1617	0.00123686	FN1
ENSBTAP00000003470	1	461	812	0.00123153	TMEM132E
ENSBTAP00000020345	2	836 790	1624	0.00123153	PTPRB
ENSBTAP00000017629	1	2	813	0.00123001	XPO1
ENSBTAP00000020381	1	56	815	0.00122699	ZHX1
ENSBTAP00000022907	1	637	818	0.00122249	GABBR1
ENSBTAP00000005918	1	782	819	0.001221	NLRC3
ENSBTAP00000020219	1	548	823	0.00121507	NPC1
ENSBTAP00000045084	1	569	824	0.00121359	SMARCAD1
ENSBTAP00000011340	1	699	826	0.00121065	PRICKLE1
ENSBTAP00000001415	1	358	830	0.00120482	GRM2
ENSBTAP00000007584	1	482	832	0.00120192	NPHP3
ENSBTAP00000011993	1	533	840	0.00119048	POLG
ENSBTAP00000010673	1	517	844	0.00118483	SHPRH
ENSBTAP00000021198	1	688	844	0.00118483	ARAP3
ENSBTAP00000018232	1	697	845	0.00118343	AARS2
ENSBTAP00000021597	1	254	846	0.00118203	BRWD3
ENSBTAP00000026553	1	42	846	0.00118203	ITGAV
ENSBTAP00000053231	1	708	847	0.00118064	HK2
ENSBTAP00000011697	1	21	848	0.00117925	STOX2
ENSBTAP00000000123	1	631	850	0.00117647	VPS54
ENSBTAP00000008184	1	819	859	0.00116414	NPR1
ENSBTAP00000005837	1	602	865	0.00115607	IPO9
ENSBTAP00000001290	1	216	870	0.00114943	IARS
ENSBTAP00000016326	1	17	872	0.00114679	SPAG9
ENSBTAP00000021092	1	493	875	0.00114286	LIG4
ENSBTAP00000019703	1	554	879	0.00113766	ATP2A3
ENSBTAP00000022075	1	383	891	0.00112233	FMNL3
ENSBTAP00000008616	1	619	897	0.00111483	COPB1
ENSBTAP00000002824	2	489 831	1795	0.00111421	PIKFYVE
ENSBTAP00000037830	1	467	900	0.00111111	BAI2
ENSBTAP00000033820	1	227	904	0.00110619	ARHGEF2
ENSBTAP00000013167	1	405	909	0.00110011	SIN3A
ENSBTAP00000008902	1	117	911	0.00109769	LARS
ENSBTAP00000021613	1	511	912	0.00109649	RBL2
ENSBTAP00000029554	1	862	912	0.00109649	MYO1C
ENSBTAP00000006855	1	716	914	0.00109409	DSE
ENSBTAP00000020651	1	753	919	0.00108814	ARHGAP35
ENSBTAP00000024019	1	278	923	0.00108342	SLC12A4
ENSBTAP00000015321	1	931	932	0.00107296	ATR
ENSBTAP00000019936	1	277	935	0.00106952	SLC4A3
ENSBTAP00000006527	1	487	937	0.00106724	BCORL1
ENSBTAP00000004101	1	30	954	0.00104822	JAK1
ENSBTAP00000026836	1	2	957	0.00104493	TEK
ENSBTAP00000036945	1	5	968	0.00103306	CARD11
ENSBTAP00000025161	1	562	973	0.00102775	MAN2A2
ENSBTAP00000021603	1	214	982	0.00101833	DUOX2
ENSBTAP00000022981	1	907	982	0.00101833	OPLAH
ENSBTAP00000019518	1	768	988	0.00101215	MYO1A
ENSBTAP00000012210	1	432	991	0.00100908	UHRF1BP1
ENSBTAP00000038030	1	444	994	0.00100604	BAZ2A
ENSBTAP00000007787	2	310 767	1990	0.00100503	SPTBN2
ENSBTAP00000013897	1	209	999	0.001001	DHX29
ENSBTAP00000045301	1	552	999	0.001001	ZNF521
ENSBTAP00000013591	1	611	1022	0.000978474	KIAA0196
ENSBTAP00000027060	1	721	1028	0.000972763	FBXO38
ENSBTAP00000022005	1	84	1033	0.000968054	LAMB3
ENSBTAP00000053818	1	687	1033	0.000968054	ROCK1
ENSBTAP00000020185	1	627	1042	0.000959693	LCT
ENSBTAP00000000723	1	7	1044	0.000957854	DISP2
ENSBTAP00000029739	1	919	1048	0.000954198	RAPGEF2
ENSBTAP00000015156	1	88	1087	0.000919963	RUSC2
ENSBTAP00000026744	1	718	1088	0.000919118	ABCC3
ENSBTAP00000002844	1	457	1091	0.00091659	RRP12
ENSBTAP00000053365	3	1676 2148 2956	3349	0.00089579	WDFY3
ENSBTAP00000003563	1	45	1121	0.000892061	ABCA5
ENSBTAP00000053245	1	854	1185	0.000843882	PHLPP2
ENSBTAP00000000533	1	213	1189	0.000841043	ERBB2IP
ENSBTAP00000019893	1	2	1191	0.000839631	KDM5C
ENSBTAP00000030566	1	351	1215	0.000823045	PLXNA1
ENSBTAP00000006351	1	865	1223	0.000817661	KIF21A
ENSBTAP00000006430	1	60	1224	0.000816993	DCTN1
ENSBTAP00000008416	1	378	1230	0.000813008	EDC4
ENSBTAP00000053594	1	1252	1265	0.000790514	ZZEF1
ENSBTAP00000023111	1	502	1325	0.000754717	MYO18A
ENSBTAP00000053253	1	1313	1421	0.00070373	GBF1
ENSBTAP00000024164	1	1086	1432	0.000698324	IFT172
ENSBTAP00000017556	3	4180 2758 2025	4409	0.000680426	LRP1
ENSBTAP00000055662	1	959	1494	0.000669344	BCOR
ENSBTAP00000011612	1	158	1556	0.000642674	LAMA4
ENSBTAP00000027538	1	1649	1650	0.000606061	ABCA1
ENSBTAP00000017840	1	1693	1694	0.000590319	PLXNB1
ENSBTAP00000005832	1	1377	1731	0.000577701	CKAP5
ENSBTAP00000002067	1	433	1732	0.000577367	JMJD1C
ENSBTAP00000000872	1	1646	1770	0.000564972	TCF20
ENSBTAP00000008207	1	373	1863	0.000536769	FLNC
ENSBTAP00000020395	1	286	1911	0.000523286	SPTAN1
ENSBTAP00000009208	1	622	1955	0.000511509	SPTBN1
ENSBTAP00000042908	1	1999	2069	0.000483325	RANBP2
ENSBTAP00000030425	1	1745	2086	0.000479386	RNF213
ENSBTAP00000036487	1	380	2104	0.000475285	TLN1
ENSBTAP00000053792	1	723	2245	0.000445434	HECTD1
ENSBTAP00000023117	1	747	2364	0.000423012	GCN1L1
ENSBTAP00000000008	0		111	0	KCNJ1
ENSBTAP00000000009	0		150	0	FOXF1
ENSBTAP00000000010	0		380	0	UBL7
ENSBTAP00000000014	0		118	0	TXN2
ENSBTAP00000000015	0		275	0	FOXRED2
ENSBTAP00000000024	0		180	0	NUP37
ENSBTAP00000000025	0		221	0	RNF2
ENSBTAP00000000029	0		589	0	VPS33B
ENSBTAP00000000046	0		265	0	PYCR1
ENSBTAP00000000069	0		840	0	PCDH7
ENSBTAP00000000084	0		595	0	RECK
ENSBTAP00000000088	0		317	0	GRWD1
ENSBTAP00000000091	0		326	0	MRPS30
ENSBTAP00000000097	0		399	0	ALCAM
ENSBTAP00000000101	0		237	0	HIF1AN
ENSBTAP00000000104	0		134	0	ATPAF1
ENSBTAP00000000107	0		906	0	SETDB1
ENSBTAP00000000109	0		380	0	CERS2
ENSBTAP00000000134	0		163	0	HAO2
ENSBTAP00000000135	0		337	0	DHH
ENSBTAP00000000143	0		517	0	SENP3
ENSBTAP00000000177	0		552	0	IRF2BP1
ENSBTAP00000000186	0		109	0	ANAPC16
ENSBTAP00000000187	0		215	0	DDIT4
ENSBTAP00000000200	0		634	0	N4BP2
ENSBTAP00000000211	0		479	0	FLAD1
ENSBTAP00000000213	0		238	0	HS3ST5
ENSBTAP00000000217	0		261	0	SLC25A20
ENSBTAP00000000253	0		411	0	ARHGAP31
ENSBTAP00000000254	0		475	0	TMEM39A
ENSBTAP00000000276	0		335	0	POLB
ENSBTAP00000000282	0		494	0	BMPR1A
ENSBTAP00000000304	0		62	0	HEBP2
ENSBTAP00000000314	0		242	0	HDHD3
ENSBTAP00000000329	0		643	0	RFX6
ENSBTAP00000000348	0		127	0	RAB26
ENSBTAP00000000353	0		153	0	CSF1
ENSBTAP00000000357	0		256	0	GNPDA2
ENSBTAP00000000361	0		279	0	ASB8
ENSBTAP00000000374	0		272	0	IMPDH1
ENSBTAP00000000389	0		165	0	LMO4
ENSBTAP00000000397	0		283	0	ITCH
ENSBTAP00000000422	0		393	0	TBL2
ENSBTAP00000000449	0		78	0	SPACA3
ENSBTAP00000000472	0		169	0	TDP2
ENSBTAP00000000479	0		457	0	EPS8
ENSBTAP00000000484	0		470	0	LRRTM4
ENSBTAP00000000486	0		496	0	SSRP1
ENSBTAP00000000490	0		121	0	GOLT1B
ENSBTAP00000000502	0		162	0	TPST1
ENSBTAP00000000511	0		249	0	PIM1
ENSBTAP00000000513	0		95	0	NANOS3
ENSBTAP00000000517	0		170	0	TTC24
ENSBTAP00000000526	0		333	0	CDC40
ENSBTAP00000000556	0		175	0	CRYAB
ENSBTAP00000000558	0		349	0	TARBP2
ENSBTAP00000000566	0		189	0	RBP4
ENSBTAP00000000578	0		181	0	TMEM106C
ENSBTAP00000000581	0		267	0	DYNC1LI2
ENSBTAP00000000588	0		348	0	CCDC102A
ENSBTAP00000000630	0		198	0	AKR1A1
ENSBTAP00000000631	0		478	0	PDE4D
ENSBTAP00000000670	0		196	0	ANKRD29
ENSBTAP00000000695	0		54	0	PNOC
ENSBTAP00000000714	0		272	0	TOB1
ENSBTAP00000000718	0		184	0	KLHDC10
ENSBTAP00000000722	0		189	0	SMNDC1
ENSBTAP00000000728	0		337	0	NEUROD6
ENSBTAP00000000731	0		843	0	ACO1
ENSBTAP00000000738	0		169	0	RFX7
ENSBTAP00000000755	0		368	0	ABHD16A
ENSBTAP00000000782	0		168	0	CHODL
ENSBTAP00000000791	0		224	0	CCNI
ENSBTAP00000000796	0		308	0	GPNMB
ENSBTAP00000000805	0		283	0	ELAVL1
ENSBTAP00000000852	0		397	0	ANAPC4
ENSBTAP00000000901	0		705	0	CSDE1
ENSBTAP00000000925	0		150	0	UBE2R2
ENSBTAP00000000927	0		436	0	ILK
ENSBTAP00000000935	0		105	0	PARVA
ENSBTAP00000000944	0		668	0	ADAMTS1
ENSBTAP00000000963	0		611	0	GPATCH1
ENSBTAP00000000973	0		550	0	WFIKKN2
ENSBTAP00000000991	0		379	0	MSL2
ENSBTAP00000000994	0		589	0	KAT2B
ENSBTAP00000001038	0		1035	0	KDR
ENSBTAP00000001071	0		147	0	COPE
ENSBTAP00000001076	0		182	0	HOMER3
ENSBTAP00000001081	0		424	0	PRDM1
ENSBTAP00000001087	0		125	0	GPR137C
ENSBTAP00000001093	0		149	0	TAOK1
ENSBTAP00000001094	0		605	0	CAPN6
ENSBTAP00000001095	0		400	0	SHPK
ENSBTAP00000001099	0		97	0	ERO1LB
ENSBTAP00000001118	0		467	0	UBASH3B
ENSBTAP00000001121	0		307	0	NDRG2
ENSBTAP00000001156	0		348	0	RNF219
ENSBTAP00000001158	0		77	0	TRIM27
ENSBTAP00000001167	0		227	0	METTL20
ENSBTAP00000001209	0		291	0	OPRK1
ENSBTAP00000001218	0		727	0	BMP1
ENSBTAP00000001222	0		79	0	HOXC13
ENSBTAP00000001224	0		165	0	GLT8D2
ENSBTAP00000001250	0		268	0	LPCAT1
ENSBTAP00000001270	0		267	0	NEURL2
ENSBTAP00000001281	0		425	0	DET1
ENSBTAP00000001288	0		357	0	KCNJ15
ENSBTAP00000001294	0		493	0	ASH2L
ENSBTAP00000001298	0		338	0	KLHDC8B
ENSBTAP00000001312	0		381	0	BMP10
ENSBTAP00000001322	0		486	0	SLC39A6
ENSBTAP00000001330	0		294	0	CKMT2
ENSBTAP00000001336	0		207	0	PRF1
ENSBTAP00000001371	0		122	0	IL18R1
ENSBTAP00000001378	0		548	0	MAP4K2
ENSBTAP00000001386	0		197	0	SUPV3L1
ENSBTAP00000001405	0		321	0	IDH3G
ENSBTAP00000001426	0		239	0	CALB2
ENSBTAP00000001439	0		269	0	FAM20A
ENSBTAP00000001447	0		455	0	KLHL23
ENSBTAP00000001451	0		231	0	PRKRA
ENSBTAP00000001452	0		155	0	FKBP7
ENSBTAP00000001453	0		189	0	PLEKHA3
ENSBTAP00000001464	0		172	0	CACYBP
ENSBTAP00000001466	0		241	0	GMCL1
ENSBTAP00000001467	0		52	0	SLC16A5
ENSBTAP00000001472	0		350	0	SMOX
ENSBTAP00000001474	0		778	0	PRKD3
ENSBTAP00000001520	0		642	0	GNE
ENSBTAP00000001530	0		88	0	KCNE1
ENSBTAP00000001534	0		215	0	TLE2
ENSBTAP00000001552	0		393	0	BRAP
ENSBTAP00000001557	0		171	0	MRPL15
ENSBTAP00000001633	0		175	0	MPZL2
ENSBTAP00000001638	0		304	0	ISL1
ENSBTAP00000001640	0		380	0	AP3M2
ENSBTAP00000001646	0		962	0	ATP1A1
ENSBTAP00000001648	0		82	0	LECT2
ENSBTAP00000001651	0		307	0	TFAP2A
ENSBTAP00000001658	0		212	0	ANKRD46
ENSBTAP00000001675	0		561	0	NLRP3
ENSBTAP00000001699	0		117	0	MRPL18
ENSBTAP00000001704	0		54	0	LTF
ENSBTAP00000001709	0		286	0	STAMBPL1
ENSBTAP00000001716	0		371	0	LRRC32
ENSBTAP00000001720	0		143	0	HSPB8
ENSBTAP00000001731	0		113	0	MORF4L2
ENSBTAP00000001734	0		432	0	TRMT6
ENSBTAP00000001745	0		51	0	IL1B
ENSBTAP00000001747	0		387	0	SLCO2A1
ENSBTAP00000001749	0		286	0	UPB1
ENSBTAP00000001766	0		229	0	WNT5B
ENSBTAP00000001767	0		111	0	RSL24D1
ENSBTAP00000001802	0		311	0	LGALS3BP
ENSBTAP00000001830	0		226	0	TMED9
ENSBTAP00000001841	0		245	0	CACNG3
ENSBTAP00000001844	0		306	0	GLCE
ENSBTAP00000001845	0		240	0	MAB21L3
ENSBTAP00000001855	0		318	0	THOC6
ENSBTAP00000001867	0		1105	0	MSH6
ENSBTAP00000001886	0		105	0	HESX1
ENSBTAP00000001888	0		238	0	PMM2
ENSBTAP00000001895	0		81	0	ABRACL
ENSBTAP00000001897	0		114	0	SRA1
ENSBTAP00000001899	0		191	0	A4GNT
ENSBTAP00000001919	0		358	0	P2RY1
ENSBTAP00000001963	0		334	0	CTC-273B12.7
ENSBTAP00000001973	0		719	0	CLCN5
ENSBTAP00000001974	0		242	0	ELK3
ENSBTAP00000001977	0		139	0	CDK17
ENSBTAP00000001982	0		246	0	PDIK1L
ENSBTAP00000001990	0		471	0	RRNAD1
ENSBTAP00000001991	0		214	0	MRPL24
ENSBTAP00000002001	0		181	0	FGF8
ENSBTAP00000002051	0		173	0	PPIC
ENSBTAP00000002052	0		1574	0	LRRK1
ENSBTAP00000002065	0		491	0	ADPGK
ENSBTAP00000002080	0		488	0	TM9SF2
ENSBTAP00000002106	0		160	0	DCUN1D4
ENSBTAP00000002176	0		98	0	PDF
ENSBTAP00000002188	0		141	0	WNT7A
ENSBTAP00000002191	0		397	0	RTF1
ENSBTAP00000002199	0		94	0	LRRC52
ENSBTAP00000002200	0		247	0	STC1
ENSBTAP00000002209	0		662	0	FAM171B
ENSBTAP00000002220	0		1029	0	RPAP1
ENSBTAP00000002229	0		168	0	ARRDC2
ENSBTAP00000002230	0		298	0	SYT13
ENSBTAP00000002250	0		149	0	AURKB
ENSBTAP00000002256	0		220	0	ZADH2
ENSBTAP00000002260	0		134	0	CDX4
ENSBTAP00000002268	0		436	0	GLYR1
ENSBTAP00000002279	0		258	0	LUM
ENSBTAP00000002289	0		111	0	BET1L
ENSBTAP00000002297	0		182	0	FUCA2
ENSBTAP00000002311	0		55	0	NR2C2AP
ENSBTAP00000002317	0		238	0	ST8SIA5
ENSBTAP00000002319	0		545	0	DYRK1A
ENSBTAP00000002335	0		101	0	MRPS12
ENSBTAP00000002350	0		621	0	LONP1
ENSBTAP00000002363	0		397	0	AKAP8
ENSBTAP00000002389	0		459	0	SASH1
ENSBTAP00000002392	0		200	0	LRRC46
ENSBTAP00000002418	0		105	0	CIAPIN1
ENSBTAP00000002419	0		202	0	COQ9
ENSBTAP00000002420	0		207	0	POLR2C
ENSBTAP00000002432	0		116	0	EMX1
ENSBTAP00000002438	0		194	0	ORC6
ENSBTAP00000002440	0		534	0	DOCK3
ENSBTAP00000002456	0		327	0	STAM2
ENSBTAP00000002459	0		1732	0	MED13L
ENSBTAP00000002469	0		744	0	KCNH7
ENSBTAP00000002476	0		364	0	ZNF276
ENSBTAP00000002508	0		327	0	PDIA6
ENSBTAP00000002542	0		68	0	HINT3
ENSBTAP00000002566	0		160	0	YIPF6
ENSBTAP00000002572	0		58	0	SMAGP
ENSBTAP00000002573	0		42	0	DAZAP2
ENSBTAP00000002578	0		500	0	SWAP70
ENSBTAP00000002594	0		55	0	TIMM8B
ENSBTAP00000002600	0		412	0	THBS1
ENSBTAP00000002604	0		333	0	PI4K2A
ENSBTAP00000002607	0		48	0	FAM96A
ENSBTAP00000002619	0		156	0	BNIP1
ENSBTAP00000002624	0		316	0	FBXO21
ENSBTAP00000002645	0		250	0	SASH3
ENSBTAP00000002654	0		269	0	HADH
ENSBTAP00000002671	0		386	0	TFAP2C
ENSBTAP00000002674	0		145	0	TAGLN2
ENSBTAP00000002684	0		197	0	STAU2
ENSBTAP00000002689	0		165	0	NOV
ENSBTAP00000002705	0		428	0	MEN1
ENSBTAP00000002720	0		512	0	FZD1
ENSBTAP00000002731	0		44	0	C20orf96
ENSBTAP00000002779	0		333	0	ADRB2
ENSBTAP00000002786	0		133	0	IL17A
ENSBTAP00000002806	0		138	0	NPHS2
ENSBTAP00000002817	0		160	0	RERG
ENSBTAP00000002832	0		218	0	NDN
ENSBTAP00000002843	0		110	0	TCEB1
ENSBTAP00000002852	0		433	0	NDUFS2
ENSBTAP00000002853	0		433	0	CNGA1
ENSBTAP00000002865	0		932	0	MAPK8IP3
ENSBTAP00000002868	0		233	0	MYOD1
ENSBTAP00000002876	0		133	0	POP4
ENSBTAP00000002878	0		319	0	FBXO31
ENSBTAP00000002883	0		266	0	LRIG3
ENSBTAP00000002913	0		192	0	YEATS4
ENSBTAP00000002914	0		69	0	APOA1
ENSBTAP00000002922	0		259	0	ANKRD40
ENSBTAP00000002964	0		203	0	CKAP2L
ENSBTAP00000002983	0		168	0	PTN
ENSBTAP00000002986	0		254	0	RNF34
ENSBTAP00000002998	0		782	0	USP28
ENSBTAP00000003016	0		285	0	RCOR1
ENSBTAP00000003035	0		231	0	GGA2
ENSBTAP00000003071	0		97	0	PPIL1
ENSBTAP00000003112	0		556	0	HPS3
ENSBTAP00000003131	0		232	0	TSPAN3
ENSBTAP00000003135	0		144	0	RAB30
ENSBTAP00000003143	0		481	0	TICRR
ENSBTAP00000003145	0		204	0	PSMD12
ENSBTAP00000003151	0		190	0	TRIM24
ENSBTAP00000003187	0		378	0	ALG2
ENSBTAP00000003193	0		71	0	NUP155
ENSBTAP00000003204	0		223	0	ANGPTL4
ENSBTAP00000003205	0		52	0	CASP9
ENSBTAP00000003219	0		283	0	PANK4
ENSBTAP00000003236	0		185	0	CHPT1
ENSBTAP00000003239	0		655	0	VPS35
ENSBTAP00000003249	0		62	0	FBXL15
ENSBTAP00000003252	0		492	0	IREB2
ENSBTAP00000003269	0		164	0	CCDC130
ENSBTAP00000003278	0		600	0	ZSWIM4
ENSBTAP00000003312	0		221	0	MRPL19
ENSBTAP00000003320	0		133	0	PGPEP1
ENSBTAP00000003325	0		317	0	GPKOW
ENSBTAP00000003326	0		410	0	DLG4
ENSBTAP00000003330	0		182	0	MYOZ2
ENSBTAP00000003345	0		389	0	SLC16A2
ENSBTAP00000003346	0		213	0	DNALI1
ENSBTAP00000003373	0		389	0	PRPF39
ENSBTAP00000003377	0		115	0	FKBP3
ENSBTAP00000003427	0		651	0	VPS52
ENSBTAP00000003429	0		434	0	DYNC1I2
ENSBTAP00000003441	0		323	0	STAM
ENSBTAP00000003442	0		191	0	NKIRAS2
ENSBTAP00000003449	0		276	0	WNT9B
ENSBTAP00000003468	0		184	0	MED18
ENSBTAP00000003476	0		450	0	MARK4
ENSBTAP00000003492	0		216	0	KCTD10
ENSBTAP00000003522	0		212	0	TINF2
ENSBTAP00000003533	0		691	0	CDC27
ENSBTAP00000003543	0		222	0	DBX1
ENSBTAP00000003557	0		335	0	OSGEP
ENSBTAP00000003566	0		603	0	KRIT1
ENSBTAP00000003567	0		306	0	CRHR1
ENSBTAP00000003609	0		255	0	COPS5
ENSBTAP00000003618	0		213	0	LRG1
ENSBTAP00000003619	0		383	0	SEMA6B
ENSBTAP00000003625	0		240	0	KLHL3
ENSBTAP00000003640	0		57	0	FAM195A
ENSBTAP00000003645	0		599	0	SARM1
ENSBTAP00000003653	0		161	0	MPZL1
ENSBTAP00000003665	0		250	0	FBXO22
ENSBTAP00000003668	0		418	0	SMAD1
ENSBTAP00000003690	0		318	0	D2HGDH
ENSBTAP00000003703	0		88	0	MEIG1
ENSBTAP00000003716	0		240	0	ACAA2
ENSBTAP00000003718	0		172	0	KCNIP1
ENSBTAP00000003722	0		200	0	ARL4A
ENSBTAP00000003725	0		290	0	COPS6
ENSBTAP00000003764	0		434	0	KPNA6
ENSBTAP00000003777	0		71	0	GNG4
ENSBTAP00000003785	0		364	0	GPR63
ENSBTAP00000003789	0		263	0	PRKAG2
ENSBTAP00000003791	0		100	0	UNC5CL
ENSBTAP00000003812	0		348	0	IRF4
ENSBTAP00000003825	0		209	0	WNT16
ENSBTAP00000003838	0		1003	0	SETD2
ENSBTAP00000003842	0		386	0	TMEM132D
ENSBTAP00000003881	0		188	0	GPT2
ENSBTAP00000003897	0		331	0	GMPPA
ENSBTAP00000003907	0		133	0	LAMTOR1
ENSBTAP00000003923	0		286	0	PTPN7
ENSBTAP00000003926	0		177	0	MBD3
ENSBTAP00000003937	0		252	0	EMX2
ENSBTAP00000003943	0		117	0	GADD45G
ENSBTAP00000003949	0		363	0	GATAD2A
ENSBTAP00000003959	0		58	0	GNG2
ENSBTAP00000003978	0		564	0	FAM160B1
ENSBTAP00000003980	0		439	0	NTRK1
ENSBTAP00000003996	0		143	0	NAA40
ENSBTAP00000004042	0		186	0	LHX5
ENSBTAP00000004044	0		183	0	ITM2B
ENSBTAP00000004045	0		51	0	FAM19A4
ENSBTAP00000004087	0		269	0	TBCCD1
ENSBTAP00000004094	0		290	0	DNAJB11
ENSBTAP00000004104	0		62	0	YBEY
ENSBTAP00000004127	0		237	0	SLC25A33
ENSBTAP00000004152	0		309	0	PAPSS2
ENSBTAP00000004159	0		66	0	RP11-598P20.5
ENSBTAP00000004174	0		556	0	KIF3B
ENSBTAP00000004181	0		526	0	ASNS
ENSBTAP00000004220	0		232	0	TOMM34
ENSBTAP00000004243	0		294	0	HOXC10
ENSBTAP00000004272	0		194	0	MFGE8
ENSBTAP00000004288	0		72	0	TNFRSF9
ENSBTAP00000004318	0		209	0	FST
ENSBTAP00000004334	0		126	0	HDDC2
ENSBTAP00000004337	0		77	0	DOK2
ENSBTAP00000004354	0		531	0	SLC6A2
ENSBTAP00000004355	0		231	0	CLRN2
ENSBTAP00000004365	0		977	0	CTD-2510F5.6
ENSBTAP00000004379	0		147	0	TMEM174
ENSBTAP00000004383	0		190	0	RIMS4
ENSBTAP00000004384	0		393	0	PAPD7
ENSBTAP00000004386	0		822	0	KIAA1009
ENSBTAP00000004398	0		758	0	SF3A1
ENSBTAP00000004406	0		451	0	KCNG1
ENSBTAP00000004410	0		220	0	ACTR3
ENSBTAP00000004418	0		40	0	SF3B14
ENSBTAP00000004431	0		209	0	ESD
ENSBTAP00000004443	0		945	0	RNF40
ENSBTAP00000004465	0		405	0	ZBTB43
ENSBTAP00000004474	0		604	0	SYDE2
ENSBTAP00000004476	0		107	0	ODF1
ENSBTAP00000004510	0		492	0	SLC5A11
ENSBTAP00000004536	0		364	0	SLC25A23
ENSBTAP00000004549	0		275	0	SACM1L
ENSBTAP00000004557	0		430	0	STEAP2
ENSBTAP00000004562	0		259	0	DCN
ENSBTAP00000004563	0		408	0	MMRN2
ENSBTAP00000004567	0		154	0	TM2D2
ENSBTAP00000004569	0		144	0	SLAIN1
ENSBTAP00000004597	0		56	0	DPM3
ENSBTAP00000004603	0		72	0	MYT1L
ENSBTAP00000004604	0		489	0	KEAP1
ENSBTAP00000004636	0		509	0	TRIM3
ENSBTAP00000004638	0		336	0	ARFIP2
ENSBTAP00000004645	0		349	0	DDX19A
ENSBTAP00000004655	0		152	0	DPCD
ENSBTAP00000004658	0		351	0	SETD7
ENSBTAP00000004667	0		391	0	ELL
ENSBTAP00000004668	0		130	0	COMMD3
ENSBTAP00000004672	0		846	0	CNTN6
ENSBTAP00000004686	0		572	0	ADAMTSL4
ENSBTAP00000004711	0		280	0	AP4B1
ENSBTAP00000004713	0		175	0	DCLRE1B
ENSBTAP00000004739	0		102	0	CISD1
ENSBTAP00000004747	0		617	0	ELMO2
ENSBTAP00000004758	0		598	0	NR4A2
ENSBTAP00000004759	0		266	0	OTOP1
ENSBTAP00000004776	0		263	0	ZPLD1
ENSBTAP00000004800	0		462	0	LRFN5
ENSBTAP00000004806	0		541	0	NHLRC2
ENSBTAP00000004810	0		304	0	UCP2
ENSBTAP00000004850	0		120	0	BRDT
ENSBTAP00000004861	0		45	0	TM4SF5
ENSBTAP00000004874	0		542	0	KDM6A
ENSBTAP00000004880	0		146	0	CNOT2
ENSBTAP00000004882	0		206	0	MACC1
ENSBTAP00000004885	0		297	0	SLC25A24
ENSBTAP00000004890	0		206	0	DNAJA2
ENSBTAP00000004893	0		696	0	PCNXL3
ENSBTAP00000004903	0		91	0	PTS
ENSBTAP00000004915	0		221	0	MSANTD1
ENSBTAP00000004921	0		169	0	MPL
ENSBTAP00000004922	0		454	0	PMPCB
ENSBTAP00000004929	0		1526	0	KIAA1429
ENSBTAP00000004948	0		320	0	TARS2
ENSBTAP00000004952	0		408	0	AMFR
ENSBTAP00000004954	0		167	0	MBD1
ENSBTAP00000004955	0		299	0	RQCD1
ENSBTAP00000004967	0		377	0	BCS1L
ENSBTAP00000004972	0		299	0	RNF25
ENSBTAP00000004973	0		87	0	PGC
ENSBTAP00000004992	0		253	0	BMP4
ENSBTAP00000005043	0		312	0	PPP1R8
ENSBTAP00000005061	0		328	0	ZUFSP
ENSBTAP00000005094	0		527	0	DNMT3B
ENSBTAP00000005102	0		243	0	TSPAN14
ENSBTAP00000005126	0		398	0	AAMP
ENSBTAP00000005130	0		300	0	PHF10
ENSBTAP00000005148	0		147	0	AP1AR
ENSBTAP00000005162	0		42	0	TMEM220
ENSBTAP00000005164	0		240	0	SNX20
ENSBTAP00000005166	0		525	0	CCP110
ENSBTAP00000005171	0		309	0	LIPT1
ENSBTAP00000005179	0		173	0	MITD1
ENSBTAP00000005182	0		72	0	E2F1
ENSBTAP00000005216	0		200	0	LHX4
ENSBTAP00000005226	0		116	0	CSDC2
ENSBTAP00000005233	0		390	0	MCF2
ENSBTAP00000005251	0		417	0	PLAG1
ENSBTAP00000005252	0		298	0	CDK2
ENSBTAP00000005261	0		433	0	LCOR
ENSBTAP00000005265	0		393	0	POLK
ENSBTAP00000005267	0		444	0	SESN3
ENSBTAP00000005277	0		339	0	GJC1
ENSBTAP00000005311	0		248	0	BPNT1
ENSBTAP00000005323	0		118	0	IDI1
ENSBTAP00000005324	0		227	0	CAPZA2
ENSBTAP00000005327	0		206	0	YWHAG
ENSBTAP00000005328	0		575	0	KCNH2
ENSBTAP00000005331	0		257	0	TIAL1
ENSBTAP00000005335	0		674	0	KCNH4
ENSBTAP00000005341	0		187	0	CRYBB2
ENSBTAP00000005344	0		514	0	GTF3C4
ENSBTAP00000005377	0		292	0	MYLIP
ENSBTAP00000005378	0		563	0	MAP3K11
ENSBTAP00000005398	0		239	0	CPOX
ENSBTAP00000005408	0		183	0	RAP2C
ENSBTAP00000005416	0		356	0	BACH1
ENSBTAP00000005445	0		57	0	SIX2
ENSBTAP00000005487	0		242	0	JMJD4
ENSBTAP00000005525	0		85	0	MAP3K2
ENSBTAP00000005529	0		130	0	ESM1
ENSBTAP00000005531	0		106	0	SAT2
ENSBTAP00000005549	0		85	0	BTC
ENSBTAP00000005552	0		127	0	G6PC2
ENSBTAP00000005577	0		193	0	HPCAL1
ENSBTAP00000005587	0		364	0	DDX25
ENSBTAP00000005590	0		188	0	TRAPPC5
ENSBTAP00000005606	0		124	0	ACSS1
ENSBTAP00000005626	0		304	0	40787
ENSBTAP00000005628	0		164	0	NDUFA8
ENSBTAP00000005655	0		165	0	ARL3
ENSBTAP00000005667	0		243	0	CHST10
ENSBTAP00000005670	0		405	0	PYGO2
ENSBTAP00000005677	0		572	0	NCSTN
ENSBTAP00000005680	0		403	0	PDE1B
ENSBTAP00000005684	0		371	0	ACSL1
ENSBTAP00000005689	0		327	0	SP7
ENSBTAP00000005704	0		495	0	DARS2
ENSBTAP00000005756	0		416	0	FNBP1L
ENSBTAP00000005784	0		343	0	CRISPLD1
[truncated: 2,359 more rows]
