# Supplementary material for: Insights into the Evolution of Longevity from the Bowhead Whale Genome
Source: Cell Rep. 2015 Jan 6;10(1):112–22. doi: 10.1016/j.celrep.2014.12.008 (PMC4536333; doi:10.1016/j.celrep.2014.12.008)
Supplement: Supplemental Folder 1. Full List of Transposable Elements Distribution, Full List of Filtered and Unfiltered Gene Duplications, Gene Loss Alignments, Full List of Candidates under Selection, Selective Pressure Variation QC Alignments, and Full List of Bowhead-Specific Mutations, Related to Results [file mmc2.zip › gene_expression.xlsx]

## Sheet: RNA-seq
Identifier	Cerebellum	Heart	Kidney	Liver	Muscle	Retina	Testis	Total reads
bmy_00001T0	3	0	1	0	7	2	0	13
bmy_00002T0	0	0	0	0	3	0	3	6
bmy_00003T0	0	0	2	0	0	0	0	2
bmy_00004T0	0	0	15	0	0	30	0	45
bmy_00005T0	214	195	5671	336	1189	2943	867	11415
bmy_00006T0	2	1	29	0	0	5	0	37
bmy_00007T0	81	19	702	22	27	394	20	1265
bmy_00008T0	1	3	257	2	500	406	12	1181
bmy_00009T0	284	724	2087	359	979	5533	549	10515
bmy_00010T0	2	0	3	2	1	2	7	17
bmy_00011T0	107	2	38	7	6	150	148	458
bmy_00012T0	0	0	1	1	8	46	159	215
bmy_00013T0	90	5	211	56	36	142	24	564
bmy_00014T0	54	12	184	93	23	144	80	590
bmy_00015T0	47	14	91	98	10	165	89	514
bmy_00016T0	226	654	52	21	401	1290	61	2705
bmy_00017T0	374	303	3448	114	878	3090	181	8388
bmy_00018T0	124	56	1403	47	386	640	108	2764
bmy_00019T0	33	8354	3092	57	12745	813	179	25273
bmy_00020T0	0	2	3	3	2	4	0	14
bmy_00021T0	17	71	130	6	63	138	42	467
bmy_00022T0	15	76	64	10	44	208	66	483
bmy_00023T0	310	264	1446	123	1904	1382	485	5914
bmy_00024T0	285	189	2149	112	2545	1210	349	6839
bmy_00025T0	38	10	29	9	9	44	33	172
bmy_00026T0	77	120	234	37	210	364	110	1152
bmy_00027T0	2	0	0	0	0	0	3	5
bmy_00028T0	57	0	0	0	1	40	9	107
bmy_00029T0	57	22	62	21	36	137	48	383
bmy_00030T0	110	126	159	73	88	653	203	1412
bmy_00031T0	7357	11851	30502	3098	28170	35062	11441	127481
bmy_00032T0	218	969	186	790	262	705	371	3501
bmy_00033T0	17	3	15	1	2	20	6	64
bmy_00034T0	214	175	280	60	464	1933	288	3414
bmy_00035T0	134	214	171	125	516	764	204	2128
bmy_00036T0	0	15	21	0	2	29	2	69
bmy_00037T0	170	1275	3583	951	1826	4327	216	12348
bmy_00038T0	270	178	396	125	415	1458	206	3048
bmy_00039T0	17	5	13	1	0	113	13	162
bmy_00040T0	44	28	56	23	40	202	71	464
bmy_00041T0	190	110	238	123	188	652	224	1725
bmy_00042T0	62	13	183	28	41	259	49	635
bmy_00043T0	42	2	59	3	8	117	14	245
bmy_00044T0	159	38	459	46	246	584	158	1690
bmy_00045T0	170	76	239	67	143	760	246	1701
bmy_00046T0	91	97	324	48	152	479	212	1403
bmy_00047T0	358	544	1157	450	467	2406	1056	6438
bmy_00048T0	25	3	12	1	2	157	5	205
bmy_00049T0	82	92	115	74	109	601	151	1224
bmy_00050T0	1	0	0	1	0	14	1	17
bmy_00051T0	113	64	161	62	22	901	284	1607
bmy_00052T0	475	408	2009	283	1746	2929	1223	9073
bmy_00053T0	4	39	8	1	2	16	9	79
bmy_00054T0	15	218	126	216	11	218	45	849
bmy_00055T0	42	0	1	1	1	38	1	84
bmy_00056T0	73	0	1	6	5	86	8	179
bmy_00057T0	0	0	0	0	0	6	0	6
bmy_00058T0	421	233	718	208	227	1814	875	4496
bmy_00059T0	107	613	282	44	1485	712	278	3521
bmy_00060T0	225	135	269	55	40	1531	676	2931
bmy_00061T0	211	205	361	82	162	733	251	2005
bmy_00062T0	113	124	215	50	128	409	178	1217
bmy_00063T0	23	159	80	48	161	169	69	709
bmy_00064T0	313	462	851	154	215	1459	1200	4654
bmy_00065T0	253	327	480	172	724	1187	476	3619
bmy_00066T0	1270	1767	1441	537	3029	4397	955	13396
bmy_00067T0	50	99	225	55	139	318	65	951
bmy_00068T0	130	124	144	94	81	530	230	1333
bmy_00069T0	22	17	149	1713	9	103	14	2027
bmy_00070T0	95	53	383	148	51	544	111	1385
bmy_00071T0	1	0	4	1	1	1	0	8
bmy_00072T0	258	453	923	353	884	1589	491	4951
bmy_00073T0	604	343	818	325	974	2832	722	6618
bmy_00074T0	161	46	474	67	439	546	135	1868
bmy_00075T0	44	42	477	39	203	322	123	1250
bmy_00076T0	77	89	0	87	1	15017	78	15349
bmy_00077T0	925	1002	5809	1070	8798	50415	1266	69285
bmy_00078T0	0	0	0	0	0	1	0	1
bmy_00079T0	25	30	88	33	33	303	134	646
bmy_00080T0	428	421	1556	245	1096	2176	484	6406
bmy_00081T0	72	72	18	63	36	9678	90	10029
bmy_00082T0	51	79	11	55	10	13287	97	13590
bmy_00083T0	0	0	0	0	0	8	4	12
bmy_00084T0	0	0	26	18	2	27	7	80
bmy_00085T0	1	4	109	56	1	220	50	441
bmy_00086T0	136	90	371	133	316	834	204	2084
bmy_00087T0	95	30	229	51	42	477	123	1047
bmy_00088T0	211	147	436	122	972	1097	309	3294
bmy_00089T0	80	73	249	47	168	582	168	1367
bmy_00090T0	1	1	4	0	10	1	0	17
bmy_00091T0	50	14	155	25	119	366	120	849
bmy_00092T0	281	407	842	434	716	2348	519	5547
bmy_00093T0	25	16	8	7	22	75	31	184
bmy_00094T0	2	1	0	2	4	0	3	12
bmy_00095T0	36	153	65	36	215	249	68	822
bmy_00096T0	19	23	115	6	93	154	46	456
bmy_00097T0	172	355	926	104	562	4834	257	7210
bmy_00098T0	128	440	898	981	344	1821	652	5264
bmy_00099T0	156	498	663	308	466	1231	366	3688
bmy_00100T0	36	132	204	67	165	472	55	1131
bmy_00101T0	483	952	937	679	1408	1733	418	6610
bmy_00102T0	223	117	290	164	236	1200	260	2490
bmy_00103T0	8	6	1	436	2	150	5	608
bmy_00104T0	122	106	37	14092	4	407	134	14902
bmy_00105T0	72	7	100	117	2	332	25	655
bmy_00106T0	187	28	1488	318	18	3686	157	5882
bmy_00107T0	1	0	428	20	3	47	2	501
bmy_00108T0	0	0	81	2	3	9	0	95
bmy_00109T0	153	138	168	105	17	17254	192	18027
bmy_00110T0	260	271	499	106	150	2280	367	3933
bmy_00111T0	8405	266	208	234	32	25565	343	35053
bmy_00112T0	42	2	23	6	18	146	129	366
bmy_00113T0	520	287	376	119	414	2629	394	4739
bmy_00114T0	604	282	1772	211	2011	2121	637	7638
bmy_00115T0	252	328	858	180	377	2047	391	4433
bmy_00116T0	503	514	2104	301	2156	3540	955	10073
bmy_00117T0	278	89	284	26	29	969	142	1817
bmy_00118T0	104	55	243	47	40	1143	390	2022
bmy_00119T0	584	1800	910	684	894	3177	1809	9858
bmy_00120T0	24	15	36	3	3	16	5	102
bmy_00121T0	58	39	930	115	809	385	148	2484
bmy_00122T0	132	78	136	31	208	590	163	1338
bmy_00123T0	122	192	197	139	220	916	206	1992
bmy_00124T0	411	749	659	353	632	2107	625	5536
bmy_00125T0	238	243	551	233	527	1810	581	4183
bmy_00126T0	336	36	108	96	29	1774	53	2432
bmy_00127T0	29	3	215	146	44	94	2	533
bmy_00128T0	762	1257	2276	467	10154	1355	539	16810
bmy_00129T0	0	14	11	1	16	6	0	48
bmy_00130T0	145	92	2303	92	1851	471	115	5069
bmy_00131T0	1	6	16	2	8	6	4	43
bmy_00132T0	688	2108	5852	903	2994	5371	2159	20075
bmy_00133T0	9	0	484	3	412	6	6	920
bmy_00134T0	40	12	2773	12	2033	74	42	4986
bmy_00135T0	0	6	37	55	6	8	4	116
bmy_00136T0	21	45	62	117	15	199	116	575
bmy_00137T0	358	246	415	150	386	1123	568	3246
bmy_00138T0	80	12	6	0	18	114	52	282
bmy_00139T0	626	835	410	86	2355	998	1187	6497
bmy_00140T0	56	11	1826	35	2500	113	75	4616
bmy_00141T0	6	0	105	0	2	11	3	127
bmy_00142T0	17	1	179	11	7	20	2	237
bmy_00143T0	307	627	991	186	1125	2405	597	6238
bmy_00144T0	18	107	46	24	15	190	53	453
bmy_00145T0	135	202	615	53	588	703	216	2512
bmy_00146T0	0	0	18	0	0	0	0	18
bmy_00147T0	1175	930	9397	1584	2347	6799	2982	25214
bmy_00148T0	48	61	1101	53	400	363	124	2150
bmy_00149T0	51	53	395	61	129	502	121	1312
bmy_00150T0	0	0	2	0	2	1	0	5
bmy_00151T0	0	0	0	0	0	0	0	0
bmy_00152T0	192	283	259	36	384	2056	68	3278
bmy_00153T0	467	899	405	99	325	7470	201	9866
bmy_00154T0	90	266	503	66	547	658	159	2289
bmy_00155T0	9	28	63	10	210	204	47	571
bmy_00156T0	113	167	253	71	802	2279	340	4025
bmy_00157T0	167	259	436	81	501	1059	429	2932
bmy_00158T0	5	9	9	7	8	44	4	86
bmy_00159T0	328	453	1221	202	620	1781	349	4954
bmy_00160T0	99	148	101	55	240	490	158	1291
bmy_00161T0	34	23	33	8	17	195	26	336
bmy_00162T0	92	302	931	176	548	583	493	3125
bmy_00163T0	255	29	51	6	36	547	35	959
bmy_00164T0	1	0	6	1	2	19	5	34
bmy_00165T0	406	17	14	6	7	597	27	1074
bmy_00166T0	3376	4620	3216	1295	8030	13100	2189	35826
bmy_00167T0	47	21	165	24	78	280	49	664
bmy_00168T0	179	2019	1375	291	1442	2637	883	8826
bmy_00169T0	252	383	392	147	466	9062	318	11020
bmy_00170T0	617	324	518	138	175	6261	312	8345
bmy_00171T0	80	17	419	33	76	206	60	891
bmy_00172T0	21	2	166	5	23	64	11	292
bmy_00173T0	33	628	608	280	459	381	80	2469
bmy_00174T0	444	446	3559	312	3277	3241	1104	12383
bmy_00175T0	2	1	26	36	2	10	3	80
bmy_00176T0	56	26	37	57	23	258	71	528
bmy_00177T0	16	32	237	3298	1	57	19	3660
bmy_00178T0	284	244	54	209	390	3226	34	4441
bmy_00179T0	49	58	178	18	218	279	88	888
bmy_00180T0	627	786	2149	282	1603	3820	747	10014
bmy_00181T0	62	19	7	7	77	586	12	770
bmy_00182T0	217	379	311	176	254	904	422	2663
bmy_00183T0	16	27	49	25	17	100	107	341
bmy_00184T0	58	80	107	33	52	306	145	781
bmy_00185T0	385	481	2179	252	1464	3334	910	9005
bmy_00186T0	41	53	74	34	44	386	88	720
bmy_00187T0	119	155	204	19	19	594	113	1223
bmy_00188T0	26	15	60	9	14	136	68	328
bmy_00189T0	180	147	597	138	526	853	349	2790
bmy_00190T0	64	34	427	53	262	293	133	1266
bmy_00191T0	23	4	167	6	112	80	5	397
bmy_00192T0	4203	1710	5204	625	6441	15867	2016	36066
bmy_00193T0	224	1277	1024	465	894	867	351	5102
bmy_00194T0	195	18	875	54	5	815	45	2007
bmy_00195T0	393	44	530	75	5	1569	89	2705
bmy_00196T0	47	947	624	53	3521	540	120	5852
bmy_00197T0	3	1	23	3	3	33	97	163
bmy_00198T0	98	3	990	16	214	95	9	1425
bmy_00199T0	35	1	86	2	26	37	3	190
bmy_00200T0	5	0	5	9	5	8	6	38
bmy_00201T0	27	27	448	436	22	793	193	1946
bmy_00202T0	109	769	308	93	94	1030	262	2665
bmy_00203T0	28	689	153	20	38	359	42	1329
bmy_00204T0	61	101	233	31	546	287	63	1322
bmy_00205T0	299	506	89	28	215	691	81	1909
bmy_00206T0	6	2	11	6	16	22	10	73
bmy_00207T0	4	0	24	7	13	27	14	89
bmy_00208T0	179	281	1120	135	707	1340	324	4086
bmy_00209T0	283	72	57	97	34	1642	129	2314
bmy_00210T0	0	2	5	0	5	11	0	23
bmy_00211T0	39	79	78	61	71	1474	135	1937
bmy_00212T0	233	151	1715	127	3414	1046	316	7002
bmy_00213T0	800	416	1122	386	362	2572	704	6362
bmy_00214T0	445	138	1115	141	483	899	229	3450
bmy_00215T0	146	242	757	85	5649	643	133	7655
bmy_00216T0	614	585	4101	434	4121	3407	1124	14386
bmy_00217T0	2	2	7	15	1	105	14	146
bmy_00218T0	58	27	50	25	21	772	58	1011
bmy_00219T0	376	346	1291	377	648	3522	795	7355
bmy_00220T0	7	6	106	5	41	56	8	229
bmy_00221T0	53	119	369	12	2536	154	68	3311
bmy_00222T0	174	167	427	235	83	1080	237	2403
bmy_00223T0	352	7	27	158	10	468	37	1059
bmy_00224T0	164	173	255	90	76	754	132	1644
bmy_00225T0	0	0	1	0	0	1	8	10
bmy_00226T0	403	291	1709	205	2349	1736	275	6968
bmy_00227T0	131	60	852	27	518	277	231	2096
bmy_00228T0	33	25	339	49	61	185	87	779
bmy_00229T0	30	31	106	48	17	221	91	544
bmy_00230T0	0	0	4	0	4	4	5	17
bmy_00231T0	83	399	265	54	320	824	98	2043
bmy_00232T0	4	4	21	6	5	177	16	233
bmy_00233T0	27	45	2929	3122	99	108	20	6350
bmy_00234T0	0	1	9	0	20	1	30	61
bmy_00235T0	12	65	10	1	161	23	31	303
bmy_00236T0	209	189	511	88	300	1613	454	3364
bmy_00237T0	0	0	0	0	0	0	62	62
bmy_00238T0	0	0	1	1	1	45	3	51
bmy_00239T0	0	1	43	1	4	26	34	109
bmy_00240T0	1	3	10	1	11	20	20	66
bmy_00241T0	0	0	156	0	8	15	1	180
bmy_00242T0	102	103	365	82	291	679	159	1781
bmy_00243T0	3	4	15	0	7	22	6	57
bmy_00244T0	165	186	842	129	779	1037	301	3439
bmy_00245T0	5	6	48	0	19	14	9	101
bmy_00246T0	10	12	154	9	52	148	107	492
bmy_00247T0	135	789	1815	319	11611	3151	864	18684
bmy_00248T0	0	0	1	0	2	0	0	3
bmy_00249T0	3	2	3	0	3	25	2	38
bmy_00250T0	1	0	5	0	0	2	4	12
bmy_00251T0	27	19	75	12	15	162	27	337
bmy_00252T0	7	11	1	4	23	29	17	92
bmy_00253T0	21	44	79	20	61	204	40	469
bmy_00254T0	0	0	3	0	0	1	6	10
bmy_00255T0	467	4	77	58	6	485	115	1212
bmy_00256T0	0	0	0	0	0	0	0	0
bmy_00257T0	110	93	1122	209	499	996	598	3627
bmy_00258T0	23	56	402	63	121	321	432	1418
bmy_00259T0	27	44	132	20	123	187	71	604
bmy_00260T0	5	1	30	4	9	25	17	91
bmy_00261T0	1	1	11	0	5	21	8	47
bmy_00262T0	1	1	2	3	2	12	11	32
bmy_00263T0	2	2	40	19	3	14	19	99
bmy_00264T0	0	0	0	0	0	0	0	0
bmy_00265T0	7	0	0	0	3	0	2	12
bmy_00266T0	1506	672	1225	79	550	1531	428	5991
bmy_00267T0	79	13	283	36	665	212	50	1338
bmy_00268T0	155	28	286	82	735	425	117	1828
bmy_00269T0	934	636	3221	465	3303	5505	1110	15174
bmy_00270T0	184	417	665	129	2504	2495	140	6534
bmy_00271T0	226	168	149	125	1964	1084	84	3800
bmy_00272T0	73	38	82	24	883	305	15	1420
bmy_00273T0	131	1568	299	6197	14824	3199	505	26723
bmy_00274T0	12	112	10	65	345	539	25	1108
bmy_00275T0	776	966	1583	305	10947	3508	424	18509
bmy_00276T0	16	93	2677	80	6257	820	157	10100
bmy_00277T0	82	119	145	14340	43	736	168	15633
bmy_00278T0	714	355	9316	298	10066	3268	1180	25197
bmy_00279T0	286	583	2203	454	489	3406	493	7914
bmy_00280T0	161	329	843	106	672	1027	396	3534
bmy_00281T0	0	1	3	0	1	0	0	5
bmy_00282T0	200	492	3084	4706	5693	1961	435	16571
bmy_00283T0	0	0	10	0	1	0	0	11
bmy_00284T0	0	0	0	0	1	0	0	1
bmy_00285T0	1	0	2	0	1	4	49	57
bmy_00286T0	60	253	346	111	1070	388	58	2286
bmy_00287T0	0	2	3	0	0	22	4	31
bmy_00288T0	18	1	22	0	49	2	7	99
bmy_00289T0	3	0	48	0	137	4	8	200
bmy_00290T0	2	2	18	1	2	0	2	27
bmy_00291T0	1421	331	19393	158	1945	1787	638	25673
bmy_00292T0	7	3	2	611	1	19	11	654
bmy_00293T0	10	16	46	1388	24	72	25	1581
bmy_00294T0	7	1	10	52	2	4	0	76
bmy_00295T0	500	610	3338	8940	538	3350	523	17799
bmy_00296T0	19	9	25	34	10	129	10	236
bmy_00297T0	347	843	3812	1518	1300	4386	313	12519
bmy_00298T0	7	14	37	6	32	130	10	236
bmy_00299T0	37	67	1595	561	122	811	116	3309
bmy_00300T0	10	672	296	42	362	226	7	1615
bmy_00301T0	284	20971	1759	1237	2235	10055	445	36986
bmy_00302T0	31	204	34	31	17302	514	515	18631
bmy_00303T0	3	4	30	1	196	85	13	332
bmy_00304T0	9	2	41	3	10	74	12	151
bmy_00305T0	211	304	852	140	797	1417	279	4000
bmy_00306T0	38	43	51	18	520	334	67	1071
bmy_00307T0	33	5	106	11	13	403	51	622
bmy_00308T0	265	38	681	56	104	5131	295	6570
bmy_00309T0	65	11	285	14	41	1014	55	1485
bmy_00310T0	169	74	818	110	374	1149	250	2944
bmy_00311T0	611	13180	4936	600	16306	3430	284	39347
bmy_00312T0	10	12	63	1	9	22	21	138
bmy_00313T0	0	1	2	0	0	1	1	5
bmy_00314T0	0	0	4	2	7	0	0	13
bmy_00315T0	270	902	2817	6205	2519	4260	271	17244
bmy_00316T0	177	64	803	106	219	751	273	2393
bmy_00317T0	40	24	105	16	16	266	148	615
bmy_00318T0	193	314	1047	477	392	1573	276	4272
bmy_00319T0	11	12	288	53	155	115	44	678
bmy_00320T0	25	45	444	67	315	248	122	1266
bmy_00321T0	24	28	109	63	63	200	74	561
bmy_00322T0	22	1	25	6	1	22	5	82
bmy_00323T0	95	217	2361	229	1320	1413	443	6078
bmy_00324T0	232	143	675	116	700	1014	295	3175
bmy_00325T0	311	461	1194	228	902	1856	561	5513
bmy_00326T0	57	70	216	30	90	432	89	984
bmy_00327T0	448	3202	1686	253	12306	5595	688	24178
bmy_00328T0	35	26	118	17	170	281	79	726
bmy_00329T0	0	0	1	0	1	0	0	2
bmy_00330T0	287	736	1246	799	998	7228	255	11549
bmy_00331T0	28	83	236	92	198	824	18	1479
bmy_00332T0	28	37	221	30	124	239	80	759
bmy_00333T0	0	0	0	0	2	3	2	7
bmy_00334T0	1	1	2	0	121	54	15	194
bmy_00335T0	4	3	0	7	1	604	7	626
bmy_00336T0	1479	449	2917	190	1527	4255	798	11615
bmy_00337T0	6	3	72	10	45	24	11	171
bmy_00338T0	20	1	805	8	4	48	10	896
bmy_00339T0	637	347	2699	189	4044	2277	483	10676
bmy_00340T0	885	2034	6390	530	9058	5879	1140	25916
bmy_00341T0	3	37	36	1005	12	28	11	1132
bmy_00342T0	12	27	151	156	5	148	18	517
bmy_00343T0	42	325	1575	74	221	526	178	2941
bmy_00344T0	96	32	1895	63	82	1495	385	4048
bmy_00345T0	0	0	25	0	0	0	0	25
bmy_00346T0	61	57	1502	53	385	376	133	2567
bmy_00347T0	48	100	159	53	75	362	170	967
bmy_00348T0	64	165	69	89	78	517	537	1519
bmy_00349T0	3	14	2	0	24	6	1	50
bmy_00350T0	26	23	653	1853	4	83	31	2673
bmy_00351T0	4	1	8	2	5	9	11	40
bmy_00352T0	36	30	474	35	92	447	268	1382
bmy_00353T0	0	0	0	0	5	0	1	6
bmy_00354T0	401	584	2438	320	1104	2144	287	7278
bmy_00355T0	51	38	97	32	115	535	148	1016
bmy_00356T0	127	73	534	132	344	1003	416	2629
bmy_00357T0	37	21	1286	39	896	338	189	2806
bmy_00358T0	73	208	161	25	341	387	171	1366
bmy_00359T0	0	0	13	0	1	2	32	48
bmy_00360T0	0	0	7	0	3	0	17	27
bmy_00361T0	0	1	1	0	0	3	74	79
bmy_00362T0	8	5	3	2	6	141	11	176
bmy_00363T0	1	1	16	0	5	11	6	40
bmy_00364T0	430	196	2812	170	2329	2315	885	9137
bmy_00365T0	34	59	125	28	62	430	54	792
bmy_00366T0	96	204	210	63	122	950	176	1821
bmy_00367T0	51	38	379	58	223	803	115	1667
bmy_00368T0	31	63	295	554	16	97	66	1122
bmy_00369T0	6	5	35	3	5	35	81	170
bmy_00370T0	24	86	37	22	35	178	90	472
bmy_00371T0	228	500	433	210	134	1336	949	3790
bmy_00372T0	4	3	9	2	0	32	37	87
bmy_00373T0	0	0	5	0	0	2	0	7
bmy_00374T0	21	18	96	12	28	93	43	311
bmy_00375T0	7	2	100	1	0	8	50	168
bmy_00376T0	1	3	1720	204	2	37	0	1967
bmy_00377T0	4	3	45	117	1	23	12	205
bmy_00378T0	0	0	0	0	2	0	1	3
bmy_00379T0	384	349	269	90	204	3283	245	4824
bmy_00380T0	142	11	67	14	86	454	99	873
bmy_00381T0	733	673	4091	467	5276	3043	835	15118
bmy_00382T0	38	13	30	28	6	106	14	235
bmy_00383T0	529	207	263	136	352	1064	143	2694
bmy_00384T0	447	52	521	110	140	1054	260	2584
bmy_00385T0	48	41	150	9	73	592	54	967
bmy_00386T0	17	15	43	2	23	173	24	297
bmy_00387T0	1672	1368	6087	717	4071	9987	1990	25892
bmy_00388T0	13	7	11	5	1	38	4	79
bmy_00389T0	60	51	502	22	89	358	101	1183
bmy_00390T0	90	321	262	127	601	504	303	2208
bmy_00391T0	89	25	104	1	879	172	106	1376
bmy_00392T0	0	0	4	0	5	0	0	9
bmy_00393T0	1	1	1	2	0	15	7	27
bmy_00394T0	1	2	0	0	0	19	0	22
bmy_00395T0	1	8	29	1	359	11	5	414
bmy_00396T0	70	186	85	32	2190	280	119	2962
bmy_00397T0	372	4	8	5	2	161	34	586
bmy_00398T0	28	43	49	25	31	270	65	511
bmy_00399T0	413	136	871	261	2692	1620	551	6544
bmy_00400T0	102	201	425	294	139	1487	595	3243
bmy_00401T0	0	0	3	0	5	5	4	17
bmy_00402T0	1275	1649	21	1431	1	271149	1353	276879
bmy_00403T0	510	200	1584	140	340	2104	800	5678
bmy_00404T0	212	155	606	115	427	1034	250	2799
bmy_00405T0	121	182	500	98	716	1081	481	3179
bmy_00406T0	40	113	20	2	1959	179	119	2432
bmy_00407T0	16	8	21	2	9	117	45	218
bmy_00408T0	0	0	0	0	0	0	0	0
bmy_00409T0	147	211	730	149	1815	714	288	4054
bmy_00410T0	314	808	1056	206	2640	3163	773	8960
bmy_00411T0	2	0	84	3	2	51	6	148
bmy_00412T0	78	70	322	25	52	474	135	1156
bmy_00413T0	5	22	100	17	54	37	30	265
bmy_00414T0	2	5	64	4	21	13	15	124
bmy_00415T0	78	16	8	1	2	47	23	175
bmy_00416T0	406	35	87	2	19	150	18	717
bmy_00417T0	680	1048	406	183	676	950	191	4134
bmy_00418T0	7	38	68	29	33	78	36	289
bmy_00419T0	12	29	84	38	76	93	37	369
bmy_00420T0	5	36	53	13	35	104	40	286
bmy_00421T0	200	299	803	169	528	1773	653	4425
bmy_00422T0	52	33	77	23	58	171	72	486
bmy_00423T0	23	7	60	10	21	78	34	233
bmy_00424T0	5	1	5	0	2	8	15	36
bmy_00425T0	0	0	0	0	0	0	0	0
bmy_00426T0	1550	31	212	97	6	4952	86	6934
bmy_00427T0	207	22	2	1127	0	919	49	2326
bmy_00428T0	12	15	13	8	10	78	17	153
bmy_00429T0	107	4	3	9	5	91	3	222
bmy_00430T0	1116	29	24	105	16	1616	71	2977
bmy_00431T0	0	0	5	0	3	0	0	8
bmy_00432T0	53	36	171	27	138	279	66	770
bmy_00433T0	57	49	176	43	157	539	71	1092
bmy_00434T0	47	22	90	19	34	210	82	504
bmy_00435T0	417	1796	743	329	432	2451	563	6731
bmy_00436T0	5	5	6	0	0	5	1	22
bmy_00437T0	125	126	302	48	430	641	425	2097
bmy_00438T0	350	797	1214	388	1787	2122	369	7027
bmy_00439T0	57	2	7	1	12	76	9	164
bmy_00440T0	293	184	280	100	472	1009	198	2536
bmy_00441T0	80	56	135	36	59	201	103	670
bmy_00442T0	54	89	125	54	53	380	77	832
bmy_00443T0	18	15	103	19	29	52	3	239
bmy_00444T0	44	31	101	31	42	171	31	451
bmy_00445T0	177	100	364	32	26	580	139	1418
bmy_00446T0	188	144	444	125	334	834	267	2336
bmy_00447T0	177	201	240	102	433	754	257	2164
bmy_00448T0	124	190	228	68	918	929	160	2617
bmy_00449T0	91	135	121	76	270	641	155	1489
bmy_00450T0	130	88	261	45	401	680	270	1875
bmy_00451T0	130	57	40	17	151	269	88	752
bmy_00452T0	236	226	629	150	498	1069	401	3209
bmy_00453T0	2	1	6	0	0	11	6	26
bmy_00454T0	31	1	11	11	5	72	11	142
bmy_00455T0	1094	595	2352	672	1936	4727	1755	13131
bmy_00456T0	68	23	456	40	398	272	107	1364
bmy_00457T0	43	20	51	22	44	75	28	283
bmy_00458T0	551	532	1311	277	1133	3993	752	8549
bmy_00459T0	68	2	84	0	5	92	41	292
bmy_00460T0	83	1	44	5	3	133	41	310
bmy_00461T0	11	15	153	18	107	121	34	459
bmy_00462T0	0	2	0	0	3	2	2	9
bmy_00463T0	0	313	0	3	85	9	0	410
bmy_00464T0	0	408	3	3	192	5	2	613
bmy_00465T0	0	14	7	3	3	1	22	50
bmy_00466T0	0	26	7	3	3	2	21	62
bmy_00467T0	15	370	99	6	803	308	34	1635
bmy_00468T0	10	358	220	3	1276	254	13	2134
bmy_00469T0	20	37	99	10	57	140	27	390
bmy_00470T0	607	258	683	202	609	1382	262	4003
bmy_00471T0	7	3	188	2	4	389	8	601
bmy_00472T0	122	59	1462	31	90	1400	59	3223
bmy_00473T0	269	246	454	84	560	1931	322	3866
bmy_00474T0	17	5	91	7	134	117	20	391
bmy_00475T0	1416	660	8081	536	7094	4900	1497	24184
bmy_00476T0	0	0	4	0	0	0	0	4
bmy_00477T0	0	0	7	0	4	0	0	11
bmy_00478T0	1	0	1	0	1	6	4	13
bmy_00479T0	138	445	1326	157	397	1174	664	4301
bmy_00480T0	1340	968	1801	579	10064	6970	651	22373
bmy_00481T0	0	0	1	0	1	0	1	3
bmy_00482T0	1091	493	1476	253	1031	3647	563	8554
bmy_00483T0	223	116	1882	117	218	2172	245	4973
bmy_00484T0	87	5	9	13	5	1543	10	1672
bmy_00485T0	108	186	479	220	166	677	263	2099
bmy_00486T0	5	8	30	11	19	28	13	114
bmy_00487T0	257	794	831	113	807	2048	543	5393
bmy_00488T0	61	4	99	1	29	256	8	458
bmy_00489T0	91	8	13	9	0	768	18	907
bmy_00490T0	0	0	33	9	1	0	7	50
bmy_00491T0	6	1	48	29	2	1	14	101
bmy_00492T0	239	76	289	33	344	1425	189	2595
bmy_00493T0	1	2	8	2	1	5	3	22
bmy_00494T0	54	30	232	25	118	250	95	804
bmy_00495T0	89	50	81	34	65	1201	144	1664
bmy_00496T0	11	13	4	1	4	9	32	74
bmy_00497T0	288	136	164	51	217	109	400	1365
bmy_00498T0	0	0	467	0	6	5	0	478
bmy_00499T0	19	123	367	7	58	127	21	722
bmy_00500T0	34	244	405	5	55	181	25	949
bmy_00501T0	80	71	468	44	420	390	139	1612
bmy_00502T0	379	383	845	202	959	2046	538	5352
bmy_00503T0	15	0	19	11	42	64	13	164
bmy_00504T0	12	2	24	6	15	70	17	146
bmy_00505T0	209	80	2631	73	892	971	583	5439
bmy_00506T0	952	240	3242	233	2528	1776	1081	10052
bmy_00507T0	84	44	81	38	48	276	146	717
bmy_00508T0	114	130	332	40	88	751	82	1537
bmy_00509T0	0	0	0	0	0	0	1	1
bmy_00510T0	8	0	0	0	0	1	12	21
bmy_00511T0	9	58	42	29	31	501	207	877
bmy_00512T0	112	108	444	131	95	778	222	1890
bmy_00513T0	8	20	52	1	33	206	36	356
bmy_00514T0	4	5	24	4	12	76	44	169
bmy_00515T0	109	183	633	42	296	993	85	2341
bmy_00516T0	70	40	145	48	1237	520	201	2261
bmy_00517T0	6	0	5	0	10468	11	4	10494
bmy_00518T0	13	10	23	14	4	156	38	258
bmy_00519T0	31	43	34	49	5	231	117	510
bmy_00520T0	53	6	22	13	103	87	75	359
bmy_00521T0	126	143	194	96	1865	652	349	3425
bmy_00522T0	16	0	1	0	1	9	3	30
bmy_00523T0	362	409	1096	178	1463	2416	553	6477
bmy_00524T0	10	5	7	1	6	52	2	83
bmy_00525T0	55	107	83	21	64	941	62	1333
bmy_00526T0	20	38	53	19	36	77	31	274
bmy_00527T0	20	2	13	30	4	35	8	112
bmy_00528T0	354	295	858	240	432	1566	438	4183
bmy_00529T0	13	8	23	5	6	44	15	114
bmy_00530T0	24	113	74	30	316	889	135	1581
bmy_00531T0	82	77	669	69	260	568	176	1901
bmy_00532T0	759	83	1307	101	115	2594	378	5337
bmy_00533T0	469	377	1086	572	651	2281	1650	7086
bmy_00534T0	365	75	239	68	51	3678	793	5269
bmy_00535T0	15	5	21	9	4	225	129	408
bmy_00536T0	1	0	1	2	4	1	5	14
bmy_00537T0	188	159	387	86	158	1085	318	2381
bmy_00538T0	32	34	215	16	15	209	75	596
bmy_00539T0	266	314	983	111	654	1668	536	4532
bmy_00540T0	8	6	89	21	42	110	60	336
bmy_00541T0	3	21	53	17	47	89	48	278
bmy_00542T0	1	1	4	4	3	26	9	48
bmy_00543T0	0	0	0	0	0	0	0	0
bmy_00544T0	14	1	2	2	6	7	2	34
bmy_00545T0	1	0	3	0	2	0	0	6
bmy_00546T0	2	0	7	0	1	57	7	74
bmy_00547T0	7	2	2	2	2	154	16	185
bmy_00548T0	0	0	6	0	9	0	1	16
bmy_00549T0	0	1	1	0	2	16	1	21
bmy_00550T0	194	301	524	95	492	1359	239	3204
bmy_00551T0	62	469	68	53	653	236	66	1607
bmy_00552T0	7	5	37	5	34	48	26	162
bmy_00553T0	209	139	599	66	861	1396	514	3784
bmy_00554T0	3	1	2	0	5	3	1	15
bmy_00555T0	31	7	8	0	17	93	61	217
bmy_00556T0	3	1	1	0	0	1	2	8
bmy_00557T0	21	15	13	7	1	78	42	177
bmy_00558T0	52	81	95	42	98	401	56	825
bmy_00559T0	69	33	50	45	56	159	70	482
bmy_00560T0	276	551	1086	139	1133	1911	280	5376
bmy_00561T0	244	407	1249	342	1065	2846	533	6686
bmy_00562T0	541	1109	1878	359	3190	3148	660	10885
bmy_00563T0	0	0	0	0	2	0	0	2
bmy_00564T0	190	470	1875	4605	959	1255	402	9756
bmy_00565T0	124	89	182	58	173	599	81	1306
bmy_00566T0	218	152	2280	217	1685	1142	337	6031
bmy_00567T0	700	1454	1808	462	1505	4745	556	11230
bmy_00568T0	174	315	34	45	20	632	97	1317
bmy_00569T0	63	119	246	37	185	527	140	1317
bmy_00570T0	18	20	43	9	47	56	34	227
bmy_00571T0	14	25	2	2	6	43	1	93
bmy_00572T0	688	373	1590	250	1279	3080	922	8182
bmy_00573T0	369	15	33	30	15	743	84	1289
bmy_00574T0	0	0	10	0	53	0	1	64
bmy_00575T0	257	718	536	369	1519	1161	273	4833
bmy_00576T0	119	71	613	225	243	774	224	2269
bmy_00577T0	144	12682	29	95	3028	676	118	16772
bmy_00578T0	460	2559	355	288	884	2072	660	7278
bmy_00579T0	133	85	216	99	85	629	219	1466
bmy_00580T0	81	153	62	61	123	285	91	856
bmy_00581T0	1064	258	122	20	160	538	52	2214
bmy_00582T0	329	282	725	272	211	1365	654	3838
bmy_00583T0	17	0	15	0	4	14	8	58
bmy_00584T0	109	190	205	116	268	553	133	1574
bmy_00585T0	0	0	1	5	1	25	16	48
bmy_00586T0	691	289	1314	230	342	2241	688	5795
bmy_00587T0	306	177	1072	285	206	1517	436	3999
bmy_00588T0	84	29	53	28	10	190	115	509
bmy_00589T0	100	10	93	24	17	78	105	427
bmy_00590T0	144	54	87	35	49	413	114	896
bmy_00591T0	235	109	388	92	205	783	211	2023
bmy_00592T0	175	195	1340	101	579	1617	477	4484
bmy_00593T0	376	373	1196	418	642	1740	303	5048
bmy_00594T0	48	134	593	186	321	322	102	1706
bmy_00595T0	1564	1774	8388	1594	6266	11615	3489	34690
bmy_00596T0	568	276	1474	341	1585	4662	642	9548
bmy_00597T0	65	88	68	49	49	267	124	710
bmy_00598T0	14	55	96	17	702	118	137	1139
bmy_00599T0	923	131	1534	125	782	1460	213	5168
bmy_00600T0	41	30	101	34	38	272	103	619
bmy_00601T0	868	1060	1152	946	755	2836	1144	8761
bmy_00602T0	7	20	33	6	31	84	31	212
bmy_00603T0	3	3	17	1	14	14	17	69
bmy_00604T0	320	614	1994	142	4164	1283	274	8791
bmy_00605T0	125	586	345	121	671	478	112	2438
bmy_00606T0	2	0	151	53	4	6	7	223
bmy_00607T0	0	0	209	10	1	0	4	224
bmy_00608T0	0	0	6	0	0	0	0	6
bmy_00609T0	116	6527	254	85	3614	1133	196	11925
bmy_00610T0	17	10	127	28	32	278	48	540
bmy_00611T0	271	193	1756	309	603	1638	524	5294
bmy_00612T0	994	1548	428	34	42	3714	451	7211
bmy_00613T0	76	79	201	3	15	211	56	641
bmy_00614T0	568	580	2868	312	3895	2818	619	11660
bmy_00615T0	303	200	2282	191	6611	1304	317	11208
bmy_00616T0	2	1	0	0	0	2	0	5
bmy_00617T0	70	0	37	1	103	21	1	233
bmy_00618T0	86	4	59	1	134	35	2	321
bmy_00619T0	216	9	30	2	37	109	6	409
bmy_00620T0	11	2172	1	6	4477	24	6	6697
bmy_00621T0	1	13	8	6	3	33	4	68
bmy_00622T0	236	185	863	169	847	1494	410	4204
bmy_00623T0	1	2	11	0	7	7	3	31
bmy_00624T0	114	114	919	70	298	721	137	2373
bmy_00625T0	54	69	396	39	172	490	152	1372
bmy_00626T0	0	0	5	0	5	20	8	38
bmy_00627T0	62	137	162	61	71	414	206	1113
bmy_00628T0	0	0	0	0	0	0	1	1
bmy_00629T0	32	37	557	34	220	188	78	1146
bmy_00630T0	118	203	647	134	276	992	427	2797
bmy_00631T0	4	0	10	4	1	17	3	39
bmy_00632T0	6	7	18	2	6	33	8	80
bmy_00633T0	38	1	10	6	7	31	47	140
bmy_00634T0	12	0	68	0	4	22	65	171
bmy_00635T0	0	2	0	0	1	0	1	4
bmy_00636T0	174	147	151	287	79	713	114	1665
bmy_00637T0	389	1795	431	56	1211	1051	52	4985
bmy_00638T0	49	1	2	1	0	0	1	54
bmy_00639T0	302	5	1	1	3	54	4	370
bmy_00640T0	102	7	36	6	10	145	36	342
bmy_00641T0	282	296	2674	738	846	2302	450	7588
bmy_00642T0	196	105	401	87	156	932	376	2253
bmy_00643T0	5	16	28	10	18	82	62	221
bmy_00644T0	182	321	468	154	479	1038	175	2817
bmy_00645T0	15	24	53	23	49	175	55	394
bmy_00646T0	161	228	889	132	627	1005	258	3300
bmy_00647T0	2	5	14	4	17	67	16	125
bmy_00648T0	0	1	6	6	0	3	3	19
bmy_00649T0	385	470	1675	242	1202	2173	835	6982
bmy_00650T0	690	32	191	51	36	2689	74	3763
bmy_00651T0	11	45	185	26	3553	151	59	4030
bmy_00652T0	4	4	28	3	1368	675	26	2108
bmy_00653T0	4	2	3	0	4	26	1	40
bmy_00654T0	2	2	137	4	18	61	35	259
bmy_00655T0	109	175	208	75	318	1191	214	2290
bmy_00656T0	62	90	73	10611	31	295	197	11359
bmy_00657T0	31	22	138	43	88	341	56	719
bmy_00658T0	12	35	215	35	117	192	40	646
bmy_00659T0	978	4074	5010	1142	3838	4458	765	20265
bmy_00660T0	47	37	345	58	314	414	98	1313
bmy_00661T0	51	60	78	61	86	495	95	926
bmy_00662T0	11	7	270	5	12	359	97	761
bmy_00663T0	2	0	6	4	6	5	1	24
bmy_00664T0	3	19	15	90	2	41	4	174
bmy_00665T0	384	28	100	41	21	618	198	1390
bmy_00666T0	15	8	57	22	18	63	35	218
bmy_00667T0	54	129	268	91	339	378	137	1396
bmy_00668T0	15	0	15	5	22	24	8	89
bmy_00669T0	154	248	223	115	341	933	282	2296
bmy_00670T0	153	392	360	127	432	1234	311	3009
bmy_00671T0	132	95	971	86	813	882	441	3420
bmy_00672T0	3	4	2	0	1	5	12	27
bmy_00673T0	198	170	484	60	207	1623	148	2890
bmy_00674T0	13	1	2	0	0	44	3	63
bmy_00675T0	78	16	37	25	11	689	75	931
bmy_00676T0	11	25	229	29	71	294	47	706
bmy_00677T0	2	3	68	0	102	11	4	190
bmy_00678T0	4	8	14	2	24	14	21	87
bmy_00679T0	273	129	369	110	439	1208	378	2906
bmy_00680T0	64	86	121	10	231	123	49	684
bmy_00681T0	9	39	90	9	123	65	20	355
bmy_00682T0	14	16	277	3	179	178	20	687
bmy_00683T0	222	171	1015	79	1018	1964	374	4843
bmy_00684T0	17	6	161	11	415	55	22	687
bmy_00685T0	17	6	152	9	269	49	13	515
bmy_00686T0	20	84	114	25	46	264	105	658
bmy_00687T0	0	0	7	0	11	26	24	68
bmy_00688T0	14	193	2	2	1231	23	1	1466
bmy_00689T0	0	0	0	0	1	0	0	1
bmy_00690T0	146	138	604	71	625	2484	230	4298
bmy_00691T0	23	24	346	12	331	578	32	1346
bmy_00692T0	42	19	10	1	17	235	25	349
bmy_00693T0	6	0	27	0	6	2	0	41
bmy_00694T0	75	83	1189	139	194	424	117	2221
bmy_00695T0	64	72	402	19	434	335	123	1449
bmy_00696T0	10	18	151	6	103	59	18	365
bmy_00697T0	251	961	1273	2423	228	1830	247	7213
bmy_00698T0	103	84	185	138	85	609	174	1378
bmy_00699T0	52	50	49	64	73	190	39	517
bmy_00700T0	2	4	15	13	12	27	8	81
bmy_00701T0	11	753	43	24	41	70	14	956
bmy_00702T0	122	342	303	42	2798	424	127	4158
bmy_00703T0	74	71	144	35	33	348	99	804
bmy_00704T0	242	381	687	182	838	1359	323	4012
bmy_00705T0	60	86	85	2	300	207	31	771
bmy_00706T0	964	3537	6902	837	10316	5670	751	28977
bmy_00707T0	113	373	210	90	504	403	99	1792
bmy_00708T0	2	0	0	0	1	0	1	4
bmy_00709T0	1	3	14	7	4	15	7	51
bmy_00710T0	104	97	257	122	127	550	194	1451
bmy_00711T0	3	7	272	1	6	17	7	313
bmy_00712T0	19	73	47	33	26	499	87	784
bmy_00713T0	11	4	8	4	8	80	35	150
bmy_00714T0	15	6	29	9	31	52	18	160
bmy_00715T0	8	1382	28	6	2090	41	10	3565
bmy_00716T0	36	117	176	319	248	1070	61	2027
bmy_00717T0	21	6	12	29	4	99	4	175
bmy_00718T0	125	16	20	102	13	144	23	443
bmy_00719T0	1	0	1	1	3	3	0	9
bmy_00720T0	3	1	1	0	747	5	4	761
bmy_00721T0	6	2	39	19	11	28	4	109
bmy_00722T0	1576	1930	1836	1132	796	9317	3174	19761
bmy_00723T0	7	1	75	36	16	23	31	189
bmy_00724T0	114	170	1341	171	507	755	307	3365
bmy_00725T0	109	365	288	127	288	570	181	1928
bmy_00726T0	41	99	112	332	22	464	223	1293
bmy_00727T0	19	9	27	11	8	88	15	177
bmy_00728T0	20	36	123	40	101	162	111	593
bmy_00729T0	18	14	15	4	15	56	29	151
bmy_00730T0	81	257	443	87	303	508	150	1829
bmy_00731T0	547	28	43	66	35	435	63	1217
bmy_00732T0	72	68	73	401	211	193	135	1153
bmy_00733T0	165	95	272	123	167	909	652	2383
bmy_00734T0	56	71	105	143	33	396	71	875
bmy_00735T0	104	27	50	29	11	292	170	683
bmy_00736T0	0	8	17	1	4	15	5	50
bmy_00737T0	1	11	36	2	9	21	2	82
bmy_00738T0	10	73	94	14	79	123	58	451
bmy_00739T0	55	76	116	19	106	210	107	689
bmy_00740T0	346	313	1561	173	544	2224	768	5929
bmy_00741T0	11	5	57	12	13	36	12	146
bmy_00742T0	171	109	231	88	159	655	254	1667
bmy_00743T0	493	262	1498	194	673	2174	578	5872
bmy_00744T0	61	64	97	43	30	346	220	861
bmy_00745T0	28	24	78	6	22	162	90	410
bmy_00746T0	103	47	99	51	48	498	174	1020
bmy_00747T0	0	2	0	0	1	3	1	7
bmy_00748T0	55	73	82	42	106	542	142	1042
bmy_00749T0	15	19	24	14	48	111	11	242
bmy_00750T0	135	347	216	82	230	716	317	2043
bmy_00751T0	17	5	62	50	34	132	28	328
bmy_00752T0	117	88	1589	358	306	923	89	3470
bmy_00753T0	12	17	24	32	27	62	50	224
bmy_00754T0	28	30	33	16	58	100	48	313
bmy_00755T0	26	22	63	3	51	88	36	289
bmy_00756T0	60	26	35	24	167	341	32	685
bmy_00757T0	1	0	4	2	80593	12	14	80626
bmy_00758T0	203	169	113	62	384	635	267	1833
bmy_00759T0	7	4	10	7	7	50	7	92
bmy_00760T0	417	255	634	244	325	2099	460	4434
bmy_00761T0	0	0	0	0	1	1	0	2
bmy_00762T0	0	7	15	4	4	51	2	83
bmy_00763T0	1	5	317	430	0	9	6	768
bmy_00764T0	1	7	39	15	4	350	19	435
bmy_00765T0	0	0	3	0	0	0	0	3
bmy_00766T0	20	5	24	8	170	38	37	302
bmy_00767T0	201	196	192	133	654	948	274	2598
bmy_00768T0	382	231	1878	389	608	801	417	4706
bmy_00769T0	368	191	808	595	108	1759	324	4153
bmy_00770T0	905	14	8	12	98	1136	19	2192
bmy_00771T0	177	2	3	0	7	319	10	518
bmy_00772T0	153	81	101	38	209	517	192	1291
bmy_00773T0	352	380	1724	210	1717	1516	269	6168
bmy_00774T0	501	350	702	243	353	2708	554	5411
bmy_00775T0	121	95	120	57	120	675	112	1300
bmy_00776T0	209	257	218	67	291	898	180	2120
bmy_00777T0	11	2	0	3	2	43	4	65
bmy_00778T0	1	0	1	0	2	5	0	9
bmy_00779T0	86	8	3	11	2	1204	3	1317
bmy_00780T0	4	3	1	0	1	25	3	37
bmy_00781T0	2293	15567	7420	1755	499368	11069	1929	539401
bmy_00782T0	153	149	306	150	124	931	329	2142
bmy_00783T0	11	3	3	1	11	12	2	43
bmy_00784T0	396	198	432	147	476	1235	324	3208
bmy_00785T0	279	164	600	113	141	1734	501	3532
bmy_00786T0	65	22	41	43	6	273	34	484
bmy_00787T0	103	156	1011	1374	275	967	179	4065
bmy_00788T0	33	64	142	201	62	278	169	949
bmy_00789T0	80	117	6414	2806	203	1817	355	11792
bmy_00790T0	1	0	0	1	1	3	0	6
bmy_00791T0	23	13	15	79	7	223	14	374
bmy_00792T0	155	158	198	182	39	1031	343	2106
bmy_00793T0	811	3596	7239	562	11638	4892	2869	31607
bmy_00794T0	711	354	598	300	300	2692	636	5591
bmy_00795T0	160	787	805	193	989	992	280	4206
bmy_00796T0	252	433	265	179	279	1470	558	3436
bmy_00797T0	42	23	41	33	43985	164	41	44329
bmy_00798T0	0	0	1	2	904	61	5	973
bmy_00799T0	48	73	398	62	309	1138	220	2248
bmy_00800T0	4	3	16	5	5	119	12	164
bmy_00801T0	29	25	24	31	18	453	34	614
bmy_00802T0	142	249	174	111	167	1225	274	2342
bmy_00803T0	19	13	17	16	3	150	21	239
bmy_00804T0	70	31	7	1	69	58	29	265
bmy_00805T0	0	0	0	0	20	0	0	20
bmy_00806T0	0	0	1	0	0	0	0	1
bmy_00807T0	318	119	431	130	180	1415	449	3042
bmy_00808T0	25	10	96	10	9	398	49	597
bmy_00809T0	98	25	303	21	108	189	83	827
bmy_00810T0	483	184	749	181	274	2011	524	4406
bmy_00811T0	9	1	5	8	0	25	7	55
bmy_00812T0	46	14	42	157	24	152	27	462
bmy_00813T0	423	848	1776	319	957	2149	727	7199
bmy_00814T0	40	32	164	47	114	294	80	771
bmy_00815T0	1	0	1	0	0	2	0	4
bmy_00816T0	43	34	313	33	463	75	43	1004
bmy_00817T0	133	150	559	78	1202	343	115	2580
bmy_00818T0	0	0	0	0	0	0	0	0
bmy_00819T0	2	0	1	0	1	2	0	6
bmy_00820T0	282	218	347	175	166	1956	307	3451
bmy_00821T0	222	47	1155	71	352	225	43	2115
bmy_00822T0	15	36	80	4	37	173	5	350
bmy_00823T0	343	233	1585	263	742	1989	919	6074
bmy_00824T0	431	352	2827	313	707	5015	822	10467
bmy_00825T0	46	111	1109	5456	233	622	44	7621
bmy_00826T0	46	16	1992	36	460	328	99	2977
bmy_00827T0	71	34	562	64	257	418	147	1553
bmy_00828T0	1	0	2	1	0	1	3	8
bmy_00829T0	0	0	0	0	2	0	1	3
bmy_00830T0	0	2	4	0	3	21	10	40
bmy_00831T0	122	75	591	236	110	1058	216	2408
bmy_00832T0	1	9	126	25	10	55	59	285
bmy_00833T0	0	0	4	0	1	0	1	6
bmy_00834T0	30	112	127	71	1165	218	29	1752
bmy_00835T0	100	52	402	47	234	592	119	1546
bmy_00836T0	25	281	133	54	9164	163	31	9851
bmy_00837T0	157	1932	569	458	23701	911	239	27967
bmy_00838T0	57	85	226	8	197	298	49	920
bmy_00839T0	121	32	30	113	10	4545	246	5097
bmy_00840T0	8	2	29	2	10	21	36	108
bmy_00841T0	1	0	47	0	15	7	23	93
bmy_00842T0	24	27	21	31	2	27	87	219
bmy_00843T0	20	13	155	7	43	2930	21	3189
bmy_00844T0	11	7	30	7	18	1215	5	1293
bmy_00845T0	81	284	393	176	495	791	161	2381
bmy_00846T0	123	260	736	125	771	1243	478	3736
bmy_00847T0	0	3	5	0	0	0	0	8
bmy_00848T0	16	20	128	4	17	26	11	222
bmy_00849T0	37	156	152	15	65	124	31	580
bmy_00850T0	1	1	16	36	7	19	3	83
bmy_00851T0	1	0	516	26	1	3	4	551
bmy_00852T0	3	0	0	0	0	28	1	32
bmy_00853T0	22	4	43	1	5	190	22	287
bmy_00854T0	66	37	323	40	168	297	110	1041
bmy_00855T0	177	179	295	54	257	1448	141	2551
bmy_00856T0	56	47	541	264	77	462	159	1606
bmy_00857T0	51	35	51	26	47	1929	46	2185
bmy_00858T0	123	69	314	67	109	508	126	1316
bmy_00859T0	64	6028	439	247	228	1937	290	9233
bmy_00860T0	154	94	613	49	1207	704	142	2963
bmy_00861T0	54	146	217	26	251	292	71	1057
bmy_00862T0	1082	2114	4934	1224	4727	7898	1631	23610
bmy_00863T0	11	51	199	60	353	215	145	1034
bmy_00864T0	2	7	42	8	153	48	4	264
bmy_00865T0	0	0	1	15	1	0	1	18
bmy_00866T0	1	4	4	18	162	28	19	236
bmy_00867T0	10	4	12	26	0	24	15	91
bmy_00868T0	3	11	8	0	13	19	31	85
bmy_00869T0	8	23	89	7	26	142	90	385
bmy_00870T0	2057	2025	1864	336	4229	8779	1000	20290
bmy_00871T0	0	0	0	0	0	0	0	0
bmy_00872T0	0	0	1	0	1	0	0	2
bmy_00873T0	0	0	3	0	0	0	0	3
bmy_00874T0	0	0	1	0	0	1	0	2
bmy_00875T0	17	27	77	34	38	41	39	273
bmy_00876T0	2	6	5	2	11	18	3	47
bmy_00877T0	408	1810	2250	318	5906	2434	634	13760
bmy_00878T0	0	0	0	0	0	7	0	7
bmy_00879T0	156	1	3	2	1	405	8	576
bmy_00880T0	399	387	1884	220	1343	2864	702	7799
bmy_00881T0	1	0	0	0	1	5	0	7
bmy_00882T0	0	0	0	0	5	0	0	5
bmy_00883T0	35	48	217	31	196	335	110	972
bmy_00884T0	56	11	463	10	49	221	70	880
bmy_00885T0	1	0	72	23	2	2	0	100
bmy_00886T0	0	0	2	0	1	0	0	3
bmy_00887T0	0	0	0	0	2	0	0	2
bmy_00888T0	60	32	457	64	129	605	105	1452
bmy_00889T0	150	395	430	51	618	641	117	2402
bmy_00890T0	75	32	456	28	540	650	105	1886
bmy_00891T0	9	19	320	5	404	131	23	911
bmy_00892T0	2	0	28	0	55	11	0	96
bmy_00893T0	0	1	30	0	43	0	0	74
bmy_00894T0	333	147	935	173	1078	1261	301	4228
bmy_00895T0	34	3	19	1	68	165	9	299
bmy_00896T0	160	152	1990	278	145	1414	370	4509
bmy_00897T0	4	4	54	19	17	97	17	212
bmy_00898T0	7	0	21	25	6	33	14	106
bmy_00899T0	0	0	2	0	2	0	0	4
bmy_00901T0	8	107	37	0	57	47	20	276
bmy_00902T0	19	43	240	29	72	293	48	744
bmy_00903T0	95	218	936	117	291	725	194	2576
bmy_00904T0	271	159	329	58	245	1230	140	2432
bmy_00905T0	45	31	530	38	259	248	231	1382
bmy_00906T0	78	63	369	56	142	398	307	1413
bmy_00907T0	2352	158	356	135	389	7466	219	11075
bmy_00908T0	206	15	71	16	51	326	25	710
bmy_00909T0	21	45	50	21	81	220	69	507
bmy_00910T0	0	0	0	0	0	0	7	7
bmy_00911T0	1	0	9	0	1	0	11	22
bmy_00912T0	1	0	52	1	1	16	3	74
bmy_00913T0	1	0	20	31	0	7	2	61
bmy_00914T0	0	0	7	6	0	2	0	15
bmy_00915T0	9	1	8	0	4	13	14	49
bmy_00916T0	0	0	0	0	0	0	0	0
bmy_00917T0	21	50	135	23	64	278	773	1344
bmy_00918T0	0	0	2	0	0	0	1	3
bmy_00919T0	0	0	20	0	3	0	14	37
bmy_00920T0	37	101	106	62	465	437	118	1326
bmy_00921T0	1	0	4	4	8	13	6	36
bmy_00922T0	342	248	1617	375	1616	1912	569	6679
bmy_00923T0	0	3	18	1	30	4	3	59
bmy_00924T0	0	5	15	1	21	5	10	57
bmy_00925T0	2	33	27	10	48	47	34	201
bmy_00926T0	114	96	265	62	131	627	232	1527
bmy_00927T0	0	0	1	0	0	1	4	6
bmy_00928T0	310	304	618	100	875	1104	259	3570
bmy_00929T0	36	15	126	19	25	121	52	394
bmy_00930T0	31	77	219	140	54	225	96	842
bmy_00931T0	96	153	268	22	315	365	82	1301
bmy_00932T0	1	14	477	50	755	69	3	1369
bmy_00934T0	1	11	33	0	26	33	12	116
bmy_00935T0	7	6	30	3	21	3	6	76
bmy_00936T0	90	44	278	76	43	467	264	1262
bmy_00937T0	749	456	1186	487	874	3195	1397	8344
bmy_00938T0	24	8	26	6	14	79	35	192
bmy_00939T0	42	10	81	15	23	198	40	409
bmy_00940T0	80	147	279	84	134	1215	328	2267
bmy_00941T0	98	169	83	76	176	1044	195	1841
bmy_00942T0	218	779	491	41	1482	3411	263	6685
bmy_00943T0	137	460	295	1372	189	1203	883	4539
bmy_00944T0	0	0	1	0	6	0	3	10
bmy_00945T0	0	0	2	2	7	38	303	352
bmy_00946T0	0	0	0	0	0	0	0	0
bmy_00947T0	2	11	26	9	19	36	29	132
bmy_00948T0	117	0	0	0	0	23	0	140
bmy_00949T0	1206	10	0	8	2	229	6	1461
bmy_00950T0	614	49	143	305	50	452	436	2049
bmy_00951T0	2	0	0	0	0	0	2	4
bmy_00952T0	614	21	46	13	15	879	184	1772
bmy_00953T0	36	49	57	28	49	945	158	1322
bmy_00954T0	65	53	4	22	192	4244	62	4642
bmy_00955T0	49	51	52	14	49	282	77	574
bmy_00956T0	145	263	115	85	405	608	552	2173
bmy_00957T0	333	710	1632	86	21	883	149	3814
bmy_00958T0	1	0	4	1	4	6	2	18
bmy_00959T0	20	0	10	0	0	29	13	72
bmy_00960T0	10	19	17	6	17	102	24	195
bmy_00961T0	8	2	15	0	9	31	10	75
bmy_00962T0	461	369	1553	319	1949	2154	899	7704
bmy_00963T0	5	6	18	52	3	90	20	194
bmy_00964T0	0	0	0	0	0	0	0	0
bmy_00965T0	13	21	22	6	111	52	17	242
bmy_00966T0	11	29	59	46	7	230	159	541
bmy_00967T0	486	493	296	257	250	2845	1095	5722
bmy_00968T0	47	130	232	48	530	1160	206	2353
bmy_00969T0	1275	1198	7533	1857	589	7862	4049	24363
bmy_00970T0	184	245	72	14	39	259	105	918
bmy_00971T0	178	105	216	85	164	756	301	1805
bmy_00972T0	172	1	29	2	6	66	5	281
bmy_00973T0	211	300	589	144	342	1357	323	3266
bmy_00974T0	3	4	28	3	23	45	9	115
bmy_00975T0	480	880	1501	589	6343	3629	964	14386
bmy_00976T0	65	138	105	53	67	377	55	860
bmy_00977T0	251	1	3	1	5	31	28	320
bmy_00978T0	39	0	0	1	1	6	6	53
bmy_00979T0	6	0	4	2	1	9	3	25
bmy_00980T0	0	1	11	0	0	4	33	49
bmy_00981T0	2	1	6	0	10	1	0	20
bmy_00982T0	63	47	1230	23	1735	342	87	3527
bmy_00983T0	48	54	271	33	510	214	88	1218
bmy_00984T0	118	303	483	114	1422	636	358	3434
bmy_00985T0	218	147	440	110	194	788	298	2195
bmy_00986T0	128	90	179	51	641	388	126	1603
bmy_00987T0	0	0	129	1	675	3	1	809
bmy_00988T0	3	0	4	0	0	1	1	9
bmy_00989T0	169	138	764	138	632	905	183	2929
bmy_00990T0	1679	3314	6391	2781	7288	9161	2901	33515
bmy_00991T0	4	10	78	10	40	56	12	210
bmy_00992T0	176	165	820	184	1737	1092	275	4449
bmy_00993T0	540	660	494	287	513	4109	497	7100
bmy_00994T0	522	325	2986	236	2988	2849	1038	10944
bmy_00995T0	0	2	2	0	2	1	0	7
bmy_00996T0	88	62	306	59	189	552	102	1358
bmy_00997T0	2	0	0	0	4	36	12	54
bmy_00998T0	327	120	199	296	355	1020	478	2795
bmy_00999T0	666	393	1380	571	538	2736	898	7182
bmy_01000T0	548	338	787	364	1872	2399	626	6934
bmy_01001T0	86	207	783	150	1202	1260	155	3843
bmy_01002T0	119	141	841	130	612	791	229	2863
bmy_01003T0	1332	7583	5015	787	14231	4722	968	34638
bmy_01004T0	15	15	18	7	16	82	18	171
bmy_01005T0	468	224	401	131	151	1637	228	3240
bmy_01006T0	32	7	4	2	0	64	6	115
bmy_01007T0	286	105	192	41	130	3961	307	5022
bmy_01008T0	129	130	477	82	206	671	328	2023
bmy_01009T0	302	672	954	102	633	1641	402	4706
bmy_01010T0	0	0	1	0	0	0	0	1
bmy_01011T0	0	0	5	0	3	0	0	8
bmy_01012T0	0	0	0	0	0	0	0	0
bmy_01013T0	2	1	2	1	6	147	14	173
bmy_01014T0	4	2	2	2	11	41	5	67
bmy_01015T0	240	145	286	140	191	1242	393	2637
bmy_01016T0	1010	374	622	320	83	2137	827	5373
bmy_01017T0	107	4	29	11	0	12	15	178
bmy_01018T0	4	1	1	0	0	5	0	11
bmy_01019T0	24	9	139	13	5	66	52	308
bmy_01020T0	24	1	0	0	1	37	1	64
bmy_01021T0	628	5	3	8	1	301	27	973
bmy_01022T0	1	0	1	0	1	1	2	6
bmy_01023T0	1	0	0	0	1	1	0	3
bmy_01024T0	130	108	608	125	45	1408	191	2615
bmy_01025T0	0	5	10	7	4	54	30	110
bmy_01026T0	362	1323	832	308	454	2061	332	5672
bmy_01027T0	316	1225	2109	382	3560	1646	492	9730
bmy_01028T0	16	9	1194	843	1	42	10	2115
bmy_01029T0	24	13	27	7	46	69	43	229
bmy_01030T0	235	116	1233	130	830	1099	543	4186
bmy_01031T0	7	0	2	9	4	28	2	52
bmy_01032T0	2	3	10	3	0	22	3	43
bmy_01033T0	2	0	5	2	2	9	3	23
bmy_01034T0	17	78	221	12	411	970	51	1760
bmy_01035T0	71	107	140	52	172	1302	154	1998
bmy_01036T0	500	586	833	340	763	3091	1522	7635
bmy_01037T0	259	1837	310	162	1472	2147	1220	7407
bmy_01038T0	65	687	22	9	212	202	63	1260
bmy_01039T0	50	40	351	116	221	327	138	1243
bmy_01040T0	530	675	2020	183	596	5517	510	10031
bmy_01041T0	117	162	103	21	135	631	178	1347
bmy_01042T0	2	5	5	0	9	8	0	29
bmy_01043T0	11	15	183	0	64	75	27	375
bmy_01044T0	55	36	139	15	27	256	83	611
bmy_01045T0	366	193	500	182	1447	1507	592	4787
bmy_01047T0	25	29	25	20	38	130	20	287
bmy_01048T0	88	25	309	22	469	253	113	1279
bmy_01049T0	23	27	181	24	97	112	37	501
bmy_01050T0	339	258	3052	336	2354	1878	835	9052
bmy_01051T0	161	2	21	8	32	500	46	770
bmy_01052T0	957	1049	2269	595	5950	4580	779	16179
bmy_01053T0	35	15	9	4	8	49	2	122
bmy_01054T0	674	7491	10835	1140	15435	5095	1303	41973
bmy_01055T0	604	3448	4293	581	5510	3617	1011	19064
bmy_01056T0	64	8	10	0	29	30	0	141
bmy_01057T0	85	13	450	42	176	280	43	1089
bmy_01058T0	87	30	221	3	37	454	92	924
bmy_01059T0	0	0	3	0	0	1	1	5
bmy_01060T0	1	0	27	0	4	21	16	69
bmy_01061T0	0	0	4	0	2	0	0	6
bmy_01062T0	16	3	9	20	0	230	1	279
bmy_01063T0	292	228	800	304	177	2745	633	5179
bmy_01064T0	2	0	5	1	1	2	4	15
bmy_01065T0	17	0	4	0	1	58	0	80
bmy_01066T0	376	12	9	3	29	939	16	1384
bmy_01067T0	893	664	355	178	1969	3876	383	8318
bmy_01068T0	682	836	993	769	548	4095	1278	9201
bmy_01069T0	78	161	344	31	60	867	258	1799
bmy_01070T0	27	40	82	246	35	255	237	922
bmy_01071T0	137	86	637	743	194	393	191	2381
bmy_01072T0	67	7	65	5	10	84	68	306
bmy_01073T0	138	220	238	96	524	789	172	2177
bmy_01074T0	0	0	1	0	7	0	0	8
bmy_01075T0	0	0	0	0	0	0	12	12
bmy_01076T0	233	321	1319	580	282	1779	587	5101
bmy_01077T0	212	188	285	106	181	1026	404	2402
bmy_01078T0	12	16	0	2	1	5	34	70
bmy_01079T0	0	16	0	1	21	1	42	81
bmy_01080T0	23	4251	0	22	3138	81	67	7582
bmy_01081T0	24	58	5	9	40	49	7	192
bmy_01082T0	147	302	413	78	290	675	132	2037
bmy_01083T0	181	163	559	75	374	1126	290	2768
bmy_01084T0	240	363	493	196	355	1716	439	3802
bmy_01085T0	324	361	795	312	307	1692	568	4359
bmy_01086T0	110	56	85	62	36	520	155	1024
bmy_01087T0	204	368	676	152	792	1291	491	3974
bmy_01088T0	915	1057	1839	720	1696	5770	2773	14770
bmy_01089T0	224	211	177	115	85	1384	562	2758
bmy_01090T0	327	410	2321	98	638	2835	776	7405
bmy_01091T0	207	21	39	20	5	647	139	1078
bmy_01092T0	2	0	3	25	3	16	0	49
bmy_01093T0	111	49	614	33	154	444	220	1625
bmy_01094T0	300	178	700	119	130	1812	701	3940
bmy_01095T0	5	27	121	10	119	81	34	397
bmy_01096T0	459	344	1046	235	1331	2569	593	6577
bmy_01097T0	10	7	27	2	42	81	26	195
bmy_01098T0	273	135	1000	110	562	1286	388	3754
bmy_01099T0	65	278	123	40	387	398	68	1359
bmy_01100T0	18	32	153	71	126	177	56	633
bmy_01101T0	4	20	54	1	50	32	17	178
bmy_01102T0	25	59	169	4	190	130	62	639
bmy_01103T0	9	7	33	20	28	89	21	207
bmy_01104T0	1993	4681	7878	922	16910	14426	3096	49906
bmy_01105T0	10	6	36	3	39	45	16	155
bmy_01106T0	0	0	0	0	6	6	5	17
bmy_01107T0	1	2	19	0	16	27	4	69
bmy_01108T0	4	3	44	3	36	30	4	124
bmy_01109T0	11	1	17	0	17	34	7	87
bmy_01110T0	9	9	14	1	101	24	19	177
bmy_01111T0	42	23	677	32	423	272	46	1515
bmy_01112T0	13	15	367	21	261	101	55	833
bmy_01113T0	248	324	1183	217	1283	1824	722	5801
bmy_01114T0	3	0	18	1	0	24	13	59
bmy_01115T0	3	4	10	1	0	21	6	45
bmy_01116T0	0	0	10	0	0	0	3	13
bmy_01117T0	0	0	36	0	0	3	1	40
bmy_01118T0	4342	4055	17935	2636	8575	39635	6072	83250
bmy_01119T0	43	90	150	22	65	462	68	900
bmy_01120T0	3	874	4	2	44	13	1	941
bmy_01121T0	107	112	208	109	149	666	275	1626
bmy_01122T0	81	97	108	80	100	584	157	1207
bmy_01123T0	176	135	201	102	133	2028	248	3023
bmy_01124T0	5	20	30	13	16	64	23	171
bmy_01125T0	2	3	1	2	7	8	0	23
bmy_01126T0	43	24	127	20	35	327	87	663
bmy_01127T0	49	20	51	21	26	281	66	514
bmy_01128T0	6	4	198	97	13	207	17	542
bmy_01129T0	16	9	4	10	1	1873	9	1922
bmy_01130T0	92	60	213	83	153	352	104	1057
bmy_01131T0	98	25	13	4	5	606	28	779
bmy_01132T0	71	344	532	105	563	600	271	2486
bmy_01133T0	135	277	544	57	331	954	237	2535
bmy_01134T0	10	25	77	13	43	38	24	230
bmy_01135T0	1363	5235	8071	1729	27590	8978	3088	56054
bmy_01136T0	43	56	84	61	61	303	83	691
bmy_01137T0	5	2	0	0	0	14	10	31
bmy_01138T0	54	59	272	207	87	361	91	1131
bmy_01139T0	205	233	1215	352	244	1286	621	4156
bmy_01140T0	56	129	520	109	370	871	191	2246
bmy_01141T0	51	71	112	41	166	158	103	702
bmy_01142T0	373	428	471	891	2056	3624	600	8443
bmy_01143T0	14	15	33	27	7	107	212	415
bmy_01144T0	207	166	354	137	254	975	504	2597
bmy_01145T0	0	2	23	11	4	3	2	45
bmy_01146T0	32	56	64	85	72	286	93	688
bmy_01147T0	1	5	4	8	3	25	5	51
bmy_01148T0	16	47	171	352	20	354	262	1222
bmy_01149T0	9	41	13	39	2	369	56	529
bmy_01151T0	22	4	1	1	6	84	11	129
bmy_01152T0	42	64	25	66	9	203	25	434
bmy_01153T0	1	5	6	13	1	14	2	42
bmy_01154T0	38	0	0	0	0	1	0	39
bmy_01155T0	0	0	0	0	0	2	0	2
bmy_01156T0	2	2	1	3	4	46	28	86
bmy_01157T0	7	2	4	10	5	22	1	51
bmy_01158T0	1	0	1	98	1	11	3	115
bmy_01159T0	29	12	47	13	2	217	49	369
bmy_01160T0	40	90	383	369	271	167	74	1394
bmy_01161T0	98	29	111	399	225	87	38	987
bmy_01162T0	0	0	3	0	3	0	0	6
bmy_01163T0	1	2	13	7	2	27	3	55
bmy_01164T0	1	9	18	21	6	67	9	131
bmy_01165T0	1	10	72	179	4	28	3	297
bmy_01166T0	145	1	5	2	0	306	3	462
bmy_01167T0	45	10	407	11	14	451	47	985
bmy_01168T0	28	0	1	0	0	53	1	83
bmy_01169T0	258	530	1184	257	1481	1795	970	6475
bmy_01170T0	32	25	66	37	18	378	81	637
bmy_01171T0	257	523	603	155	555	1258	352	3703
bmy_01172T0	1	3	7	2	1	2	0	16
bmy_01173T0	0	9	32	2	30	15	1	89
bmy_01174T0	57	64	1256	68	333	370	117	2265
bmy_01175T0	813	1437	9753	1639	2034	11139	2752	29567
bmy_01176T0	0	1	7	88	2	25	1	124
bmy_01177T0	0	0	1	0	3	1	3	8
bmy_01178T0	568	143664	5	557	538883	1839	583	686099
bmy_01179T0	60	43	15	2	6	80	17	223
bmy_01180T0	29	27	35	13	15	154	182	455
bmy_01181T0	31	42	274	1125	55	158	195	1880
bmy_01182T0	108	166	186	76	276	669	195	1676
bmy_01183T0	30	22	122	10	192	190	98	664
bmy_01184T0	0	0	1	1	0	4	2	8
bmy_01185T0	0	0	4	0	0	1	1	6
bmy_01186T0	0	0	4	0	1	0	2	7
bmy_01187T0	0	0	0	0	0	0	1	1
bmy_01188T0	0	0	0	0	1	0	0	1
bmy_01189T0	0	0	0	0	0	0	0	0
bmy_01190T0	42	63	12	65	47	169	38	436
bmy_01191T0	157	135	161	68	102	1147	153	1923
bmy_01192T0	536	193	1634	347	705	2838	297	6550
bmy_01193T0	412	345	2777	206	2677	2303	682	9402
bmy_01194T0	2	1	5	4	0	62	1	75
bmy_01195T0	29	32	36	21	10	245	101	474
bmy_01196T0	48	76	383	47	251	456	254	1515
bmy_01197T0	0	0	0	0	0	0	0	0
bmy_01198T0	16	36	70	6	11	171	32	342
bmy_01199T0	200	179	1142	52	331	1221	260	3385
bmy_01200T0	1560	203	704	241	238	6954	421	10321
bmy_01201T0	15	0	34	1	11	66	4	131
bmy_01202T0	579	308	1333	260	484	2499	755	6218
bmy_01203T0	2	0	26	12	10	68	4	122
bmy_01204T0	0	0	0	0	0	0	0	0
bmy_01205T0	17	0	1	0	3	2	0	23
bmy_01206T0	30	46	50	17	89	99	27	358
bmy_01207T0	70	27	266	249	37	313	264	1226
bmy_01208T0	29	14	86	85	57	216	296	783
bmy_01209T0	717	458	2549	595	884	4329	2028	11560
bmy_01210T0	158	279	467	464	312	1101	610	3391
bmy_01211T0	257	156	523	146	167	2664	209	4122
bmy_01212T0	13	34	128	11	410	159	12	767
bmy_01213T0	424	215	1690	667	1765	4967	535	10263
bmy_01214T0	297	80	3317	127	3299	2072	392	9584
bmy_01215T0	2349	1983	8313	1865	9993	15923	4037	44463
bmy_01216T0	255	141	682	132	815	1703	369	4097
bmy_01217T0	376	287	982	443	706	1841	515	5150
bmy_01218T0	46	77	716	59	458	534	129	2019
bmy_01219T0	122	269	791	241	732	2162	354	4671
bmy_01220T0	29	1	35	3	2	57	7	134
bmy_01221T0	730	4712	4548	780	4759	2840	533	18902
bmy_01222T0	181	1818	5251	195	2698	1825	608	12576
bmy_01223T0	0	2	9	0	2	33	0	46
bmy_01224T0	81	758	483	78	1538	344	120	3402
bmy_01225T0	0	0	4	0	1	1	0	6
bmy_01226T0	0	4	9	0	2	0	0	15
bmy_01227T0	9	1706	14	5	5	36	12	1787
bmy_01228T0	3	5	7	0	45	11	2	73
bmy_01229T0	245	4048	1151	125	833	1150	289	7841
bmy_01230T0	2	2	5	1	0	427	11	448
bmy_01231T0	31	61	241	64	4	12692	78	13171
bmy_01232T0	1	0	9	1	3	5	10	29
bmy_01233T0	0	0	4	0	9	0	7	20
bmy_01234T0	40	193	1076	30	1632	406	52	3429
bmy_01235T0	2	3	102	6	109	174	4	400
bmy_01236T0	6	35	119	3	32	56	31	282
bmy_01237T0	5	1	345	9	88	183	1	632
bmy_01238T0	6	2	213	3	51	104	0	379
bmy_01239T0	144	166	1392	428	410	4871	188	7599
bmy_01240T0	7	3	54	2	31723	40	4	31833
bmy_01241T0	931	2880	1368	541	4193	7838	423	18174
bmy_01242T0	411	825	1017	245	1428	3089	563	7578
bmy_01243T0	598	381	3028	313	2136	3512	923	10891
bmy_01244T0	8	13	68	4	61	239	7	400
bmy_01245T0	28	73	184	22	171	980	47	1505
bmy_01246T0	8	0	42	0	1	35	7	93
bmy_01247T0	8	0	16	2	5	8	0	39
bmy_01248T0	2	0	12	0	1	0	0	15
bmy_01249T0	57	271	3688	612	826	534	163	6151
bmy_01250T0	0	0	2	0	11	0	0	13
bmy_01251T0	0	1	1	0	1	0	0	3
bmy_01252T0	81	335	58	35	331	678	76	1594
bmy_01253T0	132	277	567	140	398	1336	774	3624
bmy_01254T0	77	16	1517	18	23	1363	213	3227
bmy_01255T0	0	0	0	0	0	0	0	0
bmy_01256T0	0	0	0	0	0	2	0	2
bmy_01257T0	1	0	0	0	0	0	2	3
bmy_01258T0	13	17	84	11	127	66	29	347
bmy_01259T0	78	129	196	70	218	682	260	1633
bmy_01260T0	66	66	1020	57	413	525	209	2356
bmy_01261T0	266	342	2373	271	774	2762	337	7125
bmy_01262T0	26	45	403	22	157	171	81	905
bmy_01263T0	0	0	1431	10	6	0	0	1447
bmy_01264T0	0	1	9	1	16	1	0	28
bmy_01265T0	0	0	0	0	0	0	0	0
bmy_01266T0	3	0	10	0	2	12	0	27
bmy_01267T0	106	429	295	12	369	1793	96	3100
bmy_01268T0	64	120	198	39	130	555	184	1290
bmy_01269T0	0	22	82	3	25	111	8	251
bmy_01270T0	416	378	1031	207	722	2062	410	5226
bmy_01271T0	15	14	6198	54	16	1273	19	7589
bmy_01272T0	28	13	3580	74	7	1757	26	5485
bmy_01273T0	11	5	20	54	37	503	9	639
bmy_01274T0	22	5	22	9	20	50	19	147
bmy_01275T0	6	7	16	30	112	76	9	256
bmy_01276T0	0	0	14	1	44	37	12	108
bmy_01277T0	101	40	476	77	169	624	161	1648
bmy_01278T0	5	192	114	2	1914	23	17	2267
bmy_01279T0	2	3	49	1	98	8	3	164
bmy_01280T0	141	200	963	212	448	2238	467	4669
bmy_01281T0	27	23	187	21	56	301	92	707
bmy_01282T0	5	2	23	2	9	22	37	100
bmy_01283T0	0	2	33	3	8	49	26	121
bmy_01284T0	519	268	789	59	3461	1321	99	6516
bmy_01285T0	2205	2094	760	352	2674	6556	608	15249
bmy_01286T0	5031	1609	9774	125	5138	11148	338	33163
bmy_01287T0	228	12	1759	7	938	338	20	3302
bmy_01288T0	21	14	23	2	92	113	15	280
bmy_01289T0	57	146	314	30	147	412	111	1217
bmy_01290T0	12	4	316	12	54	85	46	529
bmy_01291T0	28	16	256	22	71	330	131	854
bmy_01292T0	9	11	59	7	36	57	22	201
bmy_01293T0	1	0	2	0	1	10	0	14
bmy_01294T0	31	20	638	100	29	198	108	1124
bmy_01295T0	6	33	213	25	65	193	122	657
bmy_01296T0	449	429	2090	476	492	2707	710	7353
bmy_01297T0	2	12	17	6	14	28	6	85
bmy_01298T0	0	0	0	0	9	37	0	46
bmy_01299T0	2	3	25	6	54	387	15	492
bmy_01300T0	45	208	1612	154	107	656	28	2810
bmy_01301T0	20	77	23	647	8	1333	151	2259
bmy_01302T0	14	28	49	45	6	712	19	873
bmy_01303T0	311	304	1425	180	2122	2079	530	6951
bmy_01304T0	43	29	151	12	515	230	40	1020
bmy_01305T0	0	41	92	3	88	35	13	272
bmy_01306T0	0	0	0	0	1	3	1	5
bmy_01307T0	4	3	23	2	15	20	3	70
bmy_01308T0	67	46	562	59	299	1063	106	2202
bmy_01309T0	18	21	5	1737	51	74	53	1959
bmy_01310T0	0	0	1	0	7	0	1	9
bmy_01311T0	299	23	31	11	451	1607	52	2474
bmy_01312T0	243	18	20	10	340	1506	12	2149
bmy_01313T0	420	38	71	33	381	2845	188	3976
bmy_01314T0	14	2	9	0	9	115	28	177
bmy_01315T0	850	2023	3946	1253	2344	5272	3330	19018
bmy_01316T0	499	84	238	56	28	777	103	1785
bmy_01317T0	95	31	122	657	19	125	154	1203
bmy_01318T0	0	1	6	39	1	0	0	47
bmy_01319T0	213	1607	287	88	594	1609	355	4753
bmy_01320T0	572	627	1537	639	764	3417	697	8253
bmy_01321T0	13	6	12	0	5	30	11	77
bmy_01322T0	14	18	42	12	42	135	62	325
bmy_01323T0	64	284	770	156	771	625	275	2945
bmy_01324T0	0	0	7	0	10	1	0	18
bmy_01325T0	0	0	1	1	9	0	2	13
bmy_01326T0	108	78	497	54	232	1021	285	2275
bmy_01327T0	33	37	72	18	149	140	32	481
bmy_01328T0	3	8	20	32	7	32	30	132
bmy_01329T0	1213	280	492	53	600	1992	460	5090
bmy_01330T0	32	42	756	31	297	125	33	1316
bmy_01331T0	64	31	35	2	31	129	53	345
bmy_01332T0	382	246	527	62	498	1890	356	3961
bmy_01333T0	34	9	332	27	279	130	46	857
bmy_01334T0	97	70	745	63	623	406	185	2189
bmy_01335T0	4	3	10	0	3307	19	3	3346
bmy_01336T0	7	1	32	0	103	16	1	160
bmy_01337T0	1	2	7	0	9	0	0	19
bmy_01338T0	152	236	217	77	144	1029	128	1983
bmy_01339T0	13	14	28	2	28	106	34	225
bmy_01340T0	139	228	626	92	518	919	214	2736
bmy_01341T0	81	61	355	50	305	315	92	1259
bmy_01342T0	140	231	265	54	536	393	100	1719
bmy_01343T0	8	22	17	13	37	25	24	146
bmy_01344T0	311	128	893	88	1293	1456	218	4387
bmy_01345T0	921	426	1525	238	461	13411	1906	18888
bmy_01346T0	355	35	1391	1544	344	1259	167	5095
bmy_01347T0	25	0	0	0	0	18	0	43
bmy_01348T0	5	0	4	0	2	11	1	23
bmy_01349T0	182	209	1149	151	1810	1111	414	5026
bmy_01350T0	44	17	228	3792	107	317	51	4556
bmy_01351T0	169	104	1042	359	46	1316	498	3534
bmy_01352T0	12	2	24	10	1	65	30	144
bmy_01353T0	24	0	105	20	1	99	7	256
bmy_01354T0	211	10	612	348	1	1504	263	2949
bmy_01355T0	90	24	242	80	116	516	288	1356
bmy_01356T0	15	2	118	15	108	84	44	386
bmy_01357T0	5	4	65	10	46	32	12	174
bmy_01358T0	297	886	1447	309	1469	2192	656	7256
bmy_01359T0	14	4	29	2	3	33	20	105
bmy_01360T0	11	11	62	16	35	30	22	187
bmy_01361T0	0	5	11	0	73	31	23	143
bmy_01362T0	9	19	9	4	14	63	27	145
bmy_01363T0	1	9	5	2	1	9	12	39
bmy_01365T0	0	0	60	6	25	14	8	113
bmy_01366T0	117	18	48	113	10	287	56	649
bmy_01367T0	255	210	741	115	806	1533	173	3833
bmy_01368T0	0	4	660	201	5	3	0	873
bmy_01369T0	0	0	0	0	2	0	1	3
bmy_01370T0	0	0	0	0	0	0	0	0
bmy_01371T0	0	2	5	0	1	0	0	8
bmy_01372T0	1	1	36	1	6	20	0	65
bmy_01373T0	10	7	2159	1	14	0	0	2191
bmy_01374T0	20	545	109	29	807	174	79	1763
bmy_01375T0	236	156	1858	249	751	1305	546	5101
bmy_01376T0	177	229	503	114	614	2259	274	4170
bmy_01377T0	47	49	366	64	321	644	128	1619
bmy_01378T0	17	14	60	12	189	56	26	374
bmy_01379T0	40	37	54	44	162	236	202	775
bmy_01380T0	2	4	7	3	24	1	4	45
bmy_01381T0	2	1	10	1	853	13	13	893
bmy_01382T0	430	587	1641	254	4036	2551	726	10225
bmy_01383T0	12	58	357	23	474	115	43	1082
bmy_01384T0	284	14	136	12	12	365	101	924
bmy_01385T0	23	1	43	2	168	168	2	407
bmy_01386T0	2	5	32	0	162	52	2	255
bmy_01387T0	500	12	24	10	37	910	97	1590
bmy_01388T0	814	260	940	309	766	2795	470	6354
bmy_01389T0	13	7	34	32	6	90	27	209
bmy_01390T0	103	239	1452	137	671	667	217	3486
bmy_01391T0	3	0	5	4	1	12	17	42
bmy_01392T0	31	320	1148	115	1110	1326	235	4285
bmy_01393T0	20	47	275	33	791	113	27	1306
bmy_01394T0	116	80	157	120	46	403	78	1000
bmy_01395T0	12	0	73	3	9	24	0	121
bmy_01396T0	27	40	248	10	57	244	47	673
bmy_01397T0	62	142	800	26	974	821	92	2917
bmy_01398T0	10	12	412	10	425	44	16	929
bmy_01399T0	51	72	598	66	622	203	121	1733
bmy_01400T0	31	22	93	20	567	147	32	912
bmy_01401T0	201	248	120	14	1116	938	168	2805
bmy_01402T0	18	8	60	12	52	54	31	235
bmy_01403T0	3	7	39	0	26	20	34	129
bmy_01404T0	53	42	293	56	365	273	112	1194
bmy_01405T0	1802	619	10204	504	6191	4342	1623	25285
bmy_01406T0	737	707	2465	483	1219	3034	609	9254
bmy_01407T0	89	395	441	79	615	561	65	2245
bmy_01408T0	21	0	15	0	962	19	6	1023
bmy_01409T0	12	0	3	0	184	18	3	220
bmy_01410T0	1277	501	1816	1185	2876	4144	1360	13159
bmy_01411T0	1	17	6	5	22	22	11	84
bmy_01412T0	39	2624	55	42	11	255	63	3089
bmy_01413T0	134	229	66	54	70	526	98	1177
bmy_01414T0	251	289	738	93	749	983	242	3345
bmy_01415T0	23	7	25	6	7	75	16	159
bmy_01416T0	36	5	45	5	5	95	34	225
bmy_01417T0	225	158	740	82	550	705	233	2693
bmy_01418T0	1114	665	3317	564	4531	6342	1676	18209
bmy_01419T0	14	92	259	155	128	292	299	1239
bmy_01420T0	2	141	2	1	7	81	29	263
bmy_01421T0	9	160	2	1	4	57	14	247
bmy_01422T0	0	133	0	2	1	42	11	189
bmy_01423T0	32	79	281	44	172	330	115	1053
bmy_01424T0	12	18	32	8	14	92	12	188
bmy_01425T0	365	385	1221	149	1171	3444	968	7703
bmy_01426T0	1633	5182	1733	258	59550	4264	551	73171
bmy_01427T0	50	133	458	6	97	376	111	1231
bmy_01428T0	17	5	18	0	14	15	95	164
bmy_01429T0	2	0	1	0	6	2	2	13
bmy_01430T0	105	108	262	63	93	474	146	1251
bmy_01431T0	286	223	46	8	405	198	83	1249
bmy_01432T0	194	188	472	117	357	1412	396	3136
bmy_01433T0	234	310	520	64	2178	1329	259	4894
bmy_01434T0	100	98	255	100	240	711	370	1874
bmy_01435T0	5	12	64	10	71	78	28	268
bmy_01436T0	0	0	2	0	6	0	0	8
bmy_01437T0	4	21	7	13	80	174	166	465
bmy_01438T0	8	3	43	0	6	54	16	130
bmy_01439T0	105	49	136	54	34	428	25	831
bmy_01440T0	301	214	183	119	163	1434	173	2587
bmy_01441T0	136	86	266	87	97	549	260	1481
bmy_01442T0	93	121	10500	14403	21	424	230	25792
bmy_01443T0	72	205	321	127	298	576	273	1872
bmy_01444T0	16	14	284	2	28	200	41	585
bmy_01445T0	19	2	18	0	85	90	13	227
bmy_01446T0	43	61	87	8	110	147	45	501
bmy_01447T0	118	126	239	101	1454	595	570	3203
bmy_01448T0	32	1	14	0	2	190	13	252
bmy_01449T0	24	2	8	0	0	150	18	202
bmy_01450T0	3	2	48	4	17	62	27	163
bmy_01451T0	62	77	558	60	414	500	219	1890
bmy_01452T0	311	338	948	181	187	1707	377	4049
bmy_01453T0	828	655	547	125	2343	2708	357	7563
bmy_01454T0	514	207	1493	93	7061	1191	243	10802
bmy_01455T0	309	297	652	166	647	1785	502	4358
bmy_01456T0	827	707	4373	448	3626	4374	1356	15711
bmy_01457T0	30	15	159	11	352	138	89	794
bmy_01458T0	25	0	3	4	0	41	0	73
bmy_01459T0	0	1	24	0	9	29	4	67
bmy_01460T0	57	133	243	18	175	286	82	994
bmy_01461T0	24	25	108	4	78	105	62	406
bmy_01462T0	320	152	530	187	59	2349	398	3995
bmy_01463T0	159	302	376	57	84	1058	251	2287
bmy_01464T0	72	29	18	12	7	500	65	703
bmy_01465T0	31	37	163	32	108	171	84	626
bmy_01466T0	154	200	403	94	483	850	306	2490
bmy_01467T0	97	64	66	19	62	461	103	872
bmy_01468T0	272	93	1750	80	768	1112	148	4223
bmy_01469T0	20	45	69	18	103	105	54	414
bmy_01470T0	442	442	747	155	485	1265	486	4022
bmy_01471T0	1	2	7	1	5	6	2	24
bmy_01472T0	3	1	7	0	0	1	3	15
bmy_01473T0	446	442	5826	182	4992	1890	1496	15274
bmy_01474T0	67	134	381	44	628	469	162	1885
bmy_01475T0	34	55	319	89	51	312	105	965
bmy_01476T0	2	14	12	16	41	42	10	137
bmy_01477T0	118	1101	568	66	1913	772	206	4744
bmy_01478T0	904	2273	4084	2434	4285	8661	1809	24450
bmy_01479T0	72	33	211	36	98	393	104	947
bmy_01480T0	100	92	346	80	324	468	92	1502
bmy_01481T0	239	271	575	178	433	1334	315	3345
bmy_01482T0	120	37	547	28	40	2047	250	3069
bmy_01483T0	224	111	1411	161	317	1664	330	4218
bmy_01484T0	180	26	1130	46	63	1040	147	2632
bmy_01485T0	255	177	111	7	93	681	86	1410
bmy_01486T0	3	0	6	1	5	36	0	51
bmy_01487T0	450	439	376	117	893	1266	436	3977
bmy_01488T0	37	19	225	8	444	95	29	857
bmy_01489T0	31	14	123	6	236	58	27	495
bmy_01490T0	4	52	51	550	57	56	6	776
bmy_01491T0	11	12	7	1242	4	34	4	1314
bmy_01492T0	100	144	228	132	124	683	178	1589
bmy_01493T0	0	0	0	0	3	0	0	3
bmy_01494T0	5	10	3	5	3	1336	8	1370
bmy_01495T0	188	91	128	52	58	790	128	1435
bmy_01496T0	279	437	1544	281	1240	2010	691	6482
bmy_01497T0	255	471	528	109	1017	2027	371	4778
bmy_01498T0	47	19	93	14	42	279	59	553
bmy_01499T0	161	973	640	138	285	947	132	3276
bmy_01500T0	5	0	0	1	0	38	3	47
bmy_01501T0	348	16	6	60	0	1722	74	2226
bmy_01502T0	9	28	29	24	63	97	34	284
bmy_01503T0	20	25	22	26	9	84	709	895
bmy_01504T0	34	1	22	16	9	102	80	264
bmy_01505T0	3	3	5	0	3	4	7	25
bmy_01506T0	0	0	0	0	0	0	7	7
bmy_01507T0	79	47	190	30	102	376	125	949
bmy_01508T0	148	58	128	42	23	334	246	979
bmy_01509T0	106	149	238	136	138	851	340	1958
bmy_01510T0	294	297	1695	184	853	2581	848	6752
bmy_01511T0	135	102	725	113	163	1466	363	3067
bmy_01512T0	159	260	266	100	398	1114	212	2509
bmy_01513T0	25	20	24	25	21	163	49	327
bmy_01514T0	49	74	212	82	69	516	476	1478
bmy_01515T0	18	203	85	24	52	625	70	1077
bmy_01516T0	0	0	0	0	0	0	0	0
bmy_01517T0	62	2	1	1	57	179	6	308
bmy_01518T0	353	185	445	110	641	1253	462	3449
bmy_01519T0	69	19	686	11	638	241	55	1719
bmy_01520T0	1554	1837	5520	597	4227	16864	1633	32232
bmy_01521T0	4	40	36	13	19	82	25	219
bmy_01522T0	459	375	1873	62	743	2717	336	6565
bmy_01523T0	43	44	88	19	64	279	128	665
bmy_01524T0	0	0	1	1	4	84	10	100
bmy_01525T0	125	1613	3318	1098	4355	772	267	11548
bmy_01526T0	63	69	5	2	88	55	167	449
bmy_01527T0	0	0	4	0	17	0	0	21
bmy_01528T0	66	48	70	3	212	99	38	536
bmy_01529T0	111	92	536	143	341	702	209	2134
bmy_01530T0	157	179	416	40	789	752	216	2549
bmy_01531T0	1	2	8	0	13	7	7	38
bmy_01532T0	5	100	13	6	7	235	151	517
bmy_01533T0	157	140	121	36	396	2047	152	3049
bmy_01534T0	20	2	116	3	0	126	26	293
bmy_01535T0	0	1	3	1	3	11	108	127
bmy_01536T0	1	0	1	1	1	2	12	18
bmy_01537T0	351	9	3341	135	8	1167	113	5124
bmy_01538T0	454	515	1726	252	1238	2126	630	6941
bmy_01539T0	34	0	8	0	0	105	13	160
bmy_01540T0	650	149	3027	302	1461	2439	727	8755
bmy_01541T0	117	130	234	26	59	424	211	1201
bmy_01542T0	0	0	1	0	1	0	0	2
bmy_01543T0	0	0	0	0	0	0	0	0
bmy_01544T0	0	0	0	0	1	0	0	1
bmy_01545T0	167	1350	4499	55	28696	794	281	35842
bmy_01546T0	8	82	281	21	512	96	28	1028
bmy_01547T0	11	18	0	2513	1	58	15	2616
bmy_01548T0	29	33	1	6243	10	127	51	6494
bmy_01549T0	6	1	5	17	6	18	92	145
bmy_01550T0	16	62	36	13	59	101	49	336
bmy_01551T0	183	86	1245	92	585	880	251	3322
bmy_01552T0	263	222	698	125	329	1737	446	3820
bmy_01553T0	0	0	0	0	0	18	2	20
bmy_01554T0	0	0	0	0	0	0	0	0
bmy_01555T0	0	0	0	0	0	0	0	0
bmy_01556T0	1566	7334	6912	649	5645	11678	1605	35389
bmy_01557T0	0	0	0	0	0	0	0	0
bmy_01558T0	175	452	381	230	1697	734	283	3952
bmy_01559T0	167	142	1771	125	1526	1349	379	5459
bmy_01560T0	227	110	781	171	355	1884	1218	4746
bmy_01561T0	590	293	785	86	4354	9852	384	16344
bmy_01562T0	126	38	1288	54	1160	682	176	3524
bmy_01563T0	170	96	942	92	844	892	282	3318
bmy_01564T0	9	11	40	11	27	39	18	155
bmy_01565T0	116	40	6	63	96	191	11	523
bmy_01566T0	112	104	380	42	222	389	231	1480
bmy_01567T0	2130	2729	6398	1106	3306	13936	2556	32161
bmy_01568T0	726	262	1739	348	884	2932	352	7243
bmy_01569T0	227	151	362	153	83	1796	198	2970
bmy_01570T0	21	23	19	5	3	375	18	464
bmy_01571T0	354	13	589	17	48	613	522	2156
bmy_01572T0	499	33	498	21	38	1397	829	3315
bmy_01573T0	5	0	4	0	0	0	3	12
bmy_01574T0	10	12	461	29	60	32	44	648
bmy_01575T0	2436	757	1104	113	688	2655	296	8049
bmy_01576T0	296	107	299	57	172	553	281	1765
bmy_01577T0	225	43	1761	46	765	543	395	3778
bmy_01578T0	91	35	85	9	39	204	69	532
bmy_01579T0	680	245	357	146	129	1774	499	3830
bmy_01580T0	77	40	218	40	71	370	111	927
bmy_01581T0	479	394	1634	300	1446	2869	850	7972
bmy_01582T0	136	912	718	140	1008	1174	422	4510
bmy_01583T0	154	173	258	101	197	1694	382	2959
bmy_01584T0	583	322	300	117	97	1810	413	3642
bmy_01585T0	109	107	395	89	176	868	245	1989
bmy_01586T0	244	417	869	312	771	2047	581	5241
bmy_01587T0	1	0	5	1	3	17	1	28
bmy_01588T0	67	2	15	0	8	32	2	126
bmy_01589T0	0	0	1	0	1	3	0	5
bmy_01590T0	49	37	157	27	67	356	71	764
bmy_01591T0	51	1530	879	194	523	953	416	4546
bmy_01592T0	12	8	35	2	9	32	23	121
bmy_01593T0	303	259	1056	190	1571	1375	1422	6176
bmy_01594T0	549	96	153	86	258	9863	125	11130
bmy_01595T0	1	1	16	2	5	13	3	41
bmy_01596T0	10	2	94	0	45	43	5	199
bmy_01597T0	16	6	15	4	19	51	14	125
bmy_01598T0	78	282	3938	247	288	1332	124	6289
bmy_01599T0	301	343	679	158	368	1622	713	4184
bmy_01600T0	30	1	31	3	0	104	2	171
bmy_01601T0	1	0	0	0	1	5	1	8
bmy_01602T0	0	0	1	3	0	1	0	5
bmy_01603T0	0	0	0	1	1	1	48	51
bmy_01604T0	40	30	63	18	68	234	15	468
bmy_01605T0	267	48	134	1709	13	4004	31	6206
bmy_01606T0	77	54	117	43	41	328	83	743
bmy_01607T0	55	10	77	30	26	210	59	467
bmy_01608T0	334	466	728	224	380	2124	778	5034
bmy_01609T0	51	33	340	64	50	392	76	1006
bmy_01610T0	36	40	70	25	30	254	70	525
bmy_01611T0	0	0	3	5	0	0	2	10
bmy_01612T0	0	0	2	1	3	0	0	6
bmy_01613T0	5	21	7	0	4	34	5	76
bmy_01614T0	0	0	1	1	23	3	0	28
bmy_01615T0	573	701	2373	456	6412	3579	2602	16696
bmy_01616T0	257	560	466	242	4241	1358	460	7584
bmy_01617T0	186	1096	1580	141	4908	654	164	8729
bmy_01618T0	34	38	72	25	63	155	48	435
bmy_01619T0	5	1	3	0	4	2	4	19
bmy_01620T0	241	255	1303	59	1243	1032	179	4312
bmy_01621T0	153	35	907	409	15	678	162	2359
bmy_01622T0	190	286	764	128	799	1048	543	3758
bmy_01623T0	412	76	3112	68	3	12863	203	16737
bmy_01624T0	469	247	674	201	629	2527	481	5228
bmy_01625T0	20	21	19	30	13	67	66	236
bmy_01626T0	9	19	40	9	22	70	38	207
bmy_01627T0	1115	893	2593	712	1302	7009	1617	15241
bmy_01628T0	27	10	8	18	5	281	37	386
bmy_01629T0	25	5	102	27	7	98	187	451
bmy_01630T0	144	98	487	63	482	1525	455	3254
bmy_01631T0	7	4	60	5	62	80	19	237
bmy_01632T0	0	1	2	0	1	1	2	7
bmy_01633T0	48	13	143	20	85	109	108	526
bmy_01634T0	11	8	109	4	99	53	16	300
bmy_01635T0	0	1	90	0	84	4	2	181
bmy_01636T0	310	1159	1805	934	3673	3964	1049	12894
bmy_01637T0	254	266	468	132	902	1262	1112	4396
bmy_01638T0	28	189	339	64	187	455	151	1413
bmy_01639T0	37	11	175	40	50	288	211	812
bmy_01640T0	38	21	22	28	14	151	71	345
bmy_01641T0	140	98	430	106	198	747	225	1944
bmy_01642T0	1897	1142	769	86	48	5977	258	10177
bmy_01643T0	952	343	653	32	29	3027	138	5174
bmy_01644T0	18	8	14	3	2	86	10	141
bmy_01645T0	18	6	699	9	100	122	51	1005
bmy_01646T0	53	49	780	48	56	1703	333	3022
bmy_01647T0	0	0	1	0	0	0	0	1
bmy_01648T0	0	0	0	0	2	0	0	2
bmy_01649T0	399	35	881	13	18	2092	1204	4642
bmy_01650T0	0	0	1	0	8	0	0	9
bmy_01651T0	5	21	54	4	14	80	24	202
bmy_01652T0	70	186	647	64	598	573	107	2245
bmy_01653T0	448	254	1513	135	653	2720	901	6624
bmy_01654T0	76	25	42	35	34	315	71	598
bmy_01655T0	63	31	552	39	73	584	211	1553
bmy_01656T0	58	57	169	55	208	200	100	847
bmy_01657T0	20	2770	10	13	5422	50	22	8307
bmy_01658T0	46	5	18	6	1	129	5	210
bmy_01659T0	0	2	0	0	1	2	5	10
bmy_01660T0	99	75	385	61	284	445	281	1630
bmy_01661T0	6	23	85	84	24	258	23	503
bmy_01662T0	70	76	426	34	471	1163	139	2379
bmy_01663T0	10	21	18	6	11	43	8	117
bmy_01664T0	20	18	111	7	29	159	32	376
bmy_01665T0	8	4	26	2	12	14	9	75
bmy_01666T0	49	61	147	43	211	389	95	995
bmy_01667T0	39	17	338	13	236	94	54	791
bmy_01668T0	0	1	12	0	49	4	0	66
bmy_01669T0	21	13	119	12	181	75	31	452
bmy_01670T0	0	0	1	0	7	0	0	8
bmy_01672T0	133	229	678	104	584	908	293	2929
bmy_01673T0	30	3	63	2	3	186	40	327
bmy_01674T0	1	0	0	1	0	4	0	6
bmy_01675T0	22	1	3	11	0	70	7	114
bmy_01676T0	118	2	13	88	5	298	30	554
bmy_01677T0	0	0	2	0	1	0	1	4
bmy_01678T0	207	81	1855	447	3459	756	406	7211
bmy_01679T0	84	21	244	32	326	210	81	998
bmy_01680T0	4	42	15	12	33	101	62	269
bmy_01681T0	693	3656	6365	1739	9455	4172	2429	28509
bmy_01682T0	1581	3314	6158	845	8654	5962	926	27440
bmy_01683T0	38	68	219	50	136	260	51	822
bmy_01684T0	2	9	259	4	301	17	6	598
bmy_01685T0	2	8	18	4	9	24	5	70
bmy_01686T0	6	3	155	5	232	19	7	427
bmy_01687T0	11	24	187	32	114	137	28	533
bmy_01688T0	137	35	216	29	294	1555	91	2357
bmy_01689T0	177	205	42	163	12	35027	178	35804
bmy_01690T0	4	0	15	0	0	7	3	29
bmy_01691T0	15	422	4	5	3194	17	3	3660
bmy_01692T0	12	0	37	0	4	9	12	74
bmy_01693T0	13	0	0	0	4	8	28	53
bmy_01694T0	0	1	12	2	11	238	2	266
bmy_01695T0	44	3	7	8	8	26	44	140
bmy_01696T0	23	16	34	21	9	89	51	243
bmy_01697T0	3	16	8	0	6	17	7	57
bmy_01698T0	1	0	5	0	7	8	11	32
bmy_01699T0	980	1222	6223	655	1983	7095	1312	19470
bmy_01700T0	283	172	857	67	837	1448	310	3974
bmy_01701T0	33	112	41	35	54	181	125	581
bmy_01702T0	8	34	4	12	3	46	22	129
bmy_01703T0	0	0	0	0	0	0	1	1
bmy_01704T0	12	14	22	5	13	46	17	129
bmy_01705T0	157	434	174	219	81	1427	160	2652
bmy_01706T0	15	0	7	7	1	62	3	95
bmy_01707T0	55	37	97	44	31	311	63	638
bmy_01708T0	28	23	12	8	6	60	11	148
bmy_01709T0	58	40	90	37	47	235	142	649
bmy_01710T0	220	101	157	86	76	809	373	1822
bmy_01711T0	0	4	4	1	2	8	0	19
bmy_01712T0	22	14	37	10	26	113	42	264
bmy_01713T0	51	21	336	14	61	392	56	931
bmy_01714T0	1755	675	127	257	124	8209	977	12124
bmy_01715T0	666	823	696	572	437	2621	1058	6873
bmy_01716T0	1	0	8	2	4	9	2	26
bmy_01717T0	5	2	2	0	4	41	1	55
bmy_01718T0	78	108	2	90	15	17230	103	17626
bmy_01719T0	114	116	109	52	51	563	261	1266
bmy_01720T0	66	55	207	36	91	416	151	1022
bmy_01721T0	119	186	196	83	96	508	136	1324
bmy_01722T0	116	5	24	9	4	254	43	455
bmy_01723T0	1337	394	5281	423	812	5778	2515	16540
bmy_01724T0	111	44	174	20	40	715	39	1143
bmy_01725T0	39	50	173	10	133	210	23	638
bmy_01726T0	129	157	170	99	122	744	169	1590
bmy_01727T0	74	104	120	56	76	275	103	808
bmy_01728T0	22	1	4	6	6	37	9	85
bmy_01729T0	122	4	51	9	12	140	52	390
bmy_01730T0	43	8	4	2	2	54	9	122
bmy_01731T0	101	69	102	59	53	366	151	901
bmy_01732T0	53	92	180	154	84	455	263	1281
bmy_01733T0	2365	121	84	176	144	9067	290	12247
bmy_01734T0	2	1	69	59	4	9	25	169
bmy_01735T0	88	81	490	210	143	465	171	1648
bmy_01736T0	401	2507	586	123	1917	2168	568	8270
bmy_01737T0	384	172	655	567	160	2024	298	4260
bmy_01738T0	602	781	2203	511	951	3883	993	9924
bmy_01739T0	135	160	232	97	210	857	331	2022
bmy_01740T0	98	98	248	147	173	876	194	1834
bmy_01741T0	14	62	91	42	41	124	56	430
bmy_01742T0	414	286	1927	239	1064	3251	1473	8654
bmy_01743T0	14	6	6	2	3	20	5	56
bmy_01744T0	224	188	222	47	287	1191	217	2376
bmy_01745T0	42	49	140	28	296	411	125	1091
bmy_01746T0	21	3	7	1	20	293	69	414
bmy_01747T0	3	1	43	15	4	32	25	123
bmy_01748T0	0	0	0	0	0	0	2	2
bmy_01749T0	0	0	0	0	3	0	1	4
bmy_01750T0	186	15	15	7	12	500	56	791
bmy_01751T0	56	136	588	173	261	309	76	1599
bmy_01752T0	99	71	59	49	72	462	119	931
bmy_01753T0	25	4	61	5	1	111	12	219
bmy_01754T0	5	0	4	0	1	2	1	13
bmy_01755T0	10	4	2	1	10	31	10	68
bmy_01756T0	26	7	25	21	6	121	68	274
bmy_01757T0	28	11	52	14	13	45	50	213
bmy_01758T0	474	538	770	284	1741	2381	915	7103
bmy_01759T0	479	739	763	420	1362	2372	515	6650
bmy_01760T0	3	7	56	2	21	11	31	131
bmy_01761T0	5	376	84	4	814	42	16	1341
bmy_01762T0	0	8	121	15	7	30	24	205
bmy_01763T0	266	316	615	217	477	1575	491	3957
bmy_01764T0	138	264	168	69	871	737	261	2508
bmy_01765T0	901	2495	2233	1030	1858	4726	1674	14917
bmy_01766T0	140	165	368	70	303	705	272	2023
bmy_01767T0	120	70	95	52	34	2054	178	2603
bmy_01768T0	637	2284	1467	647	1874	3742	705	11356
bmy_01769T0	872	83	41	70	99	5422	218	6805
bmy_01770T0	1	0	1	15	0	13	0	30
bmy_01771T0	32	9	4	1239	2	79	8	1373
bmy_01772T0	0	0	0	0	0	0	0	0
bmy_01773T0	5	7	6	537	0	36	42	633
bmy_01774T0	3	17	6	280	8	73	29	416
bmy_01775T0	5	0	25	11	2	36	9	88
bmy_01776T0	24	19	128	123	9	248	22	573
bmy_01777T0	75	272	198	87	126	630	339	1727
bmy_01778T0	101	140	89	126	64	582	223	1325
bmy_01779T0	295	285	417	606	100	1435	222	3360
bmy_01780T0	5	3	59	5	7	17	2	98
bmy_01781T0	3	16	44	12	7	114	19	215
bmy_01782T0	1	5	7	1	6	14	24	58
bmy_01783T0	4	6	18	1	9	13	7	58
bmy_01784T0	119	930	685	512	667	867	472	4252
bmy_01785T0	3	632	14	4	13717	22	9	14401
bmy_01786T0	501	949	1331	608	9942	3756	1109	18196
bmy_01787T0	7	4	380	201	8	109	15	724
bmy_01788T0	154	135	1014	128	756	1059	236	3482
bmy_01789T0	244	318	904	287	758	1761	518	4790
bmy_01790T0	51	118	66	16	4	161	3	419
bmy_01791T0	37	70	250	44	99	398	55	953
bmy_01792T0	169	395	346	94	214	765	95	2078
bmy_01793T0	77	560	733	143	693	731	245	3182
bmy_01794T0	249	5	269	4	122	190	116	955
bmy_01795T0	28	3	72	0	38	34	31	206
bmy_01796T0	13	2	52	0	18	7	12	104
bmy_01797T0	9	0	28	0	9	15	12	73
bmy_01798T0	12	2	31	0	11	9	10	75
bmy_01799T0	77	5440	587	32	52	1565	32	7785
bmy_01800T0	14	10	78	45	29	122	33	331
bmy_01801T0	0	0	1	0	0	3	0	4
bmy_01802T0	0	0	1	0	0	0	0	1
bmy_01803T0	37	10	18	1	9	128	13	216
bmy_01804T0	21	26	126	19	49	126	52	419
bmy_01805T0	251	104	209	75	62	596	230	1527
bmy_01806T0	157	1117	717	426	754	1585	582	5338
bmy_01807T0	113	168	329	85	92	527	85	1399
bmy_01808T0	4	3	1	3	4	15	4	34
bmy_01809T0	269	11	23	7	19	562	64	955
bmy_01810T0	30	28	151	43	41	411	50	754
bmy_01811T0	20	15	156	14	50	82	19	356
bmy_01812T0	782	52	137	52	27	1597	84	2731
bmy_01813T0	9	14	203	9	54	97	50	436
bmy_01814T0	7	15	432	27	57	97	146	781
bmy_01815T0	23	948	1910	23	1349	424	765	5442
bmy_01816T0	194	206	989	236	852	1871	620	4968
bmy_01817T0	56	117	734	125	291	732	199	2254
bmy_01818T0	209	193	1144	276	399	1123	301	3645
bmy_01819T0	8	8	89	10	20	77	6	218
bmy_01820T0	44	275	183	13	489	7	12	1023
bmy_01821T0	12	6	387	29	172	71	38	715
bmy_01822T0	60	53	384	63	234	205	149	1148
bmy_01823T0	386	292	1395	300	408	2233	323	5337
bmy_01824T0	83	115	901	140	392	752	122	2505
bmy_01825T0	49	32	972	26	1348	228	59	2714
bmy_01826T0	47	58	812	37	1164	339	69	2526
bmy_01827T0	14	35	107	14	94	110	80	454
bmy_01828T0	71	137	794	70	671	522	342	2607
bmy_01829T0	3	14	89	3	277	43	11	440
bmy_01830T0	151	98	40	9	158	351	177	984
bmy_01831T0	6	11	4	1	4449	11	9	4491
bmy_01832T0	0	0	0	0	0	0	0	0
bmy_01833T0	3	11	23	24	14	74	44	193
bmy_01834T0	0	0	0	0	0	0	0	0
bmy_01835T0	10	10	92	6	233	114	3	468
bmy_01836T0	0	0	0	0	1	1	2	4
bmy_01837T0	10	3	350	3	382	30	8	786
bmy_01838T0	345	230	4412	171	6007	1969	328	13462
bmy_01839T0	142	161	1176	904	282	9392	369	12426
bmy_01840T0	360	341	1460	140	1365	1899	193	5758
bmy_01841T0	105	95	952	34	1002	234	59	2481
bmy_01842T0	108	74	202	61	239	595	200	1479
bmy_01843T0	150	273	724	265	1774	1080	390	4656
bmy_01844T0	3	0	0	0	0	0	0	3
bmy_01845T0	118	320	2041	1133	556	2045	832	7045
bmy_01846T0	701	2667	3028	222	342	6095	1010	14065
bmy_01847T0	6	11	6	0	2	45	55	125
bmy_01848T0	93	1	0	1	1	100	0	196
bmy_01849T0	9	1	0	4	7	31	4	56
bmy_01850T0	147	165	210	60	260	545	140	1527
bmy_01851T0	224	548	879	180	1565	896	233	4525
bmy_01852T0	33	100	216	26	152	572	188	1287
bmy_01853T0	114	177	206	125	221	597	299	1739
bmy_01854T0	66	83	81	50	55	291	161	787
bmy_01855T0	13	16	50	3	47	66	25	220
bmy_01856T0	5	19	37	7	46	50	22	186
bmy_01857T0	3	16	10	2	7	36	14	88
bmy_01858T0	356	2037	3630	846	1161	29059	371	37460
bmy_01859T0	413	555	860	227	484	2344	1048	5931
bmy_01860T0	67	94	396	19	207	392	133	1308
bmy_01861T0	243	133	441	44	94	807	175	1937
bmy_01862T0	439	142	220	49	35	965	139	1989
bmy_01863T0	21	0	0	0	1	92	14	128
bmy_01864T0	5	57	0	0	0	4	0	66
bmy_01865T0	28	429	1	0	2	31	13	504
bmy_01866T0	114	117	259	63	243	462	300	1558
bmy_01867T0	0	0	2	0	1	2	7	12
bmy_01868T0	184	300	313	144	211	933	276	2361
bmy_01869T0	53	79	350	61	82	357	122	1104
bmy_01870T0	71	66	96	30	114	185	104	666
bmy_01871T0	323	256	234	252	116	907	223	2311
bmy_01872T0	352	386	1751	124	410	1011	505	4539
bmy_01873T0	1	1	0	0	0	4	1	7
bmy_01874T0	1	1	0	1	0	3	1	7
bmy_01875T0	75	54	108	87	27	316	169	836
bmy_01876T0	88	111	248	36	166	537	175	1361
bmy_01877T0	254	94	211	98	101	738	370	1866
bmy_01878T0	25	7	5	2	2	49	27	117
bmy_01879T0	28	56	68	36	108	169	87	552
bmy_01880T0	35	180	246	100	248	94	87	990
bmy_01881T0	244	72	142	276	22	769	409	1934
bmy_01882T0	350	178	319	219	90	2402	458	4016
bmy_01883T0	31	7	16	3	7	49	13	126
bmy_01884T0	23	22	44	17	5	79	26	216
bmy_01885T0	286	739	1091	179	3207	1239	286	7027
bmy_01886T0	189	314	836	141	1159	1096	329	4064
bmy_01887T0	884	10	14	12	2	678	27	1627
bmy_01888T0	51	0	2	2	0	151	4	210
bmy_01889T0	360	149	165	86	112	999	186	2057
bmy_01890T0	26	10	34	10	18	50	47	195
bmy_01891T0	47	11	40	17	29	149	39	332
bmy_01892T0	93	79	259	107	122	593	224	1477
bmy_01893T0	0	1	2	0	6	15	2	26
bmy_01894T0	5	3	20	2	6	18	16	70
bmy_01895T0	64	6	17	13	19	98	39	256
bmy_01896T0	175	36	90	52	9	400	173	935
bmy_01897T0	25	0	2	1	0	171	2	201
bmy_01898T0	135	81	215	57	129	340	176	1133
bmy_01899T0	6	6	2	2	3	108	9	136
bmy_01900T0	197	27	10	9	2	779	18	1042
bmy_01901T0	1	0	0	0	0	2	3	6
bmy_01902T0	0	0	1	0	0	0	0	1
bmy_01903T0	2	0	2	0	0	0	8	12
bmy_01904T0	76	42	24	36	14	2294	916	3402
bmy_01905T0	0	2	1	20	8	9	1	41
bmy_01906T0	0	0	1	0	0	8	1	10
bmy_01907T0	308	344	410	278	402	1750	660	4152
bmy_01908T0	18	0	66	13	2	73	38	210
bmy_01909T0	9	0	16	14	6	35	35	115
bmy_01910T0	43	22	120	50	44	212	132	623
bmy_01911T0	16	59	160	12	342	70	40	699
bmy_01912T0	391	283	813	401	341	1991	771	4991
bmy_01913T0	9	7	11	10	1	49	32	119
bmy_01914T0	7	4	40	10	11	21	32	125
bmy_01915T0	119	139	171	57	101	436	145	1168
bmy_01916T0	16	8	119	1	10	34	20	208
bmy_01917T0	312	169	1693	172	105	1400	646	4497
bmy_01918T0	117	148	209	103	123	604	181	1485
bmy_01919T0	94	42	289	16	10	701	112	1264
bmy_01920T0	23	26	56	10	5	166	25	311
bmy_01921T0	68	36	386	15	25	539	97	1166
bmy_01922T0	5	7	54	3	19	45	22	155
bmy_01923T0	255	247	344	135	153	1687	678	3499
bmy_01924T0	38	32	211	41	83	242	77	724
bmy_01925T0	1053	483	501	203	264	2366	698	5568
bmy_01926T0	88	70	411	63	368	307	103	1410
bmy_01927T0	2	3	12	3	0	10	2	32
bmy_01928T0	173	87	146	71	128	514	297	1416
bmy_01929T0	72	61	172	86	60	478	152	1081
bmy_01930T0	27	21	14	93	3	109	35	302
bmy_01931T0	268	471	878	458	1277	939	140	4431
bmy_01932T0	15	59	203	39	190	131	20	657
bmy_01933T0	60	13	224	17	120	548	22	1004
bmy_01934T0	1	0	7	0	2	4	2	16
bmy_01935T0	0	0	6	9	0	67	94	176
bmy_01936T0	46	95	208	79	104	192	112	836
bmy_01937T0	7	0	1	5	0	18	1	32
bmy_01938T0	1	5	368	32	7	37	6	456
bmy_01939T0	22	17	1393	78	14	90	25	1639
bmy_01940T0	94	134	3167	381	27	545	135	4483
bmy_01941T0	194	81	594	60	751	974	358	3012
bmy_01942T0	0	0	0	0	0	0	0	0
bmy_01943T0	0	0	0	0	0	0	0	0
bmy_01944T0	1	11	2	1	1	0	22	38
bmy_01945T0	0	0	0	0	3	0	0	3
bmy_01946T0	6	35	139	3	1918	382	9	2492
bmy_01947T0	10	37	327	0	8658	47	15	9094
bmy_01948T0	0	7	55	1	2254	5	2	2324
bmy_01949T0	0	0	3	0	20	0	0	23
bmy_01950T0	32	27	2187	290	54	206	49	2845
bmy_01951T0	76	123	483	125	78	1569	142	2596
bmy_01952T0	3	0	0	2	0	33	36	74
bmy_01953T0	2	2	4	1	0	41	67	117
bmy_01954T0	0	0	4	0	0	0	0	4
bmy_01955T0	117	862	416	193	270	7370	1173	10401
bmy_01956T0	0	0	3	18	2	12	2	37
bmy_01957T0	0	0	1	17	0	4	6	28
bmy_01958T0	0	0	3	5	2	6	1	17
bmy_01959T0	0	0	66	22	0	23	37	148
bmy_01960T0	476	960	1503	370	2847	3206	880	10242
bmy_01961T0	35	65	898	125	158	425	107	1813
bmy_01962T0	0	0	21	0	7	2	0	30
bmy_01963T0	17	4	82	3	38	181	66	391
bmy_01964T0	4	2	10	0	7	22	5	50
bmy_01965T0	0	1	4	1	1	0	0	7
bmy_01966T0	6	14	118	123	72	91	58	482
bmy_01967T0	701	623	1882	489	4410	3189	1662	12956
bmy_01968T0	113	19	1349	61	3181	289	240	5252
bmy_01969T0	0	1	2	1	0	1	2	7
bmy_01970T0	0	0	0	0	0	0	0	0
bmy_01971T0	0	0	5	1	1	5	17	29
bmy_01972T0	46	369	4048	45	968	2148	343	7967
bmy_01973T0	0	0	5	2	1	3	3	14
bmy_01974T0	656	322	239	89	303	4419	359	6387
bmy_01975T0	65	367	687	322	1268	182	197	3088
bmy_01976T0	2	2	1	4	2	5	20	36
bmy_01977T0	2	15	53	0	43	48	6	167
bmy_01978T0	145	173	402	111	390	1471	409	3101
bmy_01979T0	34	10	39	8	36	91	11	229
bmy_01980T0	633	345	885	626	709	4834	921	8953
bmy_01981T0	10	3	24	5	9	52	16	119
bmy_01982T0	47	22	59	41	28	305	42	544
bmy_01983T0	255	47	655	57	146	1396	167	2723
bmy_01984T0	13	4	221	14	178	42	46	518
bmy_01985T0	86	34	190	57	81	187	183	818
bmy_01986T0	55	82	238	46	166	456	119	1162
bmy_01987T0	812	683	1752	278	854	3379	541	8299
bmy_01988T0	4	10	25	7	29	17	2	94
bmy_01989T0	60	124	385	56	648	378	109	1760
bmy_01990T0	130	68	169	561	30	2101	402	3461
bmy_01991T0	15	23	44	29	21	229	13	374
bmy_01992T0	108	77	77	24	142	301	171	900
bmy_01993T0	268	245	865	175	459	1976	701	4689
bmy_01994T0	7	0	0	0	2	9	2	20
bmy_01995T0	1	0	1	0	3	1	0	6
bmy_01996T0	3	0	3	1	4	36	33	80
bmy_01997T0	0	0	2	0	2	1	0	5
bmy_01998T0	6	16	30	24	15	129	24	244
bmy_01999T0	24	5	43	14	7	36	6	135
bmy_02000T0	126	176	201	107	140	627	213	1590
bmy_02001T0	233	683	527	114	2001	4675	538	8771
bmy_02002T0	119	117	109	26	38	453	130	992
bmy_02003T0	9	10	28	3	44	82	18	194
bmy_02004T0	5	2	78	6	7	11	14	123
bmy_02005T0	321	590	821	275	1185	2116	765	6073
[truncated: 20,674 more rows]
