# Supplementary material for: Insights into the Evolution of Longevity from the Bowhead Whale Genome
Source: Cell Rep. 2015 Jan 6;10(1):112–22. doi: 10.1016/j.celrep.2014.12.008 (PMC4536333; doi:10.1016/j.celrep.2014.12.008)
Supplement: Supplemental Folder 1. Full List of Transposable Elements Distribution, Full List of Filtered and Unfiltered Gene Duplications, Gene Loss Alignments, Full List of Candidates under Selection, Selective Pressure Variation QC Alignments, and Full List of Bowhead-Specific Mutations, Related to Results [file mmc2.zip › QC Alignments/PosSites_reciprocal_group_2717_Bowhead_modelA.fasta]

>PS_Sites|Bowhead|bmy_06189T0
---NNNNNN---------------------------------------------------
---------NNN------------------------------------------------
------------------------------------------------------------
------------------------------------------------------------
------------------------------------------------------------
------------------------------------------------------------
------------------------------------------------------------
------------------------------------------------------------
------------------------------------------------------------
------------------------------------------------------------
---------NNN------------------------------------------------
------------------------------------------------------------
------------------------------------------------------------
>PS_Characters|Bowhead|bmy_06189T0
---AGGAAG---------------------------------------------------
---------GGG------------------------------------------------
------------------------------------------------------------
------------------------------------------------------------
------------------------------------------------------------
------------------------------------------------------------
------------------------------------------------------------
------------------------------------------------------------
------------------------------------------------------------
------------------------------------------------------------
---------AGA------------------------------------------------
------------------------------------------------------------
------------------------------------------------------------
>Bowhead|bmy_06189T0
ATGAGGAAG---------------------------------------------------
------CTGGGGAGAGGTGAAATCAGATGCTACTGCGATGCCGCCCACTGCGTGGCTACT
GGTTATATGTGTAAATCTGAGCTGAGCGCCTGCTTCTCCAGACTTCTTGATCCTCAGAAC
ACAAATTCCCCTCTCACGCATGGCTGCCTGGACTCTCTCGCAAGCACAGCAGATGTCTGC
CAAGCCAGACAGGTCCACAACCACTCTGGCAGCACTGCGCCCACGCTGGAGTGCTGCCAC
GAGGACATGTGCAATTACAGGGGGCTGCAGGACGTCCTCGCCCCTCCCAAGGGGGAGGCC
TCAGGACAAGGGAACAGGCACCAGCATGACGGGAGCAGAAACCTCATTACCAAAGTGCAG
GAGCTGACGTCCTCCAAAGAGCTGTGGTTCCGGGCGGCGGTGATCGCCGTTCCCATCGCT
GGGGGGCTCATCCTGGTGTTGCTGATTATGTTGGCCTTGAGGATGCTGCGGAGTGAGAGC
AGGAGGCTTCAGGACCAGCGACAGCAGATGCTGTCCCGTTTGCACTACAGCTTTCACGGA
CACCACTCCAGAAAGGGGCAGGTGGCAAAGCTAGACTTGGAGTGCATGGTGCCCGTGACC
GGCCATGAGAACTGCTGTCTGACCTGCGACAAGATGAGACAGGCTGATCTCAGCCACGAC
CGGATCCTGTCGCTTGTGCACTGGGGCATGTACAGTGGGCACGGGAAGCTGGAGTTCGTA
>Horse|ENSECAG00000003193|ENSECAT00000003118
ATGGATCGCCATTCCAGCTACATCTTCATCTGGCTGCAGCTCGAACTGTGTGCCATGGCC
GTGCTGCTCACCAAAGGTGAAATCAGATGCTACTGTGATGCTGCCCACTGTGTGGCAACT
GGCTACATGTGTAAATCTGAGCTGAGCGCCTGCTTCTCCAGACTTCTTGATCCTCAGAAC
ACAAATTCCCCGCTCACCCATGGCTGCCTGGACTCTCTCGCAAGCACAGCAGACATCTGC
CAAGCCAAACAGGCACACAACCACTCTGGCCCCACCATGCCCACATTGGAATGCTGTCAT
GAAGACATGTGCAATTACAGAGGCCTGCATGACGTTCTCTCTCCTCCCAAGGGAGACACC
TCAGGACAACGAAACAGGCATCAGCATGACGGTAGCAGAAACCTCATCACCAAAGTGCAG
GAGCTGACGTCTTCCAAAGAGCTGTGGTTCCGGGCAGCCGTGATCGCCGTTCCCATCGCC
GGGGGCCTGATTTTAGTGTTGCTCATTATGTTAGCCTTGAGGATGCTTCGAAGTGAAAAC
AAGAGACTGCACGATCAGCGGCAGCAGATGCTCTCCCGTTTGCACTACAGCTTTCACGGA
CACCATTCCAAGAAGGGGCAGGTGGCCAAGTTAGACTTGGAGTGCATGGTGCCAGTGAGT
GGCCATGAGAACTGCTGTCTGACCTGTGATAAGATGAGACAAGCAGACCTCAGCAACGAT
AAGATCCTGTCGCTCGTTCACTGGGGCATGTACAGTGGGCACGGGAAGCTGGAATTCGTA
>Microbat|ENSMLUG00000001400|ENSMLUT00000001396
ATGGATCGCCATTCCAGCTACATCTTCATCTGGCTGCAGCTCGAACTCTGCGCCATGGCC
GTGCTGCTCACCAAAGGTGAAATCAGATGCTACTGTGATGCTGCCCACTGTGTGGCAACT
GGCTATATGTGTAAATCTGAGTTGAGTGCCTGCTTCTCTAGGCTTCTTGATCCTCAGAAC
ACAAATTCCCCACTCACCCATGGCTGCCTGGACTCTCTCGCAAGCACAGCAGACATCTGC
CAAGCCAAACAGGCACAAAACCACTCTGGCACCGCCATACCCACGTTGGAATGCTGTCAT
GAAGATATGTGCAATTACCGAGGGCTGCATGACGTTCTCTCTTCTCCCAAAGGAGAGGCC
TCAGGACAAGGAAACCGGTATCAGCATGATGGTAGCAGAAACCTCATCACCAAAGTGCAG
GAGCTGACTTCTTCCAAAGAGCTGTGGTTCCGGGCAGCGGTGATTGCTGTTCCAATTGCT
GGAGGGCTGATTTTAGTGTTGCTTATTATGTTGGCCTTGAGGATGCTGCGAAGTGAAAAC
AAGAGACTGCGGGATCAGCGGCAACAGATGCTCTCCCGTTTGCACTACAGCTTTCACGGA
CACCATTCCAAAAAGGGGCAGGTTGCAAAGTTGGACTTGGAATGCATGGTGCCGGTGAGT
GGGCACGAGAACTGCTGTCTGACCTGTGACAAAATGAGACAAGCAGACCTCAGCAACGAC
AAGATCCTCTCTCTCGTTCACTGGGGCATGTATAGTGGGCACGGGAAGCTGGAATTCGTA
>Gibbon|ENSNLEG00000017028|ENSNLET00000021722
ATGGATCGCNNNNNNNNNNNNNNNNTCATT---CTGCAGATGGAGCTCTGCACCATGGCC
GGGCTGCTCACCAAAGGTGAAATTCGATGCTACTGTGATGCTGCCCACTGTGTAGCCACT
GGTTATATGTGTAAATCTGAGCTCAGCGCCTGCTTCTCTAGACTTCTTGATCCTCAGAAC
TCAAATTCCCCACTCACCCATGGCTGCCTGGACTCTCTTGCAAGCACGACAGACATCTGC
CAAGCCAAACAGTCCCGAAACCACTCTGGCACCACCATGCCCACGTTGGAATGCTGTCAT
GAAGACATGTGCAATTACAGAGGGCTGCACGATGTTCTCTCTCCTCCCAGGGGTGAGGCC
TCAGGACAAGGAAACAGGTATCAGCATGATGGTAGCAGAAACCTTATCACCAAGGTGCAG
GAGCTGACTTCTTCCAAAGAGTTGTGGTTCCGGGCGGCGGTCATTGCTGTGCCCATTGCT
GGAGGGCTGATTTTAGTGTTGCTTATTATGTTGGCCCTAAGGATGCTTCGAAGTGAAAAC
AAGAGGCTGCAGGATCAGCGGCAACAGATGCTCTCCCGTTTGCACTACAGCTTTCACGGA
CACCATTCCAAAAAGGGGCAGGTTGCAAAGTTAGACTTGGAATGCATGGTGCCGGTCAGT
GGGCACGAGAACTGCTGTCTGACCTGTGATAAAATGAGACAAGCAGACCTCAGCAACGAT
AAGGTCCTCTCGCTTGTTCACTGGGGCATGTACAGTGGGCACGGGAAGCTGGAATTCGTA
>Cow|ENSBTAG00000003045|ENSBTAT00000003960
ATGGATCGCCACTCCAGCTACATCTTCATCTGGCTGCAGCTTGAACTCTGCGCCATGGCG
GTCCTGCTCACCAAAGGTGAAATCAGATGCTACTGTGATGCAGCCCACTGCGTGGCTACT
GGTTACATGTGTAAATCTGAGCTGAGCGCCTGCTTCTCCAGACTTCTGGATCCTCAGAAC
ATCAATTCCCCGCTCACCCATGGCTGCCTGGACTCCCTGGCAAGCACAGCGGACATCTGC
CAAGCCAGACAGGCTCGCAACCACTCCGGCAGCCCCTTGCCCTCTTTGGAGTGCTGTCAC
GAAGACATGTGCAACTATAGGGGGCTACAGGATGTCCTCACCCCGCCCAAGGGGGAGGCC
TCAGGACAAGGGAACAGGTATCAGCACGATGGTAACAGAAACCTCATCACCAAAGTGCAG
GAGCTGACGTCCTCCAAAGAGCTGTGGTTCCGGGCAGCAGTGATCGCAGTTCCCATCGCT
GGGGGGCTGATCCTGGTGTTGCTAATTATGCTGGCCCTGAGGATGCTGCGGAGCGAGAAC
AAGAGGCTGCAGGAGCAGCGGCAGCAGATGCTCTCACGTTTGCACTACAGCTTCCATGGA
CACCACTCCAAAAAGGGGCAGGTGGCGAAGTTGGACTTGGAGTGCATGGTGCCCGTGAGT
GGCCATGAGAACTGCTGTCTGACCTGCGATAAGATGAGACAAGCCGACCTCAGCCACGAC
CGCATCCTGTCGCTTGTGCACTGGGGCATGTACAGCGGGCACGGGAAGCTGGAGTTCGTA
>Mouse|ENSMUSG00000024232|ENSMUST00000025075
ATGGATCGCCACTCCAGCTACTTCTTCATCTGGCTGCAGCTGGAGCTCTGCGCCATGGCT
GTGCTGCTCACCAAAGGAGAGATCAGATGCTACTGTGATGCTGCTCACTGTGTGGCAACA
GGTTACATGTGTAAGTCTGAGCTTAGTGCCTGCTTCTCCAGACTTCTCGATCCTCAGAAC
ACCAATTCTCCACTCACCCACGGCTGCCTGGACTCACTTGCAAGCACGGCAGACATCTGC
CGAGCCAAACAGGCCCAAAACCACTCTGGCCCTGCCATGCCCACTTTGGAATGCTGTCAC
GAAGACATGTGCAATTATCGAGGACTGCATGACGTCCTCTCTCCTTCCAAGAGCGAAGCC
TCAGGACAAGGAAACCGGTATCAGCATGACAGCAGCAGAAACCTCATCACTAAGATGCAG
GAGCTGACTTCCTCCAAAGAACTGTGGTTCCGCGCAGCTGTGATAGCGGTTCCCATTGCT
GGCGGACTGATCTTGGTGCTGCTCATTATGTTGGCCTTGCGAATGCTTCGAAGTGAGAAC
AAGAGGCTGCAGGATGAGCGGCAGCAGATGCTGTCCCGTCTGCACTACAGCTTTCACGGA
CACCATTCCAAGAAGGGGCAAGTTGCAAAGTTGGACTTGGAGTGCATGGTGCCTGTCAGT
GGGCAGGAGAACTGCTGTCTGACCTGTGACAAAATGCGGCAAGCAGAGCTCAGTAATGAG
AAGATCCTCTCCCTTGTGCACTGGGGCATGTACAGTGGTCATGGAAAGCTGGAATTCATA
>Platypus|ENSOANG00000006042|ENSOANT00000009626
ATGGACCGCAACTCCGGCTCCATCTTCATCTGGCTGCGACTCGAGCTCTGCGCCATGGCC
GTCCTGCTCACCAAAGGGGAAATCAGATGCTACTGTGATGCAGCCCACTGTGTGGCGACG
GGCTACATGTGCAAGTCGGAGCTTAATGCCTGCTTCTCCAGGCTCCTTGACCCCCAGAAC
ACAAATTCCCCACTTACTCATGGCTGCCTGGACTCTTTTGCAAGCACAGCAGATATCTGC
CAAGCCAAACAGGCCCAAAACCACTCTGGCACCACCGTGCCCACACTGGAATGCTGTCAT
GAAGATATGTGCAATTACCGAGGCCTGCATGATGTTCTTTCTCCTCCCAAGGGGGAGACC
TCAGGACAAGGCGGCAGGTACCAGCACGACAGCAGCAGGAATCTCATCACCAAGGTCCAG
GAGCTGACTTCTTCAAGAGAATTGTGGTTCAGGGCTGCCGTCATTGCTGTCCCCATCGCT
GGTGGGCTGATTCTAGTGCTGCTCATCATGTTGGCTCTGAGGATGCTTCGCAGTGAAAAT
AAAAGACTGCAGGACCAGCGGCAGCAGATGCTGTCCCGCTTGCACTACAGCTTTCACGGC
CACCATTCCAGAAAGGGACAGGTGGCAAAGTTAGACTTGGAATGCATGGTGCCGGTTACC
GGCCACGAGAACTGTTGTATGACCTGTGACAAAATGAGGCAGACAGACCTCAGCAATGAC
AAAATCCTCTCACTTGTCCACTGGGGGATGTACAGTGGGCACGGAAAGCTGGAATTTGTA
>Macaque|ENSMMUG00000000567|ENSMMUT00000000823
ATGGATCGCCACTCCAGCTACATCTTCATCTGGCTGCAGCTGGAGCTCTGCGCCATGGCC
GTGCTGCTCACCAAAGGTGAAATTCGATGCTACTGTGACGCTGCCCACTGTGTAGCCACT
GGTTATATGTGTAAATCTGAGCTCAGCGCCTGCTTCTCTAGACTTCTTGATCCTCAGAAC
TCAAATTCCCCACTCACCCATGGCTGCCTGGACTCTCTTGCAAGCACGGCAGACATCTGC
CAAGCCAAACAGGCCCGAAACCACTCTGGCACCACCATGCCCACATTGGAATGCTGTCAT
GAAGACATGTGCAATTACAGAGGGTTGCATGATGTTCTCTCTCCTCCCAAGGGTGAGGCC
TCAGGACAAGGAAACAGGTATCAGCATGATGGTAGCAGAAACCTTATCACCAAGGTGCAG
GAGCTGACTTCTTCCAAAGAGTTGTGGTTCCGGGCCACAGTCATTGCTGTGCCCATTGCT
GGAGGGCTGATTTTAGTGTTGCTTATTATGTTGGCCCTGAGGATGCTTAGAAGTGAAAAC
AAGAGGCTGCAGGATCAGCGGCAACAGATGCTCTCCCGTTTGCACTACAGCTTTCACGGA
CACCATTCCAAAAAGGGGCAGGTCGCAAAGTTAGACTTGGAATGCATGGTGCCGGTCAGT
GGGCACGAGAACTGCTGTCTGACCTGTGATAAAATGAGACAAGCAGACCTCAGCAATGAT
AAGATCCTCTCGCTCGTTCACTGGGGCATGTACAGTGGGCACGGGAAGCTGGAATTCGTA
>Rabbit|ENSOCUG00000007403|ENSOCUT00000007402
------------------------------------------------------------
---------------GGTGAAATCCGGTGCTACTGTGATGCTGCCCACTGCGTGGCGACT
GGGTACATGTGCAAGTCGGAGCTCAGCGCCTGCTTCTCCAGACTGCTGGATCCTCAGAAC
ACAAACTCCCCACTCACCCACGGCTGCCTGGAGTCTGTCGCAAGCTCAGCAGACGTGTGC
CAAGCCAAACAGACACACAACCACTCCGGCACCGGCGTGCCCACATTGGAATGCTGTCAT
GAGGACATGTGCAATTACAGAGGGCTGCATGACCTTCTCCCTGCACCCAGGGGAGAGGCC
CCAGGACAAGGGAACAGGTACCAGCATGACGGGAACAGAAACCTCATCACCAAGGTGCAG
GAGCTGACGTCTTCCAAGGAGCTGTGGTTCCGGGCGGCGGTGATCGCCGTGCCGATCGCG
GGAGGGCTGATCCTCGTGCTGCTGATCATGCTGGCCCTGAGGATGCTGCGGAGCGAGAAC
AAGAGACTGCAGGACCAGAGGCAGCAGATGCTGTCCCGGCTGCACTACAGCTTCCACGGA
CATCACTCCAAAAAGGGCCAGGTGGCCAAGCTGGACCTGGAGTGCGTGGTGCCGGTCAGC
GGGCACGAGAGCTGCTGTGCGGCCTGCGACAAACTCCGGCACGCCGACCTCAGCCACGAC
AAAGTCCTGTCCCTGGTGCACTGGGGCATGTACAGCGGGCACGGGAAGCTGGAGTTCGTA
>Marmoset|ENSCJAG00000013174|ENSCJAT00000025601
ATGGATCGCCACTCCAGCTACATCTTCATCTGGCTGCAGCTGGAGCTCTGCGCCATGGCG
GTGCTGCTCACCAAAGGTGAAATTCGATGCTACTGTGATGCTGCCCACTGTGTGGCCACT
GGTTATATGTGTAAATCTGAGCTCAGTGCCTGCTTCTCTAGACTTCTTGATCCTCAGAAC
ACAAATTCCCCGCTCACCCATGGCTGCCTGGACTCTCTTGCAAGCACAGCAGACATCTGC
CAAGCCAAACAGGCCCGAAACCACTCTGGCACCACCATGCCCACATTGGAATGCTGTCAT
GAAGACATGTGCAATTACAGAGGGCTGCACGATGTTCTCTCTCCTCCCAAGGGTGAGGCC
TCAGGACAAGGGAACCGGTATCAGCATGATGGTAGCAGAAACCTTATCACCAAGGTGCAG
GAGCTGAATTCTTCCAAAGAGTTGTGGTTCCGGGCAGCTGTCATTGCCGTGCCCATTGCT
GGAGGGCTGATTTTAGTGTTGCTGATTATGTTGGCCTTGAGGATGCTTCGAAGTGAAAAC
AAGAGACTGCAGGATCAGCGGCAGCAGATGCTCTCCCGTTTGCACTACAGCTTTCACGGA
CACCATTCCAAAAAGGGGCAGGTTGCAAAATTGGACCTGGAATGCATGGTGCCGGTCAGT
GGGCACGAGAACTGCTGTCTGACCTGTGACAAAATGAGACAAGCAGACCTCAGCAATGAT
AAGATCCTCTCGCTCGTTCACTGGGGCATGTACAGTGGCCACGGGAAGCTGGAATTCGTA
>Gorilla|ENSGGOG00000004600|ENSGGOT00000004622
ATGGATCGCCACTCCAGCTACATCTTCATCTGGCTGCAGCTGGAGCTCTGCGCCATGGCC
GTGCTGCTCACCAAAGGTGAAATTCGATGCTACTGTGATGCTGCCCACTGTGTAGCCACT
GGTTATATGTGTAAATCTGAGCTCAGCGCCTGCTTCTCTAGACTTCTTGATCCTCAGAAC
TCAAATTCCCCACTCACCCATGGCTGCCTGGACTCTCTTGCAAGCACGACAGACATCTGC
CAAGCCAAACAGGCCCGAAACCACTCTGGCACCACCATGCCCACATTGGAATGCTGTCAT
GAAGACATGTGCAATTACAGAGGGCTGCACGATGTTCTCTCTCCTCCCAGGGGTGAGGCC
TCAGGACAAGGAAACAGGTATCAGCATGATGGTAGCAGAAACCTTATCACCAAGGTGCAG
GAGCTGACTTCTTCCAAAGAGTTGTGGTTCCGGGCAGCGGTCATTGCCGTGCCCATTGCT
GGAGGGCTGATTTTAGTGTTGCTTATTATGTTGGCCCTCAGGATGCTTCGAAGTGAAAAT
AAGAGGCTGCAGGATCAGCGGCAACAGATGCTCTCCCGTTTGCACTACAGCTTTCACGGA
CACCATTCCAAAAAGGGGCAGGTTGCAAAGTTAGACTTGGAATGCATGGTGCCGGTCAGT
GGGCACGAGAACTGCTGTCTGACCTGTGATAAAATGAGACAAGCAGACCTCAGCAACGAT
AAGATCCTCTCGCTTGTTCACTGGGGCATGTACAGTGGGCACGGGAAGCTGGAATTCGTA
>Rat|ENSRNOG00000016066|ENSRNOT00000021801
ATGGATCGCCACTCCAGCTACATCTTCATCTGGCTGCAGTTGGAGCTCTGCGCCATGGCT
GTGCTGCTCACCAAAGGCGAGATCAGATGCTACTGTGATGCCGCTCACTGTGTGGCAACT
GGTTACATGTGTAAGTCCGAGCTTAGTGCCTGCTTCTCCAGACTCCTTGATCCTCAGAAC
ACCAATTCCCCACTAACCCACGGCTGCCTGGACTCACTCGCAAGCACAGCAGACATCTGC
CGAGCCAAACAGGCCCAAAACCACTCTGGTCCCACCATGCCCACTTTGGAATGCTGTCAT
GAAGACATGTGCAATTACCGAGGACTGCATGATGTCCTCTCTCCTCCCAAGAGTGAAGCC
TCAGGACAAGGAAACAGATACCAGCATGACAGCAGCAGAAACCTCATCACTAAGGTGCAG
GAGCTGACTTCCTCCAAAGAACTGTGGTTCCGTGCAGCCGTGATCGCGGTTCCCATTGCT
GGCGGACTGATCTTGGTGCTGCTCATTATGTTGGCCTTGCGAATGCTGCGAAGTGAGAAC
AAGAGGCTGCAGGATCAGCGGCAGCAGATGCTCTCTCGTTTGCACTACAGCTTCCATGGA
CACCACTCCAAGAAGGGACAGGTTGCAAAGTTGGACTTAGAGTGCATGGTGCCCGTCAGT
GGGCAGGAGAACTGCTGTCTGACCTGCGACAAAATGAGGCAAGCAGATCTCAGCAACGAG
AAGATCCTCTCCCTTGTGCACTGGGGCATGTACAGTGGTCATGGGAAGCTGGAATTCGTA
>Opossum|ENSMODG00000008021|ENSMODT00000010176
ATGGATCGCCATTCCAGTTACATCTTCATCTGGCTGCAAATCGAGCTGTGCGCCATGGCC
ATCCTGCTCACCAAAGGTGAAATCCGATGCTACTGTGATGCAGCGCACTGTGTCGCAACT
GGCTATATGTGTAAATCGGAGCTGAATGCCTGCTTCTCGAGACTTCTTGACCCCCAAAAC
ACGAATTCCCCACTTACTCATGGCTGCCTGGACTCTATTGCCAACACAGCAGACATCTGC
CAAGCCAAACAGACCCAAAACCACTCCGGCACCGCTGTGCCCACATTGGAATGTTGTCAT
GAAGATATGTGCAATTATAGAGGACTCCATGATGTTCTTTCTGCTCCCAAGGGTGAGACC
TCAGGACAAGGAAGCCGCTATCAGCATGAAAGCAGCCGAAATCTCATCACCAAGGTCCAG
GAGCTGACCTCTTCCAAGGAGTTGTGGTTCCGAGCGGCAGTCATCGCTGTGCCCATCGCT
GGGGGGCTCATCTTAGTCCTGCTGATCATGTTAGCCCTGAGGATGCTCCGCAGTGAAAAC
AAGAGGCTCCAGGACCAGCGGCAGCAGATGATTTCCCGTTTGCACTATAGTTTTCATGGC
CACCATTCCAAAAAGGGACAGGTGGCAAAGTTAGACTTGGAATGCATGGTCCCAGTCAGC
GGGCACGAGAACTGCTGTATGACCTGTGATAAAATGAGACAGACAGACCTCAGCAATGAG
AAAATCCTCTCCCTGGTTCATTGGGGAATGTACAGCGGGCATGGGAAGCTGGAATTTGTA
>Minke|BACU012983
------------------------------------------------------------
------------------------------------------------------------
------ATGTGTAAATCTGAGCTGAGCGCCTGCTTCTCCAGACTTCTTGATCCTCAGAAC
ACAAATTCCCCTCTCACGCATGGCTGCCTGGACTCTCTCGCGAGCACAGCAGACGTCTGC
CAAGCCAGACAGGTCCACAACCACTCTGGCAGCACTGCGCCCACGCTGGAGTGCTGCCAC
GAGGACATGTGCAATTACAGGGGGCTGCAGGACGTCCTCGCCCCTCCCAAGGGGGAGGCC
TCAGGACAAGGGAACAGGCACCAGCACGACGGGAGCAGAAACCTCATGACCAAAGTGCAG
GAGCTGACGTCCTCCAAAGACCTGTGGTTCCGGGCGGCGGTGATCGCCGTTCCCATCGCC
GGGGGGCTCATCCTGGTGTTGCTGGTTATGCTGGCCTTGAGGATGCTGCAGAGCGAGAGC
AGGAGGCTGCAGGACCAGCGGCAGCAGATGCTGTCCCGCCTGCACTACAGCCTTCACGGA
CACCGCTCCAAAACGGGGCAGGTGGCAAAGCTGGACTTGGAGCGCATGGTGCCCGTGACC
GGCCACGAGAACTGCTGTCTGACCTGCGACAAGATGAGACAGGCCGACCTCAGCCACGAC
CGGATCCTGTCGCTTGTGCACTGGGGCATGTACAGTGGGCACGGGAAGCTGGAGTTCGTA
>Orangutan|ENSPPYG00000002178|ENSPPYT00000002612
ATGGATCGCCACTCCAGCTACATCTTCATCTGGCTGCAGCTGGAGCTCTGCGCCATGGCC
GTGCTGCTCACCAAAGGTGAAATTCGATGCTACTGTGATGCGGCCCACTGTGTAGCCACT
GGTTATATGTGTAAATCTGAGCTCAGCGCCTGCTTCTCTAGACTTCTTGATCCTCAGAAC
TCAAATTCCCCACTCACCCATGGCTGCCTGGACTCTCTTGCAAGCACGACAGACATCTGC
CAAGCCAAACAGGCCCGAAACCACTCCGGCACCACCATGCCCACATTGGAATGCTGTCAT
GAAGACATGTGCAATTACAGAGGGCTGCACGATGTTCTCTCTCCTCCCAGGGGTGAGGCC
TCAGGACAAGGAAACAGGTATCAGCATGATGGTAGCAGAAACCTTATCACCAAGGTGCAG
GAGCTGACTTCTTCCAAAGAGTTGTGGTTCCGGGCGGCGGTCATTGCCGTGCCCATTGCT
GGAGGGCTGATTTTAGTGTTGCTTATTATGTTGGCCCTGAGGATGCTTCGAAGTGAAAAC
AAGAGGCTGCAGGATCAGCGGCAACAGATGCTCTCCCGTTTGCACTACAGCTTTCACGGA
CACCATTCCAAAAAGGGGCAGGTTGCAAAGTTAGACTTGGAATGCATGGTGCCGGTCAGT
GGGCACGAGAACTGCTGTCTGACCTGTGATAAAATGAGACAAGCAGACCTCAGCAACGAT
AAGATCCTCTCGCTTGTTCACTGGGGCATGTACAGTGGGCACGGGAAGCTGGAATTCGTA
>Elephant|ENSLAFG00000029472|ENSLAFT00000032864
ATGGATCGCCATTCCAGCTACTTCTTCATCTGGCTGCAGCTCGAACTCTGCGCGATGGCC
GTGCTGCTCACCAAAGGTGAAATTAGATGCTACTGTGACGCTGCACACTGTGTGGCAACT
GGTTACATGTGTAAATCTGAGCTCAGCGCCTGCTTCTCTAGACTTCTGGATCCTCAGAAC
ACAAATTCCCCACTCACTCATGGCTGCCTGGACTCTCTTGCAAGCACAGCAGACATCTGC
CAAGCCAAACAGGCACAAAACCACTCTGGCACCACCATGCCCACATTGGAATGCTGTCAT
GAAGATATGTGCAATTACAGAGGACTGCATGATGTTCTCTCTCCTCCCAAGGGTGAGACC
TCAGGACAAGGCAACAGATACCAGCATGACAGCAGCAGACACCTCATTACCAAGGTGCAG
GAGCTGACCTCTTCCAAAGAATTGTGGTTCCGGGCAGCGGTGATTGCCGTCCCCATAGCT
GGAGGGCTGATTTTAGTGTTGCTTATTATGTTAGCCTTGAGGATGCTTCGAAGTGAAAAC
AAGAGACTTCAGGACCAGCGTCAGCAGATGCTGTCCCGTTTGCACTACAGCTTTCATGGG
CATCATTCCAAAAAGGGACAGATTGCAAAGTTAGACTTGGAGTGCATGGTGCCGGTAAGT
GGGCACGAGAACTGCTGCCTGACCTGTGACAAAATGAGACAGGCGGACCTCAGCAACGAT
AAGATCCTCTCGCTCGTGCACTGGGGCATGTATAGCGGGCGCGGGAAGTTGGAGTTCGTA
>Human|ENSG00000095739|ENST00000375533
ATGGATCGCCACTCCAGCTACATCTTCATCTGGCTGCAGCTGGAGCTCTGCGCCATGGCC
GTGCTGCTCACCAAAGGTGAAATTCGATGCTACTGTGATGCTGCCCACTGTGTAGCCACT
GGTTATATGTGTAAATCTGAGCTCAGCGCCTGCTTCTCTAGACTTCTTGATCCTCAGAAC
TCAAATTCCCCACTCACCCATGGCTGCCTGGACTCTCTTGCAAGCACGACAGACATCTGC
CAAGCCAAACAGGCCCGAAACCACTCTGGCACCACCATACCCACATTGGAATGCTGTCAT
GAAGACATGTGCAATTACAGAGGGCTGCACGATGTTCTCTCTCCTCCCAGGGGTGAGGCC
TCAGGACAAGGAAACAGGTATCAGCATGATGGTAGCAGAAACCTTATCACCAAGGTGCAG
GAGCTGACTTCTTCCAAAGAGTTGTGGTTCCGGGCAGCGGTCATTGCCGTGCCCATTGCT
GGAGGGCTGATTTTAGTGTTGCTTATTATGTTGGCCCTGAGGATGCTTCGAAGTGAAAAT
AAGAGGCTGCAGGATCAGCGGCAACAGATGCTCTCCCGTTTGCACTACAGCTTTCACGGA
CACCATTCCAAAAAGGGGCAGGTTGCAAAGTTAGACTTGGAATGCATGGTGCCGGTCAGT
GGGCACGAGAACTGCTGTCTGACCTGTGATAAAATGAGACAAGCAGACCTCAGCAACGAT
AAGATCCTCTCGCTTGTTCACTGGGGCATGTACAGTGGGCACGGGAAGCTGGAATTCGTA
>Dog|ENSCAFG00000030262|ENSCAFT00000049991
ATGGATCGCCATTCCAGCTACATCTTCATCTGGCTGCAGCTCGAACTCTGCGCCATGGCC
GTGCTGCTCTCCAGAGGTGAAATCAGATGCTACTGTGATGCTGCCCACTGCGTGGCAACT
GGTTATATGTGTAAATCTGAGCTGAGCGCCTGCTTCTCTAGACTTCTTGATCCTCAGAAC
ACAAATTCCCCGCTCACCCATGGCTGCCTGGACTCTCTCGCAAACACGGCAGACATCTGC
CAAGCCAAACAGGCACGAAACCACTCTGGCACCACCATGCCCACATTGGAATGCTGTCAT
GAAGATATGTGCAATTACAGAGGGCTGCATGATGTGCTCGCTCCTCCCAAGGGGGAGGCC
TCAGGACAAGGAAACCGCTATCAGCACGATGGCAGTAGAAACCTCATCACCAAAGTCCAG
GAGCTGACTTCCTCCAAAGAGTTGTGGTTCCGGGCGGCTGTGATTGCTGTTCCCATTGCC
GGCGGCCTAATTCTGGTGTTGCTTATTATGTTAGCCTTGAGGATGCTTCGAAGTGAAAAC
AAGAGACTGCAGGATCAACGGCAACAGATGCTGTCCCGTTTGCACTACAGCTTCCATGGA
CACCATTCCAAAAAGGGGCAGGTGGCAAAGTTAGACTTGGAATGCATGGTGCCAGTGAGC
GGGCATGAGAACTGCTGTCTGACCTGTGACAAAATGAGACAAGCAGACCTCAGCAACGAG
AAGATCCTCTCGCTCGTCCATTGGGGCATGTACAGTGGGCACGGGAAGCTGGAATTCGTA
>Guinea_Pig|ENSCPOG00000004980|ENSCPOT00000005034
------------------------------------------------------------
------TTGTTTTCAGGAGAAATTCGATGCTACTGCGATGCCGCCCACTGCGTGGCAACT
GGGTATATGTGCAAGTCTGAGCTCAGCGCCTGCTTCTCCAGACTTCTCGATCCTCAGAAT
ACAAACTCCCCACTCACCCATGGCTGCCTGGACTCTCTCACGAGCACAGCAGACGTCTGC
CAAGCCAAACAGGCCCAGAACCACTCAGGCAGCACTGTGCCCACCGTGGAATGCTGTCAC
GAAGACATGTGCAATTACAGGGGGCTGCATGACGTCCTCGCCCCTGCCAAGGGGGAAGCC
TCAGGGCAAGGAAACAGGTACCAGCAGGACGGGAGCAGGAACCTTATCACCAAGGTGCAA
GAGCTGACTTCCTCCAAAGAACTGTGGTTTCGGGCAGCGGTGATCGCAGTGCCTATCGCC
GGTGGGCTGATATTAGTGTTGCTGATTATGTTGGCCTTGAGGATGCTCCGGAGTGAGAAC
AAGAGGCTGCAGGACCAGCGACAACAAATGCTGTCTCGTTTGCACTACAGCTTTCATGGA
CACCATTCCAAAAAGGGCCAGGTGGCAAAGTTAGACTTAGAGTGCGTGGTGCCTGTGAGT
GGGCACGAGAACTGTTGTCTGACCTGTGATAAAATGCGACAAGCAGACCTCAGCAATGAC
AAGATTCTCTCCCTGGTTCACTGGGGCATGTACAGTGGCCACGGGAAGCTGGAGTTCGTA
>Chimp|ENSPTRG00000002389|ENSPTRT00000004388
------------------------------------------------------------
------------------GAAATTCGATGCTACTGTGATGCTGCCCACTGTGTAGCCACT
GGTTATATGTGTAAATCTGAGCTCAGCGCCTGCTTCTCTAGACTTCTTGATCCTCAGAAC
TCAAATTCCCCACTCACCCATGGCTGCCTGGACTCTCTTGCAAGCACGACAGACATCTGC
CAAGCCAAACAGGCCCGAAACCACTCTGGCACCACCATGCCCACATTGGAATGCTGTCAT
GAAGACATGTGCAATTACAGAGGGCTGCACGATGTTCTCTCTCCTCCCAGGGGTGAGGCC
TCAGGACAAGGAAACAGGTATCAGCATGATGGTAGCAGAAACCTTATCACCAAGGTGCAG
GAGCTGACTTCTTCCAAAGAGTTGTGGTTCCGGGCAGCGGTCATTGCCGTGCCCATTGCT
GGAGGGCTGATTTTAGTGTTGCTTATTATGTTGGCCCTGAGGATGCTTCGAAGTGAAAAT
AAGAGGCTGCAGGATCAGCGGCAACAGATGCTCTCCCGTTTGCACTACAGCTTTCACGGA
CACCATTCCAAAAAGGGGCAGGTTGCAAAGTTAGACTTGGAATGCATGGTGCCGGTCAGT
GGCCACGAGAACTGCTGTCTGACCTGTGATAAAATGAGACAAGCAGACCTCAGCAATGAT
AAGATCCTCTCGCTTGTTCACTGGGGCATGTACAGTGGGCACGGGAAGCTGGAATTTGTA
>Orca|XP_004278691.1
ATGGATCGTCACTCCAGCTACATCTTCATCTGGCTGCAGCTCGAACTCTGCGCCATGGCC
GTGCTGCTCACCAAAGGTGAAATCAGATGCTACTGCGATGCCGCCCACTGCGTGGCTACT
GGTTACATGTGTAAATCGGAGCTGAGCGCCTGCTTCTCCAAACTTCTTGATCCTCAGAAC
ACAAATTCCCCTCTCACGCACGGCTGCCTGGACTCTCTCGCAAGCACAGCAGATGTCTGC
CAAGCCAGACAGGTCCACAACCACTCTGGCAGCGCTGCGCCCACGCTGGAGTGCTGCCAC
GAGGACATGTGCAATTACAGGGGGCTGCAGGACGTCCTCGCCCCTCCCAAGGGGGAGGCC
TCAGGACAAGGGAACAGGTATCAGCATGATGGGAGCAGAAACCTCATCACCAAGGTGCAG
GAGCTGACGTCCTCCAAAGAGCTGTGGTTCCGGGCGGCGGTGATCGCCGTTCCCATCGCC
GGGGGGCTGATCCTAGTGTTGCTGATTATGTTGGCCCTGAGGATGCTGCGGAGCGAGAGC
AAGAGGCTGCAGGACCAGCGGCAGCAGATGCTGTCGCGTTTGCACTACAGCTTTCACGGA
CACCACTCCAAAAAGGGGCAGGTGGCAAAGCTAGACTTGGAGTGCATGGTGCCCGTGACC
GGCCATGAGAACTGCTGTTTGACCTGCGACAAGACGAGACAGGCTGACCTCAGCCACGAC
CGGATCCTGTCGCTCGTGCACTGGGGCATGTACAGTGGGCACGGGAAGCTGGAGTTCGTA
