# Supplementary material for: Insights into the Evolution of Longevity from the Bowhead Whale Genome
Source: Cell Rep. 2015 Jan 6;10(1):112–22. doi: 10.1016/j.celrep.2014.12.008 (PMC4536333; doi:10.1016/j.celrep.2014.12.008)
Supplement: Supplemental Folder 1. Full List of Transposable Elements Distribution, Full List of Filtered and Unfiltered Gene Duplications, Gene Loss Alignments, Full List of Candidates under Selection, Selective Pressure Variation QC Alignments, and Full List of Bowhead-Specific Mutations, Related to Results [file mmc2.zip › QC Alignments/PosSites_reciprocal_group_2798_Mysticeti_modelA.fasta]

>PS_Sites|Mysticeti
------------------------------------------------------------
------------------------------------------------------------
------------------------------------------------------------
------------------------------------------------------------
------------------------------------------------------------
------------------------------------------------------------
------------------------------------------------------------
------------------------------------------------------------
---------------NNN------------------------------------------
------------------------------------------------------------
------------------------------------------------------------
------------------------------------------------------------
------------------------------------------------------------
------------------------------------------------------------
------------------------------------------------------------
------------------------------------------------------------
------------------------------------------------------------
------------------------------------------------------------
------------------------------------------------------------
------------------------------------------------------------
------------------------------------------------------------
------------------------------------------------------------
------------------------------------------------------------
------------------------------------------------------------
------------------------------------------------------------
------------------------------------------------------------
------------------------------------------------------------
------------------------------------------------------------
------------------------------------------------------------
------------------------------------------------------------
------------------------------------------------------------
------------------------------------------------------------
------------------------------------------------------------
------------------------------------------------------------
------------------------------------------------------------
------------------------------------------------------------
------------------------------------------------------------
------------------------------------------------------------
------------------------------------------------------------
------------------------------------------------------------
------------------------------------------------------------
------------------------------------------------------------
------------------------------------------------------------
------------------------------------------------------------
------------------------------------------------------------
------------------------------------------------------------
------------------------------------------------------------
------------------------------------------------------------
------------------------------------------------------------
------------------------------------------------------------
------------------------------------------------------------
------------------------------------------------------------
---------------------------------------NNN------------------
------------------------------------------------------------
NNN---------------------------------------------------------
------------------------------------------------------------
------------------------------------------------------------
------------------------------------------------------------
------------------------------------------------------------
------------------------------------------------------------
---------------------------------------------------------NNN
------------------------------------------------------------
------------------------------------------------------------
------------------------------------------------------------
------------------------------------------------------------
------------------------------------------------------------
------------------------------------------------------------
------------------------------------------------------------
------------------------------------------------------------
------------------------------------------------------------
------------------------------------------------------------
------------------------------------------------------------
------------------------------------------------------------
------------------------------------------------------------
------------------------------------------------------------
------------------------------------------------------------
------------------------------------------------------------
------------------------------------------------------------
------------------------------------------------------------
------------------------------------------------------------
------------------------------------------------------------
------------------------------------------------------------
------------------------------------------------------------
------------------------------------------------------------
------------------------------------------------------------
------------------------------------------------------------
------------------------------------------------------------
---------------------NNN------------------------------------
------------------------------------------------------------
------------------------------------------------------------
------------------------------------------------------------
------------------------------------------------------------
------------------------------------------------------------
------------------------------------------------------------
------------------------------------------------------------
------------------------------------------------------------
------------------------------------------------------------
------------------------------------------------------------
------------------------------------------------------------
------------------------------------------------------------
------------NNN---------------------------------------------
------------------------------------------------------------
------------------------------------------------------------
------------------------------------------------------------
------------------------------------------------------------
------------------------------------------------------------
------------------------------------------------------------
------------------------------------------------------------
------------------------------------------------------------
---------------------------------------
>PS_Characters|Bowhead|bmy_04676T0
------------------------------------------------------------
------------------------------------------------------------
------------------------------------------------------------
------------------------------------------------------------
------------------------------------------------------------
------------------------------------------------------------
------------------------------------------------------------
------------------------------------------------------------
---------------GAC------------------------------------------
------------------------------------------------------------
------------------------------------------------------------
------------------------------------------------------------
------------------------------------------------------------
------------------------------------------------------------
------------------------------------------------------------
------------------------------------------------------------
------------------------------------------------------------
------------------------------------------------------------
------------------------------------------------------------
------------------------------------------------------------
------------------------------------------------------------
------------------------------------------------------------
------------------------------------------------------------
------------------------------------------------------------
------------------------------------------------------------
------------------------------------------------------------
------------------------------------------------------------
------------------------------------------------------------
------------------------------------------------------------
------------------------------------------------------------
------------------------------------------------------------
------------------------------------------------------------
------------------------------------------------------------
------------------------------------------------------------
------------------------------------------------------------
------------------------------------------------------------
------------------------------------------------------------
------------------------------------------------------------
------------------------------------------------------------
------------------------------------------------------------
------------------------------------------------------------
------------------------------------------------------------
------------------------------------------------------------
------------------------------------------------------------
------------------------------------------------------------
------------------------------------------------------------
------------------------------------------------------------
------------------------------------------------------------
------------------------------------------------------------
------------------------------------------------------------
------------------------------------------------------------
------------------------------------------------------------
---------------------------------------TGG------------------
------------------------------------------------------------
CGG---------------------------------------------------------
------------------------------------------------------------
------------------------------------------------------------
------------------------------------------------------------
------------------------------------------------------------
------------------------------------------------------------
---------------------------------------------------------GCC
------------------------------------------------------------
------------------------------------------------------------
------------------------------------------------------------
------------------------------------------------------------
------------------------------------------------------------
------------------------------------------------------------
------------------------------------------------------------
------------------------------------------------------------
------------------------------------------------------------
------------------------------------------------------------
------------------------------------------------------------
------------------------------------------------------------
------------------------------------------------------------
------------------------------------------------------------
------------------------------------------------------------
------------------------------------------------------------
------------------------------------------------------------
------------------------------------------------------------
------------------------------------------------------------
------------------------------------------------------------
------------------------------------------------------------
------------------------------------------------------------
------------------------------------------------------------
------------------------------------------------------------
------------------------------------------------------------
------------------------------------------------------------
---------------------GAG------------------------------------
------------------------------------------------------------
------------------------------------------------------------
------------------------------------------------------------
------------------------------------------------------------
------------------------------------------------------------
------------------------------------------------------------
------------------------------------------------------------
------------------------------------------------------------
------------------------------------------------------------
------------------------------------------------------------
------------------------------------------------------------
------------------------------------------------------------
------------GCC---------------------------------------------
------------------------------------------------------------
------------------------------------------------------------
------------------------------------------------------------
------------------------------------------------------------
------------------------------------------------------------
------------------------------------------------------------
------------------------------------------------------------
------------------------------------------------------------
---------------------------------------
>Bowhead|bmy_04676T0
------------------------------------------------------------
------------ATGAGGAGCTTCAAAGGAGTCAACTTTGGGACTCTGCTAAGAAGTCCA
AAGGAGGCTGAAGAGCTGCTGCCTGACTTGAAGGAGTTCCTGTCCCAGCTTCCAGCTGAT
TTTCCCAGCTGCCGATCT---GATGCCGAGAGGAGGCAAGCTTGTGATGCCATCCTGAGG
GCTTGCAACCAGCAGCTGACTGTCAAGCTGGCTTGCCCTAGGCACCTGGGGAGCCTGCTG
GAGCTGGCAGAGGTGGCTTGCGATGGCTACTTGATGTCTACACCCCAGCGCCCACCCCTC
TACCTGGAACGAATTCTCTTCATCTTTCTGCGGAACACTGCTGCACAGGGAATCCCAGAG
GCCACACTCCGAGTCGCTCAGCCCCTCCATACCTGCTTGGTGCAGTGTTCTCGACAAGCT
GCTCCCCAGGACTATGACGCTGTGGCTCGGGGCAGCTTTTCTCTGCTTTGGAAGGGGGCA
GAAGCCCTGGTGGAGCGGCAAGCTGCATTGTCAGCTCGGCTAAAGGCCTTGAGCTTTCTA
GTACTCTTGGAGGATGAAAGTACCCCTTGTGAGGTTCCCCACTTTGCTTCTCCGACAGCC
TGTCGAGTTGTAGCTGCCAATCAGCTATTTGATGCCAGTGGGCATGGTCTGAATGAAGCA
GATGCTGATTTCCTAGATGACCTGCTCTCCAGGCATGTGATCAGAGCTTTGGTGGGAGAG
GGAGAGGGCTCTCCTGGTCCTCTTTCCCCGCAGAGGGCCCTCTGTCTCTTGGAGCTCACC
CTGGAACACTGCCGTCGCCTCTGCTGGGGCCACCACCACGCCAGAGCCACCAGGGCAGTG
GAGAAGGCCTACAATTACCTAAGGAACACCAGTCTGGCCCCCAGCCTCCAGCTTTGCCAG
CTCTCAGTTGAACTGCTGCAGGTTGGCGAGGGAGGACCCCAGGCAGTGGCCAAGCTTCTG
ATCAAGGCATCAGCTGTCCTGAAAAACAGCATGGAAGCACCGTCACCCGCACTGCGGGCA
TTGTTTGACAGCTGCCAGTTCTTCCTCTCAGTCCTGGAGCGAGGCACCAAGGGGCACTAT
GGACCTGATGCCATTCTGGGCCTCTTTGCTTTTCTTGGCAGCTACTGTTGCCTCATCCGG
CAGCTGCAGGAT---GGTGTCTGTGGGGACTCCTCCAAGCAACTGCAGGCTTTGGTTCAG
ATGCACTTTCAGGGACTTCACCTCTACACTACGGTGGTTTATGACTTTGCCCAAGGCTGT
CAGGAAGGTGATTTGGCTGACCTGGCCCAGCTAGTGGAAAGTTGCAMATCTACTGTTGTC
TGGATGATGGAGGCCTTACAGGGCCTGTCAGGCCGAGAGCTGACTGACTACCTGGGGATG
ACTGCCTCTTACACCAGTAACCTGGCCTACAACTTCTATAGTCACAAGCTGTATGCCGAG
GCCTGTGCCATCTCCGAGCCCCTCTGTCAGCACCTGGGCTTGGCAAAGCCAGACACCTAT
CCTGAGGTGCCTCCTGAGAAGTTGCACAGATGCTTCAGGCTGCACGTAGAGAGTTTGAAG
AAACTGGGTAAACAGGCCCAGGGCTGCAAGATGGTGACTTTGTGGCTGGCAGCCCTGCAG
CCCTGTGGCCCCAAACACATGACTGAGCCAGTCACCTTCTGGGTCCGGGTCAAGATGGAT
GCAGCCAGAGCTGGAGACAAGGAGCTACAGCTGAAGACGCTGCGAGACAGCCTGAGTGGC
TGGGACCCGGAGACCCTGGCCGTCCTGCTCAGGGAGGAGCTGCGGACCTACAAGGCGGTG
CGGGCCGACACGGGGCAGGAACGTTTCAACGTCATCTGCGACCTGTTGGAGCTGAGCCCC
GAGGAAACACCAGCCGGGGCCTGGGCCCGGGCCACCCACCTGGTGGAACTGGCTCAGGTG
CTCTGCTATCACGACTTTGCCCAGCAGACCGACTGCTCTGCCTTGGATGCCATCCGGGAA
GCCCTGCAGCTTCTGGAGTCTGTGAGGCCCGAGGCCCAGGCCAAGGATCGGCTTCTGGAT
GATAAAGCACAGGCCCTGCTGTGGCTCTACATCTGTACCCTGGAGGCCAAGATGCAGGAG
GGTATTGAGCGGGATCGGAGAGCCCAGGCCCCTAGTAACCTGGAGGAGTTTGAAGTTAAT
GACCTGAACTATGAAGATAAACTCCAGGAAGATYGTTTCCTATACAGTAACATTGCCTTC
AACCTGGCTGCAGATGCT---------GCTCAGTCCACATGCCTGGACCAAGCCCTGGCC
CTGTGGAAAGAGGTGCTTACAAAGGGGCAGGCCCCCGCTGTGCGGTGTCTGCAGCAGACA
GCAGCCTCCCTGCAAATCCTAGCGGCCCTCTATCAGCTGGTGGCAAAGCCCCTGCAAGCT
GTGGAGGTCCTCCTGCTCATACGGATCGTCTCCCAGAGACTGGAGGACCACGCAAAGGCA
GCCGGCTCCTCCTGCCACGTCACCCAGCTCCTCCTGACACTCGGCTGTCCCAGCTATGCC
CAGTTGTACCTGGAAGAGGCAGAATCAAGTCTGAAGCTTCTGGATCGCACCACAGATACA
TGCCTGCTCCTTTCCCTGACCTGTGACCTCCTGCGAAGTCGACTCTACTGTGCTTGCCAG
AAG---------------------------------------GACCCTGCCCTCCAGAGG
TCATCCAAGGCCTGGTACCTGCTGCGCGTCCAGGCCTTGCAGCTTGTGGCAGTCTACCTT
AGCCTCTCATCAGACAGCCTCTCGGCCTCCCTGTGGGAGCAGCTCTGTGCCCAAGGCTGG
CAGACACCTGAGATAGCGCTCATCGACGCCCATAAGCTCCTCCGAAGCATCATCCTCCTG
CTCATGGGCAGCGATGTGCTCTCGGTTCAAAAAACAGCTGTGGAGACACCATTTCTGGAC
TATGGTGAAAATCTGGTACAAAAATGGCAGGTTCTTACTGAGGTGCTAAGCTGCTCGGAG
AAGCTGGTCTCCCGCCTGGTCCACCTGGGTAGCGTGAGCGAAGCCAAAGCCTTTTGCTTG
GAGGCCCTGAAACTTACAACAAAGCTGCAGATACCGCGCTGGTGTGCCCTGTTCCTGGTG
CTGAAGGGGGAGCTGGAGCTGGCGCGCAATGACATCGACCTCTGTCAGTCGGACCTGCAG
CGGGTTCTGTTCTTGCTCGAGTCTTGCACAGAGTTTGTCGGACTAGCGCAACACCCAGAC
TCTGTGAAGAAGGTCCATTTGCAGAAGGGGAAGCAGCGGGCCTGGGTGCCCCATCCTCCA
GAGCTTCCAGAGGATGAGCTTGTTCTAAGAGGCCCTGCCCTGGAGCTGGTGGCCACCGTG
GCCAAGGAGCCTGGCCCTGTAGCACCTTCTACTAACTCCTCCCCGATCCTGAAAACAAAG
CCCCAGCCCAGCCCTGGCTTCCTGACCCATTTGCCCACTTGTGACTGCTCGCTCTGTGCC
AGCCCTGTCCTCTCAGCAGTCTGTCTGCGCTGGGCGTTGATCACAGCGGGGGCGAGGCTG
GCCATGGGCCATCAGGCCCAGGGCCTGGATCTGCTGCAGGTTGTGCTGAAGTGTTGCGCC
GCAGCCAGTGAGCGCCTCACCCAAGCTCTACAAGCTTCCCTGAATCACAAAGCACCCCCC
TCTCCTGTCCTGGGCCTCTTCGATGAGATCTCAGCTCAGGCATATGCACAGCTGGCACTG
GAGGGACTGAGCCAGCTGTCAAACAAGAGCCTGGGGAAGGTCCTGGAGTCGGGGCTAAAG
TTTGTGGCGGCTCGGATACCCCACCTGGAGCCCTGGCGAGCCAACCTGCTCTTGGTTCGG
GCCCTTGCAAAGCTGGCTGGCCTCAGCTGCTGCACTCCCCGACTTTTTGCGAGCTCCTGG
GGCTGGCAGCCACCATCAGTAAAGACCCCTGCAGGCTCAGAACCCTCTAAGCCTTGGAGC
CAGAAACATTGCAGA---------CAAAGACGCCAGCAAGAGGTCTCTGCTACCCTGCCG
CTCTCAAATACCTCTATGAAAGGTCTG---------GAAGGTGGAGGACCA---------
------CCCTGTACACCTAAGCCCCCAGGCCGGGTCAGGCAGGCTGGCCCTCATGTCCCC
TTCACCGTGTTTGAGGAAGTCTTCCTTACAAAGAGCAAGCCTGAGGTTCCCAAGGCCCCC
AGGGTACAACAGAGGGTCCAGACACGCCTCAAGGTGAACTTCAGTGATGACAGTGACCTG
GAAGACCCTGTCTCAGTTGAGGCACGGCTTGCAGAGGGGCCCAAGGGACGGGGCACTGCT
TCCCGGGGCTGG------------GGCCGGGGCCGG---------GGCCGGGCCAGGAAG
GGCCCGAGCATGAAGACAAACGCGGTGGCCGCCCCAGGCAGTGCCCCTGGGCACCCTGGC
CTCAGTGGCAGAAGCCGGAGGGTCAAGAAGCTGGCATCAGGACATTGTGAGGAGCTG---
---------------------------------GGC---------CCCGAGATGATGAGG
ACCATCCTTGAGGAGGAACTGACTGACAAGCAGATGGAAATGAGCTTTGAGATCCTCAGG
GGCTCTGATGGGGAAGACTCAGCCTCAGGTGGGAAGACCCCAGCTCCAGGGCTCGATTCA
GCCATAGGAGAATGTGAGGTGTTGAGACGGGATGCCAGCAAAGAGGAGCTGCCCGTCCGG
GGCCCAGACAAG---GAGAGAGACAAGGATCTT---GGTCCTCGGCTCCGACTCCCCTCG
GCCCCCGTAGCCGTCAGTCTGTCTATCCTGGATTCCATCTGTGACTCACTAAGCATTGCT
TTCCGTGGGGTCAGTCACTGCCCTCCTAGTGGGCTCTACGCTCACCTCTGCCGCCTCCTG
GCCTTGTGCCTGGGCCACCGGGATCCCTATGCCACTGCCTGCCTTGTCACCGAGTCTGTC
TCCATCACCTGTCGCCACCAGCTGCTCATCCACCTCCACAGGCAGCTCAGCAAGGCCCAG
AAGCGCCGAGGATCGCTTGAAATAGCAGACCAGCTGCAGGGGCTGAACCTCCAGGAGAGG
CCTGGAGACATACCCCTGGCCCGCATCCAGCGCCTCTTTTCCTTCAGAGCGTTGGGATCT
GGCCACTTCCCCCAGCCTGAGGAGGAGAGTTTCCGGGAGCGCCTGGCTCTGATCCCCAGT
GGGGTGACCGTGTGTGTGTTGGCCCTGGCCACCCTGCAGCCTGGAACCATGGGTAACACC
CTCCTGCTGACCCGGCTGGAAAAAGACAATCCCCCAGTCACCGTGCAGATCCCCACTGCC
CAGAACAAGCTTTCTGTGAGTTCGGCCCTGAAAGAGTTTGACGCCATCCAGAAGGAACAG
AAAGAGAACAGCAGCTGTACTGACAAGCGAGAATGGTGGACGGGGCGGCTGGAACTGGAC
CGTAGGATGGAGGTTCTCACCACTTCCCTAGAGAAGTATGTGCTGGGCTGCTGGCGGGGG
CTGTTGCTGCCATCCAGTGAGGACCCCGGCCCTGCCCAGGAGGCCTCCCGTCTACAAGAA
TTGCTGCAGGAATGTGGCTGGAAATATCCTGACCCCACTCTGCTGAAAATCATGCTCAGC
GGTGCCAGTACCCTCACCCCACAGGACGTTCAGGCCCTGGCTTATGGGCTGTGCCCAGCC
CGGCCAGAACGAGCCCAAGAGCTCCTGAGTGAGGCAGTAGAGCGTCTACAGGGTCAGACG
---GTACCAAGCAGAAGGCATCTTGTCTTGGTGCTGGACAAGGACCTACAGAAGCTCCCG
TGGGAGAGCATGCCCAGCCTCCGGGCCCTGCCTGTCACTCGGCTGCCCTCCTTCCGATTC
CTACTCAGCTACTCCATCATCAAAGAGTCCGGGGCCTCGTCGGTGCTGAGCCAAGGGGTG
GATCCTCGCAGTGCCTTCTACGTCCTGAATCCCCACAATAACCTGTCAAGCACAGAGGAG
CAATTCCGAGCCCATTTTAGCAGTGAAGCTGGCTGGAAAGGGGTGGTCGGGGAGGTGCCG
AGCCCGGAACAGGTGCAGGCGGCCCTGACGGAGCATGACTTGTACATCTATGCAGGGCAT
GGGGCCGGTGCCCGCTTCCTGGACGGGCAGGCTGTCCTGCGGCTGAGCTGCCGGGCGGTG
GCCCTGCTGTTTGGCTGCAGCAGTGCAGCCCTGGCTGTGCATGGAAACCTGGAGGGTGCT
GGCATCGTGCTCAAGTATATCATGGCTGGCTGCCCCCTGTTT------GTAGGTAACCTC
TGGGATGTGACTGACCGTGACATTGACCGCTACACAGAGGCTTTGCTGCAGGGC------
---------------TGGCTTGGAGCAGGCCCAGGAGCCCCACTTCTGTACTACGTCAGC
CAGGCCCGCCAGGCTCCCCGACTCAAGTATCTTATTGGGGCTGCACCTGTAGCCTATGGC
TTGCCTGTCTCCCTGCAG---------------------
>PS_Characters|Minke|BACU008072
------------------------------------------------------------
------------------------------------------------------------
------------------------------------------------------------
------------------------------------------------------------
------------------------------------------------------------
------------------------------------------------------------
------------------------------------------------------------
------------------------------------------------------------
---------------GAC------------------------------------------
------------------------------------------------------------
------------------------------------------------------------
------------------------------------------------------------
------------------------------------------------------------
------------------------------------------------------------
------------------------------------------------------------
------------------------------------------------------------
------------------------------------------------------------
------------------------------------------------------------
------------------------------------------------------------
------------------------------------------------------------
------------------------------------------------------------
------------------------------------------------------------
------------------------------------------------------------
------------------------------------------------------------
------------------------------------------------------------
------------------------------------------------------------
------------------------------------------------------------
------------------------------------------------------------
------------------------------------------------------------
------------------------------------------------------------
------------------------------------------------------------
------------------------------------------------------------
------------------------------------------------------------
------------------------------------------------------------
------------------------------------------------------------
------------------------------------------------------------
------------------------------------------------------------
------------------------------------------------------------
------------------------------------------------------------
------------------------------------------------------------
------------------------------------------------------------
------------------------------------------------------------
------------------------------------------------------------
------------------------------------------------------------
------------------------------------------------------------
------------------------------------------------------------
------------------------------------------------------------
------------------------------------------------------------
------------------------------------------------------------
------------------------------------------------------------
------------------------------------------------------------
------------------------------------------------------------
---------------------------------------TGG------------------
------------------------------------------------------------
CGG---------------------------------------------------------
------------------------------------------------------------
------------------------------------------------------------
------------------------------------------------------------
------------------------------------------------------------
------------------------------------------------------------
---------------------------------------------------------GCT
------------------------------------------------------------
------------------------------------------------------------
------------------------------------------------------------
------------------------------------------------------------
------------------------------------------------------------
------------------------------------------------------------
------------------------------------------------------------
------------------------------------------------------------
------------------------------------------------------------
------------------------------------------------------------
------------------------------------------------------------
------------------------------------------------------------
------------------------------------------------------------
------------------------------------------------------------
------------------------------------------------------------
------------------------------------------------------------
------------------------------------------------------------
------------------------------------------------------------
------------------------------------------------------------
------------------------------------------------------------
------------------------------------------------------------
------------------------------------------------------------
------------------------------------------------------------
------------------------------------------------------------
------------------------------------------------------------
------------------------------------------------------------
---------------------GAG------------------------------------
------------------------------------------------------------
------------------------------------------------------------
------------------------------------------------------------
------------------------------------------------------------
------------------------------------------------------------
------------------------------------------------------------
------------------------------------------------------------
------------------------------------------------------------
------------------------------------------------------------
------------------------------------------------------------
------------------------------------------------------------
------------------------------------------------------------
------------GCC---------------------------------------------
------------------------------------------------------------
------------------------------------------------------------
------------------------------------------------------------
------------------------------------------------------------
------------------------------------------------------------
------------------------------------------------------------
------------------------------------------------------------
------------------------------------------------------------
---------------------------------------
>Minke|BACU008072
------------------------------------------------------------
------------ATGAGGAGCTTCAAAGGAGTCAACTTTGGGACTCTGCTAAGAAGTCCA
AAGGAGGCTGAAGGGCTGCTGCCTGACTTGAAGGAGTTCCTGTCCCAGCTTCCAGCTGAT
TTTCCCAGCTGCCGATCT---GATGCCGAGAGGAGGCAAGCTTGTGATGCCATCCTCAGG
GCTTGCAACCAGCAGCTGACTGTCAAGCTGGCTTGCCCTAGGCACCTGGGGAGCCTGCTG
GAGCTGGCAGAGGTGGCTTGCGATGGCTACTTGATGTCTACACCCCAACGCCCACCCCTC
TACGTGGAACGAATTCTCTTCATCTTTCTGCGGAACACTGCTGCACAGGGAATCCCAGAG
GCCACATTCCGAGTCGCTCAGCCCCTCCATACCTGCTTGGTGCAGTGTTCTCGACAAGCT
GCTCCCCAGGACTATGACGCTGTGGCTCGGGGCAGCTTTTCTCTGCTTTGGAAGGGGGCA
GAAGCCCTGGTGGAGCGGCAAGCTGCATTGTCAGCTCGGCTAAAGGCCTTGAGCTTTCTA
GTACTCTTGGAGGATGAAAGTACCCCTTGTGAGGTTCCCCACTTTGCTTCTCCGACAGCC
TGTCGAGTTGTAGCTGCCAATCAGCTATTTGATGCCAGTGGGCATGGTCTGAATGAAGCA
GATGCTGATTTCCTAGATGACCTGCTCTCCAGGCATGTGATCAGAGCTTTGGTGGGAGAG
GGAGGGGGCCCTCCTGGTCCTCTTTCCCCGCAGAGGGCCCTCTGTCTCTTGGAGCTCACC
CTGGAACACTGCCGTCGCCTCTGCTGGGGCCACCACCACGCCAGAGCCACCAGGGCAGTG
GAGAAGGCCTACAATTACCTAAGGAACACCAGTCTGGCCCCCAGCCTCCAGCTTTGCCAG
CTGGCAGTTGAACTCCTGCAGGTTGGCGAGGGAGGACCCCAGGCAGTGGCCAAGCTTCTG
ATCAAGGCATCAGCTGTCCTGAAAAACAGCATGGAAGCACCGTCACCCGCACTGCGGGCA
TTGTGTGACAGCTGCCAATTCTTCCTCTCAGTCCTGGAGCGAGGCACCAAGGGGCACTAT
GGACCTGATGCCATTCTGGGCCTCTTTGCTTTTCTTGGCAGCTACTGTTGCCTCATCCGG
CAGCTGCAGGAT---GGTGTCTGTGGGGACTCGTCCAAGCAACTGCAGGCTTTGGTTCAG
ATGCACTTTCAGGGACTTCACCTCTACACTACGGTGGTTTATGACTTTGCCCAAGGCTGT
CAGGAAGGTGATTTGGCTGACCTGGCCCAGCTAGTGGAAAGCTGCAAATCTACTGTTGTC
TGGATGATGGAGGCCTTACAGGGCCTGTCAGGCCGAGAGCTGACTGACTACCTGGGGATG
ACTGCCTCTTACACCAGTAACCTGGCCTACAACTTCTATAGTCACAAGCTGTATGCCGAG
GCCTCTGCCATCTCCGAGCCCCTCTGTCAGCACCTGGGCTTGGCAAAGCCAGACACCTAT
CCTGAGGTGCCTCCTGAGAAGTTGCACAGATGCTTCCGGCTGCACGTAGAGAGTTTGAAG
AAACTGGGTAAACAGGCCCAGGGCTGCAAGATGGTGACTTTGTGGCTGGCAGCCCTGCAG
CCCTGTGGCCCCAAACACATGACTGAGCCAGTCACCTTCTGGGTCCGGGTCAAGATGGAT
GCAGCCAGAGCCGGAGACAAGGAGCTACAGCTGAAGACGCTTCGAGACAGCCTGAGTGGC
TGGGACCCGGAGACCCTGGCCCTCCTGCTCAGGGAGGAGCTGCGGACCTACAAGGCGGTG
CGGGCCGACACGGGGCAGGAACGTTTCAACGTCATCTGCGACCTGCTGGAGCTGAGCCCC
GAGGAAACACCGGCCGGGGCCTGGGCCCGGGCCACCCACCTGGTGGAACTGGCTCAGGTG
CTCTGCTATCACAACTTTGCCCAGCAGACCGACTGCTCTGCCTTGGATGCCATCCGGGAA
GCCCTGCAGCTTCTGGAGTCTGTGAGGCCCGAGGCCCAGGCCAAGGATCGGCTTCTGGAT
GATAAAGCACAGGCCCTGCTGTGGCTCTACATCTGTACCCTGGAGGCCAAGATGCAGGAG
GGTATTGAGCGGGATCGGAGAGCCCAGGCCCCTAGTAACCTGGAGGAGTTTGAAGTCAAT
GACCTGAACTATGAAGATAAACTCCAGGAAGATCGTTTCCTATACAGTAACATTGCCTTC
AACCTGGCTGCAGATGCT---------GCTCAGTCCGCATGCCTGGACCAAGCCCTGGCC
CTGTGGAAGGAGGTGCTTACAAAGGGGCAGGCCCCCGCCGTGCGGTGTCTGCAGCAGACA
GCAGCCTCCCTGCAGATCCTAGCGGCCCTCTATCAGCTGGTGGCAAAGCCCCTGCAAGCT
CTGGAGGTCCTCCTGCTCCTACGGATCGTCTCCCAGAGACTGGAGGACCACGCAAAGGCA
GCCGGCTCCTCCTGCCATGTCACCCAGCTCCTCCTGACACTCGGCTGTCCCAGCTATGCC
CAGTTGTACCTGGAAGAGGCAGAATCAAGTCTGAAGCTTTTGGATCGCACCACAGATACA
TGCCTGCTCCTTTCCCTGACCTGTGACCTCCTGCGAAGTCGACTCTACTGTGCTTGCCAG
AAGGTGGCTGAGGGTGCCTCTCTGCTGCTGTCTGTGCTTCAGGACCCTGCCCTCCAGAGG
TCATCCAAGGCCTGGTACCTGCTGCGCGTCCAGGCCTTGCAGCTTGTGGCAGTCTACCTT
GGCCTCTCATCAGACAGACTTTCGGCCTCCCTGTGGGAGCAGCTCTGTGCCCAAGGCTGG
CAGACGCCTGAGATAGCGCTCATCGACGCCCATAAGCTCCTCCGAAGCATCATCCTCCTG
CTCATGGGCAGCGATGTGCTCTCGGTTCAAAAAACAGCTGTGGAGACACCATTTCTGGAC
TATGGTGAAAATCTGGTACAAAAATGGCAGGTTCTTACTGAGGTGCTAAGCTGTTCGGAG
AAGCTGGTCTCCCGCCTGGTCCACCTGGGTAGTGTGAGCGAAGCCAAAGCCTTTTGCTTG
GAGGCCCTGAAACTGACAACAAAGCTGCAGATACCGCGCTGGTGTGCCCTGTTCCTGGTG
CTGAAGGGGGAGCTGGAGCTGGCGCGCAATGACATCGACCTCTGTCAGTCGGACCTGCAG
CGGGTTCTGTTCTTGCTCGAGTCTTGCACAGAGTTTGTCGGACTAGCCCAACACCCAGAC
ACTGTGAAGAAGGTCCACTTGCAGAAGGGGAAGCAGCGGGCCTGGGTGCCCCATCCTCCA
GAGCTTCCAGAGGAAGAGCTTGTTCTAAGAGGCCCTGCCCTGGAGCTGGTGGCCACCGTG
GCCAAGGAGCCTGGCCCTATAGCACCTTCTACTAACTCCTCCCCGATCCTGAAAACAAAG
CCCCAGCCCAGCCCTGGCTTCCTGACCCATTTGCCCACTTGTGACTGCTCGCTCTGTGCC
AGCCCTGTCCTCTCAGCAGTCTGTCTGCGCTGGGCGTTGATCACAGCAGGGGCGAGGCTG
GCCATGGGCCATCAGGCCCAGGGCCTGGATCTGCTGCAGGTTGTGCTGAAGCGTTGCGCT
GCGGCCAGTGAGCGCCTCACCCAAGCTCTACAAGCTTCCCTGAATCACAAAGCAGCCCCC
TCTCCTGTCCTGGGCCTCTTCGATGAGATCTCGGCTCAGGCATATGCACAGCTGGCACTG
GAGGGACTGAGCCAGCTGTCAAACAAGAGCCTGGAGAAGGTCCTGGAGTCGGGGCTAAAG
TTTGTGGCGGCTCGGATACCCCACCTGGAGCCCTGGCGAGCCAACCTGCTCTTGGTTCGG
GCCCTTGCAAAGCTGGCTGGCCTCAGCTGCTGCACTCCCCGACTTTTTGCGAGCTCCTGG
GGCTGGCAGCCACCATCAGTAAAGACCCCTGCAGGCTCAGAACCCTCTAAGCCTTGGAGC
CAAAAACATTGTGGA---------CGAAGACGCCAGCAAGAGGTCTCTGCTACCCTGCCA
CTCTCACATACCTCTATGAAAGGTCTG---------GAAGGTAGAGGACCA---------
------CCCTGTACACCTAAGCCCCCAGGTCGGGTCAGGCAGGCTGGCCCTCGTGTCCCC
TTCACCGTGTTTGAGGAAGTCTTCCTTACAAAGAGCAAGCCTGAGGTTCCCAAGGCCCCC
AGGGTACAACAGAGGGTCCAGACACGCCTCAAGGTGAACTTCAGTGATGACAGTGACCTG
GAAGACCCTGTCTCAGTTGAGGCACGGCTTGCAGAGGGGCCCAAGGGACGAGGCACTGCT
TCCCGGGGCTGGGGCCGGGGCCAGGGCCGGGGCCGG---------GGCCGGGCCAGGAAG
GGCCCGAGCGTGAAGACAAACGTGGGGGCCGCCCCAGGCAGTGCCCCTGGGCACCCTGGC
CTCAGTGGCAGAAGCCGGAGGGTCAAGAAGCTGGCATCAGGACATTGTGAGGAGCTG---
---------------------------------GGC---------CCTGAGATGATGAGG
ACCATCCTTGAGGAGGAACTGACTGACAAGCAGATGGAAATGAGCTTTGAGATCCTCAGG
GGCTCTGATGGGGAAGACTCAGCCTCAGGTGGGAAGACCCCAGCTCCAGGGCTCGATTCC
GCCATAGGAGAATGTGAGGTGTTGAGACGGGATGCCAGCAAAGAGGAGCTGCCCGTCCGG
GGCCCAGACAAG---GAGAGAGACAAGGATCTT---GGTCCTCGGCTCCGACTCCCCTCG
GCCCCCGTAGCCGTCAGTCTGTCTATCCTGGATTCCATCTGTGACTCACTAAGCATTGCT
TTCCGTGGGGTCAGTCACTGCCCTCCTAGTGGGCTCTACGCTCACCTCTGCCGCCTCCTG
GCCTTGTGCCTGGGCCACCGGGATCCCTATGCCACTGCCTGCCTTGTCACCGAGTCTGTC
TCCATCACCTGTCGCCACCAGCTGCTCATCCACCTCCACAGGCAGCTCAGCAAGGCCCAG
AAGCGCCGAGGATCGCTTGAAATAGCAGACCAGCTGCAGGGGCTGAACCTCCAGGAGAGG
CCTGGAGACATACCCCTGGCCCGCATCCAGCGCCTCTTTTCCTTCAGAGCGTCGGGATCT
GGCCACTTCCCCCAGCCCGAGGAGGAGAGTTTCCAGGAGCGCCTGGCTCTGATCCCCAGT
GGGGTGACCGTGTGTGTGTTGGCCCTGGCCACCCTGCAGCCTGGAACCATGGGTAACACC
CTCCTGCTGACCCGGCTGGAAAAAGACAATCCCCCAGTCACCGTGCAGATCCCCACTGCC
CAGAACAAGCTTTCTGTGAGTTCGGCCCTGAAAGAGTTTGACGCCATCCAGAAGGAACAG
AAAGAGAACAGCAGCTGTACTGACAAGCGAGAATGGTGGACGGGGCGGCTGGAACTGGAC
CGTAGGATGGAGGTTCTCACCACTTCCCTAGAGAAGTATGTGCTGGGCTGCTGGCGGGGG
CTGTTGCTGCCATCCAGTGAGGACCCCGACCCTGCCCAGGAGGCCTCCCGTCTACAAGAA
TTGCTGCAGGAATGTGGCTGGAAATATCCTGACCACACTCTGCTGAAAATCATGCTCAGC
GGTGCCAGTACCCTCACCCCACAGGACGTTCAGGCCCTGGCTTATGGGCTGTGCCCAGCC
CAGCCAGAAAGAGCCCAAGAGCTCCTGAGTGAGGCAGTAGAGCGTCTACAGGGTCAGACG
---GTACCAAGCAGTAGGCATCTTGTCTTGGTGCTGGACAAGGACCTACAGAAGCTCCCG
TGGGAGAGCATGCCCAGCCTCCGGGCCCTGCCTGTCACTCGGTTGCCCTCCTTCCGATTC
CTACTCAGCTACTCCATCATCAAAGAGTCTGGGGCCTCGTCGGTGCTGAGCCAAGGAGTG
GATCCTCGCAGTGCCTTCTACGTCCTGAATCCCCACAATAACCTGTCAAGCACAGAGGAG
CAATTCCGAGCCCATTTTAGCAGTGAAGCTGGCTGGAAAGGGGTGGTCGGGGAGGTGCCG
AGCCCGGAACAGGTGCAGGCGGCCCTGACGGAGCATGACTTGTACATCTATGCAGGGCAT
GGGGCCGGTGCCCGCTTCCTGGACGGGCAGGCTGTCCTGCGGCTGAGCTGCCGGGCGGTG
GCCCTGCTGTTTGGCTGCAGCAGTGCAGCCCTGGCTGTGCGTGGAAACCTGGAGGGTGCT
GGCATCGTGCTCAAGTATATCATGGCTGGCTGCCCCCTGTTT------CTAGGTAACCTC
TGGGATGTGACTGACCGTGACATTGACCGCTACACAGAGGCTTTGCTGCAGGGC------
---------------TGGCTTGGAGCAGGCCCAGGAGCCCCACTTCTGTACTACGTCAGC
CAGGCCCGCCAGGCTCCCCGACTCAAGTATCTTATTGGGGCTGCACCTGTAGCCTATGGC
TTGCCTGTCTCCCTGCAG---------------------
>Horse|ENSECAG00000022722|ENSECAT00000024655
------------------------------------------------------------
------------ATGAGGAGCTTCAAAGGAGTCAACTTTGGAGCTCTGCTAAGCAGCCAG
AAGGAGGCCGAAGATCTGCTACCTGACCTGAAGGAGTTCTTGTCCAAGCTTCCAGCTGGT
TCTCCCAGCTGCCCATCT---GATGCCGAGAGGAGACAAGCTTGTGATGCCATCCTCAGG
GCTTGCAACCAGCAGCTGACTGCCAAGCTAGTTTGCCGTGAGCACCTAGGGAGCCTGCTG
GAGCTGGCAGAGCTTGCTTGCAATGGCTACTTGGAGTCCACCCCCCAGCGCCCACCCCTC
TACCTGGAGCGAATTCTCTTCATCTTTCTGCGGAACGTTGCCGCACAGGGAATCCCAGAG
GCCACGCTGCGTCTCGCTCAGCCCCTCCATGCCTGCTTGATGCGGTGCTCTCGCCAAGCT
GCTCCCCAGGACTACGAAGCTGTGGCCCGGGGCAGTTTTTCTCTGCTTTGGAAGGGGGCA
GAAGTCCTGGTGGAGCGGCGAGCTGCGTTCTCAGCCCGGCTGAAGGCCTTGAGCTTTCTA
GTACTCTTGGAGGATGAAAGTACCCCTTGTGAAGTTCCCCACTTTGCTTCTCCAACAGCC
TGTCGAGTGGTGGCTGCCCATCAGCTATTTGATGCCAGTGGGCATGGTCTGAATGAAGCA
GATGCTGACTTCCTAGATGACATGCTCTCCAGGCATGTGATCAGCGCCTTGGTGGGTGAG
GGAGGGGGTTCTCCTGGTGCTCTTTCTCCCCAGAGGGCCCTCTGTCTCTTGGAGCTCACC
CTGGAACACTGCCGTCGCCTCTGCTGGAGCCGCCACCACGTCAAGGCGACCAGGGCAATG
AAGAAGGCCCATGACTACCTAAGGATCACCAATCTGGCCCCTAGCCTCCAGCTGTGCCAG
CTGGGAGTTGAGCTGCTGCAGATCAGAGAAGGAGGACCCCAGGCAGTGGCCAAGCTTCTG
ATCAAGGCATCAGCTGTCCTGAACAGCTGTATGGAGGCACCATCACCCCCGCTGCGGGCA
TTGTGTGACAGCTGCCAGTTCTTCCTCTCAGGCCTGGAGCGAGGCATCAAGAGACACTAT
GGACTTGATGCTGTTCTGGGCCTCTTTGCTTTTCTTGACGGGTACCGCTCCCTCATCCGG
CAGCTGCAGGAT---GGTGTCTGTGGGGACCCCTCCAAGCAGCAGCAGGCTTTGATTCAG
ATGCACTTTCAGGGACTTCACCTCTACTCTGTGGTGGTTTATGACTTTGCCCAAGGCTGT
CAGGTAGCTGATTTGGCTGACCTGGCCCAGCTAGTGGAAAGTTGCAAATCTACCGTTGTC
TGGCTGCTGGAGGCGTTACAGGGCCTGTCAGGCCGAGAGCTAACGGACTACCTAGGGATG
ACTGCCTCTTACACCAGTAACTTGGCCTACAGCTTCTACAATCACAAGCTCTATGCTGAG
GCCTGTGCCATCTCCGAGCCCTTCTGCCAGCACCTGGGCTTGGCAAAGCCGGGCACCTAT
CCTGAGGTGCCTCCTGAGAAGTTGCACAGGTGCTTCCGGCTGCATGTAGAGAGTCTGAAG
AAACTGGGTAAACAGGCCCAGGGCTGCAAGATGGTGACTTTGTGGCTGGCAGCCCTGCAG
CTCTGTGGCCCCAAACACATGGCTGAGCCAGTCACCTTCTGGGTGCGGGTCAAGATGGAT
GCAGCCAGAGCTGGAGACAAGGAGCTACAGCTGCGGACTCTGCGAGACAGCCTGAGCGGC
TGGGACCCGGAGACCCTGGCCCTCCTGCTCAGGGAGGAGCTGCAGGCCTACAAGGCAGTG
CGGGCCGACACGGGACAGGAGCGGTTCAACGTCATCTGTGACCTGCTGGAGCTGAGCCCT
GAGGAGACACCGGCTGGGGCCTGGGCTCGAGCCACCCACCTGGTGGAGCTGGCTCAGGTG
CTCTGCTACCACGACTTTGCCCAGCAGACCGACTGCTCTGCCCTGGATGCTATCCGGGAG
GCCCTGCAGCTTCTGGAGTCTGTGAGGCCCGAGGCCCAGGCCAAGGATCGGCTTCTGGAT
GATAAAGCACAGGCCCTGCTGTGGCTCTACATCTGTACCCTGGAGGCCAAAATGCAAGAA
GGTATCGAGCAGGATCGGAGAACCCAGGCCCCGAGTAATCTGGAAGACTTTGAAGTCAAT
GACCTGAACTACGAAGATAAACTCCAGGAGGATCGTTTCCTATATAGTAACATTGCCTTC
AACCTGGCTGCAGATGCT---------GCTCAGTCCAAATGCCTGGACCAAGCCCTGGCC
CTGTGGAAGGAGGTGCTCACGAAGCGGCAGGCCCCCGCTGTGCGGTGTCTCCAGCAGACA
GCAGCCTCGCTGCAGATTCTAGCGGCCCTCTATCAGCTGGGGGCAAAGCCCCTGCAGGCT
CTGGAAGTCCTCCTGCTTGTACGGATCGTCTCCCAGAGACTGGAGGACCACGCAAAGGCA
GCTGGCTCCTCCTGCCACATCACCCAGCTCCTCCTGACGCTCGGCTGTCCCAGCTATGCC
CAGTTACACCTGAAAGAGGCAGAATCAAGTCTAAAGCTTCTGGATCACACCACTGACGCC
TACCAGCTCCTCTCCCTGACCCGCGACCTACTGCAAAGTCAACTTTACTGTGCCCACCAG
AAGGTGACTGAGGGCGCCTCTCTGTTGCTGTGTGTGCTTCGAGACCCTGCCCTCCAGAGG
TCCTCCAAGGCCTGGTACTTGCTCCGTGTCCAGGCCCTGCAGCTGGTAGCAGTCTACCTT
AGCCTCCCAGCAGACAGCCTGTCCGCCTCCCTGGGGGAGCAGCTCTGTGCCCAAGGCTGG
CAGACACCTGAGATAGCACTCATCGACTCCCATAAGCTCCTCCGAAGCATCATCCTCCTG
CTCATGGGCAGTGATGTGCTCTCGATTCAAAAAGCAGCAGTGGAGACACCATTTTTGGAC
TATGGTGAAAATCTGATACAAAAATGGCAGGTTCTTACAGAGGTGCTGAGCTGCTCGGAG
AAGCTGGTCTCCCGCCTGGGCCGCCTGGGCAGTGTGAGCGAAGCCAAGGCTTTTTGCTTG
GAGGCCCTGAAACTTACAACGAAGCTACAGATTCCGCGCCAGTGTGCCCTATTCCTGGTG
CTAAAGGGGGAGCTGGAGCTGGCGCGCAATGACGTCGACCTCTGTCAGGCGGACCTGCAG
CAGGTTCTCTTCTTGCTTGAGTCTTGCACAGAGTTTGATGGACTAGCCCAGCGCCCGGAC
TCTGGGAAGAAGGTCCACCTGCAAAAGCGGAAGCAGCCGGCCCGCGGCCCGCGGCCTCCG
GAGCTCCCGGAGGAGGAGCCCTTCCTGAGAGGCCCTGCCCTGGAGCTGGTGGCCACTGTG
GCCAAGGAGCCTGGCCCCATAGCACCTTCTACTAACTCCTCCCCTGTCCTGAAAATGAAG
CCCCAGCCCAGCCCCGGCTTCCTGACCCATTCGCCCACCTGTGACTGCTCGCTCTGTGCC
AACCCTGTCCTCTCAGCAGTCTGTCTGCGTTGGGCGTTGGTCACAGCAGGGGTGAGGCTG
GCCATGGGCCATGAGGCCCAGGGTCTGGATCTGCTGCAGGTCGTGCTGAAGGGTTGCCCT
GCAGCCACTGAGCGCCTCACCCAAGCTCTGCAAGCTTCCCTGAGTCACAAAGCACCCCCT
TCCCCTGTCCCGAGCCACTTGAATGAGCTCTTCGCTCAGGCATACACACAGCTAGCACTG
GAGGGGCTGAGTCGGCCATCAAATAAGAGCCTGGGGAAGGTCCTGGAGTCAGGGCTGAAG
TTTGTGGCAGCGCAGATACCTCACCTGGAGCCCTGGCGAGCCAGCCTGCTCTTGATTCGG
GCCCTTGCAAAGCTGGCTGGCCTCAGCTCCTGTACTACCCAACTCTTTGCAAGCTCCTGG
GGCTGGCAGCCACCATTGGTAAAGGACCCCCCAGGCTCAGAGCCCTCTAAGCCTCGGAGC
CAAAAGCATTCTGGA---------CGAGGGCGCCAGCAGGCTGTCTCTGCGACCCCGCCC
CTCCATAATACCTCTCTGAAAGGTCTG---------GAAGGTAGAGGACCA---------
------CCCTGTACACCTAAGCCCCCAGGCCGGATCAGGCAGGCCGGCCCTCGTGTCCCT
TTCACCGTGTTTGAGGAAGTCTTCCCTACACAGAGCAAGCCTGAGGTTCCCAAGGCCCCC
AGAGTACAACAGAGGGTCCAGACGCGCCTCAAGGTGAACTTCAGTGATGACAGTGACTTG
GAAGACTTTGTCTCAGTTGAGGGACGGCTTGCAGAGGGGCCCAAGAGACGAGGTACTGCT
TCC------------------------CGGGGCCGG---------GGCCGCGCTAGGAAA
GGCCCAAGCTCGAAGACCGATGCGGTGGCTGCCCCAGGTAGTGCCCCTGGGCACCCTGGC
CTCAGTGGCAGGAGCCGGAGGACCAAGACGGTTGCCTCAGGACATTGTGAGGAGCTG---
---------------------------------GGC---------CCTGAGATCATGAGG
ACCATCCCTGAAGAGGAACTGACTGACAACCAGATGGAAATGAGCTTTGAGATCCTCAGG
GGCTCTGATGGGGAAGACTCAGCCTCAGGTGGGAAGGCAGCAGCGCCAGGGCCTGATACG
GCCATAGGAGAATGTGAGGTGTTGAGACGGGATGCCAGCAAAGAGGAGCTGCCCGTCCCG
TGCCCAGACAAG---GAGAGAGACAAGGATCTG---GGTCCTCGGCTCCGACTCCCCTCA
GCCCCTGCAGCCATCGGTCTCTCTACCCTGGATTCCATCTGTGACTCACTGAGCATTGCC
TTCCGTGGGATCAGTCACTGCCCTCCCAGTACACTCTATGCTCACCTCTGCCGCTTCCTG
GCCCTGTGCCTGGGCCACCGAGATCCCTATGCCACTGCCTTCCTTGTCACGGAGTCTGTC
TCCATCACCTGTCGCCACCAGCTGCTCACCCACCTCCACAGGCGGCTCAGCAAGTCCCAG
AAGCACCGAGGATCGCCCGATGTGGCAGACCAGCTGCAGGGGCTGAGCCTCCAGGAGAGG
CCCGGAGACGTCCCCCTGGCCCGCATCCAGCGCCTCTTTTCCTTCAGACTTTCGGGATCT
GGCCACTTCCCCCAGCCCGAGAGGGAGAGTTTCCAGGAGTGCCTGGCTCTGATCCCCAGT
GGGGTGACTGTGTGTGTGTTGGCCCTGGCCACCCTCCAGCCTGGAACTGTGGGCAACACC
CTCCTGCTGACCCGGCTGGAAAAAGACAATCCCCCAGTCACTGTGCAGATCCCCACTGCC
CAGGGCAAGCTGCCTCTGAGTTCGGCCCTGAAAGAGTTTGATGCCATCCAGAAGGAACAG
AAAGAGAACAGCAGCTGTACTGACAAACGAGAATGGTGGACAGGGCGGCTAGAACTGGAC
CACAGGATGGAGGTTCTCATCACCTCGCTGGAGAAGTCTGTGCTGGGCTGCTGGAGGGGG
CTGTTGCTGCCATCCAGTCAGGACCCCGGCCCTGCCCAAGAGGCCTCCCGCCTACAAGAG
TTGTTGCAGGGATGTGGCTGGAAATATCCTGACCCCACTCTGCTGAAAATCATGCTCAGT
GCTGCCGGTACACTCACCTCTCAGGACGTGCAGGCCCTGGCCTACGGGCTGTGCCCAGCC
CAGCCAGAGCGAGCCCAGGAGCTCCTGACGGAGGCCATAGGACATCTACAGGGTCAGACA
---GTAGCGAGCAATAGCCACCTTGTCTTAGTGCTAGACAAGGACCTGCAGAAGCTGCCA
TGGGAGAGCATGCCCAGCCTCCGGGCACTGCCTGTCACTCGGCTGCCCTCCTTCCGATTC
CTCCTCAGCTACTCCATCGTCAAAGAGGCTGGGGCCTCGTCAGTGCTGAGCCAAGGGGTG
GATCCACACAGTACCTTCTATGTCCTGAACCCTCACAATAACCTGTCAAACACTGAGGAG
CAATTTCGAGCTCATTTTAGCAGTGAAGCTGGCTGGAAAGGGGTTGTTGGGGAAGTGCCG
AGCCCGGAACAGGTGCAGGCAGCCCTGACGGAGCATGACTTATATATCTATGCAGGCCAT
GGGGCTGGTGCCCGCTTCCTGGACGGGCAGGCCGTCCTGCGGCTGAGCTGCCGGGCCGTG
GCCCTGCTGTTTGGCTGCAGCAGTGCAGCCCTGGCTGTTCATGGCAACCTGGAGGGGGCT
GGCATCGTGCTCAAGTATATCATGGCTGGCTGTCCCCTGTTT------CTGGGTAACCTC
TGGGATGTGACTGACCGTGACATTGACCGCTACACAGAGGCTCTGCTGCAGGGC------
---------------TGGCTTGGAGCAGGCCCAGGAGCTCCCCTTCTCTACTATGTCAGC
CAGGCCCGCCAGGCTCCCCGACTCAAGTATCTTATTGGGGCTGCCCCCGTAGCCTATGGC
TTGCCTGTCTTCCTGCAG---------------------
>Microbat|ENSMLUG00000017290|ENSMLUT00000017296
------------------------------------------------------------
------------ATGAGGAGCTTTAAAGGAGTCAACTTTGGGACTCTGCTAAGCAGCCCG
AAGGAAGCTGAAGAGTTGCTGCCTGACTTGAAGGAGTTCCTGTCCAAACCTCCAGCCAGT
TTTCCCAGCTGCAAATTT---GATGCGGAGAGAAGACATACTTGTGATGCCATTCTGAGG
GCTTGCAACCAGCAGCTGACTGCCAAGCTGGCTTGCCGCAGGCACCTGGAAAGCCTGCTG
GAGCTGGCAGAGCTGGCTTGCAATGGCTACTTGGCGTCCAACCCCCAGTGCCCACCCCTC
TACCTGGAACGAATTCTTTTCATCTTTCTGCGGAATGTTGCTGCACAGGGAATCCCAGAG
GCCACACTCCGATTAGCTCAACCCCTCCATGCCTGTTTGCTGCAGTGTTCTCGACAAGCT
GCTCCCCAAGACTATGAGGCTGTGGTTCGGGGCAGCTTTTCTCTGCTTTGGAAAGGGGCA
GAAGCCCTGGCGGAGCCACGAGCTGCATACTCAGCTCGACTGAAGGCCTTGAGCTTTCTA
GTATTGTTAGAGGATGAAAGTATCCCTTGTGAGGTCCCCCACTTTGCTTCTCCAACAGCC
TGTCGAGTGGTAGCTGCCCATCAGCTATTTGATGCCAGTGGGCATGGTTTGAGTGAAGCA
GATGCTGACTTCCTAGATGACCTGCTCTCTAGGCATGTGATTAGACTCTTGGTGGGTGAG
GAAGGGGACTCCCCTGGTCCTCTGTCTCCCCAGAGGGCCCTCTGTCTCTTGGAGCTCACC
CTGGAACACTGCCGTCGCCTCTGTTGGAGCCACCTCCATGCCAAGGCCACTAGGGCTGTG
AAGAAGGCCCAAGATTACCTAAGGAACACCAGCCTGGCTCCCAGCCTCCAGATATGCCAG
CTGGGGGTAAAGATGCTGCAGGTCCAGGAGGGAGAACCCCAGGCAGTAGCCAAGCTCCTG
ATCAAGGCATCAGCTATCCTGAACAGCAGCATGGAGGCACCGTCACCCCCACTGCGGGCA
TTGTATGACAGCTGCCAGTTCTTCCTCTCAGGCCTGGAGCGGGGTAGCAAGAGGCGCTAT
GGACCTGATGCTATTCTGAGCCTCTTTGCTCTTCTTGGCGGGTACTGCTCCCTCATCCGA
CAGCTTCAGGAT---GGTGTCTGTGGGGACTCCTCCAAGCAGCAGCAGTCTTTGGTTCAG
CTGCAATTTCAGGGACTTCACCTCTATACTGTGGTGGTTTATGACTTTGCCCAAGGCTGC
CAGGTAGCTGACTTGGCTGACCTTGCCCAGCTGGTGGAAAGTTGTAAATCTACTGTTTGC
TGGATGCTGGAGGCCTTAGAGGGCCTGTCAGGCCAAGAGCTGACTGACTACCTGGGAATG
ACTGCCTCTTACACGAGTAACTTGGCCTACAGTTTCTATAGTCACAAGCTCTATGCCGAG
GCCTGTGCCATCTCCGAGCCCTTCTGTCAGTGCCTGGGCTTGGCGAAGCCAAGTACCTAT
CCTGAAGTGCCTCCTGAGAAGTTGCACAGGTGCTTCCGGCTACATGTAGAGAGTTTGAAG
AAACTGGGTAAACAGGCCCATGGATGCAAGATGGTGACTTTGTGGCTGGCAGCCCTACGG
CCCTGTGGCCCCAAACACATGGCTGAGCCAGTCACCTTCTGGGTCCGGGTTAAGATGGAT
GCAGCCAGAGCTGGAGACAAGGAGCTACAGCTGAGAACTCTGCGAGATAGCCTGAGCGGC
TGGGACCCGGAGACCCTGTCCTTCCTGCTCAGGGAGGAGCTGCAGGCCTACAAGGCGGTG
CGAGCTGACACAGGGCAGGAACGGTTCAATGTCATCTGCGACCTCCTGGAGCTGAGCCCC
GAGGAGACACCAGCTGGGACCTGGGCTCGAGCTATCCATCTGGTGGAATTAGCTCAGGTG
CTCTGCTACCATGACTTTGCCCAGCAGACTGACTGCTCTGCCCTGGATGCAATCCGGGAA
GCCCTACAGCTTCTGGAATCAGTGAGGCCTGAGGCTCAGGCCGAAGACCAGCTCCTGGAT
GATAAAGCACAGGCCCTCCTGTGGCTCTACATCTGTACCCTGGAGGCCAAAATGCAGGAA
GGTATTGAGCGAGATCAGAGAGCCCAGGCTCCTAGTAACCTGGAGGAATTTGAAGTCAAT
GACCTGAACTATGAAGATAAACTCCAGGAAGATCGTTTCCTATACAGTAACATTGCCTTC
AACCTGGCTGCAGATGCT---------GCTCAGTCCAAATGCCTGGACCAAGCCCTGGCC
CTGTGGAAGGAGGTGCTTACAAAGGGGCAGGCCCCCACTGTGCGGTGTCTCCAGCAGACA
GCAGCCTCGCTGCAGATCCTAGCGGCCCTCTATCAGCTGGTAGCAAAGCCCCTGCAGGCT
CTGGAGGTCCTCCTGCTCGTACGGATCGTCTCCCAGAGACTAGAGGACCACGCGAAGGCA
GCTGGCTCCTCCTGCCGTGTCGCCCAACTTCTGCTGACACTCGGTTGTCCCAGCTATGCC
CAGTTACACCTGGAAGAGGCGGAATCAAGTCTGAAGCTTCTGGATCGTACCACTGACACG
TACCTGCTCCTTTCCCTGACCTGTGACCTACTGAGAAGTCAACTTTACTATGCTTACCAC
AAGGTGACAGAGGGCGCCTCTCGGTTGCTGGCTGTGCTTCAGGATCCTGCCCTCCAAAAG
TCATCCAAGGCCTGGTACTTGCTGCGTGTCCAGGCCCTGCAGCTGGTGGCAGTCTACCTT
AGCCTCTCATCAGACAGCCTCTCAGCCTCTCTGTGGAAGCAACTCTGTGCCCAAGGCTGG
CAGACACCTGAGACAGCACTCATCGACTCCCACAAGCTTCTCCGAAGCATCGTCCTCTTG
CTCATGGGCAGTGGTGTACTCTCAACTCAAAAAGCAGCCGTGGAGACACCTTTTCTGGAC
TATGGTGAAAATCTGGTACAAAAATGGCAGGTGCTTACAGAGGTGCTGAGCTGCTCCGAG
AAGCTGGTTTCCCACCTGGGCCGCCTGGGCAGTGTGAGCGAAGCCAAGGCCTTTTGCTTG
GAGGCCCTGAAACTTACAACGAAGTTACAGATACCGCGCCAGTGTGCCCTGTTCCTGGTG
CTGAAGGGAGAGCTGGAGCTGGCACGCAATGACATTGACCTCTGTCAGTCGGACCTGCGG
CAGGTTCTGTTCTTGCTTGAGTCTTGCACAGAGTTTTGTGGACCAGGCCAGCGCCCAGAC
TCTGTGAAGAAAGTCCACTTGCAGAAGGGGAAGCAGCGGGCCCCGGGCCCCTGTCCTCTG
GAGCTCCCAGAGGAGGAGCTCTTCCTCAGAGGCCCTGTTCTGGAGCTGGTGGCCACTGTG
GCCAAGGAGCCTGGCCCCATTGCACCTTCTACTAACTCCTCCCCGATCCTGAAAACGAAG
CCCCAGCCCAGCCCTGGCTTCCTGACCCATTTGCCCACCTGTGACTGCCCACTCTGTGCC
AGCCCTGTCCTCTCGGCAGTCTGCCTACGCTGGGTATTGGTCACAGCCGGGGTGAGCCTG
GCCTTGGGCCATCAGGCCCAGGGTCTGAATCTCCTGCAGGTGGTGCTGAAGGGTTGCCCT
GCGGCCACTGAGCGCCTCGGCCAAGCCCTGCAAGCTTCCCTGAATCACAAAGTACCTCCC
TGCCCCGACTCGCGCCTCTTTGATGAGATCTTGGCTCAGGCATACACACAGCTGGCACAG
GAGGGGCTGAGCCAGCCATCCAAC---AGCCTGAGGAAGGTCCTAGAGTCAGGGCTGAAG
TTTGTGGCAGCACGGATACCCCACCTGGAGCACTGGCGAGCCAGCCTGCTCCTGACGCAG
GCCCTTACGAAGTTGGCTGGCCTTAGCTGCTGCACTACCCAACTTTTTGCAAGCTCCTGG
GGCTGGCAGCCACCATCAGTAAAGACTCCCCCAGGCTCAGAGCCTGCTAAGCTTCGGAAG
CAAACACATTTTAGA---------CGAGGGCGCCAACAGGCGGTCTCTGCGGCCCTGCCC
GTCCACAAGACCTCTCGGAAAGGTCGG---------GAAGGTGGAGGAACA---------
------CCATGTACACCTAAGCCCCCTGGCCGGCCTACGCAGGCTGGCCCTCGAGTCCCT
TTCACTGTGTTTGAGGAAGTATGTCCTACAAAGAGCAAACCTGAGGTTCCCAAGGCCCCC
AAGGTACAACAGAGAGTCCAGACGCGCCTGAAGGTGAACTTCAGTGATGACAGTGACTTG
GAAGACCCAGCA------GAGGCACGGCTTGCAGAGGAGCCCAAGAGACGGGGCACTGCT
TCT------------------------CGGGGGCGAGGCTGG---GGCCAGGCTAGGAAG
GGCCCAAGTGTGAAGACTGATGTGGTGGCTGACCCAGGTAGTGCCCTCGGGCCCTCTGGC
CGCAGCGGCAGGACCCGGAGGGCCAAGAAGGTGGCGTCAGGATATGGTGAGGAGCTG---
---------------------------------GGC---------CCTGAGATTATGCGG
ACCATCCCTGAGGAGGAACTGACTGACAACCAGATGGAAATGAGCTTTGAGATCCTCCGG
GGCTCTGATGGGGAAGACTCGGCCGCAGACGGGAAGACACCAGCTCCAGGGCCGGACACA
GCCCTAGGAGAATGTGAACTGTTGAGACGGGATTCCAGCAAAGAGGAGCTGCCTGTCCTA
TGCCCAAGCAAG---AAGACAGACAAGGATCTT---GGTTCTCGGCGCCAACGTCCCGCA
GCCCCTATAGCCATTGGTGTCTCTACCGTGGATTCCATCTGTGACTCACTGAGCGTTGCT
TTCCGTGGGATCAGTCACTGCCCTCCTAGTGGGCTCTACGCTCACCTCTGCCGCTTCCTG
GCCTTGTGCCTGGGCCACCAGGATCCCTATGCCACTGCCTACCTTGTCACCGAGTCTGTC
TCTATCACCTGTCGCCACCAGCTGCTCACCCACCTCCACAGGCAGCTCAACAAAGCCCAA
AAGCACCAG---CCACTGGAAATAGCAGACCAGCTGCAGGGGCTGAGCCTCCAGGAGAGG
CCTGGAGGTATCCCTCTGGCCCGCCTCCGGCACCTCTTTTCCTTCAGAACATCGGGATCT
GGCCATTTCCCCCAGGCTGAGAAGGAGAGTTTCCAGGAGTGCCTGGCGCTGATCCCCAGT
GAGGTGACTGTGTGTGTGTTGGCCCTGGCCTCCCTCCAGCCTGGAACGGTGGGCAACACC
CTCCTGCTGACCCGGCTGGAAAAGGACAATCCCCCAGTCACTGTGCAGATCCCAACTGCC
CAGAGCAAGCTTCCTCTGAGCTCGGCCCTGAAAGAATTTGATGCCATCCAGAAGGAACAG
AAAGAGAACAGCAGCTGTACTGACAAGCGAGAATGGTGGACAGGGCGGCTAGAGCTGGAC
CATAGGATGGAGGTTCTCATCACTTCCCTAGAAAAGGATGTGCTGGGCTGCTGGAGGGGA
CTGTTGCTGCCACTCAGTGAGGACCCGGGCCCCGCCCAGGAGGCCTCCCGCCTACAAGAG
TTGCTGCAGGAATGTGGCTGGAAATATCCTGATCCCACTCTGCTGAAAATCATGCTCAGT
GGTGCCAATACCCTCACCCCTCAAGACATTCAGGCCCTGGCCTATGGGCTGTGCCCCGCC
CAGCCAGAGCGAGCCCAAGAACTCCTGAGTGAGGCAATAGGACGTCTTCAGGGGCAGACA
---ATACCAAGCAGTAGGCACCTTGTCTTAGTGCTGGACAAGGATCTGCAGAAGCTGCCA
TGGGAGAGCATGCCCAGCCTCCGGGCACTGCCTGTCACGCGGCTGCCCTCCTTCCGTTTC
CTACTCAGCTACGCCATCATCAAAGAGTCTGGGGCCTCGCCAGTGCTGAGCCAAGGGGTG
GATCCTCGAAGTGCCTTCTACGTTCTGAACCCTCACAACAATCTGTCAAGCACAGAGGAG
CAATTTCGAGCCAATTTTAGCAGTGAATCTGGCTGGAAAGGAGTGGTTGGGGAGGTGCCG
AGCCCGTTACAGGTGCAAGAGGCCCTGATGGAGCGTGACTTATATATCTATGCCGGGCAC
GGGGCCGGTGCCCGCTTCCTGGATGGGCAGGCTGTCCTGAGGCTGAACTGTCGGGCAGTG
GCACTGCTATTTGGCTGCAGCAGTGCAGCCCTGGCTGTGCATGGAAACCTGGAGGGGGCT
GGCATCGTGCTCAAGTATATCATGGCTGGCTGTCCCCTGTTT------CTGGGTAACCTC
TGGGATGTGACTGACCGTGACATTGACCGCTACACGGAGGCGCTGCTGCAGGGC------
---------------TGGCTTGGAGGAGGCCCAGGAGCCCCTCTTCTCTACTATGTCAAC
CAGGCCCGCCAGGCTCCCCGACTCAAGTATCTTATTGGGGCTGCACCTGTAGCCTATGGC
TTGCCTGTCTCCCTGCAG---------------------
>Gibbon|ENSNLEG00000017709|ENSNLET00000022586
------------------------------------------------------------
------------ATGAGGAGCTTCAAAGGAGTCAACTTCGGGACTCTGCTAAGCAGCTGG
AAGGAGGCTGAAGAGTTGCTGCCCGACTTGAAGGAGTTCCTGTCCAACCCTCCAGCTGGT
TTTCCCAGCAGCCGATCT---GATGCTGAGAGGAGACAAGCTTGTGATGCCATCCTGAGG
GCTTGCAACCAGCAGCTGACTGCTAAGCTAGCTTGCCCTAGGCATCTGGGGAGCCTGCTG
GAGCTGGCAGAGCTGGCCTGTGATGGCTACTTGGTGTCCACCCCACAGCGTCCTCCCCTC
TACCTGGAACGAATTCTCTTCGTCTTACTGCGGAATGCTGCTGCACAAGGAAGCCCAGAG
GCCACACTCCGCCTTGCTCAGCCCCTCCATGCCTGCTTGGTGCAGTGCTCTCGCGAGGCT
GCTCCCCAGGACTATGAGGCTGTGGCTCGGGGCAGCTTTTCTCTGCTTTGGAAGGGGGCA
GAAGCCCTGTTGGAACGGCGAGCTGCATTCGCAGCTCGGCTGAAGGCCTTGAGCTTCCTA
GTACTCTTGGAGGATGAAAGTACCCCTTGTGAGCTTCCTCACTTTGCTTCTCCAACAGCC
TGTCGAGCGGTAGCTGCCCATCAGCTATTCGATGCCAGTGGCCATGGTCTAAATGAAGCA
GATGCTGATTTCCTAGATGACCTGCTCTCCAGGCACGTGATCAGAGCCTTGGTGGGTGAG
AGAGGGAGCTCTTCTGGGCTTCTTTCTCCCCAGAGGGCCCTCTGCCTCTTGGAGCTCACC
TTGGAACACTGCCGTCGCTTTTGCTGGAGCCGCCACCATGACAAGGCCATCAGCGCAGTG
GAGAAGGCTCACAGTTACCTAAGGAACACCAATCTAGCCCCTAGCCTTCAGCTATGTCAG
CTGGGGGTTAAGCTGCTGCAGGTTGGGGAGGAAGGACCTCAGGCAGTGGCCAAGCTTCTG
ATCAAGGCATCAGCTGTCCTGAGCAAGAGTATGGAGGCACCATCACCCCCACTTCGGGCA
TTGTATGAGAGCTGCCAGTTCTTCCTTTCAGGCCTGGAACGAGGCACCAAGAGGCGCTAT
AGACTTGATGCCATTCTGAGCCTCTTTGCTTTTCTTGGAGGGTACTGCTCTCTTCTGCAG
CAGCTGCGGGATGATGATGTGTATGGGGGCTCCTCCAAGCAACAGCAGTCTTTTCTTCAG
ATGTACTTTCAGGGACTTCACCTCTACACTGTGGTGGTTTATGACTTTGTCCAAGGCTGT
CAGACAGTTGATTTGGCTGACCTGGCCCAACTAGTGGAGAGTTGTAAATCTACCGTTGTC
TGGATGCTGGAGGCCTTAGAGGGCCTGTCGGGCCAAGAGCTCACGGACTACATGGGGATG
ACCGCTTCTTACACCAGTAATTTGGCCTACAGCTTCTATAGTCACAAGCTCTATGCCGAG
GCCTGTGCCATCTCCGAGCCGCTCTGTCAGCACCTGGGTTTGGTGAAGCCAGGCACTTAT
CCTGAGGTGCCTCCTGAGAAGTTGCACAGGTGCTTCCGGCTACAAGTAGAGAGTTTGAAG
AAACTGGGTAAACAGGCCCAGGGCTGCAAGATGGTGATTTTGTGGCTGGCAGCCCTGCAA
CCCTGTAGCCCTGAACACATGGCTGAGCCAGTCACTTTCTGGGTTCGGGTCAAGATGGAT
GCGGCCAGGGCTGGAGACAAGGAGCTACAGCTAAAGACTCTGCGAGACAGCCTCAGTGGC
TGGGACCCGGAGACCCTGGCCCTCCTGCTGAGGGAGGAGCTGCAGGCCTACAAGGCAGTG
CGGGCCGACACTGGACAGGAACGCTTCAACGTCATCTGTGACCTCCTGGAGCTGAGCCCC
GAGGAGACACCAGCCAGGGCCTGGGCACGAGCCACCCACCTGGTAGAACTGGCTCAGGTG
CTCTGCTACCACGACTTTACGCAGCAGACCAACTGCTCTGCTCTGGATGCTATCCGGGAA
GCCCTGCAGCTTCTGGAGTCTGTGAGGCCTGAGGCCCAGGCCAGAGATCAGCTTCTGGAC
GATAAAGCACAGGCCTTGCTGTGGCTTTACATCTGTACTCTGGAAGCCAAAATGCAGGAA
GGTATCGAGCGGGATCGGAGAGCCCAGGCCCCTGGTAACTTGGAGGAATTTGAAGTCAAT
GACCTGAACTATGAAGATAAACTCCAGGAAGATCGTTTCCTATACAGTAACATTGCCTTC
AACCTGGCTGCAGATGCT---------GCTCAGTCCAAATGCCTGGACCAAGCCCTGGCC
CTGTGGAAGGAGCTGCTTACAAAGGGGCAGGCCCCAGCTGTACGGTGTCTCCAGCAGACA
GCAGCCTCACTGCAGATCCTAGCAGCCCTCTACCAGCTGGTGGCAAAGCCCATGCAAGCT
CTGGAGGTCCTCCTGCTGCTACGGATTGTCTCTGAGAGACTGAAGGACCACTCGAAGGCA
GCTGGCTCCTCCTGCCACATCACCCAGCTCCTTCTGACCCTCGGCTGTCCCAGCTATGCC
CAGTTACACCTGGAAGAGGCAGTGTCGAGCCTGAAGTATCTCGATCAGACCACTGACACA
TACCTGCTCCTTTCCCTGACCTGTGATCTGCTTCGAAGTCGACTCTACTGGACTCACCAG
AAGGTGACCGAGGGTGTCTCTCTGCTGCTGTCTGTGCTTCGGGATCCTGCCCTCCAGAAG
TCCTCCAAGGCTTGGTACTTGCTGCGTGTCCAGGTCCTGCAGCTGGTGGCAGCTTACCTT
AGCCTCCCGTCAAACAGCCTCTCACACTCCCTGTGGGAGCAGCTCTGTGCCCAAGGCTGG
CAGACACCTGAGATAGCTCTCATAGACGCCCATAAGCTCCTCCGAAGTATCATCCTCCTG
CTGATGGGCAGTGACATTCTCTCAACTCAGAAAGCAGCTGTGGAGACATCGTTTCTGGAC
TATGGTGAAAATCTGGTACAAAAATGGCAGGTTCTTTCAGAGGTGCTGAGCTGCTCAGAG
AAGCTGGTCTGCCACCTGGGCCGCCTGGGTAGTGTGAGTGAAGCCAAGGCCTTTTGCTTG
GAGGCCCTAAAACTTACAACAAAGCTGCAGATACCACGCCAGTGTGCCCTGTTCCTGGTG
CTGAAGGGCGAGCTGGAGCTGGCCCACAATGACATTGATCTCTGTCAGTCGGACCTGCAG
CAGGTTCTGTTCTTGCTTGAGTCTTGCACAGAGTTTGGTGGGGTGACTCAGCACCTGGAC
TCTGTGAAGAAGGTCCACCTGCAGAAGGGGAAGCAGCAGGCCCGGGTCCCCTGTCCTACA
CAGCTCCCAGAGGAGGAGCTCTTCCTAAGAGGCCCTGCCCTAGAGCTGGTGGCCACTGTG
GCCAAGGAGCCTGGCCCCATAGCACCTTCTACAAACTCCTCCCCAGTCTTGAAAACCAAG
CCCCAGCCCATACCCAACTTCCTGTCCCATTCACCCACCTGTGATTGCTCGCTCTGCGCC
AGCCCTGTCCTCACAGCAGTCTGTCTGCGCTGGGTATTGGTCACGGCAGGGGTGAGGCTG
GCCATGGGCCACCAGGCCCAGGGTCTGGATCTGCTGCAGGTAGTGCTGAAGGACTGTCCT
GAAGCCGCCGAGCGCCTCACCCAAGCTCTCCAAGCTTCCCTGAATCATAAAACACCCCCC
TCCTTGGTTCCAAGCCTCTTGGATGAGATCTTGGCTCAAGCATACACACTGTTGGCCCTG
GAGGGCCTGAGCCAGCCATCAAACAAGAGCCTGCAGAAGGTTCTAGAGTCAGGGCTGAAG
TTTGTAGCAGCACGGATACCCCACCTAGAGCCCTGGCGAGCCAGCCTGCTCTTGATTTGG
GCCCTCACAAAACTAGCTGGCCTCAGCTACTGTACTACCCAACTTTTTGCAAGCTCCTGG
GGCTGGCGGCCACCATTAATAAAAAGTGTCCCTGGCTCAGAGCCCTCTAAGACTCAGGGC
CAAAAACGTTCTGGA---------CGAGGGCGCCAACAGGTAGCCTCTGCTCCCCTGCGC
CTCAATAATATCTCTCAGAAAGGTCTG---------GAAGGTAGAGGACCG---------
------CCCTGCACACCTAAACCCCCAGGCCGGATCAGGCAAGCTGGCCCTCATGTCCCC
TTCACGGTGTTTGAGGAAGTCTGCCCTACAAAGAGCAAGCCTGAAGTTCCCCAGGCCCCC
AGGGTACAACAGAGAGTCCAGACGCGCCTCAAGGTGAACTTCAGTGATGACAGTGACTTG
GAAGACCCTGTCTCAGCTGAGGCCTGGCTGGCAGAGGAGCCTAAGAGACGGGGCACTGCT
TCC------------------------CGGTGCCGG---------GGGCGAGCAAGGAAG
GGCCTGAGCCTAAAGACGGATGCTGTGGTTGCCCCAGGTAGTGCCCCTGGGAACCCTGGC
CTGAGTGGCAGGAGCCGGAGGGCCAAGAAGGTGGCATCAAGACATTGTGAGGAGCAGCGT
CCCCAGAGGGCC---AGTGACCAGGCTAGGCCTGGC---------CCTGAGATCATGAGG
ACCATCCCTGAGGAGGAACTGACTGACAACTGGAGAGAAATGAGCTTTGAGATCCTCAGG
GGCTCTGACGGGGAAGATTCAGCCTCAGGTGGGAAGGCTCCAGCGCCGGGCCCTGAGGCA
GCTTCTGGAGAATGGGAGCTGCTGAGGCTGGATTCCAGCAAGAAGGAGCTGCCCAGCCCA
TGCCCAGACAAG---GAGAGTGACAAGGACCTT---GGTCCTCGGCTCCGGCTCCCCTCA
GCCCCTGTAGCCACTGGTCTTTCTACCCTGGACTCCATCTGTGACTCCCTGAGTGTTGCT
TTCCGGGGCATTAGTCACTGTCCTCCTAGTGGGCTCTATGCCCACCTCTGCCGCTTCCTG
GCCTTGTGCCTGGGCCACCGGGATCCTTATGCCACTGCTTTCCTTGTCACCGAGTCTGTC
TCCATCACCTGTCGCCACCAGCTGCTCACCCACCTCCACAGACAGCTCAGCAAGGCCCAG
AAGCACCGAGGATCACTTGAAATAGCAGACCAGCTGCAGGGGCTGAGACTTCAGGAGACA
CCTGGAGATGTCCCCCTGGCCCGCATCCAGCGCCTCTTT---TTCATGGCTTTGGGATCT
GGCCACTTCCCCCAGCCTGAAAAGGAGAGTTTCCAGGAGCGCCTGGCTCTGATCCCCAAT
GGGGTGACTGTGTGTGTGTTGGCCCTGGCCACCCTCCAGCCCGGAACCGTGGGCAACACC
CTCCTGCTGACCCGGCTGGAAAAGGACAGTCCCCCAGTGAGTGTGCAGATACCCACTGGC
CAGAACAAGCTTCCTCTGCGTTCAGTCCTGAATGAGTTCGATGCCATCCAGAAGGCACAG
AAAGAGAACAGCAGCTGTACTGACAGGCGAGAATGGTGGACGTGGCGGCTGGCACTGGAC
CACAGGATGGAGGTTCTCATCGCTTCCCTAGAGAAGTCTGTGCTGGGCTGCTGGAAGGGG
CTGCTGCTGCCGTCCAGTGAGGAGCCCGGCCCTGCCCAGGAGGCCTCCCGCCTACAGCAG
CTGCTACAGGAATGTGGCTGGAAATATCCTGACCCCACTCTGCTGAAAATCATGCTCAGT
GGTGCTGGTGCCCTCACCCCTCAGGACATTCAGGCCCTGGCCTATGGGCTGTGCCCAACC
CAGCCAGAGCGAGCCCAGGAGCTCCTGAATGAGGCAGTAGGACGTCTACGGGGCCTGACA
---GTACCAAGCAATAGCCACCTTGTCTTGGTCCTAGACAAGGACTTACAGAAGCTGCCG
TGGGAAAGCATGCCCAGCCTCCAGGCACTGCCTGTCACCCGGCTACCCTCCTTCCGCTTC
CTACTCAGCTACTCCATCATCAAAGAGTATGGGGCCTCGCCAGTGCTGAGTCAAGGGGTG
GATCCGCGAAGTACCTTCTATGTCCTGAACCCTCACAATAACCTGTCAAGCACAGAGGAG
CAATTTCGAGCCAATTTCAGCAGTGAAGCTGGCTGGAGAGGAGTGGTTGGGGAGGTGCCA
AGACCTGAACAGGTGCAGGAAGCCCTGACAAAGCATGATTTGTATATCTATGCAGGGCAT
GGGGCTGGTGCCCGCTTCCTTGACGGGCAGGCTGTCCTGCGGCTGAGCTGTCGGGCAGTG
GCCCTGCTGTTTGGCTGTAGCAGTGCGGCCCTGGCTGTGCATGGAAACCTGGAAGGGGCT
GGCATCGTGCTCAAGTACATCATGGCTGGTTGCCCCTTGTTT------CTGGGTAATCTC
TGGGATGTGACTGACCGTGACATTGATCGCTACACGGAAGCTCTGCTGCAGGGC------
---------------TGGCTTGGAGCAGGCCCAGGGGCCCCCCTTCTCTACTATGTAAAC
CAGGCCCGCCAAGCTCCCCGACTCAAGTATCTTATTGGGGCTGCTCCTATAGCCTATGGC
TTGCCTGTCTCTCTGCGG---------------------
>Cow|ENSBTAG00000008934|ENSBTAT00000011761
---------------ATGATCTCTAGGACGCCCTCC------------------------
------GGCACCATGAGGAGCTTCAGAGGAGTCAACTTTGGGACCCTGCTAAGCAGTCCA
AAGGAGACTGAAGAGCTGCTGCCTGACTTGAAGGAGTTCCTGACCAAGCTT---------
---CCCAGCTGCCGGTCT---GATTCCGAGAGGAGACAAACTTGTGATGCCATTCTGAGG
GCTTGTAACCAGCAGCTGGCTGTCAAGCTGGCTTGCCCTAGGCACCTGGGAAGCCTGCTG
GAGCTGGCGGAGCTGGCTTGCGAGGGCTACTTGATGTCTACACCCCAGCGCCCACCCCTC
TACCTGGAACGAATTCTCTTCATCTTTCTGCGGAATGTTGCTGCACAGGGAGACCCAGAA
GCCACTCTCCGACTCGCTCAGCCCCTCCATGCCTGCTTGGTGCAATGTCCTCGCCAAGCT
GCTCCTCAGGACTACGAGGCTGTGGCTCGGGGCAGCTTTTCTCTGCTTTGGAAGGGGGCA
GAAGGCCTGATGGAGCGGCGAGCTGCATTCTCAGCTCGGTTAAAGGCCTTGAGCTTTCTA
GTACTCTTGGAGGATGAAAGTATCCCTTGTGAGATTCCCCACTTTGCTTCTCCAACAGCC
TGTCGAGTGGTAGCTGCCCATCAGCTATTTGAAGCCAGTGGGCATGGTCTAAATGAAGCA
GATGCTGATTTCCTAGATGACCTGCTCTCCAGGCATGTGATCACAGCTTTGGTGGGTGAA
GGAGCC---TCTCCTGGTCCTCTTTCCCCACAGAGGGCCCTCTGTCTCTTGGAGCTCACC
CTGGAACACTGTCGTCGCCTCTGCTGGAACCACCACCACACCAGGGCCACAAGTACAGTG
GAGAAGGCCCACGATTACCTAAGGAACACCAGTCTGGCCCCCAGCCTCCAGCTGTGCCAG
CTGGCAGTTGAACAGTTGCTGGCTGGGGAAGGAGGACCCCAGGCAGTGGCCAAGCTTCTG
ATCAAGGCAACAGCTGTCCTGAAGAACAGCTTGGAGGCACCATCACCCCCACTACGGGCA
TTGTGTGACAGCTGCCAGTTCTTCCTCTCAGTCCTGGAGCGAGGCACCAAGAGGTGCTAT
GGACTTGATGCCATTCTGAGCCTCTTTGCTTTTCTTGGCAGCCACTGTTCCCTCATCCAG
CAGCTGCAGGAT---GGTGTCTGTGGGGACTCCTCCAAGCAGCTGCAGGCTTTGGTTCAG
ATACACTTTCAGGGACTTCACCTCTACACTGCGGTGGTTTATGACTTTGCCCAAGGCTGT
CAGGAAGCTAATTTGGCTGACCTGGCCCGGCTAGTGGACAGTTGCAGATCTACTGTTACC
TGGATGCTGGAGGCCTTACAGGGCCTGTCTGGCCGAGAGCTGACTGACTACCTGGGGATG
ACTGTCTCTTACACCAGTAACCTGGCCTACAGCTTCTACAGTCACAAGCTCTATGCCGAA
GCCTGTGCCATCTCCGAGCCCCTCTGTCAGCACCTGGGCTCAGTGAAGCCAGGCACCTAT
CCTGAGGTGCCCCCTGAGAAGTTGCACAGGTGCTTCCGGCTACACATAGAGAGTTTAAAG
AAACTGGGTAAACAGGCCCAGGGCTGCAAAATGGTGACTTTGTGGCTGGCAGCCCTGCAG
CCCTGTGGCCCCGAACACATGACTGAGCCAGTCACCTTCTGGGTTCGGGTCAAGATGGAT
GCTGCCAGAGCCGGAGACAAGGAGCTACAGCTGAAGACGCTGCGAGACAGCCTGAGTGGC
TGGGACCCGGAGAGCCTGGCCCGCTTGCTCAGGGAGGAGCTGCAGGCCTACAAGGCAGTG
CGGGCCAACACAGGGCAGGAACGGTTCAATGTCATCTGTGACCTGCTGGAGCTGAGCCCC
GAGGAGACGCCAGCTGGGGCCTGGGCCCGAGCCACCCACCTGGTGGAACTGGCTCAGGTG
CTCTGCTATCACAACTTTGCCCAGCAGACTGACTGCACTGCCCTCGATGCCATCCGGGAA
GCTCTGCAGCTTCTGGAGTCTGTGAAGCCTGAGGCCCAGGACAAAGATCGGCTTTTGGAT
GATAAAGCCCAGGCCCTGCTGTGGCTCTACATCTGTACCCTGGAGGCCAAAATGCAGGAG
GGTATTGAGCGGGATCGGAGAGCCCAGGCCCCTTGTAACCTGGAGGAGTTTGAAGTCAAT
GACCTGAATTATGAAGATAAACTCCAGGAAGATCGCTTCCTATACAGTAACATTGCCTGC
AACCTGGCTGCGGATGCT---------GCACAGTCCAAATGCCTGGACCAAGCCCTGGCC
CTGTGGAAGGAGGTGCTTACTAAGGGGCAGGTGCCCGCTGTACGGTGTCTCCAGCAAACA
GCAGCCTCCCTGCAGATCCTAGCGGCCCTCTATCAGCTGGTGGCAAAGCCCCTGCAGGCT
CTGGAGGTCCTCCTGCTCGTCCAGATGGTCTCACAGAGACTGAAGGACCATGCGAAGGCA
GCCGGCTCTTCCTGCCAAGTCACCCAGCTCCTCCTGACCCTCGGCTGTCCCAGCTACGCC
CAGGTGCACCTGGAAGAAGCAGAGTCGAGTCTGAAGCTTCTGGATCGCACCACAGACACA
TACCTGCTCCTCTCCCTGACCTGTGACCTCCTACGAAGTCGACTCTGCTGCGCTCGCCAG
AAGGTGGCTGAGGGTGCTGCTCTGCTGCTGTCTGTGCTTCAGGACCCTGCCCTCCAGAGG
GCATCCAAGGCCTGGTACTTGCTGCGTGTCCAGGCCCTGCAGCTGGTGGCAGCCTACCTG
AGTCTCTCGCCAGACAGCCTGCTGGCCCCGCTGTGGGAGCAACTGTGTGCCCAAGGCTGG
CAGACACCTGAGATAGCACTCATCGACTCCCATAAGCTTCTCCGAAGCATCATCCTCCTG
CTCATGGGCAGCGATGTGCTCTCAATTCAGAAAACAGCTGTGGAGACGCCATTTCTGGAC
TACGGTGAAAATCTGGTACAAAAATGGCAGGTTCTTTCTGAGGTGCTGAGCTGCTCGGAG
AAGCTGGTCTCCCGCCTGGGCCGCCTTGGTAGTGTGAGCGAAGCCAAAGCCTTTTGCTTG
GAGGCCCTGAAACTTACAACAAAGCTGCAGATACCACACCAGTGTGCCCTCTTCCTGGTG
CTGAAGGGGGAGCTGGAGCTGGCACGCAATGACATGGACCTCTGTCAGTCGGACCTGCAT
CAAGTTCTGTTCTTGCTTGAGTCTTGCACAGAGTTTCTCGGACTAGCGCAGCACCCGGAC
TCTGTGAAGAAGGTCCACCTGCAGAAGAGGAAGCAGCAGGCTCGGGTGCCCCATGCTCCA
GAGCTCCCGGACGAAGAGCTCATTCTGAAAGGCCCTGCCCTGGAGCTGGTGGCCACCGTG
GCCAAGGAACCTGGCCCTGTAGCACCTTCTGCTAACTCCTCCCCGATCCTGAAAACCAAG
CCCCAGCCCAGCCCCAGCTTCCTGACCCACTTGCCCACCTGTGACTGCTCGCTCTGTGCC
AGCCCTGTCCTCTCGGTGGTCTGTCTACGCTGGGCGTTGGTCACAGCGGGGCTGAGACTG
GCCATGGGCCATGAGGCCCAGGGGCTGGATCTGCTGCAGGTGGTGCTGAAGGGTTGCCCT
GCAGCCAGTGGTCGCCTCGCCCAAGCTCTGCAGGCTTCCCTGAATCACACAGCGCCCCCC
TCCCCTGTCCCAAGCCTCTTTGATGAGATCTTGGCTCAGGCATATACACAGCTGGCACTG
GAGGGGCTGAGCCAGCCATCAAACAAGAGCCTGGGAAAGGTCCTGGAGTCAGGGTTAAAG
TTTGTGGTGGCGCGGATACCCCACCTGGAGCCCTGGCGAGCCAGCCTGCTCTTGGTCCGG
GCCCTTGCAAAGCTGACCAGCCTCAGCTGCTGCACTGCCCAACTTTTTGCAAGCTCCTGG
GGCTGGCAGCCGCCATCAATAAAGAACCCCACAGGCTCAGAACCCTCTAAGCCTCGGAAC
CAAAAACAGTCAGGACAGTCCAGACGAGGACGCCAGCAAGTGGGCTCTGCTACCCTGTCC
CTCTCACATACCTCTCTGAAAGGTCTG---------GAAGGTGAAGGACCA---------
------CCCTGTACACCTAAGCCCCCAGGCCGGGTCAGGCAGGCCGGCCCTGGGGTACCC
TTCACCGTATTTGAGGAAGTCTTCCTTACAAAGACCAAGCCTGAGGTTCCCAAGGCCCCC
AGGGTACAACGGAGGATCCAGACACGCCTCAAGGTGAACTTCAGTGATGACAGTGACTTG
GAAGACCTTGTCTCAGTTGAAGCACAGCTTGCAGAGGGGTCCAAGAGACAGGGCACTACT
TCC------------------------CGGGGCCGG---------GGCCGGGCCAGGAAG
GGCCCGAGTGTGAAGACTAACTCAGTGGCCACGTCAGGCAGTGCC---------CCCGGC
CTCAGTGGCAGAAGCCGGAGGGTCAAGAAGGTGGCATCAGGACATTGTGAGGAGCCG---
---------------------------------GGC---------CCTGAGATGATGAGG
ACCATC---CCTGAGGAACTGACTGACAACCAGATGGAAATGAGCTTTGAGATCCTCAGG
GGCTCTGATGGGGAAGACTCAGCCTCAGGTGGGAAGACACCAGGGCCT------GATTCA
GCCGTAGGAGAATGTGAGGTGTTGAGACGGGATGCCAGCAAAGAGGAGCTGCCTGGCCCT
GGCCCAGACAAG---GAGAGAGACATGGATCTG---GGTCCCCGGCACAGACTCCCCTCG
GCCCCTGTAGCCATCGATCTGTCTACCCTGGATTCCATCTGTGACTCACTAAGTGGTGCT
TTCCGTGGCATCAGTCACTGCCCTCCTAGTGGGCTCTATGCCCACCTCTGCCGCCTCCTG
GCCTTGTGCCTGGGCCACCGGGATCCCTATGCCACTGCCTGCCTTGTCACCGAGTCTGTC
TCCGTCACCTGTCGCCACCAGCTGCTTACCCACCTCCACAGGCAGCTCAGCAAGGCCCAG
AAGCACCGAGGGTCGCCAGACATAGCAGACCAGTTGCAGGGGCTGCACCTCCAGGAGAAG
CCTGGAGACATCCCTCTGGCACGAATCCAGCGCCTCTTTGCCTTCAGGCCTTTGGGATCT
GGCCACTTCCCCCAGCCTGAGAAGGACAGCTTCCAGGAGCGTCTTGCTCTGATTCCCAGT
GGGGTGACCGTGTGTGTGTTGGCCCTGGCCACCCTCCAGCCTGGAACTGTGGGCAACACC
CTCCTGCTGACCCGGCTGGAAAAAGACAAACCCCCGGTCACTGTACAGATCCCCACTTCC
CAGAGCAAGCTTTCTGTGAGTTCGGCCTTGAAAGAGTTTGACGCCATCCAGAAGGAGCAG
AAAGAGAACAGCAGCTGTACTGACAAGCGAGAATGGTGGACTGGCCGGCTAGAGCTGGAT
CGCAGGATGGAGGTTCTCACCACTTCCCTAGAGAAGTACGTGCTGGGCTGCTGGCGGGGG
CTGTTGCTGCCATCCTGCGAGGACCCCGACCTTGTCCGGGAGGCCTCCCATCTACAAGAC
TCACTACAGGAATGTGGCTGGAAATATCCTGACCCCACTCTGCTGAGAATCATGCTCAGC
GGTGCCAGTACCCTCACGCCGCAGGACGTGCAGGCCCTGGCTTATGGGCTGTGCCCAGGC
CGACCAGCCCGAGCCCAAGAGCTCCTAGGTGAGGCAGTAGGGCGTCTCCAAGGTCAGACA
---TCAACAAGCAGTAGGCATCTCGTGTTAGTGCTGGACAAGGACCTACAGAAGCTGCCG
TGGGAGAGCATACCCAGCCTCCGGGCCCTGCCTGTCACTCGACTGCCCTCCTTCCGATTC
CTACTCAGCTACTCCATCATCAAAGAGTCTGGGGCCTCATCAGTGCTGAGCCAAGGAGTG
GATCCTCGCAGAACCTTCTACGTCCTGAACCCTCACAATAACCTGTCAAGCACAGAGGAG
CAATTCCGAGCCCATTTTAGCAGTGAAGCTGGCTGGAAAGGGGTGGTTGGGGAGGTGCCG
AGCCCGGAACAGGTGCAAACGGCCTTGACGGAGCGTGACTTGTACATCTATGCAGGGCAT
GGCGCCGGCGCCCGCTTCCTGGACGGGCAGGCTGTCCTGCGGCTGAGCTGCCGGGCAGTG
GCCCTGCTGTTCGGCTGCAGCAGCGCAGCCCTGGCTGTGCATGGAAACCTGGAGGGGGCT
GGCATTGTGCTCAAGTATATCATGGCTGGCTGCCCCCTGTTC------CTAGGTAACCTC
TGGGACGTGACTGACCGTGACATTGACCGCTACACAGAGGCTCTGTTGCAGGGC------
---------------TGGCTTAGAGCAGGTTCAGGAGCCCCCCTTCTGTACTATGTCAGC
CAGGCCCGCCAGGCTCCCCGACTCAAATACCTTATTGGGGCTGCACCTGTAGCCTATGGC
TTGCCTGTCTCCCTGCGG---------------------
>Mouse|ENSMUSG00000058290|ENSMUST00000064924
------------------------------------------------------------
------------ATGAGGAACTTCAAAGGAGTCAACTTCGCCACTCTGCTCTGCAGCAAG
GAGGAGACCCAGCAGCTGCTGCCTGACTTGAAGGAGTTCCTGTCCAGATCCCGGACTGAT
TTCCCCAGCAGCCGAACA---GATGCCGAAAGAAGACAAATTTGCGATACCATCCTGAGG
GCTTGCACCCAGCAGTTGACTGCCAAGCTCGATTGCCCTGGGCACCTGAGGAGTATTTTG
GACCTGGCAGAGCTGGCCTGTGATGGCTATTTGTTGTCTACTCCACAGCGCCCTCCCCTC
TACCTGGAACGCATTCTCTTCATCCTACTTCGCAATGGTTCCACTCAGGGAAGCCCAGAC
ACTGTGCTGCGCCTTGCCCAGCCTCTCCATGCCTGCTTGGTTCAGAACTCTGGAGAGGCT
GCCCCTCAGGACTATGAGGCCGTGACCCGGGGCAGCTTCTCTCTGTTTTGGAAGGGAGCA
GAGGCACTGTTGGAGCGGCGAGCTGCGTTCTCAACTCGGCTGAATGCCTTGAGCTTCTTG
GTGCTCTTGGAGGATGGCAGTGTCCCCTGTGAGGTCCCTCACTTTGCTTCTCCAACCGCC
TGTCGTTTAGTTGCCGCCTATCAGCTGTACGATGCTACAGGACAAGGTCTAGATGAAGCT
GATGCCGACTTCCTGTATGAAGTGCTTTCTAGGCACCTGATCAGAGTCTTAGTAGGTGAG
GGTGGTAGCTCTCCCGGTCCTCTCTCGCCTCAGAGGGCCCTCTGCCTCTTGGAAATCACC
CTGGAACACTGCCGTCGGCTCTGCTGGAACCACCACCACCGCCAGGCTGCCAGAGCAGTG
GAGAGGGCTCGTAATCACCTAGAGAAGACCAGTGTAGCTCCTAGCCTCCAGTTATGCCAG
ATGGGGGTTGAGCTGTTGGAAGCTGTAGAAGAAAGACCAGGGGCAGTGGCCCAGCTTCTG
AGGAAGGCAGCAGCCGTTCTTATCAACAGTATCGAGGCGCCGTCGCCCCCGCTCCGGGCA
TTGTACGACAGCTGCCAGTTCTTCCTTTCAGGCCTGGAGAGAGGCATCAGGAGGCACTGT
GGACTTGATGCCATATTGAGTCTCTTTGCTTTTCTTGGGGGATACAGCTCCCTTGTCCGG
CACCTGAGAGAA------GTCTCTGAAGCATCTTCCAAGCAGCAGCAGTGCTTGCTTCAG
ATGCACTTCCAGGGTTTCCACCTCTTCACCGGGATTGTGTATGACTTTGCTCAAGGCTGT
CAGGCA---------ACTGAGCTTGCTCAGCTAGTGGACGGTTGCAGATCTGCTGCTGTC
TGGATGTTGGAGGCCTTAGAGGGCCTGTCGGGTGGAGAGCTGGCTGACTACCTGAGCATG
ACTGCCTCTTACACCAGCAACTTGGCCTACAGCTTCTTTAGTCAGAAGCTCTATGAGGAG
GCCTGCGTCATCTCAGAGCCAGTCTGTCAGCACTTGGGCTCGGCAACGTCGGGTGCTTGT
CCTGAAGTGCCTCCTGAGAAGCTACATAGGTGCTTCAGGCTGCATGTGGAGAGTTTGAAG
AAACTGGGTAAACAGGCCCAGGGCTGCAAGATGGTGACCTTATGGCTGGCAGCTCTGAAA
CCCTACAGTCTGGAACACATGGTCGAGCCAGTCACTTTCTGGGTTCGAGTCAAAATGGAT
GCATCCAGGGCAGGAGACAAGGAGCTACAACTTCAGACTTTGCGAGACAGCCTAAGCTGC
TGGGACCCAGAGACACAGTCTCTGCTTCTCAGGGAGGAGCTGCGGGCCTACAAGTCAGTA
CGGGCTGACACTGGGCAGGAGCGCTTCAACATCATCTGTGATCTGCTCGAGCTGAGCCCT
GAAGAGACAGCAGCTGGAGCCTGGGCACGAGCTACCTACCTGGTGGAACTGGCCCAAGTG
CTGTGCTACCACAACTTTACCCAGCAGACCAACTGCTCTGCCTTGGATGCTGTCCAGGAA
GCCCTGCAGCTTCTGGAGTCCGTGAGTCCTGAGGCCCAGGAGCAGGATCGACTTCTGGAT
GATAAAGCACAGGCCTTGTTATGGCTTTACATCTGTACCTTAGAGGCCAAGATGCAGGAA
GGTATTGAGCGGGATCGGAGAGCCCAGGCCCCTAGTAACTTGGAGGAATTTGAAGTCAAT
GACCTGAACTATGAAGATAAACTGCAGGAAGATCGTTTTCTGTATAGTAGCATTGCCTTC
AATCTGGCTGCTGATGCA---------GCTCAGTCCAAATGCCTGGACCAGGCCCTGACT
CTGTGGAAAGAAGTGCTCACCAAGGGGCGAGCCCCAGCTGTGCGGTGTCTCCAGCAGACT
GCAGCCTCCCTGCAAATCCTAGCGGCCGTCTATCAGTTGGTGGCAAAGCCCTTGCAGGCT
CTGGAGACCCTCCTGCTCCTGCAGATTGTATCTAAGAGACTGCAGGACCACGCAAAGGCA
GCCAGCTCTTCCTGCCAGCTTACCCAGCTACTCTTGAACCTTGGCTGTCCCAGCTATGCG
CAGTTGTATCTGGAAGAGGCGGAGTCAAGCCTGAGGAGCCTGGACCAGACAAGTGACGCG
TGCCAGCTGCTGTCCCTGACCTGTGCTCTGCTTGGAAGTCAGCTCTGCTGGGCTTGCCAG
AAGGTAACTGCAGGCGTTTCTTTGTTGCTTTCTGTGCTTCGGGATCCTGCCCTCCAGAAG
TCATCTAAGGCTTGGTACTTGCTACGTGTCCAGGCCCTGCAAGTTCTGGCTTTTTACCTC
AGTCTCTCGTCCAACCTCCTCTCAAGTGCCCTGCGTGAGCAGCTCTGGGATCAAGGCTGG
CAGACCCCGGAGACGGCGCTGATTGATGCCCACAAGCTCCTCAGAAGCATCATCATTCTG
CTCATGGGAAGTGATGTGCTCTCCATTCAGAAAGCAGCCACCGAGTCGCCCTTTCTGGAC
TACGGTGAGAATCTGGTGCAAAAATGGCAGGTTCTCACAGAGGTGCTGACCTGCTCGGAG
AGGCTGGTCGGCCGCCTGGGTCGCCTGGGGAACGTGAGTGAGGCCAAGGCCTTTTGCTTG
GAGGCCCTAAAACTTACGACTAAGCTGCAGATACCTCGACAGTGTGCCCTGTTCCTTGTA
CTGAAGGGTGAGCTGGAGCTGGCCCGGGGTGACATTGACCTCTGTCAGTCAGACTTGCAG
CAGGTTCTCTTCTTGCTCGAGTCTTCCACAGAGTTTGGTGTTGTGACCCAGCATCCAGAC
TCAGTGAAGAAGGTGCACACGCAGAAAGGGAAGCATAAGGCTCAAGGCCCATGTTTCCCA
CCCCTGTCAGAGGAGGAGCCCTTCCTGAAAGGTCCTGCCCTTGAGCTGGTGGACACTGTG
CTCAACGAACCTGGTCCCATCCAGTCCTCTGTAAACTCCTCCCCAGTCCTGAAAACCAAG
CCACCACCCAACCCTGGCTTCCTGTCTCACTTGCCCAGCTGTGACTGCTTACTGTGTGCC
AGCCCTGCCCTCTCAGCAGTCTGTCTGCGCTGGGTGCTGGTCACTGCCGGAGTGAGGCTG
GCCACCGGTCACAAAGCTCAGGGTCTGGATCTGCTGCAAGCTGTGCTGACGCGTTGCCCT
GCAGCCACCAAGCGCTTCACACAGAGTCTCCAAGCTTCTCTGAATCACAGAACAACCCCC
TCTTGTGTTCCCAGCCTCTTTGATGAGATCATGGCTCAAGTGTACACGCACTTGGCATTG
GAGTTCCTGAATCAGACATCTGAAAAGAGCCTGGGGAAGGTCCTGGCGTCGGGGCTGAAG
TTTGTGGCAACACGGATACAGAGCTTGGAGATCTGGAGAGCCCACCTGCTCTTGGTTCAG
GCCCTTGCAAAGCTGGCCCACTTCAGCTGCTGTACTTCCGAACTCTTTGCAAGCTCCTGG
GGCTGGCACCCACCATTAGTAAAAAGTCTGCCAGTCTTAGAGCCTGCTAAAATTCGGAGA
CAAAAATGCTCTGGA---------CGGGGCCGCCGGCGGATAGCCTCTGTTCCCCCACCC
CTCCATAACAGCTCTCAGAAAGGTCTG---------GAAGAGGAAGGGCCA---------
------CCTTGTACCCCTAAGCCTCCAGGTCGGGCTAGGCAAGCTGGCCCTCGTGTCCCT
TTCACCATATTTGAAGAAGTCCACCCCACCAAGAGCAAGCTCCAGGTTCCCTTGGCTCCC
AGGGTCCACAGGCGGGCCCAGACTCGCCTCAAGGTGATCTTCAGTGATGACAGTGACCTG
GAAGACCTTGTCTCAGCTGACACACAACTTGTAGAGGAGCCTAAGAGGCGAGGGACTGCT
TCCCGT------ACCCGGGGCCAAACTAGG---------------------------AAG
GGACGTAGCTTAAAGACAGATGCGGTGGTTGCTATAGAAAGTACCCCTGGACATTCCAGT
GTCAGTGGGAGGACTCGGAGGGCCAGGAAGGTGGCTTCAAGAAATTGTGAAGAAGAGAGT
CCCAAAGCACCCCTCTGTGTCTGGGCCAGCCAGGGA---------CCCGAGATCATGAGA
AGTATCCCTGAAGAGGAGCCAGTGGACAACCATCTGGAAAAAAGCTTCGAGATTCTCAGG
GGTTCTGATGGGGAAGACTCGGCCTCAGGTGAGAAGGCGGCAGCTGCAGACACTGGTCTA
CCCGTAGGAGAGTGTGAGGTGTTGAGACGGGACTCCAGCAAGGCAGAGAGACCTGTCTTG
TACTCAGACACG---GAGGCCAATAGTGACCCT---AGTCCTTGGCTCCCACCCTTCTCA
GTTCCTGCACCCATTGATCTTTCTACCCTGGATTCCATTTCTGACTCATTGAGCATTGCT
TTCCGTGGTGTTAGTCACTGCCCTCCAAGTGGGCTCTATGCTCACCTCTGCCGCTTCTTG
GCCCTGTGTCTGGGCCACCGAGATCCTTATGCCACTGCGTTCCTTGTTGCTGAGTCTATC
TCCATCACCTGCCGTCACCAGCTGCTCACCCACTTGCACCGACAGCTCAGCAAGGCCCAG
AAGCAGCAAGAATCACCTGAACTGGCAGAGCATCTGCAGAGGCTGGACCTGAAGGAGAGG
CCCGGAGGTGTCCCACTGGCCCGTATCCAGCGCCTCTTTTCCTTTAAGGCTTTGGGATCT
GGCTGCTTCCCCCAGGCAGAGAAGGAGAGTTTCCAGGAGCGCCTGGCTCTGATCCCTAGT
GGGGTGACTGTCTGTGTGTTGGCTCTGGCCACCCTCCAGCCTGGAACCTTGAGCAACACT
CTTTTACTGACCCGCCTGGAAAAGGACAACCCCCCAATTACTGTGAAGATCCCCACTGCC
CAAAATAAGCTCCCTCTAAGCGCAGTGCTGAAAGAGTTTGATGCCATCCAGAAGGACCAA
AAAGAAAACAGCAGCTGTACTGAGAAACGAGTATGGTGGACGGGCCGGCTGGCACTGGAC
CAAAGGATGGAGGCACTCATCACCGCCCTGGAGGAACAGGTGCTGGGCTGCTGGAGGGGG
CTGCTGCTGCCATGCAGTGCTGACCCCAGCCTTGCCCAGGAGGCCTCCAAACTACAAGAG
CTGCTGCGGGAATGTGGCTGGGAATATCCTGACTCCACTCTCCTGAAAGTCATCCTTAGT
GGGGCCAGAATCCTCACCAGCCAGGATGTTCAGGCCTTGGCGTGTGGGCTGTGCCCAGCC
CAGCCTGACCGAGCCCAAGTGCTCCTGAGCGAGGCAGTAGGACAGGTTCAGAGCCAGGAG
---GCCCCTCGAAGTCAACATCTTGTATTGGTGTTAGACAAGGACCTGCAAAAGCTGCCT
TGGGAAAGCACGCCCATCCTCCAAGCACAGCCGGTCACCCGGCTGCCCTCCTTCCGCTTC
CTGCTCAGCTACACAGTCACTAAAGAGGCTGGAGCCTCATCAGTGCTGAGCCAAGGTGTT
GATCCACAGAATACCTTCTATGTGCTAAACCCTCACAGTAACCTGTCGAGCACAGAGGAG
AGATTTCGAGCCAGTTTTAGCAGTGAAACTGGCTGGAAAGGAGTGATTGGGGAAGTGCCA
AGCCTCGATCAGGTGCAGGCTGCCCTGACAGAGCGGGATTTATATATCTACGCAGGGCAC
GGAGCCGGTGCCCGCTTCCTTGATGGGCAGGCTGTCCTGCGGCTGAGCTGCCGGGCGGTG
GCCCTGCTGTTCGGCTGCAGCAGTGCAGCCCTTGCCGTGCATGGAAACCTGGAGGGAGCT
GGTATCGTGCTCAAGTACATCATGGCTGGCTGCCCCTTGTTT------CTAGGTAATCTC
TGGGATGTGACTGACCGTGACATTGACCGTTACACAGAGGCTTTGCTGCAGGGC------
---------------TGGCTGGGAGCAGGCCCAGGGGCTCCCTTTCTCTACTATGCCAGC
CAAGCCCGCCAGGCCCCTCGACTCAAGTACCTCATTGGTGCTGCACCTGTAGCCTACGGC
CTACCTATCTCTCTGCAGACA---------------CCC
>Platypus|ENSOANG00000028423|ENSOANT00000040907
------------------------------------------------------------
------------------------------------------------------------
------------------------------------------------------------
------------------------------------------------------------
------------------------------------------------------------
------------------------------------------------------------
------------------------------------------------------------
------------------------------------------------------------
------------------------------------------------------------
------------------------------------------------------------
------------------------------------------------------------
------------------------------------------------------------
------------------------------------------------------------
------------------------------------------------------------
------------------------------------------------------------
------------------------------------------------------------
------------------------------------------------------------
------------------------------------------------------------
------------------------------------------------------------
------------------------------------------------------------
------------------------------------------------------------
------------------------------------------------------------
------------------------------------------------------------
------------------------------------------------------------
------------------------------------------------------------
------------------------------------------------------------
------------------------------------------------------------
------------------------------------------------------------
------------------------------------------------------------
------------------------------------------------------------
------------------------------------------------------------
------------------------------------------------------------
------------------------------------------------------------
------------------------------------------------------------
------------------------------------------------------------
------------------------------------------------------------
------------------------------------------------------------
------------------------------------------------------------
------------------------------------------------------------
------------------------------------------------------------
------------------------------------------------------------
------------------------------------------------------------
------------------------------------------------------------
------------------------------------------------------------
------------------------------------------------------------
------------------------------------------------------------
------------------------------------------------------------
------------------------------------------------------------
------------------------------------------------------------
------------------------------------------------------------
------------------------------------------------------------
------------------------------------------------------------
------------------------------------------------------------
------------------------------------------------------------
------------------------------------------------------------
------------------------------------------------------------
------------------------------------------------------------
------------------------------------------------------------
------------------------------------------------------------
------------------------------------------------------------
------------------------------------------------------------
------------------------------------------------------------
------------------------------------------------------------
------------------------------------------------------------
------------------------------------------------------------
------------------------------------------------------------
------------------------------------------------------------
------------------------------------------------------------
------------------------------------------------------------
------------------------------------------------------------
------------------------------------------------------------
------------------------------------------------------------
------------------------------------------------------------
------------------------------------------------------------
------------------------------------------------------------
------------------------------------------------------------
------------------------------------------------------------
------------------------------------------------------------
------------------------------------------------------------
------------------------------------------------------------
------------------------------------------------------------
------------------------------------------------------------
------------------------------------------------------------
------------------------------------------------------------
------------------------------------------------------------
------------------------------------------------------------
------------------------------------------------------------
------------------------------------------------------------
------------------------------------------------------------
------------------------------------------------------------
------------------------------------------------------------
------------------------------------------------------------
------------------------------------------------------------
------------------------------------------------------------
------------------------------------------------------------
------------------------------------------------------------
------------------------------------------------------------
------------------------------------------------------------
------------------------------------------------------------
------------------------------------------------------------
---------------------------------NNNNNNNNNNNNNNNNNNNNNNNNNNN
NNNNNNNNNNNNNNNNNNNNCAGCGAGGAAGGCTGGCAGGGGGTGGTGGGGCAGGTCCCC
AGCTCGGAGCAGCTGCAGGCGGCGCTGACGGAGCACGATTTGTACATCTACGCGGGGCAC
GGGGCCGGCGCCCGCTTCCTGGACGGGCAGGCCATCCTGCGGCTGGACTGCCGGGCGGCG
GCCCTGCTCTTCGGCTGCAGCAGCGCGGCCTTGGCCGTACGCGGGGACCTGGACGCCGCC
GGCATCCTGCTCAAGTACCTCATGGCCGGATGGTCAGTCGGGGGCGGGCCCGGGGGGATG
GACGAGGCGGCGGGGCGGGAGTGGCCACCCAAGTCCCCGGCCTGGGCGGACGGGCTTCGT
ATCCCCTTCCGGCCTTGGCTCGGTGGATGGCAT------------TTATTCGCTGAGTCG
AATTTATTGAGCGCTTACCGCGTGCAGAGCACTGTGCGAAGCGCT---------------
---------TGGGAGAGGACGAGAGAACAGACGCATTCC
>Macaque|ENSMMUG00000022021|ENSMMUT00000030991
------------------------------------------------------------
------------------------------------------------------------
------------------------------------------------------------
------------------------------------------------------------
------------------------------------------------------------
------------------------------------------------------------
------------------------------------------------------------
------------------------------------------------------------
------------------------------------------------------------
------------------------------------------------------------
------------------------------------------------------------
------------------------------------------------------------
------------------------------------------------------------
------------------------------------------------------------
------------------------------------------------------------
------------------------------------------------------------
------------------------------------------------------------
------------------------------ATGGAGGCACCATCACCCCCGCTTCGGGCA
CTGTATGAGAGCTGCCAGTTCTTCCTTTCAGGCCTGGAACGAGGCACCAAGAGGCGCTAT
AGACTTGATGCCATTCTGAGCCTCTTTGCTTTTCTTGGAGGGTACTGCTCTCTTCTGCAG
CAGCTGCGGGATGATGGTGTGTGTGGGGGCTCCTCCAAGCAACAGCAGTCTTTTCTTCAG
ATGTACTTTCAGGGACTTCACCTCTACACTGTGGTGGTTTATGACTTTGCCCAAGGCTGT
CAGATAGTTGATTTGACTGACCTGGCCCAACTAGTGGAGAGTTGCAAATCTACCGTTGTC
TGGATGCTGGAGGCCTTAGAGGGCCTGTCGGGCCAGGAGCTGACGGACTACATAGGGATG
ACCGCTTCTTACACCAGTAACTTGGCCTACAGCTTCTATAGTCACAAGCTCTATGCCGAG
GCCTGTGCCATCTCTGAGCCGCTCTGTCAGCACCTGGGTTTGGTGAAGCCAGGCACTTAT
CCTGAGGTGCCTCCTGAGAAGTTGCACAGGTGCTTCCGGCTACAAGTAGAGAGTTTGAAG
AAACTGGGTAAACAAGCCCAGGGCTGCAAGATGGTGACTTTATGGCTGGCAGCCCTGCAA
CCCTGTAGCCCTGAACACATGGCTGAGCCAGTCACTTTCTGGGTTCGGGTCAAGATGGAT
GCGTCCAGGGCTGGAGACAAGGAGCTACAGCTAAAGACTCTGCGAGACAGCCTAAGTGGC
TGGGACCGGGAGACCCTGGCCTTCCTGCTGAGGGAGGAGCTGCAGGCCTACAAGTCAGTG
CGGGCTGACACTGGACAGGAACGCTTCAACATCATCTGTGACCTCCTGGAGCTGAGCCCC
GAGGAGACACCAGCCGGGGCCTGGGCACGAGCCACCCACCTGGTAGAACTAGCTCAGGTG
CTCTGCTACCACGACTTTGCCCAGCAGACCAACTGCTCTGCTCTGGATGCTGTCCGGGAA
GCCCTGCAGCTTCTGGAGTCTGTGAGACCTGAGGCCCAGGCCAGAGATCAGCTTCTGGAT
GATAAAGCACAGGCCTTGCTGTGGCTTTACATCTGTACTCTGGAAGCCAAAATGCAGGAA
GGTATTGAGCGGGATCGGAGAGCCCAGGCTCCTGGTAACTTGGAGGAATTTGAAGTCAAT
GACCTGAACTATGAAGATAAACTCCAGGAAGATCGTCTCCTATACAGTAACATTGCCTTC
AACCTGGCTGCAGATGCT---------GCTCAGTCCAAATGCCTGGACCAAGCCCTGGCC
CTGTGGAAGAAGCTGCTTACAAAGGGGCAGGCCCCAGCTGTACGGTGTCTCCAGCAGACA
GCAGCCTCACTGCAGATCCTAGCAGCCCTCTACCAGCTGGTGGCAAAGCCCATGCAGGCT
CTGGAGGTCCTCCTGCTGCTACGGATTGTCTCTGAGAGACTGAAGGACCACTCGAAGGCA
GCTGGCTCCTCTTGCCACATCACCCAGCTCCTCCTGACCCTCGGCTGTCCCAGCTATGCC
CAGTTATATCTGGAAGAGGCAGCATCGAGCCTGAAGCATCTCGATCAGACCACTGACACA
TACCTGCTCCTTTCCCTGACCTGTGATCTACTTCGAAGTCAACTCTACTGGACTCACCAG
AAGGTGACCGAGGGTGTCTCTCTGCTACTGTCTGTGCTTCAGGATCCTGCCCTCCAGAAG
TCCTCCAAGGCTTGGTACTTGCTGCGTGTCCAGGCCCTGCAGTTGGTGGCAGCTTACCTT
AGCCTCCCGTCAGACAGCCTCTCACACTCCCTGTGGGAGCAGCTCTGTGCCCAAGGCTGG
CAGACACCTGAGATAGCTCTCATAGACTCTCATAAGCTCCTCCGAAGCATCATCCTCCTG
CTGATGGGCAGTGACATCCTCTCAACTCAGAAAGCAGCTGTGGAGACATCGTTTCTGGAC
TATGGTGAAAATCTGGTACAAAAATGGCAGGTTCTTTCAGAGGTGCTGAGCTGCTCAGAG
AAGCTGGTCTGCCACCTGGGCCGCCTGGGTAGTGTGAGTGAAGCCAAGGCCTTTTGCTTG
GAGGCCCTAAAACTTACAACAAAGCTGCAGATACCACGCCAGTGTGCCCTGTTCCTGGTG
CTGAAGGGCGAGCTGGAGCTGGCCCGCAATGACATTGATCTCTGTCAGTCGGACCTGCAG
CAGGTTCTGTTCTTGCTTGAGTCTTGCACAGAGTTTGGTGGGGTGACTCAGCACCTGGAC
TCTGTGAAGAAGGTCCACCTGCAGAAGGGGAAGCAACAGGCCCAGGTCCCCTGTCCTCCA
CAGCTCCCAGAGGAGGAGCTCTTCCTAAGAGGCCCTGCTCTAGAGCTGGTAGCCACTGTG
GCCAAGGAGCCTGGCCCCATAGCACCTTCTACAAATTCCTCCCCAGACTTGAAAACCAAG
CCCCAGCCCATACCCAACTTCCTGTCCCATTCACCCACCTGTGACTGCTCGCTGTGTGCC
AGCCCTGTCCTCACAGCAGTCTGTCTGCGCTGGGTATTAGTCACGGCAGGGGTGAGGCTG
GCCATGGGCCACCAGGCCCAGGGTCTGGATCTGCTGCAGGTCGTGCTGAAGGGCTGTCCT
GAAGCCACCGAGCGCCTCACCCAAGCTCTCCAAGCTTCCCTGAATCATAAAACACCCCCC
TCCTTGGTTCCAAGCCTCTTGGATGAGATCTTAGCTCAAGCATACACACTGTTGGCACTG
GAGGGCCTGAGACAGCCATCAAACAAGACCCTGCAGAAGGTTCTAGAGTCAGGGCTGAAG
TTTGTAGCAGCACGGATACCCCACCTGGAGCCCTGGCGAGCCAGCCTGCTCTTGATTTGG
GCCCTCACAAAGCTAGCTGACCTCAGCTGCTGTACTACCGAACTTTTTGCAAGCTCCTGG
GGCTGGTGGCCACCATTAATAAAAAGTGTCCCTGGCTCAGAGCCCTCTAAGACTCAGAGC
CAAAAACGTTCTGGA---------CGAGGGCGCCAACAGGTAGCCTCTGCTCCCCTGCGC
CTCAATAATACCTCTCAGAAAGGTCTG---------GAAGGTAGAGGACCA---------
------CCCTGCACACCTAGACCCCCAGGCCGGATCAGGCAAGCTGGCCCTCATGTCCCC
TTCACCGTGTTTGAGGAAGTCTGCCCTACAAAGAGCACGCCTGAAGTTCCCCAGGCCCCC
AGAGTACAACAGAGAGCCCAGACGCGCCTCAAGGTGAACTTCAATGAAGACAGTGACTTG
GAAGACCCTGTCTCAGCTGAGGCCTGGCTGGCAGAGGAACCTAAGAGACGGGGCACTGCT
TCC------------------------CGGGGCCAG---------GGGCGAGCAAGGAAC
GTCCTGAGCCTAAAGACAGATGCTGTGGTTGCCCCAGGTAGTGCCCCTGGGAATCCTGGC
CTGAGTGGCAGGAGCCGGAGGGCCAAGAAGGTGGCATCAAGACATTGTGAGCAGCAGCAT
CCCCAGAGGGCC---AGTGACCAGGCCAGGCCTGGC---------CCTGAGATCATGAGG
ACCATCCCTGAGGAGGAACTGAATGACAACTGGAGAGAAATGAGCTTTGAGATCCTCAGG
GCCTCTGATGGGGAAGACTCAGCCTCAGGTAGGAAGGCTCCAGCGCCGGACCCTGAGGCA
GCTTCTGGAGAATGGGAGCTGCTGAGGCTGGATTCCAGCAAGAAGGAGCTGCCCAGCCCA
TGCCCAGACAAG---GAGAGTGACAAGGACCTT---GGTCCTCAGCTCCGGCTCCCCTCA
GCCCCCATAGCCACTGGTCTTTCTACCCTGGACTCCATCTGTGACTCCCTGAGTGTTGCT
TTCCGGGGCATTAGTCACTGTCCTCCTAGTGGGCTCTATGCCCACCTCTGCCGCTTCCTG
GCCCTGTGCCTGGGCCACCGGGATCCCTATGCCACTGCTTTCCTTGTCACCGAGTCTGTG
TCCATCACCTGTCGCCACCAGCTGCTCACCCACCTCCACAGACAACTCAGCAAGGCCCAG
AAGTACCGAGGATCACTTGAAATAGCAGACCAGCTGCAGGGGCTGAGCCTTCAGGAGACG
CCTGGAGATGTCCCCCTGGCCCGCATCCAGCGCCTCTTTTCCTTCAGGGCTTTGGGATCT
GGCCACTTCCCCCAGCCTGAAAAGGAGAGTTTCCAGGAGCGCCTGGCTCTGATCCCCAGT
GGGGTGACCGTGTGTGTGTTGGCCCTGGCCACCCTCCAGCCCGGAACCGTGGGCAACACT
CTCCTATTGACCCGGCTGGAAAAGGACAGTCCCCCAGTCAGTGTGCAGATTCCCACTGGC
CAGAACAAGCTTCCTCTGCGTTCAGTCCTGAATGAGTTTGATGCCATCCAGAAGGCACAG
AAAGAGAACAGCAGCTGTACTGACAAGCGAGAATGGTGGACGGGGCGGCTGGCACTGGAC
CACAGGATGGAGGTTCTCATCGCTTCCCTAGAGAAGTCTGTGTTGGGCTGCTGGAAGGGG
CTGCTGCTGCCGTCCAGTGAGGACCCCAGCCCTGCCCAGGAGGCCTCCCGCCTACAGGAG
CTGCTACAGGAATGTGGCTGGAAATATCCTGACCCCACTCTGCTGAAAATCATGCTCAGT
GGTGCCAGTGCCCTCACCCCTCAGGACGTTCAGGCCCTGGCCTACGGGCTGTGCCCAACC
CAGCCAGAGCGAGCCCAGGAGCTCCTGAATGAGGCAGTAGGACATCTACAGGGCCTGAAA
---GTACCAAGCAATAGCCACCTTGTCTTGGTCCTAGACAAGGACTTGCAGAAGCTGCCG
TGGGAAAGCATGCCCAGCCTCCAGACACTGCCTGTCACCCGGCTGCCCTCCTTCCGCTTC
CTACTCAGCTACTCCATCATCAAAGAGTATGGGGCCTCGCCAGTGCTGAGTCAAGGGGTG
GATCCGCGAAGTACCTTCTATGTCCTGAACCCTCACAATAACCTGTCAAGCACAGAGGAG
CAATTTCGAGCCAATTTCAGCAGTGAAGCTGGCTGGCGAGGAGTGGTTGGGGAGGTGCCG
AGACCCGAACAGGTGCAGGAAGCCCTGACAAAGCATGATTTGTATATCTATGCAGGGCAT
GGGGCTGGTGCCCGCTTCCTTGACGGGCAGGCTGTCCTGCGGCTGAGCTGCCGGGCAGTG
GCCCTGCTGTTTGGCTGTAGCAGTGCGGCCCTGGCTGTGCATGGAAACCTGGAGGGGGCT
GGCATCGTGCTCAAGTACATCATGGCTGGTTGCCCCTTGTTT------CTGGGTAATCTC
TGGGATGTGACTGATCGTGATATTGACCGCTACACGGAAGCTCTGCTGCAGGGC------
---------------TGGCTTGGAGCAGGCCCGGGGGCCCCCCTTTTGTACTATGTAAAC
CAGGCCCGCCAGGCTCCCCGACTCAAGTATCTTATTGGGGCTGCACCTATAGCCTATGGC
TTGCCTGTCTCTCTGCGG---------------------
>Rabbit|ENSOCUG00000011244|ENSOCUT00000011258
------------------------------------------------------------
------------ATGAGGAGCCTCAAAGGAGCCGACTTCGGGGCCCTGCTGAGCAGCCAG
AAGGGAGCTGCGGAGTTGCTGCCTGACTTGAAGGAGTTCCTGTCCAAGCCTCCAGCTGGT
TTTCCAAGCTGTCGATCA---GATGCTGAGAGGAGACAAGTTTGTGATGCCATCCTAAGG
GCTTGCAACCAGCAGCTGACGGCCAAGCTGACTTGCCCTGGGCACCTGGAGAGCCTGCTG
GCGCTGGCAGAGCTAGCTTGTGATGGCTACGTGGCATCGACCCCCCAGCGCCCTCCCCTC
TACCTGGAACGAATTCTTTACATCTTACTGCGGAACGTTGCTGCACAGGGAAACCCGGAG
GCCACGCTCCGTCTCTCCCAGCCCCTCCATGCCTGCTTGATGCAGTGTTCCCGCCAAGCT
GCACCCCAAGACTATGAGGCCGTGGCTCGAGGCAGCTTCTCTCTGCTTTGGAAGGGAGCG
GAAGGCCTGCTGGCACGGCAGGCTGCGGTTTCCGCTCGGCTAAGAGCCTTGAGCTTCCTG
GCGCTCTTGGAGGATGGAAGTACTCCTTGTGAGGTTCCTCACTTCGCCTCGGCCACAGCC
TGCCGAGTAGTTGCTGCCCATCAGCTCTTTGATGCCAGTGGACATGGTCTGAACGAGGCG
GATGCGGAGTTCCTGGGTGAGCTGCTCTCCAGGCATGTGATCAGATCCTTGGTGGGTGAG
CAACAGGCCTCTCCTGGTCCTCTCTCTCCCCAGAGGGCCCTCTGCCTCTTGGAGCTCACC
TTGGAACACTGCCGGCGCCTCTGCTGGAGCCGCCACCATGACAAGGCTGCCGGTGCGGTG
GCGAAGGCTCAGGGTTACCTCAGGAGCACCAGTCTGGCTCCCAGTCTCCAGCTGTGCCAG
CTGGGGATCCAGCTGCTGCGGGCTGGGGAGGAGGGGCCCCAGGCAGCGGCCGCGCTTCTG
ACCAACGCGTCCGCCGTCCTGAGGAACAGTCTGCAGACCCCGTCGCCCCCGCTGCGCGCC
CTGTACGAGAGCTGTCAGTTCTTTCTGTCGGGCCTGGAGCGAGGCACCAAGAGGCGCTAC
GGAGCCAATGCTCTTCTGAGCTTATTTGCTTTTCTTGGAGAGTACCGCTCCCTTATCCGG
CAGCTGCGGGATGGTGATGTGTGTAGGGACTCCCCCAAGCAGCAGCAGTCCTTGCTTCAG
ACGCACTTTCAGGGCCTTCACCTCTACACTGTGGTGGTCTACGACTTCGCCCAAGGCTGT
CAGGAGGCTGACTTGGCTGAGCTGGCCCAGCTCGTGGAGAGCTGCAGATCTCTCGTCGTC
TGGATGCTGGAAGCCTTAGAGGGGCTGTCAGGCCAAGAGCTGTCTGACTACGTGGGGATG
ACTGCCTCAGACACCAGTAACCTGGCCTACAGCTTCTACTGTCACAAGCTCTACTCTGAG
GCCTGTGCCATCTCGGAGCCACTGTGTCAGCGCCTGGGCCTGGCAAAGCCAGGCACTTAT
CCCAACGTGCCTCCTGAAAAGTTGCACAGGTGCTTCCGGCTGCATGTGGAGAGTTTGAAG
AAACTGGGTAAACAGGCCCAGGGCTGCAAGATGGTGACCTTGTGGCTGGCAGCCCTGCAG
CCCTGCAGCTCTGAACACATGACTGAGCCAGTCACTTTCTGGGTTCGGGTCAAGATGGAC
GCGGCCAGGGCCGGAGACAAGGAGCTGCAGCTTAAGACTCTGCGAGACAGCCTGAGCGGC
TGGGGCCCGGAGCCCCTGGCCCTCCTGCTGAGGGAGGAGCTGCAGGCTTACAAGGCGGTG
CGGGCCGACACTGGGCAGGAGCGCTTCAACATCATCTGTGACCTGCTGGAGCTGAGCCCC
GATGAGACGCCGGCTGGGGCCTGGGCACGAGCCACCCACCTCGTGGAGCTGGCTCAGGTG
CTCTGCTACCACGACTTTGCCCAGCAGACCAACTGTTCAGCCCTGGATGCCATCCAGGAA
GCCCTGCAGCTCCTGGAGGCTGTGCGGCCCGATGCCCAGGACGAGGCTCGGCTCCTGGAC
GATAAAGCGCAGGCCTTGCTGTGGCTCTACATTTGTACCCTGGAGGCCAAGATGCAGGAA
GGCATTGAGCGGGATCGGAGAGCCCAGGCCCCCAACAACCTGGAGGAATTCGAAGTCAAC
GACCTGAACTACGAAGAGAAGCTCCAGGAAGACCGTTTTCTCTACAGTAACATCGCCTTC
AACCTGGTCGCAGATGCC---------GCGCAGTCCAAGTGCCTGGACCAAGCCCTGGCC
CTGTGGAAGGAGGTGCTCACAAAGGGGCAGGCCCCCGCCGTGCGGTGTCTCCAGCAGACC
GCGGCCTCGCTGCACATCCTCGTGGCCCTGTATCAACTGGTGGCGAAGCCCCTGCAGGCT
CTCGAGGCCCTCCTGCTTCTGCGGATCGCCTGTGTGACACTGGGGGACCACGCGAAGGCG
ACTGGCTCCTCCTGCCACCTCGCCCAGCTCCTCCTGACCCTCGGCTGCCCTAGCTATGCC
CAGCTGTACCTGGAAGAGGCAGAGTCAAGCCTGAAGCACCTGGATCCAAGCAGCGACACG
CACCTGCTCCTCTCCCTGACCTGTGCTGTGCTGCGCAGCCAGCTCTCCTGGGCTCGCCAG
GAGGTGACTGAGGGCATCTCCCTGCTGCTGTCCGTCCTTGGGAATCCCGCCCTCCAGAAG
TCATCCAAGGCGTGGTACTTGCTGCGTGCCCAGTCCCTGCAGCTGGTGGCTGTCTACCTC
AGCCTCTCCTCCAACAGCCTCTCCGACACCCTGCGGGAGCAGCTCTGGGCCCAAGGCTGG
CAGACGCCCGAGACGGCGCTCATGGACTCCCACAAACTGCTCCGGAGCATTGTCCTGCTG
CTGCTGGGCAGCGACGTGCTCTCCGTTCAGAAAGGAGCCGTGGAGACAGCGTTCCTGGAC
TACGGGGAGAATCTGGTACAGAAGTGGCAGGTCCTCGCGGAGGTGCTAAGCTGCTCGGAG
AAGCTGGTCTGCCGCCTGGGCCGCCTGGGGAGTGTGAATGAAGCTAAGGCCTTCTGCCTG
GAGGCCCTGAAACTCACCACAAAGCTGCAGATACCACGCCAGTGTGCCCTGTTCCTGGTG
CTGAAGGCCGAGCTGGAGCTGGCCCGCAGTGACGTCGACCTCTGTCAGTCGGACCTGCAG
CAGGTGCTCTTCCTGCTCGAGTCCTGCACAGAGTTTGGGGGGGTGGCCCAGCACCCAGAC
CCCACGAAGAAGATCCACCTGCAGAAAGGGAAGCAGCAGGCCCGGGCACCCCGTGCTCCA
GTGCCCTTGGAGGAGGAGCTCTTCCTCAGAGGCCCTGCGCTCGAGCTGGTGGCCACGGTC
GCCAAGGAGCCGGGCCCCGTTGCGCCTTCTGCCAACTCCTCACCGGTTCTGAAGACCAAG
CCCCAGCCCAGCCCCGGCTTCCTCTCCCACGGCGCTGCCTGTGACTGCCTGCTCTGCGCC
AGCCCTGTGCTCTCAGCGGTCTGTCTGCGCTGGGTGTTGGTCACAGCAGGGGTGAGGCTG
GCTGCGGGCCATCAGGCCCAGGGTGTGGATCTGCTGCAGCTGGTACTGAAGGGCTGCCCT
GCGGCCTCCGAGCGCCTCAGCCGCGCGCTCCAAGCCGCCTTGAATCAGAAAGCGCCCCCG
TCCCCCGTCCCCAGCCTCTCGGATGAGATCTTGGCTCAGGCCTACACACAGCTGGCACTG
GAGGGCCTGAAGCAGCTGTCGAGCAAAAGTCTGGGGAAGGTGTTCGAGTTGGGGCTGAAG
TTTGTGGCAGTGCGGATACACCAGCTGGAGCCCTGGCGAGCCAACCTGCTCCTGATTCAG
GCCCTTGCAAAGCTAGCCGGTCTCAACTGCTGCACTACCCAGCTTTTTGCAAACTCCTGG
GGCTGGCAGCCACCCTTAGCTAAAAGTCCCCCGGGCTCAGAGCCTTCTAAGACTCAGAGC
CACAAACATTCTGGA---------CGGGGGCGCCAGCAGTCAGCCCCTGCTCCCGTGCCC
CTCCATAATGCCGCTCAGAAAGGCCTG---------GAAAGTGGAGGAGCA---------
------CCCTGTACACCTAAGCCTCCAGGCCGGGTCCGGCCAGCTGGCCCCCGGGTTCCT
TTCACTGTGTTTGAGGAAGTCCACCATACAGAGAGCAAGCCCGAAGTTCCCCAGGCCCCC
AGGGTACAACGGAGAGTGCAGACGCGCCTCAAGGTGAACTTCAGCGATGACAGTGACTTG
GAAGACCCTGTCTCTGCCGAGGCACAGCTGGCAGAAGAGCCTAAGAGACGGGGCACCTCT
TCC------------------------CGGGGCAGGGGCCGG---GGCCAGGCTCGGAAG
GGCCCGGGCTCGAAGACGAATGCCCTGCTTGCCCCAGATAGTGCCCCT---------GGT
CTGAGTGGCAGGACCCGGAGGGCCAAGAAAGCGGCCTTGAGACCGCATGAGGAGCAG---
---------------------------------GGC---------CCCGAGGTCATGAGG
ACCATTCCTGAGGAGGAGCTGGCTGACCACACCTTGGAACTGAGCTTCGAGATCCTGCGG
GGCTCCGACGGGGAAGACTCGGCCTCAGGTGAGAAGGCACAGGCCCCAAGGCCTGATGCA
GCCATCGGGGAATGTGAGGTGCTAAGGCGAGACTCCAACAAGGAGGAGCTGCCCGTCCTG
TGCCCGGACAAG---GAGAGCGCAAAGGAACTT---GGTCCCCGGATCCGACAGCCCTCA
GGCCCTGTAGCCATTGGTCTCTCCGCCCTGGACTCCCTGTGTGACTCCCTGAGCGTCGCA
TTCCGTGGGATCAGTCACTGCCCTCCCAGTGGGCTTTATGCCCACCTCTGCCGCTTCCTG
GCCTTGTGCTTGGGGCACCGGGACCCCTATGCCACTGCCTGCCTTGTTGCTGAGTCTGTC
TCCATCACCTGTCGCCACCAGCTGCTCACCCACCTCCACAGACAGCTCAGCAAGGCCCAG
AAGCATCGGGGAGCCCTGGAAGTAGCGGAGCAGCTACAGGGCCTGAGCCTCCAGGAGAGG
CCTGGAGACGCCCCCCTGGGCCGCGTCCAGCGCCTCTTCTCCTTCAAGCCTTCAGGCTCC
AGCCACTTCCCTCAGCCGGAGAAGGAGCACTTTCGGGAGCGCCTGGCACTGCTCCCCAGT
GGGGTGACGGTGTGTGTGTTGGCCCTGGCCACACTCCAGCCTGGAACTGTGGGCGATACC
CTCCTGCTGACCCGGTTGGAAAAGGACATCCCCCCAGTCACCATGCAGATCCCCACCGCC
CACTGCAAGCTTCCTCTGAGTTCAGCCCTGAAAGAGTTCGACGCGATCCAGAAGGAGCAG
AAAGAGAACAGCAGCTGCACGGACAAGCGGGAGTGGTGGACGGGGCGGCTGGAGCTGGAC
CAGCGGATGGAGGCTCTCATCGCTTCCCTCGAGAAGGCCGTGCTGGGCTGCTGGAGGGGG
CTGCTGCTGCCGGTCGCGGAGGGGCCCAGCCTCGCCCAGGAGGCCGCCCTCCTGCTGGAG
CCACTGCAGGAGTGTGGCTGGAAATACCCGGACCCCACTCTGCTGAAAGTCCTGCTCAGC
GGGGCCGGCACCCTCACCCCACAGGACGTTCAGGCTCTGGCCGCTGGGCTGTGCCCAACC
CAGCCGGAGCGAGCCCGGGAGCTCCTGAGTGCGGCCGTAGGACGTCTACAGGGCCAGACT
---GTCCCGAGCAGCAGGCACCTTGTGTTGGTGCTAGACAAGGACCTGCAGAAGCTGCCG
TGGGAGAGCATGCCCTGCCTCCGGGCCCTGCCGGTCACCCGGCTGCCCTCCTTCCGCTTC
CTGCTGAGCTACTCCATCATCAAAGAGTCCGGGGCCTCATCCGTGCTGAGCCATGGGGTG
GATCCTCGAAGCACCTTCTATGTCCTGAACCCTCACAACAACCTGTCCAGCACAGAGGAG
CAGTTTCGAGCCAATTTTAGCAGTGAAGTGGGCTGGAGAGGGGTCGTCGGGGAGGTGCCG
AGCCCCGAACAGGTGCAGAGAGCCCTGACAGAGCATGACCTGTACATCTACGCAGGTCAC
GGGGCCGGGGCCCGCTTCCTGGACGGGCAGGCTGTCCTGCGGCTGAGCTGCCGGGCGGTG
GCCCTGCTGTTCGGCTGCAGCAGCGCAGCCCTGGCTGTGCACGGAAACCTGGAGGGGGCT
GGCATCGTGCTCAAGTACATCATGGCTGGCTGCCCCTTGTTC------CTGGGTAATCTC
TGGGATGTGACAGACCGCGACATCGACCGCTACACGGAGGCTCTGTTGCAGGGC------
---------------TGGCTGGGAGCAGGCCCCGGGGCCCCCCTACTCTACTACGTCAGC
CAGGCCCGCCAGGCTCCCCGACTCAAGTATCTCATCGGGGCCGCGCCTGTAGCCTACGGC
CTGCCTGTCTCCCTACGG---------------------
>Marmoset|ENSCJAG00000018446|ENSCJAT00000036180
------------------------------------------------------------
------------ATGAGGAACTTCAAAGGAGCCAACTTTGGGATTCTGCTAAGCAGCCAG
AAGGAGGCCAAAGAGTTGCTGCCCGACTTGAAGGAGTTCCTGTCCAAGCCTCCAGCTGGT
TTTCCCAGCAGCCGGTCT---GATGCTGAGAGGAGACAAGCTTGTGATGCCATCCTGAGG
GCTTGCAACCAACAGCTGACTGCTAAGCTAGCTTGCCCTAGGCATCTGGGGAGCCTGCTG
GAGCTGGCCGAGGTGGCCTGTGATGGCTACTTGGTGTCTACCCCCCAGCGTCCTCCCCTC
TACCTGGAACGAATTCTCTTCGTCTTGCTGCGGAATGCTGCTGCACAAGGAAGCCCAGAG
GCCACTCTCCGCCTTGCTCAGCCCCTCCATGACTGCTTGGTGCAGTGCTCTCGCCAGGCT
GCTCCCCAGGACTATGAGGCTGTGGCTCGGGGCAGCTTTTCTCTGCTTTGGAAGGGGGCA
GAAGCCCTGTTGGAACGGAGAGATGCATTCGCAGCTCGGCTGAAGGCCTTGAGCTTCCTA
GTACTCTTGGAGGATGAAAGTACCCCTTGTGAGATTCCTCACTTTGCTTCGCCAACAGCC
TGTCGAATCGTAGCTGCCCATCAGCTATTCGATGCCAGTGGGCATGGTCTAAATGAAGCA
GATGCTGATTTCCTAGATGACCTGCTCTCCAGGCACGTGATCAGAGCCTTAGTGGCGGAG
GCAGAGAGCTCTTCTGGGCTTCTTTCTCCCCAGAGGGCCCTCTGCCTCTTGGAGCTCACC
TTGGAACACTGCCGTCGCCTTTGCTGGAGCCGCCACCATGACAAAGCCATCAGCACAGTG
GAGAAGGCTCATAGTTACCTAGGGAACACCAATCTGGCCCCTAGCCTTCAGCTATGTCAG
CTAGGGGTTGAACTGCTGCAGACTGGGGAGGAAGGACCTCAGGCAGTGGCCCAGCTTCTG
ATGAAGGCATCAGCTGTCCTGAGCAATAGTATGGAGGCACCGTCACCCCCGCTTCGTGCA
TTGTATGAGAGTTGCCAGTTCTTCCTTTCAGGCCTGGAGCGAGGCACCAAGAGGCGCTAT
AGACTTGATGCTGTTCTGAACCTCTTTGCTTTTCTTGGAGGGTACTGCTCTCTTATGCAA
CAGCTGCAGGATGATGGTGTGTGTGGAGGCTCCTCCAAGCGACAGCAATCTTTTCTTCAG
ATGTACTTTCAGGGACTTCACCTCTACACTGTGGTGGTGTATGACTTTGCACAAGGCTGT
CAGGTAGCTGGTTTGGCTGACCTGGCCCAACTAGTGGAGAGTTGCAAATCTACAGTTGTC
TGGATGCTGGAGGCCTTAGAGGGCCTGTCAGGCCAGGAGCTGACGGACTACATGGGGATG
ACTGCTTCTTACACCAGTAACTTGGCCTATAGCTTCTATAGTCACAAGCTCTATGCCGAG
GCCTGTGCCATCTCCGAGCCGCTCTGTCAGCATCTGGGTTTGGTGAAGCCAGGCACTTAT
CCTGAGGTGCCTCCTGAGAAGTTGCACAGGTGCTTTCGGCTGCAAGTAGAGAGTTTGAAG
AAACTGGGTAAACAGGCCCAGGGCTGCAAGATGGTGACTTTGTGGCTGGCAGCCCTGCAA
CCCTGTAGCCCTGAACACATGGCTGAACCAGTCACTTTCTGGGTTCGGGTCAAGATGGAT
GCAGCCAAGGCTGGAGACAAGGAGCTACAGCTAAAGACTCTGCGAGACAGCCTAAGTGGC
TGGGACCCAGAGACCCTGGCCCTCCTGCTGAGGGAGGAGCTGCAGGCCTACAAGGCGGTG
CGGGCCAACACTGGACAGGAACGCTTCAACATCATCTGTGACCTCCTGGAGCTGAGCCCC
GAGGAGACACCTGCTGGGGCCTGGGGACGAGCCACCCACCTGGTGGAACTGGCTCAGGTG
CTCTGCTACCACAACTTTGCCCAGCAGGCCGACTGCTCTGCTCTGGATGCTATCCGGGAA
GCCCTGCAGCTTCTGGAGACTGTGAGGCCTGAGGCCCAGGCCAGAGATCAGCTTCTGGAC
GATAAAGCACAGGCCTTGCTGTGGCTTTACATCTGTACTCTGGAAGCCAAAATACAGGAA
GGTATCGAGCGGGATCGAAGAGCCCAGGTCCCTGGTAACTTGGAGGAATTTGAAATCAAT
GACCTGAACTATGAAGATAAACTCCAGGAAGATCGTTTCCTATACAGTAACATTGCCTTC
AACCTGGCTGCAGATGCTGGCTCAACAGCTCAATCCAAATGCCTGGACCAAGCCCTGGCC
CTGTGGAAGGAGCTGCTTACAAAGGGGCAGTCCCCAGCTGTGCGATGTCTCCAGCAGACA
GCAGCCTCACTGCAGATCCTAGCAGCCCTCTCCCAACTATTGGCAAAGCCCTTGCAGGCT
CTGGAGGTCCTCCTGCTTCTACGGACTGTCTCTGAGAAACTGAAGGACCACGTGAAGGCC
GCTGGCTCCTCGTGCCACATCACCCAGCTCCTCCTGACCCTTGGCTGTCCCAGCTATGCC
CAGTTACACCTGGAAGAGGCAGCTTCAAGCCTGAAGCATCTTGATCAGACCACTGACACA
TACCGGCTCCTTTCCCTGACCTGTGATCTACTTCAAAGTCAACTCTACTGGACTCACCAG
AAGGTAACTGAGGGTGTCTCTCTGCTGCTGTCTGTGCTTCGGAATCCTGCCCTCCAGAAG
TCCTCCAAGGCTTGGTATTTGCTGCGTGTCCAGGCCCTGCAGCTGGTGGCAGTCTACCTT
AGCCTCCCATCAAACAGCCTCTCACACTCCCTGTGGGAGCAGCTCTGTGCCCAAGGCTGG
CAGACACCTGAGATAGCTCTCACAGACTCCCATAAGCTCCTCCGAAGCATCATCCTCCTG
CTGATGGGCAGTGATGTCCTCTCAACTCAGAAAGCAGCTGTGTCGACATCATTTCTGGAC
TATGGTGAAAATCTGGTACAAAAATGGCAGGTTCTTTCAGAGGTGCTGAGCTGCTCAGAG
AAGCTGGTCTGCCACCTGGGCCGTTTGGGTAGTGTGAGTGAAGCCAAGGCCTTTTGCTTG
GAGGCCCTAAAACTTACAACAAAGCTGCAGATACCACGCCAGTGTGCCCTGTTCCTGGTG
CTGAAGGGTGAGCTGGAGCTGGCCCGCAGTGACATTGACCTCTGTCAGTCAGACCTGCAG
CAGGTCCTGTTCTTGCTCGAATCTTGCACAGAGTTTGGTGGGGTGACCCAGCACCTGGAC
TCTGTGAAGAAGGTCCACCTACAGAAGGGGAAGAAGCAGGCCCAGGTCCCCTGCCCTTCG
CAGCTCCCAGAGGAGGAGCTCTTCCTAAGAGGCCCTGCTCTGGAGCTGGTGGCCACTGTG
GCCAAGGAACCTGGCCCCATAGCACCTTCTACAAATTCCTCCCCAGTCTTGAAAACCAAG
CCCCAGCCCAGCCCCAAATTCCTATCCCATTCACCCACCTGCGACTGCTTGCTCTGTGCC
AGCCCTGTCCTCACAGCAGTCTGTCTGCGCTGGGTGTTGGTCACAGCAGGGGTGCAGCTG
GCCATGGGCCACCAGGCCCAAGGTCTGGATCTGCTGCTGTTCGTGCTGAAGGGCTGCTCT
GAAGCTACAGAGCGCTTCACCCAAGCTCTCCAAGCTTCCCTGAATCATAAGACACCCCCC
TGCTTGGTTCCAAGCCTCTTGGATGAGATCTTGGCTCAAGCATACACACAGCTGGCACTG
GAGGGCCTGAGTCAGCCATCAAACAAGAGTCTGCAGAAGGTTTTAGAGTCAGGGCTGAAG
TTTGTAGCAGCACGGTTACCCCACCTAGAGCCCTGGCGAGCCAGCCTGCTCTTGATTTGG
GCCCTCACAAAGCTGGCTGGCCTCAACTGCTGTACTCCCCAACTTTTCGCAAGCTCCTGG
GGCTGGCAGCCACCATTAATAAAAAGTATCCCCAGCTCAGAGCCCTCTAAGTCTCGGAGC
CAAAAACGTTCTGGA---------CGAGGGCGCCAACAGGTAGCCTCTGCTCCCCTGCGC
CTCCATAATACCTCTCAAAAAGGTCTG---------GAAGGTAAAGGACTG---------
------CCCTGCACACCTAGGCCTCCAGGCCGGGTCAGACAGGCTGGCCCTCATGTCCCC
TTCACGGTGTTTGAGGAAGTCTGCCCTACAAAGAGCAAGCCCGAAGTTCCCCAGGCCCCA
AGGGTACAACAGAGAGTCCAGACGCGCCTCAAGGTGAACTTCAGTGATGACAGTGACTTG
GAAGACCCTGTCTCAGCCGAGGTCTGGCTGGCAGAGGAACCTAAGAGACGGGGCACTGCT
TCC------------------------CGGGGCCGG---------GGGCGAGCAAGGAAG
GGCCTGAGCCTAAAGACAGATGTGGTGGTTGCCCCAGGTAGTGCCCCTGGGAACCCTGGC
CTGAGTGGCAGGAGCTGGAGGGCCAAGAAGGTGGCATCAAGACATTGTGAGGAGCAGTGT
CCCCAGAGGGCCCTTTGTGACCAGGCCAGACCTGGC---------CCTGAGATCATGAGG
ACCATCCCTGAGGAGGAACTGACTGACAACTGGAGAGAAATGAGCTTTGAGATCCTCAGG
GGCTCTGACGGGAAAGACTCTGCCTCAGGTGGGAAGACTCCAGTGCCGGGCCCAGAGGCA
GCCTCTGGAGAATGGGAGCTAATGAGACTGGATTCCAGCAAGAAGGAGCTGCCCAGCCCA
TGCCCAGACAAG---GACAGTGACAAGGATCTT---GGTCCTCGGCTCCAGCCCCCCTCA
GCTCCTGTAGCCATTGGTCTTTCTACCCTGGACTCCATCTGTGACTCCCTGAAAGTTGCT
TTCCGGGGCATTAGTCACTGTCCTCCTAGTGGGCTCTATGCCCACCTCTGCCGCTTCCTG
GCCTTGTGCCTGGGCCACTGGGATCCCTATGCCACTGCTTTCCTTGTCACCGAGTCTGTC
TCCATCACCTGTCGCCACCAGCTGCTCACCCACCTCCACAGACAGCTCAGCAAGGCCCAG
AAGCACCGAGGATCACTTGAAATAGCAGACCAGCTGCAGGGGCTGAGCCTTCAGGAGACC
CCTGGAGATGTCCTGCTGGCCCGCATCCAGCGCCTCTTTTCCTTCAGGACTTCTGGATCT
GGCCATTTCCCCCAGCCCGAGAAGGAGAGTTTCCAGGAGCGCCTGGCTCTGATTCCCAGT
GGGGTGACTGTGTGTGTGTTGGCCCTCGTCACCCTCCAGCCTGGAACTGTGGGCAACACC
CTCCTGCTGACCCGGCTGGAAAAGGACAGTCCCCCAGTCACTGTGCAGATTCCCACTGCC
CAAAACAAGCTTCCTTTGAGTTCAGCCCTGAGTGAGTTCGATGCCATCCAGAAGGCACAG
AAGGAGAACAGCAGCTGTACTGACAAGCGCGAATGGTGGACAGGGCGGCTAGCACTGGAC
CACAGGATGGAGGTTCTCATCGCTTCCCTAGAGAAGTCTGTGTTGGGCTGCTGGAAGGGG
CTGCTGCTGCCGTCCAGTGAGGAGCCCAGCCCTGCCCAGGAGGCCTCCCGCCTACAGGAG
CTGCTGCAGGAATGTGGCTGGAAATATCCTGACCCCACTCTGCTGAAAATCATGCTCAGT
GGCGCCAGTGCCCTCACCCCCCAGGACATTCAGGCCCTGGCCTACGGGATGTGCCCAACC
CAGCCAGAGAGAGCCCAAGACCTCCTGAATGAGGCAGCAGAACGTCTACAGGGCCTGACA
---GTACCAAGCAATAGGCACCTTGTCTTGGTCCTAGACAAGGACTTGCAGAAGCTGCCG
TGGGAAAGCATGCCCTGCCTCCAGGCACTGCCCGTCACCCGGCTGCCCTCCTTCCGCTTC
CTACTCAGCTACTCCATCACCAGAGAGTATGGGGCCTCACCAGTGCTGAGTCAAGGGGTA
GATCCGCGAAGTACCTTCTATGTCCTGAACCCTCACAATAACCTGTCAAGCACAGAGGAA
CAATTTCGCGCCAATTTCAGCAGTGAAGCTGGCTGGAAAGGAGTGGTTGGGGAGGTGCCA
AGACCCGAACAGGTGCAGGAAGCCCTGACAAAGCATGATTTGTATATCTATGCAGGGCAT
GGGGCTGGTGCCCGCTTCCTTGATGGGCAGGCTGTCCTGCGGCTGAGCTGCCGGGCAGTG
GCCCTGCTGTTTGGCTGCAGCAGTGCGGCCCTCGCTGTGCGTGGAAACCTGGAGGGGGCT
GGCATTGTGCTCAAGTACATCATGGCTGGCTGCCCCTTGTTT------CTGGGTAATCTC
TGGGATGTGACTGACCGTGACATTGACCGCTACACGGAAGCTCTGCTGCAGGGC------
---------------TGGCTTGGAGCAGGCCCAGGAGCCCCGCTTCTCTACTATGTAAAC
CAGGCCCGCCAAGCTCCCCGACTCAAGTATCTAATTGGGGCTGCACCTATAGCCTATGGT
TTGCCTGTCTCTCTGCGG---------------------
>Gorilla|ENSGGOG00000001600|ENSGGOT00000001612
------------------------------------------------------------
------------ATGAGGAGCTTCAAAAGAGTCAACTTTGGGACTCTGCTAAGCAGCCAG
AAGGAGGCTGAAGAGTTGCTGCCCGACTTGAAGGAGTTCCTGTCCAACCCTCCAGCTGGT
TTTCCCAGCAGCCGATCT---GATGCTGAGAGGAGACAAGCTTGTGATGCCATCCTGAGG
GCTTGCAACCAGCAGCTGACTGCTAAGCTAGCTTGCCCTAGGCATCTGGGGAGCCTGCTG
GAGCTGGCAGAGCTGGCCTGTGATGGCTACTTAGTGTCTACCCCACAGCGTCCTCCCCTC
TACCTGGAAAGAATTCTCTTCGTCTTACTGCGGAATGCTGCTGCACAAGGAAGCCCAGAG
GCCACACTCCGCCTTGCTCAGCCCCTCCATGCCTGCTTGGTGCAGTGCTCTCGCGAGGCT
GCTCCCCAGGACTATGAGGCCGTGGCTCGGGGCAGCTTTTCTCTGCTTTGGAAGGGGGCA
GAAGCCCTGTTGGAACGGCGAGCTGCATTTGCAGCTCGGCTGAAGGCCTTGAGCTTCCTA
GTACTCTTGGAGGATGAAAGTACCCCTTGTGAGGTTCCTCACTTTGCTTCTCCAACAGCC
TGTCGAGCGGTAGCTGCCCATCAGCTATTTGATGCCAGTGGCCATGGTCTAAATGAAGCA
GATGCTGATTTCCTAGATGACCTGCTCTCCAGGCATGTGATCAGAGCCTTGGTGGGTGAG
AGAGGGAGCTCTTCTGGGCTTCTTTCTCCCCAGAGGGCCCTCTGCCTCTTGGAGCTCACC
TTGGAACACTGCCGTCGCTTTTGCTGGAGCCGCCACCATGACAAAGCCATCAGCGCAGTG
GAGAAGGCTCACAGTTACCTAAGGAACACCAATCTAGCCCCTAGCCTTCAGCTATGTCAG
CTGGGGGTTAAGCTGCTGCAGGTTGGGGAGGAAGGACCTCAGGCAGTGGCCAAGCTTCTG
ATCAAGGCATCAGCTGTCCTGAGCAAGAGTATGGAGGCACCATCACCCCCACTTCGGGCA
TTGTATGAGAGCTGCCAGTTCTTCCTTTCAGGCCTGGAACGAGGCACCAAGAGGCACTAT
AGACTTGATGCCATTCTGAGCCTCTTTGCTTTTCTTGGAGGGTACTGCTCTCTTCTGCAG
CAGCTGCGGGATGATGGTGTGTATGGGGGCTCCTCCAAGCAACAGCAGTCTTTTCTTCAG
ATGTACTTTCAGGGACTTCACCTCTATACTGTGGTGGTTTATGACTTTGCCCAAGGCTGT
CAGACAGTTGATTTGGCTGACCTGACCCAACTAGTGGACAGTTGTAAATCTACCGTTGTC
TGGATGCTGGAGGCCTTAGAGGGCCTGTCGGGCCAAGAGCTGACGGACCACATGGGGATG
ACCGCTTCTTACACCAGTAATTTGGCCTACAGCTTCTATAGTCACAAGCTCTATGCCGAG
GCCTGTGCCATCTCCGAGCCGCTCTGTCAGCACCTGGGTTTGGTGAAGCCAGGCACTTAT
CCCGAGGTGCCTCCTGGGAAGTTGCACAGGTGCTTCCGGCTACAAGTAGAGAGTTTGAAG
AAACTGGGTAAACAGGCCCAGGGCTGCAAGATGGTGATTTTGTGGCTGGCAGCCCTGCAA
CCCTGTAGCCCTGAACACATGGCTGAGCCAGTCACTTTCTGGGTTCGGGTCAAGATGGAT
GCGGCCAGGGCTGGAGACAAGGAGCTACAGCTAAAGACTCTGCGAGACAGCCTCAGTGGC
TGGGACCCGGAGACCCTGGCCCTCCTGCTGAGGGAGGAGCTGCAGGCCTACAAGGCGGTG
CGGGCCGACACTGGACAGGAACGCTTCAACATCATCTGTGACCTCCTGGAGCTGAGCCCC
GAGGAGACACCAGCCGGGGCCTGGGCACGAGCCACCCACCTGGTAGAACTGGCTCAGGTG
CTCTGCTACCACGACTTTACACAGCAGACCAACTGCTCTGCTTTGGATGCTATCCGGGAA
GCCCTGCAGCTTCTGGAGTCTGTGAGGCCTGAGGCCCAGGCCAGAGATCAGCTTCTGGAC
GATAAAGCACAGGCCTTGCTGTGGCTTTACATCTGTACTCTGGAAGCCAAAATGCAGGAA
GGTATCGAGCGGGATCGGAGAGCCCAGGCCCCTGGTAACTTGGAGGAATTTGAAGTCAAT
GACCTGAACTATGAAGATAAACTCCAGGAAGATCGTTTCCTATACAGTAACATTGCCTTC
AACCTGGCTGCAGATGCTGGCTTAACAGCTCAGTCCAAATGCCTGGACCAAGCCCTGGCC
CTGTGGAAGGAGCTGCTTACAAAGGGGCAGGCCCCAGCTGTACGGTGTCTCCAGCAGACA
GCAGCCTCACTGCAGATCCTAGCAGCCCTCTACCAGCTGGTGGCAAAGCCCATGCAGGCT
CTGGAAGTCCTCCTGCTGCTACGGATTGTCTCTGAGAGACTGAAGGACCACTCGAAGGCA
GCTGGCTCCTCCTGCCACATCACCCAGCTCCTCCTGACCCTCGGCTGTCCCAGCTATGCG
CAGTTACACCTGGAAGAGGCAGCATCGAGCCTGAAGCACCTTGATCAGACCACTGACACA
TACCTGCTCCTTTCCCTGACCTGTGATCTGCTTCGAAGTCAACTCTACTGGACTCACCAG
AAGGTGACCGAGGGTGTCTCTCTGCTGCTGTCTGTGCTTCGGGATCCTGCCCTCCAGAAG
TCCTCCAAGGCTTGGTACTTGCTGCGTGTCCAGGTCCTGCAGCTGGTGGCAGCTTACCTT
AGCCTCCCGTCAAACAACCTCTCACACTCCCTGTGGGAGCAGCTCTGTGCCCAAGGCTGG
CAGACACCTGAGATAGCTCTCATAGACTCCCATAAGCTCCTCCGAAGCATCATCCTCCTG
CTGATGGGCAGTGACATTCTCTCGACTCAGAAAGCAGCTGTGGAGACATCGTTTTTGGAC
TATGGTGAAAATCTGGTACAAAAATGGCAGGTTCTTTCAGAGGTGCTGAGCTGCTCAGAG
AAGCTGGTCTGCCACCTGGGCCGCCTGGGAAGTGTGAGTGAAGCCAAGGCCTTTTGCTTG
GAGGCCCTAAAACTTACAACAAAGCTGCAGATACCACGCCAGTGTGCCCTGTTCCTGGTG
CTGAAGGGCGAGCTGGAGCTGGCCCGCAATGACATTGATCTCTGTCAGTCGGACCTGCAG
CAGGTTCTGTTCTTGCTTGAGTCTTGCACAGAGTTTGGTGGGGTGACTCAGCACCTGGAC
TCTGTGAAGAAGGTCCACCTGCAGAAGGGGAAGCAGCAGGCCCAGGTCCCCTGTCCTCCA
CAGCTCCCAGAGGAGGAGCTCTTCCTAAGAGGCCCTGCTCTAGAGCTGGTGGCCACTGTG
GCCAAGGAGCCTGGCCCCATAGCACCTTCTACAAACTCCTCCCCCGTCTTGAAAACCAAG
CCCCAGCCCATACCCAACTTCCTGTCCCATTCACCCACCTGTGACTGCTCGCTCTGCGCC
AGCCCTGTCCTCACAGCAGTCTGTCTGCGCTGGGTATTGGTCACGGCAGGGGTGAGGCTG
GCCATGGGCCACCAGGCCCAGGGTCTGGATCTGCTGCAGGTTGTGCTGAAGGGCTGTCCT
GAAGCCGCTGAGCGCCTCACCCAAGCTCTCCAAGCTTCCCTGAATCATAAAACACCCCCC
TCCTTGGTTCCAAGCCTCTTGGATGAGATCTTGGCTCAAGCATACACACTATTGGCACTG
GAGGGCCTGAACCAGCCATCAAACGAGAGCCTGCAGAAGGTTCTACAGTCAGGGCTGAAG
TTTGTAGCAGCACGGATACCCCACCTAGAGCCCTGGCGAGCCAGCCTGCTCTTGATTTGG
GCCCTCACAAAACTAGGTGGCCTCAGCTGCTGTACTACCCAACTTTTTGCAAGCTCCTGG
GGCTGGCAGCCACCATTAATAAAAAGTGTCCCTGGCTCAGAGCCCTCTAAGACTCAGGGC
CAAAAACGTTCTGGA---------CGAGGGCGCCAAAAGGTAGCCTCTGCTCCCCTGCGC
CTCAATAATACCTCTCAGAAAGGTCTG---------GAAGGTAGAGGACTG---------
------CCCTGCACACCTAAACCCCCAGACCGGATCAGGCAAGCTGGCCCTCATGTCCCC
TTCACGGTGTTTGAGGAAGTCTGCCCTACAGAGAGCAAGCCTGAAGTTCCCCAGGCCCCC
AGGGTACAACAGAGAGTCCAGACGCGCCTCAAGGTGAACTTCAGTGATGACAGTGACTTG
GAAGACCCTGTCTCAGCTGAGGCCTGGCTGGCAGAGGAGCCTAAGAGACGGGGCACTGCT
TCC------------------------CGGGGCCGG---------GGGCGAGCAAGGAAG
GGCCTGAGCCTAAAGACGGATGCCGTGGTTGCCCCAGGTAGTGCCCCTGGGAACCCTGGC
CTGAATGGCAGGAGCCGGAGGGCCAAGAAGGTGGCATCAAGACATTGTGAGGAGCGGCGT
CCCCAGAGGGCC---AGTGACCAGGCCAGGCCTCGC---------CCTGAGATCATGAGG
ACCATCCCTGAGGAAGAACTGACTGACAACTGGAGAAAAATGAGCTTTGAGATCCTCAGG
GGCTCTGACGGGGAAGACTCAGCCTCAGGTGGGAAGACTCCAGCTCCGGGCCCTGAGGCA
GCTTCTGGAGAATGGGAGCTGCTGAGGCTGGATTCCAGCAAGAAGGAGCTGCCCAGCCCA
TGCCCAGACAAG---GAGAGTGACAAAGACCTT---GGTCCTCGGCTCCGGCTCCCCTCA
GCCCCCGTAGCCACTGGTCTCTCTACCCTGGACTCCATCTGTGACTCCCTGAGTGTTGCT
TTCCGGGGCATTAGTCACTGTCCTCCTAGTGGGCTCTATGCCCACCTCTGCCGCTTCCTG
GCCTTGTGCCTGGGCCACCGGGATCCTTATGCCACTGCTTTCCTTGTCACCGAGTCTGTC
TCCATCACCTGTCGCCACCAGCTGCTCACCCACCTCCACAGACAGCTCAGCAAGGCCCAG
AAGCACCGAGGATCACTTGAAATAGCAGACCGGCTGCAGGGGCTGAGCCTTCAGGAGACG
CCTGGAGATGTCCCCCTGGCCCGCATCCAGCGCCTCTTTTCCTTCAGGGCTTTGGAATCT
GGCCACTTCCCCCAGCCTGAAAAGGAGAGTTTCCAGGAGCGCCTGGCTCTGATCCCCAGT
GGGGTGACTGTGTGTGTGTTGGCCCTGGCCACCCTCCAGCCCGGAACCGTGGGCAACACC
CTCCTGCTGACCCGGCTGGAAAAGGACAGTCCCCCAGTCAGTGTGCAGATTCCCACTGGC
CAGAACAAGCTTCATCTGCGTTCAGTCCTGAATGAGTTCGATGCCATCCAGAAGGCACAG
AAAGAGAACAGCAGCTGTACTGACAAGCGAGAATGGTGGACAGGGCGGCTGGCACTGGAC
CACAGGATGGAGGTTCTCATCGCTTCCCTAGAGAAGTCTGTGCTGGGCTGCTGGAAGGGG
CTGCTGCTGCCGTCCAGTGAGGAGCCCGGCCCTGCCCAGGAGGCCTCCCGCCTACAGGAG
CTGCTACAGGACTGTGGCTGGAAATATCCTGACCGCACTCTGCTGAAAATCATGCTCAGT
GGTGCCGGTGCCCTCACCCCTCAGGACATTCAGGCCCTGGCCTACGGGCTGTGCCCAACC
CAGCCAGAGCGAGCCCAGGAGCTCCTGAATGAGGCAGTAGGACGTCTACAGGGCCTGACA
---GTACCAAGCAATAGCCACCTTGTCTTGGTCCTAGACAAGGACTTGCAGAAGCTGCCG
TGGGAAAGCATGCCCAGCCTCCAGGCACTGCCTGTCACCCGGCTGCCCTCCTTCCGCTTC
CTACTCAGCTACTCCATCATCAAAGAGTATGGGGCCTCGCCAGTGCTGAGTCAAGGGGTG
GATCCGCGAAGTACCTTCTATGTCCTGAACCCTCACAATAACTTGTCAAGCACAGAGGAG
CAATTTCGAGCCAATTTCAGCAGTGAAGCTGGCTGGAGAGGAGTGGTTGGGGAGGTGCCA
AGACCTGAACAGGTGCAGGAAGCCCTGACAAAGCATGATTTGTATATCTATGCAGGGCAT
GGGGCTGGTGCCCGCTTCCTTGACGGGCAGGCTGTCCTGCGGCTGAGCTGTCGGGCAGTG
GCCCTGCTGTTTGGCTGTAGCAGTGCGGCCCTGGCTGTGCATGGAAACCTGGAGGGGGCT
GGCATCGTGCTCAAGTACATCATGGCTGGTTGCCCTTTGTTT------CTGGGTAATCTC
TGGGATGTGACTGACCGTGACATTGACCGCTACACGGAAGCTCTGCTGCAAGGC------
---------------TGGCTTGGAGCAGGCCCAGGGGCCCCCCTTCTCTACTATGTAAAC
CAGGCCCGCCAAGCTCCCCGACTCAAGTATCTTATTGGGGCTGCACCTATAGCCTATGGC
TTGCCTGTCTCTCTGCGG---------------------
>Rat|ENSRNOG00000012835|ENSRNOT00000017314
------------------------------------------------------------
------------ATGAGGAACTTCAAAGGAGTCAAGTTCGCCACTCTACTTTGCTGCAAG
AGAGAGACCCAGGAGTTGCTGCCTGACTTGAAGGAGTTCCTGTCTAGATCTCGAACTGAT
TCAGTCAGCAGCAGAACC---GATGCTGAGAGAAGACAGGTCTGTGACACCATCCTGAGG
GCTTGCACCCAGCAGCTGACTGCCAAGCTTGACGGCCCTGGTCACCTGAGAAGTATCCTG
GACCTGGCAGAGCTGGCCTGTGACGGCTACTTGTTGTCTACCCCACAGCGCCCTCCCCTC
TATCTGGAACGCATTCTTTTTATCTTACTTCGGAATGGTTTGACTCAGGGAAACCCAGAC
GCTGTGCTCCGCCTTGCCCAGCCTCTCCATGCCTGCTTGGTACAGAACTCTCGAGAGGCT
GCCCCTCAGGACTATGAGGCTGTGACCCGGGGTACTTTTTCTCTGCTTTGGAAGGGAGCA
GAAGCCCTGTCAGAGCGGCGAGCTGCATTCTCAGCTAGGCTGAAGGCCTTGAGTTTCTTA
GTGCTTTTGGAGGATGGCAGCCTCCCTTGTGAGGTCCCTCACTTTGCTTCTCCAACAGCC
TGTCGGGTAGTTGCCGCCTATCAGCTGTTTGATGCTACTGGACAAGGTCTAGATGCAGCT
GACGCTGACTTCGTCTATGACTTGCTTTCTAGGCATGTGATCAGAGTCTTAGTAGGCGAG
GGTGGTAGGGCTTCTGGTCCGCTCTCTCCTCAGAGGGCCCTCTGCCTCTTGGAACTCACC
TTGGAACATTGTCGTCGACTCTGCTGGAACCAGCACCACCACAAGGCTACCATAGCAGTG
GAGAAGACTCGAGATCACCTAGGAAATAGCAATGTAGCTCCCAGCCTCCAACTGTGCCAG
ATGGGGGTTGAGCTGCTGGAAGCTGTGGAAGAAAGACCAGGGGCAGTGGCCCAGCTCCTG
ATGAAGGCAGCTGCTATTCTGAACAGCAGTATGGATGGGCCATCACCCCCGCTCCGGGCA
TTGTATGACAGCTGCCAGTTCTTCCTTTCAGGCCTGGAGAGAACCATCAAGAGGCACTAT
GGAGTTGATGCCATATTGAATCTCTTTGCTTTTCTTGGGGGATACCACTCCCTTGTCCGG
CACCTGCGAGAA------GCCTCCGAAGCGTCCTCTAAGCAGCAGCAGAGCCTGCTCCAG
ATGCACTTCCATACCCTCCACCTCTTCACTGGGATTGTGTATGACTTTGCCCAAGGCTGT
CAGGTA---------GCTGAGCTTGCTCAGCTAGTGGACAGTTGCAGATCTGCTGTTGTC
TGGATGTTGGAGGCCTTAGAGGGCCTGTCTGGTGGAGAGCTGGCTGACTACCTGGGCGTG
ACTGCCTCTTACACCAGCAACTTGGCCTACAGCTTCTTTAGTCAGAAGCTCTATGAGGAG
GCTTGTGCCATCTCAGAGCCAGTCTGTCAGCACTTGGGCTTGGCTAAGTCAGGCGCTTGT
CCCGAAGTGCCTCCTGAGAAGCTACATAGGTGCTTCCGGCTGCATGTGGAGAGTTTGAAG
AAATGGGGTAAACAGGCCCAGGGCTGCAAGATGGTGACCTTATGGCTGGCAGCTCTGAAA
CCCTACGGTCTCCAACACATGGTTGAGCCAGTCACTTTCTGGGTTCGGGTCAAAATGGAT
GCAGCCAAGGCAGGAGACAAGGAGCTACAACTGCAGACTTTGCGAGACAGCCTAAGTTGC
TGGGACCCAGAGATGCAGTCTCTGCTACTGAGGGAGGAGCTGCAGGCCTATAAGGCAGTA
CGGGCTGACACTGGGCAGGAACGCTTCAACGTCATCTGCGATCTGCTTGAGCTCAGCCCT
GAGGACACAGCAGCTGGAGCCTGGGCACGAGCTACCCACCTGGTGGAATTGGCCCAAGTG
CTGTGCTACCATAGCTTTGCCCAGCAGACAAACTGCTCTGCCTTGGATGCTATCCAGGAG
GCCCTGCAGCTTCTGGAGTCCGTGAGTCCCGAGGCACAGGAGCAGGACCGCCTTCTAGAT
GACAAAGCACAGGCCCTGCTATGGCTCTACATCTGCACCTTGGAGGCCAAAATGCAGGAA
GGTATCGAGCGGGATCGGAGGGCCCAGGCCCCTAGTAACTTGGAGGAATTTGAAGTCAAT
GACCTGAACTATGAAGATAAACTGCAGGAAGATCGCTTTCTATACAGTAACATTGCCTTC
AATCTGGCTGCTGATGCA---------GCGCAGTCCAGATGCCTGGACCAGGCCCTGACT
CTGTGGAAGGAAGTGCTCACCAAGGAGCCAGCCCCAGCTGTGCGGTGTCTCCAGCAGACG
GCAGCCTCCCTGCAAATCCTGGTGGCCATCTATCAGTTGGTGGCAAAGCCCTTGCAGGCT
CTGGAGACCCTCCTGCTCCTTCAGATTGTATCTAAGAGACTACAGGATCATGCAAAGGCA
GTCAGCTCTTCCTGCCAGCTTACCCAGCTACTCTTGAACCTTGGCTGTCCCAGCTATGCC
CAGTTGTATCTGGAAGAGGCAGAGTCAAGCCTGAAGAATCTGGACCAAGCGACTGACACG
TGCCAGCTGCTTTCCCTGACCTGTGCTCTGCTTCGAAGCCAGCTCTGCTGGGCTTGCCAG
AAGGTGACTGAGGGCGTTTCTCTGTTGCTTTCTGTCCTTCGAGATCCTGCCCTCCAGAAG
TCATCCAAGGCTTGGTACTTGCTACGTGTCCAGGCCCTGCAAATTCTGGCTTTCTACCTC
AGCCTCTCGTCCAACCTCCTCTCAAGTGCCCTACGAGAGGAGCTCTGGGATCAAGGCTGG
CAGACCCCAGAGACAGCACTGATAGATGCCCACAAGCTTCTGAGAAGCATCATCATCTTG
CTGATGGGTGGCGATGTGCTCTCCGTTCAGAAAGCAGCTGTGGAGTCGCCCTTTCTGGAT
TACGGTGAGAATCTGGTGCAGAAATGGCAAGTTCTCACAGAGGTGCTGACCTGCTCGGAG
AGGCTGGTCAGCCGCCTGGGCCGCCTGGGGAACGTGAGTGAAGCCAAGGCCTTTTGCTTG
GAGGCCCTAAAACTTACCACCAAGCTGCAGATACCTCGCCAGTGTGCCCTGTTCCTTGTA
CTGAAGGGTGAGCTGGAGCTGGCCCGGGGAGACACTGACCTCTGTCAGTCAGACTTGCAG
CAGGTTCTGTTCTTGCTCGAGTCTTCCACAGAGTTTGGTGTGGTGACACAGCACCCAGAC
TCAGTGAAGAGGGTGCACACGCAGAAAGGGACGCATAAGGCTCAAGTCCCCTGTTCCCCA
CCTCTACCAGAAGAGGAACCCTTCCTGAGAGGCCCTGCCCTTGAGCTGGTGGCCACTGTG
CTCAAGGAGCCCGGTCCCATCCAACCCTCTGGAAACTCCTCCCCGGTCCTCAAGACCAAG
GCATCACCCAAGCCTGGCTTCCTGTCTCACTTGCCCAGCTGTGATTGCTTACTGTGTGCC
AGTCCTGCCCTCTCCACCGTCTGTCTGCGCTGGGTGTTGGTCACTGCAGGAGTGAGGCTC
ACCACAGGTCATAAAGCTCAGGGTCTGGATCTGCTGCAAGCTGTGCTGAAGGGTTGCCCT
GCAGCCACCAAGCGCTTCACACAGAATCTTCAAACTTCTCTGAATCACAAAGCACCCCCC
TCTTGTGTTCCAAGCCTCTTTGATGAGATCATGGCTCAAGTGTACACACACTTGGCATTA
GAGTGCCTGAATCAGACATCTGAAAAGAGCCTGGGAAAGGTCCTGGCGTCAGGACTGAAG
TTTGTGGCAACACGGATACAATACTTAGAGTTCTGGCAAGCCAGCCTGCTCTTGGTTCAG
GCCCTTGCAAAGCTGGCCCGCTTCAGCTGCTGTACTAGCGAACTCTTTGCAAGCGCCTGG
GGCTGGCAGCCACCATTAGTAAAAATCCCGCCAGTCCTTGAGCCTTCTAAGATTCGGAGA
CAAAAATGCTCTGGA---------CAGGGGCGCCAGCGGGTAGCCTCTGCCCCCTCACCC
CTCCATAGCAGCTCTCAGGAAGGTCTG---------GAA---GAAGGGCCA---------
------CCTTGTACACCTAAGCCCCCAGGCCGTGCTAGGCAAGCCGGCCCTCGTGTCCCT
TTCACCATATTTGAAGACATCCACCCCACAAAGAGCAAGCTTAAGGTTCCCTTGGCTCCC
AGGGTCCACAGGCGGGCCCAGACTCGACTCAAGGTGAACTTCAGCGATGACAGCGACCTG
GAAGACCTTGTCTCAGCTGAAACACAACTTGTGGAGGAACCTAAGAGGCGAGGGACTGCT
TCCCGC------ACCCGGGGTCAGAGTAGG---------------------------AAG
GGCCCTAGCTTAAAGACAGATGCAGCGGTTGCCGTAGGTAGTACCCCTGGACATCCCAGT
CTCAGTGGGAGGACTCGGAGGGCCAGGAAGGTGGCTTCAAGACATTGTGAAGGT------
------------------GTCGGGGCCAGCCTGGGA---------CCCGAAATCATGAGA
AGCATCCCTGAAGAGGAGCTGATGGACAGCCAGCTAGAAAAGAGCTTTGAGATTCTCAGG
GCTTCTGATGGGGAAGACTCAGCCTCAGGCGAGAAGGCAGCAGCTGCAGAGCCTGGTCTA
CCCATAGGAGAGCGTGAGGTGTTGAGACGGGACTCCAGCAAGGCAGAGCGACCTGTCTTG
TACCCTGATACA---GAGGCCGATAGTGACCTT---AGTCCTTGGCTCCCACCCTTCTCA
ATTCCTGCACCCATTGATCTTTCTACCCTGGATTCCATCGCTGACTCATTGAGCATTGCT
TTTCGTGGTATTAGTCACTGCCCTCCAAGTGGGCTCTACGCTCACCTCTGCCGCTTTTTG
GCCTTGTGTCTGGGCCACCGGGATCCCTATGCCACTGCGTTCCTTGTAGCAGAGTCTGTC
TCCATCACCTGCCGTCACCAGCTACTCACCCATTTGCACCGACAGCTCAGCAAGGCCCAG
AAGCAGCAAGGCTCACCTGAACTAGCAGAGCATCTACAGAGGCTGGACTTGAAGGAGAGG
CCCGGAGGTGTCCCACTGGCCCGCGTGCAGCACCTCTTTTCCTTCAGGGCTTTGGGATCT
GGCTGCTTCCCCCAGGCAGAGAAGGACAGTTTCCAGAAGCGCCTGGCTCTCATCCCCAGT
GGGGTGACTGTCTGCGTGTTGGCCCTGGCCACCCTCCAGCCTGGAACCTTGAGCAACACT
CTCTTACTGACCCGCCTGGAAAAGGACAACCCCCCAATTACTGTGAAGATCCCCACTGCC
CAAAGTAAGTTCCCACTAAGTGCGGTGCTGAAAGAGTTCGATGCCATCCAGAAGGACCAG
AAAGAGAACAGCGGCTGTACTGAGAAACGAGCGTGGTGGACGGGCCGGCTAGCACTAGAC
CAAAGGATGGAGGAACTCATTACCTCCCTAGAGGAGCATGTGCTGGGCTGCTGGAGGGGG
CTGCTGCTGCCGTGTAGCACCGACCCTGGCCTTTCCCAGGAGGCCTCCCAACTACAAGAG
TTGCTGCACGAATGTGGCTGGGAATATCCTGATTACACTCTCCTAAAAGTCATTCTTAGT
GGGGCCAGAATCCTCTCCAGCCAGGATGTTCAGGCCTTGGCATGTGGGCTGTGCCCAGCC
CAACCTGAGCGAGCCCAAGTGCTCCTGAGCGAGGCAGTAGGACGGGTACAGAGCCAGGCA
---GCCCCTCCGAGTCAACATCTTGTACTGGTGTTAGACAAGGACCTGCAGAAGCTGCCG
TGGGAAAGCATGCCATGCCTCCGAGCACTGCCGGTCACCCGGCTGCCCTCCCTCCGCTTC
CTGCTCAGCTACTCAATCGCTAAGGAGGCTGGGGCCTCATCAGTGCTGAGCCAAGGTGTT
GATCCACGCAATACCTTCTATGTGCTAAACCCTCACAGTAACCTGTCGAGCACGGAGGAG
AGATTTCGAGCCAGTTTTAGCAGTGAAGCCGGATGGAAAGGCGTGATTGGGGAAGTGCCC
AGCCTTGAGCAGGTGCAGGCTGCCCTGACAGAGCATGATTTATATATCTATGCAGGACAT
GGAGCTGGTGCCCGCTTCCTTGATGGGCAGGCTGTCCTGCGGCTGAACTGCCGGGCAGTG
GCCCTACTGTTCGGCTGCAGCAGTGCAGCCCTCGCAGTGCATGGAAACCTGGAGGGAGCT
GGTATTGTGCTCAAGTACATCATGGCTGGCTGCCCCTTGTTC------CTAGGTAATCTC
TGGGATGTGACTGACCGTGATATTGACCGTTACACAGAGGCTTTGCTGCAGGGC------
---------------TGGCTGGGAGCAGGCCCAGGGGCTCCCCTTCTCCACTATGTCAGC
CAAGCCCGCCAGGCCCCACGACTCAAGTATCTTATTGGTGCTGCACCTGTAGCCTACGGC
CTACCTGTCTCTCTACAAACA---------------TCC
>Opossum|ENSMODG00000016514|ENSMODT00000020982
ATGTCGGGGGTGGGGATGGTGGTGAAGGTGTTATGCACAATATGGGTCCCAAGACAGAAG
CTCATATGGACCATGAGGAACTTTAAAGGAGCAGACTTTGGAAAATGGATGAGCAGCCAA
GAGGAGGCCAAGGCTTTGCTGGTTGAGCTGAAGGAGTTCCTGTCCAGACCTCTGGATAGC
---CCCACGGGCCGTTCATTTGCAGCAGAACAAAGACTTGCCTGTGATTCCATTTTGAGG
GCTTGCAACCAACAGGTGGTGGCTGGGCTTGCTTGTCCTGACCACTTGGGCAGCCTGTTG
GAGCTGGCAGGGTTGGCCTGTGATGGCTACTTGAAAGCAACCCCTCATCGCACCCCACTC
TACTTAGAACGCATCCTCTTCGTCTTCTTGCGAAATATTTTTGCTCGGGTGGTCCCAAAC
GCTGTTCTCTACCTGATCAAATCATTGCATACCTGCCTAGTGCAGCATGTGCCAGTGGGT
GCAACCCAGGACTATGAGGCTATTATCCGAGGTGCCTTCTCTTTGCTTTGGAAAGGGGCA
GAAGCACTTAGAGAACGTCAGCAAGCCTTCTCTGTTCGCCTGTGGGCCTTGAGTTTCTTG
GTACTCTTGGAAGATGAAAGTACCCCATGCAAATTCCCCCTTTTTTCTTCCCCAACTGCT
TGTCAAGCTGAAGCTGCCTGCCGGCTCTTTGAAGGCAGTGGGCATCCTTTGGGTGAGGCA
GATGCCCACTTCCTCAGTGAACAGCTTTCTACTTGTGTGATCAAAGTGCTGGTTGGGAAG
GAAGCCAGTCCTTCACATCCTCTCTCTCCCTGCAGGGCCCTCTGCCTCCTAGAGCTCACC
TTAGAAAGGTGCCAAAGACTGTGCCTGAGCAGCTGCTGCACAGAGGCTGCTAGGGCTGTG
CAGGAAGTCCAGGGTTATTTGGGGAACACAGCCCTGGCCCCTAGCCTCCAGCTGTGCCTG
TTGGGGGTGGAACTCCGAAGGCTGCTGGCTGGAGCCTTTGGGGGAGTGGGGGAACTATTG
CGCAAGGCCGAAGCTATTCTCAGCTTTGGCGTCAAGGGCCCGTCATCCTCATTTAGAGCT
CTTGTGGAGACTTGTCAGTTCATCCTCTTGGTCCTAGAGAGTGATACTTTGAAAAAGTAT
GAATTGGATAGCATCCTGGGCCTCTCAGCCTTCTTGGGCAAATACTGTCATCTTCTTCGC
CAGCTTCGGGACAGCGCTCCTGTG---GATTGTCCCAAGCAGCAGCAAGTCTTGGCTCAG
ATGCATTTTCATGGACTCCAGCTCTTTACCAGGATGGTTTATGATTTCTTCAGTGGTTCT
AAGGTCACAGATTTGACTGACTTGACCGAGCTTGTTGAGAGCTGTCATTGTGCTGTTGTC
TGGATGTTGGAGGCTCTAGAGGGCCTGAAGGACCAAGAGCAGGCAGACTACCTTGGAATC
ACTGCCTGCTGCACCAGTCACTTGGCCTATAAGTTCTACAACCAGAAGCTCTATGCTGAG
GCCAGCACCATCACTGAACCTTTCTGTCAGAAGATTGGACTGGCAACATCTGGAACATAC
CCTGGGGTGCCTCCTGAGAAGCTGCACAAGTGCTTCCGGTTACATGTAGAGAGCCTGAAG
AAGCTAGGCCAGCCAGCCCAGGGATGCAGGATGGTGGCTCTGTGGCTGAAGGCCCTGCAG
CCCTGCACCCTCGAGCAAATGGCGGAGCCCATCAGTTTCTGGGTCCGTGTCAAGATGGAT
GCCGCCAAGGCTGGTGACAAGGAACTGCAGCTCAAGACCCTTCGCGATAGTCTGGCTGGT
TGGGACACAGAGCTGCTGACACCCTTGCTGGTAGAAGAGTTGCGAAGCTATAAAGTGATC
CGGGCCGACACAGGACAAGAACGCTTCAATGTGATTTGTGACTTGTTGGAGCTGAGTACA
GAAGAGACACCAGCTGGGGCCTGGGCACGGGCCACCTATTTGATAGAGCTTGCCCAAGTG
CTGTGCTACTATGACTTTGCCAAGCATGCCAACTGCTCAGCTTTGGAGGCTGTGCAGGAG
GCCCTGAAACTGTTAGAGTCTGTACAGCCGGAAGGCCAGGCCACAGACCAGTTTTTGGAT
GATAAGGCACAGGCTTTGCTGTGGCTTTACATCTGTAGCCTGGAGACCAAAATGCAGAAA
GGCATTGAACAGGACTTGAGGCTGAAGTTGCAGCCCAGCTCGATAGAATTGGAAACCAAT
GACTTGAACTATGAGGATAAAATCCAGGATGACCATTTCCTCTACAGTAGCATTGCCTTC
AATCTGGCTGTGGATGCT---------GCTCAGTCTAAATGTTTAGATCAGGCACTGGCC
CTTTGGAAGGAGATGCTAAAAAAAGGGCAGGTGCCCACCGTGAGATGTCTACAACAGACC
ACTGCCTCCCTCCAGATTCTGGCTGCTCTCTATCAGATGGTGGCCAAGCCCCTACAGGCT
CTGGAGACACACTTGTTGCTCCGTACTCTCTCAGAAAATGTTAAGGACTACATTAGAGCA
GCCAGTGCCTCCTGCCATATCACTCGGCTCCTTCTGACACTAGACTGTCCCGGCTATGCT
CAGTTCTACTTGGAGGAGGCAGAGTCCAGTCTGCAGCTCAGTGATCACACCAGTGATGGA
TACTTGCTCCACACCCAAACCTGTGCCCTACTTCGAAGTCAGCTTTACTGCCTCCAGAAA
AAGGTGACTGAAGGCCTCTCTTTGTTGCTGTCTGTGGTACGGGATTCAACCCTTCAAAAA
TCTTCTAAGGCTTGGTACTTGCTTCGGGTCCAGGCTTTGCAGGTGGTGGCTGTCTACCTT
AGTCTTCCCTCGAGCAGTCTTTCTGTCCAGCAGTGGGAGCAACTTTATACTCAAGGCTGG
CAAACCTCTGAGATAGCTCTCATTGAGTCCCACAAGCTCCTTCGAAGCATTATCATCCTT
CTGATGGGCAGAGACTTGCTCTTTGTTCAGCAGTCAGCAGTGGACGCTGCCTTTCTTGAC
TATGGTGAGAACCTAGTACAGAAGTGGCAAGTTCTTGCAGAGGTCCTGGGATGCTCAGAG
AAGCTGGTAACCTTGTTGGGACGCCTGGGCACTGTAAGTGAAGCCAAGGCCTTCTGCCTG
GAGGCACTGAGGCTTGCCATGAAGCTGCAGTGTGTTCGCCAGTGTTCCCTGTTCCTGGTG
CTAAAGGGAGAACTAGAACTAGCCCGAAATGATCTTGACCTTTGCCAGTCGGACTTAGAG
CAAGTGCTGTTTCTGCTTGGGTCTAGTACAGAGTTCGAAGGGATAGCCCAGCTGCCAAAC
ACTGTGAAAAGGATCCATCCCCAGAAAGGACAACAGGAGCCTCGCATACAGCCCGGTTCT
GAGCTATCTGAAGAGGAAGCCTTCCTGAAGGGTCCTGCTCTGCAGCTGGTAGCCACTGTG
GAGAAGGATCCTGGCCCC------------TCAGTGTCCTCCCCTGTTCTGAAAAGCAAG
CCTCGGCCTTGCCCTGCCTTCCTTTCCCACTCGCTTTCCTGCAGCTGCATTCTTTGTACT
GACCCTGCTCTGGTAGTTGTCTGCCTTCGGTGGCTGCTAGTCTCTGCCGGGGCAGAACTG
TCCTCCGGTCATCAGGCCAAAGGCCTGGACATGTTACGGTCTGTGCTCAGGAGATGCCCA
GGGGCCACACATCATCTGGCACAGGTTTTACAAGCTACTTTGAGCCAAGAAGCATCCCCC
TCACCTGCTCCAGGATTCTTAGAGGACCTCATTGCTCAGGCTTATGCTCATTTAGCCCTA
GAAGGCATAAACCATCCACCGGACAAAGGCCTCTGGGACATCCTTGAGACTGGCCTGAAT
TTTGTTGCTTCCAGGACTCCTTTCCTGAACCCCTGGCATGCCAGCCTTCTTGTGACAAAG
AGCCTGGCAACACTATCCAGTCTCAGCTGTTGTACCACTCAGCTCTTTGGGAACACTTGG
GCCTGGCAACCTCCAGCAGCAAAGCTCTCCCAGATGTCAAAGTCTTCTAAAAATCAGAGC
CAAAATGGTCCAGGA---------GAAAGAGGCAAACAAACGGCCTCTAGTGACTTGGCC
CTCCACACTCCCTCCCCAGAGGAGCTGGGTGAGAAGCCTTCAGCCGGGCCAAAGCCCATC
AGGAAGCCTTGTACCCCGAAGCAGCCAGGT---------CAGGCTGGCCCCCATGCATCC
TTCACAGTGTTTGATGAGGAACTTTCTAGCCAAGGCAAATCCGATTTAGCCAAGGCCCCG
AGGGTGAGGTGCAGAGTCCAAACTCGTCTGAAGGTGAACTTTAGCGATGACGAT------
GAAGATCGTCCGACCCCTTCCCATGGACTGGCTGAAAAACCCAAGAGACGAGGAGCTGCC
CCT------------------------CGAGGCAGGGGGAGGGGGGGCAGGGCCTTGAGG
---------CTGAAGACGGATGCCCAAGGTGATCCAGGGGGCTCTGGG---------GAC
CAATCTGCCTGTATCAGGCGAACTCGCCAGAGCCACAAAGCGGGGGTCGAGGAGCAAGTC
CCTCAGAGGGCCCTTCGACGGCAGGCCAATGTAGAC---------GTGGAGCTCATGAGG
ACCATTCCTGAAGAACAG---ACAACCACGAAACTGGACATGAGTGTGGAGATGCTGCAA
GATTCCGATGAGGGAGGCAGAGCCTCAGGACAGAATGCC---------TGGCAGGACACT
GCCATGGGAGAGTGTGAAGTGGTGAGACGAGATGCCAGCAAGGAAGTGCCACCTTTCCCA
CCCCTAGAGAAGAGGGAAGGTGATCGAAGTCAGCATGGTCCCCAGACCAGGCCTGCATCT
ACCCCGGCAGCCTTTGGCCAGCCCACCCTCGAATCCATCTATGACTCCCTGAGCATTGCC
TTCCGCTGTGTCAGCCACTGCCCCCCGAGTGAGCTCTATGCTCAGCTGTGTCGTCTCCTT
GCTCTGTGCCTGGGACACCGGGACCCCCACACCACTGCCTTGTTGGTCACTGAGTCTATG
TCCATCACCTCTCGGCACCAGCTGCTCACCACCGTGCACCGTCATCTCCACAAAGCCCAG
AAG---CGGCAAGCAGCAGATGTGGTGGAGCAGCTCCAGGGCCTGAGCCTACAGGAAGAG
CCCAGAGGGGTCCCCTTTGGCCGCCTGCAGCACCTCTTTTCATTCAGGACACCCACCAGT
GGCTGCTTCCCGCAGCCCGAGAAGGAGAGCTTCCAGGAGCTTCTGGCTCAGATGCCTAGC
GGAGTGACAGTGTGTGTGCTGGCTTTGGTCAGCCTCCAGTCTGGAACTGTCAGGGATACA
TTACTATTGACACGGCTGGAAAAGAACACTCCCCCCGTCACCATTCAGATACCCACTGCC
CAAACAAAGCTGCCTCTGAGTTCGGCCTTGGAAGAGTTTAATTTAATCCAGAAAGAACAG
AAGGAGAATAGCAACTGTACAGAGAAGTCCAAGTGGTGGGCAACTCGGCTGAAACTGGAT
CGAAGGATGGAGGTATTT------------------------------------------
------------------------------------------------------------
---------------GGTTGGGGC------------------------------------
------------------------------------------------------------
------------------------------------------------------------
------------------------------------------------------------
---------------------------------------------CCTTCTTTCCAC---
------------------------------------------------------------
------------------------------------------------------------
------------------------------------------------AGGGAATTTCCA
TCATCT------------------------------------------------------
------------------------------------------------------------
------------------------------------------------------------
------------------------------------------------------------
------------------------------------------------------------
------------------------------------------------------------
------------------------------------------------------------
---------------------------------------
>Orangutan|ENSPPYG00000004574|ENSPPYT00000005421
------------------------------------------------------------
------------ATGAGGAGCTTCAAAAGAGTCAACTTTGGGACTCTGCTAAGCAGCCGG
AAGGAGGCTGAAGAGTTGCTGCCCGACTTGAAGGAGTTCCTGTCCAACCCTCCAGCTGGT
TTTCCCAGCAGCCGATCT---GATGCTGAGAGGAGACAAGCTTGTGATGCCATCCTGAGG
GCTTGCAACCAGCAGCTGACTGCTAAGCTAGCTTGCCCTAGGCATCTGGGGAGCCTGCTG
GAGCTGGCAGAGCTGGCCTGTGATGGCTACTTGGTGTCTACCCCACAGCGTCCTCCCCTC
TACCTGGAACGAATTCTCTTCGTCTTACTGCGGAATGCTGCTGCACAAGGAAGCCCAGAG
GCCACAATCCGCCTTGCTCAGCCCCTCCATGCCTGCTTGGTGCAGTGCTCTCGCGAGGCT
GCTCCCCAGGACTATGAGGCCGTGGCTCGGGGCAGCTTTTCTCTGCTTTGGAAGGGGGCA
GAAGCCCTGTTGGAACGGCGAGCTGCATTTGCAGCTCGGCTGAAGGCCTTGAGCTTCCTA
GTACTCTTGGAGGATGAAAGTACCCCTTGTGAGGTTCCTCACTTTGCTTCTCCAACAGCC
TGTCGAGTGGTAGCTGCCCATCAGCTATTTGATGCCAGTGGCCATGGTCTAAATGAAGCA
GATGCTGATTTCCTAGATGACCTGCTCTCCAGGCACGTGATCAGAGCCTTGGTGGGTGAG
AGAGGGAGCTCTTCTGGGCTTCTTTCTCCCCAGAGGGCCCTCTGCCTCTTGGAGCTCACC
TTGGAACACTGCCGTCGCTTTTGCTGGAGCCGCCACCATGACAGAGCCATCAGCGCAGTG
GAGAAGGCTCACAGTTACCTAAGGAACACCAATCTAGCCCCTAGCCTTCAGCTATGTCAG
CTGGGGGTTAAGCTGCTGCAGGTTGGGGAGGAAGGACCTCAGGCAGTGGCCAAGCTTCTG
ATCAAGGCATCAGCTGTCCTGAGCAAGAGTATGGAGGCACCATCACCCCCACTTCGGGCA
TTGTATGAGAGCTGCCAGTTCTTCCTTTCAGGCCTGGAACGAGGCACCAAGAGGCGCTAC
AGACTTGATGCCATTCTGAGCCTCTTTGCTTTTCTTGGAGGGTACTGCTCTCTTCTGCAG
CAGCTACGGGATGATGGTGTGTATGGGGGCTCCTCCAAGCAACAGCAGTCTTTTCTTCAG
ATATACTTTCAGGGACTTCACCTCTACACTGTGGTGGTTTATGACTTTGCCCAAGGCTGT
CAGATAGTTGATTTGGCTGACCTGACCCAACTAGTGGAGAGTTGTAAATCTACCGTTGTC
TGGATGCTGGAGGCCTTAGAGGGCCTGTCGGGCCAAGAGCTGACGGACTACATGGGGATG
ACCGCTTCTTACACCAGTAATTTGGCCTACAGCTTCTATAGTCACAAGCTCTATGCCGAG
GCCTGTGCCATCTCCGAGCCGCTCTGTCAGCACCTGGGTTTGGTGAAGCCAGGCACTTAT
CCTGAGGTGCCTCCTGAGAAGTTGCACAGGTGCTTCCGGCTACAAGTAGAGAGTTTGAAG
AAACTGGGTAAACAGGCCCAGGGCTGCAAGATGGTGATTTTGTGGCTGGCAGCCCTGCAA
CCCTGTAGCCCTGAACACATGGCTGAGCCAGTCACTTTCTGGGTTCGGGTCAAGATGGAT
GCGGCCAGGGCTGGAGACAAGGAGCTACAGCTAAAGACTCTGCGAGACAACCTCAGTGGC
TGGGACCCGGAGACCCTGGCCCTCCTGCTGAGGGAAGAGCTGCAGGCTTACAAGGCGGTG
CGGGCCGACACTGGACAGGAACGCTTCAACATCATCTGTGACCTCCTGGAGCTGAGCCCT
GGGGAGACACCAGCCGGGGCCTGGGCACGAGCCACCCACCTGGTAGAACTGGCTCAGGTG
CTCTGCTACCACGACTTTACGCAGCAGACCAACTGCTCTGCTCTGGATGCTATCCGGGAA
GCCCTGCAGCTTCTGGAGTCTGTGAGGCCTGAGGCCCAGGCCAGAGATCAGCTTCTGGAC
GATAAAGCACAGGCCTTGCTGTGGCTTTACATCTGTACTCTGGAAGCCAAAATGCAGGAA
GGCATCGAGCGGGATCGGAGAGCCCAGGCCCCTGGTAACTTGGAGGAATTTGAAGTCAAT
GACCTGAACTATGAAGATAAACTCCAGGAAGATCGTTTCCTATACAGTAACATTGCCTTC
AACCTGGCTGCAGATGCT---------GCTCAGTCCAAATGCCTGGACCAAGCCCTGGCC
CTGTGGAAGGAGCTGCTTACAAAGGGGCAGGCCCCAGCTGTACGGTGTCTCCAGCAGACA
GCAGCCTCACTGCAGATCCTAGCAGCCCTCTACCAGCTGGTGGCAAAG------------
------------------------------------------------------------
------------------------------------------------------------
---TTACACCTGGAAGAGGCAGCATCGCGCCTGAAGCATCTCAATCAGACCACTGACACA
TACCTGCTCCTTTCCCTGACCTGTGATCTGCTTCGAAGTCAACTCTACTGGACTCACCAG
AAGGTGACTGAGGGTGTCTCTCTGCTGCTGTCTGTGCTTCGGGATCCTGCCCTCCAGAAG
TCCTCCAAGGCTTGGTACTTGCTGCGTGTCCAGGTCCTGCAGCTGGTGGCAGCTTACCTT
AGCCTCCCGTCAAACAGCCTCTCACACTCCCTGTGGGAGCAGCTCTGTGCCCAAGGCTGG
CAGACGCCTGAGATAGCTCTCATAGACTCCCATAAGCTCCTCCGAAGCATCATCCTCCTG
CTGATGGGCAGTGACATTCTCTCAACTCAGAAGGCAGCTGTGGAGACATCGTTTTTGGAC
TATGGTGAAAATCTGGTACAAAAATGGCAGGTTCTTTCAGAGGTGCTGAGCTGCTCAGAG
AAGCTGGTCTGCCACCTGGGCCGCCTGGGTAGCGTGAGTGAAGCCAAGGCCTTTTGCTTG
GAGGCCCTAAAACTTACAACAAAGCTGCAGATACCACGCCAGTGTGCCCTGTTCCTGGTG
CTGAAGGGCGAGCTGGAGCTGGCCCGCAATGACATTGATCTCTGTCAGTCGGACCTGCAG
CAGGTTCTGTTCTTGCTTGAGTCTTGCACAGAGTTTGGTGGGGTGACTCAGCACCTGGAC
TCTGTGAAGAAGGTCCACCTGCAGAAGGGGAAGCAGCAGGCCCAGGTCCCCTGTCCTCCA
CAGCTCCCAGAGGAGGAGCTCTTCCTAAGAGGCCCTGCTCTAGAGCTGGTGGCCACTGTG
GCCAAGGAGCCTGGCCCCATAGCACCTTCTACAAACTCCTCCCCAGTCTTGAAAACCAAG
CCCCAGCCCATACCCAACTTCCTGTCCCATTCACCCACCTGTGACTGCTCGCTCTGCGCC
AGCCCTGTCCTCACAGCAGTCTGTCTGCGCTGGGTATTGGTCACGGCAGGGGTGAGGCTG
GCCATGGGCCACCAGGCCCAGGGTCTGGATCTGCTGCAGGTCGTGCTGAAGGGCTGTCCT
GAAGCCGCCGAGCGCCTCACCCAAGCTCTCCAAGCTTCCCTGAATCATAAAACACCCCCC
TCCTTGGTTCCAAGCCTCTTGGATGAGATCTTGGCTCAAGCATACACACTGTTGGCACTG
GAGGGCCTGAGCCAGCCATCAAACAAGAGCCTGCAGAAGGTTCTAGAGTCAGGGCTGAAG
TTTGTAGCAGCACGGATACCCCACCTAGAGCCCTGGCGAGCCAGCCTGCTCTTGATTTGG
GCCCTCACAAAGCTAGCTGGCCTCAGCTGCTGTACTACCCAACTTTTTGCAAGCTCCTGG
GGCTGGCGGCCACCATTAATAAAAAGTGTCCCTGGCTCAGAGCCCTCTAAGACTCAGGGC
CAAAAACGTTCTGGA---------CGAGGGCGCCAAAAGGTAGCCTCTGCTCCCCTGAGC
CTCAATAATACCTCTCAGAAAGGTCTG---------GAAGGTAGAGGACTT---------
------CCCTGCACACCTAAACCCCCAGGCCGAATCAGGCAAGCTGGCCCTCATGTCCCC
TTCACGGTGTTTGAGGAAGTCTGCCCTACAAAGAGCAAGCCTGAAGTTCCCCAGGCCCCC
AGGGTACAACAGAGAGTCCAGACGCGCCTCAAGGTGAACTTCAGTGATGACAGTGACTTG
GAAGACCCTGTCTCAGCTGAGGCCTGGCTGGCAGAGGAGGCTAAGAGACGGGGCACTGCT
TCC------------------------CGGGGCCGG---------GGGCGAGCAAGGAAG
GGTATGAGCCTAAAGACGGATGCCGTGGTTGCCCCAGGTAGTGCCCCTGGGAACCCTGGC
CTGAGTGGCAGGAGCTGGAGGGCCAAGAAGGTGGCATCAAGACATTGTGAGGAGCAGCGT
CCCCGGAGGGCC---AATGACCAGGCCAGGCCTGGC---------CCTGAGATCATGAGG
ACCATCCCTGAGGAGGAACTGACTGACAACTGGAGAGAAATGAGCTTTGAGATCCTCAGG
GGCTCTGATGGGGAAGACTCAGCCTCAGGTGGGAAGGCTCCAGCGCCGGGCCCTGAGGCA
GCTTCTGGAGAATGGGAGCTGCTGAGGCTGGATTCCAGCAAGAAGGAACTGCCCAGCCCA
TGCCCAGACAAG---GACAGTGACAAGGACCTT---GGTCCTCGGCTCCAGCTCCCCTCA
GCCCCCGTAGCCACTGGTCTTTCTACCCTGGACTCCATCTGTGACTCCCTGAGTGTTGCT
TTCCGGGGCATTAGTCACTGTCCTCCTAGTGGGCTCTATGCCCACCTCTGCCGCTTCCTG
GCCTTGTGCCTGGGCCACCGGGATCCTTATGCCACTGCTTTCCTTGTCACCGAGTCTGTC
TCCATCACGTGTCGCCACCAGCTGCTCACCCACCTCCACAGACAGCTCAGCAAGACCCAG
AAGCACCGAGGATCACTTGAAATAGCAGACCAGCTGCAGAGGCTGAGCCTTCAGGAGACG
CCTAGAGATGTCCCCCTGGCCCGCATCCAGCGCCTCTTTTCCTTCAGGGCTTTGGGATCT
GGCCACTTCCCCCAGCCTGAAAAGGAGAGTTTCCAGGAGCGCCTGGCTCTGATCCCCAGT
GGGGTGACTGTGTGTGTGTTGGCCCTGGCCACCCTCCAGCCCGGAACCGTGGGCAACACC
CTCCTGCTGACCCGGCTGGAAAAGGACAGTCCCCCAGTCAGTGTGCAGATTCCCACTGGC
CAGAACAAGCTTCCTCTGCGTTCAGTCCTGAATGAATTCGATGCCATCCAGAAGGCACAG
AAAGAGAACAGCAGCTGTACTGACAAGCGAGAATGGTGGACGGGGCGGCTGGCACTGGAC
CACAGGATGGAGGTTCTCATCGCTTCCCTAGAGAAGTCTGTGCTGGGCTGCTGGAAGGGG
CTGCTGCTGCCGTCCAGTGAGGAGCCCGGCCCTGCCCAGGAGGCCTCCCGCCTACAGGAG
CTGCTACAGGAATGTGGCTGGAAATATCCTGACCCCACTCTGCTGAAAATCATGCTCAGT
GGTGCCGGTGCCCTCACCCCTCAGGACATTCAGGCCCTGGCCTACGGGCTGTGCCCAACC
CAGCCAAAGCGAGCCCAGGAGCTCCTGAATGAGGCAGTAGGACGGCTACAGGGCCTGACA
---GTACCAGGCAATAGCCACCTTGTCTTGGTCCTAGACAAGGACTTGCAGAAGCTGCCG
TGGGAAAGCATGCCCAGCCTCCAGGCACTGCCTGTCACCCGGCTGCCCTCCTTCCGCTTC
CTACTCAGCTACTCCATCATCAAAGAGTATGGGGCCTCGCCAGTGCTGAGTCAAGGGGTG
AATCCGCGAAGTACCTTCTATGTCCTGAACCCTCACAATAACCTGTCAAGCACAGAGGAG
CAATTTCGAGCCAATTTCAGCAGTGAAGCTGGCTGGAGAGGAGTGGTTGGGGAGGTGCCA
AGACCTGAACAGGTGCAAGAAGCCCTGACAAAGCATGATTTGTATATCTATGCAGGGCAT
GGGGCTGGTGCCCGCTTCCTTGACGGGCAGGCTGTCCTGCGGCTGAGCTGTCGGGCAGTG
GCCCTGCTGTTTGGCTGTAGCAGTGCGGCCCTGGCTGTGCATGGAAACCTGGAGGGGGCT
GGCATTGTGCTCAAGTACATCATGGCTGGTTGCCCCTTGTTT------CTGGGTAATCTC
TGGGATGTGACTGACCGTGACATTGACCGCTACACGGAAGCTCTGCTGCAGGGC------
---------------TGGCTTGGAGCGGGCCCAGGGGCCCCCCTTCTCTACTATGTAAAC
CAGGCCCGCCAAGCTCCCCGACTCAAGTATCTTATTGGGGCTGCACCTATAGCCTATGGC
TTGCCTGTCTCTCTGCGG---------------------
>Elephant|ENSLAFG00000008351|ENSLAFT00000008352
------------------------------------------------------------
------------ATGAGGAACTTTAAAGGAGTCAACTTTGGGACTCTGCTAAGCAGTCAG
AAGGAAGCTGAAGAGTTGCTGCCTGAATTGAAGGAGTTCCTGTCCAAGCCTCCAGCTGGT
CCTCCCAGCTGCCGATAT---GATGTAGAAAGAAGACAAGCCTGTGATGCTATCCTGAGG
GCTTGCAATCAGCAGCTGACTGCCAAACTGGCTTGCCGTGAACACCTGGGGAGCCTGCTG
GAGCTGGCAGAACTGGCCTGCCATGGCTACTTGATGTATACTCCCCAACGCCCTCCCCTC
TACTTAGAACGCATTCTCTTCATCTTCTTGCGGAATGTTGCCGCACAGGGCGGCCCAGAG
GCTACGCTTCGCCTCGCCCAGCCCCTGCATGCCTGCTTGATGCAGTGCTCTCACCAAGCT
GCTTCCCAGGACTATGAGGCTGTGGCCCGGGGCAGCTTTTCTCTGCTTTGGAAGGGGGCA
GAAGCCCTGGTGGAGCCGAGAGCT------------------------------------
---------------------ACCCCCTGTGAGGTTCCCCACTTTGCTTCTCCAACAGCC
TGTCGAGTAGTAGCTGCCCATCAGCTGTTTGATTCCAGTGGGCATGGTTTGAGTGAAGCA
GATGCTGATTTCCTAGAAGACCTGCTCTCCAGGCATGTGATCAGAGTCTTGGTGGGTGAG
GGAGGGAGCTGTTCTGGCCCCCTTTCTCCCCAGAGGGCCCTCTGCTTCTTAGAGCTCACC
CTGGAACATTGTCGTCGTTTCTGCTGGAGCCACCACCACAGCAGGGCCACCAGAGTGGTC
AAAAAGGCCCATGGTTACCTAAAGAACACAGATCTGGCCCCCAGTCTCCAGCTGTGCCAG
CTGGGGGTTGAGCTGCTGCAGGTCGGAGAGGGAGGACCCCAGGGAGTGGCCAAGCTTCTG
ATCAAGGCATCAGCTGTCCTGACTGCCAGTATGGAGGCACCATCACCACCGCTGCGGGCA
TTGTGTGACAGCTGCCAGTTCTTCCTCTCAGGCCTGGAGAGAGGCTCCAAGAGGTGCCAC
AGACCTGAAGCTGTTCTGGGCCTCTTCGCTTTCCTTGGCAGCTACTGCTCCCTTATCCGG
CAGCTGCGGGAT---GGTGTCTGTGGGAACTCCTCTAAGCAGCAGCAGTCTTTGGTTCAG
ATGCACTTTCAGGGACTTCACCTCTACACTGTGGTGGTTTATGACTTTGCTCAAGGCTGT
CAGGTAGCTGATTTGGCTGACCTGGCCCAGATAGTGGAGAGTTGCAAATCAACTGTTGTC
TGGATGCTGGAGGCCTTAGAGGGTCTGTCAGGCCCAGAGCTGACGGACTATCTGGGGATG
ACTGCTTCTTACACCAGTAACTTGGCCTACAGCTTCTATAGTCACAAGCTCTATGCCGAG
GCTTGTGCCATCTCTGAGCCCCTCTGTCAGCACTTGGGCTTGGCGAAGCCAGGCGCCTGT
CCTGAGGTGCCTCCTGAGAAGCTGCATAGGTGCTTCCGGCTACATGTGGAGAGTTTGAAG
AAACTGGGTAAGCAGGCCCAGGGCTGCAAGATGGTGACTTTGTGGCTGGCAGCCCTGAGG
CCCTGTGGCCCTGAACACATGGCTGAGCCAGTCAACTTCTGGGTTCGGGTCAAGATGGAT
GCGGCCAGGGCTGGAGACAAGGAGCTACAGCTGAAGACTCTGCGTGACAGCCTGAGTGAC
TGGGACCTGGAGACCCTCAGCCTTCTGCTCAGGGAGGAGCTGCAGGCCTACAAGGCAGTG
CGGGCTGACACAGGGCAGGAACGGTTCAACGTCATCTGTGACCTGTTGGAGCTGAGCCCT
GAGGAGACACCTGCTGGGGCGTGGGCGCGAGCCACCCACCTGGTGGAACTGGCTCAAGTG
CTCTGCTACCACAACTTTGCCCAGCAGACTGACTGCTCTGCCCTGGATGCTATCCGGGAA
GCCCTGCAGCTTCTGAAGTCTGTGAGGCCCAAGGCCCAAACTGAGGATCGGCTCCTGGAC
GATAAAGCACAGGCCCTGCTGTGGCTCTACATCTGCACCCTGGAGGCCAAAATGCAGGAA
GGTATTGAGCGGGATCGGAGAGCCCAGGCCCCTCATAACCTGGAGGAATTTGAAGTCAAT
GATCTGAACTATGAAGATAAACTCCAAGAAGATCGTTTCCTGTACAGTAACATTGCCTTC
AACCTGGCTGCAGATGCT---------GCTCAGTCCAAATGCCTGGATCAAGCCCTGGCC
CTGTGGAAGGAGGTGCTTACAAGGGGGCAGGCCCCAGGTGTACGGTGTCTCCAGCAGACA
GCAGCCTCGCTGCAAATCCTCGCAGCCCTCTATCAACTGGTGGCAAAGCCCCTGCAGACT
CTGGAGGTGCTCCTGCTTCTACGAATCGTCTCCAAGAGACTGGAGGACCCCGCGAAGGTA
GCTGGCTCCTCCTGCCACATCACCCAGCTCCTCTTGATGCTCGGCTGTCCCAGCTATGCC
CAGTTGTACCTAAAAGAGGCAGAATCAAGCCTGAGGCTTCTCAGTCGTACCACTGACACG
TACCTGCTCCTTAGCCTGACCTGTGATCTACTTCGAAGTCAACTCTACTGTACTACTCAG
AAGGTGACTGAGGGTGCCTCTCTGCTGCTGTCTGTGCTTCAGGATCCTGGTCTCCAGAAG
TCATCTAAGGCTTGGTACTTGCTGCGGGTCCAGGCCCTGCAGTTGGTGGCAGTCTACCTT
AGCCTCTCCTCGAACACCCTTCCAGTCTCCCTGTGGGAGCAGCTCTGTGCCCAAGGCTGG
CAGACACCCGAGGTAGCGCTCATCGACTCCCATAAACTCCTCCGAAGCATCCTCCTCCTG
CTACTGGGTAGTGATGTGCTCTCAGTTCAAAAAGTGGCTGTGGAGACATCATTTCTGGAC
TATGGTGAAAATCTGGTACAAAAATGGCAGGTTCTTACAGAGGTGCTGAGCTGCTCAGAG
AAGCTGGTCTCCCGCCTGGGCCACCTGGGCAATGTGAGCGAAGCCAAGGCCTTTTGCTTG
GAGGCCCTAAAACTGACGATGAAGCTACAGATACCACGCCAGTGTGCCCTGTTCCTGGTG
CTGAAGGGGGAGCTGGAGCTGGCACGCAGTGACCTGGACCTCTGTCAGTCAGACCTGCAG
CAGGTTCTGTTCTTGCTGGAGTCATGTACAAAGTTTGGTGGGCCTGCCCAGCACCCGGAC
TCTGTGAAGAAGGTCCACCCTCAGAAGGGGAAGCAGCAGGCCGGGGTCTCCTGTCCTCCA
GAGCTCCTGGAGGAGGAGCTCTTCCTAAGAGGCCCTGCTCTGGAGCTGGTGGCCACTGTG
GCCAAGGAGCCTGGCCCCACAGCACCGTCTACTATCTCCTCCCCGATCCTGAAAACCAAG
CCCCAGGCTAGCCCTGGCTTCCTATCCCACCCGCCCACCTGTGACTGTTCACTCTGTGCC
AGTCCTGTCCTCTCAGTAGTCTGTCTGCGCTGGGCTTTGGTCACAGCAGGGGTGAGGCTG
GCCATGGGCCATCAGGCCCAGGGTCTGGACCTGCTGCAGACTGTACTGAAGGGTTGCCCT
GCAGCCACTAAGCGCCTCGCTCAAGCTCTACAGGCTTCCCTGAATCACAGAGCACCC---
---CCTGACCTGAGCCTCTTGGATGAGATCTTGGCTCAAGCATACACACAGCTGGCACTG
GAGAGCCTGAGCCAGCCATCAGACAAGAGCCTGGGTAAGATCCTAGAGTCAGGGCTGAAG
TTTGTGGCAGCGCGGATACCCCTCCTGGAGCCCTGGCGAGCCAGCCTGCTGTTGACTCAA
GCCCTTGCAAAGCTGGCTGGCCTCAACTGCTGTACTACCCAACTTTTTGCAAGCTTCTGG
GGCTGGCAGCCACCAGTAATAAAGACCCCCCCAGCCTCAGAGCCATCTAAGACTCAGAGC
AAAAAACATCTG------------------------------ACCTCTGCTACACTGCCT
GTCCATAACACCTCTTTGAAGGGCCTG---------GAAGGTGGAGGACCA---------
------CCCTGTACACCCAAGCCCCTAGGCCGGGTTAGGCAGGCTGGCCCTCGCATCCCT
TTTACTGTGTTTGAAGAAGTCTTCCCTATGAAGAGCAAGCCTGAGGTTCCCAAGGCCCCC
AGGGTACGACAGAAGGTCCAGACGCGCCTCAAGGTGAACTTCAGTGATGACAGTGACTTG
GAAGACTCTGTCTCAGCTGAGGCACAGCTTACAGAAGAGCCTAAGAGATGTGGCTCTGCT
TCC------------------------CAGGGCCGG---------GGCCGGACTAGGAAG
GGCTCAAGCTCGAAGGCTAATGCGGTGGTTGTCCCAGGTAGTGTCCCTGGGCACCCTGGC
CCAAGTGGCAGGAGTCGGAGCGCCAAGAAGGTGGTATCAGGACATTGTGAAGAGCGG---
---------------------------------GCCCAGAGGGCCCCTGAGATCATGAGG
ACTATCCCAGAGGAGGAACTGGCTGGCAACCAGATGGAAATGAGCTTTGAGATCCTCAGG
GGTTCAGATGGGGAAGATTCAGCCTCAGGTAAGAAGGCACCAGCTCCAGGACCTGATGCA
GCCGTAGGAGAATGTGAGGTATTGAGACGGGATTTCAGCAAGGAGGAGCTGCCCCCTCCG
TGCCCAGACAAG---AAACGCAACAAGGACCTC---GGCCCTCGTCTCCAGCTCCCCTCA
GCCCCTGTAGCCATTGGTCTCTCCACCCTGGATTCCATCTGTGACTCACTGAGCCTTGCT
TTCCGTGGGGTCAGTCACTGCCCTCCTAGTGGACTGTATGCTCACCTCTGCCGCTTCCTG
GCCTTGTGTCTGGGCCACCGGGATCCCTATGCCACTGCCTTCCTTGTCACCGAGTCTGTC
TCTATCACCTGTCGCCACCAGCTGCTCACCCACCTCCACAGGCAGCTCAGCAAGGCCCAG
AAGCACCAAGGATCACTGGAAGTGTCAGAGCAGCTGCAGAGGCTAAGCCTCCAGGAGAAG
GCTGGAGATGTCCCCCTGGCCCACATCCAGCGCCTCTTTTCCTTCAGAGCTTCGGGATCT
GGCCACTTTCCCCAGCCCGAGAAGGAGAGTTTCAAGGAGCGCCTGGCTCTGATCCCCAGT
GGGGTGACTGTGTGTGTGTTGGCCCTGGCCACCCTCCAGCCTGGAACTGTGGGCAACACC
CTCCTGCTGACCCGGCTGGAAAAAGACAATCCCCCGGTCACTGTGCAGATCCCCACTTCC
CAAAGCAAGCTTTCTCTGAGCTCAGCCCTAAAGGAGTTTGATGCCATCCAGAAGGAACAG
AAAGAGAACAGCAGCTGTACTGACAAGCGAGAATGGTGGAAGGGGCGACTCGAACTGGAT
CATAGGATGGAGGTTCTCATCACTTCCCTAGAGAAGTATGTGTTGGGCTGCTGGCGGGGG
CTGTTGCTGCCATCCAGTGAGGACCCAGGCCTTGGCCAGGAGGCTTCCCATTTAGAGGAG
TTGCTGCAGGAATGTGGCTGGAAATATCCCAATCCCACTCTGCTGAAAATCCTGCTCAGC
GGTGCCAGTACTCTCACCCCTCAGGACATTCAGGCCTTGGCCTATGGTCTGTGCCCAGCC
CAGCCGGAGAGAGCCCGAGAGCTCCTAAGTGAGGCAGTGGGACATCTACAAGGTCTGACA
---GTGCCAAGCAATAGGCACCTTGTCTTGGTGCTAGATAAGGACCTGCAGAAGCTGCCA
TGGGAGACCATGCCCAGCCTCCGGGCACTGCCTCTCACCCGTCTGCCCTCCTTCCGCTTT
CTACTCACCTACTCCATCATCAAAGAGTCCGGGGCCTCATCAGTGCTGAGCCAAGGCGTG
GATCCACGTAGCACCTTCTATGTCCTGAACCCTCACAATAACCTGTCAAGCACAGAGGAG
CAATTTCGAGCCACTTTTAGCAGTGAAGCCGGCTGGAGAGGGGTGGTTGGGGAGACCCCA
AGCCCGGAGCAGGTGCAGGCGGCCCTGACGGAGCATGACTTATATATCTATGCAGGACAT
GGGGCTGGTGCCCGCTTCCTAGATGGGCAGGCTGTCCTGCGGCTAAGCTGCCGGGCAGTG
GCCCTGCTGTTTGGCTGCAGCAGTGCGGCCCTGGCTGTGCATGGAAACCTGGAGGGAGCT
GGCATTGTGCTCAAGTATATCATGGCTGGCTGCCCCTTGTTT------CTGGGTAATCTC
TGGGATGTGACTGACCGTGACATTGATCGCTACACGGCGGCTCTGCTGCAGGGC------
---------------TGGCTTGGAGCAGGTCCAGGGGCCCCCCTTCTCTACTATGTCAGC
CAGGCCCGCCAGGCTCCCAGACTCAAGTATCTTATTGGAGCTGCACCAGTCGCCTATGGC
TTGCCTGTCTCTCTCCGTTGC---------------CCT
>Human|ENSG00000135476|ENST00000257934
------------------------------------------------------------
------------ATGAGGAGCTTCAAAAGAGTCAACTTTGGGACTCTGCTAAGCAGCCAG
AAGGAGGCTGAAGAGTTGCTGCCCGCCTTGAAGGAGTTCCTGTCCAACCCTCCAGCTGGT
TTTCCCAGCAGCCGATCT---GATGCTGAGAGGAGACAAGCTTGTGATGCCATCCTGAGG
GCTTGCAACCAGCAGCTGACTGCTAAGCTAGCTTGCCCTAGGCATCTGGGGAGCCTGCTG
GAGCTGGCAGAGCTGGCCTGTGATGGCTACTTAGTGTCTACCCCACAGCGTCCTCCCCTC
TACCTGGAACGAATTCTCTTTGTCTTACTGCGGAATGCTGCTGCACAAGGAAGCCCAGAG
GCCACACTCCGCCTTGCTCAGCCCCTCCATGCCTGCTTGGTGCAGTGCTCTCGCGAGGCT
GCTCCCCAGGACTATGAGGCCGTGGCTCGGGGCAGCTTTTCTCTGCTTTGGAAGGGGGCA
GAAGCCCTGTTGGAACGGCGAGCTGCATTTGCAGCTCGGCTGAAGGCCTTGAGCTTCCTA
GTACTCTTGGAGGATGAAAGTACCCCTTGTGAGGTTCCTCACTTTGCTTCTCCAACAGCC
TGTCGAGCGGTAGCTGCCCATCAGCTATTTGATGCCAGTGGCCATGGTCTAAATGAAGCA
GATGCTGATTTCCTAGATGACCTGCTCTCCAGGCACGTGATCAGAGCCTTGGTGGGTGAG
AGAGGGAGCTCTTCTGGGCTTCTTTCTCCCCAGAGGGCCCTCTGCCTCTTGGAGCTCACC
TTGGAACACTGCCGTCGCTTTTGCTGGAGCCGCCACCATGACAAAGCCATCAGCGCAGTG
GAGAAGGCTCACAGTTACCTAAGGAACACCAATCTAGCCCCTAGCCTTCAGCTATGTCAG
CTGGGGGTTAAGCTGCTGCAGGTTGGGGAGGAAGGACCTCAGGCAGTGGCCAAGCTTCTG
ATCAAGGCATCAGCTGTCCTGAGCAAGAGTATGGAGGCACCATCACCCCCACTTCGGGCA
TTGTATGAGAGCTGCCAGTTCTTCCTTTCAGGCCTGGAACGAGGCACCAAGAGGCGCTAT
AGACTTGATGCCATTCTGAGCCTCTTTGCTTTTCTTGGAGGGTACTGCTCTCTTCTGCAG
CAGCTGCGGGATGATGGTGTGTATGGGGGCTCCTCCAAGCAACAGCAGTCTTTTCTTCAG
ATGTACTTTCAGGGACTTCACCTCTACACTGTGGTGGTTTATGACTTTGCCCAAGGCTGT
CAGATAGTTGATTTGGCTGACCTGACCCAACTAGTGGACAGTTGTAAATCTACCGTTGTC
TGGATGCTGGAGGCCTTAGAGGGCCTGTCGGGCCAAGAGCTGACGGACCACATGGGGATG
ACCGCTTCTTACACCAGTAATTTGGCCTACAGCTTCTATAGTCACAAGCTCTATGCCGAG
GCCTGTGCCATCTCTGAGCCGCTCTGTCAGCACCTGGGTTTGGTGAAGCCAGGCACTTAT
CCCGAGGTGCCTCCTGAGAAGTTGCACAGGTGCTTCCGGCTACAAGTAGAGAGTTTGAAG
AAACTGGGTAAACAGGCCCAGGGCTGCAAGATGGTGATTTTGTGGCTGGCAGCCCTGCAA
CCCTGTAGCCCTGAACACATGGCTGAGCCAGTCACTTTCTGGGTTCGGGTCAAGATGGAT
GCGGCCAGGGCTGGAGACAAGGAGCTACAGCTAAAGACTCTGCGAGACAGCCTCAGTGGC
TGGGACCCGGAGACCCTGGCCCTCCTGCTGAGGGAGGAGCTGCAGGCCTACAAGGCGGTG
CGGGCCGACACTGGACAGGAACGCTTCAACATCATCTGTGACCTCCTGGAGCTGAGCCCC
GAGGAGACACCAGCCGGGGCCTGGGCACGAGCCACCCACCTGGTAGAACTGGCTCAGGTG
CTCTGCTACCACGACTTTACGCAGCAGACCAACTGCTCTGCTCTGGATGCTATCCGGGAA
GCCCTGCAGCTTCTGGACTCTGTGAGGCCTGAGGCCCAGGCCAGAGATCAGCTTCTGGAC
GATAAAGCACAGGCCTTGCTGTGGCTTTACATCTGTACTCTGGAAGCCAAAATGCAGGAA
GGTATCGAGCGGGATCGGAGAGCCCAGGCCCCTGGTAACTTGGAGGAATTTGAAGTCAAT
GACCTGAACTATGAAGATAAACTCCAGGAAGATCGTTTCCTATACAGTAACATTGCCTTC
AACCTGGCTGCAGATGCT---------GCTCAGTCCAAATGCCTGGACCAAGCCCTGGCC
CTGTGGAAGGAGCTGCTTACAAAGGGGCAGGCCCCAGCTGTACGGTGTCTCCAGCAGACA
GCAGCCTCACTGCAGATCCTAGCAGCCCTCTACCAGCTGGTGGCAAAGCCCATGCAGGCT
CTGGAGGTCCTCCTGCTGCTACGGATTGTCTCTGAGAGACTGAAGGACCACTCGAAGGCA
GCTGGCTCCTCCTGCCACATCACCCAGCTCCTCCTGACCCTCGGCTGTCCCAGCTATGCC
CAGTTACACCTGGAAGAGGCAGCATCGAGCCTGAAGCATCTCGATCAGACTACTGACACA
TACCTGCTCCTTTCCCTGACCTGTGATCTGCTTCGAAGTCAACTCTACTGGACTCACCAG
AAGGTGACCAAGGGTGTCTCTCTGCTGCTGTCTGTGCTTCGGGATCCTGCCCTCCAGAAG
TCCTCCAAGGCTTGGTACTTGCTGCGTGTCCAGGTCCTGCAGCTGGTGGCAGCTTACCTT
AGCCTCCCGTCAAACAACCTCTCACACTCCCTGTGGGAGCAGCTCTGTGCCCAAGGCTGG
CAGACACCTGAGATAGCTCTCATAGACTCCCATAAGCTCCTCCGAAGCATCATCCTCCTG
CTGATGGGCAGTGACATTCTCTCAACTCAGAAAGCAGCTGTGGAGACATCGTTTTTGGAC
TATGGTGAAAATCTGGTACAAAAATGGCAGGTTCTTTCAGAGGTGCTGAGCTGCTCAGAG
AAGCTGGTCTGCCACCTGGGCCGCCTGGGTAGTGTGAGTGAAGCCAAGGCCTTTTGCTTG
GAGGCCCTAAAACTTACAACAAAGCTGCAGATACCACGCCAGTGTGCCCTGTTCCTGGTG
CTGAAGGGCGAGCTGGAGCTGGCCCGCAATGACATTGATCTCTGTCAGTCGGACCTGCAG
CAGGTTCTGTTCTTGCTTGAGTCTTGCACAGAGTTTGGTGGGGTGACTCAGCACCTGGAC
TCTGTGAAGAAGGTCCACCTGCAGAAGGGGAAGCAGCAGGCCCAGGTCCCCTGTCCTCCA
CAGCTCCCAGAGGAGGAGCTCTTCCTAAGAGGCCCTGCTCTAGAGCTGGTGGCCACTGTG
GCCAAGGAGCCTGGCCCCATAGCACCTTCTACAAACTCCTCCCCAGTCTTGAAAACCAAG
CCCCAGCCCATACCCAACTTCCTGTCCCATTCACCCACCTGTGACTGCTCGCTCTGCGCC
AGCCCTGTCCTCACAGCAGTCTGTCTGCGCTGGGTATTGGTCACGGCAGGGGTGAGGCTG
GCCATGGGCCACCAAGCCCAGGGTCTGGATCTGCTGCAGGTCGTGCTGAAGGGCTGTCCT
GAAGCCGCTGAGCGCCTCACCCAAGCTCTCCAAGCTTCCCTGAATCATAAAACACCCCCC
TCCTTGGTTCCAAGCCTCTTGGATGAGATCTTGGCTCAAGCATACACACTGTTGGCACTG
GAGGGCCTGAACCAGCCATCAAACGAGAGCCTGCAGAAGGTTCTACAGTCAGGGCTGAAG
TTTGTAGCAGCACGGATACCCCACCTAGAGCCCTGGCGAGCCAGCCTGCTCTTGATTTGG
GCCCTCACAAAACTAGGTGGCCTCAGCTGCTGTACTACCCAACTTTTTGCAAGCTCCTGG
GGCTGGCAGCCACCATTAATAAAAAGTGTCCCTGGCTCAGAGCCCTCTAAGACTCAGGGC
CAAAAACGTTCTGGA---------CGAGGGCGCCAAAAGTTAGCCTCTGCTCCCCTGCGC
CTCAATAATACCTCTCAGAAAGGTCTG---------GAAGGTAGAGGACTG---------
------CCCTGCACACCTAAACCCCCAGACCGGATCAGGCAAGCTGGCCCTCATGTCCCC
TTCACGGTGTTTGAGGAAGTCTGCCCTACAGAGAGCAAGCCTGAAGTACCCCAGGCCCCC
AGGGTACAACAGAGAGTCCAGACGCGCCTCAAGGTGAACTTCAGTGATGACAGTGACTTG
GAAGACCCTGTCTCAGCTGAGGCCTGGCTGGCAGAGGAGCCTAAGAGACGGGGCACTGCT
TCC------------------------CGGGGCCGG---------GGGCGAGCAAGGAAG
GGCCTGAGCCTAAAGACGGATGCCGTGGTTGCCCCAGGTAGTGCCCCTGGGAACCCTGGC
CTGAATGGCAGGAGCCGGAGGGCCAAGAAGGTGGCATCAAGACATTGTGAGGAGCGGCGT
CCCCAGAGGGCC---AGTGACCAGGCCAGGCCTGGC---------CCTGAGATCATGAGG
ACCATCCCTGAGGAAGAACTGACTGACAACTGGAGAAAAATGAGCTTTGAGATCCTCAGG
GGCTCTGACGGGGAAGACTCAGCCTCAGGTGGGAAGACTCCAGCTCCGGGCCCTGAGGCA
GCTTCTGGAGAATGGGAGCTGCTGAGGCTGGATTCCAGCAAGAAGAAGCTGCCCAGCCCA
TGCCCAGACAAG---GAGAGTGACAAGGACCTT---GGTCCTCGGCTCCGGCTCCCCTCA
GCCCCCGTAGCCACTGGTCTTTCTACCCTGGACTCCATCTGTGACTCCCTGAGTGTTGCT
TTCCGGGGCATTAGTCACTGTCCTCCTAGTGGGCTCTATGCCCACCTCTGCCGCTTCCTG
GCCTTGTGCCTGGGCCACCGGGATCCTTATGCCACTGCTTTCCTTGTCACCGAGTCTGTC
TCCATCACCTGTCGCCACCAGCTGCTCACCCACCTCCACAGACAGCTCAGCAAGGCCCAG
AAGCACCGAGGATCACTTGAAATAGCAGACCAGCTGCAGGGGCTGAGCCTTCAGGAGATG
CCTGGAGATGTCCCCCTGGCCCGCATCCAGCGCCTCTTTTCCTTCAGGGCTTTGGAATCT
GGCCACTTCCCCCAGCCTGAAAAGGAGAGTTTCCAGGAGCGCCTGGCTCTGATCCCCAGT
GGGGTGACTGTGTGTGTGTTGGCCCTGGCCACCCTCCAGCCCGGAACCGTGGGCAACACC
CTCCTGCTGACCCGGCTGGAAAAGGACAGTCCCCCAGTCAGTGTGCAGATTCCCACTGGC
CAGAACAAGCTTCATCTGCGTTCAGTCCTGAATGAGTTTGATGCCATCCAGAAGGCACAG
AAAGAGAACAGCAGCTGTACTGACAAGCGAGAATGGTGGACAGGGCGGCTGGCACTGGAC
CACAGGATGGAGGTTCTCATCGCTTCCCTAGAGAAGTCTGTGCTGGGCTGCTGGAAGGGG
CTGCTGCTGCCGTCCAGTGAGGAGCCCGGCCCTGCCCAGGAGGCCTCCCGCCTACAGGAG
CTGCTACAGGACTGTGGCTGGAAATATCCTGACCGCACTCTGCTGAAAATCATGCTCAGT
GGTGCCGGTGCCCTCACCCCTCAGGACATTCAGGCCCTGGCCTACGGGCTGTGCCCAACC
CAGCCAGAGCGAGCCCAGGAGCTCCTGAATGAGGCAGTAGGACGTCTACAGGGCCTGACA
---GTACCAAGCAATAGCCACCTTGTCTTGGTCCTAGACAAGGACTTGCAGAAGCTGCCG
TGGGAAAGCATGCCCAGCCTCCAAGCACTGCCTGTCACCCGGCTGCCCTCCTTCCGCTTC
CTACTCAGCTACTCCATCATCAAAGAGTATGGGGCCTCGCCAGTGCTGAGTCAAGGGGTG
GATCCACGAAGTACCTTCTATGTCCTGAACCCTCACAATAACCTGTCAAGCACAGAGGAG
CAATTTCGAGCCAATTTCAGCAGTGAAGCTGGCTGGAGAGGAGTGGTTGGGGAGGTGCCA
AGACCTGAACAGGTGCAGGAAGCCCTGACAAAGCATGATTTGTATATCTATGCAGGGCAT
GGGGCTGGTGCCCGCTTCCTTGATGGGCAGGCTGTCCTGCGGCTGAGCTGTCGGGCAGTG
GCCCTGCTGTTTGGCTGTAGCAGTGCGGCCCTGGCTGTGCGTGGAAACCTGGAGGGGGCT
GGCATCGTGCTCAAGTACATCATGGCTGGTTGCCCCTTGTTT------CTGGGTAATCTC
TGGGATGTGACTGACCGCGACATTGACCGCTACACGGAAGCTCTGCTGCAAGGC------
---------------TGGCTTGGAGCAGGCCCAGGGGCCCCCCTTCTCTACTATGTAAAC
CAGGCCCGCCAAGCTCCCCGACTCAAGTATCTTATTGGGGCTGCACCTATAGCCTATGGC
TTGCCTGTCTCTCTGCGG---------------------
>Dog|ENSCAFG00000007030|ENSCAFT00000011275
------------------------------------------------------------
------------ATGAGAAGCTTCAAAGGAATCGACTTCGGGACCTTGCTAAGCAACCCA
AAGGAGGCTGAAGAATTGCTGCCTGACTTGAAGGAGTTCCTGTCCAAGCTTCCAGCTGGT
TCACCCAGCTGCCGATCT---GATGCCGAGAGGAGACGAGCATGTGATGCCATCTTGAGG
GCTTGCAACCAGCAGCTGACAGCCAGGCTGGCTTGCCCTAGGCACCTGGAGAGTCTGCTG
GACCTGGCAGAGCTGGCTTGCGATGGCTACGTGGTGTTCACCCCCCAGCGCTCACCCCTC
TACCTGGAACGAATTCTCTTCATCTTTCTTCGGAACATTGCCACACAGGGAATCCCAGAG
GCCACACTTCGATTCGCGCAGCCCCTCCATGCCTGTTTGGTGCAGTGCTCTCGCCAAGCT
GCTCCCCAGGACTATGAGGCTGTGGCCCGCGGCAGCTTTTCTCTGCTTTGGAAGGCGGCA
GAAGGCCTGGAGGATCAGCGGGCTGCATTCTCGGCTCGGCTGAAGGCCTTGAGTTTTCTG
GTGCTCTTGGAGGATGAAAGTACCCCTTGTGAGGTTCCCTACTTTGCTTCTCCAACAGCC
TATCGAGTGGCAGTTGCCCATCAGCTATTTGATGCCACTGGGCATGATCTGAATGAAGCA
GATGCTGATTTCCTAGATGACCTGCTCTCCAGGCATGTGATCAAAGCCTTGGTGGGTGAG
GGAGGGGGTCCTCCTGGTCCTCTCTCTCCCCAGAGGGCCCTCTGTCTCTTGGAACTCACC
CTGGAACACTGCCGTCGCCTCTGCTGGAGCTGCCACCATGCCAAGGCTACCAGGGTAGTG
GAGAAGGCCCACAAATACCTAAGGGACACCGATTTGGCCCCCAGCCTCCAGTTATGCCAG
CTTGTGGTTGAACTGCTACAGACCGGGGAGGGAGAACCTCAGGCTCTGGCCAAGCTTCTG
ATCACGGCATCAACTATCCTGAACAACAGCGTGGAGGCCCCATCACCCCCTCTGCGGGCA
TTGTGTGACAGCTGCCAGTTCTTCCTCTCAGCCCTGGAGCGAGGCATCAAGAGGCGCTAT
GGACCTGATGCTGTTCTGGGCCTCTTTGCTTTTCTCAGGGGCTACTATTCTCTCATCCGG
CAGCTGCAGGAC---AGTGTCGGTGGGGACTCCTCCAAGCAGCGGCAGTCTTTAATCCAG
ATGCAGTTTCAGGGACTTCATCTCTACACTGTAGTGGTTTATGACTTTGCGCAAGGCTGT
CAGGTAGCTCAAGTGGCTGACCTGGCCCAGCTAGTGGAAAGTTGCAAATCTACTGTGGCC
TGGATGCTGGAGGTCTTACAGAGCCTGTCAGGCCAAGAGCTGACTGACTACCTGGGCATG
ACTGCCTCCTACACCAGTAACTTGGCCTACAGCTTCTATAGTCACAAGCTGTACGCCGAG
GCCTGTGCCATCTCTGAGCCCCTCTGTCAGCACCTGGGCTTGGCGAAGCTGGGCACCTAT
CCTGAGTTGCCTCCTGAGAAGTTGCACAGATGCTTCCGGCTGCACGGAGAGAGTTTGAAG
AAACTGGGTAAGCAGGCCGAGGGCTGCACGATGGTGACTTTGTGGCTGGCGGCCCTGCGG
CCCTGTGGCCCCCAGCACATGGCTGAGCCAGTCACCTTCTGGGTTCGGGTCAAGATGGAT
GCAGCCAGAGCAGGAGACAAGGAGCTACAGCTGAGGACCCTGCGAGACAGCCTGAGTGCC
TGGGACCCGGAGACCCTGGTCTTCCTGCTGAGGGAAGAGCTGCAGGCCTATAAGGCTGTG
CGAGCGGACACGGGGCAGGAGCGGTTCAACGTCATCTGTGACCTGTTGGAACTGAGCCCT
GAGGAGACACCGGCTGGGGCCTGGGCTCGAGCCACCCACCTGGTGGAACTGGCTCAGGTG
CTCTGCTACCACGACTTTGCCCAGCAGACCAACTGCTCTGCCCTGGATGCTATCCAGGAA
GCCCTGCAGCTTCTAGAGTCTGTGAGGCCCGAGACCCAGGCCCAGGATCAGCTTCTAGAT
GATAAAGCACAGGCCCTGCTGTGGCTCTACATCTGCACTCTGGAGGCCAAGATGCAGGAG
GGTATCGAGCGGGATCGGAGAGCCCAGGCCCCTAATAACCTGGAGGAATTTGAAGTCAAT
GACCTGAACTATGAAGATAAACTGCAGGAAGACCGCTTCCTGTACAGTAACATCGCCTTC
AACCTCGCTGCAGATGCT---------GCTCAGTCCAAATGCCTGGACCAAGCCCTGGCC
CTGTGGAAGGAGGTGCTTACGAAGGCACAGGCGCCTGCTGTCCGTTGTCTCCAGCAGACA
CTGGCCTCTCTGCAGACCCTAGCAGCCCTCTATCAGCTGGCGGCAAAGCCCCTGCAGGCC
CTGGAGGTCCTCCAGCTTGTTCGGATCGTCTCCCAGAGGTTGGAAGATCACGCAAAGGCA
GCTGGCTCCTCCTGCCACACTACCCAGCTGCTCCTGACGCTCGGCTGTCCCAGCTATGCC
CAGCTGCACCTGGAAAAGGCAGACGCCAGCCTGAAGCTTCTGGATCACACCACTGACACG
TACTTGCTCCTTTCGCTGACCTGTGACCTGCTTCGAAGTCACCTCTACTGTGTTCACCAG
AAGGTGCCCGAGGGCGCCGCTCTGCTGCTGTCCGTGCTGCGGGACCCCGCCCTCCAGCGG
CCGTCCAAGGCCTGGTATCTGCTGCGTGTCCAGGCCCTGCAGCTGGTGGCCTGCTACCTC
GGCCTCTCGTCACACAGCCTGCCGGCCCCCCTGCGGGAGCAGCTCTGCACCCAAGGCTGG
CAGACACCCGAGATTGCACTCATCGACTCGCATAAGCTCCTCCGAAGCATCATCCTCCTG
CTTATGGGCAGCGACGTGCTCTCGACGCAGAAGGCAGCTGTGGAGACCCCGTTCCTGGAC
TCCGGGGAAAATCTGGTTCAGAAGTGGCAGGTTCTGACCGAGGTGCTGAGCTGCTCAGAG
ACGCTGGTCTCCCGCCTGGGCCAGCTGGGCAGCGTGAGCGAAGCCAAGGCCTTTTGCTTG
GAGGCCCTGAAACTCACGACGAAGCTGCAGATGCCACGCCAGTGCGCCCTGTTCCTGGTG
CTGAAGGCGGAGCTGGAGCTGGCACGCAACGACCTCGACCTCTGCCAGTCGGACCTGCAG
CAGGTTCTGTTCTTGCTGGAGTCTTGCACAGACTTTGGGGGACTAGCCCAGCCCCTGGAC
TCTGTGAAGAAGGTGCACCTGCAGAAGGGCAAGCAGCAGGCCCAGGCACACCGTCCTCCG
GAGCTTCCAGAAGAGGAGCCCTTCCTCAGAGGCCCTGCTCTGGAGCTGGTAGCCACTGTG
GCCAAGGAGCCTGGCCCCGTAGTGCCTTCTACTAACTCTTCCCCTATCCTGAAGGTGAGG
ACCCCGCCCAGCGCCGGCTTCCTGACCCACCTGCCCACGTGTGACTGCCTCCTCTGTGCC
AGCCCTGTCCTCTCGGCAGTCTGTCTGCGCTGGGCATTGGTCACCGCGAGGGTGCGGCTG
GCCACGGGCCATCAGGCCCAGGGTCTGGATCTGCTGCAGGCCGTGCTGAACGGATGCCCT
GCAGCCACCGAGCGCCTCACCCAAGCTCTGCAGGCTTCCCTGAATCACAAAGCACCCCTG
TCCCCTGTCCCGAGGCTTCTGGATGAGATCCTGGCTCAGGCCTACACACAGCTGGCACTG
GAGGGGCTGAGCCGCCCGTCAAACAAGAGCCTGGGGAAGGTCCTGCAGTCAGCGCTGAGG
TTTGTGGCAGCGCAGGCTCCCCACCTGGAGCCTTGGCGAGCCAGCCTGCTCTGGGTTCGG
GCCCTGGCAAAGCTGGCTGCCCTCAACTGTTGCGCGGCCCAACTTTTTGCAAGCTCCTGG
GGCTGGCAGCCCCCGTCCGTGAAATCGCCCCCAGGCTCAGAGCCGTCTAAGCCTCGGAGT
CAAAAACATTCTGGA---------AGAGAGCATCAACAGGCAGCCTCTTGCACCCCGTCC
CTCCGTAACACCTCTCTGAAAGGTCCG---------GAAGGTGGAGGACTG---------
------CCCTGCACACCTAAGCCCCGGGGCCAGGCCAGGCAGGCAGGCCCTCGTGTCCCT
TTCACCGTGTTTGAGGAAGTCCTCTCTACAAAGAGCAAGCCTGAGGTTCCCAAGGCCCCC
AGGGTACAACAGAGGGTCCAGACGCGACTCAAGGTGAACTTCAGCGATGACAGTGACTTG
GAAGACCGGGTCTCAGTTGAGGCACAGCTTGCAGAGGGGCCCAAGAGACGGGGCACTGCT
TCC------------------------CAGGGCCGG---------GGCCGGGCCAGGAAG
GGCTCGGGCTTGAAGACTGTTTCAGTGGCAGCCCCAGCTAGTGCCCCCCGGCGCCCTGGC
CTCAGTGGCAGGAGCCAGAGGGCCAAGAAGGTGACACCAGGGCACCGTGAAGAGCTG---
---------------------------------GGC---------CCTGAGATCATGAGG
ACCATCCCCGCGGAGGAAATGACTGACGACCAGATGGAACTGAGCTTTGAGATCCTTAGG
GGCTCTGATGGAGAAGACTCTACCTTAGATGGGAAGGCACCCGCTCCAGGACCTGACACG
GCCATAGGCGAATGTGAGGTGTTGAGACGTGATTCCAGCAAAGAGGAGCTGCCCATCCCA
CGCCCAGACAAG---GAGAGAGACAAGGACTTC---GGTCCTCGGCTCCGGCTCCCCTCA
GCCCCTACAGCCATTGGTGTGTCCACCCTGGATTCCATCTGTGACTTGCTGACCGTTGCT
TTCCGTGGGGTGAGTCACTGCCCTCCGAGTGGGCTCTATGCTCATCTCTGCCGCATCCTG
GCTTTGTGCTTGGGGCACCGGGATCCCTGTGCCACTGCCTGCCTCGTCACCGAGTCTGTG
TCCATCACCTGTCGCCACCAACTGCTCACCCACCTCCACAGGCAGCTCAGCAAGGCCCAG
AAGCACCGGGGATCACTCGAAATGGCAGAGGAGCTACAGAGGCTGAGCCTGGAGGAGAAG
CCTAGAGATGTCCCCCTGGCCCGCATCCAGCACCTCTTTTCCTTCGGGGCTTCGGGTTCC
GGTCAATTCCCTGAGCCCGAGAAGGAGAGTTTCCAGGAGCGCCTGGCGCTCATCCCCAGG
GGCGTGACTGTGTGTGTGTTGGCTCTGGCCACGCTCCAGCCTGGAACTGTGGGCAACACC
CTGCTGCTGACCCGGCTGGAAAAAGACAATCCCCCAGTCACTGTGCAGATCCCCACTGCC
CAGAGCAAGCTTCCTCTGAGCGCAGCCCTGAAAGAGTTCGACGCCATCCAGAAGGAACAG
AAGGAGAACAGCAACTGTACAGACAAACGAGAATGGTGGACTGGGCGGCTAGAACTGGAC
CACAGGATGGAGGCTCTCATCACTTCCCTGGAGAAGCATGTGTTGGGCTGCTGGAGGGGA
CTGTTGCTACCATCCAGTGACGACCCTGGCCCTGCACAGGAGGCCTCCCGCCTACAAGAG
TTGCTGCAGGAATGCGGCTGGAAATATCCTGACCCAACTCTGCTGAAAATCATGCTCCAT
AGTGCCAGAACCCTTGCTCCCGAGGACATTCAGACCCTGGCCTATGGGCTGTGCCCAGCC
CAGCCAGAACGAGCCCAGGAGCTTCTGAGTGAGGCCGTAGGACGTCTGCAGGGTCAGACG
---GTACCAAGCAACAGGCACCTTGTCTTAGTGCTAGACAAGGACCTGCAAAAGCTGCCA
TGGGAGAGCATGCCCAGCCTCCGGGCGCTGTCCGTCACTCGGCTGCCCTCCTTCCGCTTC
CTACTCAGTTACTCCATCATCAAAGAGTCTGGGGCCTCGTCAGTGCTAAGCCAAGGGGTG
GATCCACGCAATACCTTCTATGTCCTGAACCCTCACAATAACCTGTCCAGCACAGAGGAG
CAATTTCGAGCCAATTTTAGCAGTGAAGCTGGCTGGAAAGGTGTGGTTGGGGAAAGGCCA
AGCCCAGAACAAATACAGGCGGCCTTGACGGAGCACGACTTATATATCTACGCAGGGCAC
GGGGCTGGGGCCCGCTTCCTGGACGGACAGGCCGTCCTCCGGCTGAGCTGCCGGGCGGTG
GCCCTGCTGTTCGGCTGCAGCAGCGCGGCCCTGGCTGTCCACGGGAGCCTGGAGGGAGCT
GGCATTGTGCTCAAGTACATCATGGCCGGCTGTCCCCTGTTT------CTGGGTAATCTC
TGGGATGTGACTGACCGAGACATTGACCGCTACACGGAGGCTCTGCTGCAGGGC------
---------------TGGCTGCGGGCAGGCCCAGGAGCCCCGCTTCTGTACTACGTCAAC
CAGGCCCGCCAGGCTCCCCGACTCAAGCATCTTATTGGGGCTGCACCTGTGGCGTACGGC
TTGCCCGTCTGCCTGCGG---------------------
>Guinea_Pig|ENSCPOG00000001129|ENSCPOT00000001141
------------------------------------------------------------
------------ATGAGGAACTTCAAAGGAGTCAACTTTGGAACTCTGCTTAGAAGCCAG
AAGGATGCTGAAGAGTTGCTGTCTGACTTGAAGGAGTTCTTGTCCAAGCCTCCAGCAGGT
TTTCCCAGTAGCCGATCT---GACTCTGAGAGGAGACAAACTTGTGATGCCATCCTGAGG
GCTTGCAACCAACAGCTGACGGCCAAGCTGTCTTGCCCTCAACACCTGGGGAGCCTGCTG
GAGCTGGCAGAGCTGGCCTGTGATGGCTATGTGATGTCCACTCCCCAGCGCCCTCCACTC
TACCTGGAACGCATTCTTTTCATTTTACTACGGAATGTTGCTGCTCAGGGAAGCCCCATG
GCCATGCTCCACCTTGCCCAGCCTCTCCATGCCTGCTTCGTTCAGTGCTCTCGCCAAGCT
GCCTCACAGGACTATGAGGCTGTGGCTTGGGGCAGCTTTTCTCTGCTTTGGAAGGGAGCA
GAAGCACTGTTGGAGCAGAGAGATGCCTTCTCAGCGCGGATGAAGGCCTTGAGCTTCCTT
GTCCTCCTGGAGGATGAAAGTACCCCGTGTGAGATTCCTCACTTTGCTTCTCCAACAGCC
TGTCGAGCAGTAGCTGCCTATCAGCTGTTTGATCGCAGTGGTTGTGGTATAAACAAAGCA
GATGCTGATTTCTTATATGATTTGCTCTCCAAAAATGTGATCAGAACCTTGGTGGGTGAG
GAAAGTGGCTCTCCCAGTCCTCTTTCTTCCCAAAGGGCCCTCTGCCTCTTGGAGCTCACC
TTAGAACACTGCCGTCGCCTCTGCTTTAGCCACCACTATGACAAGGCCACCAGTGCAGTT
GAGAAGGCTCGTGGTTACCTAAGGGACACCAGTGTAGCCTCCAGCCTCCAGCTATGCCAG
TTGGGGGTTGAGCTGCTACATGTTGGGGTGGAAGGATCCCAGGCAGTGGCCCAGCTTCTC
ATCAAGGCATCAGCTGTCTTGAATAACAGTTTGAAGGCCCCATCACCTCCACTTCGGGCA
TTGTTTGAGACCTCCCAGTTCCTCCTTTCAGGCCTGGAACGAGGCATCAAAAGACACTCT
GGACCTGATGCTATTGGGAGCCTCTTCACTTTTCTTGGAGGATACTGCTTAATTATCCAG
CAGCTACGGAATGATGGTGCCTGTGTGCACTCTCCCAAACAGCAGCAGTCTTTGGTGCAG
ACGCACTTTCAGGGTCTTCACCTCTACACTATGATGGTTTATGACTTTGCCCAGCGCTGT
CAGGTAGCTGATTTGGCTGACCTGGCTCAACTAGTGGACAGTTGCAGATCTACTGCTGTT
TGGATGCTGGAAGCCTTGGAAGGCCTGTCAGGCCTGGAGCTGACTGACTACATGGCCATG
ACTGCCTCTTACACCAGTAACTTGGCCTATAGCTTCTACAATCACAAGCTGTACGCCGAG
GCCTGTGCCGTCTCTGAGCCACTCTGTCAGCACCTGGGCTCTGCTAAGCCAGGCACTTAC
CATGCGGTGCCTTCTGAGAAGTTGCACAGGTACTTCCGGCTACACGTAGAGAGTTTGAAG
AAACTGGGTAAACAGGCACAGGGCTGTGAGATGGTGACCTTGTGGCTGGCGGCTCTACAG
CCCTGCAACCCTGAACACATGGCTGAGCCCGTCTCTTTCTGGGTTCGGGTAAAGATGGAT
GCGACCAGGGCTGGAAACAAGGAGCTACAGCTGAAGACTCTGCGAGACAGCCTGAGTGAC
TGGAACCCAGAGACCCTGACCCTCCTGCTAAGGGAGGAGCTGCAGGCCTACAAGGCAGTA
CGGGCTGACACTGGGCAGGAACGTTTCAATGTCATCTGTGACTTGCTGGAGCTGAGCCCT
GAGGAGACACCAGCTGGGGCCTGGGCTCGAGCCACCTACCTGGTGGAACTGGCTCAGGTG
CTTTGCTACCACGACTTTGCCCAGCAGACAGACTGCTCTGCCCTGGATGCTATCCAGGAA
GCCCTGCAGCTTCTGGAGGCTGTTAAGCCAGAGGCCCAGGCCAAGGATCGGCTTCTGGAC
GATAAAGCACAGGCACTGTTGTGGTTCTACATCTGCACTTTGGAGGCCAAAATGCGGGAA
GGTATTGAGCGGGATCGGAGAGCCCAGGCTCCTAGTAACCTGGAGGAATTTGAAGTTAAT
GATCTCAACTATGAAGATAAACTCCAGGAAGATTGTTTCCTGTACAGTAACATTGCCTTT
AACCTGGCTGCAGATGCA---------GCTCACTCTAAAGCCCTGGACCAAGCCCTGGCT
CTGTGGAAGGAGGTCCTTACAGAGGGGCAGTTCCCAGCTGTGCGATGTCTCCAGCAGACA
GCAGCCTCACTGCAGATCCTTGTGGCCCTCTATCAGCTGGTGGCCAAGCCTCTGCAGGCC
CTGGAGGCTCTCCTGCTCCTGCGGACCATCTCTGAAAGACTGAAGGATCACGCAAAGGCA
GCTAGCTCCTCTTGCCACCTCACCCAGGTCCTCCTGAGCCTCGGCTGTCCCACCTATGCC
CAGTTTTACCTGGAAGAGGCTGAATCCGCCCTGATGCATCTCAGTGAGACCACGGACACA
CGACTGCTGCTTTCTCTGACGTGTCACCTCCTTCGAAGTCAGCTCTGCTGGACTCAACAG
AAGGTGACTGAGGGTGTCTCTCTGTTGCTGACTGTCCTTCGGGATCCTGCCCTCCAGAAG
TCATCCAAGGCTTGGTATTTGCTTCGAGTCCAGGCTCTGCAACTACTGTCCATCTACCTT
AACCTCTCATCAAACAGCCTCTCAGATGCTCTGCGAGAGCAGCTTTGGGCTCAAGGCTGG
CAGACACCTGAGACAGCACTCATAGATTCTCATAAGCTCCTTCGAAGCATCATCCTCCTG
CTGATGGGCAGCGATGTCCTCTCCCTACAGAAAGCAGCTGTGGAGACACCATTTCTGGAT
TGTGGTGAAAATCTGGTACAAAAATGGCAGGTTCTGTCAGAGGTTCTGAGCTGCTCACAG
AAGCTGGTCTGCTCTCTTGGCCACTTAGGGAGTGTGAGTGAAGCCAAGGCCTTTTGCTTG
GATGCCCTGAAACTGACGACAAAGCTGCAGCTCCCGGGCCAGTGTGCCCTGTTCCTGGTG
CTGAAAGGTGAGCTGGAACTGGCCCGCAGCGACCTTGACCTCTGTCAGTCGGACCTGCAG
CAGGTTCTGTTCCTGCTTGAGTCTTGTACGGAGTTTGCCGGAGTGACCCAGCACCCAGAT
ACTATAAAGAAGGTCCACCTACAGAAGGGGAAGCAGCAGGCCAGGGTCCCCTGGCCCCCG
CAGCTCCTGGAGGAGGAGCCTTTCCTAAAAGGTCCTGCTCTGGAGCTGGTGGCCACTGTA
GCCAAGGAACCTGGGCCCATTGCACCTTCGACAAACTCCTCCCCCATCCTGAAAACCAAG
CCCCAACCCCGCCCCGGCTTCCTGTCTCACTCTGCTTCATGTGACTGCTCGATCTGTGCC
AGCCCTGTCCTGTCAGCAGTCTGTCTGCGCTGGGTGTTGGTCACAGCAGGCGTGAGGCTG
GCCACAGGCCATCAGGCTCAGGGTCTAGAGCTGCTGCAGGTTGTTCTAAAGGGTTGCCCT
GCAGCCACCAAGCGCCTCACCCAAACTCTCCAGGCTTCCCTGAATCACAGAGCCCCTGCC
TCTCCTGACCCAAGCCTTCTTGATGAGCTCCTGGCTCAGGCATACACACAGCTGGCGCTG
GCAGGCCTGAAGCAGCCATCAAACAAGAGCCTGCAGAAGATCTTAGAGTCAGGGCTGAAG
TTCACAGCAGCGCGGATCCAACAGCTGGAGCCCTGGCGAGCCAGCCTGCTCTTGATTCAG
GCCCTCGTAAAGCTGGCTGGCCTCAGCACCTGTACTACCCAACTTTTTGCAAGCTCCTGG
GGCTGGCAGCCACCATTAATCAAAAGCCCCCCGGGCTCAGAGTCCTCTAAGATCCAGAGC
CAAAAACATAGTGGA---------CGAGGCCACCAGCAAGTAGCCTCTGCTCCCCTGCCC
CTCCATAATGCCTCTCACAGAAGCCCA---------GAAGGTGGTGGACCA---------
------CCCTGTACACCTAAGCCTGCAGGCCGAGTGAGGCCGGCTGGCCCTCGTGTCCCC
TTCACTGTGTTTGAAGATGACTGCCCTACGAAGAACAAGCCCGAGGTTCCCCAGGCCCCC
CGGGTACATCAGAGGGTCCAGACACGCCTTAAGGTGAACTTCAGCGATGACAGTGACTTG
GAAGACCCTGTCTCTGCTGAGATACCGCTTGTTGAGGAACCTAAGAGACGGGGCACTGCT
TCC------------------------AGG---------------------------AAG
AGCCCAAGCTTGGCGATAGGTACAGTGGCTGCTCCAGGTAATACCCCA------------
ATGAGTGGTAAGAACCGTAGAACCAAGAAGGTGGCATCAAGGCTCTGTGAAGAGCAGGGT
CCCCAGACAGCCCCTTGTGGCCAGAACAAGCTGGGC---------CCTGAGCTCATGAGG
ACTATCCCTGAGGAGAAACTGACTGACAAGTGCACGGAAATGAGCTTTGAGACCCTTGGA
GCCTCTGACAGAGAAGACTCAGCTTCAGGTGGGAAGGCACTGGTTCCAGGTGCTGATCCC
CCCGTAGGTGAATGTGAGGTGTTGAGACGGGATTCCAGCAAGGAGGAGCTACCCATCCTG
GAACCAGGCAAG---GAAAGCAACAGGGACGTC---GGTGCTTGGCTCCAACCC------
---CCCGTAACCATTGGTTCTTCTACCCTGGATTCCATGCGCGACTCTCTGAGCATTGCT
TTCCGTGGGGTCAGTCATTGCCCTGCTAGTGGGCTCTATGCCCACCTCTGCCGCCTCCTG
GCCTTGTGCCTGGGCCACCGGGATCCCTATGCTACTGCCTTCCTCGTTGCCGAGTCTATC
TCTATTACCTGTCGCCACCAGCTACTCACTCACCTCCACAGACTGCTCAGCAAGGCCCAG
AAGCATCAAGGACCACTCAGACTGACAGAGCAGCTGCAGCAGCTAACCCTCCAGGAGATG
CCTGATGATGTCCCTCTGGCCCGCATCCAGCGCCTCTTTTCCTTCAGGGCTTCAGGAGCT
GGTGCCTTTCCCCAGCCCGAGAAGCAGCATTTCCAGGAGCTCTTGGTGCTGCTCCCCAAG
GGGGTGACTGTCTGCATGTTGGCTGTGTCCACCCTCCAGCCTGGAACTGTGGGCAACACT
CTCCTACTGACAAGACTGGAAAAGGACAACCCCCCAGTCACTGTGCAGATCCCCACTGCC
CAGGATAAGTTCCCTCTGAGTTCAGCCCTGAGAGAATTTGACGCTATCCAGAAGGAACAG
AAAGAGAACAGCAGCTGCACTGACAAGCGAGCCTGGTGGACAGGCAGACTGGCCCTGGAC
CACAGAATGGAGGACCTCATCACTTCCCTGGAGAAGCATGTGTTGGGCTGCTGGCGAGGG
CTGCTGCTGCCCTCCAGTGAAGAACCTGGCCCTGAGCATGAGGCCACCCGCCTGCAGGAG
TTGCTGCAGGACTGTGGCTGGCAGTATCCCGACCCGACTCTGTTAAAAGTCTTGCTCAGT
GGTGCCAGCACCCTCACAACCCAGGATATTCAGGCCCTGGCCTATGGGCTGTGCCCGACC
CAGCCAGCCAGAGCCCAGGAACTCCTGACTGAGGCAGCCAGGCGTCTACAGGGGCAGTCA
---GCACCAAGCAATAAGCATCTTGTCTTGGTGCTGGACAGGGACCTGCAGAAGCTGCCA
TGGGAAAGCATACCCTGCCTGCGAGCACTGCCTGTCACCCGGCTGCCCTCCTTCCACTTC
CTGCTCAGCTATTTCATCCTCAAAGAGGCTGGGGCTGCATCAGTGCTGAGCCAGGGGGTG
GATCCTCGGAGCACATTTTACGTCCTGAACCCTCACAATAACCTGGCAAGCACAGAGGAG
CAATTTCGAGCCAAGTTTAGCAGTGAAGCTGGCTGGAGAGGGGTGGTCGGGGAGGTGCCA
AGCCCAGAACAGATGCAGATGGCCTTGACAAAGAACGACTTATATATCTATGCAGGTCAC
GGGGCTGGTGCCCGCTTCCTTGATGGGCAGGCAGTACTGCGGCTAAGCTGCCGGGCAGTG
GCCTTGTTGTTTGGCTGCAGCAGCGCAGCCCTGGCCGTGCATGGAAACCTGGAGGGGGCT
GGCATTGTGCTCAAGTACATCATGGCTGGCTGCCCCCTGTTT------CTGGGAAATCTC
TGGGATGTGACTGACCGTGACATTGACCGCTACACAGAAGCTCTCCTGCAGGGA------
---------------TGGCTTGCAGCAGGCCCAGGGGCCCCTCTGCTCCACTATGTCAGC
CAGGCCCGCCAGGCTCCCCGACTCAAGTCTCTTATTGGAGCTGCACCTGTTGCCTATGGC
TTACCTGTCTTCCTTCGTAAA---------------CCT
>Chimp|ENSPTRG00000005009|ENSPTRT00000009223
------------------------------------------------------------
------------ATGAGGAGCTTCAAAAGAGTCAACTTTGGGACTCTGCTAAGCAGCCAG
AAGGAGGCTGAAGAGTTGCTGCCCGACTTGAAGGAGTTCCTGTCCAACCCTCCAGCTGGT
TTTCCCAGCAGCCGATCT---GATGCTGAGAGGAGACAAGCTTGTGATGCCATCCTGAGG
GCTTGCAACCAGCAGCTGACTGCTAAGCTAGCTTGCCCTAGGCATCTGGGAAGCCTGCTG
GAGCTGGCAGAGCTGGCCTGTGATGGCTACTTAGTGTCTACCCCACAGCGTCCTCCCCTC
TACCTGGAACGAATTCTCTTCGTCTTACTGCGGAATGCTGCTGCACAAGGAAGCCCAGAG
GCCACACTCCGCCTTGCTCAGCCCCTCCATGCCTGCTTGGTGCAGTGCTCTCGCGAGGCT
GCTCCCCAGGACTATGAGGCCGTGGCTCGGGGCAGCTTTTCTCTGCTTTGGAAGGGGGCA
GAAGCCCTGTTGGAACGGCGAGCTGCATTTGCAGCTCGGCTGAAGGCCTTGAGCTTCCTA
GTACTCTTGGAGGATGAAAGTACCCCTTGTGAGGTTCCTCACTTTGCTTCTCCAACAGCC
TGTCGAGCGGTAGCTGCCCATCAGCTATTTGATGCCAGTGGCCATGGTCTAAATGAAGCA
GATGCTGATTTCCTAGATGACCTGCTCTCCAGGCATGTGATCAGAGCCTTGGTGGGTGAG
AGAGGGAGCTCTTCTGGGCTTCTTTCTCCCCAGAGGGCCCTCTGCCTCTTGGAGCTCACC
TTGGAACACTGCCGTCGCTTTTGCTGGAGCCGCCACCATGACAAAGCCATCAGCGCAGTG
GAGAAGGCTCACAGTTACCTAAGGAACACCAATCTAGCCCCTAGCCTTCAGCTATGTCAG
CTGGGGGTTAAGCTGCTGCAGGTTGGGGAGGAAGGACCTCAGGCAGTGGCCAAGCTTCTG
ATCAAGGCATCAGCTGTCCTGAGCAAGAGTATGGAGGCACCATCACCCCCACTTCGGGCA
TTG---GAGAGCTGCCAGTTTTTCTTTTCAGGCCTGGAACGAGGCACCAAGAAGCGCTAT
AGACTTGATGCCATTCTGAGCCTCTTTGCTTTTCTTGGAGGGTACTGCTCTCTTCTGCAG
CAGCTGCGGGATGATGGTGTGTATGGAGGCTCCCCCAAGCAACAGCAGTCTTTTCTTCAG
ATGTACTTTCAGGGACTTCACCTCTACACTGTGGTGGTTTATGACTTTGCCCAAGGCTGT
CAGATAGTTGATTTGGCTGACCTGACCCAACTAGTGGACAGTTGTAAATCTACCGTTGTC
TGGATGCTGGAGGCCTTAGAGGGCCTGTCGGGCCAAGAGCTGACGGACCACATGGGGATG
ACCGCTTCTTACACCAGTAATTTGGCCTACAGCTTCTATAGTCACAAGCTCTATGCCGAG
GCCTGTGCCATCTCCGAGCCGCTCTGTCAGCACCTGGGTTTGGTGAAGCCAGGCACTTAT
CCCGAGGTGCCTCCTGAGAAGTTGCACAGGTGCTTCCGGCTACAAGTAGAGAGTTTGAAG
AAACTGGGTAAACAGGCCCAGGGCTGCAAGATGGTGATTTTGTGGCTGGCAGCCCTGCAA
CCCTGTAGCCCTGAACACATGGCTGAGCCAGTCACTTTCTGGGTTCGGGTCAAGATGGAT
GCGGCCAGGGCTGGAGACAAGGAGCTACAGCTAAAGACTCTGCGAGACAGCCTCAGTGGC
TGGGACCCGGAGACCCTGGCCCTCCTGCTGAGGGAGGAGCTGCAGGCCTACAAGGCAGTG
CGGGCCGACACTGGACAGGAACGCTTCAACATCATCTGTGACCTCCTGGAGCTGAGCCCC
GAGGAGACACCAGCCGGGGCCTGGGCACGAGCCACCCACCTGGTAGAACTGGCTCAGGTG
CTCTGCTACCACGACTTTACGCAGCAGACCAACTGCTCTGCTCTGGATGCTATCCGGGAA
GCCCTGCAGCTTCTGGACTCTGTGAGGCCTGAGGCCCAGGCCAGAGATCAGCTTCTGGAC
GATAAAGCACAGGCCTTGCTGTGGCTTTACATCTGTACTCTGGAAGCCAAAATGCAGGAA
GGTATCGAGCGGGATCGGAGAACCCAGGCCCCTGGTAACTTGGAGGAATTTGAAGTCAAT
GACCTGAACTATGAAGATAAACTCCAGGAAGATCGTTTCCTATACAGTAACATTGCCTTC
AACCTGGCTGCAGATGCT---------GCTCAGTCCAAATGCCTGGACCAAGCCCTGGCC
CTGTGGAAGGAGCTGCTTACAAAGGGGCAGGCCCCAGCTGTACGGTGTCTCCAGCAGACA
GCAGCCTCACTGCAGATCCTAGCAGCCCTCTACCAGCTGGTGGCAAAGCCCATGCAGGCT
CTGGAGGTCCTCCTGCTGCTACGGATTGTCTCTGAGAGACTGAAGGACCACTCGAAGGCA
GCTGGCTCCTCCTGCCACATCACCCAGCTCCTCCTGACCCTCGGCTGTCCCAGCTATGCC
CAGTTACACCTGGAAGAGGCAGCATCGAGCCTGAAGCATCTCGATCAGACCACTGACACA
TACCTGCTCCTTTCCCTGACCTGTGATCTGCTTCGAAGTCAACTCTACTGGACTCACCAG
AAGGTGACCAAGGGTGTCTCTCTGCTGCTGTCTGTGCTTCGGGATCCTGCCCTCCAGAAG
TCCTCCAAGGCTTGGTACTTGCTGCGTGTCCAGGTCCTGCAGCTGGTGGCAGCTTACCTT
AGCCTCCCGTCAAACAACCTCTCACACTCCCTGTGGGAGCAGCTCTGTGCCCAAGGCTGG
CAGACACCTGAGATAGCTCTCATAGACTCCCATAAGCTCCTCCGAAGCATCATCCTCCTG
CTGATGGGCAGTGACATTCTCTCAACTCAGAAAGCAGCTGTGGAGACATCGTTTTTGGAC
TATGGTGAAAATCTGGTACAAAAATGGCAGGTTCTTTCAGAGGTGCTGAGCTGCTCAGAG
AAGCTGGTCTGCCACCTGGGCCGCCTGGGTAGTGTGAGTGAAGCCAAGGCCTTTTGCTTG
GAGGCCCTAAAACTTACAACAAAGCTGCAGATACCACGCCAGTGTGCCCTGTTCCTGGTG
CTGAAGGGCGAGCTGGAGCTGGCCCGCAATGACATTGATCTCTGTCAGTCGGACCTGCAG
CAGGTTCTGTTCTTGCTTGAGTCTTGCACAGAGTTTGGTGGGGTGACTCAGCACCTGGAC
TCTGTGAAGAAGGTCCACCTGCAGAAGGGGAAGCAGCAGGCCCAGGTCCCCTGTCCTCCA
CAGCTCCCAGAGGAGGAGCTCTTCCTAAGAGGCCCTGCTCTAGAGCTGGTGGCCACTGTG
GCCAAGGAGCCTGGCCCCATAGCACCTTCTACAAACTCCTCCCCAGTCTTGAAAACCAAG
CCCCAGCCCATACCCAACTTCCTGTCCCATTCACCCACCTGTGACTGCTCGCTCTGCGCC
AGCCCTGTCCTCACAGCAGTCTGTCTGCGCTGGGTATTGGTCACGGCAGGGGTGAGGCTG
GCCATGGGCCACCAAGCCCAGGGTCTGGATCTGCTGCAGGTCGTGCTGAAGGGCTGTCCT
GAAGCCGCTGAGCGCCTCACCCAAGCTCTCCAAGCTTCCCTGAATCATAAAACACCCCCC
TCCTTGGTTCCAAGCCTCTTGGATGAGATCTTGGCTCAAGCATACACACTGTTGGCACTG
GAGGGCCTGAACCAGCCATCAAACGAGAGCCTGCAGAAGGTTCTACAGTCAGGGCTGAAG
TTTGTAGCAGCACGGATACCCCACCTAGAGCCCTGGCGAGCCAGCCTGCTCTTGATTTGG
GCCCTCACAAAACTAGGTGGCCTCAGCTGCTGTACTACCCAACTTTTTGCAAGCTCCTGG
GGCTGGCAGCCACCATTAATAAAAAGTGTCCCTGGCTCAGAGCCCTCTAAGACTCAGGGC
CAAAAACGTTCTGGA---------CGAGGGCGCCAAAAGTTAGCCTCTGCTCCCCTGCGC
CTCAATAATACCTCTCAGAAAGGTCTG---------GAAGGTAGAGGACTG---------
------CCCTGCACACCTAAACCCCCAGACCGGATCAGGCAAGCTGGCCCTCATGTCCCC
TTCACGGTGTTTGAGGAAGTCTGCCCTACAGAGAGCAAGCCTGAAGTTCCCCAGGCCCCC
AGGGTACAACAGAGAGTCCAGACGCGCCTCAAGGTGAACTTCAGTGATGACAGTGACTTG
GAAGACCCTGTCTCAGCTGAGGCCTGGCTGGCAGAGGAGCCTAAGAGACGGGGCACTGCT
TCC------------------------TGGGGCCGG---------GGGCGAGCAAGGAAG
GGTCTGAGCCTAAAGACGGATGCCGTGGTTGCCCCAGGTAGTGCCCCTGGGAACCCTGGC
CTGAATGGCAGGAGCCGGAGGGCCAAGAAGGTGGCATCAAGACATTGTGAGGAGCGGCGT
CCCCAGAGGGCC---AGTGACCAGGCCAGGCCTGGC---------CCTGAGATCATGAGG
ACCATCCCTGAGGAAGAACTGACTGACAACTGGAGAAAAATGAGCTTTGAGATCCTCAGG
GGCTCTGACGGGGAAGACTCAGCCTCAGGTGGGAAGACTCCAGCTCCGGGCCCTGAGGCA
GCTTCTGGAGAATGGGAGCTGCTGAGGCTGGATTCCAGCAAGAAGGAGCTGCCCAGCCCA
TGCCCAGACAAG---GAGAGTGACAAGGACCTT---GGTCCT------CGGCTCCCCTCA
GCCCCCGTAGCCACTGGTCTTTCTACCCTGGACTCCATCTGTGACTCCCTGAGTGTTGCT
TTCCGGGGCATTAGTCACTGTCCTCCTAGTGGGCTCTATGCCCACCTCTGCCGCTTCCTG
GCCTTGTGCCTGGGCCACCGGGATCCTTATGCCACTGCTTTCCTTGTCACCGAGTCTGTC
TCCATCACCTGTCGCCACCAGCTGCTCACCCACCTCCACAGACAGCTCAGCAAGGCCCAG
AAGCACCGAGGATCACTTGAAATAGCAGACCAGCTGCAGGGGCTGAGCCTTCAGGAGACG
CCTGGAGATGTCCCCCTGGCCCGCATCCAGCGCCTCTTTTCCTTCAGGGCTTTGGAATCT
GGCCACTTCCCCCAGCCTGAAAAGGAGAGTTTCCAGGAGCGCCTGGCTCTGATCCCCAGT
GGGGTGACTGTGTGCGTGTTGGCCCTGGCCACCCTCCAGCCCGGAACGGTGGGCAACACC
CTCCTGCTGACCCGGCTGGAAAAGGACAGTCCCCCAGTCAGTGTGCAGATTCCCACTGGC
CAGAACAAGCTTCATCTGCGTTCAGTCCTGAATGAGTTCGATGCCATCCAGAAGGCACAG
AAAGAGAACAGCAGCTGTACTGACAAGCGAGAATGGTGGACAGGGCGGCTGGCACTGGAC
CACAGGATGGAG------------------------------------------------
------------------------------------------------------------
------------------------------------------------------------
------------------------------------------------------------
---------------------------------------GGATTCCTACAGGGCCTGACA
---GTACCAAGCAATAGCCACCTTGTCTTGGTCCTAGACAAGGACTTGCAGAAGCTGCCG
TGGGAAAGCATGCCCAGCCTCCAGGCACTGCCTGTCACCCGGCTGCCCTCCTTCCGCTTC
CTACTCAGCTACTCCATCATCAAAGAGTATGGGGCCTCGCCAGTGCTGAGTCAAGGGGTG
GATCCGCGAAGTACCTTCTATGTCCTGAACCCTCACAATAACCTGTCAAGCACAGAGGAG
CAATTTCGAGCCAATTTCAGCAGTGAAGCTGGCTGGAGAGGAGTGGTTGGGGAGGTGCCA
AGACCTGAACAGGTGCAGGAAGCCCTGACAAAGTATGATTTGTATATCTATGCCGGGCAT
GGGGCTGGTGCCCGCTTCCTTGACGGGCAGGCTGTCCTGCGGCTGAGCTGTCGGGCAGTG
GCCCTGCTGTTTGGCTGTAGCAGTGCGGCCCTGGCTGTGCATGGAAACCTGGAGGGGGCT
GGCATCGTGCTCAAGTACATCATGGCTGGTTGCCCCTTGTTT------CTGGGTAATCTC
TGGGATGTGACTGACCGTGACATTGACCGCTACACGGAAGCTCTGCTGCAAGGC------
---------------TGGCTTGGAGCAGGCCCAGGGGCCCCCCTTCTCTACTATGTAAAC
CAGGCCCGCCAAGCTCCCCGACTCAAGTATCTTATTGGGGCTGCACCTATAGCCTATGGC
TTGCCTGTCTCTCTGCGG---------------------
>Orca|XP_004274311.1
------------------------------------------------------------
------------ATGAGGAGCTTCAAAGGAGTCAACTTTGGGACTCTGCTAAGAAGTCCA
AAGGAGGCTGAAGGGCTGCTGCCTGACTTGAAGGAGTTCCTGTCCAAGCTTCCACCTGAT
TCTCCCAGCTGCCGATCT---GATGCCGAGAGGAGGCAAGCTTGTGATGCCATCCTGAGG
GCTTGCAACCAGCAGCTGACTGTCAGGCTGGCTTGCCCTAGGCACCTGGGGAGCCTGCTG
GAGCTGGCAGAGGTGGCTTGCGATGGCTACTTGATGTCTACACCCCAGCGCCCACCCCTC
TACCTGGAACGAATTCTCTTCATCTTTCTGCGGAACACTGCTGCACAGGGAATCCCAGAG
GCCACACTCCGAGTCGCTCAGCCCCTCCATACCTGCTTGGTGCAGTGTTCTCGACAAGCT
GCTCCCCAGGACTATGAGGCTGTGGCTCGGGGCAGCTTTTCTCTGCTTTGGAAGGGGGCA
GAAGCCCTGGTGGAGCGGCAGGCTGCATTGTCAGCTCGGCTAAAGGCCTTGAGCTTTCTA
GTACTCTTGGAGGATGAAAGTACCCCTTGTGAGGTTCCCCACTTTGCTTCTCCCACAGCC
TGTCGAGTGGTAGCTGCCAATCAGCTATTTGAAGGCAGTGGGCATGGTCTGAATGAAGCA
GATGCTGATTTCCTAGGTGACCTGCTCTCCAGGCATGTGATCAGAGCTTTGGTGGGAGAG
GGAGGGGGCTCTCCTGGTCCTCTTTCCCCGCAGAGGGCCCTCTGTCTCTTGGAGCTCACC
CTGGAACACTGCCGTCGCCTCTGCTGGGGCCACCACCACGCCAGAGCCACGAGGGCAGTG
GAGAAGGCCTACGATTACCTGAGGAGCACCAGTCTGGCCCCCAGCCTCCAGCTTTGCCAG
CTGGCAGTTGAACTTCAGCAGGTTGGCGAGGGAGGACCCCAGGCGGTGGCCAAGCTTCTG
CTCAAGGCATCAGCTGTCCTGAAGAACAGCATGGAGGCGCCGTCACCCGCACTGCGGGCA
TTGTGTGACAGCTGCCAGTTCTTCCTCTCAGTCCTGGAGCGAGGCACCAAGGGGCACTAT
GGACCTGATGCCATTCTGGGCCTCTTTGCTTTTCTTGGAAGCTACTGTTGCCTCATCCGG
CAGCTGCAGGAT---GGCGTCTGTGGGGACTCCGCCAAGCAACTGCAGGCTTTGGTTCAG
ATGCACTTTCAGGGACTTCACCTCTACACTACGGTGGTTTATGACTTTGCCCAAGGCTGT
CAGGAAGGTGATTTGGCTGACCTGGCCCAGCTAGTGGAAAGTTGCAAATCTACTGTTGTC
TGGATGATGGAGGCCTTACAGGGCCTGTCAGGCCGAGAGCTGACTGACTACCTGGGGATG
ACTGCCTCTTACACCAGTAACCTGGCCTACAACTTCTATAGTCACAAGCTTTATGCCGAG
GCCTGTGCCATCTCCGAGCCCCTCTGTCAGCACTTGGGCTTGGCAAAGCCAGACACCTAT
CCTGAGGTGCCTCCTGAGAAGTTGCACAGATGCTTCCGGCTGCACGTAGAGAGTTTGAAG
AAACTGGGTAAACAGGCCCAGGGCTGCAAGATGGTGACTTTGTGGCTGGCAGCCCTGCAG
CCCTGTGGCCCCAAACACATGACTGAGCCAGTCGCCTTCTGGGTCCGGGTCAAGATGGAT
GCAGCCAGAGCCGGAGACAAGGAGCTACAGCTGAAGACGCTGCGAGACAGCCTGAGCGGC
TGGGACCCAGAGACCCTGGCCGTCCTGCTCAGGGAGGAGCTGCGGACCTACAAGGCGGTG
CGGGCCAACACGGGGCAGGAACGTTTCAATGTCATCTGCGACCTGCTGGAGCTGAGCCCC
GAGGAAACTCCGGCCGGGGCCTGGGCCCGAGCCACCCACCTGGTGGAACTGGCTCAGGTG
CTCTGCTATCACGACTTTGCCCAGCAGACCGACTGCTCTGCCTTGGATGCCATCCGGGAA
GCCCTGCAGCTTCTGGAGTCTGTGAGGCCCGAGGCCCAGGCCGAGGATCGGCTTCTGGAT
GATAAAGCACAGGCCCTGCTGTGGCTCTACATCTGTACCCTGGAGGCCAAAATGCAGGAG
GGTATTGAGCGGGATCGGAGGGCCCAGGCCCCTCGTAACCTGGAGGAGTTTGAAGTCAAT
GACCTGAAATATGAAGATAAACTCCAGGAAGATCATTTCCTATACAGTAACATTGCCTTC
AACCTGGCTGCAGATGCT---------GCTCAGTCCACATGCCTGGACCAAGCCCTGGCC
CTATGGAAAGAGGTGCTTACAAAGGGGCAGGCCCCCGCTGTGCGGTGTCTGCAGCAGACA
GCAGCCTCCCTACAGATCCTAGCGGCCCTCTATCAGCTGGTGGCAAAGCCCCTGCGAGCT
CTGGAGGTCTTCCTGCTCATACGGATCGTCTCCCAGAGACTGGAGGACCACGCAAAGGCA
GCCGGCTCCTCCTGCCACGTCACCCAGCTCCTCCTGACACTCGGCTGTCCCAGCTACGCC
CAGTTGTACCTGGAAGAGGCAGAATCAAGTCTGAAGCTTCTGGATCGCACCACAGATACA
TGCCTGCTCCTTTCCCTGACCTGTGACCTCCTGCGAAGTCAGCTCTACTGTGCTTGCCAG
AAGGTGGCTGAGGGTGCCTCTCTGCTGCTGTCTGTGCTTCGGGACCCTGCCCTCCAGAGG
CCATCCAAGGCCTGGTACCTGCTGCGCGTCCAGGCCTTGCAGCTTGTGGCAGTCTACCTG
AGCCTCTCATCAGGCAGCCTCTCGGCCTCCCTGTGGGAGCAGCTCTGTGCCCAAGGCTGG
CAGACACCTGAGATAGCGCTCATCGACGCCCACAAGCTCCTCCGAAGCATCATCCTCCTG
CTCATGGGCAGCGATGTGCTCTCGGCTCAGAAGACAGCTGTGGAGACACCATTTCTGGAC
TACGGTGAAAATCTGGTACAAAAATGGCAGGTTCTTACTGAGGTGCTAAGCTGCTCGGAG
AAGCTGGTCTCCCGCCTGGTCCACCTGGGTAGTGTGAGCGAAGCCAAAGCCTTTTGCTTG
GAGGCCCTGAAACTTACAACAAAGCTGCAGATACCGCGCCAGTGTGCCCTGTTCCTGGTG
CTGAAGGGGGAGCTGGAGCTGGCGCGCAATGACATCGACCTCTGTCAGTCGGACCTGCAG
CAGGTTCTGTTCTTGCTCGAGTCTTGCACAGAGTTTGTCGGACTAGCGCAACACCCAGAC
TCTGTGAAGAAGGTCCACTTGCAGAAGGGGAAGCAGCGGGCCTGGGTGCCCCATCCTCCA
GAGCTTCCAGAGGAAGAGCTTGTTCTAAGAGGCCCTGACCTGGAGCTGGTGGCCACCGTG
GCCAAGGAGCCTGGCCCTGTAGCACCTTCTACTAACTCCTCCCCGATCCTGAAAACAAAG
CCCCAGCCCAGCCCTGGCTTCCTGACCCATTTGCCCACTTGTGACTGCTCACTCTGTGCC
AGCCCTGTCCTCTCAGCAGTCTGTCTGCGCTGGGTGTTGATCGCAGCGGGCACGAGGCTG
GCCATGGGCCATCAGGCCCAGGGCCTGGATCTGCTGCAGGTTGTGCTGAAGTGTTGCCCC
GCAGCCAGTGAGCGCCTCACCCAAGCTCTACAAGCTTCCCTGAATCACAAAGCACCCCCC
TCTCCTGTCCTGGGCCTCTTCGATGAGATCTCGGCTCAGGCATACGCACAGCTGGCACTG
GAGGGGCTGAGCCAGCCGTCAAACAAGAGCCTGGGGAAGATCCTGGAGTTGGGGCTAAAG
TTTGTGGTGGCTCGGATACCCCACCTGGAGCCCTGGCGAGCCCACCTGCTCTTGGTTCAG
GCCCTTGCAAAGCTGGCTAGCCTCAGCTGCTGCACTCCTCGACTTTTTGCGAGCTCCTGG
GGCTGGCAGCCATCATCAGTAAAGACCCCTGCAGGCTCAGAACACTCTAAGCCTTGGAGC
CAAAAACATTGTGGA---------CGAAGACGCCAGCAAGAGGTCTCTGCTACCCTGCCG
CTCTCAAATACCTCTCTGAAAGGTCTG---------GAAGGTGGAGGACCA---------
------CCCTGTACACCTAAGCCCCCAGGCCGGGTCAGGCAGGGTGGCCCTCGTGTCCCC
TTCACTGTGTTTGAGGAAGTCCTCCTTACAAAGAGCAAGCCTGAGGTTCCCAAGGCCCCC
AGGGTACAACAGAGGTCCCAGACACGCCTCAAGGTGAACTTCAGTGATGACAGTGACCTG
GAAGACCCTGTCTCAGTTGGGGCACGGCTTGCAGAGGGACCCAAGGGACGGGGCACTGCT
TCCCGGGGCTGCGGCCGG------GGCCGGGGCCGG---------GGCCGGGCCAGGAAG
GGCCCGAGCATGAAGACAAACTCGGTGGCCGCCCCAGGCAGTGCCCCTGGGCACCCTGGC
CTCAGTGGTAGAAGCTGGAGGGTCAAGAAGCTGGCATCAGGACATTGTGAGGAGCTG---
---------------------------------GGC---------CCCGAGATGATGAGG
ACCATCCTTGAGGAGGAACTGACTGACAAGCAGATGGAAATGAGCTTTGAGATCCTCAGG
GGCCCTGATGGGGAAGACTCAGCCTCAGGTGGGAAGACCCCAGCTCCAGGGCTCGATTCA
TCCATAGGAGAATGTGAGGTGTTGAGACGGGATGCCAGCAAAGAAGAGCTGCCCGTCCGG
GGCCCAGACAAG---GAGAGAGACAAGGATCTT---GGTCCTCCGCTGCGACTCCCCTCG
GCCCCCGTAGCCGTCAGTCTCTCTATCCTGGATTCCATCTGTGACTCACTAAGCATTGCT
TTCCGTGGGGTCAGTCACTGCCCTCCTAGTGGGCTCTACGCTCACCTCTGCCGCCTCCTG
GCCTTGTGCCTGGGCCACCGGGATCCCTACGCCACTGCCTGCCTTGTCACCGAGTCTGTC
TCCATCACCTGTCGCCACCAGCTGCTCATCCACCTCCACAGGCAGCTCAGCAAGGCCCAG
AAGCGCCGAGGATCGCTTGAAATAGCAGAGCAGCTGCAGGGGCTGAACCTCCAGGAGAGG
CCTGGAGACATACCCCTGGCCTGCATCCAGCACCTCTTTTCCTTCAGAGCATCGGGATCT
GGCCACTTCCCCCAGCCTGAGAAGGAGAGTTTCCAGGAGCGCCTGGCTCTGATCCCCAGT
GGGGTGACCGTGTGTGTGTTGGCCCTGGCCACCCTCCAGCCTGGAACCATGGGTGACACC
CTCCTGCTGACCCGGCTGGAAAAAGACAATCCCCCAGTCACTGTGCAGATCCCCACTGCC
CAGAACAAGCTTTCTGTGAGTTCAGCCCTGAAAGAGTTTGATGCCATCCAGAAGGAACAG
AAAGAGAACAGCAGCTGTACTGACAAGCGGGAATGGTGGACGGGGCGGCTGGAACTGGAC
CGCAGGATGGAGGTTCTCACCACTTCCCTAGAGAAGTATGTGCTGGGCTGCTGGCGGAGG
CTGTTGCTGCCATCCAGTGAGGACCCCGGCCCTGCCCAGGAGGCCTCCCGTCTACAAGAA
TTGCTGCAGGAATGTGGCTGGAAGTATCCTGACCCCACTCTGCTGAAAATCATGCTCAGC
GGTGCCAGTACCCTCACCCCACAGGACGTTCAGGCCCTGGCTTATGGGCTGTGCCCAGCC
CTGCCAGAACGAGCCCAAGAGCTCCTGAGTGAGGCAGTAGAGCGTCTACAGGGTCAGACG
GCGATACCAAGCAGTAGGCATCTTGTCTTGGTGCTGGACAAGGACCTACAGAAGCTCCCG
TGGGAGAGCATGCCCAGCCTCCGGGCCCTGCCTGTCACTCGGCTGCCCTCCTTCCGATTC
CTACTCAGCTACTCCATCATCAAAGAGTCCGGGGCCTCGTCGGTGCTGAGCCAAGGTGTG
GATCCTCGCAGTACCTTCTACGTCCTGAATCCCCACAATAACCTGTCAAGCACAGAGGAG
CAATTCCGAGCTCATTTTAGCAGTGAAGCTGGCTGGAAAGGGGTGGTCGGGGAGGTGCCG
AGCCCAGAACAGGTGCAGGCGGCCCTGGCGGAGCGTGACTTGTACATCTATGCAGGGCAT
GGGGCTGGTGCCCGCTTCCTGGATGGGCAGGCTGTCCTGCGGCTGAGCTGCCGGGCGGTG
GCCCTGCTGTTCGGCTGCAGCAGTGCAGCCCTGGCTGTGCACGGAAACCTGGAGGGGGCT
GGCATCGTGCTCAAGTATATCATGGCTGGCTGCCCCCTGTTT------CTAGGTAACCTC
TGGGATGTGACTGACCGTGACATTGACCGCTACACAGAGGCTTTGCTGCAGGGC------
---------------TGGCTTGGAGCAGGCCCAGGAGCCCCACTTCTGTACTATGTCAGC
CAGGCCCGCCAGGCTCCCCGACTCAAGTATCTTATTGGGGCTGCACCTGTAGCCTATGGC
TTGCCTGTCTCCCTGCAG---------------------
