# Supplementary material for: Insights into the Evolution of Longevity from the Bowhead Whale Genome
Source: Cell Rep. 2015 Jan 6;10(1):112–22. doi: 10.1016/j.celrep.2014.12.008 (PMC4536333; doi:10.1016/j.celrep.2014.12.008)
Supplement: Supplemental Folder 1. Full List of Transposable Elements Distribution, Full List of Filtered and Unfiltered Gene Duplications, Gene Loss Alignments, Full List of Candidates under Selection, Selective Pressure Variation QC Alignments, and Full List of Bowhead-Specific Mutations, Related to Results [file mmc2.zip › QC Alignments/PosSites_reciprocal_group_3000_Bowhead_modelA.fasta]

>PS_Sites|Bowhead|bmy_13732T0
------------------------------------------------------------
------------------------------------------------------------
------------------------------------------------------------
------------------------------------------------------------
---------------------NNN------------------------------------
------------------------------------------------------------
------------------------------------------------------------
---NNN------------------------------------------------------
------------------------------------------------------------
------------------------------------------------------------
------------------------------------------------------------
------------------------------------------------------------
------------------------------------------------------------
------------------------------------------------------------
---------
>PS_Characters|Bowhead|bmy_13732T0
------------------------------------------------------------
------------------------------------------------------------
------------------------------------------------------------
------------------------------------------------------------
---------------------AAG------------------------------------
------------------------------------------------------------
------------------------------------------------------------
---ACG------------------------------------------------------
------------------------------------------------------------
------------------------------------------------------------
------------------------------------------------------------
------------------------------------------------------------
------------------------------------------------------------
------------------------------------------------------------
---------
>Bowhead|bmy_13732T0
------------------------------------------------------------
------------------------------------------------------------
---------------------------------------ATGCTGGTGCCCCCACATCCC
AGCAGCCAGGAGGACCCCATCCACATCTCATGCATGGCCCCCAGGGATTTCCCGGGGGCG
AATTTCACACTGTATCAAGGGAAGGAGGTGGTGCAGCTCCTGCAGGCCCCCGCGGACCAG
CTCGAGGTCATCTTCAACCTGAGTGGT---GGC---------AGCAGGGAGGTTCCAGGG
GGACCATTCTGCTGCCAGTATGGCGTGCTCGGCGAGCACAGGCAGCCTCAACTGTCGAAC
CTCACG---------------------------CCCACCTGGATCCTGGCACTCTCCTTG
AGCCTGGCTGGATCCTTCCTCCTC---CTCGCTGGGCTGGTGACCACTGCCTTGGTCATC
AGGAAAGTTAAAGTAAAAAACTTGCAGAAGAMACGGGAGCGAGAATCCTGCTGGGCCCAG
GTTGACTTCGCCACCACAGACATGTCCTTCGATAACTCCCTGTTTACCATC---------
---TCC---------AAAATGACTTCAGAAGAAGACGCAGCCACCCAGGAT---GCTCCC
TCA---GGC---------------TCTGCTGTGACACCTGGCAACTCTGGGACCCGGAAG
AGGCCCACCTCCACGTCATCCTCACCCGAGCCC------CCAGAATTCAGCACATTCCGG
GCCTGC---
>Horse|ENSECAG00000019977|ENSECAT00000021186
------------------------------------------------------------
------------------------------------ATGCCCTGGACCGTCCTGCTCTTT
GCAGCC---GGCTCCTTGGCGATCCCAGCGCCGACCATTCTGCTGGTGTCCCCACATCCC
AGCAGCCAAGAGGACCCCATCTACATCGAGTGCGAGGCCCCCGAGGGCTACCCAGGGGCC
AATTTCACGTTGTATCAAGGGGAGCATGTGGTCCAGCTCCTGCAGGCCCCCGCGGACCAG
TTCAAGGTCACCTTCAACCTGAGTGGC---AGC---------AGCAGGGACCCTTCTCGG
GGACCCTTCAACTGCCAGTATGGCGTGCTCGGCGAACACATGCGGCCCCAGCTGTCGGAG
CACAGCGACACCGTGGACATCCCC---CCAGGGTCCACTAGGATCCTGGTGCTCTCCTTG
AGCCTGGCTGGAGCCCTCCTCCTC---CTCGCTGGGCTGGTGACCTTGGCCGTGGTGGTC
CGGAAAGTTAAAGTCAAAAAATTGCAGAAGAAAAGAGAGCGAGAGTCCTGCTGGGCCCAG
ATGAACTTCGACACCACAGGCTCCGCCCTAGATGGGGCCCCACTTGTGGTC---------
CCGAGC---------AAAATGACTTCAGAAGAAGATGCAGCCACCGTGGAT---GCTCGC
CCA---GGC---------------TCTGCT---------------------------AAC
AGGCCCTCTTCCACGTCATCCTCGCCGGAGCCC------CGAGAATTCAGCACCTTCCGG
GGCTGCCAG
>Microbat|ENSMLUG00000030313|ENSMLUT00000023622
------------------------------------------------------------
------------------------------------ATGCCCTGGACTGTCCTGCTCTTT
GCAGCT---GGCTCCATGGCGATACCAGCGCCATCCATCCTGCTGGTGCCCCCACACCCC
AGCAGTCAGGAGGACCCCATCTACATTGAATGCACGGCCCCCCAGGGCTTCCCAGGGGCC
AACTTCACGCTGTACCAAGGGGAGAAGGTGGTCCAGCTCCTGCAGGCCCCCGTGGACCAG
CTCAGGGTCACCTTCAACCTGAGC------GGC---------GGCTGGGAGGCTGCCGGC
GGAACGTTTCACTGCCAGTACGGCGTGTTAGGCGAGCACAGGCAGCCGCAGCTGTCAGAC
CTCAGCGAACCTGTGCACGTGTCCTTCCCAGTACCCACTTGGATCCTGGCACTCTCCTTG
AGCCTGGCTGGAGCCCTCCTC------CTTGCTGGGCTGGTGACTGCTGCTGTGGTGATC
AGGAAAGTTAAAGTAAAAGAAATGCAGAAGAAAAGAGAGCGGGAATCCTGCTGGGCCCAG
GGTAACTTCACCACCACAGACATGTCCTTTGATAATTCCTTGTTTGCTATCTCAACG---
------------------------------------------------------------
------------------------------------------------------------
------------------------------------------------------------
---------
>Gibbon|ENSNLEG00000026578|ENSNLET00000032813
------------------------------------------------------------
------------------------ATGCGGGGAGAGATGCCCTGGACTGTCTTGCTCTTT
GCAGCT------------------------------------------------------
------------------------------------------------------------
---------------------------------------------GTG------------
------------------------------------------------------------
------------------------------------------------------------
---------------------------------CCCACTTGGATCTTGGTGCTCTCCCTG
AGCCTGGCTGGTGCCCTCTTCCTC---CTTGTTGGGCTGGTGGCTGTTGCCCTGGTGGTC
AGAAAAGTTAAACTCAAAAATTTACAGAAGAAAAGAGATCGAGAATCCTGCTGGGTCCAG
ATTAACATCGACAGCACAGACATGTCCTTCGATAACTCCCTGTTTACCATCTCC------
---GCA---------AAAACGATGCCAGAGGAAGACCCGGCCACCTTGGAT---GATCAC
TCA---GGC---------------ACCACTGCCACCCCCAGCAAATCCAGGACCCGGAAG
AGGCCCATTTCTACATCCTCCTCGCCTGAGACC------CCCGAATTCAGCACTTTCCGG
GCCTGCCAG
>Cow|ENSBTAG00000004224|ENSBTAT00000045933
------------------------------------------------------------
------------------------------------ATGCCCTGGATTGTCTTGCTGTTT
GCAGCC---GGCTCCTTGGCGATCCCGGCGCCATCCATCATGCTGGTGCCCCCACACCCC
AGCAGTAAAGAGGACCCCATCCACATCTCGTGCATGGCCCCCAGGGGTTTCCCAGGGGCG
AATTTCACGCTGTATCAAGATGGGGAGGTGGTGGAGCTCCTGAAAGCCCCCAAGGACCAG
CTCAGGGTCATCTTCAACCTGAGTGGT---GGC---------AGCAGGGAGGTTCGAGGG
GGACCGTTCTGCTGCCAGTATAGCGTACTTGGCGAGAATAGGCAACCCCAGCTGTCGAAC
CTCAGTGAGCCTGTGCACGTCTCCTTCCCAGTGCCCACCTGGATCCTGGCACTCTCCTTG
AGCCTGGCTGGAGCCGCTCTCCTC---CTCGCTGGACTGGTGATCATTGCCCTGATCATC
AGGAAAGTTAAAGTAAAAAACTTGAACAAGAGACGAGAGCGAGAGTCCTGCTGG------
GTTAACATCGCCACCACAGACATGTCCTTCGACAACTCCCTCTTTACCATC---ATGACA
---AAG---------AAAATGACTTCGGAAGAAGATGCAGCCAACCTGGAT---GCTCCT
TCA---GGC---------------TCCACTGAGACACCTGGA---------CCCCGGAAG
AGGCCCACCTCCACGTCCTCCTCACCTGAGCCC------CCTGAATTCAGCACATTCCGG
GCCTGT---
>Mouse|ENSMUSG00000057191|ENSMUST00000086361
------------------------------------------------------------
------------------------ATGGGAGGAGAGATGCCCTGGACCATCCTGCTGTTT
GCATCT---GGCTCCTTGGCCATCCCTGCACCATCCATCTCCTTGGTGCCCCCCTACCCA
AGCAGCCACGAGGACCCCATCTACATCTCGTGCACAGCCCCAGGGGACATCCTAGGGGCC
AATTTTACCCTGTTCCGAGGGGGAGAGGTGGTCCAGCTACTACAGGCCCCCTCAGATCGG
CCTGATGTAACATTCAATGTGACTGGTGGTGGCAGTGGTGGTGGCGGTGAGGCTGCTGGG
GGGAACTTCTGCTGTCAATATGGTGTGATGGGTGAGCACAGTCAGCCCCAGCTGTCGGAC
TTCAGCCAGCAGGTGCAGGTCTCCTTCCCAGTCCCCACCTGGATCTTGGCACTCTCCCTG
AGCCTGGCTGGAGCTGTG---CTG---TTCTCAGGGCTGGTGGCCATCACAGTGCTGGTG
AGAAAAGCTAAAGCCAAAAACTTACAGAAGCAGAGAGAGCGTGAATCCTGCTGGGCTCAG
ATCAACTTCACCAATACAGACATGTCCTTTGATAACTCTCTGTTTGCTATCTCC------
---ACG---------AAAATGACTCAGGAAGACTCAGTGGCAACCCTAGAC---------
------------------------------TCA---------------GGGCCTCGGAAG
AGGCCCACCTCTGCATCATCCTCTCCGGAGCCC------CCTGAGTTCAGCACTTTCCGG
GCCTGCCAG
>Platypus|ENSOANG00000009834|ENSOANT00000015596
ATGGCAATTTTGAGGTCCTCTAATTCAAGAATCACGAGTGAATCCTGCGAAAAG------
------------------------------------ATGCCCTGGAGAATCCTCGTCCTC
GTAGCT---GGCTTTTTGGCAATCCCGGCTCCATCCATTTCCTTGACCTCGCGTGCTGGT
GACGACGGAGGGGACTCCATCAGCATTCAGTGTGTGGCCCCCGAGGGCCTCAAGGGAGCC
ACATTCATCCTGTTTAAGGGAGAGGAGGCAGTGCAGACGGTCCAGGCGCCGGAGACCCAG
CCCGGAATCAACATCACACTGACCAAC---TCA---------AGCCGGGAGGCCCTC---
GGCCAATACCGGTGTCAGTATGTGGTGATAGGTGAGGTCGGAAAG---CAATTCTCAAAC
TTGAGTGAGCCAGGGAACATCACCTTTACAGTGCCCCTCTGGGTCTTGCCAGTCTCCCTA
AGCCTGGCTGGAGCGCTAATCCTC---ATTGTGATTCTGGTGGTGGTCATCGTGGTGATT
AGACGAGTTAGAATCGCCAAACTGCAGAAGAAAAGGCAGAGAGAATCGTGCTGGACTGAA
GCAAACTATTCCACTACAGATATGTCATTCAATAACACCCTGTTCTCCATTTCG------
---ATG------------------------------------------------GTGAGT
------GAGCAACTCAGGACTTGGATCCTT------------------------------
------------------------------------------------------------
---------
>Macaque|ENSMMUG00000018981|ENSMMUT00000026680
------------------------------------------------------------
------------------------------------ACACCCACCCACCTTACCGTCTGC
ATCGCA---GGCTCCTTGGCGATCCCACGACCGTCCATCCGGCTGGTGCCCCCGCACCCA
AGCAACCAAGAGGACCCCATCCACATCGCATGCATGGCCCCTGGGAACTTCCTGGGGGCG
AATTTCACACTGTATCGAGGGGGGCAGGTGGTCCAGATCCTGCAGGCCCACGGAGACCAG
CGCGGGGTGACATTTAACCTGAATGGC---AGC---------AGCAGCGAGGCTTCAGGG
GAACCCTTCCACTGCCAGTATGGAGTGTTAGGCGAGCTCAGCCAGCCCCAGCTGTCAGAC
CTCAGCGAGCCCGTGAACGTCTCCTTTCCAGTGCCCACTTGGATCTTGGTGCTCTCCCTG
AGCCTGGCTGGTGCCGTCTTCCTC---CTCGCTGGGCTGGTGGCTGTTGTCCTGGTGGTC
AGAAGAGTTAAACTCAAAAATTTACAGAAGAAAAGAGATCGAGAATCCTGCTGGGCCCAG
ATTAACTTCAACAGCCCAGACATGTCCTTCGATAACTCCCTGTTTACC------------
---------------GTC------------------------------------------
TCT---GGGAGACTGATGTCAAGCACCACTGCCACCCCCAGCAACTCCAGGACCCGGAAG
AGACCCACTTCTACGTCCTCCTTGCCTGAGATC------CCGGAATTCAGCACTTTCCGG
GCCTGCCAG
>Rabbit|ENSOCUG00000027943|ENSOCUT00000031736
------------------------------------------------------------
------------------------------------ATGCCTTGGATCACCCTGCTTCTC
GCAGCCACCGGCTCCGTGGCGATCCCGGCCCCGTCCATCTTGCTGGTGCCCCCACACCCG
AGCAGCCAGGAGGACCCCATCCACATCTCGTGCGTGGCCCCTGGCGGCTTCCCCGGGGCG
AATTTCACGCTGTACCGAGGGGGCCAGGTGGTGCAGCTCCTGCAGGCCCCGGCGGAGCAG
CTTAGCGTCACCTTTAACTTG---------------------------------------
---ACCTTCCACTGCCAGTACGGCGTGCTGGGCGAGCACAGCCAGCCCCAGCTCTCGGAC
CTCAGCGAGCCGGTGCACATCTCCTTCCCAGTGCCCACCTGGATCCTGGCGCTGTCCCTG
AGCCTGGCCGGCGTCCTGCTGCTC---CTGGCGGGCCTGGTGGTGCTCACCCTGGTGGTG
AGGAAAGTCAAGGTGAAAAACTTGCAAAAAAAAAGAGAGCGAGAGTCCTGCTGGGCCCAG
ATCAACTTCAGCACGTCAGACATGGCCTTTGATAACTCCCTGTTCGCCATCTCC------
------------------------------------------ACGGTGAGTGGGGCCTGC
TCTTGGAAA---------------TGTTTATGTTGCCCCGACAACTCAGGGCCCCGGAAG
AGGCCCACCTCCACGTCGTCCTCGCCCGAGCCCCCGACCCCCGACTTCAGCACCTTCCGG
GCAGGCCAG
>Marmoset|ENSCJAG00000006309|ENSCJAT00000012253
------------------------------------------------------------
------------------------------------ATGCCCTGGACCATCTTGCTGTTT
GCAGCT---GGCTCCTTGGCGATCCCACCACCATCCATCCAGCTGGTGCCCCCGCACCCA
AGCAGCCAAGAGGATCCCATCCACATCTCATGCGTGGCCCCCGGGGACTTCCCGGGAGCT
AACTTCACACTGTATCGAGGGGGGCAGGTGGTCCAGCTCCTGCAGGCCCCCATGAACCAG
CGCGGAGTGACGTTCAACCTGAGTGGC---GGC---------AGCAGTGAGGCTCCAGGG
GGACCCTTCCACTGCCAGTATGGAGTGATAGGCGAGCACAACCAGCCCCAGCTGTCAGAC
CTCAGCGAGCCTGTGAACATCTCCTACCCAGTGCCCACATGGATCTTGGCGCTCTCCCTG
AGCCTGGCTGGTGCCCTCCTCCTC---CTCACTGGGCTGGTGGCTGTTGCCCTCTTGGTC
AGAAAAGTTAAACTCAAAAATTTACAGAAGAAAAGAGATGGAGAATCCTGCTGGGCCCAG
ATTAACTTCGACACCACAGACATGTCCTTCGATAACTCCCTGTTTACCATCTCC------
---CCG---------AAAATGATGCCA---GAAGACCCAGCCAACTTGGAT---GATCAC
GCA---GGC---------------ACCAGCGCCACCCCTGGCAACTCCAGGACCCGGAAG
AGGCCCACTTCCACATCCTCCTCACCTGAGCCC------CCTGAGTTCAGCACTTTCCGG
GCCTGCCAG
>Gorilla|ENSGGOG00000022195|ENSGGOT00000026517
------------------------------------------------------------
------------------------------------ATGCCCTGGACCATCTTGCTCTTT
GCAGCT------------------------------------------------------
------------------------------------------------------------
------------------------------------------------------------
---------------------------------------------------GCTCAAGGG
GGACCCTTCCACTGCCAGTATGGAGTGTTAGGTGAGCTCAACCAGTCCCAGCTGTCAGAC
CTCAGCGAGCCCGTGAACGTCTCCTTCCCAGTGCCCACTTGGATCTTGGTGCTCTCCCTG
AGCCTGGCTGGTGCCCTCTTCCTC---CTTGCTGGGCTGGTGGCTGTTGCCCTGGTGGTC
AGAAAAGTTAAACTCAGAAAGTTACAGAAGAAAAGAGATCGAGAATCCTGCTGGGCCCAG
ATTAACTTCGACAGCACAGACATGTCCTTCGATAACTCCCTGTTTACCGTCTCC------
---GCG---------AAAACGATGCTGGAAGAAGACCCGGCCACCTTGGAT---GATCAC
TCA---GGC---------------ACCACTGCCACCCCCAGCAACTCCAGGACCCGGAAG
AGGCCCACTTCCACGTCTTCCTCGCCTGAGACC------CCCGAATTCAGCACTTTCCGG
GCCTGCCAG
>Rat|ENSRNOG00000033256|ENSRNOT00000041091
------------------------------------------------------ATGGGA
GGAGAGATGCTTTCCCAGACGTACATGGGAGGAGAGATGCCCTGGACCATTCTGCTGTTT
GCATCT---GGCTCCTTGGCCATCCCTGCACCGTCTATCTTCCTGGTGCCCCCCTTCCCA
AGCAGCCGTGAGGATCCCATCTACCTCTCATGCACAGCCCCCAAGGACATCCTCGGGGCC
AACTTCACCCTGTTCCGAGGGGGAGAGGCGGTCCAGCTCCTACAAGCCCCCTCAGATCAG
CACAGTGTCACATTCAATGTGACTGGTAGTGGCAGTGGTGGCAGCAATGAGGCTGCAGGG
GGCAACTTCCGCTGTCAGTATGGTGTGCTGGGAGAGCACAGTGAGCCCCAGCTGTCCGAC
TTCAGCCAGGAGGTGCAGGTCTCCTTCCCAGTCCCCACCTGGATCCTGGCGCTCTCCCTG
AGCCTGGCTGGCGCTGTC---CTC---CTCTCAGGGCTGGTGGTCATCGCAGTGCTGGTG
AGGAAAGCTAAGGCCAAAAACTTACAGATGCAGAGAGAGCGTGAATCCTGCTGGGCTCAG
ATCAACTTCACCAACACAGACATGTCCTTTGATAACTCTCTGTTTGCCATCTCC------
---ACG---------AAAATGACTCAAGAAGACTCAATGGTAACCCTGGAC---------
------------------------------TCA---------------GGGCCTCGGAAG
AGGCCTACCTCTGCATCGTTCTCTCCAGAGCCC------CCTGAGTTCAGCACTTTCCGG
GCCTGCCAA
>Opossum|ENSMODG00000006091|ENSMODT00000007701
------------------------------------------------------------
------------------------------------ATGCCCTGGAAACTCCTCTTTTTT
GTAACT---GGCTCCTTGGCAATACCAGCTCCTTCCATTTCTCAGATCCCTCCATACCCT
AACAACCCAGGAGATCCCATCCACCTTCAGTGTGTGGCCCCCCTTAGCTTTCAGGAGGCC
GAGTTCTCACTATTCCATGAAGATGGGGTGGTCCAGACACTGCAGGCAGATGAGGCCCAA
CAGGGAGTTGTCTTCACGGTGACCAAT---GTG---------AGTGAAGGTCTTTTA---
GCACAATACAAATGTCAGTACAGTGTGATGGGGGAGATTGCCAAG---CAGTTTTCAGAC
TTCAGCAAGCCAGTGAATGTGACCTTTTCAGTGCCCTCTTGGATCTTACCACTCTCCCTG
AGTCTGGCTGGAGCATTCATCTTC---GTTGTGATGCTGGTTGTGGCCATTCTAATAATT
AGAAGAGTTAAAGTCACAAACCTTCAGAAAAAAAGAGAGCAAGAATCCTGCTGGACAAAG
ATAAATTATACCACTTCAGATATATCTTTTGATAACTCTCTATTCTCCATTTCA------
---ATG---------AAAATGCCCCCAGAAGAC------------ATGGAT---ACCCAT
------GGCACTTTGACCAGCTCAACTCTGGCT---CCAGAACCCCTTGTGCCCAGGAAG
AGACCCACATCTACTTCTTCTGCCTCTGAGATA------CCTGAATTCAGCACCTTCAGG
TCCCTTGAT
>Minke|BACU002488
------------------------------------------------------------
------------------------------------ATGCCCTGGACCGTCCTGCTCTTT
GCAGCC---GGCTCCTTGGCTATCCCAGCGCCATCCATCATGCTGGTGCCCCCACATCCC
AGCAGCCAGGAGGACCCCATCCACATCTCATGCATGGCCCCCAGGGATTTCCCGGGGGCG
AATTTCACACTGTATCAAGGGGAGGAGGTGGTGCAGCTCCTGCAGGCCCCCGCGGACCAG
CTCGAGGTCATCTTCAACCTGAGTGGT---GGC---------AGCAGGGAGGTTCCAGGG
GGACCATTCTGCTGCCAGTATGGCGTGCTCGGCGAGCACAGGCAGCCTCAACTGTCGAAC
TTCAGTGAGCCCATGCACGTCTCCTTCCCAGCGCCCACCTGGATCCTGGCACTCTCCTTG
AGCCTGGCTGGATCCTTCCTCCTC---CTCGCTGGGCTGGTGACCATTGCCTTGGTCATC
AGGAAAGTTAAAGTAAAAAACTTGCAGAAGAAACGGGAGCGAGAATCCTGCTGGGCCCAG
GTTGACTTCGCCACCACAGACATGTCCTTCGATAACTCCCTGTTTACCATC---------
---TCC---------AAAATGACTTCAGAAGAAGACGCAGCCACCCACGAT---GCTCCC
TCA---GGC---------------TCTGCTGTGACACCTGGCAACTCTGGGACCCGGAAG
AGGCCCACCTCCACGTCATCCTCACCCGAGCCC------CCAGAATTCAGCACATTCCGG
GCCTGC---
>Orangutan|ENSPPYG00000009564|ENSPPYT00000011147
------------------------------------------------------------
------------------------------------------------------------
------------------------------------------------------------
------------------------------------------------------------
------------------------------------------------------------
------------------------------------------------------------
------------------------------------------------------------
---------------------------CCAGTGCCCACTTGGATCTTGGTGCTCTGCCTG
AGCCTGGCTGGTGCCCTCTTCCTC---CTTGCT------GTGGCTGTTGCCCTGGTGGTC
AGAAAAGTTAAACTCAAAAATTTACAGAAGAAAAGAGATCGAGAATCCTGCTGGGCCCAG
ATTAACTTCAACAGTGCAGACATGTCCTTCGATAACTCTCTGTTTACCATCTCC------
---GCG---------GTG------------------------------------------
AGT---GGTTCTTTTTCTTGGAGCACCACTGCCACCCCCAGCAACTCCAGGACCCGGAAG
AGGCCCACTTCCACATCCTCCTCGCCTGAGACC------CCCGAATTCAGCACTTTCCGG
GCCTGCCAG
>Elephant|ENSLAFG00000030795|ENSLAFT00000034077
------------------------------------------------------------
------------------------------------ATGCCCTGGACTGTCCTACTCTTT
GCAGCT---GCCTGGGTGGCCATCCCAGCGCCGACTATCCTGCTGGTGCCCCCGCACCCC
AGCAGCCAAGATGACCCCATCCACATCGCATGCATGGCCCCCAGGGGCTTCCTGGGGGCA
AATTTCACACTGTACCGTGGGGGGCACGTGGTCCAGCTCCTGCAGGCCCCCGCAGACCAG
CTCGAGGTCACCTTCAACTTGAGTCGT---GGT---------GGCAATGAGGCTCCAGGA
GGAACATTCCACTGCCAGTACGGCGTGATGGGGGAGCACAGCCAGACCCAGCTGTCGGAC
CTCAGTGAGCCAGTGCAGGTTACCTTCCCAGTACCCACATGGATCCTGGCATTGTCCCTG
AGCCTGGTTGGAGCCCTCCTC---TTCCTTGCTGTGTTGGTGGCTATTGTCATGGTGATC
AGGAAAGTTAAAGCCACAAATGCTCAGAAGAAAAGAGAGCGAGAATCCTGCTGGGCCCAG
GTTAACTTCGCCAACTCAGACATGTCCTTTGATAACTCGCTGTTTGCCATCTCCATGACA
---AAG---------AAAATAGCTTCAGACGAAGATGTGGCCACCCTGGAT---GCTCAC
TCT---AGC---------------TCCACTGCAGCCTCCAGCGTCTCCGTGCCCCAGAAG
AGGCCCACCTCCACATCATCCTCACCTGAACCC------CCCAACTTCAGCACTTTCCGG
GCCCCGCTC
>Human|ENSG00000214212|ENST00000397820
------------------------------------------------------------
------------------------------------ATGCCCTGGACCATCTTGCTCTTT
GCAGCT---GGCTCCTTGGCGATCCCAGCACCATCCATCCGGCTGGTGCCCCCGTACCCA
AGCAGCCAAGAGGACCCCATCCACATCGCATGCATGGCCCCTGGGAACTTCCCGGGGGCG
AATTTCACACTGTATCGAGGGGGGCAGGTGGTCCAGCTCCTGCAGGCCCCCACGGACCAG
CGCGGGGTGACATTTAACCTGAGCGGC---GGC---------AGCAGCAAGGCTCCAGGG
GGACCCTTCCACTGCCAGTATGGAGTGTTAGGTGAGCTCAACCAGTCCCAGCTGTCAGAC
CTCAGCGAGCCCGTGAACGTCTCCTTCCCAGTGCCCACTTGGATCTTGGTGCTCTCCCTG
AGCCTGGCTGGTGCCCTCTTCCTC---CTTGCTGGGCTGGTGGCTGTTGCCCTGGTGGTC
AGAAAAGTTAAACTCAGAAATTTACAGAAGAAAAGAGATCGAGAATCCTGCTGGGCCCAG
ATTAACTTCGACAGCACAGACATGTCCTTCGATAACTCCCTGTTTACCGTCTCC------
---GCG---------AAAACGATGCCAGAAGAAGACCCGGCCACCTTGGAT---GATCAC
TCA---GGC---------------ACCACTGCCACCCCCAGCAACTCCAGGACCCGGAAG
AGGCCCACTTCCACGTCCTCCTCGCCTGAGACC------CCCGAATTCAGCACTTTCCGG
GCCTGCCAG
>Dog|ENSCAFG00000017628|ENSCAFT00000027948
------------------------------------------------------------
------------------------------------ATGCCCTGGACTGTCCTGCTCTTT
GCAGCC---GGTTCCTTGGCAATCCCAGCGCCGTCCATCCTGCTGGTGCCCCCACACCCC
AGCAGCCAAGAAGACCCCATCCACATTGCCTGTGTCGCCCCTGTGGGCTTCCCGGGGGCA
AATTTCACACTGTACCGTGGAGGGCAGGTGGTCCAGTTCCTGCAGGCATCCGCAGACCAG
CTTAGGGTCACTTTCAACGTGACTGGA---GGT---------GACAGGGAGGCTCCAGGG
GCCACATTTTGCTGCCAGTATGGAGTGCTGGCTGAGCACAGGCAGGAGCGGCTGTCGGAC
CTCAGCAAGCCCTTGCAAGTGTCCTTCCCAGGGCCCACTTGGATACTGGCACTCTCCTTG
AGCCTGGCTGGAGTCCTTCTC------CTTGCTGGGCTGGTGACTGTTGCTGTGGTGGTC
AGGAAAGTTAAAGTAAGAAATTTGCAGAAGAAAAGAGAGCGAGAATCCTGCTGGGCCCAG
GTCAACTTCGCCAGCACAGATATGACCTTTGACAACTCTCTGTTTGCCATCTCCATGACA
------------------ATGAATCCAGAAGAAGATGCAGTCACCGTGGAT---GCTTGC
TCG---GAT---------------TCCACCGAGACACCTGGCAGCTCTGGGCCCCGGAAA
AGGCCTACCTCCACATCATCCTCACCTGAGCCC------CCCGAATTCAGCACTTTCCGA
TCCTGCCAG
>Guinea_Pig|ENSCPOG00000025508|ENSCPOT00000022063
------------------------------------------------------------
------------------------------------ATGCCCTGGGCCATCCTGCTCCTC
GCAGCC---GGCTCCTTGGCCATCCCAGCGCCGTCCATCCTCCTGGTGCCCCCCTACCCC
AGCAGCCAGGAGGACCCCATCCACATCTCCTGCACGGCCCCTGCGACTTTCCTGGGGGCG
AACTTCACCCTGTACCGAGGGGGACACGTGGTCCAGCTCCTGCAGGCCCCTGCAGGTGAG
GCAGGGGTCACCTTCAACGTCAGTGGCAGCACG---------GGCATCGAGGCTCCCAGC
TGGCAGTTCTGCTGCCAGTACGGCGTGACGGGCGAGGACAGCCAGCCGCAGCTGTCGGAC
CTCAGCCAGCCGGTGCAGGTCTCCTTCCCAGTGCCCACTTGGATCCTGACGCTCTCCCTC
AGCCTGGCTGGAGCCTGCTTCCTC---CTCGTTGTGCTCGTGGTCTTTGCCGTGGTGGTC
AGGAAAGTTAAAGTCAAGAATTTACAGAAGAGGCGAGAGCAGGAATCGTGCTGGGTGCAG
ATCAACTACGACAACACAGACATGTGCTTCGACAACTCCCTGTTTGCCGTCTCT------
---GCGGTGAAGAGGACGACATCCGAGGAAGACCCAGCGGCCACCCTGGAT---------
------------------------------GCCTGCCCAGGCAGCGCCGGGCCACGCAAG
AGGCCGACCTCCACGTCCTCCTCGCCGGAGCCC------CCGGACTTCAGCACCTTCCGG
GGCTGCCAG
>Chimp|ENSPTRG00000033817|ENSPTRT00000065923
------------------------------------------------------------
------------------------------------ATGCCCTGGACCATCTTGCTCTTT
GCAGCT---GGCTCCTTGGCGATCCCAGCACCATCCATCCGGCTGGTGCCCCCGTACCCA
AGCAGCCAAGAGGACCCCATCCACATCGCATGCATGGCCCCTGGGAAC---CCGGGGGCG
---TTCACACTGTATCGAGGG---CAGGTG------CAGCTGCAGGCC------------
------------------------------------------------------------
------------------------------------------------------------
---------------------------------CCCACTTGGATCTTGGTGCTCTCCCTG
AGCCTGGCTGGTGCCCTCTTCCTC---CTTGCTGGGCTGGTGGCTGTTGCCCTGGTGGTC
AGAAAAGTTAAACTCAGAAATTTACAGAAGAAAAGAGATCGAGAATCCTGCTGGGCCCAG
ATTAACTTCGACAGCACAGACATGTCCTTCGATAACTCCCTGTTTACCATCTCC------
---GCG---------AAAACGATGCCAGAAGAAGACCCGGCCACCTTGGAT---GATCAC
TCA---GGC---------------ACCACTGCCACCCCCAGCAACTCCAGGACCCGGAAG
AGGCCCACTTCCACGTCCTCCTCACCTGAGACC------CCCGAATTCAGCACTTTCCGG
GCCTGCCAG
>Orca|XP_004277726.1
------------------------------------------------------------
------------------------------------ATGCCCTGGACCGTCCTGCTCTTT
GCAGCC---GGCTCCTTGGCTATCCCGGCGCCATCCATCATGCTGGTGCCCCCACATCCC
AGCAGCCAGAAGGACCCCATCCACATCGCGTGCATGGCCCCCAGGGATTTCCCGGGGGCG
AATTTCACACTGTATCAAGGGGAGGAGGTGGTGCAGCTCCTGCAGGCCCCTGTGGACCAG
CTCGAGGTCATCTTCAACCTGAGTGGT---GGC---------AGCAGGGAGGTTCCAGGG
GGACCATTCCGCTGCCAGTATGGCGTGCTCGGCGAGCTCAGGCAGCCTCAACTGTCGAAC
CTCAGTGAGCCCATGCACGTCTCCTTCCCAGTGCCCACCTGGATCCTGGCACTCTCCTTG
AGCCTGGCTGGAGCCTTCCTCCTC---CTCGCTGGGCTGGTGACCACTGCGTTGGTCGTC
AGGAAAGTTAAAGTAAAAAAGTTGCAGAAGAAACGGGAGCGAGAATCCTGCTGGGCCCAG
GTTAACTTCGCCACCACAGACATGTCCTTCGATAACTCCCTGTTCACCATC---------
---TCC---------AAAATGACTTCAGAAGAAGACGCAGCCACCCAGGAT---GCTCCC
TCA---GGC---------------TCTGCGGCGACACCTGGCAACTCTGGGACCCGGAAG
AGGCCCACCTCCACGTCATCCTCACCTGAGCCC------CCAGAATTCAGCACATTCCGG
GCCTGC---
