# Supplementary material for: Insights into the Evolution of Longevity from the Bowhead Whale Genome
Source: Cell Rep. 2015 Jan 6;10(1):112–22. doi: 10.1016/j.celrep.2014.12.008 (PMC4536333; doi:10.1016/j.celrep.2014.12.008)
Supplement: Supplemental Folder 1. Full List of Transposable Elements Distribution, Full List of Filtered and Unfiltered Gene Duplications, Gene Loss Alignments, Full List of Candidates under Selection, Selective Pressure Variation QC Alignments, and Full List of Bowhead-Specific Mutations, Related to Results [file mmc2.zip › QC Alignments/PosSites_reciprocal_group_3060_Orca_modelA.fasta]

>PS_Sites|Orca|XP_004279360.1
------------------------------------------NNN---------------
------------------------------------------------------------
------------------------------------------------------------
------------------------------------------------------------
------------------------------------NNN---------------------
---------------------------------------------------NNN------
---------------------------NNN------------------------------
------------------------------------------------------------
------------------------------------------------------------
------------------------------------------------------------
------------------------------------------------------------
------------------------------------------------------------
------------------------------------------------------------
------------------------------------------------------------
------------------------------------------------------------
------------------------------------------------------------
------------------------------------------------------------
------------------------------------------------------------
------------------------------------------------------------
------------------------------------------------------------
---------------NNN------------------------------------------
------------------------------------------------------NNN---
------------------------------------------------------------
------------------------------------------------------------
------------------------------------------------------------
------------------------------------------------------------
---------------------------------NNNNNNNNNNNN---------------
------------------
>PS_Characters|Orca|XP_004279360.1
------------------------------------------AGT---------------
------------------------------------------------------------
------------------------------------------------------------
------------------------------------------------------------
------------------------------------CGT---------------------
---------------------------------------------------ATA------
---------------------------ATG------------------------------
------------------------------------------------------------
------------------------------------------------------------
------------------------------------------------------------
------------------------------------------------------------
------------------------------------------------------------
------------------------------------------------------------
------------------------------------------------------------
------------------------------------------------------------
------------------------------------------------------------
------------------------------------------------------------
------------------------------------------------------------
------------------------------------------------------------
------------------------------------------------------------
---------------CGT------------------------------------------
------------------------------------------------------AAT---
------------------------------------------------------------
------------------------------------------------------------
------------------------------------------------------------
------------------------------------------------------------
---------------------------------TTTTTTTTTTTA---------------
------------------
>Orca|XP_004279360.1
ATGGCCCAGCGGGCAGTGTGGCTCATAAGCCACGAACCGGGAAGTCCACTTTGTGGCACC
GTCAGATTCTCCAGA---------------------------------------------
---------------------------------------------CGGTATCCAACTGTT
GAAAAAAGAGCCAAAGTCTTCAATGGAGCAAGTTATGTGCCTGTTCCTGAAGATGGTCCC
TTCCTTAAAGCACTGCTTTTCGAACTGAGATTATTGCGTGATGATAAGGACTTTTCGGAG
AGTCGTGATAGCTGTTCACACATCAATAAAACATCCATTTATGCACTCCCGATAGGAGGT
GAAGAACTCTGGCCAGTTGTTGCTTTCATGAAGAATGGCATGATATACGCTTGTGTTCCA
CTGGTTGAACAAACTTTATCCCCTCGTCCACCATTAATTAGCATTAGTGGAATTTCACAA
GGCTTTGAACTTCTTTTTGGGGTACAGGGTTTTCTTTACTCAGGTCAAAAAAATGACAGT
GAGCTAAATACAAAATTGAGCCAGTTGCCTGACTTGCTTCTACAGGCTTGTCCCTTTGGC
ACTTTGTTAGATGCCAACTTACAGAATTCATTGGATAGTATTAATTTTGCTTCTGTTACT
CATCCACAAAAACAGCCGACCTGGAAAGCTGGAACATACAAAGGAAAACCACAGGTTTCT
ATTTCTATCACTGAAAAGGTAAAATCCATGCAATATGATAAACAGGATATAGCAGATACA
TGGCAAGTCATTGGAGTTGTCACTTGCAAGTGTGATTTAGAAGGAAGTATGCCAAATGTT
ACCATCAGCTTGAGTCTCCCCACCAATGGATCTCCACTTCAGGATATTCTGGTTCATCCT
TGTGTGACATCTCTCGACTCTGCCATTCTGACTTCTAGTAGCATTGATGCAGCAGATGAT
TCTGCATTTAGTGGGCCTTACAAATTTCCACTCACTCCACCTTTAGAGTCATTCAAC---
---------------------------------------------------TTATGCTAC
TAC---ACTTCTCAGGTCCCTGTGCCACCAATTTTGGGTTTTTATCAAGTAAAAGAGGAA
GAAGTACAACTAAAAATAACAGTTAATTTAAAACTTCATGAAAGTGTGAAAAATAGTTTT
GAATTCTGTGAAGCTCGTATACCTTTTTACAACAGAGGTCCAGTCACACATGTGGAATAC
AAAGTTAGTTTTGGCCAGCTTGAAGTATTTCGAGAGAAAAGCTTATTGATCTGGAATATT
GGACAGAAGTTCCCAAAATCAATGGAAATTAGTCTTTCTGGAACTGTAACTTTTGGAGCC
AAGAGCCATGAAAAGCAGCCATTTGACCAGATTTGCATTGGAGGCACAGCGTATTTAAAG
CTTCATTTTAGGATCTTAGATTACACACTCACTGGGTGTTATGCGGATCAGCATTCAGTT
CAAGTTTTTGCATCAGGAAAACCAAAAATAAGTACA---------TACCGG---AAACTA
ATTTCTTCTGACTATTACATCTGGAATTCTAAATTTTTTTTTTTA---GTAACATATGGA
TCATTATTACTG------
>Horse|ENSECAG00000017818|ENSECAT00000019007
ATGGCCCAGCGAGCGATGTGGCTCATAAGCCACGAACCGGGAACTCTACTGCGTGGCACC
GTCAGATTCTCCAGA---------------------------------------------
---------------------------------------------CGGTATCCAACTGTT
GAAAAACGAGCCAAAGTCTTCAATGGAGCAACTTATATGCCTATTCCTGAAGATGATCCC
TTTCTTAAAGCACTACTCTTCGAACTTAGATTATTGGATGATGATAAGGACTTCGTGGAA
AGTCGTGATAGCTGTTCACACATCAATAAAACATCCATCTATGGACTCCCAGTAGGAGGT
GAAGAACTCTGGCCAGTTGTTGCTTTTCAGAAGAATGGCATGATATATGCTTGTGTTCCA
CTAGTTGAACAGACTTTGTCCCCTCGTCCACCATTAATTAGCATTAGTGGAATTTCACAA
GGCTTTGAACTTCTTTTTGGAATACAGGATTTTCTTTATTCAGGTCAAAAAAATGACACT
GAGCTAAATACAAAATTGAGCCAGTTGCCTGACTTGCTTCTACAGGCTTGTCCATTTGGA
ACTTTATTAGATGCCAATTTACAGAATTCATTGGATAGTATTAATTTTGCTTCTGTGACT
CATCCACAAAAACAGCCAGCCTGGAAAGCTGGAACATACAAAGGCAAACCACAGGTTTCT
ATTTCAATCACTGAAAAGGTAAAATCCATGCAATATGATAAACGGGATGTAGCAGATACG
TGGCAAGTTGATGGAGCTGTCACTTGCAAGTGTGATTTAGAAGGAATCATGCCGAATGTT
ACCATCAGCTTGAGTCTCCCCACCAATGGATCTCCACTTCAGGATATTCTAGTTCATCCT
TGTGTGACTTCTCTTGACTCTGCCATTCTGACGTCTAGTAGCATTGATGCAATGGATGAT
TCTGCATTTAGTGGACCTTATAAATTTCCATTCACTCCACCTTTAGAGTCATTCAAC---
---------------------------------------------------TTATGCTAC
TAC---ACTTCCCAGGTCCCTGTCCCACCAATTTTGGGTTTTTATCAAATGAAAGAGGAA
GAAGTACAACTAAAAATAGCAGTTAATTTAAAACTTCATGAGAGTGTGAAAAATAATTTT
GAATTCTGTGAAGCCCATATACCATTTTACAATAGAGGTCCAATCACACATGTGGAATAC
AAAGTTAGTTTTGGCCAGCTCGAAGTATTTCGAGAGAAAAGCTTATTGATCTGGATTATC
GGACAGAAGTTCCCAAAATCAATGGAAATTGGTCTTTCTGGAACTGTAACTTTTGGAGCC
AAGGGTCATGAGAAGCAGCCGTTTGACCAGATTTGCATTGGAGGTACAGCATATTTAAAG
CTTCATTTTAGGATCTTAGATTACACACTCACTGGATGTTATGCAGATCAGCATTCAGTT
CAAGTTTTTGCATCAGGAAAACCAAAAATAAGTACA---------AACCGG---AAACTA
ATTTCTTCTGACTATTACATCTGGAATTCTAAAGCTCCTGCTCCG---GTAACATATGGA
TCATTATTACTG------
>Microbat|ENSMLUG00000000778|ENSMLUT00000028164
ATGGCTCAGCGAGCAGTGTGGCTCATCAGCCACGAACCCGGAACTCCACTTGGTGGCACG
GTCAGATTCTCCAGGGGTTGGCAAGAATACTTGGGGTACCAGTTATTCACTATAGACTGC
AGA------------------------------------------CGGTATCCAACTGTT
GAAAAACGAGCCAAAGTCTTCAATGGAACAAGCTATGTGCCTATCCCTGAAGATGGTCCC
TTTCTTAAATCATTACTCTTCGAACTTAGATTATTGGATGAAGATAGAGACTTCATGGAG
AGTCGTGATAGCTGTTCTCGCATCAATAAAACATCTGTGTATGGACTTAAAGTAGGAGGT
GAAGAACTCTGGCCAGTTGTTGCTTTTCTGAAGAATGGCATAGTATATGCTTGTGTTCCA
CTAGTTGAACAAACTTTATCCCCTCGTCCAGCGCTAATTAGCATTAGTGCAATTTCACAA
GGCTTTGAACTTCTTTTTGGGATACAGGATTTTCTTTACTCAAGTCAAAAAATTGATACT
GAGCTAAATACAAAACTGAGCCAATTGCCTGACTTGCTTCTACAGGCTTGCCCATTTGGA
ACTTTACTAGATGCCAACTTACAGAATTCATTGGATAGTATCAGTTTTGCTTCTGTGACT
CATCCACAAAAGCAGCCAGCCTGGAAAGCTGGAGCATACAAAGGAAAACCACAAGTTTCA
ATTTCTATCACTGAAAAAGTAAAATCTATGCAATATGATAAACAGGATATAGCAGATACA
TGGCAAGTAGTCGGAACTGTCACTTGCAAGTGTGATTTAGAAGGAATCATGCCAAATGTT
ACCATCAGCTTGAGTCTCCCCACCAATGGATCTCCACTTCAGGATATTCTAGTTCATCCT
TGTGTGACTTCTCTTGACTCTGCCATTCTGACTTCTAGTAGCATTGATGCAATGGATGAT
TCTGCATTTAGTGGACCTTACAAATTTCCATTCACTCCACCTTTAGAATCATTCAAC---
---------------------------------------------------TTGTGCTAC
TAC---ACTTCCCAGGTTCCTGTCCCACCAATTTTAGGCTTTTATCAAATGAAAGAGGAA
GAAGTACAACTAAAAATAACAGTTAATTTAAAACTTCATGAAAGTGTGAAAAATAATTTT
GAATTCTGTGAAGCTCATATACCATTTTACAATAGAGGTCCAATCACACATGTGGAATAC
AAAGTTAGTTTTGGCCAGCTCGAAGTATTTCGAGAGAAAAGCTTATTGATCTGGATTATT
GGACAGAAGTTCCCAAAATCAATGGAAATTAGTCTTTCTGGAACTGTAACTTTTGGAGCC
AAGAGCCATGAGAAGCAGCCATTTGACCACATTTGCATTGGGGGTACAGCATATTTAAAG
CTTCATTTTAGGATCTTAGATTACACACTTACTGGGTGTTACGCGGACCAGCATTCAGTT
CAAGTTTTTGCATCAGGAAAACCAAAAATAAGCACA---------CACCGG---AAACTA
ATTTCTTCTGACTATTACATCTGGAATTCTAAAGCTCCTGCTCCA---GTAACATATGGA
TCATTATTACTG------
>Gibbon|ENSNLEG00000013007|ENSNLET00000016590
ATGGCGCAGCGGGCAGTGTGGCTCATAAGCCACGAACCGGGAACTCCACTTTGTGGCACC
GTGAGATTCTCCAGG---------------------------------------------
---GATTGGCAAGAAGACTCAGGGTACCTGTCATTCACTATAGGACGGTATCCAACTGTT
GAAAAACGAGCCAGAGTCTTCAATGGAGCAAGTTATGTGCCTGTTCCCGAAGACGGTCCC
TTTCTTAAAGCACTGCTCTTTGAACTTAGATTATTGGATGATGATAAAGACTTTGTTGAG
AGTCGTGATAGCTGTTCACGCATCAATAAAACATCCGTTTATGGACTCCTGATAGGAGGT
GAAGAACTCTGGCCAGTTGTTGCTTTTCTGAAGAATGACATGATATATGCCTGTGTTCCA
CTAGTTGAACAAACTCTGTCACCTCGACCACCATTAATTAGTGTTAGTGGAGTTTCACAA
GGCTTTGAATTTCTTTTTGGGATACAGGATTTTCTTTATTCAGGTCAAAAAAATGACTCT
GAGCTAAATACAAAATTGAGCCAGTTGCCTGACTTGCTTCTGCAGGCTTGTCCATTTGGT
ACTTTATTAGATGCCAACTTACAGAATTCATTAGATAATACCAACTTTGCATCTGTGACT
CAGCCACAAAAACAGCCAGCTTGGAAAACTGGAACGTACAAAGGAAAACCACAAGTTTCT
ATTTCTATCACTGAAAAGGTAAAATCCATGCAATATGATAAACAGGGTGTAGCGGATACA
TGGCAAGTTGTTGGAACAGTGACTTGCAAGTGTGATTTGGAAGGAATCATGCCAAATGTT
ACCATCAGCTTGAGTCTCCCCACCAATGGATCTCCACTTCAGGATATTCTAGTTCATCCT
TGTGTAACTTCTCTTGACTCTGCAATTCTGACTTCTAGTAGTATTGATGCAATGGATGAC
TCTGCATTTAGTGGGCCTTACAAATTTCCATTCACTCCACCTTTAGAGTCATTCAAC---
---------------------------------------------------TTATGCTAC
TAC---ACTTCCCAGGTCCCTGTCCCACCAATTTTGGGTTTTTATCAAATGAAGGAGGAA
GAAGTACAACTAAGAATAACCATTAATTTAAAACTTCATGAAAGTGTGAAAAATAATTTT
GAATTCTGTGAAGCCCATATACCTTTTTACAATAGAGGTCCAATTACACATTTGGAATAC
AAAACTAGTTTTGGCCAGCTTGAAGTATTTCGAGAGAAAAGCTTATTGATCTGGATTATT
GGCCAGAAGTTCCCCAAATCAATGGAAATTAGTCTTTCTGGAACTGTAACTTTTGGAGCC
AAGAGCCATGAGAAGCAGCCATTTGACCCAATTTGTATTGGACAAACAGCATATTTAAAG
CTTCATTTTAGGATCTTAGATTACACACTTACTGGATGTTATGCAGATCAGCATTCAGTT
CAAGTTTTTGCATCAGGAAAACCAAAAATAAGTGCA---------CACCGG---AAACTA
ATTTCTTCTGATTATTACATCTGGAATTCTAAAGCCCCTGCTCCA---GTAACATATGGA
TCATTATTATTG------
>Cow|ENSBTAG00000013043|ENSBTAT00000017337
ATGGCCCAGCGGGCAGTGTGGCTTATAAGCCACGAATCAGGAACTCCACTTGGTGGCATT
GTCAAATTCTCCAGA---------------------------------------------
---------------------------------------------CGGTATCCAACTGTT
GAAAAAAGAGCTAAAGTCTTCAATGGAGCAAGTTATGTGCCTGTTCCTGAAGATGGTCCC
TTCCTGAAAGCACTGCTTTTTGAACTGAGATTGTTGGATGACGAGAAGGACTTTTTGGAG
AGTCGTGATAGCTGCTCACACATCAATAAAACATCCATTTACGGAGTCCCAGTAGGAGGT
GAAGAACTCTGGCCAGTTGTTGCTTTTCTGAAGAATGGCATGATATATGCTTGTGTTCCA
CTGGTTGAACAAACTTTATCCCCTCGTCCACCATTAATTAGCATTAGTGGAATTTCACAA
GGCTTTGAACTTCTTTTTGGGGTTCAGGATTTTCTTTCCTCAGGTCAAAAAACTGACAGT
GAGCTAAATACCAAATTGAGCCAGTTGTCTGACTTGCTTTTACAAACGTGTCCCTTTGGC
ACTTTGTTAGATGCCAACTTACAGAATTCATTGGACAGTATTAATTCTGCTTCTGTTACT
CACCTACAAAAACAGCCAGCCTGGAAAACTGGAACATACAAAGGAAAACCACAAGTTTCT
ATTTCTATCACTGAAAAGGTAAACTCCATGCAATATGATAAACAGGAGATAGCAGATACA
TGGCAGGTCGTTGGAGTTGTCACTTGCAAGTGTGATCTAGAGGGAAGCATGCCAAATGTT
ACCATTAGCTTGAGTCTCCCTACCAATGGATCTCCACTTCAGGATATTCTGGTTCATCCT
TGTGTGACATCTCTTGACTCTGCCATTCTGACCTCTAGTAGCATTGATGCAATGGATGAT
TCTGCATTTAGTGGACCGTACAAATTTCCGCTCACTCCACCGTTAGAGTCATTCAAC---
---------------------------------------------------TTATGCTAC
TAC---ACTTCCCAGGTCCCTGTTCCACCAATTTTGGGTTTTTATCAAGTGAAAGAGGAA
GAAGTACAACTAAAAATAACAGTTAATTTAAAACTTCATGAAAGTGTGAAAAATAGTTTT
GAATTCTGTGAAGCTCATATACCTTTTTACAACAGAGGTCCCATCACGCATGTGGAGTAC
AAAGCTAGTTTTGGCCAGCTTGAAGTATTTCGAGAGAAAAGCTTATTGGTCTGGATTATT
GGACAGAAGTTTCCCAAATCAATGGAAATTAGTCTTTCTGGAACTATAACTTTTGGAGCC
AAGAACCATGAAAAGCAGCCATTTGACCAGATTTGCATCGGAGGTACAGCATATTTAAAG
CTTCATTTTAGGATCTTAGATTACACACTCACTGGATGTTATGTGGATCAGCATTCAGTT
CAAGTTTTTGCATCAGGAAAACCAAAAATAAGTACA---------TACCGG---AAGCTA
ATTTCTTCTGACTATTACATCTGGAATTCTAAAGCTCCTGCTCCA---GTAACATATGGA
TCATTATTACTG------
>Mouse|ENSMUSG00000036291|ENSMUST00000037473
ATGGCCCTGCGGGCAGTGTGGCTCATACGTCACGAACCAGGAACTCCACTTGGAGGCACC
GTCAGATTCTCCAGA---------------------------------------------
---------------------------------------------CGATACCCAACTGTT
GAAAAGCGAGCCAAAGCCTTCAATGGAATGACTTATGTTCCTGTACCTGAAGATGGCCCC
TTTCTTAGAGCATTGCTCTTTCAACTTAGACTATTGGATGATGATAAGGACTTCATGGAG
AGACGTGATGGCTGCTCACGCATCAATAAAACATCCATCTATGGGCTTTCAGTAGGAGGT
GAAGAGCTCTGGCCAGTCATTGCCTTCCTGAGGGATAGCATGATATATGCAAGTGTTCCA
TTAGTTGAACAAGCTCTGTCCCCTCGCCCACCTTTAATTAGCATTAGTGGGGTCTCACAA
GGCTTGGAACTGCTGTTGGGGATACAGGATTTTCTTTACTCGAGTCAGAAAAATGACACT
GACCTACACACAAAACTGAGTCAGTTGCCTGACTTGCTTCTACAGGCTTGTCCTTTGGGT
ACTTTATTGGATGCTAACTTGCAGAATTCACTGAATAGCATTAATTCCGTATCTGTGACT
CAGCCGCAAAAACAGCCAGCCTGGAAAGTTGGAGCATACAAAGGAAAAGCACAGATTTCT
ATTTCTATCACCGAAACGGTAAAATGCATGCAATATGGTAAGCAGGATATAGCAGACACA
TGGCAAGTTGCCGGAACAGTCGCTTGCAAGTGTGACTTGGAAGGGGTCATGCCAGCTGTT
ACCATCAGCTTGAGTCTCCCCACCAACGGGTCTCCACTTCAGGATATTATTGTTCATCCC
TGTGTGACTTCTCTGGATTCTGCCATTCTGACTTCTAGTAGCATTGACACAATGGAGGAT
TCTGCATTTAGTGGGCCGTATAAATTTCCATTCACTCCGCCTTTAGAGTCCTTCAAC---
---------------------------------------------------TTATGCCAC
TAC---ACTTCTCAGGTTCCTGTCCCACCAATACTGGGTTCTTACCACATGAAAGAAGAA
GGAGTACAGCTAAAAGTAACAGTTAACTTCAAACTCCATGAAAGTGTGAGAAATAATTTT
GAAGTCTGTGAAGCTCACATACCTTTTTACAACAGAGGTCCAATTACCCATTTGGAATAC
AAAGCTAGTTTTGGTCAACTTGAGGTATTTCGAGAAAAAAGCTTACTGGTCTGGATTATC
GGCCAGAAGTTCCCCAAATCAATGGAAATTAGTCTTTCTGGAACTCTAACTTTTGGAGTT
AAGGGCCATAACAAGCAGCCATTTGATCACATTTGTATTGGAAATACAGCGTATATAAAG
CTTAACTTTAGGATTGCAGATTATACACTCACTGGATGTTATGCAGACCAGCATTCAGTT
CAAGTTTTTGCATCAGGAAAGCCAAAAATAAGTGCA---------TATCGG---AAACTA
ATTTCTTCTGATTATTACATCTGGAATTCTAAAGCACCTGCTCCA---GTAACATACGCA
TCATTGTTACCA------
>Platypus|ENSOANG00000011831|ENSOANT00000018749
ATGGCCCAGCGGGGACTGTGGCTCCTCAGCCACGACCCGGCCACCTCGCGGGGCGGCTCC
GTGAGGTTCTCCAGA---------------------------------------------
---------------------------------------------AGGTACCCGACTGTC
GAAAAGCGAGCCCGAGGCTTCAACGGAGCGGGCTACCTGCCCTTACCCGACGACGGCCCC
TTCCTCCAAGCCCTGCTTTTGGAGCTCCGCCTGACGGGCGACGAGGAGGACTACGTGGAG
CGGCGAGACGGCTGCTCCCGAATCAACATGACCTCGGTTTACGGGCTTCCCGTCGGAGAA
GGGGAACTCTGGCCCGTTGTGGCTTTTCAGAAGAACGGTCTGATCTACGCTTCCGTGCCG
CTGGTCGAGGGACCCCTGACCCCACGGCCCCCTCTCATCGGCGTCAGCGGCGTCTCCCAA
GCCTTCGCTCTCCTCTTCGGGATGCTGGATTTCCTGAATTCCAGCCCGAGGAACGAAGCC
GAGCTGACTGCGAAAGTGGGGCAGTTGCCCTCTTTACTCATGCAGGCTTGTCCCTTTGGC
GTTTTGCTAGACGACAACCTGGCGGGTCTGCTCGAGGGCCCCGGCGTGGTTCCGGTCAAT
CCCCCCCAAAGGCAGCCGGCGTGGAAAGCCAGCTTATACAGAGGAAAAGCCCAGGTTACG
ATCGGCATTACCGAAAAAGTCAAATCCATGCAGTATGACAAGCGAGATGTAGCCGACATC
TGGCAGGTCTACGGAACCGTGACTTGTAAGTGCGACCTGGAAGGCGTCATGCCGGCTGTG
ACCGTCAGCTTGAATCTGCCCAGCAATGGTTCTCCCCTCCAGGACATCCTGGTCCACCCG
TGTGTGACCTCCCTGGACTCGGCCATCCTGACCTCCTGCAGCGTCGACGCGGGGGACGAT
TCCGCCTTCGGCGGGCCTTACAAATTTCCATTCACTCCTCCTCTCGACCCCTTCCAT---
---------------------------------------------------CTTTGCCAC
TAT---ACATCTCAGGTGCCTGTCCCCCCAATTCTGGGATTTTACCAACTGAAGGAGGAA
GAAGGGCAGCTAAAACTATCAGTACACTTGAAACTCCACGAGAGTGTAAAAAACGGCTTT
GAATACTGCGAAGCTCGCATTCCTTTTTATAACAGGGGACCGATCACACACCTGGAGTAC
AAGGTTAGCTCCGGCCAGCTAGACCTATCTCGAGAGAAAAGTTCGCTGATCTGGATCCTC
GGTCAAAAGTTCCCCAAGTCGTTGGAGGTTTCTCTGACGGGAACTGTGGCTTTTGGTGCC
GCAAGCCAACGGCAGCAGCCCATCGACCCCATCTGCATCGGGGAAACCGCACACGTAAAA
CTCTATTTCCGAATCCCAGACTACACACTCACTGGGTGTTATGCGGACCAGCATTCCGTC
CAAGTCTTTTCTCCGGGAAAACCCAAAATCAGTACA---------TCCCGG---GAACTG
ATATCCTCTGATTACTACATCTGGAATTCCAAAGCCTCCGCCCCA---GTAGTTTACAGA
TCATTATTTTTG------
>Macaque|ENSMMUG00000018279|ENSMMUT00000025684
ATGGCGCAGCGGGCAGTGTGGCTTATAAGTCACGAACCGGGAACTCCACTTTGTGGCACC
GTGAGATTCTCCAGG---------------------------------------------
---------------------------------------------CGGTATCCAACGGTT
GAAAAACGAGCCAGAGTCTTCAATGGAGCAAGTTATGTGCCTATTCCCGAAGATGGTCCC
TTTCTTAAAGCACTGCTCTTTGAACTTAGATTATTGGATGATGATAAAGACTTTGTTGAG
AGTCGTGATAGCTGTTCACGCATCAATAAAACATCCATTTATGGACTCTTGATAGGAGGT
GAAGAACTCTGGCCCGTTGTTGCTTTTCTGAAGAATGACATTATATATGCTTGTGTTCCA
CTAGTTGAACAAACTCTGTCCCCTCGTCCGCCATTAATTAGTGTTAGTGGAGTTTCACAA
GGCTTTGAATTTCTTTTTGGGATACAGGATTTTCTTTATTCAGGTCAAAAAAATGACTCT
GAGCTAAATACAAAATTGAGCCAGTTGCCTGACTTGCTTCTGCAGGCTTGTCCGTTTGGC
ACTTTATTAGATGCCAACTTAAAGAATTCATTAGATAATACCAATTTTGCATCTGTGACT
CAGCCACAAAAACAGCCAGCTTGGAAAACTGGAACGTACAAAGGAAAACCACAAGTTTCT
ATTTCTATCACTGAAAAGGTAAAATCCATGCAATATGATAAACAGGGTATAGCGGATACA
TGGCAAGTTGTTGGAACAGTGACTTGCAAGTGTGATTTGGAAGGAATCATGCCAAATGTT
ACCATCAGCTTGAATCTCCCCACCAATGGATCTCCACTTCAAGATATTCTAGTTCATCCT
TGTGTAACTTCTCTTGACTCTGCAATTCTGACTTCTAGTAGTATTGATGCAATGGATGAC
TCTGCATTTAGTGGGCCTTACAAATTTCCATTGACTCCACCTTTAGAGTCATTCAAC---
---------------------------------------------------TTATGCTAC
TAC---ACTTCCCAGGTCCCTGTCCCACCAATTTTGGGATTTTATCAATTGAAGGAGGAA
GAAGTACAACTAAGAATAACCATTAATTTAAAACTTCACGAAAGTGTGAAAAATAATTTT
GAATTCTGTGAAGCTCATATACCTTTTTACAATAGAGGTCCAATTACACATTTGGAATAT
AAAACTAGTTTTGGCCAGCTCGAAGTATTTCGAGAGAAAAGCTTACTGATCTGGATTATT
GGCCAGAAGTTCCCAAAATCAATGGAAATTAGTCTTTCTGGAACTGTAACTTTTGGAGCC
AAGAGCCATGAGAAGCAGCCATTTGACCCAATTTGTATTGGAGAAACAGCATATTTAAAG
CTTCATTTTAGGATCTTAGATTACACACTCACTGGGTGTTACGCAGATCAGCATTCAGTT
CAAGTTTTTGCATCAGGAAAACCAAAAATAAGTGCA---------TACCGG---AAACTA
ATTTCTTCTGATTATTACATCTGGAATTCTAAAGCCCCCGCTCCA---GTAACATATGGA
TCATTATTACTG------
>Rabbit|ENSOCUG00000009782|ENSOCUT00000009782
ATGGCCCAGCGGGCGGTGTGGCTCATAAGCCACGAGCCGGGGACTCCGCGTTGTGGCACG
GTGAAATTCTCCAGA---------------------------------------------
---------------------------------------------CGGTATCCAACTGTT
GAAAAACGAGCCAGCGTCCACAATGGAGCAAATTATGTGCCTGTTCCTGAAGATGGTCCC
TTTCTCAAAGCACTACTCTCCGAACTGAGATTACTGGGTGATGATAAGGACTTCGTTGAG
AGCCGTGATAGCTGTTCACGCATCAATAAAACATCCATCTATGGACTCCCAGTAGGAAGT
GAAGAACTCTGGCCAGTTGTTGCCTTTCTGAAGAATGACATGATATATGCTTGTGTTCCA
CTGGTTGAACAAACTCTAAACCCCCGTCCACCATTAATTAGCATTAGTGGGATTTCTCAA
GGCCTGGAGCTGCTTTTTGGGATACAGGATTTTCTTTACTCAGGTCAAAAAAGTGACACT
GAGCTAAATACAAAATTGAGCCAGCTGCCTGAGTTACTTCTCCAGGCTTGCCCATTTGGA
ACTCTGTTAGATGCCAACTTACAGAATTCACTAGATAATGTCGGCTTTGCTTCTGTGACT
CAGCCACAAAAACAGCCAGCCTGGAGAGCTGGAACATACAAAGGAAAACCCCAAGTTTCC
ATTTCTATCACTGAAAAGGTAAAATCCATGCAATATGGTAAACAGGATATAGCAGATACA
TGGCAAGTAGTTGGAGCAGTCACTTGCAAGTGTGATTTGGAGGGATTCATGCCAAATGTA
ACTGTCAGCTTGCATCTCCCCACCAATGGATCTCCACTTCAAGACATTCTGGTTCATCCT
TGTGTGACATCTCTTGACTCTGCCATTCTGACTTCTAGTAGCGTTGATGGAATGGATGAT
TCTGCATTTAGTGGACCTTACAAATTTCCATTCATCCCACCTCTAGAATCATTCAAC---
---------------------------------------------------TTATGCTAC
TAT---ACTTCCCAGGTTCCTGTTCCGCCAATTTTGGGTTTTTACCAAATAAAGGAGGAA
GACATACAGCTAAAAATAACAGTTAATTTAAAACTTCATGAAAGTATAAAAAACACTTTT
GAATTCTGTGAAGCTCACATACCTTTTTACAATAGAGGCCCAATTACACATTTGGAATAC
AAAGTTAGTTTTGGCCAGCTTGAAGTATTTCGAGAGAAAGGCTTATTGGTTTGGATTATT
GGCCAGAAGTTTCCCAAATCAATGGACATTAGTCTTTCTGGAACTGTAACTTTTGGAGCC
AAGAGCCATGAGAAGCAGCCATTTGACCCGATTTGTATTGGAGGTACAGCATATTTAAAG
CTTCATTTTAGAATCCTGGACTACACACTCACTGGGTGTTATGCGGATCAGCATTCTGTT
CAAGTTTTTGCATCAGGAAAACCAAAAATAAGTACA---------CACCGG---AAGCTA
ATTTCTTCTGATTACTACATCTGGAATTCTAAAGCCCCTGCTCCA---GTAACATATGGA
TCATTATTACTATTACCT
>Marmoset|ENSCJAG00000018620|ENSCJAT00000036542
ATGGCTCAGCGGGCAGTTTGGCTCATAAGCCACGAACCGGGAACTCCACTTCGTGGCACC
GTGAGATTCTCCAGA---------------------------------------------
---------------------------------------------CGGTATCCAACCGTT
GAAAAACGAGCCAGAGTCTTCAACGGAGCAAGTTATGTGCCTATTCCTGAAGATGGTCCC
TTTCTTAAAGCACTGCTCTTTGAACTTAGATTATTGGATGATGATAAGGACTTCGTGGAG
AGTCGTGATAGCTGTTCACGCATCAATAAAACATCCGTCTATGGACTCCTGGTAGGAGGT
GAAGAACTCTGGCCAGTTGTTGCTTTTCTGAAGAATGACATGATATATGCTTGTGTTCCA
CTAGTTGAACAAACTCTGTCCCCTCGTCCACCATTAATTAGTGTTAGTGGAGTTTCACAA
GGCTTTGAACTTCTTTTTGGGATACAGGATTTTCTTTATTCAGGTCAAAAAAATGACAAT
GAGCTAAATACAAAATTGAGCCAGTTGCCTGACTTGCTTCTGCAGGCCTGTCCATTTGGT
ACTGTATTAGATGCCAACTTACAGAATTCATTAGATAATACCAATTTTGCATCTGTGACT
CAGCCACAGAAACAGCCAGCTTGGAAACCTGGAACTTACAAAGGAAAACCACAAGTTTCT
ATTTCTATCACCGAGAAAGTAAAATCCATGCAATATGATAAACAGGGTATAGCGGATACA
TGGCAAGTTGTTGGAACAGTGACTTGCAAGTGTGATTTGGAAGGAATCATGCCAAATGTT
ACCATCAGCTTGAGTCTCCCCACCAATGGATCTCCACTTCAAGATATTCTAGTTCATCCT
TGTGTAACTTCTCTTGACTCTGCAATTCTGACTTCTAGTAGCATTGATGCAAGA------
------TTTAGT---------------------------------CATGGTTTTAACCAT
GAACATAAAATAACCTCTCATTGCAGGCAACCTGAATTACAGATATATATTATTTGTTAT
TCATTGACCAACCAAGTCCCTGTCCCACCAATTTTGGGTTTTTACCAAATGAAGGAGGAA
GAAGTACAACTAAGAATAACTGTTAATTTAAAACTTCATGAAAGTGTGAAAAATAATTTT
GAATTCTGTGAAGCTCATATACCTTTTTTCAATAGAGGTCCAATTACACATTTGGAATAC
AAAACTAGTTTTGGCCAACTCGAAGTATTTCGAGAGAAAAGCTTATTGATCTGGATTATT
GGCCAGAAGTTCCCAAAATCAATGGAAATTAGTCTTTCTGGAACTATAACTTTTGGAGCC
AAGAGCCATGAGAAGCAGCCATTTGACCCAATTTGTATTGGAGAAACAGCATATTTAAAG
CTGCATTTTAGGATCTTGGATTACACACTCACTGGGTGTTATGCAGATCAGCATTCGGTT
CAAGTTTTTGCATCAGGAAAACCAAAAATAAGTGCA---------TACCGG---AAACTA
ATTTCTTCTGATTATTACATCTGGAATTCTAAAGCCCCTGCTCCA---GTAACATATGGA
TCATTATTACTG------
>Gorilla|ENSGGOG00000005710|ENSGGOT00000034160
ATGGCGCAGCGGGCGGTGTGGCTCATAAGCCACGAACCGGGAACTCCACTTTGTGGCACC
GTGAGATTCTCCAGG---------------------------------------------
---GATTGGCAAGAAGACTCAGGGTACCTGTCATTCACTATAGGACGGTATCCAACTGTT
GAAAAACGAGCCAGAGTCTTCAATGGAGCAAGTTATGTGCCTGTTCCTGAAGATGGTCCC
TTTCTTAAAGCACTGCTCTTTGAACTTAGATTATTGGATGATGATAAAGACTTCGTTGAG
AGTCGTGATAGCTGTTCACGCATCAATAAAACATCCATTTATGGACTCCTGATAGGAGGT
GAAGAACTCTGGCCAGTTGTTGCTTTTCTGAAGAATGACATGATATATGCTTGTGTTCCA
CTAGTTGAACAAACTCTGTCCCCTCGTCCGCCATTAATTAGTGTCAGTGGAGTTTCACAA
GGCTTTGAATTTCTTTTTGGGATACAGGATTTTCTTTATTCAGGTCAAAAAAATGACTCT
GAGCTGAATACAAAATTGAGCCAGTTGCCTGAATTGCTTCTGCAGGCTTGTCCATTTGGT
ACTTTATTAGATGCCAACTTACAGAATTCATTAGATAATACCAATTTTGCGTCTGTGACT
CAGCCACAGAAACAGCCTGCTTGGAAAACTGGGATGTACAAAGGAAAACCACAAGTTTCT
ATTTCTATCACTGAAAAGGTAAAATCCATGCAATACGATAAACAGGGTATAGCAGATACA
TGGCAAGTTGTTGGAACAGTGACTTGCAAGTGTGATTTGGAAGGAATCATGCCAAATGTT
ACCATCAGCTTGAGTCTCCCCACCAATGGATCTCCACTTCAGGATATTCTAGTTCACCCT
TGTGTAACTTCTCTTGACTCTGCAATTCTGACTTCTAGTAGTATTGATGCAATGGATGAC
TCTGCATTTAGTGGGCCTTACAAATTTCCATTCACTCCACCTTCAGAGTCATTCAAC---
---------------------------------------------------TTATGCTAC
TAC---ACTTCCCAGGTCCCTGTCCCACCAATTTTGGGTTTTTATCAAATGAAGGAGGAA
GAAGTACAACTAAGAATAACCATTAATTTAAAACTTCATGAAAGTGTGAAAAATAATTTT
GAATTCTGTGAAGCCCATATACCTTTTTACAATAGAGGTCCAATTACACATTTGGAATAC
AAAACTAGTTTTGGCCAGCTCGAAGTATTTCGAGAGAAAAGCTTATTGATCTGGATTATT
GGCCAGAAGTTCCCAAAATCAATGGAAATTAGTCTTTCTGGAACTGTAACTTTTGGAGCC
AAGAGCCATGAGAAGCAGCCATTTGACCCAATTTGTACTGGAGAAACAGCATATTTAAAG
CTTCATTTTAGGATCTTAGATTACACACTTACTGGATGTTATGCAGATCAGCATTCAGTT
CAAGTTTTTGCATCAGGAAAACCAAAAATAAGTGCA---------CACCGG---AAACTA
ATTTCTTCTGATTATTACATCTGGAATTCTAAAGCCCCTGCTCCA---GTAACATATGGA
TCATTATTATTG------
>Rat|ENSRNOG00000014148|ENSRNOT00000018972
ATGGCCCTGCGGGCAGTGTGGCTCATACGTCACGAACCAGGAACTCCACTTGGTGGCACC
GTCAAATTCTCCAGA---------------------------------------------
---------------------------------------------CGCTATCCTACTGTT
GAAAAGCGAGCGAAGGTCTTCAATGGAATGAATTATGTTCCTGTACCTGAAGACGGTCCC
TTTCTTAAAGCATTGCTCTTTCAACTTAGATTATTGGATGATGATAAGGACTTCGTGGAA
AGCCGTGATAGCTGTTCAAACATCAATAAAACATCCATCTATGGGCTCTCAGTAGGAGGT
GAAGATCTCTGGCCAGTCATTGCTTTCCTGAGGAATGACATGATCTATGCAAGTGTTCCA
TTAGTTGAACAAGCTCTGTCCCCTCGCCCACCTTTAATTAGTATTAGTGGGGTGTCACAA
GGCTTGGAACTGCTTTTGGGAGTACATGATTTTCTTTACTCCAGTCAGAAAAACGACACT
GACCTCCACAGCAGACTGAGTCAGTTGCCTGACTTGCTTCTGCAGGCTTGTCCTTTGGGG
ACTCTATTGGACGCTAACTTGCAGAACTCACTGAATAGCCTTAACTTCGTATCTGTGACT
CAGCCACAAAAACAGCCAGCCTGGAAAGTTGGAACATACAAAGGAAAAGCACAGATTTCT
ATTTCTATCACTGAGAACGTAAAATCCATGCAATATGGTAAACAGGATATAGCAGACACA
TGGCAGGTCGTTGGGACAGTCGCTTGCAAGTGTGATTTGGAGGGAGTCATGCCAAATGTC
ACCATCAGCTTGAATCTGCCCACCAATGGGTCTCCACTTCAAGACATTATTGTTCATCCT
TGTGTGACTTCTCTGGATTCTGCCATCCTGACCTCCAGTAGCATTGACACAGTAGATGAC
TCTGCTTTCAGTGGGCCATATAAATTTCCATTCACTCCACCCTTAGAGTCCTTCAAC---
---------------------------------------------------TTATGCCAC
TAC---ACTTCTCAGGTTCCTGTCCCACCAATACTGGGTTCTTACCACATGAAAGAAGAT
GGAGCACAACTGAAAATAACAGTTAATTTAAAACTACACGAAAGTGTGCGGAATAATTTT
GAAATCTGTGAAGCTCACATACCTTTTTACAACAGAGGTCCAATTACCCATTTGGAATAC
AAAGTTAGTTTTGGTCAACTTGAGGTGTTTCGAGAAAAAAGCTTATTGGTCTGGATTATT
GGCCAGAAGTTCCCCAAATCAATGGAGATTAGCCTTTCAGGAACTCTAACTTTCAGAGTT
CAGGGCCATAACAGGCAGCCGTTTGACCACATTTGTATTGGAAGCACAGCATATGTAAAG
CTTAATTTTAGGATTGCAGATTATACACTCACCGGATGTTACGCAGATCAGCATTCGGTT
CAAGTGTTTGCTTCAGGAAAACCAAAAATAAGTGCA---------TATCGG---AAACTA
ATTTCTTCTGATTATTACATCTGGAATTCTAAAGCATCTGCTCCA---GTAACATATGCA
TCATTGTTACCA------
>Opossum|ENSMODG00000007749|ENSMODT00000009820
ATGGCCCAGCGGGCGATTTGGCTGGTGAGCCACGAACCAGGAACCCCGCATGGCGGGACC
GTGAGATTCTCAAGA---------------------------------------------
---------------------------------------------AGATATCCCACTGTT
GAAAAACGAGCCAAAATCTTCAATGGATCAAGTTATGTACCTCTACCAGAAGATGACCCC
TTCTGTAAAGCTCTGCTTTTTGAACTCAGGCTATTGGATGATGATAAGGACTTTGTGGAG
AGCCGTGATAGCTGTTCACGAATCAACAAAGCTTCAGTCTATGGACTTCCAATAGAAGGA
AGAGAACTGTGGCCTGTTCTTGCCTTTCAGAAGAATAGTCTGATTTATGTTAGCATTCCA
CTAGTTGAGCAAACTTTGTCTCCTCCTCCACCACTCATTAGCATTAGTGGAATCTCACAA
GCCTTTGATCTACTTTTTGGGTTGATTGATTTTTTTGACTCTGGGCCCAAGACTGAAGTT
GATCTAAGTACTAAAGTGAGCCAGCTACCTGATTTGCTCATGCACATTTGTCCATTTGGC
ACTTTGTTAGATTCCAACTTCTTA------TTAGATAATTTTAATAATCTTTCAATAAAT
CAAACCCTAAAACAACCAGCATGGAAAGCTGGTACTTACAAAGGAAAGCAACAAGTTGCT
GTTTCTGTCACTGAAAAAGTTAAATCCATGCAGTATGATAAGCGGGATGTAGCAGATATG
TGGCAAGTTTATGGAACTATAACCTGTAAGTGTGATTTGGAAGGAGTCATGCCAAACATT
ATTGTCAGTTTGAATCTCCCCACCAATGGATCTCCACTTCAAGATATTCTGGTGCATCCT
TGTGTGACTTCCCTTGACTCTGCTGTTCTTACTTCCAGTAGTGTTGATATAATGGATGAT
TCTGCATTTAGTGGACCTTACAAATTTCCATTCAGTCCTCCTTTAGAGTCATTCCAC---
---------------------------------------------------TTGTGCTAC
TAT---ACTTCTCAGGTACCTGTCCCACCAATTTTGGGATTTTATCAACTGAAGGAAGAA
GATTCACAGTTAAAAATAAATGTCCATTTAAAACTTCATGAAAGTGTGAAAAATAGCTTT
GAGTATTGTGAAGCTCATATACCATTTTTTAACAGAGGGCCAATCACCCATTTGGAATAC
AAAGTTAGTTTTGGCCAGGTAGAAGTATCACGAGAGAAAAGTTTATTAATCTGGATTATA
GGGCAAAAATTCCCCAAATCATTGGAAATTAATCTTTCTGGAACTGTGAATTTTAATTCT
ATGGGTCATCAGAAGCAACCAGTTGACACTATTTGTATTGGGGGTACAACATATGTAAAA
CTTTATTTTAGGATCCCAGATTATACACTCACTGGGTGTTATGCCGATCAGCATTCAGTT
CAAGTGTTTGCATCAGGAAAACCTAAAATAAGCACA---------TGCCGG---GAATTG
ATTTCATCTGATTACTATATCTGGAATTCCAAAGCCCCTGCACCA---ATAACATATAGA
TCATTATTGCTA------
>Bowhead|bmy_13543T0
ATGGCCCAGCGGGCAGTGTGGCTTATAAGCCACGAACCGGGAACTCCACTTTGTGGCACC
GTCAGATTCTCCAGA---------------------------------------------
---------------------------------------------CGGTATCCAACTGTT
GAAAAAAGAGCCGAAGTCTTCAATGGAGCAAGTTATGTGCCTGTTCCTGAAGATGGTCCC
TTCCTTAAAGCACTGCTTTTTGAACTGAGATTATTGGATGATGATAAGGACTTTTCGGAG
AGTCGTGATAGCTGTTCACACATCAATAAAACATCCATTTATGCACTCCCG---------
------------------------------------------------------------
------------------------------------------------------------
------------------------------------------------------------
------------------------------------------------------------
------------------------------------------------------------
---------------CCGACCTGGAAAGCTGGAACATACAAAGGAAAACCACAGGTTTCT
ATATCTATCACTGAAAAG------------------------------------------
------------------------------TGTGATTTAGAAGGAAGTATGCCAAATGTT
ACCATCAGCTTGAGTCTCCCCACCAACGGATCTCCACTTCAGGATATTCTGGTTCATCCT
TGTGTGACATCTCTTGACTCTGCCATTCTGACTTCTAGTAGCATTGATGCAGCGGATGAT
TCTGCATTTAGTGGGCCTTACAAATTTCCACTCACTCCACCTTTAGAGTCATTCAAC---
---------------------------------------------------TTATGCTAC
TAC---ACTTCTCAGGTCCCTGTGCCACCAATTTTGGGTTTTTATCAAGTAAAAGAGGAA
GAAGTACAACTAAAAATAACAGTTAATTTAAAACTTCATGAAAGTGTGAAAAATAGTTTT
GAATTCTGTGAAGCTCATATACCTTTTTACAACAGAGGTCCAGTCACACATGTGGAATAC
AAAGTTAGTTTTGGCCAGCTTGAAGTATTTCGAGAGAAAAGCTTATTGATCTGGATTATT
GGACAGAAGTTCCCAAAATCAATGGAAATTAGTCTTTCTGGAACTGTAACTTTTGGAGCC
AAGAGCCATGAAAAGCAGCCATTTGACCAGATTTGCATTGGAGGTACAGCATATTTAAAG
CTTCATTTTAGGATCTTAGATTACACACTCACTGGGTGTTATGCGGATCAGCATTCAGTT
CAAGTTTTTGCATCAGGAAAACCAAAAATAAGTACA---------TACCGG---AAACTA
ATTTCTTCTGACTATTACATCTGGAATTCTAAAGCTCCTGCTCCA---GTAGCATATGGA
TCATTATTACTG------
>Minke|BACU015373
ATGGCCCAGCGGGCAGTGTGGCTCATAAGCCACGAACCGGGAACTCCACTTTGTGGCACC
GTCAGATTCTCCAGA---------------------------------------------
---------------------------------------------CGGTATCCAACTGTT
GAAAAAAGAGCCAAAGTCTTCAATGGAGCAAGTTATGTGCCTGTTCCTGAAGATGGTCCC
TTCCTTAAAGCACTGCTTTTCGAACTGAGATTATTGGATGATGATAAGGACTTTTCGGAG
AGTCGTGATAGCTGTTCACACATCAATAAAACATCCATTTATGCACTCCCAGTAGGAGGT
GAAGAACTCTGGCCAGTTGTTGCTTTCTTGAAGAATGGCATGATATACGCTTGTGTTCCA
CTGGTTGAACAAACTTTATCCCCTCGTCCACCATTAATTAGCATTAGTGGAATTTCACAA
GGCTTTGAACTTCTTTTTGGGGTACAGGGTTTTCTTTACTCAGGTCAAAAAAATGACAGT
GAGCTAAATACAAAATTGAGCCAGTTGCCCGACTTGCTTCTACAGGCTTGTCCCTTTGGC
ACTTTGTTAGATGCCAACTTACAAAATTCATTGGATAGTATTAATTTTGCTTCTGTTACT
CATCCACAAAAACAGCCAACCTGGAAAGCTGGAACATACAAAGGAAAACCACAGGTTTCT
ATTTCTATCACTGAAAAGGTAAAATCCATGCAATACGATAAACAGGATATAGCAGATACA
TGGCAAGTCATTGGAGTTGTCACTTGCAAGTGTGATTTAGAAGGAAGTATGCCAAATGTT
ACCATCAGCTTGAGTCTCCCCACCAATGGATCTCCACTTCAGGATATTCTGGTTCATCCT
TGTGTGACATCTCTCGACTCTGCCGTTCTGACTTCTAGTAGCATTGATGCAGCGGATGAT
TCTGCATTTAGTGGGCCTTACAAATTTCCACTCACTCCACCTTTAGAGTCATTTAAC---
---------------------------------------------------TTATGCTAC
TAC---ACTTCTCAGGTCCCTGTGCCACCAATTTTGGGTTTTTATCAGGTAAAAGAGGAA
GAAGTACAACTAAAAATAACAGTTAATTTAAAACTTCATGAAAGTGTGAAAAATAGTTTT
GAATTCTGTGAAGCTCATATACCTTTTTACAACAGAGGTCCAGTCACACATGTGGAATAC
AAAGTTAGTTTTGGCCAGCTTGAAGTATTTCGAGAGAAAAGCTTATTGATCTGGATTATT
GGACAGAAGTTCCCAAAATCAATGGAAATTAGTCTTTCTGGAACTGTAACTTTTGGAGCC
AAGAGCCATGAAAAGCAGCCATTTGACCAGATTTGCATTGGAGGTACAGCATATTTAAAG
CTTCATTTTAGGATCTTAGATTACACACTCACTGGGTGTTATGCGGATCAGCATTCAGTT
CAAGTTTTTGCATCAGGAAAACCAAAAATAAGTACATGTAAGTTGTACAGATTCAAACTA
ACT---------------------------------------------------------
------------------
>Orangutan|ENSPPYG00000005849|ENSPPYT00000006909
ATGGCGCAGCGGGCAGTGTGGCTCATAAGCCATGAACCGGGAACTCCACTTTGTGGCACC
GTGAGATTCTCCAGA---------------------------------------------
---------------------------------------------CGGTATCCAACTGTT
GAAAAACGAGCCAGAGTCTTCAATGGAGCAAGTTATGTGCCTGTTCCTGAAGATGGTCCC
TTTCTTAAAGCACTGCTCTTTGAACTTAGATTATTGGATGATGATAAAGACTTCGTTGAG
AGTCGTGATAGCTGTTCACGCATCAATAAAACATCCATTTATGGACTCCTGATAGGAGGT
GAAGAACTCTGGCCAGTTGTTGCTTTTCTGAAGAATGACATGATATATGCTTGTGTTCCA
CTAGTTGAACAAACTCTGTCCCCTCGTCCGCCATTAATTAGTGTCAGTGGAGTTTCACAA
GGCTTTGAATTTCTTTTTGGGATACAGGATTTTCTTTATTCAGGTCAAAAAAATGACTCT
GAGCTGAATACAAAATTGAGCCAGTTGCCTGACTTGCTTCTGCAGGCTTGTCCATTTGGT
ACTTTATTAGATGCCAACTTACAGAATTCATTAGATAATACCAATTTTGCATCTGTGACT
CAGCCACAGAAACAGCCAGCTTGGAAAACTGGGACGTACAAAGGAAAACCACAAGTTTCT
ATTTCTGTCACTGAACAGGTAAAATCCATGCAATATGATAAACAGGGTATAGCGGATACA
TGGCAAGTTGTTGGAACAGTGACTTGCAAGTGTGACTTGGAAGGAATCATGCCAAATGTT
ACCATCAGCTTGAGTCTCCCCACCAATGGATCTCCACTTCAGGATATTCTAGTTCATCCT
TGTGTAACTTCTCTTGATTCTGCAATTCTGACTTCTAGTAGTATTGATGCAATGGATGAC
TCTGCATTTAGTGGGCCTTACAAATTTCCGTTCACTCCACCTTTAGAGTCATTCAAC---
---------------------------------------------------TTATGCTAC
TAC---ACTTCCCAGGTCCCTGTCCCACCAATTTTGGGTTTTTATCAAATGAAGGAGGAA
GAAGTACAACTGAGAATAACCATTAATTTAAAACTTCATGAAAGTGTGAAAAATAATTTT
GAATTCTGTGAAGCCCATATACCTTTTTACAATAGAGGTCCAATTACACATTTGGAATAC
AAAACTAGTTTTGGCCAGCTCGAAGTATTTCGAGAGAAAAGCTTATTGATCTGGATTATT
GGCCAGAAGTTCCCAAAATCAATGGAAATTAGTCTTTCTGGAACTGTAACTTTTGGAGCC
AAGAGCCATGAGAAGCAGCCATTTGACCCAATTTGTATTGGAGAAACAGCATATTTAAAG
CTTCATTTTAGGATCTTAGATTACACACTTACTGGATGTTATGCAGATCAGCATTCAGTT
CAAGTTTTTGCATCAGGAAAACCAAAAATAAGTGCA---------CACCGG---AAACTA
ATTTCTTCTGATTATTACATCTGGAATTCTAAAGCCCCTGCTCCA---GTAACATATGGA
TCATTATTATTG------
>Elephant|ENSLAFG00000012643|ENSLAFT00000012642
ATGGCTCAGCGGGCAGTGTGGCTCATAAGCCACGAACCGGGAACTCCAGTTTGTGGCACC
GTGAAATTCTCAAGA---------------------------------------------
---------------------------------------------CGGTATCCAACTGTG
GAAAAACGAGCCAGAGTCTTCAATGGAACAAGTTATATGCCTATTCCTGAAGACGGCCCC
TTCCTTAGAGCACTACTGTTTGAACTTAGATTATCCGATGATGATAAGGACTTTGTGGAG
CGCCGTGATAGCTGTTCACACATCAATAAGACATCTGTCTATGGACTCCCAGTAGGAGGT
GGAGAACTTTGGCCAGTTGTTGCTTTTCTAAAGAATGGCATGATATATGCTTCTGTTCCA
CTAGTTGAACAAACTTTATCTCCTCGTCCACCATTAATTAGCATTAGTGGAATTTCACAA
GGCTTTGAACTTCTTTTTGGGGTGCAGGATTTTCTTTACTTGGGTCAAAAGAATGATGCT
GAGCTAAATACAAAACTGAGCCAATTGCCTGACTTACTTCTACAGACTTGTCCATTTGGT
ACTTTGTTAGATACCAACTTACAGAATTCATTAGATAATACTAATTTTGCTTCTGTGACT
CAACCACAAAAACAGCCAGCCTGGAAGGCTGGAACATACAAAGGAAAACCACAAATTTCT
ATTTCTATCACTGAAAAGGTAAAATCCATGCAATATGATAAACGGGATGTAGCAGATATG
TGGCAAGTCATTGGAGCTGTAACTTGCAAGTGTGATTTGGAAGGAATCATGCCAAGTGTT
ACCATCAGCTTAAGTCTCCCCACCAATGGATCTCCACTTCAGGATATTCTGGTTCATCCT
TGTGTGACTTCTCTTGACTCTGCCATCCTGACATCTAGTAGTATTGATGCAATGGCTGAT
TCTGCATTTAGTGGACCTTACAAATTTCCATTCACTCCACCTTTAGAATCATTCAAC---
---------------------------------------------------TTATGCTAC
TAT---ACTTCCCAGGTCCCTGTCCCACCAATTTTGGGGTTTTATCAAATGCAGGAGGAA
GAAGTACAACTAAAAATAACAGTTAATTTAAAACTTCATGAAAGTGTGAAAAATAATTTT
GAATTCTGTGAAGCTCATATACCTTTTTACAATAGAGGTCCAGTCACACATGTGGAATAC
AAAGTTAGTTTTGGCCAGCTCGAAGTATTTCGAGAGAAAAGCTTATTGGTCTGGACTATA
GGCCAAAAGTTCCCAAAATCAATGGAAATTACTCTTTCTGGAACTGTAACTTTTGAGGCA
AAGAACCATGAGAAGCAGACATTTGACCAGATTTGTATTGGAGGCACAGCATATGTAAAG
CTTCACTTTAAGATCTTAGATTACACACTCACTGGATGTTATGCGGATCAGCATTCAGTT
CAAGTGTTTGCATCAGGAAAACCAAAAATAAGTACA---------CACCGG---AAGCTA
ATTTCTTCTGATTATTATATCTGGAATTCTAAAGCTCCTGCTCCA---GTAGCATACAGA
TCATTATTATTG------
>Human|ENSG00000053770|ENST00000431972
ATGGCGCAGCGGGCAGTGTGGCTCATAAGCCACGAACCGGGAACTCCACTTTGTGGCACC
GTGAGATTCTCCAGG---------------------------------------------
---GATTGGCAAGAAGACTCAGGGTACCTGTCATTCACTATAAGACGGTATCCAACTGTT
GAAAAACGAGCCAGAGTCTTCAATGGAGCAAGTTATGTGCCTGTTCCTGAAGATGGTCCC
TTTCTTAAAGCACTGCTCTTTGAACTTAGATTATTGGATGATGATAAAGACTTCGTTGAG
AGTCGTGATAGCTGTTCACGCATCAATAAAACATCCATTTATGGACTCCTGATAGGAGGT
GAAGAACTCTGGCCAGTTGTTGCTTTTCTGAAGAATGACATGATATATGCTTGTGTTCCA
CTAGTTGAACAAACTCTGTCCCCTCGTCCGCCACTAATTAGTGTCAGTGGAGTTTCACAA
GGCTTTGAATTTCTTTTTGGGATACAGGATTTTCTTTATTCAGGTCAAAAAAATGACTCT
GAGCTGAATACAAAATTGAGCCAGTTGCCTGACTTGCTTCTGCAGGCTTGTCCATTTGGT
ACTTTATTAGATGCCAACTTACAGAATTCATTAGATAATACCAATTTTGCATCTGTGACT
CAGCCACAGAAACAGCCAGCTTGGAAAACTGGGACGTACAAAGGAAAACCACAAGTTTCT
ATTTCTATCACTGAAAAGGTAAAATCCATGCAATATGATAAACAGGGTATAGCAGATACA
TGGCAAGTTGTTGGAACAGTGACTTGCAAGTGTGATTTGGAAGGAATCATGCCAAATGTT
ACCATCAGCTTGAGTCTCCCCACCAATGGATCTCCACTTCAGGATATTCTAGTTCACCCT
TGTGTAACTTCTCTTGACTCTGCAATTCTGACTTCTAGTAGTATTGATGCAATGGATGAC
TCTGCATTTAGTGGGCCTTACAAATTTCCATTCACTCCACCTTTAGAGTCATTCAAC---
---------------------------------------------------TTATGCTTC
TAC---ACTTCCCAGGTCCCTGTCCCACCAATTTTGGGTTTTTATCAAATGAAGGAGGAA
GAAGTACAACTAAGAATAACCATTAATTTAAAACTTCATGAAAGTGTGAAAAATAATTTT
GAATTCTGTGAAGCCCATATACCTTTTTACAATAGAGGTCCAATTACACATTTGGAATAC
AAAACTAGTTTTGGCCAGCTTGAAGTATTTCGAGAGAAAAGCTTATTGATCTGGATTATT
GGCCAGAAGTTCCCAAAATCAATGGAAATTAGTCTTTCTGGAACTGTAACTTTTGGAGCC
AAGAGCCATGAGAAGCAGCCATTTGACCCAATTTGTACTGGAGAAACAGCATATTTAAAG
CTTCATTTTAGGATCTTAGATTACACACTTACTGGATGTTATGCAGATCAGCATTCAGTT
CAAGTTTTTGCATCAGGAAAACCAAAAATAAGTGCA---------CACCGG---AAACTA
ATTTCTTCTGATTATTACATCTGGAATTCTAAAGCCCCTGCTCCA---GTAACATATGGA
TCATTATTATTG------
>Dog|ENSCAFG00000015249|ENSCAFT00000024194
ATGGCCCAGCGGGCAGTGTGGCTTATAAGCCACGAGCCGGGAGCTCCACTTGGCGGCACC
GTCAGATTCTCCAGA---------------------------------------------
---------------------------------------------CGATATCCAACTGTT
GAAAAACGAGCCAAAGTCTTCAATGGAGCAAGTTATATGCCTATTCCTGAAGATGGTCCC
TTTATGAAAGCACTACTCTTTGAACTTAGATTATTGGATGATGATAAGGACTTCATAGAA
AGCCGTGATAGCTGTTCACACATCAATAAAACATCTGTCTATGGACTCCTCATAGGAGGT
GGAGAACTCTGGCCAGTTGTTGCGTTTCTGAAGAATAACATGATATATGCTTGTGTTCCA
CTAGTTGAACAAACTTTATCCCCTCACCCACCATTAATTAGCATTAGTGGAATTTCACAA
GGCTTTGAACTTCTTTTTGGGATACAGGATTTTCTTTACTTGGGTCAAAAACATGACACT
GAAATAAATACAAAATTGAACCAACTGCCTGATTTGCTTCTACAAGCTTGTCCATTTGGA
ACTTTGTTAGATGCCAACTTACAGAATTCATTGGATAGTATTAATTTTGCTTCTGTGACA
CATCCACAAAAACAGCCAGCCTGGAAAGTTGGAACATACAAAGGAAAACCACAAGTTTCT
ATTTCTATCACTGAAAAGGTAAAATCCATGCAATATGATAAACAGGATATAGCAGATACA
TGGCAGGTCGTTGGAGCTGTCACTTGCAAGTGTGATTTAGAAGGAATTATGCCAAATGTT
ACCATCAGCTTGAGTCTCCCTACCAATGGGTCTCCACTTCAGGATATTCTAGTTCATCCT
TGTGTGACTTCTCTTGATTCTGCCATTCTGACTTCTAGTAGCATTGATGCAATGGATGAT
TCTGCATTTAGCGGACCTTACAAATTTCCATTCACTCCTCCTTTAGAGTCATTCAAC---
---------------------------------------------------TTATGCTAC
TAC---ACTTCTCAGGTCCCAGTCCCACCAATTTTGGGTTTTTATCAAATGAAAGAGGAA
GAAATAAAAGTAAAAATAACAGTTAACTTAAAACTTCATGAAAGTGTGAAAAATAATTTT
GAATTCTGTGAAGCTCATATACCTTTCTATAATAGAGGTCCCATCACACATGTGGAATCC
AAAGTTAGTTTTGGCCAGCTTGAAGTATTTCGAGAGAAAAGTTTATTGATCTGGATTATT
GGACAGAAGTTCCCCAAATCCATGGAAATTAGTCTTTCTGGAACTGTAACTTTTGGAGCT
AAGAGTCATGAGAAGCAGCCATTTGATGAGATTTGCATTGGAGGTACAGCATATTTAAAG
CTTCATTTTAAGATCTTAGATTATACACTCACTGGTTGTTATGCGGATCAGCATTCAGTT
CAAGTTTTTGCATCAGGAAAACCAAAAATAAGTACA---------TACCGG---AAACTA
ATTTCTTCTGACTATTACATCTGGAATTCTAAAGCTCCTGCACCAGTAGTAACATATGGG
TCATTATTACTG------
>Guinea_Pig|ENSCPOG00000003004|ENSCPOT00000003043
ATGGCTCTGCGTGCAGTGTTGCTCATACGCCACGAACCCGGAACTCCATTCTGTGGCTCC
GTGAGATTCTCCAGA---------------------------------------------
---------------------------------------------CGGTATCCAACTGTT
GAAAAGCGAGCTAAAATCTTCAATGGAGGGAGTTACGTGCCTGTTCCTGAAGATGGTCCT
TTTCTTAAAGCACTACTCTTTGAACTTAGATTACTGGATGATGATAAAGATTTCGTGGAA
TGCCGTGACAGTTGTTCACACATCAATAAAACATCTATCTATGCTCTACCAATAGGAGGC
AAAGAACTCTGGCCAGTTGTTGCATTTCTGAAGAATGGCATGATATATGCAAGTGTTCCA
CTAGTTGAACAGACTCTATCCCCTCGTCCACCACTAATTAGCATTAGTGGGATTTCACAA
GGCTTACAGCTCCTTTTTGGTATTCAGGATTTTCTGTACTTAAGTCAAAAAAATGACAGT
GAGTTAAATACAAAGTTATGCCAGTTGCCTGACTTGCTTCTACAGGCTTGTCCATTTGGT
ACTGTATTGGATGCCAACATACAGAGTTTCTTGGATAACAATAACTTTGCTTCTGTGACT
CAGCCACAAAAACAGCCAGCCTGGAAAGCTGGAGTATACAAAGGAAAACCACAAGTTTCT
ATTTCTATCACTGAAAAGGTAAAATCCATGCAGTATGATAAACAAGATATAGCAGATACG
TGGCAAGTTGTTGGAGCAGTCACTTGCAAGTGTGATTTGGAAGGAATCATGCCGAATGTT
ACCATCAGCTTGAGCCTCCCCACCAATGGGTCTCCACTGCAAGATATTCTTGTTCATCCG
TGTGTAACGTCTCTTGATTCTGCCATTCTGACTTCTAGTAGCATTGATGCAATGGATGAT
TCTGCATTTAGTGGACCGTACAAATTTCCGTTCTCTCCACCTTTAGAGTCATTCAAC---
---------------------------------------------------TTATGTTAC
TAC---ACGTCCCAGGTCCCTGTCCCACCAATTTTGGGTTTTTATCAAATGAAAGAAGAA
GAGGTACAACTAAAAGTAGCAGTTAATTTAAAACTTCATGAAAGTGTAAAAAATAATTTT
GAATTCTGTGAAGCTCATATACCTTTTTACAATAGAGGCCCAATTACACATTTGGAATAC
AAAGTTAGTTTTGGCCAGCTTGAGGTCTTTCGAGAGAAAGCCTTATTGATCTGGATTATT
GGCCAAAAGTTTCCAAAATCAATGGAAATTAATCTTTCTGGAACTGTAACTTTTGGAGCC
AAAGGCTATGACAAGCAGCCATTCGACCAGATTTGTATTGGAGGTACAGCATTTGTAAAG
CTTCATTTCAGGATTTTAGATTACACACTTACTGGATGTTATGCAGATCAGCACTCAGTT
CAAGTTTTTGCATCAGGAAAGCCAAAAATAAGTGCA---------CACCGA---AAACTA
ATTTCATCTGATTATTACATCTGGAATTCGAAAGCCCCTGCTCCA---GTAACATATGGA
TCATTATTATTG------
>Chimp|ENSPTRG00000006384|ENSPTRT00000011693
ATGGCGCAGCGGGCAGTGTGGCTCATAAGCCACGAACCGGGAACTCCACTTTGTGGCACC
GTGAGATTCTCCAGG---------------------------------------------
---GATTGGCAAGAAGACTCAGGGTACCTGTCATTCACTATAAGACGGTATCCAACTGTT
GAAAAACGAGCCAGAGTCTTCAATGGAGCAAGTTATGTGCCTGTTCCTGAAGATGGTCCC
TTTCTTAAAGCACTGCTCTTTGAACTTAGATTATTGGATGATGATAAAGACTTCATTGAG
AGTCGTGATAGCTGTTCACGCATCAATAAAACATCCATTTATGGACTCCTGATAGGAGGT
GAAGAACTCTGGCCAGTTGTTGCTTTTCTGAAGAATGACATGATATATGCTTGTGTTCCA
CTAGTTGAACAAACTCTGTCCCCTCGTCCGCCATTAATTAGTGTCAGTGGAGTTTCACAA
GGCTTTGAATTTCTTTTTGGGATACAGGATTTTCTTTATTCAGGTCAGAAAAATGACTCT
GAGCTGAATACAAAATTGAGCCAGTTGCCTGACTTGCTTCTGCAGGCTTGTCCATTTGGT
ACTTTATTAGATGCCAACTTACAGAATTCATTAGATAATACCAATTTTGCATCTGTGACT
CAGCCACAGAAACAGCCAGCTTGGAAAACTGGGACGTACAAAGGAAAACCACAAGTTTCT
ATTTCTATCACTGAAAAGGTAAAATCCATGCAATATGATAAACAGGGTATAGCAGATACA
TGGCAAGTTGTTGGAACAGTGACTTGCAAGTGTGATTTGGAAGGAATCATGCCAAATGTT
ACCATCAGCTTGAGTCTCCCCACCAATGGATCTCCACTTCAGGATATTCTAGTTCACCCT
TGTGTAACTTCTCTTGACTCTGCAATTCTGACTTCTAGTAGTATTGATGCAATGGATGAC
TCTGCATTTAGTGGGCCTTACAAATTTCCATTCACTCCACCTTTAGAGTCATTCAAC---
---------------------------------------------------TTATGCTTC
TAC---ACTTCCCAGGTCCCTGTCCCACCAATTTTGGGTTTTTATCAAATGAAGGAGGAA
GAAGTACAACTAAGAATAACCATTAATTTAAAACTTCATGAAAGTGTGAAAAATAATTTT
GAATTCTGTGAAGCCCATATACCTTTTTACAATAGAGGTCCAATTACACATTTGGAATAC
AAAACTAGTTTTGGCCAGCTCGAAGTATTTCGAGAGAAAAGCTTATTGATCTGGATTATT
GGCCAGAAGTTCCCAAAATCAATGGAAATTAGTCTTTCTGGAACTGTAACTTTTGGAGCC
AAGAGCCATGAGAAGCAGCCATTTGACCCAATTTGTACTGGAGAAACAGCATATTTAAAG
CTTCATTTTAGGATCTTAGATTACACACTTACTGGATGTTATGCAGATCAGCATTCAGTT
CAAGTTTTTGCATCAGGAAAACCAAAAATAAGTGCA---------CACCGG---AAACTA
ATTTCTTCTGATTATTACATCTGGAATTCTAAAGCCCCTGCTCCA---GTAACATATGGA
TCATTATTATTG------
