# Supplementary material for: Insights into the Evolution of Longevity from the Bowhead Whale Genome
Source: Cell Rep. 2015 Jan 6;10(1):112–22. doi: 10.1016/j.celrep.2014.12.008 (PMC4536333; doi:10.1016/j.celrep.2014.12.008)
Supplement: Supplemental Folder 1. Full List of Transposable Elements Distribution, Full List of Filtered and Unfiltered Gene Duplications, Gene Loss Alignments, Full List of Candidates under Selection, Selective Pressure Variation QC Alignments, and Full List of Bowhead-Specific Mutations, Related to Results [file mmc2.zip › QC Alignments/PosSites_reciprocal_group_3166_Minke_modelA.fasta]

>PS_Sites|Minke|BACU014683
------------------------------------------------------------
------------------------------------------------------------
------------------------------------------------------------
------------------------------------------------------------
------------------------------------------------------------
------------------------------------------------------------
------------------------------------------------------------
------------------------------------------------------------
------------------------------------------------------------
------------------------------------NNN---------------------
------------------------------------------------------------
------------------------------------------------------------
------------------------------------------------------------
------------------------------------------------------------
------------------------------------------------------------
------------------------------------------------------------
------------------------------------------------------------
------------------------------------------------------------
------------------------------------------------------------
------------------------------------------------------------
------------------------------------------------------------
------------------------------------------------------------
------------------------------------------------------------
------------------------------------------------------------
------------------------------------------------------------
------------------------------------------------------------
------------------------------------------------------------
------------------------------------------------------------
------------------------------------------------------------
------------------------------------------------------------
------------------------------------------------------------
------------------------------------------------------------
---------------------------------
>PS_Characters|Minke|BACU014683
------------------------------------------------------------
------------------------------------------------------------
------------------------------------------------------------
------------------------------------------------------------
------------------------------------------------------------
------------------------------------------------------------
------------------------------------------------------------
------------------------------------------------------------
------------------------------------------------------------
------------------------------------TTC---------------------
------------------------------------------------------------
------------------------------------------------------------
------------------------------------------------------------
------------------------------------------------------------
------------------------------------------------------------
------------------------------------------------------------
------------------------------------------------------------
------------------------------------------------------------
------------------------------------------------------------
------------------------------------------------------------
------------------------------------------------------------
------------------------------------------------------------
------------------------------------------------------------
------------------------------------------------------------
------------------------------------------------------------
------------------------------------------------------------
------------------------------------------------------------
------------------------------------------------------------
------------------------------------------------------------
------------------------------------------------------------
------------------------------------------------------------
------------------------------------------------------------
---------------------------------
>Minke|BACU014683
---------------------------------------------ATGCAGGAATTAAGA
TCCCAGGACTTAAATAAACCAGGCCTCCATACCCCTCAAACCAAAGAGAAATCAACCTTT
GGAAAATTGAATATAAACAAACCCACATCT---------GAAAGAAAGGCCTCTGTATTT
GGTAAAAGAACTAGTGGACCTGGATCCCGGAATAGTCAATTTGGTATATTCTCCACTTCT
GAAAAAATCAAGGACCCAAGACCACTTAATGACAAAGCATTCATTCAGCAATGTATTCGA
CAGCTCTGTGAGTTTCTTTCAGAAAACGGTTATGCATATAGCGTATCCATGAAATCTCTA
CAAGCTCCTTCTGTTAAAGACTTCCTAAAGATCTTCACTTTTCTTTATGGCTTCCTGTGC
CCTTCATATGAACTTCCTGACACAAAGTTTGAAGAAGAGGTTCCAAGAATCTTTAAAGAT
CTTGGGTATCCTTTTGCATTATCGAAAAGTTCCATGTATACAGTGGGGGCCCCTCATACG
TGGCCTCACATTGTGGCAGCCTTGGTTTGGCTAATATTCTGCATCAAGTTACATAATGCC
ATGAAAGAAAGCTCACCTTTATTTGATGATGGACAGCCTTGGGGAGAAGAAACTGAAGAT
GGAATTATGCATAATAAGTTGTTTTTGGACTACACCATAAAATGCTATGAGAGTTTCATG
ACTGGTGCCGACAGCTTTGAAGAGATGAATGCAGAGTTGCAGTCCAAGCTGAAGGATTTA
TTTAATGTAGATGCTTCCAAGCTGGAATCATTAGCAGCAAAAAACAGAGCATTGAATGAA
CAGATTGCAAGATTGGAACAAGAAAGAGAAAAAGAACCGAATCGCCTAGAGTCATTGAGA
AAACTGAAAGCTTCCTTACAAGCAGATGTTCAAAAATATCAGGCATACATGAGCAATTTG
GAGTCCCATTCAGCCATTCTTGACCAGAAATTGAATGGCCTCGATGAGGAAATTTCTAGA
GTAGAACTAGAATGTGAAACAATGAAACAGGAGAATTCTCGACTACAGAATATTGTTGAT
AACCAGAAGTACTCAGTTGCAGACATTGAGAGAATAAATCATGAAAGAAATGAATTGCAG
CAGACTATTAATAAATTAACCAAGGACCTGGAGGCTGAACAACAGCAGTTGTGGAATGAG
GAACTGAAATATGCCCGAGGCAAAGAGGCGATTGAAACGCAATTAGCAGAGTATCATAAG
TTGGCTAGAAAATTAAAACTTATCCCTAAGGGTGCTGAAAATTCCAAAGGTTATGACTTT
GAAATTAAGTTTAATCCTGAAGCTGGTGCCAACTGCCTTGTCAAATACAGAGCTCAAGTT
TATGTACCGCTCAAAGAACTCTTGAACCAAACTGAAGAAGAAATTAATAAAGCTCTAAAT
AAGAAGATGGGGTTAGAGGATACTTTAGAACAATTAAATACAATGATCACCGAAAGCAGG
AGAAGTGTACGAACTCTGAAAGAAGAAGTTCAAAAGCTGGATGATCTTCACCAACAAAAA
GTTAAGGAAGCTGAGGAAGAGGACAAAAAATGTGCCAATGAGCTGGAGTCCTTGGAGAAA
CACAAGCACCTGCTGGAGAGTGCAGTTAACGAGGGCCTCAGTGAAGCTATGAATGAGTTA
GATGCTATTCAGCGGGAATGCCAACTAGTTGTGCAGACCACAACTGAAGAAAGACGAAAA
GTGGGAAATAACTTGCAGCGTCTTTTAGAGATGGTTGCTACACACGTAGGGTCTGTAGAG
AAACATCTTGAGGAGCAGATTGCTAAAGCTGATAGAGAGTATGAAGAATACACGTCTGAA
GATCTCTTGGACAATATTAGAGAGATTGGAGACAAGTATAAGAAGAAAGCTTCTCTACTT
AAGGCTTCTGATGAA------------------
>Horse|ENSECAG00000008827|ENSECAT00000009292
------------------------------------------------------------
---------------------------------------AGCAAAGAGAAACCAGCCTTT
GGAAAGTTGAATATAAGCAGACCCACATCT---------GAAAGAAAAGTCTCTGTATTT
GGTAAAAGAACTAGTGGACATGGATCCCGGAATAGTCAATTTGGTATATTTTCCAATTCT
GAAAAAATCAAGGACCCAAGACCACTTAATGACAAAGCATTCATTCAGCAGTGTATTCGA
CAACTCTGTGAGTTTCTTACAGAAAATGGCTATGCGTATAGTGTGTCCATGAAGTCCCTA
CAAGCTCCTTCTGTTAAAGACTTCCTAAAGATCTTCACTTTTCTTTATGGCTTCCTCTGC
CCTTCGTATGAACTTCCTGACACCAAGTTTGAAGAAGAGGTTCCAAGAATCTTTAAAGAT
CTTGGGTATCCTTTTGCATTATCCAAAAGCTCCATGTATACAGTAGGGGCCCCTCATACA
TGGCCTCACATTGTGGCAGCATTGGTTTGGCTGATAGACTGCATCAAGTTACACACTGCC
ATGAAAGAAAGCTCCCCTATATTTGATGATGGACAGCCTTGGGGAGAAGAAACTGAAGAT
GGAATTATGCATAATAAGTTGTTTTTGGACTACACCATAAAATGCTACGAGAGTTTCATG
ACTGGTGCCGACAGCTTTGAAGAGATGAATGCAGAGTTGCAGTCGAAGCTGAAGGATTTA
TTTAATGTAGATGCTTCCAAGCTGGAATCGTTAGCAGCAAAAAACAAAGCATTGAATGAA
CAGATTGCAAAACTGGAACAAGAAAGAGAGAAAGAACCGAATCGTCTAGAGTCATTGAGA
AAACTGAAAGCTTCCTTACAAGCAGATGTTCAAAAATATCAGGCATACATGAGCAATTTG
GAGTCTCATTCAGCCATTCTTGACCAGAAATTGAGTGGTCTTGATGAAGAAATTTCTAGA
GTAGAAATAGAGTGTGAAACAATGAAACAGGAGAATACTCGACTACAAAATATTGTTGAT
AATCAGAAGTACTCAGTTGCAGACATTGAGAGAATAAATCATGAAAGAAATGAATTGCAG
CAGACCATTAATAAATTAACCAAGGACCTGGAGGCTGAACAACAACAGTTGTGGAATGAG
GAGCTAAAATATGCCAGAGGCAAAGAGGCGATTGAAACACAATTAGCAGAGTATCACAAA
TTGGCTAGAAAATTAAAACTTATTCCTAAGGGTGCTGAGAATTCCAAAGGTTATGACTTT
GAAATTAAGTTTAATCCTGAAGCTGGAGCCAACTGCCTTGTCAAATACCGAGCTCAAGTT
TATGTACCACTCAAGGAACTCCTGAATGAAACTGAAGAAGAAATTAATAAAGCTTTAAAT
AAAAAAATGGGGCTAGAGGATACCTTAGAACAATTAAATACAATGATAACTGAAAGCAGG
AGAAGTGTAAGATCTCTGAAAGAAGAAGTTCAAAAGCTGGATGATCTTTACCAACAAAAA
GTTAAGGAAGCTGAGGAAGAGGACAAAAAATGTGCCAATGAGCTGGAATCCTTGGAGAAA
CACAAGCACCTGCTAGAAAGTGCTGTTAATGAGGGCCTCAGTGAAGCTATGAATGAATTA
GATGCTATTCAGCGGGAATACCAACTTGTTGTACAGACCACAACTGAAGAAAGACGAAAA
GTGGGAAATAACTTGCAGCGTCTTTTAGAGATGGTTGCTACACATGTAGGGTCTGTGGAG
AAACATCTGGAGGAGCAACTTGCTAAAGTTGATAGAGAGTTTGAAGAATACATGTCTGAA
GATCTCTTGGAAAATATTAGAGAGATTGGAGACAAGTATAAGAAGAAAGCTGCTCTACTT
AAGTCTTCTGATGAA------------------
>Microbat|ENSMLUG00000003354|ENSMLUT00000003363
ATGAAGCGCAGTTCAGTTTCTACCGGCGGTGCTGGCCGCCTCTCTATGCAGGAGTTAAGA
TCCCAAGACTTCAATAAACAAGGCCTCTACACCCCTCAGACCAAAGAAAAGCCATCCTTT
GGAAAGTTGAATATGACCAAACCCACATCT---------GAAAGAAAAGTCTCTCTATTT
GGTAAAAGAACTAGTGGAACTGGATCCCGGAATAGTCAATTTGGTATATTTTCC------
------GTTCAGGACCCAAGACCACTTAATGACAAAGCATTCATTCAGCAGTGTATTCGA
CTACTCTGTGAGTTCCTTACAGAAAATGGTTATGCATATAATGTATCCATGAAATCTCTA
CAAGCTCCTTCTGTTAAAGACTTCCTGAAGATCTTCACTTTTCTTTATGGCTTCCTGTGC
CCTTCGTATGAATTGCCTGACACAAAGTTTGAAGAAGAGGTTCCAAGAATCTTTAAAGGG
CTTGGGTATCCTTTTGCATTATCTAAAAGCTCCATGTATACAGTAGGGGCCCCTCATACA
TGGCCTCACATTGTGGCAGCCTTAGTTTGGCTAATCGACTGCATTAAGTTACATACTGCC
ATGAAAGAAAGCTCACCTTTATTTGATGATGGCCAGCCTTGGGGAGAAGAAACTGAAGAT
GGAATCATGTATAATAAGTTGTTTTTGGACTACACCGTAAAATGCTATGAGAGCTTCATG
ACTGGTGCCGACAGCTTTGAGGAGATGAATGCAGAGTTGCAGTCAAAGCTGAAGGATTTA
TTTAATGTAGATGCTTTCAAACTGGAATCATTAGCAGCAAAAAACAAAGCACTGAATGAA
CAGATCGCAAGATTGGAACAAGAAAGAGAAAAAGAACCGAATCGTTTAGAAACATTGAGA
AAACTGAAAGCTTCCTTACAAGCAGATGTTCAAAAATATCAGGCATACATGAGCAACTTG
GAGTCTCATTCAGCCATTCTTGACCAGAAATTGAATGGTCTTGATGAAGATATTTCTAGA
ATAGAACTAGAATGTGAAACAATGAAACAGGAGAATACTCGACTACAGAATATTGTTGAT
AACCAGAAGTACTCAGTTGCAGACATTGAGAGAATAAATCATGAAAGAAATGAATTGCAG
CAAACCATTAATAAATTAACCAAGGAATTAGAGGATGAACAGCAGCAGTTGTGGAATGAG
GAGTTAAAATATGCCAGAGGCAAAGAAGCGATTGAAACACAATTAGCAGAGTATCACAAG
TTGGCTAGAAAATTAAAACTTATTCCTAAGGGTGCTGAGAATTCCAAAGGTTATGACTTT
GAAATTAAGTTTTATCCTGAAGCTGGTGCCAACTGCCTTGTCAAATACAGAGCTCAAGTT
TATGTACCACTCAAGGAACTCTTGAACCAAACTGAAGAAGAAAGTAATAAAGCTCTAAAT
AAAAAAATGGGGTTAGATGATACTTTAGAACAATTAAATACAATGATAATGGAAAGCAGA
AGAAGTGTAAGAACTCTGAAAGAAGAAATTCAAAAGCTGGATGATCTTTACCAACAAAAA
GTGAAGGAAGCTGAGGAAGAGGACAACAAATGTGCCAATGAGCTGGAGTCCTTGGAGAAA
CACAAGCACATGCTGGAGAGTGCTGTTAATGAGGGCCTCAGTGAAACTATGAATGAATTA
GATTCTATTCAGCGGGAATACCAACTGGTTGTACAGACCACAACTGAAGAAAGACGAAAA
GTGGGAAATAACTTGCAGTGTCTTTTAGAGATGGTTGCCACACATGTAGGCTCTGTGGAG
AAACACCTTGAGGAGCAGATTGCTAAAGTTGATAGAGAGTATGAAGAGCATGTGTCTGAA
GATCTCTTGGAAAATATTAGAGAGATTGGAGAAAAGTATAAGAAGAAAGCTGCTCTAATT
AAATCTTCTGATGAC------------------
>Gibbon|ENSNLEG00000006870|ENSNLET00000008768
ATGAAGCGCAGTTCAGTTTCCACCGGTGGTGCTGGCCGCCTCTCCATGCAGGAGTTAAGA
TCCCAGGATGTAAATAAACAAGGCCTCTATACCCCTCAAACCAAAGAGAAACCAACTTTT
GGAAAGTTGAGTATAAACAAACCGACATCT---------GAAAGAAAAGTCTCGCTATTT
GGCAAAAGAACTAGTGGGCATGGATCCCGGAATAGTCAACTTGGTATATTTTCCAGTTCT
GAGAAAATCAAGGACCCGAGACCACTTAATGACAAAGCATTCATTCAGCAGTGTATTCGA
CAACTCTGTGAGTTTCTTACAGAAAATGGTTATGCACATAATGTGTCCATGAAATCTCTA
CAAGCTCCCTCTGTTAAAGACTTCCTGAAGATCTTCACATTTCTTTATGGCTTCCTGTGC
CCCTCATACGAACTTCCTGACACAAAGTTTGAAGAAGAGGTTCCAAGAATCTTTAAAGAC
CTTGGGTATCCTTTTGCACTATCCAAAAGCTCCATGTATACAGTGGGGGCTCCTCATACG
TGGCCTCACATTGTGGCAGCCTTAGTTTGGCTAATAGACTGCATCAAGATACATACTGCC
ATGAAAGAAAGCTCACCTTTATTTGATGATGGGCAGCCTTGGGGAGAAGAAACTGAAGAT
GGAATTATGCATAATAAGTTGTTTTTGGACTACACCATAAAATGCTATGAGAGTTTTATG
AGTGGTGCTGACAGCTTTGATGAGATGAATGCAGAGCTGCAGTCAAAACTGAAGGATTTA
TTTAATGTGGATGCTTTTAAGCTGGAATCATTAGAAGCAAAAAACAGAGCATTGAATGAA
CAGATTGCAAGATTGGAACAAGAAAGAGAAAAAGAACCGAATCGTCTAGAGTCGTTGAGA
AAACTGAAGGCTTCCTTACAAGGAGATGTTCAAAAGTATCAGGCATACATGAGCAATTTG
GAGTCTCATTCAGCCATTCTTGACCAGAAATTAAATGGTCTCAATGAGGAAATTGCTAGA
GTAGAACTAGAATGTGAAACAATAAAACAGGAGAATACTCGACTACAGAATATTATTGAC
AACCAGAAGTACTCAGTTGCAGACATTGAGCGAATAAATCATGAAAGAAATGAATTGCAG
CAGACTATTAACAAATTAACCAAGGACCTGGAAGCTGAACAGCAGAAGTTGTGGAATGAG
GAATTAAAATATGCCAGAGGCAAAGAAGCGATTGAAACACAATTAGCAGAGTATCACAAA
TTGGCTAGAAAATTAAAACTTATTCCTAAAGGTGCTGAGAATTCCAAAGGTTATGACTTT
GAAATTAAGTTTAATCCCGAGGCTGGTGCCAACTGCCTTGTCAAATACAGGGCTCAAGTT
TATGTACCTCTTAAGGAACTCCTGAATGAAACTGAAGAAGAAATTAATAAAGCTCTAAAT
AAAAAAATGGGTTTGGAGGATACTTTAGAACAATTGAATGCAATGATAACAGAAAGCAAG
AGAAGTGTGAGAACTCTGAAAGAAGAAGTTCAAAAGCTGGATGATCTTTACCAACAAAAA
ATTAAAGAAGCAGAGGAAGAGGATGAAAAATGTGCCAGTGAGCTTGAGTCCTTGGAGAAA
CACAAGCACCTGCTAGAAAGTACTGTTAACCAGGGGCTCAGTGAAGCTATGAATGAATTA
GATGCTGTTCAGCGGGAATACCAGCTAGTTGTGCAAACCACGACTGAAGAAAGACGAAAA
GTGGGAAATAACTTGCAACGTCTGTTAGAGATGGTTGCTACACATGTTGGGTCTGTAGAG
AAAAATCTTGAGGAGCAGATTGCTAAAGCTGATAGAGAATATGAAGAATGCATGTCAGAA
GATCTCTCGGAAAATATTAAAGAGATTAGAGATAAGTATGAGAAGAAAGCTGCTCTAATT
AAATCTTCTGAAGAA------------------
>Cow|ENSBTAG00000021673|ENSBTAT00000031047
ATGAAACGCAGTTCAGTTTCCACCGGTGGTGCTGGCCGCCTGTCTATGCAGGAATTAAGA
TCCCAGGACTTAAATAAACCAGGTCTCCATACCCCTCAAACCAAAGAGAAATCAACCTTT
GGAAAATTGAACATAAACAGACCCACATCT---------GAAAGAAAAACCTCTGTATTT
GGTAAAAGAACTAGTGGACCTGGATCCCGGAATAGTCAGTTTGGTATATTTTCCACTTCT
GAAAAAATCAAGGACCCAAGACCACTTAATGACAAAGCATTTATTCAGCAATGTATTCGA
CAGCTCTGTGAGTTTCTTTCAGAAAACGGTTATGCATATAGTGTATCCATGAAATCTCTA
CAAGCTCCTTCTGTTAAAGACTTCCTGAAGATCTTCACTTTTCTTTATGGCTTCCTCTGC
CCTTCGTATGAACTTCCTGACACAAAGTTTGAAGAAGAGGTTCCAAGAATCTTTAGAGAT
CTTGGGTATCCTTTTGCATTATCGAAAAGCTCCATGTATACAGTGGGGGCCCCTCATACG
TGGCCTCACATTGTGGCAGCCTTGGTTTGGCTAATAGACTGCATCAAGTTACATAATGCC
ATGAAAGAAAGCTCACCTTTATTTGATGATGGACAGCCTTGGGGAGAAGAAACTGAAGAT
GGAATTATGCATAATAAGCTGTTTTTGGACTACACCATAAAATGCTATGAAAGTTTCATG
ACTGGTGCCGACAGCTTTGAGGAGATGAATGCAGAGCTGCAGTCCAAGCTGAAGGATTTA
TTTAACGTAGATGCTTCCAAGCTGGAATCATTAGCAGCAAAAAACAGAGCATTGAATGAA
CAAATTGCAAGATTGGAGCAAGAAAGAGAAAAAGAACCGAATCGTCTAGAGTCATTGAGA
AAATTGAAAACTTCTTTACAAGCAGATGTTCAGAAGTATCAGGCATACATGAGCAATTTG
GAGTCTCATTCAGCCATTCTTGACCAGAAATTGAATGGTCTCGATGAAGAAATTTCTAGA
GTAGAACTAGAATGTGAAACAATGAAACAGGAGAATTCTCGACTACAGAATATTGTTGAC
AACCAGAAGTACTCGGTTGCAGACGTTGAGAGAATAAATCATGAAAGAAATGAATTGCAG
CAGACCATTAATAAATTAACCAAGGACCTAGAGGCTGAACAGCAGCAGTTGTGGAATGAG
GAGCTGAAATATGCCCGAGGCAAAGAGGCGATTGAAACACAATTAACAGAGTATCATAAA
TTGGCTAGAAAATTAAAACTTATCCCTAAGGGTGCTGAAAATTCCAAAGGTTATGACTTT
GAAATTAAGTTTAATCCTGACGCTGGTGCCAACTGCCTTGTCAAATACAGAGCTCAAGTT
TATGCACCACTCAAGGAACTGTTGAACCAAACTGAAGAAGAAATTAATAAAGCTCTAAAT
AAAAAGATGGGTTTAGAGGATACTTTAGAACAATTAAGTACAATGATCACAGAAAGCAGG
AGAAGTGTACGAACTCTGAAAGAAGAAGTTCAAAAGCTGGATGATCTTTACCAACAGAAA
GTGAAGGAAGCTGAGGAAGAGGACAAAAAATGTGCCGATGAGCTGGAGTCCTTGGAGAAA
CACAAGCACCTGCTGGAGAGCGCAGTTAACGAGGGCCTCAGTGAGGCTGTGAATGAGTTA
GACGCTATTCAGCGGGAATACCAACTAGTCGTGCAGACCACAACTGAAGAGAGACGGAAA
GTGGGAAATAACTTGCAGCGTCTTTTAGAGATGGTTGCTATACATGTCGGGTCTGTGGAG
AAACACCTTGAGGAGCAGATTGCTAAAAACGATAGAGAGTGTAAAGAATACGCATCTGAA
GATCTCTTGGAAAACATCAGAGAGATTGGAGACAAGTACAAGAAGAAAGCTGCTCTAATT
CAGGCTCTTGATGAA------------------
>Mouse|ENSMUSG00000024056|ENSMUST00000024851
ATGAAGCGCAGTTCAGTTTCCACCTGTGGTGCTGGCCGCCTCTCTATGCAGGAGTTAAGG
ACCCTGGACCTCAATAAGCCAGGCCTTTATACCCCTCAAACCAAAGAAAGATCAACCTTT
GGAAAGCTGAGTACACACAAACCGACATCG---------GAAAGAAAAGTCTCAATATTT
GGGAAAAGGACTAGCGGACATGGATCCAGGAATAGTCAACTTGGTATATTTTCCAGTTCT
GAAAAAATCAAGGACCCAAGACCACTTAATGACAAAGCATTCATTCAGCAGTGTATTCGA
CAACTCTATGAGTTTCTTACAGAAAACGGTTATGTGTATAGTGTATCCATGAAGTCTCTG
CAAGCTCCATCCACTAAAGAGTTCCTAAAGATCTTCGCCTTTCTTTATGGCTTTCTGTGC
CCGTCGTATGAACTTCCTGGTACAAAATGTGAAGAAGAGGTCCCAAGAATTTTTAAAGCA
CTTGGGTATCCCTTCACACTGTCCAAGAGCTCCATGTATACAGTGGGAGCCCCTCACACG
TGGCCTCACATCGTGGCTGCCTTGGTGTGGCTCATAGACTGCATCAAGATTGATACTGCC
ATGAAAGAAAGCTCACCTTTATTTGATGATGGGCAGCTCTGGGGAGAAGAGACTGAAGAT
GGAATTAAACACAATAAGTTGTTTTTGGAGTACACCAAAAAGTGCTATGAGAAGTTCATG
ACCGGGGCCGACAGCTTTGAAGAAGAGGATGCTGAGCTGCAGGCGAAGCTGAAGGACTTG
TACAAGGTAGATGCGTCTAAGCTGGAGTCACTCGAAGCAGAAAACAAAGCACTAAATGAA
CAGATTGCAAGACTGGAGGAGGAAAGAGAAAGAGAACCGAACCGTCTGATGTCATTGAAG
AAACTGAAAGCGTCCTTACAAGCAGATGTTCAAAACTATAAAGCATACATGAGCAACTTG
GAGTCTCATTTAGCCGTCCTGAAACAGAAATCGAATAGTCTTGATGAAGAAATTGGTAGA
GTAGAACAAGAATGTGAAACTGTTAAACAGGAAAACACTCGACTACAGAGTATCGTTGAT
AACCAGAAGTATTCAGTCGCTGACATTGAGAGAATAAATCATGAGAAAAATGAATTGCAG
CAGACTATTAATAAATTAACCAAAGACCTGGAAGCCGAACAGCAACAGATGTGGAATGAA
GAATTAAAATACGCAAGAGGCAAAGAGGCGATTGAAGCGCAGCTAGCGGAGTACCACAAG
TTGGCTAGAAAATTAAAGCTTATCCCCAAAGGTGCTGAGAATTCCAAAGGTTACGACTTT
GAAATTAAGTTTAATCCTGAGGCGGGTGCCAACTGCCTTGTCAAATACAGGACTCAAGTG
TATGCACCGCTCAAAGAGCTCTTGAATGAAAGCGAAGAAGAAATTAACAAAGCTCTGAAT
AAAAAGAGGCATCTGGAGGATACTTTAGAACAACTGAACACCATGAAAACGGAAAGCAAG
AACACTGTGAGGATGCTGAAGGAGGAGATTCAGAAACTGGATGACCTTCACCAGCAGGCA
GTGAAGGAAGCTGAGGAAAAAGACAAGAAGAGTGCCAGTGAGCTTGAGTCCCTGGAGAAA
CACAAGCACCTGCTGGAGAGCGGGGTGAACGATGGCCTCAGCGAGGCCATGGATGAGTTG
GACGCCGTCCAGCGGGAATACCAGCTAACTGTGAAGACCACAACTGAAGAAAGAAGAAAG
GTGGAAAACAACTTACAACGTCTTTTGGAGATGGTCGCCACACACGTAGGGTCTTTGGAG
AAACATCTTGAAGAGGAGAATGCTAAAGCCGACAGAGAGTATGAAGAATTCATGTCTGAA
GATCTCCTGGAAAACATCAGGGAGATGGCAGAGAAGTATAAGAGAAATGCTGCCCAACTT
AAGGCTCCCGACAAA------------------
>Platypus|ENSOANG00000010845|ENSOANT00000017186
ATGAGACGCAGCACGCTTACCGGCAGTGGCGCCGCCCGCCAGTCCATGCAGGCCCTGAGG
GCTCAGGATTCCAATAAACCGGGGCTCCACACACCCCAAACCAAAGAAAGACCAACATTT
GGGAAACTGAGTGTAAGTAAACCCCAGTCTGGTACCTCGGAAAGAAGAGTCAGCTTCTTT
GGCAAAAGAACAAGTGGTCCTGGATCACGCAACAGTCAATATGGAATATTT---GGCACT
GAAAAAATCAAGGATCCCAGACCACTTAATGACAAGGCCTTTATCCAACAGTATATCCGC
CAACTTTGTGAGTTTCTTTCAGAAAATGACTATGCTTTCAACGTGTCCATGAAATCTCTT
CAAGCACCATCCGTTAAAGACTTCCTAAAGATCTTCACCTTTATTTATCGTTTCTTGTGC
CCCTCTTATGAGCTTCCTGATGCTAAGTTTGAAGAAGAGGTTCCCCGAATCTTCAAAGAC
CTTGGGTATCCTTTTGCAATATCAAAAAGCTCCATGTACACCGTGGGGGCACCGCACACC
TGGCCTCAGATCGTGGCCGCCTTGGTTTGGCTGATCGACTGTGTCAAGCTATACCACGCC
AAGAAGGACAATTCACCGTCATTTGAAGATGGACAGCCCTGGGGAGGAGAGACCGAAGAT
GGAATTATTCATAATAAGTTGTTTTTGGACTACACTGTAAAGTGCTATGAGCATTTCATG
ACTGGTGCAGATTCCTTTGAAGAATTTGATGCAGAACTGGAGTCAAAGCTAAAAGACTTG
TATAATGTGGATGAATCCCATTTGGAGTCCATAACAATGGAAAACAAAAGATTGAATATA
GAAATTGCAAGACTAGAAAGAGAGAGAGAGAATGAGCCGAATCGGCTAGTATCGCTGAAA
AAACTGAAAACGTCCTTACAAGCAGATGTTCAGAAATATCAGGCTTATATGACCAATTTG
GAGTCTCATACAGGCATTCTCGACCAGAAGGTGAAAGATGTTTCAGAGGAGGTTGCTGCA
GCAGAGATGGAGCTTGAAGCGATAAAGCAGGAGAATGCCAAACTACAGCATACTTTCGAT
AACCAGAAGTACTCAGTTGCAGACATTGAAAGAATAAATCATGAAAGAAATGAGTTGCAG
CAGACCATCAACAAATTGACCAAAGAGCTGGAGGCCGAACAGCAGCAGCTCTGGAATGAG
GAGCTAAAATACGCTAGAAGCAAAGAGGGGATTGAAACCCAATTGGCAGAATATCACAAA
CTGGCCAGAAAACTAAAACTCATCCCCCAGAGTGCAGAGAATTCCAAAGGGTGTGACTAC
GAAATCAAGTTTAACCCTGAAGCCGGTCCCAATTGCCTAGTGAAATACAGAACTCAAATC
TACGTGCCTCTTAAGGAACGCTTGAACCAAACCGAAGATGAAATCAGTAAAGCGCTCCAT
AAGAAAATCGGTTTAGAGGATACTCTAGAGCAAGTGAACACCATGGTAGCAGAAAGCAAG
AGGACTGTAAAAATGTTGAAAGAAGAAATACAAAAGTTAGATGATCTTTACCAGCAGAAA
ATAAAGGAAGCGGAAGAAGAGGAGAAGAAGCGGGCTACTGAGCTCGAGTCCCTGGAGAAG
CACAAACATTTACTTGAGAGTGGGGTAAATGAAGGCCTCAGCGAAGCTACAAATGAACTG
AACGATATTCAGCGCCAATATCAAGTGGTCTTGCAGACGACAACTGAAGAAAGATGGAAA
ATCGGCATTAATGTGCAACGTCTCTTGGAGGTCGTTGCCACTCATGTAGAATCTGTGGAA
AAATACCTTGAGGAACAGATTCTCAGAGCGGACAGAGAATTTGAAGAATTTATGTCCGAG
GATTCCTTGAAAGATCTGAATGAAATCATAGACAAGTATAAACAGAAGGCTGCCATCCTG
---GAGACGGAAGAAGAAATGTTGACTCGCGAG
>Macaque|ENSMMUG00000018952|ENSMMUT00000026648
ATGAAGCGCAGTTCAGTTTCCACCGGTGGTGCTGGCCGCCTCTCCATGCAGGAGCTAAGA
TCCCAGGATGTAAATAAACAAGGCCTCTATACCCCTCAAACCAAAGAGAGACCAACCTTT
GGAAAGTTGAGTATAAACAAACCAACATCT---------GAAAGAAAAGTCTCACTATTT
GGCAAAAGAACTAGTGGACATGGATCCCGGAATAGTCAACTTGGTATATTTTCCAGTTCT
GAGAAAATCAAGGACCCGAGACCACTTAATGACAAAGCATTCATTCAGCAATGTATTCGA
CAACTCTGTGAGTTTCTTACAGAAAATGGTTATGCACATAATGTGTCCATGAAATCTCTA
CAAGCTCCCTCTGTTAAAGACTTCCTGAAGATCTTCACATTTCTTTATGGCTTCCTGTGT
CCCTCATATGAACTTCCTGACACAAAGTTTGAAGAAGAGGTTCCAAGAATCTTTAAAGAC
CTTGGGTATCCTTTTGCACTATCCAAAAGCTCCATGTATACAGTAGGGGCTCCTCATACG
TGGCCTCACATTGTGGCAGCCTTAGTTTGGCTAATAGACTGCATCAAGATACATACTGCC
ATGAAAGAAAGTTCACCTTTATTTGATGATGGGCAGCCTTGGGGAGAAGAAACTGAAGAT
GGAATTATGCATAATAAGTTGTTTTTGGACTACACCATAAAATGCTATGAGAGTTTTATG
AGTGGTGCCGACAGCTTTGATGAGATGAATGCAGAGTTGCAGTCAAAACTGAAGGATTTA
TTTAACGTGGATGCTTTTAAGCTGGAATCATTAGAAGCAAAAAACAGAGCATTGAATGAA
CAGATTGCAAGATTGGAACAAGAAAGAGAAAAAGAACCGAATCGTCTAGAGTCGTTGAGA
AAACTGAAGGCTTCCTTACAAGGAGATGTTCAAAAGTATCAGGCATACATGAGCAATTTG
GAGTCTCATTCAGCCATTCTTGACCAGAAATTAAATGGTCTCAATGAGGAAATTGCTAGA
GTAGAACTAGAATGTGAAACAATAAAACAGGAGAACACTCGACTACAGAATATTATTGAC
AACCAGAAGTACTCAGTTGCAGACATTGAGCGAATAAATCATGAAAGAAATGAATTGCAG
CAGACTATTAATAAATTAACTAAGGACCTGGAAGCTGAACAACAGAAGTTGTGGAATGAG
GAGTTAAAATATGCCAGAGGCAAAGAAGCGATTGAAACACAATTAGCAGAGTATCACAAA
TTGGCTAGAAAATTAAAACTTATTCCTAAAGGTGCTGAGAATTCCAAAGGTTATGATTTT
GAAATTAAGTTTAATCCCGAGGCTGGTGCCAACTGCCTTGTCAAATACAGGGCTCAAGTT
TATGTACCTCTTAAGGAACTCCTGAACGAAACTGAAGAAGAAATTAATAAAGCTCGAAAT
AAAAAAATGGGTTTGGAGGATACTTTAGAACAATTGAATGCAATGATAACAGAAAGTAAG
AGAAGTGTGAGAACTCTGAAAGAAGAAGTTCAAAAGCTGGATGATCTTTACCAACAAAAA
ATTAAGGAAGCAGAGGAAGAGGATGAAAAATGTGCCAGTGAGCTTGAGTCCTTGGAGAAA
CACAAGCACCTGCTAGAAAGTACTGTTAACCAGGGGCTCAGTGAAGCTATGAATGAATTA
GATGCTGTTCAGCGGGAATACCAACTAGTTGTGCAAACCACGACTGAAGAAAGACGAAAA
GTGGGAAATAACTTACAACGTCTGTTAGAGATGGTTGCTACACATGTCGGGTCTGTAGAG
AAACATCTTGAGGAGCAGATTGCTAAAGCTGATAGAGAATATGAAGAATGCATGTCAGAA
GATCTCTCAGAAAATATTAAAGAGATTAGAGATAAGTATGAGAAGAAAGCTGCTCTAATT
AAGTCTTCTGAAGAA------------------
>Rabbit|ENSOCUG00000015410|ENSOCUT00000015415
ATGAAGCGCAGCTCAGTTTCCACTGGTGGTGCTGGCCGCCTCTCTATGCAGGAGTTACGA
TCGCAGGACCTCAACAGACAAAGCCTTCATACACCTCAGACCAAAGAGAAACCAACCTTT
GGAAAGTTGAGTGTAAACAAACCCACATCC---------GAAAGAAAAGTCTCCGTGTTT
GGTAAAAGAACTAGTGGACATGGATCCCGGAATAGTCAATTTGGTATATTTTCCAGTTCT
GAAAAAATCAAGGACCCAAGACCACTTAATGACAAAGCATTCATTCAGCAGTGTATTCGA
CAACTCTGTGAGTTTCTTACAGAAAATGGCTATGCATATAGTGTATCCATGAAATCTCTA
CAAGCTCCGTCTGTTAAAGACTTCCTAAAGATCTTCACTTTTCTTTATGGCTTCCTATGC
CCTTCATATGAACTTCCTGACACAAAATTTGAAGAAGAAGTTCCAAGAATCTTTAAAGAC
CTTGGGTATCCTTTTGCACTATCCAAAAGCTCCATGTATACAGTGGGGGCCCCTCATACA
TGGCCTCACATTGTGGCAGCCTTGGTTTGGCTGATAGACTGCATCAAGATATATTCTGCC
ATGAAAGAAAATTCACCTTTGTTTGATGATGGACAGCCATGGGGAGAAGAAACTGAAGAT
GGAATTATGCATAATAAGTTGTTTTTGGACTACACCATAAAATGCTATGAGAGTTTCATG
ACTGGTGCTGACAGCTTTGAAGAAATGAATGCAGAGTTGCAGTCAAAGCTGAAGGATTTA
TATAATGTAGATGCTTTCAAGCTGGAATCATTAGCAGCAAAAAACAAAGCATTAAATGAA
CAGATTGCAAGATTGGAACAAGAAAGAGAAAAAGAACCGAATCGTCTAGAGTCATTGAGA
AAACTGAAAACCTCCTTACAAGCAGATGTTCAGAAATATCAAGCATACATGAGCAATTTG
GAATCTCATTCAGCTATTCTTGACCAGAAATTGAATGGTCTCGATGAAGAAATTTCTAGA
GTAGAACTAGAATGTGAAACAATGAAGCAGGAGAATACTCGACTACAGAATATTGTTGAT
AACCAGAAGTACTCAGTCGCAGACATTGAGAGAATAAATCATGAAAAAAATGAGTTGCAG
CAGACCATTAATAAATTAACCAAGGACCTGGAATCTGAACAACAGCAGTTGTGGAATGAA
GAACTAAAGTATGCCAGAGGCAAAGAAACTATTGAAACACAACTAGCAGAGTACCACAAA
TTGGCTAGAAAATTAAAACTTATCCCTAAGGGTGCTGAGAATTCCAAAGGTTATGACTTT
GAAATTAAGTTTAATCCTGAAGCTGGTGCCAATTGCCTTGTCAAATATAGGGCTCAAGTT
TATGTACCTCTCAAGGAACTCCTGAATGAAAATGAAGAAGAAATTAATAAAGCTCTAAAT
AAAAAAATGGGTTTGGAGGATACTTTAGAACAATTGAACACAATGATAACAGAAAGCAAG
AGAGGTGTGAGAACTCTGAAAGAAGAAGTACAAAAGCTGGATGATCTTTACCAACAAAAA
GTTAAGGAAGCTGAGGAAGAGGATGAAAAATGTGCCAATGAGCTTGAATCCTTGGAGAAA
CACAAGAACCTGCTAGAGAGTGCTGTTAATGAGGGCCTCAGTGAAGCTATGAATGAATTA
GATGCTGTTCAGCGGGAATATCAACTAGTTGTGCAGACCACAACTGAAGAAAGACGAAAG
GTGGGAAATAACTTGCAGCGTCTTTTAGAAATGGTTGCTACACATGTAGGATCTGTGGAG
AAACATCTTGAGGAACAGATTGCTAAAGTTGATAGAGAGTATGAAGAATGCATGTCTGAA
GATCTCTGGGAAAATATTAGAGAGATTGCAGAAAAGTATAAGAAGAATGCTGCTCTCCTA
AAGGCCTCTGACGAA------------------
>Marmoset|ENSCJAG00000000078|ENSCJAT00000000165
ATGAAGCGCAGTTCCGTTTCCACCGGTGGTGCTGGCCGCCTCTCCATGCAGGAGTTAAGA
TCCCAGGACTTAAATAGACAAGGCCTCTATACTCCTCAAACCAAAGAGAAACCAACCTTT
GGAAAGTTAAGTATAAACAAACCAACATCT---------GAAAGAAAAGTCTCGCTATTT
GGCAAAAGAACTAGTGGACATGGATCCCGGAATAGTCAATTAGGTATATTTTCCAGTTCT
GAGAAAATCAAGGACCCGAGACCACTTAATGACAAAGCATTCATTCAGCAGTGTATTCGA
CAACTCTGTGAGTTTCTTACAGAAAATGGTTATGCACATAATGTATCCATGAAATCTCTA
CAAGCTCCCTCTGTTAAAGACTTCCTGAAAATCTTCACGTTTCTTTATGGCTTCCTGTGC
CCCTCATATGAACTTCCTGACACGAAGTTTGAAGAAGAGGTTCCGAGAATCTTTAAAGAC
CTTGGGTATCCTTTTGCACTATCCAAAAGCTCCATGTATACAGTGGGGGCTCCTCATACA
TGGCCTCACATTGTGGCAGCCTTGGTTTGGCTAATAGACTGCATCAAGATACATAGTGCC
ATGAAAGAAAGCTCACCTTTATTTGATGATGGACACCCTTGGGGAGAAGAAAGTGAAGAT
GGAATTATGCATAATAAGTTGTTTTTGGACTACACCATAAAATGCTATGAGAGTTTTATG
AGTGGTGCCGACAGTTTTGAAGAGATGAATGCAGAGCTGCAGTCAAAACTCAAGGATTTA
TTTAATGTGGATGCTTTCAAGCTGGAATCATTAGAAGCAAAAAACAGAGCATTGAATGAA
CAGATTGCAAGATTGGAACAAGAAAGAGAAAAAGAACCGAATCGTCTAGAGTCGTTGAGA
AAACTGAAAGCTTCCTTACAAGGAGATGTTCAAAAGTATCAGGCATACATGAGCAATTTG
GAGTCTCATTCAGCCATTCTTGACCAGAAATTAAATGGTCTCAATGAGGAAATTGCTAGA
GTAGAACTAGAATGTGAAGCAATAAAACAGGAGAATACTCGACTACAGAATATTGTTGAC
AACCAGAAGTACTCAGTTGCAGATATTGAGCGAATAAATCATGAAAGAAATGAATTGCAG
CAGACTATTAATAAATTAACCAAGGACCTGGAGGCTGAACAACAGAAGTTGTGGAATGAG
GAGATAAAATATGCCAGAGGCAAAGAAGCGATTGAAACACAATTAGCAGAGTATCACAAA
TCAGCTAGAAAATTAAAACTCATTCCTAAAGGTGCTGAGAATTCTAAAGGTTATGACTTT
GAAATTAAGTTTAATCCTGAGGCTGGTGCCAGCTGTCTTGTCAAATACAGGGCTCAAGTT
TATGTACCACTTAAGGAACTCCTGAATGAAACTGAAGAAGAAATTAATAAAGCTCTAAAT
AAAAAAATTGTTTTGGAGGATACTTTAGAACAATTGAATGCAATGATAACAGAAAGCAGG
AGAAGTGTGAGAACTCTGAAAGAAGAAGTTCAAAAGCTGGATGATCTTTACCAACAAAAA
AATAAGGAAGCAGAGGAAGAGGATGAAAAATGTGCCAATGAGCTTGAGTCCTTGGAGAAA
CACAGGCACCTGCTAGAAAGTACTGTTAACCAGGGGCTCAGTGAAGCTATGAATGAATCA
GATGCTGTTCAGCGGGAACACCAAATAGTTATGCAAACCACGAGTGAAAAAAGACGGAAA
GTGGGAAATAACTTGCAACGTCTGATAGAGATGGTTGCTACACATGTCAGGTCTGTAGAG
AAACATCTTGAGGAGCAGATTGCTAAAGTTGATAGAGAATATAAAGAATGCATGTCAGAA
GATCTCTTGGAAAATATTAAAGAGATTAGAGATAAGTATAAGAAGAAAGCTGCTCTAATT
AAGGCTTCTGAAGAA------------------
>Gorilla|ENSGGOG00000000939|ENSGGOT00000000947
ATGAAGCGCAGTTCAGTTTCCAGCGGTGGTGCTGGCCGCCTCTCCATGCAGGAGTTAAGA
TCCCAGGATGTAAATAAACAAGGCCTCTATACCCCTCAAACCAAAGAGAAATCAACCTTT
GGAAAGCTGAGTATAAACAAACCGACATCT---------GAAAGAAAAGTCTCGCTATTT
GGCAAAAGAACTAGTGGACATGGATCCCGGAATAGTCAACTTGGTATATTTTCCAGTTCT
GAGAAAATCAAGGACCCGAGACCACTTAATGACAAAGCATTCATTCAGCAGTGTATTCGA
CAACTCTGTGAGTTTCTTACAGAAAATGGTTATGCACATAATGTGTCCATGAAATCTCTA
CAAGCTCCCTCTGTTAAAGACTTCCTGAAGATCTTCACATTTCTTTATGGCTTCCTGTGC
CCCTCATACGAACTTCCTGACACAAAGTTTGAAGAAGAGGTTCCAAGAATCTTTAAAGAC
CTTGGGTATCCTTTTGCACTATCCAAAAGCTCCATGTACACAGTGGGGGCTCCTCATACA
TGGCCTCACATTGTGGCAGCCTTAGTTTGGCTAATAGACTGCATCAAGATACATACTGCC
ATGAAAGAAAGCTCACCTTTATTTGATGATGGGCAGCCTTGGGGAGAAGAAACTGAAGAT
GGAATTATGCATAATAAGTTGTTTTTGGACTACACCATAAAATGCTATGAGAGTTTTATG
AGTGGTGCCGACAGCTTTGATGAGATGAATGCAGAGCTGCAGTCAAAACTGAGGGATTTA
TTCAATGTGGATGCTTTTAAGCTGGAATCATTAGAAGCAAAAAACAGAGCATTGAATGAA
CAGATTGCAAGATTGGAACAAGAAAGAGAAAAAGAACCGAATCGTCTAGAGTCGTTGAGA
AAACTGAAGGCTTCCTTACAAGGAGATGTTCAAAAGTATCAGGCATACATGAGCAATTTG
GAGTCTCATTCAGCCATTCTTGACCAGAAATTAAATGGTCTCAATGAGGAAATTGCTAGA
GTAGAACTAGAATGTGAAACAATAAAACAGGAGAACACTCGACTACAGAATATCATTGAC
AACCAGAAGTACTCAGTTGCAGACATTGAGCGAATAAATCATGAAAGAAATGAATTGCAG
CAGACTATTAATAAATTAACCAAGGACCTGGAAGCTGAGCAACAGAAGTTGTGGAATGAG
GAGTTAAAATATGCCAGAGGCAAAGAAGCGATTGAAACACAATTAGCAGAGTATCACAAA
TTGGCTAGAAAATTAAAACTTATTCCTAAAGGTGCTGAGAATTCCAAAGGTTATGACTTT
GAAATTAAGTTTAATCCTGAGGCTGGTGCCAACTGCCTTGTCAAATACAGGGCTCAAGTT
TATGTTCCTCTTAAGGAACTCCTGAATGAAACTGAAGAAGAAATTAATAAAGCCCTAAAT
AAAAAAATGGGTTTGGAGGATACTTTAGAACAATTGAATGCAATGATAACAGAAAGCAAG
AGAAGTGTGAGAACTCTGAAAGAAGAAGTTCAAAAGCTGGATGATCTTTACCAACAAAAA
ATTAAGGAAGCAGAGGAAGAGGATGAAAAATGTGCCAGTGAGCTTGAGTCCTTGGAGAAA
CACAAGCACCTGCTAGAAAGTACTGTTAACCAGGGGCTCAGTGAAGCTATGAATGAATTA
GATGCTGTTCAGCGGGAATACCAACTAGTTGTGCAAACCACGACTGAAGAAAGACGAAAA
GTGGGAAATAACTTGCAACGTCTGTTAGAGATGGTTGCTACACATGTTGGGTCTGTAGAG
AAACATCTTGAGGAGCAGATTGCTAAAGTTGATAGAGAATATGAAGAATGCATGTCAGAA
GATCTCTCAGAAAATATTAAAGAGATTAGAGATAAGTATGAGAAGAAAGCTACTCTAATT
AAGTCTTCTGAAGAA------------------
>Rat|ENSRNOG00000013727|ENSRNOT00000018644
------------------------------------------------------------
------------------------------------------------------------
------------------------------------------------------------
------------------------------------------------------------
------------------------------------------------------------
------------------------------------------------------------
------------------------------------------------------------
------------------------------------------------------------
------------------------------------------------------------
------------------------------------------------------------
------------------------------------------------------------
------------------------------------------------------------
------------------------------------------------------------
------------------------------------------------------------
------------------------------------------------------------
------------------------------------------------ATGAGCAATTTG
GAGTCTCATTCATCCATTCTGGAGCAGAAACTGAGCAGTCTTGATGAAGAGATTGGTAGA
CTGGAGCTAGAATGTGAGACAGTTAAACAGGAAAACACTCGACTACAGAGTGTTGTTGAT
AACCAGAAGTATTCGATCGCTGACATTGAGAGAATAAATCATGAGAAAAATGAATTGCAG
CAGACTATAAATAAATTAACCAAAGACCTGGAAGCCGAACAACAACAAATGTGGAATGAG
GAATTAAAATATGCCAGAGGCAAAGAGGCGATTGAAGCACAGTTAGCAGAGTACCACAAG
TTGGCTAGAAAACTGAAGCTTATCCCCAAGGGTGCTGAGAATTCCAAAGGTTATGACTTT
GAAATTAAGTTTAATCCTGAGGCTGGTGCCAACTGCCTTGTCAAATACAGGACTCAAGTG
TATGCACCTCTCAAAGAACTCTTGAATGAAATCGAAGAAGAAATTAACAAAGCTCTGAAT
AAAAAGATGGGTCTGGAGGATACTTTAGAACAACTGAACACCGTGAAAACAGAAAGCAAG
AGGGCTGTGAGAATGCTGAAGGAAGAGGTTCAAAAGCTGGACGACCTTTACCAACAAAAA
GTTAAGGAAGCTGAGGAAGAAGACAAGAAGTGTGCCAGTGAGCTTGACTCCCTGGAGAAA
CACAAGCACCTGCTGGAAAGCGCAGTGAACGAGGGTCTCAGCGAGGCCATGGGCGAGCTG
GACGCCGTCCAGCGGGAATACCAGTTAGCTGTGCAGACCACAACTGAAGAAAGAAGAAAG
GTGGGAAACAACTTACAACGTCTTTTGGAGATGGTTGCTACACATGTAGGGTCTTTGGAG
AAACACCTTGAAGAGCAGATTGTTAAAGCTGACAGAGAGTATGAGGAATGCACGTCTGAA
GATCTCTTGGAAAACATCAGAAGGATCGCAGAGAAGTATAAGAGCAACGCTGCCCAACTG
AAGGCCCCCGACAAA------------------
>Opossum|ENSMODG00000021471|ENSMODT00000027307
ATGAAGCGCAGTTCATTTTCGACTGGTGCTGCTGGCCGCCAGTCCATGCAGGCCTTGAGA
TCACAAGACTTCAATAAACAAGGTTTTTATACCCCACAAACCAAAGAAAGAACAACCTTT
GGGAAGTTGAATACTAATAGACGGACCCCTGGCACGTCAGAAAGGAAAATCAGCTTCTTT
GGTAAAAGAACTAGTGGGCCTGGATCCCGGAATAGTCTGCTTGGTGTATTTGGCGGCACT
GAAAAAATGAAAGACCCTAGACCACTTAATGACAAAGCATTCATTCAACAGTACATTCGA
CAACTCTGTGAGTTTCTTACAGAAAATGCATATGCCTACAGTGTATCCATGAAATCTCTT
CAAGCTCCATCTGTTAAAGACTTCCTAAAGATCTTCACCTTTATTTTTGATTTCTTATGG
CCTTCTTATGAGCTTCCTGTCACTAAGTTTGAAGAGGAGATTCCAAGAATTTTGAAAGAT
CTTGGGTATCCATTTGCTTTACCAAAAAGCTCCATGTATACAGTAGGAGCACCTCATACG
TGGCCTCATATGGTGGCAGGTTTGAATTGGCTTATAGACTGTGTTAAGCTCTACTTTTCT
AGGAAAGAAAGTTCACCTTCATTTGATGATGGACAGCCCTGGGGACCAGAAAGTGAAGAT
GGAATAATGCATAATAAGTTGTTTTTGGACTATACTGTAAAATGCTATGAAAATTTTATG
ACTGGTGCAGATACTTTTGAAGATTTAGATACAGAGTTACACTCAAAGCTAAAGGACTTG
TTTAACATAGATGATTTCCAAGTAGAATCTTTAGTTTTGGAAAACAAAAGGCTAAATGAA
GAAATTGCAAGGCTGGAACGAGAGAGAGAAAATGAGCCGAATCGTCTTGTATCACTAAGA
AAATTGAAAACATCTTTAAAAGCAGATGTTCAGAAGTACCAGGCATATATGAAAAATTTG
GAGGCACATTCTGCTGTTCTTCACCAGAAATCAAGTAGTCTAAATGGAGAAGTTCCTGCA
GCAGAACTGGAATTAGAAGCAATAAAGCAAGAAAATGCCCGGCTACAAAATATTATTGAT
ATCCAGAAGTATTCAGTTGCTGACATTGAAAGAATACATCATGAAAGAAATGAATTTCAA
CAAACCATCAAAAAGTTAACCACAGAACTAGAGGCAGAACAAAAGCAGTTATGGAATGAA
GAACTAAAATATGCAAGAACTAAGGAAGCGATTGAAGCACAACTGGCAGAATATCACAAA
CTTGCTCGAAAATTAAAACTTATTCCGAAGATTGCAGAAAATTACAAAGGTTATGACTTT
GAAATTAAGTTTAATCCTGAGACTGGTACAAACTATCCTGTCAAATATAGGACTCAAATC
TATATTCCACTAAAGGAGCTCCTGAACCAAAATGAAGAAGGAATAAGCAAAGTTCTACAT
AAAAAAATGGGCTCAGAAGAGACCCTAGAACAGGTGAACACAATGGTAACAGAAGTGAAG
AGGAATGTAAAAATGTTAAATGATGAAGTCCAAAAACTAAAGGATCTTAAACAACAAAAA
ATTAAGGAAGCTGAAGAGAAAGAAGGAAAATGTTCAACTGAGATGGAGTCCCTTGAAAAG
CATAAACATTTACTTGAAAATGGAGTTCATGAAGGCCTCAGTGAAGCTATGAGTGAATTG
GATGACATTCAACAGCAACGCCAGCTGGTGTTACAAACAACAACTGAAGAAAGACGAAAA
GTGAGCAATAACTTACAACGTCTCCTAGAAATGGTTGCTACCCATGTTGGATCTGTTGAA
AAGCACTTTGAAGAGCAAATTGTTAGAGTAGACAAAGAATGTGAAGAATTCATTGCTGAA
ATTTCCTTGGAAAATATTAAAGAAATCGTAGACAAATACAAAACAAAAGCTTCCATTATC
---TCTTCCAGCGAA------------------
>Bowhead|bmy_17735T0
------------------------------------------------------------
------------------------------------------------------------
------------------------------------------------------------
------------------------------------------------------------
------------------------------------------------------------
------------------------------------------------------------
------------------------------------------------------------
------------------------------------------------------------
------------------------------------------------------------
------------------------------------------------------------
ATGAAAGAAAGCTCACCTTTATTTGATGATGGACAGCCTTGGGGAGAAGAAACTGAAGAT
GGAATTATGCATAATAAGTTGTTTTTGGACTACACCATAAAATGCTATGAGAGTTTCATG
ACTGGTGCTGACAGCTTTGAAGAGATGAATGCAGAGTTGCAGTCCAAGCTG---------
---------AATGCTTCCAAGCTGGAATCATTAGCAGCAAAAAACAGAGCATTGAATGAA
CAGATTGCAAGATTGGAACAAGAAAGAGAAAAAGAACCGAATCGCCTAGAGTCATTGAGA
AAACTGAAAGCTTCCTTACAAGCAGATGTTCAAAAATATCAGGCATACATGAGCAATTTG
GAGTCCCATTCAGCCATTCTTGACCAGAAATTGAATGGCCTCGATGAAGAAATTTCTAGA
GTAGAACTAGAATGTGAAACAATGAAACAGGAGAATTCTCGACTACAGAATATTGTTGAT
AACCAGAAGTACTCAGTTGCAGACATTGAGAGAATAAATCATGAAAGAAATGAATTGCAG
CAGACCATTAATAAATTAACCAAGGACCTGGAGGCTGAACAACAGCAGTTGTGGAATGAG
GAACTGAAATATGCCCGAGGCAAAGAGGCGATTGAAACGCAATTAGCAGAGTATCATAAG
TTGGCTAGAAAATTAAAACTTATCCCTAAGGGTGCTGAAAATTCCAAAGGTTATGACTTT
GAAATTAAGTTTAATCCTGAAGCTGGTGCCAACTGCCTTGTCAAATACAGAGCTCAAGTT
TATGTACCGCTCAAAGAACTCTTGAACCAAACTGAAGAAGAAATTAATAAAGCTCTAAAT
AAGAAGATGGGGTTAGAGGATACTTTAGAACAATTAAATACAATGATCACCGAAAGCAGC
AGAAGTGTACGAACTCTGAAAGAAGAAGTCCAAAAGCTGGATGATCTTCACCAACAAAAA
GTTAAGGAAGCTGAGGAAGAGGACAAAAAATGTGCCAATGAGCTGGAGTCCTTGGAGAAA
CACAAGCACCTGCTGGAGAGTGCAGTTAACGAGGGCCTCAGTGAAGCTATGAATGAGTTA
GATGCTATTCAGCGGGAATGCCAACTAGTTGTGCAGACCACAACTGAAGAAAGACGAAAA
GTGGGAAATAACTTGCAGCGTCTTTTAGAGATGGTTGCTACACACGTAGGGTCTGTAGAG
AAACATCTTGAGGAGCAGATTGCTAAAGCTGATAGAGAGTATGAAGAATACACGTCTGAA
GATCTCTTGGACAATATTAGAGAGATTGGAGACAAGTATAAGAAGAAAGCTGCTCTACTT
AAGGCTTCTGATGAA------------------
>Orangutan|ENSPPYG00000009039|ENSPPYT00000010547
ATGAAGCGCAGTTCAGTTTCCACCGGTGGTGCTGGCCGCCTCTCCATGCAGGAGTTAAGG
TCCCAGGATGTAAATAAACAAGGCCTCTATACCCCTCAAACCAAAGAGAAACCAACCTTT
GGAAAGCTAAGTGTAAACAAACCGACATCT---------GAAAGAAAAGTCTCGCTATTT
GGCAAAAGAACTAGTGGACATGGATCCCGGAATAGTCAACTTGGTATATTTTCCAGTTCT
GAGAAAATCAAGGACCCGAGACCACTTAATGACAAAGCATTCATTCAGCAGTGTATTCGA
CAACTCTGTGAGTTCCTTACAGAAAATGGTTATGCACATAATGTGTCCATGAAATCTCTA
CAAGCTCCCTCTGTTAAAGACTTCCTGAAGATCTTCACATTCCTTTACGGCTTCCTGTGC
CCGTCATACGAACTTCCTGACACCAAGTTTGAAGAAGAGGTTCCAAGAATCTTTAAAGAC
CTTGGGTATCCTTTTGCACTATCCAAAAGCTCCATGTATACAGTGGGGGCTCCTCATACG
TGGCCTCACATTGTGGCAGCCTTAGTTTGGCTAATAGACTGCATCAAGATACATACTGCC
ATGAAAGAAAGCTCACCTTTATTTGATGATGGGCAGCCTTGGGGAGAAGAAACTGAAGAT
GGAATTATGCATAATAAGTTGTTTTTGGACTACACCATAAAATGCTATGAGAGTTTTATG
AGTGGTGCCGACAGCTTTGATGAGATGAATGCAGAGCTGCAGTCAAAACTGAAGGATTTA
TTTAATGTGGATGCTTTTAAGCTGGAATCATTAGAAGCAAAAAACAGAGCATTGAATGAA
CAGATTGCAAGATTGGAACAAGAAAGAGAAAAAGAACCGAATCGTCTAGAGTCGTTGAGA
AAACTGAAGGCTTCCTTACAAGGAGATGTTCAAAAGTATCAGGCATACATGAGCAATTTG
GAGTCTCATTCAGCCATTCTTGACCAGAAATTAAATGGTCTCAATGAGGAAATTGCTAGA
GTAGAACTAGAATGTGAAACAATAAAACAGGAGAACACTCGACTGCAGAATATTATTGAC
AACCAGAAGTACTCAGTTGCAGACATTGAGCGAATAAATCATGAAAGAAATGAATTGCAG
CAGACTATTAATAAATTAACCAAGGACCTGGAAGCTGAACAACAGAAGTTGTGGAATGAG
GAGTTAAAATATGCCAGAGGCAAAGAAGCGATTGAAACACAATTAGCAGAGTATCACAAG
TTGGCTAGAAAATTAAAACTTATTCCTAAAGGTGCTGAGAATTCCAAAGGTTATGACTTT
GAAATTAAGTTTAATCCCGAGGCTGGTGCCAACTGCCTTGTCAAATACAGGGCTCAAGTT
TATGTACCTCTTAAGGAACTCCTGAATGAAACTGAAGAAGAAATTAATAAAGCCCTAAAT
AAAAAAATGGGTTTGGAGGATACTTTAGAACAGTTGAATGCAATGATAACAGAAAGCAAG
AGAAGTGTGAGAACTCTGAAAGAAGAAGTTCAAAAGCTGGATGATCTCTACCAACAAAAA
ATTAAGGAAGCAGAGGAAGAGGATGAAAAATGTGCCAGTGAGCTTGAGTCCTTGGAGAAA
CACAAGCACCTGCTAGAAAGTACTGTTAACCAGGGGCTCAGTGAAGCTATGAATGAATTA
GATGCTGTTCAGCGGGAATACCAGCTGGTTGTGCAAACCACGACTGAAGAAAGACGAAAA
GTGGGAAATAACTTGCAACGTCTGTTAGAGATGGTTGCTACACATGTTGGGTCTGTAGAG
AAACATCTTGAGGAGCAGATTGCTAAAGCTGATAGAGAATATGAAGAATGCATGTCAGAA
GATCTCTTGGAAAATATTAAAGAGATTAGAGATAAGTATGAGAAGAAAGCTACTCTAATT
AAGTCTTCTGAAGAA------------------
>Elephant|ENSLAFG00000004506|ENSLAFT00000004507
ATGAAGCGCAGTTCAGTTTCCACCGGTGGTGCTGGCCGCCTCTCTGTGCAAGAGTTAAGA
TCCCAGGACCTCAATAAACAAGGCCTCTATACCCCTCAAAACAAAGAGAAATCAGCCTTT
GGAAAGTTAAGTTTAAACAAACCCACATCATCTACATCTGAAAGAAAAGTCTCTGTGTTT
GGCAAAAGAACTAGTGGAACTGGATCCCGGAACAGTCAGTTTGGCATATTTTCCAGTTCT
GAAAAAATCAAGGACCCAAGACCACTAAATGACAAAGCGTTTATTCAGCAGTGTATTCGT
CAACTCTGTGAGTTTCTTACAGAAAATGGTTATGCTTACAGTATATCCATGAAATCTCTC
CAAGCACCATCTGTTAAAGACTTCCTAAAGATCTTCACTTTTCTATATGGCTTCCTGTGC
CCTTCCTATGAACTTCCTGATACAAAATTTGAGGAAGAGGTTCCAAGAATCTTTAAGGAT
CTTGGGTATCCTTTTGCATTATCTAAAAGCTCCATGTATACAGTGGGGGCCCCTCATACA
TGGCCTCACATTGTGGCAGCCTTGGTTTGGCTGATAGACTGCATCAAGTTATACACTGCC
ATGAAAGAAAGCTCGCCTTCATTTGATGATGGACAGCCTTGGGGAGAAGAAACTGAAGAT
GGAATTATGCATAATAAGTTGTTTTTGGACTACACCATAAAATGCTATGAGAGTTTTATG
ACTGGTGCAGACAGCTTCGAAGAGATGAACACGGAGTTGCAGTCAAAGCTTAAGGATTTG
TTTAATGTGGATGCTTCCAAGTTGGAATCATTAGCAGCCAAAAACAAAGCGCTGAATGAG
CAGATTGCAAGATTGGAGCGCGAGAGAGAAAAAGAACCGAATCGTCTAGAGTCATTGAGG
AAACTGAAAGGTTCCTTGCAAGCAGATGTTCAAAAGTATCAGGCATACATGAGCAATTTG
GAGTCTCACTCAGCCATTCTTGACCAGAAATTGAATGGTCTTGATGAAGACATTGCCAGA
GTAGAAATAGAATGTGAAACAGTAAAACAGGAGAATACTCGACTACAGAATATTGTTGAT
AACCAGAAGTACTCAGTTGCAGACATTGAGAGAATAAATCATGAAAGAAATGAATTGCAG
CAAACCATTAATAAATTAACCAAGGACCTGCAGGCTGAACAACAGCAGTTGTGGAATGAG
GAGCTAAAATATGCCAGAGGCAAAGAGACGATTGAAGCACAGTTAGCAGAATATCATAAG
CTGGCTAGAAAATTAAAACTTATCCCTAAGGGGGCTGAGAATTCCAAAGGTTATGACTTT
GAAATTAAGTTTAACCCTGAGGCTGGTGCCAACTGCCTTGTCAAATATAAGGCTCAAGTT
TATGCACCACTCAAGGAACTCCTGAACCAAACTGAAGAAGAAATTAATAAAGTTCTAAAT
AAAAAAATGGGTTTAGAGGATACCTTAGAACAATTGAATATAATGGTAACAGAAAGCAAG
AGAAGTGTAAGAACTCTGAAAGAAGAAGTTCAAAAATTGGATGACCTCTACCAACACAAG
GTTAAGGAAGCTGAGGAAGAGGACAAAAAATGTGCCAATGAGCTTGAGTCCTTGGAGAAA
CACAAGCACCTACTGGAGAGTGGGGTTAATGAAGGCCTCAGTGAAGCAATGAATGAATTA
GATACTATTCAGCGGGAATACCAGCTAGTTGTGCAGACCACAAGTGAAGAAAGACGAAAA
GTGGGAAATAACTTGCAGCGACTTTTAGAAATGGTTGCTACACATGTAGGGTCTGTGGAG
AAACATCTTGAGGAGCAGCTTGCTAAAGTTGATAGAGAGTATGAAGAATACATGTCTGAA
GATATCTTAGAAAATATTAGAGAGATTGCAGACAAGTATAAGAAGAAAGCTGCTCTACTA
AAGGCTTCTGATGAA------------------
>Human|ENSG00000080986|ENST00000261597
ATGAAGCGCAGTTCAGTTTCCAGCGGTGGTGCTGGCCGCCTCTCCATGCAGGAGTTAAGA
TCCCAGGATGTAAATAAACAAGGCCTCTATACCCCTCAAACCAAAGAGAAACCAACCTTT
GGAAAGTTGAGTATAAACAAACCGACATCT---------GAAAGAAAAGTCTCGCTATTT
GGCAAAAGAACTAGTGGACATGGATCCCGGAATAGTCAACTTGGTATATTTTCCAGTTCT
GAGAAAATCAAGGACCCGAGACCACTTAATGACAAAGCATTCATTCAGCAGTGTATTCGA
CAACTCTGTGAGTTTCTTACAGAAAATGGTTATGCACATAATGTGTCCATGAAATCTCTA
CAAGCTCCCTCTGTTAAAGACTTCCTGAAGATCTTCACATTTCTTTATGGCTTCCTGTGC
CCCTCATACGAACTTCCTGACACAAAGTTTGAAGAAGAGGTTCCAAGAATCTTTAAAGAC
CTTGGGTATCCTTTTGCACTATCCAAAAGCTCCATGTACACAGTGGGGGCTCCTCATACA
TGGCCTCACATTGTGGCAGCCTTAGTTTGGCTAATAGACTGCATCAAGATACATACTGCC
ATGAAAGAAAGCTCACCTTTATTTGATGATGGGCAGCCTTGGGGAGAAGAAACTGAAGAT
GGAATTATGCATAATAAGTTGTTTTTGGACTACACCATAAAATGCTATGAGAGTTTTATG
AGTGGTGCCGACAGCTTTGATGAGATGAATGCAGAGCTGCAGTCAAAACTGAAGGATTTA
TTTAATGTGGATGCTTTTAAGCTGGAATCATTAGAAGCAAAAAACAGAGCATTGAATGAA
CAGATTGCAAGATTGGAACAAGAAAGAGAAAAAGAACCGAATCGTCTAGAGTCGTTGAGA
AAACTGAAGGCTTCCTTACAAGGAGATGTTCAAAAGTATCAGGCATACATGAGCAATTTG
GAGTCTCATTCAGCCATTCTTGACCAGAAATTAAATGGTCTCAATGAGGAAATTGCTAGA
GTAGAACTAGAATGTGAAACAATAAAACAGGAGAACACTCGACTACAGAATATCATTGAC
AACCAGAAGTACTCAGTTGCAGACATTGAGCGAATAAATCATGAAAGAAATGAATTGCAG
CAGACTATTAATAAATTAACCAAGGACCTGGAAGCTGAACAACAGAAGTTGTGGAATGAG
GAGTTAAAATATGCCAGAGGCAAAGAAGCGATTGAAACACAATTAGCAGAGTATCACAAA
TTGGCTAGAAAATTAAAACTTATTCCTAAAGGTGCTGAGAATTCCAAAGGTTATGACTTT
GAAATTAAGTTTAATCCCGAGGCTGGTGCCAACTGCCTTGTCAAATACAGGGCTCAAGTT
TATGTACCTCTTAAGGAACTCCTGAATGAAACTGAAGAAGAAATTAATAAAGCCCTAAAT
AAAAAAATGGGTTTGGAGGATACTTTAGAACAATTGAATGCAATGATAACAGAAAGCAAG
AGAAGTGTGAGAACTCTGAAAGAAGAAGTTCAAAAGCTGGATGATCTTTACCAACAAAAA
ATTAAGGAAGCAGAGGAAGAGGATGAAAAATGTGCCAGTGAGCTTGAGTCCTTGGAGAAA
CACAAGCACCTGCTAGAAAGTACTGTTAACCAGGGGCTCAGTGAAGCTATGAATGAATTA
GATGCTGTTCAGCGGGAATACCAACTAGTTGTGCAAACCACGACTGAAGAAAGACGAAAA
GTGGGAAATAACTTGCAACGTCTGTTAGAGATGGTTGCTACACATGTTGGGTCTGTAGAG
AAACATCTTGAGGAGCAGATTGCTAAAGTTGATAGAGAATATGAAGAATGCATGTCAGAA
GATCTCTCGGAAAATATTAAAGAGATTAGAGATAAGTATGAGAAGAAAGCTACTCTAATT
AAGTCTTCTGAAGAA------------------
>Dog|ENSCAFG00000018395|ENSCAFT00000029233
ATGAAGCGCAGTTCAGTTTCCACCGGTGGTGCTGGCCGCCTCTCCATGCAGGATTTAAGG
TCTCAGGATTTCAATAAACAAGGCCTCCATACCCCTCAAACCAAAGAGAAACCAGCCTTT
GGAAAGTTGAGTATAAACAAACCGACATCT---------GAAAGAAAAATCTCTGTGTTT
GGTAAAAGAACTAGTGGACATGGCTCCCGGAATAGTCAATTTGGTATATTTTCCAGTTCT
GAAAAAATCAAGGACCCCCGGCCACTTAATGACAAAGCATTCATTCAACAGTGTATTCGA
CAACTCTGTGAGTTTCTTACAGAAAATGGTTATGCATATAGCGTATCCATGAAATCTCTA
CAAGCTCCTTCTGTTAAAGACTTCCTAAAGATCTTCACTTTTCTTTATGGCTTCCTGTGC
CCTTCATATGAACTTCCTGACACAAAGTTTGAAGAAGAGGTTCCAAGAATCTTTAGAGAT
CTTGGGTATCCTTTTGCATTATCCAAAAGCTCCATGTATACAGTGGGGGCCCCTCATACA
TGGCCACACATTGTGGCAGCCTTGGTTTGGCTAATAGACTGCATCAAGTTACATAATGCC
ATGAAAGAAAGCTCACCTTTGTTTGATGATGGACAGCCTTGGGGAGAAGAAACTGAAGAT
GGAATTATGCACAATAAGCTGTTTTTGGACTACACCATAAAATGCTATGAGAGTTTCATG
ACTGGTGCTGACAGTTTTGAAGAGATGAATGCAGAGTTGCAGTCAAAGCTGAAGGATTTA
TTTAATGTAGATGCTTCTAAGCTGGAGTCACTAGCAGCAAAAAATAAAGCATTGAATGAA
CAAATTGCAAGATTGGAACAAGAAAGAGAAAAAGAACCGAATCGTCTAGAGTCATTGAGA
AAACTGAAAACTTCCTTACAAGCAGATGTTCAAAAATATCAGGCATACATGAACAATTTG
GAGTCTCATTCAGCAATTCTTGACCAGAAATTGAATGGTCTTGATGAAGAAATTTCTAGA
GTAGAACTAGAATATGAAACAATGAAACAGGAGAATACCCGCCTACAGAATATTGTTGAT
AACCAGAAGTACTCAGTTGCAGACATCGAGAGAATAAATCATGAAAGAAATGAATTGCAG
CAGACCATTAATAAATTAACCAAAGACCTGGAGGCTGAACAACAGCAGCTGTGGAATGAA
GAGCTAAAATATGCCAGAGGCAAGGAGGCGATTGAAACACAATTATCAGAGTATCACAAG
TTGGCCAGAAAATTAAAACTTATCCCTAAGGGTGCTGAAAATTCCAAAGGTTATGACTTT
GAAATTAAGTTTAATCCTGAAGCTGGTGCCAACTGCCTTGTCAAATACAGAGCTCAAGTT
TATGTACCACTCAAGGAACTCTTGAACCAAACTGAAGAAGAAATTAATAAAGCTCTAAAT
AAAAAAATGGGGTTAGAAGATACTTTAGAACAGTTAAATACAATGATAACAGAAAGCAGG
AGAGGTGTAAGAACTCTGAAAGAAGAAGTTCAAAAGCTGGATGATCTTTACCAACAAAAA
GTTAAGGAAGCTGAAGAAGAGGACAAAAAGTGTGCCAGTGAGCTGGAGTCCTTGGATAAA
CACAAACATCTGCTAGAGAGTGCTGTTAATGAGGGCCTCAGTGAAGCTATAAATGAATTA
GATGCTATTCAGCGAGAATACCAACTAGTTGTGCAAACCACAACTGAAGAACGACGAAAA
GTGGGAAATAACTTGCAGCGTCTTTTAGAGATGGTTGCTACACATGTAGGATCTGTGGAG
AAACATCTTGAGGTGCAGATTGCTAAAGTTGATAGAGAGTATGAAGAATATGTGTCTGAA
GATCTCTTGGAAAATATTAGAGAGATTGGAGACAAGTATAAGAAGAAAGCTGCTCTAATT
AAGCCTTCTGAGGAA------------------
>Guinea_Pig|ENSCPOG00000005838|ENSCPOT00000005901
ATGAAGCGCAGTTCTGTTTCCAGTGGTGGTGCTGGCCGCCTCTCCATGCAGGAGTTAAGA
TCCCTGGACATGAATAAACCAGGCCTTTATACCCCTCAAACCAAAGAGAAACCAAGCTTC
AGCAAGTTGAGTATAAACAAATCTACATCT---------GAGAGAAAAGTCTCTGTATTT
GGTAAAAGAACCAGTGGACATGGATCCCGGAATAGTCAACTCGGTATATTTTCCAGTTCT
GAAAAAATCAAGGACCCAAGACCACTTAACGACAAAGCATTCATTCAACAGTGTATTCGA
CAACTTTGTGAGTTTCTTACAGAAAATGGTTATGTATACAATGTATCCATGAAATCTCTC
CAAGCTCCCTCTGTCAAGGACTTCCTAAAGATCTTCACTTTTCTTTATGGTTTCCTATGC
CCGTCATATGAGCTTCCAGACACAAAATTTGAAGAAGAGGTACCAAGAATTTTTAAAGAC
CTTGGGTATCCTTTTGCTCTGTCCAAAAGCTCCATGTACACAGTGGGAGCCCCTCACACC
TGGCCGCACATTGTGGCAGCCTTGGTTTGGCTAATAGACTGCATCAAGATACACAATGCC
ATGAAAGAAAACTCACCTTTGTTTGACGATGGACAGCCTTGGGTGGAAGAAACTGAAGAT
GGAATTATACATAATAAGTTGTTTCTGGACTACACCATTAAGTGCTATGCGAGCTTCATG
GCTGGCGCGGACTCCTTTGACGAGATGAACTCAGAGTTGCAGTCCAAGCTGAAGGATTTA
TATAATGTAGATGCCGCCAAGCTGGAATCATTAGCCGCAAAAAACAAAGCACTAAATGAG
CAGATCGCAAGACTGGAGCACGAAAGAGAAAAAGAACCGAATCGTCTAGAGTCTTTGAGG
AAGCTGAAAACTTCCCTACAAGCAGATGTTCAAAAATACCAATCATACATGAGCAACTTG
GAGTCTCATTCAGCTATTCTTGACCAGAAACTGAGTGGTCTCGATGAAGAAATTTCTAGA
GTAGAAGTAGAATGTGAAACAATAAAACAGGAGAATGCCCGGCTACAGAATATTGTGGAT
AACCAGAAATACTCTGTCGCCGACATTGAGAGAATAAATCATGAAAAAAATGACTTGCAA
CAAACCATCAATAAACTCACCAAGGACCTGGAGGCCGAGCAGCAGCAGCTGTGGGACGAG
GAGCTCAAGTACGCCAGAGCCAAAGAGGCGATTGAAACACAATTAGCAGAGTATCACAAG
GTGGCTAGAAAACTGAAACTTATCCCAAAAGGTGCTGAGAATTCCAAAGGTTACGACTTT
GAAATTAAGTTCAATCCCGAAGCCGGTGCCAACTGCCTTGTCAAATACAGGGCGCAAGTT
TACGTACCTCTCAAAGAACTCCTGAATGAAAATGAAGAACAAATTAATAAAGCTCGAAAT
AAGAAAATGGGTTTGGAGGATACTTTAGAACAATTGAATACAATGTTAACAGAAAGCAAG
AGGAGTGTACGAACGCTGAAGGAAGAAGTTCAAAAGCTGGATGATCTGTACCAACAGAAA
GTTAAGGAAGCCGAGGAAGAGGACGAGAAATGTGCCAGCGAGCTGGAGTCCTTGGAGAAG
CACAAGCATCTGCTGGAGAGCGCCGTGAATGAGGGCCTCAGCGAGGCGATGGCCGAGCTG
GACGCTGTGCAGCGGGAGTACCAACTAGTCGTGCAGACCACAACTGAGGAAAGAAGGAAA
GTGGGAAGTAACTTGCAGCGTCTCCTAGAGATGGTCGCCATCCATGTAGGGTCCGTGGAG
AAACATCTTGAGGAGCAGAATACTAAAGCTGATAGAGAGTACGAGGAATGCATGTCTGAA
GATCTTTTGGAAAATATTAGAGAGATTGCAGAAAAATATAAGAAGAATGCTGCTCTCCTG
AAGGCTTCTGATGAA------------------
>Chimp|ENSPTRG00000009829|ENSPTRT00000018061
ATGAAGCGCAGTTCAGTTTCCAGCGGTGGTGCTGGCCGCCTCTCCATGCAGGAGTTAAGA
TCCCAGGATGTAAATAAACAAGGCCTCTATACCCCTCAAACCAAAGAGAAACCAACCTTT
GGAAAATTGAGTATAAACAAACCGACATCT---------GAAAGAAAAGTCTCGCTATTT
GGCAAAAGAACTAGTGGACATGGATCCCGGAATAGTCAACTTGGTATATTTTCCAGTTCT
GAGAAAATCAAGGACCCGAGACCACTTAATGACAAAGCATTCATTCAGCAGTGTATTCGA
CAACTCTGTGAGTTTCTTACAGAAAATGGTTATGCACATAATGTGTCCATGAAATCTCTA
CAAGCTCCCTCTGTTAAAGACTTCCTGAAGATCTTCACATTTCTTTATGGCTTCCTGTGC
CCCTCATACGAACTTCCTGACACAAAGTTTGAAGAAGAGGTTCCAAGAATCTTTAAAGAC
CTTGGGTATCCTTTTGCACTATCCAAAAGCTCCATGTACACAGTGGGGGCTCCTCATACA
TGGCCTCACATTGTGGCAGCCTTAGTTTGGCTAATAGACTGCATCAAGATACATACTGCC
ATGAAAGAAAGCTCACCTTTATTTGATGATGGGCAGCCTTGGGGAGAAGAAACTGAAGAT
GGAATTATGCATAATAAGTTGTTTTTGGACTACACCATAAAATGCTATGAGAGTTTTATG
AGTGGTGCCGACAGCTTTGATGAGATGAATGCAGAGCTGCAGTCAAAACTGAAGGATTTA
TTTAATGTGGATGCTTTTAAGCTGGAATCATTAGAAGCAAAAAACAGAGCGTTGAATGAA
CAGATTGCAAGATTGGAACAAGAAAGAGAAAAAGAACCGAATCGTCTAGAGTCGTTGAGA
AAACTGAAGGCTTCCTTACAAGGAGATGTTCAAAAGTATCAGGCATACATGAGCAATTTG
GAGTCTCATTCAGCCATTCTTGACCAGAAATTAAATGGTCTCAATGAGGAAATTGCTAGA
GTAGAACTAGAATATGAAACAATAAAACAGGAGAACACTCGACTACAGAATATCATTGAC
AACCAGAAGTACTCAGTTGCAGACATTGAGCGAATAAATCATGAAAGAAATGAATTGCAG
CAGACTATTAATAAATTAACCAAGGACCTGGAAGCTGAACAACAGAAGTTGTGGAATGAG
GAGTTAAAATATGCCAGAGGCAAAGAAGCGATTGAAACACAATTAGCAGAGTATCACAAA
TTGGCTAGAAAATTAAAACTTATTCCTAAAGGTGCTGAGAATTCCAAAGGTTATGACTTT
GAAATTAAGTTTAATCCCGAGGCTGGTGCCAACTGCCTTGTCAAATACAGGGCTCAAGTT
TATGTACCTCTTAAGGAACTCCTGAATGAAACTGAAGAAGAAATTAATAAAGCCCTAAAT
AAAAAAATGGGTTTGGAGGATACTTTAGAACAATTGAATGCAATGATAACAGAAAGCAAG
AGAAGTGTGAGAACTCTGAAAGAAGAAGTTCAAAAGCTGGATGATCTTTACCAACAAAAA
ATTAAGGAAGCAGAGGAAGAGGATGAAAAATGTGCCAGTGAGCTTGAGTCCTTGGAGAAA
CACAAGCACCTGCTAGAAAGTACTGTTAACCAGGGGCTCAGTGAAGCTATGAATGAATTA
GATGCTGTTCAGCGGGAATACCAACTAGTTGTGCAAACCACAACTGAAGAAAGACGAAAA
GTGGGAAATAACTTGCAACGTCTGTTAGAGATGGTTGCTACACATGTTGGGTCTGTAGAG
AAACATCTTGAGGAGCAGATTGCTAAAGTTGATAGAGAATATGAAGAATGCATGTCAGAA
GATCTCTTGGAAAATATTAAAGAGATTAGAGATAAGTATGAGAAGAAAGCTACTCTAATT
AAGTCTTCTGAAGAA------------------
>Orca|XP_004275970.1
ATGAAACGCAGTTCATTTTCTACCGGTGGTGCTGGCCGCCTCTCTATGCAGGAATTAAGA
TCCCAGGACTTAAATAAACCAGGCCTCCATACCCCTCAAACCAAAGAGAAATCAACCTTT
GGAAAATTGAGTATTAACAAACCCACATCT---------GAAAGAAAAGCCTCTGTATTT
GGTAAAAGAACTAGTGGACATGGATCCCGGAATAGTCAATTTGGTATATTTTCCACTTCT
GAAAAAATCAAGGACCCAAGACCACTTAATGACAAAGCATTCATTCAACAATGTATTCGA
CAGCTCTGTGAGTTTCTTTCAGAAAACGGTTATGCATATAGCGTATCCATGAAATCTCTA
CAAGCTCCTTCTGTTAAAGACTTCCTAAAGATCTTCACTTTTCTTTATGGCTTCCTGTGC
CCTTCGTATGAACTTCCTGACACAAAGTTTGAAGAAGAGGTTCCAAGAATCTTTAAAGAT
CTTGGGTATCCTTTTGCATTATCGAAAAGCTCCATGTATACAGTGGGGGCCCCTCATACA
TGGCCTCACATTGTGGCAGCCTTGGTTTGGCTAATAGACTGCATCAAGTTACATAATGCC
ATGAAAGAAAGCTCACCTTTATTTGATGATGGACAGCCTTGGGGAGAAGAAACTGAAGAT
GGAATTATGCATAATAAGTTGTTTTTGGACTACACCATAAAATGCTATGAGAGTTTCATG
ACTGGTGCCGACAGCTTTGAAGAGATGAATGCAGAGTTGCAGTCCAAGCTGAAGGATTTA
TTTAATGTAGATGCTTCCAAGCTGGAATCATTAGCAGCAAAAAACAGAGCATTGAATGAA
CAGATTGCAAGATTGGAACAAGAAAGAGAAAAAGAACCGAATCGCCTAGAGTCATTGAGA
AAACTGAAAGCTTCCTTACAAGCAGATGTTCAAAAATATCAGGCATACATGAGCAATTTG
GAGTCTCATTCAGCCATTCTTGACCAGAAATTGAATGGCCTCGATGAAGAAATTTCTAGA
GTAGAACTAGAATGTGAAACAATGAAACAGGAGAATTCTCGACTACAGAATATTGTTGAT
AACCAGAAGTACTCAGTTGCAGACATTGAGAGAATAAATCATGAAAGAAATGAATTGCAG
CAGACCATTAATAAATTAACCAAGGACCTGGAGGCTGAACAGCAGCAGTTGTGGAATGAG
GAACTGAAATATGCCCGAGGCAAAGAGGCGATTGAAACACAATTAGCAGAGTATCATAAG
TTGGCTAGAAAATTAAAACTTATCCCTAAGGGTGCTGAAAATTCCAAAGGTTATGACTTT
GAAATTAAGTTTAATCCTGAAGCTGGTGCCAACTGCCTTGTCAAATACAGAGCTCAAGTT
TATGTACCACTCAAAGAACTCTTGAACCAAACTGAAGAAGAAACTAATAAAGCTCTAAAT
AAAAAGATGGGGTTAGAGGATACTTTAGAACAATTAAATACAATGATCACAGAAAGCAGG
AGAAGTGTGCGAACTCTGAAAGAAGAAGTTCAAAAGCTGGATGATCTTCACCAACAAAAA
GTTAAGGAAGCTGAGGAAGAGGACAAAAAATGTGCCAATGAGCTGGAATCCTTGGAGAAA
CACAAGCACCTGCTGGAGAGTGCAGTTAACGAGGGCCTCAGTGAAGCTATGAATGAGTTA
GATGCTATTCAGCGGGAATGCCAACTAGTTGTGCAGACCACAACTGAAGAAAGACGAAAA
GTGGGAAATAACTTGCAGCGTCTTTTAGAGATGGTTGCTACACACGTAGGGTCTGTAGAG
AAACATCTTGAGGAGCAGATTGCTAAAGCTGATAGAGAGTATGAAGAATACACGTCTGAA
GATCTCTTGGACAATATTAGAGAGATTGGAGACAAGTATAAGAAGAAAGCTGCTCTACTT
AAGGCTTCTGATGAA------------------
