# Supplementary material for: Insights into the Evolution of Longevity from the Bowhead Whale Genome
Source: Cell Rep. 2015 Jan 6;10(1):112–22. doi: 10.1016/j.celrep.2014.12.008 (PMC4536333; doi:10.1016/j.celrep.2014.12.008)
Supplement: Supplemental Folder 1. Full List of Transposable Elements Distribution, Full List of Filtered and Unfiltered Gene Duplications, Gene Loss Alignments, Full List of Candidates under Selection, Selective Pressure Variation QC Alignments, and Full List of Bowhead-Specific Mutations, Related to Results [file mmc2.zip › QC Alignments/PosSites_reciprocal_group_3191_Bowhead_modelA.fasta]

>PS_Sites|Bowhead|bmy_03699T0
------------------------------------------------------------
------------------------------------------------------------
------------------------------------------------------------
------------NNN---------------------------------------------
------------------------NNN---NNN---------------------------
------------------------------------------------------------
------------------------------------------------------------
------------------------------------------------------------
------------------------------------------------------------
------------------------------------------------------------
------------------------------------------------------------
------------------------------------------------------------
------------------------------------------------------------
------------NNN---------------------------------------------
------------------------------------------------------------
------------------------------------------------------------
------------------------------------------------------------
------------------------------------------------------------
------------------------------------------------------------
------------------------------------------------------------
------------------------------------------------------------
---------------------------------------------------NNNNNN---
NNNNNNNNN---------------------------------------------------
------------------------------------------------------------
------------------------------------------------------------
------------------------------------------------------------
------------------------------------------------------------
------
>PS_Characters|Bowhead|bmy_03699T0
------------------------------------------------------------
------------------------------------------------------------
------------------------------------------------------------
------------GAA---------------------------------------------
------------------------ACG---GCG---------------------------
------------------------------------------------------------
------------------------------------------------------------
------------------------------------------------------------
------------------------------------------------------------
------------------------------------------------------------
------------------------------------------------------------
------------------------------------------------------------
------------------------------------------------------------
------------GTT---------------------------------------------
------------------------------------------------------------
------------------------------------------------------------
------------------------------------------------------------
------------------------------------------------------------
------------------------------------------------------------
------------------------------------------------------------
------------------------------------------------------------
---------------------------------------------------GTAAGT---
ACTTCTCTG---------------------------------------------------
------------------------------------------------------------
------------------------------------------------------------
------------------------------------------------------------
------------------------------------------------------------
------
>Bowhead|bmy_03699T0
---------------------------------ATGGATGAAAATAAAGAAACTGATTCA
AAAGATAGTGGAGAATATGAAGATGACTTTGAAAAGGACCTGGAATGGTTGATAAATGAA
AAAGAAAAAAGTGGTGCCAGCATAATAGAGATGGCTTGTGGGAATGAAGAGAAT---ATT
AACCAAGGCTTAGAAGAGAATGAAACAGAAATAGAACATACCAAGCAGCTT---------
---TCTGATCCTGACAAATCTTTCACGGATGCGGTTTCATCAAGAAGAAATGACGTCATT
TCTGTACCAAGTATTCAACCTTCGGATCCCATATCAGATTCAGACAGTGAAAACTCTTTA
CAGGAATCCAAACTAGAAAGCCAGCAAGACCTGGAGGAGGAAGAGGATGAGGAA------
---------GTAAGGAGATATATTATGGAGAAAATTATACAAGCCAACAAGCTTCTACAA
AATCAAGAACCCGTGAATGATAAAAGGGAACGAAAACTGAAATTCAAGGACAAATTAGTT
GATTTGGAAGTTCCTCCT---CTGGAAGACACTGACACTTACAAAAATTATCTTGAAAAT
GAAAGTAATGTGTCTGGAAAACTGTCTCAGTTATGTATTTCCAATGAATTTGGACAAGAA
AATGTGCTCCTGTCACTTACTGATGGAAATTCTGAAGAAAAC---AAGGATAGGAAAATA
CTAGTAGAGAGAGATGGGAAGTTTGAACTTCTGAATTTACAAGACATTGAGAGTCAGGGG
TTTTTGCCCCCYGTTAATAATGCTAATTATACAGAAAATGAACCTCAGCAGTTGTCACCC
ATATCTCCCAACCTATCTGTCAGT---------GGAGTCAAGAAAGAAGAGCCAATAGCA
ACAATTCATGCTGTAGCTCACTCATCAACAGAAGAGCAACTGGCTTACATCCCTCAGCCA
CCACCCAACCCCAAGACTCATCCAGGTTCTGCTGCCAACTCAGATCGAAGTAAGGGGAAT
GGAAAATCTAATCATAGGACACGGTCTGCAGATGTATCTCCAGTGACCTCAACATACTGT
CTCTCTCCTCGACAGAAAGAACTGCAAAAACGACTAGAACGAAAGAGAGAAAAGCTAAAG
AGAGAG---------GAAGAACAAAGGAAAATAGAAGAAGAGAAAGAAAAGAAAAAAGAG
---------AATGACTTGGTGTTTAAAGCATGGTTGCAAAAGAAGAGAGAGCAGGTCCTA
GAAATGAGGAGAATTCAGCGAGCAAAGCAAATTGAAGACATGAACAGTAGAGTAAGTAAA
ACTTCTCTG---------------------------------------------------
------------------------------------------------------------
------------------------------------------------------------
------------------------------------------------------------
------------------------------------------------------------
------
>Horse|ENSECAG00000008361|ENSECAT00000008548
---------------------------------ATGGATGAAAATAAAGATGCTGATTCA
AAAGAAAGTGGAGAATATGAAGATGACTTTGAAAAGGACCTGGAGTGGTTAATTAATGAA
AAAGAAAAAAGTGATGCCGGCATAATGGAGATGGCTTGTGGGAATGAAGGCAAT---ATT
AATCAAGAATTAAAAGAGAATAAAACAGAAATAGAACACACCAAACAGCTT---------
---TCTGATCCCGACAAGTCTTTGAAGGATGAGGCTTCACCAGGAAGAAGTGACTTCATT
TCTGTACCAAGTATTCAACCTTTGGATCAAATATCAGATTCAGATAGTGAGAATTCTTTC
CAGGAATCCAAACTGGAAAGCCAGAAAGACCTGGAAGAAGAGGAGGATGAGGAA------
---------GTAAGGAGATATATTATGGAGAAAATTATACAAGCCAACAAGCTTCTACAG
AATCAAGAACCCGTGAGTGATAAAAGGGAGCGAAAACTTAAGTTCAAGGACAAATTAGTC
GATCTGGAAGTTCCTCCA---CTGGATGAAACTGATACTTACAAAAATTATTTTGAAAAT
GAAAGTAATGTGTCTGGAAAACTGTCACAGTTATGTATTTCCAGTGAATTTGGGCAAGAA
AATGTGCTCCTGTCCTTTACTGATGGAAGTTGTGAAGAAAAC---AAGGATAGGAAGATA
CTAGTAGAGAGAGACGGAAAGTTTGAACTTTTGAATTTACAGGATATTGAGAGTCAGGGG
TTTTTGCCTCCCATTAATAGTGCTAATAGTACAGAAAATGAATCTCAGCAGTTATCACCC
AGATCTTCCAACTCATCTGTCAAT---------GGTGTCAATAAAGAGGAGCCGATAGCA
AGGATTCATGGTATTGCTCACTCATCAACGGAAGAGCCACTGGCTTATATCCCTCAACCA
CCACCCAACCCCAAGACTCGGCCAAGCTCTGCTGCCAATGCAGATCAAAGTAAGAGGAAT
GGAAAAGTTAGTCACAGGACACAGTCTGCAAATGTATCTCCAGTCACCTCAACATATTGT
CTTTCTGCTAAACAGAAAGAACTGCAAAAACGGCTACAACAAAAGAGAGAAAAGTTAAAG
AGAGAG---------GAAGAACAACGGAAAATAGAAGAAGAGAAAGAAAAGAAAAGAGAG
---------AATGACATGGTATTTAAAGCATGGTTGCAAAGGAAAAGAGAGCAGGTCCTA
GACATGAGAAGAATTCAGCGAGCTAAGCAAATTGAGGACATGAATAGTAGACAGGAAAAC
AGAGATCCACAACAAGCTTTTCAATTATGGCTTAAAAAAAAGCACGAAGAGCAGCTGAAA
GAAAGAAAGACTGAAGAGCTACGAAAGCAGGAGGAGTGCTTATTCTTCCTTAAAGGAACA
GAAGGCCGGGAAAGGGCCTTTAAACTATGGCTAAGAAGGAAACAGATAGAAAAACTAGCA
GAGCAAGAAGTTGCCAAAGAAAGAACTAGACAGCTCCGACTAGAAGCAAAGAGTTCTAAG
CAGTTACAGTACAACCTATATGATATGCCAGAAGGCAAATCTTTTCGTTTTACTGATCAT
TACAAC
>Microbat|ENSMLUG00000007713|ENSMLUT00000007709
---------------------------------ATGGATGAAAATAAAGATACTGATTCC
AAAGAAACTGGAGAATATGAAGATGACTTTGAAAAGGACCTGGAGTGGTTAATTGATGAA
AAAGAACAAAGTGATGTCAACATAATAGAGATGGCTTGTGGGAATGAAGAGAGC---ATT
AGCAAAGAGTTAAAAGAGAATGAAACAGAAGCCGAACACACGGGACAGCTT---------
---CCTGATCCTGACACATCCTCGAGGGATGAGGCTTCACCAAGAAGAAATGACTTCATT
TCCGTACCGAGTAGTCAGTCTTTGGAACCCATGTCAGATTCAGACAGTGAAAACTCCTTC
CAGGAATCCAAACTGGAAAGCCAGAAAGATGTGGAGGAGGACGAGGATGAGGAA------
---------GTGAGGAGATACATTATGGAGAAAATTATACAAGCCAACAAGATTCTACAG
AATCAAGAACCCGTGAATGACAAGAGGGAGCGGAAACTGAAGTTCAAGGACAAATTAGTG
GATCTCGAAGTTCCTCCG---CTGGAAGACACTGACGACTACAAACGTTGTTTTGAAAAT
GAGAGCAATGTGTCTGGGAAACTGTCGCAGTTACATATTTCCAATGAACTTGGACAGGAA
GGTGTGCTCCTGTCGCTCCCTGGCGGGAGCTGTGAGGAGAAC---AAGGACAGGAAGGTA
CTGGTCGAGAGAGACGGGAAGTTTGAACTTATGAATCTGCAAGACATTGAGAGTCAGGGG
TTCTTGCCCCCCATTAGCAATGTCAACAGTTCAGAACATGACGCTCAGCAGTCATCAGCC
AGGTCCTCCAGCTCAGCTGTCAGT---------GGTGTCAAGAAGGAAGAGCCTGCAGCA
AAGACCCAGGGC---------TCATCCACAGAGGAGCCCGCGGCTTTCCCCCCTCAGCCG
CCACCCAACCCCAAGGCTCGGCCCAGCTCTGCTGCCAACTCAGAGCCCAGTAAGGGGAAT
GGGAAGTCTAATCACAGGATACAGTCTGCCAATGTCTCTCCAGTGACCTCCACGTATTGT
CTTTCTCCGCGACAGAAGGAACTGCAAAAGCGGCTGGAACAGAGGAGAGAGAAGCTGAGG
AGGGAG---------GAAGAACTACGGAAAATAGAAGAAGAGAAAGAAAAGAAAAAGGAG
---------AACGACATAGTGTTTAAAGCGTGGTTGCAAAGGAAAAGAGAGCAGGTCGTA
GAAATGAGGAGAATTCAGCGAGCAAAGGAAATTGAAGACATGAGCAGTAGACAGGAAAAC
AGAGACCCACAACAAGCTTTTCGATTATGGCTTAAAAAGAAGCACGAAGAGCAGCTGAAA
GAAAAAAAGACAGAAGAACTACGAAAGCAGGAGGAATGCTTGTTCTTCCTCCAGGGGACA
GAAGGCCGTGAACGGGCCTTTAAACAGTGGCTACGAAGGAAGCGGGTGGAAAAACTAGTG
GAGCAACAAGCTGTCAAGGAAAGGACTAGACAGTTCCGACTGGAAGCAAAGCGTTCCAAA
CAGTTTCAGCCATAT---------ATGTCCGAAGCCAAATCCTTCCGTTTTACTGACCAT
TACAAC
>Gibbon|ENSNLEG00000014970|ENSNLET00000019109
---------------------------------ATGAATGAAAATAAAGATACTGATTCA
AAGAAAAGTGAAGAATACGAAGATGACTTTGAAAAGGACCTGGACTGGTTAATTAATGAA
AATGAAAAAAGTGATGCCAGCATAATAGAGATGGCTTGTGAGAAGGAAGAGAAT---ATT
AACCAAGACTTAAAAGAGAATGAGACAGTAATAGAGCACACCAAACAGCAT---------
---TCTGATCCTGACAAATCTTTGCAGGATGAGGTCTCACCAAGAAGAAATGACATCATT
TCTGTACCAGGTATTCAACCTTTGGATCCCATATCAGATTCAGATAGTGAAAACTCTTTC
CAGGAATCCAAACTAGAAAGCCAGAAAGACTTGGAGGAGGAAGAGGATGAGGAA------
---------GTAAGGAGATATATTATGGAGAAAATTGTACAAGCTAACAAGCTGCTACAG
AATCAAGAACCCGTGAATGATAAAAGGGAGCGAAAACTTAAGTTCAAGGACAAGTTAGTT
GATTTGGAAGTTCCTCCA---CTAGAAGACACTACTACTTCTAAAAATTATTTTGAAAAC
GAAAGGAATATGTTTGGGAAACTGTCACAGTTATGTATTTCCAATGATTTTGGACAAGAA
AATGTGCTCCTGTCACTTACTAATGGAAGCTGTGAAGAAAAC---AAGGATAGGACAATA
CTGGTAGAGAGAGATGGAAAATTTGAACTTCTGAATTTACAAGACATTGCTAGTCAGGGG
TTTTTGCCTCCCATTAATAATGCAAATAGTACAGAAAATGACCCTCAGCAGTTGTTACCC
AGATCTTCCAACTCCTCTGTCAGT---------GGCACCAAGAAAGAAGATTCTGCAGCA
AAGATTCATGCTGTCACTCACTCATCAACAGGAGAGCCGCTGGCTCATATCCCTCAGCCA
CCACTCAACCGCAAGACTTGTCCAAGCTCTGCTGCCAACTCAGATCGATGTAAAGGGAAT
GGGAAATCTAATCACAGGACACAGTCTACACATATCTCACCAGTGACTTCAACATACTGT
CTTTCCCCTCGACAGAAAGAACTACAAAAACAACTAGAACAAAAGAGAGAAAAACTGAAA
AGAGAG---------GAAGAGCGACGAAAAATAGAAGAAGAGAAAGAAAAAAAGAGAGAG
---------AATGACATAGTATTTAAAGCATGGTTGCAAAAGAAAAGAGAGCAGGTCTTA
GAAATGAGGAGAATTCAGCGAGCAAAGGAAATTGAAGACATGAACAGTAGACAGGAAAAC
AGAGATCCACAACAAGCTTTTCAATTATGGCTTAAAAAAAAGCACCAAGAGCAGATGAAA
GAAAGACAGACAGAAGAACTAAGAAAGCAAGAGGAATGTTTATTCTTCCTTAAAGGAACA
GAAGGCCGGGAAAGGGCCTTTAAACAATGGTTAAGAAGGAAACGGATAGAAAAAATGGCA
GAGCAACAAGCTGTCAGAGAGAGAACTAGACAGCTCCGACTAGAAGCTAAGCGTTCTAAA
CAGTTACAGCACCACCTATAT---ATGTCAGAAGCCAAACCTTTTCGTTTTACTGATCAT
TATAAC
>Cow|ENSBTAG00000020264|ENSBTAT00000027004
---------------------------------ATGAATGAAAATAAAGATACTGATTCA
AAAGACAGTGGAGAATATGAAGATGACTTTGAAAAGGACCTGGAGTGGTTGATTAATGAA
AAAGAAAAAAGCGGTGCCAGCATAATGGAGATGGCTTGTGGGAATGAAGAGAAT---ATT
AACCAAGACTTAAAAGAGAATGAAACAGAAATAGAACACACCAAGCAGCTT---------
---TCTGATCCTGATAAATCTTTGAAGGATGAGGTTTCACTGAGAAGAAATGACTTTATT
TCTGTACCAAGTATTCAACCTTTGGACCCCATATCAGATTCAGATAGTGAAAACTCTTTG
CAAGAATCCAAACTAGAAAGCCATCAAGACCTGGAGGAGGAAGAGGATGAGGAA------
---------TTAAGGAGATATATTATGGAGAAAATTATACAAGCCAACAGACTTCTACAA
AATCAAGAACCAGTGAATGATAAAAGGGAACGCAAACTTAAATTCAAGGACAAATTAGTT
GATTTAGAAGTTCCTCCT---CTGGAAGACAGTGATACTTACAAAAATTATTTTGCAAAT
GAAAGTAATGTGTCTGGAAAACTGTCACAGTTATGTATTTCCAATGAATTTAGACAAGAA
AATGTGATCCTGTCACTTACTGATGGAAATTGTGAAGAAAAC---AAGGATAGGAAAATC
CTAATGGAGAGAGATGGAAAGTTTGAACTTGTGAATTTACAAGACATTAAGAGTCAGGGG
GTTTTGCCTCCCATTAATAATGCTAATAGTACAGAAGGTGAACCTCAGCAGTTGTCACCC
AGATCTCCCAATTCGTCTGTCAGT---------GGAGTCAAGAAAGAAGAGCCAGTAGCC
AAAGTACATGCTCTTGCTCCCTCATCAACAGAAGAGCCACTGACTTACATCCCTCAGCCA
CCACCCAACCCCAAGACTTACCCAAGCTCTGCTGTCAACTCAGATCGAAGTAAGGGGAAC
GGAAAATCTAACCAGAGGACCCAGTCTGCAGATGTGTCTCCAGCGACCTCAACATTCTGT
CTCTCTCCTCGACAGAAAGAACTGAAAAAACGACTAGAACAAAAGAGAGAAAAGCTGAAG
AAAGAG---------GAAGATCAAAAGAAAATAGAAGAAGAAAAAGAAAAGAAAAAAGAA
---------AACGACATGGTATTTAAAGCATGGTTGCAAAAGAAGAGAGAGCAGGTCCTA
GAAATGAGGAGAATTCAGCGAGCAAAGCAGATTGAAGACATGAACAGTAGA---------
------------------------------------------------------------
------------------------------------------------------------
------------------------------------------------------------
------------------------------------------------------------
------------------------------------------------------------
------
>Mouse|ENSMUSG00000026578|ENSMUST00000027867
---------------------------------ATGGATGAAGATAAAGATATTGATTCA
AAAGAGAGTGGAGAATATGAAGATGACTTTGAAAAGGACTTGGAGTGGTTGATCAATGAT
AAAGAAAAAAGTAATGGCAGCACAATAGAGATGGCTTGCAAGAAGGAAGATGAT---CTT
GACCAGGTATTAAAAGAGAATGAAACAGAAACAGAACTTGGCCAACAGCTC---------
---TCTGATCCAGATAACTCTCCAAAGGATGAGGCCTTGCCCAGAAGGAATGATTTCATT
TCTGTCCCAAGTATTCAGCCGTTGGATCCCATATCAGACTCAGACAGTGAGAACTCCTTC
CAGGATTCCAAACCAGAAAACCAGAAAGACCTGGAGGATGAAGAGGATGAGGAA------
---------GTAAGGAGATACATTATGGAGAAAATTATAGAGGCTAACAAGCTTCTTCAG
ACTCAAGAGCCTGTGAATGATAAGAGGGAGCGAAAACTGAAGTTCAAAGACAAATTGGTT
GATCTGGAAGTCCCACCA---TTAGAAGACAGTGATACTTGTAAAGCTCTCTTAGAAAAC
GAGACCAATATGTCTGGGAAACTGTCCCAGTTATGTATTTCTGGTGACTTAGAACAAGAG
AGTGTTCTCGTGTCAGTTACCGATGGCAGCTGTGAAGAAAAC------GATAGGAAGATA
CTGGTGGAGAGAGATGGAAAGTTTGAACTTATGAATCTGCAGGACATTGAGAGTCAGGGC
TTTCTGCCCCCCATTAGCAGCGCTAATAGTGTGGAACATGAATCCTCCCAGTTGCCGCTC
AGGGCTCCCAACCCGTCTGTTGGT---------GGGATCAAGAAAGAAGAGTCTGAAGCA
AAGGGTCATGTCTTGCCTATCTCTCCAGCAGGAGAGCCATTGGCTCAGGTCCCTCAGCTA
CTCCCCAACCCCAAGAATCGTCCAAGCTCTGCTGCCAACCCAGATGTAACTAAAAAAGCC
AGGAGGTCCAATCACAGGATACAGTCAGCAGGAGTCTCTCCAGTGACCTCAACATACTGT
CTTTCACCACGACAGAAGGAACTCCAAAAACAGCTGGAACGAAAGCGTGAAAAGCTCAAG
AGGGAG---------GAAGAACAGCGCAAACTGGAGGAAGAGAATGAGAAGAAAAAGGAG
---------AATGAGATGGTGTTTAAAGCATGGCTGCAGAAGAAAAGAGAGCAGGTCATA
GAAATGCGGAGAGTTCAGCGGGCAAAGCAGATCGAAGACATGAGCAGCAGACAAGTGAAC
AGAGACCCACAGCAAGCTTTTCGGTTATGGCTTAAGAAAAAGCATGAGGAGCAGATGAAA
GAAAGGAAGACAGAAGAACTCAGAAAGCAAGAGGAGTGTTTGTTCTTCCTGAGGGGAACA
GAGGGCCGCGAGAGAGCCTTTCGACAATGGCTCAGAAGGAAACAGATCGAGAAGATAGCC
GAGCAGCAGGCTGTCAAAGAGAGAGCCAGGCAGCTCCGGCTCGAAGCCCGCCGCTCCAAA
CAGCTACAGAGCAGCCTGTACAGCATACCCGAAGCCAAGGCTTTCCGCTTCACCGACCAC
TACAAC
>Platypus|ENSOANG00000000862|ENSOANT00000001338
ATGGAGGGGAGAGGATTCCTGAAAGAAGACAGAATGAATGAAAGGGAAGGGTTTGGCTCC
ATGGAAACTGGAGAATATGAAGATGACTTTGAAAAGGACCTGGACTGGTTTATTAATGAA
GAAGAAACACAGCACACTGGCAACACTGAGATCCCCGGTGAGGCGGAAGAGGAT---ATG
AAAGTGGATATCGACCCAAAATCGGGAGGGGAGGAGAGAAGCGGAGACTTGGCAGGACGG
CACCCACGTCACGACGGAGAACTGAAGGCCGAGCCGTCCCCAAGGAGAGACGACCTCCTC
TCCGGGCCGGGCTTTAGCCCTTCGGATCCCGGATCCGATTCGGAAAGCGAAAACTCCTCC
CAAGAGTCCAAGCTGGAGAGCGACAACGTCTTGGATGACGAGGAGGAGGAGGAGGAGGGG
GAAGAGGAAGCCAAGCGGTATATTTCGGAGAAGGTCATCCTCGCCAATAGGCTCCTAGAG
AGCGAAGAGCCAGTGGATGAAAATCGAGAACGAAAGCTGAAGTTCAAAGAGAAACTGGTC
GACCTGGAAGTGCCCCCTGATCCGGAAGGCCCGGGCCCGGGTACAGAGGATGCCGAAATC
GAAGGGGAGGTCTCTGGGAAAATCTCCCAGCTGCACATTTCGAATGAAATCCGCCCCGAA
AGCGTACTCCTTTCGTTTACTAACGGCAGCAGCAGCAACGGACTAAAGAACGGACAGGTC
CTCGTGGAGCGATCCGGAAAGTTTGAACTCTTGAATTTGCAAGATGTGGAGAGCCAGGGC
TTCCTGCCTCCTATT---GGCGTGCCTTTCTCCAGAACGTTTTCTCAGCAGGAAGTCTCC
CGCTCTTCCTACCCAACTGCTAGAGGGCCCGGGCGGGTTAGGAAAGACAAACCTTCAATC
CGTCGACGCTTCAACGTTTTCTCGTCCTCGGGAGAGCCGCTGGCTTGTATCCCTCAGCCC
GCGTCCAGTCCCAAGCATCGCCCAAGCTCCGCGGCCAACACG------------------
------------------------------------------------------------
---------------AAAGAAAGGCAGAGACAGCTAGAACTCCAGAAGGAGGAGCTAAGG
AAAGCG---------GAAGAAGAGCGGAAAAGAGAAGAGGAGGAGATGAAGAAAAAAGAG
---------AATGAGTTGGTGTTCAAAGCTTGGCTGCTGAAGAAAAAAGAACAGGTTCTA
GAAGAGAAGAGAATCCAGCGAGCAAAGGAGATGGAAGACATGAACAGCAGGCTAGAGAAC
AGAGATCCACAGGAAGCTTTCCGGTTATGGCTTAAAAAAAAGCAGGAAGAACAGATGAAA
GAAAAACAGATCGAGGACCTGAAACGACAGGAGGAATGTTTGTTCTTCCTTAAGGGGGCA
GAAAGCCGCGATAGGGCCTTTAAGCAATGGTTAAGGAGGAAACGAGTGGAAAAGCAAGCA
GAGCAACAGGCCGCCAGAGAGCAAGCCAGACAGCATCGGATAGAAGCCAGACGAGCGAAA
CAACTCCAGCACATCTTAAGCGCTTTTTCGGAAATGACAGCCTTTCGTTTCACCGACAAA
CAGAGC
>Macaque|ENSMMUG00000000065|ENSMMUT00000000092
---------------------------------ATGAATGAAATTAAAGATACTGATTCA
AAAAAAAGTGAAGAATACGAAGATGACTTTGAAAAGGACTTGGAGTGGTTAATTAATGAA
AATGAAAAAAGTGATGCCAGCATAATAGAGATGGCTTGTGAGAAGGAAGAGAAT---ATT
AACCAAGACTTAAAAGAGAATGAAACAGTAATAGAGCACACCAAACAGCAT---------
---TCTGATCCTGACAAGTCTCTGCAGGATGACGTCTCACCAAGAAGAAATGACATAATT
TCTGTACCAGGTATTCAACCTTTGGATCCCATATCAGATTCAGATAGCGAAAACTCTTTC
CAGGAATCCAAACTAGAAAGCCAGAAAGACTTGGAGGAGGAAGAGGATGAGGAA------
---------GTAAGGAGATATATTATGGAGAAAATTGTACAAGCTAACAAGCTTCTACAG
AATCAAGAACCTGTGAATGATAAAAGGGAGCGAAAACTTAAGTTCAAGGACAAATTAGTT
GATTTGGAAGTTCCTCCA---CTAGAAGACACTAATACGTCTAAAAATTATTTTGAAAAC
GAAAGGAATATGTTTGGGAAACTGTCACAGTTATGTATTTCCAATGATTTTGGACAAGAA
AATGTACTCCTGTCACTTACTAATGCAAGTTGTGAAGAAAAC---AAGGATAGGACAATA
CTGGTAGAAAGAGATGGAAAATTTGAACTTCTGAATTTACAAGACATTGCGAGTCAGGGG
TTTTTGCCTCCCATTAATAATGCAAATAGTACAGAAAATGACCCTCAGCACTTGTTACTC
AGATCTTCCAACTCCTCTGTCAGT---------GGCACCAAGAAAGAAGATTCTGCAGCA
AAGATTCATGCTGTCACTCACTCATCAACAGGAGAGCCACTGGTTTATATCCCTCAGCCA
CCACTCAACCGCAAGACTTGTCCAAGCTCTGCTGCCAACTCAGATCGAAGTAAAGGAAAA
GGGAAATATAATCACAGGACACAGTCTGCACGTATCTCACCAGTGACTTCAACATACTGT
CTTTCCCCTCGACAGAAAGAACTACAAAAACAGCTAGAACAAAAGAGAGAAAAGCTGAAA
AGAGAG---------GAAGAGCAACGAAAAATAGAAGAAGAGAAAGAAAAAAAGAGAGAG
---------AATGACATAGTATTTAAAGCATGGTTGCAAAAGAAAAGGGAGCAGGTCTTA
GAAATGAGGAGAATTCAGCGAGCAAAGGAAATTGAAGACATGAACAGTAGACAGGAAAAC
AGAGATCCACAACAAGCTTTTCGATTATGGCTTAAAAAAAAGCACGAAGAGCAGATGAAA
GAAAGAAAGACAGAAGAACTAAGAAAGCAAGAGGAATGCTTATTCTTCCTTAAAGGAACA
GAAGGCCGGGAAAGGGCCTTTAAACAATGGCTAAGAAGGAAACGGATAGAAAAAATAGCA
GAGCAACAAGCTGTCAGAGAGAGAACTAGACAGCTCCGACTAGAAGCTAAGCATTCTAAA
CAGTTACAGCACCACCTATAT---ATGTCAGAAGCCAAACCTTTTCGTTTTACTGATCAT
TATAAC
>Rabbit|ENSOCUG00000000852|ENSOCUT00000000850
---------------------------------ATGAATGAAAATAAAGATTTTGATTCA
AAAGAAAGTGAAGAATATGAAGATGACTTTGAAAAGGACCTGGAGTGGTTAATTAATGAA
AAAGAAAAAAGTGATGTCAGCATAATAGAGATGGCTTATGAGAAGGAAGAAAAT---GTT
ATCCAAGAATTAAAAAAGAATGAAACAGAAATAGAACACACTGAACAGGCT---------
---TCTGATTATGACAAATCTTTGAAGGCTGAAGCTTCACTAAGAAGAAATGACTTCATT
TCTGTACCAAGTAGTCAACCTTTAGATCCAATATCAGATACAGATAGTGAAAACTCTTTC
CAAGAATCCAAATTAGAAAGCCAGAAAGATCTGGAGGAGGAAGAGGATGAGGAA------
---------GTAAGGAGATATATAATGGAGAAAATTATACAAGCTAACAAAATTCTACAG
AGTCAA---CCTGTGAATGATAAAAGGGAGAGAAAACTTAAGTTCAAAGACAAATTAGTT
GATCTGGAAGTTCCCCCA---CTGGAAGAAACTGATAATTACAAAAATTATTTTGAAAAT
GAAAGTAATATGTATGGAAAACTATCACAGTTATGTATTTCCAGTGAACTTGGACAAGAA
AATGTGCTCTTGTCAATTACTGATGGAAGCTGTGAAGAAAAC---AAGGATAGGAAGATA
CTGGTAGAGAGAGATGGAAAATTTGAACTTCTGAATTTACAAGACATTGAGAGTCAGGGA
TTTTTGCCCCCCATTAATAATGTTATGAATACAGACAATGAACCTCAGCAGTTGTCACTC
AGATCCTCCAACTCATCTGTCAGT---------GGTGCCAAGAAAGAAGAGTCTCCAGTG
GCCAGTCATGCTATCACTCACTCATCAGCAGGAGAGCCAGTAGCTTATATCCCTCAGCCA
CTACCCAACCCCAACACTCGCCCAGGCTCTGTTGCCTACTCAGATCGCAGTAAAGGGAGT
TGGAGATCTAATAACAGGACACAGTCTGCAAATATATCTCCAGTGACCTCAACATACTGT
CTTTCCCCTCGACAGAAAGAACTGCAAAAACAGCTGGAACAAAAGCGAGAAAAGCTAAGG
AGAGAG---------GAAGAACAACGGAAAATAGAAGAAGAGAAAGAAAGGAAAAAAGAG
---------AATGATGTAGTATTTAAAGCATGGTTGCAAAAGAAAAGAGAGCAGGTTCTA
GAAATGAGGAGAATTCAACGAGCAAAACAAATTGAAGACATGAACAGTAGACAGGAGAAC
AGAGATCCACAACAAGCTTTTCGGCTATGGCTTAAAAAAAAACATGAAGAGCAGATGAAA
GAAAGAAAGACAGAAGAGCTGAGAAAGCAAGAGGAATGCTTATTCTTTCTTAAAGGAACA
GAAGGCCGTGAGAAGGCCTTTAAACAATGGCTAAGAAGGAAACGGATAGAAAAAATAGCA
GAGCAACAAGCAGTCAAAGAAAGAACTAGACAGCTCCGCCTAGAAGCAAAGCGTTCTAGA
CAATTACAGAACCACCTGTATAGTATGTCAGAAGCCAAATCTTTTCGTTTTACTGATCAT
TACAAC
>Marmoset|ENSCJAG00000010246|ENSCJAT00000019944
---------------------------------ATGAATGAAAATGAAGATGCTGATTCA
AAAGAAAGTGAAGAATACGAAGATGACTTTGAAAAGGACCTGGAGTGGTTAATTAATGAA
AATGAAAAAAGTGATGCCAGCATAATAGAGATGGCTTGTGAGAAGGAAGAGAAT---ATT
AACCAAGACTTAAAAGAGAATGAAACAGTAATAGAACACACTGAACAGCTT---------
---TCTGATCCTGACAAATCTTTGCAGGATGAGATCTCACCAAGAAGAAATGACTTCATT
TCTGTACCAAGTAGTCAACCTTCAGATCCCATATCAGATTCAGATAGTGAAAACTCTTTC
CAGGAATCCAACATAGAAAGCCAGAAAGACTTGGAGGATGAAGAGGATGAGGAA------
---------GTGAGGAGATATATTATGGACAAAATTGTACAAGCTAACAAGCTTCTACAG
AATCAAGAACCTGTGAATGATAAAAGGGAGAGGAAACTTAAGTTCAAGGACAAATTAGTT
GATTTGGAAGTTCCTCCA---CTAGAAGACACTAACACTTACAAAAATTATGTTGAAAAT
GAAGGGAATATGTTTGGAAAACTGTCACAGTTATGTATTTCCACTGATTTTGGACAAGAA
AATGTGCTCCTGTCACTTACTAATGGAAGCTGTGAAGAAAAC---AAGGATAGGACAATG
CTGGTAGAGAGAGATGGAAAATTTGAACTTGTGAATTTACAAGACATTGAGAGTCAGGGA
TTTTTGCCTCCTATTAATAATGCGAATAGTACAGAAAATGATCCTCAACAGTTGTTACCA
AGATTGTCCAATTCCTCTGTCAGT---------GGCATCAAGAAAGAAGATTCTGCAGCA
GAGATTCTTGCTGTTACTCACTCATCAATAGGAGAGCCACTGGCTGATATCCCTCAGCCA
CCGCTCAACCACAAGACTTGTCCAAGCTCTGCTGCCAACTCAGATCGAAGTAAAGGGAAT
GGGAAATCTAATCACAGGACACAGTCTGCACATATCTCACCAGTGACCTCAACATACTGT
CTTTCCCCTCGACAGAAAGAACTACAAAAACAACTAGAACAAAAGAGAGAAAAGCTCAAA
AGAGAG---------GAAGAGCAACGGAAAATAGAAGAAGAGAAGGAAAAAAAGAGAGAG
---------AATGACATAGTATTTAAAGCATGGTTGCAAAAGAAAAGAGAGCAGGTCTTA
GAAACGAGGAGAATTCAGCGAGCAAAGCAAATTGAAGACATGAACAGTAGACCGGAAAAC
AGAGATCCGCAACAAGCTTTTAAATTATGGCTTAAGAAAAAGCACCAAGAGCAGATTAAA
GAAAGAAAGACAGAAGAACTAAGAAAGCAAGAGGAATTCTTATTCTTCCTTAAAAGAACA
GAAGGCCGTGAAAGGGCCTTTAAACAATGGCTAAGAAGGAAACGGATTGAGAAAACAGCA
GAGCAGGAAGCTGTCAGAGAGAGAACTAGACAGCTCCAACTAGAAGCCAAGCGTGCTAAA
CAGTTGCAGCAACACCTATAT---ATGTCAGAAGCCAAACCTTTTCGTTTTACTGATCAT
TATAAC
>Gorilla|ENSGGOG00000026920|ENSGGOT00000027937
---------------------------------ATGAATGAAAATAAAGATACTGATTCA
AAGAAAAGTGAAGAATACGAAGATGACTTTGAAAAGGACCTGGAGTGGTTAATTAATGAA
AATGAAAAAAGTGATGCCAGCATAATAGAGATGGCTTGTGAGAAGGAAGAGAAT---ATT
AACCAAGACTTAAAAGAGAATGAGACAGGAATGGAGCACACCAAACGACAT---------
---TCTGATCCTGACAAATCTTTGCAGGATGAGGTTTCACCAAGAAGAAATGACATCATT
TCTGTACCAGGTATTCAACCTTTGGATCCCATATCAGATTCAGATAGTGAAAACTCTTTC
CAGGAATCCAAACTAGAAAGCCAGAAAGACTTGGAGGAGGAAGAGGATGAGGAA------
---------GTAAGGAGATATATTATGGAGAAAATTGTGCAAGCTAACAAGCTTCTACAG
AATCAAGAACCGGTGAATGATAAAAGGGAGCGAAAACTTAAGTTCAAGGACAAGTTAGTT
GATTTGGAAGTTCCTCCA---CTAGAAGACACTACTACTTCTAAAAATTATTTTGAAAAC
GAAAGGAATATGTTTGGGAAACTGTCACAATTATGTATTTCCAATGATTTTGGACAAGAA
AATGTGCTCCTGTCACTTACTAATGGAAGCTGTGAAGAAAAC---AAGGATAGGACAATA
CTGGTAGAGAGAGATGGAAAATTTGAACTTCTGAATTTACAAGACATTGCCATTCAGGGG
TTTTTGCCTCCCATTAATAATGCAAATAGTACAGAAAATGACCCCCAGCAGTTGTTACCC
AGATCTTCCAACTCCTCTGTCAGT---------GGCACCAAGAAAGAAGATTCTACAGCA
AAGATTCATGCTGTCACTCACTCATCAACAGGAGAGCCGCTGGCTTATATCCCTCAGCCA
CCACTCAACCGCAAGACTTGTCCAAGCTCTGCTGTCAACTCAGATCGAAGTAAAGGGAAT
GGGAAATCTAATCACAGGACACAGTCTGCACATATCTCACCAGTGACTTCAACATACTGT
CTTTCCCCACGACAGAAAGAACTACAAAAACAACTAGAACAAAAGAGAGAAAAACTGAAA
AGAGAG---------GAAGAGCGACGAAAAATAGAAGAAGAGAAAGAAAAAAAGAGAGAG
---------AATGACATAGTATTTAAAGCGTGGTTGCAAAAGAAAAGAGAGCAGGTCTTA
GAAATGAGGAGAATTCAGCGAGCAAAGGAAATTGAAGACATGAACAGTAGACAGGAAAAC
AGAGATCCACAACAAGCTTTTCGATTATGGCTTAAAAAAAAGCACGAAGAGCAGATCAAA
GAAAGACAGACAGAAGAACTAAGAAAGCAAGAGGAATGTTTATTCTTCCTTAAAGGAACA
GAAGGCCGGGAAAGGGCCTTTAAACAATGGTTAAGAAGGAAACGGATAGAAAAAATGGCA
GAGCAACAAGCTGTCAGAGAGAGAACTAGACAGCTCCGACTAGAAGCTAAGCGTTCTAAA
CAGTTACAGCACCACCTATAT---ATGTCAGAAGCCAAACCTTTTCGTTTTACTGATCAT
TATAAC
>Rat|ENSRNOG00000002860|ENSRNOT00000003844
---------------------------------ATGGATGAAGATAAAGGTATTGATTCA
AAAGAGAGTGGAGAATATGAAGATGACTTTGAAAAGGACCTGGAGTGGTTGATCAATGAT
AAAGAGAAGAGTAATGGCAGCATGATAGAGGTGGCTTGCAAGAAGGAAGACGAT---CTT
GACCAGGAATTAAAAGAGAAGGAAACAGAAACAGAACTCGGCCCACAGCTC---------
---TCTGATCCAGATAAACCTCCAAAGGATGAGGCCTTGCCCAGAAGAAATGACTTCATT
TCTGTCCCGAGTATTCAGCCGTTGGATCCCATATCAGACTCAGACAGTGAGAACTCCTTC
CAGGACTCCAAACCAGAAAACCAGAAAGACCTGGAGGATGAAGAGGATGAGGAA------
---------GTAAGGAGATACATTATGGAGAAAATTATAGAGGCTAACAAGCTTCTACAG
ACTCAGGAACCTGTGAATGATAAAAGGGAGCGGAAACTGAAGTTCAAAGACAAATTAGTT
GATCTGGAAGTCCCACCT---TTAGAAGACAGTGACACTTGTAAAGTTCTCTTAGAAAAC
GAGACCAATATGTCTGGAAAACTGTCACAGTTATGTATTTCTGGTGACTTAGGCCAAGAG
AGTATGCTCATGTCAGTTACTAATGGCGGCTGTGAAGAAAAC------GATAGGAAGATA
CTGGTGGAAAGAGATGGGAAGTTTGAACTTATGAACCTACAGGACATTGAGAGTCAGGGG
TTCCTGCCCCCCATTAGCAGTGCTAATGGTATGGAACATGAGTCCTCACAGTTGCCCCTC
AGGTCTGCCAACCTGTCTGTCGGC---------GGCATCAAGAAAGAAGAGCCCGAGGCA
AAGATTCACATCATGACTCTCTCTCAAGCAGGAGAGCCATTGGCTCAAGTCCCTCAGCCA
CCAGCCAACCCCAAGAACCGTCCAAGCTCTGCTGCCAACCCAGATCTAAATAAAAAAACC
AGGAGATCCAGTCACAGGATACAGTCAGCGGGTGTCTCTCCAGTGACCTCGACATACTGT
CTTTCACCAAGACAGAAGGAACTCCAGAAACAGCTAGAACGAAAGCGTGAAAGGCTGAAG
AGGGAG---------GAAGAACAGCGTAAGCTAGAGGAGGAGAATGAGAAGAAAAAGGAG
---------AACGAGATGGTGTTTAAAGCATGGCTGCAGAAGAAGAGAGAGCAGGTGGTA
GAAATGCGGCGAGTTCAGCGAGCGAAGCAGATCGAAGACATGAGCAGCAGACAAGTGAAC
AGAGACCCACAGCAAGCTTTTCGACTATGGCTTAAGAAAAAGCATGAGGAGCAGATGAAA
GAAAGGAAGACTGAGGAGCTGAGAAAGCAAGAGGAGTGTTTGTTCTTTCTGAGAGGAACA
GAGGGCCGCGAGAGGGCCTTTAGACAATGGCTCAGAAGGAAACAGATAGAGAAAATAGCA
GAGCAGCAGGCTGTCAAAGAGAGAGCGCGGCAGCTCCGACTGGAAGCTCGGCGCTCCAAA
CAACTGCAGAGCGGCCTGTACAGTGTGCCCGAGGCCAAGGCTTTCCGCTTCACCGACCAC
TACAAC
>Opossum|ENSMODG00000003052|ENSMODT00000003796
---------------------------------ATGAATGAAAAGAAAGATGCTGATTTG
ATGGAAAGTGGAGAATATGAAGATGACTTTGAAAAGGATCTTGAATGGTTAATTAATGAA
GAAGAAAAAAGCCACGTCAGCAGTGTTGAGATATGTAGTGAAAAGGAAGAAATT---ACT
CATGAAGAACTGAAAGAGAATGAAAAAGGAGGCGAGGATATAAAACAGCTT---------
---CCTGATCCTGAGAAGTTATCAAAGGAGGAACTGTCACCAAGACGAAATAACTTCATT
TCAGTACCTAGCATTCAACCTTTGGATCCTGTATCTGATTCAGATAGTGAAAACTCATTC
CAAGAAAACAAGATAGAAAGCCAAAAGGATCTGGATGAGGATGAGGATGAGGAA------
---------GTAAAACGATACATTATGGAAAAGATTGTAACAGCCAACAAGATTTTGGAG
AATCAAGAACCTGTAAATGAAAAGAGAGAAAGAAAACTTAAATTCAAGGAAAAGTTAGTA
GATCTGGAAGTTCCACCA---CTGGAAGACACAGAAACCTATAGAAATGATTATGAAAAT
GAGAGAGATGTGTCTGGAAAACTGTCACAGCTGCGTATTTCTGGTGAACTTAGACCAGAG
AATGTGCTCCTTTCACTGTCTAATGGCAATAGTGAAGAATAT---AAGGATGGAAAGATA
CTGGTAGAGAGAGATGGGAAGTTTGAGCTTCTGAGTTTACAAGACATTGAGAGCCAGGGC
TTTTTGCCTCCCATT---AATGTTAACATTACTGAGATTGAAAACCAGCAGTTATCACCT
CGATCTTCCAATTCAGCTACCAATGGGATGATTGGGATTAAAAAGGAAGACCTAGTT---
AAGTCACATGTTATCGCTCACACATCAACAGGGGAGCCGGTGGTTTATTTTCCACAACCG
CCACCCAATCCCAAATACCGGCCAAGCTCCGCAGTTAACACAAGAAGAAGCAAAGGGAAT
GGGAAATCTAGCCGCAGAGTACAATCTGCAAACATATCACCAATAAACTCAACATACTGC
CTTTCACCTCGACAGAAAGAACGTCAGAAACAAATCGAATTAAGGAAAGAAAAACTAAAG
AGAGAG---------GAAGAACAGCGGAAAAGAGAAGAGGAGAAAGAGAAGAAAAAAGAG
---------AATGAAATGGTGTTTAGAGCCTGGTTACAAAAGAAAAAAGAACACTTTATG
GAAATGAGGAGAATTCAGAGGGCAAAGGAAATGGAAGATATGAATAGCAGACAAGAAAAC
AGAGATCCCCAGCAAGCTTTTAGATTATGGCTTAAAAAAAAGCATGAAGAACAGATTAAA
GAGAGACAGATTGAAGAACTGAGGCGACAAGAAGAGTGTCTTTTTTTTCTTAGAGGGGCA
GAAGGCCGTGACAGGGCATTTAAACAATGGCTAAAAAGAAAACGAATAGAGAAGCTGGCA
GAGCAGCAGGCTGCTAAAGAGAGAGCCAGGCAGCTGCGCGTTGAAGCTCGGCGATCAAAA
CAGCTACAGAACCTCCTGTACAACATTTCAGAAAGCAAGCCCTTTCGTTTCACTGATCAT
TACAGT
>Minke|BACU004254
---------------------------------ATGGATGAAAATAAAGAAACTGATTCA
AAAGATAGCGGAGAATATGAAGATGACTTTGAAAAGGACCTGGAATGGTTGATTAATGGA
AAAGACAAAAGTAGTGCCAGCATAATAGAGATGGCTTGTGGGAATGAAGAGAAT---ATT
AACCAAGGCTTAAAAGAGAATGAAACAGAAATAGAACATACCAAGCAGCTT---------
---TCTGATCCTGACAAATCTTTCAAGGATGAGGTTTCATCAAGAAGAAATGATGTCATT
TCTGTACCAAGTATTCAACCTTCGGATCCCATATCAGATTCAGACAGTGAAAACTCTTCA
CAGGAATCCAAACTAGAAAGCCAGCAAGACCTGGAGGAGGAAGAGGATGAGGAA------
---------GTAAGGAGGTATATTATGGAGAAAATTATACAAGCCAACAAGCTTCTACAA
AATCAAGAACCCGTGAATGATAAAAGGGAACGAAAACTTAAATTCAAGGACAAATTAGTT
GATTTGGAAGTTCCTCCT---CTGGAAGACACTGATACTTACAAAAATTATCTTGAAAAT
GAAAGTAATGTGTCTGGAAAACTGTCTCAGTTATGTATTTCCAATGAATTTGGACAAGAA
GATGTGCTCCTGTCACTTACTGATGGAAATTCTGAAGAAAAC---AAGGATAGGAAAATA
CTAGTAGAGAGAGATGGAAAGTTTGAACTTCTGAATTTACAAGACATTGAGAGTCAGGGG
TTTTTGCCCCCCATTAATAACGCTAATTATACAGAAAATGAACCTCAGCAGTTGTCACCC
ATATCTCCCAGTTTATCTGTCAGT---------GGAGTCAAGAAAGAAGAGCCAATAGCA
ACAATTCATGCTCTAGCTCACTCATCAACAGAAGAGCAACTGGCTTATATCCCTCAGCCA
CCAGCCAACCCCAACACTCATCCAGGTTCTGCTGCCAACTCAGATCGAAGTAAGGGGAAT
GGAAAATCTAATCATAGGACACGGTCTGCAGATGTATCTCCAGTGACCTCAACATACCGT
CTCTCTGCTCGACAGAAAGAACTGCAAAAACGACTAGAACAAAAGAGAGAAAAGCTAAAG
AGAGAG---------GAAGAACAAAGGAAAATAGAAGAAGAGAAAGAAAAGAAAAAAGAG
---------AATGACATGGTGTTTAAAGCATGGTTGCAAAAGAAGAGAGAGCAGGTCCTA
GAAATGAGGAGAATTCAGCGAGCAAAGCAAATTGAAGACATGAACAGTAGACAGGAAAAG
AGAGATCCACAGCAAGCTTTTCGATTATGGCTTAAAAAAAAGCACGAAGAACAGTTGAAA
GAAAGAAAGACAGAAGAACTGCGAAAGCAAGAGGAATGCTTATTCTTCCTTAAAGGAACA
GAAGGCCGTGAAAGGGCCTTTAAACAATGGCTAAGAAGGAAACGGATAGAAAAACTAGCA
GAGCAACAAGCTGTCAAAGAAAGAACTAGGCAGCTCCGACTGGAAGCAAAGTGTTCTAAA
CAGTTACAGTACCACCTATATAATATGTCAGAAGCCAGATCTTTTCGTTTTACTGATCAT
TACAGC
>Orangutan|ENSPPYG00000000533|ENSPPYT00000000644
---------------------------------ATGAATGAAAATAAAGATACTGATTCA
AAGAAAAGTGAAGAATATGAAGATGACTTTGAAAAGGACCTGGAGTGGTTAATTAATGAA
AATGAAAAAAGTGATGCCAGCATAATAGAGATGGCTTGTGAGAAGGAAGAGAAT---ATT
AACCAAGACTTAAAAGAGAATGAGACAGTAATAGAGCACACCAAACAGCAT---------
---TCTGATCCTGACAAGTCTTTGCAGGATGAGGTCTCACCAAGAAAAAATGACATCATT
TCTGTACCAGGTATTCAACCTTTGGATCCCATATCAGATTCAGATAGTGAAAACTCTTTC
CAGGAATCCAGACTAGAAAGCCAGAAAGACTTGGAGGAGGAAGAGGATGAGGAA------
---------GTAAGGAGATATATTATGGAGAAAATTGTACAAGCTAACAAGCTTCTACAG
AATCAAGAACCGGTGAATGATAAAAGGGAGCGAAAACTTAAGTTCAAGGACAAGTTAGTG
GATTTGGAAGTTCCTCCA---CTAGAAGACACTACTACTTCTAAAAATTATTTTGAAAAC
GAAAGGAATATGTTTGGGAAACTGTCACAGTTATGTATTTCCAATGATTTTGGACAAGAA
AATGTGCTCCTGTCACTTACTAATGTAAGCTGTGAAGAAAAC---AAGGATAGGACAATA
CTGGTAGAGAGAGATGGAAAATTTGAACTTCTGAATTTACAAGACATTGCCAGTCAGGGG
TTTTTGCCTCCCATTAATAATGCAAATAGTACAGAAAATGACCCTCAGCAGTTGTTACCC
AGATCTTCCAACTCCTCTGTCAGT---------GGCACCAAGAAAGAAGATTCTGCAGCA
AAGATTCACGCTGTCACTCACTCATCAACAGGAAAGCCGCTGGCTTATATCCCTCAGCCA
CCACTCAACCGCAAGACTTGTCCAAGCTCTGCTGTCATCTCAGATCAAAGTAAAGGGAAT
GGGAACTCTAATCACAGGGCACAGTCTGCACATATCTCACCGGTGACTTCAACATACTGT
CTTTCCCCTCGACAGAAAGAACTACAAAAACAACTAGAACAAAAGAGAGAAAAACTGAAA
AGAGAG---------GAAGAGCGACGAAAAATAGAAGAAGAGAAAGAAAAAAAGAGAGAG
---------AATGACATAGTATTTAAAGCATGGTTGCAAAAGAAAAGAGAGCAGGTCTTA
GAAATGAGGAGAATTCAGCGAGCAAAGGAAATTGAAGACATGAACAGTAGACAGGAAAAC
AGAGATCCACAACAAGCTTTTCGATTATGGCTTAAAAAAAAGCATGAAGAGCAGATGAAA
GAAAGACAGACAGAAGAACTAAGAAAGCAAGAGGAGTGTTTATTCTTCCTTAAAGGAACA
GAAGGCCGGGAAAGGGCCTTTAAACAATGGTTAAGAAGGAAACGGATAGAAAAAATGGCA
GAGCAACAAGCTGTCAGAGAGAGAACTAGACAGCTCCGACTAGAAGCTAAGCGTTCTAAA
CAGTTACAGCACCACCTATAT---ATGTCAGAAGCCAAACCTTTTCGTTTTACTGATCAT
TATAAC
>Elephant|ENSLAFG00000000540|ENSLAFT00000000540
---------------------------------ATGAATGGAAATGAATGTATTGATTCA
AAAGAAAGTGGAGAATATGAAGATGACTTTGAAAAGGATCTGGAGTGGTTAATTAATGAA
AAAGAAAAAAACAATGTCAACATGATAGAGATGGCTTCTGGGAAAGAAGAAATC---ATT
AACCATGCATTAAAAGAGAAAGAAGCAGAAATAGAATGCACCAAGCAGCTT---------
---TCTGATCCTGACAGATCTTTGAAGGATGAAGTTTCACCAAGAAGAAATGACTTCATT
TCTGTACCAAGTATTCAAACTTCAGATCCCATGTCAGATTCAGATAGTGAAAACTCTTTC
CAGGAATCCAAAATGGAAAGCCAGAAAGACCTGGAGGAAGAAGAGGATGAGGAA------
---------GTAAGGCGATATATTATGGAGAAGATTATACAAGCCAACAGACTTCTACAG
AATCAAGAACCTGTGGATGATAAAAGGGAGCGAAAACTTAAGTTCAAGGACAAATTAGTT
GATCTAGAAGTTCCTCCA---CTGGAAGACAATGATACTTACAAAAATTGCTTTGAAAAT
GAAAGTAAGATGTCTGGAAAACTGTCACAGTTATATATTTCCAATGAAATTAGGCAAGAA
GATATGCTCCTATCACTTAATGATGGAAGTTGTGAAGAAAAC---AAGGATAGAAAGATA
CTAGTAGAGAGAGATGGAAAGTTCGAACTTCTGAATTTACAAGACATTGAGAGCCAGGGC
TTTTTGCCACCCATTAATAATGGTAATAATACAGAAAATGAACCTCAGGAATTATCACCC
AGATCTCCCAACTCATCTGTCAGC---------GGTGTTAAGAAAGAAGAGCCTGTAGCA
AAGATTCATGCTATTGCTCACTCATCAATAGGAGAGCCACTGGCTTATATCCCTCAGCCA
CCAGCCAATCCCAAGACTCGTCCAAACTCTGCTGCCAGCTCAGATAGAAGTAAAGGGAAT
GGGAAATCTAATTATAGGACCCACTCTACAAATATATCTCCAGTTACCTCAACATATTGT
CTTTCCCCTCGACAGAAAGAACTGCAAAAACAGCTAGAACAAAGGAGAGAGAAGCTAAAG
AGAGAG---------GAAGAACAACGGAGAATAGAAGAAGAGAAAGAAAAGAAAAGAGAG
---------AATGACATAGTGTTTAAAGCATGGTTACAAAAGAAACGAGAGCAGGTTCTA
GAAATGAGGAGAATTCAGCGAGCAAAGGAAATGGAAGACGTGAACAGTAGACAGGAAAAC
AGAGATCCACATCAAGCTTTTCGGTTATGGCTTAAGAAAAAGCATGAAGAGCAGATGAAA
GAAAGAAAGACAGAAGAACTAAGAAGGCAAGAAGAATGCTTATTCTTCCTTAAAGGAACA
GAAGGCCGTGAAAGGGCCTTTAAACAATGGCTAAGAAGGAAACGCATAGAGAAACTAGCA
GAGCAACAAGCTGTCAAAGAGAGAAGCAGGCAGCTCCGACTAGAAGCCAAGCGTTCTAAA
CAGTTACAGAGCCACCTGTATAGTATGTCAGAAGCCAGATCTTTTCGTTTTAGTGATCAT
TACAAC
>Human|ENSG00000117477|ENST00000367806
---------------------------------ATGAATGAAAATAAAGATACTGATTCA
AAGAAAAGTGAAGAATACGAAGATGACTTTGAAAAGGACCTGGAGTGGTTAATTAATGAA
AATGAAAAAAGTGATGCCAGCATAATAGAGATGGCTTGTGAGAAGGAAGAGAAT---ATT
AACCAAGACTTAAAAGAGAATGAGACAGTAATGGAGCACACCAAACGGCAT---------
---TCTGATCCTGACAAATCTTTGCAGGATGAGGTCTCACCAAGAAGAAATGACATCATT
TCTGTACCAGGTATTCAACCTTTGGATCCCATATCAGATTCAGATAGTGAAAACTCTTTC
CAGGAATCCAAACTAGAAAGCCAGAAAGACTTGGAGGAGGAAGAGGATGAGGAA------
---------GTAAGGAGATATATTATGGAGAAAATTGTACAAGCTAACAAGCTTCTACAG
AATCAAGAACCGGTGAATGATAAAAGGGAGCGAAAACTTAAGTTCAAGGACCAGTTAGTT
GATTTGGAAGTTCCTCCA---CTAGAAGACACTACTACTTTTAAAAATTATTTTGAAAAC
GAAAGGAATATGTTTGGGAAACTGTCACAATTATGTATTTCCAATGATTTTGGACAAGAA
GATGTGCTCCTGTCACTTACTAATGGAAGCTGTGAAGAAAAC---AAGGATAGGACAATA
CTGGTAGAGAGAGATGGAAAATTTGAACTTCTGAATTTACAAGACATTGCCAGTCAGGGG
TTTTTGCCTCCCATTAATAATGCAAATAGTACAGAAAATGACCCTCAGCAGTTGTTACCC
AGATCTTCCAACTCCTCTGTCAGT---------GGCACCAAGAAAGAAGATTCTACAGCA
AAGATTCATGCTGTCACTCACTCATCAACAGGAGAGCCGCTGGCTTATATCGCTCAGCCA
CCACTCAACCGCAAGACTTGTCCAAGCTCTGCTGTCAACTCAGATCGAAGTAAAGGGAAT
GGGAAATCTAATCACAGGACACAGTCTGCACATATCTCACCAGTGACTTCAACATACTGT
CTTTCCCCTCGACAGAAAGAACTACAAAAACAACTAGAAGAAAAGAGAGAAAAACTGAAA
AGAGAG---------GAAGAGCGACGAAAAATAGAAGAAGAGAAAGAAAAAAAGAGAGAG
---------AATGACATAGTATTTAAAGCGTGGTTGCAAAAGAAAAGAGAGCAGGTCTTA
GAAATGAGGAGAATTCAGCGAGCAAAGGAAATTGAAGACATGAACAGTAGACAGGAAAAC
AGAGATCCACAACAAGCTTTTCGATTATGGCTTAAAAAAAAGCACGAAGAGCAGATGAAA
GAAAGACAGACAGAAGAACTAAGAAAGCAAGAGGAATGTTTATTCTTCCTTAAAGGAACA
GAAGGCCGGGAAAGGGCCTTTAAACAATGGTTAAGAAGGAAACGGATGGAAAAAATGGCA
GAGCAACAAGCTGTCAGAGAGAGAACTAGACAGCTCCGACTAGAAGCTAAGCGTTCTAAA
CAGTTACAGCACCACCTATAT---ATGTCAGAAGCCAAACCTTTTCGTTTTACTGATCAT
TATAAC
>Dog|ENSCAFG00000015239|ENSCAFT00000024185
---------------------------------ATGGATGAAAATAAAGATATGGACTCA
AAAGAAAGTGGAGAATATGAAGACGACTTTGAAAAGGACTTAGAATGGCTAATTAATGAA
AAAGAAAAAAGTGGTGCCAGTATAATAGAGATGGCTTGTGAGAATGAAGAGAAT---ATT
AACCAAGAATTAAAAGACAATGAAACAGAAATAGAAGACACCGAACAACAT---------
---TCTGATCCTGACAAATCTTTGAAGGATGAGCTTTCACCAAGAAGAAATGACTTCATT
TCTGTACCAAGTATTCAACCTTTGGATCCCATATCAGATTCAGATAGTGAAAACTCTTTC
CAGGAATCCAAAGTGGAAAACCAGAGAGACCTGGAAGAGGAAGAGGATGAGGAA------
---------GTAAGGAGATATATTATGGAGAAAATTATTCAAGCCAATAAGATTCTACAA
AATCAAGAACCTGTGAATGATAAAAGGGAGCGAAAACTTAAGTTCAAAGACAAACTAGTT
GATCTGGAAGTTCCTCCA---CTGGAAGACACTGATACTCACAAAAATTATCTTGAAAAT
GAAAGTAGTATGTCAGGAAAACTGTCACAATTATGTATTTCCAATGAATTTGGACAAGAA
AATGTACTCCTGTCACTGACTGATGGAAATTATGAAGAAAAC---AGGGATAGGAAAATA
CTAGTAGAAAGAGATGGAAAGTTTGAACTTCTGAATTTACAAGACATTGAGAGTCAGGGG
TTTTTGCCTCCCATTAAT---GCGAATAGCACAGAAAATGAACCTCACCAGTTGTCACCC
AGATCTTCTAACTCAAATGTTAAT---------AGTGTCAAGAAAGAAGAGCCTGTAGCA
AAGATTCATGCTATTGCTCACTCATCAATAGAAGAACCACTGGCTTTTATCCCTCAGCCA
CCACCCAACCCCAAGACTCGTCCAAGCTCTGCTGCCAACTCAGATCGAAGTAAGGGGAAT
GGGAAATCTAATCACAGGATACAGTCTGCAAATATATCTCCAGTGACCTCAACATACTGT
CTTTCCCCTCGACAGAAAGAACTGCAAAAACGGCTAGAACAAAAAAGAGAAAAGCTAAAG
AGAGAG---------GAAGAACAACGAAAAATAGAAGAAGAGAAAGAAAAGAAAAAAGAG
---------AATGACATGGTATTTAAAGCATGGTTGCAAAAGAAAAGAGAGCAGGTCCTA
GAAATGAGGAGAATTCAGCGAGCAAAGCAAATTGAAGATATGAATAGTAGACAGGAAAAC
AGAGATCCACAACAAGCTTTTCGATTATGGCTTAAAAAAAAGCATGAAGAGCAGTTGAAA
GAAAGAAAGACAGAAGAACTACGAAAGCAAGAGGAATGCTTATTCTTCCTTAAAGGAACA
GAGGGCCGTGAGCGGGCCTTCAAACAATGGCTACGAAGGAAACGGATCGAAAAACTAGCA
GAACAACAAGCTGTCAGAGAAAGAACTAGACAGCTCAGACTAGAAGCAAAGCATTCTAAA
CAACTGCAGAGCCACCTATAC---ATGTCAGAAGCCAAATCTTTTCGTTTTACTGATCAT
TACAAC
>Guinea_Pig|ENSCPOG00000024492|ENSCPOT00000026650
---------------------------------ATGAATGAAAATAAAGATACTGACTCA
AAAGAAAGTGGAGAATATGAAGATGACTTTGAAAAGGACCTCGAGTGGTTAATTAATGAA
AAAGAAATG---GATGCCAGCATAATGGAGATGTCTTATGAGAAGGAAGAGACATTCATT
AATCAAGAATTAAAAGAAAATGAAACAGAAGTAGAACACACAGAACAACTT---------
---TCTGATCTTGACAAATCTTTGAAGGATGAGGTTCCACCAAGAAGAAATGACTTTATT
TCTGTCCCAAGTATTCAGTCTTTGGATCGCATATCAGATTCAGATAGTGAGAACTCTTTT
CAGGAATCCAAATTAGAAAGTCAGAAAGACCTAGAAGAG---GAAGATGAGGAA------
---------GTAAGCAGGTATATTAAGGAGAAAATTATACAAGCTAACAAGCTTCTACAG
ACTCAAGAACCTGTGGATGATAAAAGGGAACGAAAACTTAAGTTCAAGGACAAATTGGTT
GATCTGGAAGTTCCTCCA---TTAGAGGACAATGATGCCTACAAAAATTATTTTGGAAGT
GAAAACAGTATGTCTGGAAAACTGTCACAGTTATGTATTTCCAATGAATTAGGACAAGAA
AATGTATTCCTGTCACTTACTGATGGAAGTTTTGAAGAAAAC---AAGGATATGAAGATA
CTGGTAGAGAGGGACGGAAAGTTTGAACTCCTGAATTTACAAGACATTGAGAGCCAGGGA
TTTTTGCCCCCCATTGGTAATGCTATTGGTGCCGAAAATGAAGCTCAGCAGTTGTTACTC
AGATCTCTCAGCTCATCTGTCAGC---------AGTGTCAAGAAAGACGAACCTACAGCG
AAGATCCAC---ATTACTCAGTCAGCAACAGGAGAGCCCTTGGCTTATGTCCCTCAGCCA
CCACCCAACCCCAAAACTCATCCACGCTCTGCTGCCACCTCAGATCGAAATAAAGGAAGT
GGAAAATCTCGTCATCGGACGCAGTCTGCCAATATACCGCCAGTAACCTCCACATACTAT
CTTTCCCTTCAACAGAAGGAACTCCAGAAACAGCTGGAAAGGAAGAAAGAAAAGCTTAAG
AGAGTGAAGGGAGTAAAACAGAACAGAAAAATACAACGTCCTGTTTCTAAAGAGAAACAA
TTTTCAAACAATGACATGGTCTTCAAAGCATGGCTGCAAAAAAAGAAAGAGAAGGTCATA
GAAATGAAAAGAATCCAACGAGCTAAGCAAATTGAGGACATGAACAACAGACAGGAAGAC
AGAGATCCACAAGAAGCTTTTCGATTATGGCTTAAGAAAAAGCACGAGGAGCAGATGAAA
GAAAGAAAGACAGAAGAACTAAGAAAGCAAGAGGAATGTTTATTTTTTCTCAAAGGAACA
GAAGGCCGGGAGAAGGCTTTTAAACAATGGCTAAAAAGGAAACGAATTGAAAAAATAGCA
GAACAACAAGCTGTGGAAGAGAGGGCCAGACAGCTCCGATTAGAAGCAAGACGTGCTAAA
TACTTGCAGAACCACCTTTGGACTATGGCAGAAGCCAGATCTTTTCGTTTCACTGATCAT
TATAAC
>Chimp|ENSPTRG00000001657|ENSPTRT00000003006
---------------------------------ATGAATGAAAATAAAGATACTGATTCA
AAGAAAAGTGAAGAATACGAAGATGACTTTGAAAAGGACCTGGAGTGGTTAATTAATGAA
AATGAAAAAAGTGATGCCAGCATAATAGAGATGGCTTGTGAGAAGGAAGAGAAT---ATT
AACCAAGACTTAAAAGAGAATGAGACAGTAATGGAGCACACCAAACGACAT---------
---TCTGATCCTGACAAATCTTTGCAGGATGAGGTCTCACCAAGAAGAAATGACATCATT
TCTGTACCAGGTATTCAACCTTTGGATCCCATATCAGATTCAGATAGTGAAAACTCTTTC
CAGGAATCCAAACTAGAAAGCCAGAAAGACTTGGAGGAGGAAGAGGATGAGGAA------
---------GTAAGGAGATATATTATGGAGAAAATTGTACAAGCTAACAAGCTTCTACAG
AATCAAGAACCGGTGAATGATAAAAGGGAGCGAAAACTTAAGTTCAAGGACCAGTTAGTT
GATTTGGAAGTTCCTCCA---CTAGAAGACACTACTACTTCTAAAAATTATTTTGAAAAC
GAAAGGAATATGTTTGGGAAACTGTCACAATTATGTATTTCCAATGATTTTGGACAAGAA
GATGTACTCCTGTCACTTACTAATGGAAGCTGTGAAGAAAAC---AAGGATAGGACAATA
CTGGTAGAGAGAGATGGAAAATTTGAACTTCTGAATTTACAAGACATTGCCAGTCAGGGG
TTTTTGCCTCCCATTAATAATGCAAATAGTACAGAAAATGACCCTCAGCAGTTGTTACCC
AGATCTTCCAACTCCTCTGTCAGT---------GGCACCAAGAAAGAAGATTCTACAGCA
AAGATTCATGCTGTCACTCACTCATCAACAGGAGAGCCGCTGGCTTATATCGCTCAGCCA
CCACTCAACCGCAAGACTTGTCCAAGCTCTGCTGTCAACTCAGATCGAAGTAAAGGGAAT
GGGAAATCTAATCACAGGACACAGTCTGCACATATCTCACCAGTGACTTCAACATACTGT
CTTTCCCCTCGACAGAAAGAACTACAAAAACAACTAGAACAAAAGAGAGAAAAACTGAAA
AGAGAG---------GAAGAGCGACGAAAAATAGAAGAAGAGAAAGAAAAAAAGAGAGAG
---------AATGACATAGTATTTAAAGCGTGGTTGCAAAAGAAAAGAGAGCAGGTCTTA
GAAATGAGGAGAATTCAGCGAGCAAAGGAAATTGAAGACATGAACAGTAGA---GAAAAC
AGAGATCCACAACAAGCTTTTCGATTATGGCTTAAAAAAAAGCACGAAGAGCAGATGAAA
GAAAGACAGACAGAAGAACTAAGAAAGCAAGAGGAATGTTTATTCTTCCTTAAAGGAACA
GAAGGCCGGGAAAGGGCCTTTAAACAATGGTTAAGAAGGAAACGGATAGAAAAAATGGCA
GAGCAACAAGCTGTCAGAGAGAGAACTAGACAGCTCCGACTAGAAGCTAAGCGTTCTAAA
CAGTTACAGCACCACCTATAT---ATGTCAGAAGCCAAACCTTTTCGTTTTACTGATCAT
TATAAC
