# Supplementary material for: Insights into the Evolution of Longevity from the Bowhead Whale Genome
Source: Cell Rep. 2015 Jan 6;10(1):112–22. doi: 10.1016/j.celrep.2014.12.008 (PMC4536333; doi:10.1016/j.celrep.2014.12.008)
Supplement: Supplemental Folder 1. Full List of Transposable Elements Distribution, Full List of Filtered and Unfiltered Gene Duplications, Gene Loss Alignments, Full List of Candidates under Selection, Selective Pressure Variation QC Alignments, and Full List of Bowhead-Specific Mutations, Related to Results [file mmc2.zip › QC Alignments/PosSites_reciprocal_group_3205_Mysticeti_modelA.fasta]

>PS_Sites|Mysticeti
------------------------------------------------------------
------------------------------------------------------NNN---
------------------------------------------------------------
------------------------------------------------------------
---------------------------------NNN------------------------
------------------------------------------------------------
---NNN------------------------------------------------------
---------------------NNN------------------------------------
------------------------------------------------------------
------------------------------------------------------------
------------------------------------------------------------
------------------------------------------------------------
------------------------------------------------------------
------------------------------------------------------------
------------------------------------------------------------
---------------------------------------------NNN------NNN---
------------------------------------------------------------
------------------------------------------------------------
------------------------------------------------------------
------------------------------------------------------------
------------------------------------------------------------
---------------------------------------
>PS_Characters|Bowhead|bmy_19211T0
------------------------------------------------------------
------------------------------------------------------ATG---
------------------------------------------------------------
------------------------------------------------------------
---------------------------------AGC------------------------
------------------------------------------------------------
---GTC------------------------------------------------------
---------------------ATT------------------------------------
------------------------------------------------------------
------------------------------------------------------------
------------------------------------------------------------
------------------------------------------------------------
------------------------------------------------------------
------------------------------------------------------------
------------------------------------------------------------
---------------------------------------------GTG------GTG---
------------------------------------------------------------
------------------------------------------------------------
------------------------------------------------------------
------------------------------------------------------------
------------------------------------------------------------
---------------------------------------
>Bowhead|bmy_19211T0
------------------ATGGCG---GCGGCGGCGGCGGCG------------------
---CTGGAAGCCTGGCAGGCGGCGTCTCGTCGGAGAAGG---CGCTCGGCGGCGATGCGT
------CCGCGGCGTAGG------------------------------------------
------------GAGGCGGCGGCGGCGGCGGCGGCCCGGGCCCCGGGAGCCCAGCCCGAG
GGT---------------------------CAGAGCGTGCCCTCTGACTGTACTGGGCCT
------------------------------------------------GCTCTTTCAGAA
ACCGTCAACAGGTGTCTTAGGAAACATCTGGAACAGCTGAAG------------GCCCCT
GTGGGGCCTCTTTCAGAAGCCATTGGAAGCCTGCATCTCGGCTCATCA---CCAGGTGAG
TCAGATGTGGCCCCTGGCTCCGTCCCAGAA---------GAGACCCCAGTCACAGGATCC
TGCCGTTTGAAGTGTGTGTGTTACGGCGTTGGGAACTTCGCCACCTGCGTCATAGCTAGA
AACCAGCTCGCGTTTTTGCTTCTCTTTCTGGAAAAGTGCCAGATACCCAGAAGTCACTGC
TGGGTGTATGACCCTCTGTTTAGCCAGCTGGAAATTGCGGTTCTTAGCACCCTTGGTGTG
GTTGTTCTCAGTGAGAACGAGGAAGGAAAACGGAGTGTGTACGGCGAGCCCACTGTCTTT
TACATGCTCCACTGTGGGACGGCGCTCTACAACAACCTTCTATGGAGGAACTGGTCCATA
GATGCCCTTTCCAAGATGGTCATCGTTGGGAACAGTTTCAGAGGACTCGAGGAAAGGTTG
TTGACAAGGATTCTGCAGAAACATTATCCGTATGTTGCAAAGATTGTGAAAGGAGTGGAG
GAGCTGGCATTCCCTCAGACCTCACAGTACACAGACGTATTTAATGACACCTCCGTCCAC
TGGTTTCCTGTACAAAAGCTAACACAACTCTCCACGGACACTTGGGCCTTTCGGGAAGAA
CCAGATTACCAGGACTGTGAGGATCTCGAGATCATCAGGAAC---AAGACGGAGGATCCT
TCAGCCCGA------------CTG------ACT---------------------------
------------------------------------------------------------
---------------------------------------
>PS_Characters|Minke|BACU008832
------------------------------------------------------------
------------------------------------------------------------
------------------------------------------------------------
------------------------------------------------------------
------------------------------------------------------------
------------------------------------------------------------
---GTC------------------------------------------------------
---------------------ATT------------------------------------
------------------------------------------------------------
------------------------------------------------------------
------------------------------------------------------------
------------------------------------------------------------
------------------------------------------------------------
------------------------------------------------------------
------------------------------------------------------------
---------------------------------------------GCG------GTG---
------------------------------------------------------------
------------------------------------------------------------
------------------------------------------------------------
------------------------------------------------------------
------------------------------------------------------------
---------------------------------------
>Minke|BACU008832
------------------ATG---------------------------------------
------------------------------------------------------------
------------------------------------------------------------
------------------------------------------------------------
---------------------------------------------------ACCACGCCA
TTTTTTCTCAACAGGGAGGACCTGCTTATCTCTGATTTCTGGAGTTCAGCACTA---GAA
ACCGTCAACAGGTGTCTTAGGAAACATCTGGAACAGCTGAAG------------GCCCCT
GTGGGGCCTCTTTCAGAAGCCATTGGAAGCCTGCATCTCGACTCATCA---CCAGGTGAG
TCAGATGTGGCCCCTGGCTCCGTCCCAGAA---------GAGACCCCAGTCACAGGATCC
TGCTGTTTGAAGTGTGTGTGTTACGGCGTTGGGAACTTCGCCACCTGCGTCATAGCTAGA
AACCAGCTCGCATTTTTGCTTCTCTTTCTGGAAAAGTGCCAGATACCCAGAAGTCACTGC
TGGGTGTATGACCCTCTGTTTAGCCAGCTGGAAATTGCGGTTCTTAGCACCCTTGGTGTG
GTTGTTCTCAGTGAGAACGAGGAAGGAAAACGGAGTGTGTACGGCGAGCCCACCGTCTTT
TACATGCTCCACTGTGGGACGGCGCTCTACAACAACCTTCTGTGGAGGAACTGGTCCATA
GATGCCCTTTCCAAGATGGTCATCGTTGGGAACAGTTTCAGAGGACTCGAGGAAAAGTTG
TTGACAAGGATTCTGCAGAAACATTATCCGTATGTTGCAAAGATTGCGAAAGGAGTGGAG
GAGCTGGCATTCCCTCAGACCTCACAGTACACAGACGTATTTAATGACACCTCCGTCCAC
TGGTTTCCTGTACAAAAGCTAACACAACTCTCCACGGACACTTGGGCCTTTCGGGAAGAA
CCAGATTACCAGGACTGTGAGGATCTCGAGATCATCAGGAAC---AAGACGGAGGATCCT
TCAGCCCCTGACCTGAACCCGCTG------------------------------------
------------------------------------------------------------
---------------------------------------
>Horse|ENSECAG00000016288|ENSECAT00000017081
------------------------------------------------------------
------------------------------------------------------------
------------------------------------------------------------
------------------------------------------------------------
------------------------------------------------------------
------------------GACCTGCTTATCTCTGATTTCTGGAGTTCAGCACTA---GAC
ACCATCAACAGATGTCTTACGAAGCATCTAGAACAGCTGAAG------------GCCCCT
GTGGGGAGTCTTTCAGAAGCCCTGGGAAACCTGCATCTTGGCTCATCA---CCGGGTGAG
TCAGCTGTGGCCACAGGCTCCATCCCAGGA---------GACACCCTGGCCACAGGAAGC
TGCCATTGGAAGTGCGTGTGTTACGGCATTGGGAACTTTGCCACCTGCATCATAGCCAGA
ATCCAGCTAACGTTTCTGCTCCTCTTCCTGGAGAAATGCCACATCCCGAGAAGTCACTGC
CGGGTGTATGACCCTCTGTTCAGCCCACTCGAAACTGCAGTCCTTCAGAGCCTTGGCGTG
ACTGTCCTCAGTGAGAACGAGGCGAGAAAACGGAACGTTGGTGGTGAGCCCACCATCTTT
TACATGCTGCACTGTGGGACGGCCCTGTACAACAACCTCTTATGGAGCAACTGGTCGGTC
GAGGCGCTGTCCAGGCTGGTCATCATTGGGAACAGCTTCAGAGGCCTGGAGGAGAGGTTG
TTGACAAGGATTCTACAGAAAAATTACCCCTACGTTGCGAAGATTTTAAAAGGACTGGAG
GAGCTTGAATTTCCTCAGACGTCCCAGTACATGGACATATTTAACGATACCTCTGTCCAG
TGGTTCCCTGTACAGAAGCTCAAACAACTCTCCACGGACACGTGGGCGTTTCGGGACGAA
CCCGATTATCAGGACTGTGAGGACCTGGAAATCATCAGGAAC---GGGACACAAGAAGCT
TCAGCT------------GCTGAC------------------------------------
------------------------------------------------------------
---------------------------------------
>Microbat|ENSMLUG00000007995|ENSMLUT00000007993
CAG---------------AGGACA---ATGGCGGCGGCGGCG------------------
---CTGGAGCCCTGGCGGGCCGCGGCTCCGCGGAGAAGG---CGCTCAGCGGCTCGGCGT
------CCGCGGACGAGG------------------------------------------
------------CCGGCGGCGGCGGCGGCCGGG------GACCCGGAGGCGGATCCCGAG
GTGGACGACGGAGTCGTGCTTCGTCGCGTTCGGGAGGCC---------------------
------------AGGGAAGACCTGCGCGTTTCTGACTTCTGGAGCTCAGCGCTA---GAA
ACCATCAACACATGTCTTAAGAAACATCTTGAACAACTGGAT------------GCCCCT
GTGGGGGCTCTTTCGGAAGCCATTGGAAGCCTGCACCTAGACTCCTCA---CCAGATGAC
TCGGGGGTGGCTCCGGGCTCCATCCCGGGA---------GAGACCCTGGTCCCGGGGACC
GGAGGGTGGAAGTGTGTGTGCTACGGCGTCGGGAACTTTGCCACCTGCGCCATCGCTAGA
AGCCAGCTCGCGTTCTTGCTTCTCTTCCTGGAAAAGTGCCAGATTCCCAGAAGCCACTGC
TGGGTGTATGACCCTCTGTTTAGCCAACTGGAAATTGCAGTCCTTACCACCCTGGGGGTG
ACTGTCCTCGGTGAGAACGAGGAAGGGAAGCGGAGTGTGCGCGGCCAGCCCACCGTCTTT
TACATGCTGCACTGCGGGACGGCCCTGTACAACAACCTCCTGTGGAGCAACTGGTCAGCG
GATGCCCTTTCCAAGATGGTCATCATCGGGAACAGCTTCCGAGGCCTGGAGGAAAGGTTG
TTGACAAAGATTCTGCAGAAAAACTATGCCTATGTTGCAAAGGTTTTAGAAGGACTGGAG
GAGCAGGCGTTTCCCCAGACGGCACAGTACTCGGACGGGTTTAATGACACCTCTGTGCAC
TGGTTCCCAGTCCAGAAGCTAAAAGCAGCTCCCCACGACACGTGGTCT---CGGGAAGAG
CCGGATTACCGGGACTGCGAGGACCTCGAGATCATCAGGAAC---CAGGCA---GGTGCC
TCAGCT------------ACCGGC------------------------------------
------------------------------------------------------------
---------------------------------------
>Gibbon|ENSNLEG00000007734|ENSNLET00000009853
------------------ATGGCTGCGGCCACAGCTGCGGCG------------------
---CTGGAATCCTGGCAGGCGGCGGCTCCGCGGAAGAGG---CGCTCGGCGGCTAGACGG
------CCGCGGCGGAGG------------------------------------------
------------GAGGCGGCGACC------------CGAAGCCCCGAGGCGGAGTTCGAG
TCTGACAGCGGAGTCGTGCTTCGTCGCATCTGGGAGGCT---------------------
------------GAGAAGGACCTGTTTATCTCTGATTTCTGGAGTTCAGCACTA---GAA
ACCATCAATAGATGTCTCACAAAACATCTGGAACAACTGAAG------------GCCCCT
ATGGGGACTCTTTCGGACATCTTTGGAAACCTGCATCTTGACTCATTG---CCAGAGGAG
TCAGATGTGGCCCCTGATTCTATCCCAAGA---------GAGACCCTAGTCACAGGAACC
TGCCATTTGAAGTGTGTGTGTTACGGCATTGGGAACTTTGCCACCTGCATCATAGCTAGA
AACCAGCTAACGTTTTTGCTGCTTTTGTTGGAAAAGTGCCAGATTCCCAGAAGTCACTGT
TGGGTATATGACCCTCTGTTTAGCCAACTTGAAATTGAAGTACTTAACACCCTTGGTGTG
ACTGTTCTCAGTGGGAACGAGGAAGGGAAACGGAGTATTCGCGGGGAGCCTACCATCTTT
TACATGGTCCATTGTGGGACGGCCTTGTACAACAATCTTTTATGGAGTAACTGGTCTGTA
GATGCCCTTTCTAAGATGGTCATCATTGGGAACAGTTTCAAAGGACTTGAGGAGAGGTTG
TTGGCAAGGATTCTGCAGAAAAATTATCCCTACATTGCCAAGATTTTAAAAGGACTGGAG
GAGCTTGAGTTTCCTCAGACTTCACAATACATGGACATATTTAATGATACTTCTGTCCAC
TGGTTCCCTGTGCAAAAGCTAGAACAGCTCTCCACAGATATTTGGGAATTTCAGGAAGAA
CCAGATTATCAGGACTGTGAGGACCTAGAAATCATCAGGAAC---AAGAGAGAAGATCCT
TCTGCT------------ACTGAC------------------------------------
------------------------------------------------------------
---------------------------------------
>Cow|ENSBTAG00000012277|ENSBTAT00000016280
------------------ATGGCG---GCGGCGGCGGCGGCGGCGGCGGCGGCGGCGGCG
ACACGAGAAACCTGGCGGGCGGCATCTCCGCGGAGAAGG---CGCTCAGCGGCTCGGCGT
------CCGAAGCGGAGG------------------------------------------
------------GAGGCTGCGGCGGCCGCTGGG------ACCCCGGGAGCCGAGCCCGAG
GTGGACGGTGGAGTCGTGCTTCGTCGCATCCAGGAAGCC---------------------
------------AGGGAGGACCTGGTTATCTCTGACTTCTGGAGCTCAGCACTA---GAA
ACCATCACCGGGTGTCTCCGGAAACACCTGGAACAGCTGAGG------------GCCCCC
GAGGGGTCTCTCTCGGAAGCCCTGGGACACCTACATCTCGACGCCCCC---CCGGTAGAG
GCAGATGCGACCCCTGGCTCCGTCCCGGAA---------GAGACCCTGGTCCCAGGGACC
TGCTGCTTCAAGTGTGTGTGTTACGGCGTCGGGAAGTTCGCCAGCTGCATCATAGCTAGA
AGCCAGCTGGCGTTTTTGCTCCTCCTTCTGGAGCGGTGCCAGATCCCCAGGAGTCACTGC
TGCGTGTACGACCCTCTGTTTAGTCGACTAGAAATCGCGGTCCTCAACGCCCTGGGCGTG
GTGGTTCTCGGGGATAATGAGGAGGGGAAGCGGAGCGTGTGCGGGGAGCCCACCATCTTC
TACATGCCGCACTGCGGGACGGCGCTCTACAACAACCTACTGTGGAGGAACTGGTCGGTG
GACGCCCTTTCCAAGGTGGTCATCATCGGCAACAGCTTCGGGGGGCTCGAGGAGAGGTTG
TTGACGAGGATTCTGCATAAACATTACCCATACGTTGCAAAGATTCTGACAGGCCTGGAG
GAGCTGGCGTTCCCTCAGACCCCAAGGTACATGGACGTGTTTAATGACACCTCTCTCCAC
TGGTTTCCTGTACAAAAGCTAACACAGCTCCCCACGGACACTTGGGCGTTTCGGGAAGAG
CCAGATTACCAGGACTGTGAGGACCTCGAGATCATCAGGAAG---AAGACAGAGCCTCCC
TGCGCT------------GACCTG------------------------------------
------------------------------------------------------------
---------------------------------------
>Mouse|ENSMUSG00000029346|ENSMUST00000146510
------------------------------GCGGCGGCGGCT------------------
---CTCGAGCCCTGGAGCGCGGTGGCTCCGCGGAGGAGGAAGCGCGCGGCGGGAAGGCGA
------CCGCGGCCG---------------------------------------------
---------GGCGAG------------------------GGGCCCCGGGCCGAGCCGGAG
GCGGACGGCGAAGCGGTGCTACGCCGCCTGCGGGAGGCC---------------------
------------GAGGAGGACCTGCGGATCTCTGATTTCTGCAGTTCGGCACTG---GAA
ACCATCACCGAGTGTCTTAGGAAACAGTTGGAGCAACTGCAG------------CCC---
---------CTAACAGAAGCCCTTGGAAGGCTGCACCTTGGCTCATCGTTGCCT------
------------------AGTGCGTCACAG---------GAGCCCTTGGCTTCAAGCGCC
TCCCATGTGAAGTGTGTGTGCTACGGTCTTGGGACCTTTGCCTCCTGCCCCACTGCTCGG
ATCCAGCTTGCTTTTATGCTTCTCTTTCTAGAGAAGTGCCAGGTCCCCAGAAGTCACTGC
TGGGTCTATGACCCTCTGTTCAGTCAGACTGAGGTTTCCGTTCTCACCTCCCTCGGCGTG
ACTGTCCTCAGTGAGAATGAGGAAGGCAAGCGCAGTGTCCAGGGCCAGCCCACTGTCTTC
TACATGCCACACTGTGGGACAGCTCTATACAACAACCTGCTGTGGAGCAACTGGTCTGCA
GACGCCCTGTCCAGGGTGCTCATCATCGGGAACAGCTTCCGAGGCCTTGAGGAAAGGTTG
TTGGCGAGGATTCTGCAGGAAAATTACCCCTACATTGCAAAGATTCTGAAAGGCCTGGAG
GAGGTCCCACTGCCGCAGACTCCCCAGTACACTGACACCTTTAATGATACATCTGTCCAC
TGGTTCCCACTATTGAAGCTGGAAGGACTGCCTGGGGACCTGTGGGCATCCCAGGAAGAG
CCTGACTACCAGGACTGTGAGGACCTGGAGATCATCAGGAAA---GCTACAGATCGCTCA
GCTGGA------------GTAACA---------GGACAGTTCTCTCCACCTGGGCCAGGA
GCCACGGTGCACACCACACCAGATCCTTTGCCCGGCCAGGAATACAGGCCGACTGGGGAC
ACTGAGTCACATCCTGCCCTGGTGGCCTGGTCTCCCAAA
>Chimp|ENSPTRG00000014195|ENSPTRT00000026523
------------------ATGGCTGCGGCCGCAGCTGCGGCG------------------
---CTGGAATCCTGGCAGGCGGCCGCTCCGCGGAAGAGG---CGCTCCGCGGCTCGACGG
------CCGCGGCGGAGG------------------------------------------
------------GAGGCGGCGCCC------------CGGGGCCCCGAGGCGGAGTTCGAG
TCTGACAGCGGAGTCGTGCTTCGTCGCATCTGGGAGGCT---------------------
------------GAGAAGGACCTGTTTATCTCTGATTTCTGGAGTTCAGCACTA---GAA
ACCATCAATAGATGTCTCACAAAACATCTGGAACAACTGAAG------------GCCCCT
GTGGGGACTCTTTCAGACATCTTTGGAAACCTGCATCTTGACTCATTG---CCAGAGGAG
TCAGATGTGGCCACTGATTCTATCCCAAGA---------GAGACCTTGGTCACAGGAACC
TGCCATTTGAAGTGTGTGTGTTACGGCATTGGGAACTTTGCCACCTGCATCGTAGCTAGA
AACCAGCTAACGTTTTTGCTGCTTTTGTTGGAAAAGTGCCAGATTCCCAGAAGTCACTGT
TGGGTATATGACCCTCTGTTTAGCCAACTTGAAATTGAAGTCCTTAACACCCTTGGTGTG
ACTGTTCTCAGTGAGAACGAGGAAGGGAAACGGAGTATTCGCGGGGAGCCTACCATCTTT
TACATGCTCCATTGTGGGACGGCCTTGTACAACAATCTTTTATGGAGTAACTGGTCAGTA
GATGCCCTTTCTAAGATGGTCATCATTGGGAACAGTTTCAAAGGACTTGAGGAGAGGTTG
TTGGCAAGGATTCTGCAGAAAAATTATCCCTACATTGCAAAGATTTTAAAAGGACTGGAG
GAGCTTGAGTTTCCTCAGACTTCACAATACATGGACATATTTAATGATACCTCTGTCCAC
TGGTTCCCTGTGCAAAAGCTAGAACAGCTCTCCATAGATATTTGGGAGTTTCGGGAAGAA
CCAGATTATCAGGACTGTGAGGACCTTGAAATCATCAGGAAC---AAGAGAGAAGATCCT
TCTGCT------------ACTGAC------------------------------------
------------------------------------------------------------
---------------------------------------
>Macaque|ENSMMUG00000023443|ENSMMUT00000032986
------------------------------------------------------------
---------------------GCGGCTCCGCGGAAGAGG---CGCTCGGCGGCTCGACGG
------CCGCGGCGGAGG------------------------------------------
------------GAGGCGGCGCCC------------CGGAGTCCCAAGGCGGAGTTCGAG
TCTGACAGCGGAGTCGTGCTTCGTCGCATCTGGGAGGCT---------------------
------------GAGAAGGACCTGTTTATCTCTGATTTCTGGAGTTCAGCACTA---GAA
ACCATCAATAGATGTCTCACAAAACATCTGGAACAGCTGAAG------------GCCCCT
GTGGGGTCTCTTTCTGACATCTTTGGAAACCTGCATCTTGACTCATTG---CCAGATGAG
TCAGATGTGGCCCCTGATTCTATCCCAAGA---------GAGACCCTGGTCACAGGAACG
TGCCATTTGAAGTGTGTGTGTTACGGCATTGGGAACTTTGCCACCTGCATCATAGCTAGA
AACCAGCTAACGTTTTTGCTGCTTTTGTTGGAAAAGTGCCAGATTCCCAGAAGTCACTGT
TGGGTATATGACCCTCTGTTTAGCCAACTTGAAATTGAAGTACTGAACACCCTTGGTGTG
ACTGTTCTCAGTGAGAATGAGGAAGGGAAACGGAGTATTCGCGGGGAACCTACCATCTTT
TACATGCTCCATTGTGGGACGGCCTTGTACAACAATCTTTTATGGAGTAATTGGTCAGTA
GATGCCCTTTCTAAGATGGTCATCATTGGGAACAGTTTCAAAGGACTTGAGGAGAGGCTG
TTGGCAAGGATTCTGCAAAAAAATTATCCCTACATTGCAAAGATTTTAAAAGGACTGGAG
GAGCTTGAGTTTCCTCAGACTTCACAATACATGGACATATTTAATGACACCTCTGTCCAC
TGGTTCCCCATGCAAAAGCTAGAACAGCTCTCCACAGATATTTGGGAGTTTCAGGAAGAA
CCAGATTATCAGGACTGTGAGGACCTTGAAATCATCAGGAAC---AAGACAGAAGATCCT
TCCACT------------ACTGAC------------------------------------
------------------------------------------------------------
---------------------------------------
>Rabbit|ENSOCUG00000006293|ENSOCUT00000006293
---------------------ACG---GCGGCGACGGCGGCG------------------
---CAATCGAGGGCTCGGGCC---------------CGG---TTCACCCACGCGCGGCGG
CAAGGCCCCCGATCACGCGCCGCCCCGCCT---------ACCGCAGCTCCCGGCCAGCCG
GCGCGCGGTGATGACGTGGCGTCA------------CAGGGTCCCGAGGCGGGGCTCGAG
GCAGACCCTGGAGTCGTGCTTCGTCGCCTCCGGGAGGCT---------------------
------------GAGGGAGACCTGCTCCTCTCGGACTTCTGGAGTTCAGCACTA---GAC
ACTGTCAACAGGTGTCTTACAAAACATCGGGAGCAACTGGAG------------GCCCCG
GTGGGGTCTCTCTCTGGAGCCCTGGGAAGGCTGCATCTG---------------GCTGAG
TCAGCCGTGGCCCCTGGCTCTGCGCCGGCA---------GACGTGGTGGCCCCTGGAGCC
TGCCAGCTCAAGTGTGTGTGCTACGGCCTCGGCAGCTTTGCCACGTGTGTCGTAGCGAGA
AACCAGCTAGCGTTTTTGCTCCTCCTCCTGGAAAAGTGCCAGATCCCCAGAAGTCACTGC
TGGGTGTATGACCCTCTGTTCAGCCCACTTGAAATTGCAGTTCTGAACCGCCTCGGTGTG
GCTGTTCTGAGCGAGAACGAGGAAGGAAAGCGGAGTGTTGCTGGCGAGCCCACCCTCTTC
TACATGGTGCACTGTGGGACGGCCTTGTACAACAACCTCTTGTGGAGGAACTGGTCTGTG
GACGCGCTTTCCAAGATGCTCATCATCGGCAACAGCTTCACGGGGCTGCAGGAAAGGTTG
TTGACAAGGACCCTGCAGAAGAGCTACTCCTACATTGCGAAGGTCCTGAAGGGACTGGAG
GAGCTGGAGTTCGCCCAGACGGCCCAGTACGTGGACACCTTTAACGACACTGCTGTCCAC
TGGTTCCCTGTGCAGAAGCTACAGCAGCTCTCCACGGAGGTCTGGACGTTCCGGGAAGAA
CCCGAGTATCAGGACTGCGAGGACCTGGAGATCATCAGGAAGGAGAGACGGAAGAGCCCG
CAGCCC------------CTGAGC------------------------------------
------------------------------------------------------------
---------------------------------------
>Marmoset|ENSCJAG00000008709|ENSCJAT00000016923
------------------ATGGCTTCCGCCTCGGCTGCCGCG------------------
---CCGGAATCCTGGCAGGCGGCTGGTCCGCGGAAGAGG---CGCTCGGCGGCGCGACGG
------CCACGGCGGAGG------------------------------------------
------------GAAGCGGCGCCC------------CGGGACCCCGAGGCGGAATTCGAG
GCTGACAGCGGAGTCGTGCTTCGTCGCATCTCGAACGCT---------------------
------------GGGAAGGACCTGTTGATCTCTGATTTCTGGAGTTCAGCACTA---GAA
ACCATCAATGAATGTCTCACAAAACATCTGGAACAGCTGAAG------------GCCCCT
GTGGGTACTCTTTCGGACACCTTTGGAAAGCTGCATCTTGACTCATCG---CCAGATGAG
TCAGATGTGGCCCCTGACTCTATCCCAGGA---------GAGACCCCGGGCACAGGAACC
AGCCGTTGGAAGTGTGTGTGTTACGGCATTGGGAACTTTGCCACCTGCATCATTGCTAGA
AACCAGCTAACGTTTTTGCTGCTTTTGTTGGAGAAGTGCCAGATTCCCAGAAGTCACTGT
TGGGTGTATGACCCTCTGTTCAGCCAACTTGAAATTGAAGTACTTAACATCCTTGGTGTG
ACTGTTCTCAGTGAGAACGAGGAAGGGAAACGGAGTATTCGTGGGGAGGCTACCATCTTT
TACATGCTCCATTGTGGGACGGCCTTGTACAACAATCTTTTATGGAGTAACTGGTCAGTA
GATGCCCTTTCTAAGATGGTCATTATTGGGAACAGTTTCAAAGGACTGGAGGAAAGGTTG
TTGGCAAGGATTCTGCAGAAAAATTATCCCTACATTGCAAAGATTTTAAAAGGACTGGAG
GAGCTTGAGTTTCCTCAGACTTCACAGTACATGGACATGTTTAATGATACCTCTGTCCAC
TGGTTCCCTGTACAAAAGCTACAACAGCTCTCCACAGATGCTTGGGAGTTTTGGGAAGAA
CCAGATTATCAGGACTGTGAGGACCTTGAAATCATCAGGAAC---AAGACAGAAGATCCT
TCAGCT------------ACTGAC------------------------------------
------------------------------------------------------------
---------------------------------------
>Gorilla|ENSGGOG00000004994|ENSGGOT00000005020
------------------ATGGCTGCGGCCGCAGCTACGGCG------------------
---CTGGAATCCTGGCAGGCGGCGGCTCCGCGGAAGAGG---CGCTCCGCGGCTCGACGG
------CCGCGGCGGAGG------------------------------------------
------------GAGGCGGCGCCC------------CGGGGCCCCGAGGCGGAGTTCGAG
TCTGACAGCGGAGTCGTGCTTCGTCGCATATGGGAGGCT---------------------
------------GAGAAGGACCTGTTTATCTCTGATTTCTGGAGTTCAGCACTA---GAA
ACCATCAATAGATGTCTCACAAAACATCTGGAACAACTGAAG------------GCCCCT
GTGGGGACTCTTTCGGACATCTTTGGAAACCTGCATCTTGACTCATTG---CCAGAGGAG
TCAGATGTGGCCACTGATTCTATCCCAAGA---------GAGACCTTGGTCACAGGAACC
TGCCATTTGAAGTGTGTGTGTTACGGCATTGGGAACTTTGCCACCTGCATCATAGCTAGA
AACCAGCTAACGTTTTTGCTGCTTTTGTTGGAAAAGTGCCAGATTCCCAGAAGTCACTGT
TGGGTATATGACCCTCTGTTTAGCCAACTTGAAATTGAAGTCCTTAACACCCTTGGTGTG
ACTGTTCTCAGTGAGAACGAGGAAGGGAAACGGAGTATTCGCGGGGAGCCTACCATCTTT
TACATGCTCCATTGTGGGACGGCCTTGTACAACAATCTTTTATGGAGTAACTGGTCAGTA
GATGCCCTTTCTAAGATGGTCATCATTGGGAACAGTTTCAAAGGACTTGAGGAGAGGTTG
TTGGCAAGGATTCTGCAGAAAAATTATCCCTACATTGCAAAGATTTTAAAAGGACTGGAG
GAGCTTGAGTTTCCTCAGACTTCACAATACATGGACATATTTAATGATACCTCTGTCCAC
TGGTTCCCTGTGCAAAAGCTAGAACAGCTCTCCATAGATATTTGGGAGTTTTGGGAAGAA
CCAGATTATCAGGACTGTGAGGACCTTGAAATCATCAGGAAC---AAGAGAGAAGATCCT
TCTGCT------------ACTGAC------------------------------------
------------------------------------------------------------
---------------------------------------
>Rat|ENSRNOG00000000662|ENSRNOT00000000826
------------------------------GTCGTGGCGGCT------------------
---TCCGAACGGTGGAGTGCAGTGGCC---CGGCGGAGGAAGCGCGCGGCAGGGAGACGG
------CCGCGGCAG---------------------------------------------
---------GGCGAG------------------------GAGCCCCAGGCAGAGCCGGAG
GCGGACAGCGAGGCGGTGCTGCGCCGCCTGCTGGAGGCC---------------------
------------GAGGAGGACCTGCGGATCTCTGATTTCTGCAGTTCAGCTCTG---GAA
ACCATCACCGAGTGTCTTAGGAAGCAGCTGGAGCAACTGCAG------------TCC---
---------CTAACGGAAGCTCTTGGAAGACTGCACCTTGGCTCATCA---CCT------
------------------GGTGGGTCCGGG---------GAGCCCTTGGCCTTAAGCACC
TCGAATGTGAAGTGTGTATGCTATGGTCTTGGGACCTTTGCCTCCTGCCCCGCTGCTCGG
ATCCAGCTTGCTTTTTTGCTTCTCTTTCTGGAGAAGTGCCAGATCCCCAGAAGTCACTGC
TGGGTCTATGACCCTCTATTCAGTCAGACTGAGGTTTCCGTTCTCACCTCCCTGGGTGTG
ACAGTCCTCAGTGAGAATGAGGAAGGCAAGCACAGTGTCCAGAGCCAGCCCACTGTCTTC
TACATGCCACACTGTGGGACAGCTCTATACAACAACCTGCTGTGGAGCAACTGGTCTGCA
GATGCCCTGTCCAGGGTGGTCATCATCGGGAACAGTTTCCAAGGCCTCGAGGAAAGGTTG
TTGGCGAGGATTCTTCAGGAAAATTACTCATACATTGCAAAGGTG---------------
------------------------------------------------------------
------------------------------------------------------------
------------------------------------------------TCTGACAGAATA
GCTGGG------------CTGGGG------------------------------------
------------------------------------------------------------
---------------------------------------
>Opossum|ENSMODG00000010697|ENSMODT00000013646
------------------ATGGAGGCGACCGCAGCT------------------------
------GATGAATGGAGGACTGTCCCGAAGCGCAGG---------------GGGCGGCGC
------CCGAGACCA---------------------------------------------
---------GCCAAGCTGCACATG------------GCAGACGGGGACCCTGAGATGGGC
GGGGATGGCGATGCAGTACGAAGGCGGGTCTGTGAGGCC---------------------
------------CGGGAGGACTTGGTCACCTCTGATTTCTGGCGTTTAACAGAG---GAA
CTCATCCAGAAGTGTTTTACTAAACCTAAGGACCAACTACAGGAAAGTCCAGAGCCC---
---------ATTTCAGAAGTCCTTGAACATCTCTGTCTCGAACCATCA---CAGCACCCA
GTTGAGGCACCCAATTCCAACTTGAGGAAA---------GAGTCATTAGAG---AGGACA
AGCCATTTTAAGTGTGTTTGCTATGGAATTGGGAAGTTTGCTTCATGTGTAATAGCTCGA
AATCAACTAGCATTTTTACTTCTCTTTCTGGAAAAGTTACAGATTCCCAGAAATCACTGC
TATATATTTGATCCTCTCTTTAATGAACTTGAAATTTCAGTTCTTAATGCCTTTGGTCTT
ACTGTTCTCAATGAGAATGAGGAAGGAAAACGGAACATCTGTGGTGAACCCACCATTTTT
TACATGATCCACTGTGGAACGGCTTTGTATAATAATCTATTATGGAGTAACTGGTCCGTC
GATTCTCTTTCCAAGGTGATGATCATTGGAAATAGTTTCAAAGGAATTGAAGCAAAGTTG
TTAACAAGGATTCTGCAGGAAAATTACCCCTATGTAGCAAAGATTTTAAAGGGAATAGAA
GAAATTGAATTTCCCCAGACATCACAATATATGGATGTATTTAATGATACTGCCATCCTT
TGGTTTCCTTTACAAAACCTGAAGGAGTTCCCCAGTGAAATGTGGACATTCCAAGATGGG
CCAGTCTATTCAGAAACTGAAGAGCTGGAAATCATCAGGAACAAGAGGAAGTTGACTCAG
CCCTTT------------CTTCAG------------------------------------
------------------------------------------------------------
---------------------------------------
>Orangutan|ENSPPYG00000011665|ENSPPYT00000013542
------------------ATGGCTGCGGCCGCAGCTGCGGCG------------------
---CTGGAATCCTGGCAGGCGGCGGCTCCGCGGAAGAGG---CGCTCGGCGGCTCGACGG
------CCGCGGCGGAGG------------------------------------------
------------GAGGCGGCGCCC------------CCGGGCCCCGAGGCGGAGTTCGAG
TCTGACAGCGGAGTCGTGCTTCGTCGCATCTGGGAGGCT---------------------
------------GAGAAGGACCTGTTTATCTCTGATTTCTGGAGTTCAGCACTA---GAA
ACCATCAATAGATGTCTCACAAAACATCTGGAACAACTGAAG------------GCCCCT
GTGGGGACTCTTTCGGACATCTTTGGAAACCTGCATCTTGACTCATTG---CCAGAGGAG
TCAGATGTGGCCCCTGATTCTATCCCAAGA---------GAGACCCTGGTCACAGGAACC
TGCCATTTGAAGTGTGTGTGTTACGGCATTGGGAACTTTGCCACCTGCATCATAGCTAGA
AACCAGCTAACGTTTTTGCTGCTTTTGTTGGAAAAGTGCCAGATTCCCAGAAGTCACTGT
TGGGTATATGACCCTCTGTTTAGCCAACTTGAAACTGATGTACTTAACACCCTTGGTGTG
ACTGTTCTCAGTGAGAACGAGGAAGGGAAACGGAGTATTCGCGGGGAGCCTACCATCTTT
TACATGCTCCATTGTGGGACGGCCTTGTACAACAATCTTTTATGGAGTAACTGGTCAGTA
GATGCCCTTTCTAAGATGGTCATCATTGGGAACAGTTTCAAAGGACTTGAGGAGAGGTTG
TTGGCAAGGATTCTGCAGAAAAATTATCCCTACATTGCAAAGATTTTAAAAGGACTGGAG
GAGCTTGAGTTTCCTCAGACTTCACAATACATGGACATATTTAATGATACCTCTGTCCAC
TGGTTCCCTGTGCAAAAGCTAGAACAGCTCTCCACAGATATTTGGGAGTTTCGGGAAGAA
CCAGATTATCAGGACTGTGAGGACCTTGAAATCATCAGGAAG---AAGAGAGAAGATCCT
TCTGCT------------ACTGAC------------------------------------
------------------------------------------------------------
---------------------------------------
>Elephant|ENSLAFG00000013361|ENSLAFT00000013362
------------------ATGACGTCT---------AAGGAG------------------
---CTAGAACCCTGGCGGGCGGCATCTCGGCGGAAAAGG---CGCTCGGCTGCGCGGCGA
------CCAGGGCAGAGA------------------------------------------
------------GAGGCGGCAGCC------------CGGGGCGCCGAGGGGGACCCCGAG
GCGGACAGTGCAGCCGTACTTCGTCGTATCCGGGAGGCC---------------------
------------GGGGAGGACCTGCTTCTCTCTGATTTCTGGAGTTCAGCACTA---GAA
ACCATCAACAGGTGCCTTAGGAAACATCAGGAACAACTGAAG------------GCCCTT
GTAGGGACTCTTTCAGAAGCCCTCGGAAACCTGCATCTTGACTCATTG---CCACACGAG
CCAGACGTGGCCTGTGACTACATCCCGGGGGAGACTGGGGAGACCCTGGTCACAGGAGCC
TGCCCCTTGAAGTGCGTGTGTTACGGCATTGGGAACTTTGCCACCTGCGTCATAGCTAGA
AACCAGCTAACGTTTTTGCTGCTTTTCCTGGAAGAGTGCCAGGTTCCCAGAAGTCACTGC
TGCGTGTATGACCCTCTGTTCAGCCAAGTGGAGATTGCAGTTCTGAACGCCCTGGGTGTG
ACTGTGCTCAGTGAGAACGAGGAAGGAAAGCGGAGCATTTGTGATGAGCCCACCATCTTT
TATATGCTCCATTGTGGGACAGCTTTGTACAACAATCTTTTATGGAGTAACTGGTCAGTA
GATGCCCTTTCCAAAATGGTCATCATTGGAAACAGCTTCAGAGGACTTGAGGAAAGGTTG
TTGACAAGGATTCTGCAGAAAAATTATTCCTACATTGCAAAGGTATCT------------
------------------------------------------------------------
------------------------------------------------------------
---------------------------------ATCTGGACA---AAG------------
---GGA------------ACGGGA------------------------------------
------------------------------------------------------------
---------------------------------------
>Human|ENSG00000100104|ENST00000215917
------------------ATGGCTGCGGCCGCAGCTGCGGCG------------------
---CTGGAATCCTGGCAGGCGGCGGCTCCGCGGAAGAGG---CGCTCCGCGGCTCGACGG
------CCGCGGCGGAGGGAGGCGGCGCCCCGGGGGAGAGAGGCGGCGCCC---------
---CGGGGGAGAGAGGCGGCGCCC------------CGGGGCCCCGAGGCGGAGTTCGAG
TCTGACAGCGGAGTCGTGCTTCGTCGCATCTGGGAGGCT---------------------
------------GAGAAGGACCTGTTTATCTCTGATTTCTGGAGTTCAGCACTA---GAA
ACCATCAATAGATGTCTCACAAAACATCTGGAACAACTGAAG------------GCCCCT
GTGGGGACTCTTTCAGACATCTTTGGAAACCTGCATCTTGACTCATTG---CCAGAGGAG
TCAGATGTGGCCACTGATTCTATCCCAAGA---------GAGATCTTGGTCACAGGAACC
TGCCATTTGAAGTGTGTGTGTTACGGCATTGGGAACTTTGCCACCTGCATCGTAGCTAGA
AACCAGCTAACGTTTTTGCTGCTTTTGTTGGAAAAGTGCCAGATTCCCAGAAGTCACTGT
TGGGTATATGACCCTCTGTTTAGCCAACTTGAAATTGAAGTCCTTAACACCCTTGGTGTG
ACTGTTCTCAGTGAGAACGAGGAAGGGAAACGGAGTATTCGCGGGGAGCCTACCATCTTT
TACATGCTCCATTGTGGGACGGCCTTGTACAACAATCTTTTATGGAGTAACTGGTCAGTA
GATGCCCTTTCTAAGATGGTCATCATTGGGAACAGTTTCAAAGGACTTGAGGAGAGGTTG
TTGGCAAGGATTCTGCAGAAAAATTATCCCTACATTGCAAAGATTTTAAAAGGACTGGAG
GAGCTTGAGTTTCCTCAGACTTCACAATACATGGACATATTTAATGATACCTCTGTCCAC
TGGTTCCCTGTGCAAAAGCTAGAACAGCTCTCCATAGATATTTGGGAGTTTCGGGAAGAA
CCAGATTATCAGGACTGTGAGGACCTTGAAATCATCAGGAAC---AAGAGAGAAGATCCT
TCTGCT------------ACTGAC------------------------------------
------------------------------------------------------------
---------------------------------------
>Dog|ENSCAFG00000011732|ENSCAFT00000018636
---ATGGTTTATCCGTTGATG---------------------------------------
------------------------------------------------------------
------------------------------------------------------------
------------------------------------------------------------
------------------------------------------------------------
---------------GAGGACCTGCTTCTGTCTGATTTCTGGAGTCTGGCACTA---GAA
ACCATCGACAGCTGTCTTACAAAACATCTGGAACAACTGAAA------------GCCCCT
GATGGGACTCTTTTGGAAGCCCTTGGAAACCTGCATCTTAACTCCTCT---CCAGATGAG
TCAGCTGTGACCCCTGGTGCCATCCCAGGA---------GAGACCCTGGTCCCAGGAACC
TGCCGTTGGAAGTGTGTATGTTATGGCATTGGGAACTTTGCCACCTGTGTCATAGCTAGA
TACCAGCTAACATTTTTGCTCCTCTTCCTGGAAAAGTGCCGGATTCCCAGAAGGCACTGC
TGGGTGTACGATCCTCTGTTCAGCCAACTAGAAATTGGGGTTCTGAATAGCCTTGGTTTG
ACAGTTCTCAATGAGAATGAGGAAGGAAAACGGAGTGTGGACGGCGAACCCACCATCTTC
TACATGCCCCACTGCGGGACGGCCCTGTACAACAACCTGCTCTGGAGCAACTGGTCGCTG
GATGCCCTTTCTCAGATGCTCCTCATCGGGAACAGCTTCCGAGGACTTGAGGAAAGATTG
CTGGGAAGGATTTTGCAGAAAAATTATACCTACATCGCAAAGATTTTAAAGGGACTGGAG
GAGCTTGAGCTGCCTGAGACTTCCCAGTACACCGATGTATTTAATGATACCTCCATCCAC
TGGTTCCCTGTACAGAAGCTACAACAACTCCCCACAGACACTTGGGCATTTCAGGAAGAA
CCAGACTATCAGGACTGTGAAGACCTTGAAATCATCAGGAGG---AAC------------
---AAG------------ACGAGGGATCAT------------------------------
------------------------------------------------------------
---------------------------------------
>Guinea_Pig|ENSCPOG00000000357|ENSCPOT00000000360
------------------ATGGCGGCGGCCGCAAAGGCGGCG------------------
---TCGGAACGCTGGCAGACCGCGGCTCCGCGG---AGG---CGCTCGGCTGCGCGGCAG
------CCGCGGCGG---------------------------------------------
---------AAGGAGGTGGCAGCG------------GGAGGCCGTGAGACCGATCTCGAG
GCGAACACTAAAATCGTGCTTCGTCGCCTCCAAGAGGCC---------------------
------------GAGAATGATCTGCTTATCTCTGCTTTCTGGAGCTCAGCACTA---GAA
ACTGTCAGCCGATGCCTCACAGAGCTGCTGGGACAGCAGAAG------------CCTCCT
GGGAGGACTCTACCAGAAGCCTTTGGAAGCCTGCACCTTGACTCACCA---CTAGGTGAG
CCTGATGTGTCCCATGCCTCCAGCTCTGGA---------GAGACCCTGGCCCCAAAAACC
TGCCACATGAAGTGTGTGTGTTACGGCATTGGGAACTTTGCCACCTGCATCACAGCTAGG
ATCCAGCTAGCATTTCTGCTTCTCTTCCTGGACAAGTGCCAGACTCCTAGAAGTCACTGC
TGGGTCTATGACCCTTTGTTCAGCCCCCTGGAAATCGCAGTTCTTAACACCCTTGGTGTG
ACAGTTCTCAGGGAGAATGAGGAAGGCAAGCGGAGTGTTCGTGGGGAACTCACCGTCTTC
TATATGCTCCACTGTGGGACAGCCTTGTACAACAATCTTCTGTGGAGTAACTGGTCAGTA
GATGCGCTGTCCAGGATGGTCATTATTGGGAACAGTTTCAAAGGCCTTGAGGAAAGGTTG
TTGACAAGGATTCTGCAGAAAAATTATCCCTACATTGCAAAGATTCTGGAAGGACTGGAG
GAGGTGGAGTTTCCTCAGACCCCAGAGTACATGGACACATTTAACGACACTTCTGTTCAC
TGGTTCCCTACACAAAAGCTGAAGCGGGTACCCAGGGATCTGTGGACATTTCGGGAAGAA
CCTGATTACGAGGGCTGTGAGGACCTTGAGATCATCAGGAAG---ACAGCAGACCCTCCC
ACTGTG------------AGCCCG------------------------------------
------------------------------------------------------------
---------------------------------------
>Orca|XP_004283849.1
------------------ATG---------------------------------------
------------------------------------------------------------
------------------------------------------------------------
------------------------------------------------------------
---------------------------------------------------ACCACGCCA
TTTTTTCTCAACAGGGAGGACCTGCTTATCTCTGATTTCTGGAGTTCAGCACTA---GAA
ACCATCAACAGGTGTCTTAGGAAATATCTGGAACAGCTGAAG------------GCCCCT
GTGGGGCCTCTTTCAGAAGCCCTTGGAAACCTGCATCTCAACTCATCA---CCAGGTGAG
TCAGATGTGGCCCCTGGCTCCGTCCCAGAA---------GAGACCCCAGTCACAGGATCC
TGCCGTTTGAAGTGTGTGTGTTACGGCGTTGGGAACTTCGCCACCTGCATCATAGCTAGA
AACCAGCTCGCATTTTTGCTTCTCTTTCTGGAAAAGTGCCAGATCCCCAGAAGTCACTGC
TGGGTGTATGACCCTCTGTTTAGCCAGCTGGAAATTGCGGTTCTTAGCACCCTTGGTGTG
GTTGTTCTCAGTGACAATGAGGAAGGAAAACGGAGTGTGTACGGCGAGCCCACCGTCTTT
TACATGCTCCACTGTGGGACGGCGCTCTACAACAACCTTCTATGGAGGAACTGGTCCATA
GATGCCCTTTCCAAGATGGTCATCGTTGGGAACAGTTTCAGAGGACTCGAGGAAAGGTTG
TTGACAAGGATTCTGCAGAAACATTATCCGTATGTTGCAAAGATTTTGAAAGGACGGGAG
GAGCTGGCATTCCCTCAGACTTCACAGTACACGGACGTATTTAATGACACCTCCGTCCAC
TGGTTTCCTGTACAAAAGCTAACACAACTCTCCACGGACACTTGGGCCTTCCGGGAAGAA
CCGGATTACCAGGACTGTGAGGGTCTCGAGATCATCAGGAAC---AAGACAGAAGACCCT
TCAGCCACTGACTTGAACCCGCTG------------------------------------
------------------------------------------------------------
---------------------------------------
