# Supplementary material for: Insights into the Evolution of Longevity from the Bowhead Whale Genome
Source: Cell Rep. 2015 Jan 6;10(1):112–22. doi: 10.1016/j.celrep.2014.12.008 (PMC4536333; doi:10.1016/j.celrep.2014.12.008)
Supplement: Supplemental Folder 1. Full List of Transposable Elements Distribution, Full List of Filtered and Unfiltered Gene Duplications, Gene Loss Alignments, Full List of Candidates under Selection, Selective Pressure Variation QC Alignments, and Full List of Bowhead-Specific Mutations, Related to Results [file mmc2.zip › QC Alignments/PosSites_reciprocal_group_3226_Mysticeti_modelA.fasta]

>PS_Sites|Mysticeti
------------------------------------------------------------
NNNNNN------------------------------------------------------
------------------------NNNNNN---NNNNNN---------------------
------------NNN---------NNN---------------------------------
------------------------------------------------------------
---------------NNN------------------------------------------
------------------NNN---------------------------------------
------------------------------------------------------------
------------------------------------------------------NNN---
------------------------------NNN---------------------------
------------------NNN---------------------------------------
------------------------------------------------------------
---------------------------------------NNN------------------
---------NNN------------------------------------------------
---------------------------------------------------
>PS_Characters|Minke|BACU018207
------------------------------------------------------------
ATGGCT------------------------------------------------------
------------------------CGCCTG---CCTCCT---------------------
------------GTT---------TCC---------------------------------
------------------------------------------------------------
---------------CTC------------------------------------------
------------------GTG---------------------------------------
------------------------------------------------------------
------------------------------------------------------ACA---
------------------------------GCG---------------------------
------------------TTC---------------------------------------
------------------------------------------------------------
------------------------------------------------------------
---------CAG------------------------------------------------
---------------------------------------------------
>Minke|BACU018207
------------------------------------------------------------
ATGGCTTTCAAAGATTCTTCACCCCAAAATGTCAATAAGACGGAAGCACAGACAAAGGGA
GGTGAGAGGTCCACTCAACAGGCTCGCCTGCTTCCTCCTGCAGGTGCCGCGGGCAACTGC
ACCGTCTCGGTGGTTCAACCACCTTCCCTTGAAGTGGACTACACTCAGAAAGCTGTGACC
ATGCACTGCTCCTTCTCCACAGCGGGGTGCCCTGCAGAGCAACCAACAAGCCTGTGGTTT
CGCTACGGCGCT---CTCCAGCCCGAGAACCTGTGCTTGGATGGATGCAGAAATGAGACA
GACAAATTCACACTT---GTGAATCTGGCACAAAACCAAGTTTCCCTCACTGTAAACAGG
CTGACTTTCAATGACAGTGCAATCTACATCTGTGGAATAGCCTTTCCCAGTTCAAAG---
GAACCGAGAGCTAAGCAGACGGGAGGAGGGACTGTGCTG---GTGGTAAGAGAGACAAAG
GTTCTCAGCAAGGAACTGCAGAGTCTCCTGGCGGCCCTCTTATCACTGCTCTCTATGTAC
GTTACTGGTGTATTCGTGTTCTTCATCGTCCTCACCAAATCA---AAATCTAACACTCTA
AGAAAGAAAGAAACA---GAAGATTCACAAAAG---------------------------
------------------------------------------------------------
---------CAGGAG---------------------------AAAGAC---AACACT---
---TATGAAAATAGAAGAGCA---------CTTTCTAACTATGAAAGACCA
>PS_Characters|Bowhead|bmy_12033T0
------------------------------------------------------------
ATGGCT------------------------------------------------------
------------------------CGCCTG---CCTCCT---------------------
------------GTT---------TCC---------------------------------
------------------------------------------------------------
---------------CTC------------------------------------------
------------------GTG---------------------------------------
------------------------------------------------------------
------------------------------------------------------ACA---
------------------------------ACG---------------------------
------------------TTC---------------------------------------
------------------------------------------------------------
---------------------------------------ATG------------------
---------CAG------------------------------------------------
---------------------------------------------------
>Bowhead|bmy_12033T0
------------------------------------------------------------
ATGGCTTTCAACGATTCTTCACCCCAAAATGTCAATAAAACGGAAGCACAGACAAAGGGA
GGTGAGAGGTCCACTCAACAGGCTCGCCTGCTTCCTCCTGCAGGTGCCGCGGGCGACTGC
ACCGTCTCGGTGGTTCAGCCACCTTCCCTTGAAGTGGACTACACTCAAAAGGCTGTGACC
ATGCACTGCTCCTTCTCCACAGCGGGGTGCCCTGCAGAGCAACCAACAAGCCTGTGGTTT
CGCTACGGCGCT---CTCCAGCCCGAGAACCTGTGCTTGGATGGATGCAGAAATGAGACA
GACAAATTCACACTT---GTGAATCTGGCACAAAACCAAGTTTCCCTCACTGTAAACAGG
CTGACTTTCAATGACAGTGCCATCTATATCTGTGGAATAGCCTTTCCCAGTTCAAAG---
GAACCGGGAGCTAAGCGGACGGGAGGAGGGACTGTGCTG---GTGGTAAGAGAGACAAAG
GTTCTCAGCAAGGAACTGCAGAGTCTCCTGACGGCCCTCTTATCACTGCTCTCTATCTAC
GTTACTGGTGTATTCGTGTTCTTCATCGTCCTCACCAAATCA---AGATCTAACACTCTA
AGAAAGAAAGAAACA---GAAGATTCTCAAAAG------AAAAAGAGTGCTCGGCGTATT
TTTCAGGAAATTGCTCAAGAACTATATAATAAGAGACACATGGAAACAAGCCAA------
---CAACCTCAGGAG---------------------------AAAGAC---AACACT---
---TATGAAAATAGAAGAGCA---------CTTTCTAACTATGAAAGACCA
>Horse|ENSECAG00000018228|ENSECAT00000019283
------------------------ATGGAGACTGTGAACGGAGGCAAGATCATTCTCGGT
CTGGAAATCAAT------------------------------------------------
------------------------CTGATTCTATTCTATGCGGGTGCTGCGAGCGACTGT
AAAGTCTCTGTGTCTCAACCGGGTCACCTCACAGTGGACTACACTCAAAAGGCCGTTACC
TTGAAGTGTTCCTTCTCCACAGCGGGGTGCCCTGCAGAGCCCCCAATGAGCCTGTGGTTT
CGCTATGGTGCT---TACCAGCCTGAGAGCCTCTGCTTGGACGGATGCAGAAGTGAGGCG
GACAAATTCGTAGTGAGGGAAGCCCTGGCAGAAAAGCAAGTTTCTCTCACTGTAAACAGA
CTGGCTTTCAATGACAGTGCAATCTACATCTGCGGAATAGCCTTTCCCAGTTCAAGG---
GACTCGAGAGCGAAGCGAACCGGAGAAGGGACCACGTTG---GTGGTTAGAGAAATTAAG
GTTCTCAGTAAGGAAATGCAGAGTGTCCTGATAGCTCTCTTATCACTGCTCTCTATCTAC
GTCACTGGTGTCCTCGTGATCTTCATAGTTCTCTCCAAGTCG---AAATCTAACACTCTA
AGAAACAAAGAAACA---GAGGACTCACAAAAG------AAGAAGAGCGCTCGGCGTATT
TTTCGGGAAATTGCTCAAGAACTATATAGTAAGAGACACGTGGAGACAAGCCAA------
---GAA---CCTGAG---------------------------AAAGAC---AACACT---
---TATGAAAACAGAAGAGTA---------CTCTCCAACTATGAAAGACCA
>Microbat|ENSMLUG00000015693|ENSMLUT00000015694
------------------------ATGGAGGCTGTGGACGCGGCCAGGGCCCTCCTCGGC
CTGGAAGTCGGT------------------------------------------------
------------------------CTGCTTCTGTGCTGTGTCGGTGCTGCGGGCGGCTGC
ACCGTCTCTGTCTCGCAGCCGCCTGTCCTCGAAGTGGACGACGCGCAAGGGGCGGTGACC
GTGCCCTGCTCCTTCTCCACGGTGGGCTGCCCCCCCGAGCCCCTCAGCAGCCTGTGGTTC
CGCTATGGGGCT---CACCGGACGGAGACGCTCTGCGTGGACGGGTGCACAAGTGAGGCC
GACAAGTTTACAGTGAGGAAGGCCCTGGCAGAGAACCAGGTCTCCCTCACAGTCAACCGG
CTGACGCCCAATGACAGTGCCATCTACATCTGTGGACTCGCCTCGCCCAGCTCAGAG---
GACCCAAGGGCCAAGGAGGCCGGAGCGGGGACCGTGCTGGTGGTGGTGAGAGGAGCGCGA
GGCCCAGGCAAGGGCCTGCGGGGGCTCCTGGCGGCTCTGCTGGCTCTGCTCTCCGTCTAC
GTGGTCGTGGTGCTCGGGATCTTCGTCATCCTCGCCAGGTCA---AAATTTAACACTCTA
AGAAACAAAGAAAAA---GAAGATTCACAAAAG------AAAAAGAGTGCCAGGCGTATT
TTTCGGGAAATTGCTCAAGAACTTTATAATAAGAGACATGTGGGAACAAGTCAC------
---CAA---CCTGAG---------------------------AAAGAC---AACACT---
---TATGAAAACCGGACAGCA---------CTGGACAACTATGAAAGACCA
>Gibbon|ENSNLEG00000012112|ENSNLET00000015446
------------------------ATGGGGACTGTGAGCAGAAGCAATATCGCTCGCCAT
CTGCAAACCAAT------------------------------------------------
------------------------CTCATTCTATATTGTGTCGGTGCTGTGGGCACCTGT
ACTGTCTCTGTCACACAACCGTGGTACCTAGAAGTGGACTACACTCATGAGGCTGTCACC
ATAAAGTGTAACTTCTCTGCAACTGGATGCCCTTCTGAGCAACCAACACGCCTGTGGTTT
CGCTACGGCGCT---CACCAGCCTGAGAACCTATGCTTGGACGGGTGCAAAAGTGAGGCA
GACAAGTTCACAGTGAGGGAGGCCCTCAAAGAAAACCAAGTTTCCCTCACTGTAAACAGA
GTGACTTCAAATGACAGTGCAATTTACATCTGTGGAATAGCATTCCCCAGTGTGCCG---
GAAGCGAGAGCTAAACAGACGGGAGGAGGGACCACACTG---GTGGTAAGAGAAATTAAG
CTGCTCAGCAAGGAACTGCGGAGCTTCCTGACAGCTCTTGTATCACTGCTCTCTGTCTAT
GTGACTGGTGTATGCGTGGCCTTCATACTCCTCTCCAAATCA---AAATCCAACCCTCTA
AGAAACAAAGAAATAAAAGAAGACTCACAAAAG------AAGAAGAGTGCTCGGCGTATT
TTTCAGGAAATTGCTCAAGAACTATACCATAAGAGACATGTGGAAACAAATCAG------
---CAA---TCTGAG---------------------------AAAGATAACAACACT---
---TATGAAAACAGAAGAGTA---------CTTTCCAACTATGAAAGACCA
>Cow|ENSBTAG00000018869|ENSBTAT00000025119
------------------------ATGGAGACCGTGAACAGAGGAAAGATCATTCTCGGT
CTGGAATTCAAT------------------------------------------------
------------------------CTGATTCTGTTTTATGTCGGGGTCGCGGATGACTGC
ACCGTCTCAGTGTCTCAACCACCTGAACTTCAAGTGGACTACATGCAAAAGGTCGTAACC
TTGCCCTGCTCCTTCTCCACAGTGGGGTGCCCTGCAGAGCAACCAAAATGCCTGTGGTTT
CGCTACGGGACT---CATGAGTCTAAGAACCTGTGCTTGAATGGATGCAGAAGTAAGACA
GACAAATACACACTT---GAGAATCCGGCACAAAACCAGGTTTCCCTCACTGTGAACAGG
CTGACTTTCAATGACAGTGCAATCTACGTCTGTGGAATAGCCTTTCCCAACTCAAAG---
CAACCGAGAGCTAAGCAAACGGGAAGAGGGACTGTGCTT---GTGGTAAGAGAGATGAAG
GTTCTCAGCAAGGAACTGCAGTCCGCCCTGATAGCCCTCTTAGTCCTGTTCTCTATCTAC
ATCACCAGTGTGCTCGTGATCCTCATCGTCCTCACCAAAGCA---AAATCTAACACTCAA
AGAAAGAACGAAACA---GAAGAATCACAAAAG------AAAAAGAGTGCTCGGCGTATT
TTTCAGGAAATTGCTCAAGAGCTATATAGCAAGAGACAA---CAAACAAGCCAA------
---CAA---ACTGAA---------------------------AAAGAC---AACACT---
---TATGAAAACAGAGCTGCG---------CTTTCTAACTATGAAAGACCA
>Mouse|ENSMUSG00000035004|ENSMUST00000047194
------------------------ATGGGCCCCGTGAGTGCACGCAGGAGCCGCCTCCGG
CCAGAGATCAGC------------------------------------------------
------------------------CTGATCCTTTTCCAAGTCGGTATGGTGGGTGCCTGC
ACTGTGTATGTGCTGCAACCAGGTTACCTAGAAGTGGACTACGGTTCTGACGCCGTCACC
ATGGAGTGTAACTTTTCTACAGTTGGATGCCCTCCAGTGCCACCAAAGAGCTTGTGGTTT
CGCTGTGGTACT---CACCAGCCTGAAGCTCTGTGCTTGGATGGATGCAGAAATGAGGCA
GACAAGTTCACAGTGAAAGAAACCCTGGACCCGGACCAAGTCTTCCTCACTGTTAACAGG
CTGTCTCCAAATGACAGTGCAATTTACATCTGTGGAATAGCATTTCCCAATGAACTG---
TCACCAAGCGCTAAACACGTTGGAAAGGGGACTACACTG---GTGGTAAGAGAA---AGA
CTTTTCAGCAAGGAGGTGCGCAGTTTCCTGATAGTGCTCTTAGCTCTGCTCTCTGTCTAC
ATCACCGGTGTGTGTGTGACCTTCATAGTCCTCTTCAAATCA---AAATCTAACGGTCCA
AGAAGCAGAGAAACCAAA---GGCTCA---AAA------AAGAAGAGTGCTCGGCGTATC
TTTCAGGAAATTGCTCAAGAATTATACCATAAGAGATATGTGGAAACAAGTCAT------
---CTA---CCTGAG---------------------------CAAGAG---GGCACT---
---GATGAAAACAGAAAAGCA---------CTCCCCAACCCTGGAAGAGCA
>Platypus|ENSOANG00000003268|ENSOANT00000005186
------------------------GTGGGAGGAGAAAATAGGTCAAACATTCAATCGTAT
TTATTGTTTACT------------------------------------------------
---------------------------------GTGTGCACAGGTTCGACAAAAGCCTGT
CAAGTTACTGTTAGACAGCCCTCCCTCTTAGAAGTGGACTACACATGTCAGGAAGTAACC
ATACAGTGCCATTTCTCTGCTTCTGGATGCCCCAGTTCCCCACTCACGGTTCTGTGGTTT
CGCCAACACACT---CGCCAACTTGAGAATTTATGCCTAAACCAATGTTCAAGAGACATG
GGAAAATTTACATTGACTGGTTTAACAAACCTAAATGAAGCTTCCCTCACTGTTAAAGCA
GTGAGTTTAAATGACAGTGCAATTTATTTCTGTGGAATAGCATTTCCAGAATCAGAT---
GAACCGGGTTCTAAGCAAACTGGAGGAGGAACAATACTG---GTGGTAAGAGGGACTAAG
CTTCTCGGCGATAAAGAACATAAGCTCCTAATATCCCTATCATCACTGCTGTCTTTATAT
ATCATTGCCCTATTTGCAACCTTCATAATCCTCTACAGATCA---AAATTCAAAATACTG
AGGAAAACAGGAATGGATGAAGAACCACAACAGATGAACAAAAAGAGTGGACGCCGTATT
TTTCAGGAAATTGCACATGAACTATACCTTAAGAGATATGTGGAAACA---AAT------
---------CCTGAG---------------------------TCTGTAAATTTTAATGGT
CAAATTCAGAAAAGGTGCATT---------CCTAACAATATTAAACAACAG
>Macaque|ENSMMUG00000013876|ENSMMUT00000019477
------------------------ATGGGGACTGTGAGCAGAAGCAACATCGCGCGCCAT
CTGCAAACCAAC------------------------------------------------
------------------------CTCATTCTATTTTGTGTCGGTGCTGTGGGCGCCTGT
ACTGTCTCTGTCACACAACCATGGTACCTAGAAGTGGACTACACTCACGAGGCCGTCACC
ATAAAGTGTACCTTCTCCGCAACCGGATGCCCTTCTGAGCAACCAACACGCCTGTGGTTT
CGCTACGGGACT---CAACAGCCTGAGAACCTGTGCTTGGACGGGTGCAAAAGCGAGGCA
GACAAGTTCACAGTGAGGGAAGCCTTCATGGAAAACCAAGTTTCCCTCACTGTAAACAGA
GTGACTGCAAATGACAGTGCAATTTACATCTGTGGAATAGCATTCCCCAGTGTGCCG---
GAAGCGAGAGCTAAGCAGACGGGAGGAGGGACCACACTG---GTGGTAAGAGAAATTAAG
CTGCTCAGCAAGGAACTGTGGAGCTTCCTGACAGCTCTTGTATCACTGCTCTCTGTCTAT
GTGACCGGTGTAGGCGTGGCCTTCATGCTCCTCTCCAAATCA---AAATCCAAACCTCTA
AGAAACAAAGAAATAAAAGAAGACTCACAAAAG------AAGAAGAGTGTTCGGCGTATT
TTTCAGGAAATTGCTCAAGAACTATACCATAAGAGACATGTGGAAACAAACCAA------
---CGA---TCTGAG---------------------------AAAGACAACACCACT---
---TATGAAAACAGAAGGGTA---------CTTTCCAACTATGAAAGACCA
>Rabbit|ENSOCUG00000004291|ENSOCUT00000004291
------------------------ATGGAAACTGCTCACAAAGGCAAGATCGGCCCCCAT
CTGGGAATCAAT------------------------------------------------
------------------------TTCATCCTATTTTATATCGGTGCTGTGGGGGCCTGC
ACCGTCTCCATCACACAACCACGTTACTTGGAAGTGGACCTCACTTACAAGACTGTCACT
ATCGATTGCACCTTCTCCAAGAGTGGCTGCCCTTCGGCGCAAACAACAAGCTTGTGGTTC
CGCCATGGCGTG---CAACAGCCTGAGAACCTGTGCTTGAATGGCTGCAGAAGTGAGGCA
GACAAATTCACAGTGAGGGAAGTACTAGCCCAAAATCAAGTTTCCCTCACCATAAACAGA
GTGACTTCAAACGACAGTGCAATTTACATCTGTGGAATCGCTGTTGCTACTCATGCACTG
GCACCGGGAGCTAAGCAAACTGGAGATGGGACCATGCTG---GTGGTGAGAGAAAGCAAG
CTTCTCAGCAGGGAAGTGCGGAGCCTGCTGACGGCTCTCCTAGCATTGCTCTCCATCTAC
ATCGCTGGCGTCTGCGTCATCTTCATCATCTTCTCCAAAGCA---AAATCTAACATCCTA
AGAAACAAAAAAACAAAAGAAGATCCACAAAAG------AAA---AGTGCTCGGAGAATT
TTTCAGGAAATTGCTCAAGAACTGTACCATAAGAGATACGTGGGCAGAAGCCAA------
---CAA---CCTCAAAGCCTGGAGGAGGACTTGCCCGAGAAAGAAAAC---AACACT---
---TATGAAAACAGAAGCACA---------CTCTCCTACTATGAAAGACCA
>Marmoset|ENSCJAG00000020568|ENSCJAT00000040378
------------------------ATGGGGACTGTGAGCAGAAGCAACCTCGCTCGCCAT
CTGCAAACCAAT------------------------------------------------
------------------------CTCATTCTATTTTATGTCGGTGCTGTGGGTGCCTGT
ACTGTCTCCGTCACACAACCACGGTACCTAGAAGTGGACTACACTCACGAGGCTGTCACC
ATAAAGTGTACCTTCTCCACAACCGGATGCCCTTCCGAGCGACCGACACACCTGTGGTTT
CGCTATGGTGCT---CACCAGCCTGAGAACCTGTGCCTGGATGGGTGCAAAAGCGAGGCA
GACAAGTTCACAGTGAGAGAAGCACCCACAGAAAACCAAGTTTCCCTCACTGTAAACAGA
GTGACTTCAAATGACAGTGCAATTTACATCTGTGGAATAGCATTCCCCAGTGCGCTG---
GAAGCAAGAGCTAAGCAGACCGGAGGAGGGACCACACTG---GTGGTAAGAGAAATTAAG
CTTATCAGCAAGGAACTGTGGAGTGTCCTGACAGCTGTTATATCACTGCTCTCTGTCTAT
GTGACTGGTGTATGCGTGGCCTTCATACTCCTCTCCAAATCA---AAATCCAATCCTCTA
AGAAACAAAGAAACAAAAGAAGACTTACAAAAG------AAGAAGAGTGCTCGGCGTATT
TTTCAGGAAATTGCTCAAGAACTATACCAAAAGAGACATGTGGAAACAAACCAG------
---CAA---CTTAAT---------------------------AAGAACTCTAACTTT---
---TACGAAAACAGAAGAACA---------CTTTCCAACTACGAAAGAGCA
>Gorilla|ENSGGOG00000028076|ENSGGOT00000034446
------------------------ATGGGGACTGCGAGCAGAAGCAACATCGCTCGCCAT
CTGCAAACCAAT------------------------------------------------
------------------------CTCATTCTATTTTGTGTCGGTGCTGTGGGCGCCTGT
ACTCTCTCTGTCACACAACCGTGGTACCTAGAAGTGGACTACACTCATGAGGCTGTCACC
ATAAAGTGTACCTTCTCCGCAACCGGATGCCCTTCTGAGCAACCAACATGCCTGTGGTTT
CGCTACGGTGCT---CACCAGCCTGAGAACCTGTGCTTGGACGGGTGCAAAAGTGAGGCA
GACAAGTTCACAGTGAGGGAGGCCCTCAAAGAAAACCAAGTTTCCCTCACTGTAAACAGA
GTGACTTCAAATGACAGTGCAATTTACATCTGTGGAATAGCATTCCCCAGTGTGCCG---
GAAGCGAGAGCTAAACAGACAGGAGGAGGGACCACACTG---GTGGTAAGAGAAATTAAG
CTGCTCAGCAAGGAACTGCGGAGCTTCCTGACAGCTCTTGTATCACTGCTCTCTGTCTAT
GTGACCGGTGTGTGCGTGGCCTTCATACTCCTCTCCAAATCA---AAATCCAACCCTTTA
AGAAACAAAGAAATAAAAGAAGACTCACAAAAG------AAGAAGAGTGCTCGGCGTATT
TTTCAGGAAATTGCTCAAGAACTATACCATAAGAGACATGTGGAAACAAATCAG------
---CAA---TCTGAG---------------------------AAAGATAACAACACT---
---TATGAAAACAGAAGAGTA---------CTTTCCAACTATGAAAGACCA
>Rat|ENSRNOG00000017277|ENSRNOT00000023262
------------------------ATGGGCCCTGTGAGCACGAGCAGGAGGGGCCTCCGG
CTAGGAATCAGC------------------------------------------------
------------------------CTGATCCTTCTTCAAGTTGGTGTGGTGGGCGCCTGT
ACTGTATCTGTGCTACAGCCAGGTTACCTAGAGGTGGACTACACGTCTCAGACTGTCACC
ATGGAGTGTACCTTTTCTACAACTGGATGCCCTGCAGTGCAACCAAAAAGCTTGTGGTTT
CGCTGTGGCACT---CACCAGCCTGAAGCTCTGTGCTTGGACGGATGCAGAAATGAGGCA
GACAAGTTCACAGTGAAAGAAACCCTGGACCAGAACCGAGTCTCCCTCACTGTTAACAGG
CTGTCTCCAAATGACAGTGCAATCTACATCTGTGGAATAGCATTTCCCAATGAAAAG---
GTACCAACAGCCAAACAGACTGGAGACGGGACTACACTG---GTGGTAAGAGAA---AGA
CTTTTCAGCAGGGAGGTGCACAGTCTCCTGATAGTGCTCTTAGCACTGCTCGCAGTCTAC
GTCACCGGTGTGTGTGTGATCTTCATAGTCCTCTTCAGATCA---AAATCTAACACTCCA
AGAAGCAGAGAAACCAAGGAAGACTCG---AAA------AAGAAGAGTGCTCGACGTATC
TTCCAGGAAATTGCTCAAGAATTATACCATAAGAGATATGTGGAAACAAGTCAT------
---CAG---CCTGAG---------------------------CAAGAC---GGCAAT---
---TATGAAAACAGAAAAGCA---------CTCCCCAGCCCTGGAAGACCA
>Opossum|ENSMODG00000007789|ENSMODT00000009866
------------ATGTACAACAAGATGGCAACCCCAAATAGAGCTGTCACTATTATCACT
CTGGAATTCAAC------------------------------------------------
------------------------CTGATTCTATTGTATACTGGTGCTATCCAAACATGT
ACTGTTAATATACAACAGCCTTCCTTTCTAGAAGTTGACTACACTTGTAAAACAATTACT
ATACAATGTGATTTTTCTGTTATCAACTGCCCTAAATCGAACCCTAAAGTTCTATGGTTT
CGCCAAGATGCTTACCACCAACCTGCAAATTTGTGTCCAAATCAATGCCTAGACAAGGCC
GGCAAATTTACGATAACTGAATCACTGACCCAAAATCAAGCTTCTCTCACCCTAAACACA
GTAACTTTAAATGACAGTGCAATTTACTTCTGTGGAATAGCATTTTCAGAATCAGAT---
GAACCAAGGTCTAAGCAAACAGGGCCAGGAACAATGCTG---GTGGTGAGAGGGACTAGA
CTGCTCAGCCATGAAGTACAGAATCTTCTGATAGCCCTCTTATCTCTGCTATCCATCTAT
ATTGCTGCCCTAAGTGTGATCTTCATAGTCATCTCCAAACAGTTAAAATTGAAAATGCCA
AGGAAAACAGGAACTGATGAAGAACCACCAAAG------AAGAGAAGTGCTCGACATGTT
TTTCAGGAAATTGCACAAGAATTATATCACAAGAGATATGTGGAAACA---AAA------
---CAA---CCAGAG---------------------------AAAGATGACATCATC---
---TATGAAAATAGAAGAGCA---------CATTCCAACTTT---------
>Orangutan|ENSPPYG00000007182|ENSPPYT00000008457
------------------------ATGGGGACTGTGAGCAGAAGCAACATCGCTCGCCAT
CTGCAAACCAAT------------------------------------------------
------------------------CTCGTTCTATTTTGTGTCGGTGCTGTGGGCGCCTGT
ACTGTCTCTGTCACACAACCGTGGTACCTAGAAGTGGACTACACTCACGAGGCTGTCACC
ATAAAGTGTAACTTCTCCGCAACCGGATGCCCTTCTGAGCAACCAACACGACTGTGGTTT
CGCTATGGCGCT---CACCAGCCTGAGAACCTGTGCTTGGACGGGTGCAAAAGTGAGGCA
GACAAGTTCACAGTGAGGGAGGCCCTCAAAGAAAACCAAGTTTCCCTCACTGTAAACAGA
GTGACTTCAAATGACAGTGCAATTTACATCTGTGGAATAGCATTCCCCAGTGTGCCA---
GAAGCGAGAGCTAAACAGACAGGAGGAGGGACCACACTG---GTGGTAAGAGAAATTAAG
CTGCTCAGCAAGGAACTGCGGAGCTTCCTGACAGCTCTTGTATCACTGCTCTCTGTCTAT
GTGACCGGTGTTTGCGTGGCCTTCATACTCCTCTCCAAATCA---AAATCCAACCCTCTA
AGAAACAAAGAAATAAAAGAAGACTCACAAAAG------AAGAAGAGTGCTCGGCGTATT
TTTCAGGAAATTGCTCAAGAACTATACCATAAGAGACATGTGGAAACAAATCAG------
---CAA---TCTGAG---------------------------AAAGATAACAACACT---
---TACGAAAACAGAAGAGTA---------CTTTCCAACTATGAAAGACCA
>Elephant|ENSLAFG00000014310|ENSLAFT00000025867
CAGAAGCCTAGG------------CAAACTGAAGTGCAAAGCCAGCTAAACGGCGCTCAC
CTG---------------------------------------------------------
------------------------------TTCTCTCCCGCAGGTGCTGAGGGCGCCTGT
ACTGTCTCTGTCACACAACCATCTCATCTCGAAGTGGACTACACTTATGAGGCCATTACC
ATCGAGTGTACCTTCTCCCCGGCCGGATGCTCTACAGAGCCACCAATTAGTCTGTGGTTC
CGCTATGGTGCT---CACCAGTCAGAGAACCTGTGCTCACATGGATGCCACCGTGAGACT
GACAAGTTCATGGTCAGAGAGTCCCTGGCACAGAACCAAGTTTCCCTCACTGTAAACAGG
GTGACTTTGAATGACAGTGCAATTTACATCTGTGGAATAGCATTTCCAAGGTCAGTG---
GAACCGAAAGCCAAGCAAACCGGAGGAGGTACCCTATTG---GTGGTGAGAGAAACGAAG
CTTCTCAGCAAGGAGCTACGGAACACGCTGATAGTGGTCTTGTCGCTGCTCTGCATCTAT
GTCACTGCTGTGGGTGTGATCTTCATAATCCTCTCCACATCA---AAATCTAACACCTTA
AGGAGCCAAGAAACGGAAGAAGAGTCACAAAAG------AAGATGAGTGCTCGGCGGATT
TTTCAGGACATTGCACAAGAATTATACCATAAGAGATACGTGGAAAGAAGCCAC------
---CAG---CCTGAG---------------------------AAAGACAGCAACACT---
---TACGAAAATATGTCAGTGTGGTACCAAATACCAGCACCAGGAAGGCCG
>Human|ENSG00000140749|ENST00000268389
------------------------ATGGGGACTGCGAGCAGAAGCAACATCGCTCGCCAT
CTGCAAACCAAT------------------------------------------------
------------------------CTCATTCTATTTTGTGTCGGTGCTGTGGGCGCCTGT
ACTCTCTCTGTCACACAACCGTGGTACCTAGAAGTGGACTACACTCATGAGGCCGTCACC
ATAAAGTGTACCTTCTCCGCAACCGGATGCCCTTCTGAGCAACCAACATGCCTGTGGTTT
CGCTACGGTGCT---CACCAGCCTGAGAACCTGTGCTTGGACGGGTGCAAAAGTGAGGCA
GACAAGTTCACAGTGAGGGAGGCCCTCAAAGAAAACCAAGTTTCCCTCACTGTAAACAGA
GTGACTTCAAATGACAGTGCAATTTACATCTGTGGAATAGCATTCCCCAGTGTGCCG---
GAAGCGAGAGCTAAACAGACAGGAGGAGGGACCACACTG---GTGGTAAGAGAAATTAAG
CTGCTCAGCAAGGAACTGCGGAGCTTCCTGACAGCTCTTGTATCACTGCTCTCTGTCTAT
GTGACCGGTGTGTGCGTGGCCTTCATACTCCTCTCCAAATCA---AAATCCAACCCTCTA
AGAAACAAAGAAATAAAAGAAGACTCACAAAAG------AAGAAGAGTGCTCGGCGTATT
TTTCAGGAAATTGCTCAAGAACTATACCATAAGAGACATGTGGAAACAAATCAG------
---CAA---TCTGAG---------------------------AAAGATAACAACACT---
---TATGAAAACAGAAGAGTA---------CTTTCCAACTATGAAAGGCCA
>Dog|ENSCAFG00000017712|ENSCAFT00000048924
------------------------ATGGAGACTGTGAAGGGAAGCAGGATCGTTCTTGGC
CTGGAAATCAAT------------------------------------------------
------------------------CTGATTCTCTTTTATGTCGGTGCTGCACGTGGCTGC
AGAGTCTCTGTCTCACAACCACCTTACCTTGAAGTGGATTACAATCAAGAGGCTGCAACC
ATTCAGTGTTCCTTCACCCACATGGGGTGCCCTTCACAGCAACCAAAAAGCCTGTGGTTT
CGCTATGGTGTA---GACCAACCTGAGAACCTATGCTTGGATAGATGCACCAACAATGCG
GGCAAATTCACAGTGAAGGAAGCCCTGACAGAAAACCAAGTCACCCTCACTGTAAACAGG
GTGATGTTGAATGACAGTGCAATCTATATCTGTGGGATCATCTTTCCCAATTCAAAG---
GAACCCGGAGCGAAGCAGACCGGAGAAGGGACCACATTG---GTTGTAAGAGTAATTAAC
AAAGAAAGGAAGGAACTGCACAGTCTCCTGATAGCTGTTCTATCACTGCTCTCCATCTAC
ATTACCGGTGCACTCGTGATCTTCATAGTCCTCTCCAAATCA---AAATCTAATTCTTTA
AGAAACAAAGAAACG---GAAGATTCACGAAAG------AAGAAGAGTGCTCGACGTATT
TTTCAGGAAATTGCTCAGGAACTATATAGTAAGAGACACATGGAAACAACAACCTATACA
ATAAAG---GATGAT---------------------------AAAGGC---AACACT---
---TATGAAAACAGAAGAGTA---------CTTCCCAACTACGAAAGACCA
>Guinea_Pig|ENSCPOG00000014429|ENSCPOT00000014574
------------------------ATGGGGATTGTGAACAGAAGCCAGTCTGTTCTCCGT
CTGGAAATCAAC------------------------------------------------
------------------------CTACTTCTATTTTATATAGGTGCCATAAGGTCCTGT
ATTGTCTCTGTCAAGCAACCGGGTTACCTAGAGGTGGACTACACGCACAAGGCTGTCACC
ATAGAATGCACCTTCTCTACAAGTGGATGCCCTTCACATCAACCACTGAGCCTGTGGTTT
CGATATGGCGTT---CACCAAGCTGAGCACCTCTGCTCGGAAACATGCAGAAGTGAAGCT
GATAAATTCACAACGAGCAAAGTTTTGGACAAGAACAAAGTTTCTCTCACTATCAACAGG
CTGAGTTCAAATGACAGTGCAATTTACATCTGTGGAATAGCATTTTCTGATACAGGG---
GCACCAAGAGCCAAGCAAACCGGGCACGGGACCACACTG---GTGGTAAGAGAAAGTAAG
CTTCTCAGCAAGGAACTGCAGAGTGTCTTCATAGCACTCTTAGTCCTGCTCTCAATCTTT
ATTATTGGCATATGTGTGATCTTCGGAGTTCTCTCCAAATCA---AAATCTAACACTCTA
AAAACCAAAGAAACAAAAGAAGATTCACAAAAG------AAGAGAAGTGCTCGGCGTATT
TTTCAAGAAATTGCTCAAGAACTATACCATAAGAGATATGTGGAAACAAGCCAA------
---CAA---CCCGAG---------------------------AAAGAC---AACACT---
---TATGAAAACAGAGGAGCA---------TTTTCCAATTATGAAAGACCA
>Chimp|ENSPTRG00000007866|ENSPTRT00000014488
------------------------ATGGGGACTGCGAGCAGAAGCAACATTGCTCGCCAT
CTGCAAACCAAT------------------------------------------------
------------------------CTCATTCTATTTTGTGTCGGTGCTGTGGGCGCCTGT
ACTCTCTCTGTCACACAACCGTGGTACCTAGAAGTGGACTACACTCATGAGGCTGTCACC
ATAAAGTGTACCTTCTCCGCAACCGGATGCCCTTCTGAGCAACCAACATGCCTGTGGTTT
CGCTACGGTGCT---CACCAGCCTGAGAACCTGTGCTTGGACGGGTGCAAAAGTGAGGCA
GACAAGTTCACAGTGAGGGAGGCCCTCAAAGAAAACCAAGTTTCCCTCACTGTAAACAGA
GTGACTTCAAATGACAGTGCAGTTTACATCTGTGGAATAGCATTCCCCAGTGTGCCG---
GAAGCGAGAGCTAAACAGACGGGAGGAGGGACCACACTG---GTGGTAAGAGAAATTAAG
CTGCTCAGCAAGGAACTGCGGAGCTTCTTGACAGCTCTTGTATCACTGCTCTCTGTCTAT
GTGACCGGTGTGTGCGTGGCCTTCATACTCCTCTCCAAATCA---AAATCCAACCCTCTA
AGAAACAAAGAAATAAAAGAAGACTCACAAAAG------AAGAAGAGTGCTCGGCGTATT
TTTCAGGAAATTGCTCAAGAACTATACCATAAGAGACATGTGGAAACAAATCAG------
---CAA---TCTGAG---------------------------AAAGATAACAACACT---
---TATGAAAACAGAAGAGTA---------CTTTCCAACTATGAAAGACCA
