# Supplementary material for: Insights into the Evolution of Longevity from the Bowhead Whale Genome
Source: Cell Rep. 2015 Jan 6;10(1):112–22. doi: 10.1016/j.celrep.2014.12.008 (PMC4536333; doi:10.1016/j.celrep.2014.12.008)
Supplement: Supplemental Folder 1. Full List of Transposable Elements Distribution, Full List of Filtered and Unfiltered Gene Duplications, Gene Loss Alignments, Full List of Candidates under Selection, Selective Pressure Variation QC Alignments, and Full List of Bowhead-Specific Mutations, Related to Results [file mmc2.zip › QC Alignments/PosSites_reciprocal_group_3230_Bowhead_modelA.fasta]

>PS_Sites|Bowhead|bmy_09508T0
------------------------------------------------------------
------------------------------------------------------------
------------------------------------------------------------
------------------------------------------------------------
------------------------------------------------------------
------------NNNNNN------------------------------------------
------------------------------------------------------------
------------------------------------------------------------
------------------------------------------------------------
------------------------------------------------------------
------------------------------------------------------------
---------------------------------------NNN------------------
------------------------------------------------------------
---------------NNN------NNNNNN------------------------NNNNNN
------------------------------------------------------------
---------NNN---NNN------------------------------------------
------------------------------------------------------------
------------------------------------------------------------
------------------------------------------------------------
------------------------------------------------------------
------------------------------------------------------------
------------------------------------------------------------
------------------------------------------------------------
------------------------NNN---------------------------------
------------------------------------------------------------
------------------------------------------------------------
------------------------------------------------------------
------------------------------------------------------------
------------------------------------------------------------
------------------------------------------------------------
------------------------------------------
>PS_Characters|Bowhead|bmy_09508T0
------------------------------------------------------------
------------------------------------------------------------
------------------------------------------------------------
------------------------------------------------------------
------------------------------------------------------------
------------TCAGGT------------------------------------------
------------------------------------------------------------
------------------------------------------------------------
------------------------------------------------------------
------------------------------------------------------------
------------------------------------------------------------
---------------------------------------AAC------------------
------------------------------------------------------------
---------------TTT------ATGAGC------------------------ATGTAC
------------------------------------------------------------
---------GGC---AAG------------------------------------------
------------------------------------------------------------
------------------------------------------------------------
------------------------------------------------------------
------------------------------------------------------------
------------------------------------------------------------
------------------------------------------------------------
------------------------------------------------------------
------------------------CGT---------------------------------
------------------------------------------------------------
------------------------------------------------------------
------------------------------------------------------------
------------------------------------------------------------
------------------------------------------------------------
------------------------------------------------------------
------------------------------------------
>Bowhead|bmy_09508T0
ATGTTGCAGGAGGAGTCGGATCTCGCTCTCATTATTGCCCAGATAGTCCAAAAGCTCAAG
GGCTCCAATTTGTACGCTCAGTTGGAACGGCAGGCCTGGGCC------------------
------------------------------------------------------------
------------------------AGTCTTCAGAGACCTGAGATTAAACTTGAATCACTA
AAAGAAGATATTAAGGAATTCTTTAAAATA------------------------------
------------TCAGGTTTG------TTTCCTTTACCCAGTCATCCTGCTGCACCTCCT
GAACATCTTAAAGAACCTTTGGTGTACATGAGGAAAGCACAG------------------
------------------------------------------------------------
------------------------------------------------------------
------------------------------------------------GTATTAATTAAT
CTTCGCAACCCAAATTATGAAAATGGTGATTCTCATAGTTTCAGGACTCATTTGGGTTTA
ATCCAAGTTCCTCTAAAAGTAAAAGACATCCCTGAATTGAAC------------------
------------------------------------------------------------
---------------TTTTTGAAAATGAGC------------------------ATGTAC
GTATTG------------------------------------------------------
---------GGCAAAAAG------------------------------------GAT---
------------------------------------------------------------
------------------------------------ATCTTGTATTATGAGCAGCTTAAG
ACTAATGTGATACAACATGACCTTTTGGTGGACAGTTTAATTTATAAAGATGTGAAATTG
ACAGCAAGCAATGATGATTATTATTTTGTATTTGAAGATTATTTATATCAGGTATTACTT
TGTTTCTCCCGAGATACATCTGTGTTGGGTCACTTTGCATACAGCAGTGCTTCACCACCG
AAATCATACATAAGAGGAAAACTAGGACTAGAAGAATATGCCGTCTTTTATCCACCAAAT
------------------------------------------------------------
GTTGCACCACTTTGTTTTCTGTACCGTGAACCTTCCAAATTGTATCAGATATTCCGTGAG
ATGTATGTGCGTTTTTTCTTCAGACTTCATTCCATCTCTTCTCATCCTTCTGGTATTGTG
TCACTCTGTCTGCTGTTTGAAACTCTTCTTCAAACTTATCTCCCCCAACTCTTTTATCAT
CTACGAGAAATTGGGGCTCAACCACTTCGCATATCATTTAAATGGATGGTTCGAGCTTTC
TCTGGATACTTAGCTACAGATCAACTCTTACTTTTGTGGGATAGAATCCTAGGGTACAAC
TCTCTGGAAATTCTTGCTGTCCTGGCAGCTGCTGTGTTTGCTTTCCGAGCAGTGAACCTG
ATGGAGGTGACATCACTGGCTGCAGCTGAAGCAGTTCTTGCTGACCTTTCTACTTTAAAA
GTTATGCCTCTTCTTCAAATTTTTCTGTTTGCTACTGTCACT
>Horse|ENSECAG00000011680|ENSECAT00000012364
ATGTTGCAGGAGGAGTCGGATCTGTCGCTTGTGATCGCCCAGATAGTCCAGAAGCTCAAG
GGCTCCAGCCTGTACGCCCAGTTGGAACGGCAGGCCTGGGCC------------------
------------------------------------------------------------
------------------------AGTCTTCAGAGACCTGAGATTAAACTTGAATCACTA
AAAGAAGATATTAAGGAATACTTTAAAATATCA------GGTTGGGAGAAGAAACTTCAG
AATGCTGTTTATAGTGAACTGAGTGTGTTTCCTTCACCTAGTCATCCTGCTGCACCTCCT
GAGCATCTGAAAGAACCTTTGGTATATATGAGGAAAGCACAGGGAAGTTGGGAAAAAAGA
ATTTTGAAGAGTTTAAATAGTATGTGCACTGAACTGAGTATCCCATTGGCACGAAAGAGG
CCAGTTGGAGAACAGAAAGAACTTCTCAATAAATGGAATGAAATGGGAACTGATGAACCA
GATTTAAGCCTTTTCAGACCTGTTTATGCCCCTAAGGATTTTCTTGAGGTATTAATTAAT
CTTCGC---CCAAGTTATGAAAATGGTGATTCTCTTAGTTTTAGGACTCATTTGGGTTTA
ATCCAAGTTCCTCTGAAAGTAAAAGACATCCCTGAATTGAAAGAATTCTTTGTAGAACTT
GGCTTAACTACAGGACAACTGGGTATAGATGATTCTACACAAGTGCCTCCCGAA------
------------------------CTTTTTGAAAATGAGCATGTACGAATTGGGCAAAAA
GTTCTA------------------------------------------------------
---------GCAGAACAA------------------------------------GATAGT
GCTGCTGCTCAACAGTATATCAGACAAGGAAGTCCCACAGCACTGAGAGCTGAATTGTGG
GCTCTCATTTTGAATATTTCCAGTCAACCTGAGGATATCTTGTATTATGAACAGCTTAAG
ACCAATGTGATACAACATGACCTTTTGGTGGACAGTCTAATTTATAAAGATGTGAAGTTG
ACAGCAAGCAATGATGATTATTATTTTGTATTTGAAGATTATTTATATCAGGTATTACTT
TGTTTTTCCCGGGATACATCTGTGTTGGGTCACTTTGCGTACAACAGTGCTTCACCACCG
AAATCATACATAAGAGGAAAACTAGGACTAGAGGAATATGCTGTCTTTTATCCACCAAAT
GGTGTAATCCCTTTTCATGGATTTTCA---------------------------ATGTAT
GTTGCACCACTTTGTTTTCTATACCATGAACCTTCCAAATTGTATCAGATATTCCGTGAG
ATGTATGTGCGTTTTTTCTTCAGACTCCATTCCATCTCTTCTCATCCTTCTGGTATTGTG
TCACTCTGTTTGCTGTTTGAAACTCTTCTTCAAACTTATCTCCCCCAACTCTTTTATCAC
CTACGAGAAATTGGGGCTCAGCCGCTTCGCATATCATTTAAATGGATGGTTCGAGCTTTC
TCTGGTTACTTAGCTACAGATCAGCTCTTGCTTTTGTGGGATAGAATCCTAGGGTACAAC
TCTCTGGAAATTCTTGCTGTCCTGGCAGCTGCTGTGTTTGCTTTCCGAGCAGTGAACCTG
ATGGAGGTGACATCACTGGCTGCAGCTGAAGCAGTTCTTGCTGACCTTTCCACTTTAAAA
GTTATGCCTCTTCTTCAAATTTTTCTGTTTGCTACTGTCACC
>Microbat|ENSMLUG00000017193|ENSMLUT00000017198
ATGTGGCAGGAGGAGTCGGATCTGTCTCTCAGTATCGCTCAGATAGTCCAAAAACTCAAG
GGCTCCAGTTTGTACTCTCAGCTGGAACGTCAGGCCTGGGCC------------------
------------------------------------------------------------
------------------------AGTCTTCAGAGAACTGATATTAAACTTGAATCTCTA
AAAGAAGATATCAAGAGATTCTTTAAAACATCAGAAACAGGTTGGGAGAAGAAACTTCAG
AATGCTGTTTATAGTGAACTGAGTGTGTTTCCTCTACCTAGTCACCCTGCAGTACCTCCG
GAACATCTTAAAGAGCCTTTGGTATACATGAGGAAAGCACAGGGAAGTTGGGAAAAAAGG
ATTTTGAAGAGTTTAAATAGTATGTGCACTGAACTGAGTATCCCATTGGCACGAAAGAGG
CCAGTTGGAGAACAGAAAGAACTTCTCAATAAATGGAATGAAATGGGAACTGATGAACCA
GATTTAAGCCATTTCAGACCCGTTTATGCACCTAAGGATTTTCTTGAGGTATTAATTAAT
CTTCGCAACCCAAATTATGAAAATGGTGATTCTCCTAGTTTCAGGACTCATTTGGGTTTA
ATCCAAATTCCTCTGAAAGTAAAAGACATCCCTGAATTGAAAGAATTATTTGTAGAACTC
GGCTTAACTACAGGACAACTAGGTATAGATGATTCTACACAAGTGCCTCCTGAA------
------------------------CTTTTTGAAAATGAGCATGTACGTATTGGGCAAAAA
GTTCTA------------------------------------------------------
---------GCAGAACAA------------------------------------GATAGT
GCTGCTGCTCAACAGTATGTCAGACAAGGAAGCCCCACAGCACTGAGAGCTGAATTATGG
GCTCTCATTTTGAATATTTCCAGTCAACCTGAGGATATCTTGTATTATGAACAGCTTAAG
ACCAATGTGATACAACATGACCTTTTGGTGGACAGTCTAATTTATAAAGATGTGAAGTTG
ACGGCAAGCAATGATGATTATTATTTTGTATTTGAAGATTATTTATATCAGGTTTTACTT
TGTTTTTCCCGGGATACGTCTGTGTTGGGTCACTTTGCATACAACAGTGCTTCACCACCA
AGATCATACATAAGAGGAAAACTAGGAATAGAAGAATATGCTGTCTTTTACCCACCAAAT
GGTGTAATTCCTTTTCATGGATTTTCA---------------------------ATGTAT
GTTGCACCACTTTGTTTTCTATACAATGAACCTTCCAAATTGTATCAGATATTCCGTGAG
ATGTATGTGCGTTTTTTCTTCAGACTTCATTCCATCTCTTCTCATCCTTCTGGTATTGTG
TCACTCTGTTTGCTATTTGAGACTCTTCTTCAAACTTACCTCCCCCAACTCTTTTATCAT
CTACGAGAAATTGGGGCTCAACCACTTCGAATATCATTTAAATGGATGGTTCGAGCTTTC
TCTGGATACTTAGCTACAGATCAACTCTTGCTTTTGTGGGATAGAATCCTAGGATACAAC
TCTCTAGAAATTCTTGCTGTCCTGGCAGCTGCCGTGTTTGCCTTCCGAGCAGTCAACCTG
ATGGAGGTGACATCACTGGCTGCAGCTGAAGCAGTTCTTGCTGACCTTTCTACTTTAAAA
GTTATGCCTCTTCTTCAGATTTTTTTGTTTGCTACTGTCACC
>Gibbon|ENSNLEG00000016920|ENSNLET00000021593
ATGTTGCAGGAGGAGTCGGACCTCTCTCTCATTATTGCCCAGATAGTCCAAAAGCTCAAG
GGCTCCAATTTGTACTCTCAGCTGGAACGGCAGGCCTGGGCC------------------
------------------------------------------------------------
------------------------AGTCTTCAGAGACCTGAGATAAAACTTGAATCACTG
AAAGAAGATATTAAGGAATTCTTTAAAATATCA------GGTTGGGAGAAGAAACTTCAG
AATGCTGTTTATAGTGAACTGAGTGTGTTTCCTTTACCTAGTCATCCTGCTGCACCTCCT
GAACATCTTAAAGAACCTTTGGTATACATGAGGAAAGCACAGGGAAGTTGGGAAAAAAGA
ATTTTGAAGAGTTTAAATAGTATGTGCACTGAACTGAGTATCCCACTGGCACGAAAGAGG
CCAGTTGGAGAACAGAAAGAACTTCTTAATAAATGGAATGAAATGGGAACTGATGAACCA
GATTTAAGCCTTTTCAGACCTGTTTATGCACCTAAGGATTTTCTTGAGGTATTAATTAAT
CTTCGAAACCCAAATTATGAAAACGGTGATTCTCTTAGTTTCCGGACTCATTTGGGTTTA
ATTCAAGTTCCACTGAAAGTAAAAGACATCCCTGAATTGAAAGAATGCTTTGTGGAACTT
GGCTTAAATATAGGACAACTGGGTATAGATGATTCTACACAAGTGCCTCCTGAA------
------------------------CTTTTTGAAAATGAGCATGTACGTATTGGGCAAAAA
GTTCTA------------------------------------------------------
---------GCAGAACAA------------------------------------GATAGT
GCTGCTGCTCAACAGTACATCAGACAAGGAAGTCCCACGGCACTGAGAGCTGAATTGTGG
GCTCTCATTTTGAATATTTCCAGCCAACCTGAGGATGTCTTGTATTATGAGCAGCTTAAG
ACCAATGTGATACAACATGACCTTTTGGTGGACAGTCTAATCTATAAAGATGTGAAGTTG
ACAGCAAGCAATGATGATTATTATTTTGTATTTGAAGATTATTTATATCAGGTATTACTT
TGTTTTTCCCGGGATACATCTGTGTTGAGTCACTTTGCATTCAACAGTGCCTCGCCACCA
AAATCATACATAAGAGGAAAACTAGGACTGGAAGAATATGCTGTCTTTTACCCACCAAAT
GGTGTTATCCCTTTTCATGGATTTTCA---------------------------ATGTAT
GTTGCACCACTTTGTTTTCTATACCATGAACCTTCCAAATTGTATCAGATATTCCGTGAG
ATGTATGTGCGTTTTTTCTTCAGACTCCATTCCATCTCTTCTCATCCTTCTGGTATTGTG
TCACTCTGTCTGCTGTTTGAAACTCTTCTTCAAACTTATCTTCCCCAACTCTTTTATCAT
CTACGGGAAATTGGAGCTCAACCACTTCGCATATCATTTAAGTGGATGGTTCGAGCTTTC
TCTGGATACTTAGCTACAGATCAGCTCTTGCTTTTATGGGATAGAATCCTAGGATACAAC
TCTTTGGAAATTCTTGCTGTGCTGGCAGCTGCCGTGTTTGCTTTCCGAGCAGTGAACCTG
ATGGAGGTGACATCACTGGCTGCAGCTGAAGCAGTTCTTGCTGACCTTTCTACTTTAAAA
GTTATGCCTCTTCTTCAAATTTTTCTGTTTGCTACTGTCACC
>Cow|ENSBTAG00000033214|ENSBTAT00000047180
ATGTTGCAGGAGGAGTCGGATCTGTCTCTCATTATTGCCCAGATAGTCCAAAAGCTCAAA
GGCTCTAATTTGTACGCTCAGTTGGAACGGCAGGCCTGGGCC------------------
------------------------------------------------------------
------------------------AGTCTTCAGAGACCTGAGATTAAACTTGAATCACTA
AAAGAAGATATTAAGGAATTCTTTAAAATATCA------GGTTGGGAGAAAAAACTTCAG
AATGCTGTGTATAGTGAACTGAGTGTGTTTCCTTTACCTAGTCATCCTGCTGCACCTCCT
GAACATCTTAAAGAACCTTTGGTATACATGCGGAAAGCACAGGGAAGTTGGGAAAAAAGA
ATTTTGAAGAGTTTAAATAGTATGTGCACTGAACTGAGTATTCCATTGGCACGAAAGAGG
CCAGTTGGAGAACAGAAAGAACTTCTCAATAAATGGAATGAAATGGGAACCGATGAACCA
GATTTAAGCCTTTTCAGACCTGTTTATGCACCTAAGGATTTTCTTGAGGTATTAATTAAT
CTTCGCAACCCAAATTATGAAAGTGGTGATTCTCTTAGTTTCAGGACTCATTTGGGTTTA
ATCCAAGTTCCTCTCAAAGTAAAAGACATCCCTGAATTGAAAGAATTCTTTGTAGAACTT
GGCTTAACTACAGGACAGCTGGGTATAGATGACTCTACACAAGTGCCTCCTGAG------
------------------------CTTTTTGAAAATGAGCATGTACGTATTGGGCAAAAA
GTTTTA------------------------------------------------------
---------ACACAACAA------------------------------------GATAGT
GCTGCTGCTCAACAGTATATCAGACAAGGAAGTCCCACAGCCCTGAGAGCTGAACTATGG
GCTCTCATTTTGAATATCTCCAGTCACCCTGAGGATATTTTATATTATGAGCAGCTTAAG
ACAAATGTGATACAACATGACCTTTTGGTGGACAGTCTAATTTATAAAGATGTGAAATTG
ACAGCAAGCAATGATGATTATTATTTTGTATTTGAAGATTATTTATATCAGGTGTTACTT
TGTTTTTCCAGAGATACATCTGTATTGAGTCATTTTGCATACAACAGTGCTTCACCACCG
AAATCATACATAAGAGGAAAACTAGGACTAGAAGAATATGCTGTCTTTTATCCACCAAAT
GGCGTAATCCCTTTTCATGGATTTTCA---------------------------ATGTAT
GTTGCACCACTTTGTTTTCTATACCATGAACCTTCCAAACTGTATCAGATATTCCGTGAG
ATGTATGTGCGTTTTTTCTTCAGGCTTCATTCCATCTCTTCTCATCCTTCTGGTATTGTG
TCACTCTGTCTGCTGTTTGAAACTCTTCTGCAAACTTATCTCCCCCAACTCTTTTATCAT
CTGCGAGAAATTGGGGCTCAACCACTTCGCATATCATTTAAATGGATGGTTCGAGCTTTC
TCTGGATACTTAGCTACAGATCAACTCTTGCTTTTGTGGGACAGAATCCTAGGATACAAC
TCTCTGGAAATTCTTGCTGTCCTGGCAGCTGCTGTGTTTGCTTTCCGAGCAGTGAACCTG
ATGGAGGTGACATCACTGGCTGCAGCTGAAGCAGTTCTTGCTGACCTTTCTACTTTAAAA
GTTATGCCTCTTCTTCAGATTTTTCTGTTTGCTACTGTCACC
>Mouse|ENSMUSG00000039178|ENSMUST00000037337
ATGTTGCAGGAGGAGTCGGACCTGTCCCTCATCATTGCCCAGATCGTCCAGAAACTCAAG
GGCTCCAATTTGTATGCTCAGCTGGAACGGCAGGCCTGGTCC------------------
------------------------------------------------------------
------------------------TGTCTTCAGAGACCCGAGATCAGACTCGAATCACTC
AAAGAAGATATTAAGGAATTCTTTAAAATATCA------GGTTGGGAGAAGAAACTTCAG
AATGCTGTTTATAGTGAACTGAATGTGTTTCCTTTGCCAAGTCATCCTTCTGCACCCCCT
GAGCATCTCAAAGAACCTTTGGTGTACATGAGGAAAGCACAGGGAAGCTGGGAAAAAAGA
ATCTTGAAGAGTTTAAATAGTATGTGCACAGAACTGAGTATCCCACTAGCACGAAAGAGA
CCAGCTATGGAGCAGAAAGAGCTTCTCAATAAGTGGAATGAGATGGGAACGGATGAGCCA
GATTTAAGCCTTTTTCGACCCGTTTATGCACCTAAGGACTTTCTTGAGGTATTAATTAAT
CTCCGCAACCCAAATTATGAAAATGGTGATTCTCTTAGTTTTAGGACTCATTTGGGTTTA
ATCCAAGTTCCTCTGAAAGTAAAAGACATCCCTGAATTGAAAGAATGCTTTGTAGAACTT
GGCTTAAACACAGGACAACTGGGAATAGATGATTCTACACAAGTGCCTCCTGAA------
------------------------CTTTTTGAAAATGAACATGTGCGTATTGGGCAGAAA
GTTCTA------------------------------------------------------
---------GCGCAGCAG------------------------------------GACAGC
GCTGCTGCTCAGCAGTACATCCGACAAGGAAGTCCCACAGCACTGAGAGCTGAGCTCTGG
GCGCTCATTCTGAATATCTCCAGTCAGCCTGAGGATATCCTGTATTATGAGCAGCTTAAG
ACCAATGTGATCCAGCACGACCTTTTGGTGGACAGTCTCATTTATAAAGATGTGAAGCTG
ACAGCAAGCAATGATGATTACTATTTTGTATTTGAAGATTATTTATATCAGGTGTTACTT
TGCTTTTCACGGGATACGTCTGTACTGGGCCACTTTGCATACAACAGTGCTTCACCGCCG
AAGTCATACATCAGAGGAAAACTAGGATTAGAAGAATATGCTGTTTTCTATCCGCCCAAT
GGTGTCATCCCTTTCCATGGGTTTTCC---------------------------ATGTAT
GTTGCACCATTGTGTTTTCTGTATCATGAACCTTACAAATTGTATCAGATATTCCGTGAG
ATGTACGTCCGCTTTTTCTTCAGACTCCACTCCATCTCCTCTCATCCTTCTGGTATTGTG
TCACTCTGTTTGCTGTTTGAAACTCTTCTTCAAACGTATCTTCCCCAACTCTTTTATCAT
CTGCGAGAAATTGGAGCTCAACCACTTCGGATATCATTTAAATGGATGGTTCGAGCTTTT
TCTGGATACTTAGCTACAGATCAACTCTTGCTTTTATGGGATAGAATTCTAGGATACAAC
TCTCTGGAAATACTTGCTGTGCTGGCAGCTGCCGTGTTTGCTTTCCGAGCAGTGAACCTG
ATGGAGGTGACATCACTGGCTGCAGCTGAAGCAGTTCTGGCTGACCTTTCTACTTTAAAA
GTCATGCCTCTTCTTCAAATTTTTCTGTTTGCTACCGTCACC
>Platypus|ENSOANG00000006700|ENSOANT00000010699
------------------------------------------------------------
------------------------------------------------------------
------------------------------------------------------------
------------------------------------------------------------
------------------------------------------------------------
------------------------------------------------------------
---------------------------ATGAGGAAAGCCCAGGCATGTTGGGAGAAAAGA
ATTCTGAAGAGCCTGAATAGCATGTGTACTGAACTGAGTATCCCACTAGCCCAGAAGAGA
CCAGTTGCAGAGCAGAAAGAGCTTCTTAATAAATGGAATGAAATGGGGACAGATGAACCA
GATTTAAGTCATTTTAGACCTGTTTATGCTCCTAAAGATTTTCTTGAGGTACTAATGAAT
CTACGCAACCCAAATTATGAAAATGGTGATCAGCCTAGTTTCAGAACTCATTTGGGTTTA
ATCCAAGTGCCACTAAAAGTCAGAGACATCCCTGAATTGAAAGAGTTCTTCAGTGAGCTA
GGTTTGAATACTGGACAGCTGGGCATTGATGATTCAACGCAAGTGCCTCCTGAA------
------------------------CTTTTTGAAAACGAGCATGTACGCGTTGGGCAGAAA
GTTTTA------------------------------------------------------
---------ACAGAACAA------------------------------------GATAGT
GCTGCTGCTCAACAGTATATCCGGCAAGGAAGCCCTACAGCACTTCGAGCGGAGTTGTGG
GCCCTCATTTTAAATGTTTCCAATCAACCCGAGGACATTTTATATTATGAGCAACTCAAG
TCCAATGTCATTCAGCATGACCTTCTGGTAGATAGCTTAATTTACAAGGATGTTAAGCTG
ACGGCCAGCAATGATGATTACTATTTCGTATTTGAAGATTATTTATACCAGGTGTTACTT
TGTTTCTCCCGGGACACATCCGTTTTGGATCATTTTGCGTACAACAGCGCTTCCCCGCCC
AAATCGTACATAAAAGGAAAACTTGGAATGGAAGAGTATGCTGTCTTTTATCCACCGAAT
GGTGTAATCCCTTTCCATGGATTTTCA---------------------------ATGTAC
GTTGCTCCACTTTGTTTTCTGTACCATGAACCTTCCAAACTGTATCAGATCTTCCGTGAG
ATGTATGTGCGTTTTTTCTTCAGACTCCATTCCATCTCGTCTCATCCTTCTGGTGTTGTG
TCCCTGTGCCTGTTGTTTGAGACTCTGCTTCAAACTCATCTTCCTCAACTCTTCTATCAC
CTGCGGGAAATTGGCGCTCAGCCACTACGCATATCGTTTAAATGGATGGTGCGGGCATTC
TCTGGCTACCTCGCCACGGACCAGCTCCTGCTTCTGTGGGATAGGATCCTAGGCTATAAC
TCTTTGGAAATCCTTGCCGTCCTGGCAGCTGCTGTGTTTGCTTTCCGAGCGGTCAACCTG
ATGGAGGTGACATCACTGGCTGCAGCTGAAGCTGTACTCGCCGACCTTTCCACTCTGAAA
GTCATGCCTCTTCTTCAGATTTTTTTATTTGCTACGGTCACT
>Macaque|ENSMMUG00000019239|ENSMMUT00000027027
ATGTTGCAGGAGGAGTCGGACCTCTCTCTCATTATTGCCCAGATAGTCCAAAAGCTCAAG
GGCTCCAATTTGTACTCTCAGCTGGAACGGCAGGCCTGGGCC------------------
------------------------------------------------------------
------------------------AGTCTTCAGAGACCTGAGATTAAACTTGAATCACTG
AAAGAAGATATTAAGGAATTCTTTAAAATATCA------GGTTGGGAGAAGAAACTTCAG
AATGCTGTTTATAGTGAACTGAGTGTGTTTCCTTTACCTAGTCATCCTGCTGCACCTCCT
GAACATCTTAAAGAACCTTTGGTATACATGAGGAAAGCACAGGGAAGTTGGGAAAAAAGA
ATTTTGAAGAGTTTAAATAGTATGTGCACTGAACTGAGTATCCCACTGGCACGAAAGAGG
CCAGTTGGAGAACAGAAAGAACTTCTTAATAAATGGAATGAAATGGGAACTGATGAACCA
GATTTAAGCCTTTTCAGACCTGTTTATGCACCTAAGGATTTTCTTGAGGTATTAATTAAT
CTTCGCAACCCAAATTATGAAAACGGTGATTCTCTTAGTTTCAGGACTCATTTGGGTTTA
ATTCAAGTTCCTCTGAAAGTAAAAGACATCCCTGAATTGAAAGAATGCTTTGTGGAACTT
GGCTTAAATATAGGACAACTGGGTATAGATGATTCTACACAAGTGCCTCCTGAA------
------------------------CTTTTTGAAAATGAGCATGTACGTATTGGGCAAAAA
GTTCTA------------------------------------------------------
---------GCAGAACAA------------------------------------GATAGT
GCTGCTGCTCAACAGTACATCAGACAAGGAAGTCCCACGGCACTGAGAGCTGAATTGTGG
GCTCTCATTTTGAATATTTCCAGCCAACCTGAGGATGTCTTGTATTATGAGCAGCTTAAG
ACCAATGTGATACAACATGACCTTTTGGTGGACAGTCTAATCTATAAAGATGTGAAGTTG
ACAGCAAGCAATGATGATTATTATTTTGTATTTGAAGATTATTTATATCAGGTATTACTT
TGTTTTTCCCGGGATACATCTGTGTTGAGTCACTTTGCATACAACAGTGCCTCGCCACCA
AAATCATACATAAGAGGAAAACTAGGACTGGAAGAATATGCTGTCTTTTACCCACCAAAT
GGTGTTATCCCTTTTCATGGATTTTCA---------------------------ATGTAT
GTTGCACCACTTTGTTTTCTATACCACGAACCTTCCAAATTGTATCAGATATTCCGTGAG
ATGTATGTGCGTTTTTTCTTCAGACTTCATTCCATCTCTTCTCATCCTTCTGGTATTGTG
TCACTCTGTCTGCTGTTTGAAACTCTTCTTCAAACTTACCTTCCCCAACTCTTTTATCAT
CTACGAGAAATTGGGGCTCAACCACTTCGTATATCATTTAAGTGGATGGTTCGAGCTTTC
TCTGGATACTTAGCTACAGATCAGCTCTTGCTTTTATGGGATAGAATCCTAGGATACAAC
TCTCTGGAAATTCTTGCTGTGCTGGCAGCTGCCGTGTTTGCTTTCCGAGCAGTGAACCTG
ATGGAGGTGACATCACTGGCTGCAGCTGAAGCAGTTCTTGCTGACCTTTCTACTTTAAAA
GTAATGCCTCTTCTTCAAATTTTTCTGTTTGCTACTGTCACC
>Rabbit|ENSOCUG00000013465|ENSOCUT00000013468
ATGTTGCAGGAGGAGTCGGACCTGTCTCTCATCATTGCCCAGATAGTCCAGAAGCTTAAG
GGCTCCAATTTGTACGCTCAGCTGGAACGGCAGGCCTGGGCT------------------
------------------------------------------------------------
------------------------AGTCTTCAGAGACCTGAGATTAAGCTTGAATCACTA
AAAGAGGATATTAAGGAATTCTTTAAAATA------ACAGGTTGGGAGAAGAAACTTCAG
AATGCGGTTTATAGTGAACTGAGTGTGTTTCCTTTACCTAGTCACCCTGCTGCACCTCCT
GAACATCTTAAAGAACCTTTCCTATACATGAGGAAAGCCCTCGGAAGTTGGGAAAAAAGA
ATTTTGAAGAGTTTAAATAGTATGTGCACTGAACTGAGTATCCCATTGGCACGAAAGAGG
CCAGTTGCAGAACAGAAAGAACTTCTCAATAAATGGAATGAAATGGGAACCGATGAACCA
GATTTAAGCCTTTTCAGACCTGTTTATGCACCTAAGGATTTTCTTGAGGTATTAATTAAT
CTTCGCAACCCAAATTATGAAAATGGCGATCCTCTTAGTTTCAGGACTCATTTGGGTTTA
ATCCAAGTTCCTCTGAAAGTGAAAGACATCCCTGAATTGAAAGAATACTTTGTAGAACTT
GGCTTAAATACAGGACAACTGGGTATAGATGATTCTACACAAGTGCCTCCTGAA------
------------------------CTTTTTGAAAATGAGCACGTGCGTATTGGTCAAAAA
GTCCTA------------------------------------------------------
---------GCAGAGCAA------------------------------------GACAGT
GCCGCTGCTCAACAGTACATCAGACAAGGAAGTCCCACGGCACTGAGAGCGGAACTGTGG
GCTCTCATTTTGAATATTTCCGGTCAACCCGAGGATATATTGTACTATGAACAGCTAAAA
ACCAATGTGATACAATATGACCTTTTGGTGGACCGTTTAACTTACAAAGATGTGAAGTTG
ACAGCAAGCAATGATGATTATTATTTTGTATTTGAAGATTATTTATATCAGGTATTACTT
TGTTTTTCTCGTGATACATCAGTGTTGGGTCACTTTGCATACAACTGTGCTTCACCACCG
AAGTCATACATAAGAGGAAAAATAGGACTAGAAGAATATGCCGTCTTTTATCCACCAAAT
GGTGTAATCCCTTTTCATGGATTTTCA---------------------------ATGTAT
GTTGCACCACTTTGTTTTCTATACCATGAGCCTTACAAATTGTATCAGATATTCCGTGAG
ATGTATGTGCGTTTTTTCTTCAGACTCCATTCGATCTCTTCTCATCCTTCTGGTATTGTG
TCACTCTGTTTGCTGTTTGAAAGTCTTCTTCAAACTTACCTCCCTCAACTCTTTTATCAT
CTACGAGAAATTGGGGCTCAACCACTCCGCATATCATTTAAGTGGATGGCTCGCGCTTTC
TCTGGATACTTAGCTACAGATCAGCTCCTGCTTTTGTGGGATAGAATCCTGGGATACAAC
TCTCTGGAAATTCTTGCTGTGCTGGCAGCTGCTGTGTTTGCTTTCCGAGCAGTGAACCTG
ATGGAGGTGACATCACTGGCTGCAGCTGAAGCAGTTCTTGCTGACATTTCTACTTTAAAA
GTTATGCCTCTTCTTCAGATTTTTCTGTTTGCTACTGTCACC
>Marmoset|ENSCJAG00000021004|ENSCJAT00000041336
ATGTTGCAGGAGGAGTCGGACCTCTCGCTTATTATTGCCCAGATAGTCCAAAAGCTCAAG
GGCTCCAATTTGTACTCTCAGCTGGAACGGCAGGCCTGGGCC------------------
------------------------------------------------------------
------------------------AGTCTTCAGAGACCCGAAATTAAACTTGAATCATTG
AAAGAAGATATTAAGGAATTCTTTAAAATATCA------GGTTGGGAGAAGAAACTTCAG
AATGCTGTTTATAGTGAACTGAGTGTGTTTCCTTTACCTAGTCATCCTGCTGCACCTCCT
GAACATCTTAAAGAACCTTTGGTATACATGAGGAAAGCACAGGGAAGTTGGGAAAAAAGA
ATTTTGAAGAGTTTAAATAGCATGTGCACTGAACTGAGTATCCCACTGGCACGAAAGAGG
CCAGTTGGAGAACAGAAAGAACTTCTTAATAAATGGAATGAAATGGGAACTGATGAACCA
GATTTAAGCCTTTTCAGACCTGTTTATGCACCTAAGGATTTTCTTGAGGTATTAATTAAT
CTTCGCAACCCAAATTATGAAAATGGTGATTCTCTTAGTTTCAGGACTCATTTGGGTTTA
ATTCAAATTCCACTGAAAGTAAAAGACATCCCTGAATTGAAAGAATGCTTTGTGGAACTT
GGCTTAAATACAGGACAACTGGGTATAGATGATTCTACACAAGTGCCTCCTGAA------
------------------------CTTTTTGAAAACGAGCATGTACGTATTGGACAAAAA
GTTCTA------------------------------------------------------
---------GCAGAACAA------------------------------------GATAGT
GCTGCTGCTCAGCAGTACATCAGACAAGGAAGTCCCACGGCACTGAGAGCTGAATTGTGG
GCTCTCATTTTGAATATTTCCAGTGAACCTGAGGATGTCTTGTATTATGAGCAGCTTAAG
ACCAATGTGATACAACATGACCTTTTGGTGGACAGTCTAATTTATAAAGATGTGAAGTTG
ACAGCAAGCAATGATGATTATTATTTTGTATTTGAAGATTATTTATATCAGGTATTACTT
TGTTTTTCCCGGGATACATCTGTGTTGAGTCACTTTGCATACAACAGTGCCTCGCCACCA
AAATCATATATAAGAGGAAAACTAGGACTGGAAGAATATGCTGTCTTTTACCCACCAAAT
GGTGTTATCCCTTTTCATGGATTTTCA---------------------------ATGTAT
GTTGCACCACTTTGTTTTCTGTACCATGAACCTTCCAAATTGTATCAAATATTCCGTGAG
ATGTATGTGCGTTTTTTCTTCAGACTTCATTCCATCTCTTCTCATCCTTCTGGTATTGTG
TCACTCTGTCTGCTGTTTGAAACTCTTCTTCAAACTTATCTTCCCCAACTCTTTTATCAT
CTACGAGAAATTGGGGCTCAACCACTTCGCATATCATTTAAGTGGATGGTTCGAGCTTTC
TCTGGATACTTAGCTACAGATCAACTCTTGCTTTTATGGGACAGAATCCTAGGATACAAC
TCTCTGGAAATTCTTGCTGTGCTGGCAGCTGCCGTGTTTGCTTTCCGAGCAGTGAACCTG
ATGGAGGTGACATCACTGGCTGCAGCTGAAGCAGTTCTTGCTGACCTTTCTACTTTAAAA
GTTATGCCTCTTCTTCAAATTTTTCTGTTTGCTACTGTCACC
>Gorilla|ENSGGOG00000025239|ENSGGOT00000031685
ATGTTGCAGGAGGAGTCGGACCTCTCTCTCATTATTGCCCAGATAGTCCAAAAGCTCAAG
GGCTCCAATTTGTACTCTCAGCTGGAACGGCAGGCCTGGGCC------------------
------------------------------------------------------------
------------------------AGTCTTCAGAGACCTGAGATTAAACTTGAATCACTG
AAAGAAGATATTAAGGAATTCTTTAAAATATCAGAAACAGGTTGGGAGAAGAAACTTCAG
AATGCTGTTTATAGTGAACTGAGTGTGTTTCCTTTACCTAGTCATCCTGCTGCACCTCCT
GAACATCTTAAAGAACCTTTGGTATACATGAGGAAAGCACAGGGAAGTTGGGAAAAAAGA
ATTTTGAAGAGTTTAAATAGTATGTGCACTGAACTGAGTATCCCACTGGCACGAAAGAGG
CCAGTTGGAGAACAGAAAGAACTTCTTAATAAATGGAATGAAATGGGAACTGATGAACCA
GATTTAAGCCTTTTCAGACCTGTTTATGCACCTAAGGATTTTCTTGAGGTATTAATTAAT
CTTCGCAACCCAAATTATGAAAACGGTGATTCTCTTAGTTTCAGGACTCACTTGGGTTTA
ATTCAAGTTCCACTGAAAGTAAAAGACATCCCTGAATTGAAAGAATGCTTTGTGGAACTT
GGCTTAAATATAGGACAACTAGGTATAGATGATTCTACACAAGTGCCTCCTGAA------
------------------------CTTTTTGAAAATGAGCATGTACGTATTGGGCAAAAA
GTTCTA------------------------------------------------------
---------TCAGAACAA------------------------------------GATAGT
GCTGCTGCTCAACAGTACATCAGACAAGGAAGTCCCACGGCACTGAGAGCTGAATTGTGG
GCTCTCATTTTGAATATTTCCAGCCAACCTGAGGATGTCTTGTATTATGAGCAGCTTAAG
ACCAATGTGATACAACATGACCTTTTGGTGGACAGTCTAATCTATAAAGATGTGAAGTTG
ACAGCAAGCAATGATGATTATTATTTTGTATTTGAAGATTATTTATATCAGGTATTACTT
TGTTTTTCCCGGGATACATCTGTGTTGAGTCACTTTGCATTCAACAGTGCCTCGCCACCA
AAATCATACATAAGAGGAAAACTAGGACTGGAAGAATATGCTGTCTTTTACCCACCAAAT
---------------------------GAAATGATAGAGGTAGACTCCCTACAGATGCAT
ATTGCACCACTTTGTTTTCTATACCATGAACCTTCCAAATTATATCAGATATTCCGTGAG
ATGTATGTGCGTTTTTTCTTCAGACTCCATTCCATCTCTTCTCATCCTTCTGGTATTGTG
TCACTCTGTCTGCTGTTTGAAACTCTTCTTCAAACTTATCTTCCCCAACTCTTTTATCAT
CTACGAGAAATTGGGGCTCAACCACTTCGCATATCATTTAAGTGGATGGTTCGAGCTTTC
TCTGGATACTTAGCTACAGATCAGCTCTTGCTTTTATGGGATAGAATCCTGGGATACAAC
TCTCTGGAAATTCTTGCTGTGCTGGCAGCTGCCGTGTTTGCTTTCCGAGCAGTGAACCTG
ATGGAGGTGACATCACTGGCTGCAGCTGAAGCAGTTCTTGCTGACCTTTCTACTTTAAAA
GTTATGCCTCTTCTTCAAATTTTTCTGTTTGCTACTGTCACC
>Rat|ENSRNOG00000003003|ENSRNOT00000004030
ATGTTGCAGGAGGAGTCGGACCTGTCTCTCATCATTGCCCAAATAGTCCAGAAACTCAAG
GGCTCCAATTTGTATGCTCAGCTGGAACGGCAGGCCTGGGCC------------------
------------------------------------------------------------
------------------------TGTCTTCAGAGACCCGAAATCAGACTTGAATCACTC
AAAGAAGATATTAAGGAATTCTTTAAAATATCA------GGTTGGGAGAAGAAACTTCAG
AATGCTGTTTATAGTGAACTGAATGTGTTTCCTTTGCCCAGTCATCCTTCTGCACCCCCT
GAGCATCTCAAAGAACCTTTGGTGTACATGAGGAAAGCACAGGGAAGTTGGGAAAAAAGA
ATTTTGAAGAGTTTAAATAGTATGTGCACAGAACTAAGTATCCCATTAGCACGAAAGAGA
CCAGTGGGAGAGCAGAAAGAACTTCTCAATAAGTGGAATGAAATGGGAACTGATGAGCCA
GATTTAAGCCTTTTTCGACCTGTTTATGCACCTAAGGACTTTCTTGAGGTATTAATTAAT
CTCCGCAACCCAAATTATGAAAATGGTGATTCTCTTAGTTTTAGGACTCATTTGGGTTTA
ATCCAAGTTCCTCTGAAAGTAAAAGACATCCCTGAATTGAAAGAATGCTTTGTAGAACTT
GGCTTAAACACAGGACAACTGGGTATAGATGATTCTACACAAGTGCCTCCTGAA------
------------------------CTTTTTGAAAATGAGCATGTGCGTATTGGGCAGAAA
GTTCTA------------------------------------------------------
---------GCGCAGCAG------------------------------------GACAGC
GCTGCTGCCCAGCAGTACGTCCGACAGGGAAGCCCCACTGCACTGAGAGCGGAGCTCTGG
GCGCTCATTTTGAATATCTCCAGTCAGCCTGAGGATATCCTGTATTATGAGCAGCTGAAA
ACCAATGTGATACAGCACGACCTTTTGGTGGACAGTCTAATTTATAAAGATGTGAAGCTG
ACAGCAAGCAATGATGATTACTATTTTGTATTTGAAGATTATTTATATCAGGTGTTACTT
TGCTTTTCACGGGATACGTCTGTGCTGGGTCACTTTGCATACAACAGTGCTTCACCACCG
AAATCATACATCAGAGGAAAACTAGGATTAGAAGAATATGCTGTCTTCTATCCACCCAAT
GGTGTCATCCCCTTCCATGGATTTTCC---------------------------ATGTAT
GTTGCACCACTGTGTTTTCTGTATCATGAACCTTACAAATTGTATCAGATATTCCGTGAG
ATGTATGTCCGCTTTTTCTTCAGACTCCACTCCATCTCCTCTCATCCTTCTGGTATTGTG
TCACTGTGTTTGCTGTTTGAAACTCTTCTTCAAACGTATCTTCCCCAACTCTTTTATCAT
CTGCGAGAAATCGGAGCTCAACCACTTCGAATATCATTTAAATGGATGGTTCGAGCTTTT
TCTGGATACTTAGCTACAGATCAACTCTTGCTTTTATGGGATAGAATCCTAGGATACAAC
TCTCTGGAAATTCTTGCTGTGCTGGCAGCTGCCGTGTTTGCTTTCCGAGCAGTGAACCTG
ATGGAGGTGACATCACTGGCTGCAGCTGAAGCAGTTCTGGCTGACCTTTCTACTTTAAAA
GTCATGCCTCTTCTTCAAATTTTTCTGTTTGCTACCGTCACC
>Opossum|ENSMODG00000000109|ENSMODT00000043360
------------------------------------------------------------
------------------------------------------ATGCCTTCTTTGTTCTGT
TTCTATATAAAACCTGGACTGATCTGGGCTTGGTGTGGGAATTCACCATTCTGTCCCTCT
GCTGCCAAGGAGTGGCCTCTCGTTAGTCTTCAGAAACCTGAGATTAAACTTGAAACCCTC
AAAGAAGATATTAAGGAGTTCTTTAGAATA------ACAGGTTGGGAGAAGAAACTTCAT
AATGCTGTTTATAGTGAACTGACTGTGTTTCCTTTACCTAGACATCCAGCAGCACCCCCT
GAACATCTAAAAGAACCTTTGGTATATATGAGAAAAGCACAGGGAAGTTGGGAGAAAAGA
ATTTTGAAGAGTCTGAATAGTATGTGTACTGAACTAAGTATTCCACTGGCACGAAAGAGA
CCAGTTGTAGAGCAAAAGGAACTTCTCAACAAATGGAATGAAATGGGAACTGATGAACCA
GATTTGAGCCTTTTCAGACCTGTGTATGCTCCTAAAGATTTTCTTGAGGTATTAATTAAT
CTTCGTAACCCAAATTATGAAAATGGTGAACATCTTAATTTTAAAACTCATTTGGGCTTA
ATCCAGGTTCCTCTGAAAGTAAAATATATCTCTGAATTGAAAGAGTTCTTTGTTGAATTG
AGCTTAAATACAGGACAGCTGGGTATTGATGATGCTACACAAGTGCCTCCTGAG------
------------------------CTTTTTGAAAATGAGCATGTACGGCTTGGACAAAAG
GTTTTA------------------------------------------------------
---------GCAGAACAA------------------------------------GATAGT
GCTGCTGCTCAACAGTATATCAGACAAGGTAGCCCAACAGCCCTTAGAGCAGAATTGTGG
GCCCTCATATTGAATGTTTCTAATCAACCTGAGGACCTGTTGTATTATGAGCAGCTCAAA
TCTAATGTGATTCAGCATGACCTGTTAGTGGATAGCCTTATTTATAAGGATGTGAAGCTA
ACAGCCAGCAATGATGATTACTATTTTGTATTTGAAGATTATTTGTATCAGGTATTACTT
TGTTTCTCCCGGGATACAGCTGTGTTAGGACACTTTGCTTACAACAGTGCTTCACCACCA
AAGTCATACATAAGAGGAAAACTTGGAATGGAAGATTATGCTGTCTTTTATCCACCAAAT
GGTGTAATCCCTTTTCATGGATTTTCA---------------------------ATGTAT
GTTGCTCCACTTTGTTTTCTGTACCATGAACCTTCCAAATTGTATCAGATATTCCGTGAG
ATGTATGTGCGTTTTTTCTTCAGACTCCATTCCATCTCTTCTCATCATTCTGGCATTGTT
TCACTGTGTTTGCTGTTTGAGACACTTCTTCAAACTCATCTTCCACAACTCTTTTATCAT
CTACGAGAAATTGGAGCTCAGCCACTTCGTATATCATTTAAATGGATGGTACGTGCATTC
TCCGGTTACCTGGCCACAGATCAGCTTTTGCTTTTATGGGACAGAATCTTAGGATACAAC
TCTCTGGAAATTCTTGCTGTTCTGGCAGCTGCTGTGTTTGCTTTCCGAGCAGTAAACCTG
ATGGAGGTGACATCACTGGCTGCGGCTGAAGCTGTGCTTGCTGACCTATCTACTTTAAAA
GTTATGCCTCTTCTTCAAATTTTTCTTTTTGCTACTGTCACT
>Minke|BACU002259
ATGTTGCAGGAGGAGTCGGATCTCGCTCTCATTATTGCCCAGATAGTCCAAAAGCTCAAG
GGCTCCAATTTGTACACTCAGTTGGAACGGCAGGCCTGGGCC------------------
------------------------------------------------------------
------------------------AGTCTTCAGAGACCTGAGATTAAACTTGAATCACTA
AAAGAAGATATTAAGGAATTCTTTAAAATATCA------GGTTGGGAGAAGAAACTTCAG
AATGCTGTGTATAGTGAACTGAGTGTGTTTCCTTTACCCAGTCATCCTGCTGCACCTCCT
GAACATCTTAAAGAACCTTTGGTATACATGAGGAAAGCACAGGGAAGTTGGGAAAAAAGA
ATTTTGAAGAGTTTAAATAGTATGTGCACTGAACTGAGTATCCCATTGGCACGAAAGAGG
CCAGTTGGAGAACAGAAAGAACTTCTCAATAAATGGAATGAAATGGGAACTGATGAGCCA
GATCTAAGCCTTTTCAGGCCTGTTTATGCACCTAAGGATTTTCTCGAGGTATTAATTAAT
CTTCGCAACCCAAATTATGAAAATGGTGATTCTCATAGTTTCAGGACTCATTTGGGTTTA
ATCCAAGTTCCTCTAAAAGTAAAAGACATCCCTGAATTGAAAGAATTCTTTGTGGAACTT
GGCTTAACTGCAGGACAACTTGGTGTAGATGACTCTACACAAGTGCCTCCTGAA------
------------------------CTTTTTGAAAATGAGCATGTACGTATTGGGCAAAAA
GTTCTA------------------------------------------------------
---------TCAGAACAA------------------------------------GATAGT
GCTGCTGCCCAACAGTATATCAGACAAGGAAGTCCCACAGCACTGAGAGCTGAATTATGG
GCTCTCATTTTGAATATTTCCAGCCAACCTGAGGATATCTTGTATTATGAGCAGCTTAAG
ACTAATGTGATACAACATGACCTTTTGGTGGACAGTTTAATTTATAAAGATGTGAAATTG
ACAGCAAGCAATGATGATTATTATTTTGTATTTGAAGATTATTTATATCAGGTATTACTT
TGTTTCTCCCGAGATACATCTGTGTTGGGTCACTTTGCATACAGCAGTGCT---------
------------------------------------------------------------
------------------------------------------------------------
------------------------------------------------------------
------------------------------------------------------------
------------------------------------------------------------
------------------------------------------------------------
------------------------------------------------------------
------------------------------------------------------------
------------------------------------------------------------
------------------------------------------
>Orangutan|ENSPPYG00000014654|ENSPPYT00000017040
ATGTTGCAGGAGGAGTCGGACCTCTCTCTCATTATTGCCCAGATAGTCCAAAAGCTCAAG
GGCTCCAATTTGTACTCTCAGCTGGAACGGCAGGCCTGGGCC------------------
------------------------------------------------------------
------------------------AGTCTTCAGAGACCTGAGATTAAACTTGAATCACTG
AAAGAAGATATTAAGGAATTCTTTAAAATATCA------GGTTGGGAGAAGAAACTTCAG
AATGCTGTTTATAGTGAACTGAGTGTGTTTCCTTTACCTAGTCATCCTGCTGCACCTCCT
GAACATCTTAAAGAACCTTTGGTATACATGAGGAAAGCACAGGGAAGTTGGGAAAAAAGA
ATTTTGAAGAGTTTAAATAGTATGTGCACTGAACTAAGTATCCCGCTGGCACGAAAGAGG
CCAGCTGGAGAACAGAAAGAACTTCTTAATAAATGGAATGAAATGGGAACTGATGAACCA
GATTTAAGCCTTTTCAGACCTGTTTATGCACCTAAGGATTTTCTTGAGGTATTAATTAAT
CTTCGCAACCCAAATTATGAAAACGGTGATTCTCTTAGTTTCAGGACTCATTTGGGTTTA
ATTCAAGTTCCACTGAAAGTAAAAGACATCCCTGAATTG---------------------
---------------------------------TCTACACAAGTGCCTCCTGAA------
------------------------CTTTTTGAAAATGAGCATGTACGTATTGGGCAAAAA
GTTCTA------------------------------------------------------
---------GCAGAACAA------------------------------------GATAGT
GCTGCTGCTCAACAGTACATCAGACAAGGAAGTCCCACGGCACTGAGAGCTGAATTGTGG
GCTCTCATTTTGAATATTTCCAGCCAACCTGAGGATGTCTTGTATTATGAGCAGCTTAAG
ACCAATGTGATACAACATGACCTTTTGGTGGACAGTCTAATCTATAAAGATGTGAAGTTG
ACAGCAAGCAATGATGATTATTATTTTGTATTTGAAGATTATTTATATCAGGTATTACTT
TGTTTTTCCCGGGATACATCTGTGTTGAGTCACTTTGCATTCAACAGTGCCTCGCCACCA
AAATCATACATAAGAGGAAAACTAGGACTGGAAGAATATGCTGTCTTTTACCCACCAAAT
------------------------------------------------------------
GTTGCACCACTTTGTTTTCTATACCATGAACCTTCCAAGTTATATCAGATATTCCGTGAG
ATGTATGTGCGTTTTTTCTTCAGACTCCATTCCATCTCTTCTCATCCTTCTGGTATTGTG
TCACTCTGTCTGCTGTTTGAAACTCTTCTTCAAACTTATCTTCCCCAACTCTTTTATCAT
CTACGAGAAATTGGGGCTCAACCACTTCGCATATCATTTAAGTGGATGGTTCGAGCTTTC
TCTGGATACTTAGCTACAGATCAGCTCTTGCTTTTATGGGATAGAATCCTAGGATACAAC
TCTCTGGAAATTCTTGCTGTGCTGGCAGCTGCCGTGTTTGCTTTCCGAGCAGTGAACCTG
ATGGAGGTGACATCATTGGCTGCAGCTGAAGCAGTTCTTGCTGACCTTTCTACTTTAAAA
GTTATGCCTCTTCTTCAAATTTTTCTGTTTGCTACTGTCACC
>Elephant|ENSLAFG00000009636|ENSLAFT00000009637
ATGTTGCAGGAGGAGTCGGATCTGTCTCTCATTATTGCTCATATAGTGCAGAAGCTCAAA
GGCTCCAGTCTGTACGCTCAGCTGGAGCGGCAGGCCTGGACC------------------
------------------------------------------------------------
------------------------AGTCTTCAGAGACCTGAGATTAAACTTGAATCACTA
AAAGAAGATATTAAGAAATTCTTTAAAATATCA------GGTTGGGAGAAGAAACTTCAG
AATGCTGTTTATAGTGAACTGAGTGTGTTTCCTTTACCTAGTCATCCTGCTGCGCCTCCT
GAACATCTTAAAGAACCTTTGGTATACATGAGGAAAGCACAGGGAAGTTGGGAAAAAAGA
ATTTTGAAGAGTTTAAATAGCATGTGCACTGAACTCAGTATCCCACTGGCACGAAAGAGG
CCAGTTGGAGAACAGAAAGAACTTCTCAATAAATGGAATGAAATGGGAACTGATGAACCA
GATTTAAGCCTTTTCCGACCTGTTTATGCGCCTAAGGATTTTCTTGAGGTATTAATTAAT
CTTCGCAACCCAAATTATGAAAATGGTGATTCTCTTAGTTTCAGGACTCATTTGGGTTTA
ATCCAAGTTCCTCTGAAAGTAAAAGACATCCCTGAATTGAAAGAATCCTTTGTAGAACTC
AGCTTAAATACAGGACAGCTGGGTATAGATGATTCTACACAAGTGCCTCCTGAA------
------------------------CTTTTTGAAAATGAGCATGTACGGATAGGGCAGAAA
GTTCTA------------------------------------------------------
---------GAAGAACAA------------------------------------GATAGT
GCTGCTGCTCAACAGTATATCAGACAAGGAAGTCCCACAGCACTTAGAGCTGAATTGTGG
ACTCTCATTTTGAATATTTCCAGTCAACCTGAGGATATCTTGTATTATGAGCAGCTCAAG
ACCAATGTGATACAACATGACCTTTTGGTGGACAGTCTAATATATAAAGATGTGAAGTTG
ACAGCAAGCAATGATGATTATTATTTTGTATTTGAAGATTATTTATATCAGGTATTACTT
TGTTTTTCCCGGGATACATCCGTGTTGAGTCACTTTGCATACAACAGTGCTTCACCACCG
AAATCATACATAAGAGGAAAACTAGGTCTAGAAGAATATGCCGTCTTTTATCCACCAAAT
GGTGTAATCCCTTTTCATGGATTTTCA---------------------------ATGTAT
GTTGCACCACTTTGTTTTCTATACCATGAACCTTCCAAATTATATCAGATATTCCGGGAG
ATGTACGTGCGTTTTTTCTTCAGACTCCATTCCATCTCTTCTCATCCTTCTGGTATTGTG
TCACTGTGTTTGCTGTTTGAAACTCTTCTTCAAACGTATCTTCCCCAACTCTTTTATCAT
CTACGAGAAATTGGGGCTCAACCGCTTCGCATATCGTTTAAATGGATGGTTCGAGCTTTC
TCTGGATACTTAGCTACGGATCAACTCTTGCTTTTATGGGATAGAATCTTAGGATACAAC
TCTTTGGAAATTCTTGCTGTCCTGGCAGCTGCTGTGTTTGCCTTCCGAGCAGTGAACCTG
ATGGAGGTGACATCACTGGCTGCAGCTGAAGCAGTTCTTGCTGACCTTTCCACTTTAAAA
GTTATGCCTCTTCTTCAAATTTTTCTGTTTGCTACTGTCACC
>Human|ENSG00000109680|ENST00000264866
ATGTTGCAGGAGGAGTCGGACCTCTCTCTCATTATTGCCCAGATAGTCCAAAAGCTCAAG
GGCTCCAATTTGTACTCTCAGCTGGAACGGCAGGCCTGGGCC------------------
------------------------------------------------------------
------------------------AGTCTTCAGAGACCTGAGATTAAACTTGAATCACTG
AAAGAAGATATTAAGGAATTCTTTAAAATATCA------GGTTGGGAGAAGAAACTTCAG
AATGCTGTTTATAGTGAACTGAGTGTGTTTCCTTTACCTAGTCATCCTGCTGCACCTCCT
GAACATCTTAAAGAACCTTTGGTATACATGAGGAAAGCACAGGGAAGTTGGGAAAAAAGA
ATTTTGAAGAGTTTAAATAGTATGTGCACTGAACTGAGTATCCCACTGGCACGAAAGAGG
CCAGTTGGAGAACAGAAAGAACTTCTTAATAAATGGAATGAAATGGGAACTGATGAACCA
GATTTAAGCCTTTTCAGACCTGTTTATGCACCTAAGGATTTTCTTGAGGTATTAATTAAT
CTTCGCAACCCAAATTATGAAAACGGTGATTCTCTTAGTTTCAGGACTCATTTGGGTTTA
ATTCAAGTTCCACTGAAAGTAAAAGACATCCCTGAATTGAAAGAATGCTTTGTGGAACTT
GGCTTAAATATAGGACAACTGGGTATAGATGATTCTACACAAGTGCCTCCTGAA------
------------------------CTTTTTGAAAATGAACATGTACGTATTGGGCAAAAA
GTTCTA------------------------------------------------------
---------GCAGAACAA------------------------------------GATAGT
GCTGCTGCTCAACAGTACATCAGACAAGGAAGTCCCACGGCACTGAGAGCTGAATTGTGG
GCTCTCATTTTGAATATTTCCAGCCAACCTGAGGATGTCTTGTATTATGAGCAGCTTAAG
ACCAATGTGATACAACATGACCTTTTGGTGGACAGTCTAATCTATAAAGATGTGAAGTTG
ACAGCAAGCAATGATGATTATTATTTTGTATTTGAAGATTATTTATATCAGGTATTACTT
TGTTTTTCCCGGGATACATCTGTGTTGAGTCACTTTGCATTCAACAGTGCCTCGCCACCA
AAATCATACATAAGAGGAAAACTAGGACTGGAAGAATATGCTGTCTTTTACCCACCAAAT
GGTGTTATCCCTTTTCATGGATTTTCA---------------------------ATGTAT
GTTGCACCACTTTGTTTTCTATACCATGAACCTTCCAAATTGTATCAGATATTCCGTGAG
ATGTATGTGCGTTTTTTCTTCAGACTCCATTCCATCTCTTCTCATCCTTCTGGTATTGTG
TCACTCTGTCTGCTGTTTGAAACTCTTCTTCAAACTTATCTTCCCCAACTCTTTTATCAT
CTACGAGAAATTGGGGCTCAACCACTTCGCATATCATTTAAGTGGATGGTTCGAGCTTTC
TCTGGATACTTAGCTACAGATCAGCTCTTGCTTTTATGGGATAGAATCCTAGGATACAAC
TCTCTGGAAATTCTTGCTGTGCTGGCAGCTGCCGTGTTTGCTTTCCGAGCAGTGAACCTG
ATGGAGGTGACATCACTGGCTGCAGCTGAAGCAGTTCTTGCTGACCTTTCTACTTTAAAA
GTTATGCCTCTTCTTCAGATTTTTCTGTTTGCTACTGTCACC
>Dog|ENSCAFG00000016362|ENSCAFT00000025947
------------------------------------------------------------
------------------------------------------------------------
------------------------------------------------------------
------------------------------------------------------------
------------------------------------------------------------
------------------------------------------------------------
---------------------------ATGAGGAAAGCACAGGGAAGTTGGGAAAAAAGA
ATTTTGAAGAGTTTAAATAGTATGTGCACTGAACTGAGTATCCCATTGGCACGAAAGAGG
CCAGTTGGAGAACAGAAAGAACTTCTCAATAAATGGAATGAAATGGGAACTGATGAACCA
GATTTAAGCCTTTTCAGACCTGTTTATGCACCGAAGGATTTTCTGGAGGTGTTAATTAAT
CTTCGCAACCCAAATTATGAAAATGGTGATTCTCTTAGTTTCAGGACTCATTTGGGTTTA
ATCCAAGTTCCTCTGAAAGTAAAAGACATCCCTGAATTGAAAGAATTTTTTGTTGAACTC
GGCTTAACTACAGGACAGCTGGGTATAGATGATTCTACACAAGTGCCTCCTGAA------
------------------------CTTTTTGAAAATGAGCATGTACGTATTGGGCAAAAA
GTCCTA------------------------------------------------------
---------GCAGAACAA------------------------------------GATAGT
GCTGCTGCTCAGCAATATATCAGACAAGGAAGCCCTACAGCACTGAGAGCAGAATTATGG
GCTCTCATTTTGAATATTTCCAGTCAACCTGAGGATATCTTGTATTATGAGCAGCTTAAG
ACAAATGTGATACAACATGACCTTTTGGTGGACAGTCTAATCTATAAAGATGTGAAGTTG
ACAGCAAGCAATGATGATTATTATTTTGTATTTGAAGATTATTTATATCAGGTGTTACTT
TGTTTTTCCCGGGATACATCCGTGTTGGGTCATTTTGCATACAACAGTGCTTCACCACCG
AAGTCCTACATAAGAGGAAAACTAGGACTAGAAGAATATGCAGTCTTTTATCCACCAAAT
GGAGTAATCCCTTTCCATGGATTTTCA---------------------------ATGTAT
GTTGCACCACTTTGTTTTCTATACCATGAACCTTCCAAATTGTATCAGATATTCCGTGAG
ATGTATGTGCGTTTTTTCTTCAGACTCCATTCCATCTCTTCTCATCCTTCTGGTATTGTG
TCCCTCTGTTTGCTGTTTGAAACTCTTCTTCAAACCTATCTCCCCCAGCTCTTTTATCAT
CTACGAGAAATTGGAGCTCAGCCACTTCGCATATCCTTTAAATGGATGGTTCGAGCTTTT
TCTGGATACTTAGCTACAGATCAACTCCTGCTTTTGTGGGATAGAATCCTAGGATACAAC
TCTCTGGAAATTCTTGCTGTGCTGGCAGCTGCTGTGTTTGCTTTCCGAGCAGTGAACCTG
ATGGAGGTGACATCACTGGCTGCAGCTGAAGCCGTTCTTGCTGACCTTTCTACTTTAAAA
GTTATGCCTCTTCTTCAAATTTTTCTGTTCGCTACTGTCACC
>Guinea_Pig|ENSCPOG00000003940|ENSCPOT00000003984
ATGTTGCAGGAGGAGTCCGATCTGTCTCTCATTATTGCCCAGATAGTCCAAAAGCTCAAG
GGCTCCAATCTGTACGCCCAGCTGGAACGGCAGGCCTGGGCC------------------
------------------------------------------------------------
------------------------AGTCTTCAGAGACCTGAGATTAGACTTGAATCACTA
AAAGAAGATATAAAAGAGTTCTTTAAAATAACAGAAACAGGTTGGGAGAAGAAACTTCAG
AATGCTGTTTATAGTGAACTGAACGTGTACCCTTTACCTCGTCATCCCGCTGCTCCTCCT
GAACACCTTAAAGAGCCTCTGGTGTACATGAGAAAAGCACAGGGAAGTTGGGAAAAAAGA
ATTTTGAAGAGTCTAAATAGTATGTGCACTGAACTGAGTATCCCACTGGCACGGAAGAGA
CCAGTTGGACAACAGAAAGAACTTCTTAATAAATGGAATGAAATGGGAACCGACGAACCA
GATTTAAGCCTTTTCCGACCTGTTTATGCACCTAAGGATTTTCTTGAGGTATTAATTAAT
CTTCGCAACCCAAATTATGAAAATGGTGATTCTCTTAGTTTCAGGACTCATTTGGGTTTA
ATCCAAGTTCCTCTCAAAGTAAAAGATATCCCTGAATTGAAAGAATGCTTTGTAGAGCTT
GGCTTAAATACAGGACAACTGGGTATAGATGATTCCACACAAGTGCCTCCTGAGTTTTCT
CTTTTTTATTCAAAAGTGTTAAAATTATTT------------------------CAAAAA
GTAATTGCCGTACAAAAGACATTTACAAAGCAAAAATATTGCCCATGCCCTATCCCAGGA
GGTAGAAGAGGAAAAAAAATAATGTTAATTTTATTGATTAAAAACCTACCAGTTGAT---
------------------------------------------------------------
------------------------------------ATCTTGTATTATGAGCAGCTTAAG
ACCAATGTGATACAACATGACCTTTTGGTGGACAGTCTAATTTATAAAGATGTGAAGTTG
ACAGCAAGCAATGATGATTACTATTTTGTATTTGAAGATTATTTATATCAGGTATTACTT
TGTTTTTCCCGGGATACGTCTGTATTGGGCCACTTTGCATACAACAGTGCTTCACCACCG
AAATCATACATAAGAGGAAAACTAGGATTAGAAGAATATGCAGTGTTTTATCCACCAAAC
GGTGTAATCCCTTTTCATGGATTTTCA---------------------------ATGTAT
GTCGCGCCCCTTTGCTTTCTGTACCATGAACCGTACAAGCTGTACCAGACGTTCCGCGAG
ATGTACGTGCGCTTCTTCTTCAGACTGCATTCCATCTCCTCGCACCCCTCTGGTATTGTG
TCACTCTGTTTGCTGTTTGAAACCCTTCTTCAAACCTATCTTCCACAACTCTTTTATCAT
CTACGGGAAATTGGGGCTCAACCACTTCGTATATCCTTTAAGTGGATGGTTCGTGCTTTC
TCTGGATACTTGGCTACAGATCAACTCTTGCTATTGTGGGATAGAATCCTAGGATACAAC
TCTCTGGAAATTCTTGCTGTCCTGGCAGCTGCCGTGTTTGCTTTCCGAGCAGTGAACCTG
ATGGAGGTGACATCACTGGCTGCAGCTGAAGCAGTTCTTGCTGACCTTTCTACTTTAAAA
GTTATGCCTCTTCTTCAAATTTTTCTGTTTGCTACTGTCACC
>Chimp|ENSPTRG00000015970|ENSPTRT00000029797
ATGTTGCAGGAGGAGTCGGACCTCTCTCTCATTATTGCCCAGATAGTCCAAAAGCTCAAG
GGCTCCAATTTGTACTCTCAGCTGGAACGGCAGGCCTGGGCC------------------
------------------------------------------------------------
------------------------AGTCTTCAGAGACCTGAGATTAAACTTGAATCACTG
AAAGAAGATATTAAGGAATTCTTTAAAATATCA------GGTTGGGAGAAGAAACTTCAG
AATGCTGTTTATAGTGAACTGAGTGTGTTTCCTTTACCTAGTCATCCTGCTGCACCTCCT
GAACATCTTAAAGAACCTTTGGTATACATGAGGAAAGCACAGGGAAGTTGGGAAAAAAGA
ATTTTGAAGAGTTTAAATAGTATGTGCACTGAACTGAGTATCCCACTGGCACGAAAGAGG
CCAGTTGGAGAACAGAAAGAACTTCTTAATAAATGGAATGAAATGGGAACTGATGAACCA
GATTTAAGCCTTTTCAGACCTGTTTATGCACCTAAGGATTTTCTTGAGGTATTAATTAAT
CTTCGCAACCCAAATTATGAAAACGGTGATTCTCTTAGTTTCAGGACTCATTTGGGTTTA
ATTCAAGTTCCACTGAAAGTAAAAGACATCCCTGAATTGAAAGAATGCTTTGTGGAACTT
GGCTTAAATATAGGACAACTGGGTATAGATGATTCTACACAAGTGCCTCCTGAA------
------------------------CTTTTTGAAAATGAGCATGTACGTATTGGGCAAAAA
GTTCTA------------------------------------------------------
---------GCACAACAA------------------------------------GATAGT
GCTGCTGCTCAACAGTACATCAGACAAGGAAGTCCCACGGCACTGAGAGCTGAATTGTGG
GCTCTCATTTTGAATATTTCCAGCCAACCTGAGGATGTCTTGTATTATGAGCAGCTTAAG
ACCAATGTGATACAACATGACCTTTTGGTGGACAGTCTAATCTATAAAGATGTGAAGTTG
ACAGCAAGCAATGATGATTATTATTTTGTATTTGAAGATTATTTATATCAGGTATTACTT
TGTTTTTCCCGGGATACATCTGTGTTGAGTCACTTTGCATTCAACAGTGCCTCGCCACCA
AAATCATACATAAGAGGAAAACTAGGACTGGAAGAATATGCTGTCTTTTACCCACCAAAT
GGTGTTATCCCTTTTCATGGATTTTCA---------------------------ATGTAT
GTTGCACCACTTTGTTTTCTATACCATGAACCTTCCAAATTGTATCAGATATTCCGTGAG
ATGTATGTGCGTTTTTTCTTCAGACTCCATTCCATCTCTTCTCATCCTTCTGGTATTGTG
TCACTCTGTCTGCTGTTTGAAACTCTACTTCAAACTTATCTTCCCCAACTCTTTTATCAT
CTACGAGAAATTGGGGCTCAACCACTTCGCATATCATTTAAGTGGATGGTTCGAGCTTTC
TCTGGATACTTAGCTACAGATCAGCTCTTGCTTTTATGGGATAGAATCCTAGGATACAAC
TCTCTGGAAATTCTTGCTGTGCTGGCAGCTGCCGTGTTTGCTTTCCGAGCAGTGAACCTG
ATGGAGGTGACATCACTGGCTGCAGCTGAAGCAGTTCTTGCTGACCTTTCTACTTTAAAA
GTTATGCCTCTTCTTCAAATTTTTCTGTTTGCTACTGTCACC
