# Supplementary material for: Insights into the Evolution of Longevity from the Bowhead Whale Genome
Source: Cell Rep. 2015 Jan 6;10(1):112–22. doi: 10.1016/j.celrep.2014.12.008 (PMC4536333; doi:10.1016/j.celrep.2014.12.008)
Supplement: Supplemental Folder 1. Full List of Transposable Elements Distribution, Full List of Filtered and Unfiltered Gene Duplications, Gene Loss Alignments, Full List of Candidates under Selection, Selective Pressure Variation QC Alignments, and Full List of Bowhead-Specific Mutations, Related to Results [file mmc2.zip › QC Alignments/PosSites_reciprocal_group_3253_Minke_modelA.fasta]

>PS_Sites|Minke|BACU006176
------------------------------------------------------------
------------------------------------------------------------
------------------------------------------------------------
------------------------------------------------------------
------------------------------------------------------------
------------------------------------------------------------
------------------------------------------------------------
------------------------------------------------------------
------------------------------------------------------------
------------------------------------------------------------
------------------------------------------------------------
------------------------------------------------------------
------------------------------------------------------------
------------------------------------------------------------
------------------------------------------------------------
------------------------------------------------------------
------------------------------NNN---------------------------
------------
>PS_Characters|Minke|BACU006176
------------------------------------------------------------
------------------------------------------------------------
------------------------------------------------------------
------------------------------------------------------------
------------------------------------------------------------
------------------------------------------------------------
------------------------------------------------------------
------------------------------------------------------------
------------------------------------------------------------
------------------------------------------------------------
------------------------------------------------------------
------------------------------------------------------------
------------------------------------------------------------
------------------------------------------------------------
------------------------------------------------------------
------------------------------------------------------------
------------------------------CAT---------------------------
------------
>Minke|BACU006176
------------------------------------------------------------
ATGGCTCTGAGAGGGGAGAGCCGGTACCTGGAGGTGAGCGATTACCCGGTTGACCCATCA
CACCTTCCTGTGCTGCGGGAAGCTGTGGACCACGACCCTTTCCTACTCTTCAGC------
GCCAACCTGAAGCGGGAGCTGCCGGGGGAGCAGCTGTACCGCCGCGCTATGCGGTGCCTG
GACATGCTGAGCCTCCAGGGCCAGTTCACCTTCACCGCCGACCGGCCGCAGCTGCACTGC
GCCGCCTTCTTCATCGCAGAGCCCGAGGAGTTTATCACCATCCACTACGAACTGGTCTCC
ATCGACTGTGAGAGCGGGGACTTCCTGAAGGTATTTGATGGTTGGATTCTCAAGGGGGAG
AAGTTCCCCAGTTCCCAGGATCACCCTCTCCCCATGACTGAGCGGTACATAGATTTCTGT
GAGAGTGGTCTTAGCAGAAGGAGCGTCAGATCCTCCCAGAACGTGGCCATGATCTTCTTC
CGGGTCCATGAACCAGGAAATGGGTTCACATTAACCATAAAGACAGATCCTAACCTCTTT
CCCTGCAATGTCATCTCCCAGACCCCAAATGGAAGGTTTACTCTGGTCGTGCCACATAAG
CATCGCAACTGCAGCTTCTCCATAATTTATCCTGTGGTGATCAAAATATCTGATCTCACC
CTGGGACACTTAAATGGTCTGCAATTAAAGAAGTCCTCAGCAGGTTGTGTGGGAATAGGA
GACTTTGTGGAGCTGCTGGGAGGAACTGGATTGGACCCTTCCAAGATGATGCCTTTAGCT
GATCTCTGCTATCCTTTTCACGGCCCT---------GCCCAGATGAAAATTGGCTGTGAC
AACACGGTGGTGCGCATGGTCTCCAGCGGAAAACATGTAAATCGTGTGACTTTTGAATAC
CGCCAACTGGAACCATACGAACTGGAAAACCATAATGGAAACAGTATCCAGGAATTCTGT
TTGTCTACTCTT
>Horse|ENSECAG00000017949|ENSECAT00000019236
------------ATGTCTCCATCCTTCAAACTTCAGTGTCACTTCATTCTGATCTTCCTG
ATGGCTCTAAGAGGGGACAGCCGGTACCCAGAG---------------------------
------------CTGCGGGAAGCGGCGCACCACGACCCCTTCCTGCTCCTCAGC------
GCCAGCTTGAAGCGGGAGCTGGCGGGGAAGCCGCTCTACCGCCGCGCTCTGCGTGAGCTC
AGGGGCATCGACCGTCGAGGAGCTATTCACCTTCATCCCGACCGGCCGCAGCTGCACTGC
GCC---TTCTTCATCGGCGAGCCG---GAGTTCATCACCATCCACTACGACCTGGTCTCC
ATCGACTGTCAGGGCGGGGACTTCCTGCAGGTATTTGATGGGTGGATCCTCAAGGGGGAG
AAGTTCCCCAGTTCACAGGATCATCCTCTCCCGACGACTGAGCGGTACATAGATTTCTGT
GACAGTGGTCTAAGCAGAAGGAGCATCAGATCCTCCCAGAACGTGGCCATGATCTTCTTC
CGGGTCCATGAACCAGGAAATGGATTCACATTAACCATAAAGACAGATCCCAATCTCTTT
CCCTGCAACGTCATTTCCCAGACCCCAAACGGAAGGTTCACCCTGGTAGTTCCGCATCAA
CACCGAAACTGCAGCTTCTCCATAATTTATCCTGTGGCAATCAAAATATCCGACCTCACC
CTGGGACACCTAAACGGTCTGCAGTTAAAGAAACCCTCAGCAGGCTGCGGGGGCAAAGGA
GACTTTGTGGAGCTGCTGGGAGGAACAGGACTGGACCCTTCAAAGATGATGCCTTTAGCC
GATCTCTGCTATCCCTTTCGTGGCCCT---------GCACAAATGAAAATTGGCTGTGAC
AACACAGTGGTGCGCATGGTCTCCAGCGGAAAACACATCAATCGTGTGACTTTCGAGTAC
CGCCAGCTGGAGCCATACGAACTGGAAAACCCAAATGGAAACAGTATCCCGGAATTCTGT
TTGTCT---ATC
>Microbat|ENSMLUG00000025557|ENSMLUT00000025258
------------ATGTCTCCTTCCTTCAAACTCCGGTGTCGCTTCATCCTGATCTTCCTG
GTGGCTCTGAGAGGGGAGAGCCGATACCTGGAG---------------------------
------------CTGCGGGAAGCCGGGGACCAGGACCCTTTCCTGCTCCTCAGC------
GCCCACCTGAAGCGGGAGCTGGCGGGGGAGCCGCTGTACCGCCGCGCTCTGCGGTGCCTG
GACATGCTGAGCCTGCAGGGCCAGTTCACCTTCACCGCCGACCGGCCGCAGCTGCACTGC
GCTGCCTTCTTCATCAGCGAGCCCGAGGAGTTCATCACCATCTACTACGACCTGGTCTCC
ATTGACTGCCAGGGCGGGGACTTCCTGAAGGTATTTGACGGTTGGATTCTCAAAGGGGAG
AAGTTCCCCAGTTCCCAGGACCACCCTCTCCCCACAACTGAGCGATACATAGATTTCTGT
GAGAGCGGTCTTGGCAGAAGGAGCATCAGATCCTCCCAGAACGTGGCCATGATCTTCTTC
CGGGTCCATGAACCAGGAAATGGGTTCACATTAACCATCAGGACAGTTCCCAACCTCTTT
CCCTGCAACGTCATTTCCCAGACCCCAAATGGAAGGTTCACCCTGGTGGTTCCACATCAG
CATCGAAACTGCAGCTTCTCCATAATTTATCCTGTGATGATCAAAATATCTGATCTCACC
CTGGGACACTTAAATGGCCTGCAGTTAAAGAAACCTGCAGCAGGCTGTGGGGGGAAAGGA
GACTTTGTGGAGCTGCTGGGAGGAAGTGGATTGGACCCTTCCAAGATGATGCCTTTAGCG
GATCTCTGCTATCCCTTTCAAGGCCCTGGAATGACAGCCCAAATGAAAATTGGCTGCGAC
AACACGGTGGTGCGCATGGTCTCCAGCGGAAAACACATAAACCGTGTGACTTTTGAGTAC
CGCCAGCTGGAGCCATACGAACTGGAAAACCCAAATGGAAACAGTATCCGGGAATTCTGT
TTGTCTGGTCTT
>Gibbon|ENSNLEG00000012627|ENSNLET00000016120
------------ATGTCGCCCAACTTCAAACTTCAGTGTCACTTCATTCTCATCTTCCTG
ACGGCTTTAAGAGGGGAAAGCCGGTACCTAGAG---------------------------
------------CTGCGGGAAGCGGCGGAGTACGATCCCTTCCTGCTCTTCAGC------
GCCAACCTGAAGCGGGAGCTGGCTGGGGAGCAGCCGTACCGCCGCGCTCTGCAGTGCCTG
GACATGCTGAGCCTCCAGGGCCAGTTCACCTTCACCGCCGACCGGCCGCAGCTGCACTGC
GCCGCCTTCTTCATCGGCGAGCCCGAGGAGTTCATTACCATCCACTACGACCAGGTCTCC
ATCGACTGTCAGGGCGGCGACTTCCTGAAGGTATTCGATGGTTGGATTCTCAAGGGGGAG
AAGTTCCCCAGTTCCCAGGATCATCCTCTCCCCACAGCTGAGCGGTACATAGATTTCTGT
GAGAGTGGCCTTAGCAGGAGGAGCATCAGATCTTCTCAGAATGTGGCCATGATCTTCTTC
CGAGTCCATGAACCAGGAAATGGATTCACATTAACCATAAAGACAGACCCCAACCTCTTT
CCCTGTAATGTCATTTCTCAGACTCCAAATGGAAAGTTTACCCTGGTAGTTCCACACCAG
CATCGAAACTGCAGCTTCTCCATAATTTATCCTGTAGTGATCAAAATATCTGATCTCACC
CTGGGACACGTAAATGGTCTTCAGTTAAAGAAATCCTCAGCAGGTTGCGAGGGAATAGGA
GACTTTGTGGAGCTGCTGGGAGGAACTGGATTGGACCCTTCCAAGATGATGCCTTTAGCT
GATCTCTGCTACTCCTTTCATGGCCCG---------GCCCAGATGAAAGTTGGCTGTGAC
AACACTGTGGTGCGCGTGGTCTCCAGTGGAAAACACGTAAATCGTGTGACTTTTGAGTAT
CGTCAGCTGGAACCGTACGAGCTGGAAAACCCAAATGGAAACAGTATCGGGGAATTCTGT
TTGTCTGGTCTT
>Cow|ENSBTAG00000020202|ENSBTAT00000026905
------------ATGGCCCCCACTTTCAAACTTCAGTGTCACTTCATTCTGATCTGCCTG
CTGGCTCTAAGAGGAGAGAGCCGGTACCTGGAG---------------------------
------------CTGCGGGAAGCAGTGGACCACGATCCTTTTCCACACCTCGCCGGTGGC
GCCAGCCCGAAGCGGGAGCTGGAGGGGGAGCCGCTGTACAGCCGCGCTCTGCGGTGCGTG
GACATGCTGAGCCTCCAGGGCCAGTTCACCTTCACCGCCGACCGGCCGCAGCTACACTGC
GCCACATTCTTCATCGCAGAGCCGGAGGAGTTCATCACCATCCGCTACGATCTGGTCTCC
ATCGACTGTCAGAGGGGGGACATCCTGCAGGTATTTGATGGTTGGATTCTCAAGGGGGAG
AAATTCCCCAGTTCCCAGGATCACCCTCTCCCCACGACGGAGAGGTACATAGATTTCTGT
GAGAGTGGTCTGAGCAGAAGGACCATCAGATCCTCCCAGAACGTGGCCATGATCTTCTTC
CGGGTCCATGAGCCAGGAAATGGATTCACAGTAACCATGAAGACAGAGCCTAACCTCTTC
CCCTGCAATATCATCTCCCAGACCCCAAATGGAAGGTTTACTCTGGTTGTGCCACATCAG
CATCGCAACTGCAGCTTCTCCATCATTTATCCTGTAGCGATCAAAATATCCGATCTCACC
CTGGGACACTTAAATGGTCTGCAGTTAAAGAAGTCCTCTGCAGGCTGTGGGGGAATAGGG
GACTTTGTGGAGCTGCTGGGAGGAACTGGTTTGGACCCTTCCAAGATGCTGCTTTTAGCT
GATCTCTGCTACCCTTTACGTGGCCCA---------GCCCAGATGAAAGTTGGCTGTGAC
CACACGGTGCTGCGCATGGTCTCCAGTGGAAAACATATAAATCGCGTGACTTTTGAGTAT
CGTCAGCTGGAACCATATGAGCTGGAAAACCCGAACGGAAACAGTATCCAGGAATTCTGT
CTGTCTACTCTT
>Mouse|ENSMUSG00000021680|ENSMUST00000045583
------------ATGTCACCGAACTTCAAACTCCAATGTCACTTCATTCTGATCCTCCTG
ACAGCTCTAAGGGGAGAGAGCCGCTACCTAGAG---------------------------
------------GTGCAAGAAGCCGCGGTCTACGACCCTCTCCTGCTCTTCAGT------
GCCAATCTGAAGCGGGACCTGGCAGAGGAGCAGCCGTACCGACGGGCTCTGCGGTGCCTG
GACATGCTGAGCCTCCCTGGCCAGTTCACCTTCACCGCAGACCGGCCGCAGCTGCACTGC
GCCGCCTTCTTCATCGGCGAACCCGAGGAATTCATCACCATCCACTATGACCTGGTCTCC
ATCGACTGCCAAGGCGGGGATTTCCTGAAGGTATTTGATGGTTGGATCCTAAAGGGAGAG
AAATTCCCAAGTTCTCAGGATCACCCTCTGCCCACTATGAAGAGGTACACAGATTTCTGT
GAGAGTGGTCTTACCAGAAGGAGCATCAGGTCTTCCCAGAATGTGGCCATGGTCTTCTTC
CGGGTCCACGAACCAGGAAATGGATTCACGATAACCATAAAGACAGATCCCAACCTCTTC
CCTTGCAATGTCATCTCTCAGACTCCGAGTGGAAGGTTTACTTTAGTGGTTCCATACCAG
CACCAAAACTGCAGCTTCTCCATCATCTATCCAGTGGCAATCAAAATCTCTGATCTTACC
CTCGGACACTTGCATGGCCTTCAGTTAAAGAAACCTGCGGCTGGCTGCGGTGGGACTGGT
GACTTTGTGGAGCTGCTGGGAGGAACTGGATTGGACCCCTCCAAGATGATGCCCTTAGCA
GACCTGTGTTACCCCTTTCTCGGCCCT---------GCCCAGATGAAAATTAGCTGCGAC
AATGCTGTGGTACGCATGGTCTCCAGTGGGAAACACATTAACCGTGTGACATTTGAGTAT
CGTCAGCTGGAGCCATTCGAGCTAGAAACCTCGACCGGAAACAGCATCCCAGAATACTGT
TTGTCTAGTCTG
>Platypus|ENSOANG00000031473|ENSOANT00000040431
------------------------------------------------------------
------------------------------------------------------------
------------------------------------------------------------
------------------------------------------------------------
------------------------------------------------------------
------------------------------------------------------------
------------------------------------------------------------
------------------------------------------------------------
------------------------------------------------------------
------------------------------------------------------------
------------------------------------------ATGGTCATACCTCACCAG
CGCCGAAACTGCAGCTTCTCCATCATTTATCCTGTAGTTATAAAAATAACCAATTTCACC
TTGGGCCATTTCAATGACCTTCAGCAAAAGAGTCCTTCAGAAGGGTGTGGGAGGGCTGGA
GATTTCGTGGAGCTGCTGGGTGGGACTGGATTGGCCTCTTCGAAGATGATGTCTGTAGCT
GACCTGTGCCACCCCTTTCACGGGCCA---------GTCCAAATGAAGATCAGCTGTGAC
AACGTGGTCGTGAGGATGGTCTCTAGTGGGAAACATGTCAATCGGGTGACATTTGAGTAT
CACCAGCTGGAGCCGAATGACCTGGAAACACAACAGGAGAACAGTACTAAGGAATATTGT
TTTCCTGGTATT
>Macaque|ENSMMUG00000021354|ENSMMUT00000030058
------------ATGTCGCCCAACTTCAAACTTCAGTGTCACTTCATTCTCATCTTCCTG
ACGGCTCTAAGAGGGGAAAGCCGGTACCTAGAG---------------------------
------------CTGCGGGAAGCGGCGGACTATGATCCTTTCCTGCTCTTCAGC------
GCCAACCTGAAGCGGGAGCTGGCTGGGGAGCAGCCGTACCGCCGCGCTCTGCGGTGCCTG
GACATGCTGAGCCTCCAGGGCCAGTTCACCTTCACCGCCGACCGGCCGCAGCTGCACTGC
GCCGCCTTCTTCATCGGCGAGCCCGAGGAGTTCATCACCATCCACTACGACCAGGTCTCC
ATCGACTGTCAGGGCGGCGACTTCCTGAAGGTATTTGATGGTTGGATTCTCAAGGGGGAG
AAGTTCCCCAGTTCCCAGGATCATCCTCTCCCCACAGCTGAGCGGTACATAGATTTCTGT
GAGACTGGTCTTAGCAGGAGGAGCATCAGATCTTCCCAGAATGTGGCCATGATCTTCTTC
CGAGTCCGTGAACCAGGAAATGGATTCACATTAACCATAAAGACAGACCCCAACCTCTTT
CCCTGCAATGTCATTTCTCAGACTCCAAATGGAAAGTTTACCCTGGTCGTTCCACACCAG
CATCGAAACTGCAGCTTCTCCATCATTTATCCTGTGGTAATCAAAATATCTGATCTCACC
CTGGGACACGTAAATGGTCTTCAGTTAAAGAAATCCTCAGCAGGTTGTGAGGGAATAGGA
GACTTTGTGGAGCTGCTGGGAGGAACTGGATTGGACCCTTCCAAGATGATACCTTTAGCT
GATCTCTGCTACCCCTTTCATGGCCCG---------GCCCAAATGAAAGTTGGCTGTGAC
AACACTGTGGTGCGCATGGTCTCCAGTGGAAAACACATAAATCGTGTGACTTTTGAGTAT
CGTCAGCTGGAACCATATGAGCTGGAAAACCCAAATGGAAACAGTATCGGGGAATTCTGT
TTGTCTGATCTT
>Rabbit|ENSOCUG00000010027|ENSOCUT00000010026
------------ATGTCGCCCGCCTGCAGACTCGGCTGCCACCTCCTCCTGCTCTGCCTG
TGCGCGCTACGAGGGCGCAGCCAGGAGCTGGAG---------------------------
------------CTGCGGGAAGCGGAGGATTACGACCCCTTCCTGCTCTTCGGC------
GCCAGCCCGAAACGGGATGCCGACGGGGAGGAGCTGTACCGCCGCACGCTGCGCTGCGTG
GACGCGCTGAGCCTCCAGGGCCAGTTCACCTTCACCGCGGACCGGCCCCAGCTGCACTGC
GCCGTCTTCCTCATCGCGGAGCCCGGGGAGCTGCTCACCGTGCGCGTCGACCGCGCCTCC
CTGGACTGCCCCGGCGGGGACTTACTGAAGGTCTTTGATGGCTGGATTCTCAAGGGGGAG
AAGTTCCCCAGTTCCCAGGACCACCCCCTGCCCACACCTGCGCGCTACATGGATTTCTGC
ACAGGGGGCCTCAGCGGACAGAGCGTCACATCCTCCCAGAACGTGGCCATGATCCTCTTC
CGGGTCCACGACCCAGGAAATGGGTTCACAGTGACCGTGAGGACAGATCCCAACCTCTTC
CCCTGCAACGTGGTTTCTCCGACTCCGAGCGGAAGGTTCACACTGGTGGTGCCGCGCCAG
CGCCGCAACTGCAGCTTCTCCGTCGTCTACCCCGTGGTGATCAGAATCTCTGACCTCGCC
CTGGGCCGTGTCGGAGGTCTGCATGTGCAGCTGCCCTCGGCAGGTTGTGGGGGAACAGGA
GACTTCGTGGAGCTGCTGGGCGGGACCGGATTGGACCCTTCCAAGATGACGCCTCTGGCC
GATCTCTGCTACCCCTTCCGTGGCCCT---------GCACAGATGAAAATCGGCTGTGAC
AGCGCCGTGGTGCGCATGGTCTCCAGCGGGAAACACGTCAACCGCGTGACCGTTGAGTAC
CGCCAGCTGGAGCCGCAGGAAGTGGAAGCCCCGAGTGGGAACAGCCTGGGGCAGCCCTGT
GTGTCCGGCCCC
>Marmoset|ENSCJAG00000019970|ENSCJAT00000039237
------------ATGTCACCCAACTTCAAACTTCAGTGTCACTTCGTTCTCATCTTCCTG
ACGGCTCTAAGAGGGGAAAGCCGGTACCTAGAG---------------------------
------------CTGCGGGAAGCGGCGGATTACGAACCTTTCCTGCTGTTCAGC------
GCCAACCTGAAGCGGGAGCTGGCTGGGGAGCAGCCGTACCGCCGCGCTCTGCGGTGCCTG
GATATGCTGAGCCTCCAGGGTCAGTTCACCTTCACCGCCGACCGGCCGCAGCTGCACTGC
GCCGCCTTCTTCATCAGCGAGCCGGAGGAGTTCATCACCATCCACTACGACCTGGTCTCC
ATCGACTGTCAGGGCGGCGACTTCTTGAAGGTATTTGATGGTTGGATTCTCAAGGGGGAG
AAATTCCCCAGTTCCCAGGATCATCCTCTCCCCACAGCTGAGCGGTACATAGATTTCTGT
GAGAGTGGTCTTAGCAGGAGGAGCATCAGATCTTCCCAGAATGTGGCCATGATCTTCTTC
CGAGTCCATAAACCAGGAAGTGGATTCACATTAACCATAAAGACAGACCCCAACCTCTTT
CCCTGCAATGTCATTTCTCAGACTCCAAATGGAAAGTTTACTCTGGTAGTTCCACACCAG
CATCGAAACTGCAGCTTCTCCATAATTTATCCTGTGGTGATCAAAGTATCTGATCTCACC
CTAGGACACTTAAATGGTCTTCAGTTAAAGAAATCCTCAGCAGGGTGTGAGGGAATAGGA
GACTTCGTGGAGCTGCTGGGAGGAACTGGATTGGACCCTTCCAAGATGACACCTTTAGCT
GATCTCTGCTACCCCTTTCATGGCCCA---------GCTCAAATGAAAGTTGGCTGTGAC
AACACTGTGGTGCGCATGGTCTCCAGTGGAAAACACATAAATCGTGTGACTTTTGAGTAT
CGTCAGTTGGAACCGTACGAGCTGGAAAACCCAAATGGAAACAGTATTGGGGAATTCTGT
TTGTCTGGTCTT
>Gorilla|ENSGGOG00000011139|ENSGGOT00000011180
------------ATGTCGCCCAACTTCAAACTTCAGTGTCACTTCATTCTCATCTTCCTG
ACGGCTCTAAGAGGGGAAAGCCGGTACCTAGAG---------------------------
------------CTGAGGGAAGCGGCGGACTACGATCCTTTCCTGCTCTTCAGC------
GCCAACCTGAAGCGGGAGCTGGCTGGGGAGCAGCCGTACCGCCGCGCTCTGCGGTGCCTG
GACATGCTGAGCCTCCAGGGCCAGTTCACCTTCACCGCCGACCGGCCGCAGCTGCACTGC
GCAGCCTTCTTCATCAGCGAGCCCGAGGAGTTCATTACCATCCACTACGACCAGGTCTCC
ATCGACTGTCAGGGCGGCGACTTCCTGAAGGTATTTGATGGTTGGATTCTCAAGGGGGAG
AAGTTCCCCAGTTCCCAGGATCATCCTCTCCCCTCAGCTGAGCGGTACATAGATTTCTGT
GAGAGTGGTCTTAGCAGGAGGAGCATCAGATCTTCCCAGAATGTGGCCATGATCTTCTTC
CGAGTCCATGAACCAGGAAATGGATTCACATTAACCATAAAGACAGACCCCAACCTCTTT
CCCTGCAATGTCATTTCTCAGACTCCAAATGGAAAGTTTACCCTGGTAGTTCCACACCAG
CATCGGAACTGCAGCTTCTCCATAATTTATCCTGTGGTGATCAAAATATCTGATCTTACC
CTGGGACACGTAAATGGTCTTCAGTTAAAGGTGAGT------------------------
------------------------------------------------------------
------------------------------------------------------------
------------------------------------------------------------
---------------------------------------------------------TGC
TTACTTGTTTCC
>Rat|ENSRNOG00000017890|ENSRNOT00000024191
------------ATGTCACCGAACTTCAAACTCCAATGCCACTTCACTCTGATCCTCCTG
ACAGCTCTAAGGGGAGAGAGCCGCTACCTAGAG---------------------------
------------GTGCAAGAAGCCGCAGTCTACGACCCTTTCCTGCTTTTCAGC------
GCCAATTTGAAGCGGAACCTGGCAGAGGAGCAGCCCTACCGACGGGCTCTGCGCTGCCTG
GACATGCTGAGCCTCCCTGGCCAGTTCACCTTCACCGCTGACCAGCCGCAGCTGCACTGC
GCCGCCTTCTTCATCGGCGAGCCGGAGGAGTTCATCACCATCCACTTTGACCTGGTCTCC
ATCGACTGCCAGGGTGGGGATTTCCTGAAGGTATTTGATGGTTGGATCCTTAAGGGGGAG
AAGTTCCCAAGTTCTCAGGATCACCCTCTGCCCACCAGGGAGAGGTACACAGATTTCTGT
GAGAGCGGTCTCACCAGAAGGAGTGTTACATCTTCCCAGAATGTGGCCATGGTCTTCTTC
CGGGTCCATGAACCAGGAAATGGATTCACGATAACCATAAAGACAGACCCCAACCTCTTC
CCTTGCAATATCATCTCTCAGACTCCGAGTGGAAGATTTACTTTGGTGGTTCCATACCAG
CACCAAAACTGCAGCTTTTCCATCATTTATCCGGTGACCATCAAAATCTCTGACCTCGCC
CTGGGACACCTGCATGGCCTTCAGTTGAAGAAACCTGCGGCTGGCTGTGGTGGAACTGGA
GACTTTGTGGAGCTGCTGGGAGGAACTGGACTGGACACCTCCAAGATGATGCTCTTAGTG
GACCTGTGTTACCCCTTTCATGGCCCT---------GCCCAGATGAAAATTAGCTGCGAC
AATGCTGTGGTGAGGATGGTCTCCAGTGGAAAACACATGAACCGTGTGACTTTTGAGTAT
CGTCAGCTGGAACCACTCGAGCTGGAAACCTCGACCAGAAACAGCATCCCGGAGTACTGC
TTGTCTAGTCTT
>Opossum|ENSMODG00000019745|ENSMODT00000025083
ATGCGGTCCAGAATGTCTCCTGCCTTCAAACTTCAGTGTCACTTCATCCTGATCTTTCTG
GGAGCTCTTCGGGGAGAGACCAGATACCTGGAG---------------------------
------------CTGCGGGAGGTTGCAGAAGCCGATCCTTTGTTGCTCTTCAAC------
ACGGATCTGAAGCGGGAGCTGTCCGAGGAACAGCTCTATCATCGCTCGCTGAGATGCATA
GACATGCTGAGCATTGAGGGCCAATTCACCTTCACCGCCGAGCAGCCCCAGTTGCAATGC
GCCGCCTTCTTCATCGGGGAGCCGGAGGAGGTCATCTCCATCCAATATGACCTGGTCAGC
GTTGACTGCCAAGGTGGAGACTTTCTGAAGGTGTTTGATGGTTGGATTCTTAAAGGGGAG
AAATTTCCCAGTTCCCAGGATCATCCTCTTCCTATGTCTGACCGGTACATAGATTTCTGT
GAAAGTGAA---AATATCAGAACTTTTAGCTCATCACAGAATGTGGCTATGATCTTCTTT
CGGATTCATGAGCCAGGCAACGGATTTACAATAACCGTTAAGAAAAACCCTAACCTCTTC
CCTTGCAATGTCATCTCTCAGACCCCCAATGGAAGATTTACCATGGTCATTCCTCATCAG
CACAGAAACTGCAGTTTCTCTATCATTTATCCAGTGGTTATAAAAATATCAGATCTCATA
TTGGGGCACTTAAATGGTCTTCAGTTAAAGAAACCTTCTGTAGGTTGTGGAGGAATAGGA
GATTTTGTGGAGCTACTAGGAGGAACTGGATTGGACCCTTCCAAGATGATGCCTTTTGCT
GATCTATGTTATCCTTTTCATGGTCCT---------GCCCAGTTGACAATCGGCTGTGAC
AACACTGTAGTGCGTATGGTCTCCAGTGGGAAACACGTCAATCGTGTGACATTTGAGTAT
CATCAGCTTGAGCCCTATGACCTGGGAAGTCCCAGTGGAAACAGCATTAAGGAATACTGC
TTCCCCAGCATC
>Orangutan|ENSPPYG00000015573|ENSPPYT00000018115
------------ATGTCGCCCAACTTCAAACTTCACTGTCACTTCATTCTCCTCTTCCTG
ACGGCTCTAAGAGGGGAAAGCCGGTACCTAGAG---------------------------
------------CTGCGGGAAGCGGCGGACTACGATCCTTTCCTGCTCTTCAGC------
GCCAACCTGAAGCGGGAGCTGGCTGGGGAGCAGCCGTACCGCCGCGCTCTGCGGTGCCTG
GACATGCTGAGTCTCCAGGGCCAGTTCACCTTCACCGCCGACCGGCCGCAGCTGCACTGC
GCCGCCTTCTTCATCAGCGAGCCCGAGGAGTTCATTACCATCCACTACGACCAGGTCTCC
ATCGACTGTCAGGGCGGCGACTTCCTGAAGGTATTTGATGGTTGGATTCTCAAGGGGGAG
AAGTTCCCCAGTTCCCAGGATCATCCTCTCCCCACAGCTGAGCGGTACATAGATTTCTGT
GAGAGTGGTCTTAGCAGGAGGAGCATCAGATCTTCCCAGAATGTGGCCATGATCTTCTTC
CGAGTCCATGAACCAGGAAATGGATTCACATTAACCATAAAGACAGACCCCAACCTCTTT
CCCTGCAATGCCATTTCTCAGACTCCAAATGGAAAGTTTACTCTGGTAGTTCCACACCAG
CATCGAAACTGCAGCTTCTCCATAATTTATCCTGCAGTGATCAAAATATCTGATCTCACC
CTGGGACACGTAAATGGTCTTCAGTTAAAG------------------------------
------------------------------------------------------------
---------------------------------------CAGATGAAAGTTGGCTGTGAC
AACACTGTGGTGCGCATGGTGTCCAGTGGAAAACACGTAAATCGTGTGACTTTTGAGTAT
CGTCAGCTGGAACCGTACGAGCTGGAAAACCCAAATGGAAACAGTATCGGGGAATTCTGT
TTGTCTGGTCTT
>Elephant|ENSLAFG00000013037|ENSLAFT00000013036
------------ATGTCATCTACCTTCAAACTTCAGTGTCACTTCATTCTGATCTTCCTG
ATGGCTCCAAGAGGGGATAGTCGGTCCCTGGAG---------------------------
------------TTGCGGGAAGCGGCTGACTACGACCCTTTCCTGCTCTTCAGC------
GCCAACCTGAAGCGGGAGCTGGCGGGGGAGCAGCTGTACCGCCGCGCTCTGCGGTGCGTG
GACATGCTGAGCCTCCAGGGCCAGTTTACCTTCACCGCCAACCAGCCGCAGCTGCACTGC
GCCGCCTTCTTCATTGGCGAGCCAGAGGAGTTCATCACTATCCACTACGACCTGGTCTCC
ATCGACTGTCAGGGCGGGGACTTCCTGAAGGTATTTGATGGTTGGATTCTCAAGGGGGAG
AAGTTCCCCAGTTCCCAGGATCATCCTCTCCCCATGACTGAGCGGTACATAGATTACTGT
GAGAATGGTCTTAGCCGAAGGAGCGTCAGATCCTCCCAGAACGTGGCCATGATCTTCTTT
CGAGTCCAGGAACCAGGAAATGGATTCACATTAACCATAAAGACTGATCCTAACCTCTTC
CCCTGCAATGTCATCTCCCAGACCCCAAATGGAAGGTTTACCCTGGTAGTCCCACATCAG
CATCGCAACTGCAGCTTCTCCATAATTTATCCCGTGGCAATAAAAATATCTGATCTCACC
CTGGGACATTTAAATGGTCTTCAGTTAAAGAAATCCTCAGCAGGCTGTGGCGGGGTAGGA
GACTTCGTGGAGCTGCTGGGAGGAGCTGGATTGGACCCTTCCAAGATGATGCCTCTGGCT
GACCTCTGCTACCCCTTTCATGGCCCT---------GCCCAAATGAAAATTGGCTGTGAC
AACACCGTGGTACGCATGGTCTCTAGTGGAAAACACATAAACCGCGTGACGTTTGAGTAT
CGTCTGCTACAACCATATGAACTGGAAAACCCAAATGGGAACAGTATCAGGGAGTTCTGT
TTATCTCATCTT
>Human|ENSG00000145708|ENST00000274368
------------ATGTCGCCCAACTTCAAACTTCAGTGTCACTTCATTCTCATCTTCCTG
ACGGCTCTAAGAGGGGAAAGCCGGTACCTAGAG---------------------------
------------CTGAGGGAAGCGGCGGACTACGATCCTTTCCTGCTCTTCAGC------
GCCAACCTGAAGCGGGAGCTGGCTGGGGAGCAGCCGTACCGCCGCGCTCTGCGGTGCCTG
GACATGCTGAGCCTCCAGGGCCAGTTCACCTTCACCGCCGACCGGCCGCAGCTGCACTGC
GCAGCCTTCTTCATCAGCGAGCCCGAGGAGTTCATTACCATCCACTACGACCAGGTCTCC
ATCGACTGTCAGGGCGGCGACTTCCTGAAGGTATTTGATGGTTGGATTCTCAAGGGGGAG
AAGTTCCCCAGTTCCCAGGATCATCCTCTCCCCTCAGCTGAGCGGTACATAGATTTCTGT
GAGAGTGGTCTTAGCAGGAGGAGCATCAGATCTTCCCAGAATGTGGCCATGATCTTCTTC
CGAGTCCATGAACCAGGAAATGGATTCACATTAACCATAAAGACAGACCCCAACCTCTTT
CCTTGCAATGTCATTTCTCAGACTCCAAATGGAAAGTTTACCCTGGTAGTTCCACACCAG
CATCGAAACTGCAGCTTCTCCATAATTTATCCTGTGGTGATCAAAATATCTGATCTTACC
CTGGGACACGTAAATGGTCTTCAGTTAAAGAAATCCTCAGCAGGTTGCGAGGGAATAGGA
GACTTTGTGGAGCTGCTGGGAGGAACTGGATTGGACCCTTCCAAGATGACGCCTTTAGCT
GATCTCTGCTACCCCTTTCATGGCCCG---------GCCCAGATGAAAGTTGGCTGTGAC
AACACTGTGGTGCGCATGGTCTCCAGTGGAAAACACGTAAATCGTGTGACTTTTGAGTAT
CGTCAGCTGGAGCCGTACGAGCTGGAAAACCCAAATGGAAACAGTATCGGGGAATTCTGT
TTGTCTGGTCTT
>Dog|ENSCAFG00000009274|ENSCAFT00000014739
------------ATGTCTCCGTCTTTCAAACTTAAGTGTCACCTCGTTCTGATCTTCCTG
ATGGCTCTACGAGGGGAGACCCGGTACCTGCAG---------------------------
------------CTGCGGGAAGCGGCGGACCGCGACCCCCTCCTGCTCTGGGGC------
GCCCGCCTGAAGCGGGACCTGGCCGGGGAGCCCGAGTACCGCCGCGCGCTGCGGTGCCTG
GACATGCTGAGCCTCCCGGGTCAGTTCACCTTCACCGCCGACCGGCCGCGGCTGCACTGC
GCCGCCTTCCTCATCGCCGAGCCGGAGGAGCTCATCACCGTCCACTACGACCTGGTCTCC
ATCGACTGTCGGGGCGGCGACTTCCTGAAGGTGTTTGATGGTTGGATTCTCAAGGGGGAG
AAATTCCCCAGTTCCCAGGATCATCCTCTCCCCACCACTGAGCGGTACATAGATTTCTGT
GACAGTGGGCTTAGCCGAAGGAGCATCAGATCTTCCCAGAACGTGGCCATGATCTTCTTC
CGGGTCCATGAACCAGGAAACGGATTCACATTCACCATAAAGACAGATCCCAACCTCTTT
CCCTGCAATGTGATTTCCCAGACCCCAAATGGAAGGTTTACCCTGGTAGTCCCACATCTG
CATCGAAACTGCAGCTTCTCCATAATTTATCCTGCGGTGATCAAAATATCTGATCTCACC
CTGGGCCACCTAAGTGGTCTGCAGTTAAAGAACCCCTCAGCAGGTTGTGGGGGAATAGGA
GACTTTGTAGAGCTGCTGGGAGGAACTGGACTGGACCCTTCCAAGATGATGCCTTTGGCT
GACCTCTGCTATTCATTTCATGGCCCT---------GCCCAAATGAAAATTGGCTGTGAC
AACACAGTGGTGCGCCTGGTCTCCAGCGGAAAGCACATAAACCGTGTGACTTTTGAGTAC
CGCCAGCTGGAACCATATGAACTGGAAAACCCAAGTGGAAATAGTATCCAAGAACTCTGT
TTGTCTGGTCTT
>Guinea_Pig|ENSCPOG00000002422|ENSCPOT00000002455
------------ATGCCACCCAGCCACAAACTCCAGTGTCACTTCGTCCTCCTCGTCCTG
GCGGCTCTGAGAGGGGACAGCCGGTACCTGGAG---------------------------
------------CTGCAAGATGCCGCGGACTACGACCCCTTCCTGCTCTTCAGC------
GCCAGCCCGAAGCGGGACCTGGCCGGGGAGCAGCAGTACCGCCGCGGCGCTGCGTGCCTG
GACATGCTGAGCCTGCCGGGCCAGTTCACGTTCACCGCTGCGCGGCCGCAGCTGCACTGC
GCCGCCTTCTTCATCGGCGAGGCAGAGGAGCTGCTGTCCATCCGCTTCGACCTGGTGTCC
ATCGACTGCACGCGCGGGGACTTCCTGAAGGTATTCGATGGCTGGATCCTCAAGGGGGAG
AAATTCCCCAGCTCCCAGGATCATCCTGTCCCCACCACTGATCGGTACACAGACTTCTGT
GAGAGTGGTTTCAGCCCAAGGAGCATTAGATCCTCCCAGAATGTGGCCATGATTCTCTTC
CGGGTCCATGAACCAGGAAATGGATTCACAGTAACCATAAAGACAGATCCCAACCTCTTT
CCTTGCAATGTCATCTCTCAGACACCGAATGGAAGGTTTACCCTGGTCATTCCTCGCCAG
CATCGGAACTGCAGCTTCTCCATCATTTATCCAGTGTCGATCAAAATATCAGATCTCACC
CTGGGACATGTGCATGGTCTTCAGTTAAAAAAACCCTCAGCAGGCTGTGGGGGAACCGGA
GACTTTGTGGAGCTGCTGGGAGGAGCTGGCCTGGATCCCTCCAAGATGATGCCTTTAGCT
GATCTCTGTTACCCCTTTCATGGCCCT---------GCCCAGATGAAGATTGGCTGTGAC
AACTCTGTGGTGCGCATGGTCTCCAGTGGAAAACACATCAATCGTGTGACATTTGAGTAT
CACCAGCTGGCACCATATGAACTGGGGAACCCAACTGGAAACAGCATCCCAGAATCCTGT
TCATCTGGTCTT
>Chimp|ENSPTRG00000017007|ENSPTRT00000031528
------------ATGTCGCCCAACTTCAAACTTCAGTGTCACTTCATTCTCATCTTCCTG
ACGGCTCTAAGAGGGGAAAGCCGGTACCTAGAG---------------------------
------------CTGAGGGAAGCGGCGGACTACGATCCTTTCCTGCTCTTCAGT------
GCCAACCTGAAGCGGGAGCTGGCTGGGGAGCAGCCGTACCGCCGCGCTCTGCGGTGCCTG
GACATGCTGAGCCTCCAGGGCCAGTTCACCTTCACCGCCGACCGGCCGCAGCTGCACTGC
GCAGCCTTCTTCATCAGCGAGCCCGAGGAGTTCATTACCATCCACTACGACCAGGTCTCC
ATCGACTGTCAGGGCGGCGACTTCCTGAAGGTATTTGATGGTTGGATTCTCAAGGGGGAG
AAGTTCCCCAGTTCCCAGGATCATCCTCTCCCCTCAGCTGAGCGGTACATAGATTTCTGT
GAGAGTGGTCTTAGCAGGAGGAGCATCAGATCTTCCCAGAATGTGGCCATGATCTTCTTC
CGAGTCCATGAACCAGGAAATGGATTCACATTAACCATAAAGACAGACCCCAACCTCTTT
CCCTGCAATGTCATTTCTCAGACTCCAAATGGAAAGTTTACCCTGGTAGTTCCACACCAG
CATCGAAACTGCAGCTTCTCCATAATTTATCCTGTGGTGATCAAAATATCTGATCTTACC
CTGGGACACGTAAATGGTCTTCAGTTAAAGAAATCCTCAGCAGGTTGCGAGGGAATAGGA
GACTTTGTGGAGCTGCTGGGAGGAACTGGATTGGACCCTTCCAAGATGACGCCTTTAGCT
GATCTCTGCTACCCCTTTCATGGCCCG---------GCCCAGATGAAAGTTGGCTGTGAC
AACACTGTGGTGCGCATGGTCTCCAGTGGAAAACACGTAAATCGTGTGACTTTTGAGTAT
CGTCAGCTGGAACCGTACGAGCTGGAAAACCCAAATGGAAACAGTATCGGGGAATTCTGT
TTGTCTGGTCTT
>Bowhead|bmy_21622T0
------------------------------------------------------------
ATGGCTCTAAGAGGGGAGAGCCGGTACCTGGAGGTGAGCGATTACCCGGTTGACCCATCA
TACCTTCCTGTGCTGCGGGAAGCTGTGGACCACGACCCCTTCCTACTCTTCAGC------
GCCAACCTGAAGCGGGAGCTGCCGGGGGAGCAGCTGTACCGCCGCGCTATGCGGTGCCTG
GACATGCTGAGCCTCCAGGGCCAGTTCACCTTCACCGCCGACCGGCCGCAGCTGCACTGC
GCCGCCTTCTTCATCGCAGAGCCCGAGGAGTTTATCACCATCCACTACGAACTGGTCTCC
ATCGACTGTGAGAGCGGGGACTTCCTGAAGGTATTTGATGGTTGGATTCTCAAGGGGGAG
AAGTTCCCCAGTTCCCAGGATCACCCTCTCCCCATGACTGAGCGGTACATAGATTTCTGT
GAGAGTGGTCTTAGCAGAAGGAGCGTCAGATCCTCCCAGAACGTGGCCATGATCTTCTTC
CGGGTCCATGAACCAGGAAATGGGTTCACATTAACCATAAAGACAGATCCTAACCTCTTT
CCCTGCAATGTCATCTCCCAGACCCCAAATGGAAGGTTTACTCTGGTCGTGCCACATAAG
CATCGCAACTGCAGCTTCTCCATAATTTATCCTGTGGTGATCAAAATATCTGATCTCACC
CTGGGACACTTAAATGGTCTGCAATTAAAGAAGTCCTCAGCAGGTTGTGTGGGAATAGGA
GACTTTGTGGAGCTGCTGGGAGGAACTGGATTGGACCCTTCCAAGATGATGCCTTTAGCT
GATCTCTGCTATCCTTTTCACGGCCCT---------GCCCAGATGAAAATTGGCTGTGAC
AACACGGTGGTGCGCATGGTCTCCAGCGGAAAACATGTAAATCGTGTGACTTTTGAATAC
CGCCAGCTGGAACCATACGAACTGGAAAACCCGAATGGAAACAGTATCCAGGAAYTCTGT
TTGTCTACTCTT
