# Supplementary material for: Insights into the Evolution of Longevity from the Bowhead Whale Genome
Source: Cell Rep. 2015 Jan 6;10(1):112–22. doi: 10.1016/j.celrep.2014.12.008 (PMC4536333; doi:10.1016/j.celrep.2014.12.008)
Supplement: Supplemental Folder 1. Full List of Transposable Elements Distribution, Full List of Filtered and Unfiltered Gene Duplications, Gene Loss Alignments, Full List of Candidates under Selection, Selective Pressure Variation QC Alignments, and Full List of Bowhead-Specific Mutations, Related to Results [file mmc2.zip › QC Alignments/PosSites_reciprocal_group_3270_Bowhead_modelA.fasta]

>PS_Sites|Bowhead|bmy_00728T0
------------------------------------------------------------
------------------------------------------------------------
------------------------------------------------------------
------------------------------------------------------------
------------------------------------------------------------
------------------------------------------------------------
------------------------------------------------------------
------------------------------------------------------------
------------------------------------------------------------
------------------------------------------------------------
------------------------------NNN---------------------------
------------------------------------------------------------
------------------------------------------------------------
------------------------------------------------------------
------------------------------------------------------------
------------------------------------------------------------
------------------------------------------------------------
------------------------------------------------------------
------------------------------------------------------------
------------------------------------------------------------
------------------------------------------------------------
------------------------------------------------------------
------------------------------------------------------------
------------------------------------------------------------
------------------------------------------------------------
------------------------------------------------------------
------------------------------------------------------------
------------------------------------------------------------
------------------------------------------------------------
------------------------------------------------------------
---------------------NNN------------------------------------
------------------------------------------------------------
------------------------------------------------------------
------------------------------------------------------------
------------------------------------------------------------
---NNN------------------------------------------------------
------------------------------------------------------------
------------------------------------------------------------
------------------------------------------------------------
---------------------------------------------NNN------------
------------------------------------------------------------
------------------------NNN---------------------------------
------------------------------------------------------------
------------------------------------------------------------
------------------------------------------------------------
------------------------------------------------------------
------------------------------------------------------------
------------------------------------------------------------
------------------------------------------------------------
------------------------------------------------------------
------------------------------------------------------------
------------------------------------------------------------
------------------------------------------------------------
------------------------------------------------------------
------------------------------------------------------------
------------------------------------------------------------
------------------------------------------------------------
------------------------------------------------------------
------------------------------------------------------------
------------------------------------------------------------
------------------------------------------------------------
------------------------------------------------------------
------------------------------------------------------------
------------------------------------------------------------
------------------------------------------------------------
------------------------------------------------------------
------------------------------------------------------------
------------------------------------------------------------
------------------------------------------------------------
------------------------------------------------------------
------------------------------------------------------------
------------------------------------------------------------
------------------------------------------------------------
------------------------------------------------------------
------------------------------------------------------------
------------------------------------------------------------
------------------------------------------------------------
------------------------------------------------------------
------------------------------------------------------------
------------------------------------------------------------
------------------------------------------------------------
------------------------------------------------------------
------------------------------------------------------------
------------------------------------------------------------
------------------------------------------------------------
------------------------------------------------------------
------------------------------------------------------------
------------------------------------------------------------
------------------------------------------------------------
------------------------------------------------------------
------------------------------------------------------------
------------------------------------------------------------
------------------------------------------------------------
------------------------------------------------------------
------------------------------------------------------------
------------------------------------------------------------
------------------------------------------------------------
------------------------------------------------------------
------------------------------------------------------------
------------------------------------------------------------
------------------------------------------------------------
------------------------------------------------------------
------------------------------------------------------------
------------------------------------------------------------
------------------------------------------------------------
------------------------------------------------------------
------------------------------------------------------------
------------------------------------------------------------
------------------------------------------------------------
------------------------------------------------------------
------------------------------------------------------------
------------------------------------------------------------
------------------------------------------NNNNNN
>PS_Characters|Bowhead|bmy_00728T0
------------------------------------------------------------
------------------------------------------------------------
------------------------------------------------------------
------------------------------------------------------------
------------------------------------------------------------
------------------------------------------------------------
------------------------------------------------------------
------------------------------------------------------------
------------------------------------------------------------
------------------------------------------------------------
------------------------------TTC---------------------------
------------------------------------------------------------
------------------------------------------------------------
------------------------------------------------------------
------------------------------------------------------------
------------------------------------------------------------
------------------------------------------------------------
------------------------------------------------------------
------------------------------------------------------------
------------------------------------------------------------
------------------------------------------------------------
------------------------------------------------------------
------------------------------------------------------------
------------------------------------------------------------
------------------------------------------------------------
------------------------------------------------------------
------------------------------------------------------------
------------------------------------------------------------
------------------------------------------------------------
------------------------------------------------------------
---------------------CCG------------------------------------
------------------------------------------------------------
------------------------------------------------------------
------------------------------------------------------------
------------------------------------------------------------
---TGC------------------------------------------------------
------------------------------------------------------------
------------------------------------------------------------
------------------------------------------------------------
---------------------------------------------AAG------------
------------------------------------------------------------
------------------------GGC---------------------------------
------------------------------------------------------------
------------------------------------------------------------
------------------------------------------------------------
------------------------------------------------------------
------------------------------------------------------------
------------------------------------------------------------
------------------------------------------------------------
------------------------------------------------------------
------------------------------------------------------------
------------------------------------------------------------
------------------------------------------------------------
------------------------------------------------------------
------------------------------------------------------------
------------------------------------------------------------
------------------------------------------------------------
------------------------------------------------------------
------------------------------------------------------------
------------------------------------------------------------
------------------------------------------------------------
------------------------------------------------------------
------------------------------------------------------------
------------------------------------------------------------
------------------------------------------------------------
------------------------------------------------------------
------------------------------------------------------------
------------------------------------------------------------
------------------------------------------------------------
------------------------------------------------------------
------------------------------------------------------------
------------------------------------------------------------
------------------------------------------------------------
------------------------------------------------------------
------------------------------------------------------------
------------------------------------------------------------
------------------------------------------------------------
------------------------------------------------------------
------------------------------------------------------------
------------------------------------------------------------
------------------------------------------------------------
------------------------------------------------------------
------------------------------------------------------------
------------------------------------------------------------
------------------------------------------------------------
------------------------------------------------------------
------------------------------------------------------------
------------------------------------------------------------
------------------------------------------------------------
------------------------------------------------------------
------------------------------------------------------------
------------------------------------------------------------
------------------------------------------------------------
------------------------------------------------------------
------------------------------------------------------------
------------------------------------------------------------
------------------------------------------------------------
------------------------------------------------------------
------------------------------------------------------------
------------------------------------------------------------
------------------------------------------------------------
------------------------------------------------------------
------------------------------------------------------------
------------------------------------------------------------
------------------------------------------------------------
------------------------------------------------------------
------------------------------------------------------------
------------------------------------------------------------
------------------------------------------------------------
------------------------------------------------------------
------------------------------------------------------------
------------------------------------------------------------
------------------------------------------GGGGCA
>Bowhead|bmy_00728T0
ATGGAGGACACGCCCACCTCACTCAGCTGCTCTGACTGTCAGCGCCACTTTCCTAGCCTC
CTAGAACTGTCACGGCACCGAGAACTGCTCCAT---CCATCTTCCAACCAGGACAGTGAG
GAGGCTGACAGCATCCCTCGGCCCTACCGCTGTCAGCAGTGTGGGCGGGGCTATCGTCAC
CCAGGGAGCCTGGTCAACCACCGCCGGACCCACGAGACTGGCCTTTTCCCCTGTACCACC
TGTGGCAAGGACTTCACCAATCCCATGGCCCTCAAGAGCCACATGAGGACTCATGCTCCT
GAAGGCCGCCGGCGGCGCAGGCCTCCGTGCCCCAAGGAAGCCACTCCATGCCTCCAGGGG
GAGACAGTGTCCACTGACTCCTGGGGCCAGAGGCTTGGCCCTGGGGAAGGCTGGGAAAAC
CAGAAGAAACATACTGAAGAGACATCT---------------------------------
GGCTGTGAATCTGGGCCAGACTCTAGGGCAGCTCTGGGCACTTGGGAAGATCCACCCACC
AGACAAAGAGAAGGCTGGGAAAGCCAGCCAGATCCTGAGGAGGGCACAGAGGGCTGGGGG
CCTACCACCAACTCTGCTGGAGACCCACCGTTCCCCACCCCGGCCAGCAGTCTCCTTAGC
AATTTGGAACAGTATTTGGCTGAATCAGTAGTGAATTTCACAGCGGGTCAGGAGCCCGCC
CAGTCCCCTCCTGCTGAGGAG---GAGCGGCGGTACAAGTGCAGTCAATGTGGCAAGACC
TACAAGCATGCCGGGAGCCTCACCAACCACCGCCAGAGCCACACCCTGGGCGTCTACCCT
TGTGCCATCTGCTTCAAGGAGTTCTCTAACCTCATGGCTCTGAAGAATCACTCCCGACTC
CATGCCCAGTATCGGCCTTACCAGTGTCCCCACTGCCCCCGCGCCTTCCGGCTCCCCCGA
GAGCTGCTGGAACATCAGCAATCCCATGAGGGTGAAAGTCAGGAGCGGCTGTGGGAAGAG
AAAGGGATGCCCACCACCAATGGGCACGCAGACGAGAGCAGCCGGGAC------CAGCTC
CCTGGTACACAGATGCTGAATGGCTCTGGGGAGCTGAGCACCTCTGGGGAG---------
------CTGGAAGATAGCAGCCTGGAGGAGTACCGGCCATTCCACTGTGGGGACTGTGGC
CGTACCTACCGCCATGCTGGGAGCCTCATCAACCATCGCAAGAGCCACCAGACAGGTGTC
TACCCCTGCTCCATCTGTTCCAAGCAGCTGTTCAACGCAGCTGCCCTCAAAAACCACGTG
CGGGCGCATCACAGACCCCGGCAAGGAGCCGGAGAGGATGGGCAGCCATCAGTACTGCCA
GCTCCCCTGCCACTGGCT---------------------GAGACCACCCACAAAGAGAAG
GAGGTC---------CCCGCCGCCACCCTGGACCACCGCCCCTATAAGTGCAATGAGTGT
GGTCGGGCTTACCGGCACCGGGGGAGCCTGGTGAACCACCGCCATAGCCATCGGACAGGA
GAGTACCAGTGCTCACTCTGTCCCCGGAAGTACCCCAACCTCATGGCCCTGCGCAACCAC
GTGCGGGTACACTGCAAGGCTGCTCGCCGCAGCACAGGCCCAGGGGCCGAGGGTCCCCTC
GGCCGCCGCAAGGTGGAGYTCCCAGCTGACCCAGTGGGAGCAGAGGCAGCCCTC------
---CGTTCAGATCAGGGACCTGGGTGCAGACGTGAAGAGGGGGCCACCGATGTCCCGCCA
GCAGCAGATAGGACCGCGCCACCGATATGTAGCCTGGGTGGCATGCTCTTTGAAGACCCT
GAGAGTCTTGAACGTCACGGCCGGAGCCATGGGGAAGGGGAG------AACGGC------
------AGGACCGAGACCAGGGTGTCACCTCCTCGGGCGTTTGCCTGCCGAGACTGTGGA
AAGAGCTATCGCCACTCAGGCAGCCTCATCAACCACCGGCAGACCCACCAGACGGGAGAC
TTCAGTTGCGGGGCCTGCGCCAAGCGCTTCCACACCGTGGCCGCCATGAAGAACCACATG
CGCTGCCACAGTCGGCGGCGGAGCAGGCGGCAC---------------------------
---------CGGAGGCGGGCTGGCAGTGCTGGCGGTGGGGGAGAAGCCGAACTCCCGTCA
GGCGGGAGCTGGGCCCCAGAGCTGGTG---------GGAGACGGTGAGGGCCTGAGCCGT
CCCCAAGACCCTTCAAGGCAAAGTCTGAGCGGAGCCGAAGGCAACATGGAAAGTGATGGG
AGCTGTTTGCAGGCTGCAGCTGAAAGGGACAAATGTGGGCTTGAGAAGGATGAGGCCTGT
TTCCAGGGTGATAAAGAGAGCAGCGGCACTGAGGAAGGACTG------GAAAGGAAG---
---------GAGGCCTGTTTCCTTGGCAACTTGGACATCCCAGGCGATGAGGAGAGCAAT
GGGACTCGCTTC---TGTGGTGGCCTCCCTGGGGTGGAGGAAGACCAGAAACCAGCCCCT
GGCCAGCCCAGCTCCCCTTCCCACTCTGCCAGAGCCGCTGCTGGCTGGCAGGCTGAGGTC
TCCCACACGTGTCCTGACTGTGGGCATTCTTTCCCCCACTCTGCTGGCCTGCTGAGCCAC
AGGCCCTGCCACCCACCGGGCATCTATCAGTGCTCCCTCTGCCCGAAGGAGTTTGAGTCC
TTGCCTGCCCTGCGCAGCCACTTCCAGAGCCATGGGCCCGGGGAGGCAGCCTCCGCACAG
CCCTTCCTCTGCTGCCTCTGCGGCATGATCTTCCCTGGGCGGGCTGGCTACAGGCATCAC
CGGCGTCAGGCTCATGACTCCTATGGTACGACTGAGGGCTCAGAG---GAGGAGGGGGAA
GAGGAAGGAGCAGCA---GGGGCAGCCTCCACCCGTAGCCCCCCACTGCAGCTCTCGGAA
GCAGAACTGCTGAATCAGCTGCAGCGGGAGGTGGAGGCGCTGGATGGCGCTGGGTATGGG
CACATCTGTGGCTGCTGCGGTCAGACCTACGATGACCTGGGCAGCCTGGAGCGTCACCAT
CAAAGCCAGAGT---------TCT------GGGAACACCAACGGCGAGGTTCCCAGCCTC
ATTCATCACCCGGGAGAGTCAGGTGATGCCACGGGGATGGTTGCAGATGGC------ACC
TTTGAGGGCACG---GTGACCTCTTTTTCTGGGGAGGGTGGAGACACAAAGTCTGGAGAG
GGAGTAGGTGCCACGCTTGCAGAC---AGCCTTTGCATGCAGGGTGGGGAAAGTTCTCTG
GAGACC------------------------------------------------------
------------------------------------------------------------
------------------------------------------------CAGCCCCGCCCC
TTCCGCTGCAACCAGTGCGGCAAGACCTATCGCCATGGGGGCAGCCTGGTGAACCACCGC
AAGATCCACCAGACCGGAGACTTCATCTGCCCTGTCTGCTCCCGCTGCTACCCCAACCTG
GCTGCCTATCGCAATCATCTGCGAAACCACCCGCGCTGCAAAGGCTCTGAGCCCCAGGTG
GGGCCCGTTCCAGAGGCAGGAGGCAGCGGTGAG---------------------------
------------CCCCAAAACATGGCGGAGGAGGGCCTCGGGCAGGCAGAAGTGGAGAAG
TTCCAGAAGGAACTTAAAGTGGAGCCCCTGGAGGAGGTGGCG---AGGGTGAAGGAA---
GAGGCCTGGGAGGAGACCACTGTGAAGGGGGAGGAAATGGAGCCGAGGTTGGAGACTGCG
GAGAAGGGCTGCCAG---ACTGAAGCCAGCTCCGAGCGGCCCTTCAGCTGCGAGGTGTGC
GGCCGGTCCTACAAGCACGCCGGCAGCCTCATCAATCACCGGCAGAGCCACCAGACCGGC
CACTTTGGCTGCCAGGCCTGCTCCAAAGGCTTCTCAAACCTCATGTCCCTGAAGAACCAC
CGGCGCATCCACGCGGATCCCCGGCGTTTCCGCTGCGCCGAATGTGGGAAGGCCTTCCGC
CTGCGGAAGCAGCTGGCCAGCCACCAGCGGGTCCACATGGAGCGCGGTGGAGCT------
GGGGGCTCCCGCAAG---------------------CTG---CCCCGGGAAGATCGGCCC
TTTCGCTGTGGGCAGTGTGGGCGGACCTACCGCCACGCCGGCAGCCTCCTGAACCACAGG
CGTAGCCACGAG------ACGGGCCAGTAT------AGCTGTCCCGCCTGCCCCAAGACC
TACTCCAACCGCATGGCCCTGAAGGACCACCAGAGGCTGCACTCGGAGAGCCGGCGGCGC
CGAGCTGGGCGGTCC------CGGCGGGCAGCTGTGCGCTGCGCCCTCTGCGGCCGGGGC
TTCCCTGGCCGGGGATCTCTGGAGCGGCACCTGCGAGAGCATGAGGAGGAGGCCAGAGGG
------------GGTCAGGGAGGCCCAAACGGCACTGAGGGCGGTGAGGGGAACCTGGTC
GATGACCAGGGACTAGAGGGCAGGTGGTGCGGTACTGAGTCGGTATCCCCGCTGGAGGCT
---GGAGTCATGAGGCCAGCG---------GAGCAGAGTCAGAGCCCCCTCAAGGCAGCA
---------GGTTTAGAAGGCACAGAGCCAATGTCCTGGGGCACGGGGAAAGCAGATGGG
TGGCGAGGAGACAGAGGACCGGTGAATCATGATGGAGATTGGGTTCCTGGGGGTCACGTA
CCGACCAAGCCGGAAGACGAGTCAGGGGACAGTGTCCCCAGGAGTCCTTGCCACCTTGGC
AACAGCCAGCCCAATGGACCTAGTCTGATTCCCATGGATAGCTGGGACAATGGAGACAGC
AGCCCTCAGCTTCAGCCGGAGAGC------------------------------------
------------------------------------------------------------
------------------------------------------------------------
------------------------------------------------------------
------------------------------------------------------------
------------------------------------------------------------
------------------------------------------------------------
------------------------------------------------------------
------------------------------------------------------------
------------------------------------------------------------
------------------------------------------------CACTCCTTTTCC
TGCAGCCCTTGTGGCAAGACCTCCTGCCAGTCGGAAGGGCCCTTGAAACACCACAACACC
CACAAGACAGACCGTCACTATTGCCTGCTCTGCTCCAAGGAGTTCTTGAATCCTGTGGCC
ACCAAGAGCCAGAGCCACAACCACATAGCTGCCCAGACCTTTGCCTGCCCTGACTGTGGC
AAGGCCTTTCGGTCCCACCATGAACTCGCCAGCCACCTGCAGACTCATGCCAGGGGCCTC
AGTCAGGTGTCGCCCCAGATGGAG---GCCAGAGGTGCCAAAGCTGGGGCTGTGGAGGAT
------GAGGTGGATCTCCCT------GGTCAAGTCCGGAAGGCCCCATCAGAACCCCCC
AGGGCCCCAGGAGAG---------------------------------------------
---AATGCCGGGAGAGCTAATGGAGGCCAAGGCGTCAGGTCTGCAGCGGCTGTGGACGAG
GAGCGGCCCTTCCACTGTGCCCAGTGTGGGCGTTCCTACCGCCATGCCGGTAGCCTGCTG
AACCACCAGAAGGCCCACACCACTGGACTGTATCCCTGCTCCCTCTGCCCCAAACTTCTA
CCCAACCTGCTGTCCCTTAAGAACCACGGCAGGACCCACACGGACCCCAAGCGCCACCGC
TGCAGCGTCTGTGGCAAGGCCTTCCGGACAGCTGCCCGGCTGGAGGGCCACGGGCGGGTC
CACGCACCCCGGGAGGGGCCCTTCACCTGCCCCCACTGTCCCCGCCACTTCCGCCGCCGC
ATCAGCTTCCTGCAGCACCAGCAGCAG---CACCAGGAGGAGTGGGCAGTGGCCAGCTCT
GGT---------------------------------------------------------
---------------------------------------------------ACG------
------------------------------------------------------------
------------------------------------------GGGGCA
>Horse|ENSECAG00000008184|ENSECAT00000008249
ATGGAGGACTTGCCCACCTCACTCAGCTGCTCTGACTGTCAGCGCCACTTTCCTAGCCTC
CCAGAACTGTCACGGCACCGTGAACTGCTCCAT---CCATCTTCCAACCAGGATAATGAG
GAGGCTGACAGCATCCCTCGGCCCTACCGCTGTCAGCAGTGG------------------
------AGCCTGGTCAACCATCGCCGGACCCACGAGACTGGCCTTTTCCCCTGTACCACC
TGTGGCAAGGACTTTACCAATCCCATGGCCCTCAAGAGCCACATGAGAACTCATGCTCCT
GAGGGCCGCCGCAGACGCAGGCCCCCCCGCCTGAAGGAAGCCACTGCATGCCTCCAGGGG
GAGACAGTGTCCCCTGACTCCTGGGGCCAGAGGCTTGGCCCTAGGGAAGGCTGGGAAAAC
CAGAAAAAACATACTGAAGAGACATCT---------------------------------
GGCTGTGAGTCTGGGCCTGATCCCAGGGCAGCTCTGGGCACTTGGGAAGATCCACCTACC
AGACAAAGAGAAGTCTGGGAAAGCCAGCCAGATCCTGAGGAGGATGCAGAGGGCTCGGGG
CCCACTACGAACTCTGCTAGAGCCCCACCGCTCCCCACCCCAGCCAGCAGCCTTCTGAGC
AATTTGGAACAGTATTTGGCTGAATCAGTAGTGAATTTCACAGGGGGCCAGGAGCCTACC
CAGTCCCCTCCT---GAGGAA---GAACGTCGGTACAAGTGCAGTCAATGTGGCAAGACC
TACAAGCATGCCGGGAGTCTCACCAACCACCGCCAGAGCCATACCCTGGGCATCTACCCT
TGTGCCATCTGCTTCAAGGAGTTCTCTAACCTCATGGCCCTGAAAAACCATTCCCGACTC
CATGCCCAATATCGGCCATACCAGTGTCCCCACTGCCCCCGTGCCTTCCGGCTCCCCCGA
GAGCTTCTGGAACACCAGCTATCCCATGAGGGAGAAAGGCAGGAACGGCTGTGGGAAGAA
AAAGGGATGCCCACCACCAATGGGCACACAGATGAGAGCAGCCAGGAC------CAACTC
CCCACTACACAGATGCTGAATGGCTCCAGGGAGCTCAGCACCTCTGGAGAG---------
------CTGGAGGACAGTGGTCTAGAGGAGTACCGGCCTTTCCGCTGTGGTGACTGTGGC
CGTACTTACCGCCATGCTGGGAGCCTCATCAACCATCGCAAGAGCCACCAGACAGGTGTC
TACCCCTGCTCCATCTGTTCCAAGCAGCTGTTTAATGCAGCTGCCCTCAAAAACCATGTG
CGGGCTCATCACAGACCCCGGCAAGGAGCTGGGGAAGATGGGCAGCCATCAGTGCTGCTA
GCTCCCCTGCCCCTGGCT---------------------GAGAACACCCACAAAGAGAAG
GAGGTC---------CCCACTACCACCCTGGACCACCGCCCGTATAAGTGCAATGAGTGT
GGTCGGGCTTACCGCCACCGGGGGAGCCTAGTGAACCACCGCCACAGCCATCGGACAGGA
GAGTACCAGTGCTCACTCTGTCCCCGCAAGTACCCTAACCTTATGGCCCTGCGCAACCAC
GTGCGGGTACATTGCAAGGCTGCTCGCCGCAGCACAGGCCCAGGGAACGAGGGTCCCCCC
AGCCACCTCAAGGTGGAGCTCCCGCCTGACCCAGTGGGAGCAGAGGCAACCACA------
---CGTACAGACCAGGAACATGTGTGCAAACAAGAAGAGGGC---ACTGATGTCCCCCCA
GCAGCAGATAGGACAGCACCACAGATATGTAGCGTGTGTGGGATGCTCTTTGAAGACTCT
GAGAGCCTTGAACATCATGTACGGACCCATGGGGAAGAGGAA------AACAAC------
------AGGTCAGGGACCAGGGTATCACCACCTCGGGCATTTGCCTGCCGAGACTGTGGA
AAGAGCTATCGCCACTCTGGCAGCCTTATCAACCACAGGCAGACCCACCAGACAGGAGAC
TTCAGTTGTGGGGCCTGTGCCAAGCACTTCCATACCATGGCTGCCATGAAGAACCATTTG
CGACGCCATAGTCGACGGCGGAGCAGGCGGCAC---------------------------
---------CGCAGGCGGGCTGGCAGTGCTGGTGGTGGGGGAGAAGCCAAATTCCTGTCA
GGCGGGAACTGGGCCGAGGAGTTGGTG---------GGAGACAGTGAGGGCCTGGACTGC
CCCCATGACCCTTTAGGGGAAAGATGTAGTAGAGCTGAAGGCAACTTGGAAGGTGATGGG
GGCTATTTGCAGGCTGAAACTGAAAGAGACAAGTGTGGGCTTGAGAGGGATGAGGCCTGT
TTCCAGGGTGATATCCAG------GGCACTGAGGAAGGACTG------GAAAGGAAG---
---------GAGGCCTGTTTCCTTGACAACTTGGACGTCCCAGTCAATGAGGAAAGAAAT
GGGACTCACTTC---TGTGATGGCCTCACTGGAGTGGACGAAGACCAGAAACCAGCCACT
GGCCAGCTCAGCTCCCCTTCCCATTCTGCTGAAGCTGTCACTAGCTGGCAGGCTGAGGTC
TCCCACACATGTTCTGACTGTGGGCATTCTTTCCCCCATGCCACCGGCCTGCTGAGCCAT
GGGCCCTGCCACCCACCAGGCATCTATCAGTGCTCCCTCTGCCCGAAGGAGTTCGACTCT
CTGCCTGCCCTGCGCAGCCACTTCCAGAACCACGGGCCCGGGGAGGCAGCCTCGGCACAG
CCTTTCCTCTGCTGCCTCTGTGGCATGATCTTCCCTGGGCGGGCTGGCTACAAGCTTCAC
CGGCGCCAGGCTCATGCCTCTTCTGGCATGACTGAGGGCTCAGAG---GAGGAGGGAGAA
GAGGAAGGAGCAGCA---GAGGCAGCCTCCACTCAGAGCCCCCCACTGCAGCTTTCGGAA
GCAGAGTTGTTGAATCAGCTGCAGCGAGAGGTGGAGGCGCTGGATGGAGCTGGTTATGGG
CACATCTGTGGCTGCTGTGGTCAGACGTATGATGACCTGGGAAGCCTGGAGCGTCATCAC
CAAAGTCAGAGT---------TCT------GGGAACACCACAGACAAGGCTCCCAGC---
------CACTTGGGAGAGTCAGGTGATGCCACGGGAATGGTTGTAGACAGT------GTC
TTTGAGAGCACA---GTGACCTCTCTTTCTGGGGAGGGTGGAGACACAAAGTCTGGAGAG
GGAATAAGTGCTGTGGTTACAGAT---GGCCTTTGCATGCAGGGTGAGGAAAGTTCTCTG
GAGGCC------------------------------------------------------
------------------------------------------------------------
------------------------------------------------CAGCCCCGCCCC
TTCCGCTGCAACCAGTGTGGCAAGACCTACCGCCATGGGGGCAGTCTGGTGAACCACCGC
AAGATCCACCAGACTGGAGACTTCATCTGCCCTGTCTGCTCCCGCTGCTACCCCAACCTG
GCTGCCTACCGTAATCATCTGCGAAACCACCCACGCTGCAAAGGCTCAGAGCCCCAGGTG
GGGCCCATCCCAGAGGCAGGAGGCAGCAGTGAG---------------------------
------------CCCCAGAACATGGGAGAGGACGGGCTGGCGCAGGCAGAAGTGGGGAAG
TTCCAGGAAAAACTTAAAGTGGAGCCCCTGGAGGAGGTGGCG---AGAGTGAAAGAA---
GAGGCATGGGAGGAGACCACTGTGAAGGGGGAAGAGATGGAGCCAAGGTTGGAGACTGCA
GAGAAGGGCTGCCAG---ACTGAGGCCAGCTCTGAGCGGCCCTTCAGCTGCGAGGTGTGT
GGCCGGTCATACAAGCATGCTGGCAGCCTCATCAATCACCGGCAGAGCCACCAGACTGGC
CACTTTGGCTGCCAGGCCTGCTCCAAAGGTTTCTCAAACCTAATGTCCCTCAAGAACCAC
AGGCGCATCCATGCAGATCCCCGGCGTTTCCGCTGCAGCGAGTGTGGGAAGGCCTTCCGC
CTGCAGAAACAGCTGGCCAGCCACCAGCGGGTCCACCTTCAGCGGGGTGGGGGT------
GGGGGCACCCGAAAG---------------------CTG---ACTCTGGAAGATCGGCCC
TTCCGGTGTGGGCAGTGTGGACGGACCTACCGCCATGCTGGCAGCCTCCTGAACCACCGG
CGCAGCCATGAG------ACAGGCCAGTAT------AGCTGTCCCACCTGCCCCAAGACC
TACTCCAATCGCATGGCCCTGAAGGACCACCAGAGGCTGCATTCAGAGAGCCGGCGGCGG
CGTGCAGGGCGATCC------CGGCGGGCAGCTGTGCGCTGTGCCCTCTGTGGCCGGGGC
TTCCCTGGCCGGGGACCTCTGGAGCGGCACCTGCGAGAGCATGAGGAGCAGACCAAAAGT
------------GGTCGGGGAGGCTCAAGTGGCACAGAGCACAGTGAGGGAAACCTGGTT
GATGACCAGGGACTAGAGAACAGATTGGGTGGTACTGAGCCAGTACCCCAGCTGGAGGAT
---GGAGACATGAGGCCAGGA---------GAGCAGAGTCAGAGCCCCATTAGGGCAGTA
---------GGTTCAGAAGCCACAGAGCCAGTATCTTGGGGCATGGGGAAAGCAGATGGG
TTGCAAGGGGACAGTGGACAGGTGAATCATGATGGAGATTGGGTTCCTCAGGGTCATGTA
CTGGCCAAGCCAGAAGACAAGTCAGGGGACAGTGTTTCCAGGACTTCTTGCCCCCTTGGC
AACAGCCAGCCCAATGGACCTAGTCTGAGTCACGTGGATAGCTGGGACAATGGAGATAGC
ATACCTCAGCTCCAGCCAGAGAGC------------------------------------
------------------------------------------------------------
------------------------------------------------------------
------------------------------------------------------------
------------------------------------------------------------
------------------------------------------------------------
------------------------------------------------------------
------------------------------------------------------------
------------------------------------------------------------
------------------------------------------------------------
------------------------------------------------CATCCCTTTTCC
TGCAGCCATTGTGGCAAGACCTACTGGCAGTCGGAAGGCCCCTTGAACCACTACAACACC
TACAAGACAGACCACCGCTATTGTCTGCTCTGCTCCAAGGAGTTCTTGGATCCTGTGACC
ACTAAGAGCCACAGCCGTAACCACATAGCTGCCCAGACCTTTGCCTGCCCTGACTGTGGC
AAGGCCTTTCAGCACCACCATGAACTAACCAGCCACCTGCAGACTCATGCTAGGGGCATC
AGTCAAGTGCCACCTCAGATAGAGGAGGCCAGAGGTCCCAAAGCTGGGACTGTGGAGGAT
------GAGGTGGATCTCCCTGTCCAAGGAAAAACCCAGAAGGCCCCATCAGAAGCCCCC
AGGCCTCCAGGAGAG---------------------------------------------
---AATGCTGGGAGAGCTAATGGAGGGCAAGGAGTAAAGGCCACAGCGGCTGAAGATGAA
GAGCGGCCCTTCCGCTGTGCCCAGTGTGGGCGTTCCTACCGCCATGCTGGTAGCCTCCTG
AACCACCAGAAGGCCCACACCACTGGACTCTATCCCTGTTCCCTCTGCCCCAAGCTTCTA
CCTAACCTGCTGTCCCTTAAGAACCATGGCAGGACCCACACGGACCCAAAGCGTCACCGC
TGCAGCATCTGTGGCAAGGCGTTCCGGACAGCTGCTCGGCTGGAGGGCCATGGGCGAGTC
CATGCACCCCGGGAGGGGCCCTTCACCTGCCCCCACTGTCCCCGCCACTTCCGCCGCCGC
ATCAGCTTCCTGCAGCACCGGCAGCAG---CACCAGGAGGAATGGACAGGTGCCAGCTCT
GGA---------------------------------------------------------
------------------------------------------------------------
------------------GGGGACTTGTCATTGCCTCTTCCACCCACCCCAACGACCCTA
CTCCTGGACCCTTCCCCCAAGTGGCCTGCAGACCTCAGCTTCTCCCTC
>Microbat|ENSMLUG00000004755|ENSMLUT00000004752
ATGGAGGATGTGCCCACCTCACTCAGCTGCTGTGACTGTCAGCACCACTTTCCCAGTGTC
CTGGAACTGTCAAAACACCGTGAACTGCTCCAT---CCATCCTCCAGCCAGGACAGTGAG
GAGGCTGATAACATCCCTCCGCCCTACCGCTGTCAGCAGTGTGGGCAGGGCTACCGTCAC
CCAGGAAGCTTGGTCAACCACCACTGTACCCATGAAACTGGCCTTTTCCCCTGTACCATC
TGTGGCAAGGACTTCATTAATCCCATGGCCCTCAAGAGCCACATGAGGACTCATGCTCTT
GAGGGA---------------------AGCCCCAAGGAAGCCACTCCACGCCTCCAGGGG
GAGACAGTGTCCACTGACTCTTGGGGCCAGAGGTTTGGCCATGGGGAAAGCTGGGAGAAT
CAGAAAAAACATGCCGAAGAGACACCT---------------------------------
GGCTGTGAATCTGGGCCTGACCCCAGGGCAGCTCTGGACACTTGGGAAGATCCACCCATC
AGACAAAGAGAAGACTGGGAAAGCCAGCGAAATCCTGAGGAGGGTGCGGAGGGCTGGGGG
TCCATCACCAACTCTGCCAGGGCCCCGCTGCTCTCCACTCCAGCCAGCAGCCTCCTTAGC
AACTTGGAACAGTATTTGGCTGAGTCAGTGGTGAATTTCACGGGGGGTCAGGAGCCCCCC
CAGTCCTCTCCTGCAGAGGAG---GAACGGCGGTACAAGTGTGGTCAGTGTGGCAAGACT
TATAAGCACGCGGGGAGCCTCACCAACCACCGCCAGAGCCACACCCTGGGCATCTACCCT
TGTACCATTTGCTTTAAGGAGTTCTCTAACCTCATGGCTCTGAAGAACCACTCCCGACTC
CATGCCCAATATCGGCCTTACCAATGTCCCCACTGCCCCCGTGCCTTTCGGCTGCCCCAA
GACCTGCTGGAACACCAGCAATCCCATGAGGGAGAAAGACAGGAGCAGCCGTGGGAAGAG
AAAGGGATGCCCACCACCAATGGGCACACAGACGAGAGCAGCTGGGAT------CAGCTC
CCTAGTACACCGATGCTGAACGGCTCTGGGGAACTCGGCGTCTCTGGGGAG---------
------CTGGAGGACAGTGGGCTGGAGGAGTACCGACCTTTCCGCTGTGGGGACTGTGGC
CGTACTTACCGCCATGCTGGGAGCCTTATCAACCATCGCAAGAGTCACCAGACAGGTGTC
TATCCTTGCTCCATCTGTTCCAAGCAGCTGTACAATGCAGCTGCTCTCAAAAACCATGTG
CGGGCTCATCACAGACCCCGGCAAGGAGCTGCAGAGGATGGGCAGCCATCCGAGCTGCCA
CCTCCTTTGGCTCTGACG---------------------GAGACCACCCACAAAGAGAGA
GAGGTT---------CCCACCGCCACCCTGGACCACCGCCCCTATAAGTGCAATGAATGT
GGTCGGGCTTACCGCCACCGGGGGAGCTTAGTGAACCACCGCCACAGCCATCAGACAGGA
GAGTACCAGTGCTCGCTCTGTCCCCGCAAGTACCCCAACCTTATGGCCCTGCGCAACCAC
GTGCGGGTCCATTGCAAGTCTGCTCGTCGCAGCACAGGCCCAGGGGCTGAAGGTCCCCCC
AGCCAACTCAGGGTGGAG------TCTGACTCAGTGGGAGCAAAGGCAGCCCCA------
---TGTACAGATCAAGGGACTGGGTGCAAACAAGAAGAGAAGGCCACTGATGTCCCCCCA
GTAGCAGATACGACAGCACAACAGATACGCGACATGCGTGGGATGCTCTCTGAAGATCCT
GAGAGCCTTGAGCATCACAGCCGGACCCATGGAGAAGGGGGG------AATAGC------
------AGGACAGAGGCCAGGGTGTCACCTCCTCGGGCATTTGCCTGCCGGGACTGTGGA
AAGAGCTATCGCCACTCAGGCAGCCTTATCAACCACAGGCAGACCCATCAGACAGGGGAC
TTCAGCTGCGGGGCCTGCACCAAGCACTTCCACACCATGGCTGCCATGAAGAACCATTTA
CGACGCCACAGTAGGCGTAGGAGCAGGCGGCCC---------------------------
---------TGGAGGCGGACTGGCAGTGCTGGGGGTGGGGGAGAAGCCCAACTCCCTTCT
GGTGGGAACTGGGCCCAGGAGTTGGTA---------GAAGACAATGAGGGCCCGGACTGT
CCCCAGGGCCCTTCAGAGGAAAGTCCTAGTGGAGCCGAAAGCAACTTGGAAAGTGATGGG
GGCTCTTTGCAGGCTCATGCTGAAAGAGACAAATGTGAGCCTCAAAGGGATGAGGCCTGT
TTCCAGGGTGATAAAGAGAGCAGAGGTCCTAAGGAAGGACTA------GAAAGGAAG---
---------GAGGCCTGCTTTCTTGACAACTTGGAAATGCCAGGTGATGAGGAAAGCAAT
GGGACCCGCTTC---TGCGATGGCCTCCCTGGGGTGGATGAAGACCAGAAACCAGCCACT
GGCCAGCCCAGCTCT---TCCCACTCCGTTGAAGCTGTCACTAGCTGGCAGGCTGAGGTC
TCCCACACATGTTCTGACTGTGGGCATTCGTTCCCCCATGCCACTGGCCTGCTGAGCCAC
AGGCCCTGCCACCCACCAGACATCTATCAGTGCTCCCTCTGCCCGAAGGAGTTTGACTCT
CTGCCTGCCCTGCGCAGCCACTTCCAGAACCACAGGCCTGGGGAGGCAGCCCCAGCACAG
CCTTTCCTCTGCTGCCTCTGTGGCATGATCTTCCCTGGGCGGGCTGGCTACAGGCTTCAC
CGGCGCCAGGCTCATGACTCCTCTGGACTGACTGAGGGCTCAGAGGAGGAGGAGGGAGAA
GATGAAGCAGCAGCA---GTGGCAGCCTCCACCCATAGTACCCCACTACAGCTCTCAGAA
ACAGAGCTGTTGAATCAGCTGCAGCGGGAGGTGGAGGCATTGGATGGAGCCGGTTATGGG
CACATCTGTGGCTGCTGTGGTCAAACCTATGATGACCTAGGGAGCCTGGAGCGTCACCAC
CAAAATCAGAGT---------TCT------GGGAACACGACAGACAAGGCTCCCAAC---
------CACTTGGGAGAGTCAGGTGATACCACGGAAATGGTTGCAGATGGC------GTC
TTTGAGGGCACG---GTGACTTCTCTCCCTGCAGAAGGTGGAGACACAAAGTCTGGAGAG
GGAGTAGGTGCCCGGGTTGCAGAC---AGCCTCTCCGTGCAGGGCGGGGAAAGTTCCCTG
GAGGAT------------------------------------------------------
------------------------------------------------------------
------------------------------------------------CAGCCCCGCCCC
TTCCGCTGCAATCAGTGTGGCAAAACCTATCGCCATGGGGGCAGCCTAGTGAACCATCGC
AAGATCCACCAGACTGGAGACTACATCTGCCCTGTCTGCTCCCGCTGCTACCCCAACCTG
GCTGCCTACCGCAATCACCTGCGAAACCACCCACGCTGCAAAGGCTCTGAGCCCCAGGTG
GGGCCCGCCTCACAGGCCGGAGGCGGCAGTGAG---------------------------
------------CCCCAGAACGTGGCAGAGGAGGGGCTGGGGCAGGCGGAAGTGGAGAAG
CTCCAGGAGGAAATTAAAATAGAGCCCCCCGAGGAGGTGGCA---AGGGTGAAAGAA---
GAGCCGTGGAAGGAGCCCACTCTGAAGGGGGAGGAGATGGGGCTGAGGTTGGAGACTGCG
GAGAAGGGCTGCCAG---ACCGAGGCCAGTTCTGAGCGGCCCTTCAGCTGCGAGGTATGT
GGTCGGTCATACAAGCACGCCGGCAGCCTCATTAACCACCGGCAGAGCCACCAGACCGGC
CACTTTGGCTGCCAGGCCTGCTCCAAAGGCTTCTCAAACCTCATGTCCCTCAAGAACCAC
CGGCGCATCCACGCAGACCCCCGGCGTTTCCGCTGCGGGGACTGTGGGAAGGCGTTCCGC
CTGCGGAAACAGCTGGCTAACCACCAGCGGATCCACCTCGAGAGGGGT------------
GGGGGCACCCGAAAA---------------------CTG---GCTCGGGAAGATTGGCCC
TTCCGGTGTGGGCAGTGTGGGCGGAGCTACCGCCATGCCGGCAGCCTCCTGAACCACCGG
TGCAGCCCTGAG------ACGGGCCCGTAC------AGCTGTCCCACCTGTCCCAAGACC
TACTCCAACCTCATGGCCTTGAAGGACCACCAGAAGCTACACGCAGAGAGCCGGCGGCGG
CGAGCAGGGCGGGCC------CGGCGGGCAGCTGTCCGCTGCGCGCTCTGTGGCCAGGGC
TTCCCGGGCCGGCGTTCTCTGGAGCGGCACTTGCGAGAGCATGAGGAGGAGACCAAAAGT
------------GGTCAGGGAGGTCCTGGAGGCACAGAGGGCAGCAAGGGGAACCTCGCT
GATGACAAGGGACTGGAGGACAGATCTGGTGGTACTGAGTCAGTTCCCCAGCTGCAGTGT
---GGAGCCAGGAAGCCAGGG---------GAGCAGAGTCATAGCCCCAGCAGGTCAGCA
---------GGTCCGGAAGCCACAGAGCCAGTACCCTGGGGCATGGGGCAAACAGATGGA
TGGCAAGGAGATGGGGGACCGGTGAATCATGATGGAGATTGGGTTCCTCGGGGTCATGTA
CTGACCAAGCCAGAAGAAGACTCAGCAGACAGTGTCCCCATAAGTTCTTGCCACCTTGGC
AACAGCCAGCCCAATGGACCTAGT------CATGTGGACAGCTGGGACAATAGAGACAGC
ACCCCTCAGCTCCAACCAGAGAGC------------------------------------
------------------------------------------------------------
------------------------------------------------------------
------------------------------------------------------------
------------------------------------------------------------
------------------------------------------------------------
------------------------------------------------------------
------------------------------------------------------------
------------------------------------------------------------
------------------------------------------------------------
------------------------------------------------CACCCCTTTTCC
TGCTGCCGTTGTGGTAAGACC---TGCCAGTCGGAAGGCCCCTTGAACCACCAC---ACC
CATAAGGCAGACTGCCACTATTGCCTGCTCTGCTCCAAGGAGTTCCTGAATCCTGTGGCC
ACTGAGAGTCACAGCCACAACCATGTATCTTCCCAGACCTTTGCCTGCCCTGACTGTGGC
AAAACCTTTCCGTTCCAACATGAACTAGCCAGCCACCTGCAAACTCATGCCAAGGGCCTC
AGTCAGGTACCACCCCAGATAGAGGAGGCCAGAGGCCCCAAAGCTGGGACTGTGGAGGAT
------GAGGTAGATGTCGCTGGTCAAGGGAAAGCCCAGAAGGCCCCAACAGGTCCCCCC
CGGGCCCCAGGAGAG---------------------------------------------
---AATACTGAGAGAGCTAAAGAAGGGCAGGGAGTGAAGTCCACAGTGGCTGACGATGAG
GACCGGCCTTTCCGCTGTGCCCAGTGTGGGCGTTCATACCGCCATGCCGGTAGCTTGTTG
AACCACCAGAAGGCCCACACCACTGGACTCTATCCTTGCTCCCTCTGTCCCAAACTTCTA
CCCAACCTGCTTTCCCTTAAGAACCATGGCAGGACCCACACGGACCCCAAACGCCATCGC
TGCAGCATCTGTGGCAAGGCCTTCCGGACAGCTGCCCGGCTGGAGGGCCACGGGCGGGTC
CATGCACCCCAGGAGGGGCCCTTCACCTGCCCCCATTGTCCCCGCCATTTCCGCCGCCGC
ATCAGCTTTCTGCAGCACCAGCAGCAG---CACCAGGAGGAGCGGACAGTGGCCAACTCT
GGA---------------------------------------------------------
---------------------------------------------------GCCTCAAAG
GCACCAGCAGCGGGC---------CTGTCATTGCCCCCTCCACCCACCCCCACAACCCCA
CTTCTGGACCCTTCACCCCAGTGGCCTGCAGATCTCAGCTTCTCCCTC
>Gibbon|ENSNLEG00000016112|ENSNLET00000020516
ATGGAGGACACACCCGCCTCACTCAGCTGTTCGGACTGTCAGCGCCACTTTCCCAGCCTC
CCAGAGCTCTCTCGGCACCGAGAACTACTCCAT---CCATCTCCCAACCAGGACAGTGAG
GAGGCTGACAGCATCCCTCGGCCCTACCGTTGTCAGCAGTGTGGGCGGGGCTACCGTCAC
CCCGGGAGCCTGGTCAACCATCGTCGGACCCACGAGACTGGCCTTTTCCCCTGTACCACC
TGTGGCAAGGACTTCTCCAATCCGATGGCTCTCAAGAGCCATATGAGGACTCATACTCCT
GAGGGCCGCCGCAGGCACAGGCCCCCACGCCCCAAGGAAGCCACTCCACGCCTCCAGGGT
GAGACGGTGTCCACTGACTCCTGGGGCCAAAGGCTTGGCTCTAGTGAAGGCTGGGAAAAC
CAGACAAAACATACAGAAGAGACACCT---------------------------------
GACTGTGAATCTGTACCTGACCCCAGGGCAGCTTCGGGTACGTGGGAAGATCTGCCCACC
AGACAAAGAGAAGGCTTGGCAAGCCACCCAGGTCCTGAGGATGGTGCAGAGAGCTGGGGA
CCCTCCACTAACTCTGCCAGAGCCCCTCCTCTCCCCATCCCAGCCAGCAGCCTCCTTAGC
AACTTGGAGCAGTATCTGGCTGAATCAGTAGTGAACTTCACAGGAGGCCAGGAGCCCACC
CAGTCCCCTCCTGCCGAGGAG---GAGCGGCGGTACAAATGTAGTCAGTGTGGCAAGACC
TACAAGCACGCCGGGAGCCTCACCAACCACCGCCAGAGCCACACGCTGGGCATCTACCCC
TGTGCCATCTGTTTCAAGGAGTTCTCTAACCTCATGGCTCTGAAGAACCACTCTCGACTG
CGCGCCCAGTATCGGCCTTACCACTGTCCCCACTGCCCCCGTGCCTTCCGGCTCCCCCGG
GAGCTGCTGGAACACCAGCAGTCCCATGAGGGTGAAAGGCAGGAGACACCCTGGGAGGAG
AAAGGGATGCCCACCACCAATGGGCACACAGACGACAGCAGCCAGGAC------CAGCTC
CCCAGTGCACAGATGCTGAATGGCTCTGCGGAGCTCAGCACCTCTGGGGAG---------
------CTGGAGGACAGTGGCCTGGAGGAATACCGACCTTTCCACTGTGGGGACTGTGGC
CGTACTTACCGCCATGCTGGGAGCCTCATCAACCATCGAAAGAGCCACCAGACAGGTGTC
TACCCCTGCTCACTCTGTTCTAAGCAACTGTTCAATGCGGCTGCCCTCAAAAATCATGTG
CGGGCTCATCACAGGCCCAGGCAAGGAGTTGGGGAAAATGGACAGCCATCAGTCCCACCA
GCTCCCCTGCTGCTGGCT---------------------GAGACCACCCACAAAGAGGAA
GAGGAC---------CCCACCACCACCCTGGACCATCGGCCCTATAAGTGCAGTGAGTGT
GGTCGTGCTTACCGCCACCGGGGGAGCCTGGTGAACCATCGCCACAGCCATCGGACTGGA
GAGTACCAGTGCTCACTCTGTCCCCGCAAGTACCCCAATCTCATGGCCCTGCGCAACCAC
GTGCGGGTACATTGCAAGGCTGCTCGCCGAAGTGCAGACATCGGGGCTGAGGGTGCCCCC
AGCCACCTCAAGGTAGAACTCCCGCCTGACCCAGTGGAGGCAGAGGCAGCCCCG------
---CACACAGATCAAGACCATGTGTGCAAACATGAAGAGGAGGCCACGGACATCACCCCA
GCAGCAGACAGGACAGCAGCACATATCTGTAGCAACTGTGGGCTGCTCTTTGAAGACCCT
GAGAGCCTTGAACGTCATGGCCTGACTCATGGGGCAGGGGAAAAGGAAAATAGC------
------AGGACAGAGACCACAGTGTCACCTCCTAGGGCCTTTGCCTGCCGAGACTGTGGA
AAGAGCTATCGCCACTCCGGCAGCCTTATCAACCACAGGCAGACCCACCAGACAGGAGAC
TTCAGTTGTGGGGCCTGTGCCAAGCACTTCCACACCATGGCTGCCATGAAGAACCACTTG
CGCCGGCACAGTCGGCGGCGGAGCAGGCGGCAT---------------------------
---------TGGAAGCGGGCTGGCGGTGCCAGCGGTGGGGGAGAAGCCAAACTCCTGGCA
GCAGAGAGCTGGACCCGGGAGCTA------------GAAGACAATGAAGGCCTGGAGTCT
CCCCAAGACCCTTCAGGGGAAAGTCCTCATGGGGCTGAAGGCAACCTGGAAAGTGATGGG
GACTGTTTGCAGGCTGAATCTGAAGGGGACAATTGTGGGCTTGAGAGGGGTGAGACCCAT
TTCCAGGGTGATAAAGAGAGCGGAGGCACTGGGGAAGGACTG------GAAAGGAAG---
---------GATGCTCGTTTACTTGACAACTTGGACATCCCA---GGTGAGGAAGGTGGT
GGGACTCGCTTC---TGCGATGGCCTCACTGGGGTGGATGAAGACCAGAAGCCAGCCACT
GGCCAGCCCAACTCCTCTTCCCACTCTGCCAACGCTGTCACTGGCTGGCAGGCTGGGGCC
GCTCACACATGCTCTGACTGTGGGCATTCTTTCCCCCATGCCACTGGCCTGCTGAGCCAC
AGGCCCTGCCACCCACCAGGCATCTATCAGTGCTCCCTCTGCCCAAAGGAGTTTGACTCT
CTGACTGCCCTCCGCAGCCACTTCCAGAACCATAGGCCTGGGGAGGCGACCTCAGCACAG
CCTTTCCTCTGCTGCCTCTGCGGCATGATCTTCCCCGGGCGGGCTGGCTACAGGCTTCAC
CGGCGCCAGGCCCACAGCTCCTCTAGCATGACTGAGGGCTCAGAG---GAGGAGGGGGAA
GAGGAAGGAGTGGCA---GAGGCAGCCCCTGCACGCAGTCCACCACTGCAGCTCTCGGAA
GCAGAGCTGCTGAATCAGCTGCAGCGGGAGGTGGAAGCGCTGGACAGTGCAGGGTATGGG
CACATCTGTGGCTGCTGCGGTCAGACCTACGATGACCTGGGGAGCCTGGAGCGTCACCAC
CAAAGTCAGAGT---------TCT------GGGACTACTGCAGACAAGGCTCCCAGC---
------CCCTTGGGAGTGGCAGGTGATGCCACGGAGATGGTCGTGGACAGT------GTC
TTGGAGGACATA---GTGAATTCTGTCTCTGGAGAGGGTGGAGATGCCAAGTCTCAAGAG
GGAGCAGGCACCCCCTTGGGAGAC---GGCCTCTGCATCCAGGGTGGGGAAAGTTTGCTG
GAGGCT------------------------------------------------------
------------------------------------------------------------
------------------------------------------------CAGCCCCGCCCC
TTCCGCTGCAACCAGTGTGGCAAGACCTATCGCCATGGAGGCAGCCTGGTGAACCACCGC
AAGATCCACCAGACTGGAGACTTTCTCTGCCCTGTCTGCTCCCGCTGCTACCCCAACCTG
GCTGCCTACCGTAATCATCTGCGGAACCACCCTCGCTGCAAAGGCTCTGAGCCCCAGGTT
AGGCCCATCCCAGAGGCAGCAGGTAGCAGTGAGAGGCAGGTTGGGCCCATCCCAGAAAGC
AGCAGCAGCAAGCCCCAGCACGTGGCAGAGGAGGGGCCGGGGCAAGCAGAAGTCGAGAAG
CTCCAGGAAGAACTTAAAGTGGAGCCCCTGGAGGAAGTGGCC---AGGGTGAAAGAA---
GAGGTATGGGAGGAGACCACTGTGAAGGGGGAGGAGATAGAGCCCAGGCTGGAGACCGCC
GAGAAGGGCTGCCAG---ACTGAAGCCAGCTCTGAGCGGCCCTTCAGCTGCGAGGTGTGT
GGCCGATCCTACAAGCACGCCGGCAGCCTCATCAACCACCGGCAGAGCCACCAGACCGGC
CACTTTGGCTGTCAGGCCTGCTCCAAGGGCTTCTCAAACCTCATGTCCCTCAAGAACCAC
CGGCGCATCCATGCAGATCCCCGACGTTTCCGCTGCAGCGAGTGTGGGAAGACCTTCCGC
CTGCGGAAACAGCTGGCCAGCCACCAGCGGGTCCACATGGAGCGGCGTGGGGGT------
GGGGGCACCCGAAAG---------------------GCA---ACTCGGGAAGATCGGCCC
TTCCGCTGTGGGCAGTGCGGGCGGACCTATCGCCATGCTGGCAGCCTCCTGAACCACCGG
CGCAGCCACGAG------ACGGGCCAGTAC------AGCTGCCCCACCTGCCCCAAGACC
TACTCCAACCGCATGGCCCTGAAGGACCACCAGAGGCTGCACTCAGAGAATCGGCGGCGA
CGGGCTGGACGGTCC------AGGCGCACAGCTGTGCGTTGCGCCCTCTGTGGCCGCGGC
TTCCCTGGCCGGGGATCTTTGGAGCGGCACCTGCGGGAGCATGAGGAGGAGACAGAAAGG
GAGCCAGCCAATGGCCAGGGAGGCCTGGATGGCACAGCGGCCAGTGAGGTGAACCTGGCT
GGCAGCCAGGGACTAGAGGCCCAATTGGGTGGTGCTGAGCCAGTACCCCACCTGGAGGAT
---GGAGTCTCAAGGCCAGGG---------GAGCGCAGTCAGAGCCCCATCAGGGCAGCA
---------AGCTCAGAAGCCCCAGAGCCACTGTCCTGGGACGCAGGGAAGGCAGGTGGG
TGGCCAGTAGGTGGGGGACTGGGGAATCATAGTGGAGGCTGGGTTCCTCAG------TTC
CTGACCAGGTCAGAG---GAGCCAGAGGACAGTATCCACAGGAGTCCTTGCCACACTGGT
GACTGCCAGCTCAATGGACCTACTTTGAGTCACATGGATAGCTGGGACAACAGAGACAAC
AGCTCTCAGCTGCAGCCAGGGAGC------------------------------------
------------------------------------------------------------
------------------------------------------------------------
------------------------------------------------------------
------------------------------------------------------------
------------------------------------------------------------
------------------------------------------------------------
------------------------------------------------------------
------------------------------------------------------------
------------------------------------------------------------
------------------------------------------------CACTCCTCCTCT
TGCAGCCAGTGTGGCAAGACTTACTGCCAGTCGGGCAGCCTCTTGAAC---CACAACACC
CACAAGACAGACCGACACTATTGCCTGCTCTGCTCCAAAGAGTTCTTGAATCCTGTGGCC
ACAAAGAGCCACAGCCACAACCACATAGATGCCCAGACCTTTGCCTGTCCTGACTGTGGC
AAGGCCTTTGAGTCCCACCAGGAACTGGCCAGCCACCTGCAGGCTCATGCCCGGGGCCAC
AGCCAGGTGCCAGCCCAGATGGAGGAGGCCAGAGATCCCAAAGCTGGGACTGGGGAGGAC
------CAGGTGGTTCTCCCTGGTCAAGGGAAAGCCCGGGAGGCCCCATCAGAAACCCCC
AGAGGCCCAGGAGAG---------------------------------------------
---AGTGTGGAGACAGCCAGGGGAGGACAAGCGGTGACGTCCATGGCGGCTGAGGACAAG
GAGCGGCCCTTCCGCTGCACCCAGTGCGGGCGCTCCTACCGCCACGCTGGTAGCCTGCTT
AACCACCAGAAGGCCCACACCACAGGGTTGTACCCCTGCTCCCTCTGTCCCAAACTTCTC
CCTAACCTGCTGTCTCTTAAGAACCACAGCAGGACCCACACGGACCCCAAGCGCCACTGC
TGCAGCATCTGTGGCAAGGCCTTCCGGACAGCTGCCCGGCTGGAGGGCCACAGGCGGGTC
CACGCACCCCGGGAGGGGCCTTTCACCTGCCCCCGTTGTCCCCGCCACTTCCGCCGCCGA
ATCAGCTTCGTGCAGCACCAGCAGCAG---CACCAGGAG---TGGACAGTGGCTGGCTCC
GGA---------------------------------------------------------
---------------------------------------------------GCCCCAGTG
GCACCAGCAACGGGCAGAGGGGACTTGCCATTGCCCCCTCCACCCACCCCCACGACCCCG
CTCCTGGATCCTTCACCCCAGTGGCCTGCAGACCTCAGCTTCTCCCTC
>Cow|ENSBTAG00000016687|ENSBTAT00000044722
------------------------------------------------------------
------------------------------------------------------------
---------------CCTCGGCCCTACCGCTGTCAGCAGTGTGGGCGAGGCTATCGTCAC
CCAGGGAGCCTGGTCAATCACCGCCGGACCCACGAGACTGGCCTTTTCCCCTGTACCACC
TGTGGCAAGGACTTCACCAACCCCATGGCGCTCAAGAGCCACATGAGGACTCATGCTCCT
GAA---------------------------------------------------------
------------------------------------------------------------
------------------------------------------------------------
------------------------------------------------------------
------------------------------------------------------------
------------------------------------------------------------
------------------------------------------------------------
------------------------------------------------------------
------------------------------------------------------------
------------------------------------------------------------
------------CGGCCTTACCAGTGTCCCCACTGCCCCCGTGCCTTCCGGCTCCCCCGA
GAGCTGCTGGAACACCAGCAGTCCCATGAGGGTGAA------------------------
------------------------------------------------------------
------------------------------------------------------------
---------------------------------AGGCCTTTCCGCTGTGGGGACTGTGGC
CGTACCTACCGCCATGCTGGGAGCCTCATTAACCATCGAAAGAGCCACCAGACA------
------------------------------------------------------------
------------------------------------------------------------
------------------------------------------------------------
---------------------------------GACCGCCCCTATAAGTGCAATGAGTGC
GGTCGGGCTTACCGGCACCGGGGGAGCCTAGTGAACCACCGCCACAGCCATCGGACA---
------------------------------------------------------------
------------------------------------------------------------
------------------------------------------------------------
------------------------------------------------------------
------------------------------------------------------------
------------------------------------------------------------
------------------------------GCTCGGGTGTTTGCTTGCCGAGACTGTGGC
AAGAGCTATCGCCACTCAGGCAGCCTTATCAACCACCGGCAGACCCACCAAACGGGAGAC
TTCAGTTGTGGGGCCTGTGCCAAGCATTTCCACACCATGGCTGCCATGAAGAACCACTTG
CGTCGCCACAGT------------------------------------------------
------------------------------------------------------------
------------------------------------------------------------
------------------------------------------------------------
------------------------------------------------------------
------GGTGATAAA---------------------------------------------
------------------------------------------------------------
------------------------------------------------------------
------------------------------------------------------------
------------------------------------------------------------
------------------------------------------------------------
------------------------------------------------------------
CCTTTCCTCTGTTGCCTCTGTGGCATGATCTTCCCTGGGCGGGCTGGCTACAGGCTTCAC
CGGCGCCAGGCTCATGACTCTGCC------------------------------------
------------------------------------------------------------
------------------------------------------------------------
------------------------------------------------------------
------------------------------------------------------------
------------------------------------------------------------
------------------------------------------------------------
------------------------------------------------------------
------------------------------------------------------------
------------------------------------------------------------
------------------------------------------------------CGCCCC
TTCCGCTGCAACCTGTGCGGCAAGACCTATCGGCATGGGGGCAGCCTGGTGAACCACCGC
AAGATCCACCAGACCGGGGAC---------------------------------------
------------------------------------------------------------
------------------------------------------------------------
------------------------------------------------------------
------------------------------------------------------------
------------------------------------------------------------
------------------------------------CGGCCCTTCAGCTGCGAG------
------------------------------------------------------------
---------------GCCTGTTCCAAAGGTTTCTCCAACCTCATGTCCCTCAAGAACCAC
CGGCGCATCCACGCCGATCCCCGGCGTTTCCGCTGTGCTGAGTGCGGGAAGGCCTTCCGC
CTGCGGAAGCAGCTGGCCAGCCACCAGCGGGTCCAC------------------------
---------------------------------------------CTGGAAGATCGGCCC
TTTCGCTGCGGGCAGTGCGGGCGGACCTACCGCCATGCGGGCAGCCTCCTGAACCACCGG
CGCAGCCAT---------------------------------------------------
------------------------------------------------------------
------------------------------------------------------------
------------------------------------------------------------
------------------------------------------------------------
------------------------------------------------------------
------------------------------------------------------------
------------------------------------------------------------
------------------------------------------------------------
------------------------------------------------------------
------------------------------------------------------------
------------------------------------------------------------
------------------------------------------------------------
------------------------------------------------------------
------------------------------------------------------------
------------------------------------------------------------
------------------------------------------------------------
------------------------------------------------------------
------------------------------------------------------------
------------------------------------------------------------
------------------------------------------------------------
------------------------------------------------------------
------------------------------------------------------------
------------------------------------------------------------
------------------------------------------------------------
------------------------------------------------------------
------------------------------------------------------------
------------------------------------------------------------
------------------------------------------------------------
------------------------------------------------------------
------------------------------------------------------------
------------------------------------------------------------
------------------------------------------------------------
------------------------------------------------------------
------------------------------------------------------------
------------------------------------------------------------
------------------------------------------------------------
------------------------------------------------------------
------------------------------------------------------------
------------------------------------------------
>Mouse|ENSMUSG00000049739|ENSMUST00000050383
ATGGAGGACATGCCCCTCTCATTCAGTTGCTCTGACTGTCAGCGCCACTTTCCTAACCTC
CCAGAACTGGCACGGCATCGAGAACTGCGCCAT---TCATCTGCTAAGCAGGACGGGGAG
GAAGCCGATGGCATCCCTCACCCCTATGGCAGT------------------------CAC
CCGGAGAACTTGGCCAACCATCAGAGGAACCATGAGACTCTTTTTTTCCCCTGTACCACC
TGTGGCAAGGATTTTTCTAATCGCTTGGCCCTCCAGAGCCATATGAGGACTCATGCTCCT
GAGAGCCACCGAAGGCACGGGCCTCCACATGCCATGGAAACCGCTCCACACCTTGGGAGT
GAGACCATGGCTACTGACTCCTGGGGTCAGAGGCTTGGATCTGGGGAAGGCTGGGAAAAT
CAGACGAAGTTGGTACGAGAGACACAT---------------------------------
GACTGGGAATCTGGAGCTGACCCCAGGGCAGCGTCAGGGACGTGGGAAGATCCACCTACC
AAACAAAGACAAGGCTTAGAAATGCAGCCAGATTCTAAAGGAGGTACGGCGGACTGGGTG
CCCGCCGTCAGTTCCGAAGGAGCATCACCACTCCCCACTCCAGCGAGCAACCTTCTTAGC
AATTTGGAACAGTATTTGGCTGAATCAGTAGTGAACTTCACAGAGGCCCAGGAGCCCACT
GAGCCTCTTCCTACTGAGGGG---GAGCGAAAGTACAGGTGCAGTGAGTGCGGGAAGACC
TATAAGCATGCCGGGAGCCTCACCAACCACCGCCAGAGTCACACTCTGGGCATCTACCCT
TGTTCCATCTGTTTCAAGGAGTTCTCTAACCTCATGGCCCTGAAGAACCACTCGAGACTC
CATGCCCAGTATCGGCCTTACCACTGTCCTCACTGCCCCCGTGCCTTTCGGCTCCCCAGG
GATCTGCTGGAACATCAGCAGTCCCATGAGGGGCTAAAGCAGGAACAACCATGGGAAGAC
AAAGAGATGCCTACCACAAATGGACACGCAGATGAGAGGAGTTGGGGT------CAGCTA
TCTAAAACAGGGATGTTGAATGGTTCTGGGGAGCTCAGCTCTTCTGGACAG---------
------CTAGAAGATGGCGGCTCAGAGGAATATCGACCTTTCTGTTGTGGAGACTGTGGC
CGTACCTACCGTCATGCAGGTAGTCTCATCAACCATCGAAAAAGCCACCAAACAGGTATC
TACCCCTGTTCCATTTGTTCCAAGCAGCTATTCAATGCAGCTGCTCTGAAAAACCATATT
CGTGCTCATCATAGACCCCGGCAAGGAGCTGGGGAAGGTGGTCAGTCATCAGTGTCCTCA
ACTGCTCTTACGTCAGCC---------------------GAGAATACTCCAAAAGTGGAC
GAGGTC---------CCCACTGCCAGCCTGGACCATCGTCCCTATAAGTGTAATGAGTGT
GGTCGGGCTTACCGCCACAGAGGGAGCCTGGTGAACCACCGCCACAGCCACCGGACAGGA
GAGTACCAGTGTTCACTTTGTCCTCGAAAATACCCCAACCTTATGGCTCTGCGCAACCAT
GTGCGGGTACATTGCAAGGCTACACGCCGAAGTACAGATCCAGGGACTGAAGGTTCACCC
AGCCCTGTCAAGAAAGAA---CAACATGATCCAGTGGGAATGGAAGCAGCATTC------
---CACGGAGATGAGGAACATGCATGCAAACGTGAAGAAGAGGCCACCAGTAACCCCTCA
ATGGCAGATAGGACAGTGCCACAGGTGTGTAGCATTTGTGGAATGTTGTTTGAAGATCTC
AAAAGTCTCGAACATCATAGCGTGACCCACAGGGAAGGAGAAAAA------AGC------
------AGGACAGACAGCACGGTGTCACCAACTAGAACATTTGCTTGCCAAGACTGTGGC
AAGAGCTATCGCCACTCAGGCAGCCTTATTAACCATAGGCAGACCCATCAGACAGGAGAC
TTCAGTTGTGGGGCCTGTGCCAAGCATTTCCATACCATGGCTGCGATGAAAAGCCATTTA
CGGCGTCACAGTCGGCAGTGGAACAGAAGGCGG---------------------------
---------CAGAAGCAA------GATAGTGGTACAGGGGAAGTAGCCACGCTCCCACCT
GGGGGCGCCTGGACCCTGAAGCTG------------GAAAACGACGAGGACCCAGATTCT
TCCCAAGATCCTTTGGGAGAAAGTCCTTGTGAAACTGAAGACAACCTGGAAAGGGATGGG
GACTGTTTGCAGGCTGGATCTAGAGGCAACGAATGTGTGCTTAAAAGGGAGGAAGCCTGT
TTTCTGGGTGATAAAGAG------GGCACTGAGGAAGGACTA------GAAGAGAGA---
---------GAGGCCTGTTTCCTTGACGACCTAGGCACCCCAGGT---GATGAGTGCAAT
GAAACTGGCTTC---TGTGGTGGCCTCCCTGGGATGGACAGTGACCGGAAGAGGGGCATC
TGCCACTCTGACTCCTCCTCCCACCCTGCTGACGCTGACACTGTCTGGAAGGCCGCAGCC
ACTCACACCTGTTCTGACTGTGGAGATTCTTTCTCCCATGCTGCTGGCCTGTTGAGCCAT
AGGTCCTGCCACCCTCCAGGCATCTATCAATGCTCTCTCTGTCCAAAGGAATTTGATTCT
CTGCCTGCCCTTCGAAGTCACTTCCAGACCCATCGGCCAGGAGAGGTAGCCTCAGCACAG
CCCTTCCTCTGCTGCCTGTGCGGTATGATCTTTCCTGGGAGGACTGGCTACAGGCGTCAT
CTGCGCCAGGCTCATGGAGCTTCTGCCATGACTGAGGGCTCAGAAGAAGAGGAG------
---GAAGGCACAGCA---GAAACAGCCTCTACCCATAGTCCTCCCCTGCAACTCTCAGAA
GCAGAGCTGCTGAATCAACTGCAGCGTGAGGTGGAAGCTCTAGATGGAGCAGGTTATGGT
CATATTTGTGGTTGCTGTGGTCAGACCTATGATGACCTGGGGAGCCTGGAGCGTCACCAC
CAAAGTCAAAGT---------TCT------AGCAATAGGACAGAGAATGTTCCTAGC---
------CATTTGGAAGGAGCAGGTGATGCAACAGAAATGGTTGCAGATCAT------GGC
TTTGAGGGCACA---GTGACCTCCGTCTCAGAAGAAGGTGGGGACATAAAGTCTGAAGAG
GGAGTAGGTGGCACAGTTGCAGAC---AGCCTTTGCATGCAGGCTGGTGAAAGCTTTCTG
GAGTCC------------------------------------------------------
------------------------------------------------------------
------------------------------------------------CACCCTCGCCCT
TTCCAATGTAACCAGTGTGGCAAGACCTATCGCCACGGAGGCAGCTTGGTAAACCACCGA
AAGATCCACCAGACAGGTGATTTCATCTGTCCTGTCTGTTCCCGCTGCTACCCCAATCTG
GCTGCCTACCGGAATCATCTGCGGAATCACCCTCGCTGCAAAGGCTCAGAGCCCCAAATG
GGGCCCATCTCAGAAGCAGGAGGCTGCAGTGAG---------------------------
------------CCCCAGAATGCAGCAGAGGCAGGGCAGGAGCAGGCTGTCATAGGGCAA
CTCCAGGAAGAGCTTAAAGTGGAGCCCTTGGAGGAGCTGGCA---GGTGTCAAAGAA---
GAAGTGTGGGAGGGGACCGCTGTAAAGGAAGAGGAGCTGGAGCAGGAGTTGGAGACA---
------GGCTGTCAG---ACTGAGGTCACCTCGGAGCGGCCCTTTAGCTGTGAAGTGTGT
GGCCGCACCTACAAGCATGCTGGCAGCCTTATCAATCACCGGCAGAGCCACCAGACTGGC
CACTTTGGCTGCCAGGCCTGCTCCAAGGGTTTCTCAAACCTCATGTCACTCAAGAACCAC
CGGCGCATCCATGCAGACCCTCGACAGTTCCGCTGCAGTGAGTGTGGGAAAGCCTTTCGC
CTGCGAAAGCAGCTGGCCAACCACCAGCGAGTCCATGCTGAGCGACGCAGGAGT------
AGGGGCACCCAGAAA---------------------CTG---ACTCGTGAGGACCGGCCT
TTCAGATGTGGGCAGTGTGGCCGGACTTACCGCCATGCTGGCAGTCTCATGAACCACCAG
TGCAACCCTGAG------GCCAGCCGTTAC------AGCTGCCCTTTCTGTTTTAAGACC
TATTCCAACCGCACAGCCCTGAAAGACCATCAGAGGGTACATTCTGATAGTCAACAGCGG
CGACAGTCAGGATGTCCCCAGAGGGCAGCAGCTGTACGTTGTACCCTATGTGGCTGTGGC
TTTTCTGGCCAGGGATCTCTAGAGCAGCATCTACAGGAGCATGAGGAC---ACCAAACTA
GAGGTAGCCAGTGGCCAGGGAGGCCAACATGCTACAGAAGGCAGTGAGGAGAACCTT---
GATGACTGGGGACTGGAGGGCAGGTCAGATGGTACTGAG---GTACTGCAGGTGGAACAT
---GAAACCAAGAGGCCTGGG---------GGACACAGTCAGAGTCCCAGTAGCCCAGCG
TGTTCAGGAGGCACAGAATCCACACAGCAGGTG------------GGGAAAGTAGATGGG
AGTCAAGGAGACAGAGGACAAATGAACCACAATGGTGCCTGGGTTCTTCAGGATCAG---
TTAACCAAGCCAGAAGGCAAGTTGGAAGACACTGTCTCCAGGAATCCTTGTCACCTCTCT
GAGAGCCAGTCCAATGGTCCTACTCTAAGATACAGGGATAGTTGGAAAGGTGCTGACAGC
GGCTCTCAACTCCAACCAGAAAGC------------------------------------
------------------------------------------------------------
------------------------------------------------------------
------------------------------------------------------------
------------------------------------------------------------
------------------------------------------------------------
------------------------------------------------------------
------------------------------------------------------------
------------------------------------------------------------
------------------------------------------------------------
------------------------------------------------CAC------TGC
TGCAGCCAGTGTGGCAAGGCCTACTGCCAACCTGATGGCCTCTTGAAC---CCCAGCATT
AATGGGAAAGACTGTCACATTTGTCTGCTCTGTTCCAAAGAGTTCTTGAATCCTGTGACC
ACTGAGATCCAC------AACCACACTACTGCCCAGCGCTTTGCTTGTAGTAATTGTAGC
AAAGTGTGTGAGTCCCACAGTGAACTGGCCACACACATGAAGACTCATGCTGTTGAGCAC
AGTCAGATGTCAGGTCAGATGGAGAAGACCAGAGGTCCACAGGCTGGGATGGCA------
------GAGGTGGGTCCTCCTGGTCCAGGGAAAGCTCAGGAGGCCCCATCAGAACTTCCT
GGAGACCCAGAGGAG---------------------------------------------
---AATGGGGTGCCAGCTAACGGAGGACAAGGAATACATTTCCCAGCAGCTGAAGACAAG
GAGCGTCCCTTTTGCTGTGCTCAGTGTGGGCGTTCATACCGCCATGCCGGTAGCCTGCTG
AACCACCAGAAGGCCCACACCATTGGACTCTACCCCTGTTCCCTGTGTCCCAAACTTCTG
CCTAACCTGCTGTCTCTCAAGAACCACAGTCGGACCCACACGGACCCCAAGCGCTACAGC
TGCAACATCTGTGGCAAGGCTTTCAGAACCGCTGCCCGGCTTCAGGGCCATGGACGGGTC
CATGCACCCCAGGAGGGACCATTCACCTGTTCTCATTGTCCTCGCCGCTTCCGCCACCGA
ATCAGCTTTCTGCGACACCAGCAGCAG---CACCAGGAAGAGTGGCCAGTGTCGAGCTCA
GGA---------------------------------------------------------
---------------------------------------------------GCCTCAGTG
GCACCAGCAGCAAGCAGAGAGGATTCCTCT---------------------ACAGCCTCG
CTTCCGAACCCCTCACCCCAGTGGCCTGCAGACCTCAGTCTCTCCCTC
>Platypus|ENSOANG00000010373|ENSOANT00000016457
ATGGAGGACCCCCCTGCCCTGTTCGGCTGCCCCGACTGTCAGCGCCACTTCCCCAGCCAG
CCGGAGCTGGCCCGCCATCGAGAGCTGCTCCACCGCCCGGCCCCGGCCAGGGGCGGGGAC
GGACCCGACGAGATCCCCCGGCCGTATCGCTGCGGGCAGTGCGGCCGGGGCTACCGCCAC
GCGGGGAGCCTGGTCAATCACCGCCGGACCCACGAGATCGGCCGCTTCCCCTGTACCACG
TGTAACAAGGACTTCTCCAACCCCATGGCCCTCAAGAGCCACCTGAGGACGAAGGCCCCG
CCGTGCGACCGGAGCCAGACGGGGCCGGACCACTGGGGCGGGACGTCC------------
------------------------------------GGTCCCAGGGAAGGCCGGGAGAAC
CACACCAGCCCCGGAGGAGGTACAGATGAGTGGGAGGGCCTGGGGAACCGCCGGGGAACC
TGCTGGGAGGCCGGGCTGGAAAACAGGGGCGCGTCGGGCAACTGGAAAGAGCCGCCT---
GGGCCGGGGGCGGGCTGGGAGAGCAGGCCGAGTCCGGAGGAGAGCCCGGGCGGTTGGGGG
GCCCCACCGGCCCGCCCCGAGGCTCCCCCTCTCCCCGCCCCGGCCAGCAACCTCCTCAGC
AACCTGGAACAGTACTTGGCCGAGTCTGTGGTGGATTTCCCGGGGGGCGAAGGGCCGGCC
CAGTCCTCCCCGGCGGCCGCCGCCGAGCGGCGTTATAAGTGCGGCCAGTGCGGCAAGGCC
TACAAGCACGCCGGGAGCCTGACCAACCACCGACAGAGCCACGCCCTGGGGGTCTACCCC
TGTGCCGTATGCTTCAAGGAGTTCTCCAACCTCATGGCCCTGAAGAACCACTCCCGACTC
CACGCCCAGTATCGGCCTTACCAGTGCCCGCGGTGCCCCCGGGCCTTCCGGCTACCCAGC
GAGTTGCTGGGGCACCAGCAGGCCCACGAAGGGGAA------GAGGCGCCTTGGGAGGCG
---GGCGAGGCGACGTCCAACGGCCACGCGGGGGAAGGTTGCCCCGAGGAGGGGGCCCCC
GACGCCTCCAGGGCCCCCGATCTGGGCGGGGAGCTCACCGCGTCCGGGGAGCCCGCCGCC
GCCGAGCTCCCAGAGGGCGGGCGGGAGGATCGGCGGCCCTTCCGCTGTGCCGACTGCGGC
CGCACCTACCGCCACGCGGGGAGCCTCATCAACCACCGCAAGAGCCACGAGACGGGCGTC
TACCCCTGCCCGGCCTGCCCCAAGCAGCTGTTCAACGCCGCCGCTCTCAAGAACCACCTG
AGAGCCCACCTCAGC---------------------------------------------
---------------------------------CCCCCCGAAGTCGCCTCCGAGGAGGAA
GACGCCCCCGGCACCCCGACCTCGGCCACGGACCACCGCCCTTACAAGTGCCACGAGTGC
GGGCGGGCTTACCGCCACCGGGGCAGCCTCGTGAACCACCGGCACAGCCACCGGACCGGA
GAGTATCAGTGCTCGCTCTGCCCCCGCCAGTACCCAAACCTCATGGCCCTGCGCAATCAC
GTCAGGGTTCACTTCAAGGCGGCCCGGCACGGCGGGAGCCGGGGGCGGGAGAGGCCG---
------------------------------------------------------------
------------------------------------------------------------
------------------------------------------------------------
---------------------------------GAGGGAGAAGGG------GCGGTCTGG
GTCTGGCGCGGGGGGAGG------------------------AGCTGCCGC---------
------------------------------------------------------------
------------------------------------------------------------
------------CGACGGAGAGCGGAGAGGAGA---------------------------
---------CCCACTCTTGCGGGAGCTGGTCAGGGT------------------------
------------------GAGTATATT---------TCAGAAAGGGAGAAGTTCCGTTTC
CCGGAGGACGCG------------------------------------------------
------------------------------------------GAGAGAGCTTCT------
---------------GAGGGCCGCGGGAAGAGCGAAGCCCATTTCGGAGCCGGTGAAACG
GGAGGAGCCGAGGCCCCTTTCCACGGCGGCCCAGGCACCGCGGAAGACGGGGGCGATGGC
AACGGGGCGGCG---GGAGAGGCGGGGCCCGGC------------CAAGAGAGAGCGAGC
---------GACGGGAGCCCCTGGAGCCCCGAGGCCCTCAACGGCTGGCGGGAGGCGGGC
CCCCACACCTGCCACGAATGCGGGCGGTCGTTCCGCCACGCCGCTGGCCTCCTGAGCCAC
CGGCCCTGCCACCCGGCGGGCATCTACCAGTGCTCGCTGTGCCCCAAAGAGTACGACTCG
CTCCCGGCTCTGCGCAGCCACTTCCAGAGCCACGGGCCGGGCGAGGCCTCCCCGGGGCAG
CCTTTCCTCTGCTGCCTCTGTGGCATGATCTTCCCCGAGCGGGCGGGCTACCGGCGCCAC
CGGCGAGAGGCCCACAACTCCCCGGCGGGGAGCCGGTGCTCCTCGGCGGCAGTA------
---GCCGGCGTGGTGGAGGAGGTGGCGGCCGTTCACCCGACTCCCCTGCGGGTCTCTGAG
GTGGAGCTCCTCAATCAGCTGCAGAGGGAGGTGGAGGGGTTGGACGGCGCCGGCTACGGG
CACATCTGCGGTTGCTGCGGCCAGACCTACGATGACCTCGGGAGCCTGGAACGCCACCAT
CGGAGTCTGGGGGAGGTTTCTGGCGTCTCCGCCGGGGGTGCGGACGGAATC---------
------------------------------------------------------------
------------------------------------------------------------
------------------------------------------------------------
------CCC---------------------------------------------------
------------------------------------------------------------
------------------GGGGGCGCCGCGAAGGGACTGCCTCCCAGCCAGCCTCGTCCC
TTCCGCTGCGGCCAGTGTGGCAAGACCTACCGCCACGGTGGAAGCCTGGTGAACCACCGG
AAGACCCACCAGACGGGAGACTTCGCCTGCCCCGTCTGTGCCCGCCGCTACCCTAATATG
GCCGCCTACCGCAACCACCTGCGCAACCACCCCCGCTGCAAAGGAGCCGAGCGGCCCTCG
GGGGCCGCCGCCCCGCTG---GGCAACCGGGAG---------------------------
------------CCCCGGAAGGCCGAGGAGAAGGTGTGGCAGCGGGGCCCGGCGGAGGAG
CAGCGGGAAAGGCTCAAAGAGGAACCCGCGGAGGGAGCCGCC---GGGGAGAAGGAGAGG
CCG------CCGGAGGCCGCCGGGAAGCCGGCGGGGGTGCTACCGGGACAGCCCGGCTCG
GAGGAGCGGGAGGCCCCGAAGGAGGCCAGCCTCGAACGGCCCTTTGGCTGCGAGCTCTGC
GGCCGGACCTATAAGCACGCCGGCAGCCTCATCAACCACCGGCAGAGCCACCAGACCGGC
CATTTTGGGTGCCAGGCCTGCCCCAAGGGCTTCTCGAACCTCATGGCCCTCAAGAACCAC
CGGCGCATCCACGCCGAGCCCCGCCGCTTCCGCTGCGCCGAGTGCGGCAAAGCCTTCCGG
CTGCGCAAGCAGCTGGCCAGTCATCAGCGCGTCCACGGGGAGCGGCGGAGCGGC------
GCGGGCTGCTGGGCAGCCAAAGATACAGCCCTCCATCTACTGACTAGGGACAACAGA---
---------------------------------------------------AATAACACC
CGAGGATGTAGATTTTTTATTTCTGCTGTG------AAAGTTGAAACAGGTCCTCCTGAC
CATCAAAATAAA------------------------------TCAAAACAGAGG------
------------------------------------------------------------
------------------------------------------------------------
------------------------------------------------------------
------------------------------------------------------------
------------------------------------------------------------
------------------------------------------------------------
------------------------------------------------------------
------------------------------------------------------------
------------------------------------------------------------
---------------------TCTCGGTGGGTTTGTCAAATT------------------
AAATTTTCTGTGACATGCCCTTTAAAGGGA------------------------------
------------------------------------------------------------
------------------------------------------------------------
---------------------------------------------------------GGC
CAGGAGCCG---------------------------------------------------
CAGGGTCGAGTGGACGGG---------------ACGCCGGCGTGGATGGCCGGCGGCCGG
GAAACCGGCTCCGGCGATCGGGCGCCCGGGAGGCCG------------------------
------------------GGGGGCCACGAGCGGGGCGGTCCCGATGGCCCGAAGGACGGC
CTGGCCCAA------------AGGAGCCCCGGACCG------------------------
------------------------------------------GAGCCTCGCCCCTTCCGC
TGCGGCCAGTGCGGCAAGACCTACCGCCACGCCGGCAGCCTCCTCAACCACCGCAACACC
CACAAGACCGGCTGCTACCGCTGCCCTCTCTGCCCCAAGCAGTTCTCCAACCCTATGGCC
GCCAAGAACCACGGGCGGATCCACACGGCCACCCGGCGCTTCGCCTGCCCCGACTGCGGC
AAAGCCTTCCGCGCCTCCCGGGAGCTGGCCAGCCACCGGCGAGCCCACGGG------CAG
GGGAACGGCCCG------------------------------------------------
---------------------------GGA------------------------------
------------GAA---------------------------------------------
---GAGGCC------------CGAGGGGTGGGGCGGAGAGAG------GCC---GACGAA
GAGCGACCCTTCCGCTGCGCCCAGTGTGGGCGCTCCTACCGCCACGCCGGCAGCCTCCTG
AACCACCAGAAGGCCCACGCCACCGGCCTCTACCCTTGCCCTCTCTGCCCCAAGCTCCTG
CCCAATCTCCTGGCCCTCAAGAACCACGGGCGAACCCACACAGACCCCAAGCGCCATCGC
TGCGGCGTCTGCGGCAAGGCCTTCCGGACAGCGGCCAGACTGGAGGGCCACGGCCGGGTC
CACGCGCCCCGCGAGGGGCCCTTCCCCTGCCCCCACTGTCCCCGCCGCTTCCGCCGCCGC
CTCAGCTTCCTACAGCACCAGCAGCAGCTGCACCCGGAGGAGCGGACGGCGGCTGGCACT
GGT---------------------------------------------------------
---------------------------------------------------ACGAGTTCA
GGACCTCTC---------------------ATCTCCCCTCCACGTACCCCCGTGACCCCG
GCCCCGGACCCCTCACCCCAGTGGCCTCCAGACTGCAGCTTCACCCTG
>Macaque|ENSMMUG00000012860|ENSMMUT00000018041
ATGGAGGACGCACCCCCCTCACTCAGCTGTTCTGACTGTCAGCGCCACTTTCCCAGCCTC
CCAGAGCTGTCTCGGCACCGAGAACTGCTCCAT---CCATCTTCCAACAAGGACAGTGAG
GAGGCTGACAGCATCCCTCGGCCCTACCGTTGTCAGCAGTGTGGGCGGGGCTACCGTCAC
CCCGGGAGCCTGGTCAACCATCGTCGGACCCACGAGACTGGCCTTTTCCCCTGTACCACC
TGTGGAAAGGACTTCTCCAATCCCATGGCTCTCAAGAGCCACATGAGGACTCATGCTCCT
GAGGGCCGCCGCAGGCACAGGCCCCCACGCCCCAAGGAAGCCACTCCACGCCTCCAGGGT
GAGACGGTGTCCACTGACTCCTGGGGCCAAAGGCTTAGCTCTGGTGAAGGCTGGGAAAAC
CAGACAAAACATACGGAAGAGACACCT---------------------------------
GACTGTGAATCTGTACCGGACTCCAGGGCAGCTTCGGGTACGTGGGAAGATCTGCCCACC
AGACAAAGAGAAGGCTTGGCAAGCCAACCAGATTCTGAGGATGCTGCAGACGGCTGGGGA
CCCTCCACCAACTCTGCCAGAGCCCCTCCTCTCCCCACCCCAGCCAGCAGCCTTCTTAGC
AACTTGGAACAGTATCTGGCTGAATCAGTAGTGAACTTCACAGCGGGCCAGGAGCCCACC
CAGTCTCCTCCTGCCGAGGAG---GAGCGGCGGTACAAATGTAGTCAGTGTGGCAAGACC
TACAAGCACGCCGGGAGCCTCACTAACCACCGCCAGAGCCACACGCTGGGCATCTACCCC
TGTGCCATCTGCTTCAAGGAGTTCTCTAACCTCATGGCTCTGAAGAACCACTCTCGACTG
CATGCCCAGTATCGGCCTTACCACTGTCCCCACTGCCCCCGTGCCTTCCGGCTCCCCCGG
GAGCTGCTGGAACACCAGCAGTCCCATGAGGGTGAAAGGCAGGAGCCACCCTGGGAGGAG
AAAGGGATGCCCACCACCAATGGGCACACAGACGAGAGCAGCCGGGAC------CAGCTC
CCCAGTGCACAGATGCTGAATGGCTGTGCAGAGCTTAGCACCTCTGGGGAG---------
------CTGGAGGACAGTGGCCTGGAGGAATACCGGCCTTTCCGCTGTGGGGACTGTGGC
CGTACTTACCGCCATGCCGGGAGCCTCATCAACCATCGAAAGAGCCACCAGACAGGTGTC
TACCCCTGCTCGCTCTGTTCTAAGCAGCTGTTCAATGCGGCTGCTCTCAAAAACCATGTG
CGGGCTCATCACAGGCCCAGGCAAGGAGTTGGGGAAAATGGGCAGCCATCAGTGCCACCA
GCTCGCCTGCTGCTGACT---------------------GAGACCACCCACAAAGAGGAA
GAGGAC---------CCCACCACCACCCTGGACCATCGGCCCTATAAGTGCAGTGAGTGT
GGTCGTGCTTACCGCCACCGGGGGAGCCTGGTGAACCATCGCCACAGCCATCGGACTGGA
GAGTACCAGTGCTCACTGTGTCCCCGCAAGTACCCCAATCTCATGGCCCTTCGCAACCAC
GTGCGGGTACATTGCAAGGCTGCTCGCCGAAGTGCAGACATCGGGGCCGAGGGTGCCCCC
AGCCACCTCAAGGTAGAACTCCCGCCTGACCCAGTAGAGGCAGAGGCAGCCCCG------
---CACACAGATCAGGACCACGTGTGCAAACATGAAGAAGAGGCCACAGACATCACGCCA
GCAGCAGACAGGACAGCAGCACATACCTGTAGCATCTGTGGGCTGCTCTTTGAAGACCCT
GAGAGCCTTGAACGTCATGGCCTGACTCATGGGGCAGGGGAAAAGGAAAATAGC------
------AGGACAGAGACCACAGTGTCACCTCCTCGGGCCTTCGCCTGCCGAGACTGTGGA
AAGAGCTATCGCCACTCCGGCAGCCTTATCAACCACAGGCAGACCCACCAGACAGGAGAC
TTCAGTTGTGGGGCCTGTGCCAAGCACTTCCACACCATGGCTGCCATGAAGAACCACATG
CGCCGGCACAGTCGGCGGCGGAGCAGGCGGCAT---------------------------
---------CGGAAGCGGGCTGGTGGTGCCAGTGGTGGGGGAGAAGCCAAACTCCTGGCA
GCAGGGAGCTGGACCCGGGAGCTA------------GAAGACAATGAAGGCCTGGACTCT
CCCCAAGACCCTTCAGGGGAAAGTCCTCATGGGGCGGAAGGCAACCTGGAAAGTGATGGG
GGCTTTTTGCAGGCTGAATCTGAAGGGGACAAATGTGGGCTTGAGAGGGATGAGACCCAT
TTCCAGGGTGATAAAGAGAGTGGAGGCACTGGGGAAGGACTG------GAAAGGAAG---
---------GATGCCAGTTTACTTGACAATTTGGACATCCCAGGAGGTGAGGAAGGTGGT
GGGACTCGCTTC---TGCGATGGCCTCACTGGCGTGGATGAAGACCAGAAGCCAGCCACT
GGCCAACCCAACTCCTCTTCCCACTCTGCCAACACTGTCACTGGCTGGCAGGCTGGGGCC
ACTCACACATGCTCTGACTGTGGGCATTCTTTCCCCCATGCCACTGGCCTGCTGAGCCAC
AGGCCCTGCCACCCACCAGGCATCTATCAGTGCTCCCTCTGCCCGAAGGAGTTTGACTCT
CTGCCTGCCCTCCGCAGCCATTTCCAGAACCATAGGCCCGGGGAGGCGACCTCAGCACAG
CCTTTCCTCTGCTGCCTCTGCGGCATGATCTTCCCCGGGCGGGCTGGCTACAGGCTTCAC
CGGCGCCAGGCTCACAGCTCCTCTGGCATGACTGAGGGGGAAGAG---GAGGAGGGGGAA
GAGGAAGGAGCGGCA---GAGGCAGCCCCTGCACGCAGCCCGCCACTGCAGCTCTCAGAA
GCAGAGCTGCTGAATCAGCTGCAGCGGGAGGTGGAAGCACTGGACAGTGCAGGGTATGGG
CACATCTGTGGCTGCTGCGGGCAGACCTACGATGACCTGGGGAGCCTGGAGCGCCACCAC
CAAAGTCAAAGT---------TCT------GGGACTGCTGCAGACAAGGCTCCCAGC---
------CCCTTGGGAGTGGCAGGTGATGCCACGGAGATGGTTGTGGGCAGT------GTC
TTGGAGGACATA---GTGACTTCCGTCTCTGGAGAGGGTGGAGATGCCAAGTCTCAAGAG
GGAGCAGGCACCCCCTTGGGAGAC---GGCCTCTGCATGCAGGGTGGGGAAAGTTTGCTG
GAGGCT------------------------------------------------------
------------------------------------------------------------
------------------------------------------------CAGCCCCGCCCC
TTCCGCTGCAACCAGTGTGGCAAGACCTATCGCCATGGGGGCAGCCTGGTGAACCACCGC
AAGATCCACCAGACTGGAGACTTTCTCTGCCCTGTCTGCTCCCGCTGCTACCCCAACCTG
GCTGCCTACCGTAATCATCTGCGGAACCACCCTCGCTGCAAAGGCTCTGAGCCCCAGGTT
GGGCCCATCCCAGAGGCAGGAGGTAGCAGTGAGCTGCAGGTTGGGCCCACCCCAGAAGGA
GGCAGCAGCAAGCCCCAGCACATGGCAGAGGAGGGACTGGGGCAGGCAGAAGTCGAGAAG
CTCCAGGAAAAACTTAAAGTGGAGCCCCTGGAGGAAGTGGCC---GGGGTGAAAGAA---
GAGGTGTGGGAGGAGACCACTGTGAAAGGGGAGGAGATAGAGCCCAGGCTGGAGACTGCC
GAGAAGGGCTGCCAG---ACTGAAGCCAGCTCTGAGCGGCCCTTCAGCTGTGAGGTGTGT
GGCCGATCCTACAAGCATGCCGGCAGCCTCATCAACCACCGGCAGAGCCACCAGACCGGC
CACTTCGGCTGTCAGGCCTGCTCCAAGGGCTTCTCAAACCTCATGTCCCTCAAGAACCAC
CGGCGCATCCATGCAGATCCCCGACGTTTCCGCTGCAGTGAGTGTGGGAAGGCCTTCCGC
TTGCGGAAACAGCTGGCCAGCCACCAGCGGGTCCACATGGAGCGACGTGGGGGT------
GGGGGCACCCGAAAG---------------------CCG---ACTCGGGAAGATCGGCCC
TTCCGCTGTGGGCAGTGCGGGCGGACCTATCGCCATGCTGGCAGCCTCCTGAACCACCGG
CGCAGCCACGAG------ACGGGCCAGTAC------AGCTGCCCCACCTGCCCCAAGACC
TACTCCAACCGCATGGCCCTGAAGGACCACCAGAGGCTGCACTCGGAGAATCGGCGGCGG
CGGGCTGGACGGTCC------AGGCGCTCAGCTGTGCGTTGCGCCCTCTGTGGCCGCGGC
TTCCCTGGCCGGGGATCTCTGGAACGGCACCTGCGGGAGCATGAGGAGGAGACAGAAAGG
GAGCCAGCCAATGGCCAGGGAGGCCTGGATGGCACA---GCCAGTGAGGCGAACCTGGCT
GGTAGTCAGGGACTAGAGGCCCAATTGGGTGGTGCTGAGCCAGTACCCCAGCTGGAGGAT
---GGAGTCCAGAGACCAGGG---------GAGCTCAGTCAGAGCCCCATCAGGGCAGCA
---------AGCTCAGAAGCCCCAGAGCCACTGTCCTGGGATGCAGGGAAGGCAGGTGGG
TGGCCAGTAGGTGGGGGACTGGGAAATCACAGTGGCGGCTGGGTTCCTCAG------TTC
CTGACCAGGTCAGAG---GAGCCAGAGGACAGTGTCCACAGGAGTCCTTGCCATGCTGGT
GACTGCCAGCTCAATGGACCTACTCTGAGTCACATGGATAGCTGGGACAACAGAGACAAT
AGCTCTCAGCTGCAGCCAGGGAGC------------------------------------
------------------------------------------------------------
------------------------------------------------------------
------------------------------------------------------------
------------------------------------------------------------
------------------------------------------------------------
------------------------------------------------------------
------------------------------------------------------------
------------------------------------------------------------
------------------------------------------------------------
------------------------------------------------CACTCC---TCT
TGCAGCCAGTGCGGCAAGACTTACTGCCAATCGGGCAGCCTCTTGAAC---CACAACACC
CACAAGACAGACCGACACTATTGCCTGCTCTGCTCCAAGGAGTTCTTGAATCCTGTGGCC
ACAAAGAGCCACAGCCACAACCACATAGATGCCCACACCTTTACCTGTCCTGACTGTGGC
AAGGCCTTTGAGTCCCACCAGGAACTGGCCAGCCACCTGCAGGCTCATGCCCTGGGCCAC
AGCCAGGTGCCAGCCCAGATGGAGGAGGCCAGAGATCCCAAAGCCAGAACTGGGGAGGAT
------GAGGTGGTTCTCCCTGGTCAAGGGAAAGCCCGGGAGGCCCCATCAGAAACCCCC
GGAAGCCCAGGAGAG---------------------------------------------
---AGTGTGGAGAGAGCCAGGGGAGGACAAGTGGTGACGTCCATGGCAGCTGAGGACAAG
GAGCGGCCCTTCCGCTGCGCCCAGTGCGGGCGCTCCTACCGCCACGCCGGCAGCCTACTG
AACCACCAGAAGGCCCACACCACAGGGTTGTACCCCTGCTCCCTCTGTCCCAAACTTCTC
CCTAACCTGCTGTCTCTTAAGAACCACAGCAGGATCCACACGGACCCCAAGCGCCACTGC
TGCAGCATCTGTGGCAAGGCCTTCCGAACAGCTGCCCGGCTGGAGGGTCACGGGCGGGTC
CACGCACCCCGGGAGGGGCCTTTCACCTGTCCCCATTGTCCCCGCCACTTCCGCCGCCGA
ATCAGCTTTGTGCAGCACCAGCAGCAG---CACCAGGAGGAGTGGACAGTGGCCAACTCT
GGA---------------------------------------------------------
---------------------------------------------------GCCCCAGTG
GCACCAGCGACGGGCAGAGGGGACTTGTCATTGCCCCCTCCACCCACCCCCACGACCCCA
CTCCTGGATCCTTCACCCCAGTGGCCTGCAGACCTCAGCTTCTCCCTC
>Rabbit|ENSOCUG00000014377|ENSOCUT00000014379
ATGGAGGACACGCCCCTCTCATTCAGTTGCTCTGACTGTCAGCGCCACTTCCCTAGCCTC
CCGGAACTGTCACGGCACCGAGAACTGCTTCAT---CCAGCTCCCGGCCAGGACAGTGAG
GAGGCTGACAACATCCCCCGGCCCTACCGCTGTCAGCAGTGTGGGAGGGGCTACCGCCAT
CCCGGGAGCCTGGTCAACCACCGCCGGACCCATGAAACTGGCCTGTTCCCCTGTCCCACC
TGTGGCAAGGACTTCACCAACCCCATGGCCCTCAAGAGCCACATGAGGACTCACGCTCCT
GAGGGCCGCCGCAGGCGCAGGCCCCCCCGCCCCAGGGAAGCCGCTCCCCACCTCCAGCGT
GAGGCAGTGTCTGCTGATTCCTGGGGCCAGGGGCTTGGCCCTGGGGAAGGCTGGGGAGAC
CAGGCCAAACACACTGAAGAGGCAGCT---------------------------------
GACTCTGAGTCTGGACCCGACCCCAGGGCGCCTGCAGGCACTTGGGAAGATGCACCCGCC
AGACAAAAAGAAAGCTGGGACAGCCAGCGGGATCCTGAGGAGGGCACAGAGGGCTGGAGA
CCGACCACCAACTCCGCCCAAGCCCCACCTCTCCCCACCCCAGCCAGCAGCCTCCTTAGC
AACTTGGAACAGTATCTGGCTGAGTCAGTAGTGAACTTCGCAGAGGGCCAGCTGCCTCCC
CAGTCCCCTCCTGCGGAGGAG---GAGCGGCGCTACAAGTGTGGTCAGTGTGGCAAGACC
TACAAGCATGCCGGGAGCCTCACCAACCACCGCCAGAGCCATACCCTGGGCGTCTACCCT
TGTAGCATCTGCTTCAAGGAGTTCTCTAACCTCATGGCTATGAAGAACCACTCCCGACTC
CATGCCCAGTATCGGCCTTACCACTGTCCTCGCTGTCCTCGTGCCTTCCGGCTCCCCCAG
GAGCTGCTGGAGCATCAGCAGTCCCATGAGGGCGAAAGGCAGGAGCAGCCATGGGAGGAG
AAAGGGCCGCCCACCACAAACGGGCACATGGATGAGACCAGCCAGGCC------CGGCTC
CCTGGTACTCAGATGCTGAATGGC------------------TCCGGGGAG---------
------CTGGACGAGAGTGGCCTGGAGGAGTACCGGCCTTTCCGCTGTGGGGACTGTGGC
CGGACTTACCGCCACGCCGGGAGCCTCATCAACCATCGCAAGAGCCACCAAACAGGGGTC
TACCCTTGCTCAGTCTGTTCCAAACAGCTGTTCAATGCCGCTGCCCTCAAAAACCATGTG
CGTGCCCATCACAGGCCCCGACAAGGAATGGGGGAAGATGGGCAGCCATCAGTGCCGCCA
GCTCCCCTGCTAGGAGCT---------------------GAGAGCACCCACAGAGAGGAA
GAGGTC---------CCGCCCCCCACCCTGGATCATCGGCCCTATAAGTGCAATGAGTGC
GGCCGGGCTTACCGGCACCGGGGGAGCCTGGTGAATCACCGGCACAGCCATCGGACAGGG
GAGTACCAGTGTTCACTCTGTCCCCGCAAATACCCCAACCTCATGGCCCTGCGCAACCAC
GTGCGCGTGCATTGCAAGGCTGCTCGCCGAAGTGCAGACCCAAGGACTGAGAGTCCTCCC
AGCCACCTTAAGGTAGAA---CCCCCTCATCCTGTGGTAGCA------------------
---------GATCAGGGGCGGGTGTGCACACCTGAGGAGGCGGCCTCTGGCCCCCTCCTA
GAAGCAGATAGGACGGCAGCCCAGATGTGCAACATCTGCGGGATGCTCTTTGAAGACCCT
AAGAGCCTGGAACATCACGGCCTGACCCATGGCCTCGGGGGAGGAGAGAACAGC------
------AGGACAGAGACCACAGCGTCACCACCTCGGACGTTCGCCTGCCGAGACTGCGGA
AAGAGCTACCGCCACTCAGGCAGCCTTATCAACCACCGGCAGACCCACCAGACGGGGGAC
TTCAGTTGTGAGGCCTGTGCCAAGCACTTCCACACCATGGCCGCCATGAAGAACCATTTG
CGACGCCACAGTCGGCGGCGGAGCAGGCGGCAT---------------------------
---------CGGAAGCAGGCAGGCAGTGCT---GGTAGAGGAGATGCCAAACTCCCGTCA
GGGGAGACCTGGGCCCAGGAGTTG------------GCAGACGACGAGGGCCTGCACGCT
GCCCAAGAGCCTTCGGGAGAAAGCCTTGCTGGGGCCGGAGGCAACTTGGAAAGTGAAGGG
GACCGTCTGCAGGCAGAACCTGCAGGG---AAATGTGGGCTGGAAAGGGGTGAGCCCTGT
TCACAGGGTGACAAAGAGAGCCAAGGCCCCGAGGGAGGACTG------GAAGGGAGG---
---------GAGGCCTGTCACCTCAACAACTTGGCCATCCCAGGCGGTGGGGAATGCAAC
GAGACTCGCTTC---TGTGATGGCCTTAGCACGGCGGAT---GGAGAGAAAGTGACCACT
GGCCAGCCGGCGCCCTCTTCACACTGTGCCGAGGCTGCCGCTGGCTGGCAGGCCGAGGTC
CCTCACACATGTTCTGACTGTGGGCATTCTTTTCCCCATGCCACTGGCCTGCTGGACCAC
AGGCCCTGTCACCCACCAGGCATCTATCAGTGCTCCCTCTGCCCAAAGGAGTTTGACTCT
CTGCCAGCCCTGCGCGGCCACTTCCAGAGCCACGGGCCAGGGGAGGTGGCCTCAGCACAG
CCTTTCCTCTGCTGCCTCTGTGGCATGATCTTCCCTGGGCGGGCCGGCTATAGGCTTCAC
CAGCGCCAGGCCCACAACTCCTCCGGCACGACTGAGGGCTCAGAGGAGGAGGAGGGGGAG
GAGGAAGGAGCCGCA---GAAGCAACCTCTACCCATAGTCCTCCGCTGCAGGTCTCGGAG
GCAGAGCTGCTGAATCAGCTGCAGCGCGAGGTGGAGGCGCTGGATGGAGCAGGCTACGGG
CACATCTGTGGCTGCTGCGGTCAGACCTACGATGACCTGGGGAGCCTGGAACGCCACCAC
CAGAGTCAGAAC---------TCT------CAGAATACCGTGGAGAAGGTGCCCAGC---
------CCCTTGAGAGCAGCCGGTGATGCTGTGGAGATGGTTACAGACCTT------GTC
TTTGAGGGCACG---GAGACCTCTGTCTCTGGAGAGGGTCGAGATGCGAAGTCTGAGGAG
GGAGTAGTTGGCACAGTTGCAGATGGCTCTGCTGGCGTGCAGGGCGGAGAAAGTCTGCCT
GAGGCC------------------------------------------------------
------------------------------------------------------------
------------------------------------------------CAGCCTCGCCCC
TTCCGCTGCAACCAGTGTGGCAAAACCTATCGCCACGGGGGCAGCCTGGTGAACCACCGC
AAGATCCACCAGACTGGAGACTTCAGCTGCCCCGTCTGCTCCCGCTGCTACCCCAACCTG
GCCGCCTACCGGAATCACCTGCGGAACCACCCCCGCTGCAAAGGCTCTGAGCCCCAGGTG
CGGCCCCTCCCGGAGGCAGGGGGCAGCACGGAG---------------------------
------------CCCCAGGTCGTGGCAGAGGAGGGGGCAGAGCAGGCGGAAGCCGGGAAG
CTCCAGGAGGAGCTTAAGGCGGAGCCCCTGGCAGAGGCGACGACGCAGGTGAAGGAA---
GAGGCGTGGGAGGAGACGACGGTGAAG---GAGGAGGTGGAGCCGAGGCTGGAGACGGCC
GAGAAAGGCTGTCAG---ACTGAGGCCAGCTCTGAGCGGCCCTTCAGCTGTGAGGTGTGC
GGCCGCTCCTACAAGCACGCCGGCAGCCTCATCAATCACCGGCAGAGCCACCAGACGGGC
CACTTCGGCTGTCAGGCCTGCTCCAAGGGCTTCTCCAACCTCATGTCCCTCAAGAACCAC
AGGCGCATCCACGCCGACCCCCGGCGCTTCCGCTGCAGTGAGTGTGGGAAGGCCTTCCGC
CTGCGGAAACAGCTGGCCAGCCACCAGCGGGTGCACGCCGAGCGGCGAGGCGGC------
GGGGGCGCCCGGAAG---------------------CTG---GCTCGGGAAGATCGGCCC
TTCCGGTGTGGGCAGTGCGGCCGGACCTACCGCCATGCCGGCAGCCTCCTGAACCATCGG
CGCAGCCACGAG------ACAGGCCAGTAC------AGCTGCCCTGCCTGCCCCAAGACC
TACTCCAACCGCATGGCTCTGAAGGACCATCAGAGGCTGCACTCCGAGAGTCGCCGGCGG
CGGGCCGGTCGGGCC------CGGCGGGCAGCTGTGCGCTGTGCCCTCTGTGGTCGCGGC
TTCCCTGGCCGGGGATCTCTGGAGCGGCACCTGCGGGAGCACGAGCAGCAGACCGAAGGA
GAGCTGCCCACTGGCCCAGGAGGTCCAGATGGCTCCGCTGGCAGCAAGGGGAACCTGGCT
GACAACCAGGGTCTGCAGGACAGATCGGGTGGGACTGAGTCAGGGCTGCGGCTGGAGGAG
GTTGGAGCTGCAAGGCCTGGG---------GAGCTCAGTCAGAGCGCCATTCAGGCAGTG
---------GGTCCAGAAGCCACAGAGCCACTGTCATGGGGCTCGGGGAAGGCAGATGGA
---------GCCGGGGGCCTGGTGAATCACAAGGGAGGTTGGGTTCCTCCTGGTCAGGTG
CCAACCAAGGCAGAAGACAAGTCAGAGGACGATGATCCCAGGAGTCCTTGCCACATCGGT
AATGGCCAGACCAATGGACCCAGTCTGAATCACACGGATGGCTGGGAGGATGGGGACGGC
AGCTCCCAGCGCCAGCCAGAGTCT------------------------------------
------------------------------------------------------------
------------------------------------------------------------
------------------------------------------------------------
------------------------------------------------------------
------------------------------------------------------------
------------------------------------------------------------
------------------------------------------------------------
------------------------------------------------------------
------------------------------------------------------------
------------------------------------------------CCTCCT---TCC
TGCAGCCGGTGCGGCAAAGCCTACAGCCAGCCCGACGGCCTTTTGAAC---CACAGCCTC
AAT------------------TGCCTGCATTGCTACAGGGAGTCCTTGAGTCCTGTGGCC
ACT---------------AACCATCTAGCTGCCCAGACCTTTGCCTGCCCTGACTGTGAC
AAGGCCTTTCAGTACCATCATGACCTGGCCAACCACCTACAGACCCATGCCCAGGACCAG
AGTCAGGTGCCAACCCAGATGGAGGAGGCG------------GCTGGGACGGGACAGGGG
------GAGCCGGGGCTCCCTGAGCAAGGGGAGGCTCAGGAGGCCCCAGCAGAACCCTCC
AAG---------GAG---------------------------------------------
---AATGCCGAGCGGGCTGGTGGGAGGCAGAGAATGCAGCCCACGCCGGCTGAAGACAGG
GAGCGGCCCTTCCGCTGCGCACAGTGTGGGCGTTCCTACCGCCATGCGGGCAGCCTGCTG
AACCACCAGAAGGCCCACACCACTGGGCTCTACCCCTGCTCCCTCTGCCCCAAGCTTCTG
CCCAACCTGCTGTCTCTCAAGAACCATGGCAGGACCCACACGGACCCCAAGCGCCATCGC
TGCAGCATCTGTGGCAAGGCCTTCCGGACAGCTGCCCGGCTGGAGGGCCACGGGCGCGTC
CACGCGCCTCGAGAGGGGCCTTTCACCTGCCCGCATTGTCCCCGACACTTCCGCCGCCGA
GTCAGCTTCCTGCAGCACCAGCAGCAG---CACCAGGAGGAGTGGACAGTGGCCAGCTCC
GGA---------------------------------------------------------
---------------------------------------------------GCCCCAGTG
GCATCAGCGGCAGGCAGAGGGGACTTGTCATTGCCCCCCGTAGCCACCCCCACGACCCCG
CTCCTGGACCCTTCACCCCGGTGGCCTGCAGACCTCAGCTTCCCCCTC
>Marmoset|ENSCJAG00000003085|ENSCJAT00000005910
------------------------------------------------------------
------------------------------------------------------------
------------------------TACCGCTGTCAGCAGTGTGGGCGGGGCTACCGTCAC
CCTGGGAGCCTGGTCAACCATCGTCGGACCCATGAGACTGGCCTTTTCCCCTGTACCACC
TGTGGCAAGGACTTCACCAATCCCATGGCTCTCAAGAGCCACATGAGGACTCATGCTCCT
GAG---------------------------------------------------------
------------------------------------------------------------
------------------------------------------------------------
------------------------------------------------------------
------------------------------------------------------------
------------------------------------------------------------
------------------------------------------------------------
------------------GAG---GAGCGGCGGTACAAGTGTAGTCAGTGTGGCAAGACC
TACAAGCACGCCGGGAGCCTCACCAACCACCGCCAGAGCCACACGCTGGGCATCTACCCC
TGTGCCATCTGCTTTAAGGAGTTCTCGAACCTCATGGCTCTGAAGAACCACTCTAGACTC
CATGCCCAGTATCGGCCTTACCATTGTCCCCACTGCCCCCGTGCCTTCCGGCTCCCCCGT
GAGCTGCTGGAACACCAGCAGTCCCATGAGGGTGAA------------------------
------------------------------------------------------------
------------------------------------------------------------
------------------------------------------------------------
------------------------------------------------------------
------------------------------------------------------------
------------------------------------------------------------
------------------------------------------------------------
------------------------------------AGGCCCTATAAGTGCAGTGAGTGT
GGTCGTGCTTACCGCCACCGAGGGAGCCTGGTGAACCATCGCCACAGCCATCGGACTGGA
GAGTACCAGTGTTCTCTCTGTCCCCGCAAGTACCCCAATCTCATGGCCCTGCGCAACCAT
GTGCGAGTACATTGC---------------------------------------------
------------------------------------------------------------
------------------------------------------------------------
------------------------------------------------------------
------------------------------------------------------------
------------------------------------------------------------
------------------------------------------------------------
------------------------------------------------------------
------------------------------------------------------------
------------------------------------------------------------
------------------------------------------------------------
------------------------------------------------------------
------------------------------------------------------------
------------------------------------------------------------
------------------------------------------------------------
------------------------------------------------------------
---------------------------------------------------GCTGAGGCT
GCTCACACATGCTCTGATTGTGGGCATTCTTTCCCCCATGCCACTGGCCTGCTGAGCCAC
AGGCCCTGCCAC------------------------------------------------
------------------------------------------------------------
------------------------------------------------------------
------------------------------------------------------------
------------------------------------------------------------
------------------------------------------------------------
------------------------------------------------------------
------------------------------------------------------------
------------------------------------------------------------
------------------------------------------------------------
------------------------------------------------------------
---GCT------------------------------------------------------
------------------------------------------------------------
------------------------------------------------CAGCCCCGCCCC
TTTCGCTGCAACCAATGTGGCAAGACCTATCGCCATGGGGGCAGCCTGGTGAACCACCGC
AAGATCCACCAC------------------------------------------------
------------------------------------------------------------
------------------------------------------------------------
------------------------------------------------------------
------------------------------------------------------------
------------------------------------------------------------
------------------------------TCTGAGCGGCCCTTCAGCTGTGAGGTGTGT
GGCCGTTCCTACAAGCATGCTGGCAGCCTCATCAACCACCGGCAGAGCCACCAGACCGGC
CACTTTGGCTGTCAGGCCTGTTCCAAGGGTTTCTCAAACCTCATGTCCCTCAAGAACCAC
CGGCGTATCCATGCAGATCCCCGACGTTTCCGCTGCAGTGAGTGTGGGAAGGCCTTCCGC
CTGCGGAAACAGCTGGCCAGCCACCAGCGAGTTCACATGGAGCGGCGTGGGGGT------
GGTGGCACCCGAAAA---------------------CCG---ACTCGAGAAGATCGGCCC
TTCCGCTGTGGGCAGTGTGGGCGGACCTATCGCCATGCTGGCAGCCTCCTGAACCACCGG
CGCAGCCACGAG------ACGGGCCAGTAC------AGCTGCCCCACCTGCCCCAAGACC
TACTCCAACCGCATGGCTCTGAAGGACCATCAGAGGCTGCACTCA---------------
------------------------------------------------------------
------------------------------------------------------------
------------------------------------------------------------
------------------------------------------------------------
------------------------------------------------------------
------------------------------------------------------------
------------------------------------------------------------
------------------------------------------------------------
------------------------------------------------------------
------------------GGGAGC------------------------------------
------------------------------------------------------------
------------------------------------------------------------
------------------------------------------------------------
------------------------------------------------------------
------------------------------------------------------------
------------------------------------------------------------
------------------------------------------------------------
------------------------------------------------------------
------------------------------------------------------------
------------------------------------------------CACTCTTTCTCT
TGCAGCCAGTGCGGCAAGATTTACTGCCAGTCTGGCGGCCTCTTGAAC---CACAATACC
CACAAGACAGACCGACACTATTGCCTGCTCTGCTCCAAGGAGATCTTGACTCCTATGGCC
ACTAAGAGCCACAGTCACAACCACATAGATGCCCAGACCTCTGTCTGCCCTGACTGTGGC
AAGGCTTTTGAATCCTACCATGAACTGGCCAGCCACCTGCAGGCTCATACCCGGGGCCAC
AGCCAGGTGCCAGCCCAAATGGAGGAGGCCAGAGATCCCAAAGCAGGGACTTGGGAGGAC
------GAGGTGGGCCTCCCTAGTCAA---------------------------------
------------------------------------------------------------
------------------------------------------------GCTGAAGATAAG
GAGCGGCCCTTCCGCTGTGCCCAGTGCGGGCGCTCCTACCGCCATGCCGGCAGCCTGCTG
AACCACCAGAAGGCCCACACCACGGGGCTATACCCCTGCTCCCTTTGCCCCAAACTTCTC
CCCAACCTGCTGTCTCTTAAGAACCACAGCAGGACTCACACGGACCCCAAGCGCCACTGC
TGCAGCATCTGTGGCAAGGCCTTCCGGACAGCTGCCCGGCTGGAGGGCCATGGGCGGGTC
CACGCACCTCGGGAGGGGCCTTTCACCTGCCCCCGTTGTCCCCGCCACTTCCGCCGCCGA
ATCAGCTTCATGCAGCACCAGCAGCAG---CACCAGGAGGAG------------------
------------------------------------------------------------
------------------------------------------------------------
------------------------------------------------------------
------------------------------------------------
>Gorilla|ENSGGOG00000010292|ENSGGOT00000010330
ATGGAGGACACACCCCCCTCACTCAGCTGTTCCGACTGTCAGCGCCACTTTCCCAGCCTC
CCAGAGCTCTCTCGGCACCGAGAACTGCTCCAT---CCATCTCCCAACCAGGACAGTGAG
GAGGCTGACAGCATCCCTCGGCCCTACCGTTGTCAGCAGTGTGGGCGGGGCTACCGTCAC
CCCGGGAGCCTGGTTAACCATCGTCGGACCCACGAGACTGGCCTTTTCCCCTGTACCACC
TGTGGCAAGGACTTCTCCAATCCCATGGCTCTCAAGAGCCATATGAGGACACATGCTCCT
GAGGGCCGCCGCAGGCACAGGCCCCCACGCCCCAAGGAAGCCACTCCACACCTCCAGGGT
GAGACGGTGTCCACTGACTCCTGGGGCCAAAGGCTTGGCTCTAGTGAAGGCTGGGAAAAC
CAGACAAAACATACAGAAGAGACACCT---------------------------------
GACTGTGAATCTGTACCTGACCCCAGGGCAGCTTCGGGTACGTGGGAAGATCTGCCCACC
AGACAAAGAGAAGGCTTGGCAAGCCACCCAGGTCCTGAGGATGGTGCAGACGGCTGGGGA
CCCTCCACTAACTCTGCCAGAGCCCCTCCTCTCCCCATCCCAGCCAGCAGCCTCCTTAGC
AACTTGGAACAGTATCTGGCTGAATCAGTAGTGAACTTCACAGGGGGCCAGGAGCCCACC
CAGTCCCCTCCTGCTGAGGAG---GAGCGGCGGTACAAATGTAGTCAGTGTGGCAAGACC
TACAAGCACGCCGGGAGCCTCACCAACCACCGCCAGAGCCACACGCTGGGCATCTACCCC
TGTGCCATCTGTTTCAAGGAGTTCTCTAACCTCATGGCTCTGAAGAACCACTCTCGACTG
CATGCCCAGTATCGGCCTTACCACTGTCCCCACTGCCCCCGTGTCTTCCGGCTCCCCCGG
GAGCTGCTGGAACACCAGCAGTCCCATGAGGGTGAAAGGCAGGAGCCACACTGGGAGGAG
AAAGGGATGCCCACCACCAATGGGCACACAGATGAGAGCAGCCAGGAC------CAGCTC
CCCAGTGCACAGATGCTGAATGGCTCTGTGGAGCTCAGCACCTCTGGGGAG---------
------CTGGAGGACAGTGGCCTGGAGGAATACCGGCCTTTCCGCTGTGGGGACTGTGGC
CGTACTTACCGCCATGCTGGGAGCCTCATCAACCATCGAAAGAGCCACCAGACAGGTGTC
TACCCCTGCTCACTCTGTTCTAAGCAGCTGTTCAATGCGGCTGCCCTCAAAAACCATGTG
CGGGCTCATCACAGGCCCAGGCAAGGAGTTGGGGAAAATGGGCAGCCATCAGTCCCACCA
GCTCCCCTGCTGCTGGCT---------------------GAGACCACCCACAAAGAGGAA
GAGGAC---------CCCACCACCACCCTGGACCATCGGCCCTATAAGTGCAGTGAGTGT
GGTCGTGCTTACCGCCACCGGGGGAGCCTGGTGAACCATCGCCACAGCCATCGGACTGGA
GAGTACCAGTGCTCACTCTGTCCCCGCAAGTACCCCAATCTCATGGCCCTGCGCAACCAC
GTGCGGGTACATTGCAAGGCTGCTCGCCGAAGTGCAGACATCGGGGCTGAGGGTGCCCCC
AGCCACCTCAAGGTAGAACTCCCGCCTGACCCAGTGGAGGCAGAGGCAGCCCCG------
---CACACAGATCAGGACCATGTGTGCAAACATGAAGAAGAGGCCACGGATATCACCCCG
GCAGCAGACAAGACAGCAGCACATATCTGTAGCATCTGTGGGCTGCTCTTTGAAGACCCT
GAGAGCCTTGAACGTCATGGCCTGACTCATGGGGCAGGGGAAAAGGAAAATAGC------
------AGAACAGAGACCACAATGTCACCTCCTAGGGCCTTTGCCTGCCGAGACTGTGGA
AAGAGCTATCGCCACTCAGGCAGCCTTATCAACCACAGGCAGACCCACCAGACAGGAGAC
TTCAGTTGTGGGGCCTGTGCCAAGCACTTCCACACCATGGCTGCCATGAAGAACCACTTG
CGCCGGCACAGTCGGCGGCGGAGCAGGCGGCAT---------------------------
---------CGGAAGCGGGCTGGCGGTGCCAGCGGTGGGAGAGAAGCCAAACTCCTGGCA
GCGGAGAGCTGGACCCGGGAGCTA------------GAAGACAATGAAGGCCTGGAGTCT
CCCCAAGACCCTTCAGGGGAAAGTCCTCATGGGGCTGAAGGCAACCTGGAAAGTGATGGG
GACTGTTTGCAGGCTGAATCTGAAGGGGACAAATGTGGGCTTGAGAGGGATGAGACCCAT
TTCCAGGGTGATAAAGAGTGCGGAGGCACTGGGGAAGGACTG------GAAAGGAAG---
---------GATGCCAGTTTACTTGACAACTTGGACATCCCA---GGTGAGGAAGGTGGT
GGCACTCACTTC---TGCGATAGCCTCACTGGGGTGGATGAAGACCAGAAGCCAACCACT
GGCCAACCCAACTCCTCTTCCCACTCTGCCAACGCTGTCACTGGCTGGCAGGCTGGGGCC
GCTCACACATGCTCTGACTGTGGGCATTCTTTCCCCCATGCCACTGGCCTGCTGAGCCAC
AGGCCCTGCCACCCACCAGGCATCTATCAGTGCTCCCTCTGCCCGAAGGAGTTTGACTCT
CTGCCTGCCCTCCGCAGCCACTTCCAGAACCATAGGCCTGGGGAGGCGACCTCAGCACAG
CCTTTCCTCTGCTGCCTCTGCGGCATGATCTTCCCTGGGCGGGCTGGCTACAGGCTTCAC
CGGCGCCAGGCCCACAGCTCCTCTGGCATGACTGAGGGCTCAGAG---GAGGAGGGGGAA
GAGGAAGGAGTGGCA---GAGGCAGCCCCTGCACGCAGTCCGCCACTGCAGCTCTCGGAA
GCAGAGCTGCTGAATCAGCTGCAGCGGGAGGTGGAAGCGCTGGACAGTGCAGGGTATGGG
CACATCTGTGGCTGCTGTGGTCAGACCTACGATGACCTGGGGAGCCTGGAGCGTCACCAC
CAAAGTCAGAGT---------TCT------GGGACTACTGCAGACAAGGCTCCCAGC---
------CCCTTGGGAGTGGCAGGTGATGCCATGGAGATGGTCGTGGATAGT------GTC
TTGGAGGACATA---GTGAATTCTGTCTCTGGAGAGGGTGGAGATGCCAAGTCTCAAGAG
GGAGCAGGCACCCCCTTGGGAGAC---AGCCTCTGCATCCAGGGTGGGGAAAGTTTGCTG
GAGGCT------------------------------------------------------
------------------------------------------------------------
------------------------------------------------CAGCCCCGCCCC
TTCCGCTGCAACCAGTGTGGCAAGACCTATCGCCATGGGGGCAGCCTGGTGAACCACCGC
AAGATCCACCAGACTGGAGACTTTCTCTGCCCTGTCTGCTCCCGCTGCTACCCCAACCTG
GCTGCCTACCGTAATCATCTGCGGAACCACCCTCGCTGCAAAGGCTCTGAGCCCCAGGTT
GGGCCCATCCCAGAGGCAGCAGGTAGCAGTGAGCCGCAGGTTGGGCCCATCCCAGAAGGA
GGCAGCAACAAGCCCCAGCACATGGCAGAGGAGGGGCCGGGGCAAGCAGAAGTCGAGAAG
CTCCAGGAAGAACTTAAAGTGGAGCCCCTGGAGGAAGTGGCC---AGGGTGAAAGAA---
GAGGTGTGGGAGGAGACCACTGTGAAGGGGGAGGAGATAGAGCCCAGGCTGGAGACCGCC
GAGAAGGGCTGCCAG---ACTGAAGCCAGCTCTGAGCGGCCCTTCAGCTGCGAGGTGTGT
GGCCGATCCTACAAGCACGCCGGCAGCCTCATCAACCACCGGCAGAGCCACCAGACCGGC
CACTTTGGCTGTCAGGCCTGCTCCAAGGGCTTCTCAAACCTCATGTCCCTCAAGAACCAC
CGGCGCATCCATGCAGATCCCCGACGTTTCCGCTGCAGCGAGTGTGGGAAGGCTTTCCGC
CTGCGGAAACAGCTGGCCAGCCACCAGCGGGTCCACATGGAACGGCGTGGGGGT------
GGGGGCACCCGAAAG---------------------GCG---ACTCGGGAAGATCGGCCC
TTCCGCTGTGGGCAGTGCGGGCGGACCTATCGCCATGCCGGCAGCCTCCTGAACCACCGG
CGCAGCCACGAG------ACGGGCCAGTAC------AGCTGCCCCACCTGCCCCAAGACC
TACTCCAACCGCATGGCCCTGAAGGACCACCAGAGGCTGCACTCAGAGAATCGGCGGCGA
CGGGCTGGACGGTCC------AGGCGCACAGCTGTGCGTTGCGCCCTCTGTGGCCGCAGC
TTCCCTGGCCGGGGATCTTTGGAGCGGCACCTGCGGGAGCAT---GAGGAGACAGAAAGG
GAGCCAGCCAATGGCCAGGGAGGCCTGGATGGCACAGCGGCCAGTGAGGCGAACCAGGCT
GGCAGCCAGGGACTAGAGACCCAATTGGGTGGTGCTGAGCCAGTACCCCACTTGGAGGAT
---GGAGTCCCAAGGCCAGGG---------GAGCGCAGTCAGAGCCCCATCAGGGCAGCA
---------AGCTCAGAAGCCCCAGAGCCACTGTCCTGGGGTGCAGGGAAGGCAGGTGGG
TGGCCGGTAGGTGAGGGACTGGGGAATCATAGTGGAGGCTGGGTTCCTCAG------TTC
CTAACTAGGTCAGAG---GAGCCAGAGGACAGTGTCCACAGGAGTCCTTGCCACGCTGGT
GACTGCCAGCTCAATGGACCTACTCTGAGTCACATGGATAGCTGGGACAACAGAGACAAC
AGCTCTCAGCTGCAGCCAGGGAGC------------------------------------
------------------------------------------------------------
------------------------------------------------------------
------------------------------------------------------------
------------------------------------------------------------
------------------------------------------------------------
------------------------------------------------------------
------------------------------------------------------------
------------------------------------------------------------
------------------------------------------------------------
------------------------------------------------CACTCC---TCT
TGCAGCCAGTGTGGCAAGACTTACTGCCAGTCGGGCAGCCTCTTGAAC---CACAACACC
CACAAGACAGACCGACACTATTGCCTGCTCTGCTCCAAGGAGTTCTTAAATCCTGTGGCC
ACAAAGAGCCACAGCCACAACCACATAGACGCCCAGACCTTTGCCTGTCCTGACTGTGGC
AAAGCCTTTGAGTCCCACCAGGAACTGGCCAGCCACCTGCAGGCTCATGCCCGGGGCCAC
AGCCAGGTGCCAGCCCAGATGGAGGAGGCCAGAGATCCCAAAGCCGGGACTGGGGAGGAC
------CAGGTGGTTCTCCCTGGTCAAGGGAAAGCCCGGGAGGCCCCATCAGAAACCCCC
AGAGGCCCAGGAGAG---------------------------------------------
---AGTGTGGAGAGAGCCAGGGGAGGACAAGCGGTGACGTCCATGGCGGCTGAGGACAAG
GAGCGGCCCTTCCGCTGCACCCAGTGCGGGCGCTCCTACCGCCATGCCGGCAGCCTGCTG
AACCACCAGAAGGCCCACACCACAGGGTTGTACCCGTGCTCCCTCTGTCCCAAACTTCTC
CCTAACCTGCTGTCTCTTAAGAACCACAGCAGGACCCACACGGACCCCAAGCGCCACTGC
TGCAGCATCTGTGGCAAGGCCTTTCGGACAGCTGCCCGGCTGGAGGGCCACGGGCGGGTC
CACGCACCCCGGGAGGGGCCTTTCACCTGCCCCCATTGTCCCCGCCACTTCCGCCGCCGA
ATCAGCTTCGTGCAGCACCAGCAGCAG---CACCAGGAGGAGTGGACGGTGGCCGGCTCC
GGA---------------------------------------------------------
---------------------------------------------------GCCCCAGTG
GCACCAGTGACGGGCAGAGGGGACTTGCCATTGCCCCCTCCACCCACCCCCACGACCCCA
CTCCTGGATCCTTCACCCCAGTGGCCTGCAGACCTCAGCTTCTCCCTC
>Rat|ENSRNOG00000048377|ENSRNOT00000066988
------------------------------------------------------------
------------------------------------------------------------
------------------------------------------------------------
------------------------------------------------------------
------------------------------------------------------------
------------------------------------------------------------
------------------------------------------------------------
------------------------------------------------------------
------------------------------------------------------------
------------------------------------------------------------
------------------------------------------------------------
------------------------------------------------------------
------------------------------------------------------------
------------------------------------------------------------
------------------------------------------------------------
------------------------------------------------------------
------------------------------------------------------------
------------------------------------------------------------
------------------------------------------------------------
------------------------------------------------------------
------------------------------------------------------------
------------------------------------------------------------
------------------------------------------------------------
------------------------------------------------------------
------------------------------------------------------------
------------------------------------------------------------
------------------------------------------------------------
------------------------------------------------------------
------------------------------------------------------------
------------------------------------------------------------
------------------------------------------------------------
------------------------------------------------------------
------------------------------------------------------------
------------------------------------------------------------
------------------------------------------------------------
------------------------------------------------------------
------------------------------------------------------------
------------------------------------------------------------
------------------------------------------------------------
------------------------------------------------------------
------------------------------------------------------------
------------------------------------------------------------
------------------------------------------------------------
------------------------------------------------------------
------------------------------------------------------------
------------------------------------------------------------
------------------------------------------------------------
------------------------------------------------------------
------------------------------------------------------------
------------------------------------------------------------
------------------------------------------------------------
------------------------------------------------------------
------------------------------------------------------------
------------------------------------------------------------
------------------------------------------------------------
------------------------------------------------------------
------------------------------------------------------------
------------------------------------------------------------
------------------------------------------------------------
------------------------------------------------------------
------------------------------------------------------------
------------------------------------------------------------
------------------------------------------------------------
------------------------------------------------------------
------------------------------------------------------------
------------------------------------------------------------
---------------------------ACCTCTGAGCGGCCCTTTAGCTGTGAAGTATGT
GGCCGCACCTACAAGCATGCTGGCAGCCTTATCAATCACCGGCAGAGCCACCAGACTGGC
CACTTTGGCTGCCAGGCCTGCTCCAAGGGCTTCTCAAACCTCATGTCACTCAAGAACCAC
CGGCGCATCCATGCAGACCCTCGACATTTCTGCTGCAGCGAATGTGGGAAAGCCTTTCGC
CTGCGGAAGCAGCTGGCCAACCACCAGCGGGTCCATGCTGAGCGACGCCGT---------
------------------------------------------------------------
------------------------------------------------------------
---------------------------TAC------AGCTGCCCTTTCTGTTTTAAGACC
TATTCCAACCGCAAAGCCCTGAAAGACCATCAGAGGCTGCATTCTGAT------------
------------------------------------------------------------
------------------------------------------------------------
------------------------------------------------------------
------------------------------------------------------------
------------------------------------------------------------
------------------------------------------------------------
------------------------------------------------------------
------------------------------------------------------------
------------------------------------------------------------
------------------------------------------------------------
------------------------------------------------------------
------------------------------------------------------------
------------------------------------------------------------
------------------------------------------------------------
------------------------------------------------------------
------------------------------------------------------------
------------------------------------------------------------
------------------------------------------------------------
------------------------------------------------------------
------------------------------------------------------------
------------------------------------------------------------
------------------------------------------------------------
------------------------------------------------------------
------------------------------------------------------------
------------------------------------------------------------
------------------------------------------------------------
------------------------------------------------------------
------------------------------------------------------AACAAG
GAACGTCCCTTTTGCTGTGCTCAGTGTGGGCGTTCTTACCGCCATGCTGGTAGCCTCCTG
AATCACCAGAAGGCCCATACCATTGGACTCTACCCCTGTTCCCTGTGTCCCAAACTTCTG
CCCAACTTGCTGTCTCTGAAGAACCACAGCAGGACCCACACGGACCCCAAGCGCTACAGC
TGTAACATCTGTGGGAAGGCTTTCCGAACCGCTGCCCGGCTTCAGGGCCATGGACGGGTC
CACGCACCCCAGGAGGGACCATTCACTTGTTCTCATTGTCCTCGCCACTTCCGCCACCGA
ATCAGCTTCCTGCGACACCAGCAGCAG---CAC---------------------------
------------------------------------------------------------
------------------------------------------------------------
------------------------------------------------------------
------------------------------------------------
>Opossum|ENSMODG00000001808|ENSMODT00000037669
ATGGAGGATACCCCTGCCTTGATCAGCTGCCCTGATTGTCAGCGTCATTTCCCCAGCCTC
CCAGAACTGGCACGTCACCGTGAGCTACTCCATCGCTCACCTTCAGGCAGGAATGGCGAT
GAGGCTGATGAGATCCCGAGGCCATACAGATGTGTTCAGTGTGGTCGAGGTTATCGTCAT
GCAGGTAGTCTGGTCAATCATCGACGGACCCATGAGATTGGCCTCTTTCCCTGTACCACA
TGCAACAAGGACTTCTCTAATCCTATGGCTCTCAAGAGTCACCTGAGGACTCATGTCCCT
GAGGGCCGAAAGAGGCGTCGACCTCCCCGCCACAAAGAGGCCACATCATATACTCAGGGT
CAGATGACTACCACTGACATTTGTCGGGGTATGCCTGGTCCTGGGGAAAACTGGAACAAC
CAGGCAAATCATGGACAAAGTACACAT---------------------------------
GTATGGGAGGCTGAACCTGAGCCTAGGGAGGCCTCTGGTACCTGGGAAAAGCCACCT---
GGACACAAGGATGGCTGGGAGAACAGGACAAATTCTAAGGAGAGTACAGAGGGATGGGGA
AATACATCAGGTCCCACAGAGGCCCCTGCTCTTCCTGCTCCAACCAGTAGCCTTCTTAGC
AATTTGGAGCAGTACTTAGCAGAATCTATGGTGGATTTTACAGGGAATGAGAGACCACCT
CAGTCCCCCCCTGCTGAGGAT---GAACGTCGATATAAGTGTGGACAGTGTGGCAAAACC
TATAAGCATGCTGGAAGCCTAACTAACCACCGTCAGAGCCATGCTCTAGGTGTTTACCCC
TGTGCTGTATGCTTCAAGGAATTTTCTAATCTTATGGCTCTAAAGAATCATTCTAGGTTA
CATGCCCAGTATAGACCTTACCAGTGTCCCCAATGCCCACGAGCTTTCCGCCTTCCTAGT
GAATTGTTAGGACATCAACAAGTCCATGAAGGAGAAGGGAAGGAACTACCATGGGAAGAG
AAAGGAGAACCATCTGCCAATGGCCAT------------------GATAGAAGTCAGCTT
CATGGTACCAAGGAGCTTAATGCCTCTGGAGAGTTCAGCACTTCTGGAGAGTTTGATGCT
GGAGATCTTAATGAGGGTGGAGTAGAAGAATATAGGCCTTTCCGTTGTACTGATTGTGGT
CGTACTTACCGACATGCTGGGAGCCTTATCAATCACCGGAAGAGTCATGAGACTGGTGTT
TATCCTTGCCCAGTCTGTCCAAAGCAGCTATTCAATGCTGCAGCCCTTAAAAATCACTTG
CGGGCTCATCTTAAAGCTCGTCGCAGTGGAGGGGAAGAGGAGCAGCAGCAGCAGCCACCA
CCTCCCACACCACTACCATCCCTGATGGCACTGCCACCAGAGGTTGATCCAGAGGAAGAA
GAGAATCCTGCTACTCCAACTACTACTACAGACCACCGCCCCTATAAATGTAATGAGTGT
GGGCGGGCTTACCGTCATCGTGGAAGCCTGGTAAACCACCGGCACAGCCATCAGACTGGT
GAATATCAGTGCTCACTTTGCCCTCGACAGTATCCAAACCTCATGGCCCTCCGAAATCAT
GTGAGGGTGCATTTTAAGGCAGCACGACGCAATGGAAGTCAAGGGAGAGAGGAACCA---
------CTAAAAAGGGAG---GATTCTACCCTTAGTCATGAGGAGGAATGCCCTGAAGAA
CAGCAAACAACCCAAGAGGAAGAAGATCCTAGTGAAGAAGGGACAATAGATAGCCATCCA
GAAGTAGACATGGCAGTGGCACAAATATGTGGTCTTTGTGGGATGCTTTTTGATGACATA
GAGAGTTTAAAACAGCATGGTCAAACCCATCAAGAAGGGGAAAAT------AAT------
------AGAGGAGAGTCATCAGAGTCACCTCCAAGGGCCTATTCCTGTAGAGACTGTGGG
AAGACTTATCGACACTCAGGAAGTCTCATCAACCACAGACAGACCCATCAGACAGGTGAC
TTTGGTTGTGGGACCTGTGCCAAGCATTTCCATACTGTGGCAGCCATGAAGAGCCACTTG
CGACGCCATAGCCGGAGAAGGAGCAAGAGGCATCAGCTTCGGACTTCGGGGATAACAAAT
AGAAATGAATCCTCCCCAGAAGGCTACCAAGAAAAG------------------------
------------------AATTTAATTGTGAAAGAGGAAGAAAAAGAGAAAACTGACTTT
CACAAAGATTTGAAAGTGAATGGAATTAATATGGCCAATGATAAGTTGGAAAACAATGAG
AACTGTTTTCAGAATAATATTAAAAAAGATAACTGTAAGCTAGAAAGAAATGAC------
---------------TGTTCCCCGAGTAATGAAGAGGACAAAATCAATGAAAAAAGACTG
GCAGGGAAAGAGTCCTCTTTCCTTGGGAATCTGATAACAGGCAATAAGGGAGGCAGTGGG
GATACTCCAGCTTTGGTAGAAGGAGTACATAAA------------CAAGAGAGTGTGTAT
---------GATGCTATTTCCCATGGCCCTGAGACTCTCAATGGTTGGCGGACCTCTGGC
CACCACACTTGTCATGATTGTGGGCGATCTTTCCACCATACAGCTGGCTTACTAAATCAT
AGACCTTGCCACCCACCAGGCATCTACCAGTGCTCACTCTGCCCTAAGGAATTTGACTCA
CTCCCTGCTCTACGAAGCCATTTTCAAAACCATGGGCCAGGAGAGGCCACATCAGGCCAA
CCTTTTCTTTGTTGTCTCTGTGGGATGATCTTTCCTGGCCGAGCAGATTATAGACAACAT
AGAAGTCAGGTCCACGATTCCCCTGGTGAAAACCAGGGTTCTTCAGAAGATGAA------
---GAG---------GAAGAGGCATTGGCCTCTAACTCCACTCCCTTGCAGCTCTCAGAA
GCAGAGCTATTAAACCAACTACAGAGGGAGGTAGAGGGATTGGACGGGGCTGGCTATGGG
CATATCTGTGCCTGCTGTGGCCAGACATATGATGACCTAGGAAGTCTGGAGCGCCACCAT
CAAAGTCTAGGG---------AGCATTTCAGTAGATGGAATAGATACGATT---------
------------------------------------------------------------
------------------------------------------------------------
------------------------------------------------------------
------CCTACAGACATGGAAGAGAAGGAAGGGATCTCAGAGACAACTTTGGGTGATAAT
TTTGAGAGCACTGTGACCTCTATCTCCCAAGATGACACAAGCACTATTTCTGAGGCATGG
ATAGAAGGCAGCAGTGTTGAAGCTGTTCCTGAATCCCTCTCTCCTGCCCAGCCTCGTCCC
TTTCAATGCAATCAGTGTGGTAAGACCTACCGACATGGTGGGAGTCTGGTAAACCACCGT
AAGACTCACCAGACAGGAGATTTTGCCTGTCCCATCTGTGCCCGAAGATATCCCAATTTG
GCTGCCTACCGAAATCACTTGCGTAATCATCCCCGTTGCAAAGGGGCAGAACCCCAATTA
GGAGTCATCCCTGGGGTA---GAAAGCAAGGAA---------------------------
------------CCAGAGAAGGCAGCAGAGATAGGGCCACTGCAGATATCATCAGAAGAA
TTGCAAAAAGAGCTTAAAGAGAATGCAGTAGAAGAGAGAGCC---ATTAAGAAAGAG---
CCA------GAGGAACCCTCTGTGAAGCAGGAAGATGTGCCACCAAAAGACGATGGCATA
GAAGAGGGGAATTCA---GAGGAGGCCAGTATGGATCGTCCCTTTGGCTGTGAATTGTGT
GGTCGGACATATAAGCATGCTGGTAGCCTCATCAACCATCGACAGAGTCATCAAACAGGA
CATTTTGGCTGCCAGGCCTGCTCCAAGGGTTTCTCTAACCTCATGGCTCTCAAGAACCAC
AGGCGTATCCATGCTGAACCTCGTCGGTTCCATTGTGGAGAATGTGGCAAAGCCTTTCGG
TTGCGGAAACAGCTAGCCAACCATCAACGTGTTCATGGGGAGCGACGAAATGGCAATTCT
GGAGGATCTCGTAAACTGCTGTCAACATCCCCCTCGCTG---ACAAGAGATGAACGACCT
TTCCATTGTGGGCAGTGCGGGAGGACTTACCGGCATGCAGGAAGCCTCCTGAACCATCGT
CGGAGCCACGAG------ATAGGGCAGTAC------AGCTGTCCAACCTGCCCTAAAACC
TATTCAAACCGCATGGCACTAAAGAACCATCAGCGCCTACACTCAGAAAGTCGG------
------------------------------------------------------------
------------------------------------------------------------
------------------------------------------------------------
------------------------------------------------------------
------------------------------------------------------------
------------------------------------------------------------
------------------------------------------------------------
------------------------------------------------------------
------------------------------------------------------------
---------------------AGGCGACGGGCAGGAAGGGTAAGGCGTGGGGGTGGACCT
CGGGTAGCTGTGCGCTGTGCCCTTTGTGGCCACAGTTTGCCTAGAAGGGGATCTCTGGAG
AGACATCTTAGGGAGCATGAGGAGACCAGTAAGAAGGAGCTAGATGTAATTAAAGTACTT
AGCCAAACAACTGTCAAAGATGAGAGTCAGGTAGATATCCATGAACCAGAAGAAAGATCA
TGTGAGTATGAACTTGGAGCTCAGGTCGATAACCAAACTAAGGGCACACAAGAATTAGGT
CAGGATCCCAGTGGGTTATCAGGAAGTCCAGAAGGCAGTGGAGAGTCATTGTCCTGGACC
CAGGGGAAAACAGATGGGTGGCATATTAATGAGACACCAGTGAGTATA------------
---------TCAGGTAGCCAAAAACACACCAGACCA------------------------
------------------GGTGACTATGGGCTTGGGAATACATGCAGTCAAGAAGATAGT
---CAACTT------------AAAGCCCCAGAGCCAAGTACCTTAGAAGGCTGGGATAGT
GGGCAGACACAGGACCAAGATAACAGTTCTCAATCCCAGCTAGAACTCCGTCCTTTTTGC
TGTGGACAGTGTGGCAAGACCTACAGGCATGCAGGCAGTCTTCTGAACCACCGCAATACC
CACAAAACAGGCCATTACCACTGTCAACTCTGTTCTAAGGAATTTTCAAATCCCATGGCT
GCCAAAAACCATGGCCGCATTCACACAGCTACCCGTCGCTTCATGTGCCCTCACTGTGGA
AAAGCTTTCCGTGCCTCTCGTGAGCTGACTAGCCACCAGAGAGGCCATGCTATGGATCAA
GGCCAGGCACCCCCTCAGGTGGAGGAAGCTGATGGACAAAAGGTTGAGACTAAAAGGGAT
ATGGAAGATAAGTGTGTATCAGGGCAAGGA------------------------------
------------GAGACCCAAAGAGCCTCTGAAGAAATATCAGAGTCTGAGACAGCTATG
AAGGAGGCA------------AAAGAAGTGGGGTTAAAACAA------GCCACGGAAGAA
GAACGTCCTTTCTGTTGCACCCAATGTGGGCGTTCTTACCGTCATGCTGGCAGCCTGCTA
AACCACCAAAAAGCCCATGCCACAGGTCTTTATCCTTGCTCCCTCTGCCCCAAGCTACTG
CCTAACCTATTGGCCCTCAAAAATCATGGAAGGACACACACAGACCCTAAGCGCCATCGC
TGTGGAATCTGTGGCAAAGCCTTTCGGACAGCAGCCCGGCTAGAAGGCCATGGGAGGGTC
CATGCACCTCGGGAGGGACCCTTCTCTTGCCCACATTGCCCTCGCCGCTTTCGTCGCCAA
ATCAGCTTCTTGCAGCACCAGCAACAA---CATAAAGAGGAGTGGACGATGACTAGTACT
GGT---------------------------------------------------------
------------------------------------------------------------
------------------------------------------------------------
------------------------------------------------
>Minke|BACU011953
ATGGAGGACACGCCCACCTCACTCAGCTGCTCTGACTGTCAGCGCCACTTTCCTAGCCTC
CCAGAACTGTCACGGCACCGAGAACTGCTCCAT---CCATCTTCCAACCAGGACAGTGAG
GAGGCTGACAGCATCCCTCGGCCCTACCGCTGTCAGCAGTGTGGGCGGGGCTATCGTCAC
CCAGGGAGCCTGGTCAACCACCGCCGGACCCACGAGACTGGCCTTTTCCCCTGTACCACC
TGTGGCAAGGACTTCACGAATCCCATGGCCCTCAAGAGCCACATGAGGACTCATGCTCCT
GAAGGCCGCCGGCGGCGCAGGCCTCCGCGCCCCAAGGAAGCCACTCCATGCCTCCAGGGG
GAGACAGTGTCCAGTGACTCCTGGGGCCAGAGGCTTGGCCCTGGGGAAGGCTGGGAAAAC
CAGAAGAAACATACTGAAGAGACATCT---------------------------------
GGCTGTGAATCTGGGCCAGACTCTAGGGCAGCTCTGGGCACTTGGGAAGATCCACCCACC
AGACAAAGAGAAGGCTGGGAAAGCCAGCCAGATCCTGAGGAGGGCACAGAGGGCTGGGGG
CCCACCACCAACTCTGCCGGAGACCCACCGCTCCCCACCCCGGCCAGCAGTCTCCTTAGC
AATTTGGAACAGTATTTGGCTGAATCAGTAGTGAATTTCACAGCGGGCGAGGAGCCCGCC
CAGTCCCCTCCTGCTGAGGAT---GAGCGGCGGTACAAATGCAGTCAATGTGGCAAAACC
TACAAGCATGCTGGGAGCCTCACCAACCACCGCCAGAGCCACAACCTGGGCGTCTACCCT
TGTGCCATCTGCTTCAAGGAGTTCTCTAACCTCATGGCTCTGAAGAATCACTCCCGACTC
CATGCCCAGTATCGGCCTTACCAGTGTCCCCACTGCCCCCGCGCCTTCCGGCTCCCCCGA
GAGCTGCTGGAACATCAGCAATCCCATGAGGGTGAAAGTCAGGAGCGGCTGTGGGAAGAG
AAAGGGATGCCCACCACCAATGGGCATGCAGATGAGAGCAGCCGGGAA------CAGCTC
CCTGGTACACAGATGCTGAATGGCTCTGGGGAGCTGAGCACCTCTGGGGAG---------
------CTGGAAGATAGCAGCCTGGAGGAGTACCGGCCATTCCACTGTGGGGACTGTGGC
CGTACCTACCGCCATGCTGGGAGCCTCATCAACCATCGCAAGAGCCACCAGACAGGTGTC
TACCCCTGCTCCATCTGTTCCAAGCAGCTGTTCAACGCAGCTGCCCTCAAAAACCACGTG
CGGGCACATCACAGACCCCGGCAAGGAGCCGGAGAGGATGGGCAGCCATCAGTACTGCCA
GCTCCCCTGCCGCTGGCT---------------------GAGACCACCCACAAAGAGAAG
GAGGTC---------CCCGCCGCCACCCTGGACCACCGCCCCTATAAGTGCAATGAGTGT
GGTCGGGCTTACCGGCACCGGGGGAGCCTGGTGAACCACCGCCATAGCCATCGGACAGGA
GAGTACCAGTGCTCACTCTGTCCCCGCAAGTACCCCAACCTCATGGCCCTGCGCAACCAC
GTGCGGGTACACTGCAAGGCTGCTCGCCGCAGCACAGGCCCAGGGGCCGAGGGTCCCCTC
GGCCGCCGCAAGTTGGAGCTCCCAGCTGACCCAGTGGGAGCAGAGGCAGCCCCC------
---CATTCAGATCAGGGACCTGGGTGCAGACGTGAAGAGGGGGCCACCGATGTCCCGCCA
GCAGCAGATAGGACCGCGCCACAGATATGTAGCCTGGGTGGCATGCTCTTTGAAGACCCT
GAGAGTCTTGAACATCACGGCCGGAGCCATGGGGAAGGGGAG------AACGGC------
------AGGACCGAGACCAGGGTGTCACCTCCTCGGGCGTTTGCCTGCCGAGACTGTGGA
AAGAGCTATCGCCACTCAGGCAGCCTCATCAACCACCGGCAGACCCACCAGACGGGAGAC
TTCAGTTGCGGGGCCTGCGCCAAGCGCTTCCACACCGTGGCCGCCATGAAGAACCACATG
CGCCGCCACAGTCGGCGGCGGAGCAGGCGGCAC---------------------------
---------CGGAGGCGGGCTGGCAGCGCTGGCGGTGGGGGAGAAGCCAAACTCCCGTCA
GGCGGGAGCTGGGCCCCAGAGCTGGTG---------GGAGACGGTGAGGGCCTGAGCCCT
CCCCAAGACCCTTCAAGGCAAAGTCTGAGTGGAGCCGAAGGCAACATGGAAAGTGATGGG
AGCTGTTTGCAGGCTGCAGCTGAAAGGGACAAATGTGGGCTTGAGAGGGATGAGGCCTGT
TTCCAGGGTGATAAAGAGAGCAGCGGCACTGAGGAAGGACTG------GAAAGGAAG---
---------GAGGCCTGTTTCCTTGACAACTTGGACGTCCCAGGCGATGAGGAGAGCAAT
GGGACTCGCTTC---TGTGGTGGCCTCCCTGGGGTGGAGGAAGACCAGAAACCAGCCCCT
GGCCAGCCCAGCTCCCCTTCCCACTCTGCCAGAGCCGCTGCTGGCTGGCAGGCTGAGGTC
TCCCACATGTGTCCTGACTGTGGGCATTCTTTCCCCCACTCCGCTGGCCTGCTGAGCCAC
AGGCCCTGCCACCCACCGGGCATCTATCAGTGCTCCCTCTGCCCGAAGGAGTTTGAGTCC
TTGCCTGCCCTGCGCAGCCACTTCCAGAGCCATGGGCCCGGGGAGGCAGCCTCCGCACAG
CCCTTCCTCTGCTGCCTCTGCGGCATGATCTTCCCTGGGCGGGCTGGCTACAGGCGTCAC
CGGCGCCAGGCTCATGACTCCTATGGTACGACTGAGGGCTCAGAG---GAGGAGGGGGAA
GAGGAAGGAGCAGCA---GGGGCAGCCTCCACCCATAGCCCCCCACTGCAGCTCTCGGAA
GCAGAACTGCTGAATCAGCTGCAGCGGGAGGTGGAGGCGCTGGATGGCGCCGGGTATGGG
CACATCTGTGGCTGCTGTGGTCAGACCTACGATGACCTGGGCAGCCTGGAGCGTCACCAT
CAAAGCCAGAGT---------TCC------GGGAACACCAACGGCGAGGTTCCCAGCCTC
ATTCATCACCCGGGAGAGTCAGGTGATGCCACGGGGATGGTTGCAGATGGC------ACC
TTTGAGGGCACG---GTGACCTCTTTTTCTGGGGAGGGTGGAGACACAAAGTCTGGAGAG
GGAGTAGGTGCCACGCTTGCAGAC---AGCCTTTGCATGCAGGGTGGGGAAAGTTCTCTG
GAGACC------------------------------------------------------
------------------------------------------------------------
------------------------------------------------CAGCCCCGCCCC
TTCCGCTGCAACCAGTGCGGCAAGACCTATCGCCATGGGGGCAGCCTGGTGAACCACCGC
AAGATCCACCAGACCGGAGACTTCATCTGCCCCGTCTGCTGCCGCTGCTACCCCAACCTG
GCTGCCTATCGCAATCATCTGCGAAACCACCCGCGCTGCAAAGGCTCTGAGCCCCAGGTG
GGGCCCGTTCCAGAGGCAGGAGGCAGCGGTGAG---------------------------
------------CCCCAAAACATGGCGGAGGAGGGCCTCGGGCAGGCAGAAGTGGAGAAG
TTCCAGAAGGAACTTAAAGTGGAGCCCCTGGAGGAGGTGGCG---AGGGTGAAGGAA---
GAGGCCTGGGAGGAGACCACTGTGAAGGGGGAGGAAATGGAGCCGAGGTTGGAGACTGCG
GAGAAGGGCTGCCAG---ACTGAAGCCAGCTCCGAGCGGCCCTTCAGCTGCGAGGTGTGC
GGCCGGTCCTACAAGCATGCCGGCAGCCTCATCAATCACCGGCAGAGCCACCAGACCGGC
CACTTTGGCTGCCAGGCCTGCTCCAAAGGCTTCTCAAACCTCATGTCCCTCAAGAACCAC
CGGCGCATCCACGCGGATCCCCGGCGTTTCCGCTGCGCCGAATGTGGGAAGGCCTTCCGC
CTGCAGAAGCAGCTGGCCAGCCACCAGCGGGTCCACGTGGAGCGCGGTGGAGCT------
GGGGGCTCCCGCAAG---------------------CTG---CCCCGGGAAGATCGGCCC
TTTCGCTGTGGGCAGTGTGGGCGGACCTACCGCCACGCCGGCAGCCTCCTGAACCACAGG
CGTAGCCATGAG------ACGGGCCAGTAT------AGCTGTCCCGCCTGCCCCAAGACC
TACTCCAACCGCATGGCCCTGAAGGACCACCAGAGGCTGCACTCGGAGAGCCGGCGGCGC
CGAGCTGGGCGGTCC------CGGCGGGCAGCTGTGCGCTGCGCCCTCTGCGGCCGGGGC
TTCCCTGGCCGGGGATCTCTGGAGCGGCACCTGCGAGAGCATGAGGAGGAGGCCAGAGGG
------------GGTCAGGGAGGCCCAAACGGCACCGAGGGCGGTGAGGGGAACCTGGTC
GATGACCAGGGACTAGAGGGCAGGTGGTGCGGTACTGAGTCGGTATCCCCGCTGGAGGCT
---GGAGTCATGAGGCCAGCG---------GAGCAGAGTCAGAGCCCCCTCAAGGCATCA
---------GGTTTAGAAGGCACAGAGCCAATGTCCTGGGGCACGGGGAAAGCAGATGGG
TGGCAAGGAGACAGAGGACCGGTGAATCATGATGGAGATTGGGTTCCTGGGGGTCACGTA
CCGACCAAGCCGGAAGACGAGGCAGGGGACAGTGTCCCCAGGAGTCCTTGCCACCTTGGC
AACAGCCAGCCCAATGGACCTAGTCTGATTCCCGTGGATAGCTGGAACAATGGAGACAGC
AGCCCTCAGCTTCAGCCGGAGAGC------------------------------------
------------------------------------------------------------
------------------------------------------------------------
------------------------------------------------------------
------------------------------------------------------------
------------------------------------------------------------
------------------------------------------------------------
------------------------------------------------------------
------------------------------------------------------------
------------------------------------------------------------
------------------------------------------------CACTCCTTTTCC
CGCAGCCCTTGTGGCAAGACCTCCTGCCAGTCGGAAGGGCCCTTGAAACACCACAACACC
CACAAGACAGACCGTCACTATTGCCTGCTCTGCTCCAAGGAGTTCTTGAATCCTGTGGCC
ACCAAGAGCCAGAGCCACAACCACATAGCTGCCCAGACCTTTGCCTGCCCTGACTGTGGC
AAGGCCTTTCGGTCCCACCATGAACTTGCCAGCCACCTGCAGACTCATGCCAGGGGCCTC
AGTCAGGTGTCGCCCCAGATGGAG---GCCAGAGGTCCCAAAGCTGGGGCTGTGGAGGAT
------GAGGTGGATCTCCCT------GGTCAAGTCCAGAAGGCCCCATCAGAACCCCCC
AGGGCCCCAGGAGAG---------------------------------------------
---AATGCCGGGAGAGCTAATGGAGGCCAAGGCGTC------------------------
------------------------------------------------------------
------------------------------------------------------------
------------------------------AGGACCCACACGGACCCCAAGCGCCACCGC
TGCAGCGTCTGTGGCAAGGCCTTCCGGACAGCTGCCCGGCTGGAGGGCCACGGGCGTGTC
CACGCACCCCGGGAGGGGCCCTTCACCTGCCCCCACTGTCCCCGCCACTTCCGCCGCCGC
ATCAGCTTCCTGCAGCACCAGCAGCAG---CACCAGGAGGAGTGGGCAGTGGCCAGCTCT
GGA---------------------------------------------------------
---------------------------------------------------ACCCCAAAG
GCACCAGCGGCGGGCAGAGGGGACTTGTCATTGCCCCCTCCACCCACCCCCACGACCCCA
CTCCTGGACCCTTCACCCCAGTGGCCTGCAGACCTCAGCTTCTCCCTC
>Orangutan|ENSPPYG00000007304|ENSPPYT00000008591
ATGGAGGACACACCCCCCTCACTCAGCTGTTCTGACTGTCAGCGCCACTTTCCCAGCCTC
CCAGAGCTCTCTCGGCACCGAGAACTGCTCCAT---CCATCTCCCAACCAGGACAGTGAG
GAGGCTGACAACATCCCTCGGCCCTACCGTTGTCAGCAGTGTGGGCGGGGCTACCGTCAC
CCCGGGAGCCTGGTTAACCATCGTCGGACCCACGAGACTGGCCTTTTCCCCTGTACCACC
TGTGGCAAGGACTTCTGTAATCCCATGGCTCTCAAGAGCCATATGAGGACTCATGCTCCT
GAGGGCCGCCGCAGGCACAGGCCCCCACGCCCCAAGGAAGCCACTCCATGCCTCCAGGGT
GAGACGGTGTCCACTGACTCCTGGGGCCAAAGGCTTGGCTCTAGTGAAGGCTGGGAAAAC
CAGACAAAACATACAGAAGAGACACCT---------------------------------
AACTGTGAATCTGTACCTGATCCCAGGGCAGCTTCGGGTACATGGGAAGATCTGCCCACC
AGACAAAGAGAAGGCTTGGCAAGCCACCCAGGTCCTGAGGATGGTGCAGACGGCTGGGGA
CCCTCCACTAACTCTGCCAGAGCCCCTCCTCTCCCCATCCCAGCCAGCAGCCTCCTTAGC
AACTTGGAACAGTATCTGGCTGAATCAGTAGTGAACTTCACAGGGGGCCAGGAGCCCACC
CAGTCCCCTCCTGCCGAGGAG---GAGCGGCGGTACAAATGTAGTCAGTGTGGCAAGACC
TACAAGCACGCCGGGAGCCTCACCAACCACCGCCAGAGCCACACGCTGGGCATCTACCCC
TGTGCCGTCTGTTTCAAGGAGTTCTCTAACCTCATGGCTCTGAAGAACCACTCTCGACTG
CATGCCCAGTATCGGCCTTACCACTGTCCCCACTGCCCCCGTGCCTTCCGGCTCCCCCGG
GAGCTGCTGGAACACCAGCAGTCCCATGAGGGTGAAAGGCAGGAGCCACCCTGGGAGGAG
AAAGGGATACCCACCACCAATGGGCACACAGATGAGAGCAGCCAGGAC------CGGCTC
CCCAGTGCACAGATGCTGAATGGCTCTGCGGAGCTCAGCACCTCTGGGGAG---------
------CTGGAGGACAGTGGCCTGGAGGAATACCGGCCTTTCCGCTGTGGGGACTGTGGC
CGTACTTACCGCCATGCTGGGAGCCTCATCAACCATCGAAAGAGCCACCAGACAGGTGTC
TACCCCTGCTCACTCTGTTCTAAGCAGCTGTTCAATGCGGCTGCCCTCAAAAACCATGTG
CGGGCTCATCACAGGCCCAGGCAAGGAGTTGGGGAAAATGGGCAGCCATCAGTCCCACCA
GCTCCCTTGCTGCTGGCT---------------------GAGACCACCCACAAAGAGGAA
GAGGAC---------CCCACCACCACCCTGGACCATCGGCCATATAAGTGCAGTGAGTGT
GGTCGTGCTTACCGCCACCGGGGGAGCCTGGTGAACCATCGCCACAGCCATCGGACTGGA
GAGTACCAGTGCTCACTCTGTCCCCGCAAGTACCCCAATCTCATGGCCCTGCGCAACCAT
GTGCGGGTACATTGCAAGGCTGCTCGCCGAAGTGCAGACATCGGGGCTGAGGGTGCCCCC
AGCCACCTCAAAGTAGAACTCCCGCCTGACCCAGTGGAGGCAGAGGCAGCCCCA------
---CACACAGATCAGGACCATGTGTGCAAACATGAAGAGGAGGCCACAGACATCACCCCA
GCAGCAGACAGCACAGCAGCACATATCTGTAGCATCTGTGGGCTGCTCTTTGAAGACCCT
GAGAGCCTTGAACATCATGGCCTGACTCATGGGGCAGGGGAAAAGGAAAATAGC------
------AGGACAGAGACCACAGTGTCACCTCCTAGGGCCTTCGCCTGCCGAGACTGTGGA
AAGAGCTATCGCCACTCCGGCAGCCTTATCAACCACAGGCAGACCCACCAGACAGGAGAC
TTCAGTTGTGGGGCCTGTGCCAAGCACTTCCACACCATGGCTGCCATGAAGAACCACTTG
CGCCGGCACAGTCGGCGGCGGAGCAGGCGGCAT---------------------------
---------CGGAAGCGGGCTGGTGGTGCCAGTGGTGGGGGAGAAGCCAAACTCTTGGCA
GCGGAGAGCTGGACCCGGGAGCTA------------GAAGACAATGAAGGCCTGGAGTCT
CCCCAAGACCCTTCAGGGGAAAGTCCTCACGGGGCTGAAGGCAACCTGGAAAGTGATGGG
GACTGTTTGCAGGCTGAATCTGAAGGGCACAAATGTGGGCTTCAGAGAGATGAGACCCAT
TTCCAGGGTGATAAAGAGAGCGGAGGCACTGGGGAAGGACTG------GAAAGGAAG---
---------GATGCCAATTTACTTGACAACTTGGACATCCCG---GGTGAGGAAGGTGGT
GGGACTCGCTTC---TGTGATGGCCTCACTGGGGTGGATGAAGACCAGAAGCCAGCCACT
GGCCAACCCAACTCCTCTTCCCACTCTGCCAACGCTGTCACTGGCTGGCAGGCTGGGGCC
GCTCACACATGCTCTGACTGTGGGCATTCTTTCCCCCATGCCACTGGCCTGCTGAGCCAC
AGGCCCTGCCACCCACCAGGCATCTATCAGTGCTCCCTCTGCCCGAAGGAGTTTGACTCT
CTGCCTGCCCTCCGCAGCCACTTCCAGAACCATAGGCCTGGGGAGGCGACCTCAGCACAG
CCTTTCCTCTGCTGCCTCTGCGGCATGATCTTCCCCGGGCGGGCTGGCTACAGGCTTCAC
CGGCGCCAGGCCCACAGCTCCTCTGGCATGACTGAGGGCTCAGAG---GAGGAGGGGGAA
GAGGAAGGAGTGGCA---GAGGCAGCACCTGCACGCAGTCCGCCACTGCAGCTCTCGGAA
GCAGAGCTGCTGAATCAGCTGCAGCGGGAGGTGGAAGCGCTGGACAGTGCAGGGTATGGG
CACATCTGTGGCTGCTGCGGTCAGACCTACGATGACCTGGGAAGCCTGGAGCGTCACCAC
CAAAGTCAGAGT---------TCC------GGGACTACTGCAGACAAGGCTCCCAGC---
------CCCTTGGGAGTGGCAGGTGATGCCACGGAGATGGTCGTGGACAGT------GTC
TTGGAGGACACA---GTGAATTCTGTCTCTGGAGAGGGTGGAGATGCCAAGTCTCAAGAG
GGAGCAGGCACCCCCTTGGGAGAC---GGCCTCTGCATCCAGGGTGGGGAAAGTTTGCTG
GAGGCT------------------------------------------------------
------------------------------------------------------------
------------------------------------------------CAGCCCCGCCCC
TTCCGCTGCAACCAGTGTGGCAAGACCTATCGCCATGGGGGCAGCCTGGTGAACCACCGC
AAGATCCACCAGACTGGAGACTTTCTCTGCCCTGTCTGCTCCCGCTGCTACCCCAACCTG
GCTGCCTACCGTAATCATCTGCGGAACCACCCTCGCTGCAAAGGCTCTGAGCCCCAGGTT
GGGCCCATCCCAGAGGCAGCAGGTAGCAGTGAGCCGCAGGTTGGGCCCATCCCAGAAGGA
GGCAGCAGCAAGCGCCAGCACATGGCAGAGGAGGGGCCGGGGCAAGCAGAAGTCGAGAAG
CTCCAGGAAGAACTTAAAGTGGAGCCCCTGGAGGAAGTGGCC---AGGGTGAAAGAA---
GAGGTGTGGGAGGAGACCACTGTGAAGGGGGAGGAGATAGAGCCCAGGCTGGAGACCGCC
GAGAAGGGCTGCCAG---ACTGAAGCCAGCTCTGAGCGGCCCTTCAGCTGCGAGGTGTGT
GGCCGATCCTACAAGCACGCCGGCAGCCTCATCAACCACCGGCAGAGCCACCAGACCGGC
CACTTTGGCTGTCAGGCCTGCTCCAAGGGCTTCTCAAACCTCATGTCCCTCAAGAACCAC
CGGCGCATCCATGCAGATCCCCGACGTTTCCGCTGCAGCGAGTGTGGGAAGGCCTTCCGC
CTGCGGAAACAGCTGGCCAGCCACCAGCGGGTCCACGTGGAGCGGCGTGGGGGT------
GGGGGCACCCGAAAG---------------------GCG---ACTCGGGAAGATCGGCCC
TTCCGCTGTGGGCAGTGCGGGCGGACCTATCGCCACGCCGGCAGCCTCCTGAACCACCGG
CGCAGCCACGAG------ACGGGCCAGTAC------AGCTGCCCCACCTGCCCCAAGACC
TACTCCAACCGCATGGCCCTGAAGGACCACCAGAGGCTGCACTCAGAGAATCGGCGGCGA
CGGGCTGGACGGTCC------AGGCGCGCAGCTGTGCGTTGCGCCCTCTGTGGCCGCGGC
TTCCCTGGCCGGGGATCTTTGGAGCGGCACCTGCGGGAGCATGAGGAGGAGACAGAAAGG
GAGCCAGCCAATGGCCAGGGAGGCCTGGATGGCACAGCGGCCAGTGAGGCGAACCTGGCT
GGCAGCCAGGGACTAGAGGCCCAATTGGGTGGTGCTGAGCCAGTACTCCACCTGGAGGAT
---GGAGTCCCGAGGCCAGGG---------GAGCGCAGTCAGAGCCCCATCAGGGCAGCA
---------AGCTCAGAAGCCCCAGAGCCACTGTCCTGGGGCGCAGGGAAGGCAGGTGGG
TGGCCAGTATGTGGGGGACTGGGGAATCATAGTGGAGGCTGGGTTCCTCAG------TTC
CTGACCAGGTCAGAG---GAGCCAGAGGACAGTGTCCACAGGAGTCCTTGCCACGCTGGT
GACTGCCAGCTCAATGGACCTACTCTGAGTCACATGGATAGCTGGGACAACAGAGACAAC
AGCTCTCAGCTGCAGCCAGGGAGC------------------------------------
------------------------------------------------------------
------------------------------------------------------------
------------------------------------------------------------
------------------------------------------------------------
------------------------------------------------------------
------------------------------------------------------------
------------------------------------------------------------
------------------------------------------------------------
------------------------------------------------------------
------------------------------------------------CACTCCTCCTCT
TGCAGCCAGTGTGGCAAGACTTACTGCCAGTCGGGCAGCCTCTTGAAC---CACAACACC
CACAAGACAGACCGACACTATTGCCTGCTCTGCTCCAAGGAGTTCTTGAATCCTGTGGCC
ACAAAGAGCCACAGCCACAACCACATAGATGCCCAGAACTTTGCCTGTCCTGACTGTGGC
AAGGCCTTTGAGTCCCACCAGGAACTGGCCAGCCACCTGCAGGCTCATGCCCAGGGCCAC
AGCCAGGTGCCACCCCAGATGGAAGAGGCCAAAGATCCCAAAGCTGGGACTGGGGAGGAC
------CAGGTGGTTCTCCCTGGTCAAGGGAAAGCCCAGGAGGCCCCATCAGAAACCCCC
AGAGGCCCAGGAGAG---------------------------------------------
---AGTGTGGAGAGAGCCAGGGGAGAACAAGCGGTGACGTCCATGGCGGCTGAGGACAAG
GAGCGGCCCTTCCGCTGCGCCCAGTGCGGGCGCTCCTACCGCCACGCCGGCAGCCTGCTG
AACCACCAGAAGGCCCACACCACAGGGTTGTACCCCTGCTCCCTCTGTCCCAAACTTCTC
CCTAACCTGCTGTCTCTTAAGAACCACAGCAGGACCCACACGGACCCCAAGCGCCACTGC
TGCAGCATCTGTGGCAAGGCCTTCCGGACAGCTGCCCGGCTGGAGGGCCACGGGCGGGTC
CACGCACCCCGGGAGGGGCCTTTCACCTGCCCCCATTGTCCCCGCCACTTCCGCCGCCGA
ATCAGCTTCGTGCAGCACCAGCAGCAG---CACCAGGAGGAGTGGACAGTGGCCGGCTCT
GGA---------------------------------------------------------
---------------------------------------------------GCCCCAGTG
GCACCAGCGACGGGCAGAGGGGACTTGCCATTGCCCCCTCCACCCACCCCCACGACCCCA
CTCCTGGATCCTTCACCCCAGTGGCCTGCAGACCTCAGCTTCTCCCTC
>Elephant|ENSLAFG00000032716|ENSLAFT00000035941
------------------------------------------------------------
------------------------------------------------------------
---------------CCCAGGCCCTACCGCTGTCAGCAGTGTGGGCGGGGCTACCGTCAT
CCCGGGAGCCTGGTCAACCACCGCCGCACCCACGAGACTGGCCTTTTCCCCTGTACCACC
TGTGGCAAGGACTTCACCAATCCCATGGCCCTCAAAAGCCACATGAGGACTCATGCTCCT
------------------------------------------------------------
------------------------------------------------------------
------------------------------------------------------------
------------------------------------------------------------
------------------------------------------------------------
------------------------------------------------------------
------------------------------------------------------------
---------------GAGGAG---GAACGGCGGTACAAGTGCAGCCAATGTGGGAAGACC
TACAAGCATGCTGGAAGCCTCACCAACCACCGTCAGAGCCACACCCTGGGCATCTATCCT
TGTGCTATCTGCTTCAAGGAGTTCTCTAACCTGATGGCTCTGAAGAACCACTCCCGGCTC
CATGCCCAGTATCGGCCTTACCGGTGTCCCCACTGCCCCCGTGCCTTCCGGCTCCCCCGG
GAGCTGCTGGAACACCAGCAGTCCCATGAGGGCGAA------GAA---------------
------------------------------------------------------------
------------------------------------------------------------
------------------------------TACCGGCCATTCCGCTGCGAGGATTGTGGA
CGCACTTACCGCCACGCTGGGAGCCTCATCAACCATCGCAAGAGCCACCAGACA------
------------------------------------------------------------
------------------------------------------------------------
------------------------------------------------------------
---------------------------------GATCGCCCCTATAAGTGCAATGAGTGT
GGTCGAGCCTACCGCCACCGGGGGAGCCTGGTGAACCACCGCCACACTCACCGGACAGGC
------------------------------------------------------------
------------------------------------------------------------
------------------------------------------------------------
------------------------------------------------------------
------------------------------------------------------------
------------------------------------------------------------
------------------------------------------------------------
------------------------------------------------------------
------------------------------------------------------------
------------------------------------------------------------
------------------------------------------------------------
------------------------------------------------------------
------------------------------------------------------------
------------------------------------------------------------
---------------------------------------------------------ACA
GGTGGGGCA---------------------------------------------------
------------------------------------------------------------
------------------------------------------------------------
------------------------------------------------------------
------------CCACCA------------------------------------------
------------------------------------------------------------
------------------------------------------------------------
------------------------------------------------------------
------------------------------------------------------------
------------------------------------------------------------
CAGATCTGTAGTGTCTGTGGGCTGCTCTTTGAAGACCCTGAGAGCCTTGACCATCATGGC
CGGACCCATGGC---------TCT------------------------------------
------------------------------------------------------------
------------------------------------------------------------
------------------------------------------------------------
------------------------------------------------------------
------------------------------------------------------------
------------------------------------------------------------
------------------------------------------------------------
------------------------------------------------------------
------------------------------------------------------------
------------------------------------------------------------
------------------------------------------------------------
------------------------------------------------------------
------------------------------------------------------------
---------------------------------GAGCGGCCCTTCAGCTGCGAGGTGTGT
GGTCGGTCATACAAGCACGCAGGCAGCCTCATCAATCACCGGCAGAGCCATCAGACCGGC
CACTTCGGCTGCCAGGCCTGCTCCAAGGGCTTCTCCAACCTTATGTCCCTCAAGAACCAT
CGGCGCATCCATGCGGATCCCCGGCGTTTCCGGTGCGGCGAGTGTGGGAAGGCCTTCCGC
CTGCGGAAACAGCTGGCCAGCCACCAGCGAGTCCACGTTGAGCGGCGTGGGGGT------
GGGGGCTCCCGAAAA---------------------CTG---ACTCGGGAAGATCGGCCC
TTCCCGTGTGGGCAGTGTGGGCGGACCTACCGCCACGCCGGGAGCCTCCTGAATCACCGG
CGCAGCCATGAG------ACAGACGAGTCATGGGACAGTGTCCCCAGGAGCCCT------
------------------------------------------------------------
------------------------------------------------------------
------------------------------------------------------------
------------------------------------------------------------
------------------------------------------------------------
------------------------------------------------------------
------------------------------------------------------------
------------------------------------------------------------
------------------------------------------------------------
------------------------------------------------------------
------------------------------------------------------------
---------------TGCCACCTT------------------------------------
------------------------------------------------------------
------------------------------------------------------------
------------------------------------------------------------
------------------------------------------------------------
------------------------------------------------------------
------------GGCAACAGCAAGCCCAGTGAACCTATCCCACCAAGAACTAGCCAGCCA
CCTGCAAACTCATGCCAGGGGCCTCAGTCAGGTGCCACTCCAGATGGAGGAGGCCAGGGA
---TCCCAAAGCTGGGACTACAGAGAACCAGAACCC------------------------
------------------------------------------------------------
------------------------------------------------------------
------------------------------------------------------------
------------------------------------------------------------
---------------TCTAGG---------------------------------------
------GCTCCA------------------------------------------------
---------------------------GGA------------------------------
------------GAG---------------------------------------------
---AACGCTGGGAGAGCTAGTAGAGGGCAAGGAGTAAAGTCCACAGGGGCTGAAGATGAA
GAGCGGCCCTTCCGCTGTGCCCAGTGTGGGCGTTCCTACCGCCACGCTGGTAGCCTGCTG
AACCACCAGAAGGCCCACACCACTGGACTCTATCCCTGCTCCCTCTGCCCCAAGCTTCTG
CCCAACCTACTGTCCCTCAAGAACCATGGCAGGACCCATACGGACCCCAAGCGCCACCGC
TGCAGCATCTGTGGCAAGGCTTTCCGGACAGCTGCCCGGCTGGAGGGCCATGGGCGGGTC
CAT---------------------------------------------------------
------------------------------------------------------------
------------------------------------------------------------
------------------------------------------------------------
------------------------------------------------------------
------------------------------------------------
>Human|ENSG00000167395|ENST00000300850
ATGGAGGACACACCCCCCTCACTCAGCTGCTCCGACTGTCAGCGCCACTTTCCCAGCCTC
CCAGAGCTCTCTCGGCACCGAGAACTGCTCCAT---CCATCTCCCAACCAGGACAGTGAG
GAGGCTGACAGCATCCCTCGGCCCTACCGTTGTCAGCAGTGTGGGCGGGGCTACCGTCAC
CCCGGGAGCCTGGTTAACCATCGTCGGACCCACGAGACTGGCCTTTTCCCCTGTACCACC
TGTGGCAAGGACTTCTCCAATCCCATGGCTCTCAAGAGCCATATGAGGACACATGCTCCT
GAGGGCCGCCGCAGGCACAGGCCCCCACGCCCCAAGGAAGCCACTCCACACCTCCAGGGT
GAGACGGTGTCCACTGACTCCTGGGGCCAAAGGCTTGGCTCTAGTGAAGGCTGGGAAAAC
CAGACAAAACATACAGAAGAGACACCT---------------------------------
GACTGTGAATCTGTACCTGACCCCAGGGCAGCTTCGGGTACGTGGGAAGATCTGCCCACC
AGACAAAGAGAAGGCTTGGCAAGCCACCCAGGTCCTGAGGATGGTGCAGACGGCTGGGGA
CCCTCCACTAACTCTGCCAGAGCCCCTCCTCTCCCCATCCCAGCCAGCAGCCTTCTTAGC
AACTTGGAACAGTATCTGGCTGAATCAGTAGTGAACTTCACAGGGGGCCAGGAGCCCACC
CAGTCCCCTCCTGCTGAGGAG---GAGCGGCGGTACAAATGTAGTCAGTGTGGCAAGACC
TACAAGCACGCCGGGAGCCTCACCAACCACCGCCAGAGCCACACGCTGGGCATCTACCCC
TGTGCCATCTGTTTCAAGGAGTTCTCTAACCTCATGGCTCTGAAGAACCACTCTCGACTG
CATGCCCAGTATCGGCCTTACCACTGTCCCCACTGCCCCCGTGTCTTCCGGCTCCCCCGG
GAGCTGCTGGAACACCAGCAGTCCCATGAGGGTGAAAGGCAGGAGCCACGCTGGGAGGAG
AAAGGGATGCCCACCACCAATGGGCACACAGATGAGAGCAGCCAGGAC------CAGCTC
CCCAGTGCACAGATGCTGAATGGCTCTGCGGAGCTCAGCACCTCTGGGGAG---------
------CTGGAGGACAGTGGCCTGGAGGAATACCGGCCTTTCCGCTGTGGGGACTGTGGC
CGTACTTACCGCCATGCTGGGAGCCTCATCAACCATCGAAAGAGCCACCAGACAGGTGTC
TACCCCTGCTCACTCTGTTCTAAGCAGCTGTTCAATGCGGCTGCCCTCAAAAACCATGTG
CGGGCTCATCACAGGCCCAGGCAAGGAGTTGGGGAAAATGGGCAGCCATCAGTCCCACCA
GCTCCCCTGCTGCTGGCT---------------------GAGACCACCCACAAAGAGGAA
GAGGAC---------CCCACCACCACCCTGGACCATCGGCCCTATAAGTGCAGTGAGTGT
GGTCGTGCTTACCGCCACCGGGGGAGCCTGGTGAACCATCGCCACAGCCATCGGACTGGA
GAGTACCAGTGCTCACTCTGTCCCCGCAAGTACCCCAATCTCATGGCCCTGCGCAACCAC
GTGCGGGTACATTGCAAGGCTGCTCGCCGAAGTGCAGACATCGGGGCTGAGGGTGCCCCC
AGCCACCTCAAGGTAGAACTCCCGCCTGACCCAGTGGAGGCAGAGGCAGCCCCG------
---CACACAGATCAGGACCATGTGTGCAAACATGAAGAAGAGGCCACGGACATCACCCCA
GCAGCAGACAAGACAGCAGCACATATCTGTAGCATCTGTGGGCTGCTCTTTGAAGACGCT
GAGAGCCTTGAACGTCATGGCCTGACTCATGGGGCAGGGGAAAAGGAAAATAGC------
------AGAACAGAGACCACAATGTCACCTCCTAGGGCCTTTGCCTGCCGAGACTGTGGA
AAGAGCTATCGCCACTCAGGCAGCCTTATCAACCACAGGCAGACCCACCAGACAGGAGAC
TTCAGTTGTGGGGCCTGTGCCAAGCACTTCCACACCATGGCTGCCATGAAGAACCACTTG
CGCCGGCACAGTCGGCGGCGGAGCAGGCGGCAT---------------------------
---------CGGAAGCGGGCTGGCGGTGCCAGCGGTGGGAGAGAAGCCAAACTCCTGGCA
GCGGAGAGCTGGACCCGGGAGCTA------------GAAGACAATGAAGGCCTGGAGTCT
CCCCAAGACCCTTCAGGGGAAAGTCCTCATGGGGCTGAAGGCAACCTGGAAAGTGATGGG
GACTGTTTGCAGGCTGAATCTGAAGGGGACAAATGTGGGCTTGAGAGGGATGAGACCCAT
TTCCAGGGTGATAAAGAGAGCGGAGGCACTGGGGAAGGACTG------GAAAGGAAG---
---------GATGCCAGTTTACTTGACAACTTGGACATCCCA---GGTGAGGAAGGTGGT
GGCACTCACTTC---TGCGATAGCCTCACTGGGGTGGATGAAGACCAGAAGCCAGCCACT
GGCCAACCCAACTCCTCTTCCCACTCTGCCAATGCTGTCACTGGCTGGCAGGCTGGGGCC
GCTCACACATGCTCTGACTGTGGGCATTCTTTCCCCCATGCCACTGGCCTGCTGAGCCAC
AGGCCCTGCCACCCACCAGGCATCTATCAGTGCTCCCTCTGCCCGAAGGAGTTTGACTCT
CTGCCTGCCCTCCGCAGCCACTTCCAGAACCATAGGCCTGGGGAGGCGACCTCAGCACAG
CCTTTCCTCTGCTGCCTCTGTGGCATGATCTTCCCTGGGCGGGCTGGCTACAGGCTTCAC
CGGCGCCAGGCCCACAGCTCCTCTGGCATGACTGAGGGCTCAGAG---GAGGAGGGGGAA
GAGGAAGGAGTGGCA---GAGGCAGCCCCTGCACGCAGTCCACCACTGCAGCTCTCGGAA
GCAGAGCTGCTGAATCAGCTGCAGCGGGAGGTGGAAGCGCTGGACAGTGCAGGGTATGGG
CACATCTGTGGCTGCTGTGGTCAGACCTACGATGACCTGGGGAGCCTGGAGCGTCACCAC
CAAAGTCAGAGT---------TCT------GGGACTACTGCAGACAAGGCTCCCAGC---
------CCCTTGGGAGTGGCAGGTGATGCCATGGAGATGGTCGTGGACAGT------GTC
TTGGAGGACATA---GTGAATTCTGTCTCTGGAGAGGGTGGAGATGCCAAGTCTCAAGAG
GGAGCAGGCACCCCCTTGGGAGAC---AGCCTCTGCATCCAGGGTGGGGAAAGTTTGTTG
GAGGCT------------------------------------------------------
------------------------------------------------------------
------------------------------------------------CAGCCCCGCCCC
TTCCGCTGCAACCAGTGTGGCAAGACCTATCGCCATGGGGGCAGCCTGGTGAACCACCGC
AAGATCCACCAGACTGGAGACTTTCTCTGCCCTGTCTGCTCCCGCTGCTACCCCAACCTG
GCTGCCTACCGTAATCATCTGCGGAACCACCCTCGCTGCAAAGGCTCTGAGCCCCAGGTT
GGGCCCATCCCAGAGGCAGCAGGTAGCAGTGAGCTGCAGGTTGGGCCCATCCCAGAAGGA
GGCAGCAACAAGCCCCAGCACATGGCAGAGGAGGGGCCGGGGCAAGCAGAAGTCGAGAAG
CTCCAGGAAGAACTTAAAGTGGAGCCCCTGGAGGAAGTGGCC---AGGGTGAAAGAA---
GAGGTGTGGGAGGAGACCACTGTGAAGGGGGAGGAGATAGAGCCCAGGCTGGAGACTGCC
GAGAAGGGCTGCCAG---ACTGAAGCCAGCTCTGAGCGGCCCTTCAGCTGCGAGGTGTGT
GGCCGATCCTACAAGCACGCCGGCAGCCTCATCAACCACCGGCAGAGCCACCAGACCGGC
CACTTTGGCTGTCAGGCCTGCTCCAAGGGCTTCTCAAACCTCATGTCCCTCAAGAACCAC
CGGCGCATCCATGCAGATCCCCGACGTTTCCGCTGCAGCGAGTGTGGGAAGGCCTTCCGC
CTGCGGAAACAGCTGGCCAGCCACCAGCGGGTCCACATGGAACGGCGTGGGGGT------
GGGGGCACCCGAAAG---------------------GCG---ACTCGGGAAGATCGGCCC
TTCCGCTGTGGGCAGTGCGGGCGGACCTATCGCCACGCCGGCAGCCTCCTGAACCACCGG
CGCAGCCACGAG------ACGGGCCAGTAC------AGCTGCCCCACCTGCCCCAAGACC
TACTCCAACCGCATGGCCCTGAAGGACCACCAGAGGCTGCACTCAGAGAATCGGCGGCGA
CGGGCTGGACGGTCC------AGGCGCACAGCTGTGCGTTGCGCCCTCTGTGGCCGCAGC
TTCCCTGGCCGGGGATCTTTGGAGCGGCACCTGCGGGAGCAT---GAGGAGACAGAAAGG
GAGCCAGCCAATGGCCAGGGAGGCCTGGATGGCACAGCGGCCAGTGAGGCGAACCTGACT
GGCAGCCAGGGACTAGAGACCCAATTGGGTGGTGCTGAGCCAGTACCCCACTTGGAGGAT
---GGAGTCCCAAGGCCAGGG---------GAGCGCAGTCAGAGCCCCATCAGGGCAGCA
---------AGCTCAGAAGCCCCAGAGCCACTGTCCTGGGGTGCAGGGAAGGCAGGTGGG
TGGCCGGTAGGTGGGGGACTGGGGAATCATAGTGGAGGCTGGGTTCCTCAG------TTC
CTAACTAGGTCAGAG---GAGCCAGAGGACAGTGTCCACAGGAGTCCTTGCCACGCTGGT
GACTGCCAGCTCAATGGACCTACTCTGAGTCACATGGATAGCTGGGACAACAGAGACAAC
AGCTCTCAGCTGCAGCCAGGGAGC------------------------------------
------------------------------------------------------------
------------------------------------------------------------
------------------------------------------------------------
------------------------------------------------------------
------------------------------------------------------------
------------------------------------------------------------
------------------------------------------------------------
------------------------------------------------------------
------------------------------------------------------------
------------------------------------------------CACTCC---TCT
TGCAGCCAGTGTGGCAAGACTTACTGCCAGTCAGGCAGCCTCTTGAAC---CACAACACC
AACAAGACAGACCGACACTATTGCCTGCTCTGCTCCAAGGAGTTCTTAAATCCTGTGGCC
ACAAAGAGCCACAGCCACAACCACATAGACGCCCAGACCTTTGCCTGTCCTGACTGTGGC
AAAGCCTTTGAGTCCCACCAGGAACTGGCCAGCCACCTGCAGGCTCATGCCCGGGGCCAC
AGCCAGGTGCCAGCCCAGATGGAGGAGGCCAGAGATCCCAAAGCCGGGACTGGGGAGGAC
------CAGGTGGTTCTCCCTGGTCAAGGGAAAGCCCAGGAGGCCCCATCAGAAACCCCC
AGAGGCCCAGGAGAG---------------------------------------------
---AGTGTGGAGAGAGCCAGGGGAGGACAAGCGGTGACGTCCATGGCGGCTGAGGACAAG
GAGCGGCCCTTCCGCTGCACCCAGTGCGGGCGCTCCTACCGCCATGCTGGCAGCCTGCTG
AACCACCAGAAGGCCCACACCACAGGGTTGTACCCGTGCTCCCTCTGTCCCAAACTTCTC
CCTAACCTGCTGTCTCTTAAGAACCACAGCAGGACCCACACGGACCCCAAGCGCCACTGC
TGCAGCATCTGTGGCAAGGCCTTTCGGACAGCTGCCCGGCTGGAGGGCCACGGGCGGGTC
CATGCACCCCGGGAGGGGCCTTTCACCTGCCCCCATTGTCCCCGCCACTTCCGCCGCCGA
ATCAGCTTCGTGCAGCACCAGCAGCAG---CACCAGGAGGAGTGGACGGTGGCCGGCTCC
GGA---------------------------------------------------------
---------------------------------------------------GCCCCAGTG
GCACCAGTGACGGGCAGAGGGGACTTGCCATTGCCCCCTCCACCCACCCCCACGACCCCA
CTCCTGGATCCTTCACCCCAGTGGCCTGCAGACCTCAGCTTCTCCCTC
>Dog|ENSCAFG00000016793|ENSCAFT00000026584
ATGGAGGACACACCCACCTCACTCAGCTGCTCTGACTGTCAGCGCCACTTTCCTAGTCTC
CCAGAGCTGTCCCGGCACCGAGAGCTGCTCCAT---CCATCTTCCAAGCAGGACAGTGAG
GAGGCAGACAGTATCCCTCGGCCCTACCGCTGTCAGCAGTGTGGGCGGGGCTACCGTCAC
CCAGGGAGTTTGGTCAACCACCGGCGGACCCACGAGACTGGCCTTTTCCCTTGTACCACC
TGTGGCAAGGACTTTACCAACCCTGTGGCCCTCAAGAGCCACATGAGGACTCATGCTCCT
GAGGGCCGCCGGAGGCGCAGGCCTCCCCGCTCCAAGGAAGTTGTTCCACGCCTGCAGGGA
GAAACAACATCCTCTGACTCCAGGGACCAGAGGCTCAGCCCTGGGGAAAGCTGGACAAGC
CAGGAAAAACCTGTTGAAGAGACATCT---------------------------------
GGC------TCTGGGCCTGAGCCCAGG------------------GAAGATCCATCCACC
AGACAAAGA---GGCTGGGAAAGCCAGCCAGATTCCGAAGAGGGTGCGGAGGGCTGGGGG
CCCACCACCAATTCTGCGAGAGCCACCCCGCTGCCCACCCCAGCCAGCAGCCTCCTTAGC
AATTTGGAACAGTATTTGGCTGAATCAGTTGTGAATTTCACAGGGGGCCAGGAGCCGGCT
CAGCCACCTCCTGCTGAGGAG---GAACGGCGGTACAAGTGCAGTCAGTGTGGCAAGACT
TACAAGCATGCCGGGAGCCTCACCAACCACCGGCAGAGCCACACCCTGGGCATCTACCCT
TGTGCCATCTGCTTCAAGGAGTTTTCTAACCTAATGGCTCTGAAGAACCACTCCCGACTC
CATGCCCAGTATCAGCCTTACCAGTGTCCCCACTGTCCCCGTGCCTTCCGGCTCCCCCGA
GAGCTGCTGGACCACCAACAGTCCCATGAGGGGGCAAGGCAGGAGCAGCTATGGGAAGAG
AAAGGGATGCCCACAACCAATGGGCACACAGATCAGAGCAGCCAGGAC------CAGCTC
CCTAGTACACAGATGCTGAACTGCTCCGGGGAGCTCAGCACCTCTGGGGAG---------
------CTGGAGGACTGCGGCCCTGAGGAGTACCGGCCTTTCCGCTGTGGGGACTGTGGC
CGTACATACCGCCATGCCGGGAGCCTCATCAACCATCGTAAGAGCCACCAGACAGGTGTC
TACCCCTGCTCCATCTGTTCGAAGCAGTTGTTCAATGCAGCTGCCCTCAAAAACCACGTG
CGGGCTCATCACAGACCCCGGCAAGGAGCTGGGGAAGATGGGCAGCCATCAGTGCCATCA
ACTCCCCTGCCTCTGGCA---------------------GATACAACTCACAAAGAGGAA
GAAGTC---------CCCACCATCACCCTGGACCACCGCCCCTATAAGTGCGATGAGTGT
GGTCGGGCTTACCGCCACCGGGGGAGCCTGGTGAACCACCGCCACAGCCATCGGACTGGA
GAATACCAGTGCTCCCTCTGTCCCCGCAAGTACCCCAACCTTATGGCCCTGCGCAACCAT
GTACGAGTCCATTGCAAAGCCGCTCGCCGCAGTGCAGGACCAGGGGCTGAGGGACCCCCC
AGTCACCTCAAGGTAGAGCTCCCTCCTGACCAAGTGGAAGCAGAGGCAGCCCCG------
---CATATGGATCAGGGGCATGGGTGCAAACATGAAGAGGAGGCCACAGGTGTCTCCCCA
GCAGCAGAGAGGACAGCACCACAGATGTGTAACCTCTGTGGGATGCTCTTTGAAGACCCT
GAGAGCCTTGAACACCATGGCCGGACTCATGGGGAAGGGGAA------GACAGT------
------AGGACAGAGACCAGGGTGTCCCCTCCTCGGGCATTTGCCTGCCAAGATTGTGGG
AAGAGCTATCGCCACTCAGGGAGCCTTATCAACCACAGGCAGACCCACCAGACAGGGGAC
TTCAGTTGCGGGGCCTGTGCCAAGCACTTCCACACCATGGCTGCCATGAAGAACCATTTG
CGACGCCACAGTGGGCGGTGGAGCAGGCAGCAC---------------------------
---------CGGAGGAGGGCTAGCAGTGCTGGCAGTGGCGGGGAAGCCAAACTCCCATCA
GGCGGGAACTGGGCGCAGGAGTTGGTG---------GAAAGCAATGAGGGCCTGGACGAT
CCGCAAGAGCCTCCAGGCGGAGGTCCTAACGGAGCCGAAGGCAGCTTGGAAAGCGACAGG
GGCTCTTTGCAGGTTGAGGCCGAAAGAGATAGATGTGGGCTTGAGCGGGCTGAGGCCCAT
AGCCAGGGTGATAAAGAGAGCAGCGGTAGTGAGGAAGGGCTG------AAAAGGAAG---
---------GAGGCATGTTTTCTTGACAACTCAGACATCCCAGGCCATGAGGAGAGCAAT
GGGACTCGCTTC---TGTGATGGTGCCACAGGGGTGAATGAAGACCAGAAACCAGCCACT
GGCCAGTGCAGCTCCCCTCGCCAACCTCCTGAAGCTGTCACCAGCTGGCAGGCTGAGGTC
TCCCACACGTGTTCTGACTGTGGGCATTCTTTCCCTCATGCCACTGGCCTGCTGAGCCAT
AGGCCCTGCCATCCACCAGGCATCTATCAGTGCTCCCTCTGCCCGAAGGAGTTCGACTCT
CTGCCTGCCCTGCGCAGCCACTTCCAGAACCACGGGCCCGGGGAGGCAGCCCCTGCGCAG
CCTTTCCTCTGCTGCCTCTGCGGCATGATCTTCCCAGGACGGGCTGGCTACAGGCTTCAC
CGACGCCAGGCTCATGACTCTTCTGGTCTGACTGAGGGCTCCGAG---GAGGAGGGGGAA
GAGGAAGGAGCCTCA---GGGGCAACCTCCACCCAGAGCCCTCCGCTACAGCTCTCGGAA
GCAGAGCTATTGAATCAGCTGCAGCGGGAGGTGGAGGCACTGGATGGAGCTGGTTATGGG
CACATCTGTGGCTGCTGTGGTCAGACTTATGATGACCTGGGGAGCTTGGAGCGTCACCAC
CAGAGTCAGAGT---------TCT------GGGAACACCACAGACAAAGCTCCCAGC---
------CACTTAGGAGAGTCAGATGATGCCATGGGAAGGATTGCAGATGGTGACTGTGTC
TTTGAGGGCACAGCAGTGGCTTCTCTCTCTGGGGAGGGTGGGGACACAAAGTCTGGAGAG
GGAGCAGGTGCCATGGTTGTAGAC---AGCGTTTGCCTGCAGGGCGGGGAAAGCCCACCT
GAGACC------------------------------------------------------
------------------------------------------------------------
------------------------------------------------CAACCCCGCCCC
TTTCGCTGCAATCAGTGTGGTAAGACCTATCGCCATGGCGGCAGCCTGGTAAACCACCGC
AAGATCCACCAGACTGGAGACTTCATCTGTCCTGTCTGCTCCCGCTGCTACCCCAACCTG
GCTGCCTACCGTAATCATCTGCGAAACCACCCACGCTGCAAAGGCTCTGAGCCCCAGGTG
GGGCTTGTGCCAGAGGCCGGAGGTAGCAGAGAG---------------------------
------------CCTCCGAAAGTGGCAGAA---GGACCGGGGCAGGCAGACATGGGAAAA
TTCCAGGAAGAACTTAAAGCAGAGCCCTCAGAGGAGGAGGCA---AAGGTGAAAGAG---
GAGGAGTGGGAGGAGGCCTCTGTGAAGGCGGGCGAGGCAGAGCCGAGGCTGGAGACGGCA
GAGAAGAGCTGCCAG---ACTGAGGCCAGCTCAGAGCGTCCCTTCAGCTGTGAGGTGTGT
GGCCGGTCCTACAAGCATGCTGGCAGCCTCATCAATCACCGACAGAGCCACCAGACTGGC
CATTTTGGCTGTCAGGCCTGTTCCAAGGGCTTCTCCAACCTCATGTCCCTCAAGAACCAC
CGGCGCATCCATGCAGATCCTCGGCGTTTCCGCTGCAGTGAATGTGGGAAGGCCTTCCGC
CTGCGGAAACAGCTGGCCAGCCACCAACGGGTCCACACCGAGCGAGGTGGGAGC------
GGGGGCGCCCGGAAG---------------------CTG---ACTCGGGAAGATCGACCC
TTCAGGTGTGGGCAGTGCGGGCGGGCCTACCGCCACGCGGGCAGCCTCCTGAACCACCGG
CGCAGCCACGAG------ACAGGTCACTAC------AGCTGTCCCACTTGCCCCAAGACC
TACTCCAATGGCGTGGCCCTGAAGGACCACCAGAGGCTGCACTCAGAGAGCCGGCGGCGG
CGAGCAGGGCTGTCA------CGGCGGATGGCCGTGCGCTGTGCCCTGTGTGGCCGGGGT
TTCCCTGGCCGGGGATCTCTGGAGCGGCACCTCCGGGAGCATGAAGCAGAGACTGAAAGG
------------GATCAG---------AGGGGCCTGGAGGGCCCAGAGGGGAACCAGGCT
GATGGCCAGGGACTAGAAGACAGATCAGGTGATACTGAGGCAGTTCTCCAGCTGGAGGAC
------------AGACCCGGGAGGCTGGAGGAGCAGAATCAGAGCCCCATTGGGGCAGCA
---------GGTTCAGAACCCACTGAGCTAGTATCCAGGGACATGGGGAATGTCGAAGGG
AGGCAAGGAGATGGGGGACCGGTGAATCATGGTGAAGGTTGGGTTCCTCTGGGTCATGTA
CTGACCAAGCCAGAAGATGAGTCAGGGGACAGTATCCCCAAGAGTTCTTGCCACCTTGGC
AACAGCCAGCCCAATGGCCCTAGTCTGAGTCCTGTGGAGAGCTGGGACAATGGAGATAGC
AAACCTCAGCTCCAGCCAGAGAGT------------------------------------
------------------------------------------------------------
------------------------------------------------------------
------------------------------------------------------------
------------------------------------------------------------
------------------------------------------------------------
------------------------------------------------------------
------------------------------------------------------------
------------------------------------------------------------
------------------------------------------------------------
------------------------------------------------CACCCCTTTTCC
TGCAGCTGTTGTGGCAAGACGTACTGCCAGTCAGAAGGCCCTCTGAACTGCCACAGCACC
CCCAAGACAGACTGCCACCATTGCCTGCTCTGCTCCAAGGAGGTCTCAAATCCTGTGGCC
ACAAGGAGCCACAGCTGCAACCACATAGCTGCCCAGACCTTTGCCTGCCCTGACTGTGGT
AAGGCTTTTCAGTCCCATCATGAACTAGCCAGTCACCTGCACACTCATGCCAGCAGCCTC
AGTCAGGTGCCACCCCAGACACAGGAGGCCAGAGGTACTGCCAGTGGGATTGTGGAAGCT
------GAGGCAGATCCCTCTGGCCAAGGGGGAATCCAGAAGTCCCCATCAGAACCCCAC
ACAGCCCCAGGAGAG---------------------------------------------
---AATGCTGGGAGAGCTAATGGGGGCCAAGGAGTAAAGTCCACGGTGGCTGAAGACGAG
GAACGGCCCTTCCGCTGTGCCCAGTGTGGGCGGTCCTACCGCCATGCCGGTAGCCTGCTA
AACCATCAGAAGGCTCACACCACTGGACTCTACCCATGCTCCCTCTGCCCCAAACTTCTA
CCTAACCTGTTGTCCCTTAAAAACCATGGCAGGACCCACACAGACCCCAAGCGCCACCGT
TGCAGCATCTGTGGCAAGGCCTTCCGGACAGCTGCCCGGCTGGAGGGTCATGGGCGGGTC
CATGCACCTCGGGAGGGGCCCTTCACTTGCCCCCATTGTCCCCGCCACTTCCGCCGCCGA
ATCAGCTTCCAGCAGCACCAGCAGCAG---CACCAGGAGGAGTGGACAGTGGCCAGCTCT
GGA---------------------------------------------------------
---------------------------------------------------GCCCCAAAG
GCACCAGCAGCAGGCAGAGGGGGCTTGTCATTGCCCCCTCCACCCACCCCCACGACCTCA
CTTCTGGATCCTTCACCCCAGTGGCCTGCAGACCTCAGCTTCTCCCTC
>Guinea_Pig|ENSCPOG00000011969|ENSCPOT00000012085
------------------------------------------------------------
------------------------------------------------------------
------------------CGGCCCTACCACTGTCAGCAGTGTGGGCGAGGATACCGTCAC
CCAGGGAGTCTGGTCAACCACCGTCGGACCCACGAGACTGGACTTTTCCCCTGTACCACG
TGTGGCAAGGACTTTACCAATCCTATGGCCCTCAAGAGCCACATGAGGACACATGCTCCT
GAG---------------------------------------------------------
------------------------------------------------------------
------------------------------------------------------------
------------------------------------------------------------
------------------------------------------------------------
------------------------------------------------------------
------------------------------------------------------------
------------------------GAGCGACGGTATAAATGCAGTCAGTGTGGCAAGACC
TACAAGCATGCTGGGAGCCTCACCAACCACCGGCAGAGCCACACTCTGGGTATTTACCCT
TGTGCCATCTGCTTCAAGGAATTTTCTAACCTCATGGCTCTGAAGAACCACTCCCGACTC
CATGCCCAGTATCGGCCTTACCACTGCCCACATTGCCCTCGTGCTTTTCGGCTTCCCCGG
GAGCTGCTGGAACACCAGCAGTCTCATGAG------------------------------
------------------------------------------------------------
------------------------------------------------------------
------------------------------------------------------------
------------------------------------------------------------
------------------------------------------------------------
------------------------------------------------------------
------------------------------------------------------------
------------------------------------------------------------
------------------------------------------------------------
------------------------------------------------------------
------------------------------------------------------------
------------------------------------------------------------
------------------------------------------------------------
------------------------------------------------TTTGAA------
------------------------------------------------------------
---------------------------------AGGGCATTTGCCTGCAAAGACTGTGGT
AAGAGCTATCGACACTCAGGCAGCCTTATCAACCACAAGCAGACCCATCAGACAGGGGAC
TTCAGTTGTGAGGCTTGTGCCAAGCACTTCCACACCATGGCTGCCATGAAAAGCCATTTG
CGACGCCAT---------------------------------------------------
------------------------------------------------------------
------------------------------------------------------------
------------------------------------------------------------
------------------------------------------------------------
------------------------------------------------------------
------------------------------------------------------------
------------------------------------------------------------
------------------------------------------------------------
------------------------------------------------------------
------------------------------------------------------------
------------------------------------------------------------
------------------------------------------------------------
------------------------------------------------------------
------------------------------------------------------------
------------------------------------------------------------
------------------------------------------------------------
---------------------------------------------AAGGTT---------
------------------------------------------------------------
------------------------------------------------------------
------------------------------------------------------------
------------------------------------------------------------
------------------------------------------------------------
------------------------------------------------CATCCCCGCCCC
TTCCGTTGCAACCAGTGTGGCAAGACCTATCGCCATGGGGGCAGCCTGGTAAATCACCGC
AAGATCCACCAAACT---------------------------------------------
------------------------------------------------------------
------------------------------------------------------------
------------------------------------------------------------
------------------------------------------------------------
------------------------------------------------------------
---------------------------------GAGCGACCTTTCAGCTGTGAGGTGTGT
GGCCGCTCATACAAGCATGCTGGCAGTCTCATCAATCACCGACAAAGCCACCAGACTGGC
CACTTTGGCTGCCAGGCCTGCTCCAAGGGCTTCTCAAACCTCATGTCCCTTAAGAACCAC
CGGCGCATCCATGCAGACCCTCAGCGTTTCCGCTGCAGTGAATGCGGAAAAGCCTTTCGC
TTGCGAAAGCAACTAGCTAGTCACCAGCGGGTTCACATTGAATGGCATGGCAAT------
GGGGTAACCCGAAAG---------------------CTG---ATCCGGGAAGATAGGCCC
TTCCGATGTGGGCAGTGTGGGCGGACCTACCGCCATGCTGGCAGTCTCCTGAACCACCGG
CGCAGCCATGAG------ACAGGCCAGTAT------AGCTGCCCTTCCTGCCCCAAGACC
TATTCCAACCGCATGGCCCTAAAGGACCACCAGAGACTACACTCTGAGAGCCGC------
------------------------------------------------------------
------------------------------------------------------------
------------------------------------------------------------
------------------------------------------------------------
------------------------------------------------------------
------------------------------------------------------------
------------------------------------------------------------
------------------------------------------------------------
------------------------------------------------------------
---------------------TCC------------------------------------
------------------------------------------------------------
------------------------------------------------------------
------------------------------------------------------------
------------------------------------------------------------
------------------------------------------------------------
------------------------------------------------------------
------------------------------------------------------------
------------------------------------------------------------
------------------------------------------------------------
------------------------------------------------TAT------TCC
TGCTGCCAGTGTGGCAAGACCTACCGCCAGTCAGATGGTTTCTTGAGT---CACAACACC
CATAAGTCAGACCTCTACTATTGCCTGCTCTGCTCTGAGGAGTTCTTAAATCCTATGGCT
ACTAAGAGTCACAACCGTAACCATGTATCTGCCCAGGCATTTTCGTGCCCTGACTGTGGC
ATAGTCTTTGAGTCTCACCATGAATTGGCCACTCATTTGGAGACTCATGGG---------
------------------------------------------------------------
------------------------------------------------------------
------------------------------------------------------------
------------------------------------------------GCTGACAACAAG
GAGCGGCCCTTCCGCTGTGCCCAGTGTGGGCGTTCCTATCGCCATGCTGGCAGCCTGCTG
AACCACCAGAAGGCCCACACCATTGGCCTCTATCCCTGCTCCTTGTGCCCTAAACTTCTG
CCCAACCTACTATCTCTTAAGAACCATGGCAGAACCCACACAGACCCCAAGCGTCACCGC
TGCAGCATCTGTGGCAAGGCCTTCCAGACAGCTGCCCGGCTAGAGGGACATAGGAGGGTC
CATGCACCCCAAGAGGGGCCTTTCACATGCCTCCGTTGTCCCCGTCACTTCCGCCGTCGT
ATCAGCTTCCTGCAGCACCAGCAGCAA---CAC---------------------------
------------------------------------------------------------
------------------------------------------------------------
------------------------------------------------------------
------------------------------------------------
>Chimp|ENSPTRG00000008029|ENSPTRT00000014812
ATGGAGGACACACCCCCCTCACTCAGCTGCTCCGACTGTCAGCGCCACTTTCCCAGCCTC
CCAGAGCTCTCTCGGCACCGAGAACTGCTCCAT---CCATCTCCCAACCAGGACAGTGAG
GAGGCTGACAGCATCCCTCGGCCCTACCGTTGTCAGCAGTGTGGGCGGGGCTACCGTCAC
CCCGGGAGCCTGGTTAACCATCGTCGGACCCACGAGACTGGCCTTTTCCCCTGTACCACC
TGTGGCAAGGACTTCTCCAATCCCATGGCTCTCAAGAGCCATATGAGGACACATGCTCCT
GAGGGCCGCCGCAGGCACAGGCCCCCACGCCCCAAGGAAGCCACTCCACACCTCCAGGGT
GAGACGGTGTCCACTGACTCCTGGGGCCAAAGGCTTGGCTCTAGTGAAGGCTGGGAAAAC
CAGACAAAACATACAGAAGAGACACCT---------------------------------
GACTGTGAATCTGTACCTGACCCCAGGGCAGCTTCGGGTACGTGGGAAGATCTGCCCACC
AGACAAAGAGAAGGCTTGGCAAGCCACCCAGGTCCTGAGGATGGTGCAGACGGCTGGGGA
CCCTCCACTAACTCTGCCAGAGCCCCTCCTCTCCCCATCCCAGCCAGCAGCCTTCTTAGC
AACTTGGAACAGTATCTGGCTGAATCAGTAGTGAACTTCACAGGGGGCCAGGAGCCCACC
CAGTCCCCTCCTGCTGAGGAG---GAGCGGCGGTACAAATGTAGTCAGTGTGGCAAGACC
TACAAGCACGCCGGGAGCCTCACCAACCACCGCCAGAGCCACACGCTGGGCATCTACCCC
TGTGCCATCTGTTTCAAGGAGTTCTCTAACCTCATGGCTCTGAAGAACCACTCTCGACTG
CATGCCCAGTATCGGCCTTACCACTGTCCCCACTGCCCCCGTGTCTTCCGGCTCCCCCGG
GAGCTGCTGGAACACCAGCAGTCCCATGAGGGTGAAAGGCAGGAGCCACACTGGGAGGAG
AAAGGGATGCCCACCACCAATGGGCACACAGATGAGAGCAGCCAGGAC------CAGCTC
CCCAGTGCACGGATGCTGAATGGCTCTGCGGAGCTCAGCACCTCTGGGGAG---------
------CTGGAGGACAGTGGCCTGGAGGAATACCGGCCTTTCCGCTGTGGGGACTGTGGC
CGTACTTACCGCCATGCTGGGAGCCTCATCAACCATCGAAAGAGCCACCAGACAGGTGTC
TACCCCTGCTCACTCTGTTCTAAGCAGCTGTTCAATGCGGCTGCCCTCAAAAACCATGTG
CGGGCTCATCACAGGCCCAGGCAAGGAGTTGGGGAAAATGGGCAGCCATCAGTCCCACCA
GCTCCCCTGCTGCTGGCT---------------------GAGACCACCCACAAAGAGGAA
GAGGAC---------CCCACCACCACCCTGGACCATCGGCCCTATAAGTGCAGTGAGTGT
GGTCGTGCTTACCGCCACCGGGGGAGCCTGGTGAACCATCGCCACAGCCATCGGACTGGA
GAGTACCAGTGCTCACTCTGTCCCCGCAAGTACCCCAATCTCATGGCCCTGCGCAACCAC
GTGCGGGTACATTGCAAGGCTGCTCGCCGAAGTGCAGACATCGGGGCTGAGGGTGCCCCC
AGCCACCTCAAGGTAGAACTCCCGCCTGACCCAGTGGAGGCAGAGGCAGCCCCG------
---CACACAGATCAGGACCATGTGTGCAAACATGAAGAAGAGGCCACGGACATCACCCCA
GCAGCAGACAAGACAGCAGCACATATCTGTAGCATCTGTGGGCTGCTCTTTGAAGACCCT
GAGAGCCTTGAACGTCATGGCCTGACTCATGGGGCAGGGGAAAAGGAAAATAGC------
------AGAACAGAGACCACAATGTCACCTCCTAGGGCCTTTGCCTGCCGAGACTGTGGA
AAGAGCTATCGCCACTCAGGCAGCCTTATCAACCACAGGCAGACCCACCAGACAGGAGAC
TTCAGTTGTGGGGCCTGTGCCAAGCACTTCCACACCATGGCTGCCATGAAGAACCACTTG
CGCCGGCACAGTCGGCGGCGGAGCAGGCGGCAT---------------------------
---------CGGAAGCGGGCTGGCGGTGCCAGCGGTGGGAGAGAAGCCAAACTCCTGGCA
GCGGAGAGCTGGACCCGGGAGCTA------------GAAGACAATGAAGGCCTGGAGTCT
CCCCAAGACCCTTCAGGGGAAAGTCCTCATGGGGCTGAAGGCAACCTGGAAAGTGATGGG
GACTGTTTGCAGGCTGAATCTGAAGGGGACAAATGTGGGCTTGAGAGGGATGAGACCCAT
TTCCAGGGTGATAAAGAGAGTGGAGGCACTGGGGAAGGACTG------AAAAGGAAG---
---------GATGCCAGTTTACTTGACAACTTGGACATCCCA---GGTGAGGAAGGTGGT
GGCACTCACTTC---TGCGATAGCCTCACTGGGGTGGATGAAGACCAGAAGCCAGCCACT
GGCCAACCCAACTCCTCTTCCCACTCTGCCAATGCTGTCACTGGCTGGCAGGCTGGGGCC
GCTCACACATGCTCTGACTGTGGGCATTCTTTCCCCCATGCCACTGGCCTGCTGAGCCAC
AGGCCCTGCCACCCACCAGGCATCTATCAGTGCTCCCTCTGCCCGAAGGAGTTTGACTCT
CTGCCTGCCCTCCGCAGCCACTTCCAGAACCATAGGCCTGGGGAGGCGACCTCAGCACAG
CCTTTCCTCTGCTGCCTCTGCGGCATGATCTTCCCTGGGCGGGCTGGCTACAGGCTTCAC
CGGCGCCAGGCCCACAGCTCCTCTGGCATGACTGAGGGCTCAGAG---GAGGAGGGGGAA
GAGGAAGGAGTGGCA---GAGGCAGCCCCTGCACGCAGTCCACCACTGCAGCTCTCGGAA
GCAGAGCTGCTGAATCAGCTGCAGCGGGAGGTGGAAGCGCTGGACAGTGCAGGGTATGGT
CACATCTGTGGCTGCTGTGGTCAGACCTACGATGACCTGGGGAGCCTGGAGCGTCACCAC
CAAAGTCAGAGT---------TCT------GGGACTACTGCAGACAAGGCTCCCAGC---
------CCCTTGGGAGTGGCAGGTGATGCCATGGAGATGGTCGTGGACAGT------GTC
TTGGAGGACATA---GTGAATTCTGTCTCTGGAGAGGGTGGAGATGCCAAGTCTCAAGAG
GGAGCAGGCACCCCCTTGGGAGAC---AGCCTCTGCATCCAGGGTGGGGAAAGTTTGCTG
GAGGCT------------------------------------------------------
------------------------------------------------------------
------------------------------------------------CAGCCCCGCCCC
TTCCGCTGCAACCAGTGTGGCAAGACCTATCGCCATGGGGGCAGCCTGGTGAACCACCGC
AAGATCCACCAGACTGGAGACTTTCTCTGCCCTGTCTGCTCCCGCTGCTACCCCAACCTG
GCTGCCTACCGTAATCATCTGCGGAACCACCCTCGCTGCAAAGGCTCTGAGCCCCAGGTT
GGGCCCATCCCAGAGGCAGCAGGTAGCAGTGAGCCGCAGGTTGGGCCCATCCCAGAAGGA
GGCAGCAACAAGCCCCAGCACATGGCAGAGGAGGGGCCGGGGCAAGCAGAAGTCGAGAAG
CTCCAGGAAGAACTTAAAGTGGAGCCCCTGGAGGAAGTGGCC---AGGGTGAAAGAA---
GAGGTGTGGGAGGAGACCACTGTGAAGGGGGAGGAGATAGAGCCCAGGCTGGAGACCGCC
GAGAAGGGCTGCCAG---ACTGAAGCCAGCTCTGAGCGGCCCTTCAGCTGCGAGGTGTGT
GGCCGATCCTACAAGCACGCCGGCAGCCTCATCAACCACCGGCAGAGCCACCAGACCGGC
CACTTTGGCTGTCAGGCCTGCTCCAAGGGCTTCTCAAACCTCATGTCCCTCAAGAACCAC
CGGCGCATCCATGCAGATCCCCGACGTTTCCGCTGCAGCGAGTGTGGGAAGGCCTTCCGC
CTGCGGAAACAGCTGGCCAGCCACCAGCGGGTCCACATGGAACGGCGTGGGGGT------
GGGGGCACCCGAAAG---------------------GCG---ACTCGGGAAGATCGGCCC
TTCCGCTGTGGGCAGTGCGGGCGGACCTATCGCCACGCCGGCAGCCTCCTGAACCACCGG
CGCAGCCACGAG------ACGGGCCAGTAC------AGCTGCCCCACCTGCCCCAAGACC
TACTCCAACCGCATGGCCCTGAAGGACCACCAGAGGCTGCACTCAGAGAATCGGCGGCGA
CGGGCTGGACGGTCC------AGGCGCACAGCTGTGCGTTGCGCCCTCTGTGGCCGCAGC
TTCCCTGGCCGGGGATCTTTGGAGCGGCACCTGCGGGAGCAT---GAGAAGACAGAAAGG
GAGCCAGCCAATGGCCAGGGAGGCCTGGATGGCACAGCGGCCAGTGAGGCGAACCTGGCT
GGCAGCCAGGGACTAGAGACCCAATTGGGTGGTGCTGAGCCAGTACCCCACTTGGAGGAT
---GGAGTCCCAAGGCCAGGG---------GAGCGCAGTCAGAGCCCCATCAGGGCAGCA
---------AGCTCAGAAGCCCCAGAGCCACTGTCCTGGGGTGCAGGGAAGGCAGGTGGG
TGGCCGGTAGGTGGGGGACTGGGGAATCATAGTGGAGGCTGGGTTCCTCAG------TTC
CTAACTAGGTCAGAG---GAGCCAGAGGACAGTGTCCACAGGAGTCCTTGCCACGCTAGT
GACTGCCAGCTCAATGGACCTAATCTGAGTCACATGGATAGCTGGGACAACAGAGACAAC
AGCTCTCAGCTGCAGCCAGGGAGC------------------------------------
------------------------------------------------------------
------------------------------------------------------------
------------------------------------------------------------
------------------------------------------------------------
------------------------------------------------------------
------------------------------------------------------------
------------------------------------------------------------
------------------------------------------------------------
------------------------------------------------------------
------------------------------------------------CACTCCTCCTCT
TGCAGCCAGTGTGGCAAGACTTACTGCCAGTCGGGCAGCCTCTTGAAC---CACAACACC
CACAAGACAGACCGACACTATTGCCTGCTCTGCTCCAAGGAGTTCTTAAATCCTGTGGCC
ACAAAGAGCCACAGCCACAACCACATAGACGCCCAGACCTTTGCCTGTCCTGACTGTGGC
AAAGCCTTTGAGTCCCACCAGGAACTGGCCAGCCACCTGCAGGCTCATGCCCGGGGCCAC
AGCCAGGTGCCAGCCCAGATGGAGGAGGCCAGAGATCCCAAAGCCGGGACTGGGGAGGAC
------CAGGTGGTTCTCCCTGGTCAAGGGAAAGCCCGGGAGGCCCCATCAGAAACCCCC
AGAGACCCAGGAGAG---------------------------------------------
---AGTGTGGAGAGAGCCAGGGGAGGACAAGCGGTGACGTCCATGGCGGCTGAGGACAAG
GAGCGGCCCTTCCGCTGCACCCAGTGCGGGCGCTCCTACCGCCATGCTGGCAGCCTGCTG
AACCACCAGAAGGCCCACACCACAGGGTTATACCCGTGCTCCCTCTGTCCCAAACTTCTC
CCTAACCTGCTGTCTCTTAAGAACCACAGCAGGACCCACACGGACCCCAAGCGCCACTGC
TGCAGCATCTGTGGCAAGGCCTTTCGGACAGCTGCCCGGCTGGAGGGCCACGGGCGGGTC
CATGCACCCCGGGAGGGGCCTTTCACCTGCCCCCATTGTCCCCGCCACTTCCGCCGCCGA
ATCAGCTTCGTGCAGCACCAGCAGCAG---CACCAGGAGGAGTGGACGGTGGCCGGCTCC
GGTAGGGGGCATGAAGGGTCCCAGGAGGAGGTGGGCACACAGTGGAGGGGGAAGTCCAGC
CCCAAAGTGGGTGGGGGAGCAAGGAGTGAGAGGAGAGAGCCCCGGGGATTC---------
------------------------------------------------------------
------------------------------------------------
