# Supplementary material for: Insights into the Evolution of Longevity from the Bowhead Whale Genome
Source: Cell Rep. 2015 Jan 6;10(1):112–22. doi: 10.1016/j.celrep.2014.12.008 (PMC4536333; doi:10.1016/j.celrep.2014.12.008)
Supplement: Supplemental Folder 1. Full List of Transposable Elements Distribution, Full List of Filtered and Unfiltered Gene Duplications, Gene Loss Alignments, Full List of Candidates under Selection, Selective Pressure Variation QC Alignments, and Full List of Bowhead-Specific Mutations, Related to Results [file mmc2.zip › QC Alignments/PosSites_reciprocal_group_3316_Mysticeti_modelA.fasta]

>PS_Sites|Mysticeti
------------------------------------------------------------
------------------------------------------------------------
NNN---------------------------------------------------------
---------NNN---------------------------------NNN------------
------------------------------------------------------NNN---
------------------------------------------------------------
------------------------------------------------------------
------------------------------------------------------------
------------------------------------------------------------
------------------------------------------------------------
------------------------------------------------------------
------------------------------------------------------------
------------------------------------------------------------
---------
>PS_Characters|Bowhead|bmy_00477T0
------------------------------------------------------------
------------------------------------------------------------
GTG---------------------------------------------------------
---------ACC---------------------------------GGG------------
------------------------------------------------------ATG---
------------------------------------------------------------
------------------------------------------------------------
------------------------------------------------------------
------------------------------------------------------------
------------------------------------------------------------
------------------------------------------------------------
------------------------------------------------------------
------------------------------------------------------------
---------
>Bowhead|bmy_00477T0
ATGGCTGCACTGAGTTGTCTTCTGGACAGTGTTAGAAGGGACATAAAGAAGGTGGACAGA
GAACTAAGGCAGTTGAGATGCATCGACGAACTCAGCACACGATGCCTGTGTGACTTATAC
GTGCACCCGTATTGCTGCTGTGACTTGCACCCGTACCCATACTGCCTGTGCTATTCAAAG
CGATCACAGACCTGCGGCCTGTGTGATCTC---TACCCATGCTGCGGGTGTGATGTCAAG
CTTTACTGTCTTCGCCCGTCTCTCAGAAGTTTGGAGAGGAAAGCCATTAGAGCCATGGAA
GATGAAAAGAGAGAGCTTGCCAAATTGAGAAGAACGACAAATAGAATTCTAGCCTCCTCT
TGCTGTAGCAGTAACATTTTAGGATCAGTGAACGTGTGCGGCTTTGAACCCGATCAAGTC
AAGGTGCGAGTGAAGGACGGAAAGGTGTGCGTGTCAGCTGAGCGCGAGAACAGATACGAC
TGCCTGGGATCAAAAAAGTACAGCTACATGAACATCTGCAAAGAGTTCAGCTTGCCCCCG
TGTGTAGACGAGAAGGACGTGACGTACTCCTACGGGCTCGGCAGTTGTGTCAAGATCGAG
TCTCCCTGCTACCCTTGCACGTCTCCCTGC------------------------------
------------------------------------------AACCCCTGTGATCCCTGC
AGCCCCTGTGACCCCTGCAACCCATGCTATCCCTGTGGGAGCCGGTTTTCCTGTAGGAAG
ATGATTTTG
>PS_Characters|Minke|BACU004819
------------------------------------------------------------
------------------------------------------------------------
GTG---------------------------------------------------------
---------ACC---------------------------------GGG------------
------------------------------------------------------ATG---
------------------------------------------------------------
------------------------------------------------------------
------------------------------------------------------------
------------------------------------------------------------
------------------------------------------------------------
------------------------------------------------------------
------------------------------------------------------------
------------------------------------------------------------
---------
>Minke|BACU004819
ATGGCTGCACTGAGTTGTCTTCTGGACAGTGTTAGAAGGGACATAAAGAAGGTGGACAGA
GAACTAAGGCAGTTGAGATGCATCGACGAACTCAACACACGATGCCTGTGTGACTTATAC
GTGCACCCGTATTGCTGCTGTGACTTGCACCCGTACCCATACTGCCTGTGCTATTCAAAG
CGATCACAGACCTGCGGCCTGTGTGATCTC---TACCCATGTTGCGGGTGTGATGTCAAG
CTTTACTGTCTTCGCCCGTCTCTCAGAAGTTTGGAGAGGAAAGCCATTAGAGCCATGGAA
GATGAAAAGAGAGAGCTTGCCAAATTGAGAAGAACAACAAATAGAATTCTAGCCTCCTCT
TGCTGTAGCAGTAACGTTTTAGGATCAGTGAACGTGTGCGGCTTTGAACCCGATCAAGTC
AAGGTGCGAGTGAAGGACGGAAAGGTGTGCGTGTCAGCTGAGCGCGAGAACAGATACGAC
TGCCTGGGATCGAAAAAGTACAGCTACATGAACATCTGCAAAGAGTTCAGCTTGCCCCCG
TGTGTAGACGAGAAGGACGTGACATACTCCTACGGGCTCGGCAGTTGTGTCAAGATCGAG
TCTCCCTGTTACCCTTGCACGTCTCCCTGC------------------------------
------------------------------------------AACCCCTGTGATCCCTGC
AGCCCCTGTGACCCCTGCAACCCATGCTATCCCTGTGGGAGCCGGTTTTCCTGTAGGAAG
ATGATTTTG
>Horse|ENSECAG00000012647|ENSECAT00000013106
ATGGCTGCACTGAGTTGTCTTTTGGATAGTGTTAGAAGGGACATAAAGAAGGTGGACAGA
GAACTAAGGCAATTGAGATGCATCGACGAGCTGAGCACACGATGCCTGTGCGACTTGTAC
ATGCACCCGTACTGCTGCTGTGACCTGCACCCCTATCCGTACTGCCTGTGCTATTCAAAG
CGATCACGCAGCTGCGGCCTGTGTGACCTG---TATCCGTGTTGCCTGTGCGATGTCAAG
CTGTACTGTCTTCGACCATCTCTCAGAAGTTTGGAGAGGAAAGCCATTAGAGCCATAGAG
GACGAAAAGAGAGAGCTTGCCAAGCTGAGAAGAACAACGAATAGAATTCTGGCCTCCTCT
TGCTGTAGCAGTAACATTTTAGGATCGGTGAACGTCTGCGGCTTTGAACCTGATCAAGTC
AAAGTTCGGGTGAAGGATGGAAAGGTATGTGTGTCAGCCGAGCGGGAGAACAGGTACGAC
TGCCTTGGCTCGAAGAAGTACAGCTACATGAACATCTGCAAGGAGTTCAGCTTGCCCCCG
TGCGTGGACGAGAAGGACGTAACGTACTCCTACGGGCTCGGCAGTTGCGTCAAGATCGAG
TCTCCATGCTACCCTTGCATCTCTCCCTGCAGCCCCTGCAACCCG---------------
------------TGCAACCCCTGCAACCCCTGCAGCCCCTGTAGCCCCTGCAGCCCATGT
GACCCTTGCAACCCCTGCAACCCTTGCTATCCCTGTGGGAGCCGATTTTCCTGTAGGAAG
ATGATTTTG
>Microbat|ENSMLUG00000011639|ENSMLUT00000011626
ATGGCTGCACTGAGTTGTCTTTTGGACAGTGTTAGAAGGGACATAAAGAAGGTGGACAGA
GAACTGAGGCAATTGAGATGCATCGACGAGCTC------AGATGCCTGTGCGACTTATAT
ATGCACCCGTACTGCTGTTGTGACTTGCACCCCTACCCGTACTGCCTGTGCTATTCGAAG
CGTTCACGATCCTGCGGCCTGTGCGATCTCTACTACCCTTGTTGCCTGTGTGACTTCAAG
CTTTACTGTCTCCGACCATCCCTCAGAAGTTTGGAGAGGAAAGCCATTAGAGCCATAGAA
GATGAAAAGAGAGAGCTTGCCAAACTGAGAAGAACAACCAACAGGATTCTGGCCTCCTCT
TGCTGTAGCAGTAACATTTTAGGATCGGTGAACGTGTGCGGCTTTGAACCCGATCAAGTG
AAGGTCCGCGTGAAGGATGGAAAGGTGTGTGTGTCGGCTGAGCGGGAGAACAGGTATGAC
TGTCTGGGCTCGAAGAAGTACAGCTACATGAACATCTGCAAGGAGTTCAGCCTGCCCCCG
TGCGTGGACGAGAAGGACGTGACCTACTCCTACGGGCTGGGCAGCTGCGTCAAGATCGAG
TCTCCGTGCTACCCCTGCACGTCTCCCTGCAGCCCCTGCAACCCCTGCAACCCCTGTAAC
CCCTGCAGCCCCTGTAACCCCTGTAACCCCTGCAACCCCTGTAACCCCTGCAGCCCCTGC
AGCCCCTGCGACCCTTGCAACCCCTGCTACCCCTGCGGCAGCCGATTCTCCTGTAGGAAG
ATGATTTTG
>Gibbon|ENSNLEG00000003644|ENSNLET00000004619
ATGGCTGCACTAAATTGTCTCTTGGACAGTGTCAGAAGGGACATAAAGAAGGTGGACAGA
GAACTAAGGCAACTGAGATGCATTGACGAATTTAGCACACGGTGCCTGTGCGACTTGTAT
ATGCACCCCTATTGCTGCTGTGACTTGCACCCATATCCGTACTGCTTGTGCTATTCCAAG
CGATCACGCTCTTGCGGCTTGTGTGATCTC---TACCCATGTTGCCTGTGTGATTATAAG
CTTTACTGTCTGCGACCATCTCTCAGAAGTTTGGAGAGGAAAGCCATCAGAGCCATAGAA
GATGAGAAGCGAGAGCTTGCCAAACTGAGAAGAACAACAAATAGAATTCTGGCTTCCTCC
TGCTGTAGCAGTAACATTTTAGGATCGGTGAATGTATGCGGTTTTGAACCTGATCAAGTC
AAAGTTCGAGTGAAGGATGGAAAGGTATGTGTGTCGGCTGAGCGGGAGAACAGGTACGAC
TGCCTCGGATCGAAAAAGTACAGCTACATGAACATCTGCAAAGAGTTCAGCTTGCCGCCC
TGTGTGGATGAGAAGGATGTAACATACTCCTACGGGCTCGGCAGTTGTGTCAAGATCGAG
TCTCCTTGCTACCCTTGCACTTCTCCTTGCAACCCTTGCAACCCCTGCAACCCATGCAAC
---------CCGTGCAGCCCCTGCAACCCCTGCAGCCCCTGCAGCCCCTGCAACCCATGT
---------GACCCTTGCAACCCGTGTTATTCCTGTGGAAGCCGATTTTCCTGTAGGAAG
ATGATTTTG
>Cow|ENSBTAG00000003445|ENSBTAT00000004476
ATGGCTGCACTGAGTTGTCTTTTGGACAGTGTTAGAAGGGACATCAAGAAGGTGGACAGA
GAACTAAGGCAGTTGAGATGCATCGACGAGCTCAGCGCACGATGCCTGTGCGACTTATAC
ATGCACCCATATTGCTGCTGCGACCTGCACCCCTACCCCTACTGCCTGTGCTACTCAAAG
CGATCACGGTCCTGCGGCCTGTGCGATCTC---TACCCGTGTTGCCTGTGTGATGTTAAG
CTTTACTGTCTTCGCCCGTCTCTCAGAAGTTTGGAGAGGAAAGCCATTAGAGCCATAGAG
GATGAGAAGAGAGAGCTTGCCAAACTGAGAAGAACAACAAATAGAATTCTGGCCTCCTCT
TGCTGTAGCAGTAACATTTTAGGATCGGTGAACGTGTGCGGCTTTGAACCGGATCAAGTC
AAGGTTAGAGTGAAGGACGGAAAGGTGTGTGTGTCGGCCGAGCGCGAGAACAGATACGAC
TGCCTGGGGTCGAAAAAATACAGCTACATGAACATCTGCAAAGAGTTCAGCTTGCCCCCG
TGCGTGGACGAGAAGGACGTGACCTACTCCTACGGGCTCGGCAGTTGCGTCAAGATCGAG
TCTCCCTGCTACCCTTGCGCGTCTCCCTGTAACCCCTGTAACCCCTGTAACCCCTGCAGC
CCCTGTAGCCCCTGTAACCCCTGTAACCCCTGCAGCCCCTGTAGCCCCTGCAGCCCCTGT
AACCCCTGTGACCCCTGTAACCCCTGCTATCCTTGTGGGAGCCGGTTTTCCTGTAGGAAG
ATGATCTTG
>Mouse|ENSMUSG00000061923|ENSMUST00000081966
ATGGCCGCACTGAGTTGTCTTTTGGACAGTGTTAGGAGGGACATAAAGAAGGTGGACAGA
GAATTAAGACAATTGAGATGTATCGACGAAATCAGCTCCCGCTGCCTGTGTGACTTATAC
ATGCACCCGTACTGCTGCTGCGACCTGCATCCCTATCCCTACTGCCTCTGCTACTCCAAG
CGATCCCGCTCCTGTGGCCTGTGTGACCTCTACTACCCGTGCTGCCTGTGTGACTACAAG
CTGTACTGCCTTCGCCCATCGCTCCGCAGTTTAGAGAGA---------------------
------------------------CTCAGAAGGACGACAAATAGAATTCTGGCCTCGTCT
TGCTGCAGCAGTAACATACTGGGATCGGTGAATGTGTGCGGCTTTGAACCTGATCAAGTC
AAAGTGCGCGTGAAAGATGGGAAGGTCTGCGTGTCGGCCGAGAGGGAAAACAGGTACGAC
TGCCTCGGATCCAAAAAGTACAGTTACATGAACATCTGCAAAGAGTTCAGTCTGCCGCCA
TGTGTGGATGAGAAGGACGTGACGTACTCCTACGGGCTCGGCAGCTGTGTCAAGATCGAG
TCTCCATGTTACCCTTGCACGTCTCCCTGTAATCCTTGCAACCCATGTAGCCCCTGCAGC
CCCTGTGCCCCCTGCGGCCCTTGCGGCCCCTGTGGCCCCTGTGGCCCCTGTGGTCCCTGC
GGCCCCTGCGACCCTTGCAACCCCTGCTATCCCTGTGGAAGCCGATTCTCCTGTAGGAAG
ATGATCTTA
>Chimp|ENSPTRG00000020483|ENSPTRT00000037899
ATGGCTGCACTGAGTTGTCTCTTGGACAGTGTCAGAAGGGACATAAAGAAGGTGGACAGA
GAACTAAGGCAACTGAGATGCATTGACGAATTTAGCACACGGTGCCTGTGCGACTTGTAT
ATGCACCCCTATTGCTGCTGTGACTTGCACCCATATCCGTACTGCTTGTGCTATTCCAAG
CGATCACGCTCTTGCGGCCTGTGTGATCTC---TACCCATGTTGCCTGTGTGATTATAAG
CTTTACTGTCTGCGACCATCTCTCAGAAGTTTGGAGAGGAAAGCCATCAGAGCCATAGAA
GATGAGAAGCGAGAGCTTGCCAAACTGAGAAGAACAACAAATAGAATTCTGGCTTCCTCC
TGCTGTAGCAGTAACATTTTAGGATCGGTGAACGTATGTGGTTTTGAACCTGATCAAGTC
AAAGTTCGAGTGAAGGATGGAAAGGTATGTGTGTCGGCTGAGCGGGAGAACAGGTACGAC
TGCCTTGGATCGAAAAAGTACAGCTACATGAACATCTGCAAAGAGTTCAGCTTGCCGCCC
TGTGTGGATGAGAAGGATGTAACATACTCCTACGGGCTCGGCAGTTGTGTCAAGATCGAG
TCTCCTTGCTACCCTTGCACTTCT---------CCTTGCAACCCTTGCAACCCCTGCAAC
---------CCGTGCAGCCCCTGCAACCCCTGCAACCCCTGCAGCCCCTGCAACCCATGT
---------GACCCTTGCAACCCGTGTTATCCCTGTGGAAGCCGATTTTCCTGTAGGAAG
ATGATTTTG
>Macaque|ENSMMUG00000002108|ENSMMUT00000002972
ATGGCTGCACTGAGTTGTCTCTTGGACAGTGTCAGAAGGGACATAAAGAAGGTGGACAGA
GAACTAAGGCAACTGAGATGCATCGACGAATTTAGCACGCGGTGCCTGTGTGACTTGTAT
ATGCACCCCTACTGCTGCTGTGACTTGCACCCATATCCGTACTGCTTGTGCTACTCCAAG
CGATCACGCTCTTGCGGCCTGTGTGATCTC---TACCCATGTTGCCTGTGTGATTACAAG
CTTTACTGTCTGCGACCATCGCTCAGAAGTTTGGAGAGGAAAGCCATCAGAGCCATAGAA
GATGAGAAGCGAGAGCTTGCCAAACTGAGAAGAACAACAAATAGAATTCTGGCTTCCTCC
TGCTGTAGCAGTAACATTTTAGGATCAGTGAATGTATGCGGTTTTGAACCTGATCAAGTC
AAAGTTCGAGTGAAGGATGGAAAGGTATGTGTGTCGGCTGAGCGGGAGAACAGGTACGAC
TGCCTCGGATCGAAAAAGTACAGCTACATGAACATCTGCAAAGAGTTCAGCTTGCCGCCC
TGTGTGGATGAGAAGGATGTAACATACTCCTACGGGCTCGGCAGTTGCGTCAAGATCGAG
TCTCCTTGCTACCCTTGCACTTCT---------CCCTGCAACCCTTGCAACCCCTGCAAC
---------CCGTGCAGCCCCTGCAACCCCTGTAGCCCCTGCAGCCCCTGCAACCCATGT
---------GACCCTTGCAACCCGTGTTATCCCTGTGGAAGCCGATTTTCCTGTAGGAAG
ATGATTTTG
>Rabbit|ENSOCUG00000017222|ENSOCUT00000017219
ATGGCTGCACTGAGTTGTCTTTTGGACAGCGTTAGAAGGGACATAAAGAAGGTGGACAGA
GAACTCAGGCAACTGAGATGCATCGACGAACTTAGCACGCGTTGCCTGTGCGACCTGTAC
ATGCATCCGTACTGCTGTTGTGACTTGCACCCGTACCCCTACTGCCTATGCTATTCCAAG
AGGTCCCGTTCCTGTGGCCTGTGTGACATC---TACCCTTGCTGCCTGTGTGACTACAAG
CTTTACTGTCTTCGACCATCTCTCAGAAGTTTGGAGAGGAAAGCCATTAGAGCCATAGAG
GATGAAAAGAGAGAGCTTGCCAAACTGAGAAGAACCACGAATAGAATCCTGGCCTCCTCT
TGCTGTAGCAGTAACATTTTAGGATCGGTGAACGTGTGCGGCTTTGAACCTGACCAAGTC
AAAGTACGAGTGAAGGACGGAAAGGTGTGTGTGTCAGCCGAGCGGGAGAACAGGTACGAC
TGCCTTGGGTCGAAAAAGTACAGCTACATGAACATCTGCAAAGAGTTCAGCTTGCCGCCG
TGTGTGGACGAGAAGGACGTGACGTACTCGTACGGGCTGGGCAGCTGTGTGAAGATCGAG
TCGCCGTGCTACCCATGCACTTCTCCCTGC------------------AACCCCTGCAGC
CCCTGTAGCCCTTGCAACCCCTGTAACCCC---------TGCAGCCCCTGCAGCCCCTGC
AGCCCCTGCGACCCCTGCAGCCCCTGCTACCCCTGCGGCAGCCGATTTTCCTGTAGGAAG
ATGATTTTG
>Marmoset|ENSCJAG00000016066|ENSCJAT00000031242
ATGGCTGCACTGAGTTGTCTCTTGGACAGTGTCAGAAGGGACATAAAGAAGGTGGACAGA
GAACTAAGGCAACTGAGATGCATCGACGAATTTAGCACGCGCTGCCTGTGCGACTTGTAT
GTGCACCCCTATTGCTGCTGCGACTTGCACCCATATCCGTACTGCCTGTGCTATTCCAAG
CGATCACGCTCTTGCGGCCTGTGTGATCTC---TACCCGTGTTGCCTGTGTGACTACAAG
CTTTACTGCGTGCGACCCTCTCTCAGAAGTTTGGAGAGGAAAGCCATTAGAGCCATAGAA
GATGAGAAGCGAGAGCTTGCCAAACTGAGAAGAACAACAAATAGAATTCTGGCTTCCTCT
TGCTGTAGCAGTAACATTTTAGGATCGGTGAATGTATGCGGCTTTGAGCCTGATCAAGTC
AAAGTTCGAGTGAAGGATGGAAAGGTATGTGTGTCGGCTGAGCGGGAGAACAGGTACGAC
TGCCTCGGATCGAAAAAGTACAGCTACATGAACATCTGCAAAGAGTTCAGCTTGCCGCCC
TGTGTGGATGAGAAGGATGTAACGTACTCCTACGGGCTCGGCAGTTGTGTCAAGATTGAG
TCTCCTTGCTACCCCTGCACTTCT---------CCCTGCAACCCCTGCAGCCCCTGCAAC
---------CCGTGCAGCCCC---------TGCAGCCCCTGCAGCCCCTGCAACCCATGT
---------GACCCTTGCAACCCGTGTTATCCCTGTGGAAGCCGATTTTCCTGTAGGAAG
ATGATTTTG
>Gorilla|ENSGGOG00000023400|ENSGGOT00000024451
ATGGCTGCACTGAGTTGTCTCTTGGACAGTGTCAGAAGGGACATAAAGAAGGTGGACAGA
GAACTAAGGCAACTGAGATGCATCGACGAATTTAGCACACGGTGCCTGTGCGACTTGTAT
ATGCACCCCTATTGCTGCTGTGACTTGCACCCATATCCGTACTGCTTGTGCTATTCCAAG
CGATCACGCTCTTGCGGCCTGTGTGATCTC---TACCCATGTTGCCTGTGTGATTATAAG
CTTTACTGTCTGCGACCATCTCTCAGAAGTTTGGAGAGGAAAGCCATCAGAGCCATAGAA
GATGAGAAGCGAGAGCTTGCCAAACTGAGAAGAACAACAAATAGAATTCTGGCTTCCTCC
TGCTGTAGCAGTAACATTTTAGGATCGGTGAATGTATGCGGTTTTGAACCTGATCAAGTC
AAAGTTCGAGTGAAGGATGGAAAGGTATGTGTGTCAGCTGAGCGGGAGAACAGGTACGAC
TGCCTTGGATCGAAAAAGTACAGCTACATGAACATCTGCAAAGAGTTCAGCTTGCCGCCC
TGTGTGGATGAGAAGGATGTAACATACTCCTACGGGCTCGGCAGTTGTGTCAAGATCGAG
TCTCCTTGCTACCCTTGCACTTCT---------CCTTGCAACCCTTGCAACCCCTGCAAC
---------CCGTGCAGCCCCTGCAACCCCTGCAACCCCTGCAGCCCCTGCAACCCATGT
---------GACCCTTGCAACCCCTGTTATCCCTGTGGAAGCCGATTGTCCTGTAGGAAG
ATGATTTTG
>Rat|ENSRNOG00000006578|ENSRNOT00000008700
ATGGCCGCACTGAGTTGTCTTTTGGACAGTGTTAGAAGGGACATAAAGAAGGTGGACAGA
GAACTAAGACAATTGAGATGTATCGACGAAATCAGCTCCCGCTGCCTGTGTGACTTATAC
ATGCACCCTTACTGCTGCTGCGACCTGCACCCCTACCCCTACTGCCTCTGCTACTCCAAG
CGATCCCGCTCCTGTGGCCTGTGTGACCTCTACTACCCGTGCTGCCTGTGTGACTACAAG
CTGTACTGCCTCCGCCCATCGCTCCGCAGCTTAGAGAGA---------------------
------------------------CTCAGAAGGACGACAAATAGAATTCTGGCCTCCTCT
TGCTGCAGCAGTAACATTTTAGGATCGGTGAACGTCTGCGGCTTTGAACCTGATCAGGTC
AAAGTGCGCGTTAAAGATGGAAAGGTCTGCGTATCGGCCGAGAGGGAAAACAGGTACGAC
TGCCTCGGATCCAAAAAGTACAGTTACATGAACATCTGCAAAGAGTTCAGTCTGCCGCCG
TGCGTGGATGAGAAAGACGTGACCTACTCCTACGGGCTCGGCAGTTGTGTCAAGATCGAG
TCTCCATGCTACCCTTGCACGTCTCCCTGCAACCCCTGCAACCCCTGCAGCCCCTGCAGC
---------CCCTGCGGCCCCTGCGGTCCTTGCGGTCCCTGTGGCCCCTGTGGTCCCTGC
GGCCCCTGCGACCCTTGCAACCCCTGCTATCCCTGTGGAAGCCGATTCTCCTGTAGGAAG
ATGATCTTG
>Opossum|ENSMODG00000005901|ENSMODT00000007448
ATGGCTGCACTAAGTTGTCTTTTGGACAGTGTAAGAAGGGATATAAGGAAGGTGGACAGA
GAACTAAGGCAATTGAAATGCCTCGACGAG---TGCACACGTTGCGTCTGCGACTTATAT
GTGCATCCTTATTGCTGTTGTGACTTACATCCATACCCGGCTTGCCTGTGCTATTCAAAG
TGCCCTCGCATTTGTGGCCTATGTGATCTA---TACCCATATTGCCTGTGTGATATCAAG
CTTTTCTGTCTTCGACCAACCATCAGAAGTTTGGAGAGGAAGGCCATTAAAGCCATTCTG
GATGAAAAGAAAGAACTGACCAAACTAAGAAGAACAACAAACAAGATTCTGGCAGCATCC
TGTTGCAGTAGTAACTTACTAGGGTCC---------------------------------
---------------------------------------------------AGGATTGAG
GAGCATTGGTGTCAACACAACAGTTTCCTT------------GAGATGTTTTTGTCCCCT
---CTGCAAAGGTTACCAATTTCCCATTCATTTTCTGTCTTGACTTGCCTCTCTTCA---
------------------------------------------------------------
------------------------------------------------------------
------------------------------------------------------------
---------
>Orangutan|ENSPPYG00000018799|ENSPPYT00000021930
ATGGCTGCACTGAGTTGTCTCTTGGACAGTGTCAGAAGGGACATAAAGAAGGTGGACAGA
GAACTAAGGCAACTGAGATGCATCGACGAATTTAGCACACGGTGCCTGTGCGACTTGTAT
ATGCACCCCTATTGCTGCTGTGACTTGCACCCATATCCGTACTGCTTGTGCTATTCCAAG
CGATCACGCTCTTGTGGCCTGTGTGACCTC---TACCCATGTTGCCTGTGTGATTATAAG
CTTTACTGTCTGCGACCATCTCTCAGAAGTTTGGAGAGGAAAGCCATTAGAGCCATAGAA
GATGAGAAGCGAGAGCTTGCCAAACTGAGAAGAACAACAAATAGAATTCTGGCTTCCTCC
TGCTGTAGCAGTAACATTTTAGGATCGGTGAATGTATGCGGTTTTGAACCTGATCAAGTC
AAAGTTCGAGTGAAGGATGGAAAGGTATGTGTGTCGGCTGAGCGGGAGAACAGGTACGAC
TGCCTCGGATCGAAAAAGTACAGCTACATGAACATCTGCAAAGAGTTCAGCTTGCCGCCC
TGTGTGGATGAGAAGGATGTAACATACTCCTACGGGCTCGGCAGTTGTGTCAAGATCGAG
TCTCCTTGCTACCCTTGCACTTCT---------CCTTGCAACCCCTGCAACCCCTGCAAC
---------CCGTGCAGCCCCTGCAACCCCTGCAGCCCCTGCAGCCCATGT---------
---------GACCCTTGCAACCCGTGTTATCCCTGTGGAAGCCGATTTTCCTGTAGGAAG
ATGATTTTG
>Elephant|ENSLAFG00000006099|ENSLAFT00000006099
ATGGCTGCACTGAGTTGTCTTTTGGACAGCGTTAGAAGGGACATAAAGAAGGTGGACAGA
GAACTGAGGCAACTGAGATGCATCGACGAACTTAGCTCACGATGCCTGTGCGACTTATAC
ATGCACCCGTATTGCTGTTGTGACTTGCACCCATATCCGTACTGCCTGTGCTATTCAAAG
CGATCACGTTCTTGTGGCCTGTGTGATATC---TATCCATGTTGCCTGTGTGATTACAAG
CTTTACTGTCTTCGACCATCTCTCAGAAGTTTGGAGAGA---------------------
------------------------CTGAGAAGAACAACAAATAGAATTCTGGCCTCCTCT
TGCTGTAGCAGTAACATTCTAGGATCGGTGAACGTGTGCGGCTTTGAGCCTGACCAAGTG
AAAGTTCGAGTGAAGGACGGAAAGGTGTGTGTGTCGGCAGAACGGGAGAACAGGTACGAC
TGCCTTGGATCGAAAAAGTACAGCTATATGAACATCTGCAAAGAGTTCAGCTTGCCGCCC
TGTGTGGATGAGAAAGACGTAACCTACTCCTACGGGCTTGGCAGTTGCGTCAAGATTGAG
TCTCCGTGCTACCCTTGTGCTTCTCCCTGC------------------AACCCCTGCAAC
CCCTGCAACCCCTGCAACCCCTGCAACCCCTGCAGCCCCTGTAGCCCCTGCAGCCCTTGT
AGCCCCTGTGACCCCTGCAACCCATGCTATCCCTGTGGGAGCCGATTTTCCTGTAGGAAG
ATGATATTG
>Human|ENSG00000155087|ENST00000285402
ATGGCTGCACTGAGTTGTCTCTTGGACAGTGTCAGAAGGGACATAAAGAAGGTGGACAGA
GAACTAAGGCAACTGAGATGCATCGACGAATTTAGCACACGGTGCCTGTGCGACTTGTAT
ATGCACCCCTATTGCTGCTGTGACTTGCACCCATATCCGTACTGCTTGTGCTATTCCAAG
CGATCACGCTCTTGCGGCCTGTGTGATCTC---TACCCATGTTGCCTGTGTGATTATAAG
CTTTACTGTCTGCGACCATCTCTCAGAAGTTTGGAGAGGAAAGCCATCAGAGCCATAGAA
GATGAGAAGCGAGAGCTTGCCAAACTGAGAAGAACAACAAATAGAATTCTGGCTTCCTCC
TGCTGTAGCAGTAACATTTTAGGATCGGTGAATGTATGCGGTTTTGAACCCGATCAAGTC
AAAGTTCGAGTGAAGGATGGAAAGGTATGTGTGTCGGCTGAGCGGGAGAACAGGTACGAC
TGCCTTGGATCGAAAAAGTACAGCTACATGAACATCTGCAAAGAGTTCAGCTTGCCGCCC
TGTGTGGATGAGAAGGATGTAACATACTCCTATGGGCTCGGCAGCTGTGTCAAGATCGAG
TCTCCTTGCTACCCTTGCACTTCTCCTTGCAGCCCCTGCAGCCCCTGCAGCCCCTGCAAC
---------CCC---------------------------TGCAGCCCCTGCAACCCGTGC
AGCCCATATGATCCTTGCAACCCGTGTTATCCCTGTGGAAGCCGATTTTCCTGTAGGAAG
ATGATTTTG
>Dog|ENSCAFG00000030644|ENSCAFT00000049775
ATGGCTGCACTGAGTTGTCTTCTGGACAGTGTTAGAAGGGACATAAAGAAGGTGGACCGA
GAACTGAGGCAGTTGAGATGCATTGACGAA---TGTACACGGTGTCTGTGCGACCTGTAC
ATGCACCCGTACTGCTGCTGCGACCTGCACCCCTACCCCTACTGCCTGTGCTACTCGAAG
CGAGCGCGCTCCTGCGGCCTGTGTGATCTC---TACCCGTGCTGCCTGTGCGACGTCAAG
CTCTACTGTCTGCGACCATCTCTCAGAAGTTTGGAGAGGAAAGCCATTAGAGCCATAGAA
GATGAAAAGAGAGAGCTTGCCAAACTGAGAAGAACAACAAATAGAATTCTGGCCTCCTCT
TGCTGTAGCAGTAACATTTTAGGATCAGTAAACGTGTGCGGCTTTGAGCCTGATCAAGTC
AAAGTCCGGGTGAAGGACGGCAAGGTGTGCGTGTCGGCCGAGCGGGAGAACAGATACGAC
TGCCTCGGGTCGAAAAAGTACAGCTACATGAACATCTGCAAAGAGTTCAGCCTGCCGCCG
TGCGTGGACGAGAAAGACGTGACTTACTCCTATGGGCTGGGGAGTTGCGTCAAGATTGAG
TCTCCATGCTACCCCTGCACGTCTCCCTGCAACCCCTGCAACCCCTGCAGTCCTTGTAGC
CCCTGCAGCCCCTGTAACCCCTGCAAC---------------------------------
---CCCTGTGACCCTTGCAGCCCATGCTATCCCTGCGGGAGCCGATTTTCCTGTAGAAAG
ATGATTTTG
>Guinea_Pig|ENSCPOG00000012742|ENSCPOT00000012864
ATGGCTGCACTGAGTTGTCTCCTGGACAGCGTGAGGAGGGACATCAAGAAGGTGGACCGC
GAGCTGCGGCAGCTGCGCTGCATTGATGAGTTCAGCTCGCGCTGCCTGTGCGACCTGTAC
ATGCACCCCTACTGCTGCTGCGACCTGCACCCCTATCCCTACTGCCTGTGCTACTCTAAG
CGCTCTCGCTCCTGCGGCCTGTGCGACCTC---TACCCCTGCTGCCTGTGCGACTACAAG
GTCTACTGCCTGCGGCCATCGCTGCGCAGCCTGGAGCGCAAGGCCATCCGGGCCATCGAG
GATGAGAAGAGAGAGATCGCCAGGCTCCGCAGGACGACCAACAGGCTGCTAGCCTCCTCC
TGCTGCAGCAGCAACATCCTGGGCTCCGTGAACGTGTGCGGCTTTGAGCCAGACCAGGTG
AAGGTGCGCGTAAAGGACGGCAAGGTGTGCGTGTCAGCCGAGCGGGAGAACCGGTACGAC
TGCCTGGGCTCCAAGAAGTACAGCTACATGAACATCTGCAAGGAGTTCAGCCTGCCGCCC
TGCGTGGACGAGAAGGACGTCACCTACTCCTACGGGCTGGGCAGCTGCGTCAAGATCGAG
TCGCCCTGCTTCCCCTGCACACACGCTTGCAACTTGTGTCTGCCT---------------
------------------------------------------------------------
------------------------------------------------------------
---------
>Orca|XP_004275375.1
ATGGCTGCACTGAGTTGTCTTCTGGACAGTGTTAGAAGGGACATAAAGAAGGTGGACAGA
GAACTAAGGCAGTTGAAATGCATTGACGAACTCAGCACACGATGCCTGTGTGACTTATAC
ATGCACCCATATTGCTGCTGTGACTTGCACCCGTACCCGTACTGCCTGTGCTATTCAAAG
CGATCACAGTCCTGCGGCCTGTGTGATTTC---TACCCATGTTGCCTGTGTGATGCCAAG
CTTTACTGTCTTCGCCCGTCTCTCAGAAGTTTGGAGAGGAAAGCCATTAGAGCCATAGAA
GATGAAAAGAGAGAGCTTGCCAAATTGAGAAGAACAACAAATAGAATTCTAGCCTCCTCT
TGCTGTAGCAGTAACATTTTAGGATCAGTGAACGTGTGCGGCTTTGAACCCGATCAAGTC
AAGGTGCGAGTGAAGGACGGAAAGGTGTGCGTGTCAGCTGAGCGCGAGAACAGATACGAC
GGCCTGGGATCGAAAAAGTACAGCTACATGAACATCTGCAAAGAGTTCAGCTTGCCCCCG
TGTGTAGATGAGAAGGACGTGACGTACTCCTACGGGCTCGGCAGTTGTGTCAAGATCGAG
TCTCCCTGCTACCCTTGCACGTCTCCCTGC------------------------------
------------------------------------------AACCCCTGTGATCCCTGC
AGCCCCTGTGACCCCTGCAACCCATGCTATCCCTGTGGGAGCCGGTTTGCCTGTAGGAAG
ATGATTTTG
