# Supplementary material for: Insights into the Evolution of Longevity from the Bowhead Whale Genome
Source: Cell Rep. 2015 Jan 6;10(1):112–22. doi: 10.1016/j.celrep.2014.12.008 (PMC4536333; doi:10.1016/j.celrep.2014.12.008)
Supplement: Supplemental Folder 1. Full List of Transposable Elements Distribution, Full List of Filtered and Unfiltered Gene Duplications, Gene Loss Alignments, Full List of Candidates under Selection, Selective Pressure Variation QC Alignments, and Full List of Bowhead-Specific Mutations, Related to Results [file mmc2.zip › QC Alignments/PosSites_reciprocal_group_3351_Mysticeti_modelA.fasta]

>PS_Sites|Mysticeti
------------------------------------------------------------
------------------------------------------NNN---------------
---------------------------------------------NNN------------
------------------------------------------------------------
------------------------------------------------------------
------------------------------------------------------------
------------------------------------------------------------
------------------------------------------------------------
------------------------------------------------------------
---------NNN---NNN------------------------------------------
------------------------------------------------------------
------------------------------------------------------------
------------------------------------------------------------
------------------------------------------------------------
------------------------------------------------------------
------------------------------------------------NNN---------
------------------------------------------------------------
---NNN---NNN------------------------------------------------
------------------------------------------NNN---------------
------------------------------------------------------------
------------------------------------------------------------
------------------------------------------------------------
------------------------------------------------------------
------------------------------------------------------------
------------------------------------------------------NNN---
---------
>PS_Characters|Minke|BACU020026
------------------------------------------------------------
------------------------------------------GCA---------------
---------------------------------------------ATA------------
------------------------------------------------------------
------------------------------------------------------------
------------------------------------------------------------
------------------------------------------------------------
------------------------------------------------------------
------------------------------------------------------------
---------ATC---TTG------------------------------------------
------------------------------------------------------------
------------------------------------------------------------
------------------------------------------------------------
------------------------------------------------------------
------------------------------------------------------------
------------------------------------------------CTG---------
------------------------------------------------------------
---GTG---GAA------------------------------------------------
------------------------------------------AGG---------------
------------------------------------------------------------
------------------------------------------------------------
------------------------------------------------------------
------------------------------------------------------------
------------------------------------------------------------
------------------------------------------------------------
---------
>Minke|BACU020026
ATGGGTGTGAGCAAGTTAGATATTCTATATCGGAGACTTCTCCTTACAAAACTTTTTATC
AGAGGATGGGGAAGGCCAGAGGATCTCAAA---AGACTCTTTGCATTCAGAAAGATTATT
GGAAATCGAGAAAGATGTCAGAATCTGGTTTCAAGTGATTATCCAATATACATCGATAAG
ATTGAAGAGCAGTCAGACTGTAAGATCCTAGATGGACACTTTGTTTCCCCCATGGCCCAC
TATGTGCCTGATATCATGCCAATCGAATCTGTTATTGCAAGATTCCAATTTATTGTGCCT
AAAGAATGGAACAGCAAATATAGACCCGTATGCATTCATCTTGCTGGAACAGGAGATCAT
CATTACTGGAGACGACGAACACTAATGGCTCGTCCTATGATTAAAGAAGCCCGAATGGCT
TCTTTGCTGTTAGAAAACCCTTATTAT---------------------------------
------------------------------------------------------------
---------ATCCTTTTGAAACCCAAGGACCAAATAAGGTCCAGCTTAAAAAACGTGTCT
GATCTTTTTGTGATGGGAGGAGCTCTTGTTTTAGAATCTGCAGCTCTCTTGCACTGGCTA
GAGAGGGAGGGTTATGGACCTCTGGGAATGACCGGAATATCCATGGGAGGACACATGGCT
TCCTTAGCAGTATCCAACTGGCCTAAGCCCATGCCATTGATTCCATGTCTGTCTTGGTCC
ACAGCATCT---------------------------------------------------
------------------------------------------------------------
---GGGGTCTTCACTACGACAGATTCTTTCAAAATGGGACAAGAGTTCCTGAAACACTTC
CCTAGCAGTGCAGACAAGCTAACTAACCTTAACCTGGTTTCTAGAACTTTAAATTTAGAT
ATGGTGGACGAAGTTGTGTCCCAAAAAGCTGCTGAGTGCCATAAATCTAGTAAAACATCT
GTCAGTGCCACATCAGAAGGACTCTTGTTGCAAGATACCTCTAGGATGGGGTGCTTCAAT
CAAACACTTTCAACCAACAAAAGTAGTTATACGCGTTGTAATCCTCAGTCATACCACCTA
CTCAGTAAAGAACAAAGAAGAAACACTCTTCAGAAAGAATCTTTAATATTTATGAAAGGA
GTTATGGATGAATGTACTCATGTAGCAAATTTCTCAGTTCCAGTTGACCCAAGCCTCATC
ATAGTGGTTCAAGCCAAAGAAGATGCCTATATTCCACGAACAGGAGTTCGAAGTCTACAA
GAAATTTGGCCTGGTTGTGAAATCCGATATCTAGAAGGGGGTCATATTAGTGCTTATCTT
TTTAAACAAGGACTCTTCAGG---------------------------------------
---------
>PS_Characters|Bowhead|bmy_09266T0
------------------------------------------------------------
------------------------------------------GCA---------------
---------------------------------------------ATA------------
------------------------------------------------------------
------------------------------------------------------------
------------------------------------------------------------
------------------------------------------------------------
------------------------------------------------------------
------------------------------------------------------------
------------------------------------------------------------
------------------------------------------------------------
------------------------------------------------------------
------------------------------------------------------------
------------------------------------------------------------
------------------------------------------------------------
------------------------------------------------CTG---------
------------------------------------------------------------
---GTG---GAA------------------------------------------------
------------------------------------------AGG---------------
------------------------------------------------------------
------------------------------------------------------------
------------------------------------------------------------
------------------------------------------------------------
------------------------------------------------------------
------------------------------------------------------CGT---
---------
>Bowhead|bmy_09266T0
ATGGGTGTGAGCAAGTTAGATATTCTATATCGGAGACTTCTCCTTACAAAACTTTTTATC
AGAGGATGGGGAAGGCCAGAGGATCTCAAA---AGACTCTTTGCATTCAGAAAGATTATT
GGAAATCGAGAAAGATGTCAGAATCTGGTTTCAAGTGATTATCCGATATACATCGATAAG
ATTGAAGAGCAGTCAGACTGTAAGATCCTAGATGGACACTTTGTTTCCCCCATGGCCCAC
TATGTGCCTGATATCATGCCAATTGAATCTGTTATTGCAAGGTTCCAATTTATTGTGCCT
AAAGAATGGAACAGCAAATATAGACCTGTATGCATTCATCTTGCTGGAACAGGAGATCAT
------------------------------------------------GCTAGA------
------------------------------------------------------------
------------------------------------------------------------
------------------------------------AGGTCCAGCTTAAAAAACGTGTCT
GATCTTTTTGTGATGGGAGGAGCTCTTGTTTTAGAATCTGCAGCTCTCTTGCACTGGCTA
GAGAGGGAGGGTTATGGACCTCTAGGAATGACCGGAATATCCATGGGAGGACACATGGCT
TCCTTAGCAGTATCCAACTGGCCTAAGCCCATGCCATTGATTCCATGTCTGTCTTGGTCC
ACAGCATCTGGG------------GGCGTGCTAAGTAAATCGATTAATTGGAGGGAGCTA
GAAAAGCAGTATTATACACAGACAGTTTATGAAGAAGAAATTATTCACATGCTTGAATAT
TGTGGA------------ACAGATTCTTTCAAAATGGGACAAGAGTTCCTGAAACACTTC
CCTAGCAGTGCAGACAAGCTAACTAACCTTAACCTGGTTTCTAGAACTTTAAATTTAGAT
ATGGTGGACGAAGTTGTGTCCCAAAAAGCTGCTGAGTGCCATAAATCTAGTAAAACATCT
ATCAGTGCCACATCAGAAGGACTCTTGTTGCAAGATACCTCTAGGATGGGGTGCTTCAAT
CAAACACTTTCAACCAACAAAAGTAGTTATACGCGTTGTAATCCTCAGTCATACCACCTA
CTCAGTAAAGAACAAAGAAGAAACACTCTTCAGAAAGAATCTTTAATATTTATGAAAGGA
GTTATGGATGAATGTACTCATGTAGCAAATTTCTCAGTTCCAGTTGACCCAAGCCTCATC
ATAGTGGTTCAAGCCAAAGAAGATGCCTATATTCCACGAACAGGAGTTCGAAGTCTACAA
GAAATTTGGCCTGGTTGTGAAATCCGATATCTAGAAGGGGGTCATATTAGTGCTTATCTT
TTTAAACAAGGACTCTTCAGGCGCGCCATCTATGATGCATTTGAACGCTTCCTCCGTAAA
TACGCTAAC
>Horse|ENSECAG00000004120|ENSECAT00000005188
ATGGGTGTGAGCAAGTTAGATATTCTATACCGGAGACTTCTCCTCACAAAACTTTTTATC
AGAGGATGGGGAAGGCCAGAGGATCTCAAA---AGACTCTTTGAATTCAGGAAGGTGATT
GGAAATCGAGAAAGATGTCAGAATCTGGTTTCAAGTGATTATCCAGTATACATTGATAAG
ATTGAAGAGCAGTCAGACTGTAAGATCCTGGATGGACACTTTGTTTCCCCCATGGCCCAC
TATGTGCCTGATATCATGCCAACTGAATCTGTTATTGCAAGATTCCAATTTATTGTGCCT
AAAGAATGGAATAGCAAATATAGACCCGTATGCATTCATCTTGCTGGAACAGGAGATCAT
CATTACTGGAGACGACGAACACTAATGGCTCGTCCTATGATTAAAGAAGCCCGAATGGCT
TCCTTGTTGTTAGAAAACCCTTATTAT---------------------------------
------------------------------------------------------------
---------ATCCTTTTGAAACCCAAGGACCAAGTAAGATCCAGCTTAAAAAACGTATCT
GACCTCTTTGTGATGGGAGGAGCTCTTGTTTTGGAATCTGCAGCGCTCTTGCACTGGCTA
GAGAGGGAGGGTTATGGCCCTCTAGGAATGACTGGAATATCCATGGGAGGACATATGGCT
TCCTTAGCGGTATCCAACTGGCCTAAGCCCATGCCATTGATTCCATGTCTGTCTTGGTCC
ACAGCATCTGGGGTCTTCACTACGGGCGTGCTGAGTAAATCAATTAATTGGAGGGAGCTG
GAAAAGCAGTATTATACACAGACAGTTTATGAGGAAGAAATTATTCACATGCTTGAATAT
TGTGGA------------ACAGATTCTTTCAAAATGGGGAAAGAGTTCGTGAAACGCTTC
CCAAGCAGTGCAGACAAGCTAACTAACCTTAATCTGGTGTCTAGAACTTTAAATTTAGAT
ATGATGGACCAAGTTATGTCCCCAAAACCTGCTGAGTGCCATAAATCTAGTAAAACATCT
ATCAGTGCCACATCAGAAGGACTCTTGTTGCAAGATACC---AGGATGGAGTGCTTCAAT
CAAACGCTTTCAACCAGCAGAGGTAGTTATATGAGTTGCAATCCC---TCACACCACCTA
CTCAGTAAAGAACAAAGAAGAGACAATCTTCAGAAGGAA---TTAATATTTATGAAAGGA
GTCATGGATGAATGTACTCATGTAGCAAATTTTTCAGTTCCAGTTGACCCAAGCCTCATT
ATAGTGGTGCAAGCCAAAGAAGATGCCTATATTCCACGAACAGGAGTTAGAAGTCTACAA
GAAATTTGGCCTGGTTGTGAAATCCGATATCTAGAAGGGGGTCATATTAGTGCTTATCTT
TTTAAACAAGGACTATTCAGACGAGCCATCTATGATGCATTTGAACGCTTTCTCCATAAA
TATGCTAAT
>Microbat|ENSMLUG00000005399|ENSMLUT00000005406
ATGGGTGTGAGTAAGTTAGATGTTCTATACCGGAGACTTCTCCTTACAAAACTTTTTATC
AGAGGATGGGGAAGGCCAGAGGATCTTAAA---AGACTCTTTGAATTCAGAAAGATAATT
GGAAATCGAGAAAGATGTCAGAATCTGGTTTCAAGTGATTATCCAGTATACATCGATAAG
ATTGAAGAGCAGTCAGACTGTAAGATCCTAGATGGACACTTTGTTTCTCCTATGGCACAT
TATGTACCTGATATCATGCCAGTTGAATCTATTATTGCAAGGTTCCAATTTATTGTGCCT
AAAGAATGGAATAGCAAATATAGACCCGTATGCATTCATCTTGCTGGAACAGGAGATCAT
CATTACTGGAGACGACGAACACTGATGGCTCGTCCTATGATTAAAGAAGCCGGAATGGCT
TCTTTGTTGTTAGAAAACCCTTATTAT---------------------------------
------------------------------------------------------------
---------GGCTGCAGGAAACCCAAGGACCAAATAAGGTCCAGCTTAAAAAACGTGTCT
GACCTATTTGTGATGGGAGGAGCTCTTGTTTTGGAATCTGCAGCTCTCTTGCACTGGCTA
GAGAGGGAGGGTTATGGACCTCTAGGAATGACCGGAATATCCATGGGAGGACATATGGCT
TCCTTAGCGGTATCCAACTGGCCTAAGCCCATGCCATTGATTCCATGTCTGTCTTGGTCT
ACAGCATCTGGGGTCTTCACTACGGGTGTCCTGAGTAAATCAATTAATTGGAGGGAGTTG
GAAAAGCAGTATTATGCACAGACCGTTTATGAGGAAGAAATTATTCACATGCTTGAATAT
TGTGGA------------ACAGATTCTTTCAAAATGGGACAAGAGTTCGTGAAATGCTTC
CCTAGCAGTGCAGACAAGCTCACTAACCTTAATCTGGTTTCTAGAACTTTAAATTTAGAT
ATGACAGACCAGGTTGTGTCCTCGAAACATAATGAATGTCATAAATCTAGTAAAACATCT
TTCAGTGCCACATCAGAAGGACTCTTGTTGAAAGATACTTCTAAGATGGAGTGCTTCAAT
CAAACACTTTCAACCAACAAAAGTAGTTATACAAGTTCCAATCCTCAGTCATACCACCTA
CTCAGTAAAGAACAAAGAAGAAAGAATCTTCAGAAAGAATCTTTGCTGTTTATGAAAGGA
GTCATGGATGAATGTACTCATGTAGCAAATTTCTCAGTTCCAGTAGACCCAAGCCTCATT
ATAGTGGTTCAAGCCAAAGAAGATGCATATATTCCACGAACTGGAGTTCGAAGTCTGCAA
GAAATTTGGCCTGGTTGTGAAATCCGATATCTAGAAGGGGGTCATATTAGTGCTTATCTG
TTCAAACAAGGAGTCTTCAGACGAGCCATCTATGATGCATTTGAACGCTTTCTGCACAAA
TATGCTAAC
>Gibbon|ENSNLEG00000013793|ENSNLET00000017613
ATGGGTGTGAGCAAGTTAGATATTTTATACCGGAGACTTCTCCTAACAAAACTTTTTATC
AGAGGATGGGGAAGGCCAGAAGATCTCAAA---AGACTCTTTGAATTCAGAAAGATGATT
GGAAATCGGGAAAGATGCCAGAATCTTGTTTCAAGCGATTACCCAGTACACATTGATAAG
ATTGAAGAGCAATCAGATTGTAAGATCTTAGATGGACACTTTGTTTCCCCCATGGCTCAC
TATGTGCCTGATATCATGCCAGTTGAATCTGTTATTGCAAGGTTCCAATTTATTGTGCCT
AAAGAATGGAACAGCAAATATAGACCTGTATGCATTCATCTTGCTGGAACAGGAGATCAT
CATTACTGGAGGCGACGAACACTAATGGCCCGTCCTATGATTAAAGAAGCCCGAATGGCT
TCTTTATTGTTAGAAAACCCTTATTAT---------------------------------
------------------------------------------------------------
---------GGCTGCAGGAAACCCAAGGACCAAGTAAGGTCCAGCTTAAAAAATGTGTCC
GACCTTTTTGTGATGGGAGGAGCTCTTGTTTTAGAATCTGCAGCTCTCTTGCACTGGCTA
GAGAGGGAAGGTTACGGCCCATTAGGAATGACTGGAATATCCATGGGAGGACATATGGCT
TCCTTAGCAGTATCCAACTGGCCTAAGCCCATGCCATTGATTCCATGCCTGTCTTGGTCC
ACAGCATCTGGGGTCTTCACTACG------------------------------------
------------------------------------------------------------
------------------ACAGATTCTTTCAAAATGGGACAAGAGTTTGTGAAACACTTC
ACTAGCAATGCAGACAAGCTAACTAACCTTAATCTGGTTTCCAGAACTTTAAATTTAGAT
ATATCAAACCAAGTTGTATCCCAAAAACATGCTGACTGCCATAATTCTAGTAAAACATCT
GTCAGCGCAACATCAGAAGGACTCTTATTGCAAGATACCTCTAAGATGAAGCGCTTCAAT
CAAACACTTTCAACCAACAAAAGTAGTTATACAAGTCGCAACCCTCAGTCATACCACCTA
CTTAGTAAAGAACAAAGAAGAAACAGTCTTCGGAAAGAATCTTTAATATTTATGAAAGGA
GTCATGGATGAATGTACTCATGTAGCAAATTTCTCAGTCCCAGTTGATCCAAGCCTCATT
ATAGTGGTTCAAGCCAAAGAAGATGCCTATATTCCACGAACAGGAGTTCGAAGTTTACAA
GAAATTTGGCCTGGTTGTGAAATCCGATACTTAGAAGGAGGTCATATTAGTGCTTATCTT
TTTAAACAAGGACTCTTCAGG---------------------------------------
---------
>Cow|ENSBTAG00000010630|ENSBTAT00000014052
ATGGGTGTGAGCAAGTTAGATATTCTATACCGGAGACTACTCCTTACAAAACTTTTTATC
AGAGGATGGGGAAGGCCAGAGGATCTCAAA---AGACTCTTTGAATTCAGAAAGATTATT
GGAAATCGAGAAAGATGTCAGAATCTGGTTTCAAGTGATTATCCAGTGTACATCGATAAG
ATTGAAGAGCAATCAGATTGTAAGATCCTAGATGGACACTTTGTTTCCCCCATGGCCCAT
TATGTGCCTGATATCATGCCAGTTGAATCTGTTATTGCTAGGTTCCAATTTATTGTGCCT
AAAGAGTGGAATAGCAAATACAGACCTGTATGCATTCATCTTGCTGGAACAGGAGATCAT
CATTACTGGAGACGACGAACACTAATGGCTCGTCCTATGATTAAAGAAGCCCGAATGGCC
TCTTTGCTGTTAGAAAACCCTTATTAT---------------------------------
------------------------------------------------------------
---------GGCTGCAGGAAACCCAAGGACCAAATAAGGTCCAGCTTAAAAAACGTGTCC
GACCTTTTTGTGATGGGAGGAGCTCTCGTTTTAGAGTCTGCAGCTCTCTTGCACTGGCTA
GAGAGGGAGGGTTATGGACCTCTAGGAATGACCGGAATATCCATGGGAGGACACATGGCT
TCCTTAGCAGTATCCAACTGGCCTAAGCCCATGCCATTGATTCCATGTCTGTCGTGGTCC
ACAGCATCTGGGGTCTTCACTACGGGCGTGCTAAGTAAATCAATTAATTGGAGGGAACTA
GAAAAGCAGTATTATACACAGACAGTTTATGAAGAAGAAATTATTCACATGCTTGAATAC
TGTGGA------------ACAGATTCTTTCAAAATGGGACAAGAGTTCGTGAAACGCTTC
CCTAGCAGTGCAGACAAGCTAACTAACCTTAATCTGGTTTCTAGAACTTTAAATTTAGAT
ATGACGGACCAAGTTGTGTCCCAAAAACCTGTTGAGTGCCATAAATCTAGTAAAACATCT
ATCAGTGCCACATCAGAAGGACTCTTGTTACAAGATACCTCTAAGATGGACTGCTTCAAT
CACACACTTTCAACCAACAAAAGTAGTTATACAAGTTGCAGTCCTCAGTCATGCCACCTA
CTCAGTAAAGAACAAAGAAGAAACAATCTTCAGAAAGAATCTTTAATATTTATGAAAGGA
GTTATGGACGAATGTACTCACGTAGCAAATTTCTCAGTTCCAGTTGACCCAAGCCTCATC
ATAGTGGTTCAAGCCAAAGAAGATGCCTATATTCCACGAACAGGAGTTCGAAGTCTGCAA
GAAATTTGGCCTGGTTGTGAAATCCGATATCTAGAAGGGGGTCATATTAGTGCTTATCTT
TTTAAACAAGGACTCTTCAGGCGAGCCATCTATGATGCATTTGAACGCTTCCTCCATAAA
TACGCCAAC
>Mouse|ENSMUSG00000037818|ENSMUST00000108077
ATGGGTGTAAGCAAGTTAGATATTCTATACCGGAGACTTCTTCTCACAAAACTTTTCATC
AGAGGATGGGGAAGGCCAGAAGACCTCAAG---AGACTCTTTGAATTCAGAAAGATGATT
GGAAATCGAGAAAGGTGCCAGAACCTGGTTTCAAGTGACTACCCGGTACACATCGATAAG
GTTGAAGAACAGTCAGATTGTAAGATCCTAGATGGACACTTTGTTTCTCCCATGGCCCAC
TATGTGCCTGGTATCATGCCAATTGAATCTGTTGTTGCAAGATTCCAGTTTATCGTGCCT
AAGGAATGGAACAGCAGGTACCGACCTGTGTGCATTCATCTGGCTGGAACAGGAGACCAT
CATTACTGGAGGCGCAGAACACTCATGGCTCGTCCTATGATTAAGGAGGCCAGGATGGCT
TCATTGTTGTTAGAAAACCCTTATTAT---------------------------------
------------------------------------------------------------
---------GGCTGCAGGAAGCCCAAGGACCAAGTAAGATCCAGCTTAAAAAATGTGTCA
GACCTATTTGTGATGGGAGGCGCTCTTATTCTTGAGTCTGCAGCTCTCTTGCACTGGCTG
GAGAGGGAAGGTTATGGACCTCTTGGGATGACTGGAATATCCATGGGAGGACATATGGCC
TCCTTAGCAGTGTCCAACTGGCCCAAGCCCATGCCGTTGATTCCATGCCTGTCTTGGTCC
ACAGCATCTGGGGTCTTCACTACGGGTGTATTGAGTAAATCAATTAATTGGCGGGAGCTC
GAAAAGCAGTATTATACACAGACAGTTTATGAAGAAGAAATTATTCATATGCTTGAATAC
TGTGGG------------ACAGATTCTTTCAAAATGGGACACGAGTTCATGAATCACTTG
CCTAGCAATGCAGACAAGCTGACTAACCTGAATCTGGTTTCCAGAACTTTAAATTTAGAT
ATGACAGACCAAGTTGTATCCCCAAAGGATGCCAAGTGCCATAAGTCTGGTAAAACATCT
ATCAGTGCTCCTTCAAATGGACAGCTGTTGCAAGATACAGCTAAGATGGAATGCTTGAAT
CAAACGCTCTCGACTAACAAAAGTTGGTTTGCAAGTTACAACCCTCAGTCATTTCACCTG
CTCAATAGAGAACAAAGAAGAAGCAATCGTCAAAAAGAATCTTTAATATTCATGAAAGGA
GTCATGGATGAATGTACTCACGTAGCAAACTTCTCAGTTCCAGTTGATCCAAGCCTCATT
ATAGTGGTACAAGCCAAAGAGGATGCCTATATTCCACGAACAGGAGTTCGAAGCTTGCAA
GAAATTTGGCCTGGTTGTGAAATCCGGTATCTAGAAGGGGGTCATATCAGTGCTTATCTC
TTTAAACAAGGACTCTTCAGACAAGCCATCTACGATGCCTTTGAACGTTTCCTTCATAAA
TATGCTAAC
>Platypus|ENSOANG00000014294|ENSOANT00000022531
ATGGGGGTGAGCAGGCTGGACGTCCTCTACCGCCGACTCCTCCTCACCAAGCTCTTCATC
CGAGGGTGGGGACGACCGGAGGATCTCAAG---AGGTTATTTGAATTCAGAAAGATTATT
GGTAATCGAGAGAAGTGCCAGAACTTGATTTCAAGAGATTACCCGGTCTTCATTGACAAG
GTTGGCGAGCACACGGACTGTAAGATCCTGGATGGGCACTTCGTATCGCCCATGGCCCAC
TACGTGCCCGGCATCATGCCCACGGAGTCCGTCATAGCCAGGTTCCAACTGATCGTGCCC
AAGGAATGGAAAAGCAAACACCGACCGGTCTGCATCCACCTGGCCGGCACCGGAGACCAC
TATTACTGGAGGCGACGTACGCTAATGGCTCGACCTATGATCAAAGAAGCGGGCATGGCT
TCCCTATTGTTAGAGAACCCTTATTAT---------------------------------
------------------------------------------------------------
---------GGTTGCAGAAAGCCAAAGGACCAAATACGGTCGAGCTTGAAGAACGTCTCG
GACCTGTTCGTCATGGGCGGGGCCCTGGTCCTGGAATCGGCCGCGCTGTTGCACTGGCTG
GAGAGGGAAGGCTTCGGACCCCTGGGCCTCACGGGCATCTCCATGGGAGGACACATGGCC
TCTTTAGCCGTAACTAACTGGCCCAAGCCACTCCCCCTGGTCCCCTGTCTGTCCTGGTCG
ACCGCCTCAGGAGTCTTCACTACGGGGGTGCTGAGCAAATCGATTAACTGGCGGGAACTG
GACAAGCAGTATTACACCCAGACCGTCTACGAGGAAGAAATCGTTCAGATGCTCGAGTAT
TGCGGA------------ACGGAGTCGTTCAAAATGGGCCTGGAGGCGGTGACGGAGTTC
CCCCCGGAGGCG------------------------GCGCCCCGG---------------
------------------CCCGCCGCCTCGCCGCCGGCCCGCCGCGTCGGCCGGCCGGCC
TCCAGCGCCGCCGCGGAGGGG---------------------------------------
------------------------------------------------------CACCCG
CCCCCGCCCGGCCCCCGCGGCCGC------------------------------------
------------------------------------------------------------
------------------------------------CGCTCGGCCGGCCGCCCG------
------------------------------------------------------------
------------------------------------------------------------
---------
>Macaque|ENSMMUG00000020931|ENSMMUT00000029435
------------------------------------------------------------
------------------------------------------------------------
------------------------------------------------------------
------------------------------------------------------------
------------------------------------------------------------
------------------------------------------------------------
------------------------ATGGCCCGTCCTATGATTAAAGAAGCCCGAATGGCT
TCTTTATTGTTAGAAAACCCTTATTATATCCTTTTACTATTCACAGAAGAAGAAATGAAA
CTGATGCACAGATATAAAGAAATGTCCAACGTTGCTGGTAATAAATGTAGA---------
---------GGTAGA---------------------AGGTCCAGCTTAAAAAATGTGTCT
GACCTTTTTGTGATGGGAGGAGCTCTTGTTTTAGAATCTGCAGCTCTCTTGCACTGGCTA
GAGAGGGAAGGTTACGGCCCTTTAGGAATGACTGGAATATCCATGGGAGGACACATGGCT
TCCTTAGCGGTATCCAACTGGCCTAAGCCCATGCCATTGATTCCATGCCTGTCTTGGTCC
ACAGCATCTGGGGTCTTCACTACGGGTGTGTTGAGTAAATCAATTAATTGGCGGGAGCTG
GAAAAGCAATATTATACCCAGACAGTATATGAAGAAGAAATTATTCACATGCTTGAATAC
TGTGGA------------ACAGATTCTTTCAAAATGGGACAAGAGTTTGTGAAATGCTTC
ACTAGCAGTGCAGACAAGCTAACTAACCTTAATCTGGTTTCCAGAACTTTAAATTTAGAT
ATAACAAACCAAGTTGTATCCCAAAAACCTGCTGACTGCCATAATTCTAGTAAAACGTCT
GTCAGTGCAACATCAGAAGGACTTTTATTGCAAGATACCTCTAAGATGAAGTGCTTCAAT
CAAACACTTTCAACCAACAAAAGTAGTTATACAAGTTGCAACCCTCAGTCATACCACCTA
CTTAGTAAAGAACAAAGAAGAAACAATCTTCGGAAAGAATCTTTAATATTTATGAAAGGT
GTCATGGATGAATGTACTCATGTAGCAAATTTCTCAGTACCAGTTGATCCAAGCCTCATT
ATAGTGGTTCAAGCCAAAGAAGATGCCTATATTCCACGAACAGGAGTTCGAAGTTTACAA
GAAATTTGGCCTGGTTGTGAGATCCGATACTTAGAAGGGGGTCATATTAGTGCTTATCTT
TTTAAACAAGGACTCTTCAGACAAGCCATCTATGATGCATTTGAACGCTTCCTCCATAAA
TACGCTAAC
>Rabbit|ENSOCUG00000005526|ENSOCUT00000005526
ATGGGTGTGAGCAAGTTAGATATTCTATACCGGAGGCTTCTCCTCACAAAACTTTTCATC
AGAGGATGGGGAAGGCCAGAGGATCTCAAA---AGGCTCTTCGAATTCAGAAAGATGATT
GGAAATCGAGAAAAATGCCAGAATCTTGTTTCAAGCGATTATCCAGTGTACATTGATAAG
ATTGAAGAGCAGTCAGACTGTAAGATCTTAGATGGACACTTTGTTTCTCCCATGGCCCAC
TATGTACCCGATATCATGCCAATTGAATCTGTTATTGCAAGGTTCCAATTTATTGTGCCT
AAAGAATGGAACAGCAAATATAGACCTGTCTGCATTCATCTTGCTGGAACAGGAGATCAT
CATTACTGGAGGCGACGAACACTAATGGCCCGCCCTATGATTAAAGAAGCACGAATGGCT
TCTTTGTTGTTAGAAAACCCTTATTAT---------------------------------
------------------------------------------------------------
---------GGCTGCAGGAAGCCCAAGGACCAAGTGAGGTCCAGCTTAAAAAACGTGTCT
GATCTTTTTGTGATGGGAGGAGCTCTTGTTTTAGAATCTGCAGCTCTCTTGCACTGGCTA
GAGAGGGAAGGTTATGGACCTCTAGGAATGACCGGAATATCCATGGGAGGACATATGGCC
TCTCTAGCCGTATCCAACTGGCCTAAGCCCATGCCTTTGATTCCATGTCTGTCTTGGTCC
ACAGCATCTGGGGTCTTCACTACGGGTGTGTTGAGTAAATCAATTAATTGGAGAGAACTG
GAAAAGCAATATTATACACAGACAGTTTATGAAGAAGAAATTATTCACATGCTTGAATAT
TGTGGA------------ACAGATTCTTTCAAAATGGGACAAGAGTTTGTGAAACGTTTC
CCTAGCAGTGCTGACAAGCTAACTAACCTTAATCTGGTTTCCAGAACCTTAAATTTAGAT
ATGACAAATCAAGTTGTGTCCCCAAAACCTGCTGAGTGCCATAATTCTAGTAAAACATCT
ATCGATGCCACATCAAAAGAACTCTTGGTGCAAGATACCTCTAAGTTGGAGTGCTTCAAT
CAAGCACTTTCAACCAACAAAAGTAGTTACGCAAGTTGTAATCCTCAATCATCCCACCTA
CTCAATAAAGAACAAAGAAGAAACAATCTTCAGAAAGAATCTTTAATATTTATGAAAGGA
GTCATGGATGAATGTACTCATGTGGCAAATTTCTCAGTTCCAGTTGACCCAAGCCTCATT
ATTGTGGTACAAGCCAAAGAAGATGCATATATTCCACGAACAGGAGTTCGAAGTCTACAA
GAAATTTGGCCTGGTTGTGAAATCCGATATTTAGATGGGGGTCATATTAGTGCTTATCTT
TTTAAACAAGGACTCTTCAGACAAGCCATCTATGATGCATTTGAACGCTTCCTTCACAAA
TATGCTAAC
>Marmoset|ENSCJAG00000003356|ENSCJAT00000006462
ATGGGTGTGAGCAAGTTAGACATTCTATACCGGAGACTTCTCCTAACAAAACTTTTTATC
AGAGGATGGGGAAGGCCAGAAGATCTCAAA---AGACTCTTTGAATTCAGAAAGATGATT
GGAAATCGAGAGAGATGCCAGAATCTGGTTTCAAGCGATTATCCAGTACACATTGATAAG
ATTGAAGAGCAATCAGATTGTAAGATCCTAGATGGACACTTTGTTTCCCCCATGGCTCAC
TATGTGCCTGATATCATGCCAATTGAATCTATTATTGCAAGGTTCCAATTTATTGTGCCT
AAAGAATGGAACAGCAAATATAGACCTGTATGCATTCATCTTGCTGGAACAGGAGATCAT
CATTACTGGAGGCGACGAACACTAATGGCCCGTCCTATGATTAAAGAAGCCCGAATGGCT
TCTTTATTGTTAGAAAACCCTTATTAT---------------------------------
------------------------------------------------------------
---------GGCTGCAGGAAACCCAAGGACCAAGTAAGGTCCAGCTTAAAAAATGTGTCT
GACCTTTTTGTGATGGGAGGAGCTCTTGTTTTAGAATCTGCAGCCCTGTTGCACTGGCTA
GAGAGGGAAGGTTATGGCCCTTTAGGAATGACTGGAATATCCATGGGAGGACACATGGCT
TCCTTAGCGGTATCCAACTGGCCTAAGCCCATGCCATTGATTCCATGCCTGTCTTGGTCC
ACAGCATCTGGGGTCTTCACTACG------------------------------------
------------------------------------------------------------
------------------ACAGATTCTTTCAAAATGGGACAAGAGTTTGTGAAACGCTTC
ACTAGCAGTGCAGACAAGCTAACTAACCTTAATCTGGTTTCCAGAACTATAAATTTAGAT
ATAACAGACCAAGTTGTATCCCAAAAACCTGTTGACTGCCATAATTCTAGTAAAACATCT
GTTAGTGCCACATCAGAAGGACTCTTACTGCAAGATACCTCTAAGATTGAGTGCTTCAAT
CAAACACTTTCAACCAACAAAAGTAGTTATACAAGTTGCAACCCTCAGTCATACCACCTT
CTTAGTAAAGAACAAAGAAGAAACAGTCTTCGGAAAGAATCTTTAATATTTATGAAAGGA
GTCATGGATGAATGTACTCATGTTGCAAATTTCTCAGTTCCAGTTGACCCAAGCCTCATT
ATAGTGGTTCAAGCCAAAGAAGATGCCTATATTCCACGAACAGGAGTTCGAAGTTTACAA
GAAATTTGGCCTGGTTGTGAAATTCGATACCTAGAAGGGGGTCATATTAGTGCTTATCTT
TTTAAACAAGGACTCTTCAGG---------------------------------------
---------
>Gorilla|ENSGGOG00000011012|ENSGGOT00000026476
ATGGGTGTAAGCAAGTTAGATATTCTATACCGGAGACTTCTCCTAACAAAACTTTTTATC
AGAGGATGGGGAAGGCCAGAAGATCTCAAAAGTAGACTCTTTGAATTCAGAAAGATGATT
GGAAATCGGGAAAGATGCCAGAATCTGGTTTCAAGCGATTATCCAGTACACATTGATAAG
ATTGAAGAGCAATCAGATTGTAAGATCTTAGATGGACACTTTGTTTCCCCCATGGCTCAC
TATGTGCCTGATATCATGCCAATTGAATCTGTTATTGCAAGGTTCCAATTTATTGTGCCT
AAAGAATGGAACAGCAAATATAGACCTGTATGCATTCATCTTGCTGGAACAGGAGATCAT
CATTACTGGAGGCGACGAACACTAATGGCCCGTCCTATGATTAAAGAAGCCCGAATGGCT
TCTTTATTGTTAGAAAACCCTTATTAT---------------------------------
------------------------------------------------------------
---------GGCTGCAGGAAACCCAAGGACCAAGTAAGGTCCAGCTTAAAAAATGTGTCC
GACCTTTTTGTGATGGGAGGAGCTCTTGTTTTAGAATCTGCAGCTCTCTTGCACTGGCTA
GAGAGGGAAGGTTACGGCCCTTTAGGAATGACTGGAATATCCATGGGAGGACACATGGCT
TCCTTAGCGGTATCCAACTGGCCTAAGCCCATGCCATTGATTCCATGCCTGTCTTGGTCC
ACAGCATCTGGGGTCTTCACTACGGGTGTGTTGAGTAAATCAATTAATTGGAGGGAGCTG
GAAAAGCAATATTATACCCAGACAGTTTATGAAGAAGAAATTATTCACATGCTTGAATAC
TGTGGA------------ACAGATTCTTTCAAAATGGGACAAGAGTTTGTGAAACACTTC
ACTAGCAGTGCAGACAAGCTAACTAACCTTAATCTGGTTTCCAGAACTTTAAATTTAGAT
ATATCAAACCAAGTTGTATCCCAAAAACCTGCTGACTGCCATAATTCTAGCAAAACATCT
GTCAGTGCGACATCAGAAGGACTCTTATTGCAAGATACCTCTAAGATGAAGCGCTTCAAT
CAAACACTTTCAACCAACAAAAGTAGTTATGCAAGTCGCAACCCTCAGTCATACCACTTA
CTTAGTAAAGAACAAAGAAGAAACAGTCTTCGGAAAGAGTCTTTAATATTTATGAAAGGA
GTCATGGATGAATGTACTCATGTAGCAAATTTCTCAGTCCCAGTTGATCCAAGCCTCATT
ATAGTGGTTCAAGCCAAAGAAGATGCCTATATTCCACGAACAGGAGTTCGAAGTTTACAA
GAAATTTGGCCTGGTTGTGAAATCCGATACTTAGAAGGGGGTCATATTAGTGCTTATCTT
TTTAAACAAGGACTCTTCAGACAAGCCATCTATGATGCATTTGACCGCTTCCTCCATAAA
TACGCTAAC
>Rat|ENSRNOG00000013692|ENSRNOT00000068405
ATGGGTGTAAGCAAGTTAGATATCCTATACCGGAGACTTCTCCTCACCAAACTTTTCATC
AGAGGATGGGGAAGGCCAGAAGATCTCAAG---AGACTCTTTGAGTTCAGAAAGATGATT
GGAAATCGAGAAAGGTGCCAGAACCTGGTTTCAAGTGACTATCCGGTACACATCGATAAG
GTTGAAGAACAGTCAGATTGTAAGATCCTAGATGGACACTTTGTTTCTCCCATGGCCCAC
TATGTGCCTGGTATCATGCCAATTGAGTCTGTTATTGCAAGGTTCCAGTTTATCGTCCCT
AAAGAATGGAACAGCAGATACAGACCTGTGTGCATTCATCTGGCTGGAACAGGAGACCAT
CATTATTGGAGGCGCAGAACGCTCATGGCTCGTCCCATGATTAAGGAGGCCAGAATGGCT
TCATTGTTGCTAGAAAACCCTTATTAT---------------------------------
---------------------------------------------------ATCCTTTTG
CTCCCATGTGAGGCTAGA------------------AGATCCAGCTTAAAAAATGTGTCT
GACCTATTTGTGATGGGAGGCGCTCTTATTCTTGAGTCTGCAGCTCTCCTGCACTGGCTG
GAGAGGGAAGGTTATGGACCTCTTGGGATGACTGGGATATCCATGGGAGGACATATGGCC
TCCTTAGCAGTGTCCAACTGGCCCAAGCCCATGCCGTTGATTCCATGCCTGTCTTGGTCC
ACAGCGTCTGGGGTCTTCACCACGGGTGTATTGAGTAAATCAATTAATTGGCGGGAGCTG
GAAAAGCAGTATTATACACAGACAGTTTATGAAGAAGAAATTATTCATATGCTCGAATAC
TGTGGG------------ACAGATTCTTTCAAAATGGGACACGAGTTCATGAAACACTTC
CCTAGCAATGAAGACAAGCTGACTAACCTGAATCTGGTTTCCAGAACTTTAAACTTAGAT
ATGAGAGACCAAGTTGTGTCCCCAAAGCATGCTGAGTGCCATCATTCTGGTAAAGCATCT
ATCAGTGCTACTTCAAAAGGACAGCTGTTGCAAGATACAGCTAAGGTGGAACGCTTGAAT
CAAACACTCACAACTAACAAAAGTTGTTTTGCAAGTTACAACCCTCAGTCATTACACTTG
CTCAGTAGAGAACAAAGAAGGAGCAACCTTCAAAAAGAATCTTTAATATTCATGAAAGGA
GTCATGGATGAATGCACTCACGTAGCAAATTTCTCAGTTCCAGTTGACCCGAGCCTCATT
ATAGTGGTGCAAGCCAAAGAGGATGCCTATATTCCGCGAACAGGAGTTCGGAGCTTACAA
GAAATTTGGCCTGGCTGTGAAATCCGGTATCTAGAAGGGGGTCATATCAGTGCTTATCTC
TTTAAACAGGGACTCTTCAGACAAGCCATCTACGATGCCTTTGAACGTTTCCTTCATAAA
TATGCTAAC
>Opossum|ENSMODG00000012274|ENSMODT00000015653
------------------------------------------------------------
------------------------------------------------------------
------------------------ATGGTTTCCAGAGATTATCCAGTATATGTTGACAAG
ATTGAAGATGAGACCGACTGTAAGATTCTCGAAGGACATTTTGTTTCTCCTATGGCTCAT
CATGTCCCTGATCTCATGCCAATTGAATCAGTTATTGCCAGGTTTCAATTCATTGTACCC
AAAGAATGGAACAACAAATACAGACCAGTGTGTATTCATCTTGCTGGAACGGGAGATCAT
CATTACTGGAGACGACGAACACTAATGGCCCGTCCAATGATCAAAGAAGCACGAATGGCT
TCTTTGTTGTTAGAAAACCCTTATTAT---------------------------------
------------------------------------------------------------
---------GGCTGTAGGAAACCCAAAGATCAAGTAAGGTCAAGCTTGAAAAATGTGTCT
GACCTCTTTGTGATGGGAGGGGCTCTTGTTCTAGAGTCTGCAGCTCTCTTGCATTGGCTA
GAGAGGGAGGGTTATGGACCTCTGGGGATGACTGGAATATCCATGGGAGGACATATGGCT
TCATTAGCTGTAACTAACTGGCCAAAACCTTTGCCACTAATTCCATGTCTTTCCTGGTCA
ACTGCTTCTGGAGTTTTTACTACGGGTGTGCTAAGTAAATCAGTCAATTGGAGGGAATTG
GAGAAACAGTATTATACACAGACAGTTTATGAAGAAGAAATTTTCCACATGCTTGAATAT
TGTGGG------------ACAGATTCTTTTAAAATGGGACAAGACTTTGTGAAACATTTC
CCTAATAGTGTGGACAACCTGACTGACTTTAATCTGACTCCCAGAACTTTGAACCTAGAC
CTA---GATGAATCTTTCTGCATGAAATCTGCCCAGTGTCACAACTCTGGAAAGGCCTCC
GTCGGTTCCGCATCAGAAGGCCTTGTGTTTGGAGAC------AAGATTCAGGCCCTTAGT
AAAACACTGTCTGCCCAGAGCAGTGGCAGTGAGAGCACGACACAGCAGTCAAACCGCCCA
TTGCGGGAAGAAAGAAGGCGGCGCAGCCTACAGAAGGAGTCCTTGATGTTCATGAAAGGC
GTCATGGACGAATGCACCCATGTGGCGAACTTCTCAGTTCCAGTTGATCCAAGTCTTATT
ATCGTGGTTCAAGCCAAAGAAGATGCCTATATTCCACGAACAGGAGTTCGAAGCCTTCAA
GAAATTTGGCCTGGATGTGAAATTCGCTACCTAGAAGGGGGACATATTAGTGCTTACCTT
TTCAAACAAGGGCTGTTCAGGCAAGCCATCTATGATGCATTTGAACGTTTTCTCCATAAA
TATGCTTAT
>Orangutan|ENSPPYG00000015059|ENSPPYT00000017504
ATGGGTGTGAGCAAGTTAGATATTCTATACCGGAGACTTCTCCTAACAAAACTTTTTATC
AGAGGATGGGGAAGGCCAGAAGACCTCAAA---AGACTCTTTGAATTCAGAAAGATGATC
GGAAATCGGGAAAGATGCCAGAATCTGGTTTCAAGCGATTATCCAGTACACATTGATAAG
ATTGAAGAGCAATCAGATTGTAAGATCTTAGATGGACACTTTGTTTCCCCCATGGCTCAC
TATGTGCCTGATATCATGCCAATTGAATCTGTTATTGCAAGGTTCCAATTTATTGTGCCT
AAAGAATGGAACAGCAAATATAGACCTGTATGCATTCATCTTGCTGGAACAGGAGATCAT
CATTACTGGAGGCGACGAACACTAATGGCCCGTCCTATGATTAAAGAAGCCCGAATGGCT
TCTTTATTGTTAGAAAACCCTTATTAT---------------------------------
------------------------------------------------------------
---------GGCTGCAGGAAACCCAAGGACCAAGTAAGGTCCAGCTTAAAAAATGTGTCT
GACCTTTTTGTGATGGGAGGAGCTCTTGTTTTAGAATCTGCAGCTCTCTTGCACTGGCTA
GAGAGGGAAGGTTACGGCCCTTTAGGAATGACTGGAATATCCATGGGAGGACACATGGCT
TCCTTAGCGGTATCCAACTGGCCTAAGCCCATGCCATTGATTCCATGCCTGTCTTGGTCC
ACAGCATCTGGGGTCTTCACTACG------------------------------------
------------------------------------------------------------
------------------ACAGATTCTTTCAAAATGGGACAAGAGTTTGTGAAACACTTC
AGTAGCAGTGCAGACAAGCTAACTAACCTTAATCTGGTTTCCAGAACTTTAAATTTAGAC
ATATCAAACCAAGTAGTATCCCAAAAACCTGCTGACTGCCATAATTCTAGTAAAACATCT
GTCAGTGCGACATCAGAAGGACTCTTATTGCAAGATACCTCTAAGATGAAGTGCTTCAAT
CAAACACTTTCAACCAACAAAAGTAGTTATACAAGTCGCAACCCTCAGTCATACCACCTA
CTTAGTAAAGAACAAAGAAGAAACAGTCTTCGGAAAGAATCTTTAATATTTATGAAAGGA
GTCATGGATGAATGTACTCACGTAGCAAATTTCTCAGTCCCAGTTGATCCAAGCCTCATT
ATAGTGGTTCAAGCCAAAGAAGATGCCTATATTCCACGAACAGGAGTTCGAAGTTTACAA
GAAATTTGGCCTGGTTGTGAAATCCGGTACTTAGAAGGGGGTCATATTAGTGCTTATCTT
TTTAAACAAGGACTCTTCAGG---------------------------------------
---------
>Elephant|ENSLAFG00000004585|ENSLAFT00000004584
ATGGGTGTGAGCAAGTTAGATGTTCTATACCGGAGACTTCTCCTCACAAAACTTTTTATC
AGAGGATGGGGAAGGCCAGAGGACCTCAAAAGTAGACTATTTGAATTCAGAAAGTTGATT
GGAAATCGAGAAAGATGCCAGCATCTGGTTTCAAGTGATTATCCAGTATACATTGATAAG
ATTGAGGAACAGTCAGACTGTAAGATCCTAGACGGACACTTTGTTTCTCCCATGGCCCAT
TATGTGCCTGATATCATGCCAGTTGAATCTGTTACTGCAAGGTTCCAATTTATTGTGCCT
AAAGAATGGAATAGCAAATACAGACCTGTATGTATTCATCTTGCTGGAACAGGAGATCAT
CATTATGGGAGGCGAAGAACACTAATGGCTCGTCCTATGATTAAAGAAGCCCGGATGGCT
TCTTTGTTATTAGAAAACCCTTATTAT---------------------------------
------------------------------------------------------------
---------GGCTGCAGGAAACCCAAAGACCAAGTAAGATCCAGCTTAAAAAACGTGTCT
GACCTTTTTGTGATGGGAGGAGCTCTTGTTTTAGAATCTGCAGCTCTCCTGCACTGGCTG
GAGAGGGAGGGTTATGGACCTCTGGGAATGACCGGAATATCCATGGGAGGACATATGGCT
TCCTTAGCAGTATCCAACTGGCCTAAGCCCATGCCATTGATTCCTTGTCTGTCTTGGTCC
ACAGCATCTGGGGTCTTCACTACGGGTGTACTGAGTAAATCAGTTAATTGGAGGGAGCTG
GAAAAGCAATATTATACACAAACAGTTTATGAAGAAGAAATTATTCACATGCTTGAATAT
TGTGGA------------ACGGATTCTTTCAAAATGGGACAAGAGTTTGTGAAACGTTTT
CCTAGCAGTGAAGACAAGCTAACTAACCTTAATCTGGTTTCTAGAACTTTAAAGTTAGAT
TTGACAGACCAAGTTGTGTTCCGGAAATCTGCTGAGTGCCATGGTTCTAATAAAACATCT
CTCAGTGCCCCATCGGAAGGACTTTTGTTGCAAGATACCTCTAAGATGGAGTGCTTCAAT
CAGCCACTTCCAACCAGCAAAAGTAGTTACAGGGGTTCCAGTAGTCAGTCATACGATCTA
CTCGGTAAAGAACAAAGAAGAAATAATCTCCAGAAAGAATCTTTGAAATTTATGAAAGGA
GTCATGGATGAATGTACTCATGTAGCAAATTTCTCAGTTCCAGTGGACCCAAGCCTAATT
ATAGTGGTTCAAGCCAAAGAAGATGCCTATATTCCACGAACGGGAGTTCGAAGTCTGCAA
GAAATTTGGCCTGGTTGTGAAGTCCGATATCTGGAAGGGGGTCATATTAGTGCTTATCTT
TTTAAACAAGGACTCTTTAGACAAGCCATCTATGATGCATTTGAACGCTTTCTCCATAAA
TATGCTCAC
>Human|ENSG00000164074|ENST00000398965
ATGGGTGTGAGCAAGTTAGATATTCTATACCGGAGACTTCTCCTAACAAAACTTTTTATC
AGAGGATGGGGAAGGCCAGAAGATCTCAAA---AGACTCTTTGAATTCAGAAAGATGATT
GGAAATCGGGAAAGATGCCAGAATCTGGTTTCAAGCGATTATCCAGTACACATTGATAAG
ATTGAAGAGCAATCAGATTGTAAGATCTTAGATGGACACTTTGTTTCCCCCATGGCTCAC
TATGTGCCTGATATCATGCCAATTGAATCTGTTATTGCAAGGTTCCAATTTATTGTGCCT
AAAGAATGGAACAGCAAATATAGACCTGTATGCATTCATCTTGCTGGAACAGGAGATCAT
CATTACTGGAGGCGACGAACACTAATGGCCCGTCCTATGATTAAAGAAGCCCGAATGGCT
TCTTTATTGTTAGAAAACCCTTATTAT---------------------------------
------------------------------------------------------------
---------GGCTGCAGGAAACCCAAGGACCAAGTAAGGTCCAGCTTAAAAAATGTGTCC
GACCTTTTTGTGATGGGAGGAGCTCTTGTTTTAGAATCTGCAGCTCTCTTGCACTGGCTA
GAGAGGGAAGGTTACGGCCCTTTAGGAATGACTGGAATATCCATGGGAGGACACATGGCT
TCCTTAGCGGTATCCAACTGGCCTAAGCCCATGCCATTGATTCCATGCCTGTCTTGGTCC
ACAGCATCTGGGGTCTTCACTACG------------------------------------
------------------------------------------------------------
------------------ACAGATTCTTTCAAAATGGGACAAGAGTTTGTGAAACACTTC
ACTAGCAGTGCAGACAAGCTAACTAACCTTAATCTGGTTTCCAGAACTTTAAATTTAGAT
ATATCAAACCAAGTTGTATCCCAAAAACCTGCTGACTGCCATAATTCTAGCAAAACATCT
GTCAGTGCGACATCAGAAGGACTCTTATTGCAAGATACCTCTAAGATGAAGCGCTTCAAT
CAAACACTTTCAACCAACAAAAGTGGTTATACAAGTCGCAACCCTCAGTCATACCACCTA
CTTAGTAAAGAACAAAGCAGAAACAGTCTTCGGAAAGAGTCTTTAATATTTATGAAAGGA
GTCATGGATGAATGTACTCATGTAGCAAATTTCTCAGTCCCAGTTGATCCAAGCCTCATT
ATAGTGGTTCAAGCCAAAGAAGATGCCTATATTCCACGAACAGGAGTTCGAAGTTTACAA
GAAATTTGGCCTGGTTGTGAAATCCGATACTTAGAAGGGGGTCATATTAGTGCTTATCTT
TTTAAACAAGGACTCTTCAGG---------------------------------------
---------
>Dog|ENSCAFG00000003848|ENSCAFT00000046949
ATGGGTGTGAGCAAGTTAGATATTCTATATCGAAGACTTCTCCTCACAAAACTTTTTATC
AGAGGATGGGGTAGGCCAGAAGATCTCAAA---AGACTCTTCGAATTCAGAAAGATGATT
GGAAATCGAGAAAGATGTCAGAATCTGGTTTCAAGTGATTATCCAGTACACATTGATAAG
ATTGAAGAGCAATCAGATTGTAAGATCCTAGATGGACACTTTGTTTCCCCCATGGCCCAC
TATGTGCCTGATATAATGCCAATTGAATCTGTTATTGCAAGGTTCCAACTTATAGTTCCT
AAAGAATGGAACAGCAAATATAAACCTGTATGCATTCATCTTGCTGGAACGGGAGATCAT
CATTACTGGAGACGACGAACGCTAATGGCTCGTCCTATGATTAAAGAAGCCCGAATGGCC
TCTCTGTTATTAGAAAACCCTTATTAT---------------------------------
------------------------------------------------------------
---------GGCTGCAGGAAACCCAAGGACCAAATAAGGTCCAGCTTAAAAAACGTGTCT
GACCTTTTTGTGATGGGAGGAGCTCTTGTTTTAGAATCTACAGCTCTCTTGCACTGGCTA
GAGAGAGAGGGTTATGGACCTCTAGGAATGACCGGAATATCCATGGGAGGACATATGGCT
TCCTTAGCAGTATCCAACTGGCCTAAGCCCATGCCGTTGATTCCATGTTTGTCTTGGTCC
ACAGCATCTGGGGTCTTCACTACGGGTGTGCTGAGTAAATCAATTAATTGGAGAGAGCTG
GAAAAGCAGTATTATACACAGACAGTTTATGAAGAAGAAATTATTCACATGCTTGAATAT
TGTGGA------------ACAGATTCTTTCAAAATGGGACAAGAGTTTGTGAAACGCTTC
CCTATCAGCACAGACAAGCTAACTAACCTTAATCTGGTTTCTAGAACTTTAAATTTAGAT
ATGACAGACCAAGTTGTATCCCAAAAACCTAGTGAGTGCCATAAATCTAGTAAAACATCT
ATCAGTGCCACATCAGAAGGACTCTTACTGCAAGACACCTCTAAGATGGAATCCTTCAAT
CAAACACTTCCAACCAACAAAAGTAATTATACAAGTTGCAATCCACAGTCATATCACCTA
CTTAGTAAAGAACAAAGAAGAAACAATCTTCAGAAAGAATCTTTAATATTCATGAAAGGA
GTCATGGATGAATGTACTCATGTGGCAAATTTCTCAGTTCCAGTTGATCCAAGCCTTATT
ATAGTGGTGCAAGCCAAAGAAGATGCTTATATTCCACGAACAGGAGTTCGAAGTCTACAA
GAAATTTGGCCCGGCTGTGAAATCCGATATCTAGAAGGGGGTCATATTAGTGCTTATCTG
TTTAAACAAGGACTCTTCAGACGAGCCATCTATGATGCATTTGAACGCTTCCTCCGTAAA
TATGCTAAC
>Guinea_Pig|ENSCPOG00000006436|ENSCPOT00000006501
------------------------------------------------------------
------------------------------------------------------------
------------------------------------------------------------
------------------------------------------------------------
------------------------------------------------------------
------------------------------------------------------------
------------------------ATGGCCCGTCCCATGATTAAAGAGGCCCGAATGGCT
TCACTGTTGTTAGAAAACCCTTATTAT---------------------------------
------------------------------------------------------------
---------GGCTGCAGGAAACCCAAGGACCAAGTGAGGTCCAGCTTAAAAAATGTGTCT
GACCTTTTTGTGATGGGAGGAGCTCTTGTTTTAGAATCTGCAGCTCTCTTGCACTGGCTA
GAGCGGGAAGGCTATGGACCTTTAGGAATGACCGGAATATCCATGGGTGGACACATGGCC
TCCTTAGCAGTATCCAACTGGCCTAAGCCCATGCCATTGATTCCGTGTCTGTCTTGGTCC
ACAGCATCTGGAGTGTTTACTACGGGAGTATTGAGTAAATCAGTTAATTGGAGGGAGCTG
GAGAAGCAATATTACACACAGACGGTTTATGAAGAAGAAATTATTCACATGCTTGAGTAC
TGTGGA------------ACAGATTCTTTCAAAATGGGACAAGAGTTTGTGAAACACTTC
CCAAGCAGTGCAGACAAG---------------TTGGTTTCCAGGAGTTTAAATTTAGAT
ATGACAAACCAAGTTGTGTCCCAGCAACCTGCTGAGTGCCAAACCTCTAGTAACACACCT
ATCAGTGCTACGTCAGAAGGACTTTTGTTGCAAGATGCCTCTAAGATACACTGCCTGAAT
CGAACACTTTCAGCTGACAAAAATAATTATACAAGGTACAGCCCTCAGTCATACCAGGTC
CTCAGCAAAGAACAAAGAAGAAATAATCTTCAAAGAGAATCTTTAATATTTATGAAAGGA
GTCATGGATGAATGTACTCACGTAGCAAATTTCTCAGTTCCAGTTGACCCAAGCCTCATT
ATAGTGGTACAAGCCAAAGAAGATGCCTATATTCCACGAACAGGAGTTCGAAGTCTACAA
GAAATCTGGCCTGGTTGTGAAATCCGCTATCTAGAAGGGGGTCATATTAGCGCTTACCTT
TTTAAACAAGGACTCTTCAGACAAGCCATCTATGATGCATTTGAACGCTTCCTTCATAAA
TATGCTACC
>Chimp|ENSPTRG00000016436|ENSPTRT00000030558
ATGGGTGTGAGCAAGTTAGATATTCTATACCGGAGACTTCTCCTAACAAAACTTTTTATC
AGAGGATGGGGAAGGCCAGAAGATCTCAAA---AGACTCTTTGAATTCAGAAAGATGATT
GGAAATCGGGAAAGATGCCAGAATCTGGTTTCAAGCGATTATCCAGTACACATTGATAAG
ATTGAAGAGCAATCAGATTGTAAGATCTTAGATGGACACTTTGTTTCCCCCATGGCTCAC
TATGTGCCTGATATCATGCCAATTGAATCTGTTATTGCAAGGTTCCAATTTATTGTGCCT
AAAGAATGGAACAGCAAATATAGACCTGTATGCATTCATCTTGCTGGAACAGGAGATCAT
CATTACTGGAGGCGACGAACACTAATGGCCCGTCCTATGATTAAAGAAGCCCGAATGGCT
TCTTTATTGTTAGAAAACCCTTATTAT---------------------------------
------------------------------------------------------------
---------GGCTGCAGGAAACCCAAGGACCAAGTAAGGTCCAGCTTAAAAAATGTGTCC
GACCTTTTTGTGATGGGAGGAGCTCTTGTTTTAGAATCTGCAGCTCTCTTGCACTGGCTA
GAGAGGGAAGGTTACGGCCCTTTAGGAATGACTGGAATATCCATGGGAGGACACATGGCT
TCCTTAGCGGTATCCAACTGGCCTAAGCCCATGCCATTGATTCCATGCCTGTCTTGGTCC
ACAGCATCTGGGGTCTTCACTACG------------------------------------
------------------------------------------------------------
------------------ACAGATTCTTTCAAAATGGGACAAGAGTTTGTGAAACACTTC
ACTAGCAGTGCAGACAAGCTAACTAACCTTAATCTGGTTTCCAGAACTTTAAATTTAGAT
ATATCAAACCAAGTTGTATCCCAAAAACCTGCTGACTGCCATAATTCTAGCGAAACATCT
GTCAGTGCGACATCAGAAGGACTCTTATTGCAAGATACCTCTAAGATGAAGCGCTTCAAT
CAAACACTTTCAACCAACAAAAGTAGTTATACAAGTCGCAACCCTCAGTCATACCACCTA
CTTAGTAAAGAACAAAGAAGAAACAGTCTTCGGAAAGAGTCTTTAATATTTATGAAAGGA
GTCATGGATGAATGTACTCATGTAGCAAATTTCTCAGTCCCAGTTGATCCAAGCCTCATT
ATAGTGGTTCAAGCCAAAGAAGATGCCTATATTCCACGAACAGGAGTTCGAAGTTTACAA
GAAATTTGGCCTGGTTGTGAAATCCGATACTTAGAAGGGGGTCATATTAGTGCTTATCTT
TTTAAACAAGGACTCTTCAGG---------------------------------------
---------
