# Supplementary material for: Insights into the Evolution of Longevity from the Bowhead Whale Genome
Source: Cell Rep. 2015 Jan 6;10(1):112–22. doi: 10.1016/j.celrep.2014.12.008 (PMC4536333; doi:10.1016/j.celrep.2014.12.008)
Supplement: Supplemental Folder 1. Full List of Transposable Elements Distribution, Full List of Filtered and Unfiltered Gene Duplications, Gene Loss Alignments, Full List of Candidates under Selection, Selective Pressure Variation QC Alignments, and Full List of Bowhead-Specific Mutations, Related to Results [file mmc2.zip › QC Alignments/PosSites_reciprocal_group_3412_Minke_modelA.fasta]

>PS_Sites|Minke|BACU010537
------------------------------------------NNN---------------
------------------------------------------------------------
------------------------------------------------------------
------------------------------------------------------------
------------------------------------------------------------
------------------------------------------NNN---------------
------------------------------------------------------------
------------------------------------------------------------
------------------------------------------------------------
------------------------------------------------------------
------------------------------------------------------------
------------------------------------------------------------
------------------------------------------------------------
------------------------------------------------------------
------------------------------------------------------------
---
>PS_Characters|Minke|BACU010537
------------------------------------------AGG---------------
------------------------------------------------------------
------------------------------------------------------------
------------------------------------------------------------
------------------------------------------------------------
------------------------------------------AGC---------------
------------------------------------------------------------
------------------------------------------------------------
------------------------------------------------------------
------------------------------------------------------------
------------------------------------------------------------
------------------------------------------------------------
------------------------------------------------------------
------------------------------------------------------------
------------------------------------------------------------
---
>Minke|BACU010537
ATGCTGGGCGCCCTGGCGGTTGAGGGAGCCGCCGTGGCGCTCAGGCGACTGCTGCTGCTG
CTG---------CTGCTGCTGCTG------CCGGCGCTCCGGGGACCGGGGCTCGGCGTG
GTG---------GGCTCGGCTGGGGCCGGGCTGCCCGAGAGCGTGATTTGGGCCGTCAAC
GCCGGCGGAGAGGCGCATGTGGACGTGCACGGCATCCACTTTCGCAAGGACCCTTTGGAA
GGCCGAGTGGGCCGAGCCTCTGACTATGGCATGAAACTGCCAATCCTGCGTTCCAACCCC
GAAGACCAGATCCTGTATCAAACAGAGCGGTACAATGAGGAGAGCTTTGGCTACGAAGTG
CCCATCAAGGAGGAGGGGGACTACGTACTGGTGTTGAAATTTGCCGAGGTCTACTTTGCA
CAGTCCCAGCAGAAGGTATTTGATGTGCGATTGAATGGCCATGTTGTGGTGAAGGACTTG
GATATCTTTGATCGCGTTGGGCACAGTACAGCTCATGATGAAATCATCCCGATGAGCATC
AGAAAGGGGAAGCTGAGTGTCCAGGGGGAGGTGTCCACCTTCACAGGGAAACTCTACATT
GAGTTTGTCAAGGGATACTATGACAATCCCAAAGTCTGTGCACTCTACATCATGGCTGGG
ACAGTGGAT------GATGTACCAAAGCTGCAGCCTCATCCAGGACTGGAGAAGAAAGAA
GAGGAGGAGGAGGAAGAAGAATACGATGAAGGGTCTAATCTCAAAAGACAGACCAATAAG
AACCGGGTGCAGTCGGGCCCCCGCACGCCCAACCCCTATGCCTCGGACAACAGCAGCCTC
ATGTTTCCCATCCTGGTGGCCTTCGGAGTCTTCATTCCAACCCTCTTCTGCCTCTGCCGG
TTG
>Horse|ENSECAG00000022275|ENSECAT00000023785
ATGCTGGGGGCCCGGGCGGTTGAGGGAGCGGCTGTGGCGCTCCTGCGACTGTTA------
CTG---------CTGCTGCTGCTG------CCGGCGCTCCGGGGGCCGGGGCTCGGCGTG
GTC---------GGCTTGGCGGGGGCTGGGCTGCCCGAGAGCGTCATTTGGGCCGTCAAC
GCGGGCGGCGAGGCGCATGTGGACGTGCACGGGATCCACTTCCGCAAGGACCCTTTGGAA
GGCCGGGTGGGCCGAGCCTCTGATTATGGCATGAAACTGCCAATCCTGCGTTCCAACCCT
GAGGATCAGATCCTGTATCAAACGGAGCGGTACAATGAGGAGACCTTTGGCTACGAAGTG
CCCATCAAAGAGGAGGGGGACTATGTGCTGGTGTTAAAATTTGCCGAGGTCTATTTTGCA
CAGTCCCAACAGAAGGTATTTGATGTGCGATTGAATGGCCATGTCGTGGTAAAGGACTTG
GATATTTTTGATCGTGTTGGGCACAGCACAGCTCATGATGAAATCATCCCTATGAGCATC
AGAAAGGGGAAGCTGAGTGTCCAGGGGGAGGTGTCCACCTTCACAGGGAAACTCTACATC
GAATTTGTCAAGGGGTACTATGACAATCCCAAAGTCTGTGCTCTCTACATCATGGCTGGG
ACAGTGGAT------GATGTACCAAAGCTGCAGCCTCATCCAGGATTGGAGAAGAAAGAA
GAGGAAGAAGAAGAAGAAGAATACGATGAAGGATCTAATCTCAAAAGACAGACGAATAAG
AACCGGGTGCAGTCGGGCCCCCGCACGCCCAACCCCTATGCCTCGGACAACAGCAGCCTC
ATGTTTCCCATCCTGGTGGCCTTTGGAGTCTTCATTCCAACCCTCTTCTGCCTCTGCCGG
TTG
>Microbat|ENSMLUG00000005515|ENSMLUT00000005516
ATGCTGGGGGCCCGGGCGGTGGAGGGAGCCGCCGTGGCGCTCCTGCGACTGCTG------
------------CTGCTGCTGCTG------CCGGCGCTCAGCGGGCCAGGGCTCGGCGTG
GTC---------GGCTCGGCGGGAGCCGGGCTGCCCGAGAGCGTGATTTGGGCCGTCAAC
GCGGGCGGCGAGGCGCATGTGGACGTGCACGGGATCCACTTTCGCAAGGACCCTTTGGAA
GGCCGGGTGGGCCGAGCCTCTGACTACGGCATGAAACTGCCAATCCTCCGTTCCAACCCC
GAGGACCAGATCCTATATCAAACAGAGCGGTACAATGAGGAGACCTTCGGCTACGAAGTG
CCCATCAAGGAGGAAGGGGACTATGTGCTGGTGTTGAAATTTGCTGAGGTCTACTTTGCA
CAGTCCCAGCAGAAGGTATTTGATGTGCGGTTGAATGGCCATGTCGTGGTGAAGGACTTG
GATATCTTTGATCGTGTTGGGCACAGCACAGCTCATGATGAAATCATCCCTATGAGCATC
AGAAAAGGGAAGCTGAGCGTCCAGGGGGAGGTATCCACCTTCACAGGAAAACTCTACATC
GAGTTTGTCAAGGGGTACTACGACAATCCCAAAGTCTGTGCGCTCTACATCATGGCTGGG
ACGGTGGAT------GATGTACCAAAGCTGCAGCCTCATCCAGGATTGGAGAAGAAAGAA
GAGGAAGAGGAGGAAGAAGAATACGATGAAGGATCTAATCTCAAAAGACAGACCAATAAG
AACCGGGTGCAGTCAGGCCCCCGCACGCCCAACCCCTACGCCTCGGACAACAGCAGCCTC
ATGTTCCCCATCCTCGTGGCCTTCGGTGTCTTCATTCCAACGCTCTTCTGCCTCTGCCGG
TTG
>Gibbon|ENSNLEG00000015873|ENSNLET00000020216
ATGCTGGGAGCCTGGGCGGTTGAGGGAACCGCTGTGGCGCTCCTGCGACTGCTG------
CTG---------CTGCTGCTGCTGCTGCTGCCGGCGATCCGGGGACCCGGGCTCGGCGTG
GCCGGCGTGGCCGGCGCGGCGGGGGCCGGGCTGCCCGAGAGCGTCATTTGGGCGGTCAAC
GCGGGCGGAGAGGCGCATGTGGACGTGCACGGGATCCACTTCCGCAAGGACCCTTTGGAA
GGCCGGGTGGGCCGAGCCTCAGACTATGGCATGAAACTGCCAATCCTGCGTTCCAACCCT
GAGGACCAGATCCTGTATCAAACTGAGCGGTACAATGAGGAGACCTTTGGCTACGAAGTG
CCCATCAAAGAGGAGGGGGACTACGTGCTGGTCTTGAAATTTGCCGAGGTCTACTTTGCA
CAGTCCCAGCAAAAGGTATTTGATGTACGATTGAATGGCCACGTCGTGGTGAAAGACTTG
GATATCTTTGATCGTGTTGGGCATAGCACAGCTCACGATGAAATTATACCTATGAGCATC
AGAAAGGGGAAGCTGAGTGTCCAGGGGGAGGTGTCCACCTTCACAGGGAAACTCTACATT
GAGTTTGTCAAGGGGTACTATGACAATCCCAAGGTCTGTGCACTCTACATCATGGCTGGG
ACAGTGGAT------GATGTACCAAAGCTTCAGCCTCATCCGGGATTGGAGAAGAAAGAA
GAGGAAGAAGAAGAAGAAGAATATGATGAAGGGTCTAATCTCAAAAAACAGACCAATAAG
AACCGGGTGCAGTCAGGCCCCCGCACACCCAACCCCTATGCCTCGGACAACAGCAGCCTC
ATGTTTCCCATCCTGGTGGCCTTTGGAGTCTTCATTCCAACCCTCTTCTGCCTCTGCCGG
TTG
>Cow|ENSBTAG00000020050|ENSBTAT00000026715
ATGCTAGGCGCTCGGGCGGTTGAGGGAGCCGCCGTGGCGCTCCTGCGACTGCTG------
CTT---------CTGCTGCTG------------------------CCGGCTCTCGGCGTG
GTC---------CGCTTGGCGGGGGCCGGGCTGCCCGAGAGCGTGATTTGGGCCGTCAAC
GCGGGCGGGGAGGCGCATGTGGACGTGCACGGGATCCACTTCCGCAAGGACCCTTTGGAA
GGCCGGGTGGGCAGAGCCTCTGACTATGGCATGAAGCTACCAATCCTGCGTTCCAACCCG
GAGGACCAGATCCTATATCAGACAGAGCGGTACAACGAGGAGACCTTTGGCTACGAAGTG
CCCATCAAGGAGGAGGGGGACTACGTGCTGGTGCTGAAGTTCGCTGAGGTCTACTTCGCG
CAGTCCCAGCAGAAGGTGTTTGACGTGCGGTTGAACGGCCACGTGGTGGTGAAGGACCTG
GATATCTTTGATCGTGTAGGGCACAGTACTGCCCATGATGAGATCATCCCGATGAGCATC
CGGAAGGGGAAGCTGAGCGTCCAGGGCGAGGTGTCCACCTTCACAGGCAAACTCTACATC
GAATTTGTCAAGGGATACTATGACAACCCCAAAGTCTGTGCACTCTACATCATGGCTGGG
ACAGTGGAT------GATGTGCCAAAGCTGCAGCCTCATCCAGGACTGGAAAAGAAAGAA
GAAGAGGAGGAGGAAGAAGAATACGATGAAGGGTCTAATCTCAAGAGACAGACCAATAAG
AACCGAGTGCAGTCGGGCCCCCGCACGCCCAACCCCTACGCCTCGGACAACAGCAGCCTC
ATGTTTCCCATCCTGGTGGCCTTCGGAGTCTTCATTCCAACCCTCTTCTGCCTCTGCCGG
TTG
>Mouse|ENSMUSG00000048578|ENSMUST00000112121
ATGCTGAGGCCCCGGGGAGCCGAGGGAACCGCTGTGGCGCTTCTCCGGCTGCTT------
CTG---------TTGCTGCTGCTGCTGGGACCGAAGCTCCGGGGTCCGGGGCTCGGCGTG
GTC---------GGCGCCGCCGGGGCCGGACTGCCGGAGAGCGTCATCTGGGCAGTGAAC
GCAGGCGGCGAGGCGCATGTGGACGTGCACGGGATCCACTTCCGCAAGGACCCTCTGGAA
GGCCGGGTGGGCCGAGCCTCGGACTATGGCATGAAACTGCCGATCCTGCGCTCCACCCCG
GAGGACCAGATCCTATATCAGACAGAGCGGTACAATGAAGAGACCTTTGGCTACGAAGTA
CCCGTCAAGGAGGAGGGCGACTATGTGCTGGTGTTGAAGTTTGCTGAGGTCTACTTTGCA
CAGTCTCAGCAGAAGGTGTTTGATGTCCGGTTGAATGGCCATGTGGTGGTGAAGGACTTG
GACATCTTTGACCGTGTCGGGCACAGCACGGCCCATGATGAAATCATCCCGATGAGCATC
AGGAAGGGGAAGCTGAGTGTGCGGGGGGAGGTGTCCACCTTCACAGGGAAGCTATACATC
GAGTTTGTCAAGGGGTACTATGACAATCCCAAAGTCTGTGCACTCTACATCCTGGCTGGG
ACAGTAGACGGT---GATGTACCAAAGCTGCAGCCTCATCCAGGATTGGAAAAGAAAGAA
GAGGAGGAGGAGGAGGAGGAATATGATGAGGGGTCTAATCTCAAAAGACAGACCAACAAG
AACAGGGTGCAGTCAGGCCCCCGCACGCCTAACCCCTATGCCTCGGACAACAGCAGCCTC
ATGTTCCCTATCCTGGTGGCCTTCGGAGTGTTCATTCCAACCCTCTTCTGCCTCTGCCGC
TTG
>Platypus|ENSOANG00000012870|ENSOANT00000020360
------------------------------------------------------------
------------------------------------------------------------
------------------------------------------------------------
------------------------------------------------------------
---------------GCCTCGGACTATGGCATGAAGCTGCCCATCCTGCGCTCCAACCCC
GAGGACCAAATCCTCTACCAGACGGAGCGCTACAACGAGGAGACCTTCGGCTACGAGGTT
CCCATCAAGGAGGAGGGCGACTACGTGCTGGTCCTGAAGTTCGCCGAGGTGTATTTTGCC
CAGTCGCAGCAGAAGGTGTTTGACGTGCGCTTGAACGGCCACGTTGTGGTGAAGGACTTG
GACATCTTTGACCGAGTCGGGCACAGCACAGCTCATGACGAGATCATCCCCATCACTATC
AAGAAGGGGAAGCTGAGCGTCCAGGGAGAGGTGTCCACCTTCACTGGGAAACTCTATATT
GAGTTTGTCAAGGGATACTATGACAATCCCAAAGTGTGTGCTTTATACATCATGGCGGGG
ACAGTGGAT------GAGGTGCCCAAGCTGCAGCCTCACCCTGGCCTGGAGAAAAAGGAG
GATGAGGAGGATGAAGAGGAATACGAAGAGGGCTCTAGCATCAAAAAGCAGGCCAATAAG
AACCGAGTCCAGTCGGGCCCCCGCACCCCGAACCCCTACGCCTCTGACAACAGCAGCCTC
ATGTTCCCCATTCTCGTGGCCTTTGGTGTCTTCATTCCGACCCTCTTCTGCCTCTGCCGG
TTG
>Macaque|ENSMMUG00000000183|ENSMMUT00000000273
ATGCTGGGAGCCTGGACGGTTGAGGGAACCGCTGTGGCGCTCTTGCGACTGCTG------
CTG------------TTGCTGCTA------CCGGCGATCCAGGGACCGGGGCTCGGCGTG
GCCGGCGTGGCTGGCGCGGCGGGGGCCGGGCTGCCGGAGAGCGTCATTTGGGCGGTCAAC
GCGGGCGGAGAGGCGCATGTGGACGTGCACGGGATCCACTTCCGCAAGGACCCTTTGGAA
GGCCGGGTGGGCCGAGCCTCAGACTATGGCATGAAACTGCCAATCCTGCGTTCCAACCCT
GAGGACCAGATCCTGTATCAAACTGAGCGGTACAATGAGGAGACCTTTGGCTACGAAGTG
CCCATCAAAGAGGAGGGGGACTACGTGCTAGTCTTGAAATTTGCCGAGGTCTACTTTGCA
CAGTCCCAGCAAAAGGTATTTGATGTACGATTGAATGGCCATGTCGTGGTGAAGGACTTG
GATATCTTTGATCGTGTTGGGCATAGCACAGCTCACGATGAAATTATACCTATGAGCATC
AGAAAGGGGAAGCTGAGTGTCCAGGGGGAGGTGTCCACCTTCACAGGGAAGCTCTACATT
GAGTTTGTCAAGGGGTACTATGACAATCCCAAAGTCTGTGCACTCTACATCATGGCTGGG
ACGGTGGAT------GATGTACCAAAGCTTCAGCCTCATCCAGGATTGGAGAAGAAAGAA
GAGGAAGAAGAAGAAGAAGAATATGATGAAGGGTCTAATCTCAAAAAACAGACCAATAAG
AACCGGGTGCAGTCAGGCCCCCGCACACCCAACCCCTATGCCTCGGACAACAGCAGCCTC
ATGTTTCCCATCCTGGTGGCCTTCGGAGTCTTCATTCCAACCCTCTTCTGCCTCTGCCGG
TTG
>Rabbit|ENSOCUG00000008367|ENSOCUT00000008363
ATGCTGGGGGCCCGGGCGGTGGAGGGAGCCCTTGTGGCGCTCCTGCGGCTGCTG------
CTG---------CTGCTGGCG---------------CTCCGGGGGCCGGGGCTCGGCGTG
GGT---------CGCGCGGCGGGGGCCGGGCTGCCCGAGAGCGTCATCTGGGCCGTCAAC
GCGGGCGGCGAGGCCCATGTGGACGTACACGGGATCCACTTCCGCAAGGACCCTTTGGAA
GGCCGGGTGGGCCGAGCCTCAGACTATGGCATGAAACTGCCAATCCTGCGTTCCAACCCT
GAGGACCAGATCCTCTATCAGACAGAGCGGTACAATGAGGAGACATTTGGCTATGAAGTG
CCCATCAAGGAGGAGGGGGACTATGTGCTGGTGTTGAAATTTGCTGAGGTCTACTTTGCA
CAGTCCCAGCAGAAGGTATTTGATGTACGATTGAATGGCCATGTCGTGGTGAAAGACTTG
GATATCTTTGACCGTGTTGGGCACAGCACAGCTCACGATGAAATCATCCCTATGAGCATC
AGAAAGGGGAAGCTGAGTGTCCAGGGGGAGGTGTCCACCTTCACAGGGAAACTCTACATT
GAGTTCGTCAAGGGTTACTACGACAATCCCAAAGTCTGTGCACTCTACATCCTGGCTGGG
ACAGTGGAT---GTAGATGTACCAAAGCTGCAGCCTCATCCAGGATTAGAGAAGAAAGAA
GAAGAAGAGGAAGAAGAAGAATATGATGAAGGGTCTAATCTCAAAAGACAGACCAATAAG
AACCGGGTGCAGTCGGGCCCCCGCACACCCAACCCCTATGCCTCGGACAACAGCAGCCTC
ATGTTTCCCATCCTGGTGGCCTTTGGAGTCTTCATTCCAACCCTCTTCTGCCTCTGCCGG
TTG
>Marmoset|ENSCJAG00000001316|ENSCJAT00000002446
ATGCTGGGGGCCTGGGTGGTTGAGGGAGCTGCTGTGGCGCTCCTGCGACTGCTG------
CTG---------CTGCTGCTGATG------CCGGCGATCCGGGGGCCGGGGCACGGCGTG
GCC---------GGCGCGGCGGGGGCCGGGCTGCCTGAGAGCGTCATTTGGGCGGTTAAC
GCGGGCGGAGAGGCGCATGTGGACGTGCATGGGATCCACTTCCGCAAGGACCCTTTGGAA
GGCCGGGTGGGCCGAGCCTCTGACTATGGCATGAAACTGCCAATCCTGCGTTCCAACCCT
GAGGACCAAATCCTGTATCAAACTGAGCGGTACAATGAGGAGACCTTTGGCTACGAAGTG
CCCATCAAAGAGGAGGGAGACTACGTGCTGGTCTTGAAATTTGCCGAGGTCTACTTTGCA
CAGTCCCAGCAAAAGGTATTTGATGTGCGATTGAATGGCCATGTCGTGGTGAAGGACTTG
GATATCTTTGATCGTGTTGGGCATAGCACAGCTCACGATGAAATTATTCCTATGAGCATC
AGAAAGGGGAAGTTGAGTGTCCAGGGGGAGGTATCCACCTTCACAGGGAAACTCTACATT
GAGTTTGTCAAGGGGTACTATGACAATCCCAAAGTCTGTGCACTCTACATCATGGCTGGG
ACAGTGGAT------GATGTACCAAAGCTTCAGCCTCATCCGGGATTGGAGAAGAAAGAA
GAGGAAGAAGAAGAGGAAGAATATGATGAAGGGTCTAATCTCAAAAAACAGACCAACAAG
AACCGGGTGCAGTCAGGCCCCCGCACACCCAACCCCTATGCCTCAGACAACAGCAGCCTC
ATGTTTCCCATCCTGGTGGCCTTTGGAGTCTTCATTCCAACTCTCTTCTGCCTCTGCCGG
TTG
>Gorilla|ENSGGOG00000007223|ENSGGOT00000007251
ATGCTGGGAGCCTGGGCGGTTGAGGGAACCGCTGTGGCGCTCCTGCGACTGCTG------
CTG---------------CTGCTGCTGCCGCCGGCGATCCGGGGACCCGGGCTCGGCGTG
GCCGGCGTGGCCGGCGCGGCGGGGGCCGGGCTGCCCGAGAGCGTCATTTGGGCGGTCAAC
GCGGGCGGAGAGGCGCATGTGGACGTGCACGGGATCCACTTCCGCAAGGACCCTTTGGAA
GGCCGGGTGGGCCGAGCCTCAGACTATGGCATGAAACTGCCAATCCTGCGTTCCAACCCT
GAGGACCAGATCCTGTATCAAACTGAGCGGTACAATGAGGAGACCTTTGGCTACGAAGTG
CCCATCAAAGAGGAGGGGGACTACGTGCTGGTCTTGAAATTTGCAGAGGTCTACTTTGCA
CAGTCCCAGCAAAAGGTATTTGATGTACGATTGAATGGCCACGTCGTGGTGAAGGACTTG
GATATCTTTGATCGTGTTGGGCATAGCACAGCTCACGATGAAATTATACCTATGAGCATC
AGAAAGGGGAAGCTGAGTGTCCAGGGGGAGGTGTCCACCTTCACAGGGAAACTCTACATT
GAGTTTGTCAAGGGGTACTATGACAATCCCAAGGTCTGTGCACTCTACATCATGGCTGGG
ACAGTGGAT------GATGTACCAAAGCTTCAGCCTCATCCGGGATTGGAGAAGAAAGAA
GAGGAAGAAGAGGAAGAAGAATATGATGAAGGGTCTAATCTCAAAAAACAGACCAATAAG
AACCGGGTGCAGTCAGGGCCCCGCACACCCAACCCCTATGCCTCGGACAACAGCAGCCTC
ATGTTTCCCATCCTGGTGGCCTTCGGAGTCTTCATTCCAACCCTCTTCTGCCTCTGCCGG
TTG
>Rat|ENSRNOG00000021725|ENSRNOT00000038395
ATGCTGAAGCCCCGGGCAGCCGAGGGAGCCGCTGTGGCGCTTCTCCGGCTGCTG------
CTG---------CTGCTGCTGCTGTTGCCGCCGGAGCTCCGGGATCGGGGGCTCGGCGTG
GCC---------GGCGCCGCTGGGGCCGGACTGCCCGAGAGCGTCATTTGGGCAGTGAAC
GCAGGCGGCGAGGCGCATGTGGACGTGCACGGGATCCACTTCCGCAAGGACCCTCTGGAA
GGCCGGGTGGGCCGAGCCTCAGACTATGGCATGAAACTGCCAATCCTGCGCTCCACCCCA
GAGGACCAGATCCTCTATCAGACAGAGCGGTACAATGAAGAGACTTTTGGCTACGAAGTA
CCTGTCAAGGAGGAGGGGGACTATGTGCTGGTGTTGAAGTTTGCTGAGGTTTACTTCGCA
CAGTCTCAGCAGAAGGTATTTGATGTCCGATTAAATGGCCATGTTGTGGTGAAAGACTTA
GACATCTTTGACCGTGTTGGCCACAGCACGGCTCATGATGAAATCATCCCCATGAGCATC
AGAAAGGGGAAGCTGAGTGTCCAGGGGGAGGTGTCTACCTTCACTGGGAAGCTCTACATC
GAGTTCGTCAAGGGGTACTATGACAATCCCAAAGTCTGTGCACTCTACATAATGGCTGGG
ACAGTAGAC------GATGTGCCAAAGCTGCAGCCTCATCCAGGATTGGAGAAGAAAGAA
GAGGAGGAGGAAGAGGAAGAATATGATGAGGGGTCTAATCTCAAAAGACAGACCAACAAG
AACAGGGTGCAGTCAGGCCCCCGCACACCTAACCCCTACGCCTCGGACAACAGCAGCCTC
ATGTTTCCTATTCTGGTGGCCTTCGGAGTGTTCATTCCAACCCTCTTCTGCCTCTGCCGC
TTG
>Bowhead|bmy_05756T0
ATGCTGGGCGCCCGGGCGGTTGAGGGAGCCGCCGTGGCGCTCCTGCGACTGCTGCTGCTG
CTG---------CTGCTGCTGCTG------CCGGCGCTCCGGGGACCGGGGCTCGGCGTG
GTG---------GGCTCGGCTGGGGCCGGGCTGCCCGAGAGCGTGATTTGGGCCGTCAAC
GCCGGCGGAGAGGCGCATGTGGACGTGCACGGCATCCACTTTCGCAAGGACCCTTTGGAA
GGCCGGGTGGGCCGAGCCTCTGACTATGGCATGAAACTGCCAATCCTGCGTTCCAACCCC
GAAGACCAGATCCTGTATCAAACAGAGCGGTACAATGAGGAGACCTTTGGCTACGAAGTG
CCCATCAAGGAGGAGGGGGACTACGTACTGGTGTTGAAATTTGCTGAGGTCTACTTTGCA
CAGTCCCAGCAGAAGGTATTTGATGTGCGATTGAATGGCCATGTTGTGGTGAAGGACTTG
GATATCTTTGATCGCGTTGGGCACAGTACAGCTCATGATGAAATCATCCCGATGAGCATC
AGAAAGGGGAAGCTGAGTGTCCAGGGGGAGGTGTCCACCTTCACAGGGAAACTCTACATC
GAGTTTGTCAAGGGATACTATGACAATCCCAAAGTCTGTGCACTCTACATCATGGCTGGG
ACAGTGGAT------GATGTACCAAAGCTGCAGCCTCATCCAGGACTGGAGAAGAAAGAA
GAGGAGGAGGAGGAGGAAGAATACGATGAAGGGTCTAATCTCAAAAGACAGACCAATAAG
AACCGGGTACAGTCGGGCCCCCGCACACCCAACCCCTATGCCTCGGACAACAGCAGCCTC
ATGTTTCCCATCCTGGTGGCCTTCGGAGTCTTCATTCCAACCCTCTTCTGCCTCTGCCGG
TTG
>Orangutan|ENSPPYG00000005038|ENSPPYT00000005960
ATGCTGGGAGCCTGGGCGGTTGAGGGAACCGCTGCGGCGCTCCTGCGACTGCTG------
CTG------------CTGCTGCTG------CCGGCGATCCGGGGACCCGGGCTCGGCGTG
GCC---------GGCGCGGCGGGGTCCGGGCTGCCCGAGAGCGTCATTTGGGCGGTCAAC
GCGGGCGGAGAGGCGCATGTGGACGTGCACGGGATCCACTTCCGCAAGGACCCTTTGGAA
GGCCGGGTGGGCCGAGCCTCAGACTATGGCATGAAACTGCCAATCCTGCGTTCCAACCCT
GAGGACCAGATCCTGTATCAAACTGAGCGGTACAATGAGGAGACCTTTGGCTACGAAGTG
CCCATCAAAGAGGAGGGGGACTATGTGCTGGTCTTGAAATTTGCGGAGGTCTACTTTGCA
CAGTCCCAGCAAAAGGTATTTGATGTACGATTGAATGGCCACGTCGTGGTGAAGGACTTG
GATATCTTTGATCGTGTTGGGCATAGCACAGCTCACGATGAAATTATACCTATGAGCATC
AGAAAGGGGAAGCTGAGTGTCCAGGGGGAGGTGTCCACCTTCACAGGGAAACTCTACATT
GAGTTTGTCAAGGGGTACTATGACAATCCCAAGGTCTGTGCACTCTACATCATGGCTGGG
ACAGTGGAT------GATGTACCAAAGCTTCAGCCTCATCCGGGATTGGAGAAGAAAGAA
GAGGAAGAAGAAGAAGAAGAATATGATGAAGGGTCTAATCTCAAAAAACAGACCAATAAG
AACCGGGTGCAGTCAGGCCCCCGCACACCCAACCCCTATGCCTCGGACAACAGCAGCCTC
ATGTTTCCCATCCTGGTGGCCTTCGGAGTCTTCATTCCAACCCTCTTCTGCCTCTGCCGG
TTG
>Elephant|ENSLAFG00000014549|ENSLAFT00000025908
ATGCTGGAGGCCCGGGCGGTTGAGGGAGCCGCCGTGGCGCTCCTGCGACTGCTG------
CTG---------CTGCTGCTG---------CCGGCGCTCCGGGGGCCGGGGCTCGGCGTG
GCC---------GGCGCGGCGGGGGCCGGGCTGCCGGAGAGCGTCATTTGGGCCGTCAAC
GCAGGCGGCGAAGCACATGTGGATGTGCACGGGATCCACTTCCGCAAGGACCCTCTGGAA
GGCCGGGTGGGCCGAGCCTCAGACTATGGCATGAAGCTGCCGATCCTGCGCTCCAACCCC
GAGGACCAGATCCTGTATCAAACGGAGAGGTACAATGAGGAGACCTTCGGCTATGAAGTA
CCCATCAAGGAGGAGGGGGACTACGTGCTGGTGTTGAAATTTGCTGAGGTCTACTTTGCA
CAGTCCCAGCAGAAGGTGTTTGATGTGCGGTTGAACGGCCACGTTGTGGTGAAGGACTTG
GACATCTTTGACCGTGTTGGGCACAGCACAGCTCACGACGAGATCATCCCTATGACCATC
AGAAAGGGAAAGCTGAGCGTCCAGGGGGAGGTATCCACCTTCACAGGGAAACTCTACATT
GAGTTTGTCAAGGGGTACTATGACAATCCCAAAGTCTGTGCACTCTACATCATGGCTGGG
ACAGTGGAT---GCAGATGTACCAAAGCTGCAGCCTCACCCAGGATTGGAAAAGAAAGAA
GAGGAAGAAGAAGAAGAAGAATATGATGAAGGGTCTAATCTCAAAAGACAGACCAATAAG
AACCGGGTGCAGTCCGGCCCTCGCACGCCCAACCCCTATGCCTCGGACAACAGCAGCCTC
ATGTTTCCCATCCTGGTGGCCTTTGGGGTCTTCATTCCAACCCTCTTCTGCCTCTGCCGG
CTG
>Human|ENSG00000110917|ENST00000228506
ATGCTGGGAGCCTGGGCGGTTGAGGGAACCGCTGTGGCGCTCCTGCGACTGCTG------
CTG---------------CTGCTGCTGCCGCCGGCGATCCGGGGACCCGGGCTCGGCGTG
GCCGGCGTGGCCGGCGCGGCGGGGGCCGGGCTGCCCGAGAGCGTCATTTGGGCGGTCAAC
GCGGGTGGAGAGGCGCATGTGGACGTGCACGGGATCCACTTCCGCAAGGACCCTTTGGAA
GGCCGGGTGGGCCGAGCCTCAGACTATGGCATGAAACTGCCAATCCTGCGTTCCAACCCT
GAGGACCAGATCCTGTATCAAACTGAGCGGTACAATGAGGAGACCTTTGGCTACGAAGTG
CCCATCAAAGAGGAGGGGGACTACGTGCTGGTCTTGAAATTTGCAGAGGTCTACTTTGCA
CAGTCCCAGCAAAAGGTATTTGATGTACGATTGAATGGCCACGTCGTGGTGAAGGACTTG
GATATCTTTGATCGTGTTGGGCATAGCACAGCTCACGATGAAATTATACCTATGAGCATC
AGAAAGGGGAAGCTGAGTGTCCAGGGGGAGGTGTCCACCTTCACAGGGAAACTCTACATT
GAGTTTGTCAAGGGGTACTATGACAATCCCAAGGTCTGTGCACTCTACATCATGGCTGGG
ACAGTGGAT------GATGTACCAAAGCTTCAGCCTCATCCGGGATTGGAGAAGAAAGAA
GAGGAAGAAGAAGAAGAAGAATATGATGAAGGGTCTAATCTCAAAAAACAGACCAATAAG
AACCGGGTGCAGTCAGGCCCCCGCACACCCAACCCCTATGCCTCGGACAACAGCAGCCTC
ATGTTTCCCATCCTGGTGGCCTTCGGAGTCTTCATTCCAACCCTCTTCTGCCTCTGCCGG
TTG
>Dog|ENSCAFG00000010408|ENSCAFT00000016534
ATGCTGGGGGCCTGGGCGGTTGAGGGAGCCGCCGTGGCGCTCCTGCGACTGCTG------
CTG---------TTGCTGCTGCTG------CCGGCGCTCCGGGGGCCGGGGCTCGGCGTG
GTC---------GGCTCGGCGGGGGCCGGGCTGCCGGAGAGCGTCATTTGGGCGGTCAAC
GCGGGCGGCGAGGCTCATGTGGACGTGCACGGGATCCACTTCCGCAAGGACCCTTTGGAA
GGCCGGGTGGGCCGAGCCTCCGACTATGGTATGAAACTGCCAATCCTGCGTTCCAACCCT
GAGGACCAGATCCTGTATCAAACAGAGCGGTACAATGAGGAGACTTTTGGCTACGAAGTG
CCCATCAAGGAGGAGGGGGACTACGTGCTGGTGTTGAAATTTGCTGAGGTCTACTTTGCA
CAGTCCCAGCAGAAGGTATTTGATGTGCGATTGAATGGCCACGTCGTGGTGAAGGACTTG
GATATCTTTGATCGTGTTGGGCACAGCACAGCTCATGATGAAATCATCCCTATGAGCATC
AGAAAGGGGAAGCTGAGTGTCCAAGGGGAGGTGTCCACCTTCACAGGGAAACTCTATATC
GAGTTTGTTAAGGGGTACTATGACAATCCCAAAGTTTGTGCACTCTACATCATGGCTGGG
ACAGTGGAT------GATGTACCAAAGCTGCAGCCTCATCCAGGCCTGGAGAAGAAAGAG
GAGGAAGAAGAAGAAGAAGAATACGATGAAGGGTCTAATCTCAAAAGACAGACCAACAAG
AACCGGGTGCAGTCGGGCCCACGCACGCCCAACCCCTATGCCTCGGACAACAGCAGCCTC
ATGTTTCCCATCCTGGTGGCCTTCGGAGTCTTCATTCCAACCCTCTTCTGCCTCTGCCGG
TTG
>Guinea_Pig|ENSCPOG00000014377|ENSCPOT00000014522
ATGCTGAGTCCCCAGGCGGTTGAAGGAGCCGCTGTGGCGCTTCTGCGACTACTG------
CTG---------CTGCTGCTC---------CCGGCGCTCCTGGAACCCGGGCTCGGTGTG
GTC---------GGCGCGGCTGGGGCCGGGCTACCTGAGAGCGTCATTTGGGCAGTCAAC
GCGGGCGGCGAGGCGCATGTGGATGTGCACGGGATCCACTTCCGCAAGGACCCTTTGGAA
GGCCGGGTGGGCCGAGCCTCAGATTATGGCATGAAACTGCCAATCTTGCGTTCTAATCCT
GAGGATCAGATCCTGTATCAAACAGAGCGGTACAATGAGGAGACTTTTGGCTACGAAGTG
CCCATCAAAGAGGAGGGGGACTACGTGCTAGTGTTGAAATTTGCTGAAGTCTACTTTGCA
CAGTCCCAGCAGAAGGTATTTGATGTACGACTGAATGGCCATGTCGTGGTGAAGGACTTG
GATATCTTTGATCGTGTTGGACACAGCACAGCTCACGATGAAATCATCCCTATGAGCATC
AGAAAGGGGAAACTGAGTGTCCAGGGGGAGGTGTCTACCTTCACAGGGAAACTCTATATT
GAGTTTGTTAAGGGGTACTATGACAATCCCAAAGTCTGTGCACTCTACATCATGGCTGGG
ACAGTGGAA------GATGTACCAAAGCTGCAGCCTCACCCAGGACTG------------
---------------------TATGATGAAGGGTCTAATCCCAAAAGACAGACCAATAAG
AACCGGGTGCAGTCAGGCCCCCGCACACCCAACCCCTATGCCTCAGACAACAGCAGCCTC
ATGTTTCCCATCCTGGTGGCCTTTGGAGTCTTCATTCCAACTCTCTTCTGCCTCTGCCGA
TTG
>Chimp|ENSPTRG00000005545|ENSPTRT00000010173
ATGCTGGGAGCCTGGGCGGTTGAGGGAACCGCTGTGGCGCTCCTGCGACTGCTG------
CTG------------CTGCTGCTGCTGCCGCCGGCGATCCGGGGACCCGGGCTCGGCGTG
GCCGGCGTGGCCGGCGCGGCGGGGGCCGGGCTGCCCGAGAGCGTCATTTGGGCGGTCAAC
GCGGGCGGAGAGGCGCATGTGGACGTGCACGGGATCCACTTCCGCAAGGACCCTTTGGAA
GGCCGGGTGGGCCGAGCCTCAGACTATGGCATGAAACTGCCAATCCTGCGTTCCAACCCT
GAGGACCAGATCCTGTATCAAACTGAGCGGTACAATGAGGAGACCTTTGGCTACGAAGTG
CCCATCAAAGAGGAGGGGGACTACGTGCTGGTCTTGAAATTTGCAGAGGTCTACTTTGCA
CAGTCCCAGCAAAAGGTATTTGATGTACGATTGAATGGCCACGTCGTGGTGAAGGACTTG
GATATCTTTGATCGTGTTGGGCATAGCACAGCTCACGATGAAATTATACCTATGAGCATC
AGAAAGGGGAAGCTGAGTGTCCAGGGGGAGGTGTCCACCTTCACAGGGAAACTCTACATT
GAGTTTGTCAAGGGGTACTATGACAATCCCAAGGTCTGTGCACTCTACATCATGGCTGGG
ACAGTGGAT------GATGTACCAAAGCTTCAGCCTCATCCGGGATTGGAGAAGAAAGAA
GAGGAAGAAGAAGAAGAAGAATATGATGAAGGGTCTAATCTCAAAAAACAGACCAATAAG
AACCGGGTGCAGTCAGGCCCCCGCACACCCAACCCCTATGCCTCGGACAACAGCAGCCTC
ATGTTTCCCATCCTGGTGGCCTTCGGAGTCTTCATTCCAACCCTCTTCTGCCTCTGCCGG
TTG
>Orca|XP_004281459.1
ATGCTGGGCGCCCGGGCGGTTGAGGGAGCCGCCGTGGCGCTCCTGCGACTGCTGCTGCTG
CTGCTGCTGCTGCTGCTGCTGCTG------CCGGCGCTCCGGGGACCGGGGCTCGGCGTG
GTG---------GGCTCGGCTGGGGCCGGGCTGCCCGAGAGCGTGATTTGGGCCGTCAAC
GCCGGCGGAGAGGCGCATGTGGACGTGCACGGCATCCACTTTCGCAAGGACCCTTTGGAA
GGCCGGGTGGGCCGAGCCTCTGACTATGGCATGAAACTGCCAATTCTGCGTTCCAACCCC
GAAGACCAGATCCTGTATCAAACAGAGCGGTACAATGAGGAGACCTTTGGCTACGAAGTG
CCCATCAAGGAGGAGGGGGACTATGTACTGGTGTTGAAATTTGCCGAGGTCTACTTTGCA
CAGTCCCAGCAGAAGGTATTTGATGTGCGATTGAATGGCCATGTTGTGGTGAAGGACTTG
GATATCTTTGATCGCGTTGGACACAGTACAGCTCATGATGAAATCATCCCGATGAGCATC
AGAAAGGGGAAGCTGAGTGTCCAGGGGGAGGTGTCCACCTTCACAGGGAAACTCTACATT
GAGTTTGTCAAGGGATACTATGACAATCCCAAAGTCTGTGCACTCTACATCATGGCTGGG
ACAGTGGAC------GATGTACCAAAGCTGCAGCCTCATCCAGGACTGGAGAAGAAAGAA
GAGGAGGAGGAGGAGGAAGAATACGATGAAGGGTCTAATCTCAAAAGACAGACCAATAAG
AACCGGGTGCAGTCGGGCCCCCGCACGCCCAACCCCTATGCCTCGGACAACAGCAGCCTC
ATGTTTCCCATCCTGGTGGCCTTCGGAGTCTTCATTCCAACCCTCTTCTGCCTCTGCCGA
TTG
