# Supplementary material for: Insights into the Evolution of Longevity from the Bowhead Whale Genome
Source: Cell Rep. 2015 Jan 6;10(1):112–22. doi: 10.1016/j.celrep.2014.12.008 (PMC4536333; doi:10.1016/j.celrep.2014.12.008)
Supplement: Supplemental Folder 1. Full List of Transposable Elements Distribution, Full List of Filtered and Unfiltered Gene Duplications, Gene Loss Alignments, Full List of Candidates under Selection, Selective Pressure Variation QC Alignments, and Full List of Bowhead-Specific Mutations, Related to Results [file mmc2.zip › QC Alignments/PosSites_reciprocal_group_3418_Bowhead_modelA.fasta]

>PS_Sites|Bowhead|bmy_10690T0
---------------------------------------------------NNN------
------------------------------------------------------------
------------------------------------------------------------
------------------------------------------------------------
------------------------------------------------------------
------------------------------------------------------------
------------------------------------------------------------
------------------------------------------------------------
------------------------------------------------------------
------------------------------------------------------------
------------------------------------------------------------
---NNNNNNNNN------NNN---------------------------
>PS_Characters|Bowhead|bmy_10690T0
---------------------------------------------------AGC------
------------------------------------------------------------
------------------------------------------------------------
------------------------------------------------------------
------------------------------------------------------------
------------------------------------------------------------
------------------------------------------------------------
------------------------------------------------------------
------------------------------------------------------------
------------------------------------------------------------
------------------------------------------------------------
---ATGGACTTT------ACT---------------------------
>Bowhead|bmy_10690T0
ATGTCGTTCGTGGAGAGCGGGAGGCGCTCAGCCCTTTCTCGCCGCCGTCTAAGCACTGCT
GTCCCGTTTGCTCAACCGGCGTTTTCCGCTTTCACTCAG---GGAGACAGCTGGGGTGAG
GGTGAAGTCGAC---GAGGAGGAGGGATGCAACCGAGTGGCCCGTGACCTGCGGGCGGAG
TTCTCGGCCAGGGCGTCGTCGGAACCTAGAAAGGACTCGCTACTCCGGCCAGAT------
------GGGGACGGGTCTCCCGCCCTGCCCGATAAACGCAATGGCATT------------
TTCTCGGCGGATGCGGGCGGCAGAGTCCAAGCCCGGCGCTGGCCGGTCCAGGTCCTCTCA
GTTCTCTGTTCGCTGCTGTTTGCCATCCTCCTCGCCTTCCTTCTCGCCATCACCTACCTG
ATCGTAAAAGAGTTACATGCTGAAAATTTGAAGAACGAAGATGATGTACACACTGGACTG
TTAGGT------------------------------------------------------
------------------------------------------------------------
------------------------------------------------------------
---ATGGACTTTATTGTCACT---------------------------
>Horse|ENSECAG00000007580|ENSECAT00000007599
ATGTCGTTCTCGGAGAGCGGGAGGTGCTCGGTTCCCCTGCGCCGCCGGCTGGGCACCCCT
GTCCCGCTCGCTCGGCCGGCATTTCCCGCCTTCACTCAG---GGGGGCGGTTGGGGAGAG
GGTGAGGTCGAC---GAGGAGGAGGGATGTGACCAAGTGGCCCGCGACCTGCGGGCGGAG
TTCTCGGCTGGGGCGTCGTCGGAGCCCAGAAAGGGCTCGCTGCTCCCTCGGGAC------
------GGGGACGGGTCTCCGGTCCTGCCCGATAAGCGCAATGGCATC------------
TTCGCAGCGGAGGCAGGCGGCCGGGCCCGGGCTCGGCGGTGGCCGGTTCAGGTCCTCTCG
ATTCTGTGTTCGCTGCTGTTCGCCATCCTCCTCGCCTTCCTCCTGGCCATCGCCTACCTG
ATCGTGAAAGAATTGCATGCTGAGAATTTGAAGAAAGAAGCTGATGTAGACACTGGGCTT
TTAGGATTCTGGACGCTACTTATAATATCCCTAACTGCCGGATTCTCCTGCTGCAGCTTT
TCTTGGACGGTGACTTACTTTGATTCTTTTGAACCAGGAATGTTTCCTCCTACTCCTCTT
TCACCTGCCAGGTTCAAGAAACTGACTGGACATTCTTTCCACATGGGCTACAGCATGGCA
ATTTTGAATGGCATTGTAGCTGCTCTTACTGTAGCCTGGTGCCTCATG
>Microbat|ENSMLUG00000023268|ENSMLUT00000029257
ATGTCGTTCGTGGAGAGCGCGAAGCGCGCCTCTTTGCAGCGCCGCCGTCGCGGCACCCCC
GTCCCTTTCGCTCGGCCGAGGTTATCCGCCTTGACTCAA---GGGGACAGTTGGGGTGAA
GGTGAAGTCGAC---GACGAGGAGGGATACGACCAAGTAGCCCGCGACCTGCGGGCGGAA
CTGTCCGCGGGGGCGTCGCCGGAGCCTAGAAAGGGCGCGCTGCTCCCGCCGGAA------
------AAGGACGGCTCTCCCGTCCTGCCCGACAAACGCAACGGCTTC------------
TTCTCGGCGGAGGCGCGCGGCCCAGCCCGGGCGCGGCGGTGGCCGGTGCAGGTCCTCTCA
ATTCTCTGTGCGCTGCTGTTTGCCGTCCTCCTCGCTTGCCTTCTCGCCATCGCCTACCAG
ATCGTGAAAGACTTACATGCTGAGAATTTGAAGAATGAAGATGACGTAGACACGGGGCTA
TTAGGATTCTGGACTCTACTTATAATATCCCTAACTGCTGGGTTCTCCTGCTGCAGCTTT
TCTTGGACAGTGACTTACTTTGACTCTTTTGAGCCAGGAATGTTTCCTCCTACTCCTCTT
TCACCTGCCAGGTTCAAGAAACTTACTGGACATTCTTTCCACATGGGCTATAGCATGGCA
ATTTTGAACGGCATTGTAGCTGCTCTTACTGTTGCATGGTGCCTCATG
>Gibbon|ENSNLEG00000011387|ENSNLET00000014531
ATGTCGTTTGCGGAGAGCGGGTGGCGGTCGGCTTTGCGGCGCCGTGGTCCCGGCACCCCG
GGCCCTGTGGCTCGGCCAACGTATTCCTCCTTTATTCAG---GGGGACAGTTGGGGTGAA
GGCGAAGTCGAC---GAGGAGGAGGGATGCGACCAAGTGGCCCGCGACCTGCGGGCGGAG
TTCTCGGCTGGGGCGTGGTCAGAGCCCAGAAAGGGCTCGGTGCTCCCGCCGGAC------
------GGGGACGGGTCGCCTGTTCTGCCCTATAAGCGCAATGGTATC------------
TTTCCCGCGGCCGCGGGCAGCAGAGCCCAGCCTCGGCGGTGGCCGGTCCAGGTCCTCTCT
ATTCTCTGCTCGCTGCTCTTCGCCATCCTTCTCGCCTTCCTCCTCGCCATCGCCTACTTG
ATCGTTAAAGAGTTGCATGCTGAGAATTTGAAAAATGAAGATGTTGTAGACACTGGACTA
TTAGGATTCTGGACTCTACTTATAATATCCCTAACTGCTGGATTCTCCTGTTGCAGCTTT
TCTTGGACAGTGACTTACTTTGATTCTTTTGAACCGGGAATGTTTCCTCCTACTCCTCTT
TCACCTGCCAGGTTCAAGAAACTGACTGGACATTCTTTCCACATGGGCTATAGCATGGCG
ATTTTGAATGGCATTGTAGCTGCTCTTACTGTGGCGTGGTGCCTCATG
>Cow|ENSBTAG00000001435|ENSBTAT00000001883
ATGTCGTTTGTGGAGAGCGGGAGACGTTCGGCCCCTCTGCGCCGCCGGCCCGGCACCCCT
GTCCCGTTCGCTCGACCTGCGTATTCCGTTTTCAGTCAG---GGAGATAGCTGGGGTGAG
GGCGAAGTCGAA---GAGGAGGAGGGATGCGACCAAGTGGCCCGTGATTTGCGGGCGGAG
TTCTCGGCCGGGTCGTCATCGAAACTCAGAAAGGACCCGGTACTCCAGCCAGAT------
------GGGGACGGATCTCCGGTTCTGCCCGATAAACGCAATGGCATT------------
TTCTCGGCGGATGCGGGTGGTAAAGCCCTGGCTCGGCGCTGGCCGGTCCAAGTCCTCTCA
ATTCTCTGTTCTCTGCTGTTCGCCATCCTTCTTGCCTGCCTGCTCGCCATCACCTACCTG
ATCGTAAAAGAGTTACATGCTGAAAATTTGAAGAATGAAGATGATGTAAACACTGGACTG
TTAGGATTCTGGAGTCTACTTATAATATCCCTAACTGCTGGATTCTCCTGCTGCAGCTTT
TCTTGGACAGTGACTTACTTTGATTCTTTTGAACCAGGAATGTTTCCTCCTACTCCTCTT
TCACCTGCCAGGTTCAAGAAAATGACCGGGCATTCCTTCCACATGGGCTACAGTATGGCA
ATTTTGAATGGCATTGTAGCTGCTCTTACTGTAGCTTGGTGCCTCATG
>Mouse|ENSMUSG00000026960|ENSMUST00000028336
ATGTCGTTCGTGGAGAGTTGGAGGTTTGCGGGCGCGCGGAGGCGCCGTCAGGTTACCCCA
GGCCCTGCGACTCGGCCCGGGTATTCCGACTACACTCAG---GGGGACAGCTGGGGTGAG
GGCGAAGGCGAC---GAAGACGAGGGATGCGACCAAGTGGCCCGCGACTTGCGGGCAGAG
TTCTCAGCCAGGGCGTCGTCGGAGACCAAGAGGGCCCCGCTACTCCCCCGGGTC------
------GGGGACGGGTCTCCGGTCCTGCCGGATAAGCGCAACGGCATC------------
TTCCCGGCCACTGCGGCCAAGCGAACCCAGGCTCGGCGGTGGCCCATCCAAGCCCTTTCC
ATTCTCTGTTCGCTGCTGTTCGCCGTCCTCCTTGCTTTCCTTCTCGCCATCGCCTACATG
ATCGTTAAAGAATTGCATGCAGAAAACTTGAAAAATGAAGATGATATACATACTGGGCTG
TTAGGCTTCTGGTCTCTGCTGATAATATCTCTAACTGCTGGATTGTCCTGTTGCAGCTTT
TCTTGGACAGTGACTTACTTTGATTCATTTGAACCAGGAATGTTTCCACCCACTCCTCTT
TCACCTGCTAGGTTCAAGAAACTGACTGGACATTCTTTCCACATGGGCTACAGCATGGCA
ATTTTGAATGGTATTGTCGCTGCTCTCACTGTGGCATGGTGCCTCATG
>Chimp|ENSPTRG00000012544|ENSPTRT00000023253
ATGTCGTTTGCTGAGAGCGGGTGGCGGTCGGCTCTGCGGCGCCGCGGTCCCGGCACCCCG
GGCCCTGTGGCTCGGCCATCGTATTCCTCCTTTACTCAG---GGGGACAGCTGGGGTGAA
GGCGAAGTCGAC---GAGGAGGAGGGATGCGACCAAGTGGCCCGCGACCTGCGGGCGGAG
TTCTCGGCTGGGGCGTGGTCAGAGCCCAGAAAGCGCTCGGTGCTCCCGCCGGAC------
------GGGGACGGGTCGCCCGTTCTGCCCGATAAGCGCAATGGTATC------------
TTTCTCGCGGCCGCGGGCAGCAGAGCCCAGCCTCGGCGGTGGCCGGTCCAGGTCCTCTCT
ATTCTCTGCTCGCTGCTCTTCGCCATCCTTCTCGCCTTCCTCCTCGCCATCGCCTACTTG
ATCGTTAAAGAGTTGCATGCTGAGAATTTGAAAAATGAAGATGATGTAGACACTGGACTA
TTAGGATTCTGGACTCTACTTATAATATCCCTAACTGCTGGATTCTCCTGTTGCAGCTTT
TCTTGGACAGTGACTTACTTTGATTCTTTTGAACCAGGAATGTTTCCTCCTACTCCTCTT
TCACCTGCCAGGTTCAAGAAACTGACTGGACATTCTTTCCACATGGGCTATAGCATGGCG
ATTTTGAATGGCATCGTAGCTGCTCTTACTGTAGCATGGTGCCTCATG
>Macaque|ENSMMUG00000012386|ENSMMUT00000017370
ATGTCGTTAGCGGAGAGCGGGTGGCGGTCGGCTCTGCGGCGCCGCCGTCCCGGGACCCCG
GGCCCTGTGGCTGGGCCAACATATTCCTCCTTTACTCAG---GGGGACAGTTGGGGTGAA
GGCGAAGTCGAC---GAGGAGGAGGGATGCGACCAAGTGGCCCGCGACCTGCGGGCGGAG
TTCTCGGCTGGGGCGTGGTCAGAGCCCAGAAAGGGCTCGCTGCTCCCGCCGGAC------
------GGGGACGGGTCGCCTGTCCTGCCAGATAAGCGCAATGGTATC------------
TTTCCCGCGGCCGCGGGCAGCAGAACCCAGCCTCGGCGGTGGCCGGTCCAGGTCCTTTCT
ATTCTCTGCTCGCTGCTCTTCGCCATCCTTCTCGCCTTCCTCCTCGCCATCGCCTACTTG
ATCGTGAAAGAGTTGCATGCTGACAATTTGAAAAATGAAGATGTTATAGACACTGGATTA
TTAGGATTCTGGACTCTACTTATAATATCCCTAACTGCTGGATTCTCCTGTTGCAGCTTT
TCTTGGACAGTGACTTACTTTGATTCTTTTGAACCAGGAATGTTTCCTCCTACTCCTCTC
TCACCTGCCAGGTTCAAGAAACTGACTGGACATTCTTTCCACATGGGCTATAGCATGGCG
ATTTTGAATGGCATCGTAGCTGCTCTTACTGTAGCATGGTGCCTCATG
>Rabbit|ENSOCUG00000013257|ENSOCUT00000013254
---------------AGCGGGAGGCGTTCTGCGCCGCGCCGCCGCCGCCTCGGCACGCCG
GTGCCCTTCGCGGCGCCGCAGTACTCCGCCTTCTCTCAG---GGGGACAGCTGGGGTGTG
GGCGAAGTCGAC---GACGAGGAGGGATGCACCCAAGTGGCCCGCGACTTGCGGGCAGAG
TTCTCGGCTGGGCCGTCGTCGGAGTCCAGGAGAGGTTCTCTGTTCCCGCCAGAT------
------GGAGATGGGTCGCCGGTGCTGCCGGAGAAGCGCAACGGCATC------------
TTCCCGGCTGCTGCGGGAAGCCGAACCTCGGCTCGGCAGTGGCCGGTTCAGGTCCTTTCT
ATTCTGTGTGCGCTGCTGTTCGCCATCCTCCTCGCCTTTCTGCTCGCCATCGTCTACCTG
GTCGTAAAAGAGTTGCATGCTGAGAATTTGAAAAATGAAGATGGCATAGACACTGGGCTG
TTAGGATTCTGGACTCTGCTTATAATATCCCTAACTGCTGGATTCTCCTGTTGCAGCTTT
TCTTGGACAGTGACTTATTTTGATTCTTTTGAACCAGGAATGTTTCCTCCTACTCCTCTT
TCACCTGCCAGGTTCAAGAAACTGACTGGACACTCCTTCCACATGGGCTATAGCATGGCA
ATTTTGAATGGCATTGTGGCTGCTCTTACTGTAGCATGGTGCCTCATG
>Marmoset|ENSCJAG00000015533|ENSCJAT00000030222
ATGTCGTTTGTGGAGAGCGGGTTGCGGTCGGCTCTGCGCCGCCGCGGTCCCGGCACCCCG
GCCCCTTTGGCTCGGCCGAAGTATTCCTCCTTTACTCAG---GGGGACAGTTGGGGTGAA
GGCGAAGTCGAC------GAGGAGGGATGCGACCGAGTGGCCCGCGACCTGCGGGCGGAG
TTCTCGGCTGGGGCGTGGTCAGAGCCGAGAAAGGGCTCGCTACTCCCGCCGACC------
------GCGGACCGGTCGCCCGTTCTGCCCGATAAACGCAATGGTATC------------
TTTCCGGCGGCTGCGGGCAACAGAGCCCAGCCTCGGCGGTGGCCGGTCCAGGTCCTTTCT
ATTTTCTGCTCGCTGCTCTTCGCCATCCTTCTCGCCCTCCTCCTCGCGATCGCCTACTTG
ATCGTTAAAGAGTTGCATGCTGAGAATGTGAAAAATGAAGATGATGTAGACACTGGGCTA
TTAGGATTCTGGACTCTACTTATAATATCCCTAACTGCTGGATTCTCCTGTTGCAGCTTT
TCTTGGACAGTGACTTACTTTGATTCTTTTGAACCAGGAATGTTTCCTCCTACTCCTCTT
TCACCTGCCAGGTTCAAGAAACTGACTGGACATTCTTTCCACATGGGCTATAGCATGGCG
ATTTTGAATGGCATCGTAGCTGCTCTTACTGTAGCATGGTGCCTCATG
>Gorilla|ENSGGOG00000015604|ENSGGOT00000015657
ATGTCGTTTGCTGAGAGCGGGTGGCGGTCGGCTCTGCGGCGCCGCGGTCCCGGCACCCCG
GGCCCTGTGGTTCGGCCATCGTATTCCTCCTTTACTCAG---GGGGACAGCTGGGGTGAA
GGCGAAGTCGAC---GAGGAGGAGGGATGCGACCAAGTGGCCCGCGACCTGCGGGCGGAG
TTCTCGGCTGGGGCGTGGTCAGAGCCCAGAAAGCGCTCGGTGCTCCAGCCGGAC------
------GGGGACGGGTCGCCCGTTCTGCCCGATAAGCGCAATGGTATC------------
TTTCCCGCGGCCGCGGGCAGCAGAGCCCAGCCTCGGCGGTGGCCGGTCCAGGTCCTCTCT
ATCCTCTGCTCGCTGCTCTTCGCCATCCTTCTCGCCTTCCTCCTCGCCATCGCCTACTTG
ATCGTTAAAGAGTTGCATGCTGAGAATTTGAAAAATGAAGATGATGTAGACACTGGACTA
TTAGGATTCTGGACTCTACTTATAATATCCCTAACTGCTGGATTCTCCTGTTGCAGCTTT
TCTTGGACAGTGACTTACTTTGATTCTTTTGAACCAGGAATGTTTCCTCCTACTCCTCTT
TCACCTGCCAGGTTCAAGAAACTGACTGGACATTCTTTCCACATGGGCTATAGCATGGCA
ATTTTGAATGGCATCGTGGCTGCTCTTACTGTAGCATGGTGCCTCATG
>Rat|ENSRNOG00000005074|ENSRNOT00000006774
ATGTCCTTTGTGGAGAGTTGGAGGTCTGTAGGCCCGCGTAGGCGCCGTCAGGTTACCCCA
GGCCCTGTCACTCGGTCTGTGTATTCCGACTACACTCAA---GGGAATAGCTGGAGTGAG
---------GAC---GGAGACGAGGGATGCGACCAAGTGGCCCGCGACTTGCGAGCAGAG
TTCTCGGCCAGGGCGTCGTCGGAGTCCAAGAGGGCTCCGCTACTCCCACGGATC------
------GGGGACGGGTCGCCGGTCCTGCCGGATAAGCGCAACGGCATC------------
TTCCCGGCGACTGCGGCCAAGCGAACCCAGGCTCGGCGGTGGCCCATCCAAGCCCTTTCC
ATTCTTTGTTCGCTGCTGTTCGCCGTCCTCCTTGCTTTTCTCCTCGCCATCGCCTACCTG
ATCGTTAAAGAATTGCATACAGAAAACTCGAAAAATGAAGATGTCGTAGATACGGGGCTG
TTAGGATTCTGGTCTCTGCTGATAATATCTCTAACTGCTGGATTATCCTGTTGCAGCTTT
TCTTGGACAGTGACTTACTTTGATTCTTTTGAACCAGGAATGTTTCCGCCTACTCCTCTT
TCACCTGCTAGGTTCAAGAAACTGACTGGACATTCTTTCCACATGGGCTACAGCATGGCA
ATTCTGAATGGTGTTGTAGCTGCTCTCACTGTGGCATGGTGCCTTATG
>Opossum|ENSMODG00000004186|ENSMODT00000005274
ATGTCGTTCCTGGCTAGCGGGAGCAGCTCAATTCGCCTC---CGCCGCGTCGGCCCTCCT
TCCACCCTAGTCCTTCCTGCCATTGCCTCTCCCTCCCAGGGTGGAGGCAGTTGGGGGGAA
GGAGAAGAAGACTACGAGGATGATGGGGGAGACGAGGTGGTCCGGGATCTCCGAGCGGAG
TTCTTCGCCAACACGCCA------------------------------------------
------------------CCGCCTCAGCCCCACAAACACAATGGGGTCACTCCAGGGTTG
CCCGAAGCCTCTGGAGCT------CCTCTGGGCAGGCAGTGGCCAGTGCAGATCCTCTCT
GTGGTTTGTTCTCTTCTCTTCGCCGCCCTCCTTGCTTTCCTCCTAGCTATCGTCTACATG
ATCGTGAAAGAATTGCATGCTGAAAATTTGAAGACTGAAGATGGTGTAGAGACTGGTTTA
TTAGGATTCTGGACTCTGCTTGTTATATCCATAACAGCAGGGTTTTCATGTTGCAGTTTT
TCTTGGACAGTGACTTATTTTGATTCTTTTGAACCTGGAATGTTCCCTCCTACTCCTCTT
TCACCAGCCAAGTTCAAGAGATTGACAGGCCATTCCTTTCACATGGGCTACAGCATGGCA
ATTTTGAATGGCATTGTGGCTGCTCTCACTGTAGCATGGTGCCTCATG
>Minke|BACU018885
------------------------------------------------------------
------------------------------------------GGAGACAGCTGGGGTGAG
GGTGAAGTCGAC---GAGGAGGAGGGATGCAACCGAGTGGCCCGTGACCTGCGGGCGGAG
TTCTCGGCTAGGGCGTCGTCGGAACCTAGAAAGGACTCGCTACTCCGGCCAGAT------
------GGGGACGGGTCTCCCGCCCTGCCCGATAAACGCAATGGCATT------------
TTCTCGGCGGATGCGGGCGGCAGAGTCCAAGCCCGGCGCTGGCCGGTCCAGGTCCTTTCA
GTTCTCTGTTCGCTGCTGTTTGCCATCCTCCTCGCCTTCCTTCTCGCCATCACCTACCTG
ATCGTAAAAGAGTTACATGCTGAAAATTTGAAGAACGAAGATGATGTACACACTGGACTG
TTAGGATTCTGGACTCTACTTATAATATCCCTAACTGCCGGATTTTCCTGCTGCAGCTTT
TCTTGGACAGTGACTTATTTTGATTCTTTTGAACCAGGAATGTTTCCTCCTACTCCTCTT
TCACCTGCCAGGTTTAAGAAACTGACTGGACATTCTTTCCACATGGGCTATAGTATGGCA
ATTTTGAATGGCATTGTAGCTGCTCTTACTGTAGCTTGGTGCCTCATG
>Orangutan|ENSPPYG00000012855|ENSPPYT00000014932
ATGTCGTTTGCGGAGAGCGGCTGGCGGTCGGCTCTGCGGCGCCGCCGTCCCGGCACCCCG
GGCCCTGTGGGTCGGCCAACGTATTCCTCCTTTACCCAG---GGGGACAGCTGGGGTGAA
GGCGAAGTCGAC---GAGGAGGAGGGATGCGACCAAGTGGCCCGCGACCTGCGGGCGGAG
TTCTCGGCTGGGGCGTGGTCAGAGCCCAGAAAGGGCTCGGTGCTCCCGCCGGAC------
------GGGGACGGGTCGCCTGTTCTGCCCGATAAGCGCAATGGTATC------------
TTTCTCGCGGCGGCGGGCAGCAGAGCCCAGCATCGGCGGTGGCCGGTCCAGGTCCTCTCT
ATTCTCTGCTCGCTGCTCTTCGCCGTCCTTCTCGCCTTCCTCCTCGCCATCGCCTACTTG
ATCGTTAAAGAGTTGCATGCTGAGAATTTGAAAAATGAAGATGTTGTAGACACTGGACTA
TTAGGATTCTGGACTCTACTTATGATATCCCTAACTGCTGGATTCTCCTGTTGCAGCTTT
TCTTGGACAGTGACTTACTTTGATTCTTTTGAACCAGGAATGTTTCCTCCTACTCCTCTT
TCACCTGCCAGGTTCAAGAAACTGACTGGACATTCTTTCCACATGGGCTATAGCATGGCG
ATTTTGAATGGCATCGTAGCTGCTCTTACTGTAGCATGGTGTCTCATG
>Elephant|ENSLAFG00000001616|ENSLAFT00000001616
ATGTCGTTTGTGGAGAGCGGGAGCGTCTTGGCTTTGCGGCGCCGCCGACTTGGCACTCGG
GCCCCACTCCCTCGGCCGGTGTACTCCGCCTTCTCTCAG---GGGGACGGTTGGGGCGAG
GGCGAAGTCGAC---GAGGAGGAGAGATGCGAACAAGTGGCCCGCGACTTGCGAGCCGAG
TTCTCGGCTGGGGGGTCGTCGGAGCTCAGGAAGGGCTCGCTGCTACCGCCGCAC------
------GGGGACGGTTCACCGGTTCTGCCCGATAAGCGCAATGGCATC------------
TTCCCAGCGACTGCGGGTGGACGAGCCTCGGCTCGGCGGTGGCCGGTCCAGGTCCTCTCT
GTGCTCTGTTCGCTGGTATTCGCCGCCCTCCTCGCATTCCTCCTTGCCATCGCCTACCTG
ATAGTAAAAGAGTTGCATGCTGAGAATCTGAAGAATGAAGATGGTGTAGACACTGGGCTA
TTAGGATTTTGGACTCTGCTTGTAATATCCCTAACTGCTGGATTCTCCTGTTGCAGCTTT
TCTTGGACAGTGACTTATTTTGATTCTTTTGAACCGGGAATGTTTCCTCCTACTCCTCTT
TCACCTGCCAGGTTCAAGAGACTGACTGGACATTCTTTCCACATGGGCTATAGCATGGCG
ATTTTGAATGGCATTGTAGCTGCTCTTACTGTAGCATGGTGTCTCATG
>Human|ENSG00000177917|ENST00000326446
ATGTCGTTTGCTGAGAGCGGGTGGCGGTCGGCTCTGCGGCGCCGCGGTCCCGGCACCCCG
GGCCCTGTGGCTCGGCCATCGTATTCCTCCTTTACTCAG---GGGGACAGCTGGGGTGAA
GGCGAAGTCGAC---GAGGAGGAGGGATGCGACCAAGTGGCCCGCGACCTGCGGGCGGAG
TTCTCGGCTGGGGCGTGGTCAGAGCCCAGAAAGCGCTCGGTGCTCCCGCCGGAC------
------GGGAACGGGTCGCCCGTTCTGCCCGATAAGCGCAATGGTATC------------
TTTCCCGCGGCCGCGGGCAGCAGAGCCCAGCCTCGGCGGTGGCCGGTCCAGGTCCTCTCT
ATTCTCTGCTCGCTGCTCTTCGCCATTCTTCTCGCCTTCCTCCTCGCCATCGCCTACTTG
ATCGTTAAAGAGTTGCATGCTGAGAATTTGAAAAATGAAGATGATGTAGACACTGGACTA
TTAGGATTCTGGACTCTACTTATAATATCCCTAACTGCTGGATTCTCCTGTTGCAGCTTT
TCTTGGACAGTGACTTACTTTGATTCTTTTGAACCAGGAATGTTTCCTCCTACTCCTCTT
TCACCTGCCAGGTTCAAGAAACTGACTGGACATTCTTTCCACATGGGCTATAGCATGGCG
ATTTTGAATGGCATCGTAGCTGCTCTTACTGTAGCATGGTGCCTCATG
>Dog|ENSCAFG00000005840|ENSCAFT00000009413
ATGTCGTTCGTGGAGACCGGGAGGCGCCCGCCTGCGCTGCGCCGACGTCCCGGCACCCCG
GCCGCGTCCGCCCGGCCGGCCTTCGCCTTCCCCGCG------GGGGGCGGGTGGGGGGAC
GCGGAGGGGGAC---GAGGAGGACGGGTGCGACCCGGTGGCCCGCGATCTGCGGGCGGAG
TTCTCGGCCGGGGCGTCGTCGGAGCCCGCGGAGCGCCCGCTGCTCCGCGGGGGCGGGGGC
GGGGGCGGGGACGGCTCGCCGGTCCTGCCCGAGAAGCGCAACGGCGTG------------
TTGGCGGCGGGCGGCCAG------GGTGCGGCGCGGCGCCGGCCGGTGCGGGTGCTGTCG
ATCCTGTGCTCGCTGCTGTTCGCGGTCCTCGTCGCCTTCCTCCTCGCCATCGCCTACCTG
GTGGTGAAAGAGTTACATGCTGAGAATTTAAAGACTGAAGACGACACAGACACTGGGCTA
CTAGGGTTCTGGACTCTACTTATAATATCTCTATCTGCTGGATTCTCCTGCTGTAGCTTT
TCTTGGACAGTGACTTATTTTGACTCTTTTGAACCAGGGATGTTTCCTCCTACTCCTCTT
TCACCTGCCAGGTTCAAGAAACTGACTGGACATTCTTTCCACATGGGCTACAGCATGGCA
ATTTTGAATGGCATTGTTGCTGCTCTTACTGTAGCATGGTGCCTCATG
>Guinea_Pig|ENSCPOG00000021235|ENSCPOT00000024044
------------------------------------------------------------
------------------------------------------------------------
------------------------------------------------------------
------------------------------------------------------------
------------------------------------------------------------
------------------------------------------------------------
------------------------------------------------------------
------------------------------------------------------------
---GGATTCTGGACTCTGCTTATAATATCCCTAACTGCTGGGTTCTCGTGTTGTAGCTTT
TCTTGGACAGTGACTTATTTTGATTCTTTTGAGCCAGGAATGTTTCCTCCTACTCCACTT
TCACCTGCCAGGTTCAAGAAACTGACTGGACATTCTTTCCACATGGGCTATAGCATGGCC
ATTTTGAATGGCATTGTAGCTGCTCTTACTGTGGCATGGTGCCTCATG
>Orca|XP_004276851.1
ATGTCGTTCGTGGAGAGTGGGAGGCGCCCAGCCCCTTCTCGCCGCCGTCTAGGCACTGCT
GTCCCGTTTGATCAACCGGCGTTTTCCGCTTTCACTCAG---GGAGACAGCTGGGGTGAG
GGTGAAGTCGAC---GAGGAGGAGGGATGCAACCGAGTGGCCCGTGACCTGCGGGCGGAG
TTCTCGGCCGGGGCGTCATCGGAACCTAGAAAGGACTCGCTACTCCGGCCAGAT------
------GGGGACGGGTCTCCCGCCCTGCCCGATAAACGCAATGGTATT------------
TTCTCGGCGGATGCGGGCGGCAGAGCCCAAGCCCGGCGCTGGCCGGTTCAGGTCCTCTCA
GTTCTCTGTTCGCTGCTGTTTGCCATCCTCCTCGCCTTCCTTCTCGCTATCACCTACCTG
ATCGTAAAAGAGTTACATGCTGAAAATTTGAAGAATGAAGATGATGTACACACTGGACTG
TTAGGATTCTGGACTCTACTTATAATATCCCTAACTGCCGGATTCTCCTGCTGCAGCTTT
TCTTGGACAGTGACTTATTTTGATTCTTTTGAACCAGGAATGTTTCCTCCTACTCCTCTT
TCACCTGCCAGGTTCAAGAAACTGACTGGACATTCTTTCCACATGGGCTATAGTATGGCA
ATTTTGAATGGCATTGTAGCTGCTCTTACTGTAGCTTGGTGCCTCATG
