# Supplementary material for: Insights into the Evolution of Longevity from the Bowhead Whale Genome
Source: Cell Rep. 2015 Jan 6;10(1):112–22. doi: 10.1016/j.celrep.2014.12.008 (PMC4536333; doi:10.1016/j.celrep.2014.12.008)
Supplement: Supplemental Folder 1. Full List of Transposable Elements Distribution, Full List of Filtered and Unfiltered Gene Duplications, Gene Loss Alignments, Full List of Candidates under Selection, Selective Pressure Variation QC Alignments, and Full List of Bowhead-Specific Mutations, Related to Results [file mmc2.zip › QC Alignments/PosSites_reciprocal_group_3608_Mysticeti_modelA.fasta]

>PS_Sites|Mysticeti
------------------------------------------------------------
------------------------------------------------------------
------------------------------------------------------------
------------------------------------------------------------
------------------------------------------NNN---------------
------------------------------------------------------------
------------------------------------------------------------
------------------------------------------------------------
------------------------------------------------------------
------------------------------------------------------------
------------------------------------------------------------
------------------------------------------------------------
------------------------------------------------------------
------------------------------------------------------------
------------------------------------------------------------
------------------------------------------------------------
------------------------------------------------------------
------------------------------------------NNN---NNNNNNNNNNNN
------------------------------------------------------------
---------------------NNN
>PS_Characters|Minke|BACU009685
------------------------------------------------------------
------------------------------------------------------------
------------------------------------------------------------
------------------------------------------------------------
------------------------------------------AGG---------------
------------------------------------------------------------
------------------------------------------------------------
------------------------------------------------------------
------------------------------------------------------------
------------------------------------------------------------
------------------------------------------------------------
------------------------------------------------------------
------------------------------------------------------------
------------------------------------------------------------
------------------------------------------------------------
------------------------------------------------------------
------------------------------------------------------------
------------------------------------------GTG---CTCCTGCCACCC
------------------------------------------------------------
---------------------GAG
>Minke|BACU009685
------------------------------------------------------------
------------------------------------------------------------
------------------------------------------------------------
------------------------------------------ATGATTCCCCCCGCGGAC
TCTCTGCTCAAGTATGACACCCCGGTGTTGGTGAGCCGGAACAGGGAGAAACGGAGCCCC
AAAGCTCGG------------------------CCACTGAAAGTCAGCCCTCAGCAGCCC
GGACCCTCAGGTCCCGTCCCACAGCCACCAAAGACCAAGCTCCCCTCAACTTCCTGTGTC
CCAGATCCTACAAAGCAGGCAGAAGAAATCTTGAATGCCATCCTGCCCCCGAGGGAGTGG
GTGGAGGACACGCAGCTATGGATCCAGCAGGTGTCCAGCACCCCCAGCACCAGG------
---------ATGGATGTGGTGCACCTC------------CAGGAGCAGCTGGACCTGAAG
CTGCAGCAGCGGCAGGCCCGGGAGACCGGCATCTGCCCGGTGCGCCGGGAGCTGTACTCG
CAGTGTTTC---------------------------GATGAGCTGATCCGCGAGGTTACC
ATCAACTGTGCGGAGCGAGGGCTGCTGCTGCTGCGAGTCCGGGACGAGATCCGCATGACC
ATCGCTGCCTACCAGACCCTGTATGAGAGCAGCGTGGCATTTGGCATGAGGAAGGCGCTG
CAGGCCGAGCAGGGGAAGTCAGACATGGAGAGGAAAATTGCAGAATTAGAAACGGAAAAG
CGAGATTTGGAGAGGCAAGTGAACGAACAGAAGGCAAAAGGTGAGGCCATCGAGAAGCGC
GAGAGTGAGAGGAGACAGGTGGAGGAGAAGAGGCACAACGAAGAGATTCAGTTCTTGAAG
CGGACTAACCAGCAGCTGAAGGTAATCGATGCCCAGGCCCAGGTGGAGCTCCTGCCACCC
CCATCCCCGCCCCCGGCCCTCCCAGCCAAGCAGGCCAAGCATTTGGTTCCTTGTCCTACA
CTGACTTTCAATACTGCCAAGGAG
>PS_Characters|Bowhead|bmy_02125T0
------------------------------------------------------------
------------------------------------------------------------
------------------------------------------------------------
------------------------------------------------------------
------------------------------------------AGG---------------
------------------------------------------------------------
------------------------------------------------------------
------------------------------------------------------------
------------------------------------------------------------
------------------------------------------------------------
------------------------------------------------------------
------------------------------------------------------------
------------------------------------------------------------
------------------------------------------------------------
------------------------------------------------------------
------------------------------------------------------------
------------------------------------------------------------
------------------------------------------GTG---CTCCTGCCGCCC
------------------------------------------------------------
---------------------GAG
>Bowhead|bmy_02125T0
------------------------------------------------------------
------------------------------------------------------------
------------------------------------------------------------
------------------------------------------ATGATTCCCCCCGCAGAC
TCTCTGCTCAAGTATGACACCCCGGTGTTGGTGAGCCGGAACAGGGAGAAACGGAGCCCC
AAAGCTCGG------------------------CCACTGAAAGTCAGCCCTCAGCAGCCC
GGACCCTCAGGTCCCGTCCCACAGCCACCAAAGACCAAGCTCCCCTCAACTTCCTGTGTC
CCAGATCCTACAAAGCAGGCAGAAGAAATATTGAATGCCATCCTGCCCCCGAGGGAGTGG
GTGGAGGACACGCAGCTGTGGATCCAGCAGGTGTCCAGCACCCCCAGCACCAGG------
---------ATGGATGTGGTGCACCTC------------CAGGAGCAGCTGGACCTGAAG
CTGCAGCAGCGGCAGGCCCGGGAGACCGGCATCTGCCCGGTGCGCCGGGAGCTGTACTCG
CAGTGTTTC---------------------------GATGAGCTGATCCGCGAGGTTACC
ATCAACTGTGCGGAGCGAGGGCTGCTGCTGCTGCGAGTCCGGGACGAGATCCGCATGACC
ATCGCTGCCTACCAGACCCTGTATGAGAGCAGCGTGGCATTTGGCATGAGGAAGGCGCTG
CAGGCCGAGCAGGGGAAGTCAGACATGGAGAGGAAAATTACAGAATTAGAAACGGAAAAG
CGAGATCTGGAGAGGCAAGTGAACGAGCAGAAGGCAAAATGTGAGGCCATCGAGAAGCGG
GAGAGTGAGAGGAGACAGGTGGACGAGAAGCAACACAGCGAAGAGATTCAGTTCTTGAAG
CGGACTAATCAGCAGCTGAAGGTAATCGATGCCCAGGCCCAGGTGGAGCTCCTGCCGCCC
CCATCCCCGCCCCCGGCCCTGCCAGCCAAGCAGGCCAAGCATTTGGTTCCTTGTCCTCCA
CTGACTTTCAATACTGACAAGGAG
>Horse|ENSECAG00000018337|ENSECAT00000019517
------------------------------------------------------------
------------------------------------------------------------
------------------------------------------------------------
------------------------------------------ATGATCCCCCCCGCGGAC
TCACTGCTCAAGTATGACACGCCGGTGTTGGTGAGCCGGAACACGGAGAAACGGAGTCCC
AAAGCTCGG------------------------CCACTGAAAGTCAGCCCCCAGCAGCCT
GGACCCTCAGGTCCAGTCCCACAGCCACCAAAGACCAAG---CTCGCAGCTTCCTGTGTC
CCGGATCCTACAAAGCAGGCAGAAGAAATCTTGAATGCCATCCTGCCCCCAAGGGAGTGG
GTGGAAGATACGCAGCTATGGATCCAGCAGGTGTCCAGCACCCCCAGCACCCGG------
---------ATGGATGTGGTGCATCTC------------CAGGAACAGCTGGACCTGAAG
CTGCAGCAGCGGCAGGCCCGGGAGACTGGCATCTGCCCTGTCCGCCGGGAGCTCTACTCG
CAGTGTTTC---------------------------GATGAGCTGATCCGGGAGGTCACC
ATCAACTGCGCGGAGAGGGGGCTGCTGCTGCTGCGGGTCCGGGACGAGATCCGCATGACC
ATCGCTGCCTACCAGACCTTGTATGAGAGCAGCGTGGCGTTTGGCATGAGGAAGGCGCTG
CAGGCCGAACAGGGGAAGTCAGACATGGAGAGGAAAATTACAGAATTGGAAACGGAGAAG
AGAGATTTGGAGAGGCAAGTGAACGAGCAGAAGGCAAAATGTGAGGCCACCGAGAAGCGG
GAGACTGAGAGGAGGCAGGTGGAGGAGAAGAAGCACAACGAGGAGATTCAGTTCCTAAAG
CGGACGAATCAGCAGCTAAAG---------------GCCCAACTGGAAGGCATTATTGCA
CCA---------------------------------------------------------
------------------AAGAAG
>Microbat|ENSMLUG00000017137|ENSMLUT00000017137
------------------------------------------------------------
------------------------------------------------------------
------------------------------------------------------------
------------------------------------------ATGATTCCCCCCGCGGAC
TCTTTACTCAAGTATGACACCCCGGTGCTGGTGAGCCGGAATACAGAGAAACGGAGCCCC
AAAGCTCGG------------------------CCATTGAAAGTCACCCCCCAGCAGCCT
GGACCCTCAGGTCCAGTCCCACCGCCAACCAAGACCAAGCTC---TCAATTTCCTGTGTC
CCAGATCCTACAAAGCAGGCAGAAGAAATCTTGAATGCTATCCTGCCACCAAGGGAGTGG
GTGGAAGACACACAGCTATGGATCCAGCAGGTGTCCAGCACGCCCAGCACCCGG------
---------ATGGATGTGGTGCACCTT------------CAGGAGCAGCTGGACCTGAAG
CTGCAGCAGCGGCAGGCCCGGGAGACTGGTATCTGCCCTGTCCGCCGGGAGCTCTACTCA
CAGTGTTTTGAA------------------------GATGAGCTGATTCGTGAGGTCACC
ATCAACTGTGCGGAGAGGGGGCTGCTGCTGCTGCGAGTCCGGGACGAGATCCGCATGACC
ATCGCTGCCTACCAGACCTTGTACGAGAGCAGCGTGGCGTTTGGCATGAGGAAGGCACTG
CAGGCTGAACAGGGGAAGTCAGACATGGAGAGGAAAATTACAGAGTTAGAAACGGAAAAG
AGAGACTTGGAGAGGCAAGTCAACGAGCAGAAGGCAAAGTGTGAGGCCACGGAGAAGCGG
GAGAGTGAGAGGAGACAGGTGGAGGAGAAGAAGCACAATGAGGAAATTCAGTTCCTGAAG
CGGACGAATCAGCAGCTGAAG---------------GCCCAACTGGAAGGCATTATTGCA
CCA---------------------------------------------------------
------------------AAGAAG
>Gibbon|ENSNLEG00000011584|ENSNLET00000014786
ATGGTGACGGCAAACAAGGCCCAC------------------------------------
------------------------------------------------------------
ACTGCACAGGGCCGCAGCTGGGCTGCTACTCTCGCCGCCGCC------------------
------------------------------------------ATGATTCCCCCCGCAGAC
TCTTTGCTCAAGTACGACACCCCGGTGCTGGTGAGCCGGAACACGGAGAAACGGAGCCCC
AAGGCTCGG------------------------CTACTGAAAGTCAGCCCCCAGCAGCCT
GGACCTTCAGGTTCAGCCCCACAGCTACCCAAGACCAAGCTCCCCTCAAATCCCTGTGTC
CCAGATCCTACAAAGCAGGCAGAAGAAATCTTGAATGCCATACTACCCCCAAGGGAGTGG
GTGGAAGACACGCAGCTATGGATCCAGCAGGTGTCCAGCACCCCTAGCACCAGG------
---------ATGGACGTGGTGCACCTC------------CAGGAGCAGTTAGACTTAAAG
CTGCAGCAGCGGCAGGCCAGGGAAACAGGCATCTGCCCTGTCCGCAGGGAACTCTACTCA
CAGTGTTTT---------------------------GATGAGTTGATCCGGGAGGTCACC
ATCAACTGTGCGGAGAGGGGGCTGCTGCTGCTGCGAGTCCGGGACGAGATCCGCATGACC
ATCGCTGCCTACCAGACCCTGTACGAGAGCAGCGTGGCGTTTGGCATGAGGAAGGCACTG
CAGGCTGAGCAGGGGAAGTCAGACATGGAGAGGAAAATTGCAGAATTGGAGACAGAAAAG
AGAGACCTGGAGAGGCAAGTGAACGAGCAGAAGGCAAAATGTGAAGCCACTGAGAAGCGG
GAGAGCGAGAGGCGGCAGGTGGAGGAGAAGAAGCACAATGAGGAGATTCAGTTCCTAAAG
CGAACAAATCAGCAGCTGAAG---------------GCCCAACTGGAAGGCATTATTGCA
CCA---------------------------------------------------------
------------------AGGAAG
>Cow|ENSBTAG00000002583|ENSBTAT00000003346
------------------------ATGACGGACTTGCCTCCGGGACTTCCGCTTCCGGCT
GCGCGCTCTCCCAGAAGCCCTTGCAGCGGAGATAACGGCGTCTGCTGGGTTGCCTCTCCC
---------------------------------GCCGCCACC------------------
------------------------------------------ATGATTCCCCCAGCGGAC
TCTCTGCTTAAGTATGACACCCCGGTGTTGGTGAGCCGGAACACTGAGAAACGGAGCCCC
AAAGCTCGG------------------------CCGCTGAAAGTCAGCCCCCAGCAGCCT
GGACCCTCAGGTCCCGTCCCACAGCCACCCAAGACCAAGCTCCCCTCAACTTCCTGTGTC
CCAGATCCTACAAAGCAAGCAGAAGAAATCTTGAATGCCATCCTGCCCCCAAGGGAGTGG
GTGGAGGACACGCAGCTATGGATCCAGCAGGTGTCCAGCACGCCCAGCACCAGG------
---------ATGGACGTGGTGCACCTC------------CAGGAGCAGCTGGACCTGAAG
CTGCAGCAGCGGCAGGCCCGGGAGACCGGCATCTGCCCAGTGCGCCGGGAGCTGTACTCG
CAGTGTTTC---------------------------GATGAGCTGATCCGCGAGGTCACC
ATCAACTGTGCAGAGCGGGGGCTGCTGCTGCTGCGGGTGCGGGACGAGATCCGCATGACC
ATCGCCGCCTACCAGACCCTGTATGAGAGCAGCGTGGCGTTCGGCATGAGGAAGGCACTG
CAGGCCGAGCAGGGGAAGTCAGACATGGAGAGGAAAATTGCAGAGTTAGAAACGGAAAAG
CGAGATCTGGAGAGGCAAGTGAACGAGCAGAAGGCAAAATGTGAGGCCGTTGAGAAGCGG
GAGAGCGAGAGGAGACAGGTGGAGGAGAAGAAGCACAACGAGGAGATACAGTTCCTGAAG
CGGACGAATCAGCAGCTCAAG---------------GCCCAACTGGAAGGCATTATTGCG
CCA---------------------------------------------------------
------------------AAGAAG
>Mouse|ENSMUSG00000042707|ENSMUST00000036383
------------------------------------------------------------
------------------------------------------------------------
------------------------------------------------------------
------------------------------------------ATGATACCCCCAGCAGAC
TCTCTGCTCAAATATGACACCCCGGTGTTGGTGAGCCGGAATACAGAGAAACGGAGCCCC
ACGGCTCGG------------------------CCACTGAAAGTCACCATCCAGCAGCCT
GGACCCTCTAGTACAAGCCCACAGCCACCCAAGGCCAAGCTGCCCTCAACTTCCTGTGTC
CCAGATCCTACCAAACAGGCAGAAGAAATCTTAAATGCCATCCTGCCTCCAAGGGAGTGG
GTGGAAGACACACAGCTATGGATCCAGCAGGTGTCCAGCACACCCAGCACCAGA------
---------ATGGATGTGGTGCATCTC------------CAGGAGCAGCTGGACCTGAAG
CTGCAGCAGAGGCAGGCCAGGGAGACAGGCATCTGCCCTGTGCGCAGGGAACTCTACTCC
CAGTGTTTT---------------------------GACGAACTGATCCGGGAGGTCACC
ATCAACTGCGCAGAGAGAGGGCTGCTGTTGCTGCGTGTCCGGGACGAGATCCACATGACC
ATCGCTGCCTACCAGACTCTGTATGAGAGCAGCGTGGCATTTGGCATGAGGAAGGCACTG
CAGGCCGAACAGGGGAAGTCAGACATGGAGAGGAAAATTACAGAATTGGAGACAGAAAAG
AGGGACTTGGAGAGGCAAGTGAATGAACAGAAGGCGAAATGCGAGGCCACCGAGAAGCGG
GAGAGTGAGAGGCGACAGGTGGAGGAGAAGAAGCACAACGAGGAGATCCAGTTCCTGAAA
CGGACCAACCAGCAACTGAAG---------------GCCCAACTGGAAGGCATTATCGCA
CCG---------------------------------------------------------
------------------AAGAAG
>Platypus|ENSOANG00000002058|ENSOANT00000003262
------------------------------------------------------------
------------------------------------------------------------
------------------------------------------AAGGCGGGGCGCAGGCAC
GGAGCGCAGGGCGCATGCGCCCCCACCACCGCCACCGGCAACATGATCCCCCCGGCCGAC
TCGCTGCTCAAGTATGACACCCCGGTGATGGTGAGCCGCAACACGGAGAAGAGGAGCGCC
AAGGCTCGG------------------------CCACTCAAAGGCAGTCCTCAGCAACCC
ATGTCTACGGGGCCTGTCCCCGCTCCGCCCAAACCCAAGAGCCCTTCCGCCTCAGTG---
---GACCCAGCCAAGCAGGCAGAGGAAATCCTGAACTCCATCCTACCCCCAAGTATTGTT
AAGGAGGACTCCCTCGTAATGATTAAGAGAATAAAACAAATACCATCAACATCATCATCA
ATATGTATTATGTATCCGTTGCACTTGCTGCCTTTCCCGCCCAGCCTCACTGACGTTTCC
CTT---------------------------TTGTGCGTGTTGCGT---------------
---------GAA------------------------GATGAACTGATCCGGGAGATCACC
ATTAACTGCGCGGAGCGGGGGCTGCTGCTGCTCCGCGTCCGAGACGAGATCCGCATGACC
ATCGCCGCCTACCAGACCCTGTACGAGAGCAGCGTGGCCTTCGGCATGAGGAAGGCCCTC
CAGTCCGAGCAGGGCAAGTCCGACATGGAGAAGAAAATTTCCGATTTAGAGTCCGAAAAG
AGGGACCTGGAAAGGCAGGTGAACGAGCAGAAAGCCAGGTGCGAGGCCACGGAGAAACGG
GAGAGCGAGAGGCGCCTGGTGGAGGAGAGGAAGCACGCCGAAGAGATCCAGTTCCTCAAG
CGGACGAACCAACAGCTGAAG---------------GCCCAACTGGAAGGCATTATCGCA
CCC---------------------------------------------------------
------------------AAGAAG
>Macaque|ENSMMUG00000008418|ENSMMUT00000011768
ATGGTGACGGCAAACAAGGCCCAC------------------------------------
------------------------------------------------------------
ACTGGACGGGGCAGCTGCTGGGCTGCTACTCTCGCCGCCGCC------------------
------------------------------------------ATGATTCCCCCCGCAGAT
TCTTTGCTCAAGTACGACACCCCTGTACTGGTGAGCCGGAACACGGAGAAACGGAGCCCC
AAGGCTCGG------------------------CTACTGAAAGTCAGCCCCCAGCAGCCT
GGACCTTCAGGTTCAGCCCCACAGCTACCCAAGACCAAGCTCCCCTCAGCTCCCTGTGTC
CCAGATCCTACAAAGCAAGCAGAAGAAATCTTGAATGCCATACTACCCCCAAGGGAGTGG
GTGGAAGACACGCAGCTATGGATCCAGCAGGTGTCCAGCACCCCTAGCACCAGG------
---------ATGGACGTGGTGCACCTC------------CAGGAGCAGTTAGACTTAAAG
CTGCAGCAGCGGCAGGCCAGGGAAACAGGCATCTGCCCTGTCCGCAGGGAACTCTACTCA
CAGTGTTTT---------------------------GATGAGTTGATCCGGGAGGTCACC
ATCAACTGTGCGGAGAGGGGGCTGCTGCTGCTGCGAGTCCGGGACGAGATCCGCATGACC
ATCGCTGCCTACCAGACCCTGTACGAGAGCAGCGTGGCGTTTGGCATGAGGAAGGCACTG
CAGGCTGAGCAGGGGAAGTCAGACATGGAGAGGAAAATTGCAGAATTGGAGACGGAAAAG
AGAGACCTGGAGAGGCAAGTGAACGAGCAGAAGGCAAAATGTGAAGCCACCGAGAAGCGG
GAGAGCGAGAGGCGGCAGGTGGAGGAGAAGAAGCACAATGAGGAGATTCAGTTCCTAAAG
CGGACGAATCAGCAGCTGAAG---------------GCCCAACTGGAAGGCATTATTGCA
CCA---------------------------------------------------------
------------------AAGAAG
>Rabbit|ENSOCUG00000010871|ENSOCUT00000031364
ATGGTGACCGCAAACCAGGCCCCC------------------------------------
------------------------------------------------------------
---------------------------------ATCGCCGCC------------------
------------------------------------------ATGATCCCCCCGGCCGAC
TCTCTGCTCAAGTACGACACCCCGGTGTTGGTGAGCCGGAACACGGAGAAACGGAGCCCC
AAAGCTCGG------------------------CCACTGAAAGCCAGCCCCCAGCAGCCG
GGACCCTCCAGTCCAATCCCACAGATAACCAAGACCAAGCTCCCCTCAACTTCCTGTGTC
CCAGATCCTACAAAGCAGGCAGAAGAAATTTTGAATGCCATTCTGCCCCCAAGGGAGTGG
GTAGAAGACACGCAGCTATGGATCCAGCAGGTGTCCAGCACCCCCAGCACCAGG------
---------ATGGACGTGGTGCACCTG------------CAGGAGCAGCTGGACCTGAAG
CTGCAGCAGCGGCAGGCCAGGGAGACCGGCATCTGCCCGGTCCGCAGGGAGCTCTACTCG
CAGTGTTTT---GCCGCCTTCTCCCCCCGCCCGGAAGACGAGCTGATCCGGGAGGTCACG
ATCAACTGCGCCGAGCGGGGGCTGCTGCTGCTGCGCGTCCGGGACGAGATCCGCATGACC
ATCGCCGCCTACCAGACCCTATACGAGAGCAGCGTGGCCTTCGGCATGCGGAAGGCGCTG
CAGGCCGAGCAGGGGAAGTCGGACATGGAGAGGAAAATTGCAGAACTGGAGACGGAAAAG
AGAGACCTGGAGAGGCAAGTAAACGAGCAGAAGGCAAAATGTGAGGCCACGGAGAAGCGG
GAGAGCGAGAAGCGCCAGGTGGAGGAGAAGCGGCACAACGAGGAGATTCAGTTTCCTAGA
CAGACGGATGAGAGTATTAAG------------AAAGCCCAACTGGAAGGCATTATTGCA
CCG---------------------------------------------------------
------------------AAGAAG
>Marmoset|ENSCJAG00000001976|ENSCJAT00000003760
ACGGTGACGACAAACAAGGCCCAT------------------------------------
------------------------------------------------------------
ACTGTAGGGGGCCGCTGCTGGGCTGCTTCTCCCGCCGCTGCC------------------
------------------------------------------ATGATTCCCCCCGCAGAC
TCTTTGCTCAAGTACGACACCCCGGTGCTGGTGAGCCGGAATACGGAGAAACGGAGCCCC
AAGGCTCAG------------------------GCACTGAAAGTCAGCCCCCAGCAGCCT
GGACCCTCAGGTCCAGTCCAACAGCCACCCAAGACCAAGCTCCTGGCAACTTCTTCTGTC
CCAGATCCTACAAAGCAGGCAGAAGAAATCTTGAATGCCATCCTACCCCCGAGGGAGTGG
GCGGAAGACACGCAGCTATGGATCCAGCAGGTGTCCAGCACCCCCAGCACCAGG------
---------ATGGATGTGGTGCACCTC------------CAGGAACAGTTAGACTTAAAG
CTGCAGCAGCGGCAGGCCAGGGAAACAGGCATCTGCCCTGTCCGCAGGGAACTCTACTCA
CAGTGTTTTGAA------------------------GATGAGTTGATCCGGGAGGTCACC
ATCAACTGTGCGGAGAGGGGGCTGCTGCTGCTGCGCGTCCGGGACGAGATCCGCATGACC
ATCGCTGCCTACCAGACCTTGTATGAGAGCAGCGTGGCGTTTGGCATGAGGAAGGCACTG
CAGGCCGAGCAGGGGAAGGCAGACATGGAGAGGAAAATTGCAGAATTGGAGACAGAAAAG
AGAGACCTGGAGAGGCAAGTGACCGAGCAGAAGGCAAAATGCGAAGCCACCGAGAAGCGG
GAGAGTGAGAGGCGGCAGGTAGAGGAGAAGCAGCACAATGAGGAGATTCAGTTCCTAAAG
CGGACAAATCAGCAGCTGAAG---------------GCCCAACTGGAAGGCATTATTGCA
CCA---------------------------------------------------------
------------------AAGAAG
>Gorilla|ENSGGOG00000007698|ENSGGOT00000007734
ATGGTGACGGCAAACAAGGCCCAC------------------------------------
------------------------------------------------------------
GCTGGACAGGGCAGCTGCTGGGTTGCTACTCTCGCCTCCGCC------------------
------------------------------------------ATGATTCCCCCCGCAGAC
TCTTTGCTCAAGTACGACACCCCAGTGCTGGTGAGCCGGAACACGGAGAAACGGAGCCCC
AAGGCTCGG------------------------CCACTGAAAGTCAGCCCCCAGCAGCCT
GGACCTTCAGGTTCAGCCCCACAGCCACCCAAGACCAAGCTCCCCTCAACTCCCTGTGTC
CCAGATCCTACAAAGCAGGCAGAAGAAATCTTGAATGCCATACTACCCCCAAGGGAGTGG
GTGGAAGACACGCAGCTATGGATCCAGCAGGTGTCCAGCACCCCTAGCACCAGG------
---------ATGGACGTGGTGCACCTC------------CAGGAGCAGTTAGACTTAAAG
CTGCAGCAGCGGCAGGCCAGGGAAACAGGCATCTGCCCTGTCCGCAGGGAACTCTACTCA
CAGTGTTTTGAA------------------------GATGAGTTGATCCGGGAGGTCACC
ATCAACTGTGCGGAGAGGGGGCTGCTGCTGCTGCGAGTCCGGGACGAGATCCGCATGACC
ATCGCTGCCTACCAGACCCTGTACGAGAGCAGCGTGGCGTTTGGCATGAGGAAGGCACTG
CAGGCTGAGCAGGGGAAGTCAGACATGGAGAGGAAAATCGCAGAATTGGAGACGGAAAAG
AGAGACCTGGAGAGGCAAGTGAACGAGCAGAAGGCAAAATGTGAAGCCACTGAGAAGCGG
GAGAGCGAGAGGCGGCAGGTGGAGGAGAAGAAGCACAATGAGGAGATTCAGTTCCTGAAG
CGAACAAATCAGCAGCTGAAG---------------GCCCAACTGGAAGGCATTATTGCA
CCA---------------------------------------------------------
------------------AAGAAG
>Rat|ENSRNOG00000024957|ENSRNOT00000029388
------------------------------------------------------------
------------------------------------------------------------
------------------------------------------------------------
------------------------------------------ATGATACCCCCCGCAGAC
TCTCTGCTCAAATATGACACCCCGGTGTTGGTGAGCCGGAATACAGAAAAACGGAGCCCC
AAGGCTCGG------------------------CCACTGAAAGTCACAGTTCAGCAGCCT
GGACCCTCTGGTGCAGGCCCACAACCACCCAAGGCCAAGCTGCCCTCAACTTCCTGTGTC
CCAGATCCTACCAAACAAGCAGAAGAAATCTTGAATGCCATCCTGCCTCCAAGGGAGTGG
GTAGAAGACACACAGCTATGGATCCAGCAGGTGTCCAGCACACCCAGCACCAGA------
---------ATGGATGTGGTGCATCTC------------CAGGAGCAGCTGGACCTGAAG
CTGCAGCAGAGGCAGGCCAGGGAGACGGGCATCTGCCCTGTGCGCAGGGAACTCTACTCC
CAGTGTTTT---------------------------GATGAGCTGATCCGGGAGGTCACC
ATCAACTGTGCAGAGAGAGGACTGCTGTTGCTGCGTGTCCGGGATGAGATCCGCATGACC
ATCGCTGCCTACCAGACTCTGTATGAAAGCAGTGTAGCATTCGGCATGAGGAAGGCACTG
CAGGCCGAACAGGGGAAGTCAGACATGGAGAGGAAAATTACAGAACTGGAGACAGAAAAG
AGAGACTTGGAGAGGCAAGTGAATGAACAGAAGGCGAAATGTGAGGCCACCGAGAAGCGG
GAGAGCGAGAGGCGACAGGTGGAGGAGAAGAAGCACAATGAGGAGATCCAGTTCCTGAAA
CGGACTAATCAGCAACTGAAG---------------GCCCAACTGGAAGGCATTATCGCA
CCG---------------------------------------------------------
------------------AAGAAG
>Opossum|ENSMODG00000017777|ENSMODT00000022550
------------------------------------------------------------
------------------------------------------------------------
------------------------------------------------------------
------------------------------------------------------------
------------------------------------------------------------
AAGAGAAGGAGTGTAAATTTCCTGTTGGGGCTGCCCTTCAAG---------------CCC
GGGCCGGCGGGCTCTCTCCCCGACACAAGCAAGACCATCATCCCTTCTACTTCTGCTGCC
CCAGACCCTGCCAAGCAGGCTGAAGAGATCCTGAATTCCATCTTGCCCCCCAGAGAATGG
GTGGAAGATACGCAGCTATGGATCCAGCAGGTGTCCAGCACCCCCAGCACAAGG------
---------ATGGATGTGGTGCATCTC------------CAGGAGCAGCTGGACTTGAAG
TTGCAGCAGCGGCAGGCTCGGGAGACTGGAATCTGCCCAGTGCGCAGGGAGCTGTATTCA
CAGTGCTTC---------------------------GATGAGCTGATCAGAGAAGTGACC
ATAAATTGTGCGGAGCGGGGCTTGCTGCTGCTGCGTGTCCGGGATGAGATCCGAATGACC
ATTGCAGCCTACCAGACCCTGTATGAGAGCAGTGTGGCCTTTGGCATGAGGAAGGCCCTG
CAAGCGGAGCAAGGGAAATCGGACATGGAGAGGAAAATTTCAGAATTGGAAACAGAGAAG
AAAGATTTGGAGAGGCAAGTGAATGAGCAGAAGGCGAAGTGTGAGGCCACTGAGAAGCGG
GAGATTGAGAGGAGGCAGGTTGAAGAGAAGAAACACAACGAAGAGATTCAGTTCCTAAAG
CGGACCAATCAGCAGTTGAAG---------------GCCCAACTAGAAGGCATCATTGCA
CCG---------------------------------------------------------
------------------AAGAAA
>Orangutan|ENSPPYG00000001530|ENSPPYT00000001823
ATGGTGACGGCAAACAAGGCCCAC------------------------------------
------------------------------------------------------------
ACTGGACAGGGCAGCTGCTGGGCTGCTACTCTCGCCGCCGCC------------------
------------------------------------------ATGATTCCCCCCGCAGAC
TCTTTGCTCAAGTACGACACCCCGGTGCTGGTGAGCCGGAACACGGAGAAACGGAGCCCT
AAGGCTCGG------------------------CTACTGAAAGTCAGCCCCCAGCAGCCT
GGACCTTCAGGTTCAGCCCCACAGCTACCCAAGACCAAGCTCCCCTCAACTCCCTGTGTC
CCAGATCCTACAAAGCAGGCAGAAGAAATCTTGAATGCCATACTACCCCCAAGGGAGTGG
GTGGAAGACAAGCAGCTATGGATCCAGCAGGTGTCCAGCACCCCTAGCACCAGG------
---------ATGGACGTGGTGCACCTC------------CAGGAGCAGTTAGACTTAAAG
CTGCAGCAGCGGCAGGCCAGGGAAACAGGCATCTGCCCTGTCCGCAGGGAACTCTACTCA
CAGTGTTTT---------------------------GATGAGTTGATCCGGGAGGTCACC
ATCAACTGTGCGGAGAGGGGGCTGCTGCTGCTGCGAGTCCGGGACGAGATCCGCATGACC
ATCGCTGCCTACCAGACCCTGTACGAGAGCAGTGTGGCGTTTGGCATGAGGAAGGCACTG
CAGGCTGAGCAGGGGAAGTCAGACATGGAGAGGAAAATTGCAGAATTGGAGACGGAAAAG
AGAGACCTGGAGAGGCAAGTGAACGAGCAGAAGGCAAAATGTGAAGCCACTGAGAAGCGG
GAGAGCGAGAGGCGGCAGGTGGAGGAGAAGAAGCACAATGAGGAGATTCAGTTCCTAAAG
CGAACAAATCAGCAGCTGAAG---------------GCCCAACTGGAAGGCATTATTGCA
CCA---------------------------------------------------------
------------------AAGAAG
>Elephant|ENSLAFG00000018722|ENSLAFT00000018722
------------------------------------------------------------
------------------------------------------------------------
---------------------------------GCGGCCGCC------------------
------------------------------------------ATGATTCCCCCCGCAGAC
TCGCTGCTCAAATACGACACCCCGGTGTTGGTGAGCCGGAACACAGAGAAACGGAGCCCC
AAAGCTCGG------------------------CCACTAAAAGTCAGCCCCCAGCAGCCT
GGACCTTCGGGTCCAGTCCCACAGCCACCAAAGACCAAGGTTCCTTCAACTTCCTGTGTC
CCAGACCCTACAAAGCAGGCAGAAGAAATCTTGAATGCCATCCTGCCCCCAAGGGAGTGG
GTGGAAGACACTCAGCTATGGATCCAGCAAGTGTCCAGCACCCCCAGCACCAGG------
---------ATGGATGTGGTGCATCTC------------CAGGAGCAGCTGGACCTGAAG
CTGCAACAGCGGCAGGCCCGGGAGACAGGCATCTGCCCTGTCCGCAGGGAGCTCTACTCA
CAGTGCTTT---------------------------GATGAGCTGATCCGCGAGGTCACC
ATTAACTGTGCTGAGCGGGGACTGCTGCTGCTGCGAGTCAGGGACGAGATCCGCATGACC
ATTGCTGCCTACCAGACCTTGTACGAGAGCAGCGTGGCGTTCGGCATGAGGAAGGCGCTG
CAGGCTGAGCAGGGGAAGTCAGACATGGAGAGGAAAATTGCAGAATTAGAAACTGAAAAG
AGAGATTTGGAGAGGCAAGTGAACGAGCAGAAGGCAAAATGTGAGGCCATCGAGAAGCGG
GAGAATGAGAGGCGACAGGTGGAGGAGAAGAAGCACAATGAGGAGATTCAATTCCTAAAG
CGGACGAATCAGCAGCTGAAG---------------GCCCAACTGGAAGGCATTATTGCT
CCA---------------------------------------------------------
------------------AAGAAG
>Human|ENSG00000163879|ENST00000296218
ATGGTGACGGCAAACAAGGCCCAC------------------------------------
------------------------------------------------------------
ACTGGACAGGGCAGCTGCTGGGTTGCTACTCTCGCCTCCGCC------------------
------------------------------------------ATGATTCCGCCCGCAGAC
TCTTTGCTCAAGTACGACACCCCAGTGCTGGTGAGCCGGAACACGGAGAAACGGAGCCCC
AAGGCTCGG------------------------CTACTGAAAGTCAGCCCCCAGCAGCCT
GGACCTTCAGGTTCAGCCCCACAGCCACCCAAGACCAAGCTCCCCTCAACTCCCTGTGTC
CCAGATCCTACAAAGCAGGCAGAAGAAATCTTGAATGCCATACTACCCCCAAGGGAGTGG
GTGGAAGACACGCAGCTATGGATCCAGCAGGTGTCCAGCACCCCTAGCACCAGG------
---------ATGGACGTGGTGCACCTC------------CAGGAGCAGTTAGACTTAAAG
CTGCAGCAGCGGCAGGCCAGGGAAACAGGCATCTGCCCTGTCCGCAGGGAACTCTACTCA
CAGTGTTTT---------------------------GATGAGTTGATCCGGGAGGTCACC
ATCAACTGTGCGGAGAGGGGGCTGCTGCTGCTGCGAGTCCGGGACGAGATCCGCATGACC
ATCGCTGCCTACCAGACCCTGTACGAGAGCAGCGTGGCGTTTGGCATGAGGAAGGCACTG
CAGGCTGAGCAGGGGAAGTCAGACATGGAGAGGAAAATCGCAGAATTGGAGACGGAAAAG
AGAGACCTGGAGAGGCAAGTGAACGAGCAGAAGGCAAAATGTGAAGCCACTGAGAAGCGG
GAGAGCGAGAGGCGGCAGGTGGAGGAGAAGAAGCACAATGAGGAGATTCAGTTCCTGAAG
CGAACAAATCAGCAGCTGAAG---------------GCCCAACTGGAAGGCATTATTGCA
CCA---------------------------------------------------------
------------------AAGAAG
>Dog|ENSCAFG00000003298|ENSCAFT00000005283
------------------------------------------------------------
------------------------------------------------------------
------------------------------------------------------------
------------------------------------------ATGATCCCCCCTGCGGAC
TCTCTGCTCAAGTACGACACCCCGGTGCTGGTGAGCCGGAACACGGAGAAGCGGAGCCCC
AAGGCACGG------------------------CCACTGAAGGTCAGCCCCCAGCAGCCC
GGACCCTCCGGTCCAGTCCCACAGCCACCAAAGACCAAGCTCCCCTCCACTTCTGGGGTC
CCCGATCCTACAAAGCAGGCAGAAGAAATCTTGAATTCCATCCTACCCCCAAGGGAGTGG
GTGGAGGACACCCAGCTATGGATCCAGCAGGTGTCCAGCACCCCCAGCACCAGG------
---------ATGGATGTGGTGCACCTG------------CAGGAGCAGCTGGACCTGAAG
CTGCAGCAGCGGCAGGCCAGGGAGACCGGCATCTGCCCCGTACGCAGGGAGCTCTACTCA
CAGTGTTTC---------------------------GATGAGCTGATCCGGGAGGTCACC
ATCAACTGTGCCGAGAGGGGACTGCTGTTGCTGCGAGTCCGGGACGAGATCCGCATGACC
ATTGCTGCCTACCAGACCTTGTATGAGAGCAGCGTGGCATTTGGCATGAGGAAGGCGCTG
CAGGCCGAGCAGGGGAAGTCAGACATGGAGAGGAAAATTGCAGAACTGGAAACAGAAAAG
AGAGATCTGGAGAGGCAAGTGAACGAGCAGAAGGCCAAG---------------------
------------------------------------------------------------
------------------------------------------------------------
------------------------------------------------------------
------------------------
>Guinea_Pig|ENSCPOG00000011086|ENSCPOT00000011189
------------------------------------------------------------
------------------------------------------------------------
------------------------------------AGCGCC------------------
------------------------------------------ATGATCCCCCCCGCAGAC
TCTCTGCTCAAGTATGACACGCCCGTGTTAGTGAGCCGGAACACGGAAAAACGGAGCCCC
AAGGCTCGG------------------------CCACTGAAAGTCAGCCCCCAGCAGCCT
GGACCCTCTGGTATAGTTCCACAGCCACCCAAAGCCAAACTGCCCTCAACTTCCTGTGTT
CCAGATCCTACAAAGCAGGCAGAAGAAATCTTGAATGCCATCCTGCCCCCAAGGGAGTGG
GTAGAAGACACACAGCTATGGATCCAGCAGGTGTCCAGCACCCCCAGCACCAGG------
---------ATGGACGTGGTGCACCTC------------CAGGAGCAGCTGGACTTGAAG
CTGCAGCAGCGGCAAGCCAGGGAGACAGGCATCTGCCCTGTGCGCAGGGAGCTCTACTCG
CAGTGTTTTGAA------------------------GATGAGCTGATCCGGGAGGTCACC
ATCAACTGTGCAGAGAGGGGACTGTTACTGCTGCGCGTCCGGGATGAGATCCGCATGACC
ATCGCTGCCTACCAGACTTTGTATGAGAGCAGCGTGGCATTCGGCATGAGGAAGGCTCTA
CAGGCCGAACAGGGAAAGTCAGACATGGAGAGGAAAATTGCAGATCTGGAG---------
---GATCTGGAGAGGCAAGTGAATGAGCAGAAGGCAAAATGTGAAGCTACTGAGAAGAGG
GAGACCGAGAGGCGACAGGTGGAGGAGAAGAAGCACAATGAGGAGATTCAGTTCTTAAAA
CGGACAAATCAGCAGTTGAAG---------------GCCCAACTGGAAGGCATTATTGCA
CCA---------------------------------------------------------
------------------AAGAAG
>Chimp|ENSPTRG00000000548|ENSPTRT00000001075
ATGGTGACGGCAAACAAGGCCCAC------------------------------------
------------------------------------------------------------
ACTGGACAGGGCAGTTGCTGGGTTGCTACTCTCGCCTCCGCC------------------
------------------------------------------ATGATTCCCCCCGCAGAC
TCTTTGCTCAAGTACGACACCCCAGTGCTGGTGAGCCGGAACACGGAGAAACGGAGCCCC
AAGGCTCGG------------------------CTACTGAAAGTCAGCCCCCAGCAGCCT
GGACCTTCAGGTTCAGCCCCACAGCCACCCAAGACCAAGCTCCCCTCAACTCCCTGTGTC
CCAGATCCTACAAAGCAGGCAGAAGAAATCTTGAATGCCATACTACCCCCAAGGGAGTGG
GTGGAAGACACGCAGCTATGGATCCAGCAGGTGTCCAGCACCCCTAGCACCAGG------
---------ATGGACGTGGTGCACCTC------------CAGGAGCAGTTAGACTTAAAG
CTGCAGCAGCGGCAAGCCAGGGAAACAGGCATCTGCCCTGTCCGCAGGGAACTCTACTCA
CAGTGTTTT---------------------------GATGAGTTGATCCGGGAGGTCACC
ATCAACTGTGCGGAGAGGGGGCTGCTGCTGCTGCGAGTCCGGGACGAGATCCGCATGACC
ATCGCTGCCTACCAGACCCTGTACGAGAGCAGCGTGGCGTTTGGCATGAGGAAGGCACTG
CAGGCTGAGCAGGGGAAGTCAGACATGGAGAGGAAAATCGCAGAATTGGAGACGGAAAAG
AGAGACCTGGAGAGGCAAGTGAACGAGCAGAAGGCAAAATGTGAAGCCACTGAGAAGCGG
GAGAGCGAGAGGCGGCAGGTGGAGGAGAAGAAGCACAATGAGGAGATTCAGTTCCTGAAG
CGAACAAATCAGCAGCTGAAG---------------GCCCAACTGGAAGGCATTATTGCA
CCA---------------------------------------------------------
------------------AAGAAG
