# Supplementary material for: Insights into the Evolution of Longevity from the Bowhead Whale Genome
Source: Cell Rep. 2015 Jan 6;10(1):112–22. doi: 10.1016/j.celrep.2014.12.008 (PMC4536333; doi:10.1016/j.celrep.2014.12.008)
Supplement: Supplemental Folder 1. Full List of Transposable Elements Distribution, Full List of Filtered and Unfiltered Gene Duplications, Gene Loss Alignments, Full List of Candidates under Selection, Selective Pressure Variation QC Alignments, and Full List of Bowhead-Specific Mutations, Related to Results [file mmc2.zip › QC Alignments/PosSites_reciprocal_group_3642_Mysticeti_modelA.fasta]

>PS_Sites|Mysticeti
---------NNN------------------------------------------------
------------------------------------------------------------
------------------------------------------------------------
------------------------------------------------------------
------------------------------------------------------------
------------------------------------------------------------
------------------------------------------------------------
------------------------------------------------------------
------------------------------------------------------------
------------------------------------------------------------
------------------------------------------------------------
------------------------------------------------------------
------------------------------------------------------------
------------------------------------------------------------
------------------------------------------------------------
------------------------------------------------------------
------------------------------------------------------------
------------------------------------------------------------
------------------------------------------------------------
------------------------------------------------------------
------------------------------------------------------------
------------------------------------------------------------
------------------------------------------------------------
------------------------------------------------------------
------------------------------------------------------------
------------------------------------------------------------
------------------------------------------NNN---------------
------------------------------------------------------------
------------------------------------------------------------
------------------------------------------------------------
------------------------------------------------------------
------------------------------------------------------------
------------------------------------------------------------
------------------------------------------------------------
------------------------------------------------------------
------------------------------------------------------------
---------------------
>PS_Characters|Minke|BACU004201
------------------------------------------------------------
------------------------------------------------------------
------------------------------------------------------------
------------------------------------------------------------
------------------------------------------------------------
------------------------------------------------------------
------------------------------------------------------------
------------------------------------------------------------
------------------------------------------------------------
------------------------------------------------------------
------------------------------------------------------------
------------------------------------------------------------
------------------------------------------------------------
------------------------------------------------------------
------------------------------------------------------------
------------------------------------------------------------
------------------------------------------------------------
------------------------------------------------------------
------------------------------------------------------------
------------------------------------------------------------
------------------------------------------------------------
------------------------------------------------------------
------------------------------------------------------------
------------------------------------------------------------
------------------------------------------------------------
------------------------------------------------------------
------------------------------------------ACC---------------
------------------------------------------------------------
------------------------------------------------------------
------------------------------------------------------------
------------------------------------------------------------
------------------------------------------------------------
------------------------------------------------------------
------------------------------------------------------------
------------------------------------------------------------
------------------------------------------------------------
---------------------
>Minke|BACU004201
------------------------------------------------ATGGGACTTCAA
CAGCTTTCATCGTTTGCAGAAACAGGAAGAACTTTCCTAGGCCCAGTAAAATCATCCAAA
TTTATTATAGATGAAGAGTGTCATGAAACTGTGTTAATCAGTTCAACAGTAAGGCTTCTT
GAAAGTTTGGATTTAACCAGTGCAGTGGGACAACTTCTCAATGAAGCAGTTCAAGCACAA
AATAACACATACAGAACTGGAACCAGTACTCTTTTGTTTCTTGTTGGTGCATGGAGCAGT
GCTGCTGAAGAGTGTCTTCATTTGGGCGTCCCCATTTCATTAATAGTGTCTGTAATGTCA
GAAGGCTTGAATTCATGCATTGAAGAGGTAGTTTCCCTTCAAGTACCTATCCACAATGTA
TTTGAC---CATATGGTTAACACAAAGACATTTTCTGGACCTGAAACATTTAGTGTCAGC
GTATACCCTTTTCTCCAAATGCCTTCAGGTACTGGTTTGATACAGAAAGAGCGTGATCTC
AAAGATGTTGCCTCTCAGTCATTGGCC---ATTTACAGTCTTTCTGGGAGACCTGTTAAA
TCGCCTCAA------CTCTTTAGGTCTCAGGCT------------AAGGTTGAAGCAGAT
GAAAACACATCACAAACTCCTCAAACTCTGAAAAACAGTCCACTTGCAGACACCCGCTGC
AGAAAGTCAGTACTAACCCACAGTAGACATTTTAGTAGGACAGGTAATAATCAATGG---
ATAAGCAAACCAGATGTATTTCTAGAACAACTTAGTGCAGCTACTCCCAAGACTTATAGA
TGTGATGATTTGGTGGAGTTGGAGGTGGGTTTGAGTCACGGAGGTCACAGCAGCATGAAG
TTAGTAGATGAAGCAGTACGGCTACAATATCAGAACGCA---------------------
------------------------------------------------------------
------------------------GGATATATCACTGTTGTATCAATATCTAGTACTACT
CTGATCAAGGAATTGAAGAATCAGCCTATCCGGGTAGTTCTTGTTGAAGGTGATCTCACA
GAGAATTATCGCCACCTGGGATTTAATAAGTCTGCAAGTATTAAAACAGTATCAGAAAGC
TTGAAG---CTTCAACAAGATGGCTCAGAAGAACTGTGGACAGATCATGTGTTACAGGTA
TTAATCAAGTTCAATGTGAACCTTGTCCTGGCACAAGGAAATGTGTCTGAACGCTTAATT
GAAAAATGCACAGACAACAAGAGGTTGGTAATTGGATCAGTGAATGGCAATGTAATGCAG
GCTTTTGCAGAGGCTTCAGGAGCAGTGCAGGTGGCCTACATTACACAAGTAAATGAAAAC
TGTGTGGGCAATGGTGTCTGTGTGACCATCTGGAGAAGCATTCCCTTCGATGCTGTAGAT
CGGATCAACAGAATGGCAATCGTGTTAAAAACAGAAGGAATTAATTTGGTGACAGTAGTG
CTGACTAGTCCAGTCACTGCCCAGATGCAAACCAAAGAAGATACCTTCTGGACTTGTGCC
TATCGTCTGTATCATGCTCTAAAAGAGCAAAAGGTCTTCCTTGGAGGTGGTGCAGTTGAA
TTTTTGTGTCTTAGCCATCTTCAGATTCTTGCAGAGCAGTCTGTGAATAAAGGAAACCAA
GGCTGTTCAGGATGGCTTCATAATACTTCCTCTTGGCTGGCCTCATCTGTGACACAGTAC
AGACCGACTGTGCTTAAATGCCTGGCAAATGGATGGCGCAGATACCTTTCAACTCTCCTG
TATAACACTGCCAGTTACTCATCAGAATTTGAAGCCGGCACATTCATTCAGCATCATCTA
CAAAATGCTGCAGACTCTGGCTCTCCTTCATCTTACGTCTTGAATGAATATAGTAAACTA
AATAGTGGGATTTTAAATTCAGACATTTCAGATAAACCGGAACAGATTCCAAGAGTTTAT
GACGTTGTTACACCAAAGATTGAGGCATGGCGCCGAGCTTTGGATTTAGTACTGTTAGTT
CTTCAGACAGACAGTGAAATTATCACTGGACTTGGGCACACGCAGATAAATTCGCAGGAA
TCAGAGGGCATTTTATTTTTG
>PS_Characters|Bowhead|bmy_02493T0
---------CAT------------------------------------------------
------------------------------------------------------------
------------------------------------------------------------
------------------------------------------------------------
------------------------------------------------------------
------------------------------------------------------------
------------------------------------------------------------
------------------------------------------------------------
------------------------------------------------------------
------------------------------------------------------------
------------------------------------------------------------
------------------------------------------------------------
------------------------------------------------------------
------------------------------------------------------------
------------------------------------------------------------
------------------------------------------------------------
------------------------------------------------------------
------------------------------------------------------------
------------------------------------------------------------
------------------------------------------------------------
------------------------------------------------------------
------------------------------------------------------------
------------------------------------------------------------
------------------------------------------------------------
------------------------------------------------------------
------------------------------------------------------------
------------------------------------------ACC---------------
------------------------------------------------------------
------------------------------------------------------------
------------------------------------------------------------
------------------------------------------------------------
------------------------------------------------------------
------------------------------------------------------------
------------------------------------------------------------
------------------------------------------------------------
------------------------------------------------------------
---------------------
>Bowhead|bmy_02493T0
ATGATGATTCATGTGATGGCTTGCAGGGTCATAAACAAAAGAAGGCACATGGGACTTCAA
CAGCTTTCATCGTTTGCAGAAACAGGAAGAACTTTCCTAGGCCCAGTAAAATCATCCAAA
TTTATTATAGATGAAGAGTGTCATGAAACTGTGTTAATCAGTTCAACAGTAAGGCTTCTT
GAAAGTTTGGATTTAACCAGTGCAGTGGGACAACTTCTCAATGAAGCAGTTCAAGCACAA
AATAACACATACAGAACTGGAACCAGTACTCTTTTGTTTCTTGTTGGTGCATGGAGCAGT
GCTGCTGAAGAATGTCTTCATTTGGGTGTCCCCATTTCATTAATAGTGTCTGTAATGTCA
GAAGGCTTGAATTCATGCATTGAAGAGGTAGTTTCCCTTCAAGTACCTATCCGCAATGTA
TTTGAC---CATATGGTTAACACAAAGACATTTTCTGGACCTGAAACATTTAGTGTCAGC
GTATACCCTTTTCTCCAAATCCCTTCAGGTACTGGTTTGATACAGAAAGAGCGTGATCTC
AAAGATGTTGCCTCTCAGTCATTGGCC---ATTTACAGTCTTTCTGGGAGACCTGTTAAA
TCACCTCAA------CTCTTTAGGTCTCAGGCT------------AAGGTTGAAGCAGAT
GGAAACACATCACAAACTCCTCAAACTCTGAAAAACAGTCCACTTGCAGACACCCGCTGC
AGAAAGTCAGTACTAACCCACAGTAGACATTTTAGTAGGACAGGTAATAATCAATGG---
ATAAGCAAACCAGATGGAGTTCCAGAACAACTTAGTGCAGCTACTCCCAAGACTTATAGA
TGTGATGATTTGGTGGAATTGGAGGTGGGTTTGAGTCACGGAGGTCACAGCAGCATGAAG
TTAGTAGATGAAGCAGTACGGCTACAATATCAGAACGCAGGTATGCAACAAGGCAGCTGT
ACAATGCCATTTCTTTTTGACATTTCAAGAATCTTCACTTGCTGCTTACCGGGTTTACCT
GAAACTTTTTCTTGTGTCTGTCCAGGATATATCACTGTTGTATCAATACCTAGTACTACT
CTGATCAAGGAATTGCAGAATCAGCCTATCCGGGTAGTTCTTGTTGAAGGTGATCTCACA
GAGAATTATCGCCACCTGGGATTTAATAAGTCTGCAAGTATTAAAACAGTATCAGAAAGC
GTGAAG---CTTCAACAAGATGGCTCAGAAGAACTGTGGACAGATCATGTGTTACAGGTA
TTAATCAAGTTCAATGTGAACCTTGTCCTGGCACAAGGAAATGTGTCTGAACGCTTAATT
GAAAAATGCACAGACAACAAGAGGTTGGTAATTGGATCAGTGAATGGCAATGTAATGCAG
GCTTTTGCAGAGGCTTCAGGAGCAGTGCAGGTGGCCTACATTACACAAATAAATGAAAAC
TGTGTGGGCAATGGTGTCTGTGTGACCATCTGGAGAAGCATTCCCTTCGATGCTGTAGAT
CAGATCAACAGAATGGCAATCGTGTTAAACACAGAAGGAATTAATTTGGTGACAGTAGTG
CTGACTAGTCCAGTCACTGCCCAGATGCAAACCAAAGAAGATACCTTCTGGACTTGTGCC
TATCGTCTGTATCATGCTCTAAAAGAGCAAAAGGTCTTCCTTGGAGGTGGCGCAGTTGAA
TTGTTGTGTCTTAGCCATCTTCAGATTCTTGCGGAGCAGTCTGTGAATAAAGGAAACCAA
GGCTGTTCAGGATGGCTTCATAATACTTCCTCTTGGCTGGCCTCATCTGTGACACAGTAC
AGACCAACCGTGCTTAAATGCCTGGCAAATGGATGGCACAGATACCTTTCAACTCTCCTG
TATAACACTGCCAGTTACTCATCAGAATTTGAAGCCGGCACATTCATTCAGCATCATCTA
CAAAATGCTGCAGACTCTGGCTCTCCTTCATCTTACGTCTTGAATGAATATAGTAAACTA
AATAGTGGGATTTTAAATTCAGACATTTCAGATAAACTGGAACAGATTCCAAGAGTTTAT
GACATTGTTACACCAAAGATTGAGGCATGGCGCCGAGCTTTGGATTTAGTACTGTTAGTT
CTTCAGACGGACAGTGAAATTATCACTGGACTTGGACACACGCAGATAAATTCGCAGGAA
TCAGAGGGCATTTTATTTTTG
>Horse|ENSECAG00000003961|ENSECAT00000003846
---------ATGGTGATGGCTTGCAGAGTCATAAACAAAAGAAGGCACATGGGACTTCAA
CAACTCTCATCATTTGCAGAAACAGGAAGAACTTTTCTGGGCCCAGTAAAATCATCCAAA
TTTATTATAGATGAAGAGTGTCATGAGAGTGTGTTAATCAGTTCAACAGTAAGGCTTCTC
GAAAGTTTGGATTTAACCAGTGCAGTGGGACAACTTCTCAGTGAAGCAGTTCGAGCACAA
AATAACACATACAGAACTGGAACCAGTACTCTTTTGTTTCTTGTTGGAGCATGGAGCAGT
GCTGCTGAAGAATGTCTTCACATGGGTGTCCCCGTTTCGTTAATAGTGTCTGTAATGTCA
GAAGGCTTGAACTCTTGTATTGAAGAGGTAGTTTCCCTTGAAGTCCCTGTCCACCATGTA
TTCGAC---CATATTGACAACACAAAGACATTTTCTGGACTTGAAACATTTAGTGTCAGT
TTGGGCCCTTTTCTACAAATCCCATCAGATACTGGTTTGATGCAGAAAGAGCATGATCTC
AAAGATGTTGCCCCTCAGCCATTGACC---ATTCACAATCTTTCTGGGAGACCTGTTAAA
TCACCTCAA------CTCTTTAGGCCTCAGGCT------------AAGGTTGAAGCAGAT
ACAAACACGTCACAAACCCCTCAAACTCTGAAGAACAGTCTGCTTGCAGACACCTGCTGC
AGAAAGTCAGTACTAATCCACAGTAGGCATCTTAATAGGACGGATAATAGCCAGCAG---
ATAAGCAAACCAGATGGATTTCTAGAACAACATGGTGCAGCTACACCCCAGGCTTACAGG
TGTAATGATCTGGTAGAGTTGGAGGTGGGTTTGAGTCACGGAGACGACAGCAGCATGAAA
TTAGTAGAAGCAGCAGCACAGCTGCAATATCAGAATGCTCGTACGCAACAGGGCAGCTGT
GCAATGCCGTTTATGTTTGACATTTCAAGAATCTTCACTTGCTGTTTACCAGGTTTACCA
GAAAGTTTTTCTTGTGTCTGTCCAGGATATATCACTGTTGTATCAACATCCAGCACTACT
CTGATCAAGGAATTGCAGAATCAGCCCATCCGGGTAGTTCTTATTGAGGGTGACCTCACA
GAGAATTATCGCCACCTAGGATTTAACAAGTCTGCAAATATTAAAACGGTATTAGAAAGC
ATGAAG---CTTCCACAAGACAGCTCAGAAGAACTGTGGATAAATCGTGTATTAGAGATA
TTAATTAAATTCAATGTGAACCTTATCCTGGCACAAGGAAATGTATCTGAACACTTAATT
GAAAAGTGCACACACAGTAAGCGGTTGGTAATTGGGTCAGTGAATGGCAATGTGATGCAG
GCTTTTGCAGAGGCTTCAGGGGCCGTACAGTTGGCCTACATTACACAAGTGGATGAAAAC
TGTGTGGGTAATGGGGTCTGTGTGACCTTCTGGAGAAGCATTCCCTTGGATGTTGTAGAT
ACAGTCGACGGAATGGCAATCATGTTAAAAACAGAAGGGATTAATTTGGTTACTGTAGTG
CTCACTAGCCCGGTCACTGCACACATGCAAAGCAAAGAAGATAGATTCTGGACTTGTGCC
TCTCGCCTGTGTTATGCTCTAAAAGAGCAAAAGGTCTTCCTTGGAGGTGGTGCAGTTGAA
TTTTTGTGTCTTAGCCATCTTCAAATTCTTGCGGAGCAATCTCTGAGTAAAGGAAACCAA
GCCTGTTCAGGATGGCTTCATAATACTTCCTCTTGGCTGGCCTCATCTCTGGCACTGTAC
AGACCCACTGTGCTTCAATGCCTAGCCAATGGATGGCACAAGTACCTTTCAACTCTCATA
TATAACACTGCCAATTACTCATCGGAATTTGAAGCCAGCACATTCATTCAACATCATCTA
CAAAATGCCATAGACTCTGGCTCTCCTTCATCTTACATCTTGAGCGAATATAGTAAACTA
AATAGTGGAATTTTCAATTCAGGCATTTCAAATAAACTGGGACAAATTCCAAGAGTTTAT
GACATTGTTACACCAAAGATTGAGGCGTGGCGCCGAGCTTTGGATTTAGTACTCTTAGTC
CTTCAGACAGACAGTGAAATTATTACTGGACTCGGACACACAGAGATAAATTCACAGGTG
CCAGAGGGCTTTTTATTTTTG
>Microbat|ENSMLUG00000000020|ENSMLUT00000000020
---------ATAGAGATGGCTCGCAGGGTCATAAACAAAAAAAGGCACCTGGGACTTCAG
CAACTTTCAGCCTTTGCAGACACAGGAAGAACTTTCCTAGGCCCAGTGAAATCATCCAAG
TTTATTATAGATGAAGAGAGTCATGAGAGTGTGGTAGTCGGTTCAACAGTGAGGCTTCTT
GAAAGTTTGGATTTGTCCAGTGCAGTGGGGCAGCTTCTCAGTGAGGCAGTTCAGGCGCAA
CATAACACGTACAGGACTGGGGCCAGCACTCTTCTGCTTCTCGTCGGTGCTTGGAGCAGT
GCTGTTGAGGAATGTCTTCATCTGGGCGTCCCCGTGTCTTTAATCGTGTCGGGAATGTCA
GAAGGCTTGGACTCTTGCATTGAAGAGGTCACTTCCCTGCAAGTACCTGTCCACGATGTC
TTTGAC---CATATAGACAGCACAAAGATATTTTCTGAACTTGAATCGTTGAATGTCAGT
TTGTGTCCCTTTCTACAAATTGCTTCAGATACTGGTTTGATACTGAAAGAGCGTGATCTC
AAAGATGTTGCCTCTCAGTCACTGACC---ACTTGCAGTCTTTCTGAGAGACCTGTTAAA
TCAGCTAAA------CTTTTTAGACCTCAGGCT------------ACGGTTGGTGCAGAT
AAAAACACGTCACAAACCCCTAAAACTCTGAGAAACAGTCTGCCTGCAGACAGCCGCTGC
AGACAGTCAGTGCTGACCCACAGTAGGCATTGTAATCGGGAGGCTAGTGATCAGTGG---
ACAAGCAGA---------------------CATGGTGCAGCTGCTCCCCAGGCTGACAGA
TGTGGTGATCTGGGAGAGCTGGCAGTGGGTCTGAGCCACGGAGATCACAGCAGCATGAGA
TTGGTGGAAGGAGCTGTACGGCTGCAGCACCAGAACACGAGCGTGTGCCAGGGCAGCTGG
ACGATGCCATTTACGTTCGACATTTCAAGAGTCTTCACTTGCTGTTTACCAGGTTTACCT
GAAGCTTTTTCTTGTGTGTGTCCAGGATATGTCACTGTTGTATCAATGTTTAGTGCGACT
GTGCTCGAGGACTTACAGAATCAGCCCCTCGGGGTCGTTCTCATCGAGGGTGACCTCACA
GAGAATTACCGCCACCTGGGATTTAACAAGTCTGCAAATGTTCAAACAGTGTTAGAAAGC
ATGAAGAAGCTTCAGCAAGACAGCTCAGAACAACTGTGGACAAATCATGTATTACAGGTA
TTAGTCAAGTTCAATGTGAACCTTGTCCTGGTACAAGGGACCGTATCCGAACACTTAATT
GAAAAATGCGTGCACACTAAGCGGTTGGTGATTGGGTCGGTGAATGGCAGTGTGATGCAG
GCTTTTGCAGAGGCCTCAGGAGCCGTGCAGGTGTCCTACATCACACAAGTGAGTGACAAC
TCTGTGGGCAGGGGCGTCTCTGTGACCTTCTGGAGAAGCAGTCCCTTGGATGTTGGAGAT
GGGATCAGCAGAATGGCAATTTTGTTGAAAACAGAAGGGATTAATTTGGTTACAGTAGTG
CTCACTGACCCAGTCACTGCACAGATGCAAACCAAAGAAGATAGGTTCTGGACTTGTGCC
TATCGTCTGCATTATGCTCTTAAAGAGCAAAAGGTCTTCCTTGGAGGTGGTGCAGTTGAG
TTTTTGTGTCTTAGCCATCTTCAGATTCTCATGGAGCAGCCTCTGAATAAAGGAGACCAA
ACCTGTTCAGGGGGTCTTCATAATACTTCCTCTTGGCTGGCCTCATCTCTGGCACTGTAC
AGACCTACTGTGCTTAAGTGCTTGGCAGAGGGATGGCACAAATACCTTTCAACTGTCATT
TGTAACACTGCCAATTACTCCTCAGAATTTGAAGCCAGGACTTTCATTCAGCATCATCTG
CAAAATGCCACAGACTCAGGCTCACCTTCATCTTACATCTTGAATGAGTATAGTAAACTA
AATAGTGGAGTTTTTAATTCAGGCATTTCAAATGAACCGGAACAGATTCCAAGAGTTTAT
GACATTGTTACACCAAAGATTGAGGCGTGGCGCCGAGCTCTGGATTTGGTACTGTTAGTA
CTTCAGACAGACAGTGAAATTATTACTGGATCTGGGCACACACAGATAAAATCACAGGAG
TCAGAGGGCTTTTTATTTTTG
>Gibbon|ENSNLEG00000018253|ENSNLET00000023278
---------ATGGTGATGGCTTGCAGAGTCGTAAACAAAAGAAGACACATGGGACTTCAA
CAACTTTCATCATTCGCGGAAACAGGAAGAACTTTCCTGGGCCCGCTAAAATCATCCAAA
TTTATTATAGATGAAGAATGTCATGAAAGTGTATTAATCAGTTCAACAGTAAGGCTTCTT
GAAAGTTTGGATTTAACCAGTGCAGTGGGACAACTTCTCAATGAAGCAGTTCAAGCACAA
AATAACACATATAGAACTGGAACCAGTACTCTTTTGTTTCTTGTTGGTGCTTGGAGCAGT
GCAGTTCAAGAATGTCTTCATCTTGGTGTCCCCATTTCCATAATAGTGTCAGTAATGTCA
GAAGGCTTAAACTTTTGTAGTAAAGAGGTAGTTTCTCTTCAAGTACCTGTTCACAATATA
TTTGAC---TGTATGGACAGCACAAAAACATTTTCTCAACTTGAAACATTTAGTGTAAGT
TTGTGTCCTTTTCTACAGGTCCCTTCAGATAGTGATTTGATAGAGGAAGAGCATGGTCTC
AAAGATGTTGCCTCTCAAACACTGACC---ATTTCCAATCTTTCTGGGAGACCTCTTAAA
TCATCTGAA------TTATTTAAACCTCAGACT------------AAGGTTGAAGCAGAT
AAGAACACATCACGA---------ACTCTGAAAAACAGCCTGCTTGCAGATACCTGCTGC
AGACAGTCAATACTAATCCACAGTAGGCATTTTAATAAGACAGATAATACTGCAGGG---
ATAAGCAAACCAGATGGATTTCAAGAA---CATGTTACAGCTACTCTCAAAACTTACAGA
GGTAATGATTTGGTAGAGTTGGCAGTAGGCTTGAGTCATGGAGATCACAGCAGCATGAAG
TTAGTAGAAGAAGCAGTACAGCTGCAGTATCAGAATGCTTGTGTGCAACAAGACAACTGT
ACAAAACCATTTATGTTTGACATTTCAAGAATTTTCACTTGCTGTCTACCAGGCTTACCT
GAAACTTCTTCTTGTGTTTGTCCAGGATATATCACTGTTGTGTCAGTATCTAATAATCCT
GTGATCAAGGAATTGCAGAATCAGCCTGTCCGAATAGTTCTCATTGAGGGTGACCTCACA
GAGAATTATCGCCACCTGGGATTTAATAAGTCTGCAAATATTAAAACAGTATTAGATAGC
ATGGAG---CTTCAAGAAGACAGCTCAGAAGAACTGTGGGCAAATCACGTATTACAGGTA
TTAATCCAGTTCAAGGTGAACCTTGTCCTGGTACAAGGAAATGTGTCCGAACGCTTAATT
GAAAAATGTATAAACAGTAAGCGGTTGGTAATTGGCTCAGTGAATGGCAGTGTGATGCAG
GCTTTTGCAGAGGCTGCAGGAGCCTTACAGGTGGCCTACATTACACAAGTGAATGAAGAT
TGTGTGGGCAATGGGGTCTGTGTGACCTTCTGGAGAAGCAGTCCTTTGGATGTTGTAGAT
AGGAACAACAGAATTGCAATCTTATTAAAAACAGAAGGAATTAATTTGGTTACAGCCGTG
CTCACTAACCCGGTTACTGCACAGATGCAAACCAAAGAAGATAGGTTCTGGACATGTGCC
TATCGTTTGTATTATGCTCTAAAAGAGGAAAAGGTCTTCCTTGGAGGTGGTGCAGTTGAA
TTTTTGTGTCTTAGCTGTCTTCAAATTCTTGCAGAGCAATCTCTGAAAAAAGAAAACCAT
GCCTGCTCAGGGTGGCTGCATAATACTTCCTCTTGGCTGGCTTCATCTCTGGCAATATAC
AGACCAACTGTGCTTAAACTCCTGGCAAATGGATGGCAGAAATACCTTTCAACTCTCCTA
TATAACACTGCCAATTACTCATCAGAATTTGAAGCCAGCACATACATTCAACATCATCTG
CAAAATGCCACAGACTCTGCCTCTCCTTCATCTTACATCTTAAATGAATATAGTAAACTA
AATAGTAGAATTTTTAATTCAGACATTTCAAATAAACTGGAGCAGATTCCAAGAGTTTAT
GATGTTGTTACACCAAAGATTGAGGCGTGGCGCCGAGCACTGGATTTAGTACTGTTAGTA
CTTCAGACAGACAGTGAAATAATTACTGGACATGGACACACACAGATAAATTCACAGGAA
TTAACGGGCTTTCTATTTTTG
>Cow|ENSBTAG00000007564|ENSBTAT00000009953
---------------ATGGATTGCAGGGTCATAAACAGAAGAAGGCACACAGGACTGCAA
CAACTTTCCTCATTTGCCGAAACAGGAAGAACTTTCCTAGGCCCAGTAAAATCATCCAAA
TTTATTATAGATGAAGAGTGCCATGAAAGTGTGTTAATTAGCTCAACAGTAAGGCTTCTT
GAAAGTTTGGATTTAACCAGTGCAGTGGGACAACTTCTCAATGAAGCAATTCAGGCACAA
AACAGCACATACAGAACTGGAACCAGTACTCTTTTGTTTCTCGTTGGTGCATGGAGCAGT
GCTGCCGAAGAATGTCTTCATTTGGGTGTCCCCATGTCATTAATAGCGTCTGTGATGTCA
GAAGGCTTGAATTCATGCATTGAAGAGGTAGAATCCCTTCAAGTACCTATCCACAGTGTA
TGTGAC---CATATAGACAGCACAGAAACGTTTTCTGGA---------CTTAGTGTCAGC
TTGTACCCTTCTCTACAAATCCCTTCAGGTACTGGCTTGGTCCAGAAAGAGCATGATCTC
AAAGACGTGACCTCTCAGTCACTGGCC---TTCTGCAGTCTTTCTGGGAGACCTGTTAAA
TCACCTCAA------CTGTTTAGGCTTCAGGCT------------AAGTTTGAAGCAGAT
GAGAACATATCACGAACTCCTCAAACTCTGAAAAACAACCTGCTTGCAGACACCCACTGC
CGAAAGTCAGTCCTGACCCACAGTAGACATTTTAGTAGGACA---GATCGTCATTGG---
ATAAGCAAGCCACGTGGATTTCTAGAACAACTTAGTGCAGCTGCTCCAAAGACTTACAGC
TGTAGCAATCTGGCAGAGTTGGAGGTGGGTTTGAGTCACGGAGACCCCAGCAGCATGAGG
CTAGTGGACGAAGCAGTACGGCTGCAGCATCAGAATGCAGGCAGGCAACGAGGCAGCCAT
ACCGGGCTATTCCCCTTTGACATTTCAAGAATCTTCACCTGCTGCTTACCGGGCTTACCT
GACACTTTGTCTTGTGTCTGTCCAGGATACATCACTGTTGTGTCAATGTCCACTGCTACT
CTGGTCAAGGAATTGCAGAATCAGCCGGTCCGTGTAGTTCTTGTTGAGGGTGACCTCACT
GAGAATTACCGCCATCTGGGATTTAATAAGCCTGCAAATATTAAAACAGTGTCAGAAAGC
GTGAAG---GTTCAACAAGACAGCTCAGAAGAACTGTGGACAGATCATGTATTACAGGTG
TTAATCAAGTTCAACGTGAACCTTGTCCTGGCACGAGGAAATGTGTCTGAACGCTTAGCT
GAAAAATGCACCGATAGTAAGCAGCTGGTAATTGGATCGGTGCAAGACAGTGTGCTGCAG
GCTTTCGCAGAGGCTTCGGGAGCCGTGCAGGTGGCCTACCTCACACACATGAATGAAAAC
TGTGTGGGCAGTGGGGTCTCTGTGACCACGTGGAGAAGCATTCCCTCTGACACTATAGAT
GGGATCAGCAGAATGGCAGTCGTGTTAAAAACAGAAGGAATTAATTTGGTTACAGTAGTG
CTGACTAGCCCAGTCATTGCCCAGATGCAAACTAAAGAAGATAGGTTCTGGACTTGTGCC
TCTCGTCTGTATTATGCTCTGAAAGAGCAAAAGGTCTTCCTTGGAGGTGGCGCAGTTGAA
ATTTTGTGTCTTACCCATCTTCAGAGTCTCGCGGGACAGTCTGTGAATAAAGGAAATCAA
GACTGTTCAGGGTGGCTGCATAACACTTCCTCTTGGCTGGCCTCATCTGCAGCACTGTAT
AGACCTACGGTGCTTAAATGCCTGGCAGATGGATGGCACAGGTACCTCTCAACTCTCCTG
CGTAACACTGCCGTTTACTCATCAGACTCTGAAGCCGCCACATCCATTCAGTGTCATCTA
CAAAATGCTGCAGACTCTGGCTCTCCTTCATCTTACATCTTGAATGAATATAGTAAACTT
AATAGTGTAATTTTAAATTTAGGCATTTCAGATAAGCTGGAACCAATTCCAAGAGTTTAT
GACGTTGTTACACCAAAAATTGAGGCATGGCGCCGAGCTCTGGATTTAGTACTGTTAGTA
CTTCAGACAGACAATGAAATTATCACTGGACTTGCACACACACAGAAAAGTTCACAGGAA
TCAGAAGGCTTTTTATTTTTG
>Mouse|ENSMUSG00000051444|ENSMUST00000057975
---------ATGGAGATGGCTTGCAGGGTCATAAACAGAAGAAGGCATGTGGGACTTCAA
CAACTTTTGTCATTTGCACAAACAGGAAGAAGTTTCCTAGGTCCAGTAAAAGCCACCAAG
TTTATTACAGATGCAGAGTGTCATGAAAGTGTGTTGATCAGCTCAACAGTCAGGCTTCTA
GAAGGATTGGATTTAACCTGTGCAGTGGGGCACCTTCTCAACGAAGCAGTTCAAGCACAG
AATAACACATACAAAATTGGAACCAGCACTCTTTTGTTTCTTGTCGGTGCATGGAGCAGG
GCTGTTGAAGATTGTCTCCATCTGGGGATTCCCACTACAGTAATAGTGTCGGTAATGTCA
GAAGGCTTGAACTCTTGCATTGAAGCAGTAGTTTCTCTTCAAGTACCCATACACAATGTA
TTTGAC---CACATGGACAACACAAGTACAGTTTACAAACTTGAAACAGTTAATGCCACT
TTGTGTCCTTTTCTACAAGACCCTTCAGGTTCTGGGTTGTTACAGGAAAAGCGTGATTTC
AAAGATGCTACATCTCCGTTATTGTCC---ACTTACAGTCTTTCTGGGAGACATGCTGAG
TCACCCAAA------TTCTTCAAACCTCAGAAT------------AATCTTGAAACAGAA
AAAAACACATTGCAA---------GTTTTGAAAAACAATCTATATACAGATTCCTTCTGC
AAAAAGTCAGCACTAGCTCACAGTAGGCATTTTAATAGGACAGATAATAGCCACTGG---
ATAAGCCGACATGATGGATTTCTAGAACAACTT---GAATCAACTCCGAAAGTACTTAGA
TGTAATGATTTTGGGGAGTTAGCAGTTGGCTTGAGCCATGGAGATCACAGCAGCATGGCA
TTGGCCAAAGCAGCAGTGAGGTTGCAGTGGCAGAGTCTGTGTCTGCAGCAAGCCAACTGG
ATGGCACCCTTTATGTTTGATATTTCAAGACTTCTCACTTGCTGTATTCCAGGTCTACCT
GAAACTTTTTCCCGTGTTGGTCTAGGATATGTCACTTTTGTTACCATGTCTAGTATTACT
CTTATCAAGGAATTGCAGGATCAGCCTTTCCGAGTGATTCTCATTGAGGGTGACCTCACA
GAGAGTTACCGACACCTGGGATTTAATAAGTCTGTAAATATTAAGACTAAGTTAGATAGT
GGGGAG---CTTTCAGAAGATAGTGCAGAAGAACTGTGGACAAATCATGTGTTACAGGTG
TTAATCCAGTTCAATGTGACCCTCATCTTGGTACAAGGAAGTGTATCAGAACACTTGACT
GAAAAATGCATGCACAGTAAGCGGCTGGTAATTGGGGCAGTGAATGGCAGTGTGTTGCAG
GCATTTGCAGAGGCCACAAGAGCAGTGCCAGTAGCCTATGTTACACAAGTGAATGAAGAC
TGTGTAGGCAGCGGGGTCTCTGTGACCTTCTGGATGAGT---CCTCATGATATA---AAC
AGGAGCAACAGAATAGCAATCTTGTTAACAGCAGAAGGAATTAATTTGATTACAGCAGTA
CTTACTAGTCCAGCAAGTGCTCAGATGGAAACCAAGGAAGACAGGTTCTGGTCTTGTGTG
TATCGTTTATATCATGCCCTAAAAGAAGAGAAGGTCTTCCTTGGCGGTGGTGCTGTTGAA
TTTTTATGTCTTAGCCATCTTCAAATTCTTGCTGAGCAATCTTTAAATAGAGGAAACCAT
GCTTGTTTAGGATGGCTTCCTGATTCTTCCTCTTGGATGGCCTCATCTCTGTCCGTCTAC
AGACCTACTGTGCTGAAGTCCCTGGCAGGTGGGTGGCATGAATTCCTGTCAGCTATCATG
TGTAACACTGCCACTCACCCATCAGCAGTGGAAGCTAGGACATTCATTCAACAACATGTA
CAAAATGCCATTGACTCTGGCTCCCCTTCATCTTACATCTTGAGTGAATATAGTAAACTA
AGTAGTGGAGTTTTTCATTCAGGTATTTCAGATAACCTGGAGCTGGTTCCAAGAGTTTAT
GATACTGTTACACCAAAGATTGAAGCATGGCGCCGAGCATTGGATGTAGTGCTCTTAGTG
CTTCAGACAGACAGTGAAATAATTACTGGACTTGTACACACAGAGATGAATTCACAGGAA
TTAGATGGAGTTTTATTTTTG
>Platypus|ENSOANG00000013636|ENSOANT00000021519
---------AGGCTCATGGCCTTCGGGGTGATAAACAGAAGGCGGCATAATGGACTTCAG
CAGCTTTCGTCGTTAGCAGCAACAGGTAGAACTTTCCTCGGGCCAGTAAAGTCCTCAAAG
TTTATTGTAGATGAAAGCACATTGGAGAGTGTCCTCACCTGCTCAGTCGTCAGGCTTCTT
GAGAGTTTGGATTTAACCAGTGCCGTGGGACAGCTTCTTAACGAAACGGTCCAGGCCCAG
AACAGCACATATGGAACTGGGACCAGTACCTTGTTGTTTCTGGCTGGGGCCTGGAGCAAC
GCGGCCCTGGAATGCCTCCGGCAAGACATTCCCGCCCCCGTGATCGTGGCAGTGATGTCG
GAGGGACTCCGCTCCTGCAGTGAAGAAATAAGATCCCTTCAGGTGACTGTACGAGATGTG
CGGAGC---AATGTGGAATCCACAGAGAGAAGGCCAGTTCTCCAAACACCCAGCAGAGTT
CCGATGCTTCTTGGACCCACGGTTACAGACCGTAGTTTGTCAGAGAAAGGGACCCAGGCA
GGGGAGTCTTCCCCACAGCCACCGGCC---ACTTGCAGTTTTGACAGACTGCGGAAAACC
CCTTGCAGGACTTCACACTTGCTCCTTCAGAGTGGTGCCGGGGATAAAGAAGTCTGTGCT
GAAAGCAATTTCCAA---------AGTGCAGGGAGGACGTTGCTCCCAGACCTTTCCAGA
AGGAAACCAAGACTAACTCACAGTAGACACTTTAGCAGGGAAACTCACCGCCGTCATCCG
ACTTACCAACCAGACGGACCTCTAGAGCCACACAGCGGGGCGGCAACCAGCTTTAGTGAC
TGTGATGATCTGGGGCAGCTTGCAGCGGCTCTTAGCCACGGAGACCAAGGCAGTATGAAA
TTAGCGGAAGCAGCGGTCAGATGCCAACGCGGGGCTGTGGCGGTGAGGCCCGGAGGCGGC
ACCAGACCGTTTTCATTTGACATTTCACGCATTGTCACCTGCTGTTTGCCCGGTGCCCCG
GAGTCCCGGTCTTGTGTCCGTTCAGGATTCGGGACACTAGTGTCGACTGCTGTCGCGGCA
GCGATTATGAGGCTTCAGGGTCGGCTTCTCCGGGTCGTCCTCTTGGACGGCGACCTCACC
GAGAGTTACCGCCACCTGGGGTTTAATCGGTCTGGAAACGTGAAGACTGTTTGGGAAACC
GGGAGGCGGCACCAG------GACAGCGCAGAGCCGTGGACCAACCGGGCGCTGGAAGTA
CTACTACATTACAGTGTGAACCTAGTTCTGGTACGAGGTGGCATCTGTGAAACTCTGATG
GAAAGGTGTCTGTCCAGTGACCAAGTGATCATTGGCTCGGTGGCTCAGAACGTGTTGCAG
GCTTTTGCGGAGGTAACGGGAGGCTTGGTGGTGTCTTATATCACACAGGTGGGTCCGGAG
TGCGTGGGCAGCGGCGTCTGCGTGCACCTCTGGAGGACGGAGTCAGTGGCCGTGGAGGAA
TGGGGTGGCAGGGTGGCCGCCTTGTTCACGGCCGAAGGGATTTCTCTGGTAACCGTGGTG
CTCGGGGGTCCCGTCACAGCCCAGATGCAAACCAAGGAAGATCGGTTCTGGACCTGCACT
CACCGCCTCCACTGGGCTCTGGTCGATCAGAAGGTCTTCCTCGGAGGTGGGGCGGTTGAG
TTCTTGTGCCTTAGTCACCTGCAGGAGCTTGAAGAGCGGTCTTTGAGAAACGGAGACCAA
CACAATTTGGGATGGCGTCCTAATGCTTCCTCCTGGCAGGCCTCATCCATAGCCCTGTAT
AGGCCTGTCGTGCTCAGATCACTGGCAAATGGGTGGCACGATTACCTCACAGCTATCATG
TGTAACGCAGCTAGTTTCCCCTCTGAGTTTGAAGCCCGCACGTTCATCGACCACCATCTC
CAAAAAGCCACGGGCCACAGGTCTCCATTATCTTACGTTCGGAGTCATTACGGCCAGCTG
ATTAGTGGAGCGTTTCAATCTGGGATTCTGGGTGAACTGGGGGAGCTGGGGAGGGTTTAC
GACAACGTCACCCCAAAGTTGGAAGCCTGGCGCAGAGCCCTGGACTTGGTGCTCTTGGTG
CTCCAGACCGACACAGAAATTATCTCCGGGCTTGAGAGCGCACAATTAATTTCACCGGCG
TCGGTGGAATTTTTGTTCTTG
>Macaque|ENSMMUG00000030171|ENSMMUT00000041817
---------ATGGTGATGGCTTGCAGAGTCATAAACAAAAGAAGACACATGGGACTTCAA
CAACTTTCATCATTCGCGGAAACAGGAAGAACTTTCCTAGGCCCACTAAAATCATCCAAA
TTTATTATAGATGAAGAATGTCATGAAAGTGTATTAATCAGTTCAACAGTAAGGCTTCTT
GAAAGTTTGGATTTAAGCAGTGCAGTGGGACAGCTTCTCAATGAAGCAGTTCAAGCACAA
AATAACACATATAGAATTGGAACCAGTACTCTTTTGTTTCTTGTTGGTGCTTGGAGCAGT
GCAGTTGAAGAATGTCTTCATCTTGGCGTCCCCATTTCTGTAATAGTGTCAGTAATGTCA
GAAGGCTTAAAGTTTTGTAGTGAAGAAGTAGTTTCTCTTCAAGTACCTGTTCACAATATA
TTTGAC---TGTATGGACAGCACAAAAACATTTCCTCAACTTGAAACATTTAGTGTAAGT
TTGTGTCCTTTTCTACAGGTCCCTTCAGATACTGATTTGATAGAGGAAGAGCATGGTCTC
AGAGATGTTGCCTCTCAAACATTGACC---ATTTCCAATCTTTCTGGGAGACTTCTTAAA
TCATCTGAA------TTCTTTAAACCTCAGGCT------------AAGGTTGAAGCAGAT
AAGAACACATCACGA---------ACTCTGAAAAACAGCCTGCTTGCCGATACCTGCTGC
AGAAAGTCAATACTAATCCACAGTAGGCATTTTAATGGGACAGATAATACTGAATGG---
GTAAGCAAACCAGATGGATTTCAAGAA---CATGTTACAGCTACTCTCAAAACTTACAGA
TGTAACGATTTGGTAGAGTTGGCAGTAGGCTTGAGTCACGGAGATCACAGCAGCATGAAG
TTAGTAGAAGAAGCAGTACAGTTGCAATATCAGAATGCTTGTGTGCAACAAGGCAACTGT
ATAAAACCATTTATGTTTGACATTTCGAGAATTTGTACTTGCTGTCTACCAGGCTTACCT
GAAACTTCTTCTTGTGTTTGTCCAGGATATATCACTGTTGTGTCAGTATCTAATACTCCT
GTGATCAAGGAATTGCAGAATCAGCCTCTCCGAGTAGTTCTCATTGAGGGTGACCTCACA
GAGAATTATCGCCACCTGGGATTTAATAAGTCTGTAAATATTAAAACAGCATTAACTAGC
ATGGAG---CTTCAAGAAGACAGCTCAGAAGAACTGTGGGCAAATCACGTATTACAGGTG
TTAATCCAGTTCAATGTGAACCTTGTCCTGGTACAAGGAAATGTGTCTGAACGCTTAATT
GAAAAATGTTTAAACAGTAAGCAGTTGGTAATTGGCTCAGTGAATGGCAGTGTGATGCAG
GCTTTTGCAGAAGCTGCAGGAGCAGTACAGGTGGCCTACATTACACAAGTGAATGAAGAT
TGTGTGGGCAATGGGGTCTGTGTGACCTTCTGGAGAAGC---------------------
---------------------------AAAACAGAAGGAATTAATTTGGTTACAGCTGTG
CTCACTAACCCAGTTACTGCACAGATGCAAACCAAAGAAGATAGGTTCTGGACATGTGCC
TATCGTTTGTATTATGCTCTAAAAGAGGAAAAGGTCTTCCTTGGAGGTGGTGCAGTTGAA
TTTTTGTGT---------------------------------------------------
------------------CATAATACTTCCTCTTGGCTGGCTTCATCTCTGGCAATATAC
AGACCAACTGTGCTTAAATTCCTGGCAAATGGATGGCAGAAATACCTTTCAACTCTCCTA
TATAATACTGCCCATTACTCGTCAGAATTTGAAGCCAGCACATACATTCAGCATCATCTG
CAAAATGCCACAGACTCTGGCTCTCCTTCATCTTACATCTTGAATGAATATAGTAAACTA
AATAGTAGAATTTTAAATTCAGACATTTCAAATAAATTGGAGCAGATTCCAAGAGTTTAT
GACGTTGTTACAGCGAAGATTGAGGCGTGGCGTCGAGCACTGGATTTAGTATTGTTAGTG
CTTCAGACAGACAGTGAAATAATTACTGGACATGGACACACACAGATAAATTCACAGGAA
TTAACGGGATTTTTGTTTTTG
>Rabbit|ENSOCUG00000015252|ENSOCUT00000015247
---------ATGGTGATGGCTTACAGGGTCATAAACACAAGAAGGCATGTGGGACTGCAA
CAACTCTCGTCACTAGCAGAAACAGGAAGAACTTTCCTAGGCCCAGTAAAAGCATCCAAG
TTTGTTGTAGATGAACAGTGTCATGAAAGTGTGCTAATCAGCTCAACAGTACGGCTTCTT
GAAAGTTTGGATTTAAGCAGTGCAGTGGGACAACTTCTCAATGAAGCAGTTCAAGCACAG
AATAGCACATATAGAACTGGAACCAGTACTCTTTTGTTTCTTGTTGGTGCATGGAGTCAT
GCTGTTGAAGAATGTCTCCATATAGGTGTCCCCATTCCCATAATAGTGTCAGTGATGGCA
GAAGGTTTGAATTCTTGCTGTGAAGAGGTAGTTTCCCTTCAAGTACCTGTCCACAATATA
TTCGAC---CACATGGACAACACAAAGACATTTTCGGGAATTGAAACATTTAGTATTAGT
TTGTCACCTTTTCTGCAGGTCCCCGCAGACACTGGTTTGGTACAGGAAAAGCACGACCTC
AAAGGTGTTGCCTGTCAATCCCCAAGC---ATTTACAATCTTTCTGAGGCACCTGTGAAG
TCACCTAAA------TTCTTCAAGACTCAAGCT------------AAGGTTGAAGATGAT
GAAGGCAAATCACAA---------GTTCTGAAAGACAGGCTGCTCGCACACACCTGCTGT
AGAAAGTCAGTATTAATCCACAGTAGGCATTTTAATAGGACAGATCAT---CAGTGG---
ACTCACAAACCAGATGGATCTGTAGAA---GATGGTGCATCTACTCCTAAAGCTTACAGA
TGTGAAGGTCTGATAGAGTTGGCAGCGGGCTTGAGTCACGGAGATCACAGCAGCATGAAA
TTAGTAGAAGCAGCCCTGCGGCTGCAATTTCAGAATGCATGTATGCAGCGAGACAACCCT
ACAGTGCCATTTATGTTTGACATTTCAAGAATCTTCACTTGTTGTCTGCCAGGTTTACCT
GAAACTTTTTCATGTATTTGTCCAGGATACATCACTCTTGTGTCTGTGTCAACTACTACC
GTGATCAAAGCATTGCAAAATCAGCCAGTCCGACTAGTTCTCATTGAGGGTGACCTCACA
GAGAATTATCGCCATGTAGGATTTAATAAGTCTGCAAATATTAAAACAGTCTTAGATAGC
GTGAAG---CTTCAAGAAGATAGCTCAGAAGAACTATGGATAAATCATGTATTACAGGTA
TTAATCCAATTTGATGTGAACCTCCTCCTGGTCCAAGGAAAGGTGTCTGAACAGTTAATT
GAAAAGTGCATACACAATAAGCGGTTGGTAATTGGGTCAGTGAATGTCAAGGTGATGCAG
GCTTTCGCAGAGGCTGCAGGAGCAGTACAGGTGGCTTATCTCACCCAAGTGAATGAAGAC
TGTGTGGGCGAGGGGGTCTCTGTGACCTTCTGG---AGTAGTCCTGTGGATATTGTAGAT
GGGAGCAACAGAATGGCAGTTGTGTTAAAAACAGAAGGAATTAATTTGGTCACAGCAGTC
CTCACTAGCCCAGTCACTGCACAGATGCAAGCCAAAGAAGATAGGTTCTGGACTTGTGCC
TATCGTTTGTATTATGCGCTAAAAGAGGAAAAAGTATTCCTTGGAGGTGGTGCAGTCGAA
TTTTTATGTCTTAGTCATCTTCAAATTCTTGCAGAGCAATCTCTGAAAAAAGGAAACCAT
GCCTGGTCAGGTTGCCTTATTAATACCTCCTCTTGGTTAGCGTCGTCTCTGCCAATATAT
AGACCAACTGTGCTTAAATGCTTGGCAAGTGGATGGCACAAATACCTTTCAACTCTTGTA
TATAACTCTGCCAATTACTCATCACAATTAGAAGCCAGCTCATTCATTCAGCATCATCTA
CAGAATGCCAGAGATTCAGGCTCTCCTTCATCGTATGTCCTGAATGAGTATAGTAAGTTA
AATAGTGGCATTTTTAATTCAGGTGTTTCAAATAAACTGGAGCAGATTCCAAGAGTTTAT
GACATCGTTACACCAAAGATTGAGGCATGGCGCCGAGCACTGGATTTAGTACTGTTAGTA
CTTCAGTCAGACAGTGAAATTATTACTGGACTTGGACACACGCAAATAAATCCACAGGAA
TTAGAGGGCTTTTTATTTTTG
>Marmoset|ENSCJAG00000002751|ENSCJAT00000005260
---------ATGGTGATGGCTTGCAGAGTCATAAACAAAAGAAGACACATGGGACTTCAA
CAACTTTCATCATTCGCAGAAACAGGAAGAACTTTCCTAGGCCCACTAAAATCATCCAAA
TTTATTATAGATGAAGAATATCATGAAAGTGTATTAATCAGTTCAACAGTAAGGCTTCTT
GAAAGTTTGGATTTAACCGATGCAGTGGGACAGCTTCTCAGTGAAGCAGTTCAAGCACAA
AATAACACATATAGAACTGGAGCCAGTACACTTTTGTTTCTTGTTGGTGCTTGGAGCAGT
GCAGTTGAAGAATGTCTTCATCTTGGTGTCCCCATTTCCATAATAGTTTCAGTAATGTCA
GAAGGCTTAAACTTTTGTAGTGAAGAGGTAGTTTCTCTTCAAGTACCTGTTCATAATGTA
TTTGACCATATGATGGACAACACAAAGACATTTCTCAACTTG---ACATTTAATGTAAGT
TTGTGTCCTTTTCCTCAGAGCCCTTCAAATACTGACTTGATAGAGGAAGAGCATAGTCTC
AAAGATGTTACCTCTCAAACACTGACC---ATTTCCAATCTTTCTGGA---CCTCTTAAA
TCATCTGAA------TTCTTTAAACCTCAGACT------------GAGTTTGAAGCAGAT
AAGAACACATCGCAA---------ACTCTGAAAAAC---CTGCTTGCAGATACCTGTTGC
AGAAGGTCAGTACTAATCCACAGTAGGCATTTTAATAGGACAAATAATACTGAACGG---
GTAAGCAAACCAGATGTATTTCAAGAA---CATGTTACAGCGACTCTCAAAACTTACAGA
TGTAAAGATTTGATAGAGTTGGCAGTAGGCTTGAGTCATGGAGATCACAGCAGCATGAAG
TTAGTAGAGGAAGCAGTACGGCTGCAATATCAGAATGCTTGTGTGCAACAAGGCAACTGT
AGGATACCATTTATGTTTGACATTTCAAGAATTTTTACGTGCTGTCTACCAGGCTTACCT
GAAACAACTTCTTGTGTTTGTCCAGGATATATCACTGTTGTCTCAGTATCTAATACTACT
GTGATTAAGGAATTGCAGAATCAGCCTGTCCGAATAGTTCTCATTGAAGGTGACCTCACA
AAGAATTATCGCCACCTGGGATTTAATAAGTCTACAAATATTAAAACAGTGTTAGATAGC
ATGAAG---CTTCAAAAAGACAGCTCAGAAGAACTGTGGGCAAATCACATATTACAGGTA
TTAATCCAGTTCAATGTGAACCTTGTCCTGGTACAAGGAAATGTGTCTGAACACTTGATT
GAAAAATGTATAAACAGTAAGCGGTTGGTAATTGGCTCAGTGAATGGCACTGTGATGCAG
GCTTTTGCAGAGGCTGCAGGAGCAGTACAGGTGGCCTACATTACACAAGTGAATGAAGAT
TGTGTGGGCAGTGGGGTCTCTGTGACCTTCTGGAGAAACAGTCCCTTGGATGTTGTAGAT
ACAAACAACAGAATTGCAATCTTATTAAAAATAGAAGGGATTAATTTGGTTACAGCTGTG
CTCACTAGTCCAGTTACTGCTCAGATGCAAAGCAAAGAAGATAGGTTCTGGACTTGTGCC
TATCGTTTGTATTATGCCCTAAAAGAGGAAAAGGTCTTCCTTGGAGGTGGTGCAGTTGAA
TTTTTGTGTCTTAGCTCTCTTCAAATTCTTGCAGAACAATCTCTGAAAAAAGAAAATCAT
GCCTGCTCAGGGTGGTTCCCTAATACTTCCTCTTGGCTGGCTTCATCTCTAGCAATATAT
AGACCAACTGTGCTTAAACTCCTGGCAAATGGATGGCAGAAATACCTTTCAACTCTCCTA
TATAACACTGCCAATCACTCATCAGAATTTGAAGCCAGCACATACGTTCAACATCATCTG
CAAAATGCCACAGACTCTGGCTCTCCTTCATCTTATATCTTGAATGAATATAGTAAACTA
AATAGTAGAATTTTTAATTCAGACATTTCAAATAAACTGGAGCAGATTCCAAGAGTTTAT
GATGTCGTTACACCAAAGATTGAGGCGTGGCGCCGAGCATTGGATTTAGTCCTGTTAGTA
CTTCAGACGGACAGTGAAATAATTACCGGACATGGGCACACACAGATAAATTCACAGGAA
TTAGAGGGCTTTTTATTTTTG
>Gorilla|ENSGGOG00000024815|ENSGGOT00000022179
---------ATGGTGATGGCTGGCAGAGTCGTAAACAAAAGAAGACACATGGGACTTCAA
CAACTTTCATCATTCGCGGAAACAGGAAGAACTTTCCTAGGCCCACTAAAATCATCCAAA
TTTATTATAGATGAAGAATGTCATGAAAGTGTATTAATCAGTTCAACAGTAAGGCTTCTT
GAAAGTTTGGATTTAACCAGTGCAGTGGGACAACTTCTCAATGAAGCAGTTCAAGCACAA
AATAACACATATAGAACTGGAACCAGTACTCTTTTGTTTCTTGTTGGTGCTTGGAGCAGT
GCAGTTGAAGAATGTCTTCACCTTGGTGTCCCCATTTCCATAATAGTGTCAGTAATGTCA
GAAGGCTTAAACTTTTGTAGTGAAGAGGTAGTTTCTCTTCATGTACCTGTTCACAATATA
TTTGAC---TGTATGGACAGCACAAAAACATTTTCTCAACTTGAAACATTTAGTGTAAGT
TTGTGTCCTTTTCTACAGGTCCCTTCAGATACTGATTTGATAGAGGAAGAGCATGGTCTC
AAAGATGTTGCCTCTCAAACACTGACC---ATTTCCAATCTTTCTGGGAGACCTCTTAAA
TCATCTGAA------TTATTTAAACCTCAGACA------------AAGGTTGAAGCAGAT
AAGAACACATCACGA---------ACTCTGAAAAACAGCCTGCTTGCAGATACCTGCTGC
AGACAGTCAATACTAATCCACAGTAGGCATTTTAATAGGACAGATAATACTGAAGGG---
GTAAGCAAACCAGATGGATTTCAAGAA---CATGTTACAGCTACTCACAAAACTTACAGA
TGTAATGATTTAGTAGAGTTGGCAGTAGGCTTGAGTCATGGAGATCACAGCAGCATGAAG
TTAGTAGAAGAAGCAGTACAGCTGCAATATCAGAATGCTTGTGTGCAACAAGGCAACTGT
ACAAAACCATTTATGTTTGACATTTCAAGAATTTTCACTTGCTGTCTACCAGGCTTACCT
GAAACTTCTTCTTGTGTTTGTCCAGGATATATCACTGTTGTGTCAGTATCTAATAATCCT
GTGATCAAGGAATTGCAGAATCAGCCTGTCCGAATAGTTCTCATTGAGGGTGACCTCACA
GAGAATTACCGCCACCTGGGATTTAATAAGTCTGCAAATATTAAAACAGTATTAGATAGC
ATGCAG---CTTCAAGAAGACAGCTCAGAAGAACTGTGGGCAAATCACGTGTTACAGGTA
TTAATCCAGTTCAAGGTGAACCTTGTCCTGGTACAAGGAAATGTGTCCGAACGCTTAATT
GAAAAATGTATAAACAGTAAGCGGTTGGTAATCGGCTCAGTGAATGGCAGTGTGATGCAG
GCTTTTGCAGAGGCTGCAGGAGCAGTACAGGTGGCCTACATTACACAAGTGAATGAAGAT
TGTGTGGGCAACGGGGTCTGTGTGACCTTCTGGAGAAGCAGCCCTTTGGATGCTGTAGAT
AGGAACAACAGAATCGCAATCTTATTAAAAACAGAAGGAATTAATTTGGTTACAGCCGTG
CTCACTAACCCGGTTACTGCACAGATGCAAACCAAAGAAGATAGGTTCTGGACATGTGCG
TATCGTTTATATTATGCTCTAAAAGAGGAAAAGGTCTTCCTTGGAGGTGGTGCAGTTGAA
TTTTTGTGTCTTAGCTGTCTTCAAATTCTTGCAGAGCAATCTCTGAAAAAAGAAAACCAT
GCCTGCTCAGGGTGGCTGCATAATACTTCCTCTTGGCTGGCTTCATCTCTGGCAATATAC
AGACCAACTGTGCTTAAATTCCTGGCAAATGGATGGCAGAAATACCTTTCAACTCTCCTA
TATAACACTGCCAATTACTCATCAGAATTTGAAGCCAGCACATACATTCAACATCATCTG
CAAAATGCCACAGACTCTGGCTCTCCTTCATCTTACATCTTGAATGAATATAGTAAACTA
AATAGTAGAATTTTTAATTCAGACATTTCAAATAAACTGGAGCAGATTCCAAGAGTTTAT
GACGTTGTTACACCAAAGATTGAGGCGTGGCGCCGAGCATTGGATTTAGTACTGTTAGTA
CTTCAGACAGACAGTGAAATAATTACTGGACATGGACACACACAGATAAATTCACAGGAA
TTAACGGGCTTTCTATTTTTG
>Rat|ENSRNOG00000007510|ENSRNOT00000009898
---------ATGGAGATGGATTATAGGGTCCTAAACAGAAGAAGGCATGTGGGACTTCAA
CAACTTTCATCATTTGCACAAACAGGAAGAAGTTTCCTAGGTCCAGTAAAGGCCACCAAG
TTTATTACAGATGCAGAGTGTCATGAAAGTGTGTTAGTCGGATCAACAGTCAGGCTTCTT
GAAGGATTGGATCTAACCTGTGCCGTGGGGCACCTTCTCAACGAAGCAGTTCAAGCACAG
AATGTCACATACAAAACTGGAGCCAGCACTCTTTTGTTTCTTGTTGGTGCATGGAGCAGG
GCTGTTGAAGATTGTCTCCATCTGGGGGTTCCCACTACAGTGATAGTGTCAGTGATGTCA
GAAGGCCTGAACTCTTGCATTGAAGCAGTTGTGTCCCTTCAAGTACCCATACACAATGTA
TTTGAT---CATATTGACAACACAAGTACAGTTTATAAACTTGAAACCGTTGATGTCAGT
TTGTGTCCCTTTCTACAAGTCCCTTCAGGTTCTGGGTTGTTAGAGGAAAAACATGATTTC
AAAGATGCCACATCTCAATTGTTGTCC---ACTTACAGTCTTTCTGGGAGACGTGCTAAA
TCACCCGAA------TTCTTCAAACCCCAGGCT------------AAAGTTGAAACAGAA
---AACACATCACAA---------GCTCTGAAAAACAATCTATATACAGATTCCTTCTGC
AGAAAGTCAGCACTAACTCACAGTAGGCATTTTAATAGAACAGAAAATAGCCACTGG---
ATAAGCAGACCTGATGGATTTCTAGAACATCTT---CGATCAACTCCGAAAGTGCTTAGA
TGTAATGATTTGGGGGAGTTAGCGGTTGGCTTGAGCCATGGAGATCACAGCAGCATGACA
TTGGCTAAAGCAGCAGTGAGGCTGCAGTGGCAGGCTGTGTGTCTGCAGCCGGCCAACTGT
ATGGCACCCTTTATGTTTGATATTTCAAGACTACTCACCTGCTGCCTCCCAGGTTTACCT
GAAACTTTCTCCTGTGTTTGTCTAGGATATGTCACTTCTGTAACCATGCCTAGTATTACT
CTGATTAAGGAGTTGCAGGATCAGCCTTTCCGGGTGATTCTCATCGAGGGTGACCTCACA
GAGAGTTACCGCCACCTGGGATTTAATAAGTCTGTAAATATTAGGACAAAGTCAGATAGT
GGGCAG---CTTTCAGAAGACAGCACAGAAGAACTGTGGACAAATCGTGTGTTAGAGGTG
TTGATTCAGTTCAATGTGAACCTCATCTTGGTACAAGGAAGTGTATCTGAACACTTGACT
GAAAAATGCATGCACAGTAAGCGGCTGGTAATTGGCTCAGTGAATGGCAGAGTGCTGCAG
GCATTTGCAGAGGCCACAAGAGCAGTGCCAGTGGCCTATGTTACACAAGTGAATGAAGAC
TGTGTGGGCAATGGAGTCTCTGTGACCTTCTGGACAGGT---CCTCATGATATA---AAC
AGGAGCAACAGA---GAAATCTTGTTAACAGCAGAAGGAATTAATTTGATTACAGCAGTA
CTCACCAGTCCAGCAAGTGCTCAGATGGAAATGAAGGAAGACAGGTTCTGGTCTTGTGTG
AATCGTTTATGTCATGCCCTAAAAGAGGAGAAGGTTTTCCTTGGAGGTGGTGCTGTTGAA
TTTTTATGTCTTAGCCATCTTCAAATTCTTGCTGAGCAATCTTTAAATAAAGGAAACCAT
GCTTGTTTAGGATGGCTTCCTGATTCTTCCTCTTGGATGGCCTCATCTCTGTCAGTCTAC
AGACCTACTGTGCTGAAGTGTCTGGCAGGTGGGTGGCATGAATTCTTGTCAGCTATCATG
TGCAACACTGCCACTTACCCATCAGCAGTGGAAGCTAGCACGTTCATTCAACATCATGTA
CAAAGTGCCGCTGACTCTGGCTCTCCTTCATCGTATATCTTGAGTGAATATAGTGAACTA
AGTAGTGGACTTTTTCATTCAGATATTTCCAATAACCTGGAGCTGGTTCCAAGAGTTTAT
GATACTGTTACACCAAAGATTGAAGCGTGGCGCCGAGCGTTGGATTTAGTGCTCTTAGTG
CTTCAGACAGACAGCGAAATAATTACTGGACTTGTACACACACAGATGAATTCTCAGGAA
TTAGATGGAGTTTTATTTTTG
>Opossum|ENSMODG00000025411|ENSMODT00000039684
---------ATGGTCATGGCCTGTAGAAATATAAACAGAAAGAGTCACATAGGACTTCAG
CAGATTTCATCATTAACAGAAACAGGACGCAGTTTCCTAGGCCCAGTAAAGTCCTCCAAG
TTTATTATAGGTGAAGGATCTCAAGAAAGTGTATTAACCTGTTCTATAGTAAGGCTTCTG
AAAAATCTGGATTTAACTTGTTCAGCTGGACAACTTCTTTATGAAACAGTGCAGTCACAG
AAAAACGTGTATGGGACTGGGACCAACACCTTGTTGTTTCTTGCTGGTGCTTGGAGCGTT
GCTGCCCTAGAATGCCTTCAGCAAGACATCCCGATTTCAGTCATAGTGTCAGTGATGTCA
GAAGGCCTAAAGTCTTGCAGGGAAGAAGTTGTTTCTCTTCAGATCCCTCTGTGTAATATA
TTTGAC---AGCATTAGAGACACGAAATACCCTTTT---CTTGGAACTCTGACCATCATT
CCCAGTCCTCTTGTGCAGATTCCACTGGAGGTTCCTTGGATACAAAGAGATCATGACAAA
AAAGATGTGTCTTCTCAATCATCCACTCTTACGTTTTCTTCTGGGAGCTCTTCTGGATTA
TCTTCAAAACTCTCTTACTTCACTACTCAGTCT------------CTAACTAAAAAAAAT
GAAGCTATGTCTCAG---------TCTCCAAAAACCAATATAATTACAAATAGTCACACC
AGAAAATCAAGACTAAGCCATAGCAGACATTTTAATAGGGCAGAACATGATGCTTAT---
CAGTCAAGCAATGAAGGATTTCCAAACTCTCAT---TTTGAT------------TATAAG
TGCAATGATTTGGTACAGCTGGCAGTGGGTCTGAGTCATGGAGATCATAGCAGTATGGCA
TTAGTAGAAGCAGCAGTGAAATGCCAATATCAGAATGCACATGTTAGAAAT---AGTTGT
AGGGTACCATTTCAGTTTGATGTTTCAAAAATTTCCACTTGCTGCTTACCAGGTATATCT
GAAAGCATATCCTGTGTCTGCTCTGGCTATCTAACTCTGGTATCAATAAGCTATAAAACT
ACAATCAGAGAACTCCAGAATAAGCCTCTGCGGGTAGTTCTCATTGATGGTGACTTTAAA
GAGAATTACCACCACTTGGGATTTAATGAACCTGAAAATGTTAAAACTGTTTTGGGAGAT
ACAGCA---TATCAG------TATCAAAAGAAACTCTGGCTGGAAAATGTTTTGGAGATA
TTAATCCAGTTAAATGTAAATCTAGTTATGGTTCGAGGAACTGTGTCTGAAAATTTAATA
GAAAAGTGTATGCTTAGTAACTTGCTGATCATTGGTCATGTCAGTCACCATGCACTGCAG
GATTTTGCAGAAGTCACTGGAGCAGTGCAGGTGGTCTATGCTACACAACTAAATGAAGGC
TGTGTGGGGAGTGGTGCCTATGTGAGCTTGTGGAGACCCGGCCAACTGAACGCCATAGAA
CAGAGTAACAAGATAGTGGTCTTATTAAAAGCCAAAGGAATCCTTCTGGTGACAGCTGTG
CTTGCTAGCCCAGTCATAGCCCAGATGCAGGCCAAGGAAGATATTTTCTGGACTTGTGCA
TATCGTTTGTATCATGCTCTGTTAGAGAAGAAGGTCTTCCTCGGAGGTGGTGCAGTTGAA
GTCTTATGCCTTTCCCATCTTCAGATGATGATAGAACAATCTCTTAAAAAGACGGACAAG
GATTGTTCAGGATGGTTTCCTGCTACTTCCTCTTGGATGGCCTCATCTCAGGCACTTTAT
AGACCAGCTGTACTTAAAGCCTTGGCAGATGGATGGCATAAGTACCTTTCATCTGTCGTT
TTCAACACTGGTACTTGCTCATCAGAAAGTGAAGCCAGCACATTCATTCAAAACTATCTC
CAAAAAATTACAAACTCTGGTTGTCCTTTATTATTCCTTCTGAAAGAATATGATAAATTG
AGTAGCAAGATTTTAAATGTGGGTATCCCTAGCAGACTAAAAGTGACCTCAAAGGTATAT
GATGTTGTCACACCCAAGTTTGAAGCCTGGCGCAGAGCCCTAGATTTAGTATTATTAGTA
CTTCAGACAGATGCTGAAATTATTATTGGGGCTAGGAATACACAATTAAACTCACAGGAA
TCCGATGAATTTTTATTATTG
>Orangutan|ENSPPYG00000015045|ENSPPYT00000017488
------------------------------------------------------------
------------------------------------------------------------
------------------------------------------------------------
------------------------------------------------------------
------------------------------------------------------------
------------------------------------------------------------
------------------------------------------------------------
------------------------------------------------------------
------------------------------------------------------------
------------------------------------------------------------
------------------------------------------------------------
---------------------------------------------------------TGC
AGACAGTCAATACTAATCCACAGTAGGCATTTTAATAGGACGGATAATACTGAAGGG---
GTAAGCAAACCAGATGGATTTCAAGAA---CATGTTACAGCTACTCTCAAAACTTACAGA
TGTAATGATCTGGTAGAGTTGGCAGTAGGCTTGAGTCATGGAGATCACAGCAGCATGAAG
TTAGTAGAAGCAGCAGTACAGCTGCAATATCAGAATGCTTGTGTGCAACAAGGCAACTGT
ACAAAACCCTTTATGTTTGACATTTCAAGAATTTTCACTTGCTGTCTACCAGGCTTACCT
GAAACTTCTTCTTGTGTTTGTCCAGGATATATCACTGTTGTGTCAGTATCTAATATTCCT
GTGATCAAGGAATTGCAGAATCAGCCTGTCCGAATAGTTCTCATTGAGGGTGACCTCACA
GAGAATTATCGCCACCTGGGATTTAATAAGTCTGCAAATATTAAAACAGTATTAGATAGC
ATGGAG---CTTCAAGAAGACAGCTCAGAAGAACTGTGGGCAAATCACGTATTACAGGTA
TTAATCCAGTTCAAGGTGAACCTTGTCCTGGTACAAGGAAATGTGTCCGAACGCTTAACT
GAAAAATGTATAAACAGTAAGCGGTTGGTAATTGGCTCAGTGAATGGCAGTGTGATGCAG
GCTTTTGCAGAGGCTGCAGGAGCAGTACAGGTGGCCTACATTACACAAGTGAATGGAGAT
TGTGTGGGCAACGGGGTCTATGTGACCTTCTGGAGAAGCAGTCCTTTGGATGTTGTAGAT
AGGAACAACAGAATCGCAATCTTATTAAAAACAGAAGGAATTAATTTGGTTACAGCCGTG
CTCACTAACCCGGTTACTGCACAGATGCAAACCAAAGAAGATAGGTTCTGGACATGTGCC
TATCGTTTGTATTATGCTCTAAAAGAAGAAAAGGTCTTCCTTGGAGGTGGTGCAGTTGAA
TTTTTGTGTCTTAGCTGTCTTCAAGTTCTTGCAGAGCAATCTCTGAAAAAAGAAAACCAT
GCCTGCTCAGGGTGGCTGCATAATACTTCCTCTTGGCTGGCTTCATCTCTGGCAATATAC
AGACCAACTGTGCTTAAATTCCTGGCAAATGGATGGCAGAAATACCTTTCAACTCTCCTA
TATAACACTGCCAATTACTCATCAGAATTTGAAGCCAGCACATACATTCAACATCATCTG
CAAAATGCCACAGACTCTGGCTCTCCTTCATCTTACATCTTGAATGAATGTAGTAAACTA
AATAGTAGGATTTTTAATTCAGACATTTCAAATAAACTGGAGCAGATTCCAAGAGTTTAT
GACGTTGTTACACCAAAGATTGAGGCGTGGCGCCGAGCATTGGATTTAGTACTGTTAGCA
CTTCAGACAGACAGTGAAATAATTACTGGACATGGACACACACAGATAAATTCACAGGAA
TTAACGGGCTTCCTATTTTTG
>Elephant|ENSLAFG00000011118|ENSLAFT00000011116
---------ATGGTGATGGCTTGCAAGGTCATAAACAAAAGAAGGCACGTGGGACTTCAG
CAGCTTTCGTCGTTTGCAAAAACAGGAAGAACTTTCCTAGGCCCAGTAAAATCATCCAAA
TTTATCATAGATGAAGAGTCTCATGAAAGCGTGTTAATCAGTTCACCGGTAAGGCTTCTT
GAAAGTTTGGATTTAACCAGTGCAGTGGGACAACTTCTCAACGAAGCAGTTCAAGCACAA
AATAGCACATACGGAACCGGAACCAATACTCTCTTGTTTTTTGTTGGTGCATGGAGCAGT
GCTGCTGAAGAATGCCTTCATCTGGGTGTCCCCATTCCAGTAATAGTTTCGGTAATGTCA
GAAGGCTTGAGCTCTTGCAATGAAGAGGTAGTTTCCCTCCAAGTACCTGTCCATAATCTA
TTTGAC---CATGTAGACAACACAAATACATTTTCTGGTCTTGAAACACCTAGTGTCAAT
TTGTACCCTTTTCTACAAATCCCTTCAGATACTGGTTTGATACAGAAAGAGCATGAACTC
AAAGATGTC---TCTCAAACAATGACC---ATTTACAGTCTCTCTGGGAGACCTGTTAAA
TCATGTAAA------CTCTTCAGATCTCAGGCT------------AAGGTTGAAGCAGAT
AAAAACGTATTACAAACTCTACAAACCCTGATAAACAGTCGGCATGCAAACACCAGCTGC
AGAAAGTCAGTACTAATCCACAGTAGGCATTTTAATAGCACAGATAATAATCAATGG---
ATAAGCAACCCAGGTGGTTTTTTAGAACAACCTGGTGCAGCTACTTCCAAAACTCACAGT
TGTAATGACTTGGTAGAGTTGGCAGTGGGCTTGAGTCATGGAGATCACAGCAGCATGAAA
TTAGTAGAAGCAGCAGTACGGCTGCAGTATCAAAATACATGTATGCAACAAGGTAACGGT
ACCACAGCATTCACGTTTGACGTTTCAAGAATCTTCACTTGCTGTTTGCCAGGTGTACCT
GAAACTTACACTTGTGTCTGTCCAGGATATATCACTCTTGTATCAATATCTAGTACTACT
CTGATCAAAGAACTGAAGGATCAGCCTGTCCGGGTAGTTCTTGTTCAAGGTGACCTTACA
GAGAATTATTGCCACCTGGGATTTAATAAGTCTACAAATATTAAAACAGTATTGGAAAGC
ATGAAA---GTTAACCAAGACAGTGCAGAAGAACTGTGGGCAAATCATGTATTACAGATA
CTAATCCAGTTTAATGTGCACCTTGTCCTGGTACAAGGAAATGTATCTGAACACTTAAAT
GAAAAATGCATGTATAGTAAACGGTTGGTGATTGGGTCAGTGAATGGCAGTGTGATGCAG
GCTTTCGCAGAGGCTACAGGAGCAATACAGGTGGCCTACATTACACAAGTGAATGAAGAC
TGTGTGGGCAATGGGGTCTATGTGACCTTCTGGAAAAGCATTCCCTTAGATATTGTGGAT
AAGAAAAACAGAATGGCAATCTTGTTAAAAACAGAAGGCATTAATTTGGTTACAGCAGTG
TTGACTGGCCCAGTCACCGCACAGATGCAGACCAAAGAAGATAGGTTCTGGACTTGTGCC
TATCGTCTGTATTATGCTCTAAAAGAGCAAAAGGTCTTCCTTGGAGGTGGTGCAGTTGAA
TTTTTGTGTCTTAGCCATCTTCGAATTATTGAAGAAAAATCTCTGAAAAAAGGAAACCAC
GCCTGTTCATGGAGGCTTCGTCATAGTTCCTCTTGGCTGGCTTCGTCTCTAGCATTATAC
AGACCAACTGTGCTTAAAAGACTGGCAAATGGATGGCACAGATACCTTTCAACTCTCATG
TATAACACTGCCAGTTATTCATCAGAATTTGAAGCTGGCACATTCGTTCAGCAGCATCTA
CAAAAAGCTATAGACTCTGGCTCTCCATCATCTTATATCTTGAATGAATATAGTGAACTG
AATAGTGGAGTTTTTAATTCAGGCATTTCAAGTAAATTGGAGCAGATTCCAAGAGTTTAT
GACACTGTTACACCAAAGATTGAGGCGTGGCGCCGAGCATTGGATTTGGTACTGTTAGTA
CTTCAGACAGACAGTGAAATTGTTACGGGACATGGACACACACAGTTAGGTTCACAAGAA
TCAGAGGGCATTTTATTTTTG
>Human|ENSG00000181004|ENST00000314218
---------ATGGTGATGGCTTGCAGAGTCGTAAACAAAAGAAGACACATGGGACTTCAA
CAACTTTCATCATTCGCGGAAACAGGAAGAACTTTCCTAGGCCCACTAAAATCATCCAAA
TTTATTATAGATGAAGAATGTCATGAAAGTGTATTAATCAGTTCAACAGTAAGGCTTCTT
GAAAGTTTGGATTTAACCAGTGCAGTGGGACAACTTCTCAATGAAGCAGTTCAAGCACAA
AACAACACATATAGAACTGGAATCAGTACTCTTTTGTTTCTTGTTGGTGCTTGGAGCAGT
GCAGTTGAAGAATGTCTTCATCTTGGTGTCCCCATTTCCATAATAGTATCAGTAATGTCA
GAAGGCTTAAACTTTTGTAGTGAAGAGGTAGTTTCTCTTCATGTACCTGTTCACAATATA
TTTGAC---TGTATGGACAGCACAAAAACATTTTCTCAACTTGAAACATTTAGTGTAAGT
TTGTGTCCTTTTCTACAGGTCCCTTCAGATACTGATTTGATAGAGGAATTGCATGGTCTC
AAAGATGTTGCCTCTCAAACACTGACC---ATTTCCAACCTTTCTGGGAGACCTCTTAAA
TCATATGAA------TTATTTAAACCTCAGACA------------AAGGTTGAAGCAGAT
AACAACACATCACGA---------ACTCTGAAAAACAGCCTGCTTGCAGATACCTGCTGC
AGACAGTCAATACTAATCCACAGTAGGCATTTTAATAGGACAGATAATACTGAAGGG---
GTAAGCAAACCAGATGGATTTCAAGAA---CATGTTACAGCTACTCACAAAACTTACAGA
TGTAATGATTTGGTAGAGTTGGCAGTAGGCTTGAGTCATGGAGATCACAGCAGCATGAAG
TTAGTAGAAGAAGCAGTACAGCTGCAATATCAGAATGCTTGTGTGCAACAAGGCAACTGT
ACAAAACCATTTATGTTTGACATTTCAAGAATTTTCACTTGCTGTCTACCAGGCTTACCT
GAAACTTCTTCTTGTGTTTGTCCAGGATATATCACTGTTGTGTCAGTATCTAATAATCCT
GTGATCAAGGAATTGCAGAATCAGCCTGTGCGAATAGTTCTCATTGAGGGTGACCTCACA
GAGAATTACCGCCACCTGGGATTTAATAAGTCTGCAAATATTAAAACAGTATTAGATAGC
ATGCGG---CTTCAAGAAGACAGCTCAGAAGAACTGTGGGCAAATCACGTGTTACAGGTG
TTAATCCAGTTCAAGGTGAACCTTGTCCTGGTACAAGGAAATGTGTCCGAACGCTTAATT
GAAAAATGTATAAACAGTAAGCGGTTGGTAATCGGCTCAGTGAATGGCAGTGTGATGCAG
GCTTTTGCAGAGGCTGCAGGAGCAGTACAGGTGGCCTACATTACACAAGTGAATGAAGAT
TGTGTGGGCGACGGGGTCTGCGTGACCTTCTGGAGAAGCAGCCCTTTGGATGTTGTAGAT
AGGAACAACAGAATCGCAATCTTATTAAAAACAGAAGGAATTAATTTGGTTACGGCCGTG
CTCACTAACCCAGTTACTGCACAGATGCAAATCAAAGAAGATAGGTTCTGGACATGTGCC
TATCGTTTGTATTATGCTCTAAAAGAGGAAAAGGTCTTCCTTGGAGGTGGTGCAGTTGAA
TTTTTGTGTCTTAGCTGTCTTCATATTCTTGCAGAGCAATCTCTGAAAAAAGAAAACCAT
GCCTGCTCAGGGTGGCTGCATAATACTTCCTCTTGGCTGGCTTCATCTCTGGCAATATAC
AGACCAACTGTGCTTAAATTCCTGGCAAATGGATGGCAGAAATACCTTTCAACTCTCCTA
TATAACACTGCCAATTACTCATCAGAATTTGAAGCCAGCACATACATTCAACATCATCTG
CAAAATGCCACAGACTCTGGCTCTCCTTCATCTTACATCTTGAATGAATATAGTAAACTA
AATAGTAGAATTTTTAATTCAGACATTTCAAATAAACTGGAGCAGATTCCGAGAGTTTAT
GACGTTGTTACACCAAAGATTGAGGCGTGGCGCCGAGCATTGGATTTAGTATTGTTAGTA
CTTCAGACAGACAGTGAAATAATTACTGGACATGGACACACACAGATAAATTCACAGGAA
TTAACGGGCTTTCTATTTTTG
>Dog|ENSCAFG00000003998|ENSCAFT00000006401
---------ATGGTGATGGCTTGCAGGGTCATAAATAAAAGAAGGCACATGGGACTTCAA
CAACTTTCATCATTTGCAGGAACAGGAAGAACTTTCCTAGGCCCAGTAAAATCATCCAAA
TTTATTATAGATGAAGAGTGTCATGAAAGTGTGTTAATCAGTTCAACCATAAGACTTCTT
GAAAGTTTGGATTTAACCAGCGCAGTGGGACAACTTCTCAATGAAGCAGTTCAAGCACAA
AATAACACATATAAAACTGGAACCAGTACTCTTTTGTTTCTTGTTGGTGCATGGAGCAGT
GCTGCTGAAGAATGTCTTCATTTAGGTGTCCCCATTTCAGTAATAGTGTCTGTAATGTCA
GAAGGCTTGAACTCTTGCATTAAAGAAGTAGTTTCCCTCCAAGTACCTATCTACAATGTC
TTTGAC---CATTTAGATAGCACAAAGACATTTTCTGGACTTGAAACATTTAATATCAGT
TTGTGCCCTTTTCTACAAATCCCTTCAGATACTGGTTTA---CAGAAAGAGCATGATCTC
AATGATGTTGCCTCTCCATCATTGACC---ACTTACAGTCTTTCTGGGATACCTGTTAAA
TCACCTAAA------CTCTTTAGACGTCAGACT------------GAAGTTGAAGCAGAT
AAAAACACGTTACAAAATCCTCAAACTCTGAAGAACAGTCTGCTCGCAAGCAGCCATTAC
AGAAAGTCAATACTAATCCACAGTAGGCATTTTAATAGGACAGCCAATAATCAATGG---
ATAAACAAACCAGATGGATTTCTAGAACAACATGGTGCAGCTACTCCCAATACTTACAGA
TGTAATGATTTGGTAGAGTTGGAGATGGGTTTGAGTCATGGAGATCACAACAGCATGAAA
TTAGTAGATGAAGCAGTACGGCTGCAATATCAGAATGCAAGTATTCAGCAAGGTAACTGT
ACAATGCCATTTAGGTTTGACATTTCAAGAATCTTCACTTGCTGTCTACCAGGTGTACCT
GAAACTTTTTCTTGTGTCTGTCCAGGATTTATCACTGTTGTATCAATTTCTAATACTACT
CTGATCAAGGAATTAGAGAATCAGCCGGTCCGGGTTATTCTCATTGAGGGTGATCTCACA
GAGAATTATCGCCACCTGGGATTTAATAAGGCCACAAATATTAATACGCTATTAGAAAGC
ATGAAG---ATTCAACAAAACAGCTCAGAAGAAGTGTGGACAAACTATGTATTACAGGTC
TTAATTAAATTCAATGTGAACCTTGTGCTGGTACAAGGAAATGTGTCTGAACACTTAATT
GAGAGGTGCATACACAGTAAGCGGTTGGTAATTGGGTCAGTGAATAGCACTGTGATGCAG
GCTTTTGCAGAAGCTTCAGGAGCAGTACAGGTGACCTATATTACACAAGTAAATGAAAAC
TGTGTGGGCAATGGGATCTATGTGGCCTTTTGGAGAAGTATTCCCTCGGATGTCATAGAT
AGGATCAACGTAATCACAATTGTGATAAAAACGGAAGGAATTAATTTGGTTACAGTAGTG
CTCACCAGCCCAGTCACTGCACAGATGCAAACCAAAGAAGATAGGTTCTGGACTTGTGCC
TATCGTCTGTATCATGCTCTAAGAGAGCAAAAGGTCTTCCTTGGAGGTGGTGCAGTTGAA
TTTTTGTGTCTTAGCCATCTTCAAATTCTTGCAGGGCAATCCCTGAGTAAAAGAAACCAT
GTCTGTTCAGGATGGCTTCATAATACTTCCTCTTGGCTGGCCTCATCTCTGGCGCTATAC
AGACCAACTGTGCTTAACTGCCTAGCAAATGGATGGCACAGATACCTTTCAACTCTCATG
TATAACACTGCCTGTTGCTCATCAGAATTTGAAGCCAGCACATTCATTCAGCAACATCTA
CAAAATGCCAGAGACTCTGGCTCTCCTTCGTCTTACATCTTGAATGAATATAGTAAACTA
AATAGTGGAATTTTTAATCCAAGCATTTCAAATAAACTGGAACAGATTCCAAGCATTTAT
GACATTATTATACCGAAGATTGAGGCATGGCGCCGAGCTTTGGATTTAGTACTGTTAGTA
CTTCAGACAGACAGTGAAATTATTACTGGACTTGGACATACACAGTTAAATTCACATGAA
ACAGAGGGTTTTTTATTTTTG
>Guinea_Pig|ENSCPOG00000005539|ENSCPOT00000005598
---------ACCGTGATGGCCTGCAGGATCATAAACAAAAGAAGGCATGTGGGACTTCAA
CAGCTTTCTTCATTTGCAGAAACAGGCAGAGCATTCTTAGGTCCAGTAAAATCATCAAAA
TTTATTACTGATGAAGGATGTCACAAAAGTGTATTGGTCAGTTCAACAGTAAGGCTTCTT
GAAAGTTTAGATACGACCAGTGCTGTGGGCCAGCTTCTCAATGAAGCAGTTCAAGCACAG
AATGACACATACAGAACTGGAGCCACCACTCTTTTATTTCTTGCTGGTGCGTGGAGCAGA
GCTGTTGAAGAATGTCTCCATCTGGGTGTCCCCATTCCTATCATAGTGTCAGTCATGTCG
GAAGGCTTGAACTCTTGTAGTGAGGAGGTAGTTTCCCTTCAGGTACCGGTCCACAATATA
TTTGAC---CATATGGACAGCACAGAGGCAGTTTCTGGACTCGAAACAGTTAGTGGCAGT
TCTTTGCCA------CAAGACCTTTCAGAGGCTATTTCAGTACCGGAAAAACAGGATCTC
AAAGATGAT---GTACCTCAGTTAGCC---ACTTACAGTCTTTCTGAGAAACCTGGTAAA
TCACCTAAA------TTCTTCAAACCTCAGGCT------------ACAGTTGAAGCAGGT
AAAAACACATCACAA---------ACTCTGAAAAAT---CTGCATACAGATACCTGCTTC
AGAAAATCAGTACTCATCCACAGTAGGCATTTTAAAAGGACAGATAATAATCAAGGG---
ATATGCACACCAAATAGATTTCTGGAACAGTGTGGTGCTGCTACTTTCCAAACTTACGGA
TGTCGTGATTTGGTTGAGTTGGCAGTGGGCTTGAGTCACGGAGACGGGAGCAGCATGCAA
CTCGTAGAAGCAGCAGTACGGCTGCAGTATCAGAATGCGTGTATGCAACCAGGCAGCCGT
GCAGCGCCATTTATGTTTGACATTTCAAGACTCTTCACTTTCTGTCTACCAGGCTTACCT
GAAACCTTTTCTTGTGTTTGTCCGGGATATATCACTCTAGTATCAATATCTAGTGCTGCT
ATGATCCAGGAATTGCAAAATCGGCCTATCCGGGTAGTTCTCATTGAGGGTGACCTCACA
GAGAGTTATCGCCACCTGGGATTTAATAAGTCTACACATATTAAAACGGTGCTAGATGGC
GTCAAG---CTTCAAGAAGACAGCTCAGAAGAACTGTGGGCAAATCATGTCCTACAGCTA
TTAATCAAGTTCAGTGTGAATCTCATCTTGGTAGAAGGAAATGTATCTGAACACCTAATT
GAAAAGTGCAGGCACAGAAACCAGCTGATCATTGGGTCAGTGAATGGCCGTGTGATGCAG
ACTTTTGCAGAGGCTACAGGAGCAGTGCAGGTGGCCTATATCACACAAGTGAATGAAGAC
TGTGTGGGCAGTGGGGTATCTGTGACCTTCTGGAGAAAC---CCCTTGGATGATTTAGAT
AGAAGCAACAGAATGGCAATCTTATTAAAAACAGAAGGAATTAGTATGATTACAGCAGTG
CTCACTAGCCCAGTCAGGGCGCAGATGCAAACCAAAGAAGACAGGTTCTGGACCTGTGCA
TATCGTGTACATCATGCTCTAAAAGAGGAGAAGGTCTTCCTTGGAGGCAGCGCAGTTGAA
TTTTTGTGTCTTAGCCATCTCCACATTCTTGCTGAGCAGCCTCTACAAAAAGGAGATCAC
GCCTGTTTGGGGCGGCTTCATGACACTTCCTCTTGGCTTGCCTCATCTCTGGCAAGTTAC
AGACCAACTGTGCTTAAGTGCCTGGCAGATGGATGGCACAGATACCTCTCAGCTCTTCTA
TGTAACACCGCCACTTACTCATCAGAATTGGAAGCCAGCACATTCGTTCAGCATCATGTA
CAAAATGCGGTAGACTCTGGCTGCCCATCAGCTTATATCTTGAAAGAATACAATAAACTA
AATAGTGGAATTTTTAACTTGGGCATTTCAAATAAACCAGAGCAAATTCCAAGAGTTTAT
GATGTTGTCACACCAAAGATCGAGGCATGGCGCCGAGCACTGGATTTAGTACTCTTAGTG
CTGCAAACAGACACTGAAATTATTACTGGGCTTGGACATACACAGATAAATTCACAGAAA
TTAGAGGGTTGCTTGTTTTTG
>Chimp|ENSPTRG00000016420|ENSPTRT00000030529
---------ATGGTGATGGCTTGCAGAGTCGTAAACAAAAGAAGACACATGGGACTTCAA
CAACTTTCATCATTCGCGGAAACAGGAAGAACTTTCCTAGGCCCACTAAAATCATCCAAA
TTTATTATAGATGAAGAATGTCATGAAAGTGTATTAATCAGTTCAACAGTAAGGCTTCTT
GAAAGTTTGGATTTAACCAGTGCAGTGGGACAACTTCTCAATGAAGCAGTTCAAGCACAA
AATAACACATATAGAACTGGAATCAGTACTCTTTTGTTTCTTGTTGGTGCTTGGAGCAGT
GCAGTTGAAGAATGTCTTCATCTTGGTGTCCCCATTTCCATAATAGTGTCAGTAATGTCA
GAAGGCTTAAACTTTTGTAGTGAAGAGGTAGTTTCTCTTCATGTACCTGTTCACAATATA
TTTGAC---TGTATGGACAGCACAAAAACATTTTCTCAACTTGAAACATTTAGTGTAAGT
TTGTGTCCTTTTCTACAGGTCCCTTCAGATACTGATTTGATAGAGGAAGAGCATGCTCTC
AAAGATGTTGCCTCTCAAACACTGACC---ATTTCCAACCTTTCTGGGAGACCTCTTAAA
TCATCTGAA------TTATTTAAACCTCAGACA------------AAGGTTGAAGCAGAT
AAGAACACATCACGA---------ACTCTGAAAAACAGCCTGCTTGCAGATACCTGCTGC
AGACAGTCAATACTAATCCACAGTAGGCATTTTAATAGGACAGATAATACTGAAGAG---
GTAAGCAAACCAGATGGATTTCAAGAA---CATGTTACAGCTACTCACAAAACTTACAGA
TGTAATGATTTGGTAGAGTTGGCAGTAGGCTTGAGTCATGGAGATCATAGCAGCATGAAG
TTAGTAGAAGAAGCAGTACAGCTGCAATATCAGAATGCTTGTGTGCAACAAGGCAACTGT
ACAAAACCATTTATGTTTGACATTTCAAGAATTTTCACTTGCTGTCTACCAGGCTTACCT
GAAACTTCTTCTTGTGTTTGTCCAGGATATATCACTGTTGTGTCAGTATCTAATAATCCT
GTGATCAAGGAATTGCAGAATCAGCCTGTCCGAATAGTTCTCATTGAGGGTGACCTCACA
GAGAATTACCGCCACCTGGGATTTAATAAGTCTGCAAATATTAAAACAGTATTAGATAGC
ATGCAG---CTTCAAGAAGACAGCTCAGAAGAACTGTGGGCAAATCACGTATTACAGGTA
TTAATCCAGTTCAAGGTGAACCTTGTCCTGGTACAAGGAAATGTGTCTGAACGCTTAATT
GAAAAATGTATAAACAGTAAGCGGTTGGTAATCGGCTCAGTGAATGGCAGTGTGATGCAG
GCTTTTGCAGAGGCTGCAGGAGCAGTACAGGTGGCGTACATTACACAAGTGAATGAAGAT
TGTGTGGGCAACGGGGTCTGTGTGACCTTCTGGAGAAGCAGCCCTTTGGATGTTGTAGAT
AGGAACAACAGAATCGCAATCTTATTAAAAACAGAAGGAATTAATTTGGTTACAGCCGTG
CTCACTAACCCGGTTACTGCACAGATGCAAACCAAAGAAGATAGGTTCTGGACATGTGCC
TATCGTTTGTATTATGCTCTAAAAGAGGAAAAGGTCTTCCTTGGAGGTGGTGCAGTTGAA
TTTTTGTGTCTTAGCTGTCTTCAAATTCTTGCAGAGCAATCTCTGAAAAAAGAAAACCAT
GCCTGCTCAGGGTGGCTGCATAATACTTCCTCTTGGCTGGCTTCATCTCTGGCAATATAC
AGACCAACTGTGCTTAAATTCCTGGCAAATGGATGGCAGAAATACCTTTCAACTCTCCTA
TATAACACTGCCAATTACTCATCAGAATTTGAAGCCAGCACATACATTCAACATCATCTG
CAAAATGCCACAGACTCTGGCTTTCCTTCATCTTACATCTTGAATGAATATAGTAAACTA
AATAGTAGAATTTTTAATTCAGACATTTCAAATAAACTGGAGCAGATTCCAAGAGTTTAT
GACGTTGTTACACCAAAGATTGAGGCGTGGCGCCGAGCATTGGATTTAGTACTGTTAGTA
CTTCAGACAGACAGTGAAATAATTACTGGACATGGACACACACAGTTAAATTCACAGGAA
TTAACGGACTTTCTATTTTTG
