# Supplementary material for: Insights into the Evolution of Longevity from the Bowhead Whale Genome
Source: Cell Rep. 2015 Jan 6;10(1):112–22. doi: 10.1016/j.celrep.2014.12.008 (PMC4536333; doi:10.1016/j.celrep.2014.12.008)
Supplement: Supplemental Folder 1. Full List of Transposable Elements Distribution, Full List of Filtered and Unfiltered Gene Duplications, Gene Loss Alignments, Full List of Candidates under Selection, Selective Pressure Variation QC Alignments, and Full List of Bowhead-Specific Mutations, Related to Results [file mmc2.zip › QC Alignments/PosSites_reciprocal_group_3645_Bowhead_modelA.fasta]

>PS_Sites|Bowhead|bmy_13436T0
------------------------------------------------------------
------------------------------------------------------------
---------------------------------------NNN---NNNNNNNNN------
------------------------------------------------------------
------------------------------------------------------------
------------------------------------------------------------
------------------------------------------------------------
------------------------------------------------------------
------------------------------------------------------------
------------------------------------------------------------
------------------------------------------------------------
------------------------------------------------------------
------------------------------------------------------------
------------------------------------------------------------
------------------------------------------------------------
------------------------------------------------------------
---NNN------------------------------------------------------
------------------------------------------------------------
------------------------------------------------------------
---------NNN---NNN------------------------------------------
------------------------------------------NNN---------------
------------------------------------------------------------
------------------------------------------------------------
------------------------------------------------------------
------------------------------------------------------------
------------------------------------------------------------
------------------------------------------------------------
------------------------------------------------------------
---------------NNN---------------------------
>PS_Characters|Bowhead|bmy_13436T0
------------------------------------------------------------
------------------------------------------------------------
---------------------------------------ATG---RTTAACCCC------
------------------------------------------------------------
------------------------------------------------------------
------------------------------------------------------------
------------------------------------------------------------
------------------------------------------------------------
------------------------------------------------------------
------------------------------------------------------------
------------------------------------------------------------
------------------------------------------------------------
------------------------------------------------------------
------------------------------------------------------------
------------------------------------------------------------
------------------------------------------------------------
---TAC------------------------------------------------------
------------------------------------------------------------
------------------------------------------------------------
---------AGC---AGA------------------------------------------
------------------------------------------GAT---------------
------------------------------------------------------------
------------------------------------------------------------
------------------------------------------------------------
------------------------------------------------------------
------------------------------------------------------------
------------------------------------------------------------
------------------------------------------------------------
---------------CAC---------------------------
>Bowhead|bmy_13436T0
------------------------------------------------------------
------------------------------------------------------------
---------------------------------------ATGTCTRTTAACCCCAAACTC
------------CAGGTAAATGAAGACTCCAGTGACAGCACTGAATCAGAGGAGGGCCTG
GGCCTTGATGATCAGCAATACATTCATAGACCAGCTGGTGGCCTTTCTAGGAGTGGAGGA
AAAGAAGGAGATGATAAAGATGATGATGAAGACGAGAGTGGAGATGACACCTTGGCTGAT
GATGACAATGGCCCAGRACCTGAAGAGAGG------CAA---GGAGGGAACTCCAGACTC
RGAAGTGATGAGGACTCCTCTGACACCACACAATCCATGGAGGAGAGTGTCCCACAGGGG
GAAGACAGCGCCCAAGATACCACCAGTGAG------------------AGCAGGGACTTC
GGCAGTGAGGAC------------GAGGGGCCCAGCAGGCCTGAGGGAGGCGACTCCACT
CCAGACAGCGAGAGTGAAGAGCACTGGGTGGGAGGCGACAGTGAGGGGGTT---------
---AGTAGCCACGGGGATGGCTCTGAGTTTGACGATGAAGGAATGCAGAGCGATGACCCG
GACACCTTCAGGAGTGAGAGAAGCAATTCCAGAATAAGCAGTGCCAGCATCAAGTCAAAA
GATTCGAAAGGGAACAAAAAGGAGCAA---GCAAGCACTCAGGATTCTGGTGAAAGCCCA
TCAGTGGGGTATCCCAGTAGGAAATTCTTCAGAACGTCTCGCATCTCCGAG------GAA
GATGGCAGAGGTGAGCTTGATGATAGCAACACAATGGAAGAAAGCAAGAGTGACTCCACA
GAATACCCCGACTCCAAAGAGGCT------GGTCTCAGCCAATCCAGGGAACACAGCAAG
AGTGAATCTCAACAGGAGAGCGAGGAGAATCAGTCCCCAGAA------GACAGTCCGAAT
GTCCAAGACCCCAGCAGTGAGTCTAGTCAAGAGGTTGACCTGCCTTCTCAAGAA------
---------AGCAGTAGAGAATCTCAGGAAGAGGTA---GTGAGTGAGTCCAGGGGTGAC
AACCCCAAT---AACGTTACCAGT---------CACTCAAAAGATCAGGAAGCT---AGT
GACTCCAGTGAAGAGGACAGCTTGGATAAACCCTCCAATTCAGAGAGCAAATCCAGAGAG
GAGCAAACTGACAGCGAATCCAGTGAGAGCACGAGATCCTCGGAGGAAAGCCCGGAGTCC
ACTGAAGAGGAGAACAGTTCCAGCCAGGAGGGCCCCTGGTCTCCCAGCRCCTCAACAGAG
AGCCAG------------------AGCCAGGAAAGCCAG---------------------
---GACAGCCCGTCTGAGGAA------GAGCAGGGCAGCGATTCT------CAGGACAGC
AGCAAATCAAAAGARGAGAGCAGCTCAACCGAGAGCACATCAAGCAGCGAGGAAGAM---
ATCCAGTCCAAAAACACTGAGATGGAAAGCAGAAGATTAACAGTCGATGCTTATCACAAC
AAACCCATCGGGGATCACGATGACAATGACTGCCAAGACGGCTAT
>Horse|ENSECAG00000004158|ENSECAT00000004345
------------------------ATGTTCCTTTGGGGGTTCTCCTGTGCTCTCCCA---
GTAACCAGGTATCAAAATACTGAATCCAAGAGCTCTGAAGAGTGGAAGGGTCATTTGGCT
CAGACACCAACACCAGCT------TTGGAGAGCAGTGAGTCATCAGAAGAAAGTAAAGTT
AGCTCAGAGGAACAGGCAAATGAAGTCCCCAGTGACAGTGCCGAATCAGAGGAGGGCCTT
CAT------GACGGTCAATATGTGTATAGACCAGCTAGTGGCCTCTCTTGGAGCGGAGGG
AAGGATGTAGATGATAAAGATGATGATGAAGATGACAGTGGAGATGACACCTTTGGTGAT
GATGACAATGGCCCAGGACCTGAAGAGACA------CAA---AGAGGACATTCTAGACTC
AGAAGTGAGGAGGACTCAGCTGACAACACACAATCCAGGGAAGATAGTGCCCTGCGAGGG
GAAGACAGTACCCAAGATATCACCAGTGAG------------------AGCAGAGACTTT
GACAATGAGGAT------------GAGGTGCACAGCAGGCTTGAGGGAGGTCACTCGACT
CAAGAGAGTGAGAGTGAGGAGTACTGGGTGGGAGGTGGCAGTGAGGGGGAT---------
---AGTAGCCATGGGGATGGCTCTGAGTTTGATGATGAAGGAATGCAGAGTGATGATCCA
GACACCTTCAGGAGTGAGAGAAGCAACTCTAGAATGAACAATGCCAGTGTCAAGTCAAAA
GAATCAAAAGAGAACAAAGACAAGCAA---ACAAGCACTCAGGATTCAGGTGAGAGCCAA
TTAGTGGAGTATCCCAGTAGGAAATTTTTCAGAAAGTCCCGCATTTCTGAA------GAA
GATGACAGAGGTGAGCTTGATGATAACTACACAATGGAAGAAGTCAAGAGTGACTCCACA
GAAAACACTGACTCCAAAGAAGCT------GGCCTCAGACAATCCAGAGAAAACAGCAAG
AATGAATCTCAAGAAGACAGTGGCGAGAATCAGTCCCAGGAA------GACAATGAAAAT
GTCCAAGACCCCAGCAATGAGTCTATTCAAGAGGATGACCCGCCATCTCAAGAA------
---------AACAGTAGTGAATCTCAGGAAGAGATA---GTGAGTGAGTCCAGGGGTGAC
AACCCAGAT---AATACCACCAGT---------CACTCAGAAGAAGATCAGGAAGATAGT
GACTCCAGTGAAGAGGACAGCTTGAATAAACCCTCCAATTCAGAAAGCAAATCCAGAGAG
GAGCAAGCCGACAGTGAGTCCAATGAGAGCCTCAAATACTCGGAGGAAAGCCCAGAGTCC
AGCGAGGAGAAGAACAGTTCTAGCCAGGAGGGCCTCCAGTCTCACAGTGCCTCCACAGAG
AGCCAG------------------AGCGAGGAAAGCCAGTCGGAGCAG------------
---AACAGCCAGTCTGAGGAG------GAGGATGGCAGTGATTCT------CAGGAC---
------------------------------------------------------------
------------------------------------------------------------
---------------------------------------------
>Microbat|ENSMLUG00000005713|ENSMLUT00000005719
ATGAAGACCAGCATTCTGCTT---ATGTTCCTTTCCACAAGTCTCAGTTTTCTTCCTCAT
GTAGCCAGGTATCAACATACTGAATCTGAGAGCTCTGAAGAATGGAAGGGTCATTTGGCT
CAGACACCAACACCACCA------TTGGAGAGTAGTGAGTCATCAGAAGAAAGTAAAGTT
AGCTCAGAGGAGCAGGTAAATGAAGACCCCAGTGACAGTGCCGAATCAGAGGAAGGCCTG
AGCCTTGCTGATCATCCATATGCTCATAGGCCAGCAGGTGGCTTCTCTAGGAATGGAGGC
AAAGAAGGAGATGATAGAGATGATGATGAAGATGACAGTGGAGATGACACCTTTGGTGAT
GATGACAATGGCCCAGGACCTGAAGAGACA------CAA---GGAGGAAACTCTAGACTC
AGTAGTAATGAAGACTCAGCAGATGCCACAGAGTCCAGGGAAGATAGTGCCTCTCATGGG
GAAGACAGTGGCCAAGATACCACCAGTGAG------------------AGCAGGGACCTT
GAC---------------------------------------------------------
AAGGAGAGTGAGAGTAAGGAGCGCTGGGTGGGAGGTGGCAGTGAGGGAGAC---------
---AGCAGCCATGGGGATGGCTCTGAGTTTGATGATGAAGGAATGCAGAGCGATGATCCA
GATACCATCAGGAGTGAGAGAAGCCACTCCAGAATGAACAGCGCCAGTGTCAAATCAAAA
GAATCAAGAGGAAATAGTGATGGGCAA---GCCAACACTCAGGATTCAGGGGAGAGCCAA
TCAGTGGAGAATCCCGGTAGGAAATTTTTCAGAAAGTCCCGCATTTCTGTG------GAA
GATGACACAGGT------GATCGTGGCAATAGCCAAGAAGAAGTCAAAAGTGACTCCACA
GAAAAC------ACCAAAGAAGCC------GGCCTCAGCCAATCCAGGGAAAACAGCAAG
AGTGAATCTCAAGAAGATAGTGAGGAGAATCAGGTCCAGGCA------GACAGTCAAAAT
GAACAAGACCCCAGTAGTGAATCTAGTCAAGAGGTTGACCTGCCATCTCAAGAA------
---------ACCAGTAGTGAATCTCAGGAAGAAGTA---TTGAGTAAGTCCAGGGGTGAC
AACCCAGAT---AATACCTCCACT---------CACTCG---GAAGATCAGGACTCCAGT
GACTCCAGTGAAGAGGACAGCCTGAGCACACCCTCCAGTTCAGAAAGCACATCCAGAGAG
GAGCAAGCTGATAGTGAATCCAATGAGAGCCTCAAATTCTCAGAGGAAAGCCCAGAGTCC
CCTGAGGAT---AACAGCTCTAGCCAGGAGGGCCTCCAGTCTCACAGTGCCTCCACCGAG
AGCCAG------------------AGCCAGGAGAGCCAGAGC---CCG------------
---GAGAGCCAGTCTGAGGAA------GATGATGGCAGTGATTCT------CAGGACAGC
AGCAAATCGCAAGAAGATAGCAACTCCACCGAGAGCAATTCAAGCAGTGAGGAAGCT---
GGCCAGTCCAAAAACACGGAGATAGAAAGCAGAAAACTAACAGTTGATGCTTATCACAAC
AAACCCGTTGGGGATCAGGACGACAACGACTGCCAAGACGGCTAT
>Gibbon|ENSNLEG00000009581|ENSNLET00000012233
ATGAAGATCAGCATCCTGCTC---ATGTTCCTTTGGGGATTATCCTGTGCTCTCCCA---
GTAGCCAGGTATCAAAATAATGAATCTGAGAGTTCTGAAGAATGGAAGGGTCATTTGGCT
CAGGCACCAACACCACCC------TTGGAGAGCAGTGAGTCATCAGAAGGAAGTAAAGTT
AGCTCAGAGGAACAGGCAAATGAAGACCCCAGTGACAGCACTGAGTCAGAGGAGGGCCTG
GGCTCTGATGATCATCAATACATTTATAAGCCAGCTGGTGGCTTCTCCAGGAGCACAGGA
AAAGAAGGAGACGATAAAGATGATGATGAAGATGACAGTGGAGATGACACCTTTGGCGAC
GACGACAGTGGCCCAGGGCCTAAAGACAGA------CAAGAAGGAGGAAACTCCAGACTG
GGAAGTGATGAGTACTCTGATGACACCATACAATCCAGTGAAGATGGTGCCCCACAAGGG
CAAGACAGTGCCCAAGATATAACCAGTGAG------------------AGCAGGGAACTT
GACAATGAGGAC------------CAGGTGGACAGCAGGCCTGAGGGAGGTGACCCCACT
CAAGAGAGTGAGAGTGAAGAGCACTGGGTGGGAGGTGGCAGTGATGGGGAG---------
---AGCAGCCATGGAGACGGCTTCGAGTTGGACGATGAGGGAATGCAGAGTGATGACCCA
GACAGCATCAGGAGAGAAAGGGAAAACTCCAGAATGAACAATGCAGGCATGAAATCAAAA
GAATCTGGAGAAAACAGT---GAGCAA---GCAAACACTCAAGATTCAGGTGAAAGCCAA
TTGCTGGAGCATCCCAGTAGGAAAATTTTTAGGAAGTCTCACATCTCAGAG------GAA
GATGACAGAGGCGAGCTTGATGACAACAACACAATGGAAGAAGTCAAGAGTGACTCTACA
GAAAACAGCAACTCCAGAGACACT------GGCCTCAGCCAACCCAGGAGAGACGGCAAA
GGTGACTCTCAAGAAGACAGCAAGGAGAATCTGTCCCAGGAA------GAGAGCCAAAAT
GTAGATGGTCCCAGCAGTGAGTCCAGCCAAGAGGTCAACCTGTCGTCTCAAGAG------
---------AACAGCAGTGAGTCTCAGGAAGAGGTG---GTGAGTGAGTCCAGGGGAGAT
AACCCCGAC---CCCCCAACTAGT---------CAT---GTAGAAGACCAGGAAGACAGT
GACTCCAGCGAGGAGGACAGCTCGCACACACTCTCGCACTCAAAAAGTGAATCCAGAGAG
GAGCAAGCAGACAGCGAATCCAGTGAGAGCCTCAGCTCCTCGGAGGAAAGCCCGGAGTCC
CCCGAGGATGAGAACAGCTCTAGCCAGGAGGGCCTCCAGTCTCACAGCACCTCAGCAGAG
AGTCAG------------------AGCGAGGAAAGCCATTCTGAG---------------
------------------GAA------GACGAC---AGTGACTCT------CAAGACAGC
AGCAGATCCAAAGAAGACAGTAACTCCACGGAGAGCAAATCAAGCAGTGAGGAAGAC---
GGCCAGTTGAAAAACATTGAGATAGAGAGCCGGAAATTAACAGTTGATGTCTATCACAAC
AAACCCATTGGGGAACAAGATGACAATGACTGCCAAGACGGCTAT
>Cow|ENSBTAG00000019132|ENSBTAT00000025468
ATGAAGACCACCATCCTGCTT---ATGTTCCTGTGGGGACTTTCCTGTGCTCTGCCA---
GTAGCCAGGTATCAAAATACTGAATCCAAGAGCTCTGAAGAATGGAAGGGTCATTTGGCT
CAGACACCAACACCACCT------TTGGAGAGCAGTGAGTCATCAGAAGAAAGTAAACTT
AGCTCAGAGGAACAGGCAAATGAAGACCCCAGTGACAGCACAGAATCCGAGGAGGTCCTG
GGCCTTGATGATCAGCAACATGTTCATAGACCAGCTGGCGGCCTCTCTCGGAGGGGAGGA
AGCGAAGGTGATAATAAAGACGATGATGAAGACGAGAGCGGAGATGACACCTTTGGGGAT
GATGATGGTGGCCCAGGACCCGAAGAGAGA------CGATCAGGAGGGGACTCCAGGCTT
GGAAGCGACGAAGACTCGGCTGACACCACACGATCCAGGGAAGACAGCACCCCACAAGGG
GATGAGGGGGCCCGTGATACCACCAGCGAG------------------AGCAGGGACCTT
GACCGTGAGGAT------------GAGGGGAACAGCAGGCCCGAGGGCGGTGACTCCACT
CCAGACAGCGACAGTGAGGAGCACTGGGTGGGAGGCGGCAGTGAGGGGGAC---------
---AGCAGCCACGGGGATGGCTCTGAGTTCGACGATGAAGGGATGCAGAGCGATGACCCG
GGCGCCTACAGGAGCGAGAGGGGCAACTCCCGAATAAGCGATGCCGGCCTCAAGTCAAGA
GAATCGAAAGGGGACGATGAGGAGCAG---GCAAGCACCCAGGATTCCCATGAGAGCCCA
GCAGCCGCGTATCCCCGCAGGAAATTCTTCCGGAAGTCTCGTCTTCCTGAG------GAA
GATGGCAGAGGGGAGCTTGACGATAGCCGCACGATAGAAGTC---ATGAGTGACTCCACC
GAAAACCCCGACTCCAAAGAAGCC------GGCCTTGGCCAATCCAGGGAACACAGCAAG
AGTGAATCTCGACAAGAGAGTGAGGAGAACCGGTCCCCGGAA------GACAGTCAGGAT
GTCCAAGACCCCAGCAGCGAGTCTAGTCAAGAGGTCGACCTGCCTTCTCAAGAA------
---------AACAGTAGCGAATCTCAGGAAGAGGCG---CTCCATGAGTCCAGGGGTGAC
AACCCCGAC---AACGCCACCAGT---------CACTCCAGAGAACATCAGGCGGATAGT
GAGTCCAGTGAGGAGGACGTGTTGGATAAGCCCTCCGATTCAGAGAGCACATCCACAGAG
GAACAGGCTGACAGCGAATCCCATGAGAGCCTCAGGTCCTCGGAGGAGAGCCCAGAGTCC
ACTGAAGAGCAGAACAGTTCTAGCCAGGAGGGC---------------GCCCAGACCCAG
AGCCGG------------------AGCCAGGAGAGCCTG---------------------
------------TCTGAGGAG------GACGATGGTAGCGATTCC------CAAGACAGC
AGCAGATCGAAAGAGGACAGCAACTCGACCGAGAGCGTGTCAAGCAGTGAGGAAGAG---
GCCCAAACTAAAAACACTGAAGTAGAAAGCAGAAAATTAACAGTCGATGCGTACCACAAC
AAACCCATCGGAGATCAGGATGACAATGATTGCCAAGATGGCTAT
>Mouse|ENSMUSG00000029307|ENSMUST00000066708
ATGAAGACTGTCATTCTCCTT---GTGTTCCTTTGGGGGCTGTCCTGTGCTCTCCCA---
GTTGCCAGATACCACAATACTGAATCTGAAAGCTCTGAAGAGAGGACGGGTGATTTGGCT
GGGTCACCACCACCACCCACG---------AACAGTGAGTCATCAGAAGAAAGTCAAGCT
AGCCCAGAGGGACAGGCAAATAGTGACCACACGGACAGCAGTGAATCTGGAGAGGAGCTG
GGCTACGACAGAGGCCAGTAC------AGACCGGCTGGTGGACTCTCTAAGAGTACGGGG
ACC---GGCGCCGATAAGGAGGATGATGAAGACGACAGTGGAGATGATACCTTTGGCGAT
GAGGACAATGATCTAGGGCCCGAAGAAGGA------CAGTGGGGAGGACCCTCCAAACTG
GACAGTGATGAGGACTCCACAGACACCACACAGTCCAGTGAAGACAGCACCTCTCAA---
GAAAACAGTGCCCAAGATACCCCCAGCGAC------------------AGCAAAGACCAC
GACAGTGAGGAT------------GAGGCAGACAGCCGGCCTGAGGCAGGCGACTCCACT
CAGGACAGTGAGAGTGAGGAACAGCGGGTGGGAGGTGGCAGCGAGGGGGAG---------
---AGTAGCCACGGGGACGGTTCTGAGTTCGATGATGAAGGGATGCAGAGCGACGACCCC
GAGAGTACCAGGAGCGATCGAGGCCACGCCAGAATGAGCAGCGCTGGTATCAGGTCGGAA
GAATCTAAAGGGGACCAC---GAGCCC---ACGAGCACTCAGGATTCAGATGACAGCCAG
TCTGTGGAATTTTCAAGCAGGAAGTCCTTCAGAAGGTCCCACGTCTCTGAG------GAA
GACTACAGAGGTGAGCTTACTGACAGCAACAGCAGGGAA------------------ACC
CAGAGC---GACTCCACGGAGGAT------------ACGGCCTCCAAGGAGGAAAGCAGG
AGCGAGTCTCAGGAGGACACAGCCGAGAGCCAGTCCCAGGAA------GATAGCCCAGAG
GGGCAAGACCCCAGCAGTGAGTCCAGCGAAGAGGCTGGTGAGCCATCCCAGGAA------
---------AGCAGCAGCGAATCTCAGGAAGGGGTG---ACCAGCGAGTCCAGGGGTGAC
AACCCAGAT---AACACA---------------AGTCAGGCAGGAGACCAAGAAGACAGT
GAGTCCAGTGAGGAGGACAGCCTGAACACATTCTCCAGCTCAGAAAGCCAGTCCACCGAG
GAGCAAGCTGACAGCGAGTCCAACGAGAGCCTCAGCCTCTCCGAGGAGAGTCAGGAGTCG
GCCCAGGATGGTGACAGCTCCAGCCAGGAAGGCCTGCAGTCCCAGAGCGCATCCACTGAG
AGCAGG------------------AGCCAGGAGAGCCAGTCTGAGCAG------------
---GACAGCCGTTCTGAGGAA------GAC------AGTGACTCT------CAGGACAGT
AGCCGATCCAAAGAAGAGAGCAACTCCACAGGGAGCGCTTCCAGCAGCGAGGAGGAC---
ATCCGTCCCAAGAACATGGAAGCTGACAGTAGGAAACTAATAGTTGATGCTTACCACAAC
AAACCCATCGGGGACCAAGATGACAATGACTGTCAGGACGGCTAC
>Platypus|ENSOANG00000013628|ENSOANT00000021500
ATGAAGACTGCCTTCCTCCTGTTCATCTGCCTTTGGAGTCTGTCTTGGGCTCTCCCC---
GTAGCAAGGTATCAAAATACCGAATCTGAGAGCTCTGAAGAGTGGAAGGGTCATTTACAA
CGGGTACGAGATCGAACT------ACGGAAAGCAGTGAGTCATCAGAGGAAAGTAAAGAT
AGCTCAGAGGAACAGGTCAGTGAAGATAACAGTGACAGCACTGAATCAGAAGAGGACTTG
---------------CATCGGCTGTATAAACCAGCCATGGGTCCCACTAAAAGCATTATG
AAGGAAGCAGATGGCAAGGATGATGATGAAGATGACAGCGGCGATGACACTTTTGGAGAT
GAGGAGAATGGCCAAGCGTCCATCCAGAGA------CAGGAG------------------
---------GAAGAGAGCCCATTCGTTGGGGCTGGGGATGACAACACTGTAGGAGACGAC
TCAGAAGATTATGCTGACACCCAGAGGGATTACAGCAGCCAG------------AATCTT
GACGAAGGGGAAGATGTCAGCCACGCCGCTGATAGT------------------------
GGAGCCAGTGACGGTGATGGACAAAGCCGAGAAAATGGTGAAGAGCATGAC---------
---AGT---------GACAGTCAAGAATTTGACGATGATGAAATGCAGGGGGATGACCCT
GATTCCTTTGGGAGTGACAACAGCAATTCCAGCATGAGCAGCGACAGTCTCAACTCCAAG
GAGAGCAGTCAAGAAAACAGTGAGCAA---GGGAGCCGGCAGGATTCGAACGATAGCCAA
TCCGTGGGGCAGTCCAGCAGGAAATGGCTCAAAAAAGCAGGGATATCAGAGGAGGAGGAA
GATGACAGCGGGGAACAGAATGACAGCAACTCCATGGAAGAAAGGGACAGTCACTCCACT
GAAGACAGCAGCTCCAGAGAAGCCAGCCCT------GGACAATCTGAGGAAAACAGCAAA
AGCAAATCCCACGAGGACTCTGGG---AGTCGCTCTCGGGAAGGGGCGGACAGCAGAGGC
TCCCGGGACCTCAGCAGC---TCAAAGGATCACAGCAAAGGATCGAGTCAAGAAACTGTC
CTAAAGCAAAAGAGCAGCAAATCCCACGAAGACTCT---GAGGTCACATCTCGGGGTGAC
AACCCTGAACCAAAT---------------------GAGGACGGCGATGAGGTGGACAGT
GACTCTAGTCAGGAGAGCAGTTTGAGCAAGTCCTCCCAATCAGAAAGTGAATCGAGAGAG
AGCCAAGAGCACAGCAAATCTAGCGAGAGCAGCAGGCAGTCAGAGGAAAGCAGAGAGTCA
TCTGAGGAAAAGAGCAGTTCTAGTCACGAAGGTCTCCTTTCTCATAGTAGAAGCTCT---
------------TCTAAAGAGGACAGTGCAGAGAGCAGTTCCGAACAGGTAGGCACCAAA
GAG---AGCGACTCTGAAGAA------AGT---------GAGTCC------CAGGAGAAC
AGTACATCCAAGAGAGACAGCAAATCCACTGAGAGTCAATCCAGCAGCGAAGAGGATGCC
AGTCTGTCGAAGAGCATTGAACTAGAAAGCAGAAAGTTAATGCTTGATGCTTATCATAAC
AAACCCATTGGAGATCATGATGATAATGATTGCCAAGATGGTTAC
>Macaque|ENSMMUG00000011114|ENSMMUT00000015531
ATGAAGATCAGCATCCTGCTC---ACGTTCCTTTGGGGATTATCCTGCGCTCTCCCA---
GTAACCAGGTATCAAAATAATGAATCTGAGAGTTCTGAAGAATGGAAGGGTCATTTGACT
CAGGCACCAACACCTCCC------TTGGAGAGTAGTGAGTCATCGAAAGGAAGTAAAGTT
AACCCAGAGGAACACGCAAATGAAGACCCCAGTGACAGCACTGAGTCAGAGGAGGGCCTG
GGATCTGATGATGATCAATACATTTATAGGCCAGCTGGTGGCTTCTCCAGGAGCACAGGA
AAAGAAGGAGATGATAAAGATGACGATGAAGATGACAGTGGAGATGATACCTTTGGCGAT
AATGACAGTGGTCCAGGGCCCAAAGACAGA------CAAGAAGGAGGAAACTCCAGACTG
GGAAGTGATGAGGACTCTGATGACACCATACAATCCAGTGAAGAGGGTGCCCCACAAGGG
CAAGACAGTGCCCAGGATATCACCAGTGAG------------------AGCAGGGAACTT
GACAATGAGGAC------------CAGGTGGACAGCAGGCCT------------------
---GAGAGTGACAGTGAAGAGCACTGGGTGGGAGGTGTCAGCGATGGGGAG---------
---AGCAGCCATGGAGACGGCTCTGAGTTTGACGATGAGGGAATGCAGAGTGATGACCCA
GACAGCATCAGAAGTGAAAGGGGAAACTCCAGGATGAACAGTGCAGGCATGAAATCAAAA
GAATCTGGAGAAAACAGT---GAGCAA---GCAAACACTCAAGATTCAGGTGACAGCCAA
TTGCTGGAGCATCCCAGTAGGAAAATTTTTAGGAAGTCTCGCATCTCAGAG------GAA
GATGATAGAGGTGAATTTGATGACAACAACACAATGGAAGAAGTCAAGAGTGACTCTACA
GAAAACAGTAACTCCAGAGATGCT------GGCCTCGGCCAACCCAGGAGAGACAGCAAG
GGTGACTCTCAAGAAGACAGCAAGGAGAATATGTCCCAGGAA------GACAGCCAAAAG
GTAGATAGCCCCAGCAGTGAGTCCAGCCAAGAAGGCAACCTGCCATCTCAAGAG------
---------AACAGCAGTGAGTCTCAGCAAGAGGTG---GTGAGTGAGTCCAGAGGAGAC
AACCCGGAC---CCCACAACTAGT---------CAT---GTAGAAGACCAGGAAGACAGT
GACTCCAGCGAGGAGGACAGCTCGCACACACTCTCCCACTCAAAAAGTGAATCCAGAGAG
GAGCAAGCAGACAGCAAATCCAGTGAGAGCCTCAGCTTCTCAGAGGAAAGCCCGGAGTCC
CCCGAGGATGAGAACAGCTCCAGCCAAGAAGGCCTGCAGTCTCATAGCACCTCAACAGAG
AGTCAG------------------AGTGAGGAAAGCCAGTCTGAG---------------
------------------GAA------GACGAC---AGTGACTCT------CAAGACAGC
AGCAGATCCAAAGAAGATAGCAACTCCACGGAGAGCGAATCAAGCAGTGAGGAAGAT---
GGCCAGTTGAAAAACATTGAGATAGAGAGCCGGAAATTAACAGTTGATGCCTATCACAAC
AAACCCATTGGGGAGCAAGATGATAATGACTGCCAAGATGGCTAT
>Rabbit|ENSOCUG00000011753|ENSOCUT00000011752
ATGAAGACCAGCATCCTGTTC---ATGTTCCTTTGGGGCTTAACCTGTGCCCTCCCG---
GTAGCCAGATATGAAAACACTGAAACTGAGAGCTCTGAAGAATGGAAGGATCCCTTGGCT
CCACCACCAACACCACCC------CTGGAAGACAGTGTGTCATCAGAAGAAAGTAAAGTT
AGCTCAGAGGAACAGGTCAGTAAGGACTCCAGAGACACCACTGACTCAGAGGAGGCCCTG
ATCTCTGATGATGGCCAATATCTTTATAGAACAGCTGGTGGCTTCTCCAAGAGT------
------------GATAAAGAAGATGATGAAGATGACAGTGGAGATGACACCTTCGGTGAT
GAAGACAATGGCCCAGGGCCCAAGGAGAGA------CAGGGAGGAGGAAACTCTGAACTA
GGCAGTGAGGAGGATTCTGCTGACAACACACAGTCCAGGGAA------------------
---GACAGTGCCCAGGACACCACCAGTGAC------------------AGCAGGGATCTT
GACCATGAGGGC------------GTGGTCCACAGCAGACCA------------------
---GACAGCGAGAGTGAGGAGCACTGGGTGGGAGGCGGCAGTGACGGGGAG---------
---AGCAGTCACGGCGATGGCTCTGAGTTTGATGATGAAGGAATGCAGAGTGATGATCCG
GACAGCATCATGAGCGAGAGAGTCAAGGCCAGAATAAGCAGTGCTGGAGTCAGATCAAAA
GAATCAAATGGGGACAGC---AGACAA---GCGAGCACTCCAGATGCAGGGCAGAGCCGA
TCAGTGGAGTATCCCCGTCGGAGGTTTTTCTGGAAGTCCCGCATTTCCCAG------GAG
GATGACAGGCATGAGCTTGAGGACAGCAACACACAGGAGGAAGTTGAG---GACTCCACA
GAAAGCCCCGACTCCAGAGATGCT------GGCCTCAGCCGATCCAGG------------
------------GAAGACAGCAGGGAGAGTCAGTCCCAGGAG------GACAGCAACAAT
GAGCAAGACCCCAGCAGTGAGTCCAGTCAGGAGGCTGACCTGCCGTCTCAAGAA------
---------AGCAGTAGTGAGTCTCAGGAAGAGGGG---CTGAGTGAGTCCAGGGGCGAT
AATCCAGAC---GCCACCACCAGC---------AGCACAGAGGAG---------GACAGC
GACTCCAGCCAAGAGGACAACCTGAGCGTCCCCTCCAGCTCAGAAAGCCAATCCAGAGAG
GAGCAAGCCGACAGCGACTCCAACGAGAGCCTGAAATCCTCAGAGGAGAGCCCGGAGACC
ACTGAGGAGGAGAACAGTTCCAGCCAGGAGGGCCTGCAGTCCCAGAGCGAGTCTGCTGAG
AGCCCG------------------AGCGAGGAAAGTCAGTCGGAGCAG------------
---GACAGCCAATCTGATGAA------GGGGCTGGCAGTGACTCT------CAGGAAAAC
AGCAAATCCAAAGAAGACAGCAACTCTACTGAGAGCATGTCGAGCAGTGAGGAAGAC---
GGCCAGGCCAGAGGCATGGACATGGAAAGCAGAAAACTGACAGTTGACACTTACAACAAC
AAGCCCATTGGCGACCAAGATGACAATGACTGCCAAGACGGCTAC
>Marmoset|ENSCJAG00000006215|ENSCJAT00000012051
ATGAAGATCAGCATCCTGCTC---ATGTTCTTTTGGGGATTATCCTGTGCTCTCCCA---
GTGGCCAGGTATCAAAAAAATGAATCTGAGAGTTCTGAGGAATGGAAGGGTCATTTGGAT
CAGGCACCAACACCACCG------CTGGAGAGCAGTGAGTCATCAGAAGGAAGTAAAGTT
AGCTCAGAGGAACAGGCAAATGAAGACCCCAGTGACAGTGCTGAGTCAGAGGAGAGGCTG
GGCTCTGATGATCATCAATACATTTATAGACCAACTGGTGGCTTCTCCAGGAGCACAGGA
---GAAGGATATGATAAAGATGACGATGAAGATGACAGCGGAGATGACACCTTTGGCGAT
GATGACAATGGCCTAGTGCCCAAAGACAGA------CAAGAAGGAGAAAATTCCAAACTG
GGAAGTGATGAGGACTCTGCTGACACCACACAATCCAGCGAAGAGGGCGCCCCACAAGGG
CAAGACAGTGCCCAAGATACCACCAGTGAG------------------AGCAGGGACCTT
GACAATGAGGAC------------CAGGTGGACAGCAGGCCTGAGGGAGGTGACTCCACT
CAGGAGAGTGAGAGTGAAGAGCACTGGGTGGGCGGCGGCAGTGAGGGGGAG---------
---AGCAGCCATGGAGATGGCTCTGAGTTTGACGATGAGGGAATGCAGAGTGATGACCCA
GACAGTATCAGGAGTGAGAGGGGAAACTCCAGAATGAACAGTGCACGCATGAAATCAAAA
GAATCTAGAGAAAACAGT---GGGCAA---GCAAACATTCGAGATTCAGGTGACAGCCAG
TTGGTGGAGCATCCTAGTAAAAAAAATTTTAGGAAGTCTCGCATCTCAGAG------GAA
GACGACAAAGGTGAACTTGATGACAATAACACGATGGAAGAAGTCAGGAGTGACTCTACA
GAAAACAGCAACTCCAGAGAAGCT------GGCCTCAGTCAACCCAGGAGAGACAGCAAG
GGTGACTCTCAAGAAGACAGCAAGGAAAATCCGTCCCAGGAA------GACAGCCAAAAC
CTAGATGGCCCCAGCAGTGAGTCCAGCCAAGAGGCGGACCTTCCATCCCAAGAG------
---------AACAGCAGTGAGTCTCAGGAAGAGGTG---GTGAGTGAGCCCAGGGGAGAT
AACCCTGAC---CCCACAACCAGT---------TAT---GTAGAAGACCAGGAAGACAGT
GACTCCAGCGAAGAGGACAGCTTGCATACACTCTCCCACTCAGAAAGTGAATCCAGAGAG
GAGCAAGCAGACAGCGAATCCAGCGAGAGCCTCAACTCCTCAGAGGAAAGCCCGGAGTCC
CCCGAGGATGAGAACAGCTCCAGCCAGGAGGGCCTCCAATCTCACAGCTCCTCAGCAGAG
AGTCAG------------------AGTGAGGAAAGCCAGTCTGAG---------------
------------------GAA------GATGAC---AGTGACTCT------CAAGACAGC
AGCAGATCTAAAGAAGATAGCAACTCCACGGAGAGCAAATCAAGCAGTGAGGAAGAC---
GGCCAGTTGAAAAACATTGAGATAGAAAGCCGGAAATTAACAGTTGATGCCTATCACAAC
AAACCCATTGGGGACCAAGATGATAATGACTGCCAAGATGGCTAT
>Gorilla|ENSGGOG00000026902|ENSGGOT00000033884
------------------------ATGTTCCTTTGGGGATTATCCTGTGCTCTCCCA---
GTAACCAGGTATCAAAATAATGAATCTGAGGGTTCTGAAGAATGGAAGGGTCATTTGGCT
CAGGCACCAACACCACCC------TTGGAGAGCAGTGAGTCATCAGAAGGAAGTAAAGTT
AGCTCAGAGGAAGAGGCAAATGAAGACTCCAGTGACAGCACTGAGTCGGAGGAGGGCCTG
GGCTCTGATGATCATCAATACATTTATAGGCTAGCTGGTGGCTTCTCCAGGAGCACAGGA
AAAGAAGGAGATGATAAAGATGACGATGAAGATGACAGTGGAGATGACACCTTTGGTGAC
GATGACAGTGGCCCAGGGCCCAAAGACAGA------CAAGAAGGAGGAAACTCCAGACTG
GGAAATGATGAGGACTCTGATGACACCATACAATCCAGTGAAGAGAGTGCCCCACAAGGG
CAAGACAGTGCCCAAGATACCACCAGTGAG------------------AACAAGGAACTT
GACAATGAGGAC------------CGGGTGGACAGCAAGCCTGAGGGAGGTGACTCCACT
CAAGAGAGTGAGAGTGAAGAGCACTGGGTGGGAGGCGGCAGTGATGGGGAG---------
---AGCAGCCATGGAGACGGCTCCAAGTTGGACGATGAGGGAATGCAGAGTGATGACCCA
GACAGCATCAGGAGTGAAAGGGGAAACTCCAGAATGAACAGTGCAGGCATGAAACCAAAA
GAATCTGGAGAAAACAGT---GAGCAA---GCAAACATTCAAGATTCAGGTGACAGCCAA
TTGCTGGAGCATCCCAGTAGGAAAATTTTTAGGAAGTCTCGCATCTCAGAG------GAA
GATGACAGAAGCGAGCTTGATGACAACAACACAATGGAAGAAGTCAAGAGTGACTCTACA
GAAAACAGCAACTCCAGAGACACT------GGCCTCAGCCAACCCATGAGAGACAGCAAG
GGTGACTCTCAAGAAGACAGCAAGGAGAATCTGTCCCAGGAA------GAGAGCCAAAAC
GTAGATGGTCCCAGCAGTGAGTCCAGCCAAGAGGTCAACCTGTCATCTCAAGAG------
---------AACAGCAGTGAGTCTCAGGAAGAGGTG---GTGAGTGAGTCCAGGGGAGAT
AACCCCGAC---CCCACAACTAGT---------TAC---GTAGAAGACCAGGAAGACAGT
GACTCCAGCGAGGAGGACAGCTCGCACACACTCTCCCACTCAAAAAGTGAATCCAGAGAG
GAGCAAGCAGACAGCGAATCCAGTGAGAGCCTCAACTTCTCAGAGGAAAGCCCGGAGTCC
CCCGAGGATGAGAACAGCTCCAGCCAGGAGGGCCTCCAGTCTCACAGCAGCTCAGCGGAG
AGTCAG------------------AGCGAGGAAAGCCATTCTGAG---------------
------------------GAA------GACGAC---AGTGACTCT------CAAGACAGC
AGCAGATCCAAAGAAGATAGCAACTCCACGGAGAGCAAATCAAGCAGTGAGGAAGAT---
GGCCAGTTGAAAAACATTGAGATAGAGAGCCGGAAATTAACAGTTGATGCCTATCACAAC
AAACCCATTGGGGACCAAGATGACAATGACTGCCAAGACGGCTAT
>Rat|ENSRNOG00000002167|ENSRNOT00000061224
ATGAAGACTGTTATCCTCCTT---ACGTTCCTCTGGGGGCTGTCCTGTGCTCTCCCT---
GTCGCCAGATACCAAAATACTGAATCTGAAAGCTCCGAAGAGAGGACGGGCAATTTGGCT
CAGTCACCGCCACCGCCC------------------------------------------
------------ATGGCAAATAGTGACCACACGGACAGCAGTGAGTCTGGAGAGGAGCTG
GGCTCCGACAGAAGCCAGTAT------AGACCGGCTGGTGGTCTCTCTAAGAGTGCCGGG
ATG---GACGCCGATAAGGAGGAGGATGAAGACGACAGTGGAGATGACACCTTTGGAGAC
GAAGACAATGGCCCAGGCCCGGAAGAAAGA------CAGTGGGGAGGACCCTCCAGACTG
GACAGTGACGAGGACTCGGCAGACACCACACAGTCCAGTGAAGACAGCACGTCTCAA---
GAAAACAGTGCCCAAGATACCCCCAGTGAC------------------AGCAAGGACCAC
CACAGT---GAT------------GAGGCAGACAGCCGGCCTGAGGCAGGAGACTCCACT
CAGGACAGTGAGAGTGAGGAATATCGGGTAGGAGGTGGCAGCGAGGGGGAG---------
---AGTAGCCACGGGGACGGCTCTGAGTTCGATGATGAGGGGATGCAGAGCGATGATCCC
GGGAGCACCAGGAGCGATCGAGGCCATACCCGAATGAGCAGCGCTGGTATCAGGTCGGAA
GAATCTAAAGGGGATCAC---GAGCCC---ACGAGCACTCAGGATTCAGATGACAGCCAG
GATGTGGAATTTTCAAGCAGGAAATCCTTCAGAAGGTCCCGGGTCTCTGAG------GAA
GACGACAGAGGCGAGCTCGCTGACAGCAACAGCAGGGAA------------------ACC
CAGAGC---GACTCCACAGAGGAT------------TTCCGCTCCAAGGAGGAAAGCAGG
AGCGAGACTCAAGAGGACACAGCCGAGACCCAGTCCCAGGAA------GATAGCCCAGAG
GGACAAGACCCCAGCAGTGAGTCCAGCGAAGAGGCTGGTGAGCCATCCCAGGAA------
---------AGCAGCAGCGAGTCTCAGGAAGGGGTG---GCCAGTGAGTCCAGGGGTGAC
AACCCAGAT---AACACA---------------AGCCAGACAGGAGACCAAAGAGACAGT
GAGTCCAGTGAGGAGGACAGACTGAACACGTTCTCCAGCTCAGAAAGTCAGTCCACCGAG
GAGCAAGGTGACAGCGAGTCTAATGAGAGCCTCAGCCTCTCAGAGGAGAGTCAGGAGTCG
GCCCAGGATGAGGACAGTTCCAGCCAGGAAGGCCTCCAGTCTCAGAGTGCATCAAGGGAG
AGCAGG------------------AGTCAGGAGAGCCAGTCTGAGCAG------------
---GACAGCCGTTCTGAGGAAAACAGGGAC------AGTGACTCT------CAGGACAGT
AGCCGATCCAAAGAAGAGAGCAACTCGACGGGGAGCACTTCCAGCAGCGAGGAGGAC---
AACCACCCCAAAAACATTGAAGCTGACAATAGGAAACTAATAGTTGATGCTTACCACAAC
AAACCTATTGGGGACCAAGATGACAATGATTGCCAAGATGGCTAC
>Opossum|ENSMODG00000020734|ENSMODT00000038696
ATGAAGACTCCTTTCCTGCTC---ATCGTCTTCTGGGGATTATCCTGTGCTCTTCCT---
GTCACCAGATATCTAAACACAGATTCTGAGAGTTCTGAAGAATTGACGTCTTGGATATGT
TATACAAGGAAACAGGCT------CCAGAGAGTAGTGAGTCATCAGAAGAAAGTAAAGAT
AGCTCAAAGGAACAGAGTAAAAAGGACTACAGTGATAGTATTGAATCAGAGGAAGACTTG
GGCCTTACTGATCAAGAGTCTGTATATCTACAATCTGACAGCTCCCTTAAGAGTGGAATA
AAAGAA---GATGATAAGAATGATGATGAAGATGACAGTGGAGATGACACTTTTGTTGAT
ATAGACAATGGCCAGGGCTCCATGGAAAGGCATCAACAAGAA------------------
---------GATGATGATTCTGACACCACTCTATCCAATGAAAATAGTACTGCAGATGGG
GAAGATGGCAATCATAATGTGGTCAGTGATGAAAGCAGTCAGAGTGAGAGCAGAAGCCTT
GAAGAAGAAGAAAATGAAAGTCATGAGGTGGATGTC------------------------
CATGACAGCAAAAGTGATGAGCACAATGTGGAAGTAGGAAGTGAAAAAAGCTACAGCAGT
TCCAGC---------GATGAGTCTGCTTTAGATGAGGAAGGAATGCAAGGTGATGACCCA
GACACCATTATGAGTGAGATAAGCAATTCCAGAATGACTGGTCATAGCGTCAACTTGAAG
AAAAAGATTCACAAGACAAGGCATCAGGATGGGAACAGAAAAGATTCTGATGTGAGCCAA
CTGGTGGGGCAGTTTGGCAGAAAGTCTTTCCAAAAGGCCCACAGCTCAGAA------GAA
GATGATTGGGATGAAAACAATGAGAGCAACACCATGGAAGAAACCATGAGTGACTCGACA
GAGAAGAGGCAATCCAGTGAAAAT------------GGTCAATCTAATGAGAACAGCAAA
AGCAAATCCCAAGAAGATAGCAAC---AGTCAGTCTCAGGAA------GACAGTCAAACT
GTGAGGGATCTTAGCAGTGAGTCTAGACCTCATGACAGTGATGAATCATATGAA------
---------AAACAAAGTAAATCCAAAGAAGAAAAT---GAAAATGTTTCAAGAGGAGAT
AACCCTGATTCTGATGGAAAGAGTGTTGGCCTATCTGAAGATAATAAGGAAGATAGTAGT
AATTCCTCTGAAGAGGATGACCTCAACACATCCTCCAAATCAGACAGTGAATCTGGGGAG
GCACAAAGTGACAGTGAATCTAATGAGAGTGAGAGCCCCTCAGTGGAAAGCAAGGAGTCA
AGTGAGGAA---AATAGTTCCAACCAGGAGGGCTTCCAGTCTCAGAGCTCGTCAACCGAG
AGCCAAAGTGTCTCCAAGGAAGACAGTGGGGAAAGCAGTTCTGAACAGCTACAAGAAGAG
GAAAATAGTCAGTCTGAAGAA------GAT---------GCCAGAGCACTTCAGGAAAAC
AGTAAGCTTAAAGAAAATGAGAGTTCCAGTGAAAGTAGATCAGTCAGCAATGAAGAG---
AGTTTGTCTAGAAGCATTGAGGTGGAAAGCAGAAAACTGATAGTTGACACCTATCATAAC
CGACCTACTGGGGACCATGATGACAATGACTGCCAAGATGGCTAT
>Minke|BACU010633
ATGAAGACCAGCATCCTGCTT---ATGTTCTTGTGGGGATTGTCCTGTGCTCTCCCA---
GTTGCCAGGGATCAAAATACTGAATCTAAGAGTTCTGAAGAATGGAAG------------
---------------------------AAGAGAAGTGAGTCATCAGAAGAAAGTAAAGTT
AGCTCAGAGGAACAGGTAAATGAAGACTCCAGCGACAGCACTGAATCAGAGGAGGGCCTG
GGCCTTGATCATCAGCAATACATTCATAGACCAGCTGGTGGCCTTTCTAGGAGTGGAGGA
AAAGAAGGAGATGATAAAGATGACGATGAAGACGAGAGTGGAGATGACACCTTGGCTGAT
GATGACAATGGCCCAGGACCTGAAGAGAGG------CGA---GGAGGGAACTCCAGACTC
GGAAGTGATGAGGAGTCCTCTGACACCACACGATCCGCAGAGGAGAGTGTCCCACAGGGG
GAAGACAGCGCCCAAGACACCACCAGTGAG------------------AGCAGGGACTTC
GGCAGTGAGCAC------------GAGGGGCCCAGCAGGCCTGAGGGAGGCGACTCCACT
CCAGACAGCGAGAGTGAAGAGCTCTGGGTGGGAGGCGACACTGAGGGGGTT---------
---AGTAGCCACGGGGATGGCTCTGAGTTTGACGACGAAGGAATGCAGAGCGATGACCCG
GCCACCTTCAGGAGTGAGAGAAGCAATTCCAGAATAAGCAGTGCCAGCATCAAGTCAAAA
GGTTCGAGAGGGAACAAAAAGGAGCAA---GCAAGCACTCAGGATTCTGGTGAAGGCCCA
TCAGTGGGGTATCCCAGTAGGAAATTCTTCAGATCGTCTCGCATCTCCGAG------GAA
GATGGCAGAGGTGAGCCTGATGGTAGGAACACAGTGGAAGAAAGCAAGAGTGACTCCACA
GAACACCCCGACTCCAAAGAGGCT------GGTCTCAGCCAATCCAGGGAACACAGCAAG
AGTGGCTCTCAACAGGAGAGCGAGGAGAATCGGTCCCCGGAA------GACAGTCAGCAT
GGCCAAGACCCCAGCAGTGAGTCTAGTCAAGAGGTTGACCTGCCTTCTCAAGAA------
---------AATAGTAGTGAATCTCAGGAAGAGGTA---GTGAGTGAGTCCAGGGGTGAC
AACCCCAAT---AACGTTACCAGT---------CACTCAAAAGAACAGGAAGCT---AGT
GACTCCAGTGAAGAGGACAGCTTGAATAAACCCTCCAGTTCAGAGAGCAAATCCAGAGAG
GAGCAAACTGACAGCGAATCCAGTGAGAGCACCAGATCCTCAGAGGAAAGCCCGGAGTCC
ACTGAAGAGGAGAACAGTTCCAGCCAGGAGGGCCCCTGGTCTCCCAGCGCCTCAACAGAG
AGCCAG------------------AGCCAGGAAAGCCAG---------------------
---GACAGCCCATCTGAGGAA------GAGCAGGGCAGTGATTCT------CAGGACAGC
AGCAAATCAAAAGAAGAGAGCAGCTCAACCGAGAGCACATCAAGCAGCGAGGAAGAA---
ATCCAGTCCAAAAACACTGAGATGGAAAGCAGAAGATTAACAGTCGATGCTTATCACAAC
AAACCCATCGGGGATCAAGATGACAATGACTGCCAAGACGGCTAT
>Orangutan|ENSPPYG00000014917|ENSPPYT00000017334
ATGAAGATCAGCATCCTGCTC---ATGTTCCTTTGGGGATTATCCTGTGCTCTCCCA---
GTAGCCAGGTATCAAAATAATGAAGCTGAGGGTTCTGAAGAATGGAAGGGTCATTTGGCT
CAGGCACCAACACCACCC------TTGGAGAGCAGTGAGTCATCAGAAGGAAGTAAAGTT
AGCTCAGAGGAACAGGCAAATGAAGACCCCAGGGACAGCATTGAGTCAGAGGAGGGCCTG
GGCTCTGATGATCATCAATACATTTATAGGCCAGCTGGTGGCTTCTCTCGGAGCACAGGA
AAAGAAGGAGATGATAAAGATGACGATGAAGATGACAGTGGAGATGACACCTTTGGTGAC
GATGACAGTGGCCCAGGGCCCAAAGACAGA------CAAGAAGGAGGAAGCTCCAGGCTG
GGAAGTGATGAGGACTCTGATGACACCATACAATCCAGTGAAGAGGGTGCCCCACAAGGG
CAAGACAGTGCCCAAGATACCACCAGTGAG------------------AGCAGGGAACTT
GACAATGAGGAC------------CAGGAGGACAACAGGCCTGAGGGAGGTGACTCCACT
CAAGAGAGTGAGAGTGAAGAGCACTGGGTGGGAGGCGGCAGTGATGGGGAG---------
---AGCAGCCACGGAGACGGCTCCGAGTTGGACGATGAGGGAATGCAGAGTGATGACCCA
GACAGCATCAGGAGTGAAAGGGGAAACTCCAGAATGAACAGTGCAGGCATGAAATCAAAA
GAATCTGGAGAAAACAGT---GAGCAA---GCAAACACTCAAGATTCAGGTGACAGCCAA
TTGCTGGAGCATCCCAGTAGGAAAATTTTTAGGAAGTCTCGCATCTCAGAG------GAA
GATGACAGAGGCGAGCTTGATGACAACAACACAATGGAAGAAGTCAAGAGTGACTCTACA
GAAAACAGCAACTCCAGAGACACT------GGCCTCAGCCAACCCAGGAGAGACAGCAAG
GGTGACTCTCAAGAAAACAGCAAGGAGAATCTGTCCCAGGAA------GACAGCCAAAAC
GTAGATGGTCCCAGCAGTGAGTCCAGCCAAGAGGTCAACCTGTCGTCTCAAGAG------
---------AACAGCAGTGAGTCTCAGGAAGAGGTG---GTGAGTGAGTCCAGGGGAGAT
AACCCCGAC---CCCCCAACAAGT---------CAT---GTAGAAGACCAGGAAGACAGT
GACTCCAGCGAGGAGGACAGCTCGCACACACTCTCCCACTCAAAAAGTGAATCCAGAGAG
GAGCAAGCAGACAGCGAATCCAGTGAGAGCCTCAACTTCTCGGAGGAAAGCCCAGAGTCC
CCCGAGGATGAGAACAGCTCCAGCCAGGAGGGCCTCCAGTCTCACAGCACCTCAGCAGAG
AGTCAG------------------AGCGAGGAAAGCCATTCTGAG---------------
------------------GAA------GACGAC---AGTGACTCT------CAAGACAGC
AGCAGATCCAAAGAAGATAGCAGCTCCACGGAGAGCAAATCAAGCAGTGAGGAAGAT---
GGCCAATTGAAAAACATTGAGATAGAGAGCCGGAAATTAACAGTTGATGCCTATCACAAC
AAACCTATTGGGGACCAAGATGACAATGACTGCCAAGACGGCTAT
>Elephant|ENSLAFG00000004781|ENSLAFT00000004780
ATGAAGACCAGCATCCTGCTT---GTGTTCCTCTGGGGGTTATCCTGCGCTCTTCCA---
GTAGCCAGGTACCAAAATACTGAATCCAAGAGCTCTGAAGAATGGAAGGGTCGGTTGGCT
AAGACACCAACACTGCCC------TCGGAGAGCAGTGAGTCATCAGAAGAAAGTAAAGAT
AGCTCAGAGGAACAGGAAAATGAAGACCCTAGTGAAAGCAGCGAATCAGAGGAGGGCCGG
GGCCATGATGATCGTCAATATATTTATAGACCAGCTGATGGTCTCTCTAGGAGAGGAGGA
AAA---------------------------------------------------------
------GGAGGCCTAGGCCCTGAAGAGGGA------CATGAAGGAGGAAACGTCAGACTC
CAAAGTGATGAAGACTCTGCTGACACCACACAATCCAGAGAAGATAGCACCCCACAAGGG
GAAGACAGTGACCAAGATACCACTATTGAG------------------AGCAGGGAGGTC
GACAATGAGGGC------------GAGGTGAACAGCAGGCCTGAGGCAGGTGACTTCACC
CATGAGAGCGAGAGTGAGGAGCGCTGGGTAGGAGGTGGCAGTGAAGGGGAT---------
---AGTAGCCATGGGGATGGCTTCGAGTTTGATGACGAGGAAATGCAGAGTGATGATCCA
GACAGCGTTAGAAGTGACAGAAACAACTCTAGGATGAGCAGTGCCAGTATCAAATCAGAA
GAATCCAAAGGGAAGAGTGATGAACAA---GCAAGTACTCAAGATTCAGACGGCAGCCAA
TCAGCTGAGAATCCCAGAAGGAAGTTTTTCAGGAAGTCCCGCCTTTCTGAC------GAA
GATGACAGGAGTGAGCTTGTGGATAGCAACACGATGGAAGAATTCAAGAGTGACTCCTCA
GAAAACAGCAGTTCCAAAGAAATA------GGCCTTAGCCAATCCAGAGAAAAC---AAG
AGTGACTCTCGAGAAGACAGCAAGGAGAATCAATCTCAGGAA------GACAACCAAAAT
GTACAAGACCTTAGCAGTGAATCTAGTCAAGAGGCTGACCTCCCACCTCAAGAA------
---------AACAGTAGTGAATCTCAGGAAGAGGTA---GTGAGTGAGTCCAGGGGTGAT
AACCCAGATCAAAACACCACCAAC---------CATTCAGAAGAAGACCAGGAGGACAGT
GACTCCAGTGAAGAAGACAATGTGAGTAAGCCCTCTAATTCGGAAAGTGAATCCAGAGAG
GAGCAAGCTGACAGTGACTCCAATGAGAGCCTCAAATCCTCAGAGGAAAGCCCAGAGTCC
GTTGAGGATGAGAACAGTTCTAGCCAGGAGAGTCTTCAGTCTCAGAGTGCCTCCACAGAG
AGCCAG------------------AGTGAGGAAAGCCAGTCTGAGCAG------------
---GACAGCCAGTCTGTGGAA------GATGATGACAGTGATTCT------CAGGACAGC
AGCAGATCAAAAGAAGACAGCAACTCTACTGAGAGCAAATCGAGCAGCGAAGAAGAT---
GGCCAGTCCAAAAACACTGAGATAGAAAGCAGAAAATTAACAGTTGATATTTATCACAAC
AAACCCATTGGGGATCAAGATGACAATGACTGCCAAGATGGCTAT
>Human|ENSG00000152592|ENST00000339673
ATGAAGATCAGCATCCTGCTC---ATGTTCCTTTGGGGATTATCCTGTGCTCTCCCA---
GTAACCAGGTATCAAAATAATGAATCTGAGGATTCTGAAGAATGGAAGGGTCATTTGGCT
CAGGCACCAACACCACCC------TTGGAGAGCAGTGAGTCATCAGAAGGCAGTAAAGTT
AGCTCAGAGGAACAGGCAAATGAAGACCCCAGTGACAGCACTCAGTCAGAGGAGGGCCTG
GGCTCTGATGATCATCAATACATTTATAGGCTAGCTGGTGGCTTCTCCAGGAGCACAGGA
AAAGGAGGAGATGATAAAGATGACGATGAAGATGACAGTGGAGATGACACCTTTGGTGAC
GATGACAGTGGCCCAGGGCCCAAAGACAGA------CAAGAAGGAGGAAACTCCAGACTG
GGAAGTGATGAGGACTCTGATGACACCATACAAGCCAGTGAAGAGAGTGCCCCACAAGGG
CAAGACAGTGCCCAAGATACCACCAGTGAG------------------AGCAGGGAACTT
GACAATGAGGAC------------CGGGTGGACAGCAAGCCTGAGGGAGGTGACTCCACT
CAAGAGAGTGAGAGTGAAGAGCACTGGGTGGGAGGTGGCAGTGATGGGGAG---------
---AGCAGCCATGGAGACGGCTCCGAGTTGGACGATGAGGGAATGCAGAGTGATGACCCA
GAGAGCATCAGGAGTGAAAGGGGAAACTCCAGAATGAACAGTGCAGGCATGAAATCAAAA
GAATCTGGAGAAAACAGT---GAGCAA---GCAAACACTCAAGATTCAGGTGGCAGCCAA
TTGCTGGAGCATCCCAGTAGGAAAATTTTTAGGAAGTCTCGCATCTCAGAG------GAA
GATGACAGAAGCGAGCTTGATGACAACAACACAATGGAAGAAGTCAAGAGTGACTCTACA
GAAAACAGCAACTCCAGAGACACT------GGCCTCAGCCAACCCAGGAGAGACAGCAAG
GGTGACTCTCAAGAAGACAGCAAGGAGAATCTGTCCCAGGAA------GAGAGCCAAAAC
GTAGATGGTCCCAGCAGTGAGTCCAGCCAAGAGGCCAACCTGTCATCTCAAGAG------
---------AACAGCAGTGAGTCTCAGGAAGAGGTG---GTGAGTGAGTCCAGGGGAGAT
AACCCCGAC---CCCACAACTAGT---------TAT---GTAGAAGACCAGGAAGACAGT
GACTCCAGCGAGGAGGACAGCTCGCACACACTCTCCCACTCAAAAAGTGAATCCAGAGAG
GAGCAAGCAGACAGCGAATCCAGTGAGAGCCTCAACTTCTCAGAGGAAAGCCCGGAGTCC
CCTGAGGATGAGAACAGCTCCAGCCAGGAGGGCCTCCAGTCTCACAGCAGCTCAGCAGAG
AGTCAG------------------AGCGAGGAAAGCCATTCTGAG---------------
------------------GAA------GACGAC---AGTGACTCT------CAAGACAGC
AGCAGATCCAAAGAAGATAGCAACTCCACGGAGAGCAAATCAAGCAGTGAGGAAGAT---
GGCCAGTTGAAAAACATTGAGATAGAGAGCCGGAAATTAACAGTTGATGCCTATCACAAC
AAACCCATTGGGGACCAAGATGACAATGACTGCCAAGACGGCTAT
>Dog|ENSCAFG00000009548|ENSCAFT00000015166
------------------------------------------------------------
------------------------------------------------------------
------------------------------------------------------------
------------------------------------------------------------
---------------------ATGCATAGACCAGCTGGTGGCCTCTCTAGGAGTGGAGGA
AAAGAAGGAGATGATAAAGATGATGATGAAGATGACAGTGGTGATGACACTTTTGGAGAT
GATGACAATGGCCCAGGACCTGAAGAAAGA------CAA---GGAGGAAAATCCAGACTC
AAAAGTAATGAAGACTCAGCTGACTCCACACAATCCAGGGAAGATAGTCCCTCACTAGGG
GAAGATAGTGCCCAAGATACCACCAGTGAG------------------AGCAGGGACCTT
GACAATGAGGAT------------GAGATGAACAGCAGTCCTGAGAGAGGTGACTCTGTT
CAAGAGAGTGAGAGTAAGGAACACTGGGTAGGAGGTGGCAGTGAAGGGGAT---------
---AGTAGCCATGGGGATGGCTCTGAGTTTGGTGATGAAGAAATGCAGAATGATGATCCA
GATACTATCAGGAATGAGAGAGGCAACTCCAGAATGAATAGTGCCAGTGTCAAATCAGAA
GAATCAAAAGGAAACAGCGATGAGCAA---GCAAGCACTCAGGATTCCGGTGACAGCCAA
TCAATGGAGTATCCCAGGAGGAAAATTTTCAGAAAATCCCGCATTTCTGAA------GAA
GATGACATAGGTGAGCTTGATGATAGCAACACAATGGAAGAAGTCAAGAGTGACTCAACA
GAAAACGCCAACTCCAAAGAAACT------GGCCTCAGCCAATCCAGGGAAAACAGTGAG
AGTGAATCTGTAGAAGAGAGTGAGGAGAATCAGTCCCAAGAA------GACAGTCAAAAT
ATACAAGACCCCAGTAGTGAGTCTAGTCAAGAGGTCGATCTCCCATCTCAAGAA------
---------AATAGTAGTGAATCTCAGGAAGAGGTA---GTGACTGAGTCCAGGGGTGAC
AACCCAGAT---AACACCACCAGC---------CACTCA------GATCAGGAAGATAGT
GACTCCAGTGAAGAGAACAGCTTGAATAAACCCTCCAGTTCAGAAAGTGAATCCACAGAG
GAGCAGGCTGACAGTGAATCCAACGAAAGCCTCAGATCCTCAGAGGAAAGCCCAGAGTCC
ACTGAGGAA---AACAGTTCTAGCCAGGAGGACCTTCAGTCTCACAGTGCCTCAGCAGAG
AGCCAG------------------AGTGAAGAAAGCCAGTCTGAGCAG------------
---GACAGCCAGTCTGAGGAA------GATGATGCCAGTGATTCT------CAGGACAGC
AGCAAATTAAAAGAAGACAGCAACTCAACTGAGAGCAAATCAAGCAGTGAGGAAGAG---
GGCCAGTCAAAAAACACTGAGATAGAAAGCAGAAAATTAATAGTTGACACTTATCACAAC
AAACCCATTGGGGATCAAGATGACAATGACTGCCAAGATGGCTAT
>Guinea_Pig|ENSCPOG00000009517|ENSCPOT00000009603
ATGAAGACTGTCATCCTGCTC---GCGCTTCTCTGGGGTCTGGCCTGTGCCCTCCCA---
GTGGCCAGGTATCAGGACACGGCATCTGAGAGCTCTGAGGAATGGACGGGTCATCTGGTT
TCATCGCCAACACCATCTGTGATCTTTCAGGGGAATGAGTCATCACAAGAAAGTAAAGTT
AGCTCAGAGGAACAGGCAAATGAAGACCTCAGTGACAGCCCGGAGACTGCGGAAGACTTG
ACCTCTGATGATGACCACTACGTGTCTAGACCAGCTGGTGGTCTGGCTAGGAGCGCAGGG
AGAGAAGGAGATGATAAGGAAGATGATGAGGACGACAGTGGAGATGACACCTTTGGTGAT
GAGGACAATAGTCTGGGGCCCAGAAAGGAT------CGAGAAGGTGGCATCTCCAGACTG
GACAGTGGGGAGGATTCTGCTGATACCACACAGTCCAGAGAAGACAGTGCCTCCCGA---
GAGGACAGCACTGAACATCTGGCCAGCGAT------------------AGCAGGGAACTT
GATGGTGAAGAT------------GGGGTAGACAGTAAG---------------------
------------AGTGAAGAGCACTGGGAGGGAGGTGACAGTGAGGGGGAC---------
---AGCAGCCATGGGACTGGCTTGGAGTTTCATGACAACGGAATGCAGAATGATGATCCA
GACAGCACCAGGAGGGAGGGAGGCAGCTCCAGAATGGACAGTACCAGTGTCAAATCCAAG
GAATCACAAGGGGTCCTT---AAGCAG---GAGGGCACTCAGGACTCAGGTGACAAACAG
TCAGTGGGGTCTCCCAGTAGGAAGTTTTTCAGGAAATCTCGCATTTCTGAG------GAA
GACGACAGAGATGATCTGGAGGATAGCAACACGGTTGAAGACCTCAGGAGTGACCTCACA
GACAGCACTGACTCCCAAGAGGAC------------AGCCCAGGCCAGGAAGACAGCAAG
AGTGACTCTCAAGAGGACACCAGTGAGAGTCAGTCCCATGAG------GATGAGGATGAG
---CAGGACACCAGCAGTGAGTCCAGCCAGGAGGTGGACACCCCATCCCAGGAG------
---------AGTAGCAGTGAGTCCCAGGAGGAGGTGATGGCCGCTGAGTCCAGGGGTGAC
AACCCAGAT---GCCACC---------------AGCCAGCCA------------GACAGT
GATTCCAGTGAGGAGGACAGCTTGAATACCTTTTCCAGCTCCGAGAGCGAATCCAGAGAG
CAGCAAGCTGACAGTGAGTCCAACGAGAGCCTCAGGCTCTCAGAGGAAAGTCAGGAGTCC
TCTGAGGATGACCATAGCTCTAGCCAGGAGGACCTGCAGTCCTGGAGCACATCCACAGAG
AGTCAG------------------AGCCAGGAGAGCTCATCCAGGGAA------------
---GACACC------------------GAC------AGCAATTCT------CAGGATGCC
AGCTGGTCAAAAGAGGACAGCAACTCCACGGAGAGCACCTCCAGCAGCGAGGAGGAC---
TGGCTGCCCAAAAACATGGAGGCTGAGAGCAGGAAACTGACGGTGGACTTGTACCACAAC
AAGCCCATTGGGGACCAAGATGACAATGACTGCCAGGATGGCTAC
>Chimp|ENSPTRG00000016262|ENSPTRT00000030261
ATGAAGATCAGCATCCTGCTC---ATGTTCCTTTGGGGATTATCCTGTGCTCTCCCA---
GTAGCCAGGTATCAAAATAATGAATCTGAGGGTTCTGAAGAATGGAAGGGTCATTTGGCT
CAGGCACCAACACCACCC------TTGGAGAGCAGTGAGTCATCAGAAGGAAGTAAAGTT
AGCTCAGAGGAACAGGCAAATGAAGACCCCAGTGACAGCACTGAGTCAGAGGAGGGCCTG
GGCTCTGATGATCATCAATACATTTATAGGCTAGCTGGTGGCTTCTCCAGGAGCACAGGA
AAAGAAGGAGATGATAAAGATGACGATGAAGATGACAGTGGAGATGACACCTATGGTGAC
GATGACAGTGGCCCAGGGCCCAAAGACAGA------CAAGAAGGAGGATACTCCAGACTG
GGAAGTGATGAGGACTCTGATGACACCATACAAGCCAGTGAAGAGAGTGCCCCACAAGGG
CAAGACAGTGCCCAAGATACCACCAGTGAG------------------AGCAGGGAACTT
GACAATGAAGAC------------CGGGTGGACAGCAAGCCTGAGGGAGGTGACTCCACT
CAAGAGAGTGAGAGTGAAGAGCACTGGGTGGGAGGCGGCAGTGATGGGGAG---------
---AGCAGCCATGGAGACGGCTCCGAGTTGGACGATGAGGGAATGCAGAGTGATGACCCA
GAGAGCATCAGGAGTGAAAGGGGAAACTCCAGAATGAACAGTGCAGGCATGAAATCAAAA
GAATCTGGAGAAAACAGT---GAGCAA---GCAAACACTCAAGATTCAGGTGACAGCCAA
TTGCTGGAGCATCCCAGTAGGAAAATTTTTAGGAAGTCTCGCATCTCACAG------GAA
GATGACAGAAGCGAGCTTGATGACAACAACACAATGGAAGAAGTCAAGAGTGACTCTACA
GAAAACAGCAACTCCAGGGACACT------GGCCTCAGCCAACCCAGGAGAGACAGCAAG
GGTGACTCTCAAGAAGACAGCAAGGAGAATCTGTCCCAGGAA------GAGAGCCAAAAC
GTAGATGGTCCCAGCAGTGAGTCCAGCCAAGAGGTCAACCTGTCATCTCAAGAG------
---------AACAGCAGTGAGTCTCAGGAAGAGGTG---GTGAGTGAGTCCAGGGGAGAT
AACCCCAAC---CCCACAACTAGT---------TAT---GCAGAAGACCAGGAAGACAGT
GACTCCAGCGAGGAGGACAGCTCGCACACACTCTCCCACTCAAAAAGTGAATCCAGAGAG
GAGCAAGCAGATAGCGAATCCAGTGAGAGCCTCAACTTCTCAGAGGAAAGCCCGGAGTCC
CCCGAGGATGAGAACAGCTCCAGCCAGGAGGGCCTCCAGTCTCACAGCAGCTCAGCAGAG
AGTCAG------------------AGCGAGGAAAGCCATTCTGAG---------------
------------------GAA------GACAAC---AGTGACTCT------CAAGACAGC
AGCAGATCCAAAGAAGATAGCAACTCCACGGAGAGCAAATCAAGCAGTGAGGAAGAT---
GGCCAGTTGAAAAACATTGAGACAGAGAGCCGGAAATTAACAGTTGATGCCTATCACAAC
AAACCCATTGGGGACCAAGATGACAATGACTGCCAAGATGGCTAT
