# Supplementary material for: Insights into the Evolution of Longevity from the Bowhead Whale Genome
Source: Cell Rep. 2015 Jan 6;10(1):112–22. doi: 10.1016/j.celrep.2014.12.008 (PMC4536333; doi:10.1016/j.celrep.2014.12.008)
Supplement: Supplemental Folder 1. Full List of Transposable Elements Distribution, Full List of Filtered and Unfiltered Gene Duplications, Gene Loss Alignments, Full List of Candidates under Selection, Selective Pressure Variation QC Alignments, and Full List of Bowhead-Specific Mutations, Related to Results [file mmc2.zip › QC Alignments/PosSites_reciprocal_group_3702_Mysticeti_modelA.fasta]

>PS_Sites|Mysticeti
------------------------------------------------------------
------------------------------------------------------------
------------------------------------------------------------
------------------------------------------------------------
------------------------------------------------------------
------------------------NNN---------------------------------
------------------------------------------------------------
---------------------------------------NNN------------------
------------------------------------------------------------
------------------------------------------------------------
------------------------------------------------------------
------------------------------------------------------------
------------------------------------------------------------
------------------------------------------------------------
------------------------------------------------------------
NNN---------------------------------------------------------
------------------NNN---------------------------------------
------------------------------------------------------------
------------------------------------------------------------
------------------------------------------------------NNN---
------------------------------------------------------------
------------------------------------------------------------
------------------------------------------------------------
------------------------------------------------------------
---------------------------------
>PS_Characters|Minke|BACU019395
------------------------------------------------------------
------------------------------------------------------------
------------------------------------------------------------
------------------------------------------------------------
------------------------------------------------------------
------------------------GCT---------------------------------
------------------------------------------------------------
---------------------------------------CGA------------------
------------------------------------------------------------
------------------------------------------------------------
------------------------------------------------------------
------------------------------------------------------------
------------------------------------------------------------
------------------------------------------------------------
------------------------------------------------------------
CAC---------------------------------------------------------
------------------GAA---------------------------------------
------------------------------------------------------------
------------------------------------------------------------
------------------------------------------------------TTG---
------------------------------------------------------------
------------------------------------------------------------
------------------------------------------------------------
------------------------------------------------------------
---------------------------------
>Minke|BACU019395
ATGGCAACAGAATTTATAAAGAGTTGCTGCAGAGGATGTTTCTATGGTGGAACAGAAAAG
CACGACTTATCTGTGGAAAGAGACTTTAAAGCAACAGTATCAAATAGTCAAAATACTGCT
GTCTGTAAACCTCCATTGACTTCCGTTTCTGTAAAGCCTCAGGTTGGCTGTACTGAGGAT
TATTTACTTTCCAAATTACCATCTGATGGCAAAGAAGTACCATTTGTGGTGCCCAGGTTT
AAGTTATCTTATATTCAGCCCAGGATGCAAGGAACGCCATCACATTTGGAAGAACTTGAA
GGATCTGCCAGAGCATCTTTTGGAGCTAGAAAGGTAGAACTTTCCAGTTCATCTCAGCAT
GGACCCAGCTATGATGTA---TATAACCCATTCTATATGTATCAGCATGTGTCACCTGAT
TTGAGTCGGCGCTTTCCTCCTTGTTCAGAAACAACGAAACGATATGGATCGGTTTGTGAC
TTAAGGACTAATAGACTTCCCAATTCCCCTGGACTGAGCAAGTCTATGTTTGATCTTACA
AGTTCATCTCAGCAGTTCATTCAGAGACATGATTCATTGTCCAGTATGCCCAGTAGTTCT
TCTTCAAGGAAAAATTCTCAGGGGAGTAACAGAAGCCTGGATACAATTACTCTATCAGGA
GATGAAAGAGATTTGGGGAGATTAAATGTGAAAATGTTTTATAATTCTTCAGTAGAGCAG
ATCTGGATCACAGTTTTACAGTGCAGAGATTTAAGTTGGCCCTCTAGTTATGGAGATAAT
CCTACTATTTCTGTAAAAGGGATACTAACATTGCCCAAACCAGTACATTTCAAATCTTCA
GTCAAGGAAGGCTCTAATACTATTGAATTTATGGAAACATTTGTATTTGCTATTAAACTG
CACAGTCTACAAACTGTAAGACTTGTATTTAAGATTCAAACGCAAACTCCTAGGAAGAAA
ACTATTGGAGAATGCTCAGAATCACTCAGAACTCTTAGCACACAGGAAATGGATTACTCT
TTGGATATATCACCACCTTCAAAAATTTCTGTTTGCCATGCAGAACTTGAACTGGGGACT
TGTTTTCAAGCGGTAAATAGCAGAATTCAGTTACAAATTCTTGAGGCTCAATACCTTCCA
AGCTCATCAACACCCCTGACTTTGAGTTTTTTTGTGAAGGTGGCAATGTTTAGCTTGGGA
GAGTTGATTTATAAGAAGAAGACGCGCTTATTGAAGGCCTCCAATGGAAGAGTAAAGTGG
GGAGAGACTATGATTTTTCCACTTATACAAAATGAAAAAGAAATTATTTTTCTCATTAAG
CTTTACAGTCGAAGCTCTGTAGGAAGAAGACACTTTGTGGGGCAGATTTGGATAAGTGAA
GACAGTAATGACATTGAAGCAGCGAACCAGTGGAAAGAGACAGTTACAAATCCAGAAAAG
GTTGTTATCAAGTGGCACAAATTAAATCCATCT
>PS_Characters|Bowhead|bmy_14437T0
------------------------------------------------------------
------------------------------------------------------------
------------------------------------------------------------
------------------------------------------------------------
------------------------------------------------------------
------------------------GCT---------------------------------
------------------------------------------------------------
---------------------------------------CGA------------------
------------------------------------------------------------
------------------------------------------------------------
------------------------------------------------------------
------------------------------------------------------------
------------------------------------------------------------
------------------------------------------------------------
------------------------------------------------------------
CAC---------------------------------------------------------
------------------------------------------------------------
------------------------------------------------------------
------------------------------------------------------------
------------------------------------------------------TTG---
------------------------------------------------------------
------------------------------------------------------------
------------------------------------------------------------
------------------------------------------------------------
---------------------------------
>Bowhead|bmy_14437T0
ATGGCAACAGAATTTATAAAGAGTTGCTGCAGAGGATGTTTCTATGGTGGAACAGAAAAG
CACGACTTATCTGTGGAAAGAGACTTTAAAGCAGCAGTATCAAATAGTCAAAATACTGCT
ATCTGTAAACCTCCATTGACTTCCGTTTCTGTAAAGCCTCAGGTTGGCTGTACTGAGGAT
TATTTACTTTCCAAATTACCATCTGATGGCAAAGAAGTACCATTTGTGGTGCCCAGGTTT
AAGTTATCTTATATTCAGCCCAGGATGCAAGGAACGCCTTCACATTTGGAAGAACTTGAA
GGATCTGCCAGAGCATCTTTTGGAGCTAGAAAGGTAGAACTTTCCAGTTCAYCTCAGCAT
GGACCCAGCTATGATGTA---TATAACCCATTCTATATGTATCAGCACGTGTCACCTGAT
TTGAGTCGGCGCTTTCCTCCTCATTCAGAAACAACGAAACGATATGGATCG---------
------------------------------------------------------------
------------------------------------------------------------
---------------------------------------GATACAATTACTCTATCAGGA
GATGAAAGAGATTTGGGGAGATTAAATGTGAAAATGTTTTATAATTCTTCAGTAGAGCAG
ATCTGGATCACAGTTTTACAGTGCAGAGATTTAAGTTGGCCCTCTAGTTATGGAGATAAT
CCTACTATTTCTGTAAAAGGGATACTAACATTGCCCAAACCAGTACATTTCAAATCTTCA
GTCAAGGAAGGCGCTAATACTATTGAATTTATGGAAACGTTTGTATTTGCTATTAAACTC
CACAGTCTACAAACTGTT------------------------------------------
------------------------------------------------------------
---------------------------------TGCCATGCAGAACTTGAACTGGGGACT
TGTTTTCAAGCGGTAAATAGCAGAATTCAGTTACAAATTCTTGAGGCTCAATACCTTCCA
AGCTCATCAACACCCCTGACTTTGAGTTTTTTTGTGAAGGTGGCAATGTTTAGCTTGGGA
GAGTTGATTTATAAGAAGAAGACACGCTTATTGAAGGCCTCCAATGGAAGAGTAAAGTGG
GGAGAGRCTATGATTTTTCCACTTATACAAAATGAAAAAGAAATTATTTTTCTCATTAAG
CTTTACAGTCGAAGCTCTGTAGGAAGAAGACACTTTGTGGGGCAGATTTGGATAAGTGAA
GACAGTAATAACATTGAAGCAGCGAACCAGTGGAAAGAGACAGTTACAAATCCAGAAAAG
GTTGTTATCAAGTGGCACAAATTAAATCCATCT
>Horse|ENSECAG00000007305|ENSECAT00000007464
ATGGCAGCAGACTTTATAAAGAGTTGCTGTAAAGGATGTTTCTATGGTGAAACAGAAAAG
CACACCTTTTCTGTGGAGAGAGACTTTAAAGCAAAAGTTTCGAATAGTCAAAATACTACT
ATCTGTACACCTCCATTGACTTCTGTTTCTGTAAAGCCTCAGGTTGGCTGTACTGAGGAT
TATTTACTTTGCAAATTACCATCTGATGGCAAAGAAGTACCATTTGTGGTGCCCAGGTTT
AAGTTATCTTATATTCAGCCCAGGACGCAAGCAACTCCTTCACATCTGGAAGAACTCGAA
GGATCTGCCAGAGCATCTTTTGGAGATCGGAAGGTGGAACTTTCCGGTTCATCCCAGCAT
GTCCCCAGCTATGATGTC---TATAACCCATTCTATATGTATCAGCACGTTTCACCTGAT
CTGAGTCGGCGCTTTCCTCCTCGTTCGGAAGCGACGAGATTGTATGGATCAGTTTGTGAT
TTAAGGACCACCAAACTTCCTGGCTCCCCTGGGCTGAGCAAGTCTATGTTTGATCTTACA
AGTTCATCTCAGAGATTCATCCAGAGAGATGATTCGTTCTCCAGCGTGCCCAGTAGTTGT
TCGTCAAGGAAGAATTCTCAGGGGAGTAACCGAAGCCTGGATACAATTACTCTGTCAGGA
GACGAAAGAGAGTTCGGGAGATTGAACGTGAAAGTATTTTATAATTCTTCAGTAGAGCAG
ATCTGGATCACGGTTTTACAGTGCAGAGATTTAACTTGGCCCTCTAGTTATGGAGACACT
CCTACTATTTCTATAAAAGGAACGCTAACACTGCCCAAACCAGTGCATTTCAAATCTTCA
GCCAAGGAAGGCTCCAATACTATTGACTTTATGGAAACTTTTGTATTTGCTATTAAACTC
CAAAGTCTGCAAACTGTGAAGCTTGTATTTAAGATTCAAACCCAGACTCCCAGGAAGAAG
ACAATCGGAGAATGCTCACTGTCACTCAGAAGTCTGAGCACACAGGAGACAGATTACTCT
CTGGATATAACACCACTTTCAAAAATTTCTGTTTGCCATGCAGAGCTTGAATTGGGGACT
TGCTTTCAAGCAGTAAATAGCAGAATTCAGTTACAGATTCTTGAGGCACAATACCTCCCA
AGCTCATCAACACCTCTGACTTCGAGTTTTTTTGTGAAGGTGGCAATGTTTAGCTCAGGA
GAGTTGATTTATAAGAAGAAGACACGCTTGCTGAAGGCCTCCAATGGAAGAGTAAAGTGG
GGAGAGACTATGATCTTTCCGCTTATACAGAATGAAAAAGAAATTATTTTTCTCATTAAG
CTTTATAGTCGAAGCTCCGTGAGAAGAAGACACTTTGTGGGGCAGATTTGGATAAGTGAA
GACAGTAATAACGTCGAAGCAGTGAACCAGTGGAAAGAGACAGTTACAAACCCAGAAAAG
GTGGTTATCAAGTGGCACAAATTAAATCCGTCT
>Microbat|ENSMLUG00000011583|ENSMLUT00000011584
ATGGCAACAGAATTTATAAAGAGTTGCTGTAGGGGATGTTTCTATGGTGAAACAGAAAAG
CACAACGTTTCTGTGGAAGCT------AAAACAGCAGTCTCAAGTAGTCAAAATACTGCC
ATCTGTGTCCCTCCCTTGACTTCTGTTTGTGTAAAGCCTCAGGTTGGCTGTACTGAGGAT
TATTTACTTTCCAAGTTACCATCTGATGGCAAACAAGTACCATTTGTGGTGCCCAAGTTT
AAGTTATCTTACATTCAGCCCAGGACGCAAGGAACTCCTTCACATCTAGAAGAACTTGAA
GGATCGGCCAGAGCATCTTTTGGGGATCGAAAGGCAGAACTTTCCGGCTCCTCCCACCCT
GGATCCAGCTATGACGTG---TACAACCCGTTCTATATGTATCAGCACATTTCCCCAGAT
CTGAGTCGGCGCTTTCCCCCTACTGCAGAAGTGACAAGACTGTATGGATCAGTTTGTGAT
TTAAGGACCAACAAACTCCCTGGTTCCCCCGGGCTAAGCAAGTCTATGTTTGATCTTACA
AGTTCATCTCAGAAGTTCATGCAGAGACATGATTCACTGTCCAGTGTGCCAAGCAGCTCT
TCATCGAGGAAAAATTCTCAGGGGAGCAACAGAAGCTTGGATACGATTACTCTGTCAGGA
GATGAAAGAGATCTGGGGAGATTGAATGTGAAGGTGTTTTATAATTCTTCAGCAGAGCAA
ATCTGGATCACAGTATTACAGTGCAAAGATCTAAGTTGGCCCTCTAGTTATGGCGACACT
CCTGCTATCTCTATAAAAGGAGTCCTAACATTGCCCAAACCAGTGCATTTCAAATCTTCA
GCCAAGGAAGGCTCCAATACAATTGAGTTTATGGAAACTTTTGTGTTTGCTATTAAACTC
CAAAGTCTGCAAAGTGTAAGGCTTGTATTTAAGGTTCAAACCCAGACTCCCAGGAAGAAG
ACCATTGGTGAATGCTCGCTGTCACTCAGAACTCTTAGCACACAGGAAATGGATTACTCT
TTGGATATAGCACCACCTTCAAAAATTCCTGTGTGCCATGCAGAACTTGAGTTGGGGACT
TGTTTTCAAGCAGTGAACAGCAGGATCCAGTTACAAATTCTTGAGGCACAGTGCCTTCCA
AGCTCATCAACACCTCTGACTTTGAGTTTTTTTGTGAAGGTGGCAATGTTCAGCTCAGGA
GAGCTGATTTATAAGAAGAAGACACGCCTGCTGAAGGCCTCCAACGGGAGAGTGAAGTGG
GGAGAGACTATGATTTTCCCACTTATACAGAATGAAAGGGAAATTGTTTTTCTCGTCAAG
CTTTATAGTCGAAGCTCTGTAAGAAGAAGACACTTCGTGGGCCAGATTTGGATAAGTGAA
GACAGTAATAACGTTGATGCAGCAAACCAGTGGAAAGAGACAATTACAAATCCAGAAAAG
GTTGTTATCCAGTGGCACAGACTAAACCCATCC
>Gibbon|ENSNLEG00000017103|ENSNLET00000021811
ATGGCAACAGAATTTATAAAGAGTTGCTGTAGAGGATGTTTCTATGGTGAAACAGAAAAG
CACAACTTTTCTGTGGAAAGAGATTTTAAAGCAACAGTCCCAGATAGTCAAAATGCTACT
ATCTCTGTACCTCCATTGACTTCTGTTTCTATAAAGCCTCAGGTTGGCTGTACTGAGGAT
TATTTGCTTTCCAAATTACCATCTGATGGCAAAGAAGTACCATTTGTGGTGCCCAAGTTT
AAGTTATCTTATATTCAACCCAGGACACAAGAAACTCCTTCACATCTGGAAGAACTTGAA
GGATCTGCCAGAGCATCTTTTGGAGATCGAAAGGTAGAACTTTCCAGTTCATCCCAGCAT
GGACCTAGCTATGATGTG---TATAACCCATTCTATATGTATCAGCACATTTCACCTGAT
TTGAGTAGACGCTTTCCTCCCTGTTCAGAAGTGACGAGACTGTATGGATCGGTTTGTGAT
TTAAGGACCAACAAACTTCCCGGTTCCCCTGGGCTAAGCAAATCTATGTTTGATCTTACA
AGCTCATCTCAGCGATTCATCCAGAGACATGATTCATTGTCCAGTGTACCCAGTAGTTCT
TCTTCAAGGAAAAATTCTCAGGGGAGTAACAGAAGCCTGGATACAATTACTCTATCAGGA
GATGAAAGGGACTTTGGGAGACTGAATGTGAAATTGTTTTATAATTCTTCAGTAGAACAG
ATCTGGATCACAGTTTTACAGTGCAGAGATTTAAGTTGGCCCTCTAGTTATGGAGACACT
CCTACTGTTTCTATAAAAGGAACACTTACATTGCCCAAACCAGTGCATTTCAAATCTTCA
GCCAAGGAAGGTTCCAACGCTATTGAATTTATGGAAACGTTTGTATTTGCTATTAAACTT
CAAAGTCTACAAACTGTAAGGCTTGTATTTAAGATTCAAACTCAGACTCCCAAGAAGAAA
ACCATTGGAGAATGCTCACTGTCACTCAGAACCCTTAGCACACAGGAAACGGATTACTCT
TTGGATATATCAGCACCTTCAAAAATTTCTGTTTGCCATGCAGAACTTGAATTGGGGACT
TGTTTTCAAGCAGTAAATAGCAGAATTCAGTTACAAATTCTTGAGGCACAATACCTTCCA
ATCTCATCAACACCTCTGACTTTGAGTTTTTTTGTGAAGGTGGGAATGTTTAGCTCGGGA
GAGTTGATTTATAAGAAAAAGACACGCTTACTGAAGGCCTCCAATGGAAGAGTCAAGTGG
GGAGAGACTATGATTTTTCCACTTATACAGAGTGAAAAAGAAATTGTTTTTCTCATTAAG
CTTTACAGTCGAAGCTCTGTAAGAAGAAAACACTTTGTGGGCCAGATTTGGATAAGTGAA
GACAGTAATAACATTGAAGCAGTGAACCAGTGGAAAGAGACAGTAATAAATCCAGAAAAG
GTTGTTATCAGGTGGCACAAATTAAAGCCATCT
>Cow|ENSBTAG00000003375|ENSBTAT00000004377
ATGGCAACAGAATTTATAAAGAGTTGCTGCAGAGGATGTTTCTATGGTGGAACAGAAAAA
CACAACTTATCTGTGGAAAGAGACTTTAAAGCAGCAGTATCACATAGTCAAAATACTACT
ATCTCTATACCCCCATTGACTTCTGTTTCTGTAAAGCCTCAGGTTGGCTGTACTGAGGAT
TATTTACTTTCCAAGTTACCATCTGATGGCAAAGAAGTACCATTTGTGGTGCCCAGGTTT
AAGTTATCTTATATTCAGCCCAGGATGCAAGGAACTCCTTCACAGTTGGAAGAACTAGAA
GGATCTGCCAGAGCATCATTTGGAGACAGAAAGGCAGAACTTTCCAGTTCAGCCCAGCAG
GGACCCAGCTATGATGTA---TATAATCCATTCTACAAGTACCAGCACGTGTCACCTGAT
TTGAGCCGGCGCTTTCCTCCTCGTTCTGAAGCAACAAGACTATATGGATCGGTTTGTGAC
TTAAGGACCAATAGACTTCCCAGTTCCCCTGGGCTAAGCAAGTCTATGTTTGATCTTACA
AGTTCATCTCAGCGGTTCATTCAGAGACATGATTCATTGTCCAGTGTGCCTAGTAGTTCT
TCTTCGAGGAAAAATTCTCAGGGGAGTAACAGAAGCCTGGACACAATTACTCTATCAGGA
GATGAAAGAGACTGGGGGAGATTAAATGTGAAAGTGTTTTATAATTCTTCAGTAGAGCAG
ATCTGGATCACAGTTTTACAGTGCAGAGATTTAAGTTGGCCCTCTAGGTATGGAGATACT
CCTACTATTTCTGTAAAAGGAATACTAACATTGCCCAAACCAGTGCATTTCAAATCTTCA
GTCAAGGAAGGCTCTAATAATATTGAATTTATGGAAACTTTTGTATTTTCTATTAAACTC
CAAAGTCTACAAACTGTGAGACTTGTATTTAAGATTCAAACCCAAACTCCCAGAAAGAAA
ACCATTGGAGAATGCTCATTGTCACTCAGAACTCTTAGCACACAGGAGATGGATTACTCT
CTGGACATATCACCACCTTCAAAAATTTCTGTTTGCCACGCAGAACTTGAACTAGGGACT
TGTTTTCAAGCAGTGAATAGCAGAATTCAGTTACAAATTCTTGAGGCACAGTACCTTCCA
AGTTCATCAACACCCCTAACTTTGAGTTTTTTTGTGAAAGTGGCAATGTTTAGCTCAGGA
GAGTTGATTTATAAGAAGAAGACACGCTTACTGAAGGCCTCCAATGGAAGAGTAAAGTGG
GGAGAGACTATGATTTTTCCACTTATACAGAGTGAAAAAGAAATTATTTTTCTCATTAAG
CTTTATAGTCGAAGCTCTGTAGGAAGAAGACACTTTGTGGGACAGATTTGGATAAGTGAA
GACAGTAATAACACTGAAGCAGTGAGCCAGTGGAAAGAGACAGTCACACATCCAGAAAAG
GTTGTTGTTAAGTGGCACAAATTAAATCCATCT
>Mouse|ENSMUSG00000021187|ENSMUST00000110047
ATGGCAGCAGAATTTATAAAGAGTTGCTGTAGAGGATGTCTCTATGGTGAAACAGAAAAG
CAGAAGTTTTCTGTGGACAGAGACTTTAAAGCATCAGCCTCAAGTAGCCAAAATACC---
ATTGGTATCCCTCCATTGACTTCTGTTCTAGTAAAGCCTCAAGTTGGCTGTAATGAAGAT
TATTTGCTTTCCAAATTACCATGTGATGGTAAAGAAGTACAATTTGTGGTGCCCAGGTTT
AAATTATCTTATATTCAGCCTAGGACACAAGGAATTCCTTCACATCTGGATGAACTGGAA
GGATCTGCTAGAGCATCTTTTGGAGATCAAAAGACAGAACTTTGTAGTTCATTCTACCAT
GGACCCAGCTATGATGTG---TATAATCCATGCTATATGTATCAACACTTTTCACCTGAT
TTAAGTAGGCGCTTTCTTCCTCATTGTGAAACAAAACAGTTATATGGATCTGTTTGTGAT
TTAAGGACCAGTAAACTTCCTGGTTCCTCTGGGCTAAGCAAATCTATGCTTGATCTTACA
ACTTCATCTCAGCGATTCATCCAGAGACATGACTCATTTTCCAGTGTTCCTAGTAGTTCT
TCTTCAAGAAAAAATTCTCAGGGCAGTAACAGAAGCCTGGATACAATTACCCTATCAGGA
GATGAAAGAGACTTGGGGAGATTGAATGTGAAATTATTTTATAATTCTTCAGCAGAGCAG
ATCTGGATCACAGTTTTGCAGTGCAGAGATATAAGTTGGCCCTCTAGTTATGGAGACACT
CCCACAATTTCTATAAAAGGAATTTTAACATTGTCCAAACCAGTGCATTTCAAATCTTCA
GCCAAAGAAGGTTCCAATGCTATTGAATTTATGGAAACATTTGTATTTGCTATTAAACTA
CAAAATCTCCAAGCTGTGAGACTTGCATTTAAGATTCAAACCCAGACTCCCAAGAAGAAA
ACCATTGGAGAGTGTTCTCTTTCACTCAGAACTCTTAGTACCCAGGAAATGGAGTACTCG
TTGGAAATAATAGCACCTTCAAAAATTTCTGTTTGCCAAGCAGAACTTGAACTGGGGACT
TGTTTTCAAGCAGTAAATAGCAGGATTCAGCTGCAAATTCTTGAGGCACAATACCTTCCA
AGTTCATCAACACCTTTGACTTTGAGTTTTTTTGTGAAAGTGGGGATGTTTAGCTCAGGA
GAGCTGATTTACAAGAAGAAGACACGCTTATTGAAGGCCTCCAGTGGAAGAGTAAAATGG
GGAGAAACTATGATTTTTCCACTTATACAGACTGAAAAAGAAATTGTTTTTCTTATTAAA
CTTTATAGTCGGAGCTCTGTAAGAAGAAAACATTTTGTAGGCCAGCTCTGGATAAGTGAA
GACAGTAATAATATTGAAGCAGTGAATCAATGGAAAGAGACCATTACAAATCCGGAAAAG
GTTGTTATCAAGTGGCACAAGTTAAATCCATCT
>Platypus|ENSOANG00000003814|ENSOANT00000006057
ATGGCAACCGAATTTATAAAAAGCTGTTGCAGGGGATGTTTCTATGGTGAGACGGAAGAC
AACAATTCATCCATGGAAAGAGAGTCTAAAGCAGCAGCCAAAAATGGACCAAGCGCAACA
---TGTCTACCTCCAATGTCTTCTGTGTCAGTGAAGTGTCAAGTTGCCTGTTCAGAGGAT
TATCTCCTTTCCAAATTGCCATCTGATGGCAAAGAAGTGCCTTTTGTGGTTCCCAACCTT
AAACTAGCTTATATACAGCCCCAATCTCAAGAAACCACGTCACACCCAGAGGAACTTGAA
GGTTCTATCAGAGCGTCTTTTGAAGACAGAAAGACAGAACTTTCCAATTTATCTTTGCAT
GGCTTCAATAATGATGTGGTAAATAATCCAATCTACATGCATCGGCATATTTCGCCAGAC
CTGATTAGACGTTTCCCTCCTAATCCAGCCACAGTGAGACTATATGGATCAGTTTGTGAC
TTAAGGAGCCCCAAAATTCCTACTTCTTCAGGGCTGAGCAATTCTATGTTCGATCTCACA
GGCTCACCTCAGAAGTTCGTGCAGAGTTATGATTCATTGTCCAGTGTACCCAGCAGTCCC
TCATCAAGAAAGAATTCACAAGGGAGTTCTCGGAGCCTAGATACAATTGCATTATCAGGG
GATGAAAGAGATTTTGGAAGATTGAATGTAAAGTTATCTTACTGTTCTTCAGTAGAACAA
ATTTGGATCACACTTTTACAGTTCAGGGATCTGAATTGGCCTTCTAGTTCTGGAGAGAAT
CCTACTGTCTCTATAAAAGGGATCTTAACTCTTCCTAAACCAGTACAGTTTAAGTCTTCA
GCCAAAGATGGATCCAAACATATTGAATTTATGGAAACCTTTGTATTTGCAATCAAGCTC
CAAAATCTACAAACAGTAAGGCTAGTGTTTAAAATCCAAACCCAGACTCCCAGAAAGAAG
ACCATTGGAGAATGTTCTCTGTCCCTCAGAGAGCTCAGCACCCAGGAAAAGGACTATTGG
CTAGATGTAACACCACCTTCAAAAGTTTCAGTGTGTCATGCAGAACTTAAAGTAGGAACT
TGTTTCCAAGCAATAAACAGCAGAATTCAGTTACAAATTCTTGAGGCACATCATCTCCCA
AGCTTGCCAAAACCTCTTACTTTGAATTTCTTTGTGAAGGTGGCAATGTTTGGCTCGGGA
GAGTTGATTTACAAGAAAAAAACTCGTCTACTCAAGTCCACTAATGGAAGCGTGAAATGG
GGAGAAACAATGATTTTTCCTCTAACACAAAATGAAAAAGGAATTAATTTTCTCTTAAAG
CTCTATGGCAGGAGTTCAGTAAGGAGGAAACACTTCGTGGGGCAGATTTGGATAAGTGAT
GAAAGTAACAGTGTTGAAGCCGCAGACCAGTGGAAAGAAACCATCACAAATCCAGAAAAG
GTTGTCATCAAGTGGCACAAGTTAAATCCATCT
>Macaque|ENSMMUG00000011745|ENSMMUT00000016448
ATGGCAACAGAATTTATAAAGAGTTGCTGTGGAGGATGTTTCTATGGTGAAACAGAAAAA
CACAACTTTTCTGTGGAAAGAGATTTTAAAGCAACAGTCCCACATAGTCAAAATGCTACT
ATCTCTGTACCTCCACTGACTTCTGTTTCTGTAAAGCCTCAGGTTGGCTGTACTGAGGAT
TATTTGCTTTCCAAATTACCATCTGATGGCAAAGAAGTACCATTTGTGGTGCCCAAGTTT
AAGTTATCTTATATTCAACCCAGGACACAAGAAACTCCTTCACATATGGAAGAACTTGAA
GCATCTGCCAGAGCATCTTTTGGAGATCGAAAGGTAGAACTTTCCAGTTCATCCCAGCAC
AGACCCAGCTATGATGTG---TATAACCCATTCTATATGTATCAGCACATTTCACCTGAT
TTGAGTCGACGCTTTCCTCCCCGTTCAGAAGTGACGAGACTGTATGGATCAGTTTGTGAT
TTAAGGACCAACAAACTTCCCGGTTCCCCTGGGCTAAGCAAATCTATGTTTGATCTTACA
AGCTCACCTCAGCGATTCATCCAGAGACATGATTCATTGTCCAGTGTACCCAGTAGTTCT
TCTTCAAGGAAAAATTCTCAGGGGAGTAACAGAAGCCTGGATACAATTACTCTATCAGGA
GATGAAAGGGACTTTGGGAGACTGAATGTGAAATTGTTTTATAATTCTTCAGTAGAACAG
ATCTGGATCACAGTTTTACAGTGCAGAGATTTAAGTTGGCCCTCTAGTTATGGAGACACT
CCTACTGTTTCTATAAAAGGAATACTTACATTGCCCAAACCAGTGCATTTCAAATCTTCA
GCCAAGGAAGGTTCCAACGCTATTGAATTTATGGAAACGTTTGTATTTGCTATTAAACTT
CAAAGTCTACAAACCGTAAGGCTTATATTTAAGATTCAAACCCAGACTCCCAGGAAGAAA
ACCATTGGAAAATGCTCACTATCACTCAGAACCCTTAGCACACAGGAAATGGATTACTCT
CTGGATATAACACCGCCTTCAAAAATTTCTGTTTGCCATGCAGAACTTGAATTGGGGACT
TGTTTTCAAGCAGTAAATAGCAGAATTCAGTTACAAATTCTTGAGGCACAATACCTTCCA
AGCTCCTCAACACCTTTGACTTTGAGTTTTTTTGTGAAGGTGGGAATGTTTAGCTCGGGA
GAGTTGATTTACAAGAAAAAGACACGCTTACTGAAGGCCTCCAATGGAAGAGTCAAGTGG
GGAGAGACTATGATTTTTCCACTTATACAGAGTGAAAGAGACATTGTTTTTCTCATTAAG
CTTTATAGTCGAAGCTCTGTAAGAAGAAAACACTTTGTGGGCCAGATTTGGATAAGTGAA
GACAGTAATAACATTGAAGCAGTGAACCAGTGGAAAGAGACAGTAATAAATCCAGAAAAG
GTTGTTATCAAGTGGCACAAATTAAATCCATCT
>Rabbit|ENSOCUG00000014292|ENSOCUT00000014293
ATGGCAACAGAATTTATAAAGAGTTGTTGTAGAGGATGTTTCTATGGCGAACCAGAAAAG
CACAGCTTTTCTGGAGAAAGAGACTTGAAAGCCGCAGTTTCAGACGGTCAGAGAACTACC
ATCTGTACACCTCCGTTGACTTCTGTTTCTGTAAAGCCTCAGATTGGCTGTACTGAAGAT
TATTTGCTTTCCAAATTACCATCTGATGGCAAAGAAGTACCCTTTGTAGTGCCTAAGTTT
AAGTTATCTTACATTCAACCCAGGACACAAGGAACTCTTTCACATCTAGAAGGCCTTGAA
GGATCTGCCAGGGCATCCTTTGGAGACCGAAAGGTAGAGCTTTCCAGTTCGTGTCAGCAT
GGC---ACTTATGATGTA---TACAACCCATTCTACATGTATCAGCACGTTTCACCAGAT
CTGAGTCGGCGCTTTCCTCCCCACTCGGAAGCCAAGAGACTGTATGGATCAGTTTGTGAT
TTAAGGGCCAGCAAACTTCCTAGTCCCTCTGGGCTAAGCAGATCTATGTTTGATCTTACA
AGTTCTTCTCAACGATTTCTTCAGAGACATGATTCATTATCCAGTGTACCCAGTAGTTCT
TCTTCAAGAAAGAATTCTCAAGGCAGTAACAGGAGCCTAGATACAATTACTCTGTCAGGA
GATGAAAGAGATCTGGGGAGACTGAGTGTGAGATTGTTTTATAATTCTTCACTGGAGCAG
ATATGGATCACAGTGTTACAGTGCAGAGATTTAAGCTGGCCTTCTAGTTGTGGAGAAGCC
CCGACTGTTTCTGTAAAAGGAACACTAACATTACCCAAACCAGTGCATTTCAAGTCATCA
GTCAAGCAAGGGTCACATGCTATTGAATTTATGGAAACTTTTGTATTTGCTATTAAACTC
CAAAGTCTCCAAACTGTAAGACTTGTATTTAAGATTCAGACTCAGACTCCTAGGAAGAAA
ACCATTGGAGAATGCTCACTGTCACTCAGAACTCTTAATACACAGGAAATGGATTACTCA
TTGGATATAATACCACCTTCAAAAGTTTCTGTTTGCCATGCAGAACTTCAACTGGGGACT
TGTTTTCAAGCAGTAAATAGCAGGATTCAGTTGCAAATTCTTGAGGCACAGTACCTTCCC
AGCTCATCCACTCCTCTAACTTTGAGTTTTTTTGTGAAAGTGGGAATGTTTAGCTCTGGA
GAGTTGATTTATAAGAAGAAAACACGCTTACTGAAGGCCTCTAGTGGAAGAGTAAAATGG
GGAGAAACTATGATTTTTCCACTTATACAGAATGAAAAAGACATTGTTTTTCTCATTAAG
CTTTATAGTCGAAGCTCTGTAAGAAGAAAACACTTTGTGGGCCAGATTTGGATAAGTGAA
GACAGTAATAACATTGAAGCTGTGAACCAGTGGAAAGAAACAATCATAAATCCTGAAAAG
GTTGTTATCAAGTGGCACAAGTTAAATCCGTCC
>Marmoset|ENSCJAG00000017940|ENSCJAT00000035041
ATGGCAACAGAATTTATAAAGAGTTGCTGTAGAGGATGTTTCTATGGTGAAACAGAAAAA
CACAACTTTTCTGTGGAAAGAGATTATAAAGCAACACTCCCAAATAGTCAGAATGCTGCT
ATCTCTGTACCTCCATTGACTTCTGTTTCTGTACAGCCTCAGTTTGGCTGTACTGAGGAT
TATTTGCTTTCCAAATTACCATCTGAGGGTAAAGAAGTACCATTTGTGGTGCCCAAGTTT
AAGTTATCTTATATTCAACCCAGGACACAAGGAACTACTTCACCTCTGGAAGAACTTGAA
GGATCTGCCAGAGCATCTTTTAGAGATCGAAAGGTAGAACTTTCCAGTTCATCCCAGCAT
GGACCTAGCTATGATGTG---TATAACCCATTCTATATGTATCGGCACATTTCACCCGAT
TTGAGTCGACGCTTTCCTCCCCGTTCAGAAGTGACGAGACTGTATGGATCAGTTTGTGAT
TTAAGGACCAACAAACTTCCCGGTTCCCCTGGGCTAAGCAAATCTATGTTTGATCTTACA
AGTTTATCTCAGAGATTCATCCAGAGACATGATTCATTGTCCAGTGTACCCAGTAGTTCT
TCCTCAAGGAAAAATTCTCAGGGGAGTAACAGAAGCCTGGATACAATTACTCTATCAGGA
GATGAAAAAGACTTTGGGAGACTGAATGTGAAATTGTTTTATAATTCTTCAGTAGAACAG
ATCTGGATCACAGTTTTACAGTGCAGAGATTTAAGTTGGCCCTCTAGTTATGGAGACACT
CCTACTATTTCTATAAAAGGAATACTTACATTGTCCAAACCAGTGCATTTCAAATCTTCA
GCCAAGGAAGGTTCCAACGCTATTGAATTTATGGAAACGTTTGTATTTGCTATTAAACTT
CAAAGTCTACAAACTGCAAGGCTTGTATTTAAGATTCAAACCCAGACTCCCAGGAAGAAA
ACCATTGGAGAATGCTCACTGTCACTCAGAACCCTTAGCACACAGGAAATGGATTACTCT
TTGGATATAACGCCACCTTCAAAAATTTCGGTTTGCCATGCAGAACTTGAATTGGGGACT
TGTTTTCAAGCAGTAAACAGCAGAATTCAGTTACAAATTCTTGAGGCACAGTGCCTTCCA
AGCTCATCAACACCTCTGACTTTGAGTTTTTTTGTGAAGGTGGGAATGTTTAGCTCAGGA
GAGTTGATTTATAAGAAAAAGACACGCTTACTGAAGGCCTCCAATGGAAGAGTCAAGTGG
GGAGAGACTATGATTTTTCCACTTATACAGAGTGAGAAAGAAATTGTTTTTCTCATTAAG
CTTTACAGTCGAAGCTCTGTAAGAAGAAAACACTTTGTGGGCCAGGTTTGGATAAGTGAA
GACAGTAATAACATTGAAGCAGTGAACCAGTGGAAAGAGACAGTAATAAATCCAGAAAAG
GTTGTTATCAAGTGGCACAAATTAAATCCATCT
>Gorilla|ENSGGOG00000009329|ENSGGOT00000009370
ATGGCAACAGAATTTATAAAGAGTTGCTGTGGAGGATGTTTCTATGGTGAAACAGAAAAA
CACAACTTTTCTGTGGAAAGAGATTTTAAAGCAACAGTCCCAAATAGTCAAAATGCTACT
ATCTCTGTACCTCCATTGACTTCTGTTTCTGTAAAGCCTCAGGTTGGCTGTACTGAGGAT
TATTTGCTTTCCAAATTACCATCTGATGGCAAAGAAGTACCATTTGTGGTGCCCAAGTTT
AAGTTATCTTACATTCAACCCAGGACACAAGAAACTCCTTCACATCTGGAAGAACTTGAA
GGATCTGCCAGAGCATCTTTTGGAGATCGAAAGGTAGAACTTTCCAGTTCATCCCAGCAC
GGACCTAGCTATGATGTG---TATAACCCATTCTATATGTATCAGCACATTTCACCTGAT
TTGAGTCGACGCTTTCCTCCCCGTTCAGAAGTGACGAGACTGTATGGATCGGTTTGTGAT
TTAAGGACCAACAAACTTCCCGGTTCCCCTGGGCTAAGCAAATCTATGTTTGATCTTACA
AACTCATCTCAGCGATTCATCCAGAGACATGATTCATTGTCCAGTGTACCCAGTAGTTCT
TCTTCAAGGAAAAATTCTCAGGGGAGTAACAGAAGCCTGGATACAATTACTCTATCAGGA
GATGAAAGGGACTTTGGGAGACTGAATGTGAAATTGTTTTATAATTCTTCAGTAGAACAG
ATCTGGATCACAGTTTTACAGTGCAGAGATTTAAGTTGGCCCTCTAGTTATGGAGACACT
CCTACTGTTTCTATAAAAGGAATACTTACATTGCCCAAACCAGTGCATTTCAGATCTTCA
GCCAAGGAAGGTTCCAACGCTATTGAATTTATGGAAACGTTTGTATTTGCTATTAAACTT
CAAAGTCTACAAACTGTAAGACTTGTATTTAAGATTCAAACCCAGACTCCCAGGAAGAAA
ACCATTGGAGAATGCTCACTGTCACTCAGAACCCTTAGCACACAGGAAATGGATTACTCT
TTGGATATAACACCACCTTCAAAAATTTCTGTTTGCCATGCAGAACTTGAATTGGGGACT
TGTTTTCAAGCAGTAAATAGCAGAATTCAGTTACAAATTCTTGAGGCACGGTACCTTCCA
AGCTCATCAACACCTCTGACTTTGAGTTTTTTCGTGAAGGTGGGAATGTTTAGCTCTGGA
GAGTTGATTTATAAGAAAAAGACACGCTTACTGAAGGCCTCCAATGGAAGAGTCAAGTGG
GGAGAGACTATGATTTTTCCACTTATACAGAGTGAAAAAGAAATTGTTTTTCTCATTAAG
CTTTACAGTCGAAGCTCTGTAAGAAGAAAACACTTTGTGGGCCAGATTTGGATAAGTGAA
GACAGTAATAACATTGAAGCAGTGAACCAGTGGAAAGAGACAGTAATAAATCCAGAAAAG
GTTGTTATCAGGTGGCACAAATTAAATTCATCT
>Rat|ENSRNOG00000004754|ENSRNOT00000006371
ATGGCAGCAGAATTTATAAAGAGTTGTTGTAGAGGATGTTTCTATGGTGAAACGGAAAAG
CACAAGTTTTCTGTGGAAAAAGAGTTTAAAGCATCAGCCTCAAATAGCCAAAACACC---
ATCGGTATAACTCAATTGACTTCTGTTTTAGCAAAGCCCCAAGTTGGCTGTAATGAGGAT
TACTTGCTTTCCAAATTACCATGTGATGGTAAAGAAGTACAATTTGTGGTGCCCAGGTTT
AAATTATCTTATATTCAGCCTAGGACACAAGGAACTCCTTCACATCTGGATGAACTGGAA
GGATCTGCCAGAGCATCTTTTGGAGATCAAAAGACAGAACTTTGTAGTTCATTCTACCAT
GGATCCATCTATGATGTG---TATAATCCATGCTATATGTATCAACACTTTTCACCTGAT
TTAAGTAGGCGCTTTCTTCCTCATTGTGAAACGAAAACGTTATATGGATCTGTTTGTGAT
TTAAGGACCAGTAAACTTCCTGGTTCTCCTGGGCTAAGCAAATCTATGCTAGATCTTACA
ACTTCATCTCAGCGATTCATCCAGAGACATGACTCATTTTCCAGTGTGCCTAGTAGTTCT
TCTTCAAGAAAAAATTCTCAGGGCAGTAACAGAAGCCTGGATACAATTACCCTGTCAGGA
GATGAACGAGACTTGGGGAGATTGAATGTGAAATTGTTTTATAATTCTTCAGCAGAGCAG
ATTTGGATCACAATTTTGCAGTGCAGAGATATAAGTTGGCCCTCTAGTTATGGAGATACT
CCTACAATTTCTATAAAAGGAATTTTAACATTATCCAAACCAATACATTTCAAATCTTCA
GCCAAAGAAGGTTCCAATGCTATTGACTTTATGGAAACGTTTGTATTTGCTATCAAACTA
CAAAATCTACAAGCTGTGAGACTTGCATTTAAGATTCAAACTCAAACTCCCAAGAAGAAA
ACCATTGGAGAATGTTCTCTTTCACTCAGAACTCTTAGTACCCAGGAAATGGATTACTCA
TTGGAAATAATACCACCTTCAAAATTTTCTGTTTGCCAAGCAGAACTTGAACTGGGGACT
TGTTTTCAAGCAGTAAATAGCAGGATTCAGCTGCAAATCCTCGAGGCACAATACCTTCCA
AGTTCATCAACACCTCTGGCTTTGAGTTTTTTTGTGAAGGTAGGGATGTTTAGCTCAGGA
GAGCTGATTTATAAGAAGAAGACACGCTTACTGAAGGCCTCCAGTGGAAGAGTAAAATGG
GGAGAAACTATGATTTTTCCACTCATACAGACTGAAAAAGAAATTGTTTTCCTTATTAAA
CTTTACAGTCGGAGCTCTGTAAGAAGAAAACATTTTGTAGGCCAGCTCTGGATAAGTGAA
GACAGTAATAACGTTGAAGCAGTGAACCAATGGAAAGAGACAGTTACAAATCCAGAAAAG
GTTGTTATCAAGTGGCACAAGTTAAATCCATCT
>Opossum|ENSMODG00000001937|ENSMODT00000002412
ATGGCAACAGAATTTCTAAAAAGCTGCTGCAGAGGCTGTTTCTAT---------------
------GCTTCCCCAGAAAAAGACTCTAAAGCAGCAGCTCCAAATGGACAAAATATTACG
---TGTCTACCTCCAATGTCTTCAGTGTGTGTTAAACGTCAGGTTGGTTGTACTGAGGAT
TATCTCCTTTCTAAAATTCCATCGGATGGCAAAGAAGTGCCTTTTGTTGTGCCCAGATTT
AAATTATCTTATATTCAACCCAAGCCTCAAGCAACTCCCTCACATATGGAGGAACTTCAA
GGTTCTGCCAGGGCCTCCTTTAGAGATCGAAAAACAGAACTTTGCAGTTCACCCTTGGAT
GGATCTAACTATGACATA---TATAATCCAGTCTTTATGCATCAACATGTTTCACCTGAC
TTAAGTAGGCGATTTCCTCCTAACTCTGAAGCTCTGAGGCTGTATGGGTCAGTTTGTGAC
TTAAGGAGTTCTAAAACTCCTGGTTCCCCTGGCCTAAGCAAATCTATGTTTGATCTTACT
GGTTCATCACAGCGCTTCATGCAACGATATGATTCCATGTCTAGCGTACCAAGCAGTTCA
TCTTCAAGGAAGAATTCTCAAGGCAGTACTCGAAGCCTGGATACAATCACATTATCTGGA
GATGAAAGAGATTTTGGAAGATTGAACATAAAATTGTTCTATAATTCTTCAGTAGAACAG
ATCTGGATCACAATTCTACAGTGCAGAGATTTGATTTGGTCTTCCAGTTATGGAGAAAAC
CCTACTATTTCTATAAAAGGAATATTGACTTTGCCCAAACCAGTACATTTCAAATCTTCA
GCCAAAGAAGGATCCAGTGTTATTGAATTTATGGAGACTTTTGTATTTGCTATTAAACTC
CAAAGTCTGAAAACTGTTAGGCTGGTTTTTAAGATCCAAACCCAAACTCCTCGGAAGAAA
ACCATTGGAGAATGCTCATTATCTCTCAGAGAGCTCAATGTACAGGAAAGGGATTACTGT
TTGGATGTAACACCTCCCTCAAAAATCTCAATGTGTCATGCAGAACTTGAAGTGGGGACT
TGTTTTCAAGCAGTCAACAGCAGGATTCAGTTGCAAATTCTTGAGGCACAACACCTTCCA
AGCTCATCTACTCCTCTAACTTTGAATTTCTTTGTGAAGGTGGCGATGTTTAGTTCAGGA
GATTTGATTTACAAGAAGAAGACCCGTCTACTAAAATCCACCAATGGAAGAGTAAAGTGG
GGAGAAACAATGATTTTTCCATTTACACAAAATGAGAAAGAAATTAATTTTCTTATCAAG
CTTTATAGTCGGAGCTCAGTAAGAAGAAAACACTTTGTGGGACAGATTTGGATAAGTGAG
GATAGCAACTGTTTTGAAGCTGTGAACCAATGGAAAGACACAATTGCAAATCCAGAAAAG
GTTGTTATCAAATGGCACAAATTAAATCCATCT
>Orangutan|ENSPPYG00000006070|ENSPPYT00000007176
ATGGCAACAGAATTTATAAAGAGTTGCTGTGGAGGATGTTTCTATGGTGAAACAGAAAAA
CACAACTTTTCTGTGGAAAGAGATTTTAAAGCAACAGTCCCAAATAGTCAAAATGCTACT
ATCTCTGTACCTCCATTGACTTCTGTTTCTGTAAAGCCTCAGGTTGGCTGTACTGAGGAT
TATTTGCTTTCCAAATTACCATCTGATGGCAAAGAAGTACCATTTGTGGTGCCCAGGTTT
AAGTTATCTTATATTCAACCCAGGACACAAGAAACTCCTTCACATCTGGAAGAACTTGAA
GGATCTGCCAGAGCATCTTTTGGAGATCGAAAGGTAGAACTTTCCAGTTCATCCCAGCAC
GGACCTAGCTATGATGTG---TATAACCCATTCTATATGTATCAGCACGTTTCACCTGAT
TTGAGTCGACGCTTTCCTCCCTGTTCAGAAGTGACGAGACTGTATGGATCG---------
------------------------------------------------------------
------------------------AGACATGATTCATTGTCCAGTGTACCCAGTAGTTCT
TCTTCAAGGAAAAATTCTCAGGGGAGTAACAGAAGCCTGGATACAATTACTCTATCAGGA
GATGAAAGGGACTTTGGGAGACTGAATGTGAAATTGTTTTATAATTCTTCAGTAGAACAG
ATCTGGATCACAGTTTTACAGTGCAGAGATTTAAGTTGGCCCTCTAGTTATGGAGACACT
CCTACTGTTTCTGTAAAAGGAATACTTACATTGCCCAAACCAGTGCATTTCAAATCTTCA
TCCAAGGAAGGTTCCAACGCTATAGAATTTATGGAAACGTTTGTATTTGCTATTAAACTT
CAAAGTCTACAAACTGTAAGGCTTGTATTTAAGATTCAAACCCAGACTCCCAGGAAGAAA
ACCATTGGAGAATGCTCACTGTCACTCAGAACCCTTAGCACACAGGAAATGGATTACTCT
TTGGATATAACACCACCTTCAAAAATTTCTGTTTGCCATGCAGAACTTGAATTGGGGACT
TGTTTTCAAGCAGTAAATAGCAGAATTCAGTTACAAATTCTTGAGGCACAGTACCTTCCA
AGCTCATCAACACCTCTGACTTTGAGTTTTTTTGTGAAGGTGGGAATGTTTAGCTCGGGA
GAGTTGATTTATAAGAAAAAGACACGCTTACTGAAGGCCTCTAATGGAAGAGTCAAGTGG
GGAGAGACTATGATTTTTCCACTTATACAGAGTGAAAAAGAAATTGTTTTTCTCATTAAG
CTTTACAGTCGAAGCTCTGTAAGAAGAAAACACTTTGTGGGCCAGATCTGGATAAGTGAA
GACAGTAATAACATTGAAGCAGTGAACCAGTGGAAAGAGACAGTAATAAATCCAGAAAAG
GTTGTTATCAGGTGGCACAAATTAAATCCATCT
>Elephant|ENSLAFG00000015203|ENSLAFT00000015201
ATGGCAACAGAATTTATCAAGAGTTGCTGTAGCGGATGTTTCTATGGTGAAACAGAAAAG
CACAACCTTTCCGTGGCAAGAGACTTTAAAGCAGCAGGCTCAAGTAGTCAGAATACCGCC
GTCTGTATACCTCCACTG------ATGTCTGTAAAGCCTCAGGTTGGCTGCACTGAGGAT
TATTTACTTTCAAAATTACCATCTGATGGCAGAGAAGTACCATTTGTGGTGCCTAGGTTT
AAGTTGTCTTATATTCAGCCCAGGACACAAGCAACTCCTTCACACCTGGAGGAACTTGAA
GGCTCTGCCAGAGCATCTTTTGGAGATCGAAAGGTAGAACTTTCCAGTTCATCCCAGCAG
GGAGCCAGCTATGACGTA---TACAACCCGTTCTATATGTATCGACACATGTCACCTGAT
CTGTGTCGACGCTTTCCTCCTCACTCAGAAGCAGTAAGACTGTACGGATCGGTTTCTGAT
TTAAGGACCCATAAACTTCCTGGTTCCCCTGGGCTAAGCAAATCTATGTTTGATCTTACA
AGTTCATCCTGGCGATTCATCCAGAGACATGATTCATTGTCCAGTGTACCCAGTAGTTCT
TCTTCAAGGAAAAATTCTCAGGGGAGTAACAGAAGCCTGGATACAATTACTCTATCAGGA
GATGAAAGAGAGTTTGGGAGATTGGATGTGAAAGTGTTTTATAATTCTGCAGTGGAGCAG
GTCTGGATCACAGTTTTACAGTGCAAAGACTTAAGTTGGCCCTCCAGTTATGGAGACACT
CCTACCATTTCTATAAAAGGAATATTAACTTTGCCCAAGCCAGTGCATTTCAAGTCCTCA
GCTAAAGAAGCCTCCAGTGCTATTGAATTTATGGAAACTTTTGTATTTACTATTAAACTC
CAAAGTCTACAAACGGTGAGGCTTGTGTTTAAGATTCAAACTCAGACTCCGAGGAAGAAA
ACCATTGGCAAATGCTCACTGTCACTCAGAACTCTTAACACACAGGAAATGGATTATTCT
TTGGATATAACACCACCTTCAAAAATTTCTGTTTGCCATGCAGAGCTTGAATTAGGGACT
TGTTTTCAAGCAGTAAATAGCAGAATTCAGTTACAAATTCTTGAAGCACAGTACCTTCCA
AGCTCATCAACACCTCTGACTTTGAGTTTTTTTGTAAAGGTGGCAATGTTTAGCTCAGGA
GACTTGATTTATAAGAAGAAGACACGTTTACTGAAGGCCTCCGGTGGAAGAGTAAAGTGG
GGAGAGACTATGATTTTTCCACTTACACAGACTGAAAAAGAAATCATTTTTCTTATTAAG
CTTTATAGTCGAAGCTCTGTAAGAAGAAAACATTTTGTGGGCCAGATTTGGATAAGTGAA
GACAGTAATAATATTGATGCAGCAAACCAGTGGAAAGAGACAATTACAAATCCAGAAAAA
GTTGTTATCAAGTGGCACAAATTAAATCCATCT
>Human|ENSG00000165929|ENST00000340892
ATGGCAACAGAATTTATAAAGAGTTGCTGTGGAGGATGTTTCTATGGTGAAACAGAAAAA
CACAACTTTTCTGTGGAAAGAGATTTTAAAGCAGCAGTCCCAAATAGTCAAAATGCTACT
ATCTCTGTACCTCCATTGACTTCTGTTTCTGTAAAGCCTCAGCTTGGCTGTACTGAGGAT
TATTTGCTTTCCAAATTACCATCTGATGGCAAAGAAGTACCATTTGTGGTGCCCAAGTTT
AAGTTATCTTACATTCAACCCAGGACACAAGAAACTCCTTCACATCTGGAAGAACTTGAA
GGATCTGCCAGAGCATCTTTTGGAGATCGAAAGGTAGAACTTTCCAGTTCATCCCAGCAC
GGACCTAGCTATGATGTG---TATAACCCATTCTATATGTATCAGCACATTTCACCTGAT
TTGAGTCGACGCTTTCCTCCCCGTTCAGAAGTGAAGAGACTGTATGGATCGGTTTGTGAT
TTAAGGACGAACAAACTTCCCGGTTCCCCTGGGCTAAGCAAATCTATGTTTGATCTTACA
AACTCATCTCAGCGATTCATCCAGAGACATGATTCATTGTCCAGTGTACCCAGTAGTTCT
TCTTCAAGGAAAAATTCTCAGGGGAGTAACAGAAGCCTGGATACAATTACTCTATCAGGA
GATGAAAGGGACTTTGGGAGACTGAATGTGAAATTGTTTTATAATTCTTCAGTAGAACAG
ATCTGGATCACAGTTTTACAGTGCAGAGATTTAAGTTGGCCCTCTAGTTATGGAGACACT
CCTACTGTTTCTATAAAAGGAATACTTACATTGCCCAAACCAGTGCATTTCAAATCTTCA
GCCAAGGAAGGTTCCAACGCTATTGAATTTATGGAAACGTTTGTATTTGCTATTAAACTT
CAAAATCTACAAACTGTAAGACTTGTATTTAAGATTCAAACCCAGACTCCCAGGAAGAAA
ACCATTGGAGAATGCTCAATGTCACTCAGAACCCTTAGCACACAGGAAATGGATTACTCT
TTGGATATAACACCACCTTCAAAAATTTCTGTTTGCCATGCAGAACTTGAATTGGGGACT
TGTTTTCAAGCAGTAAATAGCAGAATTCAGTTACAAATTCTTGAGGCACGGTACCTTCCA
AGCTCATCAACACCTCTGACTTTGAGTTTTTTCGTGAAGGTGGGAATGTTTAGCTCGGGA
GAGTTGATTTATAAGAAAAAGACACGCTTACTGAAGGCCTCCAATGGAAGAGTCAAGTGG
GGAGAGACTATGATTTTTCCACTTATACAGAGTGAAAAAGAAATTGTTTTTCTCATTAAG
CTTTACAGTCGAAGCTCTGTAAGAAGAAAACACTTTGTGGGCCAGATTTGGATAAGTGAA
GACAGTAATAACATTGAAGCAGTGAACCAGTGGAAAGAGACAGTAATAAATCCAGAAAAG
GTTGTTATCAGGTGGCACAAATTAAATCCATCT
>Dog|ENSCAFG00000010832|ENSCAFT00000017222
ATGGCAGCAGAATTTATAAAGAGTTGCTGTAGAGGATGTTTCTATGGAGAAACAGAAAAG
CACAATTTTTTCATGGAAAGAGACTTTAAAGCAGCAGTCTCAGCGGGTCAAGATACCACG
GTCCGTGTACCTCCGTTGACTTCCATCTCCGTCAAGCCCCAGGTTGGCTGTACTGAGGAT
TACTTACTTTCCAAATTACCATCTGATGGCAGAGAAGTACCGTTTGTGGTACCGAGGTTT
AAGCTCTCCTATGTTCAGCCCAGGGCGCAAGGAACTCCTTCACATCTGGAAGAGCTAGAA
GCATCTGCCAGAGCATCTTTTGGAGATCGAAAGGTAGAGCTTTCTAGTTCATCCCAGCAT
GGAGCCAGCTACGATATA---TACAACCCGTACTATCGATATCAGCACATTTCACCTGAT
TTGAGCCGACGCCTTTCCCCTCGTTCAGAAGCAGTGAGACTATATGGATCAGTTTGTGAT
TTAAGGACCAGCAAACTTCCCAGTTCTTCTGGGCTAAGCAAGTCCATGTTTGATCTTACA
AGTTCATCTCAACGGTTCATGCAGAGACATGATTCATGGTCCAGCGTGCCAAGCACTTCT
TCTTCAAGGAAGAATTCCCAGGGAAGTAACAGAAGCCTGGATACAATTACTTTGTCAGGA
GATGAAAGAGATTTTGGGAGATTGCATGTGAAAGTGTTTTATAATTCTTCAGTAGAACAG
ATCTGGATCACAGTTTTACAATGCAGAGATTTAAGTTGGCCTTCTAGTTTTGGAGACACT
CCTACTATTTCTATAAAAGGAATACTTACATTGCCCAAACCAGTGCATTTCAAATCTTCA
GCCAAGGAAGGCTCTAATGCTATTGAATTTATGGAAACTTTTGTATTTGCCATTAAACTC
CAAAGTCTACAAACTGTAAGGCTTGTATTTAAGATTCAAACCCAGACTCCCAGGAAGAAA
ACCATTGGAGAATGCTCACTGTCACTCAGAACTCTCAGCACACAGGAAATGGATTACTCT
TTGGATATAATGCCACCTTCAAAAATTTCTGTTTGCCATGCAGAACTTGAACTGGGGACT
TGTTTTCAAGCTGTAAATAGCAGAATTCAGTTACAAATTCTTGAGGCACAATACCTTCCA
AGCTCTTCGACACCTCTCACTTTGAGTTTTTTTGTGAAGGTGGCAATGTTTAGTTCAGGA
GAGTTGATTTATAAGAAGAAGACCCGCTTACTGAAAGCCTCCAATGGAAGAGTAAAGTGG
GGAGAAACTATGATTTTTCCACTTTTACAGAATGAAAAAGAAATTCTTTTTCTCATTAAG
CTTTATAGTCGGAGCTCTGTAAGAAGACGACACTTTGTGGGGCAGATTTGGATAAGTGAA
GACAGTAATCACACCGAAGCAGCAAATCAGTGGAAAGAGACAGTTACAAATCCAGAAAAG
GTTGTTATCAAGTGGCACAAATTAAATCCATCT
>Guinea_Pig|ENSCPOG00000011061|ENSCPOT00000011163
ATGGCAGCAGAATTTATAAAGAGTTGCTGTAGAGGATGTTTTTATGGTCAAGCAGAAAAG
CAAGAGTTATCTATGGAAAGAGACTTTAAAACTACAGTTACC------CAAAATACAACT
GTATCTATACCTCCATTGACTTCTGTTTCTGTCAAGTCTCAGATTGGCTGTAGTGAGGAT
TATTTGCTTTCCAAATTACCATCTGATGGGAAACAAGTGCCATTTGTGGTACCCAAGTTT
AGGTTGTCTTATATTCAGCCCAAAACACAAGGAACACCTTCACATCTGGAAGAACTTGAA
GGCTCTGCCCGGGCATCTTTTGGAGATCGAAAAGCAGAACTTTCCGGTCTATCCCAGCAT
GGACCCAGCTATGATGTG---TATAACCCATTCTACATGTATCAACACTTTTCACCTGAT
TTGAGTCGGAAACGGTTTCCTCATTCAGAAGCAACAAGACTGTATGGATCAGTTTGTGAT
TTAAGGACCAGCAAACTACCTGGTTCCCCTGGACTGAGCAAGTCTATGTTTGATCTTACG
AGTTCATCTCAGCGATTCATCCAGAGACATGATTCATGGTCCAGTGTACCCAGCAGTTCT
TCTTCAAGAAAAAATTCTCAGGGGAGTAACAGAAGCCTAGATACAATTACTCTATCAGGA
GATGAAAGAGATTATGGGAGACTGAATGTGAAATTGTTTTATAATTCTTCAGTGGAGCAG
ATCTGGATCACAATTTTACAGTGCAGAGATTTAAGTTGGCCTTCTAGTTATGGAGACACA
CCCACTGTTTATATAAAAGGAATACTAACATTACCCAAACCAGTACATTTCAAATCTTCA
GCCAAGGAAGGTTCCAGTGCTATTGATTTTATGGAAACTTTTGTATTTGCTATTAAACTA
CAACATCTACAAACTGTGAGGCTTGTATTTAAGATTCAAACCCAGACTCCCAAGAAGAAA
ACTATTGGAGAGTGCTCTCTGTCACTCAGAACACTTAGCACACAAGAAATGGATTACTCT
TTGGATATAATACCACCTTCAAAAATTTCTGTTTGCCATGCAGAACTTGAACTGGGGACT
TGTTTTCAAGCAGTAAATAGCAGGATTCAGCTGCAAATTCTTGAGGCACAATATCTTCCA
---AGCTCAACACCTCTGACTCTAAGTTTTTTTGTGAAGGTGGGAATGTTTAGCTCAGGA
GAATTGATTTATAAAAAGAAGACACGCTTATTGAAGGCCTCCAATGGAAGAGTAAAGTGG
GGAGAGACTATGATTTTTCCACTTACACAGAATGAAAGAGACATTGTTTTTCTCTTTAAA
CTTTATAGTCGAAGCTCTGTCAGAAGAAAACACTTTGTGGGCCAGGTTTGGATAAGTGAA
GACAGTAATAGCATTGAAGCAGTGAACCAATGGAAAGAGACAATTACAAATCCAGAAAAG
GTTGTTACCAAGTGGCACAAATTAAATCCATCT
>Chimp|ENSPTRG00000006641|ENSPTRT00000042991
ATGGCAACAGAATTTATAAAGAGTTGCTGTGGAGGATGTTTCTATGGTGAAACAGAAAAA
CACAACTTTTCTGTGGAAAGAGATTTTAAAGCAACAGTCCCAAATAGTCAAAATGCTACT
ATCTCTGTACCTCCATTGACTTCTGTTTCTGTAAAGCCTCAGCTTGGCTGTACTGAGGAT
TATTTGCTTTCCAAATTACCATCTGATGGCAAAGAAGTACCATTTGTGGTGCCCAAGTTT
AAGTTATCTTACATTCAACCCAGGACACAAGAAACTCCTTCACATCTGGAAGAACTTGAA
GGATCTGCCAGAGCATCTTTTGGAGATCGAAAGGTAGAACTTTCCAGTTCATCCCAGCAT
GGACCTAGCTATGATGTG---TATAACCCATTCTATATGTATCAGCACATTTCACCTGAT
TTGAGTCGACGCTTTCCTCCCCGTTCAGAAGTGACAAGACTGTATGGATCGGTTTGTGAT
TTAAGGACCAACAAACTTCCCGGTTCCCCTGGGCTAAGCAAATCTATGTTTGATCTTACA
AACTCATCTCAGCGATTCATCCAGAGACATGATTCATTGTCCAGTGTACCCAGTAGTTCT
TCTTCAAGGAAAAATTCTCAGGGGAGTAACAGAAGCCTGGATACAATTACTCTATCAGGA
GATGAAAGGGACTTTGGGAGACTGAATGTGAAATTGTTTTATAATTCTTCAGTAGAACAG
ATCTGGATCACAGTTTTACAGTGCAGAGATTTAAGTTGGCCCTCTAGTTATGGAGACACT
CCTACTGTTTCTGTAAAAGGAATACTTACATTGCCCAAACCAGTGCATTTCAAATCTTCA
GCCAAGGAAGGTTCCAACGCTATTGAATTTATGGAAACGTTTGTATTTGCTATTAAACTT
CAAAGTCTACAAACTGTAAGACTTGTATTTAAGATTCAAACCCAGACTCCCAGGAAGAAA
ACCATTGGAGAATGCTCACTGTCACTGAGAACCCTTAGCACACAGGAAATGGATTACTCT
TTGGATATAACACCACCTTCAAAAATTTCTGTTTGCCATGCAGAACTTGAACTGGGGACT
TGTTTTCAAGCAGTAAATAGCAGAATTCAGTTACAAATTCTTGAGGCACGGTACCTTCCA
AGCTCATCAACACCTCTGACTTTGAGTTTTTTCGTGAAGGTGGGAATGTTTAGCTCGGGA
GAGTTGATTTATAAGAAAAAGACACGCTTACTGAAGGCCTCCAATGGAAGAGTCAAGTGG
GGAGAGACTATGATTTTTCCACTTATACAGAGTGAAAAAGAAATTGTTTTTCTCATTAAG
CTTTACAGTCGAAGCTCTGTAAGAAGAAAACACTTTGTGGGCCAGATTTGGATAAGTGAA
GACAGTAATAACATTGAAGCAGTGAACCAGTGGAAAGAGACAGTAATAAATCCAGAAAAG
GTTGTTATCAGGTGGCACAAATTAAATCCATCT
