# Supplementary material for: Insights into the Evolution of Longevity from the Bowhead Whale Genome
Source: Cell Rep. 2015 Jan 6;10(1):112–22. doi: 10.1016/j.celrep.2014.12.008 (PMC4536333; doi:10.1016/j.celrep.2014.12.008)
Supplement: Supplemental Folder 1. Full List of Transposable Elements Distribution, Full List of Filtered and Unfiltered Gene Duplications, Gene Loss Alignments, Full List of Candidates under Selection, Selective Pressure Variation QC Alignments, and Full List of Bowhead-Specific Mutations, Related to Results [file mmc2.zip › QC Alignments/PosSites_reciprocal_group_3756_Minke_modelA.fasta]

>PS_Sites|Minke|BACU020439
------------------------------------------------------------
------------------------------NNNNNNNNNNNN------------------
------------------------------------------------------------
------------------------------------------------------------
------------------------------------------------------------
------------------------------------------------------------
------------------------------------------------------------
------------------------------------------------------------
------------------------------------------------------------
------------------------------------------------------------
------------------------------------------------------------
---------------------------------NNN------------------------
------------------------------------------------------------
------------------------------------------------------------
------------------------------------------------------------
------------------------------------------------------------
------------------------------------------------------------
------------------------------------------------------------
------------------------------------------------------------
------------------------------------------------------------
------------------------------------------------------------
------------------------------------------------------------
------------------------------------------------------------
------------------------------------------------------------
------------------------------------------------------------
------------------------------------------
>PS_Characters|Minke|BACU020439
------------------------------------------------------------
------------------------------TCCTTCATCCCA------------------
------------------------------------------------------------
------------------------------------------------------------
------------------------------------------------------------
------------------------------------------------------------
------------------------------------------------------------
------------------------------------------------------------
------------------------------------------------------------
------------------------------------------------------------
------------------------------------------------------------
---------------------------------GCC------------------------
------------------------------------------------------------
------------------------------------------------------------
------------------------------------------------------------
------------------------------------------------------------
------------------------------------------------------------
------------------------------------------------------------
------------------------------------------------------------
------------------------------------------------------------
------------------------------------------------------------
------------------------------------------------------------
------------------------------------------------------------
------------------------------------------------------------
------------------------------------------------------------
------------------------------------------
>Minke|BACU020439
------------------------------------------------------------
------------------------------TCCTTCATCCCA---CAGGCTCTCTTCAAT
GCCATCATCCCA---GACCATCATGCAGAAGCCTTCTCTCCTCCTCGCCTCACCCCCTCC
GGCTCTGTGGACCAACTTGTGGAAAGTCTCCTGGGCGGCCTATCTCACTGGGATGCTGAA
CACTTCCTGTTCATTGCTGAGCATGGCTACCTGTATGAGCACAACTTTGCCTTCTTCCCT
GGTTTCCCCCTGGTCCTGTTGGTGGGGACTGAA---TTGCTGAGACCCCTGTGGGGGTTA
CTGAGCCTACGGAGTTGCCTGCTAATCTCAGTAGCATCGCTCAATTCCTTGTTCTCCGTG
CTGGCCGCACTTGCGCTTCATGACCTGGGCTGTCTGGTTTTGCGCTGTCCCCGCCAGGCT
TTTTATGGAGCGCTGCTCTTCTGCCTCAGCCCCGCCAATGTCTTCCTGGCGGCTGGCTAC
TCAGAAGCTTTGTTTGCCCTCCTGACATTCAGCGCCCTGGGGCAGCTGGAAAGGGGCCGA
AGCTGGACTAGTGGACTCCTCTTTGCCCTTGCCACTGGCGTGCGCTCCAACGGGCTGGTC
AACGTTGGCTTCCTCGTGCATTCTCAGTGCCGAGCCTTTTTCTCTTCT------------
CTCGTGGTGCGGAATCCCCTGAGACAGCTCTTGAAGCTGATGGGCTCTGTGTTCCTGTCA
GTGCTCACACTTAGCCTTCCCTTTGCCCTCTTTCAATATTACGCCTATACCCAGTTCTGT
CTGCCAGGCTCAGCCTACCCCATTCCTGAGCCCTTGCTGCAATTAGCTGTGGACAAGGGC
TACCGA---------ATCGTAGAGGGAAATGAGCCGCCTTGGTGCTCCTGGGAACTTCCC
CTAATATACAGCTACATCCAGGATATCTATTGGAATGTTGGCTTTTTGAGATACTATGAA
CTCAAGCAGGTGCCCAATTTTCTACTGGCTGCACCAATGGCTATACTGGTTGCCTGGGCA
ACTTGGACATATGTGACCACCCATCCTTGGCTCTGCCTTACACTTGGGATGCAAAGGAGC
AAGAACAAA------GAGACCCCAGAGAAGCCTGGTCCTGGATTCCTCAGTCCTCGGGTG
TTTGTGTACCTAGTCCACGCTGCAGTGCTGCTGCTGTTCGGCAGTCTGTGCATGCATGTT
CAGGTTCTCACCAGGTTTTTATGCTCCTCCACTCCTATCGTGTACTGGTTTTCAGCTCAC
TTGCTTCAGGATCAAGAACCGCTGCTGAGATCCCTAGAGACTGTGCCTTGGAAGCCTCTT
TCAGGGGACTCCCCACCAGGACAAAAGATCCCCAGAAACTCTATCATGGGACTCTTGTAC
AACTGGAAAACTTGTTCTCTGGTCACACGATGCATTCTAGGCTACTTCCTGACTTACTGG
CTCCTGGGACTACTCCTGCATTGCAACTTCCTACCTTGGACA
>Horse|ENSECAG00000017119|ENSECAT00000017998
------------------------------------------------------------
------------------------------------------------------------
------------------------------------------------------------
------------------------------------------------------------
------------------------------------------------GCTTTCTTCCCT
GGTTTCCCCCTGGCCCTGTTGGTGGGGACTGAA---CTGCTGAGACCTCTGCAGGGGTTA
CTGAGCCTACGGAGTTGCCTCTTAATCTCAGTAGCATTGCTCAATTCCTTGTTCTCCGTG
CTGGCTGCAGTCGCACTGCATGACCTGGGCTGTCTGGTTTTGCACTGTCCTCGCCAGGCC
TTCTACGGAGCGCTTCTCTTCTGCCTCAGCCCCGCCAATGTCTTCCTGGCGGCTGGTTAT
TCAGAAGCTTTGTTTGCCCTCCTCACATTCAGTGCCATGGGACAGCTGGAAAGGGGCCGA
AGCTGCACTAGTGGACTCCTCTTTGCCCTTGCCACTGCTGTACGCTCCAACGGACTGGTC
AACATTGGCTTCCTCGTCCATTCTCAGTGCCGGGGCTTTTTCTCTTCT------------
CTCATGGTACTGAATCCTCTGAGACAGTTCTTGAAGCTAATGGGCTCTGTGTTCCTTTCA
GTGCTTGCACTTGGCCTTCCCTTTGCCCTCTTTCAGTATTACGCCTATACCCAGTTCTGT
CTGCCAGGCTCAGCCCACCCCATCCCTAAGCCCCTGCTGCAGTTAGCTGTGGACAAGGGC
TACCGGACCGTGGGGACTGTGGAGGGAAAAGAGCCACCTTGGTGCTCCTGGAGTCTTCCC
CTAATATACAGCTACATCCAGGATATCTACTGGAATGTTGGTTTTTTGAGATACTATGAA
CTCAAGCAGCTGCCCAATTTTCTCCTGGCTACACCAGTGGCTATATTGGTTGCCTGGGCT
ACTTGGACATATGTGACAACTTACCCTTGGCTCTGCCTTACACTTGGGTTGCAAAGGAGC
AAGAACAAT------AAGACCCTAGAGAAGCCTGATCCTGGATTCCTCAGTCCTCGGGTG
TTCGTGTACCTGGTCCATGCTGCAGCACTGCTGCTGTTTGGCAGTCTGTGCATGCATGTT
CAGGTTCTCACCAGGTTTTTGGGCTCTTCCACTCCTATTGTGTACTGGTTTCCAGCTCAC
TTGCTCCAGGATCAAGAGCCGCTGCTGAGATCCCTAGAGACTGTACCGTGGAAGCCTCAT
GCAGGGGACCCCCCACCAGGACAAAAGGTCCCCAGAAATTCTATTATGGGACTTTTGTGC
AACTGGAAAACCTGTTCTCTACTCACACGATGCATTCTAGGCTACTTCCTGACTTATTGG
CTCCTGGGACTACTCCTACACTGCAACTTCCTGCCTTGGACA
>Microbat|ENSMLUG00000002508|ENSMLUT00000002505
------------------------ATGTGGCCCCTGGACCCATCCCGGAAAGAGGTGCTG
AGGTTTGCGGTCAGC---TGCCGGGCCCTGACTCTGGTGCTA---CAGGCTCTCTTCAAT
GCCTTCATCCCA---GATCACCATGCAGAAGCCTTCTCTCCTCCTCGCCTTGCCCCCTCG
GGCTCTGTGGACCAACTCGTGGAAGGTCTTCTGGGTGGCCTGTCTCACTGGGATGCTGAA
CACTTTCTGTTCATTGCTGAGCATGGCTACCTGTATGAGCACAACTTTGCCTTCTTCCCT
GGTTTCCCCCTGGCCCTGTTGGTGGGGACTGAA---TTGCTGAGACCCCTGCGGGGGTTA
CTGAGCCTACGGAGTTGCCTATTAATCTCAGTAGCATTGCTCAACTCCTTGTTCTCTATC
CTGGCTGCAGTTGCACTTCACGACCTGGGCTGTCTGGTTTTGCACTGTCCCCGCCAGGCC
TTTTACGGAGCACTGCTTTTCTGCCTCAGCCCTGCCAATGTCTTCCTGGCTGCTGGTTAC
TCAGAAGCTTTGTTTGCCCTCCTGACATTCACCGCCATGGGGCAGCTGGAAAGGGGCCGA
AGCTGGACTAGTGGACTCCTCTTTGCTCTTGCTACTGGTGTACGCTCCAACGGGCTGGTC
AGCGTTGGCTTCCTCGTACATTCTCAGTGCCAAGGCTTTTTCTCTTCT------------
CTCCTGGTGCTGAATCCTCTGAGGCAGCTCTTGAAGCTGATGGGCTCTGTGTTCCTGTCT
GTGCTCACACTTGGTCTTCCCTTTGCCCTCTTTCAGTATTACGCCTACACCCAGTTCTGT
CTGCCAGGCTCAGCCCGCTCCATCCCTAAGCCCTTGCTGCAGTTAGCTGTGGACAAGGGC
TACCGG---------ATTGCAGAAGGAAATGAACCACCTTGGTGCTCCTGGGAACTTCCC
CTAATATACAGCTATATCCAGGATGTCTACTGGAATGTTGGCTTTTTGAGATACTATGAG
CTTAAGCAGGTGCCCAATTTTCTGCTGGCTGCACCAGTGGCTATACTGGTTACCTGGGGA
ACGTGGACATATGTGACCACCCACCCGTGGCTCTGCCTTACACTTGGGATGCGAAGGAAC
AAGAGCGAT------GAGACTCTAGAGAAGCCTGATCCTGGATTCCTCAGCCCTCGGGTG
TTTGTGTACCTGGTTCACGCTGCAGCGCTGCTGCTGTTTGGCAGTTTGTGCATGCACATT
CAGGTTCTCACCAGGTTTTTGGGTTCCTCCACTCCTATTGTGTACTGGTTTCCAGCTTAC
TTGCTTCAGCATCAAGAGCCACTGCTGAGATCTCTAGAGACTGTGCCTTGGAAGCCTCTT
GCAGAAGACTCCCCACCAGGACAAAGGGTCCCCAGAAACTCTATCATGGGACTTCTGTAC
AACTGGAAAACCTGTTCTCGAGTCACACGGTGCATTCTAGGCTACTTCCTGACTTACTGG
CTCCTGGGACTGCTCTTGCATTGCAACTTCCTGCCTTGGACA
>Gibbon|ENSNLEG00000009372|ENSNLET00000011975
------------------------ATGTGGCCCCAGGACCCATCCCGGAAGGAGGTGCTG
AGGTTTGCAGTCAGC---TCCCGTATCCTGACTCTGATGCTG---CAGGCCCTCTTCAAT
GCCATCATCCCA---GATCACCATGCAGAGGCCTTCTCTCCTCCTCGCCTGGCCCCCTCA
GGCTTTGTGGACCAACTCGTGGAAGGTCTTCTGGGCGGCCTGTCTCGCTGGGATGCTGAA
CACTTCTTGTTCATTGCTGAGCATGGCTACCTGTATGAGCACAACTTTGCCTTCTTTCCT
GGTTTCCCCTTGGCCCTGCTGGTGGGGACTGAA---CTGTTGAGACCCTTACGGGGGTTA
CTGAGTCTACGCAGTTGCCTGCTGATTTCAGTAGCATCACTCAATTTCTTGTTCTTCATG
TTGGCTGCAGTTGCACTTCATGACCTGGGTTGTCTGGTTTTGCACTGTCCCCGCCAGTCC
TTTTATGCAACTCTGCTTTTCTGTCTCAGCCCTGCCAATGTCTTCCTGGCAGCTGGTTAC
TCAGAAGCTTTGTTTGCCCTCCTGACATTCAGTGCCATGGGGCAGCTGGAGAGGGGCCGA
GTCTGGACGAGTGGACTCCTCTTTGCCATTGCCACTGGGGTACGCTCCAACGGGCTGGTC
AGTGTTGGCTTCCTCATGCATTCTCAATGCCAAGGCTTTTTCTCTTCT------------
CTTACGATGCTGAATCCTCTGAGACAGCTCTTTAAGCTGATGGCCTCTCTGTTTCTGTCA
GTGTTCACACTTGGCCTTCCCTTTGCCCTCTTTCAGTATTATGCCTACACCCAATTCTGT
CTGCCAGGCTCAGCCCGCCCCATTCCTGAGCCTTTGGTACAGTTAGCTATAGACAAGGGC
TACCGG---------ATTGCAGAGGGAAATGAACCGCCTTGGTGCTTCTGGGATGTTCCA
CTAATATACAGCTATATCCAGGATGTCTACTGGAATGTTGGCTTTTTGAAATACTATGAG
CTCAAGCAGGTGCCCAATTTTCTACTGGCTGCACCAGTGGCTATACTGGTTGCCTGGGCA
ACTTGGACATACATGACCACCCACCCTTGGCTCTGCCTTACACTTGGGCTGCAAAGGAGC
AAGAACAAT------AAGACCCTAGAGAAGCCCGATCTTGGATTCTGCAGTCCTCAGGTG
TTTGTGTACGTGGTCCACGCTGCAGTGCTGCTGCTGTTTGGAGGTCTGTGCATGCATGTT
CAGGTTCTCACCAGGTTTTTGGGCTCCTCCACTCCTATTATGTACTGGTTTCCAGCTCAC
TTGCTTCAGGATCAAGAGCCGCTGTTGAGATCCTTAAAGACTGTGCCTTGGAAGCCTCTT
GCAGAGGACTCCCCACCAGGACAAAAGGTCCCCAGAAATCCTATCATGGGACTTTTGTAT
CACTGGAAAACCTGTTCTCCAGTCACACGATACATTCTAGGCTACTTCCTGACTTACTGG
CTCCTGGGACTACTCCTACATTGCAACTTCCTGCCTTGGACA
>Cow|ENSBTAG00000009796|ENSBTAT00000012921
------------------------ATGTGGCCCCTGGACCCATCCCGGAAGGAGGTCCTG
GGGTTTGCAGTCAGC---TGCCGTGTCCTGACTCTGGTGCTG---CAGGCTGTCTTCAAT
GCCATCATCCCA---GACCATCGTGCAGAAGCCTTCTCTCCTCCTCGCCTCGCCCCCTCT
GGCTCTGCAGACCAACTCGTGGAAGGTCTTCTGGGTGGCCTATCTCACTGGGACGCTGAA
CACTTCCTGTTCATTGCCGAGCACGGCTACCTGTATGAGCACAACTTTGCCTTCTTCCCT
GGTTTCCCCCTGGTCCTGTTGCTTGGGGCTGAA---TTGCTGAGACCCCTGTGGGGGTTA
CTGAACCTACGGAGTTGCCTGCTCATCTCAGTAGCACTGCTCAATTCCTTGTTTTCCGCG
CTGGCTGCACTTGCACTTCATGACCTGGGCTGTTTGGTTTTGCGCTGTCCCCGCCAGGCC
TCTTATGGAGCACTGCTCTTCTGCCTCAGCCCCGCCAATGTCTTCCTGACTGCTGGTTAC
TCAGAAGCTTTATTTGCTCTCCTGACATTCAGCGCCATGGGGCAGCTGGAAAGGGGCCAC
AGCTGGACTAGTGGACTCCTTTTTGCCATGGCCACTGGTGTACGCTCCAATGGGCTAGTC
AACATTGGCTTCCTCATACATTCTCAGTGCCAGGGCTTTTTCTCATCT------------
CTCATGGTGCACAATGCTCTGAGACAGCTCTTGAAGCTGATGGGCTCTGTGTTCCTGTCA
GTGTTCACACTCGGCCTTCCCTTTGCCCTCTTTCAGTATTACGCCTATACCCAGTTCTGT
CTGCCAGGCTCAGCCCACCCCATTCCTCAGCCCTTGCTGCAATTAGCTGTAGACCAGGGC
TACCGA---------ACTGCAGAGGGAAACAAGCCACCTTGGTGCTCCTGGGGACTTCCC
CTAATATACAGCTACATCCAGGATGTCTATTGGAATGTTGGCTTTTTGAGATACTTTGAA
CTCAAGCAGGTGCCCAATTTTCTACTGGCTGCACCGATGGCTATATTGGTTGCCTGGGCA
ACTTGGACATACGTGACCACCCACCCTTGGCTCTTCCTTACACTTGGGATGCAAAGGAGC
AAGAACAAA------AAGACCCTGGAGAAGCCTGAACCTGGATTCCTCAGTCCTCGGGTG
TTTGTGTACCTGGTCCATGCTGCAGCGCTGCTGCTGTTTGGCAGTCTGTGCATGCATGTT
CAGGTTCTCACCAGGTTTTTATGCTCCTCCACTCCTATTGTGTACTGGTTTTCAGCTCAC
TTGCTTCTGGATCAAGAACCGCTGCTGAAATCCCTAGAGGCTGTGCCTGGGAAGCCTCCT
GCAGGGGACCCTCCACCAGGACAAAAGGGCCCCAGAAACTCTATCATGGGACTCTTGTAC
AACTGGAAAACTTGTTCTCTGGTCACACGATGCGTTCTAGGCTACTTCGTGACTTACTGG
CTCTTGGGACTACTCCTCCATTGCAACTGGCTGCCTTGGACA
>Mouse|ENSMUSG00000043257|ENSMUST00000062118
------------------------ATGGGACTCCTGGACCCATCCCAGAAAGAGGTGCTG
AGATTCGCAGTAAAC---TGCCGCATCCTGACTCTAGTGCTA---CAGGCACTCTTCAAC
CTCATCATCCCA---GATCACCACGCAGATGCCTTTTGCCCTCCCCGCCTCGCCCCCTCG
GGCTCTGCGGATCAGCTTGTGGAAGGTCTTCTGGGTGGTCTGTCTCGATGGGATGCTGAA
CACTTCCTGTTTATCGCTGAGCACGGCTACCTTTATGAGCACAACTTTGCCTTCTTCCCT
GGCTTTCCCTTGGCCCTGCTGATGGGGACTGAG---CTGCTGAGACCCTTGCAGGGCCTC
TTGAGCCAGCGCAGTTGCCTGCTGGTCTCAGTAGCACTTCTCAACTTGCTGTTCTCCGTG
CTGGCTGCAGTGGCACTCCATGACTTGGGTTGTCTGGTTCTGCACTGTCCTCGGCAGGCC
TTGTGTGCAGCGTTGCTCTTCTGCATCAGTCCTGCCAACGTTTTCCTGGCAGCCGGCTAC
TCAGAGGCTTTGTTTGCCTTCCTGACGTTCAGCGCCATGGGGCAGCTGGAGAGGGGCCGT
GGCTGGGCTAGTGGGCTGCTCTTTGCTCTTGCTGCTGGGGTGCGCTCCAATGGGCTGGTG
AGCCTTGGCTTCCTCCTGCACTCCCAGTGCAGAGGCTTTTGTTCCTCT------------
CTGGCGGTGCTGAGCCCCTGGAAGCCCCTCGTGAAGCTGATGGCCTCTGTGTGCTTGTCA
GTGCTCATAGTCAGCCTTCCCTTCGCCCTCTTTCAGTATCGTGCCTACATCCAGTTCTGC
TCACCAGGCTCAGCCCCCTCCATCCCTGAGCCCTTGCTGCAGCTAGCTGCCGACAAAGGC
TACCGG---------CTTGCAGGAGAAAATGCACCCCCATGGTGCTCCTGGGACCTTCCT
CTAATATACAACTATATTCAGGATGTCTACTGGAATGTTGGTCTTCTGCGATACTATGAG
CTCAAACAGGTGCCCAATTTCCTACTAGCTACACCAGTGACAGTACTGGTTGTGTGGGCA
ACCTGGACATATGTGACCACCCACCCTTGGCTCTGCCTTACACTTGGGCTGCAAAGAACC
AAGGACAGG------GAGAACCCGGAGAAGCCCCACCGTGGCTTCCTGAGTCCGAAGGTG
TTTGTGTACCTGGTCCACGCTGCAGCACTGCTGGTCTTTGGAGGTCTGTGCATGCATGTC
CAGGTTCTCACGCGGTTTTTGGCCTCTTCCACTCCTATCATGTACTGGTTTCCAGCTCAC
CTGCTTCAGGATCAAGAACCGCTGCTGAGGTGTGTGGACACAGAGCCTGGGAAGCTTCCT
CAGGAGAAGTCCCCACCAGGACAGAAGGCCCCCAGAAACTGTCTCATGAAACTCTTCTAC
GATTGGAAGAGATGCTCTCCAGTCACAAGATGCGTTCTGGTCTACTTCCTGACCTACTGG
CTTCTGGGACTAATTCTCCATTGCAACTTCCTGCCTTGGACT
>Platypus|ENSOANG00000013375|ENSOANT00000021109
------------------------------------GACCCGTACCGCTGGGAGGTGGTC
AGGTTTGTCCTTTGGAAATGGCGGGCCCTGACTCTCGTGCTT---CAGGCGCTGTCCAAC
GCCCTGATCCCG---GACCACGCCGCGGACGCCTTCTCCCCACCCCGCCTGGACACCCCC
GGCCCCGGGGACCGGCTGCTGGACCGGCTGCTGGGCGGGCTGGGGCGCTGGGACGCCGAA
TACTTCCTGTTCGTGGCCGAGCACGGCTACCTGTTGGAGCCCAGCCTGGCCTTCTTCCCC
GGCTTCCCGCTGGCCCTGCGGGCGGGGGCCGAGCTGGCGCTGTGGCCGCTGAGCCCGCTG
CTGGGCCTCCGGAGCCGCCTGCTGCTG---------------------------------
------------------------------------------------------------
------------------------------------------------------------
------------------------------------------------------------
------------------------------------------------------------
------------------------------------------------------------
------------------------------------------------------------
------------------------------------------------------------
------------------------------------------------------------
------------------------------------------------------------
------------------------------------------------------------
------------------------------------GTGGGGGTGCTG------------
------------------------------------------------------------
------------------------------------------------------------
------------------------------------------------------------
------------------------------------------------------------
------------------------------------------------------------
------------------------------------------------------------
------------------------------------------------------------
------------------------------------------
>Macaque|ENSMMUG00000012700|ENSMMUT00000017808
------------------------ATGTGGCCCCAGGACCCATCCCGGAAGGAGGTGCTG
AGGTTTGCAGTCAGC---TGCCGTATCCTGACTCTGATGCTG---CAGGCCCTCTTCAAT
GCCATCATCCCA---GATCACCACGCAGAAGCCTTCTCTCCTCCTCGCCTGGCCCCCTCA
GGCTTTGTGGACCAACTTGTGGACGGTCTTCTGGGTGGCCTATCTCGCTGGGATGCTGAA
CACTTCTTGTTCATTGCTGAGCATGGCTACCTGTATGAGCACAACTTCGCCTTCTTTCCT
GGTTTCCCCTTGGCCCTGATGGTGGGGACCGAA---CTGTTGCGACCCTTACGGGGGTTA
CTGAGTCTGCGCAGTTGCCTGCTGATTTCAGTAGCATCACTCAATTTCTTGTTCTTCATG
TTGGCTGCAGTTGCACTTCATGACCTGGGTTGTCTGGTTTTGCACTGTCCCCACCAGGCC
TTTTATGCAGCTCTGCTCTTCTGTCTCAGCCCTGCCAGTGTCTTCCTGGCAGCTGGTTAC
TCAGAAGCTTTGTTTGCCCTCCTGACATTCAGTGCCATGGGGCAGCTGGAGAGGGGCCGA
GTCTGGACTAGTGGACTCCTCTTTGCCATTGCCACTGGGGTACGCTCCAATGGGCTGGTC
AGTGTTGGCTTCCTCATGCATTCTCAGTGCCAAGGCTTTTTCTCTTCT------------
CTTACGATGCTGAATCCCCTGAGACAGCTCTTTAAGCTGATGGCCTCTCTGTTTCTGTCG
GTGTTCACACTTGGCCTTCCCTTTGCCCTCTTTCAGTATTATGCCTACACCCAATTCTGT
CTGCCAGGCTCAGCCCGCCCCATTCCTGAGCCCTTGGTGCAGTTAGCTGTAGACAAGGGC
TACCGG---------ATTGCAGAGGGAAATGAACCGCCTTGGTGCTTCTGGGATGTTCCA
CTAATATACAGCTATATCCAGGATGTCTACTGGAATGTTGGCTTTTTGAAATACTACGAG
CTCAGGCAGGTGCCCAATTTTCTACTGGCTGCACCAGTGGCTATACTGGTTGTCTGGGCA
ACTTGGACATACGTGACCACCCACCCTTGGCTCTGCCTTACACTTGGGCTGCAAAGGAGC
AAGAACAAT------AAGACCCTAGAGAAGCCCGATCTTGGATTCCTCAGTCCTAAGGTG
TTCGTGTACCTGGTCCACGCTGCAGTGCTGCTGCTGTTTGGAGGTCTGTGCATGCATGTT
CAGGTTCTCACCAGGTTTTTGGGCTCCTCCACTCCTATTGTGTACTGGTTTCCAGCTCAC
TTGCTTCAGGATCAAGAGCCGCTGTTGAGATCCTTAAAGACTGTGCCTTGGAAGCCTCTT
GCAGAGGACTCCCCACCAGGACAGAAGGTCCCCAGAAATCCTATCATGGGACTTTTGTAT
CGCTGGAAAACCTGTTCTCCAGTCACACGATACATTCTAGGCTACTTCCTGACTTACTGG
CTCCTGGGACTACTCCTACATTGCAACTTCCTGCCTTGGACA
>Rabbit|ENSOCUG00000017959|ENSOCUT00000017959
------------------------ATGTGGCCCCTGGACCCGTCCCGGAGAGAGGTGCTG
CGGTTTGCGGTCAGC---TGCCGTGTTCTGACTCTGGTGCTG---CAGGCAATGTTTTCT
TCATCTATTCCTCAGGATCACCACGCCGAAGCGTTCGCTCCTCCTCGCCTGGCCCCCTCG
GGCTGCGTGGACCAGTTTGTGGAAGGTCTCCTGGGCGGCCTGTCTCGCTGGGATGCTGAG
CACTTCCTGTTCATTGCCGAGCACGGTTACCTCTATGAGCACAACTTCGCCTTCTTCCCT
GGCTTCCCCTTGGCCCTGCTGCTGGGGACTGAA---GTGCTGAGACCC---CGGGGGTTC
CTGAGCCTGCGCAGTTGCCTGCTGATTTCAGTAGCACTGCTCAATTCCTTGTTCTCTGTG
CTGGCCGCAGTCGCACTGCATGACCTGGGCTGTCAGGTGCTGCACTGTCCCCGCCAGGCC
TTGTGTGCAGCGCTGCTCTTCTGCCTCAGCCCCGCCAGCGTCTTCCTGGCGGCCGGCTAC
TCGGAAGCTTTGTTTGCTCTCCTGACCTTCAGTGCCATGGGGCAGCTGGAGCGGGGCCGG
GTCTGGACGAGCGGACTCCTCTTCGCCCTTGCCACCAGCGTCCGCTCCAACGGGCTGGTC
AGCGCTGGCTTCCTCGTGCACTCTCAGTGCCGAGGCTTCTGCTCTGCT------------
CTGGGGGTGCGGAGTCTGCCGAGACAGCTTTGTAAGCTGGGGGCCTCCGTGCTGCTGTCC
GTGCTCACAGTCAGCCTTCCCTTCGCGCTCTTTCAGTATTATGCCTACAGCCAGTTCTGC
CTGCCAGGCACAGTCCTCCCCATCCCTAAGCCCTTGGTGCAGCTGGCCACAGACAAGGGC
TATCGG---------ATTGCAGGGGGACACGAGCCCCCTTGGTGTTCCTGGGACCTTCCC
CTAGTATACAGCTATATCCAGGATGTCTACTGGAATGTTGGCTTTTTGAGGTACTATGAG
CTCAAGCAGCTGCCCAATTTTCTACTGGCTGCACCAGCGGCTTTTCTGGTTGCCTGGGCA
GCTTGGACATACGTGACCACCCACCCTTGGCTCTGCCTTACACTTGGCCTTCGAAGGATC
AAGAATAGT------GAGAGCCTCGAGAAGCCGGATGCCGGATTCCTCAGTCCTCAGGTG
TTTGTGTACGTGGTGCACGCGTCAGTGCTGCTGCTGTTCGGATGGCTGTGCATGCACGTC
CAGGTTCTCACCAGGTTTTTGGGCTCCTCCACTCCTATCATGTACTGGTTTCCAGCCCAC
TTGCTTCAGGATCAAGAGCCACTGTTGAGATCCCAGGAGACTGTGCCATGGAAGCCTCCT
GCGGGGGACTTCCCACCAGGACAGATGGTCCCCAGAAATTCTATCGTGGGACTTTTGTAC
AACTGGAAAACCTGTTCTCCAGTCACACGCTACATTCTAGGCTACTTCCTGACTTACTGG
CTCCTGGGACTACTCCTGCATTGCAACTTCCTGCCTTGGACT
>Marmoset|ENSCJAG00000009949|ENSCJAT00000019339
------------------------ATGTGGCCTCAGGATCCATCCTGGAAGGAGGTGCTG
AGGTTTGCAGTCAGC---TGCCGTATCCTGACTCTGATACTCCAGCAGGCCCTCTTCAAT
GCCATCATCCCA---GATCACCATGCAGAAGCCTTCTCTCCTCCTCGCCTGGCCCCCTCA
GGCTTTGTGGATCAACTTGTGGAAGGTCTTCTGGGTGGCCTGTCTCGCTGGGATGCTGAA
CACTTCCTGTTCATTGCCGAGTATGGCTACCTGTATGAGCACAACTTTGCCTTCTTTCCT
GGTTTCCCCTTGGCTCTGCTGGTGGGGACTGAA---CTGCTGAGACCCTTACGGGGGTTA
CTGAGTCTACGCAGTTGCCTGCTGATTTCAGCAGCATCACTCAATTTCTTGTTCTTCGTG
TTGGCTGCAGTTGCTCTTCATGACCTGGGTTGTTTTGTTTTGCACTGTCCCCGCCAGGCC
TTTTATGCAGCTCTGCTCTTCTGTCTCAGCCCTGCCAATGTCTTCCTGGCAGCTGGTTAC
TCAGAAGCTTTGTTTGCCCTCCTGACATTCAGCGCCATGGGGCAGCTGGAGAGGGGCCGA
GTCTGGACTAGCGGACTCCTCTTTGCCCTTGCTACTGGAGTACGCTCCAACGGGCTGGTC
AGTATTGGCTTCCTCATGCATTCTCAGTGCCAAGGCTTTTTCTCTTCT------------
CTTACGATGCTGAATCCCATGAGACAGCTCCTTAAGCTGATGGCCTCTCTGTTTCTGTCG
GTGTTCACACTTGGCCTTCCCTTTGCCCTCTTTCAGTATTATGCCTACACTCAATTCTGT
CTGCCAGGCTCAGCCCGCCCCATTCCGGAGCCCTTGGTACAGTTAGCTGTAGACAAGGAC
TACCGG---------ATTGCAGAGGGAAATGAACCGCCTTGGTGCTTCTGGGATGTTCCA
CTAATGTACAGCTATATCCAGGATGTCTACTGGAATGTTGGCTTTTTGAAATACTATGAG
CTCAGGCAGGTGCCCAATTTTCTACTGGCTACACCAGTGGCTATACTGGTTGCCTGGGCA
ACTTGGACATACGTGACCACCCACCCTTGGCTCTGCCTTACACTTGGGCTGCAAAGGAGC
AAGAACAAT------AAGACCCTAAAGAAGCCCGATCTTGGATTCCTCAGTCCTCAGGTG
TTTGTGTACGTGGTCCATGCTGCAGTGCTGCTGCTGTTTGGAGGTCTGTGCATGCATGTT
CAGGTTCTCACCAGGTTTTTGGGCTCCTCCACTCCTATTGTGTACTGGTTTCCAGCTCAC
TTGCTTCAGGATCAAGAGCCGCTGTTGAGGTCCTTAAAAACTGTGCCTTCGAAGTGTCTT
ACAGAGGACTCCCCACCAGGACAAAAGGTCCCTAGAAATCCTATCATGGGACTTTTGTAT
CACTGGAAAATCTGTTCTCCAGTCACACGATACATTCTAGGCTACTTTCTGACTTACTGG
CTCCTGGGACTACTCCTTCATTGCAACTTCCTGCCTTGGACA
>Gorilla|ENSGGOG00000004975|ENSGGOT00000004999
------------------------ATGTGGCCCCAGGACCCATCCCGGAAGGAGGTGCTG
AGGTTTGCATTCAGC---TGCCGTATCCTGACTCTGATGCTG---CAGGCCCTCTTCAAT
GCCATCATCCCA---GATCACCATGCAGAAGCCTTCTCTCCTCCTCGCCTGGCCCCCTCA
GGCTTTGTGGACCAACTCGTGGAAGGTCTTCTGGGCGGCCTGTCTCACTGGGATGCTGAA
CACTTCTTGTTCATTGCTGAGCATGGCTACCTGTATGAGCACAACTTTGCCTTCTTTCCT
GGTTTCCCCTTGGCCCTGCTGGTGGGGACTGAA---CTGTTGAGACCCTTACGGGGGTTA
CTGAGTCTACGCAGTTGCCTGCTGATTTCGGTAGCATCACTCAATTTCTTGTTCTTCATG
TTGGCTGCAGTTGCACTTCATGACCTGGGTTGTCTGGTTTTGCACTGTCCCCGCCAGTCC
TTTTATGCAGCTCTGCTTTTCTGTCTCAGCCCTGCCAATGTCTTCCTGGCAGCTGGTTAC
TCAGAAGCTTTGTTTGCCCTCCTGACATTCAGTGCCATGGGGCAGCTGGAGAGGGGCCGA
GTCTGGACTAGTGTACTCCTCTTTGCCATTGCCACTGGGGTACGCTCCAACGGGCTGGTC
AGTGTTGGCTTCCTCATGCATTCTCAATGCCAAGGCTTTTTCTCTTCT------------
CTAACGAAGCTGAATCCTCTGAGACAGCTCTTTAAGCTGATGGCCTCTCTGTTTCTGTCG
GTGTTCACACTTGGCCTTCCCTTTGCCCTCTTTCAGTATTATGCCTACACCCAATTCTGT
CTGCCAGGCTCAGCCCGCCCCATTCCTGAGCCTTTGGTACAGTTAGCTGTAGACAAGGGC
TACCGG---------ACTGCAGAGGGAAATGAACCGCCTTGGTGCTTCTGGGATGTTCCA
CTAATATACAGCTATATCCAGGATGTCTACTGGAATGTTGGCTTTTTGAAATACTATGAG
CTCAAGCAGGTGCCCAATTTTCTACTGGCTGCACCAGTGGCTATACTGGTTGCCTGGGCA
ACTTGGACATACGTGACCACCCACCCTTGGCTCTGCCTTACACTTGGGCTGCAAAGGAGC
AAGAACAAT------AAGACCCTAGAGAAGCCCGATCTTGGATTCCTCAGTCCTCAGGTG
TTTGTGTACGTGGTCCACGCTGCAGTGCTGCTGCTGTTTGGAGGTCTGTGCATGCATGTT
CAGGTTCTCACCAGGTTTTTGGGCTCCTCCACTCCTATTATGTACTGGTTTCCAGCTCAC
TTGCTTCAGGATCAAGAGCCGCTGTTGAGATCCTTAAAGACTGTGCCTTGGAAGCCTCTT
GCAGAGGACTCCCCACCAGGACAAAAGGTCCCCAGAAATCCTATCATGGGACTTTTGTAT
CACTGGAAAACCTGTTCTCCAGTCACACGATACATTCTAGGCTACTTCCTGACTTACTGG
CTCCTGGGACTACTCCTACATTGCAACTTCCTGCCTTGGACA
>Rat|ENSRNOG00000000121|ENSRNOT00000000133
------------------------ATGGGGCTCCTGGACCCGTCCCAGAAAGAGGTGCTG
AAATTTGCAGTGAGC---TGCCGCATCCTGACTCTAGTGCTA---CAGGCACTCTTCAAT
ATCATCATCCCA---GACCACCATGCCGATGCCTTTTCTCCTCCCCGCCTCGCCCCCTCG
GGCTCTGTGGATCAGCTTGTGGAAGCTCTTCTGGGTGGTCTGTCTCGATGGGATGCTGAA
CACTTCCTGTTTATTGCTGAGCACGGCTACCTTTATGAGCACAACTTTGCCTTCTTCCCT
GGCTTCCCCTTGGCCCTGCTGATGGGAACTGAA---CTGCTGAGGCCCCTGCAGGGCCTC
TTGAGCGAGCGCAGTTGCCTGCTGGTCTCAGTAGCACTTCTCAACTCCCTGTTCTCTGTG
CTGGCCGCAGTTGCACTTCATGACTTGGGCTGTCTGGTTTTGCACTGTCCTCGCCAGGCC
TTTTGTGCGGCACTGCTCTTCTGCCTCAGCCCTGCCAATGTTTTCTTGGCAGCTGGTTAC
TCGGAAGCTTTGTTTGCCTTCCTGACATTCAGTGCCATGGGGCAGCTGGAGAGGGGCCGA
GGCTGGGCTAGTGGGCTGCTCTTTGCTCTTGCCGCTGGGGTGCGCTCCAACGGGCTGGTC
AGCGTTGGCTTCCTCCTGCATTCTCAGTGCAGAGGCTTTTGTTCTTCT------------
CTGGTGGTGCTGGACCCCTTGAAAGGGCTGGTCAAGCTCATGGCCTCTCTGTGCTTGTCA
GTACTCACAGTCAGCCTTCCTTTTGCCCTCTTTCAGTATTATGCCTACACCCAGTTCTGT
TTCCCAGGCTCAGCCCATGCCATCCCTGAGCCCTTGCTGCGGCTAGCTTCGGACAGAGGC
TACCGG---------CTTGCAGGAGACTATGAGCCCCCATGGTGCTCCCGGGCTCCTCCA
CTAATATACAGCTATATTCAGGATGTCTACTGGAACGTTGGTCTTCTGCGATACTATGAG
CTCAGACAGGTGCCGAATTTTCTCCTAGCTACACCAGTGACTGTACTGGTTGTGTGGGCA
ACCTGGACGTATGTGACCGCCCACCCTTGGCTCTGCCTTACCCTTGGGCTGCAAAGGACC
AAGGACAGG------GAGAGCCTGGAGAAGCCCCATCCTGGCTTCCTCAGTGCAAAGGTG
TTTGTGTACCTGGTCCACGCGGCAGCGCTGCTGGCCTTTGGAGGTCTGTGCATGCATGTC
CAGGTTCTCACGCGACTTCTGGGCTCTTCCACTCCCATCACATACTGGTTTCCAGCTTAC
CTGCTTCAGGATCGAGAACCACTGTTAAGATGTGTAGACACAGCCCCTCAGAAGCTT---
CTTGAGAATTCCCCACCAGGACAAAAGGCCCCCAGAAACTGTGTCATGAAACTCTTATAC
AACTGGAAGACCTGCTCTCCAGTCACAAAATGCATCCTAGTCTACTTCCTGACCTACTGG
CTCCTGGGACTAATTATGCATTGCAACTTCCTGCCTTGGACT
>Opossum|ENSMODG00000014399|ENSMODT00000018329
ATGGATTCCCTGAATGCCCTGAGGATGCAGCTTGGGGAACCGTCCTGGAGAGAAGTGCTG
AGGTTTGCTGCGTTC---TGCCGATTCCTGACTCTGGTCCTC---CAGGCCCTGTTCAAT
GCCTTCATCCCG---GATCATGCCGCAGATGCCTTCTCCCCACCCCGCCTGGAGCCTGCC
GGCCTGGGGGACCAGCTAGTGGAATGGCTCCTCGGGGGCTTGTCCCGCTGGGACGCAGAA
CACTTCCTTTTCATTGCGGAGCATGGTTACATCTATGAGCACAACTTTGCCTTCTTCCCG
GGTTTCCCCCTGGCCCTGCGGGTGGGGGCCGAGCTGGTACTGTGGCCGCTGCAGTGCCTG
CTCACCCTCCGGAGTCGCCTGTTGTTGACGGCCGCCCTGCTCAACAGCCTGTGCTCGGTA
CTGGCAGCCTTGGCCCTCTATGAGCTGAGCTGCTTAGTGCTGGGCTGCCGCCGCCTGGCC
CTCCTCTCAGCTCTGCTCTTCTGCCTCAGCCCCGCCAATGTCTTCCTGGCATCAAGCTAC
TCTGAGAGCCTCTTTGCCTTCCTGGCCTTTAGTGCTATGAGCCAGCTGGAGAGGGGCCGA
GGCAGCTACAGCACACTCCTCTTTGCCCTCGCCACGGCCGTGCGCTCCAATGGGCTCATC
AACACTGGCTTCCTTGTCCATGCCCAGTGCCAAGACCTCATCTCGGCTCCACGTCCCCCT
CGGGCCCTTCCTCAGGCCCTGTGGAGGCCCCTGCGGCTGGTGGCCTTTCTGTTGTTGAGA
GCCCTTGGGGTCGGTCTGCCCTTCGCCCTATTCCAGTACTATGCCTATGGCCAGTTCTGC
CAGCCCCACTCGGCCCGCCTCATCCCTGAGCCCCTTGTACAGCTGGCCAAGGACAAGGGC
TACCGG---------GTCACAGCAGGCAGCCAGCCCAGCTGGTGTGCCTGGCGCCTGCCC
CTTATATACAGCTACGTCCAGGATGTCTACTGGAACGTGGGCTTCTTAAGGTACTTTGAG
CTGCGCCAGGTGCCCAACTTTCTCCTGGCAGGGCCGGTGGCTGTGCTTGGGGCCTGGGCG
GCCTGGACCTATGTGACTGCCAACCTCCAGCACTGCCTCACCCTTGGGCTCTTGTGGAGC
AAGGGCAGGGCGGATGAGAAGGCTAGAAAGCCTCCTCCTGGATTCCACAGCCCCCGGGTG
TTTGTCTATGTGGTGCACTGCACTGCCCTGTTGTTCTTCGGAGCCCTGTGTATGCATGTG
CAGGTTCTCACCAGGTTCTTGGGCTCCTCCACTCCTGTCATCTACTGGTTTCCAGCTCAC
CTGCTTCAAAACCGGGAGCCCCTGTTGTGGACTCAAGAGACTGTGCCTGAGAAGGTCCCT
GTAATGTGCTCCCTGCTGGGACAAGAGGCCCTAAAGAATCCAGTTTGGGGACTTCTCTGC
AATTGGAGAGCTTGCTCTGGAGTCACATGGGCCATTCTGGGCTATTTCCTCTCCTACTGG
CTCTTGGGACTGCTCCTGCACTGTAATTTCCTGCCTTGGACA
>Orangutan|ENSPPYG00000001679|ENSPPYT00000002000
------------------------ATGTGGCCCCAGGACCCATCCCGGAAGGAGGTACTG
AGGTTTGCAGTCAGC---TGCCGTATCCTGACTCTGATGCTG---CAGGCCCTCTTCAAT
GCCATCATCCCA---GATCACCATGCAGAAGCCTTCTCTCCTCCTCGCCTGGCCCCCTCA
GGCTTTGTGGACCAACTCGTGGAAGGTCTTCTGGGCGGTCTGTCTCGCTGGGATGCTGAA
CACTTCTTGTTCATTGCTGAGCATGGCTACCTGTATGAGCACAACTTTGCTTTCTTTCCT
GGTTTTCCCTTGGCCCTGCTGGTGGGGACTGAA---CTGTTGAGACCCTTACGGGGGTTA
CTGAGTCTACGCAGTTGCCTGCTGATTTCGGTAGCATCACTCAATTTCTTGTTCTTCATG
TTGGCTGCAGTTGCACTTCATGACCTGGGTTGTCTGGTTTTGCACTGTCCCCGCCAGTCC
TTTTATGCAGCTCTGCTTTTCTGTCTCAGCCCTGCCAATGTCTTCCTGGCAGCTGGTTAC
TCAGAAGCTTTGTTTGCCCTCCTGACATTCAGTGCCATGGGGCAGCTGGAGAGGGGCCGA
GTCTGGACTAGTGGACTCCTCTTTGCCATTGCCACTGGGGTACGCTCCAATGGGCTGGTC
AGTGTTGGCTTCCTCATGCATTCTCAATGCCAAGGCTTTTTCTCTTCT------------
CTTACGATGGTGAATCCTCTGAGACAGCTCTTTAAGCTGATGGCCTCTCTGTTTCTGTCG
GTGTTCACACTTGGCCTTCCCTTTGCCCTCTTTCAGTATTATGCCTACACCCAATTCTGT
CTGCCAGCCTCAGCCCGCCCCATTCCTGAGCCTTTGGTACAGTTAGCTGTAGACAGGGGC
TACCGG---------ATTGCAGAGGGAAATGAACCACCTTGGTGCTTCTGGGATGTTCCA
CTAATATACAGCTATATCCAGGATGTCTACTGGAATGTTGGCTTTTTGAAATACTATGAG
CTCAAGCAGGTGCCCAATTTTCTACTGGCTGCACCAGTGGCTATACTGGTTGCCTGGGCA
ACTTGGACATACGTGACCACCCACCCTTGGCTCTGCCTTACACTTGGGCTGCAAAGGAGC
AAGAACAAT------AAGACCCTAGAGAAGCCCGATCTTGGATTCCTCAGTCCTCAGGTG
TTTGTGTACGTGGTCCATGCTGCAGTGCTGCTGCTGTTTGGAGGTCTGTGCATGCATGTT
CAGGTTCTCACCAGGTTTTTGGGCTCCTCCACTCCTATTATGTACTGGTTTCCAGCTCAC
TTGCTTCAGGATCAAGAGCCGCTGTTGAGATCCTTAAAGACTGTGCCTTGGAAGCCTCTT
GCAGAGGACTCCCCACCAGGACAAAAGGTCCCCAGAAATCCTATCATGGGACTTTTGTAT
CACTGGAAAACCTGTTCTCCAGTCACACGATACATTCTAGGCTACTTCCTGACTTACTGG
CTCCTGGGACTACTCCTACATTGCAACTTCCTGCCTTGGACA
>Elephant|ENSLAFG00000016679|ENSLAFT00000016678
------------------------ATGTGGCCCCTGGACCCATCCCGGAAAGAGGTACTG
CGGTTTGCAGTCGGC---TGTCGAGTCCTGACTCTGGTGCTT---CAGGCCCTGTTCAAC
GCCATCATCCCA---GATCACCATGCGGAAGCCTTCTGCCCTCCTCGCCTGGCCCCCTCG
GGCTCTGTGGACCAACTTGTGGAAGTTCTTCTGGGTGGCCTGTCTCACTGGGATGCTGAG
CACTTCCTGTTCATTGCTGAGCATGGCTACCTGTATGAGCACAACTTTGCCTTCTTCCCT
GGTTTTCCCCTGGTCCTGCTGGTGGGGGCTGAACTGCTGCTGAGACCCCTGCGGGGGTTA
CTGAGCCTGCGGAGTTGCTTGCTAATTTCAGTAGCATTGCTCAACTCCGTGTTCTTCGTG
TTGGCAGCAGTGGCACTTCACGACCTGGGCTGTCTGGTTTTGCACAGTCCCCGCCAGGCC
TTCTACACAGCGCTGCTCTTCTGCCTCAGCCCTGCCAATGTCTTTCTGACAGCTGGTTAC
TCAGAAGCTCTGTTTGCCCTCCTGACATTCAGCGCCATGGGGCAGCTGGAGAGGAGCCGA
AGCTGGACTAGTGGACTCCTCTTTGCCCTTGCCACTGGTGTACGCTCCAACGGGCTGGTC
AACATTGGGTTCCTTGTGCATGCCCAGTGTCGAGGCTTTTTCTCTTCT------------
CTTAAGGTGGAGAGTGCCCTGAGGCAGCTCGTTAAGCTGGCGGCCTCTGTGTTCCTGTCA
GTGTTCATACTTGGCCTTCCTTTTGTCCTATTTCAGTATTACGCCTACACCCAGTTCTGT
CTACCAGGCTCAGCCCAGCCCATCCCTGAGCCCTTGCTGCAGTTAGCTGTGAATAAGGGC
TACCGT---------ACTGCCGATGGAAATGAGCCACCTTGGTGCTCCTGGAACTTTCCC
CTAATATACAGTTTTATCCAGGATGTCTACTGGAATGTTGGCTTTTTGAGATACTATGAA
CTCAGGCAAGTGCCCAATTTTCTACTGGCTGCGCCAGTGGCTATACTGGTTGCCTGGGCG
ACTTGGACATACGTGACCACCCACCCTTGGCTCTGCCTTACACTTGGGCTGCAAAGGAAC
AAG------------AAGACCCTAGAGAAGCCTGATCATGGATTCCTCAGTCCTCAGGTG
TTTGTGTACCTGGTCCATGCTGTAGTGCTGCTGCTGTTTGGAGGTCTGTGCATGCATGTT
CAGGTTCTCACCAGGTTTTTGTGCTCGTCCTCTCCTATTGTGTACTGGTTTTCAGCTCAC
CTGCTTCAGAATCAAGAGCCATTGCTGAGGTCCCTAGAGACTGTACCTTGGAAGCCTCTT
GCCGGGGACTCCCCACCAGCACAAAAGGTCCCCAGAAATCCTATCAAGGGACTTTTGTAC
AACTGGAAAACCTGTTCCCCAGTTACACGATACATTCTAGGCTACTTCCTGACTTACTGG
CTCCTGGGACTACTCCTGCATTGCAACTTCCTGCCTTGGACA
>Human|ENSG00000060642|ENST00000078527
------------------------ATGTGGCCCCAGGACCCATCCCGGAAGGAGGTGCTG
AGGTTTGCAGTCAGC---TGCCGTATCCTGACTCTGATGCTG---CAGGCCCTCTTCAAT
GCCATCATCCCA---GATCACCATGCAGAAGCCTTCTCTCCTCCTCGCCTGGCCCCCTCA
GGCTTTGTGGACCAACTCGTGGAAGGTCTTCTGGGCGGCCTGTCTCACTGGGATGCTGAA
CACTTCTTGTTCATTGCTGAGCATGGCTACCTGTATGAGCACAACTTTGCCTTCTTTCCT
GGTTTCCCCTTGGCCCTGCTGGTGGGGACTGAA---CTGTTGAGACCCTTACGGGGGTTA
CTGAGTCTACGCAGTTGCCTGCTGATTTCGGTAGCATCACTCAATTTCTTGTTCTTCATG
TTGGCTGCAGTTGCACTTCATGACCTGGGTTGTCTGGTTTTGCACTGTCCCCACCAGTCC
TTTTATGCAGCTCTGCTTTTCTGTCTCAGCCCTGCCAATGTCTTCCTGGCAGCTGGTTAC
TCAGAAGCTTTGTTTGCCCTCCTGACATTCAGTGCCATGGGGCAGCTGGAGAGGGGCCGA
GTCTGGACTAGTGTACTCCTCTTTGCCTTTGCCACTGGGGTACGCTCCAACGGGCTGGTC
AGTGTTGGCTTCCTCATGCATTCTCAATGCCAAGGCTTTTTCTCTTCT------------
CTAACGATGCTGAATCCTCTGAGACAGCTCTTTAAGCTGATGGCCTCTCTGTTTCTGTCG
GTGTTCACACTTGGCCTTCCCTTTGCCCTCTTTCAGTATTATGCCTACACCCAATTCTGT
CTGCCAGGCTCAGCCCGCCCCATTCCTGAGCCTTTGGTACAGTTAGCTGTAGACAAGGGC
TACCGG---------ATTGCAGAGGGAAATGAACCGCCTTGGTGCTTCTGGGATGTTCCA
CTAATATACAGCTATATCCAGGATGTCTACTGGAATGTTGGCTTTTTGAAATACTATGAG
CTCAAGCAGGTGCCCAATTTTCTACTGGCTGCACCAGTGGCTATACTGGTTGCCTGGGCA
ACTTGGACATACGTGACCACTCACCCTTGGCTCTGCCTTACACTTGGGCTGCAAAGGAGC
AAGAACAAT------AAGACCCTAGAGAAGCCCGATCTTGGATTCCTCAGTCCTCAGGTG
TTTGTGTACGTGGTCCACGCTGCAGTGCTGCTGCTGTTTGGAGGTCTGTGCATGCATGTT
CAGGTTCTCACCAGGTTTTTGGGCTCCTCCACTCCTATTATGTACTGGTTTCCAGCTCAC
TTGCTTCAGGATCAAGAGCCGCTGTTGAGATCCTTAAAGACTGTGCCTTGGAAGCCTCTT
GCAGAGGACTCCCCACCAGGACAAAAGGTCCCCAGAAATCCTATCATGGGACTTTTGTAT
CACTGGAAAACCTGTTCTCCAGTCACACGATACATTCTAGGCTACTTCCTGACTTACTGG
CTCCTGGGACTACTCCTACATTGCAACTTCCTGCCTTGGACA
>Dog|ENSCAFG00000012300|ENSCAFT00000048611
------------------------ATGTGGTCCCTGGACCAGTCCAGGAAAGAGGTGCTG
AGGTTTGCAGTCAGC---TGCCGTGTCCTGACTCTGGTGCTA---CAGGCATGTTATATT
AGCATAGTTACA---GATCACCGTGCAGAAGCCTTCTCTCCGCCTCACCTCACCCCCTCA
GGCGTTGTGGACCAACTCGTGGAAGGTCTCCTGGGTGGCCTGTCTCACTGGGATGCTGAA
CACTTCCTGTTCATTGCCGAGCACGGCTATCTATATGAGCATAACTTTGCCTTCTTCCCT
GGCTTCCCCCTGGCTCTCTTGGTGGGAGCTGAA---CTGCTGAGACCCCTGCGGGCATTA
CTGAACCTACGGAGTCGCCTGTTAATCTCAGTAGCATTGCTCAATTCTTTGTTCTCCGTG
CTAGCCACTGTCGCACTTCATGACCTGGGCTGTCTGGTTTTGCGCTGTCCCCGCCAGGCC
TTTTATGGAGCCCTGCTCTTCTGCCTCAGCCCCGCCAATGTCTTCCTGGCAGCTGGTTAC
TCAGAAGCTTTGTTTGCCCTCCTGACGTTCAGCGCCATGGGGCAGCTGGAAAGGGGCCGA
AGCTGGACTAGTGGACTCCTCTTTGCCCTTGCCACTGGCGTTCGCTCCAATGGACTGGTC
AACATTGGCTTCCTCGTGTATTCTCAGTGCCAGGGATTTCTGTCTTCT------------
CTCATGGTGCTGAATCCTCTAAGACAGCTCTTGATGCTGATGGGCTCTGTGTTCCTGTCT
TTGTTCACACTTGGCCTTCCCTTTGCCCTCTTTCAGTATTATGCCTACACCCAGTTCTGT
CTGCCAGGCTCTGCCCGCCCCATCCCTAAGCCCTTGCTGCAGTTAGCTGTGGACAAGGGC
TACCGG---------ACTGTGGAGGGAAATGAGCCACCTTGGTGCTCCTGGAAACTTCCC
TTAATATATAGCTATATCCAGGATCTCTACTGGAATGTTGGCTTTTTGCGATACTATGAG
TTCAAGCAGGTGCCCAATTTCCTACTGGCTGCACCAGTGGCTATACTGGTTGCCTGGGCA
ACATGGACATATGTGACCACCCACCCATGGCTCTGCCTTACACTTGGGATGCGAAGGAGC
AAGAACAGT------AAGACCCGAGAGAAATCTCATCCTGGATTCCTCAGTCCTCGGGTG
TTTGTGTACCTGGTCCACGCTGCAGCGCTGTTGCTGTTTGGTGTTGTCTACATGCATGTC
CAGGTCCTCACCAGGTTTCTGGGTTCCTCCACTCCTATTGTGTACTGGTTTCCAGCTTAT
TTGCTTCAGAATCAAGAGCCACTGCTGAGATCCCCAGAGACTGTGCCTTGGAAGCCACTT
GCAGGGGAATCTGTAGCAAGACAAAAGGTTCCCAGAAATTCTCTTGTGGGACTTCTGTAC
AACTGGAAAGCCTGTTCACTAGTCACACGATGTATTCTGAGCTACTTCCTGTCTTACTGG
CTCCTGGGACTACTCCTACATTGCAACTTCCTACCTTGGACA
>Guinea_Pig|ENSCPOG00000022940|ENSCPOT00000023500
------------------------ATGTGGCCCTTGGATCCGTCCCGGAAAGAGGTGGTG
AGATTTGCTATCAGC---TGCCGTGTCCTGACTCTGATACTA---CAGGCTTTCTTCAAT
GCCATCATCCCA---GATCATCATGCAGAAGCCTTTTCTCCCCCCCGTCTGGCTCCCTCA
GGCTGTGTGGATCAGCTTGTGGAAGGTCTGCTGGGTGGCCTCTCTCGCTGGGATGCCGAA
CACTTCCTGTTCATTGCTGAACATGGCTACCTCTATGAACACAACTTTGCCTTCTTCCCA
GGCTTCCCCTTGGCTTTGCTGATAGGGACTGAA---CTATTGAGACCCTTTCGGGGGCTA
CTGAGTCAGCGCAGTTGCCTGCTAATTTCAGTAGCATCACTCAACTCCTTATTCTCTGTG
CTTGCTGCAGTAGCACTTCATGACCTGAGTTGTCTGGTTTTGCATTGTCCCCGCCAGGCT
TTTTATGCAGCACTGCTCTTCTGCCTCAGCCCTGCGAATGTTTTCCTGACAGCTGGTTAC
TCAGAAGCTTTGTTTACCTTCCTGACATTCAGTGCTATGGGGCAGCTAGAGAGAGGCCGA
GGCTGGACTAGTGGGTTCCTCTTTGCTCTTGCCACTGGGGTGCGCTCCAACGGGCTAGTC
TGTGTTGGCTTCCTCCTGCATTCTCAGTGCCAAGGCTTTTTTACTTCT------------
CTTGTAGTGTTGAACCCACTGAAACAGTTCTTTAAGCTGGTAGCCTCTGTGTGCCTGTCA
GTGCTCACACTCAGCATTCCTTTTGCCCTCTTTCAGTATTATGCATATACCCAGTTCTGT
CTGCCAGGCCCAGCCCGCTCCATTCCTGAGCCCTTGGTGCAGTTAGCTGTGGACAGGGGC
TATCGG---------ATTGTAGGAGAGAATAAGCCACCATGGTGCTCCTGGGATCTTCCT
CTAATATACAGCTATATCCAAGATGTCTACTGGAATGTTGGCTTTCTGAGATACTATGAG
CTCAAGCAGGTGCCCAATTTTCTGCTGGCTGCACCAGTGGCTATATTGGTTTTCTGGGCA
ACTTGGACCTACATGACCACACACCCTTGGCTCTGCCTTACACTTGGTCTTCGAAGGAAC
AAGAACAGT------AAGACCATAGAGAAGTCCAATCCTGGCTTCCTCAGTCCGCAGGTG
TTCGTTTACCTGGTCCATGCTGTATTTCTGCTGCTGTTTGGAGGCCTGTGCATGCATGTT
CAGGTTCTCACCAGGTTTTTAGCTTCCTCCACTCCTGTTGTATACTGGTTTCCGGCTTAC
TTACTTCAGGATCAAGAGCTACTGTTGAGATCCCTAGGGACAATGCCTTGGAAACCTCTT
GTGGAAGACTCCCCATCAAGACAAAAGGTTCCCAGAAATTCTATCATGGGACTTTTGTAC
AATTGGAAAACCTGTTCTCCAGTCACACGATACATTCTAGGCTACTTCCTGACTTACTGG
CTCCTGGGACTACTACTACATTGCAACTTCCTGCCTTGGACA
>Bowhead|bmy_02011T0
------------------------ATGTGGCCCCTGGACACATCCCGGAAAGAGGTCCTG
GGGTTTGCAGTCAGC---TGCCGTGTCCTGACTCTGGTGCTG---CAGGCTCTCTTCAAT
GCCATCATCCCA---GACCATCATGCAGAAGCCTTCTCTCCTCCTCGCCTCGCCCCCTCC
GGCTCTGTGGACCAACTTGTGGAAAGTCTCCTGGGCGGCCTATCTCACTGGGATGCTGAA
CACTTCCTGTTCATTGCTGAGCATGGCTACCTGTATGAGCACAACTTTGCCTTCTTCCCT
GGTTTCCCCCTGGTCCTGTTGGTGGGGACTGAA---TTGCTGAGACCCCTGTGGGGGTTA
CTGAGCCTACGGAGTTGCCTGCTAATCTCAGTAGCATCGCTCAATTCCTTGTTCTCCGTG
CTGGCCGCACTTGCGCTTCATGACCTGGGCTGTCTGGTTTTGCGCTGTCCCCGCCAGGCT
TTTTATGGAGCGCTGCTCTTCTGCCTCAGCCCCGCCAATGTCTTCCTGGCGGCTGGCTAC
TCAGAAGCTTTGTTTGCCCTCCTGACATTCAGCGCCCTGGGGCAGCTGGAAAGGGGCCGA
AGCTGGACTAGTGGGCTCCTCTTTGCCCTTGCCACGGGCGTGCGCTCCAACGGGCTGGTC
AACGTTGGCTTCCTCGTGCATTCTCAGTGCCGAGGCTTTTTCTCTTCT------------
CTCGTGGTGCGGAATCCTCTGAGACAGCTCCTGAAGCTGATGGGCTCTGTGTTCCTGTCA
GTGCTCACACTTAGCCTTCCCTTTGCCCTCTTTCAATATTACGCCTATACCCAGTTCTGT
CTGCCAGGCTCAGCCTACCCCATTCCTGAGCCCTTGCTGCAATTAGCTGTGGACAAGGGC
TACCGA---------ATCATAGAGGGAAATGAGCCGCCTTGGTGCTCCTGGGAACTTCCC
CTAATATACAGCTACATCCAGGATATCTATTGGAATGTTGGCTTTTTGAGATACTATGAA
CTCAAGCAGGTGCCCAATTTTCTACTGGCTGCACCGATGGCTATACTGGTTGCCTGGGCA
ACTTGGACATATGTGACCACCCATCCTTGGCTCTGCCTTACACTTGGGATGCAAAGGAGC
AAGAACAGA------GAGACCCCAGAGAAGCCTGATCCTGGATTCCTCAGTCCTCGGGTG
TTTGTGTACCTGGTCCACGCTGCAGTGCTGCTGCTGTTTGGCAGTCTGTGCATGCATGTT
CAGGTTCTCACCAGGTTTTTATGCTCCTCCACTCCTGTTGTGTACTGGTTTTCAGCTCAC
TTGCTTCAGGATCAAGAACCGCTGCTGAGATCCCTAGAGACTGTGCCTTGGAAGCCTCTT
TCAGGGGACTCCCCACCAGGACAAAAGGTCCCCAGAAACTCTATCATGGGACTCTTGTAC
AACTGGAAAACTTGTTCTCTGGTCACACGATGCATTCTAGGCTACTTCCTGACTTACTGG
CTCCTGGGACTACTCCTGCATTGCAACTTCCTACCTTGGACA
