# Supplementary material for: Insights into the Evolution of Longevity from the Bowhead Whale Genome
Source: Cell Rep. 2015 Jan 6;10(1):112–22. doi: 10.1016/j.celrep.2014.12.008 (PMC4536333; doi:10.1016/j.celrep.2014.12.008)
Supplement: Supplemental Folder 1. Full List of Transposable Elements Distribution, Full List of Filtered and Unfiltered Gene Duplications, Gene Loss Alignments, Full List of Candidates under Selection, Selective Pressure Variation QC Alignments, and Full List of Bowhead-Specific Mutations, Related to Results [file mmc2.zip › QC Alignments/PosSites_reciprocal_group_3791_Bowhead_modelA.fasta]

>PS_Sites|Bowhead|bmy_02618T0
------------------------------------------------------------
---------------------NNN------------------------------------
------------------------------------------------------------
------------------------------------------------------------
------------------------------------------------------------
------------------------------------------------------------
------------------------------------------------------------
------------------------------------------------------------
------------------------------------------------------------
------------------------------------------------------NNNNNN
---NNNNNN---------------------------------------------------
------------------------------------------------------------
------------------------------------------------------------
------------------------------------------------------------
------------------------------------------------------------
---------------------------------------------NNN------------
------------------------------------------------------------
------------
>PS_Characters|Bowhead|bmy_02618T0
------------------------------------------------------------
---------------------ACT------------------------------------
------------------------------------------------------------
------------------------------------------------------------
------------------------------------------------------------
------------------------------------------------------------
------------------------------------------------------------
------------------------------------------------------------
------------------------------------------------------------
------------------------------------------------------CTCCCC
---TGCCCT---------------------------------------------------
------------------------------------------------------------
------------------------------------------------------------
------------------------------------------------------------
------------------------------------------------------------
---------------------------------------------ATC------------
------------------------------------------------------------
------------
>Bowhead|bmy_02618T0
------------------------------------------------------ATGTTC
GCC---------------CCCACTGTGATG---GCCTCGTCGCCTCTCCTGCTGTTCCTG
---------------CCT---------CTCCTGCTGCTGCTG------------GAGGTC
GCCGCTGCGGCG---CGGGCGTCCCCGCTGGAAATACTC------------CCC------
---GAGGGGGCGGCCCCCTGC---------------------------------GAGGCC
GGTGAGCTGTGC------------------------CTGCAGGCGCCCCTCCGGAAGTCT
------------GACCCTCCGCCCATCAATGTGAGCCTCTACTATGAGTCACTGTGCCCC
GGCTGCCGGTACTTCCTGATCCGAGAGCTCTTCCCGACGTGGCTGATGGTCTGGGAA---
ATCCTCAATGTCACGCTGGTGCCCTACGGAAACGCTCAGGAACAGAACATCAGCGGCAGG
TGGGAGTTCACGTGCCAGCACGGCGAGCAGGAGTGCAAGCTTAACAAGGTGGAGCTCCCC
CTCTGCCCTCAG------------------------------------------------
---------------------------------------TGCCTGCAGATCTATGCTCCA
AAGGTGTCCCCTGACTCCATCATGGAGTGTGCCACAGGGGACCGTGGCATGCAGCTCTTG
CACATCAATGCCCAGCTCACGGACGCTCTGCAGCCACCCCACGAGTATGTGCCC------
------TGGGTCGTCGTCAATGGG------------------------------AAACCC
ATGAAAGAGAAG---------------GACCAGCTCTTACGCCTCATCTGCCAGTTGTAC
CAGGGC---GAGAAGCCGGATGTCTGCCAACTCATAGCCAGTTCCCACAAG------GAA
GTCTGCTTCAAG
>Horse|ENSECAG00000013896|ENSECAT00000014631
------------------------------------------------------------
------------------------------------------------------------
------------------------------------------------------------
------------------------------------------------------------
------------------------------------------------------CAGGCT
GGTGACCTGTGC------------------------CTGCAGACGCTGCTCAGGAAGTCG
------------GACCCCCCGCCCGTCAACGTGAGCCTCTACTATGAGGCGCTGTGCCCC
GGCTGCCGGTCCTTCCTGGTCCGAGAGCTCTTCCCGACATGGCTGATGGTCCTGGAG---
ATTCTCAATGTCACGCTGGTGCCCTATGGAAATGCCCAGGAACGAAACGTCAGTGGCAAG
TGGGAGTTCACGTGCCAGCACGGCGAGGAGGAGTGCAAGCTTAATAAGGTGGAGGCCTGC
CTGTGGGACCTGCTGGAAAAGAAC------TTGGCCTTCCTGACCATTGTCTGCGTGGAG
GAAATGGATGACATGGAGAAAAACCTGGCGCCG------TGCCTGCAGCTCTACGCCCCG
AAGGTGTCCCCGGGTGCCATCATGGAGTGTGCAACAGGGGACCGTGGCGCGCAGCTCTTA
CACATCAATGCGCAGCTCACGGACGCTCTGCAGCCGCCTCATGAGTACGTGCCC------
------TGGGTCGTCGTCAACGGG------------------------------AAACCC
TTGAAGGATCAG---------------AGCCAGCTCCTGTACCTCGTCTGCCAGTTGTAC
CAGGGC---GAGAAGCCAGACGTCTGCCAGCTCATGGCCAGCTCCCACAGG------GAA
GTCTGCTTCAAG
>Gibbon|ENSNLEG00000005937|ENSNLET00000007541
------------------------------------------AGC---CGCCACACCTTT
GCC---------------CCTGCCGCGATG---ACCCTGTCGCCACTTCTGCTGTTCCTG
CCACCG---------------------CTGCTGCTGCTGCTG------------GACGTC
CCCACGGCGGCGGTGCAGGCGTCCCCTCTGCAAGCGTTA------------GACATTTTT
GGGAATGGGCCACCAGTTAAC------------------------------TACAAGATG
GGCAATCTATAC------------------------CTGCGGGGGCCCCTGAAGAAGTCC
------------AATGCACCACTTGTCAATGTGACCCTCTACTATGAAGCACTGTGCGGT
GGCTGCCGAGCCTTCCTGATCCGGGAGCTCTTCCCAACGTGGCTGATGGTCATGGAG---
ATCCTCAATGTCACGCTGGTGCCCTACGGAAACGCACAGGAACAAAATGTCAGCGGCAGG
TGGGAGTTCAAGTGCCAGCATGGAGAAGAGGAGTGCAAATTCAACAAGGTGGAGGCCTGC
GTGTTGGATGAACTTGACATGGAG------CTAGCCTTCCTAACCATTGTCTGCATGGAA
GAGTTTGAGGACATGGACAGAAGTCTGCCACTA------GTGATCTCGCTCTCCACCCCC
---GTTGGGAAAGATGTGCCACTGATTTGCGTGGCGGGAGGCAGAGGCCAGACTTGG---
------------------------------------------GAATATGTGCAGCCCTTT
CTGGACTGGAACCAGGCTGCTGGGAATGTGCGACCCCTGTCTTGCTTTGTGCAGAAACCC
TTGGAAGATCAG---------------ACCCAGCTCCTGACCCTTGTCTGCCAGTTGTAC
CAGGGC---AAGAAGCCGGATATCTGCCCTCCCTCAACCAGCTCCCTCAGG------AGT
GTCTGCTTCAAG
>Cow|ENSBTAG00000018349|ENSBTAT00000047907
------------------------------------------------------------
---------------------------ATG---GCCTCGTCGCCTCTCCTGTTCGTGTTG
---------------CTG---------CTGCTGCTGCCGCTG------------GAGGTC
CCCGCCGCAACG---CGGTGGTCCTTGCTGGAAGCACTC------------CCC------
---GAGGGGGCGGCCCCCTGC---------------------------------CAGGTC
GGTGAGCTGTGC------------------------CTGCAGGCATCGCCCCAGAAGCCT
------------GATGTTCCACTGGTCAACGTGAGCCTCTACTATGAGGCGCTGTGCCCT
GGCTGCCGGGAATTCCTGATCCGAGAGCTCTTCCCGACGTGGCTGATGGTGTTGGAA---
ATCCTCAACGTCACCTTGGTGCCTTATGGGAACGCTCAGGAAAGAAACGTCAGCGGCAAG
TGGGAGTTCACATGCCAGCATGGCGAGCGGGAGTGCCTGCTTAACAAAGTGGAGGCCTGC
CTGCTGGATCAGCTGGAGCAGAAA------ATAGCCTTCCTGACCATTGTCTGCCTAGAG
GAAATGGATGACATGGAGCAAAACCTGAAGCCG------TGCCTGCAGATCTATGCGCCA
AAGGTGTCCGCGGATTCCATCATGGAGTGTGCTACGGGGAACCGTGGCATGCAGCTCTTG
CACATCAACGCTCAGCTCACGGACGCTCTGCGGCCACCCCACAAATACGTGCCC------
------TGGGTCGTCGTCAATGGG------------------------------GAACAC
ATGAAAGATGAG---------------GAACATCTCCTACACCTTGTCTGCCGGTTGTAC
CAGGGC---CAGAAGCCAGATGTCTGCCAACTCACAGCTGAGCTGTCCAAG------GAA
GTCCACTTCAAG
>Mouse|ENSMUSG00000031838|ENSMUST00000034299
------------------------------------------------------------
---------------------------ATG---TCCTGGTCTCCGATCCTACCATTT---
---------------------TTGTCCCTTCTGCTTCTGCTG---TTCCCACTCGAGGTT
CCCAGAGCAGCC---ACTGCGTCCCTTTCGCAAGCATCC------------TCC------
---GAAGGCACAACCACCTGC---------------------------------AAGGCC
CACGATGTGTGC------------------------CTCTTGGGGCCACGCCCATTGCCC
------------CCTTCACCACCTGTCAGAGTCAGCCTGTATTATGAGTCCCTGTGTGGA
GCTTGTCGCTACTTCCTCGTCCGGGATTTGTTCCCAACCTGGCTGATGGTGATGGAA---
ATCATGAACATCACCCTGGTGCCCTACGGGAATGCACAGGAGAGAAATGTCAGCGGTACG
TGGGAGTTCACGTGCCAGCACGGGGAGCTGGAGTGTAGACTGAACATGGTGGAGGCCTGT
CTGCTGGATAAGCTGGAAAAGGAG------GCAGCGTTCCTAACCATCGTCTGTATGGAG
GAGATGGATGATATGGAGAAGAAACTGGGACCG------TGCCTGCAGGTGTATGCTCCT
GAGGTGTCACCAGAGAGTATCATGGAGTGCGCCACAGGAAAACGGGGCACACAGCTCATG
CATGAGAATGCCCAGCTCACAGATGCCCTACACCCACCCCACGAGTATGTGCCC------
------TGGGTGCTGGTCAATGAG------------------------------AAACCT
TTGAAGGACCCC---------------AGCGAGCTCCTGAGCATAGTCTGTCAGCTGTAC
CAGGGAACGGAGAAGCCAGACATCTGCTCCTCCATTGCCGACTCCCCCAGG------AAG
GTCTGCTATAAG
>Platypus|ENSOANG00000001305|ENSOANT00000002087
------------------------------------------------------------
---------------------------ATGGGCTCAGCTTCCCCTTTGCTG---------
---CTG---------------------CTGCTCCTCCCGGTC---CTCTGTTACGCCGCT
GACGATGAGTCG---------------CTTCACACC------------------------
------------------TGTACCTACCCCCCGTACCGCTGGTGTAGCTCCTGGAAAATC
GCCATAGTCTGCAAGGTGGAGCAGCAATGTCCTGTACTGTTCCAGCCACCCACATCCAAG
------------AATGCCCCGCCTGTGTCTGTCAGCCTGTTCTATGAGAGCCTGTGCCCC
GCCTGCCGAAACTTCCTCACTTTGCAACTCTTTCCCACCTGGCTGATGCTGTTTGAA---
ATCATGAATGTCACTCTGGTACCCTATGGAAATGCTCAGGAGACCAATGTCAGCGGGAAG
TGGGAGTTCACTTGTCAGCATGGTGAGGATGAGTGTTTGCTCAACATGGTGGAGACCTGT
GTGATGGACACTGTGAAA---GATCCTTCTGATGCCTTTGCCATCATCTTCTGCATGGAG
TCATCCTCAAGCATTAAGAACTCACTAGATTCT------TGTTTGAAGATCTATTCTCCG
ACCACCTCACCTGATGACATTATGAAGTGTACAAAGAGCGACCAGGGCAACAAGCTGATG
CACCAGAATGCCCAGCTAACGGATGCACTTGAGCCCCCACACAAATACGTGCCT------
------TGGATTGTCATTAATGGG------------------------------CAACAC
ACAGATGAGCTGCAGGCCCAGGCGCAAGAAGGACTCTTCAACTTGGTGTGCAAGCTGTAT
AAGGGA---CAGAAACCCAGCGCCTGCCTGTCCAATTCCTCCAGTCTCCACCTGAATAAT
TTGTGCCTGAAA
>Macaque|ENSMMUG00000003163|ENSMMUT00000038657
---------------------------------------CCCAGC---CGCCACACTTTT
GCC---------------CCG---GCGATG---TCCCTGTCGCCACTTCTGCTGTTCCTG
CCACCG---------------------CTGCTGCTGCTGCTG------------GACGAC
CCCACGGCAGCGGTGCAGGCGTCCCCTCTGCAAACGTTA------------GACATCTTT
GGGAATGGGCCGCCAGTTAAC------------------------------TACAAGATG
GGCAATCTATAC------------------------CTGCGGGGGCCCGTCAAGAAGTCC
------------AACGCACCGCTTGTCAACGTGACCCTCTACTATGAAGCACTGTGCGGT
GGCTGCCGCGCCTTCCTGGTCCGAGAGCTTTTCCCAACGTGGCTGATGGTCATGGAG---
ATCCTCAATGTCACGCTGGTGCCCTACGGAAATGCACAGGAACAAAATGTCAGCGGCAGA
TGGGAGTTCAAGTGCCAGCATGGAGAAGAGGAGTGCAAACTCAACAAGGTGGAGGCCTGC
CTGTTGGATATGCTTGACATGGAT------CTAGCCTTCCTGACCATTGTCTGCATGGAA
GAGTTTGACGACATGGAGAAAAGTCTGCCACTA------TGCCTGCAGCTCTACGCCCCA
GGGCTGTCGCCAGACACTATCATGGAGTGTGCAACGGGGGACCGCGGCATGCAGCTCATG
CACGCCAATGCCCAGCGGACAGATGCTCTTCAGCCACCGCACGAATATGTGCCC------
------TGGGTCACCATCAATGGG------------------------------AAACCC
TTGGAAGATCAG---------------AGCCAGCTCCTGACCCTCGTCTGCCAGTTGTAC
CAGGGT---GAGAAGCCGGATATCTGCCCTCCCTCAACCCACTCCCTCAGG------GGT
GTCTGCTTCAAG
>Microbat|ENSMLUG00000000931|ENSMLUT00000000930
---------------------------------------TGCTCCTGTCGCCGCGCCTGT
GCC---------------CACGCTGTGATG---GCCTGGTCGCCACTCCTGCCGTTC---
---------------------CTG---CTGGTGCTGCTGCTC------------CAGGTC
GCCGCGGTGGCG---CGCGCGTCCCCGCTGGACACAGTC------------CTC------
---GAGGGGGCGGCCCCCTGC---------------------------------AAGGCC
GGTTACCCGTGC------------------------CCACAGGTGCCCCTTGGAAAGTCC
------------TCCTCACCACCTGTCAACGTGAGTCTCTACTACGAGGCACTGTGCGGT
GGCTGCAGGTTCTTCCTGGTCCGAGAGCTGTTCCCCACGTGGCTGATGGTCTATGAG---
ATTCTCAATGTCACTCTGGTGCCCTATGGAAACGCCAAGGAACAGAATGTCAGCGGCAAG
TGGGAGTTTGAATGCCAGCATGGAGAGGACGAGTGCAAGTGGAACAAGGTGGAGGCCTGC
CTGTTGGACCAGCTGGAGTGGAGC------GCAGCCTTCTTAACCATTGTCTGCTTAGAG
GAATTGGATGACATGGAGAGCAATCTGAAGCCA------TGCCTGCAGATCTATGCCCCG
AAGGTGTCCCCAGATGCCATCATGGACTGTGCAATGGGGGACCGTGGCACACAGCTCTTG
CACATGAATGCCCAACTTACAGACGCTCTGGAGCCGCCCCATGAGTATGTGCCT------
------TGGGTCGTCGTCAATGGG------------------------------AAACCT
TTGAAAGACATT---------------AGCCAGCTCCTAACCGTCGTGTGCCAGTTGTAC
CAGGGT---GAGAAGCCAGAACTCTGCCCATCCAAGGCCAGCTCCCACTGG------GAC
GTCTGCCTCAAG
>Marmoset|ENSCJAG00000014094|ENSCJAT00000027372
------------------------------------------GGG---ACTCACCTGTAT
CTC---------------CCCGCCAGGCGC---TCATTACCCAGGCAGCTGCTCCCGCTG
CCACAC---------------------CTTCGCCCTCGCCGTGAT---------GACGTC
CCCACGGCGGCGGTGCAGGCGTCCCCTCTGCAAGCGTTA------------GACGTCTTT
GGGAATGGACCACCAGTCAAC------------------------------CAAAAGATG
GGCAGTCTATAC------------------------CTGCGGAAGCAGCTCAAGGAGTCT
ATACCTGCGGAAGCCGCACAGCTCGTCAATGTGACCCTCTACTATGAAGCCCTGTGTAAA
GGCTGCCGCACTTTCCTGATCCGGGAGCTCTTCCCAACGTGGCTTATGGTCATGGAG---
ATCCTCAATGTCACACTGGTGCCCTACGGAAATGCGCAGGAACAAAATGTCAGCGGTCGG
TGGGAGTTCAGGTGCCAGCATGGGGAGGAGGAGTGCAAATTCAACAAGGTGGAGGCCTGC
CTGCTGGATGAACTTGAGATGGAT------TTAGCCTTCCTGACTATCGTCTGCATGGAA
GAGTTTGACAACATGGAGGAAAGTCTGCCACTA------TGCCTGCAGCTCTATGCCCCA
GACCTATCGCCAGACACTGTCATGAAGTGTGCAATGGGGGACCGCGGCATGCAGCTCATG
CACGCCAACGCCCAGCGGACAGACGCTCTCCAGCCACCCCATGAGTATGTGCCC------
------TGGGTCACCGTCAATGGG------------------------------AAACCC
TTGCAAGATATG---------------AGCCAGCTCCTGGCCCTTGTCTGCCAGTTGTAC
CAGGGC---AAGAAGCCAGATACCTGCCCTCCCTCAACCAGCTCCCTCAGG------AGC
GTCTGCTTCAAG
>Gorilla|ENSGGOG00000012247|ENSGGOT00000026469
GTAACTACTGGAAAAATTGAAGCAATTATATTTATGGATCCA------------------
---------------------------ATG---TGTCTTGCC------------------
------------------------------------CTGAAT------------GACGTC
CCCACGGCGGCGGTGCAGGCGTCCCCTCTGCAAGCGTTA------------GACTTCTTT
GGGAATGGGCCACAAGTTAAC------------------------------TACAAGACA
GGTAACCTATAC------------------------CTGCGGGGGCCCCTGAAGAAGTCC
------------AATGCGCCGCTTGTCAATGTGACCCTCTACTATGAAGCACTGTGCGGT
GGCTGCCGAGCTTTCCTGATCCGGGAGCTCTTCCCAACATGGCTGTTGGTCATGGAG---
ATCCTCAATGTCACGCTGGTGCCCTACGGAAACGCACAGGAACAAAATGTCAGCGGCAGG
TGGGAGTTCAAGTGCCAGCATGGAGAAGAGGAGTGCAAATTCAACAAGGTGGAGGCCTGC
GTGTTGGATGAACTTGACATGGAG------CTAGCCTTCCTGACCATTGTCTGCATGGAA
GAGTTTGAGGACATGGAGAGAAGTCTGCCACTA------TGCCTGCAGCTCTACGCCCCA
GGGCTGTCGCCAGACACTATCATGGAGTGTGCAATGGGGGACCGCGGCATGCAGCTCATG
CACGCCAACGCCCAGCGGACAGATGCTCTCCAGCCACCGCACGAGTATGTGCCC------
------TGGGTCACCGTCAATGGG------------------------------AAACCC
TTGGAAGATCAG---------------ACCCAGCTCCTTACCCTTGTCTGCCAGTTGTAC
CAGGGC---AAGAAGCCAGATGTCTGCCCTCCCTCAACCAGCTCCCTCAGG------AGT
GTTTGCTTCAAG
>Rat|ENSRNOG00000019387|ENSRNOT00000026225
------------------------------------------------------------
---------------------------ATG---TCCTGTTCTCCGCTCGTACCATTC---
---------------------TTGTCCCTTTTGCTTCTGCTG---TTCCTACCCGAGGTT
CCCAGAGCAGCC---ACTGCGTCCCTGCCGCAAGGATCC------------TCC------
---GAGGGCGCAGCCACCTGC---------------------------------AAGGCC
CACGACCTGTGC------------------------CTCTTCGGGCCACGCCGGTTGCTC
------------TCTGCACCACCTGTCAATGTCAGCCTCTATTATGAGTCCCTGTGTGGA
GCTTGTCGCTACTTCCTCGTCCGAAATTTGTTCCCAACCTGGCTGATGGTTATGGAA---
ATCATGAACATCACTCTGGTGCCCTACGGGAACGCACAGGAGAGAAATGTCAGCGGTACA
TGGGAGTTCACGTGCCAGCACGGGGAGCTGGAGTGTAAACTGAACAAGGTGGAGGCCTGT
CTGCTGGACAAGCTGGAAAAGGAG------GCGGCATTCCTAACCATCGTCTGTATGGAG
GAGATGGAGGACATGGAGAAGAAACTGGGCCCG------TGCCTGCAGCTGTATGTTCCA
GAGGTGTCACCAGAAAGCATCATGGAGTGTGCCACCGGAAAACGAGGCACAGAGCTGATG
CATGAGAACGCCCAGCTCACAGATGCCCTACAGCCACCCCATGAGTATGTGCCC------
------TGGGTCCTGGTCAACGAG------------------------------AAACCG
TTGACGGACCCC---------------AGCCAGCTCCTGAGCTCCGTTTGTGAGCTGTAC
CAGGGGACAGAGAAGCCAGACATCTGCTCCTCCATGGCTGATGCCCCCAGG------GAG
GTCTGCTATAAG
>Opossum|ENSMODG00000003136|ENSMODT00000003904
------------------------------------------------------------
---------------------------ATGGCTTCGGTCGCCGCTTGGCTTCCCGCCGCC
TCTCTG---------------------CTGCTCCTGCTGCTC---CTGCTGCCCGGGGTG
CCAGGGAAGAGC---------------CTCCAAAACCTC------------GGA------
---GCCGCCCAGCCGGTCTGCACCCAGGCCGTGTACAATTGGTGCTCCTCCTGGGAAGCC
GCCAACACCTGCGAGGTGACAAAACGGTGTTCTGCTCGGTGGAGA---------AATACA
------------AACTCCAGACCTGTCTCTGTAGAAGTCTACTATGAAACGCTGTGCCCC
GGCTGCAGGGAGTTTGTGGTAATGGACCTCTTCCCGGTCTGGGTCTTGGTGGGTGATTCC
GTCCTCAATGTCACCCTTGTGCCTTTTGGCAATGCCAAGGAGAGCTATGAGAATGGAACC
TGGCAGTTTGATTGTCAACATGGGGAGCTTGAGTGTAAACTCAACACGGTTCAGGCCTGT
CTGTTGGACATCTATAAGAATGACTTTTCTGCCGCCTTTCCTGTGATCAACTGTATGTTG
TCATCCTCAGATATTGAGAACTCACTGGAGCCA------TGTCTGAAGGTCTATTCCCCC
AAAACTTCTGTGGATGAAGTCATGAAATGTGCTAACGGCCCTCAAGGCAACAAGCTGATG
CATCAAAATGCCCAAAAGACTTTAAACCTTTCCCCTCCTCACAAATACACACCT------
------TGGGTTCTGCTTGAAAAG------------------------------AAGCTA
TTAGAAGATCTG---------------GACCAACTCTTAAAATATGTGTGTCAGACATAC
CAGGGA---CCCTTACCTGCAGTGTGTGAAAGAAATTCCTTTGTCTTCACT---------
---------GAG
>Minke|BACU016667
------------------------------------------------------------
---------------------------ATG---GCCTCGTCGCCTCTCCTGCTGTTCCTG
---------------CCT---------CTCCTGCTGCTGCTG------------GAGGTC
ACCGCTGCGGCG---CGGGCGTCCCCGCTGGAAATACTC------------CCC------
---GAGGGGGCGGCCCCCTGC---------------------------------GAGGCT
GGTGAGCTGTGC------------------------CTGCAGGCGCCCCTCCGGAAGTCT
------------GACCCTCCGCCCATCAACGTGAGCCTCTACTATGAGTCACTGTGCCCC
GGCTGCCGGTACTTCCTGATCCGAGAGCTCTTCCCGACATGGCTGATGGTCTGGGAA---
ATCCTCAATGTCACGCTGGTGCCCTACGGAAACGCTCAGGAACAGAACATCAGCGGCAGG
TGGGAGTTCACGTGCCAGCACGGCGAGCAGGAGTGCAAGCTTAACAAGGTGGAGGCCTGC
CTGTTGGACCAGCTGGAGAGGAGC------GCGGCCTTCCTGACCATTGTCTGCCTAGAA
GAAATGGATGACATGGAGAAAAATCTGAAGCCG------TGCCTGCAGATCTATGCTCCA
AAGGTGTCCCCTGACTCCATCATGGAGTGTGCCACAGGGGACCGTGGCATGCAGCTCTTG
CACATCAATGCCCAGCTCACGGACGCTCTGCAGCCACCCCACGAGTATGTGCCC------
------TGGGTCGTCGTCAATGGG------------------------------AAACCC
ATGAAAGAGAAG---------------GACCAGCTCTTACGCCTCGTCTGCCAGTTATAC
CAGGGC---GAGAAGCCGGATGTCTGCCAACTCATAGCCAGTTCCCACAAG------GAA
GTCTGCTTCAAG
>Human|ENSG00000216490|ENST00000407280
------------------------------------------------------------
---------------------------ATG---ACCCTGTCGCCACTTCTGCTGTTCCTG
CCACCG---------------------CTGCTGCTGCTGCTG------------GACGTC
CCCACGGCGGCGGTGCAGGCGTCCCCTCTGCAAGCGTTA------------GACTTCTTT
GGGAATGGGCCACCAGTTAAC------------------------------TACAAGACA
GGCAATCTATAC------------------------CTGCGGGGGCCCCTGAAGAAGTCC
------------AATGCACCGCTTGTCAATGTGACCCTCTACTATGAAGCACTGTGCGGT
GGCTGCCGAGCCTTCCTGATCCGGGAGCTCTTCCCAACATGGCTGTTGGTCATGGAG---
ATCCTCAATGTCACGCTGGTGCCCTACGGAAACGCACAGGAACAAAATGTCAGTGGCAGG
TGGGAGTTCAAGTGCCAGCATGGAGAAGAGGAGTGCAAATTCAACAAGGTGGAGGCCTGC
GTGTTGGATGAACTTGACATGGAG------CTAGCCTTCCTGACCATTGTCTGCATGGAA
GAGTTTGAGGACATGGAGAGAAGTCTGCCACTA------TGCCTGCAGCTCTACGCCCCA
GGGCTGTCGCCAGACACTATCATGGAGTGTGCAATGGGGGACCGCGGCATGCAGCTCATG
CACGCCAACGCCCAGCGGACAGATGCTCTCCAGCCACCACACGAGTATGTGCCC------
------TGGGTCACCGTCAATGGG------------------------------AAACCC
TTGGAAGATCAG---------------ACCCAGCTCCTTACCCTTGTCTGCCAGTTGTAC
CAGGGC---AAGAAGCCGGATGTCTGCCCTTCCTCAACCAGCTCCCTCAGG------AGT
GTTTGCTTCAAG
>Elephant|ENSLAFG00000013615|ENSLAFT00000013611
------------------------------------------------------ACGGCA
GCACCTCCACCCCGCCACCCCGCCGCAATG---GTCTTGGCCCGGCTCCTGCCGTTC---
---------------------CTGTCGCTGTTGCTGCTGCTC------------GAGGTC
CCCGAGGTGGCG---CGCGCGTCCCCGCCAGGAGCGCTC------------CCC------
---GAGGTGGCGGCCGCCTGC---------------------------------AAGGCT
GGCGTCCTGTGC------------------------CCACGGGTGCCCGTCAAGAACCCG
------------GACCCACAGCCTGTCAATATCAGCCTCTACTATGAGTCACTGTGTGGT
GGCTGCCGGGGATTCCTGGTCCGCGAGCTCTTCCCCACATGGCTGATGGTCATGGAG---
ATCATCAATGTCACTTTGGTGCCCTACGGGAACGCCCAGGAACAAAATGTCAGCGGCAAG
TGGGAGTTCACGTGCCAGCATGGGGAGCGTGAGTGCTTTCTCAACAAGGTGGAGGCCTGC
CTGCTGGACAAGCTGGAGAAGACT------ATAGCCTTTCTAACCATCGTCTGCATGGAG
GAAATGGATGACATGGAAAAAAACCTGAAGCCCCCTCAGTGCCTGCAGATCTATGCCCCG
GAGGTGTCCTCAGACACCATCACAGAGTGCGCAACGGGGGACCGCGGCACACAGCTCATG
CATGCCAATGCCCAGCTGACAGATGCTCTGCAGCCACCGCACCAGTATGTGCCC------
------TGGGTCGTCGTCAATGGG------------------------------AAGCCC
ATGGGCCAACAG---------------GACGAGCTCCTGAGCCTTGTTTGCCATTTGTAC
CAGGGT---GAGAAGCCAGATGTCTGCCAAATTGGAGCCAGGTCTCAGAGG------GAA
GTCTGTTTGCAG
>Dog|ENSCAFG00000014956|ENSCAFT00000023729
------------------------------------------------------------
---------------------------ATG---GCTCTGTGGTCGCTCCTGCCGTGCCCG
CCGCCGCCGCCGCCGCCGCTGCTG---CTGCTGCTGCTGCTG------------GGGGTC
CCCGCGGCGGCG---CGGGGGTCCCCGCGGAAAGTCCTC------------TCC------
---GAGGGGGCGGCCGCCTGC---------------------------------AAGGTT
GGGGACCTATGC------------------------CTGCAGGAGCCCCTCAGGAAGTCA
------------GAAGCACCACTTGTCAATGTGAGCGTCTACTACGAGGCACTGTGTCCC
GGGTGCCGGGCCTTCCTGGTCCGAGAACTCTTCCCGACCTGGCTGATGGTCCTGGAG---
ATCCTCAATGTCACGCTGGTGCCCTATGGAAATGCCCATGAACAAAATGTCAGCGGCAGG
TGGGAGTTCACATGTCAGCACGGTGAGCAGGAATGCAAGCTTAACAAGGTGGAGGCCTGC
CTGTGGGACAAGCTAGATAAAAAT------TTGGCCATCCTGATCATTGTCTGCATAGAG
GAAATGGATGACATGGAGGAAAATCTGAAACCG------TGCATGGAGATCTATGCCCCA
ACAATGTCCCCAGACACCATCATGGAGTGTGCAGTGGGGGACCGTGGCATGCAGCTCTTG
CACATTAATGCCCAGCTTACAGATGCTCTGCAGCCGCCCCACGAATATGTGCCC------
------TGGGTCGTCGTCAATGGG------------------------------AAACCC
CTGAAAGATCTG---------------AGTCAGCTCCTAAGCCTCGTCTGCCAGTTGTAC
CAGGGT---GAGAAGCCAGATGCCTGCCAACTCACAGCCACCTCCCAAAGG------AAA
GTGTGCTTCAAA
>Guinea_Pig|ENSCPOG00000005553|ENSCPOT00000005612
---------------------------------------CGCGCGCGCTCCCGGTCGGTC
CGT---------------CCCGCCGAGATG---GCCCTGCCTTCCCGTGTGCCATTT---
---------------------CTG---------CTGCTCCTG---CTACTGCCTAGCGTC
CCCGCGACGGCC---CCGGCCGCCTCCGAGCTTGGTTACTTTTATCTCATTGCT------
---GAGAGGAATACCCAGTGC------------------------------CCAAAAGCG
CATGGCCTGAGT------------------------CTGCGGAGGACTCCAAGGGTGACC
------------GACGCGCCCCTGGTGGATGTCGCCTTGTACTACGAGGCACTGTGCATG
GGCTGCCGGGTGTTCTTGGTGCGCGACCTCTTTCCCACCTGGCTAATGGTGATGGAG---
ATCCTCAACGTCACGCTGGTGCCCTATGGGAACGCAGTGGAGCAGAGCGTCAACGGGACG
TGGGTGTTCAAGTGCCAGCACGGCGAGCAGGAGTGCAGACTCAACAAGGTGGAGGCCTGT
GTGCTGGACCAGCTGCACCCAAAC------GCCGCCTTCCTGACCATTGTGTGCCTGGAG
GAGTTGGATGACATGGAGAAAAACCTGGCACCG------TGTCTACAGATCTACGCGCCC
AATGTGACTGCTGACAGCATCTTGGCCTGTGCCACCGGGGAACGTGGGACTCAGCTGCTC
CACCACAATGCACAGCTCACGGATGCCCTGCAGCCGCCACATGAATATGTACCC------
------TGGATCCTTGTCAATGGG------------------------------AAACCT
CTGAAAGACCCG---------------AGCCAGCTCCTGAGTCTGGTGTGCCAGCTGTAC
CAGGGTGAGGAGAAGCCGGATATCTGCTCATCCATGGGCAGCACCCCCAGG------AAA
GTCTGCTTCAAA
>Chimp|ENSPTRG00000010695|ENSPTRT00000019724
------------------------------------------------------------
---------------------------ATG---ACCCTGTCGCCACTTCTGCTGTTCCTG
CCACCG---------------------CTGCTGCTGCTGCTG------------GACGTC
CCCACGGCGGCGGTGCAGGCGTCCCCTCTGCAAGCGTTA------------GACTTCTTT
GGGAATGGGCCACCAGTTAAC------------------------------TACAAGACA
GGCAATCTATAC------------------------CTGCGGGGGCCCCTGAAGAAGTCC
------------AATGCACCGCTTGTCAATGTGACCCTCTACTATGAAGCACTGTGCGGT
GGCTGCCGAGCCTTCCTGATCCGGGAGCTCTTCCCAACATGGCTGTTGGTCATGGAG---
ATCCTCAATGTCACGCTGGTGCCCTACGGAAACGCACAGGAACAAAATGTCAGCGGCAGG
TGGGAGTTCAAGTGCCAGCATGGAGAAGAGGAGTGCAAATTCAACAAGGTGGAGGCCTGC
GTGTTGGATGAACTTGACATGGAG------CTAGCCTTCCTGACCATTGTCTGCATGGAA
GAGTTTGAGGACATGGAGAGAAGTCTGCCACTA------TGCCTGCAGCTCTACGCCCCA
GGGCTGTCGCCAGACACTATCATGGAGTGTGCAATGGGGGACCGCGGCATGCAGCTCATG
CACGCCAACGCCCAGCGGACAGATGCTCTCCAGCCACCGCACGAGTATGTGCCC------
------TGGGTCACCGTCAATGGG------------------------------AAACCC
TTGGAAGATCAG---------------ACCCAGCTCCTTACCCTTGTCTGCCAGTTGTAC
CAGGGC---AAGAAGCCGGATGTCTGCCCTCCCTCAACCAGCTCCCTCAGG------AGT
GTTTGCTTCAAG
>Orca|XP_004277601.1
------------------------------------------------------------
---------------------------ATG---GCCTCGTCGCCTCTCCTGCCGTTCCTG
---------------CCTCTCCTG---CTGCTGCTGCTGCTG------------GAGGTC
GCCGCTGCGGCG---CGGGCGTCCCCGCTGGAAATACTC------------CCC------
---GAGGGGGCGGCCCCCTGC---------------------------------GAGGCC
GGTGAGCTGTGC------------------------CTGCAGGCGCCCCTCTGGAAGTCT
------------GACCCTCCGCCCATCAATGTGAGCCTCTACTATGAGTCACTGTGCCCC
GGCTGCCGGTACTTCCTGATCCGCGAGCTCTACCCGACGTGGCTGATGGTCTGGGAA---
ATCCTCAATGTCACGCTGGTGCCCTACGGAAACGCTCATGAACAGAACATCAGCGGCAGG
TGGGAGTTCACGTGCCAGCACGGCGAGCAGGAGTGCAAGCTTAACAAGGTGGAGGCCTGC
CTGTTGGACCAGCTGGAGAAGAGC------GCGGCCTTCCTGACCATTGTCTGCCTAGAG
GAAATGGATGACATGGAGAAAAATCTGAAGCCG------TGCCTGCAGATCTATGCTCCA
GAGGTGTCCCCTGACTCCATCATGGAGTGTGCCACAGGGGACCGTGGCATGCAGCTCTTG
CACATCAATGCCCAGCTCACGGACGCTCTGCAGCCACCCCACGAGTATGTGCCC------
------TGGGTCGTCGTCAATGGG------------------------------AAACCC
ATGAAAGAGAAG---------------GACCAGCTCTTACACCTCGTCTGCCAGTTGTAC
CAGGGC---AAGAAGCCGGATGTCTGCCAACTCATAGCCAGCTCCCACAAG------GAA
GTCTGCTTCAAG
