# Supplementary material for: Insights into the Evolution of Longevity from the Bowhead Whale Genome
Source: Cell Rep. 2015 Jan 6;10(1):112–22. doi: 10.1016/j.celrep.2014.12.008 (PMC4536333; doi:10.1016/j.celrep.2014.12.008)
Supplement: Supplemental Folder 1. Full List of Transposable Elements Distribution, Full List of Filtered and Unfiltered Gene Duplications, Gene Loss Alignments, Full List of Candidates under Selection, Selective Pressure Variation QC Alignments, and Full List of Bowhead-Specific Mutations, Related to Results [file mmc2.zip › QC Alignments/PosSites_reciprocal_group_3797_Minke_modelA.fasta]

>PS_Sites|Minke|BACU017605
------------------------------------------------------------
------------------------------------------------------------
------------------------------------------------------------
------------------------------------------------------------
------------------------------------------------------------
------------------------------------------------------------
------------------------------------------------------------
------------------------------------------------------------
------------------------------------------------------------
------------------------------------------------------------
------------------------------------------------------------
------------------------------------------------------------
------------------------------------------------------------
------------------------------------------------------------
------------------------------------------------------------
------------------------------------------------------------
------------------------------------------------------------
------------------------------------------------------------
------------------------------------------------------------
------------------------------------------------------------
------------------------------------------------------------
------------------------------------------------------------
------------------------------------------------------------
------------------------------------------------------------
------------------------------------------------------------
------------------------------------------------------------
------------------------------------------------------------
------------------------------------------------------------
------------------------------------------------------------
------------------------------------------------------------
------------------------------------------------------------
------------------------------------------------------------
------------------------------------------------------------
------------------------------------------------------------
---------------------------NNN------------------------------
------------------------------------------------------------
------------------------------------------------------------
------------------------------------------------------------
------------------------------------------------------------
------------------------------------------------------------
------------------------------------------------------------
------------------------------NNN---------------------------
------------------------------------------------------------
------------NNN---------------------------------------------
------------------------------------------------------------
------------------------------------------------------------
------------------------------------------------------------
------------------------------------------------------------
------------------------------------------------------------
---------------------------------------------
>PS_Characters|Minke|BACU017605
------------------------------------------------------------
------------------------------------------------------------
------------------------------------------------------------
------------------------------------------------------------
------------------------------------------------------------
------------------------------------------------------------
------------------------------------------------------------
------------------------------------------------------------
------------------------------------------------------------
------------------------------------------------------------
------------------------------------------------------------
------------------------------------------------------------
------------------------------------------------------------
------------------------------------------------------------
------------------------------------------------------------
------------------------------------------------------------
------------------------------------------------------------
------------------------------------------------------------
------------------------------------------------------------
------------------------------------------------------------
------------------------------------------------------------
------------------------------------------------------------
------------------------------------------------------------
------------------------------------------------------------
------------------------------------------------------------
------------------------------------------------------------
------------------------------------------------------------
------------------------------------------------------------
------------------------------------------------------------
------------------------------------------------------------
------------------------------------------------------------
------------------------------------------------------------
------------------------------------------------------------
------------------------------------------------------------
---------------------------GTG------------------------------
------------------------------------------------------------
------------------------------------------------------------
------------------------------------------------------------
------------------------------------------------------------
------------------------------------------------------------
------------------------------------------------------------
------------------------------CTT---------------------------
------------------------------------------------------------
------------AAC---------------------------------------------
------------------------------------------------------------
------------------------------------------------------------
------------------------------------------------------------
------------------------------------------------------------
------------------------------------------------------------
---------------------------------------------
>Minke|BACU017605
---------------------------------ATGGCG---------------------
------------------------------------------------------------
------------------------------------------------------------
------------GGACGTCAC------------------------AGAGCTCTGGAGTTT
CTCAACCTTCAGGATAGGACTGTTAACTACAAAGAGCTGTTACTTGAACACCAGGATGCA
TATCAGGCTGGAACCGTGTTTCCTGACGCCTTTTACCCCAGAATCTGCGAA------AGA
GGA---------------------------------------------------------
------------------------------------------------------------
------------------------------------------------------------
------------------------------------------------------------
------------------------------------------------------------
GGAGACGTGTTGAGCCAGTTTGAGTTTAATTTTAATTACCTCTCACGGCACTGGTATGTG
CCTGTTGAAGATCTCCTGGAAATTTATAAGAAACTCTATGGCCGA---GAAGTCATCACC
AAAAATGCCATTGTTGACTGTTCATACCTT------------------------------
------------------------------------------------------------
------------------------------------------------------------
------------------------------------------------------CAGTTC
TTGGAAATGTATGGTGAGATGTTAGCTATTTCCAAGCTTTATCCCACTTATTCTAGAAAG
TCCCCGTTTTTGGTGGAACAATTTCAAGAATACTTCCTAGGAGGACTGGATGATATGGCA
TTTTGGTCCACTAATATTTACCGTCTAACAAGTTTCATGTTAAAGAATGGGACCAGTAAC
TGCAACCTACCTGAGAACCCTCTGTTTATCACGTGTGGCAGCCAGCAAAACAATACCCAC
GGCAGCTCAAAAGTACAGAAAAATGATTTTCATAGAAACGTGACTGCAGCC---------
---------------CTAACTAAAGATATTGGAAAAAATATAAACTATACCAAACGAGGA
GTGTTATTTAGTGTGGATTCCTGGACCATGGATTCC---TTATCTTTCATGTACCAGTCT
TTGGAGAGGAGCATACAGGAAATGTTTACTGGCAGCTCT---CAGCCACAGAAGCAT---
---GTTTCTAGCCCCTCAGCATCTTACTACTTGTCATTTCCCTACNNNNNNCCCTACACA
AGGCTTGGTTGGGCGATGACCTCGGCTGACCTCAACCAGGATGGGCACGGTGACCTGGTG
ATGGGCGCCCCGGGCTACAGCCGCCCCGGCCACATCCACGTGGGGCGCGTGTACCTCATC
TATGGCAACGACCTGGGCTTGCCCCTCGTTGACCTGGACCTAGACAAGGAGGCCCATGGG
ATCCTGGAGGGTTTCCAGCCCTCAGGTCGGTTCGGCTCTGCCGTGGCCGTGCTGGACTTT
AACAAGGACGGCATGCCTGACCTGGCCGTGGGAGCCCCCTCAGTGGGCTCTGAGAAGCTC
ACGTACACGGGTGCGGTGTACATCTACTTCGGTTCCAAACAAGGAAGACTATCTTCTTCC
CCCAACATCACCATCTCTTGCCTGGACACCTACTGTAACTTGGGCTGGACACTCTTGGCC
GCAGATGTGAATGGAGACAGTGAACCTGACCTGGTGATTGGCTCCCCTTTTGCTCCAGGT
GGAGGGAGACAGAAGGGAATTGTGGCTGTGTTTTATTCTGGTTCCAGCCACAGCGACAAA
------------GAAGAGCTGAATGTGGAGGCGGCCAACTGGATGGTGAGAGGCGAGGAG
GACTTCGCC------------------------TGGTTAGGATATTCCCTTCATGCTGTC
AGTGTCAATAACAGGACTTTGCTGTTGGCTGGGAGCCCGACCTGGAAGAACGCCAGTAGT
CTGGGCCATTTGTTCCGC---ACTCGTGATGAGAAACAGAGCCCTGGACGGGTATCTGGC
TATTTCCCGCCAAATTGTCAAAGCTGGTTTACCATTTCTGGAGACAAGGCAATGGGGAAA
CTGGGTACCTCCCTGTCCAGCGGCCATGTGATGATGAATGGGACCCGTACACAAGTACTG
CTGGTTGGGGCCCCGACTCAAGATGTCTTGCTTAAGATGGCATTCCTGACCACGACCTTG
CACCAAGGTGGAAGCACTCGGATGTATGAACTGCCACCTGAC---TCGCAGCCTTCTCTG
CTTAGCACCTTCAACGGAGACCGCCGCTTCTCCCGATTTGGTGGCGTTCTGCACTTGAGT
GACCTGGATAACGATGGCTTAGATGAAATCATCATGGCAGCCCCACTGAGGATCACAGAT
GTAACCTCTGGACTGATGGGGGGAGAAGATGGCCGTGTCTATGTGTATAATGGCAAACAG
ATCACCTTGGGCGACATGACAGGCAAATGCAAATCATGGGTAGCTCCATGTCCAGAA---
------------------------------------------------------------
---------------GAAAAGAACCAAGTTGTCATTGCTGCTGGAAAGAGTTCTCTGGGA
GCCCGACTCTCTGGGGCGCTTCATGTCTATAGCCTCGGCCAAGAT
>Horse|ENSECAG00000018756|ENSECAT00000020390
---------------------------------ATGTCTGCTTTC---------------
---------------AGG------------------------------TTCTGGTCGGCC
CTGCTG---ATTGCACTGGGCTCTCTCTGCCCTAGAGGTTCAGCATGTGGCGTTTCAACA
CACATAGAAATAGGA---CAC------------------------AGAGCTCTGGAATTT
CTCCACCTTCAAGATGGGAGTGTTAACTACAAAGAGCTGTTACTTGAACACCAGGATGCA
TATCAGGCTGGATCTGTGTTTCCTGATGCGTTTTACCCCAGCATCTGTGAA------GGA
GGAAAATTCCATGACGTGTCTGAGAGCACGCACTGGACTCCATTTCTTAATGCGAGCGTT
CATTATATCCGAGAGAACTACCCCCTTCCTTGGGAGAAGGACACAGAGAAACTG------
---------------------------------GTAGCTTTCTTGTTTGGAATTACCTCT
CACATGGTGGCCGATGTCAGCTGGCATAGCCTGGGTATCGAACAAGGATTCCTCAGGACC
ATGGGAAATATTGATTTTCATGGCTCCTTTCCTGAGGCGCATTCGGCTGGTGATTTTGGA
GGAGATGTATTGAGCCAATTTGAGTTTAATTTTAATTACCTCTCACGGCACTGGTATGTG
CCCACTGAAGATCTACTGGAAATTTATAAGAAACTCTATGGCCGA---GAAGTCATCACG
AAAAATGCAATTGTTGACTGTTCATACCTT------------------------------
------------------------------------------------------------
------------------------------------------------------------
------------------------------------------------------CAATTC
CTGGAAATGTATGGTGAGATGCTAGCTATTTCCAAGCTTTATCCCACTTATTCTAGAAAG
TCACCATTTTTGGTGGAACAATTCCAAGAATATTTCCTTGGAGGACTGGATGATATGGCG
TTTTGGTCCACTAAAATTTACCATCTCACGAGCTTCATGTTAGAGAATGGGACCAGTGAC
TGCAACCTCCCTGAGAACCCTCTGTTCATTGTGTGCGGTGGCCGGCGATCCAGCACCCGG
GGCTCA---AAAGTACAGAAAAATTATTTTCATAGGAATTTGACTGTATCC---------
---------------CTCACTAAAGATATTAGAAAAAATATCAACTACACCGAAAGAGGA
GTGTTATTCACCGTGAATTCCTGGATCTCGGATTCCCCCCTATCCTTCATGTACCAGGCT
CTGGAGAGGAACATCCAGATAATGTTTCCAGGCAGCTCTCACCAGCCATCGAAGCAC---
---ATCTCTAGCCCGCTGGCATCTTACTTCTTGTCACTTCCCTATGCG------------
AGGCTTGGTTGGGCAATGACCTCAGCTGACCTCAACCAGGATGGGTATGGGGACCTGGTG
GTGGGTGCCCCAGGCTACAGCCGCCCCGGCCACATCCAGATCGGGCGAGTGTACCTCCTC
TATGGCAACGACCTGGGCCTGCCCCCCATCGACCTGGACCTGGACCAGGAGGCCCATGGG
ATCCTGGAGGGCTTCGAGCCCTCAGGTCGTTTTGGCTCAGCCTTGGCCGTGTTGGACTTT
AACCAGGACGGCACGCCTGACCTGGCCGTGGGAGCCCCCTCGGTGGGCTCCGAGAAGCTC
ACGTACAAAGGTGCAGTGTACATTTACTTCGGTTCCAAACAAGGAAGAATGTCGTCTTCC
CCCAACATCACCATCTCTTGCCAGGACGTCTACTGCAACTTGGGCTGGACACTCCTGGCT
GCAGATGTGAATGGAGACAGCGAGCCCGATCTGGTGATTGGCTCCCCTTTTGCACCAGGT
GGCGGGAGACAGAAGGGAATCGTGGCTGCATTTTATTCTGGCCCCAGCCAGAGCAACAAA
------------GAACAGCTGAATGTGGAGGCAGCCAATTGGATGGTGAGAGGTGAGGAC
GACTTTGCC------------------------TGGCTAGGGTACTCCCTTCACGGTGTC
CTTGTGAACAACAAAACTTTGCTGTTGGTTGGGAGCCCGACCTGGAAGAATGCTAGCAGT
CTGGGCCATTTGTTCCGC---ACTCGTGATGAGAAACAGAGCCTCGGAAGGGTGTATGGC
TATTTCCCACCAAATTGCCAAAGCTGGTTTACCATTTCTGGAGACAAGGCAATGGGGAAA
CTGGGTACTTCCCTGTCAAGTGGCCACATAATGGTGAATGGGACCCGGACACAAGTGCTG
CTGGTTGGAGCCCCAACTCATGATGATGTGTCTAAAATGGCATTCCTGACCATGACCTTG
CACCAAGGGGGAACCACTCGGATGTATGAGCTGACACTTGAC---TCACAGCCTTCTCTG
CTCAGCACCTTCAGTGGAGACCGCCGCTTCTCTCGATTTGGTGGAGTTCTGCACTTGAGT
GACCTGGATAATGATGGCTTAGATGAAATCATCATGGCGGCCCCACTGAGGATAGCAGAT
TTAACCTCTGGACTCATTGGGGGAGAAGATGGCCGCATTTATGTATACAATGGCAAACAG
ACCACCTTTGGCGACATGACCGGCAAATGCAAGTCATGGATAGCTCCATGTCCAGAAGAA
AAGGCCCAATACGTATTGATTTCTCCTGAAGCAGGCTCAAGGTTTGGGAGCTCTGTGATC
ACCGTGAGATCAAAGGAAAAGAACCAAGTTGTCATTGCTGCTGGAAGGAGTTCTTTGGGA
GCCAGACTCTCGGGGGCGCTTCATATCTATAGCCTTGGTTTAGAT
>Gibbon|ENSNLEG00000001930|ENSNLET00000002652
ATGTCATCAGAGGAGCCGGTGGGCAATGAGAGCATGTCTGCTTTC---------------
---------------AGG------------------------------TTGTGGCCTGGC
CTGCTG---ATCGTGCTGGGTTCTCTCTGCCGTAGAGGTTCATCGTGTGGCCTTTCAACA
CACGTAGAAATAGGA---CAC------------------------AGAGCTCTGGAGTTT
CTTCAGCTTCACAATGGGCGTGTTAACTACAGAGAGCTGTTACTAGAACACCAGGATGCA
TATCAGGCTGGAACCGTGTTTCCTGATTGTTTTTACCCTAGCATCTGCAAA------GGA
GGAAAATTCCATGATGTGTCTGAGAGCACTCACTGGACTCCGTTTCTTAATGCAAGCGTT
CATTATATCCGAGAGAACTATCCCCTTCCCTGGGAGAAGGACACAGAGAAACTG------
---------------------------------GTAGCTTTCTTGTTTGGAATTACTTCT
CACATGGTGGCAGATGTCAGCTGGCATAGTCTGGGCATTGAACAAGGATTCCTTAGGACT
ATGGGAGCTATTGATTTTCACGGCTCCTATTCAGAGGCTCATTCGGCTGGTGATTTTGGA
GGAGATGTGTTGAGCCAGTTTGAATTTAATTTTAATTACCTTGCACGACGCTGGTATGTG
CCAGTCAAAGATCTACTGGGAATTTATGAGAAACTGTATGGTCGA---AAAGTCATCACT
GAAAATGTAATCGTTGATTGTTCACATATC------------------------------
------------------------------------------------------------
------------------------------------------------------------
------------------------------------------------------CAGTTC
TTAGAAATGTATGGTGAGATGCTAGCTGTTTCCAAGTTATATCCCACTTACTCTACAAAG
TCCCCGTTTTTGGTGGAACAATTCCAAGAGTATTTTCTTGGAGGACTGGATGATATGGCG
TTTTGGTCCACTAATATTTACCATCTAACAAGCTTCATGTTGGAGAATGGGACCAGTGAC
TGCAACCTACCTGAGAATCCTCTGTTCATTGCATGTGGCGGCCAGCAAAACCACACCCAG
GGC---TCGAAAATGCAGAAAAATGACTTTCACAGAAATTTGACTACATCC---------
---------------CTAACTGAAAGTGTTGACAGGAATATAAACTATACTGAAAGAGGA
GTGTTCTTTAGTGTAAATTCCTGGACCCCGGATTCC---ATGTCTTTTATCTACAAGGCT
TTGGAAAGGAACATAAGGACAATGTTCATAGGTGGCTCTCAGTTGTCACAAAAGCAC---
---ATCTCCAGCCCCTTAGCATCTTACTTCTTGTCGTTTCCTTATGTG------------
AGGCTTGGCTGGGCAATGACCTCAGCTGACCTCAACCAGGATGGGCACGGTGACCTCGTG
GTGGGCGCACCAGGCTATAGCCGCCCCGGCCACATCCACGTCGGGCGTGTGTACCTCATC
TACGGCAATGACCTGGGCCTGCCGCCCGTTGACCTGGACCTGGACAAGGAGGCCCACAGG
ATCCTTGAAGGCTTCCAGCCCTCAGGTCGGTTTGGCTCGGCCTTGGCTGTGTTGGACTTT
AACATGGATGGCGTGCCTGACCTGGCCGTGGGAGCTCCCTCGGTGGGCTCCGAGCAGCTC
ACCTACAAAGGTGCCGTGTATGTCTACTTTGGTTCCAAACAAGGAAGAGTGTCTTCTTCC
CCTAACATCACCATCTCTTGCCAGGACATCTACTGTAACTTGGGCTGGACTCTCTTGGCT
GCAGATGTGAATGGAGACAGTGAGCCCGATCTGGTCATTGGCTCCCCTTTTGCACCAGGT
GGAGGGAAGCAGAAGGGAATTGTGGCTGCGTTTTATTCTGGCCCCAGCCTGAGCGACAAA
------------GAAAAACTGAACGTGGAGGCAGCCAACTGGATGGTGAGAGGCGAGGAA
GACTTCTCC------------------------TGGTTTGGATATTCCCTTCACGGTGTC
ACTGTGGACAACAGAACCTTGCTGTTGGTTGGGAGCCCGACCTGGAAGAATGCCAGCAGG
CTGGGCCATTTGTTACAC---ATCCGAGATGAGAAAAAGAGCCTTGGGAGGGTGTATGGC
TACTTCCCACCAAATGGCCAAAGCTGGTTTACCATTTCTGGAGACAAGGCAATGGGGAAA
CTGGGTACTTCCCTGTCCAGTGGCCACGTACTGATGAATGGGACTCTGACACAAGTGCTG
CTGGTTGGAGCCCCGACGCATGATGACGTGTCTAAGATGGCATTCCTGACCGTGACCCTG
CACCAAGGCGGAGCCACTCGGATGTACACGCTCACATCTGAC---GTGCAGCCTCTGCTG
CTCAGCACCTTCAGCGGAGATCGCCGCTTCTCCCGATTTGGTGGCGTTCTGCACTTGAGT
GACCTGGATGATGATGGCTTAGATGAAATCATCATGGCAGCCCCCCTGAGGATAGCAGAT
GTAACCTCTGGACTGATTGGGGGAGAAGATGGCCGAGTTTATGTATATAATGGCAAAGAG
ACCACCTTTGGTGACATGACTGGCAAATGCAAATCATGGATAACTCCATGTCCAGAAGAA
AAGGCCCAATATGTATTGATTTCTCCTGAAGCCAGCTCGAGGTTTGGGAGCTCTCTGATC
ACCGTGAGGTCCAAGGCAAAGAACCAGGTCGTCATTGCTGCTGGAAGGAGTTCTTTGGGA
GCCCGACTCTCCGGGGCACTTCACATCTATAGCCTTGGCTCAGAT
>Cow|ENSBTAG00000004982|ENSBTAT00000006557
---------------------------------ATGTCTGCTTTC---------------
---------------AGA------------------------------TTCTGGTCAGGA
CTGCTG---ATGCTACTGGGCTTCCTCTGCCCTAGAAGTTCACCATGTGGCATTTCGACA
CACATAGAAATAGGA---CAC------------------------AGAGCTCTGGAGTTT
CTCCACCTTCAGGATGGGAGTATTAACTACAAAGAGCTGTTACTTAGGCACCAGGATGCA
TATCAGGCTGGATCCGTGTTTCCTGACTCATTTTACCCTAGCATCTGTGAG------AGA
GGACAATTCCATGACGTGTCAGAGAGCACTCACTGGACTCCATTTCTTAACGCAAGTGTT
CATTATATCCGGAAGAACTATCCTCTTCCCTGGGATGAGGACACAGAGAAACTG------
---------------------------------GTAGCTTTCTTGTTTGGAATTACGTCT
CACATGGTGGCTGATGTCAACTGGCATAGCCTGGGTATTGAACAAGGATTCCTTAGGACG
ATGGCTGCCATTGATTTTCACAACTCCTATCCCGAGGCACATCCGGCTGGTGATTTCGGA
GGAGACGTGTTGAGCCAGTTCGAGTTTAAATTTAATTACCTCTCACGGCACTGGTATGTG
CCTGCTGAAGATCTCCTGGGAATTTATAAAGAACTCTATGGCCGA---GTAGTCATCACC
AAAAAAGCCATTGTTGACTGTTCATACCTT------------------------------
------------------------------------------------------------
------------------------------------------------------------
------------------------------------------------------CAGTTC
TTGGAAATGTATGCGGAGATGTTAGCTATTTCCAAGCTTTATCCCACTTATTCTGTAAAA
TCCCCATTTTTGGTGGAACAATTTCAAGAATACTTCCTAGGAGGGCTGGAAGATATGGCG
TTTTGGTCCACTAATATTTACCATCTGACAAGTTACATGTTAAAGAACGGGACCAGTAAC
TGCAACCTCCCTGAGAACCCTCTGTTCATCACATGTGGCGGTCAACAAAACAACACCCAT
GGCTCA---AAAGTACAGAAAAATGGTTTTCATAAAAATGTGACTGCAGCC---------
---------------CTAACTAAAAATATTGGAAAGCATATAAACTATACCAAAAGAGGA
GTGTTCTTTAGTGTGGATTCCTGGACCATGGATTCC---TTATCCTTCATGTACAAGTCT
TTGGAGAGGAGTATACGGGAGATGTTTATTGGCAGCTCT---CAGCCACTGACACAT---
---GTTTCTAGCCCCTCAGCATCTTACTACTTGTCATTTCCCTACACA------------
AGGCTTGGTTGGGCAATGACTTCAGCTGATCTCAACCAGGATGGATACGGTGACCTGGTG
GTGGGTGCCCCTGGCTACAGCCACCCAGGCCGCATTCACGTGGGGCGCGTGTACCTCATC
TATGGCAATGACCTGGGCTTGCCCCCTGTCGACCTGGACCTGGACAAGGAGGCCCACGAG
ATCCTGGAGGGTTTCCAGCCCTCAGGTCGATTTGGCTCGGCTGTGGCTGTGCTAGACTTT
AACGTGGATGGCGTGCCTGACCTGGCCGTGGGAGCCCCCTCGGTGGGCTCCGAGAAGCTC
ACATACACAGGTGCAGTGTATGTCTACTTCGGTTCCAAACAAGGACAACTATCTTCTTCC
CCCAACGTCACCATCTCTTGCCAGGATACCTACTGTAACTTGGGCTGGACCCTCCTGGCG
GCAGATGTGAATGGAGATAGTGAACCGGACCTGGTGATTGGCTCCCCTTTTGCTCCAGGT
GGAGGGAAACAGAAGGGAATTGTGGCTGCATTTTACTCTGGCTCCAGTTACAGCAGCCAA
------------GAAAAGCTGAATGTGGAGGCTGCCAACTGGATGGTGAAAGGCGAGGAG
GACTTTGCT------------------------TGGTTGGGGTACTCCCTTCACGGTGTC
AATGTCAACAACAGGACTTTGCTCCTGGCTGGAAGCCCGACCTGGAAGGACACCAGTAGT
CAGGGCCACTTGTTCCGC---ACTCGTGATGAGAAACAGAGCCCTGGACGGGTGTACGGC
TATTTCCCGCCAATCTGTCAAAGCTGGTTTACCATTTCCGGAGACAAGGCAATGGGGAAA
CTGGGTACCTCCCTGTCTAGTGGCCACGTGATGGTGAACGGGACCCGGACCCAAGTGCTG
CTGGTGGGGGCCCCGACTCAAGATGTCGTGTCTAAGGTATCATTCCTGACCATGACCCTG
CACCAAGGTGGGAGCACTCGGATGTATGAACTGACACCTGAC---TCACAGCCTTCTCTG
CTCAGCACCTTCAGTGGAAACCGCCGCTTCTCCCGATTTGGTGGCGTTCTGCACTTGAGT
GACTTGGATAATGATGGCTCAGATGAAATCATCGTAGCAGCCCCGCTGAGGATCACAGAC
GCAACTGCGGGACTGATGGGGGAAGAGGATGGCCGTGTTTATGTGTTTAATGGCAAACAG
ATCACCGTGGGTGACGTGACAGGCAAATGCAAATCATGGGTAACTCCGTGTCCAGAAGAA
AAGGCCCAATATGTACTAATTTCTCCTGAAGCAGGCTCAAGGTTTGGGAGCTCTGTGATC
ACTGTGAGGTCGAAGGAAAAGAATCAAGTCATCATTGCTGCTGGAAGGAGTTCTCTGGGA
GCCCGACTCTCTGGGGTGCTTCATATCTATAGGCTCGGCCAAGAT
>Mouse|ENSMUSG00000021340|ENSMUST00000021773
---------------------------------ATGTCTGCAGGC---------------
---------------AGG------------------------------CTGTGGTCTAGC
CTGCTG---CTTCTGCTGCCTCTTTTCTGCTCTAAAAGCTCATCTTGTGGTCTCTCAACA
CATGTAGAAATAGGA---CAC------------------------AGGGCTCTGGAGTTT
CTTCGGCTTCAAGATGGACGCATTAACTACAAAGAGCTGATCTTAGAGCACCAGGACGCA
TATCAGGCTGGGACCGTGTTTCCTGATGCCTTTTATCCTAGCATCTGCAAA------AGA
GGAAAATATCATGACGTTTCTGAGAGGACTCACTGGACTCCATTTCTTAACGCCAGCATC
CATTATATTCGAGAGAACTACCCTCTGCCCTGGGAGAAGGACACAGAGAAGTTG------
---------------------------------GTGGCTTTCTTGTTTGGAATCACCTCC
CACATGGTCGCTGACGTGAGCTGGCATAGCCTGGGTATTGAACAAGGGTTCCTCAGGACA
ATGGGAGCTATCGATTTTTACAACTCTTACTCTGACGCTCACTCGGCTGGTGATTTTGGA
GGAGATGTGTTGAGCCAGTTTGAATTTAATTTTAATTACCTCTCACGGCGCTGGTACGTG
CCCGTCAGGGATCTTCTGAGAATTTATGATAATCTCTATGGTCGG---AAAGTCATCACC
AAAGACGTCCTTGTTGATTGCACCTACCTT------------------------------
------------------------------------------------------------
------------------------------------------------------------
------------------------------------------------------CAGTTC
CTGGAAATGCACGGGGAGATGTTTGCTGTTTCCAAGCTCTATTCCACGTACTCTACAAAG
TCCCCATTTCTGGTGGAGCAGTTCCAAGACTATTTCCTCGGAGGTCTGGATGACATGGCA
TTCTGGTCCACGAACATTTACCGTTTGACCAGCTTTATGCTGGAGAACGGGACCAGTGAC
TGCAACCTGCCTGAGAACCCCCTGTTCATCTCCTGTGATGGCAGG---AACCACACCCTC
AGTGGCTCAAAAGTGCAGAAAAATGATTTTCACAGGAATTTGACCATGTTC---------
---------------ATAAGTAGAGACATCAGGAAAAACCTCAATTACACAGAAAGAGGC
GTGTTCTACAGCACAGGCTCCTGGGCCCCGGAATCT---GTCACCTTTATGTACCAGACT
CTGGAGAGGAACCTGAGGCTGATGCTTGCTGGCAGCTCTCAGAAAAATCTGAATCAT---
---GTCTCCAGCCCCTCTGCCTCCTACACCCTGTCTGTCCCCTATGCC------------
AGGCTCGGCTGGGTCATGACCTCAGCTGACCTCAACCAGGATGGGCACGGAGACCTCGTG
GTGGGTGCACCAGGCTACAGCCACCCTGGCCGCTTCCAGATTGGGCGGGTGTACATCATC
TATGGCAACGATCTGGGCCTGCCTCCCATCGACCTGGACTTAGACAAGGAGGCCCATGGG
ATCCTGGAGGGCTTCCAGCCTTCAGGTCGCTTTGGCTCAGCTTTGGCCGTGCTGGACTTC
AACCAGGATGGGCTGCCTGACCTGGCTGTGGGCGCTCCCTCCGTGGGCTCAGGGCAGCTC
ACCTACAATGGCTCGGTGTATGTCTACTATGGTTCCCAGCAAGGGAGGCTGTCTTCTTCC
CCTAACGTCACCATCTCCTGCAAGGACACCTACTGTAACTTGGGCTGGACCCTCTTGGCA
ACAGATGCAGACGGAGATGGCCGGCACGATCTGGTCATCAGCTCCCCTTTCGCACCAGGT
GGAGGGAAGCAGAGAGGAATTGTGGCCACCTTTTATTCTCACCCCAGACGGAATGACAAA
------------GAATTACTGACTTTGGAGGAAGCTGACTGGAAGGTGAATGGGGAGGAG
GACTTCTCG------------------------TGGTTTGGATACTCCCTTCACGGGGTC
ACAGTGGCAAACAGAAGCCTGCTGCTGATTGGGAGCCCGACCTGGAAGAATGTCAGCAGG
ATGGCACGCTCAAGCCACAAAAAGAACCAAGAGGAAAAGAGCCTGGGAAAGGTGTACGGC
TACTTTCTCCCGAACCGCCAGAGCACAATCACTATCTCGGGAGATAAGGCGATGGGAAAG
CTGGGTACCTCCCTGTCCAGTGGTTATGTGAGAGTGAATGGGACCCTAACCCAAGTCCTG
CTGGTTGGAGCCCCTACTCATGATGACGTGTCTAAAATGGCATTCCTAACCATGACCCTG
CACCAGGGTGGAGCCACTCGGATGTACGAACTAGCTCCCGAGAAGACACAGCCTGCTCTG
CTCAGCACATTCAGTGGAGACCGACGCTTTTCTCGATTTGGTAGTGTTCTGCACCTGACT
GACCTGGATGATGATGGCTTAGATGAAATCATCATGGCTGCCCCACTGAGGATAACAGAT
GTCACTTCCGGACTGCTAGGGGGAGAAGATGGGCGAGTGTACATTTATAATGGCATGTAT
ACCACCTTAGGTGACATGACCGGCAAATGCAAGTCCTGGATGACTCCATGTCCGGAGGAG
AAGGCACAGTATGTACTAACTTCTCCAGAGGCAAGTTCAAGGTTTGGGAGCTCGCTGGTG
TCCGTGCGGTCTAAGGGAAGGAACCAAGTGGTTGTTGCTGCTGGAAGGAGTTCTTGGGGA
GCCCGGCTCTCTGGGGCACTTCATGTCTACAGCTTCAGCTCAGAC
>Platypus|ENSOANG00000010209|ENSOANT00000016193
---------------------------------ATGGCCGGGATGCGGCTCCGTCTCCTC
CCCGGCTCCTGGTCCAGG------------------------------AACTGGTCCGTC
CTGCTGGCGATAGGGCTCTGCCACCTGTGTCCACCGTGTCTGCCCTGTGGAATTTCGACA
CATATCGAAATAGCT---CAC------------------------AGGGCCCTGGAGTTC
TTCCACCTGGAGAGCGGGAGAGTGAACTACCGAGAGCTCTTGCTGAAACATCAGGATGCG
TATCAGGCTGGGAGCGTCTATCCTGACTCCTTTTACCCTCAGTTCTGCAAG------GCA
GGAAAATTCCACGAAGTGTCCGAAGACACCCACTGGGCTCCGTTTCTCAACGCCAGCGTC
CGCTACGTCCGCGAAAACTTCCCTCTTCCCTGGGAGCAGGATACAGAGAAGCTG------
---------------------------------GTGGCTTTCCTGTTTGGCATTTCCTCC
CATATGGTGGCAGATGTGAGCTGGCACGGCCTCGGCATTGAGCAGGGATTCTTGAGGACC
ATGGGAGCCATTGATTTTCACGGCTCTTACAGTGAAGCTCATCGAGCCGGAGATTTTGGA
GGAGATGTGCTGAGCCAGTTCGAGTTTAATTTTAATTACCTCTCCCGGGGCTGGTACGTG
CCCGTCAGAGATCTGGTAGGGATCTACGAGGAGCTCTACGGACGAGAGGAGGTCATTACC
CAAGACGTAATTGCCGACTGCACCTATCTT------------------------------
------------------------------------------------------------
------------------------------------------------------------
------------------------------------------------------CAGTTC
TTGGAGTTGTTCGGAGAGATACTGGCCGTGTCCAAGCTTTACCCAACCTTCGCCAGAAAA
TCCCCGTTCATGGTGGACCAGTTTCAGGAGTATTTTCTGGGCGGATTGGATGACATGGCA
TTTTGGTCCAACAACATTTTCCATCTAATGGGCCGTATGTTGGAGAATGGGACCAGGGAT
TGCACTGTCCCCGAAAACCCTCTGTTCATAACCTGTGGAAGGAAGCCCGGAGGCTCTCTT
GGG---GAGAAGATGAGCCAGCCCCAGCTCCGCAAGAACACGACCGTCCCC---------
---------------ATCGGCACCAACGTCGAGAGGAACGTAAACTTCACCGAACGAGGA
GCCTATTTCAGCGTGGACACCTGGGCCCCGAATTCC---GTCTCCTCCATGTACTCTCTC
CTGGCGAAGAAGATGCAAACGGTGTTTTCCGGCGCCAACCGGGAGTCGCCCAACCAC---
---GTCTCCAGCCCCATCGCCTCCTACTTCGTGGGTGTGCCCTACGCC------------
AGGCTCGGCTGGGCCGTGACCTCGGCTGACCTGAACGAGGACGGGCACGACGACCTGGTG
GTGGGAGCCCCGGGCTACAGCCGGCCGGGGCGCGTCCAGCTCGGCCGGGTGTACGTCGTG
TACGCGAACGGGCTCGGCCTGCCTCCGGCGGACACGGACCTGGACGAGGAAGCCCACGCC
ATCCTGGAGGGCTCCCAGCCCTCGGGTCGCTTCGGCTCGGCGGTCGCCGTGATGGACTGG
AATCTGGACGGAGTCCCAGACTTGGCGGTGGGGGCCCCCTCGGTGGGCTCCGACGGGCTC
AGCTACACGGGTGCCGTGTACGTGTTCTTCGGGACCAGAGGGAAAGGCGTGTCTCCTCGC
CCCAACGTCACCGTCTCCTGCCGGGACAAGTACTGCAATTTCGGCTGGACGCTTCTGGCG
GCGGACGTGGACGGGGATGGGGCCGCGGATCTGGTGGTCGGTTCGCCCTACGCCCCCCAG
GGAGGGAGGCAGCGGGGGCTCGTGGCCGCGTTTTACTCTCGCTGCAGCAGGTCCGGCAAA
GGCGGCGGCCGCGAGGGTCTCTGCCCTGGCCCTGCTGCCGCGTGGAAGCGGGGAGAAAGT
CCCGGTGCGAGCCACAGTTCGCCCCAGACTTGCTGG------------------GGGGTG
AAAACGGATCCAAAAACAAAAGCGCCAGCTTACTCCCCGCATGAGAATTGCTCGTCCAGC
CTAGGCTCGCAGTTCTAC---AACCGGGAGGAGAAACAGAGCGTGGGCAAGGTGAATGGC
TATTTGCCACCGAGTCGGCAAAGCTGGTTTGCGATATCTCGTAACGAAGCGATGGGGAAA
CTGGGCTCATCGCTGTCGAGCGGCCAGCTGGCTGTGGACGGGACCCCGAGGCAGGTGCTG
CTCATCGGTGCCTCGACCCGGGATGACGTGTCCAAAATGGCGTTCGTGCCCACGACCCTG
CACCAGGGGGGCAGCACGCGGCTGTACGGGCTGTCCGCCGGG---GAGGCGCCCGCCCTG
CTC---------------------------------------------------------
------------------------------------------------------------
------------------------------------------------------------
------------------------------------------------------------
------------------------------------------------------------
------------------------------------------------------------
---------------------------------------------
>Macaque|ENSMMUG00000022119|ENSMMUT00000041328
---------------------------------ATGTCTGCTTTC---------------
---------------AGG------------------------------TTGTGGCCCGGC
CTGCTGATGATCGTGCTGGCTTCTCTCTGCCATAGAGGTTCATCGTGTGGCCTTTCAACG
CACATAGAAATCGGT---AAGTACTGGCGTGTCGTTATGTTATTGAGAGTCCTGGATATA
---------------GGGAGATGGTACTACAAGGAGCTGTTACTAGAACACCAGGATGCA
TATCAGGCTGGAACCGTGTTTCCTGATTGTTTTTACCCTAGCCTCTGCAAA------GGA
GGAAAATTCCATGATGTGTCTGAGAGCACTCACTGGACTCCGTTTCTTAACGCAAGCGTT
CATTATATCCGAGAGAACTATCCCCTTCCCTGGGAGAAGGTAGGCATGGTCCTCAGATTT
TTTTATATATCCTATAAGGCAGAATTGTCTGTAGTAGCTTTATTACCAGACATATGT---
------------------------------------ATCCAACTCAGCATGCTTCTCTTT
CTTTCTCAGATTGATTTTCACGGCTCCTATTCTGAGGCTCATTCAGCTGGTGATTTTGGA
GGAGATGTGTTGAGCCAGTTTGAATTTAATTTTAATTACCTTGCACGACGCTGGTATGTG
CCAGTCAAAGATCTGCTGGGAATTTATGAGAAACTCTATGGTCGA---GAAGTCATCACT
GAAAATGTAATTGTTGATTGTTCACATATCCAGTTCTTAGAAATGATCATAGCAGAGTTG
GCTGTTTGTAAGTTGGAATGGCCTACAAAACTCTCAAATTCTGAGACGTTTCTTGTTAGC
GTGGAACAGCTCAGCAGGTGGAGTGGGGAGATAATGAATACTTTAAGCCTTTGGGAGATG
GTTGAAGCGCACTACGGATTCTCGGTAAAATTCATGCTTATGAGTTTCCTCAGT------
------------------------------------------------------------
------------------------------------------------------------
---------------------------------------------------------GAC
TGCAGCCTACCTGAGAACCCTCTGTTCATTGCATGTGGTGGCCAGCAAAACCACACCCAG
GGC---TCGAAAATGCAGAAAAATGATTTTCACAGAAATTTGACTTCATCC---------
---------------CTAACTGAAAACATTGACAGGAATATAAACTATACTGAAAGAGGA
GTGTTCTTTAGTGTAAATGCCTGGACCCCGGATTCC---ATGTCCTTTATCTACAAGGCT
TTGGAAAGGAACGTAAGGACAATGTTCATAGGTGGCGCTCAGTTGTCACAGAAGCAC---
---ATCTCTAGCCCCTTAGCATCTTACTTCTTGTCATTTCCTTATGCA------------
AGGCTTGGCTGGGCAATGACCTCAGCTGACCTCAACCAGGATGGGTACGGCGACCTCGCG
GTGGGCGCACCAGGCTACAGCCGCCCTGGCCGCATCCACATCGGGCGCGTGTACCTCATC
TACGGCAATGAACTGGGTCTGCCGCCCGTTGACCTGGACCTGGACAAGGAGGCCCACGGG
ATCCTTGAAGGTTTCCAGCCCTCAGGTCGGTTTGGCTCGGCCTTGGCTATGTTGGACTTT
AACATGGACGGCGTGCCTGACCTGGCCGTGGGAGCTCCCTCGGTGGGCTCTGAGCAGCTC
ACCTACAAAGGTGCCGTGTATGTCTACTTTGGTTCCAAACAAGGAAGAATGTCTTCTTCC
CCTAACATCACCATCTCTTGCCAGGACATCTACTGTAACTTGGGCTGGACTCTCTTGGCT
GCAGATGTGAATGGAGACAGCGAGCCCGATCTGGTCATTGGCTCCCCTTTTGCACCAGGT
GGAGGGAAGCAGAAGGGAATTGTGGCTGCGTTTTATTCTGGCCCCAGCCTGAGCAACAAA
------------GAGAAACTGAACGTGGAGGCGGCCAACTGGACGGTGAGAGGCGAGGAA
GACTTTGCC------------------------TGGTTTGGATACTCCCTTCACGGTGTC
ACTGTGGACAACAGAACCTTGCTGCTGGTTGGGAGCCCGACCTGGAAGAATGCCAGCAGG
CTGGGCCGTTTGTTACAC---ATCCGAGATGAGAAAAAGAGCCTTGGGAGGGTGTATGGC
TACTTCCCACCAAACAGCCAAAGCTGGTTTACCATTGTTGGAGACAAGGCAATGGGGAAA
CTGGGTACTTCCCTGTCCAGTGGCCACGTGCTGATGAATGGAACTCTGACCCAGGTGCTG
CTGGTGGGAGCCCCGACACGTGATGACGTGTCTAAGATGGCATTCCTGACCATGACCCTG
CACCAAGGCGGAGCCACTCGGATGTACGCGCTCACATCCGAC---CTGCAGCCTCCGCTG
CTCAGCACCTTCAGCGGAGACCGCCGCTTCTCTCGATTTGGTGGCGTTCTGCACTTGAGT
GACCTGGATGATGATGGCGTAGATGAAATCATCGTGGCAGCCCCCCTGAGGATAGCAGAT
GTAACCTCTGGGCTGATTGGGGGAGAAGATGGCCGAGTTTATGTATATAATGGCAAAGAG
ACCACCCTTGGTGACATGACTGGCAAATGCAAATCGTGGATGACTCCATGTCCAGAAGAA
AAGGCCCAATATGTATTGATTTCTCCTGAAGCCAGCTCAAGGTTTGGGAGCTCCCTGATC
ACCGTGAGGTCCAAGGCAAAGAATCAAGTCGTCATTGCCGCTGGAAGGAGCTCTTTGGGA
GCCCGACTCTCCGGGGCACTTCACGTCTATAGCTTTGGCTCAGAT
>Rabbit|ENSOCUG00000000348|ENSOCUT00000000352
---------------------------------ATGGCTGCTGTC---------------
---------------CGG------------------------------CTGTGGCCTGGT
CTGCTG---GTGGTGCTGGTGTCCCTCTGCTCCCCAGGCTCGCCGTGTGGCCTTTCAACA
CACGTAGAAATCGGA---CAC------------------------AGAGCTCTGGAGTTC
TTCCACCTTCCAGATGGCCGTGTTAACTACAAGAAGCTACTTCTAGAGCACCTGGATGCG
TATCAGGCGGGAAGTGTGTTTCCTGATTGCTTCTACCCCAGCATCTGCAAA------GGA
GGAAAGTTCCATGACGTGTCTGAGAGCACCCACTGGACACCGTTCCTCAACGCGAGCATC
CATTATATCCACGAGAACTACCCCTTTCCCTGGGAGAAGGACACGGAGAAGTTG------
---------------------------------GTGGCTTTCTTGTTTGGAATCACCTCC
CACATGGTGGCAGATGTGAGCTGGCATAGCCTGGGCATTGAGCAGGGGTTCCTGAGGACA
ATGGGAGACATTGACTTTCATGGCTCCTACCCCAAGGCTCATTCGGCTGGTGATTTTGGT
GGAGATGTATTGAGCCAGTTTGAGTTTAATTTTAATTACCTGGCACGACGCTGGTATGTG
CCCGTCAAAGACCTACTGGGAATTTATGAGAAACTCTACGGTAGA---GAAGTCATCACC
AAGCAAGTGATTGTTGACTGCTCATACCTT------------------------------
------------------------------------------------------------
------------------------------------------------------------
------------------------------------------------------CAGTTC
TTGGAAATGTATGGTGAGGTGCTGGCTGTTTCCAAGCTTTATTCCACTTACTCTACGAAG
TCCCCGTTTCTGGTGGAACAATTCCAGGAGTATTTCCTCGGAGGGCTGGATGACATGGCG
TTTTGGTCCACTAATATTTACCGTGTAACAAGCTTTATGTTGGAGAACGGGACCAGGGCC
TGTTCCCTTCCTGAGAACCCTCTGTTCATTGCATGTGGTGGTCAGCAGAACAATACCTTC
AGC---TCAAAAGCTGTGAAAAACGATTTCCATAGGAATTTGACTCCATCC---------
---------------ACAACTAAAGATATTAGAAGGAACATCAACTATACTGAACGAGGA
GTGTTCTTTAGCGTAGACTCCTGGACTCCGGATTCC---TTATCATTCGCGTACCAAGCT
TTGGAGGAGAGAATTCGGACCATGTTGACGGGCAGCTCTGGGGAGCCGCTGAAACAC---
---ATCACCAGCCCCTCAGCATCTTACTACCTGTCATCGCCCTATGCG------------
AGGCTGGGTTGGACAATGGTCTCTGCTGACCTCAACCAGGATGGATATGGTGACCTCGTG
GTGGGGGCCCCAGGCTACAGCCGCGCTGGCCACATCCAGATTGGGCGTGTGTACCTCCTC
TATGGCACCGACCTGGGCCTGCCCCCCATCGACCTGGACCTGGACAAGGAGGCCCATGTG
ATCCTGGAGGGCTCCCAGCCTGCAGGTCGGTTTGGCTCAGCCTTGGCCGTGTTAGACTTT
AACAAGGACGGGGCGCTTGACCTGGCTGTGGGTGCACCCTCCGTGGGCTCTGAGCGGCTC
ACCTACAGAGGTGCAGTGTACGTCTATTTTGGTTCCAGACAAGGAAGGATGGCTTCCTCC
CCTAACGTCACCATCTCTTGCCAGGACGTCTACTGTAACTTGGGTTGGACACTCCTGGCT
GCAGACATGAATGGAGACGGTGCCCCTGACCTCGTGATTGGCTCTCCTTTTGCACCTGCT
GGAGGGAAGCAGAAGGGGATTGTGGCTGCGTTCTATTCTGGCCCCAGCCAGAGTGACAAA
------------GGGGACCTGGACGTGGAGGCTGCTGACTGGAAGGTGGCAGGGCAGGAG
GACTTCGGC------------------------TGGTTTGGGTACTCCCTGCACGGTGCC
AGGGTAGACAACAGAAGCTTGCTGCTGGTCGGGAGCCCCACCTGGAAGAACGCCAGCCGG
TTC------TTGGTCCAC---AGCCATGACGAGAATAAGAACCTGGGCCGAGTGTACGGC
TACTTCCCACCCAGCTACCAAAGCGAATTTACTATTTCTGGAGATAAGGCAATGGGGAAA
CTGGGCACTGCACTGTCGAGTGGCCACGTGCTGATAAACGAGACCTTGACCCAGGTGCTG
CTGGTCGGGGCCCCAACTCACGATGACGTGTCCAAGATGGCATTCCTGACCATGACCTTG
CACCAGGGCGGGACCACTCGGATGTACAAGCTGGTGCCCGAT---GCGCAGCCCTCTCTG
CTCAGCTCCTTCAGTGGGGACCGGCGCTTCTCTCGGTTTGGTGGAGTTCTGCACTTGAGT
GACCTGGATAATGATGGCTTAGATGAAATCATCATGGCAGCCCCGCTGAGGATAACAGAC
ATGACCTCGGGCCTACTCGGCGGGGAAGATGGCCGGGTGTACATATACAATGGCAAACGG
ACCACCGTGGGTGACATGACAGGCAAATGCAAATCGTGGTTCACACCATGCCCAGAGGAA
AAGGCCCAGTATGTACTGATAGCTCCTGAAGCAAGTTCAAGGTTCGGGAGCTCCCTGGTC
ACTGTGAGGTCAAGGGCAAAGAACCAAGTTGTCATTGCTGCTGGGAGGAGCTCTCTGGGA
GCCCGGCTCTCTGGGGCACTTCATGTCTACAACCTGGGCTCAGAC
>Marmoset|ENSCJAG00000006038|ENSCJAT00000011747
------------------------------------------------------------
------------------------------------------------------------
------------------------------------------------------------
------------------------------------------------------------
------------------------------------------------------------
------------------------------------------------------------
------------------------------------------------------------
------------------------------------------------------------
------------------------------------------------------------
------------------------------------------------------------
---------------------------------------------------------GGA
GGAGACGTGTTGAGCCAGTTTGAATTCAATTTTAATTACCTTGCACGACGCTGGTACGTA
CCAGTCAAAGACTTACTGGGAATTTATGAGAAACTCTATGGGCGG---AAAGTCATCACC
GAACGTGTCATTGTTGAGTGTTCACATATC------------------------------
------------------------------------------------------------
------------------------------------------------------------
------------------------------------------------------CAGTTC
TTAGAAATGTACGGTGAGATGCTAGCTGTTTCCAAGCTGTATCCCAGTTACTCTACGAAG
TCCCCGTTTTTGGTGGAACAATTCCAAGAGTATTTTCTTGGAGGACTGGATGATATGGCG
TTTTGGTCCACGAATATTTACAATCTGACAAGCTTCATGTTGGAGAATGGGACCAGTGAC
TGCAGCCTACCTGAGAACCCTCTGTTCATTGCATGTGGCGGCCAGCAAAACCACACCCAG
GGC---------------------------CACCATGCCTGGCCCACCTCGTATTTTAGG
AAATGGTGCCAGGAACTGCCGGACACTAGAGATACCACCGTGAACAAGACGGAAATGGTT
CTTGCTCTCAGGCATACGGCCTGG---CAGGATTCT---ATGTCCTTTATGTACAAGGCG
TTGGAAAGAAACATCAGGACCTTGTTCACAGGTGACTCTCGGCCGTCGCAGAAGCAC---
---GTCTCCAGCCCCTTGGCATCTTACTACTTGTCACTTCCTTATGCA------------
AGGCTTGGCTGGGCAATGACCTCAGCTGACCTCAACCAGGATGGGCATGGCGACCTCATG
GTGGGTGCACCAGGCTACAGCCGCCCTGGCCACGTCCATGTCGGGCGTGTGTACCTCCTC
TATGGTGGTGACCTGGGCCTGCCGCCCATCGACCTGGACCTGGACCAGGAGGCGCATGGG
ATCCTTGAAGGCTTCCAGCCCTCAGGTCGGTTTGGCTCGGCCTTGGCCGTGCTGGACTTT
ATCCAGGATGGCGTGCCTGACCTGGCTGTGGGCGCTCCCTCTGTGGGCTCCGACCAGCTC
ACCTACAAAGGTGCCGTGTATGTCTACTTTGGTTCCAAGCAAGGAAGAATGTCTTCTGCC
CCTAACATCACCATCTCTTGCCAGGACGTCTACTGTAACTTGGGCTGGACTCTGCTGGCT
GCAGATGTGAATGGAGACAGTGAGCCTGATCTGGTGATTGGCTCCCCCTTTGCCCCAGGC
AGAGGGAAGCAGAGGGGAATCGTGGCTGCATTTTATTCTGGTCCCAGCCACAGCGACAAA
------------GAAAACCTGAACGTGGAGGCAGCCGACTGGACGGTGAGAGGCGAGGAA
GACTTTGCC------------------------TGGTTGGGATACTCCCTTCATGGCGTC
ACCATGGACAACAGAACCTTGCTGCTGGTGGGGAGCCCGACCTGGAGGAATGCCAGCAGG
CTGGGCCATTTGTTACGC---ATCCGAGATGAGAAAAAGAGCCTTGGGAGGGTGTATGGC
TACTTCCCACCAAACCGCCAAAGCTGGTTTACCATTTCTGGAGACAAGGCAATGGGGAAA
CTGGGTACTTCCCTGTCCAGTGGCCGAGTGCTGATGAACGGGACTCTGACGCAGGTGCTG
CTGGTTGGGGCCCCGACACACGATGACGTGTCTAAGATGGCATTCCTGACCATGACCCTG
CACCAAGGCGGAGCCACTCGGATGTACGCGCTCACACCCGAC---GCACAGCCCCCTCTG
CTCAGCACCTTCAGTGGAGACCGCCGCTTCTCTCGATTCGGTGGCGTTCTGCACTTGAGT
GACCTGGATGACGATGGCTTAGATGAAATCATCATGGCAGCCCCCCTGAGGATAGCAGAT
GTAACCTCTGGACTGCTTGGGGGAGAAGATGGCCGAGTTTATGTATATAACGGCAAAGAG
ACCACCCTTGGTGACGTGACAGGCAAATGCAAATCGTGGATAACTCCATGTCCAGAAGAA
AAGGCCCAATATGTATTGATTTCTCCCGAAGCCAGCTCAAGGTTCGGGAGCTCTCTGATC
ACCGTGAGGTCCAAGGCAAAGAACCAAGTCGTCGTTGCTGCTGGAAGGAGTTCTTTGGGA
GCCCGACTGTCTGGGGCACTTCATGTCTATAGCCTTGGCTCAGAC
>Gorilla|ENSGGOG00000009108|ENSGGOT00000009157
---------------------------------ATGTCTGCTTTC---------------
---------------AGG------------------------------TTGTGGCCTGGC
CTGCTG---ATTGTGTTGGGTTCTCTCTGCCATAGAGGTTCATCGTGTGGCCTTTCAACA
CACGTAGAAATAGGA---CAC------------------------AGAGCTCTGGAGTTT
CTTCAGCTTCACAATGGGCGTGTTAACTACAGAGAGCTGTTACTAGAACACCAGGATGCG
TATCAGGCTGGAACCGTGTTTCCTGATTGTTTTTACCCTAGCATCTGCAAA------GGA
GGAAAATTCCATGATGTGTCTGAGAGCACTCACTGGACTCCGTTTCTTAACGCAAGCGTT
CATTATATCCGAGAGAACTATCCCCTTCCCTGGGAGAAGGACACAGAGAAACTG------
---------------------------------GTAGCTTTCTTGTTTGGAATTACTTCT
CACATGGCGGCAGATGTCAGCTGGCATAGTCTGGGCATTGAACAAGGATTCCTTAGGACC
ATGGGAGCTATTGATTTTCACGGCTCCTATTCAGAGGCTCATTCGGCTGGTGATTTTGGA
GGAGATGTGTTGAGCCAGTTTGAATTTAATTTTAATTACCTTGCACGACGCTGGTATGTG
CCAGTCAAAGATCTACTGGGAATTTATGAGAAACTGTATGGTCGA---AAAGTCATCACC
GAAAATGTAATCGTTGATTGTTCACATATC------------------------------
------------------------------------------------------------
------------------------------------------------------------
------------------------------------------------------CAGTTC
TTAGAAATGTACGGTGAGATGCTAGCTGTTTCCAAGTTATATCCCACTTACTCTACAAAG
TCCCCGTTTTTGGTGGAACAATTCCAAGAGTATTTTCTTGGAGGACTGGATGATATGGCA
TTTTGGTCCACTAATATTTACCATCTAACAAGCTTCATGTTGGAGAATGGGACCAGTGAC
TGCAACCTGCCTGAGAACCCTCTGTTCATTGCATGTGGCGGCCAGCAAAACCACACCCAG
GGC---TCGAAAATGCAGAAAAATGATTTTCACAGAAATTTGACTACATCC---------
---------------CTAACTGAAAGTATTGACAGGAATATAAACTATACTGAAAGAGGA
GTGTTCTTTAGTGTAAATTCCTGGACCCCGGATTCC---ATGTCCTTTATCTACAAGGCT
TTGGAAAGGAACATAAGGACAATGTTCATAGGTGGCTCTCAGTTGTCACAAAAGCAC---
---GTCTCCAGCCCCTTAGCATCTTACTTCTTGTCATTTCCTTATGCG------------
AGGCTTGGCTGGGCAATGACCTCAGCTGACCTCAACCAGGATGGGCACGGTGACCTTGTG
GTGGGCGCACCAGGCTACAGCCGCCCCGGCCACATCCACATCGGGCGCGTGTACCTCATC
TACAGCAATGACCTGGGCCTGCCGCCCGTTGACCTGGACCTGGACAAGGAGGCCCACAGG
ATCCTTGAAGGCTTCCAGCCCTCAGGTCGGTTTGGCTCGGCCTTGGCTGTGTTGGACTTT
AACGTGGACGGCGTGCCTGACCTGGCCGTGGGAGCTCCCTCGGTGGGCTCCGAGCAGCTC
ACCTACAAAGGTGCCGTGTATGTCTACTTTGGTTCCAAACAAGGAAGAATGTCTTCTTCC
CCTAACATCACCATTTCTTGCCAGGACATCTACTGTAACTTGGGCTGGACTCTCTTGGCT
GCAGATGTGAATGGAGACAGTGAGCCCGATCTGGTCATCGGCTCCCCTTTTGCACCAGGT
GGAGGGAAGCAGAAGGGAATTGTGGCTGCGTTTTATTCTGGCCCCAGCCTGAGCGACAAA
------------GAAAAACTGAACGTGGAGGCAGCCAACTGGACGGTGAGAGGCGAGGAA
GACTTCTCC------------------------TGGTTTGGATATTCCCTTCACGGTGTC
ACTGTGGACAACAGAACCTTGCTGTTGGTTGGGAGCCCGACCTGGAAGAATGCCAGCAGG
CTGGGCCATTTGTTACAC---ATCCGAGATGAGAAAAAGAGCCTTGGGAGGGTGTATGGC
TACTTCCCACCAAACGGCCAAAGCTGGTTTACCATTTCTGGAGACAAGGCAATGGGGAAA
CTGGGTACTTCCCTGTCCAGTGGCCAGATACTGATGAATGGGACTCTGACACAAGTGCTG
CTGGTTGGAGCCCCTACGTACGATGACGTGTCTAAGGTGGCATTCCTGACCGTGACCCTA
CACCAAGGCGGAGCCACTCGCATGTATGCGCTCACATCTGAC---GTGCAGCCTCTGCTG
CTCAGCACCTTCAGCGGAGATCGCCGCTTCTCCCGATTTGGTGGCGTTCTGCACTTGAGT
GACCTGGATGATGATGGCTTAGATGAAATCATCATGGCAGCCCCCCTGAGGATAGCAGAT
GTAACCTCTGGACTGATTGGGGGAGAAGACGGCCGAGTATATGTATATAATGGCAAAGAG
ACCACCCTTGGTGACATGACTGGCAAATGCAAATCATGGATAACTCCATGTCCAGAAGAA
AAGGCCCAATATGTATTGATTTCTCCTGAAGCCAGCTCAAGGTTTGGGAGCTCCCTCATC
ACCGTGAGGTCCAAGGCAAAGAACCAAGTCGTCATTGCTGCTGGAAGGAGTTCTTTGGGA
GCCCGACTCTCTGGGGCACTTCACGTCTATAGCCTTGGCTCAGAC
>Rat|ENSRNOG00000017702|ENSRNOT00000024196
---------------------------------ATGTCTGTAGGC---------------
---------------AGG------------------------------CTGTGGTCTGGC
CTGCTG---CTCCTGCTGCTTTTTTTCTGCTCTAGAAGTTCATCTTGTGGTCTCTCAACA
CATGTAGAAATAGGA---CAC------------------------AGGGCTCTGCAGTTC
CTTCAGCTTCAAGATGGACGCATTAACTACAAAGAGCTGCTCTTAGAACACCAGGATGCA
TATCAGGCAGGGACGGTGTTTCCTGATGCCTTTTACCCTAGCATCTGCAAA------CAA
GGAAAATTCCATGAAGTGTCTGAGAGTACTCACTGGACTCCATTTCTTAATGCCAGCATT
CATTATATTCGGGAGAACTACCCTCTGCCCTGGGAGAAGGACACAGAGAAGTTG------
---------------------------------GTGGCTTTCTTGTTTGGAGTCACCTCC
CACATGGTCGCTGATGTCAGCTGGCACAGCCTGGGTATTGAACAAGGGTTCCTCAGGACA
ATGGGAGCTATTGATTTTTACGACTCTTATTCTGAGGCTCATTCGGCTGGTGATTTTGGA
GGAGATGTGTTGAGCCAGTTTGAATTTAATTTTAATTACCTCTCACGGCGCTGGTACGTG
CCCATCCAAGATCTTCTGAGAATTTATGATAATCTCTACGGTCGG---AAAGTCATCACC
AAGAATGTCATTGTTGATTGCACATACCTT------------------------------
------------------------------------------------------------
------------------------------------------------------------
------------------------------------------------------CAGTTC
CTGGAAATGCACGGGGAGATGCTAGCTGTTTCCAAGCTCTATTCCACATACTCTACGAAG
TCCCCATTTCTGGTGGAACAGTTCCAAGACTATTTCCTCGGAGGTCTAGATGACATGGCC
TTCTGGTCCACGAACATTTACCGTTTGACCAGCTTTATGCTGGAGAACGGGACCAGTGAC
TGCAACCTGCCTGAGAACCCTCTGTTCATCTCCTGTGATGGTAGGAAGAACCACACCCTC
AGCAGCTCAAAAGTGCAGAAAAATGATTTTCACAGGAATTTGACCATGTTT---------
---------------ATAAGTAAAGACATCAGGAAAAACCTCAACTACACAGAAAGAGGC
GTGTTCTACAGCACAGGCTCCTGGGCCCCGGAATCC---GTAACCTTTATGTACCAGACT
CTGGAGAGGAACCTGAGGATGATGTTTACTGGCAACTCTCAGACAGCTCTGAAGCAT---
---GTCTCCAGTCCCTCTGCCTCCTACACCCTGTCTGTCCCCTATGCC------------
AGGCTCGGCTGGGTCATGGCCTCAGCTGACCTCAACCAGGATGGGCACGGCGACCTCGTG
GTGGGTGCACCAGGCTACAGCCACCCTGGCCGCTTCCAGATCGGGCGGGTGTACATCATC
TATGGCAATGATTTGGGCCTGCCCCCCATCGACCTGGACTTAGACAAGGAGGCTCATGGG
GTCCTGGAGGGCTTCCAGCCTTCAGGTCGCTTTGGCTCAGCTTTGGCAGTGCTGGACTTC
AACAAGGATGGGCTGCCTGATCTGGCTGTGGGTGCTCCCTCCGTGGGCTCAGGGCAGCTC
ACCTACAATGGCTCTGTGTATGTCTACTATGGTTCCCAGCAAGGGAGGTTGTCTTCTTCC
CCTAACATCACCATCTCCTGCAAGGACACCTACTGTAATTTGGGCTGGGCTCTCTTGGCA
GCAGACGCAGATGGAGATGGCCAGCATGATCTGGTGATCAGTTCACCTTTTGCACCAGGT
GGAGGGAAGCAGAGAGGAATTGTGGCTGCCTTTTATTCACACCCCAGACGGAACGACAAA
------------GAGTCACTGACTTTGGACGAAGCTGACTGGAAGGTGAACGGGGAGGAG
GACTTCTCA------------------------TGGTTTGGATACTCCCTTCATGGGGTC
ACAGTGGCAAACAGAAGCCTGCTGCTGATTGGGAGCCCGACCTGGAAGAATATCAGCAGG
ATGGCACGCTCAAGCCACCAAAAGAACCAAGAGAAAAAGAGCCTGGGAAGGGTGTATGGC
TACTTCCCCCCAAACCGGCAGAGGGAAATCACTATCTCGGGAGATAAGGCAATGGGAAAG
CTGGGTACATCCCTGTCCAGTGGTTATGTGAGGGTGAATGGCACCCTAACCCAAGTCCTG
CTGGTTGGAGCCCCTACTCATGATGACGTGTCTAAAATGGCATTCCTAACCATGACCCTG
CACCAGGGTGGAGCCACTCGGATGTACGAGCTAGCCCCTGAGAAGACACAGCCTGCTCTG
CTCAGCACCTTCAGCGGAGACCGACGTTTTTCTCGATTTGGTAGTGTTCTACACCTGACA
GACCTGGATGACGATGGCTTAGATGAAATCATCATGGCTGCCCCACTGAGGATAACAGAT
GTCACTTCTGGACTGCTTGGGGGAGAAGATGGGCGAGTGTACATTTATAATGGCATGCAT
ACCACCTTAGGTGATGTGACAGGCAAATGCAAGTCCTGGATGACTCCATGTCCAGAGGAG
AAGGCCCAGTATGTGCTAATTTCTCCAGAGGCAAGTTCAAGGTTTGGGAGCTCACTGGTG
TCTGTGCGGTCTAAGGAAAGGAACCAAGTGGTCGTTGCTGCTGGAAGGAGTTCTTGGGGA
GCCCGGCTCTCTGGGGCACTTCACGTCTACAGCTTCAGCTCAGAT
>Opossum|ENSMODG00000011599|ENSMODT00000014783
---------------------------------ATGAGAACAGTCCAGATT---------
------------GAATGGAAAGGAACCATGAGAAACAGGAAGACCCTGAGCTGGTCCTTT
GTGCTG---ATCATTTTGTTCCATTTGTTCCAAAGAAGTACATCCTGTGGTATTTCCACC
CACATAGAAATAGCA---CAC------------------------AGAGCTCTGGAATTT
TTCAACCAGCAAGATGGCACTATTAACTATAGACAGCTGCTATTAGAACACCAAGATGCT
TATCAGGCTGGGAGTGTGTTTCCTGATGCTTTTTACCCTAACATCTGCAAG------GGA
GGAAGATACCATCAAGTATCTGAAGATACTCACTGGACTCCATTTCTCAATGCAAGCATT
CATTATATCCGAGAAACTTATCCTTTCCCTTGGGATAAGGATACTGAGAAATTG------
---------------------------------GTGGCTTTCCTATTTGGCATTGTCTCA
CATATGGTGGCAGATGTGAGCTGGCACAGCCTGGGCATTGAACAAGGATTCTTGCGGACA
ATGGGAGAAATTGATTTTCATGGGTCTTACAAAGATGCTCATCCAGTTGGTGATTTTGGA
GGAGATGTATTGAGCCATTTTGAATTTAATTTTAATTACCTCGGGCGGAAATGGTATGTA
CCTGTCAAAGACCTAATGGGAATATACAAGATACTCCATGGCAAG---GAAATCATAACA
AAAAAGGCAATCATTGACTGTTCCTATCTT------------------------------
------------------------------------------------------------
------------------------------------------------------------
------------------------------------------------------CAGTTC
TTAGAACTGTATGGTGAGATGTTGGTTATTTCCAAGCTTTATCCAAATTTTGCAAAAAAG
TCTCCATTTTTGGTGGAACAGTTCCAAGATTATTTCCTTGGAGGACTGGATGACATGGCA
TTCTGGTCTACTAATATGTTTCATCTAACAAGCTACATGTTACAGAATGGGACCAGTGAC
TGTAGCCTACCTGAAAATCCTCTGTTCATGACATGTGGTCCCAAACATAATGACAGCCTT
GGA---ACCAAACTGCAGAAAAATATATGTCATCAGACTATAAATGTATCC---------
---------------TTAGCTGAAAATACGAAAGGAAATATAAATTACACAGAAAGAGGT
GTCTTCTTCAGTGTGGATTCGTGGGCTCATGATTCA---GTCTCCTTTCTGTACCTGACT
TTTACAAAGAAGATGAGAAAAGTGTTT------GCCAGAGAACAGCCTAAGCAACATAAT
TATGTTTCCCAGCCCATAGCATCTTACTTTCTTTCATTTCCCTATGTG------------
AAGCTAGGATGGTCCATGATTTCAGCAGACCTCAACCAGGATGGCCATGAGGATCTGGTG
GTAGGAGCACCAGGCTATAGCAGATTGGGCCATGTTCAGCTTGGGCGAGTCTATGTCATC
TATAGCAATGATCTAGGCTTGCCTCCCATAGACTTGGACTTGGACAAAGAAGCACATATC
ATTCTAGAAGGCTTTCAGCCCTCAGGTCGCTTTGGCTCTGCAGTCACAGTGTTGGACTTC
AACCAGGATGGGCTGCCTGACCTGGCAGTGGGAGCCCCTTCAGTGGGAGCCGAGAAACTA
ACTTATAATGGGTCCGTGTATGTCTTTTTTGGATCCAGAAAAGGAAAAATATCTTCTCAA
CCAAATGTCACCATTTCTTGCCAGGACATGTACTGCAACCTTGGCTGGACGCTCTTGGCA
GCAGATATTAATGAAGATGGTGCTCCTGACCTGCTGGTTGGGTCGCCCTATGCACCCAGT
GGAGGAAAGCAGAGGGGATTCGTGGCTGCATTCTATTCAGACCCCATCCAAGATGTCAAA
------------GATCAACTGAATGTTGAGGAGGCTAATTGGATGGTAAAAGGGGAAGTT
GACTATGCC------------------------TGGTTTGGGTATTCACTTCACAGCCTC
AGCCTAAAGAACAGAACCCTGTTGTTGGTTGGGAGCCCAACCTGGAAGAATATGAGTAGG
CTAGGTAACACGTTCCAC---AAACAGGATGAGAAACAGAGCACTGGAAAGGTCTATGGC
TATTACCCACCGAGTAGACACAGCTGGTTTACGATTTCTGGAGACGAGGCAATGGGGAAA
CTGGGAACCTCAATATCAAGTGGTGTTGTGGCAGTTGATGGAGCCCCAAGACAGGTGCTG
CTGGTTGGTGCCCCAACTCGCGATGACATATCTAAAATGGTATTCTTACCCATGACCCTG
CACCAGGGAGGCCGTACTTGGATATATGACTTGACACCTGAC---ACAACGCCCTCTCTG
CTTGGTACCTTCAGTGGGGATAGGCGTTTTTCCCGCTTTGGAGGGATGGTATACTTAAGT
GACCTGGATGATGATGGATTAGATGAGATCATCATATCAGCCCCTCTGAGGACAGGAGAC
TTCACAAGTGGGCTGCTTGGTGGGGAAGATGGCCGTGTCTACATCTACAATGGCAAGAAG
GCTGCCCTTGGTGATGCCACAGGCAAATGCAAATCTTGGGTCTCTCCATGTCCTGAAGAA
AAGGCCCAACACGTATTGATTTCTCTTGAAGAAAGTTCAAGATTTGGAAGCTCTGTGGTC
ACAGTGAAGTCAAAGACAAAGAGTCAAGTTGTTGTTGCTGCTGGGAGGAGTTCCACAGGA
GCCAGACTAGCTGGAATGCTTCACATCTACGATCTGGGAGTCGAC
>Orangutan|ENSPPYG00000016279|ENSPPYT00000018928
---------------------------------ATGTCTGCTTTC---------------
---------------AGG------------------------------TTGTGGCCTGGC
CTGCTG---ATCGTGTTGGGTTCTGTCTGCCATAGAGGTTCATCGTGTGGCCTTTCAACA
CATGTAGAAATAGGA---CAC------------------------AGAGCTCTGGAGTTT
CTTCAGCTTCACAATGGGCATGTTAACTACAGAGAGCTGTTACTAGAACACCAGGATGCA
TATCAGGCTGGAACCGTGTTTCCTGATTGTTTTTACCCTAGCATCTGCAAA------GGA
GGAAAATACCATGATGTGTCTGAGAGCACTCACTGGACTCCGTTTCTTAACGCAAGCGTT
CATTATATCCGAGAGAACTATCCCCTTCCCTGGGAGAAGGACACAGAGAAACTG------
---------------------------------GTAGCTTTCTTGTTTGGAATTACTTCT
CACATGGCGGCAGATGTCAGCTGGCATAGTCTGGGCATTGAACAAGGATTCCTTAGGACC
ATGGGAGCTATTGATTTTCACGGCTCCTATTCAGAGGCTCATTCGGCTGGTGATTTTGGA
GGAGATGTGTTGAGCCAGTTTGAATTTAATTTTAATTACCTTGCACGACGCTGGTATGTG
CCAGTCAAAGATCTACTGGGAATTTATGAGAAACTGTATGGTCAA---AAAGTCATCACC
GAAAATGTAATCGTTGATTGTTCACATATT------------------------------
------------------------------------------------------------
------------------------------------------------------------
------------------------------------------------------------
------------------------------------------------------------
------------------------------------------------------------
---------------------------------------------------------GAC
TGCAACCTACCTGAGAACCCTCTGTTCATTGCATGTGGCAGCCAGCAAAATCACACCCAG
GGC---TCGAAGATGCAGAAAAATGATTTTCACAGAAATTTGACTACATCC---------
---------------CTAACTGAAAGTGTTGACAGGAATATAAACTATACTGAAAGAGGA
GTGTTCTTTAGTGTAAATTCCTGGACCCCGGATTCC---ATGTCCTTTATCTACAAGGCT
TTGGAAAGGAACATAAGGACAATGTTCATAGGTGACTCTCAGTTGTCACAAAAGCAC---
---GTCTCCAGCCCCTTAGCATCTTACTTCTTGTCATTTCCTTATGCG------------
AGGCTTGGCTGGGCAATGACCTCAGCTGACCTCAACCAGGATGGGCACGGTGACTTCGTG
GTGGGTGCACCAGGCTACAGCCGCCCTGGCCACATCCACATCGGGCGCGTGTACCTCATC
TATGGCAATGACCTGGGCCTGCCGCCCGTTGACCTGGACCTGGACAAGGAGGCCCACAGG
ATCCTTGAAGGCTTCCAGCCCTCAGGTCGGTTTGGCTCGGCCTTGGCTGTGTTGGACTTT
AACATGGACGGCGTGCCTGACCTGGCCGTGGGAGCTCCCTCGGTGGGCTCCAAGCAGCTC
ACCTACAAAGGTGCCGTGTATGTCTACTTTGGTTCCAAACAAGGAAGAATGTCTTCTTCC
CCTAACATCACCATTTCTTGCCAGGACATCTACTGTAACTTGGGCTGGAGTCTCTTGGCT
GCAGATGTGAATGGAGACAGTGAGCCCGATCTGGTCATCGGCTCCCCTTTTGCACCAGGT
GGAGGGAGGCAGAAGGGAATTGTGGCTGCGTTTTATTCTGGCCCCAGCCTGAGCGACAAA
------------GAAAAACTGAACGTGGAGGCAGCCAACTGGACGGTGAGAGGCGAGGAA
GACTTCTCC------------------------TGGTTTGGATATTCCCTTCACGGTGTC
ACTGTAGACAACAGAACCTTGCTGTTGGTTGGGAGCCCGACCTGGAAGAATGCCAGCAGG
CTGGGCCATTTGTTACAC---ATCCGAGATGAGAAAAAGAGCCTTGGGAGGGTGTATGGC
TACTTCCCACCAAACGGCCAAAGCTGGTTTACGATTTCTGGAGACAAGGCAATGGGGAAA
CTGGGTACTTCCCTGTCCAGTGGCCACGTACTGATGAATGGGACTCTGACACAAGTGCTG
CTGGTTGGAGCCCCGACGTACGATGACATGTCTAAGATGGCATTCCTGACCGTGACCCTG
CACCAAGGCGGAGCCGCTCGCATGTACGCACTCACATCTGAC---GTGCAGCCTCCGCTG
CTCAGCACCTTCAGCGGAGACCGCCGCTTCTCCCGATTTGGTGGCGTTCTGCACTTGAGT
GACCTGGATGATGATGGCTTAGATGAAATCATCATGGCAGCCCCCCTGAGGATAGCAGAT
GTAACCTCTGGACTGATTGGGGGAGAAGATGGCCGAGTTTATGTATATAATGGCAAAGAG
ACCACCCTTGGTGACATGACTGGCAAATGCAAATCATGGATAACTCCATGTCCAGAAGAA
AAGGCTCAATATGTATTGATTTCTCCTGAAGCCAGCTCAAGGTTTGGGAGCTCCCTGATC
ACCGTGAGGTCTAAGGCAAAGAACCAAGTCGTCATTGCTGCTGGAAGGAGTTCTTTGGGA
GCCCGACTCTCCGGGGCACTTCACGTCTATAGCCTTGGCTCAGAT
>Elephant|ENSLAFG00000011368|ENSLAFT00000011372
---------------------------------ATGTCTGCTTTC---------------
---------------AGG------------------------------TTCTGGTCCAGC
CTGCTG---GTTTTGCTGGGGTATCTCTGCCCTGGAGGTTCATCGTGTGGCATTTCAACA
CACGTAGAAATAGGA---CAC------------------------AGAGCTCTGGAGTTT
CTCAGTCTTCAAGTTGGGAGTGTTAACTACAAAGAGCTGTTGCTTGAACACCAGGATGCC
TATCAGGCTGGAACCGTGTTTCCCGATGCTTTTTACCCCAGCTTCTGCAAA------GGA
GGAAAATACCATGAAGTGGCTGAGAGCACCCACTGGACTCCATTTCTTAACGCAAGCATT
CATTACATCAGAGAGAACTACCCCCTTCCCTGGGAGAAGGACACGGAGAAACTG------
---------------------------------GTAGCTTTCTTGTTTGGAATCGCCTCT
CACATGGTGGCAGATGTCAGCTGGCATAGCCTGGGTATTGAACAAGGGTTCCTTAAGACA
ATGGGAGCTATCGATTTTCACAACTCCTATTCTGACGCTCATTCGGCTGGTGACTTTGGA
GGAGATGTGTTGAGCCAATTTGAGTTTAATTTTAATTACCTCGCACGGCACTGGTATGTG
CCCACCAAAGATCTACTGGGAATTTACAAGAAACTCTATGGCCGA---AACGTCATCACC
AAAAATGTAATTGTTGACTGTTCATATCTT------------------------------
------------------------------------------------------------
------------------------------------------------------------
------------------------------------------------------CAGTTC
TTGGAAATGCATGGTGAGATGTTAGCTGTTTCTAAGCTTTTCCCCACTTATTCTGGAAAG
TCCCCGTTTCTGGTAGAACAATTCCAGGAATATTTCCTTGGAGGACTGGATGATATGGCT
TTTTGGTCCACTAATATTTACCGTCTAACAAGCTTCATGTTGGAAAATGGGACCAGTGAC
TGCAGTCTCCCTGAGAACCCTTTGTTCATAGCATGTGGCGGTCAGCGAAACAACACCCAC
AGC---TTCAAAGTGCAGAAAAGTGCTTTTCATAGAAATCTGACTGCATCC---------
---------------CCAACGGAAGACATTGAAAGAAACATAAATTATACAGAAAGAGGA
GTGTTCTTTAGTATGGATACTTGGACCTCAAATTCC---TTTACATTTGTGTACCAGACT
TTGGAAAGTAATGTACGGGCAGTATTGACAGGAGGCTCAGCGCATCCACTTAAGCAT---
---ATCTCTAGCCCCTCAGCATCTTACTTCCTGTCATTTCCCTATGCG------------
AGGCTTGGGTGGGCATTGACCTCGGCGGACCTCAACCAGGATGGGTACGGTGACCTTGTG
GTAGGTGCACCTGGCTACAGTCACCCAGGCCACATCCAGGTCGGGCGCGTGTACCTCATG
TACGGCAACGACCTGGGCCTGCCCCCCGTCGACTTGGACCTAGACAAAGAGGCTCACGGG
ATCCTGGAGGGCTTCCAGCCCTCAGGTCGGTTTGGCTCAGCCTTGGCTGTGTTGGACTTC
AATAAGGATGGGGTGCCTGACCTGGCCGTGGGAGCCCCCTCAGTGGGCTCTGAGCAGCTC
ACATACAAAGGAGCAGTGTATGTCTACTTTGGTTCTCGACAAGGAAGGATGTCTTCTCTC
CCTAACATCACCATCTCATGCCAGGACATCTACTGTAACCTGGGCTGGACACTCCTGGCC
ACGGATGTGAATGGAGACAGTGAGCCCGATCTGGTGATTGGCTCCCCTTTTGCACCAGGT
GGAGGGAAGCAGAAGGGAATTGTGGCTGCATTTTATTCTGGCCCTAGCCAGAATGACAAA
------------GAAAAGCTGAGCGTGGAGGCAGCCGACTGGCTGGTGAGAGGCAAGGAG
GACTTCGCC------------------------TGGTTCGGATACTCCCTCCACGGCATC
AGTGTGAACAACAGGACTTTGCTATTGGTTGGGAGCCCGACCTGGAAGAACAACAGCAGT
CCAGGCAATTTATTCCAC---AAGTGGGATGAGAAACAAAACCTCGGAAGGGTGTATGGC
TATTTCCCACCCAATTGTCAAAGCTGGTTTACGATTTCCGGAGACAAGGCGATGGGGAAA
CTGGGTACTTCCCTGTCCAGTGGCCATGTGATGCTGAATGGGACCTTGACCCAAGTGCTC
CTGGTGGGGGCTCCGACTCGTGATGTTGTGTCTAAAATGGTGTTCCTGACCATGACCTTG
CACCAAGGTGGAAATGCTCGGATGTATGAAATAACAGGGGAT---GCCCAGCCTGCTCTG
CTCAGCACCTTCAGTGGGGACCGCCGCTTCTCTCGATTTGGTGGAGTTCTACACCTGAGC
GATCTGGATAATGACGGCTTAGATGAAATCATCATGGCAGCCCCACTGAGGATATCTGAT
GTAACCTCTGGACTGATTGGGGGGGAAGATGGCCGCGTTTATGTATATAATGGCAAACAC
ACCACCCTTGGTGACGTGACAGGAAAATGCAAATCATGGATCACTCCATGTCCAGAAGAA
AAGGCCCAATATGTATTGACTTCGCCTGAAGCGAGCTCAAGGTTTGGGAGCTCTATTATC
ACTGTGAGGTCAAAGGAAAAGAACCAAGTTGTCGTTGCTGCTGGAAGAAGTTCTTTGGGA
GCCCGACTCTCTGGGGCGCTTCACATCTATAACCTTGGCTCAGAT
>Human|ENSG00000112293|ENST00000230036
---------------------------------ATGTCTGCTTTC---------------
---------------AGG------------------------------TTGTGGCCTGGC
CTGCTG---ATCATGTTGGGTTCTCTCTGCCATAGAGGTTCACCGTGTGGCCTTTCAACA
CACGTAGAAATAGGA---CAC------------------------AGAGCTCTGGAGTTT
CTTCAGCTTCACAATGGGCGTGTTAACTACAGAGAGCTGTTACTAGAACACCAGGATGCG
TATCAGGCTGGAATCGTGTTTCCTGATTGTTTTTACCCTAGCATCTGCAAA------GGA
GGAAAATTCCATGATGTGTCTGAGAGCACTCACTGGACTCCGTTTCTTAATGCAAGCGTT
CATTATATCCGAGAGAACTATCCCCTTCCCTGGGAGAAGGACACAGAGAAACTG------
---------------------------------GTAGCTTTCTTGTTTGGAATTACTTCT
CACATGGCGGCAGATGTCAGCTGGCATAGTCTGGGCCTTGAACAAGGATTCCTTAGGACC
ATGGGAGCTATTGATTTTCACGGCTCCTATTCAGAGGCTCATTCGGCTGGTGATTTTGGA
GGAGATGTGTTGAGCCAGTTTGAATTTAATTTTAATTACCTTGCACGACGCTGGTATGTG
CCAGTCAAAGATCTACTGGGAATTTATGAGAAACTGTATGGTCGA---AAAGTCATCACC
GAAAATGTAATCGTTGATTGTTCACATATC------------------------------
------------------------------------------------------------
------------------------------------------------------------
------------------------------------------------------CAGTTC
TTAGAAATGTATGGTGAGATGCTAGCTGTTTCCAAGTTATATCCCACTTACTCTACAAAG
TCCCCGTTTTTGGTGGAACAATTCCAAGAGTATTTTCTTGGAGGACTGGATGATATGGCA
TTTTGGTCCACTAATATTTACCATCTAACAAGCTTCATGTTGGAGAATGGGACCAGTGAC
TGCAACCTGCCTGAGAACCCTCTGTTCATTGCATGTGGCGGCCAGCAAAACCACACCCAG
GGC---TCAAAAATGCAGAAAAATGATTTTCACAGAAATTTGACTACATCC---------
---------------CTAACTGAAAGTGTTGACAGGAATATAAACTATACTGAAAGAGGA
GTGTTCTTTAGTGTAAATTCCTGGACCCCGGATTCC---ATGTCCTTTATCTACAAGGCT
TTGGAAAGGAACATAAGGACAATGTTCATAGGTGGCTCTCAGTTGTCACAAAAGCAC---
---GTCTCCAGCCCCTTAGCATCTTACTTCTTGTCATTTCCTTATGCG------------
AGGCTTGGCTGGGCAATGACCTCAGCTGACCTCAACCAGGATGGGCACGGTGACCTCGTG
GTGGGCGCACCAGGCTACAGCCGCCCCGGCCACATCCACATCGGGCGCGTGTACCTCATC
TACGGCAATGACCTGGGCCTGCCACCTGTTGACCTGGACCTGGACAAGGAGGCCCACAGG
ATCCTTGAAGGCTTCCAGCCCTCAGGTCGGTTTGGCTCGGCCTTGGCTGTGTTGGACTTT
AACGTGGACGGCGTGCCTGACCTGGCCGTGGGAGCTCCCTCGGTGGGCTCCGAGCAGCTC
ACCTACAAAGGTGCCGTGTATGTCTACTTTGGTTCCAAACAAGGAGGAATGTCTTCTTCC
CCTAACATCACCATTTCTTGCCAGGACATCTACTGTAACTTGGGCTGGACTCTCTTGGCT
GCAGATGTGAATGGAGACAGTGAACCCGATCTGGTCATCGGCTCCCCTTTTGCACCAGGT
GGAGGGAAGCAGAAGGGAATTGTGGCTGCGTTTTATTCTGGCCCCAGCCTGAGCGACAAA
------------GAAAAACTGAACGTGGAGGCAGCCAACTGGACGGTGAGAGGCGAGGAA
GACTTCTCC------------------------TGGTTTGGATATTCCCTTCACGGTGTC
ACTGTGGACAACAGAACCTTGCTGTTGGTTGGGAGCCCGACCTGGAAGAATGCCAGCAGG
CTGGGCCATTTGTTACAC---ATCCGAGATGAGAAAAAGAGCCTTGGGAGGGTGTATGGC
TACTTCCCACCAAACGGCCAAAGCTGGTTTACCATTTCTGGAGACAAGGCAATGGGGAAA
CTGGGTACTTCCCTTTCCAGTGGCCACGTACTGATGAATGGGACTCTGAAACAAGTGCTG
CTGGTTGGAGCCCCTACGTACGATGACGTGTCTAAGGTGGCATTCCTGACCGTGACCCTA
CACCAAGGCGGAGCCACTCGCATGTACGCACTCACATCTGAC---GCGCAGCCTCTGCTG
CTCAGCACCTTCAGCGGAGACCGCCGCTTCTCCCGATTTGGTGGCGTTCTGCACTTGAGT
GACCTGGATGATGATGGCTTAGATGAAATCATCATGGCAGCCCCCCTGAGGATAGCAGAT
GTAACCTCTGGACTGATTGGGGGAGAAGACGGCCGAGTATATGTATATAATGGCAAAGAG
ACCACCCTTGGTGACATGACTGGCAAATGCAAATCATGGATAACTCCATGTCCAGAAGAA
AAGGCCCAATATGTATTGATTTCTCCTGAAGCCAGCTCAAGGTTTGGGAGCTCCCTCATC
ACCGTGAGGTCCAAGGCAAAGAACCAAGTCGTCATTGCTGCTGGAAGGAGTTCTTTGGGA
GCCCGACTCTCCGGGGCACTTCACGTCTATAGCCTTGGCTCAGAT
>Dog|ENSCAFG00000010284|ENSCAFT00000016380
---------------------------------ATGTTGACTCTCAATATA---------
------------GACAGG------------------------------TTCTGGCCTGGC
CTGCTG---ATCACGCTGGGCTCCCTCTGCCCGGGAGGATCACCATGCGGCATCTCCACG
CACATAGAGATAGGA---CAC------------------------AGAGCTCTCGAGTTT
CTCCACCTTCAGGATGGGAGTGTTAACTACAAGAAGCTGTTGCTTGAACACCAGGATGCC
TACCAGGCCGGAGCCGTGTTCCCTGATGCGTTCTACCCCAGCATCTGCGAG------AGA
GGGCAATTCCACGACGTGTCTGAGAGCACTCACTGGACCCCCTTTCTGAATGCAAGTGTT
CATTACATCCGAGAGAACTATCCCTTTCCCTGGGAGAAGGACACAGAGAAATTG------
---------------------------------GTAGCTTTCTTGTTTGGAATCACCTCT
CACATGGTGGCCGATGTCAGCTGGCACAGCTTGGGGATCGAACAAGGATTCCTTAGGACA
ATGGGAGCCGTTGATTTTCATGACTCCTATTCTGAGGCGCATTCGGCTGGTGACTTCGGT
GGAGATGTGTTGAGCCAGTTTGAGTTTAATTTTAATTACCTTGCACGGCGCTGGTATGTG
CCCATTGAAGATCTGCTGGGAATTTACAAGAAACTCTATGGCCGA---GAAGTCATCACC
AAAAGTGCAATTGTTGACTGTTCATACCTT------------------------------
------------------------------------------------------------
------------------------------------------------------------
------------------------------------------------------CAATTC
TTGGAAATGTATGGTGAGATGTTAGCTATTTCCAAGCTTTATCCCACTTTCTCCAGAAAG
TCCCCATTTTTGGTGGAACAATTCCAAGAATATTTCCTGGGGGGACTGGATGACATGGCG
TTTTGGTCCACTAACATCTACCGTCTGATGAGCTTCATGTTAGAGAATGGGACCAGTGAC
TGCAACCTGCCCGAGAACCCTCTGTTCATTGCATGTGGCGGCCAAAAAACAAGCACCCAG
GGCTCT---AGAGTACAGAAAAATGATTTCCATATGAACTTGACTGCATAC---------
---------------CTAACTAAAGATGTTGGGAAAAATATAAAATATACCCAAAGAGGT
GTGTCCTTTAGTGTGGATTCCTGGACCTCGGATTCC---CTGACTTTTATGTACCAGGCT
TTGGAAAGGAACATACGGACAATGTTTACAGGCTCTCAG---CAGTCATGGAAACAT---
---GTCTCCAACCCTTTGGCCTCTTATTACCTGTCTTTTCCCTATGCA------------
AGACTTGGTTGGGCAATGGCCTCGGCTGACCTCAACCAGGACGGGTACGGTGACCTGGTG
GTGGGCGCCCCGGGCTACAGCCGCCCCGGCCACGTCCAAGTTGGGCGCATATACCTCCTC
TACGGCAATGACCTGGGCCTGCCCCCCATCGACCTGGATCTGGACAAGGAGGCCCACGTG
ATCCTGGAGGGCTTCCAGTCCTCAGGTCGGTTTGGCTCGGCTGTGGCTGTGTTGGACTTC
AACCAGGACGGCGTGCCTGACCTGGCCGTGGGAGCGCCCTCAGTGGGCTCTGAGCAGCTC
ACCTACACGGGTGCGGTGTACGTCTACTTCGGCTCCAAACAAGGAGGAATGGCTGCTTGC
CCCAACGTCACCATCTCCTGCCAGGACACCTACTGTAACTTGGGCTGGACACTCTTGGCC
GCAGATGTGAATGAAGATGGAGAGCCCGATCTGGTGATGGGCTCCCCTTTCGCACCAGGT
GGAGGGAAACAGAAGGGAATGGTGGCTGCGTTTTATTCTGCCCCCAGCTGGAGCAACCAA
------------GAAAAGCTGAACGTGGAGGCGGCCCCCTGGATGGTGCGCGGTGAGGAG
GACTTCTCC------------------------TGGCTAGGCTACTCCCTCCACGGGGTC
AGCGTGCACAACAGAACTTTGCTGTTGGTGGGGAGCCCAACCTGGAAGAACTCCAGCAGT
CTGGGCCATCTGTTCCGT---GCTCAGGATGAGAAACAGAGCCTTGGACGGGTATATGGC
TATTTTCCCCCAAATCGCCGAAGCTGGTTTACCATTTCTGGAGACAAGACGATGGGGAAG
CTGGGAGCTTCCCTGTCCAGTGGCCATGTGATGGTGAACGGGACCCGGAAACAAGTGCTG
CTCGTTGGAGCCCCGACTCATGATGAGGTGTCCAAAATGGCATTCCTGACCATGACCTTG
CACCAAGGTGGGACCACTCGGATGTACGAACTGACCCTCAAC---GCACAGCCTGCTCTG
CTCACCACCTTCAGTGGGGACCGCCGCTTCTCTCGATTTGGTGGAGTTCTGCACCTGAGC
GACCTGGATGGTGATGGCTTAGATGAAATCATTGTGGGAGCCCCACTGAGAATAACAGAT
GTCACCTCTGGACTGATGGGGGGAGAAGATGGTCGTGTTTATGTTTATAATGGCAAACAT
ATCACCTTTGGTGACATGACAGGCAAATGCAAATCATGGACAGCTCCATGTCCTGAAGAA
AAGGCCCAGTACGTACTGGTTTCTCCTGAGGCAAGTTCAAGATTTGGGAGCTCTGTGATC
ACCGTGAGGTCGAGAGACAAGAATCAGGTTGTCGCTGCTGCTGGGAGGAGTTCTCTGGGA
TCCCGGCTCTCTGGGGCCCTGCACGTCTACAGCCTGGGCCTTGAT
>Guinea_Pig|ENSCPOG00000001963|ENSCPOT00000001985
---------------------------------ATGTCGGCGCTC---------------
---------------TGG------------------------------CTGTGGTCTGGC
CTGCTG---CTCCTGCTGGCTTTTCTCTGCCCTCCCAGTTCATCGTGCGGCCTTTCGACA
CACATAGAGATAGGA---CAC------------------------AGAGCTCTGGAGTTT
CTTCAGCTCCCACGTGGGCATGTTAACTACGAAGAGCTGTTAAAAGAACACCAAGATGCA
TATCAGGCTGGATCTGTGTTTCCTGATGCTTTTTACCCCAGCTTCTGCAAAAAATCAAAA
GGAAAATTCCACGATGTGTCTGAGAGCACACACTGGACACCGTTCCTCAATGCAAGCATC
CATTACATCCGGGAGAACTTTCCTCTTCCCTGGGAGAAAAACACCGAGAAGCTG------
---------------------------------GTGGCCTTCTTGTTTGGAATTACCTCT
CACATGGTGGCAGATGTGAGCTGGCACAGCCTGGACATCGAGCAGGGCTTTCTCAGGACC
ATGGCAGCCATTGATTTTCATGGCTCCTATCCTGACGCCCATTCAGCTGGTGATTTTGGA
GGAGACGTGGTGAGCCAGTTTGAATTTAATTTGAACTACCTTGCTCGGCGCTGGTATGTA
CCTGTCAAAGATCTTGTGGGGATCTACGAGAAACTCTATGGCCAG---AAAGTCATTACT
GAAAATGTCATTGTTGACTGTTCCTACCTT------------------------------
------------------------------------------------------------
------------------------------------------------------------
------------------------------------------------------CAGTTC
TTGGAAATGTATGGAGAGATGTTAGCTGTTTCCAAGCTGTATTCCACCTACTCCACAAAG
TCCCCGTTTTTGGTGGAACATTTCCAAGAGTATTTCCTTGGAGGACTGGATGATATGGCG
TTCTGGTCCACCAATATCTACCGCCTGACGAGCTTCATGCTAGAGAATGGTACCAGCAAC
TGTGACCTCCCCAAGAACCCCCTGTTCATCGCGTGTGGCGGCCAGCGAAACAACAGCCAC
AGC---TCAAAAGTGCAGAAAAATGGTTTCTATAGGAATTTGACTGCATCT---------
---------------GTAATCAAGCACACTGGAAAAAATATAAACTATACAGAAAGAGGC
GTGTTCTATCACGTGGATTCCTGGACTCCGGATTCC---GTAACCTTCGTGTACCAGAAT
TTGGAAAGGAACCTACGGACCATGCTTATGGGCAGCTCCGAGAACTCCCTGAAGCAT---
---ATCTCCAGGCCCTCCGGATCATACTACGTGTCCCTGCCCTATGCC------------
AGGCTTGGTTGGGCCATGGCTTCAGCGGACCTCAACCAGGATGGGCACGGTGACCTTGTG
GTGGGGGCACCGGGCTACAGTCGCCCCGGGCACTTCCAGGTTGGGCGCGTGTACCTGATC
TACGGCAGCGACCAGGGCCTGCCACCCATCGACCTGGACCTGGACAAGGAGGCGCATAGG
GTCCTGGAGGGCACCCAGCCCTCAGGTCGCTTTGGCTCGGCTGTGGCTGTGCTGGACTTT
AACAAGGACGGGGCTCCTGATCTGGCCGTGGGAGCACCCTCTGTGGGCTCCGAGCAGCTC
ACGTACAAAGGCGCGGTGTACATCTACTTTGGTTCCAAAGGAGGAAGACTATCTTCTTTC
CCTGACATCACCGTCTCCTGCCAGGATGTGTACTGTAACTTAGGCTGGACACTCCTGGCT
GCAGATGTGAGTGGAGACAGCGAACCGGACCTGCTGATTGGCTCTCCTTTTGCACCGGGT
GGAGGGAAGCAAAAAGGCATGGTGGCTGCATTTTATTCTGGCTCCCACCGGAGTAACAAA
------------GGAGAGCTGAGCGTGGAGGTGGCTGACTGGCTGGTAAGAGGCAAGGAG
GACTTCGCC------------------------TGGTTTGGCTATTCCATGCACGGCGTC
ACGGTGAATGGCAGCACCTTGCTGCTGGTGGGAAGCCCGACCTGGCAGAATGTCAGCAGG
CTGGGCCACTCGCTTCAC---AGGCACAAGGACACCCAGAGCCTTGGCAAGGTGTACGGC
TATTTCCCACCCAGCTCCCAAAGTGGGTTTGTCATTTCTGGGGACAAGGCAATGGGGAAA
CTGGGCTCTTCCCTGTCAAGTGGCCACGTCATGATGAATGGGACCTTGACACAAGTGCTG
CTGGTTGGGGCCCCAACTCGAGATGACAGGTCCAAGATGGCTTTCCTGACCATGACCCTG
CACCAAGGAGGGAACACACGGGTATACCAGCTGCTGCCGGAT---GTGCCACCTGCCCTG
CTCAGCACCTTCAGCGGGGACCGCCGCTTCTCCCGCTTTGGCGGAGTCCTGCACCTCAGC
GACCTGGACAATGATGGCGTGGACGAAATTATAACGGCAGCTCCACTGAGGATCACAGAT
GTAACCTCTGGTCTGCTCGGGGGAGAAGATGGGCGAGTTTACATATACAACGGCCAACAC
ATCTCCCTTGGTGACATGACAGGCAAATGCAAATCATGGATAACTCCATGTCCAGAAGAA
AAGGCCCAATATGTACTAATCTCTCCTGAAGCAAGCTCAAGGTTTGGGAGTTCCCTGATC
TCTGTGAGGTCAAAGGAGAAGAACCAAGTTGTCGTTGCTGCTGGAAGGAGTTCTTTGGGA
GCCCGGCTCTCTGGGGCGCTGCACGTCTATAGCCTCAGC------
>Chimp|ENSPTRG00000017775|ENSPTRT00000032852
---------------------------------ATGTCTGCTTTC---------------
---------------AGG------------------------------TTGTGGCCTGGC
CTGCTG---ATCATGTTGGGTTCTCTCTGCGATAGAGGTTCATCGTGTGGCCTTTCAACA
CACGTAGAAATAGGA---CAC------------------------AGAGCTCTGGAGTTT
CTTCAGCTTCACCATGGGCGTGTTAACTACAGAGAGCTGTTACTAGAACACCAGGATGCG
TATCAGGCTGGAACCGTGTTTCCTGATTGTTTTTACCCTAGCATCTGCAAA------GGA
GGAAAATACCATGATGTGTCTGAGAGCACTCACTGGACTCCGTTTCTTAACGCAAGCGTT
CATTATATCCGAGAGAACTATCCCCTTCCCTGGGAGAAGGACACAGAGAAACTG------
---------------------------------GTAGCTTTCTTGTTTGGAATTACTTCT
CACATGGCGGCAGATGTCAGCTGGCATAGTCTGGGCATTGAACAAGGATTCCTTAGGACC
ATGGGAGCTATTGATTTTCACGGCTCCTATTCAGAGGCTCATTCGGCTGGTGATTTTGGA
GGAGATGTGTTGAGCCAGTTTGAATTTAATTTTAATTACCTTGCACGACGCTGGTATGTG
CCAGTCAAAGATCTACTGGGAATTTATGAAAAACTGTATGGTCGA---AAAGTCATCACT
GAAAATGTAATCGTTGATTGTTCACATATC------------------------------
------------------------------------------------------------
------------------------------------------------------------
------------------------------------------------------CAGTTC
TTAGAAATGTATGGTGAGATGCTAGCTGTTTCCAAGTTATATCCCACTTACTCTACAAAG
TCCCCGTTTTTGGTGGAACAATTCCAAGAGTATTTTCTTGGAGGACTGGATGATATGGCA
TTTTGGTCCACTAATATTTACCATCTAACAAGCTTCATGTTGGAGAATGGGACCAGTGAC
TGCAACCTGCCTGAGAACCCTCTGTTCATTGCATGTGGCGGCCAGCAAAACCACACCCAG
GAC---TCGAAAATGCAAAAAAATGATTTTCACAGAAATTTGACTACATCC---------
---------------CTAACTGAAAGTGTTGACAGGAATATAAACTATACTGAAAGAGGA
GTGTTCTTTAGTGTAAATTCCTGGACCCCGGATTCC---ATGTCCTTTATCTACAAGGCT
TTGGAAAGGAACATAAGGACAATGTTCATAGGTGGCTCTCAGTTGTCACAAAAGCAC---
---GTCTCCAGCCCCTTAGCATCTTACTTCTTGTCATTTCCTTATGCG------------
AGGCTTGGCTGGGCAATGACCTCAGCTGACCTCAACCAGGATGGGCACGGTGACTTCGTG
GTGGGCGCACCAGGCTACAGCCGCCCTGGCCACATCCACATCGGGCGCGTGTACCTCATC
TACGGCAATGACCTGGGCCTGCCACCTGTTGACCTGGACCTGGACAAGGAGGCCCACAGG
ATCCTTGAAGGCTTCCAGCCCTCAGGTCGGTTTGGCTCGGCCTTGGCTGTGTTGGACTTT
AACGTGGACGGCGTGCCTGACCTGGCCGTGGGAGCTCCCTCGGTGGGCTCCGAGCAGCTC
ACCTACAAAGGTGCCGTCTATGTCTACTTTGGTTCCAAACAAGGAGGAATGTCTTCTTCC
CCTAACATCACCATTTCTTGCCAGGACATCTACTGTAACTTGGGCTGGACTCTCTTGGCT
GCAGATGTGAATGGAGACAGTGAGCCCGATCTGGTCATCGGCTCCCCTTTTGCACCAGGT
GGAGGAAAGCAGAAGGGAATTGTGGCTGCGTTTTATTCTGGCCCCATCCTGAGCGACAAA
------------GAAAAACTGAACGTGGAGGCAGCCAACTGGACGGTGAGAGGCGAGGAA
GACTTCTCC------------------------TGGTTTGGATATTCCCTTCACGGTGTC
ACTGTGGACAACAGAACCTTGCTGTTGGTTGGGAGCCCGACCTGGAAGAATGCCAGCAGG
CTGGGCCATTTGTTACAC---ATCCGAGATGAGAAAAAGAGCCTTGGGAGGGTGTATGGC
TACTTCCCACCAAACGGCCAAAGCTGGTTTACCATTTCTGGAGACAAGGCAATGGGGAAA
CTGGGTACTTCCCTGTCCAGTGGCCAGATACTGATGAACGGGACTCTGACACAAGTGCTG
CTGGTTGGAGCCCCTACGTAC---------------------------------------
CACCAAGGCGGAGCCACTCGCATGTACGCACTCACATCTGAC---GCGCAGCGTCTGCTG
CTCAGCACCTTCAGCGGAGACCGCCGCTTCTCCCGATGTGGTGGCGTTCTGCACTTGAGT
GACCTGGATGATGATGGCTTAGATGAAATCATCATGGCAGCCCCCCTGAGGATAGCAGAT
GTAACCTCTGGACTGATTGGGGGAGAAGACGGCCGAGTATATGTATATAATGGCAAAGAG
ACCACCCTTGGTGACATGACTGGCAAATGCAAATCATGGATAACTCCATGTCCAGAAGAA
AAGGCCCAATATGTATTGATTTCTCCTGAAGCCAGCTCAAGGTTTGGGAGCTCCCTCATC
ACCGTGAGGTCCAAGGCAAAGAACCAAGTTGTCATTGCTGCTGGAAGGAGTTCTTTGGGA
GCCCGACTCTCCGGGGCACTTCACGTCTATAGCCTTGGCTCAGAT
>Bowhead|bmy_10270T0
---------------------------------ATGTCTACTTTC---------------
---------------AGA------------------------------TTCTGGTCAGGA
GTGCTG---ATTGCACTGGGCTCCCTCTGCCCTAGAAGTTCACCGTGTGGCATTTCAACA
CACATAGAAATAGGT---CAC------------------------AGAGCTCTGGAGTTT
CTCCACCTTCAGGATAGGACTGTTAACTACAAAGAGCTGTTACTTGAACACCAGGATGCA
TATCAGGCTGGAACCGTGTTTCCTGACGCCTTTTACCCAAGAATCTGCGAA------AGA
GGACAATTCCATGAAGTGTCAGAGAGCACTCACTGGACTCCATTTCTTAATGCAAGCGTT
CATTATATCCGGGAGAACTATCCCCTTCCCTGGGATAAGGACACAGAGAAATTG------
---------------------------------GTAGCTTTCTTGTTTGGAATTACATCT
CACATGGTGGCAGATGTCAGCTGGCATAGCCTGGGTATTGAACAAGGATTCCTTAGGACA
ATGGGAGCYATTGATTTTCACGGCTCCTATTCTGAGGCACATCCGGCTGGTGATTTCGGA
GGAGACGTGTTGAGCCAGTTTGAGTTTAATTTTAATTACCTCTCACGGCACTGGTATGTG
CCTGTTGAAGATCTCCTGGAAATTTATAAGAAACTCTATGGCCGA---GCAGTCATCACC
AAAAATGCCATTGTTGACTGTTCATACCTT------------------------------
------------------------------------------------------------
------------------------------------------------------------
------------------------------------------------------CAGTTC
TTGGAAACGTATGGTGAGATGTTAGCTATTTCCAAGCTTTATCCCACTTATTCTAGAAAG
TCCCCATTTTTGGTGGAACAATTTCAAGAATACTTCCTAGGAGGACTGGATGATATGGCA
TTTTGGTCCACTAATATTTACCGTCTAACAAGTTTCATGTTAAAGAATGGGACCAGTAAC
TGCAACCTACCTGAGAACCCTCTGTTTATCACATGTGGCAGCCAGCAAAACAATACCCAC
GGCAGCACAAAAGTACAGAAAAATGATTTTCATAGAAACGTGACTGCAGCC---------
---------------CTAACTAAAGATATTGGAAAAAATATAAACTATACCAAACGAGGA
GTGTTCTTTAGTGTGGATTCCTGGACCACGGATTCC---GTATCTTTCATGTACCAGTCT
TTGGAGAGGAGCATACAGGAAATGTTTACTGGCAGCTCT---CAGCCACAGAAGCAT---
---GTTTCTAGCCCCTCAGCATCTTACTACTTGTCATTTCCTTACACA------------
AGGCTTGGTTGGGCGATGACCTCGGCTGACCTCAACCAGGATGGGCACGGTGACCTGGTG
ATGGGCGCCCCGGGCTACAGCCGCCCCGGCCACATCCACGTGGGGCGCGTGTACCTCATC
TATGGCAACGACCTGGGCTTGCCCCTCGTCGACCTGGACCTAGACAAGGAGGCCCATGGG
ATCCTGGAGGGTTTCCAGCCCTCAGGTCGGTTCGGCTCTGCCGTGGCCGTGCTGGACTTT
AACAAGGACGGCGTGCCTGACCTGGCCGTGGGAGCCCCCTCAGTGGGCTCCGAGAAGCTC
ACGTACACAGGTGCAGTGTACATCTACTTCGGTTCCAAACAAGGAAGACTATCTTCTTCC
CCCAACATCACCATCTCTTGCCCGGACACCTACTGTAACTTGGGCTGGACACTCTTGGCT
GCAGATGTGAATGGAGACAGTGAACCTGACCTGGTGATTGGCTCCCCTTTTGCTCCAGGT
GGAGGGAAACAGAAGGGAATTGTGGCTGCGTTTTATTCTGGCTCCAGCCACAGCGACAAA
------------GAAGAGCTGAATGTGGAGGCGGCCAACTGGATGGTGAGAGGCGAGGAG
GACTTCGCC------------------------TGGTTAGGATACTCCCTTCATGCTGTC
AGTGTCAACAACAGGACTTTGCTGTTGGCTGGGAGCCCGACCTGGAAGAACGCCAGTAGT
CTGGGCCATTTGTTCCGC---GCTCATGATGAGAAACAGAGCCCTGGACGGGTATCTGGC
TATTTCCCGCCAAATTGTCAAACCTGGTTTACCATTTCTGGAGACAAGGCAATGGGGAAA
CTGGGTACCTCCCTGTCCAGCGGCCATGTGATGATGAATGGGACCCGTACACAAGTACTG
CTGGTTGGGGCCCCGACTCAAGATGTCACGGCTAAGATGGCATTCCTGACCACGACCTTG
CACCAAGGTGGAAGCACTCGGATGTATGAACTGCCACCTGAC---TCGCAGCCTTCTCTG
CTTAGCACCTTTAGTGGAGACCGCCGCTTCTCCCGATTTGGTGGTGTTCTGCACTTGAGT
GACCTGGATAACGATGGCTTAGATGAAATCATCATGGCAGCCCCACTGAGGATCACAGAT
GTAACCTCTGGACTGATGGGGGGAGAAGATGGCCGTGTCTATGTGTATAATGGCAAACAG
GTCACCTTGGGCGACATGACAGGCAAATGCAAATCATGGGTAGCTCCATGTCCAGAA---
------------------------------------------------------------
---------------GAAAAG---------------------------------------
---------------------------------------------
