# Supplementary material for: Insights into the Evolution of Longevity from the Bowhead Whale Genome
Source: Cell Rep. 2015 Jan 6;10(1):112–22. doi: 10.1016/j.celrep.2014.12.008 (PMC4536333; doi:10.1016/j.celrep.2014.12.008)
Supplement: Supplemental Folder 1. Full List of Transposable Elements Distribution, Full List of Filtered and Unfiltered Gene Duplications, Gene Loss Alignments, Full List of Candidates under Selection, Selective Pressure Variation QC Alignments, and Full List of Bowhead-Specific Mutations, Related to Results [file mmc2.zip › QC Alignments/PosSites_reciprocal_group_3808_Orca_modelA.fasta]

>PS_Sites|Orca|XP_004279167.1
---------NNN------------------------------------------------
------------------------------------------------NNN---------
------------NNN---------------------------------------------
------------------------------------------------NNN---------
NNN---------------------------------------------------NNN---
---------------------------------NNN------------------------
------------------------------------------------------------
------------------------------------------------------------
------------------------------------NNN---------------------
------------------------------------------------------------
------------------------------------------------NNN---------
------------------------------------------------------------
---------------------------------------------NNN------------
------------------------------------------------------------
------------------------------------------------------------
---------------------------------------------------------
>PS_Characters|Orca|XP_004279167.1
---------GAA------------------------------------------------
------------------------------------------------GAG---------
------------GTC---------------------------------------------
------------------------------------------------ACG---------
AAA---------------------------------------------------CCG---
---------------------------------GCC------------------------
------------------------------------------------------------
------------------------------------------------------------
------------------------------------TAC---------------------
------------------------------------------------------------
------------------------------------------------GAA---------
------------------------------------------------------------
---------------------------------------------CAA------------
------------------------------------------------------------
------------------------------------------------------------
---------------------------------------------------------
>Orca|XP_004279167.1
ATGAAGCCTGAAATGAAGTATTCAACCACCAAAATTTCCCCAGCAAAGATGAACAGCTCA
GCAGGCAAAGCCTTGGTAAAATCTCCCAAGTTGAGAAAATCCCAACAGGAGGCTGAAGAA
GTTTGCCCCATGGTCTTTATGCAGCTACGCTCTGGCCTTAAAATAGAAAAGAAGACCTGT
TACTTTAGGAAAGAAACCACCAAAAGGCATTCACCAAGAACAGCTAAAACGTACAAAGAG
AAACATCTG---GTA---TTCGCTGCCTGT---CAGGAGCTGGAACACCTTGGACCGTCT
GTG---AAGAGC------------------TTCGCCTTCGATAAAACTAGGGTCCAGAAA
TATACTACAGCAACTGGTCTTCCAAGT---------------------------------
---------ATCAAA---------------------------------GAGCAT------
------TCTGCTTCCCTGAGTACATACAACGATCAATACATTACTTTTGTTTTCGAGGAT
GGAAATTATGAGATCTATGTTGAAGACTTAGGAAAAGACCAAGAGAAAGACAAGGTGTTA
CTCCGTTACTATGATTCCCAATTCCCCTCAAGTGAAACA---------GAAGGTGGTGGT
GATCATCGGAAGTTAATGGTAAACCTGAGCCCCACAAAAGACAAAGACTTCTTGCTGCAT
GCCAACAGTAAGGAGCATTCTGTGGAGCTACAAAAATGTGAAAACCAATTGCCAGAACAG
GCCTTCTTTGTCCTTCATGAGGAG------ACCTCCCAATGTGTTTCATTTGAATGTAAG
AGCAATCCTGGAGTGTTTCTAGGAGTAAAGGATAACCACCTAGCTCTTATTAAACGAGGG
GAACACCCTGAGGATTCAAATGAAGAGAATACCATATTTAAGCTCTCAAACTTAATA
>Horse|ENSECAG00000010475|ENSECAT00000010878
------------ATGAAGTGTTCAAGCAGCAAAACTTCCCCAGCAAAGACGAACAGCTCA
GCAGGCAAAGCCTTGGTAAAATCTCCCAAGTTAAGAAAATCTCAACAGAAGGTGGAAGAA
GTTTGCCAGATATACTTTATGAAGCTACGCTCAGGCCTTCTTATAGAAAAGAAAGCCTGT
TACTTTAAGAAAGAAACCACCAGAAGGCATGTACCAAAACCAGTTAATATGTGCCGGGAG
CAACATCTG---GTA---TTGGCTGCCTGTGAGCAGCAGCTGGAACACCTTGAACAGTCT
GTG---GAGGGC------------------TTCACTTTTGATGTGCCCATGATCCAGAGA
TGTGCTAGATCAACTGCTGGTCCA------------------------------------
---------ATTTTT---------------------------------GAAGAT------
------TTTGCTTCCCTGAGCACATACAACGATCAATCCATTAGTTTTGTTATTGAGGAT
GGAAGTTATGAGATCTACATTGAAGACCTGAGTGGACAACAAGAGAAAGACCCAGTGTTA
TTCCGTTGCTATCCTTCTCAGTGCTCCTCAAGTGAAACA---------GCAGGTGGTGCT
GATGGTCAGAAGTTAATGGTAAACCTGAGTCCTAAAAAATACAAAGACTTTTTGCTGCAT
GCCAACAACAAGGAGCACTCTGTGGAGCTACAAAAATGTGAAAACCCGTTCCCAGACCAG
GCCTTTTTTCTTATGCATAAGACG------TCGTCCAGATGTGTTTCATTTGAATGTAAG
AACAATCCTGGAGTGTTTATAGGAGTAAAGGACAAGCACCTTGCTCTAATTAAAGTGGGG
GAGCAAACTGAGCCTTCAAGTAGGCAGAATATCATATTTAAGCTCTCT---------
>Microbat|ENSMLUG00000009083|ENSMLUT00000009081
ATAAGGCTTGAAATGAAGTATTCAACCACCAAAATTCCCCCAGCAAATATGAACAACTCA
GCAGGAAAAGCCTCGGCAAAATCTTCCAGGTTGAGAAAATCCCAACAGAAGGGCAAAGAA
ATTTGCCAGGTGTACTTTATGCAGCTACGCTCTGGCCTTATCATAGAAAAAAAGGCCTGT
TACTTTAGGAAAGAAACCACCGAAAGGCATTCACCAAACTCAGCTGAAGATTACAAAGAG
CCAAATCTG---CTA---TTTGCTACCTGTCAGAATCGCCTGCAACACTTTGAACGATCG
GCGGGGGCCTCT---------------------GCTTTTAAAAAATCTATGGTCCAGGAA
ACTACTAGAACAATTGATGATTCAAGA---------------------------------
---------ATC------------------------CTAGGTGTGACTGGTTACAGAGAA
TATCGTTCTGTTTCCCTGAGCACATACGACAATCAATCCATTACTTTTGTTGTTGGGGAT
GAAGGTTATTACATCAATGTTGACGATTTGGGGACAGAAGGTGAGAAAGACAAAGTGTTA
TTCCATCTCTATGACTCACAGCTAGCTGCAAGTGGAACA---------GGTGATGATGTT
GATGGTCACAAAGTAATGGTAAGGATGAGTCCTGCAAATAACAAAGACTTTTTGCTGCAT
GCC------GAGGAGCACTCTGTGAAGGTACAAAAATATGAAAATTCGTTGCCAGACCAG
ACCTTATTTCTTCTTCATAAAGAGCTCGGGCCCTCAAAATGCGTTTCCTTTGAATGTAAC
AGCAAACCTGGAGTGTATCTAGGAGTAGAGGGTAACCATCTTGCTCTAATTGAACCAAAT
GACCAAACTGCACATTTAAGAAGAAAGAATATCATATTTAAGCTCTCTGAA---ATG
>Gibbon|ENSNLEG00000009115|ENSNLET00000011662
ATGAAGCCTAAAATGAAGTATTCAACCAACAAAATTTCCACAGCAAAGTGGAAGAACACA
GCAAGCAAAGCCTTGTGT------TTCAAGCTGGGAAAATCCCAACAGAAGACCAAAGAA
GTTTGCCACACGTACTTTATGAAGCTCCGCTCTGGCCTTACGATAAAAAAGGAGGCCTGT
TACTTTAGGAGAGAAATCACCAAACGGCCTTCACTGAAAACAGGTAGAAAGCACAAAAGA
---CATCTG---GTA---CTCGCTGCCTGTCAACAG------------------CAGTCT
ACGGTGGAATGC------------------TTTGCCTTTGGTATATCAGGGGTCCAGAAA
TATACTAGAGCACTTCACGATTCAAGT---------------------------------
GTTACAGGAATT------------------------TCACCTATTACAGAATGT------
------CTCGCTTCTCTAAGCACATACAACGATCAATCCATTACTTTTGCTTTGGAGGAT
GAAGGTTATGAGATATATGTTGAAGACTTGAAAAAAGATGAAAAGAAAGATAAGGTGTTA
CTGAGTTACTATGAGTCTCAACACCCCTCAAGCGAATCA---------GGTGATGGTGTT
GATGGTAAGATGTTAATGGTAACCCTGAGTCCTACAAAAGAC------TTCTGGTTGCAT
GCCAACAACAAGGAGCACTCTGTGGAGCTCCATAAGTGTGAAAAACCACTGCCAGACCAG
GCCTTCTTTGTCGTTCATAATAGG------CCCTCCAACTGTGTTTCATTTGAATGCAAG
ACTGATCCTGGAGTGTTTATAGGTGTAAAGGATAATCATCTTGCTCTGATTAAA---GTA
GACTGTTGTGAGAATTTATGTACTGAGAATATCTTGTTTAAGCTCTCTGAA---ACT
>Cow|ENSBTAG00000018347|ENSBTAT00000024412
ATGAAGCCTAAAATGAAGTATTCAACCACCAAAATTTCTCCAGCAAAGATGAAATGCTCA
GCAGGCAAAGCCTTGGTAAAATCTCCCAAGTTGAGAAAATCCCAACAGAAGGCTGAAGAA
GTTTGTCAGATATACTATATGCAGCTACGCTCTGGCCTTAAAATAGAAAAAAAGGTCTGT
TACTTTAGGAAAGAAACCACCAAAAGGCATTCATTA---ACAGCTGAGAAGTACAAAGAG
---CATCTG---GCA---TTAGTTGCCTGT---GAGCAGCTGAACCACCTTCAACAGTCT
GTGGAGCAGGGC------------------TTCACCTTGGGTAAAACGATGGTCCCA---
TACACTACAGCAACTGGCCTTCCAAGT---------------------------------
---------ATCAAA---------------------------------GAACAT------
------TCTGCTTCCCTGAGTACATACAACGATCAGTTCATTACTTTTGTTTTGGAGGAT
GGAAGCTATGAGATCTATGTGGAGGACTTGATAGACAACCAAGAGAAAGACAAGGTGTTA
CTCCGTTACTATGATTCCCAATTCCCCTCAAGTGAAACA---------GATGATGGTGGC
AGTCATCGGAAGTTAATGGTAAACCTGAGCCCCACAAAAGACAAAGACTTCTTGCTGCAT
GCCAACAGTAAGGAGCACTCTGTGGAGCTACAAAAATGTGAAAACCAGTTGCCAGAACAA
ACCTTCTTTGTCCTTCATGAGACG------TCCTCCCAGTGTGTTTCATTTGAATGTAAG
AGCAATCCTGGAGTGTTTCTAGGAGTAAAGGATAACCAACTAGCTCTAATTAAAAGAGGG
GAACACCCTGAGGATTCAAATTCACAGAATATCACATTTAAGCTCTCAAACTTAATG
>Mouse|ENSMUSG00000024810|ENSMUST00000025724
ATGAGACCTAGAATGAAGTATTCCAACTCCAAGATTTCCCCGGCAAAGTTCAGCAGCACC
GCAGGCGAAGCCCTGGTCCCGCCTTGCAAAATAAGAAGATCCCAACAGAAGACCAAAGAA
TTCTGCCATGTCTACTGCATGAGACTCCGTTCTGGCCTCACCATAAGAAAGGAGACTAGT
TATTTTAGGAAAGAACCCACGAAAAGATATTCACTAAAATCGGGTACCAAGCATGAAGAG
---AACTTCTCTGCCTATCCACGGGATTCTAGGAAG------------------AGATCC
TTGCTTGGCAGT------------------ATC---------------------CAAGCA
TTTGCTGCGTCTGTTGACACATTGAGC---------------------------------
ATCCAAGGAACT------------------------TCACTTTTAACACAGTCT------
------CCTGCCTCCCTGAGTACATACAATGACCAATCTGTTAGTTTTGTTTTGGAGAAT
GGATGTTATGTGATCAATGTTGACGACTCTGGAAAAGACCAAGAGCAAGACCAGGTGCTA
CTACGCTACTATGAGTCTCCCTGTCCTGCAAGTCAATCA---------GGCGACGGTGTG
GATGGGAAGAAGCTGATGGTGAACATGAGTCCCATCAAAGACACAGACATCTGGCTGCAT
GCCAACGACAAGGACTACTCCGTGGAGCTTCAAAGGGGTGACGTCTCGCCTCCGGAACAG
GCCTTCTTCGTCCTTCACAAAAAG------TCCTCGGACTTTGTTTCATTTGAATGCAAG
AATCTTCCTGGCACTTACATAGGAGTAAAAGATAACCAGCTGGCTCTAGTGGAG---GAG
---------AAAGATGAGAGCTGCAACAATATTATGTTTAAGCTCTCGAAA---ATC
>Chimp|ENSPTRG00000020762|ENSPTRT00000038419
ATGAAGCCTAAAATGAAGTATTCAACCAACAAAATTTCCACAGCAAAGTGGAAGAACACA
GCAAGCAAAGCCTTGTGT------TTCAAGCTGGGAAAATCCCAACAGAAGGCCAAAGAA
GTTTGCCCCATGTACTTTATGAAGCTCCGCTCTGGCCTTATGATAAAAAAGGAGGCCTGT
TACTTTAGGAGAGAAACCACCAAAAGGCCTTCACTGAAAACAGGTAGAAAGCACAAAAGA
---CATCTA---GTA---CTCGCTGCCTGTCAAGAG------------------CAGTCT
ACTGTGGAGTGC------------------TTTGCCTTTGGTATATCAGGGGTCCAGAAA
TATACTAGAGCACTTCATGATTCAAGT---------------------------------
ATCACAGGAATT------------------------TCACCTATTACAGAGTAT------
------CTTGCTTCTCTAAGCACATACAATGATCAATCCATTACTTTTGCTTTGGAGGAT
GAAAGTTATGAGATATATGTTGAAGACTTGAAAAAAGATGAAAAGAAAGATAAGGTGTTA
CTGAGTTACTATGAGTCTCAACACCCCTCAAATGAATCA---------GGTGACGGTGTT
GATGGTAAGATGTTAATGGTAACCCTGAGTCCTACAAAAGAC------TTCTGGTTGCAT
GCCAACAACAAGGAACACTCTGTGGAGCTCCATAAGTGTGAAAAACCACTGCCAGACCAG
GCCTTCTTTGTCCTTCATAATATG------CACTCCAACTGTGTTTCATTTGAATGCAAG
ACTGATCCTGGAGTGTTTATAGGTGTAAAGGATAATCATCTTGCTCTGATTAAA---GTA
GACTCTTCTGAGAATTTGTGTACTGAAAATATCTTGTTTAAGCTCTCTGAA---ACT
>Macaque|ENSMMUG00000021344|ENSMMUT00000030043
------------------------------------------------------------
---------------------------------------TCCCAACAGAAGGCCAAAGAA
GTTTGCCACGTGTACTTTATGAAGCTCCGCTCTGGCCTTATGATAAAAAGA---GCCTGT
TACTTTAGA---GAGAAACCACAAAAGCCTTCACTGAAAACAGGTGGAAACCACAAAGGA
---CATCTG---GTA---CTCGCTGCCTGTCAACAG------------------CAGTCT
ACTGTGGAGTGC------------------TTTGCCTTTGGTATATCAGGGGTCCCGAAA
TATACTAGAGCACTTCATGATTCAAGT---------------------------------
ATCACAGGAATT------------------------TCACCTATTACAGAATCT------
------CTTGCTTCTCTAAGCACATACAATGATCAATCCATTACTTTTGCTTTGGAGGAT
GAAAGTTATGAGATATATGTTGAAGACTTGAAAAAAGATAAAAAGAAAGATAAGGTGTTA
CTGAGTTACTATGAGTCTCAACACCCCTCAAATGAATCA---------GGTGATGGTGTT
GATGGTAAGATGTTAATGGTAACCCTGAGTCCTACAAAAGAC------TTCTGGTTGCAA
GCCAACAACAAGGAGCACTCTGTGGAGCTCCATAAGTGTGAAAAACCACTGCCAGACCAG
GCCTTCTTTGTCCTTCATAATAGG------CCCTTCAACTGTGTTTCATTTGAATGCAAG
ACTGATCCTGGAGTGTTTATAGGTGTAAAGGATAATCATCTTGCTCTGATTAAA---GTA
GACTATTCTGAGAATTTGGGTAGTGAGAATATCTTGTTTAAGCTCTCTGAA---ATT
>Rabbit|ENSOCUG00000013813|ENSOCUT00000013809
------------------------------------------------------------
------------------------------------TCCCAACAGAAGGCTGCAGAAGAA
GTCTGCCAAATATACAATATGAAGCTACGCTCTGGCCTTACCATAGAAAAGAAGGCCTGT
TACTTTAGGAGAGGAATCACCAAAAAGCCAGCAGGCAGGACT---GAAGAATACTTGGAA
---CGTACGGGAACA---CAGGCTGCTGTTCCCAAA------------------AGCAGT
ACTACTGTTTCTCACTGTTTTAAAATCATTTTT---------------------CAGAAG
TTCACAGAACTACTACTTGGAATTCTT---------------------------------
ATGACGGTAATT------------------------TCATTTGTTACAGAATAT------
------CCTGCCTCTCTGAGCACATACAACGATAAATCAGTTACTTTTACTTTGGTGGAT
AAAAGTTATGTGATCAATGTTGGAGACAAGGGGAAGAAACAAAAGAAAGACAAGGTGTTA
CTGCGTTACTATGAGTCCCCGTACTCCTCAAGTGAATCA---------GGTAATGGCGTT
GATGGTAAGATGTTAATGGTAAACATGAGTCCAACAAATGACGCACATCTCTTGCTGCAT
GCCAACAAGAAGAAGCACTCCGTAGAGTTTCACAGGTATGAAAACAGATTATCAGACCTA
GCTTTCTTTGTCGTTCACAAGGAG------TCTTCGGAATGTGTTTCATTCGAATGTAAA
AGCCATCGCGGAACATATTTAGGAGTAAAAGATAATCACCTTGGCCTAATACAA---GGA
---------AAGAATCCAGGCAGTGAGAATATTCTGTTTAAGCTCTCT---------
>Marmoset|ENSCJAG00000011610|ENSCJAT00000022545
ATGAAGCCTAAAATGAAGTATTCAACCAACAGAATTTCCACAGCCAAGCAGAAGAACACA
GCAAGCAAAGCCCTGTGT------TTCAAACTGGCAAAATCCCAACAGAAGGCCAAAGAA
GTTTGCCATGTGTACTTTATGAAGCTCCGCTCTGGTCTTACAATAAAAAAGGAGGCCTCT
TACTTTAGGAGAGAAACCACCAAAAGACCTTCACTAAAAACAGGTAGAAAGCACAAAGAA
---CATCTG---GTA---TTCACTGCCTGTCAACAG------------------CAATCT
ACCATGAAGTGC------------------TTTACCTTTGATATATCAGCAGTCCAGAAA
TATACTAAAGCACTTCATGCTGCAAGT---------------------------------
ATCCCAGGTATT------------------------TCACCTATTACAGAATCT------
------CTTACTTCCCTAAGCACATACAATGATCAATCCATTATTTTTGCTTTGGAGGAT
GAGAGTTATGAGATATATGTTGAAGACTTGAAAAAAGATGAAGAAAAAGACAAAGTGTTA
CTGAGTTACTATGAGTCTCAATGCTCCTCAAATGAATCA---------GGTGATGGTGTT
GACGGTAAGATGTTAATGGTAGCCCTGAGTCCTATAAAAGAC------TTCTGGTTGCAT
GCCAACAACAAGGAGCACTCTGTGGAGCTCCATAAGTGTGAAAAACCACTGCCAGACCAA
GCCTTCTTTATCCTTCATAATATG------CCCTACAACTGTGTTTCATTTGAATGCAAG
ACTGATCCTGGAGTGTTTATAGGTGTAAAGGATAATCATCTTGCTCTGATTAAA---GTA
GACTGTTCTGAGAATTTGTGTAGTGAAAATATCTTGTTTAAGCTCTCTAAA---AGT
>Gorilla|ENSGGOG00000001464|ENSGGOT00000001473
ATGAAGCCTAAAATGAAGTATTCAACCAACAAAATTTCCACAGCAAAGTGGAAGAACACA
GCAAGCAAAGCCTTGTGT------TTCAAGCTGGGAAAATCCCAACAGAAGGCCAAAGAA
GTTTGCCCCATGTACTTTATGAAGCTCCGCTCTGGCCTTACAATAAAAAAGGAGGCCTGT
TACTTTAGGAGAGAAACTACCAAAAGGCCTTCACTGAAAACAGGTAGAAAGCACAAAAGA
---CATCTG---GTA---CTCGCTGCCTGTCAACAG------------------CAGTCT
ACTGTGGAGTGC------------------TTTGCCTTTGGTATATCAGGGGTCCAGAAA
TATACTAAAGCACTTCATGATTCAAGT---------------------------------
ATCACAGGAATT------------------------TCACCTATTACAGAGTAT------
------CTTGCTTCTCTAAGCACATACAATGATCAATCCATTACTTTTGCTTTGGAGGAT
GAAAGTTATGAGATATATGTTGAAGACTTGAAAAAAGATGAAAAGAAAGATAAGGTGTTA
CTGAGTTACTATGAGTCTCAACACCCCTCAAGTGAATCA---------GGTGACGGTGTT
GATGGTAAGATGTTAATGGTAACCCTGAGTCCTACAAAAGAC------TTCTGGTTGCAT
GCCAACAACAAGGAACACTCTGTGGAGCTCCATAAGTGTGAAAAACCACTGCCAGACCAG
GCCTTCTTTGTCCTTCATAATATG------CACTCCAACTGTGTTTCATTTGAATGCAAG
ACTGATCCTGGAGTGTTTATAGGTGTAAAGGATAATCATCTTGCTCTGATTAAA---GTA
GACTCTTCTGAGAATTTGTGTACTGAAAATATCTTGTTTAAGCTCTCTGAA---ACT
>Rat|ENSRNOG00000016456|ENSRNOT00000022056
ATGAGACCTAGAATGAAGTATTCGAACTCCAAGATTTCCCCGGCAAAGTGCGACAGCACA
TCAGGCAGAGCCCTGGTCCCGCCTTGCAAAATCACAAGATCCCAACAGAAGACCAAAGAT
ATCTGCCATGTCTACTGCATGAGGCTCCGTTCTGGCCTCACCATAAGAAAGGAGACCTGT
TATTTTGGAAAAGAACCCGCCAAAAGATATTCACTAAAATCAGGTAGCAAGCATGAAGGG
---AGGCTCTCTACCTGTTTACCAGATTCTAGGAAG------------------AGATCC
CTGCTTGGCAGT------------------ATC---------------------CAAGCG
TTTGCTGCATCAGTTGACACACTGAGT---------------------------------
ATCCAAGGAACT------------------------TCACTGCTAACAGAATCT------
------TGTGCC---CTGAGCACATACAACGACCAATCTGTTAGTTTTGTTTTGGAGAAT
GGATGTTACGTGATCAATGTTGAAGATTGTGGGAAAAACCAAGAAAAAGGTCCCCTT---
---------------------------------GCAAAG---------GGAGACGGTGTG
GATGGGAAGAAGCTGATGGTGAACATGAGTCCTATCAAAGACACAGACATCTGGCTGAAT
GCCAATGACAAGGACTACTCTGTGGAGCTCCAAAAGGGTGATGTCTCTCCGCCAGATCAG
GCCTTCTTTGTTCTTCACAAAAAG------TCCTCTGACTTCGTTTCATTCGAATGCAAG
AATCTTCCTGGCACTTACATAGGAGTAAAAGACAACCAACTGGCTCTGGTAGAA---GAG
---------AATGATGAGAGCTGTAACAATATCATGTTTAAGCTCTCTAAG---ATG
>Bowhead|bmy_03021T0
ATGAAGCCTAAAATGAAGTATTCAACCACCAAAATTTCCCCAGCAAAGATGCACAGCTCA
GCAGGCAAAGCCTTGGTAAAATCTCCCAAGTTGAGAAAATCCCAACAGAAGGCTGAAGAA
GTTTACCCCATGTACTTTATGCAGCTACGCTCTGGCCTTAAAATAGAAAAGAAGACCTGT
TACTTTGGGAAAGAAACCACCAAAAGGCATTCACCAAGAACAGCTAAAAAGTACAAAGAG
CAATGTCTG---GTA---TTCGCTGCCTGT---CAGGAGCTGGAACACATTGGACAGTCT
GTG---AAGAGC------------------TTCACCTTCGATAAAACTAGGGTCCAGAAA
TATACTACACCAAATGGTCTTCCAAGT---------------------------------
---------ATCAAA---------------------------------GAACAT------
------TCTGCTTCCCTGAGTACATACAATGATCAATCCATTATTTTTGTTTTCGAGGAT
GGAAATTATGAGATCTATGTTGATGACTTAGGAAAAGACCAAGAGAAAGACAAGGTGTTA
CTCCGTTACTATGATTCCCAATTCCCCTCAAGTGAAACA---------GATGGTGGTGGT
GATCATCAGAAGTTATTGGTAAACCTGAGCCCCACAAAAGACAAAGACTTCTTGCTGCAG
GCCAACAGTAAGGAGCATTCTGTGGAGCTACAAAAATGTGAAAACCCATTGCCAGAACAG
GCCTTCTTTGTCCTTCATGAGGAG------ACCTCTCAATGTGTTTCATTTGAATGTAAG
AGCAATCCTGGAGTGTTTCTAGGAGTAAAGGATAACCACCTAGTTCTAATTAAACGAGGG
GAACACCCTGAGGATTCAAATGAAGAGAATACCATATTTAAGCTCTCAAACTTAATA
>Minke|BACU020459
ATGAAGCCTAAAATGAAGTATTCAACCACCAAAATTTCCCCAGCAAAGATGCACAGCTCA
GCAGGCAAAGCCTTGGCAAAATCTCCCAAGTTGAGAAAATCCCAACAGAAGGCTGAAGAA
GTTTGCCCCATGTACTTTATGCAGCTACGCTCTGGCCTTAAAATAGAAAAGAAGACCTGT
TACTTTAGGAAAGAAACCACCAAAAGGCATTCACTAAGAACAGCTAAAAAGTACAAAGAG
CAACGTCTG---GTA---TTCGCTGCCTGT---CAGGAGCTGGAACACATTGGACAGTCT
GTG---AAGAGC------------------TTCACCTTCGATAAAACTAGGGTCCAGAAA
TATACTACAGCAACTGGTCTTCCAAGT---------------------------------
---------ATCAAAGAT------------GGATTTTTACTTGTTACAGAACAT------
------TCTGCTTCCCTGAGTACATACAATGATCAATCCATTACTTTTGTTTTCGAGGAT
GGAAATTATGAGATCTATGTTGATGACTTAGGAAAAGACCAAGAGAAAGACAAGGTGTTA
CTCCGTTACTATGATTCCCAATTCCCCTCAAGTGAAACA---------GATGGTGGTGGT
GATCATCGGAAGTTAATGGTAAACCTGAGCCCCACAAAAGACAAAGACTTCTTGCTGCAT
GCCAACAGTAAGGAGCATTCTGTGGAGCTACAAAAATGTGAAAACCCATTGCCAGAACAG
GCCTTCTTTGTCCTTCATGAGGAG------ACCTCTCAATGTGTTTCATTTGAATGTAAG
AGCAATCCTGGAGTGTTTCTAGGAGTAAAGGATAACCACCTAGCTCTAATTAAACGAGGG
GAACACCCTGAGGATTCAAATGAAGAGAATACCATATTTAAGCTCTCAAACTTAATA
>Orangutan|ENSPPYG00000019231|ENSPPYT00000022416
ATGAAGCCTAAAATGAAGTATTCAACCAACAAAATTTCCACAGCAAAGTGGAAGAACACA
GCAAGCAAAGCTTTGTGT------TTCAAGCTGGGAAAATCCCAACAGAAGGCCAAAGAA
GCTTGCCACGTGTACTTTATGAAGCTCCGCTCTGGCCTTATGATAAAAAAAGAGGCCTGT
TACTTTAGGAGAGAAACCACCAAAAGGCCTTCGCTGAAAACAGATAGAAAGCACAAAAGA
---CATCTG---GTA---CTTGCTGCCTGTCAACAG------------------CAGTCT
ACTGTGGAGTCC------------------TTTGCCTTTGGTATATCAGGGGTCCAGAAA
TATACTAGAGCACTTCATGATTCAAGT---------------------------------
ATCACAGGAATT------------------------TCACCTATTACAGAATAT------
------CTTGCTTCTCTAAGCACATACAATGATCAATCCGTTACTTTTGCTTTGGAGGAT
GAAAGTTATGAGATATATGTTGAAGACTTGAAAAAAGATGAAAAGAAAGATAAGGTGTTA
CTGAGTTACTATGAGTCTCAACGCCCCTCAAGTGAATCA---------GGTGATGGTGTT
GATGGTAAGATGTTAATGGTAACCCTGAGTCCTACAAAAGAC------TTCTGGTTGCAT
GCCAACAACAAGGAGCACTCTGTGGAGCTCCATAAGTGTGAAAAACCACTGGCAGACCAG
GCCTTCTTTGTCCTTCATAATAGG------CCCTCCAACTGTGTTTCATTTGAATGCAAG
ACTGATCCTGGAGTGTTTATAGGTGTAAAAGATAATCATCTTGCTCTGATTGAA---GTA
GACTCTTCTGAGAATTTGGGTACTGAAAATATCTTGTTTAAGCTCTCTGAA---ACT
>Elephant|ENSLAFG00000007786|ENSLAFT00000007786
------------------------------------------------------------
------------------------------------------------------------
------------------------------------------------------------
------------------------------------------------------------
---------------------------------AAA------------------AAGCCA
TTG---------------------------------------------------------
------------------------------------------------------------
------------------------------------------------------------
------------------------------------------------------------
------------------------------------------------------------
------------------------------------------------------------
------------------------------------------------------------
---------------------------------------------------CCAGACCAG
GCCTTCTTTCTCCTTCATCAGCCA------TCCGCTGATTGTGTTTCATTTGAATGCAAG
AGCAATCCTGGAACGTTCATCGGAGTCTGCGATAATCACCTTAAGCTAATTCCA---CAG
GGCCAGCTTAACGAAAAATACTCAAAAAAGATCATGTTTAAGCTC------------
>Human|ENSG00000137033|ENST00000381434
ATGAAGCCTAAAATGAAGTATTCAACCAACAAAATTTCCACAGCAAAGTGGAAGAACACA
GCAAGCAAAGCCTTGTGT------TTCAAGCTGGGAAAATCCCAACAGAAGGCCAAAGAA
GTTTGCCCCATGTACTTTATGAAGCTCCGCTCTGGCCTTATGATAAAAAAGGAGGCCTGT
TACTTTAGGAGAGAAACCACCAAAAGGCCTTCACTGAAAACAGGTAGAAAGCACAAAAGA
---CATCTG---GTA---CTCGCTGCCTGTCAACAG------------------CAGTCT
ACTGTGGAGTGC------------------TTTGCCTTTGGTATATCAGGGGTCCAGAAA
TATACTAGAGCACTTCATGATTCAAGT---------------------------------
ATCACAGGAATT------------------------TCACCTATTACAGAGTAT------
------CTTGCTTCTCTAAGCACATACAATGATCAATCCATTACTTTTGCTTTGGAGGAT
GAAAGTTATGAGATATATGTTGAAGACTTGAAAAAAGATGAAAAGAAAGATAAGGTGTTA
CTGAGTTACTATGAGTCTCAACACCCCTCAAATGAATCA---------GGTGACGGTGTT
GATGGTAAGATGTTAATGGTAACCCTGAGTCCTACAAAAGAC------TTCTGGTTGCAT
GCCAACAACAAGGAACACTCTGTGGAGCTCCATAAGTGTGAAAAACCACTGCCAGACCAG
GCCTTCTTTGTCCTTCATAATATG------CACTCCAACTGTGTTTCATTTGAATGCAAG
ACTGATCCTGGAGTGTTTATAGGTGTAAAGGATAATCATCTTGCTCTGATTAAA---GTA
GACTCTTCTGAGAATTTGTGTACTGAAAATATCTTGTTTAAGCTCTCTGAA---ACT
>Dog|ENSCAFG00000030105|ENSCAFT00000002106
ACAAAGGCTAAAATGAAGTATTCAACCAGGAAAATCCCCCCAGCAAAGATGAACAGTTCA
GCAGACAAGGCTTTGGTAAAATCTCCTAAGCTGAGAAAATCCCAACAGAAGCCTGAAGGA
GTTTGCCAGATGTACTTTATGCAACTGCGTTCTGGCCTTATCATAGAAAAGACATCCTGT
TACTTTAGGAAAGAAATCACCAAAAGGTATTCACCAAGAACAGCTGAAAAGTGCAGAAAG
CAATCT------ACA---TTAAGCTTGTGC---CAAAGGCTTTTATCTATCCAACAGTGT
TGTGAAAGATTG------------------TTCATG------------------------
------------------GGAACAAGT---------------------------------
---------CTTTTTGAATTTTTAATGACAAGCTTTTCCCTTGTTACAGAATAT------
------TCTGCTTCTCTGAGCACATACAATGATCAATCTATTACTTTCGTTTTTGAGGAT
GGAAGTTATGAGATCTATGTAGAAGACTTGAGAAAAGGCCAAGAGAAAGATAAGGTGTTA
TTCCGTTATTATGATTCCCAATCCCCCTCACATGAAACA---------GGTGATGATGTT
GATGGCCAGACGTTATTGGTAAACCTGAGTCCTACAAAAGATAAAGATTTTTTGCTGCAT
GCCAACAACGAGGAACATTCTGTGGAGCTACAAAAATGTGAAAACCAATTGCCAGACCAG
GCCTTCTTCCTCCTTCATAGGAAG------TCTTCTGAATGTGTTTCATTCGAATGTAAG
AACAATCCTGGAGTGTTTATAGGAGTAAAGGATAACCACCTTGCTTTAATTAAAGTAGGA
GACCAAACTAAGGATTCATATATAGAGAAAACCATATTTAAGCTCTCT---------
>Guinea_Pig|ENSCPOG00000009330|ENSCPOT00000009415
ATGAAGACTAAAAGGAAATACTCAACCTCTAAAACTTCTCCAGCAAAGCTGAACAGGAGA
GAGAGCAAAGTCATGGCAAAATCTTGCAAACTGAGAAAATCCCAAAAGAAGGCAGAAGAA
ATTTGCCATGAATACTACATGAAACTTCGCTCTGGTCTTATCATAGAAAAGAAAGCCTGC
TACTTTAGGAAAGAAATCACCAAAAAATGTTCACTAAAAACAGGTGAAAAACACAAAGAA
---AAATACCAGGTA---CTTGCTGCCTATTCACAG------------------CCTGCC
CTGAATAGCTCT------------------TTC---------------------CTTGAA
TTTGGGCAGAGTGTGCTGAGCACTTACCACAGGTCGAGGTGCCTCAGGAACCTGGGATCC
CTCCCTGCTATT------------------------TCACCTGTTAAGGAATCG------
------TTTGCTTCTCTAAGTACATACAACAATCAATCTGTTACTTTCGTATTGGAAAAT
GGAAGTTATGCGATCTGTGTTGAAGCTGTGAAACACAATCAAGAAAAAGAAAAGGTACGA
TTGCGTATCTGTGAGTCTCAGCACCCCTCAAATGAATCAGGATTGCAAGGTGATACTGTT
GATGGTAAGCTGTTAATGGTAAATCTGAGTCCTACAGAAGACAAAAACGTCTGGTTGCAT
GCCAACAAGAAGGAACACTCTGTAAAGCTCCAAAAGTGTGAAACCACATTGCCAGACCAG
GCCTTCTTCGTCCTTCATAGAGAG------TCCTCTGAATTCGTTTCATTTGAATGTAAG
AGTAATCGTGGAACATACATAGGAGTAAAAGATAATCAGCTTGCTCTAATAGAA---GGA
---------AAGAATCCGAGTATTGAGAATATCATGTTTAAACTCTCTCAG---ACT
