# Supplementary material for: Insights into the Evolution of Longevity from the Bowhead Whale Genome
Source: Cell Rep. 2015 Jan 6;10(1):112–22. doi: 10.1016/j.celrep.2014.12.008 (PMC4536333; doi:10.1016/j.celrep.2014.12.008)
Supplement: Supplemental Folder 1. Full List of Transposable Elements Distribution, Full List of Filtered and Unfiltered Gene Duplications, Gene Loss Alignments, Full List of Candidates under Selection, Selective Pressure Variation QC Alignments, and Full List of Bowhead-Specific Mutations, Related to Results [file mmc2.zip › QC Alignments/PosSites_reciprocal_group_3819_Orca_modelA.fasta]

>PS_Sites|Orca|XP_004275217.1
------------------------------------------------------------
------------------------------------------------------------
------------------------------------------------------------
------------------------------------------------------------
------------------------------------------------------------
------------------------------------------------------------
------------------------------------------------------------
------------------------------------------------------------
------------------------------------NNN---NNN---------------
------------------NNN------------NNNNNN---NNN------------NNN
------------------------------------------------------------
------------NNN---NNN---------------------------------------
------------------------------------------------NNN---------
------------------------------NNNNNN---------NNN------------
---------------------------------------
>PS_Characters|Orca|XP_004275217.1
------------------------------------------------------------
------------------------------------------------------------
------------------------------------------------------------
------------------------------------------------------------
------------------------------------------------------------
------------------------------------------------------------
------------------------------------------------------------
------------------------------------------------------------
------------------------------------AGG---CTT---------------
------------------AAG------------CAAAGT---GGA------------TCC
------------------------------------------------------------
------------ACA---GGC---------------------------------------
------------------------------------------------AAG---------
------------------------------ACCCGC---------GAT------------
---------------------------------------
>Orca|XP_004275217.1
------------------------------------------------------------
------------------------------------------------------------
------------------------------------------------------------
------------------------------------------------------------
------------------------------------------------------------
------------------------------------------------------------
------------------------------ATGCTGAAAAGCTGTGGAAATACTTCAGTG
GCCGTTTCCATAGGAATTTCCCTTCTTTTACTGTTGGTGATCTGTGGAATTGGGTGTGTT
TGGCACTGGAAACAG---------CAT---AATACAAGGCAACTTACCTTACCAAAGTTT
TTGCAAAGGAGAAAA---AAGAGAAAA---GACCAAAGTAAAGGAGTCTCCTTGAGCTCC
CAGGTTATCGGCCCAAGGCATAAAATCTCAGTTCAAACCCAAGACCACAGCTCTGCTGGG
AAGGACACTAACACACATGGCAACTATGAAAATGTGGAAGCGTGTCCTCCCCAAGCTAAA
GAAGAAACAGACAAGGGAGTATATGAAAACACTTGGCAGACCAATTTCAAGGAACACATC
TATGGAAATGAGACACCATGTGACTATTATACCCGCCAGAAGCCTGATACTTCTGAAGAA
CCTCAAGATGAAGACATATATATTCTTCCGGATTCTTAT
>Horse|ENSECAG00000006350|ENSECAT00000006290
------------------------------------------------------------
------------------------------------------------------------
------------------------------------------------------------
------------------------------------------------------------
------------------------------------------------------------
------------------------------------------------------------
------------------------------ATGTTGAAAAACTGTGGAAATACTTCAGCA
GCCATTGCTATAGGAATTTCGCTTCTTTTGCTGTTGGTGATCTGTGGAATTGGGTGTGTT
TGGCACTGGAAACAA---------CGT---AACACAACACAATTTTCCCTACCGAAGTTT
TTGCAAAGGAGAAGCAGCAGGAGAAAA---GACTATACTAAAACAGTCTCCTTGAGTCCC
TATGTTATCAACTCAAGGCATAAAATCTCAGTTCAAACCCAAGACCACAGATCTGCTGTG
AGGGGGACTGACATACATGGAAACTATGAAAATGTGAAAGTGAGTCCTCTCAATGCTAAA
GAAGAAACCGAGAAGGAACTATACCAGAACATTCAGCAGTGCAATTTGGAGGAGCACATC
TATGGAAATGAGGCGCCGTCTAAGTATTGTAACTTCCAGAATCTTCATACTTCTGAAGTC
CCTCAAGATGAAGACATATATATTCTTCCAGATTCA---
>Gibbon|ENSNLEG00000018213|ENSNLET00000023238
------------------------------------------------------------
------------------------------------------------------------
------------------------------------------------------------
------------------------------------------------------------
------------------------------------------------------------
------------------------------------------------------------
------------------------------ATGTTGAAAAGCTGTGGAAATAATTTAGTG
GCCATTTCTGTAGGAATTTCGCTTCTTTTACTCTTAGTGGTTTGTGGAATTGGGTGTGTT
TGGCGCTGGAAACAC---------CAT---GTTGCCACACGATTTACCTTACCGAGGTTT
TTGCAAAGGAGAAGCAGCAGGAGAAAA---GCCTGTACTGAAACATTCTTG---AGTCCC
CGCATCATTGGCTTAAGGCATAAAATCTCAGTTGAGACCCAAGACCACAAATCTGCTGTC
AGGGGAAATAACATAGACGACAACTATGAAAATGTGGAAGCAGGTCCTCCCAAAGCTAAA
GGAAAAACCGATAAGGAACTATATGAAAACACAGGGCAGTCTAATTTCGAGGAGCATATC
TATGGAAATGAGACATCTTCTGACTATTATAACTTCCAGAAGCCTCGTCCTTCTGAAGTT
CCTCAAGAAGAAGATATATACATTCTTCCAGATTCATAT
>Cow|ENSBTAG00000016770|ENSBTAT00000022304
------------------------------------------------------------
------------------------------------------------------------
------------------------------------------------------------
------------------------------------------------------------
------------------------------------------------------------
------------------------------------------------------------
------------------------------ATGCTGAAAATCTGTGGAAATACTTCAGTG
GCTGTGTCTATAGGAATTTTCCTTCTTTTACTGTTGGTGATCTGTGGAATTGGGTGTGTT
TGGCATTGGAAACAC---------CAG---AATACCATGCGATTTACCTTACCAAAGTTT
TTGCAAAGGAGGAGAAGCAGGAAAAAA---GACTATACTAAAACTTTCTCCTTGAGTCCC
CAGTTTATCGGCCCAAGGCATAAAACCTCAGTTCAAACTCAAGACCGCCATTCTGCTGGG
AAGGACACTAACATCCATGACAACTATGAAAATGTGAAAGTGTGTCCTCCCAAAGCTAAA
GGAGAAACGGACAAGAAACTGTATGAAAATACTTGGCAGACCAATCCCGAGGAGCATATC
TACGGAAATGAGACACCATGTGACTATTATAACTTCGAGAAGCCTAGTACTTCTGAAGCC
CCTCAAGAGGAAGACATATATATTCTTCCAGATTCATAT
>Mouse|ENSMUSG00000046006|ENSMUST00000058806
------------------------------------------------------------
------------------------------------------------------------
------------------------------------------------------------
------------------------------------------------------------
------------------------------------------------------------
------------------------------------------------------------
------------------------------ATGCTGGAATGCTTTGAGAGTTCTCCGGTG
GCTGTGGCTGTAGGCGTTTCCCTCCTAGTCCTCTTGCTGCTCTGTGGGATTGGATGTGCT
TGGCACTGGAATCGC---------AGG---GAAAGCACACCGTTTACCCTACCGAAGTTT
ATGCAAAGGAGAAGCAGCAGGCAGAAA---GACGTCACAAAAACCGTCAGCTCGAGTGCC
TACGTGATTAGCCCAAGCATGAAAGCCTCGGTGGAAAGCAAAGGCCACAAGTCTACTGCC
AAGAGAAACAAGATGCATGGCAACTATGAAAATGTGGAAGTGTGCCCTCCCTGCACTGAA
GGGACAACTGAGAAGGCCCTGTATGAAAACACGCAGCCGTCTAATCTCGAGGAACACGTC
TACGGGAATCAAACGGACCCCCTCTATTATAACTTCCAGAAACCTAGCCCTCCTCCGCCT
---CAAGATGACGATATATACATCCTTCCAGATTGCGAC
>Chimp|ENSPTRG00000028710|ENSPTRT00000055688
------------------------------------------------------------
------------------------------------------------------------
------------------------------------------------------------
------------------------------------------------------------
------------------------------------------------------------
------------------------------------------------------------
------------------------------ATGTCGAAAAGCTGTGGAAATAATTTAGCG
GCCATTTCTGTAGGAATTTCGCTTCTTTTACTCTTAGTGGTTTGTGGAATTGGGTGTGTT
TGGCACTGGAAACAC---------CGT---GTTGCCACACGATTTACCTTACCGAGGTTT
TTGCAAAGGAGAAGCAGCAGGAGAAAA---GTCTGTACTAAAACATTCTTG---AGCCCC
CGCATCATTGGCTTAAGGCATGAAATCTCAGTTGAAACCCAAGACCACAAATCTGCTGTC
AGGGGAAATAACATACACGACAACTATGAAAATGTGGAAGCAGGTCCTCCCAAAGCTAAA
GGAAAAACCGATAAGGAATTATATGAAAACACAGGGCAGTCTAATTTCGAGGAGCATATC
TATGGAAATGAGACATCTTCTGACTATTATAACTTCCAGAAGCCTCGTCCTTCTGAAGTT
CCTCAAGATGAAGATATATACATTCTTCCAGATTCATAT
>Macaque|ENSMMUG00000005180|ENSMMUT00000007293
------------------------------------------------------------
------------------------------------------------------------
------------------------------------------------------------
------------------------------------------------------------
------------------------------------------------------------
------------------------------------------------------------
------------------------------ATGTTGAAAAGCTGTGGAAATAATTTAGTG
GGCATTTCTGTAGGAATTTCACTTCTTTTACTCTTAGTGGTTTGTGGAATTGGGTGTGTT
TGGCACTGTAAACAC---------CAT---GTTGCCACACGATTTACCTTACCGAGGTTT
TTGCAAAGGAGAAGCAGCAGGAGAAAA---GTCTGTACTAAAACATTCTTG---GGCCCC
CGCATCGTTGGCTTAAGGCATAAAATCTCAGTTGAAACCCAAGACCACAAATCTGCTGTC
AAGGGAAATAACATACACAAAAACTATGAAAATGTGGAAGCAGGTCCTCCCAAAGTTAAA
GGAAAAACCGATAAGGAACTATATGAAAACACACAGCAGTCCAATTTCGAGGAGCATATC
TATGGAAATGAGACATCTTCTGACTATTATAACTTCCAGAAGCCTCGTCCTTCTGAAGTT
CCTCAAGATGAAGATATATACATTCTTCCAGATTCATAT
>Rabbit|ENSOCUG00000021351|ENSOCUT00000023234
------------------------------------------------------------
------------------------------------------------------------
------------------------------------------------------------
------------------------------------------------------------
------------------------------------------------------------
------------------------------------------------------------
------------------------------ATGCTGACAAGTCCTGGAAATCCTTCAGTG
GCTATTTCTATAGGAATTTCCCTTTTTTTACTCTTGGTGGTTTGTGGAATTGGGTGTCTC
TGGCACTGGAAACAC---------CGT---GATAGCACAGGATTTACCTTACCAAAGTTT
CTGCAAAGGAGAAGTAGCAAGAAAAAA---GACTGTAAAAAAATGTTCTTG---AGTCCC
CACATTATTAACGCGTGGCATAAAATCTCAGCTGAAGTCCACGACCACAGATCTGCTGTG
GGGGAAACTAACTTAAATGACAACTATGAAAATGTGGAAGCAAGTTGTCCCAGAACTAAG
GAGGAAACCGACAAGGAACTCTATGAAAACACACGGCAGTGTGATTTTGAGGAGCATATC
TATAGAAATGAGACAGCCTCTGAGTATTATAACTTTCAGAAGCCGATTGCTTCCAGAGAT
CCTCAAGAGGAAGATATATACATTCTCCCAGATGAGTGT
>Marmoset|ENSCJAG00000023068|ENSCJAT00000044053
------------------------------------------------------------
------------------------------------------------------------
------------------------------------------------------------
------------------------------------------------------------
------------------------------------------------------------
------------------------------------------------------------
------------------------------ATGTTGAAAAGCTGTGGAAATAATTTAGTG
GCTATTTCTGTAGGAATTATGCTTCTTTTCCTCTTAGTGGTTTGTGGAATCGGGTGTGTT
TGGCGCTGTAAACAC---------CAT---GTTGCCACACGATTTACCTTACCGAGGTTT
TTGCAAAGGAGAAGCAGCAGGAGAAAA---GTCTGTACTAAAACGTTCTTG---GGACCC
CGCATCATTGGCTTAAGGCATAAAATCTCAGTTGAAACCCAAGACCACAGATCTGCTGTC
AGGGGAAATAATATACACAACAACTATGAAAATGTGGAAGCAGGTCCTCCCAAAGCTAAA
GGAGAAACCGATAAGGAACTATATGAAAACACACAGCAGTCTAATTTCAAGGAGCATATC
TATGGAAATGAGACGTCTTCTGACTATTACAACTTCCAGAAGCCTCTTCCTTCTGAAGTT
CCTCAAGATGAAGACATATACATTCTTCCAGATTCATAT
>Gorilla|ENSGGOG00000012725|ENSGGOT00000012767
------------------------------------------------------------
------------------------------------------------------------
------------------------------------------------------------
------------------------------------------------------------
------------------------------------------------------------
------------------------------------------------------------
------------------------------ATGTCGAAAAGCTGTGGAAATAATTTAGCG
GCCATTTCTGTAGGAATTTCGCTTCTTTTACTCTTAGCGGTTTGTGGAATTGGGTGTGTT
TGGCACTGGAAACAC---------CGT---GTTGCCACACGATTTACCTTACCGAGGTTT
TTGCAAAGGAGAAGCAGCAGGAGAAAA---GTCTGTACTAAAACATTCTTG---AGCCCC
CGCATCATTGGCTTAAGGCATGAAATCTCAGTTGAAACCAAAGACCACAAATCTGCTGTC
AGGGGAAATAACATACACGACAACTATGAAAATGTGGAAGCAGGTCCTCCCAAAGCTAAA
GGAAAAACCGATAAGGAACTATATGAAAACACAGGGCAGTCTAATTTCGAGGAGCATATC
TATGGAAATGAGACATCTTCTGACTATTATAACTTCCAGAAGCCTCGTCCTTCTGAAGTT
CCTCAAGATGAAGATATATACATTCTTCCAGATTCATAT
>Rat|ENSRNOG00000026989|ENSRNOT00000039720
------------------------------------------------------------
------------------------------------------------------------
------------------------------------------------------------
------------------------------------------------------------
------------------------------------------------------------
------------------------------------------------------------
------------------------------ATGCTGAAAAGCTTTGCGAGTTCTCCGGTG
GGTGTGGCTGTCGGCGTTTCCCTCCTAGTACTTTTGCTGGCCTGTGGAATTGGATGTGCT
TGGCACTGGAATCGC---------CGG---GAAACCACACCACTTACCTTACCGAAATTT
ATGCAAAGAAGAAGCAGCAGGCATAAA---GACTACACGAAAAACGTCGGCGTGTGTGCC
TACGTGACTGGCCCAAGCGCTAAAGCCTCAGTGGAAAGCAAAGGCCAGAAATCTACTGCC
AAGGGAAGTAAGATGCATGATAACTACGAAAATGTGGAAGTAAGTCCTCCCTGCACTGAA
GGGGAGACTGAGAAGGGCTTGTATGAAAACACGCAGCCTTCTAATTTTGAGGAACATGTC
TACGGGAATCAGACCGACCCCCTCTATTATAACTTCCAGAAACCTAGTCCTCCT---CCT
---CAAGATGAAGACATATACATCCTTCCAGATTGCGAC
>Opossum|ENSMODG00000019563|ENSMODT00000024835
------------------------------------------------------------
------------------------------------------------------------
------------------------------------------------------------
------------------------------------------------------------
------------------------------------------------------------
------------------------------------------------------------
------------------------------ATTTTTAAAAAATGTGAATCTTTAAAACTT
GAAGCTATCATTGTACCTCTCCTACTTGTAATTCTGCTCCTCTGTGCCCTGGGCTTGGTC
TGGTATTGGAAACGCTACCGCTACCGC---TACTCACGTAATTTTGCTCTGCCAAAATTT
TTGCACAAGAAAAGGCATCAGAATGCGTTTGATTCACTGCGTACACCACATACTCCCACT
GAATATGGTGGTCCAAAGCACCTGACACCGAATCAAATAAAAGATAAGCCTTCTCTTCTG
TATAGGAATGATGCAGACCAGAGTTATGAAAATGTGGAAACTGGCCCTCTGAGATGTGCA
GAGGAATGCTTGACAGGTCTTTATGAAAATACAAACCAAGTCAATTCTGAGGAGCATTTA
TATGGAAATGAATCTTCATCTGAATATCATAATGTCCAAAAACCTCATTTGCTCAATTAT
CCTCCAGTCGAAGAGATATATATTCTTCCAGAT------
>Bowhead|bmy_19825T0
------------------------------------------------------------
------------------------------------------------------------
------------------------------------------------------------
------------------------------------------------------------
------------------------------------------------------------
------------------------------------------------------------
------------------------------ATGCTGAAAAGCTGTGGAAATACTTCAGTG
GCCGTTTCCGTAGGAATTTCCCTTCTTTTACTGTTGGTGATCTGTGGAATTGGGTGTGTT
TGGCACTGGAAACAG---------CAT---AATACAGTGCAATTTACCTTACCAAAGTTT
TTGCAAAGGAGAAAA---AGGAGAAAA---GACTATACTAAAAGAGTCTGCTTGAGCCCC
CAGGTTATCGGCCCAAGACATAAAATCTCAGTTCAAACCCAAGACCACAGCTCTGCTGGG
AAGGACACTAACATACATGACGACTATGAAAATGTGGAAGCRTGTCCTCCCCAAGCTAAA
GAAGAAACAGACAAGGGAGTATATGAAAACACTTGGCAGACCAATTTCAAGGAACATATC
TATGGAAATGAGATACCATGTGACCGGTATAGCTGCCAGAAGCCTAGTGCTCCTGAAGAA
CCTCAAGATGAAGACATATATATTCTTCCGGATTCATAT
>Minke|BACU006245
------------------------------------------------------------
------------------------------------------------------------
------------------------------------------------------------
------------------------------------------------------------
------------------------------------------------------------
------------------------------------------------------------
------------------------------ATGCTGAAAAGCTGTGGAAATACTTCAGTG
GCCGTTTCCGTAGGAATTTTCCTTCTTTTACTGTTGGTGATCTGTGGAATTGGGTGTGTT
TGGCACTGGAAACAG---------CATAATAATACAGTGCAATTTACCTTACCAAAATTT
TTGCAAAGGAGAAAA---AGGAGAAAA---GACTATACTAAAAGAGTCTCCTTGAGCCCC
CAGGATATCGGCCCAAGACATAAAATCTCAGTTCAAACCCAAGACCACAGCTCTGCTGGG
AAGGACACTAACATACATGACAACTATGAAAATGTGGAAGCGTGTCCTCCCCAAGCTAAA
GAAGAAACAGACAAGGGAATATATGAAAACACTTGGCAGACCAATTTCGAGGAACATATC
TATGGAAATGAGACACTATGTGACCATTATAAGTTGAAGAAGCCTAGTGCTTCTGAAGAA
GCTCAAGGCGAAGACATATATATTCTTCCGGATTCATAT
>Orangutan|ENSPPYG00000015484|ENSPPYT00000018005
------------------------------------------------------------
------------------------------------------------------------
------------------------------------------------------------
------------------------------------------------------------
------------------------------------------------------------
------------------------------------------------------------
------------------------------ATGTTGAAAAGCTGTGGAAATAATTTAGCG
GCCATTTCTGTAGGAATTTCGCTTCTTTTACTCTTAGTGGTTTGTGGAATTGGGTGTGTT
TGGCACTGGAAACAC---------CAT---GTTGCCACACGATTTACCTTACCGAGGTTT
TTGCAAAGGAGAAGCCGTAGGAGAAAA---GTCTGTACTAAAACATTCTCG---AGCCCC
CGCATCATTGGCTTAAGGCATAAAATCTCAGCTGAAACCCAAGACCACAAATCTGCTGTC
AGGGGAAATAACATACACGACAACTATGAAAATGTGGAAGCAGGTCCTCCCAAAGCTAAA
GGAAAAACTGATAAGGAACTATATGAAAACACAGGGCAGTCTAATTTCGAGGAGCATATC
TATGGAAATGAGACATCTTCTGACTATTATAACTTCCAGAAGCCTCGTCCTTCTGAAGTT
CCTCAAGATGAAGATATATACATTCTTCCAGATTCATAT
>Elephant|ENSLAFG00000012279|ENSLAFT00000012275
------------------------------------------------------------
------------------------------------------------------------
------------------------------------------------------------
------------------------------------------------------------
------------------------------------------------------------
------------------------------------------------------------
------------------------------ATGCTGAAAAGCTGTGGGGATACTTCAGTG
GCCTTTTCCATAGGAATTTTTCTGTTTTTACTCGTGGTGTTCTTGGGAATTGGGTGCTTT
TGGCACTGGAAACAC---------CCT---GACACAACCCGATTTACCTTGCCAAAGTTT
TTGCGACGAAGAAGCAGCAAGAGAAAC---AACTATGCTAAAACGCCCTCCTTGAGTTCC
CAAGTTATTGGCCCAAAGCATAAAATCTCAGCTCAAACCCAAGATCACAGATCTGCTATG
GGGAAAACTACCATACACGGCAACTATGAAAATGTGGAAGTAAGACCTCCCAAAGCTAAA
GAAGAAACTGATAAGGAAATATATGAAAACACAAGGCAGTCCAGTTTTGAGGAGCATATC
TATGGAAATCAAACATCATCTGACTATTACGACTTCCAGGAGCCTCATACTTCTGAAGCC
CCTCAAGATGAAGATATATATATTCTTCCAGATTCGTAT
>Human|ENSG00000175857|ENST00000318469
------------------------------------------------------------
------------------------------------------------------------
------------------------------------------------------------
------------------------------------------------------------
------------------------------------------------------------
------------------------------------------------------------
------------------------------ATGTCGAAAAGCTGTGGAAATAATTTAGCG
GCCATTTCTGTAGGAATTTCGCTTCTTTTACTCTTAGTGGTTTGTGGAATTGGGTGTGTT
TGGCACTGGAAACAC---------CGT---GTTGCCACACGATTTACCTTACCGAGGTTT
TTACAAAGGAGAAGCAGCAGGAGAAAA---GTCTGTACTAAAACATTCTTG---GGCCCC
CGCATCATTGGCTTAAGGCATGAAATCTCAGTTGAAACCCAAGACCACAAATCTGCTGTC
AGGGGAAATAACACACACGACAACTATGAAAATGTGGAAGCAGGTCCTCCCAAAGCTAAA
GGAAAAACCGATAAGGAACTATATGAAAACACAGGGCAGTCTAATTTCGAGGAGCATATC
TATGGAAATGAGACATCTTCTGACTATTATAACTTCCAGAAGCCTCGTCCTTCTGAAGTT
CCTCAAGATGAAGATATATACATTCTTCCAGATTCATAT
>Dog|ENSCAFG00000007004|ENSCAFT00000011213
ATGGCAGATCGTTCAACCATCTCTTTCTTGAGTTGTCTGCTCTGCCATTATCTTCCACTC
ATTTCTGCTTCATTGTGTGATTCACTGAAAGAAAGTGGAGTAGAATCAATTAAAGTCCCC
CCTGACACGGTGCAATTATCCATTAACGGTTGTAATGTGGAAAAGATCGCATACAATGAG
AAGGATCTTCCAAGGCTAAGTGTACTCAATCTCTCCTCTAATTGTATCAGGACTTTGCCA
GATAATGTTCTTTTACCTCTGAAAAATAAATGCCTAAAAGAGCTTCCAAGATTACTTTTA
AACTATACCCTGCAAGGAATTACATTGGTCTGCGCCTGTGAATTCATTGAGGGCTCTGCC
ATACGGCTGAACAACACTGCCTGTGTAGAAATGTTGAAAAGCTGTGGAAACACATCAGTG
ACCACTTCTATAGGAATTTGCCTTCTTTTCCTTTTGTTGATTTGTGGAATTGGGTGTATT
TGGCGCTGGAAGCAC---------CGT---GACCTGGTGCAATTTACCTTACCAAGGTTC
TTGCAAAGGAGGAGCAGCAGGAAAAAA---AACTATACTAAAACACTCTCA---AGTCCC
CTTGCTGTCAGCTCAAGACATAAAATCTCAGTTCAGACCCAAGACTACAAATCTTCTGGG
AGAGGGACTAACTCACATGACAACTATGAGAATGTGGAAAGTGGTGCTCCCAAAGCTAAG
GAAGAAACCAATAACGAACTATATGAGAACACTCGGCCGACCAGTTTCGAGGAGCACATC
TATGGAAATGAGATGCTGTTTCAATATTGTAACTTCCAGAAGCCTAGTACTCCCGAAGTC
CCTCAAGATGAAGACATATATATTCTTCCAGATTCA---
>Guinea_Pig|ENSCPOG00000009487|ENSCPOT00000009573
------------------------------------------------------------
------------------------------------------------------------
------------------------------------------------------------
------------------------------------------------------------
------------------------------------------------------------
------------------------------------------------------------
------------------------------ATGTTGACAAGCTATGAATACACTTCAGTG
CTCATCTCCATGAGTATTTTCCTTCTTATACTCTTGGTGGTATGTGGGATTGGGTGTGTT
TGGCACTGGAAACAT---------CGC------CCCACACGGTTTATCTCACCAAAGCTT
TTTCAAAGGAGGAACAGCAAGAGAAAA---GACTATCAGAAAACACCCTGCTTGGGTCCA
CGCATTATTGGCTTGAAACCTAAAGACTCTGGTGAAACCAAAAACCACAGATCTACTGAC
AAGGAAAGAAGGATACAAGGCCACTATGAAAATATGACATCATGTCCTTCCAAAGCTAAG
GAAGAAAGTGACAAGGAACTATATGAAAATGCTCAGTCATCCCATTTTGAGGAGCACATC
TATAACAACGAGACATCCTCTGAGTATTACAACTTTGAGATGCCTGGTACATCCAAAATT
---CAAGACGAAGATATATACATTCTTCCAGACTTTCCA
