# Supplementary material for: Insights into the Evolution of Longevity from the Bowhead Whale Genome
Source: Cell Rep. 2015 Jan 6;10(1):112–22. doi: 10.1016/j.celrep.2014.12.008 (PMC4536333; doi:10.1016/j.celrep.2014.12.008)
Supplement: Supplemental Folder 1. Full List of Transposable Elements Distribution, Full List of Filtered and Unfiltered Gene Duplications, Gene Loss Alignments, Full List of Candidates under Selection, Selective Pressure Variation QC Alignments, and Full List of Bowhead-Specific Mutations, Related to Results [file mmc2.zip › QC Alignments/PosSites_reciprocal_group_3835_Mysticeti_modelA.fasta]

>PS_Sites|Mysticeti
------------------------------------------------------------
------------------------------------------------------------
------------------------------------------------NNN---------
------------------------------------------------------------
------------------------------------------------------------
------------------------------------------------------------
------------------------------------------------------------
------------------------------------------------------------
------------------------------------------------------------
------------------------------------------------------------
------------------------------------------------------------
------------------------------------------------------------
------NNN---------------------------------------------------
------------------------------------------------------------
------------------------------------------------------------
------------------------------------------------------------
------------------------------------------------------------
------------------------------------------------------------
------------------------------------
>PS_Characters|Minke|BACU001222
------------------------------------------------------------
------------------------------------------------------------
------------------------------------------------ATC---------
------------------------------------------------------------
------------------------------------------------------------
------------------------------------------------------------
------------------------------------------------------------
------------------------------------------------------------
------------------------------------------------------------
------------------------------------------------------------
------------------------------------------------------------
------------------------------------------------------------
------TGC---------------------------------------------------
------------------------------------------------------------
------------------------------------------------------------
------------------------------------------------------------
------------------------------------------------------------
------------------------------------------------------------
------------------------------------
>Minke|BACU001222
ATGGAGTCGCCCCGGGGGCGGCCTGGGCCCGAAGCAGGCCTTTTAGCTCTGGGGAAACAG
CAAGCCGCGATCATCGGCGGCGGCCCGGACCGAACGGCCTCTGAGCCGCCCTCAGGCCTC
CGGTTGTCCGAGGAGGAAGAGGCCGAGAACGTTGGGGGCGCGAGCCGCATCCCCAGGGCG
TCCCCGAAGACTTCGAGCTGCAGCTTCGTCCACCCTCCGGAATGGGAGGCTCCGGAG---
GAAGAGCCGGGCCGCGGAGGGACGCCTTCTGGAGCAGGGAGCAACCGGGGGGCGCCGGGT
CCCGAAAACGACCCGCATGCATCCTCCCGGCGCAAGGAGCCC---------GAGGACAGG
CCTGCATCCGAGGGCGTCTGCCGTCGAGGAAGCCCTGGAGGCGGCGGGTTGGATGTTGAG
------------CAGGAGAAGGAAGATGAC---------------GATGAGGCGGCGGCA
GCCAGCAGGGCTGGCCGTTCCTTCTCCAGCCGCCTTCAGGACAGCCGCAGCCTGGACGGG
TTGAGCGGGGCGTGC---GGC------------GGCGCCGGGTCCTCAGGGGGTGCAGAG
TCTGGCGCGGGTGGCGGGCGGCGCGCCACTATCTCCAGCCCGCTGGAGCTCGAGGGCACG
GTGAGCCGCCATGGCGACCTCACCCACTTTGTCGCCAACAACCTGCAACTCAAGATCCGC
CTGAGCTGCGCCCCTCAACCC---CCGCCCCCTGCCCCTGCGCGGCCCTCTTCGGCGCCC
CCACTC------ACTCCGGCCATTCCTCCCATCGACCCCGACGTGCTGCGGGACCTGGAG
AGGCTGAGTCGGGAGCTGGGCGGCAGGGTAGACCGTCTGCTTCGCGGGCTGGGTGGTGCG
GTGCAGGAGCTGACAGCGCTGAGCGTGGGCTGCATCCAGACCTACCGTGATGCCGTGGAC
TCCCTAGGCGAAGCTGTGGACATGAGCATCAAGGGCATGTACACCCTGCTGGCGCGCTGT
GAGGAGCTGGAGAGGGCTCTGCAGCCAGTTCAGGGACTGGCGCGCCAAGTCCGGGATATC
CGACGCACCCTGGAGGTGTTGGAGGCCCTGTGCAAG
>PS_Characters|Bowhead|bmy_01712T0
------------------------------------------------------------
------------------------------------------------------------
------------------------------------------------ATC---------
------------------------------------------------------------
------------------------------------------------------------
------------------------------------------------------------
------------------------------------------------------------
------------------------------------------------------------
------------------------------------------------------------
------------------------------------------------------------
------------------------------------------------------------
------------------------------------------------------------
------TGC---------------------------------------------------
------------------------------------------------------------
------------------------------------------------------------
------------------------------------------------------------
------------------------------------------------------------
------------------------------------------------------------
------------------------------------
>Bowhead|bmy_01712T0
ATGGAGTCGCCCCGGGGGCGGCCTGGGCCCGAAGCAGGCCTTCTAGCTCTGGGGGAACAG
CAAGCCGCGATCATCGGCGGCGGCCCGGACCGAACGGCCTCTGAGCCGCCCTCAGGCCTC
CGGTTGTCCGAGGAGGAAGAGGCCGAGAACGTTGGGGGCGCGAGCCGCATCCCCAGGGCG
TCCCCGAAGACTTCGAGCTGCAGCTTCGTCCACCCTCCGGAATGGGAGGCTCCGGAG---
GAAGAGCCAGGCCGCGGCGGAACGCTTTCTGGGGCAGGGAGCAACTGGGGGGCGCCGGGT
CCCGAAAACGACCCGCATGCATCCTCCCGGCGCAAGGAGCCC---------GAGGACAGG
CCTGCATCCGAGGGCGTCTGCCGTCGAGGAAGCGCTGGAGGCGGCGGGTTGGATGTTGAG
------------CAGGAGAAGGAAGACGAC---------------GACGAGGCGGCGGCA
GCCAGCAGGGCTGGCCGTTCCTTCTCCAGCCGCCTTCAGGACAGCCGCAGCCTGGACGGG
TTGAGCGGGGCGTGC---GGC------------GGCGCCGGGTCCTCAGGGGGTGCAGAG
TCTGGCGCGGGTGGCGGGCGGCGCGCCACTATCTCCAGCCCGCTGGAGCTCGAGGGCACG
GTGAGCCGCCATGGCGACCTCACCCACTTTGTCGCCAACAACCTGCAACTCAAGATCCGC
CTGAGCTGCGCCCCTCAACCC---CCGCCCCCTGCCCCTGCGCGGCCCTGTTCGGCGCCC
CCACCC------ACTCCGGCCATTCCTCCCATCGACCCCGACGTGCTGCGGGACCTGGAG
AGGCTGAGTCGGGAGCTGGGCGGCAGGGTGGACCGTCTGCTTCGCGGGCTGGGTGGTGCG
GTGCAGGAGCTGACAGCGCTGAGCGTGGGCTGCATCCAGACCTACCGTGATGCCGTGGAC
TCCCTAGGCGAAGCTGTGGATATGAGCATCAAGGGCATGTACACCCTGCTGGCGCGCTGT
GAGGAGCTGGAGAGGGCTCTGCAGCCAGTTCAGGGACTGGCGCGCCAAGTCCGGGATATC
CGACGCACCCTGGAGGTGTTGGAGGCCCTGTGCAAG
>Horse|ENSECAG00000003075|ENSECAT00000002948
ATGGAGTCGCCCCGGGGGCGGCCTGGGCCCCAGGCGGACCTTCTGGCTCCGGGGGAACAG
CAAGCCGCAATCTTAGGTGGCGGGCCGAGCCGAACGCCCTCTGAGCCGCCCTCAGGCCTC
CGGTTATCCGAGGAGGAAGAGGCCGAGAACGTTGGGGGCACGAGCCGCCACCCCAGGGCG
TCCCCGAAGACTTCGAGCTGCAGCGTCGTCCACCCGCCGGAGCGGGAGGCTCGGGAG---
GACGAGCCTGGCCGCGGAGGCACGCCGTCTGGGGCGGGGAGCTGCCGGGGGGTGCCGGGT
CCCGAGCACGACCCGCATGGGTCCTCCCGGCGCAAGGACCCTGAGCCGCCGGAGGACAAG
CCTGCATCCGAGAGGGCGTGCCGTCGAGGGAGCCCGGGAGGCGGCGGGATGGATGCTGAG
------------CAGGAGGAGGAAGACGAC---------------GAGGAGGTGGCGGCA
GCCGGCAGGGTTGGCCGCTCGTTCTCCAGCCGCCTTCAGGACAGCCGCAGCCTGGACGGG
CTGAGCGGGGCGTGC---GGC------------GGCGTTGGGTCCGCAGCGGGTGCCGAG
TCTGGTGCGGGCGGCGGGCGTCGCGCCACTATCTCCAGCCCCCTGGAGCTCGAAGGCACG
GTGAGCCGCCACGGCGACCTCACTCACTTTGTCGCCAACAACCTGCAACTCAAGATCCGT
CTGAGCGGTGCTCCTCAACCC---CCGCCTCCTGCCCCTGCGCGGCCCTGTTCAATGCCC
GCACCC------ACTCCGGCCATCCCCCCCATCGACCCCGACGTGCTGCGGGACCTGGAG
CGTCTGAGTCGGGAGCTGGGCGGCAGAGTGGACCGTCTGCTTCGCGGGCTGGGTGGCGCC
GTGCAGGAGCTGACAGCGCTGAGCGTGGGCTGCATCCAGACCTACCGCGACGCAGTGGAC
TCCCTAGGCGAAGCCGTGGACATGAGCATCAAGGGCATGTACACCCTGCTGGCACGCTGC
GAGGAGCTGGAACGGGCTCTGCAGCCGGTTCAGGGGCTGGCGCGCCAAGTCCGGGATATT
CGACGCACGCTGGAGGTGTTTGAGGCCCTGTGCAAG
>Microbat|ENSMLUG00000003627|ENSMLUT00000003626
ATGGAGGCGTCCCACGGGCGGCCTGGGCCCGAGTCAGACCTTCTGACTTTGGGGAGACAG
CGAGCCGCGGTCTTCGGCGGCGGGCCGGGCCGACCGCCTTCTGAACCGCCCTCAGGCTTC
CGGGTGTCGGGAGAGGAAGAAGCCGAGAACGTTGGAGGCTCGAGCCGCCACGCCAGGGCG
TCCCCTCAGACTTCGAGCTACGGCGTCGTCCACTGGCCGGGACCGGAGGCTCCGGAG---
AACGAGCTCGGCCGCACAGCGATGCTGTGTGGACCCGGGAGCCACCAGGGAGCGCCGGAT
CCCGAGCACGACCCGCACGGGTCTTCCATCCGCCAGGACCCCGAGCCGCCCGAGGACAAG
CCTGTGTCCGAAACGATCAGCCGTCGAGGAGGCCCGGGAGGCGGCGGGATGGATGTTGAG
------------CAG---GAGGAGGAAGAC---------------GACGAGGGGGCG---
GCCGGCCGGGCTGGCAGGTCGTTCTCCAGCCGTCTCCAGGACAGCCGCAGCCTGGACGGG
CTGAGCGGGGCGTGCGGCGGC------------GGCCCTGGGTCCCCAGGGGCTGCGGAG
TCGGGCGCGGGTGGCGGGCGTCGCGCCACCATCTCCAGCCCCCTGGAGCTGGAGGGCACG
GTGAGCCGCCAGGGCGACCTCACCCATTTTGTCGCCAACAACTTGCAACTCAAGATCCGT
CTGAGCAGCACCTCTCAACCC---CCGCCCCCTGCCCCTGCGCCGCCCTGTTCAGCGCCC
TCGTCC------ACCCCGGCCATCCCCCCCATCGACCCGGACGTGCTGCGGGACCTGGAG
CGGCTGAGTCGGGAGCTGGGCGGCAGGGTGGACCGTCTGCTTCGCGGGCTGGGTGGCGCG
GTGCAGGAGCTGACAGCCCTGAGCGTGGGCTGCATCCAGACCTACCGCGACGCCGTGGAC
TCCCTCGGCGAAGCCGTGGACATGAGCATCAAGGGGATGTACACCCTGCTGGCGCGCTGC
GAGGAGCTGGAGAGGGCTCTGCAGCCGGTGCAGGGGCTGGCGCGCCAAGTCCGGGATATC
CGACGCACCCTGGAGGTGTTGGAGGCTTTGTGCAAG
>Gibbon|ENSNLEG00000009908|ENSNLET00000012649
ATGGAGTCGTCTCGGGGGCGGCCCGGGCCCGAGACGGACCTTCTGGCTGTAGCGGAACAT
CAGGCCCCAATCTTTGGCGGCGGGCCGGGCCGAACGTCCTCTGAGCCGCCCTCAGGCCTC
CGGGTGTCCGGGGAGGAAGAGGCCGAGAACGTTGGGGGCGCGAACCGCCACCCCAGGACG
TCCCCAAAGACGTCAAGCTGCGGCGTCGTCCACCGGCCGGAACGGGAGGCTCTGGAG---
AACGAGCCCGGGCCCTCAAGGACGCCGTCTGGGGCCGGGAGCCGCAGGGGG---------
------------------------------------------------------------
------------------------------------------------------------
------------------------------------------------------------
------------------------CGCTGGCGTCTTCAGGACAGCCGCAGCCTGGACGGG
CTGAGCGAGGCGTGC---GGT------------GGCGCCGGGTCCTCAGGGAGTGCCGAG
TCCGGCGCGGGCGGCGGACGCCGCGCCACCATCTCCAGTCCCCTGGAGCTCGAAGGCACA
GTGAGCCGCCACGGCGACCTCACCCACTTTGTCGCCAACAACCTGCAACTCAAGATCCGT
CTGAGCGGCGCCCCTCCACCC---CCGCCTTCTGCCCCTGTGCGGCCCTGCCCAGGGCCT
GCACCCACACCCACACCGGCCATTCCCCCCATCGACCCCGAGGTGCTGCGGGATCTGGAG
CGGTTGAGTCGGGAGCTGGGAGGCCGGGTGGACCGTCTGCTTCGCGGTCTGGGTGGCGCG
GTGCAGGAGCTGACGGCCCTCAGCGTGGGCTGCATCCAGACCTACCGCGACGCTGTGGAC
TCCTTAGGTGAAGCTGTGGACATGAGCATCAAGGGCATGTACACCCTGCTGGCGCGCTGC
GAGGAGCTGGAGCGGGCTCTGCAGCCGGTTCAGGGGCTGGCGCGCCAAGTCCGGGATATC
CGACGTACTCTGGAGGTGTTGGAGGCCCTGTGCAAG
>Cow|ENSBTAG00000001711|ENSBTAT00000002241
------------------------------------------------------------
------------------------------------------------------------
------------------------------------------------------------
------------------------------------------------------------
------------------------------------------------------------
------------------------------------------------------------
------------------------------------------------ATGGATGTTGAG
------------CAG---AAGGAAGACGAC---------------AACGAGGCGGCGGAA
GCCGGCAGGGGTGGCCGTTCGTTCTCCAGCCGCCTTCAGGACAGCCGCAGCTTGGACGGG
TTGAGCGGGGCGTGC---GGC------------GGCCCCGCGTCTTCAGGGGGTGCAGAA
TCTGGCGCAGGCGGCGGGCGGCGCGCCACTATCTCCAGCCCCCTGGAGCTCGAAGGGACG
GTGAGCCGCCATGGCGACCTCACCCACTTTGTCGCCAACAACCTGCAACTCAAGATCCGT
CTGAGCGGCGCCCCTCAACCT---CCGCCCCCTGCCCCTACGCGGCCCTGTTCAGCTCCC
ACACCC------ACTCCGGCCATCCCTCCCATCGACCCCGACGTGCTGCGGGACCTGGAG
CGGCTGAGTCGGGAGCTGGGCGGCAGGGTGGACCGTCTGCTTCGCGGGCTGGGAGGTGCG
GTGCAGGAGCTGACAGCTCTGAGCGTGGGCTGCATCCAAACCTACCGTGATGCAGTGGAC
TCTCTAGGGGAAGCTGTGGACATGAGCATCAAGGGCATGTACACCCTGCTGGCGCGCTGT
GAAGAACTGGAGCGGGCTCTGCAACCGGTTCAGGGACTGGCGCGCCAAGTCCGGGATATC
CGACGCACCTTGGAGGTGTTGGAGGCCCTGTGCAAG
>Mouse|ENSMUSG00000045176|ENSMUST00000051888
ATGGAGGCCGCCCAGGGGCGGCTCGGGCCGGAGCCGGAGCTTTCGGTCGGAGCTGAGCAC
CAGGCCGCGACTTTCAGCGGCAGGCCGTCCCGAACGCCCTCGAAGCCGCCCTCAGTCCGG
ACGCTGTCCGGGGAGGAAGAGGCTGAGAGCGTTGGGGTCTCGAGCCGTCATCCCCGAGCG
TCCCCAAAGACTTGGAGCGGCAGCATCGCCCATGGGCCGGAGCTGGACACTTGGGAG---
GACAAGCCGAGCTCCCGGGCGACGCCGTCAGGGGCCCGGGGACGCCGGGGGGTGCCAGGT
TCCGAGCACGCCCCGCCCCCGTCCTCCTGGTACCCGGAGCCGGAGCCCAGCGAGGATCAG
CCCTCCGCTCTGAGGGTCTGCCGTCGAGGGAGCCCCGGAGGCGTCGAGATGAATGTGGAG
---CTGCCGCAGCAAGAGGGTGACGACGACGACGACGAGGACGAAGAGGCGGCGGCG---
---GGTAGGGCTGGCCGCTCCTTCCCCAGCCGCCTTCAGGACAGCCGCAGCCTGGACGGG
CTGAGTGGGGCGTGC---GGT------------GGAGGGGGGTCTTCATCCAGTGGCGAG
ACCGGCGCGGGCGGAGGACGTCGCGCCACTATCTCCAGCCCCCTAGAGCTGGAGGGCACG
GTGAGCCGCCACGGCGACCTTACTCACTTTGTGGCCAACAACCTACAACTCAAGATCCGA
CTGAGTGGCGCCCCACCACCC---GTTCCCCCTGCCTCTGTGCGGCCCTGCCTAACGCCC
GCACCCACCCCCACC------ATCCCTCCCATCGACCCGGACGTGCTGAGGGATCTGGAG
CGGCTGAGTCGCGAGCTGGGCGGCCGGGTAGACCGTCTGCTTCGCGGGCTGGGTGGTGCG
GTGCAAGAGCTGACAGCGTTGAGTGTGGGCTGTATCCAGACCTACCGCGACGCGGTGGAC
TCCTTAGGTGAAGCCGTGGACATGAGCATTAAGGGCATGTACACCTTACTTGCGCGCTGC
GAGGAGCTGGAACGGGCTTTGCAACCGGTTCAGGGGCTGGCACGCCAAGTCCGAGATATC
CGACGCACGCTGGAGGTGTTGGAGGCCCTATGCAAG
>Chimp|ENSPTRG00000008730|ENSPTRT00000016078
ATGGAGTCGTCTCGGGGGCGGCCCGGGCCCGAGACGGACCTTCTGGCTGTAGCGGAACAT
CAGGCCCTAGTCTTTGGCGGCGGGCCGGGCCGAACGTCCTCTGAGCCGCCCGCAGGCCTC
CGGGTGTCCGGGGAGGAAGAGGCCGAGAACGTTGGGGGCGCGAACCGCCACCCCAGGACG
TCCCCGAAGACGTCAAGCTGCGGCGTCGTCCACCGGCCGGAACGGGAGGCTCTGGAG---
AACGAGCCCGGCTCTCAAGGGACGCCGTCTGGGGCCGGGAGCCGCAGGGGGGCGCCGGGT
GCAGAGCACGAACCTTCCCTGTCCTCCCGGCACAAGAACCCGGCGCCGCCCGAGGGCAAG
CCCGCCTCCGGGAGGGACTGCCGTCGAGGGGGACCAGGCGGCGGG---ATGGATGTTGAG
------------CAGCAGGAGGAGGAAGAC---------AACGACGAGGAGGCGGCCGCG
GGCAGCAGAGCCGGCCGCTCGTTCTCCAGCCGTCTTCAGGACAGCCGCAGCCTGGACGGG
CTGAGCGAGGCGTGC---GGT------------GGCGCCGGGTCCTCAGGGAGTGCCGAG
TCCGGCGCGGGCGGCGGACGCCGCGCCACCATCTCCAGTCCCCTGGAGCTCGAAGGCACA
GTGAGCCGCCACGGCGACCTTACCCACTTTGTCGCCAACAACCTGCAACTCAAGATCCGT
CTGAGCGGCGCCCCTCCACCC---CCGCCTTCTGCCCCTGCGCGGCCCTGCCCAGCGCCT
GCACCCACACCCACACCGGCCATTCCCCCCATCGACCCCGAGGTGCTGCGGGATCTGGAG
CGGTTGAGTCGGGAGCTGGGAGGCCGGGTGGACCGTCTGCTTCGCGGTCTGGGTGGCGCG
GTGCAGGAGCTGACGGCGCTGAGCGTGGGTTGCATCCAGACCTACCGCGATGCTGTGGAC
TCCTTAGGTGAAGCCGTGGACATGAGCATCAAGGGCATGTACACCCTGCTGGCGCGCTGC
GAGGAGCTGGAGCGGGCTCTGCAGCCGGTTCAGGGGCTGGCGCGCCAAGTCCGGGATATC
CGACGTACTCTGGAAGTGTTGGAGGCCCTGTGCAAG
>Macaque|ENSMMUG00000002999|ENSMMUT00000004249
------------------------------------------------------------
------------------------------------------------------------
------------------------------------------------------------
------------------------------------------------------------
------------------------------------------------------------
------------------------------------------------------------
------------------------------------------------ATGGATGTTGAG
------------CAGCAGGAGGAAGAGGAC---------AACGACGAGGAGGCGGCCGCG
GGCGGCAGAGCCAGCCGCTCGTTCTCCAGCCGCCTTCAGGACAGCCGCAGCCTGGACGGG
CTGAGCGAGGCGTGC---GGT------------GGCGCCGGGTCCTCAGGGAGTGCCGAG
TCCGGCGCGGGCGGCGGACGCCGCGCCACCATCTCCAGTCCCCTGGAGCTCGAGGGCACA
GTGAGCCGCCACGGCGACCTCACCCACTTTGTCGCCAACAACCTGCAACTCAAGATCCGT
CTGAGCGGCGCCCCTCCACCC---CCGCCTTCTGCCCCTGCGCGGCCCTGCCCAGCGCCT
GCACCCACACCCACACCAGCCATTCCCCCCATCGACCCCGAGGTGCTGCGGGATCTGGAG
CGGTTGAGTCGGGAGCTGGGAGGCCGGGTGGACCGTCTGCTTCGCGGTCTGGGTGGCGCG
GTGCAGGAGCTGACGGCGCTCAGCGTGGGCTGCATCCAGACCTACCGCGACGCTGTGGAC
TCCTTAGGTGAAGCCGTGGACATGAGCATCAAGGGCATGTACACCCTGCTGGCGCGCTGC
GAGGAGCTGGAGCGGGCTCTGCAGCCGGTTCAGGGGCTGGCTCGCCAAGTCCGGGATATC
CGACGTACTCTGGAGGTGTTGGAGGCCCTGTGCAAG
>Rabbit|ENSOCUG00000022641|ENSOCUT00000025416
------------------------------------------------------------
------------------------------------------------------------
------------------------------------------------------------
------------------------------------------------------------
------------------------------------------------------------
------------------------------------------------------------
------------------------------------------------------------
------------------------------------------------------------
------------------------------------------------------------
------------------------------------------------------------
------------------------------------------------------------
---------------------------------------------------------CGT
CTGAGCGGCGCCCCTCCGCCC---CCGCCCCCAGCCCCTGCGCGGCCCTGCCCAGCGCCC
GCACCTACTCCCGCC------ATCCCGCCCATCGACCCCGACGTGCTGCGGGATCTGGAG
CGGCTGAGTCGGGAGCTGGGCGGCCGGGTGGACCGTCTGCTCCGCGGGCTGGGTGGGGCG
GTGCAGGAGCTGACGGCTCTGAGCGTCGGCTGCATCCAGACCTACCGCGACGCCGTGGAC
TCGTTGGGCGAAGCCGTGGACATGAGCATCAAGGGCATGTACACCCTGCTGGCGCGCTGC
GAGGAGCTGGAGAGGGCGCTGCAGCCCGTGCAGGGGCTGGCGCGCCAAGTGCGGGATATC
CGACGCACTCTGGAGGTGCTCGAGGCCCTGTGCAAG
>Marmoset|ENSCJAG00000023107|ENSCJAT00000044092
ATGGAGTCGTCTCGGGGGCGGCCCGGGCTGGAGTCGGACCTTCTGGCTGTAGCGGAACAG
CAGGCCGCAATCTTCCGCTGCAGGCCGGACCGAACGTCCTCTGAGTCGCCTTCAGGCCTC
CGGGTGTCCGGGGAGGAAGAGGCCGAGAACGTTGGGGGCGCGAACCGCCATCCTAGGACG
GCCCCGAAGACGTCAAGCTGCAGCGTCGTCCACCGGCCGGAACGAGAGGTTCTGGAG---
AAGGAGCCCGGCCCTCAAAGGATGCCGTCTGGGGCCGGGAGCCGCAGAGGGGCGCCGGGT
GCCGAGCACGAACCGCCCCTGTCCTCCCGGCACAAGAACCCGGCGCCGCCGGAGGGCAAG
CCTGCCTCCGGGAGGGACTGCCGTCGAGGGGGACCAGGCCGCGGG---ATGGATATTGAA
------------CAGCTGGAGGAGGAAGAC---------AACGACGAAGAGGCGGCCGCG
GGCGGCAGAGGCGGCCGCTCTTTCTCCAGCCGCCTTCAGGACAGCCGCAGCCTGGACGGG
CTCAGCGAGGCGTGC---GGT------------GGCGCCGGGTTCTTAGGGAGTGCTGAG
TCCGGCGCGGGCGGCGGACGTCGCGCCACCATCTCCAGTCCCCTGGAGCTCGAGGGCACA
GTGAGCCGCCACGGCGACCTCACCCACTTTGTCGCCAACAACCTGCAACTCAAGATCCGT
CTAAGCGGCGCCCCTCCACCC---CCGCCTTCTACTCCTGCGCGGCCCTGCCCAGCTCCT
GCACCCACACCCACACCGGCCATCCCCCCCATCGACCCTGACGTGCTGCGGGATCTAGAG
CGGTTAAGTCGGGAGCTGGGCAGCCGGGTGGACCGTCTGCTTCGCGGGCTGGGTGGCGCG
GTGCAGGAGCTGACGGCACTTAGCGTGGGCTGCATCCAGACCTACCGCGACGCTGTGGAC
TCCTTAGGTGAAGCTGTGGACATGAGCATCAAGGGCATGTACACTCTGCTGGCGCGCTGC
GAGGAGCTGGAGCGGGCTCTGCAGCCAGTTCAGGGGCTGGCACGCCAAGTCCGGGATATC
CGACGTACTCTGGAGGTGTTGGAGGCCCTGTGCAAG
>Gorilla|ENSGGOG00000002865|ENSGGOT00000002880
ATGGAGTCGTCTCGGGGGCGGCCCGGGCCCGAGACGGACCTTCTGGCTGTAGCGGAACAT
CAGGCCCTAGTCTTTGGCGGCGGGCCGGGCCGAACGTCCTCTGAGCCGCCCGCAGGCCTC
CGGGTGTCCGGGGAGGAAGAGGCCGAGAACGTTGGGGGCGCGAACCGCCACCCCAGGACG
TCCCCGAAGACGTCAAGCTGCGGCGTCGTCCACCGGCCGGAACGGGAGGCTCTGGAG---
AACGAGCCCGGCCCTCAAGGGACGCCGTCTGGGGCCGGGAGCCGCAGGGGGGCGCCGGGT
GCAGAGCACGAACCTTCCCTGTCCTCCCGGCACAAGAACCCGGCGCCGCCCGAGGGCAAG
CCCGCCTCCGGGAGGGACTGCCGTCGAGGGGGACCAGGCGGCGGG---ATGGATGTTGAG
------------CAGCAGGAGGAGGAAGAC---------AACGACGAGGAGGCGGCCGCA
GGCAGCAGAGCCGGCCGCTCGTTCTCCAGCCGTCTTCAGGACAGCCGCAGCCTGGACGGG
CTGAGCGAGGCGTGC---GGT------------GGCGCCGGGTCCTCAGGGAGTGCCGAG
TCCGGCGCGGGCGGCGGACGCCGCGCCACCATCTCCAGTCCCCTGGAGCTCGAAGGCACA
GTGAGCCGCCACGGCGACCTTACCCACTTTGTCGCCAACAACCTGCAACTCAAGATCCGT
CTGAGCGGCGCCCCTCCACCC---CCGCCTTCTGCCCCTGCGCGGCCCTGCCCAGCGCCT
GCACCCACACCCACACCGGCCATTCCCCCCATCGACCCCGAGGTGCTGCGGGATCTGGAG
CGGTTGAGTCGGGAGCTGGGAGGCCGGGTGGACCGTCTGCTTCGCGGTCTGGGTGGCGCG
GTGCAGGAGCTGACGGCGCTGAGCGTGGGTTGCATCCAGACCTACCGCGATGCTGTGGAC
TCCTTAGGTGAAGCCGTGGACATGAGCATCAAGGGCATGTACACCCTGCTGGCGCGCTGC
GAGGAGCTGGAGCGGGCTCTGCAGCCGGTTCAGGGGCTGGCGCGCCAAGTCCGGGATATC
CGACGTACTCTGGAGGTGTTGGAGGCCCTGTGCAAG
>Rat|ENSRNOG00000006513|ENSRNOT00000008507
ATGGAGGCCGCCCGGGGGCGGCTCGGGCCGGAGCAGGACCTTTCGACCGGAGCCGACCAC
CAGGCCGTGACTTTCAGCGGCAGGCCGTCCCGAACGCTCTCGAAACCGCCCTCAGCCCGG
ACGCTGTCCGGGGAGGAAGAGGCTGAGAGCGTTGGGGTCGCGAGCCGTCACCCCCGACCG
TCCCCGAAGACTTCGAGCGGCAGCATCGCCCATCGGCCGGAGCTGGACACTTGGGAG---
GACAAGCCGAGCGCCCGGGCGACGCCGTCAGGGGCCCGGGGCAGCCGGGGGACGTCAGGT
TCCGAGCACACCCCGCCCCCGTCCTCCTGGTACCCGGAGCCCGAGCCCAGCGAGGATCAG
CCCTCCGCTCTGACGGTCTGCCGTCGAGGGAGCCCCGGAGGCGTTGAGATGAATGTGGAG
---CTGCCTCAGCAAGAGGGTGACGACGACGACGACGGCGACGACGAGGAGGCGGCG---
---GATAGGGCTGGCCACTCGTTTCCCAGCCGCCTTCAGGACAGCCGCAGCCTGGACGGA
CTGAGTGGGGCGTGC---GGC------------GGAGGGGGATCTTCATCCAGTGGCGAG
GCCGGCGCGGGCGGAGGACGTCGCGCCACCATCTCCAGCCCACTAGAGCTGGAGGGCACG
GTGAGCCGCCACGGCGACCTTACTCACTTTGTCGCCAACAACCTACAACTCAAGATCCGA
CTGAGTGGCGCCCCATCACCC---GTTCCTCCGGCCTCTGGGAGGCCCTGCCTAACGCCC
GCACCCACCCCCACT------ATCCCTCCCATCGACCCGGACGTACTGAGGGATCTGGAG
CGGCTGAGTCGCGAGCTGGGCGGCAGGGTGGACCGTCTGCTCTGCGGGCTGGGTGGTGCG
GTGCAGGAGCTGACGGCATTGAGCGTGGGCTGCATCCAGACCTACCGCGACGCGGTGGAC
TCCTTAGGTGAAGCCGTGGACATGAGCATCAAGGGCATGTACACCTTGCTTGCGCGCTGC
GAGGAGCTGGAACGGGCTTTGCAACCGGTTCAGGGGCTGGCACGCCAAGTCCGAGATATC
CGACGCACTCTGGAGGTGTTGGAGGCCCTATGCAAG
>Opossum|ENSMODG00000007798|ENSMODT00000009877
------------------------------------------------------------
GAGGCA------------------------------------------------------
------------------------------------------------------------
------------------------------------------------------------
------------------------------------------------------------
------------------------------------------------------------
------------------------------------------------------------
------------------------------------------------------------
---GGAAAAGGGGGCCGCCCGTTTGCCGGGCGCCTCCAGGACAGCCGCAGTTTAGACGGG
CTGAGCGGAGCGTGC---AGT------------GGCTGGGGA------------------
------------------------GCCACCATCTCCAGCGCCCTAGAGCTGGAGGGTACG
GTCAGCCGACACGGGGACCTCACCCATTTTGTGGCTAACAACCTGCAGCTCAAGATCCGC
CTGAGCGGGAATCCGCAGCCGCTTCCGCCGCCTCCCTCGGCCCGACCGGCCCCGGCTCCC
GCACCA------ACC------ATCCCGCCTATAGATCCGGAGGTGCTACGAGACCTGGAG
CGGCTGAGCCGGGAACTGGGTGCCCGTGTAGAACGGCTGCTTCGCGGGCTCGGCGGCGCA
GTGCAGGAGCTGACGGCGTTGAGCGTAGGCTGCATCCAGACTTATCGAGACGCCGTGGAC
TCTTTGGGAGAGGCGGTGGACATGAGTATCAAGGGCATGTACACACTACTGGCTAGATGC
GAGGAGCTAGAGCGGGCCCTGCAGCCAGTCCAGGGACTGGCCCGACAAATCCGGGACATC
CGCCGCACCCTAGAAGTGCTGGAGGCTCTCTGCAAA
>Orangutan|ENSPPYG00000007951|ENSPPYT00000009305
ATGGAGTCGTCTCGGGGGCGGCCCGGGCCCGAGACGGACCTTCTGGCTGTAGCGGAACAT
CAGGCCCCAACCTTTGGCGGCGGGCCGGGCCGAACGTCCTCTGAGCCGCCCTCAGGCCTC
CGGGTGTCTGGGAAGGAAGAGGCCGAGAACGTTGGGGGCGCGAACCGCCACCCCAGGACG
TCCCCGAAGACGTCAAGCTGCGGCGTCGTCCACCGGCCGGAACGGGAGGCTCTGGAG---
AACGAGCCCGGCCCTCAAGGGACGCCGTCTGGGGCCGGGAGCCGCAGGGGGGCGCCGGGT
GCAGAGCACGAACCTCCCCTGTCCTCCCGGCACAAGAACCCGGCGCCGCCCGAGGGCAAG
CCCGCCTCCGGGAGGGACTGCCGTCGAGGGGGACCAGGCGGCGGG---ATGGATGTTGAG
------------CAGCAGGAGGAGGAAGAC---------AACGACGAGGAGGCGGCCGCG
GGCGGCAGAGCCGGCCGCTCGCTCTCCAGCCGTCTTCAGGACAGCCGCAGCCTGGACGGG
CTGAGCGAGGCGTGC---GGT------------GGCGCCGGGTCCTCAGGGAGTGCCGAG
TCAGGCGCGGGCGGCGGACGCCGCGCCACCATCTCCAGTCCCCTGGAGCTCGAAGGCACA
GTGAGCCGCCACGGCGACCTCACCCACTTTGTCGCCAACAACCTGCAACTCAAGATCCGT
CTGAGCGGCGCCCCTCCACCC---CCGCCTTCTGCCCCTGCGCGGCCCTGCCCAGCGCCT
GCACCCACACCCACACCGGCCATTCCCCCCATCGACCCCGAGGTGCTGCGGGATCTGGAG
CGGTTGAGTCGGGAGCTGGGAGGCCGGGTGGACCGTCTGCTTCGCGGTCTGGGTGGCGCG
GTGCAGGAGCTGACGGCGCTGAGCGTGGGCTGCATCCAGACCTACCGCGACGCTGTGGAC
TCCTTAGGTGAAGCCGTGGACATGAGCATCAAGGGCATGTACACCCTGCTGGCGCGCTGC
GAGGAGCTGGAGCGGGCTCTGCAGCCGGTTCAGGGGCTGGCGCGCCAAGTCCGGGATATC
CGACGTACACTGGAGGTGTTGGAGGCCCTGTGCAAG
>Elephant|ENSLAFG00000027264|ENSLAFT00000030674
ATGGAGTCATCCCGGGGGCGGCCTGGGCCCGAGGCGGACCCCCCGGCTCTAGGGAAACAC
CAGGCCGCGATCTGCGGCGCCGGGTCCGGCCGAACACCCCCCGAGCCACCCTCAGACCTC
AGGCTGCCCGAGAAGGAAGAGGCCGAGAACGTTGGGGGCGCGAGCCGCCACCCCGGGGAG
TCCCCGAAGACCTCGAGCTGCAGCGCAGTCCGCCGGTCGGAGCGCCAGGCTCGGGAG---
GGCGAGGCCGGGCCCCGAGGGACACCATCC------------------------------
TCGGAAGACGACCCGCCCCCCTCCTCCCGGCTCCCGGTCCCCGAGCGGCCAGAGGACGAG
CCTGCAGCCGGGAGGGCCTGCCGTCGAGGGAGCCCGGGAGGCGGTGGCGCGAATGCCGAG
CAGCTGCAGCAGCAGCAGGCGGAGGACAAG---------------GAAGAGGCGGTGGCG
GCCAGCAGGACTGGCCGCTCGTTCTCCAGCCGCCTTCAGGACAGCCGCAGCCTGGATGGG
CTGAGCGGAGCGTGC---GGC------------GGCGCCGGGTCAGCAGGGGGT------
------------------------GCCACTATCTCCAGCGCGCTGGAGCTCGAGGGCACA
GTGAGCCGCCACGGCGACCTCACCCACTTCGTGGCCAACAACCTGCAGCTCAAGATCCGT
CTGAGCGGCGCCCCTCAACCC---CAGCTCCCTGCCCCTGCGCGGCCCTGCCCAACGCCT
GCACCC------ACTCCGGCCATCCCGCCCATCGACCCGGACGTGCTGCGGGACCTGGAG
CGGCTGAGTCGGGAGCTGGGCGGCCGGGTGGACCGCCTGCTCCGCGGGCTGGGTGGCGCA
GTGCAGGAGCTGACAGCGCTGAGCGTGGGCTGCATCCAGACCTACCGCGACGCGGTGGAC
TCCTTAGGTGAAGCCGTGGACATGAGCATCAAGGGCATGTACACTCTGCTGGCTCGCTGT
GAGGAGCTGGAGCGGGCCCTGCAGCCGGTTCAGGGGCTGGCGCGCCAAGTCCGAGACATC
CGACGTACACTGGAGGTGTTGGAGGCACTGTGCAAG
>Human|ENSG00000196544|ENST00000389017
ATGGAGTCGTCTCGGGGGCGGCCCGGGCCCGAGACGGACCTTCTGGCTGTAGCGGAACAT
CAGGCCCTAGTCTTTGGCGGCGGGCCGGGCCGAACGTCCTCTGAGCCGCCCGCAGGCCTC
CGGGTGTCCGGGGAGGAAGAGACCGAGAACGTTGGGGGCGCGAACCGCCACCCCAGGACG
TCCCCGAAGACGTCAAGCTGCGGCGTCGTCCACCGGCCGGAACGGGAGGCTCTGGAG---
AACGAGCCCGGCCCTCAAGGGACGCTGTCTGGGGCCGGGAGCCGCAGGGGGGCGCCGGGT
GCAGAGCACGAACCTTCCCTGTCCTCCCGGCACAAGAACCCGGCGCCGCCCGAGGGCAAG
CCCTCCTCCGGGAGGGACTGCCGTCGAGGGGGACCAGGCGGCGGG---ATGGATGTTGAG
------------CAGCAGGAGGAGGAAGAC---------AACGACGAGGAGGCGGCCGCG
GGCAGCAGAGCCGGCCGCTCGTTCTCCAGCCGTCTTCAGGACAGCCGCAGCCTGGACGGG
CTGAGCGAGGCGTGC---GGT------------GGCGCCGGGTCCTCAGGGAGTGCCGAG
TCCGGCGCGGGCGGCGGACGCCGCGCCACCATCTCCAGTCCCCTGGAGCTCGAAGGCACA
GTGAGCCGCCACGGCGACCTTACCCACTTTGTCGCCAACAACCTGCAACTCAAGATCCGT
CTGAGCGGCGCGCCTCCACCC---CCGCCTTCTGCCCCTGCGCGGCCCTGCCCAGCGCCT
GCACCCACACCCACACCGGCCATTCCCCCAATCGACCCCGAGGTGCTGCGGGATCTGGAG
CGGTTGAGTCGGGAGCTGGGAGGCCGGGTGGACCGTCTGCTTCGCGGTCTGGGTGGCGCG
GTGCAGGAGCTGACGGCGCTGAGCGTGGGTTGCATCCAGACCTACCGCGATGCTGTGGAC
TCCTTAGGTGAAGCCGTGGACATGAGCATCAAGGGCATGTACACCCTGCTGGCGCGCTGC
GAGGAGCTGGAGCGGGCTCTGCAGCCGGTTCAGGGGCTGGCGCGCCAAGTCCGGGATATC
CGACGTACTCTGGAGGTGTTGGAGGCCCTGTGCAAG
>Dog|ENSCAFG00000017005|ENSCAFT00000026936
ATGGAGTCGTCCCGGGGGCGGCCTGGGCCCGAGGCGGACCTTCCGGCTCCCGGGGAACAG
CAAGCCGCGCTATGGGGCGGCGGCCCGGGCCGAGCGCCCTCGGAGCCGCCCTCAGGCCTC
CCGCCGTCCGCGCAGGGAGAGGCCGAGAACGTTGGGGGCGCGCGCCGCCACCCCGCGGCG
TCCCCGAAGACGCCGAGTCGCGGCGCCGTCCACCGGGCGGAGCGGGAGGCTCGGGACGAC
GACGAGTCCGGCCGCAGAGGGACGCCGTCCGCGCCAGGGAGCCGCGCGGGGGAGGCT---
------------------------------TGCGAGGACCCCGAGCCGCCGGAGGCCGAG
CCTGCGTCCGAGAGGGGCTGCCGTCGAGGGAGCGCGGGAGGCGGCGGGATGGAGGCTGAG
------------CCG---CGGGAGGGAGACGAGGAGGAG------GAGGAGGCGGCGGCG
GCCGGCAGGGCTGGTCGCTCGTTCTCCAGCCGCCTTCAGGACAGCCGCAGCCTGGACGGG
CTGAGCGGGGCGTGCGGCGGTGGCGGCGGCGGAGGCGCGGGGTCCGCGGGGGGTGCGGAG
CCTGGCGCGGGCAGCGGCCGCCGCGCCACTATCTCCAGCCCCCTGGAGCTCGAGGGCACC
GTGAGCCGCCATGGCGACCTCACCCACTTCGTGGCCAACAACCTGCAACTCAAGATTCGT
CTGAGCGGCACCCCGCAACCG---CCGCCCCCCGCCCCAGCGCGGCCCTGTGCGGCGCCC
GCGCCC------GCCCCGGCCATCCCCCCCATCGACCCCGACGTGCTGCGGGACCTGGAG
CGGCTGAGTCGGGAGCTGGGCGGCAGGGTGGACCGTCTGCTGCGCGGGCTGGGCGGCGCG
GTGCAGGAGCTGACGGCGCTGAGCGTGGGCTGCATCCAGACCTACCGCGATGCCGTGGAC
TCCCTCGGCGAAGCGGTGGACATGAGCATCAAGGGCATGTACACCCTGCTGGCGCGCTGC
GAAGAGCTGGAGCGGGCTTTGCAGCCCGTGCAGGGGCTGGCGCGCAAGTCCGGGGATATC
GAACGCACCCTGAGGGTGTTGGAGGCCCTGTGCAAG
>Guinea_Pig|ENSCPOG00000010371|ENSCPOT00000010465
ATGGAGTCGTCTCGGGGGCGGCCCGGGCCAGAGGGGGGCCTCCTGGCCGTGGCGGAACGA
GAGGCCACGGTTTTCCACGGCGGGCCGGACCGAAGGCCCCATCAGCTGCCCTCAGGCTTG
ATGGTGTCCGGGGAGGAAGAGGCGGAGGACGTTGAGGGCGCGAGCCGTCACCTCAGCGCG
TCCTCGAAGGCTTCGAGCAGCAGCAGCGTCCACCGGCGGGCACCCGAGGACGGGGAG---
GTCGAGTCCGGCCCCCGAGCCACGCCGTCTGGGGCCGGGAGCCGCCGCGGAGCCCCAGGT
GGCGAGCACGACCCGCCCTCGTCCTCCCGGGACGGGCACCTCGAGCCACCCGAGGACAGG
TCCGCTCCGGAGAGGTCCTGCCGTCGGGGC---CCGGGAGCCGGCGAGATGGATGCGGAG
CAGCTGCAGGAGGCGGAGCGAGACGGCGAC---------------GAGGAGGCCGAGGCC
GAGGGCAGGGCCGGCCGCGCGTTCTGTAGCCGCCTTCAGGACAGCCGCAGCCTGGACGGG
CTG---------------------------------------------------------
---------------------------ACCATCTCCAGCCCTTTGGAGCTGGAGGGCACC
GTCAGCCGCCACGGCGACCTCACCCACTTCGTCGCCAACAACCTGCAACTCAAGATCCGC
CTG---------------------------------------------------------
------------ACC------ATCCCGCCCATAGACGCTGACGTGCTGCGGGATCTGGAG
CGGCTGAGTCGGGAGCTGGGCGGCCGGGTGGATCGTTTGCTTCGCGGACTGGGTGGTGCG
GTGCAGGAGCTGACTGCGCTGAGCGTGGGCTGCATCCAGACCTACCGCGACGCCGTGGAC
TCCTTAGGCGAGGCCGTAGACATGAGTATCAAGGGCATGTACACACTGCTGGCGCGCTGC
GAGGAACTGGAGCGGGCTCTGCAACCGGTTCAGGGTCTGGCTCGTCAAGTCCGAGACATC
CGACGCACTTTGGAGGTGTTGGAGGCACTGTGCAAA
