# Supplementary material for: Insights into the Evolution of Longevity from the Bowhead Whale Genome
Source: Cell Rep. 2015 Jan 6;10(1):112–22. doi: 10.1016/j.celrep.2014.12.008 (PMC4536333; doi:10.1016/j.celrep.2014.12.008)
Supplement: Supplemental Folder 1. Full List of Transposable Elements Distribution, Full List of Filtered and Unfiltered Gene Duplications, Gene Loss Alignments, Full List of Candidates under Selection, Selective Pressure Variation QC Alignments, and Full List of Bowhead-Specific Mutations, Related to Results [file mmc2.zip › QC Alignments/PosSites_reciprocal_group_3843_Bowhead_modelA.fasta]

>PS_Sites|Bowhead|bmy_03196T0
------------------------------------------NNN---------------
------------------------------------------------------------
------------------------------------------------------------
------------------------------------------------------------
------------------------------------------------------------
------------------------------------------------------------
------------------------------------------------------------
------------------------------------------------------------
------------------------NNN---NNN---NNN---NNN---------------
---NNNNNN---NNNNNNNNNNNNNNN------NNN------------------------
---------------NNN---NNN------------------------------------
---------------------------------------
>PS_Characters|Bowhead|bmy_03196T0
------------------------------------------TCG---------------
------------------------------------------------------------
------------------------------------------------------------
------------------------------------------------------------
------------------------------------------------------------
------------------------------------------------------------
------------------------------------------------------------
------------------------------------------------------------
------------------------CAA---GCA---GAA---ATA---------------
---GACGGT---ATGAAGAAAGATACT------TTA------------------------
---------------CAA---GTG------------------------------------
---------------------------------------
>Bowhead|bmy_03196T0
------------ATGGAGAAG------ATGGTGATGAAGGTGTCGATTATATTTGTC---
CTTGGAACGAACTACTGGTTCCACTACTGTGCAGGTTTTCCCGTGTATGACTATGACCCG
TCTTCCTTGAGGGAAGCTGTCAGCGCCTCTGTGGCAAAAGTGAATTCCCAGTCGCTGAGC
CCCTATCTGTTTCGGGCGTTCAGAAGCTCAATTAGAAGAGTCAACATCTTGGACGAGGAC
AGCTTGACCATGGACATAGAGTTCGGCATCCGAGAGACGACGTGCAGGAGGGGTTCTAGG
GAAGACCCCRCCACCTGTGACTTCCAGAGGGGCTACTACGCKCCGGCGGCTGTTTGCAGA
AGCACCGTGCGGGTGTCTGCTGAGCAGGTGCAGGACGTGTGGGTTCGCTGCCACTGGTCC
TCC---AGCTCCGAGTCTAACAGC---AGTGAAGAG------------------------
------------------------CAAAATGCATTGGAAGGAATA---------------
---GACGGTCCAATGAAGAAAGATACT------TTA------------------------
---------------CAAATTGTG------------------------------------
---------------------------------------
>Horse|ENSECAG00000007372|ENSECAT00000007414
------------ATGGAGATG------ATGGTGACGAAGCTGTTGATGGTGTTTGCT---
CTTGGAATGAGCTACTGG------TCTTGTGCAGGTTTCCCGGTGTATGACTATGACCTG
CCCTCCTTGACGGAAGCCCTCAACGCCTCTGTGGCAAAAGTGAATTCTCGGTCCCTGAGT
CCATATCTGTTTCGGGCGTTCAGAAGCTCAATAAAAAGAGTCAACGTCCTGGATGAAGAC
AGCTTGAGCATGGATATAGTGTTCAGCATTCGAGAGACGACGTGCAGGAGGGATTCTGGA
GAAGACCCTGCTACCTGTGACTTCCAGAGGGGCTACTATGTGCCAGCAGCAGTTTGCAGA
AGCACTGTGTGGGTATCCGCCCAGCAGGTGCAGGACGTGTGGGTTCGCTGTAGCTGGTCC
TCC---AGCTCCGAGTCTAGCAGC---AGCGAAGAG------TTCATTTTTGGGGACACA
TTGGGATCCTCTAAA---TGGAGAAAGAATTATCTGCTTGGTCTCATTCCTGACAAATTC
AGAAATGAACAATTTTATGAA---------------------------------------
------------------------------------------------------------
---------------------------------------
>Microbat|ENSMLUG00000017424|ENSMLUT00000017428
ATTCTTCCCAGCACAGAGAAG------ATGGTGCTGAAGACGTTATTGGTCATGACTGTT
CTTGGAATGAGCAACTGG------CCCTGTGCAGGTTTCCCGGTGTATGACTACGACCTG
GCCTCCCTGCGGCAGGCCCTGGGCGCCTCGGTGGCAGAAGTGAACGCTCGGTCCCTGAGC
CCGTATCTGTTCCGGGCGTTCAGAAGCTCCATAAAAAGAGTCAATATTCTGGGTGAGAAC
AGCTCGAGCTTGGATATAGAATTCAGCGTGCGGGAGACTACATGCAGGAGGGATTCTGGG
GCAGACCCCGCCACCTGTGACTTCCAAAGTGGCTACTACGTGCCAGCAGCCTCTTGCAGA
AGCACCGTGCAGATGTCTGCTGAGCAGGTGCAGGACGTGTGGGTTCATTGCCGCTGGTCC
TCC---AGCTCCGAGTCCGACAGC---AGCGAAGAG------ATGGTTTTTGGGGGTATA
TTGGGACCCTCTAGA---TGGAGAAACAGTTATCTAGTTGATCTCATTCCTGACAAACCC
AGACGTGAACAGTTTTATGAACGGTCA------CAT------------------------
---------------GAGACCATGAGAAGGGTCTTTCCCTCTGGATATAGAAGGTATCCG
AACCAGCGGCACAGAGCGGGAGTAAATACTGGCTTTGAG
>Gibbon|ENSNLEG00000008531|ENSNLET00000010922
------------ATGGAGAAGATGACGATGATGATGAAGATATTGATTATGTTTGCT---
CTTGGAATGAACTACTGG------TCTTGCTCAGGTTTCCCAGTGTACGACTACAATCCA
TCCTCCTTAAGGGATGCCCTCAGCTCCTCTGTGGCAAAAGTGAATTCCCAGTCACTGAGT
CCGTATCTGTTTCGGGCATTCAGAAGCTCATTAAAAAGAGTTGAGGTCCTAGATGAGAGC
AACTTGGTCATGAATTTAGAGTTCAGCATCCGGGAGACTACATGCAGGAAGGATTCTGGA
GAAGATCCTGCTACATGTGCCTTCCAGAGGGACTACTATGTGCCCACAGCTGTTTGCAGA
AGCACCGTGAAGGTATCTGCCCAGCAGGTGCAGGGCGTGCATGCTCGCTGCAGCTGGTCC
TCCTCCACATCCGAGTCTTACAGC---AGCGAAGAG------ATGATTTTTGGGGACATG
TTGGGATCTCATAAA---TGGAGAAACAATTATCTATTTGGTCTCATTCCAGATGAGTCC
ATAAGTGAACAATTTTATGATCGGTCA------CTT------------------------
---------------GAGATCATGAGAAGGGTATTGCCTCCTGGAAACAGAAGGTACCCA
AACCACTGGCACAGAGCAAGAATAAATACTGACTTTGAG
>Cow|ENSBTAG00000002030|ENSBTAT00000002631
------------ATGGAGAAG------ATGGCGATGAAGATGTTGGTGATATTTGTC---
CTTGGAATGAACCACTGG------ACTTGTACAGGTTTCCCGGTGTATGACTATGACCCG
GCTTCCCTGAAGGAGGCTCTCAGCGCCTCTGTGGCAAAAGTGAATTCCCAGTCACTGAGC
CCCTATCTGTTTCGGGCGTTTAGAAGCTCAGTTAAAAGAGTCAACGCCCTGGACGAGGAC
AGCTTGACCATGGACTTAGAGTTCAGGATTCAAGAGACGACGTGCAGGAGGGAATCTGAG
GCAGACCCCGCCACCTGTGACTTCCAGAGGGGCTACCACGTGCCCGTGGCCGTTTGCAGA
AGCACCGTGCGGATGTCTGCTGAACAGGTGCAGAACGTGTGGGTTCGCTGCCACTGGTCC
TCC---AGCTCCGGGTCCAGCAGC---AGTGAAGAG------ATGTTTTTTGGGGATATC
TTGGGATCCTCTACA---TCAAGAAACAGTTACCTGCTTGGCCTCACTCCTGACAGATCC
AGAGGTGAACCGCTTTATGAACCATCA------CGT------------------------
---------------GAG---ATGAGAAGAAACTTTCCTCTTGGAAATAGAAGGTACTCG
AACCCGTGGCCCAGAGCAAGAGTAAACCCTGGCTTTGAG
>Mouse|ENSMUSG00000026295|ENSMUST00000027518
------------ATGGAGCAG------GCAATGCTGAAGACGCTGGCTTTGTTGGTG---
CTGGGCATGCACTACTGG------TGTGCCACAGGTTTCCCGGTGTACGACTACGACCCT
TCCTCTCTGCAGGAAGCTCTCAGTGCCTCAGTGGCAAAGGTGAACTCGCAGTCCCTGAGT
CCTTACCTGTTTCGGGCGACCCGGAGCTCCTTGAAGAGAGTCAACGTCCTGGATGAAGAC
ACATTGGTCATGAACTTAGAGTTCAGTGTTCAGGAAACCACATGCCTGAGAGATTCT---
GGTGATCCCTCCACCTGTGCCTTCCAAAGGGGCTACTCTGTGCCAACAGCTGCTTGCAGG
AGCACTGTGCAGATGTCCAAGGGACAGGTAAAGGATGTGTGGGCTCACTGCCGCTGGGCG
TCC---TCATCTGAGTCCAACAGC---AGTGAGGAG------ATGATGTTTGGGGACATG
GCAAGATCCCACAGA---CGAAGAAATGATTATCTACTTGGTTTTCTTTCTGATGAATCC
AGAAGTGAACAATTCCGTGACCGGTCA------CTT------------------------
---------------GAAATCATGAGGAGGGGACAGCCTCCCGCCCATAGAAGGTTCCTG
AACCTCCATCGCAGAGCAAGAGTAAATTCTGGCTTTGAG
>Chimp|ENSPTRG00000013064|ENSPTRT00000024228
ATGATTTCCAGAATGGAGAAGATGACGATGATGATGAAGATATTGATTATGTTTGCT---
CTTGGAATGAACTACTGG------TCTTGCTCAGGTTTCCCAGTGTACGACTACGATCCA
TCCTCCTTAAGGGATGCCCTCAGTGCCTCTGTGGCAAAAGTGAATTCCCAGTCACTGAGT
CCGTATCTGTTTCGGGCATTCAGAAGCTCATTAAAAAGAGTTGAGGTCCTAGATGAGAAC
AACTTGGTCATGAATTTAGAGTTCAGCATCCGGGAGACTACATGCAGGAAGGATTCTGGA
GAAGATCCCACTACATGTGCCTTCCAGAGGGACTACTATGTGTCCACAGCTGTTTGCAGA
AGCACCGTGAAGGTATCTGCCCAGCAGGTGCAGGGCGTGCATGCTCGCTGCAGCTGGTCT
TCCTCCACGTCTGAGTCTTACAGCAGCAGCGAAGAG------ATGATTTTTGGGGACATG
TTTCGATCTCATAAA---TGGAGAAACAATTATCTATTTGGTCTCATTTCAGACGAGTCC
ATAAGTGAACAATTTTATGATCGGTCA------CTT------------------------
---------------GGGATCATGAGAAGGGTATTGCCTCCTGGAAACAGAAGGTACCCA
AACCACCGGCACAGAGCAAGAATAAATACTGACTTTGAG
>Macaque|ENSMMUG00000012173|ENSMMUT00000017050
ATTATTTCCAGAATGGAGAAGATGATGATGATGATGAAGATATTGATTATGTTTGCT---
CTTGGAACGAACTACTGG------TCTTGCTCAGGTTTCCCAGTGTACGACTACGATCCA
TCCTCCTTGAGGGACGCCCTCAGTGCCTCTGTGGCAAAAGTGAATTCCCAGTCACTGAGT
GCGTATCTGTTTCGGGCATTCAGAAGCTCATTAAAAAGAGTTGAGGTCCTGGATGAGAAC
AGCTTGGTCATGAATTTAGAGTTCAACATCCGGGAGACTACATGCAGGAGGGATTCTGGA
GAAGATCCTGCTACATGTGCCTTCCAGAGGGACTACTATGTGCCCACAGCTGTTTGCAGA
AGCACCGTGAAGGTATCTGCCCAGCAGGTGCAGGGCGTGCATGCTCACTGCAGCTGGTCC
TCCTCCACGTCCGAGTCTTACAGC---AGCGAAGAGCATTTTATGACCTTTAACACAAAC
TTAGGTGATCATAAACATTTTTTTTCTAATAATGTTACAGGTCTCATTCCAGATGAGTCC
ACAAGTGAACAATTTTATGATCAGTCA------CTT------------------------
---------------GAGATCATGAGAAGGGTTTTGCCTCCTGGAAACAGAAGATACCCA
AACCACCAGCACAGAGCAAGAATAAATGCTGACTTTGAG
>Rabbit|ENSOCUG00000002056|ENSOCUT00000002054
ATGCTGTCCGGCACGGAGAGG------GTGGTGATGAGGGTGCTGCTTGCGTTTGCT---
CTTGGAGCGGACCTCTGG------TCCTGCGCAGGCTTCCCCGTGTACGACTACGAGCCT
GCCTCCCTCCGGGAAGCCCTCAGGGCCTCCGTGGCCAAGGTGAACTCGCAGTCGCTGAGT
CCGTACCTGCTCCGGGCGTTCGGAAGCTCGCTGAGAAGAGTCAATGCCTTGGACGAGGAC
ACTGTGATCATGAATTTGGAGTTCAGCCTGCGAGAGACTACGTGCAGGGCGGATTCTGGA
GGAGATCCTTCCACGTGCGCCTTCCAAAGGGGCTACTATGTGCCAACACTCACGTGCAGG
AGCACAGTGCAGATGTCTGCAGAGCAGGTGCAGGGTGTGTGGGCTCGCTGCCACTGGTCC
TCC---ATGTCCGACTCTGACAGC---AGTGAAGAG------ATGATTTTTGGAGACATG
GTGCGAGCCTACACA---TGGAGAAATGAGTATCCACTGGGCCTCACCCGTGATGAGCCC
AGGAGCCAGCGCTTATACGATCCGTCG------CTCGGAAGGCTCATGGGAGGAAAAGAA
GTTCCAGTGGAGAAAGACACCATG------------------------------------
---------------------------------------
>Marmoset|ENSCJAG00000014263|ENSCJAT00000027717
------------ATAAAGAAG------AAGATGATGAAGATATTGATTATGTTTGCT---
CTTGGAATGAACTACTGG------TCTTGCTCAGGTTTCCCAGTGTACGACTACGATCCA
TCCTCCTTAAGTGATGCCCTCAGTGCCTCTGTGGCAAAAGTGAATTCCCAGTCACTGAGT
CCGTATCTGTTTCGGGCACTCAGAAGCTCATTAAAAAGAGTTGAGGTCCTGGATGAGAAC
AACTTGGTCATGAATTTAGAGTTCAGCATCCGGGAGACTACATGCAGGAGGGATTCTGGA
GAAGATCCCTTTACGTGTGCCTTCCAGAGGGACTACTATGTGCCCACAGCCGTTTGCAGA
AGCACCGTGAAGGTATCTGGCCAGCAGGTGCAGGGCGTGCGTGCTCGCTGCAGCTGGTCC
TCTTACACGTCTGAGTCTTACAGC---AGTGAAGAG------ATGATTTTTGGGGACATG
TTGGGATCTCATAAA---TGGAGAAACATTTATCCATTTTGCGTCTTGGAAACTGATGAC
TGGAGCCTATGCTTCCCTTTTCTGTGT------TTA------------------------
---------------GAGATCATGAGAAGGGCTTTTCCTCCTGGAAATAGAAGGTACCCA
AATTACCGGCACAGAGCAAGAATAAATACTGACTTTGAG
>Gorilla|ENSGGOG00000006676|ENSGGOT00000006704
ATGATTTCCAGAATGGAGAAGATGACGATGATGATGAAGATATTGATTATGTTTGCT---
CTTGGAATGAACTACTGG------TCTTGCTCAGGTTTCCCAGTGTACGACTACGATCCA
TCCTCCTTAAGGGATGCCCTCAGTGCCTCTGTGGCAAAAGTGAATTCCCAGTCACTGAGT
CCGTATCTGTTTCGGGCATTCAGAAGCTCATTAAAAAGAGTTGAGGTCCTAGATGAGAAC
AACTTGGTCATGAATTTAGAGTTCAGCATCCGGGAGACTACATGCAGGAAGGATTCTGGA
GAAGATCCCGCTACATGTGCCTTCCAGAGGGACTACTATGTGTCCACAGCTGTTTGCAGA
AGCACCGTGAAGGTATCTGCCCAGCAGGTGCAGGGCGTGCATGCTCGCTGCAGCTGGTCC
TCCTCCACGTCCGAGTCTTACAGC---AGCGAAGAG------ATGATTTTTGGGGACATG
TTGGGATCTCATAAA---TGGAGAAACAATTATCTATTTGGTCTCATTTCAGACGAGTCC
ATAAGTGAACAATTTTATGATCGGTCA------CTT------------------------
---------------GGGATCATGAGAAGGGTATTGCCTCCTGGAAACAGAAGGTACCCA
AACCACCGGCACAGAGCAAGAATAAATACTGACTTTGAG
>Rat|ENSRNOG00000019224|ENSRNOT00000026108
------------ATGGAGCTG------GCAACGATGAAGACGCTGGTTATGTTGGTG---
CTGGGAATGCACTACTGG------TGTGCCTCAGGTTTCCCGGTGTACGACTACGACCCT
TCCTCTCTGCAAGAAGCTCTCAGTGCCTCAGTGGCTAAGGTGAACTCGCAATCCCTGAGT
CCTTACCTGTTTCGGGCGACGCGGAGCTCCCTGAAGAGAGTTAATGTCCTGGATGAAGAC
ACACTGGTCATGAACTTAGAGTTCACCGTTCAGGAAACTACATGCCTAAGAGAGTCT---
GGTGATCCCTCCACCTGCGCCTTCCAAAGGGGCTACTCTGTGCCAACAGCTGCTTGCAGG
AGCACAGTGCAGATGTCCAAGGGACAGGTGAAGGATGTGTGGGCTCACTGCCGCTGGGCG
TCC---ACATCCGAGTCCAACAGC---AGTGAGGAG------ATGATTTTTGGGGACATG
GCAAGATCCCACCGA---CGAAGAAATGATTATCTACTTGGCTTTCTTTATGATGAACCC
AAAGGTGAGCAGTTCTATGACCGGTCG------ATT------------------------
---------------GAGATCACGAGGAGGGGACATCCTCCTGCCCATAGAAGGTTCCTG
AACCTCCAACGCAGAGCAAGAGTCAATTCTGGCTTTGAG
>Opossum|ENSMODG00000008071|ENSMODT00000010233
---------------------------------ATGGAGGTCCTGGTCCTGGTGACT---
GTTGCCCTGAACATGTGG------GCGTGCTCAGGCTTCCCCGTGTACGACTACGACCCC
GCCGTGCTGAGGGGAGCTCTCCGGGCCTCGCTGGAAAGGGTGAACGCCCAGTCCCAAAGC
CCAAACTTGTTCAGGGCCTACAAGAGCTCCATTAGAAGGGTCAACTTCGTGAATGAGAAC
GACCTGAGCATGGACATCGACTTCAGCATCCGCGAGACCGAGTGCAGGAAAGAGTCTGGA
AGCCCCCCGAGCGCCTGCGATTTCAAGAGGGGCTACTACGTGCCAACAGCGTCCTGCAGG
AGCACCGTCCAGATCTCAGCTGAGCAGGTGCAGAGCGCGTGGGTCCGCTGCCATCACGCC
TTCTCCAGCTCCGATTCCAGTAGC---AGTGAAGAG---------ATCTTCGCGGGCAGA
TGGGGCTCGCCCACC---TGGAGACGCTATTACATGGGAGGTGTAGACAGCAATGAAGCA
AGACGTGAGCGCCTCTCTCCGAGGTCTACGGGTCTC------------------------
---------------AGAGACGTGGCGCGG---CTTCCGGCCAGAAGCAGAAGACGGCAA
GACGATCGGAATAGATACGGACTCTCG---------GAG
>Minke|BACU010995
------------ATGGAGAAG------ATGGTGATGAAGGTGTTGATTATGTTTGTC---
CTTGGAACGAACTACTGGTTCCACTACTGTGCAGGTTTTCCCGTGTATGACTATGACCCG
TCTTCCTTGAGGGAAGCTGTCAGCGCCTCCGTGGCAAAAGTGAATTCCCAGTCGCTGAGC
CCCTATCTGTTTCGGGCGTTCAGAAGCTCAATTAGAAGAGTCAACATGTTGGATGAGGAC
AGCTTGACCATGGACATAGAGTTCGGCATCCGAGAGACGACGTGCAGGAGGGGTTCTAGG
GAAGACCCCGCCACCTGTGACTTCCAGAGGGGCTACTACGCGCCGGTGGCTGTTTGCAGA
AGCACCGTACGGGTGTCTTCTGAACAGGTGCAGGACGTGTGGGTTCGCTGCCACTGGTCC
TCC---AGCTCCGAGTCTAACAGC---AGTGAAGAG------ATGGTTTGGGGGGATATC
TTGGGATCCTCTACA---TCAAGAAACAATTATCTGCTTGGTCTCACTCCTGACAGATCC
AGAAGTGAGCCATTTTATGAACGGTCA------CTT------------------------
---------------GAGATCATGAGAAGGGGCTTTCCTCCTGGAAATAGAAGGGACCTG
AACCTGTGGCCCAGAGCAAGAGTAAACACTGGCTTTGAG
>Orangutan|ENSPPYG00000013298|ENSPPYT00000015466
ATGATTTCCAGAATGGAGAAGATGACGACGATGATGAAGATATTGATTATGTTTGCT---
CTTGGAATGAACTACTGG------TCTTGCTCAGGTTTCCCAGTGTACGACTACGATCCA
TCCTCCTTAAGGGATGCCCTCAGTGCCTCTGTGGTAAAAGTGAATTCCCAGTCACTGAGT
CCGTATCTGTTTCGGGCATTCAGAAGCTCATTAAAAAGAGTTGACGTCCTAGATGAGAAC
ACT---GTCATG---TTAGAGTTCAGCATCCGGGAGACTACATGCAGA---GATTCTGGA
GAAGATCCCGCTACATGTGCCTTCCAGAGGGACTACTATGTGCCCACAGCTGTTTGCAGA
AGCACCGTGAAGGTATCTGCCCAGCAGGTGCAGGGCGTGCATGCTCGCTGCAGCTGGTCC
TCCTCCACGTCTGAGTCTTACAGC---AGCGAAGAG------ATGATTTTTGGGGACATG
TTGGGATCTCATAAA---TGGAGACACAATTATCTATTTGGTCTCATTCCAGATGAGTCC
ATAAGTGAACAATTTTATGATCGGTCA------CTT------------------------
---------------GAGATCATGAGAAGGGTATTGCCTCCTGGAAACAGAAGGTACCCA
AACCACCGGCACAGAGCAAGAATAAATACTGACTTTGAG
>Elephant|ENSLAFG00000015239|ENSLAFT00000015239
------------ATGGAGAAG------ATGATAATG---ATATTGGTTGTGTTTGTT---
CTTGGCATGGGCTCCTGG------TCTTGCTCAGGATTCCCGGTGTATGACTATGATCCT
TCCACCTTGAGGGAAGTCCTTGGCGCTTCCGTGGCAAAAGTGAATTCCCAGGCCCTAAGT
CCATACCTGTTTCGGGCGTTCAGAAGCTCACTAAAAAGGGTCAATATTGTGGATGGGGAC
AGCTTGAACATGGACATAGAATTCAGTATACGAGAAACTGTATGCAGGAGAGATTCCGGA
GAAGATCCCTCTACCTGTGACTTCCAAAGGGACCTCTATTCGCCAGCGGCCGTCTGCAGA
AGCTCGGCGCGGGTGTCCGCACAGCAGGTGCAGGACGTCTGGGTTCACTGCCGCTGGTCC
TCC---AGCTCCGAGTCTAGCAGC---AGCGAAGAG------TTGATTTTTGAGGACATG
TTGAGATCCTATAGA---TGGAGAAACAATTATCCACAAGGGCTCATTCCTGATGGACCC
AGAAATGAACAATTTCATGAAAGGTCA------CCA------------------------
---------------GAGACCACAAGAAGGTTCTCTCCTCCTGGAAACAGAAGGCAGCCA
GCCCCCCAGTATAGAGAAAGGACTTATGCTGACTTTGAG
>Human|ENSG00000072080|ENST00000168148
ATGATTTCCAGAATGGAGAAGATGACGATGATGATGAAGATATTGATTATGTTTGCT---
CTTGGAATGAACTACTGG------TCTTGCTCAGGTTTCCCAGTGTACGACTACGATCCA
TCCTCCTTAAGGGATGCCCTCAGTGCCTCTGTGGTAAAAGTGAATTCCCAGTCACTGAGT
CCGTATCTGTTTCGGGCATTCAGAAGCTCATTAAAAAGAGTTGAGGTCCTAGATGAGAAC
AACTTGGTCATGAATTTAGAGTTCAGCATCCGGGAGACTACATGCAGGAAGGATTCTGGA
GAAGATCCCGCTACATGTGCCTTCCAGAGGGACTACTATGTGTCCACAGCTGTTTGCAGA
AGCACCGTGAAGGTATCTGCCCAGCAGGTGCAGGGCGTGCATGCTCGCTGCAGCTGGTCC
TCCTCCACGTCTGAGTCTTACAGC---AGCGAAGAG------ATGATTTTTGGGGACATG
TTGGGATCTCATAAA---TGGAGAAACAATTATCTATTTGGTCTCATTTCAGACGAGTCC
ATAAGTGAACAATTTTATGATCGGTCA------CTT------------------------
---------------GGGATCATGAGAAGGGTATTGCCTCCTGGAAACAGAAGGTACCCA
AACCACCGGCACAGAGCAAGAATAAATACTGACTTTGAG
>Dog|ENSCAFG00000011984|ENSCAFT00000019037
------------ATGGAGAAG------ATGGTGGTGAAGATACTGATCATGTTTGTT---
CTTGGAGCGCATTTCCCA------TCTTGCGCAGGTTTTCCCGTGTACGACTATGACCCG
TCCTCCCTGCGGGAAGCCCTCAGTGCCTCTGTGGCAAAAGTGAACTCCCAGTCTCTGAGC
CCGTATCTGTTTCGGGCGTTCCGAAGCTCAGTAAAAAGAGTGTATGTTCTGGATCAGGAC
AGCGTGAACATGGACCTGGAGTTTGGCATTCGGGAGACAACATGCAGGCGAGATTCCGGA
GAAGACCCCGCAACCTGTGACTTCCAAAGGGGCTACTACTCGCCGGCAGCTGTTTGCAGA
AGCACCGTGCGGGTGGTGGCGGAGCAGGTGCAAGACGTGTGGGTTCGCTGCCAATGGTCC
TCC---AGCTCGGAGTCTAACAGC---AGCGAAGAG------ATGTTTTTGGGGGACGTA
TTGGGATCCTCTCAA---TGGAGAAACAACTACCTACTTGGTCTCATTTCTGAAAAACCC
AGAAGTGAACAATTCCGTGAACGGTCA------GTT------------------------
---------------GAGAACCTGAGAAGGATCTTACCTCCCGGGAATCGAGGGGACCCG
AACAGGTGGCACAGACTTCAGACATCCACAGGATGTGGC
>Guinea_Pig|ENSCPOG00000014773|ENSCPOT00000014918
ATTCTTTCCACCATGGAGAGG------AGCGTGGTGAAGCTATTGATCATATTTGCC---
CTTGGGATGCACTATCGG------TCTTGCTCAGGTTTCCCTGTGTTCGACTATGACCCT
TCCTCCCTGCATGAAGCCCTCAGTGCCTCTGTGGCCAAAGTGAACTCCCAGTCCCTGAGT
CCATATCTGTTTCGGGCGTTCAGGAGCTCATTAAAAAGAGTGAATGTTCTGGATGAGGAC
CGCGTGCTCATGAGCTTAGAGTTCAGCATCCGGGAGACCACGTGCTTAAAAGATTCCAGA
GAAGATCCGTCTACATGTGCCTTCCAGAGGGGCTACTACGTGCAAACCGCAGCCTGCAGA
AGCACCGTGCAGATGGCGGGCGAGCAGGCGCAGCAGGTGTGGGCTCACTGCCGCTGGGCC
GAC---ACATCCGAGTCCCACAGC---AGCGAGGAG------ATGATTTTTGGGGACATG
GGAAGATCCTATAAC---TGGAGAAACGATTATCTACTTGGTCTCATTCCTGAGGAACCC
AGAAGCCAGCGGTTTTATGATCGGTCA------CCT------------------------
---------------GAGCCCATGAGAAGGGATTTTCCTCCTACAAACAGAAGAGTCCCC
AACTACCGGCACAGAGCAAGGATAAACGGTGGCTTTGAG
