# Supplementary material for: Insights into the Evolution of Longevity from the Bowhead Whale Genome
Source: Cell Rep. 2015 Jan 6;10(1):112–22. doi: 10.1016/j.celrep.2014.12.008 (PMC4536333; doi:10.1016/j.celrep.2014.12.008)
Supplement: Supplemental Folder 1. Full List of Transposable Elements Distribution, Full List of Filtered and Unfiltered Gene Duplications, Gene Loss Alignments, Full List of Candidates under Selection, Selective Pressure Variation QC Alignments, and Full List of Bowhead-Specific Mutations, Related to Results [file mmc2.zip › QC Alignments/PosSites_reciprocal_group_3868_Mysticeti_modelA.fasta]

>PS_Sites|Mysticeti
------------------------------------------------------------
------------------------------------------------------------
------------------------------------------------------------
------------------------------------------NNN---------------
------------------------------------------------------------
------------------------------------NNN---------------------
------------------------------------------------------------
------------------------------------------------------------
------------------------------------------------------------
------------------------------------------------------------
------------------------------------------------------------
------------------------------------------------------------
------------------------------------------------------------
------------------------------------------------------------
------------------------------------------------------------
------------------------------------------------------------
------------------------------------------------------------
------------------------------------------------------------
------------------------------------------------------------
------------------------------------------------------------
------------------------------------------------------------
------------------------------------------------------------
------------------NNN---------------------------------------
------------------------------------------------------------
------------------------------------------------------------
------------------------------------------------------------
------------------------------------------------------------
------------------------------------------------------------
------------------------------------------------------------
------------------------------------------------------------
------------------------------------------------------------
---------NNN------------------------------------------------
------------------------------------------------------------
------------------------------------------------------------
------------------------------NNN---------------------------
------------------------------------------------------------
------------------------------------------------------------
------------------------------------------------------------
------------------------------------------------------------
------------------------------------------------------------
------------------------------------------------------------
---------------NNN------------------------------------------
------------------
>PS_Characters|Minke|BACU002194
------------------------------------------------------------
------------------------------------------------------------
------------------------------------------------------------
------------------------------------------AAG---------------
------------------------------------------------------------
------------------------------------GGC---------------------
------------------------------------------------------------
------------------------------------------------------------
------------------------------------------------------------
------------------------------------------------------------
------------------------------------------------------------
------------------------------------------------------------
------------------------------------------------------------
------------------------------------------------------------
------------------------------------------------------------
------------------------------------------------------------
------------------------------------------------------------
------------------------------------------------------------
------------------------------------------------------------
------------------------------------------------------------
------------------------------------------------------------
------------------------------------------------------------
------------------AGT---------------------------------------
------------------------------------------------------------
------------------------------------------------------------
------------------------------------------------------------
------------------------------------------------------------
------------------------------------------------------------
------------------------------------------------------------
------------------------------------------------------------
------------------------------------------------------------
---------ACA------------------------------------------------
------------------------------------------------------------
------------------------------------------------------------
------------------------------ACG---------------------------
------------------------------------------------------------
------------------------------------------------------------
------------------------------------------------------------
------------------------------------------------------------
------------------------------------------------------------
------------------------------------------------------------
---------------GAT------------------------------------------
------------------
>Minke|BACU002194
ATGACCCCAGGCCAAGTGCCCCATCAGCCTGCCCCCTGGAGGGATACCCACCCCTTCTGT
CTCCTGTCCCCGCTGGTGGGCCTTCTCAGCCGGGCCTGGAGCCACCTGAGAGGCCCAGGA
TCTCCAGAGCCCTGGTTGGTGGAAGCAGTAACCAGAACAGATCAGAGA---GCTGTCCCA
GAGGGAGAAGCTAAGGCTTCTCTGGCCACTCACCATGCCCCCAAGGTCAGGCAC---CCT
CAAGAGGAGACTGGAGACAGTGGAGCAGCTGAGGAGGATGGAGAAGCATCCCGGGGGGCC
TGCCCTGACCTGGAAACCAAGTGTTCTCTTCTTGAAGGCTGGGGACTTTCAGATGATGAT
GACGAAGAGTATGGCAGGGAAGAA---GCAACCAGTGTCCCTAGAGAGCAGGGAAGTGAA
TTTAGGGATGGCCAGCCTGCTCCCCTGTCCCCCAGCCTTCTGGTAACATCCCTGCAA---
------GACCTTCCTGGGGAGGAGGAATCTAAG------------------GAAGAAGGG
GTTACTGAAGAT------AAAGAAGTGATC---ACGTTCTCTTTTCCTCCATCACACTGG
GAGTGTTGTCCAGGGGTGGAGGAAGAGGAAGAGGAGGGGGAGGAGGAGGAAGAA---GAA
GCTGTAAATAAAGAAGCTCCTAGAACATCTACCTCTCCCTTAGCTCTGGGATGCAAGCCC
AGAGCTTGGGTGTGCTGCCCC---------CTGGATGGAGTCACAGAGGAAGAA---AGA
ACAGAG---ACTAAAGCGGCCACGAAGACCTCCATTTGCCCCTCATCTGCAGGCTCCCGC
CTCAGGGCCCGGGAGTGCTGTTCAGGAGGGGAGCCTGAG---GAGGAGAAG---------
GCCAAAAAAGCTGAGAAAGGAGAGGCTGACCCAGAGCCACACTCCTCAGTTCTAGCCCAG
AGGCCCCCGCTCAGGACCTGGCAGCATCAATCCAGTGCGATCACAGAGGAA------GAA
GAG---------------------------------------------------------
------------------------------------------------------------
------------------------------------------GAGGAGGAGGACCGTGAT
GCA------------------GGAGAGGCTGAGGCCTCCTCTTCCATCCCA---------
------CCCACAAGTGCCTTCCTGAGGGCCTGGGTGTACCGACCAGGAGAGGACACAGAG
GAGGAA------------AGT---GAG---------TGT---------------------
------------------------------------------------------------
------------------------------------------------------------
------------------------------------------------------------
------------------------------------------------------------
---------------------------GAGGAT------------------------GAG
---AATGAGGATGAAGAC---------------GGTGAATCA------------GAAGCA
---------------GCTGACTTGGAACCAAGTCCCTCCCTTCAGGCCCAGAGTGCCCTC
TTCAGGGACCGGATA------TATCAGCCTGGAGAGGAAGCAGAG---------GGAGGG
GAAGCTGCCACAGAG---------------------------------------------
------------------------------------------------TGGGGAGAAGCT
GAGCCCTGCCCCTTCCGAGTGGCCATCTATTTACCTGGAGAGAAGGCCCCACCTCCTTGG
GCTCCTCCTCCGCTGCCCCTCCGTCTGCAAACGCGGCTCAAGTCTGCAGAAACCCCCACC
AGG------------CATCGGGACCCTGAGCCTCCCCTAAAGACCAGAAAGGTGGGT---
------------------------------------------------------------
------------------------------------------------------------
------------------------------------------------------------
------------------------------------------------------------
------------------------------------------------------------
---GCTGAGGGCTCAGATTCG---------------------------------------
------------------
>PS_Characters|Bowhead|bmy_06411T0
------------------------------------------------------------
------------------------------------------------------------
------------------------------------------------------------
------------------------------------------AAG---------------
------------------------------------------------------------
------------------------------------GGC---------------------
------------------------------------------------------------
------------------------------------------------------------
------------------------------------------------------------
------------------------------------------------------------
------------------------------------------------------------
------------------------------------------------------------
------------------------------------------------------------
------------------------------------------------------------
------------------------------------------------------------
------------------------------------------------------------
------------------------------------------------------------
------------------------------------------------------------
------------------------------------------------------------
------------------------------------------------------------
------------------------------------------------------------
------------------------------------------------------------
------------------AGT---------------------------------------
------------------------------------------------------------
------------------------------------------------------------
------------------------------------------------------------
------------------------------------------------------------
------------------------------------------------------------
------------------------------------------------------------
------------------------------------------------------------
------------------------------------------------------------
---------ACA------------------------------------------------
------------------------------------------------------------
------------------------------------------------------------
------------------------------ACG---------------------------
------------------------------------------------------------
------------------------------------------------------------
------------------------------------------------------------
------------------------------------------------------------
------------------------------------------------------------
------------------------------------------------------------
---------------GAT------------------------------------------
------------------
>Bowhead|bmy_06411T0
ATGGCCCCAGGCCAAGCGCCCCATCAACCTGCCCCCTGGAGGGATACCCACCCCTTCTAT
CTCCTGTCCCCGCTAGTGGGCCTTCTCAGCTGGGCCTGGAGCCACCTGAGAGGCCCAGGA
TCTCCAGAGCCCTGGTTGGTGGAAGCAGTAACCAGAACAGATCAGGGAGAAGCTGTCCCG
GAGGGAGAAGCTAAGGCTTCTCTGGCCACTCACCATGCCCCCAAGGTCAGGCAC---CCT
CAAGAGGAGACTGGAGACAGTGGAGCAGCTGAGGAGGATGGAGAAGCATCCCGGGGGGCC
TGCCCTGACCTGGAAACCAAGTGTTCTCTTCTTGAAGGCTGGGGACTTTCAGATGATGAT
GACGAAGAGTATGGCAGGGAAGAA---GCAACCAGTGTCCCTAGAGAGCAGGGAAGTGAA
TTTATGGATGGCCGGCCTGCTCCCCTGTCCCCCAGCCTTCTGGTAACATCCCTGCAA---
------GACCTTCCTGGGGAGGAGGAATCTAAG------------------GAAGAAGGG
GTTACTGAAGAT------AAAGAAGTGATC---ACGTTCTCTTTTCCTCCATCACACTGG
GAGTGTTGTCCAGGGGTGGAGGAAGAGGAAGAGGAGGGGGAGGAGGAGGATGAA---GAA
GCTGTAAATAAAGAAGCTCCTAGAACATCTACCTCTCCCTTAGCTCTGAGATCCAAGCCC
AGAGCTTGGGTGTGCTGCCCC---------GTGGATGGAGCCACAGAAGAAGAG---AGA
ACAGAG---AATAAAGCAGCCACGAAGACCTCCATTTGCCCCTCATCTGCAGGCTCCCAC
CTCAGGGCCCGGGAGTGTTGTTCAGGAGGGGAGCCTGAG---GAGGAGAAG---------
GCCAAAAAAGCTGAGAAAGGAGAAGCTGACCCAGAGCCACACTCCTCAATTCTAGCCCAG
AGGCCCCCGCTCAGGACCTGGCAGCATCAATCCAGTGCGATCACAGAGGAA------GAA
GAG---------------------------------------------------------
------------------------------------------------------------
------------------------------------------GAGGAGGAGGACCGTGAT
GCA------------------GGAGAAGCTGAGGCCTCCTCTTCCATCCCA---------
------CCCACAAGTGCCTTCCTGAGCGCCTGGGTGTACCGACCAGGAGAGGACACAGAG
GAGGAA------------AGT---GAG---------TGT---------------------
------------------------------------------------------------
------------------------------------------------------------
------------------------------------------------------------
------------------------------------------------------------
---------------------------GAGGAT------------------------GAG
---AATGAGGATGAAGAC---------------GATGAATCA------------GAAGCA
---------------GCTGACTTGGAACCAAGTCCCTCCCTTCAGGCCCAGAGTGCCCTC
TTCAGGGACCGGATA------TATCAGCCTGGAGAGGAAGCAGAG---------GGAGGG
GAAGCTGCCACAGAG---------------------------------------------
------------------------------------------------TGGGGAGAAGCT
GAGCCCTGCCCCTTCCGAGTGGCCATCTATTTACCTGGAGAGAAGGCCCCACCTCCTTGG
GCTCCTCCTCCGCTGCCCCTCCGTCTGCAAACGCGGCTCAAGTCTGCAGAAACCCCCACC
AGG------------CATCGGGACCCTGAGCCTCCCCTAAAGACCAGAAAGGTGGGT---
------------------------------------------------------------
------------------------------------------------------------
------------------------------------------------------------
------------------------------------------------------------
------------------------------------------------------------
---GCTGAGGGCTCAGATTCA---------------------------------------
------------------
>Horse|ENSECAG00000010277|ENSECAT00000010557
ATGGCCCCAGGCCAAGCGCCCCATCACCCCTCCCCCTGGAGGGATGCCCACCCCTTCTTC
CTCCTGTCTCCGCTGATGGGCCTTCTCAGCTGGGCCTGGAGCCACCTGAGGGGCCCAGGA
TCTCCAGAGCCCTGGCTGGCGGAGGCAGTAACGAGTGCACATCGGGCACAAGCTGGCTTG
GAGGGCGTAACTAAGGCTTCTCTGGCCACCCACCATGCCCCCTGGGGCAGGCGC---CCT
CAAGAGGAGGGTGGAGACCCTGGAGCGGCTGAGGAGGATAGAGAAGCATCGTGGGGGGCC
TGCCCTGACTGGAAAGCCAACACTTCTCCTCTTGAAGCCTGGGGACTTTCAGATGAT---
GAAGGCGAG---------GAGGAA---GCCACCGAGGTCCCTAGAGAGCAGGGAAGTGAG
TTTATAGATGGCCGGCCTGCTCTCCGGTCCCCCAGCCTTCTGATAAGAACCTTGCAA---
---GACGACCCTCCGAGGGAGGAGGAATCTGCG------------------GAAGGAGGA
GTTGCTGAAGAT------AAAGAAGTGGTC---ACGTTCTCTCTTCCTCCGTTCCACTGG
GAGTGTTGTCCAGGGGTGGAGGAGGAGAAGGAG------------------GGA---GGC
TCTATAAACAAAGAAAGTCCCAGAACATCCACTTGCCCCTTATCTCCAGGATCCAAACCC
AGAGCTTGGGTGGATTGCTCAGGGGAGGAGGAGAATCAAGCCACAGAGGAAGAA---AGA
ACAGAG---AGTAAAGAAGCCACAAAGACCTCCGTATCCCCCTCAACTGCAGGCTCCCAG
CCCAGGCCCTGGGAGCGTTGCTCAGGAGCCGAGTCCGAA---GAGGAGGAC---------
GACGAAAAGGCTGAGCAAGGAGAAGCCGACCCAGAGCCACTCTCTTCAGTTCTAGCCCAG
AGGCCCCTGCTCAGGACGAGGCAGCATCAACCC------------AAAGAC------GAA
GAG---------------------------------------------------------
------------------------------------------------------------
------------------------------------------CAAGATGAATTCAGTGAT
TCAGGAGCAGCTGAGGAAGAGGGAGAAGCTGAGGGTCCCTCGTCCATCCCC---------
------TCTACGAGTGCCTTCCTCAGGGCCTGGGTGTATCGGCCAGGAGAGGACACAGAG
GAGGAG------------GAGGAGGAAGATGAATTCAGTGATTCAGGAGCAGCTGAGGAA
GAGGAAGAAGCTGAGGGTCCCTCTTCCATCCCCTCTACAAGTGCCTTCCTCAGGGCCTGG
GTGTATCGGCCAGGAGAGGACACAGAGGAGGAG------GAGGAGGAAGATGAACTCAGT
GATTCAGGAGCAGCTGAGGAGGAGGGAGAAGCTGAGGGT------------------CCC
TCTTCCATCCCCTCTACAAGTGCCTTCCTCAGGGCCTGGGTGTATCGGCCAGGAGAGGAC
ACAGAGGAG------------------GAGGAGGAG---------------------GAA
GAGGAGGAAGATGAACTC---------------AGTGATTCAGGAGCAGCTGAGGAAGAG
---------------GGAGAAGCTGAGGGTCCCTCTTCCATCCCTCCCACAAGTGCCTTC
CTGAGGGCCTGGGTTGCCCTTCTCCGACCTGGAGAGGAGACAGAG---------GGAGGG
GAAGCTGCTGAGGAG---------------------------------------------
------------------------------------------------TGGGGAGAAGCT
GAGCCCAGCCCCTTCCAAGTGGCCATCTATCTGCCTGGAGAGAAGGCACCACCTCCCTGG
ACTCCTCCTCGGCTGCCCCTCCGACTGCAAAGGCGGCTCAAGTCCACAGAAACCCCCACC
CGG------------GATCTGGAGCCTGAGACCCCGCTAAAGGCCAGAAAGGTGTGCTTC
TCTGAGAAAGTCACCATCCATTTCCTGGTCGTCTGGGCGGGACCAGCCCAGGCTGCCCGC
CGGGGTCCCTGGGAGCAGCTCGCCCGGGATCGCAGCCGCTTTGCCCACCGCATCGCCCGG
GCCCAAGAGGAGCTGGGCCCCTGCCTCACCCCTGCTGCCCGGGCGAGGGCCTGGGCACGC
CTCAGGAACCCTCCCGCTTCTCTGGCCACCATACCTGCCGCTACCCATGCCTTGCAGACA
TCCTCC---------------------------------ATCCAGGCCATGCCCTTGAGC
CATGCTGTGGCCTCTCCCTCCCCT------CCTTACGTGTCTCTATCTCCTTGCCTGGAC
CTCAGTGGGAGGCGTGGC
>Microbat|ENSMLUG00000005013|ENSMLUT00000005010
ATGGCTCCAGGCCAAGTGCCC---CAGCCCCTCCCCTGGAGGGATGCCCACCCCTTCTTC
CTCCTGTCCCCGCTGATGGGCCTCCTCAGCAGGGCCTGGAGCCGCCTGAGGGGCCCAGGA
CCTCTAAAGCCCTGGCTGGAGGACGCAGTGACAAGTGCAGATCAGGGAGAAGCTTGCCTG
GAGGAAGCGACTAAGGCCGCTTTGGCCACCCACTATGCCCCATGGGGTGGGCAC---CCT
CAGCGGGAGCCTGGAGACGGTGGAAGAGCTGTGGAGGATGGAGGGTCGTCC---------
TGCCCTGACCGAGAGGCCAACAGTTCTCTTCTTGAAGCCTGGGAACTTTCAGAAGAT---
GATGAAGAATATGGTGGGGAAGAA---GCAACCAGCATCCCTAAAGAGCAAGGAAGTGAC
TATATAGGTGGCCAGCCTGCTCCCATGTCCCTCAGCCTTCTG---AGAACCCTGCAA---
------GACCCTCCTGGGGAAGAGGAAACTGAG------------------GAAGGAGGA
GTTGCTGAAGAT------AAAGTGATGACA---TTCTTCTCTTTCCCTCCATCACACTGG
GAGCACTGTCCAGGGATGGAGGAGGAGAAGGAT------------------GGA---GAA
GGTGTAAATAAAGTT---CCAACAACATCTACTTCCCCCTCATCCCCAGGATCCAAGCCC
AGTGCTTGGGTGTGTGCTGCAGGGGAAGAAGAGGCTGGAGCTAAGGAGGAAGAA---AGA
ACAGAG---AGTGAAGAAACCCGGAAGATCTCCATTACCTCTTCATCTGCAGGCGCCCGC
CCCAGTGCCTGGGAGTGTAATTCAGGGGAGGAATCTGAG---GAAAAGGAT---------
GGA---AAGGCTGAGAAA---GAAGCTGACCCAGAGCCACACTCCTCAGTTCTAAGCCAC
AGGCCCCTGCTCAGGACCTGGCAGCATCAACCC------------AGAGAGGACACAGAG
GAG---------------------------------------------------------
------------------------------------------------------------
------------------------------------------GAAGATGAGGACAGTGAT
TCAGGAGCATCTGAGGAGGAGGGAGAAGCTGAGGGTCCCTCTTCCATCCCC---------
------ACCACAAGTACCTTCTTGAGGGCCTGGGTGTACCGACCAGGAGAGGACACAGAG
GAGGAA------------GAGGAAGAT---------AGTGATTCAGGAGCACCTGAGGAG
GAGGGAGAAGCTGAGGGTCCCTCTTCGATTCCCCCCACAAGTACCTTCTTGAGGGCCTGG
GTGTACCGGCCAGGAGAGGACACAGAGGAGGAA------GAGGAAGAT---------AGT
GATTCAGGAGCAGCTGAGGAGGAGGGAGAAGCTGAGGGT------------------GCC
TCTTCGATTCCCCCCACAAGTACCTTCTTGAGGGCCTGGGTGTACCAACCAGGAGAAGAC
ACAGAGGAG------------------GAGTAT------------------------GAG
GAGAATGAGGATAAGAAA---------------GATGATTCA------------GAGACA
---------------GCTGGCTCGGACCCAAGTTCTTCCGTTCAGGCCCAGAGTGCC---
CTCAGGGACTGGACA------TACCCACCTGGAGAGGAGACAGAG---------GGCGTG
GAAGCTGCTGAGGAA---------------------------------------------
------------------------------------------------TGGGGAGAAGCT
GAGCCC------TTCCGAGTGGCCATCTATCTACCAGGAGAGAAGCCACCACCTCCCTGG
CCTCTTCCTCGGCTGCCCCTCCGACTGCAAAGGCGGCTCAAGTCTGCAGGAACCCCCACC
CAG------------CATCCGGACCCCGAGACTCCCCAAAAGGCCAGAAAGGTGCACTTC
TCTGAGAAGGTCTCCATCCATTTCCTGATTGTCTGGGCTGGACCAGCCCAGGCTGCCCGA
AGGGGCCCCTGGGAGCAGTTTGCCCGGGATCGAAGCCGCTTTGCCCGCCGAATTGCCCAG
GCTGAGGAGAAACTGGGCCCCTGCCTCACCCCTGCAGCTCGGGCCAGGGCCTGGGCACGC
CTCGGGGACCCTCCCTCTTCTCTGGCTGCCTTACCTGCCACGACCCAGACCTTGCCCACA
TCCTGT---------------------------------GTCCAGGCCACACTCATGAGC
CATACTGTGGCCTCTCCCTCCCCT------CTTTGTGTGTCCCTGTCTCCTGCCTTAGGC
CTCAGTGGGAGGCGTGGC
>Gibbon|ENSNLEG00000004688|ENSNLET00000005967
------------------------------------------------------------
------------------------------------------------------------
------------------------------------------------------------
------------------------------------------------------------
------------------------------------------------------------
------------------------------------------------------------
------------------------------------------------------------
------------------------------------------------------------
------------------------------------------------------------
---------------------------------------------------------CAG
GAGTGTTGTCCAGCAGTGGAGGAGGAGGACGAT------------------GAA---GAA
GCTGTAAAGAAAGAAGCTCGCAGAGCTTCTACTTCTGCCTTTTCTCCAGGATCCAAGCCC
AGCACTTGGGCGTCTTGCCCAGGGGAGGAAGAGAATCAAGCCACGGAGGACAAAAGAAGA
ACAGAAAGAAGTAAAGGAGCCAGGAAGACCTCCGTGTCCCCCCCATCTTCAGGCTCTGAC
CCCAGGTCCTGGGAGTATCGTTCAGGAGAGGCGGCCGAG---GAGAAGGAGGAAAAGGCA
CACGAAGAAGCTGGGAAAGGAGAAGCTGCTCCAGGGCTGCACTCCTCAGCCCCAGCCCAG
AGGCCCCAGCTCAAGTCCTGGTGGTGCCAACCCAGT---------------GAT---GAA
GAGGAGGGTGAGGTCAAGGCTTTGGGGGCAGCCGAGAAGGATGGCGAAGCTGAGTGTCCT
CCCTGC---ATCCCCCCGACAAGTGCCTTCCTGAAGGCCTGGGTGTAT------------
TGGCCAGGAGAGGACACAGAGGAAGAGGAAGATGAG---GAAGAAGATGAGGACAGTGAC
TCTGGATCAGATGAGGAAGAGGGAGAAGCTGAGGTTTCCTCTTCCACTCGT---------
------GCTACAGGTGTCTTCTTGAAGTCCTGGGTGTATCGACCAGGAGAGGACACGGAG
GAGGAG------------------GAAGCTGAGGACGGTGATACAGGATCAGCTGAGGAT
GAAAGAGAAGCTGAGATTTCCACTTCCACGCCCCCTGCAAGTGCTTTCTTGAAGGCCTGG
GTCTATCAGCCAGGAGAGGACACGGAGGAGGAGGAGGAAGCTGAGGAC---------AGT
GATACAGGATCAGCAGAGGATGAAAGAGAAGCTGAGACT------------------TCT
GCTTCCACACCCCCTGCAAGTGCTTTCTTGAAGGCCTGGGTGTATCGGCCCGGAGAGGAC
ACGGAGGAG------------------GAGGAAGAT---------------------GAG
---------GATGCAGATAGTGAGGGTAAGGAAGATGATTCAGAAGCAGCCGTGGGAGAA
---------------GCTGAGTCAGACCCACATCCCTCCCACCTGGACCAGAGTGTCCAC
TTCAGGGGCTGGGTA------TATCGACCTAGAAAGGAGACAGAG---------GAAGAG
GAAGCTGCTGAGGAC---------------------------------------------
------------------------------------------------TGGGGAGAAGCT
GAGCCCTGCCCCTTCCGAGTGGCCATCTATGTACCTGGAGAGAAGCCACCGCCTTCCTGG
GCGCCTCCTAGGCTGCCCCTCCGACTGCAAAGGCGGCTCAAGCGCCCAGAAACCCCTACT
CAT------------GATCCGGACCCTGAGACTCCCCTAAAGGCCAGACAGGTGCACTTC
TCCGAGAAGGTCACTGTCCATTTCCTGGCTGTCTGGGCAGGGCCGGCCCAGGCCGCCCGC
CAGGGCCCCTGGGAGCAGCTTGCTCGGGATCGCAGCCGCTTCGCACGCCGCATCGCCCAG
GCCCAGGAGGAGCTGAGCCCCTGCCTCACCCCTGCTGCCCGGGCCAGAGCCTGGGCACGC
CTCAGGAACCCACCT------TTAGCCCCCTTCCCTGCCCTCACCCATACCTTGCCTTCC
TCCTCTGTC------------------CCTTCGCCCCCAGTCCAGACCACGCCCTTGAGC
CAAGCTGTGGCCACACCCTCCCGCTCCTCTCCC---AGTGCAGCAGCAGCTCCCCTGGAC
CTCAGTGGGAGGCGTGGC
>Cow|ENSBTAG00000001294|ENSBTAT00000001702
ATGGCTCCAGGCCAAATGCCCCATCAGCCTGCCCCCTGGAGAGGTACCCACCCCCTCTTC
CTCCTGTCCCCACTGATGGGCCTTCTCAGCCGGGCCTGGAGCCTCCTGAGGGCCCCAGGA
CCTCCAGAGCCCTGGCTAGTGGAAGCAGTAACCGAAGCAGATCAGGGAGGAGCTGGCCTG
GAGGATGAAGCAAAGGCTTCTCTGGCCACCTACCATGCCCTCTGGGGCAGGCAC---CCT
CAAGAGGAGACCAAAGACAGTGGAGCGGCTGAGGAGGACCGAGAAGCCTCCCCGGGGGCC
TGCCCCAACCTGGAAGCCAAGCATTCTCTTCCCGAAGCCTGGGGACTTTCAGATGATGAT
GATGAAAAGTACGGTGGGGAAGAA---GCAACTGGTGTCCCTAGAGAGCAG---AAAGAA
TTTATGGATGGCCAGCCTGCTCCCCTGCCCCTCAGCCTTCTGATAAGATCTCTGCCA---
------GACCTTCCTGGGGAGGAGGAATCGAAG------------------GAAGAAGCC
GTTACTGGAGGTGGAGGTAACGAAGTGACC---GCGTTCTCTTTTCCTCTGTCACACTGG
GAGTGTTGCCCAGGG---------GAGGAGGAAGAAGAGGAGGAAGAGAATGGA---GAA
GCTGTT------------------------------------------------------
------AGGGTGTGCCGCCCG---------GTGAATGGAGCCACAGAAGAA------AGA
ACACAG---ACTGAAGCAGCCACGAAGACCTCCATGTCCCCCTCATCTGTAGGCTCCCAC
CTCAGGGCCTGGGAATGTTGTTCGGGAAAGGAGTCTGAGGAGGAGGAGAAG---------
GACAAACAGGCTGAGAAAGGAGATGCTGACCCAGGGCCACACTTCACAAGTCTAGCCCAG
AGGCCCTCTCTCAGGACCTGGCAGCATCCATCCAGTGCGATCACAGAGGAG------GAG
GAGGACCGTGATTCAGAGGAAATGGGGGCTTCC---------------------------
TCTTCC---GTCCCACTCACAAGTGCCTTCCTGAGCGACTGGGTGTAT------------
CAACCA---GAAGACACGGAGGAGGAG------GAT---GAAGAGGAGGAGGACTGTGAT
TCAGAAGCAACTGAAGATGAGGGAGAAGCCGAGGTCTCCTCTGCCACCCCA---------
------CCCCCCAGTGCCTTCCTGAGTGCCTGGGTGTATCGACCAGGAGAAGACACGGAG
GAAGAG------------GAG---GAC---------TGTGATTCAGAAGCAACTGAAGAT
GAGGGAGAAGCCGAGGTCTCCTCTGCCACCCCACCGACAAGTGCCTTCCTGAGTGCCTGG
GTGTATCAACCAGGAGAC------ACAGAGGAA------GAGGAGGAC---------TGT
GATTCAGAAGCAACTGAAGATGAGGGAGAAGCCGAGGTC------------------TCC
TCTGCCACCCCACCCCCCAGTGCCTTCCTGAGCGCCTGGGTGTATCGACCAGGAGAAGAC
ACGGAGGAA------------------GAAGAT------------------------GAG
---TATGAGGACGAAGAT---------------AATGAATCA------------GGAGCA
---------------GCTGACTTGGGGCCCAGCCCCTCCCTTCAGACCCAGAGTGCCCTC
CTCAGGGACCAGATT------TATCAGCCTGGAGAGAAAACAGAC---------GGAGGA
GAAGCTGCTGAGAAG---------------------------------------------
------------------------------------------------TGGGGAGAAGCT
GAGTCCTGCCCCTTCCGAGTGGCCATCTATCTACCTGGAGAGAAGCCCCCACCTCCCTGG
GATCCTCCTCGGTTGCCCCTCCGACTGCAAAGACGGCTCAAGTCTGCACAAACCCCCACC
AGG------------CATCAGGACCTTGAACGTCTCCTGAAGACCAGAAAGGTGCGCTTC
TCTGAGAAGGTCTCCATCCATCCCCTGGTTGTCTGGGCAGGACCGGCTCAGGCCGCCCGC
AGAGGCCCCTGGGAGCAGTTTGCCCGGGATCGAAGCCGCTTCGCCCGACGCATCGCCCAG
GTCCAAGAGGAGCTGGGTCCCTACCTCACCCCTGCTGCCCGGGCCAGGGCCTGGGCACGT
CTCGGGAACCCTCCCACTTCCCTGGCCACTGTCCCTGCCCCTACCCAGACCTCACCGATG
TCCCCC---------------------------------ATCCAGGCCACGCCCTTGAGC
CACGCTCTGGCCTCTCCCTCCCCT------CCCTGTGTG------TCTCCTAGCCTAGAC
CTCAGTGGGAGGCGTGGC
>Mouse|ENSMUSG00000040435|ENSMUST00000042105
ATGGCCCCGAGCCCAAGACCCCAGCATGTCCTGCACTGGAGGGACGCCCACAACTTCTAT
CTCCTGTCCCCACTGATGGGCTTGCTCAGTCGGGCCTGGAGCCGCCTGAGGGGCCCAGAA
GTCCCAGAGGCATGGCTGGCAAAAACAGTAACAGGAGCAGATCAGATAGAAGCT------
---------------GCGGCTCTGCTGACACCTACCCCTGTCTCTGGTAACCTCCTCCCT
CATGGGGAGACTGAAGAAAGTGGATCTCCTGAACAGAGT---CAAGCAGCCCAGAGGCTC
TGCCTT---GTGGAAGCTGAAAGTTCCCCTCCTGAAACTTGGGGACTTTCAAATGTTGAT
------GAGTACAATGCAAAGCCA---GGACAAGATGACCTTAGAGAGAAGGAAATGGAA
CGCACAGCTGGCAAG---------------GCCACACTACAGCCCGCTGGCCTGCAAGGG
GCTGATAAGAGGCTTGGGGAGGTG------------------GTGGCTAGAGAAGAGGGA
GTGGCT---------------------------GAGCCCGCTTATCCCACATCACAGCTG
GAGGGTGGTCCAGCT------GAGAATGAAGAG------------------GATGGAGAA
ACAGTGAAG------ACTTACCAAGCTTCTGCTGCTTCCATAGCTCCGGGATACAAACCC
AGCACCCCTGTGCCTTTCTTGGGGGAGGCAGAACATCAAGCCACGGAAGAAAAA---GGA
ACAGAA---AACAAG---GCTGACCCC---TCCAACTCTCCTTCT---TCAGGCTCCCAC
TCCAGAGCCTGGGAGTACTACTCTAGAGAGAAGCCTAAGCAGGAG---------------
------------------GGAGAAGCCAAGGTAGAGGCACAC------------------
------------AGGGCAGGGCAGGGTCACCCTTGTCGGAATGCTGAGGCT---------
GAGGAAGGAGGACCTGAG------------------------------------------
ACAACTTTTGTCTGTACTGGAAATGCCTTCCTGAAGGCCTGGGTGTAT------------
CGCCCAGGAGAGGACACAGAGGAAGAA------GAC---------------AACAGCGAT
TCGGATTCAGCTGAGGAAGAC---ACAGCT---CAGACCGGTGCCACCCCC---------
------CATACAAGTGCCTTCCTGAAGGCCTGGGTGTATCGCCCAGGAGAGGACACAGAG
GAA---------------------------GAAGACAGCGATTCGGATTCAGCTGAGGAA
------GACACAGCTCAGACCGGTGCCACCCCCCATACAAGTGCCTTCCTGAAGGCCTGG
GTGTATCGCCCAGGAGAGGACACAGAGGAAGAA------------AAC---------AGC
GATTTGGATTCAGCTGAGGAAGAC------ACAGCTCAG------------------ACC
GGTGCCACCCCCCATACAAGTGCCTTCCTGAAGGCCTGGGTGTATCGCCCAGGAGAGGAC
ACAGAGGAA------------------GAA------------------------------
---AACAGCGATTTGGAT------------------------TCAGCTGAGGAAGACACA
---------------GCTCAGACCGGTGCCACCCCACATACA---------AGTCCCTTC
CTGAAGGCCTGGGTG------TATCGCCCAGGAGAGGACACAGAAGATGACACAGAAGAG
GAAGAGGACAGTGAGAATGTGGCCCCAGGTGACTCAGAAACAGCTGACTCAAGCCAGAGT
CCCTGCCTTCAGCCCCAGCGTTGTCTACCAGGAGAGAAGACCAAGGGACGTGGGGAA---
GAGCCCCCTCTCTTCCAGGTGGCCTTCTATTTACCCGGAGAGAAGCCAGAATCACCTTGG
GCTGCACCTAAGCTGCCCCTTCGACTGCAGAGGCGGCTCAGATTGTTCAAAGCCCCCACC
CGG------------GATCAGGACCCCGAGATTCCTCTAAAAGCTCGGAAGGTACACTTC
GCTGAGAAAGTCACAGTCCATTTCCTTGCTGTCTGGGCAGGACCAGCCCAAGCTGCCCGT
CGAGGTCCCTGGGAGCAGTTTGCACGAGATCGAAGCCGCTTTGCTCGACGCATTGCCCAG
GCAGAGGAGAAGCTGGGTCCCTACCTTACCCCTGATTCCAGGGCCAGAGCATGGGCACGC
CTTAGAAAC---------------------------------------------------
------CCATCTCTTCCACAGTCCGAGCCTCGCTCTTCCTCTGAGGCCACTCCCTTGACC
CAAGATGTGACCACACCCTCTCCC---CTTCCCAGTGAAACCCCTTCGCCCAGCCTGTAC
TTGGGAGGGAGGCGGGGC
>Platypus|ENSOANG00000031146|ENSOANT00000042302
---------------ATGCCTCCCATCTGCAGCCCCCCGGGACCTGCCCTCGCCCTGGCT
TCTCTAGCCTACGTCGTCACCCTGATCCGGTGGGCCCGGAGGGCCCTCTCGGGGGCTTCT
CCGCCC---------TGGGCGGGGGCCGCGGGAGGG------------------------
------------------------------------CCCTTCAGTGGCTCAGAG---AAG
GAGATTCAGGATGGAGATAACATCAGCCCC---------------GCCTCCTGG------
------------------------------------------------------------
------------------------------------------------------------
------------GAA---------------CCCACGCTCGTGCCAGGGATGTGCCAGCCA
ATAGACGAATCGGATGATGAGGTT------------------GATGAAGATGAAGAGAAT
------------------------------------------------------------
---------------------GAGGATGATGATGAAGAGGATGAGGAGGATGAT------
------------------------------------------------------------
------------------------------------------------------------
------------------------------------------------------------
------------------------------------------------------------
------------------------------------------------------------
------------------------------------------------------------
------------------------------------------------------------
------------------------------------------------------------
------------GATGAAGAGGATGAGGATGATGAAGATGAAGAGAATGAGGATGGTGAT
GATGAAGAGAATGAGGATGAT---GAAGAA---GAAACAGCCTCAACTCCCAGGCTTCTT
TTTGCCTCAAGCCCTGACCTACTTTGGGCTCCTGTCTCTCCACCAGAGGAGGAGAAAGAA
GAA------------------------------------------------AGAACACAA
------GTGACCCAGTGTCCCCACTCCCCAGTATTCATGAGCCCCTGGCTCAGGGCCTGG
GTCTATAGGCCGGAGGAGGAGGAGGAAGAAGAGGAAGAAGAGGAG---------------
------------------------------------------------------------
------------------------------------------------------------
---GAGGAA------------------GAA------------------------------
---GAAGAAGAAGAGGAT------------------------GACAGTGATGACAACATA
---------------AAAGTCACCCAAACTCCCCTCTCTCCAATGTTCATGAGCCCTCTG
CTAAGGGCTTGGGTC------TGCCATCCTGGGGAAGATGATGAAGATGATGAAGAAGAT
GAAGAGACCCACTCT---------------------------------------------
------------------------------------------------------------
---CCCAAACCCTTCCTTGTGGCCTTCTACCTCCCTGGAGCAGAACCACCAGCTTCCTGG
GAACTCCCCCAGATTCCCCCCCGGCTGCAGAGGCGCATGAGAAACCCCCCGGCCAGAACG
CGGCCCCCGCTTGCAGACCCACCCGTGGAACGGTCTATGGCAGGAAGGAAGGTCCAGTTC
TCCTCCCAGGTCTCTGTCCACCTCATGGCTGTGTGGGCCGGGCCAGCCAGGGCCGCCCGC
CGGGGCCCTTGGGAGCAGCTGGCCCGAGACCGCAGCCGCTTCTCCCGCCGCATCGCCCAG
GCTGAGAGGGAACTGGCGCCCTGCCTCTCCCCCGCGGCCCGGGCTGCCGCCTGGGCCCGC
CTG---CACCCACCC------------------------------------GCGCCCTGC
CTGGGAGCC---------------------------------------------------
------------------------------------------------------------
------------------
>Macaque|ENSMMUG00000009223|ENSMMUT00000012894
ATGGCCCCAGGCCAAGCACCCCATCAGGCTACCCCATGGAGGGATGCCCACCCTTTCTTC
CTCCTGTCCCCAGTGATGGGCCTCCTCAGCCGGGCCTGGAGCCGCCTGAGGGGCCTGGGA
CCTCCAGAGCCCTGGCTGGTGGAGGCAGTAAAAGGAGTAGCTCTGGTAGAAGCTGGCCTG
GAGGGAGAAGCCAGGACTCCTCTGGCAACCCCCCATATCCCTTGCGGCAGATGC---CTT
GATGAGGAGGCTGAAGACCGTGCAGGCCCTGGAGAGAACAGAGAAACACTG---------
------GGCCTGAAAACCAGCAGTTCCCTTCCTGAAGCCTGGGGACTTTTGGATGATTAT
GATGACATATATAGTGAGCGAGAA---GCAACCAGCGTCCCTAGAGGGCAGGGAAGTCAA
TTTGCAGATGGCCAGCCTGCTCCCCTGTCTCCCAGCCTTCTGATAAGGACGCTGCAAGGT
TCTGATAAGAACCCAGGGGAGGAGAAAGCTGAG------------------GAAGAGGGA
GTTGCTGAAGAG------GAGGGAGTTAAC---AAGTTCTCTTATCCTCTGTCACACCGG
GAGTGTTGTCCAGCAGTGGAGGAAGAGGTCGAT------------------GAA---GAA
GCTGTAAAGAAAGAAACTCGCAGAACCTCTACTTCTGCCTTGTCTCCAGGATCCAAGCCC
AGCACTTGGGTGTCTTGCCCAGGGGAGGAAGAGAATCAAGCCACGGAGGACGAAAGAAGA
ATAGAAAAAAGTAAAGGAGCCAGGAAGACCTCCGTGTCCCCCCCATCTTCAGGCTCCAAC
CCCAGGGCCTGGGAGTATCGTTCAGGAGAGGCGTCTGAG---GAGAAGGAAGAAAAGGCA
CACGAAGAAGCTGGGAAAGGAGAAGCTGCCCCAGGGCCACACTCCTCAGCCCCAGCCCAA
AGGCCCCAGCTCAAGTCCTGGTGGTGCCAACCCAGT---------------GAT---GAA
GAGGAGGGTGAGGTCAAGATTTTGGGGGCAGCTGAGAAGGATGGAGAAGCTGAGTGTCCT
CCCTGC---ATCCCCCCCTCAAGTGCCTTCCTGAAGGCCTGGGTGTAT------------
TGGCCTGGAGAGGACACGGAGGAAGAGGAAGAT------GGGGAAGATGAGGACAGTGAC
TCTGGATCAGATGAGGAAGAGGGAGAAGCTGAGGCTTCCTCTTCCACTCCT---------
------GCTACAGGTGTCTTCTTGAAGTCCTGGGTG------------------------
------------------------------------------------------------
------------------------------------------------------------
---TATCGACCAGGAGAGGACACGGAGGAGGAGGAA---GATGAGGAC---------AGT
GATACAGGATCAGCTGAGGATGAAAGAGAAGCTGAGATT------------------TCC
ACTTCCACACCCCCTGCAAGTGCTTTCTTGAAGGCCTGGGTGTATCGGCCAGGAGAGGAC
ACGGAGGAG------------------GAGGAAGAT---------------------GAG
GACAATGAGGATGCGGATAGTGAGGGTAAGGAAGATGATTCAGAAGCAGCCATGGGAGAA
---------------GCTGAGTCAGACCCACATCCCTCCCACCCGGCCCAGAGTGCCCAC
TTCAGGGGCTGGGTA------TACCGACCTGGAAAGGAGACAGAG---------GAAGAG
GAAGCTGCTGAGGAC---------------------------------------------
------------------------------------------------TGGGGAGAAGCT
GAGCCCTGCCCCTTCCGAGTGGCCATCTATGTACCTGGAGAGAAGCCACCACCTCCCTGG
GCTCCTCCTAGACTGCCCCTCCGACTGCAGAGGCGGCTCAAGCGCCCAGAAACCCCTACC
CGT------------GATCTGGACCCCGAGATTCCCCTAAAGGCCAGAAAGGTGCACTTC
TCCGAGAAGGTCACTGTCCATTTTCTGGCTGTCTGGGCAGGGCCGGCCCAGGCCGCCCGC
CAGGGCCCCTGGGAGCAGCTTGCTCGGGATCGGAGCCGCTTTGCACGCCGTATCGCCCTG
GCCCAGGAGGAGCTGAGCCCCTGCCTCACCCCTGCTGCCCGGGCCAGAGCCTGGGCACGC
CTCAGGAACCCACCT------TTAGCCCCCATCCCTGCCCTCACCCAGACCTTGCCTTCC
TCCTCTGTC------------------CCTTTGTCCCCAGTCCAGGCCACGCCCTTGAGC
CAAGCTGTTGCCACATCCTCCCCCTCCTCTCCT---GGTGCAGCAACAGCTCCCCTGGAC
CTCTTTGGGAGGCGTGGC
>Rabbit|ENSOCUG00000017789|ENSOCUT00000017790
ATGGCGCCCGGCCAGGTGCCGCATCATGGCGCCCCCTGGGGGGACGCCCACCCCTTCTTC
CTCCTGTCCCCGCTGATGGGCTTCCTCAGCCGGGCCTGGAGCCTCCTGAGAGGCCCAGGA
CCTCCGCAGCGCTGGCTGCTGGAA---------------CATCAGGTCGAGGCTGGCCTG
GAG------------GCGCCCGTGGCCGCCCGGGGAGCCCCCTGGGGG------------
---------GCTGGAGGCAGCGGCAGGACG------------------------------
---CCCTGCCTCAGGCGGAAAGGCTGCCTGCCTGAGGCCCCGGGACTTGCAGATGACGAT
GACGAA---------------GAG---GCAGCCAGTGTC------GAACAGGGAGGGCAG
CTTGCAGCCGGCCAGCCTGCTGCCCTGTGCCCCAGCCTGTGGGGGGGAAGCCTGCGCGGG
TCTGATAAGAACCCTGGGGCGGAGGAAGCGGAG------------------AGAGGGGGC
GTGGCC---------------------------CCGGTCTCTTATCCCTGGTCAGGGGGG
GAG------CCCCGCACAGAGGATGGAGAC------------------------------
---------------GCCCCCAGCGCCGCCAGTTCCCCG---ACTCCAGGACCCGAGCCC
AGCAGAGGGGCGCGCTGCCCAGGGGACGGCGGGGCCCGAGCCACGGAGGAGGAA---AGA
GCAGGA---AGCCAGGAAGGCAGGAGGGCCTCCGATCCGGCCTCGGATTCCAGCGCCGAG
CCCAGGCCCCGGGAGCCTTGTTCAGGAGAGGAGCGCAGG---GAGACAGGGGAAGGGGTG
CACGGAGCAGCCGGGAGAGGAGACGCCGGCCCCGGGCCACGCTGCCTGGCGCCCCTTCGG
AGGCCCCTGCTCAGT---------------------------------------------
------------------------------------------------------------
------------------------------------------------------------
CAGTCCGGCAAGGACCCAGAGGAAGAA------GACAGTGAGGAGGAGGAGGGCCCTGCT
GCCAGGGCAGCTGAGGAGGAGGGAGGAGCTGAGGCTTCCTCTCCCACCCGT---------
------GCAACAAGTGCCTTGGTGAGGGCCTGGGTGTGTCGGCCAGGAGAGGACACGGAA
GAAGAC------------------AGCGACGACAATCAGGAGGATGGAGAAGCTGAGGAG
TGGGGAGAAGCTGAGGTTTCCTCTCCCACCTGTGCAACAAGTGCCTTCGTGAGGGCCTGG
GTGTATCGGCCAGGAGAGGACACG---------------GACGATGAC---------AGC
GACGAGGGATCAGCTGAGGAGGATGGAGAAGCTGAGGAGTGGGGAGAAGCTGAGGTTTCC
TCTCCCACCTGTGCAACAAGTGCCTTCGTGAGGGCCTGGGTGTATCGGCCAGGAGAGGAC
ACGGACGAT------------------GACAGCGAC---------------------GAG
GGATCAGCTGAGGAGGAT------------------------GGAGAAGCTGAGGAGTGG
---------------GGAGAAGCTGAGGTTTCCTCTCCCACCCATGCAACAAGTGCCTTC
ATGAGGGCCTGGGTG------TATCGGCCAGGAGAGGACACAGACGATGACAGCGACGAG
GGATCAGCTGAGGAG---------------------------------------------
------------------------------------------------GATGGAGAAGCT
GAGCCCCCTGCCTTCCGAGTGGCCGTCTACCTACCTGGAGAGAAGCCACCCCCTCCGTGG
GCTCCTCCTAAGCTGCCCGTCCGGCTGCGAAGGCGGCTCAAGGTCTCAGAGGCCCCGGCC
CGC------------GGTCCGGACCCTGAGACTCCCCTG---GCCAGAAAGGTGCGCTTC
TCTGACAAGGTCACCGTCCATCTCCTGGCTGTGTGGGCGGGGCCGGCCCAGGCTGCCCGC
AAGGGCCCTTGGGAGCAGTTCGCCAGGGATCGGAGCCGCTTTGCCCGCCGCATCGCCCGG
GCCCAGGAGGAGCTGGGCCCCTGCCTCAGCCCTGCAGCCCGGGCCAGAGCCTGGGCGCGC
CTCAGGAACCCACCCTCCTCCCTGGGCCCCATCCTCTCCCCCGCCCACACGTTGCCTTCC
TCCCCCGCCTCT---------------CCCAAGTCCCCAGTCCAAGCCATGGCCCTGTGC
CAAGCCGTGGCCACACCCTCTCCCTCCCCGCCTACTGAAACCCCATCTCCCTGCCTGGGC
CTCAGTGGGAGGCGTGGC
>Marmoset|ENSCJAG00000000276|ENSCJAT00000000505
ATGGCCCCAGGCCAAGCACCCCATCAGGCTGCCGGCTGGAGGGATGCCCATCCTTTCTTC
CTCCTGTCCCCACTGATGGGCTTCCTCAGCTGGGCCTGGAGCCGCCTGAGGGGCCCGGGA
CCTCCAGAGCCCTGGCTGGTAGAAGCAGTCAAGGGAGCA---------GAAGCTGGCCTG
GAGGGAGAAGCTGAGACTCCTCTGACAACCCCCGCTACCCTTTGGGACAGATAC---TCT
GAAGAGGAGGCTGAAGACAGTGGAGGCCCTGAAGGGGACAGAGAAGCGATG---------
------GGCCTGAAAACCAGCACTTCCCTTCCTGAAGCCTGGGGACTTTCAGATGATGAC
GATGACAAGTATAGTGAGCGAGAA---GCAACCAGTGTCCCTAGAGGGCAGGGAAGTCAA
TTAGCAGATGGCCAGCGTGCTCCCCTGTCTCCCAGCCTCCTGATAAGGACCCTGCAAGGT
TCCGATAAGAACCCAGGGGAGGAGAAAGCCGAG------------------GAAGAGGGA
GTTGCTGAAGAT------GAGGGAGTCAAC---AGTTTCTCTTATCCTCCGTCACACCGG
GAG---TGTTCAGCAGTAGAGGAGGAGGACGAA---------------------------
------------GAAGCTTGCAGAGCCTCTACT---GCCCTGTCTCCAGGATCCAAGCCC
AGCGCTTGGGTGTCTTGCCCAGGGGAAGAAGAGAATCAAGCCACGGAGGACGACGGAAGA
ACAGAAAAAAGTCAAGGAGCCAGGAAGACCCCCGTGTCACCCCCATCTTCAGGCTCTAAC
CCCACGGCCTGGGAGTATCATTCAGGAGAGACATTCGAG---GAGAAGGAA---AAGGCA
CACGAAGGAGCTGGGAAAGGAAAA---GCTCCAGGGCCACACTCCTCAGCCCCAGCTCAG
AGGCCCCAGCTCAGGGCTTGGCCGTGCCAACCCACT---------------GAT---GAA
GAGGAAGGTGAGGTTAAGGCTTTGGGGGCAGCTGAGAAGGATGGAGGAGCTGAT---CCT
CCCTGC---ATCCCTGCCACAAGTGCCTTCCCGAAGGCCTGGGTATAT------------
CAGCCAGGAGAGGACACAGAGGAAGAGGAAGGTGAG---GAAGAAGATAAGGACAGTGAC
TCTGGATCAGAT---GAAGAGGGAGGAGCTGAGGGTTCCTCTTCCACTCCT---------
------GCTACAGGTACCTTCTTGAAGTCCTGGGTG------------------------
------------------------------------------------------------
------------------------------------------------------------
---TTTCAGCCAGAAGAGGACACAGAGGAGGAA------GATGAGGAC---------AGT
GATACGGGATCAGCTGAGGACGAGGGAGAAGCTGAGAAT------------------TCC
GCTTCCACACCCCCTGCAAGTGCCTTCCTGAAGTCCTGGGTGTATCAGCCAGGAGAGGAC
ACAGAAGAGGAAGGAGAGAACACAGAGGAGGAAGAT---------------------GAG
---------GATGAGGACAGTGAGGATAAGGAAGATGATTCAGAAGCAGCTGTGGGAGAA
---------------ACTGAGTCAAACCCACATCCATCCCACCCAGCCCAGAGTGCCCGC
TTCAGAGACTGGGTA------TATCAACCTGGGAAGGAGACAGAG---------GAAGAG
GAAGCTACTGAGTAC---------------------------------------------
------------------------------------------------TGGGGAGAAGCT
GAGCCCTGCCCCTTCCGAGTGGCCATCTATGTACCCGGAGAGAAGTCACCGCCTCCCTGG
GCTCTTCCTGGGCTACCCCACCGACTGCAGAGGCGGCTCAAGCACCCAGAATCACCGACC
CGA------------GATCCGGACCCTGAGACTCCCTTAAAGGTACGC---------TTC
TCTGAGAAGGTCACCGTCCATCTGCTGGCTGTCTGGGCAGGGCCTGCCCACGCCGCCCGC
CGGGGCCCCTGGGAACAGCTTGCCCGGGATCGCAGCCGCTTTGCACGCCGCATTGCCCAG
GCCCAGGAGTTGCTGAGCCCCTGCCTCACCCCTGCTGCCCGGGCCAGAGCCTGGGCACGC
CTCAGGAACCCACCT------TTAGCCCCCATCCCTGCCCTCACC---ACCTTGCCTTCC
TCCTCGGTC------------------CCTTCATCCCCA---------------------
------------------------------------------------------------
------------------
>Gorilla|ENSGGOG00000006324|ENSGGOT00000006350
ATGGCCCCAGGCCAAGCACCCCATCAGGCTACCCCGTGGAGGGATGCCCACCCTTTCTTC
CTCCTGTCCCCAGTGATGGGCCTCCTCAGCCGGGCCTGGAGCCGCCTGAGGGGCCTGGGA
CCTCTAGAGCCCTGGCTGGTGGAAGCAGTAAAAGGAGCAGCTCTGGTAGAAGCTGGCCTG
GAGGGAGAAGCTAGGACTCCTCTGGCAATCCCCCATACCCCTTGGGACAGATGC---CCT
GAAGAGGAGGCTGAAGACAGTGGAGGCCCTGGAGAGGACAGAGAAACACTG---------
------GGGCTGAAAACCAGCAGTTCCCTTCCTGAAGCCTGGGGACTTTTGGATGATGAT
GATGACATGTATAGTGAGCGAGAG---GCAACCAGTGTCCCTAGAGGGCAGGGAAGTCAA
TTTGCAGATGGCCAGTGTGCTCCCCTGTCTCCCAGCCTTCTGATAAGGACACTGCAAGGT
TCTGATAAGAACCCAGGGGAGGAGAAAGCCGAG------------------GAAGAGGGA
GTTGCTGAAGAG------GAGGGAGTTAAC---AAGTTCTCTTATCCACCATCACACCGG
GAGTGTTGTCCAGCAGTGGAGGAGGAGGACGAT------------------GAA---GAA
GCTGTAAAGAAAGAAGCTCGCAGAACCTCTACTTCTGCCTTGTCTCCAGGATCCAAGCCC
AGCACTTGGGTGTCTTGCCCAGGGGAGGAAGAGAATCAAGCCACGGAGGATAAAAGA---
ACAGAAAGAAGTAAAGGAGCCAGGAAGACCTCCGTGTCCCCCCCATCTTCAGGCTCCGAC
CCCAGGTCCTGGGAGTATCGTTCAGGAGAGGCGTCCGAG---GAGAAGGAGGAAAAGGCA
AACGAAGAAACTGGGAAAGGAGAAGCTGCCCCAGGGCCGCAGTCCTCAGCCCCAGCCCAG
AGGCCCCAGCTCAAGTCCTGGTGGTGCCAACCCAGT---------------GAT---GAA
GAGGAGGGTGAGGTCAAGGCTTTGGGGGCAGCTGAGAAGGATGGAGAAGCTGAGTGTCCT
CCCTGC---ATCCCCCCACCAAGTGCCTTCCTGAAGGCCTGGGTGTAT------------
TGGCCAGGAGAGGACACAGAGGAAGAGGAAGATGAG---GAAGAAGATGAGGACAGTGAC
TCTGGATCAGATGAGGAAGAGGGAGAAGCTGAGGCTTCCTCTTCCACTCCT---------
------GCTACAGGTGTCTTCTTGAAGTCCTGGGTC------------------------
------------------------------------------------------------
------------------------------------------------------------
---TATCAGCCGGGAGAGGACACAGAGGAGGAGGAGGAAGATGAGGAC---------ACT
GATACAGGATCAGCCGAGGATGAAAGAGAAGCTGAGACT------------------TCT
GCTTCCACACCCCCTGCAAGTGCTTTCTTGAAGGCCTGGGTGTATCGGCCAGGAGAGGAC
ACGGAGGAG------------------GAGGAAGAT---------------------GAG
---------GATGTGGATAGTGAGGATAAGGAAGATGATTCAGAAGCAGCCTTGGGAGAA
---------------GCTGAGTCAGACCCACATCCCTCCCACCCGGACCAGAGTGCCCAC
TTCAGGGGCTGGGTA------TATCGACCTGGAAAAGAGACAGAG---------GAAGAG
GAAGCTGCTGAGGAC---------------------------------------------
------------------------------------------------TGGGGAGAAGCT
GAGCCCTGCACCTTCCGAGTCGCCATCTATGTACCTGGAGAGAAGCCACCGCCTCCCTGG
GCTCCTCCTAGGCTGCCCCTCCGACTGCAAAGGCGGCTCAAGCGCCCAGAAACCCCTACT
CAT------------GATCCGGACCCTGAGACTCCCCTAAAGGCCAGAAAGGTGCACTTC
TCCGAGAAGGTCACTGTCCATTTCCTGGCTGTCTGGGCAGGGCCGGCCCAGGCCGCCCGC
CAGGGCCCCTGGGAGCAGCTTGCTCGGGATCGCAGCCGCTTCGCACGCCGCATCGCCCAG
GCCCAGGAGGAGCTGAGCCCCTGCCTCACCCCTGCTGCCCGGGCCAGAGCCTGGGCACGC
CTCAGGAACCCACCT------TTAGCCCCCATCCCTGCCCTCACCCAGACCTTGCCTTCC
TCCTCTGTC------------------CCTTCGTCCCCAGTCCAGACCACGCCCTTGAGT
CAAGCTGTGGCCACACCTTCCCGCTCGTCTGCT------GCTGCAGCGGCTGCCCTGGAC
CTCAGTGGGAGGCGTGGC
>Rat|ENSRNOG00000020938|ENSRNOT00000044788
ATGGCCCCAAGCCCAAGACCCCAGCATGTCCTGCACTGGAAGGAAGCCCACTCTTTCTAC
CTCCTGTCTCCACTGATGGGCTTCCTCAGCCGGGCCTGGAGCCGCCTGAGGGGGCCCGAG
GTCTCAGAGGCCTGGTTGGCAGAAACAGTAGCAGGAGCAAACCAGATAGAGGCT------
---------------GATGCTCTGTTGACGCCTCCCCCGGTCTCTGAAAATCACCTACCT
CTCCGAGAGACTGAAGGAAATGGAACTCCTGAATGGAGT---AAAGCAGCCCAGAGGCTC
TGCCTTGATGTGGAAGCCCAAAGTTCCCCTCCTAAAACTTGGGGACTTTCAGATATTGAT
------GAACATAATGGGAAGCCA---GGACAAGATGGCCTTAGAGAGCAAGAAGTGGAG
CACACAGCTGGCCTG---------------CCTACACTACAGCCCCTTCACCTGCAAGGG
GCAGATAAGAAAGTTGGGGAGGTG------------------GTGGCTAGAGAAGAGGGT
GTGTCC---------------------------GAGCTGGCTTATCCCACATCACACTGG
GAGGGTGGTCCAGCT------GAGGATGAAGAG------------------GATACAGAA
ACCGTGAAGAAG---GCTCACCAGGCCTCTGCTGCTTCCATAGCTCCAGGATATAAACCC
AGCACTTCTGTGTATTGCCCAGGGGAGGCAGAACATCGAGCCACGGAGGAAAAA---GGA
ACAGAC---AATAAG---GCTGAACCC---------------------TCAGGCTCCCAC
TCCAGAGTCTGGGAGTACCACACTAGAGAGAGGCCTAAGCAGGAG---------------
------------------GGAGAAACTAAGCCAGAGCAACAC------------------
------------AGGGCAGGGCAGAGTCACCCTTGTCAGAATGCAGAGGCT---------
GAGGAAGGAGGACCTGAG------------------------------------------
ACTTCT---GTCTGTTCTGGCAGTGCCTTCCTGAAGGCCTGGGTGTAT------------
CGCCCAGGAGAGGACACAGAGGAGGAA------GAA---------------GACAGTGAT
TTGGATTCAGCTGAGGAAGAC---ACAGCT---CATACCTGTACCACCCCC---------
------CATACAAGTGCCTTCCTGAAGGCCTGGGTCTATCGCCCAGGAGAGGACACAGAA
GAG---------------------------GAAGAT------------------------
------------------------------------------------------------
---------------------------------------------GAC---------GGT
GATTGGGATTCAGCTGAGGAAGAC------ACAGCTCAG------------------AGC
TGTACCACCCCCCATACAAGTGCCTTCCTGAAGGCCTGGGTCTATCGCCCAGGAGAGGAC
ACAGAA------------------------------------------------------
------------------------------------------------------------
------------------------------------------------------------
---------------------------------------------------------GAG
GAAGACGACAGTGAGAATGTGGCCCCAGTTGACTCAGAAACAGTTGACTCTTGCCAGAGT
------------ACCCAGCATTGTCTACCAGTAGAGAAGACCAAGGGATGTGGAGAAGCA
GAGCCCCCTCCCTTCCAGGTGGCCTTCTATTTACCTGGACAGAAGCCAGCACCACCTTGG
GCTGCCCCTAAGCTGCCCCTTCGACTGCAGAAGCGGCTCAGATCTTTCAAAGCCCCCGCC
CGG------------AATCAGGACCCTGAGATTCCTCTGAAGGGTAGAAAGGTGCACTTC
TCTGAGAAAGTTACAGTCCATTTCCTTGCTGTCTGGGCAGGACCAGCCCAGGCTGCTCGT
CGAGGCCCCTGGGAGCAGTTTGCACGAGATCGAAGCCGCTTTGCTCGACGCATTGCCCAG
GCAGAGGAGCAGCTGGGTCCTTACCTTACCCCTGCTTTCAGGGCCAGAGCATGGACACGC
CTTAGAAACCTACCC------------------------------------CTTCCTCTG
TCGTCCTCGTCTCTTCCACTGCCTGAGCCTTGCTCTTCCACTGAGGCCACACCCCTCAGC
CAAGATGTGACCACTCCCTCTCCC---CTTCCCAGTGAAATCCCTCCTCCCAGCCTGGAC
TTGGGAGGAAGGCGGGGC
>Orangutan|ENSPPYG00000010218|ENSPPYT00000011871
ATGGCCCCAGGCCAAGCACCCCATCAGGCTACCCCATGGAGGGATGCCCACCCTTTCTTC
CTCTTGTCCCCAGTGATGGGCCTCCTCAGCCGGGCCTGGAGCCGCCTGAGGGGCCTGGGA
CCTCCAGAGCCCTGGCTGGTGGAAGCAGTAAAAGGAGCAGCTCTGGTAGAAGCTGGCCTG
GAGGGAGAAGCTAGGACTCCTCTGGCAATCCCCCATACCCCTTGGGGCAGACGC---CCT
GAAGAGGAAGCTGAAGACAGTGGAGGCCCTGGAGAGGACAGAGAAACACTG---------
------GGGCTGAAAACCAGCAGTTCCCTTCCTGAAGCCTGGGGACTTTTGGATGATGAT
GATGACATGTATAGTGAGCGAGAA---ACAACCAGTGTCCCTAGAGGGCAGGGAAGTCAA
TTTGCAGATGGCCAGCGTGCTCCCCTGTCTCCCAGCCTTCTGATAAGGAGACTGCAAGGT
TCTGATAAGAACCCAGGGGAGGAGAAAGCCGAG------------------GAAGAGGGA
GTTGCTGAAGAG------GAGGGAGTTAAC---AAGTTCTCTTATCCACCATCACACCGG
GAGTGTTGTCCAGCAGTGGAGGAGGAGGACGAT------------------GAA---GAA
GCTGTAAAGAAAGAAGCTCGCAGAGCCTCTCCTTCTGCCTTGTCTCCAGGATCCAAGCCC
AGCACTTGGGCGTCTTGCCCAGGGGAGGAAGAGAATCAAGCCACGGAGGACAAAAGAAGA
ACAGAAAGAAGTAAAGGAGCCAGGAAGACCTCCGTGTCCCCCCGATTTTCAGGCTCCGAC
CCCAAGGCCTGGGAGTATCGTTCAGGAGAGGCGTCCGAG---GAGAAGGAGGAAAAGGCA
CACGAAGAAGCTGGGAAAGGAGAAGCTGCCCCAGGGCCGCACTCCTCAGCCCCAGCCCAG
AGGCCCCAGCTCAAGTCCTGGTGGTGCCAACCCAGT---------------GAT---GAA
GAGGAGGGTGAGGTCAAGGCTTTGGGGGCAGCTGAGAAGGAGGGAGAAGCTGAGTGTCCT
CCCTGC---ATCCCCCCGCCAAGTGCCTTCCTGAAGGCCTGGGTGTAT------------
TGGCCAGGAGAGGACACGGAGGAAGAGGAAGATGAG---GAAGAAGATAAGGACAGTGAC
TCTGGATCAGATGAGGAAGAGGGAGAAGCTGAGGCTTCCTCTTCCACTCCT---------
------GCTACAGGTGTCTTCTGGAAGTCCTGGGTC------------------------
------------------------------------------------------------
------------------------------------------------------------
---TATCAGCCAGGAGAGGACACAGAGGAGGAGGAA---GATGAGGAC---------AGT
GATACAGGATCAGCTGAGGATGAAAGAGAAGCTGAGACT------------------TCT
GCTTCCACACCCCCTGCAAGTGCTTTCTTGAAGGCCTGGGTATATTGGCCAGGAGAGGAC
ACGGAGGAG------------------GAGGAATAT---------------------GAG
---------GATGCGGATAGTGAGGATAAGGAAGATGATTCAGAAGCAGCCGTGGAAGAA
---------------GCTGAGTCAGACCCACGTCCCTCCCACCTGGACCAGAGTGCCCAC
TTCAGGGGCTGGGTA------TATCGACCCGGAAAGGAGACAGAG---------GAAGAG
GAAGCTGCTGAGGAC---------------------------------------------
------------------------------------------------TGGGGAGAAGCT
GAGCCCTGTCCCTTCCGAGTGGCCATCTATGTACCTGGAGAGAAGCCACCGCCTCCCTGG
GCTCCTCCTAGGCTGCCCCTCCGACTGCAAAGGCGGCTCAGGCACCCAGAAACCCCTGCT
CAT------------GATCCGGACCCTGAGACTCCCCTAAAGGCCAGAAAGGTGCACTTC
TCCGAGAAGGTCACTGTCCATTTCCTGGCTGTCTGGGCAGGGCCGGCCCAGGCCGCCCGC
CAGGGCCCCTGGGAGCAGCTTGCTCGGGATCGCAGCCGCTTCGCACGCCGCATCGCCCGG
GCCCAGAAGGAGCTGAGCCCCTGCCTCACCCCTGCTGCCCGGGCCAGAGCCTGGGCACGC
CTCAGGAACCCACCT------TTAGCCCCCATCCCTGCCCTCACCCAGCCCTTGCCTTCC
TCCTCTGTC------------------CCGTGGTCCCCAGTCCAGACCACGCCCTTGAGC
CAAGCTGTGGCCACACCCTCCCGCTCCTCTCCT---GGTGCCGCAGCGGCTCCCCTGGAC
CTCAGTGGGAGGCGTGGC
>Elephant|ENSLAFG00000028832|ENSLAFT00000035109
ATGGCTCCAGGCCAAGTGCCCCCTCTGGCCACCCCCTGGAGGGATGCCCACCCCTTCTTC
CTACTGTCTCCGCTGGTGGGCCTCCTTAGTCGGGCCTGGAGTCGCCTGAGGGGCCCAGGA
CCTCCAGAGCCCTGGTTGGTGGATGCAGTAACAGAA------------GAAGCTGCCCTT
GATGGAGAAGCTAAGGCTTTTCTGACCTTCCACCATGCCACCTGGGGTGGGCAC---CCT
CAAGGAGAGGCTGAAGACAGTAGAGCAGCTGAGGAGGATGGAGAAGCAGATGGGAGAGTC
TGCCCTGGCCTCAAAGCAAACAGTTCTTTTCTTGATGCCTTA---------AATGATGAT
GACAAAGAATATGGTGAAGAAGAA---GCAACTAATGTGGCTAGAGTGCAGGGAGGTGAA
TTTACATGTGGCCAGCCTGCTCCCTCACTCCCCAACCTTCTGATAAGAACCCTGCAA---
------GACCCTCCTGGGGAGGAAGAGTCTGAGAAAGAGAAGGAAGCAGCTGAGGAAGGA
GTTGCCAACAAT------ACAGAAATGATCAAGGCCTTCTCTTATCCCCTATCACCCTGG
GAGTGCTGCCCAGGGGTGGAAGAAAAAGACAAG------------------GGTAGAGAA
GCTGTAAAGAAAGAAGCTCTCAGGACCTCTACTGCTCCCTTATCTCCAGGCTCCAAGCCC
AGTGCTTGGGTGTGTTGTCCAGGGGAGGGAGAGGAGGAGGAGACAGATGAAGAA---GTT
GTTCAA---GCCACTGAA------GAAACCTCCATTTCCCCCTCATGTTCAGGCTCCAAC
CCCAGGGCCTGGGAATATTGTTCGGGGGAGTCTAAGGAG---GAGACGGATAAAAATGCA
AAGGAAGCAGCTGAGAAA---GAAGCTGACCCTGAGTCACAGTCCTCCAGTCTAACCCCA
AGGCCTCTGCTCAGGGCCTGGGAGTATCAGCCCAATAAGAAAACAGAAGAAGAT---GAA
GAG---------------------------------------------------------
------------------------------------------------------------
------------------------------------------GATGTTGAGGACAGCGTT
TCAGGGGCAGCTAAGGAGGTGATAGAAGCTGAGGATCCCTTTCCCATCCTA---------
------TCCACAAGTGCCTTCCTGAGGGCCTGGGTGTATCGGCCAGGAGAGGACACAGAG
GAAGAA------------------GATGATGAAGACAGTGATTCAGGAGCAGCTGAGGAG
GAAGGAGAAGCTGAGGGTCCTTCCTCCATCCCATCCACAAGTGCCTTCCTGAGGACCTGG
GTATATCAGCCAGGAGAGGATTCAGAGGAGGAA------GGTGAGGAC---------AGT
GATTCAGGAGCAGCTGAGGAGGAAGGAGAAGCTGAGGGT------------------CAT
TGCTGCATTCCGTCCACAAGTCCCTTCCTGAGGGCCTGGGTGTATCAGCCAGGAGAAGAC
ACAGAGGAG------------------GAGGAAGAA------------------TATGAG
GAGGATGAGGATGGAGTA---------------GGTGATTCG------------GAAGCA
GGTGAAGGAGCAACAGCTGACTCAGGGCCACATCCCTCCCTTCACACCCAAAGTGCTCTT
CTCAGGACCTGGATT------TATCGACCTGGAGAGGATACAGAG---------GAAGAG
GGAGCTGCTGAGGAA---------------------------------------------
------------------------------------------------TGGGGAGAAGCT
GAGCCCAGTCCATTCCGAGTGGCCATCTATTTACCTGGAGAGAAGCCACCCCCTCCCTGG
CCTCTTCCTAGGCTGCCTCTCCGACTGCAAAGGCGGCTTAAGTCCTTAGAAACCCCAACC
CAG------------AATCCGGATCTTGGGATTCCCCTAAAGGCCACAAAGGTGCACTTC
TCAGAGAAAGTCTCTGTCCATTACCTGGCTGTT---------------------------
------CCCTGGGAACAGCTGGCCCGGGATCGCAGCCGATTTGCCCGCCGCATCGCTGGC
GTCCAGGAGGAGCTAGAACCCTGCCTCACCCCTGCTGCCCGGGCCAGGGCTTGGGCACGC
CTCGGGAACCCACCGTTTTCCCTGACACCCGTACCTGTCCCTACCCAGACCACGCCTTCC
TCCTCC---------------------------------GTCCCTTCTACG---------
------------TTCCCAGTCCCT------GCC---AGGCACCAGAGCCCCGCGCTGAAC
CTCGGGGGGAGGCGTGGC
>Human|ENSG00000087074|ENST00000200453
ATGGCCCCAGGCCAAGCACCCCATCAGGCTACCCCGTGGAGGGATGCCCACCCTTTCTTC
CTCCTGTCCCCAGTGATGGGCCTCCTCAGCCGCGCCTGGAGCCGCCTGAGGGGCCTGGGA
CCTCTAGAGCCCTGGCTGGTGGAAGCAGTAAAAGGAGCAGCTCTGGTAGAAGCTGGCCTG
GAGGGAGAAGCTAGGACTCCTCTGGCAATCCCCCATACCCCTTGGGGCAGACGC---CCT
GAAGAGGAGGCTGAAGACAGTGGAGGCCCTGGAGAGGACAGAGAAACACTG---------
------GGGCTGAAAACCAGCAGTTCCCTTCCTGAAGCCTGGGGACTTTTGGATGATGAT
GATGGCATGTATGGTGAGCGAGAG---GCAACCAGTGTCCCTAGAGGGCAGGGAAGTCAA
TTTGCAGATGGCCAGCGTGCTCCCCTGTCTCCCAGCCTTCTGATAAGGACACTGCAAGGT
TCTGATAAGAACCCAGGGGAGGAGAAAGCCGAG------------------GAAGAGGGA
GTTGCTGAAGAG------GAGGGAGTTAAC---AAGTTCTCTTATCCACCATCACACCGG
GAGTGTTGTCCAGCCGTGGAGGAGGAGGACGAT------------------GAA---GAA
GCTGTAAAGAAAGAAGCTCACAGAACCTCTACTTCTGCCTTGTCTCCAGGATCCAAGCCC
AGCACTTGGGTGTCTTGCCCAGGGGAGGAAGAGAATCAAGCCACGGAGGATAAAAGA---
ACAGAAAGAAGTAAAGGAGCCAGGAAGACCTCCGTGTCCCCCCGATCTTCAGGCTCCGAC
CCCAGGTCCTGGGAGTATCGTTCAGGAGAGGCGTCCGAG---GAGAAGGAGGAAAAGGCA
CACAAAGAAACTGGGAAAGGAGAAGCTGCCCCAGGGCCGCAATCCTCAGCCCCAGCCCAG
AGGCCCCAGCTCAAGTCCTGGTGGTGCCAACCCAGT---------------GAT---GAA
GAGGAGGGTGAGGTCAAGGCTTTGGGGGCAGCTGAGAAGGATGGAGAAGCTGAGTGTCCT
CCCTGC---ATCCCCCCACCAAGTGCCTTCCTGAAGGCCTGGGTGTAT------------
TGGCCAGGAGAGGACACAGAGGAAGAGGAAGATGAG---GAAGAAGATGAGGACAGTGAC
TCTGGATCAGATGAGGAAGAGGGAGAAGCTGAGGCTTCCTCTTCCACTCCT---------
------GCTACAGGTGTCTTCTTGAAGTCCTGGGTC------------------------
------------------------------------------------------------
------------------------------------------------------------
---TATCAGCCAGGAGAGGACACAGAGGAGGAGGAA---GATGAGGAC---------AGT
GATACAGGATCAGCCGAGGATGAAAGAGAAGCTGAGACT------------------TCT
GCTTCCACACCCCCTGCAAGTGCTTTCTTGAAGGCCTGGGTGTATCGGCCAGGAGAGGAC
ACGGAGGAG------------------GAGGAAGAT---------------------GAG
---------GATGTGGATAGTGAGGATAAGGAAGATGATTCAGAAGCAGCCTTGGGAGAA
---------------GCTGAGTCAGACCCACATCCCTCCCACCCGGACCAGAGGGCCCAC
TTCAGGGGCTGGGGA------TATCGACCTGGAAAAGAGACAGAG---------GAAGAG
GAAGCTGCTGAGGAC---------------------------------------------
------------------------------------------------TGGGGAGAAGCT
GAGCCCTGCCCCTTCCGAGTGGCCATCTATGTACCTGGAGAGAAGCCACCGCCTCCCTGG
GCTCCTCCTAGGCTGCCCCTCCGACTGCAAAGGCGGCTCAAGCGCCCAGAAACCCCTACT
CAT------------GATCCGGACCCTGAGACTCCCCTAAAGGCCAGAAAGGTGCGCTTC
TCCGAGAAGGTCACTGTCCATTTCCTGGCTGTCTGGGCAGGGCCGGCCCAGGCCGCCCGC
CAGGGCCCCTGGGAGCAGCTTGCTCGGGATCGCAGCCGCTTCGCACGCCGCATCACCCAG
GCCCAGGAGGAGCTGAGCCCCTGCCTCACCCCTGCTGCCCGGGCCAGAGCCTGGGCACGC
CTCAGGAACCCACCT------TTAGCCCCCATCCCTGCCCTCACCCAGACCTTGCCTTCC
TCCTCTGTC------------------CCTTCGTCCCCAGTCCAGACCACGCCCTTGAGC
CAAGCTGTGGCCACACCTTCCCGCTCGTCTGCT------GCTGCAGCGGCTGCCCTGGAC
CTCAGTGGGAGGCGTGGC
>Dog|ENSCAFG00000030576|ENSCAFT00000046683
ATGGCCCCAGGCCAAGTGCCCCATCAGTCTGCCCCCTGGAGGGATACCTACCCCTTTTTC
CTCCTGTCCCCGCTGATGGGCCTTCTCAGCAGGGCCTGGAGCCACCTGAGAGGCCCAGGA
TCTCCAGAACCCTGGCCGTGGGAAGCAGTAACCAAAACGGATCGGGGAAAACCTGGCCTG
GAGAGAGAAGCTAAGACTTTTCTAGTCCCCCACCATCCCCTCTGGGGCAGGCAC---TTT
GAAGAAGAGATTGGAGACAGTGGAGCAAGTGATGAGAATGGAGAAGCATTTTGGGGGGCC
CGCCATAATCTAAAAGCCAACAGCTCTTCTCTTAAAGCAGGGGGACTTTCAGATAATGAA
GATGAAGAATATGGTGGGGAACAAGCAGCAACCAGTGTCCCTAAAGAGCAGGAAAGTGAA
TTCCTAGATGGCCAGCCTGCTCCCCTGTCCCCCAGCCTTCTGATAAGAACCCCACAG---
------GACCCTTCT---GAGGAGAAATCTGAG------------------GAAGGAGGA
GCTGCAGAAGAC------AAAGTGGTCATG---TTCTTCTCTTTTCCTCCATCACACTGG
GAGTGTTGTCCAGGG---GAGGAAAAGGAGGAA------------------GGA---GAA
GCTATAAACAAAGAAGCTTCCAGAACACCGATTTTCCCTTTATCTCCAAGATCCAAGCCC
AAAACTCGGGTGTACTGTCCCAGGGAGGAAGAAGATAAAGCCATAGAGGAAGAA---AGA
ACAGAG---GATAAAGAAGCCACAAAAAGCTCCATTTCCTCCTCATTTTCAGGCTTTTGC
CCCGGGGCCTGGGAGTGTTGCTCAGGAGAGGAGTCAGAG---GAAGAAGATGAGGACAGT
GATTCAGGAGCAGCTGAAGAGGAGAGAGAACCTGAGGGTCCTTCCTCCATCCCATCCACA
AGTGCCCTCATGAGGGCCTGGGTGTATCGGCCA------------GGAGAGGACTCCGAG
GAA---------------------------------------------------------
------------------------------------------------------------
------------------------------------------GAAGGTGAGGACAGTGAT
TCAGGAGCAGCTGAAGAGGAGGGAGAACCTGAGGGTCCCTCCTCCATCCCA---------
------TCAACAAGTGCCCTTGTGAGGGCCTGGGTGTATCGGCCAGGAGAGGACTCAGAG
GAAGAAGGAGAGGACTCAGAGGAAGAAGATGAGGACAGTGATTCAGGAGCAGCTGAAGAG
GAGGGAGAAGTTGAGGGTCCCTCTTCCATCCCATCCACAAGTGCCCTCGTGAGGGCCTGG
GTGTATCGTCCAGGAGAGGACTCAGAGGAAGAA------GATGAGGAC---------AGT
GATTCAGGAGCAGCTGAAGAGGAGGGAGAAGCTGAGGGT------------------CCC
TCCTCCATCCCATCCACAAGTGCCCTCGTGAGGGCCTGGGTGTATTGTCCAGGAGAGGAC
TCAGAGGAA------------------GAAGATGACGGTGACTCAGGAGCAGGA---GAG
---GACACAGAGGAAGAT---------------GATGATTCA------------GAAGCA
---------------GTTAACTCAGAGCCAAGTCCCTCACTTCAGGCTCAGAGCACCCTC
CTCAGGGGCTGGACA------TACCAGCCTGGAGAGGACACAGAG---------AGAGGG
------------------------------------------------------------
---------------------------------------------------GGAGAAGCT
GAGCCCTGCCCCTTCCGAGTGGCCATCTATTTACCTGGAGAAAAGCCACCACCTCCCTGG
GCTCCTCCTCGGCTGCCCCTCAGACTGCAGAGGCGACTCAAGCCCCCAGAAACCCCCACC
CGG------------CATCCAGACCCTGAGACTCCCCTAACGGCCAGAAAGGTCCGTTTC
TCCGAGAAAGTCTCTGTCCATCTCCTGGCTGTCTGGGCAGGACCGGCTCAGGCAGCCCGC
CGCGGACCCTGGGAGCAGCTCGCCCGAGATCGTAGTCGCTTCGCCCGGCGGATCGCCCAG
GCCCAGGAGCAGCTGGGCCCCTGTCTCACCCCTGCTGCCCGGGCCAGGGCCTGGGCACGC
TGCGGGAACCCTACCCCTCCTCTGGCCACCACACCTGCTCCTGCCCAGACTTTACCAGTC
TCCTCC---------------------------------ATCCAGACCACACCCTTGAGC
CATGTTGGGGCATCTCCCTCCATT------CCT---GTGTCCCTATCCCCTGGCCTGGAC
CTCAGTGGGAGGCGTGGC
>Guinea_Pig|ENSCPOG00000027412|ENSCPOT00000025567
ATGGCCCCGGGCCAAGTGCCCCATCACACCAGTCCCTGGTGGGATGCCCAGGCCTTGTAC
TTGCTGTCCCCTCTGATGGGAATCTTGAGCCGGGCCTGGAGCCTCCTGAGGGTCCCAGGA
CCCCTACAGCCCTGGCTGGCAGAAGCC---AGAAGAGCAGATGAGCTAGAAGCTGGAGTG
GAGGGAGATGTCGAGGCTCCTCCTGAAGGATCTCGTTTCCTCTGGCCCCAAAAT---CCA
GAAGAGGAGCCTGAAGACATCGGAGCCACAGAGGAGAATGGAGAGGCAGCA---------
---CCAGGG---CCCGGGGGACTTGACCTGAAAAAAGCCTGGGGACTTTCCTGTGGCGAT
ACGGTAGAGTATGGGAAGGAAAAA---GCAAACAGGCTG------CAACCAGGA---GAA
TTCACCCATGGCCAGCCTGCACCACTGTCCCCCACCCTGCTGCTGAGTGCCCTGCAAGGT
CCTGATAAGAGCTCTGGAGAGAAGCAGACTAAAGGAAGGGAAGCTGCTGAAGAGCAGGGA
GAGACC---------------------------AAGCTAGCTTATCTTTCATCACACTGC
CAGGGTGGTCCTGTCAGGGAGGAGCAGGGGGAA------------------GATGGGGAG
GCTGCCAGCAAAGAAGCTGCCACCGCCTCTGTTTCCCCTCTGGCCCCAGAACTCAAGCCC
AGCACTTGGCTGTGTTGCCCAGGAGAGGAAGAGGAGCAAGCCACGGAGAACAAA---GGA
ACAGAA---AATACAGAAACCAAGAGG---TCCATTTCCCCGTCATGGTCAGGGCCCAGC
CCTGGGGCCTGGCACAGTTGCTCAGGAGAGGCGGCTGGG------AAGGACTCGAAGGTC
AGAGAGGTAGCCCAGAAAGGAGCCGCTGACCCAGAGCCACGATCCTTGGGTCCCCAACAA
GGGCCACTGCATGGA---------------------------------------------
------------------------------------------------------------
------------------------------------------------TCCTGTGAAGAT
CACCCCAGTGAGAACGCAGAGGACAAA------GACAAGGAGCAAGATGAGGACCCTGAT
TCCAGATGGGCTGAGGAAGAGAGAGAAGCT---GGGGATTCTTCTACCATC---------
------ACCACAAATGCCTTCCTGAGGGCCTGGGTGTATCAGCCTGGAGAGGACAGGGAG
GAGAAC------------------CAGGACACAGGAGGTGATTTAGGAGCAGTTGGG---
------------------------------------------------------------
---------------------------------------GACAGAGAT---------ACT
GACCTGGGC---------------------------------------------------
------------------------------------------------------------
------------------------------------------------------------
------------------------------------------------------------
---------------------------CCAGGTGCCTTCCCTCAACTTCAAGGTGCCCAG
CTGAGTGCCTGGACA------GCGCCACCTGGAGAGAGGACAAGG---------GAAAAG
CATGCTGCTGAAGCT---------------------------------------------
------------------------------------------------TGGATTGAGACT
GAACCCCGGCCCCTGGCTGTGGCCATGTATGTCCCTGGACAGACGCCCCCAGCTCCCTGG
CCTGCTCCTAAGCTGCCCCTCCGACTGCAGAAGAAGTTGAGGTTGTCAAAGACCCTCCCC
GAG------------GATCAGGATCCTAAGCTTTCCGCGAAGGATAGAAAGGTGCGTTTC
TCTGAGAAGATCACAGTGCATCTCCTGGCTGTGTGGGCTGGACCTGCGCAGGCCGCCCGC
CGAGGCCCCTGGGAGCAGCTCGCTCGGGATCGCAGCCGCTTCGCCCGCCGCATTGCCCGG
GCCCAAGAAGAGCTGGGACCTTGCCTCACCCCTGCCTGGCGAGCCAGAGCGTGGGCTCGC
CTTGGGAACCCACCT---------------------------------------------
------------------------------------------------------------
------------------------------------------------------------
------------------
>Chimp|ENSPTRG00000011261|ENSPTRT00000020918
ATGGCCCCAGGCCAAGCACCCCATCAGGCTACCCCGTGGAGGGATGCCCACCCTTTCTTC
CTCCTGTCCCCAGTGATGGGCCTCCTCAGCCGGGCCTGGAGCCGCCTGAGGGGCCTGGGA
CCTCTAGAGCACTGGCTGGTGGAAGCAGTAAAAGGAGCAGCTCTGGTAGAAGCTGGCCTG
GAGGGAGAAGCTAGGACTCCTCTGGCAATCCCCCATACCCCTTGGGGCAGATGC---CCT
GAAGAGGAGGCTGAAGACAGTGGAGGCCCTGGAGAGGACAGAGAAACACTG---------
------GGGCTGAAAACCAGCAGTTCCCTTCCTGAAGCCTGGGGACTTTTGGATGATGAT
GATGACATGTATAGTGAGCGAGAG---GCAACCAGTGTCCCTAGAGGGCAGGGAAGTCAA
TTTGCAGATGGCCAGTGTGCTCCCCTGTCTCCCAGCCTTCTGATAAGGACACTGCAAGGT
TCTGATAAGAACCCAGGGGAGGAGAAAGCCGAG------------------GAAGAGGGA
GTTGCTGAAGAG------GAGGGAGTTAAC---AAGTTCTCTTATCCACCATCACACCGG
GAGTGTTGTCCAGCCGTGGAGGAGGAGGACGAT------------------GAA---GAA
GCTGTAAAGAAAGAAGCTTGCAGAACCTCTACTTCTGCCTTGTCTCCAGGATCCAAGCCC
AGCACTTGGGTGTCTTGCCCAGGGGAGGAAGAGAATCAAGCCACGGAGGATAAAAGA---
ACAGAAAGAAGTAAAGGAGCCAGGAAGACCTCCGTGTCCCCCCCATCTTCAGGCTCCGAC
CCCAGGTCCTGGGAGTATCGTTCAGGAGAGGCGTTCGAG---GAGAAGGAGGAAAAGGCA
CACGAAGAAACTGGGAAAGGAGAAGCTGCCCCAGGGCCGCAATCCTCAGCCCCAGCCCAG
AGGCCCCAGCTCAAGTCCTGGTGGTGCCAACCCAGT---------------GAT---GAA
GAGGAGGGTGAGGTCAAGGCTTTGGGGGCAGCTGAGAAGGATGGAGAAGCTGAGTGTCCT
CCCTGC---ATCCCCCCACCAAGCGCCTTCCTGAAGGCCTGGGTGTAT------------
TGGCCAGGAGAGGACACAGAGGAAGAGGAAGATGAG---GAAGAAGATGAGGACAGTGAC
TCTGGATCAGATGAGGAAGAGGGAGAAGCTGAGGCTTCCTCTTCCACTCCT---------
------GCTACAGGTGTCTTCTTGAAGTCCTGGGTC------------------------
------------------------------------------------------------
------------------------------------------------------------
---TATCAGCCAGGAGAGGACACAGAGGAGGAGGAA---GATGAGGAC---------AGT
GATACAGGATCAGCCGAGGATGAAAGAGAAGCTGAGACT------------------TCT
GCTTCCACACCCCCTGCAAGTGCTTTCTTGAAGGCCTGGGTGTATCGGCCAGGAGAGGAC
ACGGAGGAG------------------GAGGAACAT---------------------GAG
---------GATGTGGATAGTGAGGATAAGGAAGATGATTCAGAAGCAGCCTTGGGAGAA
---------------GCTGAGTCAGACCCACATCCCTCCCACCCGGACCAGAGTGCCCAC
TTCAGGGGCTGGGGA------TATCGACCTGGAAAAGAGACAGAG---------GAAGAG
GAAGCTGCTGAGGAC---------------------------------------------
------------------------------------------------TGGGGAGAAGCT
GAGCCCTGCCCCTTCCGAGTGGCCATCTATGTACCTGGAGAGAAGCCACCGCCTCCCTGG
GCTCCTCCTAGGCTGCCCCTCCGACTGCAAAGGCGGCTCAAGCGCCCAGAAACCCCTACT
CAT------------GATCCAGACCCTGAGACTCCCCTAAAGGCCAGAAAGGTGCACTTC
TCCGAGAAGGTCACTGTCCATTTCCTGGCTGTCTGGGCAGGGCCGGCCCAGGCCGCCCGC
CAGGGCCCCTGGGAGCAGCTTGCTCGGGATCGCAGCCGCTTCGCACGCCGCATCGCCCAG
GCCCAGGAGGAGCTGAGCCCCTGCCTCACCCCTGCTGCCCGGGCCAGAGCCTGGGCACGC
CTCAGGAACCCACCT------TTAGCCCCCATCCCTGCCCTCACCCAGACCTTGCCTTCC
TCCTCTGTC------------------CCTTCGTCCCCAGTCCAGACCACGCCCTTGAGC
CAAGCTGTGGCCACGCCTTCCCGCTCGTCTGCT------GCTGCAGCGGCTGCCCTGGAC
CTCAGTGGGAGGCGTGGC
