# Supplementary material for: Insights into the Evolution of Longevity from the Bowhead Whale Genome
Source: Cell Rep. 2015 Jan 6;10(1):112–22. doi: 10.1016/j.celrep.2014.12.008 (PMC4536333; doi:10.1016/j.celrep.2014.12.008)
Supplement: Supplemental Folder 1. Full List of Transposable Elements Distribution, Full List of Filtered and Unfiltered Gene Duplications, Gene Loss Alignments, Full List of Candidates under Selection, Selective Pressure Variation QC Alignments, and Full List of Bowhead-Specific Mutations, Related to Results [file mmc2.zip › QC Alignments/PosSites_reciprocal_group_3880_Mysticeti_modelA.fasta]

>PS_Sites|Mysticeti
------------------------------------------------------------
------------------------------------------------------------
------------------------------------------------------------
------------------------------------------------------------
------------------------------------------------------------
------------------------------------------------------------
------------------------------------------------------------
------------------------------------------------------------
------------------------------------------------------------
------------------------------------------------------------
------------------------------------------------------------
------------------------------------------------------------
------------------------------------------------------------
------------------------------------------------------------
------------------------------------------------------------
------------------------------------------------------------
------------------------------------------------------------
------------------------------------------------------------
------------------------------------------------------------
------------------------------------------------------------
------------------------------------------------------------
------------------------------------------------------------
------------------------------------------------------------
------------------------------------------------------------
------------------------------------------------------------
------------------------------------------------------------
------------------------------------------------------------
------------------------------------------------------------
------------------------------------------------------------
------------------------------------------------------------
------------------------------------------------------------
------------------------------------------------------------
------------------------------------------------------------
------------------------------------------------------------
------------------------------------------------------------
------------------------------------------------------------
------------------------------------------------------------
------------------------------------------------------------
---------------------------------------NNN------------NNN---
------------------------------------------------------------
------------------------------------------------------------
------------------------------------------------------------
------------------------------------------------------------
------------------------------------------------------------
------------------------------------
>PS_Characters|Minke|BACU006783
------------------------------------------------------------
------------------------------------------------------------
------------------------------------------------------------
------------------------------------------------------------
------------------------------------------------------------
------------------------------------------------------------
------------------------------------------------------------
------------------------------------------------------------
------------------------------------------------------------
------------------------------------------------------------
------------------------------------------------------------
------------------------------------------------------------
------------------------------------------------------------
------------------------------------------------------------
------------------------------------------------------------
------------------------------------------------------------
------------------------------------------------------------
------------------------------------------------------------
------------------------------------------------------------
------------------------------------------------------------
------------------------------------------------------------
------------------------------------------------------------
------------------------------------------------------------
------------------------------------------------------------
------------------------------------------------------------
------------------------------------------------------------
------------------------------------------------------------
------------------------------------------------------------
------------------------------------------------------------
------------------------------------------------------------
------------------------------------------------------------
------------------------------------------------------------
------------------------------------------------------------
------------------------------------------------------------
------------------------------------------------------------
------------------------------------------------------------
------------------------------------------------------------
------------------------------------------------------------
---------------------------------------AAT------------GAG---
------------------------------------------------------------
------------------------------------------------------------
------------------------------------------------------------
------------------------------------------------------------
------------------------------------------------------------
------------------------------------
>Minke|BACU006783
------------------------------------------------------------
------------------------------------------------------------
------------------------------------------------------------
------------------------------------------------------------
------------------------------------------------------------
------------------------------------------------------------
------------------------------------------------------------
------------------------------------TCCACCGATAAAAGTGTGACTGCA
TTGGAGACCAAGGGAAGCACACCCACA------------ACGCCT---------------
AACACC---------TCAAGGGCAGTGCCA---------------------CCCTCAGCC
CAGCAA---AGC---------------ACAACTGCAGCAGCC------------------
------AGTGGCAAAGATGAGAAACCAGCCACAGGC---------AACTCTGCT------
ATAACTACTAAA---GACTCAAAG---------------GATTCTACAACCACACCAACC
------------ACTGTCTCGACAAAG---------------------CCTGAAACCACA
AGCAGCCAG---------------------AGTGGAATTAAAAGCAATTCA------GCT
AAATCTGGAACCCAGAGTAGCCACAGTGTGACC---------------------------
------ACAAGCAGTGTGATCACTAAGGAAGGAAATCAGGCAGCC---------------
---------------------------TCTGACCTTCCACATCTGGGTACCACCTCAGTC
ATCACGCCTGCTCTTCCTTCCTTGCCCACCCCAGCA------AGCACTCAC---------
---CAGCCTAGCACGGTCCCTGTG---ACT---TCGGTCCCTGTGACTTCGGAGCCC---
ACAGGGAGCTCCTCCGAGGGACCAAACAAAATT---------------ACAGCA------
---GCT---ACAAGTTTA------GGCACA------------------------------
---ATGACGGGC------------------------------------------------
------CCCACCTTCACGACGCAGGGGATGCTGACCACACTA------------------
------------------------------------------------------------
------------------ACACCA------------TGGGTTACCTCACAAGGAACTCAA
------------------------------------CACACCTCC---------------
------AGCAAGACGCCAGCTGTCACTGGCACCTCTGGGGCTCTGCAGCCT---------
---ACAGGCTCT---------------------TCATCGGGACCT------GGGACCACA
TCTCCTGCCAGGGGACCCACAAGCTCCATCACTCATTTGGAGTCAACT------------
GCCCCCCAAGGCTCCAGTATCCCTTCTCCCACCTCAGTAATTCCAGCAGGTGTGGGACAG
ATACAGTGCGATTCTCCCGAAAAG------CTGAATGAGAAGATGCTCGTCCTGAACATT
TCGAAAACTGATGTCTCGAAAACCAACATCTGTAAC------------------------
---------GCGACCGCG---------------------------------------TCG
------------------------------------------------------------
---------AATGAC------AAACTGGTCACACTTTTGTGCCGAGCAGCGAAAGCCTCC
TTCAACCCAGCTCAAGATCAGTGCCATATACGGCTGGCACCTGTTCCAGAAATCCAGGCA
GTGGCAATCAAACAGATCACTATCTGCACAAACCTCTTTCCCACGGACGTTTATGAATTG
CTGAAAGACAAATGGGATGACCTAAAAGAGGTGGGAGTCAATGACATGCAGTTTGAGGGT
CAAGGACCACCAGAAGAGACTGCGGACCGGCTCAGCATGCCCCTCATCATCACTATTGTC
TGCATGGCATCCTTCTTGCTCCTGGTCGCGGCCCTATACGGCTGCTGCCACCAGCGCCTC
TCCCAGAGGAAGGACCAGCAACGACTAACAGAGGAGCTACAGACGGTGGAGAATGGTTAC
CACGACAATCCAACCCTGGAAGTGATGGAGACCTCATCAGAGATGCAGGAGAAAAAGGTG
GTCAACCTGAATGGAGAGCTGGGGGACAGCTGGATCGTCCCTCTGGACAACCTGACCAAG
GATGACCTAGAT---GAGGAGGAAGACACACACCTC
>PS_Characters|Bowhead|bmy_12005T0
------------------------------------------------------------
------------------------------------------------------------
------------------------------------------------------------
------------------------------------------------------------
------------------------------------------------------------
------------------------------------------------------------
------------------------------------------------------------
------------------------------------------------------------
------------------------------------------------------------
------------------------------------------------------------
------------------------------------------------------------
------------------------------------------------------------
------------------------------------------------------------
------------------------------------------------------------
------------------------------------------------------------
------------------------------------------------------------
------------------------------------------------------------
------------------------------------------------------------
------------------------------------------------------------
------------------------------------------------------------
------------------------------------------------------------
------------------------------------------------------------
------------------------------------------------------------
------------------------------------------------------------
------------------------------------------------------------
------------------------------------------------------------
------------------------------------------------------------
------------------------------------------------------------
------------------------------------------------------------
------------------------------------------------------------
------------------------------------------------------------
------------------------------------------------------------
------------------------------------------------------------
------------------------------------------------------------
------------------------------------------------------------
------------------------------------------------------------
------------------------------------------------------------
------------------------------------------------------------
---------------------------------------AAT------------GAG---
------------------------------------------------------------
------------------------------------------------------------
------------------------------------------------------------
------------------------------------------------------------
------------------------------------------------------------
------------------------------------
>Bowhead|bmy_12005T0
ATGCGCTCCGCGCTGATGCTCTCGGCGTTT---CTGCTG---------CTGCTG---CCG
CTGTCGCTC------------------------------------TCCCAG---AATGAA
GTCAAG------CCTATTGGTGAAACAGCT------------------------------
---------GCC---GAAGAAAGCAAGCCA------------------------------
---GACACAGTTCCACCATCCAGT------------------GCTCAAAACACAGTCAAA
CAAAGCACAGTCCCACCA------------------------------------------
------------------------------------------------------------
------------------------------------TCCACTGATAAAAGTGTGACTGCA
TTGGAGACCAAGGGAAGCACACCCACA------------ACGCCT---------------
AGCACC---------TCAAGGGCAGTGCCA---------------------CCCTCAGCC
CAGCAA---AGC---------------ACAACTGCAGCAGCC------------------
------AGTGGCAAAGATGAGAAACCAGCCACAGGC---------AACTCTGCT------
ATAACTACTAAA---GACTCAAAG---------------GATTCTACAACCACACCAACC
------------ACTGTCTCGACAAAG---------------------CCTGAAACCACA
AGCAGCCAG---------------------AGTGGAATTAAAAGCAATTCA------GCT
AAATCTGGAACCCAGAGTAGCCACGGTGTGACC---------------------------
------ACAAGCAGTGTGATCACTAAGGAAGGAAATCAGGCAGCC---------------
---------------------------TCTGACCTTCCAAATCTGGGTGACACCTCAGTC
ATCACGCCTGCCCTTCCTTCCTTGCCCACCCCAGCA------AGCACTCAC---------
---CAGCCTAGCACGGTCCCTGTG---ACT---TCGGTCCCTGTGACTTCGGAGCCC---
GCAGGGAGCTCCTCCGAGGGACCAAACAAAATT---------------ACAGCA------
---GCT---ACAAGTTTA------GGCACA------------------------------
---ATGGCGGGT------------------------------------------------
------CCCACCTTCACGACGCAGGGGACGCTGACCACACTA------------------
------------------------------------------------------------
------------------ACACCA------------TGGGTTACCTCACAAGGAACTCAA
------------------------------------CACACCTCC---------------
------AGCAAGACGCCAGCTGTCACTGGCACCTCTGGGGCTCTGCAGCCT---------
---ACAGGCTCT---------------------TCATCGGGACCT------GGGACCACA
TCTCCTGCCAGGGGACCCACAAGCTCCAACACTCATTTGGAGTCAACT------------
GCCCCCCAAGGCTCCAGTATCCCTTCTCCCACCTCAGTAATTTCAGCAGGTGTGGGACAG
ATACAGTGCGATTCTCCCGAAAAG------CTGAATGAGAAGATGCTCGTCCTGAACATC
TCGAAAACTGATGTCTCGAAAACCAACATCTGTAAT------------------------
---------GCGACCGCT---------------------------------------TCG
------------------------------------------------------------
---------AATGAC------AAACTGGTCACACTTTTGTGCCGAGCAGCAAAAGCCTCC
TTCAACCCAGCTCAAGATCAGTGCCATATACAGCTGGCACCTGTTCCAGAAATCCAGGCC
GTGGCAATCAAACAAATCACTATCTGCACAAACCTCTTTCCCACGGACGTTTATGAATTG
CTGAAAGACAAATGGGATGACCTAAAAGAGGTGGGAGTCAATGACATGCAGTTTGAGGGT
CAAGGACCACCAGAAGAGACCGAGGACCGGTTCAGCATGCCCCTCATCATCACTATTGTC
TGCATGGCATCCTTCTTGCTCCTGGTCGCGGCCCTTTATGGCTGCTGCCACCAGCGCCTC
TCCCAGAGGAAGGACCAGCAACGACTAACAGAGGAGCTACAGACGGTGGAGAATGGTTAC
CACGACAATCCAACCCTGGAAGTGATGGAGACCTCATCAGAGATGCAGGAGAAAAAGGTG
GTCAACCTGAATGGGGAGCTGGGGGACAGCTGGATCGTCCCTCTGGACAACCTGACCAAG
GATGACCTAGAT---GAGGAGGAAGACACACACCTC
>Horse|ENSECAG00000011554|ENSECAT00000011899
------------------------------------------------------------
------------------------------------------------------------
------------------------------------------------------------
------------------------------------------------------------
------------------------------------------------------------
------------------------------------------------------------
------------------------------------------------------------
------------------------------------------------------------
------------------------------------------------------------
------------------------------------------------------------
------------------------------------------------------------
------------------------------------------------------------
------------------------------------------------------------
------------------------------------------------------------
------------------------------------------------------------
------------------------------------------------------------
------------------------------------------------------------
------------------------------------------------------------
------------------------------------------------------------
------------------------------------------------------------
------------------------------------------------------------
------------------------------------------------------------
------------------------------------------------------------
------------------------------------------------------------
------------------------------------------------------------
------------------------------------------------------------
------------------------------------------------------------
------------------------------------------------------------
------------------------------------------------------------
------------------------------------------------------------
------------------------------------------------------------
------------------------------------------------------------
------------------------------------------------------------
------------------------------------------------------------
------------------------------------------------------------
------------------------------------------------------------
------------------------------------------------------------
---------------------------------CTCCCTCCCAGCGACGTGTATGAACTT
CTGAAGGGCAAATGGGATGACCTAAAAGAGGCGGGAGTCAGTGGCATGAAGCTGGGCCAT
CAAGGACCACCAGAAGAGACTGAGGACCGGTTCAGCATGCCCCTGATCATCACTATTGTC
TGCATGGCATCTTTCCTGCTCCTCGTCGCAGCCCTCTATGGTTGTTGCCACCAGCGTCTT
GCCCAGAGGAAGGACCAGCAACGACTAACAGAGGAGCTACAGACAGTGGAGAATGGTTAC
CATGACAATCCAACACTGGAAGTGATGGAGACCTCATCAGAGATGCAGGAGAAAAAGGTG
GTCAACCTTAATGGGGAGCTGGGGGACAGCTGGATCGTCCCTCTGGACAACCTGACCAAG
GATGACCTAGAT---GAGGAGGAAGACACACACCTC
>Microbat|ENSMLUG00000013693|ENSMLUT00000013706
------------------------------------------------------------
---------------------------------------------------------GCG
ACCACA------GCC---------ACATCT------------------------------
---------ACA---GCCACAGACAAGACA------------------------------
---AACCCGGTTCCA------------ACCACAGTC------ACACAAAGCACAGCCAAA
------------------------------------------------------------
------------------------------------------------------------
---------------------------------------------------------GCA
------CCGGATCAGAGCACATCA---------CCC------------------------
---ACTGGCTCAGGGGTG------GCTCCA---------------------GCCCCAGCC
ACGCAA---AGC---------------ACAACGACAGCATCC------------------
------------------------ACTGGCGGAGATACGAAAGCAGACTCAGGCGGCACT
ACCACCCCCGTG---GGTTCAGGC---------------CAGACTACACTTGTCCCAACG
GCT---------GCCCCGACGATGAAG---------------------CCCAAGACAGAA
CCCACAAGCATCCCGAAAGAAATGAAAACT------------------ACA------GCT
CAAGCTGGGATCCCAAGTAGTGTTACTACGAAC---------------------------
------ATC------ATGACCACGGAGAAAGGACTTCAGGTGACC---------------
---------------------------ACTCAACCTGCACATGTGGTTAACATCCCATGT
TTCACTTCTGCTGGTCCTTCCTTGACCACC---TCA------AGCACTCGA---------
---CCACTGACCCCGGGCCCTGGG---ACTCAGTGT------------------CCC---
CCAGGGAGCTCTCCTGAGGGGCCAAACAAAATG---------------ACGACG------
---GCTCCCGGTAGCCCA------GGCACC------------------------------
------ACACCGACG---------------------------------------------
---GGGGTTGCAGGCACATCTCAGGGGACACCTACCCCACCA------------------
------------------------------------------------------------
------------------GCTCCA------------TTGGCTACCTCACAAGGAAAACAA
CCCATCTCCAGCAATGTGCCAGCCATCACGGGGACCCTTTCC---------TCCGTCGCT
------GGGCCCTCTACTGGGGCCTCTACGTCTGAGCCC---CTGCGGCCG---------
---GCAGCAGCT---------------------TCATCAGGACCC------GCG------
------------------------------------------GCCACG------------
CCTCCTGGGGGACCCACA---CCTGAACCTTCATCCAGT---GGCTTCTTA------CAG
GTAAAATGTGAGCCTCCGGAAAGG------CTGAATGAGAAGATGCTCATCCTGAACCTC
---------------ACGAAAACCAGCCTCTGTGCGAGGGGCCCC---------------
---------GGGAGCCTT---------------------------------------CTG
------------------------------------------------------------
---------GATGAC------AAGCTGGTTACACTTCTGTGCCGAGCAGCAAAGGCCAAC
TTCAACCCCAGTCAAGATCAGTGCCATATACGCGTGGTGCCTGCTCTAGAAATCCAGGCC
GTGGCAATCAAAGAAATCACTATCCAGACCAAACTCCTGCCCAAGGACCTCTATGAGCCG
CTGAAAGAAAAATGGGATGACCTGAAAGAGGTGGGCGTCAGTGACATGCAGCTGGGGGGC
CAAGGACCCCCGGAAGAGACGGAGGACCGGTTCAGCATGCCCCTCATCATCACCATCGTC
TGCATGGCCTCCTTCCTGCTCCTCGTGGCAGCCCTGTACGGCTGCTGCCACCAGCGCCTC
TCTCAGAGGAAGGACCAGCAACGACTCACAGAGGAGCTGCAGACGGTGGAGAATGGTTAC
CATGACAACCCAACGCTGGAAGTGATGGAGACCTCATCAGAGATGCAGGAGAAAAAGGTG
GTCAACCTGAATGGGGAGCTGGGGGACAGCTGGATCGTCCCCCTGGACAACCTGATCAAG
GATGACCTGGAC---GAGGAGGAGGACACACACCTC
>Gibbon|ENSNLEG00000012939|ENSNLET00000016498
------------------------------------------------------------
---------------------------------------------------------GAA
ACAGCAGTCCAGACT---------ACTACG------------------------------
------------GACTCATCTAAAACAACA------------------------------
---GCACCAACTCCAGCATCCAATGTCACCACCGCG------GCTGTAGCTGCAGCCCAA
CAGAGCGCAGTCCCCACT------------------------------------------
------------------------------------------------------------
------------------------TCCAAGGCCAGCAAAACCTCGGCCTTGGTCAAGACG
------ACCACCCTTGGTGTATCC---------AGTGACTCATCG---------------
GGGACT---------ACA------ACCCTG------------------------------
GTTCAG---CAAGTCTCAGGCCCAGTCAACACTACCGTGGCT------------------
------------------------AGAGGAGGCGGC---------TCAGGCAACTCTACT
ACCACCATCGAG---GGCCCCAAGAGCACAAAAGGTGCAGACACCACTACAGTTGCAACC
TCC---------ACAGCCACAGCTAAA---------------------CCTGACACCACA
AGCAGCCAG---------------------ACTGGAGCA---GAAGATACA------ACT
AACTCTGCGGGGAAAAGCAGCCACAGTGTCGCC---------------------------
------ACAGACCTCACATCCACTAAGGCAGAACATCCCACGACC---------------
---------------------------TCTCACCCTACAAACCCACTTAGCCCCTCACAA
CCCACTTCGATGCGTCCT---ATGGCCACCCCAACA------AGCTCG------------
------------------------------------------------------------
------------------GGACATGACCATCTT---------------ACGACA------
---ATTTCAAGCAATTCA------AGCACT------------------------------
---GTGGCTAGCCCT---------------------------------------------
---GGCTACACCTTCACAAGCCCAAGGATGACCACCACCCTACTAGAGACAGTGTTTCAC
CATGTCGGCCAGGCTGGTCTTGAACTCCTGACCTCGGGTGATCTGCCC------GCCTCC
CAAAGTGCTGGGATTACAGCGTCA------------TCGGTTATCTCGCCAAGAACTCAA
CAGACCTCCAGTCAGATGCCAGCCAGCTCTACGGCCCCTTCCTCCCAGGGGACAGTGCAG
CCCACGAGCCCGGCAACAGCATTGGGAACACCCTCC---------CTGCCA---------
---GAGACCATG---------------------AGCTCCAGCCCCACGGCAGCA------
------------------------------------------TCAACT------------
ACCCACCGTTACCCCAAAACACCTTCTCCCACCGTGGCTCATGAGAGTAAC------TGG
ACAAAGTGTGAGGCTCCTGAGAGA------CCCAGTGAGAAGCAGCTCATCCTGAACCTC
---------------ACAGGAAACACCCTCTGTGCA------------------------
---------GAGGGCCCT---------------------------------------CCG
------------------------------------------------------------
---------GATGAG------AAACTGGTCACACTGATATGCCAAGCAGTCAAAGCCACC
TTCAACCCGGCCCAAGATGAGTGCAGCATACGGCTGGCACGTGTTCTAGGAAGTCAGGCA
GTGGTCGTCAAAGAAATCACTATTCACACTAAGCTCCCTGCCAAAGATGTGTACGAGCGG
CTGAAGGACAAATGGGATGAACTAAAGGAGGCAGGGGTCAGTAACATGCAGCTAGGGGAC
CAGGGGCCACCGGAGGAGGCCGAGGACCGCTTCAGCATGCCCCTCATCATCACCATCGTC
TGCATGGCGTCATTCCTGCTCCTCGTGGCGGCCCTCTATGGCTGCTGCCACCAGCGCCTC
TCCCAGAGGAAGGACCAGCAACGGCTAACAGAGGAGCTGCAGACAGTGGAGAATGGTTAC
CATGACAACCCGACACTGGAAGTGATGGAGACCTCTTCTGAGATGCAGGAGAAGAAGGTG
GTCAGCCTCAATGGGGAGCTGGGGGACAGCTGGATCGTCCCTCTGGACAACCTGACCAAG
GACGACCTGGAT---GAGGAGGAAGACACACACCTC
>Cow|ENSBTAG00000010452|ENSBTAT00000013799
------------------------------------------------------------
------------------------------------------------------------
------------------------------------------------------------
------------------------------------------------------------
------------------------------------------------------------
------------------------------------------------------------
------------------------------------------------------------
------------------------TCAACTGTCACGAGCACAAAGCAGTCGGTAACATCC
------ACAACCGCCAGTGATCAGACATTG---AATTCAACCCCA---------------
GGCAAA---------CAAAATGCAGCCCCG---------------------ACATCCACT
GAGACA---TCC---------------ACTGTGACCGCAGCACCGGCCAGCATTGTGGCG
TCAACCTCAGCCCAGAAAAGCCCAACTGCCACAGGC---------AGTGAAGCCACTCTT
GTAACTACTGAA---GATCCT------------------------ACAACCACATCAACC
------------ACAGTCTCAACCAGT---------------------CCTGAAAGCACG
AGCAGCCGG---------------------AATGCAATG---AATGATTCA------CCC
ACATCCAGAATCCCAACTACCCACAGTGTGACC---------------------------
------ACAGACAGCGTGACTGCTAAGGAAGGCAGTCAGAAAATC---------------
---------------------------TCCACATCTCCAGATCCGAATATCACCCCAAAC
ATCTCTCCTATTCTGTCCTCCTCGACCAACCTCTCA------AGCACTCAG---------
---CAGCCTAGCCCCGGCCCTGTG---ACT---TCGGCTCCTGGGACTTCAGAGCCC---
ACAGGGAGTTTCCCTCAGGGATCAGACAAAATG---------------ACCGTA------
---ACT---ACAAGTTTA------GGCAGG------------------------------
---ATGACAAGT------------------------------------------------
------CCCACCTTTACAGCTCAG------GTGACCACACTG------------------
------------------------------------------------------------
------------------AAAACA------------CAGGTCGCAGTTGAAGGAACTCAA
------------------------------------CACACCTCC---------------
------AGTGAGACGCCAGCTGTCACTGTCGCCACTGGAGTTCAGCAACCT---------
---ACAGGCTCT---------------------TCACGGGGACGT------GGGACCACA
TCTCTTGTCAGGAGATCCACCATCTCCAGCACTCAGTTGACATCAAAT------------
GCCCCCCAAAGCTCCAGCACGCCTTCTCCCACCTCAGTAATTCTAACAAATATAGGGAAG
ATCCAGTGCCATCCTCCTGAAAAG------CTGAATGAGAGCAAACTCTCCCTGAACATC
---------------TCGGACGCCAACAGCTGTTGC------------------------
---------TCCATGTTA---------------------------------------TCT
GACGGCCTGCCTCTAACCCAGGGGAGCCGTTGCCAACAGCTGTTCTTCCACTCAGGATGG
AATTTTCCAAATCAC------AAACTGGTCGAGGTGTTGTGCCAAGCAGTAAAATCCTCC
TTCAACAAAACTCAAGATGAGTGCCATATAGAGATGGCTCCTGGTTCACATGCCCAGGAA
GTGGACATCAAACAAATTACTATCATCACAAAGCTCCAACCCACGGACATTTATAAGTTG
CTGAAAAATGACTGGGACAAGCTAGAAGGCGTGGGAGTCAGAGACATGCAGTTTGGGGGT
CAAGGACCACCAGAAGAGATGGAGGACCGGTTCAGCATGCCCCTGATCATCACTATTGTC
TGCATGGCATCCTTCTTGCTCCTGGTGGCGGCCCTCTATGGCTGCTGCCACCAGCGCCTC
TCCCATAGGAAGGACCAGCAACGACTAACAGAGGAGCTACAGACGGTGGAGAATGGTTAC
CACGACAATCCGACACTGGAAGTGATGGAGACCTCATCAGAGATGCAGGAGAAGAAGGTG
GCGAACCTCAATGGGGAGCTGGGGGACAGCTGGATTGTGCCTCTGGACAACCTGACCAAA
GATGAC---CCT---GAAGAGGAAGACACACACCTC
>Mouse|ENSMUSG00000025608|ENSMUST00000026698
ATGCCTCCCACTACGGCGCTCTCCGCGCTGCTGCTGCTG---------CTACTGTCGCCT
GCATCTCAC------------------------------------TCCCAT---AATGGA
------------------------------------------------------------
---------------------AATGAGACT------------------------------
---AGCACA---------------------------------------TCTGCTATCAAA
TCTAGCACTGTC------------------------------------------------
------------------------------------------------------------
---------------------------------------------CAGAGCCACCAAAGT
------GCCACAACATCAACAGAAGTCACA---ACTGGTCACCCAGTGGCATCTACACTT
GCTTCA---------ACC------CAGCCA---------------------AGCAACCCT
ACACCATTCACA---------------ACCTCAACCCAATCTCCA---------TCTATG
CCGACCTCCACCCCAAACCCCACGAGCAATCAAAGC---------GGTGGCAATCTGACT
TCCAGTGTCTCCGAGGTGGACAAG---------------ACTAAAACAAGCTCTCCCAGT
AGCACGGCC---TTCACCAGT------------------------------------AGC
AGTGGACAA---------------------------------------ACA------GCC
TCCTCTGGAGGCAAGAGCGGTGACAGTTTTACC---------------------------
------ACAGCCCCAACAACCACTTTGGGGCTAATCAACGTCTCT---------------
---------------------------TCTCAGCCTACTGACCTTAATACC---------
---ACCTCAAAGCTTCTTTCTACCCCCACAACAGAC------AACACAACA---------
---AGCCCTCAGCAG---CCTGTG---GATTCTTCA------------------CCGAGC
ACAGCGAGCCATCCTGTGGGGCAGCATACCCCT---------------GCTGCT------
---GTTCCCAGCAGCTCT------GGCTCC------------------------------
---ACGCCCAGCACTGACAACTCT------------------------ACACTGACATGG
---------------------------AAGCCCACTACACAC------------------
------------------------------------------------------------
------------------AAACCA------------TTGGGCACCTCTGAAGCCACTCAG
CCCCTCACCAGCCAGACACCAGGCATCACTACATTGCCCGTCTCC---------------
------ACACTG------------------------------CAACAGTCTATGGCGTCT
ACAGTGGGAACT---------------------------------ACG------------
------------------ACTGAAGAGTTCACACACCTCATCTCTAATGGGACTCCCGTG
GCCCCTCCAGGCCCCAGCACACCCTCTCCCATCTGGGCCTTTGGAAATTAC------CAG
CTAAACTGTGAACCTCCCATAAGG------CCAGATGAGGAACTCCTTATTCTGAACCTC
---------------ACAAGAGCCAGCCTTTGCGAA------------------------
---------AGGAGCCCT---------------------------------------CTG
------------------------------------------------------------
---------GATGAGAAAGAGAAACTCGTGGAACTGCTGTGTCACTCAGTCAAAGCGTCC
TTCAAGCCAGCTGAGGATTTGTGCACTCTACATGTGGCCCCTATTCTAGATAACCAGGCG
GTGGCAGTGAAGAGAATCATTATCGAGACGAAGCTTTCTCCTAAGGCCGTGTATGAGCTA
CTGAAGGACAGATGGGATGACCTGACAGAGGCCGGAGTCAGTGACATGAAGCTGGGGAAG
GAAGGGCCTCCAGAGGTCAATGAGGACCGCTTCAGCCTGCCGCTCATCATCACCATCGTC
TGCATGGCATCCTTCCTGCTCCTTGTTGCTGCCCTCTACGGCTGCTGTCACCAGCGGATC
TCCCAGAGGAAGGACCAGCAACGGCTCACAGAGGAGCTGCAGACAGTGGAGAATGGTTAC
CATGACAACCCAACCTTGGAAGTGATGGAGACTCCTTCTGAGATGCAGGAGAAGAAGGTG
GTCAACCTTAATGGGGAGCTGGGGGACAGTTGGATCGTCCCTCTGGACAACTTGACCAAG
GATGACCTAGAT---GAGGAGGAAGACACACACCTC
>Chimp|ENSPTRG00000019705|ENSPTRT00000043639
ATGCGCTGCGCGCTGGCGCTCTCGGCGCTG---CTGCTA---------CTGTTG---TCG
ACGCCGCCGCTGCTGCCGTCGTCGCCGTCGCCGTCG------CCCTCCCAG---AAT---
---GCAACCCAGACT---------ACTACG------------------------------
------------GACTCATCTAACAAAACA------------------------------
---GCACCGACTCCAGCATCCAATGTCACCATCATG------GCTACAGATACAGCCCAG
CAGAGCACAGTCCCCACT------------------------------------------
------------------------------------------------------------
------------------------TCCAAGGCCAACGAAATCTTGGCCTCGGTCAAGGCG
------ACCACCCTTGGTGTATCC---------AGTGACTCACCG---------------
GGGACT---------ACA------ACCCTG------------------------------
GCTCAG---CAAGTCTCAGGCCCAGTCAACACTACCGTGGCT------------------
------------------------AGAAGAGGTGGC---------TCAGGCAACCCTACT
ACCACCACCGAG---AGCCCCAAGAGCACGAAAAGTGCAGACACCACTACAGTTGCAACC
TCC---------ACAGCCACAGCTAAA---------------------CCTAACACCACA
AGCAGCCAG---------------------AATGGAGCA---GAAGATACA------ACA
AACTCTGGGGGGAAAAGCAGCCACAGTGTGACC---------------------------
------ACAGACCTCACATCCACTAAGGCAGAACATCTGACGACC---------------
---------------------------CCTCACCCTCCAAGTCCACTTAGCCCCCGACAA
CCCACTTCGACGCATCCT---ATGGCCACCCCAACA------AGCTCG------------
------------------------------------------------------------
------------------GGACATGACCATCTT---------------ATGAAA------
---ATTTCAAGCAGTTCA------AGCACT------------------------------
---GTGGCTATCCCT---------------------------------------------
---GGCTACACCTTCACAAGCCCGGGGATGACCGCCACCCTACTAGAGACAGTGTTTCAC
CATGTCAGCCAGGCTGGTCTTGAACTCCTGACCTCGGGTGATCTGCCCACCTTGGCCTCC
CAAAGTGCTGGGATTACAGCGTCA------------TCGGTTATCTCGCAAAGAACTCAA
CAGACCTCCAGTCAGATGCCAGCCAGCTCTACGGCCCCTTCCTCCCAGGAGACAGTGCAG
CCCACGAGCCCGGCAACGGCATTGAGAACACCTACC---------CTGCCA---------
---GAGACCATG---------------------AGCTCCAGCCCCACAGCAGCA------
------------------------------------------TCAACT------------
ACCCACCGATACCCCAAAACACCTTCTCCCACTGTGGCTCATGAGAGTAAC------TGG
GCAAAGTGTGAGGATCTTGAGACACAGACACAGAGTGAGAAGCAGCTCATCCTGAACCTC
---------------ACAGGAAACACCCTCTGTGCA------------------------
---------GGGGGCACT---------------------------------------TCG
------------------------------------------------------------
---------GATGAG------AAATTGATCTCACTGATATGCCGAGCAGTCAAAGCCACC
TTCAACCCAGCCCAAGATGAGTGCGGCATACGGCTGGCACCTGTTCCAGGAAGTCAGACC
GTGGTCGTCAAAGAAATCACTATTCACACTAAGCTCCCTGCCAAGGATGTGTACGAGCGG
CTGAAGGACAAATGGGATGAACTAAAGGAGGCAGGGGTCAGTGACATGAAGCTAGGGGAC
CAGGGGCCACCGGAGGAGGCCGAGGACCGCTTCAGCATGCCCCTCATCATCACCATCGTC
TGCATGGCGTCATTCCTGCTCCTCGTGGCGGCCCTCTATGGCTGCTGCCACCAGCGCCTC
TCCCAGAGGAAGGACCAGCAACGGCTAACAGAGGAGCTGCAGACAGTGGAGAATGGTTAC
CATGACAACCCAACACTGGAAGTGATGGAGACCTCTTCTGAGATGCAGGAGAAGAAGGTG
GTCAGCCTCAACGGGGAGCTGGGGGACAGCTGGATCGTCCCTCTGGACAACCTGACCAAG
GACGACCTGGAT---GAGGAGGAAGACACACACCTC
>Macaque|ENSMMUG00000018260|ENSMMUT00000041773
ATGCGCTGCGCGCTGGCGCTCTCGGCGCTG---CTGCTG---------CTGCTG------
GTCCCTGACCTTGCACCATCCACGCCCCCTCCAAACTCCACTACGCGGCAG---AACCCA
TCTAGC------ACA---------ACACCG------------------------------
------------GAAACCACTGTCAAGCAA------------------------------
---GGCCTGACTTCAGCATCCAGTGTCTCCACT------------ACAGCTACAGTCCAG
CAGAGCACAGTCCCCACT------------------------------------------
------------------------------------------------------------
------------------------TCCAAGGCCGTGAACACCTTGGCCCCGACCACGGCG
------AGCACCCGTGGTGTGTCC---------AGTGACTCACCG---------------
GGGACT---------ACA------ACCCAG------------------------------
GTTCCG---CAAACCTCAGGCCCAGTCACCACTACCGTGACT------------------
------------------------ACAGGATGCTGC---------TCAGACAACACTACT
ACCGCCAACAAG---GGCTCCAGGAGCACGCAAGGTGCAGGCGCCACTACAGTTGCAATC
TCC---------ACGACCACAGTGAAA---------------------CCTAACACCACA
AGCAGCCAG---------------------AATGGAGCA---GAAAATACA------ACA
AACTCTGGGGGTCAACGCAGCCACAGTGTGACC---------------------------
------ACAGACCTCTCATCCAGTAAGGCAGAACATCCAACCACC---------------
---------------------------CATCACCCTACAAATCCAGTCAGCCCCTCACAA
CCCACTTGGACGCATCCT---GTGGCCACCCCAACA------CGCTCG------------
------------------------------------------------------------
------------------GGACATGACCATCTT---------------ACGACAGCTTCA
AGCAGTTCAAGCAGTTCA------AGCACT------------------------------
---GTGGCTAGCCCT---------------------------------------------
---GGCCACACCTTCACAAGCCCGGGGATGATCACCACCCCACTAGAGACAGGGTTTCAC
CATGTTGGCCAGGCTGGTCTTGAACTCCTGACCTTGGGTGATCTGCCCACCTTGGCCTCC
CAG---GCTGGGATTACAGCGCCA------------TCAGTTATCTCGCAAAGAACTGAA
CAGACCTCCAGCCAGATGCCAGCCAGCTCTATGGCCCCTTCCTCCAAGGGGACAGTGCAG
CCCACAAGCCCGACGACAGCATTGAGAATGTCTCCC---------CTGCCA---------
---GAGACCATG---------------------AGCTCCAGCCCCACGGCAGCA------
------------------------------------------TCAACG------------
ACCCACCGATACCCCAAAACACCTTCTCCCACCTTGGCTCATGGGAGTGAC------TGG
ACCAAGTGTGAGGCTCCTGAGATG------CAAAGTGAGAAGCTCCTCATCCTGAACCTC
---------------ACAGGAAACACCCTCTGTGCA------------------------
---------GGGGGCCCT---------------------------------------CCA
------------------------------------------------------------
---------GATGAG------AAGCTGGTCACGCTGATGTGCCAAGCAGTCAAAGCCACC
TTCAACCGGACCCAAGATGAGTGCAGCATACGGCTGGCACGCATTCAAGGAAGTCAGGCA
GTGGCCGTCAAAGAAATCACTATTCACACTAAGTTCCCTGCCAAGGATGTGTACGAGCGG
CTGAAGGACAAATGGGATGAACTAAAGGACGCAGGGGTCAGTCACATGCAGCTGGGGGAC
CAGGGGCCACCGGAGGAGGCCGAGGACCGCTTCAGCATGCCCCTCATCATCACCATCGTC
TGCATGGCGTCCTTCCTGCTCCTCGTGGCGGCCCTCTATGGCTGCTGCCACCAGCGCCTC
TCCCAGAGGAAGGACCAGCAACGGCTAACAGAGGAGCTGCAGACGGTGGAGAATGGTTAC
CATGACAACCCGACACTGGAAGTGATGGAGACCTCTTCTGAGATGCAGGAGAAGAAGGTG
GTCAGCCTCAACGGGGAGCTAGGGGACAGCTGGATCGTCCCTCTGGACAACCTGACCAAG
GACGACCTGGAT---GAGGAGGAAGACACACACCTC
>Rabbit|ENSOCUG00000025092|ENSOCUT00000031201
------------------------------------------------------------
------------------------------------------------------------
------------------------------------------------------------
------------------------------------------------------------
------------------------------------------------------------
------------------ATGCTCAGGGGTCCCCTCCGCCGGGAAGCCTTCCCTGGTTTC
TGTGATGGAGTCACTGCAGTCCATGGTCCCCAGCCCGGCCCAACCCCCATGGCCACTTCA
ACATCTACCAGGCCTGCCCCAGCCTCAGCCCCAGCCCCC---AAAAGCTCCGTGGCGGCT
------TCGGTCCCGGCCGAGCAG---------AACACTACACCC---------------
ATGACG---------ACGAAAGCCCCA------------------------------GCC
ACCCAG---AGC---------------CCCTCTGCATCCCCTGGAAGCTCCGTGGAGAAC
TCAGCCCCGGCCCAGGGCTCGACCACAACACAGCAG---------AGCCTGAGT------
GTTACTACTAAGGCTGAAGCTAAG---------------GATGCAGGTGGCGTCCCCACG
GCACACGTC---ACCGGCTCTGCTCGG---------------------CCTGTCACCAGT
GGCAGCCAG---------------------GTCGCAGCT---CAGGACCCA------GCT
GCATCCAAAGCTCCGAGCAACCACAGCATCACC---------------------------
------ACAAAGCCTCTGGCCACAGAGGCCACGAGCCAGGCCCCC---------------
---------------------------CGTCAGACCACAGATGTCGGCACCCCGGGACCC
ACTGCTCCTCCTGTGACCAACTCGACCAGCCCTGAC------CTGCTGGGC---------
---CATGCCACCCCGAAGCCCTCC---GAG---GGG------------------CCC---
CAGCTCAGTTTCCCC---------------------------------ACGGCT------
---GCT---GGCAGCCTG------GGCCCT------------------------------
---GTCACTGGCTCTGGCACCGGC------------------------------------
TCTGGCACCCTCTCCACACCCCAGGGGAAGCCTGCGACACTG------------------
------------------------------------------------------------
------------------ACGCCC------------GTGGCCAGCTCAGCAGAGACTCAA
GGGATGCCCAGCCCGATGCCACCCAGCCCAGCCTCCCCCTCCTCC---------------
------TCCCCCTTTCCCTCCTCTCCCTCCCCCTCCCCCGCACTGCAGCCC---------
---TCGGGCCCC---------------------TCGGCGGCAGGA------ACAGAGGAC
ACAACCGGCAGGGGCCCCACAAGCTCCAGCACTGAGTTGGCTTCAACT------------
GCCCTGCACGGCCCCAGCACGCTTTCCCCCACCTCGGCAGTGAGAGACCAG------AGG
GTAAGCTGCGGGCCTCCGGAGAGA------CCAACCGAGCAGCTGCTCATCCTGAACCTC
---------------ACCAGAAGCAGCCCTCTGCTT---------ATACATGTATTTCAA
AGGCAGAGTCAGGGAGAAGGAGAGACAGAGATCTCCATGCACTCGACAGACAGCCTTCCG
------------------------------------------------------------
---------GAAGAC------AAACTGGTCACCCTGCTGTGCCGAGCGGCCAAGCCCACC
TTCAACCCCGCCCAGGACCAGTGCCACGTGCTGCTGGCGCCCATGCTGGGGAGCCACGCG
GTGGTGGTCAAAGAAATCACCATCAAGACGAATCTGCTGCCCACGGCCGTGTTCGAGCTG
CTGAAGGACAGATGGGATGACCTGAGAGAGGAGGGCGTCAGCGACATGCAGCTTGGGGAC
CAGGGGCCCCCGGAGGAGACCGAGGACCGCTTCAGCCTGCCGCTCATCATCACCATCGTC
TGCATGGCCTCCTTCCTGCTGCTTGTCGCTGCCCTCTACGGCTGCTGCCACCAGCGCCTC
TCCCATAGGAAGGACCAGCAACGACTCACGGAGGAGCTGCAGACCGTGGAGAACGGTTAC
CATGACAACCCGACCCTAGAAGTGATGGAGACGTCGGCCGAGATGCAGGAGAAGAAGGTG
GTCAACCTTAACGGGGAGCTGGGGGACAGCTGGATTGTCCCGCTGGACAACCTGACCAAG
GACGACCTGGAC---GAGGAGGAAGACACGCACCTC
>Marmoset|ENSCJAG00000016372|ENSCJAT00000031841
ATGCGCTGTGCGCTGGTGCTATCGGCGCTGATGTTGCTG---------CTGCTG---CCG
CCGCCGCCGGCGCTGTCTCTCTCCCCAGATTCACATGCTAATGACTCACTC---AACGGA
ACAGCC------CCA---------ATGGCA------------------------------
---------GCAGAAGCCTCCAGCAGGCAG------------------------------
---GACCAGGCTCCAACAGCTGCTGTCACCACAGAG------GCCAGAGCTGCAGTCCAG
------------------------------------------------------------
------------------------------------------------------------
---------------------------------------------------------GCG
------AACATCACTAATGTGGCC---------AGTGACTCA------------------
GGAACT---------GCA------GCCCCA------------------------------
GTTCAG---CAA------GACAAAGTGACCAGTACCGTGCCT------------------
------------------------GGAAAAGCAGAC---------TCAGGCAGCCCTCCT
GCCACCAGCGAT---GATCCCAAGGGCATGAAAGATACAGCTGGCACTACAGTTGCACCC
TTC---------ACGACCACAGCTCAA---------------------CCTGACGCCACC
ACCAGCCAG---------------------GATGGAGCG---AAAGATCCA------GCC
ACATCTGGGGACCAAAGTAGCCACAATGTGACC---------------------------
------ATAGACCTCACAACCATTAAGGCAGAACATCGGACGACC---------------
---------------------------CCTCAGCCTACAGATCCAGTTAGCACCCCCCAA
CCCACTCAGATGCATCTT---GTGGCCACCCCAACA------AGCTCG------------
------------------------------------------------------------
------------------GGACAGGACCATCTT---------------ATGACA------
---GCTTCAAGTGGTTCA------AGCACT------------------------------
---GCGGCTGGCACT---------------------------------------------
---GACCACACCTTCACAAGCCCTGGGATGACCGCCACCCTA------------------
------------------------------------------------------------
------------------CCGTCG------------TCAGTTCCCTCGCAAAGAACTCAA
CAGACCTCCAGCCAGATGCCAGCCAACTCTACGGCCCCTCTCTCCCAGGAGACAGTGCAG
CCCACAAGCCCGGCAATGGCATCGAGAACGTCTCCC---------TTCCCA---------
---GAAACCACG---------------------AGCTCCAACCCCACGGCAGGG------
------------------------------------------TCAACT------------
ATCCACCAAGTCCCCCAAACACCTTCTCCCACCTCGGCTCATGGGAATAAC------TGG
ATAAAATGTGAGGCTCCTGAGACA------CCGAATGAGAAGCAGCTCATCCTGAACTTC
---------------ACAGGACACGCCCACTGTGCA------------------------
---------GGGGGCCCT---------------------------------------CCA
------------------------------------------------------------
---------GATGAG------AAACTGGTCACGCTGATATGCCGAGCAGTCAAAGCCACC
TTCAACCCGGCCCAAGATGAGTGCAGCATACGGCTGGCACCTGTTCTAGGAAGTCAGGCA
GTGGCTGTCAAAGAAATAACTATTCACACTAAGCTCCCTCCCAAGGATGTGTACGAGCGG
CTGAAGGACAAATGGGATGAACTAAAGGAGGCAGGGGTCAGTCATATGCAGCTGGGGGAT
CAGGGGCCACCAGAAGAGGCCGAGGACCGCTTCAGCATGCCTCTTATTATCACCATCGTC
TGCATGGCATCCTTCCTGCTCCTCGTGGCAGCCCTCTATGGCTGCTGCCACCAGCGTCTC
TCCCAGAGGAAGGACCAGCAACGACTAACAGAGGAGCTGCAGACGGTGGAGAATGGTTAC
CATGACAACCCCACACTGGAAGTGATGGAGACCTCTTCTGAGATGCAGGAGAAAAAGGTG
GTCAGCCTCAATGGGGAGCTGGGGGACAGCTGGATCGTCCCTCTGGACAACCTGACCAAG
GACGACCTGGAT---GAGGAGGAAGACACCCATCTC
>Gorilla|ENSGGOG00000000858|ENSGGOT00000000864
ATGCGCTGCGCACTGGCGCTCTCGGCGCTG---CTGCTA---------CTGTTG---TCG
ACGCCGCCGCTGCTGCCGTCGTCGCTGCCGTCGTCGCCGTCGCCCTCCCAG---AAT---
---GCAACCCAGACT---------ACTACG------------------------------
------------GACTCATCTAACAAAACA------------------------------
---GCACTGACTCCAGCATCCAGTGTCACCATCATGGCTATGGCTACAGCTACAGCCCAG
CAGAGCACAGTCCCCACT------------------------------------------
------------------------------------------------------------
------------------------TCCAAGGCCAACGAAATCTTGGCCTCGGTCAAGGCG
------ACCACCCTTGGTGTATCC---------AGTGACTCACCG---------------
GGGACT---------ACA------ACCCTG------------------------------
GCTCAG---CAAGTCTCAGGCCCAGTCAACACTACCGTGGCT------------------
------------------------AGAGGAGGCGGC---------TCGGGCAACCCTACT
ACCACCATCGAG---AGCCCCAAGAGCACGAAAAGTGCAGACACCACTACAGTTGCAACC
TCC---------ACAGCCACAGCTAAA---------------------CCTAACACCACA
AGCAGCCAG---------------------AATGGAGCA---GAAGATACA------ACA
AACTCTGGGGGGAAAAGCAGCCACAGTGTGACC---------------------------
------ACAGACCTCACATCCACTAAGGCAGAACATCTGATGACC---------------
---------------------------CCTCACCCTACAAGTCCACGTAGCCCCCCACAA
CCCACTTCGACGCATCCT---GTGGCCACCCCAACA------AGCTCG------------
------------------------------------------------------------
------------------GGACATGACCATCTT---------------ATGAAA------
---ATTTCAAGCAGTTCA------AGCACT------------------------------
---GTGGCTATCCCT---------------------------------------------
---GGCTACACCTTCACAAGCCCGGGGATGACCACCACCCTATGGGAGACAGTGTTTCAC
CATGTCAGCCAGGCTGGTCTTGAACTCCTGACCTCGGGTGATCTGCCCACCTTGGCCTCC
CAAAGTGCTGGGATTACAGCGTCA------------TCGGTTATCTCACAAAGAACTCAA
CAGACCTCCAGTCAGATGCCAGCCAGCTCTACGGCCCCTTCCTCCCAGGAGACAGTGCAG
CCCACGGGCCCGGCAACGGCACTGAGAACACCTGCC---------CTGCCA---------
---GAGACCATG---------------------AGCTCCAGCCCCACAGCAGCA------
------------------------------------------TCAACT------------
ACCCACCGATACCCCAAAATACCTTCTCCCACTGTGGCTCATGAGAGTAAC------TGG
GCAAAGTGTGAGGATCCTGAGACACAGACACAGAGTGAGAAGCAGCTCGTCCTGAACCTC
---------------ACAGGAAACACCCTCTGTGCA------------------------
---------GGGGGCACT---------------------------------------TCG
------------------------------------------------------------
---------GATGAG------AAACTGATCTCACTGATATGCCGAGCAGTCAAAGACACC
TTCAACCCGGCCCAAGATAAGTGCGGCATACGGCTGGCACCTGTTGCAGGAAGTCAGACC
GTGGTCGTCAAAGAAATCACTATTCACACTAAGCTCCCTGCCAAGGATGTGTACGAGCGG
CTGAAGGACAAATGGGATGAACTAAAGGAGGCAGGGATCAGTGACATGAAGCTAGGGGAC
CAGGGGCCACCGGAGGAGGCCGAGGACCGCTTCAGCATGCCCCTCATCATCACCATCGTC
TGCATGGCGTCATTCCTGCTCCTCGTGGCGGCCCTCTATGGCTGCTGCCACCAGCGCCTC
TCCCAGAGGAAGGACCAGCAACGGCTAACAGAGGAGCTGCAGACAGTGGAGAATGGTTAC
CATGACAACCCAACACTGGAAGTGATGGAGACCTCTTCTGAGATGCAGGAGAAGAAGGTG
GTCAGCCTCAACGGGGAGCTGGGGGACAGCTGGATCGTCCCTCTGGACAACCTGACCAAG
GACGACCTGGAT---GAGGAGGAAGACACACACCTC
>Rat|ENSRNOG00000012495|ENSRNOT00000016991
ATGCGCCCCACTCTGGCGCTCTCCGCGCTGCTGTTGCTGCAGCTGCTGTTACTGTCGACT
CCATCTCTC------------------------------------TCCCAGGATAATGGA
------------------------------------------------------------
---------------------AATAAGACT------------------------------
---GACACA---------------------------------------TCTGATATA---
------------------------------------------------------------
------------------------------------------------------------
------------------------------------------------------------
------------ACTAGCATTGACCAGAAC---CAAGACAAACCA---------------
GCGACA---------AAC------CAGCCA---------------------AGCAATGCT
ACACCT---AAA---------------AGCTCAGTCCAACCTCCAACACCGACATCTATT
TCAACCTCCTCCCCAGACCCCAAGGCCACTCAAAGC---------AGTAACAGTTCAGTT
ACAACTACCAGTGACTCCACCACT---------------GACAGGACAAGCTCTTCCACT
AGCACTGTCCCCACTACTAGC------------------------------------AAC
AGTGGGCAG---------------------------------------ACA------GTC
TCCTCTGGAGGCAAGAGCAGTGACAAAATTACC---------------------------
------ACAGCCCTACCAACCACTTTGGGACCAGTCAACGCCTCT---------------
---------------------------TCTCAACCTACTGACCTGAATACC---------
---TCGACAAAGCTTCCTTCTACCCCCACAACAAAT------AGCACAGCA---------
---AGCCCTCACCAG---CCTGTG------------------------------------
------AGCCACTCTGAGGGACAGCACACC---------------------ACT------
---GTTCAGAGCAGCTCT------GCTTCT------------------------------
---GTGTCCAGCTCTGACAACACT------------------------ACGCTGTTGTGG
---------------------------ATACTTACTACATCC------------------
------------------------------------------------------------
------------------AAACCG------------ACAGGCACCTCTGAAGGCACTCAG
CCCATCGCTATCTCGACGCCAGGCATCACCACA---CCGGTCTCC---------------
------ACACCA------------------------------CTACAGCCTACGGGGTCT
CCAGGGGGAACT---------------------GAGTCGGTGCCTACG------------
------------------ACCGAAGAATTCACACACTCCACTTCTAGTTGGACTCCAGTG
GTCTCTCAAGGCCCGAGCACACCCTCTTCCACCTGGACGTCTGGGAGTTAC------AAG
CTAAAATGTGATCCTGCCATAAAG------CCCCACGAGGAACTCCTCATTCTGAACCTC
---------------ACAAGAGACAGCTTTTGTAAG------------------------
---------GGGAGCCCT---------------------------------------CCA
------------------------------------------------------------
---------AATGAA------AGATTCTTGGAACTGCTGTGTCACTCAGCCAAAGCCTCC
TTCAAGCCAGCTGAGGATTCGTGTGCTCTGGAGCTGGCCCCCATTCTAGACAACCAGGCG
GTGGCAGTGAAGAGAATCGTTATTGAGACGAAGCTTTCTCCTAAGGCTGTGTTTGAACTG
CTGAAGGACAAATGGGACGACCTGACAGAGGCTGGAGTCATCGACATTCATCTGGGGAAG
GAAGGACCTCCAGAAGTCAACGAGGACCGCTTCAGCCTTCCTCTCATCATCACCATCGTC
TGCATGGCATCCTTCCTGCTCCTCGTTGCTGCCCTCTACGGCTGCTGTCACCAGCGGATC
TCCCAGAGGAAGGACCAACAACGACTCACAGAGGAGCTGCAGACAGTAGAGAATGGTTAC
CATGACAACCCAACCTTGGAAGTGATGGAGACTCCTTCTGAGATGCAGGAGAAGAAGGTG
GTCAACCTCAACGGGGAGCTGGGAGACAGTTGGATCGTCCCTCTGGACAACTTGACCAAG
GAGGACCTAGAT---GAGGAGGAAGATACACACCTC
>Opossum|ENSMODG00000029014|ENSMODT00000042623
ATGCGCTCCGCGCCTCTACCGCCACCGCTGCTGGTGGTGCTCCTGCTGCTGCTGGGT---
---GGACTG------------------------------------GGAAAC---ATCAAG
ACATCA------TCA---------TCAGCT------------------------------
---------GTG---GAATTGCCC------------------------------------
------------------------------------------------------------
------------------------------------------------------------
------------------------------------------------------------
------------------------------------------------AGTTCTCAGACC
------TCTACAACCTTAAACCCCACACAACTGAGTGGCTCTTCA---------------
GGAACA---------GAG------AATCCTAAAGTTGACCTTCCAGGGGCTAGTTCACCT
GAGAAG---TCTAGCACTGGTCCC---------ACAGGGGCTAGTTCACCTGAGAAGTCT
AGCACTGGTCCCACAGGGGCTAGTTTACCTGAGAAG---------TCTAGCACTGGTCCC
ACAGGGGCTAGTTTACCTGAGAAG---------------TCTAGCACTGGCTCCCCAGGG
GCTAGTTTACCTGAGAAGTCTAGCACTGGCTCCCCAGGGGCTAGTTTACCTGAGAAGTCT
AGCACTGGC---------------------------------------TCTCCAGGGGCT
ACTTCATCCAAACCTGATAGCCATTCATCTTCAGTCCCTACCAAAGCAGACCAGGAAGTG
GACAGTACAACATTGGTGGCAGGAGGATCCAAAACACAGACCACTGGAGTCCCTATTAAA
GATACTAGTTCTGCCTTAGATCCTCTTAACAAACCCACCTTGGCATCCAGTACATCTTCA
GACACTGGTACTTTGAGAACCAAGACATCTACTTTT------TCAGCACAGGTGGTAAAA
TCCTCCCCTTCATCA---TCAGCC---ACAACTAAGGAAACTATCACCTCACGAGAAATA
GATGCTTCAACACTGCTGACAAACCACCAGAGCCCTTTGAGTGTCACCACAACCTCCCAG
ATATCTGGGAGTTCCCTTCCT---------------------------------------
---GTGACCAGTCTGGATACTTCCAGTCGAGCACAAGGAGCCTTTCCTACTATTACATCC
CCGGGGATCACCTTAACTTCCAGGACTCAATCAACTGTAGTG------------------
------------------------------------------------------------
------------------ACCACTGGGGGCCAGGCTCCAGTACCCTCTGATGGCTCAGGT
CCAGTGACCTCTCAGGGTCCAGCAACACTTACTTCTATGGTTTCA---------------
------GCTCTGGTTACT------------------CCTTCGGTAATCCCCAAGGGCTCA
ACTTCAGTTTTC---------------------TCTGATGATTCTACCTCATCCACTATC
TCC------------------TATTCATCCCATCACCAG---------------------
CCCCCTGACATGGCAACCTCTGAATCTGAAACCTTTGAGTCCATACCCAAC------AAG
ATCACCTGTCAACCTGACAGTTAT------GTAACAGAGAATCTGCTTATTCTGAAGATG
---------------ACCAACTTCACCATGTGTGAT------------------------
------------AGTCCC---------------------AAGGACTCTCGTAACCATCCC
------------------------------------------------------------
------------------------CTTTATGTTGCCCTGTGCCGAGCAGGAAAAGTCAAC
TTCAACAAGGACAGGGATGTATGTCATGTGCAATTGGTCCCCCAGCCAGAGAAGCAAGAA
GTGGCAATCCTCAATGTCTCTGTGCAGACACACCTTCAACCCAAGGAGCTGTTTGAAGTG
TTGAAGAAGAGATGGGATGATCTGAAAGCATTGGGAGTTAGTAACATGACATATGGAAAG
GAAAGTCTGGACAAGGACGAGGAGGACCGGTTCAGCTTGCCTCTCATCATTACTATCGTT
TGTATGGCAGCCTTCCTACTCCTTGTTGCTGCTCTCTATGGCTGCTTCCACCAGCGCTTC
TCTCAGCGCAAGGACCAGCAACGCCTGACTGAGGAACTACAGACTGTGGAGAATGGTTAC
CACGACAATCCCACACTGGAAGTGATGGAGACTTCCTCTGAGATGCAGGAGAAGAAAGTA
GCCAATCTCAATGGTGAGTTAGGGGACAGTTGGATCGTCCCACTAGACAACCTGACCAAG
GATGATCTGGACCAGGAAGAGGAGGATACACACCTG
>Orangutan|ENSPPYG00000018011|ENSPPYT00000021001
ATGCGCTGCGCGCTGGCGCTCTCGGCGCTG---CTGCTA---------CTGTTG---TCG
ACGTTGCCC------------------------------------TCCCGG---CAT---
---GCACTCCAGACT---------ACTACT------------------------------
---------ACAAAGTCATCTAACATAACA------------------------------
---GCATCGACTCCAGCATCCAATGTCACCATCATG------GCTACAGCTACAGCCCAG
CAGAGCACAGTCCCCACT------------------------------------------
------------------------------------------------------------
------------------------TCCAAGGCCAGCGAAACCTTGGCCTCGGTCAAGGCG
------ACCACCCTTGGGGTATCC---------AGTGACTCACCG---------------
GGGACT---------ACA------ACCCTG------------------------------
GTTCAG---CAAGTCTCAGGCCCAGTCAACACTACCGTGGCT------------------
------------------------AGAGGAGGCGGC---------TCAGGCAACCCTACT
ACCACCATCGAG---AGCCCCAAGAGCACGAAAAGTGCAGACACCACTACGGTTGCAACC
TCC---------ACAGCCACAGCTAAA---------------------CGTAACACCACA
AGCAGCCAG---------------------AATGGAGCA---GAAGATACA------ACA
AACTCTGGGGAGAAAAGCAGCCACAGTGTGACC---------------------------
------ACAGACCTCACATCCACTAAGGCAGAACATCCGACGAAC---------------
---------------------------CCTCACCCTACAAATCCACTTAGCCCCTCACAA
CCCACTTCGATACATCCT---GTGGCCACCCCAACA------AGCTTG------------
------------------------------------------------------------
------------------GGACATGATCATCTT---------------ACGACA------
---GTTTCAAGCAGTTCA------AGCACT------------------------------
---GTGGCTAGCCCT---------------------------------------------
---GGCTACACCTTCCCAAACCCAGGGATGAACACCACCCTA------------------
------------------------------------------------------------
------------------CCGTCA------------TCGGTTATCTCGCAAAGAACTCAA
CAGACCTCCAGTCAGATGCCAGCCAGCTCTACGGCCCCTTCCTCCCAGGAGACAGTGCAG
CCCACAAGCCCGGCAACAGCATTGAGAACACCTCCC---------CTGCCA---------
---GAGACCATG---------------------AGCTCCAGCCCCACGGCAGCA------
------------------------------------------TCAACT------------
ACCCACCGATACCCCAAAACACCTTCTCCCACTGTGGCTCCTGAGAGTAAC------TGG
ACAAAGTGTGAGGCTCCTGAGACA------CCCAGTGAGAAGCAGCTCATCCTGAACCTC
---------------ACAGGAAACACCCTCTGTGCA------------------------
---------GAGGGCCCT---------------------------------------CCG
------------------------------------------------------------
---------GATGAG------AAACTGGTCACGCTGATATGCCAAGCAGTCAAAGCCACC
TTCAACCCGGCCCAAGACGAGTGCAGCATACGGCTGGCACGTGTTCCAGGAAGTCAGGCC
GTGGTCGTCAAAGAAATCACTATTCACACTAAGCTCCCTGCCAAGGATGTGTACGAGCGG
CTGAAGGACAAATGGGATGAACTAAAGGAGGCAGGGGTCAGTGACATGCAGCTAGGGGAC
CAGGGGCCACCGGAGGAGGCCGAGGACCGCTTCAGTATGCCCCTCATCATCACCATCGTC
TGCATGGCATCATTCCTGCTCCTCGTGGCGGCCCTCTATGGCTGCTGCCACCAGCGCCTC
TCCCAGAGGAAGGACCAGCAACGGCTAACAGAGGAGCTGCAGACGGTGGAGAATGGTTAC
CATGACAACCCAACACTGGAAGTGATGGAGACCTCTTCTGAGATGCAGGAGAAGAAGGTG
GTCAGCCTCAACGGGGAGCTGGGGGACAGCTGGATCGTCCCTCTGGACAACCTGACCAAG
GACGACATGGAT---GAGGAGGAAGACACACACCTC
>Elephant|ENSLAFG00000017849|ENSLAFT00000017850
------------------------------------------------------------
------------------------------------------------------------
------------------------------------------------------------
------------------------------------------------------------
------------------------------------------------------------
------------------------------------------------------------
------------------------------------------------------------
------------------------TCTGGAGGCACAAGT---AAGCAGGACGTTACCACA
------GCCTGT------------------------GGGACTCCT---------------
GGTGAA---------ACAACTCAGGTG------------------------------GCC
TGTCAA---TCT---------------CCAAGT---------------------------
------------------------------CAAGAT---------AGCGCCTCG------
AAAACCACA---------------------------------------------------
------------------------------------------------------------
------------------------------------------------CCT------GCT
GTTAATCCCCAGCCATCTGGGAGCTCTGTTACT---------------------------
------TCGAAGCCCCGAGGG------------AGCACAACCGAA---------------
---------------------------AAACAATCCACAAATGCCCCAGTTCCAGGCTCA
------------------------------------------------------------
---------------GGCCCTGTG---GAT---AGT------------------CCC---
ACCGTCACAGCTCCG---------------------------------GTGACA------
---GCT---GCCACA------------CCA------------------------------
---ATTACTGGCACTAGAAGAGGG------------------------------------
TGGCAG---------------------CATCCTGCCGTACGT------------------
------------------------------------------------------------
------------------ACCGTA------------CCAGCCACCATTGGAGGA------
GGGAAACCGGCCCCG------------GAGACCTCTACTTCCATG---------------
------GCACCGCAGCCAGCAAGCCCCTTGCCAGGCCCCACA------------------
------------------------------------------------------------
------------GGAATACCCAGCTCCAGCCCGAAGCCAACTACGACT------------
GCCCCCCAAGGGTCCACCACCTATTCACCCACCTCAGCTCTTGGGAGTCAC------AAG
GTAAAGTGTGAGGCCCCCGAAAAG------CCCAATGAGAAGATGCTCGTCCTGAACCTC
---------------ACCAAGGCCAGCCCCTGTGTA------------------------
---------CAGGGTCCT---------------------------------------CTG
------------------------------------------------------------
---------GATGAA------AAATTGATCACCATTCTGTGCAAAACAGTGAAAAGCTCC
TTCAGCGCAGCTCAGGATCAGTGCCACATACGCCTGGCACCTGTTCCAGAAAGCCAGGCC
GTGGTGGTCAAGGAGATCTCCATCCAGACAAACCTTCTTCCCAGCGACATTTATGAGTTG
CTGAAGGACAAATGGGACGACTTAAAAGATGTGGGGGTCAGTGACATGCAGCTTGGGGAC
CAGGGGCCCCCAGAGGAGGCCGAGGACCGGTTCAGCATGCCTCTCATCATCGCCATAGTC
TGCATGGCGTCCTTCCTGCTCCTTGTCGCGGCTCTCTATGGCTGCTGCCACCAGCGTCTG
TCTCACAGGAGGGACCAGCAACGGCTGACAGAGGAGCTGCAGACTGTGGAGAATGGCTAC
CATGACAATCCAACGTTGGAAGTGATGGAGACTTCGTCAGAGATGCAGGAGAAGAAGGTG
GTCAACCTCAATGGGGAGCTGGGGGACAGCTGGATCGTCCCCCTGGACAACCTGAGCAAG
GATGACCTAGAT---GAGGAGGAAGACACACACCTC
>Human|ENSG00000128567|ENST00000541194
ATGCGCTGCGCGCTGGCGCTCTCGGCGCTG---CTGCTA---------CTGTTG---TCA
ACGCCGCCGCTGCTGCCGTCGTCGCCGTCGCCGTCGCCGTCGCCCTCCCAG---AATGAA
ACAGCAACCCAGACT---------ACTACG------------------------------
------------GACTCATCTAACAAAACA------------------------------
---GCACCGACTCCAGCATCCAGTGTCACCATCATG------GCTACAGATACAGCCCAG
CAGAGCACAGTCCCCACT------------------------------------------
------------------------------------------------------------
------------------------TCCAAGGCCAACGAAATCTTGGCCTCGGTCAAGGCG
------ACCACCCTTGGTGTATCC---------AGTGACTCACCG---------------
GGGACT---------ACA------ACCCTG------------------------------
GCTCAG---CAAGTCTCAGGCCCAGTCAACACTACCGTGGCT------------------
------------------------AGAGGAGGCGGC---------TCAGGCAACCCTACT
ACCACCATCGAG---AGCCCCAAGAGCACAAAAAGTGCAGACACCACTACAGTTGCAACC
TCC---------ACAGCCACAGCTAAA---------------------CCTAACACCACA
AGCAGCCAG---------------------AATGGAGCA---GAAGATACA------ACA
AACTCTGGGGGGAAAAGCAGCCACAGTGTGACC---------------------------
------ACAGACCTCACATCCACTAAGGCAGAACATCTGACGACC---------------
---------------------------CCTCACCCTACAAGTCCACTTAGCCCCCGACAA
CCCACTTCGACGCATCCT---GTGGCCACCCCAACA------AGCTCG------------
------------------------------------------------------------
------------------GGACATGACCATCTT---------------ATGAAA------
---ATTTCAAGCAGTTCA------AGCACT------------------------------
---GTGGCTATCCCT---------------------------------------------
---GGCTACACCTTCACAAGCCCGGGGATGACCACCACCCTACTAGAGACAGTGTTTCAC
CATGTCAGCCAGGCTGGTCTTGAACTCCTGACCTCGGGTGATCTGCCCACCTTGGCCTCC
CAAAGTGCTGGGATTACAGCGTCA------------TCGGTTATCTCGCAAAGAACTCAA
CAGACCTCCAGTCAGATGCCAGCCAGCTCTACGGCCCCTTCCTCCCAGGAGACAGTGCAG
CCCACGAGCCCGGCAACGGCATTGAGAACACCTACC---------CTGCCA---------
---GAGACCATG---------------------AGCTCCAGCCCCACAGCAGCA------
------------------------------------------TCAACT------------
ACCCACCGATACCCCAAAACACCTTCTCCCACTGTGGCTCATGAGAGTAAC------TGG
GCAAAGTGTGAGGATCTTGAGACACAGACACAGAGTGAGAAGCAGCTCGTCCTGAACCTC
---------------ACAGGAAACACCCTCTGTGCA------------------------
---------GGGGGCGCT---------------------------------------TCG
------------------------------------------------------------
---------GATGAG------AAATTGATCTCACTGATATGCCGAGCAGTCAAAGCCACC
TTCAACCCGGCCCAAGATAAGTGCGGCATACGGCTGGCATCTGTTCCAGGAAGTCAGACC
GTGGTCGTCAAAGAAATCACTATTCACACTAAGCTCCCTGCCAAGGATGTGTACGAGCGG
CTGAAGGACAAATGGGATGAACTAAAGGAGGCAGGGGTCAGTGACATGAAGCTAGGGGAC
CAGGGGCCACCGGAGGAGGCCGAGGACCGCTTCAGCATGCCCCTCATCATCACCATCGTC
TGCATGGCATCATTCCTGCTCCTCGTGGCGGCCCTCTATGGCTGCTGCCACCAGCGCCTC
TCCCAGAGGAAGGACCAGCAGCGGCTAACAGAGGAGCTGCAGACAGTGGAGAATGGTTAC
CATGACAACCCAACACTGGAAGTGATGGAGACCTCTTCTGAGATGCAGGAGAAGAAGGTG
GTCAGCCTCAACGGGGAGCTGGGGGACAGCTGGATCGTCCCTCTGGACAACCTGACCAAG
GACGACCTGGAT---GAGGAGGAAGACACACACCTC
>Dog|ENSCAFG00000001403|ENSCAFT00000049816
------------------------------------------------------------
------ATTCTAATTCCAAAGGTGCTTTTTTCACATACAGGAACCATCATC---GCAGCA
ACATCT------CCA---------ACCTCAGGGCAGCCCAGCACAGAGTTACCTGGTGGT
AAAGGGCTAATA---ACTACAGCCAAGACTATACAAAACACAGATCTAGCAATCACTGGG
GAAAAGGTGATGTCA------------GCCACAGTC------AGCAAAGGACCATTACCA
------------------------------------------------------------
------------------------------------------------------------
---------------------------------------------------------GGA
------TCCAGCAATTCAGTGTCG---------ATG------------------------
---ACA---------TTA------GCCCCA------------------------------
ACCCAA---AAA---------------AACACTGTCATAGCC------------------
------------------------CCTGACCAAGATGAGAAGGTGTCAACCAACCCTACT
ATAGCTACGAGT---GACTCAAAGGGTATTCCAGACTTAAACAAGTCTATACTTCCATCA
GCC---------ACTAACTCCATGAAG---------------------CCTGACACCCCA
GTGACCCAG---------------------------------------ACA------GCT
GGACCTGGAGCCCAGGGTAACCCTGGCACTACC---------------------------
------GTCAGCCACATGACCAGTGAGAACACAGAGCAGACGACC---------------
---------------------------TCTCAGCCTCCACCTCAGGTTAAGCCCTCCAGC
ATCACTCCTGCTCTAACTTCCATCATCACCCCAACA------AGTCCTCGC---------
---CAACCCAGTGCAAACTCCACT---ACTTTGAAG------------------CCT---
CCAGAGAGTTCTTCCGAAAGTCCAGACAAAAGC---------------CATACA------
---GCTTCAAGTAGTTTA------GGCACGAAGGTGGTTCCCAGCTCCTCATTATATGGC
ACG---TCTCCCACACGAACCTCA------------------------TCGGTTACCTTC
TGGGGAGGTCCACAGTCCTCCAGCGGGACGCCGCCTGTCCCT------------------
------------------------------------------------------------
------------------GCGCCCACTCCCCGCCCCGCTGCGACCTCTTCCTCCACCCCT
GGGATCTCCTCT---GTTCCTGGGACCACTTCGCTGCCGTCGGAGACGGAGTCTCTGGAG
------TCTCCGTCGTCGGAGTCTCCGTCGCAGCCTCCGAAGCTGCGGCCGACCGGCCCT
CCGTCATCGGGG---------------------TCATCGGGACCT------GCGGCCTCG
CTTCCTGACGAGGGACCCAGAAGCTCCAGCACTCAGCGCGCCGCCACT------------
GCTCCCCGAGCCCCCAGCGTCCCTTCTCCCACCTCGGCCCAGGGGGATGAC------AGG
ATAAAGTGCGAATCCCCCGGAAGG------CTGACCGACAAGATGCTCCTCCTGAACCTG
---------------ACGAGAAGCGGCCTGTGCGCG------------------------
---------GGGAACAAT---------------------------------------TCG
------------------------------------------------------------
---------GATGAC------AAACTGATCACACTTCTGTGCCGAGCAGCAAAGGCCACC
TTCAACCCAGCTCAAGATCAGTGCCATATACGGCTGGTACCTATTCAAGACACCCAGGCG
GTGGCAATCAAAGAAATCACTGTCCAGACGAACCTCTTGCCCAGGGACGTGTACGAGTTG
CTCAAAGACAAATGGGACGAGCTCAAAGAGGTGGGAGTCAGTAACATGAAGCTTGGGGAC
CAGGGGCCACCCGAGGAGACGGAGGACCGCTTCAGCATGCCCCTCATCATCACCATTGTC
TGCATGGCATCCTTCCTGCTCCTCGTGGCTGCCCTCTACGGCTGCTGCCACCAGCGCCTG
TCGCAGCGGAAGGACCAGCAACGGCTGACAGAGGAGCTGCAGACGGTGGAGAATGGTTAC
CATGACAATCCCACACTGGAAGTGATGGAGACCTCATCAGAGATGCAGGAGAAAAAGGTG
GTCAACCTTAATGGGGAGCTGGGGGACAGCTGGATCGTCCCTCTGGACAACCTGGCCAAG
GATGACCTGGAC---GAGGAGGAGGACACGCACCTC
>Guinea_Pig|ENSCPOG00000014031|ENSCPOT00000014173
CGTTCATGTGACTTCAGTTTATCACAGTGTCTCTTGCTG---------CTTATAACT---
---TCCCTG------------------------------------GCACGG---GCATCT
ACAAAA------CCT---------GGGGCA------------------------------
---------TCT---CCTACATCC------------------------------------
------------------------------------------------------------
------------------------------------------------------------
------------------------------------------------------------
------------------------------------------------TCACATCAGCCA
------AGCTCACGTTCAGTTCCCACTACT---TCCAAAGTGGCT---------------
TCCACA---------GTA------CAGCCC---------------------TCAAGCATC
ACAAAG------------------------ACGGACCAAGCTGTGGGAAGC---------
---------------AACTTTACAACTTCTAAAGAC---------TCAGCTCTGCAAAAC
ATCTCTGTGACTGTATCTTCTGAC---------------TCAAGTACCACAAGTGCTCCA
GCTACTGTGAGCCCACATGGTGGGAGC---------------------CCTGAC---AGT
TCCACCACT---------------------------------------GTG------GCC
ACCAGTGCCAGGCCTGGGAGCATAAGCAACACA---------------------------
------GACAACCTGACTACCACACGATCGCTGTCCACTTCTGAA---------------
---------------------------AGCCAACCTACAGCCTCTGGATCTCAAGCTCCA
ACCCTGAAGACCACAACTTCCGCTCCTACTCCTTCACTGCTCAGTACAGGA---------
---AGTTCTAACCCA---CCAGCTGACACTACTACC------------------GTGACC
TCAGGGATCTCTTCTCAAAGACAGAGCAGCTCT---------------GCCACACTTCCC
AGCAGTCCCAGCCCTCTGCCTGATTCTAGT------------------------------
---CTCACAACCACAGCCCAGAGT------------------------GTGCTCACC---
------------------------------------------------------------
------------------------------------------------------------
------------------ACTCCA------------ACCTCTGCTTCCCCCATTACAGCA
CCAACCAGGACTCAGCAGACCGCCAGCACACAGCCAGCCAGCCAG---------------
------GTGCCGGCCACGGCCAGCCCCACGCCGGACAGCCTGATGCCTCCCAGCTCTTCA
CACTCTTCCACTGTGACGCCACAGCAGAAGGACTCTGCCACGGGAACT---GTGGCTGTG
CCCAGCGTCAGGGGATCCACAAGCCTCAGCACTGTTTTA---------------------
GCTCCCTCAACTCCCAGCATACACACTACGCACCGGGTTTTTGGGAATAAG------ACG
GTACGTTGTGATTCTCTCAAGGAG------CCGATCGACAAGCTGCTCGTCTTGAACTTG
---------------ACA------------------------------------------
---------------------------------------AACAAGAATGAGGATCTCCTT
------------------------------------------------------------
---------GACGAG------AAGCTGGTCACAGTGCTGTGCCGAGCAGTCAAAGACAAC
TTCAACCCTAGTCAAGATGATTGCACTGTACAGCTAGGACCTGTTCCCTATAGCAATGCG
GTGGCTGTCAAACACATCAGCATTCTGACAAATCTTCCTCCCAGCGATGTGTATGAATCA
CTGAAGGACCAATGGGATGAACTAGGAGAGTTGGGAGTCAGTGACATGAGGCTGGGGAAT
GATGGTCCACCAGAAGTGACTGAGGACCGCTACAGTATGCCCCTCATCATCACCATTGTC
TGCATGGCATCCTTCTTGCTTCTCGTTGCAGCGCTCTATGGCTGCTGCCACCAGCGCTTC
TCTCAGAGGAAGGATCAGCAACGACTTACTGAGGAACTTCAGACAGTGGAAAATGGTTAC
CATGATAACCCGACCTTGGAAGTGATGGAGACCTCTTCCGAGATGCAGGAGAAGAAGGTG
GTCAACCTTAATGGGGAGCTTGGGGATAGCTGGATCGTCCCTCTGGACAACCTGTCCAAG
GATGACCTCGAC---GAGGAGGAAGACACGCACCTC
