# Supplementary material for: Insights into the Evolution of Longevity from the Bowhead Whale Genome
Source: Cell Rep. 2015 Jan 6;10(1):112–22. doi: 10.1016/j.celrep.2014.12.008 (PMC4536333; doi:10.1016/j.celrep.2014.12.008)
Supplement: Supplemental Folder 1. Full List of Transposable Elements Distribution, Full List of Filtered and Unfiltered Gene Duplications, Gene Loss Alignments, Full List of Candidates under Selection, Selective Pressure Variation QC Alignments, and Full List of Bowhead-Specific Mutations, Related to Results [file mmc2.zip › QC Alignments/PosSites_reciprocal_group_3952_Mysticeti_modelA.fasta]

>PS_Sites|Mysticeti
------------------------------------------------------NNN---
------------------------------------------------------------
------------------------------------------------------------
------------------------------------------------------------
------------------------------------------------------------
------------------------------------------------------------
------------------------------------------------------------
------------------------------------------------------------
------------------------------------------------------------
------------------------------------------------------------
------------------------------------------------------------
------------------------------------------------------------
------------------------------------------------------------
------------------------------------------------------------
------------------------------------------------------------
------------------------------------------------------------
------------------------------------------------------------
------------------------------------------------
>PS_Characters|Minke|BACU019411
------------------------------------------------------CCT---
------------------------------------------------------------
------------------------------------------------------------
------------------------------------------------------------
------------------------------------------------------------
------------------------------------------------------------
------------------------------------------------------------
------------------------------------------------------------
------------------------------------------------------------
------------------------------------------------------------
------------------------------------------------------------
------------------------------------------------------------
------------------------------------------------------------
------------------------------------------------------------
------------------------------------------------------------
------------------------------------------------------------
------------------------------------------------------------
------------------------------------------------
>Minke|BACU019411
------ATGGAGCAGGGGAGCTGCCGGGCCGAG------AGCCCCGGGTCTGGACCTGTT
GGGACCAAGCCCTGCCACGGGGGCTGGAGAGCTCCTGGCCTG---------CTACTGCTG
CTG------CTGGCACTGGCTACCGCTGGGGCCGTGGCTGGAGGGCTTCTTGGCTTCGCT
CACAGCCCTCTCAAGCCACTGCTGCAGACGCTCCGTCTGACCCTCCCGAGCCCCAGCGTG
CCCCGGACCAACCAAACCGAA---CAGGTGGATGTGGCCCAGAATGTGGCAACCATCAGG
GTGACTCCAGCTCAGAGCAACCACAGCTGGGCAGTGCTGTTCGACGGGCAGAGTGGTTGT
GTCTGTTACCGCCCCTCAGAGCACCGGGCCTGCTTCCTCCGCCTAATGGAACCCGGAGAC
CGCGAGACCCTGCAGCTGCTGGTGAACACCTCTTGG------------CCCCAAGGGACT
CGCAGCCCCAGCCAGGACACCCACTATGCCCAGGAGCTGCTGGCAGTGCTTGGGAGCCGT
GAGGTGGACCCTGCCCAGGTGGGGGCTTCTGTGCGGAACCTTTGTGCAAAGACCCCCATT
TACTGGGCCCGACGAGCAGAG---------------------------------------
------------------------------------------------------------
------------------------------------------------------AGG---
------------------------------------------------------------
------------------------------------------------------------
------------------------------------------------------------
------------------CCCCAGAGGCAGCGGCTGATCTACCTATGCATCGACATCTGC
TTCCCAAGCAACATCTGCATGTCCGTCTGCTTTTATTACCTCCCGGAC
>PS_Characters|Bowhead|bmy_02715T0
------------------------------------------------------CCT---
------------------------------------------------------------
------------------------------------------------------------
------------------------------------------------------------
------------------------------------------------------------
------------------------------------------------------------
------------------------------------------------------------
------------------------------------------------------------
------------------------------------------------------------
------------------------------------------------------------
------------------------------------------------------------
------------------------------------------------------------
------------------------------------------------------------
------------------------------------------------------------
------------------------------------------------------------
------------------------------------------------------------
------------------------------------------------------------
------------------------------------------------
>Bowhead|bmy_02715T0
------ATGGAGCAGGGGAGCTGCCGGGCCGAG------AGCCCCGCGTCTGGACCTGTT
GGGACCAAGCCCTGCCACGGGGGCTGGAGAGCTCCTGGCCTG---------CTACTGCTG
CTG------CTGGCTCTGGCCACTGCTGGGGCCGTGGCTGGAGGGCTTCTTGGCTTTGCT
CACAGCCCTCTCAAGCCACTGCTGCAGACGCTCCGTCTGACCCTCCCGAGCCCCAGGGTG
CCCCAGACCAACCAAACCGAA---CAGGTGGATGTGGCCCAGAACGTGGCAACCATCAGG
GTGACTCCAGCTCAGAGCAACCACAGCTGGGCAGTGCTGTTCGACGGGCAGAGCGGTTGT
GTCTGTTACCGCCCCTCAGAGCACCGGGCCTGCTTCCTCCGCCTGATGGAACCCCGAGAC
CGCGAGACCCTGCAGCTGCTGGTGAACACCTCTTGG------------CCCCAAGGGACT
CGCAGCCCCAGCCAGGACACCCACTATGCCCAGGAGCTGCTGGCAGTGCTTGGGAGCCGT
GAGGTGGACCCTGCCCAGGTGGGGGCTTCCGTGCGGAACCTTTGTGCAAAGACCCCCATT
TACTGGGCCCGACGAGCAGAG---------------------------------------
------------------------------------------------------------
------------------------------------------------------AGG---
------------------------------------------------------------
------------------------------------------------------------
------------------------------------------------------------
------------------CCCCAGAAGCAGCGGCTGATCTACCTATGCATCGACATCTGC
TTCCCAAGCAACATCTGCATGTCCGTCTGCTTTTATTACCTCCCGGAC
>Horse|ENSECAG00000010026|ENSECAT00000010273
------------------------------------------------------------
------AAGCCCTGCCATGGGGGCTGGGGAGCTGCTGGCCTG------CTGCTGCTGCTG
CTG------CTGGCACTGGCCACTGCAGGGGCTGTGGCTGGGGGGCTTCTTGGCTTTGCT
CCCAGCCCTCCCAAGCCACTGCTGCAGATGCTCCGTCTGACTCTCCTGAGCCCCAGTGTG
CCCCAGCCCAACCAAACTGCC---CAGGTGGACGTGGCCCAGAACGTGGCGACCATCAGG
GTGACTCCAGCTCAGAGCAATCGCAGCTGGGCAGTGCTGTTCGACGGGCAGAGTGGCCAC
GTCTGTTACCGACCCCCCGAGCACCAGGCCTGCTTCCTCCACCTGATGGAGGCACGAGAC
CGAGAGACCCTGCAGCTGCTGGTGAACACCTCAGAG------------GCCCAAGAGTCT
CGCAGCCCCAGCCAGCACACCCACCGTGCCCAGGAGCTGCTGGCAGTGCTTGGGAGCCAC
GAGGTGGACCCTGCCCAAGTTGGGGCTTCGGTGCAGCACCTCTGCGCAAAGACCCCCATT
TACTGGGCCCGTCGAGCAGAG---------------------------------------
------------------------------------------------------------
------------------------------------------------------GGG---
------------------------------------------------------------
------------------------------------------------------------
------------------------------------------------------------
------------------CCCCCGAGGCAGCGGCTGATCTACCTGTGCATTGACATCTGC
TTCCCAAGCAACATCTGTATCTCCGTCTGCTTTTATTATCTCCCAGAC
>Microbat|ENSMLUG00000003946|ENSMLUT00000027810
------ATGGAGCAGGGGAGCTGCTGTGCAGAGGATCCTAGGCCTGGGCCTATCAGGGTG
AAGACCAGACCCTGCCATGGGGGCTGGAGAGCCCTGGGCCTG---------CTGCTGCTG
TTG------CTGGCATTGGCCACTGCTGGGGCTGTAACTGGAGGGCTTTTTGGCTTTGCT
CACAGCCCTCCCAAGCCACTGCTACAGATGCTCCGTCTGACCCTCCCGAGCCCCAGGGTG
TACCAGTTCAACCAAACTGCC---CAGGTGGACGTGGCCGGGAATGTGGCAACCATCAGG
GTCACCCCGACTCAGAGTAACCACAGCTGGGCGGTGCTGTTCGATGGGCAGAGCGGCTGT
GTCTGTTACCGACCTGCAGAGCACCGGGCCTGCTTCCTCCACCCAATGGAGCCCAGAGAT
CGCAAGACCCTGCAGCTGCTGGTGAACACCTCAAAG------------ACCCAGGGGTCT
AACAGCCCCAGCCAGGAGACCCACTATGCTCAGGAGCTGCTGGCCGTGCTTGGGAGCCAT
GAGGTGGACCCTGCCCAAGTGGGGGCTTCAGTGCGGCACTTTTGCTCAAAGATCCCCATT
TACTGGGCCCGTCGAGCAGAG---------------------------------------
------------------------------------------------------------
------------------------------------------------------GGTGAG
TCGGGGCAGCTATGGGGAGAGGCCTGGGCTCCCATGGACATCCTGGGAGAGGGAGAGGAA
CTCTTTTGGGGTTCATTAAGGCCCTTCCCCACAGGG------------------------
------------------------------------------------------------
------------------CCCCGGAGGCAGCGGCTGATCTATCTATGCATCGACATCTGC
TTCCCAAGCAACATCTGTGTGTCAGTCTGCTTTTATTACCTCCCAGAC
>Gibbon|ENSNLEG00000009245|ENSNLET00000011820
------ATGGAACCAGCGAGCTGCTGTGCTGAGTGCCCCAAACCTGGGCCTACAGGGGTG
AAGACCAAGCCCTCCTGCGGGGGCTGGAGAGCCGTGGGCCTGCTGCTG---CTGCTG---
---------------CTGGTCGCTGTAGGGGTTGTGGCTGGAGGGCTTCTTGGCTTTGCT
CAGGGCCTTCCCAAGCCAAGGCTGCAGACACTGCGAATGACCCTCCCGAGCCCCCACATG
CCCCGGCCCAACCAAACCATC---CTGGTGGACGTGGCCCGGAACGCAGCGACCATCACA
GTGACCCCACCTCAGAGCAACCACAGCTGGGTGGTGCTGTTCGACGGGCAGAGCGGCTGC
ATCTGTTACCGCCCTGAGGAGCACCAGGCCTGCTTCCTCCGCCTGATGGAGGACAGCGAT
CGGGAGACGCTGCAGCTGCTGGTGGATACCTCCAAG------------GTCCAAGAGGCT
TGGGTCCCTGCCGAGGACATCCACCACACCCAGGAGCTGCTGGCAGTGCAGGGGAGCCTC
GAGGTGGACCCCGCCCAGGTGGGGGCTTTGGTGCAGCGCCTGTGCATGAGGACCCCCATT
TACTGGGCCTGGCGAGCAGAG---------------------------------------
------------------------------------------------------------
------------------------------------------------------GGG---
------------------------------------------------------------
------------------------------------------------------------
------------------------------------------------------------
------------------CCCTGGAGACAGCGGCTGATTTATCTCTGCATCGACATCTGC
TTCCCGAGCAACATCTGCGTGTCGGTCTGCTTTTATTACCTCCCAGAC
>Cow|ENSBTAG00000009945|ENSBTAT00000066147
------ATGGGGCAGGGGAGCTGCTGGGCCAAG------CGCCCCATGCCTGCGAGGGTG
GAGACCAAGCCCTGCCACCGGCACTGGAGAGCTCCTGGCCTG---------CTGCTGCTG
ATG------CTGGCACTGGCCACCGCCGCTGCTGTGGCTGGAGGGCTCCTTGGTTTCAGC
CACAGCCCTCCCCAGCCCCCTCTGCAGACGCTCCGCCTGAGCCTCCCGAGCCCGGGCGTG
CCCCGGTCCAACCAAACCGAG---CAGGTGGATGTGGCCCAGAACGTGGCAACCATCTGG
GTGACTCCAGCCCAGAGCAACCACAGCTGGGCAGTGCTATTCGACGGGCAGAGCGGCTGC
GTCTGTTACCGGCCCTCGGAGCACCGGGCCTGCTTCCTGCGCCTGATGGAACCCCAAGAC
CGTGAGACTCTGCAGCTGCTGGTGAACACCTCTCAG------------CTCCAGGCGATG
CAAAGCCCCAGCCAGGACACCCACTACACCCAGGAGCTGCTGGCAGTGCTTGGGAGCCAA
GAGGTGGACCCTGCCCAGGTCGGGGCTCCCGTGCGGCACCTCTGTGCCAAGACCCCCATT
TACTGGGCCCGACGTGCAGAG---------------------------------------
------------------------------------------------------------
------------------------------------------------------GGT---
------------------------------------------------------------
------------------------------------AAGTCGGGGCAGACTGTGCGGAGG
AGCCTGGGCTTCCTTAGGACAGTCTGGGGACAGAGGGGGAAGGGTCCTTTGGGGTTCACA
GAGCCCCCTCCTCCAGGGCCCCAGAGGCAGCGGCTGATCTACCTATGTATCGACATCTGC
TTCCCAAGCAACATCTGTGTGTCCGTCTGTTTTTATTATCTCCCGGAC
>Mouse|ENSMUSG00000045744|ENSMUST00000054946
------------------------------------------------------------
------------------------------------------------------------
---------------------------------------------------------ATG
TACAGCTCTCCCAAGCCGTTGCTGCAGATGCTCCGAAAGACCTTCCCGAGCTCCAGGGTA
CCCTGGCCCAACCAAACTACT---CTAGTGGATGTGGCCCAGAACATGGCAACCATCGTG
GTGACTCCGTTTCAGAGCAACCACAGCTGGGCTGTGCTGTTTGACGGGCAGAACGGCTAC
ATCTGTTACCGCCCTGCAGAGCACCAAGCCTGCTTCCTCCGTCTGATGGAAGCCCAAGAT
TGGGAGACCCTGCAGCTGCTGCTGAACACTTCCAGG------------GCCCAAGAGTCA
CATGTACCTGGCCGGGATACCCACTATGCCCAGGAGCTGCTGGCAGTTTTGGGGGGCCAT
ACTGTGGACCCTACCCAAGTGGGAGTTTCAGTGCAACACCTTTGTGCAGACACTCCCATC
TACTGGACCCAATGGGCAGAA---------------------------------------
------------------------------------------------------------
------------------------------------------------------GGG---
------------------------------------------------------------
------------------------------------------------------------
------------------------------------------------------------
------------------CCCCAGAGACAGCGGCTGATCTACCTCTGCATTGACATCTGC
TTCCCGAGCAACATCTGTGTGTCTGTCTGCTTTTATTACCTCCCAGAC
>Chimp|ENSPTRG00000007638|ENSPTRT00000014091
------ATGGAACCAGCAAGCTGCTGCGCTGAGCGCCCCAAACCTGGGCCTACAGGGGTG
AAGACCAAGCCCTCCTGCGGGGGCTGGAGAGCCGTGGGCCTGCTCCTG---CTGCTGCTG
CTG------CTGGTGCTGGCCGCTGTGGGGGTTGTGGCTGGAGGGCTTCTTGGCTCTGCT
CAGGGCCCTCCCAAGCCAAGGCTGCAGACGCTGCGAATGACCCTCCCGAGCCCCCACATG
CCCCGGCCCAACCAAACCATC---CTGGTGGACGTGGCCCGGAACGCGGCGACCATCACA
GTGACCCCACCTCAGAGCAACCACAGCTGGGCGGTGCTGTTCGACGGGCAGAGCGGCTGC
ATCTGTTACCGCCCTGAGGAGCACCAGGTCTGCTTCCTCCGCCTGATGGAGGACAGTGAT
CGGGAGACCCTGCGGCTGCTGGTGGATACCTCCAAG------------GTCCAAGAGGCT
TGGGTCCCCAGCCAGGACACCCACCACACCCAAGAGCTGCTGGCAGTGCAGGGGAGCCTC
CAAGTGGACCCCGCCCAGGTGGGGGCTTTGGTGCAGCGCCTGTGCATGAGGACCCCCATC
TACTGGGCCCGGCGAGCAGAG---------------------------------------
------------------------------------------------------------
------------------------------------------------------AGG---
------------------------------------------------------------
------------------------------------------------------------
------------------------------------------------------------
------------------CCCCGGAGACAGCAGCTGATTTATCTCTGCATCGACATCTGC
TTCCCGAGCAACATCTGCGTGTCGGTCTGCTTTTATTACCTCCCAGAC
>Macaque|ENSMMUG00000019233|ENSMMUT00000027017
------ATGAAGCCAGCGAACTGCCGCGCTGAGCGCCCCAAACCTGGGCCTACAGGGGTG
AAGACCAAGCCCACCTGTGGGGGCTGGAGAGCCACGGGCCTATCCCTG---CTGCTGCTG
CTC------CTGGCACTGGCCACTGCGGGAGCTGTGGCTGGAGGGCTTCTTGGCTTCGCT
CAGGGCCCTCCCAAGCCAAGGCTGCAGACGCTGCGAATGACCCTCCCAAGCCCCCACATG
CCCCGGCCCAACCAAACCATC---CTGGTGGACGTGGCCCGGAACGCAGCGACCATCACA
GTGACCTCACCTCAGAGCAACCACAGCTGGGTGGTGCTGTTCGACGGGCAGAGCGGCTGC
ATCTGTTACCGCCCCGAGGAGCACCAGGCCTGCTTCCTCCGCCTGATGGAGGACAGTGAT
TGGGAGACCCTGCGGCTGCTGATGGATACCTCCAAG------------GTCCAAGAGCCT
CGGGGCCCTGCCCAGGACACCCAACACACCCAGGAGCTGCTGGCAGTGCAGGGGAGCCAC
GAGGTGGACCCTGCCCAGGTGGGGGATTTGGTGCAGCGCCTGTGCACAAGGACCCCCATC
TACTGGGCCCGGCGAGCAGAG---------------------------------------
------------------------------------------------------------
------------------------------------------------------GGG---
------------------------------------------------------------
------------------------------------------------------------
------------------------------------------------------------
------------------CCCCGGAGACAGCGGCTGATTTATCTGTGCATCGACATCTGC
TTCCCAAGCAACATCTGTGTGTCAGTCTGCTTTTATTACCTCCCAGAC
>Rabbit|ENSOCUG00000002400|ENSOCUT00000002394
TGTGGCATGGAGCAAGGGAGC------------------------GGGCCTGCCGGGGTG
GAGACTGTGCCCCAGCACCGGGGCTGGAGGGCTGCGGGCCTG---------CTGCTGTTG
---------CTGGCCCTGGCCACCGTGGGAGCTGTGGCCGGGGGGCTCCTGGGCTTTGCC
CACACTTCACCAGAGGTCACTGCAGCAGGTGCTCGCCTGACCCTCCCGAGCCCC---CTG
CCCAGGGCCAACCAAACACCCTGGCAGACGAGCCCGGAACGCAGC------ACCATCGTG
GTGACGCCCCCGCAGAGCAACAGGAGCTGGGCCGTGCTGTTCGACGGGCAGAGTGGTTGC
GTGTGTTACCGCCCCTCGGAGCACGGGGCCTGCTTCCTCCGCCTGATGGAGGCTCGAGAC
CGGGAGACCCTGCAGCTGCTGCTGAACACGTCG---------------GCCCAGGGGTCT
TGCAGCCCCGGCCAGGACACCCACCGCAGCCAGGAGCTGCTGGCCGTGCTCGGGAGCCGT
GCAGTGGACCCCGCCCAGGTCGGGGCTGCGGTGCAGCGCCTCTGTGCAGAGACCCCCATC
TACTGGGCCCGGCGGGCAGAGGGTGAG------TCGGCACGCGCTGTGCATGGAGGGGCC
GTGGCAGGGCGGGCC---------------------------------------CTCGGG
ACTCACGAGCCCCTCCCC---------------------------------CCAGGG---
------------------------------------------------------------
------------------------------------------------------------
------------------------------------------------------------
------------------CCCCAGAGGCAGCGGCTGATCTACCTTTGCATGGACATCTGC
TTCCCAAGCCACATCTGCGTGTCCGTCTGCTTTTATTATCTCCCGGAC
>Marmoset|ENSCJAG00000015015|ENSCJAT00000029243
------ATGGAGCCAGCAAGCTGCTGCGCGGAGCGCCCCGAAGCTGGGCCTGCAGGGGTG
AAGACCAAGCCCTGCTGTGGGGGCTGGAGAGCCGCGGCACTG------------------
---------------------GCTGCAGGGACTGTGGCTGGAGGGCTTCTTGGCTTCGCT
CAGGGCCCTCCCAAGCCACGGCTGCAGACGCTGCGAATGACCCTCCCGAGCCCCCACATG
TCGAGGCCCAACCAAACCATC---CTGGTGGACGTGGCCCAGAATGCGGCAACCATCACA
GTGACCGCACCTCAGAGCAACCACAGCTGGGTGGTGCTGTTCGACGGGCAGAGCGGCTGC
ATCTGTTACCGCCATGAGGAGCACCACGCCTGCTTCCTCCGCCTGATGGGGGACAGTGAT
CGGGAGACCCTGCGGTTGCTGGTGGATACCTCCAAG------------GCCCAAGGGACT
CCGGGCCCCAGCCAGGACACCCACCACACCCAGGAGCTGCTGGCAGTGCTGGGGAGCCAC
GAGGTGGACCCCACCCAGGTGGGCGCTTTGGTGCAGCACCTGTGCGCAAGGACCCCCATT
TACTGGGCCCAGCGTGTGGAGGGTGAG------TTG------------------GGGTTG
CTGCATGGGGAGGCCAGACCCACG---------GAGGAGCTGGGGTCAGAGCCCTTGGGA
ACTCACGACGCCCTCACC---------------------------------ACAGGG---
------------------------------------------------------------
------------------------------------------------------------
------------------------------------------------------------
------------------CCCCAGAGGCAGCGGCTCATCTATCTCTGCATCGACATCTGC
TTCCCAAGCAACATCTGTGTATCAGTCTGCTTTTATTACCTCCCAGAC
>Gorilla|ENSGGOG00000014233|ENSGGOT00000014281
------ATGGAACCAGCAAGCTGCTGCTCTGAGCGCCCCAAACCTGGGCCTACAGGGGTG
AAGACCAAGCCCTCCTGCGGGGGCTGGAGAGCCGTGGGCCTGCTCCTG---CTGCTGCTG
CTGCTGCTGCTGGTGCTGGCTGCTGTGGGGGTTGTGGCTGGAGGGTTTCTTGGTTCTGCT
CAGGGCCCTCCCAAGCCAAGGCTGCAGACGCTGCGAATGACCCTCCCGAGCCCCCACATG
CCCCGGCCCAACCAAACCATC---CTGGTGGACGTGGCCCGGAACGCGGCGACCATCACA
GTGACCCCACCTCAGAGCAACCACAGCTGGGTGGTGCTGTTCGACGGGCAGAGCGGCTGC
ATCTGTTACCGCCCTGAGGAGCACCAGGTCTGCTTCCTCCGCCTGATGGAGGACAGTGAT
CGGGAGACCCTGCGGCTGCTGGTGGATACCTCCAAG------------GTCCAAGAGGCT
TGGGTCCCCACCCAGGACACCCACCATACCCAGGAGCTGCTGGCAGTGCAGGGGAGCCTC
AAAGTGGACCCCGCCCAGGTGGGGGCTTTGGTGCAGCGCCTGTGCATGAGGACCCCCATC
TACTGGGTCCGGCGAGCAGAG---------------------------------------
------------------------------------------------------------
------------------------------------------------------GGG---
------------------------------------------------------------
------------------------------------------------------------
------------------------------------------------------------
------------------CCCCGGAGACAGCGGCTGATTTATCTCTGCATCGACATCTGC
TTCCCGAGCAACATCTGCGTGTCGGTCTGCTTTTATTACCTCCCAGAC
>Rat|ENSRNOG00000009611|ENSRNOT00000012794
------------------------------------------------------------
------------------------------------------------------------
------------------------------------------------------------
TACAGCCCTTCCAAGCCATTGCTGCAGATGCTCCGAAAGACCTTCCTGAGCTCCCGGGTA
CCCTGGCCCAATCAAACCACT---CTAGTGGATGTGGCCCAGAACATGGCGACCATCATG
GTGACTCCGTTTCAGAGCAACCACAGCTGGGCTGTGCTCTTCGACGGGCAAAGTGGCTAC
ATCTGTTACCGCCCTGCAGAGCACCAGGCCTGCTTCCTCCGTCTGATGGAAGCCCAAGAT
TGGGAGACCCTGCAGCTGCTGCTGAACACTTCCAGG------------GCCCAAGAGTCA
CATGTACCTGGCCAGGACACCCACTATGCCCAGGAACTGCTGGCAGTTTTGGGAGGCCAT
GCTGTGGACCCTACCCAAGTGGGAGCTTCAGTGCAACACCTTTGTGCAGACACTCCTATC
TACTGGGCCCGGTGGGCAGAG---------------------------------------
------------------------------------------------------------
------------------------------------------------------GGG---
------------------------------------------------------------
------------------------------------------------------------
------------------------------------------------------------
------------------CCCCAGAGACAGCGGCTGATCTACCTCTGCATTGACATCTGC
TTCCCGAGCAACATCTGCGTGTCTGTCTGCTTTTATTACCTCCCAGAC
>Opossum|ENSMODG00000015920|ENSMODT00000020218
------------------------------------------------------------
------------------------TGGCCGGCCCTTGGCCTGGCATTACTGCTACTCCTG
---------CTGGCACTGGCT------GGAGCCATGGTCGGCGGGCTCCTTGGTTTGGCA
CATAACCCTGCTGAGCCCATGCTGCAGGCTATTCGATGGACCTTCCTGAGTCCTTCCATC
ACCTGGCCCAACCAGACAGCC---ACAGTGGACCTGGCCCGGGACACAGTGACCTATGTG
GTGACCCCGCCTCAAAGCAACCGGAGCTGGGCCGTGCTATTCGACAGCCACAATGGTTAT
GTGTGCTATCGCCCTGGGGAACAACGGTCCTGCTTTCTTCGGAGGATGGAGACCTGGGAT
CGAGACGCCTTGCAGTCGGTCCTCAACAGCAGTCAGGTGAGGGACCTTGCTGATTGGCCA
CTTGGGCCCAACAAAGACACTAGATATACGAAAGAATTTTTGGGAGTGCTGGCGGGGCAT
GAAGTGGACCCTGCTTTGGTGGGAAGCCCAGTCCAGACCCTCTGTGACCAACTCCCCATC
TACTGGGTGCAAAGGGCAGAAGGTAAGCAGCCAGAT------------------GGGACA
CTC------AGGAGA---------------------------------------AATGGG
ATGAAGGGAGATATACCGAAAGATCATCCCCAGCCCTCCGATATTTTCTTCACAGGT---
------------------------------------------------------------
------------------------------------------------------------
------------------------------------------------------------
------------------TCTCGGAAACAGAGATTAATTTATCTCTGCATTGACATCTGT
TTTCCAAGCAACATTTGTGTGTCTGTCTGCTTTTATTACCTTCCAGAT
>Orangutan|ENSPPYG00000006992|ENSPPYT00000008241
------ATGGAACCAGCAAGCGGCTGCGCTGAGCGCCCCACACCTGGGCCTACAGGGGTG
AAGACCAAGCCCTCCTGCGGGGGCTGGAGAGCCGCGGGCCTGCTCCTG---CTGCTGCTG
CTG------CTG---CTGGCCGCTGTGGGGGTTGTGGCTGGAGGGCTTCTTGGCTTTGCT
CAGGGCCCTCCCAAGCCAAGGCTGCAGACGCTGCGAATGACCCTCCCGAGCCCCCACATG
CCCCGGCCCAACCAAACCATC---CTGGTGGACGTGGCCCAGAATGCGGCAACCATCACA
GTGACCCCAACTCAGAGTAACCACAGCTGGGCGGTGCTGTTCGACGGGCAGAGCGGCTGC
ATCTGTTACCGCCCTGAGGAGCACCAGGCCTGCTTCCTCCGCCTGATGGAGGACAGTGAT
CGGGAGACCCTGCAGCTGCTGGTGGATACCTCCAAG------------GTCCAAGAAGCT
TGGGTCCCTACCCAGGACACCCACCACACCCAGGAGCTGCTGGCAGTGCAGGGGAGCCTT
GAGGTGGACCCCGCCGAGGTGGGGGCTTTGGTGCAGCGCCTGTGCAAGAGGACCCCCATC
TACTGGGCTCGGCGAGCAGAG---------------------------------------
------------------------------------------------------------
------------------------------------------------------GGG---
------------------------------------------------------------
------------------------------------------------------------
------------------------------------------------------------
------------------CCCCAGAGACAGCGGCTGATTTATCTCTGCATCGACATCTGC
TTCCCGAGCAACATCTGCGTGTCTGTCTGCTTTTATTATCTCCCAGAC
>Elephant|ENSLAFG00000004312|ENSLAFT00000004312
------------------------------------------------------------
---AGCAAGCCCTGCCCTGGGGGCTGGAGAGCTCCAGGCCTG---------CTGCTGCTG
---------CTGGCGGTGGCCACTGCTGGGGCCATGGCAGGGGGGATTCTTGGCTTTGCT
CACGGCCCTCCTAAGCCACTGCTGCAGATGCTCCACCTGAGCCTCCCAAGCCACCGGGCA
CCCCAGGCCAACCAAACCACC---CTGGTGAATGTGGCCCGGAACATAGCCACTGTCACC
GTGACCCCTCCTTGGAGCAACCAAAGCTGGGTGGTGCTGTTCGACGGGCAGAGCGGTTGC
GTCTGTTACCGGCCCCCAGGGCACAGGGCCTGCTTCCTGCACTCCATGGAGCCTCAGGAC
CAGGAGACCCTGCGGCTGCTGGTGAACACCTCGAGG------------GCCCCAGGGTCC
CACAGCCCCAGCGAGGACACTGGCCACGCCCAGGAGCTGCTGGCTGTGCTGGGGAGGCGC
GAGGTGGACCCTGCCCAGGTGGGGGCTGCAGTGCAGCACCTTTGTGGGCAGAAGCCCATC
TACTGGGCCCGTCGCACCGGG---------------------------------------
------------------------------------------------------------
------------------------------------------------------GGG---
------------------------------------------------------------
------------------------------------------------------------
------------------------------------------------------------
------------------ACCCCACAGCAGCGGTTGATCTACCTCTGTATGGATATCTGC
TTTCCGAACAACATCTGCATGTCAATCTGCTTTTATTACCTCCCCGAC
>Human|ENSG00000182685|ENST00000562360
------ATGGAACCAGCAAGCTGCTGTGCTGAGCGCCCCAAACCTGGGCCTACAGGGGTG
AAGACCAAGCCCTCCTGCGGGGGCTGGAGAGCCGTGAGCCTGCTCCTG---CTGCTGCTG
CTG------CTGGTGCTGGCCGCTGTGGGGGTTGTGGCTGGAGGGCTTCTTGGCTCTGCT
CAGGGCCCTCCCAAGCCAAGGCTGCAGACGCTGCGAATGACCCTCCCGAGCCCCCACATG
CCCCGGCCCAACCAAACCATC---CTGGTGGACGTGGCCCGGAACGCGGCGACCATCACA
GTGACCCCACCTCAGAGCAACCACAGCTGGGCGGTGCTGTTCGACGGGCAGAGCGGCTGC
ATCTGTTACCGCCCTGAGGAGCACCAGGTCTGCTTCCTCCGCCTGATGGAGGACAGTGAT
CGGGAGACCCTGCGGCTGCTGGTGGATACCTCCAAG------------GTCCAAGAGGCT
TGGGTCCCCAGCCAGGACACCCACCACACCCAGGAGCTGCTGGCAGTGCAGGGGAGCCTC
GAAGTGGACCCCGCCCAGGCGGGGGCTTTGGTGCAGCGCCTGTGCATGAGGACCCCCATC
TACTGGGCCCGGCGAGCAGAGGGTGAG------TCA------------------GGACCG
CTGTGGGGGAAGGCCAGGCCCTCGGGATGGTTTGAGGAGCTGGGGGCGGAGCCCTTGGAG
ATTCACGGCACCCTCGCC---------------------------------ACAGGG---
------------------------------------------------------------
------------------------------------------------------------
------------------------------------------------------------
------------------CCCCGGAGACAGCGGCTGATTTATCTCTGCATCGACATCTGC
TTCCCGAGCAACATCTGCGTGTCGGTCTGCTTTTATTACCTCCCAGAC
>Dog|ENSCAFG00000019404|ENSCAFT00000030848
------------------------------------------------------------
------------------GGGGGCTGGAGAGCCCCTGGACTG---------CTGCTGCTG
---------CTAGCACTGGCCGCTGCTGGGGCTGTGGCTGGAGGGCTTCTTGGCTTTGCG
CACAGTCCTCCCAAGCCTCTGCTACAGATGCTCCGTCTGACCCTCCCAAGCCCTGGGGCA
ACCTGGTCCAACCAAACTGCC---CAGGTGGATGCGGCCCGGGACGTGGCAACCATCTGG
GTGACCTCAGTGAAGAGCAACCGCAGCTGGGCAGTGCTGTTCGATGGGCCGAGCGGCTGC
GTCTGTTACCGGCCCCTGGAACACCAGGCCTGCTTCCTCCGCCTGATGGAGCCCCGAGAT
CGCGAGACCCTACGGCTGCTGGTGAACACCTCAAGG------------GCTCAAGGGTCT
CACGGCCCCAGCCATGACACCCACCATGCCCAGGAGCTGCTGGCAGTCCTGGGGAACCAC
GAGGTGGACCCTTCCCTGGTGGGGGATTCGGTGCGGCACCTTTGCACGAAAACTCCCATT
TACTGGGCCCGTCGAGCAGAG---------------------------------------
------------------------------------------------------------
------------------------------------------------------GGG---
------------------------------------------------------------
------------------------------------------------------------
------------------------------------------------------------
------------------CCCCGGAGGCAGCGGCTGATCTACCTGTGCATCGACATCTGC
TTCCCCAGCAACATCTGCGTGTCGGTCTGCTTTTATTACCTCCCAGAC
>Guinea_Pig|ENSCPOG00000002064|ENSCPOT00000002091
---------------------------------------------------------GTG
AAGACTAAGCCCTGCCATGGGAGCTGGAAAGCTGCAGGTCTG---------CTGCTGCTG
CTG------TTAGCCTTAGCCACTGCAGGGGCTGTGGCTGGAGGGCTTCTTGGCTTCACC
CATGACCCTCCCAAGCCACTGCTGCAGATGCTCCGACTGACTCTCCCAAGCCCACGGGGG
CCCTGGTCCAACCAAACTACT---CTGGTGGACATGGCCCGGAACATGGCAACCATTATG
GTGACTCCACCTCAGAGCAATCGCAGCTGGGCAGTGCTGTTCGATGGGCAAAACGGCTGC
ATCTGCTACCGCCCAGCAGAGCACCAGGCCTGCTTCCTCCGCCTGATGGAGGCTCGAGAT
CGAGAGACCCTGCAGCTGATGGTGAACACCTCCAGG------------GTCCAAGAGTTC
TATGCCCCTGGCCAGGTCACCTACCATGCCCAAGAGCTGCTGGCGGTGCATGGGAGCCAT
ACCGTGGATCCTACCCAGGTGGGAACTTCAGTCCAACAGCTCTGTGCAAAAACTCCCATC
TATTGGGCTCATCGAGTGGAC---------------------------------------
------------------------------------------------------------
------------------------------------------------------GGA---
------------------------------------------------------------
------------------------------------------------------------
------------------------------------------------------------
------------------CCCCAGAGACAGCGGCTGATCTATCTCTGCATTGACATCTGC
TTCCCAAGCAACATCTGCATGTCTGTCTGCTTTTATTATCTTCCAGAC
