# Supplementary material for: Insights into the Evolution of Longevity from the Bowhead Whale Genome
Source: Cell Rep. 2015 Jan 6;10(1):112–22. doi: 10.1016/j.celrep.2014.12.008 (PMC4536333; doi:10.1016/j.celrep.2014.12.008)
Supplement: Supplemental Folder 1. Full List of Transposable Elements Distribution, Full List of Filtered and Unfiltered Gene Duplications, Gene Loss Alignments, Full List of Candidates under Selection, Selective Pressure Variation QC Alignments, and Full List of Bowhead-Specific Mutations, Related to Results [file mmc2.zip › QC Alignments/PosSites_reciprocal_group_3967_Bowhead_modelA.fasta]

>PS_Sites|Bowhead|bmy_03561T0
------------------------------------------------------------
------------------------------------------------------------
------------------------------------------------------------
------------------------------------------------------------
------------------------------------------------------------
------------------------------------------------------------
------------------------------------------------------------
------------------------------------------------------------
------------------------------------------------------------
---------------------------------------NNNNNNNNN------------
------------------------------------------------------------
------------------------------------------------------------
------------------------------------------------------------
------------------------------------------------------------
------------------------------------------------------------
------------------------------------------------------------
------------------------------------------------------------
------------------------NNN---------------------------------
------------------------------------------------------------
------------------------------------------------------NNN---
------------------------------------------------------------
------------------------------------------------------------
------------------------------------------------------------
------------------------------------------------------------
------------------------------------------------------------
------------------------------------------------------------
------------------------------------------------------------
------------------------------------------------------------
------------------------------------------------------------
------------------------------------------------------------
------------------------------------------------------------
------------------------------------------------------------
------------------------------------------------------------
------------------------------------------------
>PS_Characters|Bowhead|bmy_03561T0
------------------------------------------------------------
------------------------------------------------------------
------------------------------------------------------------
------------------------------------------------------------
------------------------------------------------------------
------------------------------------------------------------
------------------------------------------------------------
------------------------------------------------------------
------------------------------------------------------------
---------------------------------------AAAGCTACC------------
------------------------------------------------------------
------------------------------------------------------------
------------------------------------------------------------
------------------------------------------------------------
------------------------------------------------------------
------------------------------------------------------------
------------------------------------------------------------
------------------------TGT---------------------------------
------------------------------------------------------------
------------------------------------------------------GTT---
------------------------------------------------------------
------------------------------------------------------------
------------------------------------------------------------
------------------------------------------------------------
------------------------------------------------------------
------------------------------------------------------------
------------------------------------------------------------
------------------------------------------------------------
------------------------------------------------------------
------------------------------------------------------------
------------------------------------------------------------
------------------------------------------------------------
------------------------------------------------------------
------------------------------------------------
>Bowhead|bmy_03561T0
------------------------------------------------------------
------------------------------------------------------------
------------------------------------------------------------
------------------------------------------------------------
------------------------------------------------------------
------------------------------------------------------------
------------------------------------------------------------
------------------------------------------------------------
------------------------------------------------------------
------------------------------------ATGAAAGCTACCCTAGAGGAACAA
GCAACTGACCTATCCTGGGGTGGAGGTGTGCAGGTGTGGTACAAAGAACACTGCTGGGGA
GGATATGATATTCACTTTTGTGACAAGAAAATCCTGTTGCTAGAAGCAGGTCCAAAGAAA
GTACTGGGGAAATTGCCAGAAACTTACAGCAACAGGGTCAGCTCCATTTCTCCTGGCTCC
GCAACCCTTCTCAGTAGTTTTGGTGCCTGGGACCACATCTGCAACATGAGATACAGAGCC
TTTCGGCGAATG------------------------------------------------
------------------------------------------------------------
------------------CAGGTGTGGGATGCCTGCTCAGAGGCCCTGATAATGTTCGAT
AAGGATAATTTAGACGACATGGGCTGTATAGTGGAGAACGATGTCATCATGCATGCTCTC
ACTAAGCAGCTGGAGGCTGTGTCAGACCGAGTGACTGTTCTCTACAAGAGCAAAGCAGTC
AGCTATACCTGGCCTTATCCATTTTCCATGGCAGACTCCAGCCCTTGGGTTCATGTTACC
CTAGGTGATGGCAGCATCCTCCAGACCAAATTGTTGATTGGTGCAGATGGCCACAACTCA
GGAGTACGGCAGGCCGCTGGAATCCAAAATGTTAGCTGGAACTATGACCAGTCTGCTGTT
GTGGCTACTCTGCATTTATCGGAGGCCACAGAAAACAATGTAGCTTGGCAGAGATTTCTC
CCCTCCGGGCCCATTGCTCTGCTTCCGCTCTCAGACACTTTGAGTTCCTTGGTTTGGTCC
ACATCCCATGAACATGCAGCAGAGCTGGTCAGCATGGATGAGGAAAAGTTTGTGGATGCC
GTTAACTCTGCCTTTTGGAGTGATGCCAACCACACAGACTTCATCGACTCGGCTGGCTCC
ATGCTGCAGTATGCGGTTGCCTTTCTGAAGCCCACTAAGATCTCAGCTCGCCAGCTGCCC
CCAAGTGTAGCCAGGGTGGATGCCAAAAGCCGAGTACTGTTTCCTCTTGGGTTGGGACAT
GCTGCTGAGTACGTCCGGCCTCGGCTGGCGCTCATTGGGGATGCAGCCCACAGAGTCCAT
CCACTTGCAGGACAAGGTGTCAACATGGGCTTTGGGGATATCTCCAGCTTGCTCCATCAC
CTCAGGACTGCAGCCTTCAATGGGAAAGACTTAGGCTCCATGAGCCACCTCACAGCTTAT
GAAACAGACAGACAGCGTCACAACACTGCTCTTCTGGCTGCTACTGACCTACTAAAACGG
CTGTATTCTACCAGTGCCACCCCACTGGTGCTGCTCAGGACGTGGGGCTTGCAGGCTACA
AATGCAGTATCTCCGCTCAAAGAACAGATTATGGCCTTTGCAAGCAAA
>Horse|ENSECAG00000023167|ENSECAT00000025044
------------------------------------------------------------
------------------------------------------------------------
------------------------------------------------------------
------------------------------------------------------------
------------------------------------------------------------
---------------------------------------------------------GCG
GTGCAGTTGGGCACC---------------------ATGGCGGCCCGG------------
---------CTGGCTGTTAGCCGGTGGGTCGCTGCACGTGCAGCTGCCCGGAGAGGCCCG
---CTGGTCTCCTGCTGGAGGTGGTCTAGCGCC------GTGGCGGACACCGTGTACGAC
GTGGTGGTGTCGGGTGGAGGCCTGGTGGGTGCTGCCATGGCCTGTGCCTTG---------
------------------------------------------------------------
GGATATGATGTTCACTTTTGTGACAAGAAAATCCTCTTGCTAGAAGTAGGTCCAAAGAAA
GTATTGGAGAAATTGCCAGAAACTTACAGCAACAGAGTCAGCTCCATTTCCCCTGGCTCT
GCAACCCTTCTCAGTAGTTTTGGTGCCTGGGACCACATCTGCAACATGAGATACAGAGCC
TTTCGGCGAATG------------------------------------------------
------------------------------------------------------------
------------------CAGGTGTGGGATGCCTGCTCGGAGGCCCTGATAGTGTTTGAT
AAGGATAATTTAGATGACATGGGCTATATAGTGGAAAACGATGTCATCATGCACGCCCTC
ACTAAGCAGTTGGAGGCTGTGTCAGACCGAGTGACGGTTCTCTACAGGAGCAAAGCAGTC
GGCTATACCTGGCCTTACTCATTTCCCATGGCAGACTCCAGCCCTTGGGTTCAGATTACC
CTAGGTGATGGCAGCACCCTCCAGACCAAATTGTTGATTGGTGCAGATGGTCACAACTCA
GGAGTACGGCAGGCTGCTGGAATCCAGAATGTTAGCTGGAACTATGACCAGTCTGCTGTC
GTCGCTACTCTGCATTTATCAGAGGCCACAGAAAACAACGTAGCTTGGCAGAGATTTCTT
CCCTCTGGGCCCATTGCTCTGCTCCCGCTCTCAGACACCTTGAGTTCCTTGGTTTGGTCC
ACATCCCATGAGCACGCAGCAGAGCTGGTCAGCATGGATGAGGAAAAGTTTGTGGATGCC
ATTAACTCTGCCTTTTGGAGTGATGTTAACCACACGGACTTCATCGACTCAGCTGGCACC
ATGCTGCACTATGCGATTGCCTTTCTGAAGCCCACTAAGGTCTCAGCTCGCCAGCTGCCC
CCAAGTGTAGCCAGGGTGGATGCCAAAAGCCGAGCACTATTTCCTCTTGGGTTGGGACAT
GCTGCTGAGTACGTCCGGCCTCGGCTGGCGCTCATTGGGGATGCAGCCCACAGAGTCCAT
CCACTTGCAGGACAAGGGGTCAACATGGGCTTTGGGGATATCTCCAGCTTGGTCCACCAC
CTCAGTACTGCAGCCTTCAATGGGAAAGACTTAGGCTCCATGAGCCACCTCACAGGTTAT
GAAACAGACAGACAGCGTCACAACACTGCTCTTCTGGCTGCTACTGATGTGCTAAAACGG
CTCTACTCCACCAATGCCACTCCACTTGTGCTGCTCAGGACGTGGGGCTTGCAGGCCACA
AATGCAGTCTCTCCACTCAAAGAACAGATTATGGCCTTTGCAAGCAAA
>Microbat|ENSMLUG00000008704|ENSMLUT00000008713
------------------------------------------------------------
------------------------------------------------------------
------------------------------------------------------------
------------------------------------------------------------
------------------------------------------------------------
------------------------------------------------------------
---------------AGGAGGGAGCGGGTCTGCACCATGGCGGCTCTG------------
---------TTGGCTGGGAGCCGGGTCGGGGCTGCACGTGCGGCTGCCCGCAGAGGCCCG
---CTAGTCTCCTGTCGGAGGTGGGCCGGCGCC------CCGGCAGACACCGTGTACGAT
GTGGTGGTGTCAGGTGGAGGCCTGGTGGGCGCCGCCATGGCCTGTGCCTTG---------
------------------------------------------------------------
GGATATGATATTCACTTTCATGATAAGAAAATCCTGTTGCTAGAAGCAGGTCCAAAGAAA
GTATTGGAGAAATTGCCAGAAACTTACAGCAACAGGGTCAGCTCCATTTCCCCTGGCTCT
GCAACTCTTCTCAGCAGTTTCGGTGCCTGGGACCACATCTGCAACATGAGATACAGAGCC
TTTCGGCGAATG------------------------------------------------
------------------------------------------------------------
------------------CAGGTGTGGGACGCCTGCTCAGAGGCCCTGATCATGTTCGAC
AAGGATAACCTGGATGACATGGGCTATATAGTGGAGAACGACGTCATCATGCATGCCCTC
ACGAAGCAGCTGGAGGCTGTGTCAGACCGAGTGACTGTTCTCTACCGGAGCAAAGCAGTC
GGCTATACCTGGCCTTCTCCAATTTCCATGGCAGACTCCAGCCCTTGGGTTCATATTACC
CTAGGTGATGGCAGCACCCTCCAGACCAAATTGTTGATTGGTGCAGATGGTCACAACTCA
GGAGTACGGCAAGCTGCTGGAATCCAGAATGTCAGCTGGGACTACGACCAGTCTGCTGTT
GTGGCTACTCTGCATTTATCGGAGGTCACAGAAAACAATGTAGCTTGGCAGAGATTTCTT
CCCTCAGGGCCCATCGCTCTGCTCCCGCTCTCAGACACCTTGAGTTCCTTGGTCTGGTCC
ACATCCCATGAGCATGCAGCAGAGCTGGTCAGCATGGACGAGGAGAACTTTGTGGATGCC
ATTAACTCCGCCTTTTGGAGTGATGCTAACCACACAGACTTCGTTGACTCGGCCAGCACC
ATGCTGCACTACGCTGTTGCCTTTCTGAAGCCCACTAAGGTCTCAGCTCGCCAGCTGCCG
CCAAGTGTAGCCAAGGTGGACGCCAAAAGCCGAGTACTGTTTCCTCTTGGGTTGGGACAT
GCTGCTGAGTACGTCCGGCCTCGGCTGGCGCTCATCGGGGATGCAGCCCACAGAGTCCAT
CCACTGGCAGGACAAGGTGTCAACATGGGCTTTGGGGATATCTCCAGCTTGGTCCATCAC
CTTAGAACTGCAGCCTTTGATGGGAAAGACTTGGGCTCCATGAGCCACCTCACAGGTTAT
GAGACAGACCGACAACGTCACAACACTGCTCTTCTGGCTGCTACTGACCTGCTAAAAAGG
CTCTATTCCACCAGTGCTACCCCTCTTGTGCTGCTCAGGACGTGGGGCTTGCAGGCCACA
AATGCAGTGTCTCCACTCAAAGAACAGATTATGGCCTTTGCAAGCAAA
>Gibbon|ENSNLEG00000016122|ENSNLET00000020573
ATGGCTCCCCTCCGCACCTCCGGGGGCTCCCTCAGGCCGCCCCACGGTCATTTCAGCTGG
ACAGAGGCAGCAGCGGCAGTGACAGCGATAGTGGCAGCAGCGGCGGCAGCGAGAGCTATG
CGGAGCCAGGGTCCACCCCTTTCTAGCTTTGGCGTCTCATTGGCTTCCAGGGCAGCCTCC
GATCCATCCCGCCCGAGGAGGCAAGGTTCGTTTTCCGATTGGCCTATTCTCTTCGCGCAT
TTTATTTCCGGTTCTGAGGACGCCGCGGAAGCGGGACGGGATTGGAGTTCTCTGCTCCGG
ACGCACTACGTAGGGGGGCCTGCGGGAGTTCTGAGTGCGACGGCGCAGGTCTGCAAC---
------------------------------------ATGGCTGCCCGG------------
---------CTT---GTGAGCCGATGCGGGGCTGTGCGTGCAGCTCCCCACAGCGGCCCG
---CTGGTGTCCTGCCGCAGGTGGTCCGGCGCC------TCAACAGACACCGTGTATGAC
GTGGTGGTGTCGGGTGGAGGCCTGGTGGGCGCTGCCATGGCCTGTGCCTTG---------
------------------------------------------------------------
GGATATGATATCCACTTTCATGACAAGAAAATCCTGTTGCTAGAAGCAGGTCCAAAGAAA
GTATTGAAGAACTTGTCAGAAACTTACAGCAACAGGGTCAGCTCCATTTCCCCTGGCTCT
GCAACGCTTCTCAGTAGTTTTGGTGCCTGGGACCATATCTGCAACATGAGATACAGAGCC
TTTCGGCGAATG------------------------------------------------
------------------------------------------------------------
------------------CAGGTGTGGGACGCCTGCTCAGAGGCCCTGATAATGTTTGAT
AAGGATAATTTAGATGATATGGGCTATATCGTGGAGAATGATGTCATCATGCATGCTCTC
GCTAAGCAGCTGGAGGCTGTGTCTGACCGAGTGACGGTTCTCTACAGGAGCAAAGCCATT
CGCTATACCTGGCCTTGTCCATTTCCTATGGCCGACTCCAGCCCTTGGGTTCATATTACC
CTAGGTGATGGCAGCACCTTCCAGACCAAATTGTTGATAGGTGCAGATGGTCACAACTCC
GGAGTACGGCAGGCTGCTGGAATCCAGAATGTGAGCTGGAACTATGACCAGTCTGCTGTT
GTGGCTACTCTGCATTTATCAGAGGCCACAGAAAACAACGTAGCCTGGCAGAGATTTCTT
CCCTCTGGGCCTATTGCTCTGCTCCCGCTCTCAGACACCTTGAGTTCCTTGGTTTGGTCC
ACGTCCCATGAACATGCAGCAGAGCTAGTTAGCATGGATGAGGAAAAATTTGTGGATGCC
GTTAACTCTGCCTTTTGGAGTGATGCTGACCACACGGACTTCATCGACACAGCTGGTGCC
ATGCTGCAGTATGCTGTCGGCCTTCTGAAGCCCACTAAGGTCTCGGCTCGCCAGCTGCCC
CCAAGTGTAGCCAGGGTGGATGCCAAAAGCCGAGTTCTGTTTCCTCTTGGGTTGGGACAT
GCTGCTGAGTATGTCAGGCCTCGGGTGGCGCTCATTGGGGATGCAGCCCACAGAGTCCAT
CCGCTTGCAGGACAGGGTGTCAACATGGGCTTTGGGGATATCTCCAGCTTGGCCCATCAC
CTCAGTACGGCAGCCTTCAATGGGAAGGACTTAGGTTCCATGAGCCACCTCACAGGTTAT
GAAACAGAAAGACAGCGTCACAACACTGCTCTTCTGGCTGCTACAGACTTACTAAAAAGG
CTCTATTCTACCAGTGCCTCCCCGCTTGTGTTGCTCAGGACGTGGGGCTTGCAGGCCACA
AATGCAGTGTCTCCACTCAAAGAACAGATTATGGCCTTTGCAAGCAAA
>Cow|ENSBTAG00000020331|ENSBTAT00000027093
------------------------------------------------------------
------------------------------------------------------------
------------------------------------------------------------
------------------------------------------------------------
------------------------------------------------------------
------------------------------------------------------------
------------------------------------ATGGCGGCCCAG------------
---------TTGGCTAGAGTCCGGTGGGGCACTGTCTTTGCCGCTGCCCAGAAGGGCCCG
---CGGGTCTCCTGCCGGAGGTGGGCTGGCGCC------TCGGCGGACAACGTGTACGAT
GTGGTGGTGTCGGGGGGAGGCCTGGTAGGCGCCGCTATGGCTTGTGCCTTA---------
------------------------------------------------------------
GGACATGATATTCACTTTTGTGACAAGAAAATACTGTTGTTAGAAGCAGGTCCAAAGAAA
GTGCTGGAGAAATTGCCAGAAACTTACAGCAACAGAGTCAGCTCCATCTCCCCTGGCTCT
GCAACCCTTCTCAGTAGTTTTGGTGCCTGGGACCACATCTGCAACATGCGATGCAGAGCC
TTTCGGCGAATG------------------------------------------------
------------------------------------------------------------
------------------CAGGTGTGGGATGCCTGCTCAGAGGCCCTGATAATGTTCGAT
AAGGATAATTTAGATGACATGGGCTATATAGTGGAGAACGATGTCATCATGCATGCTCTC
ACTAAGCAGCTGGAGGCTGTGTCAGACCAAGTGACCGTTCTCTACAAGAGCAAAGCAGTC
AGCTATACCTGGCCTTATCCGTTTTCCATGGCAGACTCCAGCCCTTGGGTTCATATTACC
CTAGGTGATGGCAGAACCCTCCAGACCAAATTGTTGATTGGTGCAGACGGTCACAACTCA
GGAGTGCGGCAGGCTGCAGGAATCCGGAATGTTAGCTGGAACTATGACCAATCCGCTGTT
GTGGCTACTCTGCATTTATCAGAGGCCACCGAAAACAATGTAGCTTGGCAGAGATTTCTC
CCCTCTGGGCCCATTGCTCTGCTTCCGCTCTCAGACACTTTGAGTTCCTTGGTTTGGTCC
ACATCCCATGAACATGCAGCAGAGCTGGTCAGCATGGAAGAGGAGGAGTTTGTGGATGCC
ATTAACTCCGCCTTTTGGAGTGATGTGAACCACACAGACTTCATCGACTCAGCTGGCTCC
ATGCTGCAGTCCGCAGTTGCCTTTCTGAAGCCCACTAGAGTCTCAGCTCGCCAGCTGCCC
CCCAGTGTTGCCAGGGTGGACGCCAAAAGCCGAGTCCTGTTTCCTCTTGGGTTGGGACAC
GCTGCCGAGTATGTCCGGCCTCGGCTGGCCCTCATTGGGGATGCAGCCCACAGGGTCCAT
CCACTTGCAGGACAAGGTGTCAACATGGGCTTTGGGGATATCTCCAGTTTGCTCCATCAC
CTCAGTACTGCAGCCTTCAATGGCAAAGACTTAGGCTCCATGAGCCACCTCACAAGTTAT
GAAACAGACAGACAGCGTCACAACACCGCTCTTCTGGCTGCTACGGACCTACTGAAGAGG
CTCTATTCCACCAGGGCCACCCTCGTCGTGCTGCTCAGGACCTGGGGCTTGCAGGCTACA
AATGCAGTGTCTCCACTCAAAGAACAGATCATGGCCTTTGCAAGCAAA
>Mouse|ENSMUSG00000021235|ENSMUST00000021661
------------------------------------------------------------
------------------------------------------------------------
------------------------------------------------------------
------------------------------------------------------------
------------------------------------------------------------
------------------------------------------------------------
------------------------------------ATGGCGGCCCGCATTGGCTCCATG
GCAGGCTTGCTCTGCGTTCGCTGGTGGAGTTCCGCGCAGCTCGCAGCCAGAGGAGGCCCG
---CTAGTTGCCAGCCAGCGATGGGCGGGCTCC------TCGGCAGACACCGTGTACGAC
GTGGTGGTGTCAGGAGGAGGCCTAGTGGGCTCTGCCATGGCTTGTGCCTTA---------
------------------------------------------------------------
GGACATGATATTCACTTTCATGACAAGAAAATCCTGTTGCTGGAGGCGGGTCCAAAGAAA
GCCCTGGAGAAACTGTCAGAGACTTACAGCAACAGAGTCAGCTCCATATCCCCTGGCTCC
ACAACCCTGCTCAGCAGTTTTGGTGCATGGGACCACATCTGCAATATGCGCTGCAAAGCC
TTCCGGAGGATG------------------------------------------------
------------------------------------------------------------
------------------CAGGTGTGGGACTCCTGCTCAGAGGCCTTGATAATGTTCGAC
AGGGACAACCTGGATGACATGGGCTATATAGTGGAAAATGACGTCATCATGTATGCCCTC
ACCAAACAGCTGGAGGCTGTGGCAGATCGAGTGAAGGTTCTCTATGAGAGCAAAGCTGTT
GGCTATTCCTGGCCTGGTGCATTTTCCATGGCAGACTCCAGCCCTTGGGTCCATATTACC
CTAGGTGATGGCAGTACCCTCCAGACCAAACTGTTGATTGGTGCTGATGGGCACAAGTCA
GGAGTGAGGCAAGCTGCTGGGATCCAGAATGTCAGCTGGAAGTACGACCAGTCTGCTGTG
GTGGCCACTCTCCACTTATCAGAGGCCACAGAAAACAATGTAGCCTGGCAGAGATTTCTT
CCCTCTGGGCCTATTGCTCTGCTCCCGCTCTCGGATACCTTGAGCTCCTTGGTCTGGTCC
ACATCACACGAGCATGCAGCAGAGCTGGTCAGCATGGATGAGGAAGAATTCGTGGATGCC
ATCAACTCTGCCTTTTGGAGTGATGTTCACCACACAGACTTCGTCGACTCTGCCAGCGCC
ATGGTGCGCCATGCTGTCGCCCTTCTGAAGCCCACTAAGGTCTCAGCCCGTCAGCTGCCC
CCAAGTATAGCCAAGGTGGATGCTAAAAGCAGAGCCCTCTTTCCTCTGGGGCTGGGACAT
GCTGCTGAGTACGTCCGGCCTCGGGTGGCCCTCATTGGTGATGCAGCCCACAGAATCCAT
CCACTCGCGGGACAAGGTGTCAACATGGGCTTCGGGGATATTTCCAGCTTGGTTCATCAT
CTCAGTACAGCAGCCTTCAATGGGAAGGACTTAGGCTCCATGAGCCACCTCACAGGTTAT
GAGACAGACAGACAGCGTCATAACACTGCTCTCCTGGCTGCTACTGACCTGTTGAAAAGG
CTCTACTCTACCAGTGCCACTCCCCTCGTGCTGCTCAGGACCTGGGGCTTGCAGGCCACG
AACGCAGTGTCTCCTCTCAAAGAACAGATTATGGCCTTTGCGAGCAAA
>Chimp|ENSPTRG00000006527|ENSPTRT00000011967
------------------------------------------------------------
------------------------------------------------------------
------------------------------------------------------------
------------------------------------------------------------
------------------------------------------------------------
------------------------------------------------------------
------------------------------------ATGGCGGCCCGG------------
---------CTT---GTGAGCCGATGCGGGGCTGTGCGTGCAGCTCCCCACAGCGGCCCG
---CTGGCGTCCTGCCGCAGGTGGTCCGGCGCC------TCAACAGACACCGTGTATGAC
GTGGTGGTGTCGGGTGGAGGCCTGGTGGGCGCTGCCATGGCCTGTGCCTTG---------
------------------------------------------------------------
GGATATGATATTCACTTTCATGACAAGAAAATCCTGTTGCTCGAAGCAGGTCCAAAGAAA
GTACTGGAGAAATTGTCAGAAACTTACAGCAACAGGGTCAGCTCCATTTCCCCTGGCTCT
GCAACGCTTCTCAGTAGTTTTGGTGCCTGGGACCATATCTGCAACATGAGATACAGAGCC
TTTCGGCGAATG------------------------------------------------
------------------------------------------------------------
------------------CAGGTGTGGGACGCCTGCTCAGAGGCCCTGATAATGTTTGAT
AAGGATAATTTAGATGACATGGGCTATATCGTGGAGAATGATGTCATCATGCATGCTCTC
ACTAAGCAGTTGGAGGCTGTGTCTGACCGAGTGACGGTTCTCTACAGGAGCAAAGCCATT
CGCTATACCTGGCCTTGTCCATTTCCTATGGCCGACTCCAGCCCTTGGGTTCATATCACC
CTAGGTGATGGCAGCACCTTCCAGACCAAATTGTTGATAGGTGCAGATGGTCACAACTCC
GGAGTACGGCAGGCTGTTGGAATCCAGAATGTGAGCTGGAACTATGACCAGTCTGCTGTT
GTGGCTACTCTGCATTTATCAGAGGCCACAGAAAACAACGTAGCCTGGCAGAGATTTCTT
CCCTCTGGGCCTATTGCTCTGCTCCCGCTCTCAGACACCTTGAGTTCCTTGGTTTGGTCC
ACGTCCCATGAACATGCAGCAGAGCTAGTTACCATGGATGAGGAAAAATTTGTGGATGCC
GTTAACTCTGCCTTTTGGAGTGATGCTGACCACACGGACTTCATCGACACAGCTGGTGCC
ATGCTGCAGTATGCTGTCAGCCTTCTGAAGCCCACTAAGGTCTCGGCTCGCCAGCTGCCC
CCAAGCGTAGCCAGGGTGGATGCCAAAAGCCGAGTTCTGTTTCCTCTTGGGTTGGGACAT
GCTGCTGAGTACGTCAGGCCTCGGGTGGCGCTCATTGGGGATGCAGCCCACAGAGTCCAT
CCGCTTGCAGGACAGGGTGTCAACATGGGCTTTGGGGATATCTCCAGCTTGGCCCATCAC
CTCAGTACGGCAGCCTTCAATGGGAAGGACTTAGGTTCCATGAGCCACCTCACAGGTTAT
GAAACAGAAAGACAGCGTCACAACACTGCTCTTCTGGCTGCTACAGACTTACTAAAAAGG
CTCTATTCTACCAGTGCCTCCCCGCTTGTGTTGCTCAGGACGTGGGGCTTGCAGGCCACA
AATGCAGTGTCTCCACTCAAAGAACAGATTATGGCCTTTGCAAGCAAA
>Macaque|ENSMMUG00000011148|ENSMMUT00000015579
------------------------------------------------------------
------------------------------------------------------------
------------------------------------------------------------
------------------------------------------------------------
------------------------------------------------------------
------------------------------------------------------------
------------------------------------------------------------
------------------------------------------------------------
------------------------------------------------------------
------------------------------------------------------------
------------------------------------------------------------
------------------------------------------------------------
------------------------------------------------------------
------------------TTTGGTGCCTGGGACCATATCTGCAACATGAGATACAGAGCC
TTTCGGCGAATG------------------------------------------------
------------------------------------------------------------
------------------CAGGTGTGGGATGCCTGCTCAGAGGCCCTGATAATGTTTGAT
AAGGATAATTTAGATGATATGGGCTATATTGTGGAGAATGATGTCATCATGCATGCTCTC
ACTAAGCAGCTGGAGGCTGTGTCTGACCGAGTGACGGTTCTCTACAGGAGCAAAGCCATT
CGCTATACCTGGCCTTGTCCATTTCCTATGGCAGACTCCAGCCCTTGGGTTCATATTACC
CTAGGTGATGGCAGCACCTTCCAGACCAAATTGTTGATAGGTGCAGATGGTCACAACTCC
GGAGTACGGCAGGCTGCTGGAATCCAGAATGTGAGCTGGAACTATGACCAGTCTGCTGTT
GTGGCTACTCTGCATTTATCAGAGGCCACAGAAAACAACGTAGCCTGGCAGAGATTTCTT
CCCTCTGGGCCTATTGCTCTGCTCCCGCTTTCAGACACCTTGAGTTCCTTGGTTTGGTCT
ACGTCCCATGAACATGCAGCACAGCTAGTTAGCATGGATGAGGAAAAATTTGTGGATGCC
GTTAACTCTGCCTTCTGGAGTGATGCTGACCACACGGACTTCATCGACACAGCTGGTGCC
ATGCTGCAATATGCTGTCGGCCTTCTGAAGCCCACGAAGGTCTCGGCTCGCCAGCTGCCC
CCAAGCGTAGCCAGGGTGGATGCCAAAAGCCGAGTTCTGTTTCCTCTTGGGTTGGGACAT
GCTGCTGAGTACGTCAGGCCTCGGGTGGCGCTCATTGGGGACGCAGCCCACAGAGTCCAT
CCGCTTGCAGGACAGGGTGTCAACATGGGCTTTGGGGATATCTCCAGCTTGGCCCATCAC
CTCAGTACGGCAGCCTTCAATGGGAAGGACTTAGGTTCCATGAGCCACCTCACAGGTTAT
GAAACGGAAAGACAGCGTCACAACACTGCTCTTCTGGCTGCTACAGACTTACTAAAAAGG
CTCTATTCTACCAGTGCCGCCCCACTTGTGTTGCTCAGGACATGGGGCTTGCAGGCCACA
AATGCAGTGTCTCCACTCAAAGAACAGATTATGGCCTTTGCAAGCAAA
>Rabbit|ENSOCUG00000006799|ENSOCUT00000006797
------------------------------------------------------------
------------------------------------------------------------
------------------------------------------------------------
------------------------------------------------------------
------------------------------------------------------------
------------------------------------------------------------
---------------ACGCCGGTGCAGATCGGCGGCATGGCGGCCCGG------------
---------CTGGTCGTGAGCCGGTGGGCGGCTGCACCTGTGGCCGCCCGCGCAGGCCCG
---CTGGTCACCTGTCGCAGGTGGTCCGGAGCC------GCCGCAGACACCGTGTACGAT
GTAGTGGTGTCGGGCGGAGGCCTGGTGGGCGCTGCCATGGCCTGTGCTTTA---------
------------------------------------------------------------
GGCTATGATATTCACTTTCGTGACAAGAAGATCCTTTTGATAGAAGCCGGTCCAAAGAAA
GTACTGGAGAAATTGTCAGAAACCTACAGCAACAGGGTCAGCTCCATTTCCCCCGGCTCT
GCAACCCTGCTCAGCAGTTTTGGTGCCTGGGACCACATCTGCAACATGAGATACAGAGCC
TTTCGGCGGATG------------------------------------------------
------------------------------------------------------------
------------------CAGGTGTGGGATGCCTGCTCAGAGGCCTTGATAATGTTTGAT
AAGGACAACTTGGATGACATGGGCTACATCGTGGAGAATGATGTCATCATGCACGCCCTC
ACTAAGCAGCTGGAGGCTGTGTCTGACCGCGTGACGGTTCTCTACCGCAGCAAAGCCGTG
AGCTATACCTGGCCGTGTCCGTTTCTCATGGCAGACTCCAGCCCTTGGGTCCAGATTACC
CTAGGTGATGGCAGCACCCTCCAGACCAAATTGTTGATCGGTGCTGATGGTCACAACTCG
GGAGTTCGGCAGGCTGCAGGAATCCCGAACGTTAGCTGGAACTATGACCAGTCCGCGGTA
GTGGCCACTTTGCATTTATCTGAGGCCACGGAAAACAACGTAGCGTGGCAGAGATTTCTT
CCCTCTGGGCCCATTGCTCTGCTTCCGCTCTCGGACACCTTGAGTTCCTTGGTTTGGTCC
ACGTCCCACGAACATGCAGCAGAGCTGGTCCGCATGGATGAGGAACAGTTCGTGGATGCC
GTTAACTCTGCCTTTTGGAGTGATGCCAACCACACGGACTTTGTCGACTCAGCTGGCAGC
TTGTTGCAACACGCTCTCGCCCTTCTGAGGCCCACCAAGGTCTCAGCTCGCCAGCTGCCC
CCAAGCGTAGCCCGGGTGGACGCCAAGAGCCGAGTGCTGTTTCCCCTGGGGTGGGGACAT
GCTGCTGAGTATGTTCGGCCTCGAGTGGCCCTCATTGGGGATGCAGCCCACAGAGTCCAC
CCGCTTGCAGGACAAGGAGTCAACATGGGCTTTGGGGATATCTCCAGCCTGGCCCATCAC
CTCAGCAGTGCAGCCTTCAATGGGAGAGACCTGGGCTCCATGAGCCATCTCACAGGTTAT
GAAACAGAGAGACAGCGGCACAACACTGCACTCCTGGCAGCCACAGACTTACTGAAGAGG
CTGTATTCCACCAGAGCCACGCCGCTGGTGCTCCTCAGGACGTGGGGCCTGCAGGCCACC
AATGCAGTGTCGCCACTCAAAGGACAGATCATGGCCTTTGCAAGCAAA
>Marmoset|ENSCJAG00000020369|ENSCJAT00000040031
------------------------------------------------------------
------------------------------------------------------------
------------------------------------------------------------
------------------------------------------------------------
------------------------------------------------------------
------------------------------------------------------------
------------------------------------ATGGCGGCCCGG------------
---------CTT---GTGAGACGATGGGGCGCTGTGCGTGCAGCTGCCCACAGCGGCCCG
---CTGGTGCCCTGTCGCAGGTGGTCCGGCGCC------TCAACAGACACTGTGTACGAC
GTGGTGGTGTCGGGTGGAGGCCTGGTGGGCGCTGCCATGGCCTGTGCCTTG---------
------------------------------------------------------------
GGATATGACGTTCACTTTCATGACAAGAAAATCCTGTTGCTAGAAGCAGGTCCAAAGAAA
GTATTGGAGAAATTGTCAGAAACTTACAGCAACAGGGTCAGCTCCATTTCCCCTGGCTCT
GCAACGCTTCTCAGTAGTTTTGGTGCCTGGGACCATATCTGCAACATGAGATACAGAGCC
TTTCGGCGAATG------------------------------------------------
------------------------------------------------------------
------------------CAGGTGTGGGATGCCTGCTCAGAGGCCCTGATAATGTTTGAT
AAGGATAATTTAGATGACATGGGCTATATCGTGGAGAATGATGTCATCATGCATGCTCTC
ACTAAGCAGCTGGAGGCCGTGTCTGACCGAGTGACAGTTCTCTACAGGAGCAAAGCCATT
CGCTATACCTGGCCTTGTCCATTTCCTATGGCAGACTCCAGCCCTTGGGTTCATATTACC
CTAGGTGATGGCAGCACATTCCAGACCAAATTGTTGATAGGTGCAGATGGTCACAACTCG
GGAGTACGACAGGCTGCTGGAATCCAGAATGTGAGCTGGAACTATGACCAGTCTGCTGTT
GTGGCTACTCTGCATTTATCAGAGGCCACGGAAAACAATGTAGCCTGGCAGAGATTTCTT
CCCTCTGGGCCCATTGCTCTGCTTCCGCTCTCAGACACCTTGAGTTCCTTGGTTTGGTCC
ACATCCCATGAACATGCAGCAGAGCTAGTTAGCATGGATGAGGAACAATTTGTGGATGCC
GTTAACTCTGCCTTTTGGAGTGATGCTGACCACACGGACTTCATCGACACAGCTGGCGCC
ATGCTGCAATACGCTGTTGGCCTTCTGAAGCCCACTAAGGTCTCGGCTCGCCAGCTGCCC
CCAAGCGTAGCAAGAGTGGATGCCAAAAGCCGAGTTCTGTTTCCTCTTGGGTTGGGACAT
GCTGCTGAGTACGTCAGGCCTCGGGTGGCACTCATTGGGGATGCAGCCCACAGAGTCCAT
CCGCTTGCGGGACAAGGTGTCAACATGGGCTTTGGGGATATCTCCAGCTTGGCCCATCAC
CTCAGTACGGCAGCCTTCAATGGGAAAGACTTAGGCTCCATGAGCCACCTCACAGGTTAT
GAAACAGACAGACAGCGTCACAACACTGCTCTTCTGGCTGCTATAGACTTATTAAAAAGG
CTCTATTCCACCAGTGCCACCCCGCTTGTGTTGCTCAGGACGTGGGGCTTGCAGGCCACA
AATGCAGTGTCTCCACTCAAGGAACAGATTATGGCCTTCGCAAGCAAA
>Gorilla|ENSGGOG00000014355|ENSGGOT00000014406
------------------------------------------------------------
------------------------------------------------------------
------------------------------------------------------------
------------------------------------------------------------
------------------------------------------------------------
------------------------------------GCGACGGCGCAGGTCTGCACC---
------------------------------------ATGGCGGCCCGG------------
---------CTT---GTGAGCCGATGCGGGGCTGTGCGTGCAGCTCCCCACAGCGGCCCG
---CTGGTGTCCTGCCGCAGGTGGTCCGGCGCC------TCAACAGACACCGTGTATGAC
GTGGTGGTGTCGGGTGGAGGCCTGGTGGGCGCTGCCATGGCCTGTGCCTTG---------
------------------------------------------------------------
GGATATGATATTCACTTTCATGACAAGAAAATCCTGTTGCTCGAAGCAGGTCCAAAGAAA
GTACTGGAGAAATTGTCAGAAACTTACAGCAACAGGGTCAGCTCCATTTCCCCTGGCTCT
GCAACGCTTCTCAGTAGTTTTGGTGCCTGGGACCATATCTGCAACATGAGATACAGAGCC
TTTCGGCGAATG------------------------------------------------
------------------------------------------------------------
------------------CAGGTGTGGGACGCTTGCTCAGAGGCCCTGATAATGTTTGAT
AAGGATAATTTAGATGACATGGGCTATATCGTGGAGAATGATGTCATCATGCATGCTCTC
ACTAAGCAGTTGGAGGCTGTGTCTGACCGAGTGACGGTTCTCTACAGGAGCAAAGCCATT
CGCTATACCTGGCCTTGTCCATTTCCTATGGCCGACTCCAGCCCTTGGGTTCATATTACC
CTAGGTGATGGCAGCACCTTCCAGACCAAATTGTTGATAGGTGCAGATGGTCACAACTCC
GGAGTACGGCAGGCTGCTGGAATCCAGAATGTGAGCTGGAACTATGACCAGTCTGCTGTT
GTGGCTACTCTGCATTTATCAGAGGCCACAGAAAACAACGTAGCCTGGCAGAGATTTCTT
CCCTCTGGGCCTATTGCTCTGCTCCCGCTCTCAGACACCTTGAGTTCCTTGGTTTGGTCC
ACGTCCCATGAACATGCAGCAGAGCTAGTTAGCATGGATGAGGAAAAATTTGTGGATGCC
GTTAACTCTGCCTTTTGGAGTGATGCTGACCACACGGACTTCATCGACACAGCTGGTGCC
ATGCTGCAGTATGCTGTCAGCCTTCTGAAGCCCACTAAGGTCTCGGCTCGCCAGCTGCCC
CCAAGCGTAGCCAGGGTGGATGCCAAAAGCCGAGTTCTGTTTCCTCTTGGGTTGGGACAT
GCTGCTGAGTACATCAGGCCTCGGGTGGCGCTCATTGGGGATGCAGCCCACAGAGTCCAT
CCGCTTGCAGGACAGGGTGTCAACATGGGCTTTGGGGATGTCTCCAGCTTGGCCCATCAC
CTCAGTACGGCAGCCTTCAATGGGAAGGACTTAGGTTCCATGAGCCACCTCACAGGTTAT
GAAACAGAAAGACAGCGTCACAACACTGTTCTTCTGGCTGCTACAGACTTACTAAAAAGG
CTCTATTCTACCAGTGCCTCCCCGCTTGTGTTGCTCAGGACGTGGGGCTTGCAGGCCACA
AATGCAGTGTCTCCACTCAAAGAACAGATTATGGCCTTTGCAAGCAAA
>Rat|ENSRNOG00000011164|ENSRNOT00000014913
------------------------------------------------------------
------------------------------------------------------------
------------------------------------------------------------
------------------------------------------------------------
------------------------------------------------------------
------------------------------------------------------------
------------------------------------ATGGCGGCCCGCATTGGCCCCATG
GCAGGTTTGCTCTGTGTTCGCTGGTGGAGTACCGCGCAACTTGCAGCCAGAGGAGGCCCA
---CTAGTTGCCTGTCGGCGATGGACGAGCTCC------TCGACAGACTCCGTGTACGAT
GTGGTGGTGTCAGGAGGAGGCATGGTGGGCTCTGCCATGGCTTGTGCCTTG---------
------------------------------------------------------------
GGACATGATATTCACTTTCATGACAAGAAAATCCTATTGCTGGAAGCGGGTCCGAAGAAA
ACCCTGGAGAAACTGTCAGAAACTTACAGCAACAGAGTCAGCTCCATATCCCTTGGCTCC
ACAACCCTTCTCAGCAGTTTTGGTGCATGGGACCACATCTGCAATATGCGTTGCAAAGCC
TTCCGGCGGATG------------------------------------------------
------------------------------------------------------------
------------------CAGGTTTGGGACTCCTGCTCAGAGGCCTTGATAATGTTCGAC
AAGGATAACTTGGATGACATGGGCTATATAGTGGAAAATGACGTCATCATGCACGCCATC
ACCAAGCAGCTGGAGGCGGTGGCAGATCGAGTGAAGGTTCTCTACGAGAGCAAAGCTGTT
GGCTATGCCTGGCCTGGTCCATTTTCCTTGGCAGACTCCAGCCCTTGGGTCCATATTACC
CTAGGTGATGGCAGCACCCTCCAGACCAAGCTGTTGATTGGTGCTGATGGCCACAACTCA
GGAGTGAGGCAAGCTGCTGGGATCCAGAATGTTGGCTGGAACTACGACCAGTCTGCTGTG
GTGGCCACTCTCCACTTATCAGAGGCCACAGAAAACAATGTAGCCTGGCAGAGATTTCTT
CCCTCTGGGCCTATTGCTCTGCTCCCGCTCTCAGATACCCTGAGTTCCTTGGTGTGGTCC
ACGTCACATGCCCATGCAGCCGAGCTGGTCAGCATGCATGAGGAAGAGTTCGTGGATGCC
ATCAACTCGGCCTTTTGGAGTGATGTTCACCACACAGACTTCGTCGACTCAGCTAGTGCC
ATGGTGCACCATGCTGTCGCCCTTCTGAAGCCCACTAAGGTCTCCGCCCGCCAGCTGCCC
CCAAGCGTAGCCAAGGTGGATGCCAAGAGCAGAGCCCTCTTTCCTCTGGGGCTGGGACAT
GCTGCTGAGTACGTCCGGCCTCGGGTGGCCCTCATCGGTGATGCAGCCCACAGAGTCCAT
CCACTTGCAGGACAAGGTGTCAACATGGGCTTCGGGGATATTTCCAGCTTGATTCATTAT
CTCAGTACAGCAGCCTTCAATGGCAAGGACTTAGGCTCCATGAGCCACCTCACAGGCTAT
GAAACAGACCGACAGCGTCATAATACTGCTCTTCTGGCTGCTACTGACCTGCTGAAAAGG
CTCTACTCTACCAGTACCACTCCGCTAGTGTTGCTCAGGACCTGGGGCCTGCAGGCCACT
AATGCAGTGTCTCCTCTCAAAGAACAGATTATGGCCTTTGCGAGTAGA
>Opossum|ENSMODG00000006592|ENSMODT00000008340
------------------------------------------------------------
------------------------------------------------------------
------------------------------------------------------------
------------------------------------------------------------
------------------------------------------------------------
------------------------------------------------------------
------------------------------------ATGGCTGCCTGT------------
---------GTCCGGTTTACCCGTGTTCTAGCTGTCCCCGGAACGACTCTGGGAGGCCCG
CGGCTACCGGGCCTGAGACGGCTAAGCTGCTCGGTAGGACCGGGCCAGGCCGTCTATGAT
GTGGTGGTGGCCGGTGGGGGCATGGTAGGGACTGCCATGGCCTGTGCCTTA---------
------------------------------------------------------------
GGACACAATGTTCACTTTCGTGACAAGAAAATCCTGTTACTAGAAGCAGGTTCAAACAAA
ATTTTGGAGAAGTTGCCAGAAACTTACAGCAACAGAGTCAGCTCTATTTCCCCTGGCTCA
GCGACTCTCCTCAGCAGTTTTGGTGCCTGGGATCACATCTGCAACATGAGATACAAACCT
TTTCGTCGGATG------------------------------------------------
------------------------------------------------------------
------------------CAGGTTTGGGATGCCTGCTCAGAAGCTCTAATAACATTTGAT
AAAGATGATTTAGATGATATGGGATATATTGTGGAGAATAATGTCATTATGTCTGCTCTC
ACCAAACAATTAGATGCTGTCCCTGATCAGGTGGAGGTTCTTTACAGAAGCAAAGTCATT
AGCTATACCTGGCCTGGTCCATTCTTCAACACAGATACCAATCCATGGGTTCAAATTACT
TTAGCTGATGGCCACCAGCTTCAGACAAAGTTGTTGATTGGTGCAGATGGTCAAAACTCA
GGGGTGCGGCATGCTGCTGGAATCCAGAATGTGTGCTGGCCCTATGATCAGTCAGCTGTT
GTGGCTACTCTGCACTTAAGTGAGCCCACTGACAATAATGTGGCATGGCAGAGGTTTCTT
CCTTCTGGGCCCATTGCCTTACTGCCGCTCTCAGATACTTTGAGCTCCTTGGTGTGGTCC
ACATCCCATGAGCATGCAGCAGAACTGGTCAGCATGGAGGAGGAAAATTTTCTGGATGCC
ATTAATTCTGCCTTTTGGAGCGATGCCAGTCACACAGACTTTGTCGACTCTGCCGGATCC
GTGCTGCAGTACGCTTTTACACTCTTGCAGCCCACTAAGTCCTCAGCCCGACAGCTGCCC
CCAAGTGTCGCCAAAGTGGACCCACAAAGCCGAGCACTGTTCCCTCTCGGGATGGGGCAT
GCCGTGGAGTATGTCCGACCCCGAGTAGCACTCATTGGGGATGCAGCACACAGAGTCCAT
CCCCTAGCAGGACAGGGAGTCAACATGGGATTTGGGGATATTTCCAGCTTGCTCCGTCAC
CTCAGCACAGCGGCATTTAATGGGAAGGATCTAGGTTCCATGAGCCACCTTACAGAGTAT
GAGACAGAGAGGCAGCGCCACAACGTCTCTCTCATTGCTGCCACAGACTTGTTAAAGAGG
CTTTACTCCACCACTATTGCTCCTCTGGTGCTGCTAAGGATGTGGGGCCTGCAGGCAACA
AATGCTGTTTCTCCACTCAAAGAACAGATTATGGCCTTTGCAAGCAAA
>Minke|BACU010802
------------------------------------------------------------
------------------------------------------------------------
------------------------------------------------------------
------------------------------------------------------------
------------------------------------------------------------
------------------------------------------------------------
------------------------------------ATGGCGGCCAGG------------
---------CTGGCCGGGATCCGGTGGGGGACTGCCCCTACCGCTGCCCGGAGGGTCCCG
---CTGGTCTCCTGCCGGAGGTGGGCCGGCGCC------TCGTCAGACACAGTGTACGAT
GTGGTGGTGTCCGGGGGAGGCCTGGTGGGCGCCGCTATGGCTTGTGCCTTG---------
------------------------------------------------------------
GGATATGATATTCACTTCTGTGACAAGAAAATCCTGTTGCTAGAAGCAGGTCCAAAGAAA
GTACTGGGGAAATTGCCAGAAACTTACAGCAACAGGGTCAGCTCCATTTCCCCTGGCTCT
GCAACCCTTCTCAGTAGTTTTGGTGCCTGGGACCACATCTGCAACATGAGATACAGAGCC
TTTCGGCGAATG------------------------------------------------
------------------------------------------------------------
------------------CAGGTGTGGGATGCCTGCTCAGAGGCCCTGATAATGTTCGAT
AAGGATAATTTAGATGACATGGGCTTTATAGTGGAGAACGATGTCATCGTGCATGCTCTC
ACTAAGCAGCTGGAGGCTGTGTCAGACCGAGTGACCATTCTCTACAAGAGCAAAGCAGTC
AGCTATACCTGGCCTTATCCATTTTCCGTGGCAGGCTCCAGCCCTTGGGTTCATATTACC
CTAGGTGATGGCAGCATCCTCCAGACCAAGTTGTTGATTGGTGCAGATGGCCACAACTCA
GGAGTACGGCAGGCCGCTGGAATCCAAAATGTTAGCTGGAACTATGACCAGTCCGCTGTT
GTGGCTACTCTGCATTTATCGGAGGCCACAGAAAACAATGTAGCTTGGCAGAGATTTCTC
CCCTCCGGGCCCATTGCTCTGCTTCCGCTCTCAGACACTTTGAGTTCCTTGGTTTGGTCC
ACATCCCATGAACATGCAGCAGAGCTGGTCAGCATGGATGAGGAAAAGTTTGTGGATGCC
GTTAACTCTGCCTTTTGGAGTGACGCCAACCACACAGACTTCATCGACTCGGCTGGCTCC
ATGCTGCAGTATGCGGTTGCCTTTCTGAAGCCCACTAAGATCTCAGCTCGCCAGCTGCCC
CCAAGTGTAGCCAGGGTGGATGCCAAAAGCCGAGTACTGTTTCCTCTTGGGTTGGGACAT
GCTGCTGAGTACGTCCGGCCTCGGCTGGCGCTCATTGGGGATGCAGCCCACAGAGTCCAT
CCACTTGCAGGACAAGGTGCCAACATGGGCTTTGGGGATATCTCCAGCTTGCTCCATCAC
CTCAGGACTGCAGCCTTCAATGGGAAAGACTTAGGCTCCATGAGCCACCTCACAGCTTAT
GAAACAGACAGACAGCGTCACAACACTGCTCTTCTGGCTGCTACTGACCTACTAAAACGG
CTGTATTCTACCAGTGCCACCCCACTGGTGCTGCTCAGGACGTGGGGCTTGCAGGCTACA
AATGCAGTATCTCCGCTTAAAGAACAGATTATGGCCTTTGCAAGCAAA
>Orangutan|ENSPPYG00000005978|ENSPPYT00000007064
------------------------------------------------------------
------------------------------------------------------------
------------------------------------------------------------
------------------------------------------------------------
------------------------------------------------------------
------------------------------------------------------------
------------------------------------------------------------
------------------------------------------------------------
------------------------------------------------------------
------------------------------------------------------------
------------------------------------------------------------
------------------------------------------------------------
------------------------------------------------------------
------------------------------------------------------------
---------ATGATATTCACTTTCATGACAAGAAAATCCTGTTACTCGAAGCAGGTCCAA
AGAAAGTATTGGAGAAATTGTCAGAAACTTACAGCAACAGGGTCAGCTCCATTTCCCCTG
GCTCTGCAACGCTTCTCAGTAGTGTGGGACGCCTGCTCAGAGGCCCTGATAATGTTTGAT
AAGGATAATTTAGATGATATGGGCTATATCGTGGAGAATGATGTCATCATGCATGCTCTC
ACTAAGCAGCTGGAGGCTGTGTCTGACCGAGTGACGGTTCTCTACAGGAGCAAAGCCATT
CGCTATACCTGGCCTTGTCCATTTCCTATGGCCGACTCCAGCCCTTGGGTTCATATTACC
CTAGGTGATGGCAGCACCTTCCAGCCCAAATTGTTGATAGGTGCAGATGGTCACAACTCC
GGAGTACGGCAGGCTGCTGGAATCCAGAATGTGAGCTGGAACTATGACCAGTCTGCTGTT
GTGGCTACTCTGCATTTATCAGAGGCCACAGAAAACAATGTAGCCTGGCAGAGATTTCTT
CCCTCTGGGCCTATTGCTCTGCTCCCGCTCTCAGACACCTTGAGTTCCTTGGTTTGGTCC
ACATCCCATGAACATGCAGCAGAGCTAGTTAGCATGGATGAGGAAAAATTTGTGGATGCC
GTTAATTCTGCCTTTTGGAGTGATGCTGCCCACACGGACTTCATCAACACAGCTGGTGCC
ATGCTGCAGTATGCTGTCGGCCTTCTGCAGCCCACTAAGGTCTCGGTTCGCCAGCTGCCC
CCAAGCGTAGCCCGGGTGGATGCCAAAAGCCGAGTTCTGTTTCCTCTTGGGTTGGGACAT
GCTGCTGAGTACGTCAGGCCTCGGGTGGCGCTCATTGGGGATGCAGCCCACAGAGTCCAT
CCGCTTGCAGGACAGGGTGTCAACATGGGCTTTGGGGATATCTCCAGCTTGGCCCATCAC
CTCAGTACGGCAGCCTTCAATGGGAAGGACTTAGGTTCCATGAGCCACCTCACAGGTTAT
GAAACAGAAAGACAGCGTCACAACACTGCTCTTCTGGCTGCTACAGACTTACTAAAAAGG
CTCTATTCTACCAGTGCCTCCCCGCTTGTGTTGCTCAGGACGTGGGGCTTGCAGGCCACA
AATGCAGTGTCTCCACTCAAAGAACAGATTATGGCCTTTGCAAGCAAA
>Elephant|ENSLAFG00000018122|ENSLAFT00000018123
------------------------------------------------------------
------------------------------------------------------------
------------------------------------------------------------
------------------------------------------------------------
------------------------------------------------------------
------------------------------------------------------------
---------------CGCCCGAGTCAGACCAGCGCCATGGCCGCCCGG------------
---------GTCGCCGTGAGCCGGTGGGGAGCGGGTCCTGCAGCTGGCCGCAGAGGCCCA
---CTCGTCCCCTGCCGGTGGTGGTCCGGCGCC------CCGGCAGACACCGTGTACGAT
GTGGTGGTGTCGGGAGGAGGCCTGGTGGGCGCCGCCATGGCTTGTGCCTTG---------
------------------------------------------------------------
GGATATGATATTCACTTTTGTGACAAGAAAATCCTGTTGCTAGAAGCAGGCCCCAAGAAA
GTATTGGAGAAATTGCCAGAAACTTACAGCAACAGGGTCAGCTCCATTTCTCCTGGCTCT
GCAACCCTTCTCAGTAGTTTTGGTGCCTGGGACCACATCTGCAACATGAGACACAGAGCC
TTCCGGCGAATG------------------------------------------------
------------------------------------------------------------
------------------CAGGTGTGGGACGCCTGCTCAGAGGCCCTGATAATGTTTGAT
AAGGATAATTTAGACGACATGGGCTATATAGTGGAGAACGATGTCATCATGCATGCTCTC
ACTAAGCAGCTGGAGGCCGTGTCTGACCGAGTGACAGTTCTCTACAGGAGCAGAGCAGTC
GGCTATACCTGGCCTTACCCATTTCACATGGCAGACTCCAGTCCTTGGGTTCAGATTACC
CTAGGTGATGGCAGCACCCTCCAGACCAAATTGTTGATCGGTGCAGACGGTCACAACTCA
GGAGTACGGCAGGCTGCTGGCATCCAGAACATTAGCTGGAACTATGACCAATCTGCTGTT
GTGGCTACTCTGCATTTATCAGAGGCCACAGAAAACAATGTAGCTTGGCAGAGATTTCTT
CCCTCTGGGCCCATTGCCTTGCTCCCGCTTTCAGACACTTTGAGTTCTCTGGTTTGGTCT
ACATCCCATGAACATGCAGCAGAGCTGGTGAGCATGGGTGAGGAACAGTTTGTGGATGCC
ATTAACTCCGCCTTTTGGAGTGATGCTAACCACACGGACTTCGTTGACTCAGTTGGCACT
ATGTTGCAACATGCTGTTGCCCTTCTGAAGCCCACTAAAGTCTCAGCCCGCCAGCTGCCC
CCAAGTGTAGCCAGGGTGGATGCCAAAAGCCGGGTACTGTTTCCTCTTGGGCTGGGACAT
GCTGCTGAGTACGTTCGGCCTCGGGTGGCACTCATTGGGGATGCAGCCCACAGAGTCCAT
CCCCTTGCAGGACAAGGTGTCAACATGGGCTTTGGGGACATCTCCAGCTTGGTCCATTAC
CTCAGTACTGCAGCCTTCAATGGGAAAGATTTAGGCTGCATGAGCCACCTCACAGGTTAT
GAAACAGACAGACAGCGTCACAACACTGCTCTTCTGGCTGCAACAGACTTACTCAAAAGG
CTCTATTCTACCAGTGCCATTCCACTTGTGTTGCTAAGGACATGGGGCTTGCAGGCCACA
AATGCAGTATCTCCACTCAAAGAACAGATTATGGCCTTTGCAAGCAAA
>Human|ENSG00000119723|ENST00000334571
------------------------------------------------------------
------------------------------------------------------------
------------------------------------------------------------
------------------------------------------------------------
------------------------------------------------------------
------------------------------------------------------------
------------------------------------ATGGCGGCCCGG------------
---------CTT---GTCAGCCGATGCGGGGCTGTGCGTGCAGCTCCCCACAGCGGCCCG
---CTGGTGTCCTGGCGCAGGTGGTCCGGCGCC------TCAACAGACACCGTGTATGAC
GTGGTGGTGTCGGGTGGAGGCCTGGTGGGCGCTGCCATGGCCTGTGCCTTG---------
------------------------------------------------------------
GGATATGATATTCACTTTCATGACAAGAAAATCCTGTTGCTCGAAGCAGGTCCAAAGAAA
GTACTGGAGAAATTGTCAGAAACTTACAGCAACAGGGTCAGCTCCATTTCCCCTGGCTCT
GCAACGCTTCTCAGTAGTTTTGGTGCCTGGGACCATATCTGCAACATGAGATACAGAGCC
TTTCGGCGAATG------------------------------------------------
------------------------------------------------------------
------------------CAGGTGTGGGACGCCTGCTCAGAGGCCCTGATAATGTTTGAT
AAGGATAATTTAGATGACATGGGCTATATCGTGGAGAATGATGTCATCATGCATGCTCTC
ACTAAGCAGTTGGAGGCTGTGTCTGACCGAGTGACGGTTCTCTACAGGAGCAAAGCCATT
CGCTATACCTGGCCTTGTCCATTTCCTATGGCCGACTCCAGCCCTTGGGTTCATATTACC
CTAGGTGATGGCAGCACCTTCCAGACCAAATTGTTGATAGGTGCAGATGGTCACAACTCC
GGAGTACGGCAGGCTGTTGGAATCCAGAATGTGAGCTGGAACTATGACCAGTCTGCTGTT
GTGGCTACTCTGCATTTATCAGAGGCCACAGAAAACAACGTAGCCTGGCAGAGATTTCTT
CCCTCTGGGCCTATTGCTCTGCTCCCGCTCTCAGACACCTTGAGTTCCTTGGTTTGGTCC
ACGTCCCATGAACATGCAGCAGAGCTAGTTAGCATGGATGAGGAAAAATTTGTGGATGCC
GTTAACTCTGCCTTTTGGAGTGATGCTGACCACACGGACTTCATCGACACAGCTGGTGCC
ATGCTGCAGTATGCTGTCAGCCTTCTGAAGCCCACTAAGGTCTCGGCTCGCCAGCTGCCC
CCAAGCGTAGCCAGGGTGGATGCCAAAAGCCGAGTTCTGTTTCCTCTTGGGTTGGGACAT
GCTGCTGAGTACGTCAGGCCTCGGGTGGCGCTCATTGGGGATGCAGCCCACAGAGTCCAT
CCGCTTGCAGGACAGGGTGTCAACATGGGCTTTGGGGATATCTCCAGCTTGGCCCATCAC
CTCAGTACGGCAGCCTTCAATGGGAAGGACTTAGGTTCCGTGAGCCACCTCACAGGTTAT
GAAACAGAAAGACAGCGTCACAACACTGCTCTTCTGGCTGCTACAGACTTACTAAAAAGG
CTCTATTCTACCAGTGCCTCCCCGCTTGTGTTGCTCAGGACGTGGGGCTTGCAGGCCACA
AATGCAGTGTCTCCACTCAAAGAACAGATTATGGCCTTTGCAAGCAAA
>Dog|ENSCAFG00000016885|ENSCAFT00000026739
------------------------------------------------------------
------------------------------------------------------------
------------------------------------------------------------
------------------------------------------------------------
------------------------------------------------------------
------------------------------------------------------------
------------------------------------ATGGCGGCCCGG------------
---------CTGGCTGTGAGCCGGTGGAGGGCTCCGCTTGCAGCTGCTGGGCCAGGCCCA
---CTGCTCTCCTGCCGGAGGTGGTCGGGCGCC------AGAGCAGACGCCGTGTACGAT
GTGGTGGTGTCGGGCGGGGGCCTGGTGGGCGCCGCCATGGCCTGTGCCTTG---------
------------------------------------------------------------
GGATACAATATTCACTTTCATGACAAGAAAATCCTGTTGCTAGAAGCAGGTCCAAAGAAA
GTATGGGAGAAGTTGCCAGAAACTTACAGCAACAGAGTCAGTTCCATTTCCCCTGGCTCT
GCAACCCTTCTCAGTAGTTTTGGTGCCTGGGACCACATCTGCAACATGAGATACAGAGCC
TTTCGGCGAATG------------------------------------------------
------------------------------------------------------------
------------------CAGGTGTGGGATGCCTGCTCAGAGGCTCTGATAATGTTCGAT
AAGGATAATCTGGATGACATGGGTTACATAGTGGAGAATGATGTCATAATGCGTGCTCTC
ACTAAGCAGCTGGAGGCGGCATCAGACCGTGTGACGGTTCTCTACAGGAGCAAAGCAGTC
GGCTATACCTGGCCTTATCCATTTACCATGGCAGACTCCAGCCCTTGGGTTCATATTACC
CTAGGTGATGGCAGCACCCTCCAGACTAAATTGTTGGTTGGTGCAGATGGTCACAACTCA
GGAGTGCGGCAGGCTGCTGGGATTCAGAATGTCAGCTGGAACTATGATCAGTCTGCAGTT
GTGGCCACTCTGCATTTATCGGAGGCCACAGAAAACAATGTAGCTTGGCAGAGATTTCTT
CCCTCTGGGCCCATTGCTCTGCTCCCGCTCTCAGACACTTTGAGTTCCTTGGTTTGGTCC
ACATCCCATGAACATGCAGCAGAGCTCGTCAGCATGGATGAAGAAAAGTTTGTGGATGCC
ATTAACTCTGCCTTTTGGAGTGATGCTAACCACACAGACTTCATCGACTCGGCTGGTGCC
ATGCTGCAATATGCTGTTGCTTTTCTGAAGCCTACTAAGGTCTCAGCTCGCCAGCTGCCA
CCAAGTGTAGCCAGAGTGGACGCCAAAAGCCGAGTGCTATTTCCACTTGGGTTAGGACAT
GCTGCTGAGTACGTCCGGCCACGGCTGGCACTCATTGGGGATGCGGCCCACAGAGTCCAC
CCACTTGCAGGACAAGGTGTCAACATGGGCTTTGGGGATGTCTCCAGCTTAGTCCATCAC
CTCAGTGCTGCAGCCTTCAATGGGAAGGACTTAGGCTCTATGAGCCACCTCACAGGTTAT
GAAACAGATAGACAGCGTCACAACACTGCTCTTCTGGCTGCTACTGACCTACTAAAAAGG
CTCTATTCCACCAGTGCCACTCCACTTGTGCTGCTCAGGACATGGGGCTTGCAGGCCACA
AACGCAGTATCTCCACTCAAAGAACAGATTATGGCCTTTGCAAGCAAA
>Guinea_Pig|ENSCPOG00000009610|ENSCPOT00000009697
------------------------------------------------------------
------------------------------------------------------------
------------------------------------------------------------
------------------------------------------------------------
------------------------------------------------------------
------------------------------------------------------------
------------------------------------ATGGCGGCACGA------------
---------CTAGCTTTGAGTCGCAGTTGTGCTCTGCCTGCATCTGCTCGCAAAAGCTCG
---CTGGTCTCCTGCCGGAGGTGGTCCGGCAAC------ACCGCAGACACTGTATACGAT
GTGGTGGTGTCGGGAGGAGGCATGGTGGGCGCTGCCATGGCCTGTGCCTTG---------
------------------------------------------------------------
GGACATGATATTCACTTTCATGACAAGAAAATCCTGTTGCTAGAAGCAGGTCCAAAGAAA
GTACTGGACAAGTTGCCAGAAACTTACAGCAACAGAGTCAGCTCCATTTCCCCTGGCTCT
GCAACCCTGCTCAGCAGTTTTGGCGCCTGGGACCACATCTGCAACATGAGATACAGAGCC
TTTCGGCGGATG------------------------------------------------
------------------------------------------------------------
------------------CAGGTTTGGGATGGCTGCTCAGAGGCCTTGATAATGTTTGAT
AAGGTTAATTTAGATGACATGGGCTACATAGTGGAGAACGATGTCGTCATGCACGCGCTC
ACTAAGCAGCTGGAGGCTGTGTCTGATCGAGTGAAGGTTCTGTATAGGAGCAAAGCAGTT
GGCTACTCCTGGCCTGGCCCATTTTCCATGGCAGACTCCAGCCCTTGGGTCCATATTACC
CTAGGTGATGGCAGCACCCTCCAGACCACATTGTTGATTGGTGCTGATGGTCACAATTCA
GGAGTCCGGCAGGCTGCCGGGATCCAGAATGTCAGCTGGAACTATGACCAGTCCGCTGTG
GTGGCTACTCTGCATTTATCAGAGGCCACAGAAAACAATGTTGCCTGGCAGAGATTTCTT
CCCTCGGGACCCATTGCACTGCTTCCGCTCTCAGACACCTTGAGTTCCTTGGTTTGGTCC
ACATCCCATGACCATGCAGCACAGCTGGTCAGCATGGATGAGGAAGAGTTTGTGGATGCT
GTCAACTCTGCCTTTTGGAGTGATGCTCACCACACCGACTTCATCAGCTCTGCTGGCACC
ATGCTGCAATATGCTGTTGCACTACTGAAGCCCACTAAAGTCTCAGCTCGCCAGCTACCG
CCAAGTGTAGCCAAGGTGGATGCCAAAAGCAGAGTACTGTTTCCTCTGGGGCTCGGACAT
GCAGCGGAGTATGTCCGGCCTCGTGTGGCGCTCATTGGGGATGCAGCCCACAGAGTCCAC
CCACTTGCGGGACAAGGTGTCAACATGGGCTTTGGGGATATCTCCAGCTTGCTCCATCAT
CTCAGTACTGCAGCCTTCAATGGAAAAGATTTAGGCTCTATGAGCCACCTCACTTGTTAT
GAAACAGACAGACAGCGTCACAACACTGCTCTCCTGGCTGCTACGGACTTGCTGAAAAGG
CTGTACTCCACCAGTGCCACTCCACTCGTGCTGCTCAGGACGTGGGGCTTGCAGGTTACT
AATGCTGTGTCTCCGCTCAAA---------------------------
