# Supplementary material for: Insights into the Evolution of Longevity from the Bowhead Whale Genome
Source: Cell Rep. 2015 Jan 6;10(1):112–22. doi: 10.1016/j.celrep.2014.12.008 (PMC4536333; doi:10.1016/j.celrep.2014.12.008)
Supplement: Supplemental Folder 1. Full List of Transposable Elements Distribution, Full List of Filtered and Unfiltered Gene Duplications, Gene Loss Alignments, Full List of Candidates under Selection, Selective Pressure Variation QC Alignments, and Full List of Bowhead-Specific Mutations, Related to Results [file mmc2.zip › QC Alignments/PosSites_reciprocal_group_4003_Orca_modelA.fasta]

>PS_Sites|Orca|XP_004284522.1
------------------------------------------------------------
------------------------------------NNN---------------------
------------------------------------------------------------
---------NNN------------------------------------------------
---------------------------------------NNN------------------
------------------------------------------------
>PS_Characters|Orca|XP_004284522.1
------------------------------------------------------------
------------------------------------CTG---------------------
------------------------------------------------------------
---------CCA------------------------------------------------
---------------------------------------GAC------------------
------------------------------------------------
>Orca|XP_004284522.1
ATGAAGCTGCTTCCAATGACTGTGTTGCTCCTTACCATCTGTAGCCTTGAA---------
------GGG---GCTTTGGTTCGGAGACAGGCAGAGCTGCCGAATCTGCAGAGCCTGTTC
TATCAGTACTTCCAGACTGCGACCGACTACGGCAAAGACCTGCTGGAGAAGGCCAAGGGC
TCAGAGCTTCCAAACCAGGCCAAGGCCTACTTTGAGAAGGCACAGGAGCAGCTGACGCCC
CTCGTCAAGAAGGCTGGAACTGATCTGGTTAACTTCTTGGACAGTATTTTGGACCTCAAA
ACA------CCACCTGTTGCCAAGTGCGTTGCC---------------
>Horse|ENSECAG00000010163|ENSECAT00000010408
ATGAAGCTGCTTGCAGTGACTGTGCTATTCCTCACCATCTGCAGCCTTGAA---------
------GGT---GCTTTGGTTCGGAGACAGGCGGAAGAGTCGTGTCTGCAGAACCTGGCC
TCTCGGTACCTCCAGACCGTGACCGACTATGGCAAGGACCTGGTGGAGAAGGCCAAGGCC
CCAGAGCTCCAGGCTCAGGCCAAGGCTTACTTTGAGAAGACACAGGAGCAGCTGACACCC
TTGGTCAAGAAGATTGGAAATGATCTGCTTAACTTCTTCAGCCATTTCATAGAACTCAAA
ACA------CAGCCTGCCACCAAG------------------------
>Gibbon|ENSNLEG00000014252|ENSNLET00000018180
ATGAAGCTGCTCTCAGCAACTGTGCTGCTCCTCACCATCTGCAGCCTTGAA---------
---------GGAGCTTTGGTTCGGAGACAGGCAGAGGAGCCAAGTGTGGAGAGCCTGGTT
TCTCAGTACTTCCAGACCGTGACTGACTATGGCAAGGACCTGATGGAGAAGGTCAAGAGC
CCAGAGCTTCAGGCCCAGGCCAAGGCTTACTTTGAAAAGTCAAAGGAGCAGCTGACACCC
CTGGTCAAGAAGGCTGGAACGGATCTGGTTAACTTCTTGAGCTATTTCGTGGAACTCAGA
ACA------CAGCCTCCCACCCAG------------------------
>Cow|ENSBTAG00000009212|ENSBTAT00000012138
ATGAAGCTGCTTGCATTGACTGTGCTGCTCCTGACCATCTGTGGCCTTGAA---------
------GGG---GCTCTGGTTCGGAGACAAGCCGAGGAGTCGAATCTGCAGAGCCTGGTC
TCTCAGTACTTCCAGACTGTGGCCGACTATGGCAAGGACCTTGTGGAGAAGGCCAAGGGC
TCAGAGCTTCAAACCCAAGCCAAGGCCTACTTTGAGAAGACGCAGGAGGAACTGACGCCC
TTCTTCAAGAAGGCTGGGACTGACCTGCTTAACTTCTTGAGCAGTTTTATAGACCCCAAA
AAG------CAGCCTGCCACCCGC------------------------
>Mouse|ENSMUSG00000005681|ENSMUST00000005824
ATGAAGCTGCTCGCAATGGTCGCACTGCTGGTCACCATCTGTAGCCTGGAA---------
------GGA---GCTTTGGTTAAGAGACAGGCAGACGGACCGGATATGCAGAGCCTGTTC
ACTCAATACTTTCAGAGCATGACTGATTATGGCAAAGATTTGATGGAGAAGGCCAAGACC
TCAGAGATTCAGAGCCAGGCCAAGGCATACTTTGAGAAGACACACGAGCAGCTGACACCC
CTTGTCAGGTCAGCAGGAACTAGTCTGGTGAACTTCTTCAGCAGTTTAATGAACCTTGAG
GAGAAACCGGCTCCTGCGGCTAAG------------------------
>Chimp|ENSPTRG00000001580|ENSPTRT00000002882
ATGAAGCTGCTCGCAGCAACTGTGCTGCTCCTCACCATCTGCAGCCTTGAA---------
---------GGAGCTTTGGTTCGGAGACAGGCAAAGGAGCCATGTGTGGACAACCTGGTT
TCTCAGTACTTCCAGACCGTGACTGACTATGGCAAGGACCTGATGGAGAAGGTCAAGAGC
CCAGAGCTTCAGGCCGAGGCCAAGTCTTACTTTGAAAAGTCAAAGGAGCAGCTGACACCC
CTGATCAAGAAGGCTGGAACGGAACTGGTTAACTTCTTCAGCTATTTCATGGAACTTGGA
ACA------CAGCCTGCCACCCAG------------------------
>Macaque|ENSMMUG00000004516|ENSMMUT00000006398
ATGAAGCTGCTCGCAGCAACTGTGCTGCTCCTCACCATCTGCAGCCTTGAA---------
---------GGAGCTTTGGTTCGGAGACAGGCAGAGGAGCCAAGTGTGGAGAGCCTGGTT
TCTCAGTACTTCCAGACGGTGACTGACTACGGCAAGGACCTGATGGAGAAGGTCAAGAGC
CCAGAGCTTCAGGCCCAGGCCAAGGCTTACTTTGAAAAGTCAAAGGAGCAGCTGACACCT
CTGGTCAAGAAGGCTGGAACGGATTTGGTTAACTTCTTGAGCTATTTCGTGGAACTTAGA
ACA------CAACCTGCCACCCAG------------------------
>Microbat|ENSMLUG00000004587|ENSMLUT00000004583
ATGAAGCTGCTTGTAGTGGCGGTGCTGCTCCTCACCATCTCTGGCCTCGAA---------
------GTA---GCCTTGGTCCGGAGGCAGGCAGAGGAGACGAGCCTGCAAAGCCTGTTC
---CAGTACCTGCAAACCGTGACCGACTATGGCAAGGACCTGGTTGAGAAGGTCAAGGGC
CCAGAGGTCCGGGCCCAGGCCAAGGCTTACTTGGAGAACACACGTGAGCAGCTGACACCC
CTGGTCAAGAAGGCTGGGAATGAGCTGATGAGCTTCCTCAATTACTTCGTGGTATCCCAA
TCA------CCGTCGGATGCCCAG---------CCACCCCAAGCTGGC
>Marmoset|ENSCJAG00000004950|ENSCJAT00000009547
ATGAAGCTGCTCACAGCAACTGTGCTGCTCCTCACCATCTGCAGCCTTGAA---------
------GCAGGAGCTTTGGTTCGAAGACAGGCAGAGGAGTCGAGTGTGGAAAGCCTGGTG
TCTCAGTACTTCCAGACCGTGTCAGACTATGGCAAGGACCTGATGGAGAAGGTCAAGAGC
TCAGAGCTTCAGGCCCAGGCCAAGGCTTACTTTGAAAAGTCAAAGGAGCAGCTGACACCC
CTGGTAAAGAAAGCTGGAACGGATCTGGTTAACTTCTTGAACTATTTCATGGAACTCAGA
ACT------CCGCCTGCCGCCAAG------------------------
>Gorilla|ENSGGOG00000005718|ENSGGOT00000005742
ATGAAGCTGCTCGCAGCAACTGTGCTGCTCCTCACCATCTGCAGCCTTGAA---------
------GCAGGAGCTTTGGTTCGGAGACAGGCAAAGGAGCCATGTGTGGAGAGCCTGGTT
TCTCAGTACTTCCAGACCGTGACTGACTATGGCAAGGACCTGATGGAGAAGGTCAAGAGC
CCAGAGCTTCAGGCCGAGGCCAAGTCTTACTTCGAAAAGTCAAAGGAGCAGCTGACACCC
CTGATCAAGAAGGCTGGAACGGAACTGGTTAACTTCTTGAGCTATTTCGTGGAACTTGGA
ACA------CAGCCTGCCACCCAG------------------------
>Rat|ENSRNOG00000003500|ENSRNOT00000004662
ATGAAGCTGCTTGCAATGGTTGCACTGCTGGTCACCATCTGTAGCCTGGAA---------
------GGA---GCTTTGGTTCGGAGACAGGCAGCGGAGACGGATGTGCAGACCCTGTTC
AGCCAGTATCTTCAGAGTTTAACTGACTATGGCAAGGATTTGATGGAGAAGGCCCAGCCC
TCAGAGATTCAGAACCAAGCCAAGGCTTACTTTCAGAATGCACAGGAGAGACTGACACCC
TTTGTCCAGAGAACTGGGACGAATCTGATGGACTTCTTAAGCCGTTTAATGAGCCCCGAG
GAGAAACCAGCTCCTGCCGCTAAG------------------------
>Opossum|ENSMODG00000005118|ENSMODT00000006431
ATGAAGCTGCTTGCCCTGACTGTGCTGCTCCTGACCATCTGCAGCCTAGAA---------
------GGA---GCCCTGGTTCGAAGAGAGGCACAAGATCAGGGAGTACAGAGCATCTTC
TCTCAGTACTTCCAGAAGCTGACTGATATTGGCAAGGATCTGGCAGAGAAGGTTAAAGCC
CCAGAGGTGCAGACTCAAGTCCAACAATATTTTAAGAAGTCACAAGATCAAGTGATCCCA
CTGGCCCAGAAGGCCCTAACAGACACGATGTCCTTTTTCAGCTCTCTTGTGGAGGCTGGC
AAGAAGGAT------GCTAGCAAG------------------------
>Bowhead|bmy_06344T0
ATGAAGCTGCTTGCAATGACTGTGCTGCTCCTTACCATCTGTAGCCTTGAA---------
------GGG---GCTTTGGTTCGGAGACAGGCAGAGGAGCTGAATCTGCAGAGCCTGGTC
TCTCAGTACTTCCAGACTGTGACCGACTATGGCAAGGACCTGCTGGAGAAGGCCAAGGGC
TCAGAGCTTCAAATCCAGGCCAAGGCCTACTTTGAGAAGGCACAGGAGCAGCTGACGCCC
CTGGTCAAGAAGGCTGGAACTGATCTGGTTAACTTCTTGAGCAGTATTATGGACCTCAAA
ACA------CAACCTGGTGTCAAGTGCATTGTC---------------
>Minke|BACU003852
ATGAAGCTGCTTGCAATGGCCGTGCTGCTCCTTACCATCTGTAGCCTTGAA---------
------GGG---GCTTTGGTTCGGAGACAGGCAGAGGAGCTGAATCTGCAGAGCCTGGTC
TCTCAGTACTTCCAGATTGTGACCGACTATGGCAAGGACCTGCTGGAGAAGGCCAAGGGC
TCAGAGCTTCAAATCCAGGCCAAGGCCTACGTTGAGAAGGCACAGGAGCAGCTGACGCCC
CTGGTCAAGAAGGCTGGAACTGATCTGGTTAACTTCTTGAGCAGTGTTATGGACCTCAAA
ACA------CAACCTGTTGCCAAGTGCATTGTC---------------
>Rabbit|ENSOCUG00000013523|ENSOCUT00000013521
ATGAAGTTGCTCGCAATGACGGTGCTGCTCCTCACCATCTGCAGCCTTGAA---------
------GGG---GCTTTGGTTCGAAGGCAGGCAGAGGAGCAGAGCCTGCAGAGCCTGGTC
TCTCAGTACTTGCAGACTGTAACCAACTACAGCAAGGACCTGATGGAAAAGGCCAAGGCC
CCCGAGCTTCAGGCCCAGGCCAAGGCCTACTTTGAAAAGACACAGGAGCAGCTGACGCCC
TTGGTCAAGAAGGCTGGAACTGATCTATTCAACTTCTTGAGCAATTTCATGGATCTCAAA
ACA------CAGCCCGCTGCCCCG------------------------
>Elephant|ENSLAFG00000030763|ENSLAFT00000026192
ATGAAGCTGCTTGCAATGACCGTGCTGCTCCTCACCATCTGTAGCCTTGAAGCCTGCGCG
CATACAGGA---GCCTTGGTTCGGAGACAGACGGAGGAGCCAACTCTGCAGAGCCTATTT
TCTCAGTACCTCCAGACCATGAGCGAGTACGGCAAGGACCTGGTGGAGAAGACCAAGGCC
CCAGAGCTTCAGGCCCAGGCCAAGGCTTACTTCGAGAAGACGCAGGAGCAGCTGACACCC
CTGGTCAAGAAGGCTGGAACAGACCTGCTTAACTTCTTGAACAAGTTCATGGATCTCAAA
ACA------CAGCCTGCCGCCAAG------------------------
>Human|ENSG00000158874|ENST00000367990
ATGAAGCTGCTCGCAGCAACTGTGCTACTCCTCACCATCTGCAGCCTTGAA---------
---------GGAGCTTTGGTTCGGAGACAGGCAAAGGAGCCATGTGTGGAGAGCCTGGTT
TCTCAGTACTTCCAGACCGTGACTGACTATGGCAAGGACCTGATGGAGAAGGTCAAGAGC
CCAGAGCTTCAGGCCGAGGCCAAGTCTTACTTTGAAAAGTCAAAGGAGCAGCTGACACCC
CTGATCAAGAAGGCTGGAACGGAACTGGTTAACTTCTTGAGCTATTTCGTGGAACTTGGA
ACA------CAGCCTGCCACCCAG------------------------
>Dog|ENSCAFG00000012886|ENSCAFT00000020461
ATGAAGCTACTCGCCGTGACTGTGCTGCTCCTCGTCATCTGTAGCCTCGAA---------
------GGG---GCTTTTGTGCGGAGACAGGCAGAGGAGCCGAATCTGCAGAGCTTGGTC
TCTCAGTACTTCCAGACCGTGACCGACTATGGCAAGGACCTGATGGAGAAGGCCAAGGGC
CCAGAGCTTCAGGCCCAGGCCAAGGCTTACTTTGAGAAGACGCAGGAGCAGCTAACACCC
CTGGTCAAGAAGGCCGGCACTGATCTGCTCAACTTCTTGAGCAATTTCATGGACCTCAAA
ACA------CAGCCTGCCACCCAG------------------------
>Guinea_Pig|ENSCPOG00000015328|ENSCPOT00000015477
ATGAAGCTCCTTGCAATGACTGTGCTGCTGCTTACCATCTGCAGCCTAGAA---------
------GGA---GCTTTGGTTCGGAGGCAGACAGAGGAGTCAAATCTGCAGAGACTGTTC
TCTCAGTACTTCCAGACCATGACCAGCTATGGCAAGGACCTGTTGGAAAAGGTGAAGGCC
CAGGAGCTTCAGACTCAAGCTCAGGCTTACTTCACAAAGACGCAGGAGGAGTTGGTACCT
CTGGTCAAGAAGGCTGGAAATGATCTGTTTAACATCTTGAGCAATTTCGTGGACTTCAAA
AAAACACAGCCTCCTGCCCATAAA------------------------
