# Supplementary material for: Insights into the Evolution of Longevity from the Bowhead Whale Genome
Source: Cell Rep. 2015 Jan 6;10(1):112–22. doi: 10.1016/j.celrep.2014.12.008 (PMC4536333; doi:10.1016/j.celrep.2014.12.008)
Supplement: Supplemental Folder 1. Full List of Transposable Elements Distribution, Full List of Filtered and Unfiltered Gene Duplications, Gene Loss Alignments, Full List of Candidates under Selection, Selective Pressure Variation QC Alignments, and Full List of Bowhead-Specific Mutations, Related to Results [file mmc2.zip › QC Alignments/PosSites_reciprocal_group_4066_Mysticeti_modelA.fasta]

>PS_Sites|Mysticeti
------------------------------------------------NNN---NNN---
NNN------------------NNN------------------------------------
------------NNN---------------------------------------------
------------------------------------------------------------
------------------------------------------------------------
---------------------------NNN------NNN---------------------
---------NNN------------------------------------------------
---------------------
>PS_Characters|Minke|BACU002069
------------------------------------------------GTG---ACG---
CAC------------------ATT------------------------------------
------------GAC---------------------------------------------
------------------------------------------------------------
------------------------------------------------------------
---------------------------AAG------ACC---------------------
---------AGA------------------------------------------------
---------------------
>Minke|BACU002069
ATGAAACTTCTAATCTCTTCCCTCCTTCTGTTGCTGCCACTAATGCTGGTGTCCACGGTC
CACAGCAGCTCAAATCCAGGGATTGCCAGAGGCCATAGGGACCAACGCCAGGCTTCTGGG
AGGTGGCTCCAGGACGGAGGCCAAGAATGTGAGTGC------------------------
------------------AAAGATTGGTTCCTGAGAGCCCCTAAAAGAAAACTCATGACA
GTG------CCTAGGCTGCCAAAGAAGCCGTGTCCCTGTGATCACTTCAAGGGCGGGATG
AAGAAAACCAGACACCAAAGACACCACAAGAAGCCAACCAAGCCCTCCAGAGCCTGCCAG
CAATTTCTCAGACGATGTCAGCTGGCAAGC------------------------TTTTCT
CTGCCCTTA------------
>PS_Characters|Bowhead|bmy_22314T0
------------------------------------------------GTG---ACG---
CAC------------------ATT------------------------------------
------------GAC---------------------------------------------
------------------------------------------------------------
------------------------------------------------------------
---------------------------AAG------ACC---------------------
---------AGA------------------------------------------------
---------------------
>Bowhead|bmy_22314T0
ATGAAAGTTCTAGTCTCTTCCCTCCTTCTGTTGCTGTCACTAATGCTGGTGTCCACGGTC
CACAGCAGCTCAAATCCAGGGATTGCCAGAGGCCATAGGGACCAACACCAGGCTTCTAGG
AGGTGGCTCCAGGACGGAGGCCAAGAATGTGAGTGC------------------------
------------------AAAGATTGGTTCCTGAGAGCCCCTAAAAGAAAACTCATGACA
GTG------CCTGGGCTGCCAAAGAAGCCGTGTCCCTGTGATCATTTCAAGGGCAGAGTG
AAGAAAACCAGACACCAAAGACACCACAAGAAGCCAACCAAGCCCTCCAGAGCCTGCCAG
CAATTTCTCAGACGATGTCAGCTGGCAAGC------------------------TTTGCT
CTGCCCTTA------------
>Horse|ENSECAG00000000790|ENSECAT00000000643
ATGAAAGTTCTAGTCTCTTCCCTCCTTCTGTTGCTGCCCCTAATGCTGATGTCTGTGGTC
TCTAGCAGCCCAAATCCAGGGGTCGCCAAAGGCCACAGGGACCGACACCAGGCTTCTGGG
AGATGGCTCCAGGCAGGTGGCCAAGAATGTGAGTGC------------------------
------------------AAAGATTGGCTCCTGAGAGCCCCTAAAAGAAAACTCATGACG
GTG------CCTGGGCTGCCACAGAAGCAGTGTCCCTGTGATCATTTCAAGGGCAATGTG
AAGAAAACCAGGCACCGAAGGCACCACAGGAAGCCAAACAAGCGCTCCAGAGCCTGCCAG
CAATTTCTCAAACGATGTCAGCTAGCAAGC------------------------CTTGCT
CTGCCTTTG------------
>Microbat|ENSMLUG00000016757|ENSMLUT00000016756
ATGAAAGTTCTAATC---TCTTTTCTCCTGTTGCTGCCATTAGTGCTGATGTCCGTGGTC
TCTAGCAACCCAAATCCAGGAGTCGCCAGAGGCCACAAGGACAAACGCCAGGCTTCTGGG
AGGTGGCTCCAGGAAGGTGGCCAAGAATGTGAGTGC------------------------
------------------AAAGATTGGTTCCTGAGAGCTCCTAAAAGAAAACTCATGGCA
GTG------CCCACGCTTCCAAAAAAGCAGTGTCCCTGTGATCATTTGAAGGGCAACATG
AAGAAAACCAGGCACCAAAGGCACCACAGGAAGCCAAACAAGCACTCCAGAGCCTGCCAG
CAATTTATCAAACGCTGTCAGCTAGCAAGC------------------------TTTACT
CTGCCTCTA------------
>Gibbon|ENSNLEG00000010731|ENSNLET00000013677
ATGAAAGTTCTAATCTCTTCCCTCCTCCTGTTGCTGCCACTAATGCTGATGCCCACGGTC
TCTAGCAGCCTGAATCCAGGGGTCGCCAGAGGCCATAGGGACCGAGGCCAGGCTTCTAGG
AGATGGCTCCAGGAAGATGGCCAAGAATGTGAGTGC------------------------
------------------AAAGATTGGTTCCTGAGAGCCCCGAGAAGAAAACTCATGACA
GTG------TCTGGGCTGCCAAAGAAGCAGTGCCCCTGTGATCATTTCAAGGGCAATGTG
AAGAAAACAAGACACCAAAGGCACCACAGAAAGCCAAACAAGCATTCCAGAGCCTGCCAG
CAATTTCTCAAACAATGTCAGCTAAGAAGC------------------------TTTGCT
CTGCCTTTG------------
>Cow|ENSBTAG00000018652|ENSBTAT00000024820
ATGAAGGTTCTGATCTCTTCCCTCCTCCTGTTGCTGCCACTAATGCTGATGTCTGTGGTC
TCCAGCAGCTCACACACAGGGGTCGCGAGAGGCCAGAGGGACCAACGCCAGGCTTCTGGG
AGGTGGCTCCGAGAAGGAGGCCAAGAATGTGAATGC------------------------
------------------CAAGATTGGTTCCTGAGAGCCCCCAGAAGAACGCTCATGGCA
GCG------CCCAGGCTG---ACAAAGCCGTGTCCCTGTGATCATTTCAAGGGCAGGATG
AAGAAAACCAGACACCAAAGACATCACAGGAAGTCAAACAAGCCCTCCAGAGCTTGCCAG
CAGTTTCTCACACGATGTCTGCTAGAAAGC------------------------TTTGCT
CTGCCCTTA------------
>Mouse|ENSMUSG00000060188|ENSMUST00000074040
ATGAAGCTTCTAGCCTCTCCCTTCCTTCTGTTGCTTCCAGTGATGCTCATGTCCATGGTC
TTCAGCAGCCCGAACCCAGGGGTCGCCAGAAGCCACGGGGACCAACACCTGGCTCCTAGG
AGGTGGCTCTTGGAAGGTGGCCAAGAATGTGAATGC------------------------
------------------AAAGATTGGTTCCTGCAAGCCCCAAAGAGAAAAGCCACAGCA
GTG------CTGGGGCCACCAAGGAAGCAGTGTCCCTGTGATCACGTCAAGGGCAGGGAG
AAAAAAAACAGGACACCAAAA---------GCACCACAGGAAGTCGCAAAGACCCTCCAG
AGCCTGCCAGCAATTTCTCAAACGATGTCACCTGGCAAGCTTTGCGCTGCCCTTATAGTA
CTGAGACTCTGCTCCTCTAGT
>Chimp|ENSPTRG00000011060|ENSPTRT00000020545
ATGAAAGTTCTGATCTCTTCCCTCCTCCTGTTGCTGCCACTAATGCTGATGTCCATGGTC
TCTAGCAGCCTGAAGCCAGGGGTCGCCAGAGGCCACAGGGACCGAGGCCAGGCTTCTAGG
AGATGGCTCCAGGAAGGCGGTCAAGAATGTGAGTGC------------------------
------------------AAAGATTGGTTCCTGAGAGCCCCGAGAAGAAAACTCATGACA
GTG------TCTGGGCTGCCAAAGAAGCAGTGCCCCTGTGATCATTTCAAGGGCAATGTG
AAGAAAACAAGACACCAAAGGCACCACAGAAAGCCAAACAAGCATTCCAGAGCTTGCCAG
CAATTTCTCAAACAATGTCAGCTAAGAAGC------------------------TTTGCT
CTGCCTTTG------------
>Macaque|ENSMMUG00000017919|ENSMMUT00000025177
ATGAAAGTTCTAATCTCTTCCTTCCTCCTGTTGCTGCCATTGATGCTGATGTCCATGGTC
TCTAGCAGCCTGAATCCAGGGGTCGCCAGAGGCCATAGGGACCAAGGCCAGGCTTCTAGG
AAGTGGCTCCAGGAAGGCGGCCAAGAATGTGAGTGC------------------------
------------------AAAGATTGGTTCCTGAGAGCCCCGAGAAGAAAAGTCATGACA
GTT------TCTGGGCTGCCAAAGAAGCAGTGTCCCTGTGATCATTTCAAGGGCAATGTG
AAGAAAACAAGACACCAAAAGCACCACAGAAAGCCAAACAAGCATTCCAGAGCCTGCCAG
CAATTTCTCAAACAATGTCAGCTAAGAAGC------------------------TTTGTT
CTGCCTTTG------------
>Rabbit|ENSOCUG00000021666|ENSOCUT00000024952
---AAGGTTCTAATCCCCTCCCTCCTGCTGCTGCTGTCGCTACTGCTGATGCCCACGGTC
TCTAGCACCCCACATTCAGGGGTCGCCAGAGGCCATGGGGACCAACGCCAAACTTCAGGG
AGGTGGCTCTGGGAAGATGGCCAAGAATGTGAGTGC------------------------
------------------AAAGGTTGGTTCCTGAGAGCCCCGAAAAGAAAACTCATGACA
GTG------CCTAGGCTGCCAAAGAAGCACTGTCCCTGTGATCACTTCAAAGGCACGGTG
AAGAAAACCAGGCATCAAAAGTCCCACAGGCAGCCAAACAAGCACTCCAGAGCCTGTCAG
CAGTTTCTCAAACGATGTCAACTAGCAAGC------------------------TTTGCT
CTGCCCTTG------------
>Marmoset|ENSCJAG00000012985|ENSCJAT00000025184
ATGAAAGTTCTAATCTCTTCCCTCCTCCTGCTGCTGCCGCTAATGCTGATGTCCATGGTC
TCCAGCAGCCCGAATCCAGGT------------------------------------AAA
CAAGACTTAAGTGAA------CAAAACTGCAACTGTAGCCGATCGCCCCACACACATGTA
GGTAGCAATGCTGTTGTTTCAGACTGGTTCCTGAGAGGCCCTAGAAGAAAACTCATGACA
GCG------TCTGGGCTGCCAAAGAAGCAGTGTCCCTGTGATCATTTCAAGGGCAATGTG
AAGAAAATAAGACACCGAAGGCACCACAGGAGGCCAAACAAGCATTCCAGAGCCTGCCAG
CAATTTCTCAAACAATGTCAGCTAACAAGC------------------------TTTGCT
CTGCCTTTG------------
>Gorilla|ENSGGOG00000000763|ENSGGOT00000000768
ATGAAAGTTCTAATCTCTTCCCTCCTCCTGTTGCTGCCACCAATGCTAATGTCCATGGTC
TCTAGCAGCCTGAATCCAGGGGTCGCCAGAGGCCACAGGGACCGAGGCCAGGCTTCTAGG
AGATGGCTCCAGGAAGGCGGCCAAGAATGTGAGTGC------------------------
------------------AAAGATTGGTTCCTGAGAGCCCCCAGAAGAAAACTCATGACA
GTG------TCTGGGCTGCCAAAGAAGCAGTGCCCCTGTGATCATTTCAAGGGCAATGTG
AAGAAAACAAGACACCAAAGGCACCACAGAAAGCCAAACAAGCATTCCAGAGCCTGCCAG
CAATTTCTCAAACAATGTCAGCTAAGAAGC------------------------TTTGCT
CTGCCTTTG------------
>Rat|ENSRNOG00000037814|ENSRNOT00000057433
ATGAAGCTTCTAGCCTCTCCCTTCCTTCTGTTGCTGACAGGGATGTTCACGGCCACGGTC
TCCAGCAGCCCGAATCAAGAGGTCGCCAGACACCATGGGGATCAACACCAGGCTCCTAGG
AGGTGGCTCTGGGAAGGTGGCCAAGAGTGTGACTGC------------------------
------------------AAAGATTGGTCCCTGCGAGTCTCAAAGAGAAAAACCACAGCA
GTG------CTGGAGCCACCAAGGAAGCAGTGTCCCTGTGATCATGTCAAGGGCAGTGAG
AAAAAGAACAGACGCCAAAAGCACCACAGGAAGTCACAAAGGCCCTCCAGAACCTGCCAG
CAATTTCTCAAGCGATGTCAACTAGCAAGC------------------------TTCACC
CTGCCCTTA------------
>Orangutan|ENSPPYG00000010049|ENSPPYT00000011685
ATGAAAGTTCTAATCTCTTCCCTCCTCCTGTTGCTGCCACTAATGCTGATGTCCATGGTC
TCTAGCAGCCTGAATCCAGGGGTCGCCAGAAGCCATAGGAACCAAGGCCAGGCTTCTAGG
AGATGGCTCCAGGAAGGCGGCCAAGAATGTGAGTGC------------------------
------------------AAAGATTGGTTCCTGAGAGCCCCAAGAAGAAAACTCATGACA
GTG------TCAGGGCTGCCAAAGAAGCAGTGCCCCTGTGATCATTTCAAGGGCAATGTG
AAGAAAACAAGACACCAAAGGCACCACAGAAAGCCAAACAAGCATTCCAGAGCCTGCCAG
CAATTTCTCAAACAATGTCAGCTAAGAAGC------------------------TTTGCT
CTGCCTTTG------------
>Elephant|ENSLAFG00000016397|ENSLAFT00000016395
ATGAAAGTTCTAATC---TTCTTCTTTCTGTTGCTGCCACTAACACTGATGTCCGTGGTC
TCTAGCAGTCCAAATCCAGGGGTCGCCAGAGGCCACAGGGACCAGCGCCAGGCCTCCAGG
AGGTCGCTCCAGAAAGACAGCCAAGAATGTGAGTGC------------------------
------------------AAAGATTGGCTTCTGGGAGCTCCTAAAAGAAAATCCATGACA
GTGACAGTGCCTGGGCTGCCAAAGAAACCTTGTCCCTGTGATCATTTCAAGGGCAATGTG
AAGAAAATCAGGCACCAAAGACACCACAAGAAGCCCAACAAGCACTCCAGGGCCTGCCAG
CAATTTCTCCAACGATGTCAGCTAGCAAGC------------------------TTTGCT
CTGCCTATT------------
>Human|ENSG00000189377|ENST00000601181
ATGAAAGTTCTAATCTCTTCCCTCCTCCTGTTGCTGCCACTAATGCTGATGTCCATGGTC
TCTAGCAGCCTGAATCCAGGGGTCGCCAGAGGCCACAGGGACCGAGGCCAGGCTTCTAGG
AGATGGCTCCAGGAAGGCGGCCAAGAATGTGAGTGC------------------------
------------------AAAGATTGGTTCCTGAGAGCCCCGAGAAGAAAATTCATGACA
GTG------TCTGGGCTGCCAAAGAAGCAGTGCCCCTGTGATCATTTCAAGGGCAATGTG
AAGAAAACAAGACACCAAAGGCACCACAGAAAGCCAAACAAGCATTCCAGAGCCTGCCAG
CAATTTCTCAAACAATGTCAGCTAAGAAGC------------------------TTTGCT
CTGCCTTTG------------
>Dog|ENSCAFG00000004810|ENSCAFT00000007753
ATGAAAATTCTAATCTCTTCTCTCCTTCTGTTGCTGCCACTAATGCTGATGCCTGTGGTC
TCTAGCAGCCCAAATCCAGGGGTCGCCAGAGGCCATCGGGATAATCGCCAGGCTCCTAGT
AGGAGGCTCCAGGAAGATGGCCAAGAATGTGAGTGC------------------------
------------------AAAGACTGGTTCCTGAGAGCTCATAAAAGAAAACTTATAACA
GTG------CCTGGGATGCCAAAGAAGCAGTGTCCCTGTGATCATTTCAAGGCCAATGTG
AAGAAAACCAGGAACCAAAGGCACCACAGGAAGCCAAACAAGCACTCCAGAGCCTGCCAG
GAATTTCTCAAGCAATGTCAATTAAAGAGC------------------------TTTGCT
CTGCCTTTA------------
>Guinea_Pig|ENSCPOG00000021240|ENSCPOT00000024923
ATGAAGGTTAAAATCTCCTTTCTCCTCCTGTTGCTGCCACTAATGCTGACATCCATGGTC
TCCAGCAGCCCAAAGTCAGGGGTCGCCAGAGCCCACGGGGAGCAACGCCAGGCTTCTAGG
AGGTGGCTCCAGGAGGGCAGCAGAGAATGTGAGTGC------------------------
------------------AAAGATTGGTTTCAAAGAGCCCTTAGAAGAAAACCCATGACA
GTG------CCCGCACTGCCAAAGAAGCAATGTCCCTGTGATCATCTCAAGGTCAACATG
AAGAAAAGCAGACACCACAAGCACCAGAGGAAACCAAACAAGCACTCCAGAGCCTGCCAA
GAATTTCTCAAACAATGTCAACTGGCAAGC------------------------ATCGCC
CTGCCTCTG------------
