# Supplementary material for: Insights into the Evolution of Longevity from the Bowhead Whale Genome
Source: Cell Rep. 2015 Jan 6;10(1):112–22. doi: 10.1016/j.celrep.2014.12.008 (PMC4536333; doi:10.1016/j.celrep.2014.12.008)
Supplement: Supplemental Folder 1. Full List of Transposable Elements Distribution, Full List of Filtered and Unfiltered Gene Duplications, Gene Loss Alignments, Full List of Candidates under Selection, Selective Pressure Variation QC Alignments, and Full List of Bowhead-Specific Mutations, Related to Results [file mmc2.zip › QC Alignments/PosSites_reciprocal_group_4080_Minke_modelA.fasta]

>PS_Sites|Minke|BACU015098
------------------------------------------------------------
------------------------------------------------------------
------------------------------------------------------------
------------------------------------------------------------
------------------------------------------------------------
------------------------------------------------------------
------------------------------------------------------------
------------------------------------------------------------
------------------------------------------------------------
------------------------------------------------------------
------------------------------------------------------------
------------------------------------------------NNN---------
------------------------------NNN------NNN------------------
------------------------------------------------------------
------------------------------------------------------------
------------------------------------------------------------
>PS_Characters|Minke|BACU015098
------------------------------------------------------------
------------------------------------------------------------
------------------------------------------------------------
------------------------------------------------------------
------------------------------------------------------------
------------------------------------------------------------
------------------------------------------------------------
------------------------------------------------------------
------------------------------------------------------------
------------------------------------------------------------
------------------------------------------------------------
------------------------------------------------GTA---------
------------------------------GTG------GGC------------------
------------------------------------------------------------
------------------------------------------------------------
------------------------------------------------------------
>Minke|BACU015098
------------ATGGACCATCCTCACCTATATACACCAGAACCCTTTAAGGTTGCTTAC
GGAAAAGCTGGCCAGTACCGGAGATTTCAGCAACCCAGAAAGAGAAATGGCTCATTCAAA
AGGAAAGGGATTGAA---AGATGGCATAGAGCTGTGTCTACCAACTTAGTAAAACAAAAT
GTATTGGTCCCCAAAGAGGAATCATCCAATGAGAGTGACATGGAATTTCATGAAAGCCAG
CAAAATCAGAAAAGAGATTTGGTCAAGAAAGTGAAGACTTCTTTGGGGAGGATGCTGTCA
CACAAGTACAGAAGCAAGCCAGCAAGTGTCAGCGGAGAGGGCTCCACTAATCCTAAG---
------------------------------------------------------------
------------------------------------------------------------
------------------------------------------------------------
------------------------------------------------------------
------------GTTCCGTATTCCTCAAAAAAGAGACCACACTTTCCAGCATTTAAAAAA
AAGAAACATAGCATGGAAAACATCCTCCGAAAATCAGATTTGACAGTAGTAAAGCTTCAA
ATGCAGGTA---------------------GTGGACAAAGGC------------------
------------------------------------------------------------
------------------------------------------------------------
---------------------TTTTACTTTGGTGTTTCAAAAGCATCAGAGGGCCAGGCT
>Horse|ENSECAG00000010234|ENSECAT00000010482
------------ATGGACCAACCTCAACTATATCTACCAGAGCCCTTTAAGGTCGCTTAT
GGTAGAGTGGGCCAGTACCAAAGACTTCAGCAACCCAGACAGAAATATGGCTCATTCAAA
AGGAAGGGGATTCAA---AGATGGCATAGAGCTGTGTCTATCAACTTAGTAAAACAAAAT
ATATTGGTCCCCAAAGAAGAATCATCCAATGATAACGACATGGAATTTCATGAAAGCCAA
CAAAATCAGAAAAAAAAT---ATGAAGAAAGTGAAGACTGTTTGGGGGAGGATGCTGTCA
CGCAAGTATAGAAGCAAGCCAGCAAGTCCCAGCAGAGCAGGCTCTACCAGCCACAGGGAA
ACCCTCCTTTCCAACACGCAGAGTCTT---CTTCCTAGGCTTGTCAAGGAGCTCCCATCG
CCCAAGTTATTTACCAAACCAAGAATGAGAAAGCTCTCACAGAATGCGACTATACAACTT
TATGTT------GTAGAAGCAGAGACAGAGGAAATAACCCGAGGAAATACACCTCTCCAG
GCCAGGAGAACCATCAAGAGGTTATCTGTGCCATCC---------------CTTCCTTCA
GGACTGCAAAGGGTTCCGTATTCATCAAAAAAGAGAGCACACTTTGCAGCCCTTAGAAAA
AGGAAACATAGAATGGAAAACATCCTCCAAAAATCAGATTTGACTGTAGGAAAGCTTCAA
ATGCAGGTGGATGACCTCATAGAAACGGTGACAGATAAATCCACGAAGTTATTGGCCCAA
AGACATGCTGAGCTTCAACAGTGTGAGTTTCTAGGGGACGAAATTCTTCAGTCTTCTAAG
CTGTTTCAGAGGATAGCCAAGAAAACCATGAGGAAGTATAAATTGAAA------------
------------------------------------------------------------
>Microbat|ENSMLUG00000012051|ENSMLUT00000030673
------------ATGGACCGCCCTCAACTCCATCGACCGGAGTCCTTCAAGTTCAGTTGT
GGGAGAGCTGGCCAGTACCGAAGGTTTCAGCAACCAAGAGGGAAAAACAGCTCATTCAAA
AGGAAGGGGATTGAAAGTAGATGGCATAAAGCTGTGTCTACCAACTTGGTAAAACAAAAT
GTATTGGTCCCCAAAGAGGAACCGTCCAGTGGCAGCGACATGGAATTTCATGAAAGCCAG
CAAAGTCAGAAAAAAAGTGTGATGAAGAAAGTGAAGACCTTCGTCGGGAGGATGCTGTCA
GCTCGGCACAGACACAAGCCAGCC---------GGTTCGGGCGCCACCAGCCCCCAGGAA
GCCCTCCTTCCCCACCCGCAGAGCCTT---CTTCCTGGAGGTGCCCAGGAGCTGCCGCCG
CCCAGGCTCCGCTCCACACCGAGGACGAGAAAACTCCCACAGAACGCAGCTCTCCAACTC
GACGTT------GTAGAAGCAGAGACGGAGGAGATCACCCGTGGAAGCACACTGCTCCGG
GCCAGA---ACCACCCGGCGGCTGTCAGTGACATCCCTCCCGGCGACATCCCTCCCGGCA
GGGCTGCACAAGGCTCCACGCTCCGCAAAAAAGAGACCACACTTTCCAGCACTTAGAAAG
AGGAAACACGGCACGAGAAATGTCCTCCGGAAACCAGACTTGACAGTAGGAAAGCTTCAA
ATGCAGGTGGATGACCTCATAGAAACAGTGACGGACAAGTCCATGAAGTTACTGGCCCAA
AGGCACGCTGAGCTTCAACAGTGCGAGTTTCTAGGGGACGAAATTCTTCAGTCTTCTAAG
CAGTTCCAGAGGATTTCCAAGAGAACCATGAGGAAGTATAAATTGAAGAAT---GTG---
------------------------------------------------------------
>Gibbon|ENSNLEG00000011759|ENSNLET00000014994
------------ATGGCCCACCCTCAGGTGTATCTACCAGAACCCTTTAAGATTGCCTAT
GGAAAAGTTGGACAGTACCGAAGATTCCAACAACTCAAGAAGAAAAATGGCTCATTCAAA
AGGAAGAGGGTAGAA---AGATGGCACAGAGCTGTGTCTACCAACTTACTAAAACAAAAT
GTATTGGTCCCTAAAGACGAATCATCCAGTGATAGTGACATGGGATTTCATGAAAGCCAG
CAAAATCAGAAAACTAATTTGAAGACAAAAGTGAAGACTGCTTTTGGGAGGATGCTGTCC
TACACGTATAGAAGCAAGCCAGCAAGTGCCAGCCAAGAGGGCTCCACTGACCACAAGGAA
GCCCTCCTGTCAAACACGCAGAGCCTTCGAATCCCTAGGATTGTCAAGGAGTTTCCATCT
CCCAAGTTATTTACA---GCAAAAATGAGAAAGCTCTCAGAGAATGCGACTATACAACTT
GATGTT------GTCGAGGCAGAGACAGAGGAGATAACCCAGGGAAACACACTCCTTCGG
GCCAGGAGAACCACCAAGCGGTTATCTGTGACATCT---------------CTTCCTTCA
GGACTGCAAAAGGGGCCATATTCACCAAAAAAGAGACCATACTTTCCAGCACTTAAAAAA
AAGAAGCGTGGCATGGAAAACATCCTTCGAAAATCAGACTTGACAGTAGCAAAGCTTCAA
ATGCAGGTGGATGACCTCATAGAAACAGTGACTGATAAATCCATGAAGCTATTGGCCCAA
AGACATGCTGAGCTTCAACAGTGTGAGTTTCTGGGGGATGAAATTCTTCAGTCTTCTAAA
CAGTTCCAGAGGATATCCAAGAGAACCATGATGAAGTATAAATTTAAAAAT---------
---------------------------------GTG------------------------
>Cow|ENSBTAG00000039133|ENSBTAT00000053491
------------ATGGATCGCCCTCACCTATGTACTCCAGAGCGCTTTAAGGTTGCTTAC
GAAAGAGCTGGCCAGTACCGAAGATTTCAGCAGCCCAGAAAGAGAAGCGACTCATTCAAA
AGGAAAGGGATTGAA---AGATGGCATGAAGCTGTGTCTACCAACTTA---AAACAAAAT
GTATTGGTCCCCAGAGAGGAGTCATCCAGTGTTAGTGACATGGAATTTCACAAGAGCCAG
CAAAATCAGAAGAAAAATTTGGTGAGGAAAGTGAAGAGTGTTTGGGGGAGGCTGCTGTCA
CACACATACAGAAGCAAGCCAGCAAGTGTCAACGAAGAGGGTGCCCCTAACCACAAGGAA
ACCCTCCTTCCAAATACACAGAGCCTT---CTTCTTAGAATTGTCAAGGAGCTTCCATCG
CCCAAGTTATTTACCAAACCAAGAATGAGAAAGGTCTCCCAGAATGCAACTACACAACTT
GACGCT------GTCCAAGCAGAGACAGAGGCGATAACCCAAGGAAGTACACTCCTCCGA
GCCAGGAGAACCACCGCGTTTATCTGTGACATC------------------ATTCCTTCA
GGAATGCAAAAGGTTCCATATTCATCAAAAAAGAGACCACACTTTCCGGTATTTAAAAGA
AAGAAGCACAGCATGGAAAACATTCTCCAGAAACCAGATTTGACAGTGGGAAAGCTTCAA
ATGCAGGTGGATGACCTCATAGAAACAGTGACAGATAAATCCATGAAGTTATTGGCCCAA
AGACATGCTGAACTTCAACACTGTGAGTTTCTAGGGGATGAAGTTCTTAAGTCTTCCAAG
CAGTTCCAGAGGATGTCCAAGCGAACCATGAGAAAGTATAAACTGAAAAAT---GTG---
------------------------------------------------------------
>Chimp|ENSPTRG00000015075|ENSPTRT00000028215
------------ATGGCCCAACCTCAGCTGTATCTACCAGAACCCTTTAAGATTGCCTAC
AGAAAAGTTGGACAGTGCCGAAGATTCCAGCAACTCAAGAAGAAAAATGGCTCATTCAAA
AGGAAGGGGATAGAA---AGATGGCATAGAGCTGTGTTTACCAACTTACTGAAACAAAAT
GAATTGGTCCCTAAAGAGGAATCATCCAGTGATAGTGACATGGGATTTCATGAAAGCCAG
CAAAATCAGAAAAGTAATTTGAAGACGAAAGTGAAGACTGCTTTTGGGAGGATGCTGTCC
TACAAGTATAGAAGCAAGCCAGCATGTGCCAGCCAACAGGGCTCCACTGACCATAAGGAA
GTCCTCCTGTCAAACACGCAGAGCCTT---CTCCCTAGGATTGTCAAGGAGTTTTCATCT
CCCAAGTTATTTACA---GCAAAAATGAGAAAGCTCTCAGAGAATGCGACTATACAACTT
GATGTT------GTAGAGGCAGAGACAGAGGAGATAACCCAGGGAAACACACTCCTTCGG
GCCAGGAGAACCACCAAGCGGTTATCTGTGACATCT---------------CTTCCTTCA
GGACTGCAAAAGGGGCCATATTCGCCAAAAAAGAGACCACACTTTCCAGCACTTAAAAAA
AAGAAGCGTGGCATGGAAAACATCCTTCGAAAATCAGATTTGACAGTAGGAAAGCTTCAA
ATGCAGGTGGATGACCTCATAGAAACAGTGACTGATAAATCCATGAAGCTACTGGCCCAA
AGACATGCTGAGCTTCAACAGTGTGAGTTTCTGGGGGATGAAATTCTTCAGTCTTCTAAA
CAGTTCCAGAGGATATCCAAGAGAACCATGAGGAAGTATAAATTAAAAAAT---------
---------------------------------ATGACCACAAAAGGACCTGGAGACAGC
>Platypus|ENSOANG00000000242|ENSOANT00000000415
------------------------------------------------------------
------------------------------------------------------------
------------------AGATGGCACAGGGCTGTGTCTACCAATTTAGTAAAACAAAAT
ATTTTAGTTCCTAAAGAAGAATCATCTAGTGACAATGACCCAGAATTTAAAGAAGGCCAA
GAGAAAAAGAAAAAGAACGTGGTGAAAAAGATGAAGTCTGCTTTGGGAAAGGTGCTGCCA
TTCTACCACAGAACAAAATTACTAAGCACCAGCTCTGTTACTCCCACAAGCCACAAAGCA
ACTATCTTTTCGAACACCCACAGTCTT---CTTCCTCGCATCATCAAGGAGCTGCCGTCT
CCCAAAGTGTTTGCCAAACCGAAAATACGAAAACTTTCCCAGAATGCGACTATCCAACTG
GATGTTAATGTTGTAGAGGCAGAAACTAAAGAAATAACTGGAGAAAAGACGCTATTGCGA
GCCAGACAAACAACAAAGCGTTTATCTGTGACATCT---------------CTCCCTCCT
GGACTCCAGAAGGTCTCATATTCATCGAAAAGACGACGGCATTTTCCATCCCTCAGACGG
AAGAAAGATAATGTGGAAAACATTCTGTACAACTCAGATGTAACAATAGGAAAACTGCAA
ATGCAGGTGGGTGAGCTCATTGAGACAGTAACTGATAAATCCATGAAATTACTGGCACAA
AGACACGCAGAACTCCAGCAATGTGAGTTTCTAGGTGATGAGATACTTCAGTCATCTAAG
CAGTTCCAAAGGGTTTCCAAGAGAACCATGAGGAAGTATAAACTGAAAAAT---GCATGT
TTTCCATGTCTCTGCTGCTGCTGT------------------------------------
>Macaque|ENSMMUG00000012780|ENSMMUT00000017928
------------ATGGCCCGACCTCAGCTGTATCTACCAGAACCCTTTAAGATTGCCTAT
GGAAAAGTTGGACAGTGCCGAAGATTCCAGCAACTCAAGAAGAAAAATGGCTCATTCAAA
AGGAAGGGGATAGAA---AGATGGCATAGAGCTGTGTCTACCAACTTACTAAAACAAAAT
GTATTGGTCCCTAAAGAGGAGTCATCCAGTGATAGTGACATGGGATTTCATGAAAGTCAA
CAAAATCAGAAAAGAAATTTGATGACGAAAGTGAAGACTGCTTTTGGGAGGATGCTGTCC
TACAAGTGTAGAAGCAAGCTAGCAAGTGCCAGCAAAGAGGGCTCCACTGACCATAAGGAA
GCCCTACTGTCAAACATGCAGAGCCTT---CTCCCTAGGATTGTCAAGGAGCTTCCATCT
CCCAAGTTATTTACA---GCAAAAATGAGAAAGCTTTCAGAGAATGCGACTATACAACTT
GATGTT------GTAGAGGCAGAGACAGAGGAGATAACCCAGGGAAATACACTCCTTCGG
GCCAGGAGAACCACCAAGCGGTTATCTGTGACATCT---------------CTTCCTTCA
GGACTACAAAAGGGGCCATATTCACCAAAAAAGAGACCACACTTTCCAGCACTTAAAAAG
---AAGCATGGCATGAAAAACATCCTTCGAAAATCAGATTTGACAGTAGGAAAGCTTCAA
ATGCAGGTGGATGACCTCATAGAAACAGTGACTGATAAATCCATGAAGTTATTGGCCCAA
AGACATGCTGAGCTTCAACGGTGTGAGTTTCTGGGGGATGAAATTCTTCAGTCTTCTAAA
CAGTTCCAGAGGATATCCAAGAGAACCATGAGGAAGTATAAATTTAAAAAT---------
---------------------------------ATGACCACAAAAGGACCTGGAGACAGC
>Rabbit|ENSOCUG00000015241|ENSOCUT00000015232
ATGTTGAGAGCAATGGACCACCATCAGCTGTATCTCCCTGAACCCCTGAAGGTTGCCTAT
AGAAAAGTCAGCCCGTATGGAAGGTTCCAGCAACCCAGAAAGAAAAACGGCTCACTCAAA
AGGAAGGGGATTGAA---AGATGGCATAGAGCAGTGTCTACTAACTTAGCAAAGCAAAAT
GTATTGGTCCCCAAAGAGGAATCATCCAGTGAAAGTGATGTGGGATTTCACGAAAGCCGG
CAAAATCAGAAAAGAAATGTCATGAAGAAAGTGAAGACGGCTTTGGGGAGGATGCTGTCA
CACAAGTACAGATGCAAGCCTGCAAGTCCCAGTAGAAGGGGCTCCAGGAACCACAAGGAA
GCCCTCCTGTCCCCCACACAGAGCCTT---CTTCCTCGGATTGTCAGGGAGCTTCCGTCT
CCCAAGTTATTTACCAAGCCAAGAATGAGAAAGCTGCCGCAGAATGCCACCATACAGCTT
GAC---------CTGGAGGCCGAGACGGAAGAGATAACGCGAGGGCGTGGCCTCCTGCGG
GCTCGGAGAACCACCAAGCGCTTGTCGGTGACATCT---------------CTCCCCTCC
GGACTGCTGAAGGTACCCTATTCATCAAAAAAGAGACCACACTTCCCAGCTCTTAAAAAA
AAGAAACGTGGCATGGAAAAATTCCTTCGAAAATCAGATTTGACAGTAGGAAAGCTTCAA
ATGCAGGTAGACGACCTCATAGAGACAGTGACAGATAAATCCATGAAGCTATTGGCCCAA
AGACACGCTGAACTTCAACACTGCGAGTTCCTAGGGGATGAAATTCTTCAGTCCTCCAAG
CAATTTCAGAGAGTATCAAAGAGAACCACAAGGAAGTACAAACTGAAAAAT---GTGTGC
TTCCCGTGTAGCTGTTGCTGCTTC------------------------------------
>Marmoset|ENSCJAG00000019599|ENSCJAT00000038428
------------ATGGCCCGACGTCAGCTGTATCTACCAGAATCCTTTAAGATCGCCTAT
GGAAAAGTTGGACAGTACCGAAGATTCCAGCAACTCAAGAAGAAAAGTGGCTCATTCAAA
AGGAAGGGGATTGAA---AGATGGCATAGAGCTGTGTCTACCAACTTACTAAAACAAAAG
GTATTGGTCCCTAAGGAGGAATCATCCAGTGAGAGTGACATGGGATTTCATGCAAGCCAG
CAAAATCAGAAAAGAAATTTGATGACGAGAGTGAAGACCGCTTTTGGGAGGGTGCTGTCC
TGCAAGTATGGAAGCCAGCCAGCAAGTGCCAGCAAAGAGGGCTCCACCGACCACGAGGAA
GCCCTCCTGTCAAACACGCAGAGCCTT---CTCCCTAGGATTGTGAAGGAACTTCCATCT
CCCAAGTTACTTACA---ACAAAAATGAGAAAGTTCTCAGAGAATGCTACTATACAGCTT
GACGTA---------GAGGCAGAGACTGAGGAGATAACCCGGGGAAACACACTCCTACGG
GCCAGGAGAACCACCAAGCGGTTATCTGTGACATCT---------------CTTCCTTCA
GGACTGCAAAAGGGGCCATATTCACCAAAAAAGAGAACACACTTTCCAGCACTTAAAAAA
AAGAAGCATTGCATGGAAAACATCCTCCGAAAATCAGATTTGACAGTAGGAAAGCTTCAA
ATGCAGGTGGATGACCTCATAGAAACAGTGACTGATAAATCCAGGAAGCTATTGGCCCAA
AGACATGCTGAGCTTCAACAGTGTGAGTTTCTAGGGGATGAAATTCTTCAGTCTTCTAAG
CAGTTCCAGAGGATATCCAAGAGAACCATGAGGAAGTATAAATTAAAAAATAAA------
---------------------------------ATGATTACTAAAGAACAAAACAATAGA
>Gorilla|ENSGGOG00000012760|ENSGGOT00000012802
------------ATGGCCCGACCTCAGCTGTATCTACCAGAACCCTTTAAGATTGCCTAC
AGAAAAGTTGGACAGTGCCGAAGATTCCAGCAACTCAAGAAGAAAAATGGCTCATTCAAA
AGGAAGGGGATAGAA---AGATGGCATAGAGCTGTGTCTACCAACTTACTAAAACAAAAT
GTATTGGTCCCTAAAGAGGAATCATCCAGTGATAGTGACACGGGATTTCATGAAAGCCAG
CAAAATCAGAAAAGTAATTTGAAGACGAAAGTGAAGACTGTTTTTGGGAGGATGCTGTCC
TACAAGTATAGAAGCAAGCCAGCATGTGCCAGCCAACAGGGCTCCACTGACCATAAGGAA
GCCCTCCTGTCAAACACGCAGAGCCTT---CTCCCTAGGATTGTCAAGGAGTTTTCATCT
CCCAAGTTATTTACA---GCAAAAATGAGAAAGCTCTCAGAGAATGCGACTATACAACTT
GATGTT------GTAGAGGCAGAGACAGAGGAGATAACCCAGGGAAACACACTCCTTCGG
GCCAGGAGAACCACCAAGCGGCTATCTGTGACATCT---------------CTTCCTTCA
GGATTGCAAAAGGGGCCATATTCACCAAAAAAGAGATCACACTTTCCAGCACTTAAAAAA
AAGAAGCGTGGCATGGAAAACATCCTTCGAAAATCAGATTTGACAGTAGGAAAGCTTCAA
ATGCAGGTGGATGACCTCATAGAAACAGTGACTGATAAATCCATGAAGCTACTGGCCCAA
AGACATGCTGAGCTTCAACAGTGTGAGTTTCTGGGGGATGAAATTCTTCAGTCTTCTAAA
CAGTTCCAGAGGATATCCAAGAGAACCATGAGGAAGTATAAATTTAAAAAT---------
---------------------------------ATGACCACAAAAGGACCTGGAGACAGC
>Rat|ENSRNOG00000027633|ENSRNOT00000029140
------------ATGGAGCGCCCTCAGTTTTGTCGACCAGAACTCCTAAAGCTTGCCTAT
CGGAAGATTGGCCAGTACCAGAGAATTCAGCAACCCAAAAGGAAAAGTGGCTCATTCAAA
GGGAAGGGGATAGAG---AGATGGCAAAGAGCTGTGTCTAGCCACTTAGCCAAGCAGAAC
GTGTTGGTCCCCAAAGAGGAATCACTGAATGAAAGTGATGTGGGGTTTCATGAAGGCAGA
AGCAACCGAAAGAGAAATCTGGTGAAGAAGATGAAGAGCGCTGTTGGGAAAATGCTGTCT
TGCAAATGTGGAAGCCAGTCAGCCAATGCTGGCAGGGAGAGCTTTGTGGAGCAGAAGGGA
GCAGTCCCTTCCAACACACAGGGCCTG---CTGCCTAGACTTGTGAAGGAACTTCCATCT
CCCAGGTTATTTACCAAGCCGAGGATGAGGAAGCTCTCACAGACTGCAACTATACAGCTT
GATGTT------GTAGAAGCAGAGACAGAAGAGGTGACTGGAGGAAATGGGCTTCTCCGA
GCCAAGAGAACCACCAAGAGATTATCTGTGACGTCA---------------CTTCCTTCA
GGGCTGCAGAAGGCACCATACTCATCAAAAAAGAGACCACACTTCCCAGCACTA---AAG
AAGAAGCAGAGCATGCAAGCCATCCTCCGGAAATCAGAGCTGACTGTAGGCGAGCTGCAA
ATGCAGGTGGACGACCTCATAGAAACAGTGACTGACAAATCCATGAAGCTTTTGGAACAA
AGACACGCTGAGCTTAAGCAGTGTGAGTCTCTAGGAGCTGAGATCCTTCAGTCTTCCAAG
CAGTTCCAAAGGCTTTCCAAGAGAACCACGAGGAAGTATAAGCTGCGAAGC---------
------------------------------------------------------------
>Opossum|ENSMODG00000002989|ENSMODT00000003715
------------ATGTATCAGTTCCCAAAATACTTTTCTGAATCTTTTAAAATTGCCTAT
GGAAAAGGGCGGCAGCCTAGGACCTTTCCACCAACCAAAAGGAAGCATGGCCCCCTCAAA
AGGAAAGGAATTGAA---AGGTGGCATCGAGCTGTGTCAACCAACTTAGTTAAACAAAAT
GTACTGATCCCCAAAGAGGAATCTTCCAGTGGGAGTGACCCAGAATCACAACACAGTCCA
GAAAATAAGAAGAAGAATTTTATGAAGAAAATAAAGACTGCTTTCAGGAGAACCCTGCCT
GACCACTGCAGAGTCAAAATAGCAAGGTCCTGCAGCAGCAGCCCTTCAAACCGTAAGGAA
ACTCTCTTTTCAAACACTCAGAGTCTC---CTTCCAAGAGTCTCCAAGGAGCTGCCATCT
CCTAAATTATTTGCCAAGCCACAAATGGGAAAGCTTCCACAAAATGCAACTATTCAACTG
GATGTT------GTAGAAGCAGAAACTGAAGAGATCACTGGGGGAAATACCCTCATTCGA
GCCAGAAGGACAACAAGACGTTTCTCTGTGACCTCT---------------CTACCTTCT
GGACTTCAAAAGGTCTCATATTTATCAAAAAAGAGACGGCATTTCCCAGTGCTTAGAAAA
AAGAAAGCTAACATGGAAAACATCCTTTGTGCCTCGGATTTGACAGTAGGAAAACTTCAA
ATGCAGGTGGATGACCTCATAGAAACCATGACAGAAAAATCCAGGAAGCTCCTGGCCCAA
AGACATGCAGAACTCCAACACTGTGAATTTCTCGGAGATGAGATTCTTCAGTCATCCAAG
CAGTTCCAAAGGGTTTCCAAGAGAACCATGAGGAAATATAAACTGAAAAAT---GTGTGT
TTTCCATGTACTTGCTGCTGCTAT------------------------------------
>Orangutan|ENSPPYG00000013745|ENSPPYT00000015986
------------ATGGCCCGACCTCAGCTGTATCTACCAGAACCCTTTAAGATTGCCTAC
AGAAAAGTTGGACAGTGCCGAAGATTCCAGCAACTCAAGAAGAAAAATGGCTCATTCAAA
AGGAAGGGGATAGAA---AGATGGCATAGAGCTGTGTCTACCAACTTACTAAAACAAAAT
GTATTGGTCCCTAAAGAGGAATCATCCAGTGATAGTGACATGGGATTTCATGAAAGACAG
CAAAATCAGAAAAGTAATTTGAAGACGAAAGTGAAGAGTGCTTTTAGGAGGATGCTGTCC
TACAAGTATAGAAGCAAGCCAGCAAGTGCCAGCCAAGAGGGCTCCACTGACCATAAGGAA
GCCCTCCTGTCAAACACGCAGAGCCTT---CTCCCTAGGATTGTCAAGGAGTTTCCATCT
CCCAAGTTATTTACA---GCAAAAATGAGAAAGCTCTCAGAGAATGCAACTATACAACTT
GATGTT------GTAGAGGCAGAGACAGAGGAGATAACCCAGGGAAACACACTCCTTCGG
GCCAGGAGAACCACCAAGCGGTTATCTGTGACATCT---------------CTTTCTTCA
GGACTGCAAAAGGGGCCATATTCACCGAAAAAGAGACCACACTTTCCAGCACTTAAAAAA
AAGAAGCGTGGCATGGAAAACATCCTTCAAAAATCAGATTTGACAGTAGGAAGGCTTCAA
ATGCAGGTGGATGACCTCATAGAAACAGTGACTGATAAATCCATGAAGCTATTGGCCCAA
AGACATGCTGAGCTTCAACAGTGTGAGTTTCTGGGGGATGAAATTCTTCAGTCTTCTAAA
CAGTTCCAGAGGATATCCAAGAGAACCATGAGGAAGTATAAATTTAAAAAT---------
---------------------------------ATGACCACAAAAGGACCTGGAGACAGC
>Human|ENSG00000163632|ENST00000295896
------------ATGGCCCAACCTCAGCTGTATCTACCAGAACCCTTTAAGATTGCCTAC
AGAAAAGTTGGACAGTGCCGAAGATTCCAGCAACTCAAGAAGAAAAATGGCTCATTCAAA
AGGAAGGGGATAGAA---AGATGGCATAGAGCTGTGTCTACCAACTTACTAAAACAAAAT
GTATTGGTCCCTAAAGAGGAATCATCCAGTGATAGTGACATGGGATTTCATGAAAGCCAG
CAAAATCAGAAAAGTAATTTGAAGACGAAAGTGAAGACTGCTTTTGGGAGGATGCTGTCC
TACAAGTATAGAAGCAAGCCAGCATGTGCCAGCCAAGAGGGCTCCACTGACCATAAAGAA
GCCCTCCTGTCAAACACGCAGAGCCTT---CTCCCTAGGATTGTCAAGGAGTTTTCATCT
CCCAAGTTATTTACA---GCAAAAATGAGAAAGCTCTCAGAGAATGCGACTATACAACTT
GATGTT------GTAGAGGCAGAGACAGAGGAGATAACCCAGGGAAACACACTCCTTCGG
GCCAGGAGAACCACCAAGCGGTTATCTGTGACATCT---------------CTTCCTTCA
GGACTGCAAAAGGGGCCATATTCACCAAAAAAGAGACCACACTTTCCAGCACTTAAAAAA
AAGAAGCGTGGCATGGAAAACATCCTTCGAAAATCAGATTTGACAGTAGGAAAGCTTCAA
ATGCAGGTGGATGACCTCATAGAAACAGTGACTGATAAATCCATGAAGCTACTGGCCCAA
AGACATGCTGAGCTTCAACAGTGTGAGTTTCTGGGGGATGAAATTCTTCAGTCTTCTAAA
CAGTTCCAGAGGATATCCAAGAGAACCATGAGGAAGTATAAATTAAAAAAT---------
---------------------------------ATGACCACAAAAGGACCTGGAGACAGC
>Dog|ENSCAFG00000006876|ENSCAFT00000011046
------------ATGGACCACCCTCAGCTGTATCTTCCAGAGTCTTTTAAGGGTGTCTGT
GGAAGACGTGGTCAGTACCGAAGACTCCAGCAACCCAGAAAGAAAAATGGCCCATTCAAA
AGGAAGGGGATTGAA---AGATGGCATAGAGCTGTGTCCACCAACTTAGTAAAACAAAAT
GTCTTGATCCCCAAAGAGGAATCATCTGGTGATAGCGACATGGAATTTCATGAAAGCCAG
CAAAATAAAAAAAAAAATCTGATGAAGAAAGTGAAGACTGTTTTGGGAAGGATGCTGTCC
TACAAATGTAGAAGCAAGTTGGCAAGTGTCAGCAGAGGGGCCTCTACTAACCATAAGGAA
ACC---TTTTCAAACACACAGGGCCTT---CTTCCCAGAATTGTCAAGGAACTTCCATCC
CCCAGGTTATTTACTAAACCAAGAATGAGAAAGCTGTCACAGAATGCGACTATACAACTT
GATGTT------GTAGAAGCAGAGACAGAGGAGATAACCCGAGGAAGTACACTGCTCCGG
GCCAGGAGAACCACGAAGCGGTTATCTGTGACATCC---------------CTTCCTTCG
GGACTGCAAAAGGTTCCGTATTCATCAAAAAAGAGATCACACTTTCCAGCACTTAAAAAA
AAGAAACCTAGCATGGGAAACATCCTCCGAAAATCAGACTTGACAGTAGGAAAACTTCAA
ATGCAGGTGGATGACCTCATAGAAACAGTGACAGATAAATCCATGCAGTTATTGGCCCAA
AGACACGCTGAGCTTCAACAGTGTGAATTTCTAGGGGACGAAATTCTTCAGTCTTCGAAG
CAATTCCAGAGGATATCCAAGAGAACCATGAGGAAGTATAAATTGAAAAAC---GTGTGT
TTCCCATGTACCTGCTGCTGCTTC------------------------------------
>Guinea_Pig|ENSCPOG00000025907|ENSCPOT00000019427
------------------------------------------------------------
------------------------------------------AAATTTGGCCCATTCAAA
AGAAAGGGAATTGAA---AGGTGGCACAGAGCTGTATCTACTGATTTGGTAAAACAAAAT
GTATTGATCCCGAAAGAGGAATCATCCAGTGAAAGTGACATAGGATTTCATGAAAATCAG
CGAAATGAGAAAAAAAATGTAATGAAAAAAATGCGGACTGCTTTTGGAAGATTCCTGCCG
TACACGTGTAGAAGCAAGCCAGCGGGCACTGGTAGAGAAGACTCCACGAGCCCTAAGAAA
GCCCCACTCTCAAACACTCTGCGCCTC---TTTCCTAGAATCATCAAGGAGCTTCCCTCT
CCCAGGTTATTCACCAAACCAAGGCCGAGAAGGCTGTCCCACAGCGCAACTATACAACTT
GAT---------GTAGAAGCAGAGACAGAGGAGATAACTCGAGGAAATACATTCCTCAGA
GCCAGGAGAACCACAAAGCGGTTATCTGTGACATCT---------------CTGCCTTCA
GGACCACAAAAGGTATCATATTCATCCAAAAAAAGACTATATTTTCCAGGGTTTAAAAAA
AAGAAACGTGGCATGGAAAACATCCTCCAAAAATCAGACTTGACAGTAGGAAAGCTTCAA
ATGCAGGTGGATGACCTTATAGAAACGGTGACCGATAAATCCATGAAACTGTTGGCCCAA
AGACATGCTGAGCTTCAGCAGTGTGAGTTTCTAGGAGACGAAATTCTCCAGTCATCTAAG
CAGTTCCAGCGGATATCCAAGAGGACTATGAGGAAGTTTAAACTGAAAAAT---------
------------------------------------------------------------
>Bowhead|bmy_03780T0
------------ATGGACCATCCTCACCTATATACACCAGAGCCCTTTAAGGTTGCTTAT
GGAAAAGCTGGCCAGTACCGGAGATTTCAGCAACCCAGAAAGAGAAATGGCTCATTCAAA
AGGAAAGGGATTGAA---AGATGGCATAGAGCTGTGTCTACCAACTTAGTAAAACAAAAT
GTATTGGTCCCCAAAGAGGAATCATCCAATGAGAGTGACATGGAATTTCATGAAAGCCAG
CAAAATCAGAAAAGAGATTTGGTCAAGAAAGTGAAGACTTTTTTGGGGAGGATGCTGTCA
CACAAGTACAGAAGCAAGCCAGCAAGTGTCAGCGGAGAGGGCTCCACTAACCCTAAGGAA
ACCCTCCTTTCAAATACGCAGAGCCTT---CTTCCTAGAATTGTCAAGGAGCTTCCATCG
CCCAAGTTATTTACCGAATCAAGAATGAGAAAGCTCTCACAGGATGCAACTATACAACTT
GATGTT------GTAGAAGCAGAGACAGAGGAGATAACCCAAGGAAATACACTCCTCAGA
GCCAGGAGAACCACCAAGCGGTTATCTGTGACATCC---------------CTTCCCTCA
GGACTGCAGAAGGTTCCGTATTCCTCAAAAAAGAGACCACACTTTCCAGCATTTAAAAAA
AAGAAACATAGCACGGAAAACATCCTCCGAAAATCAGATTTGACAGTAGGAAAGCTTCAA
ATGCAGGTGGATGACCTCATAGAAACAGTGACAGATAAATCCATGAAGCTATTGGCCCAA
AGACACGCTGAGCTTCAACAGTGTGAGTTTCTAGGGGATGAAATCCTTCAGTCTTCCAAG
CAGTTCCAGAGGATATCCAAGAGAACCATGAGGAAGTATAAATTGAAAAAC---GTGTGT
TTCCCATGTACTTGGTGCTGCTTC------------------------------------
