# Supplementary material for: Insights into the Evolution of Longevity from the Bowhead Whale Genome
Source: Cell Rep. 2015 Jan 6;10(1):112–22. doi: 10.1016/j.celrep.2014.12.008 (PMC4536333; doi:10.1016/j.celrep.2014.12.008)
Supplement: Supplemental Folder 1. Full List of Transposable Elements Distribution, Full List of Filtered and Unfiltered Gene Duplications, Gene Loss Alignments, Full List of Candidates under Selection, Selective Pressure Variation QC Alignments, and Full List of Bowhead-Specific Mutations, Related to Results [file mmc2.zip › QC Alignments/PosSites_reciprocal_group_4196_Minke_modelA.fasta]

>PS_Sites|Minke|BACU003369
------------------------------------------------------------
------------------------------------------------------------
------------------------------------------------------------
------------------------------------------------------------
------------------------------------------------------------
------------------------------------------------------------
------------------------------------------------------------
------------------------------------------------------------
---NNN------------------------------------------------------
------------------------------------------------------------
------------------------------------------------------------
------------------------------------------------------------
------------------------------------------------------------
------------------------------------------------------------
------------------------------------------------------------
------------------------------------------------------------
------------------------------------------------------------
------------------------------------------------------------
------------------------------------------------------------
------------------------------------------------------------
------------------------------------------------------------
------------------------------------------------------------
------------------------------------------------------------
------------------------------------------------------------
------------------------------------------------------------
------------------------------------------------------------
------------------------------------------------------------
------------------------------------------------------------
------------------------------------------------------------
------------------------------------------------------------
------------------------------------------------------------
------------------------------------------------------------
------------------------------------------------------------
------------------------------------------------------------
------------------------------------------------------------
------------------------------------------------------------
------------------------------------------------------------
------------------------------------------------------------
------------------------------------------------------------
------------------------------------------------------------
------------------------------------------------------------
------------------------------------------------------------
------------------------------------------------------------
------------------------------------------------------------
------------------------------------------------------------
------------------------------------------------------------
------------------------------------------------------------
------------------------------------------------------------
------------------------------------------------------------
------------------------------------------------------------
------------------------------------------------------------
------------------------------------------------------------
------------------------------------------------------------
------------------------------------------------------------
------------------------NNN---------------------------------
------------------------------------------------------------
------------------------------------------------------------
---------------------------------NNN------------------------
------------------------------------------------------------
------------------------------------------------------------
------------------------------------------------------------
------------------------------------------------------------
------------------------------------------------------------
------------------------------------------------------------
------------------------------------------------------------
------------------------------------------------------------
------------------------------------------------------------
------------------------------------------------------------
------------------------------------------------------------
------------------------------------------------------------
------------------------------------------------------------
------------------------------------------------------------
------------------------------------------------------------
------------------------------------------------------------
------------------------------------------------------------
------------------------------------------------------------
---------------------------------------NNN---NNN------------
------------------------------------------------------------
------------------------------------------------------------
---------------------------------------------NNN---------
>PS_Characters|Minke|BACU003369
------------------------------------------------------------
------------------------------------------------------------
------------------------------------------------------------
------------------------------------------------------------
------------------------------------------------------------
------------------------------------------------------------
------------------------------------------------------------
------------------------------------------------------------
---GAT------------------------------------------------------
------------------------------------------------------------
------------------------------------------------------------
------------------------------------------------------------
------------------------------------------------------------
------------------------------------------------------------
------------------------------------------------------------
------------------------------------------------------------
------------------------------------------------------------
------------------------------------------------------------
------------------------------------------------------------
------------------------------------------------------------
------------------------------------------------------------
------------------------------------------------------------
------------------------------------------------------------
------------------------------------------------------------
------------------------------------------------------------
------------------------------------------------------------
------------------------------------------------------------
------------------------------------------------------------
------------------------------------------------------------
------------------------------------------------------------
------------------------------------------------------------
------------------------------------------------------------
------------------------------------------------------------
------------------------------------------------------------
------------------------------------------------------------
------------------------------------------------------------
------------------------------------------------------------
------------------------------------------------------------
------------------------------------------------------------
------------------------------------------------------------
------------------------------------------------------------
------------------------------------------------------------
------------------------------------------------------------
------------------------------------------------------------
------------------------------------------------------------
------------------------------------------------------------
------------------------------------------------------------
------------------------------------------------------------
------------------------------------------------------------
------------------------------------------------------------
------------------------------------------------------------
------------------------------------------------------------
------------------------------------------------------------
------------------------------------------------------------
------------------------CAC---------------------------------
------------------------------------------------------------
------------------------------------------------------------
---------------------------------AGC------------------------
------------------------------------------------------------
------------------------------------------------------------
------------------------------------------------------------
------------------------------------------------------------
------------------------------------------------------------
------------------------------------------------------------
------------------------------------------------------------
------------------------------------------------------------
------------------------------------------------------------
------------------------------------------------------------
------------------------------------------------------------
------------------------------------------------------------
------------------------------------------------------------
------------------------------------------------------------
------------------------------------------------------------
------------------------------------------------------------
------------------------------------------------------------
------------------------------------------------------------
---------------------------------------ACC---AGT------------
------------------------------------------------------------
------------------------------------------------------------
---------------------------------------------TTC---------
>Minke|BACU003369
ATGTTTGGGCTGGACCAATTCGAGCCCCAGATCAACAGCAGGAACGCTGGCCAGGGCGAG
AGGAACTTTAACGAGGCCGGACTAAGCATGAACGCCCACTTTAAGGCCCCGGCTTTCCAC
GCGGGGGGACCCCCTGGCCCCGTGGACCCTGCCATGAGCGGGCTGGGCGAACCCCCGATC
TTGGGCATGAACATG------------GAGCCTTACGGCTTTCACGCGCGTGGCCACTCG
GAGTTGCACGCGGGGGGGCTGCAGGCGCAGCCGGTGCACGGATTCTTTGGAGGCCAACAG
CCGCACCACGGCCACCCGGGAGGCCACCACCCCCACCAGCATCACCCCCACTTCGGGGGC
AACTTCGGCGGGTCGGATCCTGGGGCCTCGTGCCTGCACGGGGGTCGTCTGCTCGGCTAC
GGCGGCGCGGCCGGCGGCCTGGGCAGCCAGCCGCCCTTCGCCGAGGGTTATGATCACCTG
GCGGATAGCCAGGGGCCGGAGAGCTTCGGCCCG---------------------------
------------CAGCGACCTGGGAACCTCCCGGACTTC------CACAGTTCGGGCGCC
TCAGGCCACGCCGTGCCTGCCCCATGCTTGCCGCTGGACCAGAGCCCTAACCGAGCCGCC
TCCTTCCATGGCCTGCCCGCCTCCAGTGGCTCCGATTCCCACAGTCTGGAGCCCCGGAGG
GTGGCGAACCAAGGAGCCGTCGACTCGCTGGAATACAATTACCCGGGCGAGCCGCCCTCG
GGACATTTCGACATG------TTTTCCCCCTCTGATTCTGAGGGGCAGCTGCCTCATTAT
GCAGCGGGTCGTCAGGTTCCCGGGGGCTCTTTCCCGGGTGCCTCGGCCATGCCTAGAGCT
GCAGGCATGGTGGGCTTGTCCAAAATGCACGCC---------------------------
------------CAGCAGCAGCAACAGCAGCAGCAGCAG---CACGGA------------
---GTGTTCTTCGAGAGGTTCGGCGGGACCCGCAAGATGCCCGTGGGTCTGGAGCCTGCA
------------------------------------------------------------
------------------------------------------------------------
------------------------------------------------------------
------------------------------------------------------------
------------------------------------------------------------
------------------------------------------------------------
------------------------------------------------------------
------------------------------------------------------------
------------------------------------------------------------
------------------------------------------------------------
------------------------------------------------------------
------------------------------------------------------------
------------------------------------------------------------
------------------------------------------------------------
------------------------------------------------------------
------------------------------------------------------------
------------------------------------------------------------
------------------------------------------------------------
------------------------------------------------------------
------------------------------------------------------------
------------------------------------------------------------
------------------------------------------------------------
------------------------------------------------------------
------------------------------------------------------------
------------------------------------------------------------
------------------------------------------------------------
------------------------------------------------------------
------------------------------------------------------------
------------------------------------------------------------
------------------------------------------------------------
---------CTGGGCGCGCTCTCGCTGGGCTCCTTCAACAAGCCCAGCTCCAAGGACAAC
CTGTTCGGCCAGAGTTGCCTGGCTGCACTCTCCACCGCCTGCCAGAACATGATCGCCAGC
CTCGGGGCCCCCAACCTCAACGTTACCTTCAACAAGAAGAACCCGCCCGAGGGCAAGAGG
------AAACTGAGCCAGAACGAGACCGACGGC---GCGGCCATGGCCAGCAACCCGGGC
TCGGATTACTTCCCAGGAGGGACTGCTCCTGGGGCCCCAGGGCCCGGAGGCCAGTCGGGG
ACCAGTAGCAGCGGCTCC---AAAGCCTCTGGGCCGCCCAATCCGCCCGCCCAGGGGGAT
GGCACCAGCCTCTCCCCCAACTACCACCTGGAATCAACGTCGGGGAACGACGGCAAGCCG
GTTCCCGGGGGCGGTGGCCGGGGCCGGGGTCGCAGAAAAAGGGACAGTGGTCACGTGAGC
CCCGGGACCTTCTTCGACAAGTACTCGGCAGCG------CCGGACAGCGGGGGGGCGCCT
GGGGTGAGCCCAGGGCAACAGCAG---GCGCCAAGCGCAGCC---------GTCGGGGGA
AGCTCCACA------GGCGAGGCGCGCGGGGCGCCTACGCCTCATGAGAAGGCGCTCACG
TCGCCTTCGTGGGGGAAGGGGGCCGAGTTGCTCCTGGGGGACCAGCCGGACCTCATGGCG
TCCCTGGACGGTGGG------------GCGAAGTCGGACGGTAGTTCCCCGCACGCGGGC
GAGTTCGCCTCGGACGAGGTGAGCACGAGCTACGCCAACGAGGACGAGGTGTCATCCAGC
TCCGACAACCCC---CCAGCCCTGGCCAAAGCGAGTAGGAGCCCTCTGGTGACAGGCTCG
CCCAAACTCCCTCCCCGCGGGTTGGGCGCCGGGGAACATGGACCGAAGGCGCCCCCA---
GCC------CCTCTTGGCCTGGGCATCTTGTCTACCTCTACCTCCACCCCCGATAGCTAC
GGC---GGCGGGGGCACGGGCCATCCCGGCACGCCGGGCCTGGAGCAGGTCCGGACCCCA
ACGAGCAGCAGCGGTGCACCGCCGCCT---GACGAGATCCACCCCCTGGAGATCCTCCAG
GCACAGATCCAGCTGCAGAGGCAGCAGTTCAGCATCTCTGAGGACCAGCCCCTGGGGCTC
AAGGGTGGC---------------------------------------AAGAAGGGTGAG
TGTGCTGTGGGGGCTTCTGGTGCGCAGAATGGTGACAGCGAGCTGGGCAGCTGCTGCTCC
GAGGCCGTCAAGAGCGCCATGAGCACCATCGATCTGGACTCGCTGATGGCAGAGCACAGC
GCCACCTGGTACCTGCCGGCCGACAAGGCTTTGGTGGACGGCGCAGACGAGGACAAGACG
CTGGCACCCTGGGAGAAGGCCAAACCCCAGAACCCCAACAGCAAAGAA------------
------------------------------------------------------------
------------------------------------------------------------
------------------------------------------------GGTATATGCACT
CATTCCCTGTTCCCTTCTCACCTGGCGGATACCCGCCCCACCCCCAGTGCAGGCCTTAGC
TTCTGCCTTGAAGGCTCCATGAAAGGGGAGGGTCCCTTGGGGTCAGGAGGGCGCAGGGCC
TTCCTAATGCCCAGCTCAGAGCTGGGTACCCTTCCTTTGGTTACACCAAGGGCTCTGTGG
GCAGACCCCTTCCCTCCCCCCAGGTGCTGCCAGGTAGATTCTGGTTTCAGAGGGTGG
>Horse|ENSECAG00000019170|ENSECAT00000020304
ATGTTTGGGCTGGACCAATTCGAGCCCCAGATCAACAGCAGGAACGCTGGCCAGGGCGAG
AGGAACTTTAACGAGGCCGGACTAAGCATGAACGCCCACTTTAAGGCCCCGGCTTTCCAC
GCAGGGGGACCCCCTGGCCCGGTGGACCCTGCCATGAGCGCGCTGGGGGAGCCCCCGATG
TTGGGCATGAACATG------------GAGCCTTACGGCTTCCACGCGCGCGGACACTCG
GAGTTGCACGCGGGGGGGCTGCAGGCGCAGCCAGTACACGGATTCTTCGGAGGCCAGCAG
CCGCACCACGGACACCCAGGAGTCCACCACCCCCACCAGCATCACTCCCACTTCGGGGGC
AACTTTGGCGGCCCGGACCCAGGGGCCTCGTGCCTGCACGGGGGTCGCTTGCTTGGCTAC
GGAGGCGCCGGCGGCGGCCTGGGCAGCCAGCCGCCGTTTGCCGAGGGTTACGACCACATG
GCGGAGAGCCAGGGGCCCGAGAGCTTCGGCCCG---------------------------
------------CAGCGACCCGGGAACCTTCCGGACTTT------CACAGTTCGGGCGCC
TCGGGCCATGCCGTGCCTGCCCCATGCTTGCCGCTGGACCAGAGCCCTAACCGAGCCGCC
TCCTTCCACGGCCTGCCCGCCTCCAGCGGCTCCGATTCCCACAGTCTGGAGCCCCGGAGG
GTGGCGAACCAAGGAGCCGTCGACTCGCTGGAATACAATTACCCGGGCGAGGCGCCCTCA
GGACATTTCGACATG------TTTTCGCCTTCTGATTCCGAGGGGCAGCTGCCTCATTAT
GCGGCTGGCCGCCAGGTTCCCGGGGGCTCTTTCCCGGGTGCCTCGTCCATGCCCAGAGCT
GCAGGCATGGTGGGCTTGTCCAAAATGCACGCC------------CAGCAACAGCAG---
------CAGCAGCAGCAGCAGCAGCAGCAGCAACAGCAG---CACGGC------------
---GTGTTCTTCGAGAGGTTCGGCGGGGCCCGCAAGATGCCCGTGAGTCTGGAGCCGGGG
GTA---GGCTCCCGACACCCGTTAATGCAGCCTCCTCAGCAGGCGCCGCCGCCCCCGCAG
---CAGCCTCCCCCGCAGCAG------CCG------------------------CAGCAA
CCGCAGCAGCCG---CAGCCGCCGCCGCCCGGTCTTCTGGTCCGACAAAATTCGTGCCCT
CCTGCGCTCCCGCGGCCCCAGCAAGGCGAGGCGGGCACGCCCAGC---GGCGGCCTGCAG
GACGGGGGCCCCATGCTGCCCAGCCAACACGCGCAGTTCGAGTACCCCATCCACCGGCTG
GAGAACCGGAGTATGCACCCTTATTCCGAGGCTGTGTTTAACATGCAGCACCCC------
---------GCTCCGCAGCAG---------GCGCCCAACCAGCGGCTGCAGCATTTCGAC
GCGCCCCCCTACATGAATGTGGCCAAGAGGCCGCGCTTTGACTTCCCGGGCAGCGCGGGA
GTGGACCGCTGCGCG---TCGTGGAACGGCAGCATGCACAACGGCGCTCTGGACAACCAC
CTCTCGCCCTCCGCCTATTCGGGCCTACCCGGCGAGTTCACGCCGCCTGTCCCCGATAGC
TTCCCCTCGGGGCCACCCCTGCAGCACCCGGCCCCGGACCACCAGTCCCTG---------
------------------CAGCAG------------------CAGCAGCAGCAACAGCAG
CAGCAGCAACAGCAGCAGCAGCGCCAAAACGCGGCCCTCATGATTAAGCAGATGGCGTCG
CGGAATCAGCAG------------------------------------------------
------------------------------------------------------------
---CAGCGGCTGCGCCAGCCCAGTCTGGCCCAGCTAGGCCACCCCGGGGACGTGGGCCAG
GGC---AGCTTGGTGCACGGCGGCCCGGTGGGCGGCTTGGCCCAGCCGAACTTTGAGCGT
GAC---------------------AGCGGCGGCGCGGGCGCA---GGGCGCCTGGGCACC
TTCGAGCAGCAG------------GCGCCGCACTTGGCGCAGGAGAGCGCGTGGTTCCCA
GGGCCTCATCCG------TCG---CCAGGTGACCTGCTGCCTCGCAGGATGGGCGGCTCG
GGCCTGCCGGCTGACTGCGGCCCGCACGACCCTGGGCTGGCACCGCCCCCTCCGCCGGGT
GGCTCAGGGGTGCTGTTCCGGGGCCCT------------------CTGCAGGAGCCGCTG
AGGATGCCCGGAGAAGGCCACGTGCCCGCGCTGCCCTCACCTGGCCTG------CAGTTC
GGGGGTAGCCTGGCCAGCCTGGGCCAACTGCAGTCGCCCGGGGCTGGGGTGGGGCTGCCT
AGCGCTCCCTCCGAGCGCGGGCCCCCGCCGCCGAATTTCAGCGCGCCC---GCG------
------------------------------------------------------------
------------CGCAGTTCG---GCAGGAGGACACGTTCAGGAACAGATCACAACACGT
CCTACCCCAGCATTTCTCCACCGCGGCAACGCTGCCGTTCCGCGCTGCTGCGTTCCCTGT
TGTGGGGTCTGGCCTACGCACCACACAGAG------------------------------
------------------------------------------CCCAGCCAGCGCTCCTCG
GCCAGCAAGCTGGGCGCGCTCTCGCTGGGCTCCTTCAACAAGCCCAGCTCCAAGGACAAC
CTGTTCGGCCAGAGCTGCCTGGCTGCGCTCTCCACCGCCTGCCAGAACATGATCGCCAGC
CTGGGCGCTCCCAACCTCAACGTGACCTTCAACAAGAAAAACCCGCCCGAGGGCAAGAGG
------AAACTGAGCCAGAACGAGACCGAGGGC---GCGACCGTGGCCGGCAACCCGGGC
TCGGATTACTTCCCCGGAGGGGCTGCTCCTGGGGCCCCAGGGCCCGGAGGCCCGTCGGGG
ACCAGTAGCAGCGGCTCC---AAAGCCTCGGGGCCGCCCAACCCGCCCGCCCCGGGGGAC
GGCACCAGTCTCTCCCCGAACTACACCCTGGAGTCAACGTCGGGGAACGACGGCAAGCCG
GTCCCCGGGGGCGGCGGCCGGGGCCGGGGTCGCAGAAAAAGGGACAGTGGTCACGTGAGC
CCCGGGACCTTCTTCGACAAGTACTCTGCCGCG------CCGGACAGCGGGGGCGCCCCC
GGGGTGAGCCCAGGGCAACAGCAG---GCGCCGGGCGCAGCC---------GTCGGGGGA
AGCTCCACC------GGCGAGGCGCGCGGGGCGCCGACGCCTCACGAGAAAGCGCTCACG
TCGCCGTCGTGGGGGAAGGGGGCCGAGTTGCTCCTGGGGGACCAGCCGGACCTCATGGCG
TCCCTGGACGGCGGG------------GCCAAGTCGGACAGTAGTTCCCCGCACGTGGGC
GAGTTCGCCTCGGACGAAGTCAGCACGAGCTACGCAAACGAGGACGAGGTGTCTTCCAGC
TCCGACAACCCC---CCGGCCCTGGCCAAAGCGAGTAGGAGCCCTCTGGTGACAGGCTCG
CCCAAACTCCCTCCCCGTGGGGTGGTCGCCGGGGAACACGGACCGAAGGCGCCCCCG---
------------CTGGGCCTGGGCATCATGTCTACGTCTACCTCGACCCCCGACAGCTAC
GGCGGCGGCGGGGGCGCGGGCCATCCCGGCACGCCGGGCCTGGAGCAGGTCCGGACCCCG
ACGAGCAGCAGCGGGGCCCCGCCACCC---GACGAGATCCACCCCCTGGAGATCCTCCAG
GCCCAGATCCAGCTGCAGAGGCAGCAATTCAGCATCTCCGAGGACCAGCCCCTGGGGCTC
AAGGGTGGC---------------------------------------AAAAAGGGGGAG
TGTGCCGTCGGGGCCTCTGGCGCGCAGAATGGCGACAGCGAGCTGAGCAGCTGCTGCTCC
GAGGCGGTCAAGAGCGCCATGAGCACCATCGACCTGGACTCGCTGATGGCCGAGCACAGC
GCCACCTGGTACATGCCCGCTGACAAGGCCTTGGTGGACGGCGCAGACGACGACAAGACG
CTGGCGCCCTGGGAGAAGGCCAAACCCCAGAACCCCAACAGCAAAGAAGCCCACGACCTC
CCCACGAACAAGGCCTCGGCAGCCCAGCCCGGCAGCCATCTGCAGTGCCTGGCCGTCCAC
TGCACAGACGACGTGGGCGACGCCAAGGCCCGCGCCTCCGTGCCCACCTGGCGGTCCCTG
CACTCCGACATCTCCAACAGATTCGGGACATTCGTGGCCGCCCTAACT------------
------------------------------------------------------------
------------------------------------------------------------
------------------------------------------------------------
---------------------------------------------------------
>Gibbon|ENSNLEG00000002191|ENSNLET00000002769
------------------------------------------------------------
------------------------------------------------------------
------------------------------------------------------------
---------------------------------------------------------NCG
GAGTTGCACGCAGGGGGGCTGCAGGCGCAGCCTGTGCACGGCTTCTTTGGCGGCCAGCAG
CCTCACCATGGCCACCCGGGAGGTCACCATCCCCACCAGCATCACCCCCACTTTGGGAGC
AACTTCGGTGGCCCGGACCCCGGGGCCTCGTGCCTGCACGGGGGTCGCCTGCTCGGCTAC
GGCGGCGCAGCCGGAGGCCTGGGCAGCCAGCCGCCCTTCGCCGAGGGCTATGAGCACATG
GCGGAGAGCCAGGGGCCTGAGAGCTTCGGCCCG---------------------------
------------CAGCGACCGGGGAACCTCCCGGACTTC------CACAGTTCGGGTGCC
TCCGGCCACGCCGTGCCGGCCCCATGCCTGCCGCTGGACCAGAGCCCTAACCGAGCCGCC
TCCTTCCACGGCCTGCCGTCCTCCAGCGGCTCCGATTCCCACAGTCTGGAGCCCCGGAGG
GTGACGAACCAAGGAGCCGTCGACTCGCTGGAATACAATTACCCGGGCGAGGCGCCCTCG
GGACATTTTGACATG------TTTTCGCCCTCTGACTCCGAAGGGCAGCTGCCTCATTAT
GCAGCGGGTCGCCAGGTTCCCGGGGGCGCTTTCCCGGGCGCCTCGGCCATGCCTAGAGCT
GCGGGCATGGTGGGCTTGTCCAAAATGCACGCTCAGCCACCGCAGCAGCAGCCCCAGCAG
CAGCAG---CAGCAGCCGCCCCAGCAGCAGCAGCAACAG---CATGGT------------
---GTGTTCTTTGAGAGGTTCGGTGGGGCCAGAAAGATGCCTGTAGGTCTGGAGCCCTCA
GTG---GGCTCCAGGCACCCGTTAATGCAGCCTCCCCAGCAGGCCCCGCCACCCCCTCAG
---CAGCAGCCCCCTCAGCAGCCG---CCA------------------------CAGCAG
------------CAGCCGCCGCCGCCACCCGGGCTTCTAGTCCGACAAAATTCGTGCCCG
CCTGCGCTCCCTCGGCCCCAGCAGGGCGAGGCGGGCACGCCCAGC---GGCGGCCTGCAG
GACGGAGGCCCCATGCTGCCCAGCCAGCACGCGCAATTCGAGTATCCCATCCACCGGCTG
GAGAACCGGAGCATGCACCCTTATTCCGAGCCTGTTTTCAGCATGCAGCATCCT------
---------CCTCCGCAGCAG---------GCGCCCAACCAGCGGCTGCAGCATTTCGAC
GCGCCCCCCTACATGAACGTGGCCAAGAGGCCGCGCTTCGACTTCCCGGGCAGCGCGGGA
GTGGACCGCTGCGCT---TCGTGGAACGGCAGCATGCACAACGGCGCTCTGGATAACCAC
CTCTCCCCCTCCGCCTACCCAGGCCTACCCGGCGAGTTCACACCGCCTGTGCCCGACAGC
TTCCCTTCGGGGCCGCCCCTGCAGCATCCGGCCCCGGACCACCAGTCCCTGCAGCAGCAG
CAGCAGCAGCAGCAGCAACAGCAGCAACAGCAGCAGCAGCAGCAACAG------CAACAG
CAACAGCAGCAGCAGCAG---CGCCAAAACGCGGCCCTCATGATTAAGCAGATGGCGTCG
CGGAATCAGCAG------------------------------------------------
------------------------------------------------------------
---CAGCGGCTGCGCCAGCCCAACCTGGCTCAGCTAGGCCACCCCGGGGACGTGGGCCAG
GGC---GGCCTGGTGCATGGCGGCCCGGTGGGCGGCTTGGCTCAGCCCAACTTTGAGCGC
GAA---------------------GGCGGCAGCACGGGCGCC---GGGCGTCTGGGCACC
TTCGAGCAGCAGCGCGCACTTGGCGCA---------------GAGAGCGCGTGGTTCTCA
GGTCCGCACCCG------CCG---CCCGGAGACCTGCTGCCCCGTAGGATGGGCGGCTCG
GGCCTGCCCGCTGACTGTGGCCCGCACGACCCCAGCCTGGCGCCCCCTCCTCCGCCCGGT
GGCTCGGGGGTGCTGTTCCGGGGCCCT------------------CTGCAGGAGCCGATG
AGGATGCCCGGAGAAGGCCACGTGCCCGCGCTGCCCTCACCGGGCCTG------CAGTTC
GGGGGCAGTCTGGGCGGCCTGGGTCAGCTGCAGTCGCCCGGGGCGGGCGTGGGGCTCCCC
AGCGCTGCTTCGGAGCGCCGGCCCCCGCCGCCGGACTTCGCTACGTCT---GCGCTCGGG
GGCCAGCCGGGCTTTCCGTTT---------------------------------------
------------------------------------------------------------
------------------------------------------------------------
------------------------------------------------------------
------------------------------------------------------------
------------------------------------------------------------
------------------------------------------------------------
------------------------------------------------------------
------------------GAAGAGACCGAGGGC---GAGGCAGTGGCCGGCAACCCGGGC
TCGGATTACTTCCCAGGAGGGACTGCTCCTGGGGCCCCA---CCGGGAGGCCCATCCGGG
ACCAGTAGCAGCGGCTCC---AAAGCCTCGGGGCCGCCCAACCCGCCAGCCCAGGGGGAC
GGCACCAGCCTCTCCCCCAACTACACCCTGGAATCCACGTCGGGGAATGACGGCAAGCCG
GTCCCCGGGGGCGGCGGCCGGGGACGGGGTCGCAGAAAAAGGGACAGTGGTCACGTGAGC
CCTGGCACCTTCTTTGACAAGTACTCGGCGGCT------CCGGATAGCGGGGGCGCACCT
GGGGTGAGCCCAGGGCAGCAGCAA---GCGTCAGGCGCAGCC---------GTCGGGGGA
AGCTCCGCC------GGTGAGACGCGCGGGGCACCGACGCCCCACGAAAAGGCGCTTACG
TCGCCATCCTGGGGGAAGGGGGCTGAGTTGCTCCTGGGGGATCAGCCAGACCTCATTGGG
TCCCTGGACGGCGGG------------GCCAAGTCGGACAGTAGTTCGCCACACGTGGGT
GAGTTCGCCTCGGACGAGGTGAGCACGAGCTACGCCAATGAGGACGAGGTGTCGTCCAGC
TCTGACAACCCC---CAGGCACTAGTTAAAGCGAGCAGGAGTCCCCTGGTGACCGGCTCG
CCCAAACTCCCTCCCCGTGGGGTAGGCGCCGGGGAACACGGACCGAAGGCGCCCCCG---
CCT------GCCCTCGGCCTGGGCATCATGTCTAACTCTACCTCGACCCCTGACAGCTAC
GGCGGCGGTGGGGGCCCGGGCCATCCAGGCACGCCGGGCCTGGAGCAGGTCCGCACCCCG
ACGAGCAGCAGCGGCGCCCCGCCACCC---GACGAGATCCACCCCCTGGAGATCCTTCAG
GCGCAGATCCAGCTACAGAGGCAGCAGTTCAGCATCTCCGAGGACCAGCCTCTGGGGCTG
AAGGGTGGC---------------------------------------AAGAAGGGTGAG
TGCGCCGTCGGGGCCTCAGGGGCTCAGAATGGCGACAGCGAGCTTGGCAGCTGCTGCTCC
GAGGCGGTCAAGAGCGCCATGAGCACCATTGACCTGGACTCGCTGATGGCAGAGCACAGC
GCTGCCTGGTACATGCCCGCTGACAAGGCCCTGGTGGACAGCGCGGACGACGACAAGACG
TTGGCGCCCTGGGAGAAGGCCAAACCCCAGAACCCCAACAGCAAAGAAGCCCACGACCTC
CCCGCAAACAAGGCCTCAGCAACCCAGCCTGGCAGCCACTTGCAGTGCCTGTCTGTTCAC
TGCACAGACGACGTGGGTGACGCCAAGGCTCGAGCCTCCGTGCCCACCTGGCGGTCCCTG
CATTCTGACATCTCCAACAGATTTGGGACATTTGTGGCTGCCCTAACT------------
------------------------------------------------------------
------------------------------------------------------------
------------------------------------------------------------
---------------------------------------------------------
>Cow|ENSBTAG00000010464|ENSBTAT00000052340
------------------------------------------------------------
------------------------------AACGCCCACTTTAAGGCCCCGGCTTTCCAC
GCGGGGGGACCCCCTGGCCCCGTGGACCCTGCCATGAGCGGGCTGGGCGAACCCCCGATC
TTGGGCATGAACATG------------GAGCCTTACGGCTTTCACGCGCGCAGCCACTCG
GAGTTGCACGCGGGGGGGCTGCAGGCGCAGCCGGTGCACGGATTCTTTGGAGGCCAACAG
CCGCACCACGGCCACCCGGGAGGCCACCACCCCCACCAGCATCACCCCCACTTTGGGGGC
AACTTTGGCGGGCCGGATCCAGGGGCCTCGTGCCTGCACGGGGGTCGCCTGCTCGGCTAC
GGCGGCGCGGCCGGCGGCTTGGGCAGCCAGCCGCCCTTCACCGAGGGTTACGATCATATG
GCTGAGAGCCAGGGGCCGGAGAGCTTCGGCCCG---------------------------
------------CAGCGACCCGGGAACCTGCCGGACTTC------CACAGTTCGGGCGCC
TCGGGCCATGCCGTGCCTGCCCCATGCTTGCCGCTGGACCAGAGCCCTAACCGAGCCGCC
TCTTTCCATGGCCTGCCCGCCTCCGGTGGCTCCGATTCCCATAGTCTGGAGCCCCGGAGG
GTGGCGAATCAAGGAGCCGTCGACTCGCTGGAATACAATTACCCGGGCGAGCCGCCCTCG
GGACATTTCGACATG------TTTTCTCCCTCTGATTCCGAGGGGCAGCTGCCTCATTAT
GCAGCGGGTCGTCAGGTTCCCGGGGGCTCTTTCCCGGGTGCCTCGGCCATGCCCAGAGCT
GCAGGCATGGTGGGCTTGTCGAAAATGCACGCC------------CAGCAACAGCAACAA
CAACAGCAGCAGCAGCAGCAGCAACAGCAACAGCAGCAG---CACGGC------------
---GTGTTCTTCGAGAGGTTCGGCGGGACCCGCAAGATGCCCGTGGGGCTGGAGCCTGGA
GTC---GGCTCCAGGCACCCGTTGATGCAGCCTCCCCAGCAGGCCCCGCCGCCCCCGCAG
---CAGCCGCCCCCGCAGCAG------GCC---CCGCCGCCCCCG------CAGCAGCCG
CCCCCGCAGCAG---CCGCCGCCACCGCCTGGGCTTCTAGTCCGACAAAATTCGTGTCCG
CCCGCGCTCCCGCGTCCCCAGCAGGGCGAGGCGGGCACGCCCAGC---GGCGGCCTGCAG
GACGGGGGGCCCATGCTGCCCAACCAACACGCGCAATTCGAGTACCCCATCCACCGGCTG
GAGAACCGCAGCATGCACCCTTATTCCGAGCCTGTATTCAACATG---------------
---------------CAGCAG---------GCGCCCAACCAGCGGCTGCAGCATTTCGAC
GCACCCCCCTACATGAACGTGGCCAAGAGGCCGCGCTTTGACTTCCCGGGCAGCGCGGGA
GTGGATCGCTGCGCT---TCGTGGAACGGCAGCATGCACAATGGCGCTCTGGACAACCAC
CTCTCGCCCTCTGCCTATTCCGGCCTGCCCGGCGAGTTCACGCCGCCTGTGCCCGACAGC
TTCCCCTCGGGGCCACCTCTGCAGCATCCGGCCCCGGACCACCCGTCCCTA---------
------------------------------------------CAGCAGCAGCAGCAGCAG
CAGCAGCAGCAACAGCAGCAACGCCAAAACGCGGCCCTCATGATCAAGCAGATGGCGTCG
CGGAATCAGCAG------------------------------------------------
------------------------------------------------------------
---CAGCGGCTGCGCCAGCCCAACCTGGCTCAGCTAGGCCACCCCGGGGACGTGGGCCAG
GGT---GGCCTGGTACACAGCGGCCCAGTGGGCGGCTTGGGCCAGCCGAACTTTGAGCGC
GAT---------------------AGCGGCGGCGCGGGCGCC---GGGCGCCTGGGCACG
TTCGAGCCGCAG------------GCGCAGCACTTGGCGCAGGAGAGCGCGTGGTTCCCA
GGTCCGCATCCG------CCG---CCCGGAGACCTGCTGCCCCGCAGGATGGGAGGTTCA
GGCTTGCCCTCCGACTGCGGCCCGCACGACCCAGGACTGGCACCGCCCCCTCCGCCCGGT
GGCTCGGGGGTGCTGTTCCGGGGCTCT------------------CTGCAGGAGCCGCTG
AGGATGCCCGGAGAGGGCCACGTGCCCGGGCTGCCCTCCCCTGGCCTG------CAGTTC
GGGGGCAGCCTGGCCAGCCTGGGCCAGCTGCAGTCGCCCGGGGCTGGGGTGGGGCTGCCC
AGCGCTCCCTCCGAGCGCCGGCCCCAGCCACCTGATTTCACGGCGCCC---GCGCTCGGG
GGCCAGCCTGGCTTCCCGTTCGGCGCAGCAAACCGGCAGGCCACGCCGCACAGCGGCCCA
GGCGTGAACTCGCCCCCGAGC---GCGGGCGGG---------------------------
------------------------------------------------------------
------------------------------GGCGGTGGCAGCACTGGCGGTGGCGGCGGC
GCCGGCGGCGGGGGCGCATACCCGCCGCAGCCTGACTTCCAGCCCAGCCAGCGCACCTCG
GCCAGTAAGCTGGGCGCACTCTCGCTGGGCTCCTTCAACAAGCCCAGCTCCAGG------
---------------------------------ACAACCTGTTCG---------------
------------------------------------------------------------
------------------------------------------------------------
------------------------------------------------------------
------------------------------------------------------------
---------------------------------------------------------GCC
ANCCCCGGGGGCGGTGGCCGGGGACGGGGGCGCAGAAAAAGGGACAGTGGTCACGTGAGC
CCCGGGACCTTCTTCGACAAGTACTCAGCGGCTTCGGCGCCGGACAGCGGGGGCGCGCCT
GGTGTGAGCCCAGGGCAACAGCAG---GCGCCGGGCGCAGCC---------GTCGGGGGA
AACTCG---------GGAGAGGTGCGCGGGGCGCCTACGCCTCACGAGAAAGCGCTCACG
TCGCCGTCGTGGGGGAAGGGGGCCGAGCTGCTCCTGGGGGACCAGCCAGACCTCATGGCG
TCCCTGGACGGTGGG------------GCCAAGTCGGACAGTAGTTCCCCGCACGTGGGC
GAGTTCGCCTCCGACGAGGTGAGCACGAGTTACGCCAACGAGGACGAGGTGTCTTCCAGC
TCCGACAACCCC---CCAGCCCTGGCCAAAGCGAGTAGGAGCCCTCTGGTGACAGGCTCG
CCCAAACTCCCTCCCCGTGGGGTGGGCACCGGGGAACACGGACCGAAGGCACCCCCG---
CCC------CCGCTTGGCCTGGGCATCTTGTCTACCTCTACCTCGACCCCTGACAGCTAC
GGC---GGAGGGGGCACGGGCCATCCCGGCACGCCGGGCCTGGAGCAGGTTCGGACCCCG
ACGAGCAGCGGCGGTGCTCCGCCACCT---GACGAGATCCACCCCCTGGAGATCCTCCAG
GCACAGATCCAGCTGCAGAGGCAGCAGTTCAGCATCTCTGAGGACCAGCCCCTGGGGCTC
AAGGGTGGC---------------------------------------AAGAAGGGTGAG
TGTGCCGTCGGGGCCTCGGGCGCGCAGAATGGCGACAGCGAGCTGGGCAGCTGCTGCTCC
GAGGCGGTCAAGAGCGCCATGAGCACCATTGATCTGGACTCGCTGATGGCAGAGCACAGC
GCCACCTGGTACATGCCGGCTGACAAGGCTTTGGTGGACGGCACAGAGGAGGACAAGACG
CTGGCGCCCTGGGAGAAGGCCAAACCCCAGAATCCCAACAGCAAGGAAGCCCATGACCTC
CCTGCGAACAAGGCCTCGGCACCCCAGCCCGGCAGCCATTTGCAGTGCCTGTCTGTCCAC
TGCACAGACGACGTGGGTGATGCCAAGGCCCGAGCCTCTGTGCCCACCTGGCGGTCCCTG
CACTCCGACATTTCCAACAGATTCGGGACATTCGTGGCCGCCCTGACT------------
------------------------------------------------------------
------------------------------------------------------------
------------------------------------------------------------
---------------------------------------------------------
>Mouse|ENSMUSG00000070576|ENSMUST00000094463
ATGTTTGGGCTGGACCAATTCGAGCCCCAGATCAACAGCCGGCACGCTGGTCAGGGCGAG
GGGAACTTTAACGAAGCCGGACTGAGCATGAACGCCCACTTTAAGGCTCCTGCCTTCCAC
GCCGGGCCTCCTACTGGCCCCGTGGACCCTGCAATAAGCGCTCTGGGCGAACCCCCGATC
TTGGGCTTGAACATG------------GAGCCCTACGGCTTTCATGCGCGCAGCCACTCC
GAGCTGCACGCAGGGGGGCTGCAGGCGCAGCCTGTGCATGGCTTCTTCGGCGGTCAGCAG
CCTCACCACAGCCATCCCGGAGGCCATCACCCGCACCAGCATCACCCCCACTTTGGGGGC
AACTTCGGTGGTCCGGATCCAGGTGCCTCATGTCTGCACGGGGGCCGGCTGCTTGGCTAC
GGAGGTGCAGCGGGCGGCCTGGGCAGCCAGCCTCCCTTCGCAGAGAGTTATGAGCACATG
GCGGAGAGCCAGGGGCCGGAGGGCTTCGGCCCG---------------------------
------------CAGCGGCCAGGAAACCTCCCGGACTTC------CATAGTTCGGGCACC
TCGGGCCACGCCGTGCCTGCCCCGTGCCTGCCTCTGGACCAGAGCCCTAACCGGGCTGCC
TCTTTTCACGGCCTGTCCGCCTCTAGCGGCTCGGATTCTCACAGCCTGGAGCCCCGGAGG
GTGACGAACCAAGGAGCCGTAGATTCCCTGGAATACAATTACCCGAGCGAGCCGCCCTCA
GGACATTTTGACATG------TTTTCACCCTCTGACTCTGAAGGGCAGCTGCCACATTAT
GCTGCGGGTCGCCAGGTTCCCGGGGGCGCTTTCCCGGGTGCTTCTGCCATGCCTAGAGCC
TCAGGCATGGTGGGTTTGTCCAAAATGCACAGCCAGCCACCCCAGCCGCCTCCACAACAG
CAGCAACCG---------------------------CAG---CACGGA------------
---GTGTTCTTCGAGAGGTTTGGCGGGGCCCGAAAGATGCCTGTGGGTCTGGAGCCTGCA
GTG---GGCTCCAGGCACCCGCTAATGCAGCCTCCCCAGCAGGCCCCACCACCCCCGCAG
---CAGCCGCCCCCGCAGCAG---------------------------------------
------------CAGCCGCCGCCA---CCGGGACTTCTGGTTCGACAGAATTCTTGCCCT
CCTGCGCTCCCGCGGCCCCAGCAGGGTGAGGCTGGCACACCCAGT---GGCGGCCTGCAG
GACGGGGGCCCCATGCTGCCCAGTCAACATGCTCAGTTCGAGTATCCCATCCATCGGCTA
GAGAACCGGAGCATGCACCCATATTCTGAGCCTGTCTTCAGCATGCAGCATCCC------
---------CCTCCTCAGCAG---------GCGCCCAACCAGAGGCTGCAGCATTTCGAT
GCGCCCCCTTACATGAACGTGGCCAAGAGGCCGCGTTTTGACTTTCCGGGCAGCGCAGGC
GTGGACCGCTGCGCC---TCGTGGAATGGCAGCATGCATAACGGTACCCTAGACAACCAA
CTCTCTCCCTCTGCCTACCCAGGCCTCCCAGGCGAGTTCACACCGCCTGTGCCGGACAGC
TTTTCCTCGGGACCACCCTTGCAGCACCCGGGGCCGGACCACCAGTCCCTGCAGCAGCAG
CAGCAGCAGCAACAACAGCAGCAGCAGCAGCAACAACAACAGCAGCAACAGCAGCAGCAG
CAACAG------------CAACGCCAGAATGCGGCCCTCATGATTAAACAGATGGCGTCC
CGGAACCAGCAG------------------------------------------------
------------------------------------------------------------
---CAGCGGTTGCGACAGCCCAACCTGGCCCAGCTAGGCCATCCTGGGGACGTGGGCCAG
GGC---GGCCTGGTCCACGGAGGTTCCGTGGGCGGCTTGGCCCAGACGAACTTTGAGCGC
GAA---------------------GGGGGCAGCGCAGGTGCC---GGGCGCCTGAGTGGC
TTTGAGCAGCAG------------GCGCCCCACCTGGCGCAGGAGAGCGCGTGGTTCCCG
GGTCCACACCCT------------CCCGGCGACCTGCTGCCCCGGAGGATGGGCGGCGCG
GGGTTGCCGACTGACTGCGGCCCGCACGACCCTGCTCTGGCGCCTCCCCCTGCTCCAGGT
GGCTCAGGGGTGCTTTTCCGAGGCTCT------------------TTGCAGGAGCCTCTG
AGGATGCCAGGAGAAGGCCACGTGCCCGCACTGGCCTCGCCCGGGCTG------CAGTTT
GGGGGCAGCTTAGCTGGCCTAGGCCAGTTGCAGTCGCCCGGTGCCGGTGTGGGACTGCCA
AACGCTCCGTCGGAGCGACGGCCTCCGCCTCCGGACTTCCCCGCGCCA---GCTCTCGGG
GGCCAGCCGGGCTTTCCATTCGGTTCAGGCAGCCGGCAGGCCACTCCGCACAGCGCTCCA
GGCGTGAATTCGCCCCCGAGC---GCGGGC------------------------------
------------------------------------------------------------
---------------------------------AGCGGCAGCTCCGGTGCTGGCGGGGGC
---------------GCTTACCCGCCGCAGCCAGATTTCCAACCCAGCCAGCGCAACTCG
GCCAGTAAGCTGGGCGCACTGTCGTTGGGGTCTTTCAACAAGCCCAGCTCTAAGGACAAC
CTGTTCGGCCAGAGCTGCCTGGCTGCGCTCTCCACTGCTTGCCAGAACATGATTGCCAGC
CTGGGTGCTCCTAACCTCAACGTGACTTTCAACAAGAAGAACCCACCCGAGGGGAAGAGG
------AAACTGAGCCAGAACGAGCCCGACAGC---GCGGTTGCAGCCGGTAACCCGGGC
TCGGATTACTTCCCCGGAGGGACTACTCCTGGGGCCCCTGGACCCGGAGGCCCTTCCGGG
ACCAGTGGTGGTGGCTCC---AAAGCCTCAGGACCGCCCAACCCTCCCATCCAGGGGGAC
AGCACCAGTCTCTCCCCCAATTATACCCTGGAATCAACGTCGGGTAACGATGGCAAGCCT
GTCCCTGGGGGCAGTGGCCGGGGAAGGGGACGCAGAAAACGGGACAGTGGTCATGTGAGC
CCCGGGACCTTCTTCGACAAATATTCCACAGCT------CCAGACAGTGGGGGCGCACCA
GGGGTGAGCCCGGGGCAGCAGCAG---GCTCCTGGCTCAGCC---------GCTGGGGGA
AGCTCAGTG------AACGAGGCCCGAGGC---CCCACACCCCATGAGAAGGCCCTTACG
TCCCCATCGTGGGGCAAAGGAGCCGAGCTTCTCCTTGGGGACCAGCCGGACCTCATGGCG
TCCCTGGACAGCACA------------GCCAAATCAGATGGTAGTTCCCCGCACGTGGGT
GAGTTCGCCTCTGATGAGGTGAGCACAAGTTATGCGAACGAGGACGAAGTGTCATCCAGT
TCTGACAACACT---ACAGCCCTGGCCAAAGCCAGCCGAAGTCCCCTGGTGACCAGCTCA
CCGAAACTCCCTCCTCGAGGGGTGGGCGCTGGGGAACACACACCGAAGGCT---------
TCC------GCCCTGGGCCTGGGCATCCTGTCTACCTCTACCTCAACCCCTGACAGCTAT
GGTGGGGGCGTGGGCACCGGACATCCCGGCACACCAGGCCTGGAGCAGGTCCGGACCCCA
ACGAGCAGCAGCGGTGCGCAGCCTCCT---GACGAGATTCATCCCCTGGAGATCCTCCAA
GCCCAGATCCAGCTGCAGAGACAACAATTTAGCATCTCGGAGGACCAGCCCCTGGGGCTC
AAGGGCAGC---------------------------------------AAAAAAGCCGAG
TGTGCTGTAGGGGCCTCAGGAGCACAGAACGGTGACAGCGAGTTGGGTAGCTGCTGCTCC
GAAGCAGTCAAGAGCGCCATGAGTACTATCGACCTGGACTCCCTGATGGCAGAACACAGC
ACTACCTGGTACATGCCACCTGACAAGGCCCTGGTGGATGGTGGAGATGAGGACAAGACG
CTGGCGCCCTGGGAGAAGGCCAAGTCCCAGAACCCCAACAACAAAGAAGCCCATGACCAC
CCCACCAACAAGGCCTCAGCCACCCAGCCCGGCAGCCACCTGCAGTGCCTGACTGTCCAC
TGCACAGAT------GGTGACCCCAAGGCCCGCACCTCCGTACCCACCTGGCGGTCTCTG
CACTCTGATATCTCCAACCGATTTGGGACATTTGTGGCCGCCCTGACT------------
------------------------------------------------------------
------------------------------------------------------------
------------------------------------------------------------
---------------------------------------------------------
>Microbat|ENSMLUG00000016531|ENSMLUT00000029505
ATGTTTGGGCTGGACCAATTCGAGCCCCAGATCAACAGCAGGAACGCTGGCCAGGGCGAG
AGGAACTTTAACGAGGCCGGACTAAGCATGAACACCCACTTTAAGGCTCCGGCTTTCCAC
GCGGGGGGACCTCCTGGCCCCGTGGACCCTGCCATGAGCGCGCTGGGCGAGCCCCCGATC
CTGGGCATGAACATG------------GAGCCGTACGGCTTCCACGCGCGCGGCCACTCG
GAGTTGCACGCGGGGGGGCTGCAGGCGCAGCCGGTGCACGGATTCTTTGGAGGCCAGCAG
CCGCACCACGGCCACCCGGGAGGCCACCACCCCCACCAACATCACCCTCACTTCGGGGGC
AACTTTGGTGGCCCGGACCCAGGAGCCTCATGCCTGCACGGGGGTCGCCTGCTCGGCTAC
GGCGGCGCCGGCGCTGGCCTGGGCAGCCAGCCGCCCTTCGCCGAGGGTTATGATCATATG
GCGGAGAGCCAGGGGCCTGAGAGCTTCGGCCCG---------------------------
------------CAGCGACCCGGGAACCTCCCGGACTTT------CACAGTTCGGGCGCC
TCGGGCCACGCCGTGCCGGCCCCGTGCTTGCCGCTGGACCAGAGCCCTAACCGAGCCGCC
TCCTTCCACGGCCTCCCCGCCTCCAGCGGCTCTGATTCCCACAGTCTGGAGAACCGGAGG
GTGGCGAACCAAGGAGCCGTCGACTCGCTGGAATACAATTACCCGGGCGAGGCGCCCTCG
GGACATTTCGACATG------TTTTCGCCCTCCGATTCCGAGGGGCAGTTGCCTCATTAT
GCGGCGGGTCGCCAGGTTCCCGGGGGCTCTTTCCCGGGTGCCTCGGCTATGCCCAGAGCT
GCAGGCATGGTGGGCTTGTCCAAAATGCACGCCCAG------CAGCAGCAGCAGCAACAG
CAGCAGCAGCAGCAGCAGCAGCAACAACAGCAGCAGCAG---CACGGC------------
---GTTTTCTTCGAGAGGTTCGGCGGGGCCCGCAAGATGCCGGTGGGCTTGGAGCCGGGA
GTA---GGCTCCAGGCACCCCTTAATGCAGCCTCCCCATCAGGCCCCGCCGCCCCCGCAG
---CAGCAGCCCCCACAACAGACTCAGCCGCCGCCGCCGCCGCCGCCGCAGCAGCAGCAG
CCTCCG------------------CCGCCCGGGCTGCTGGTCCGACAAAATTCGTGCCCG
CCCGCGCTCCCGCGGCCCCAGCAGGGCGAGGCGGGCACACCCAGC---GGCAGCCTGCAG
GACGGGGGGCCCATGCTGCCCAGCCAACACGCGCAGTTCGAGTACCCCATCCACAGGCTG
GAGAACCGGACCATGCACCCTTATTCGGAGCCCGTGTTCAACATGCAGCATCCT------
---------CCTCCCCAGCAG---------GCGCCCAACCAGCGGCTGCAGCATTTCGAC
GCGCACCCCCTACATGAACGTGCCCAGAGGCCGCGCTTTGACTTCCCGGGCAGCGCGGGA
GTGGACCGCTGCGCT---TCGTGGAACGGCAGCATGCACAACGGCGCGCTGGACAACCAC
CTCTCCCCCTCGGCCTATTCG---------------------------------------
------------------------------------------------------------
------------------------------------------------------------
------------------------------GCCTNTTTTACAATCAAATCTTGGTCTTTT
CGTTCCCAAAAAAGTGATGATGCTCTTCCTCGCACTATTAAAAACAAATCCAGCACCAAC
GTCCCAAATATTAGTCAAAAAGGCCGGTTAAGTCTC------------------------
---CACCGCCTTACAGAACATGATCTA---------------------------------
------------------------------------------------------------
------------------------------------------------------------
------------------------------------------------------------
------------------------------------------------------------
------------------------------------------------------------
------------------------------------------------------------
------------------------------------------------------------
------------------------------------------------------------
------------------------------------------------------------
------------------------------------------------------------
------------------------------------------------------------
------------------------------------------------------------
------------------------------------------------------------
------------------------------------------------------------
------------------------------------------------------------
---------------------------------------------------------AGC
CCAGGACCCCCCACCTTA---GTGACTTTTATCAAGAAGAACCGCCCG---------AGG
GAAGAGAAATTGAGCCAGAATGAGACCGACGGC---GCGGCCGTGGCCGGCAACCCGGGC
TCGGATTACTACCCCGGAGGGACTGCTCCGGGGGCCCCAGGGCCCGGAGGGCCTGCGGGG
ACCAGTAGCAGTGGCAAC---AAAACCTCGGGGCCGCCCAACCCTCCCTCCCAGGGGGAC
AGCACCAGCCTCTCCCCAAACTACACCCTGGAATCCACGTCGGGGAACGATGGCAAGCCG
GTCTCCGGGGGCGGTGGCCGGGGCCGGGGTCGCAGAAAAAGGGACAGTGGTCACGTGAGC
CCGGGGACCTTTTTCGACAAGTACTCCGCGGCA------CCGGACAGCGGGGGCGCGCCC
GGGGTCAGCCCAGGGCAGCCGCAG------CCGGGCGCGGGC---------CTGGGGGGA
AGCTCGACG------GGCGAGGCACGCGGGGCGCCCACGCCCCATGAGAAAGCGCTCACC
TCGCCCTCTTGGGGGAAAGGGGCCGAATTGCTCCTGGGGGACCAGCCGGACCTCATGGCG
TCCCTGGATGGCGGG------------GCCAAGTCCGACGGGAGTTCCCCGCACGTGGGC
GAGTTCGCCTCCGACGAGGTGAGCACCAGCTACGCCAACGAGGACGAAGTGTCATCCAGC
TCTGACAACCCC---CAGGCCCTGGCCAAAGCGAGTAGGAGCCCCCTGGTGACAGGTTCG
CCCAAACTCCCTCCCCGGGGGGTGGGCGCAGGGGAACACGGACCCAAGGCGCCCCCG---
CCC------CCGCTCGGCCTAGGCATCATGTCTACCTCTACCTCGACCCCTGACAGCTAT
GGCAGCGGCGGGGGCGCTGGCCACCCGGGCACGCCTGGCCTGGAGCAGGTCCGGACCCCG
ACGAGCAGCAGCGGGGCACCGCCGCCC---GACGAGATCCACCCCCTGGAGATCCTCCAG
GCACAGATCCAGCTGCAGAGGCAGCAGTTCAGCATCTCCGAGGACCAGCCCCTGGGGCTC
AAGGGGGGC---------------------------------------AAGAAGGGCGAG
TGTGCTGTGGGGGCGTCGGGCGCCCAGAACGGAGACAGCGAGCTGGGCAGCTGCTGCTCG
GAGGCTGTCAAGAGCGCCATGAGCACCATCGACCTGGACTCCCTGATGGCAGAGCACAGC
GCCACCTGGTACATGCCCGCAGACAAGACCCTGGTGGATGGTGCGGAGGACGACAAAACG
CTGGCGCCCTGGGAGAAGGCCAAACCCCAGAACCCCAGCAGCAAAGAAGCCCACGACCTC
CCCGCGAACAAGGCCTCCGCAGCCCAGCCCGGCAGCCATTTGCAGTGCCTGTCTGTCCAC
TGCACAGACGACGTGGGCGATGCCAAGGCCCGAGCCTCCGTGCCCACCTGGCGGTCCCTG
CACTCCGATATCTCCAACAGATTCGGGACATTCGTGGCCGCCCTCACT------------
------------------------------------------------------------
------------------------------------------------------------
------------------------------------------------------------
---------------------------------------------------------
>Rabbit|ENSOCUG00000027481|ENSOCUT00000028379
------------------------------------------------------------
------------------------------------------------------------
------------------------------------------------------------
------------------------------------------------------------
------------------------------------------------------------
------------------------------------------------------------
------------------------------------------------------------
------------------------NCCAACCCACCTTTGCCGGAAGGTTTCGAG------
------------------------------CCCATTGCCCGACAACCAGGGGGCCGAGGA
GCTTCGGTTCGGCAGCGGCCGGGAAACCTCCCGGATTTC------CACAGTTCGGGCGCC
TCCGGCCACGCTGTGCCTGCCCCCTGCCTGCCGCTGGACCAGAGCCCTAACCGGGCCGCC
TCTTTCCACGGCCTGCCCGCTTCCAGCGGCTCGGACTCGCACAGCCTGGAGCCCCGGAGG
GTGACCAGCCAAGGGGCCGTCGACTCGCTGGAATACAATTACGCGGGGGAGGGCCCCCCG
GGACATTTTGACATG------TTCTCGCCCTCTGACTCCGAGGGTCAGCTGCCTCATTAT
ACAGCGGGTCGCCAGGTTCCTGCTGGCGCTTTCCCGGGCGCCTCGGCCATGCCCAGAGCC
GCGGGCATGGTGGGCTTGTCCAAAATGCACGCCCAGCCCCCGCCGCCGCCGCCA------
------------------------------------------CACGGG------------
---GTGTTCTTCGAGAGATTCGGCGGCGCCCGCAAGATGCCTGTGGGACTGGAGCCCGGA
GTG---ACCTCCAGGCACCCGCTGATGCAGCCTCCCCAGCAGGCC---------------
------------------------------------------------------------
------------------------------GGGCTGCTCGTCCGGCAAAATTCG------
------------------------------------------------------CTGCAG
GACGGGGGCCCCATGCTGCCGAGCCAGCACGCGCAGTTCGAGTACCCCATCCACCGGCTC
GAGAACCGGAGCATGCACCCCTACTCCGAGCCGGTTTTCAACATGCAGCACCCC------
---------GCTCCGCAGCAG---------GCGCCCAACCAGCGGCTGCAGCATTTCGAC
GCGCCCCCGTACATGAACGTGGCCAAGAGGCCGCGCTTCGACTTCCCGGGCAGCGCGGGA
GTGGACCGCTGCGCT---TCGTGGAACGGGAGCGTGCACAACGGGTCTCTGGACAACCAC
CTCTCGCCCTCCGCCTACCCGGGCCTGCCGGGCGAGTTCACGCCGCCCGTGCCCGACAGC
TTCCCCTCGGGGCCTCCCTTGCAGCACCCGGCACCGGACCACCAATCC------------
------------------------------------------------------------
---------------------AGCCAAAACGCGGCCCTCATGATCAAACAGATGGCGTCG
CGCAATCAGCAG------------------------------------------------
------------------------------------------------------------
---CAGCGGCTTCGCCAGCCCAACCTGGCCCAACTAGGCCACCCCGGGGACGTGGGCCAG
GGC---GGCCTGGTGCACGGCGGCCCGGTGGGCAGCTTGGCTCAGCCGAACTTTGAGCGC
GAA---------------------GGCGGCGGG---------------------------
------CAGCAG------------GCGCCGCACTTGGCGCAGGAGAGCGCG---------
------------------------------------------------------------
------------------------------------------------------------
------------------------------------------------------------
------------------------------------------------------------
------------------------------------------------------------
------------------------------------------------------------
------------------------------------------------------------
------------------------------------------------------------
------------------------------------------------------------
------------------------------------------------------GGCGGG
---------GGCAGTGCTTACCCGCCGCAGCCGGACTTCCAGCCCAGCCAGCGCGCCTCG
GCCAGCAAGCTGGGCGCGCTCTCGCTGGGCTCCTTTAACAAGCCCAGCTCCAAGGACAAC
CTGTTTGGCCAGAGCTGCCTGGCCGCGCTCTCCACGGCCTGTCAGAACATGATCGCCAGC
CTCGGGGCCCCTAACCTGAATGTGACCTTCAACAAAAAGAACCCGCCCGAGGGCAAGAGG
------AAACTGAGCCAGAACGAGGCGGACGGCAGCGCGGCCGGGGCGGGTAACCCCGGC
TCGGATTACTTCCCGGGAGGG------------------------AGAGGCCCGTCGGGG
ACCAGCCAGGGCGGCAGCTCCAAAGCCGCGGGGCCACCCAACCCGCCCGCGCAGGGGGAC
GGCACCAGCCTGTCCCCCAACTACACCCTGGAGTCCACCTCGGGGAACGACGGCAAGCCG
---------------------------------GGAAAAAGGGACAGTGGCCACGTGAGC
CCGGGGACCTTCTTCGACAAATTCTCCGCGGCT------CCGGACAGCGGGGGGGCGCCT
GGGGTGAGCCCAGGGCAG------------CCCGGCGCGGCCGTCGTGGTCGTCGGGGCG
GGCTCGGCG------AGCGAGGCGCGCGGCGCGCCGACGCCCCACGAGAAGGCGCTCACG
TCGCCGTCGTGGGGGAAGGGGGCCGACTTGCTCCTAGGGGACCAGCCCGACCTCATGGCG
TCCCTGGACGGCGGG------------GCCAAGGGGGCCGGGAGCTCGCCGCACGTGGGG
GAGTTCGCCTCGGACGAGGTGAGCACGAGCTACGCCAACGAGGACGAGGTGTCATCCAGC
TCCGACAACCCT---CCGGCCCTGGCCAAAGCGAGTAGGAGCCCGCTGGTGACCGGCTCG
CCCAAACTGCCTCCCCGTGGGGTGGGCGCCGGGGAGCACGGACCTAAGGCGCCCCCG---
CCC------GCGCTCGGCCTGGGCATCCTGTCTACCTCTACCTCGACGCCTGACAGCTAC
------------------------CCTGGCACGCCGGGCCTGGAGCAGGTCCGGACCCCG
ACCAGCAGCAGCGGCGCGCCGCCACCGCCCGACGAGATCCACCCGCTGGAGATCCTCCAG
GCCCAGATCCAGCTACAGAGGCAGCAGTTCAGCATCTCCGAGGACCAGCCGCTGGGGCTC
ACGGGTGGC---------------------------------------CGGAAGGGCGAG
TGCGCCGTCGAGGCATCGGGCGCGCGCAATGGAGACAGCGAGTTGGGCAGCTGCTGCTCT
GAGGCTGTCAAGAGCGCCATGAGCACCATCGACCTGGACTCCCTGATGGCTGAGCACAGC
GCCACCTGGTACATGCCCACCGACAAGGCCCTGGTGGACGGCGCGGACGACGACAAGACG
CTGGCGCCTTGGGAGAAGGCCAAGCCCCAGAACCCCAACAGCAAAGAAGCCCACGACCTC
CCCGCGAGCAAGGGGTCAGCCTCACAGCCCGGCAGCCATCTGCAGTGCCTGTCCGTCCAC
TGCACGGACGACGTGGGCGACGCCAAGGCCCGTGCGTCCGTGCCCACCTGGAGGTCCCTG
CACTCTGACATCTCCAACAGATTTGGGACGTTTGTGGCCGCCCTGACT------------
------------------------------------------------------------
------------------------------------------------------------
------------------------------------------------------------
---------------------------------------------------------
>Marmoset|ENSCJAG00000020170|ENSCJAT00000039622
ATGTTTGGGCTGGACCAATTCGAGCCCCAGATCAACAGCAGGAACGCTGGCCAGGGCGAA
AGGAACTTTAACGAGACCGGACTGACCATGAACACCCACTTTAAGGCCCCGGCTTTCCAC
ACGGGGGGGCCCCCTGGCCCTGTGGATCCTGCCTTGAGCGCGCTGGGCGAGCCCCCGATC
TTGGGCATGAACATG------------GAGCCCTACGGCTTCCACGCGCGCGGCCACTCG
GAGTTGCACGCAGGGGGGCTGCAGGCGCAGCCTGTGCACGGCTTCTTTGGCGGCCAGCAG
CCTCACCACGGCCACCCGGGAAGTCACCATCCCCACCAGCATCACCCCCACTTTGGGGGC
AACTTCGGCGGCCCGGACCCGGGAGCCTCATGTCTGCACGGGGGCCGCCTGCTGGGCTAC
GGCGGCGCAGCCGGCGGCCTGGGCAGCCAGCCGCCCTTCGCCGAGGGTTATGAGCACATG
GCGGAGAGCCAGGGGCCTGAGAGCTTCGGCCCC---------------------------
------------CAGCGACCGGGGAACCTCCCGGACTTC------CACAGTTCGGGTGCC
TCCGGCCACGCCGTGCCGGCCCCATGCCTGCCGCTGGACCAGAGCCCTAACCGAGCCGCC
TCCTTTCACGGTCTGCCCTCCTCCAGCGGCTCCGATTCCCACAGTCTGGAGCCCCGGAGG
GTGGCGAACCCAGGAGCCGTCGACTCGCTGGAATACAATTACCCGGGCGAGGCGCCCTCG
GGACATTTTGACATG------TTTTCGCCCTCTGACTCGGAAGGGCAGCTGCCTCATTAT
GCAGCGGGTCGCCAGGTTCCCGGGGGCGCTTTCCCGGGCGCCTCGGCCATGCCCAGAGCT
GCGGGCATGGTGGGCTTGTCCAAAATGCATGCCCAGCCA---------------------
------------------------------------------CATGGT------------
---GTGTTCTTTGAGAGGTTCGGTGGGGCCAGAAAGATGCCTGTGGGTCTGGAGCCCTCA
GTG---GGCTCCAGGCACCCGTTAATGCAGCCTCCCCAACAGGCC---------------
------------------------------------------------------------
------------------------------GGGCTTCTAGTCCGACAAAATTCGTGCCCG
CCTGCGCTCCCGCGGCCCCAGCAGGGCGAGGCGGGCACGCCCAGCGGCGGCGGCCTGCAG
GACGGAGGCCCTATGCTGCCCAGCCAGCACGCGCAGTTCGAATACCCCATCCACCGGCTG
GAGAACCGGAGCATGCACCCTTATTCCGAGCCCGTTTTCAACATGCAGCATCCT------
---------CCTCCGCAGCAG---------GCGCCCAACCAGCGGCTGCAGCATTTCGAC
GCGCCCCCCTACATGAACGTGGCCAAGAGGCCGCGCTTCGACTTCCCGGGCAGCGCGGGA
GTGGACCGCTGCGCT---TCGTGGAACGGCAGCATGCACAACGGTGCTCTGGACAACCAC
CTCTCCCCTTCCGCCTACCCAGGCCTACCCGGCGAGTTCACACCGCCTGTGCCCGACAGC
TTCCCTTCCGGGCCGCCCCTGCAGCATCCGACCCCGGACCACCAGTCC------------
------------------------------------------------------------
---------------------GGCCAAAACGCGGCCCTCATGATTAAGCAGATGGCGTCG
CGGAACCAGCAG------------------------------------------------
------------------------------------------------------------
---CAGCGGCTGCGCCAGCCCAACCTGGCTCAGCTAGGCCACCCTGGGGACGTGGGCCAG
GGC---GGCCTGGTGCACGGCGGCCCGGTGGGCGGCTTGGCTCAGCCGAACTTCGAGCGC
GAA---------------------GGCGGCAGCACGGGCGCC---GGGCGTCTGGGCACC
TTCGAGCAGCAG------------GCGCCGCATTTGGCACAAGAGAGCGCGTGGTTCTCA
GGTCCGCACCCG------CCG---CCCGGAGACCTGCTGCCCCGTAGGATGGGCGGCTCG
GGCCTGCCCGCTGACTGTGGCCCGCACGACCCCAGCCTGGCGCCCCCTCCTCCGCCTGGC
---TCAGGGGTGCTATTCCGGGGCCCT------------------CTGCAGGATCCGATG
AGGATGCCCGGAGAGGGCCACGTGCCCGCGCTGCCCTCACCGGGCCTG------CAGTTC
GGGGGGAGCCTGGGCGGCCTGGGTCAGCTGCAGTCCCCCGGGGCCGGCGTGGGGCTCCCC
AGCGCTGCTTCCGAGCGCCGGCCCCCACCGCCGGACTTCTCTACGTCT---GCGCTCGGG
GGCCAGCAAGGCTTTCCGTTTGGAGCGGCGAGCCGGCAGGCCACGCCGCACAGCGGTCCA
GGCGTAAACTCGCCCCCCAGC---GCGGGAGGG---------------------------
------------------------------------------------------------
------------------------------GGCGGTGGCAGCTCCGGTGGCGGCAGTGGC
---------GGGGGTGCTTACCCGCCGCAGCCTGATTTCCAGCCGAGCCAGCGCACCTCG
GCCAGTAAACTGGGTGCGCTCTCGCTGGGCTCCTTCAACAAGCCCAGCTCCAAGGACAAC
CTGTTTGGCCAGAGCTGCCTGGCTGCGCTCTCCACCGCTTGCCAGAACATGATCGCCAGC
CTCGGGGCCCCCAACCTCAACGTGACCTTCAACAAGAAGAACCCGCCCGAGGGCAAGAGG
------AAACTGAGCCAGAACGAGACCGACGGC---ACAGCAGTGGCCGGCAACCCGGGG
TCGGATTACTTCCCAGGAGGGACTGCTCCTGGGGCCCCAGGACCCGGAGGCCCGTCCGGA
ACGGGTGGCAGCGGCTCC---AAAGCCTCAGGGCCGCCCAACCCGCCCGCCCAGGGGGAC
GGCACCAGCCTCTCCCCCAACTACACCCTGGAATCCACGTCGGGGAATGACGGCAAGTCG
GTCCCCGGGGGCGGCGGCCGAGGACGGGGTCGCAGAAAAAGGGACAGTGGTCACGTGAGC
CCTGGCACCTTCTTTGACAAGTACTCTGCGGCT------CCGGACAGCGGGGGCGCACCT
GGGGTGAGCCCAGGGCAGCAGCAA---GCGTCAGGCGCAGCC---------GTCGGGGGC
AGCTCCGCG------GGCGAGACGCGCGGGGCACCGACGCCCCACGAAAAGGCGCTCACG
TCGCCGTCGTGGGGGAAAGGGGCTGAGTTGCTCTTGGGGGATCAACCGGACCTCATGGCA
TCCCTGGACGGCGGG------------GCCAAGTCGGAAGGTAGTTCGCCGCACGTGGGT
GAGTTCGCCTCGGACGAGGTGAGCACCAGCTACGCCAATGAGGACGAGGTGTCGTCCAGC
TCTGACAACCCC---CCAGCACTCGTTAAGGCGAGCAGAAGTCCCCTGGTGACGGGCTCG
CCCAAACTCCCTCCCCGTGGGGTAGGCGCCGGGGAGCACGGACCGAAGGCGCCCCCG---
CCC------GCGCTCGGCCTGGGCATCATGTCTAACTCTACCTCGACCCCTGACAGCTAC
GGCGGCGGTGGGGGCCCGGGCCATCCGGGCACGCCGAGCCTCGAGCAGGTCCGCACCCCG
ACGAGCAGCAGTGGCGCCCCGCCACCC---GACGAGATCCACCCCCTGGAGATCCTTCAG
GCGCAGATCCAGCTACAGAGGCAGCAGTTCAGCATCTCCGAGGACCAGCCTCTGGGCCTG
AAGGGTGGC---------------------------------------AAGAAGGGTGAG
TGCGCCGTCGGGGCCTCAGGGGCGCAGAATGGCGACAGCGAGCTGGGCAGCTGCTGCTCC
GAGGCGGTCAAGAGCGCCATGAGCACCATCGACCTGGACTCGCTGATGGCAGAGCACAGC
GCTGCCTGGTACATGCCCGCTGACAAAGCCCTGGTGGACAGCGCAGACGACGACAAGGCA
TTGGCGCCCTGGGAGAAGGCCAAACCCCAGAACCCCAACAGCAAAGAAGCCCATGACCTC
CCTGCAAACAAGGCCTCAGCCACCCAGCCCGGCAGCCACTTGCAGTGCCTGTCTGTCCAC
TGCACAGACGACGTGGGTGACGCCAAGGCTCGGGCCTCCGTGCCCACCTGGCGGTCCCTG
CATTCTGACATCTCCAACAGATTTGGGACATTTGTGGCCGCCCTAACT------------
------------------------------------------------------------
------------------------------------------------------------
------------------------------------------------------------
---------------------------------------------------------
>Gorilla|ENSGGOG00000004428|ENSGGOT00000004450
ATGTTTGGGCTGGACCAATTCGAGCCCCAGATCAACAGCAGGAACGCTGGCCAGGGCGAG
AGGAACTTTAACGAGACCGGACTGAGCATGAACACCCACTTTAAGGCCCCGGCTTTCCAC
ACTGGGGGGCACCCTGGCCCTGTGGATCCTGCTATGAGCGCGCTGGGCGAACCCCCGATC
TTGGGCATGAACATG------------GAGCCCTACGGCTTCCACGCGCGCGGCCACTCG
GAGTTGCACGCAGGGGGGCTGCAAGCGCAGCCTGTGCACGGCTTCTTTGGCGGCCAGCAG
CCTCACCACGGCCACCCGGGAAGTCATCATCCCCACCAGCATCACCCCCACTTTGGGGGC
AACTTCGGTGGCCCGGACCCCGGGGCCTCGTGCCTGCACGGGGGTCGCCTGCTCGGCTAC
GGCGGCGCAGCCGGAGGCCTGGGCAGCCAGCCGCCCTTCGCCGAGGGCTATGAGCACATG
GCGGAGAGCCAGGGGCCTGAGAGCTTCGGCCCG---------------------------
------------CAGCGACCGGGGAACCTCCCGGACTTC------CACAGTTCAGGTGCC
TCCGGCCACGCCGTGCCGGCCCCATGCCTGCCGCTGGACCAGAGCCCTAACCGAGCCGCC
TCCTTCCACGGCCTGCCGTCCTCCAGCGGCTCCGATTCCCACAGTCTGGAGCCACGGAGG
GTGACGAACCAAGGAGCCGTCGACTCGCTGGAATACAATTACCCGGGCGAGGCGCCCTCG
GGACATTTTGACATG------TTTTCGCCCTCTGACTCCGAAGGGCAGCTGCCTCATTAT
GCAGCGGGTCGCCAGGTTCCCGGGGGCGCTTTCCCGGGCGCCTCGGCCATGCCCAGAGCT
GCGGGCATGGTGGGCTTGTCCAAAATGCACGCCCAGCCACCGCAGCAGCAGCCCCAGCAG
CAGCAGCAGCAGCAGCAGCCCCAGCAGCAGCAGCAGCAG---CATGGT------------
---GTGTTCTTTGAGAGGTTCGGTGGGGCCAGAAAGATGCCTGTGGGTCTGGAGCCCTCA
GTG---GGCTCCAGGCACCCGTTAATGCAGCCTCCCCAGCAGGCCCCGCCACCCCCTCAG
---CAGCAGCCCCCGCAGCAGCCG---CCA------------------------CAGCAG
------------CAGCCGCCGCCGCCACCCGGGCTTCTAGTCCGACAAAATTCGTGCCCG
CCTGCGCTCCCTCGGCCCCAGCAGGGCGAGGCGNNNNNNNCCAGC---GGCGGCCTGCAG
GACGGAGGCCCCATGCTGCCCAGCCAGCACGCGCAATTCGAGTATCCCATCCACCGGCTG
GAGAACCGGAGCATGCACCCTTATTCCGAGCCTGTTTTCAGCATGCAGCATCCT------
---------CCTCCGCAGCAG---------GCGCCCAACCAGCGGCTGCAGCATTTCGAC
GCGCCCCCCTACATGAACGTGGCCAAGAGGCCGCGCTTCGACTTTCCGGGCAGCGCAGGA
GTGGACCGCTGCGCT---TCGTGGAACGGCAGCATGCACAACGGCGCTCTGGATAATCAC
CTCTCCCCCTCCGCCTACCCAGGCCTACCCGGCGAGTTCACGCCGCCTGTGCCCGACAGC
TTCCCTTCGGGGCCGCCCCTGCAGCATCCGGCCCCGGACCACCAGTCCCTGCAGCAGCAG
CAGCAGCAGCAACAGCAGCAACAGCAGCAGCAGCAGCAGCAACAGCAA------CAGCAA
CAGCAGCAGCAGCAGCAGCAGCGCCAAAACGCGGCCCTCATGATTAAGCAGATGGCGTCG
CGGAATCAGCAG------------------------------------------------
------------------------------------------------------------
---CAGCGGCTGCGCCAGCCCAACCTGGCTCAGCTAGGCCACCCCGGGGACGTGGGCCAG
GGC---GGCCTGGTGCATGGCGGCCCGGTGGGCGGCTTGGCCCAGCCGAACTTTGAGCGC
GAA---------------------GGCGGCAGCACGGGCGCC---GGGCGTCTGGGCACC
TTCGAGCAGCAG------------GCGCAGCACTTGGCGCAAGAGAGCGCGTGGTTCTCA
GGTCCGCATCCG------CCG---CCCGGAGACCTGCTGCCCCGTAGGATGGGCGGCTCG
GGCCTGCCCGCTGACTGTGGCCCGCACGACCCCAGCCTGGCGCCCCCTCCTCCGCCCGGT
GGCTCGGGGGTGCTGTTCCGGGGCCCT------------------CTGCAGGAGCCGATG
AGGATGCCCGGAGAGGGCCACGTGCCCGCGCTGCCTTCACCGGGCCTG------CAGTTC
GGGGGCAGTCTGGGAGGCCTGGGTCAGCTGCAGTCGCCCGGGGCGGGCGTGGGGCTCCCC
AGCGCTGCTTCGGAGCGCCGGCCCCCGCCGCCGGACTTTGCTACGTCT---GCGCTCGGG
GGCCAGCCGGGCTTTCCGTTTGGTGCAGCCGGCCGGCAGGCCACGCCGCACAGCGGTCCA
GGCGTGAACTCGCCCCCCAGC---GCGGGAGGG---------------------------
------------------------------------------------------------
------------------------------GGCGGTGGCAGCTCTGGTGGCGGCGGTGGC
---------GGGGGTGCCTACCCGCCGCAGCCTGATTTCCAGCCCAGCCAGCGCACCTCG
GCCAGTAAATTGGGCGCGCTCTCGCTGGGCTCCTTCAACAAGCCCAGCTCCAAGGACAAC
CTGTTCGGCCAGAGCTGCCTGGCTGCGCTCTCCACCGCTTGCCAGAACATGATCGCCAGC
CTCGGGGCCCCCAACCTCAACGTGACCTTCAACAAGAAGAACCCGCCAGAGGGCAAGAGG
------AAACTGAGCCAGAACGAGACCGACGGC---GCGGCAGTGGCCGGCAACCCGGGC
TCGGATTACTTCCCAGGAGGGACTGCTCCTGGGGCCCCAGGACCCGGAGGCCCGTCCGGG
ACCAGTAGCAGCGGCTCC---AAAGCCTCGGGGCCGCCCAACCCGCCAGCCCAGGGGGAC
GGCACCAGTCTCTCCCCCAACTACACCCTGGAATCCACTTCGGGGAATGACGGCAAGCCG
GTCCCCGGGGGCGGCGGCCGGGGACGGGGTCGCAGAAAAAGGGACAGTGGTCACGTGAGC
CCTGGCACCTTCTTTGACAAGTACTCGGCGGCT------CCGGACAGCGGGGGCGCACCT
GGGGTGAGCCCAGGGCAGCAGCAA---GCGTCAGGCGCAGCC---------GTCGGGGGA
AGTTCCGCA------GGCGAGACGCGCGGGGCACCGACGCCCCACGAAAAGGCGCTCACG
TCGCCATCCTGGGGGAAGGGGGCTGAGTTGCTCCTGGGGGATCAGCCGGACCTCATAGGG
TCCCTGGACGGCGGG------------GCCAAGTCGGACAGTAGTTCGCCAAACGTGGGT
GAGTTCGCCTCGGACGAGGTGAGCACGAGCTACGCCAATGAGGACGAGGTGTCGTCCAGC
TCTGACAACCCC---CAGGCACTAGTTAAAGCGAGCAGGAGTCCCCTGGTGACCGGCTCG
CCCAAACTCCCTCCCCGTGGGGTAGGCGCCGGGGAACACGGACCGAAGGCGCCCCCG---
CCC------GCCCTCGGCCTGGGCATCATGTCTAACTCTACCTCGACCCCTGACAGCTAC
GGCGGTGGTGGGGGCCCGGGCCATCCGGGCACGCCGGGCCTGGAGCAGGTCCGCACCCCG
ACGAGCAGCAGCGGCGCCCCGCCACCC---GACGAGATCCACCCCCTGGAGATCCTTCAG
GCGCAGATCCAGCTACAGAGGCAGCAGTTCAGCATCTCCGAGGACCAGCCTCTGGGGCTG
AAGGGTGGC---------------------------------------AAGAAGGGTGAG
TGCGCCGTCGGGGCCTCAGGGGCGCAGAATGGCGACAGCGAGCTGGGCAGCTGCTGCTCC
GAGGCGGTCAAGAGCGCCATGAGCACCATTGACCTGGACTCGCTGATGGCAGAGCACAGC
GCTGCCTGGTACATGCCCGCTGACAAGGCCCTGGTGGACAGCGCGGACGACGACAAGACG
TTGGCGCCCTGGGAGAAGGCCAAACCCCAGAACCCCAACAGCAAAGAAGCCCACGACCTC
CCTGCAAACAAGGCCTCAGCAACCCAGCCTGGCAGCCACTTGCAGTGCCTGTCTGTCCAC
TGCACAGACGACGTGGGTGACGCCAAGGCTCGAGCCTCCGTGCCCACCTGGCGGTCCCTG
CATTCTGACATCTCCAACAGATTTGGGACATTCGTGGCTGCCCTAACT------------
------------------------------------------------------------
------------------------------------------------------------
------------------------------------------------------------
---------------------------------------------------------
>Rat|ENSRNOG00000027489|ENSRNOT00000029508
ATGTTTGGGCTGGACCAATTCGAGCCCCAGATCAACAGCCGGCACGCTGGTCAGGGCGAG
GGGAACTTTAACGAAGCCGGACTGAGTATGAACGCTCACTTTAAGGCCCCTGCTTTCCAC
GCCGGGCCTCCTCCTGGCCCCGTGGACCCTGCAATAAGCGCTCTGGGCGAACCCCCGATC
TTGGGTTTGAATATG------------GAGCCATACGGCTTCCATGCGCGCGGTCACTCC
GAGCTGCACGCAGGGGGGTTGCAGGCACAGCCTGTGCACGGCTTCTTCGGTGGTCAGCAG
CCTCACCACAGCCATCCTGGAGGCCATCACCCGCACCAGCATCACCCACACTTTGGGGGC
AACTTCGGTGGTCCGGACCCAGGTGCCTCATGTCTGCACGGGGGCCGGCTGCTTGGCTAT
GGAGGTGCAGCGAGCGGCCTCGGCAGCCAGCCTCCCTTCGCAGAGAGTTACGAGCACATG
GCGGAGAGCCAGGGGCCGGAGGGCTTCGGCCCG---------------------------
------------CAGCGGCCAGGAAACCTCCCGGACTTC------CACAGTTCGGGCACT
TCGGGCCACGCTGTGCCTGCCCCGTGCCTGCCGCTGGACCAGAGCCCTAACCGGGCTGCC
TCTTTCCATGGCCTGTCCGCCTCTAGCGGCTCGGATTCTCACAGCTTGGAACCCCGGAGG
GTGACGAACCAAGGAGCCGTAGATTCGCTGGAATACAATTACCCGAGCGAGCCGCCCTCA
GGACATTTTGACATG------TTTTCACCCTCTGACTCTGAAGGGCAGCTGCCACATTAT
GCTGCGGGTCGCCAGGTTCCCGGGGGCGCTTTCCCGGGTGCTTCAGCCATGCCCAGAGCC
TCAGGCATGGTGGGTTTGTCCAAAATGCACGGTCAGCCACCGCAGCCACCACCACCCCAG
CAGCAACCG---------------------------CAG---CACGGA------------
---GTGTTCTTCGAGAGGTTTGGCGGGGCCCGGAAGATGCCTGTGGGTCTGGAGCCTGCA
GTG---GGCTCCAGGCACCCGCTAATGCAGCCTCCCCAGCAGGCCCCACCACCCCCGCAG
---CAGCAGCCCCAGCAGCAG---------------------------------------
------------CAGCCACCGCCACCACCTGGGCTTCTGGTCCGACAGAATTCTTGCCCT
CCTGCGCTCCCGCGGCCCCAGCAGGGTGAGGCTGGCACACCCAGT---GGCGGCCTGCAG
GACGGGGGCCCCATGCTGCCCAGCCAACACGCGCAGTTTGAGTACCCTATCCATCGGCTA
GAGAACCGGAGCATGCACCCATATTCTGAACCTGTTTTCAGCATGCAGCATCCC------
---------CCTCCTCAACAG---------GCACCCAACCAGAGGCTGCAGCATTTCGAT
GCGCCCCCCTACATGAACGTGGCCAAGAGGCCGCGTTTTGACTTTCCGGGCAGCACAGGC
GTGGACCGCTGCGCC---TCGTGGAATGGCAGCATGCACAACGGCACTCTGGACAACCAA
CTCTCTCCCTCCGCCTACCCAGGCCTCCCAGGCGAGTTCACGCCGCCTGTGCCGGACAGT
TTTCCTTCAGGACCGCCCTTGCAGCACCCGGGGCCGGACCACCAGTCCCTGCAGCAGCAA
CAGCAACAGCAGCAGCAGCAGCAGCAGCAGCAACAGCAGCAGCAGCAGCAGCAACAACAA
CAGCAGCAGCAGCAGCAGCAACGCCAGAACGCGGCCCTCATGATTAAACAGATGGCGTCC
CGGAACCAGCAC------------------------------------------------
------------------------------------------------------------
---CAACGGTTGCGACAGCCCAATCTGGCCCAGCTAGGCCACCCTGGGGACGTGGGCCAG
GGC---GGCCTTGTCCACGGAGGTTCCGTGAGCGGCTTGGCCCAGACGAACTTTGAGCGC
GAA---------------------GGCGGCAGCACAGGTGCG---GGGCGCCTGGGTGGC
TTTGAGCAGCAG------------GCGCCCCACCTGGCGCAGGAGAGCGCGTGGTTCCCG
GGTCCACACCCT------------CCGGGAGACCTGCTGCCCCGGAGGATGGGCAGCGCG
GGGTTGCCGGCTGACTGCGGCCCGCACGACCCTGGTCTGGCGCCTCCCCCTGCTCCAGGT
GGTTCAGGGGTGCTATTCCGAGGCTCT------------------CTGCAGGAGCCTCTG
AGGATGCCTGGGGAAGGCCACGTGCCCGCACTGGCCTCGCCTGGGCTG------CAGTTT
GGGAGCAGCTTGGCTGGCCTAGGCCAGTTGCAGTCGCCCGGGGCCGGTGTGGGACTGCCC
AACGCTCCGTCGGAGCGACGGCCTCCGCCTCCGGACTTCCCCGCGCCA---GCTCTCGGG
GGCCAGCCTGGCTTTCCCTTTGGCTCAGGCAGCCGGCAGGCCACGCCGCACAGCGCTCCA
GGCGTGAATTCGCCCCCGAGC---GCGGGCGCG---------------------------
------------------------------------------------------------
------------------------------GGCAGCGGCAGTTCCGGTGCTGCTGGGGGC
---------------GCTTACCCACCACAGCCGGATTTCCAATCCAGCCAGCGCAACTCG
GCCAGTAAACTGGGCGCGCTGTCCTTGGGGTCTTTCAACAAGCCCAGCTCTAAGGACAAC
CTGTTTGGCCAGAGCTGCCTGGCTGCGCTCTCCACTGCTTGCCAGAACATGATCGCCAGC
CTGGGTGCTCCTAACCTCAACGTGACTTTCAACAAGAAGAACCCACCCGAGGGGAAGAGG
------AAACTGAGCCAGAATGAGCCCGACAGC---GCGGTTGCAGCCGGTAACCCGGGC
TCGGATTACTTCCCCGGAGGGACTACTCCTGGGGCCCCTGGACCCGGAGGCCCTTCCGGG
ACCAGTGGTGGTGGCTCC---AAAGCCTCAGGACCGCCCAACCCTCCCATTCAGGGGGAC
AGCACCAGTCTTTCTCCCAATTACACCCTGGAATCAACATCGGGTAGCGATGGCAAGCCT
GTCCCTGGGGGTAGTGGCCGGGGAAGGGGACGCAGAAAACGGGACAGTGGTCATGTGAGC
CCCGGGACCTTTTTCGACAAATACTCCGCAGCT------CCTGACAGTGGGGGCGCACCA
GGGGTGAGCCCGGGGCAGCAGCAG---GCTCCTGGTTCAGCC---------GCTGGGGGA
AGCTCAGTA------AACGAAGCCCGAGGG---CCCACACCCCATGAGAAGGCCCTCACA
TCACCATCGTGGGGAAAGGGAGCCGAGTTGCTCCTTGGGGACCAGCCGGACCTCATGGCG
TCCCTGGACAGCACC------------GCCAAATCAGATGGTAGTTCCCCACACGTGGGT
GAGTTCGCCTCTGATGAGGTGAGCACAAGTTATGCGAATGAGGACGAAGTGTCCTCTAGT
TCTGACAACACT---ACAGCCCTGGCCAAAGCCAGCCGAAGTCCCCTGGTGACCAGCTCA
CCCAAACTCCCTCCTCGAGGAGTGGGTGCTGGGGAACACACACCGAAGGCT---------
TCT------GCCCTGGGCCTGGGCATCCTGTCTACCTCTACCTCGACCCCTGACAGCTAT
GGTGGGGGCGTGGGCACCGGACATCCCGGCACACCAGGCCTGGAACAGGTCCGGACCCCA
ACGAGCAGCAGCGGTGCGCCGCCTCCT---GACGAGATTCATCCCCTGGAGATCCTCCAA
GCCCAGATCCAGCTGCAGAGACAGCAATTTAGCATCTCGGAGGACCAACCCCTGGGGCTC
AAGGGTAGC---------------------------------------AAAAAAACCGAG
TGTGCTGTAGGGGCCTCTGGGGCACAGAATGGTGACAGCGAGCTGGGTAGCTGCTGCTCA
GAAGCAGTCAAGAGCGCCATGAGCACCATCGACCTGGACTCCCTGATGGCAGAACACAGC
ACTACCTGGTACATGCCGCCTGACAAGGCCCTGGTGGATGGTGGAGACGATGACAAGACG
CTGGCGCCCTGGGAGAAGGCCAAGTCCCAGAACCCCAACAACAAAGAAGTTCATGACCAC
CCCACCAACAAGGCCTCAGCCACCCAGCCTGGCAGTCACCTGCAGTGTCTGACTGTCCAC
TGCACAGAC------GGCGACCCCAAGGCCCGCACCTCCGTACCCACCTGGCGGTCTCTG
CACTCTGACATCTCCAACCGATTCGGGACATTTGTGGCTGCCCTGACT------------
------------------------------------------------------------
------------------------------------------------------------
------------------------------------------------------------
---------------------------------------------------------
>Opossum|ENSMODG00000008302|ENSMODT00000010518
ATGTTCGGCCTGGATCAGTTTGAGCCCCCGATCAATAGCCGAAACGCTGGCCAAGGCGAG
AGAAACTTTGGCGAACCCGGCCTGAGCATGAACGGCCACTTCAAAGCCCCGGCTTTTCAC
GCGGGG---------GGGCCGGCAGACCCGGCCATCAGCGCTCTGGGCGAGCCCCCTCTC
TTGGGTATGAACATGGGCATGGCCGGGGAGCCCTACGGCTTCCACGGGAGAGGGCACTCC
GAGCTGCATGCGGGGGGCCTGCAGCCTCAGCCGGTGCACGGGTTCTTCGGCAGCCAGCAG
CCCCACCACGGCCACCCCGGCGGCCACCACCCTCACCAGCACCACCCCCACTTCGGCGGC
AACTTCGCAGGCCCGGATCCCGGTGCCTCCTGCTTGCACGGGGGCCGGCTTTTGGGCTAC
GGCGGCGGCGGGGGTGGCCTGGGCAACCAGCCTGGTTTCGCTGAGGGCTACGAGCATATG
GCGGAAACCCAAGGGGGTGAAGGTTTCGGGCAG---------------------------
------------CAGAGGCCCGGCAATATCCCAGAGTTCCAACACCACAGCTCGGGACCC
TCGGGCCATGCGGTGCCTGCCCCGTGCCTACCCTTGGATCAGTCCCCCAACCGGGCGGCC
TCCTTCCATGGCCTCCCGGCCTCCAGCAGCTCGGATTCCCACAGCCTGGAGGCGCGCAGG
ATGGCCAACCAAGGGGGCGTCGAGTCCCTGGAATACAATTACCCTGGTGACGGGCCCTCT
GGACACTTCGATTTGCCAGTGTTTTCGCCCTCGGAGACCGAGGGCCAGCTGCCTCACTAC
GGGACTGGCAGACAGGTGCCCGGGGGCGCCTTCCCGGGAGCCCCGGCCCTACCCAGGGCC
CCGGGCATGGTGGCCATGTCCAAGATTCAT------------------------------
------CCCCAGCAACAGCAGCAGCAGCAGCAGCAACAG---CACGGCGGCAGCGGCGGC
GGCGTGTTCTTCGAGAGGTTTGGAGGGGCCCGGAAGATGGCAGTGGGCATGGAACCCGGG
GTTAACGCGGCCAGGCACCCCTTAATGCAA---------CAGGCCCCGCAGCCTCCCCAG
CCGCAGCCCCCTCCCCCCCAGCCGCAGCCCCAGCCGCCGCCACCGCAGCAGCAGCAACCC
CAGCAGCAGCAGCAACAGCAGCAGCCACCTGGGTTGCTGGCCAGACAGAACTCGTGCCCC
CCGGCCCTCCCTCGGCAGCCCCAGGCAGAGGCCAACCCGGCCAGT---GGCAGCTTGCAA
GACGGCGGGCCCCTCCTTCCGACCCAGCACGCCCAGTTCGAATACCCCATCCACCGCCTG
GAGAACCGGAGCATGCACCCTTACTCGGACGCGGTGTTTACCATGCAGCACCCGGCACCT
CCCCCTGCTCCCCCGCAGCAGCAGCCCCCGGCGCCCAACCAGAGGCTGCAGCACTTCGAT
GCTCCC---TACATGAACGTGGCCAAGAGGGCGAGGTTCGACTTCCCGGGCACTCCTGGC
GTGGACCGCTGCGCC---TCGTGGAACGGCGGCCTGCACAGCGGAGCGCTGGACAACCAC
CTGTCCCCTTCCGCCTACCCGGGCCTGCCCGGAGACTTCACCCCTCCGGTGCCCGACAGC
TTTCCCCCGGGCCCGGCGTTGCAGCACCCGGGCCCCGACCCGCAGGCCTTGCAGCAGCAG
CAGCAGCAGCACCAACAGCAGCAGCAGCAACAGCAGCAG---------------------
------------------CAGCGCCAGAACGCGGCCCTCATGATGAAGCAGATGGCGTCC
CGCACCCAGCAG------------------------------------------------
------------------------------------CAGCAGCAACAGCAGCAGCAGCAA
CAGCAGCGGCTGCGCCAGCCTGGCCTGCCACCACTCAGTCACCCCGGGGAAGTGGGGCCG
GGCAGCGGCCTGGTGCACGGGGGACCCGTGGCCGGCCTGGCCCAGGCCAACTTTGAGAGA
GAGAGCGGCGGGGGCGGCGGGGGCGGCGGGGGTGGGGGTGCT---GGGCGCCTGGGGAAC
TTCGACCCGCAG------------AACCCTCACTTGGCACCAGAGAGCGCCTGGTTCCCC
GGGCCCCACCCGCCCCCTCCGCCCCCGGGAGACCTCCTGCCGCGCAGGCTGGGGGGCTCC
GGCTTGCCCCCGGACGGCAGCCCCCACGAGCTGGGCCTGGCGCAG------------GGT
GGCTCTGGGATGCTCTTCAGGGGGCCGGGGGTGGCCGGGCTCGGGTTGCAAGAGTCTCTG
CGGATGCCCGGTGAAGGCCACGTGCCGGCCCTTCACTCGCCCGGCCTGCACTCGCAGTTC
GGGGGCAGCCTCGGCGGCCTGGGCCAGTTACAGTCCCCCGGGGCGGGGGTGGGCTTGCCA
AGCGCTCCCTCGGACCGAAGAGCACCTCCACCCGACTTCGCGGCGCCC---CCCTTGGGC
GGCCAGCCGGCCTTCCCGTTCGGCGGCCCGGGCCGCCAGGCCACTCCGCTGAGTAACCCG
GGCGTGAGCTCCTCCCCGGGTGGCGCAGGTGGG---------------------------
------------------------------------------------------------
------------------------------GCCGGCGGCGGGGCCGGCGGTGGGGGCAGC
---------------GGCTACCCTCCCCAGGCCGACTTCCAGCCCAGCCAGCGGGCCTCG
GGCAGCAAGCTGGGCGCGCTAAGCCTGGGCTCCTTCAATAAGCCCAACTCCAAGGACAAC
CTCTTCGGCCAGAGCTGTCTGGCCGCGCTGTCCACCGCCTGTCAGAACATGATAGCCAGC
CTCGGAGCGCCCAACCTCAACGTCACCTTCAACAAGAAGAACCAGCCCGAGGGCAAGAGG
------AAACTGAGCCAGACTGACCCCGATGGG---GCAGGGACCGGCGGCTCCGGGGGC
AGTGATTACTTCCCCAGCGGCGCAGCGCCTGGGGGCCCGGGA---------------GGG
ACCGGAGGCGGAGGCGGG---AAGGCCCCAGGCCCGCCTAACCCTCCGGTGCCCGGGGAC
GGAACGAGCCTTTCGCCCAACTACACCATCGAGGCCACGTCGGGCAACGATGGCAAACCG
GTGCCCGGAGGCGGCGGGCGGGGCAGGGGCCGCAGAAAAAGGGACAGCGGTCACGTGAGT
CCCGGGACCTTCTTCGACAAGTTCTCCGCTTCT------GCAGCGGACGGCGGGGGCCCG
GGCGTGAGCCCGGGTCAGCAGGTG---GCGCCCGGCCCTCCG------------GGGGGA
AGCGCCAGC------GGGGAGCCCCGGGGAGCGCCCACCCCTCACGAAAAGGCCCTCACA
TCGCCGTCGTGGGCCAAAGGGGCCGAGCTACTCCTGGGCGACCAGGCCGACCTCATGTCG
TCCCTGGACAGTGGCCTCCAGAGCGGGGCTAAGTCGGCAGGCAGCTCCCCGCACGTCGGG
GACTTCGCC---GACGACGTGGGCGCGGCCTACGCCAATGAGGACGAAGTGTCGTCCAGT
TCCGACAATGCTGCCACGGGCCTGGCCAAGGCCGGCCGCAGCCCCCTGCTCGGCGGCTCC
CCGAAGATCCCG---CGGGGCCCTGGC---GGGGAGCACGGACAGAAAGCG------GCC
CCG------GGCCTCGGG---GGCCTCCTCACTACCTCTACCTCGACCCCGGACAGCTAC
GGCGGCGGG---GGGGCGGCGCCCCCGGGCACGCCGGGCCTGGAGCAGGTCCGCACCCCG
ACCAGCAGCACG------GCCCCGCAG---GACGAAATCCACCCGCTGGAGATCCTCCAG
GCGCAGATCCAGCTGCAGCGGCAGCAGTTCAGCATCTCTGAGGACCAGCCGCTGGGGCCC
AAGGGCGGCGCTGGGGGCGGCGGCGGCAGCGGCAGCAGCGGCTCGGGCAAGAAGGCCGAG
TGCGCTGGCGGC------GGGGGCCAGAACGGGGACAGCGAGCTGGCTGCCTGCTGCCCG
GAGGCGGTCAAGAGCGCCATGAGCACCATCGACCTGGACTCCCTGATGGCGGAGCATAGC
TCCACCTGGTACATGCCTGGCGAGAAGGCTTTGCTGGACGGCCCCGAGGACGACAAGACG
CTGGCGCCCTGGGAGAAGGCCAAGGCCCAGAACCCAGTCAGCAAAGAA------------
------------------------------------------------------------
------------------------------------------------------------
------------------------------------------------------------
------------------------------------------------------------
------------------------------------------------------------
------------------------------------------------------------
---------------------------------------------------------
>Bowhead|bmy_07988T0
ATGTTTGGGCTGGACCAATTCGAGCCCCACATCAACAGCAGGAACGCTGGCCAGGGCGAG
AGGAACTTTAACGAGGCCGGACTAAGCATGAACGCCCACTTTAAGGCCCCGGCTTTCCAC
GCGGGGGGACCCCCTGGCCCCGTGGACCCTGCCATGAGCGGGCTGGGCGAACCCCCGATC
TTGGGCATGAACATG------------GAGCCTTATGGCTTTCACGCGCGTGGCCACTCG
GAGTTGCACGCGGGGGGGCTGCAGGCGCAGCCGGTGCACGGATTCTTTGGAGGCCAACAG
CCGCACCACGGCCACCCGGGAGGCCACCACCCCCACCAGCATCACCCCCACTTCGGGGGC
AACTTCGGCGGGTCGGATCCTGGGGCCTCGTGCCTGCACGGGGGTCGTCTGCTCGGCTAC
GGCGGCGCGGCCGGCGGCCTGGGCAGCCAGCCGCCCTTCGCCGAGGGTTACGATCACCTG
GCGGAGAGCCAGGGGCCGGAGAGCTTCGGCCCG---------------------------
------------CAGCGACCTGGGAACCTCCCGGACTTC------CACAGTTCGGGCGCC
TCAGGCCACGCCGTGCCTGCCCCATGCTTGCCGCTGGACCAGAGCCCTAACCGAGCCGCC
TCCTTCCATGGCCTGCCCGCCTCCAGTGGCTCCGATTCCCACAGTCTGGAGCCCCGGAGG
GTGGCGAACCAAGGAGCCGTCGACTCGCTGGAATACAATTACCCGGGCGAGCCGCCCTCG
GGACATTTCGACATG------TTTTCTCCCTCTGATTCTGAGGGGCAGCTGCCTCATTAT
GCAGCGGGTCGTCAGGTTCCCGGGGGCTCTTTCCCGGGTGCCTCGGCCATGCCTAGAGCT
GCAGGCATGGTGGGCTTGTCCAAAATGCACGCC---------------------------
------------CAGCAGCAGCAACAGCAGCAGCAGCAG---CACGGA------------
---GTGTTCTTCGAGAGGTTCGGCGGGACCCGCAAGATGCCCGTGGGTCTGGAGCCTGCA
GTA---GGCTCCAGGCACCCGTTAATGCAGCCTCCCCAGCAGGCCCCGCCGCCGCCGCAG
---CAGCAGCCCCCGCAGCAG------CCGCCGCCGCCGCCGCCTCCGCAGCAGCAACAG
CCGCCGCCGCCG---CCGCCGCCGCCGCCTGGGCTTCTGGTCCGGCAAAATTCGTGTCCG
CCTGCGCTCCCGCGTCCCCAGCAGGGCGAGGCGGGCACGCCCAGC---GGCGGCCTGCAG
GACGGGGGCCCCATGCTGCCCAGCCAACACGCGCAGTTCGAGTACCCCATCCACCGGCTG
GAGAACCGGAGCATGCACCCTTATTCCGAGCCTGTATTCAACATGCAGCACCCT------
---------CCTCCGCAGCAG---------ACGCCCAACCAGCGGCTGCAGCATTTCGAC
GCACCCCCCTACATGAATGTGGCCAAGAGGCCGCGCTTTGACTTCCCGGGCAGCGCGGGA
GTGGATCGCTGCGCT---TCGTGGAACGGCAGCATGCACAACGGCGCTCTGGACAACCAT
CTCTCGCCCTCCGCCTATTCCGGCCTACCCGGCGAGTTCACGCCGCCTGTGCCCGACAGC
TTCCCCTCGGGGCCACCCCTGCAGCATCCGGCCCCGGACCACCAGTCCCTG---------
------------------CAGCAGCAGCAGCAGCAGCAGCAACAGCAGCAGCAGCAGCAG
CAGCAGCAACAGCAGCAGCAGCGCCAAAACGCGGCCCTCATGATCAAGCAGATGGCGTCG
CGGAATCAGCAG------------------------------------------------
------------------------------------------------------------
---CAGCGGCTGCGCCAGCCCAACCTGGCCCAGCTAGGCCACCCCGGGGACGTGGGCCAG
GGC---GGCCTGGTGCACGGCGGCCCAGTGGGCGGCTTGGCCCAGCCGAACTTTGAGCGC
GAA---------------------AGCGGCGGCGCGGGCGCC---GGGCGCCTGGGCACG
TTCGAGCAGCAG------------GCTCAGCACTTGGCGCAGGAGAGTGCGTGGTTCCCA
GGTCCGCACCCG------CCG---CCGGGTGACTTGCTGCCCCGCAGGATGGGAGGTACA
GGCCTGCCCGCTGACTGCGGCCCGCACGACCCCGGACTGGCGCCGCCCCCTCCGCCCGGT
GGCTCGGGGGTGCTGTTCCGGGGCTCT------------------CTGCAGGAGCCGCTG
AGGATGCCCGGAGAGGGCCACGTGCCCGCGCTGCCCTCCCCTGGCCTG------CAGTTC
GGGGGCAGCCTGGCCAGCCTGGGGCAGCTGCAC---------------------------
------------------------------------------------------------
------------------------------------------------------------
------------------------GCGGGCGGG---------------------------
------------------------------------------------------------
------------------------------GGCGGCGGCAGCACTGGCGGCGGCGGCGGC
---GGGGGC------GCATACCCGCCGCAGCCTGATTTCCAGCCCAGCCAGCGCACCTCG
GCCAGTAAGCTGGGCGCGCTCTCGCTGGGCTCCTTCAACAAGCCCAGCTCCAAGGACAAC
CTGTTCGGCCAGAGTTGCCTGGCTGCACTCTCCACCGCCTGCCAGAACATGATCGCCAGC
CTCGGGGCCCCCAACCTCAACGTTACCTTCAACAAGAAGAACCCGCCCGAGGGCAAGAGG
------AAACTGAGCCAGAACGAGACCGACGGC---GCGGCCATGGCCAGCAACCCGGGC
TCGGATTACTTCCCAGGAGGGACTGCTCCTGGGGCCCCAGGGCCCGGAGGCCAGTCGGGG
ACCAGTAGCAGCGGCTCC---AAAGCCTCTGGGCCGCCCAATCCGCCCGCCCAGGGGGAT
GGCACCAGCCTCTCCCCCAACTACACCCTGGAATCAACATCGGGGAACGACGGCAAGCCG
GTTCCCGGGGGCGGCGGCCGGGGCCGGGGTCGCAGAAAAAGGGACAGTGGTCACGTGAGC
CCCGGGACCTTCTTCGACAAGTACTCGGCAGCG------CCGGACAGCGGGGGCGCGCCT
GGGGTGAGCCCAGGGCAACAGCAG---GCGCCAGGCGCAGCC---------GTCGGGGTA
AGCTCCACA------GGCGAGGCGCGCGGGGCGCCTACGCCTCATGAGAAGGCGCTCACG
TCGCCTTCGTGGGGGAAGGGGGCCGAGTTGCTCCTGGGGGACCAGCCGGACCTCATGGCG
TCCCTGGACGGTGGG------------GCGAAGTCGGACGGTAGTTCCCCGCACGCGGGC
GAGTTTGCCTCGGACGAGGTGAGCACGAGCTACGCCAACGAGGACGAGGTGTCATCCAGC
TCCGACAACCCC---CCAGCCCTGGCCAAAGCGAGTAGGAGCCCTCTGGTGACAGGCTCG
CCCAAACTCCCTCCCCGCGGGTTGGGCGCCGGGGAACATGGACCGAAGGCGCCCCCA---
GCC------CCGCTTGGCCTGGGCATCTTGTCTACCTCTACCTCCACCCCCGACAGCTAC
GGC---GGCGGGGGCACGGGCCATCCCGGCACGCCGGGCCTGGAGCAGGTCCGGACCCCA
ACGAGCAGCAGCGGTGCACCGCCGCCT---GACGAGATCCACCCCCTGGAGATCCTCCAG
GCACAGATCCAGCTGCAGAGGCAGCAGTTCAGCATCTCTGAGGACCAGCCCCTGGGGCTC
AAGGGTGGC---------------------------------------AAGAAGGGTGAG
TGTGCTGTGGGGGCTTCTGGTGCGCAGAATGGTGACAGCGAGATGGGCAGCTGCTGCTCC
GAGGCCGTCAAGAGCGCCATGAGCACCATCGATCTGGACTCGCTGATGGCAGAGCACAGC
GCCACCTGGTACCTTCCGGCCGACAAGGCTTTGGTGGACGGCGCAGACGAGGACAAGACG
CTGGCACCCTGGGAGAAGGCCAAACCCCAGAACCCCAACAGCAAAGAA------------
------------------------------------------------------------
------------------------------------------------------------
------------------------------------------------GGTATATGCACT
CATTCCCTGTTCCCTTCTCACCTGGCGGATACCCGCCCCATCCCCATTGCAGGCCTTAGC
TTCTGCCTTGAAGGCTCCATGAAAGGGGAGGGTCCCTTGGGGTCAGGAGGGCGCAGGGCC
TTCCTAATGCCCAGCTCAGAGCTGGGTACCCTTCCTTTGGTTACACCAAGGGCTCTATGG
GCAGACCCCTTCCCTCCCCCCAGGTGCTGCCAGGTAGATTCTGGTTCCAGAGGGTGG
>Orangutan|ENSPPYG00000011672|ENSPPYT00000013549
ATGTTTGGGCTGGACCAATTCGAGCCCCAGATCAACAGCAGGAACGCTGGCCAGGGCGAG
AGGAACTTTAACGAGACCGGACTGAGCATGAACACCCACTTTAAGGCCCCGGCTTTCCAC
ACTGGGGGGCCCCCTGGCCCTGTGGATCCTGCCATGAGCGCGCTGGGCGAGCCCCCGATC
TTGGGCATGAACATG------------GAGCCCTACGGCTTCCACGCGCGCGGCCACTCG
GAGTTGCACGCAGGGGGGCTGCAAGCGCAGCCTGTGCACGGCTTCTTTGGCGGCCAGCAG
CCTCACCACGGCCACCCGGGAAGTCACCATCCCCACCAGCATCACCCCCACTTTGGGGGC
AACTTCGGTGGCCCGGACCCCGGGGCCTCGTGCCTGCACGGGGGTCGCCTGCTCGGCTAC
GGCGGCGCAGCCGGAGGCCTGGGCAGCCAGCCGCCCTTCGCGGAGGGCTATGAGCACATG
GCGGAGAGCCAGGGGCCTGAGAGCTTCGGCCCG---------------------------
------------CAGCGACCGGGGAACCTCCCGGACTTC------CACAGTTCGGGTGCC
TCCGGCCACGCCGTGCCGGCCCCATGCCTGCCGCTGGACCAGAGCCCTAACCGAGCCGCC
TCCTTCCACGGCCTGCCGTCCTCCAGCGGCTCCGATTCCCACAGTCTGGAGCCCCGGAGG
GTGACGAACCAAGGAGCCGTCGACTCGCTGGAATACAATTACCCGGGCGAGGCGCCCTCG
GGACATTTTGACATG------TTTTCGCCCTCTGACTCCGAAGGGCAGCTGCCTCATTAT
GCAGCGGGTCGCCAGGTTCCCGGGGGCGCTTTCCCGGGCGCCTCGGCCATGCCCAGAGCT
GCGGGCATGGTGGGCTTGTCCAAAATGCACGCCCAGCCACCGCAGCAGCAGCCCCAGCAG
CAGCAGCCGCAGCAGCAGCCCCAGCAGCAGCAGCAGCAGCAGCATGGT------------
---GTGTTCTTTGAGAGGTTCGGTGGGGCCAGAAAGATGCCTGTGGGTCTGGAGCCCTCA
GTG---GGCTCCAGGCATCCGTTAATGCAGCCTCCCCAGCAGGCCCCGCCACCCCCTCAG
---CAGCAGCCCCCGCAGCAGCCG---CCA------------------------CAGCAG
------------CAGCCGCCGCCGCCACCCGGGCTTCTAGTCCGACAAAATTCGTGCCCG
CCTGCGCTCCCTCGGCCCCAGCAGGGCGAGGCTGGCACGCCCAGC---GGCGGCCTGCAG
GACGGAGGCCCCATGCTGCCCAGCCAGCACGCGCAATTCGAGTATCCCATCCACCGGCTG
GAGAACCGGAGCATGCACCCTTATTCCGAGCCTGTTTTCAGCATTCAGCATCCT------
---------CCTCCGCAGCAG---------GCGCCCAACCAGCGGCTGCAGCATTTCGAC
GCGCCCCCCTACATGAACGTGGCCAAGAGGCCGCGCTTCGACTTTCCGGGCAGCGCAGGA
GTGGACCGCTGCGCT---TCGTGGAACGGCAGCATGCACAACGGCGCTCTGGATAACCAC
CTCTCCCCCTCCTCCTACCCAGGCCTACCCGGCGAGTTCACACCGCCTGTGCCCGACAGC
TTCCCTTCGGGGCCGCCCCTGCAGCATCCGGCCCCGGACCACCAGTCCCTGCAGCAGCAG
CAGCAGCAGCAGCAGCAACAGCAGCAACAGCAGCAGCAGCAGCAGCAACAGCAACAGCAA
CAGCAGCAGCAGCAGCAGCAGCGCCAAAACGCGGCCCTCATGATTAAGCAGATGGCGTCG
CGGAATCAGCAG------------------------------------------------
------------------------------------------------------------
---CAGCGGCTGCGCCAGCCCAACCTGGCTCAGCTAGGCCACCCCGGGGACGTGGGCCAG
GGC---GGCCTGGTGCATGGCGGCCCGGTGGGCGGCTTGGCCCAGCCGAACTTTGAGCGC
GAA---------------------GGCGGCAGCACGGGCGCC---GGGCGTCTGGGCACC
TTCGAGCAGCAG------------GCGCCGCATTTGGCGCAAGAGAGCGCGTGGTTCTCA
GGTCCGCATCCG------CCG---CCCGGAGACCTGCTGCCCCGTAGGATGGGCGGCTCG
GGCCTGCCCGCTGACTGTGGCCCGCACGACCCCAGCCTGGCGCCCCCTCCTCCGCCCGGT
GGCTCGGGGGTGCTGTTCCGGGGCCCT------------------CTGCAGGAGCCGATG
AGGATGCCCGGAGAGGGCCACGTGCCTGCGCTGCCCTCACCGGGCCTG------CAGTTC
GGGGGCAGTCTGGGAGGCCTGGGTCAGCTGCAGTCGCCCGGGGCGGGCGTGGGGCTCCCC
AGCGCTGCTTCGGAGCGCCGGCCCCCGCCGCCCGACTTCGCTACGTCT---GCGCTCGGG
GGCCAGCCGGGCTTTCCGTTTGGTGCAGCGAGCCGGCAGGCCACGCCGCACAGCGGTCCA
GGCGTGAACTCGCCCCCCAGC---GCGGGAGGG---------------------------
------------------------------------------------------------
------------------------------GGCGGTGGCAGCTCCGGTGGCGGCGGTGGC
---------GGGGGTGCCTACCCGCCGCAGCCTGATTTCCAGCCCAGCCAGCGCACCTCG
GCCAGTAAACTGGGCGCGCTCTCGCTGGGCTCCTTCAACAAGCCCAGCTCCAAGGACAAC
CTGTTCGGCCAGAGCTGCCTGGCTGCGCTCTCCACCGCTTGCCAGAACATGATCGCCAGC
CTCGGGGCCCCCAACCTCAACGTGACCTTCAACAAGAAGAACCCGCCCGAGGGCAAGAGG
------AAACTGAGCCAGAACGAGACCGACGGC---GCGGCAGTGGCCGGCAACCCAGGC
TCGGATTACTTCCCAGGAGGGACTGCTCCTGGGGCCCCAGGACCCGGAGGCCCGTCCGGG
ACCAGTAGCAGCGGCTCC---AAAGCCTCGGGGCCGCCCAACCAGCCAGCCCAGGGGGAC
GGCACCAGCCTCTCCCCCAACTACACCCTGGAATCCACGTCGGGGAATGACGGCAAGCCG
GTCCCCGGGGGCGGCGGCCGGGGAAGGGGTCGCAGAAAAAGGGACAGTGGTCACGTGAGC
CCTGGCACCTTCTTTGACAAGTACTCGGCGGCT------CCGGACAGCGGGGGCGCACCT
GGGGTGAGCCCAGGGCAGCAGCAA---GCGTCAGGCGCAGCC---------GTCGGGGGA
AGCTCCGCA------GGCGAGACGCGCGGGGCACCGACGCCCCACGAAAAGGCGCTCACG
TCGCCATCCTGGGGGAAGGGGGCTGAGTTGCTCCTGGGGGATCAGCCGGACCTCATTGGG
TCCCTGGACGGTGGG------------GCCAAGTCGGACAGTAGTTCGCCAAACGTGGGT
GAGTTCGCCTCGGACGAGGTGAGCACGAGCTACGCCAATGAGGACGAGGTGTCGTCCAGC
TCTGACAACCCC---CAGGCACTAGTTAAAGCGAGCAGGAGTCCCCTGGTGACCGGCTCG
CCCAAACTCCCTCCCCGTGGGGTAGGCGCCGGGGAACACGGACCGAAGGCGCCCCCA---
CCC------GCCCTCGGCCTGGGCATCATGTCTAACTCTACCTCGACCCCTGACAGCTAC
GGCGGCGGTGGGGGCCCGGGCCATCCGGGCACGCCGGGTCTGGAGCAGGTCCGCACCCCG
ACGAGCAGCAGCGGCGCCCCGCCACCC---GACGAGATCCACCCCCTGGAGATCCTTCAG
GCGCAGATCCAGCTACAGAGGCAGCAGTTCAGCATCTCCGAGGACCAGCCTCTGGGGCTG
AAGAGTGGC---------------------------------------AAGAAGGGTGAG
TGCGCCGTCGGGGCCTCAGGGGCGCAGAATGGCGACAGCGAGCTGGGCAGCTGCTGCTCC
GAGGCGGTCAAGAGCGCCATGAGCACCATTGACCTGGACTCGCTGATGGCAGAGCACAGC
GCTGCCTGGTACATGCCCGCTGACAAGGCCCTGGTGGACAGCGCGGACGACGACAAGACA
TTGGCGCCCTGGGAGAAGGCCAAACCCCAGAACCCCAACAGCAAAGAAGCCCACGACCTC
CCCGCAAACAAGGCTTCAGCAACCCAGCCTGGCAGCCACTTGCAGTGCCTGTCTGTCCAC
TGCACAGACGACGTGGGTGATGCCAAGGCTCGAGCCTCCGTGCCCACCTGGCGGTCCCTG
CATTCTGACATCTCCAACAGATTTGGGACATTCGTGGCTGCCCTAACT------------
------------------------------------------------------------
------------------------------------------------------------
------------------------------------------------------------
---------------------------------------------------------
>Elephant|ENSLAFG00000003499|ENSLAFT00000003498
ATGTTTGGGCTGGACCAGTTCGAGCCCCAGATCAACAGCAGGAACGCTGGCCACGGCGAG
AGGAACTTTAACGAGGCCGGACTGAGCATGAACGCCCACTTTAAGGCCCCGGCTTTCCAT
GCGGGGGGGCCCTCTGGCCCGGTGGACCCTGCCATGAGCGCGCTGGGCGAGCCCCCGATC
TTGGGCATGAACATG------------GAGCCGTACGGCTTCCACGCGCGCGGCCACTCT
GAGCTGCACGCGGGGGGGCTGCAAGCGCAGCCGGTGCACGGTTTCTTCGGTGGCCAACAG
CCGCACCACGGCCACCCCGGCAGCCACCATGCACACCAGCATCACCCCCACTTTGGGGGC
AACTTTGGCGGCCCGGACCCGGGGGCATCGTGCCTGCACGGGGGGCGCCTGCTAGGCTAC
GGCGGCGCCGCTGGCGGCCTGGGCAGCCAGCCGCCCTTTGCCGAGGGTTACGAGCACATG
GCGGAGAGCCAGGGGCCCGAAAGCTTCGGCCCG---------------------------
------------CAGCGGCCGGGGAACCTCCCGGACTTT------CACAGCTCGGGCGCC
TCGGGCCATGCGGTGCCAGCCCCATGCCTGCCGCTGGACCAGAGCCCCAACCGGGCCGCC
TCCTTCCACGGCCTGCCTGCCTCCAGCGGCTCCGATTCTCACAGTCTGGAGCCTCGGAGG
GTGGCGAACCAAGGAGCCGTCGACTCGCTGGAATACAATTATCCGGGCGAGGCGCCTTCG
GGACATTTTGACATG------TTTTCGCCCTCGGACTCCGAGGGGCAGCTGCCTCATTAC
GCGGCGGGCCGCCAGGTTCCCGGGGGCGCTTTCCCGGGCGCCTCCGCCATGCCTAGAGCT
GCGGGCATGGTGGGCTTGTCCAAAATGCACGCCCAGCAACCGCAGCAACAACCG------
------------------------CAGCAGCAGCAGCAA---CACAGC------------
---GTTTTCTTTGAGAGGTTCGGCGGGGCCCGCAAAATGCCTGTGGGCCTAGAGCCTGGA
GTG---GGTTCCAGGCACCCATTAATGCAGCCTCCCCAGCAGGCCCCGCCACCACCGCAG
---CAGCAGCCCCCGCAGCAGCCACAGCCT------------------------CAGCAG
CCGCAGCAGCCACAGCCGCCGCCGCCGCCAGGGCTTCTGGTACGACAAAATTCGTGCCCG
CCTGCACTTCCGCGGCCCCAGCAGGGCGAGGCAGGCACGCCCAGC---GGCGGCCTGCAG
GATGGGGGTCCCATGCTGCCTAGCCAGCACGCGCAGTTCGAGTACCCCATCCACCGGTTG
GAGAACCGGAGCATGCACCCATATTCCGAGCCTGTGTTCAATATGCAGCACCCC------
---------CCTCCGCAGCAG---------GCGCCCAACCAGCGGCTGCAGCATTTCGAC
GCTCCCCCCTACATGAACGTGGCCAAAAGGCCGCGTTTCGACTTCCCGGGCAGCGCGGGA
GTGGACCGCTGCGCC---TCGTGGAACGGCAGCATGCACAACGGAGCGCTGGACAACCAC
CTCTCGCCCTCCGCCTACCCGGGCCTGCCCGGTGAGTTCACGCCGCCTGTGCCCGACAGC
TTCCCCTCGGGGCCACCCTTGCAGCACCCGGCTCAGGACCACCAGTCCCTG---------
------------------------------------------------CAGCAGCAGCAG
CAGCAACAGCAGCAGCAGCAGCGCCAAAACGCGGCCCTCATGATCAAGCAGATGGCGTCG
CGGAATCAGCAA------------------------------------------------
------------------------------------------------------------
---CAGCGGCTGCGCCAGCCCAACCTGGCTCAGCTAGGCCACCCCGGGGACGTGGGCCAG
GGC---GGCCTGGTGCACGGCGGCCCCGTGGGCGGCTTGGCCCAGCCGAACTTTGAGCGC
GAA---------------------GGCGGCGGCGCGGGCTCT---GGGCGTCTGGGCACC
TTCGAGCAGCCG------------GCGCCGCACTTGGCGCAGGAGAGCGCGTGGTTCCCA
GGCCCGCACCCG------CCG---CCAGGAGACCTGCTGCCCCGCAGGATGGGCGGCTCC
GGCCTGCCGGCTGACTGCGGTCCGCACGACCCGGGCCTGGCGCCGCCCCCTCCGCCTGGC
GGCTCGGGGGTGCTGTTCCGGGGCCCT------------------CTGCAGGAGCCGCTG
AGGATGCCCGGAGAGGGCCACGTGCCCGCGCTGCCCTCGCCGGGCTTG------CAGTTT
GGGGGCAGTCTGGCCAGCCTTGGCCAGCTGCAGTCGCCCGGGGCCGGGGTGGGGCTTCCC
AGCGCGCCCTCGGAGCGCCGGCCTCCGCCGCCTGACTTCGCGGCTCCC---GCGCTCGGG
GGCCAGCCGGGCTTTCCGTTTGGCGCGACTAGCCGGCAGGCCACGCCGCACAGCGGCCCG
GGCGTGAACTCGCCCCCGAGC---ACTGGCGGG---------------------------
------------------------------------------------------------
------------------------------GGCGGCGGCAGCGCGGGCGGCGGCAGCGGA
---------GGGGGCGCATACCCTCCGCAGCCGGATTTCCAGCCCAGCCAGCGCGCCTCC
GCCAGCAAGCTGGGCGCGCTCTCGCTAGGTTCCTTCAACAAGCCCAGCTCCAAGGACAAC
CTGTTCGGCCAGAGCTGCCTGGCTGCGCTCTCTACCGCCTGCCAGAACATGATCGCCAGC
CTCGGGGCCCCAAACCTCAACGTGACCTTCAACAAGAAGAACCCGCCTGAGGGCAAGAGG
------AAACTGAGCCAGAACGAGACCGACGGC---GCGGCCGTGGCCGGCAACCCGGGC
TCGGATTACTTCCCAGGAGGGACTGCCCCTGGGGTCCCGGGGCCCGGAGGCCCGTCGGGG
ACCAGTAGTAGCGTCTCC---AAAGCCTCGGGGCCGCCCAACCCACCCGCCTCGGGGGAC
GGCACCAGCCTCTCTCCCAACTACACCCTGGAATCCACGTCGGGGAACGATGGCAAGCCT
GTCCCCGGGGGCGGCGGCCGGGGACGGGGTCGCAGAAAAAGGGACAGTGGTCACGTGAGC
CCTGGGACTTTCTTCGACAAGTATTCGACTGCG------CCAGACAGCGGGGGCGCGCCA
GGGGTGAGCCCAGGGCAACAGCAG---GCACCAGGCGCGGCC---------GTCGGGGGA
GGCTCTGCG------AGCGAGGCGCGCGGGGCGCCAACGCCCCACGAGAAGGCACTCACA
TCGCCATCGTGGGGGAAGGGGGCCGACTTGCTCCTGGGGGACCAACCGGACCTCATGGCG
TCCCTGGACGGCGGG------------GCCAAGTCGGACGGTAGTTCCCCGCACGTGGGA
GAGTTCGCCTCGGACGAGGTGAGCACAAGCTACGCCAATGAGGACGAGGTGTCCTCCAGC
TCTGACAACCCC---CCAGCCCTGGCTAAAGCGAGCCGGAGTCCTCTGGTGACCGGCTCG
CCCAAACTCCCGCCCCGTGGGGTGGGTGCAGGGGAACACGGACCGAAGGCCCCCCCG---
CCC------CCGCTCGGCCTGGGCATCATGTCTACCTCTACCTCGACCCCGGACAGCTAC
GGCGGCGGCGGGGGCACGGGCCACCCCGGCACGCCGGGCCTGGAGCAGGTCCGGACCCCA
ACCAGCAGCAGCGGCGCACCGCCCCCC---GATGAGATCCACCCCCTGGAGATTCTCCAG
GCGCAGATCCAGCTGCAAAGGCAGCAGTTCAGCATCTCCGAGGACCAGCCCCTGGGACTC
AAGGGCAGC---------------------------------------AAGAAGGGCGAG
TGCGCCGTCGGGGCCTCGGGCGTTCAGAATGGTGACAGCGAGCTGGGCAGCTGCTGTTCC
GAGGCCGTCAAGAGCGCCATGAGCACCATCGACCTGGACTCGCTGATGGCGGAGCACAGC
GCCACCTGGTACATGCCCGCTGACAAGGCCCTGGTGGACGGCGCGGACGACGACAAGACT
CTGGCGCCCTGGGAGAAGGCCAAACCCCAGAACCCCAACAGCAAAGAAGCCCACGACCTC
CCCGCGAACAAGGCCTCGGCGACCCAGCCCGGCAGCCACTTGCAGTGTCTGTCTGTCCAC
TGCACAGACGACGTAGGCGATGCTAAGGCCCGCACCTCCGTGCCCACGTGGCGGTCCCTG
CACTCCGACATCTCCAACAGATTCGGGACATTCGTGGCTGCCCTGACT------------
------------------------------------------------------------
------------------------------------------------------------
------------------------------------------------------------
---------------------------------------------------------
>Human|ENSG00000169184|ENST00000302326
ATGTTTGGGCTGGACCAATTCGAGCCCCAGGTCAACAGCAGGAACGCTGGCCAGGGCGAG
AGGAACTTTAACGAGACCGGACTGAGCATGAACACCCACTTTAAGGCCCCGGCTTTCCAC
ACTGGGGGGCCCCCTGGCCCTGTGGATCCTGCTATGAGCGCGCTGGGCGAACCCCCGATC
TTGGGCATGAACATG------------GAGCCCTACGGCTTCCACGCGCGCGGCCACTCG
GAGTTGCACGCAGGGGGGCTGCAAGCGCAGCCTGTGCACGGCTTCTTTGGCGGCCAGCAG
CCTCACCACGGCCACCCGGGAAGTCATCATCCCCACCAGCATCACCCCCACTTTGGGGGC
AACTTCGGTGGCCCGGACCCCGGGGCCTCGTGCCTGCACGGGGGTCGCCTGCTCGGCTAC
GGCGGCGCAGCCGGAGGCCTGGGCAGCCAGCCGCCCTTCGCCGAGGGCTATGAGCACATG
GCGGAGAGCCAGGGGCCTGAGAGCTTCGGCCCG---------------------------
------------CAGCGACCGGGGAACCTCCCGGACTTC------CACAGTTCAGGTGCC
TCCAGCCACGCCGTGCCGGCCCCATGCCTGCCGCTGGACCAGAGCCCTAACCGAGCCGCC
TCCTTCCACGGCCTGCCGTCCTCCAGCGGCTCCGATTCCCACAGTCTGGAGCCACGGAGG
GTGACGAACCAAGGAGCCGTCGACTCGCTGGAATACAATTACCCGGGCGAGGCGCCCTCG
GGACATTTTGACATG------TTTTCGCCCTCTGACTCCGAAGGGCAGCTGCCTCATTAT
GCAGCGGGTCGCCAGGTTCCTGGGGGCGCTTTCCCGGGCGCCTCGGCCATGCCCAGAGCT
GCGGGCATGGTGGGCTTGTCCAAAATGCACGCCCAGCCACCGCAGCAGCAGCCCCAG---
------CAGCAGCAGCAGCCCCAGCAGCAGCAGCAGCAG---CATGGT------------
---GTGTTCTTTGAGAGGTTCAGTGGGGCCAGAAAGATGCCTGTGGGTCTGGAGCCCTCA
GTG---GGCTCCAGGCACCCGTTAATGCAGCCTCCCCAGCAGGCCCCGCCACCCCCTCAG
---CAGCAGCCCCCGCAGCAGCCG---CCA------------------------CAGCAG
------------CAGCCGCCGCCGCCACCCGGGCTTCTAGTCCGACAAAATTCGTGCCCG
CCTGCGCTCCCTCGGCCCCAGCAGGGCGAGGCGGGCACGCCCAGC---GGCGGCCTGCAG
GACGGAGGCCCCATGCTGCCCAGCCAGCACGCGCAATTCGAGTATCCCATCCACCGGCTG
GAGAACCGGAGCATGCACCCTTATTCCGAGCCTGTTTTCAGCATGCAGCATCCT------
---------CCTCCGCAGCAG---------GCGCCCAACCAGCGGCTGCAGCATTTCGAC
GCGCCCCCCTACATGAACGTGGCCAAGAGGCCGCGCTTCGACTTTCCGGGCAGCGCGGGA
GTGGACCGCTGCGCT---TCGTGGAACGGCAGCATGCACAACGGCGCTCTGGATAATCAC
CTCTCCCCTTCCGCCTACCCAGGCCTACCCGGCGAGTTCACACCGCCTGTGCCCGACAGC
TTCCCTTCGGGGCCGCCCCTGCAGCATCCGGCCCCGGACCACCAGTCCCTGCAACAGCAG
CAGCAGCAGCAGCAGCAGCAGCAACAGCAGCAGCAGCAGCAGCAACAG------CAACAG
CAACAGCAGCAGCAGCAGCAGCGCCAAAACGCGGCCCTCATGATTAAGCAGATGGCGTCG
CGGAATCAGCAG------------------------------------------------
------------------------------------------------------------
---CAGCGGCTGCGCCAGCCCAACCTGGCTCAGCTAGGCCACCCCGGGGACGTGGGCCAG
GGC---GGCCTGGTGCATGGCGGCCCGGTGGGCGGCTTGGCCCAGCCGAACTTTGAGCGC
GAA---------------------GGCGGCAGCACGGGCGCC---GGGCGTCTGGGCACC
TTCGAGCAGCAG------------GCGCCGCACTTGGCGCAAGAGAGCGCGTGGTTCTCA
GGTCCGCATCCG------CCG---CCCGGAGACCTGCTGCCCCGTAGGATGGGCGGCTCG
GGTCTGCCCGCTGACTGTGGCCCGCACGACCCCAGCCTGGCGCCCCCTCCTCCGCCTGGT
GGCTCGGGGGTGCTGTTCCGGGGCCCT------------------CTGCAGGAGCCGATG
AGGATGCCCGGAGAGGGCCACGTGCCCGCGCTGCCTTCACCGGGCCTG------CAGTTC
GGGGGCAGTCTGGGAGGCCTGGGTCAGCTGCAGTCGCCCGGGGCGGGCGTGGGGCTCCCC
AGCGCTGCTTCGGAGCGCCGGCCCCCGCCGCCGGACTTTGCTACGTCT---GCGCTCGGG
GGCCAGCCGGGCTTTCCGTTTGGTGCAGCCGGCCGGCAGTCCACGCCGCACAGCGGTCCA
GGCGTGAACTCGCCCCCCAGC---GCGGGAGGG---------------------------
------------------------------------------------------------
------------------------------GGCGGTGGCAGCTCTGGTGGCGGCGGTGGC
---------GGGGGTGCCTACCCGCCGCAGCCTGATTTCCAGCCCAGCCAGCGCACCTCG
GCCAGTAAATTGGGCGCGCTCTCGCTGGGCTCCTTCAACAAGCCCAGCTCCAAGGACAAC
CTGTTCGGCCAGAGCTGCCTGGCTGCGCTCTCCACCGCTTGCCAGAACATGATCGCCAGC
CTCGGGGCCCCCAACCTCAACGTGACCTTCAACAAGAAGAACCCGCCAGAGGGCAAGAGG
------AAACTGAGCCAGAACGAGACCGACGGC---GCGGCAGTGGCCGGCAACCCGGGC
TCGGATTACTTCCCAGGAGGGACTGCTCCTGGGGCCCCAGGACCCGGAGGCCCGTCCGGG
ACCAGTAGCAGCGGCTCC---AAAGCCTCGGGGCCGCCCAACCCTCCAGCCCAGGGGGAC
GGCACCAGCCTCTCCCCCAACTACACCCTGGAATCCACGTCGGGGAATGACGGCAAGCCG
GTCTCCGGGGGCGGCGGCCGGGGACGGGGTCGCAGAAAAAGGGACAGTGGTCACGTGAGC
CCTGGCACCTTCTTTGACAAGTACTCGGCGGCT------CCGGACAGCGGGGGCGCACCT
GGGGTGAGCCCAGGGCAGCAGCAA---GCGTCAGGCGCAGCC---------GTCGGGGGA
AGCTCCGCA------GGCGAGACGCGCGGGGCACCGACGCCCCACGAAAAGGCGCTCACG
TCGCCATCCTGGGGGAAGGGGGCTGAGTTGCTCCTGGGGGATCAGCCGGACCTCATTGGG
TCCCTGGACGGCGGG------------GCCAAGTCGGACAGTAGTTCGCCAAACGTGGGT
GAGTTCGCCTCGGACGAGGTGAGCACGAGCTACGCCAATGAGGACGAGGTGTCGTCCAGC
TCTGACAACCCC---CAGGCACTAGTTAAAGCGAGCAGGAGTCCCCTGGTGACCGGCTCG
CCCAAACTCCCTCCCCGTGGGGTAGGCGCCGGGGAACACGGACCGAAGGCGCCCCCG---
CCC------GCCCTCGGCCTGGGCATCATGTCTAACTCTACCTCGACCCCTGACAGCTAC
GGCGGCGGTGGGGGCCCGGGCCATCCGGGCACTCCGGGCCTGGAGCAGGTCCGCACCCCG
ACGAGCAGCAGCGGCGCCCCGCCACCC---GACGAGATCCACCCCCTGGAGATCCTTCAG
GCGCAGATCCAGCTACAGAGGCAGCAGTTCAGCATCTCCGAGGACCAGCCTCTGGGGCTG
AAGGGTGGC---------------------------------------AAGAAGGGTGAG
TGCGCCGTCGGGGCCTCAGGGGCGCAGAATGGCGACAGCGAGCTGGGCAGCTGCTGCTCC
GAGGCGGTCAAGAGCGCCATGAGCACCATTGACCTGGACTCGCTGATGGCAGAGCACAGC
GCTGCCTGGTACATGCCCGCTGACAAGGCCCTGGTGGACAGCGCGGACGACGACAAGACG
TTGGCGCCCTGGGAGAAGGCCAAACCCCAGAACCCCAACAGCAAAGAAGCCCACGACCTC
CCTGCAAACAAGGCCTCAGCATCCCAGCCTGGCAGCCACTTGCAGTGCCTGTCTGTCCAC
TGCACAGACGACGTGGGTGACGCCAAGGCTCGAGCCTCCGTGCCCACCTGGCGGTCCCTG
CATTCTGACATCTCCAACAGATTTGGGACATTCGTGGCTGCCCTAACT------------
------------------------------------------------------------
------------------------------------------------------------
------------------------------------------------------------
---------------------------------------------------------
>Dog|ENSCAFG00000011823|ENSCAFT00000018767
ATGTTTGGGCTGGACCAATTCGAGCCCCAGATCAACAGCAGGAACGCTGGCCAGGGCGAG
AGGAACTTTAACGAGGCCGGACTCAGCATGAATGCCCACTTTAAGGCCCCGGCTTTCCAC
GCGGGGGGACCCCCTGGCCCGGTGGACCCTGCCATGAGCGCGCTGGGCGAGCCCCCGATC
TTGAGCATGAACATG------------GAGCCTTACGGCTTCCACGCGCGTGGCCACTCG
GAGTTGCACGCGGGGGGGCTGCAGGCGCAGCCGGTGCACGGATTCTTTGGAGGCCAGCAG
CCGCACCACGGCCACCCGGGAGGCCACCACCCCCACCAACATCACCCCCACTTTGGGGGC
AACTTCGGCGGCCCGGACCCGGGGGCCTCGTGCCTGCACGGGGGTCGCCTACTTGGGTAC
GGCGGCGCCGCCGGCGGCCTGGGCAGCCAGCCGCCCTTCGCGGAGGGTTATGACCACATG
GCGGAGAGCCAGGGGCCCGAGAGCTTCGGCCCG---------------------------
------------CAGCGACCAGGGAACCTCCCGGACTTC------CACAGTTCGGGCGCC
TCGGGTCATGCGGTGCCTGCCCCATGCTTGCCGCTGGACCAGAGCCCTAACCGAGCCGCC
TCCTTTCACGGCCTGCCCGCCCCCAGCGGCTCCGATTCCCACAGTCTGGAGCCCCGAAGG
GTGGCGAACCAAGGAGCCGTCGACTCGCTGGAATACAATTACCCTGGCGAGGCGCCCTCG
GGACATTTCGACATG------TTTTCGCCCTCCGATTCCGAGGGGCAGCTGCCTCATTAT
GCGGCGGGGCGCCAGGTTCCCGGGGGCTCTTTCCCCGGTGCTTCGGCCATGCCCAGAGCT
GCAGGCATGGTGGGCTTGTCCAAAATGCAC------------------------------
---------------------------GAGCAGCAGCAG---CACGGC------------
---GTGTTCTTCGAGAGGTTCGGTGGGGCCCGCAAGATGCCCGTGGGGCTGGAGCCGGGA
GTA---GGCTCCAGGCACCCGTTAATGCAGCCTCCCCAG---------------------
------------------------------------------------------------
---------------------------CCCGGGCTTCTCGTCCGACAAAATTCGTGCCCG
CCTGCGCTCCCGCGGCCCCAGCAGGGCGAGGCGGGCACGCCCAGC---GGCGGCCTGCAG
GACGGGGGCCCCATGCTGCCCAGCCAGCACGCACAGTTCGAGTACCCCATCCACCGGCTG
GAGAACCGGAGCATGCACCCGTATTCGGAGCCTGTGTTCAACATGCAGCATCCC------
---------CCTCCCCAGCAG---------GCGCCCAACCAGCGGCTGCAGCATTTCGAC
GCGCCCCCCTACATGAATGTGGCCAAGAGGCCGCGCTTTGACTTCCCGGGCAGCGCGGGA
GTGGACCGCTGCGCT---TCGTGGAACGGGAACATGCACAACGGCGCGCTGGATAACCAC
CTCTCGCCCTCCGCCTACTCGGGCCTACCCGGCGAGTTCACGCCGCCCGTGCCCGACAGC
TTCCCCTCAGGGCCACCCCTGCAGCATCCGGCCCCGGACCACCAGTCCCTG---------
------------------CAGCAG------------------CAG---------------
------------------------CAGAATGCGGACCTCACGATTAAGCAGACGGCGTCG
CGGAATCAGCAG------------------------------------------------
------------------------------------------------------------
---CAGAGGATGTGCCAGTCCAACCTGGCCCAGTTGGGCCACCCCGGGGACGTGGGCCAG
GGC---GGCATGGTACACAGCGGCCCGGTGGGCGGCCTGGCCCAGCCGAACTTTGAGCGC
GAG---------------------------GGCGCGGGCGCG---GGGCGCCTGGGCGCT
TTCGAGCCGCAG------------GCGCCCCACTTGGCGCAGGAGAGCGCGTGGTTCCCA
GGTCCGCACCCGCCGCCGCCG---CCGGGGGACCTGCTGCCCCGCAGGATGGGCGGCTCG
GGCCTGCCGGCCGACTGCGGCCCGCACGACCCGGGCCTGGCGCCGCCCCCTCCCCCCGGG
GGCTCGGGAGTGCTGTTCCGGGGCCCT------------------CTGCAGGAGCCCCTG
CGGATGCCCGGCGAGGGCCACGTGCCCGCGCTGCCCTCCCCGGGCCTG------CAGTTC
GGGGGCAGCCTGGCGGGGCTGGGCCAGCTGCAGTCGCCCGGGGCGGGGGTGGGGCTGCCC
AGCGCTCCCTCCGAGCGCCGGCCCCCGCCGCCCGATTTCACAGCCCCGGCGGCGCTCGGG
GGCCAGCCCGGCTTCCCGTTCGGCGCGGCGACCCGGCAGGCCACGCCGCACAGCGGCCCG
GGCGTGAACTCGCCCCCGAGC---GCGGGCGGG---------------------------
------------------------------------------------------------
------------------------------GGC---------GCGGGCGGGGGCGGCGGC
GGCGGCGGAGGGGGCGCCTACCCGCCGCAGCCCGACTTCCAGCCCAGCCAGCGCGCCTCG
GCCAGTAAGCTGGGCGCGCTGTCGCTGGGCTCCTTCAACAAGCCCAGCTCCAAGGACAAC
CTGTTCGGCCAGAGCTGCCTGGCGGCCCTCTCCACCGCCTGCCAGAACATGATCGCCAGC
CTCGGAGCCCCTAACCTCAACGTGACCTTCAACAAAAAGAACCCGCCCGAGGGCAAGAGG
------AAACTGAGCCAGAACGAGGCGGACGGC---GCGGCGGCGGCCGGCAACCCGGGC
TCGGATTACTTCCCCGGAGGGGCCGCGCCTGGCGCCCCGGGGCCCGGAGGCCCGCCCGGG
ACTGGCAGCGGCGGCTCC---AAGGCCTCGGGGCCGCCCAACCCGCCCGCCCAGGGGGAC
GGCACCAGCCTGTCCCCCAACTACACCCTGGAGTCCACGTCCGGGAACGACGGCAAGCCG
GTCCCCGGGGGCGGCGGCCGGGGCCGGGGTCGGAGAAAACGGGACAGCGGCCACGTGAGC
CCCGGGACCTTCTTCGACAAGTACCCGGCGGCG------CCCGACAGCGGGGGCGCGCCC
GGGGTGAGCCCGGGGCAGCAGCAGCCGGCGCAGGGCGCGGCC---------GTCGGGGGC
AGCTCCGCCAGCGCCGGCGAGGCTCGCGGGGCCCCTACGCCCCACGAGAAAGCGCTCACG
TCGCCGTCGTGGGGGAAGGGGGCCGAGTTGCTCCTGGGGGACCAGCCGGACCTCATGGCT
TCCCTGGACGGCGGG------------GCCAAGTCGGACGGTAGCTCCCCGCACGTGGGC
GAGTTCGCCTCGGACGAGGTGAGCACCAGCTACGCCAACGAGGACGAGGTGTCGTCCAGC
TCCGACAACCCC---CCAGCCCTGGCCAAAGCGAGTAGGAGCCCCCTGGTGACAGGCTCG
CCCAAACTCCCTCCCCGTGGGGTGGGCGCTGGGGAGCACGGACCTAAGGCGCCCCCG---
CCCCCGCCCCCGCTCGGCCTGGGCATCATGTCTACCTCTACCTCCACCCCTGACAGCTAC
GGC---GGCGGGGGCGCGGGCCATCCTGGCACGCCGGGCCTGGAGCAGGTCCGGACCCCG
ACGAGCAGCAGCGGCGCACCGCCCCCC---GACGAGATCCACCCCCTGGAGATCCTCCAG
GCGCAGATCCAGCTGCAGAGGCAGCAGTTCAGCATCTCTGAGGACCAGCCCCTGGGGCTC
AAAGGTGGC---------------------------------------AAGAAGGGTGAG
TGCGCCGTGGGGTCCTCGGGCGCGCAGAATGGTGACAGCGAGCTGGGCAGCTGCTGCTCA
GAGGCCGTCAAGAGCGCCATGAGCACCATCGACCTGGACTCGCTGATGGCAGAGCACAGC
GCCACCTGGTACATGCCCGCTGACAAGGCCTTGGTGGACGGCGCGGACGACGACAAGACG
CTGGCACCTTGGGAGAAGGCCAAACCCCAGAACCCCAACAGCAAA---------------
------------------------------------------------------------
------------------------------------------------------------
------------------------------------------------------------
------------------------------------------------------------
------------------------------------------------------------
------------------------------------------------------------
---------------------------------------------------------
>Guinea_Pig|ENSCPOG00000003430|ENSCPOT00000003474
ATGTTTGGGCTGGACCAATTCGAGCCCCAGATCAACAACAGGAACGCTGGCCAGGGCGAG
AGGAACTTTAACGAGACCGGACTGAGCATGAACGCCCACTTTAAGGCCCCTGCTTTCCAC
ACAGGGGGGCCCCCAGGTCCCGTGGACCCTGCCATGAGTGCACTGGGCGAGCCCCCAATC
TTGGGCATGAACATG------------GAACCCTACGGCTTCCACGCGCGGGGCCACTCG
GAGTTGCATGCAGGGGGGCTGCAGGCGCAGCCTGTGCACGGCTTCTTCAGCGGCCAGCAG
CCTCACCATGGCCATCCGGGAGGCCACCACCCCCACCAGCATCACCCCCACTTCGGGGGC
AACTTCGGTGGCCCGGACCCAGGGGCCTCCTGCCTGCATGGGGGTCGCCTGCTCGGCTAC
GGCGGCACTACCGCCGGCCTGGGCAGCCAGCCGCCCTTCGCAGAGGGTTACGAGCACATG
GCGGAGAGCCAGGGGCCGGATAGCTTCGGCCCT---------------------------
------------CAGCGACCAGGAAACCTTCCGGACTTC------CACAGTTCGGGCGCC
TCGGGCCACGCCGTGCCCGCCCCGTGCCTGCCGCTGGACCAGAGCCCTAACCGGGCCGCC
TCTTTCCACGGCTTGCCCTCCTCCAACGGCTCCGATTCCCACAATCTTGAGTCCCGGAGG
GTGTCAAACCAAGGAGCCGTGGACTCGCTGGAATACAATTACCCGGGCGAGGCGCCCTCG
GGACATTTTGACATG------TTTTCACCCAACGACTCAGAGGGGCAGCTGCCTCACTAC
GCGGCAGGTCGTCAGGTTCCTGGGGGCACTTTCCCGGGTGCCTCGGCCATGCCCAGAGCT
GCGGGCATGGTGGGCTTGTCCAAAATGCATGCCCAGCCCCCGCAGCAGCCGCCTCCGCAA
------------------CCCCAGCAGCCTCAACAGCAG---CACGGC------------
---GTGTTCTTCGAGAGGTTCGGCGGGGCCCGAAAGATGCCTGTAGGTCTGGAGCCCGGG
GTG---GGCTCCAGGCACCCGCTAATGCAGCCTCCCCAGCAGGCCCCGCCGCCCCCTCCG
---CAGCAGCCCCCTCAGCAACCG---CCC------------------------CAACAG
------------CAGCCACCACCACCACCTGGGCTTCTAGTCCGACAAAATTCGTGCCCG
CCTGCGCATCCGCGGCCCCAGCAAGGTGAGGCCGGCACGCCCAGC---GGAGGTTTGCAG
GACGGGGGTCCCATGCTGCCCAGCCAGCACGCGCAGTTCGAGTACCCCATCCACCGGCTG
GAGAACCGGAGCATGCATCCTTTCTCCGAGCCGGTTTTCAACATGCAACACCCC------
---------CCTCCGCAGCAG---------GCGCCCAACCAGCGGCTGCAGCATTTCGAC
GCGCCCCCCTACATGAACGTGGCCAAGAGGCCGCGATTCGACTTCCCAGGCAGCGCGGGA
GTGGACCGCTGTGCGTCTTCGTGGAATGGGAACATGCACAACGGAGCCCTGGACAACCAC
CTCTCGCCCTCCGCCTACCCGGGCCTCCCCGGCGAGTTCACGCCGCCTGTACCCGACAGC
TTCCCTTCAGGGCCTCCCCTCCAGCACCCGGCCCCTGACCACCAGTCC------------
------------------------------------------------------------
---------------------CGCCAAAACGCGGCCCTCATGATTAAACAGATGGCGTCG
CGGAATCAGCAA------------------------------------------------
------------------------------------------------------------
---CAGAGGCTGCGCCAGCCCAACCTGGCCCAGTTAGGCCACCCAGGGGACGTGGGCCAG
GGC---GGTCTGGTGCACGGCGGCCCAGTGGGTGGCTTGGCCCAGCCGAACTTTGAGCGC
GAA---------------------GGCTCCAGCGCGGGTGCCTCGGGGCGCCTGGGCACC
TTCGAGCAGCAG------------GCACCGCACTTGGCCCAGGAGAGCGCGTGGTTTCCA
GGTCCTCAGCCC---------------GGTGACCTGCTGCCCCGCAGGATGGGTGGGTCG
GGCCTGCCGGCAGACTGCGGCCCGCACGATCCGGGCCTGGCGCCTCCCCCTCCGCCCGGG
GGCTCGGGGGTGCTGTTCCGGGGCCCT------------------CTGCAGGAGTCGCTG
AGGATGCCTGGTGAGGGCCACGTGCCCGCGCTGCCCTCGCCGGGCCTG------CAGTTT
GGGGGCAGCTTGGCTGGCTTGGGTCAGTTGCAGTCGCCTGGGGCCGGAGTGGGACTACCC
AGCGCGGCCTCAGAGCGCCGGCCTCCACCGCCGGACTTCGCCGCGCCA---GGGCTCGGG
GGTCAGCCGGGCTTTCCTTTCGGCGCAGGGAGCAGGCAAGCCACTCCGCACAGCGGTCCC
GGCGTCAACTCGCCCCCAAGC---GCG---------------------------------
------------------------------------------------------------
------------------------------------------------------------
------------------TACCCGCCACAGCCCGATTTCCAGCCCAGCCAGCGCGCCTCG
GCCAGTAAGCTGGGGGCACTCTCCTTGGGCTCCTTCAATAAACCCAGCTCCAAGGACAAC
CTGTTTGGCCAGAGCTGCCTGGCTGCGCTCTCCACCGCTTGTCAGAACATGATTGCCAGT
CTCGGGGCCCCCAACCTCAACGTGACCTTCAACAAGAAGAACCCACCCGAGGGCAAGAGG
------AAACTCAGCCAGAATGACACCGACGGT---GCAGCGGTGGCAGGCAACCCCGGC
TCGGATTACTTCCCTGGGGGGTCTGCTCCTGGAGCCCCAGGATCTGGAGGCCCCTCAGGG
ACCAGTAGCAGCGGCTCC---AAAGCATCAGGGCCCTCAAACCCGCCCACCCAGGGGGAT
GGCACCAGCCTCTCCCCCAACTACACACTAGAGTCCACGTCGGGGAACGATGGCAAGCCG
GTCCCAGGGGGCGGTGGCCGGGGACGGGGTCGCAGAAAAAGGGACAGTGGTCACGTGAGC
CCTGGGACCTTCTTTGACAAGTACTCTGTGGCT------CCAGACAGTGGGGGTGCACCT
GGGGTGAGCCCGGGGCAGCAGTCA---GGTCCAGGCGCTGCC---------GTCGGGGGA
AGCTCTGTG------AGCGAGGCTCGCGGGGCGCCCACGCCCCACGAGAAGGCACTCACA
TCGCCGTCATGGGGAAAAGGGGCTGAGTTGCTCCTGGGGGACCAGCCAGACCTCATGACA
TCCCTGGACGGCGGG------------GCCAAGTCGACCGGTAGTTCGCCCCACGTGGGT
GAGTTTACCTCCGACGAGGTGAGCACCAGCTACACCAATGAGGACGAGGTGTCGTCCAGC
TCTGACAACCCC---CCAGCCCTGGCCAAAGCCAGCAGGAGCCCCCTAGTGACTGGCTCA
CCCAAACTCCCTCCTCGAGGGGTGGGCACCGGGGATCATGGACCGAAGGCGCCTCCA---
CCC------CCGCTTGGCCTGGGCATCATGTCTACCTCTACCTCGACCCCTGACAGCTAC
GGTGGGGGCGGGGTTGCTGGCCATCCGGGCACTCCGGGCCTGGAACAGGTCAGGACCCCC
ACAAGCAGCAGCGGGGCAGCGCCTCCC---GACGAGATCCACCCTCTGGAGATTCTCCAG
GCGCAGATCCAGCTGCAGAGGCAGCAGTTCAGCATCTCTGAGGACCAGCCCCTGGGGCTC
AAGGGTGGC---------------------------------------AAGAAGGGTGAA
TGCCCAGTGGGGGCCTCGGGCACGCAGAATGGTGACAGCGAGCTGGGGAGCTGCTGCTCA
GAGGCGGTCAAGAGCGCCATGAGCACCATTGACCTGGACTCATTGATGGCAGAGCACAGT
GCCACCTGGTACATGCCAGCTGACAAGGCCCTGGTGGACGGCGCAGAGGATGACAAGACG
CTGGCACCTTGGGAAAAGGCCAAACCCCAGAACCCCAACAGCAAAGAAGCCCACGACCTC
CCGGCGAGCAAGGCCTCAGCCACCCAGCCCGGCAGCCACTTGCAGTGCCTGTCTGTCCAC
TGCACCGATGACGTGGGTGATGCCAAGGCCCGTGCCTCTGTGCCCGCCTGGCGGTCCCTG
CACTCCGACATCTCCAACAGATTTGGGACATTTGTGGCTGCCCTGACT------------
------------------------------------------------------------
------------------------------------------------------------
------------------------------------------------------------
---------------------------------------------------------
>Orca|XP_004283823.1
ATGTTTGGGCTGGACCAATTCGAGCCCCAGATCAACAGCAGGAACGCTGGCCAGGGCGAG
AGGAACTTTAACGAGGCCGGACTAAGCATGAACGCCCACTTTAAGGCCCCGGCTTTCCAC
GCGGGGGGACCCCCTGGCCCCGTGGACCCTGCCATGAGCGGGCTGGGCGAATCCCCGATC
TTGGGCATGAACATG------------GAGCCTTATGGCTTTCACGCGCGCGGCCACTCG
GAGTTGCACGCGGGGGGGCTGCAGGCGCAGCCGGTGCACGGATTCTTTGGAGGCCAACAG
CCGCACCACGGCCACCCGGGAGGCCACCACCCCCACCAGCATCACCCCCACTTCGGGGGC
AACTTCGGCGGGTCGGATCCTGGGGCCTCGTGCCTGCACGGGGGTCGTCTGCTCGGCTAC
GGCGGCGCGGCCGGCGGCCTGGGCAGCCAGCCGCCCTTCGCCGAGGGTTATGATCACCTG
GCGGAGAGCCAGGGGCCGGAGAGCTTCGGCCCG---------------------------
------------CAGCGACCTGGGAACCTCCCGGACTTC------CACAGTTCGGGCGCC
TCAGGCCACGCCGTGCCTGCCCCATGCTTGCCGCTGGACCAGAGCCCTAACCGAGCCGCC
TCCTTCCATGGCCTGCCCGCCTCCAGTGGCTCCGATTCCCACAGTCTGGAGCCCCGGAGG
GTGGCGAACCAAGGAGCCGTCGACTCGCTGGAATACAATTACCCGGGCGAGCCGCCCTCG
GGACATTTCGACATG------TTTTCCCCCTCTGATTCTGAGGGGCAGCTGCCTCATTAT
GCAGCGGGTCGTCAGGTTCCCGGGGGCTCTTTCCCGGGTGCCTCGGCCATGCCTAGAGCT
GCAGGCATGGTGGGCTTGTCCAAAATGCACGCC---------------------------
------------CAGCAGCAGCAACAGCAGCAGCAGCAG---CACGGA------------
---GTGTTCTTCGAGAGGTTCGGCGGGACCCGCAAGATGCCCGTGGGTCTGGAGCCTGCA
GTA---GGCTCCAGGCACCCGTTAATGCAGCCTCCCCAGCAGGCCCCGCCGCCGCCTCCG
---CAGCAGCCCCCGCAGCAG------CCG---CCGCCGCCGCCTCCGCAGCAGCAACAG
CCGCCGCCGCCG---CCGCCGCCGCCGCCTGGGCTTCTGGTCCGGCAAAATTCGTGTCCG
CCTGCGCTCCCGCGTCCCCAGCAGGGCGAGGCGGGCACGCCCAGC---GGCGGCCTGCAG
GACGGGGGCCCCATGCTGCCCAGCCAACACGCGCAGTTCGAGTACCCCATCCACCGGCTG
GAGAACCGGAGCATGCACCCTTATTCTGAGCCTGTATTCAACATGCAGCACCCT------
---------CCTCCGCAGCAG---------ACGCCCAACCAGCGGCTGCAGCATTTCGAC
GCACCCCCCTACATGAATGTGGCCAAGAGGCCGCGCTTTGACTTCCCGGGCAGCGCGGGA
GTGGATCGCTGCGCT---TCGTGGAACGGCAGCATGCACAACGGCGCTCTGGACAACCAC
CTCTCGCCCTCAGCCTATTCCGGCCTACCCGGCGAGTTCACGCCGCCTGTGCCCGACAGC
TTCCCCTCGGGGCCACCCCTGCAGCATCCGGCCCCGGACCACCAGTCCCTG---------
------------------CAGCAGCAGCAGCAGCAGCAGCAACAGCAGCAGCAGCAGCAG
CAGCAGCAACAGCAGCAGCAACGCCAAAACGCGGCCCTCATGATCAAGCAGATGGCGTCG
CGGAATCAGCAG------------------------------------------------
------------------------------------------------------------
---CAACGGCTGCGCCAGCCCAACCTGGCCCAGCTAGGCCACCCCGGGGACGTGGGCCAG
GGC---GGCCTGGTGCACAGCGGCCCAGTGGGCGGCTTGGCCCAGCCGAACTTTGAGCGC
GAA---------------------AGCGGCGGCGCGGGCGCC---GGGCGCCTGGGCACG
TTCGAGCAGCAG------------GCTCAGCACTTGGCGCAGGAGAGTGCATGGTTCCCA
GGTCCGCACCCG------CCG---CCGGGTGACTTGCTGCCCCGCAGGATGGGAGGTTCA
GGCCTGCCCGCTGACTGCGGCCCGCACGACCCCGGACTGGCGCCGCCCCCTCCGCCCGGT
GGCTCGGGGGTGCTGTTCCGGGGCTCT------------------CTGCAGGAGCCGCTG
AGGATGCCCGGAGAGGGCCACGTGCCCGCGCTGCCGTCCCCTGGCCTG------CAGTTC
GGGGGCAGCCTGGCCAGCCTGGGGCAGCTGCAGTCGCCCGGGGCTGGGGTGGGGCTGCCC
AGCGCTCCCTCCGAGCGCCGGCCCCAGCCGCCCGATTTCACAGCGCCA---GCGCTCGGG
GGCCAGCCTGGCTTCCCGTTCGGCGCAGCGAACCGGCAGGCCACGACGCACAGCGGCCCA
GGCGTGAACTCGCCCCCGAGC---GCGGGCGGG---------------------------
------------------------------------------------------------
------------------------------GGCGGCGGCAGCACGGGCGGCGGCGGCGGC
---GGCGGCGGGGGCGCATACCCGCAGCAGCCTGATTTCCAGCCCAGCCAGCGCACCTCG
GCCAGTAAGCTGGGCGCGCTCTCGCTGGGCTCCTTCAACAAGCCCAGCTCCAAGGACAAC
CTGTTCGGCCAGAGTTGCCTGGCTGCACTCTCCACAGCCTGCCAGAACATGATCGCCAGC
CTTGGAGCCCCCAACCTCAACGTTACCTTCAACAAGAAGAACCCGCCCGAGGGCAAGAGG
------AAACTGAGCCAGAACGAGACCGACGGC---GCGGCCATGGCCAGCAACCCGGGC
TCGGATTACTTCCCAGGAGGGACTGCTCCTGGGGCCGCAGGGCCCGGAGGCCAGTCGGGG
ACCAGTAGCAGCGGCTCC---AAAGCCTCTGGGCCGCCCAATCCGCCCGCCCAGGGAGAT
GGCACCAGCCTCTCCCCCAACTACACCCTGGAATCAACGTCGGGGAACGACGGCAAGCCG
GTTCCCGGGGGCGGCGGCCGGGGACGGGGTCGCAGAAAAAGGGACAGTGGTCACGTGAGC
CCCGGGACCTTCTTCGACAAGTACTCGGCAGCG------CCGGACAGCGGGGGCGCGCCT
GGAGTGAGCCCAGGGCAACAGCAG---GCGCCAGGCGCAGCC---------GTCGGGGGA
AGCTCCACA------GGCGAGGCGCGCGGGGCGCCTACGCCTCATGAGAAGGCGCTCACG
TCGCCTTCGTGGGGGAAGGGGGCCGAGTTGCTCCTGGGGGACCAGCCGGACCTCATGGCG
TCCCTGGACGGTGGG------------GCAAAGTCGGACGGTAGTTCCCCGCACGCGGGC
GAGTTCGCCTCGGACGAGGTGAGCACGAGCTACGCCAACGAGGACGAGGTGTCATCCAGC
TCCGACAACCCC---CCAGCCCTGGCCAAAGCGAGTAGGAGCCCTCTGGTGACAGGCTCG
CCCAAACTCCCTCCCCGCGGGTTGGGCGCCGGGGAACATGGACCGAAGGCGCCCCCA---
GCC------CCGCTTGGCCTGGGCATCTTGTCTACCTCTACCTCCACCCCCGACAGCTAC
GGC---GGCGGGGGCACGGGCCATCCCGGCACGCCGGGCCTGGAGCAGGTCCGGACCCCA
ACGAGCAGCAGCGGCGCACCGCCGCCT---GACGAGATCCACCCCCTGGAGATCCTCCAG
GCACAGATCCAGCTGCAGAGGCAGCAGTTCAGCATCTCTGAGGACCAGCCCCTGGGGCTC
AAAGGTGGC---------------------------------------AAGAAGGGTGAG
TGTGCTGTGGGGGCTTCTGGTGCGCAGAATGGTGACAGCGAGCTGGGCAGCTGCTGCTCC
GAGGCCGTCAAGAGCGCCATGAGCACCATCGATCTGGACTCGCTGATGGCAGAGCACAGC
GCCACCTGGTACCTGCCGGCCGACAAGGCTTTGGTGGACGGCGCAGACGAGGACAAGACG
CTGGCACCCTGGGAGAAGGCCAAACCCCAGAACCCCAACAGCAAAGAAGCCCACGACCTC
CCTCCGAACAAGGCCTCGGCAACCCAGCCCGGCAGCCACTTGCAGTGCCTGTCTGTCCAC
TGCACAGACGACGTGGGCGATGCCAAGGCCCGAGCCTCCGTGCCCACCTGGCGGTCCCTG
CACTCTGACATTTCCAACAGATTCGGGACATTCGTGGCCGCCCTAACT------------
------------------------------------------------------------
------------------------------------------------------------
------------------------------------------------------------
---------------------------------------------------------
