# Supplementary material for: Insights into the Evolution of Longevity from the Bowhead Whale Genome
Source: Cell Rep. 2015 Jan 6;10(1):112–22. doi: 10.1016/j.celrep.2014.12.008 (PMC4536333; doi:10.1016/j.celrep.2014.12.008)
Supplement: Supplemental Folder 1. Full List of Transposable Elements Distribution, Full List of Filtered and Unfiltered Gene Duplications, Gene Loss Alignments, Full List of Candidates under Selection, Selective Pressure Variation QC Alignments, and Full List of Bowhead-Specific Mutations, Related to Results [file mmc2.zip › QC Alignments/PosSites_reciprocal_group_4203_Cetacea_modelA.fasta]

>PS_Sites|Cetacea
------------------------------------------------------------
------------------------------------------------------------
------------------------------------------------------------
------------------------------------------------------------
------------------------------------------------------------
---NNN------------------------------------------------------
------------------------------------------------------------
------------------------------------------------------------
------------------------------------------------------------
------------------------------------------------------------
------------------------------------------------------------
------------------------------------------------------------
------------------------------------------------------------
------------------------------------------------------------
------------------------------------------------------------
------------------------------------------------------------
---------------------------------------------------------NNN
------------------------------------------------------------
------------------
>PS_Characters|Bowhead|bmy_08266T0
------------------------------------------------------------
------------------------------------------------------------
------------------------------------------------------------
------------------------------------------------------------
------------------------------------------------------------
---GCG------------------------------------------------------
------------------------------------------------------------
------------------------------------------------------------
------------------------------------------------------------
------------------------------------------------------------
------------------------------------------------------------
------------------------------------------------------------
------------------------------------------------------------
------------------------------------------------------------
------------------------------------------------------------
------------------------------------------------------------
---------------------------------------------------------CTC
------------------------------------------------------------
------------------
>Bowhead|bmy_08266T0
------------------------------------------------------------
------------------------------------------------------------
---------------------------------------------ATGGTTTCTGCGAAA
GCCCCCAGCCTCACTGTGTCTCTGCTGTTGCTCCTGCGGGTCCTGCCCGCG---GCGTCC
TACTCCGTGTCCCTGCAAGCCACCTTCCTGGAGGACACAGGGGGCAGCGGGGAGGCCGAG
GGCGCGTCGGCCTCCTCCCCAAGCCTCCCGCCGCCCCGGACCCCAGCCCTCAGCCTCACG
TCGGTGGGGCCCCAGCTCACGCCCCTGGCGGGCCCCAAGCCCCCCACCAACTTCCTGGAC
GGCATCGTGGATTTCTTCCGCCAGTACGTGATGCTTATCGCCGTGGTGGGCTCGCTGGTG
TTCCTGCTGATGTTCATCATCTGTGCCGCTCTTATCACCCGCCAGAAGCACAAGGCCTCT
GCCTACTACCCCTCATCTTTCCCTAAGAAGAAGTACGTGGACCAGAGTGACCGGGCTGGG
GGCCCCCGGGCCTTCAGCGAGGTCCCCGACCGGGCCCCTGACGGCCGGCCCGAGGAGGCC
CTGGATTCCTCCCAGCAGCTCCAGGCTGACATCCTCGCCGCCACCCAGAACCTCAAGTCT
CCTGCCAGGGCCGCCCCGGGCATGGGAGACGGAGCCAGGATGATGGAG------------
---------GGC---------AAG---------------TCAGAGGAAGAGGAGAAAGGC
AGCCGGGAGGCAGACCAGGAAGCCCAGGGACATGGGGTCCCGGCAGAGAAACCAGAGGTG
CCG------CCAGAGGAGCCCTGCTCAGCGCAGGCGGAT---------GGGGCTCTGGCA
GCC------GCTGACGGTCAAGGGGAGCCAGAAGCAGCTCCCTCATTAGCC------CTC
GAAGCTGGGGGCCCAGCTGGT---TCCCTCGAAAACCCC---------TGTGCTTGCGGC
AGTGTCCCCCCCAGCATC
>PS_Characters|Minke|BACU008371
------------------------------------------------------------
------------------------------------------------------------
------------------------------------------------------------
------------------------------------------------------------
------------------------------------------------------------
---GCG------------------------------------------------------
------------------------------------------------------------
------------------------------------------------------------
------------------------------------------------------------
------------------------------------------------------------
------------------------------------------------------------
------------------------------------------------------------
------------------------------------------------------------
------------------------------------------------------------
------------------------------------------------------------
------------------------------------------------------------
---------------------------------------------------------CTC
------------------------------------------------------------
------------------
>Minke|BACU008371
------------------------------------------------------------
------------------------------------------------------------
---------------------------------------------ATGGTTTCTGCGGCA
GCCCCCAGCCTCACTGTGTCTCTCCTGCTGCTCCTGCGGGTCCTGCCCGTG---GCGTCC
TACTCCGTGTCCCTGCAGGCCACCTTCCTGGAGGACACAGGGGGCAGCGGGGAGGCCGAG
GGCGCGTCGGCCTCCTCCCCGAGCCTCCCGCCGCCCCGGACCCCAGCCCTCAGCCTCACG
TCGGTGGGGCCCCAGCTCACGCCCCTGGCGGGCCCCAAGCCCCCCACCAACTTCCTGGAC
GGCATCGTGGATTTCTTCCGCCAGTACGTGATGCTTATCGCCGTGGTGGGCTCGCTG---
------------------------------------------------------------
------------------------------AAGTACGTGGACCAGAGTGACCGGGCCGGG
GGCCCCCGGGCCTTCAGCGAGGTCCCCGACCGGGCCCCTGACGGCCGGCCTGAGGAGGCC
CTGGATTCCTCCCAGCAGCTCCAGGCTGACATCCTCGCCGCCACCCAGAACCTCAAGTCT
CCCGCCAGGGCCGCCCCGGGCATGGGAGACGGAGCCAGGATGATGGAG------------
---------GGC---------AAG---------------TTGGAGGAAGAGGAGGAAGGC
AGCCGGGAGGCAGACCAGGAAGCCCAGGGACATGGGGTCCCGGCAGAGAAACCAGAGGTG
CCG------CCAGAGGAGCCCTGCTCAGCGCAGGCGGAT---------GGGGCTCTGGCA
GCC------GTTGAAGGTCAAGGGGAGCCAGAAGCAGCTCCCTCATTAGCC------CTC
GAAGCTGGGGGCCCAGCTGGT---TCCCTCGAAAACCCC---------TGTGCTTGCGGC
AGTGTCCCCCCCAGCATC
>PS_Characters|Orca|XP_004281420.1
------------------------------------------------------------
------------------------------------------------------------
------------------------------------------------------------
------------------------------------------------------------
------------------------------------------------------------
---GCG------------------------------------------------------
------------------------------------------------------------
------------------------------------------------------------
------------------------------------------------------------
------------------------------------------------------------
------------------------------------------------------------
------------------------------------------------------------
------------------------------------------------------------
------------------------------------------------------------
------------------------------------------------------------
------------------------------------------------------------
---------------------------------------------------------CTC
------------------------------------------------------------
------------------
>Orca|XP_004281420.1
------------------------------------------------------------
------------------------------------------------------------
---------------------------------------------ATGGTTTCCGCGGCG
GCCCCCAGCCTCACGGCGTCTCTGCTGCTCCTCCTGCGGGTCCTGCCCACG---GCGTCC
TATTCCGTGTCCCTGCGGGCCACCTTCCTGGAGGACACGGCGGGCAGCGGGGAGGCCGAG
GGCGCGTCGGCCTCCTCCCCGAGCCTCCCGCCGCCCCGGACCCCAGCCCTCAGCCTCACC
TCGGTGGGGCCCCAGCTCACGCCCCTGGCGGGCCCCAAGCCCCCCACCAACTTCCTGGAC
GGCATCGTGGATTTCTTCCGCCAGTACGTGATGCTCATCGCCGTGGTGGGCTCCCTGGTG
TTCCTACTGCTGTTCACCATCTGTGCCGCTCTTATCACCCGCCAGAAACACAAAGCCTCT
GCCTACTACCCCTCATCTTTCCCTAAGAAGAAGTACGTGGACCAGAGTGACCGGGCCGGG
GGCCCCCGGGCCTTCAGCGAGGTCCCCGACCGTGCCCCTGACGGCCGGCCCGACGAGGCC
CGCGATTCCTCCCAGCAGCTCCAGGCTGACATCCTCGCCGCCACCCAGAACCTCAAGTCT
CCCGCCAGGGCCGCCCCGGGCATGGGAGACGGAGCCAGGATGATGGAG------------
---------GGC---------AAG---------------TCGGAGGAAGAAGAGAAGGGC
AGCCGGGAGGCGGACCAGGAAGCCCCGGGACACGGGGTCCCGGCAGAGAAACCAGAGGCG
CCG------CCAGAGGAGCCCTGCTCGGTGCAGGCGGAT---------GGGGCTGTGGCA
GCT------GCTGAAGGTCAAGGGGAGCCAGAAGCAGCTCCCTCATTAGCC------CTC
GGAGCTGGGGGCCCAGCTGGT---TCCCTCGAAAACCCC---------TGTGCTTGCGGC
AGTGTCCCCCCCAGCATC
>Horse|ENSECAG00000000931|ENSECAT00000000756
------------------------------------------------------------
------------------------------------------------------------
---------------------------------------------ATGGTTTCTGCCGTG
GCCCCCAGCCTCGTCGTGTCTCTGCTGCTGCTCCTGAGGGCCCTGCCGGCG---GCGGCC
CACTCTGTGACCCTGCAGGCTGCCTTCCTGGAGGACTCAGGGGGCAGTGGGGAGGCCGAG
GGCTCATCGGCCTCCTCCCCGAGCCTCCCACCGCCTCGGACCCCGGCCCTCAGCCCCACA
TCGCTGGGGCCCCAGCCCACGCCCCTGGCGGGCCCCAAGCCCCCCACCAACTTCCTGGAC
GGGATCGTGGACTTTTTCCGGCAGTACGTGATGCTCATCGCCGTCGTGGGCTCCCTGGCC
TTCCTGCTGATGTTCATTGTCTGCGCCGCTCTCATCACCCGCCAGAAGCACAAGGCCTCG
GCTTACTACCCCTCCTCCTTCCCCAAGAAGAAGTACGTGGACCAGAGCGACCGGGCCGGG
GGCCCCCGCGCCTTCAGCGAAGTCCCCGACAGGGCCCCCGACGGCCGGCCCGAGGAGGCC
CTGGATTCCTCACAGCAGCTCCAGGCTGACATCCTCGCCGCCACCCAGAACCTCAAGTCT
CCCACCAGGGCCACCCCGGGCGCCGGAGACGGAGCCAGGATGACAGAG------------
---------GGC---------CAG---------------TCCGAGGAGGAGCAG---GGC
AGCCAGGCGGGGGACCAGCCGGCCCAGGCATGCGGGGACCCAGCGGAGAAACCAGAGGTG
---------CCAGAGGAGCCGTGCTCA------------------------GCGGGGGAG
GCC------GGCGAAGGCCAAGGGGAGCCAGGGGCGGCTCCCTCGTTGGCC------CAG
GAAGCCGGGGACCCAGCTGGT---CCCCTCGAAAGCTCT---------TGTGCTGGTGGC
AGCATCCCCCCCAGCATC
>Microbat|ENSMLUG00000012238|ENSMLUT00000012237
------------------------------------------------------------
------------------------------------------------------------
---------------------------------------------ATGGTCTCTGCCATG
GCCCCCCGCCTCATCGTGTCGCTGCTGCTCCTCGTGAGGGTCCTGCCCGCC---GTGGCC
CACTCCGTGCCCGTGCAGGTGTCCTTCCTGGAGGACATGGGGGGCAGCGGGGAGGCCGAT
GACTCCTCGGCCTCCTCCCCGAGCCTCCCGCCGCCCCGGACCCCGGCCCTCAGCGCCACG
TCGGTGGGGCCCCAGCCCACGCCCCTGGCGGGCCCCAAGCCCCCCACCAACTTCCTGGAC
GGCATCGTGGACTTCTTCCGCGAGTACGTGATGCTCATCGCCGTGGTGGGCTCGCTGGTC
CTCCTGGTCATGTTCACCGTCTGCGCCGCCGTCATCACCCGCCAGAAGCACAAGGCCTCC
GCCTACTACCCCTCGTCTTTCCCCAAGAAGAAGTACGTGGACCAGAGGGACCGGGCCGGG
GGCCCCCAGGCCTTCAGCGAGGTCCCCGACAGGGCCCCCGACGGCCGGCCCGACGAGGCC
CTGGATTCCTCCCAGCAGCTCCAGGCCGACATCCTCGCCGCCACCCAGAACCTCAGGTCT
CCCACCAGGGCGGCCCCGAGCGGTGGAGATGGAGCCAGGATGATGGAG------------
---------GGC---------AAG---------------TCAGAGGAAGAGCAGCCAGGC
GGCCAGGAGGAGGACCGGGACGCCCCGGGGTGTGGGGTCCCCACGGAGAAGCCAGGGGTG
---------ACGGAGGGGCCATGCTCAGGGCTGGCAGAG---------GGGGTCCTGGGG
GTC------CGAGAAGGCCCAGGGGAGCCAGAAGCGGCTCCCTCATTAGCC------CAG
GAAGCCGGGGACCCAGCTGGG---CCCCCCCAGAGTCCC---------TGTGCTTGTGGC
AGTGTTACCCCTAGCGTC
>Gibbon|ENSNLEG00000018773|ENSNLET00000023798
------------------------------------------------------------
------------------------------------------------------------
---------------------------------------------ATGGTTTCGGCGGCA
GCCCCCAGCCTCCTCATCCCTCTGTTGCTGCTCCTGGGGTCTGTGCCCACTACTGACACC
CACTCTGTGCCCCTGAAGGCCACGTTCCTGGAGGATGTGGCGGGTAGTGGGGAGGCTGAG
GGCTCGTCGGCCTCCTCCCCGAGCCTTCCGCCACCCTGGACCCCGGCCCTCAGCCCCACA
TCGATGGGGCCCCAGCCCACAACCCTGGGGGGCCCATCACCCCCCACCAACTTCCTGGAT
GGGATCGTGGACTTCTTCCGCCAGTACGTGATGCTGATTGCTGTGGTGGGCTCCCTGGCC
TTTCTGCTGATGTTCATCGTCTGTGCCGCGGTCATCACCCGGCAGAAGCACAAGGCCTCG
GCCTATTACCCGTCATCCTTCCCCAAGAAGAAGTACGTGGACCAGAGTGACCGGGCCGGG
GGCCCCCGGGCCTTCAGTGAAGTCCCCGACAGAGCCCCCAACAGCCGGCCTGAGGAAGCC
CTGGATTCCTCCCGGCAGCTCCAGGCCGACATATTGGCCGCCACTCAGAACCTCAAGTCC
CCAACCAGGGCTGCACTGGGCGGTGGGGACGGAGCCAGGATGGTGGAG------------
---------GGC---------AGG------------GGGGCAGAGGAAGAGGAGAAGGGC
AGCCAGGAGGGGGACCAGGAAGTCCAGGGACATGGGGTCCCAGTGGAGATACCAGAGGCG
---------CAGGAGGAGCCATGCTCAGGGGTGCTTGAG---------GGGGCTCTGGTG
GCC------AGTGAGGGTCAAGGGGAGCTGGAAGGGTCTCTCTTGTTAGCC------CAG
GAAGCCCAGCGACCAGAAGAT---GCCCCCGAAAGCCCC---------TGTGCTTGCAGC
AGCATCCACCCCAGTGTC
>Cow|ENSBTAG00000031849|ENSBTAT00000045168
------------------------------------------------------------
------------------------------------------------------------
---------------------------------------------ATGGTTTCCGCAGCG
GCGCCCAGCCTCGCCGTGTCTCTGCTGCTGCTGCTGCGGGTCTTGCCCACC---GTGTCC
TACTCCGTGTCCCTGCAGGCCGGCTTCCTTGAGGACACGGGGGGCAGCGGGGAGGCCGAG
GGCTCGTCGGCCTCCTCCCCGAGCCTCCCGCCGCCGCAAACCCCGGCCCTCAGCCCCACG
TTGGTGGGGCCCGAGCCCACGCCCCTGGCGGGCCCTAAGCCCCCCACCAACTTCCTGGAC
GGCATCGTGGATTTCTTCCGCCAGTACGTGATGCTCATCGCCGTGGTGGGCTCCCTGGTC
TTCCTGCTGATGTTCATCGTCTGTGCGGCTGTCATCACCCGCCAGAAGCACAAGGCCTCT
GCCTACTACCCCTCATCCTTCCCCAAGAAGAAGTACGTAGACCAGAGCGACCGCGCAGGG
GGCCCCCGGGCCTTCAGCGAGGTCCCCGACCGGGCTCCCGACGGCAGGCCTGAGGAGACC
CTGGATTCCTCACAGCAGCTCCAGGCTCACATCCTTGCCGCCACCCAGAACCTCAAGTCT
CCCTCCAGGGCCGCCCCAAGCAGTGGAGACCTAGCCAGGGCACCAGAG------------
---------GGC---------AGA---------------TCAGAGGAAGAGGAGAAAGGC
CCCCGGGAGGCGGACCTGGAAGCCCAGGGACGTGCGCTTCCGGCAGATAAACCCGAGGTG
CCTCCTCTGCCGGAGGAGCCCTGCTCAGTGGAGGCGGACGCAGCTGCAGGCGCCGCGGCA
GCC------GATGAAGGTCAAGGAGAGCCAGACGTGGCTCCCTTACTCGCC------CAG
GAAGCCGGGGGCCCAGCTGGT---CCCCCCGAAAACCCC---------TGTGTTTGCGGC
AGTGTCCCCCCCAGCATC
>Mouse|ENSMUSG00000054675|ENSMUST00000067853
------------------------------------------------------------
------------------------------------------------------------
---------------------------------------------ATGGTC---------
---CCCTGGTTCCTCCTGTCTCTGCTGCTACTTGCGAGGCCTGTGCCTGGG---GTGGCC
TACTCTGTGTCACTCCCGGCCTCCTTCCTGGAGGATGTAGCCGGCAGCGGGGAAGCTGAG
GGTTCTTCAGCCTCTTCCCCGAGCCTGCCGCCGCCTGGGACTCCAGCCTTCAGTCCCACA
CCGGAGAGACCCCAGCCCACAGCTCTGGACGGCCCCGTGCCACCCACCAACCTCCTGGAA
GGGATCATGGATTTCTTCCGGCAGTACGTGATGCTCATCGCGGTGGTGGGCTCGCTGACC
TTCCTCATCATGTTCATAGTCTGCGCCGCCCTCATCACGCGCCAGAAGCACAAGGCCACA
GCCTACTACCCATCCTCGTTCCCTGAAAAGAAGTATGTGGACCAGAGAGACCGGGCTGGG
GGACCCCGTACCTTCAGCGAGGTCCCTGACAGGGCACCTGACAGCCGGCATGAAGAAGGC
CTGGACACCTCCCATCAGCTCCAGGCTGACATTCTGGCTGCTACCCAGAACCTCCGGTCT
CCAGCTAGAGCCCTGCCAGGCAATGGGGAGGGAGCAAAGCCTGTGAAG------------
---------GGTGGGTCGGAG------GAGGAGGAGGAA---------GAGGTGCTCAGC
GGTCAGGAGGAGGCCCAGGAAGCCCCAGTATGTGGGGTCACTGAAGAGAAGCTGGGGGTC
---------CCAGAGGAGTCGGTCTCAGCAGAGGCTGAA---------GGGGTTCCTGCC
ACC------AGTGAGGGCCAAGGGGAAGCAGAAGGGTCTTTCTCCTTAGCC------CAG
GAATCCCAGGGAGCAACTGGT---CCTCCTGAAAGTCCC---------TGTGCCTGCAAC
AGAGTCTCCCCCAGTGTC
>Platypus|ENSOANG00000008797|ENSOANT00000014020
------------------------------------------------------------
------------------------------------------------------------
------------------------------------------------------AACATG
GCATCCCGGATCCCCTGCTTCCTCCTCCTCCTGCTGCCGCTGCTTCTGAGG---GCTGCC
CACACC---------------TCCTTGCTGGAGGACGGTGGAGCCAGCGGAGAGGGCGAG
GGCTCTTCG------TCAGCCAGCCTGCCTCCCGCCAGCACCCCCAAGCTGAGCCGCACC
TCGATCCAGCCGCACCCGACGCCCCTC------------------ACCAACTTCCTGGAT
GGGATCGTGGACTTCTTCAAAGAGTACATGCTGCTCATCTCGGTGGTCGGCTCTCTGGCC
TTTCTGCTCCTGTTCATCGTCTGCACGGCCCTCGTCGTGCGTCAGAAGCACAAGGCCTCG
GCCTACTACCCTTCCTCCTTCCCCAAGAAGAAATACGTCCACCCGAGCGACAAGGCCGGG
GGCGGCCGGGCCTTCAGCGAGGTGCCCGAGAAGCCCCCTGCCGCGCGGCCCCAGGAGCCC
CTCGACGCCTCCTGCCAGCTCCAGGCCGACATCCTGGCCGCCACCCAGAACCTCCGCTCC
CCAGCCAGGGGCCCCTCGGCCGATGGGGACGGGGTCCTGACGGAGGAGAGGCCCCCCGCC
GCGCCCCACGGAGGGGACGAGTTC---------------TCAGACGGAGCGGGCCGAGGG
AGCTGGAAGGTGGAGGAGGAGGAGGAT---------------TTAGAGAAGGCCGACGGG
GAGCCCCAAAGAGAGTCCCCGGCCTCCCTCCTGGGAATG---------GGATCCCCGGAA
GGA------GCGGAGGGCCAGTGT---CCCGAGGCCGCCCCCGCGGTGGCGGTGGCGGAG
GAAGTCGGAGCCACGGCCGAGTTGCCGCTGGAAGCCCCAGGGGAGGCTTGCGCCTGCAGC
AGCCGACCCCCAGAAGCC
>Macaque|ENSMMUG00000006821|ENSMMUT00000009539
------------------------------------------------------------
------------------------------------------------------------
---------------------------------------------ATGGTTTCGGCGGCA
GCCCCCAGCCTCCTCATCACTCTGTTGCTGCTCCTGGGGTCTGTGCCCGCTACCGACACC
CGCTCTGTGTCCCTGAAGGCTGCGTTCCTGGAGGACATGGCAGGTAGTGGGGAGGCCGAG
GGCTCGTCGGCCTCCTCCCCGAGCCTCCCGCCACCCCGGACCCCGGCCCTCAGCCCCACA
TCGTTGGGGCCCCAGCCCACACGCCTGGGGGGCCCGTCACCCCCTACCAACTTCCTGGAT
GGGATCGTGGACTTCTTCCGCCAGTACGTGATGCTGATTGCTGTGGTGGGCTCCCTGGCC
TTTCTGCTGATGTTCATCGTCTGTGCCGCGGTCATCACCCGGCAGAAGCACAAGGCCTCG
GCCTATTACCCGTCGTCCTTCCCCAAGAAGAAGTACGTGGACCAGAGTGACCGGGCCGGG
GGCCCCCGGGCCTTCAGTGAGGTCCCCGACAGAGCCCCCGACAGCCGGCCCGAGGAAGCC
CTGGATTCATCCCGGCAGCTCCAGGCCGACATCTTGGCCGCCACCCAGAACCTCAAGTCC
CCCACCAGGGCTGCACTGGGCGGTGGGGAGGGAGCCAGGATGGTGGAG------------
---------GGC---------AGG------------GAGGCGGAGGAAGAGGAGAAGGGC
AGCCAGGAGGGGGACCAGGAAGTCCAGGGACATGGGGTCCCAGTGGAGACACCAGAGGCG
---------CAGGAGGAGCCGTGTTCCGGGGTGCCTGAG------------------GTG
GCC------AGTGAGGGCCAAGGGGAGCTGGAAGGGTCTCTCTTGTTAGCC------CAG
GAAGCCCAGGGACCAGTGGGT---CCCCCCGAAAGTCCT---------TGTGCTTGCAGC
AGCGTCCACCCTAGTGTC
>Rabbit|ENSOCUG00000016314|ENSOCUT00000022196
------------------------------------------------------------
------------------------------------------------------------
---------------------------------------------ATGGTGACGGCC---
CCCAGCGTCCTCGTCCTCGCTCTGCTGCTGCTCCTGACGTCCGTGCCTGCG---GGCGCC
CACTCCGTG---------------TTCCTGGAGGACGTGGTGGGCAGTGGGGAGGCCGAG
GGCTCAAGC---------------------------------------------------
---------------------------------------------------CTCCTGGAC
GGCATTGTGGACTTCTTCCGCCAGTACGTGCTGCTCATCGCCGTGGTGGGCTCCCTGGCC
TTCCTGCTGCTCTTTGTCGTGTGCGCCGCCCTCATCACGCGCCAGCAGCACAAGGCCTCG
GCCTACTACCCGTCCTCCTTCCCCAAGAAGAAGTACGTGGACCAGAGTGACCGCGCAGGG
GGCCCGCGCGCCTTCAGCGAAGTCCCCGACAGGGCTCCGGACAGCCGGCCCGAGGAGGCC
TTGGACTCCTCCCAGCAGCTCCAGGCTGACATCCTGGCCGCCACCCAGAACCTCAAGTCT
CCGGCCAGGGTGGCCCCGGGCAGCAGGGAGGGAGCCAGGCTGGTGGAA------------
---------GGC---------AGAGCAAAGGAGGAGGAGAAGGAGGAGGTGGAACAAGGA
ACCCAGCAGGTGCACCCAGAAACCCAGGGACGCGGGGTCCCAGCCGAGAAACCAGAGGTG
---------GAGGAGGAGCTGTGTGCGGGGGTAGCCGGG---------AGCACCGTGGCA
GCC------GGCGAGGGCCAAGGGGAGCCAGAAGAGTCGCTCTCGCTAGCA------CAG
GAGGCA------CCCATGGGT---CCCCCCGGAAGCCCC---------TGTGCTTGCAGC
GCTGTCTCCCCCAGTGTC
>Gorilla|ENSGGOG00000026534|ENSGGOT00000029357
------------------------------------------------------------
------------------------------------------------------------
---------------------------------------------ATGGTTTCAGCGGCA
GCCCCCAGCCTCCTCATCCTTCTGTTGCTGCTCCTGGGGTCTGTGCCTGCTACCGACGCC
CGCTCTGTGCCCCTGAAGGCCACGTTCCTGGAGGATGTGGCAGGTAGTGGGGAGGCCGAG
GGCTCGTCGGCCTCCTCCCCGAGCCTCCAGCCACCCTGGACCCCGGCCCTCAGCCCCACA
TCGATGGGGCCCCAGCCCACAACCCTGGGGGGCCCATCACCCCCCACCAACTTCCTGGAT
GGGATCGTGGACTTCTTCCGCCAGTACGTGATGCTGATTGCTGTGGTGGGCTCCCTGGCC
TTTCTGCTGATGTTCATCATCTGTGCCGCAGTCATCACCCGGCAGAAGCACAAGGCCTCG
GCCTATTACCCATCGTCCTTCCCCAAGAAGAAGTACGTGGACCAGAGTGACCGGGCCGGG
GGCCCCCGGGCCTTCAGTGAGGTCCCCGACAGAGCCCCCGACAGCAGGCCTGAGGAAGCC
CTGGATTCCTCCCGGCAGCTCCAGGCCGACATCTTGGCCGCCACCCAGAACCTCAAGTCC
CCCACCAGGGCTGCACTGGGCGGTGGGGATGGAGCCAGGATGGTGGAG------------
---------GGC---------AGG------------GGGGCAGAGGAAGAGGAGAAGGGC
AGCCAGGAGGGGGACCAGGAAGTCCAGGGACATGGGGTCCCAGTGGAGACACCAGAGGCG
---------CAGGAGGAGCCGTGCTCAGGGGTCCTTGAG---------GGGGCTGTGGTG
GCC------GGTGAGGGCCAAGGGGAGCTGGAAGGGTCTCTCTTGTTAGCC------CAG
GAAGCCCAGGGACCAGTGGGT---CCCCCCGAAAGCCCC---------TGTGCTTGCAGC
AGCGTCCACCCTGGTGTC
>Rat|ENSRNOG00000000700|ENSRNOT00000000889
------------------------------------------------------------
------------------------------------------------------------
---------------------------------------------ATGGTC---------
---CCCTGCTTCCTCCTGTCTCTGCTGCTACTTGTGAGGCCTGCGCCTGTG---GTGGCC
TACTCTGTGTCCCTCCCGGCCTCCTTCCTGGAGGAAGTGGCGGGCAGTGGGGAAGCTGAG
GGTTCTTCAGCCTCTTCCCCAAGCCTGCTGCCGCCCCGGACTCCAGCCTTCAGTCCCACA
CCAGGGAGGACCCAGCCCACAGCTCCGGTCGGCCCTGTGCCACCCACCAACCTCCTGGAT
GGGATCGTGGACTTCTTCCGCCAGTATGTGATGCTCATTGCGGTGGTGGGCTCGCTGACC
TTTCTCATCATGTTCATAGTCTGCGCGGCACTCATCACGCGCCAGAAGCACAAGGCCACA
GCCTACTACCCGTCCTCTTTCCCCGAAAAGAAGTATGTGGACCAGAGAGACCGGGCTGGG
GGGCCCCATGCCTTCAGCGAGGTCCCTGACAGGGCACCTGACAGCCGGCAGGAAGAGGGC
CTGGACTCCTCCCAGCAGCTCCAGGCTGACATTCTGGCTGCTACTCAGAACCTCCGGTCT
CCAGCTAGAGCCCTGCCAGGCAGTGGGGAGGGAACAAAACAGGTGAAG------------
---------GGTGGGTCGGAG------GAGGAGGAGGAGAAGGAAGAGGAGGTGTTCAGT
GGCCAGGAGGAGCCCCGGGAAGCCCCAGTATGTGGGGTCACTGAAGAGAAGCCGGAGGTC
---------CCTGACGAGACAGCCTCAGCAGAGGCTGAA---------GGGGTTCCCGCA
GCC------AGCGAGGGCCAAGGGGAACCAGAAGGGTCTTTCTCCTTAGCC------CAG
GAACCCCAGGGAGCAGCTGGT---CCTTCCGAAAGGTCC---------TGTGCCTGCAAC
AGAATCTCCCCTAATGTG
>Orangutan|ENSPPYG00000004921|ENSPPYT00000005829
------------------------------------------------------------
------------------------------------------------------------
---------------------------------------------ATGGTTTCGGCGGCA
GCCCCCAGCCTCCTCATCCCTCTGTTGCTACTCCTGGGGTCTGTGCCTGCTACTGACGCC
CGCTCTGTACCCCTGAAGGCCACATTCCTGGAGGATGTGGCGGGTAGTGGGGAGGCCGAG
GGCTCGTCGGCCTCCTCCCCGAGCCTCCTGCCACCCTGGACCCCGGCCCTCAGCCCCACA
TCGATGGGGCCCCAGCCCACAACCCTGGGGGGCCCATCACCCCCCACCAACTTCCTGGAT
GGGATCGTGGACTTCTTCCACCAGTACGTGATGCTGATTGCTGTGGTGGGCTCCCTGGCC
TTTCTGCTGATGTTCATCGTCTGTGCCGCGGTCATCACCCGGCAGAAGCACAAGGCCTCG
GCCTATTACCCGTCGTCCTTCCCCAAGAAGAAGTACGTGGACCAGAGTGACAGGGCCGGG
GGCCCCCAGGCCTTCAGTGAGGTCCCCGACAGAGCCCCTGACAGCCGGCCCGAGGACGCC
CTGGATTCCTCCCGGCAGCTCCAGGCCGACATCTTGGCCGCCACCCAGAACCTCAAGTCC
CCCACCAGGGCTGCACTGGGCGGCGGGGACGGAGCCAGGATGGTGGAG------------
---------GGC---------CGG------------GGGGCGGAGGAAGAGGAGAAGGGC
AGCCAGGAGGGGGACCAGGAAGTCCAGGGACATGGGGTCCCAGTGGAGACACCAGAGGCG
---------CAGGAGGAGCCGTGCTCAGGGGTGCTTGAG---------GGGGCTCTGGTG
GCC------GGTGAGGGCCAAAGGGAGCTGGAAGGGTCTCTCTTGTTAGCC------CAG
GAAGCCCAGGGACCAGAAGTT---CCCCCCGAAAGCCCC---------TGTGCTTGTAGC
AGCGTCCACCCCAGTGTC
>Human|ENSG00000183160|ENST00000392806
------------------------------------------------------------
------------------------------------------------------------
---------------------------------------------ATGGTTTCGGCGGCA
GCCCCCAGCCTCCTCATCCTTCTGTTGCTGCTCCTGGGGTCTGTGCCTGCTACCGACGCC
CGCTCTGTGCCCCTGAAGGCCACGTTCCTGGAGGATGTGGCGGGTAGTGGGGAGGCCGAG
GGCTCGTCGGCCTCCTCCCCGAGCCTCCCGCCACCCTGGACCCCGGCCCTCAGCCCCACA
TCGATGGGGCCCCAGCCCATAACCCTGGGGGGCCCATCACCCCCCACCAACTTCCTGGAT
GGGATAGTGGACTTCTTCCGCCAGTACGTGATGCTGATTGCTGTGGTGGGCTCCCTGGCC
TTTCTGCTGATGTTCATCGTCTGTGCCGCGGTCATCACCCGGCAGAAGCAGAAGGCCTCG
GCCTATTACCCATCGTCCTTCCCCAAGAAGAAGTACGTGGACCAGAGTGACCGGGCCGGG
GGCCCCCGGGCCTTCAGTGAGGTCCCCGACAGAGCCCCCGACAGCAGGCCCGAGGAAGCC
CTGGATTCCTCCCGGCAGCTCCAGGCCGACATCTTGGCCGCCACCCAGAACCTCAAGTCC
CCCACCAGGGCTGCACTGGGCGGTGGGGACGGAGCCAGGATGGTGGAG------------
---------GGC---------AGG------------GGCGCAGAGGAAGAGGAGAAGGGC
AGCCAGGAGGGGGACCAGGAAGTCCAGGGACATGGGGTCCCAGTGGAGACACCAGAGGCG
---------CAGGAGGAGCCGTGCTCAGGGGTCCTTGAG---------GGGGCTGTGGTG
GCC------GGTGAGGGCCAAGGGGAGCTGGAAGGGTCTCTCTTGTTAGCC------CAG
GAAGCCCAGGGACCAGTGGGT---CCCCCCGAAAGCCCC---------TGTGCTTGCAGC
AGTGTCCACCCCAGTGTC
>Dog|ENSCAFG00000032030|ENSCAFT00000042917
ATGGAATCAAGCTGGCCCCGCAGCCCAGCCGCCGGGGCGGAGGGAGGAGGCGGGGGCAGG
AGGGTGGGCGGCGGCGCCAGCCCCGGCAGCGGCAGCTGGCACTCCCCGTCGCTCCACCTG
GCGGGAGCACCCAGGCCTGCGCGCGGAGGGACTGGTCTCGCCAACATGGTTTCTGCGGTG
GCCCCCAGGCTGGCCGTGTCCCTGCTGCTGCTCCTCAGGGCCCTGCCCGCC---GCGGCC
TACTCCATGCCCTTGCGGGCCGCCTCCCTGGAGGACGCGGGGGGCAGCGGGGACGCCGAG
GGCTCGTCGGCCTCCTCCCCAAGCCCCCCGCCGCCCCGGACCCCGGCGCTCAGCCCCACA
TCGGTGGGAGCCCAGCCCACGCCCCTGGCGGGCCCCAAGCCCCCCACCAACTTCCTGGAC
GGGATCGTGGACTTCTTCCGCCAGTACGTGATGCTCATCGCCGTGGTGGGCTCCCTGGCG
TTCCTGCTGATGTTCATCGTCTGCGCTGCCCTCATCACCCGCCAGAAGCACAAGGCCTCG
GCCTACTACCCGTCATCTTTCCCCAAGAAGAAGTACGTGGACCAGAGTGACCGGGCGGGG
GGCCCGCGGGCCTTCAGCGAGGTCCCCGACCGGGCTCCCGACGGCCGGCCCGAGGAGGCC
CTGGATTCGTCCCAGCAGCTCCAGGCTGACATCCTCGCGGCCACCCAGAACCTCAGGTCC
CCCACCCGGGCTGCCCTGGGCGGCGGGGACGGAGCCAGGCTG---GAC------------
---------GGC---------AGG---------------TCGGAGGGGGACGAGAGCGGC
GGCCGGGAGGTGGACCAGGAAGCCCGGGGACGCGGGAGCCCGGCCGAGAAGCCAGCCGCG
---------CCGGCCGAGCCCTGCCCCGCGGGGGCGGAG---------GGGGCCCTGGAG
GCCGACCCCGGCCCGGGCCCAGGCGAGCCGGAGTCGGCCCCTTCGCTGGCC------CAG
GAAGCCAGGGGACCAGCTGAC---CCCCCCGAAAGCCCC---------TGTGCTTGC---
AGTGTCGCCCCCAAGGTC
>Guinea_Pig|ENSCPOG00000023389|ENSCPOT00000028021
------------------------------------------------------------
------------------------------------------------------------
---------------------------------------------ATGGTCTCTGCGGTA
GCCTCCAGGCTCCTCCTCTCCCTGCTGCCGCTCCTGCTGCCTGTGCCCGTG---GGGGCC
CTGTCCGTGTCCCTGCCTGCTGCCTTCCTGGAGGACGTGGGGGGCAGCGGGGATGCAGAG
GGCTCATCGGCCTCCTCCCCGAGTGTCCCGCCGCCCCGGACACCGGCCCTCAGCCCCACG
TCAGTGGAGCCCCAGCCCACATCCCCAAAGGGCCCGTCGCCCCCCACCAATTTCCTAGAC
GGCATTGTGGATTTCTTCCACCAGTATGTGATGCTCATCGCCGTGGTGGGCTCGCTGGCC
TTCCTGCTGATGTTCATCGTCTGTGCCGCGCTCATCACCCGCCAGAAGCACAAGTCCACG
GCCTATTACCCATCGTCCTTCCCCAAGAAGAAGTATGTGGATCAGAGTGACCGGGCCGGG
GGCCCCCGCGTCTTCAGTGAGGTCCCCGACAGGGCTCCTGACAGCCGGCCTGAGGAGGCC
CTAGATTGCTCGCAGCAGCTGCAGGCCGATATCCTGGCCGCCACCCAGAACCTCAAGTCT
CCTGCCAGGGCTGCCCCAGGCAGCGGGGAGGGAGCCCGGCCAGCAGAG------------
---------GGC---------------AAGGTCAAGGAA---------GGGGTGCAGGGC
AGCCAGGAGGTGGCCTCGGAAGCCCAGGCAAGCAGGAGCCCCGAGGAGAAACCTGAAGTC
---------CTGGAGGAGTCATGCTCTGCCGAGGTGGAG---------GGTGCTCCAGCA
GCC------ATCAAGGGCCAAGAGGAGCCGGAAGGGTGTCTCTCATCTAGC------CAG
GAAGCCCAGGGGCCAGCGGGT---CCCCCTGAAAACCCC---------TGCGCATGCAGC
AGTGTCTCCCCCAGCATC
>Chimp|ENSPTRG00000005406|ENSPTRT00000042159
------------------------------------------------------------
------------------------------------------------------------
---------------------------------------------ATGGTTTCGGCGGCA
GCCCCCAGACTCCTCATCCTTCTGTTGCTGCTCCTGGGGTCTGTGCCTGCTACCGACGCC
CGCTCTGTGCCCATGAAGGCCACGTTCCTGGAGGATGTGGCGGGTAGTGGGGAGGCCGAG
GGCTCGTCGGCCTCCTCCCCGAGCCTCCCGCCACCCTGGACCCCGGCCCTCAGCCCCACA
TCGATGGGGCCCCAGCCCACAACCCTGGGGGGCCCATCACCCCCCACCAACTTCCTGGAT
GGGATCGTGGACTTCTTCCGCCAGTACGTGATGCTGATTGCTGTGGTGGGCTCCCTGGCC
TTTCTGCTGATGTTCATCGTCTGTGCCGCGGTCATCACCCGGCAGAAGCACAAGGCCTCG
GCCTATTACCCATCGTCCTTCCCCAAGAAGAAGTACGTGGACCAGAGTGACCGGGCCGGG
GGCCCCCGGGCCTTCAGTGAGGTCCCCGACAGAGCCCCCGACAGCAGGCCCGAGGAAGCC
CTGGATTCCTCCCGGCAGCTCCAGGCCGACATCTTGGCCGCCACCCAGAACCTCAAGTCC
CCCACCAGGGCTGCACTGGGCGGTGGGGACGGAGCCAGGATGGTGGAG------------
---------GGC---------AGG------------GGGGCAGAGGAAGAGGAGAAGGGC
AGCCAGGAGGGGGACCAGGAAGTCCAGGGACATGGGGTCCCAGTGGAGACACCAGAGGCG
---------CAGGAGGAGCCGTGCTCAGGGGTCCTTGAG---------GGGGCTGTGGTG
GCC------GGTGAGGGCCAAGGGGAGCTGGAAGGGTCTCTCTTGTTAGCC------CAG
GAAGCCCAGGGACCAGTGGGT---CCCCCCGAAAGCCCC---------TGTGCTTGCAGC
AGCGTCCACCCCAGTGTC
