# Supplementary material for: Insights into the Evolution of Longevity from the Bowhead Whale Genome
Source: Cell Rep. 2015 Jan 6;10(1):112–22. doi: 10.1016/j.celrep.2014.12.008 (PMC4536333; doi:10.1016/j.celrep.2014.12.008)
Supplement: Supplemental Folder 1. Full List of Transposable Elements Distribution, Full List of Filtered and Unfiltered Gene Duplications, Gene Loss Alignments, Full List of Candidates under Selection, Selective Pressure Variation QC Alignments, and Full List of Bowhead-Specific Mutations, Related to Results [file mmc2.zip › QC Alignments/PosSites_reciprocal_group_4250_Bowhead_modelA.fasta]

>PS_Sites|Bowhead|bmy_19803T0
------------------------------------------------------------
------------------------------------------------------------
---------------NNN------------------------------------------
------------------------------------------NNN---------------
---------------------------NNN------------------------------
---------------------------NNNNNNNNN---NNNNNNNNNNNNNNNNNN---
NNNNNN------------------------------------------------------
---------------------------------------------------------NNN
------------------------------------------------------------
------------------------------------------------------------
------------------------------------------------------------
---------------------------------------------------------
>PS_Characters|Bowhead|bmy_19803T0
------------------------------------------------------------
------------------------------------------------------------
---------------AAC------------------------------------------
------------------------------------------CAT---------------
---------------------------AGA------------------------------
---------------------------CCCCAGGGG---GGTGTGCCTTCCCACCAC---
CCACAG------------------------------------------------------
---------------------------------------------------------TCG
------------------------------------------------------------
------------------------------------------------------------
------------------------------------------------------------
---------------------------------------------------------
>Bowhead|bmy_19803T0
ATGTTTATCACGGTGATGTCTGGAGCTGGCTGCTGGGAGCTGGTGAACCCCTGGTGCAGC
CTGGTGATCCTCATCACCCACCTGAGGCAGAGGGGGCAGGTGCCCCTGGATGCGACCATC
GCCCTCCTGGCTGAGAACGGGCACCTGGTGAACCTGGGTGAGGGACTGGAGGAGGGGCCT
TCCCCGGCGCCCTCCATGGGC---AGCCCCCTGCTGCAGGAGCATGGGACCTATGTCCTA
GTGCAGATCATC---------------AGA------------------------------
------------------------GAGCCCCAGGGGGAGGGTGTGCCTTCCCACCACCCC
CCACAGGCAGGATTCTTGGGCCTTCCA---------------------------------
---------------------------------------GAGGAGCTGCGCTGGCTGTCG
------------------------------------------------GGCCTGCCCCCC
CTGGGCGATGGCTGGAGAAGGCACGCCGGCACTCTGCGTGGCCATCAGGAG---CAA---
---------GGCCCT---------------------------------------CCTTCA
CGGCCCCGAAGGGTGGGCTTCCTGCTGTCTGGGACCCAC------------------
>Horse|ENSECAG00000018020|ENSECAT00000019014
------------------------GCTGGCTGCCGGGAGCTGGTGAACCCCTGGTGCAGC
CTGGTGACTCTCACGGCCCACCTGAGGCAGAGAGCGCAGGTGCCCCCAGGCACGACCATC
GCCCTCCTGGCTGAGGATGGGCATCTGGTGAGCCTGGTCGAGGGTCTGGAGGAGGGGGCT
TCCCCAGCCCCCTCCATGGGC---AGCCCCCTGCTGCAGGAGCGTGTGACCTATGTCCTT
GTGCAGACCATC---------------AAG---GGTGAGGGCGGGGCTCCCACTCGCTAT
------------------------GAGTCCCTACTGGAGAAGCTGGATGACTGGTGTCCA
GAGCTGGCA---------------------------------------------------
---------------------------------------GAGGAGCTGCGCTGGCTG---
------------------------------TCG---------------GGCCTACCCGCC
ATGGGCGATGGCCGGAGGAGGCGCATGGGCACTCGGCATGGCCACCAGGAG---CAA---
---------GGCCCT---------------------------------------CCTTCA
AGGCCCCGAAGG---------------------------------------------
>Gibbon|ENSNLEG00000000501|ENSNLET00000000621
ATGTTTATCAAGGTGATGTTTGGGGCCGGCTGCTCGGTGCTGGTGAACACCTCTTGCAGG
CTGGTGAACCTCACCGCCCACCTGAGGCAGAAAGCAGGGTTGCCCCGAGATGCGACCATT
GCTCTCCTGGCTGAGGACGGCAACCTAGTGAGCCTGGAGGAGGACCTGAAGGAAGGGGCT
TCCCGGGCCCAAACCATGGGC---AACTCCTTGCTGAAGGAGCGAACCATATATGTCCTC
ATTCGGATCATCAGTAAGAGGGAGAGGACA---TGGCCTCCACCCGTTATGAGTCCCTAC
TGGAGAATCTGGATGACCATTACCCAGAGCTGGCAGAGGAAC------------------
---TGCGCA------------------GGCTGTCAGGCGTCTCCTCTGCAGGCCACAACT
GGAGGAAGGGCATGGGCACTCGGCGTGGCCGCCATGAGCAAAGCCCCACTT---------
------------------------------------------------------------
------------------------------------------------------CAA---
---------GGCCCAGAAAGGGCCCTGATTAAGGGGATGGATTGCACACTG---------
---------------------------------------------------------
>Cow|ENSBTAG00000022030|ENSBTAT00000029461
ATGTTTATCAAGGTGATGTTCGGAGCCAGCTGCTGGGAGCTGGTGAACACCTGGTGTGGC
CTTGGGACCCTCACCGCCCACCTGAGGCAGAGCGGCCAGGTGCCCCCTGACGCGAGCGTC
GCCCTGCTGGCTGAGGATGGGCACCTGGTGAGCCTCGCCGAGGGGCTGGAGGAGGGGCCT
TCCCCAGCGCCCTCCGTGGCC---AGCCCCCCGCTGCAGGAG---GGGACCTATGTCCTG
ATGCAGATCATC---------------AAG---GGGGAGGGAGGGGACCCCACCCGCTAT
------------------------GAGTGCCTCCTGGAGAACCCGGATGGGTGGCATCCA
GAGCTGGCCGGGTTTCCCGGG---------------------------------------
------------------------------------------------------------
CCTCACAGAGGAGCCGCGCTG------GCGTCG---------------GGCCTGCTCCCT
CAGGGCGACGGCCGGAGGCGGCGCCTGGGCCCTCGGCGTGGCCTCCAGAAG---CAA---
---------GGTCCC---------------------------------------CCTCCA
CAGCCCCGAGGGGTGGGC------------------TCC------------------
>Mouse|ENSMUSG00000050157|ENSMUST00000059658
ATGTTTATCACTGTGATGTTTGGAGCGGGTTGCCGGGAGCTGGTGAACCCCTGGTGCAAC
CTGCTGAACTTCACGGTGCATCTGAAACAGAAAGCTCGGGTTCCCCCAGGAGGAACCATT
GCCCTCCTGGCTGAAGATGGGCACTTGGTGAAGTTA------------GAAGAGGAGACC
ACTCAGGCCCCATCCATGGCC---TGTTCCCTGATACAGGAACAAGTGACCTATGTCCTG
GTACAG---------------------AAG---GGAAAGATGGGA---------------
---------------------------CCCCTACTC------------------------
------------------------------------------------------------
------------------------------------------------------------
---------------------------------------------------------ACT
ATGAGTCAC---------------------------------------------------
---------------------------------------------------------TCC
TGGACAACCTGGATGACC------------------AGTATCCAGAGT---------
>Platypus|ENSOANG00000002382|ENSOANT00000003776
ATGTTCATCACCGTGCGGTTCGGAGCGAACCTCTGGGAGCTGGTCAACCTGGACTGCCCG
CTGGTCAACCTGACCGCCCACCTGAAGCGGAAGGGACAGCTCGCGCCGGACGCGGTCATC
GCCCTCCTGGACCAGGCCGGAGTCTTGGTGCCGCTGAGCGAGGCCCCCAGCCCCTCCGCC
CGTGCGGCC---------------GGCTCCCTCCTGCAACACCGGCAGACTTACATCCTG
GTGCGATTCATC---------------AGG---GCAGAGGGAGGCAAGGAGGCCCGGTAC
------------------------GAGTCCCTGCTGGAGGACCTGAGTGCCCACCACCCA
GAGCTGGCA---------------------------------------------------
---------------------------------------GAGGAGCTGCAGAGGCTG---
------------------------------TCCGAAGCCCGGGCCCATGCGGAAGCCCGG
GCCCAAAAGTCCAGCGGGTCCAGGAGCGGCACGGGGCGGGGGCACCGCCGACTGACC---
---------GGCCCA---------------------------------------GCCGAC
CGGCCCCGCAAAGGTAAG------------------CGA------------------
>Macaque|ENSMMUG00000005623|ENSMMUT00000007906
ATGTTTATCAAGGTGATGTTTGGGGCCGGCTGCTCCGTGCTGGTGAACACCTCTTGCAGG
CTGGTGAACCTCACCGCCCACCTGAGGCAGAAAGCAGGGTTGCCCCCAGATGCGACCATT
GCTCTCCTGGCGGAGGACGGCAACCTAGTGAGCCTGGAGGAGGACCTGAAGGAAGGGGCT
GCATGGACCCAAACCATGGGC---AACTCCCTGCTGAAGGAGCGAGCCATATATGTCCTC
GTTCGAACCATC---------------AAG---GGAGAGGACATGGTCCCCACCCGCTAT
------------------------GAGTCCCTACTGGAGAACCTGGATGACCATTACCCA
GAGCTGGCA---------------------------------------------------
---------------------------------------GAGGAACTGCGCAGGCTG---
------------------------------TCA---------------GGCCTCTCCTCT
GTGGGCCACAACTGGAGGAAGCGCATGGGCACCCGGCGTGGCCGCCATGAG---CAA---
---------AGCCCC---------------------------------------ACTTCA
AGGCCCAGAAAG---------------------------------------------
>Dog|ENSCAFG00000014127|ENSCAFT00000022420
ATGTTTATCAAAGTGATGTTTGGAGCTGGCTGCTGGGAGCTGGTGAACACCTGGTGCAGC
CTGGTGACCCTCACAACCCACTTGAGGCAGAGAGGGCAGGTGCCTCCAGATGCAACCATT
GCCCTCCTGGCTGAGGATGGGCATCTGGTAAGCCTGGATGAGAGACTG---GAGGGGGCT
TCCCAGGCCCCTTCCATGGGC---AGCCCCCGGCTGCAGGAGCGTGGGACCTATGTCCTT
GTGAAGATCATC---------------AAG---GGGGAAGGTGGGACCCCCACCCGCTAT
------------------------GAGTCCCTACTGGAGAACCTGGATGACCAGTATCCA
GAGCTAGCA---------------------------------------------------
------------------------------------------------------------
------------GAGGAGCTTCACTGCCTGTCA---------------GGCCTACACCCC
ACGAGTGATGGTCGGAGGAGGCGCACAAGCACACGGCGTGGCCATCAGGAG---CAA---
---------GGCCCC---------------------------------------CTTTCA
AGATCACGCAGGATGGGC------------------TCC------------------
>Marmoset|ENSCJAG00000010833|ENSCJAT00000021103
ATGTTTATCAAGGTGATGTTTGGGGCTGGCAGCTCCGTGCTGGTGAACACCTCCTGTAGG
CTGGTGAACCTCACCGCCCACCTGAGGCAGAAAGCAGGATTGCTCCCAGATGTGACCCTT
GCTCTCCTGGCTGAGGACGGCAACCTCGTGAGCCTGGAGGAGGACCTGAAGGAAGCGGCT
TCCGGCGCCCTCACCATAGGC---AGCTCACTGCTGAAGGAGCGAGCCACCTTTGTCCTT
GTTCGGATCATC---------------AAG---GGAGAGGGCATGGCCCCCACCCGCTAT
------------------------GAGTCCCTACTGGAGAACCTGGATGACCACTACCCA
GAGCTGGGA---------------------------------------------------
---------------------------------------GAGGAACTGCGCAGGCTG---
------------------------------TCA---------------GGCCTCTCCTCT
GTGGGCTATGACTGGAGGAAGCGCATGGGCACTCGGCACGGCCACCATGAG---CAA---
---------AGCCCT---------------------------------------GCTTCA
AGGTCCAGAAAGGTCCCT------------------GAT------------------
>Gorilla|ENSGGOG00000009061|ENSGGOT00000009098
ATGTTTATCAAGGTGATGTTTGGGGCCGGCTGCTCGGTGCTGGTGAACACCTCTTGCAGG
CTGGTGAACCTCACCGCCCACCTGAGGCAGAAAGCAGGGTTGCCCCCAGATGCGACCATT
GCTCTCCTGGCTGAGGACGGCAACCTAGTGAGCCTGGAGGAGGACCTGAAGGAAGGGGCT
TCCCGGGCCCAAACCATGGGC---AACTCCCTGCTGAAGGAGCGAGCCATATATGTCCTC
GTTCGGATCATCAGTAAGAGGGAGAGGACA---TGGCCTCCACCCGCTATGAGTCCCTAT
TGGAAAACCTGGATGACCATTACCCAGAGCTGGCAGAGGAAC------------------
---TGCGCA------------------GGCTGTCAGGCCTCTCCTCTGCGGGCCACAACT
GGAGGAAGCGCATGGGCACTCGGCGAGGCCGCCATGAGCAAAGCCCCACTT---------
------------------------------------------------------------
------------------------------------------------------CAA---
---------GGCCCAGAAAGGGCCCTGATTAAGGGGAAGGATTGCACACTGTAC------
---------------------------------------------------------
>Rat|ENSRNOG00000028386|ENSRNOT00000032257
ATGTTTATCACTGTGATGTTTGGAGCTGGTTGCCGGGAGCTGGTGAATCCCTGGTGTAGC
CTGGCAAACTTCACTATGCATCTGAAACGGAAGGCTCAGCTTCCCCCAGAAGTAGCCATT
GCCCTCCTGGCTGAGGACGGACACCTGGTGAAGTTA---------------GAGGAGGTC
ACCGAGGCCCCTTCCATGGCC---TGTTCCCTGCTACAGGAGCAAGGGACCTATGTCCTG
GTACAGGTCATT---------------AAG---GGGAAAGATGGGTCCCCCGCTCACTAT
------------------------GAGTCGCTGCTGGACAACCTGGATGACCAGTATCCG
GAGTTAGCA---------------------------------------------------
---------------------------------------GAGGAGTTGCGCTGGCTC---
------------------------------TCT---------------GGCTTTCCAACC
CCAAGCAATGGTCAGAGAAGACGCCCGGGTATTCGGCGTGGCCACCGGGAA---CAA---
---------GGTCCT---------------------------------------TCTTCA
AGGTCTCGAAGGGTCACC------------------TCCCTATCAGCTAGAAACCGC
>Minke|BACU017144
ATGTTTATCACAGTGATGTCTGGAGCTGGCTGCTGGGAGCTGGTGAACCCCTGGTGCAGC
CTGGTGATCCTCATCACCCACCTGAGGCAGAGGGGGCAGGTGCCCCTGGATGCGACCATC
GCCCTCCTGGCTGAGGACGGGCACCTGGTGAACCTGGGTGAGGGACTGGAAGAGGGGCCT
TCCCTGGCGCCCTCCATGGGC---AGCCCCCTGCTGCAGGAGCGTGGGACCTATGTCCTA
GTGCAGATCATC---------------AAG---TGCAAGCGTGGGGCCCCCACCTGCTAT
------------------------GAGTCCCTCCTGGAGAACCTGGATGAGCGGTGTCCA
GAGCTGGCAGGC------------------------------------------------
------------------------------------------------AGGATTCTTGGG
CCTTCCAGAGGAGCTGCGCTG------GCTGTC---------------GGGCCTGCCCCC
CTGGGCGATGGCTGGAGAAGGCACGCCGGCACTCTGCATGGCCACCAGGAG---CAA---
---------GGCCCT---------------------------------------CCTTCA
CGGCCCCGAAGGGTGGGCTTCCTGCTGTCTGGGACCCAC------------------
>Orangutan|ENSPPYG00000011629|ENSPPYT00000013500
ATGTTTATCAAGGTGATGTTTGGGGCTGGCTGCTCCGTGCTGGTGAACACCTCTTGCAGG
CTGGTGAACCTCACCGCCCACCTGAGGCAGAAAGCAGGGTTGCCCCCAGATGCGACCATT
GCTCTCCTGGCTGAGGACGGCAACCTAGTGAGCCTGGAGGAGGACCTGAAGGAAGGGGCT
TCCCGGGCCCAAACCATGGGC---AACTCCCTGCTGAAGGAGCGAGCCATATATGTCCTC
GTTCGGATCATCAGTAAGGTGGCCCAAGAG---GGAGAGGACATGGCCTCTACTCGCTAT
------------------------GAGTCCCTACTGGAGAACCTGGATGACCATTACCCA
GAGCTGGCA------------------GGTGCAAACAGACAACCCAGCAGGACT------
---------------CCTCTTGCAGAATCTGGAATTGCTGAGAAGTTGCAT---------
------------------------------------------------------------
------------------------------------------------------CAGCAA
GAGGGGCAAGGGCCC---------------------------------------------
---------------------------------------------------------
>Elephant|ENSLAFG00000015708|ENSLAFT00000015706
------------------------GCTGGCTGCTGGGAGCTGGTGAACCCCTGGTGCAGC
CTGGTGACTCTCACAGCCCACCTGAGGCAGAGGAGCAGTGTCCCCACAGATGCGACCCTC
ACCCTCTTGGCTGAGGATGGACACCTGGTAAGCCTGGGCCAAGGGCTGGAAGAGGGGCTC
TCCCAGTCCGCCACG---GGT---AGCTCCCTGCTCCGGAAGTGTGAGACCTATGTCCTC
GTTAGGATTCTC---------------AGT---AAGGAGGGGAGG---------------
---------------------------------GTGGGGTTCCTACCAGCTATAAGTCCC
TACTGGAGA---------------------------------------------------
------------------------------------------------------------
------------------------------------------------------------
------------------------ACCTGGACAACACGT---------------------
------------------------------------------------------------
------------------------GTCCAGAGCTGGCAA------------------
>Human|ENSG00000169314|ENST00000305199
ATGTTTATCAAGGTGATGTTTGGGGCTGGCTGCTCGGTGCTGGTGAACACCTCTTGCAGG
CTGGTGAACCTCACCGCCCACCTGAGGCAGAAAGCAGGGTTGCCCCCAGATGCGACCATT
GCTCTCCTGGCTGAGGATGGCAACCTAGTGAGCCTGGAGGAGGACCTGAAGGAAGGGGCT
TCCCGGGCCCAGACCATGGGC---AACTCCCTACTGAAGGAGCGAGCCATATATGTCCTC
GTTCGGATCATCAGTAAGAGGGAGAGGACA---TGGCCTCCACCCGCTATGAGTCCCTAT
TGGAGAACCTGGATGACCATTACCCAGAGCTGGCAGAGGAAC------------------
---TGCGCA------------------GGCTGTCAGGCCTCTCCTCTGTGGGCCACAACT
GGAGGAAGCGTATGGGCACTCGGCGAGGCCGCCATGAGCAAAGCCCCACTT---------
------------------------------------------------------------
------------------------------------------------------CAA---
---------GGCCCAGAAAGGGCCCTGATTAAGGGGATGGATTGCACACTG---------
---------------------------------------------------------
>Guinea_Pig|ENSCPOG00000014611|ENSCPOT00000014756
ATGTTTATCACGGTGATGTTTGGAGCTGGCCATTGTGAGTTGGTCAATCCCTGGTGCAGC
CTGGTGACCCTCAATGCCCACCTGAAGCAAAAGGGGCAAGTACCCCCCGATGCAACCATT
GCCCTCTTGGCTGAGGACGGCCACCTAGTGAGTCTGGGTGAGGACGTG---GAGGGGACT
TCCTCAACCCCCTCCATGGGCCATCGTCCCCTGCTGCATGAGCGAGGGACCTATGTCCTC
GTGCAGATTATC---------------ACCACAGGAGAAGGTGGAGCCCCCACCCGCTAT
------------------------GTGTCCCTCCTGGAGAACCTAGATGACTGCTATCCT
GAGCTAGCA---------------------------------------------------
---------------------------------------GAGGAGTTGCGCTGGCTG---
------------------------------TCA---------------GGCCTCCCAGCC
ACAGGCAACAGCAGAAGGCGACGCACGGGCAATCGGCGAGGCCAGCAGGAG---CAA---
---------GGCACT---------------------------------------TCTTCA
AGGTCCCGAAGAGTGGGC------------------TCA------------------
>Chimp|ENSPTRG00000014151|ENSPTRT00000026437
ATGTTTATCAAGGTGATGTTTGGGGCCGGCTGCTCGGTGCTGGTGAACACCTCTTGCAGG
CTGGTGAACCTCACCGCCCACCTGAGGCAGAAAGCAGGGTTGCCCCCAGATGCGACCATT
GCTCTCCTGGCTGAGGACGGCAACCTAGTGAGCCTGGAGGAGGACCTGAAGGAAGGGGCT
TCCCGGGCCCAGACCATGGGC---AACTCCCTACTGAAGGAGCGAGCCATATATGTCCTC
GTTCGGATCATCAGTAAGAGGGAGAGGACA---TGGCCTCCACCCGCTATGAGTCCCTAT
TGGAGAACCTGGATGACCATTACCCAGAGCTGGCAGAGGAAC------------------
---TGCGCA------------------GGCTGTCAGGCCTCTCCTCTGCGGGCCACAACT
GGAGGAAGCGCATGGGCACTCGGCGAGGCCGCCATGAGCAAAGCCCCACTT---------
------------------------------------------------------------
------------------------------------------------------CAA---
---------GGCCCAGAAAGGGCCCTGATTAAGGGGATGGATTGCACACTG---------
---------------------------------------------------------
>Orca|XP_004276135.1
ATGTTTATCACGGTGATGTCTGGAGCTGGCTGCTGGGAGCTGGTGAACCCCTGGTGCAGC
CTGGTGCTCCTCATCACCCACCTGAGGCAGAGGGGGCAGGTGCCCCCAGATGTGACCATA
GCCCTCCTGGCTGAGGACGGGCACCTGGTGAACCTGGCTGAGGGACTGGAGGAGGGGCCT
TCCCTGGCGCCCTCCATGGGC---AGCTCCCTGCTGCAGGAGCGTGGGATCTATGTCCTA
GTGCAGATCATC---------------AAG---GGTGAGGGCAGGGCCCCCACCTGCTAT
------------------------GAGTCCCTCCTGGAGAACCTGGATGAGCGGTGTCCA
GAGCTGGCA---------------------------------------------------
------------------------------------------------------------
------------------------------------------------------------
------------------------GTCTGGACTGCCCGAGGCTGTCAGATT---------
---------------------------------------------------------ACA
CAGGATTACAAGGTCACCCTCCCCACCCAGGACACCAGC------------------
