# Supplementary material for: Insights into the Evolution of Longevity from the Bowhead Whale Genome
Source: Cell Rep. 2015 Jan 6;10(1):112–22. doi: 10.1016/j.celrep.2014.12.008 (PMC4536333; doi:10.1016/j.celrep.2014.12.008)
Supplement: Supplemental Folder 1. Full List of Transposable Elements Distribution, Full List of Filtered and Unfiltered Gene Duplications, Gene Loss Alignments, Full List of Candidates under Selection, Selective Pressure Variation QC Alignments, and Full List of Bowhead-Specific Mutations, Related to Results [file mmc2.zip › QC Alignments/PosSites_reciprocal_group_4347_Cetacea_modelA.fasta]

>PS_Sites|Cetacea
------------------------------------------------------------
------------------------------------------------------------
------------------------------------------------------------
------------------------------------------------------------
------------------------------------------------------------
------------------------------------------------------------
---------NNN------------------------------------------------
---------------------------NNN------------------------------
------------------------------------------------------------
------------------------------------------------------------
------
>PS_Characters|Bowhead|bmy_19773T0
------------------------------------------------------------
------------------------------------------------------------
------------------------------------------------------------
------------------------------------------------------------
------------------------------------------------------------
------------------------------------------------------------
---------CTT------------------------------------------------
---------------------------TCA------------------------------
------------------------------------------------------------
------------------------------------------------------------
------
>Bowhead|bmy_19773T0
ATGGAGGACGGTCTGCTGGAGATCATGACGAAGGACGGCGGCGACATGCCGGCACCTCTG
GAGGTGTCCACGGTGCCGGCCGTGGGGGACGTGATCTCCGGGGAGTACAACGGCGGCATG
AAGGAGCTGATGGAGCACCTCAAGGCCCAGCTGCAGGCCCTGTTTGAGGACGTGAGGGCC
ATGCGTGGGGCCCTGGACGAGCAGGCCTCGCACATCCAGGTGCTCTCGGACGACGTGTGC
GCCAACCAGCGGGCCATCGTCTCCATGTGCCGGATTATGACCACCGCGCCCCGCCAGGGT
GCCCTGGGCGTGGTCGGCGGC---AAGGGGAGCTTCCCGGGCGCCCCCCAAGAGCCGGAG
ACCCCTTCGCTT---------------GGGATCGGGGACAGCGGTTTGCTGGGTCGCGAT
CCTGAGGACGAGGAAGACGACGAT---TCAGAAGAGAAGGAGATGCCCAGCTCCGCCACA
CCCACTAGTCACTGTGAGCGCCCCGAGAGCCCCTGTGCTGGCCTCCTTGTGGGGGACGGG
CCACTTGTGGAGCCCCTCGATCTGCCCGACATTACCCTGCTGCAGCTGGAGGGAGAGGCC
TCTCTG
>PS_Characters|Minke|BACU007968
------------------------------------------------------------
------------------------------------------------------------
------------------------------------------------------------
------------------------------------------------------------
------------------------------------------------------------
------------------------------------------------------------
---------CTT------------------------------------------------
---------------------------TCA------------------------------
------------------------------------------------------------
------------------------------------------------------------
------
>Minke|BACU007968
ATGGAGGACGGTCTGCTGGAGATCATGACGAAGGACGGCGGCGACATGCCGGCACCTCTG
GAGGTGTCCACGGTGCCGGCCGTGGGGGACGTGATCTCCGGGGAGTACAACGGCGGCATG
AAGGAGCTGATGGAGCACCTCAAGGCCCAGCTGCAGGCCCTGTTTGAGGACGTGAGGGCC
ATGCGTGGGGCCCTGGACGAGCAGGCCTCGCACATCCAGGTGCTCTCGGACGACGTGTGC
GCCAACCAGCGGGCCATCGTCTCCATGTGCCGGATTATGACCACCGCGCCCCGCCAGGGT
GTCCTGGGCGTGGTCGGCGGC---AAGGGGAGCTTCCCGGGCGCCCCCCAAGAGCCGGAG
ACCCCTTCGCTT---------------GGGATCGGGGACAGCGGTTTGCTGGGTCGCGAT
CCTGAGGACGAGGAGGACGACGAT---TCAGAAGAGAAGGAGATGCCCAGCTCCGCCACA
CCCACTAGTCACTGTGAGCGCCCCGAGAGCCCCTGTGCTGGCCTCCTTGTGGGGGACGGG
CCACTTGTGGAGCCCCTCGATCTGCCCGACATTACCCTGCTGCAGCTGGAGGGAGAGGCC
TCTCTG
>PS_Characters|Orca|XP_004274445.1
------------------------------------------------------------
------------------------------------------------------------
------------------------------------------------------------
------------------------------------------------------------
------------------------------------------------------------
------------------------------------------------------------
---------CTT------------------------------------------------
---------------------------TCA------------------------------
------------------------------------------------------------
------------------------------------------------------------
------
>Orca|XP_004274445.1
ATGGAGGACGGTCTGCTGGAGATCATGACCAAGGACGGCGGCGACATGCCGGCACCTCTG
GAGGTGTCCACAGTGCCGGCCGTGGGGGACGTGATCTCCGGGGAGTACAACGGCGGCATG
AAGGAGCTGATGGAGCACCTGAAGGCCCAGCTGCAGGCCCTGTTTGAGGACGTGAGGGCC
ATGCGGGGGGCCCTGGATGAGCAGGCCTCGCACATCCAGGTGCTCTCGGACGACGTGTGC
GCCAACCAGCGAGCCATCGTCTCCATGTGCCGGATTATGACCACCGCGCCCCGCCAGGGT
GGCCTGGGCGTGGTCGGCGGC---AAGGGGAGCTTCCCGGGCGCCCCTCAAGAGCCGGAG
ACCCCTTCGCTT---------------GGGATCGAGGACAGCGGTTTGCTGGGTCGCGAT
CCTGAGGACGAGGAGGACGACGAT---TCAGAAGAGAAGGAGATGCCCAGCTCCGCCACA
CCCACTAGTCACTGTGAGCGCCCCGAGAGCCCCTGTGCTGGCCTCCTTGCGGGGGACGGG
CCACTTGTGGAGCCCCTCGACCTGCCCGACATTACCCTGCTGCAGCTGGAGGGAGAGGCC
TCTCTG
>Horse|ENSECAG00000007257|ENSECAT00000007241
ATGGAGGACGGTCTGCTGGAGATCATGACCAAGGACGGCGGCGAAATGCCGGCACCTCTG
GAGGTGTCCACCGTGCCGGCCGTGGGGGACGTGATCTCCGGGGAGTACAACGGCGGCATG
AAGGAACTGATGGAGCACCTGAAGGCCCAGCTGCAGGCCCTGTTTGAGGACGTGAGAGCC
ATGCGGGGGGCCCTGGACGAGCAGGCCTCTCACATCCAGGTGCTCTCGGACGACGTGTGC
GCCAACCAGCGGGCCATCGTCTCCATGTGCCGGATTATGACCATCGCGCCCCGCCAGGGC
GGCCTGGGCGTGGTCGGCGGC---AAGGGGAGCTTCCCGGGGGTCCCCCAAGAGACGGAA
ACCCCTTCGCCT---------------GGGATCGGGGACGGCGGTTTACTGGGTCGCGAT
CCTGAGGACGAGGAGGACGACGAC---GAAGAAGAGAAGGAGATGCCCAGGTCCGCCACA
CCCACTAGTCACTGTGAGCGCCCCGAGAGCCCCTCTGCTGGTCTCCTTGTGGGGGACGGG
CCACTTGTGGAGCCCCTCGATCTGCCCGACATCACCCTGCTGCAGCTGGAGGGCGAGGCC
TCTTTG
>Microbat|ENSMLUG00000017738|ENSMLUT00000017742
ATGGAGGACGGGCTGCTGGAGATCATGACCAAGGACGGCGGCGACCTGCCGGCGCCTCTG
GAGGTGTCCGCCGTGCCGGCCGTGGGGGACGTGATCTCCGGCGAGTACAACGGCGGCATG
AAGGAACTCATGGAGCACCTGAAGGCCCAGCTGCAGGCCCTGTTTGAGGACGTGCGGGCC
ATGCGGGGGGCCCTGGACGAGCAGGCCTCGCACATCCAGGTGCTCTCGGACGACGTGTGC
GCCAACCAGCGGGCCATCGTCTCCATGTGCCAGATCATGACCACTGCGCCCCGCCAGGGC
GGCCTGGGCGTGGTCGGCGGC---CACGGGAGCTTCCCGGGCGCCCCCCAAGAGCCCGAG
ACCCCTCCGCCT---------------GGGATGGAGGACAGCGGTTTGCTGGATCGCGAC
CCCGAGGACGAGGAGGAGGACGAC---GATGAAGAAAAGGAAATGCCCCGCTCCTCCACA
CCCACGAGTCCCTTTGAGCGCGCCGAGAGCCCCTGCGCTGGTCTCCTTGGGGGGGACGGG
CCACTTGTGGAGTCCCTGGATCTCCCCGATATCACCCTGCTGCAGCTGGAGGGCGAGGCC
TCCCTG
>Gibbon|ENSNLEG00000019275|ENSNLET00000024300
ATGGAGGACGGTCTGCTGGAGATCATGACCAAGGACGGCGGCGACATGCCGGCGCCCCTG
GAGGTGTCCACCGTGCCGGCAGTCGGGGACGTGATCTCCGGGGAGTACAACGGCGGCATG
AAGGAACTGATGGAGCACCTGAAAGCCCAGCTGCAAGCTCTGTTTGAGGACGTGAGGGCC
ATGAGGGGGGCCCTGGACGAGCAGGCCTCGCACATCCAGGTGCTCTCGGACGACGTGTGC
GCCAACCAGCGAGCCATCGTCTCCATGTGCCAGATTATGACCACTGCGCCCCGCCAGGGC
GGCTTGGGCGTGGTCGGCGGC---AAGGGGAGCTTCCCGAGCGACCTCCAAGAGCCGGAG
ACTCCTTCGCCT---------------GGGATCGGGGACAGCGGCTTGCTGGGTCGCGAT
CCCGAGGACGAG------GAGGACGAGGAAGAAGAAAAGGAGATGCCCAGCCCCGCCACA
CCCACCAGTCACTGTGAGCGCCCCGAGAGCCCCTGTGCCGGTCTCCTTGGGGGGGACGGG
CCACTTGTGGAGCCCCTCGACGTGCCCGACATTACCCTGCTGCAGCTGGAGGGCGAGGCC
TCCCTG
>Cow|ENSBTAG00000002390|ENSBTAT00000003098
ATGGAGGAAGGTCTGCTGGAGATCATGACCAAGGACGGCGGCGATATGCCGGCCCCTCTG
GAGGTGTCCACCGTGCCGGCCGTGGGGGACGTGATCTCCGGGGAGTACAACGGCGGCATG
AAGGAACTGATGGAGCACCTGAAGGCCCAGCTGCAGGCCCTGTTTGAGGACGTGAGGGCC
ATGCGGGGGGCCCTGGACGAGCAGGCCTCGCACATCCAGGTGCTCTCGGACGACGTGTGC
GCCAACCAGCGAGCCATCGTCTCCATGTGCCAGATTATGACCACCGCGCCCCGCCAGGGT
GGCCTGGGCGTGGTCGGCAAC---AAGGGGAACTTCCCGGGCGCCCGCCGAGATCCGGAG
ACCCCTTCGCCT---------------GGGATCGGGGACAGCGGTTTGCTGGGTCGCGAT
CCAGAGGACGAGGAGGACGACGAT---GAAGAAGAAAAGGAGATGCCCAGCTCCGCCACA
CCCACTAGTCACTGTGAGCTCCCGGAGAGCCCCTGTGCTGGCCTCCTAGGGGGGGACGGG
CCACTTGTGGAGCCCCTCGATCTGCCCGACATTACCCTGCTGCAGCTGGAAGGCGAGGCC
TCTCTG
>Guinea_Pig|ENSCPOG00000008369|ENSCPOT00000008444
ATGGAGGACGGGCTGCTGGAGATCAGGACCAAGGACGGCGGCGACATGCCGGTGCCCCTG
GAGGTGTCCACCGTGCCGGCCGTGGGGGACGTGATCTCCGGGGAGTACAACGGCGGCATG
AAGGAACTGATGGAGCACCTCAAGGCCCAGCTGCAGGCCCTGTTCGAGGACGTGAGGGCC
ATGCGAGGGGCCCTGGACGAGCAGGCCTCGCACATCCAGGTGCTCTCGGACGACGTGTGT
GCCAACCAGCGGGCCATCGTCTCCATGTGCCAGATTATAACCACGGCGCCCCGCCAAGGC
GGCTTGGGTGTGGTCGGCGGC---AAGGGGAGCTTCCCTGGTGCCCCCCGAGAGCCGGAG
ACCCCTTCGCCT---------------GGAATCGAGGACAGCGGCTTGCTGGGTCGCGAC
CTCGAGGACCAGGAGGACGAC------CAAGAGGAAAAAGAGATGCCCAGCCCTGCCACA
CCCACCAGTCACTGTGAGCGCTCCAAGAGCCCCTGTGCTGGTCTTCTTGGAGGGGACGGG
CCACTTGTGGAGCCCCTCGACCTGCCTGACATTACCCTGCTGCAGCTGGAGGGCGAAGCC
TCCCTG
>Chimp|ENSPTRG00000029702|ENSPTRT00000057343
ATGGAGGACGGTCTGCTGGAGATCATGACCAAGGACGGCGGCGACATGCCGGCGCCCCTG
GAGGTGTCCACCGTGCCGGCAGTGGGGGACGTGATCTCCGGGGAGTACAACGGCGGCATG
AAGGAACTGATGGAGCACCTGAAAGCCCAGCTGCAAGCCCTGTTTGAGGACGTGAGGGCC
ATGAGGGGGGCCCTGGACGAGCAGGCCTCGCACATCCAGGTGCTCTCGGACGACGTGTGC
GCCAACCAGCGAGCCATCGTCTCCATGTGCCAGATTATGACCACTGCGCCCCGCCAGGGC
GGCTTGGGCGTGGTCGGCGGC---AAGGGGAGCTTCCAGAGCGACCCCCAAGAGCCGGAG
ACTCCTTCGCCT---------------GGTATCGGGGACAGCGGCTTGCTGGGTCGCGAT
CCCGAGGACGAG------GAGGACGAGGAAGAAGAGAAGGAGATGCCCAGCCCCGCCACA
CCCTCCAGTCACTGTGAGCGCCCCGAGAGCCCCTGTGCTGGTCTCCTTGGGGGGGACGGG
CCACTTGTGGAGCCCCTCGACATGCCCGACATTACCCTGCTGCAACTGGAGGGCGAGGCC
TCCCTG
>Macaque|ENSMMUG00000007704|ENSMMUT00000010787
ATGGAGGACGGTCTGCTGGAGATCATGACCAAGGACGGCGGCGACATGCCGGCGCCCCTG
GAGGTGTCCACCGTGCCGGCCGTGGGGGACGTGATCTCCGGGGAGTACAACGGCGGCATG
AAGGAACTGATGGAGCACCTGAAAGCCCAGCTGCAAGCCCTGTTTGAGGACGTGAGGGCC
ATGAGGGGGGCCCTGGACGAGCAGGCCTCGCACATCCAGGTGCTCTCGGACGACGTGTGC
GCCAACCAGCGAGCCATCGTCTCCATGTGCCAGATTATGACCACTGCGCCCCGCCAGGGC
GGCTTGGGCGTGGTCAGCGGC---AAGGGGAGCTTCCCGAGCGACCCCCAAGAGCCGGAG
ACTCCTTCACCT---------------GGAATTGGGGACAGCGGCTTACTGGGTCGCGAT
CCCGAGGACGAG------GAGGACGAGGAAGAAGAGAAGGAGATGCCCAGCCCCGCCACA
CCCACCAGTCACTGTGAGCGTCCCGAGAGTCCCTGTGCTGGTCTCCTTGCGGGGGACGGG
CCACCTATGGAGCCCCTTGACATGCCCGACATTACCCTGCTGCAACTGGAGGGCGAGGCC
TCCCTG
>Rabbit|ENSOCUG00000010495|ENSOCUT00000010491
ATGGAGGACGGCCCGCTGGAGCTCATGACCAAGGACGGCGGCGACGTGCCGGCGCCCCTG
GAGGTGTCCAGCGTGCCGGCCGTGGGCGACGTGCTCTCGGGCGAGTACAACGGCGGCATG
AAGGAGCTGATGGAGCACCTGAAGGCGCAGCTGCAGGCCCTGTTCGAGGACGTGCGGGCC
ATGCGGGGCGCCCTGGACGAGCAGGCCTCGCACATCCAGGTGCTGTCGGACGACGTGTGC
GCCAACCAGCGGGCCATCGTGTCCATGTGCCGGATCATGACCACGGCGCCCCGCCAGGGC
GGC---------------------CAGGGGCGCTGCGCGGGCACCCCCCGGGAGCCCGAG
TGCCCTGCGCCG---------------GGGGCGGTCGCCAGC------------------
---GAGGACCCGGAGGACGGGAACGCCGAGGAGGAGAAGGAAAGCCCCCGCGCAGGCAGC
ACGGCCGCGCCG------------------------------------------------
CCGCTG---GAGCCCCGAGACCCGCCCGACGCCGCCCTGCTGCGGCTGAGGGGCGAGGCC
GCGCTG
>Human|ENSG00000177875|ENST00000316554
ATGGAGGACGGTCTGCTGGAGATCATGACCAAGGACGGCGGCGACATGCCGGCGCCCCTG
GAGGTGTCCACCGTGCCGGCAGTGGGGGACGTGATCTCCGGGGAGTACAACGGCGGCATG
AAGGAACTGATGGAGCACCTGAAAGCCCAGCTGCAAGCCCTGTTTGAGGACGTGAGGGCC
ATGAGGGGGGCCCTGGACGAGCAGGCCTCGCACATCCAGGTGCTCTCGGACGACGTGTGC
GCCAACCAGCGAGCCATCGTCTCCATGTGCCAGATTATGACCACTGCGCCCCGCCAGGGC
GGCTTGGGCGTGGTCGGCGGC---AAGGGGAGCTTCCAGAGCGACCCCCAAGAGCCGGAG
ACTCCTTCGCCT---------------GGGATCGGGGACAGCGGCTTGCTGGGTCGCGAT
CCCGAGGACGAG------GAGGAAGAGGAAGAAGAGAAGGAGATGCCCAGCCCCGCCACA
CCCTCCAGTCACTGTGAGCGCCCCGAAAGCCCCTGTGCTGGTCTCCTTGGGGGGGACGGG
CCACTTGTGGAGCCCCTCGACATGCCCGACATTACCCTGCTGCAACTGGAGGGCGAGGCC
TCCCTG
>Rat|ENSRNOG00000021945|ENSRNOT00000031157
ATGGAGGACAGTCTGCTGGAGATCATGACCAAGGACGGCGGCGACATGCCGGCTCCTCTG
GAGGTGTCCACGGTGCCAGCCGTGGGGGACGTGATCTCTGGGGAGTATAACGGCGGTATG
AAGGAACTGATGGAGCACCTGAAGGCCCAGCTGCAGGCCCTGTTTGAGGACGTGAGGGCC
ATGCGAGGGGCACTGGACGAGCAGGCCTCGCACATCCAGGTTCTGTCGGACGACGTGTGC
GCCAACCAGCGGGCCATAGTCTCCATGTGCCAGATTATGACCACTGCGCCCCGCCAGGGA
GGCTTGGGCGTGGCCGGCGGA---AAGGGGAGCTTCCCCAGTGTTCCCCATGAGCCAGAA
ACACCTTCGCCT---------------GGGATTGGGGACAGCGGCTTGCTGGGTCGAGAT
CCT---GATGAAGAGGACGAGGAGGAAGAGGAGGAGAAAGAGACGGCTAGCCCCGCCACA
CCCACCAGTCACTGCGAGCGCTCTGAGAGCCCG------GGTCTCCTTGGGGAGAATGGG
CCACTTGTGGAGCCCCTCGACCTGCCTGACATTACCCTTCTGCAGCTGGAGGGCGAGGCC
TCTCTG
>Opossum|ENSMODG00000028326|ENSMODT00000043881
ATGGAGGAGGGACCGCTGGAGATCCTGACCAAGGACGGT---GACCTCCCGGGCCCCCTG
GAGGTGTCCGCTGTGCCCGCGGTGGGGGACGTGATCTCGGGCGAATACAACGGCGGCATG
AAGGACCTGATGGAACACCTGAAGGCCCAGCTGCAGGCCCTGTTCGAGGACGTGAGGGCC
ATGCGGGGGGCCCTGGACGAGCAGGCCTCGCACATCCAGGTGCTTTCCGACGACGTGTGC
GCCAACCAGCGGGCCATAGTCTCCATGTGCCAGATCATGACCACCGCGCCCCGCCAGGGC
---CTGGGCGCGGTCAGTGGCCCCGAAGGGAGCGACCGGGGCTCGCCCGGAGTTCCTGAC
ATCTCCCTTCCCAAGGAGTGGGGCTGTGGCTCGCAGGATCTG------------------
---GAG---------------------GAGGAAGGGAAGGAAGTACCCGGCCCGGCCACA
CCCACTAATCGCTTTGAGAGCTCGGAGAACCCCTGTGCTTGTCTGCTGGAGGGGGACGGG
CCACTCCTGGATGCTCACGACCTGCCTGACATAGCCCTGCTACATCTGGAGGGGGAGAAC
TCAATG
>Orangutan|ENSPPYG00000004455|ENSPPYT00000005288
ATGGAGGACGGTCTGCTGGAGATCATGACCAAGGACGGCGGCGACATGCCGGCGCCCCTG
GAGGTGTCCACCGTGCCGGCAGTGGGGGACGTGATCTCCGGGGAGTACAACGGCGGCATG
AAGGAACTGATGGAGCACCTGAAAGCCCAGCTGCAAGCCCTGTTTGAGGACGTGAGGGCC
ATGAGGGGGGCCCTGGACGAGCAGGCCTCGCACATCCAGGTGCTCTCGGACGACGTGTGC
GCCAACCAGCGAGCCATCGTCTCCATGTGCCAGATTATGACCACTGCGCCCCGCCAGGGC
GGCTTGGGCGTGGTCGGCGGC---AAGGGGAGCTTCCCGAGCGACCCCCAAGAGCCGGAT
ACTCCTTCGCCT---------------GGGATCGGGGACAGCGGCTTGCTGGGTCGCGAT
CCCGAGGACGAG------GAGGACGAGGAAGAAGAGAAGGAGATGCCCAGCCCCGCCACA
CCCACCAGTCACTGTGAGCGCCCCGAGAGCCCCTGTGCTGGTCTCCTTGCGGGGGACGGG
CCACTTGTGGAGCCCCTCGACATGCCCGACATTACCCTGCTGCAACTGGAGGGCGAGGCC
TCCCTG
>Dog|ENSCAFG00000009024|ENSCAFT00000014342
ATGGAGGACGGTCCGCTGGAGATCATGACCAAGGACGGCGGCGACATGCCGGCACCTCTG
GAGGTGTCCACCGTGCCGGCCGTGGGGGACGTGATCTCCGCGGAGTACAACGGCGGCATG
AAGGAACTGATGGAGCACCTGAAGGCCCAGCTGCAGGCCCTGTTCGAGGACGTGAGGGCC
ATGCGGGGGGCCCTGGACGAGCAGGCCTCGCACATCCAGGTGCTCTCGGACGACGTGTGC
GCCAACCAGCGGGCCATCGTCTCCATGTGCCAGATCATGACCACGGCGCCCCGCCAGGGC
GGCCTGGGCGTGGTCGGCGGC---AAGGGGAGCTTCCCGGGCGCCCCGCGAGAGCCGGAG
ACCCCTTCGCCT---------------GCGATCGGGGACAGCGGTTTGCTGGGTCGCGAT
CCCGAGGACCAGGACGACGATGAA---GAAGAGGAGAAGGAGACGCCCGGCTCCGCCACA
CCCACTAGTCACTGTGAGCGCCCCGAGAGCCCCTGTGCCGGTCTCCTTGGGGGGGACGGG
CCACTTGTGGAGCCCCTCGACCCGCCCGACATTACCCTGCTGCAGCTGGAGGGCGAGGCC
TCTCTG
>Mouse|ENSMUSG00000029875|ENSMUST00000031914
ATGGAGGACAGTCTGCTGGAGATCATGACCAAGGACGGCGGCGACATGCCAGCGCCTCTG
GAGGTGTCCACGGTGCCCGCCGTGGGGGACGTGATCTCTGGGGAGTATAACGGCGGTATG
AAGGAACTGATGGAGCACCTGAAGGCCCAGCTGCAGGCCCTGTTTGAGGACGTGAGGGCC
ATGCGAGGGGCACTGGACGAGCAGGCCTCGCACATCCAGGTTCTGTCGGACGACGTGTGC
GCCAACCAGCGGGCTATAGTCTCCATGTGCCAGATTATGACCACTGCGCCCCGCCAGGGA
GGCTTGGGCGTGGCCGGCGGC---AAGGGGAGCTTCCCAAGTGTTCCCCATGAACCAGAG
ACACCTTCGCCT---------------GGGATCGAGGACAGCGGCTTGCTGGGTCGTGAT
CCT---GATGAA------GACGAGGACGAAGAGGAGAAAGAGACACCTAACCCCGCCACA
CCCACCAGTCACTGCGAGCTCTCTGAGAGCCCC------GGTCTCCTTGGGGAGGATGGG
CCACTTGTGGAGCCCCCCGACCTTCCTGACATTACCCTGCTGCAGCTGGAGGGCGAGGCC
TCTCTG
