# Supplementary material for: Insights into the Evolution of Longevity from the Bowhead Whale Genome
Source: Cell Rep. 2015 Jan 6;10(1):112–22. doi: 10.1016/j.celrep.2014.12.008 (PMC4536333; doi:10.1016/j.celrep.2014.12.008)
Supplement: Supplemental Folder 1. Full List of Transposable Elements Distribution, Full List of Filtered and Unfiltered Gene Duplications, Gene Loss Alignments, Full List of Candidates under Selection, Selective Pressure Variation QC Alignments, and Full List of Bowhead-Specific Mutations, Related to Results [file mmc2.zip › QC Alignments/PosSites_reciprocal_group_4385_Bowhead_modelA.fasta]

>PS_Sites|Bowhead|bmy_13751T0
------------------------------------------------------------
------------------------------------------------------------
------------------------------------------------------------
------------------------------------------------------------
------------------------------------------------------------
------------------------------------------------------------
------------------------------------------------------------
------------------------------------------------------------
------------------------------------------------------------
------------------------------------------------------------
------------------------------------------------------------
------------------------------------------------------------
------------------------------------------------------------
------------------------------------------------------------
------------------------------------------------------------
------------------------------------------------------------
---------------------------------NNNNNN---------------------
------------------------------------------------------------
---------------------------------------
>PS_Characters|Bowhead|bmy_13751T0
------------------------------------------------------------
------------------------------------------------------------
------------------------------------------------------------
------------------------------------------------------------
------------------------------------------------------------
------------------------------------------------------------
------------------------------------------------------------
------------------------------------------------------------
------------------------------------------------------------
------------------------------------------------------------
------------------------------------------------------------
------------------------------------------------------------
------------------------------------------------------------
------------------------------------------------------------
------------------------------------------------------------
------------------------------------------------------------
---------------------------------TCCTCA---------------------
------------------------------------------------------------
---------------------------------------
>Bowhead|bmy_13751T0
------------------------------ATGCTTCGAGAGCTGCTGACGCCGCCCTGT
CTGGACCCCGAACCGCCCCCG---GAACTCCCCACCCAGCAGGCACCAAGG---------
---------------------------ACTCCAGGATGC---CTCAGACCCAGTGGC---
------------------------------------------------------------
------------------------------------------------------------
---------------------------------------------AGGTCCTTCTGGCCT
GCACACCAGGACTCGGTC---ACAGCCCTGCACTTCCTCCAAGAGCCAGCAGAGGGGCTG
GCCCAGCCCCCCGCCTGGGACACCCAGGCCCTAGGGCCCTGCTGGGAGCCGAAGGCCCTG
GAGACTCTGGGAGCCCTACCTCTGGCCGAGGATGCCAAGAACATGCTGACCCCAATCAGC
---------CAGCAGAGCCCCAGCCTGGGG---CCCCGAGTGGCTTCCCCGGCCTCTTCA
GCCCAG---CCACAGAGGAGACCCCGGAAGCAGTCGAACCCCCAGCGGGGCGCCGAGAAA
GTGGACCCCCGGTTCGAGGGGGTGACCCTGAAGTTTCAGATAAAGCCAGATTCCAGCCTA
CAGATCATACCCACCTAC---------AGCCTGGCCTGCAGCACC---------CGCTCT
CAGGGTCCCCCG---CCAGGCCCTGCCAGAGGCCCA------GAGGCCAAC---GCAGGA
------------------------------------GGCAGCGAGTCCCTGGGGCGC---
---CGACGCTGTGCTTCCTGTAGGACCCAGAGGACCCCACTCTGGAGAGATGCCGAAGAT
GGGACTCCCCTCTGCAATGCCTGTGGTATCAGGTCCTCAAAA------------------
------------------------------------------------------------
---------------------------------------
>Gibbon|ENSNLEG00000012171|ENSNLET00000015512
------------------------------------------------------------
------------------------------------------------------------
------------------------------------------------ATTACT------
---------------------GAACCTCAGGTGGGGTGTGTAGCCTGTCCAAGGGTACAC
AAAGAGCCGGCCCAAGTTGGAACCCCCTGGCCGGCTAAACCCAGGAGTCACCCAAGAAAA
AGTGACCCCACTGCCCTT---------------------CTCCCCAGGTCCCTCTGGCCT
GCATGCCAGGACTCGGTC---ACCGCCCTGTGCTTCCTCCAAGAGACAGTGGAGAGGCTG
GGTCAGTCCCCTGCCCAGGACACCCCGGTCCTGGGGCCTTGCTGGGACCCGATGGCTCTG
GGGACTCAGGGCCGCCTGCTGCTGGACAGGGATTCCAAGGACACACAGACCAGGATCAGC
---------CAAAAGGGCCGCCGCCTGCAG---TCCCCGGGGACTCCCTCGGTCCCA---
------CCACCCCAGAGAAGGCCCCGGAAGCAGCTGAACCCCTGCCGGGGCACTGAGAAA
GTGGACCCCGGGTTCGAGGGGGTGACTCTGAAGTTTCAGATAAAGCCGGACTCCAGCCTG
CAGATCATCCCCACGTAC---------AGCCTGCCCTGCAGTAGC---------CGCTCT
CAGGAATCCCCT---GCAGATGCTGTTGGGGGCCCT------GCAGCCCAC---CCAGGA
GGCACCGAGGCC---------------CACTCAGCAGGCAGCGAGGCCCTGGAGCCC---
---CGGCGCTGTGCTTCCTGTCGGACCCAGAGAACCCCGCTCTGGAGAGACGCTGAAGAT
GGGACCCCTCTCTGCAACGCCTGTGGGATCAGGTCAAGAAAATATGGCACTCGCTGCTCC
AGCTGCTGGCTGGTGCCCAGGAAAAATGTCCAGCCCAAGAGGCTATGTGGCAGATGTGGA
GTATCCCTG------------GACCCCATTCAGGAAGGT
>Cow|ENSBTAG00000038976|ENSBTAT00000054951
ATGGAGGCCGAGCCAGCCCCGGACTTCGCCATGCTGCGAGAGCTGCTAGCGCCGCCCTGC
CTGAACCCTGAGCCGCCCCCG---GAACCCCCGATCCGGCAGGCACCAAGG---------
---------------------------ACCCCAGGATGC---CTCAGACCCAGTGGC---
------------------------------------------------------------
------------------------------------------------------------
---------------------------------------------AGGTCCTTCTGGCCT
GCACACCAAGACTCGGTC---ACCGCCCTGCGCTTCCTCCAAGAGACAGCAGAGGAGCTG
GCCCAGACCCCC---TGGGACACCCAGGCTCTGGGGCCCTACTGGGAGCCGAAGGCCCTG
GAGACCCTGGGACCTCTACCTCAGGCCAAGGATGACAAGAACATGCTGACCCTAGTCAGC
---------CAGCAGAGCCCCAACCTGGGG---TCCCCACGGGCTCCCCCTACTTCTCCA
GCCCAA---CCACAGAGAAGGCCCCGGAAGCAGTCAAACCCCCAGCGGGGTGCCGAAAAA
GTGGACCCTCTTTTTGAGGGGGTGACCCTGAAGTTTCAGATAAAGCCGGATTCCAGCCTA
CAGATTATACCCAGTTACAGACTCCCCAGCCTGGCCTGCAGCAGC---------CGCTCT
CCAGGGCCTCCCACTCCAGGCCCTGCCAGAGGCCCA------GAGGCCAAC---CCGGGA
------------------------------------GGCAGCGAGGCCCTGGCACCC---
---CGCCGCTGTGCTTCCTGTAGGACCGAGAGGACCCCTTTATGGAGAGATGCTGAGGAT
GGTACCCCTCTCTGCAACGCTTGTGGCATCAGGTACAAGAAATATGGCACCCGGTGCTCT
AGCTGCTGGCTGGTGCCCAGGAAAAATGTGCAGCCCAAGAAGCTATGTGGCAGATGTGGG
GTGTCCCTGGGCCCCCACCCAGCCTCAGCTCAGGAAGGG
>Mouse|ENSMUSG00000079681|ENSMUST00000115494
ATGGAGGCGGCACAGGCTGGAGACTTGACGCGCCGGCAGGAACTTCTGGCGCCACCTTGT
CTGGACACCGAG---------------------TCGCTCCGGAAGAGTCGACCCCCCGCG
CTGGAGCCTGGAGCCCTGAGATGCCTCACTCCCAATATC---------------------
------------------------------------------------------------
------------------------------------------------------------
---------------------------------------------AGGTCTCTGTGGCCT
ACATGCCAGGACTCGGTCAGCACTGCATTGCCTTTCCTCCAAGAGAAAGAAAAGGGACTG
CCGGGTTCCCCTTCGCCGGCCACCCAGGTCCTGGGGTCGTGCTGGGAGCTGATGGTCATA
GGAATGTCAGACCACCTGAGTATGGCCAGGAATCCCAGGGGCACACAG------------
---------------TGCCCTAACCTGGAAATTTCCAGTGCTACTTCTCCTGCCTCA---
---------CTCCAGAGAAGACCACGGAAGCAGCTAAACCCGCGAATGGGTATTGAGAAG
GTGGACCCCAGGTTCAAGGGGGTAACTCTGGAGTTCCAGATCCAGCCGGATTCTAGCCTC
CAGATTGTACCCACCTAC---------AGCTTGCCTGGAAGAAGT---------TGTTCA
CAAAAGCTTCCT---GCAAGCCCTTCCAAGGCTCTGGCCAGC------------CCAGGA
------------------------------------AGCAGTGAGGCCCTTGGGCCC---
---AGGCGGTGTGCTTCTTGTAGAACCCAGAGGACTCCACTATGGAGAGACGCTGAAGAT
GGGACACCCCTCTGCAATGCCTGTGGCATCAGGTACAAGAAATATGGCACCCGTTGTTCC
AGTTGCTGGCTGGTCCCAAGGAAAAGCATCCAGCCCAAAAGGCTCTGTGGCAGGTGTGGG
ATGTCCCAGGACCCCCACCTCAGCCCAACCCAGGAACTG
>Chimp|ENSPTRG00000034377|ENSPTRT00000066664
------------------------------------------------------------
------------------------------------------------------------
------------------------------------------------ATGACT------
---------------------GAACCTCAGGTGGGGTGTGTAGCCTGTCCAAGGGTACAC
AAAGAGCCGGCCCAAGTTGGAACCCCCTGGCCGGCTAAACCCAGGAGTCACCCAAGAAAA
CGTGACCCCACTGCCCTT---------------------CTCCCCAGGTCCCTCTGGCCT
GCATGCCAGGACTCGGTC---ACCGCCCTGTGCTTCCTCCAAGAGACAGTGGAGAGGCTG
GGTCAGTCCCCTGCCCAGGACACCCCGGTCCTGGGGCCTTGCTGGGACCCGATGGCTCTG
GGGACTCAGGGCCGCCTGCTGCTGGACAGGGATTCCAAGGACACACAGACCAGGATCAGC
---------CAAAAGGGCCGCCGTCTGCAG---CGCCCGGGGACTCCCTCGGCCCCA---
---------CCCCAGAGAAGGCCCCGGAAGCAGCTGAACCCCTGCCGGGGCACCGAGAGA
GTGGACCCCGGGTTCGAGGGGGTGACTCTGAAGTTTCAGATAAAGCCGGACTCCAGCCTG
CAGATCATCCCCACGTAC---------AGCCTGCCCTGCAGTAGC---------CGTTCT
CAGGAATCCCCT---GCAGATGCTGTTGGGGGCCCT------GCAGCCCAC---CCAGGA
GGCACCGAGGCC---------------CACTCAGCAGGCAGCGAGGCCCTGGAGCCC---
---CGGCGCTGTGCTTCCTGTCGGACCCAGAGGACCCCGCTCTGGAGAGACGCTGAAGAT
GGGACCCCTCTCTGCAACGCCTGTGGGATCAGGTACAAGAAATACGGCACTCGCTGCTCC
AGCTGCTGGCTGGTGCCCAGGAAAAATGTCCAGCCCAAGAGGCTATGTGGCAGATGTGGA
GTGTCCCTG------------GACCCTATTCAGGAAGGT
>Dog|ENSCAFG00000031603|ENSCAFT00000043050
ATGGAGGCCGCGCCCGTCTCAGACTTCTCGAAGCTGCAAGAGCTGCTGGCGCCGCCGTGT
CTGGACCCTAAGTCGCCCCGGGGGGCGTCCCCCGCTCAGCAGGCACCAAGG---------
---------------------------ACCCCAGGATGC---CCCAGAACCAATGGC---
------------------------------------------------------------
------------------------------------------------------------
---------------------------------------------AGGTCCTTCTGGCCT
GCACGCCAGGACTCGGTC---ACTGCCCTGCGTTTCCTCCAAGAAACAGCAGAGGGGCTG
GTCCAGACCCCTGCCTGGGACACCCACACCCTGGGGCCCTGCTGGGAGCTGAAGGCCTTG
GAGACTCTGGGACCCTCGCCTCTGGCAAGGGATGCCAAGAACATGCTGACCCCAGTCAGC
---------CAGCCGAGCTGCAGCTTGGGG---TCCCCGGAGGCTCCCCCAGCCCCCGCA
GCCCTA---CCCCGGAGGAGACCCCGGAAGCAGTCAAAGCCCCACCAGGGCGCTGAGAAA
GTGGACCCCCGGTTCGAGGGGGTGACCCTGAAGTTCCAGATAAAGCCGGATTCCAGCCTA
CAGATCATACCCAGCTAC---------AGCCTGGCCTGCGGTAGC---------CGCGCT
CAGGCTCCCTCT---ACAGGCCCTGCCGGGGGCCCT------GAGGTCAAC---TCAGGA
------------------------------------GGCGCCGAGGCCCTGGGGCCA---
---CGGTGCTGTGCTTCCTGTAGAACCCAGAGGACCCCACTCTGGAGAGATGCAGAAGAT
GGGACCCCTCTCTGCAATGCCTGTGGTATCAGGTACAAGAAGTACGGCACCCGCTGCTCC
AGCTGCTGGCTAGTACCCAGGAAAAGTGTCCAGCCCAAGAAGTTATGTGGCAGATGTGGG
GTGTCCCTGGGCCCCCACCAAGGCCCAACTCAGGAAGGG
>Rabbit|ENSOCUG00000023156|ENSOCUT00000024557
------------------------------------------------------------
------------------------------------------------------------
------------------------------------------------------------
------------------------------------------------------------
------------------------------------------------------------
------------------------------------------------------------
------------------------------------------------------------
---------------------------------------------------ATGGCCCTG
GGGACAGAGGACCCCCTGCCTCTGGCCAGGGCAGCCGAGGCAATCCAGGGCAGCGCATCT
GCCTGCAGGCAGAAGTGCCTCAGCCTGGAG---CCCCCGAGGGCGCCCCCCGCCCCG---
---------CCCCAGAGGCGGCCCCGGAAGCAGCCAGAGCCACGGAGGGGCATGGAGAAA
GCGGACCCTCAGTTCCAAGGGGTGACCTTGAACTTTGCGATAAAGCCAGATGCCAGCCTG
CAGATCACGCCCAGCTAC---------AGCCCGGCCCATGGCAGCAGCCGCCGCCGCACC
CAGGAGCCCCCA---CCAGGCCCCGCCGGGGGTCCT------GAAGCCAACCCCCCGGGA
------------------------------------GGCAGCGAGATGCTGGGGCCG---
---CGGCGCTGCGCTTCCTGTCGGACCCAGAGGACCCCGCTCTGGAGAGATGCGGAGGAC
GGCACCCCACTCTGCAATGCCTGTGGTATCAGGTACAAGAAATACGGCACCCGCTGCTCC
CGCTGCTGGCTGGTGCCCAGGAAAAGCGTGCAGCCCAGAAGGCTGTGTGGCAGGTGTGGG
GTGTCCCAGGGGTCCCGCCAGGGCCCTGCTCAGGACGCA
>Marmoset|ENSCJAG00000005716|ENSCJAT00000054240
------------------------------------------------------------
------------------------------------------------------------
------------------------------------------------------------
------------------------------------------------------------
---------------------------------GCACTCCCCAGGAGTCATCCAGGGGTT
ATGGAGGGCAACGCAATA---------------------ATCCCCAGGTCCCTCTGGCCT
GCATGCCAGAACTCCATC---ACCGCTCTGCGCTTCCTCCAAGAGACAGTGGAGGGGCTG
GATCAGTCCCCTGCTCTGGACACCCAGGTCCTGGGGCCTTGCTGGGAGCTGATGGCTCTG
GGGACTCAGGGCCCCCTGCCGCTGGACAGGGGTTCCAAGGACACACAGACCCGGATCAGC
---------CAGAAGGGAGGCCGCCTGCAG---CCCTCGGGTACTCCCCCTGCCCCT---
---------CCCCAGAGAAAGCCCCGGAAGCAGCTGAACCCCTGCCGGGGCACCGAGAAA
GTGGACCCCGGGTTCGAGGGGGTGACTCTGAGGTTTCAGATAAAGCCGGACGCCAGCCTG
CTGATCATCCCCTCATAC---------AGCCTTCCCTGTAGTAGC---------CGCTCT
CAGGAACCCCCT---GCAGACGCTGTTGAGGGCCCC------GCAGCCCAC---CCAGGA
GACACGGAGGCCCTGGAGCTGGCAACTCCCAGGGCTGGCTCA---------GAGCCAGGG
CTCCGGCGCTGTGCTTCCTGTCGGACCCAGAGGACCCCGCTCTGGAGAGATGCTGAAGAT
GGGACCCCTCTCTGCAACGCCTGTGGGATCAGGTACAAGAAATATGGCACTCGCTGCTCC
AGCTGCTGGCTGGTGCCCAGGAAAAATGTCCAGCCCAAGAAGCTATGTGGCAGATGTGGA
GTGTCCCTG------------GACCCCGTTCAGGAAGGT
>Gorilla|ENSGGOG00000006002|ENSGGOT00000006028
------------------------------------------------------------
------------------------------------------------------------
------------------------------------------------ATGACT------
---------------------GAACCTCAGGTGGGGTGTGTAGCCTGTCCAAGGGTACAC
AAAGAGCCGGCCCAAGTTGGAACCCCCTGGCCAGCTAAACCCAGGAGTCACCCAAGAAAA
CGTGACCCCACTGCCCTT---------------------CTCCCCAGGTCCCTCTGGCCT
GCATGCCAGGACCCGGTC---ACCGCCCTGTGCTTCCTCCAAGAGACAGTGGAGAGGCTG
GGTCAGTCCCCTGCCCAGGACACCCCGGTCCTGGGGCCTTGCTGGGACCCAATGGCTCTG
GGGACTCAGGGCCGCCTGCTGCTGGACAGGGATTCCAAGGACACACAGACCAGGATCAGC
---------CAAAAGGGCCGCCGTCTGCAG---CCCCCGGGGACTCCCTCGGCCCCA---
---------CCCCAGAGAAGGCCCCGGAAGCAGCTGAACCCCTGCCGGGGCACCGAGAGA
GTGGACCCTGGGTTCGAGGGGGTGACTCTGAAGTTTCAGATAAAGCCGGACTCCAGCCTG
CAGATCATCCCCACGTAC---------AGCCTGCCCTGCAGTAGC---------CGTTCT
CAGGAATCCCCT---GCAGATGCTGTTGGGGGCCCT------GCAGCCCAC---CCAGGA
GGCACCGAGGCC---------------CACTCAGCAGGCAGCGAGGCCCTGGAGCCC---
---CGGCGCTGTGCTTCCTGTCGGACCCAGAGGACCCCGCTCTGGAGAGACGCTGAAGAT
GGGACCCCTCTCTGCAACGCCTGTGGGATCAGGTACAAGAAATACGGCACTCGCTGCTCC
AGCTGCTGGCTGGTGCCCAGGAAAAATGTCCAGCCCAAGAGGCTATGTGGCAGATGTGGA
GTGTCCCTG------------GACCCCATTCAGGAAGGT
>Rat|ENSRNOG00000042601|ENSRNOT00000068598
ATGGAGGCGGCACAAGCTCGAGACCTGACGCGCCCGCAGGAACTTCTGGCGCCACCTTGT
CTGGACACCGAG---------------------TCACTCCGGAAGAGTCGACCCCCCGCG
CTGGAGCCTGGAGCCCTGAGATGCCTCACTCCCAATGGC---------------------
------------------------------------------------------------
------------------------------------------------------------
---------------------------------------------AGGTCTCTGTGGCCT
GCATGCCAGGACTCGGTCAGCACGGCACTGCCTTTCCTCCAAGAGAAAGAAAAGGGGCTG
CCGGGTTCCCCTTCGCCAGCCACCCAGGTCTTGGGGTCGTGCTGGGAGCTGATGGTCATA
GGGATGTCAGACCACCTAAGTATGGCCAGGAATCCCAAGAGCACGCAG------------
---------------TGCCCTAACCTGGAAACTTCCAGTGCTACTTCTCCTGCCTCA---
---------CTCCAGAGAAGACCACGGAAGCAGCTGAACCCTCGAATGGGCATTGAGAAG
GTGGACCCCAGGTTCAAGGGGGTAACTCTGGAGTTCCAGATCCAGCCGGATTCTAGCCTC
CAGATTGTACCCACCTAC---------AGCTTGCCTGGCAGAAGT---------TGTTCA
CAGAAGCTCCCC---ACAAGCCCTTCCAAGGCCCTTGCCAGC------------CCAGGG
------------------------------------AGCACCGAGGCCCTTGGGCCC---
---AGACGGTGTGCTTCTTGTAGGACCCAGAGGACTCCACTCTGGAGAGATGCTGAAGAT
GGGACCCCCCTCTGCAATGCCTGTGGCATCAGGTACAAGAAATATGGCACCCGTTGTTCC
AGTTGCTGGCTGGTCCCAAGGAAAAGCATCCAGCCCAGAAGGCTGTGTGGCAGGTGTGGG
GTGTCCCAGGACCCCCACCTAGGCCCAACTCAGGAACTG
>Minke|BACU002502
ATGGAGGCCGAGCCAGCCCCGGACTTGTCGATGCTTCGAGAGCTGCTGACGCCGCCCTGT
CTGGACCCCGAACCGCCCCCG---GAACTCCCCACCCAGCAGGCACCAAGG---------
---------------------------ACTCCAGGATGC---CTCAGACCCAGTGGC---
------------------------------------------------------------
------------------------------------------------------------
---------------------------------------------AGGTCCTTCTGGCCT
GCACACCAGGACTTGGTC---ACCGACTTGCACTTCCTCCAAGAGCCAGCAGAGGGGCTG
GCCCAGTCCCCCACCTGGGACACCCAGGCCCTAGGGCCCTGCTGGGAGCCGAAGGCCCTG
GAGACTCTGGGAGCCCTACCTCTGGCCGAGGATGCCAAGAACATGCTGACCCCAGTCAGC
---------CAGCAGAGCCCCAGCCTGGGG---CCCCAAGTGGGTCCCCCGGCCTCTTCA
GCCCAG---CCACAGAGGAGACCCCGGAAGCAGTCGAACCCCCAGCGGGGCGCCGAGAAA
GTGGACCCCCGGTTCGAGGGGGTGACCCTGAAGTTTCAGATAAAGCCAGATTCCAGCCTA
CAGATCATACCCATCTAC---------AGCCTGGCCTGCAGCACC---------CGCTCT
CAGGGTCCCCCG---CCAGGCCCTGCCAGAGGCCCA------GAGGCCAAC---GCAGGA
------------------------------------GGCAGCGAGTCCCTGGGGCGC---
---CGACGCTGTGCTTCCTGTAGGACCCAGAGGACCCCACTCTGGAGAGATGCCGAAGAT
GGGACCCCCCTCTGCAATGCCTGTGGTATCAGGTACAAGAAATACGGCACCCGGTGCTCC
AGCTGCTGGCTGGTGCCCAGGAAAAGTGTCCAGCCCAAGAGACTGTGTGGCAGATGTGGG
GTGTCGCTGGGTCCCCCCCCAGTCCCAACTCAGGAAGGG
>Orangutan|ENSPPYG00000029769|ENSPPYT00000033471
ATGGAGGCCGAGCCAATCCCGGACTCCTCAATGCCAGCAAAGCTGCTGGCGCCGCCCTGT
CTGGACCTGGAGCCGCTGGGA---GGATCCCCCTCCCAGGAGAAGCCGAGA---------
---------------------------ACCCCAGGATGC---TGCAGAATCAGT------
---------------------GAG------------------------------------
------------------------------------------------------------
---------------------------------------------AGGTCTCTCTGGCCT
GCATGCCAGGACTCGGTC---ACCGCCCTGTGCTTCCTCCAAGAGACAGTGGAGAGGCTG
GGTCAGTCCCCTGCCCAGGACACCCCGGTCCTGGGGCCTTGCTGGGTCCCGATGGCTCTG
GGGACTCAGGGCCGCCTGCTGCTGGACAGGGATTCCAAGGACACACAGACAAGGATCAGC
---------CAAAAGGGCCGCCGCCTGCAG---CCCCCCGGGACTCCCTCGGTCCCA---
---------CCCCAGAGAAGGCCCCGGAAGCAGCTGAACCCCTGCCGAGGCACCGAGAAA
GTGGACCCCGGGTTCGAGGGGGTGACTCTGAAGTTTCAGATAAAGCCGGACTCCAGCCTG
CAGATCATCCCCACGTAC---------AGCCTGCCCTGCAGTAGC---------CGCTCT
CAGGAATCCCCT---GCAGATGCTGTTGGGGGCCCT------GCAGACCAC---CCAGGA
GGCACCGAGGCC---------------CATTCAGCAGGCAGCGAGGCCCTGGAGCCC---
---CGGCGCTGTGCTTCCTGTCGGACCCAGAGGACCCCGCTCTGGAGAGATGCTGAAGAT
GGGACCCCTCTCTGCAATGCCTGTGGGATCAGGTACAAGAAATATGGCACTCGCTGCTCC
AGGTGCTGGCTGGTGCCCAGGAAAAATGTCCAGCCCAAGAGGCTCTGTGGCAGATGTGGA
GTTTCCCTG------------GACCCCATTCAGGAAGGT
>Elephant|ENSLAFG00000029015|ENSLAFT00000034950
ATGGAGGCCCAGCCATCCCCAGACTTCATGCTGCTGCAAGAGCTGCTGGCGCCACCCCGT
CTGGAGCCGGAACTGCCCCCA---CCAGCCCTCTCCAAGCAGGAGCCAATG---------
---------------------------ATCCCCGGATGCGGATGCAGGGTTTGC------
---------------------GAT------------------------------------
---------------------------------TATCTTGCA------------------
---------------GTTTTTAAACCTTCAAACGATCCGGTGCTAGGGTCCACCTTGCCT
GTGCACCAGGCCTCGGTC---GCTGCGCTGCGCTTCCTCCAG------------------
---------------------------GCAGGAGGGGCCTTCTGGGAGCCAATGACTCTG
GGGGTC---------------CTGGCCAGGAACACCAAGAACATGCTGACCCCAATCAGC
---------CCGCAGTGCCGCACCCTGGGG---TCGCCCAGGACTTCCCCAGCCCCCTCG
GCCCTG---TCCCAGAGGAGGCCCAGGAAGCAGCCGAACCCCCTCCGGGGCACTGAGAAG
GTGGATCCTGGGTTTGAGGGGGTGACCCTGAAGTTTCAGATAAAGCCGGATTCCAGCCTA
CAGATTATACACACCTAC---------AGCCTGGCCTGCAGCAGC---------CGTGCT
CAGGGACTCCCT---GCAGGCCCTGCCAGGGGCCCT------GAGACCAAC---CGGGGA
------------------------------------GGCAGCGAGGCTCTGGGGCCC---
---CGGCGCTGTGCTTCCTGTAGGACCCAGAGGACCCCACTCTGGAGAGATGCTGAGGAT
GGGACACCGCTCTGCAATGCCTGTGGTATCAGGTACAAGAAATATGGCACCCGGTGCTCT
ATCTGCTGGCTGGTGCCCAGGAAAAGTGTCCAACCTAAGAGGCTATGTGGCAGATGCGGG
GTGTCTCTGAGCTCCCAACAAAGTCCAACTCAGGAAGGG
>Human|ENSG00000220201|ENST00000403903
------------------------------------------------------------
------------------------------------------------------------
------------------------------------------------ATGACT------
---------------------GAACCTCAGGTGGGGTGTGTAGCCTGTCCAAGGGTACAC
AAAGAGCCGGCCCAAGTTGGAACCCCCTGGCCGGCTAAACCCAGGAGTCACCCAAGAAAA
CGTGACCCCACTGCCCTT---------------------CTCCCCAGGTCCCTCTGGCCT
GCATGCCAGGAGTCGGTC---ACCGCCCTGTGCTTCCTCCAAGAGACAGTGGAGAGGCTG
GGTCAGTCCCCTGCCCAGGACACCCCGGTCCTGGGGCCTTGCTGGGACCCGATGGCTCTG
GGGACTCAGGGCCGCCTGCTGCTGGACAGGGATTCCAAGGACACACAGACCAGGATCAGC
---------CAAAAGGGCCGCCGTCTGCAG---CCCCCGGGGACTCCCTCGGCCCCA---
---------CCCCAGAGAAGGCCCCGGAAACAGCTGAACCCCTGCCGGGGCACCGAGAGA
GTGGACCCTGGGTTCGAGGGGGTGACTCTGAAGTTTCAGATAAAGCCGGACTCCAGCCTG
CAGATCATCCCCACGTAC---------AGCCTGCCCTGCAGTAGC---------CGTTCT
CAGGAATCCCCT---GCAGATGCTGTTGGGGGCCCT------GCAGCCCAC---CCAGGA
GGCACCGAGGCC---------------CACTCAGCAGGCAGCGAGGCCCTGGAGCCC---
---CGGCGCTGTGCTTCCTGTCGGACCCAGAGGACCCCGCTCTGGAGAGACGCTGAAGAT
GGGACCCCTCTCTGCAACGCCTGTGGGATCAGGTACAAGAAATACGGCACTCGCTGCTCC
AGCTGCTGGCTGGTGCCCAGGAAAAATGTCCAGCCCAAGAGGCTATGTGGCAGATGTGGA
GTGTCCCTG------------GACCCCATTCAGGAAGGT
>Guinea_Pig|ENSCPOG00000020181|ENSCPOT00000020543
ATGGAGGCTGATCTTGCCCCGGACCTGCTGAGG------GAGCTGCTGGCCCCACCGCGT
CTGGACCCCGAGCCGCCCCCG---GGACCCTCGGCCCAGCGGCAGCCGCGGCCC------
---------------GTGCAGTGCCCCAGGCCCGGTGGC---------------------
------------------------------------------------------------
------------------------------------------------------------
---------------------------------------------AGGTCCCTCTGGCCC
GTGTGTCAGGACTCTGTC---ACCATCCTGCGGCTTCTGCAAGAGACAGAAGAGGGCCAG
GCCCTGGCCCCCACCCAGGCCGCCCAGGCCTTGGGGGCCTGCTGGGAGCCTGTGGCCCGG
GGGGCTGCAGGCCCCCTGACCATGGCCAGGAGTTCCAAGAACAAGCAGATCCTGGGCAGC
---------AGAAAGTGTCGCAGCCGGGAG---TCCCCTAGGCCAGCTGCAGCCCCG---
---------CCCCAGAGAAGGTCCCGAAAGCAGCCCAAGCCTCGCCAGGGAGCCAAGCGG
GTGGACCCCGCGTTCAAGGGGGTGACCCTGAAGTTCCAGATCAAGGCGGATTCCAGCCTG
CAGATCTCACCCACCTAC---------AGCCTGGCCGGCAGCAGC---------CAAACT
GAGGGAGCCCCC---GAGAGCCCTGCCAGCACCGCCGCCACCGAGCCCAAC---CCCAGA
------------------------------------GCTAGCGAGGCCCTGGGGCCC---
---CGGCGCTGTGCGTCCTGCAGGACCCAGAGGACGCCCCTCTGGAGAGACGCCGAGGAC
GGGACCCCACTCTGCAATGCCTGTGGGATCAGGTATAAGAAGTATGGTACCCGCTGCTCG
GGTTGCTGGCTGGTGCCCAGGAAGACTGTCCAGCCCAAGAAGCTCTGTGGCAGATGCGGG
GTGTCCCTGGGCCCTCTCGAAGGCCCATCTCAGGCAGTG
>Orca|XP_004277723.1
ATGGAGGCCGAGCCAGCCCCGGACTTGTCGATGCTTCGAGAGCTGCTGGCGCCGCCCTGT
CTGGACCCCGAACCGCCCCCG---GAACTCGCCACCCAGCAGGCACCAAAG---------
---------------------------ACCCCAGGATGC---CTCAGACCCAGTGGCAGG
TACCGCCCAGGGAGTGGGGTGACC------------------------------------
---------------------------------GCACTGCCC------------------
---------------CTT---------------------GTCCCCAGGTCCTTCTGGCCT
GCACACCAGGACTCGGTC---ACCGCCCTTCACTTCCTCCAAGAGACAGCAGAGGGGCTG
GCCCAGCCCGCCACCTGGGACACTCAGGCCCTAGGGCCCTGCTGGGAGCCGAAGGCCCTG
GAGACTCTGGGAGCCCTACCTCCGGCCAAGGATACCAAGAACATGCTGACCCCAGTCAGC
---------CAGCAGAGCCGCAGCCTGGGG---CCCCGAGTGGCTCCCCCGGCCTCTTCA
GCCCAG---CCACAGAGGAGACCCCGGAAGCAGTCGAACCCCCAGCGGGGCGCCGAGAAA
GTGGACCCCCAGTTCGAGGGGGTGACCCTGAAGTTTCAGATAAAGCCAGATTCCAGCCTA
CAGATCATACCCACCTAC---------AGCCTGGCCTGCAGCACC---------CGCTCT
CAGGGTCCCCCA---CCAGGCCCTGCCAGAGTCCCA------GAGGCCAAT---GCAAGA
------------------------------------GGCAGCGAGGCTCTGGGGCCC---
---CGACGCTGTGCTTCCTGTAGGACCCAGAGGACCCCACTCTGGAGAGATGCCGAAGAT
GGGACCCCCCTCTGCAACGCCTGTGGTATCAGGTACAAGAAATATGGTACCCGGTGCTCC
AGCTGCTGGCTGGTGCCCAGGAAAAGTGTCCAGCCCAAGAGGCTGTGTGGCAGATGTGGG
GTGTTGCTGGGTCCCCACCCAGTCCCAACTCAGGAAGGG
