# Supplementary material for: Insights into the Evolution of Longevity from the Bowhead Whale Genome
Source: Cell Rep. 2015 Jan 6;10(1):112–22. doi: 10.1016/j.celrep.2014.12.008 (PMC4536333; doi:10.1016/j.celrep.2014.12.008)
Supplement: Supplemental Folder 1. Full List of Transposable Elements Distribution, Full List of Filtered and Unfiltered Gene Duplications, Gene Loss Alignments, Full List of Candidates under Selection, Selective Pressure Variation QC Alignments, and Full List of Bowhead-Specific Mutations, Related to Results [file mmc2.zip › QC Alignments/PosSites_reciprocal_group_4395_Mysticeti_modelA.fasta]

>PS_Sites|Mysticeti
---------------------------------------NNN------------------
------------------------------------------------------------
------------------------------------------------------------
------------------------------------------------------------
------------------------------------------------------------
------------------------------------------------------------
------------------------------------------------------------
---------------------------------NNN------------------------
------------------------------------------------------------
------------------NNN---------------------------------------
------------------------------------------------------------
------------------------------------------------------------
---------------------NNN------------------------------------
------------------------------------------------------------
------------------------------------------------------------
------------------------------------------------------------
------------------------------------------------------------
------------------------------------------------------------
------------------------------------------------------------
------------------------------------------------------------
---------------------------------------------------------NNN
------------------------------------------------------------
------------------------------------------------------------
------------------------------------------------------------
------------------------------------------------------------
------------------------------------------------------------
------------------------------------------------------------
------------------------------------------------NNN---------
---------------------------------------NNN------------------
------------------------------------------------------------
------------------------------------------------------------
------------------------------------------------------------
---------------------------------NNN------------------------
------------------------------------------------------------
------------------------------------------------------------
------------------------------------------------------------
------------------------------------------------------------
------------------------------------------------------------
------------------------------------------------------------
------------------------------------------------------------
------------------------------------------
>PS_Characters|Minke|BACU012376
---------------------------------------AAC------------------
------------------------------------------------------------
------------------------------------------------------------
------------------------------------------------------------
------------------------------------------------------------
------------------------------------------------------------
------------------------------------------------------------
---------------------------------GAA------------------------
------------------------------------------------------------
------------------AAC---------------------------------------
------------------------------------------------------------
------------------------------------------------------------
---------------------CCA------------------------------------
------------------------------------------------------------
------------------------------------------------------------
------------------------------------------------------------
------------------------------------------------------------
------------------------------------------------------------
------------------------------------------------------------
------------------------------------------------------------
---------------------------------------------------------CGG
------------------------------------------------------------
------------------------------------------------------------
------------------------------------------------------------
------------------------------------------------------------
------------------------------------------------------------
------------------------------------------------------------
------------------------------------------------TGT---------
---------------------------------------CGA------------------
------------------------------------------------------------
------------------------------------------------------------
------------------------------------------------------------
---------------------------------GAG------------------------
------------------------------------------------------------
------------------------------------------------------------
------------------------------------------------------------
------------------------------------------------------------
------------------------------------------------------------
------------------------------------------------------------
------------------------------------------------------------
------------------------------------------
>Minke|BACU012376
ATGAAGCGTGCGGGAACTCTGCGCCTGCTCTCGGACCTGAACAACTTCAGCGGCGCGGCC
CGGCTCCGGGAGTTGTTGGCCGGGGACCCAGCCGTCCGAGTTCGCTGCAGCCCGGACGGC
CGCCACCTGCTGCTGCTGCGACCTCCGGGGGCACCGGACCCGCAACTGCTGGTCGCGGTG
CGTGGACCCGGCGCGGAACTGGAACGTGCCTGGCCAGCTGGCCAGCCCTCACCGCTAGAC
GCCTTCTTCCTACCGTGGCCGGCGCGACCGGCGCTAGTCCTAGTGTGGGAGAGTGGCCTA
GCCGAGGTGTGGGGCGCGGGGGTGGGGCCCGGCTGGCGGCTGCTGCAGAGCACCGAGCTG
TGTCCTGGCGGTGGAGCCCGTGTGGTGGCCGTGGCGGCGCCCCGAGGCCGCCTGGTGTGG
TGCGAGGAGCGTCAGGCCGGCGCTGAGGGCCGCGAAGGGCCTCCCGCAGTGGCTTTCAGC
CACTGTGTGTGCGTCCGGACCCTGGAGCCCAGCGGGGAGGCCGGCACCAACCTGGGCCGT
ACACACATCCTGCTGCACAACTGCCCCCCTTTCGGGCTTCTGACCTCCCGCAAGGACCTC
TTCCTGGTGCCCACTGCCACCACCTGGCCTGGCGTGGGCCACATTCTGCTCATCTGGAGC
CCAAGCAAGGGCAAGGTGGTGGTGGCTGCCCCATGTCTTGGCCTCTCCCACAGTAAAAGC
CTGAATCCTGGAGGAGGGGACCCATGGGACTTCAGTACCCTGCTCCGAGGCCTTCCTGGG
CTGCTGTCCCCCAGGCAGCCATTAACTGTACACACCTGGGCCCCAACTCCCCAGGGCCTG
CTGTGGCTTGACTTCAGGGGCACTGTGAGCCTGGTGCAGCCCCACGGTGGTACCCGGGCT
GTTGGCACCCTTCAGGAGGCACCTGCCAGCCTGGCAGGGTCTGCAGCACTGGGCACATTT
CATGGCACTCTGGCCTGTGTGCTGGGCTCCACATTGGAACTGCTGGACATGGGCAGTGGG
CAGCTGCTAGAAAGGAAGGTCTTAAGTACAGACCGAGTACATCTGCTGGAACCCCCAGCC
CCTGGCATGGAAAATGAGGAAGAGCTGGAGACCCGAGGGGGTCTTCGTTTGCTTTCAGCC
GTGGGTCTGTTTCGAGTAGGCTGGGAAGCCCCACAAGGCCTTGAGCTGCCTTCAGCTGAA
GATCTGGTGTTTGAGGAGGCCTGCGAGTACTACCAGCGGCGGAGCCTGCGGGGTGCCCGG
CTCACCCCAGAGGAACTGAGACACAACAGCACATTCCGGGCACCTCAGGCCCTGGCTTCC
ATCCTCCAGGGCCACGTGTCCCCATCAACACTGTTGACCACACTGAGGGCCGAGCTTCGG
GATTACCGG------------GGCTTAGAGCAGCTTAAAGCCCAGCTGGTGGCTGGGGAT
GACGAGGAGGCTGGCTGGACTGAGCTGGCAGAGCACGAAGTGGCACGGCTGCTGAGGACT
GAGTTGATGGGAGACCAGCTGGCCCAGCTCAACACCGTTTTCCAAGCCCTCCCTACAGCA
GCCTGGGGTGCCATCCTCAGGGCCCTGCAGCTCCAGCCAGATGGGAATGGCAGGCTGAGG
TCCCAAGCTCCCCCTGACGTGTGGAAGAAGGTACTGGGGGTTACAACATGTGGAAAGGAA
CCACCCAGTGGGATACTGCCCCTCTTTGAACTCCTGTGCCGATGCCTCTGCCGGCTGGAG
CCACGGTGGCTGCCACCCTTTGTGGAGCTGGCACAGCAGCAGGGCGGGCCTGGCTGGGGG
TCAGGGGGCCCAGGGCTGCCCCTCTATCGCCGAGCCCTGGAAGTACTAGGTGAGGAGGGG
ACTAGGCCTGAAGCACTGGAGCTAGACCTGCTCTTGGGCAGTGGGCGGCCCAAAGCTGTG
CTCCAAGCTGTGGGGCAGCTGGTGCAAAAGGAAGAGTGGGAGCGGGCTCTAGAGGCTGGC
TTGGCCCTCAGCCCCTCCAGCCCCCTGCTTCGAAGTGAGATCTTCAAACTGCTGTTGGCC
GAATTTGCCCGGCACCGCCGGCTTGATGCTCACCTCCCCCTCCTTTGCCGCCTGTGCCCA
CCAGACCTAGCTCCAGCTGAGCTCCTGCTTCTACTGCGGACACACCTCCCAGATGAGTTG
GAGCCCCCCGCCCCATTCCCTGAGCCTGGGGCAGAGCCC------------CCTCTCACT
GTGGGCTTGCTCAGAGCCCTGCTGGAGCAGACTGGGACTGAAGGACGACCCTCTGGCCCA
GTTCTAAGCCGATATGAGGACATTCTATGGGACCCAGGCACTCCACCCCCTACCCCACCT
CGGGGACCTATGTCAGCCCTCCAGGCATCAGACCACCCAGGCCTGGAGGCATGGGCACCA
TCTGGACAGGGCCTCTGTGTGACTGACACAGGC---------
>PS_Characters|Bowhead|bmy_12660T0
---------------------------------------AAC------------------
------------------------------------------------------------
------------------------------------------------------------
------------------------------------------------------------
------------------------------------------------------------
------------------------------------------------------------
------------------------------------------------------------
---------------------------------GAA------------------------
------------------------------------------------------------
------------------AAC---------------------------------------
------------------------------------------------------------
------------------------------------------------------------
---------------------CCA------------------------------------
------------------------------------------------------------
------------------------------------------------------------
------------------------------------------------------------
------------------------------------------------------------
------------------------------------------------------------
------------------------------------------------------------
------------------------------------------------------------
---------------------------------------------------------CGG
------------------------------------------------------------
------------------------------------------------------------
------------------------------------------------------------
------------------------------------------------------------
------------------------------------------------------------
------------------------------------------------------------
------------------------------------------------TGT---------
---------------------------------------CGA------------------
------------------------------------------------------------
------------------------------------------------------------
------------------------------------------------------------
---------------------------------GAG------------------------
------------------------------------------------------------
------------------------------------------------------------
------------------------------------------------------------
------------------------------------------------------------
------------------------------------------------------------
------------------------------------------------------------
------------------------------------------------------------
------------------------------------------
>Bowhead|bmy_12660T0
ATGAAGCGTGCGGGAACTCTGCGCCTGCTCTCGGACCTGAACAACTTCAGCGGCGCGGCC
CGGCTCCGGGAGTTGTTGGCCGGGGACCCAGCCGTCCGAGTTCGCTGCAGCCCGGACGGC
CGCCACCTGCTGCTGCTGCGACCTCCGGGGGCACCGGACCCGCAACTGCTGGTCGCGGTG
CGTGGACCCGGCGCGGAACTGGAACGTGCCTGGCCGGCTGGCCAGCCCTCACCGCTAGAC
GCCTTCTTCCTACCGTGGCCGGCGCGACCGGCGCTAGTCCTAGTGTGGGAGAGTGGCCTA
GCCGAGGTGTGGGGCGCGGGGGTGGGGCCCGGCTGGCGGCTGCTGCAGAGCACCGAGCTG
TGTCCTGGCGGTGGAGCCCGTGTGGTGGCCGTGGCGGCGCCCCGAGGCCGCCTGGTGTGG
TGCGAGGAGCGTCAGGCCGGCGCTGAGGGCCGCGAAGGGCCTCCCGCAGTGGCTTTCAGC
CACTGTGTGTGCGTCCGGACCCTGGAGCCCAGCGGGGAGGCCGGCACCAACCTGGGCCGT
ACACACATCCTGCTGCACAACTGCCCCCCTTTCGGGCTTCTGACCTCCCGCAAGGACCTC
TTCCTGGTGCCCACTGCCACCACCTGGCCTGGCGTGGGCCACATTCTGCTCATCTGGAGC
CCACGCAAGGGCAARGTGGTGGTGGCTGCCCCATGTCTTGGCCTCTCCCACAGTAAAAGC
CTGAATCCTGGAGGAGGGGACCCATGGGACTTCAGGACCCTGCTCCGAGGCCTTCCTGGG
CTGCTGTCCCCCAGGCAGCCATTAACTGTGCACACCTGGGCCCCAACTCCCCAGGGCCTG
CTGTGGCTTGACTTCAGGGGCACTGTGAGCCTGGTGCAGCCCCACGGTGGTACCCGGGCT
GTTGGCACCCTTCAGGAGGCACCTGCCAGCCTGGCAGGGTCTGCAGCACTGGGCACATTT
CATGGCACTCTGGCCTGTGTGCTGGGCTCCACATTGGAACTGCTGGACATGGGCAGTGGG
CAGCTGCTAGAAAGGAAGGTCCTAAGTACAGACCGAGTACATCTGCTGGAACCCCCAGCC
CCTGGCATGGAAAATGAGGAAGAGCTGGAGACCCAAGGGGGTCTTCGTTTGCTTTCAGCC
GTGGGTCTGTTTCGAGTAGGCTGGGAAGCCCCACAAGGCCTTGAGCTGCCTTCAGCTGAA
GATCTGGTGTTTGAGGAGGCCTGCGAGTACTACCAGCGGCGGAGCCTGCGGGGTGCCCGG
CTCACCCCAGAGGAACTGAGACACAACAGCACATTCCGGGCACCTCAGGCCCTGGCTTCC
ATCCTCCAGGGCCACGTGTCCCCATCAACACTGTTGACCACACTGAGGGCTGAGCTTCGG
GATTACCGG------------GGCTTAGAGCAGCTTAAAGCCCAGCTGGTGGCTGGGGAT
GATGAGGAGGCTGGCTGGACTGAGCTGGCAGAGCACGAAGTGGCACGGCTGCTGAGGACT
GAGTTGATGGGAGACCAGCTGGCCCAGCTCAACACCATCTTCCAAGCCCTCCCTACAGCA
GCCTGGGGTGCCATCCTCAGGGCCCTGCAGCTCCAGCCAGATGGGAATGGCAGGCTGAGG
TCCCAAGCTCCCCCTGACGTGTGGAAGAAGGTACTTGGGGTTACAACATGTGGAAAGGAA
CCACCCAGTGGGATACTGCCCCTCTTTGAACTCCTGTGCCGATGCCTCTGCCGGCTGGAG
CCACGGTGGCTGCCACCCTTTGTGGAGCTGGCACAGCAGCAGGGCGGGCCTGGCTGGGGG
TCAGGGGGCCCAGGGCTGCCCCTCTATCGCCGAGCCCTGGAAGTACTAGGTGAGGAGGGG
ACTAGGCCTGAAGCACTGGAGCTAGACCTGCTCTTGGGCAGTGGGCGGCCCAAAGCTGTG
CTCCAAGCTGTGGGGCAGCTGGTGCAAAAGGAAGAGTGGGAGCGGGCTCTAGAGGCTGGC
TTGGCCCTCAGCCCCTCCAGCCCCCTGCTTCGAAGTGAGATCTTCAAACTGCTGTTGGCC
GAATTTGCCCGGCACCGCCGGCTTGATGCTCACCTCCCCCTCCTTTGCCGCCTGTGCCCA
CCAGACCTAGCTCCAGCTGAGCTCCTGCTTCTACTGCGGACACACCTCCCAGATGAGTTG
GAGCCCCCCGCCCCATTCCCTGAGCCTGGGGCAGAGCCC------------CCTCTCACT
GTGGGCTTGCTCAGAGCCCTGCTGGAGCAGACTGGGACTCAAGGACGACCCTCTGGCCCA
GTTCTAAGCCGATATGAGGACATTCTATGGGACCCAGGCACTCCACCCCCTACCCCACCT
CGGGGACCTATGTCAGCCCTCCAGGCATCAGACCACCCAGGCCTGGAGGCATGGGCACCA
TCTGGACAGGGCCTCTGTGTGACTGACACAGGC---------
>Horse|ENSECAG00000004595|ENSECAT00000004498
ATGAAGCGAGCGGGGACTCTGCGCCTGCTCTCGGACCTGAGCAATTTCAGCGGCGCGGCC
CGGCTCCGGGAGTTGCTGGCCGGGGACCCAGCCATCCGAGTCCGCTGCAGCCTGGACGGC
CGCCACCTGCTGCTGCTGCGACCCCCGGGGGCGCCGGCCCCGCAGCTGCTGGTCGCGGTG
CGTGGACCCGGCGCGGAGCTGGAGCGTGCCTGGCCGGCTGGCCACTCCTCACCGCTAGAC
GCCTTCTTCCTGCCGTGGCCGGCGCGTCCGGCGCTGGTCCTGGTGTGGGAGAGTGGCCTA
GTCGAGGTGTGGGGCGCGGGCGTGGGGCCTGGCTGGCGGCTGCTGCAGAGCACCGAGCTG
TGTCGGGGCGGTGGAGCCCGCGTGGTGGCCGTGGCGGCGCCCCGAGGCCGCCTGGTGTGG
TGCGAGGAGCGTCAGGCTGACGCTGAGGACCGGCTAAGGTCTCCCGCAGCCGCTTTCAGC
CACTGCGTATGCGTCAGGACTCTGGAGCCCAGCGGGGAGGCCGGCACCAACCTGGGCCGC
ACACATATCCTGCTGCACCACTGCCCCTCTTTCGGGCTGGTAGCTTCCCGCAAGGACCTC
TTCCTGGTGCCGACTGCCACCACCTGGCCTGGCGTAGGCCACATTCTGCTCATCTGGAGC
CCAGGCAAGGGCAAGGTGATAGTGGTTGCCCCAAGTCTTGGCCTCTCCCACAGTAAGAGC
CTGAATCCAGGACGAGGGGACACATGGGACTTTCAGACCCTAATCCGTGGCCTTCCTGGG
CTGCTCACCCCCAGGCAGCCATTGACTGTACATACCTGGGCCCCAACTCCCCAGGGTCTG
CTGTTGCTTGATTTCAGGGGCACTGTGAGCCTGGTGCAGTCCCACGGTGGCACCCGGGCT
GTGGGCACCCTGCAGGAAGCACCTGTAAGCTTGGCAGGGTCTGCAGCTCTGGGAACATTT
CATGGCACTCTGGCCTGTGTGCTGGGCTCCACATTGGAACTGCTGGACATGGGCAGCGGG
CAGTTGCTGGAGAGGAAGGTTCTAAGTACAGACCGAATACATTTGCTGGAACCACCAGCC
CCTGGCATGGAGAATGAGGAAGAGCTGGAGACCCGGGGGGGTCTTCGTTTGCTTTCAGCC
TTGGGTCTGTTTCGAGTAGGCTGGGAGGCTCCGCAGGGCCTTGAGCTGCCTTCAGCTGAA
GATCTGGTGTTTGAGGAGGCCTGCGAGTACTACCAGCGGCGCAGTCTGCGGGGTGCGCAG
CTCACCCCAGAGGAACTGAGACACAGCAGCACGTTCCGGGCTCCTCAGGCCTTGGCCTCC
ATCCTCCAGGGCCACGTGTCCCCATCTACACTGTTGACCACACTGAGGGCCGAGCTTCGA
GATTACCGG------------GCCTTAGAGCAGCTCAAAGCCCAGCTGGTGGCTGGGGAT
GATGAGGAGGCTGGCTGGACTGAGCTGGCAGAGCACGAAGTGGCACGCCTTCTGAGGACC
GAGTTGATGGGAGACCAGCTGGCCCAGCTCAACACCATTTTCCAAGCCCTTCCAACAGCA
GCCTGGGGTGCCATTCTCAGAGTTCTGCAGCTGCAGCCTGATGGGAATGGCAAGCTGAGG
TCCCAAGCTCCCCCTGATGTGTGGAAGAAGGTACTAGGGGGTACAGCAGCTGGAAAGGAA
CCCTCCAATGGGATACTGCCCCTCTTTGAACTCCTGTGCCAGTGCCTCTGCCGGCTGGAG
CCGCGATGGCTACCACCTTTTGTGGAGCTAGCCCAGCAGCAGGGCGGGCCTGGCTGGGGA
GCAGGGGGCCCAGGGCTGCCTCTGTACCGCAGAGCCCTGGCAGTACTAGGTGAGGAGGGG
ACTAGACCTGAGGCACTGGAGCTAGAGCTGCTTTTGGGCAGTGGGCGGCCCAAAGCTGTG
CTCCAAGCTGTGGGGCAGCTAGTGCAAAAGGAGCAGTGGGAGCGGGCTCTAGAGGCCGGC
CTGGCCCTCGGCCCCTCCAGCCCCCTGCTTCGAAGTGAGATCTTCAAACTGCTGTTGGCA
GAATTTGCCCGGCACCGCCGGCTTGATGCTCACCTCCCCCTCCTTTGCCGCCTGTGCCCA
CCGGACCTAGCTCCAGCTGAGCTCCTGCTTCTACTGCGGACACACCTCCCAGATGAGTTG
GAGCCCCCCACCCCATTCCCTGAGCCCAGAGCAGAGCCC------------CCTCTCACT
GTGGGCTTGCTCAGAGCCCTGCTGGAGCAGACTGGAACTCAAGGACGGCCCTCTGGCCCA
GTTCTAAGCCTATATGAGGACATCCTATGGGACCCAGGCACTCCACCCCCAGCCCCACCC
AGGGGACCTATGACTGCCCTCCAGGCATCGGACCATCCAGGCCTGGAGGCCTGGGCACCA
TCAGGACAGGGCCTC---------------------------
>Gibbon|ENSNLEG00000019112|ENSNLET00000024137
ATGAAGCGATCGGGGACTCTGCGGCTGCTCTCGGACCTGAGCGCCTTCGGCGGCGCGGCG
CGGCTCCGGGAGCTGCTGGCCGGGGACTCAGCGGTCCGAGTCCGTGGCAGCCCGGACGGC
CGCCACTTGCTGCTCCTGCGACCCCCTGGGGCGGTAGCCCCACAGCTGCTAGTCGCGTCG
CGAGGGCCCGGCGCGGAGCTAGAGCGGGCCTGGCCAGCCGGCCAGCCCTCCCCGCTGGAC
GCCTTCTTCCTGCCGTGGCCAGCGCGGCCGGCGCTGGTGCTGGTGTGGGAGAGTGGCCTG
GCCGAGGTGTGGGGCGCGGGCGTGGGGCCCGGCTGGCTGCTGCTGCAGAGCACCGAGCTG
TGTCCGAGCGGGGGAGCCCGCGTTGTGGCAGTGGCGGCGCTCCGAGGCCGCCTGGTGTGG
TGCGAGGAGCGCCAGGCCCGGGCCGAGGGCCCGTCAGGGTCGCCAGCAGCCGCTTTCAGC
CACTGTGTGTGCGTCCGGACCCTGGAGCCCAGCGGAGAAGCTAGCACCAGCCTGGGCCGC
ACACACGTCCTGCTGCACCACTGCCCCGCTTTCGGGCTGCTGGCCTCCTGCAGACACCTC
TTCCTGGTGCCCACTGCCACCACGTGGCCTGGCGTGGCCCACGTTCTACTCATCTGGAGC
CCAGGCAAGGGCAAAGTGATGGTGGCTGCCCCACGGCTTGGCCTCTCCTACAGTAAGAGT
CTGAATCCTGGACGAGGGGACACATGGGACTTCCGGACCCTGCTCCGAGGCCTTCCTGGG
TTGCTGTCCCCCAGGGAGCCACTGGCTGTACACACCTGGGCCCCAACTCCCCAGGGCCTG
CTATTGCTTGACTTCGGGGGTACCGTGAGCCTAGTGCAGTCCCACGGTGGTACCCGGGCT
GTGGGCACCCTGCAGGAGGCACCTGTAGGCCCGTGGGGGTCTGCAGCCCTAGGCACATTT
CAGGGCACTCTGGCCTGTGTGCTGGGCTCCACATTGGAACTGCTGGACATGGGCAGTGGG
CAGCTGCTGGAGAGGAAGGTCCTAAGTACAGACAGGGTACATCTGCTAGAACCGCCAGCC
CCCGGCATGGAGGATGAGGAGGAGCTGGAGACCCGAGGGAATCTTCGTCTGCTTTCAGCC
TTGGGTCTGTTTTGTGTGGGCTGGGAAGCCCCACAGGGTGTTGAGTTGCCTTCAGCCAAG
GATCTGGTGTTTGAGGAGGCCTGCGGGTACTACCAGCGGCGGAGCCTGCGGGGTGCCCAG
CTCACTCCAGAAGAACTGAGACACAGCAGCACATTCCGGGCACCTCAGGCTCTGGCCTCC
ATCCTCCGGGGCCACCTGCCCCCATCTACACTGCTGATCATGTTGAGGACCGAGCTTCGG
GATTACCGA------------GGCTTAGAGCAGCTGAAGGCCCAGCTGGTGGCTGGGGAT
GATGAGGAGGCTGGTTGGACTGAGCTGGCGGAGCAGGAAGTGGCACGCCTGCTGAGGACC
GAGTTGATAGGAGACCAGCTGGCCCAGCTCAACACCGTTTTCCAAGCCCTTCCTACAGCA
GCCTGGGGTGCCACCCTCAGGGCCCTGCAGCTCCAGCCAGATGGGAATGGCAAGCTGAGG
TCCCAAGCACCCCCTGATGTGTGGAAGAAAGTGTTAGGGGGAATAACCACTGGAAAAGAA
CCCCCCAATGGAATACTGCCCCCCTTTGAACTCCTGTGCCAATGTCTGTGCCAGCTGGAG
CCTCGATGGCTGCCACCCTTTGTGGAGCTGGCACAGCAGCAGGGCGGGCCGGGCTGGGGG
GCAGGGGGCCCGGGACTGCCCCTGTATCGCCGAGCCCTGGCAGTGCTAGGTGAGGAGGGG
ACCAGGCCTGAGGCTCTGGAGCTAGAGCTGCTCTTGAGCAGTGGGCGGCCTAAAGCTGTG
CTCCAAGCTGTCAGGCAGCTGGTGCAAAAGGAGCAATGGGATCGGGCTCTGGATGCTGGC
CTGGCCCTCGGCCCCTCCAGTCCCCTGCTTCGAAGTGAAATCTTCAAACTGCTGCTGGCC
GAGTTTGCCCAGCACCGCCGGCTTGATGCTCACCTCCCCCTCCTTTGCCGCCTGTGCCCA
CCAGAACTGGCTCCAGCTGAGCTCCTGCTTCTACTGCGGACATACCTCCCAGATGAGGTG
GGGCCCCCTACCCCATTCCCTGAGCCTGGAGCAGAGCCC------------CCTCTCACT
GTGGGCTTGCTCAAAGCCCTGCTGGAGCAGACTGGGGCTCAAGGATGGCCCTCGGGCCCA
GTTCTAAGCCCATATGAGGACATCCTATGGGACCCCAGCACTCCACCCCCGACTCCACCT
CGGGACCTA---------------------------------------------------
------------------------------------------
>Cow|ENSBTAG00000021942|ENSBTAT00000029250
ATGAAGCGTGCGGGGACTCTGCGCCTGCTCTCAGATCTGAGCACCTTCAGCGGCGCGGCC
CGGCTCCGGGAGTTGCTAGCCGGGGACCCAGCCGTCCGAGTTCGCTGCAGCCCAGACGGC
CGCCACCTACTGTTGCTGCGACCTCCGGGGTCACCAGCCCCGCAACTGCTGGTCGCGGTG
CGTGGACCCGGTGAGGAACTGGAAAGTGCCTGGCCGCCTGGCCAGCCCTCACCGCTAGAC
GCCTTCCTCCTGCCGTGGCGGGCGCGATCGGCGCTAGTCCTAGTGTGGGAGAGTGGCCTA
CTCGAGGTGTGGGGCTCGGGGGTGGGGCCCGGCTGGCGGCTGCTGCAGAGCACCGAGCTG
TGTCCTGGAGGTGGAGCCCGTGTGGTAGCCGCGGCGGCGCCCCGAGGCCGCCTGGTGTGG
TGCGAGGAGCGGCCCGCCGGCACTGAGGGCCAATTAGGGCCTCCTGCAGTGGCTTTTAGC
CATTGTGTGTGCGTCAGGACCCTTGAGCCCAGCGGGGAGGCCGGCACCAACCTGGGCAGC
ACGCACATACTGCTGCACCACTGCCCCGCTTTCGGGCTGCTGACCTCCCGCAAGGACCTC
TTCCTGGTGCCCACTGCCACCACCTGGCCTGGCTTGGGTCATATTCTGCTCATCTGGAGC
CCAAGCAAGGGCAAGGTAGTGGTGGCTGCCCCATGTCTTGGCCTCTCCCACAGTAAAAGC
CTGAATCCTGGAAGAGGGGACACATGGGACTTCAGGACCCTGCTCCGAGGCCTTCCTGGA
CTGCTGTCCCCCAGGCAGCCATTGACTGTACATACCTGGGCCCCAACTCCCCAGGGCCTG
ATGTGGCTTGACTTCAGGGGCACTGTGAGCCTGGTACAGCCCCACGGTGGCTCCCGGACT
GTTGGCACCCTGCAGGAGGCACCTGCCAGCCTCGCAGGGTCTGCAGCACTGGGCACATTT
CATGGCACTCTGGCCTGTGTGCTGGGCTCCACATTGGAACTGCTGGACATGGGCAGTGGG
CAGCTGCTGGAGAGGAAGATCCTGAGTACAGACCGAGTACATCTGTTGGAACCCCCCGCC
CCTGGCATGGAAGATCAGGAAGAGCTGGAGACTCGAGGGGGTCTTCGTTTACTTTCAGCT
GTGGGTCTGTTTCAAGTAGGCTGGAAAACCCCACAAAGCCTTGAGCTGCCTTCAGCTGAA
GATATGGTGTTTGAGGAGGCCTGCAAATACTACCAGCGACGGAGCCTGCGGGGTGCCCAG
CTCACCCCAGAGGAACTGCGACACAACAGCATATTCCGAGCACCTCAGGCCCTGGCATCC
ATCCTCCAGGGCCATGTGTCCCCATCAGCACTGTTGACCACACTGAGGGCCGAGCTTCGG
GATTACCGG------------GGCTTAGAACAGCTCAAAGCCCAGCTAGTGGCTGGGGAC
GAGGAGGAGGCTGGCTGGACTGAGCTGGCAGAGCACGAAGTGGCACGGCTGCTGAGGACT
GACTTGATGGGAGACCAGCTGGCCCAGCTCAACACCATTTTCCAAGCCCTCCCTACAGCA
GCCTGGGGTGCCATCCTCAGGGTCCTGCAGCTCCAGCCAGATGGCAATGGCCATCTAAGG
TCCCAAGCTCCCCCGGATGTGTGGAAGAAGGTACTGGGGGTTACAGCAGCTGGAAAAGAA
CCACCCAATGGCATACTGCCCCCCTTTGAACTCCTGTGCCAGTGCCTCTGCCGGCTGGAG
CCACAATGGCTGCCACCCTTTGTGGAGCTGGCCCAGCAACAGGGGGGGCCTGGCTGGGGG
GCAGGAGGCCCAGGGCTGCCCCTCTATCGCCGAGCCCTGGCAGTACTAGGTGAGGAGGGG
ACTAGGCCTGAAGCACTGGAGCTAGATCTACTCTTGGGCAGTGGGCGGCCCAAAGCTGTG
CTTCAAGCTGTGGGGCAGCTGGTGCAAAAGGAACAATGGGAACGGGCTTTAGAGGCTGGC
CTGGCTCTCAGCCCCTCTAGCCCCCTGCTTCGAAGTGAGATCTTCAAACTGCTGTTGGCC
GAATTTGCCCGGCATCGCCGGCTTGATGCTCACCTCCCCCTCCTTTGCCGCCTGTGCCCA
CCAGACCTAGCTCCAGCTGAACTCCTGCTTCTACTGCGGACATACCTCCCAGATGAGTTG
GAGCCCCCTGCCCCATTCCCTGAGCCTGGGGCAGAGCCC------------CCTCTCACT
GTGGGCTTGCTCAGAGCCCTGCTGAAGCAGACTGGGACTCAAGGACGAGCCTCTGGCCCA
GTTCTAAGCTTATATGAGGACATTCTATGGGACCCAGACACTCCACCCCCCACCCCACCT
CGG------GTGTCAGCCCTCCAGGCATCAGACCACCCAGGCCTTGAGGCCTGGGCACCA
TCTGGACAGGGTCTCTATGTGACTGACACAGGC---------
>Mouse|ENSMUSG00000074811|ENSMUST00000099393
ATGAAGCGTGCAGGAACTCTGCGCCTGCTTTCGGATCTGAGCAACTTCACCGGCGCGGCC
CGGCTCCGCGAGTTGTTGGCGGGGGACCCAGCTGTCCTAGTCCGCTGCAGCCCTGACGGC
CGCCACTTGCTGCTATTAAGACCCCCCGGATCGCCCGCCCCACAGCTTCTAGTGGCTGTG
CGTGGGCCCGGCCTGCCGCTGGAGCGTGCCTGGCCGGAGGGCGACCCCTCGCCGCTGGAC
GTCTTTTTCGTGCCGTGGCTGGCGCGACCCGCGCTGATCTTGGTATGGGAGAGTGGCCTA
GCAGAGGTTTGGGGCGTGGGGATGGAGCCTGGATGGAAGCTACTTCAGAGCACTGAGCTG
TGTCCGGATGGTGGAGCCCGCGTGATGGCCGTGGCCGCAACCCGAGGCCGCCTAGTTTGG
TGCGAGGAGCGTCAGCCGGGTGTTAAGGACCAACCAGAGCAGCTTTCAACGGCCTTCAGC
CACCGTGTGTGCTTCAAGACCCTGGAAACCAGCGGGGAGGCTGGCACCAAACTAGGCTGC
ACCCACATCCTGCTACACCATTGCCCCCTTTTTGGACTGATAGCCTCCCGCAAGGACCTC
TTCCTGGTGCCTACTACCAACACTTGGTCTGGTGTGGCCCACCTTCTGCTCATCTGGAGC
CCAAGCAAGGGGAAGGTAATAGTTGCTGCTCCATCTCTTGGTCTTTCACACAGTAAAAGC
CTGAATCCCAAACAAGGGGACACTTGGGACTTCCGGACCCTGCTGCGAGGCCTTCCTGGA
TTCCTGTCCCCCAGGGAGCCACTGGCTGTACACACTTGGGCCCCATCTTCGCAGGGCTTG
TTGTTGCTTGACTTGAAAGGGAAGGTGAGCCTAGTGCAGTGCCATGGTGGTACTCGAACC
GTGGGAATCCTGCAGGAGGCCCCTGTAAGCCTAAAAGGGTCTGCAGCCCTGGGGACATTT
CACGGCACTTTAGCCTGTGTCCTGGGCTCCACCTTGGAACTACTGGACATGAGCAGTGGG
CGGCTGTTGGAAAAAAAGGTTCTCAGTACAGACAGAGTACATTTGCTGGAGCCTCCAGCC
CCGGGCATGAAGAACGAGGAAGAGCTGGAGACCCGAGGAGCCCTACGATTGCTTTCAGCC
TTGGGTCTCTTTTGTGTGTGTTGGGAAACTCCCCAAGGCCTTGAGCTGCCTTCAGACAAG
GACCTGGTGTTTGAGGAGGCCTGTGGGTACTACCAGCGTCGGAGCCTTCGAGGTACCCAG
CTTACCCCAGAAGAACTGAGACACAACAGCATGTTTCGGGCACCTCAGGCCCTGGCCTCC
ATCCTCCAGGGCCACCTGCCCCCGTCTACACTCCTGACAACCCTGAGGGCTGAGCTCCGG
GATTATCGT------------AGTATAGAACAGCTCAAGGCCCAGCTGGTGGCTGGGGAC
GATGAGGAGGCTGGCTGGACTGAGTTAGCGGAGCACGAGGTGGCCCGCCTGCTGAGAACC
CAGTTGACAGGAGACCAGCTGGCCCAATTCAACACCATTTTCCAAGCCCTTCCTACAGCA
GCTTGGGGTGCCACCCTCCAGGCACTGCAGCTCCAGCCAGATAGGAGTGGCAGGCTGAGG
TCCCAAGCACCCCCGGATGTATGGAAGAAGGTCCTAAGGGCTCCAACAGCTGGAAAGGAA
CATCCCAATGGAATACTGCCGCCCTTTGAACTCCTGTGTCAGTGCCTGGGCCAGCTCGAG
CCTCAGTGGCTCCCCCCATTTGTGAAACTGGCACAGCAGCAGGGTGGCCCCGGCTGGGGG
GCTGAAGGCCCCAGTCTGCCCCTTTACCGCCGAGCCCTGGCAGTGCTAGGTGAGGAAGGG
AAGAGGCCTGAGGCTCTGGAACTCGAGTTGCTTTTGGGCAGTGGGCGACCCAAAGCCGTG
CTACAAGCTGTAAGGCAGCTGATAAAGAAAGAAGAGTGGGAACGGGCTCTGGAAGCCGGG
CTGGCCCTGGATGCCTCCAGCCCCCTGCTTCGAAGTGAGATCTTTAAGCTGCTGCTGGCA
GAGTTTGCCCAGCACCGCCGCCTGGATGCACACCTCCCTCTCCTCTGTCGCCTGTGCCCA
CCGGAAGTGGCTCCACATGAGCTCCTACTTCTGCTGAGGACACATCTCCCAGATGATGAG
GGA---ACCACCCCTTTCCCTGAGCCTGGGGCAGAGCCC------------CCTCTCACA
GTGGGCTTGGTCAGAGCCCTGCTAGAACAGACTGGGGCTCAAGGAAGGCCGTCTGGCCCA
GTTCAAAGCACCTATGAGGACATCTTATGGGACCCAGGCACTCCACCCCCTACACCACCT
CGTGGACCCACTGCTTCTCTCCCGGCATCAGACCATCCAGGACAAGAAGCCTGGGTACCA
CCTGGACAAGGGCTCGGTGCAGCTGATGTGGGAGTTCATTTG
>Chimp|ENSPTRG00000002881|ENSPTRT00000005490
ATGAAGCGCTCGGGGACTCTGCGGCTGCTCTCGGACCTGAGCGCCTTCGGCGGCGCGGCG
CGGCTCCGGGAGCTGCTGGCCGGGGACTCAGCGGTCCGAGTCCGTGGCAGTCCGGACGGC
CGCCACTTGCTGCTCCTGCGACCCCATGGGGCGGTAGCCCCACAGCTGCTAGTCGCGTCG
CGAGGGCCCGGCGCGGAGCTAGAGCGGGCCTGGCCGGCCGGCCAGCCCTCCCCGCTGGAC
GCCTTCTTCCTGCCGTGGCCAGCGCGGCCGGCGCTGGTGCTGGTGTGGGAGAGTGGCCTG
GCCGAGGTGTGGGGCGCGGGCGTGGGGCCTGGCTGGCGGCCGCTGCAGAGCACCGAGCTG
TGTCCGGGCGGGGGAGCCCGCGTTGTGGCAGTGGCGGCGCTCCGAGGCCGCCTGGTGTGG
TGCGAGGAGCGCCAGGCCCGGGCCGAGGGCCCGTCAGGATCGCCAGCAGCCGCTTTCAGC
CACTGTGTGTGCGTCCGGACTCTGGAGCCCAGCGGGGAAGCTAGCACCAGCCTGGGCCGC
ACACACGTCCTGCTGCACCACTGCCCTGCCTTCGGGCTGCTGGCCTCCTGCAGACAACTC
TTCCTAGTGCCCACTGCCACCACCTGGCCTGGCGTGGCCCACGTTCTACTCATCTGGAGC
CCAGGCAAGGGCAAAGTGATGGTGGCTGCCCCACGGCTTGGCCTCTCCTACAGTAAGAGT
CTGAATCCTGGACGAGGGGACACATGGGACTTCCGGACCCTGCTCCGAGGCCTTCCTGGG
TTGCTGTCCCCCAGGGAGCCACTGGCTGTACACACCTGGGCCCCAACTCCCCAGGGCCTG
CTGTTGCTTGACTTCGGGGGCACTGTGAGCCTAGTGCAGTCCCACGGTGGTACCCGGGCT
GTGGGCACCCTGCAGGAGGCACCTGTAGGCCCGTGGGGGTTTGCAGCCCTAGGCACATTT
CAGGGCACTCTGGCCTGTGTGCTGGGCTCCACATTGGAACTGCTGGACATGGGCAGTGGG
CAGCTGCTGGAGAGGAAGGTCCTAAGTACAGACAGGGTACATCTGCTAGAACCGCCAGCC
CCCGGCATGGAGGATGAGGAAGAGCTGGAGACCCGAGGGAATCTTCGTCTGCTTTCAGCC
TTGGGTCTGTTTTGTGTGGGCTGGGAAGCCCCACAGGGTGTTGAGTTGCCTTCAGCCAAG
GATCTGGTGTTTGAGGAGGCCTGCGGGTACTACCAGCGGCGGAGCCTGCGGGGTGCCCAG
CTCACTCCAGAAGAAATGAGACACAGCAGCACATTCCGGGCACCTCAGGCTCTGGCTTCT
ATCCTCCAGGGCCACCTGCCCCCATCTGCACTGCTGACCATGTTGAGGACCGAGCTTCGG
GATTACCGA------------GGCTTAGAACAGCTGAAGGCCCAGCTGGTGGCTGGGGAT
GATGAGGAGGCTGGTTGGACTGAGCTGGCGGAGCAGGAAGTGGCACGCCTGCTGAGGACT
GAGTTGATAGGAGACCAGCTAGCCCAGCTCAACACCGTTTTCCAAGCCCTTCCTACAGCA
GCCTGGGGTGCCACCCTCAGGGCCCTGCAGCTCCAGCTAGATGGGAATGGCAAGCTGAGG
TCCCAAGCACCCCCTGATGTGTGGAAGAAAGTGTTAGGGGGAATAACCGCTGGAAAGGAA
CCCCCCAATGGAATACTGCCCCCCTTTGAACTCCTGTGCCAATGTCTGTGCCAGCTGGAG
CCTCGATGGCTGCCACCCTTTGTGGAGCTGGCACAGCAGCAGGGTGGGCCGGGCTGGGGG
GCAGGGGGCCCGGGACTGCCCCTGTATCGCCGAGCCCTGGCAGTGCTAGGTGAGGAGGGG
ACCAGGCCTGAGGCTCTGGAGCTAGAGCTGCTCTTGAGCAGTGGGCGGCCTAAAGCTGTG
CTCCAAGCTGTTGGGCAGCTGGTGCAAAAGGAACAATGGGATCGGGCTCTGGATGCTGGC
CTGGCCCTCGGCCCCTCCAGTCCCCTGCTTCGAAGTGAAATCTTCAAACTGCTGCTGGCC
GAGTTTGCCCAGCACCGCCGGCTTGATGCTCACCTCCCCCTCCTTTGCCGCCTGTGCCCA
CCAGAACTGGCTCCAGCTGAGCTCCTGCTTCTACTGAGGACATACCTCCCAGATGAGGTG
GGGCCCCCAACCCCATTCCCTGAGCCTGGAGCAGAGCCC------------CCTCTCACT
GTGGGCTTGCTCAAAGCCCTGCTGGAGCAGACTGGGGCTCAAGGATGGCTGTCGGGCCCA
GTTCTAAGCCCATATGAGGACATCCTATGGGGCCCCAGCACTCCACCCCCGACTCCACCT
CGGGACCTA---------------------------------------------------
------------------------------------------
>Macaque|ENSMMUG00000009374|ENSMMUT00000013097
ATGAAGCGCTCGGGGACTCTGCGGCTGCTCTCGGACCTGAGTGCCTTCGGCGGCGCGGCG
CGGCTCCGGGAGCTGCTGGCCGGGGACCCAGCGGTACGAGTCCGCGGCAGCCCGGACGGC
CGCCACCTGCTGCTCCTGCGACCCCTGGGGACGGTAGCCCCGCAGCTGCTGGTCGCGGCG
CGAGGGCCCGGTGCGGAGCTGGAGCGGGCCTGGCCGGCAGGCCAGCCCTCCCCGCTGGAC
GCCTTCTTCCTGCCGTGGCCAGCGCGGCCGGCGCTGGTGCTGGTGTGGGAGAGTGGCCTG
ACGGAGGTGTGGGGCGCGGGCGTGGGGCCTGGCTGGCGACTGCTGCAGAGCACCGAGCTG
TGTCCGGGCGGGGGAGCCCGCGTGGTGGCAGTGGCGGCGCTCCGAGGCCGCCTGGTGTGG
TGCGAGGAGCGCCAAGCCGGGTCCGAGGGCCCGTTAGGGCCGCCAGCAACTGCTTTCAGC
CACTGTGTGTGCGTCCGGACCCTGGAGCCCAGCGGGGAAGCTAGCACCAGCCTGGGCCGC
ACGCACGTCCTGCTGCACCACTGCCCCGCTTTCGGGCTGCTGGCCTCCTGCAGACACCTC
TTCCTGGTGCCCACTGCCACCACCTGGCCTGGCGTGGCCCACGTTCTACTCATCTGGAGC
CCAGGCAAGGGCAAAGTGATGGTGGCTGCCCCACGGCTTGGCCTCTCCTACAGTAAGAGT
CTGAATCCTGGACGAGGGGACACGTGGGACTTCCGGACCCTGCTCCGAGGCCTTCCTGGG
TTGCTGTCCCTCAGAGAGCCACTGGCTGTACACACCTGGGCCCCAACTCCCCACGGCCTG
CTGTTGCTTGACTTTGGGGGCACTGTGAGCCTAGTGCAGTCCCACGGTGGTACCCGGGCA
GTGGGCATCCTGCAGGAGGCACCTGTAGGCTCGCGGGGGTCTGCAGCCCTAGGCACATTT
CAGGGCACTCTGGCCTGTGTGCTGGGCTCCACATTGGAACTGCTGGACATGGGCAGTGGG
CAGCTGCTGGAGAGGAAGGTCCTAAGTACAGACAGGGTACATCTGCTGGAACCGCCAGCC
CCCGGCATGGAGGATGAGGAAGAGCTGGAGACCCGAGGGAGTCTTCGTCTGCTTTCAGCC
TTGGGTCTGTTTTGTGTGGGCTGGGAAGCCCCACAGGGTGTTGAGCTGCCTTCAGCCAAG
GATCTGGTGTTTGAGGAGGCTTGCGGGTACTACCAGCGGCGGAGCCTGCGGGGTGCCCAG
CTCACTCCAGAAGAACTGAGACACAGCAGCACATTCCGGGCACCTCAGGCCCTGGCCTCC
ATCCTCCAGGGCCACCTGCCCCCATCTACACTGCTGACCATGTTGAGGACCGAACTTCGG
GATTACCGA------------GGCTTAGAGCAGCTGAAGGCCCAGCTGGTGGCTGGCGAT
GATGAGGAGGCTGGTTGGACTAAGCTGGCGGAGCAGGAAGTGGCACGCCTGCTGAGGACC
GAGTTGATAGGAGACCAGCTGGCCCAGCTCAACACTGTTTTCCAGGCCCTTCCTACAGCA
GCCTGGGGTGCCACCCTCAGGGCCCTGCAGCTCCAGACAGATGGGAATGGCAAGCTGAGG
TCCCAAGCACCCCCTGATGTGTGGAAGAAAGTGTTAGGGGGAATAACCGCTGTAAAGGAA
CCCCCCAATGGGATACTGCCCCCCTTTGAACTCCTCTGCCAATGTCTGTGCCGGCTGGAG
CCTCGATGGCTGCCACCTTTTGTGGAGCTGGCTCAGCAGCAGGGTGGGCCGGGCTGGGGG
GCAGGGGGCCCAGGACTGCCCCTGTATCGCCGAGCCCTGGCAGTGCTAGGTGAGGAGGGG
ACCAGGCCTGAGGCTCTGGAGCTAGAGCTGCTCTTGAGCAGTGGGCGGCCCAAAGCTGTG
CTCCAAGCTGTCGGGCAGCTGGTGCAAAAGGAGCAATGGGATCGGGCTCTGGATGCAGGC
CTGGCCCTCGGCCCCTCCAGTCCCTTGCTTCGAAGTGAAATCTTCAAACTGCTGCTGGCC
GAGTTTGCCCAGCACCGCCGGCTTGATGCTCACCTCCCCCTCCTTTGCCGCCTGTGCCCA
CCAGAACTGGCTCCAGCTGAGCTCCTGCTTCTACTGAGGACATACCTCCCAGATGAGGTG
GGGCCCCCTACCCCATTTCCTGAGCCTGGAGCAGAGCCC------------CCTCTCACT
GTGGGCTTACTCAAAGCCCTGCTGGAGCAGACTGGGACTCAAGGATGGCCCTCAGGCCCA
GTTCTAAGCCCATATGAGGACATCCTATGGGACCCTAGCACTCCACCCCCGACCCCACCT
CGGGACCTA---------------------------------------------------
------------------------------------------
>Dog|ENSCAFG00000009990|ENSCAFT00000015875
ATGAAGCGTATGGGCACCCTGCGCCTGCTTTCGGACCTCAGCCACTTTAGCGGCGCGGCC
CGGCTCCGGGAGCTGCTGGCCGGGGACCCGGCCGTTCGAGTCCGCTGCAGCCCAGACGGC
CGCCACCTGCTGCTCCTGCGCCCCCCGGGGGCGCCGAGCCCGCAGCTGCTGGTCGCGGTG
CGTGGCCCGGGCGCGGAGCTGGAGCGTGCCTGGCCAGCTGGCCACCCCTCACCGCTAGAC
GCCTTCTTCCTGCCGTGGCCGACGCGCCCGGCGCTGGTCCTGGTGTGGGAGAGTGGCCTA
GCCGAGGTGTGGGGCGCGGGAGTGGGGCCTGGCTGGCGGCTGCTGCGGAGCACCGAGCTG
TGTCCCGGCGGTGGAGCCCGCGTGGTGGCCGTGGCGGCGCCTGGAGGCCGCCTGGTGTGG
TGCGAGGAGCGTCAGGCGGGCGCAGAGGGCTGGCTGGGGCCGCCTGCT---GCTTTCAGC
CACTGCGTGTGCGTCCGAACCCTGGAGCCCAGCGGGGAGGCCGGCACCAACCTGGGCCGC
ACACACATCCTGCTGCACCACTGCCCCTCTTTCGGGCTGCTGGCCTCCCGCAAGGACCTC
TTCCTCGTGCCCACTGCCGCTACCTGGCCTGGCGTGGGTCACATTCTGCTCATCTGGAGG
CCAGGCAAGGGCAAGTTGATGGTGGCTGCCCCATGTCTTGGCCTCTCTCACAGTAAGAGC
CTGCATCCAGGACAAGGGGACACATGGGACTTCCGGGCACTGCTCCGAGGCCTTCCTGGG
TTGCTGTCCCCCATGAAGCCATTGACTGTACATACCTGGGCCCCAACTCCCCAGGGCCTG
CTGTTGCTTGACTTCAAGGGCACTGTGAGCCTAGTGCAGTCCCATGGTGGTACTCGGGCT
GTGGGCACACTGCAGGAGGCACCTGTCGGCCTGGCAGGGTCTGCAGCACTGGGAACATTT
CATGGTACTCTGGCCTGTGTGCTGGGCTCCACGTTGGAACTGCTTGACATGGGCAGCGGG
CAGCTGCTGGAGAGAAAGGTCCTAAGTACAGACCGAGTCCATTTACTGGCACCCCCAGTC
CCTGGCATGGAGGATGAAGAAGAGCTGGAGACCCGAGGGGGTCTTCGTTTGCTTTCAGCT
TTGGGTCTGTTTCGAGTAGGCTGGGAAGCCCCACAGGGCCTTGAGGTGCCTTCAGCTGAA
GACCTGGTGTTTGAGGAGGCCTGTGAGTACTACCAGCGACGCAGCCTGCGGGGTGCTCAG
CTCACCCCAGAGGAACTGAGACACAACAGCACATTCCGGGCACCTCAGGCCCTGGCCTCC
ATTCTCCAGGGACATGTGTCCCCATCTACACTATTGACCACACTGAGGGCTGAGCTTCGA
GATTACCGG------------GCCTTAGATCAGCTCAAAGCCCACCTGGTGGCTGGGGAC
GATGAGGAAGCTGGCTGGACTGAGCTGGCCGAGCTCGAAGTGGCACGCCTACTAAGGACT
GAATTGGTAGGAGACCAGCTGGCCCAGCTCAACACTGTTTTCCAAGCTTTTCCTACAGCA
GCCTGGGGTGCCATCCTCAGGGCCCTGCAGCTCCAGCCAGATGGGAAAGGCAGGCTGAAG
TCCCATGCGCCTCCTGATGTGTGGAAGAAGGTACTAGGAGGTACTTCAGCTGGAAAGGAA
CCTCCCAATGGGATACTGCCCCTCTTTGAACTTCTGTGCCAATGCCTCTGCCGGCTGGAG
CCAGGATGGCTGCCACCCTTTGTGGAGCTGGCACAACAGCAGGGTGGTCCGGGCTGGGGG
TCAGGGGGCCCGGGGCTGCCCCTGTATCGACGAGCCCTGGCAGTACTAGGTGAGGAGGGG
ACCAGGCCTGAGGCACTGGAGCTGGAGCTGCTCTTGGGCAGTGGGCGGCCCAAAGCTGTG
CTCCAAGCTGTGGGGCAGCTGGTGCAAAAGGAGCAGTGGGAGCGGGCTCTAGAGGCAGGC
CTGGCCCTCAGCCCCTCCAGCCCCCTGCTTCGAAGCGAGATCTTCAAACTGCTGTTGGCT
GAATTTGCCCGGCATCGCCGACTTGATGCTTACCTCCCCCTCCTTTGCCGCCTGTGCCCA
CCAGACCTAGCTCCAGCTGAGCTCCTGCTTCTGCTACGGACACACCTCCCAGATGAGTCA
GAGCCGCCTACCCCATTCCCTGAGCCTGGAACCGAGCCC------------CCTCTCACT
GTGGGCTTGCTCAAAGCCCTGCTGGAGCGGACTGGAGCTCAAGGACGGTCCTCTGGCCCA
GTTCTAAGCCTATATGAGGACATCCTATGGGACCCAGGCACTCCACCTCCCACCCCACCT
CGAGGACCTGTGACTACCCTCCAGGCCTCAGACCACCCAGGCTTAGAGGCCTGGGCATCA
CCTGGG------------------------------------
>Marmoset|ENSCJAG00000022973|ENSCJAT00000043958
ATGAAGCGCGCGGGGACTCTGCGGCTGCTCTCGGACCTGAGCGCCTTCAGCGGCGCGGCC
CGGCTCCGGGAGCTGCTGACCGGGGACCCAGCGGTCCGAGTCCGCGGCAGCCCGGACGGC
CGCCACCTGCTGCTCCTGCGACCCCCGGGGGCGCCAGCCCCTCAGCTGCTGGTCGCGGGG
CGAGGGCCGGGCGTGGAGCTGGAGCTGGCCTGGCCGGCCTCCCAGCTCTCCCCGCTGGAC
GCCTTCTTCCTGCTGTGGCCCGTGCGGCCGGCTCTGGTGTTGGTGTGGGAGAGTGGCCTG
GCCGAGGTGTGGGGCGCGGGCGTGGGGCCTGGCTGGAGGCTGCTGCAGAGTACCGAGCTG
TGTTCGTGCGAGGGAGCTCGCGTGGTTGCCGTGGCGGCGCTCCGAGGCCGTCTGGTGTGG
TGCGAGGAGCACCAGGCCGGGGCCAGGGGCCCGCTAGGGCGGCCCGCAGCCGCTTTCAGC
CACTGCGTGTGCGTCCGAACCCTGGAGCCCGGCGGGGAAGCTGGCACCAGCCTAGGCCGC
ACACACGTACTGCTGCAACACTGCCCCGCTTTTGGGCTGCTGGCCTCCTGCAAACACCTC
TTCCTGGTGCCCACTGCCACCACCTGGCCTGGCGTGGCCCACGTTCTACTCATCTGGAGC
CCAGGCAAAGGCAAAGTGATGGTGGCTGCCCCACGGCGTGGCCTCTCCTACAGTAAGAGT
CTGAATCCTGGACGAGGGGATACATGGGACTTCCGGACCCTGCTCCGAGGCCTTCCTGGG
TTGCTCTCCCCCAGGGAGCCACTGGCTGTACACACCTGGGCCCCAACTCCCCAGGGCCTG
CTGTTGCTTGACTTCCGGGGCACTGTGAGCCTAGTGCAATCCCACGGTGGTACACGGGCT
GTGGGCACCCTGCAGGAGGCACCTGTAGGTCCGCGGGGGTCTGCAGCCCTAGGCACATTT
CATGGCACTCTGGCCTGTGTGCTGGGCTCCACCTTGGAACTGCTGGACATGGGCAGTGGG
CAGCTGCTGGAGAGGAAGGTCCTAAGTACAGACAGGGTACATCTGCTGGAACCCCCAGCC
CCTGGCATGGAGGATGAGGAAGAGCTAGAGAACCGCGGGAGTCTTCGTCTGCTTTCAGCC
TTGGGTCTGTTTTGTGTGGGCTGGGAAGCCCCACAGGGTGTTGAGCTGCCTTCAGCCAAG
GACATGGTGTTTGAGGAGGCCTGCGGGTACTACCAGCGGCGGAGCCTGCGGGGTGCCCAG
CTCACCCCAGAAGAACTGAGACACAGCAGCACATTCCGGGCACCTCAGGCTCTGGCCTCT
ATCCTCCAGGGCCACCTGCCCCCATCTACACTGCTGACCATGTTGAGGACTGAGCTTCGG
GATTATCGA------------GGCTTAGAGCAGTTGAAGGCCCAGCTGGTGGCCGGGGAT
GATGAGGAGGCTGGCTGGACTGAGCTGGCAGAGCAGGAAGTGGCACGCTTGCTGAGGACC
GAGTTGATAGGAGACCAGCTGGCCCAGCTAAACACTGTTTTCCAAGCCCTGCCTACCGCA
GCCTGGGGTGCTGCCCTCAGGGCCTTGCAGCTCCAGCCAGATGGGAATGGCAAGCTGAGG
TCCCAAGCACCCCCTGATGTGTGGAAGAAAGTGTTAGGGGGAATAACCGCTGGAAAGGAA
CCCCCCAATGGAATATTGCCCCCCTTTGAACTCCTGTGCCAGTGCCTGTGCCAGCTGGAG
CCTCGATGGCTGCCACCCTTTGTGGAACTGGCACAGCAGCAGGGTGGGCCGGGCTGGGGG
GCAGGGGGCCCAGGACTGCCCCTGTATCGCCGAGCCCTGGCAGTGCTAGGTGAGGAGGGG
ACCAGGCCTGAGGCACTGGAGCTAGAACTGCTCTTGAGCAGTGGGCGGCCCAAAGCTGTG
CTCCAAGCTGTTGGGCAGCTGGTGCAAAAGGAGCAATGGGAGCGGGCTCTGGATGCTGGC
CTGGCTATCGGCCCCTCAAGCCCCCTGCTTCGAAGTGAAATCTTCAAACTGCTGCTAGCC
GAGTTTGCCCAGCACCGCCAGCTTGATGCTCACCTCCCCCTGCTTTGCCGCCTGTGCCCA
CCAGAACTGGCTCCAGCTGAGCTCCTGCTTCTCCTGCGGACATACCTCCCAGATGACGTG
GGGCCCACTGCCCCATTCTCTGAGCCTGGAGCAGAGCCC------------CCTCTTACT
GTGGGCTTGCTCAAAGCCCTGCTGGAGCAGACTGGGGCTCAAGGATGGCCTTCGGGCCCA
GTTCTAAGCCCATATGAGGACATCCTGTGGAACCACAGCACTCCACCCCCCACTCCACCT
CGGGACCTA---------------------------------------------------
------------------------------------------
>Gorilla|ENSGGOG00000008892|ENSGGOT00000008931
ATGAAGCGCTCGGGGACTCTGCGGCTGCTTTCGGACCTGAGCGCCTTCGGCGGCGCGGCG
CGGCTCCGGGAGCTGCTGGCCGGGGACTCAGCGGTCCGAGTCCGTGGCAGTCCGGACGGC
CGCCACTTGCTGCTCCTGCGACCCCCTGGGGCGGTAGCCCCACAGCTGCTAGTCGCGTCG
CGAGGGCCCGGCGCGGAGCTAGAGCGGGCCTGGCCGGCCGGCCAGCCCTCCCCGCTGGAC
GCCTTCTTCCTGCCGTGGCCAGCGCGGCCGGCGCTGGTGCTGGTGTGGGAGAGTGGCCTG
GCCGAGGTGTGGGGCGCGGGCGTGGGGCCTGGCTGGCGGCTGCTGCAGAGCACCGAGCTG
TGTCCGGGCGGGGGAGCCCGCGTTGTGGCAGTGGCGGCGCTCCGAGGCCGCCTGGTGTGG
TGCGAGGAGCGCCAGGCCCGGGCCGAGGGCCCGTCAGGGTCGCCAGCAGCCGCTTTCAGC
CACTGTGTGTGCGTCCGGACTCTGGAGCCCAGCGGGGAAGCTAGCACCAGCCTGGGCCGC
ACACACGTCCTGCTGCACCACTGCCCTGCCTTCGGGCTGCTGGCCTCCTGCAGACAACTC
TTCCTGGTGCCCACTGCCACCACCTGGCCTGGCGTGGCCCACGTTCTACTCATCTGGAGC
CCAGGCAAGGGCAAAGTGATGGTGGTTGCCCCACGGCTTGGCCTCTCCTACAGTAAGAGT
CTGAATCCTGGACGAGGGGACACATGGGACTTCCGGACCCTGCTCCGAGGCCTTCCTGGG
TTGCTGTCCCCCAGGGAGCCACTGGCTGTACACACCTGGGCCCCAACTCCCCAGGGCCTG
CTGTTGCTTGACTTCGGGGGCACTGTGAGCCTAGTGCAGTCCCACGGTGGTACCCGGGCT
GTGGGTACCCTGCAGGAGGCACCTGTAGGCCCGTGGGGGTCTGCAGCCCTAGGCACATTA
CAGGGCACTCTGGCCTGTGTGCTGGGCTCCACATTGGAACTGCTGGACATGGGCAGTGGG
CAGCTGCTGGAGAGGAAGGTCCTAAGTACAGACAGGGTACATCTGCTAGAACCGCCAGCC
CCCGGCATGGAGGATGAGGAAGAGCTGGAGACCCGAGGGAATCTTCGTCTGCTTTCAGCC
TTGGGTCTGTTTTGTGTGGGCTGGGAAGCCCCACAGGGTGTTGAGTTGCCTTCAACCAAG
GATCTGGTGTTTGAGGAGGCCTGCGGGTACTACCAGCGGCGGAGCCTGCGGGGTGCCCAG
CTCACTCCAGAAGAACTGAGACACAGCAGCACATTCCGGGCACCTCAGGCTCTGGCCTCC
ATCCTCCAGGGCCACCTGCCCCCATCTGCACTGCTGACCATGTTGAGGACCGAGCTTCGG
GATTACCGA------------GGCTTAGAACAGCTGAAGGCCCAGCTGGTGGCTGGGGAT
GATGAGGAGGCTGGTTGGACTGAGCTGGCGGAGCAGGAAGTGGCACGCCTGCTGAGGACT
GAGTTGATAGGAGACCAGCTAGCCCAGCTCAACACCGTTTTCCAAGCCTTTCCTACAGCA
GCCTGGGGTGCCACCCTCAGGGCCCTGCAGCTCCAGCTAGATGGGAATGGCAAGCTGAGG
TCCCAAGCACCCCCTGATGTGTGGAAGAAAGTGTTAGGGGGAATAACCGCTGGAAAGGAA
CCCCCCAATGGAATACTGCCCCCGTTTGAACTCCTGTGCCAATGTCTGTGCCAGCTGGAG
CCTCGATGGCTGCCACCCTTTGTGGAGCTGGCACAGCAGCAGGGCGGGCCGGGCTGGGGG
GCAGGGGGCCCGGGACTGCCCCTGTATCGCCGAGCCCTGGCAGTGCTAGGTGAGGAGGGG
ACCAGGCCTGAGGCTCTGGAGCTAGAGCTGCTCTTGAGCAGTGGGCGGCCTAAAGCTGTG
CTCCAAGCTGTCGGGCAGCTGGTGCAAAAGGAACAATGGGATCGGGCTCTGGATGCTGGC
CTGGCCCTCGGCCCCTCCAGTCCCCTGCTTCGAAGTGAAATCTTCAAACTGCTGCTGGCC
GAGTTTGCCCAGCACCGCCGGCTTGATGCTCACCTCCCCCTCCTTTGCCGCCTGTGCCCA
CCAGAACTGGCTCCAGCTGAGCTCCTGCTTCTACTGAGGACATACCTCCCAGATGAGGTG
GGGCCCCCAACCCCGTTCCCTGAGCCTGGAGCAGAGCCC------------CCTCTCACT
GTGGGCTTGCTCAAAGCCCTGCTGGAGCAGACTGGGGCTCAAGGATGGCTGTCGGGCCCA
GTTCTAAGCCCATATGAGGACATCCTATGGGACCCCAGCACTCCACCCCCGACTCCACCT
CGGGACCTA---------------------------------------------------
------------------------------------------
>Rat|ENSRNOG00000018433|ENSRNOT00000024898
ATGAAGCGTGCAGGAACTCTGCGCCTGCTTTCGGATCTGAGCAACTTCACTGGCGCGGCC
CGGCTCCGCGAGTTGTTGGCAGGGGACCCAGCTATCCTAGTCCGCTGCAGCCCTGATGGC
CGTCACCTGCTACTGTTAAGACCTCCCGGATCGCCCGCCCCCCAACTTCTAGTGGCTGTG
CGTGGGCCGGGCCTGCCTCTGGAGCGTGCCTGGTCGGAGGGCGACCCCTCGCCGCTGGAC
GTCTTTTTCGTTCCATGGCTGGCGCGACCCGCGCTGATATTGGTATGGGAGAGTGGCCTA
ACAGAGGTGTGGGGCGTGGGGATGGAGCCTGGATGGAAGCTACTTCAGAGCACTGAGTTG
TGTCCGGATGGTGGAGCCCGCGTGATGGCTGTGGCAGCAACCCGAGGCCGCCTAGTTTGG
TGCGAGGAGCGTCAGCCTGGCGTTGAGGACCAACCAGGGCAGCTTTCAATGGCCTTCAAC
CACTGTGTGTGCGTCAAGACCCTGGACACCAGCGGGGAGGCTGGCACCAAACTAGGCTGC
ACCCACATCCTGCTGCATCACTGCCCCTCTTTTGGACTGATAGCCTCCCGCAAGGAACTC
TTCCTGGTGCCTACTTCCACCACTTGGCCTGGTGTGGCCCATGTTCTGCTCATCTGGAGC
CCAAGCAAGGGGAAGGTAATAGTTGCTGCCCCATCTCTCGGTCTTTCTCACAGTAAAAGC
CTGAATCCCAAACAAGGGGATACTTGGGACTTTCGGACCCTGCTGCGAGGCCTTCCTGGA
TTCCTGTCCCCCAGGGAGCCGCTGGCTGTACACACTTGGGCCCCATCTTCCCAGGGCTTG
TTGTTGCTTGACTTGAAAGGTAAGGTGAGCCTAGTGCAGTGCCATGGTGGTACTCGAACT
GTGGGACTCCTGCAGGAGGCACCTGTAGGTCTACAAGGGTCTGCAGCCCTGGGAACATTT
CATGGCACCTTAGCCTGTGTCTTGGGCTCCACCTTGGAACTGCTGGACATGAGCAGTGGG
CGGCTGTTGGAAAGGAAGGTACTAAGTACAGACAGAGTACACCTCCTGGAGCCTCCAGCC
CCTGGCGTGAAGAATGAGGAAGACCTAGAGACCCGAGGAGCTCTCCGTTTGCTTTCAGCC
TTGGGTCTCTTTTGTGTGTGTTGGGAAGCTCCCCAAGGCCTTGAGGTGCCCTCGGACAAG
GATCTGGTGTTTGAGGAGGCCTGTGGGTACTACCAGCGTCGGAGTCTTCGAGGCACCCAG
CTTACCCCGGAAGAGCTGAGACACAACAGCATGTTTCGGGCACCTCAGGCCTTGGCCTCC
ATTCTCCAGGGCCACCTGCCCCCATCTGCACTATTGACCACCCTGAGGGCTGAACTTCGA
GATTATCGG------------AGTATAGAACAGCTCAAGGCCCAGCTGGTGGCTGGGGAT
GATGAAGAGACGGGCTGGACGGAGTTAGCAGAGCACGAGGTGGCACGCCTGCTGAGAACC
CACTTGACAGGAGACCAGCTGGCCCAATTCAACACCATTTTCCAAGCCCTTCCTACAGCA
GCTTGGAGTGCCACCCTCCAAGCCCTACAACTGCAGCCGGATAGGAGTGGCAGGCTGAGG
TCCCAAGCGCCCCCGGATGTATGGAAGAAAGTCCTGAGGGCTCCAACGGCTGGAAAGGAA
CATCCCAATGGAATCCTGCCTCCCTTTGAACTCCTGTGTCAGTGCCTAGGCCAGCTAGAG
CCTCAGTGGCTTCCCCCGTTTGTGGAACTGGCACAGCAACAGGGTGGTCCAGGCTGGGGC
GCCGAAGGTCCCAGTCTGCCCCTTTATCGCCGAGCCCTGTCCGTGCTGGGTGAGGAAGGG
AAGAGACCTGAGGCTCTAGAACTCGAGCTGCTTCTGGGCAGCGGGCGACCCAAAGCCGTG
CTACAAGCTGTGAGGCAGCTAATAAAGAAAGAACAGTGGGAACGGGCTCTGGAGGCCGGC
CTGACCCTGGACTCCTCCAGCCCCCTGCTTCGAAGCGAGATCTTCAACCTGCTGCTGGCA
GAGTTTGCCCAGCACCGCCGCCTTGATACACACCTCCCTCTCCTCTGTCGCCTGTGCCCA
CCAGAAGTGGCTCCAGATGAGCTCCTGCTTCTACTGAGGACACATCTCCCAGACGATGCG
GGA---GCCACCCCTTTCCCTGAGCCTGGGGCTGAGCCTGGGGCTGAGCCCCCTCTCACA
GTGGGCTTGGTCAGAGCCCTGCTAGAACAGACTGGGGCTCAGGGAAGGTCCTCTGGCCCA
GTTCAAAGCACCTTTGAGGACATCCTATGGGATTCAGGCACTCCACCCCCTACCCCACCT
CGCGGACCTATGACTACTCTCCAGGCATCAGACCACCCAGGGCAGGAAGCCTGGGGACCA
TCTGGACAGGGGCTTGGTGCAGCTGACGTGGGAGTTCATTCG
>Rabbit|ENSOCUG00000021028|ENSOCUT00000022764
ATGAAGCGCGTGGGGACTCTGCGCCTGCTTTCGGACCTGAGCGACTTTAGCGGCGCCGCC
CGGCTCCGCGAGTTGCTGGCTGGGGACCCCGCGGTCCGAGTGCGCTGCAGCCCGGACGGC
CGCCACCTGCTGCTGCTGCGACCCCCGGGGGCACCGGCGCCGCAGCTGCTGGTGGCCGTG
CGTGGAGCCGGCGCGGAGCTGGAGCGGGCCTGGTCCGCGGGCCAGCCCTCTCCGCTGGAC
GCCTTCTTCCTGCCGTGGCCCGCTGGACCGGCGCTGGTCCTGGTGTGGGAGAGCGGCCTC
GCCGAGGTGTGGGGCGCGGGAGTGGGGCCAGGCTGGCGCCTGCTGCAGAGCACCGAGCTG
TGTCCGGCCGGCGGGGCCCGCGTGGTGGCCGTGGCGGTGGCCCGTGGCCGCCTGGTGTGG
TGCGAGCAGCGTCTGCCCGGCGCTGAGGACCGGTGCAGGCCGCCCACAGCCGCTTTCAGC
CACTGCGTGTGCGTGCGGACCCTGGAGCCCAGCGGCGAGGCCGGCACCAGTCTGGGCCGC
ACACACGTCCTGCTGCACCACTGCCCCTCCTTTGGGCTGTTGGCCTCCCGCAAGGACCTC
TTCCTGGTGCCCACTGCTTCCACCTGGCCTGGCGTGGCCCACGTTCTGCTCATCTGGAGC
CCAGGCAAGGGCAAGGTGAAAGTGGCTTCCCCGCATCTTGGCCTCTCACACAGTAAGAGC
CTGAATCCCGGACGAGGGGACACATGGGACTTCCGGAGCCTACTCCGAGGCCTGCCTGGG
TTGCTGTCTCCCAGGGAGCCCCTGGCTGTGCACACGTGGGCTCCTGCCCCCCAGGGCCTA
CTGTTGCTGGACCTCAAGGGCACTGTGAGCCTGGTGCAGTCCCATGGTGGAACCCGGGCC
GTGGGCACCCTGCAGGAGGCCCCTGGAGGCCTCAGGGGGTCTGCAGCCCTGGGAACCTTC
CCTGGAACCCTGGCCTGTGTGCTGGGCTCTGCCTTGGAGCTGCTGGATCTGAGCAGTGGG
CAGCTCCTGGAGAGGAAGGTCCTAAGTACAGACAGGGTGCACCTGCTGGAACCCCCAGTC
CCTGGCATGGAGGAAGAGGAAGAGCTGGAGACGCGAGGGGGTCTTCGTTTGCTTTCTGCC
TTGGGTCTGTTCTGTGTGGGCTGGAAAGCCCCCCCGGGCCTCGAGGTGCCTTCGGCCAAA
GACCTGGTGTTCGAGGAGGCCTGTGGGTACTACCAGCGGCGGAGTCTGCGAGGGGCCCTG
CTCACACCAGAGGAACTGAGACACAACAGCATGTTCCGGGCACCTCAGGCCCTGGCCTCC
ATCCTCCAAGGCCACCTGCCCCCGTCTACACTGCTGACCATGCTGAGA------------
------CGAGCTCGGACTACGGGTTTAGAGCAGCTCAAA---------------------
------------------------------------------------------------
------------------------------------------------------------
------------------------------------------------------------
------------------------------------------------------AGGAAC
CCCCCAATGGGCATACTGCCCCCCTTTGAACTCTTATGC---TGCCTGTGCCGACTAGAG
CCTCGATGGCTG---CCGTTTGTGGAGCTGGCACAGCAGCAGAGGAGGCCTGGCTGG---
CCCGGATGCCCAGGGCTGCCCCTGTATCGCCGAGCCCTGGCAGTGCTTGGCGAA---GGC
AGCAGACCTGAGGCACTGGAGCTGGAACTGCTCTTGGGCAGTGGGCGGCCCAAAGCTGTG
CTCCAAGCCGTGGGGCAGCTGGTGCAGAAGGAGCAGTGGGAGCGGGCCCTGGAGGCCGGC
CTGGCCCTCGGCCCCTCCAGCCCCCTGCTCCGAAGTGAGATATTCAAACTGCTGCTGGCC
GAGTTTGCCAGGCACCGCCGGCTCGATGCTCACCTCCCCCTCCTCTGCCGCCTGTGCCCA
CCAGAACTGACTCCATCCGAGCTCCTCCTGCTAATCCGGGCACACCTCCCAGATGACGTG
GGACCCCCCACCCCATTCCCTGAGCCCGGGGCAGAGCCC------------CCTCTCACT
GTGGGTTTGCTCCGGGTCCTGCTGGAGCAGACGGGGGCGCAAGGACAGCCCTCGGGCCCA
GTTCTAAGCCTCTATGAGGACATCCTATGGGACCCAGGCACTCCGCCTCCCACCCCACCT
CGAGGACCCATGACTGCCCTCCAGACATCGGAGCCCTCAGGCCTGGACACCTGGTTACCA
TCTGGACAGAACCTCTGTGTGACTGACACAGGG---------
>Elephant|ENSLAFG00000026941|ENSLAFT00000030114
ATGAAGCGTGCGGGGACTCTGCGCCTGCTCTCAGACTTGAGTGACTTCAGCGGCGCAGCC
CGTCTCCGGGAGTTGCTGGCCGGGGACCCCGCTGTTCGAGTCCGCTGGAGCCCGGACGGC
CGCCACCTGCTGCTGCTTCGACACCCGGGGGCGCCAGCCCCGCAGTTGCTGGTCGCAGCG
CGTGGGCCTGGCGCGGAGCTGGAGCGTGCCTGGCTACCTGGCCACCCCCCACCACTAGAC
GCCTTCTTCCTACCGGGGCCGGCGAGGCCGGCGCTCGTCCTAGTCTGGGGGAGTGGTCTG
GCCGAGGTGTGGGGCGCGGGGGTGGGGCCTGGCTGGCGGCTGCTGCAGAGCACCGAGTTG
TGTCCAAGCGGTGGAGCCCGTGTGGTGGCCGTGGCAGCGCCCAGAGGCCGCTTGGTGTGG
TGTGAGGAGTGTCAGGCAGGAGTTGAGGGCCGGCTGGGGCCGCCCGCAGCTGCGTTCAGC
CACCGCGTGTGCGTCCGGGCCCTGGAGCCCAGTGGGGAGGCTGTCCCCACCCTGGGACGC
ACACACATCTTGCTGCACCACTGCCCTGGTTTTGGGCTGCTGGCTTCCCGCAGGGACCTC
TTCCTGGTACCCACTGCCACCACCTGGCCCGGGGTGGCCCACATTCTGCTCGTCTGGAGC
CCAGGCAAGGGAAAGGTGATGGTGTCTGCTCCGAATCTTGGCCTTGTCCACAGTAAGAGC
CTGAATCCTGGACGAGGGGATACATGGGACTTCCGGATCCTGCTCCGAGGCCTTCCTGGG
CTGTTGGCTCCCAAGCAGCCATTGACTGTACATACCTGGGCCCCAACCCCCCAGGGCCTG
CTGTTACTTGACTTCAGGGGCACTGTGAGCCTGGTGCATTCCCACGGTGGTACCCGGCCT
GTGGGAACCCTGCATGAGGCACCTGTAGGCCCGCAGGGGTCTGCGGCACTGGGAACATTT
CACGGCACCCTAGCCTGTGTGCTGGGCTCCACCTTGGAACTGCTGGACATGGGCAGCGGG
CTACTGCTGGAGAGGAAGGTCCTGAGTACAGACCGAGTGCATCTGCTGGAGCCTCCAGCC
CCTGGCCTGGAAGATGAGGAAGAGCTGGAGGCCCGGGGCGGTCTTCGTTTGCTTTCAGCG
GTGGGTCTGTTTCGAGTGGGCTGGGAAGCCCCACAGGGCTTTGAGCTGCCTTCAGCTGAG
GACCTGGTGTTTGAGGAGGCCTGTGGATACTACCAGCGGCGGAGCCTGCGGGGCACCCAG
CTAACCCCAGAGGAACTAAGACAGAACAGCATCTTCAGGGCACCTCAGGCACTGGCCTCC
ATCCTCCAGGGTCACCTCCCCCCATCTGCACTGTTGACCACACTGAGGGTTGAGCTTCGG
GATTACCGG------------GCCTTGGAGCAGCTCAAGGCCCAGCTGGTAGCTGGGGAT
GATGAGGAGGCTGGCTGGACCGAGCTAGCAGAGCTCGAAGTGGCACGCCTGCTGAGGACC
GAGTTGATAGGTGACCAGCTGACCCAGCTTAACACCATTTTCCAAGCCCTTCCCACAGCT
GCCTGGAGTGCCACCCACAGGGCCCTGCAGCTCCAACCAGATGGGGATGGTAGGCTGAGG
TCCCAAGCTCCCCCTGATGTGTGGAAGAAGGTGCTTGGGGGAACAGCAGCTGGAAAGGAG
TCCCCCGGTGGGGTACTGCCCCCCTTTGAACTCTTGTGCCAGTGCCTATGCAGGTTGGAG
CCACGATGGCTGCCACCCTTTGTGGAGCTGGCGCAGCAGCAGGGTGGGCCGGGCTGGGGG
GCAGGAGGCCCAGGGTTGCCCCTGTATCGCCGAGCCCTGGCAGTGCTAGGTGAGGAGGGG
GCCAGACCTGAGGCACTGGAGCTGGAGCTGCTCTTGAGCAGTGGGCGGCCCAAGGCCATG
CTCCAGGCTGTGGGGCAGCTGGTACAAAAGGAGCAGTGGGAGCGGGCTCTGGAGGCCGGC
CTGGCCCTCGGCCCCTCCAGCCCCCTGCTTCGAAGTGAGATCTTCAAACTGCTGCTGTCT
GAGTTTGCCCGACACCGCAGGCTGGACAGCCACTTACCCCTCCTTTGCCGCCTGTGTCCG
CCAGACCTGGCTCCAGCTGAACTCCTGCTTCTACTGCGGACACACTTGCCAGATGAGGGG
GGCCCTCCCACCCCATTCCCTGAGCCTGGGGCAGAACCC------------ACTCTTACT
GTGGGCTTGCTCAGAGCCCTGCTGGAACAGACCAGGGCTCAAGGACGGCCCTCGGGGCCA
GTTCTAAGCCTATATGAGGACATTCTATGGGACCCAGGCACTCCACCCCCCACCCCACCT
CGAGGACCTATGACTACCCTCCAGGCAGCAGACCACCCAGGCCTGGAGGCCTGGGCACCA
TCTGGACAGGGCTTCTGTGTGACTGACAAAAGTAACCACCTC
>Human|ENSG00000166189|ENST00000299238
ATGAAGCGCTCGGGGACTCTGCGGCTGCTCTCGGACCTGAGCGCCTTCGGCGGCGCGGCG
CGGCTCCGGGAGCTGGTGGCCGGGGACTCAGCGGTCCGAGTCCGTGGCAGTCCGGACGGC
CGCCACTTGCTGCTCCTGCGACCCCCTGGGGCGGTAGCCCCACAGCTGCTAGTCGCGTCG
CGAGGGCCCGGCGCGGAGCTAGAGCGGGCCTGGCCGGCCGGCCAGCCCTCCCCGCTGGAC
GCCTTCTTCCTGCCGTGGCCAGCGCGGCCGGCGCTGGTGCTGGTGTGGGAGAGTGGCCTG
GCCGAGGTGTGGGGCGCGGGCGTGGGGCCTGGCTGGCGGCCGCTGCAGAGCACCGAGCTG
TGTCCGGGCGGGGGAGCCCGCGTTGTGGCAGTGGCGGCGCTCCGAGGCCGCCTGGTGTGG
TGCGAGGAGCGGCAGGCCCGGGCCGAGGGCCCGTCAGGGTCGCCAGCAGCCGCTTTCAGC
CACTGTGTGTGCGTCCGGACTCTGGAGCCCAGCGGGGAAGCTAGCACCAGCCTGGGCCGC
ACACACGTCCTGCTGCACCACTGCCCTGCCTTCGGGCTGCTGGCCTCCTGCAGACAACTC
TTCCTGGTGCCCACTGCCACCACCTGGCCTGGCGTGGCCCACGTTCTACTCATCTGGAGC
CCAGGCAAGGGCAAAGTGATGGTGGCTGCCCCACGGCTTGGTCTCTCCTACAGTAAGAGT
CTGAATCCTGGACGAGGGGACACATGGGACTTCCGGACCCTGCTCCGAGGCCTTCCTGGG
TTGCTGTCCCCCAGGGAGCCACTGGCTGTACACACCTGGGCCCCAACTCCCCAGGGCCTG
CTGTTGCTTGACTTCGGGGGCACTGTGAGCCTATTGCAGTCCCACGGTGGTACGCGGGCT
GTGGGCACCCTGCAGGAGGCACCTGTAGGCCCGTGGGGGTCTGCAGCCCTAGGCACATTT
CAGGGCACTCTGGCCTGTGTGCTGGGCTCCACATTGGAACTGCTGGACATGGGCAGTGGG
CAGCTGCTGGAGAGGAAGGTCCTAAGTACAGACAGGGTACATCTGCTAGAACCGCCAGCC
CCCGGCATGGAGGATGAGGAAGAGCTGGAGACCCGAGGGAATCTTCGTCTGCTTTCAGCC
TTGGGTCTGTTTTGTGTGGGCTGGGAAGCCCCACAGGGTGTTGAGTTGCCTTCAGCCAAG
GATCTGGTGTTTGAGGAGGCCTGCGGGTACTACCAGCGGCGGAGCCTGCGGGGTGCCCAG
CTCACTCCAGAAGAACTGAGACACAGCAGCACATTCCGGGCACCTCAGGCTCTGGCCTCC
ATCCTCCAGGGCCACCTGCCCCCATCTGCACTGCTGACCATGTTGAGGACCGAGCTTCGG
GATTACCGA------------GGCTTAGAACAGCTGAAGGCCCAGCTGGTGGCTGGGGAT
GATGAGGAGGCTGGTTGGACTGAGCTGGCGGAGCAGGAAGTGGCACGCCTGCTGAGGACT
GAGTTGATAGGAGACCAGCTAGCCCAGCTCAACACCGTTTTCCAAGCCCTTCCTACAGCA
GCCTGGGGTGCCACCCTCAGGGCCCTGCAGCTCCAGCTAGATGGGAATGGCAAGCTGAGG
TCCCAAGCACCCCCTGATGTGTGGAAGAAAGTGTTAGGGGGAATAACCGCTGGAAAGGAA
CCCCCCAATGGAATACTGCCCCCCTTTGAACTCCTGTGCCAGTGTCTGTGCCAGCTGGAG
CCTCGATGGCTGCCACCCTTTGTGGAGCTGGCACAGCAGCAGGGCGGGCCGGGCTGGGGG
GCAGGGGGCCCAGGACTGCCCCTGTATCGCCGAGCTCTGGCAGTGCTAGGTGAGGAGGGG
ACCAGGCCTGAGGCTCTGGAGCTAGAGCTGCTCTTGAGCAGTGGGCGGCCTAAAGCTGTG
CTCCAAGCTGTCGGGCAGCTGGTGCAAAAGGAACAATGGGATCGGGCTCTGGATGCTGGC
CTGGCCCTCGGCCCCTCCAGTCCCCTGCTTCGAAGTGAAATCTTCAAACTGCTGCTGGCC
GAGTTTGCCCAGCACCGCCGGCTTGATGCTCACCTCCCCCTCCTTTGCCGCCTGTGCCCA
CCAGAACTGGCTCCAGCTGAGCTCCTGCTTCTACTGAGGACATACCTCCCAGATGAGGTG
GGGCCCCCAACCCCATTCCCTGAGCCTGGAGCAGAGCCC------------CCTCTCACT
GTGGGCTTGCTCAAAGCCCTGCTGGAGCAGACTGGGGCTCAAGGATGGCTGTCGGGCCCA
GTTCTAAGCCCATATGAGGACATCCTATGGGACCCCAGCACTCCACCCCCGACTCCACCT
CGGGACCTA---------------------------------------------------
------------------------------------------
>Guinea_Pig|ENSCPOG00000006084|ENSCPOT00000006148
ATGAAGCGCGGGGCGTCGCTGCGCCTGCTGTCCGACCTGAGCGACTTCAGCTGCGCGGCG
CAGTTCCGGGAGCTGCTGGCCCGGGATGCGGCGATCCGCCTGCGGTGCAGCGCCGACGGC
CGACACCTGCTGCTGCTTAGCGGCCCCGGAGCGCCGGCCCCACAGCTGCTGGTGGCCGCG
CGCGGATCGGGCGCGGGGCTGGAGCGGGCCTGGCCAGAGGCCCGGGCTGCGCCCCTGGAC
GCCATCTTCCTATCTTGGCCGGCGCGGCCCGCCCTGGCGCTGGTGTGGGAGAGCGGCCTG
GTGGAGCTGTGGGGCACTGACCTGGGGCCCGCCTGGCGGCGGCTGCACACCACCGAACTA
TGTCCC---------------------------------------------CTGGTGTGG
TGCGAGGAGCGCCCGGACGGCGCCGGCGGC------------------------------
CACCGCGTGTGCGTCCGCACGCTGGAGCCCGGCGGTGAGACTGGTGTCCGCTTGGGCCGG
ACGCACGTCCTGCTGCACCATTGCCCTCCTTTCCGTTTGCTGGCCTCTCGCAAGGATGTC
TTTCTGGGCCCCACTGCCTCCGCTTGGCCAGGTGCCGCCCACATCCTGCTCACTTGGAAC
CCGAGCAAAGGCAAGGTGATGGTGACTGCCCCGCGCCTCGGCCTGTCCTACAGTAAAAGC
CTGAATCCCAAGCAGGGAGATACCTGGGACTTCCGAACGCTGCTCCGAGGCTTTCCTGGG
TTGCTGTACCCTGGAGAGCCACTGGCTGTCCATACCTGGGCCCCAACTCCCCAGGGACTG
CTGTTGCTGGACTCGAGGGGCACCATCATCTTAGTTCAGGCCCATGGTGGTACCCGAACC
GTGGGCGCCCTGCAGGAGGCCTCTATAGGTCTGGAGAGCACTGCCGCTCTGGGAGCATTC
AATGGTACGCTGGCCTGTGTGCTGGGCTCCACCTTGGAACTGCTGGACATGAGCACTGGG
CGGCTGTTGGAGCGGAAGGTCCTCAGTACAGACCGGGTCCATTTGCTAGAGCCCCCAGCC
CTTGCAATGAAGGATGGGGAGGAACTAGAGACCCGAAGGGGGCTTCGTTTGCTTTCAGCC
TTAGGTCTGTTTCATGTGGGTTGGGAAGCCCCCCAATCCTTTGAGCTGCCTTCCGCCACC
GACCTGGTATTCGAGGAGGCCTGTGGGTACTACCAGCGGCGAAGCCTGCGGGGTGCCCAG
CTCACCCCCGAGGAACTGCGGCACAATAGCATGTTCCAAGCACCTCAAGCCCTCGCCTCG
ATCCTCCAGGGTCACCTGTCCCCGTCTGCACTGTTGACTATCCTAAGGGTTGAGCTTCGG
GATTATCAG------------GGGCTAGAGCAGCTAAAGGCCCAGTTGGTGGCAGGAGAG
GAGGAGGAGGCTGTCTGGACAGAGCTGGCCCACCAGGAAGTGGCACGCCTGTTGAGAACT
GAGTTGACAGGAGAGCAGCTTGCCCAGCTTAACACTGTTTTCCAGGCCCTTCCCTCAGCA
GCCTGGGGTGCCACCCTTCGTGCCCTGCAGCTCCAGCCAGATGGAAATGGCAGGCTGAGC
TCCCAAGCTCCCACTGATGTGTGGAAAAAAGTGCTAGGGGCTACAGCAGCTATAAAGGAA
GCCCCCAGTGGGATACTGCCTGCCTTTGAGCTCCTGTGCCAGTGCCTGTACCGACTGGAG
CCGCAGTGGCTCCCCTCTTTCGTGGAGCTTGCCCAGCAGCAGGGTGGGCCAGGCTGGGGA
GCTGGAGGCCCAGGGCTGCCCCTGTACCGTAGAGCCCTGGCTGTCCTAGGTGAAGAGGGG
ACCAGACCTGAGGCACTGGAGATAGAGCTGCTTTTGGGCAGCAGGCGGCCCAAGGCTGTA
CTGCAAGCTGTGGGCCAGCTGGTGCCAAAGGAGCAGTGGGAGCAGGCT---GAGGCCGGC
CTAGCCCTTGGGCCCTCAGCCCCT---GCTTCGAGCGAGATCTTCAAACTGGTACTGGCC
GAGTTTGCCAGGCATCGCCAA---GATGCTCACCTCCCCCTTCTCTGCTGCCTATGCCCA
CCAGAGCTTACTCCAGATGAGCTCCTGCTTCTCCTGAGAGCACACCTCCCAGATGAGGGG
GCACCCCCCACCCCATTCCCTGAGCCAGGGGCAGAGCCC------------CCTCTCACC
TTGGGCTTGCTCAGAACCTTGTTGGAGCAGACTGCGGCTGAAGGACGGCCCTCAGGCCCA
GTCCTAAGCCTGTACGAGGACATCTTGTGGGACCTACGCACTCCACCCCCTACTCCACCT
CGGGGACCTGTGACTACACTCCAGGCAGCAGAGCAGCCAGCCCTGGAGGCCTGGGCACCA
CTTGGACAGGGCCCCTGTGTGACTGACACAGGAAGTCATTTG
