# Supplementary material for: Insights into the Evolution of Longevity from the Bowhead Whale Genome
Source: Cell Rep. 2015 Jan 6;10(1):112–22. doi: 10.1016/j.celrep.2014.12.008 (PMC4536333; doi:10.1016/j.celrep.2014.12.008)
Supplement: Supplemental Folder 1. Full List of Transposable Elements Distribution, Full List of Filtered and Unfiltered Gene Duplications, Gene Loss Alignments, Full List of Candidates under Selection, Selective Pressure Variation QC Alignments, and Full List of Bowhead-Specific Mutations, Related to Results [file mmc2.zip › QC Alignments/PosSites_reciprocal_group_4461_Orca_modelA.fasta]

>PS_Sites|Orca|XP_004275354.1
------------------------------------------------------------
---NNN------------------------------------------------------
---------------------------------------NNN---NNN------------
---------------------NNN------------------------------------
------------------------------------------------------------
NNN------
>PS_Characters|Orca|XP_004275354.1
------------------------------------------------------------
---AGT------------------------------------------------------
---------------------------------------GAG---GAG------------
---------------------GAC------------------------------------
------------------------------------------------------------
TAC------
>Orca|XP_004275354.1
ATGGAAACTGTCCAGGAGCTGATTCCTCTGGCCAAGGAGCTGATGGCGCAGAAGCCCAGA
CGGAGTCTAGTGAGGCTGTATGTGCTGGGCGGCGTGCTGGCTCTCTTCGGCGCCGTGCTC
GGCCTGATGGAGACCTTGTGCAGCCCCTTCACGGCCGCCGAGCGGGAGCGGGAGCGGGAG
GCAGCGGTGGCCGAGCTGCAGGACGCCCGGGAGCGAAAGGCCCTCCGGGCGCGGGCCCTG
CTGGAGAAAAGCAAGCAGCTGGAGGCTGTCCAGGGCTGCCGGGCCCCGACCAACCGGCTG
TACGCCTCG
>Horse|ENSECAG00000003535|ENSECAT00000003375
ATGGAAACGGTCCAGGAGCTGATTCCTCTGGCCAAGGAGATGATGGCCCAGAAGCCCAAC
CGGAAGCTGTTAAAGCTGTACGTGCTGGGCAGCGTCCTGGCTTTCCTCGGTGTGGTGCTA
GGCCTGGTGGAGACTGTGTGCAGCCCCTTCACGGCCTCCAGCCGCCTGCGGGAGGAGGAG
GCAGCTGTGGCCGAGCTGCAGGCCGCCCGTGAGCGAAAGGCCCTCCAGACACAAGCCCTG
CTGGAGAAAGGCAAGCAGCAGGAGGCC---ATC------------CTCCGCAACCGG---
---------
>Human|ENSG00000123689|ENST00000367029
ATGGAAACGGTCCAGGAGCTGATCCCCCTGGCCAAGGAGATGATGGCCCAGAAGCGCAAG
GGGAAGATGGTGAAGCTGTACGTGCTGGGCAGCGTGCTGGCCCTCTTCGGCGTGGTGCTC
GGCCTGATGGAGACTGTGTGCAGCCCCTTCACGGCCGCCAGACGTCTGCGGGACCAGGAG
GCAGCCGTGGCGGAGCTGCAGGCCGCCCTGGAGCGACAGGCTCTCCAGAAGCAAGCCCTG
CAGGAGAAAGGCAAGCAGCAGGACACGGTCCTCGGCGGCCGGGCCCTGTCCAACCGGCAG
CACGCCTCC
>Cow|ENSBTAG00000047766|ENSBTAT00000065273
ATGGAGACGGTCCAGGAGCTGATTCCCCTGGCCAAGGAGCTGATGGCGCAGAAGCCCAGC
GCGAAGCTGGTGCGAATGTACGTGCTGGGCGGCGTGCTGGCGCTCTTCGGCGCCGTGCTC
GGCCTGATGGAGGCCGTGTGCGGCCCCTTCGCGGCCGCCGGCCGCCGGCGGGAGCGCGAG
GCGACCCTGGCCGAGCTGCGGGCCGCCCGGGGGGAGTCGGCCCCGCGG------------
---GAGCAAGGCAAGCCGCTGGAGGCAGTCCAGGGCTGCCGGGCCCTGTCCAACCGGCTG
CACGCCTCC
>Mouse|ENSMUSG00000009633|ENSMUST00000009777
ATGGAAAGTGTGCAGGAGCTGATCCCTCTGGCCAAGGAGATGATGGCGCAGAAGCCCCGA
GGGAAGCTAGTGAAGCTATACGTGCTGGGCAGTGTGCTGGCGCTCTTCGGTGTGGTGCTC
GGCCTAGTTGAGACGGTGTGCAGCCCTTTCACAGCCGCCAGCCGTCTGCGCGACCAAGAG
GCTGCAGTGGTGGAGCTGCGGGAAGCGTGTGAACAGCAGTCCCTCCACAAGCAGGCCCTG
CTGGCAGGAGGCAAGGCACAGGAGGCGACCCTGTGCAGCCGGGCCCTGTCCCTCCGGCAG
CACGCCTCT
>Chimp|ENSPTRG00000001937|ENSPTRT00000003550
ATGGAAACGGTCCAGGAGCTGATCCCCCTGGCCAAGGAGATGATGGCCCAGAAGCGCAAG
GGGAAGATGGTGAAGCTGTACGTGCTGGGCAGCGTGCTGGCCCTCTTCGGCGTGGTGCTC
GGCCTGATGGAGACTGTGTGCAGCCCCTTCACGGCCGCCAGACGTCTGCGGGACCAGGAG
GCAGCCGTGGCGGAGCTGCAGGCCGCCCTGGAGCGACAGGCTCTCCAGAAGCAAGCCCTG
CAGGAGAAAGGCAAGCAGCAGGACACGGTCCTTGGCGGCCGGGCCCTGTCCAACCGGCAG
CACGCCTCC
>Microbat|ENSMLUG00000004495|ENSMLUT00000004493
ATGGAGACGGTGCAGGAGCTGATTCCCCTGGTCAAGGAGATGATCGCCCAGAAGCCCAGC
CGGAGGCTGGTGAAGGTGTACGTGCTGGGCGGCGTGCTGGCCCTGTTCGGCGTGGTGCTG
GTCCTGGTGGAGACTGTGTGCAGCCCCTTCACGGCCGCCAGCCGCCTGCGGGACGAGGAG
GCCGCCGTGGCCGAGCTGCGGGCCGCCCGGGAGCGCCAGGCCCTGCAGACACAGGCCCTG
CCGGAGAAAGGCAAGCAGCACGAAGACACCCTCTGCAGCCGGGCCCTCTCCAACCGGCAG
CACGCCTCC
>Marmoset|ENSCJAG00000023135|ENSCJAT00000044120
ATGGAAACGGTCCAGGAGCTGATCCCCCTGGCCAAGGAGTTGATGGCCCACAAGCGCAAG
GGGAAGCTGGTGAAGCTGTACGTGCTGGGCAGCGTGCTGGCCCTCCTCGGTGTGGTGCTC
GGCCTGATGGAGACTGTGTGCAGCCCCTTCACGGCCGCCAGCCGTCTGCGGGACGAGGAG
GCAGCCGTAGCGGAGCTGCAGGCCGCCCGGGAGAGACAGGCTCTCCAGAAGCAAGCCCTG
CAGGAGAAAGGCAAGCAGCACGACGCCATCCTCTGCGGCAGGGCCCTCTCCAACCGGCAG
CACGCCTCC
>Gorilla|ENSGGOG00000002863|ENSGGOT00000002877
ATGGAAACGGTCCAGGAGCTGATCCCCCTGGTCAAGGAGATGATGGCCCAGAAGCGCAAG
GGGAAGATGGTGAAGCTGTACGTGCTGGGCAGCGTGCTGGCCCTCTTCAGCGTGGTGCTT
GGCCTGATGGAGACTGTGTGCAGCCCCTTCACGGCCGCCAGACGTCTGCGGGACCAGGAG
GCAGCCGTGGCGGAGCTGCAGGCCGCCCTGGAGCGACAGGCTCTCCAGAAGCAAGCCCTG
CAGGAGAAAGGCAAGCAGCAGGACACGGTCCTCGGCGGCCGGGCCCTGTCCAACCGGCAG
CACGCCTCC
>Rat|ENSRNOG00000006019|ENSRNOT00000007879
ATGGAAAGTGTGCAGGAGCTGATCCCTCTGGCTAAGGAGATGATGACGCAGAAGTCCCGA
GGGAAGCTAGTGAAGCTGTACGTGCTGGGCAGTGTGCTAGCGTTCTTCGGTGTGGTGCTC
GGTCTAGTGGAGACTGTGTGCAGCCCTTTCACAGCTGCCAGCCGTCTGCGCGACCAGGAG
GCGGCAGTGGCAGAGCTGCGGGATGCTTGTGAGCAGCAGTCCCTCCACAAGCAGGCCCTG
ATAGCAGAAGGCAAGACACAGGAGGCGACTTTGTGCAGCCGGGCCCTGTCCCTCCGGCAG
CATGCCTCT
>Opossum|ENSMODG00000024755|ENSMODT00000037070
ATGGAAACTGTCCAGGAGCTGATTCCCTTGGCCAAAGAAATGATGGCCCAGAAGCCAAAT
GGGAAGATGGTGAAGCTGTACGTGCTGGGCAGCGTGCTGGCCTTTTTCGGAGTCATGATT
GGCCTGGTGGAGACAGTATGCAGTCCCTTTTCTGCCATCAGCCGACTTCGGGAGGAAGAT
GCACCAGCTGCCACCTCACAAGCATCCAGGCTCCACGAGTCCAGGAGAAGGGAAGCACTG
CCCGAGAAAAGCAAGGAGCAAGGAGCT---CTGGGAGGTCGGAGCCTCTCCCATCGCCAG
CACGCCTCC
>Bowhead|bmy_12971T0
ATGGAAACGGTCCAGGAGCTGATTCCTCTGGCCAAGGAGCTGATGGCGCAGAAGCCCAGC
CGGAAGCTGGTGAGGCTGTACGTGCTGGGCGGCGTGCTGGCGCTCTTCGGCGCCGTGCTC
GGCCTGATGGAGACCTTGTGCAGCCCCTTCACGGCCGCCGGCCGCCTGCGGGAGCGGGAG
GCAGCGGTGGCCGAGCTGCAGGCCGCCCGGGAGCGAAAGGCCCTCCGGGAGCGGGCCCTG
CTGGAGAAAAGCAAGCAGCTGGAGGTCGTCCAGGGCTGCCGGGCCCAGACCAACCGGCTG
CACGCCTCG
>Minke|BACU000014
ATGGAAACGGTCCAGGAGCTGATTCCTCTGGCCAAGGAGCTGATGGCGCAGAAGCCCAGC
CGGAAGCTGGTGAGGCTGTACGTGCTGGGCGGCGTGCTGGCGCTCTTCGGCGCCGTGCTC
GGCCTGATGGAGACCTTGTGCAGCCCCTTCACGGCCGCCGGCCGCCTGCGGGAGCGGGAG
GCAGCGGTGGCCGAGCTGCAGGCCGCCCAGGAGCGAAAGGCCATCCGGGAGCGGGCCCTG
CTGGAGAAAAGCAAGCAGCTGGAGGCCGTCCAGGGCTGCCGGGCCCAGACCAACCGGCTG
CATGCCTCG
>Orangutan|ENSPPYG00000000257|ENSPPYT00000000282
ATGGAAACGGTCCAGGAGCTGATCCCCCTGGCCAAGGAGATGATGGCCCAGAAGCGCAAG
GGGAAGATGGTGAAGCTGTACGTGCTGGGCAGCGTGCTGGCCCTCTTAGGCGTGGTGCTC
GGCCTGATGGAGACTGTGTGCAGCCCCTTCACGGCCGCCAGACGTCTGCGGGACCAGGAG
GCAGCCGCGGCGGAGCTGCAGGCCGCCCTGGAGCGACAGGCTCTCCAGAAGCAAGCCCTG
CAGGAGAAAGGCAAGCAGCAGGACACGGTCCTTGGCGGCCGGGCCCTGTCCAACCGGCAG
CACGCCTCC
>Guinea_Pig|ENSCPOG00000024007|ENSCPOT00000026561
ATGGAAACGGTTCAGGAGCTCATCCCTCTGGCCAAGGATTTGGTGGCGCAGAAGCCCACG
GGGAAGCTGGTGAAGCTGTACGTGCTGGGCAGTGTACTGGCCCTGTTCGGCGTGGTGCTT
GGCCTGGTGGAGACCATGTGTAGTCCCTTCTCGGCCGCCAGTCGCCTGCGGGACGAGGAA
GACGCGGTGGCCGAGCTGCGCGCAGCACTGGAGTGCCAGGCACCCCGCACGCAGGCGGTC
CTGGACAAGGGCCGGGGACCGGAG------CTGTGTGACCGCGTGCCCTCCTACCGCCAG
CACGCCTCC
