# Supplementary material for: Insights into the Evolution of Longevity from the Bowhead Whale Genome
Source: Cell Rep. 2015 Jan 6;10(1):112–22. doi: 10.1016/j.celrep.2014.12.008 (PMC4536333; doi:10.1016/j.celrep.2014.12.008)
Supplement: Supplemental Folder 1. Full List of Transposable Elements Distribution, Full List of Filtered and Unfiltered Gene Duplications, Gene Loss Alignments, Full List of Candidates under Selection, Selective Pressure Variation QC Alignments, and Full List of Bowhead-Specific Mutations, Related to Results [file mmc2.zip › QC Alignments/PosSites_reciprocal_group_4480_Orca_modelA.fasta]

>PS_Sites|Orca|XP_004282454.1
------------------------------------------------------------
------------------------------------------------------------
------------------------------NNNNNNNNNNNN---NNNNNNNNN------
------------------------------------------------------------
------------------------------------------------------------
------------------------------------------------------------
---------------------------------------------------------NNN
---------------------------------------------------NNN---NNN
------------------------------------------------------------
---------NNN------------------------------------------------
------------NNN---------------------------------------------
------------------------------NNN---------NNN---------------
---------------------------------NNN---------NNN------------
---------------------------------------NNN---NNN------------
---------------------------NNN------------------------------
------------------------------------------------------------
------------------------------NNNNNN------------------------
------------NNN---------------------------------------------
------------------------------------------------------------
------------------------------NNNNNN------------------------
------------------------------
>PS_Characters|Orca|XP_004282454.1
------------------------------------------------------------
------------------------------------------------------------
------------------------------CAGGACATGGCT---GCGGGCACA------
------------------------------------------------------------
------------------------------------------------------------
------------------------------------------------------------
---------------------------------------------------------CAG
---------------------------------------------------ACG---TCC
------------------------------------------------------------
---------GTC------------------------------------------------
------------ACT---------------------------------------------
------------------------------AGA---------GGG---------------
---------------------------------CGA---------CAC------------
---------------------------------------ATC---AGG------------
---------------------------GGC------------------------------
------------------------------------------------------------
------------------------------ACGGAG------------------------
------------CAC---------------------------------------------
------------------------------------------------------------
------------------------------GACCCC------------------------
------------------------------
>Orca|XP_004282454.1
------------------------------------------------------------
------------------------------------------------------------
---------------------ATGCCTGGGCAGGACATGGCTGTAGCGGGCACAGAGGCA
GCTGTCTGGGCCACAGAGCAGTGTAATGCCAGCAGAAGCGGTGACTGCCAGGGTGTCCCT
GGGGCCAGCAGGGGACCAGCCAGCCTTCCTTGCCCCCAGTCACTGCTGAGACGACCCTAC
CACTGCTCCCTCGGCAAGTCGGACACCAGACTGCACGAGCTGCACCGCAGCTGG------
---------------CTCCGC------------------AGCAGAGCC------CCACAG
CCTGCCAGCATGGATCTG---CGCCCACAATGGCTGGAGGCGTCCAGAGGCACGACGTCC
AGGCCC---------CCGGCAGCCTTCCCACACCAGGAGCTGCCCCTG------------
---------GTCACGCCCTCCACCGGCCCTGAGGCCACCTATTCCAACGTGGGGCTGGCT
GCCATCCCCAGGACTGGGCTGGCAGTCACCTCTGGGGTGTGGGCAGGGGCACAGCTGACC
AGCAGCTGTGCCAGGCCCGGTCCCGAGGCCAGACCC---GTGGGGGCTGAGTATGCGTGT
GTCCAGAAGCTCAAGGGAACAGATAGGGGCCCCCGAGGCCTGGAGCACAGGAAAGCTGAG
GCGACCCCAGCTGCTCAGGTGGACATCCTGTATTCCAGGATCAGCAGGCCTAAAAGGAGG
GACCCAGGACCTTCCACAGACCAGCCAGGCCCCAAGGGTGGGGAAGCGAGTTTGGCTCTG
GGGAGGGACCTGGCCTACGAGGTCCTCCCTCTCAGGGGCCTGGGCGTGGACAAGAGCCTC
CTGGAAAACGTGTATGAGAGCATCCAGGGGACGGAG------------------------
---GCCCCCGGGCACCTGGAACCCCCCAGCTCCAACTCCTAC---------------CAG
GAG------------------AGG------------------------------------
---------ACA---TGTGCAGGGCATGGAGACCCCCTGCTTCCTGTC------------
------------------------------
>Horse|ENSECAG00000019698|ENSECAT00000020915
ATGGGGCCACAGGTGCCCGCAGCCCCTCCTGCCCTCTGGGTCCTGGGGTGCCTTGCCCTG
CTCCTCTTGCTGTGGGCGCTGTGCGCAGCCTGCCGC------------------------
AGGAAGCAGACACAGAGGCAGCAGGCCCGCCTGCAGGGCAGTGTGATGCGGGCTGAAGTG
------------------------------------------------------------
---------------------------------------TCACTGCTGAGACGACCCCAC
CTCTGCTCCCTCAGCAAGTCGGACACCAGACTGCATGAGCTGCACGGGGGCCCT------
---------------CGTGGC------------------AGCAGAGCC------CTGCGG
CCTGCCAGCATGGATTTCCTGCGCCCACAATGGCTGGAGGAGTCCAGAGGC---ACCATC
AGGCCT---------CCAGCAGCCTTCTCACACCGGGAGCTGCCCCAA------------
---------GCA---CCCTCCATCAGCCCCGAGGCCACCTATTCCAACGTGGGGCTGGCT
TCGATTCCCAGGGCCAGCCTGGCAGCCAACCCTGTGGTGTGGGCAGGGGCACGACTGACC
AGCAGCTGTGCCAGGCCTGGGCCT------------------------GAGTATGGTTGC
ATCCAGAAGCTCCAGGGAACAGGTCCAGGCCCCCAAGCCCTGGAGCAGAGGAAGGCCCAG
GTGATCCCAGCTGCTGAGGTGGACATCCTGTACTCCAAGGTTAACAAGCCTAAAAGGAGG
AGCCCAGGACCTGTCATAGACCAGCCGGACCCCAAGGGCAGGGGTGCGATTCTGGTTCTG
GGGAGTGACCGGGCCTATGAGGCCCTCCCACTGAGGGGCCGAGGCGTGGACAACAGCCTT
CTGGAAAACGTGTATGAAAGCATCCAGGAGATGGGG------------------------
---GCC------------------------------------------------------
------------------------------------------------------------
------------------------------------------------------------
------------------------------
>Gibbon|ENSNLEG00000010165|ENSNLET00000012992
ATGGGGCTGCCAGTGTCCTGGGCCCCTCCTGCCCTCTGGGTTCTAGGGTGCTGCGCCCTG
CTCCTCTGGCTGTGGGCGCTGTGCACAGCCTGCCGCAGGCCTGAGGACGCTGTATCCCCC
AGGAAGAGGGCGCGGAGGCAGCGGGCGAGGCTGCAGGGCAGTGCGACGGCAGCGGAAGCG
------------------------------------------------------------
---------------------------------------TCCATGCTGAGGCGGACCCAC
CTCTGCTCCCTCAGCAAGTCGGACACCAGACTGCACGAGCTGCACCGGGGCCCG------
---------------CGCGGC------------------AGCAGGGCC------CTGCGG
CCTGCCAGCATGGATCTCCTGCGCCCACACCGGCTGGAGGTGTTCAGGGAC---ATCACC
GGACCGCAGGCAGCCCCCTCTGCCTTCCCACACCAGAAGCTGCCCCGGGCTGTGCCGGCA
GCTGCAGCCACCGCAGGATGCGCTGGCCTCGACGCCACCTATTCCAACGTGAGGCTGGCG
GCCCTTCCGGGGGTCAGCCTGGCGGCCAGCCCTGTGGTG---------------------
---------------------------------------------GCTGAGTATGCCCGC
GTCCAGAAGCGCAAAGGGACCCATGGCAGTCCCCAAGAGCCACAGCAGGGGAAGGCTGAG
GTGACCCCG---------------------------------------------------
------------------------------------------------------------
------------------------------------------------------------
------------------------------------------------------------
------------------------------------------------------------
------------------------------------------------------------
------------------------------------------------------------
------------------------------
>Cow|ENSBTAG00000007501|ENSBTAT00000009867
ATGAGGCTACAGGGGTCCTCAGTCCCTCCTGCTCTCTGGGTCCTAGGGTGCCTCACACTG
CTCCTCTGGCTGTGGGTGCTGTGCACAACCTGCAACAGGGCTGATGACCCTCTGCCACCC
AGGAAGCAGGCACGGAGGCAGCCGTCCAGGCTGCAGGGCAGTGCGATGCCAGCAGAAGTG
------------------------------------------------------------
---------------------------------------TCACTGCTAAGACGACCC---
CACTGCTCCCTCAGCAAGTCGGACACCAGGCTGCATGAACTGCATCGCAGCCGG------
---------------CCCTGT------------------AGCAGAGCCACAGCCCCACGG
CCTGCCAGCATGGATCTCCTACGTCCACAGTGGCTGGAGGCATCCAGAGGC---ATAACC
AGGCCC---------CCAACACCCTTCTCACACCAGGAGCTGCCCCTG------------
---------GCTGCGCCCTCCACTGGCCCAGAGGCCACCTATTCCAACGTGGGGCTGGCA
ACAATCCCCAGGGCCAGGCTGGCAGTTAGA------------------------------
---------------------------------CCT---GTGGTAGCTGAGTATGCTTGT
GTCCAGAAGTTCAGGGGAACAGATCGGGGCCCCCAAGGCCTGGGGCAGGGGAAGGTCGAG
GCAATCCCACCCACTCAGGTGGACATCCTGTATTCCAGGGTCAACAAACCTAAAAGGAGG
GACCCAGGACCTGCCACAGACCAGCCAGACCCCAAAGGTGGGGGAGCAATTTTGGCTCTG
GGGAGTGACCCAGCCTACGAGGTCCTCCCTCTTGGGGGCCTGGGTATGGACAAGAGCCTC
CTGGAAAACGTGTATGAGAGCATCCAGGAGATGGGG------------------------
---GCACCT------------------------------------------------CTG
GAG------------------CGAAAGGACGTGTGCGGGGCA------------CAGAGA
CACTTTGCTTCC---TGTCTAAGCCTGGGGAGGGGTCTTCATCGCTTCCCTGCCCTGAAC
ACC---------------------------
>Mouse|ENSMUSG00000090077|ENSMUST00000048077
ATGAGGCCACCAGTGCCTTCAGCCCCACTAGCTCTCTGGGTCCTGGGCTGCTTCTCCCTG
CTCCTTTGGCTATGGGCACTGTGCACAGCCTGCCAC------------------------
AGGAAGAGAGCTCAGAGGCAGCAAACTGGGCTGCAGGACAGTTTGGTACCAGTGGAAATG
------------------------------------------------------------
---------------------------------------CCACTGCTGAGACAGACCCAC
CTCTGCTCCCTCAGCAAGTCTGACACCAGACTGCATGAGCTGCACCGAGGCCCA------
---------------CGCTCC------------------AGCATAGCC------CCACGG
CCTGCTAGCATGGATCTTCTGCATCCACGCTGGCTAGAGATGTCCAGGGGC---AGCACC
AGGTCTCAGGTACCCAACTCTGCCTTCCCACCACGGCAGCTGCCCAGGGCCCCTCCTGCT
GCTCCTGCAACTGCACCTTCTACTAGCTCTGAGGCCACTTATTCCAATGTGGGGCTGGCT
GCAATTCCCAGGGCCAGCCTGGCTGCTAGCCCTGTGGTGTGGGCTGGAACACAGCTGACC
ATTAGTTGTGCCAGGCTTGGTCCT---------GGG---------GCCGAATATGCCTGC
ATCCAGAAGCACAAAGGGACAGAGCAAGGCTGCCAAGAATTGCAGCAG---AAGGCTAAG
GTGATCCCAGCTACTCAGATGGACGTCCTATACTCTAGGGTTTGCAAGCCTAAAAGAAGA
GACCCAAGACCCGTCACAGACCAGCTGAACCTGCAGGATGGGAGAACAAGTCTGCCGCTT
GGGAGTGATGTGGAGTACGAGGCCATCAATCTCAGGGGCCAGGATATGAAGCAAGGGCCC
TTAGAAAATGTGTATGAAAGCATCAAGGAGATGGGCCTG---------------------
------------------------------------------------------------
------------------------------------------------------------
------------------------------------------------------------
------------------------------
>Chimp|ENSPTRG00000039458|ENSPTRT00000073650
ATGGGGCTGCCAGTGTCCTGGGCCCCTCCTGCCCTCTGGGTTCTAGGGTGCTGCGCCCTG
CTCCTCTCGCTGTGGGCGCTGTGCACAGCCTGCCGCAGGCCCGAGGACGCTGTAGCCCCC
AGGAAGAGGGCGCGGAGGCAGCGGGCGAGGCTGCAGGGCAGTGCGACGGCGGCGGAAGCG
------------------------------------------------------------
---------------------------------------TCCCTACTGAGGCGGACCCAC
CTCTGCTCCCTCAGCAAGTCGGACACCAGACTGCACGAGCTGCACCGGGGCCCG------
---------------CGCAGC------------------AGCAGGGCC------CTGCGG
CCTGCCAGCATGGATCTCCTGCGCCCACACTGGCTGGAGGTGTCCAGGGAC---ATCACC
GGACCGCAGGCAGCCCCCTCTGCCTTCCCACACCAGGAGCTGCCCCGGGCTCTGCCGGCA
GCTGCAGCCACCGCAGGGTGCGCTGGCCTCGAGGCCACCTATTCCAACGTGGGGCTGGCG
GCCCTTCCCGGGGTCAGCCTGGCGGCCAGCCCTGTGGTG---------------------
---------------------------------------------GCCGAGTATGCCCGC
GTCCAGAAGCGCAAAGGGACCCATCGCAGTCCCCAAGAGCCACAGCAGGGGAAGACTGAG
GTGACCCCGGCCGCTCAGGTGGACGTCCTGTACTCCAGGGTCTGCAAGCCTAAAAGGAGG
GACCCAGGACCCACCACAGACCCGCTGGACCCCAAGGGCCAGGGAGCGATTCTGGCCCTG
GCGAGTGACCTGGCCTACCAGACCCTCCCGCTCAGGGCCCTGGATGTGGACAGCGGCCCC
CTGGAAAACGTGTATGAGAGCATCCGGGAG------CTGGGGGACCCTGCTGGCAGGAGC
AGCACGTGC---------------------------------------------------
------------------------------------GGGGCT------------CGGACG
CCCCCTGCTTCCAGCTGCCCCAGCCTAGGGAGGGGCTGGAGACCCCTCCCTGCCCTGAAC
ACTCAAGGACCTGTGCTCCTTCCTCCAGAG
>Microbat|ENSMLUG00000005272|ENSMLUT00000005276
ATGGGGCCACTGGTGCCCTCAGCCCCTCCTGCCCTCTGGGTCCTAGGGTGCCTCACCCTG
CTCCTCTGGCTGTGGGTGCTGTGCGCAGCCTGCCACAGGCCTGACGACCCTCTTGCCCCC
AGGAAGCAGGCTCGGAGGCAGCCAGCAGGGCTGCAGGGTACCATGATGCCAGCGGAAATG
------------------------------------------------------------
---------------------------------------TCACTGCTGAGACAGCCCCCC
CTCTGCATCCTCAGCAAGTCAGACACCAGACTGCATGAGCTGCACCAGGGCCCG------
---------------CTCCAC------------------CGCACAGCC------CCTCGG
CCTGCCAGCATGGATCTCCTGCGCCTACAATGTCTGGAGGTGTCTAGAGAC---ACCACC
AGGCCC---------CCAGCCGCCTTCTCACACCGGGATCTGCCCCAGACCTCACCTACT
ACTGCTGCTGCCCAGCCCTCCACGGGCCCTGAGGCCACCTATTCCAATGTGGGGCTGGCA
GCCATCCCCAGGGCCAGCCTGGCAGCCAGC------------------------------
---------------------------------CCCATGGTGGTGGCTGAGTATGCTTGT
ATCCACAAGCTCAAGGGAACAGGTCGGGGTCCCCAAGGCCTGGACCAGGGGAAGGTCCAG
GGGACCCCAGCCACTCAGGTGGATATCCTATACTCCAGGATCAGCAAGCCTAAAAGGAGG
GACGCAGGATCTGCCCTAGGCCAGCCGGACCCCAAAAGCAGAGTGGCAATTCTGACTCGG
GGGAGGAATCTGGACTACGAGGCCCTCCCACTTAGGGGCCTGAGTACC---CACAGCGAC
CTAGAAAACGTGTATGAGAGCATCCAGGAGATGGGG------------------------
---GCTCAA---------------------------------GCCGGCAGCCTGCAGCTC
GAGCTAACAGCTGCTTCTCCGGCCTCA---GCCTGTGGGGCT------------CAGCCA
CAC---------------------------AGGGGTCTCCAACCCCTCCCTGCCCTAGCA
CCC---------------------------
>Dog|ENSCAFG00000031222|ENSCAFT00000045101
CAGGGGAGGGGGCCGCCCCCAGCCCCGCCTGTCCTTGGGGCCCTAGGGGGCCTTGCCCTG
CTCCTCTGGCTGTGTTTTCTGTGCACGGCCTGCCACAGCATAAACACCCCCCTTGCCCCC
AGGAAGCGCGCGCAGAGGCAGCAGCCC------CCGGGCCGGGTGATGCAGGCGGAAGCG
------------------------------------------------------------
---------------------------------------TTGCTGCTGAGACGACACCCG
CTCTGCACCCTCAGCAAGTCCGACACCAGACTGCATGAGCTGCACCGGGGCCCC------
---------------GGCGGC------------------TGCAGGGTC------CCGAGG
CCTGTCAGCATGGATGTCCAGCGCCCGCAGTGGCTGGAGGTGTCCAGAGGT---ACCAGC
CGACCT---------CTGGTGGCCTTCTCGCCCCGAGAA---CCGCCCTTCTCACCG---
---GCTGCTGCCTCACCTTCCATCGGCCCCGAGGCCACCTATTCCAATGTGGGGCTGGCC
GCAGTCCCCAGGGCCAGCCTGGCAGCCAGC------------------------------
---------------------------------CCC---GCGGTGGCTGAGTATGCTTGT
ATCCGGAGGCTCAAGGGAGCAGCTCAGGGCCCCCAGGGCCTGGGGCAGGGAACGGCCGCG
CCGACCCCAGCTGTTGAGGTGGACATCCTGTACTCCAAGGTCAGGAAGCCTAAAAAGAGG
GACCCAGGGACTGCTGCAGACCAGCTGGACCCCAAGGGCAGCGACGCGGTTCTGGCTGTG
GGAAGTGACCAGTCCCACGAGACCCTCCCGCTCGGGGGCCTGGGCAAGGATGACGGCCTC
CTGGAAAATGTGTACCAGAGCATCCAGGACATGGGG------------------------
---GCCCAG---------------------------------------------------
------------------------------------GGCGCCTGGAACCCGCTGCTCCGG
CCCGAGGGCACC---TGCGCCGGGCTTGGGGGCTCCCGGCTTCCCCAGCCTCAGCCTCGG
AGG---------------------------
>Marmoset|ENSCJAG00000038018|ENSCJAT00000059141
------------------------------------------------------------
------------------------------------------------------------
------------------------------------------------------------
------------------------------------------------------------
------------------------------------------------------------
------------------------------------------------------------
------------------------------------------------------------
---------GTGAATCTTCAGCGCCCACACTGGCTGGAGGTGTCCAGGGAC---ATCAGT
GGATCGCAGGGAGCCCCCTCTGCCTTCCCACACCGGGAGCAGCCCCGGGCTCTGCCGGCA
GCTGCAGCCAGCGCAGCGTGCGTTGGACCCGAGGCTACCTATTCCAACGTGGGGCTGGCG
ACCCTTCCCGGGGTCAGCCTGGCGGCCAGCCCTATGGTG---------------------
---------------------------------------------ACTGAGTATGCCCGT
GTCCAGAAGCGCCAGGGGACCCATCGCAGTCCCCAGGAGCCACAGCAGGGGAAGGCCGAG
GTGACCCCCGCCACTCAGGTGGAAGTCCTGTACTCCAGGGTCTGCAAGCCTAAAAGGAGG
GAGCCAGGACCCACCACAGACCCGCTAGACCCCAAGGGCCAGGGAGCGATTCTGGCCCTG
GCCAGTGACCCGGCCTACCAGAGCCCCCCGCTCAGGGCCCCGGATGTGGACAGCGGCCCC
CTGGAAAACGTGTATGAGAGCATCCGGGAG------CCGGGGGATCCCGCCGGCAGCAGC
GGCACGTGT---------------------------------------------------
------------------------------------GGGGCT------------CGGACT
CCCCCCGCTTCCAGCTGCCCAAGCCTAGGGAGCGGCTGGAGACCCCTCCCTGCC------
---------------CTG------------
>Gorilla|ENSGGOG00000004804|ENSGGOT00000004832
ATGGGGCTGCCAGTGTCCTGGGCCCCTCCTGCCCTCTGGGTTCTAGGGTGCTGCGCCCTG
CTCCTCTCGCTGTGGGCGCTGTGCACAGCCTGCCGC------------------------
------------------------------------------------------------
------------------------------------------------------------
------------------------------------------------AGGCGGGGCTTA
CTGTGCAGCGTGCCAACCTCT---------------------------GGGCCAGACCCG
CTCCTGCCCCCTGCCCGGAGTGAACTCTGCCCTGACCCACCCCCAGCC------CTGCGG
CCTGCCAGCATGGATCTCCTGCGCCCACACTGGCTGGAGGTGTCCAGGGAC---ATCACC
GGACCGCAGGCAGCCCCCTCTGCCTTCCCACACCAGGAGCTGACCCGGGCTCTGCCGGCA
GCTGCAGCCACCGCAGGGTGCGCTGGCCTCGAGGCCACCTATTCCAACGTGGGGCTGGCG
GCCCTTCCCGGGGTCAGCCTGGCGGCCAGCCCTGTGGTG---------------------
---------------------------------------------GCCGAGTATGCCCGC
GTCCAGAAGCGCAAAGGGACCCATCGCAGTCCCCAAGAGCCACAGCAGGGGAAGACTGAG
GTGACCCCGGCCGCTCAGGTGGACGTCCTGTACTCCAGGGTCTGCAAGCCTAAAAGGAGG
GACCCACGACCCACCACAGACCCGCTGGACCCCAAGGGCCAGGGAGCGATTCTGGCCCTG
GCGAGTGACCTGGCCTACCAGACCCTCCCGCTCAGGGCCCTGGATGTGGACAGCGGCCCC
CTGGAAAACGTGTATGAGAGCATCCGGGAG------CTGGGGGACCCTGCTGGCAGGAGC
AGCACGTGC---------------------------------------------------
------------------------------------GGGGCT------------CGGACG
CCCCCAGCTTCCAGCTGCCCCAGCCTAGGGAGGGGCTGGAGACCCCTCCCTGCCCTGAAC
ACTCAAGGACCTGTGCTCCTTCCTCCAGAG
>Rat|ENSRNOG00000049336|ENSRNOT00000019545
ATGAGGCCACCAGTGCCTTCAGCCCCACTAGCTCTCTGGGTCCTGGGCTGCTTCTCCCTG
CTCCTTTGGCTATGGGCACTGTGCACAGCCTGCCAC------------------------
AGGAAGAGAGCTCAGAGGCAGCAAACTGGGCTGCAGGGCAGTTTGATGCCAGTGGAAGTG
------------------------------------------------------------
---------------------------------------CCACTGCTGAGACAGGCCCAC
CTCTGCTCCCTCAGCAAGTCTGACACCAGACTGCATGAGCTGCACCGAGGCCAA------
---------------CGCTCC------------------ACCATAGCC------CCACGG
CCTGCTAGCATGGATCTTCTGCATCCACGCTGGCTAGAGTTATCCAGGGGC---AGCACC
AGGTCTCAGGTACCCAACTCTGCCTTCCCACCACGGCAACTGCCCAGGGCCCCTCCTGCT
GCCCCTGCAACTCCGCCTTCTACTAGCCCTGAGGCCACTTACTCCAATGTGGGGCTGGCT
GCAATTCCCAGGGCCAGCCTGGCTGCTAGCCCTGTGGTGTGGCCTGGAAGACAGCTGACC
ATTAGCTGTACCAGGCTTGGTCCT---------GGG---------GCCGAGTATGCCTGC
ATCCAGAAGCACAAAGGGACAGAGCAGGGCTGCCAAGAATCACAACAG---AAGGCTAAG
GTGACCCCAGCTACTCAGATGGATGTCTTATACTCTAGGGTCTGCAAGCCTAAAAGAAGA
GACCCAAGACCTGACACAGACCAGCTGAACCTCCAGGATGGGAGAACAATTCTGGCCCTT
GGGAATGATGTGAAATATGAGGCTATCACTCTCAGGGGCCAGGATATGAAGCAAGGAACC
TTAGAAAATGTATATGAAAGCATCAAGGAGATGGGCCTC---------------------
------------------------------------------------------------
------------------------------------------------------------
------------------------------------------------------------
------------------------------
>Bowhead|bmy_14493T0
------------------------------------------------------------
------------------------------------------------------------
------------------------------------------------------------
------------------------------------------------------------
------------------------------------------------------------
------------------------------------------------------------
------------------------------------------------------------
---------ATGGATCTG---TGCCCACAATGGCTGGAGGCGTCCAGAGGCAAGACAACC
AGGCCC---------CCGGCAGCCTTCCCACACCAGGAGCTGCCCCTG------------
---------GCCACGCCCTCCACCGGCCCTGAGGCCACCTATTCCAATGTGGGGCTGGCT
GCCATCCCCAGGGCCGGGCTGGCAGTCACCTCTGGGGTGTGGGCAGGGGCACAGCTGACC
AGCAGCTGTGCCAGGCCTGGTCCCGAGGCCATACCC---GTGGTGGCTGAGTATGCGTGT
GTCCAGAAGCTCAAGGGAACAGATCGGGGCCCCCAAGGCCTGGAGCAGGGGAAAGTCGAG
GCGACCCCAGCTGCTCAGGTGGACATCCTGTATTCCAGGGTCAGCAAGCCTAAAAGGAGG
GACCCAGGACCTTCCACAGACCAGCCAGACCCCAAGGGTGGGGAAGCGAGTTTGGCTCTG
GGGAGTGACCTGGCCTACGAGGTCCTCCCTCTCAGGGGCCTGGGCATGGACAAGAGCCTC
CTGGAAAACGTGTATGAGAGCATCCAGAAGATGGGG------------------------
---GCTCCTGGGTACCTGGAACCCCCCAGCTCCAACTCCTAC---------------CAG
GAG------------------AGG------------------------------------
---------ACA---TGTGCAGGGCATGGAGACCCCCTGCTTCCTGTC------------
------------------------------
>Minke|BACU019920
------------------------------------------------------------
---------------------------------------TCTGATGACCCTCTTGCACCC
AGGAAGCGGGCACAGAGGCAGCTGTCTGGGCTGCAGGGCAGTGTAATGCCAGCAGAAGCG
---------------------------------------------------GGTGTCCCT
GGGGCCAGCAGGGGACCAGCCAGCCTTCCTTGCCCCCACTCACTGCTGAGACGACCCCAC
CACTGCTCCCTCGGCAAGTCGGACACCAGACTGCATGAGCTGCACCGCAGCCGG------
---------------CCCTGC------------------AGCAGAGCC------CCATGG
CCTGCCAGCATGGATCTG---CGCCCACAATGGCTGGAGGCGTCCAGAGGCAAGACGACC
AGGCCC---------CCGGCAGCCTTCCCACACCAGGAGCTGCCCCTG------------
---------GCCACGCCCTCCACCGGCCCTGAGGCCACCTATTCCAATGTGGGGCTGGCT
GCCATCCCCAGGGCCGGGCTGGCAGTCACCTCTGGGGTGTGGGCAGGGGCACAGCTGACC
AGCAGCTGTCCCAGGCCTGGTCCCGAGGCCATACCC---GTGGTGGCTGAGTATGCGTGT
GTCCAGAAGCTCAAGGGAACAGATCGGGGCCCCCAAGGCCTGGAGCAGGACAAAGTCGAG
GCGACCCCAGCTGCTCAGGTGGACATCCTGTATTCCAGGGTCAGCAAGCCTAAAAGGAGG
GACCCAGGACCTTCCACAGACCAGCCAGACCCCAAGGGTGGGGAAGCGAGTTTGGCTCTG
GGGAGTGACCTGGCCTACGAGGTCCTCCCTCTCAGGGGCCTGGGCATGGACAAGAGCCTC
CTGGAAAACGTGTATGACAGCATCCAGGAGATGGGG------------------------
---GCTCCTGGGTACCTGGAACCCCCCAGCTCCAACTCCTAC---------------CAG
GAG------------------AGGAGG---ATGTGCAGGGCA------------TGGAGA
CCCCCTGCTTCC---TGTCTAAGCCTGGGGAGGGGTCTTCATCCCCTC------------
------------------------------
>Human|ENSG00000203896|ENST00000309546
ATGGGGCTGCCAGTGTCCTGGGCCCCTCCTGCCCTCTGGGTTCTAGGGTGCTGCGCCCTG
CTCCTCTCGCTGTGGGCGCTGTGCACAGCCTGCCGCAGGCCCGAGGACGCTGTAGCCCCC
AGGAAGAGGGCGCGGAGGCAGCGGGCGAGGCTGCAGGGCAGTGCGACGGCGGCGGAAGCG
------------------------------------------------------------
---------------------------------------TCCCTACTGAGGCGGACCCAC
CTCTGCTCCCTCAGCAAGTCGGACACCAGACTGCACGAGCTGCACCGGGGCCCG------
---------------CGCAGC------------------AGCAGGGCC------CTGCGG
CCTGCCAGCATGGATCTCCTGCGCCCACACTGGCTGGAGGTGTCCAGGGAC---ATCACC
GGACCGCAGGCAGCCCCCTCTGCCTTCCCACACCAGGAGCTGCCCCGGGCTCTGCCGGCA
GCTGCAGCCACCGCAGGGTGCGCTGGCCTCGAGGCCACCTATTCCAACGTGGGGCTGGCG
GCCCTTCCCGGGGTCAGCCTGGCGGCCAGCCCTGTGGTG---------------------
---------------------------------------------GCCGAGTATGCCCGC
GTCCAGAAGCGCAAAGGGACCCATCGCAGTCCCCAAGAGCCACAGCAGGGGAAGACTGAG
GTGACCCCGGCCGCTCAGGTGGACGTCCTGTACTCCAGGGTCTGCAAGCCTAAAAGGAGG
GACCCAGGACCCACCACAGACCCGCTGGACCCCAAGGGCCAGGGAGCGATTCTGGCCCTG
GCGGGTGACCTGGCCTACCAGACCCTCCCGCTCAGGGCCCTGGATGTGGACAGCGGCCCC
CTGGAAAACGTGTATGAGAGCATCCGGGAG------CTGGGGGACCCTGCTGGCAGGAGC
AGCACGTGC---------------------------------------------------
------------------------------------GGGGCT------------GGGACG
CCCCCTGCTTCCAGCTGCCCCAGCCTAGGGAGGGGCTGGAGACCCCTCCCTGCC------
---------------TCCCTGCCC------
>Guinea_Pig|ENSCPOG00000019294|ENSCPOT00000021816
------------------------------------------------------------
------------------------------------------------------------
------------------------------------------------------------
------------------------------------------------------------
---------------------------------------TCACCCCTGAGGCAGACCCAC
CTCTGCTCCCTCAGCAAGTCCGACCCTGGGCTACATGAGCTGCACTGTGGTACC------
---------------CATGGC------------------AGCAAAGCC------CCAAGG
CCTGCCAGCATGGATCTTCTACACCCACACTGGCTAGAAGTTTCCAGAAAC---------
AGCCCTCAGGCAGCCCCT---CTGCTTTCCACTCAGCAGCTGCCTGAGGCCCTTTGTGCT
ACTGCCCTCACACTGTCC---ATTGGTCCTAAGGCCACCTGTTCCAATGTGGGGCTGCCT
GCCATCTCCAGAGCTAGCCTGGCTGCTAGTCCTGTGGTA---------------------
---------------------------------------------GCTGAGTATGCTTCC
ATCCAGAAGCTCAAAGGGACAGATCTAGGCCCCCAAGAACTGCAGCAGAGGAAGGCTAAG
ATGATGCCAGATGCTCAGGTGGATATCCTGTACTCCAGGGTCTGCAAGCCTAAAATCAAG
CACTTGGGACCCACCACAGACCACCAGGACCACAAGGGTACAGGAGCAATTCTGGACCTG
GAAAATGACTTGGCCTATGAGCCTCTTCCTCTTAGGGGCCTGGTCATGGACAGCAACCCC
CTGGAAAATGTGTATGAGAGCATCCGGGAT------GTG---------------------
------------------------------------------------------------
------------------------------------------------------------
------------------------------------------------------------
------------------------------
