# Supplementary material for: Insights into the Evolution of Longevity from the Bowhead Whale Genome
Source: Cell Rep. 2015 Jan 6;10(1):112–22. doi: 10.1016/j.celrep.2014.12.008 (PMC4536333; doi:10.1016/j.celrep.2014.12.008)
Supplement: Supplemental Folder 1. Full List of Transposable Elements Distribution, Full List of Filtered and Unfiltered Gene Duplications, Gene Loss Alignments, Full List of Candidates under Selection, Selective Pressure Variation QC Alignments, and Full List of Bowhead-Specific Mutations, Related to Results [file mmc2.zip › QC Alignments/PosSites_reciprocal_group_4509_Mysticeti_modelA.fasta]

>PS_Sites|Mysticeti
------------------------------------------------------------
---NNNNNN---------------------------------------------------
------------------------------------------------------------
------------------------------------------------------------
------------------------------------------------------------
------------------------------------------------------------
------------------------------------------------------------
------------------------------------------------------------
------------------------------------------------------------
------------------------------------------------------------
---------------------------------------------------NNN------
------------------------------------------------------------
------------------------------------------NNN---------------
------------------------------------------------------------
---------------------------------------
>PS_Characters|Minke|BACU012091
------------------------------------------------------------
---GCCTTT---------------------------------------------------
------------------------------------------------------------
------------------------------------------------------------
------------------------------------------------------------
------------------------------------------------------------
------------------------------------------------------------
------------------------------------------------------------
------------------------------------------------------------
------------------------------------------------------------
---------------------------------------------------TCC------
------------------------------------------------------------
------------------------------------------AGT---------------
------------------------------------------------------------
---------------------------------------
>Minke|BACU012091
ATGAGCGGTCTAGTGCGCACCGAGCCGCTGCGCGGGGAGCCTCCTCTGCGGATGCCCGGC
GACGCCTTTTCTGTGGTGGTTCTGCTGCAGGGCTACGCGGAGCCCGAG------GGGGTC
GGCGACGCCGTGCGCGCCGACGGCTCCGTGACCCTTGTTCTGCCCCAGGCCTGGGGCACG
GCCTCCGGCCACCGAGAGCCCCCGCCCGAGGGCTACGAGGCGAAGACCGCCCTGGAGGAG
GCGGCCCGTGGCCCCATCCTCGTGGACACCGCGGGGCCCTGGGCTCCAGAGGGGCTCCTG
GGGGCCCTGGCGGGGCAGGGCGTGGCCCCGGGAGATGTGACTCTGGTGGTGGGGACCCAC
GGACACTCGGACCATATCGGGAACCTGGGGCTGTTTCCCGGCGCGGCCCTGCTGGTCTCG
CACGACTTTTGCCTCCCCGGGGGCCGCTACCTCCCCCACGGGCTGGCTGAGGAGCAGCCT
CTGCGGTTGGGGCCGGGACTCGAGGTGTGGGCCACGCCCGGCCATGGTGGCCAGCGAGAC
GTGAGCGTGGTGGTGACTGGCACGGCCCTGGGTACCGTCATGGTAGTGGGCGATGTGTTT
GAACGTGATGGGGACGAGGACTCGTGGCAGGCGCTGAGCGAAGACCCGGTGTCCCAGGAG
CACAGCCGGAAGAGGGTCCTAGGCACTGCCGACGTGGTCGTGCCTGGTCACGGAGCCCCC
TTTAGGGTGATCAGGGAAGTCTCGGCGCCAGAGACA---GAGAGTCTGGGGAACAGCCGG
CCAGAT------------------------------------------------------
---CTCGTGATCGGAGACAAGGAGCCCACGGTGCACCGA
>PS_Characters|Bowhead|bmy_13973T0
------------------------------------------------------------
---GCCTTT---------------------------------------------------
------------------------------------------------------------
------------------------------------------------------------
------------------------------------------------------------
------------------------------------------------------------
------------------------------------------------------------
------------------------------------------------------------
------------------------------------------------------------
------------------------------------------------------------
---------------------------------------------------TCC------
------------------------------------------------------------
------------------------------------------AGT---------------
------------------------------------------------------------
---------------------------------------
>Bowhead|bmy_13973T0
ATGAGCGGTCTAGTGCGCACCGAGCCGCTGCGCGGGGAGCCTCCTCAGCGGGTGCCCGGC
GACGCCTTTTCTGTGGTGGTTCTGCTGCAGGGCTACGCGGAGCCCGAG------GGGGTC
GGCGACGCCGTGCGCGCCGACGGCTCCGTGACCCTTGTTCTGCCCCAGGCCTGGGGCCCG
GCGTCCGGCCACCGAGAGCCCCCGCCCGAGGGCTACGAGGCGAAGACCGCCCTGGAGGAG
GCGGCCCGTGGCCCCATCCTCGTGGACACCGCGGGGCCCTGGGCTCGAGAGGCGCTCCTG
GGGGCCCTGGCGGGGCAGGGCGTGGCCCCGGGAGATGTGACTCTGGTGGTGGGGACCCAC
GGACACTCGGACCACATCGGGAACCTGGGGCTGTTTCCCGGCGCGGCCCTGCTGGTCTCG
CACGACTTTTGCCTCCCCGGGGGCCGCTACCTCCCCCACGGGCTGGCTGAGGAGCAGCCT
CTGCGGTTGGGGCCGGGACTCGAGGTGTGGGCCACGCCCGGCCATGGTGGCCAGCGGGAC
GTGAGCGTGGTGGTGGCTGGCACGGCCCTGGGTACCGTCATGGTAGTGGGCGATGTGTTT
GAACGTGATGGGGACGAGGACTCGTGGCAGGCGCTGAGCGAAGACCCGGTGTCCCAGGAG
CACAGCCGGAAGAGGGTCCTAGGCACTGCCGACGTGGTCGTTCCTGGTCACGGAGCCCCC
TTTAGGGTGATTAGGGAAGCCTCGGCGCCAGAGACA---GAGAGTCTGGGGAACAGCCGG
CCAGAT------------------------------------------------------
---CTCGTGATCGGAGACAAGGAGCCCACGGTGCACCGA
>Horse|ENSECAG00000006208|ENSECAT00000006156
------------GTGCAGACCAAGCCGCTGCGTGGGGAGACCCCTCTATTGGTGCCCGGC
GGCCCATACTCCGTGGTGGTTCTGCTGCAGGGCTACGCGGAGCCCGAG---------GAG
GGCGACGCCGTGCGTGCCGACGGCTCCGTGACTCTTGTCCTGCCCCAGGCCTGGGGCCCT
GCCTCCAGCCACGAAGAGCCCCCGCCCACGGGTGGCGAGGCGAAGAGCGCCCTGGAGGAG
GCGGCCCGTGGCCCCATCCTCGTGGACACCGGGGGCCCCTGGGCTCGCGAGGCGCTTCTG
GGGGCCCTGGCGGGGCAGGGCGTGGCCCCTGGAGATGTGACTTTGGTGGTGGGGACCCAC
GGGCACTCGGATCACATCGGGAACCTGGGGCTGTTTCCCGCGGCGTCTCTGCTGGTCTCG
CACGACTTCTGCCTCCCCGGGGGCCGCTATCTCCTCCACGGGCTGGGGGAGGAGCGGCCC
CTGCGTCTGGGGCCCGGGCTCGAGGTGTGGGCCACGCCGGGCCACGGGGGCCAGCGGGAC
GTCAGCGTTGTGGTGGCGGGCACAGCCCTGGGCACCGTGATGGTGGTGGGCGATGTGTTT
GAACGCGAAGGGGACGAGGACTCCTGGCAGGCGCTGAGCGAGGACCCGGTGGCCCAGGAG
CGGAGCCGGAAGAGGGTCCTAGACACTGCCGATGTGGTTGTGCCTGGTCACGGAGCCCTC
TTTAGGGTGGTCAGGGAAGCCTCGCAGCCAGAGACAAAGGATCCA---GGGAACAGCCGG
CAGGAT------------------------------------------------------
---TCCGTGGTTGGAGACAAGGAGCCCACAATGCAC---
>Gibbon|ENSNLEG00000011563|ENSNLET00000014741
------------ATGCGGACCGAGCTGCTACGCGGGGCATCCCCTCTGCTGGTGCCCGGC
GACCCCTACTCCGTGGTGGTTCTGCTGCAGGGCTACGCGGAGCCCGAG------GGGGTG
GGCGACGCCGTGCGCGCCGACGGCTCCGTGACCCTGGTCCTACCCCAGACCCGGGGCCCG
GCCTCCAGCCACCGAGAGTCCCCGCGCGGGAGTGGCGGCGCAGAGGCCGCCCTGGAGGAG
GCGGCCCGTGGCCCCATCCTGGTGGACACCGGGGGCCCCTGGGCTCGGGAAGCGCTGCTG
GGGGCGCTGGCGGGGCAGGGAGTGGCCCCGGGAGACGTGACGCTGGTGGTGGGGACCCAC
GGGCACTCGGATCACATCGGGAATTTGGGGCTGATCCCAGACGCGGCTCTGCTGGTCTCG
CACGACTTCTGCCTTCCCGGAGGCCGNTACTTGCCCCACGGGCTGGGTGAGGGGCAGCCC
CTGCGCCTGGGCCCGGGGCTCGAGGTGTGGGCCACGCCGGGCCACGGGGGCCAGCGCGAC
GTGAGCGTGGTGGTGGCCGGCACGGCTCTGGGCACCGTGGTGGTGGCGGGAGATGTGTTT
GAGCGAGATGGGGACGAGGATTCGTGGCAGGCACTGAGTGAAGACCCCGCAGCCCAGGAG
CGGAGCCGGAAGAGGGTCCTGGTCGTTGCCGACGTGGTCGTACCTGGTCACGGGCCCCCC
TTTCGAGTGCTAAGGGAAGCCTCGCAGCCGGAGACG---AAGGGTGGAGGGAACAGCCAG
CAGGAG------------------------------------------------------
---CCGGTGGTCGGAGACGAGGAGCCCGCCCTGCAC---
>Cow|ENSBTAG00000037549|ENSBTAT00000056457
ATGAGCGGTCTAGTGCGCACCGAGCCGCTGCCTGGGGAGACCCCTCTGCTGGTGCCCGGC
GACCCCTACTCTGTGGTGGTTCTGCTGCAAGGCTACGCGGAGCCCGAG------GGGGTC
GGCGACGCTGTGCGAGCCGACGGCTCCGTGACCCTTGTCCTGCCCCAGGCCTGGGGCCCG
GCCTCCAGCCACCGAGAGCCCCAGCCT------TACGAGGCGAAGACCGCCCTAGAGGAG
GCGGCCCGGGGCCCCATCCTCGTGGACACCGCGGGCCCCTGGGCTCGCGAGGCGCTCCTG
GGGGCCCTGGCGGGGCAGGGCGTGGCTCCCGGAGACGTGACTCTGGTGGTGGGGACCCAC
GGACATTCGGACCACATCGGGAACCTGGGGCTGTTTCCCGGGGCGGCCCTGCTGGTCTCG
CACGACTTTTGCCTCCCTGGGGGCCGTTACCTCCCCCACGGACTGGGTGAGGAGCGGCCT
TTGCGGTTGGGGCCGGGACTCGAGGTGTGGGCCACACCCGGCCACGGTGGCCAGCGGGAC
GTGAGCGTGCTGGTGGCTGGCACGGCCCTGGGAACCGTCATGGTAGTGGGCGATGTGTTT
GAACGTGATGGGGACGAGGGCTCGTGGCAGGCGCTGAGCGAAGACCCAGTGGCCCAGAAG
CACAGCCGAAAGCGGGTCCTGGGCACTGCCGACGTGGTCGTGCCTGGTCACGGAGCCCCC
TTTAGGGTGATAAGGGAAGCCTCGGCGCCAGAGACA---GAGCCA---GCCAGATCTCGT
------------------------------------------------------------
------------GACGGAGAGGAGCCCACGGTGCACGGA
>Mouse|ENSMUSG00000049285|ENSMUST00000057773
ATGAACGGTCCAGTGCGCACCGAGCCCCTGCATGGTGAGATCCCTTTGCTGGCGTCCAGC
GGCTCCTACTCCGTGGTGGTTCTGCTGCGCGGCTACGCGGAGCCGCAG------GGAGCG
GGCGACGCGGTGCGTGCTGATGGCACTGTGACTCTCGTCCTGCCTCGGGGCTGGGCCTCG
GACTCCAGCCGCGGTTTGGCCCCATCCGCAGACGGCGGCTCTAAGACTGCCCTGGAGGAG
GCGGTGCGTGGCCCCATCCTCGTGGACACCGGGGGACCCTGGGCGCGGGGTGCGCTGCTG
GAAGCCCTGGCTACACAGGGCGTGGCCCCCGAAGATGTGACTCTGGTGGTGGGCACCCAC
GGACACTCGGATCATATTGGGAACCTGGGGCTGTTTCCCGAGGCAGCTTTGTTAGTCTCC
CATGACTTCTGCCTTCCCGAGGGTCTCTATCTGCCCCATGGGCTGTGTGAAACGCAGCCC
TTGATACTGGGCTCGGGACTGCAGGTGTGGGCCACGCCGGGCCACGGAGGACAGCGGGAC
GTGAGCGTCGTAGTGGAGGGCACCAGCCTGGGCACCGTGGTGGTGGCTGGCGATGTGTTC
GAGCGACTTGGTGACGAGGACTCCTGGCAGGCCCTGAGCGAAGACCCAGTAGCTCAGCAG
CGGAGCCGGGAGAGGATTCTGAGCGTAGCTGATGTGGTGGTGCCTGGTCACGGAGCCCCC
TTTCGAGTGGTCAGGGAAACA---------------------------GTGAAAAGTTCA
GAGGATTTGATATGTGAAGGCAAGGCGGTTGCT---------------------------
---------------------------------------
>Chimp|ENSPTRG00000033993|ENSPTRT00000063832
------------ATGCGGACCGAGCCGCTGTGCGGGGCATCCCCTCTGCTGGTGCCCGGC
GACCCCTACTCCGTGATGGTTCTGCTGCAGGGCTACGCGGAGCCAGAG------GGGGTG
GGCGATGCCGTGCGCGCCGACGGCTCCGTGACCCTGGTCCTACCCCAGACCCGGGGCCCG
GCCTCCAGCCACCGAGAGTCCCCGCGCGGGAGTGGCGGCGCAGAGGCCGCCCTGGAGGAG
GCGGCCCGTGGCCCCATCCTGGTGGACACCGGGGGCCCCTGGGCTCGGGAGGCGCTGCTG
GGGGCGCTGGCGGGGCAGGGCGTGGCCCCGGGAGACGTGACGCTAGTGGTGGGGACCCAC
GGGCACTCGGATCACATCGGGAACTTGGGGCTGTTCCCAGGCGCGGCTCTGCTGGTCTCG
CACGACTTCTGCCTTCCCGGAGGCCGCTACCTGCCCCACGGGCTGGGTGAGGGGCAGCCC
CTGCGCCTGGGCCCGGGGCTCGAGGTGTGGGCCACGCCGGGCCACGGGGGCCAGCGCGAC
GTGAGCGTGGTGGTGGCCGGCACGGCTCTGGGCACCGTGGTGGTGGCGGGAGATGTGTTT
GAGCGAGATGGGGACGAGGATTCGTGGCAGGCACTGAGTGAAGACCCCGCAGCCCAGGAG
CGGAGCCGGAAGAGGGTCCTGGTCGTTGCCGACGTGGTCGTACCTGGTCACGGGCCCCCG
TTTCGAGTGCTAAGGGAAGCCTCGCAGCCCGAGACG---GAGGGTGGAGGGAACAGCCAG
CAGGAG------------------------------------------------------
---CCGGTGGTCGGAGACGAGGAGCCCGCCCTGCAC---
>Microbat|ENSMLUG00000026709|ENSMLUT00000031103
------------GTGCGGACCGAGCCGCTGCGCGGGGAGCCCCCCGTGCGGCTGCCTGGC
GACCCCTTCTCCGTGGTGGTTCTACTTCGGGGCTACGCGGAGCCCGAG------GGGGTG
GGCGGCGCCGTGCGCGCCGACGGCTCCGTGACCCTCATCCTGCCCCGCGCC---------
---TCCCGCCACCGAGAGCCCCCGTCCGAGGGCGGCGAGGCGAAGACCGCCCTGGAGGAC
GCAGCCCGGGGTCCCATCCTCGTGGACACCGGGGGCCCCTGGGCTCGGGAGAGGCTCCTG
GAGGCCCTGGCGGGGCAGGGCGTGGCCCCCGCAGACGTGACTCTGGTGGTGGGGACCCAC
GGACACTCGGATCACATCGGGAACCTGGGGCTGTTTCCAAGGGCCGCTCTGTTGGTCTCG
CACGACTTCTGCCTCCCCGGGGGCTGCTTCCTTCCCCACGGGCTCGGGGAGGAGCGGCCC
CTGCGGCTGGGGCCGGGGCTCGAGGTGTGGGCCACGCCCGGCCACGGGGGCCAGCGGGAC
GTGAGCGTGGTGGTGGCGGGCACGGCCCTGGGCACCGTGGCCGTGGTGGGCGACGTGTTC
GAACGCGACGGGGACGAGGGCTTCTGGCAGGCCCTGAGCGAAGACCCGGTGGCTCAGGAG
CGGAGCCGGAGGAGGGTCCTGGGCACAGCCGACGTGGTGGTGCCTGGCCACGGCGCCCCC
TTCCTGGTGGTCAGGGAGGCCTGGAGTCCAGAGGCAGAGGGCCCCGAGGCCCGAGACCAG
GAGGAG---------------------------CCCCCGGAGACGGAGACGCCGGACGCC
CGT------------------------------------
>Marmoset|ENSCJAG00000015496|ENSCJAT00000030146
------------ATGCGGACCGAGCCGCTGCGCGGGGCGTCCCCTCTGCTGGTGCCCGGC
GACCCCTACTCCGTGGTGGTTCTGCTGCAGGGCTACGCGGAGCCTGAG------GGAGTG
GACGACGCCGTGCGCGCCAACGGCTCCGTGACCCTTGTCCTGCCCCAGACCTGGGGTCCG
GCATCCAGCCACGGAGAGTCCCCGCGCGGGGTGGGCGGCGCGGAGGCCGCCCTGGAGGAG
GCGGCCCGTGGCCCCATCCTGGTGGACACCGGGGGCCCCTGGGCTCGGGAGGCGCTACTG
GGGGCGCTGGCGGGGCAGGGCGTGGCCCCTGGAGACGTGACGCTGGTGGTGGGGACCCAC
GGGCACTCGGATCACATCGGGAATTTGGGGCTGTTCCCAGGCGCTGCTCTGCTGGTCTCG
CACGACTTCTGTCTCCCCGGAGGCCGCTACCTGCCCCATGGGCTGGGTGAGGGGCGGCCC
TTGAGCCTGGGCCCGGGGCTCGAGGTGTGGGCCACGCCGGGCCACGGGGGCCAGCGCGAT
GTGAGCGTTGTGGTGGCTGGCACGGCTCTGGGCACCGTAGTGGTGGCGGGCGATGTGTTT
GAGCGAGATGGGGACGAGGATTCGTGGCAGGCGCTGAGTGAAGACCCCGCAGCCCAGGAG
CGGACCCGGAAGAGGGTCCTGGTCGCTGCCGACGTGGTCGTACCTGGTCACGGGCCCCCC
TTTCGAGTGCTCAGGGAAGGCTCGCAGCCCGAGACT---GAGGGTGAAGGGAACAGCCAG
CAGGAG------------------------------------------------------
---CCAGTGGTCGGAGACGAGGAGCCCTCTCTGCAC---
>Gorilla|ENSGGOG00000011024|ENSGGOT00000011061
AGGAGCAGCCTCATGCGGACCGAGCCGCTGTGCGGGGCATCCCCTCTGCTGGTGCCCGGC
GACCCCTACTCCGTGGTGGTTCTGCTGCAGGGCTACGCGGAGCCAGAG------GGGGTG
GGCGATGCCGTGCGCGCCGACGGCTCCGTGACCCTGGTCCTACCCCAGACCCGGGGCCCG
GCCTCCAGCCACCGAGAGTCCCCGCGCGGGAGTGGCGGCGCAGAGGCCGCCCTGGAGGAG
GCGGCCCGTGGCCCCATCCTGGTGGACACCGGGGGCCCCTGGGCTCGGGAGGCGCTGCTG
GGGGCGCTGGCGGGGCAGGGAGTGGCCCCGGGAGACGTGACGCTAGTGGTGGGGACCCAC
GGGCACTCGGATCACATCGGGAACTTGGGGCTGTTCCCAGGCGCGGCTCTGCTGGTCTCG
CACGACTTCTGCCTTCCCGGAGGCCGCTACCTGCCCCACGGGCTGGGTGAGGGGCAGCCC
CTGCGCCTGGGCCCGGGGCTCGAGGTGTGGGCCACGCCGGGCCACGGGGGCCAGCGCGAC
GTGAGCGTGGTGGTGGCCGGCACGGCTCTGGGCACCGTGGTGGTGGCGGGAGATGTGTTT
GAGCGAGATGGGGACGAGGATTCGTGGCAGGCACTGAGTGAAGACCCCGCAGCCCAGGAG
CGGAGCCGGAAGAGGGTCCTGGTCGTTGCCGACGTGGTCGTACCTGGTCACGGGCCCCCC
TTTCGAGTGCTAAGGGAAGCCTTGCAGCCCGAGACG---GAGGGTGGAGGGAACAGCCAG
CAGGAG------------------------------------------------------
---CCGGTGGTCGGAGACGAGGAGCCCGCCCTGCAC---
>Rat|ENSRNOG00000001357|ENSRNOT00000001831
ATGAGCGGTCCAGTGCGCACTGAGCCGCTGCACGGCGAGACCCCTCTGCTGGCGTCCAGC
GGTTCCTACTCGGTGGTGGTTCTGCTGCGCGGCTACGCGGAGCCGCAG------GGAGTA
GGCGACGCGGTGCGTGCAGATGGCACGGTGACTCTCGTCTTGCCTCGGGGCTGGGTCTCG
GATACCAGCCGCCGATTGGCCCCATCTGCAGACGGCGGCGCAAAGACTGCCCTGGAGGAG
GCAGTGCGTGGCCCCATCCTCGTGGACACTGGGGGTCCCTGGACTCGGGATGCACTGCTG
GAAGCCCTGGCTACTCAGGGCGTGGCCCCCGGAGATGTGACTCTGGTGGTGGGCACCCAC
GGGCACTCGGATCATATTGGGAACCTAGGGCTGTTTCCCCAGGCGGCTCTGTTAGTTTCC
CATGACTTCTGCCTTCCCGGGGGTCTCTATCTGCCCCATGGGCTGTGTGAAACGCAGCCC
TTAATACTGGGCTCTGGACTGCAGGTGTGGGCCACGCCGGGCCACGGAGGACAGCGGGAC
GTGAGCGTCGTAGTGGAGGGCACCAGCCTGGGCACCGTGGTGGTGGTTGGCGATGTGTTC
GAGCGTCTTGGTGATGAGGACTCCTGGCAGGACCTGAGTGAAGACCCAGTAGCTCAACAG
CGGAGCCGGGAGAGGATTCTGAGCGTGGCTGATGTAGTGGTGCCTGGTCACGGAGCTCCC
TTTCGAGTGGTCAGGGAAGCA---------------------------GTGAAAAGTTCG
GAGGAT------------------------------------------------------
---------------------------------------
>Opossum|ENSMODG00000024715|ENSMODT00000036896
ATGAGTTTGCGGGCGCGGACGGAGCCCCTGCATGGGGACCCTCCGCTGTCGATCCCAGGG
GATCCCTACTCGGTAGTGGTGCTGCTGCGGGGCTACTCGGAGCCGGAG------GGGGTC
GGGGGTGCGCAGAAGGCGGATGGTTCAGTGACTCTGGTGTTGCCCACAGCGTGGAAGCCG
CGTAGCACGCGTTGGGAGGCCCCCGTGGAACTG---GACACGCAGGCTGCACTGAAGCAA
GCGGGCTCGGGCCCAGTGCTGGTGGACACCGGGGGACCCTGGGCTCGAGATGCCCTGCTG
GCTGCACTGGCCACACACGGTGTAACCCAAGACGCTGTGACCCTTGTGGTGGGCACTCAC
GGCCACTCGGACCACGTGGGCAGCCTGGGGCTGTTCCCGCGTTCCTCTCTCCTAGTCTCC
CACGATTTTTGCCTCCCAGGGGGCCTCTACCTGCCCCATGGACTGAGTGAGACGAACCCA
TTGCATCTCGGCCCTGGACTTGAAGTCTGGGCTACTCCGGGCCACGCAGGCCTGGGTGAC
GTTAGCGTGGTAGTAGCTGGAACCGCCTTGGGTACTGTGGTGGTGGCTGGAGATGTGTTC
GAGCGGGAGGGCGACGGCGATAGCTGGAGGCAGCTCAGCGAGGATCCCACTGCCCAAGAG
CGCAGCCGGCAAAGGGTGCTGGCAGTCGCCGACGTCGTGGTGCCTGGCCATGGGGGACCC
TTTAGGGTCTTTAGA------------------------GACCCTGGAGTCCACGCAGCG
GAG---------------------------------------------------------
---------------------------------------
>Human|ENSG00000214309|ENST00000398075
------------ATGCGGACCGAGCCGCTGTGCGGGGCATCCCCTCTGCTGGTGCCCGGC
GACCCCTACTCTGTGGTGGTTCTGCTGCAGGGCTACGCGGAGCCAGAG------GGTGTG
GGCGATGCCGTGCGCGCCGACGGCTCCGTGACCCTGGTCCTACCCCAGACCCGGGGCCCG
GCCTCCAGCCACCGAGAGTCCCCGCGCGGGAGTGGCGGCGCAGAGGCCGCCCTGGAGGAG
GCGGCCCGTGGCCCCATCCTGGTGGACACCGGGGGCCCCTGGGCTCGGGAGGCGCTGCTG
GGGGCGCTGGCGGGGCAGGGCGTGGCCCCGGGAGACGTGACGCTAGTGGTGGGGACCCAC
GGGCACTCGGATCACATCGGGAACTTGGGGCTGTTCCCAGGCGCGGCTCTGCTGGTCTCG
CACGACTTCTGCCTTCCCGGAGGCCGCTACCTGCCCCACGGGCTGGGTGAGGGGCAGCCC
CTGCGCCTGGGCCCGGGGCTCGAGGTGTGGGCCACGCCGGGCCACGGGGGCCAGCGCGAC
GTGAGCGTGGTGGTGGCCGGCACGGCTCTGGGCACCGTGGTGGTGGCGGGAGATGTGTTT
GAGCGAGATGGGGACGAGGATTCGTGGCAGGCACTGAGTGAAGACCCCGCAGCCCAGGAG
CGGAGCCGGAAGAGGGTCCTGGTCGTTGCCGACGTGGTCGTACCTGGTCACGGGCCCCCC
TTTCGAGTGTTAAGGGAAGCCTCGCAGCCCGAGACG---GAGGGTGGAGGGAACAGCCAG
CAGGAG------------------------------------------------------
---CCGGTGGTCGGAGACGAGGAGCCCGCCCTGCAC---
>Guinea_Pig|ENSCPOG00000022377|ENSCPOT00000026822
------------GTGCGGACCGAACCTCTGAGCGGGGCG---CCTTTGCTGATGCCCGGC
GACCCGTACTCCGTGGTGGTTCTGCTGCAGGGCTACTCCGAGCCGGAGACTGTGGGTGTG
GGCGATGCGGTGCGCGCTGACGGCTCAGTCACCCTGGTCCTGCCCCAGGCTTGGGACCCG
GAGTCCAGCCATCGAGAGTCTCTATCCGCGGGCGGCGAGGCAGAGACAGCCCTGGAGAAG
GCGGCGCGCGGCCCCATTCTCGTGGATACCGGGGGACCCTGGACTCGGGAGGTGCTACTT
GGGGCCCTGGCAGGGCAGGGCTTGTCCCCGGGAGACGTGACTCTAGTGGTCGGGACCCAC
GGGCACTCGGATCATATTGGAAATCTGGGGCTGTTTCCAGGGGCAGCTCTGCTGGTCTCG
CACGATTTCTGTCTTCCGGGAGGCCTCTACCTGCCACACGGGTTAAGTGAGGAGCGGCCC
CTGCGCCTGGGTCTCGGACTTGAAGTGTGGGCCACACCAGGCCACGGGGGCCAGCGGGAC
GTCAGCGTGGTGGTGGCAAGCACTGCCCTGGGCACTGTGGTGGTGGCGGGTGATGTGTTT
GAGCGCGATGGAGACGAGGACTCCTGGCAGGCATTGAGCGAAGACCCGGTGGCGCAGGAG
CGGAGCCGAAGGAGGATCTTAGGCACCGCCAATGTGGTTGTGCCTGGTCATGGAGCCCCT
TTTCGGGTGATCAGGGAAGCCTTTCAGCCAGAAACA---AATAGTTGTGTGAACAGCACA
CGGGAG------------------------------------------------------
---CCAGTGGTTGGAGATAAGGAAATGATCGTGCAA---
