# Supplementary material for: Insights into the Evolution of Longevity from the Bowhead Whale Genome
Source: Cell Rep. 2015 Jan 6;10(1):112–22. doi: 10.1016/j.celrep.2014.12.008 (PMC4536333; doi:10.1016/j.celrep.2014.12.008)
Supplement: Supplemental Folder 1. Full List of Transposable Elements Distribution, Full List of Filtered and Unfiltered Gene Duplications, Gene Loss Alignments, Full List of Candidates under Selection, Selective Pressure Variation QC Alignments, and Full List of Bowhead-Specific Mutations, Related to Results [file mmc2.zip › QC Alignments/PosSites_reciprocal_group_4793_Bowhead_modelA.fasta]

>PS_Sites|Bowhead|bmy_07977T0
------------------------------------------------------------
------------------------------------------------------------
------------------------------------------------------------
------------------------------------------------------------
------------------------------------------------------------
------------------------------------------------NNN---------
------------------------------------------------------------
------------------------------------------------NNNNNN------
---------------------------------------NNN------NNNNNN------
------NNNNNN---NNNNNNNNNNNN---------------------------------
------NNNNNN------------------------
>PS_Characters|Bowhead|bmy_07977T0
------------------------------------------------------------
------------------------------------------------------------
------------------------------------------------------------
------------------------------------------------------------
------------------------------------------------------------
------------------------------------------------GGG---------
------------------------------------------------------------
------------------------------------------------GGTAAG------
---------------------------------------GAG------ACTTGC------
------ATGGGA---TTTCAGCCTGGG---------------------------------
------TACCTG------------------------
>Bowhead|bmy_07977T0
CAGCCTCATCTCCTCTGCCCTTTCCTCCTCCGGGGTCCTCTTCCCTGTCCTGTCTGGTCC
CTGACTCATCTTCCTCTCCCCGAAGCCCCTGGCCGGCCTCGGGCCCGGGGCCTGACAGCC
GCCTGCAGGTCACCTTGCTGCCGCCCTTCCTCAGCGACCAGGCCCAGCACGTGCATGCCC
TGGGGACCTTCCACCTCTTCTGCCATGCCACAGATGGTCTGT------------------
---------GTGCCCCCAGGTCCTGCGGACGTTCACTTTCTCTGGGAGAAGAACGGGCGA
GAGCTGGAGGTGTGTGTCCCTGCGCAAACCCACGCGCTGCCTGATGGCGGGGCCCATGTG
CTCAGCTGGCTGCGAGACGCCCTCCGGGAAAGCGCCGAGTACCGCTGCTCCGCGCTCTCC
ACTGCGGGGAACAAGACCTCCAAGGTGCGGGTCACCGTGACCAGACTGGGTAAGTGCGCT
CTCCTAGCCTCGACTCTTCACTATTTACCCTCGTCCCTCGAGCAGCAGACTTGC------
------ATGGGAACATTTCAGCCTGGGGTT------------------------------
------TACCTG------------------------
>Macaque|ENSMMUG00000012530|ENSMMUT00000017566
------------------------------------------------------------
------------------------------------------------------------
------------------------------------------------------------
------------------------------------------ATGTGGTCACAGGACATG
AAACAGTCTGTGCCCCCAGGTCCTGCAGACATTCGCATTGTCTGGGAGAAGAATGGGCGA
GCTCTGGAGACCTGTGTCCCTGTGCAGACCCATGCACTGCCCGATGGCAGTGCCCACGCG
CTCAGCTGGCTGCAGGACGCTATCAGGGAAAGCACCGAGTATCGCTGCTCTGTCATCTCC
TCAGCAGGGAACAAGACTTCGAAGGTGCAGGTTGCTGTGATGAGACCTGAAGTA------
---------------------------------------GCCCACCAGGAGAAGTGGAGC
AGAGAGCTTTCCGCCTGGAGGGCTGTGGCTGGGGAGCACGACCGGATGATGCAGAGCTGG
AGGAAGGCGTGGGAAAGCTGTAGCAAGGACACCTTG
>Guinea_Pig|ENSCPOG00000022781|ENSCPOT00000021286
------------------------------------------------------------
------------------------------------------------------------
------------------------------------------------------------
------------------------------------------CTCGGGGTCCCAAGTGGA
GACAAGACTGTGTCCACAGGTCCGGCGGACATCCACTTCATCTGGGAGAAGAATGCGCGA
GTCCTGGAGACATGCGTGCCTGTGCAGACCCACGTGCTGCCGGATGGCAGGGTGCACGCG
CTCAGCTGGCTGCGGGACTCGATCCAGGAGAGCAGCGAGTACCGCTGCTCCGTGCTGTCC
TCAGCAGGGAACCGGACATCCAGAGTGCGGGTGGGCGTCGTGCGGCTCGAGGCA------
---------------------------------------GCCCAGCAGGAGAAGTGGAGC
CGAGAGCTCGCGGCCTGGAGGGCGGTGGCTGGGGAGCACAGCCGGCTGATGCAGGGCTGG
AGGAAGGCATGGGAAAGCTGCAGCAAGGATACCCTG
>Marmoset|ENSCJAG00000007872|ENSCJAT00000015379
------------------------------------------------------------
------------------------------------------------------------
------------------------------------------------------------
------------------------------------------ATATGGACTCAGAGGTGG
AAATGGTCTGTGCCCCCAGGTCCTGCAGACATCCGCTTTGTCTGGGAGAAGAATGGGCGG
GCTCTGGAGACCTGTGTCCCTGTGCAGACCCATGCACTGCCCAACGGCAGGGCCCATGTG
CTCAGCTGGCTGCAGGACGCCATCCGGGAAAGCGCCGAATATCGTTGCTCTGTCCTCTCC
TCAGCAGGGAACAAGACTTCGAAGGTGCAGGTTGCTGTGATGAGACCTGAAGCG------
---------------------------------------ACCCACCAGGAGAAGTGGACC
AGAGAGCTCTCTGCTTGGAGGGCTGTGGCTGGGGAGCACGACCGGATGATGCAGAGCTGG
AGGAAGGCGTGGGAAAGCTGTAGCAAGGACACCTTG
>Opossum|ENSMODG00000013352|ENSMODT00000017005
------------------------------------------------------------
------------------------------------------------------------
------------------------------------------------------------
------------------------------------------------------------
------------------GGTCCCAGTGATGTGCATGTTCTTTGGGAGAAGAATGGACAA
AAAATAGATGTGTGTGTCTCTGTTCAGACTCACTTACTGCCAGACGGCAAAGTATACTAT
TTTAGCTGGGTCAAAGACACACTAAGAGAAAGCTCGGAGTATTGTTGTTCTTTTCTCTCT
AAGACAGGGAACAAGACTTCCAAAGCCCGGATCACCGTGGACAGACAAGAGGCC------
---------------------------------------ACGCGTCAAGAAAGCTGGACT
CGAGAGCTCAGTAACTGGAAGAGTGCGGTTCACGAGCACGACCAAATGATGCAGAACTGG
AGAAAAGCATGG------------------------
>Minke|BACU018745
------------------------------------------------------------
------------------------------------------------------------
------------------------------------------------------------
------------------------------------------------------------
---------GTGCCCCCAGGTCCTGCGGACGTTCACTTTCTCTGGGAGAAGAACGGGCGA
GAGCTGGAGGTGTGTGTCCCCGCGCAAACCCACGCGCTGCCTGATGGCAGGGCCCATGTG
CTCAGCTGGCTGCGAGACGCCCTCCGGGAAAGCGCCGAGTACCGCTGCTCCGCACTCTCC
ACGGCGGGGAACAAGACCTCCAAGGTGCGGGTCACCGTGACCAGACTGGAGGCG------
---------------------------------------ACCCAGCAGGAGAGGTGGACC
AGAGAGCTCGCCACCTGGAGGGCCGTGGTCGGGGAACACGACCGCATGATGCAGAGCTGG
AGGAAGGAGTGG------------------------
>Mouse|ENSMUSG00000051107|ENSMUST00000110042
------------------------------------------------------------
------------------------------------------------------------
------------------------------------------------------------
------------------------------------------------------------
------------------------------------------------------------
---------------------ATGCAGACCCATGCACTGCCCGATGGCAGGGCCCATGCC
CTCAGCTGGCTTCGGGACACCATCCAAGAAACCACCGAATACAGCTGCTCTGTCCTCTCC
TCAGCAGGAAACCAGACTTCAAAGGTTCACATCACTGTGATGAGACACGAGGCA------
---------------------------------------CTGCAGCAGGAAAAGTGGAGC
CAGGAACTTGCTACGTGGCGTGCTGTGGCCGGGGAGCATGACAGGCTGATGCAGGGCTGG
AGGAAGGCATGGGAAAGCTGCAGCAAGGATACCTTC
