# Supplementary material for: Insights into the Evolution of Longevity from the Bowhead Whale Genome
Source: Cell Rep. 2015 Jan 6;10(1):112–22. doi: 10.1016/j.celrep.2014.12.008 (PMC4536333; doi:10.1016/j.celrep.2014.12.008)
Supplement: Supplemental Folder 1. Full List of Transposable Elements Distribution, Full List of Filtered and Unfiltered Gene Duplications, Gene Loss Alignments, Full List of Candidates under Selection, Selective Pressure Variation QC Alignments, and Full List of Bowhead-Specific Mutations, Related to Results [file mmc2.zip › selection_results.xlsx]

## Sheet: Supplementry_Table1.tsv
	SGO ID	Lineage	Bowhead ID	Gene ID	Model	lnL	Parameter Estimates	Position of Positively Selected Sites	P-value of Positively Selected Sites
	Reciprocal Group 2717	Bowhead	bmy_06189T0	BAMBI	modelA	-4177.02	p0=0.95757 p1=0.02814 p2=0.01388 p3=0.00041 w0=0.04308 w1=1.00000 w2=495.14096	BEB: 204	1 > 0.50, 0 > 0.90, 0 > 0.95
	Reciprocal Group 3000	Bowhead	bmy_13732T0	C19orf38	modelA	-6321.53	p0=0.71233 p1=0.28129 p2=0.00457 p3=0.00181 w0=0.16195 w1=1.00000 w2=999.00000	BEB: 88	1 > 0.50, 0 > 0.90, 0 > 0.95
	Reciprocal Group 3191	Bowhead	bmy_03699T0	CCDC181	modelA	-10935.5	p0=0.71525 p1=0.26711 p2=0.01284 p3=0.00480 w0=0.12308 w1=1.00000 w2=512.02516	BEB: 65, 89, 91, and 265	4 > 0.50, 0 > 0.90, 0 > 0.95
	Reciprocal Group 3230	Bowhead	bmy_09508T0	TBC1D19	modelA	-6317.99	p0=0.93409 p1=0.03677 p2=0.02804 p3=0.00110 w0=0.03625 w1=1.00000 w2=999.00000	BEB: 469	1 > 0.50, 0 > 0.90, 0 > 0.95
	Reciprocal Group 3270	Bowhead	bmy_00728T0	ZNF646	modelA	-33670.3	p0=0.65431 p1=0.34423 p2=0.00095 p3=0.00050 w0=0.08180 w1=1.00000 w2=999.00000	BEB: 211, 608, 702, 796, and 829	5 > 0.50, 0 > 0.90, 0 > 0.95
	Reciprocal Group 3418	Bowhead	bmy_10690T0	ARL6IP6	modelA	-4267.71	p0=0.69746 p1=0.27891 p2=0.01689 p3=0.00675 w0=0.07140 w1=1.00000 w2=999.00000	BEB: 18	1 > 0.50, 0 > 0.90, 0 > 0.95
	Reciprocal Group 3645	Bowhead	bmy_13436T0	DMP1	modelA	-13572	p0=0.63344 p1=0.34962 p2=0.01091 p3=0.00602 w0=0.15054 w1=1.00000 w2=999.00000	BEB: 322 and 386	2 > 0.50, 0 > 0.90, 0 > 0.95
	Reciprocal Group 3791	Bowhead	bmy_04063T0	IFI30	modelA	-7645.57	p0=0.61061 p1=0.36519 p2=0.01514 p3=0.00906 w0=0.11992 w1=1.00000 w2=999.00000	BEB: 316	1 > 0.50, 0 > 0.90, 0 > 0.95
	Reciprocal Group 3819	Bowhead	bmy_15596T0	GAPT	modelA	-4579.09	p0=0.31977 p1=0.57789 p2=0.03646 p3=0.06588 w0=0.15858 w1=1.00000 w2=999.00000	BEB: 197**, 228**, 265**, 269**, 271*, and 278**	6 > 0.50, 6 > 0.90, 5 > 0.95
	Reciprocal Group 3843	Bowhead	bmy_03196T0	SPP2	modelA	-5409.79	p0=0.49663 p1=0.42177 p2=0.04413 p3=0.03747 w0=0.16554 w1=1.00000 w2=999.00000	BEB: 15	1 > 0.50, 0 > 0.90, 0 > 0.95
	Reciprocal Group 4250	Bowhead	bmy_19803T0	C22orf15	modelA	-4523.21	p0=0.57468 p1=0.33718 p2=0.05555 p3=0.03259 w0=0.18777 w1=1.00000 w2=756.63551	BEB: 46* and 75	2 > 0.50, 1 > 0.90, 0 > 0.95
	Reciprocal Group 4385	Bowhead	bmy_14725T0	ZGLP1	modelA	-5448.4	p0=0.58886 p1=0.40504 p2=0.00361 p3=0.00249 w0=0.12447 w1=1.00000 w2=999.00000	BEB: 333**	1 > 0.50, 1 > 0.90, 1 > 0.95
	Reciprocal Group 4480	Bowhead	bmy_14493T0	LIME1	modelA	-5914.42	p0=0.53767 p1=0.42818 p2=0.01901 p3=0.01514 w0=0.21994 w1=1.00000 w2=999.00000	BEB: 148 and 330	2 > 0.50, 0 > 0.90, 0 > 0.95
	Reciprocal Group 4793	Bowhead	bmy_00808T0	Gm15440	modelA	-1924.11	p0=0.66734 p1=0.16873 p2=0.13085 p3=0.03308 w0=0.09916 w1=1.00000 w2=999.00000	BEB: 117	1 > 0.50, 0 > 0.90, 0 > 0.95
	Reciprocal Group 3205	Cetacea	bmy_08266T0	SRRD	modelA	-8031.77	p0=0.65870 p1=0.32410 p2=0.01152 p3=0.00567 w0=0.11532 w1=1.00000 w2=998.99973	BEB: 176 and 289	2 > 0.50, 0 > 0.90, 0 > 0.95
	Reciprocal Group 4203	Cetacea	bmy_19773T0	TMEM119	modelA	-6308.22	p0=0.74879 p1=0.24085 p2=0.00784 p3=0.00252 w0=0.11158 w1=1.00000 w2=999.00000	BEB: 102 and 340**	2 > 0.50, 1 > 0.90, 1 > 0.95
	Reciprocal Group 4347	Cetacea	bmy_14642T0	C12orf68	modelA	-2624.74	p0=0.79442 p1=0.19564 p2=0.00797 p3=0.00196 w0=0.05652 w1=1.00000 w2=280.51226	BEB: 124 and 150**	2 > 0.50, 1 > 0.90, 1 > 0.95
	Reciprocal Group 3166	Minke	bmy_00741T0	NDC80	modelA	-10426.8	p0=0.88044 p1=0.11738 p2=0.00192 p3=0.00026 w0=0.09238 w1=1.00000 w2=550.26281	BEB: 193**	1 > 0.50, 1 > 0.90, 1 > 0.95
	Reciprocal Group 3253	Minke	bmy_21622T0	CRHBP	modelA	-6200.93	p0=0.81258 p1=0.18399 p2=0.00280 p3=0.00063 w0=0.11781 w1=1.00000 w2=999.00000	BEB: 331**	1 > 0.50, 1 > 0.90, 1 > 0.95
	Reciprocal Group 3412	Minke	bmy_09744T0	MLEC	modelA	-3342.48	p0=0.93796 p1=0.05389 p2=0.00771 p3=0.00044 w0=0.01711 w1=1.00000 w2=228.63113	BEB: 15** and 115*	2 > 0.50, 2 > 0.90, 1 > 0.95
	Reciprocal Group 3527	Minke	bmy_22164T0	AKAP12	modelA	-48577.4	p0=0.53588 p1=0.43099 p2=0.01836 p3=0.01477 w0=0.13841 w1=1.00000 w2=15.62432	BEB: 160, 217, 250, 268, 295, 592, 609, 627, 821, 1065, 1563, and 1923**	12 > 0.50, 1 > 0.90, 1 > 0.95
	Reciprocal Group 3645	Minke	bmy_14887T0	DMP1	modelA	-13594.5	p0=0.60118 p1=0.32721 p2=0.04637 p3=0.02524 w0=0.15090 w1=1.00000 w2=19.12938	BEB: 24, 84, 145, 153**, 184, 214, 241, 261, 279, 292, 322, 342**, and 360	13 > 0.50, 2 > 0.90, 2 > 0.95
	Reciprocal Group 3756	Minke	bmy_02011T0	PIGV	modelA	-9112.39	p0=0.63762 p1=0.35287 p2=0.00612 p3=0.00339 w0=0.07701 w1=1.00000 w2=999.00000	BEB: 232	1 > 0.50, 0 > 0.90, 0 > 0.95
	Reciprocal Group 3797	Minke	bmy_14542T0	GPLD1	modelA	-18614.6	p0=0.73951 p1=0.25593 p2=0.00339 p3=0.00117 w0=0.09795 w1=1.00000 w2=489.13158	BEB: 690, 831**, and 865	3 > 0.50, 1 > 0.90, 1 > 0.95
	Reciprocal Group 4080	Minke	bmy_08239T0	C3orf49	modelA	-6257.51	p0=0.73473 p1=0.22675 p2=0.02944 p3=0.00909 w0=0.16285 w1=1.00000 w2=152.74188	BEB: 237	1 > 0.50, 0 > 0.90, 0 > 0.95
	Reciprocal Group 4196	Minke	bmy_07556T0	MN1	modelA	-19247.6	p0=0.95852 p1=0.03429 p2=0.00694 p3=0.00025 w0=0.04586 w1=1.00000 w2=64.07101	BEB: 162, 1089**, and 1152	3 > 0.50, 1 > 0.90, 1 > 0.95
	Reciprocal Group 4480	Minke	bmy_10270T0	LIME1	modelA	-5912.04	p0=0.53623 p1=0.43124 p2=0.01803 p3=0.01450 w0=0.22067 w1=1.00000 w2=999.00000	BEB: 140, 257**, and 326	3 > 0.50, 1 > 0.90, 1 > 0.95
	Reciprocal Group 2717	Mysticeti	bmy_05990T0	BAMBI	modelA	-4174.47	p0=0.95291 p1=0.02815 p2=0.01839 p3=0.00054 w0=0.04261 w1=1.00000 w2=999.00000	BEB: 24**, 127**, and 181	3 > 0.50, 2 > 0.90, 2 > 0.95
	Reciprocal Group 2798	Mysticeti	bmy_00808T0	ESPL1	modelA	-41286.3	p0=0.70408 p1=0.29048 p2=0.00386 p3=0.00159 w0=0.10734 w1=1.00000 w2=44.30308	BEB: 166, 1054**, 1081, 1220, 1748, and 2005	6 > 0.50, 1 > 0.90, 1 > 0.95
	Reciprocal Group 3205	Mysticeti	bmy_19803T0	SRRD	modelA	-8031.9	p0=0.66036 p1=0.32280 p2=0.01131 p3=0.00553 w0=0.11573 w1=1.00000 w2=110.78940	BEB: 148, 316, and 319	3 > 0.50, 0 > 0.90, 0 > 0.95
	Reciprocal Group 3226	Mysticeti	bmy_02493T0	IGSF6	modelA	-7093.44	p0=0.49763 p1=0.44863 p2=0.02826 p3=0.02548 w0=0.16882 w1=1.00000 w2=170.68140	BEB: 65**, 69, 106, and 207	4 > 0.50, 1 > 0.90, 1 > 0.95
	Reciprocal Group 3316	Mysticeti	bmy_11821T0	ODF1	modelA	-3861.87	p0=0.92449 p1=0.05269 p2=0.02160 p3=0.00123 w0=0.01839 w1=1.00000 w2=89.95108	BEB: 41**, 64, 76**, and 99**	4 > 0.50, 3 > 0.90, 3 > 0.95
	Reciprocal Group 3351	Mysticeti	bmy_19211T0	C4orf29	modelA	-6687.01	p0=0.83574 p1=0.14201 p2=0.01902 p3=0.00323 w0=0.03781 w1=1.00000 w2=44.94059	BEB: 35, 56, 317, 342, 344, and 375	6 > 0.50, 0 > 0.90, 0 > 0.95
	Reciprocal Group 3608	Mysticeti	bmy_17154T0	DNALI1	modelA	-4623.15	p0=0.87522 p1=0.10208 p2=0.02033 p3=0.00237 w0=0.03333 w1=1.00000 w2=998.99891	BEB: 95 and 355	2 > 0.50, 0 > 0.90, 0 > 0.95
	Reciprocal Group 3642	Mysticeti	bmy_18171T0	BBS12	modelA	-16642.9	p0=0.58489 p1=0.40977 p2=0.00314 p3=0.00220 w0=0.14998 w1=1.00000 w2=999.00000	NEB: 535*	1 > 0.50, 1 > 0.90, 0 > 0.95
	Reciprocal Group 3702	Mysticeti	bmy_14437T0	TC2N	modelA	-8335.57	p0=0.82567 p1=0.17042 p2=0.00324 p3=0.00067 w0=0.09409 w1=1.00000 w2=998.99994	BEB: 109, 154, 301, and 399	4 > 0.50, 0 > 0.90, 0 > 0.95
	Reciprocal Group 3835	Mysticeti	bmy_07916T0	C17orf59	modelA	-5932.56	p0=0.67540 p1=0.31866 p2=0.00403 p3=0.00190 w0=0.05185 w1=1.00000 w2=63.24326	BEB: 57** and 243	2 > 0.50, 1 > 0.90, 1 > 0.95
	Reciprocal Group 3868	Mysticeti	bmy_06046T0	PPP1R15A	modelA	-17561.7	p0=0.38588 p1=0.59910 p2=0.00588 p3=0.00914 w0=0.18154 w1=1.00000 w2=999.00000	BEB: 75, 113, 624*, and 691	4 > 0.50, 1 > 0.90, 0 > 0.95
	Reciprocal Group 3880	Mysticeti	bmy_12005T0	PODXL	modelA	-18340.2	p0=0.26744 p1=0.70940 p2=0.00634 p3=0.01682 w0=0.04416 w1=1.00000 w2=998.99964	BEB: 774 and 779	2 > 0.50, 0 > 0.90, 0 > 0.95
	Reciprocal Group 3952	Mysticeti	bmy_04676T0	BRICD5	modelA	-5669.98	p0=0.63066 p1=0.36255 p2=0.00432 p3=0.00248 w0=0.10332 w1=1.00000 w2=998.99992	BEB: 19**	1 > 0.50, 1 > 0.90, 1 > 0.95
	Reciprocal Group 4066	Mysticeti	bmy_01804T0	CXCL17	modelA	-2531.18	p0=0.49136 p1=0.40672 p2=0.05577 p3=0.04616 w0=0.25872 w1=1.00000 w2=37.20530	BEB: 17, 21**, 28, 45, 110, 113, and 124	7 > 0.50, 1 > 0.90, 1 > 0.95
	Reciprocal Group 4250	Mysticeti	bmy_02021T0	C22orf15	modelA	-4538.87	p0=0.59544 p1=0.36634 p2=0.02366 p3=0.01456 w0=0.18955 w1=1.00000 w2=999.00000	BEB: 36	1 > 0.50, 0 > 0.90, 0 > 0.95
	Reciprocal Group 4395	Mysticeti	bmy_03445T0	HPS6	modelA	-12313.8	p0=0.79774 p1=0.19550 p2=0.00543 p3=0.00133 w0=0.10248 w1=1.00000 w2=206.90536	BEB: 14, 152**, 187, 248, 420, 557**, and 574	7 > 0.50, 2 > 0.90, 2 > 0.95
	Reciprocal Group 4439	Mysticeti	bmy_07383T0	C9orf131	modelA	-23399.2	p0=0.18625 p1=0.80089 p2=0.00243 p3=0.01044 w0=0.30075 w1=1.00000 w2=28.15519	BEB: 251**, 584, 713, 1028, 1048, and 1053	6 > 0.50, 1 > 0.90, 1 > 0.95
	Reciprocal Group 4509	Mysticeti	bmy_06411T0	MBLAC1	modelA	-4493.71	p0=0.75165 p1=0.22954 p2=0.01441 p3=0.00440 w0=0.05722 w1=1.00000 w2=999.00000	BEB: 22, 23**, 218, and 255**	4 > 0.50, 2 > 0.90, 2 > 0.95
	p0 = proportion of sites with a Dn/Ds ratio as per w0
	p1 = proption of sites with a Dn/Ds ratio as per w1
	p2 = proportion of sites with a Dn/Ds ratio of w0 in the background lineages while in the foregound this proportion of sites have a Dn/Ds ratio as per w2.
	p3 = proption of sites with a Dn/Ds ratio of w1 in the background lineage while in the foreground lineage that same proportion of sites has a Dn/Ds ratio as per w2.
	w0, w1, and w2 are the various Dn/Ds ratios and their associated values. For model A one of the omega (w) values is set to 1, one if free to vary but must be less than 1, and one is free to vary and can be greater than 1.
