# Supplementary material for: Insights into the Evolution of Longevity from the Bowhead Whale Genome
Source: Cell Rep. 2015 Jan 6;10(1):112–22. doi: 10.1016/j.celrep.2014.12.008 (PMC4536333; doi:10.1016/j.celrep.2014.12.008)
Supplement: Supplemental Folder 1. Full List of Transposable Elements Distribution, Full List of Filtered and Unfiltered Gene Duplications, Gene Loss Alignments, Full List of Candidates under Selection, Selective Pressure Variation QC Alignments, and Full List of Bowhead-Specific Mutations, Related to Results [file mmc2.zip › site_confirmation.csv]

reciprocal_group_2717_Mysticeti	BEB	2	1	N
		3	1	N
		24	0.997	Y
		127	0.962	Y
		181	0.784	Y
reciprocal_group_2798_Mysticeti	BEB	166	0.524	Y
		1054	0.998	Y
		1081	0.547	Y
		1220	0.53	Y
		1748	0.512	Y
		2005	0.526	Y
reciprocal_group_3060_Orca	BEB	15	0.894	Y
		93	1	Y
		118	0.577	N
		130	0.565	Y
		406	0.831	Y
		439	0.877	Y
		532	1	Y
		533	0.998	Y
		534	1	Y
		535	0.999	Y
reciprocal_group_3166_Minke	BEB	193	0.999	Y
reciprocal_group_3205_Mysticeti	BEB	39	0.928	N
		92	0.993	N
		122	0.695	N
		148	0.517	Y
		316	0.528	Y
		319	0.564	Y
reciprocal_group_3205_Cetacea	BEB	39	0.908	N
		92	0.995	N
		176	0.666	Y
		289	0.609	Y
reciprocal_group_3226_Mysticeti	BEB	21	0.52	N
		22	0.946	N
		49	0.986	N
		50	0.952	N
		52	0.926	N
		53	0.97	N
		65	0.974	Y
		69	0.587	Y
		106	0.523	Y
		127	0.608	N
		179	0.508	N
		191	0.69	N
		207	0.624	Y
		254	0.584	N
		264	0.974	N
reciprocal_group_3253_Minke	BEB	331	0.99	Y
reciprocal_group_3316_Mysticeti	BEB	41	0.974	Y
		64	0.572	Y
		76	1	Y
		99	0.973	Y
reciprocal_group_3351_Mysticeti	BEB	35	0.837	Y
		56	0.714	Y
		184	0.849	N
		186	0.959	N
		317	0.845	Y
		342	0.887	Y
		344	0.544	Y
		375	0.534	Y
		499	0.513	N
reciprocal_group_3412_Minke	BEB	15	1	Y
		115	0.918	Y
reciprocal_group_3527_Minke	BEB	160	0.669	Y
		217	0.509	Y
		250	0.726	Y
		268	0.654	Y
		295	0.685	Y
		386	0.552	N
		592	0.704	Y
		609	0.723	Y
		627	0.764	Y
		821	0.743	Y
		1065	0.731	Y
		1563	0.652	Y
		1923	0.991	Y
reciprocal_group_3608_Mysticeti	BEB	95	0.655	Y
		355	0.747	Y
		357	0.999	N
		358	0.996	N
		359	1	N
		360	0.979	N
		388	0.622	N
reciprocal_group_3642_Mysticeti	NEB	4	0.982	N
		535	0.914	Y
reciprocal_group_3645_Minke	BEB	24	0.574	Y
		50	0.529	N
		84	0.8	Y
		133	0.569	N
		145	0.789	Y
		153	0.954	Y
		184	0.82	Y
		208	0.56
		214	0.855	Y
		241	0.785	Y
		261	0.813	Y
		279	0.808	Y
		292	0.886	Y
		306	0.542	N
		308	0.807	N
		309	0.816	N
		312	0.553	N
		322	0.6	Y
		342	0.973	Y
		360	0.528	Y
		361	0.556	N
reciprocal_group_3791_Bowhead	BEB	28	0.501	N
		199	1	N
		200	1	N
		202	1	N
		203	1	N
		316	0.702	Y
reciprocal_group_3797_Minke	BEB	690	0.546	Y
		831	0.987	Y
		865	0.812	Y
reciprocal_group_3819_Bowhead	BEB	1	0.641	N
		2	0.641	N
		3	0.641	N
		4	0.641	N
		5	0.641	N
		6	0.641	N
		7	0.641	N
		8	0.641	N
		9	0.641	N
		10	0.641	N
		11	0.641	N
		12	0.641	N
		13	0.641	N
		14	0.641	N
		15	0.641	N
		16	0.641	N
		17	0.641	N
		18	0.641	N
		19	0.641	N
		20	0.641	N
		21	0.641	N
		22	0.641	N
		23	0.641	N
		24	0.641	N
		25	0.641	N
		26	0.641	N
		27	0.641	N
		28	0.641	N
		29	0.641	N
		30	0.641	N
		31	0.641	N
		32	0.641	N
		33	0.641	N
		34	0.641	N
		35	0.641	N
		36	0.641	N
		37	0.641	N
		38	0.641	N
		39	0.641	N
		40	0.641	N
		41	0.641	N
		42	0.641	N
		43	0.641	N
		44	0.641	N
		45	0.641	N
		46	0.641	N
		47	0.641	N
		48	0.641	N
		49	0.641	N
		50	0.641	N
		51	0.641	N
		52	0.641	N
		53	0.641	N
		54	0.641	N
		55	0.641	N
		56	0.641	N
		57	0.641	N
		58	0.641	N
		59	0.641	N
		60	0.641	N
		61	0.641	N
		62	0.641	N
		63	0.641	N
		64	0.641	N
		65	0.641	N
		66	0.641	N
		67	0.641	N
		68	0.641	N
		69	0.641	N
		70	0.641	N
		71	0.641	N
		72	0.641	N
		73	0.641	N
		74	0.641	N
		75	0.641	N
		76	0.641	N
		77	0.641	N
		78	0.641	N
		79	0.641	N
		80	0.641	N
		81	0.641	N
		82	0.641	N
		83	0.641	N
		84	0.641	N
		85	0.641	N
		86	0.641	N
		87	0.641	N
		88	0.641	N
		89	0.641	N
		90	0.641	N
		91	0.641	N
		92	0.641	N
		93	0.641	N
		94	0.641	N
		95	0.641	N
		96	0.641	N
		97	0.641	N
		98	0.641	N
		99	0.641	N
		100	0.641	N
		101	0.641	N
		102	0.641	N
		103	0.641	N
		104	0.641	N
		105	0.641	N
		106	0.641	N
		107	0.641	N
		108	0.641	N
		109	0.641	N
		110	0.641	N
		111	0.641	N
		112	0.641	N
		113	0.641	N
		114	0.641	N
		115	0.641	N
		116	0.641	N
		117	0.641	N
		118	0.641	N
		119	0.641	N
		120	0.641	N
		121	0.641	N
		122	0.641	N
		123	0.641	N
		124	0.641	N
		125	0.641	N
		126	0.641	N
		127	0.641	N
		128	0.641	N
		129	0.641	N
		130	0.641	N
		131	0.639	N
		132	0.641	N
		133	0.639	N
		134	0.64	N
		135	0.64	N
		136	0.64	N
		137	0.639	N
		138	0.64	N
		139	0.64	N
		140	0.64	N
		141	0.64	N
		142	0.64	N
		143	0.64	N
		144	0.641	N
		145	0.64	N
		146	0.64	N
		147	0.641	N
		148	0.64	N
		149	0.64	N
		150	0.64	N
		151	0.641	N
		152	0.641	N
		153	0.64	N
		154	0.64	N
		155	0.64	N
		156	0.64	N
		157	0.639	N
		158	0.64	N
		159	0.64	N
		160	0.64	N
		161	0.641	N
		162	0.64	N
		163	0.641	N
		164	0.639	N
		165	0.64	N
		166	0.641	N
		167	0.641	N
		168	0.641	N
		169	0.64	N
		170	0.641	N
		171	0.639	N
		172	0.64	N
		173	0.641	N
		174	0.64	N
		175	0.64	N
		176	0.64	N
		177	0.64	N
		178	0.64	N
		179	0.64	N
		180	0.64	N
		181	0.641	N
		182	0.64	N
		183	0.64	N
		184	0.64	N
		185	0.64	N
		186	0.641	N
		187	0.64	N
		188	0.64	N
		189	0.639	N
		190	0.641	N
		191	0.64	N
		192	0.64	N
		193	0.64	N
		194	0.639	N
		195	0.64	N
		196	0.64	N
		197	0.987	Y
		198	0.641	N
		199	0.64	N
		200	0.64	N
		201	0.64	N
		202	0.64	N
		203	0.64	N
		204	0.64	N
		205	0.64	N
		206	0.64	N
		207	0.64	N
		208	0.639	N
		209	0.64	N
		210	0.64	N
		211	0.64	N
		212	0.64	N
		213	0.64	N
		214	0.64	N
		215	0.64	N
		216	0.64	N
		217	0.64	N
		218	0.64	N
		219	0.64	N
		220	0.64	N
		221	0.64	N
		222	0.64	N
		223	0.64	N
		224	0.64	N
		225	0.64	N
		226	0.64	N
		227	0.64	N
		228	0.991	Y
		229	0.64	N
		230	0.639	N
		231	0.639	N
		232	0.64	N
		233	0.64	N
		234	0.64	N
		235	0.64	N
		236	0.64	N
		237	0.64	N
		238	0.64	N
		239	0.64	N
		240	0.639	N
		241	0.64	N
		242	0.64	N
		243	0.64	N
		244	0.64	N
		245	0.64	N
		246	0.64	N
		247	0.641	N
		248	0.64	N
		249	0.639	N
		250	0.64	N
		251	0.64	N
		252	0.641	N
		253	0.64	N
		254	0.64	N
		255	0.639	N
		256	0.64	N
		257	0.638	N
		258	0.639	N
		259	0.639	N
		260	0.64	N
		261	0.64	N
		262	0.64	N
		263	0.639	N
		264	0.64	N
		265	0.967	Y
		266	0.64	N
		267	0.64	N
		268	0.64	N
		269	1	Y
		270	0.64	N
		271	0.936	Y
		272	0.655	N
		273	0.64	N
		274	0.64	N
		275	0.64	N
		276	0.639	N
		277	0.641	N
		278	0.972	Y
		279	0.64	N
		280	0.64	N
		281	0.64	N
		282	0.64	N
		283	0.639	N
		284	0.639	N
		285	0.64	N
		286	0.64	N
		287	0.64	N
		288	0.639	N
		289	0.64	N
		290	0.64	N
		291	0.639	N
		292	0.64	N
		293	0.64	N
reciprocal_group_3819_Orca	BEB	173	0.766	Y
		175	0.868	N
		187	0.574	N
		192	0.975	Y
		193	0.612	Y
		195	0.584	Y
		200	0.662	N
		225	0.542	Y
		227	0.515	N
		257	0.611	N
		271	0.714	Y
		272	0.945	Y
		276	0.961	Y
reciprocal_group_3835_Mysticeti	BEB	57	0.988	Y
		243	0.634	Y
reciprocal_group_3868_Mysticeti	BEB	75	0.794	Y
		113	0.544	Y
		447	0.991	N
		624	0.946	Y
		691	0.522	Y
		826	0.993	N
reciprocal_group_3952_Mysticeti	BEB	19	0.999	Y
reciprocal_group_3967_Bowhead	BEB	194	1	N
		195	1	N
		196	0.525	N
		349	0.544	Y
		399	0.556	Y
reciprocal_group_4003_Orca	BEB	33	0.99	Y
		64	0.791	Y
		94	0.848	Y
reciprocal_group_4066_Mysticeti	BEB	17	0.716	Y
		19	0.972	N
		21	0.995	Y
		28	0.868	Y
		45	0.758	Y
		110	0.765	Y
		113	0.822	Y
		124	0.556	Y
reciprocal_group_4080_Minke	BEB	237	0.552	Y
		251	1	N
		254	1	N
reciprocal_group_4196_Minke	BEB	162	0.773	Y
		1089	1	Y
		1152	0.707	Y
		1534	0.531	N
		1536	0.625	N
		1596	0.534	N
reciprocal_group_4203_Cetacea	BEB	102	0.528	Y
		340	0.968	Y
reciprocal_group_4250_Mysticeti	BEB	36	0.877	Y
reciprocal_group_4347_Cetacea	BEB	124	0.678	Y
		150	0.996	Y
reciprocal_group_4385_Bowhead	BEB	332	0.682	N
		333	1	Y
reciprocal_group_4395_Mysticeti	BEB	14	0.549	Y
		152	0.958	Y
		187	0.563	Y
		248	0.571	Y
		420	0.503	Y
		557	0.995	Y
		574	0.556	Y
		652	0.509	N
reciprocal_group_4439_Mysticeti	BEB	251	0.985	Y
		380	0.703	N
		426	0.587	N
		584	0.667	Y
		713	0.546	Y
		1028	0.576	Y
		1048	0.61	Y
		1053	0.663	Y
reciprocal_group_4461_Orca	BEB	22	0.991	Y
		54	0.852	Y
		56	0.991	Y
		68	0.527	N
		101	0.516	Y
reciprocal_group_4480_Minke	BEB	140	0.784	Y
		224	0.721	N
		257	0.96	Y
		326	0.818	Y
		384	0.983	N
		387	0.991	N
		388	0.922	N
		389	0.989	N
		391	0.997	N
		392	0.998	N
		394	0.542	N
		396	0.548	N
reciprocal_group_4480_Orca	BEB	51	0.719	N
		52	0.962	N
		53	0.994	N
		54	0.938	N
		56	0.89	N
		57	0.939	N
		58	0.703	N
		140	0.695	N
		158	0.55	N
		160	0.538	N
		184	0.515	N
		205	0.647	Y
		231	0.606	N
		235	0.658	N
		252	0.763	Y
		256	0.574	Y
		274	0.552	Y
		276	0.594	Y
		290	0.548	Y
		331	0.544	N
		332	0.544	N
		345	0.505	N
		391	0.838	N
		392	0.811	N
reciprocal_group_4509_Mysticeti	BEB	22	0.502	Y
		23	0.99	Y
		218	0.567	Y
		255	0.998	Y
reciprocal_group_4793_Bowhead	BEB	117	0.561	Y
		157	0.997	N
		158	0.997	N
		174	0.999	N
		177	1	N
		178	1	N
		183	1	N
		184	0.993	N
		186	1	N
		187	0.997	N
		188	0.964	N
		189	0.881	N
		203	0.999	N
		204	0.999	N
reciprocal_group_2717_Bowhead	BEB	2	1	N
		3	0.999	N
		24	0.992	N
		204	0.804	Y
reciprocal_group_3000_Bowhead	BEB	88	0.666	Y
		142	1	N
reciprocal_group_3191_Bowhead	BEB	65	0.698	Y
		89	0.735	Y
		91	0.757	Y
		265	0.753	Y
		438	1	N
		439	1	N
		441	0.997	N
		442	1	N
		443	0.967	N
reciprocal_group_3230_Bowhead	BEB	105	1	N
		106	0.999	N
		234	0.78	N
		266	0.66	N
		269	0.999	N
		270	1	N
		279	1	N
		280	1	N
		304	0.998	N
		306	0.993	N
		469	0.727	Y
reciprocal_group_3270_Bowhead	BEB	211	0.806	Y
		608	0.595	Y
		702	0.801	Y
		796	0.801	Y
		829	0.582	Y
		2255	1	N
		2256	1	N
reciprocal_group_3418_Bowhead	BEB	18	0.861	Y
		222	0.648	N
		223	0.985	N
		224	1	N
		227	0.524	N
reciprocal_group_3645_Bowhead	BEB	54	1	N
		56	0.999	N
		57	0.997	N
		58	1	N
		322	0.511	Y
		384	0.526	N
		386	0.811	Y
		415	0.615	N
		566	0.805	N
reciprocal_group_3702_Mysticeti	BEB	109	0.561	Y
		154	0.566	Y
		301	0.575	Y
		327	0.986	N
		399	0.584	Y
reciprocal_group_3756_Minke	BEB	31	0.986	N
		32	0.982	N
		33	0.87	N
		34	0.868	N
		232	0.708	Y
reciprocal_group_3808_Orca	BEB	4	0.639	N
		37	0.658	Y
		45	0.998	Y
		77	0.515	Y
		81	0.566	N
		99	0.536	N
		112	0.616	N
		173	0.778	Y
		217	0.654	Y
		256	0.524	N
reciprocal_group_3843_Bowhead	BEB	15	0.894	Y
		169	0.981	N
		171	1	N
		173	1	N
		175	0.987	N
		182	0.992	N
		183	0.929	N
		185	0.989	N
		186	0.988	N
		187	0.584	N
		188	1	N
		189	0.994	N
		192	0.953	N
		206	0.965	N
		208	0.669	N
reciprocal_group_3880_Mysticeti	BEB	774	0.602	Y
		779	0.824	Y
reciprocal_group_4250_Bowhead	BEB	46	0.908	Y
		75	0.844	Y
		90	0.917	N
		110	0.661	N
		111	0.985	N
		112	0.999	N
		114	1	N
		115	0.664	N
		116	0.996	N
		117	1	N
		118	0.943	N
		119	0.998	N
		121	1	N
		122	0.677	N
		160	0.902	N
reciprocal_group_4480_Bowhead	BEB	148	0.792	Y
		330	0.718	Y
		387	0.926	N
		388	0.885	N
		389	0.902	N
		391	0.998	N
		392	0.999	N
