# Supplementary material for: Insights into the Evolution of Longevity from the Bowhead Whale Genome
Source: Cell Rep. 2015 Jan 6;10(1):112–22. doi: 10.1016/j.celrep.2014.12.008 (PMC4536333; doi:10.1016/j.celrep.2014.12.008)
Supplement: Supplemental Folder 1. Full List of Transposable Elements Distribution, Full List of Filtered and Unfiltered Gene Duplications, Gene Loss Alignments, Full List of Candidates under Selection, Selective Pressure Variation QC Alignments, and Full List of Bowhead-Specific Mutations, Related to Results [file mmc2.zip › TE.xlsx]

## Sheet: Sheet1
Transposable elements
#repeats	bowhead	minke	cow	orca	dolphin
BDDF1	0	0	3849	0	0
CR1	20	18	10	17	55
ERV1	41312	55718	191377	46093	33419
ERV2	2329	2356	35066	1984	2268
ERV3	15696	24226	5309	21139	11734
Endogenous	621	642	280	568	727
Gypsy	1273	1874	1298	1718	1125
Helitron	6	5	1	3	42
Jockey	3878	16395	4610	15502	1248
L1	227486	985534	446716	980177	72518
L2	376	350	55	300	272
Mariner/Tc1	8336	14194	4452	12819	5821
NeSL	2	1	10	1	90
Non-LTR	154	426	21430	286	65
OOREP1	19	103	0	103	1459
Polinton	0	0	0	0	28
R1	0	0	0	0	11
RTE	1	1	618004	0	24
SAT	11	24	9776	6	17
SINE	0	0	391287	0	0
SINE3/5S	7	10	27	10	42
hAT	4608	4991	1349	4299	3462
piggyBac	3	6	4	4	59
