# Supplementary material for: Insights into the Evolution of Longevity from the Bowhead Whale Genome
Source: Cell Rep. 2015 Jan 6;10(1):112–22. doi: 10.1016/j.celrep.2014.12.008 (PMC4536333; doi:10.1016/j.celrep.2014.12.008)
Supplement: Supplemental Folder 2. Species Used in the Analysis of Selective Pressure Variation, Single-Gene Orthologous Families Tested, Likelihood Ratio Tests, MAKER Parameters, and Full Assembly and Read Usage Data, Related to Experimental Procedures [file mmc3.zip]

Archive with 324 entries (323 files):
- allpaths_report.txt
- maker_opts.ctl
- selection_LRTs.tsv
- selection_species.xlsx
- Tested SGOs/
- Tested SGOs/reciprocal_group_2661.2.fas
- Tested SGOs/reciprocal_group_2670.2.fas
- Tested SGOs/reciprocal_group_2680.2.fas
- Tested SGOs/reciprocal_group_2702.2.fas
- Tested SGOs/reciprocal_group_2703.2.fas
- Tested SGOs/reciprocal_group_2709.2.fas
- Tested SGOs/reciprocal_group_2717.2.fas
- Tested SGOs/reciprocal_group_2728.2.fas
- Tested SGOs/reciprocal_group_2734.2.fas
- Tested SGOs/reciprocal_group_2764.2.fas
- Tested SGOs/reciprocal_group_2788.2.fas
- Tested SGOs/reciprocal_group_2798.2.fas
- Tested SGOs/reciprocal_group_2832.2.fas
- Tested SGOs/reciprocal_group_2834.2.fas
- Tested SGOs/reciprocal_group_2835.2.fas
- Tested SGOs/reciprocal_group_2843.2.fas
- Tested SGOs/reciprocal_group_2844.2.fas
- Tested SGOs/reciprocal_group_2860.2.fas
- Tested SGOs/reciprocal_group_2874.2.fas
- Tested SGOs/reciprocal_group_2883.2.fas
- Tested SGOs/reciprocal_group_2890.2.fas
- Tested SGOs/reciprocal_group_2914.2.fas
- Tested SGOs/reciprocal_group_2923.2.fas
- Tested SGOs/reciprocal_group_2925.2.fas
- Tested SGOs/reciprocal_group_2927.2.fas
- Tested SGOs/reciprocal_group_2931.2.fas
- Tested SGOs/reciprocal_group_2933.2.fas
- Tested SGOs/reciprocal_group_2964.2.fas
- Tested SGOs/reciprocal_group_2994.2.fas
- Tested SGOs/reciprocal_group_2999.2.fas
- Tested SGOs/reciprocal_group_3000.2.fas
- Tested SGOs/reciprocal_group_3014.2.fas
- Tested SGOs/reciprocal_group_3016.2.fas
- Tested SGOs/reciprocal_group_3020.2.fas
- Tested SGOs/reciprocal_group_3027.2.fas
- Tested SGOs/reciprocal_group_3031.2.fas
- Tested SGOs/reciprocal_group_3038.2.fas
- Tested SGOs/reciprocal_group_3060.2.fas
- Tested SGOs/reciprocal_group_3089.2.fas
- Tested SGOs/reciprocal_group_3098.2.fas
- Tested SGOs/reciprocal_group_3102.2.fas
- Tested SGOs/reciprocal_group_3104.2.fas
- Tested SGOs/reciprocal_group_3120.2.fas
- Tested SGOs/reciprocal_group_3137.2.fas
- Tested SGOs/reciprocal_group_3141.2.fas
- Tested SGOs/reciprocal_group_3142.2.fas
- Tested SGOs/reciprocal_group_3146.2.fas
- Tested SGOs/reciprocal_group_3153.2.fas
- Tested SGOs/reciprocal_group_3166.2.fas
- Tested SGOs/reciprocal_group_3167.2.fas
- Tested SGOs/reciprocal_group_3175.2.fas
- Tested SGOs/reciprocal_group_3179.2.fas
- Tested SGOs/reciprocal_group_3188.2.fas
- Tested SGOs/reciprocal_group_3191.2.fas
- Tested SGOs/reciprocal_group_3200.2.fas
- Tested SGOs/reciprocal_group_3205.2.fas
- Tested SGOs/reciprocal_group_3207.2.fas
- Tested SGOs/reciprocal_group_3213.2.fas
- Tested SGOs/reciprocal_group_3216.2.fas
- Tested SGOs/reciprocal_group_3218.2.fas
- Tested SGOs/reciprocal_group_3219.2.fas
- Tested SGOs/reciprocal_group_3220.2.fas
- Tested SGOs/reciprocal_group_3226.2.fas
- Tested SGOs/reciprocal_group_3230.2.fas
- Tested SGOs/reciprocal_group_3233.2.fas
- Tested SGOs/reciprocal_group_3238.2.fas
- Tested SGOs/reciprocal_group_3240.2.fas
- Tested SGOs/reciprocal_group_3243.2.fas
- Tested SGOs/reciprocal_group_3245.2.fas
- Tested SGOs/reciprocal_group_3250.2.fas
- Tested SGOs/reciprocal_group_3253.2.fas
- Tested SGOs/reciprocal_group_3255.2.fas
- Tested SGOs/reciprocal_group_3262.2.fas
- Tested SGOs/reciprocal_group_3263.2.fas
- Tested SGOs/reciprocal_group_3268.2.fas
- Tested SGOs/reciprocal_group_3270.2.fas
- Tested SGOs/reciprocal_group_3275.2.fas
- Tested SGOs/reciprocal_group_3277.2.fas
- Tested SGOs/reciprocal_group_3280.2.fas
- Tested SGOs/reciprocal_group_3282.2.fas
- Tested SGOs/reciprocal_group_3288.2.fas
- Tested SGOs/reciprocal_group_3290.2.fas
- Tested SGOs/reciprocal_group_3294.2.fas
- Tested SGOs/reciprocal_group_3300.2.fas
- Tested SGOs/reciprocal_group_3304.2.fas
- Tested SGOs/reciprocal_group_3305.2.fas
- Tested SGOs/reciprocal_group_3315.2.fas
- Tested SGOs/reciprocal_group_3316.2.fas
- Tested SGOs/reciprocal_group_3328.2.fas
- Tested SGOs/reciprocal_group_3330.2.fas
- Tested SGOs/reciprocal_group_3343.2.fas
- Tested SGOs/reciprocal_group_3344.2.fas
- Tested SGOs/reciprocal_group_3351.2.fas
- Tested SGOs/reciprocal_group_3352.2.fas
- Tested SGOs/reciprocal_group_3354.2.fas
- Tested SGOs/reciprocal_group_3357.2.fas
- Tested SGOs/reciprocal_group_3360.2.fas
- Tested SGOs/reciprocal_group_3364.2.fas
- Tested SGOs/reciprocal_group_3372.2.fas
- Tested SGOs/reciprocal_group_3373.2.fas
- Tested SGOs/reciprocal_group_3376.2.fas
- Tested SGOs/reciprocal_group_3379.2.fas
- Tested SGOs/reciprocal_group_3390.2.fas
- Tested SGOs/reciprocal_group_3395.2.fas
- Tested SGOs/reciprocal_group_3403.2.fas
- Tested SGOs/reciprocal_group_3404.2.fas
- Tested SGOs/reciprocal_group_3410.2.fas
- Tested SGOs/reciprocal_group_3412.2.fas
- Tested SGOs/reciprocal_group_3417.2.fas
- Tested SGOs/reciprocal_group_3418.2.fas
- Tested SGOs/reciprocal_group_3420.2.fas
- Tested SGOs/reciprocal_group_3423.2.fas
- Tested SGOs/reciprocal_group_3428.2.fas
- Tested SGOs/reciprocal_group_3429.2.fas
- Tested SGOs/reciprocal_group_3437.2.fas
- Tested SGOs/reciprocal_group_3440.2.fas
- Tested SGOs/reciprocal_group_3443.2.fas
- Tested SGOs/reciprocal_group_3462.2.fas
- Tested SGOs/reciprocal_group_3469.2.fas
- Tested SGOs/reciprocal_group_3477.2.fas
- Tested SGOs/reciprocal_group_3479.2.fas
- Tested SGOs/reciprocal_group_3481.2.fas
- Tested SGOs/reciprocal_group_3484.2.fas
- Tested SGOs/reciprocal_group_3491.2.fas
- Tested SGOs/reciprocal_group_3493.2.fas
- Tested SGOs/reciprocal_group_3496.2.fas
- Tested SGOs/reciprocal_group_3498.2.fas
- Tested SGOs/reciprocal_group_3504.2.fas
- Tested SGOs/reciprocal_group_3508.2.fas
- Tested SGOs/reciprocal_group_3511.2.fas
- Tested SGOs/reciprocal_group_3517.2.fas
- Tested SGOs/reciprocal_group_3521.2.fas
- Tested SGOs/reciprocal_group_3525.2.fas
- Tested SGOs/reciprocal_group_3527.2.fas
- Tested SGOs/reciprocal_group_3528.2.fas
- Tested SGOs/reciprocal_group_3533.2.fas
- Tested SGOs/reciprocal_group_3542.2.fas
- Tested SGOs/reciprocal_group_3552.2.fas
- Tested SGOs/reciprocal_group_3559.2.fas
- Tested SGOs/reciprocal_group_3565.2.fas
- Tested SGOs/reciprocal_group_3570.2.fas
- Tested SGOs/reciprocal_group_3576.2.fas
- Tested SGOs/reciprocal_group_3578.2.fas
- Tested SGOs/reciprocal_group_3580.2.fas
- Tested SGOs/reciprocal_group_3581.2.fas
- Tested SGOs/reciprocal_group_3582.2.fas
- Tested SGOs/reciprocal_group_3583.2.fas
- Tested SGOs/reciprocal_group_3584.2.fas
- Tested SGOs/reciprocal_group_3594.2.fas
- Tested SGOs/reciprocal_group_3607.2.fas
- Tested SGOs/reciprocal_group_3608.2.fas
- Tested SGOs/reciprocal_group_3615.2.fas
- Tested SGOs/reciprocal_group_3623.2.fas
- Tested SGOs/reciprocal_group_3626.2.fas
- Tested SGOs/reciprocal_group_3629.2.fas
- Tested SGOs/reciprocal_group_3635.2.fas
- Tested SGOs/reciprocal_group_3642.2.fas
- Tested SGOs/reciprocal_group_3645.2.fas
- Tested SGOs/reciprocal_group_3646.2.fas
- Tested SGOs/reciprocal_group_3652.2.fas
- Tested SGOs/reciprocal_group_3657.2.fas
- Tested SGOs/reciprocal_group_3666.2.fas
- Tested SGOs/reciprocal_group_3670.2.fas
- Tested SGOs/reciprocal_group_3681.2.fas
- Tested SGOs/reciprocal_group_3686.2.fas
- Tested SGOs/reciprocal_group_3689.2.fas
- Tested SGOs/reciprocal_group_3692.2.fas
- Tested SGOs/reciprocal_group_3693.2.fas
- Tested SGOs/reciprocal_group_3694.2.fas
- Tested SGOs/reciprocal_group_3695.2.fas
- Tested SGOs/reciprocal_group_3700.2.fas
- Tested SGOs/reciprocal_group_3702.2.fas
- Tested SGOs/reciprocal_group_3710.2.fas
- Tested SGOs/reciprocal_group_3716.2.fas
- Tested SGOs/reciprocal_group_3718.2.fas
- Tested SGOs/reciprocal_group_3719.2.fas
- Tested SGOs/reciprocal_group_3728.2.fas
- Tested SGOs/reciprocal_group_3739.2.fas
- Tested SGOs/reciprocal_group_3741.2.fas
- Tested SGOs/reciprocal_group_3753.2.fas
- Tested SGOs/reciprocal_group_3756.2.fas
- Tested SGOs/reciprocal_group_3758.2.fas
- Tested SGOs/reciprocal_group_3775.2.fas
- Tested SGOs/reciprocal_group_3777.2.fas
- Tested SGOs/reciprocal_group_3779.2.fas
- Tested SGOs/reciprocal_group_3785.2.fas
- Tested SGOs/reciprocal_group_3788.2.fas
- Tested SGOs/reciprocal_group_3790.2.fas
- Tested SGOs/reciprocal_group_3791.2.fas
- Tested SGOs/reciprocal_group_3797.2.fas
- Tested SGOs/reciprocal_group_3799.2.fas
- Tested SGOs/reciprocal_group_3802.2.fas
- Tested SGOs/reciprocal_group_3807.2.fas
- Tested SGOs/reciprocal_group_3808.2.fas
- Tested SGOs/reciprocal_group_3811.2.fas
- Tested SGOs/reciprocal_group_3817.2.fas
- Tested SGOs/reciprocal_group_3819.2.fas
- Tested SGOs/reciprocal_group_3821.2.fas
- Tested SGOs/reciprocal_group_3828.2.fas
- Tested SGOs/reciprocal_group_3835.2.fas
- Tested SGOs/reciprocal_group_3841.2.fas
- Tested SGOs/reciprocal_group_3843.2.fas
- Tested SGOs/reciprocal_group_3847.2.fas
- Tested SGOs/reciprocal_group_3862.2.fas
- Tested SGOs/reciprocal_group_3868.2.fas
- Tested SGOs/reciprocal_group_3877.2.fas
- Tested SGOs/reciprocal_group_3879.2.fas
- Tested SGOs/reciprocal_group_3880.2.fas
- Tested SGOs/reciprocal_group_3884.2.fas
- Tested SGOs/reciprocal_group_3892.2.fas
- Tested SGOs/reciprocal_group_3904.2.fas
- Tested SGOs/reciprocal_group_3906.2.fas
- Tested SGOs/reciprocal_group_3908.2.fas
- Tested SGOs/reciprocal_group_3911.2.fas
- Tested SGOs/reciprocal_group_3912.2.fas
- Tested SGOs/reciprocal_group_3922.2.fas
- Tested SGOs/reciprocal_group_3930.2.fas
- Tested SGOs/reciprocal_group_3937.2.fas
- Tested SGOs/reciprocal_group_3952.2.fas
- Tested SGOs/reciprocal_group_3954.2.fas
- Tested SGOs/reciprocal_group_3967.2.fas
- Tested SGOs/reciprocal_group_3969.2.fas
- Tested SGOs/reciprocal_group_3976.2.fas
- Tested SGOs/reciprocal_group_3981.2.fas
- Tested SGOs/reciprocal_group_3985.2.fas
- Tested SGOs/reciprocal_group_3988.2.fas
- Tested SGOs/reciprocal_group_3989.2.fas
- Tested SGOs/reciprocal_group_3995.2.fas
- Tested SGOs/reciprocal_group_4000.2.fas
- Tested SGOs/reciprocal_group_4003.2.fas
- Tested SGOs/reciprocal_group_4005.2.fas
- Tested SGOs/reciprocal_group_4008.2.fas
- Tested SGOs/reciprocal_group_4011.best.fas
- Tested SGOs/reciprocal_group_4012.2.fas
- Tested SGOs/reciprocal_group_4014.2.fas
- Tested SGOs/reciprocal_group_4022.2.fas
- Tested SGOs/reciprocal_group_4036.2.fas
- Tested SGOs/reciprocal_group_4039.2.fas
- Tested SGOs/reciprocal_group_4040.2.fas
- Tested SGOs/reciprocal_group_4066.2.fas
- Tested SGOs/reciprocal_group_4076.2.fas
- Tested SGOs/reciprocal_group_4080.2.fas
- Tested SGOs/reciprocal_group_4081.2.fas
- Tested SGOs/reciprocal_group_4091.2.fas
- Tested SGOs/reciprocal_group_4093.2.fas
- Tested SGOs/reciprocal_group_4096.2.fas
- Tested SGOs/reciprocal_group_4105.2.fas
- Tested SGOs/reciprocal_group_4107.2.fas
- Tested SGOs/reciprocal_group_4109.2.fas
- Tested SGOs/reciprocal_group_4111.2.fas
- Tested SGOs/reciprocal_group_4114.2.fas
- Tested SGOs/reciprocal_group_4118.2.fas
- Tested SGOs/reciprocal_group_4119.2.fas
- Tested SGOs/reciprocal_group_4124.2.fas
- Tested SGOs/reciprocal_group_4128.2.fas
- Tested SGOs/reciprocal_group_4134.2.fas
- Tested SGOs/reciprocal_group_4135.2.fas
- Tested SGOs/reciprocal_group_4145.2.fas
- Tested SGOs/reciprocal_group_4154.2.fas
- Tested SGOs/reciprocal_group_4168.2.fas
- Tested SGOs/reciprocal_group_4170.2.fas
- Tested SGOs/reciprocal_group_4172.2.fas
- Tested SGOs/reciprocal_group_4180.2.fas
- Tested SGOs/reciprocal_group_4181.2.fas
- Tested SGOs/reciprocal_group_4187.2.fas
- Tested SGOs/reciprocal_group_4189.2.fas
- Tested SGOs/reciprocal_group_4196.2.fas
- Tested SGOs/reciprocal_group_4200.2.fas
- Tested SGOs/reciprocal_group_4202.2.fas
- Tested SGOs/reciprocal_group_4203.2.fas
- Tested SGOs/reciprocal_group_4208.2.fas
- Tested SGOs/reciprocal_group_4210.2.fas
- Tested SGOs/reciprocal_group_4215.2.fas
- Tested SGOs/reciprocal_group_4218.2.fas
- Tested SGOs/reciprocal_group_4219.2.fas
- Tested SGOs/reciprocal_group_4224.2.fas
- Tested SGOs/reciprocal_group_4227.2.fas
- Tested SGOs/reciprocal_group_4229.2.fas
- Tested SGOs/reciprocal_group_4230.2.fas
- Tested SGOs/reciprocal_group_4245.2.fas
- Tested SGOs/reciprocal_group_4250.2.fas
- Tested SGOs/reciprocal_group_4251.2.fas
- Tested SGOs/reciprocal_group_4273.2.fas
- Tested SGOs/reciprocal_group_4275.2.fas
- Tested SGOs/reciprocal_group_4278.2.fas
- Tested SGOs/reciprocal_group_4291.2.fas
- Tested SGOs/reciprocal_group_4297.2.fas
- Tested SGOs/reciprocal_group_4312.2.fas
- Tested SGOs/reciprocal_group_4315.2.fas
- Tested SGOs/reciprocal_group_4319.2.fas
- Tested SGOs/reciprocal_group_4333.2.fas
- Tested SGOs/reciprocal_group_4345.2.fas
- Tested SGOs/reciprocal_group_4347.2.fas
- Tested SGOs/reciprocal_group_4348.2.fas
- Tested SGOs/reciprocal_group_4371.2.fas
[truncated: 24 more entries]
