# Supplementary material for: Insights into the Evolution of Longevity from the Bowhead Whale Genome
Source: Cell Rep. 2015 Jan 6;10(1):112–22. doi: 10.1016/j.celrep.2014.12.008 (PMC4536333; doi:10.1016/j.celrep.2014.12.008)
Supplement: Supplemental Folder 2. Species Used in the Analysis of Selective Pressure Variation, Single-Gene Orthologous Families Tested, Likelihood Ratio Tests, MAKER Parameters, and Full Assembly and Read Usage Data, Related to Experimental Procedures [file mmc3.zip › selection_LRTs.tsv]

Tree	LRT	Null Model lnL	Alternative Model lnL	D	Critical Value	Null Rejected?
reciprocal_group_2661_Bowhead	m1Neutral vs modelA	-19757.15637	-19755.10445	4.10383	5.99	No
reciprocal_group_2661_Bowhead	modelAnull vs modelA	-19755.10473	-19755.10445	0.00055	3.84	No
reciprocal_group_2661_Minke	m1Neutral vs modelA	-19757.15637	-19756.99507	0.322598	5.99	No
reciprocal_group_2661_Minke	modelAnull vs modelA	-19756.99889	-19756.99507	0.007634	3.84	No
reciprocal_group_2661_Mysticeti	m1Neutral vs modelA	-19757.15637	-19754.19533	5.922072	5.99	No
reciprocal_group_2661_Mysticeti	modelAnull vs modelA	-19754.44634	-19754.19533	0.50202	3.84	No
reciprocal_group_2661_Orca	m1Neutral vs modelA	-19757.15637	-19757.15637	0	5.99	No
reciprocal_group_2661_Orca	modelAnull vs modelA	-19757.15637	-19757.15637	0	3.84	No
reciprocal_group_2661_Cetacea	m1Neutral vs modelA	-19757.15637	-19757.15637	0	5.99	No
reciprocal_group_2661_Cetacea	modelAnull vs modelA	-19757.15637	-19757.15637	0	3.84	No
reciprocal_group_2670_Bowhead	m1Neutral vs modelA	-6222.654183	-6222.654183	0	5.99	No
reciprocal_group_2670_Bowhead	modelAnull vs modelA	-6222.654183	-6222.654183	0	3.84	No
reciprocal_group_2670_Minke	m1Neutral vs modelA	-6222.654183	-6221.455925	2.396516	5.99	No
reciprocal_group_2670_Minke	modelAnull vs modelA	-6222.654183	-6221.455925	2.396516	3.84	No
reciprocal_group_2670_Mysticeti	m1Neutral vs modelA	-6222.654183	-6219.033764	7.240838	5.99	Yes
reciprocal_group_2670_Mysticeti	modelAnull vs modelA	-6219.033764	-6219.033764	0	3.84	No
reciprocal_group_2670_Orca	m1Neutral vs modelA	-6222.654183	-6221.524953	2.25846	5.99	No
reciprocal_group_2670_Orca	modelAnull vs modelA	-6221.596636	-6221.524953	0.143366	3.84	No
reciprocal_group_2670_Cetacea	m1Neutral vs modelA	-6222.654183	-6222.11168	1.085006	5.99	No
reciprocal_group_2670_Cetacea	modelAnull vs modelA	-6222.131031	-6222.11168	0.038702	3.84	No
reciprocal_group_2680_Bowhead	m1Neutral vs modelA	-7511.167369	-7511.167369	0	5.99	No
reciprocal_group_2680_Bowhead	modelAnull vs modelA	-7511.16737	-7511.167369	2.00E-06	3.84	No
reciprocal_group_2680_Minke	m1Neutral vs modelA	-7511.167369	-7511.167369	0	5.99	No
reciprocal_group_2680_Minke	modelAnull vs modelA	-7511.167369	-7511.167369	0	3.84	No
reciprocal_group_2680_Mysticeti	m1Neutral vs modelA	-7511.167369	-7511.085867	0.163004	5.99	No
reciprocal_group_2680_Mysticeti	modelAnull vs modelA	-7511.085867	-7511.085867	0	3.84	No
reciprocal_group_2680_Orca	m1Neutral vs modelA	-7511.167369	-7511.113975	0.106788	5.99	No
reciprocal_group_2680_Orca	modelAnull vs modelA	-7511.121907	-7511.113975	0.015864	3.84	No
reciprocal_group_2680_Cetacea	m1Neutral vs modelA	-7511.167369	-7511.167369	0	5.99	No
reciprocal_group_2680_Cetacea	modelAnull vs modelA	-7511.167369	-7511.167369	0	3.84	No
reciprocal_group_2702_Bowhead	m1Neutral vs modelA	-28328.44006	-28328.06634	0.747428	5.99	No
reciprocal_group_2702_Bowhead	modelAnull vs modelA	-28328.30486	-28328.06634	0.477026	3.84	No
reciprocal_group_2702_Minke	m1Neutral vs modelA	-28328.44006	-28328.44006	2.00E-06	5.99	No
reciprocal_group_2702_Minke	modelAnull vs modelA	-28328.44006	-28328.44006	0	3.84	No
reciprocal_group_2702_Mysticeti	m1Neutral vs modelA	-28328.44006	-28328.44006	0	5.99	No
reciprocal_group_2702_Mysticeti	modelAnull vs modelA	-28328.44006	-28328.44006	0	3.84	No
reciprocal_group_2702_Orca	m1Neutral vs modelA	-28328.44006	-28328.44006	0	5.99	No
reciprocal_group_2702_Orca	modelAnull vs modelA	-28328.44006	-28328.44006	0	3.84	No
reciprocal_group_2702_Cetacea	m1Neutral vs modelA	-28328.44006	-28326.02035	4.839418	5.99	No
reciprocal_group_2702_Cetacea	modelAnull vs modelA	-28326.02035	-28326.02035	0	3.84	No
reciprocal_group_2703_Bowhead	m1Neutral vs modelA	-6620.239858	-6620.239859	-2.00E-06	5.99	No
reciprocal_group_2703_Bowhead	modelAnull vs modelA	-6620.239859	-6620.239859	0	3.84	No
reciprocal_group_2703_Minke	m1Neutral vs modelA	-6620.239858	-6620.239858	0	5.99	No
reciprocal_group_2703_Minke	modelAnull vs modelA	-6620.239858	-6620.239858	0	3.84	No
reciprocal_group_2703_Mysticeti	m1Neutral vs modelA	-6620.239858	-6617.891588	4.69654	5.99	No
reciprocal_group_2703_Mysticeti	modelAnull vs modelA	-6618.468751	-6617.891588	1.154326	3.84	No
reciprocal_group_2703_Orca	m1Neutral vs modelA	-6620.239858	-6618.100665	4.278386	5.99	No
reciprocal_group_2703_Orca	modelAnull vs modelA	-6618.552609	-6618.100665	0.903888	3.84	No
reciprocal_group_2703_Cetacea	m1Neutral vs modelA	-6620.239858	-6619.367471	1.744774	5.99	No
reciprocal_group_2703_Cetacea	modelAnull vs modelA	-6620.239859	-6619.367471	1.744776	3.84	No
reciprocal_group_2709_Bowhead	m1Neutral vs modelA	-10119.78413	-10119.57948	0.409306	5.99	No
reciprocal_group_2709_Bowhead	modelAnull vs modelA	-10119.57948	-10119.57948	0	3.84	No
reciprocal_group_2709_Minke	m1Neutral vs modelA	-10119.78413	-10119.73022	0.107834	5.99	No
reciprocal_group_2709_Minke	modelAnull vs modelA	-10119.73022	-10119.73022	0	3.84	No
reciprocal_group_2709_Mysticeti	m1Neutral vs modelA	-10119.78413	-10119.78413	0	5.99	No
reciprocal_group_2709_Mysticeti	modelAnull vs modelA	-10119.78414	-10119.78413	4.00E-06	3.84	No
reciprocal_group_2709_Orca	m1Neutral vs modelA	-10119.78413	-10119.78413	0	5.99	No
reciprocal_group_2709_Orca	modelAnull vs modelA	-10119.78414	-10119.78413	2.00E-06	3.84	No
reciprocal_group_2709_Cetacea	m1Neutral vs modelA	-10119.78413	-10119.78413	0	5.99	No
reciprocal_group_2709_Cetacea	modelAnull vs modelA	-10119.78413	-10119.78413	0	3.84	No
reciprocal_group_2717_Bowhead	m1Neutral vs modelA	-4193.275899	-4177.016567	32.518664	5.99	Yes
reciprocal_group_2717_Bowhead	modelAnull vs modelA	-4189.907375	-4177.016567	25.781616	3.84	Yes
reciprocal_group_2717_Minke	m1Neutral vs modelA	-4193.275899	-4187.47716	11.597478	5.99	Yes
reciprocal_group_2717_Minke	modelAnull vs modelA	-4187.47716	-4187.47716	0	3.84	No
reciprocal_group_2717_Mysticeti	m1Neutral vs modelA	-4193.275899	-4174.47218	37.607438	5.99	Yes
reciprocal_group_2717_Mysticeti	modelAnull vs modelA	-4188.873948	-4174.47218	28.803536	3.84	Yes
reciprocal_group_2717_Orca	m1Neutral vs modelA	-4193.275899	-4193.063649	0.4245	5.99	No
reciprocal_group_2717_Orca	modelAnull vs modelA	-4193.063649	-4193.063649	0	3.84	No
reciprocal_group_2717_Cetacea	m1Neutral vs modelA	-4193.275899	-4193.275899	0	5.99	No
reciprocal_group_2717_Cetacea	modelAnull vs modelA	-4193.275899	-4193.275899	0	3.84	No
reciprocal_group_2728_Bowhead	m1Neutral vs modelA	-3087.78613	-3086.476847	2.618566	5.99	No
reciprocal_group_2728_Bowhead	modelAnull vs modelA	-3086.689744	-3086.476847	0.425794	3.84	No
reciprocal_group_2728_Minke	m1Neutral vs modelA	-3087.78613	-3087.78613	0	5.99	No
reciprocal_group_2728_Minke	modelAnull vs modelA	-3087.78613	-3087.78613	0	3.84	No
reciprocal_group_2728_Mysticeti	m1Neutral vs modelA	-3087.78613	-3087.78613	0	5.99	No
reciprocal_group_2728_Mysticeti	modelAnull vs modelA	-3087.78613	-3087.78613	0	3.84	No
reciprocal_group_2728_Orca	m1Neutral vs modelA	-3087.78613	-3086.903778	1.764704	5.99	No
reciprocal_group_2728_Orca	modelAnull vs modelA	-3087.78613	-3086.903778	1.764704	3.84	No
reciprocal_group_2728_Cetacea	m1Neutral vs modelA	-3087.78613	-3087.78613	0	5.99	No
reciprocal_group_2728_Cetacea	modelAnull vs modelA	-3087.78613	-3087.78613	0	3.84	No
reciprocal_group_2734_Bowhead	m1Neutral vs modelA	-3154.856568	-3154.856559	1.80E-05	5.99	No
reciprocal_group_2734_Bowhead	modelAnull vs modelA	-3154.856567	-3154.856559	1.60E-05	3.84	No
reciprocal_group_2734_Minke	m1Neutral vs modelA	-3154.856568	-3154.764278	0.18458	5.99	No
reciprocal_group_2734_Minke	modelAnull vs modelA	-3154.764278	-3154.764278	0	3.84	No
reciprocal_group_2734_Mysticeti	m1Neutral vs modelA	-3154.856568	-3153.828525	2.056086	5.99	No
reciprocal_group_2734_Mysticeti	modelAnull vs modelA	-3154.086746	-3153.828525	0.516442	3.84	No
reciprocal_group_2734_Orca	m1Neutral vs modelA	-3154.856568	-3154.640343	0.43245	5.99	No
reciprocal_group_2734_Orca	modelAnull vs modelA	-3154.640343	-3154.640343	0	3.84	No
reciprocal_group_2734_Cetacea	m1Neutral vs modelA	-3154.856568	-3154.856568	0	5.99	No
reciprocal_group_2734_Cetacea	modelAnull vs modelA	-3154.856568	-3154.856568	0	3.84	No
reciprocal_group_2764_Bowhead	m1Neutral vs modelA	-3209.529095	-3209.529095	0	5.99	No
reciprocal_group_2764_Bowhead	modelAnull vs modelA	-3209.529095	-3209.529095	0	3.84	No
reciprocal_group_2764_Minke	m1Neutral vs modelA	-3209.529095	-3209.529095	0	5.99	No
reciprocal_group_2764_Minke	modelAnull vs modelA	-3209.529095	-3209.529095	0	3.84	No
reciprocal_group_2764_Mysticeti	m1Neutral vs modelA	-3209.529095	-3209.529095	0	5.99	No
reciprocal_group_2764_Mysticeti	modelAnull vs modelA	-3209.529095	-3209.529095	0	3.84	No
reciprocal_group_2764_Orca	m1Neutral vs modelA	-3209.529095	-3209.529095	0	5.99	No
reciprocal_group_2764_Orca	modelAnull vs modelA	-3209.529095	-3209.529095	0	3.84	No
reciprocal_group_2764_Cetacea	m1Neutral vs modelA	-3209.529095	-3209.529095	0	5.99	No
reciprocal_group_2764_Cetacea	modelAnull vs modelA	-3209.529095	-3209.529095	0	3.84	No
reciprocal_group_2788_Bowhead	m1Neutral vs modelA	-9327.159009	-9324.460839	5.39634	5.99	No
reciprocal_group_2788_Bowhead	modelAnull vs modelA	-9325.401721	-9324.460839	1.881764	3.84	No
reciprocal_group_2788_Minke	m1Neutral vs modelA	-9327.159009	-9325.614733	3.088552	5.99	No
reciprocal_group_2788_Minke	modelAnull vs modelA	-9325.649472	-9325.614733	0.069478	3.84	No
reciprocal_group_2788_Mysticeti	m1Neutral vs modelA	-9327.159009	-9325.549908	3.218202	5.99	No
reciprocal_group_2788_Mysticeti	modelAnull vs modelA	-9325.575909	-9325.549908	0.052002	3.84	No
reciprocal_group_2788_Orca	m1Neutral vs modelA	-9327.159009	-9323.935272	6.447474	5.99	Yes
reciprocal_group_2788_Orca	modelAnull vs modelA	-9324.149939	-9323.935272	0.429334	3.84	No
reciprocal_group_2788_Cetacea	m1Neutral vs modelA	-9327.159009	-9326.495128	1.327762	5.99	No
reciprocal_group_2788_Cetacea	modelAnull vs modelA	-9326.495128	-9326.495128	0	3.84	No
reciprocal_group_2798_Bowhead	m1Neutral vs modelA	-41291.64171	-41291.17589	0.931646	5.99	No
reciprocal_group_2798_Bowhead	modelAnull vs modelA	-41291.18701	-41291.17589	0.022242	3.84	No
reciprocal_group_2798_Minke	m1Neutral vs modelA	-41291.64171	-41291.64171	0	5.99	No
reciprocal_group_2798_Minke	modelAnull vs modelA	-41291.64175	-41291.64171	6.80E-05	3.84	No
reciprocal_group_2798_Mysticeti	m1Neutral vs modelA	-41291.64171	-41286.31749	10.648444	5.99	Yes
reciprocal_group_2798_Mysticeti	modelAnull vs modelA	-41288.4352	-41286.31749	4.235426	3.84	Yes
reciprocal_group_2798_Orca	m1Neutral vs modelA	-41291.64171	-41290.25903	2.765368	5.99	No
reciprocal_group_2798_Orca	modelAnull vs modelA	-41290.38063	-41290.25903	0.243212	3.84	No
reciprocal_group_2798_Cetacea	m1Neutral vs modelA	-41291.64171	-41291.63387	0.015678	5.99	No
reciprocal_group_2798_Cetacea	modelAnull vs modelA	-41291.64171	-41291.63387	0.015668	3.84	No
reciprocal_group_2832_Bowhead	m1Neutral vs modelA	-5466.126042	-5466.126042	0	5.99	No
reciprocal_group_2832_Bowhead	modelAnull vs modelA	-5466.126042	-5466.126042	0	3.84	No
reciprocal_group_2832_Minke	m1Neutral vs modelA	-5466.126042	-5466.126042	0	5.99	No
reciprocal_group_2832_Minke	modelAnull vs modelA	-5466.126042	-5466.126042	0	3.84	No
reciprocal_group_2832_Mysticeti	m1Neutral vs modelA	-5466.126042	-5465.631699	0.988686	5.99	No
reciprocal_group_2832_Mysticeti	modelAnull vs modelA	-5465.802258	-5465.631699	0.341118	3.84	No
reciprocal_group_2832_Orca	m1Neutral vs modelA	-5466.126042	-5466.126042	0	5.99	No
reciprocal_group_2832_Orca	modelAnull vs modelA	-5466.126042	-5466.126042	0	3.84	No
reciprocal_group_2832_Cetacea	m1Neutral vs modelA	-5466.126042	-5466.126042	0	5.99	No
reciprocal_group_2832_Cetacea	modelAnull vs modelA	-5466.126042	-5466.126042	0	3.84	No
reciprocal_group_2834_Bowhead	m1Neutral vs modelA	-8439.881199	-8439.881206	-1.40E-05	5.99	No
reciprocal_group_2834_Bowhead	modelAnull vs modelA	-8439.881199	-8439.881206	-1.40E-05	3.84	No
reciprocal_group_2834_Minke	m1Neutral vs modelA	-8439.881199	-8439.098378	1.565642	5.99	No
reciprocal_group_2834_Minke	modelAnull vs modelA	-8439.295994	-8439.098378	0.395232	3.84	No
reciprocal_group_2834_Mysticeti	m1Neutral vs modelA	-8439.881199	-8439.881198	2.00E-06	5.99	No
reciprocal_group_2834_Mysticeti	modelAnull vs modelA	-8439.881209	-8439.881198	2.20E-05	3.84	No
reciprocal_group_2834_Orca	m1Neutral vs modelA	-8439.881199	-8439.269258	1.223882	5.99	No
reciprocal_group_2834_Orca	modelAnull vs modelA	-8439.274214	-8439.269258	0.009912	3.84	No
reciprocal_group_2834_Cetacea	m1Neutral vs modelA	-8439.881199	-8439.881198	2.00E-06	5.99	No
reciprocal_group_2834_Cetacea	modelAnull vs modelA	-8439.881264	-8439.881198	0.000132	3.84	No
reciprocal_group_2835_Bowhead	m1Neutral vs modelA	-3488.039528	-3488.039572	-8.80E-05	5.99	No
reciprocal_group_2835_Bowhead	modelAnull vs modelA	-3488.039569	-3488.039572	-6.00E-06	3.84	No
reciprocal_group_2835_Minke	m1Neutral vs modelA	-3488.039528	-3488.039528	0	5.99	No
reciprocal_group_2835_Minke	modelAnull vs modelA	-3488.039528	-3488.039528	0	3.84	No
reciprocal_group_2835_Mysticeti	m1Neutral vs modelA	-3488.039528	-3488.039528	0	5.99	No
reciprocal_group_2835_Mysticeti	modelAnull vs modelA	-3488.039528	-3488.039528	0	3.84	No
reciprocal_group_2835_Orca	m1Neutral vs modelA	-3488.039528	-3488.039528	0	5.99	No
reciprocal_group_2835_Orca	modelAnull vs modelA	-3488.039528	-3488.039528	0	3.84	No
reciprocal_group_2835_Cetacea	m1Neutral vs modelA	-3488.039528	-3488.039528	0	5.99	No
reciprocal_group_2835_Cetacea	modelAnull vs modelA	-3488.039528	-3488.039528	0	3.84	No
reciprocal_group_2843_Bowhead	m1Neutral vs modelA	-2254.586434	-2254.586435	-2.00E-06	5.99	No
reciprocal_group_2843_Bowhead	modelAnull vs modelA	-2254.586435	-2254.586435	0	3.84	No
reciprocal_group_2843_Minke	m1Neutral vs modelA	-2254.586434	-2254.586436	-4.00E-06	5.99	No
reciprocal_group_2843_Minke	modelAnull vs modelA	-2254.586435	-2254.586436	-2.00E-06	3.84	No
reciprocal_group_2843_Mysticeti	m1Neutral vs modelA	-2254.586434	-2254.586434	0	5.99	No
reciprocal_group_2843_Mysticeti	modelAnull vs modelA	-2254.586434	-2254.586434	0	3.84	No
reciprocal_group_2843_Orca	m1Neutral vs modelA	-2254.586434	-2254.586434	0	5.99	No
reciprocal_group_2843_Orca	modelAnull vs modelA	-2254.586434	-2254.586434	0	3.84	No
reciprocal_group_2843_Cetacea	m1Neutral vs modelA	-2254.586434	-2254.586434	0	5.99	No
reciprocal_group_2843_Cetacea	modelAnull vs modelA	-2254.586487	-2254.586434	0.000106	3.84	No
reciprocal_group_2844_Bowhead	m1Neutral vs modelA	-16468.45497	-16468.45497	0	5.99	No
reciprocal_group_2844_Bowhead	modelAnull vs modelA	-16468.45498	-16468.45497	4.00E-06	3.84	No
reciprocal_group_2844_Minke	m1Neutral vs modelA	-16468.45497	-16468.45498	-2.00E-06	5.99	No
reciprocal_group_2844_Minke	modelAnull vs modelA	-16468.45498	-16468.45498	4.00E-06	3.84	No
reciprocal_group_2844_Mysticeti	m1Neutral vs modelA	-16468.45497	-16468.44561	0.018728	5.99	No
reciprocal_group_2844_Mysticeti	modelAnull vs modelA	-16468.45135	-16468.44561	0.011478	3.84	No
reciprocal_group_2844_Orca	m1Neutral vs modelA	-16468.45497	-16468.45498	-2.00E-06	5.99	No
reciprocal_group_2844_Orca	modelAnull vs modelA	-16468.45498	-16468.45498	0	3.84	No
reciprocal_group_2844_Cetacea	m1Neutral vs modelA	-16468.45497	-16468.45498	-2.00E-06	5.99	No
reciprocal_group_2844_Cetacea	modelAnull vs modelA	-16468.45498	-16468.45498	2.00E-06	3.84	No
reciprocal_group_2860_Bowhead	m1Neutral vs modelA	-12690.2656	-12690.2656	0	5.99	No
reciprocal_group_2860_Bowhead	modelAnull vs modelA	-12690.2656	-12690.2656	0	3.84	No
reciprocal_group_2860_Minke	m1Neutral vs modelA	-12690.2656	-12690.2656	0	5.99	No
reciprocal_group_2860_Minke	modelAnull vs modelA	-12690.2656	-12690.2656	0	3.84	No
reciprocal_group_2860_Mysticeti	m1Neutral vs modelA	-12690.2656	-12690.2656	0	5.99	No
reciprocal_group_2860_Mysticeti	modelAnull vs modelA	-12690.2656	-12690.2656	0	3.84	No
reciprocal_group_2860_Orca	m1Neutral vs modelA	-12690.2656	-12690.2656	0	5.99	No
reciprocal_group_2860_Orca	modelAnull vs modelA	-12690.2656	-12690.2656	0	3.84	No
reciprocal_group_2860_Cetacea	m1Neutral vs modelA	-12690.2656	-12690.2656	0	5.99	No
reciprocal_group_2860_Cetacea	modelAnull vs modelA	-12690.2656	-12690.2656	0	3.84	No
reciprocal_group_2874_Bowhead	m1Neutral vs modelA	-5356.134988	-5356.134988	0	5.99	No
reciprocal_group_2874_Bowhead	modelAnull vs modelA	-5356.134988	-5356.134988	0	3.84	No
reciprocal_group_2874_Minke	m1Neutral vs modelA	-5356.134988	-5355.597232	1.075512	5.99	No
reciprocal_group_2874_Minke	modelAnull vs modelA	-5355.78049	-5355.597232	0.366516	3.84	No
reciprocal_group_2874_Mysticeti	m1Neutral vs modelA	-5356.134988	-5356.134988	0	5.99	No
reciprocal_group_2874_Mysticeti	modelAnull vs modelA	-5356.134988	-5356.134988	0	3.84	No
reciprocal_group_2874_Orca	m1Neutral vs modelA	-5356.134988	-5356.134988	0	5.99	No
reciprocal_group_2874_Orca	modelAnull vs modelA	-5356.134988	-5356.134988	0	3.84	No
reciprocal_group_2874_Cetacea	m1Neutral vs modelA	-5356.134988	-5355.083491	2.102994	5.99	No
reciprocal_group_2874_Cetacea	modelAnull vs modelA	-5356.134988	-5355.083491	2.102994	3.84	No
reciprocal_group_2883_Bowhead	m1Neutral vs modelA	-8805.447996	-8805.447997	-2.00E-06	5.99	No
reciprocal_group_2883_Bowhead	modelAnull vs modelA	-8805.448071	-8805.447997	0.000148	3.84	No
reciprocal_group_2883_Minke	m1Neutral vs modelA	-8805.447996	-8805.202915	0.490162	5.99	No
reciprocal_group_2883_Minke	modelAnull vs modelA	-8805.218671	-8805.202915	0.031512	3.84	No
reciprocal_group_2883_Mysticeti	m1Neutral vs modelA	-8805.447996	-8805.447997	-2.00E-06	5.99	No
reciprocal_group_2883_Mysticeti	modelAnull vs modelA	-8805.447998	-8805.447997	2.00E-06	3.84	No
reciprocal_group_2883_Orca	m1Neutral vs modelA	-8805.447996	-8805.447997	-2.00E-06	5.99	No
reciprocal_group_2883_Orca	modelAnull vs modelA	-8805.447997	-8805.447997	0	3.84	No
reciprocal_group_2883_Cetacea	m1Neutral vs modelA	-8805.447996	-8805.359063	0.177866	5.99	No
reciprocal_group_2883_Cetacea	modelAnull vs modelA	-8805.359063	-8805.359063	0	3.84	No
reciprocal_group_2890_Bowhead	m1Neutral vs modelA	-8853.288051	-8852.522939	1.530224	5.99	No
reciprocal_group_2890_Bowhead	modelAnull vs modelA	-8852.522939	-8852.522939	0	3.84	No
reciprocal_group_2890_Minke	m1Neutral vs modelA	-8853.288051	-8853.288051	0	5.99	No
reciprocal_group_2890_Minke	modelAnull vs modelA	-8853.288051	-8853.288051	0	3.84	No
reciprocal_group_2890_Mysticeti	m1Neutral vs modelA	-8853.288051	-8853.189002	0.198098	5.99	No
reciprocal_group_2890_Mysticeti	modelAnull vs modelA	-8853.189002	-8853.189002	0	3.84	No
reciprocal_group_2890_Orca	m1Neutral vs modelA	-8853.288051	-8852.961461	0.65318	5.99	No
reciprocal_group_2890_Orca	modelAnull vs modelA	-8853.018744	-8852.961461	0.114566	3.84	No
reciprocal_group_2890_Cetacea	m1Neutral vs modelA	-8853.288051	-8853.18084	0.214422	5.99	No
reciprocal_group_2890_Cetacea	modelAnull vs modelA	-8853.18084	-8853.18084	0	3.84	No
reciprocal_group_2914_Bowhead	m1Neutral vs modelA	-8999.178173	-8999.178173	0	5.99	No
reciprocal_group_2914_Bowhead	modelAnull vs modelA	-8999.178173	-8999.178173	0	3.84	No
reciprocal_group_2914_Minke	m1Neutral vs modelA	-8999.178173	-8999.178173	0	5.99	No
reciprocal_group_2914_Minke	modelAnull vs modelA	-8999.178173	-8999.178173	0	3.84	No
reciprocal_group_2914_Mysticeti	m1Neutral vs modelA	-8999.178173	-8998.215474	1.925398	5.99	No
reciprocal_group_2914_Mysticeti	modelAnull vs modelA	-8998.689242	-8998.215474	0.947536	3.84	No
reciprocal_group_2914_Orca	m1Neutral vs modelA	-8999.178173	-8999.178173	0	5.99	No
reciprocal_group_2914_Orca	modelAnull vs modelA	-8999.178173	-8999.178173	0	3.84	No
reciprocal_group_2914_Cetacea	m1Neutral vs modelA	-8999.178173	-8998.701839	0.952668	5.99	No
reciprocal_group_2914_Cetacea	modelAnull vs modelA	-8998.701839	-8998.701839	0	3.84	No
reciprocal_group_2923_Bowhead	m1Neutral vs modelA	-13061.32562	-13061.32562	0	5.99	No
reciprocal_group_2923_Bowhead	modelAnull vs modelA	-13061.32562	-13061.32562	0	3.84	No
reciprocal_group_2923_Minke	m1Neutral vs modelA	-13061.32562	-13061.32562	0	5.99	No
reciprocal_group_2923_Minke	modelAnull vs modelA	-13061.32562	-13061.32562	0	3.84	No
reciprocal_group_2923_Mysticeti	m1Neutral vs modelA	-13061.32562	-13061.19548	0.26028	5.99	No
reciprocal_group_2923_Mysticeti	modelAnull vs modelA	-13061.19548	-13061.19548	0	3.84	No
reciprocal_group_2923_Orca	m1Neutral vs modelA	-13061.32562	-13060.94057	0.77011	5.99	No
reciprocal_group_2923_Orca	modelAnull vs modelA	-13061.32562	-13060.94057	0.77011	3.84	No
reciprocal_group_2923_Cetacea	m1Neutral vs modelA	-13061.32562	-13061.32213	0.006974	5.99	No
reciprocal_group_2923_Cetacea	modelAnull vs modelA	-13061.32213	-13061.32213	0	3.84	No
reciprocal_group_2925_Bowhead	m1Neutral vs modelA	-6477.652193	-6477.652193	0	5.99	No
reciprocal_group_2925_Bowhead	modelAnull vs modelA	-6477.652193	-6477.652193	0	3.84	No
reciprocal_group_2925_Minke	m1Neutral vs modelA	-6477.652193	-6477.652049	0.000288	5.99	No
reciprocal_group_2925_Minke	modelAnull vs modelA	-6477.652049	-6477.652049	0	3.84	No
reciprocal_group_2925_Mysticeti	m1Neutral vs modelA	-6477.652193	-6477.652193	0	5.99	No
reciprocal_group_2925_Mysticeti	modelAnull vs modelA	-6477.652193	-6477.652193	0	3.84	No
reciprocal_group_2925_Orca	m1Neutral vs modelA	-6477.652193	-6475.064391	5.175604	5.99	No
reciprocal_group_2925_Orca	modelAnull vs modelA	-6475.064391	-6475.064391	0	3.84	No
reciprocal_group_2925_Cetacea	m1Neutral vs modelA	-6477.652193	-6477.652193	0	5.99	No
reciprocal_group_2925_Cetacea	modelAnull vs modelA	-6477.652193	-6477.652193	0	3.84	No
reciprocal_group_2927_Bowhead	m1Neutral vs modelA	-10682.80334	-10680.12151	5.363652	5.99	No
reciprocal_group_2927_Bowhead	modelAnull vs modelA	-10680.13072	-10680.12151	0.01842	3.84	No
reciprocal_group_2927_Minke	m1Neutral vs modelA	-10682.80334	-10682.80334	0	5.99	No
reciprocal_group_2927_Minke	modelAnull vs modelA	-10682.80334	-10682.80334	4.00E-06	3.84	No
reciprocal_group_2927_Mysticeti	m1Neutral vs modelA	-10682.80334	-10682.80334	0	5.99	No
reciprocal_group_2927_Mysticeti	modelAnull vs modelA	-10682.80334	-10682.80334	0	3.84	No
reciprocal_group_2927_Orca	m1Neutral vs modelA	-10682.80334	-10682.78499	0.036688	5.99	No
reciprocal_group_2927_Orca	modelAnull vs modelA	-10682.78499	-10682.78499	0	3.84	No
reciprocal_group_2927_Cetacea	m1Neutral vs modelA	-10682.80334	-10682.80334	0	5.99	No
reciprocal_group_2927_Cetacea	modelAnull vs modelA	-10682.80334	-10682.80334	4.00E-06	3.84	No
reciprocal_group_2931_Bowhead	m1Neutral vs modelA	-5585.776684	-5584.40293	2.747508	5.99	No
reciprocal_group_2931_Bowhead	modelAnull vs modelA	-5584.40293	-5584.40293	0	3.84	No
reciprocal_group_2931_Minke	m1Neutral vs modelA	-5585.776684	-5581.86075	7.831868	5.99	Yes
reciprocal_group_2931_Minke	modelAnull vs modelA	-5583.858883	-5581.86075	3.996266	3.84	Yes
reciprocal_group_2931_Mysticeti	m1Neutral vs modelA	-5585.776684	-5585.776684	0	5.99	No
reciprocal_group_2931_Mysticeti	modelAnull vs modelA	-5585.776684	-5585.776684	0	3.84	No
reciprocal_group_2931_Orca	m1Neutral vs modelA	-5585.776684	-5583.064138	5.425092	5.99	No
reciprocal_group_2931_Orca	modelAnull vs modelA	-5583.208102	-5583.064138	0.287928	3.84	No
reciprocal_group_2931_Cetacea	m1Neutral vs modelA	-5585.776684	-5584.820943	1.911482	5.99	No
reciprocal_group_2931_Cetacea	modelAnull vs modelA	-5584.820943	-5584.820943	0	3.84	No
reciprocal_group_2933_Bowhead	m1Neutral vs modelA	-6688.395619	-6687.23425	2.322738	5.99	No
reciprocal_group_2933_Bowhead	modelAnull vs modelA	-6687.369436	-6687.23425	0.270372	3.84	No
reciprocal_group_2933_Minke	m1Neutral vs modelA	-6688.395619	-6688.395619	0	5.99	No
reciprocal_group_2933_Minke	modelAnull vs modelA	-6688.395619	-6688.395619	0	3.84	No
reciprocal_group_2933_Mysticeti	m1Neutral vs modelA	-6688.395619	-6688.395619	0	5.99	No
reciprocal_group_2933_Mysticeti	modelAnull vs modelA	-6688.395619	-6688.395619	0	3.84	No
reciprocal_group_2933_Orca	m1Neutral vs modelA	-6688.395619	-6687.344306	2.102626	5.99	No
reciprocal_group_2933_Orca	modelAnull vs modelA	-6687.344306	-6687.344306	0	3.84	No
reciprocal_group_2933_Cetacea	m1Neutral vs modelA	-6688.395619	-6688.267768	0.255702	5.99	No
reciprocal_group_2933_Cetacea	modelAnull vs modelA	-6688.267768	-6688.267768	0	3.84	No
reciprocal_group_2964_Bowhead	m1Neutral vs modelA	-1314.521217	-1314.521217	0	5.99	No
reciprocal_group_2964_Bowhead	modelAnull vs modelA	-1314.521224	-1314.521217	1.40E-05	3.84	No
reciprocal_group_2964_Minke	m1Neutral vs modelA	-1314.521217	-1314.521217	0	5.99	No
reciprocal_group_2964_Minke	modelAnull vs modelA	-1314.521217	-1314.521217	0	3.84	No
reciprocal_group_2964_Mysticeti	m1Neutral vs modelA	-1314.521217	-1314.521217	0	5.99	No
reciprocal_group_2964_Mysticeti	modelAnull vs modelA	-1314.521217	-1314.521217	0	3.84	No
reciprocal_group_2964_Orca	m1Neutral vs modelA	-1314.521217	-1314.521217	0	5.99	No
reciprocal_group_2964_Orca	modelAnull vs modelA	-1314.521217	-1314.521217	0	3.84	No
reciprocal_group_2964_Cetacea	m1Neutral vs modelA	-1314.521217	-1314.521217	0	5.99	No
reciprocal_group_2964_Cetacea	modelAnull vs modelA	-1314.521217	-1314.521217	0	3.84	No
reciprocal_group_2994_Bowhead	m1Neutral vs modelA	-3708.059383	-3707.855988	0.40679	5.99	No
reciprocal_group_2994_Bowhead	modelAnull vs modelA	-3707.887074	-3707.855988	0.062172	3.84	No
reciprocal_group_2994_Minke	m1Neutral vs modelA	-3708.059383	-3707.382365	1.354036	5.99	No
reciprocal_group_2994_Minke	modelAnull vs modelA	-3707.390897	-3707.382365	0.017064	3.84	No
reciprocal_group_2994_Mysticeti	m1Neutral vs modelA	-3708.059383	-3708.059383	0	5.99	No
reciprocal_group_2994_Mysticeti	modelAnull vs modelA	-3708.059383	-3708.059383	0	3.84	No
reciprocal_group_2994_Orca	m1Neutral vs modelA	-3708.059383	-3708.059383	0	5.99	No
reciprocal_group_2994_Orca	modelAnull vs modelA	-3708.059383	-3708.059383	0	3.84	No
reciprocal_group_2994_Cetacea	m1Neutral vs modelA	-3708.059383	-3708.059383	0	5.99	No
reciprocal_group_2994_Cetacea	modelAnull vs modelA	-3708.059383	-3708.059383	0	3.84	No
reciprocal_group_2999_Bowhead	m1Neutral vs modelA	-2685.617307	-2685.617307	0	5.99	No
reciprocal_group_2999_Bowhead	modelAnull vs modelA	-2685.617307	-2685.617307	0	3.84	No
reciprocal_group_2999_Minke	m1Neutral vs modelA	-2685.617307	-2685.617307	0	5.99	No
reciprocal_group_2999_Minke	modelAnull vs modelA	-2685.617307	-2685.617307	0	3.84	No
reciprocal_group_2999_Mysticeti	m1Neutral vs modelA	-2685.617307	-2685.617307	0	5.99	No
reciprocal_group_2999_Mysticeti	modelAnull vs modelA	-2685.617316	-2685.617307	1.80E-05	3.84	No
reciprocal_group_2999_Orca	m1Neutral vs modelA	-2685.617307	-2683.427489	4.379636	5.99	No
reciprocal_group_2999_Orca	modelAnull vs modelA	-2683.679274	-2683.427489	0.50357	3.84	No
reciprocal_group_2999_Cetacea	m1Neutral vs modelA	-2685.617307	-2685.532752	0.16911	5.99	No
reciprocal_group_2999_Cetacea	modelAnull vs modelA	-2685.532752	-2685.532752	0	3.84	No
reciprocal_group_3000_Bowhead	m1Neutral vs modelA	-6327.046059	-6321.533692	11.024734	5.99	Yes
reciprocal_group_3000_Bowhead	modelAnull vs modelA	-6326.124102	-6321.533692	9.18082	3.84	Yes
reciprocal_group_3000_Minke	m1Neutral vs modelA	-6327.046059	-6325.591211	2.909696	5.99	No
reciprocal_group_3000_Minke	modelAnull vs modelA	-6326.382964	-6325.591211	1.583506	3.84	No
reciprocal_group_3000_Mysticeti	m1Neutral vs modelA	-6327.046059	-6325.268584	3.55495	5.99	No
reciprocal_group_3000_Mysticeti	modelAnull vs modelA	-6325.271895	-6325.268584	0.006622	3.84	No
reciprocal_group_3000_Orca	m1Neutral vs modelA	-6327.046059	-6327.046059	0	5.99	No
reciprocal_group_3000_Orca	modelAnull vs modelA	-6327.046059	-6327.046059	0	3.84	No
reciprocal_group_3000_Cetacea	m1Neutral vs modelA	-6327.046059	-6327.046059	0	5.99	No
reciprocal_group_3000_Cetacea	modelAnull vs modelA	-6327.046059	-6327.046059	0	3.84	No
reciprocal_group_3014_Bowhead	m1Neutral vs modelA	-7739.288325	-7739.288325	0	5.99	No
reciprocal_group_3014_Bowhead	modelAnull vs modelA	-7739.288325	-7739.288325	0	3.84	No
reciprocal_group_3014_Minke	m1Neutral vs modelA	-7739.288325	-7738.157405	2.26184	5.99	No
reciprocal_group_3014_Minke	modelAnull vs modelA	-7738.454366	-7738.157405	0.593922	3.84	No
reciprocal_group_3014_Mysticeti	m1Neutral vs modelA	-7739.288325	-7738.986594	0.603462	5.99	No
reciprocal_group_3014_Mysticeti	modelAnull vs modelA	-7739.100493	-7738.986594	0.227798	3.84	No
reciprocal_group_3014_Orca	m1Neutral vs modelA	-7739.288325	-7739.288325	0	5.99	No
reciprocal_group_3014_Orca	modelAnull vs modelA	-7739.288325	-7739.288325	0	3.84	No
reciprocal_group_3014_Cetacea	m1Neutral vs modelA	-7739.288325	-7739.288325	0	5.99	No
reciprocal_group_3014_Cetacea	modelAnull vs modelA	-7739.288325	-7739.288325	0	3.84	No
reciprocal_group_3016_Bowhead	m1Neutral vs modelA	-5284.251993	-5284.251993	0	5.99	No
reciprocal_group_3016_Bowhead	modelAnull vs modelA	-5284.251993	-5284.251993	0	3.84	No
reciprocal_group_3016_Minke	m1Neutral vs modelA	-5284.251993	-5284.251993	0	5.99	No
reciprocal_group_3016_Minke	modelAnull vs modelA	-5284.251993	-5284.251993	0	3.84	No
reciprocal_group_3016_Mysticeti	m1Neutral vs modelA	-5284.251993	-5284.251993	0	5.99	No
reciprocal_group_3016_Mysticeti	modelAnull vs modelA	-5284.251995	-5284.251993	4.00E-06	3.84	No
reciprocal_group_3016_Orca	m1Neutral vs modelA	-5284.251993	-5284.04627	0.411446	5.99	No
reciprocal_group_3016_Orca	modelAnull vs modelA	-5284.066941	-5284.04627	0.041342	3.84	No
reciprocal_group_3016_Cetacea	m1Neutral vs modelA	-5284.251993	-5281.112954	6.278078	5.99	Yes
reciprocal_group_3016_Cetacea	modelAnull vs modelA	-5281.112954	-5281.112954	0	3.84	No
reciprocal_group_3020_Bowhead	m1Neutral vs modelA	-7014.096379	-7014.096379	0	5.99	No
reciprocal_group_3020_Bowhead	modelAnull vs modelA	-7014.096379	-7014.096379	0	3.84	No
reciprocal_group_3020_Minke	m1Neutral vs modelA	-7014.096379	-7012.955125	2.282508	5.99	No
reciprocal_group_3020_Minke	modelAnull vs modelA	-7012.991075	-7012.955125	0.0719	3.84	No
reciprocal_group_3020_Mysticeti	m1Neutral vs modelA	-7014.096379	-7014.096379	0	5.99	No
reciprocal_group_3020_Mysticeti	modelAnull vs modelA	-7014.096379	-7014.096379	0	3.84	No
reciprocal_group_3020_Orca	m1Neutral vs modelA	-7014.096379	-7013.918829	0.3551	5.99	No
reciprocal_group_3020_Orca	modelAnull vs modelA	-7014.006796	-7013.918829	0.175934	3.84	No
reciprocal_group_3020_Cetacea	m1Neutral vs modelA	-7014.096379	-7014.096379	0	5.99	No
reciprocal_group_3020_Cetacea	modelAnull vs modelA	-7014.096379	-7014.096379	0	3.84	No
reciprocal_group_3027_Bowhead	m1Neutral vs modelA	-7135.646205	-7135.646205	0	5.99	No
reciprocal_group_3027_Bowhead	modelAnull vs modelA	-7135.646205	-7135.646205	0	3.84	No
reciprocal_group_3027_Minke	m1Neutral vs modelA	-7135.646205	-7135.248686	0.795038	5.99	No
reciprocal_group_3027_Minke	modelAnull vs modelA	-7135.248686	-7135.248686	0	3.84	No
reciprocal_group_3027_Mysticeti	m1Neutral vs modelA	-7135.646205	-7135.646205	0	5.99	No
reciprocal_group_3027_Mysticeti	modelAnull vs modelA	-7135.646205	-7135.646205	0	3.84	No
reciprocal_group_3027_Orca	m1Neutral vs modelA	-7135.646205	-7134.660207	1.971996	5.99	No
reciprocal_group_3027_Orca	modelAnull vs modelA	-7134.660207	-7134.660207	0	3.84	No
reciprocal_group_3027_Cetacea	m1Neutral vs modelA	-7135.646205	-7134.099137	3.094136	5.99	No
reciprocal_group_3027_Cetacea	modelAnull vs modelA	-7134.099137	-7134.099137	0	3.84	No
reciprocal_group_3031_Bowhead	m1Neutral vs modelA	-8002.277208	-8001.963126	0.628164	5.99	No
reciprocal_group_3031_Bowhead	modelAnull vs modelA	-8001.963126	-8001.963126	0	3.84	No
reciprocal_group_3031_Minke	m1Neutral vs modelA	-8002.277208	-8001.408012	1.738392	5.99	No
reciprocal_group_3031_Minke	modelAnull vs modelA	-8001.408012	-8001.408012	0	3.84	No
reciprocal_group_3031_Mysticeti	m1Neutral vs modelA	-8002.277208	-8002.277208	0	5.99	No
reciprocal_group_3031_Mysticeti	modelAnull vs modelA	-8002.277209	-8002.277208	2.00E-06	3.84	No
reciprocal_group_3031_Orca	m1Neutral vs modelA	-8002.277208	-8000.779539	2.995338	5.99	No
reciprocal_group_3031_Orca	modelAnull vs modelA	-8000.779539	-8000.779539	0	3.84	No
reciprocal_group_3031_Cetacea	m1Neutral vs modelA	-8002.277208	-8001.973068	0.60828	5.99	No
reciprocal_group_3031_Cetacea	modelAnull vs modelA	-8002.045371	-8001.973068	0.144606	3.84	No
reciprocal_group_3038_Bowhead	m1Neutral vs modelA	-6588.173159	-6587.683871	0.978576	5.99	No
reciprocal_group_3038_Bowhead	modelAnull vs modelA	-6587.683871	-6587.683871	0	3.84	No
reciprocal_group_3038_Minke	m1Neutral vs modelA	-6588.173159	-6588.17316	-2.00E-06	5.99	No
reciprocal_group_3038_Minke	modelAnull vs modelA	-6588.17317	-6588.17316	2.00E-05	3.84	No
reciprocal_group_3038_Mysticeti	m1Neutral vs modelA	-6588.173159	-6587.678356	0.989606	5.99	No
reciprocal_group_3038_Mysticeti	modelAnull vs modelA	-6587.678356	-6587.678356	0	3.84	No
reciprocal_group_3038_Orca	m1Neutral vs modelA	-6588.173159	-6588.173165	-1.20E-05	5.99	No
reciprocal_group_3038_Orca	modelAnull vs modelA	-6588.173171	-6588.173165	1.20E-05	3.84	No
reciprocal_group_3038_Cetacea	m1Neutral vs modelA	-6588.173159	-6588.17316	-2.00E-06	5.99	No
reciprocal_group_3038_Cetacea	modelAnull vs modelA	-6588.173167	-6588.17316	1.40E-05	3.84	No
reciprocal_group_3060_Bowhead	m1Neutral vs modelA	-8876.367044	-8876.367044	0	5.99	No
reciprocal_group_3060_Bowhead	modelAnull vs modelA	-8876.367044	-8876.367044	0	3.84	No
reciprocal_group_3060_Minke	m1Neutral vs modelA	-8876.367044	-8876.226433	0.281222	5.99	No
reciprocal_group_3060_Minke	modelAnull vs modelA	-8876.226433	-8876.226433	0	3.84	No
reciprocal_group_3060_Mysticeti	m1Neutral vs modelA	-8876.367044	-8876.367044	0	5.99	No
reciprocal_group_3060_Mysticeti	modelAnull vs modelA	-8876.367045	-8876.367044	2.00E-06	3.84	No
reciprocal_group_3060_Orca	m1Neutral vs modelA	-8876.367044	-8849.873447	52.987194	5.99	Yes
reciprocal_group_3060_Orca	modelAnull vs modelA	-8864.446503	-8849.873447	29.146112	3.84	Yes
reciprocal_group_3060_Cetacea	m1Neutral vs modelA	-8876.367044	-8875.688448	1.357192	5.99	No
reciprocal_group_3060_Cetacea	modelAnull vs modelA	-8875.962542	-8875.688448	0.548188	3.84	No
reciprocal_group_3089_Bowhead	m1Neutral vs modelA	-8819.484064	-8819.397873	0.172382	5.99	No
reciprocal_group_3089_Bowhead	modelAnull vs modelA	-8819.397873	-8819.397873	0	3.84	No
reciprocal_group_3089_Minke	m1Neutral vs modelA	-8819.484064	-8819.433546	0.101036	5.99	No
reciprocal_group_3089_Minke	modelAnull vs modelA	-8819.473525	-8819.433546	0.079958	3.84	No
reciprocal_group_3089_Mysticeti	m1Neutral vs modelA	-8819.484064	-8819.484064	0	5.99	No
reciprocal_group_3089_Mysticeti	modelAnull vs modelA	-8819.484064	-8819.484064	0	3.84	No
reciprocal_group_3089_Orca	m1Neutral vs modelA	-8819.484064	-8817.124219	4.71969	5.99	No
reciprocal_group_3089_Orca	modelAnull vs modelA	-8817.124219	-8817.124219	0	3.84	No
reciprocal_group_3089_Cetacea	m1Neutral vs modelA	-8819.484064	-8819.484064	0	5.99	No
reciprocal_group_3089_Cetacea	modelAnull vs modelA	-8819.484064	-8819.484064	0	3.84	No
reciprocal_group_3098_Bowhead	m1Neutral vs modelA	-2320.90219	-2320.902192	-4.00E-06	5.99	No
reciprocal_group_3098_Bowhead	modelAnull vs modelA	-2320.902193	-2320.902192	2.00E-06	3.84	No
reciprocal_group_3098_Minke	m1Neutral vs modelA	-2320.90219	-2320.902192	-4.00E-06	5.99	No
reciprocal_group_3098_Minke	modelAnull vs modelA	-2320.902191	-2320.902192	-2.00E-06	3.84	No
reciprocal_group_3098_Mysticeti	m1Neutral vs modelA	-2320.90219	-2320.90219	0	5.99	No
reciprocal_group_3098_Mysticeti	modelAnull vs modelA	-2320.902194	-2320.90219	8.00E-06	3.84	No
reciprocal_group_3098_Orca	m1Neutral vs modelA	-2320.90219	-2320.90219	0	5.99	No
reciprocal_group_3098_Orca	modelAnull vs modelA	-2320.902191	-2320.90219	2.00E-06	3.84	No
reciprocal_group_3098_Cetacea	m1Neutral vs modelA	-2320.90219	-2319.534049	2.736282	5.99	No
reciprocal_group_3098_Cetacea	modelAnull vs modelA	-2319.534049	-2319.534049	0	3.84	No
reciprocal_group_3102_Bowhead	m1Neutral vs modelA	-8619.706484	-8619.706484	0	5.99	No
reciprocal_group_3102_Bowhead	modelAnull vs modelA	-8619.706484	-8619.706484	0	3.84	No
reciprocal_group_3102_Minke	m1Neutral vs modelA	-8619.706484	-8619.706484	0	5.99	No
reciprocal_group_3102_Minke	modelAnull vs modelA	-8619.706484	-8619.706484	0	3.84	No
reciprocal_group_3102_Mysticeti	m1Neutral vs modelA	-8619.706484	-8619.706484	0	5.99	No
reciprocal_group_3102_Mysticeti	modelAnull vs modelA	-8619.706484	-8619.706484	0	3.84	No
reciprocal_group_3102_Orca	m1Neutral vs modelA	-8619.706484	-8619.703474	0.00602	5.99	No
reciprocal_group_3102_Orca	modelAnull vs modelA	-8619.703474	-8619.703474	0	3.84	No
reciprocal_group_3102_Cetacea	m1Neutral vs modelA	-8619.706484	-8619.706484	0	5.99	No
reciprocal_group_3102_Cetacea	modelAnull vs modelA	-8619.706484	-8619.706484	0	3.84	No
reciprocal_group_3104_Bowhead	m1Neutral vs modelA	-4840.747104	-4840.747104	0	5.99	No
reciprocal_group_3104_Bowhead	modelAnull vs modelA	-4840.747104	-4840.747104	0	3.84	No
reciprocal_group_3104_Minke	m1Neutral vs modelA	-4840.747104	-4840.747157	-0.000106	5.99	No
reciprocal_group_3104_Minke	modelAnull vs modelA	-4840.747143	-4840.747157	-2.80E-05	3.84	No
reciprocal_group_3104_Mysticeti	m1Neutral vs modelA	-4840.747104	-4840.747107	-6.00E-06	5.99	No
reciprocal_group_3104_Mysticeti	modelAnull vs modelA	-4840.747172	-4840.747107	0.00013	3.84	No
reciprocal_group_3104_Orca	m1Neutral vs modelA	-4840.747104	-4840.747104	0	5.99	No
reciprocal_group_3104_Orca	modelAnull vs modelA	-4840.747157	-4840.747104	0.000106	3.84	No
reciprocal_group_3104_Cetacea	m1Neutral vs modelA	-4840.747104	-4840.747104	0	5.99	No
reciprocal_group_3104_Cetacea	modelAnull vs modelA	-4840.747104	-4840.747104	0	3.84	No
reciprocal_group_3120_Bowhead	m1Neutral vs modelA	-4586.145561	-4586.145561	0	5.99	No
reciprocal_group_3120_Bowhead	modelAnull vs modelA	-4586.145561	-4586.145561	0	3.84	No
reciprocal_group_3120_Minke	m1Neutral vs modelA	-4586.145561	-4586.035959	0.219204	5.99	No
reciprocal_group_3120_Minke	modelAnull vs modelA	-4586.058244	-4586.035959	0.04457	3.84	No
reciprocal_group_3120_Mysticeti	m1Neutral vs modelA	-4586.145561	-4586.145561	0	5.99	No
reciprocal_group_3120_Mysticeti	modelAnull vs modelA	-4586.145561	-4586.145561	0	3.84	No
reciprocal_group_3120_Orca	m1Neutral vs modelA	-4586.145561	-4584.8947	2.501722	5.99	No
reciprocal_group_3120_Orca	modelAnull vs modelA	-4584.8947	-4584.8947	0	3.84	No
reciprocal_group_3120_Cetacea	m1Neutral vs modelA	-4586.145561	-4583.227901	5.83532	5.99	No
reciprocal_group_3120_Cetacea	modelAnull vs modelA	-4584.621744	-4583.227901	2.787686	3.84	No
reciprocal_group_3137_Bowhead	m1Neutral vs modelA	-5575.760844	-5575.760844	0	5.99	No
reciprocal_group_3137_Bowhead	modelAnull vs modelA	-5575.760844	-5575.760844	0	3.84	No
reciprocal_group_3137_Minke	m1Neutral vs modelA	-5575.760844	-5575.760844	0	5.99	No
reciprocal_group_3137_Minke	modelAnull vs modelA	-5575.760844	-5575.760844	0	3.84	No
reciprocal_group_3137_Mysticeti	m1Neutral vs modelA	-5575.760844	-5575.760844	0	5.99	No
reciprocal_group_3137_Mysticeti	modelAnull vs modelA	-5575.760845	-5575.760844	2.00E-06	3.84	No
reciprocal_group_3137_Orca	m1Neutral vs modelA	-5575.760844	-5575.145283	1.231122	5.99	No
reciprocal_group_3137_Orca	modelAnull vs modelA	-5575.760844	-5575.145283	1.231122	3.84	No
reciprocal_group_3137_Cetacea	m1Neutral vs modelA	-5575.760844	-5575.31936	0.882968	5.99	No
reciprocal_group_3137_Cetacea	modelAnull vs modelA	-5575.31936	-5575.31936	0	3.84	No
reciprocal_group_3141_Bowhead	m1Neutral vs modelA	-12642.85849	-12635.5384	14.640178	5.99	Yes
reciprocal_group_3141_Bowhead	modelAnull vs modelA	-12642.8585	-12635.5384	14.64018	3.84	Yes
reciprocal_group_3141_Minke	m1Neutral vs modelA	-12642.85849	-12642.84506	0.026876	5.99	No
reciprocal_group_3141_Minke	modelAnull vs modelA	-12642.85847	-12642.84506	0.026832	3.84	No
reciprocal_group_3141_Mysticeti	m1Neutral vs modelA	-12642.85849	-12640.82241	4.072168	5.99	No
reciprocal_group_3141_Mysticeti	modelAnull vs modelA	-12640.8323	-12640.82241	0.019776	3.84	No
reciprocal_group_3141_Orca	m1Neutral vs modelA	-12642.85849	-12642.66295	0.391088	5.99	No
reciprocal_group_3141_Orca	modelAnull vs modelA	-12642.70986	-12642.66295	0.093816	3.84	No
reciprocal_group_3141_Cetacea	m1Neutral vs modelA	-12642.85849	-12642.64261	0.431776	5.99	No
reciprocal_group_3141_Cetacea	modelAnull vs modelA	-12642.64261	-12642.64261	0	3.84	No
reciprocal_group_3142_Bowhead	m1Neutral vs modelA	-16042.21192	-16042.21192	0	5.99	No
reciprocal_group_3142_Bowhead	modelAnull vs modelA	-16042.21192	-16042.21192	0	3.84	No
reciprocal_group_3142_Minke	m1Neutral vs modelA	-16042.21192	-16041.74675	0.930342	5.99	No
reciprocal_group_3142_Minke	modelAnull vs modelA	-16041.74675	-16041.74675	0	3.84	No
reciprocal_group_3142_Mysticeti	m1Neutral vs modelA	-16042.21192	-16042.21192	0	5.99	No
reciprocal_group_3142_Mysticeti	modelAnull vs modelA	-16042.21192	-16042.21192	0	3.84	No
reciprocal_group_3142_Orca	m1Neutral vs modelA	-16042.21192	-16042.21192	0	5.99	No
reciprocal_group_3142_Orca	modelAnull vs modelA	-16042.21192	-16042.21192	0	3.84	No
reciprocal_group_3142_Cetacea	m1Neutral vs modelA	-16042.21192	-16042.10123	0.22139	5.99	No
reciprocal_group_3142_Cetacea	modelAnull vs modelA	-16042.10123	-16042.10123	0	3.84	No
reciprocal_group_3146_Bowhead	m1Neutral vs modelA	-6134.133077	-6132.130757	4.00464	5.99	No
reciprocal_group_3146_Bowhead	modelAnull vs modelA	-6132.130757	-6132.130757	0	3.84	No
reciprocal_group_3146_Minke	m1Neutral vs modelA	-6134.133077	-6134.10101	0.064134	5.99	No
reciprocal_group_3146_Minke	modelAnull vs modelA	-6134.10101	-6134.10101	0	3.84	No
reciprocal_group_3146_Mysticeti	m1Neutral vs modelA	-6134.133077	-6134.133077	0	5.99	No
reciprocal_group_3146_Mysticeti	modelAnull vs modelA	-6134.133077	-6134.133077	0	3.84	No
reciprocal_group_3146_Orca	m1Neutral vs modelA	-6134.133077	-6133.475918	1.314318	5.99	No
reciprocal_group_3146_Orca	modelAnull vs modelA	-6133.475918	-6133.475918	0	3.84	No
reciprocal_group_3146_Cetacea	m1Neutral vs modelA	-6134.133077	-6130.559357	7.14744	5.99	Yes
reciprocal_group_3146_Cetacea	modelAnull vs modelA	-6130.56056	-6130.559357	0.002406	3.84	No
reciprocal_group_3153_Bowhead	m1Neutral vs modelA	-8361.483633	-8352.119119	18.729028	5.99	Yes
reciprocal_group_3153_Bowhead	modelAnull vs modelA	-8353.860989	-8352.119119	3.48374	3.84	No
reciprocal_group_3153_Minke	m1Neutral vs modelA	-8361.483633	-8358.973363	5.02054	5.99	No
reciprocal_group_3153_Minke	modelAnull vs modelA	-8358.975752	-8358.973363	0.004778	3.84	No
reciprocal_group_3153_Mysticeti	m1Neutral vs modelA	-8361.483633	-8360.762451	1.442364	5.99	No
reciprocal_group_3153_Mysticeti	modelAnull vs modelA	-8360.762451	-8360.762451	0	3.84	No
reciprocal_group_3153_Orca	m1Neutral vs modelA	-8361.483633	-8361.483633	0	5.99	No
reciprocal_group_3153_Orca	modelAnull vs modelA	-8361.483633	-8361.483633	0	3.84	No
reciprocal_group_3153_Cetacea	m1Neutral vs modelA	-8361.483633	-8361.301671	0.363924	5.99	No
reciprocal_group_3153_Cetacea	modelAnull vs modelA	-8361.301671	-8361.301671	0	3.84	No
reciprocal_group_3166_Bowhead	m1Neutral vs modelA	-10432.18982	-10431.31159	1.756452	5.99	No
reciprocal_group_3166_Bowhead	modelAnull vs modelA	-10431.31159	-10431.31159	0	3.84	No
reciprocal_group_3166_Minke	m1Neutral vs modelA	-10432.18982	-10426.75175	10.876144	5.99	Yes
reciprocal_group_3166_Minke	modelAnull vs modelA	-10431.70521	-10426.75175	9.906916	3.84	Yes
reciprocal_group_3166_Mysticeti	m1Neutral vs modelA	-10432.18982	-10426.98042	10.418794	5.99	Yes
reciprocal_group_3166_Mysticeti	modelAnull vs modelA	-10431.6778	-10426.98042	9.394744	3.84	Yes
reciprocal_group_3166_Orca	m1Neutral vs modelA	-10432.18982	-10432.02713	0.325382	5.99	No
reciprocal_group_3166_Orca	modelAnull vs modelA	-10432.02713	-10432.02713	0	3.84	No
reciprocal_group_3166_Cetacea	m1Neutral vs modelA	-10432.18982	-10432.18982	0	5.99	No
reciprocal_group_3166_Cetacea	modelAnull vs modelA	-10432.18982	-10432.18982	0	3.84	No
reciprocal_group_3167_Bowhead	m1Neutral vs modelA	-1532.228186	-1532.228183	6.00E-06	5.99	No
reciprocal_group_3167_Bowhead	modelAnull vs modelA	-1532.228185	-1532.228183	4.00E-06	3.84	No
reciprocal_group_3167_Minke	m1Neutral vs modelA	-1532.228186	-1532.228186	0	5.99	No
reciprocal_group_3167_Minke	modelAnull vs modelA	-1532.228186	-1532.228186	0	3.84	No
reciprocal_group_3167_Mysticeti	m1Neutral vs modelA	-1532.228186	-1532.228186	0	5.99	No
reciprocal_group_3167_Mysticeti	modelAnull vs modelA	-1532.228186	-1532.228186	0	3.84	No
reciprocal_group_3167_Orca	m1Neutral vs modelA	-1532.228186	-1532.228186	0	5.99	No
reciprocal_group_3167_Orca	modelAnull vs modelA	-1532.228186	-1532.228186	0	3.84	No
reciprocal_group_3167_Cetacea	m1Neutral vs modelA	-1532.228186	-1532.228186	0	5.99	No
reciprocal_group_3167_Cetacea	modelAnull vs modelA	-1532.228186	-1532.228186	0	3.84	No
reciprocal_group_3175_Bowhead	m1Neutral vs modelA	-3982.059168	-3982.059168	0	5.99	No
reciprocal_group_3175_Bowhead	modelAnull vs modelA	-3982.059168	-3982.059168	0	3.84	No
reciprocal_group_3175_Minke	m1Neutral vs modelA	-3982.059168	-3982.059168	0	5.99	No
reciprocal_group_3175_Minke	modelAnull vs modelA	-3982.059168	-3982.059168	0	3.84	No
reciprocal_group_3175_Mysticeti	m1Neutral vs modelA	-3982.059168	-3982.059168	0	5.99	No
reciprocal_group_3175_Mysticeti	modelAnull vs modelA	-3982.059168	-3982.059168	0	3.84	No
reciprocal_group_3175_Orca	m1Neutral vs modelA	-3982.059168	-3980.983765	2.150806	5.99	No
reciprocal_group_3175_Orca	modelAnull vs modelA	-3982.059168	-3980.983765	2.150806	3.84	No
reciprocal_group_3175_Cetacea	m1Neutral vs modelA	-3982.059168	-3982.059168	0	5.99	No
reciprocal_group_3175_Cetacea	modelAnull vs modelA	-3982.059168	-3982.059168	0	3.84	No
reciprocal_group_3179_Bowhead	m1Neutral vs modelA	-8686.617501	-8685.123656	2.98769	5.99	No
reciprocal_group_3179_Bowhead	modelAnull vs modelA	-8685.672633	-8685.123656	1.097954	3.84	No
reciprocal_group_3179_Minke	m1Neutral vs modelA	-8686.617501	-8685.370519	2.493964	5.99	No
reciprocal_group_3179_Minke	modelAnull vs modelA	-8685.489093	-8685.370519	0.237148	3.84	No
reciprocal_group_3179_Mysticeti	m1Neutral vs modelA	-8686.617501	-8686.617501	0	5.99	No
reciprocal_group_3179_Mysticeti	modelAnull vs modelA	-8686.617501	-8686.617501	0	3.84	No
reciprocal_group_3179_Orca	m1Neutral vs modelA	-8686.617501	-8686.617501	0	5.99	No
reciprocal_group_3179_Orca	modelAnull vs modelA	-8686.617501	-8686.617501	0	3.84	No
reciprocal_group_3179_Cetacea	m1Neutral vs modelA	-8686.617501	-8686.234296	0.76641	5.99	No
reciprocal_group_3179_Cetacea	modelAnull vs modelA	-8686.234299	-8686.234296	6.00E-06	3.84	No
reciprocal_group_3188_Bowhead	m1Neutral vs modelA	-8220.740034	-8220.740108	-0.000148	5.99	No
reciprocal_group_3188_Bowhead	modelAnull vs modelA	-8220.740095	-8220.740108	-2.60E-05	3.84	No
reciprocal_group_3188_Minke	m1Neutral vs modelA	-8220.740034	-8218.381725	4.716618	5.99	No
reciprocal_group_3188_Minke	modelAnull vs modelA	-8218.483623	-8218.381725	0.203796	3.84	No
reciprocal_group_3188_Mysticeti	m1Neutral vs modelA	-8220.740034	-8219.807459	1.86515	5.99	No
reciprocal_group_3188_Mysticeti	modelAnull vs modelA	-8220.673586	-8219.807459	1.732254	3.84	No
reciprocal_group_3191_Bowhead	m1Neutral vs modelA	-10961.21905	-10935.50905	51.420002	5.99	Yes
reciprocal_group_3191_Bowhead	modelAnull vs modelA	-10952.64546	-10935.50905	34.272824	3.84	Yes
reciprocal_group_3191_Minke	m1Neutral vs modelA	-10961.21905	-10960.38135	1.675388	5.99	No
reciprocal_group_3191_Minke	modelAnull vs modelA	-10960.45151	-10960.38135	0.14032	3.84	No
reciprocal_group_3191_Mysticeti	m1Neutral vs modelA	-10961.21905	-10961.06307	0.31195	5.99	No
reciprocal_group_3191_Mysticeti	modelAnull vs modelA	-10961.21905	-10961.06307	0.31195	3.84	No
reciprocal_group_3200_Bowhead	m1Neutral vs modelA	-3724.568086	-3724.567891	0.00039	5.99	No
reciprocal_group_3200_Bowhead	modelAnull vs modelA	-3724.568013	-3724.567891	0.000244	3.84	No
reciprocal_group_3200_Minke	m1Neutral vs modelA	-3724.568086	-3724.568086	0	5.99	No
reciprocal_group_3200_Minke	modelAnull vs modelA	-3724.568086	-3724.568086	0	3.84	No
reciprocal_group_3200_Mysticeti	m1Neutral vs modelA	-3724.568086	-3724.370333	0.395506	5.99	No
reciprocal_group_3200_Mysticeti	modelAnull vs modelA	-3724.5645	-3724.370333	0.388334	3.84	No
reciprocal_group_3200_Orca	m1Neutral vs modelA	-3724.568086	-3720.726655	7.682862	5.99	Yes
reciprocal_group_3200_Orca	modelAnull vs modelA	-3722.041702	-3720.726655	2.630094	3.84	No
reciprocal_group_3200_Cetacea	m1Neutral vs modelA	-3724.568086	-3724.568086	0	5.99	No
reciprocal_group_3200_Cetacea	modelAnull vs modelA	-3724.568086	-3724.568086	0	3.84	No
reciprocal_group_3205_Bowhead	m1Neutral vs modelA	-8037.48612	-8027.252642	20.466956	5.99	Yes
reciprocal_group_3205_Bowhead	modelAnull vs modelA	-8037.48612	-8027.252642	20.466956	3.84	Yes
reciprocal_group_3205_Minke	m1Neutral vs modelA	-8037.48612	-8036.968438	1.035364	5.99	No
reciprocal_group_3205_Minke	modelAnull vs modelA	-8037.041192	-8036.968438	0.145508	3.84	No
reciprocal_group_3205_Mysticeti	m1Neutral vs modelA	-8037.48612	-8031.900324	11.171592	5.99	Yes
reciprocal_group_3205_Mysticeti	modelAnull vs modelA	-8036.872729	-8031.900324	9.94481	3.84	Yes
reciprocal_group_3205_Orca	m1Neutral vs modelA	-8037.48612	-8036.393882	2.184476	5.99	No
reciprocal_group_3205_Orca	modelAnull vs modelA	-8036.393882	-8036.393882	0	3.84	No
reciprocal_group_3205_Cetacea	m1Neutral vs modelA	-8037.48612	-8031.772187	11.427866	5.99	Yes
reciprocal_group_3205_Cetacea	modelAnull vs modelA	-8037.033286	-8031.772187	10.522198	3.84	Yes
reciprocal_group_3207_Bowhead	m1Neutral vs modelA	-7455.20415	-7454.299223	1.809854	5.99	No
reciprocal_group_3207_Bowhead	modelAnull vs modelA	-7454.6838	-7454.299223	0.769154	3.84	No
reciprocal_group_3207_Minke	m1Neutral vs modelA	-7455.20415	-7455.053254	0.301792	5.99	No
reciprocal_group_3207_Minke	modelAnull vs modelA	-7455.053254	-7455.053254	0	3.84	No
reciprocal_group_3207_Mysticeti	m1Neutral vs modelA	-7455.20415	-7454.121349	2.165602	5.99	No
reciprocal_group_3207_Mysticeti	modelAnull vs modelA	-7454.121349	-7454.121349	0	3.84	No
reciprocal_group_3213_Bowhead	m1Neutral vs modelA	-14481.60984	-14481.59822	0.023238	5.99	No
reciprocal_group_3213_Bowhead	modelAnull vs modelA	-14481.60984	-14481.59822	0.02324	3.84	No
reciprocal_group_3213_Minke	m1Neutral vs modelA	-14481.60984	-14481.60984	0	5.99	No
reciprocal_group_3213_Minke	modelAnull vs modelA	-14481.60984	-14481.60984	0	3.84	No
reciprocal_group_3213_Mysticeti	m1Neutral vs modelA	-14481.60984	-14481.60984	0	5.99	No
reciprocal_group_3213_Mysticeti	modelAnull vs modelA	-14481.60984	-14481.60984	2.00E-06	3.84	No
reciprocal_group_3216_Bowhead	m1Neutral vs modelA	-5421.927834	-5421.927834	0	5.99	No
reciprocal_group_3216_Bowhead	modelAnull vs modelA	-5421.927834	-5421.927834	0	3.84	No
reciprocal_group_3216_Minke	m1Neutral vs modelA	-5421.927834	-5421.927834	0	5.99	No
reciprocal_group_3216_Minke	modelAnull vs modelA	-5421.927834	-5421.927834	0	3.84	No
reciprocal_group_3216_Mysticeti	m1Neutral vs modelA	-5421.927834	-5421.86802	0.119628	5.99	No
reciprocal_group_3216_Mysticeti	modelAnull vs modelA	-5421.890771	-5421.86802	0.045502	3.84	No
reciprocal_group_3218_Bowhead	m1Neutral vs modelA	-8798.381247	-8798.381247	0	5.99	No
reciprocal_group_3218_Bowhead	modelAnull vs modelA	-8798.381247	-8798.381247	0	3.84	No
reciprocal_group_3218_Minke	m1Neutral vs modelA	-8798.381247	-8798.381247	0	5.99	No
reciprocal_group_3218_Minke	modelAnull vs modelA	-8798.381247	-8798.381247	0	3.84	No
reciprocal_group_3218_Mysticeti	m1Neutral vs modelA	-8798.381247	-8798.361599	0.039296	5.99	No
reciprocal_group_3218_Mysticeti	modelAnull vs modelA	-8798.361599	-8798.361599	0	3.84	No
reciprocal_group_3219_Bowhead	m1Neutral vs modelA	-31254.4746	-31252.46505	4.019096	5.99	No
reciprocal_group_3219_Bowhead	modelAnull vs modelA	-31252.46505	-31252.46505	0	3.84	No
reciprocal_group_3219_Minke	m1Neutral vs modelA	-31254.4746	-31247.88938	13.170448	5.99	Yes
reciprocal_group_3219_Minke	modelAnull vs modelA	-31248.34299	-31247.88938	0.907222	3.84	No
reciprocal_group_3219_Mysticeti	m1Neutral vs modelA	-31254.4746	-31254.4746	0	5.99	No
reciprocal_group_3219_Mysticeti	modelAnull vs modelA	-31254.4746	-31254.4746	0	3.84	No
reciprocal_group_3220_Bowhead	m1Neutral vs modelA	-6074.927263	-6074.927263	0	5.99	No
reciprocal_group_3220_Bowhead	modelAnull vs modelA	-6074.927263	-6074.927263	0	3.84	No
reciprocal_group_3220_Minke	m1Neutral vs modelA	-6074.927263	-6074.927263	0	5.99	No
reciprocal_group_3220_Minke	modelAnull vs modelA	-6074.927263	-6074.927263	0	3.84	No
reciprocal_group_3220_Mysticeti	m1Neutral vs modelA	-6074.927263	-6074.865049	0.124428	5.99	No
reciprocal_group_3220_Mysticeti	modelAnull vs modelA	-6074.866396	-6074.865049	0.002694	3.84	No
reciprocal_group_3220_Orca	m1Neutral vs modelA	-6074.927263	-6073.715574	2.423378	5.99	No
reciprocal_group_3220_Orca	modelAnull vs modelA	-6073.715574	-6073.715574	0	3.84	No
reciprocal_group_3220_Cetacea	m1Neutral vs modelA	-6074.927263	-6074.927263	0	5.99	No
reciprocal_group_3220_Cetacea	modelAnull vs modelA	-6074.927263	-6074.927263	0	3.84	No
reciprocal_group_3226_Bowhead	m1Neutral vs modelA	-7100.508689	-7100.402843	0.211692	5.99	No
reciprocal_group_3226_Bowhead	modelAnull vs modelA	-7100.402843	-7100.402843	0	3.84	No
reciprocal_group_3226_Minke	m1Neutral vs modelA	-7100.508689	-7100.508689	0	5.99	No
reciprocal_group_3226_Minke	modelAnull vs modelA	-7100.508689	-7100.508689	0	3.84	No
reciprocal_group_3226_Mysticeti	m1Neutral vs modelA	-7100.508689	-7093.435323	14.146732	5.99	Yes
reciprocal_group_3226_Mysticeti	modelAnull vs modelA	-7100.508689	-7093.435323	14.146732	3.84	Yes
reciprocal_group_3230_Bowhead	m1Neutral vs modelA	-6370.78915	-6317.994108	105.590084	5.99	Yes
reciprocal_group_3230_Bowhead	modelAnull vs modelA	-6352.920136	-6317.994108	69.852056	3.84	Yes
reciprocal_group_3230_Minke	m1Neutral vs modelA	-6370.78915	-6370.761951	0.054398	5.99	No
reciprocal_group_3230_Minke	modelAnull vs modelA	-6370.777922	-6370.761951	0.031942	3.84	No
reciprocal_group_3230_Mysticeti	m1Neutral vs modelA	-6370.78915	-6369.33338	2.91154	5.99	No
reciprocal_group_3230_Mysticeti	modelAnull vs modelA	-6369.33338	-6369.33338	0	3.84	No
reciprocal_group_3233_Bowhead	m1Neutral vs modelA	-4960.842227	-4959.953503	1.777448	5.99	No
reciprocal_group_3233_Bowhead	modelAnull vs modelA	-4960.83655	-4959.953503	1.766094	3.84	No
reciprocal_group_3233_Minke	m1Neutral vs modelA	-4960.842227	-4960.585356	0.513742	5.99	No
reciprocal_group_3233_Minke	modelAnull vs modelA	-4960.842227	-4960.585356	0.513742	3.84	No
reciprocal_group_3233_Mysticeti	m1Neutral vs modelA	-4960.842227	-4960.842227	0	5.99	No
reciprocal_group_3233_Mysticeti	modelAnull vs modelA	-4960.842228	-4960.842227	2.00E-06	3.84	No
reciprocal_group_3233_Orca	m1Neutral vs modelA	-4960.842227	-4958.718698	4.247058	5.99	No
reciprocal_group_3233_Orca	modelAnull vs modelA	-4958.718698	-4958.718698	0	3.84	No
reciprocal_group_3233_Cetacea	m1Neutral vs modelA	-4960.842227	-4960.842227	0	5.99	No
reciprocal_group_3233_Cetacea	modelAnull vs modelA	-4960.842227	-4960.842227	0	3.84	No
reciprocal_group_3238_Bowhead	m1Neutral vs modelA	-1678.112727	-1678.112727	0	5.99	No
reciprocal_group_3238_Bowhead	modelAnull vs modelA	-1678.112727	-1678.112727	0	3.84	No
reciprocal_group_3238_Minke	m1Neutral vs modelA	-1678.112727	-1678.112727	0	5.99	No
reciprocal_group_3238_Minke	modelAnull vs modelA	-1678.112742	-1678.112727	3.00E-05	3.84	No
reciprocal_group_3238_Mysticeti	m1Neutral vs modelA	-1678.112727	-1678.112727	0	5.99	No
reciprocal_group_3238_Mysticeti	modelAnull vs modelA	-1678.112727	-1678.112727	0	3.84	No
reciprocal_group_3238_Orca	m1Neutral vs modelA	-1678.112727	-1678.112727	0	5.99	No
reciprocal_group_3238_Orca	modelAnull vs modelA	-1678.112727	-1678.112727	0	3.84	No
reciprocal_group_3238_Cetacea	m1Neutral vs modelA	-1678.112727	-1677.645479	0.934496	5.99	No
reciprocal_group_3238_Cetacea	modelAnull vs modelA	-1677.645479	-1677.645479	0	3.84	No
reciprocal_group_3240_Bowhead	m1Neutral vs modelA	-3665.550392	-3665.550392	0	5.99	No
reciprocal_group_3240_Bowhead	modelAnull vs modelA	-3665.550392	-3665.550392	0	3.84	No
reciprocal_group_3240_Minke	m1Neutral vs modelA	-3665.550392	-3665.550392	0	5.99	No
reciprocal_group_3240_Minke	modelAnull vs modelA	-3665.550392	-3665.550392	0	3.84	No
reciprocal_group_3240_Mysticeti	m1Neutral vs modelA	-3665.550392	-3665.550392	0	5.99	No
reciprocal_group_3240_Mysticeti	modelAnull vs modelA	-3665.550392	-3665.550392	0	3.84	No
reciprocal_group_3243_Bowhead	m1Neutral vs modelA	-10880.1968	-10880.1968	0	5.99	No
reciprocal_group_3243_Bowhead	modelAnull vs modelA	-10880.1968	-10880.1968	0	3.84	No
reciprocal_group_3243_Minke	m1Neutral vs modelA	-10880.1968	-10880.1968	0	5.99	No
reciprocal_group_3243_Minke	modelAnull vs modelA	-10880.1968	-10880.1968	0	3.84	No
reciprocal_group_3243_Mysticeti	m1Neutral vs modelA	-10880.1968	-10880.17209	0.049412	5.99	No
reciprocal_group_3243_Mysticeti	modelAnull vs modelA	-10880.17209	-10880.17209	0	3.84	No
reciprocal_group_3245_Bowhead	m1Neutral vs modelA	-8009.208997	-8009.205025	0.007944	5.99	No
reciprocal_group_3245_Bowhead	modelAnull vs modelA	-8009.208388	-8009.205025	0.006726	3.84	No
reciprocal_group_3245_Minke	m1Neutral vs modelA	-8009.208997	-8007.47415	3.469694	5.99	No
reciprocal_group_3245_Minke	modelAnull vs modelA	-8007.47415	-8007.47415	0	3.84	No
reciprocal_group_3245_Mysticeti	m1Neutral vs modelA	-8009.208997	-8008.906073	0.605848	5.99	No
reciprocal_group_3245_Mysticeti	modelAnull vs modelA	-8008.906073	-8008.906073	0	3.84	No
reciprocal_group_3245_Orca	m1Neutral vs modelA	-8009.208997	-8007.830557	2.75688	5.99	No
reciprocal_group_3245_Orca	modelAnull vs modelA	-8008.034029	-8007.830557	0.406944	3.84	No
reciprocal_group_3245_Cetacea	m1Neutral vs modelA	-8009.208997	-8009.208997	0	5.99	No
reciprocal_group_3245_Cetacea	modelAnull vs modelA	-8009.208997	-8009.208997	0	3.84	No
reciprocal_group_3250_Bowhead	m1Neutral vs modelA	-8685.697076	-8683.692036	4.01008	5.99	No
reciprocal_group_3250_Bowhead	modelAnull vs modelA	-8684.662517	-8683.692036	1.940962	3.84	No
reciprocal_group_3250_Minke	m1Neutral vs modelA	-8685.697076	-8685.697076	0	5.99	No
reciprocal_group_3250_Minke	modelAnull vs modelA	-8685.697076	-8685.697076	0	3.84	No
reciprocal_group_3250_Mysticeti	m1Neutral vs modelA	-8685.697076	-8684.362383	2.669386	5.99	No
reciprocal_group_3250_Mysticeti	modelAnull vs modelA	-8685.294901	-8684.362383	1.865036	3.84	No
reciprocal_group_3253_Bowhead	m1Neutral vs modelA	-6204.044938	-6204.044938	0	5.99	No
reciprocal_group_3253_Bowhead	modelAnull vs modelA	-6204.044938	-6204.044938	0	3.84	No
reciprocal_group_3253_Minke	m1Neutral vs modelA	-6204.044938	-6200.930343	6.22919	5.99	Yes
reciprocal_group_3253_Minke	modelAnull vs modelA	-6204.044938	-6200.930343	6.22919	3.84	Yes
reciprocal_group_3253_Mysticeti	m1Neutral vs modelA	-6204.044938	-6203.757681	0.574514	5.99	No
reciprocal_group_3253_Mysticeti	modelAnull vs modelA	-6203.770197	-6203.757681	0.025032	3.84	No
reciprocal_group_3255_Bowhead	m1Neutral vs modelA	-2731.315603	-2731.315604	-2.00E-06	5.99	No
reciprocal_group_3255_Bowhead	modelAnull vs modelA	-2731.315604	-2731.315604	0	3.84	No
reciprocal_group_3255_Minke	m1Neutral vs modelA	-2731.315603	-2731.315603	0	5.99	No
reciprocal_group_3255_Minke	modelAnull vs modelA	-2731.315603	-2731.315603	0	3.84	No
reciprocal_group_3255_Mysticeti	m1Neutral vs modelA	-2731.315603	-2731.315604	-2.00E-06	5.99	No
reciprocal_group_3255_Mysticeti	modelAnull vs modelA	-2731.315604	-2731.315604	0	3.84	No
reciprocal_group_3255_Orca	m1Neutral vs modelA	-2731.315603	-2731.315603	0	5.99	No
reciprocal_group_3255_Orca	modelAnull vs modelA	-2731.315604	-2731.315603	2.00E-06	3.84	No
reciprocal_group_3255_Cetacea	m1Neutral vs modelA	-2731.315603	-2730.692906	1.245394	5.99	No
reciprocal_group_3255_Cetacea	modelAnull vs modelA	-2730.777808	-2730.692906	0.169804	3.84	No
reciprocal_group_3262_Bowhead	m1Neutral vs modelA	-5568.644867	-5568.038208	1.213318	5.99	No
reciprocal_group_3262_Bowhead	modelAnull vs modelA	-5568.05109	-5568.038208	0.025764	3.84	No
reciprocal_group_3262_Minke	m1Neutral vs modelA	-5568.644867	-5564.677196	7.935342	5.99	Yes
reciprocal_group_3262_Minke	modelAnull vs modelA	-5564.701122	-5564.677196	0.047852	3.84	No
reciprocal_group_3262_Mysticeti	m1Neutral vs modelA	-5568.644867	-5568.095361	1.099012	5.99	No
reciprocal_group_3262_Mysticeti	modelAnull vs modelA	-5568.2155	-5568.095361	0.240278	3.84	No
reciprocal_group_3262_Orca	m1Neutral vs modelA	-5568.644867	-5568.597318	0.095098	5.99	No
reciprocal_group_3262_Orca	modelAnull vs modelA	-5568.597318	-5568.597318	0	3.84	No
reciprocal_group_3262_Cetacea	m1Neutral vs modelA	-5568.644867	-5567.113781	3.062172	5.99	No
reciprocal_group_3262_Cetacea	modelAnull vs modelA	-5567.123327	-5567.113781	0.019092	3.84	No
reciprocal_group_3263_Bowhead	m1Neutral vs modelA	-6217.424875	-6217.424875	0	5.99	No
reciprocal_group_3263_Bowhead	modelAnull vs modelA	-6217.424876	-6217.424875	2.00E-06	3.84	No
reciprocal_group_3263_Minke	m1Neutral vs modelA	-6217.424875	-6216.91296	1.02383	5.99	No
reciprocal_group_3263_Minke	modelAnull vs modelA	-6216.91296	-6216.91296	0	3.84	No
reciprocal_group_3263_Mysticeti	m1Neutral vs modelA	-6217.424875	-6217.36461	0.12053	5.99	No
reciprocal_group_3263_Mysticeti	modelAnull vs modelA	-6217.36461	-6217.36461	0	3.84	No
reciprocal_group_3268_Bowhead	m1Neutral vs modelA	-5469.428235	-5467.279523	4.297424	5.99	No
reciprocal_group_3268_Bowhead	modelAnull vs modelA	-5467.545789	-5467.279523	0.532532	3.84	No
reciprocal_group_3268_Minke	m1Neutral vs modelA	-5469.428235	-5468.009007	2.838456	5.99	No
reciprocal_group_3268_Minke	modelAnull vs modelA	-5469.312949	-5468.009007	2.607884	3.84	No
reciprocal_group_3268_Mysticeti	m1Neutral vs modelA	-5469.428235	-5469.428235	0	5.99	No
reciprocal_group_3268_Mysticeti	modelAnull vs modelA	-5469.428235	-5469.428235	0	3.84	No
reciprocal_group_3270_Bowhead	m1Neutral vs modelA	-33687.27642	-33670.32744	33.897962	5.99	Yes
reciprocal_group_3270_Bowhead	modelAnull vs modelA	-33684.73113	-33670.32744	28.807384	3.84	Yes
reciprocal_group_3270_Minke	m1Neutral vs modelA	-33687.27642	-33684.94006	4.672734	5.99	No
reciprocal_group_3270_Minke	modelAnull vs modelA	-33684.94241	-33684.94006	0.004718	3.84	No
reciprocal_group_3270_Mysticeti	m1Neutral vs modelA	-33687.27642	-33687.27643	-6.00E-06	5.99	No
reciprocal_group_3270_Mysticeti	modelAnull vs modelA	-33687.27642	-33687.27643	-6.00E-06	3.84	No
reciprocal_group_3275_Bowhead	m1Neutral vs modelA	-7428.457994	-7428.457994	0	5.99	No
reciprocal_group_3275_Bowhead	modelAnull vs modelA	-7428.457994	-7428.457994	0	3.84	No
reciprocal_group_3275_Minke	m1Neutral vs modelA	-7428.457994	-7428.455291	0.005406	5.99	No
reciprocal_group_3275_Minke	modelAnull vs modelA	-7428.457994	-7428.455291	0.005406	3.84	No
reciprocal_group_3275_Mysticeti	m1Neutral vs modelA	-7428.457994	-7428.411194	0.0936	5.99	No
reciprocal_group_3275_Mysticeti	modelAnull vs modelA	-7428.422518	-7428.411194	0.022648	3.84	No
reciprocal_group_3277_Bowhead	m1Neutral vs modelA	-6411.205499	-6409.480007	3.450984	5.99	No
reciprocal_group_3277_Bowhead	modelAnull vs modelA	-6409.48141	-6409.480007	0.002806	3.84	No
reciprocal_group_3277_Minke	m1Neutral vs modelA	-6411.205499	-6411.205499	0	5.99	No
reciprocal_group_3277_Minke	modelAnull vs modelA	-6411.205499	-6411.205499	0	3.84	No
reciprocal_group_3277_Mysticeti	m1Neutral vs modelA	-6411.205499	-6411.205499	0	5.99	No
reciprocal_group_3277_Mysticeti	modelAnull vs modelA	-6411.205499	-6411.205499	0	3.84	No
reciprocal_group_3280_Bowhead	m1Neutral vs modelA	-13318.98566	-13318.98566	-1.60E-05	5.99	No
reciprocal_group_3280_Bowhead	modelAnull vs modelA	-13318.98579	-13318.98566	0.000258	3.84	No
reciprocal_group_3280_Minke	m1Neutral vs modelA	-13318.98566	-13301.25264	35.466036	5.99	Yes
reciprocal_group_3280_Minke	modelAnull vs modelA	-13312.33187	-13301.25264	22.158472	3.84	Yes
reciprocal_group_3280_Mysticeti	m1Neutral vs modelA	-13318.98566	-13311.29272	15.38588	5.99	Yes
reciprocal_group_3280_Mysticeti	modelAnull vs modelA	-13311.29272	-13311.29272	0	3.84	No
reciprocal_group_3282_Bowhead	m1Neutral vs modelA	-13227.98241	-13224.00197	7.960874	5.99	Yes
reciprocal_group_3282_Bowhead	modelAnull vs modelA	-13224.00819	-13224.00197	0.01244	3.84	No
reciprocal_group_3282_Minke	m1Neutral vs modelA	-13227.98241	-13227.77468	0.41545	5.99	No
reciprocal_group_3282_Minke	modelAnull vs modelA	-13227.78172	-13227.77468	0.014074	3.84	No
reciprocal_group_3282_Mysticeti	m1Neutral vs modelA	-13227.98241	-13226.88724	2.190342	5.99	No
reciprocal_group_3282_Mysticeti	modelAnull vs modelA	-13226.88724	-13226.88724	0	3.84	No
reciprocal_group_3288_Bowhead	m1Neutral vs modelA	-5196.979564	-5196.979564	0	5.99	No
reciprocal_group_3288_Bowhead	modelAnull vs modelA	-5196.979564	-5196.979564	0	3.84	No
reciprocal_group_3288_Minke	m1Neutral vs modelA	-5196.979564	-5196.278558	1.402012	5.99	No
reciprocal_group_3288_Minke	modelAnull vs modelA	-5196.315143	-5196.278558	0.07317	3.84	No
reciprocal_group_3288_Mysticeti	m1Neutral vs modelA	-5196.979564	-5193.649833	6.659462	5.99	Yes
reciprocal_group_3288_Mysticeti	modelAnull vs modelA	-5193.649833	-5193.649833	0	3.84	No
reciprocal_group_3290_Bowhead	m1Neutral vs modelA	-3889.708845	-3889.708845	0	5.99	No
reciprocal_group_3290_Bowhead	modelAnull vs modelA	-3889.708845	-3889.708845	0	3.84	No
reciprocal_group_3290_Minke	m1Neutral vs modelA	-3889.708845	-3889.708845	0	5.99	No
reciprocal_group_3290_Minke	modelAnull vs modelA	-3889.708845	-3889.708845	0	3.84	No
reciprocal_group_3290_Mysticeti	m1Neutral vs modelA	-3889.708845	-3889.708266	0.001158	5.99	No
reciprocal_group_3290_Mysticeti	modelAnull vs modelA	-3889.708266	-3889.708266	0	3.84	No
reciprocal_group_3294_Bowhead	m1Neutral vs modelA	-3328.226124	-3328.226124	0	5.99	No
reciprocal_group_3294_Bowhead	modelAnull vs modelA	-3328.226124	-3328.226124	0	3.84	No
reciprocal_group_3294_Minke	m1Neutral vs modelA	-3328.226124	-3328.217782	0.016684	5.99	No
reciprocal_group_3294_Minke	modelAnull vs modelA	-3328.217782	-3328.217782	0	3.84	No
reciprocal_group_3294_Mysticeti	m1Neutral vs modelA	-3328.226124	-3324.725458	7.001332	5.99	Yes
reciprocal_group_3294_Mysticeti	modelAnull vs modelA	-3325.523474	-3324.725458	1.596032	3.84	No
reciprocal_group_3294_Orca	m1Neutral vs modelA	-3328.226124	-3328.203147	0.045954	5.99	No
reciprocal_group_3294_Orca	modelAnull vs modelA	-3328.203147	-3328.203147	0	3.84	No
reciprocal_group_3294_Cetacea	m1Neutral vs modelA	-3328.226124	-3328.219922	0.012404	5.99	No
reciprocal_group_3294_Cetacea	modelAnull vs modelA	-3328.219922	-3328.219922	0	3.84	No
reciprocal_group_3300_Bowhead	m1Neutral vs modelA	-1075.947375	-1075.946507	0.001736	5.99	No
reciprocal_group_3300_Bowhead	modelAnull vs modelA	-1075.946507	-1075.946507	0	3.84	No
reciprocal_group_3300_Minke	m1Neutral vs modelA	-1075.947375	-1075.946507	0.001736	5.99	No
reciprocal_group_3300_Minke	modelAnull vs modelA	-1075.946507	-1075.946507	0	3.84	No
reciprocal_group_3300_Mysticeti	m1Neutral vs modelA	-1075.947375	-1075.946507	0.001736	5.99	No
reciprocal_group_3300_Mysticeti	modelAnull vs modelA	-1075.946507	-1075.946507	0	3.84	No
reciprocal_group_3304_Bowhead	m1Neutral vs modelA	-3454.772776	-3454.772776	0	5.99	No
reciprocal_group_3304_Bowhead	modelAnull vs modelA	-3454.772776	-3454.772776	0	3.84	No
reciprocal_group_3304_Minke	m1Neutral vs modelA	-3454.772776	-3454.382483	0.780586	5.99	No
reciprocal_group_3304_Minke	modelAnull vs modelA	-3454.382483	-3454.382483	0	3.84	No
reciprocal_group_3304_Mysticeti	m1Neutral vs modelA	-3454.772776	-3454.772776	0	5.99	No
reciprocal_group_3304_Mysticeti	modelAnull vs modelA	-3454.772776	-3454.772776	0	3.84	No
reciprocal_group_3304_Orca	m1Neutral vs modelA	-3454.772776	-3454.670886	0.20378	5.99	No
reciprocal_group_3304_Orca	modelAnull vs modelA	-3454.670886	-3454.670886	0	3.84	No
reciprocal_group_3304_Cetacea	m1Neutral vs modelA	-3454.772776	-3454.749746	0.04606	5.99	No
reciprocal_group_3304_Cetacea	modelAnull vs modelA	-3454.749746	-3454.749746	0	3.84	No
reciprocal_group_3305_Bowhead	m1Neutral vs modelA	-5717.576156	-5717.576156	0	5.99	No
reciprocal_group_3305_Bowhead	modelAnull vs modelA	-5717.576156	-5717.576156	0	3.84	No
reciprocal_group_3305_Minke	m1Neutral vs modelA	-5717.576156	-5715.681335	3.789642	5.99	No
reciprocal_group_3305_Minke	modelAnull vs modelA	-5717.228983	-5715.681335	3.095296	3.84	No
reciprocal_group_3305_Mysticeti	m1Neutral vs modelA	-5717.576156	-5713.564775	8.022762	5.99	Yes
reciprocal_group_3305_Mysticeti	modelAnull vs modelA	-5713.800722	-5713.564775	0.471894	3.84	No
reciprocal_group_3315_Bowhead	m1Neutral vs modelA	-5483.247444	-5483.24431	0.006268	5.99	No
reciprocal_group_3315_Bowhead	modelAnull vs modelA	-5483.247444	-5483.24431	0.006268	3.84	No
reciprocal_group_3315_Minke	m1Neutral vs modelA	-5483.247444	-5483.247444	0	5.99	No
reciprocal_group_3315_Minke	modelAnull vs modelA	-5483.247444	-5483.247444	0	3.84	No
reciprocal_group_3315_Mysticeti	m1Neutral vs modelA	-5483.247444	-5482.729497	1.035894	5.99	No
reciprocal_group_3315_Mysticeti	modelAnull vs modelA	-5483.247444	-5482.729497	1.035894	3.84	No
reciprocal_group_3315_Orca	m1Neutral vs modelA	-5483.247444	-5483.230075	0.034738	5.99	No
reciprocal_group_3315_Orca	modelAnull vs modelA	-5483.230075	-5483.230075	0	3.84	No
reciprocal_group_3315_Cetacea	m1Neutral vs modelA	-5483.247444	-5481.982848	2.529192	5.99	No
reciprocal_group_3315_Cetacea	modelAnull vs modelA	-5481.982848	-5481.982848	0	3.84	No
reciprocal_group_3316_Bowhead	m1Neutral vs modelA	-3873.907724	-3873.907724	0	5.99	No
reciprocal_group_3316_Bowhead	modelAnull vs modelA	-3873.907724	-3873.907724	0	3.84	No
reciprocal_group_3316_Minke	m1Neutral vs modelA	-3873.907724	-3870.749433	6.316582	5.99	Yes
reciprocal_group_3316_Minke	modelAnull vs modelA	-3870.749433	-3870.749433	0	3.84	No
reciprocal_group_3316_Mysticeti	m1Neutral vs modelA	-3873.907724	-3861.867228	24.080992	5.99	Yes
reciprocal_group_3316_Mysticeti	modelAnull vs modelA	-3865.325569	-3861.867228	6.916682	3.84	Yes
reciprocal_group_3316_Orca	m1Neutral vs modelA	-3873.907724	-3866.972397	13.870654	5.99	Yes
reciprocal_group_3316_Orca	modelAnull vs modelA	-3867.071524	-3866.972397	0.198254	3.84	No
reciprocal_group_3316_Cetacea	m1Neutral vs modelA	-3873.907724	-3873.906198	0.003052	5.99	No
reciprocal_group_3316_Cetacea	modelAnull vs modelA	-3873.907724	-3873.906198	0.003052	3.84	No
reciprocal_group_3328_Bowhead	m1Neutral vs modelA	-34780.22667	-34774.85678	10.739782	5.99	Yes
reciprocal_group_3328_Bowhead	modelAnull vs modelA	-34775.86059	-34774.85678	2.007626	3.84	No
reciprocal_group_3328_Minke	m1Neutral vs modelA	-34780.22667	-34779.58316	1.28703	5.99	No
reciprocal_group_3328_Minke	modelAnull vs modelA	-34779.79685	-34779.58316	0.427392	3.84	No
reciprocal_group_3328_Mysticeti	m1Neutral vs modelA	-34780.22667	-34778.50142	3.450512	5.99	No
reciprocal_group_3328_Mysticeti	modelAnull vs modelA	-34778.50142	-34778.50142	0	3.84	No
reciprocal_group_3330_Bowhead	m1Neutral vs modelA	-8813.028241	-8812.59159	0.873302	5.99	No
reciprocal_group_3330_Bowhead	modelAnull vs modelA	-8812.59159	-8812.59159	0	3.84	No
reciprocal_group_3330_Minke	m1Neutral vs modelA	-8813.028241	-8811.357869	3.340744	5.99	No
reciprocal_group_3330_Minke	modelAnull vs modelA	-8811.357999	-8811.357869	0.00026	3.84	No
reciprocal_group_3330_Mysticeti	m1Neutral vs modelA	-8813.028241	-8813.028241	0	5.99	No
reciprocal_group_3330_Mysticeti	modelAnull vs modelA	-8813.028241	-8813.028241	0	3.84	No
reciprocal_group_3343_Bowhead	m1Neutral vs modelA	-11194.68848	-11187.83934	13.69829	5.99	Yes
reciprocal_group_3343_Bowhead	modelAnull vs modelA	-11189.48271	-11187.83934	3.286752	3.84	No
reciprocal_group_3343_Minke	m1Neutral vs modelA	-11194.68848	-11194.31374	0.749496	5.99	No
reciprocal_group_3343_Minke	modelAnull vs modelA	-11194.31576	-11194.31374	0.004044	3.84	No
reciprocal_group_3343_Mysticeti	m1Neutral vs modelA	-11194.68848	-11194.68848	-2.00E-06	5.99	No
reciprocal_group_3343_Mysticeti	modelAnull vs modelA	-11194.6885	-11194.68848	3.20E-05	3.84	No
reciprocal_group_3344_Bowhead	m1Neutral vs modelA	-4211.660541	-4210.60507	2.110942	5.99	No
reciprocal_group_3344_Bowhead	modelAnull vs modelA	-4210.609226	-4210.60507	0.008312	3.84	No
reciprocal_group_3344_Minke	m1Neutral vs modelA	-4211.660541	-4211.660541	0	5.99	No
reciprocal_group_3344_Minke	modelAnull vs modelA	-4211.660541	-4211.660541	0	3.84	No
reciprocal_group_3344_Mysticeti	m1Neutral vs modelA	-4211.660541	-4211.445037	0.431008	5.99	No
reciprocal_group_3344_Mysticeti	modelAnull vs modelA	-4211.445037	-4211.445037	0	3.84	No
reciprocal_group_3344_Orca	m1Neutral vs modelA	-4211.660541	-4209.57601	4.169062	5.99	No
reciprocal_group_3344_Orca	modelAnull vs modelA	-4210.219926	-4209.57601	1.287832	3.84	No
reciprocal_group_3344_Cetacea	m1Neutral vs modelA	-4211.660541	-4211.624494	0.072094	5.99	No
reciprocal_group_3344_Cetacea	modelAnull vs modelA	-4211.624494	-4211.624494	0	3.84	No
reciprocal_group_3351_Bowhead	m1Neutral vs modelA	-6692.352841	-6692.352842	-2.00E-06	5.99	No
reciprocal_group_3351_Bowhead	modelAnull vs modelA	-6692.352841	-6692.352842	-2.00E-06	3.84	No
reciprocal_group_3351_Minke	m1Neutral vs modelA	-6692.352841	-6692.352841	0	5.99	No
reciprocal_group_3351_Minke	modelAnull vs modelA	-6692.352841	-6692.352841	0	3.84	No
reciprocal_group_3351_Mysticeti	m1Neutral vs modelA	-6692.352841	-6687.012953	10.679776	5.99	Yes
reciprocal_group_3351_Mysticeti	modelAnull vs modelA	-6691.068235	-6687.012953	8.110564	3.84	Yes
reciprocal_group_3352_Bowhead	m1Neutral vs modelA	-1972.667991	-1972.668	-1.80E-05	5.99	No
reciprocal_group_3352_Bowhead	modelAnull vs modelA	-1972.667997	-1972.668	-6.00E-06	3.84	No
reciprocal_group_3352_Minke	m1Neutral vs modelA	-1972.667991	-1972.667996	-1.00E-05	5.99	No
reciprocal_group_3352_Minke	modelAnull vs modelA	-1972.667996	-1972.667996	0	3.84	No
reciprocal_group_3352_Mysticeti	m1Neutral vs modelA	-1972.667991	-1971.071143	3.193696	5.99	No
reciprocal_group_3352_Mysticeti	modelAnull vs modelA	-1971.071143	-1971.071143	0	3.84	No
reciprocal_group_3354_Bowhead	m1Neutral vs modelA	-9830.139173	-9829.685015	0.908316	5.99	No
reciprocal_group_3354_Bowhead	modelAnull vs modelA	-9829.685017	-9829.685015	4.00E-06	3.84	No
reciprocal_group_3354_Minke	m1Neutral vs modelA	-9830.139173	-9829.591127	1.096092	5.99	No
reciprocal_group_3354_Minke	modelAnull vs modelA	-9829.591127	-9829.591127	0	3.84	No
reciprocal_group_3354_Mysticeti	m1Neutral vs modelA	-9830.139173	-9829.630264	1.017818	5.99	No
reciprocal_group_3354_Mysticeti	modelAnull vs modelA	-9829.630264	-9829.630264	0	3.84	No
reciprocal_group_3357_Bowhead	m1Neutral vs modelA	-10541.9221	-10541.9221	0	5.99	No
reciprocal_group_3357_Bowhead	modelAnull vs modelA	-10541.9221	-10541.9221	0	3.84	No
reciprocal_group_3357_Minke	m1Neutral vs modelA	-10541.9221	-10540.36742	3.109356	5.99	No
reciprocal_group_3357_Minke	modelAnull vs modelA	-10541.9221	-10540.36742	3.109356	3.84	No
reciprocal_group_3357_Mysticeti	m1Neutral vs modelA	-10541.9221	-10541.29455	1.255096	5.99	No
reciprocal_group_3357_Mysticeti	modelAnull vs modelA	-10541.63871	-10541.29455	0.68831	3.84	No
reciprocal_group_3357_Orca	m1Neutral vs modelA	-10541.9221	-10539.06564	5.712932	5.99	No
reciprocal_group_3357_Orca	modelAnull vs modelA	-10539.21807	-10539.06564	0.30487	3.84	No
reciprocal_group_3357_Cetacea	m1Neutral vs modelA	-10541.9221	-10541.9221	0	5.99	No
reciprocal_group_3357_Cetacea	modelAnull vs modelA	-10541.9221	-10541.9221	4.00E-06	3.84	No
reciprocal_group_3360_Bowhead	m1Neutral vs modelA	-9971.532104	-9970.889123	1.285962	5.99	No
reciprocal_group_3360_Bowhead	modelAnull vs modelA	-9970.889123	-9970.889123	0	3.84	No
reciprocal_group_3360_Minke	m1Neutral vs modelA	-9971.532104	-9971.532104	0	5.99	No
reciprocal_group_3360_Minke	modelAnull vs modelA	-9971.532104	-9971.532104	0	3.84	No
reciprocal_group_3360_Mysticeti	m1Neutral vs modelA	-9971.532104	-9971.532104	0	5.99	No
reciprocal_group_3360_Mysticeti	modelAnull vs modelA	-9971.532104	-9971.532104	0	3.84	No
reciprocal_group_3364_Bowhead	m1Neutral vs modelA	-4677.25342	-4677.25342	0	5.99	No
reciprocal_group_3364_Bowhead	modelAnull vs modelA	-4677.25342	-4677.25342	0	3.84	No
reciprocal_group_3364_Minke	m1Neutral vs modelA	-4677.25342	-4677.25342	0	5.99	No
reciprocal_group_3364_Minke	modelAnull vs modelA	-4677.253423	-4677.25342	6.00E-06	3.84	No
reciprocal_group_3364_Mysticeti	m1Neutral vs modelA	-4677.25342	-4677.25342	0	5.99	No
reciprocal_group_3364_Mysticeti	modelAnull vs modelA	-4677.25342	-4677.25342	0	3.84	No
reciprocal_group_3372_Bowhead	m1Neutral vs modelA	-3071.957746	-3069.73235	4.450792	5.99	No
reciprocal_group_3372_Bowhead	modelAnull vs modelA	-3069.73235	-3069.73235	0	3.84	No
reciprocal_group_3372_Minke	m1Neutral vs modelA	-3071.957746	-3071.957746	0	5.99	No
reciprocal_group_3372_Minke	modelAnull vs modelA	-3071.957746	-3071.957746	0	3.84	No
reciprocal_group_3372_Mysticeti	m1Neutral vs modelA	-3071.957746	-3071.957746	0	5.99	No
reciprocal_group_3372_Mysticeti	modelAnull vs modelA	-3071.957746	-3071.957746	0	3.84	No
reciprocal_group_3372_Orca	m1Neutral vs modelA	-3071.957746	-3071.010122	1.895248	5.99	No
reciprocal_group_3372_Orca	modelAnull vs modelA	-3071.167568	-3071.010122	0.314892	3.84	No
reciprocal_group_3372_Cetacea	m1Neutral vs modelA	-3071.957746	-3071.93288	0.049732	5.99	No
reciprocal_group_3372_Cetacea	modelAnull vs modelA	-3071.93288	-3071.93288	0	3.84	No
reciprocal_group_3373_Bowhead	m1Neutral vs modelA	-8029.252439	-8029.039431	0.426016	5.99	No
reciprocal_group_3373_Bowhead	modelAnull vs modelA	-8029.039431	-8029.039431	0	3.84	No
reciprocal_group_3373_Minke	m1Neutral vs modelA	-8029.252439	-8029.09885	0.307178	5.99	No
reciprocal_group_3373_Minke	modelAnull vs modelA	-8029.100858	-8029.09885	0.004016	3.84	No
reciprocal_group_3373_Mysticeti	m1Neutral vs modelA	-8029.252439	-8028.677872	1.149134	5.99	No
reciprocal_group_3373_Mysticeti	modelAnull vs modelA	-8028.677872	-8028.677872	0	3.84	No
reciprocal_group_3376_Bowhead	m1Neutral vs modelA	-8974.105261	-8972.058404	4.093714	5.99	No
reciprocal_group_3376_Bowhead	modelAnull vs modelA	-8972.058402	-8972.058404	-4.00E-06	3.84	No
reciprocal_group_3376_Minke	m1Neutral vs modelA	-8974.105261	-8974.105295	-6.80E-05	5.99	No
reciprocal_group_3376_Minke	modelAnull vs modelA	-8974.105265	-8974.105295	-6.00E-05	3.84	No
reciprocal_group_3376_Mysticeti	m1Neutral vs modelA	-8974.105261	-8974.105271	-2.00E-05	5.99	No
reciprocal_group_3376_Mysticeti	modelAnull vs modelA	-8974.105281	-8974.105271	2.00E-05	3.84	No
reciprocal_group_3379_Bowhead	m1Neutral vs modelA	-4916.132042	-4916.132042	0	5.99	No
reciprocal_group_3379_Bowhead	modelAnull vs modelA	-4916.132042	-4916.132042	0	3.84	No
reciprocal_group_3379_Minke	m1Neutral vs modelA	-4916.132042	-4916.132043	-2.00E-06	5.99	No
reciprocal_group_3379_Minke	modelAnull vs modelA	-4916.132042	-4916.132043	-2.00E-06	3.84	No
reciprocal_group_3379_Mysticeti	m1Neutral vs modelA	-4916.132042	-4916.132043	-2.00E-06	5.99	No
reciprocal_group_3379_Mysticeti	modelAnull vs modelA	-4916.132044	-4916.132043	2.00E-06	3.84	No
reciprocal_group_3390_Bowhead	m1Neutral vs modelA	-3309.45387	-3309.45387	0	5.99	No
reciprocal_group_3390_Bowhead	modelAnull vs modelA	-3309.45387	-3309.45387	0	3.84	No
reciprocal_group_3390_Minke	m1Neutral vs modelA	-3309.45387	-3296.1408	26.62614	5.99	Yes
reciprocal_group_3390_Minke	modelAnull vs modelA	-3296.753794	-3296.1408	1.225988	3.84	No
reciprocal_group_3390_Mysticeti	m1Neutral vs modelA	-3309.45387	-3309.45387	0	5.99	No
reciprocal_group_3390_Mysticeti	modelAnull vs modelA	-3309.45387	-3309.45387	0	3.84	No
reciprocal_group_3390_Orca	m1Neutral vs modelA	-3309.45387	-3309.45387	0	5.99	No
reciprocal_group_3390_Orca	modelAnull vs modelA	-3309.45387	-3309.45387	0	3.84	No
reciprocal_group_3390_Cetacea	m1Neutral vs modelA	-3309.45387	-3309.45387	0	5.99	No
reciprocal_group_3390_Cetacea	modelAnull vs modelA	-3309.45387	-3309.45387	0	3.84	No
reciprocal_group_3395_Bowhead	m1Neutral vs modelA	-8286.791344	-8286.791344	0	5.99	No
reciprocal_group_3395_Bowhead	modelAnull vs modelA	-8286.791344	-8286.791344	0	3.84	No
reciprocal_group_3395_Minke	m1Neutral vs modelA	-8286.791344	-8286.791344	0	5.99	No
reciprocal_group_3395_Minke	modelAnull vs modelA	-8286.791344	-8286.791344	0	3.84	No
reciprocal_group_3395_Mysticeti	m1Neutral vs modelA	-8286.791344	-8286.791344	0	5.99	No
reciprocal_group_3395_Mysticeti	modelAnull vs modelA	-8286.791344	-8286.791344	0	3.84	No
reciprocal_group_3403_Bowhead	m1Neutral vs modelA	-7883.989721	-7883.989721	0	5.99	No
reciprocal_group_3403_Bowhead	modelAnull vs modelA	-7883.989721	-7883.989721	0	3.84	No
reciprocal_group_3403_Minke	m1Neutral vs modelA	-7883.989721	-7883.989721	0	5.99	No
reciprocal_group_3403_Minke	modelAnull vs modelA	-7883.989721	-7883.989721	0	3.84	No
reciprocal_group_3403_Mysticeti	m1Neutral vs modelA	-7883.989721	-7881.715444	4.548554	5.99	No
reciprocal_group_3403_Mysticeti	modelAnull vs modelA	-7881.715444	-7881.715444	0	3.84	No
reciprocal_group_3404_Bowhead	m1Neutral vs modelA	-16634.44161	-16634.44161	-2.00E-06	5.99	No
reciprocal_group_3404_Bowhead	modelAnull vs modelA	-16634.44161	-16634.44161	2.00E-06	3.84	No
reciprocal_group_3404_Minke	m1Neutral vs modelA	-16634.44161	-16634.07243	0.738374	5.99	No
reciprocal_group_3404_Minke	modelAnull vs modelA	-16634.18109	-16634.07243	0.21732	3.84	No
reciprocal_group_3404_Mysticeti	m1Neutral vs modelA	-16634.44161	-16634.12093	0.641358	5.99	No
reciprocal_group_3404_Mysticeti	modelAnull vs modelA	-16634.12093	-16634.12093	0	3.84	No
reciprocal_group_3410_Bowhead	m1Neutral vs modelA	-11278.72481	-11278.30602	0.83757	5.99	No
reciprocal_group_3410_Bowhead	modelAnull vs modelA	-11278.30602	-11278.30602	0	3.84	No
reciprocal_group_3410_Minke	m1Neutral vs modelA	-11278.72481	-11278.72481	0	5.99	No
reciprocal_group_3410_Minke	modelAnull vs modelA	-11278.72481	-11278.72481	0	3.84	No
reciprocal_group_3410_Mysticeti	m1Neutral vs modelA	-11278.72481	-11278.72481	0	5.99	No
reciprocal_group_3410_Mysticeti	modelAnull vs modelA	-11278.72481	-11278.72481	0	3.84	No
reciprocal_group_3412_Bowhead	m1Neutral vs modelA	-3350.23392	-3350.23392	0	5.99	No
reciprocal_group_3412_Bowhead	modelAnull vs modelA	-3350.23392	-3350.23392	0	3.84	No
reciprocal_group_3412_Minke	m1Neutral vs modelA	-3350.23392	-3342.477514	15.512812	5.99	Yes
reciprocal_group_3412_Minke	modelAnull vs modelA	-3347.08665	-3342.477514	9.218272	3.84	Yes
reciprocal_group_3412_Mysticeti	m1Neutral vs modelA	-3350.23392	-3350.23392	0	5.99	No
reciprocal_group_3412_Mysticeti	modelAnull vs modelA	-3350.233959	-3350.23392	7.80E-05	3.84	No
reciprocal_group_3412_Orca	m1Neutral vs modelA	-3350.23392	-3350.23392	0	5.99	No
reciprocal_group_3412_Orca	modelAnull vs modelA	-3350.233921	-3350.23392	2.00E-06	3.84	No
reciprocal_group_3412_Cetacea	m1Neutral vs modelA	-3350.23392	-3350.23392	0	5.99	No
reciprocal_group_3412_Cetacea	modelAnull vs modelA	-3350.23392	-3350.23392	0	3.84	No
reciprocal_group_3417_Bowhead	m1Neutral vs modelA	-4599.836519	-4599.836519	0	5.99	No
reciprocal_group_3417_Bowhead	modelAnull vs modelA	-4600.370056	-4599.836519	1.067074	3.84	No
reciprocal_group_3417_Minke	m1Neutral vs modelA	-4599.836519	-4598.029193	3.614652	5.99	No
reciprocal_group_3417_Minke	modelAnull vs modelA	-4598.029193	-4598.029193	0	3.84	No
reciprocal_group_3417_Mysticeti	m1Neutral vs modelA	-4599.836519	-4599.663405	0.346228	5.99	No
reciprocal_group_3417_Mysticeti	modelAnull vs modelA	-4599.663405	-4599.663405	0	3.84	No
reciprocal_group_3418_Bowhead	m1Neutral vs modelA	-4279.633554	-4267.712248	23.842612	5.99	Yes
reciprocal_group_3418_Bowhead	modelAnull vs modelA	-4270.670146	-4267.712248	5.915796	3.84	Yes
reciprocal_group_3418_Minke	m1Neutral vs modelA	-4279.633554	-4279.633554	0	5.99	No
reciprocal_group_3418_Minke	modelAnull vs modelA	-4279.633555	-4279.633554	2.00E-06	3.84	No
reciprocal_group_3418_Mysticeti	m1Neutral vs modelA	-4279.633554	-4279.633555	-2.00E-06	5.99	No
reciprocal_group_3418_Mysticeti	modelAnull vs modelA	-4279.633554	-4279.633555	-2.00E-06	3.84	No
reciprocal_group_3418_Orca	m1Neutral vs modelA	-4279.633554	-4279.633555	-2.00E-06	5.99	No
reciprocal_group_3418_Orca	modelAnull vs modelA	-4279.633555	-4279.633555	0	3.84	No
reciprocal_group_3418_Cetacea	m1Neutral vs modelA	-4279.633554	-4279.633554	0	5.99	No
reciprocal_group_3418_Cetacea	modelAnull vs modelA	-4279.633555	-4279.633554	2.00E-06	3.84	No
reciprocal_group_3420_Bowhead	m1Neutral vs modelA	-2485.304538	-2485.304538	0	5.99	No
reciprocal_group_3420_Bowhead	modelAnull vs modelA	-2485.304538	-2485.304538	0	3.84	No
reciprocal_group_3420_Minke	m1Neutral vs modelA	-2485.304538	-2482.746201	5.116674	5.99	No
reciprocal_group_3420_Minke	modelAnull vs modelA	-2482.930585	-2482.746201	0.368768	3.84	No
reciprocal_group_3420_Mysticeti	m1Neutral vs modelA	-2485.304538	-2485.304538	0	5.99	No
reciprocal_group_3420_Mysticeti	modelAnull vs modelA	-2485.304541	-2485.304538	6.00E-06	3.84	No
reciprocal_group_3420_Orca	m1Neutral vs modelA	-2485.304538	-2485.304538	0	5.99	No
reciprocal_group_3420_Orca	modelAnull vs modelA	-2485.304538	-2485.304538	0	3.84	No
reciprocal_group_3420_Cetacea	m1Neutral vs modelA	-2485.304538	-2485.304538	0	5.99	No
reciprocal_group_3420_Cetacea	modelAnull vs modelA	-2485.304538	-2485.304538	0	3.84	No
reciprocal_group_3423_Bowhead	m1Neutral vs modelA	-11276.265	-11276.18926	0.151486	5.99	No
reciprocal_group_3423_Bowhead	modelAnull vs modelA	-11276.20749	-11276.18926	0.036472	3.84	No
reciprocal_group_3423_Minke	m1Neutral vs modelA	-11276.265	-11275.02335	2.483298	5.99	No
reciprocal_group_3423_Minke	modelAnull vs modelA	-11275.02335	-11275.02335	0	3.84	No
reciprocal_group_3423_Mysticeti	m1Neutral vs modelA	-11276.265	-11276.21314	0.103726	5.99	No
reciprocal_group_3423_Mysticeti	modelAnull vs modelA	-11276.265	-11276.21314	0.103726	3.84	No
reciprocal_group_3423_Orca	m1Neutral vs modelA	-11276.265	-11272.9402	6.649608	5.99	Yes
reciprocal_group_3423_Orca	modelAnull vs modelA	-11273.66135	-11272.9402	1.442314	3.84	No
reciprocal_group_3423_Cetacea	m1Neutral vs modelA	-11276.265	-11275.81197	0.906058	5.99	No
reciprocal_group_3423_Cetacea	modelAnull vs modelA	-11275.82521	-11275.81197	0.026482	3.84	No
reciprocal_group_3428_Bowhead	m1Neutral vs modelA	-3654.607411	-3654.607411	0	5.99	No
reciprocal_group_3428_Bowhead	modelAnull vs modelA	-3654.607411	-3654.607411	0	3.84	No
reciprocal_group_3428_Minke	m1Neutral vs modelA	-3654.607411	-3654.00039	1.214042	5.99	No
reciprocal_group_3428_Minke	modelAnull vs modelA	-3654.00039	-3654.00039	0	3.84	No
reciprocal_group_3428_Mysticeti	m1Neutral vs modelA	-3654.607411	-3654.607411	0	5.99	No
reciprocal_group_3428_Mysticeti	modelAnull vs modelA	-3654.607411	-3654.607411	0	3.84	No
reciprocal_group_3428_Orca	m1Neutral vs modelA	-3654.607411	-3650.347808	8.519206	5.99	Yes
reciprocal_group_3428_Orca	modelAnull vs modelA	-3650.347808	-3650.347808	0	3.84	No
reciprocal_group_3428_Cetacea	m1Neutral vs modelA	-3654.607411	-3654.355042	0.504738	5.99	No
reciprocal_group_3428_Cetacea	modelAnull vs modelA	-3654.374999	-3654.355042	0.039914	3.84	No
reciprocal_group_3429_Bowhead	m1Neutral vs modelA	-3379.050645	-3379.050645	0	5.99	No
reciprocal_group_3429_Bowhead	modelAnull vs modelA	-3379.050645	-3379.050645	0	3.84	No
reciprocal_group_3429_Minke	m1Neutral vs modelA	-3379.050645	-3379.050659	-2.80E-05	5.99	No
reciprocal_group_3429_Minke	modelAnull vs modelA	-3379.050655	-3379.050659	-8.00E-06	3.84	No
reciprocal_group_3429_Mysticeti	m1Neutral vs modelA	-3379.050645	-3379.050645	0	5.99	No
reciprocal_group_3429_Mysticeti	modelAnull vs modelA	-3379.050645	-3379.050645	0	3.84	No
reciprocal_group_3437_Bowhead	m1Neutral vs modelA	-8828.459424	-8828.459424	0	5.99	No
reciprocal_group_3437_Bowhead	modelAnull vs modelA	-8828.459424	-8828.459424	0	3.84	No
reciprocal_group_3437_Minke	m1Neutral vs modelA	-8828.459424	-8827.562848	1.793152	5.99	No
reciprocal_group_3437_Minke	modelAnull vs modelA	-8827.582775	-8827.562848	0.039854	3.84	No
reciprocal_group_3437_Mysticeti	m1Neutral vs modelA	-8828.459424	-8828.459424	0	5.99	No
reciprocal_group_3437_Mysticeti	modelAnull vs modelA	-8828.459424	-8828.459424	0	3.84	No
reciprocal_group_3437_Orca	m1Neutral vs modelA	-8828.459424	-8821.381833	14.155182	5.99	Yes
reciprocal_group_3437_Orca	modelAnull vs modelA	-8821.381833	-8821.381833	0	3.84	No
reciprocal_group_3437_Cetacea	m1Neutral vs modelA	-8828.459424	-8826.033578	4.851692	5.99	No
reciprocal_group_3437_Cetacea	modelAnull vs modelA	-8826.033578	-8826.033578	0	3.84	No
reciprocal_group_3440_Bowhead	m1Neutral vs modelA	-5191.648758	-5191.648784	-5.20E-05	5.99	No
reciprocal_group_3440_Bowhead	modelAnull vs modelA	-5191.648784	-5191.648784	0	3.84	No
reciprocal_group_3440_Minke	m1Neutral vs modelA	-5191.648758	-5190.818842	1.659832	5.99	No
reciprocal_group_3440_Minke	modelAnull vs modelA	-5190.818842	-5190.818842	0	3.84	No
reciprocal_group_3440_Mysticeti	m1Neutral vs modelA	-5191.648758	-5191.648758	0	5.99	No
reciprocal_group_3440_Mysticeti	modelAnull vs modelA	-5191.648758	-5191.648758	0	3.84	No
reciprocal_group_3440_Orca	m1Neutral vs modelA	-5191.648758	-5190.900489	1.496538	5.99	No
reciprocal_group_3440_Orca	modelAnull vs modelA	-5190.900489	-5190.900489	0	3.84	No
reciprocal_group_3440_Cetacea	m1Neutral vs modelA	-5191.648758	-5191.648758	0	5.99	No
reciprocal_group_3440_Cetacea	modelAnull vs modelA	-5191.648758	-5191.648758	0	3.84	No
reciprocal_group_3443_Bowhead	m1Neutral vs modelA	-5895.326816	-5895.326816	0	5.99	No
reciprocal_group_3443_Bowhead	modelAnull vs modelA	-5895.326816	-5895.326816	0	3.84	No
reciprocal_group_3443_Minke	m1Neutral vs modelA	-5895.326816	-5895.306976	0.03968	5.99	No
reciprocal_group_3443_Minke	modelAnull vs modelA	-5895.306976	-5895.306976	0	3.84	No
reciprocal_group_3443_Mysticeti	m1Neutral vs modelA	-5895.326816	-5895.144289	0.365054	5.99	No
reciprocal_group_3443_Mysticeti	modelAnull vs modelA	-5895.144289	-5895.144289	0	3.84	No
reciprocal_group_3443_Orca	m1Neutral vs modelA	-5895.326816	-5894.91445	0.824732	5.99	No
reciprocal_group_3443_Orca	modelAnull vs modelA	-5894.91445	-5894.91445	0	3.84	No
reciprocal_group_3443_Cetacea	m1Neutral vs modelA	-5895.326816	-5894.920525	0.812582	5.99	No
reciprocal_group_3443_Cetacea	modelAnull vs modelA	-5894.920525	-5894.920525	0	3.84	No
reciprocal_group_3462_Bowhead	m1Neutral vs modelA	-8660.806378	-8660.806378	0	5.99	No
reciprocal_group_3462_Bowhead	modelAnull vs modelA	-8660.806378	-8660.806378	0	3.84	No
reciprocal_group_3462_Minke	m1Neutral vs modelA	-8660.806378	-8659.53051	2.551736	5.99	No
reciprocal_group_3462_Minke	modelAnull vs modelA	-8659.53051	-8659.53051	0	3.84	No
reciprocal_group_3462_Mysticeti	m1Neutral vs modelA	-8660.806378	-8660.806378	0	5.99	No
reciprocal_group_3462_Mysticeti	modelAnull vs modelA	-8660.806379	-8660.806378	2.00E-06	3.84	No
reciprocal_group_3469_Bowhead	m1Neutral vs modelA	-3772.5185	-3682.336909	180.363182	5.99	Yes
reciprocal_group_3469_Bowhead	modelAnull vs modelA	-3730.43342	-3682.336909	96.193022	3.84	Yes
reciprocal_group_3469_Minke	m1Neutral vs modelA	-3772.5185	-3772.5185	0	5.99	No
reciprocal_group_3469_Minke	modelAnull vs modelA	-3772.5185	-3772.5185	0	3.84	No
reciprocal_group_3469_Mysticeti	m1Neutral vs modelA	-3772.5185	-3772.5185	0	5.99	No
reciprocal_group_3469_Mysticeti	modelAnull vs modelA	-3772.5185	-3772.5185	0	3.84	No
reciprocal_group_3469_Orca	m1Neutral vs modelA	-3772.5185	-3771.414742	2.207516	5.99	No
reciprocal_group_3469_Orca	modelAnull vs modelA	-3772.5185	-3771.414742	2.207516	3.84	No
reciprocal_group_3469_Cetacea	m1Neutral vs modelA	-3772.5185	-3772.5185	0	5.99	No
reciprocal_group_3469_Cetacea	modelAnull vs modelA	-3772.5185	-3772.5185	0	3.84	No
reciprocal_group_3477_Bowhead	m1Neutral vs modelA	-8097.813135	-8096.546123	2.534024	5.99	No
reciprocal_group_3477_Bowhead	modelAnull vs modelA	-8097.683745	-8096.546123	2.275244	3.84	No
reciprocal_group_3477_Minke	m1Neutral vs modelA	-8097.813135	-8097.813135	0	5.99	No
reciprocal_group_3477_Minke	modelAnull vs modelA	-8097.813135	-8097.813135	0	3.84	No
reciprocal_group_3477_Mysticeti	m1Neutral vs modelA	-8097.813135	-8095.334727	4.956816	5.99	No
reciprocal_group_3477_Mysticeti	modelAnull vs modelA	-8095.334727	-8095.334727	0	3.84	No
reciprocal_group_3479_Bowhead	m1Neutral vs modelA	-14367.98181	-14367.98181	0	5.99	No
reciprocal_group_3479_Bowhead	modelAnull vs modelA	-14367.98181	-14367.98181	0	3.84	No
reciprocal_group_3479_Minke	m1Neutral vs modelA	-14367.98181	-14365.69166	4.580286	5.99	No
reciprocal_group_3479_Minke	modelAnull vs modelA	-14365.69166	-14365.69166	0	3.84	No
reciprocal_group_3479_Mysticeti	m1Neutral vs modelA	-14367.98181	-14366.94175	2.080114	5.99	No
reciprocal_group_3479_Mysticeti	modelAnull vs modelA	-14366.94175	-14366.94175	0	3.84	No
reciprocal_group_3481_Bowhead	m1Neutral vs modelA	-7431.020349	-7430.695669	0.64936	5.99	No
reciprocal_group_3481_Bowhead	modelAnull vs modelA	-7430.695669	-7430.695669	0	3.84	No
reciprocal_group_3481_Minke	m1Neutral vs modelA	-7431.020349	-7429.230111	3.580476	5.99	No
reciprocal_group_3481_Minke	modelAnull vs modelA	-7429.230111	-7429.230111	0	3.84	No
reciprocal_group_3481_Mysticeti	m1Neutral vs modelA	-7431.020349	-7430.978403	0.083892	5.99	No
reciprocal_group_3481_Mysticeti	modelAnull vs modelA	-7430.982123	-7430.978403	0.00744	3.84	No
reciprocal_group_3484_Bowhead	m1Neutral vs modelA	-7680.858588	-7679.192053	3.33307	5.99	No
reciprocal_group_3484_Bowhead	modelAnull vs modelA	-7679.398556	-7679.192053	0.413006	3.84	No
reciprocal_group_3484_Minke	m1Neutral vs modelA	-7680.858588	-7680.858588	0	5.99	No
reciprocal_group_3484_Minke	modelAnull vs modelA	-7680.858588	-7680.858588	0	3.84	No
reciprocal_group_3484_Mysticeti	m1Neutral vs modelA	-7680.858588	-7673.665338	14.3865	5.99	Yes
reciprocal_group_3484_Mysticeti	modelAnull vs modelA	-7673.665338	-7673.665338	0	3.84	No
reciprocal_group_3491_Bowhead	m1Neutral vs modelA	-6951.210678	-6951.210678	0	5.99	No
reciprocal_group_3491_Bowhead	modelAnull vs modelA	-6951.210678	-6951.210678	0	3.84	No
reciprocal_group_3491_Minke	m1Neutral vs modelA	-6951.210678	-6950.143864	2.133628	5.99	No
reciprocal_group_3491_Minke	modelAnull vs modelA	-6950.143864	-6950.143864	0	3.84	No
reciprocal_group_3491_Mysticeti	m1Neutral vs modelA	-6951.210678	-6950.856196	0.708964	5.99	No
reciprocal_group_3491_Mysticeti	modelAnull vs modelA	-6950.856196	-6950.856196	0	3.84	No
reciprocal_group_3493_Bowhead	m1Neutral vs modelA	-2049.536703	-2049.536703	0	5.99	No
reciprocal_group_3493_Bowhead	modelAnull vs modelA	-2049.536703	-2049.536703	0	3.84	No
reciprocal_group_3493_Minke	m1Neutral vs modelA	-2049.536703	-2049.536708	-1.00E-05	5.99	No
reciprocal_group_3493_Minke	modelAnull vs modelA	-2049.536708	-2049.536708	0	3.84	No
reciprocal_group_3493_Mysticeti	m1Neutral vs modelA	-2049.536703	-2049.536703	0	5.99	No
reciprocal_group_3493_Mysticeti	modelAnull vs modelA	-2049.536703	-2049.536703	0	3.84	No
reciprocal_group_3496_Bowhead	m1Neutral vs modelA	-5486.864294	-5486.131168	1.466252	5.99	No
reciprocal_group_3496_Bowhead	modelAnull vs modelA	-5486.131168	-5486.131168	0	3.84	No
reciprocal_group_3496_Minke	m1Neutral vs modelA	-5486.864294	-5486.435139	0.85831	5.99	No
reciprocal_group_3496_Minke	modelAnull vs modelA	-5486.464095	-5486.435139	0.057912	3.84	No
reciprocal_group_3496_Mysticeti	m1Neutral vs modelA	-5486.864294	-5486.864294	0	5.99	No
reciprocal_group_3496_Mysticeti	modelAnull vs modelA	-5486.864294	-5486.864294	0	3.84	No
reciprocal_group_3496_Orca	m1Neutral vs modelA	-5486.864294	-5486.686587	0.355414	5.99	No
reciprocal_group_3496_Orca	modelAnull vs modelA	-5486.686587	-5486.686587	0	3.84	No
reciprocal_group_3496_Cetacea	m1Neutral vs modelA	-5486.864294	-5485.884578	1.959432	5.99	No
reciprocal_group_3496_Cetacea	modelAnull vs modelA	-5485.90832	-5485.884578	0.047484	3.84	No
reciprocal_group_3498_Bowhead	m1Neutral vs modelA	-16991.33728	-16991.33728	0	5.99	No
reciprocal_group_3498_Bowhead	modelAnull vs modelA	-16991.33728	-16991.33728	2.00E-06	3.84	No
reciprocal_group_3498_Minke	m1Neutral vs modelA	-16991.33728	-16991.33728	0	5.99	No
reciprocal_group_3498_Minke	modelAnull vs modelA	-16991.33728	-16991.33728	0	3.84	No
reciprocal_group_3498_Mysticeti	m1Neutral vs modelA	-16991.33728	-16991.33728	0	5.99	No
reciprocal_group_3498_Mysticeti	modelAnull vs modelA	-16991.33728	-16991.33728	0	3.84	No
reciprocal_group_3504_Bowhead	m1Neutral vs modelA	-3616.104843	-3613.901555	4.406576	5.99	No
reciprocal_group_3504_Bowhead	modelAnull vs modelA	-3613.901555	-3613.901555	0	3.84	No
reciprocal_group_3504_Minke	m1Neutral vs modelA	-3616.104843	-3616.104843	0	5.99	No
reciprocal_group_3504_Minke	modelAnull vs modelA	-3616.104843	-3616.104843	0	3.84	No
reciprocal_group_3504_Mysticeti	m1Neutral vs modelA	-3616.104843	-3616.104843	0	5.99	No
reciprocal_group_3504_Mysticeti	modelAnull vs modelA	-3616.104843	-3616.104843	0	3.84	No
reciprocal_group_3508_Bowhead	m1Neutral vs modelA	-2320.889831	-2320.889837	-1.20E-05	5.99	No
reciprocal_group_3508_Bowhead	modelAnull vs modelA	-2320.889837	-2320.889837	0	3.84	No
reciprocal_group_3508_Minke	m1Neutral vs modelA	-2320.889831	-2320.889831	0	5.99	No
reciprocal_group_3508_Minke	modelAnull vs modelA	-2320.889831	-2320.889831	0	3.84	No
reciprocal_group_3508_Mysticeti	m1Neutral vs modelA	-2320.889831	-2320.889865	-6.80E-05	5.99	No
reciprocal_group_3508_Mysticeti	modelAnull vs modelA	-2320.889868	-2320.889865	6.00E-06	3.84	No
reciprocal_group_3508_Orca	m1Neutral vs modelA	-2320.889831	-2320.889831	0	5.99	No
reciprocal_group_3508_Orca	modelAnull vs modelA	-2320.889833	-2320.889831	4.00E-06	3.84	No
reciprocal_group_3508_Cetacea	m1Neutral vs modelA	-2320.889831	-2320.889831	0	5.99	No
reciprocal_group_3508_Cetacea	modelAnull vs modelA	-2320.889831	-2320.889831	0	3.84	No
reciprocal_group_3511_Bowhead	m1Neutral vs modelA	-2956.984522	-2956.961878	0.045288	5.99	No
reciprocal_group_3511_Bowhead	modelAnull vs modelA	-2956.961878	-2956.961878	0	3.84	No
reciprocal_group_3511_Minke	m1Neutral vs modelA	-2956.984522	-2956.266129	1.436786	5.99	No
reciprocal_group_3511_Minke	modelAnull vs modelA	-2956.600254	-2956.266129	0.66825	3.84	No
reciprocal_group_3511_Mysticeti	m1Neutral vs modelA	-2956.984522	-2956.984523	-2.00E-06	5.99	No
reciprocal_group_3511_Mysticeti	modelAnull vs modelA	-2956.984523	-2956.984523	0	3.84	No
reciprocal_group_3511_Orca	m1Neutral vs modelA	-2956.984522	-2955.958301	2.052442	5.99	No
reciprocal_group_3511_Orca	modelAnull vs modelA	-2956.984522	-2955.958301	2.052442	3.84	No
reciprocal_group_3511_Cetacea	m1Neutral vs modelA	-2956.984522	-2956.943316	0.082412	5.99	No
reciprocal_group_3511_Cetacea	modelAnull vs modelA	-2956.943316	-2956.943316	0	3.84	No
reciprocal_group_3517_Bowhead	m1Neutral vs modelA	-6018.835812	-6018.276529	1.118566	5.99	No
reciprocal_group_3517_Bowhead	modelAnull vs modelA	-6018.276529	-6018.276529	0	3.84	No
reciprocal_group_3517_Minke	m1Neutral vs modelA	-6018.835812	-6018.35675	0.958124	5.99	No
reciprocal_group_3517_Minke	modelAnull vs modelA	-6018.35675	-6018.35675	0	3.84	No
reciprocal_group_3517_Mysticeti	m1Neutral vs modelA	-6018.835812	-6018.173625	1.324374	5.99	No
reciprocal_group_3517_Mysticeti	modelAnull vs modelA	-6018.442259	-6018.173625	0.537268	3.84	No
reciprocal_group_3517_Orca	m1Neutral vs modelA	-6018.835812	-6017.700793	2.270038	5.99	No
reciprocal_group_3517_Orca	modelAnull vs modelA	-6017.700793	-6017.700793	0	3.84	No
reciprocal_group_3517_Cetacea	m1Neutral vs modelA	-6018.835812	-6018.835812	0	5.99	No
reciprocal_group_3517_Cetacea	modelAnull vs modelA	-6018.835817	-6018.835812	1.00E-05	3.84	No
reciprocal_group_3521_Bowhead	m1Neutral vs modelA	-4013.142393	-4013.142394	-2.00E-06	5.99	No
reciprocal_group_3521_Bowhead	modelAnull vs modelA	-4013.142411	-4013.142394	3.40E-05	3.84	No
reciprocal_group_3521_Minke	m1Neutral vs modelA	-4013.142393	-4012.203836	1.877114	5.99	No
reciprocal_group_3521_Minke	modelAnull vs modelA	-4012.203836	-4012.203836	0	3.84	No
reciprocal_group_3521_Mysticeti	m1Neutral vs modelA	-4013.142393	-4012.756045	0.772696	5.99	No
reciprocal_group_3521_Mysticeti	modelAnull vs modelA	-4012.756045	-4012.756045	0	3.84	No
reciprocal_group_3521_Orca	m1Neutral vs modelA	-4013.142393	-4012.606908	1.07097	5.99	No
reciprocal_group_3521_Orca	modelAnull vs modelA	-4012.674189	-4012.606908	0.134562	3.84	No
reciprocal_group_3521_Cetacea	m1Neutral vs modelA	-4013.142393	-4012.983588	0.31761	5.99	No
reciprocal_group_3521_Cetacea	modelAnull vs modelA	-4012.983588	-4012.983588	0	3.84	No
reciprocal_group_3525_Bowhead	m1Neutral vs modelA	-3843.38703	-3843.38703	0	5.99	No
reciprocal_group_3525_Bowhead	modelAnull vs modelA	-3843.38703	-3843.38703	0	3.84	No
reciprocal_group_3525_Minke	m1Neutral vs modelA	-3843.38703	-3842.837905	1.09825	5.99	No
reciprocal_group_3525_Minke	modelAnull vs modelA	-3842.837905	-3842.837905	0	3.84	No
reciprocal_group_3525_Mysticeti	m1Neutral vs modelA	-3843.38703	-3841.411674	3.950712	5.99	No
reciprocal_group_3525_Mysticeti	modelAnull vs modelA	-3841.411674	-3841.411674	0	3.84	No
reciprocal_group_3527_Bowhead	m1Neutral vs modelA	-48584.12481	-48582.06629	4.117048	5.99	No
reciprocal_group_3527_Bowhead	modelAnull vs modelA	-48583.74203	-48582.06629	3.35148	3.84	No
reciprocal_group_3527_Minke	m1Neutral vs modelA	-48584.12481	-48577.35642	13.536794	5.99	Yes
reciprocal_group_3527_Minke	modelAnull vs modelA	-48579.90808	-48577.35642	5.10332	3.84	Yes
reciprocal_group_3527_Mysticeti	m1Neutral vs modelA	-48584.12481	-48582.35323	3.543164	5.99	No
reciprocal_group_3527_Mysticeti	modelAnull vs modelA	-48582.55178	-48582.35323	0.3971	3.84	No
reciprocal_group_3528_Bowhead	m1Neutral vs modelA	-4761.968624	-4761.968624	0	5.99	No
reciprocal_group_3528_Bowhead	modelAnull vs modelA	-4761.968624	-4761.968624	0	3.84	No
reciprocal_group_3528_Minke	m1Neutral vs modelA	-4761.968624	-4761.968624	0	5.99	No
reciprocal_group_3528_Minke	modelAnull vs modelA	-4761.968625	-4761.968624	2.00E-06	3.84	No
reciprocal_group_3528_Mysticeti	m1Neutral vs modelA	-4761.968624	-4761.968624	0	5.99	No
reciprocal_group_3528_Mysticeti	modelAnull vs modelA	-4761.968624	-4761.968624	0	3.84	No
reciprocal_group_3528_Orca	m1Neutral vs modelA	-4761.968624	-4761.212483	1.512282	5.99	No
reciprocal_group_3528_Orca	modelAnull vs modelA	-4761.212483	-4761.212483	0	3.84	No
reciprocal_group_3528_Cetacea	m1Neutral vs modelA	-4761.968624	-4761.968624	0	5.99	No
reciprocal_group_3528_Cetacea	modelAnull vs modelA	-4761.968624	-4761.968624	0	3.84	No
reciprocal_group_3533_Bowhead	m1Neutral vs modelA	-6298.536151	-6298.23605	0.600202	5.99	No
reciprocal_group_3533_Bowhead	modelAnull vs modelA	-6298.23605	-6298.23605	0	3.84	No
reciprocal_group_3533_Minke	m1Neutral vs modelA	-6298.536151	-6298.312186	0.44793	5.99	No
reciprocal_group_3533_Minke	modelAnull vs modelA	-6298.332728	-6298.312186	0.041084	3.84	No
reciprocal_group_3533_Mysticeti	m1Neutral vs modelA	-6298.536151	-6298.536151	0	5.99	No
reciprocal_group_3533_Mysticeti	modelAnull vs modelA	-6298.536167	-6298.536151	3.20E-05	3.84	No
reciprocal_group_3533_Orca	m1Neutral vs modelA	-6298.536151	-6296.598566	3.87517	5.99	No
reciprocal_group_3533_Orca	modelAnull vs modelA	-6296.707941	-6296.598566	0.21875	3.84	No
reciprocal_group_3533_Cetacea	m1Neutral vs modelA	-6298.536151	-6298.536151	0	5.99	No
reciprocal_group_3533_Cetacea	modelAnull vs modelA	-6298.536151	-6298.536151	0	3.84	No
reciprocal_group_3542_Bowhead	m1Neutral vs modelA	-20577.50262	-20577.43437	0.136492	5.99	No
reciprocal_group_3542_Bowhead	modelAnull vs modelA	-20577.43447	-20577.43437	0.000192	3.84	No
reciprocal_group_3542_Minke	m1Neutral vs modelA	-20577.50262	-20576.79352	1.418192	5.99	No
reciprocal_group_3542_Minke	modelAnull vs modelA	-20576.80101	-20576.79352	0.014982	3.84	No
reciprocal_group_3542_Mysticeti	m1Neutral vs modelA	-20577.50262	-20576.87082	1.2636	5.99	No
reciprocal_group_3542_Mysticeti	modelAnull vs modelA	-20576.87081	-20576.87082	-2.00E-05	3.84	No
reciprocal_group_3552_Bowhead	m1Neutral vs modelA	-3893.160774	-3893.160779	-1.00E-05	5.99	No
reciprocal_group_3552_Bowhead	modelAnull vs modelA	-3893.160778	-3893.160779	-2.00E-06	3.84	No
reciprocal_group_3552_Minke	m1Neutral vs modelA	-3893.160774	-3893.160778	-8.00E-06	5.99	No
reciprocal_group_3552_Minke	modelAnull vs modelA	-3893.160778	-3893.160778	0	3.84	No
reciprocal_group_3552_Mysticeti	m1Neutral vs modelA	-3893.160774	-3893.160774	0	5.99	No
reciprocal_group_3552_Mysticeti	modelAnull vs modelA	-3893.160774	-3893.160774	0	3.84	No
reciprocal_group_3559_Bowhead	m1Neutral vs modelA	-7976.006962	-7976.006962	0	5.99	No
reciprocal_group_3559_Bowhead	modelAnull vs modelA	-7976.006982	-7976.006962	4.00E-05	3.84	No
reciprocal_group_3559_Minke	m1Neutral vs modelA	-7976.006962	-7974.939044	2.135836	5.99	No
reciprocal_group_3559_Minke	modelAnull vs modelA	-7974.939044	-7974.939044	0	3.84	No
reciprocal_group_3559_Mysticeti	m1Neutral vs modelA	-7976.006962	-7972.510957	6.99201	5.99	Yes
reciprocal_group_3559_Mysticeti	modelAnull vs modelA	-7973.405236	-7972.510957	1.788558	3.84	No
reciprocal_group_3565_Bowhead	m1Neutral vs modelA	-3026.695881	-3026.69529	0.001182	5.99	No
reciprocal_group_3565_Bowhead	modelAnull vs modelA	-3026.69529	-3026.69529	0	3.84	No
reciprocal_group_3565_Minke	m1Neutral vs modelA	-3026.695881	-3026.69529	0.001182	5.99	No
reciprocal_group_3565_Minke	modelAnull vs modelA	-3026.69529	-3026.69529	0	3.84	No
reciprocal_group_3565_Mysticeti	m1Neutral vs modelA	-3026.695881	-3026.69529	0.001182	5.99	No
reciprocal_group_3565_Mysticeti	modelAnull vs modelA	-3026.69529	-3026.69529	0	3.84	No
reciprocal_group_3565_Orca	m1Neutral vs modelA	-3026.695881	-3026.69529	0.001182	5.99	No
reciprocal_group_3565_Orca	modelAnull vs modelA	-3026.69529	-3026.69529	0	3.84	No
reciprocal_group_3565_Cetacea	m1Neutral vs modelA	-3026.695881	-3021.976717	9.438328	5.99	Yes
reciprocal_group_3565_Cetacea	modelAnull vs modelA	-3022.582256	-3021.976717	1.211078	3.84	No
reciprocal_group_3570_Bowhead	m1Neutral vs modelA	-5560.353012	-5560.353012	0	5.99	No
reciprocal_group_3570_Bowhead	modelAnull vs modelA	-5560.353012	-5560.353012	0	3.84	No
reciprocal_group_3570_Minke	m1Neutral vs modelA	-5560.353012	-5554.364557	11.97691	5.99	Yes
reciprocal_group_3570_Minke	modelAnull vs modelA	-5555.704253	-5554.364557	2.679392	3.84	No
reciprocal_group_3570_Mysticeti	m1Neutral vs modelA	-5560.353012	-5559.285518	2.134988	5.99	No
reciprocal_group_3570_Mysticeti	modelAnull vs modelA	-5559.285518	-5559.285518	0	3.84	No
reciprocal_group_3576_Bowhead	m1Neutral vs modelA	-4569.801338	-4565.754105	8.094466	5.99	Yes
reciprocal_group_3576_Bowhead	modelAnull vs modelA	-4566.07791	-4565.754105	0.64761	3.84	No
reciprocal_group_3576_Minke	m1Neutral vs modelA	-4569.801338	-4569.801338	0	5.99	No
reciprocal_group_3576_Minke	modelAnull vs modelA	-4569.801338	-4569.801338	0	3.84	No
reciprocal_group_3576_Mysticeti	m1Neutral vs modelA	-4569.801338	-4569.688377	0.225922	5.99	No
reciprocal_group_3576_Mysticeti	modelAnull vs modelA	-4569.688383	-4569.688377	1.20E-05	3.84	No
reciprocal_group_3578_Bowhead	m1Neutral vs modelA	-3341.218275	-3341.087049	0.262452	5.99	No
reciprocal_group_3578_Bowhead	modelAnull vs modelA	-3341.087049	-3341.087049	0	3.84	No
reciprocal_group_3578_Minke	m1Neutral vs modelA	-3341.218275	-3341.218275	0	5.99	No
reciprocal_group_3578_Minke	modelAnull vs modelA	-3341.218275	-3341.218275	0	3.84	No
reciprocal_group_3578_Mysticeti	m1Neutral vs modelA	-3341.218275	-3336.724837	8.986876	5.99	Yes
reciprocal_group_3578_Mysticeti	modelAnull vs modelA	-3337.957836	-3336.724837	2.465998	3.84	No
reciprocal_group_3580_Bowhead	m1Neutral vs modelA	-7955.408779	-7951.606646	7.604266	5.99	Yes
reciprocal_group_3580_Bowhead	modelAnull vs modelA	-7952.20493	-7951.606646	1.196568	3.84	No
reciprocal_group_3580_Minke	m1Neutral vs modelA	-7955.408779	-7955.372355	0.072848	5.99	No
reciprocal_group_3580_Minke	modelAnull vs modelA	-7955.408779	-7955.372355	0.072848	3.84	No
reciprocal_group_3580_Mysticeti	m1Neutral vs modelA	-7955.408779	-7955.408779	0	5.99	No
reciprocal_group_3580_Mysticeti	modelAnull vs modelA	-7955.408779	-7955.408779	0	3.84	No
reciprocal_group_3580_Orca	m1Neutral vs modelA	-7955.408779	-7954.443147	1.931264	5.99	No
reciprocal_group_3580_Orca	modelAnull vs modelA	-7954.462662	-7954.443147	0.03903	3.84	No
reciprocal_group_3580_Cetacea	m1Neutral vs modelA	-7955.408779	-7955.408779	0	5.99	No
reciprocal_group_3580_Cetacea	modelAnull vs modelA	-7955.408779	-7955.408779	0	3.84	No
reciprocal_group_3581_Bowhead	m1Neutral vs modelA	-14888.98866	-14888.98866	0	5.99	No
reciprocal_group_3581_Bowhead	modelAnull vs modelA	-14888.98866	-14888.98866	0	3.84	No
reciprocal_group_3581_Minke	m1Neutral vs modelA	-14888.98866	-14888.80428	0.368762	5.99	No
reciprocal_group_3581_Minke	modelAnull vs modelA	-14888.80428	-14888.80428	0	3.84	No
reciprocal_group_3581_Mysticeti	m1Neutral vs modelA	-14888.98866	-14888.98866	0	5.99	No
reciprocal_group_3581_Mysticeti	modelAnull vs modelA	-14888.98866	-14888.98866	0	3.84	No
reciprocal_group_3582_Bowhead	m1Neutral vs modelA	-23633.19169	-23632.95633	0.470712	5.99	No
reciprocal_group_3582_Bowhead	modelAnull vs modelA	-23632.95633	-23632.95633	-2.00E-06	3.84	No
reciprocal_group_3582_Minke	m1Neutral vs modelA	-23633.19169	-23631.73568	2.912026	5.99	No
reciprocal_group_3582_Minke	modelAnull vs modelA	-23631.73568	-23631.73568	2.00E-06	3.84	No
reciprocal_group_3582_Mysticeti	m1Neutral vs modelA	-23633.19169	-23632.99424	0.394906	5.99	No
reciprocal_group_3582_Mysticeti	modelAnull vs modelA	-23632.99424	-23632.99424	2.00E-06	3.84	No
reciprocal_group_3583_Bowhead	m1Neutral vs modelA	-4397.37497	-4397.37497	0	5.99	No
reciprocal_group_3583_Bowhead	modelAnull vs modelA	-4397.37497	-4397.37497	0	3.84	No
reciprocal_group_3583_Minke	m1Neutral vs modelA	-4397.37497	-4397.374487	0.000966	5.99	No
reciprocal_group_3583_Minke	modelAnull vs modelA	-4397.374895	-4397.374487	0.000816	3.84	No
reciprocal_group_3583_Mysticeti	m1Neutral vs modelA	-4397.37497	-4395.538377	3.673186	5.99	No
reciprocal_group_3583_Mysticeti	modelAnull vs modelA	-4395.538377	-4395.538377	0	3.84	No
reciprocal_group_3584_Bowhead	m1Neutral vs modelA	-2766.41487	-2759.287254	14.255232	5.99	Yes
reciprocal_group_3584_Bowhead	modelAnull vs modelA	-2762.007053	-2759.287254	5.439598	3.84	Yes
reciprocal_group_3584_Minke	m1Neutral vs modelA	-2766.41487	-2766.41487	0	5.99	No
reciprocal_group_3584_Minke	modelAnull vs modelA	-2766.414992	-2766.41487	0.000244	3.84	No
reciprocal_group_3584_Mysticeti	m1Neutral vs modelA	-2766.41487	-2765.832177	1.165386	5.99	No
reciprocal_group_3584_Mysticeti	modelAnull vs modelA	-2766.364017	-2765.832177	1.06368	3.84	No
reciprocal_group_3594_Bowhead	m1Neutral vs modelA	-7880.237256	-7878.696178	3.082156	5.99	No
reciprocal_group_3594_Bowhead	modelAnull vs modelA	-7878.696178	-7878.696178	0	3.84	No
reciprocal_group_3594_Minke	m1Neutral vs modelA	-7880.237256	-7880.237256	0	5.99	No
reciprocal_group_3594_Minke	modelAnull vs modelA	-7880.237256	-7880.237256	0	3.84	No
reciprocal_group_3594_Mysticeti	m1Neutral vs modelA	-7880.237256	-7879.23319	2.008132	5.99	No
reciprocal_group_3594_Mysticeti	modelAnull vs modelA	-7879.78703	-7879.23319	1.10768	3.84	No
reciprocal_group_3607_Bowhead	m1Neutral vs modelA	-4580.575411	-4580.575411	0	5.99	No
reciprocal_group_3607_Bowhead	modelAnull vs modelA	-4580.575411	-4580.575411	0	3.84	No
reciprocal_group_3607_Minke	m1Neutral vs modelA	-4580.575411	-4580.575411	0	5.99	No
reciprocal_group_3607_Minke	modelAnull vs modelA	-4580.575411	-4580.575411	0	3.84	No
reciprocal_group_3607_Mysticeti	m1Neutral vs modelA	-4580.575411	-4580.575411	0	5.99	No
reciprocal_group_3607_Mysticeti	modelAnull vs modelA	-4580.575411	-4580.575411	0	3.84	No
reciprocal_group_3608_Bowhead	m1Neutral vs modelA	-4643.914103	-4643.269203	1.2898	5.99	No
reciprocal_group_3608_Bowhead	modelAnull vs modelA	-4643.285569	-4643.269203	0.032732	3.84	No
reciprocal_group_3608_Minke	m1Neutral vs modelA	-4643.914103	-4642.906694	2.014818	5.99	No
reciprocal_group_3608_Minke	modelAnull vs modelA	-4643.402085	-4642.906694	0.990782	3.84	No
reciprocal_group_3608_Mysticeti	m1Neutral vs modelA	-4643.914103	-4623.14966	41.528886	5.99	Yes
reciprocal_group_3608_Mysticeti	modelAnull vs modelA	-4633.437942	-4623.14966	20.576564	3.84	Yes
reciprocal_group_3615_Bowhead	m1Neutral vs modelA	-4103.131077	-4103.131077	0	5.99	No
reciprocal_group_3615_Bowhead	modelAnull vs modelA	-4103.131077	-4103.131077	0	3.84	No
reciprocal_group_3615_Minke	m1Neutral vs modelA	-4103.131077	-4103.131077	0	5.99	No
reciprocal_group_3615_Minke	modelAnull vs modelA	-4103.131077	-4103.131077	0	3.84	No
reciprocal_group_3615_Mysticeti	m1Neutral vs modelA	-4103.131077	-4103.077345	0.107464	5.99	No
reciprocal_group_3615_Mysticeti	modelAnull vs modelA	-4103.077345	-4103.077345	0	3.84	No
reciprocal_group_3615_Orca	m1Neutral vs modelA	-4103.131077	-4102.563771	1.134612	5.99	No
reciprocal_group_3615_Orca	modelAnull vs modelA	-4102.563771	-4102.563771	0	3.84	No
reciprocal_group_3615_Cetacea	m1Neutral vs modelA	-4103.131077	-4102.005358	2.251438	5.99	No
reciprocal_group_3615_Cetacea	modelAnull vs modelA	-4102.341037	-4102.005358	0.671358	3.84	No
reciprocal_group_3623_Bowhead	m1Neutral vs modelA	-4399.182629	-4399.182629	0	5.99	No
reciprocal_group_3623_Bowhead	modelAnull vs modelA	-4399.182629	-4399.182629	0	3.84	No
reciprocal_group_3623_Minke	m1Neutral vs modelA	-4399.182629	-4399.182629	0	5.99	No
reciprocal_group_3623_Minke	modelAnull vs modelA	-4399.182629	-4399.182629	0	3.84	No
reciprocal_group_3623_Mysticeti	m1Neutral vs modelA	-4399.182629	-4399.182629	0	5.99	No
reciprocal_group_3623_Mysticeti	modelAnull vs modelA	-4399.182629	-4399.182629	0	3.84	No
reciprocal_group_3623_Orca	m1Neutral vs modelA	-4399.182629	-4398.961805	0.441648	5.99	No
reciprocal_group_3623_Orca	modelAnull vs modelA	-4399.036645	-4398.961805	0.14968	3.84	No
reciprocal_group_3623_Cetacea	m1Neutral vs modelA	-4399.182629	-4399.182629	0	5.99	No
reciprocal_group_3623_Cetacea	modelAnull vs modelA	-4399.182629	-4399.182629	0	3.84	No
reciprocal_group_3626_Bowhead	m1Neutral vs modelA	-16676.04107	-16674.46689	3.14836	5.99	No
reciprocal_group_3626_Bowhead	modelAnull vs modelA	-16674.46689	-16674.46689	0	3.84	No
reciprocal_group_3626_Minke	m1Neutral vs modelA	-16676.04107	-16675.82037	0.441394	5.99	No
reciprocal_group_3626_Minke	modelAnull vs modelA	-16675.91963	-16675.82037	0.198518	3.84	No
reciprocal_group_3626_Mysticeti	m1Neutral vs modelA	-16676.04107	-16675.24849	1.585162	5.99	No
reciprocal_group_3626_Mysticeti	modelAnull vs modelA	-16675.26179	-16675.24849	0.026602	3.84	No
reciprocal_group_3626_Orca	m1Neutral vs modelA	-16676.04107	-16672.55359	6.974962	5.99	Yes
reciprocal_group_3626_Orca	modelAnull vs modelA	-16672.55359	-16672.55359	0	3.84	No
reciprocal_group_3626_Cetacea	m1Neutral vs modelA	-16676.04107	-16670.74355	10.595046	5.99	Yes
reciprocal_group_3626_Cetacea	modelAnull vs modelA	-16670.80658	-16670.74355	0.126072	3.84	No
reciprocal_group_3629_Bowhead	m1Neutral vs modelA	-14838.17994	-14838.11372	0.132442	5.99	No
reciprocal_group_3629_Bowhead	modelAnull vs modelA	-14838.11372	-14838.11372	0	3.84	No
reciprocal_group_3629_Minke	m1Neutral vs modelA	-14838.17994	-14838.17994	0	5.99	No
reciprocal_group_3629_Minke	modelAnull vs modelA	-14838.17994	-14838.17994	0	3.84	No
reciprocal_group_3629_Mysticeti	m1Neutral vs modelA	-14838.17994	-14838.17994	0	5.99	No
reciprocal_group_3629_Mysticeti	modelAnull vs modelA	-14838.17994	-14838.17994	0	3.84	No
reciprocal_group_3635_Bowhead	m1Neutral vs modelA	-7743.124814	-7743.124814	0	5.99	No
reciprocal_group_3635_Bowhead	modelAnull vs modelA	-7743.124814	-7743.124814	0	3.84	No
reciprocal_group_3635_Minke	m1Neutral vs modelA	-7743.124814	-7742.854435	0.540758	5.99	No
reciprocal_group_3635_Minke	modelAnull vs modelA	-7742.904734	-7742.854435	0.100598	3.84	No
reciprocal_group_3635_Mysticeti	m1Neutral vs modelA	-7743.124814	-7742.329717	1.590194	5.99	No
reciprocal_group_3635_Mysticeti	modelAnull vs modelA	-7742.377085	-7742.329717	0.094736	3.84	No
reciprocal_group_3642_Bowhead	m1Neutral vs modelA	-16647.28627	-16645.5247	3.52314	5.99	No
reciprocal_group_3642_Bowhead	modelAnull vs modelA	-16647.13813	-16645.5247	3.226856	3.84	No
reciprocal_group_3642_Minke	m1Neutral vs modelA	-16647.28627	-16647.27021	0.032118	5.99	No
reciprocal_group_3642_Minke	modelAnull vs modelA	-16647.27021	-16647.27021	0	3.84	No
reciprocal_group_3642_Mysticeti	m1Neutral vs modelA	-16647.28627	-16642.88191	8.808722	5.99	Yes
reciprocal_group_3642_Mysticeti	modelAnull vs modelA	-16647.28627	-16642.88191	8.808722	3.84	Yes
reciprocal_group_3645_Bowhead	m1Neutral vs modelA	-13601.36384	-13572.03516	58.657364	5.99	Yes
reciprocal_group_3645_Bowhead	modelAnull vs modelA	-13594.01848	-13572.03516	43.96664	3.84	Yes
reciprocal_group_3645_Minke	m1Neutral vs modelA	-13601.36384	-13594.48997	13.747748	5.99	Yes
reciprocal_group_3645_Minke	modelAnull vs modelA	-13596.86237	-13594.48997	4.744794	3.84	Yes
reciprocal_group_3645_Mysticeti	m1Neutral vs modelA	-13601.36384	-13598.80804	5.111604	5.99	No
reciprocal_group_3645_Mysticeti	modelAnull vs modelA	-13599.84727	-13598.80804	2.078456	3.84	No
reciprocal_group_3646_Bowhead	m1Neutral vs modelA	-5185.489287	-5184.0619	2.854774	5.99	No
reciprocal_group_3646_Bowhead	modelAnull vs modelA	-5184.649404	-5184.0619	1.175008	3.84	No
reciprocal_group_3646_Minke	m1Neutral vs modelA	-5185.489287	-5181.17268	8.633214	5.99	Yes
reciprocal_group_3646_Minke	modelAnull vs modelA	-5185.489287	-5181.17268	8.633214	3.84	Yes
reciprocal_group_3646_Mysticeti	m1Neutral vs modelA	-5185.489287	-5185.489287	0	5.99	No
reciprocal_group_3646_Mysticeti	modelAnull vs modelA	-5185.489287	-5185.489287	0	3.84	No
reciprocal_group_3652_Bowhead	m1Neutral vs modelA	-2964.231605	-2964.231619	-2.80E-05	5.99	No
reciprocal_group_3652_Bowhead	modelAnull vs modelA	-2964.231614	-2964.231619	-1.00E-05	3.84	No
reciprocal_group_3652_Minke	m1Neutral vs modelA	-2964.231605	-2964.231605	0	5.99	No
reciprocal_group_3652_Minke	modelAnull vs modelA	-2964.231605	-2964.231605	0	3.84	No
reciprocal_group_3652_Mysticeti	m1Neutral vs modelA	-2964.231605	-2964.231605	0	5.99	No
reciprocal_group_3652_Mysticeti	modelAnull vs modelA	-2964.231605	-2964.231605	0	3.84	No
reciprocal_group_3652_Orca	m1Neutral vs modelA	-2964.231605	-2964.231605	0	5.99	No
reciprocal_group_3652_Orca	modelAnull vs modelA	-2964.231605	-2964.231605	0	3.84	No
reciprocal_group_3652_Cetacea	m1Neutral vs modelA	-2964.231605	-2963.553085	1.35704	5.99	No
reciprocal_group_3652_Cetacea	modelAnull vs modelA	-2963.553085	-2963.553085	0	3.84	No
reciprocal_group_3657_Bowhead	m1Neutral vs modelA	-6609.87613	-6609.87613	0	5.99	No
reciprocal_group_3657_Bowhead	modelAnull vs modelA	-6609.87613	-6609.87613	0	3.84	No
reciprocal_group_3657_Minke	m1Neutral vs modelA	-6609.87613	-6607.782826	4.186608	5.99	No
reciprocal_group_3657_Minke	modelAnull vs modelA	-6607.782826	-6607.782826	0	3.84	No
reciprocal_group_3657_Mysticeti	m1Neutral vs modelA	-6609.87613	-6609.859551	0.033158	5.99	No
reciprocal_group_3657_Mysticeti	modelAnull vs modelA	-6609.859551	-6609.859551	0	3.84	No
reciprocal_group_3666_Bowhead	m1Neutral vs modelA	-4812.461667	-4812.461667	0	5.99	No
reciprocal_group_3666_Bowhead	modelAnull vs modelA	-4812.461667	-4812.461667	0	3.84	No
reciprocal_group_3666_Minke	m1Neutral vs modelA	-4812.461667	-4811.920372	1.08259	5.99	No
reciprocal_group_3666_Minke	modelAnull vs modelA	-4811.94868	-4811.920372	0.056616	3.84	No
reciprocal_group_3666_Mysticeti	m1Neutral vs modelA	-4812.461667	-4812.461667	0	5.99	No
reciprocal_group_3666_Mysticeti	modelAnull vs modelA	-4812.461667	-4812.461667	0	3.84	No
reciprocal_group_3670_Bowhead	m1Neutral vs modelA	-16443.66448	-16443.66448	0	5.99	No
reciprocal_group_3670_Bowhead	modelAnull vs modelA	-16443.66449	-16443.66448	6.00E-06	3.84	No
reciprocal_group_3670_Minke	m1Neutral vs modelA	-16443.66448	-16443.54498	0.239004	5.99	No
reciprocal_group_3670_Minke	modelAnull vs modelA	-16443.54498	-16443.54498	-2.00E-06	3.84	No
reciprocal_group_3670_Mysticeti	m1Neutral vs modelA	-16443.66448	-16441.37013	4.588706	5.99	No
reciprocal_group_3670_Mysticeti	modelAnull vs modelA	-16441.85562	-16441.37013	0.970974	3.84	No
reciprocal_group_3681_Bowhead	m1Neutral vs modelA	-9643.379737	-9643.379737	0	5.99	No
reciprocal_group_3681_Bowhead	modelAnull vs modelA	-9643.379738	-9643.379737	2.00E-06	3.84	No
reciprocal_group_3681_Minke	m1Neutral vs modelA	-9643.379737	-9642.582279	1.594916	5.99	No
reciprocal_group_3681_Minke	modelAnull vs modelA	-9642.652139	-9642.582279	0.13972	3.84	No
reciprocal_group_3681_Mysticeti	m1Neutral vs modelA	-9643.379737	-9642.469004	1.821466	5.99	No
reciprocal_group_3681_Mysticeti	modelAnull vs modelA	-9642.469004	-9642.469004	0	3.84	No
reciprocal_group_3686_Bowhead	m1Neutral vs modelA	-5640.866754	-5640.866769	-3.00E-05	5.99	No
reciprocal_group_3686_Bowhead	modelAnull vs modelA	-5640.866764	-5640.866769	-1.00E-05	3.84	No
reciprocal_group_3686_Minke	m1Neutral vs modelA	-5640.866754	-5636.787535	8.158438	5.99	Yes
reciprocal_group_3686_Minke	modelAnull vs modelA	-5636.792282	-5636.787535	0.009494	3.84	No
reciprocal_group_3686_Mysticeti	m1Neutral vs modelA	-5640.866754	-5640.866754	0	5.99	No
reciprocal_group_3686_Mysticeti	modelAnull vs modelA	-5640.866754	-5640.866754	0	3.84	No
reciprocal_group_3689_Bowhead	m1Neutral vs modelA	-5276.756992	-5276.697385	0.119214	5.99	No
reciprocal_group_3689_Bowhead	modelAnull vs modelA	-5276.707411	-5276.697385	0.020052	3.84	No
reciprocal_group_3689_Minke	m1Neutral vs modelA	-5276.756992	-5274.222969	5.068046	5.99	No
reciprocal_group_3689_Minke	modelAnull vs modelA	-5274.222969	-5274.222969	0	3.84	No
reciprocal_group_3689_Mysticeti	m1Neutral vs modelA	-5276.756992	-5268.337937	16.83811	5.99	Yes
reciprocal_group_3689_Mysticeti	modelAnull vs modelA	-5268.337937	-5268.337937	0	3.84	No
reciprocal_group_3692_Bowhead	m1Neutral vs modelA	-9193.9861	-9193.626269	0.719662	5.99	No
reciprocal_group_3692_Bowhead	modelAnull vs modelA	-9193.730825	-9193.626269	0.209112	3.84	No
reciprocal_group_3692_Minke	m1Neutral vs modelA	-9193.9861	-9193.9861	0	5.99	No
reciprocal_group_3692_Minke	modelAnull vs modelA	-9193.9861	-9193.9861	0	3.84	No
reciprocal_group_3692_Mysticeti	m1Neutral vs modelA	-9193.9861	-9193.857887	0.256426	5.99	No
reciprocal_group_3692_Mysticeti	modelAnull vs modelA	-9193.9861	-9193.857887	0.256426	3.84	No
reciprocal_group_3693_Bowhead	m1Neutral vs modelA	-8800.668509	-8798.58797	4.161078	5.99	No
reciprocal_group_3693_Bowhead	modelAnull vs modelA	-8800.668509	-8798.58797	4.161078	3.84	Yes
reciprocal_group_3693_Minke	m1Neutral vs modelA	-8800.668509	-8800.668509	0	5.99	No
reciprocal_group_3693_Minke	modelAnull vs modelA	-8800.668509	-8800.668509	0	3.84	No
reciprocal_group_3693_Mysticeti	m1Neutral vs modelA	-8800.668509	-8800.668509	0	5.99	No
reciprocal_group_3693_Mysticeti	modelAnull vs modelA	-8800.668509	-8800.668509	0	3.84	No
reciprocal_group_3693_Orca	m1Neutral vs modelA	-8800.668509	-8800.277956	0.781106	5.99	No
reciprocal_group_3693_Orca	modelAnull vs modelA	-8800.277956	-8800.277956	0	3.84	No
reciprocal_group_3693_Cetacea	m1Neutral vs modelA	-8800.668509	-8800.668509	0	5.99	No
reciprocal_group_3693_Cetacea	modelAnull vs modelA	-8800.668509	-8800.668509	0	3.84	No
reciprocal_group_3694_Bowhead	m1Neutral vs modelA	-5044.946952	-5044.946952	0	5.99	No
reciprocal_group_3694_Bowhead	modelAnull vs modelA	-5044.946957	-5044.946952	1.00E-05	3.84	No
reciprocal_group_3694_Minke	m1Neutral vs modelA	-5044.946952	-5044.946952	0	5.99	No
reciprocal_group_3694_Minke	modelAnull vs modelA	-5044.946952	-5044.946952	0	3.84	No
reciprocal_group_3694_Mysticeti	m1Neutral vs modelA	-5044.946952	-5043.78204	2.329824	5.99	No
reciprocal_group_3694_Mysticeti	modelAnull vs modelA	-5043.977997	-5043.78204	0.391914	3.84	No
reciprocal_group_3694_Orca	m1Neutral vs modelA	-5044.946952	-5044.946952	0	5.99	No
reciprocal_group_3694_Orca	modelAnull vs modelA	-5044.946952	-5044.946952	0	3.84	No
reciprocal_group_3694_Cetacea	m1Neutral vs modelA	-5044.946952	-5042.647508	4.598888	5.99	No
reciprocal_group_3694_Cetacea	modelAnull vs modelA	-5044.248332	-5042.647508	3.201648	3.84	No
reciprocal_group_3695_Bowhead	m1Neutral vs modelA	-6021.228417	-6021.228417	0	5.99	No
reciprocal_group_3695_Bowhead	modelAnull vs modelA	-6021.228417	-6021.228417	0	3.84	No
reciprocal_group_3695_Minke	m1Neutral vs modelA	-6021.228417	-6021.182635	0.091564	5.99	No
reciprocal_group_3695_Minke	modelAnull vs modelA	-6021.182635	-6021.182635	0	3.84	No
reciprocal_group_3695_Mysticeti	m1Neutral vs modelA	-6021.228417	-6021.228417	0	5.99	No
reciprocal_group_3695_Mysticeti	modelAnull vs modelA	-6021.228417	-6021.228417	0	3.84	No
reciprocal_group_3695_Orca	m1Neutral vs modelA	-6021.228417	-6020.750444	0.955946	5.99	No
reciprocal_group_3695_Orca	modelAnull vs modelA	-6020.750444	-6020.750444	0	3.84	No
reciprocal_group_3695_Cetacea	m1Neutral vs modelA	-6021.228417	-6020.068746	2.319342	5.99	No
reciprocal_group_3695_Cetacea	modelAnull vs modelA	-6020.068746	-6020.068746	0	3.84	No
reciprocal_group_3700_Bowhead	m1Neutral vs modelA	-5747.63436	-5746.633504	2.001712	5.99	No
reciprocal_group_3700_Bowhead	modelAnull vs modelA	-5746.633518	-5746.633504	2.80E-05	3.84	No
reciprocal_group_3700_Minke	m1Neutral vs modelA	-5747.63436	-5747.287657	0.693406	5.99	No
reciprocal_group_3700_Minke	modelAnull vs modelA	-5747.497291	-5747.287657	0.419268	3.84	No
reciprocal_group_3700_Mysticeti	m1Neutral vs modelA	-5747.63436	-5747.078487	1.111746	5.99	No
reciprocal_group_3700_Mysticeti	modelAnull vs modelA	-5747.210455	-5747.078487	0.263936	3.84	No
reciprocal_group_3702_Bowhead	m1Neutral vs modelA	-8338.758552	-8338.295559	0.925986	5.99	No
reciprocal_group_3702_Bowhead	modelAnull vs modelA	-8338.360274	-8338.295559	0.12943	3.84	No
reciprocal_group_3702_Minke	m1Neutral vs modelA	-8338.758552	-8338.758552	0	5.99	No
reciprocal_group_3702_Minke	modelAnull vs modelA	-8338.758552	-8338.758552	0	3.84	No
reciprocal_group_3702_Mysticeti	m1Neutral vs modelA	-8338.758552	-8335.573651	6.369802	5.99	Yes
reciprocal_group_3702_Mysticeti	modelAnull vs modelA	-8338.693507	-8335.573651	6.239712	3.84	Yes
reciprocal_group_3710_Bowhead	m1Neutral vs modelA	-1818.286965	-1818.286965	0	5.99	No
reciprocal_group_3710_Bowhead	modelAnull vs modelA	-1818.286965	-1818.286965	0	3.84	No
reciprocal_group_3710_Minke	m1Neutral vs modelA	-1818.286965	-1818.286962	6.00E-06	5.99	No
reciprocal_group_3710_Minke	modelAnull vs modelA	-1818.286965	-1818.286962	6.00E-06	3.84	No
reciprocal_group_3710_Mysticeti	m1Neutral vs modelA	-1818.286965	-1818.286962	6.00E-06	5.99	No
reciprocal_group_3710_Mysticeti	modelAnull vs modelA	-1818.286965	-1818.286962	6.00E-06	3.84	No
reciprocal_group_3710_Orca	m1Neutral vs modelA	-1818.286965	-1814.456327	7.661276	5.99	Yes
reciprocal_group_3710_Orca	modelAnull vs modelA	-1814.808476	-1814.456327	0.704298	3.84	No
reciprocal_group_3710_Cetacea	m1Neutral vs modelA	-1818.286965	-1818.286965	0	5.99	No
reciprocal_group_3710_Cetacea	modelAnull vs modelA	-1818.286965	-1818.286965	0	3.84	No
reciprocal_group_3716_Bowhead	m1Neutral vs modelA	-6402.737206	-6402.737206	0	5.99	No
reciprocal_group_3716_Bowhead	modelAnull vs modelA	-6402.737207	-6402.737206	2.00E-06	3.84	No
reciprocal_group_3716_Minke	m1Neutral vs modelA	-6402.737206	-6402.737207	-2.00E-06	5.99	No
reciprocal_group_3716_Minke	modelAnull vs modelA	-6402.737206	-6402.737207	-2.00E-06	3.84	No
reciprocal_group_3716_Mysticeti	m1Neutral vs modelA	-6402.737206	-6402.734709	0.004994	5.99	No
reciprocal_group_3716_Mysticeti	modelAnull vs modelA	-6402.734709	-6402.734709	0	3.84	No
reciprocal_group_3718_Bowhead	m1Neutral vs modelA	-11131.56113	-11130.88596	1.350344	5.99	No
reciprocal_group_3718_Bowhead	modelAnull vs modelA	-11130.88596	-11130.88596	0	3.84	No
reciprocal_group_3718_Minke	m1Neutral vs modelA	-11131.56113	-11131.55337	0.015524	5.99	No
reciprocal_group_3718_Minke	modelAnull vs modelA	-11131.55337	-11131.55337	0	3.84	No
reciprocal_group_3718_Mysticeti	m1Neutral vs modelA	-11131.56113	-11130.93881	1.244644	5.99	No
reciprocal_group_3718_Mysticeti	modelAnull vs modelA	-11130.93881	-11130.93881	0	3.84	No
reciprocal_group_3719_Bowhead	m1Neutral vs modelA	-9202.447279	-9202.447279	0	5.99	No
reciprocal_group_3719_Bowhead	modelAnull vs modelA	-9202.447279	-9202.447279	0	3.84	No
reciprocal_group_3719_Minke	m1Neutral vs modelA	-9202.447279	-9202.415921	0.062716	5.99	No
reciprocal_group_3719_Minke	modelAnull vs modelA	-9202.415921	-9202.415921	0	3.84	No
reciprocal_group_3719_Mysticeti	m1Neutral vs modelA	-9202.447279	-9202.447279	0	5.99	No
reciprocal_group_3719_Mysticeti	modelAnull vs modelA	-9202.447279	-9202.447279	0	3.84	No
reciprocal_group_3728_Bowhead	m1Neutral vs modelA	-3447.13776	-3447.13776	0	5.99	No
reciprocal_group_3728_Bowhead	modelAnull vs modelA	-3447.13776	-3447.13776	0	3.84	No
reciprocal_group_3728_Minke	m1Neutral vs modelA	-3447.13776	-3447.13776	0	5.99	No
reciprocal_group_3728_Minke	modelAnull vs modelA	-3447.13776	-3447.13776	0	3.84	No
reciprocal_group_3728_Mysticeti	m1Neutral vs modelA	-3447.13776	-3446.329894	1.615732	5.99	No
reciprocal_group_3728_Mysticeti	modelAnull vs modelA	-3446.329894	-3446.329894	0	3.84	No
reciprocal_group_3739_Bowhead	m1Neutral vs modelA	-8373.389189	-8373.379747	0.018884	5.99	No
reciprocal_group_3739_Bowhead	modelAnull vs modelA	-8373.379747	-8373.379747	0	3.84	No
reciprocal_group_3739_Minke	m1Neutral vs modelA	-8373.389189	-8372.373991	2.030396	5.99	No
reciprocal_group_3739_Minke	modelAnull vs modelA	-8373.308176	-8372.373991	1.86837	3.84	No
reciprocal_group_3739_Mysticeti	m1Neutral vs modelA	-8373.389189	-8373.389189	0	5.99	No
reciprocal_group_3739_Mysticeti	modelAnull vs modelA	-8373.389189	-8373.389189	0	3.84	No
reciprocal_group_3739_Orca	m1Neutral vs modelA	-8373.389189	-8371.331527	4.115324	5.99	No
reciprocal_group_3739_Orca	modelAnull vs modelA	-8372.284411	-8371.331527	1.905768	3.84	No
reciprocal_group_3739_Cetacea	m1Neutral vs modelA	-8373.389189	-8373.065658	0.647062	5.99	No
reciprocal_group_3739_Cetacea	modelAnull vs modelA	-8373.389189	-8373.065658	0.647062	3.84	No
reciprocal_group_3741_Bowhead	m1Neutral vs modelA	-2666.923515	-2666.923515	0	5.99	No
reciprocal_group_3741_Bowhead	modelAnull vs modelA	-2666.923515	-2666.923515	0	3.84	No
reciprocal_group_3741_Minke	m1Neutral vs modelA	-2666.923515	-2666.923515	0	5.99	No
reciprocal_group_3741_Minke	modelAnull vs modelA	-2666.923518	-2666.923515	6.00E-06	3.84	No
reciprocal_group_3741_Mysticeti	m1Neutral vs modelA	-2666.923515	-2666.923515	0	5.99	No
reciprocal_group_3741_Mysticeti	modelAnull vs modelA	-2666.923515	-2666.923515	0	3.84	No
reciprocal_group_3753_Bowhead	m1Neutral vs modelA	-2580.068548	-2580.068548	0	5.99	No
reciprocal_group_3753_Bowhead	modelAnull vs modelA	-2580.068568	-2580.068548	4.00E-05	3.84	No
reciprocal_group_3753_Minke	m1Neutral vs modelA	-2580.068548	-2580.068548	0	5.99	No
reciprocal_group_3753_Minke	modelAnull vs modelA	-2580.068548	-2580.068548	0	3.84	No
reciprocal_group_3753_Mysticeti	m1Neutral vs modelA	-2580.068548	-2578.054703	4.02769	5.99	No
reciprocal_group_3753_Mysticeti	modelAnull vs modelA	-2580.068548	-2578.054703	4.02769	3.84	Yes
reciprocal_group_3756_Bowhead	m1Neutral vs modelA	-9119.65279	-9119.65279	0	5.99	No
reciprocal_group_3756_Bowhead	modelAnull vs modelA	-9119.65279	-9119.65279	0	3.84	No
reciprocal_group_3756_Minke	m1Neutral vs modelA	-9119.65279	-9112.389551	14.526478	5.99	Yes
reciprocal_group_3756_Minke	modelAnull vs modelA	-9117.540432	-9112.389551	10.301762	3.84	Yes
reciprocal_group_3756_Mysticeti	m1Neutral vs modelA	-9119.65279	-9119.65279	0	5.99	No
reciprocal_group_3756_Mysticeti	modelAnull vs modelA	-9119.65279	-9119.65279	0	3.84	No
reciprocal_group_3758_Bowhead	m1Neutral vs modelA	-3758.900342	-3757.944655	1.911374	5.99	No
reciprocal_group_3758_Bowhead	modelAnull vs modelA	-3758.435819	-3757.944655	0.982328	3.84	No
reciprocal_group_3758_Minke	m1Neutral vs modelA	-3758.900342	-3758.440688	0.919308	5.99	No
reciprocal_group_3758_Minke	modelAnull vs modelA	-3758.440688	-3758.440688	0	3.84	No
reciprocal_group_3758_Mysticeti	m1Neutral vs modelA	-3758.900342	-3758.900342	0	5.99	No
reciprocal_group_3758_Mysticeti	modelAnull vs modelA	-3758.900342	-3758.900342	0	3.84	No
reciprocal_group_3758_Orca	m1Neutral vs modelA	-3758.900342	-3757.927335	1.946014	5.99	No
reciprocal_group_3758_Orca	modelAnull vs modelA	-3758.019263	-3757.927335	0.183856	3.84	No
reciprocal_group_3758_Cetacea	m1Neutral vs modelA	-3758.900342	-3758.831937	0.13681	5.99	No
reciprocal_group_3758_Cetacea	modelAnull vs modelA	-3758.831937	-3758.831937	0	3.84	No
reciprocal_group_3775_Bowhead	m1Neutral vs modelA	-4698.28529	-4697.630198	1.310184	5.99	No
reciprocal_group_3775_Bowhead	modelAnull vs modelA	-4697.705619	-4697.630198	0.150842	3.84	No
reciprocal_group_3775_Minke	m1Neutral vs modelA	-4698.28529	-4697.342312	1.885956	5.99	No
reciprocal_group_3775_Minke	modelAnull vs modelA	-4697.342312	-4697.342312	0	3.84	No
reciprocal_group_3775_Mysticeti	m1Neutral vs modelA	-4698.28529	-4693.231028	10.108524	5.99	Yes
reciprocal_group_3775_Mysticeti	modelAnull vs modelA	-4693.853644	-4693.231028	1.245232	3.84	No
reciprocal_group_3777_Bowhead	m1Neutral vs modelA	-5380.63494	-5379.506017	2.257846	5.99	No
reciprocal_group_3777_Bowhead	modelAnull vs modelA	-5379.506019	-5379.506017	4.00E-06	3.84	No
reciprocal_group_3777_Minke	m1Neutral vs modelA	-5380.63494	-5379.696425	1.87703	5.99	No
reciprocal_group_3777_Minke	modelAnull vs modelA	-5379.696425	-5379.696425	0	3.84	No
reciprocal_group_3777_Mysticeti	m1Neutral vs modelA	-5380.63494	-5380.63494	0	5.99	No
reciprocal_group_3777_Mysticeti	modelAnull vs modelA	-5380.634941	-5380.63494	2.00E-06	3.84	No
reciprocal_group_3777_Orca	m1Neutral vs modelA	-5380.63494	-5380.592618	0.084644	5.99	No
reciprocal_group_3777_Orca	modelAnull vs modelA	-5380.592618	-5380.592618	0	3.84	No
reciprocal_group_3777_Cetacea	m1Neutral vs modelA	-5380.63494	-5380.462589	0.344702	5.99	No
reciprocal_group_3777_Cetacea	modelAnull vs modelA	-5380.462589	-5380.462589	0	3.84	No
reciprocal_group_3779_Bowhead	m1Neutral vs modelA	-4273.377848	-4273.377848	0	5.99	No
reciprocal_group_3779_Bowhead	modelAnull vs modelA	-4273.377848	-4273.377848	0	3.84	No
reciprocal_group_3779_Minke	m1Neutral vs modelA	-4273.377848	-4273.377848	0	5.99	No
reciprocal_group_3779_Minke	modelAnull vs modelA	-4273.377848	-4273.377848	0	3.84	No
reciprocal_group_3779_Mysticeti	m1Neutral vs modelA	-4273.377848	-4273.313398	0.1289	5.99	No
reciprocal_group_3779_Mysticeti	modelAnull vs modelA	-4273.313398	-4273.313398	0	3.84	No
reciprocal_group_3779_Orca	m1Neutral vs modelA	-4273.377848	-4272.347837	2.060022	5.99	No
reciprocal_group_3779_Orca	modelAnull vs modelA	-4272.74365	-4272.347837	0.791626	3.84	No
reciprocal_group_3779_Cetacea	m1Neutral vs modelA	-4273.377848	-4273.377848	0	5.99	No
reciprocal_group_3779_Cetacea	modelAnull vs modelA	-4273.377849	-4273.377848	2.00E-06	3.84	No
reciprocal_group_3785_Bowhead	m1Neutral vs modelA	-2369.283094	-2367.643238	3.279712	5.99	No
reciprocal_group_3785_Bowhead	modelAnull vs modelA	-2367.972954	-2367.643238	0.659432	3.84	No
reciprocal_group_3785_Minke	m1Neutral vs modelA	-2369.283094	-2368.313077	1.940034	5.99	No
reciprocal_group_3785_Minke	modelAnull vs modelA	-2368.432244	-2368.313077	0.238334	3.84	No
reciprocal_group_3785_Mysticeti	m1Neutral vs modelA	-2369.283094	-2368.55155	1.463088	5.99	No
reciprocal_group_3785_Mysticeti	modelAnull vs modelA	-2368.554436	-2368.55155	0.005772	3.84	No
reciprocal_group_3785_Orca	m1Neutral vs modelA	-2369.283094	-2369.193301	0.179586	5.99	No
reciprocal_group_3785_Orca	modelAnull vs modelA	-2369.193301	-2369.193301	0	3.84	No
reciprocal_group_3785_Cetacea	m1Neutral vs modelA	-2369.283094	-2368.941804	0.68258	5.99	No
reciprocal_group_3785_Cetacea	modelAnull vs modelA	-2368.957969	-2368.941804	0.03233	3.84	No
reciprocal_group_3788_Bowhead	m1Neutral vs modelA	-4067.65261	-4064.197218	6.910784	5.99	Yes
reciprocal_group_3788_Bowhead	modelAnull vs modelA	-4064.198159	-4064.197218	0.001882	3.84	No
reciprocal_group_3788_Minke	m1Neutral vs modelA	-4067.65261	-4046.311295	42.68263	5.99	Yes
reciprocal_group_3788_Minke	modelAnull vs modelA	-4048.251915	-4046.311295	3.88124	3.84	Yes
reciprocal_group_3788_Mysticeti	m1Neutral vs modelA	-4067.65261	-4062.695459	9.914302	5.99	Yes
reciprocal_group_3788_Mysticeti	modelAnull vs modelA	-4062.695459	-4062.695459	0	3.84	No
reciprocal_group_3790_Bowhead	m1Neutral vs modelA	-10831.66538	-10831.66538	0	5.99	No
reciprocal_group_3790_Bowhead	modelAnull vs modelA	-10831.66538	-10831.66538	0	3.84	No
reciprocal_group_3790_Minke	m1Neutral vs modelA	-10831.66538	-10831.08477	1.161226	5.99	No
reciprocal_group_3790_Minke	modelAnull vs modelA	-10831.08477	-10831.08477	0	3.84	No
reciprocal_group_3790_Mysticeti	m1Neutral vs modelA	-10831.66538	-10831.53942	0.25191	5.99	No
reciprocal_group_3790_Mysticeti	modelAnull vs modelA	-10831.60558	-10831.53942	0.132318	3.84	No
reciprocal_group_3791_Bowhead	m1Neutral vs modelA	-7672.344456	-7645.567085	53.554742	5.99	Yes
reciprocal_group_3791_Bowhead	modelAnull vs modelA	-7662.073217	-7645.567085	33.012264	3.84	Yes
reciprocal_group_3791_Minke	m1Neutral vs modelA	-7672.344456	-7672.344456	0	5.99	No
reciprocal_group_3791_Minke	modelAnull vs modelA	-7672.344573	-7672.344456	0.000234	3.84	No
reciprocal_group_3791_Mysticeti	m1Neutral vs modelA	-7672.344456	-7672.344457	-2.00E-06	5.99	No
reciprocal_group_3791_Mysticeti	modelAnull vs modelA	-7672.344456	-7672.344457	-2.00E-06	3.84	No
reciprocal_group_3791_Orca	m1Neutral vs modelA	-7672.344456	-7671.834617	1.019678	5.99	No
reciprocal_group_3791_Orca	modelAnull vs modelA	-7671.975947	-7671.834617	0.28266	3.84	No
reciprocal_group_3791_Cetacea	m1Neutral vs modelA	-7672.344456	-7672.064205	0.560502	5.99	No
reciprocal_group_3791_Cetacea	modelAnull vs modelA	-7672.064205	-7672.064205	0	3.84	No
reciprocal_group_3797_Bowhead	m1Neutral vs modelA	-18619.20527	-18618.49763	1.415276	5.99	No
reciprocal_group_3797_Bowhead	modelAnull vs modelA	-18618.98574	-18618.49763	0.976218	3.84	No
reciprocal_group_3797_Minke	m1Neutral vs modelA	-18619.20527	-18614.57882	9.2529	5.99	Yes
reciprocal_group_3797_Minke	modelAnull vs modelA	-18618.21413	-18614.57882	7.270632	3.84	Yes
reciprocal_group_3797_Mysticeti	m1Neutral vs modelA	-18619.20527	-18618.14832	2.1139	5.99	No
reciprocal_group_3797_Mysticeti	modelAnull vs modelA	-18618.14832	-18618.14832	0	3.84	No
reciprocal_group_3799_Bowhead	m1Neutral vs modelA	-4718.957966	-4718.957966	0	5.99	No
reciprocal_group_3799_Bowhead	modelAnull vs modelA	-4718.957966	-4718.957966	0	3.84	No
reciprocal_group_3799_Minke	m1Neutral vs modelA	-4718.957966	-4718.957966	0	5.99	No
reciprocal_group_3799_Minke	modelAnull vs modelA	-4718.957966	-4718.957966	0	3.84	No
reciprocal_group_3799_Mysticeti	m1Neutral vs modelA	-4718.957966	-4718.957966	0	5.99	No
reciprocal_group_3799_Mysticeti	modelAnull vs modelA	-4718.957966	-4718.957966	0	3.84	No
reciprocal_group_3802_Bowhead	m1Neutral vs modelA	-5951.672445	-5951.048596	1.247698	5.99	No
reciprocal_group_3802_Bowhead	modelAnull vs modelA	-5951.048596	-5951.048596	0	3.84	No
reciprocal_group_3802_Minke	m1Neutral vs modelA	-5951.672445	-5951.005548	1.333794	5.99	No
reciprocal_group_3802_Minke	modelAnull vs modelA	-5951.005548	-5951.005548	0	3.84	No
reciprocal_group_3802_Mysticeti	m1Neutral vs modelA	-5951.672445	-5951.396742	0.551406	5.99	No
reciprocal_group_3802_Mysticeti	modelAnull vs modelA	-5951.396742	-5951.396742	0	3.84	No
reciprocal_group_3802_Orca	m1Neutral vs modelA	-5951.672445	-5951.274512	0.795866	5.99	No
reciprocal_group_3802_Orca	modelAnull vs modelA	-5951.29611	-5951.274512	0.043196	3.84	No
reciprocal_group_3802_Cetacea	m1Neutral vs modelA	-5951.672445	-5951.65537	0.03415	5.99	No
reciprocal_group_3802_Cetacea	modelAnull vs modelA	-5951.65537	-5951.65537	0	3.84	No
reciprocal_group_3807_Bowhead	m1Neutral vs modelA	-1771.140915	-1771.140915	0	5.99	No
reciprocal_group_3807_Bowhead	modelAnull vs modelA	-1771.140916	-1771.140915	2.00E-06	3.84	No
reciprocal_group_3807_Minke	m1Neutral vs modelA	-1771.140915	-1771.140915	0	5.99	No
reciprocal_group_3807_Minke	modelAnull vs modelA	-1771.140915	-1771.140915	0	3.84	No
reciprocal_group_3807_Mysticeti	m1Neutral vs modelA	-1771.140915	-1771.140915	0	5.99	No
reciprocal_group_3807_Mysticeti	modelAnull vs modelA	-1771.141022	-1771.140915	0.000214	3.84	No
reciprocal_group_3807_Orca	m1Neutral vs modelA	-1771.140915	-1770.778425	0.72498	5.99	No
reciprocal_group_3807_Orca	modelAnull vs modelA	-1770.778425	-1770.778425	0	3.84	No
reciprocal_group_3807_Cetacea	m1Neutral vs modelA	-1771.140915	-1771.140915	0	5.99	No
reciprocal_group_3807_Cetacea	modelAnull vs modelA	-1771.140915	-1771.140915	0	3.84	No
reciprocal_group_3808_Bowhead	m1Neutral vs modelA	-6646.108706	-6639.98014	12.257132	5.99	Yes
reciprocal_group_3808_Bowhead	modelAnull vs modelA	-6643.002883	-6639.98014	6.045486	3.84	Yes
reciprocal_group_3808_Minke	m1Neutral vs modelA	-6646.108706	-6646.108706	0	5.99	No
reciprocal_group_3808_Minke	modelAnull vs modelA	-6646.108706	-6646.108706	0	3.84	No
reciprocal_group_3808_Mysticeti	m1Neutral vs modelA	-6646.108706	-6646.108706	0	5.99	No
reciprocal_group_3808_Mysticeti	modelAnull vs modelA	-6646.108706	-6646.108706	0	3.84	No
reciprocal_group_3808_Orca	m1Neutral vs modelA	-6646.108706	-6641.407632	9.402148	5.99	Yes
reciprocal_group_3808_Orca	modelAnull vs modelA	-6643.569931	-6641.407632	4.324598	3.84	Yes
reciprocal_group_3808_Cetacea	m1Neutral vs modelA	-6646.108706	-6644.63797	2.941472	5.99	No
reciprocal_group_3808_Cetacea	modelAnull vs modelA	-6646.094287	-6644.63797	2.912634	3.84	No
reciprocal_group_3811_Bowhead	m1Neutral vs modelA	-6302.366981	-6302.366981	0	5.99	No
reciprocal_group_3811_Bowhead	modelAnull vs modelA	-6302.366981	-6302.366981	0	3.84	No
reciprocal_group_3811_Minke	m1Neutral vs modelA	-6302.366981	-6302.272185	0.189592	5.99	No
reciprocal_group_3811_Minke	modelAnull vs modelA	-6302.272185	-6302.272185	0	3.84	No
reciprocal_group_3811_Mysticeti	m1Neutral vs modelA	-6302.366981	-6302.366981	0	5.99	No
reciprocal_group_3811_Mysticeti	modelAnull vs modelA	-6302.366981	-6302.366981	0	3.84	No
reciprocal_group_3817_Bowhead	m1Neutral vs modelA	-9612.11148	-9612.111384	0.000192	5.99	No
reciprocal_group_3817_Bowhead	modelAnull vs modelA	-9612.111499	-9612.111384	0.00023	3.84	No
reciprocal_group_3817_Minke	m1Neutral vs modelA	-9612.11148	-9607.274766	9.673428	5.99	Yes
reciprocal_group_3817_Minke	modelAnull vs modelA	-9607.574952	-9607.274766	0.600372	3.84	No
reciprocal_group_3817_Mysticeti	m1Neutral vs modelA	-9612.11148	-9610.839934	2.543092	5.99	No
reciprocal_group_3817_Mysticeti	modelAnull vs modelA	-9611.095779	-9610.839934	0.51169	3.84	No
reciprocal_group_3817_Orca	m1Neutral vs modelA	-9612.11148	-9611.077702	2.067556	5.99	No
reciprocal_group_3817_Orca	modelAnull vs modelA	-9611.131939	-9611.077702	0.108474	3.84	No
reciprocal_group_3817_Cetacea	m1Neutral vs modelA	-9612.11148	-9610.667444	2.888072	5.99	No
reciprocal_group_3817_Cetacea	modelAnull vs modelA	-9610.750008	-9610.667444	0.165128	3.84	No
reciprocal_group_3819_Bowhead	m1Neutral vs modelA	-4585.046998	-4579.086278	11.92144	5.99	Yes
reciprocal_group_3819_Bowhead	modelAnull vs modelA	-4582.555908	-4579.086278	6.93926	3.84	Yes
reciprocal_group_3819_Minke	m1Neutral vs modelA	-4585.046998	-4582.670894	4.752208	5.99	No
reciprocal_group_3819_Minke	modelAnull vs modelA	-4584.538671	-4582.670894	3.735554	3.84	No
reciprocal_group_3819_Mysticeti	m1Neutral vs modelA	-4585.046998	-4584.357363	1.37927	5.99	No
reciprocal_group_3819_Mysticeti	modelAnull vs modelA	-4584.417717	-4584.357363	0.120708	3.84	No
reciprocal_group_3819_Orca	m1Neutral vs modelA	-4585.046998	-4581.48287	7.128256	5.99	Yes
reciprocal_group_3819_Orca	modelAnull vs modelA	-4585.038193	-4581.48287	7.110646	3.84	Yes
reciprocal_group_3819_Cetacea	m1Neutral vs modelA	-4585.046998	-4585.046998	0	5.99	No
reciprocal_group_3819_Cetacea	modelAnull vs modelA	-4585.046998	-4585.046998	0	3.84	No
reciprocal_group_3821_Bowhead	m1Neutral vs modelA	-8291.766929	-8291.765471	0.002916	5.99	No
reciprocal_group_3821_Bowhead	modelAnull vs modelA	-8291.765471	-8291.765471	0	3.84	No
reciprocal_group_3821_Minke	m1Neutral vs modelA	-8291.766929	-8290.429418	2.675022	5.99	No
reciprocal_group_3821_Minke	modelAnull vs modelA	-8290.430766	-8290.429418	0.002696	3.84	No
reciprocal_group_3821_Mysticeti	m1Neutral vs modelA	-8291.766929	-8290.385514	2.76283	5.99	No
reciprocal_group_3821_Mysticeti	modelAnull vs modelA	-8290.385514	-8290.385514	0	3.84	No
reciprocal_group_3828_Bowhead	m1Neutral vs modelA	-7842.718524	-7842.718524	0	5.99	No
reciprocal_group_3828_Bowhead	modelAnull vs modelA	-7842.718524	-7842.718524	0	3.84	No
reciprocal_group_3828_Minke	m1Neutral vs modelA	-7842.718524	-7841.89972	1.637608	5.99	No
reciprocal_group_3828_Minke	modelAnull vs modelA	-7841.91267	-7841.89972	0.0259	3.84	No
reciprocal_group_3828_Mysticeti	m1Neutral vs modelA	-7842.718524	-7842.482817	0.471414	5.99	No
reciprocal_group_3828_Mysticeti	modelAnull vs modelA	-7842.48797	-7842.482817	0.010306	3.84	No
reciprocal_group_3835_Bowhead	m1Neutral vs modelA	-5935.919874	-5935.919874	0	5.99	No
reciprocal_group_3835_Bowhead	modelAnull vs modelA	-5935.919874	-5935.919874	0	3.84	No
reciprocal_group_3835_Minke	m1Neutral vs modelA	-5935.919874	-5935.919874	0	5.99	No
reciprocal_group_3835_Minke	modelAnull vs modelA	-5935.919874	-5935.919874	0	3.84	No
reciprocal_group_3835_Mysticeti	m1Neutral vs modelA	-5935.919874	-5932.55856	6.722628	5.99	Yes
reciprocal_group_3835_Mysticeti	modelAnull vs modelA	-5935.574129	-5932.55856	6.031138	3.84	Yes
reciprocal_group_3841_Bowhead	m1Neutral vs modelA	-10072.65055	-10072.40264	0.495808	5.99	No
reciprocal_group_3841_Bowhead	modelAnull vs modelA	-10072.40264	-10072.40264	0	3.84	No
reciprocal_group_3841_Minke	m1Neutral vs modelA	-10072.65055	-10069.3015	6.698092	5.99	Yes
reciprocal_group_3841_Minke	modelAnull vs modelA	-10069.3015	-10069.3015	0	3.84	No
reciprocal_group_3841_Mysticeti	m1Neutral vs modelA	-10072.65055	-10072.65055	0	5.99	No
reciprocal_group_3841_Mysticeti	modelAnull vs modelA	-10072.65055	-10072.65055	0	3.84	No
reciprocal_group_3843_Bowhead	m1Neutral vs modelA	-5436.779265	-5409.791238	53.976054	5.99	Yes
reciprocal_group_3843_Bowhead	modelAnull vs modelA	-5436.774531	-5409.791238	53.966586	3.84	Yes
reciprocal_group_3843_Minke	m1Neutral vs modelA	-5436.779265	-5435.295651	2.967228	5.99	No
reciprocal_group_3843_Minke	modelAnull vs modelA	-5436.779265	-5435.295651	2.967228	3.84	No
reciprocal_group_3843_Mysticeti	m1Neutral vs modelA	-5436.779265	-5434.83815	3.88223	5.99	No
reciprocal_group_3843_Mysticeti	modelAnull vs modelA	-5435.864896	-5434.83815	2.053492	3.84	No
reciprocal_group_3847_Bowhead	m1Neutral vs modelA	-13529.09602	-13528.93266	0.326724	5.99	No
reciprocal_group_3847_Bowhead	modelAnull vs modelA	-13529.01498	-13528.93266	0.164642	3.84	No
reciprocal_group_3847_Minke	m1Neutral vs modelA	-13529.09602	-13526.94052	4.310998	5.99	No
reciprocal_group_3847_Minke	modelAnull vs modelA	-13529.09602	-13526.94052	4.311	3.84	Yes
reciprocal_group_3847_Mysticeti	m1Neutral vs modelA	-13529.09602	-13528.54297	1.106098	5.99	No
reciprocal_group_3847_Mysticeti	modelAnull vs modelA	-13529.07903	-13528.54297	1.07211	3.84	No
reciprocal_group_3862_Bowhead	m1Neutral vs modelA	-4987.726973	-4987.726973	0	5.99	No
reciprocal_group_3862_Bowhead	modelAnull vs modelA	-4987.726974	-4987.726973	2.00E-06	3.84	No
reciprocal_group_3862_Minke	m1Neutral vs modelA	-4987.726973	-4976.176593	23.10076	5.99	Yes
reciprocal_group_3862_Minke	modelAnull vs modelA	-4976.418027	-4976.176593	0.482868	3.84	No
reciprocal_group_3862_Mysticeti	m1Neutral vs modelA	-4987.726973	-4987.726974	-2.00E-06	5.99	No
reciprocal_group_3862_Mysticeti	modelAnull vs modelA	-4987.726974	-4987.726974	0	3.84	No
reciprocal_group_3868_Bowhead	m1Neutral vs modelA	-17570.99331	-17570.99331	0	5.99	No
reciprocal_group_3868_Bowhead	modelAnull vs modelA	-17570.99331	-17570.99331	0	3.84	No
reciprocal_group_3868_Minke	m1Neutral vs modelA	-17570.99331	-17570.01464	1.957334	5.99	No
reciprocal_group_3868_Minke	modelAnull vs modelA	-17570.01464	-17570.01464	0	3.84	No
reciprocal_group_3868_Mysticeti	m1Neutral vs modelA	-17570.99331	-17561.73286	18.520894	5.99	Yes
reciprocal_group_3868_Mysticeti	modelAnull vs modelA	-17568.5435	-17561.73286	13.621264	3.84	Yes
reciprocal_group_3877_Bowhead	m1Neutral vs modelA	-6714.193844	-6714.041695	0.304298	5.99	No
reciprocal_group_3877_Bowhead	modelAnull vs modelA	-6714.041695	-6714.041695	0	3.84	No
reciprocal_group_3877_Minke	m1Neutral vs modelA	-6714.193844	-6714.193844	0	5.99	No
reciprocal_group_3877_Minke	modelAnull vs modelA	-6714.193844	-6714.193844	0	3.84	No
reciprocal_group_3877_Mysticeti	m1Neutral vs modelA	-6714.193844	-6713.626259	1.13517	5.99	No
reciprocal_group_3877_Mysticeti	modelAnull vs modelA	-6713.626259	-6713.626259	0	3.84	No
reciprocal_group_3879_Bowhead	m1Neutral vs modelA	-3306.286793	-3306.286795	-4.00E-06	5.99	No
reciprocal_group_3879_Bowhead	modelAnull vs modelA	-3306.28681	-3306.286795	3.00E-05	3.84	No
reciprocal_group_3879_Minke	m1Neutral vs modelA	-3306.286793	-3304.855664	2.862258	5.99	No
reciprocal_group_3879_Minke	modelAnull vs modelA	-3304.855664	-3304.855664	0	3.84	No
reciprocal_group_3879_Mysticeti	m1Neutral vs modelA	-3306.286793	-3306.286793	0	5.99	No
reciprocal_group_3879_Mysticeti	modelAnull vs modelA	-3306.286793	-3306.286793	0	3.84	No
reciprocal_group_3879_Orca	m1Neutral vs modelA	-3306.286793	-3306.286793	0	5.99	No
reciprocal_group_3879_Orca	modelAnull vs modelA	-3306.286793	-3306.286793	0	3.84	No
reciprocal_group_3879_Cetacea	m1Neutral vs modelA	-3306.286793	-3304.718333	3.13692	5.99	No
reciprocal_group_3879_Cetacea	modelAnull vs modelA	-3304.718333	-3304.718333	0	3.84	No
reciprocal_group_3880_Bowhead	m1Neutral vs modelA	-18343.31975	-18343.31975	0	5.99	No
reciprocal_group_3880_Bowhead	modelAnull vs modelA	-18343.31975	-18343.31975	8.00E-06	3.84	No
reciprocal_group_3880_Minke	m1Neutral vs modelA	-18343.31975	-18340.2948	6.049882	5.99	Yes
reciprocal_group_3880_Minke	modelAnull vs modelA	-18340.2948	-18340.2948	0	3.84	No
reciprocal_group_3880_Mysticeti	m1Neutral vs modelA	-18343.31975	-18340.20312	6.233252	5.99	Yes
reciprocal_group_3880_Mysticeti	modelAnull vs modelA	-18343.25164	-18340.20312	6.097042	3.84	Yes
reciprocal_group_3884_Bowhead	m1Neutral vs modelA	-15020.85518	-15020.18243	1.345496	5.99	No
reciprocal_group_3884_Bowhead	modelAnull vs modelA	-15020.82714	-15020.18243	1.289426	3.84	No
reciprocal_group_3884_Minke	m1Neutral vs modelA	-15020.85518	-15020.75845	0.193462	5.99	No
reciprocal_group_3884_Minke	modelAnull vs modelA	-15020.75845	-15020.75845	0	3.84	No
reciprocal_group_3884_Mysticeti	m1Neutral vs modelA	-15020.85518	-15020.33789	1.034568	5.99	No
reciprocal_group_3884_Mysticeti	modelAnull vs modelA	-15020.40062	-15020.33789	0.125454	3.84	No
reciprocal_group_3892_Bowhead	m1Neutral vs modelA	-4692.178615	-4692.178615	0	5.99	No
reciprocal_group_3892_Bowhead	modelAnull vs modelA	-4692.178615	-4692.178615	0	3.84	No
reciprocal_group_3892_Minke	m1Neutral vs modelA	-4692.178615	-4688.007393	8.342444	5.99	Yes
reciprocal_group_3892_Minke	modelAnull vs modelA	-4688.170354	-4688.007393	0.325922	3.84	No
reciprocal_group_3892_Mysticeti	m1Neutral vs modelA	-4692.178615	-4690.184918	3.987394	5.99	No
reciprocal_group_3892_Mysticeti	modelAnull vs modelA	-4690.482151	-4690.184918	0.594466	3.84	No
reciprocal_group_3892_Orca	m1Neutral vs modelA	-4692.178615	-4688.985083	6.387064	5.99	Yes
reciprocal_group_3892_Orca	modelAnull vs modelA	-4690.764095	-4688.985083	3.558024	3.84	No
reciprocal_group_3892_Cetacea	m1Neutral vs modelA	-4692.178615	-4692.178615	0	5.99	No
reciprocal_group_3892_Cetacea	modelAnull vs modelA	-4692.178615	-4692.178615	0	3.84	No
reciprocal_group_3904_Bowhead	m1Neutral vs modelA	-5054.113967	-5005.969466	96.289002	5.99	Yes
reciprocal_group_3904_Bowhead	modelAnull vs modelA	-5051.148433	-5005.969466	90.357934	3.84	Yes
reciprocal_group_3904_Minke	m1Neutral vs modelA	-5054.113967	-5051.642324	4.943286	5.99	No
reciprocal_group_3904_Minke	modelAnull vs modelA	-5052.339751	-5051.642324	1.394854	3.84	No
reciprocal_group_3904_Mysticeti	m1Neutral vs modelA	-5054.113967	-5052.376555	3.474824	5.99	No
reciprocal_group_3904_Mysticeti	modelAnull vs modelA	-5052.585974	-5052.376555	0.418838	3.84	No
reciprocal_group_3906_Bowhead	m1Neutral vs modelA	-2433.685027	-2433.393142	0.58377	5.99	No
reciprocal_group_3906_Bowhead	modelAnull vs modelA	-2433.542243	-2433.393142	0.298202	3.84	No
reciprocal_group_3906_Minke	m1Neutral vs modelA	-2433.685027	-2433.292304	0.785446	5.99	No
reciprocal_group_3906_Minke	modelAnull vs modelA	-2433.292304	-2433.292304	0	3.84	No
reciprocal_group_3906_Mysticeti	m1Neutral vs modelA	-2433.685027	-2432.380598	2.608858	5.99	No
reciprocal_group_3906_Mysticeti	modelAnull vs modelA	-2432.380598	-2432.380598	0	3.84	No
reciprocal_group_3908_Bowhead	m1Neutral vs modelA	-3732.137591	-3732.137591	0	5.99	No
reciprocal_group_3908_Bowhead	modelAnull vs modelA	-3732.137591	-3732.137591	0	3.84	No
reciprocal_group_3908_Minke	m1Neutral vs modelA	-3732.137591	-3731.234193	1.806796	5.99	No
reciprocal_group_3908_Minke	modelAnull vs modelA	-3731.234193	-3731.234193	0	3.84	No
reciprocal_group_3908_Mysticeti	m1Neutral vs modelA	-3732.137591	-3732.137625	-6.80E-05	5.99	No
reciprocal_group_3908_Mysticeti	modelAnull vs modelA	-3732.137612	-3732.137625	-2.60E-05	3.84	No
reciprocal_group_3908_Orca	m1Neutral vs modelA	-3732.137591	-3732.137591	0	5.99	No
reciprocal_group_3908_Orca	modelAnull vs modelA	-3732.137591	-3732.137591	0	3.84	No
reciprocal_group_3908_Cetacea	m1Neutral vs modelA	-3732.137591	-3732.137591	0	5.99	No
reciprocal_group_3908_Cetacea	modelAnull vs modelA	-3732.137591	-3732.137591	0	3.84	No
reciprocal_group_3911_Bowhead	m1Neutral vs modelA	-5789.82139	-5789.742793	0.157194	5.99	No
reciprocal_group_3911_Bowhead	modelAnull vs modelA	-5789.810528	-5789.742793	0.13547	3.84	No
reciprocal_group_3911_Minke	m1Neutral vs modelA	-5789.82139	-5789.82139	0	5.99	No
reciprocal_group_3911_Minke	modelAnull vs modelA	-5789.82139	-5789.82139	0	3.84	No
reciprocal_group_3911_Mysticeti	m1Neutral vs modelA	-5789.82139	-5789.69909	0.2446	5.99	No
reciprocal_group_3911_Mysticeti	modelAnull vs modelA	-5789.807867	-5789.69909	0.217554	3.84	No
reciprocal_group_3912_Bowhead	m1Neutral vs modelA	-4123.508771	-4122.956144	1.105254	5.99	No
reciprocal_group_3912_Bowhead	modelAnull vs modelA	-4122.968717	-4122.956144	0.025146	3.84	No
reciprocal_group_3912_Minke	m1Neutral vs modelA	-4123.508771	-4123.508771	0	5.99	No
reciprocal_group_3912_Minke	modelAnull vs modelA	-4123.508771	-4123.508771	0	3.84	No
reciprocal_group_3912_Mysticeti	m1Neutral vs modelA	-4123.508771	-4123.508771	0	5.99	No
reciprocal_group_3912_Mysticeti	modelAnull vs modelA	-4123.508779	-4123.508771	1.60E-05	3.84	No
reciprocal_group_3912_Orca	m1Neutral vs modelA	-4123.508771	-4123.41177	0.194002	5.99	No
reciprocal_group_3912_Orca	modelAnull vs modelA	-4123.419161	-4123.41177	0.014782	3.84	No
reciprocal_group_3912_Cetacea	m1Neutral vs modelA	-4123.508771	-4123.031554	0.954434	5.99	No
reciprocal_group_3912_Cetacea	modelAnull vs modelA	-4123.031554	-4123.031554	0	3.84	No
reciprocal_group_3922_Bowhead	m1Neutral vs modelA	-6497.345467	-6497.345467	0	5.99	No
reciprocal_group_3922_Bowhead	modelAnull vs modelA	-6497.345467	-6497.345467	0	3.84	No
reciprocal_group_3922_Minke	m1Neutral vs modelA	-6497.345467	-6496.241416	2.208102	5.99	No
reciprocal_group_3922_Minke	modelAnull vs modelA	-6496.241416	-6496.241416	0	3.84	No
reciprocal_group_3922_Mysticeti	m1Neutral vs modelA	-6497.345467	-6497.244346	0.202242	5.99	No
reciprocal_group_3922_Mysticeti	modelAnull vs modelA	-6497.345467	-6497.244346	0.202242	3.84	No
reciprocal_group_3922_Orca	m1Neutral vs modelA	-6497.345467	-6497.345467	0	5.99	No
reciprocal_group_3922_Orca	modelAnull vs modelA	-6497.345467	-6497.345467	0	3.84	No
reciprocal_group_3922_Cetacea	m1Neutral vs modelA	-6497.345467	-6494.944138	4.802658	5.99	No
reciprocal_group_3922_Cetacea	modelAnull vs modelA	-6494.944138	-6494.944138	0	3.84	No
reciprocal_group_3930_Bowhead	m1Neutral vs modelA	-5112.312986	-5112.312986	0	5.99	No
reciprocal_group_3930_Bowhead	modelAnull vs modelA	-5112.312986	-5112.312986	0	3.84	No
reciprocal_group_3930_Minke	m1Neutral vs modelA	-5112.312986	-5112.312986	0	5.99	No
reciprocal_group_3930_Minke	modelAnull vs modelA	-5112.312987	-5112.312986	2.00E-06	3.84	No
reciprocal_group_3930_Mysticeti	m1Neutral vs modelA	-5112.312986	-5112.312986	0	5.99	No
reciprocal_group_3930_Mysticeti	modelAnull vs modelA	-5112.312986	-5112.312986	0	3.84	No
reciprocal_group_3937_Bowhead	m1Neutral vs modelA	-3676.195716	-3676.195716	0	5.99	No
reciprocal_group_3937_Bowhead	modelAnull vs modelA	-3676.195716	-3676.195716	0	3.84	No
reciprocal_group_3937_Minke	m1Neutral vs modelA	-3676.195716	-3675.894456	0.60252	5.99	No
reciprocal_group_3937_Minke	modelAnull vs modelA	-3675.935264	-3675.894456	0.081616	3.84	No
reciprocal_group_3937_Mysticeti	m1Neutral vs modelA	-3676.195716	-3675.781172	0.829088	5.99	No
reciprocal_group_3937_Mysticeti	modelAnull vs modelA	-3675.781172	-3675.781172	0	3.84	No
reciprocal_group_3952_Bowhead	m1Neutral vs modelA	-5675.165985	-5675.165985	0	5.99	No
reciprocal_group_3952_Bowhead	modelAnull vs modelA	-5675.165985	-5675.165985	0	3.84	No
reciprocal_group_3952_Minke	m1Neutral vs modelA	-5675.165985	-5675.165985	0	5.99	No
reciprocal_group_3952_Minke	modelAnull vs modelA	-5675.165985	-5675.165985	0	3.84	No
reciprocal_group_3952_Mysticeti	m1Neutral vs modelA	-5675.165985	-5669.984278	10.363414	5.99	Yes
reciprocal_group_3952_Mysticeti	modelAnull vs modelA	-5675.163063	-5669.984278	10.35757	3.84	Yes
reciprocal_group_3954_Bowhead	m1Neutral vs modelA	-1938.549241	-1938.549241	0	5.99	No
reciprocal_group_3954_Bowhead	modelAnull vs modelA	-1938.549241	-1938.549241	0	3.84	No
reciprocal_group_3954_Minke	m1Neutral vs modelA	-1938.549241	-1938.549241	0	5.99	No
reciprocal_group_3954_Minke	modelAnull vs modelA	-1938.549241	-1938.549241	0	3.84	No
reciprocal_group_3954_Mysticeti	m1Neutral vs modelA	-1938.549241	-1938.549241	0	5.99	No
reciprocal_group_3954_Mysticeti	modelAnull vs modelA	-1938.549241	-1938.549241	0	3.84	No
reciprocal_group_3954_Orca	m1Neutral vs modelA	-1938.549241	-1936.76731	3.563862	5.99	No
reciprocal_group_3954_Orca	modelAnull vs modelA	-1938.549241	-1936.76731	3.563862	3.84	No
reciprocal_group_3954_Cetacea	m1Neutral vs modelA	-1938.549241	-1938.549241	0	5.99	No
reciprocal_group_3954_Cetacea	modelAnull vs modelA	-1938.549241	-1938.549241	0	3.84	No
reciprocal_group_3967_Bowhead	m1Neutral vs modelA	-8072.946390	-8072.946390	0	5.99	No
reciprocal_group_3967_Bowhead	modelAnull vs modelA	-8072.946392	-8072.946390	3.99999953515362e-06	3.84	No
reciprocal_group_3967_Minke	m1Neutral vs modelA	-8072.946390	-8069.055098	7.7825840000005	5.99	Yes
reciprocal_group_3967_Minke	modelAnull vs modelA	-8069.055098	-8069.055098	0	3.84	No
reciprocal_group_3967_Mysticeti	m1Neutral vs modelA	-8072.946390	-8072.944201	0.00437799999963318	5.99	No
reciprocal_group_3967_Mysticeti	modelAnull vs modelA	-8072.944201	-8072.944201	0	3.84	No
reciprocal_group_3969_Bowhead	m1Neutral vs modelA	-2510.132111	-2510.132111	0	5.99	No
reciprocal_group_3969_Bowhead	modelAnull vs modelA	-2510.132112	-2510.132111	2.00E-06	3.84	No
reciprocal_group_3969_Minke	m1Neutral vs modelA	-2510.132111	-2510.132111	0	5.99	No
reciprocal_group_3969_Minke	modelAnull vs modelA	-2510.132111	-2510.132111	0	3.84	No
reciprocal_group_3969_Mysticeti	m1Neutral vs modelA	-2510.132111	-2507.846336	4.57155	5.99	No
reciprocal_group_3969_Mysticeti	modelAnull vs modelA	-2507.846336	-2507.846336	0	3.84	No
reciprocal_group_3976_Bowhead	m1Neutral vs modelA	-30212.63089	-30212.09827	1.065228	5.99	No
reciprocal_group_3976_Bowhead	modelAnull vs modelA	-30212.62458	-30212.09827	1.052612	3.84	No
reciprocal_group_3976_Minke	m1Neutral vs modelA	-30212.63089	-30211.22053	2.820722	5.99	No
reciprocal_group_3976_Minke	modelAnull vs modelA	-30212.6227	-30211.22053	2.804346	3.84	No
reciprocal_group_3976_Mysticeti	m1Neutral vs modelA	-30212.63089	-30212.62818	0.00542	5.99	No
reciprocal_group_3976_Mysticeti	modelAnull vs modelA	-30212.62818	-30212.62818	0	3.84	No
reciprocal_group_3981_Bowhead	m1Neutral vs modelA	-8034.632289	-8034.630574	0.00343	5.99	No
reciprocal_group_3981_Bowhead	modelAnull vs modelA	-8034.630574	-8034.630574	0	3.84	No
reciprocal_group_3981_Minke	m1Neutral vs modelA	-8034.632289	-8034.632289	0	5.99	No
reciprocal_group_3981_Minke	modelAnull vs modelA	-8034.632289	-8034.632289	0	3.84	No
reciprocal_group_3981_Mysticeti	m1Neutral vs modelA	-8034.632289	-8034.154499	0.95558	5.99	No
reciprocal_group_3981_Mysticeti	modelAnull vs modelA	-8034.154499	-8034.154499	0	3.84	No
reciprocal_group_3981_Orca	m1Neutral vs modelA	-8034.632289	-8033.26891	2.726758	5.99	No
reciprocal_group_3981_Orca	modelAnull vs modelA	-8033.26891	-8033.26891	0	3.84	No
reciprocal_group_3981_Cetacea	m1Neutral vs modelA	-8034.632289	-8034.441105	0.382368	5.99	No
reciprocal_group_3981_Cetacea	modelAnull vs modelA	-8034.632289	-8034.441105	0.382368	3.84	No
reciprocal_group_3985_Bowhead	m1Neutral vs modelA	-5966.62438	-5966.62438	0	5.99	No
reciprocal_group_3985_Bowhead	modelAnull vs modelA	-5966.624387	-5966.62438	1.40E-05	3.84	No
reciprocal_group_3985_Minke	m1Neutral vs modelA	-5966.62438	-5965.332719	2.583322	5.99	No
reciprocal_group_3985_Minke	modelAnull vs modelA	-5965.332719	-5965.332719	0	3.84	No
reciprocal_group_3985_Mysticeti	m1Neutral vs modelA	-5966.62438	-5966.624262	0.000236	5.99	No
reciprocal_group_3985_Mysticeti	modelAnull vs modelA	-5966.624262	-5966.624262	0	3.84	No
reciprocal_group_3988_Bowhead	m1Neutral vs modelA	-6589.045952	-6589.045952	0	5.99	No
reciprocal_group_3988_Bowhead	modelAnull vs modelA	-6589.045952	-6589.045952	0	3.84	No
reciprocal_group_3988_Minke	m1Neutral vs modelA	-6589.045952	-6588.784367	0.52317	5.99	No
reciprocal_group_3988_Minke	modelAnull vs modelA	-6588.830584	-6588.784367	0.092434	3.84	No
reciprocal_group_3988_Mysticeti	m1Neutral vs modelA	-6589.045952	-6589.045952	0	5.99	No
reciprocal_group_3988_Mysticeti	modelAnull vs modelA	-6589.045952	-6589.045952	0	3.84	No
reciprocal_group_3989_Bowhead	m1Neutral vs modelA	-4525.453847	-4524.411089	2.085516	5.99	No
reciprocal_group_3989_Bowhead	modelAnull vs modelA	-4524.411089	-4524.411089	0	3.84	No
reciprocal_group_3989_Minke	m1Neutral vs modelA	-4525.453847	-4525.453847	0	5.99	No
reciprocal_group_3989_Minke	modelAnull vs modelA	-4525.453847	-4525.453847	0	3.84	No
reciprocal_group_3989_Mysticeti	m1Neutral vs modelA	-4525.453847	-4524.056207	2.79528	5.99	No
reciprocal_group_3989_Mysticeti	modelAnull vs modelA	-4524.05631	-4524.056207	0.000206	3.84	No
reciprocal_group_3995_Bowhead	m1Neutral vs modelA	-7902.825341	-7902.785969	0.078744	5.99	No
reciprocal_group_3995_Bowhead	modelAnull vs modelA	-7902.785969	-7902.785969	0	3.84	No
reciprocal_group_3995_Minke	m1Neutral vs modelA	-7902.825341	-7902.825341	0	5.99	No
reciprocal_group_3995_Minke	modelAnull vs modelA	-7902.825341	-7902.825341	0	3.84	No
reciprocal_group_3995_Mysticeti	m1Neutral vs modelA	-7902.825341	-7902.825341	0	5.99	No
reciprocal_group_3995_Mysticeti	modelAnull vs modelA	-7902.825341	-7902.825341	0	3.84	No
reciprocal_group_4000_Bowhead	m1Neutral vs modelA	-4534.131535	-4534.131535	0	5.99	No
reciprocal_group_4000_Bowhead	modelAnull vs modelA	-4534.131535	-4534.131535	0	3.84	No
reciprocal_group_4000_Minke	m1Neutral vs modelA	-4534.131535	-4534.131535	0	5.99	No
reciprocal_group_4000_Minke	modelAnull vs modelA	-4534.131535	-4534.131535	0	3.84	No
reciprocal_group_4000_Mysticeti	m1Neutral vs modelA	-4534.131535	-4534.131535	0	5.99	No
reciprocal_group_4000_Mysticeti	modelAnull vs modelA	-4534.131537	-4534.131535	4.00E-06	3.84	No
reciprocal_group_4003_Bowhead	m1Neutral vs modelA	-2539.491274	-2539.351997	0.278554	5.99	No
reciprocal_group_4003_Bowhead	modelAnull vs modelA	-2539.491274	-2539.351997	0.278554	3.84	No
reciprocal_group_4003_Minke	m1Neutral vs modelA	-2539.491274	-2538.884293	1.213962	5.99	No
reciprocal_group_4003_Minke	modelAnull vs modelA	-2539.06329	-2538.884293	0.357994	3.84	No
reciprocal_group_4003_Mysticeti	m1Neutral vs modelA	-2539.491274	-2539.491274	0	5.99	No
reciprocal_group_4003_Mysticeti	modelAnull vs modelA	-2539.491274	-2539.491274	0	3.84	No
reciprocal_group_4003_Orca	m1Neutral vs modelA	-2539.491274	-2535.709091	7.564366	5.99	Yes
reciprocal_group_4003_Orca	modelAnull vs modelA	-2538.70446	-2535.709091	5.990738	3.84	Yes
reciprocal_group_4003_Cetacea	m1Neutral vs modelA	-2539.491274	-2539.491274	0	5.99	No
reciprocal_group_4003_Cetacea	modelAnull vs modelA	-2539.491274	-2539.491274	0	3.84	No
reciprocal_group_4005_Bowhead	m1Neutral vs modelA	-9280.795991	-9280.579555	0.432872	5.99	No
reciprocal_group_4005_Bowhead	modelAnull vs modelA	-9280.726681	-9280.579555	0.294252	3.84	No
reciprocal_group_4005_Minke	m1Neutral vs modelA	-9280.795991	-9280.490652	0.610678	5.99	No
reciprocal_group_4005_Minke	modelAnull vs modelA	-9280.490652	-9280.490652	0	3.84	No
reciprocal_group_4005_Mysticeti	m1Neutral vs modelA	-9280.795991	-9280.748069	0.095844	5.99	No
reciprocal_group_4005_Mysticeti	modelAnull vs modelA	-9280.748069	-9280.748069	0	3.84	No
reciprocal_group_4008_Bowhead	m1Neutral vs modelA	-2697.156975	-2695.882682	2.548586	5.99	No
reciprocal_group_4008_Bowhead	modelAnull vs modelA	-2695.882682	-2695.882682	0	3.84	No
reciprocal_group_4008_Minke	m1Neutral vs modelA	-2697.156975	-2693.541695	7.23056	5.99	Yes
reciprocal_group_4008_Minke	modelAnull vs modelA	-2694.139217	-2693.541695	1.195044	3.84	No
reciprocal_group_4008_Mysticeti	m1Neutral vs modelA	-2697.156975	-2694.831431	4.651088	5.99	No
reciprocal_group_4008_Mysticeti	modelAnull vs modelA	-2694.831431	-2694.831431	0	3.84	No
reciprocal_group_4011_Bowhead	m1Neutral vs modelA	-18936.293914	-18934.204134	4.17956000000413	5.99	No
reciprocal_group_4011_Bowhead	modelAnull vs modelA	-18934.216729	-18934.204134	0.0251900000002934	3.84	No
reciprocal_group_4011_Minke	m1Neutral vs modelA	-18936.293914	-18933.982040	4.62374800000543	5.99	No
reciprocal_group_4011_Minke	modelAnull vs modelA	-18933.982040	-18933.982040	0	3.84	No
reciprocal_group_4011_Mysticeti	m1Neutral vs modelA	-18936.293914	-18934.826352	2.93512400000327	5.99	No
reciprocal_group_4011_Mysticeti	modelAnull vs modelA	-18934.921050	-18934.826352	0.18939600000158	3.84	No
reciprocal_group_4012_Bowhead	m1Neutral vs modelA	-3068.494077	-3067.62607	1.736014	5.99	No
reciprocal_group_4012_Bowhead	modelAnull vs modelA	-3067.62607	-3067.62607	0	3.84	No
reciprocal_group_4012_Minke	m1Neutral vs modelA	-3068.494077	-3067.909359	1.169436	5.99	No
reciprocal_group_4012_Minke	modelAnull vs modelA	-3067.909359	-3067.909359	0	3.84	No
reciprocal_group_4012_Mysticeti	m1Neutral vs modelA	-3068.494077	-3067.388109	2.211936	5.99	No
reciprocal_group_4012_Mysticeti	modelAnull vs modelA	-3067.388109	-3067.388109	0	3.84	No
reciprocal_group_4014_Bowhead	m1Neutral vs modelA	-2676.240865	-2676.240865	0	5.99	No
reciprocal_group_4014_Bowhead	modelAnull vs modelA	-2676.240866	-2676.240865	2.00E-06	3.84	No
reciprocal_group_4014_Minke	m1Neutral vs modelA	-2676.240865	-2676.240865	0	5.99	No
reciprocal_group_4014_Minke	modelAnull vs modelA	-2676.240867	-2676.240865	4.00E-06	3.84	No
reciprocal_group_4014_Mysticeti	m1Neutral vs modelA	-2676.240865	-2668.292511	15.896708	5.99	Yes
reciprocal_group_4014_Mysticeti	modelAnull vs modelA	-2669.566877	-2668.292511	2.548732	3.84	No
reciprocal_group_4014_Orca	m1Neutral vs modelA	-2676.240865	-2669.291605	13.89852	5.99	Yes
reciprocal_group_4014_Orca	modelAnull vs modelA	-2669.460897	-2669.291605	0.338584	3.84	No
reciprocal_group_4014_Cetacea	m1Neutral vs modelA	-2676.240865	-2676.232718	0.016294	5.99	No
reciprocal_group_4014_Cetacea	modelAnull vs modelA	-2676.23569	-2676.232718	0.005944	3.84	No
reciprocal_group_4022_Bowhead	m1Neutral vs modelA	-1685.386995	-1684.984901	0.804188	5.99	No
reciprocal_group_4022_Bowhead	modelAnull vs modelA	-1684.984901	-1684.984901	0	3.84	No
reciprocal_group_4022_Minke	m1Neutral vs modelA	-1685.386995	-1685.250939	0.272112	5.99	No
reciprocal_group_4022_Minke	modelAnull vs modelA	-1685.327448	-1685.250939	0.153018	3.84	No
reciprocal_group_4022_Mysticeti	m1Neutral vs modelA	-1685.386995	-1685.386995	0	5.99	No
reciprocal_group_4022_Mysticeti	modelAnull vs modelA	-1685.386995	-1685.386995	0	3.84	No
reciprocal_group_4036_Bowhead	m1Neutral vs modelA	-5084.477561	-5084.477561	0	5.99	No
reciprocal_group_4036_Bowhead	modelAnull vs modelA	-5084.477561	-5084.477561	0	3.84	No
reciprocal_group_4036_Minke	m1Neutral vs modelA	-5084.477561	-5083.041322	2.872478	5.99	No
reciprocal_group_4036_Minke	modelAnull vs modelA	-5083.316298	-5083.041322	0.549952	3.84	No
reciprocal_group_4036_Mysticeti	m1Neutral vs modelA	-5084.477561	-5083.584098	1.786926	5.99	No
reciprocal_group_4036_Mysticeti	modelAnull vs modelA	-5083.584098	-5083.584098	0	3.84	No
reciprocal_group_4039_Bowhead	m1Neutral vs modelA	-17329.92282	-17329.92282	0	5.99	No
reciprocal_group_4039_Bowhead	modelAnull vs modelA	-17329.92282	-17329.92282	0	3.84	No
reciprocal_group_4039_Minke	m1Neutral vs modelA	-17329.92282	-17321.68345	16.478738	5.99	Yes
reciprocal_group_4039_Minke	modelAnull vs modelA	-17321.68345	-17321.68345	0	3.84	No
reciprocal_group_4039_Mysticeti	m1Neutral vs modelA	-17329.92282	-17325.09136	9.66291	5.99	Yes
reciprocal_group_4039_Mysticeti	modelAnull vs modelA	-17325.09136	-17325.09136	0	3.84	No
reciprocal_group_4040_Bowhead	m1Neutral vs modelA	-14535.7115	-14532.83209	5.758812	5.99	No
reciprocal_group_4040_Bowhead	modelAnull vs modelA	-14532.83832	-14532.83209	0.012458	3.84	No
reciprocal_group_4040_Minke	m1Neutral vs modelA	-14535.7115	-14535.7115	0	5.99	No
reciprocal_group_4040_Minke	modelAnull vs modelA	-14535.7115	-14535.7115	0	3.84	No
reciprocal_group_4040_Mysticeti	m1Neutral vs modelA	-14535.7115	-14535.44521	0.532582	5.99	No
reciprocal_group_4040_Mysticeti	modelAnull vs modelA	-14535.44521	-14535.44521	0	3.84	No
reciprocal_group_4066_Bowhead	m1Neutral vs modelA	-2535.418524	-2535.418524	0	5.99	No
reciprocal_group_4066_Bowhead	modelAnull vs modelA	-2535.418524	-2535.418524	0	3.84	No
reciprocal_group_4066_Minke	m1Neutral vs modelA	-2535.418524	-2535.418524	0	5.99	No
reciprocal_group_4066_Minke	modelAnull vs modelA	-2535.418524	-2535.418524	0	3.84	No
reciprocal_group_4066_Mysticeti	m1Neutral vs modelA	-2535.418524	-2531.176013	8.485022	5.99	Yes
reciprocal_group_4066_Mysticeti	modelAnull vs modelA	-2533.750431	-2531.176013	5.148836	3.84	Yes
reciprocal_group_4076_Bowhead	m1Neutral vs modelA	-11710.75829	-11710.75829	0	5.99	No
reciprocal_group_4076_Bowhead	modelAnull vs modelA	-11710.75829	-11710.75829	0	3.84	No
reciprocal_group_4076_Minke	m1Neutral vs modelA	-11710.75829	-11710.33115	0.854266	5.99	No
reciprocal_group_4076_Minke	modelAnull vs modelA	-11710.51058	-11710.33115	0.358846	3.84	No
reciprocal_group_4076_Mysticeti	m1Neutral vs modelA	-11710.75829	-11710.75829	0	5.99	No
reciprocal_group_4076_Mysticeti	modelAnull vs modelA	-11710.75829	-11710.75829	2.00E-06	3.84	No
reciprocal_group_4076_Orca	m1Neutral vs modelA	-11710.75829	-11709.74699	2.022596	5.99	No
reciprocal_group_4076_Orca	modelAnull vs modelA	-11709.76088	-11709.74699	0.02779	3.84	No
reciprocal_group_4076_Cetacea	m1Neutral vs modelA	-11710.75829	-11710.75829	0	5.99	No
reciprocal_group_4076_Cetacea	modelAnull vs modelA	-11710.75829	-11710.75829	0	3.84	No
reciprocal_group_4080_Bowhead	m1Neutral vs modelA	-6270.39772	-6268.94561	2.90422	5.99	No
reciprocal_group_4080_Bowhead	modelAnull vs modelA	-6269.214867	-6268.94561	0.538514	3.84	No
reciprocal_group_4080_Minke	m1Neutral vs modelA	-6270.39772	-6257.511038	25.773364	5.99	Yes
reciprocal_group_4080_Minke	modelAnull vs modelA	-6267.306856	-6257.511038	19.591636	3.84	Yes
reciprocal_group_4080_Mysticeti	m1Neutral vs modelA	-6270.39772	-6270.063787	0.667866	5.99	No
reciprocal_group_4080_Mysticeti	modelAnull vs modelA	-6270.063787	-6270.063787	0	3.84	No
reciprocal_group_4081_Bowhead	m1Neutral vs modelA	-3506.099732	-3505.989526	0.220412	5.99	No
reciprocal_group_4081_Bowhead	modelAnull vs modelA	-3506.078405	-3505.989526	0.177758	3.84	No
reciprocal_group_4081_Minke	m1Neutral vs modelA	-3506.099732	-3504.562686	3.074092	5.99	No
reciprocal_group_4081_Minke	modelAnull vs modelA	-3505.77817	-3504.562686	2.430968	3.84	No
reciprocal_group_4081_Mysticeti	m1Neutral vs modelA	-3506.099732	-3506.099732	0	5.99	No
reciprocal_group_4081_Mysticeti	modelAnull vs modelA	-3506.099732	-3506.099732	0	3.84	No
reciprocal_group_4081_Orca	m1Neutral vs modelA	-3506.099732	-3506.069023	0.061418	5.99	No
reciprocal_group_4081_Orca	modelAnull vs modelA	-3506.069023	-3506.069023	0	3.84	No
reciprocal_group_4081_Cetacea	m1Neutral vs modelA	-3506.099732	-3506.096723	0.006018	5.99	No
reciprocal_group_4081_Cetacea	modelAnull vs modelA	-3506.096723	-3506.096723	0	3.84	No
reciprocal_group_4091_Bowhead	m1Neutral vs modelA	-17555.74588	-17555.62221	0.247358	5.99	No
reciprocal_group_4091_Bowhead	modelAnull vs modelA	-17555.62221	-17555.62221	0	3.84	No
reciprocal_group_4091_Minke	m1Neutral vs modelA	-17555.74588	-17554.76359	1.964598	5.99	No
reciprocal_group_4091_Minke	modelAnull vs modelA	-17554.76359	-17554.76359	0	3.84	No
reciprocal_group_4091_Mysticeti	m1Neutral vs modelA	-17555.74588	-17555.53139	0.42899	5.99	No
reciprocal_group_4091_Mysticeti	modelAnull vs modelA	-17555.70383	-17555.53139	0.344876	3.84	No
reciprocal_group_4093_Bowhead	m1Neutral vs modelA	-4271.061007	-4271.061007	0	5.99	No
reciprocal_group_4093_Bowhead	modelAnull vs modelA	-4271.061007	-4271.061007	0	3.84	No
reciprocal_group_4093_Minke	m1Neutral vs modelA	-4271.061007	-4271.061007	0	5.99	No
reciprocal_group_4093_Minke	modelAnull vs modelA	-4271.061007	-4271.061007	0	3.84	No
reciprocal_group_4093_Mysticeti	m1Neutral vs modelA	-4271.061007	-4270.547948	1.026118	5.99	No
reciprocal_group_4093_Mysticeti	modelAnull vs modelA	-4270.547948	-4270.547948	0	3.84	No
reciprocal_group_4096_Bowhead	m1Neutral vs modelA	-6611.876702	-6611.876702	0	5.99	No
reciprocal_group_4096_Bowhead	modelAnull vs modelA	-6611.876702	-6611.876702	0	3.84	No
reciprocal_group_4096_Minke	m1Neutral vs modelA	-6611.876702	-6611.876702	0	5.99	No
reciprocal_group_4096_Minke	modelAnull vs modelA	-6611.876752	-6611.876702	0.0001	3.84	No
reciprocal_group_4096_Mysticeti	m1Neutral vs modelA	-6611.876702	-6611.328537	1.09633	5.99	No
reciprocal_group_4096_Mysticeti	modelAnull vs modelA	-6611.328537	-6611.328537	0	3.84	No
reciprocal_group_4105_Bowhead	m1Neutral vs modelA	-6131.096038	-6131.078335	0.035406	5.99	No
reciprocal_group_4105_Bowhead	modelAnull vs modelA	-6131.096038	-6131.078335	0.035406	3.84	No
reciprocal_group_4105_Minke	m1Neutral vs modelA	-6131.096038	-6130.421517	1.349042	5.99	No
reciprocal_group_4105_Minke	modelAnull vs modelA	-6130.423484	-6130.421517	0.003934	3.84	No
reciprocal_group_4105_Mysticeti	m1Neutral vs modelA	-6131.096038	-6129.426861	3.338354	5.99	No
reciprocal_group_4105_Mysticeti	modelAnull vs modelA	-6129.489222	-6129.426861	0.124722	3.84	No
reciprocal_group_4105_Orca	m1Neutral vs modelA	-6131.096038	-6130.128589	1.934898	5.99	No
reciprocal_group_4105_Orca	modelAnull vs modelA	-6130.128589	-6130.128589	0	3.84	No
reciprocal_group_4105_Cetacea	m1Neutral vs modelA	-6131.096038	-6131.096038	0	5.99	No
reciprocal_group_4105_Cetacea	modelAnull vs modelA	-6131.096038	-6131.096038	0	3.84	No
reciprocal_group_4107_Bowhead	m1Neutral vs modelA	-2627.330728	-2627.330728	0	5.99	No
reciprocal_group_4107_Bowhead	modelAnull vs modelA	-2627.330728	-2627.330728	0	3.84	No
reciprocal_group_4107_Minke	m1Neutral vs modelA	-2627.330728	-2627.330728	0	5.99	No
reciprocal_group_4107_Minke	modelAnull vs modelA	-2627.330728	-2627.330728	0	3.84	No
reciprocal_group_4107_Mysticeti	m1Neutral vs modelA	-2627.330728	-2626.469574	1.722308	5.99	No
reciprocal_group_4107_Mysticeti	modelAnull vs modelA	-2626.469574	-2626.469574	0	3.84	No
reciprocal_group_4109_Bowhead	m1Neutral vs modelA	-6015.013931	-6015.013931	0	5.99	No
reciprocal_group_4109_Bowhead	modelAnull vs modelA	-6015.013931	-6015.013931	0	3.84	No
reciprocal_group_4109_Minke	m1Neutral vs modelA	-6015.013931	-6015.013931	0	5.99	No
reciprocal_group_4109_Minke	modelAnull vs modelA	-6015.013931	-6015.013931	0	3.84	No
reciprocal_group_4109_Mysticeti	m1Neutral vs modelA	-6015.013931	-6014.355352	1.317158	5.99	No
reciprocal_group_4109_Mysticeti	modelAnull vs modelA	-6014.371165	-6014.355352	0.031626	3.84	No
reciprocal_group_4111_Bowhead	m1Neutral vs modelA	-4484.009309	-4484.009309	0	5.99	No
reciprocal_group_4111_Bowhead	modelAnull vs modelA	-4484.009309	-4484.009309	0	3.84	No
reciprocal_group_4111_Minke	m1Neutral vs modelA	-4484.009309	-4484.009309	0	5.99	No
reciprocal_group_4111_Minke	modelAnull vs modelA	-4484.009309	-4484.009309	0	3.84	No
reciprocal_group_4111_Mysticeti	m1Neutral vs modelA	-4484.009309	-4483.159113	1.700392	5.99	No
reciprocal_group_4111_Mysticeti	modelAnull vs modelA	-4483.16046	-4483.159113	0.002694	3.84	No
reciprocal_group_4111_Orca	m1Neutral vs modelA	-4484.009309	-4484.009309	0	5.99	No
reciprocal_group_4111_Orca	modelAnull vs modelA	-4484.009309	-4484.009309	0	3.84	No
reciprocal_group_4111_Cetacea	m1Neutral vs modelA	-4484.009309	-4480.429956	7.158706	5.99	Yes
reciprocal_group_4111_Cetacea	modelAnull vs modelA	-4480.429956	-4480.429956	0	3.84	No
reciprocal_group_4114_Bowhead	m1Neutral vs modelA	-3890.32699	-3890.32699	0	5.99	No
reciprocal_group_4114_Bowhead	modelAnull vs modelA	-3890.32699	-3890.32699	0	3.84	No
reciprocal_group_4114_Minke	m1Neutral vs modelA	-3890.32699	-3888.986571	2.680838	5.99	No
reciprocal_group_4114_Minke	modelAnull vs modelA	-3888.986571	-3888.986571	0	3.84	No
reciprocal_group_4114_Mysticeti	m1Neutral vs modelA	-3890.32699	-3890.32699	0	5.99	No
reciprocal_group_4114_Mysticeti	modelAnull vs modelA	-3890.32699	-3890.32699	0	3.84	No
reciprocal_group_4114_Orca	m1Neutral vs modelA	-3890.32699	-3889.653821	1.346338	5.99	No
reciprocal_group_4114_Orca	modelAnull vs modelA	-3890.106168	-3889.653821	0.904694	3.84	No
reciprocal_group_4114_Cetacea	m1Neutral vs modelA	-3890.32699	-3889.55659	1.5408	5.99	No
reciprocal_group_4114_Cetacea	modelAnull vs modelA	-3890.010742	-3889.55659	0.908304	3.84	No
reciprocal_group_4118_Bowhead	m1Neutral vs modelA	-7129.924083	-7129.472011	0.904144	5.99	No
reciprocal_group_4118_Bowhead	modelAnull vs modelA	-7129.472011	-7129.472011	0	3.84	No
reciprocal_group_4118_Minke	m1Neutral vs modelA	-7129.924083	-7125.833219	8.181728	5.99	Yes
reciprocal_group_4118_Minke	modelAnull vs modelA	-7127.964156	-7125.833219	4.261874	3.84	Yes
reciprocal_group_4118_Mysticeti	m1Neutral vs modelA	-7129.924083	-7129.626393	0.59538	5.99	No
reciprocal_group_4118_Mysticeti	modelAnull vs modelA	-7129.869287	-7129.626393	0.485788	3.84	No
reciprocal_group_4119_Bowhead	m1Neutral vs modelA	-12143.05534	-12140.65944	4.791812	5.99	No
reciprocal_group_4119_Bowhead	modelAnull vs modelA	-12143.04308	-12140.65944	4.767276	3.84	Yes
reciprocal_group_4119_Minke	m1Neutral vs modelA	-12143.05534	-12141.39204	3.32661	5.99	No
reciprocal_group_4119_Minke	modelAnull vs modelA	-12142.25575	-12141.39204	1.727416	3.84	No
reciprocal_group_4119_Mysticeti	m1Neutral vs modelA	-12143.05534	-12142.31598	1.478726	5.99	No
reciprocal_group_4119_Mysticeti	modelAnull vs modelA	-12142.84921	-12142.31598	1.06645	3.84	No
reciprocal_group_4124_Bowhead	m1Neutral vs modelA	-12509.77808	-12509.77808	0	5.99	No
reciprocal_group_4124_Bowhead	modelAnull vs modelA	-12509.77808	-12509.77808	0	3.84	No
reciprocal_group_4124_Minke	m1Neutral vs modelA	-12509.77808	-12506.95977	5.636622	5.99	No
reciprocal_group_4124_Minke	modelAnull vs modelA	-12508.67364	-12506.95977	3.42775	3.84	No
reciprocal_group_4124_Mysticeti	m1Neutral vs modelA	-12509.77808	-12509.56237	0.431408	5.99	No
[truncated: 475 more rows]
