# Supplementary material for: Insights into the Evolution of Longevity from the Bowhead Whale Genome
Source: Cell Rep. 2015 Jan 6;10(1):112–22. doi: 10.1016/j.celrep.2014.12.008 (PMC4536333; doi:10.1016/j.celrep.2014.12.008)
Supplement: Supplemental Folder 2. Species Used in the Analysis of Selective Pressure Variation, Single-Gene Orthologous Families Tested, Likelihood Ratio Tests, MAKER Parameters, and Full Assembly and Read Usage Data, Related to Experimental Procedures [file mmc3.zip › selection_species.xlsx]

## Sheet: Sheet1
	Species	Assembly	Coverage	Contig N50
	Bowhead	TBA	150	35kb
	Minke	balAcu1	128	23kb
	Orca	TBA
	Chimpanzee	CHIMP2.1.4	6	50kb
	Cow1	UMD3.1	9.5	96kb
	Dog2	CanFam3.1	7.6	267kb
	Elephant	loxAfr3	7	69kb
	Gibbon	Nleu1.0	5.6	35kb
	Gorilla3	gorGor3.1	2.1 & 35	11kb
	Guinea Pig	cavPor3	6.79	80kb
	Horse	EquCab2	6.79	112kb
	Human	GRCh37		38Mb
	Macaque	Mmul_1	6.1	25kb
	Marmoset2	C_jacchus3.2.1	6	29kb
	Microbat	Myoluc2.0	7	64kb
	Mouse	GRCm38		32Mb
	Opossum	MonDom5	7.33	108kb
	Orangutan	PPYG2	6	15kb
	Platypus	OANA5	6	11kb
	Rabbit	OryCun2	7	64kb
	Rat	Rnor_5.0	6	52kb
