# Supplementary material for: Insights into the Evolution of Longevity from the Bowhead Whale Genome
Source: Cell Rep. 2015 Jan 6;10(1):112–22. doi: 10.1016/j.celrep.2014.12.008 (PMC4536333; doi:10.1016/j.celrep.2014.12.008)
Supplement: Supplemental Folder 2. Species Used in the Analysis of Selective Pressure Variation, Single-Gene Orthologous Families Tested, Likelihood Ratio Tests, MAKER Parameters, and Full Assembly and Read Usage Data, Related to Experimental Procedures [file mmc3.zip › Tested SGOs/reciprocal_group_2661.2.fas]

>Gibbon|ENSNLEG00000016815|ENSNLET00000021476
------------------------------------------------------------
------------------------------------------------------------
------------------------------------------------------------
------------------------------------------------------------
------------------------------------------------------------
---ATGTTGCCATACACAGTGAACTTCAAGGTGTCGGCGCGCACCCTCACGGGGGCCCTC
AACGCCCACAACAAGGCGGCGGTGGACTGGGGCTGGCAAGGTTTAATTGCTTATGGATGT
CATTCACTTGTGGTAGTGATTGATTCCATTACTGCCCAAACTCTTCAAGTTTTAGAAAAG
CATAAAGCTGATGTTGTCAAGGTTAAATGGGCCAGGGAAAACTATCACCATAACATTGGC
TCACCATATTGCTTGCGCTTAGCTTCTGCTGATGTCAATGGGAAGATCATCGTCTGGGAT
GTAGCAGCAGGAGTAGCTCAGTGTGAGATCCAAGAGCATGCCAAGCCTATCCAGGATGTT
CAGTGGTTGTGGAATCAAGATGCTTCCCGCGATTTACTGCTTGCTATCCACCCGCCAAAT
TACATTGTGCTCTGGAATGCCGACACTGGCACCAAACTATGGAAGAAGAGCTACGCAGAT
AACATTCTTTCTTTTTCTTTTGACCCTTTTGATCCCTCACATTTAACTTTGCTCACCAGC
GAGGGTATTGTTTTCATCTCAGACTTCTCCCCATCCAAGCCTCCCTCAGGCCCTGGGAAA
AAAGTTTACATATCCAGCCCACACTCTAGCCCAGCTCATAACAAGCTGGCCACAGCCACA
AGTGCCAAGAAAGCTCTAAATAAAGTAAAAATTTTAATCACTCAAGAGAAACCTAGTGCT
GAATTCGTAACTCTCAATGATTGCCTTCAGTTGGCATACCTGCCTTCAAAAAGGAATCAC
ATGTTGTTGCTCTATCCTCGAGAGATTTTAATCCTTGACCTCGAGGTGAATCAGACGGTG
GGTGTGATTGCAATAGAACGCACAGGAGTTCCATTTTTACAGGTAATACCCTGCTTTCAG
CGTGATGGTTTATTTTGTCTACATGAAAATGGTTGTATAACTTTACGTGTTCGAAGATCT
TATAATAACATTTTTACCACTTCAAATGAGGAACCAGATCCAGATCCAGTTCAGGAGCTT
ACCTATGATTTACGAAGCCAGTGTGATGCAATCAGGGTGACAAAAACCGTCCGTCCCTTC
AGTATGGTGTGCTGTCCTGTCAATGAGAATGCAGCCGCCCTCATAGTGAGTGATGGAAGG
GTCATGATATGGGAACTCAAGTCTGCAGTTTGTAATCGAAATTCACGGAACAGTAGTTCT
GGTGTGTCACCTTTATATTCACCAGTGTCTTTCTGTGGAATTCCTGTAGGAGTGCTACAG
AATAAACTCCCAGACCTTTCCTTAGATAACATGATTGGGCAAAGTGCGATTGCTGGGGAA
GAACATCCCAGAGGTTCAATTCTGCGGGAAGTGCACCTCAAGTTCCTGCTGACGGGACTG
CTTTCAGGACTGCCTGCACCACAGTTTGCTATTCGTATGTGTCCACCGTTGACCACAAAA
AACATCAAGATGTATCAGCCACTGCTGGCTGTTGGTACAGGTAACGGTTCTGTCCTGGTG
TACCATCTCACCAGTGGTCTGCTACACAAGGAGTTAAGCATCCACTCATGTGAAGTCAAG
GGTATTGAATGGACAAGCTTGACTAGTTTTCTTTCTTTTGCTACCTCAACACCAAACAAT
ATGGGATTAGTGAGAAATGAACTTCAACTGGTTGATCTTCCAACA------GGTAGGAGC
ATTGCTTTTCGTGGTGAAAGAGGCAATGATGAATCTCCCATCGAAATGATTAAAGTATCT
CATTTGAAGCAGTATTTGGCAGTCGTATTCAGAGATAAACCCCTGGAGCTATGGGATGTT
AGGACTTGTACCCTTCTTAGAGAAATGTCCAAAAACTTCCCTACAATAACTGCTTTGGAG
TGGTCACCATCTCACAACTTGAAGAGCCTGAGAAAGAAGCAACTTGCTACTCGAGAGGCC
ATGGCCCGCCAGACCGTAGTCTCAGACACAGAGCTGAGTATTGTTGAATCATCTGTGATC
AGCTTGCTGCAGGAGGCAGAAAGTAAATCTGAACTTAGTCAGAACATCTCTGCCCGGGAA
CATTTTGTATTTACCGATAGTGATGGCCAAGTTTATCATCTCACTGTTGAAGGAAACTCA
GTAAAAGATAGTGCTCGGATTCCACCAGATGGAAGTATGGGTAGTATTACCTGCATCGCT
TGGAAAGGTGATACATTAGTGCTTGGAGATGTGGATGGAAATTTAAACTTCTGGGACTTG
AAAGGCAGAGTATCCAGAGGAATACCTACACACCGAAGTTGGGTGAGGAAGATTCGTTTT
GCTCCTGGTAAAGGAAATCAAAAATTAATAGCAATGTACAATGATGGAGCTGAAGTGTGG
GATACTAAAGAGGTTCAGATGGTGAGCAGTTTAAGAAGTGGCAGAAATGTGACCTTTCGT
ATATTGGATGTGGACTGGTGTACATCAGATAAAGTGATCTTGGCCTCAGATGATGGGTGC
ATCAGAGTCCTAGAGATGTCTATGAAGTCTGCGTGCTTTAGAATGGATGAACAAGAGTTA
ACC---GAGCCTGTGTGGTGCCCCTATCTCCTTGTTCCAAGGGCCTCTCTTGTCTTGAAA
GCCTTCTTATTACACCAGCCTTGGAATGGACAGTATTCTTTGGACATTTCTCATGTTGAC
TATCCAGAAAATGAAGAAATAAAGAATCTCCTCCAAGAACAGTTGAATTCATTGTCTAAT
GACATAAAGAAACTGTTGCTTGATCCAGAATTCACTCTCTTGCAGAGGTGCCTGCTTGTT
TCAAGGCTCTATGGTGATGAATCGGAGCTGCACTTCTGGACTGTCGCTGCCCACTACCTG
CACAGCTTATCCCAGGAAAAGTCAGCCAGCACAGTAGCTCCTAAAGAAGCTGCTCCTCGA
GAC---------------------AAACTGAGCAACCCACTGGATATATGCTATGATGTG
CTCTGCGAAAATGCCTACTTTCAGAAATTTCAGCTAGAAAGGGTTAATCTACAGGAAGTG
AAACGGTCAACTTATGATCATACAAGGAAATGTACAGACCAGCTACTACTCTTGGGTCAA
ACAGACAGAGCTGTGCAGTTGCTGTTGGAAACAAGTGCAGATAACCAGCATTATTACTGT
GATTCACTGAAAGCCTGTTTAGTCACTACTGTCACCTCGTCAGGCCCCTCTCAGAGCACC
ATTAAGTTGGTGGCAACGAATATGATTGCCAATGGCAAATTGGCAGAGGGCGTTCAGTTG
CTCTGCCTGATAGACAAGGCTGCAGACGCCTGCCGCTACCTGCAGACATACGGCGAGTGG
AATCGGGCAGCATGGCTGGCAAAA------------------------------------
---------GTCCGTTTGAATCCTGAGGAG------------------------------
---------------------------------------TGTGCCGATGTTTTAAAGCGG
TGGGTTGACCACCTTTGTTCTCCACAAGTCAATCAGAAATCAAAGGCTCTCCTGGTCCTC
CTCTCTCTGGGCTGCTTTTTCAGCGTGGCAGAGATGCTTCACAGCATGAGATACTTTGAT
AGAGCGGCCTTATTTATGGAAGCTTGCCTCAAGTATGGAGCATTTGAAGTC---ACTGAG
GACACAGAGAAACTCATCACTGCTATATATGCAGATTATGCCCGGAGTTTGAAGAACCTT
GGTTTTAAGCAGGGAGCAGTTCTCTTTGCTTCAAAAGCCGGAGCAGCTGGCAAAGACTTA
TTGAATGAGCTTGAGTCCCTCAAGGAAGAACCCATCGAAGAG
>Gorilla|ENSGGOG00000003069|ENSGGOT00000003088
------------------------------------------------------------
------------------------------------------------------------
------------------------------------------------------------
------------------------------------------------------------
------------------------------------------------------------
---ATGTTGCCCTACACAGTGAACTTCAAGGTGTCGGCGCGCACCCTCACGGGGGCCCTC
AACGCCCACAACAAGGCGGCGGTGGACTGGGGCTGGCAAGGTTTAATTGCTTATGGATGT
CATTCACTTGTGGTAGTGATTGATTCCATTACTGCCCAAACTCTTCAAGTTTTAGAAAAG
CATAAAGCTGATGTTGTAAAGGTTAAATGGGCCAGGGAAAACTATCACCATAACATTGGC
TCACCATATTGCTTGCGGTTAGCTTCTGCTGATGTCAATGGAAAGATCATCGTCTGGGAT
GTAGCAGCAGGAGTAGCTCAGTGTGAGATCCAAGAGCATGCCAAGCCTATCCAGGATGTT
CAATGGTTGTGGAATCAAGATGCTTCCCGCGATTTACTGCTTGCTATCCACCCGCCAAAC
TACATTGTGCTCTGGAATGCCGACACTGGCACCAAACTATGGAAGAAGAGCTATGCAGAT
AACATTCTTTCTTTTTCTTTTGACCCTTTTGATCCCTCACATTTAACT------------
------------------------------------------------------------
------------------------------------------------------------
------------------------------------------------------------
------------------------------------------------------------
------------------------------------------------------------
------------------------------------------------------------
------------------------------------------------------------
------------------------------------------------------------
------------------------------------------------------------
------------------------------------------------------------
------------------------------------------------------------
------------------------------------------------------------
------------------------------------------------------------
------------------------------------------------------------
------------------------------------------------------------
------------------------------------------------------------
------------------------------------------------------------
GGTATTGAATGGACAAGTTTGACTAGTTTTCTTTCTTTTGCTACCTCAACACCAAACAAT
ATGGGATTAGTGAGAAATGAACTTCAACTGGTTGATCTTCCAACA------GGTAGGAGC
ATTGCTTTTCGTGGTGAAAGAGGCAATGATGAATCTGCCATCAAAATGATTAAAGTATCT
CATTTGAAGCAGTATTTGGCAGTCGTATTCAGAGATAAACCCCTGGAGCTATGGGATGTT
AGGACTTGTACCCTTCTTAGAGAGATGTCCAAAAACTTCCCTACAATAACTGCTTTGGAG
TGGTCACCATCTCACAACTTGAAGAGCCTGAGAAAGAAGCAACTTGCTACTCGAGAGGCC
ATGGCCCGCCAGACCGTAGTCTCAGACACAGAGCTGAGTATTGTTGAATCATCTGTGATC
AGCTTGCTGCAGGAGGCAGAAAGTAAATCTGAACTTAGTCAGAACATCTCTGCCCGGGAA
CATTTTGTATTTACCGATATTGATGGCCAAGTTTATCATCTCACTGTTGAAGGAAACTCA
GTAAAAGACAGTGCTCGGATTCCACCAGATGGAAGTATGGGTAGTATTACCTGCATCGCT
TGGAAAGGTGATACATTAGTGCTTGGAGATATGGATGGAAATTTAAATTTCTGGGACTTG
AAAGGCAGAGTATCC---------------------------------------------
------------------------------------------------------------
------------GTTCAGATGGTGAGCAGTTTAAGAAGTGGCAGAAATGTGACCTTTCGT
ATATTGGATGTGGACTGGTGTACGTCAGATAAAGTGATCTTGGCCTCAGATGATGGGTGC
ATCAGAGTCCTAGAGATGTCTATGAAGTCTGCGTGCTTTAGAATGGATGAACAAGAGTTA
ACC---GAGCCTGTGTGGTGCCCCTATCTCCTTGTTCCAAGGGCCTCTCTTGCCTTGAAA
GCCTTCTTATTACACCAGCCTTGGAATGGACAGTATTCTTTGGACATTTCTCATGTTGAC
TATCCAGAAAATGAAGAAATAAAGAATCTCCTCCAAGAACAGTTGAATTCATTGTCTAAT
GACATAAAGAAACTGTTGCTTGATCCAGAATTCACTCTCTTGCAGAGGTGCCTGCTTGTT
TCAAGGCTCTATGGTGATGAATCAGAGCTGCACTTCTGGACTGTCGCTGCCCACTACCTG
CACAGCTTATCCCAGGAAAAGTCAGCCAGCACAACAGCTCCTAAAGAAGCTGCTCCTCGA
GAC---------------------AAACTGAGCAACCCACTGGATATATGCTATGACGTG
CTCTGTGAAAATGCCTACTTTCAGAAATTTCAGCTAGAAAGGGTTAATCTACAGGAAGTG
AAACGGTCAACTTATGATCATACAAGGAAATGTACAGACCAGCTACTGCTCTTGGGTCAA
ACAGACAGAGCTGTGCAGTTGCTGTTGGAAACAAGTGCAGATAACCAGCATTATTACTGT
GATTCACTGAAAGCCTGTTTAGTCACTACTGTCACCTCGTCAGGCCCCTCTCAGAGCACC
ATTAAGTTGGTGGCAACGAATATGATTGCCAATGGCAAATTGGCAGAGGGCGTTCAGTTG
CTCTGCCTGATAGATAAGGCTGCAGACGCCTGCCGCTACCTGCAGACATACGGCGAGTGG
AATCGGGCTGCATGGCTGGCAAAA------------------------------------
---------GTCCGTTTGAATCCTGAGGAG------------------------------
---------------------------------------TGTGCCGATGTTTTAAGGCGG
TGGGTTGACCACCTTTGTTCTCCACAAGTCAATCAGAAATCAAAGGCTCTCCTGGTTCTC
CTCTCTCTGGGCTGCTTTTTTAGCGTGGCAGAGACGCTTCACAGCATGAGATACTTTGAT
AGAGCAGCCTTATTTGTGGAAGCTTGCCTCAAGTATGGAGCATTTGAAGTC---ACTGAG
GACACAGAGAAACTCATCACTGCTATATATGCAGATTATGCCCGGAGTTTGAAGAACCTC
GGTTTTAAGCAGGGAGCAGTTCTCTTTGCTTCAAAAGCTGGAGCAGCTGGCAAAGACTTA
TTGAATGAGCTTGAGTCCCCCAAGGAAGAACCCATTGAAGAG
>Guinea_Pig|ENSCPOG00000014291|ENSCPOT00000014433
------------------------------------------------------------
------------------------------------------------------------
------------------------------------------------------------
------------------------------------------------------------
------------------------------------------------------------
---ATGTTACCCTACACCGTGAACTTCAAGGTGTCTGCGCGCACCCTTACGGGGGCCCTC
AGCGGCCACAACAAGGCGGCGGTGGATTGGGGCTGGCAAGGTTTAATTGCTTATGGATGT
CATTCGCTTGTGGTAGTGATTGATTCCAATACTGCCCAAACTCTTCAAGTTTTAGAAAAA
CATAAAGCTGATGTTGTTAAGATTAAATGGGCAAGGGAAAACTATCACCATAACATTGGC
TCACCATATTGCTTGCGCTTAGCTTCTGCTGATGTCAATGGGAAGATCATTGTCTGGGAT
GTGGCAGCAGGAGTCGCTCAGTGTGAGATCCAAGAGCATGCCAAGCCTATCCAGGACGTT
CAGTGGTTATGGAATCAAGATGCTTCCCGAGATTTATTGCTTGCTATCCACCCACCAAAT
TACATTGTGTTGTGGAATGCAGATACCGGCACCAAACTGTGGAAGAAAAGCTATGCAGAT
AACATTCTTTCTTTTTCTTTTGACCCATTTGATCCTTCACATTTAACTTTGCTCACCAGT
GAAGGCATTGTGTTCATCTCAGACTTCTCTCCATCCAAGCCTCCCTCAGGCCCTGGGAAA
AAGGTGTACATCTCCAGCCCACATTCCAGCCCAGCTCATAACAAGCTGGCCGCAGCCATA
GGAGCCAAGAAGGCTCTTAACAAAGTAAAAATTTTAATCACTCAAGAGAAACCTAGTGCT
GAATTCGTAACTCTCAATGACTGCCTCCAGTTGGCATATCTGCCTTCAAAGAGGAATCAC
ATGTTGTTGCTCTATCCTCGAGAGATTTTAATCCTTGACCTTGAGGTGAATCAAACAGTT
GGTGTAATTGCAATAGAACGAACAGGAGTTCCATTTCTACAGGTAATACCCTGCTTTCAG
CGTGATGGCTTGTTTTGCCTACATGAAAATGGCTGTATAACCCTACGTGTTCGAAGATCT
TACAATAGCACTGTTACCACTTCAAATGAAGAACCAGATCCAGATCCTGTTCAGGAACTG
ACCTATGATTTACGAAGCCAGTGTGATGCAATCAGGGTGACAAAAACTGTCCGTCCCTTC
AGTATGGTATGCTGTCCTGTCAGTGAGAATGCAGCTGCTCTCATCGTGAGTGATGGCAGG
GTCATGATATGGGAACTCAAATCTGCTATGTGTAGTCGAAATTCAAAGAACAGTAGTTCT
GGTGTGTCACCTTTGTATTCACCGGTGTCCTTCTGTGGAATTCCTGTAGGAGTACTACAA
AATAAGCTCCCCGATCTTTCCCTAGATAACATGATTGGGCAGAGTGCAATTGCTGGGGAA
GAACATCCCAAAGGCTCCATTCTGCAGGAAGTGCATCTGAAATTCCTGCTAACAGGACTG
CTTTCTGGACTGCCCTCCCCACAGTTTGCCATCCGTATGTGTCCACCTCTGACTACAAAA
AATATCAAGATGTATCAGCCACTACTTGCTGTTGGCACAAGTAATGGGTCTGTCCTGGTA
TATCACCTCACCAGCGGCCTGCTGCACAAGGAGTTAAGCATCCACTCATGTGAAGTCAAG
GGTATCGAATGGACAAGTTTGACAGGTTTTCTTTCTTTTGCTACCTCAACACCAAACAAT
ATGGGTTTAGTGAGAAATGAACTACAGCTGGTTGATCTTCCAACA------GGTAGGAGC
ATTGCTTTTCGTGGTGAACGAGGCAATGATGAATCACCCATCGAAATGATTAAAGTATCG
CATTTGAAACAGTATTTAGCAGTTGTTTTCAGAGATAAACCCCTGGAATTATGGGATGTT
AGGACTTGTACTCTTCTTAGAGAAATGTCCAAAAACTTTCCTACAATAACTGCTTTGGAG
TGGTCACCATCTCACAATTTGAAGAGCCTGAGGAAGAAACAGCTTGCTACCCGAGAGGCC
ATGGCCCGCCAGACTGTTGTCTCTGACACAGAACTGAGTATTGTTGAGTCATCTGTGATC
AGCTTATTGCAGGAGGCTGAAAGTAAATCTGAACTTAGTCAGAACATCTCTGCTCGGGAG
CATTTTGTATTTACAGATAATGATGGCCAAGTTTTTCATTTGACTGTCGAAGGAAACTCA
GTGAAAGATAGTGCTCGGATCCCACCAGATGGAAGTATGGGTAGTATTACCTGCATTGCT
TGGAAAGGTGATACATTAGTGCTTGGAGACATAGATGGAAACCTGAATTTTTGGGATTTG
AGAGGCAGAGTATCCAGGGGAATACCTACACACAGAAGTTGGGTGAGGAAGATTCGTTTT
GCACCTGGCAAAGGCAACCAAAAACTAATAGCAATGTACAATGACGGCACTGAAGTGTGG
GATGCTAAAGAGGTTCAGATGGTAAGCAGTCTAAGAAGTGGGAGAAATGTGACCTTTCGG
ATCTTGGATGTGGACTGGTGCACATCAGATAAAGTGATCTTGGCATCAGATGATGGGTGC
ATCAGAGTCCTGGAGATGTCTATGAAGTCCACGTGTTTTAGAATGGATGAGCAGGAATTA
AGT---GAGCCTGTGTGGTGTCCATATCTCCTTGTTCCAAGGGCCTCTTTTGCTCTGAAA
GCCTTCTTACTACACCAGCCTTGGAATGGGCAGTATTCTTTGGACATTTCTCACGTTGAT
TATCCAGAAAATGAAGAAATAAAGAGTCTCCTTCAAGAGCAGTTGAATTCATTATCAAAT
GACATAAAGAAACTCCTGCTTGATCCAGAATTTACTCTCTTGCAGAGATGCCTGCTTATT
TCCAGGCTCTATGGTGATGAGTCAGAGCTGCACTTCTGGACTGTGGCAGCCCACTACTTG
CACAGCTTGTCCCAGGCCAAGTCAGGAAGCACAGCAGCAACCAAAGAAGCTGTACCTTGG
GAC---------------------AAGTTGAGCAATCCACTGGATATATGTTATGATGTA
CTGTGTGAAAATGCCTATTTTCAGAAATTTCAACTGGAAAGGGTTAATCTACAGGAAGTA
AAACGGTCAACTTATGATCACACAAGAAAATGTACAGACCAACTACTACTCTTGGGTCAA
ACAGACAGAGCTGTGCAGTTGCTGTTAGAAACAAGTGCCGACAACCAGCATTATTATTGT
GACTCACTGAAAGCCTGTTTGGTCACCACTGTCACCTCTTCAGGACCTTCTCAGAGCACC
ATTAAGCTGGTGGCAACTAATATGATTGCCAATGGCAAGCTAGCAGAGGGAGTTCAGCTG
CTCTGCCTGATAGACAAAGCTGCAGATGCCTGCCGCTACCTGCAGACGTACGGCGAATGG
AACCGGGCGGCATGGCTTGCAAAG------------------------------------
---------GTCCGTTTAAGTTCTGAAGAA------------------------------
---------------------------------------TGTGCTGATGTTCTGAAGCGA
TGGGTTGACCACCTTTGTTCTCCACAAGTTAATCAGAAGTCAAAGGCCCTCCTAGTCCTC
CTGTCTCTGGGCAGCTTTTCTAGCGTGGCAGAGATGCTTCACAGCATGAGATACTTTGAT
AGAGCGGCCTTATTTGTGGAAGCTTGTCTCAAGTATGGTGCTTTTGAAGTA---AGCGAA
GACACAGAGAAACTCATCACTGCCATCTATGCAGACTATGCTCGAAGTTTGAAGAATCTT
GGTTTTAAACAGGGAGCTGTACTTTTTGCATCCAAAGCTGGTGAGGCTGGCAAAGACTTA
TTGAAGGAACTAGAATCCCCCAAGGTATCAGTAACCGAGGAC
>Horse|ENSECAG00000019673|ENSECAT00000021574
------------------------------------------------------------
------------------------------------------------------------
------------------------------------------------------------
------------------------------------------------------------
------------------------------------------------------------
---ATGTTGCCCTACACGGTGAATTTCAAGGTGTCCGCGCGCACCCTCACCGGGGCGCTC
AACGCCCACAACAAGGCGGCGGTGGACTGGGGCTGGCAAGGTTTAATTGCTTATGGATGT
CATTCCCTTGTGGTAGTGATTGATTCCAATACTGCCCAGACTCTTCAAGTTTTAGAGAAA
CATAAAGCTGATGTTGTCAAGGTGAAATGGGCCAGGGAGAATTATCACCATAACATTGGC
TCACCGTATTCCTTGCGCTTAGCTTCGGCTGACGTCAATGGAAAGATCATCGTTTGGGAT
GTAGCAGCAGGCGTAGCTCAGTGTGAGATCCAAGAGCATGCCAAACCTATTCAGGATGTT
CAGTGGCTGTGGAATCAAGATGCTTCCCGAGATTTACTGCTTGCTATCCACCCGCCAAAT
TATATTGTGCTCTGGAATGCAGATACTGGCACCAAACTGTGGAAGAAGAGCTATGCAGAT
AACATCCTGTCTTTTTCTTTTGACCCTTTTGATCCCTCACATTTAACTTTGCTCACCAGT
GAGGGTATTGTATTCATCTCAGACTTCTCTCCAGCCCGGCCTCCCTCAGGCCCTGGGAAA
AAAGTCTATATTTCCAGCCCACACTCCAGCCCAGCCCACAACAAGCTGGCTGCAGCCACA
GGGGCAAAGAAGGCTCTTAATAAAGTGAAAATCTTAATCACTCAGGAGAAACCTAGTGCT
GAATTCATGACTCTTAATGATTGCCTTCAGTTGGCATATCTGCCTTCCAAAAGGAATCAC
ATGTTGTTACTCTATCCTCGAGAGATTTTAATCCTTGACCTTGAGGTGAATCAAACAGTG
GGTGTGATTGCAATAGAACGAACAGGAGTTCCATTTCTGCAGGTAATACCCTGCTTTCAG
CGTGATGGTTTATTTTGCCTACATGAAAATGGGTGTATAACCTTGCGTGTTCGAAGATCT
TATAATAGTGTTTTTACCACTTCAAATGAGGAACCAGATCCAGATCCTGTCCAGGAGCTT
ACCTATGATTTACGAAGCCAGTGTGATGCAATCAGGGTGACAAAAACGGTGCGTCCCTTC
AGTATGGTGTGTTGTCCTGTCAATGAGAACGCAGCTGCCCTCATAGTGAGTGACGGCAGG
GTCATGATATGGGAACTGAAGTCTGCTGTTTGTAATCGAAATTCACGGAACAGTAGTTCT
GGTGTGTCCCCCTTGTATTCACCAGTGTCTTTCTGTGGAATTCCTGTAGGAGTGCTACAG
AATAAACTCCCAGACCTCTCCTTAGATAACATGATTGGGCAAAGCGCAATTGCTGGGGAA
GAACAACCCAAAGGCTCCATTCTGCAGGAGGTGCACCTCAAATTCCTGCTGACGGGGCTG
CTGTCAGGGCTGCCCTCGCCGCAGTTTGCCATCCGAATGTGCCCGCCGTTGACCACAAAA
AACATCAGGATGTATCAGCCACTGCTTGCTGTTGGTACAAGTAACGGTTCTGTTCTGGTG
TACCATCTCACCAGTGGGCTGCTGCATAAGGAGTTAAGCATCCACTCCTGTGAAGTCAAG
GGTATTGAATGGACGAGTTTAACTGGTTTTCTTTCTTTTGCTACCTCAACACCAAACAAT
ATGGGATTAGTGAGAAATGAACTTCAGCTGGTTGATCTCCCAACA------GGTAGAAGC
ATTGCTTTTCGAGGTGAACGAGGCAATGATGAACCACCCATTGAAATGATTAAAGTTTCT
CATTTGAAGCAGTATTTGGCAGTTGTATTCAAAGATAAACCTCTGGAATTATGGGACGTC
AGGACTTGTACCCTTCTTAGAGAAATGTCCAAAAACTTCCCTGCGGTGACCGCTTTGGAG
TGGTCACCATCTCACAACTTGAAGAGCCTGAGAAAGAAACAACTGGCCACCCGAGAGGCC
ATGGCTCGCCAGACGGTGGTCTCAGATACGGAGCTGAGCATCATTGAGTCATCTGTGATC
AGCTTGTTGCAGGAGGCAGAAAGTAAATCTGAACTCAGTCAGAACATCTCTGCCCGGGAA
CATTTTGTGTTTACTGATAATGACGGCCAAGTTTATCATCTCACTGTTGAAGGGAACTCC
GTGAAAGATAGCGCTCGGATTCCGCCAGACGGAAGTATGGGTAGTATTACCTGCATTGCT
TGGAAAGGTGATACATTGGTTCTTGGAGATATGGACGGAAATTTAAATTTTTGGGATTTG
AAAGGCAGAGTATCCAGAGGGATACCTACACACCGAAGTTGGGTGAGGAAGATTCGTTTT
GCTCCTGGTAAAGGAAACCAAAAATTAATAGCAATGTACAATGATGGAGCTGAAGTGTGG
GATACTAAAGAGGTTCAGATGGTGAGCAGTTTAAGAAGCGGGAGAAATGTGACCTTTCGG
ATATTGGACGTGGACTGGTGTACGTCAGATAAAGTGATCTTGGCATCAGATGATGGGTGT
ATCAGAGTCCTGGAGATGTCCATGAAGTCTACGTGTTTCAGAATGGACGAGCAAGAGTTA
ACT---GAGCCTGTGTGGTGCCCCTACCTGCTTGTTCCTAGGGCCTCCCTCGCCTTGAAA
GCTTTCTTGTTACACCAGCCCTGGAATGGACAGTTTTCTTTGGACATTTCTCATGTTGAT
TATCCAGAAAATGAAGAAATAAAGAATCTCCTTCAGGAGCAGTTGAATTCATTGTCTAAT
GACATAAAGAAACTCTTGCTTGATCCGGAATTCACACTCTTGCAGAGGTGCCTGCTCGTT
TCAAGGCTTTACGGCGATGAATCGGAGCTGCACTTCTGGACGGTCGCGGCCCACTACCTG
CACAGCTTGTGCCGGGAGACGCCAGCCAGCGCACCAGCCACCACAGAGACTGCTCCTCGG
GACCAC------------------AGGGTGACCAACCCACTGGACATATGTTATGATGTC
CTCTGTGAAAATGCCTACTTTCAGAAATTTCAGCTGGAGAGGGTTAATCTACAGGAAGTA
AAACGGTCAACTTATGATCATACAAGGAAATGTACCGACCAGCTACTTCTCTTGGGTCAA
ACAGACAGAGCTGTGCAGTTGCTACTGGAAACAAGTGCAGACAACCAGCATTATTATTGT
GATTCGCTGAAAGCCTGTTTGGTCACAACTGTCACCTCATCGGGCCCCTCCCAGAGCACC
ATAAAGCTGGTGGCAACTAATATGATTGCCAACGGCAAGCTGGCAGAGGGGGTTCAGCTG
CTCTGCCTGATAGACAAGGCTGCAGATGCCTGCCGTTACCTGCAGACGTACGGCGAGTGG
AACCGGGCTGCCTGGCTTGCAAAA------------------------------------
---------GTCCGTTTGAACTCTGAAGAG------------------------------
---------------------------------------TGCGCAGATGTGTTAAAGCGG
TGGGTCGACCACCTCTGCTCTCCGCAAGTCAACCAGAAGTCCAAGGCCCTCCTGGTCCTC
CTCTCCCTGGGCTGCTTCTCCAGCGTGGCCGAGACGCTTCACAGCATGAGATACTTCGAC
AGAGCTGCCTTGTTTGTGGAAGCTTGTCTCAAGTATGGCGCCATCGAAGTCAAAACTGGG
AGGACGTTAAAACTCGTGTCTGCCATATATGCAGATTATGCCCGAAGTTTGAAGAACCTC
GGTTTTAAACAGGGAGCAATTCTTTTTGCTTCGAAAGCTGGAGCGGCTGGCAGAGATTTA
TTGAATGAGCTGGAATCCCCCAAGCAAGAACTGGCTGAAGAG
>Mouse|ENSMUSG00000042055|ENSMUST00000084519
------------------------------------------------------------
------------------------------------------------------------
------------------------------------------------------------
------------------------------------------------------------
------------------------------------------------------------
---ATGTTACCCTACACCGTAAACTTCAAGGTGTCAGCGCGCACCCTCACCGGGGCTCTC
AACGCGCACAACAAGGCGGCGGTGGACTGGGGCTGGCAAGGTTTAATTGCATATGGATGC
CATTCACTGGTGGTAGTGATCGATTCCAATACTGCCCAAACTCTACAAGTTCTAGAAAAA
CATAAAGCTGATATTGTTAAGGTCAGGTGGGCCAGGGAGAACTATCACCATAACATCGGC
TCTCCATACTGCCTGCGCTTGGCTTCTGCGGATGTCACTGGGAAGATCATTGTCTGGGAT
GTAGCAGCCGGAGTAGCCCAGTGTGAGATCCAAGAGCACGTGAAGCCCATCCAAGATGTG
CAGTGGCTGTGGAATCAGGACGCTTCCCGAGACTTGCTGCTCGCTATCCACCCGCCTAAT
TACATCGTGCTGTGGAATGCAGACACAGGCACCAAGCTGTGGAAGAAGAGCTACGCAGAT
AACATCCTTTCTTTTTCTTTTGACCCTTTTGATCCTTCACATTTAACTTTACTCACCAGC
GAGGGCATCGTTTTCATCTCAGACTTCTCTCCATCCAAGCCTCCCTCCGGCCCTGGGAAG
AAAGTGTACATCTCCAGCCCACACTCCAGCCCAGCTCATAACAAGCTGGCCGCAGCCACG
GGAGCCAAGAAGGCTCTTAATAAAGTAAAGATTTTAATCACTCAGGAGAAACCGAGTGCT
GATTTTGTAGCTCTCAATGACTGCCTCCAGTTAGCCTATCTGCCTTCAAAAAGGAATCAC
ATGCTGTTGCTCTACCCTCGGGAGATTTTAATCCTTGACCTGGAAGTGAATCAAACAGTT
GGTGTGATTGCAATCGAGAGAACAGGCGTTCCCTTTCTGCAGGTAATACCATGCTCTCAG
CGAGATGGCTTGTTTTGCCTACATGAAAATGGCTGCATAACCTTACGTGTCCGGAGGTCT
TATAACAGCATCTGTACTACATCAAATGATGAACCAGATCTAGATCCTGTCCAGGAGCTT
ACCTATGACTTGAGAAGCCAGTGTGATGCAATCAGGGTGACGAAAACTGTCCGTCCCTTC
AGTATGGTGTGCTGTCCTGTTAATGAGAATGCAGCTGCCCTCATAGTAAGCGACGGCAGA
GTCATGATATGGGAACTCAAGTCTGCTGTGTGCAGTCGAAATGCACGGAACAGT---TCC
GGTGTGTCTCCTTTATACTCGCCAGTGTCCTTCTGTGGGATTCCTGGAGGAGTGCTACAG
AATAAACTCCCAGACCTTTCCCTAGATAATATGATCGGGCAGAGTGCAATTGCTGGGGAA
GAACACCCCAAAGGCTCCATTCTGCAGGAAGTGCACCTCAAGTTCCTGCTGACGGGACTG
CTCTCAGGACTCCCTTCCCCTCAGTTTGCCATCCGAATGTGCCCACCACTGACCACAAAA
AACATTAAGATGTACCAGCCACTCCTTGCTGTTGGTACGAGTAACGGTTCTGTCCTGGTG
TACCACCTCACCAGTGGCCTGCTGCACAAGGAGCTCAGTGTCCACTCGTGTGAAGTCAAG
GGTATTGAATGGACAAGCTTGACCAGTTTCCTTTCTTTTGCTGCTTCGACCCCAAACAAC
ATGGGGTTAGTAAGAAATGAACTTCAGCTGGTTGATCTCCCAACA------GGGAGGAGC
ACTGCTTTCCGTGGTGACCGGGGCAATGACGAATCACCCATTGAAATGATCAAAGTGTCT
CATCTGAAACAGTATTTGGCAGTTGTTTTCAAAGATAAGCCCCTGGAATTATGGGATATT
AGAACTTGCACTCTTCTTAGAGAAATGTCTAAAAGTTTCCCTGCTATAACTGCATTGGAG
TGGTCACCATCTCACAACCTGAAGAGCCTGAGAAAGAAGCAGCTTGCCACCCGGGAGGCC
ATGGCCCGCCAGACTGTGGTCTCCGATGCAGAGCTGGGTGCTGTTGAATCATCTGTGATC
AGTTTATTACAGGAGGCAGAGAGTAAGGCTGAACTCAGTCAGAACATCTCTGCTCGGGAG
CATTTTGTGTTTACTGACAATGATGGCCAAGTTTATCATCTCACTGTTGAAGGAAATTCT
GTGAAAGACAGTGCTCGGATTCCACCAGATGGTAGCATGGGCAGTATTACCTGCATCGCT
TGGAAGGGGGATACATTAGTGCTTGGAGATATGGATGGAAATTTAAACTTCTGGGATTTG
AAAGCCAGAGTATCCAGAGGAATACCCACACATAGAAGTTGGGTGAGGAAGATTCGCTTT
GCCCCCGGCAAGGGAAACCAGAAGCTAATAGCAATGTATAATGATGGTGCTGAAGTGTGG
GATACTAAAGAGGTTCAGATGGTGAGCAGTTTAAGAAGTGGAAGAAATGTAACCTTCCGG
ATTTTGGATGTGGACTGGTGCACATCAGATAAGGTGATCTTGGCATCTGATGACGGCTGC
ATCAGAGTCCTGGAGATGTCAATGAAGTCTACGTGTTTCAGAATGGATGAGCAGGAGTTA
GTA---GAGCCTGTGTGGTGCCCGTACCTCCTTGTTCCGAGGGCTGCCCTTGCTTTGAAA
GCCTTCCTACTGCATCAGCCTTGGAATGGGCGATATTCGTTGGACATTTCTCACATTGAT
TATCCAGAAAATGAAGAAATAAAGACTCTCCTTCAAGAACAGTTGCATGCATTGTCTAAC
GACATAAAGAAACTCCTGCTTGATCCCGACTTCTCTCTCTTGCAGAGGTGCCTGCTCGTG
TCCAGGCTGTACGGCGATGAATCGGAGCTGCACTTCTGGACAGTGGCGGCCCACTACCTG
CACAGCTTGTCCCAGGCCAAGTCTGGGGACACAGTGGTAACCAAGGAAGGTGCTCCTAAG
GAC---------------------AGGCTGAGCAACCCATTGGACATCTGCTACGATGTG
CTCTGTGAGAACACCTACTTCCAGAAATTTCAGCTAGAAAGAGTTAATCTACAGGAAGTA
AAACGGTCAACTTATGATCACACGAGAAAGTGCACAGACCAGCTCCTGCTGCTAGGCCAG
ACAGACAGAGCTGTGCAGCTGCTGTTGGAAACAAGTGCAGATAACCAGCACTACTACTGC
GACTCTCTGAAAGCTTGCTTGGTCACCACTGTCACCTCTTCAGGCCCTTCTCAGAGCACA
ATTAAGCTGGTAGCAACCAATATGATCGCCAATGGCAAGCTGGCAGAGGGTGTTCAGTTA
CTCTGCTTGATAGACAAGGCTGCGGACGCCTGTCGCTACCTGCAGACGTATGGCGAGTGG
AATCGGGCGGCATGGCTTGCAAAG------------------------------------
---------GTTCGGTTAAATTCTGAAGAA------------------------------
---------------------------------------TGTGCAGATGTTCTGAAGCGG
TGGGTTGACCACCTTTGTTCTCCACAAGTCAACCAGAAGTCCAAGGCCCTCCTGGTCCTC
CTCTCTCTGGGTTGCTTTGTCAGCGTGGCAGAGACGCTTCACAGCATGAGATACTTCGAT
AGAGCTGCCTTGTTTGTGGAAGCCTGTCTCAAGTACGGTGCATTTGAAGTC---AGTGAG
GACACAGAGAAGCTCATTGCTGCCATCTACGCAGACTATGCCCGGAGCCTGAAGAGCCTC
GGCTTTAGACAGGGAGCAGTGCGTTTTGCTTCAAAAGCTGGAGCGGCTGGCAGAGATTTG
TTGAATGAGCTTGGGTCCACCAAGGAAGAGCTAACGGAAAGT
>Opossum|ENSMODG00000008627|ENSMODT00000010947
------------------------------------------------------------
------------------------------------------------------------
------------------------------------------------------------
------------------------------------------------------------
------------------------------------------------------------
---ATGTTGCCCTACACGGTGAACATCAAACTGTCGGCCCGGACTCTCACTGGGGCCCTC
AACGCCCACAACAAGGCGGCTGTGGACTGGGGCTGGCAAGGTTTAATTGCTTATGGATGT
CATTCCCTTGTGCTTGTAATTGATTCCAATACTGCCCAGACTCTGCAGGTTTTAGAAAGA
CATAAAGCTAATGTCGTTAAGGTTAAATGGGCCAAAGAAAATTATCACCATAATATTGGC
TCCCCATATTCTTTACGTTTAGCTTCTGCTGATGTCAATGGGAAGATAATTGTTTGGGAT
GTAGCAACTGGAGTAGCTCGATGTGAAATACAAGAACACAATAAACCTATTCAGGACATG
CAGTGGTTATGGAATCAGGATGCTTCCAGAGATTTGCTACTTGCTATACATCCACCAAAC
TACATAGTGTTATGGAATGCAGACACTGGCACCAAACTTTGGAAGAAGAGTTATGCAGAA
AACATCCTTTCTTTTTCCTTTGATCCCTTTGATCCTTCACATTTAACTTTACTCACCAGT
GAGGGAATTGTATTCATCTCAGACTTCTCTCCATCCAAAGCTCCTGCCAGCTCAGGGAAA
AAAGTTTACATTTCCAGTCCACATTCCAGCCCAGCTCATAATAAGACAGCTGCAGCCACA
GGTGCCAAGAAGGCTTTAAATAAAGTAAAAATATTGATCACTCAAGAGAAACCTAGTGCT
GAATCTGTAACACTCAATGATTGTCTTCAGTTGTCATACTTACCTTCCAAAAGGAATCAC
ATGTTGTTACTTTATCCAAGAGAAATTTTAATCCTTGACCTGGAAGTAAACCAGACAGTT
GGTGTAATTGCAATAGAGAGAACAGGAGTACCATTTGTACAGGTAATCCCCTGCTTTCAG
CGTGATGGCTTATTTTGCTTACATGAAAATGGTTGCATAACTTTAAGGGTTCGAAGATCT
TATAATACTATTTTTGGGTCTTCAAATGAAGAATCAGATCCAGATCCAGTTCAGGAACTG
ACCTATGATTTACGAAGCCAATGTGATGCAATTAGAGTGACCAAAACTGTTCGTCCATTC
AGTATGGTATGTTGTCCTGTCAATGAAAATTCTGCTGCTCTCATTGTGAGTGATGGAAGA
GTTATGATATGGGAATTGAAGTCTTCTGTTTCTTATAGAAACTATCGTAACAGCAGTTCA
GGTACATCACCATTATATTCACCAATATCTTTCTGTGGAATTCCTGTAGGAGCATTACAA
AATAAACTCCCAGATCTTTCTTTAGATAACATGATTGGGCAAAGCACAATTGCTGGAGAA
GAGCACCTAAGAGGCCCCACCTTACAGGAAGTACATTTGAAGTTTTTGCTCACAGGACTT
CTTTCAGGACTTCCTTTGCCACAGTTTGCTATCCGTATGTGTCCACCACTTACCACAAAA
AATATAAAGCAATATCAGCCACTGCTTGCTGTGGGCACAAGTAATGGTTCTGTACTGGTG
TACCACCTTACCAGTGGGCTATTGCACAAGGAATTAAGTATTCACTCTTGTGAAGTCAAG
GGTATCGAATGGACAAGTTTGACTGGTTTTCTTTCATTTGCTACCTCAACACCTAACAAT
TTGGGATTAGTAAGAAATGAGCTTCAATTGGTTGATCTTCCAACA------GGCAGAAGC
ATTGCATTTCGTGGTGAGAGGGGCAATGATGAGCCAGCCATTGAAATGATTAAAGTGTCT
CATTTGAAACAGTATTTGGCAATTGTATTCAAAGATAAACCTCTGGAATTATGGGATATC
AGAACCTGCACACTTTTGAGAGAAATGTCAAAAAACTTTCCCACAGTAACTGCTTTGGAG
TGGTCACCATCTCACAATTTAAAGAGTTTAAGAAAAAAACAACTTGCTACCCGAGAAGCT
ATGGCCCGACAAACTGTAGTATCTGATGCAGAACTTAGTAGTGTAGAATCTTCTGTGATC
AGCCTATTGCAGGAAGCAGAAAGCAAATCTGAGCTGAGCCAAAACATCTCAGCCCGGGAG
CATTTTGTATTTACTGATACTGATGGACAAGTTTATCATCTCACTGTTGAAGGCAACTCA
GTAAAGGACAGTGCTCGAATTCCTCCAGATGGAAGCATGGGTAGCATTACATGCATTGCT
TGGAAAGGTGATACACTGGTTCTTGGTGATGTGGATGGAAACCTAAATTTTTGGGATTTG
AAAGCCAGAGTGTCTAGAGGAATACCAACACACCGAAGTTGGGTGAGAAAGATCCGATTT
GCCCCTGGTAAAGGAAACCAGAAATTAATAGCTATGTATAATGATGGTGCTGAAGTCTGG
GATACTAAAGAAGTTCAGATGGTGAGCAGTTTAAGAAGTGGAAGAAATGTCACTTTCCGA
ATATTGGATGTGGACTGGTGTACATCAGATAAAGTGATCTTGGCATCAGATGATGGATGT
ATCCGAGTCCTAGAGATGTCAATGAAATCAGCCTGCTTTAGAATGGATGAACAAGAATTA
ACA---GAACCTGTGTGGTGCCCCTATCTCCTTGTTCCAAGAGCTGCTTTAGCTTTAAAA
ACATTCTTGTTACACCAGCCATGGAATGAACAGTATTCTTTGGATATTTCACATGTTGAC
TATCCAGAAAATGAAGATGTTAAAAATCAACTTCAAGAACAGTTAAATTCCTTGTCTAAT
GACCTGAAGAGGCTGTTACTTGATCCTGAATTTACAATCTTGCAGAGATGCCTGCTTGTT
GCAAGACTATATGGCGACGAATCGGAGCTACATTTCTGGACTGTTGCTGCTCACTATTTG
CACAGTTTATCCCAGGAAAAATCAGCTAGCATAGCAGACAATGAT---------------
AAT---ATTTCCCTGCCTCAGGAAAAAGTAACCAACCCACTGGATATTTGTTATGACATA
CTATGTGAAAATTCATATTTTCAGAAGTTCCAACTGGAAAGGGTTAATCTACAAGAAGTA
AAAAGATCAACCTATGATCATACAAGGAAGTGTGCAGATCAGCTTCTTCTTTTGGGTCAG
ACAGACAGAGCTGTGCAGTTGCTTTTGGAAACCAGTGCAGATAACCAGCACTATTACTGT
GATTCATTGAAAGCTTGTTTGGTGACAACTGTCACCTCCTCCGGCCCTTCTCAGAGTACC
ATTAAGTTGGTTGCTACCAATATGATAGCCAATGGCAAATTGGCAGAGGGAGTTCAATTA
CTCTGTCTGATAGACAAAGCTGCTGATGCCTGCCGCTATTTACAGACATATGGTGAATGG
AATCGAGCAGCATGGCTTGCAAAA------------------------------------
---------GTTCGTTTAAATTCAGAGGAA------------------------------
---------------------------------------TGTGCTGATGTTTTGAAACGA
TGGGTTGATCATCTTTGCTCTCCACAAGTTAATCAGAAATCAAAAGCCATCTTGGTCCTT
CTGTCTCTAGGTTGTTTTACAAGAGTGGTGGAGATGCTACACAGCATGAGGTATTTTGAT
AGAGCTGCCTTATTTGTTGAAGCTTGTCTAAAGTATGACACAATTGAAGTA---AATGAA
GACACAAAAAAACTAATTCTGGCTGTGTATGCAGATTATGCCCGAAGTTTGAAGAACCTT
GGTTTTAAACAGGGAGCTATTCTTTTTGCCTCAAAAGCTGGAGCAGCTGGTAAAGATTTA
TTGAATGAACTTGAACAGTGTAAGTCTGAAATCACTGAAGAA
>Orangutan|ENSPPYG00000029859|ENSPPYT00000033599
------------------------------------------------------------
------------------------------------------------------------
------------------------------------------------------------
------------------------------------------------------------
------------------------------------------------------------
------------------------------------------------------------
------------------------------------------------------------
------------------------------------------------------------
------------------------------------------------------------
------------------------------------------------------------
------------------------------------------------------------
------------------------------------------------------------
------------------------------------------------------------
------------------------------------------------------------
------------------------------------------------------------
------------------------------------------------------------
------------------------------------------------------------
------------------------------------------------------------
------------------------------------------------------------
------------------------------------------------------------
------------------------------------------------------------
------------------------------------------------------------
------------------------------------------------------------
------------------------------------------------------------
------------------------------------------------------------
------------------------------------------------------------
------------------------------------------------------------
------------------------------------------------------------
------------------------------------------------------------
------------------------------------------------------------
------------------------------------------------------------
------------------------------------------------------------
------------------------------------------------------------
---------------------------------------------ATGATTAAAGTATCT
CATTTGAAGCAGTATTTGGCAGTCGTATTCAGAGATAAACCCCTGGAGCTATGGGATGTT
AGGACTTGTACCCTTCTTAGAGAGATGTCCAAAAACTTCCCTACAATAACTGCTTTGGAG
TGGTCACCATCTCACAACTTGAAGAGCCTGAGAAAGAAGCAACTTGCTACTCGAGAGGCC
ATGGCCCGCCAGACCGTAGTCTCAGACACAGAGCTGAGTATTGTTGAATCATCTGTGATC
AGCTTGCTGCAGGAGGCAGAAAGTAAATCTGAACTTAGTCAGAACATCTCTGCCCGGGAA
CATTTTGTATTTACCGATAATGATGGCCAAGTTTATCATCTCACTGTTGAAGGAAACTCA
GTAAAAGATAGTGCTCGGATTCCACCAGATGGAAGTATGGGTAGTATTACCTGCATCGCT
TGGAAAGGTGATACATTAGTGCTTGGAGATGTGGATGGAAATTTAAATTTCTGGGACTTG
AAAGGCAGAGTATCCAGAGGAATACCTACACACCGAAGTTGGGTGAGGAAGATTCGTTTT
GCTCCTGGTAAAGGAAATCAAAAATTAATAGCAATGTACAATGATGGAGCTGAAGTGTGG
GATACTAAAGAGGTTCAGATGGTGAGCAGTTTAAGAAGTGGCAGAAATGTGACCTTTCGT
GTATTGGATGTGGACTGGTGTACGTCAGATAAAGTGATCTTGGCCTCAGATGATGGGTGC
ATCAGAGTCCTAGAGATGTCTATGAAGTCTGCGTGCTTTAGAATGGATGAACAAGAGTTA
ACC---GAGCCTGTGTGGTGCCCCTATCTCCTTGTTCCAAGGGCTTCTCTTGCCTTGAAA
GCCTTCTTATTACACCAGCCTTGGAATGGACAGTATTCTTTGGACATTTCTTATGTTGAC
TATCCAGAAAATGAAGAAATAAAGAATCTCCTCCAAGAACAGTTGAATTCATTGTCTAAT
GACATAAAGAAACTGTTGCTTGATCCAGAATTCACTCTCTTGCAGAGGTGCCTGCTTGTT
TCAAGGCTCTATGGTGATGAATCTGAGCTGCACTTCTGGACTGTCGCTGCCCACTACCTG
CACAGCTTATCCCAGGAAAAGTCAGCCAGCACAACAGCTCCTAAAGAAGCTGCTCCTCGA
GAC---------------------AAACTGAGCAACCCACTGGATATATGCTATGATGTG
CTCTGCGAAAATGCCTACTTTCAGAAATTTCAGCTAGAAAGGGTTAATCTACAGGAAGTG
AAACGGTCAACTTATGATCATACAAGGAAATGTACAGACCAGCTACTACTCTTGGGTCAA
ACAGACAGAGCTGTGCAGTTGCTGTTGGAAACAAGTGCAGATAACCAGCATTATTACTGT
GATTCACTGAAAGCCTGTTTAGTCACTACTGTCACCTCGTCAGGCCCCTCTCAGAGCACC
ATTAAGTTGGTGGCAACGAATATGATTGCCAATGGCAAATTGGCAGAGGGCGTTCAGTTG
CTGTGCCTGATAGACAAGGCTGCAGATGCCTGCCGCTACCTGCAGACATACGGCGAGTGG
AATCGGGCTGCATGGCTGGCGAAA------------------------------------
---------GTCCGTTTGAATCCTGAGGAG------------------------------
---------------------------------------TGTGCCGATGTTTTAAAGCGG
TGGGTTGACCACCTTTGTTCTCCACAAGTCAATCAGAAATCAAAGGCTCTCCTGGTCCTC
CTCTCTCTGGGCTGCTTTTTCAGCGTGGCAGAGACACTTCACAGCATGAGATACTTTGAT
AGAGCAGCCTTATTTGTGGAAGCTTGCCTCAAGTATGGAGCATTTGAAGTC---ACTGAG
GACACAGAGAGACTCATCACTGCTATATATGCAGATTATGCCCGGAGTTTGAAGAACCTC
GGTTTTAAGCAGGGAGCAGTTCTCTTTGCTTCAAAAGCTGGAGCAGCTGGCAAAGACTTA
TTGAATGAACTTGAGTCCCCCAAGGAAGAACCCATCGAAGAG
>Platypus|ENSOANG00000002737|ENSOANT00000004352
------------------------------------------------------------
------------------------------------------------------------
------------------------------------------------------------
------------------------------------------------------------
------------------------------------------------------------
------------------------------------------------------------
------------------------------------------------------------
------------------------------------------------------------
------------------------------------------------------------
------------------------------------------------------------
---------------------------------------------------------ATG
CAGTGGTTATGGACTCAAGATGCTTCTCGGGATTTACTACTCGCTATTCATCCACCGAAT
TACATCGCGCTGTGGAATGCGGACACCGGCACCAAACTGTGGAAGAAGAGTTATGCAGAA
AACATCCTTTCTTTCTCCTTCGACCCCTTTGATCCGTCACATTTAACCCTGCTCACCAGC
GAGGGTATCGTATTCATCTCTGACTTTTCACCCTCAAAAGCCCCTGCCAGCTCTGGGAAG
AAAGTCTACATCTCCAGTCCGCATTCGAGCCCAGCTCACAGCAAGTTGACCGCAACCACG
GGAGCCAAGAAGGCTCTCAATAAAGTGAAAATTCTCATTACTCAAGAGAAGCCTAGTGCC
GAATCTGTGACTCTCAATGACTGCCTTCAGCTCTCCTACCTGCCGTCCAAAAGAAACCAC
ATGCTGTTGCTCTATCCTCGAGAAATTTTGATCCTCGATTTGGAGGTGAACCAGACTGTC
GGCGTGATCGCTATAGAAAGGACAGGAGTACCTTTTCTCCAGGTAATCCCCTGCTTTCAA
CGGGATGGACTGTTTTGCCTACATGAAAATGGCTGTATAACTTTAAGAGTTCGCAGATCT
TACAGCGGTACAGCGGGTATTCCAAATGAGGAGCCTGATACCGATCCAGTTCAGGAGCTG
ACCTACGACCTCCGAAGCCAGTGCGATGCGATTAGGGTGACGAAAACCGTTCGGCCGTTC
AGCATGGTCTGCTGCCCCGTTAACGAAAACTCCGCCGCTCTCATCGTGAGCGATGGCCGA
GTGATGATATGGGAGCTGAAATCTTCCGTTTCTACCCGGAACTCACGGAACAGTAGCTCA
GGCGCATCACCTTTGTATTCCCCGGTGTCTTTCTGTGGGATCCCTGTTGGAGCACTGCAG
AATAAGCTCCCAGACCTTTCCTTAGACAACATGATTGGACAAAGCACAATTGCTGGTGAA
GAGCCATCGAAAGGTTCCCTCTTGCAGGAAGTGCACTTGAAATTTCTGCTAACAGGACTC
CTTTCCGGACTTCCCCTGCCTCCATTCGCAATTCGAATGTGCCCACCTCTTACCACGAAG
AACATAAAGCTATATCAGCCTCTCCTTGCCGTCGGTACGAGCAATGGGTCTGTTTTAGTG
TATCATCTTACCAGTGGATTATTACACAAGGAATTAAGTATTCATTCCTGTGAAGTCAAG
GGCATCGAGTGGACAAGTTTGACAGGTTTTCTCTCTTTTGCTACATCGACACCCAATAAT
TTGGGGTTAGTGAGAAATGAACTACAGCTGGTTGACCTTCCGACA------GGGAGGAGC
ACTGCGTTCCGTGGTGAAAGAGGTAACGACGAACCGGCTATCGAAATGATTAAAGTGTCT
CATTTGAAGCAGTACTTGGCTGTCGTATTCAAAGATAAACCACTGGAACTGTGGGATATC
AGGACCTGCACTCTTCTGAGAGAAATGTCAAAAAATTTTCCCAGTATAACTGCTTTGGAA
TGGTCACCGTCACACAACCTGAAGAGCCTGAGAAAGAAACAGCTGGCCGCCCGAGAAGCC
ATGGCCCGACAAACTGTGGTCTCTGATACAGAGCTC---GGCGTAGAATCTTCGGTTATA
AGCTTGCTGCAGGAAGCGGAGAGTAAATCCGAGCTGAGCCAGAACATCTCCGCTCGAGAA
CATTTTGTCTTCACCGATACCGACGGACAAGTTTATCATCTCACAGTGGAAGGGAACTCT
GTGAAGGATAGTGCCCGGATCCCACCTGACGGGAGCATGGGAAGTATCACATGTATTGCC
TGGAAAGGCGATACGTTAGTTCTTGGTGATGTGGATGGAAATTTAAACTTTTGGGATTTG
AAAGCCAGAGTATCCAGAGGGATCCCCACTCACCGGAGCTGGGTCAGGAAGATCCGCTTT
GCTCCCGGAAAAGGGAATCAGAAACTGATAGCCATGTACAACGACGGAGCAGAAGTTTGG
GATACTAAAGAGGTCCAAATGGTGAGCAGTTTAAGAAGCGGAAGAAACGTCACCTTCCGA
ATACTGGACGTGGATTGGTGTACCTCTGATAAAGTGATCCTGGCGTCAGATGACGGGTGC
ATCCGAGTCTTAGAGATGTCTATGAAGTCGGCTTGTTTCAGAATGGATGAGCAGGAATTA
ACA---GAGCCGGTGTGGTGTCCGTATCTGCTCGTTCCCAAGGCCTCCTTAGCCTTAAAA
GCATTCCTGTTACACCAGCCGTGGAACGGCAGATATTCTCTGGACATCGCGGATGTTGAC
TATCCGGAGAACGAAGATACAACACACATGCTTCAAGAGCAGTTGAATGCGCTGTCTAAT
GACATCAAAAGACTCTTACTCGACCCGGAATTTACAGTCTTGCAGCGATGTCTCCTCGTC
GCAAGGCTGTTCGGCGATGAGTCGGAACTGCATTTCTGGACCGTCGCTGCCCACTATTTG
CATAGCTTTTCCCAGGAAAGACCGCCGAGCACGAAAGCCACGGAT---------------
GAT---GTCGTTACTCCTCAGGAGAGATTGGCCGACCCTCTGGATATATGTTACGACATT
CTCTGTGAAAATTCCTACTTCCAGAAATTTCAGCTGGAAAGGGTGAATTTGCAAGAGGGG
AAACGGTCGACCTACGACCATACGCGGAAATGTGCCGACCAGCTCCTCCTCTTGGGCCAG
ACCGACAGAGCCGTGCAGTTGCTGCTGGAGACAAGTCCGGAGAATCAGCATTATTACTGC
GACTCCCTGAAGGCCTGCTTAGTGACGACAGTCACCTCCTCCGGCCCTTCCCAGAGCACC
ATCAAGCTGGTGGCCACCAATATGATAGCCAATGGCAAATTGGCAGAGGGAGTCCAGTTG
CTCTGCCTGATAGATAAAGCTGCCGATGCCTGTCGGTATTTGCAGACGTACGGTGAATGG
AATCGTGCGGCGTGGCTTGCCAAG------------------------------------
---------GTACGTTTAAATTCAGAGGAA------------------------------
---------------------------------------TGTGCGGACGTTTTGAAACGG
TGGGTCGATCACCTTTGCTCTCCGCAAGTCAACCAGAAGTCAAAGGCCATCCTTGTCCTT
CTGTCTCTGGGCTGTTTCCTGAGAGTGGCAGAGATGCTCCACAGCATGAGGTATTTCGAT
AGAGCCGCTTTATTTGTCGAAGCCTGTCTGAAGTATGGAACGATCGAGGAG---AACGAA
GATACGAATAAACTGATCCATGTTATCTATGCAGATTATGCCCGGAGCCTGAAGGTGTTG
GGTTTTAAGCGGGGGACGGTTCTTTTTGCCCAGAAAGCAGGAGCAGCTGGTAAAGAGTTA
CTGACCGAGCCGGAACGAGCCAAGGAGGAAGCAACGGTGGAA
>Rabbit|ENSOCUG00000013912|ENSOCUT00000013921
ATGCGCCCCCCCGCCCCCCAAAGCAAAAACAACACTATCTCCTCTTCAAGCACAATTCTA
GCAGGCATCGAGTGGCGGAACCACCTGGGCGTCGGAACCCTGGAAAGGCGGAACGCGTTC
CCGGTAGGACCTGAAGGCAACGGAGCCTGGAATCCGGGTCGGTGGAACCCGCGGGGAGTG
GAACGTTGGATCCGGCGGAACCCGGCAGCGGCGGTCCGGGGGCCACCCGGACTCCGGAAC
GGAAGCGCGAGTCCGCCGCTTCCTGGTTGCGGGTCGGAGGGCAGGGCGGGCGTCGCCGCT
GAGATGTTGCCCTACACCGTGAACTTCAAGGTGTCCGCGCGCACCATCACGGGGGCCCTC
AATGCCCACAACAAGACGGCGGTGGACTGGGGCTGGCAAGGTTTAATTGCCTATGGATGC
CATTCCCTTGTGGTAGTCATTGATTCCAGTACTGCCCAAACTCTTCAAGTTTTAGAAAAA
CATAAAGCTGACGTTGTCAAGGTTAAATGGGCCAGGGAAAACTATCACCATAACATTGGC
TCCCCATATTGCCTGCGCTTAGCTTCTGCTGATGTCACGGGGAAGATCATCGTGTGGGAC
GTAGCAGCGGGAGTGGCGCAGTGTGAGATCCAGGAGCACGCCAAGCCTATTCAGGATGTG
CAGTGGCTGTGGAATCAAGATGCTTCGCGGGATTTACTGCTTGCCGTCCACCCACCGAAC
TACATTGTGCTCTGGAATGCAGACACTGGCACCAAGCTCTGGAGGAAGAGCTATGCAGAT
AACATTCTCTCTTTCTCTTTTGACCCTTTTGATCCTTCACATTTAACTTTGCTTACCAGC
GAGGGTATTGTGTTCATCTCAGACTTCTCTCCATCCAAGCCTCCCTCCGGCCCAGGGAAA
AAGGTTTACATTTCCAGCCCACACTCCAGCCCAGCTCATAATAAGTTGGCTGCAGCCACA
GGTGCCAAGAAGGCTCTTAATAAAGTAAAAATTTTAATCACACAAGAGAAACCTAGTGCA
GAATTCATAACTCTCAATGATTGCCTTCAATTGGCATATCTGCCTTCGAAAAGGAATCAC
ATGTTGTTACTCTATCCTCGAGAGATTTTAATCCTTGACCTTGAGGTGAATCAAACAGTG
GGTGTGATTGCAATAGAACGAACGGGAGTTCCATTTTTGCAGGTAATACCCTGCTTTCAG
CGTGATGGTTTATTTTGTCTACATGAAAATGGTTGTATAACTTTACGTGTTCGAAGATCT
TACAATAGCATTTTCACCTCTTCAAATGAGGAACCAGATCCAGATCCTGTTCAGGAGCTT
ACTTACGATTTACGAAGCCAGTGTGATGCCATCAGGGTGACAAAAACTGTCCGTCCCTTC
AGCATGGTGTGCTGCCCTGTCAATGAGAATGCAGCAGCCCTCATAGTGAGTGATGGCAGG
GTCATGATATGGGAACTCAAGTCTGCGGTTTGTAATAGAAATTCACGGAGCAGTAGCTCT
GGTGCGTCCCCTTTGTATTCACCAGTGTCTTTCTGTGGAATCCCTGTAGGAGTGCTACAG
AGCAAACTCCCAGACCTGTCCTTAGATAACATGATTGGGCAAAGTGCAATTGCTGGGGAA
GAGCCTCCCAAAGGCTCCGCACTGCAGGAGGTGCACCTCAAATTCCTGCTCACGGGGCTG
CTTTCAGGGCTGCCCTCCCCACAGTTCGCTATCCGGATGTGCCCACCACTGACCACCAAA
AACATCAAGATGTATCAGCCGCTGCTTGCTGTTGGCACAAGTAATGGTTCCGTCCTGGTG
TACCACCTGACCAGTGGGCTGTTGCACAAGGAGTTAAGTGTGCATTCGTGTGAAGTCAAG
GGTATTGAATGGACAAGTTTGACTGGTTTTCTTTCTTTTGCTACTTCAACACCAAACAAT
ATGGGATTAGTGAGAAATGAACTTCAACTGGTTGATCTTCCAACA------GGCAGAAGC
ATTGCTTTTCGTGGTGAACGAGGCAATGATGAGTCACCCATGGAAATGATCAAAGTATCA
CATCTGAAGCAGTATTTGGCAGTTGTATTCAAAGATAAGCCGCTGGAGTTATGGGATGTT
AGGACTTGCACCCTTCTTAGAGAAATGTCCAAAAACTTCCCTGCAATAACTGCTTTGGAG
TGGTCCCCGTCTCACAATCTGAAGAGCCTGAGGAAGAAACAACTTGCCACCCGAGAGGCC
ATGGCCCGCCAGACCGTCGTCTCCGACGCAGAGCTGAGTGTCGTGGAGTCGTCTGTGATC
AGCTTGTTGCAGGAGGCAGAAAGTAAATCTGAACTCACTCAAAACATCTCCGCCCGGGAG
CATTTTGTGTTTACCGATAACGATGGCCAAGTTTATCATCTCACTGTTGAAGGAAACTCC
GTAAAGGACAGTGCTCGTATTCCACCAGATGGAAGCATGGGGAGCATCACCTGCATTGCT
TGGAAAGGCGACACGCTGGTTCTCGGAGACGTGGACGGGAATTTGAACTTCTGGGATTTG
AAAGGCAGAGTCTCCAGAGGGATACCTACACATCGAAGTTGGGTGAGGAAGATTCGTTTT
GCCCCTGGCAAAGGAAATCAGAAGTTAATAGCAATGTACAATGATGGTGCCGAAGTGTGG
GATACTAAAGAGGTTCAAATGGTGAGCAGTTTAAGAAGTGGAAGAAACGTGACCTTCCGC
ATACTGGACGTGGACTGGTGCACGTCGGATAAGGTGGTCTTGGCGTCAGATGACGGGTGC
ATCCGCGTCCTGGAGATGTCCATGAAGGCCGCGTGTTTCCGGATGGATGAGCAGGAGCTC
AGC---GAGCCCGTGTGGTGTCCATATCTGCTCGTCCCCAGGGCCTCCCTTGCCTTGAAA
GCCTTCCTGCTACACCAGCCTTGGGATGGACGGTATTCTTTGGACATTTCTCACGTTGAT
TACCCAGAAAATGAAGAAATAAAGACTCTCCTTCAGGAGCAGTTGAATTCGTTGTCCAAT
GACATAAAGAAACTCTTGCTTGATCCAGAATTCACTCTCCTGCAGAGGTGCCTGCTTGTA
TCAAGGCTTTATGGGGATGAATCGGAGCTGCACTTCTGGACGGTGGCGGCCCATTACCTG
CACAGCCTGTCCCAGGACAAGCCCACCAGCACAGCAGCTACGAAG---------------
GAC---------------------AAGTTGAACAACCCTCTCGATATATGTTACGACATA
CTCTGTGAAAACGCCTATTTTCAGAAATTTCAACTGGAAAGGGTTAATCTTCAGGAAGTG
AAGAGGTCAACTTATGACCACACAAGGAAATGCACAGACCAGCTGCTGCTCTTGGGTCAG
ACAGACAGAGCTGTGCAGCTGCTGTTGGAAACAAGTGCCGATAACCAGCACTATTACTGT
GACTCCCTGAAGGCCTGTCTGGTTACCACTGTCACCTCGTCGGGCCCCTCTCAGAGCACC
ATTAAGCTGGTGGCAACTAACATGATTGCCAATGGCAAGTTGGCAGAGGGCGTTCAGTTG
CTCTGCCTGATAGACAAGGCTGCTGACGCCTGCCGCTACCTGCAGACGTACGGCGAGTGG
AATCGCGCAGCCTGGCTCGCAAAG------------------------------------
---------GTCCGTCTAAGTTCTGAAGAG------------------------------
---------------------------------------TGTGCCGACGTTCTGAAACGG
TGGGTTGACCACCTGTGTTCTCCACAAGTCAATCAGAAGTCCAAGGCCCTGTTGGTCCTG
CTCTCCCTGGGCTGTTTTTCCAGTGTGGCAGAGACACTTCACAGCATGAGGTACTTCGAC
AGAGCGGCCCTGTTTGTGGAAGCGTGCCTGGAGTATGGCGCCTTCGCAGTC---GGCGAG
GACACGGAGAAGCTCATTTCTGCCATCTACACAGACTACGCCCGGAGTTTGAAGAACCTC
GGCTTTAAACAGGGAGCAGCTCTTTTTGCGTCTAAAGCTGGAGCAGCTGGCAAAGAGCTG
TTGGCAGAGCTGGAATCCCCCAAGCAGGAGCCCAAAGAAGAG
>Rat|ENSRNOG00000020430|ENSRNOT00000027704
------------------------------------------------------------
------------------------------------------------------------
------------------------------------------------------------
------------------------------------------------------------
------------------------------------------------------------
---ATGTTACCCTACACCGTGAACTTCAAAGTGTCAGCGCGCACCCTCACCGGGGCTCTC
AACGCGCACAACAAGGCGGCGGTGGACTGGGGCTGGCAAGGTTTAATTGCGTATGGATGC
CATTCGCTTGTGGTAGTGATCGATTCCAATACTGCCCAAACTCTGCAAGTTCTAGAAAAA
CATAAAGCTGACATTGTTAAGGTCAAGTGGGCCAGGGAGAACTATCACCACAACATCGGG
TCTCCATACTGCCTGCGCTTGGCTTCTGCTGATGTCAATGGGAAGATCATTGTTTGGGAT
GTAGCAGCGGGAGTAGCTCAGTGTGAGATCCAAGAGCATGTCAAGCCCATCCAAGATGTG
CAGTGGCTGTGGAATCAGGATGCCTCCCGAGATTTACTGCTTGCTATCCACCCGCCAAAT
TACATCGTGCTTTGGAATGCAGACACTGGCACCAAACTCTGGAAGAAGAGCTATGCAGAT
AACATCCTTTCTTTTTCTTTTGACCCTTTTGATCCTTCACATTTAACTTTACTCACCAGC
GAGGGCATTGTTTTCATCTCGGACTTCTCTCCATCCAAGGCTCCCTCCGGCCCTGGGAAA
AAAGTGTACATCTCCAGCCCACACTGCAGCCCAGCTCATAACAAGCTGGCCGCAGCCACA
GGAGCCAAGAGGGCTCTTAATAAAGTAAAGGTTTTAGTCACGCAGGAGAAACCTAGTGCT
GAATTTGTAGCTCTCAATGACTGCCTCCAGTTAGCCTATCTGCCTTCAAAAAGGAGTCAC
ATGCTGTTGCTCTACCCTCGGGAGATTTTAATCCTTGACCTTGAAGTGAATCAAACAGTT
GGCGTGATTGCAATTGAGCGAACAGGCGTTCCCTTTCTGCAGGTAATACCGTGCTCTCAG
CGCGATGGCCTGTTTTGCCTACATGAAAATGGCTGCATAACCTTACGTGTCCGGAGGTCT
TATAGCAGCATCTGCACCACTTCAAGTGATGAACCAGATCTAGATCCTGTTCAGGAGCTT
ACCTATGACCTGAGAAGCCAGTGTGATGCAATCAGGGTGACGAAAACTGTCCGTCCCTTC
AGTATGGTGTGCTGTCCTGTTAATGAGAATGCAGCTGCCCTCATAGTAAGTGACGGCAGA
GTCATGATATGGGAACTCAAGTCTGCTGTGTGCAGTCGAAATGCACGGAACAGTAGTTCT
GCTGTGTCCCCTTTATACTCGCCCGTGTCCTTCTGTGGGATCCCTGGAGGAGTGCTGCAG
AATAAACTCCCAGACCTCTCCCTAGATAATATGATTGGGCAAAGTGCAATTGCTGGGGAA
GAGCATCCCAAAGGCTCCATTCTGCAGGAAGTGCACCTCAAATTCCTGCTGACGGGACTG
CTCTCAGGACTCCCCTCCCCTCAGTTTGCCATCCGGATGTGCCCACCACTGACCACAAAA
AACATTAAGATGTATCAGCCACTCCTTGCTGTTGGTACAAGTAACGGTTCTGTCCTGGTG
TACCACCTCACCAGTGGTCTGCTACACAAGGAGCTAAGCGTCCACTCGTGTGAAGTCAAG
GGTATTGAATGGACAAGCTTGACCAGTTTCCTTTCTTTTGCTGCTTCAACCCCAAACAAC
ATGGGGTTAGTAAGAAACGAACTTCAGCTGGTTGATCTCCCAACA------GGGAGGAGC
ACTGCGTTCCGTGGTGACCGGGGCAATGATGAATCACCCATTGAAATGATCAAAGTGTCT
CATTTGAAACAGTATTTGGCAGTTGTTTTCAAAGATAAGCCCCTGGAATTGTGGGATATT
AGAACCTGTACTCTTCTCAGAGAAATGTCTAAGAGCTTCCCTGCTATAACTGCCTTGGAA
TGGTCACCGTCTCACAACCTGAAGAGCCTGAGAAAGAAGCAGCTAGCCACCCGGGAGGCC
ATGGCCCGCCAGACTGTGGTCTCGGATGCAGAGCTGGGTGCCGTTGAATCATCTGTGATC
AGTTTATTACAGGAGGCAGAAAGTAAGTCTGAACTCAGTCAGAACATCTCCGCTCGGGAA
CATTTTGTGTTCACTGACAACGATGGCCAAGTTTATCATCTCACTGTCGAAGGAAATTCT
GTGAAAGACAGTGCTCGGATTCCACCGGATGGTAGCATGGGCAGCATTACCTGCATCGCT
TGGAAAGGGGATACATTAGTGCTTGGAGATATGGATGGAAATTTAAACTTCTGGGATTTG
AAAGGCAGAGTATCCAGAGGAATACCCACACACAGAAGTTGGGTGAGGAAGATTCGTTTT
GCCCCCGGCAAGGGAAACCAGAAGCTAATAGCAATGTATACCGATGGCGCTGAAGTGTGG
GATACCAAAGAGGTTCAGATGGTGAGCAGTTTAAGAAGTGGAAGAAATGTGACCTTTCGG
ATTTTGGATGTGGACTGGTGCACGTCAGACAAGGTGATCTTGGCATCTGATGACGGGTGC
ATCCGAGTCCTGGAGATGTCCATGAAGTCTACGTGTTTCAGGATGGATGAGCAGGAGTTA
GTA---GAGCCAGTGTGGTGCCCATACCTCCTTGTTCCAAGGGCCGCCCTTGCCTTGAAA
GCCTTCCTACTACACCAGCCTTGGAATGGAAGATATTCTCTGGACATTTCTCACATTGAT
TATCCAGAAAATGAAGAAATAAAGACTCTCCTTCAGGAACAGTTGCATGCATTGTCTAAC
GACATAAAGAAACTCCTGCTTGATCCTGAATTCACTCTCCTGCAGAGGTGTCTGCTCGTT
TCCAGGCTTTACGGTGATGAGTCAGAGCTGCACTTCTGGACAGTGGCGGCCCACTACCTG
CACAGCCTGTCCCAAGCCAAGTCTGGGGACACAGTGGTAACAAAGGACGGTGCTCCTAAG
GAC---------------------AAGCTGAATAATCCTCTGGACATCTGCTACGATGTG
CTCTGTGAAAACGCCTACTTCCAGAAATTTCAGCTAGAAAGAGTTAATCTACAGGAAGTA
AAACGGTCAACTTATGATCACACAAGGAAATGCACTGACCAGCTCCTGCTGTTGGGCCAG
ACAGACAGGGCCGTGCAGCTGCTGCTGGAGACAAGTGCAGATAACCAGCACTACTACTGT
GACTCGCTGAAAGCTTGCTTGGTCACCACCGTCACCTCCTCAGGCCCTTCTCAGAGCACA
ATTAAGCTGGTAGCAACCAATATGATCGCCAATGGCAAGCTGGCAGAGGGCGTTCAGTTA
CTCTGCCTGATAGACAAGGCTGCAGACGCCTGTCGCTACCTGCAGACGTATGGCGAGTGG
AACCGGGCAGCATGGCTTGCAAAG------------------------------------
---------GTTCGGTTGAATTCTGAAGAG------------------------------
---------------------------------------TGTGCGGATGTTCTGAAGCGG
TGGGCTGACCACCTTTGTTCTCCACAAGTCAACCAGAAGTCCAAGGCCCTCCTGGTCCTC
CTCTCTCTGGGTTGCTTTGTCAGCGTGGCAGAGACACTTCACAGTATGAGATACTTCGAT
AGAGCTGCCTTGTTTGTGGAAGCCTGCCTCAAGTATGGTGCATTTGGAGTC---AGTGAG
GACACAGATAAGCTCATCACTGCCATCTATACAGACTATGCCCGAAGCCTGAAGAGCCTC
GGCTTTAAACAGGGAGCAGTGCATTTTGCTTCAAAAGCTGGAGCGGCCGGCAGAGATTTA
TTGAATGAGCTTGGGTCCCCCAAGGAAGAAGCAACAGAAGGT
>Macaque|ENSMMUG00000001118|ENSMMUT00000001579
------------------------------------------------------------
------------------------------------------------------------
------------------------------------------------------------
------------------------------------------------------------
------------------------------------------------------------
---ATGTTGCCCTACACAGTGAACTTCAAGGTGTCGGCGCGCACCCTCACGGGGGCCCTC
AACGCCCACAACAAGGCGGCGGTGGACTGGGGCTGGCAAGGTTTAATTGCTTATGGATGT
CATTCACTTGTGGTAGTGATTGATTCCATTACTGCCCAAACTCTTCAAGTTTTAGAAAAG
CATAAAGCTGATGTTGTCAAGGTTAAATGGGCCAGGGAAAACTATCACCATAACATTGGC
TCACCATATTGCTTGCGCTTAGCTTCTGCTGATGTCAATGGGAAGATCATCGTCTGGGAT
GTAGCAGCAGGAGTAGCTCAGTGTGAGATCCAAGAGCATGCCAAGCCCATCCAGGATGTT
CAGTGGTTGTGGAATCAAGATGCTTCCCGTGATTTACTGCTTGCTATCCACCCACCAAAT
TACATTGTGCTCTGGAATGCAGACACTGGCACCAAACTATGGAAGAAGAGCTACGCAGAT
AACATTCTTTCTTTTTCTTTTGACCCTTTTGATCCCTCACATTTAACTTTGCTCACCAGC
GAGGGCATTGTTTTCATCTCAGACTTCTCCCCATCCAAGCCTCCCTCAGGCCCTGGGAAA
AAAGTTTACATATCCAGCCCACACTCTAGCCCAGCTCACAACAAGCTGGCCACAGCCACA
GGTGCCAAGAAAGCTCTAAATAAAGTAAAAATTTTAATCACTCAAGAGAAACCTAGTGCT
GAATTCATAACTCTCAATGATTGCCTTCAGTTGGCATACCTGCCTTCAAAAAGGAATCAC
ATGTTGTTGCTCTATCCTCGAGAGATTTTAATCCTTGACCTTGAGGTGAATCAGACAGTG
GGTGTGATTGCAATAGAACGCACAGGAGTTCCGTTTTTACAGGTGATACCCTGCTTTCAA
CGTGATGGTTTATTTTGTCTACATGAAAATGGTTGTATAACTTTACGCGTTCGAAGATCT
TATAATAACATTTTCACCACTTCAAATGAGGAACCAGATCCAGATCCAGTTCAGGAGCTT
ACCTATGATTTACGAAGCCAGTGTGATGCAATCAGGGTGACAAAAACCGTCCGTCCCTTC
AGTATGGTATGCTGTCCTGTCAATGAGAATGCAGCCGCCCTCATAGTGAGTGATGGCAGG
GTCATGATATGGGAACTCAAGTCTGCAGTTTGTAATCGAAATATGCGGAACAGTAGTTCT
GGTGTGTCACCTTTATATTCACCAGTGTCTTTCTGTGGAATTCCTGTAGGAGTGCTACAG
AACAAACTCCCAGACCTTTCCTTAGATAACATGATTGGGCAAAGTGCAATTGCTGGGGAA
GAACATCCCAGAGGTTCAATTCTGCGGGAAGTGCACCTCAAGTTCTTGCTGACGGGACTG
CTCTCAGGACTGCCTGCACCACAGTTTGCTATCCGTATGTGTCCACCGTTGACCACAAAA
AACATCAAGATGTATCAGCCACTGCTGGCTGTTGGTACAAGTAACGGTTCTGTCCTGGTG
TACCATCTCACCAGTGGTCTGCTACACAAGGAGTTAAGCATCCACTCATGTGAAGTCAAG
GGTATTGAATGGACAAGTTTGACTAGTTTTCTTTCTTTTGCTACCTCAACACCAAACAAT
ATGGGATTAGTGAGAAATGAGCTTCAACTGGTTGATCTTCCAACA------GGTAGGAGC
ATTGCTTTTCGCGGTGAAAGAGGCAATGATGAATCTCCCATCGAAATGATTAAAGTATCT
CATTTGAAGCAGTATTTGGCAGTTGTATTCAAAGATAAACCCCTGGAGCTATGGGATGTT
AGGACTTGTACCCTTCTTAGAGAAATGTCCAAAAACTTCCCTGCAATAACTGCTTTGGAA
TGGTCACCATCTCACAACTTGAAGAGCCTGAGAAAGAAGCAACTTGCTACTCGAGAGGCC
ATGGCCCGCCAGACTGTGGTCTCAGACACAGAGCTGAGTATTGTTGAATCATCTGTGATC
AGCTTGCTGCAGGAGGCAGAAAGTAAATCTGAACTTAGTCAGAACATCTCTGCCCGGGAA
CATTTTGTATTTACGGATAATGATGGCCAAGTTTATCATCTCACTGTTGAAGGAAACTCA
GTAAAAGATAGTGCTCGGATTCCACCAGATGGAAGTATGGGTAGTATTACCTGCATCGCT
TGGAAAGGTGATACATTAGTGCTTGGAGATATGGATGGAAATTTAAATTTCTGGGACTTG
AAAGGCAGAGTATCCAGAGGAATACCTACACACCGAAGTTGGGTGAGGAAGATTCGTTTT
GCTCCTGGTAAAGGAAATCAAAAATTAATAGCAATGTACAATGATGGAGCCGAAGTGTGG
GATACCAAAGAGGTTCAGATGGTGAGCAGTTTAAGAAGTGGCAGAAATGTGACCTTTCGT
ATATTGGATGTGGACTGGTGTACGTCAGATAAAGTGATCTTGGCTTCAGATGATGGGTGC
ATCAGAGTCCTAGAGATGTCTATGAAGTCTGCGTGCTTTAGAATGGATGAACAGGAGTTA
ACC---GAGCCTGTGTGGTGCCCCTATCTGCTTGTTCCAAGGGCCTCCCTTGCCTTGAAA
GCCTTCTTATTACACCAGCCTTGGAATGGACAGTATTCTTTGGACATTTCTCATGTTGAC
TATCCAGAAAATGAAGAAATAAAGAATCTCCTCCAAGAGCAGTTGAATTCATTGTCTAAT
GAGATAAAGAAACTGTTGCTTGATCCAGAATTCACTCTCTTGCAGAGGTGCCTGCTTGTT
TCAAGGCTCTATGGTGACGAATCGGAGCTGCACTTCTGGACTGTCGCTGCCCACTATCTG
CACAGCTTATCCCAGGAAAAGTCAGCCAGCACAACAGCTCCTAAAGAAGCTGCTCCTCGA
GAC---------------------AAACTAAGCAACCCACTGGATATATGCTATGATGTG
CTCTGCGAAAATGCCTACTTTCAGAAATTTCAGCTAGAAAGGGTTAATCTACAGGAAGTG
AAACGGTCAACTTACGATCATACAAGGAAATGTACAGACCAGCTCCTACTCTTGGGTCAA
ACAGACAGAGCTGTGCAGTTGCTGTTGGAAACAAGTGCAGATAACCAGCATTATTACTGT
GATTCACTGAAAGCCTGTTTAGTCACTACTGTCACCTCGTCAGGCCCCTCTCAGAGCACC
ATTAAGTTGGTGGCGACGAATATGATTGCCAATGGCAAACTGGCAGAGGGCGTTCAGTTG
CTCTGTCTGATAGACAAGGCTGCAGATGCCTGTCGCTACCTGCAGACATACGGCGAGTGG
AATCGGGCTGCATGGCTGGCGAAA------------------------------------
---------GTCCGTTTGAATCCTGAGGAG------------------------------
---------------------------------------TGTGCCGACGTTTTAAAGCGG
TGGGTTGACCACCTTTGTTCTCCACAAGTCAATCAGAAATCAAAGGCTCTCCTGGTCCTC
CTCTCTCTGGGCTGCTTTTTCAGCGTGGCAGAGACGCTTCACAGCATGCGATACTTTGAT
AGAGCGGCCTTATTTGTGGAAGCTTGCCTCAAGTATGGAGCATTTGAAGTC---ACTGAG
GACACAGAGAAACTTATCACTGCTGTATATGCAGATTATGCCAGGAGTTTGAAGAACCTC
GGTTTTAAGCAGGGAGCAGTTCTCTTTGCTTCAAAAGCTGGAGCAGCTGGCAAAGACTTA
CTAAATGAGCTTGAGTCCTCCAAGGAAGAACGCATCGAAGAG
>Marmoset|ENSCJAG00000006430|ENSCJAT00000012693
------------------------------------------------------------
------------------------------------------------------------
------------------------------------------------------------
------------------------------------------------------------
------------------------------------------------------------
---ATGCTGCCCTACACAGTGAACTTCAAGGTGTCGGCGCGCACCCTCACGGGGGCCCTC
AACGCCCACAACAAGGCGGCGGTGGACTGGGGCTGGCAAGGTTTAATTGCTTATGGATGT
CATTCACTTGTGGTAGTGATTGATTCCATTACTGCCCAGACGCTTCAAGTTTTAGAAAAG
CATAAAGCTGATGTTGTCAAGGTTAAATGGGCCAGGGAAAACTATCACCATAACATTGGC
TCACCATATTACTTGCGCTTAGCTTCTGCTGATGTCAATGGAAAGATCATCATCTGGGAT
GTAGCAGCAGGAATAGCTCAGTGTGAGATCCAAGAACATGCCAAGCCTATCCAGGATGTT
CAGTGGTTATGGAATCAAGATGCTTCCCGCGATTTACTGCTTGCTATCCATCCACCAAAT
TATATTGTGCTCTGGAATGCAGACACTGGCACCAAACTCTGGAAGAAGAGCTATGCAGAT
AACATTCTTTCTTTTTCTTTTGACCCTTTTGATCCCTCACATTTAACTTTGCTCACCAGC
GAGGGTATTGTTTTCATCTCAGACTTCTCCCCATCCAAGCCTCCCTCAGGCCCTGGGAAA
AAAGTGTACATATCCAGCCCACACTCTAGCCCAGCTCATAACAAGCTGGCAACAGCCACA
GGTGCCAAGAAAGCACTAAATAAAGTAAAAATTTTAATTACTCAAGAGAAACCTAGTGCT
GAATTCATGACTCTCAATGATTGCCTTCAACTGGCATACCTGCCTTCAAAAAGAAATCAC
ATGTTGTTGCTCTATCCTCGAGAGATTCTAATCCTTGACCTTGAGGTGAATCAGACAGTG
GGTGTGATTGCAATAGAACGCACAGGAGTTCCATTTTTGCAGGTAATACCCTGCTTTCAG
CGTGATGGTTTATTTTGTCTACATGAAAATGGTTGTATAACTTTACGTGTTCGGAGATCT
TATAATAACATTTTTACCACTTCAAGTGAGGAACCAGATCCAGATCCAGTTCAGGAGCTT
ACCTATGATTTACGAAGCCAGTGCGATGCAATCAGGGTGACAAAAACCGTCCGTCCCTTC
AGTATGGTGTGCTGTCCTGTCAATGAGAATGCAGCTGCCCTCGTAGTGAGTGATGGCAGG
GTCATGATATGGGAACTCAAGTCTGCAGTGTGTAATCGGAATTCACGAAACAGTAGTTCT
GGTGTGTCACCTTTGTATTCACCAGTGTCTTTCTGTGGAATTCCTGTAGGAGTACTACAG
AATAAACTTCCAGACCTTTCCTTAGATAACATGATCGGGCAAAGTGCAATTGCTGGGGAA
GAGCATCCCAAAGGTTCAGTTCTGCGAGAAGTGCACCTCAAGTTCCTGCTGACAGGACTG
CTTTCAGGACTGCCCGCCCCACCGTTTGCTACCCGCATGTGTCCACCACTGACCACAAAA
AACATCAAGACGTATCAGCCACTGCTGGCTGTTGGTACAAGTAACGGTTCTGTCCTGGTG
TACCATCTCACCAGTGGTCTGCTACACAAGGAGTTAAGCATCCACTCATGTGAAGTCAAG
GGTATTGAATGGACAAGTTTGACTAGTTTTCTTTCTTTTGCTACCTCAACACCAAACAAT
ATGGGATTAGTGAGAAATGAACTTCAACTGGTTGATCTTCCAACA------GGTAGAAGC
ATTGCTTTTCGTGGTGAAAGAGGCAATGATGAATCTCCCATCGAAATGATTAAAGTATCT
CATTTGAAGCAGTATTTGGCAGTTGTATTCAAAGATAAACCCCTAGAGTTATGGGATATT
AGAACTTGTACCCTTCTTAGAGAAATGTCCAAAAACTTCCCTGCAATAACTGCTTTGGAG
TGGTCACCATCTCATAACTTGAAGAGCCTGAGGAAGAAACAACTTGCTACTCGAGAGGCC
ATGGCCCGCCAGACCGTCGTCTCAGACACAGAGCTGAGTATTGTTGAATCATCTGTGATC
AGCTTGCTGCAGGAGGCAGAAAGTAAATCTGAACTTAGTCAGAACATCTCTGCCCGGGAA
CATTTTGTATTTACTGATAATGATGGCCAAGTTTATCATCTCACTGTTGAAGGAAACTCA
GTAAAAGATAGTGCTCGGATTCCGCCAGATGGAAGCATGGGTAGTATTACCTGCATCGCA
TGGAAAGGTGATACATTAGTGCTTGGAGATATGGATGGAAATTTAAATTTTTGGGACTTG
AAAGGCAGAGTCTCCAGAGGAATACCTACACACCGAAGTTGGGTGAGGAAGATTCGTTTT
GCTCCTGGTAAAGGAAATCAAAAATTAATAGCAATGTACAATGATGGAGCTGAAGTGTGG
GATACTAAAGAGGTTCAGATGGTGAGCAGTTTAAGAAGTGGGAGAAATGTGACCTTTCGT
ATATTGGATGTGGACTGGTGTACATCAGATAAAGTGATCTTGGCCTCAGATGATGGATGC
ATCAGAGTCCTAGAGATGTCTATGAAGTCTGCGTGCTTTAGAATGGATGAACAAGAGTTA
ACT---GAGCCTGTGTGGTGCCCATATCTCCTTGTACCAAGGGCCTCCCTTGCCTTGAAA
GCCTTCTTATTACACCAGCCTTGGAATGGACAGTATTCTTTGGACATTTCTCATGTTGAC
TATCCAGAAAATGAAGAGATAAAGAACCTCCTCCAAGAACAGCTGAATTCATTGTCTAAT
GACATAAAGAAACTATTGCTTGATCCGGAATTCACTCTCTTACAGAGGTGCCTGCTTGTT
TCAAGGCTCTATGGTGATGAATCGGAGCTGCACTTCTGGACTGTTGCTGCCCACTACCTG
CACAGCTTATCCCAGGAAAAGTCAGCTAGCACAGCCCCTTTTAAAGAAGCTGCTCCTCGG
GAC---------------------AAATTGAGCAACCCACTGGATATATGCTATGATGTG
CTCTGCGAAAATGCCTACTTTCAGAAATTTCAGCTGGAAAGGGTTAATCTACAGGAAGTG
AAACGGTCAACCTATGATCATACAAGGAAATGTACAGACCAGCTACTACTCTTGGGTCAG
ACAGACAGAGCTGTGCAGCTGCTGTTGGAAACAAGTGCCGATAACCAGCATTATTACTGT
GATTCACTGAAAGCCTGTTTGGTCACCACTGTCACCTCGTCAGGCCCCTCTCAGAGCACC
ATTAAGTTGGTGGCAACGAATATGATTGCCAATGGAAAATTGGCAGAGGGTGTTCAGCTG
CTCTGCCTGATAGACAAGGCCGCAGACGCCTGCCGCTACCTGCAGACGTACGGCGAATGG
AATCGGGCCGCGTGGCTGGCGAAA------------------------------------
---------GTCCGTTTGAATCCTGAGGAG------------------------------
---------------------------------------TGTGCTGATGTTTTAAAGCGG
TGGGTTGACCACCTTTGTTCTCCACAAGTCAATCAGAAATCAAAGGCTCTCCTGGTCCTC
CTCTCTCTGGGCTGCTTTTTCAGTGTGGCAGAGACACTTCACAGCATGAGATACTTTGAC
AGAGCAGCCTTATTTGTGGAAGCTTGCCTTAAGTATGGAGCATTTGAAGTC---ACTGAG
GACACAGAGAAACTCATCACTGCTATATATGCAGATTATGCCCGGAGTTTGAAGAACCTT
GGTTTTAAGCAGGGAGCAGTTCTCTTTGCTTCAAAAGCTGGAGCAGCTGGAAAAGACTTA
CTGAATGAGCTTGAGTCCTCCAAGGAAGAACCCAGCCAAGAC
>Microbat|ENSMLUG00000000451|ENSMLUT00000000452
------------------------------------------------------------
------------------------------------------------------------
------------------------------------------------------------
------------------------------------------------------------
------------------------------------------------------------
---ATGTTGCCGCTCACGGTGAATTTCAAGGTGTCGGCCCGCACCCTCACCGGGGCCCTC
AGCGCCCACAACAAGGCGGCGGTGGACTGGGGCTGGCAAGGTTTGATTGCTTATGGATGC
CATTCCCTTGTGGTGGTGGTCGATGCCAGCACTGCCCAGACGCTCCAAGTTTTAGAAAAG
CATAAAGCTGATGTTGTCAAGGTTAAGTGGGCCCGAGAAAATTACCACCATAACCTCGGC
TCGCCCTACTCCTTGCGCCTCGCTTCTGCCGACGTCCACGGGAAAATCATCGTGTGGGAT
GTGGCGGCCGGAGTGGCTCAGTGTGAGATCCAAGAGCACGCCAAGCCCATCCAGGACGTT
CAGTGGTTATGGAGCCAAGATGCCTCCCGAGACTTGCTGCTCGCCATCCACCCGCCAAAC
TACATCGTGCTCTGGAATGCGGACACCGGCACCAAACTCTGGAAGAAGAGCTACGCAGAC
AACATCCTTTCCTTTTCTTTCGACCCGTTCGATTCCTCCCATTTAACTTTACTCACCAGC
GAGGGCATTGTGTTCATCTCAGACTTCTCCCCCTCCAAGCCTCCCTCAGGCCCTGGGAAA
AAAGTCTACATATCCAGCCCGCACTCTAGCCCAGCTCATAGCAAACTGGCTGCCGCCACG
GGGGCTAAGAAGGCTCTTAATAAAGTCAAAATCTTAATCACTCAGGAGAAACCTAGTGCT
GAGTTCATAACCCTCAACGACTGCCTGCAGCTGGCCTATCTGCCTTCCAAAAGGAACCAC
ATGCTGTTGCTCTATCCCCGCGAGATCTTAGTCCTGGACCTCGAGGTGAACCAGACCGTG
GGCGTGATTGCGATCGAGCGCACGGGCGTTCCGTTTCTGCAGGTAATACCCTGCTTTCAG
CGAGATGGTTTATTTTGCCTACATGAGAATGGTTGCATAACTTTACGTGTTCGAAGATCT
TATAATAGTATTTTCACCACTTCAAACGAGGAACCAGATGCAGATCCCGTCCAGGAGCTC
ACCTACGACCTACGCAGCCAGTGCGACGCCATCCGCGTGACGAAGACCGTCCGCCCCTTC
AGCATGGTGTGCTGCCCCGTCAACGAGAACGCCGCGGCCCTGGTGGTGAGCGACGGCAGG
GTCATGGTCTGGGAGCTGAAGTCTGCCGTTTGCAATCGAAGTGCACGGAACAGTGGCTCC
GGCGTGTCGCCTCTGTACTCCCCAGTGTCGTTCTGTGGGATCCCGGTGGGGGTGCTGCAG
AACAAACTCCCCGACCTCTCTCTGGATAACATGATCGGGCAAAGCGCGATTGCTGGGGAA
GACCATCCCAAAGGCTCCGTTCTGCAGGAAGTGCACCTCAAATTCCTGCTCACGGGACTG
ATTTCAGGACTGCCCGCACCACCATTTACCGTCCGTATGTGTCCCCCGTTGACCACAAAA
AACATCAAGATGTATCAGCCATTGCTTGCTGTTGGCACAGGTAACGGCTCCGTCCTGGTG
TACCACCTGACCAGCGGGCTGCTGCACAAGGAGCTGAGCGTCCACTCTTGTGAAGTCAGG
GGTATTGAGTGGACGAGTTTGACTGGCTTCCTTTCTTTTGCGACGTCAACACCGAACAAC
ATGGGGCTGGTGCGGAACGAGCTCCAGTTGGTCGACCTTCCCACAGTTAAAGGCAGGAGC
ATTGCTTTTCGAGGAGAACGAGGCAATGATGAATCGCCCATCGAAATGATTAAAGTCTCT
CATTTGAAGCAGTATTTGGCAGTTGTATTCAAAGATAAACCGCTGGAGTTATGGGATGTC
AGGACTTGTACCATTCTTAGAGAAATGTCCAGAACCTTCCCCGGGGTAACCGCTTTGGAG
TGGTCCCCGTCTCACAACCTGAAGAGCCTGAGGAAGAAACAGCTGGCCACCCGCGAGGCC
ATGGCCCGCCAGACCGTGGTCTCTGACGCGGAGCTGAGCATCGCAGAGTCGTCTGTGATC
AGCTTGCTGCAGGAGGCGGAGAGTAAATCTGAGCTCAGTCAGAACATCTCGGCCCGGGAG
CACTTCGTGTTCACCGACAACGACGGCCAAGTCTACCACTTCACCGTCGAGGGGAACTCC
GTGAAGGACAGCGCTCGGATCCCACCCGACGGAAGCATGGGTAGTATTACCTGCATTGCT
TGGAAAGGTGATATGTTAGTCCTTGGAGATATGGACGGAAATTTAAATTTTTGGGATTTG
AAAGGCAGAGTATCCAGAGGGATCCCGACCCACCGCAGCTGGGTGAGGAAGATCCGCTTT
GCCCCTGGGAAAGGGAACCAGAAGTTAGTTGCCATGTACAGCGACGGAGCTGAGGTGTGG
GACACCAAGGAGGTGCAGATGGTGAGCAGCTTAAGGAGCGGGAGGAACGTGACCTTCCGG
GTGCTGGACGTGGACTGGTGCACGTCAGACAAGGTGATCTTGGCGTCCGACGACGGGTGC
CTGCGCGTCCTGGACATGTCCATGAAGTCCACGTGCGTCCGGGTGGACGAGCAGGAGCTC
ACGGCAGAGCCCGTGTGGTGCCCGTATCTGCTTGTCCCAAGAGCCTCCCTCGCCCTGAAG
GCTTTCTTGCTGCACCAGCCGTGGAGCGGACAGTACTTGTTGGATATTTCTCACGTGGAT
TACCCAGAAAATGAAGAAATAAAGAGCCTCCTTCAAGAGCAGTTGAATTCGTTGTCCAAT
GACATAAAGAAACTCTTGCTCGATCCGGAATTCACTCTTCTGCAAAGATGCCTGCTGGTT
TCGAGGCTCTACGGCGATGAGTCGGAGCTGCACTTCTGGACCGTGGCCGCCCACTACCTG
CACAGCTGGTCCCAGGAGAAGTCGGCCAGCACCCCCGCTGCACAGGAAGCTGCCCCTCGG
GAC---------------------CGGGCGAGCAACCCGCTGGACATCTGCTATGACGTG
CTCTGTGAGAACGCCTACTTCCAGAAGTTTCAGCTGGAAAGGGTTAATCTGCAGGAGGCG
AAACGGTCGACTTACGATCACACGCGCAAGTGCACGGACCAGCTTCTGCTCTTGGGTCAA
ACAGACAGGGCCGTGCAGCTGCTGCTGGAGACGAGCGCGGACAACCAGCACTACTACTGC
GACGCGCTGAAGGCCTGCCTGGTCACCACCGTCACCTCCTCCGGCCCCTCCCAGAGCACC
ATCAAGCTGGTGGCCACCAACATGATCGCCAGCGGCAAGCTGGCAGAGGGTGTGCAGCTG
CTCTGCCTGATTGACAAGGCCGCGGATGCCTGCCGCTACCTGCAGACCTACGGGGAGTGG
AGCCGGGCCGCGTGGCTTGCAAAGGCCGGCCCTGTGCCTCCCAGTCGTGGTCAGCAGCGG
CGTCAGGGTGTTGCC------AGTGAAGCCACACCCAGTGCATTCCAAAGGGCCATGTCT
ATTAACCCTTCGTTTGCTCTGGGAGCTGTGCTCTATTCCTGC------------------
------------------------------------------------------------
------------------------------------CTGTCCTGCATGAGATACTTCGAT
CGAGCCGCCTTGTTCGTGGAGGCCTGTCTCCAGTACGGGGCCCTGGAGGTC---GGCCCG
GACACAGATAGACTCGTCTCCGCCGTGTACGCAGACTACGCCCGGAGCTTGAAGAGCCTC
GGTTTTAAACAGGGAGCAGTTCTTTTCGCTTCAAAAGCTGGAGCCGCTGGCAGAGATTTA
TTGAATGAGCTGCAATCCCCCAAACAGGAACTGGCTGAAGAG
>Human|ENSG00000120008|ENST00000263461
------------------------------------------------------------
------------------------------------------------------------
------------------------------------------------------------
------------------------------------------------------------
------------------------------------------------------------
---ATGTTGCCCTACACAGTGAACTTCAAGGTGTCGGCGCGCACCCTCACGGGGGCCCTC
AACGCCCACAACAAGGCGGCGGTGGACTGGGGCTGGCAAGGTTTAATTGCTTATGGATGT
CATTCACTTGTGGTAGTGATTGATTCCATTACTGCCCAAACTCTTCAAGTTTTAGAAAAG
CATAAAGCTGATGTTGTAAAGGTTAAATGGGCCAGGGAAAACTATCACCATAACATTGGC
TCACCATATTGCTTACGGTTAGCTTCTGCTGATGTCAATGGGAAGATCATCGTCTGGGAT
GTAGCAGCAGGAGTAGCTCAGTGTGAGATCCAAGAGCATGCCAAGCCTATCCAGGATGTT
CAGTGGTTGTGGAATCAAGATGCTTCCCGCGATTTACTGCTTGCTATCCACCCGCCAAAT
TACATTGTGCTCTGGAATGCCGACACTGGCACCAAACTATGGAAGAAGAGCTATGCAGAT
AACATTCTTTCTTTTTCTTTTGACCCTTTTGATCCCTCACATTTAACTTTGCTTACCAGC
GAGGGTATTGTTTTCATCTCAGACTTCTCCCCATCCAAGCCTCCCTCAGGCCCTGGGAAA
AAAGTTTACATATCCAGCCCACACTCTAGCCCAGCTCATAACAAGCTGGCCACAGCCACA
GGTGCCAAGAAAGCTCTAAATAAAGTAAAAATTTTAATCACTCAAGAGAAACCTAGTGCT
GAATTCATAACTCTCAATGATTGCCTTCAGTTGGCATACCTGCCTTCAAAAAGGAATCAC
ATGTTGTTGCTCTATCCTCGAGAGATTTTAATCCTTGACCTTGAGGTGAATCAGACGGTG
GGTGTGATTGCAATAGAACGCACAGGAGTTCCATTTTTACAGGTAATACCCTGCTTTCAG
CGTGATGGTTTATTTTGTCTACATGAAAATGGTTGTATAACTTTACGTGTTCGAAGATCT
TATAATAACATTTTTACCACTTCAAATGAGGAACCAGATCCAGATCCAGTTCAGGAGCTT
ACCTATGATTTACGAAGCCAGTGTGATGCAATCAGGGTGACAAAAACCGTCCGTCCCTTC
AGTATGGTGTGCTGTCCTGTCAATGAGAATGCAGCCGCCCTCGTAGTGAGTGATGGCAGG
GTCATGATATGGGAACTCAAGTCTGCAGTTTGTAATCGAAATTCACGGAACAGTAGTTCT
GGTGTGTCACCTTTATATTCACCAGTGTCTTTCTGTGGAATTCCTGTAGGAGTGCTACAG
AATAAACTCCCAGACCTTTCCTTAGATAACATGATTGGGCAAAGTGCAATTGCTGGGGAA
GAACATCCCAGAGGTTCAATTCTGCGGGAAGTGCACCTCAAGTTCCTGCTGACGGGACTG
CTTTCAGGACTGCCCGCACCACAGTTTGCTATTCGTATGTGTCCACCGTTGACCACAAAA
AACATCAAGATGTATCAGCCACTGCTGGCTGTTGGTACAAGTAATGGTTCTGTCCTGGTG
TACCATCTCACCAGTGGTCTGCTACACAAAGAGTTAAGCATCCACTCATGTGAAGTCAAG
GGTATTGAATGGACAAGTTTGACTAGTTTTCTTTCTTTTGCTACCTCAACACCAAACAAT
ATGGGATTAGTGAGAAATGAACTTCAACTGGTTGATCTTCCAACA------GGTAGGAGC
ATTGCTTTTCGTGGTGAAAGAGGCAATGATGAATCTGCCATCGAAATGATTAAAGTATCT
CATTTGAAGCAGTATTTGGCAGTCGTATTCAGAGATAAACCCCTGGAGCTATGGGATGTT
AGGACTTGTACCCTTCTTAGAGAGATGTCCAAAAACTTCCCTACAATAACTGCTTTGGAG
TGGTCACCATCTCACAACTTGAAGAGCCTGAGAAAGAAGCAACTTGCAACTCGAGAGGCC
ATGGCCCGCCAGACCGTAGTCTCAGACACAGAGCTGAGTATTGTTGAATCATCTGTGATC
AGCTTGCTGCAGGAGGCAGAAAGTAAATCTGAACTTAGTCAGAACATCTCTGCCCGGGAA
CATTTTGTATTTACCGATATTGATGGCCAAGTGTATCATCTCACTGTTGAAGGAAACTCA
GTAAAAGACAGTGCTCGGATTCCACCAGATGGAAGTATGGGTAGTATTACCTGCATCGCT
TGGAAAGGTGATACATTAGTGCTTGGAGATATGGATGGAAATTTAAATTTCTGGGACTTG
AAAGGCAGAGTATCCAGAGGAATACCCACACACCGAAGTTGGGTGAGGAAGATTCGTTTT
GCTCCTGGTAAAGGAAATCAAAAATTAATAGCAATGTACAATGATGGAGCTGAAGTGTGG
GATACTAAAGAGGTTCAGATGGTGAGCAGTTTAAGAAGTGGCAGAAATGTGACCTTTCGT
ATATTGGATGTGGACTGGTGTACGTCAGATAAAGTGATCTTGGCCTCAGATGATGGGTGC
ATCAGAGTCCTAGAGATGTCTATGAAGTCTGCGTGCTTTAGAATGGATGAACAAGAGTTA
ACC---GAGCCTGTGTGGTGCCCCTATCTCCTTGTTCCAAGGGCCTCTCTTGCCTTGAAA
GCCTTCTTATTACACCAGCCTTGGAATGGACAGTATTCTTTGGACATTTCTCATGTTGAC
TATCCAGAAAATGAAGAAATAAAGAATCTCCTCCAAGAACAGTTGAATTCATTGTCTAAT
GACATAAAGAAACTGTTGCTTGATCCAGAATTCACTCTCTTGCAGAGGTGCCTGCTTGTT
TCAAGGCTCTATGGTGATGAATCGGAGCTGCACTTCTGGACTGTCGCTGCCCACTACCTG
CACAGCTTATCCCAGGAAAAGTCAGCCAGCACAACAGCTCCTAAAGAAGCTGCTCCTCGA
GAC---------------------AAACTGAGCAACCCACTGGATATATGCTATGACGTG
CTCTGTGAAAATGCCTACTTTCAGAAATTTCAGCTAGAAAGGGTTAATCTGCAGGAAGTG
AAACGGTCAACTTATGATCATACAAGGAAATGTACAGACCAGCTACTGCTCTTGGGTCAA
ACAGACAGAGCTGTGCAGTTGCTGTTGGAAACAAGTGCAGATAACCAGCATTATTACTGT
GATTCACTGAAAGCCTGTTTAGTCACTACTGTCACCTCGTCAGGCCCCTCTCAGAGCACC
ATTAAGTTGGTGGCAACGAATATGATTGCCAATGGCAAATTGGCAGAGGGCGTTCAGTTG
CTCTGCCTGATAGATAAGGCTGCAGACGCCTGCCGCTACCTGCAGACATACGGCGAGTGG
AATCGGGCTGCATGGCTGGCAAAA------------------------------------
---------GTCCGTTTGAATCCTGAGGAG------------------------------
---------------------------------------TGTGCCGATGTTTTAAGGCGG
TGGGTTGACCACCTTTGTTCTCCACAAGTCAATCAGAAATCAAAGGCTCTCCTGGTTCTC
CTCTCTCTGGGCTGCTTTTTTAGCGTGGCAGAGACGCTTCACAGCATGAGATACTTTGAT
AGAGCAGCCTTATTTGTGGAAGCTTGCCTCAAGTATGGAGCATTTGAAGTC---ACTGAG
GACACAGAGAAACTCATCACTGCTATATATGCAGATTATGCCCGGAGTTTGAAGAACCTC
GGTTTTAAGCAGGGAGCAGTTCTCTTTGCTTCAAAAGCCGGAGCAGCTGGCAAAGACTTA
TTGAATGAGCTTGAGTCCCCCAAGGAAGAACCCATTGAAGAG
>Orca|XP_004265810.1
------------------------------------------------------------
------------------------------------------------------------
------------------------------------------------------------
------------------------------------------------------------
------------------------------------------------------------
---ATGTTACCCTACACGGTGAATTTTAAGGTGTCGGCGCGCACCCTCACCGGGGCCCTC
AGTGCCCACAACAAGGCGGCGGTGGACTGGGGCTGGCAAGGTTTAATTGCTTATGGATGT
CATTCGCTGGTGGTAGTGATTGATTCCAATACTGCTCAAACGCTTCAAGTTTTAGAAAAA
CATAAAGCTGATGTTGTCAAGGTTAAATGGGCCAGGGAAAATTATCACCATAACATTGGC
TCGCCATATTCCTTGCGCTTAGCTTCTGCTGATGTCAATGGAAAGATCATCGTTTGGGAT
GTAGCAGCAGGAGTAGCTCAGTGTGAGATCCAAGAGCATGCCAAGCCTATTCAGGATGTT
CAGTGGTTATGGAATCAAGATGCTTCCCGAGATTTATTGCTTGCTATCCATCCGCCAAAT
TATATTGTGCTCTGGAATGCAGATACTGGCACCAAACTCTGGAAGAAGAGCTATGCAGAT
AACATTCTTTCTTTTTCTTTTGATCCTTTTGATCCCTCACATTTAACTTTACTCACCAGT
GAGGGCATTGTATTCATCTCAGACTTCTCTCCATCCAAGCCACCCTCAGGCCCTGGGAAA
AAAGTGTACATATCCAGCCCACACTCCAGCCCAGCTCACAACAAGCTGGCTGCAGCCACA
GGGGCCAAGAAGGCTCTTAATAAAGTGAAAATCTTAATCACGCAAGAGAAACCTAGTGCT
GAATTCATGACTCTCAATGATTGCCTTCAGTTGGCATACCTGCCTTCCAAAAGGAATCAC
ATGTTGCTGCTCTATCCTCGAGAGATTTTAATCCTTGACCTTGAGGTGAATCAGACAGTG
GGTGTGATTGCAATAGAACGAACAGGAGTTCCATTTCTGCAGGTAATACCCTGCTTTCAG
CGTGATGGTTTATTTTGCCTACATGAAAATGGTTGTATAACCTTACGTGTTCGAAGATCT
TACAATAGTATTTTCACCACTTCAAATGAAGAACCAGATCCAGATCCTGTCCAGGAGCTT
ACCTATGATTTACGAAGCCAGTGTGATGCAATCAGGGTGACAAAAACTGTCCGTCCCTTC
AGTATGGTGTGTTGTCCTGTCAATGAGAATGCAGCTGCCCTCATAGTGAGTGATGGCAGG
GTTATGATATGGGAACTGAAGTCTGCCGTTTGTAATCGAAATTCACGGAACAGTAGTTCT
GGCGTGTCACCTTTATATTCACCCGTGTCTTTCTGTGGAATTCCTGTAGGAGTGCTACAG
AATAAACTCCCAGACCTCTCCTTAGATAACATGATTGGGCAAAGTGCAATTGCTGGGGAA
GAACATCCCAAAGGCTCCATGCTGCAGGAAGTGCAACTCAAATTCCTGCTAACAGGTCTG
CTTTCAGGACTGCCCTCACCACAGTTTGCTATCCGTATGTGCCCACCATTGACCACAAAA
AATATCAAGATGTATCAGCCATTGCTTGCTGTTGGTACAAGTAATGGTTCTGTCCTGGTG
TACCATCTCACCAGTGGGCTGCTGCACAAGGAGTTAAGCATCCACTCGTGTGAAGTCAAG
GGTATTGAATGGACGAGTTTAACTGGTTTTCTTTCTTTTTCTACCTCAACACCAAACAAC
ATGGGATTAGTGAGGAACGAACTTCAGCTGGTTGATCTTCCAACA------GGTAGGAGC
ATTGCTTTTCGTGGTGAACGAGGTAATGATGAATCGCCCATCGAAATGATTAAAGTATCT
CATTTGAAACAGTATTTGGCAGTTGTATTCAAAGATAAACCCCTGGAGTTATGGGATGTT
AGGACCTGTACCATTCTGAGAGAAATGTCCAAAAACTTCCCTGCAATAACTGCTTTGGAG
TGGTCACCTTCTCACAACTTGAAGAGCCTAAGAAAGAAACAGCTGGCTACCCGAGAGGCC
ATGGCCCGCCAGACCGTGGTCTCAGATACAGAGCTGAGTGTTGTTGAGTCATCTGTGATC
AGCTTGTTGCAGGAGGCTGAGAGTAAATCTGAACTCAGTCAGAACATCTCTGCCCGGGAG
CATTTTGTGTTTACCGATAATGATGGCCAAGTTTATCATCTCACTGTTGAAGGAAACTCA
GTGAAAGAGAGCGCTCGGATTCCACCAGACGGAAGTATGGGTAGTATTACCTGCATCGCT
TGGAAAGGTGATACATTAGTTCTTGGAGATGTGGATGGAAATTTAAATTTTTGGGATTTG
AAAGGCAGAGTATCCAGAGGAATACCTACACACCGAAGTTGGGTGAGGAAGATTCGTTTT
GCCCCTGGTAAAGGAAACCAAAAATTAATAGCAATGTACAATGATGGAGCTGAAGTATGG
GATACTAAAGAGGTTCAGATGGTGAGCAGTTTAAGAAGTGGAAGAAATGTAACCTTTCGG
ATACTGGACGTGGACTGGTGTACATCAGATAAAGTGATCCTGGCTTCAGATGATGGGTGT
ATCAGGGTCCTGGAGATGTCCATGAAGTCCACCTGTTTTAGGATGGATGAACAGGAGTTA
ACT---GAACCCGTGTGGTGCCCGTATCTCCTTGTTCCAAGGGCCGCCCTCGCCTTGAAA
GCTTTCTTATTACATCAGCCTTGGAATGGACGGTATTCTTTAGACATTTCTCATGTTGAT
TATCCAGAAAATGAAGAAATAAAGAATCTCCTTCAAGAGCAGTTGAACTCATTGTCTAAT
GACATAAAGAAACTCTTGCTCGATCCGGAATTTACTCTCTTGCAGAGATGCCTGCTTGTT
TCAAGGCTTTACGGCGATGAATCGGAGCTGCACTTCTGGACTGTCGCTGCCCACTACCTG
CACAGCTTGTCCCAGGAGAAGGCAGCAGGCACACCAGCTGCTAAAGAAACTGCTCCTTGG
GAC---------------------AAAGTGAACAACCCACTAGATATATGTTACGATGTG
CTCTGTGAAAACGCCTATTTTCAGAAATTTCAGCTGGAAAGGGTTAATCTCCAGGAGGTG
AAACGGTCAACTTATGATCATACCAGGAAATGTACAGACCAGCTACTTCTCTTGGGTCAA
ACAGACAGAGCTGTGCAGTTGTTATTGGAAACAAGCGCAGATAACCAGCATTATTACTGT
GATTCACTGAAAGCCTGCTTGGTCACAACTGTCACCTCGTCAGGCCCCTCCCAGAGCACC
ATTAAGCTCGTGGCAACTAATATGATTGCCAATGGGAAATTGGCAGAGGGTGTTCAGTTG
CTCTGCCTGATAGACAAAGCTGCAGATGCCTGCCGCTACCTGCAGACCTACGGCGAGTGG
AACCGGGCAGCGTGGCTTGCCAAA------------------------------------
---------GTCCGTTTAAATCCAGAAGAG------------------------------
---------------------------------------TGCGCTGATGTTTTAAAGCGC
TGGGTTGACCACCTTTGCTCCCCTCAAGTGAACCAGAAGTCAAAGGCCCTCCTGGTCCTC
CTCTCCCTGGGCTGCTTTTCCAGCGTGGCTGAGACGCTTCACAGCATGAGGTACTTCGAC
AGAGCGGCCTTGTTTGTGGAAGCTTGTCTCAAGTACGGTGCGATTGAAGTC---AGCGAG
GACACAGAGAAACTCATCTCCGCTATATATGTGGATTATGCCCGAAGTTTGAAGAACCTC
GGTTTTAAACAGGGAGCGGTTTTTTTTGCTTCAAAAGCTGGAGCAGCTGGCAAAGATTTA
TTGAATGAGCTGGAGTTTCCCAAGCAAGAACTGATTGAAGAG
>Chimp|ENSPTRG00000003004|ENSPTRT00000005733
------------------------------------------------------------
------------------------------------------------------------
------------------------------------------------------------
------------------------------------------------------------
------------------------------------------------------------
---ATGTTGCCCTACACAGTGAACTTCAAGGTGTCGGCGCGCACCCTCACGGGGGCCCTC
AACGCCCACAACAAGGCGGCGGTGGACTGGGGCTGGCAAGGTTTAATTGCTTATGGATGT
CATTCACTTGTGGTAGTGATTGATTCCATTACTGCCCAAACTCTTCAAGTTTTAGAAAAG
CATAAAGCTGATGTTGTCAAGGTTAAATGGGCCAGGGAAAACTATCACCATAACATTGGC
TCACCATATTGCTTGCGGTTAGCTTCTGCTGATGTCAATGGGAAGATCATCGTCTGGGAT
GTAGCAGCAGGAGTAGCTCAGTGTGAGATCCAAGAGCATGCCAAGCCTATCCAGGATGTT
CAGTGGTTGTGGAATCAAGATGCTTCCCGCGATTTACTGCTTGCTATCCACCCGCCAAAT
TACATTGTGCTCTGGAATGCCGACACTGGCACCAAACTATGGAAGAAGAGCTATGCAGAT
AACATTCTTTCCTTTTCTTTTGACCCTTTTGATCCCTCACATTTAACTTTGCTTACCAGC
GAGGGTATTGTTTTCATCTCAGACTTCTCCCCATCCAAGCCTCCCTCAGGCCCTGGGAAA
AAAGTTTACATATCCAGCCCACACTCTAGCCCAGCTCATAACAAGCTGGCCACAGCCACA
GGTGCCAAGAAAGCTCTAAATAAAGTAAAAATTTTAATCACTCAAGAGAAACCTAGTGCT
GAATTCATAACTCTCAATGATTGCCTTCAGTTGGCATACCTGCCTTCAAAAAGGAATCAC
ATGTTGTTGCTCTATCCTCGAGAGATTTTAATCCTTGACCTTGAGGTGAATCAGACGGTG
GGTGTGATTGCAATAGAACGCACAGGAGTTCCATTTTTACAGGTAATACCCTGCTTTCAG
CGTGATGGTTTATTTTGTCTACATGAAAATGGTTGTATAACTTTACGTGTTCGAAGATCT
TATAATAACATTTTTACCACTTCAAATGAGGAACCAGATCCAGATCCAGTTCAGGAGCTT
ACCTATGATTTACGAAGCCAGTGTGATGCAATCAGGGTGACAAAAACCGTCCGTCCCTTC
AGTATGGTGTGCTGTCCTGTCAATGAGAATGCAGCCGCCCTCGTAGTGAGTGATGGCAGG
GTCATGATATGGGAACTCAAGTCTGCAGTTTGTAATCGAAATTCACGGAACAGTAGTTCT
GGTGTGTCACCTTTATATTCACCAGTGTCTTTCTGTGGAATTCCTGTAGGAGTGCTACAG
AATAAACTCCCAGACCTTTCCTTAGATAACATGATTGGGCAAAGTGCAATTGCTGGGGAA
GAACATCCCAGAGGTTCAATTCTGCGGGAAGTGCACCTCAAGTTCCTGCTGACGGGACTG
CTTTCAGGACTGCCCGCACCACAGTTTGCTATTCGTATGTGTCCACCGTTGACCACAAAA
AACATCAAGATGTATCAGCCACTGCTGGCTGTTGGTACAAGTAATGGTTCTGTCCTGGTG
TACCATCTCACCAGTGGTCTGCTACACAAAGAGTTAAGCATCCACTCATGTGAAGTCAAG
GGTATTGAATGGACAAGTTTGACTAGTTTTCTTTCTTTTGCTACCTCAACACCAAACAAT
ATGGGATTAGTGAGAAATGAACTTCAACTGGTTGATCTTCCAACA------GGTAGGAGC
ATTGCTTTTCGTGGTGAAAGAGGCAATGATGAATCTGCCATCGAAATGATTAAAGTATCT
CATTTGAAGCAGTATTTGGCAGTCGTATTCAGAGATAAACCCCTGGAGCTATGGGATGTT
AGGACTTGTACCCTTCTTAGAGAGATGTCCAAAAACTTCCCTACAATAACTGCTTTGGAG
TGGTCACCATCTCACAACTTGAAGAGCCTGAGAAAGAAGCAACTTGCTACTCGAGAGGCC
ATGGCCCGCCAGACCGTAGTCTCAGACACAGAGCTGAGTATTGTTGAATCATCTGTGATC
AGCTTGCTGCAGGAGGCAGAAAGTAAATCTGAACTTAGTCAGAACATCTCTGCCCGGGAA
CATTTTGTATTTACCGATATTGATGGCCAAGTTTATCATCTCACTGTTGAAGGAAACTCA
GTAAAAGACAGTGCTCGGATTCCACCAGATGGAAGTATGGGTAGTATTACCTGCATCGCT
TGGAAAGGTGATACATTAGTGCTTGGAGATATGGATGGAAATTTAAATTTCTGGGACTTG
AAAGGCAGAGTATCCAGAGGAATACCCACACACCGAAGTTGGGTGAGGAAGATTCGTTTT
GCTCCTGGTAAAGGAAATCAAAAATTAATAGCAATGTACAATGATGGAGCTGAAGTGTGG
GATACTAAAGAGGTTCAGATGGTGAGCAGTTTAAGAAGTGGCAGAAATGTGACCTTTCGT
ATATTGGATGTGGACTGGTGTACGTCAGATAAAGTGATCTTGGCCTCAGATGATGGGTGC
ATCAGAGTCCTAGAGATGTCTATGAAGTCTGCGTGCTTTAGAATGGATGAACAAGAGTTA
ACC---GAGCCTGTGTGGTGCCCCTATCTCCTTGTTCCAAGGGCCTCTCTTGCCTTGAAA
GCCTTCTTATTACACCAGCCTTGGAATGGACAGTATTCTTTGGACATTTCTCATGTTGAC
TATCCAGAAAATGAAGAAATAAAGAATCTCCTCCAAGAACAGTTGAATTCATTGTCTAAT
GACATAAAGAAACTGTTGCTTGATCCAGAATTCACTCTCTTGCAGAGGTGCCTGCTTGTT
TCAAGGCTCTATGGTGATGAATCGGAGCTGCATTTCTGGACTGTCGCTGCCCACTACCTG
CACAGCTTATCCCAGGAAAAGTCAGCCAGCACAACAGCTCCTAAAGAAGCTGCTCCTCGA
GAC---------------------AAACTGAGCAACCCACTGGATATATGCTATGACGTG
CTCTGTGAAAATGCCTACTTTCAGAAATTTCAGCTAGAAAGGGTTAATCTACAGGAAGTG
AAACGGTCAACTTATGATCATACAAGGAAATGTACAGACCAGCTACTGCTCTTGGGTCAA
ACAGACAGAGCTGTGCAGTTGCTGTTGGAAACAAGTGCAGATAACCAGCATTATTACTGT
GATTCACTGAAAGCCTGTTTAGTCACTACTGTCACCTCGTCAGGCCCCTCTCAGAGCACC
ATTAAGTTGGTGGCAACGAATATGATTGCCAATGGCAAATTGGCAGAGGGCGTTCAGTTG
CTCTGCCTGATAGATAAGGCTGCAGACGCCTGCCGCTACCTGCAGACATACGGCGAGTGG
AATCGGGCTGCATGGCTGGCAAAA------------------------------------
---------GTCCGTTTGAATCCTGAGGAG------------------------------
---------------------------------------TGTGCCGATGTTTTAAGGCGG
TGGGTTGACCACCTTTGTTCTCCACAAGTCAATCAGAAATCAAAGGCTCTCCTGGTTCTC
CTCTCTCTGGGCTGCTTTTTTAGCGTGGCAGAGACGCTTCACAGCATGAGATACTTTGAT
AGAGCAGCCTTATTTGTGGAAGCTTGCCTCAAGTATGGAGCATTTGAAGTC---ACTGAG
GACACAGAGAAACTCATCACTGCTATATATGCAGATTATGCCCGGAGTTTGAAGAACCTC
GGTTTTAAGCAGGGAGCAGTTCTCTTTGCTTCAAAAGCCGGAGCAGCTGGCAAAGACTTA
CTGAATGAGCTTGAGTCCCCCAAGGAAGAACCCATTGAAGAG
>Cow|ENSBTAG00000021540|ENSBTAT00000028704
------------------------------------------------------------
------------------------------------------------------------
------------------------------------------------------------
------------------------------------------------------------
------------------------------------------------------------
---ATGTTGCCCTACACCGTGAATTTTAAGGTGTCGGCGCGCACCCTCACCGGGGCTCTC
AATGCCCACAACAAGGCGGCGGTGGACTGGGGCTGGCAAGGTTTAATTGCTTATGGATGT
CATTCGCTTGTGGTAGTGATTGATTCCAATACTGCTCAAACGCTTCAAGTTTTAGAAAAG
CATAAAGCTGATGTTGTCAAGGTTAAATGGGCCAGGGAAAATTATCATCATAACATTGGC
TCGCCATATTCCTTGCGCTTAGCTTCTGCTGATGTCAATGGAAAGATCATCGTTTGGGAT
GTAGCAGCAGGAGTAGCACAGTGTGAGATCCAAGAGCATGCCAAGCCTATTCAGGATGTT
CAGTGGTTATGGAATCAAGATGCTTCCCGGGATTTATTGCTTGCTATCCATCCGCCGAAT
TACATTGTGCTCTGGAATGCAGATACTGGCACCAAACTCTGGAAGAAGAGCTATGCTGAT
AACATTCTTTCTTTTTCTTTTGATCCTTTTGATCCCTCACATTTAACTTTACTCACCAGC
GAGGGCATTGTATTCATCTCAGATTTCTCTCCATCCAAGCCTCCCTCAGGACCTGGGAAA
AAAGTTTACATATCCAGTCCACACTCCAGCCCAGCTCACAACAAGCTGGCTGCAGCCACA
GGGGCCAAGAAGGCTCTTAATAAAGTGAAAATCTTAATCACTCAAGAGAAACCTAGTGCA
GAATTCATAACTCTCAATGATTGCCTTCAGTTGGCATACCTGCCTTCCAAAAGGAATCAC
ATGTTGCTGCTCTATCCTCGTGAGATTTTAATCCTTGATCTTGAGGTGAATCAGACAGTG
GGTGTGATTGCAATAGAGCGAACAGGAGTTCCTTTTCTGCAGGTAATTCCCTGCTTTCAA
CGTGATGGTTTATTTTGCCTACATGAAAATGGTTGTATAACCTTACGTGTTCGAAGATCT
TACAGTAGTATTTTCACT---TCAAATGAGGAACCGGATCCAGATCCTGTCCAGGAGCTT
ACCTATGACCTACGAAGCCAGTGTGATGCAATCAGGGTGACAAAAACTGTCCGTCCCTTC
AGTATGGTGTGTTGTCCCGTCAATGAGAATGCAGCTGCCCTCATTGTGAGTGATGGCAGG
GTCATGATATGGGAACTGAAGTCTGCTGTTTGTAATCGGAATTCACGGAGCAGTAGTTCT
GGCGTGTCACCTTTATATTCACCAGTGTCTTTCTGTGGAATTCCTGTAGGAGTCCTACAG
AATAAACTCCCAGACCTCTCCTTAGATAATATGATTGGGCAAAGTGCAGTTGCTGGGGAA
GAACATCCCAAAGGCTCCATTCTGCAGGAAGTGCAACTCAAGTTCCTGCTAACAGGTCTG
CTTTCAGGACTGCCCTCCCCACAGTTCGCTATCCGTATGTGCCCCCCGTTGACCACAAAA
AACATCAAGATGTATCAGCCATTGCTTGCTGTTGGTACAAGCAATGGTTCCGTCCTGGTG
TACCATCTCACCAGTGGGCTGCTGCACAAGGAGTTAAGCATCCATTCATGTGAAGTCAAG
GGTATTGAATGGACAAGTTTAACTGGTTTTCTTTCTTTCGCTACCTCAACACCAAACAAC
ATGGGATTAGTGAGAAATGAACTTCAACTGGTTGATCTTCCAACA------GGCAGGAGC
ATTGCTTTCCGTGGTGAACGAGGTAATGATGAGTCGCCCATCGAAATGATTAAAGTATCT
CATTTGAAGCAGTATTTGGCAGTTGTATTCAAAGATAAACCCCTGGAGTTATGGGATGTT
AGGACTTGTACCATTCTTAGAGAAATGTCCAAAAACTTCCCTGCAATAACTGCTTTGGAA
TGGTCACCTTCTCACAACTTGAAGAGCTTGAGGAAGAAACAGCTGGCCACCCGAGAGGCC
ATGGCCCGCCAGACCGTGGTCTCAGATACAGAGCTGAGTGTTGTTGAGTCATCTGTGATC
AGCTTGTTGCAGGAGGCTGAAAGTAAATCTGAACTCAGTCAGAACATCTCTGCCCGGGAA
CATTTTGTGTTCACTGATAATGACGGCCAAGTTTATCATCTCACTGTTGAAGGAAACTCA
GTGAAAGACAGTGCTCGGATCCCACCAGATGGGAGCATGGGTAGCATTACTTGCATTGCT
TGGAAAGGTGATACGTTAGTTCTTGGAGATATGGATGGAAATTTAAATTTTTGGGATTTG
AAAGGCAGAGTATCCAGAGGAATACCTACACACCGAAGTTGGGTGAAGAAGATTCGTTTC
GCCCCTGGTAAAGGAAACCAAAAATTAATAGCAATGTACAATGATGGAGCTGAAGTATGG
GATTCTAAAGAGGTTCAGATGGTGAGCAGTTTAAGAAGTGGAAGAAATGTAACCTTTCGG
ATATTGGACGTGGACTGGTGCACGTCGGATAAAGTGATCCTGGCTTCCGATGACGGGTGT
ATCAGGGTCCTGGAGATGTCCATGAAGTCCACGTGCTTTAGGATGGACGAGCAGGAGCTG
ACT---GAGCCTGTGTGGTGCCCATATCTCCTTGTTCCCAGGGCTGCTCTCGCCTTGAAA
GCTTTCTTATTACATCAGCCTTGGAATGGACAGTATTCTTTGGACATTTCTCATGTTGAT
TATCCAGAAAATGAAGAAATAAAGAATCTCCTTCAAGAGCAGTTGAACTCATTGTCTAAT
GACATAAAGAAACTCTTGCTCGATCCGGAGTTTACTCTCCTGCAGAGATGCCTGCTTGTT
TCAAGGCTTTACGGTGATGAATCGGAGCTGCACTTCTGGACTGTCGCCGCCCACTATCTG
CACAGCCTGTCCCAGGAAAAGGCCTCGAGCACACCAGTGGCTAAAGAAGCTGCTCCTCAG
GAC---------------------AGAGTGAACAACCCGCTAGATATATGTTACGACATC
CTCTGTGAAAATGCCTATTTTCAGAAATTTCAGTTGGAAAGGGTTAATCTCCAGGAAGTA
AAACGGTCAACTTATGATCATACAAGGAAATGTACAGACCAGCTGCTTCTCTTGGGTCAA
ACAGACAGAGCCGTGCAGTTGCTTTTGGAAACCAGCGCAGACAACCAGCATTATTACTGT
GATTCACTGAAAGCCTGTCTGGTCACCACTGTCACCTCGTCAGGCCCCTCCCAGAGCACC
ATCAAGCTCGTGGCAACTAATATGATCGCCAACGGAAAACTGGCAGAGGGCGTCCAGCTG
CTCTGCCTGATAGACAAAGCTGCGGACGCCTGCCGCTACCTGCAGACCTATGGCGAGTGG
AACCGGGCAGCGTGGCTTGCCAAA------------------------------------
---------GTCCGCTTAAATTCTGAAGAG------------------------------
---------------------------------------TGCGCTGACGTTTTGAAACGG
TGGGTCGACCACCTTTGCTCCCCTCAAGTGAACCAGAAGTCCAAGGCCCTCCTGGTTCTC
CTTTCCCTGGGCTGCTTTTCCAGCGTGGCTGAGACGCTTCACAGCATGAGGTACTTCGAC
AGAGCGGCCTTGTTTGTGGAAGCTTGTCTCAAGTACGGAGCCATCGAAGTC---AGCGAG
GACACAGAGAAGCTCATCTCTGCTATATATGCAGATTATGCCCGAAGTTTAAAGAACCTT
GGTTTTAAACAGGGAGCGGTTCTTTTTGCTTCAAAGGCTGGAGCAGCTGGCAGAGATTTA
TTGAATGAACTGGAATCCCCCAAGCAAGAACTGACTGAC---
>Dog|ENSCAFG00000012327|ENSCAFT00000019620
------------------------------------------------------------
------------------------------------------------------------
------------------------------------------------------------
------------------------------------------------------------
------------------------------------------------------------
---ATGTTACCCTTCACCGTGAACTTCAAGGTGTCGGCGCGCACCCTCACCGGGGCCCTC
AACGCTCACAACAAGGCGGCGGTGGACTGGGGCTGGCAAGGTTTAATTGCTTACGGATGC
CACTCGCTTGTGGTAGTGATCGATTCCAATACAGCCCAGACCCTTCAAGTCTTAGAAAAA
CACAAAGCTGACGTAGTCAAGGTTAAATGGGCCAGGGAAAATTATCACCATAACATTGGC
TCACCATATTCCTTGCGCTTAGCTTCTGCTGATGTCAATGGAAAGATCATCGTTTGGGAT
GTAGCAGCGGGAGTAGCTCAGTGTGAGATCCAAGAGCACGCCAAACCTATTCAGGATGTT
CAATGGTTGTGGAATCAAGATGCTTCCCGAGATTTACTTCTTGCTATCCATCCACCAAAT
TATATTGTGCTCTGGAATGCAGATACTGGCACCAAACTGTGGAAGAAGAGCTATGCAGAT
AACATTCTTTCTTTCTCTTTTGACCCTTTTGATCCCTCACATTTAACTTTACTCACCAGC
GAGGGTATTGTGTTCATCTCAGACTTTTCTCCATCCAAGCCTCCCTCGGGCCCTGGGAAA
AAAGTTTATATATCTAGCCCACACTCCAGCCCAGCTCATAACAAGCTGGCTGCAGCCACG
GGAGCCAAGAAAGCTCTCAATAAAGTAAAAATCTTAATCACTCAGGAGAAACCTAGCGCT
GAATTTATAACGCTCAATGATTGCCTTCAGTTGGCATATCTGCCTTCCAAAAGAAATCAC
ATGTTGTTACTCTATCCTCGGGAGATTTTAATCCTTGACCTTGAGGTGAATCAAACTGTG
GGAGTGATTGCAATAGAACGAACAGGAGTTCCATTTCTGCAGGTAATACCCTGCTTTCAG
CGTGATGGTTTATTTTGCCTACATGAAAATGGTTGTATAACCTTACGTGTTCGAAGATCT
TATAATAGTATTTTTACTACTTCAAATGAGGAACCAGATCCAGATCCTGTGCAGGAGCTT
ACCTATGATTTGCGAAGCCAGTGTGATGCAATCAGGGTGACAAAAACTGTCCGTCCCTTC
AGTATGGTGTGTTGTCCTGTCAATGAAAATGCAGCTGCCCTCATTGTGAGTGATGGCAGA
GTCATGATATGGGAACTGAAGTCTGCCATTTGTAATCGAAATTCACGGAACAATAGTTCT
GGTGTATCACCTTTATATTCACCAGTGTCTTTCTGTGGAATTCCTGTAGGAGTGCTACAG
AATAAACTCCCAGACCTCTCCTTAGATAACATGATTGGACAAAGTGCCATTGCTGGGGAG
GAGCATCCTAAAGGCCCCATTCTGCAGGAAGTGCACCTCCGATTCCTGCTGACGGGACTG
CTTTCAGGGCTACCCTCCCCACAGTTTGCCATCCGTATGTGCCCACCCTTGACCACAAAA
AACATCAAGATGTATCAGCCACTGCTTGCTGTTGGTACAAGTAACGGTTCTGTCCTGGTG
TACCATCTCACCAGTGGGCTGCTACACAAAGAGTTAAGTGTCCACTCCTGTGAAGTCAGG
GGTATCGAATGGACAAGTTTGACTGGTTTTCTTTCCTTTGCTACTTCAACACCAAACAAT
ATGGGATTAGTGAGAAATGAACTTCAGCTGGTTGATCTTCCAACA------GGTAGGAGT
ATTGCTTTTCGCGGTGAACGAGGCAATGATGAGTCACCCATCGAAATGATTAAAGTATCT
CATTTAAAGCAGTATTTGGCAGTTGTATTCAAAGATAAACCCCTGGAGTTATGGGATGTT
AGGACTTGTACCATTCTTAGAGAAATGTCCAAAAACTTCCCTGCAATAACTGCTTTGGAA
TGGTCCCCATCTCACAACTTGAAGAGCCTGAGAAAGAAACAGTTGGCTACCCGAGAGGCC
ATGGCCCGCCAGACCGTGGTCTCAGACACAGAGCTGAGCATTGTGGAGTCATCCGTGATC
AGCTTGTTGCAGGAGGCAGAAAGTAAATCTGAACTCAGTCAGAACATCTCTGCCCGGGAG
CATTTTGTGTTTACCGATAACGATGGCCAAGTTTATCATCTCACAGTGGAAGGAAACTCA
GTGAAAGATAGTGCTCGGATTCCACCAGATGGAAGTATGGGTAGTATTACCTGCATCGCT
TGGAAAGGTGACACATTAGTTCTTGGAGATATGGATGGAAATTTAAATTTTTGGGATTTG
AAAGGCAGAGTATCCAGAGGAATACCTACACACCGAAGCTGGGTCAGGAAGATTCGTTTT
GCTCCTGGTAAAGGAAACCAGAAATTGATAGCAATGTACAATGATGGTGCTGAAGTGTGG
GATACTAAAGAGGTTCAGATGGTGAGCAGTTTAAGAAGTGGAAGGAATGTGACCTTTCGG
ATATTGGATGTGGACTGGTGTACGTCAGATAAAGTGATCCTGGCGTCAGATGATGGGTGT
ATCAGAGTCTTGGAGATGTCTATGAAGTCCACTTGTTTTAGAATGGATGAACAAGAGTTA
ACT---GAGCCTGTGTGGTGCCCCTATCTCCTTGTTCCAAGGGCCTCCCTTGCCTTGAAA
GCTTTCTTACTACACCAGCCGTGGAATGGACAGTATTCTCTGGACATTTCTCAGGTTGAT
TATCCAGAAAATGAAGAAGTAAAGAATCTCCTTCAAGAGCAGCTGAACTCGTTGTCAAAT
GACATAAAGAAGCTCTTACTCGATCCAGAATTCAGTCTCTTGCAGAGATGCCTGCTTGTT
TCAAGGCTTTACGGCGATGAGTCGGAGCTGCACTTCTGGACAGTTGCTGCCCACTACCTG
CACAGCTTGTCCCAGGAGAAGCCAGCAAGCAGCCCCACCTCTAAAGACACCGAGCCTCGG
GAC---------------------AAAGTGAACAACCCACTAGATATATGTTATGATATA
CTCTGTGAAAATGCCTATTTTCAGAAATTTCAGCTGGAAAGGGTTAACCTACAGGAAGTA
AAGCGGTCAACTTACGATCATACAAGGAAATGTACAGACCAGCTACTCCTCTTGGGTCAA
ACAGACAGAGCTGTGCAGTTGCTATTGGAAACAAGTGCGGATAACCAGCATTATTATTGT
GACTCCCTGAAAGCCTGTTTGGTTACAACTGTCACCTCATCAGGCCCTTCCCAGAGCACC
ATTAAGCTGGTGGCAACTAACATGATTGCCAACGGCAAGTTGGCAGAGGGTGTGCAGCTG
CTTTGCCTGATAGACAAAGCTGCAGATGCCTGCCGCTACCTGCAGACATACGGCGAGTGG
AACCGGGCAGCATGGCTTGCAAAA------------------------------------
---------GTCCGTTTAAGTTCTGAGGAG------------------------------
---------------------------------------TGTGCTGATGTTTTAAAGCGG
TGGGTTGACCACCTTTGCTCTCCACAAGTCAACCAGAAGTCAAAAGCCCTCCTCGTCCTT
CTCTCCCTGGGCTGCTTTTTCAGTGTTGCTGAGACACTTCACAGCATGAGATACTTCGAT
CGAGCTGCCTTGTTTGTGGAAGCTTGTCTCAAGTACGGTGCAGTCGGAATC---ACTGAG
GACACAGAGAAACTCATCTCTGCTATATATGCAGATTATGCCCGAAGCTTGAAGAACCTC
GGTTTTAAACAGGGTGCAGTTCTTTTTGCTTCAAAAGCTGGAGCAGCTGGCAGAGATTTG
TTGAATGAGCTGGAATCCCCCAAACAAGAACGGACTGAAGAG
>Elephant|ENSLAFG00000007892|ENSLAFT00000007896
------------------------------------------------------------
------------------------------------------------------------
------------------------------------------------------------
------------------------------------------------------------
------------------------------------------------------------
---ATGTTGCCCTACACCGTGAATTTCAAGGTGTCGGCTCGCACCCTCACCGGGGCCCTC
AACACCCACAACAAGGCGGCGGTGGACTGGGGCTGGCAAGGTTTAATTGCTTATGGATGT
CATTCGCTTGTGGTAGTGATCGATTCAAACACGGCCCAGACTCTTCAAGTTTTAGAAAAG
CACAAAGCTAATGTTGTCAAGGTCAAATGGGCCAGGGAAAATTATCACCATAACATCGGC
TCACCCTATTCCTTGCGCTTAGCTTCTGCTGATGTCAACGGGAAGATCATCGTTTGGGAT
GTAGCAGCGGGAGTAGCTCAGTGTGAAATCCAGGAGCACACCAAACCTATCCAGGATGTG
CAGTGGTTGTGGAATCAGGATGCTTCCCGGGACTTACTGCTGGCTATCCACCCTCCAAAT
TACATTGTGCTGTGGAACGCAGACACTGGCACCAAACTCTGGAAGAAGAGCTATGCAGAT
AACATTCTTTCTTTTTCTTTTGACCCTTTTGATCCCTCACACTTAACATTGCTCACCAGT
GAGGGTATTGTGTTCATCTCCGACTTCTCTCCATCCAAGCCGCCCTCTGGCCCCGGGAAA
AAAGTATACATATCCAGCCCACACTCCAGCCCAGCTCATAACAAGCTGGCTGCAGCCACA
GGTGCCCAAAAGGCACTTAATAAAGTGAAAATTTTAATCACTCAAGAGAAACCTAGTGCT
GAATTCATAACTCTCAATGATTGCCTTCAGTTGGCATATCTGCCTTCAAAGAGGAATCAC
ATGTTGTTACTCTATCCTCGAGAGATTTTAATCCTTGACCTTGAGGTGAATCAGACAGTG
GGTGTGATTGCAATAGAGCGAACAGGAGTTCCGTTCCTACAGGTAATACCCTGCTTTCAG
CGTGATGGTTTATTTTGCCTACATGAAAATGGTTGTATAACCTTACGTGTTCGAAGATCT
TATAATAGTATTGGCAGCACTTCAAATGAGGAACCAGACCCAGACCCTGTTCAGGAGCTG
ACCTATGACTTACGAAGCCAGTGCGACGCGATCAGGGTGACAAAAACTGTTCGTCCATTC
AGCATGGTGTGCTGTCCTGTCAACGAGAATGCGGCTGCCCTCATAGTCAGCGACGGGAGG
GTCATGATATGGGAACTGAAGTCTGCTGTTTGTAATCGTGGTTCCCGGAACAGC---TCT
GGAGTGTCACCTTTGTATTCCCCGGTGTCTTTCTGTGGAATCCCTGTAGGAGTGCTGCAG
AATAAGCTGCCCGACCTTTCGTTAGATAACATGATTGGGCAAAGTGCAATTGCTGGAGAA
GAACCTCCCAAAGGCTCCATCCTGCAGGAAGTCCACCTCAAGTTCCTGCTGACAGGACTG
CTGTCAGGACTGCCCTCGCCACAGTTTGCTATCCGTATGTGCCCACCACTGACCACAAAA
AATATCAAGATGTATCAGCCCTTGCTTGCTGTTGGCACAGGTCACGGCTCTGTCCTGGTG
TACCATCTCACCAGCGGGCTGCTGCACAAGGAGTTAAGTGTCCACTCCTGTGAAGTCAAA
GGTATTGAATGGATAAGTTTGACTGGTTTTCTTTCTTTTGCCACCTCAACACCAAACAAC
ATGGGATTAGTGAGAAATGAACTTCAGTTGGTTGATCTTCCAACA------GGTAGGAGC
ATCGCTTTTCGCGGTGAACGTGGCAATGACGAATCACCCATCAAAATGATTAAAGTATCT
CATTTGAAGCAGTATTTGGCAGTTGTATTCAAAGATAAACCCTTGGAGTTATGGGATGTT
AGGACTTGTACCCTCCTTAGAGAAATGTCCAAAAATTTCCCTGCAATAACTGCTTTGGAG
TGGTCACCTTCTCACAACTTGAAGAGCCTGAGGAAGAAGCAGCTCGCTACCCGAGAGGCC
ATGGCCCGACAGACCGTGGTCTCAGATGCAGAGCTGAGTGTAGCCGAGTCATCTGTGATC
AGCTTGCTGCAGGAAGCAGAAAGCAAGTCTGAACTCAGTCAGAACATCTCTGCCCGGGAG
CATTTTGTGTTTACTGATAATGACGGCCAGGTTTATCATCTCACTGTTGAAGGCAACTCG
GTCAAAGACAGCGCTCGGATTCCACCAGATGGAAGTATGGGAAGTATTACCTGCATCGCT
TGGAAAGGTGACACATTAGTTCTTGGCGATATGGACGGAAATTTAAATTTTTGGGATTTG
AAAGGCAGAGTATCCAGAGGGATACCTACACACCGAAGCTGGGTGAGGAAGATTCGCTTT
GCCCCTGGTAAAGGAAACCAAAAACTAATAGCAATGTACAATGATGGAGCTGAAGTGTGG
GACACCAAAGAGGTTCAGATGGTGAGCAGTTTAAGAAGTGGAAGAAATGTGAACTTTCAG
ATACTGGACGTGGACTGGTGTACGTCAGATAAAGTGATCTTGGCATCGGATGACGGATGC
ATCAGAGTCCTGGAGATGTCGATGAAGTCCACGTGTTTCAGGATGGATGAACAAGAGTTA
ACC---GAGCCTGTGTGGTGCCCATATCTCCTTGTTCCCAGGGCCTCCCTGGCCTTAAAA
GCCTTCTTACTACACCAGCCTTGGAATGGACAGTGTTCTTTGGACATTTCTCAAGTTGAT
TATCCAGAAAATGAAGAAATGAAGAATCTCCTTCAAGAGCAGTTGAATTCATTGTCAAAT
GACGTAAAGAAGCTCTTACTTGATCCAGAATTCACCCTCTTGCAGAGGTGCCTGCTTGTT
TCAAGGCTTTATGGTGATGAGTCGGAGCTACACTTCTGGACGGTGGCTGCCCACTATCTG
CACAGCTTCTCCCAGGACAAGTCAACCACCACAGCAGCGGCGCAGGAGGCTACCCATCGG
GAA---------------------ACCGTGAACAACCCCCTCGACATATGTTATGATATA
CTCTGTGAAAACACCTATTTTCAGAAATTTCAACTGGAAAGAGTTAATCTACAGGAAGTG
AAACGGTCAACTTACGATCACACAAGGAAATGCACAGACCAGCTCCTTCTGTTGGGTCAG
ACGGACAGAGCTGTGCAGCTGCTGCTGGAGACCAGTGCAGACAACCAGCATTATTACTGT
GATTCCCTGAAAGCCTGCTTGGTCACAACCGTCACCTCCTCAGGCCCTTCTCAGAGCACC
ATTAAGCTGGTGGCAACTAACATGATTGCCAATGGCAAGTTGGCAGAGGGCGTGCAGTTG
CTCTGCCTGATTGACAAAGCCGCAGACGCCTGCCGCTACCTGCAGACCTACGGCGAGTGG
AGCCGGGCCGCCTGGCTTGCAAAA------------------------------------
---------GTAGCGTTTAACTCCGAAGAG------------------------------
---------------------------------------TGTGCTGATGTCTTAAAGCGG
TGGGTTGACCATCTGTGCTCTCCACAAGTCAATCAGAAGTCAAAGGCCCTCCTGGTCCTT
CTCTCCCTGGGCTGTTTCACCAGCGTGGCCGAGACGCTGCACAGCATGAGGTACTTTGAC
AGAGCAGCCTTGTTTGTGGAAGCTTGTCTGCAGTATGGGACGATGGAAGTC---AATGAA
GAGACGGATAAACTCGTCTTTGCTATCTATGCAGATTATGCCCGGAGTCTGAAGAACCTG
GGTTTTAAGCAGGGAGCAGTTCTCTTTGCTTCAAAAGCTGGAGCAGCTGGCAAGGATTTA
TTGAATGAGCTTGAATGCCCCAAG------------GAAGAA
>Bowhead|bmy_07052T0
------------------------------------------------------------
------------------------------------------------------------
------------------------------------------------------------
------------------------------------------------------------
------------------------------------------------------------
---ATGTTGCCCTATACGGTGAATTTTAAGGTGTCGGCGCGCACCCTCACCGGGGCCCTC
AGTGCCCACAACAAGGCGGCGGTGGACTGGGGCTGGCAAGGTTTAATTGCTTATGGATGT
CATTCGCTGGTGGTAGTGATTGATTCCAATACTGCTCAAACGCTTCAAGTTTTAGAAAAA
CATAAAGCTGATGTTGTCAAGGTTAAATGGGCCAGGGAAAATTATCACCATAACATTGGC
TCGCCATATTCCTTGCGCTTAGCTTCTGCTGATGTCAATGGAAAGATCATCGTTTGGGAT
GTAGCAGCAGGAGTAGCTCAGTGTGAGATCCAGGAGCATGCCAAGCCTATTCAGGATGTT
CAGTGGTTATGGAATCAAGATGCTTCCCGAGATTTATTGCTTGCTATCCATCCGCCAAAT
TATATTGTGCTCTGGAATGCAGATACTGGCACCAAACTCTGGAAGAAGAGCTATGCAGAT
AACATTCTTTCTTGTTCTTTTGATCCTTTTGATCCCTCACATTTAACTTTACTCACCAGT
GAGGGCATTGTATTCATCTCAGACTTCTCTCCATCCAAGCCACCCTCAGGCCCTGGGAAG
AAAGTGTACATATCCAGCCCACACTCCAGCCCAGCTCACAGCAAGCTGGCTGCAGCCACA
GGGGCCAAGAAGGCTCTTAATAAAGTGAAAATCTTAATCACTCAAGAGAAACCT------
---------------------------------------------------AGGAATCAC
ATGTTGCTACTCTATCCTCGAGAGATTTTAATCCTTGACCTTGAGGTGAATCAGACAGTG
GGTGTGATTGCAATAGAACGAACAGGAGTTCCATTTCTGCAGGTAATACCCTGCTTTCAA
CGTGATGGTTTATTTTGCCTACATGAAAATGGTTGTATAACCTTACGTGTTCGAAGATCT
TACAATAGTATTTTCACCACTTCAAGTGAGGAACCAGATCCAGATCCTGTCCAGGAGCTT
ACCTATGATTTACGAAGCCAGTGTGATGCAATCAGGGTGACAAAAACTGTCCGTCCCTTC
AGTATGGTGTGTTGTCCTGTCAATGAGAATGCAGCTGCCCTCATAGTGAGTGATGGCAGG
GTTATGATATGGGAACTGAAGTCTGCCGTTTGTAATCGAAATTCACGGAACAGTAGTTCT
GGCGTGTCACCTTTATATTCACCCGTGTCTTTCTGTGGAATTCCTGTAGGAGTGCTACAG
AATAAACTCCCAGACCTCTCCTTAGATAACATGATTGGGCAAAGTGCAATTGCTGGGGAA
GAACATCCCAAAGGCTCCATTCTGCAGGAAGTGCAACTCAAATTCCTGCTAACAGGTCTG
CTTTCAGGACTGCCCTCACCACAGTTTGCTATCCGTATGTGCCCACCATTGACCACAAAA
AATATCAAGATGTATCAGCCATTGCTTGCTGTTGGTACAAGTAACGGTTCTGTCCTGGTG
TACCATCTCACCAGTGGGCTGCTGCACAAGGAGTTAAGCATCCACTCGTGTGAAGTCAAG
GGTATTGAATGGACGAGTTTAACTGGTTTTCTTTCTTTTTCTACCTCAACACCAAACAAC
ATGGGATTAGTGAGGAACGAACTTCAGCTGGTTGATCTTCCAACA------GGTAGGAGC
ATTGCTTTTCGTGGTGAACGAGGTAATGATGAATCGCCCATCGAAATGATTAAAGTATCT
CATTTGAAGCAGTATTTGGCAGTTGTATTCAAAGATAAACCCCTGGAGTTATGGGATGTT
AGGACCTGTACCATTCTTAGAGAAATGTCCAAAAACTTCCCTGCAATAACTGCTTTGGAG
TGGTCACCTTCTCACAACTTGAAGAGCCTAAGAAAGAAACAGCTGGCTACCCGAGAGGCC
ATGGCCCGCCAGACCGTGGTCTCAGATACAGAGCTGAGTGTTGTTGAGTCATCTGTGATC
AGCTTGTTGCAGGAGGCTGAGAGTAAATCTGAACTCAGTCAGAACATCTCTGCCCGGGAG
CATTTTGTGTTTACCGATAATGATGGCCAAGTTTATCATCTCACTGTTGAAGGAAACTCA
GTGAAAGATAGCGCTCGGATTCCACCAGACGGAAGTATGGGTAGTATTACCTGCATCGCT
TGGAAAGGTGATACATTAGTTCTTGGAGATATGGATGGAAATTTAAATTTTTGGGATTTG
AAAGGCAGAGTATCCAGAGGAATACCTACACACCGAAGTTGGGTGAGGAAGATTCGTTTT
GCCCCTGGTAAAGGAAACCAAAAATTAATAGCAATGTACAATGATGGAGCTGAAGTATGG
GATGCTAAAGAGGTTCAGATGGTGAGCAGTTTAAGAAGTGGAAGAAATGTAACCTTTCGG
ATACTGGACGTGGACTGGTGTACATCAGATAAAGTGATCCTGGCTTCAGATGATGGGTGT
ATCAGGGTCCTGGAGATGTCCATGAAGTCCACGTGTTTTAGGATGGATGAACAGGAGTTA
ACC---GAACCTGTGTGGTGCCCATATCTCCTTGTTCCAAGGGCCGCCCTCGCCTTGAAA
GCTTTCTTATTACATCAGCCTTGGAATGGACGGTATTCTTTAGACATTTCTCATGTTGAT
TATCCAGAAAATGAAGAAATAAAGAACCTCCTTCAAGAGCAGTTGAACTCATTGTCGACT
GACATAAAGAAACTCTTGCTCGATCCGGAATTTACTCTCTTGCAGAGATGCCTGCTTGTT
TCAAGGCTTTACGGCGATGAATCGGAGCTGCACTTCTGGACTGTCGCTGCCCACTACCTG
CACAGCTTGTCCCAGGAAAAGGCAGCAAGCACACCAGCTGCTAAAGAAACTGCTCCTCAG
GAC---------------------AAAGTGAACAACCCACTAGATATATGTTATGATGTG
CTCTGTGAAAATGCCTATTTTCAGAAATTTCAGCTGGAAAGGGTTAATCTCCAGGAGGTG
AAACGGTCAACTTATGATCATACCAGGAAATGTACAGACCAGCTACTTCTCTTGGGTCAA
ACAGACAGAGCTGTGCAGTTGCTATTGGAAACAAGCGCAGATAACCAGCATTATTACTGT
GATTCACTGAAAGCCTGCTTGGTCACAACTGTCACCTCGTCAGGCCCCTCCCAGAGCACC
ATTAAGCTCGTGGCAACTAATATGATTGCCAATGGGAAATTGGCAGAGGGTGTTCAGTTG
CTCTGCCTGATAGACAAAGCTGCAGATGCCTGCCGCTACCTGCAGACCTACGGCGAGTGG
AGCCGGGCAGCGTGGCTTGCCAAA------------------------------------
---------GTCCGTTTAAATTCAGAAGAG------------------------------
---------------------------------------TGCGCTGATGTTTTAAAGCGG
TGGGTTGACCACCTTTGCTCCCCTCAAGTGAACCAGAAGTCAAAGGCCCTCCTGGTCCTC
CTCTCCCTGGGCTGCTTTTCCAGCGTGGCTGAGACGCTTCACAGCATGAGGTACTTCGAC
AGAGCGGCCTTGTTTGTGGAAGCTTGTCTCAAGTACGGTGCGATT---------------
------GAAAAACTCATCTCTGCTATATATGCGGATTATGCCCGAAGTTTGAAGAACCTC
GGTTTTAAACAGGGAGCGTTTTTTTTTGCTTCAAAAGCTGGAGCAGCTGGCAAAGATTTA
TTGAATGAGCTGGAGTTCCCCAAGCAAGAAGTGACTGAAGAG
>Minke|BACU004710
------------------------------------------------------------
------------------------------------------------------------
------------------------------------------------------------
------------------------------------------------------------
------------------------------------------------------------
---ATGTTGCCCTACACGGTGAATTTTAAGGTGTCGGCGCGCACCCTCACCGGGGCCCTC
AGTGCCTACAACAAGGCGGCGGTGGACTGGGGCTGGCAAGGTTTAATTGCTTATGGATGT
CATTCGCTGGTGGTAGTGATTGATTCCAATACTGCTCAAACGCTTCAAGTTTTAGAAAAA
CATAAAGCTGATGTTGTCAAGGTTAAATGGGCCAGGGAAAATTATCACCATAACATTGGC
TCGCCATATTCCTTGCGCTTAGCTTCTGCTGATGTCAATGGAAAGATCATCGTTTGGGAT
GTAGCAGCAGGAGTAGCTCAGTGTGAGATCCAGGAGCATGCCAAGCCTATTCAGGATGTT
CAGTGGTTATGGAATCAAGATGCTTCCCGAGATTTATTGCTTGCTATCCATCCGCCAAAT
TATATTGTGCTCTGGAATGCAGATACTGGCACCAAACTCTGGAAGAAGAGCTATGCAGAT
AACATTCTTTCTTTTTCTTTTGATCCTTTTGATCCCTCACATTTAACTTTACTCACCAGT
GAGGGCATTGTATTCATCTCAGACTTCTCTCCATCCAAGCCACCCTCAGGCCCTGGGAAA
AAAGTGTACATATCCAGCCCACACTCCAGCCCAGCTCACAGCAAGCTGGCTGCAGCCACA
GGGGCCAAGAAGGCTCTTAATAAAGTGAAAATCTTAATCACTCAAGAGAAACCTAGTGCT
GAATTCATAACTCTCAATGATTGCCTTCAGTTGGCATACCTTCCTTCCAAAAGGAATCAC
ATGTTGCTACTCTATCCTCGAGAGATTTTAATCCTTGACCTTGAGGTGAATCAGACAGTG
GGTGTGATTGCAATAGAACGAACAGGAGTTCCATTTCTGCAGGTAATACCCTGCTTTCAA
CGTGATGGTTTATTTTGCCTACATGAAAATGGTTGTATAACCTTACGTGTTCGAAGATCT
TACAATAGTATTTTCACCACTTCAAGTGAGGAACCAGATCCAGATCCTGTCCAGGAGCTT
ACCTATGATTTACGAAGCCAGTGTGATGCAATCAGGGTGACAAAAACTGTCCGTCCCTTC
AGTATGGTGTGTTGTCCTGTCAATGAGAATGCAGCTGCCCTCATAGTGAGTGATGGCAGG
GTTATGATATGGGAACTGAAGTCTGCCGTTTGTAATCGAAATTCACGGAACAGTAGTTCT
GGCGTGTCACCTTTATATTCACCCGTGTCTTTCTGTGGAATTCCTGTAGGAGTGCTACAG
AATAAACTCCCAGACCTCTCCTTAGATAACATGATTGGGCAAAGTGCAATTGCTGGGGAA
GAACATCCCAAAGGCTCCATTCTGCAGGAAGTGCAACTCAAATTCCTGCTAACAGGTCTG
CTTTCAGGACTGCCCTCACCACAGTTTGCTATCCGTATGTGCCCACCATTGACCACAAAA
AATATCAAGATGTATCAGCCATTGCTTGCTGTTGGTACAAGTAACGGTTCTGTCCTGGTG
TACCATCTCACCAGTGGGCTGCTGCACAAGGAGTTAAGCATCCACTCGTGTGAAGTCAAG
GGTATTGAATGGACGAGTTTAACTGGTTTTCTTTCTTTTTCTACCTCAACACCAAACAAC
ATGGGATTAGTGAGGAACGAACTTCAGCTGGTTGATCTTCCAACA------GGTAGGAGC
ATTGCTTTTCGTGGTGAACGAGGTAATGATGAATCGCCCATCGAAATGATTAAAGTATCT
CATTTGAAGCAGTATTTGGCAGTTGTATTCAAAGATAAACCCCTGGAGTTATGGGATGTT
AGGACCTGTACCATTCTTAGAGAAATGTCCAAAAACTTCCCTGCAATAACTGCTTTGGAG
TGGTCACCTTCTCACAATTTGAAGAGCCTAAGAAAGAAACAGCTGGCTACCCGAGAGGCC
ATGGCCCGCCAGACCGTGGTCTCAGATACAGAGCTGAGTGTTGTTGAGTCATCTGTGATC
AGCTTGTTGCAGGAGGCTGAGAGTAAATCTGAACTCAGTCAGAACATCTCTGCCCGGGAG
CATTTTGTGTTTACCGATAGTGATGGCCAAGTTTATCATCTCACTGTTGAAGGAAACTCA
GTGAAAGATAGCGCTCGGATTCCACCAGACGGAAGTATGGGTAGTATTACCTGCATCGCT
TGGAAAGGTGATACATTAGTTCTTGGAGATATGGATGGAAATTTAAATTTTTGGGATTTG
AAAGGCAGAGTATCCAGAGGAATACCTACACACCGAAGTTGGGTGAGGAAGATTCGTTTT
GCCCCTGGTAAAGGAAACCAAAAATTAATAGCAATGTACAATGATGGAGCTGAAGTATGG
GATACTAAAGAGGTTCAGATGGTGAGCAGTTTAAGAAGTGGAAGAAATGTAACCTTTCGG
ATACTGGACGTGGACTGGTGTACATCAGATAAAGTGATCCTGGCTTCAGATGATGGGTGT
ATCAGGGTCCTGGAGATGTCCATGAAGTCCACGTGTTTTAGGATGGATGAACAGGAGTTA
ACC---GAACCTGTGTGGTGCCCATATCTCCTTGTTCCAAGGGCCGCCCTCGCCTTGAAA
GCTTTCTTATTACATCAGCCTTGGAATGGACGGTATTCTTTAGACATTTCTCATGTTGAT
TATCCAGAAAATGAAGAAATAAAGAATCTCCTTCAAGAGCAGTTGAACTCATTGTCTAAT
GACATAAAGAAACTCTTGCTCGATCCGGAATTTACTCTCTTGCAGAGATGCCTGCTTGTT
TCAAGGCTTTACGGCGATGAATCGGAGCTGCACTTCTGGACTGTCGCTGCCCACTACCTG
CACAGCTTGTCCCAGGAGAAGGCAGCAAGCACCCCAGCTGCTAAAGAAGCAGCTCCTCGG
GAC---------------------AAAGTGAACAACCCACTAGATATATGTTACGATGTG
CTCTGTGAAAATGCCTATTTTCAGAAATTTCAGCTGGAAAGGGTTAATCTCCAGGAGGTG
AAACGGTCAACTTATGATCATACCAGGAAATGTACAGACCAGCTACTTCTCTTGGGTCAA
ACAGACAGAGCTGTGCAGTTGCTATTGGAAACAAGCGCAGATAACCAGCATTATTACTGT
GATTCACTGAAAGCCTGCTTGGTCACAACTGTCACCTCGTCAGGCCCCTCCCAGAGCACC
ATTAAGCTTGTGGCAACTAATATGATTGCCAATGGGAAATTGGCAGAGGGTGTTCAGTTG
CTCTGCCTGATAGACAAAGCTGCAGATGCCTGCCGCTACCTGCAGACCTATGGCGAGTGG
AGCCGGGCAGCGTGGCTTGCCAAA------------------------------------
---------GTCCGTTTAAATTCAGAAGAG------------------------------
---------------------------------------TGCGCTGATGTTTTAAAGCGG
TGGGTTGACCACCTTTGCTCCCCTCAAGTGAACCAGAAGTCAAAGGCCCTCCTGGTCCTC
CTCTCCCTGGGCTGCTTTTCCAGCGTGGCTGAGACGCTTCACAGCATGAGGTACTTCGAC
AGAGCAGCCTTGTTTGTGGAAGCTTGTCTCAAGTACGGTGCGATTGAAGTC---AGCGAG
GACACAGAGAAACTCATCTCTGCTATATATGCGGATTATGCCCGAAGTTTGAAGAACCTC
GGTTTTAAACAGGGAGCGTTTTTTTTTGCTTCAAAAGCTGGAGCAGCTGGCAAAGATTTG
TTGAATGAGCTGGAGTTCCCCAAGCAAGAAGTGACTGAAGAG
