# Supplementary material for: Insights into the Evolution of Longevity from the Bowhead Whale Genome
Source: Cell Rep. 2015 Jan 6;10(1):112–22. doi: 10.1016/j.celrep.2014.12.008 (PMC4536333; doi:10.1016/j.celrep.2014.12.008)
Supplement: Supplemental Folder 2. Species Used in the Analysis of Selective Pressure Variation, Single-Gene Orthologous Families Tested, Likelihood Ratio Tests, MAKER Parameters, and Full Assembly and Read Usage Data, Related to Experimental Procedures [file mmc3.zip › Tested SGOs/reciprocal_group_2670.2.fas]

>Gibbon|ENSNLEG00000001142|ENSNLET00000001437
------------------------------------ATGGCGGCCTGCATTGCAGCGGGG
CACGGGGCTGCAATGGGCCTAGGCCGGAGTTTCCAAGCCTCCAGGTTTCTGCTCCCCCCG
CCGGCCTCTATCGCCTGCAGGGTCCATGCGGGGCCTGTCCGGCAGCAGAGGACTGGGCCT
TCC---GAGCCCGGTGCGTTCCAGCCGCCGCCGAAACCGGTCATCGTGGACAAGCGCCGC
CCCGTGGAACCGGAACGC---AGGTTCTTGAGTCCTGAATTCATTCCTCGAAGGGGAAGA
ACAGATCCTCTGAAATTTCAAATGGAAAGAAAAGATATGTTAGAAAGGAGAAAAGTACTC
CACATTCCAGAGTTTTAT---------GTTGGAAGTATTCTTCGTGTTACTACAGCTGAC
CTATATGCCAAAGGAAAAATCAGCCAGTTTCTGGGGATTTGCATCCAGAGATCAGGAAGA
GGACTTGGAGCTACTTTTATCCTTAGGAATGTTATCGAAGGACAA------GGTGTCGAG
ATTTGCTTTGAACTTTATAATCCTCGGGTCCAGGAGATTCAAGTGGTCAAATTAGAGAAA
CGGCTGGATGATAGCTTGCTATACTTACGAGATGCCCTTCCTGAATATAGCACTTTTGAT
GTGGATATGAAGCCAGTAGTACAAGAGCCTAACCAAAAAGTTCCTGTTAATGAGCTGAAA
GTAAAAATGAAGCCTAAGCCCTGGTCTAAACGCTGGGAACGTCCAAATTTTAATATTAAA
GGAATCAGATTTGATCTTTGTTTAACTGAAGAGCAAATGAAAGAAGCTCAGAAGTGGAGT
CAGCCATGGCTTGAATTTGATATGATGAGGGAATATGATACTTCAAAAATTGAAGCTGCA
ATATGGAAGGAAATTGAAGCGTCAAATAGG------TCT
>Gorilla|ENSGGOG00000027896|ENSGGOT00000031637
------------------------------------ATGGCGGCCTGCATTGCAGCGGGG
CACTGGGCTGCAATGGGCCTAGGCCGGAGTTTCCAAGCCGCCAGGACTCTGCTCCCCCCG
CCGGCCTCTATCGCCTGCAGGGTCCACGCGGGGCCTGTCCGGCAGCAGAGCACTGGGCCT
TCC---GAGCCCGGTGCGTTCCAACCGCCGCCGAAACCGGTCATCGTGGACAAGCACCGC
CCCGTGGAAGTGGAACGC---AGGTTCTTGAGTCCTGAATTCATTCCTCGAAGGGGAAGA
ACAGATCCTCTGAAATTTCAAATAGAAAGAAAAGATATGTTAGAAAGGAGAAAAGTACTC
CACATTCCAGAGTTCTAT---------GTTGGAAGTATTCTTCGTGTTACTACAGCTGAC
CCATATGCCAGTGGAAAAATCAGCCAGTTTCTGGGGATTTGCATTCAGAGATCAGGAAGA
GGACTTGGAGCTACTTTCATCCTTAGGAATGTTATCGAAGGACAA------GGTGTCGAG
ATTTGCTTTGAACTTTATAATCCTCGGGTCCAGGAGATTCAGGTGGTCAAATTAGAGAAA
CGGCTGGATGATAGCTTGCTATACTTACGAGATGCCCTTCCTGAATATAGCACTTTTGAT
GTGAATATGAAGCCAGTAGTACAAGAGCCTAACCAAAAAGTTCCTGTTAATGAGCTGAAA
GTAAAAATGAAGCCTAAGCCCTGGTCTAAACGCTGGGAACGTCCAAATTTTAATATTAAA
GGAATCAGATTTGATCTTTGTTTAACTGAACAGCAAATGAAAGAAGCTCAGAAGTGGAAT
CAGCCATGGCTTGAATTTGATATGATGAGGGAATATGATACTTCAAAAATTGAAGCTGCA
ATATGGAAGGAAATTGAAGCATCGAAAAGG------TCT
>Guinea_Pig|ENSCPOG00000024548|ENSCPOT00000022746
------------------------------------ATGGCTGCCTGCATTGTAGCGGGG
AATGGGGGCACCTTGGGCTTAACCAAGAGCTTCCAAGCCTCTAGAGTACTGTTTACTGGG
CTGGCGTCTGCCATTCGCTGGCTCCGCTCTGGGCCCGCCCGGAAGCAGAGCAATGGGCCT
TCC---GAGCCTGGCGCGTTCCAGCCGCCGCGGAAACCGGTCATCGCGGACAAGCGCCGA
CCTTTGGCTGAAGAAACC---AGCTTTCAGAGTCCTGAGTTTATTCCTCCAAGGGGAAGA
ACAGATCCTCTGAAATTTCAAATAGAAAGAAAAGATATGTTGGAAAGGAGAAAAGTACTT
GACATTCCAGAGTTCTAT---------GTTGGAAGCATCCTGCGTGTTACCACGGCTGAC
CCCTATGCCCCCGGAAAAACTAACCAGTTTCTGGGAATTTGCATCCAGAGGTCAGGAAGT
GGACTTGGAGCTACTTTTATTCTTAGGAATATTATTGAAAGACAA------GGGGTTGAG
ATTTGCTATGACCTGTATAATCCGCGA---------------------------------
------------AGCTTGCTATACTTACGAGATGCGCTTCCTGAGTACAGCACTTTCGAT
GTGAATATGAAGCCCGAAACACCGGAGTTTACCGGTGAAGTTCCTGTTAATGAGCTAAAA
GTGAAAATGAAGCCCAAGCCTTGGTCCAAACGCTGGGAACGTCCATATTTTAATATTAAA
GGAATCAGATTTGATCTTTGTCTAACTGATGAACAAATGGAAGCAGCTCAGAAGTGGAGT
CAGCCATGGCTTGAATTCGATATGATGAGGGAATACGATACTTCAAAAATTGAAGCTGGG
ATTTGGGATGAAATTGAAGCATCAAACAAG------TCC
>Horse|ENSECAG00000011079|ENSECAT00000011523
------------------------------------ATGGCGGCGTCCATTGCAGGGTGC
TGCGGAGCCGCAGCGGGCCTGGCGCGGAGCTTCCGAGCCGCCACGGCGCTGCTCCCTGCG
CCGGCCTCTTTCGCCTGCCGGGCCCGCTCGGGGTCGGCCAGGCAGCAGAGCACGGGACCT
GCG---GAGCCTGGCGCATTCCAGCCGCCGCCGAAACCAGTTATCGTGGACACGCGCCGG
CCGCCGCACCAGAGGAGC---AGGTTCCTGAGTCCTGAATTCATTCCTCCAAGGGGAAGA
ACAAATCCTCTGAAATTTCAAATAGAAAGAAAAGATATGTTAGAAAGGAGAAAAATACTC
CACATTCCAGAGTTCTAT---------GTCGGTCACATACTGCGTGTTACCACGGCCGAC
CCGTATGCCAGCGGGAAAACCAGCCAGTTCCTGGGGATCTGCATCCAGAGATCAGGAACA
GGGCTTGGAGCTACTTTTATCCTTAGGAATACTATCGAAGGACAA------GGTGTTGAG
ATTTGCTTTGAACTTTATAATCCTCGAATCCAGGCGATCCAAGTGGTCAAATTAGAGAAA
CGGCTGGATGATAGTTTGCTGTACTTACGAGATGCCCTTCCTGAATACAGCACTTTTGAT
ATGAATATGAAGCCGGTAGCACACGAGCCTAACGAAGAAGTTCATGTTAATCAGCTGAAA
GTGAAAATGAAGCCTAAGCCCTGGTCCAAACGCTGGGAACGCCCAAAATTTAATATTAAA
GGAATCAGATTTGATCTTTGTTTAACTGAAGAGCAAATGAAAGCAGCTCAGAAGTGGAGT
CAGCCGTGGCTTGAGTTTGATATGATGAGGGAATATGATACTTCAAAAATTGAAGCTGCA
ATATGGAATGAAATTGAAGCATCGAAAAAG------TCC
>Mouse|ENSMUSG00000030045|ENSMUST00000032124
------------------------------------ATGGCGGCCTCCATGGCAGAAAGT
TGTAGGGCGTCCCTGTACCTGGCCCGGAGCGTCCGAATGGCCAGGCCACGGCTTGCTGCC
TTCGCATCTGATGCCTGCCGTGTCTGCACGGGCCCAAGCCGATTTCAGAGCACCGGGCCT
TCA---GAGCCCGGTGGGTTCAAGCCACCGCCGAAACCTGTCATCGTGGACCGGCGCCGA
GTCCCGGAAGACGAGAGA---AGGTTCCTGAGTCCTGAATTCATCCCTCCCAGGGGGAGA
ACAAACCCTCTGAAATTTAAGATAGAAAGAAAAGATATGCTAGACAGGAGAAAGGTGCTT
CCGATTCCAGAGTTCTAT---------GTTGGAAGCATACTTCGAGTCACCACAGCCGAC
CCCTATGCCAGTGGAAAAACCAGCCAGTTCCTGGGGATTTGCATCAAGCGATCAGGGAAT
GGGCTCGGGGCTACTTTCACCCTCAGGAACACGATTGAAGGACAA------GGTGTGGAG
ATTTGCTTTGAACTGTATAATCCTCGAATCCAGGAGATCCAGGTGGTGAAGTTGGAGAAG
CGGCTGGATGACAACCTGCTGTACTTACGGGACGCCCTTCCCGAGTACAGCACCTTTGAC
GTGAACATGAAGCCGGTCCCACAGGAGGCCTGCCAGGAAGTGCCTGTTAACAAGCTGAAA
GTTAAAATGAAGCCAAAGCCGTGGTCCAAACGCTGGGAACGTCCAAACTTCAACATTAAG
GGAATCAGATTTGACCTTGCTTTAACTGAAGAGCAAATGAAGGAAGCCCAGAAGTGGAAC
AAGCCATGGATTGAGTTTGATATGATGAGAGAATATGACACTTCAAAAATTGAAGCTGCA
TTGTGGGAAGAAATAGAAGCATCGAAGAAG------TCT
>Opossum|ENSMODG00000007969|ENSMODT00000010115
------------------------------------------------------------
------------------------------------------------------------
---------------------------------------------------TCTGGCCCC
GGG---GCCCCCGCGGGCTTTCAGCCGCCCCCCAAGCCGGTCATTGTGGACAAGAGGCGG
GAGCCGGAGCGGGAGCGC---AGGTTCCTAAGCCCCGAGTTCATCCCTCCCCGCGGGCGG
ACGAGGCCGTTGAAGTTCCAGCTGGAGCGCCGGGACATGCTGCAGCGGCGGAAGGTCCTG
CACATCCCCGAGTTCTAC---------GTGGGGAGCATCCTGGCCGTCACCTCGTCGGAC
CCTCACGCCAAGGGCAAAAGCAGCCGCTTCCTGGGCATTTGTACCCAGAGGTCGGGCCAG
GGCCTCGGGGCCACCTTCGTTCTGCGCAACATCATCGAGGGCCAA------GGGGTGGAG
ATCTGCTTTGACCTGTACAGCCCGCGGATCCAGGAAATCCAAGTGATGCGGCTGGAGAAG
CGCCTGGACGACAACCTCATGTACCTGCGCGACGCCCTGCCCGAGTACAGCACCTTCGAG
CTGGACATGAAGCCCGAGGCCCCCGCCTCCAGCGGGGAGGTCCCCGTGAACCCGCTCCAG
GTCAAAATGAAGCCCAAGCCTTGGTCCAAACGCTGGGAGCGGCCCAAGTTCAACATCCGG
GGCATCAGGTTCGACCTGTGCCTCAGCGAGGAGCAGCTGCAGGAAGCCCGCAAGTGGAGC
CGCCCCTGGCTCGAGTTCGACATGATGAGGGAGCGGCCCACGGAGGCCCTGGAGGCCCAG
ATCTGGGAGGAGATAGAGGCGGCCCGGCGG---------
>Orangutan|ENSPPYG00000012255|ENSPPYT00000014223
------------------------------------ATGGCGGCCTGTATTGCAGCGGGG
TACTGTGCTGCAATGGGCCTAGGCCGGAGTTTCCAAGCCGCCAGGACTCTGCTCCCCAAG
CCGGCCTCTATCGCCTGCAGGGTCCACGCGGGGCCTGTCCGGCAGCAGAGCACTGGGCCT
TCC---GAGCCCGGTGCGTTCCAGCCGCCGCCGAAACCGGTCATCTTGGACAAGCGCCGC
CCCGTGGAACTGGAACGC---AGGTTCTTGAGTCCTGAATTCATTCCTCCAAGAGGAAGA
ACAGATCCTCTGAAATTTCAAATGGAAAGAAAAGATATGTTAGAAAGGAGAAAAGTACTC
CACATTCCAGAGTTCTAT---------GTTGGTCATATTCTTCGTGTTACTACGGCTGAC
CCATATGCCAGTGGAAAAATCAGCCAGTTTCTGGGGATTTGCATCCAGAGATCAGGAAGA
GGACTTGGAGCTACTTTCATTCTTAGGAATGTTATCGAAGGACAA------GGTGTCGAG
ATTTGCTTTGAACTTTATAATCCTCGGGTCCAGGAGATTCAAGTGGTCAAATTAGAGAAA
CGGCTAGATGATAGCTTGCTATACTTACGAGATGCCCTTCCTGAATATAGCACTTTTGAT
GTGAATATGAAGCCAGAAGTACAAGAGCCTAACCAAAAAGTTCCTGTTAATGAGCTGAAA
GTAAAAATGAAGCCTAAGCCCTGGTCTAAACGCTGGGAACGTCCAAATTTTAATATTAAA
GGAATCAGATTTGATCTTTGTTTAACTGAAGAGCAAATGAAAGAAGCTCAGAAGTGGAGT
CAGCCATGGCTTGAATTTGATATGATGAGGGAATATGATACTTCAAAAATTGAAGCTGCA
ATATGGAAGGAAATTGAAGCGTCAAAAAGG------TCT
>Platypus|ENSOANG00000009855|ENSOANT00000015630
CCTCGAGGGAGAACCCCGGAGGCCTGGAGGCGGGTTTCCAGGAGCGTTTCTGCGCGAGGC
TGC---------------------------------------------------------
CTGGTCTCCTCCGCCGCGAGGCTG---------------------------AATGGTCCG
GCCGGGGACTCGGGGGAATTCCAGCCGCCCACCAAGCCCGTCATCGTCGACAAGCAGGTG
CCCAAGGGGCAGGAGAGA---AGGTTCTTAAGTCCCGAATTCATTCCTCCGCGGGGAAGA
ACAGATCCCTTGAAATTTAAGTTGGAAAGACAGGATATGTTACAGAGAAGAAAAGTACTT
CCCATTCCAGAGTTCTAT---------GTCGGAAGCATACTTTCGGTAACCTCGTCAGAT
CCATATGCCAGTGGTAAAACCAGCCAGTTTTTAGGGATCTGCACCCAGCGATCAGGAAAG
GGACTCGGGGCGACCTTCGTGCTTCGGAATATCATTGAAGGACAA------GGTGTTGAG
ATTTGCTTTGAACTCTACAATCCTCGAATTCAAAAGATCCAAGTGATCAAGCTAGAGAAA
CGACTAGATGATAATTTGATGTACTTAAGAGATGCCCTTCCTGAATATAGTACTTTTGAC
ATGAACATGAAGCCTGTAGTCCATCCTGCCAACAAAGAAGTCCCTGTTAATGAGCTGAAA
GTCAAAATGAAACCTAAACCTTGGTCAAAACGCTGGGAAAGGCCAAAATTCAATATCAAG
GGCATCCGCTTCGATCTCTGCCTAACCGAAGAACAAATGAAAGAAGCACAGAAGTGGGCT
AAGCCGTGGCTTGAATTTGATATGATGAGAGAATACGATACTTCCAAAATCGAGGCAAAA
ATATGGGAAGAAATTGAAGCATCACAGTCA------TCT
>Rabbit|ENSOCUG00000001712|ENSOCUT00000001711
------------------------------------ATGGCGGCCTGCCTTGCAGGGGGC
TGTGGGTCCTCCATGGGCCTGACCCGAAGCTTCCGCGCTGCCAGGGCGTTGCTCGCTGCG
CCGGCTTCCGTCGCCTGTCGGGTCCACACGGAGCCTGGCCGTCTGCAGAGCAGTGGGCCT
TCC---GAGCCCCGCGCGTTCCAGCCGCCGCCGAAACCGGTCATCGTGGACAAGCGCCGA
TCCCTGGACCAGGAGAGG---AGGTTCTTGAGTCCTGAATTCATTCCTCCACGGGGAAGA
ACACATCCTCTGAAGTTCCAAATGGAAAGGAAAGATATGCTAGAAAGGAGAAAAGTACTC
CACATTCCGGAGTTCTAT---------GTTGGAAGCATACTTCGTGTTACCACTGCTGAC
CCATACGCTAAAGGCAAAAGCAGCCAGTTTCTGGGAATCTGTATCCAGAGATCGGGAAAG
GGCCTGGGAGCGACTTTTATCCTGAGGAATACTATTGAAGGACAA------GGTGTTGAG
ATTTGCTTTGAACTTTATAATCCTCGAATCCAGGAGATCCAAGTGATCAAATTAGAGAAG
CGACTGGATGATAGCTTGCTGTACTTACGAGATGCTCTTCCTGAATATAGCACTTTTGAC
ATGAATATGAAGCCAATAACACCAGAGCCTAGTCAAGAAGTTCCTGTTAATAAGCTGCAA
GTAAAAATGAAGCCTAAACCCTGGTCGAAACGCTGGGAGCGTCCAAATTTTAATATTAAA
GGAATCCAATTTGATCTTTCTTTAACCAAAGAACAAATGAAAGCAGCTCAGAAGTGGAGT
CAACCATGGCTTGAGTTTGATATGATGAGGGAATATGATACTTCGAAAATCAAAGCTGCA
ATATGGGATGAAATTGAAGCATCAAAAAAG------TCC
>Rat|ENSRNOG00000006968|ENSRNOT00000009308
------------------------------------ATGGCGGCCTCCATGGCAGAAAGT
TGTAGGGTGTCCATGTACCTGGCCTGGAGCTACCGAATGGCCAGGCCACGGCTTGCTGCT
CTCGCGTCTGATGCCTGCCGTGCCCACACGGGCCCAAGTCGGTTTCAGAGCACTGGGCCA
TCC---GAGCCCGGTGGGTTCAAGCCGCCGCCGAAACCTGTCATTGTGGACCGGCGCCGA
GCCCCAGAGGAAGAGAGA---AGGTTCCTGAGTCCTGAATTCATCCCTCCAAGGGGGAGA
ACAAACCCTCTGAAATTTCAGATAGAAAGAAGAGATATGCTGGACAGGAGAAAGGTGCTT
CCCATTCCAGAGTTCTAT---------GTCGGAAGCATACTGCGCGTCACCACAGCTGAC
CCCTATGCCAGTGGGAAAACCAGCCAGTTCCTGGGGATTTGCATCAAGCGATCAGGAAGT
GGGCTTGGGGCTACTTTCACCCTCAGGAACACGATCGAAGGACAA------GGTGTGGAG
ATTTGCTTTGAACTGTATAACCCTCGAATCCATGAGATCCAAGTGGTGAAGTTGGAGAAG
CGGCTGGATGACAGCCTGCTGTACTTACGGGATGCCCTCCCCGAGTACAGCACCTTCGAT
GTGAATATGAAGCCAGTTCCACTTGAGTCCTGCCAGGAAGTGCCTGTGAACAAGCTGAAA
GTTAAAATGAAGCCAAAGCCGTGGTCTAAACGCTGGGAACGTCCGAACTTCAACATTAAA
GGGATCAGATTTGATCTTGCTTTAACTGAAGAGCAAATGAAAGAAGCCCAGAAGTGGAGC
AAGCCATGGCTTGAGTTTGATATGATGAGAGAATATGACACTTCAAAAATTGAAGCTGCA
TTGTGGGAAGAAATAGAAGCATCAAAGAAG------TCT
>Macaque|ENSMMUG00000023758|ENSMMUT00000033438
------------------------------------ATGGCGTCCTGCATTGCAGCGGGG
CACGGGGCTGCAATGGGCCTAGGTCGGAGTTTCCAAGCCGCCAGGACTTTGTTCCCCGCG
CCGGCCTCTTTCGCCTGCAGGGTCCACGCGGGGCCTGTCCGGCAGCACAGCACTGGAACT
TCC---GAGCCCGGCGCGTTCCAGCCGCCGCCGAAGCCGGTCATCATGGACAAGCGCCGC
CCGGCGGAACAGGAACGC---AGGTTCTTGAGTCCTGAATTCATTCCTCGAAGGGGAAGA
ACAGATCCTCTGAAATTTCAAATAGAAAGAAAAGATATGTTAGAAAGGAGAAAAGTACTC
CACATCCCAGAGTTCTAT---------GTTGGAAGTATTCTTCGTGTTACTACAGCTGAC
CCATATGCCAGTGGAAAAATCAGCCAGTTTCTGGGGATTTGCATCCAGAGATCAGGAAGA
GGCCTTGGAGCTACTTTTATCCTTAGGAATGTTATCGAAGGACAA------GGTGTTGAG
ATTTGCTTTGAACTTTATAATCCTCGGGTCCACGAGATTGAAGTGGTCAAATTAGAGAAA
CGGCTGGATGATAGCTTGCTGTACTTACGAGATGCCCTTCCTGAATATAGCACTTTTGAT
GTGAATATGAAGCCAGTAGCACAAGAGCCTACCCAGAAAGTTCCTGTTAATGAGCTGAAA
GTGAAAATGAAGCCTAAGCCCTGGTCTAAACGCTGGGAACGTCCAAATTTTGATATTAAA
GGAATCAGATTTGATCTTTGTTTAACTGAAGAGCAAATGGAAGAAGCTCAGAAGTGGAGT
CAGCCATGGCTTGAATTTGATATGATGAGGGAATATGATACTTCAAAAATTGAAGCTGCA
ATATGGAAGGAAATTGAAGCGTCGAAAAGG------TCT
>Marmoset|ENSCJAG00000017116|ENSCJAT00000033263
------------------------------------ATGGCGTCCTGCTTTGCAGCGGGG
CAAGGGGCTGCAATGGGCCTAGGCCGGAGTTTCCAAGCCGCCAGGACGCTGCTCCCCGCT
CAGACCTCTATCGCCTGCAGGTTTCACGCAGGGCATGTCCGGCAACAGAGCACTGGGCCT
TCC---GAGCCCGGCGCCTTCCAGCCGCCGCCGAAACCAGTCTTTGAGGATAAGCACCGC
CTCGCGCAACAGGAACGCAGCAGGTTCTTGAGTCCTGAATTCATTCCTCGAAGGGGAAGA
ACACATCCTCTGAAATTTCAAATAGAAAGAAAAGATATGTTAGAAAGGAGAAAAGTACTC
CACATTCCAGAGTTCTAT---------GTTGGAAGTATTCTTCGTGTTACTACATCCGAC
CCATATGCCAATGGAAAAATCAGCCAGTTTCTGGGGATTTGCATCCAGCGATCAGGAAAA
GGACTTGGAGCTACTTTTATCCTTAGGAATATTATTGAAGGACAAGATTTAGGTGTCGAG
ATTTGCTTTGAACTTTATAATCCTCGAATCCAGGAGATTCAAGTGGTTAAATTAGAGAAA
CGGCTGGATGATAGCTTGCTATATTTACGAGATGCCCTTCCTGAATATAGCACTTTTGAT
GTGAATATGAAGCCAGTACCACAAGAGCCTACCCAAGAAATTCCTGTTAATATGCTGAAA
GTGAAAATGAAACCTAAGCCCTGGTCTAAACGCTGGGAACGCCCAAATTTTAATATTAAA
GGAATCAGATTTGATCTTTGTTTAACTGAAAAGCAAATGAAAGAAGCTCAGAAGTGGAGT
CAGCCGTGGCTTGAATTTGATATGATGAGGGAATATGATACTACAAAAATTGAAGCTGCG
ATATGGGAAGAAATTGAAGCATCACAAAGA------TCT
>Microbat|ENSMLUG00000012774|ENSMLUT00000012775
------------------------------------ATGGCGGCCTCCATGGCGGGGGGC
TGTGGGATAGCCATGGGTCTAGCCCGGAGCGTTGGAGCCGCCAGGGCGCTGCGCCCAGCT
CCGAGCTCCGTCGCCTGCTGCGCCCGCGCGGGGCCGGGCCGGCAGCAGAGCACTGGACCT
TCG---CAGCCCGACGCGTTCAAGCCGCCCCCCAAACCAGTGATCGTGGACAAGCGCCGC
CCCCCGCGCCCGGAAACC---CGGTTCTTGAGCCCTGAATTCATTCCTCCAAGAGGAAGA
ACAAATCCTCTGAAATTTCAAGTAGAAAGACAAGATATGTTAGAAAGGAGGAAAGTGCTC
CACATCCCAGAGTTCTAT---------GTTGGAAGCATTCTTCGTGTTACTACGGCCGAT
CCATATGCCAGTGGAAAAACCAGCCAGTTCCTGGGGATTTGCATCCAGAGATCAGGAAGA
GGACTTGGAGCGACGTTTATCCTCAGGAATACTATTGAAGGACAA------GGTGTTGAG
ATTTGCTTTGAACTTTACAATCCTAGAATCCAGGAGATCCAAGTGGTCAAATTAGAGAAG
CGGCTGGATGACAGCTTGCTGTACTTACGAGATGCCCTTCCTGAGTACTGCACTTTCGAT
GTTAATATGAAGCCAGTACAGCACGATTCTGGCCAAGAAGTTCCTGTTAATCAGCTGAAA
GTAAGGATGAAGCCTAAGCCCTGGTCCAAACGCTGGGAGCGTCCAAAGTTTAATATTAAA
GGAATCAGATTTGATCTTCACTTAACTGAAGAGCAAATGAAAGAAGCTCAGAAGTGGAGT
CGGCCGTGGCTAGAGTTTGATATGATGAGGGAATATGATACTTCAAAAATTGAAGCTGCA
ATATGGGATGAAATTGAAGCATCAAAAAAG------TCG
>Human|ENSG00000115364|ENST00000393909
------------------------------------ATGGCGGCCTGCATTGCAGCGGGG
CACTGGGCTGCAATGGGCCTAGGCCGGAGTTTCCAAGCCGCCAGGACTCTGCTCCCCCCG
CCGGCCTCTATCGCCTGCAGGGTCCACGCGGGGCCTGTCCGGCAGCAGAGCACTGGGCCT
TCC---GAGCCCGGTGCGTTCCAACCGCCGCCGAAACCGGTCATCGTGGACAAGCACCGC
CCCGTGGAACCGGAACGC---AGGTTCTTGAGTCCTGAATTCATTCCTCGAAGGGGAAGA
ACAGATCCTCTGAAATTTCAAATAGAAAGAAAAGATATGTTAGAAAGGAGAAAAGTACTC
CACATTCCAGAGTTCTAT---------GTTGGAAGTATTCTTCGTGTTACTACAGCTGAC
CCATATGCCAGTGGAAAAATCAGCCAGTTTCTGGGGATTTGCATTCAGAGATCAGGAAGA
GGACTTGGAGCTACTTTCATCCTTAGGAATGTTATCGAAGGACAA------GGTGTCGAG
ATTTGCTTTGAACTTTATAATCCTCGGGTCCAGGAGATTCAGGTGGTCAAATTAGAGAAA
CGGCTGGATGATAGCTTGCTATACTTACGAGATGCCCTTCCTGAATATAGCACTTTTGAT
GTGAATATGAAGCCAGTAGTACAAGAGCCTAACCAAAAAGTTCCTGTTAATGAGCTGAAA
GTAAAAATGAAGCCTAAGCCCTGGTCTAAACGCTGGGAACGTCCAAATTTTAATATTAAA
GGAATCAGATTTGATCTTTGTTTAACTGAACAGCAAATGAAAGAAGCTCAGAAGTGGAAT
CAGCCATGGCTTGAATTTGATATGATGAGGGAATATGATACTTCAAAAATTGAAGCTGCA
ATATGGAAGGAAATTGAAGCGTCGAAAAGG------TCT
>Orca|XP_004283279.1
------------------------------------ATGGCGGCCTCCATTGCCAGGGGC
TGCCGGGCTGCAATGGCCCTGGGCTGGACCTTTCGATGCGCCTGGGCTCTGCGCCCTGCG
CCAGTCTCTGTCGCCTGCCAGGCCCTCGTGGGGCCGAGCCGGCGGCAGATCACTGGACCT
TCT---GAGCCCGGCGCGTTCCAGCCACCGCCGAAACCGATTATCGTGGACAAGCGCCGT
CCCCAGCGCCGGGAAAGC---AGGTTCTTGAGTCCTGAATTCATTCCTCCAAGGGGAAGA
ACAAATCCTCTGAAATTTCAAATAGAAAGAAAAGATATGTTAGAAAGGAGAAAAATACTC
CACATTCCAGAGTTCTAT---------GTTGGAAGCATTCTTCGTGTTACTACTGCTGAC
CCATATGCCAATGGAAAAACCAGCCAGTTTCTGGGAATTTGCATCCAGAGATCAGGAACA
GGACTTGGAGCTACTTTTATCCTTAGGAATACTATTGAAGGACAA------GGTGTTGAG
ATTTGCTTTGAACTTTATAATCCTCGAATCCAGGAGATCCAAGTAGTCAAATTACAGAAA
CGGCTGGATGATAGCTTGCTATACTTGCGAGATGCCCTTCCTGAATACAGCACTTTTGAT
ATGAATATGCAGCCAATAGCACAAGAACCTAGCCAAGAAGTTCCTGTTAATCAGCTGAAA
GTAAAAATGAAGCCCAAGCCGTGGTCCAAACGCTGGGAACGTCCAAAATTTAATATTAAG
GGGATCAGATTTGACCTTTGTTTAACTGAAGAACAAATGAAGGAAGCCCAGAAGTGGAGT
CAGCCATGGCTTGAGTTTGATATGATGAGGGAATATGACACTTCAAAAATTGAAGCTGCA
ATATGGGATGAAATTGAAGCATCGAAAAAT------TCC
>Chimp|ENSPTRG00000012108|ENSPTRT00000022514
------------------------------------ATGGCGGCCTGCATTGCAGCGGGG
CACTGGGCTGCAATGGGCCTAGGCCGGAGTTTCCAAGCCGCCAGGACTCTGCTCCCCCCG
CCGGCCTCTATCGCCTGCAGGGTCCACGCGGGGCCTGTCCGGCAGCAGAGCACTGGGCCT
TCC---GAGCCCGGTGCGTTCCAACCGCCGCCGAAACCGGTCATCGTGGACAAGCACCGC
CCCGTGGAACCGGAACGC---AGGTTCTTGAGTCCTGAATTCATTCCTCGAAGGGGAAGA
ACAGATCCTCTGAAATTTCAAATAGAAAGAAAAGATATGTTAGAAAGGAGAAAAGTACTC
CACATTCCAGAGTTCTAT---------GTTGGAAGTATTCTTCGTGTTACTACAGCTGAC
CCATATGCCAGTGGAAAAATCAGCCAGTTTCTGGGGATTTGCATTCAGAGATCAGGAAGA
GGACTTGGAGCTACTTTCATCCTTAGGAATGTTATCGAAGGACAA------GGTGTCGAG
ATTTGCTTTGAACTTTATAATCCTCGGGTCCAGGAGATTCAGGTGGTCAAATTAGAGAAA
CGGCTGGATGATAGCTTGCTATACTTACGAGATGCCCTTCCTGAATATAGCACTTTTGAT
GTGAATATGAAGCCAGTAGTACAAGAGCCTAACCAAAAAGTTCCTGTTAATGAGCTGAAA
GTAAAAATGAAGCCTAAGCCCTGGTCTAAACGCTGGGAACGTCCAAATTTTAATATTAAA
GGAATCAGATTTGATCTTTGTTTAACTGAACAGCAAATGAAAGACGCTCAGAAGTGGAAT
CAGCCATGGCTTGAATTTGATATGATGAGGGAATATGATACTTCAAAAATTGAAGCTGCA
ATATGGAAGGAAATTGAAGCGTCGAAAAGG------TCT
>Cow|ENSBTAG00000002557|ENSBTAT00000003312
------------------------------------ATGGCGGCCTCTATCGCAAGGGGC
TGCCAGGCTGCAAAGGGTCTGGGCCCGAGCTTTCGATCCGCCAGGGCTCTACTCCCTGTG
TCAACCTCTGTCGCCAGCCGGGTCCTGGCGGGGCCGGGCCGGCGGCAGATCACTGGACCT
TCT---GAGCCTGGCGTGTTCCAGCCACCGCCGAAACCGGTTATAGTGGACAAGCGCGGC
CCCCAGCGCCGGGAAAGC---AGGTTCTTGAGTCCTGAATTCATTCCTCCAAGGGGAAGA
ACAAATCCTCTGAAATTTCAAATAGAAAGAAAAGATATGTTAGAAAGGAGAAAAATACTC
CACATTCCAGAGTTCTAC---------GTTGGAAGCATTCTTCGTGTTACTACTGCTGAC
CCATATGCCAATGGAAAAACCAGCCAGTTTCTGGGGATTTGCATCCAGAGATCGGGAAAA
GGACTTGGAGCTACTTTTATCCTTAGGAATACTATTGAAGGACAA------GGTGTTGAG
ATTTGCTTTGAACTTTATAATCCTCGAATCCAGGAGATCCAAGTTGTCAAATTAGAGAAA
CGGCTTGACGATAGTTTGCTGTACTTGCGAGATGCCCTTCCTGAATACAGCACTTTTGAT
ATGAACATGAAGCCAGTAGCACAAGAACCTAGCCGAGAAGTTCCTATTAATCAGCTAAAA
GTAAAAATGAAGCCAAAACCCTGGTCCAAACGCTGGGAACGTCCAAAATTTAATGTTAAA
GGGATCAGATTTGACCTTTGTTTAACCGAAGAGCAAATGAAAGAAGCCCAGAAGTGGAGT
CAGCCATGGCTTGAGTTTGATATGATGAGGGAATATGACACATCAAAGATTGAAGCTGCA
ATATGGAATGAAATTGAAGCATCGAAAAGT------TCC
>Dog|ENSCAFG00000008175|ENSCAFT00000013000
------------------------------------ATGGCGGCCTCCATTGCGGGAGCC
TGTGGGGCCGCAGCGGGCCTGTGCCGAGGCTTCCGAGCCGCCGGGGCGCTGCTCCCTGCG
CCAGCCTCCATCGCCTGGCGGGCCCGCGTGGGGCCGGGCCGGCCGCAGAGCACGGGGCCT
TCT---GAGCCCGGCGCGTTCAAGCCGCCGCCGAAACCGGTCATCGTGGACCGGCGCCGG
GCTCCGCGTGAGGAGAGG---AGGTTCTTGAGTCCTGAATTTATTCCTCCAAGGGGAAGA
ACAAATCCTCTGAAGTTTCAAATAGAAAGAAAAGATATGTTAGAAAGGAGAAAAATACTC
CATATTCCAGAGTTCTAC---------GTGGGAAGCATACTTCGTGTTACTACAGCTGAC
CTGTACGCCAATGGGAAAGCCAGCCAGTTTCTGGGGATCTGTATCCAGAGATCAGGAGCA
GGCCTTGGAGCTACTTTTATCCTTAGGAATACTATTGAAGGACAA------GGTGTTGAG
ATTTGCTTTGAGCTTTATAATCCTCGAATCCAGGAGATCCAAGTGATCAAGTTAGAGAAA
CGACTGGATGATAGTTTGCTATACTTACGAGATGCCCTTCCCGAATATAGCACTTTTGAT
ATGAATATGAAGCCAGTAGCACATGAACCTAGCCACGAAGTTCCTGTTAATCAGCTGAAA
GTAAAAATGAAGCCTAAGCCCTGGTCCAAACGCTGGGAACGTCCAAAATTTAATATTAAA
GGCATCAGATTTGATCTCTGTTTAACTGAAGAAAAAATGAAAGAAGCTCAGAAATGGAGT
CAGCCATGGCTTGAGTTTGATATGATGAGGACATATGATACTTCAAAAATTGAAGCTGCA
ATATGGGATGAAATTGAAGCATCGAAAAAG------TCC
>Elephant|ENSLAFG00000000146|ENSLAFT00000000146
------------------------------------ATGGCAGCCTGCTTTGCAGGGGGC
TGTGGGGCCGCGGTGGGCCTGGCCCGGAGCTTCAGAAGCGCCAGGGTACTGCTCCCTGTA
CCAGCCTCTGCTGTTTACCGCGCCCACGTGGGGCCGGGACGGCCGCAGAGTACTGGGCCT
TCG---GGGCCCGGCACGTTCCAGCCACCGCCGAAACCCGTCATCGTGGACAAGCGCCAG
GTCCCGCAGCAGAAGAAG---AGGTTCTTGAGTCCTGAATTCATCCCTCCAAGAGGAAGA
ACAAATCCTCTGAAATTTCAAATAGAAAGAAAAGATATGTTAGAAAGGAGGAAGGTACTC
CACATTCCAGAGTTCTATGTCGAATTGGTAGGAAGCATACTTCGTGTAACTACAGCAGAC
CCTTATGCCAATGGAAAAATGAGCGAGTTTCTGGGGATTTGCATCCAGAGATCAGGAAAA
GGACTTGGAGCTACATTTATCCTTAGGAATACTATTGAAGGACAA------GGTGTTGAG
ATTTGCTTTCAACTTTATAATCCCCGAATTCAGGAGATCCAAGTGGTCAAATTAGAGAAA
CGGCTGGATGACAGCTTGCTGTACTTAAGAGATGCCCTTCCTGAATACAGCACCTTTGAT
AGGAACATGAAGCCAGTAGCACATGAATCAGACCAAGAAGTTCCTGTGAATCAGCTGAAA
GTAAAAATGAAGCCTAAGCCCTGGTCCAAACGCTGGGAACGTCCAAAATTTAATGTGAAA
GGAATCCAGTTTGATCTTTATTTAACTGAAGAACAAATGAAAGAAGCTCAGAAGTGGGGT
CAGCCTTGGCTTGAGTTCGATATGATGAGGGAATATGACACTTCACAAACTGAAGCTGCA
ATATGGGGTGAAATCGAAGCATCGATAAGCATTTCATAT
>Bowhead|bmy_18799T0
------------------------------------ATGGCGGCCTCTATTGCCAGGGGC
TGCCGGGCTGCAATGGCCCTGGGCCGGAGCTTTCGATGCGCCTGGGCTCTGCGCCCTGCG
CCGGCCTCTGTCGTCTGCCAGACCCTCGCGGGGCCGAGCTGGCGGCAGATCACTGGACCT
TCT---GAGCCCGGCGCGTTCCAGCCACCGCCGAAACCGATTATCGTGGACAAGCGCCGT
CCCCAGCGCCGGGAAAGC---AGGTTCTTGAGTCCTGAATTCATTCCTCCAAGGGGAAGA
ACAAATCCTCTGAAATTTCAAATAGAAAGAAAAGATATGTTAGAAAGGAGAAAAATACTT
CACATTCCAGAGTTCTAT---------GTTGGAAGCATTCTTCGTGTTACTACTGCTAAC
CCATATGCCAATGGAAAAACCAGCCAGTTTCTGGGAATTTGCATCCAGAGATCAGGAACA
GGACTTGGAGCTACTTTTATCCTTAGGAATACTATTGAAGGACAA------GGTGTTGAG
ATTTGCTTTGAACTTTATAATCCTCGAATCCAGGAGATCCAAGTAGTCAAATTACAGAAA
CGGCTGGATGATRGCTTGCTATACTTGCGAGATGCCCTTCCTGAATACAGCACTTTTGAT
ATGAATATGAAGCCAATAGCACAAGAACCTAGCCAAGAAGTTCCTGTTAATCAGCTGAAA
GTAAAAATGAAGCCCAAGCCGTGGTCCAAACGCTGGGAACGTCCAAAATTTAATATCAGG
GGGATCAGATTTGATCTTTGTTTAACTGAAGAGCAAATGAAAGAAGCCCAGAAGTGGAGT
CAGCCATGGCTTGAGTTTGATATGATGAGGGAATATGACACTTCAAAAATTGAAGCTGCA
ATATGGGATGAAATTGAAGCATCGAAAAAT------TCC
>Minke|BACU005536
------------------------------------------------------------
------------ATGGCCCTGGGCCGGAGCTTTCGATGCGCCTGGGCTCTGCGCCCTGCG
CCAGCCTCTGTCGCCTGCCAGACCCTCGCGGGGCCGAGCTGGCGGCAGATCACTGGACCT
TCT---GAGCCCGGCGCGTTCCAGCCACCGCCGAAACCGATTATCGTGGACAAGCGCCAT
CCCCGTCGCCGGGAAAGC---AGGTTCTTGAGTCCTGAATTCATTCCTCCAAGGGGAAGA
ACAAATCCTCTGAAATTTCAAATAGAAAGAAAAGATATGTTAGAAAGGAGAAAAATACTT
CACATTCCAGAGTTCTAT---------GTTGGAAGCATTCTTCGTGTTACTACTGCTAAC
CCATATGCCAATGGAAAAACCAGCCAGTTTCTGGGAATTTGCATCCAGAGATCAGGAACA
GGACTTGGAGCTACTTTTATCCTTAGGAATACTATTGAAGGACAA------GGTGTTGAG
ATTTGCTTTGAACTTTATAATCCTCGAATACAGGAGATCCAAGTAGTCAAATTACAGAAA
CGGCTGGATGATAGCTTGCTATACTTGCGAGATGCCCTTCCTGAATACAGCACTTTTGAT
ATGAATATGAAGCCAATAGCACAAGAACCTAGCCAAGAAGTTCCTGTTAATCAGCTGAAA
GTAAAAATGAAGCCCAAGCCGTGGTCCAAACGCTGGGAACGTCCAAAATTTAATATCAGG
GGGATCAGATTTGATCTTTGTTTAACTGAAGAGCAAATGAAAGAAGCCCAGAAGTGGAGT
CAGCCATGGCTTGAGTTTGATATGATGAGGGAATATGACACTTCAAAAATTGAAGCTGCA
ATATGGGATGAAATTGAAGCATCGAAAAAT------TCC
