# Supplementary material for: Insights into the Evolution of Longevity from the Bowhead Whale Genome
Source: Cell Rep. 2015 Jan 6;10(1):112–22. doi: 10.1016/j.celrep.2014.12.008 (PMC4536333; doi:10.1016/j.celrep.2014.12.008)
Supplement: Supplemental Folder 2. Species Used in the Analysis of Selective Pressure Variation, Single-Gene Orthologous Families Tested, Likelihood Ratio Tests, MAKER Parameters, and Full Assembly and Read Usage Data, Related to Experimental Procedures [file mmc3.zip › Tested SGOs/reciprocal_group_2680.2.fas]

>Gibbon|ENSNLEG00000016242|ENSNLET00000020688
ATGAGGCCCCCAGGTCTGGATCGAATTCTCCTGGGAGCCAGACCAAAGCGCCTTCCTGGA
CTGCAAAGTGTGGAAGCCGCCGCAGGCCGGGCGCGGGGAGGCGTCACG------------
------------------------------------CGCCGGAACCTGCGCTTGCTGCCA
AGCTCTAGG------GCTGACGCGCAGGGGCAGGGCGCCTCGCGTCCT------GGGCTG
GCGGCTCTGCGCATGCTCCTCCTTCCGGCGTCGCAAGCCTCCAGAGGCTCCGGAAGCACT
GGGTGCAGCCTGATGGCGCAGGAGGTAGACACCGCACAGGGCGCCGAGATGCGGCGGGGC
GCGGGC------------GCGGCT------------------------------------
---------------------------------------------CGGGGACGCGCTTCC
TGGTGC------TGGGCCCTGGCGCTGCTCTGGCTCGCGGCGGTTACGGGCTGGCCCCGG
GCC------------TCGGGCATCCCCTCCCGGCGCCACTGGCCGGTGCCCTACAAACGC
TTTGACTTCCGTCCAAAACCTGATCCTTATTGTCAAGCTAAGTATACTTTCTGTCCAACT
GGCTCACCTATCCCAGTTATGGAGGGTGATGATGACATTGAAGTTTTTCGATTACAAGCC
CCAGTATGGGAATTTAAATATGGAGACCTCCTGGGACACTTGAAAATTATGCATGATGCC
ATTGGATTCAGGAGTACATTAACTGGCAAGAACTACACAATGGAATGGTATGAACTTTTC
CAACTTGGCAACTGTACATTTCCCCATCTCCGACCTGAAATGGAAGCCCCTTTCTGGTGT
AATCAAGGTGCTGCCTGCTTTTTTGAGGGAATTGATGATGTTCACTGGAAGGAAAATGGG
ACATTAGTTCAAGTAGCAACTATATCA---GGAAACATGTTCAACCAAATGGCAAAGTGG
GTGAAACAGGACAATGAAACAGGAATTTATTACGAGACATGGAATGTAAAAGCCAGCCCA
GAAAAGGGGGCAGAGACATGGTTTGATTCCTATGATTGTTCCAAATTTGTGTTAAGGACC
TTTAACAAGTTGGCTGAATTTGGAGCAGAGTTCAAGAACATAGAAACCAACTATACAAGA
ATATTTCTTTACAGTGGAGAACCTACTTATCTGGGAAATGAAACATCTGTTTTTGGGCCA
ACAGGAAACAAGACTCTTGGTTTAGCCATAAAAAGATTTTATTACCCCTTCAAACCACAT
TTGTCAACTAAAGAATTTCTGTTGAGTCTCTTGCAAATTTTTGATGCAGTGATTGTGCAC
AGACAGTTCTATTTGTTTTATAATTTTGAATATTGGTTTTTACCTATGAAATTCCCTTTT
ATTAAAATAACATATGAAGAAATCCCTTTACCTAACAGA---------AACAAAACACCC
TCTGGTTTA
>Gorilla|ENSGGOG00000013888|ENSGGOT00000013932
------------------------------------------------------------
---------------------------------------------ATG------------
------------------------------------CGCCCGAACCTGCGCTTGCTGCCA
AGCTCTGGA------GCTGACGCGCAGCGGCAAGGCGCCCCGCGTCCG------GGGCTG
GCGGCTCCGCGCCTGCTA------------------------------------------
------------------------------------------------------------
------------------------------------------------------------
------------------------------------------------------------
------------------------------------------------------------
---------------------------------------------------------CAC
TTTGACTTCCGTCCAAAACCTGATCCTTATTGTCAAGCTAAGTATACTTTCTGTCCAACT
GGCTCAGCTATCCCAGTTATGGAGGGTGATGATGACATTGAAGTTTTTCGATTACAAGCC
CCAGTATGGGAATTTAAATATGGAGACCTCCTGGGACACTTGAAAATTATGCATGATGCC
ATTGGATTCAGGAGTACATTAACTGGCAAGAACTACACAATGGAATGGTATGAACTTTTC
CAACTTGGCAACTGTACATTTCCCCATCTCCGACCTGAAATGGATGCCCCTTTCTGGTGT
AATCAAGGCGCTGCCTGCTTTTTTGAGGGAATTGATGATGTTCACTGGAAGGAAAATGGG
ACATTAGTTCAAGTAGCAACTATATCA---GGAAACATGTTCAACCAAATGGCAAAGTGG
GTGAAACAGGACAATGAAACAGGAATTTATTACGAGACATGGAATGTAAAAGCCAGCCCA
GAAAAGGGGGCAGAGACATGGTTTGATTCCTACGACTGTTCCAAATTTGTGTTAAGGACC
TTTAACAAGTTGGCTGAATTTGGAGCAGAGTTCAAGAACATAGAAACCAACTATACAAGA
ATATTTCTTTACAGTGGAGAACCTACTTATCTGGGAAATGAAACATCTGTTTTTGGGCCA
ACAGGAAACAAGACTCTTGGTTTAGCCATAAAAAGATTTTATTACCCCTTCAAACCACAT
TTGCCAACTAAAGAATTTCTGTTGAGTCTCTTGCAAATTTTTGATGCAGTGATTGTGCAC
AGACAGTTCTATTTGTTTTATAATTTTGAATATTGGTTTTTACCTATGAAATTCCCTTTT
ATTAAAATAACATATGAAGAAATCCCTTTACCTAACAGA---------AACAAAACACTC
TCTCGTTTA
>Guinea_Pig|ENSCPOG00000020125|ENSCPOT00000026890
------------------------------------------------------------
------------------------------------------------------------
------------------------------------------------------------
------------------------------------------------------------
------------------------------------------------------------
------------------------------------------------------------
------------------------------------------------------------
------------------------------------------------------------
TGGACG------TGGGCGCTGGCTTGTCTCTGGCTCACG---------GGCGACTCTCGG
GCCTGGTCGCCGGCCTCGGGCGGCCCCTCCCGGCGGCCCTGGCCCGTGCCCTACAAACGC
TTTTCCTTCCGCCCAGAACCAGATCCTTTTTGTCAAGCTAAGTACACTTTCTGTCCCACT
GGCTCGCCGATCCCAGTTATGAAGAATGATGATGTCATTGAAGTCTTTCGACTACAAACC
CCAGTATGGGAATTTAAATACGGGGACCTGCTGGGACATTTTAAAATTATGCATGATGCC
ATTGGATTCAGGAATACCTTAACTGGCAAGAACTACACAATGGAGTGGTATGAACTTTTC
CAGCTTGGCAACTGTACATTTCCTCATCTCAGACCCGAAATGGATGCCCCTTTCTGGTGT
AACCAAGGAGCTGCCTGCTTTTTTGAAGGAATTGATGATATCCATTGGAAGGAAAATGGG
ACATTAGTTCTAATAGCAACCATATCA---GGAAACACATTTAACAAAATGGCAAAGTGG
GTGAAACAGGACAATGAAACAGGAATTTATTATGAGACATGGACTGTCCAAGCCAGCCCA
GGAAAAGGAGCAGAGACATGGTTTGAATCCTTCGACTGTTCAAAGTTTGTGTTAAGGACA
TATGAGAAATTAGCTGAACTTGGAACAGAGTTCAAGAAGATAGAAACCAACTATACAAGG
ATATTTCTTTACAGTGGAGAACCTTCTTATTTGGGAAATGAAACATCTATTTTTGGGCCA
ACAGGAAATAAGACTCTTGCTTTAGCCCTAAGAAGATTTTATTACCCTTTCAAACCACAC
TTGTCAACTAAAGAATTTTTGTTGAATCTCTTGCAAATTTTTGATTCAGTGATTATACAC
AGACAGTTCTATTTGTTTTATAATTTTGAATACTGGTTTTTACCTATGAAGTACCCTTTT
GTTAAAATAACATATGAAGAAATCCCTTTACCTAACAGA---------CATAAAACGTTC
ACTGGTTTA
>Horse|ENSECAG00000010400|ENSECAT00000010662
------------------------------------------------------------
------------------------------------------------------------
------------------------------------------------------------
------------------------------------------------------------
------------------------------------------------------------
------------------------------------------------------------
------------------------------------------------------------
------------------------------------------------------------
------------------------------------------------------------
------------------------------------------------------AGACGC
TTTTCCTTCCGTCCGGAGCCGGATCCTTATTGTCAAGCTAAATATACTTTCTGTCCAGCT
AGCTCCCCTATGCCAGTTATGAAGGGCGATGACGTCATTGAAGTCTTTCGGTTACAAGCC
CCGGTATGGGAGTTCAAATACGGGGACCTCCTGGGACACTTGAAAATTATGCATGATGCC
ATTGGATTCCGGAGTACCTTAACGGGCAAGAATTACACGATGGAATGGTATGAACTTTTC
CAACTTGGAAACTGCACATTTCCCCATCTCCGACCTGAAATGAATGCCCCTTTCTGGTGT
AATCAAGGTGCTGCCTGCTTTTTTGAAGGAATTGATGATATTCACTGGAAGGAAAATGGG
ACGTTAGTTCTAGTAGCGACCATATCA---GGAAACGCATTTAACAAAATGGCAAAGTGG
GTAAAACGGGACAATGAAACAGGCATTTATTACGAGACGTGGACTGTTCAAGCCAGCCCA
GAAAAAGGGGCGGAGACATGGTTCGAATCCTACGACTGTTCCAAATTTGTGTTAAGGACG
TATGAGAAGTTGGCTGAATTTGGAGCAGAGTTCAAGAAGATAGAAACCAACTATACAAGA
ATATTTCTTTACAGTGGAGAACCTACTTATTTGGGAAATGAAACATCTATTTTTGGGCCA
ACAGGAAACAAGACTCTTGCTTTAGCCATAAAAAGATTTTATTACCCCTTCAAACCGCAT
TTGCCAACTAAAGAATTTCTGTTGAGTCTCTTGCAAATTTTTGATGCAGTGATTATACAC
AGACAGTTCTATTTGTTTTATAATTTTGAATATTGGTTTTTACCTATGAAATTCCCTTTT
ATTAAAATAACATATGAAGAAATCCCTTTACCTAACAAA---------AACAAAACGTTC
TCCAGTTTA
>Mouse|ENSMUSG00000022125|ENSMUST00000022721
------------------------------------------------------------
------------------------------------------------------------
------------------------------------------------------------
------------------------------------------------------------
------------------------------------------------------------
---------------------------------------------------ATGCTGCGC
GGGGGG------------CCATGT------------------------------------
---------------------------------------------GGA------GCGCAC
TGGCGCCCGGCGCTCGCGCTGGCGCTGCTCGGGCTGGCGACGATTCTGGGCGCGTCC---
---------CCGACGTCTGGG------------CAACGCTGGCCGGTGCCCTACAAGCGC
TTCTCTTTCCGTCCGAAGACAGATCCCTACTGTCAAGCTAAGTATACTTTCTGTCCTACC
GGCTCGCCCATCCCAGTTATGAAGGACAATGACGTCATCGAGGTCTTACGACTACAAGCC
CCGATTTGGGAATTTAAATATGGAGACCTCCTGGGACACTTTAAACTTATGCATGACGCC
GTGGGATTCAGGAGCACACTGACAGGCAAGAACTACACAATTGAGTGGTATGAACTTTTC
CAGCTGGGCAACTGTACATTTCCCCACCTCCGGCCTGACAAGAGCGCTCCCTTCTGGTGT
AACCAAGGGGCAGCCTGCTTTTTTGAAGGAATAGATGATAAACACTGGAAGGAAAACGGG
ACACTGTCAGTCGTTGCAACCATATCC---GGAAACACATTTAACAAAGTGGCCGAGTGG
GTGAAGCAGGACAATGAAACTGGGATTTATTATGAGACATGGACGGTCCGAGCCGGCCCA
GGACAAGGGGCCCAGACGTGGTTCGAGTCCTACGACTGTTCGAATTTTGTCTTAAGGACA
TATAAGAAATTGGCTGAATTTGGAACAGAATTCAAGAAGATAGAAACAAACTATACGAAA
ATATTTCTTTACAGTGGAGAGCCTATTTACCTGGGAAATGAAACATCTATTTTTGGGCCC
AAAGGAAACAAGACTCTTGCTTTGGCCATAAAAAAATTTTATGGCCCCTTCAGACCGTAT
TTGTCAACCAAAGATTTTCTGATGAATTTCTTGAAAATTTTTGATACAGTGATTATACAC
AGACAGTTCTACTTGTTTTATAACTTTGAGTATTGGTTTCTACCAATGAAACCCCCCTTT
GTCAAAATAACATACGAAGAAACCCCGTTACCTACCCGA---------CATACAACATTT
ACCGACTTG
>Opossum|ENSMODG00000001150|ENSMODT00000001395
------------------------------------------------------------
------------------------------------------------------------
------------------------------------------------------------
------------------------------------------------------------
------------------------------------------------------------
------------ATGACCAGAACTGGGGGA---------------GAAGGGAGAGAGCGC
GTCGGT------------CAGGCA------------------------------------
---------------------------------------------CGT------TGT---
---------------GCCCTGGCGTTGCTTTGGCTGACAGTGACCGCTGATTTATCCTCC
GCTTGGAGC---AGCAGGGATCCCCTTCAGCAGCAGCGGTGGCCAGTTCCTTACAGGCGT
TTTGAATTCCGTCCTACACCAGATCCTTATTGTCAAGCTCAATATACTTTTTGCCCAGCT
GGTTCTCCTATTCCACTTATGAAGGATGATGATGTTCTAGAAGTTTTTCGATTACAAGCC
CCAGTATGGGAATTTAAATATGGTGGTCTCTTGGGGCATTTGAATATTATGCATGATGCT
ATTGGGTTCAGGAACACTTTGACAGGCAAGAACTACACCATGGAATGGTATGAACTTTTC
CAACTGGGAAACTGCACATTTCCCCATCTCCGACCTGAAATGAATGAACCATTCTGGTGT
AATCAGGGAGCTGCCTGTTTTTCTGAAGGTATTGATGATAGTCACTGGAAAGAAAATGGG
ACCTTGGTTCTGATTGCAACCATATCA---GGAAAAATATTTAACCAAATGGCAAAGTGG
GTAAAACAGGATAACGAAACAGGTATTTATTATGAAACATGGAATGTCCAAGCCAGTCCA
GAAAAAGAGTCAACAGTATGGTTTGAATCTTATGACTGTTCCAAATTTGTCCTAAGAACA
TATATGAAGTTGGCTGAATTTGGGGTCGAATTTAAGAAGATAGAAACCAACTATACCAGA
ATATTTCTATACAGTGGAGAACCTATATATGTGGGAAATGAAACTTCAATTTTTGGACCT
TCAGGAAATAAGACTCTTGCTACTGCTATAAGGAGATTTTATTACCCATTTAAACCTCAT
TTGTCAACTAAAGAATTTTTATTAAGTCTCTGGAAAATATTTGATGTAGTGGTTATCCAT
AGGCAATTTTATTTGTTTTATAATTTTGAATATTGGTTTTTACCAATGAAGCCTCCCTTT
ATAAAAATAACATATGAAGAAATTCCTTTACCAAGCAAAACACTGGTTTCTAGAACATTT
---GGACTT
>Orangutan|ENSPPYG00000005424|ENSPPYT00000006424
------------------------------------------------------------
------------------------------------------------------------
------------------------------------------------------------
------------------------------------------------------------
------------ATGCTCCTCCCTCCGGCGTCGCAGGCCTCCGGAGGCTCCGGAAGTACT
GGGTGCAGCCTGATGGCGCAGGAGGTAGACACCGCACAGGGCGCCGAGATGCGGCGGGGC
GCGGGC------------GCGGCT------------------------------------
---------------------------------------------CGGGGACGCGCTTCC
TGGTGC------TGGGCCCTGGCGCTGCTCTGGCTCGCGGCGTTTCCGGGCTGGCCCCGG
GCC------------TCGGGCATCCCCTCCCGGCGCCACTGGCCGGTGCCCTACAAACGC
TTTGACTTCCGTCCAAAACCTGATCCTTATTGTCAAGCTAAGTATACTTTCTGTCCAACT
GGCTCACCTATCCCAGTTATGGAGGGTGATGATGACATTGAAGTTTTTCGATTACAAGCC
CCAGTATGGGAATTTAAATATGGAGACCTCCTGGGACACTTGAAAATTATGCATGATGCC
ATTGGATTCAGGAGTACATTAACTGGCAAGAACTACACAATGGAATGGTATGAACTTTTC
CAACTTGGCAACTGTACATTTCCCCATCTCCGACCTGAAATGGATGCCCCTTTCTGGTGT
AATCAAGGCGCTGCCTGCTTTTTTGAGGGAATTGATGATGTTCACTGGAAGGAAAATGGG
ACATTAGTTCAAGTAGCAACTATATCA---GGAAACATGTTCAACCAAATGGCAAAGTGG
GTGAAACAGGACAATGAAACAGGAATTTATTACGAGACATGGAATGTAAAAGCCAGCCCA
GAAAAGGGGGCAGAGACATGGTTTGATTCCTACGACTGTTCCAAATTTGTGTTAAGGACC
TTTGACAAGTTGGCTGAATTTGGAGCAGAGTTCAAGAACATAGAAACCAACTATACAAGA
ATATTTCTTTACAGTGGAGAACCTACTTATCTGGGAAATGAAACATCTGTTTTTGGGCCA
ACAGGAAACAAGACTCTTGGTTTAGCCATAAAACGATTTTATTACCCCTTCAAACCACAT
TTGCCAACTAAAGAATTTCTGTTGAGTCTCTTGCAAATTTTTGATGCAGTGATTGTGCAC
AGACAGTTCTATTTATTTTATAATTTTGAATATTGGTTTTTACCTATGAAATTCCCTTTT
ATTAAAATAACATATGAAGAAATCCCTTTACCTAACAGA---------AACAAAACACTC
TCTGCTTTA
>Platypus|ENSOANG00000012184|ENSOANT00000019298
------------------------------------------------------------
------------------------------------------------------------
------------------------------------------------------------
------------------------------------------------------------
------------------------------------------------------------
------------------------------------------------------------
------------------------------------------------------------
------------------------------------------------------------
------------------------------------------------------------
------------------------------------------------------AGGCGC
TTCGATTTCCGTCCTGAACCAGATCCTTACTGTCAAGCTCTTTATACTTTCTGTCCAACT
GGCTCTCCCATGCCAATAATGAGAGATGATGATGTCATTGAAGTCTTCCGATTGCAGGCT
CCCGTGTGGGAATTCAAATATGGGGCTCTCCTTGGACATTTGAAAATTATGCACGATGCT
CTTGGGTTCAGAAGTACTCTCACTGGCCAGAACTACACCATGGAGTGGTATGAGCTTTTC
CAGCTTGGAAATTGTACATTTCCCCATCTCCGACCTGAAATGGAGGCCCCTTTCTGGTGT
AATCAGGGGGCTGCCTGTTTCTTTGAAGGAATTGATGATGACCACTGGAAGGAAAACGGA
ACCTTGACTTTAATTGCAACCCTATCG---GGAAGCATGTTTAACCAAATGGTCAAGTGG
GTAAAGCGTGACAACGAAACCGGAATTTATTACGAGACGTGGACTGTCCAAGCCGGCCCA
GGACAGAAGTCGGAGGTGTGGTTCGAATCGTACGACTGCTCCAAGTTCGTCTTGAGAACG
TATCAGAAGCTGGCTGAGCTGGGGGCGGAGTTCAAGAGAGTGGAAACCAATTACACCAAA
ATATTCTTATACAGCGGAGAACCCATTTACCTGGGAAATGAAACCTCTATTTTTGGACCA
AGAGGAAATACCACAGTTGCTGCCGCCATAAGGAAATTTTATTATCCATTCAAACCTCAT
GTGTCGACTAAAGAATTTCTTTTAAATCTCTTGAAAATTTTTGATGCGGTGGTTGTGAGG
AGACAATTTTACTTATTTTATAATTTCGAATACTGGTTTTTACCCATGAAATTTCCATTT
ATCAAGATAACGTATGAAGAAATTCCTTTACCTAGACAGAAC------AAAAAACGGCTG
---GATTTT
>Rabbit|ENSOCUG00000011892|ENSOCUT00000011892
------------------------------------------------------------
---------------------------------------------ATGGAACTCGCTGGG
AGCCCGGACCAGAGCAACGTGCGGAGGCCGCCGGGGCGGAGGGGAGTCAGGGCCGCGCGG
AGATGCGGGGGACGCGCTGAGGCG---TCACGCGCCCAGCTTCGGCCGGAGCGCGGCTGC
GCGCATGCTCGG---------CCCTCCGCGGCGGCGGGCTGGGCCGGCGCCGGAAGCACC
GGGAGCCGCCCTATGGCGCAGGTCTGGAGCGCAGAGCCGAAGACGCGGGTCCGAGGGGGC
GCG------------------GCC------------------------------------
---------------------------------------------CGGGGGCTCGCGCCG
CGGCGC------TGGCTCCTGCTGCTGTGCTGGCTGACGGCAGCTCTGGGCTGGCCGCGG
GCC------------TCGGGCGGCCTCTCCCGGCGCCGCTGGCCGGTGCCCTACAAACGC
TTTTCCTTCCGTCCAGAGGCAGATCCTTATTGTCAAGCCAAGTACACTTTCTGTCCAACT
GGCTCGACCATCCCAGTTATGAAGGAGGATGATGTCATTGAAGTCTTTCGACTGCAAGCT
CCAGTGTGGGAATTTAAATACGGAGACCTCCTGGGACACTTGAAAATTATGCACGACGCC
ATTGGATTCAGGAGTACGCTGACTGGCAAGAACTACACGATGGAGTGGTACGAACTTTTC
CAGCTCGGCAACTGCACGTTTCCCCACCTGCGACCTGAAACCAGTGCCCCTTTCTGGTGT
AATCAAGGGGCTGCCTGCTTTTTCGAAGGAATCGACGATCTCCACTGGAAGGAAAATGGG
ACGTTAGTTCTAGTGGCGGCCATATCG---GGAGACACATTTAACAAAATGGCAAAGTGG
GTGAAGGAGGACAATGAAACGGGGATTTATTATGAGACATGGACCGTCCGAGCCAGCCCA
GAAAAGGGGGCAGAGACATGGTTTGACTCCTACGACTGTTCCAAATTTGTGTTAAGGACA
TACAAGAAGTTGGCTGAACTTGGAGCAGAATTCAAGAGAATAGAAACGAACTACACGAGA
ATATTTCTTTACAGTACAGAACCCACTTATTTGGGAAATGAAACCTCTATCTTTGGGCCA
ACAGGAAACATGACTCTTGCTTTAGCCATAAAAAAATTTTATTATCCCTTCCAACCACAT
TTATCAACCAAAGAATTTCTGTGGAGTCTCCTGAAAATTTTTGACTCAGTGATTCTGCAC
AGACAGTTCTATTTGTTTTATAATTTTGAATACTGGTTTTTACCCATGAAGTTTCCTTTT
ATTAAAATAACATATGAAGAAATCCCTTTACCTGACAGA---------AACAGAACACTG
CCTGCTTTA
>Rat|ENSRNOG00000009759|ENSRNOT00000012928
------------------------------------------------------------
------------------------------------------------------------
------------------------------------------------------------
------------------------------------------------------------
------------------------------------------------------------
------------------------------------------------------------
GTGGGG------------CCAGGT------------------------------------
---------------------------------------------GGA------GCGCAC
TGGCGCCAGGCGCTCGCGCTGGCGCTACTGGGGCTGGCGGCCACTCTGGGCGCGTCC---
---------CCGACGTCTGGG------------CAACGCTGGCCCGTACCCTACAAGCGC
TTCTCCTTCCGTCCGAAGACAGATCCCTTCTGTCAAGCCAAGTATACTTTCTGCCCTACT
GGCTCACCCATCCCAGTTATGAAGGACAATGACGTCATCGAAGTCTTAAGGCTACAAGCC
CCTGTTTGGGAATTTAAATATGGAGACCTCCTGGGACACTTCAAAATCATGCACGATGCC
ATTGGATTCAGGAGTACGCTGACCGGCAAGAACTACACAATTGAATGGTATGAGCTTTTC
CAGCTCGGCAACTGTACATTTCCCCACCTTCGGCCGGAAGTGAACGCTCCGTTCTGGTGT
AACCAGGGGGCAGCCTGCTTCTTTGAAGGAATTTACGATAAACACTGGAAGGAAAACGGG
ACGTTGTCTCTGGTTGCAACCATATCC---GGAAACACGTTTAACAAAGTGGCCGAGTGG
GTGAAGCAGGACAATGAGACTGGGATTTATTACGAGACATGGACAGTCCGGGCCAGCCCA
GGAAAAGGGGCGCAGACATGGTTTGAATCCTACGACTGTTCGAATTTTGTCTTAAGGACA
TATGAGAAATTGGCTGAATTTGGAACAGAATTCAAGAAGATAGAAACAAACTATATGAAA
ATATTTCTTTACAGCGGAGAACCGATTTACTTGGGAAATGAAACGTCTATTTTTGGGCCC
AAAGGAAACAAGACCCTTGCTTTGGCCATAAAAAAATTTTACGGCCCCGTCAAACGGTAT
TCGTCAACCAAAGATTTTCTGTTGAATTTCTTGAAAATTTTTGACACAGTGATTATGCAC
AGAGAGTTCTACCTGTTTTATAACTTTGAGTATTGGTTTCTACCTATNAAACCCCCCTTT
GTCAAAATAACGTACGAGGAAACCCCTTTACCTACCCGA---------CATACGATATTT
ACCGACTTG
>Macaque|ENSMMUG00000021457|ENSMMUT00000030203
------------------------------------------------------------
------------------------------------------------------------
------------------------------------------------------------
------------------------------------------------------------
------------------------------------------------------------
------------ATGGCTCCGGAGTTAGACACCGCACAGGGCGCCAAGATGCGGCGGGGC
GCGGGC------------GCGGCT------------------------------------
---------------------------------------------CGGGGACGCGCTTCC
TGGTGC------CCGGCCGTGGCGCTGCTATGGCTCGCGGCGGTTCCGGGCTGGCCCCGG
GCC------------TCGGGCGTTCTCTCCCGGCGCCACTGGCCGGTGCCCTACAAACGC
TTTGACTCCCGTCCAAAACCTGATCCTTATTGTCAAGCTAAATATACTTTCTGTCCAACT
GGCTCACCTATCCCAGTTATGGAGGGTGATGATGACATTGAAGTCTTTCGATTACAAGCC
CCAGTATGGGAATTTAAATATGGAGACCTCCTGGGACACTTGAAAATTATGCATGATGCC
ATTGGATTCAGGAGTACATTAACTGGCAAGAACTACACAATGGAATGGTATGAACTCTTC
CAACTTGGCAACTGTACATTTCCCCATCTCCGACCTGAAATGGATGCCCCTTTCTGGTGT
AATCAAGGCGCTGCCTGCTTTTTTGAGGGAATTGATGATGTTCACTGGAAGGAAAATGGT
ACATTAGTTAAAGTAGCGACTATATCA---GGAAACATGTTCAATCAAATGGCAAAGTGG
GTGAAACAGGACAATGAAACAGGAATTTATTACGAGACATGGAATGTAAAAGCCAGCCCA
GAAAAAGGGGCAGAGACATGGTTTGATTCCTACGACTGTTCCCAGTTTGTGTTAAGGACC
TTTAGCAAGTTGGCTGAATTTGGAGCAGAGTTCAAGAACATAGAAACAAACTATACAAGA
ATATTTCTTTACAGTGGAGAACCTACTTATCTGGGAAATGAAACATCTGTTTTTGGGCCA
ACAGGAAACAAGACTCTTGGTTTAGCCATAAAAAGATTTTATTACCCCTTCAAACCACAT
TTGTCAACTAAAGAATTTCTGTTGAATCTCTTGCAAATTTTTGATGCAGTGATTGTGCAC
AGAGAGTTCTATTTGTTTTACAATTTTGAATATTGGTTTTTACCTATGAAATTCCCTTTT
ATCAAAATAACATATGAAGAAATCCCTTTACCTAACAAA---------AACAAAACACTC
TCTGGTTTA
>Marmoset|ENSCJAG00000021191|ENSCJAT00000041685
------------------------------------------------------------
------------------------------------------------------------
---------------------------------------------------------CCA
AACTCTGGG------GCTAGCGCG---GGGCATGGCGGTCTGCGTCCG------GGGCTG
GCGGCTCCGCGCAAGCTCCACCCTCCGGCGTCGCGGGGCGCGGGCGGCGCCGGAAGCACT
GGGGGCAGCCGGATGGCGCAGGAGGGAGACACCGCACTGGGCGTCGAGATGCGGGGGGGC
GCGGGC------------GGGGCC------------------------------------
---------------------------------------------CGGGGACTCGCTTCC
CGGCGC------TGGGCCCTGGCGCTGCTCTTCCTCGCCGCGGCTCCGGGCTGGCTCCCG
GCT------------TCGGGCAGCCCCTCCCGGCGCCACTGGCCGGAGCCCTACAAACGC
TTTGACTTCCGACCAAAACCTGATCCTTATTGTCAAGCTAAGTATACTTTCTGTCCAACT
GGCTCACCTATCCCAGTTATGAAGGATGATGATGATATTGAAGTCTTTCGATTACAAGCC
CCAGTATGGGAATTTAAATATGGAGACCTCCTGGGACACTTGAAAATTATGCATGATGCC
ATTGGATTCAGGAGTACATTAACTGGCAAGAACTACACAGTGGAATGGTATGAACTTTTC
CAACTTGGCAACTGTACATTTCCCCATCTCCGACCTGAAATGGATGCCCCTTTCTGGTGT
AATCAAGGCGCTGCCTGCTTTTTTGAGGGAATTGATGATGCTCACTGGAAGGAAAATGGG
ACATTAGTTCAAGTAGCGACTATATCA---GGAAACATGTTCAACAAAATGGCAAAGTGG
ATGAAACAGGACAATGAAACAGGAATTTATTATGAGACATGGACTGTAAAAGCCAGCCCA
GAAAAAGGCGCAGAGACATGGTTTGATTCCTACGACTGTTCCAAATTTGTGTTAAGGACC
TATAACAAGTTGGCTGAATTTGGAGCAGAGTTCAAGAAAATAGAAACCAACTATACAAGA
ATATTTCTTTACAGTGGAGAACCTACTTATCTGGGAAATGAAACATCTGTTTTTGGGCCA
ACAGGAAACAAGACTCTTGCTTTAGCCATAAAAAAATTTTATTACCCCTTCAAACCACAT
TTGTCAACTAAAGAATTTTTGTTGAGTCTCTTGCAAATTTTTGATGCAGTGATTGTGCAC
AGACAGTTTTATTTGTTTTATAATTTTGAATATTGGTTTTTACCTATGAAATTCCCTTTT
ATTAGAATAACATATGAAGAAATCCCTTTACCTAAGAGA---------AACAAAACACTG
TCT---TTA
>Microbat|ENSMLUG00000006926|ENSMLUT00000006918
------------------------------------------------------------
------------------------------------------------------------
------------------------------------------------------------
------------------------------------------------------------
------------------------------------------------------------
------------------------------------------------------------
------------------CCTCCGCAGGCGCCGGAAGCACCGGGAGCCGTCCCATGGCGC
AGACAGGGGACACCGGGGCTGCGGCGCGCGGGCGCGGCTCTGGGGCGC------GCGCCT
TGGCTC------TGGGCTCTGGCGCTGCTCGGGCAGGCGGCA------------------
GCC------------GCGGGCGCGCCCTCCAGGCGCCAGTGGCCCGTGCCCTACAGACGC
TTTTCCTTCCGTCCGGCACCAGATCCTTACTGTCAGGCTAAATACACTTTCTGTCCAACT
GGCTCCCCTACCCCAGTTATGAAGGGTGATGATGTCATTGAAGTCTTTCGGTTACAAGCC
CCAGTATGGGAATTTAAATACGGAGACCTCCTGGGACACTTGAAAATTATGCACGATGCC
ATTGGATTCAAGAGTACTTTAACTGGCAAGAACTACACAATGGAATGGTATGAACTTTTC
CAACTTGGAAACTGCACATTTCCCCATCTCCGACCTGAAATGAATGCCCCATTCTGGTGT
AATCAAGGAGCTGCCTGCTTTTTTGAAGGAATTGATGATGGTCACTGGAAGGAGAATGGG
ACGTTAGTTCAAGTAGCAACCATATCAGTAGGAAACATGTTTAACAAAATGGCACAGTGG
GTAAAACAGGACAATGAAACAGGGATTTATTATGAGACATGGACTGTCCAAGCCAGCCCA
GAAAAAGGGGCGGAGACATGGTTTGAATCCTACGACTGTTCCAAATTTGTGTTAAGGACA
TATAAGAAATTGGCTGAACTTGGAGCAGAGTTCAAGAAGATAGAAACCAACTACACAAGA
ATATTTCTTTACAGTGGAGAACCTACTTTTTTGGGAAATGAAACATCTGTTTTTGGGCCA
ACTGGAAATAAGACTCTTGCTTTAGACATAAAAAGGTTTTATTACCCCTTCAAACCACAT
TTGTCAACTAAAGAATTTCTCTTGAGTCTTGTAAAAATTTTTGATGCAGTGATTATACAC
AGACAGTTCTATTTGTTTTATAATTTTGAATATTGGTTTTTACCTATGAAATTTCCTTTT
ATTAAAATGACATATGAAGAAATCCCTTTACCTAACAGA---------AACAACACAATC
TCTGGTTTA
>Human|ENSG00000102805|ENST00000377453
------------------------------------------------------------
---------------------------------------------ATG------------
------------------------------------CGCCGGAACCTGCGCTTGGGGCCA
AGCTCTGGA------GCTGACGCGCAGGGGCAAGGCGCCCCGCGTCCC------GGACTG
GCGGCTCCGCGCATGCTCCTCCCACCGGCGTCGCAGGCCTCGAGAGGCTCCGGAAGTACT
GGGTGCAGCCTGATGGCGCAGGAGGTAGACACGGCACAGGGCGCCGAGATGCGGCGGGGC
GCGGGC------------GCGGCT------------------------------------
---------------------------------------------CGGGGACGCGCTTCC
TGGTGC------TGGGCCCTGGCGCTGCTTTGGCTCGCGGTGGTTCCGGGCTGGTCCCGG
GTC------------TCGGGCATCCCCTCCCGGCGCCACTGGCCGGTGCCCTACAAGCGC
TTTGACTTCCGTCCAAAACCTGATCCTTATTGTCAAGCTAAGTATACTTTCTGTCCAACT
GGCTCACCTATCCCAGTTATGGAGGGTGATGATGACATTGAAGTTTTTCGATTACAAGCC
CCAGTATGGGAATTTAAATATGGAGACCTCCTGGGACACTTGAAAATTATGCATGATGCC
ATTGGATTCAGAAGTACATTAACTGGCAAGAACTACACAATGGAATGGTATGAACTTTTC
CAACTTGGCAACTGTACATTTCCCCATCTCCGACCTGAAATGGATGCCCCTTTCTGGTGT
AATCAAGGCGCTGCCTGCTTTTTTGAGGGAATTGATGATGTTCACTGGAAGGAAAATGGG
ACATTAGTTCAAGTAGCAACTATATCA---GGAAACATGTTCAACCAAATGGCAAAGTGG
GTGAAACAGGACAATGAAACAGGAATTTATTATGAGACATGGAATGTAAAAGCCAGCCCA
GAAAAGGGGGCAGAGACATGGTTTGATTCCTACGACTGTTCCAAATTTGTGTTAAGGACC
TTTAACAAGTTGGCTGAATTTGGAGCAGAGTTCAAGAACATAGAAACCAACTATACAAGA
ATATTTCTTTACAGTGGAGAACCTACTTATCTGGGAAATGAAACATCTGTTTTTGGGCCA
ACAGGAAACAAGACTCTTGGTTTAGCCATAAAAAGATTTTATTACCCCTTCAAACCACAT
TTGCCAACTAAAGAATTTCTGTTGAGTCTCTTGCAAATTTTTGATGCAGTGATTGTGCAC
AAACAGTTCTATTTGTTTTATAATTTTGAATATTGGTTTTTACCTATGAAATTCCCTTTT
ATTAAAATAACATATGAAGAAATCCCTTTACCTATCAGA---------AACAAAACACTC
TCTGGTTTA
>Orca|XP_004276894.1
------------------------------------------------------------
------------------------------------------------------------
------------------------------------------------------------
------------------------------------------------------------
------------------------------------------------------------
------------ATGGCGCAGGCGGGGAGAGTTGGTCCGGAGGCCTGGGGGCGGCGGTGC
GTGGGCGGGGATGTGGCTCCGGTC------------------------------------
---------------------------------------------TGC------GCGCCT
TGGCGC------TGGGCCTCCGCGCTGCTCTGGCTGGCGGCGGCG---------------
GCAGCGGCG---GCGGCGAGCGGCCCCTCCCGGCGCCAGTGGCCGGTGCCTTACAAACGC
TTTTCCTTCCGTCCGGAACCAGATCCTTACTGTCAAGCTAAATACACTTTCTGTCCCACT
GGCTCCCCTGTCCCAGTGATGAAGGATGATGATGTCATTGAAGTCTTTCGTTTACAAGCC
CCAGTGTGGGAATTTAAATATGGAGACCTCCTGGGACACTTGAAAATTATGCACGACGCC
ATTGGATTCAGGAGTACTTTAACTGAAAAGAACTACACAATGGAATGGTATGAACTTTTC
CAGCTTGGAAACTGCACATTTCCCCATCTCCGACCTGAAATGAATGCCCCTTTCTGGTGT
AATCAAGGAGCTGCCTGCTTTTTTGAAGGAATTGATGATATTCACTGGAAGGAAAATGGG
ACGTTAGTTCTAGTAGCAACCATATCA---GGAGACATATTTAACAAAATGGCAAAGTGG
GTAAAACAGGACAATGAAACGGGGATTTATTATGAGACATGGACTGTCCAAGCCAGCCCA
GAAAAAGGGGCAGAGACATGGTTTGAATCCTACGACTGTTCCAAATTTGTGTTAAGGACA
TATAAGAAGTTGGCTGAACTTGGAGCAGACTTCAAGAAGATAGAAACCAACTATACAAGA
ATATTTCTTTACAGTGGAGAACCTACTTACTTGGGAAATGAAACATCTGTTTTTGGGCCA
ACAGGAGATAAGACTCTTGCTTTAGCCATAAAAAGATTTTATTGTCCTTTCAAACCACAT
TTGTCAACTAAAGAGTTTCTTTTGAGTCTCTTGCAAATTTTTGATGCTGTGATTATACAC
AGACAGTTCTATTTGTTTTATAATTTTGAATATTGGTTTTTACCTATGAAATTCCCTTTT
ATTAAAATAACATATGAAGAAATCCCTTTACCTAACAGA---------AACAGAACACTC
TCTGGTTTA
>Chimp|ENSPTRG00000005940|ENSPTRT00000010900
------------------------------------------------------------
---------------------------------------------ATG------------
------------------------------------CGCCGGAACCTGCGCTTGCTGCCA
AGCTCTGGA------GCTGACGCGCAGGGGCAAGGCGCCCCGCGTCCC------GGGCTG
GCGGCTCCGCGCATGCTCCTCCCACCGGCGTCGCAGGCCTCCAGAGGCTCCGGAAGTACT
GGGTGCAGCCTGATGGCGCAGGAGGTAGACACCGCACAGGGCGCCGAGATGCGGCGGGGC
GCGGGC------------GCGGCT------------------------------------
---------------------------------------------CGGGGACGCGCTTCC
TGGTGC------TGGGCCCTGGCGCTGCTTTGGCTCGCGGCGGTTCAGGGCTGGTCCCGG
GCC------------TCGGGCATCCCCTCCCGGCGCCACTGGCCGGTGCCCTACAAGCGC
TTTGACTTCCGTCCAAAACCTGATCCTTATTGTCAAGCTAAGTATACTTTCTGTCCAACT
GGCTCACCTATCCCAGTTATGGAGGGTGATGATGACATTGAAGTTTTTCGATTACAAGCC
CCAGTATGGGAATTTAAATATGGAGACCTCCTGGAACACTTGAAAATTATGCATGATGCC
ATTGGATTCAGAAGTACATTAACTGGCAAGAACTACACAATGGAATGGTATGAACTTTTC
CAACTTGGCAACTGTACATTTCCCCATCTCCGACCTGAAATGGATGCCCCTTTCTGGTGT
AATCAAGGCGCTGCCTGCTTTTTTGAGGGAATCGATGATGTTCACTGGAAGGAAAATGGG
ACATTAGTTCAAGTAGCAACTATATCA---GGAAACATGTTCAACCAAATGGCAAAGTGG
GTGAAACAGGACAATGAAACAGGAATTTATTACGAGACATGGAATGTAAAAGCCAGCCCA
GAAAAGGGGGCAGAGACATGGTTTGATTCCTACGACTGTTCCAAATTTGTGTTAAGGACC
TTTAACAAGTTGGCTGAATTTGGAGCAGAGTTCAAGAACATAGAAACCAACTATACAAGA
ATATTTCTTTACAGTGGAGAACCTACTTATCTGGGAAATGAAACATCTGTTTTTGGGCCA
ACAGGAAACAAGACTCTTGGTTTAGCCATAAAAAGATTTTATTACCCCTTCAAACCACAT
TTGCCAACTAAAGAATTTCTGTTGAGTCTCTTGCAAATTTTTGATGCAGTGATTGTGCAC
AGACAGTTCTATTTGTTTTATAATTTTGAATATTGGTTTTTACCTATGAAATTCCCTTTT
ATTAAAATAACATATGAAGAAATCCCTTTACCTAACAGA---------AACAAAACACTC
TCTGGTTTA
>Cow|ENSBTAG00000018846|ENSBTAT00000025093
------------------------------------------------------------
------------------------------------------------------------
------------------------------------------------------------
------------------------------------------------------------
------------------------------------------------------------
------------ATGGCGCAGGTGGGGAGTGCTGGTCCGGGGGCCTGCGGCCGGCGGGGC
GCGGGCGCAGGTGCGGGCCCGGAG------------------------------------
---------------------------------------------CGC------ACGACT
TGGCGC------TGGGCCCCCGCGCTGCTCTGGCTGGCG---ACG---------------
GCGGCGGCG---GTGGCGGGCGACCCCTCCCGGCGCCAGTGGCCGGTGCCCTACAAACGC
TTCTCCTTCCGTCCAGAACCAGATCCTTATTGTCAAGCTAAATATACTTTCTGTCCCACT
GGCTCCCCCATCCCGGTGATGAAGGATGATGATGTCATTGAAGTCTTTCGATTACAAGCC
CCAGTGTGGGAATTTAAATACGGAGACCTCCTGGGACACTTGAAAATCATGCATGATGCC
ATTGGATTCAGGAGTACTTTAACGGAGAAGAACTACACAATGGAATGGTATGAACTCTTC
CAACTTGGAAACTGCACGTTTCCCCATCTCCGACCTGAAATGAATGCCCCTTTCTGGTGT
AATCAAGGAGCTGCCTGCTTTTTTGAAGGGATTGATGATAGTCACTGGAAGGAAAATGGG
ACGTTAGTTCTAGTAGCAACCATATCA---GGAGGCATGTTTAACAGAATGGCAAAGTGG
GTAAAACAGGACAATGAAACAGGGATTTATTATGAGACATGGACTGTCCAAGCCAGCCCG
GAAAGGGGGGCAGAGAGATGGTTTGAATCCTACGACTGTTCCAAATTTGTGTTAAGGACC
TATGAGAAATTGGCTGAACTTGGAGCAGACTTCAAGAAGATAGAAACCAACTATACAAGG
ATATTTCTTTACAGTGGAGAACCTACTTATCTGGGAAATGAAACATCTGTTTTTGGGCCA
ACAGGAAACAAGACTCTTGCTTTAGCCATAAAAAAATTTTATTACCCTTTCAAGCCACAT
TTGTCAACTAAAGAATTTCTGTTGAGTCTCTTGCAAATTTTTGATGCAGTGGTTATACAC
AGAGAGTTCTATTTGTTTTATAATTTTGAATATTGGTTTTTACCTATGAAATACCCTTTT
ATTAAAATAACATATGAAGAAATCCCTTTACCTAACCGAAAA------AACAGAACACTC
TCTGGTTTA
>Dog|ENSCAFG00000005071|ENSCAFT00000008156
------------------------------------------------------------
------------------------------------------------------------
------------------------------------------------------------
------------------------------------------------------------
------------------------------------------------------------
------------ATGGCGCAGGCGGGGAGCGCCGACCCCGGGGTCGGGGGCCATTGGGCC
GCGGGG------------CCTCGG------------------------------------
---------------------------------------------TGC------GCGCCT
TGGCGC------TGGGCCCTGGCGCTGCTGTGGCTGGCG---ACG---------------
GCC------------GCGGGCGGCCCCTCCCGGCGCCAGTGGCCCGTGCCCTACAAGCGC
TTTTCCTTCCGTCCAGAACCAGATCCTTATTGTCAAGCTAAATACACATTCTGTCCAACT
GGCTCACCTATCCCAGTTATGAAAGGTGATGATGTCATTGAAGTCTTCCGGTTACAAACC
CCAGTATGGGAATTTAAATATGGGAACCTCCTGGGACACTTGAAAATTATGCATGATGCC
ATTGGATTCAAGAGTACTTTAACTGGCAAGAACTACACAATGGAATGGTATGAACTTTTC
CAACTTGGAAACTGTACATTTCCCCATCTCCGACCTGAAATGAATGCCCCTTTCTGGTGC
AATCAAGGCGCTGCCTGTTTTTTTGAAGGGATTGATGATATCCACTGGAAGGAAAATGGG
ACGTTAGTACTGGTAGCAACCATATCA---GGAAACACATTTAACCAAATGGCAAAGTGG
GTAAAGCGGGACAATGAAACAGGAATTTATTACGAGACGTGGACTGTTCAAGCCAGCCCA
ACAAAGGGGGCTGAGACATGGTTTGAATCCTATGATTGTTCTAAATTCGTGTTAAGGACA
TACAAGAAGTTGGCTGAACTTGGAGCAGAGTTCAAGAAGATAGAAACCAACTATACAAGA
ATATTTCTTTACAGTGGAGAACCTACCTACTTGGGAAATGAAACCTCTATTTTTGGGCCG
ACAGGAAATAAGACTCTTGCTTTAGCCATAAAAAGATTTTATTACCCCTTCAAACCACAT
TTATCAACTAAAGAATTTCTGCTCAGTATCTTGCAAATTTTTGATGCAGTGATTATACAC
AGAGAGTTTTATTTGTTTTATAATTTTGAATATTGGTTTTTACCTATGAAATTTCCTTTT
ATTAAAATAACATATGAAGAAATCCCTTTACCTAAAAGA---------AATGAAACACTT
TCTGGTCTA
>Elephant|ENSLAFG00000013020|ENSLAFT00000013020
------------------------------------------------------------
------------------------------------------------------------
------------------------------------------------------------
------------------------------------------------------------
------------------------------------------------------------
---------------------------------------------------CGGAAACTC
GGGAAG------------CCGCCA------------------------------------
---------------------------------------------CGC------GCGCCT
TGGCGT------TGGGCCCTGGCGGTGCTCTGGCTGACGGCGGCCCCCACTTGGTCCCCG
GCC------------TCGGGAGACCGCGCCCGGCGCCAGTGGCCGGTGCCTTACAAACGC
TTTTCCTTCCGTCCAGAACCAGATCCTTATTGCCAAGCTAAATATACTTTCTGTCCAACC
GGCTCTTCTATCCCAGCTATGAAGGGTGACGATGTCATTGAAGTCTTTCGATTACAAGCA
CCAGTGTGGGAATTTAAATATGGAGACCTCCTGGGTCACATGAAAATCATGCATGATGCT
GTCGGATTCAGGAGTACTTTAACTGGCAAAAACTACACAATGGAATGGTACGAGCTTTTC
CAACTGGGAAACTGCACATTTCCCCATCTCAGACCTGAAATGAGTGCCCCCTTCTGGTGT
AATCAAGGAGCTGCCTGCTTTTTTGAAGGAATTGATGATCTTCACTGGAAGGAAAATGGG
ACACTGGTTCTGGTAGCAACCATGTCA---GGAAACATGTTTAACAAAATGGCAAAGTGG
GTAAAACAGGACAATGAGACAGGTATTTACTATGAGACGTGGACTGTCCAAGCCAGCCCA
GAAAAAGGGGCGGAGATATGGTTTGAATCCTACGACTGTTCCAAATTTGTGTTAAGGACA
TATAGCAAGTTGGCTGAACTTGGAGCAGAGTTCAAGAAGATAGAAACCAACTATACAAGA
ATATTTCTTTACAGTGGAGAACCTACTTATTTGGGAAATGAAACAACTATTTTTGGACCA
GTAGGAAACAAGACTCTTGCTTTAGCCATAAAAAGATTTTATTATCCCTTCAAACCACAT
TTATCAACTAAAGAATTTCTATTAAGTCTTTTGCAAATTTTTAATGCAGTGATTATGCAC
AGACAGTTCTATTTATTTTATAATTTTGAATATTGGTTTTTACCAATGAAATTCCCTTTT
ATTAAAATAACATATGAAGAAATCCCTCTACCTAACAGA---------AACAGAACGCTC
TTTGGTATA
>Bowhead|bmy_04027T0
------------------------------------------------------------
------------------------------------------------------------
------------------------------------------------------------
------------------------------------------------------------
------------------------------------------------------------
------------ATGGCGCAGGCGGGGAGAGCTGGTCCCGGGGCCTGGGGGCGGCGGGGT
GCGGGCGCGGATGCAGCTCCGATC------------------------------------
---------------------------------------------TGC------GCGCCT
TGGTGC------TGGGCCTCCGCGCTGCTCTGGCTGGCG---GCG---------------
GCAGCGGCG---GCGGCGACCGGCCCCTCCCGGCGCCAGTGGCCGGTGCCCTACAAACGC
TTTTCCTTCCGTCCGGAACCAGATCCTTACTGTCAAGCTAAATACACTTTCTGTCCCACT
GGCTCCCCTATCCCAGTGATGAAGGATGATGATGTCATTGAAGTCTTTCGATTACAAGCC
CCAGTGTGGGAATTTAAATATGGAGACCTCCTGGGACACTTGAAAATTATGCACGATGCC
ATTGGATTCAGGAGTACTTTAACTGAAAAGAACTACACAATGGAATGGTATGAACTTTTC
CAGCTTGGAAACTGCACATTTCCCCATCTCCGACCTGAAATGAATGCCCCTTTCTGGTGT
AATCAAGGAGCTGCCTGCTTTTTTGAAGGAATTGATGATATTCACTGGAAGGAAAATGGG
ACGTTAGTTCTAGTAGCAACCATATCA---GGAGACATATTTAACAAAATGGCAAAGTGG
GTAAAACAGGACAATGAAACAGGGATTTATTATGAGACATGGACGGTCCAAGCCAGCTCA
GAAAAAGGGGCAGAGACATGGTTTGAATCCTACGACTGTTCTAAATTTGTGTTAAGGACA
TATAAGAAGTTGGCTGAACTTGGAGCAGACTTCAAGAAGATAGAAACCAACTATACAAGA
ATATTTCTTTACAGTGGAGAACCTACTTACTTGGGAAATGAAACATCTGTTTTTGGGCCA
ACAGGAAACAAGACTCTTGCTTTAGCCATAAAAAGATTTTATTACCCTTTCAAACCACAT
TTGTCAACTAAAGAGTTTCTTTTGAGTCTCTTGCAAATTTTTGATGCCGTGATTATACAC
AGACAGTTCTATTTGTTTTATAATTTTGAATATTGGTTTTTACCTATGAAATTCCCTTTT
ATTAAAATAACATATGAAGAAATCCCTTTACCTAACAGA---------AACAGAACACTC
TCTGGTTTA
>Minke|BACU011833
------------------------------------------------------------
------------------------------------------------------------
------------------------------------------------------------
------------------------------------------------------------
------------------------------------------------------------
------------------------------------------------------------
------------------------------------------------------------
------------------------------------------------------------
------------------------------------------------------------
---------------------------------------------------------CGC
TTTTCCTTCCGTCCGGAACCAGATCCTTACTGTCAAGCTAAATACACTTTCTGTCCCACT
GGCTCCCCTATCCCAGTGATGAAGGATGATGATGTCATTGAAGTCTTTCGATTACAAGCC
CCAGTGTGGGAATTTAAATACGGAGACCTCCTGGGACACTTGAAAATTATGCACGATGCC
ATTGGATTCAGGAGTACTTTAACTGAAAAGAACTACACAATGGAATGGTATGAACTTTTC
CAGCTTGGAAACTGCACATTTCCCCATCTCCGACCTGAAATGAATGCCCCTTTCTGGTGT
AATCAAGGAGCTGCCTGCTTTTTTGAAGGAATTGATGATATTCACTGGAAGGAAAATGGG
ACATTAGTTCTAGTAGCAACCATATCA---GGAGACATATTTAACAAAATGGCAAAGTGG
GTAAAACAGGACAATGAAACTGGGATTTATTATGAGACATGGACGGTCCAAGCCAGCTCA
GAAAAAGGGGCAGAGACATGGTTTGAATCCTACGACTGTTCTAAATTTGTGTTAAGGACA
TATAAGAAGTTGGCTGAACTTGGAGCAGACTTCAAGAAGATAGAAACCAACTATACAAGA
ATATTTCTTTACAGTGGAGAACCTACTTACTTGGGAAATGAAACATCTGTTTTTGGGCCA
GCAGGAAACAAGACTCTTGCTTTAGCCATAAAAAGATTTTATTACCCTTTCAAACCACAT
TTGTCAACTAAAGAGTTTCTTTTGAGTCTCCTGCAAATTTTTGATGCCGTGATTATACAC
AGACAGTTCTATTTGTTTTATAATTTTGAATATTGGTTTTTACCTATGAAATTCCCTTTT
ATTAAAATAACATATGAAGAAATCCCTTTACCTAACAGA---------AACAGAACACTC
TCTGGTTTA
