# Supplementary material for: Insights into the Evolution of Longevity from the Bowhead Whale Genome
Source: Cell Rep. 2015 Jan 6;10(1):112–22. doi: 10.1016/j.celrep.2014.12.008 (PMC4536333; doi:10.1016/j.celrep.2014.12.008)
Supplement: Supplemental Folder 2. Species Used in the Analysis of Selective Pressure Variation, Single-Gene Orthologous Families Tested, Likelihood Ratio Tests, MAKER Parameters, and Full Assembly and Read Usage Data, Related to Experimental Procedures [file mmc3.zip › Tested SGOs/reciprocal_group_2702.2.fas]

>Gibbon|ENSNLEG00000000756|ENSNLET00000000967
ATGATG---GATTCTTCGAAGATTGGAAATGGTTTGCCAGTGATTGGACCAGGGACTGAT
ATAGGGATATCTTCACTCCACATGGTGGGGTATTTGGGAAAAAATTATGATTCAGCTAAA
GTTCCAACAGATGGGTATTGCCCTGCTTGTAGAGCGAAGGGAAAGTTAAAAGCCTTAAAG
ACTTACCGAATTAGTTTTCAAGAATCTATCTTTTTGTGTGAGGATCTGCAGTGCATCTAT
CCTTTGGGCTCTAAATCACTTAATAAC---CTAATTTCTCCTGATTTGGAAGAATGTCAC
ACTCCACGTAAGCCTCAGAAAAGGAAGAGCTTGGAAAGCAGCTATAAGGATTCACTTCTT
TTAGCAAATTCCAAAAAGACTAGAAATTATATTGCTATTGATGGTGAAAAAGTTTTGAGC
AGC------------AAACATAATGGAGAAGTGTATGATGAAACCTCATCAAACTTACCT
GAT------AGTAGTGGTCAGCAGAATCCAATTAGGACAGCTGATTCCTTGGAGCGGAAA
GAGATTTTGGAAGCTAATACT---GTTGACATGGCTACTACAAAAGGTCCT---------
---GCTACAGTTGATGTCTCTGGAACTGGCAGACCTTCCCCTCAAAATGAAGGATGTACA
TCTCAA---------------------------------CTGGAGATGCCACTGGAGACC
AAATGTACATCATTTCCCCAGACTTTATGTGTCCAGTGGAAAAATGCTTATGCTCTCTGT
TGGTTAGACTGTATCCTGTCCGCTTTGGTGCACTCCGAAGAGTTAAAGAACACCGTG---
ACTGGACTGTGCTCGAAGGAGGAATCTATATTCTGGCGGTTGCTTACAAAATATAATCAA
GCAAATACACTTCTATATACCAATCAATTGAGTGGTGTTAAAGCTGGAGATTGTAAAAAA
CTTACCTCAGAAATATTTGCAGAGATAGAGACCTGTCTGAATGAAGTTAGAGATGAAATT
TTTATTAGCCTTCAGCCCCAGCTTAGATGCACATTA------GGTGATATGGAAAGCCCT
GTGTTTGCATTTCCCCTGCTCTTAAAACTAGAACCCCACATTGAAAAGCTCTTCCTATAT
TCTTTTTCTTGGGACTTTGAATGTTCTCAGTGTGGACACCAATATCAAAACAGGCATATG
AAGAGTCTGGTCACCTTTACAAATGTCATCCCTGAGTGGCACCCACTTAATGCTGCCCAT
TTTGGTCCATGTAACAATTGCAACAGTAAATCACAAATACGAAAAATGGTATTGGAAAAA
GTATCTCCCATATTCATGTTGCACTTTGTAGAAGGCTTACCACAGAATGACTTGCAGCAC
TACACATTTCATTTTGAAGGCTGTCTTTATCAAATAATTTCTGTAATTCAGTATCGAGCA
AATAAT---CATTTTGTAACATGGATTTTAGATGCTGATGGAAGTTGGCTGGAATGTGAT
GACTTAAAAGGCCCATGTTCTGAAAGGCACAAGAAATTTGAAGTTCCTGCTTCAGAGATA
CATATTGTTATTTGGGAAAGAAAAACATCCCAAGTGACAGATAAAGAAGCTGCCTGCCTT
CCACTTAAAAAGACTAATGACCAACACGCTCTCAGTAATGAGAAACCAGTATCTTCAACA
TCATGTTCTGTGGGTGATGCTGCC------------TCAGCTGAAACAGCCTCAGTAACT
CACCCTAAAGATACATCAGTTGCCCCTCGTACTCTTTCACAGGACACAGCT---GTTACT
CATGGAGATCATTTACTTTCAGGTCCAAAAGGTTTGGTTGGCAATAATATTTTACCTCTG
ACACTTAAAGAAACTATCCAGAAAACAGCCTCAGTTTCACAGTTAAATTCTGAAGCTTTC
CTG---TTAGAAAATAAACCTGTAGCAGAAAATACAGGAATTCTCAAA------------
------ACCAATACTATGCAATCACAAGAATCACTAATGGCT---------TCTTCAGTA
TCAGCTCCATGTAATGAAAAGCTTATTCAAGACCAATTTGGGGACATAAGTTTTCCATCC
CAACTTGTAAATACAAACATGCAGTCAGTACAGCTGATTACAGAAGATACTGTAAATACT
AAATCTGTGAATAATATTGATGCTACTGGCCTT---ATACAGGGA---------------
------------------GTGAAGTCA------GTAGAAATTGAA---------------
---AAGGACGCTCAGTTAAAACAATTCCTTACA---CTAAAAACTGAACGATTAAAACCA
GAA---CAT---GTCACATCTCAGGTATCTAATTTGAAGAAAAAAGAAACTACAGCAGAT
TCTCAAACCACAACATCTAAGTCATTA------------CAGAATCAG---------TCT
CTG---------------------AAAGAAAATCAGAAGAAGCCATTTGTGGGAAGTTGG
GTTAAAGGCTTAATAAGCAGGGGTGCTTCTTTTATGCCACTCTGTGTTTCAGCT------
---------CATAATAGAAACACT------------ATAACTGATTTACAACCTTCAGTT
AAAGGGGTAAATAATTTTGGTGGCTTTAAAACTAAAGGTATA---AACCAGAAGGCCAGC
CATATATCCAAGAAAGCTCGTAAGAGTGCAAGT---------------------AAGCCT
CCTCCCATCAGTAAG---------------CCACCAGCAGGCCCTCCATCGTCTAATGGC
ACAGCTGCCAACCCA---CATGCTCAT------------GCTGCTTCAGAAGTTTTGGAA
AAGTCTGGA---------AGCACTTCATGTGGAGCTCAGCACAAC---------------
---CACAGTTCTCATGGAAAT------GGTATTTCTTCAGCAAACCATGAAGAGTTGGGG
GAAGGTCAGATTCATAAACTTCGTCTAAAACTTCGTAAAAAGCTAAAGGCAGAAAAGAAG
AAATTAGCTGCTCTT------------ATGTCTTCCCAGCAAAGCAGAACAGTTCCAAGT
GAAAATCTAGAACAGGTGCCCCAG------------------------------------
------GGTGGGTCT---CCAAATGATTGT---------------------GAATCAATA
GAGGACTTGTTAAATGAGCTACCATATCCAATTGATATTGCC---AATGAGTCTGCATGC
ACCACTGTTCCTGGTGTTTCCCTGTGCAGTAGTCAAACT------------CATGAAGAA
ATTTTAGCGGAATTATTGTCT------CCT---ACACCTGTTTCAACAGAGCTGTCAGAA
AATGGGGAAGGTGACTTTAAGTATTTGGGAATGGGAGATAGTCATATCCCACCACCAGTA
CCAAGTGAATTAAATGATGTTTCCCAGAACACACATCTGAGACAGGACCATAATTATTGT
AGCCCCACCAAGAAAAATCCATGTGAAGTTCAGCCAGACTCTCTGACAAATAATGCCTGC
GTTAGAACATTAAACTTGGAGAGTCCAATGAAGACTGATATTTTCGATGAGTTTTTTTCC
TCCTCAGCATTAAATGCTTTAGCAAATGACACATTAGACCTACCTCATTTCGATGAGTAT
CTGTTTGAGAATTAT
>Gorilla|ENSGGOG00000004673|ENSGGOT00000004699
ATGATG---GATTCTCCGAAGATTGGAAATGGTTTGCCAGTGATTGGACCAGGGACTGAT
ATAGGGATATCTTCACTCCACATGGTGGGGTATTTGGGAAAAAATTATGATTCAGCTAAA
GTTCCATCAGATGAGTATTGCCCTGCTTGTAGAGAGAAGGGAAAGTTAAAAGCCTTAAAG
ACTTACCGAATTAGTTTTCAAGAATCTATCTTTTTGTGTGAGGATCTGCAGTGCATCTAT
CCTTTGGGCTCTAAATCACTTAATAAC---CTAATTTCTCCTGATTTGGAAGAATGTCAC
ACTCCACATAAGCCTCAGAAAAGGAAGAGCTTGGAAAGCAGCTATAAGGATTCACTTCTT
TTAGCAAATTCCAAAAAGACTAGAAATTATATTGCTATTGACGGTGAAAAAGTTTTGAAC
AGC------------AAACATAATGGAGAAGTATATGACGAAACCTCGTCAAACTTACCT
GAT------AGTAGTGGTCAACAGAATCCAATTAGGACAGCTGATTCCTTGGAGCGGAAT
GAGATTTTGGAAGCTGATACT---GTTGACATGGCTACTACAAAAGATCCT---------
---GCTACAGTTGATGTGTCTGGAACTGGCAGACCTTCCCCTCAAAATGAAGGATGTACA
TCTAAA---------------------------------CTGGAAATGCCACTGGAGAGC
AAATGTACATCATTTCCCCAGACTTTATGTGTCCAGTGGAAAAATGCTTATGCTCTCTGT
TGGTTAGACTGTATCCTGTCAGCTTTGGTGCACTCGGAAGAGTTAAAGAACACCGTG---
ACTGGACTGTGCTCGAAGGAGGAATCTATATTCTGGCGGTTGCTTACAAAATATAATCAA
GCAAATACACTTCTATATACCAATCAATTGAGTGGTGTTAAAGATGGAGATTGTAAAAAA
CTTACCTCAGAAATATTTGCAGAGATAGAGACCTGTCTGAATGAAGTTAGAGATGAAATT
TTTATTAGCCTTCAGCCCCAGCTTAGATGCACATTA---GAAGGTGATATGGAAAGCCCT
GTGTTTGCATTTCCCCTGCTCTTAAAACTAGAACCCCACATTGAAAAGCTCTTCCTATAT
TCTTTTTCTTGGGACTTTGAATGTTCGCAGTGTGGACACCAATATCAAAACAGGCATATG
AAGAGTCTGGTCACCTTTACAAATGTCATCCCTGAGTGGCACCCACTTAATGCTGCCCAT
TTTGGTCCATGTAACAATTGCAACAGTAAATCACAAATAAGAAAAATGGTATTAGAAAAA
GTATCTCCCATATTCATGTTGCACTTTGTGGAAGGCTTACCACAGAATGACTTGCAGCAC
TATGCATTTCATTTTGAAGGCTGTCTTTATCAGATAACTTCTGTAATTCAGTATCGAGCA
AATAAT---CATTTTATAACATGGATTTTAGATGCTGATGGAAGTTGGCTGGAATGTGAT
GACTTAAAAGGCCCATGTTCTGAAAGGCACAAGAAATTTGAAGTTCCTGCTTCAGAGATA
CATATTGTTATTTGGGAAAGAAAAATATCCCAAGTGACAGATAAAGAAGCTGCCTGCCTT
CCACTTAAAAAGACTAATGACCAACACGCTCTCAGTAATGAGAAACCAGTATCTTCAACA
TCGTGTTCTGTGGGTGATGCTGCC------------TCAGCTGAAACAGCCTCAGTAACT
CACCCTAAAGATAAATCAGTTGCCCTTCGTACTCTTTCACAGGACACAGCT---GTAACT
CATGGAGATCATTTACTTTCAGGTCCAAAAGGTTTGGTTGACAATAATATTTTACCTCTG
ACACTTGAAGAAACTATCCAGAAAACAGCCTCAGTTTCACAGTTAAATTCTGAAGCTTTC
CTG---TTAGAAAATAAACCTGTAGCAGAAAATACAGGAATTCTCAAA------------
------ACCAATACTTTGCTATCACAAGAATCACTAATGGCT---------TCTTCAGTA
TCAGCTCCATGTAATGAAAAGCTTATTCAAGACCAATTTGTGGACATAAGTTTTCCATCC
CAAGTTGTAAATACAAACATGCAGTCAGTACAGCTGAATACAGAAGATACTGTAAATACT
AAATCTGTGAATAATACTGATGCTACTGGTCTT---ATACAGGGA---------------
------------------GTGAAGTCA------GTAGAAATTGAG---------------
---AAGGACGCTCAGTTAAAACAATTCCTTACA---CCAAAAACTGAACAATTAAAACCA
GAA---CGT---GTCACATCTCAGGTATCTAATTTGAAGAAAAAAGAAACTACAGCAGAT
TCTCAAACCACAACATCTAAGTCATTA------------CAGAATCAG---------TCT
CTG---------------------AAAGAAAATCAGAAGAAGCCATTTGTGGGAAGTTGG
GTTAAAGGCTTAATAAGCAGGGGTGCTTCTTTTATGCCACTCTGTGTTTCAGCT------
---------CATAATAGAAACACT------------ATAACTGATTTACAACCTTCAGTT
AAAGGGGTAAATAATTTTGGTGGCTTTAAAACTAAAGGTATA---AACCAGAAGGCCAGC
CACGTATCCAAGAAAGCTCGTAAGAGTGCAAGT---------------------AAGCCT
CCTCCCATCAGTAAG---------------CCACCAGCAGGCCCTCCATCGTCTAACGGC
ACAGCTGCCCACCCA---CATGTTCAT------------GCTGCTTCAGAAGTTTTGGAA
AAGTCTGGA---------AGCACCTCATGTGGAGCTCAACTCAAC---------------
---CACAGTTCTCATGGGAAT------GGTATTTCTTCAGCAAACCATGAAGACTTGGTG
GAAGGTCAGATTCATAAACTTCGTCTAAAACTTCGTAAAAAGCTAAAGGCAGAAAAGAAG
AAATTAGCTGCTCTT------------ATGTCTTCCCCGCAGAGCAGAACAGTTCGAAGT
GAAAATCTAGAACAGGTGCCCCAG------------------------------------
------GATGGGTCT---CCAAATGATTGT---------------------GAATCAATA
GAGGACTTGTTAAATGAGCTACCATATCCAATTGATATTGCC---AATGAGTCTGCATGC
ACCACTGTTCCTGGTGTTTCCCTGTACAGTAGTCAAACT------------CATGAAGAA
ATTTTAGCGGAATTATTGTCT------CCT---ACACCTGTTTCAACAGAGCTGTCAGAA
AATGGGGAAGGTGACTTTAGGTATTTGGGAATGGGAGATAGCCATATCCCACCACCAGTA
CCAACTGAATTAAATGATGTTTCCCAGAACACACATCTGAGACAGGACCATAATTATTGT
AGCCCCACCAAGAAAAATCCATGTGAAGTTCAGCCAGACTCTCTGACAAATAATGCCTGC
GTTAGAACATTAAACTTGGAGAGTCCGATGAAGACTGATATTTTCGATGAATTTTTTTCC
TCCTCAGCATTAAATGCTTTAGCAAATGACACATTAGACCTACCTCATTTTGATGAATAT
CTGTTTGAGAATTAC
>Guinea_Pig|ENSCPOG00000009937|ENSCPOT00000010027
------------------------------------------------------------
------------------------------------------------------------
------------------------------------------------------------
------------------------------------------------------------
------------------------------------------------------------
------------------------------------------------------------
------------------------------------------------------------
------------------------------------------------------------
------------------------------------------------------------
------------------------------------------------------------
------------------------------------------------------------
------------------------------------------------------------
---------TCCTTTTGCCAGACTTCATGTGTCCAGTGGAGAAACACTAATGCGCTCTGC
TGGTTAGATTCTATCCTGTCAGCTTTGGTGCACTTGGAAGCCTTGAAGAACACTGTG---
ACTGAATTGTGTTCTAAG---GACTCTGTATTTTGGCGGTTGTTTGAAAAATATAATCAA
GCAAATAAGCTTCTATACACCAGTCAGTTGGATGAAGTTAAAGATGGAGAGTATAAAAAA
CTTACTTCAGAAATATTTGCAGAGATAGAGACCTATCTGAATGAAGTCAGAGATGAAATT
TTTGCTAAACTTCAGCCGCAGCTTAGATGCACATTA------GGTGAAAGAGAAAGCCCT
GTGTTTGCATTTCCTCTGCTCTTAAGAATAGATGTCCACATTGAAAAGCTCTTCACATAC
TCCTTTTCATGGGACTTTGAATGTTCACAGTGTGGGCACCGATACCAAAACAGGTGTGTG
AAGAATCTGGTCACCTTTACAAATGTCATCCCTAAGTGGCACCCACTTAATGCTGCCCAT
TTTGGCCCGTGTAACAGATGCAACAGTAAATCACAGATAAGAAAAATGGTATTGGAAAAA
GTGTCTCCCATATTCATGGTGCACTTCGTGGAGGGGCTGCCACGGAATGATCTGCAGCAC
TACGCATATCATTATGACTGCTGTCTTTATCAAGTAGCGTCTGTAATCCAGTANNNNNNN
NNNNNN---NNNNNNNNNNACTCCCTTTTCTGTCCCTCAGGTAGTTGGCTGGAGTGCGAT
GACCTGAAGGGGTTATGTGCTCAAAAGCATGAGAAATTTGAAGTTCCTGCTTCAGAAATA
CACATCGTTATTTGGGAAAGAAAAACAGCTGAAGCTTCAGATGAAGAAGCTGCCTGCCTT
GCGCTTGCGAAGACTAACGAGCAGCAGGCTTCTGGGGAAGCGCCGCCAGCGTCTCCCGTG
TCCCACCCTCTGGGTCAGGCTGCC------------TCGGCAGAGGCGTCCTCGGGCACG
CTCCCCACAGCTGTGTCCCTTGCTTCTCACGCTGTTCCACAGCACAGAGAT---GTGGCT
CATGAAGATTGTGTATGTCCAGATCCAAAAGTTTTGGCTGACAATAGTATTTCACCTCTG
ACACTTGAAGGATCTGTCTTGAAAACTGCCTCAGTGACATCC------------------
CTA---CCAGAAAACACACCTGTAGCAGAAAATACAGCGCTTGGTAAG------------
------ATGAGCACTTCACAGTTGAAAGGATCACCAGTGGAT---------TCTTCCGTG
TCAGCTCCATGTAAAGCC---------------CAGGCTGTGGATTTAAGTTTCCCGTTG
CAAGTTGTAAATACACACACGCAGTTGGTTCCGCTGAATAGGGAGGATTCTGCAGGTGCT
CAGCCTGTGAGTAATGGTTGCGCCACTGGTCTT---GTACAGGTG---------------
------------------GTGAAGCCA------GTGGAAGTTAAA---------------
---AAGGACACTCAGTTAAAACAATCCCTTCCG---TGGAAAATTGAGAAATTAAAACCA
GATTCACCT---TCTCTATCTCACATATCTAATTTGACGAAAAAAGAAGCCACAGCAGAT
CCACAGACCATAAAAGCCAAATCATCA------------CTGAATCAGCCCCCA------
------------------------AAAGAAAATCAGAAAAAACCATTTGTGGGAAGTTGG
GTTAAAGGCCTCCTAAGCAGGGGTGCTTCTTTTATGCCAGCTTGTGTTTCAGCT------
---------CATAATAGAAACACT------------GAT------TTGCAGCCTTCAGTG
AAAGGGGCAAGTCATTTTGGTGGCTTTAAAACTAAGCGTGCG---AAGCAAAAGGCCAGC
CACGAATCGAAGAAAGCCCATAGATCTGCAGCC---------------------AAGCCC
TCCGCAGCCGGCAGC---------------CCTCCCCCAGGTCTTCCCCGGCCAGAGGAC
ACAGCTGCTGCTCCA---------------------------------------------
------------------------------------------------------------
------------------------------------------------------------
------------------------------------------------------------
------------------------------------------------------------
------------------------------------------------------------
------------------------------------------------------------
------------------------------------------------------------
------------------------------------------------------------
------------------------------------------------------------
------------------------------------------------------------
------------------------------------------------------------
------------------------------------------------------------
------------------------------------------------------------
------------------------------------------------------------
---------------
>Horse|ENSECAG00000011889|ENSECAT00000012309
ATGATG---GATTCCCCGAAGATTGGAAATGGTTTGCCAGTGATTGGACCAGGGACTGAT
ATAGGGATATCTTCACTCCACGTGGTGGGGTATTTGGGAAAAAATTATGATTCAGCTAAC
GTCCCGTCAGATGGGTATTGCCCTGCTTGTAGAGAGAAGGGAAAGTTGAAAGCCTTAAAG
ACTTACCGAATTAGTTTTCAAGAGTCTGTCTTTCTGTGTGAGGATCTACAGTGCATATAT
CCTTTGGGCTCTAAATCGCTTAATAAC---TTAATTTCTCCTGATTTGGAAGATTGTCAC
ACTACAAATAAGCCTCAAAAAAGAAAGCTCTTGGAAACCAACTATAAAGATTCCCCTGTT
GTAGCATGTTCCAAAAAGACTAAAAGTCGTGTTGTTATTGATGGTGAACAAGTTTTGAAC
AGC------------AAACAGAATGAAGCAGCATGTGATGAAACGTCATCAGACTTACCT
GATGTGCTACACAGTGGTCAGCAGAAGCCAGGTAGGACAGCTGATTCCTTGGAACAGGGT
GAGATTTTGGAAGCTAATATT---GTTGATGTGGCTGCTGAAGAAGATCCT---------
---GCTACATGC---------------------------------------------ACA
TCTGGA---------------------------------CTGGAAATGCCGTTGGAGAAC
AGATGTACATCACTTTGTCAGACTTTGTGTGTCCAGTGGAAAAATGCTTATGCTCTCTGT
TGGTTAGACTGTATCCTCTCGGCATTGGTGCACTTGGAAGGGTTAAAAAACACTGTG---
ACTGACCTCTGCTCTAAAGAGGAATCTGTGTTCTGTCGATTATTTACAAAGTATGATCAA
GCCAATAAGCTGCTCCACACCAGTCAATTGGATGGAGTTGAAGATGGAGATTGTAAAAAA
CTTACTTCCGAAATATTTGCAAAGATAGAGACCTGTCTGAATGAAGTCAGAGATGAAATT
TTTATTAGGCTTCAGCCTCAGCTTAGATGCACATTA------GGTGACATGGAAAGCCCC
GTGTTTGCATTTCCTCTGCTCTTAAAAATTGAACCACACATTGAAAAGCTCTTCACGTAT
TCTTTTTCTTGGAACTTTGAATGTTCACAGTGTGGACACAAGTATCAAAACAGATGTATG
AAGAATCTGGTTACCTTTACAAATGTCATCCCTGAGTGGCACCCACTTAATGCTGCCCAT
TTTGGTCCATGTAACAGTTGCAACAATAAGTCACAGATAAGGAAAATGGTACTGGAAAAA
GTGTCTCCCATCTTCATGGTGCACTTTGTAGAAGGCTTACCACGTGATGACTTGCAGCAC
TATTCATTTCACTTTGAAGGCTGTCTTTACCAGATAACTTCTGTAATTCAGTACCAAGCA
AATAAT---CATTTTATAACATGGATTTTAGATGCTGATGGTAATTGGCTGGAATGTGAT
GACTTAAAAGGTTCATGTTCTGAAAGGCATGAGAAATTTGAAGTTTCTGTTTCAGAGATA
CATATTGTTATTTGGGAAAGGAAAACATCTCAAGTGACAAATAAAGCATCTGCCTGCCCT
GCACTTAAAAAGGCTAATGATGAGCACGCTGTCGGTGATGAGAAACAAGCATCTCCAGCA
TTGTGTTCTCTGGGCCATGCCGCC------------TCAGCTGAAACATCCTCAGGAACT
CACCCTACAAATATGTCAGTTGCTCTTAATACTCTTGCACAAGATGAAGCT---GTAGCT
CATGAAAATAATTTACTTTCAGGTCCAGAAGATTTGGTTGACAAT---ATTTTACCTTTG
ACACTTGAAGAAATA------------------------CAGGTTAACCCTGAAGGTTTC
CTG---TTAGAAGATAAACCTGTGGCAGAAAATGCAGGAGTTATCAAA------------
------ACAAACACTTTGCAATCGCAAGAGTCACTAACAGCT---------TCTTTAGTA
TCAGCTCCATGTAAGGAGAAGCTTACCCAAGACCAATTTGTGGATTTAAGCTTTCCATCT
CAATTTGTAAATACAAACGTGCAATTAGTACAGCTGAATACAGAAGATACTGTAATTACT
AAGTCTGTGAATAATGTTCATGCTACTGATGCT---ATGCAGGAA---------------
------------------GTAAAGTCA------GTAGAATTTGAG---------------
GAGAAGGATGCTCCATTAAAACAATTCCTTTCA---CCAAAAACTGAGAAATTAAAACCA
GAACAACTT---GTTACATCTCAGGTATCTAATTTGAAGAAAGAGGAAACTGCAGCATTT
TCTCAAACCATAACAGCTAAGTCATTA------------CAGAGTCCA---------TCT
CTG---------------------AAAGAAAATCAGAAGAAACCATTTGTGGGAAGTTGG
GTGAAAGGTTTATTAAGTAAGGGTGCTTCTTTTATGCCACCCTGTGTTTCAGCT------
---------CATAATAGAAACACT------------ATAACTGATTTGCAGCCTTCAGTT
AAGGGGGCAAGTAATTTTGGTGGCTTTAAAACTAAAGGTATA---AAGCAAAAGGCTAAC
CGGACATCCAAGAAAGCTCATAAATGTTCAAGT---------------------AAGCCG
CCTCCAGTTAGTAAC---------------CCTCCACCAAGTAGCCCAGCTTCT------
---------CAGCTG---CATGCAAGTGTTACT------GCACATTCGGAAGTTTTGAAG
AAATGTGAA---------AACACCTCATCTGGAGCTCACCTCAAC---------------
---CACAGTTCTCATGGAAGTGAAGGTGGTGTTTCTTCGGCAAACCATGGAGACTTAGTG
GAGGGTCAGATTCATAAACTTCGTCTAAAACTTCTTAAAAAACTTAAGGCGAAAAAGAAG
AAACTAGCTGCTCTA------------ATGTCTTCCCCTCAAAATGGAACACATCCAAGT
GAAAATTTAGAACATGGGTCCCAT------------------------------------
------TGCGGGTCT---CCAAATGACTGT---------------------GGATCAATA
GAAGACTTGTTAAAAGAACTACAGGATCAAATTGATATTGCCGATAATAAATCTGGGGGC
ACCACAGCTCCTAGTATTTCCTCGTACAGCAGTCAGACT------------CATGAAGAA
ATTTTAGCAGAGTTATTGTCT------CCAACAACTATTGTTTCAGCAGAGCTCTCGGAA
AATGGGGAGGCTGACTTTAGGTATTTAGAAATGGGAGACAACCATATCCCAGCACCAGTG
CCTAGTGACTTAAATGATACCCCCCAAAATGCACATTTGAGACAGGACCATAACTATTGC
AGCCCCACCAAGAAAACTCAGAGTGAAGTTCAGCCAGACTCATTCATAAATAATGCTGGC
GTTAGAACATTGAACTTGGAAAGTTCCATGAAGACTGATATTTTTGATGAGTTTTTTTCT
ACTTCAGCATTAAATTCTTTAGCAAATGACACGTTAGACTTACCTCATTTTGATGAATAT
CTTTTTGAGAGTTGT
>Mouse|ENSMUSG00000041264|ENSMUST00000050472
ATGACGGATGATTCTCTGAAGATTGGAAATGGTTTGCCACTGGTTGGACCAGGGACTGAT
GTAGGGATATCTTCACTCCCCATGCTGGGGTACTTGGGAAAAAATTATGCTTCAGCTAAA
GTCACAACAGACGGGCATTGCCCTGCTTGTAGAGCGAAAGGCAAGCTAAGTGCCTTAAAA
CCTTACCGCATTAGCTTCCAAGAATCTGTCTTTCTGTGTGAGGATCTTCAGTGCATTTAT
CCTTTGGGCTCTGAGTCACTTACTAAT---TTAATTTCTCCTGATTCAGAAGATTGTCCC
ACTCCAAGTAAGCCTCAAAAACGAAAAAGATTGGAAACCAACTGTAGGAATTCACCTCTT
CCAGTACATTCTAAAAAGACTAGAAGTCACATTGTCACTGATAGTGAACCAATTGTGAAT
GGT------------AAATATAATGGAGAAGTGTGTGATGACTTCTCAGCAAGCTTCCCA
GAT------ACCAGTGCTCACCAGGATCCTGCCAGCACAGCTGCTTCTGTGGAGCAGAGT
GAGGCTTTGGAGGCTGATGAT---GTGGTTGTGGCCGCTACAGAAGATCCT---------
---GCTACAGTTAGTGTC---------------------------------------ACA
TCTGAG---------------------------------CTGGAAATGCCAGCTAAGAGC
AGATGTTTACCACTTTGCCAGACTCTGTGTGTCCAGTGGAAAAACACCCAGGCCCTGTGC
TGGTTAGACTGTATCCTGTCAGCCCTGGTGCACTTGGAGGTGTTGAGGAAGACTGTG---
CTGGAGGCGTGCTCCAGGGAGGAGTGTGTATTTGGAAGGCTGTTTGAAATGTACCACCAA
GCAGATGAGCTGCTGCACACCCATCACCTGCATGGCGTCACAGGTGAAGATTGTAAAAAA
TTGACATCAGAAATATTTACAGAAATAGATACCTGTTTGAATAAAGTTAGAGATGAAATT
TTTGCTAAACTTCAACCGAAGCTTAGATGCACATTA------GGTGACATGGAAAGTCCT
GTGTTTGCACTTCCTGTACTGTTAAAGCTTGAACCCCATGTTGAAAGCCTCTTTACATAT
TCTTTTTCTTGGAATTTTGAATGTTCCCATTGTGGACACCAGTACCAAAACAGGTGTGTG
AAGAGTCTGGTCACCTTTACCAATATTGTTCCTGAGTGGCATCCACTCAATGCTGCCCAT
TTTGGTCCATGTAACAGCTGCAACAGTAAATCACAAATAAGAAAAATGGTGTTGGAAAGA
GCGTCGCCCATACTCATGCTGCACTTCGTGGAGGGCTTACCAAGGAGGGATTTGCAACAC
TATGCCTTCCACTTTGAAGGAAGCCTTTATCAAGTCACGTCGGTAATACAGTACCAAGCA
AATAAC---CATTTTATAACATGGTTTTTAGATGCTGATGGGAGTTGGCTGGAGTGTGAT
GACCTAAAGGGTCCCTGTGCTAAAAGGCACGTGACCTGTGAAGTGCCAGCTTCAGAGACA
CATATCGTTATTTGGGAAAGAAAA---TCCCAGGTGCCAATTGAAGAAGCTGCCTGCCTT
CCATGCATGAAGCCAAATGTGCAGCCTGTATCAGGTGAGGAGCAGCCGACTTGTCCAGCA
CTGTGTTCTCTGGCTGGGACCGCC------------ACCTCAGAA---CCCTCAGTCGCC
CATCCCACATCTATGGCAGGCGCTCCTCAGACTCTTCCAGAAATCCAAGCT---GTAGCT
CATGGAGATAGTGTACTTTCAGGAGCAAAAGGCATGGTCGAC---AGCATTTTACCCTCA
GCACTTGAAGAAACCATCCAGGAAACTGCCTCTGTTTCTCAGGTTGACTCCAAAGATTGC
CTG---TTGGAAGACAAACCCGTGGCAGGAAGTGCAGCACTGGTCAGA------------
------GTACTTGCTTTTCAGCCACAGGACTCCCCGGGGTCTTCGGGGTCTTCCTTAGTG
TCCAGCCTGTGTGAAGGAAAGCTAGTTGCC---CCATGTGTGGATTCAAGTTTCCCATCC
CAAGCTGTGAGCACAGACCTGCAGGCAGTACTGTCCCAGGCAGGGGACACTGTGGTTCCT
AACCCTGTGACTGATGCCCCTGTTCCTGTTCTT---GTTCAGGAA---------------
------------------TTGAAGTCC------CTGGCAACTGAG---------------
---AAGGACTCTCAG---ACACAGTTGCTGCCA---CTGAAAACTGAGAAGTTAGATCCT
GAGCAACCT---GGTAAATCTCAGGCATCTAATTTGAGAAAACGAGAAACCACAGCGTCT
TCTAAAACAGTAGCAGCCAGGTCAGCA------------CAGAATCAGCCTCGG------
------------------------AAAGAAGATCAGAAGAGAGCCTTCGTGGGAAGTTGG
GTGAAGGGGCTATTGAGCAGGGGTGGTGCTTTTATGCCAACCTGTGTTTTGTCT------
---------CAGAGTAGA---GCA------------GTAAGTGACCTGCAACCTTCTGTT
AAAGGAGCCAGTAATTTTGATGGCTTTAAAACGAAAAGTATA---AGCCGCAGGTCTAAA
AGAATGTCCAGGAAAGCTAAGCACATGGAGGAA---------------------CTGTCT
CCAAGGAACAGCTCT---------------CCACCATTG------------AGC---TGG
ACAGCTGCTCTGACC---CAGGCTGCTGAGAAC------GCCACCTCAGCTCTGTTGAGG
GAGCAGGAAGGCTCACGTCCAGCTCCC------------CTCAGG---------------
---CACAGATCTCCTGGCAATGAAAGCGCCATCTCTCCAGCAAGCCGTGGAGATGCGGCT
GAAGATCAGGTTCATAAGCTTCGGCTCAAACTTCTTAAAAAATTAAAGGCAAAAAAGAAG
AAACTAGCTGCCCTC------------ATTTCTTCCCCGCACCGTGAACCATCTCTAAGT
GACCACTCAGAGCCTGCGTCCCATTGTGGAACACCTGCAAGTGACCAGTCAGAGCCTGTA
TCCCATTGTGGATCT---CCAAATGACTGT---------------------GAGTCCATA
GAAGATCTGTTAAAAGAGCTACAGCATCAAATTGACCTTGCAGACAGCAAATCTGGGTGC
ACCTCTGCTCCTGATGCCACCTCAAATAACAGCCAGAGT------------CATGAGGAG
ATTTTAGCAGAGTTGCTGTCG------CCTACAGCCATG------TCAGAGCCCTCAGAA
AGTGGGGAGCTTGAGTTGAGGTACTTGGAAATGGGGGAC---AGCACCCCAGCACAAGCA
CCTAGTGAATTCAGTGTTGTCTCCCAGAACACATGTCTGAAACAGGACCATGATTACTGC
AGCCCT---GAGAAAGGCCAGCGGGAAGTTGATCTGCATTCAGTCATGGACAGTGCCTGT
ATAAGAACCTTGAACTTGGGGAGTCCCATGAAGACTGATATCTTTGATGATTTTTTTTCC
ACCTCAGCACTGAATTCTTTAACAAACGACACATTAGACATACCTCATTTTGATGACTCT
CTGTTTGAGAATTGC
>Opossum|ENSMODG00000009262|ENSMODT00000034894
ATGATG---GATTCCCAGAAGATTGGAAATGGTTTGCCAGTGATTGGACAAGACACTGGT
ATAGGGATATCTTCACTCCACATGGTGGGGTATTTGGGAAAAAAGTGTGATTCAGCTAAA
GTTACATCAGATTCCTATTGTCCAGCCTGTAGAGAGAAAGGAAAGTTAAAAACTTTAAAG
TCTTATCGAATCAGTTTTCAAGAATCTATCTCTTTATGTGAAGATCCACAGTGCATCTAT
CCATTGGGCTATAAGTCATTAGAAAACATTATAGTATCTGTTGATGTGGAAAATTACCAG
CCTCCTCATAAAAAGCCAAAGAGGAAGATCTTGAAAAGCAGCAGTGTTGTTTCATCTTTG
GAACTAAATTCAAAGGAAAATGGAAGCAACACTTTGTTTGACAGTGAATGTACTGTGAAC
AGTGAGCTTACTCACAGACATGATGAATATAATTTGTATAGAACTTCATCAGATTTACCT
GTTGTGTTGAAAGATTGGCAGCAGAACCCAAGCAGGGCAGCTGAATCTTTGGAGCACAGT
GGGATTCTGGAAGCTGAAATT---GCAAACAAGGCAACTGAAGAATATCCT---------
---TCAATTGTTGGCTCC---------------------------------------CAG
ACTGAGAATGTTCCAAAACCTGAAACAAGTTCAACTAAATTGGAAGGCCTACTGGAGAAT
AGATGCTTGCCATTTACTGAATCTACATGTCTTCAGTGGAGGAATGCATATGCTTTGTGT
TGGCTAGACTGTATTCTCTCTGCATTAGTGCACTTGGAAGGGTTAAAAAAAGCTGTG---
ACTGAACTATGTTCTAAGGAAGAATCTGTTTTCCAGCAGTTATATGCAAAATATAATCAA
GCGAGCATCCTTTTGACAGCTGATCATTTAAATGGAGGTAAAGATGAAAGTTGTACAAAG
AATGTTTCAGATAGACTTCGAAAGGCTGAGACTCATCTCAATGAAGTCAGAAACAAAATT
TTTGCTAAGCTTCAACCAAAACTTCATTGTAAGTTA------GGTAATATGGAAAGTCCT
GTGTTTGCATTTCCCTTGCTTCTACAAATGGAACCTGTCATTGAAATGCTCTTCATGTCA
TCTTTTTCTTGGAACTTTGAGTGTTCTCAGTGTGGAAACAAATATCAACAGAGGTGTTCA
AAGAATCTGGTGACCTTCACAAATGTATTACCCGAGTGGCATCCACTGGATGCTGTCCAT
TTTGGTCCATGTAACAATTGTAAAAGTAACTTACAAAGAAGAAGAATGGTCTTGGAAAAA
GTATCTTCAATATTCATGCTGCACTTTGTAGAAGGCTTGCCTTCTAATGACTTGCAGTTC
TATTCATTTCATTTTGAAGGCTTTTTCTACCAAATAACTTGTGTGATTCAATATCAAATG
AAAGAAAAACATTTTATAACTTGGATTTTGAATTCTGATGGAACCTGGCTAGAATGTGAT
GATTTAAAAGGCCCATACTGTAAAAGATATGATAAATTTGAAGTTCCTGCTTCAGAAGTT
CACATTGTTATCTGGGAAAGGAATATTTCCAAAACAATTGATCAATCCAGAGTGGAGTTT
CCATGTAAAAAGATGGAAAGTTTCAGTCCCAGC---AATTCTAAACTAGAATCTTTGGCA
TTGTGCTCT---GGTGGTGTTGAA------------GCCACTGAAATGTTTTCAACATTT
GATCAGAAGAATAGCATAAGTACTCTAACTACTGATCCACAATATGCAGTAGATACAGGT
CCTGAGCACAATTTACTTTCTGGTCTAGAAGATTTGGTAGACAATGACATCATAACGTTG
ACACTTACAGAAATT------------------------CATGTTGATTCTGAGGGCAAT
CCA---ATTGAAAATCAACCTGTTATAGAAGATCAGTCTGTGATAAGAGATAAGGCAGTT
GCTGAAATGGACACTTTGCAAAAGGAAGAATTAGTATTGGCT---------TCCTCACAA
ACAGCTCCATATAGGGAAACACCTGTCCAATCTCAAGCTCTTCCTACAAGTATTCTAAAC
CAAAATGGCAGTATTGATCTGAAATCAGATCAGCTGACTCCAGAAAATACTTCAGATATT
ATCTCCATGAATAATCCA---GTTCAGGTGATTGCTCTTCAACAAGGAGAGAAGCCATTA
CAAATTAAAGAGAGAAAAGTTAAATTTTCTCCCATTACCTTAGAG---------------
---AAGGATGCT------GTATCGAGTCCAGTT---CTTTCAACA---------AAAGTT
GAAAATTTTTTATCAAAATCGAATGTC---------------------TTATCTCAAGAA
TCTAATGTTAAAGTAGCAAATAATGCTGCAGGAGATCCCCAAAATATTGTTCTA------
---GGTTCCACAAATAATTCCTCACAGTCA---CAGAAGAAAAAGTTTGTAGGAAGTTGG
GTTAAAGGACTACTAAACAAGGGAGTTTCTTTTATGCCTTCTTGTGCCTCAGCT------
---------AATGAAAGAAAGGTGCATTTGCAGAAGACAACTGACTTGAACTCTCTGGTT
AAAAGGGCAAATAATTTTCGGGGTTTTAAACCTAAAGGTATAACAAATCAAACAAGTCCT
CAGACACCCAAGAAAACATCTAGGTCTGCATGC---------------------AACTCA
CTTCCAGTTCCTAAC---------------TCTTCCCCA------------TCAAATATC
AGTACACCTTTAATG---------TCTGGTAAAGTACTCGAGGATACAAAGACTTTGACT
AAATCCTTGCATAAAAATTTTCAGCCC------------CTTTCTAGTGAGATATCTCCT
AAGCACAATTTTAATGGAAACGAAAATCACATCTCTTCAGGGACATAT------------
GAGAGTCAAACTCATAAACTTCGTCTAAAACTTCTTAAAAAACTTAAGGCAAAAAAGCAA
AAACTGGCCAGTCTT------------CAGGCTCTCCAAATAAATGGAAAACCTCCAAAG
AAAAGTAAAAAACACTTGGCTCCG------------------------------------
------GCTGGATCT---CAAAATGAATGT---------------------GAATCACTG
CAAGGCTTGTTAAGGGAACTCCAGGATCATATTGATGCCACAGATAATACACCTAATGGT
ACAACACATTCTGGTATTTCTCTGAATAGTAGCCCAACT------------CATGAAGAA
TTTTTGGCAGAATTACTGTCG------TCTTCTACTGTTGTTTCATCAGAGCCTCCAAGG
GATAGAGAAGATGATTATGAGTATTTGGAGATGGTAGATAACCATAACACAATACCAACG
CCTAGTGACTTTGTCTGTGACCTCTCTTCTGCAAATCCAAGCAAAGATCATAATTAT---
AGTCCTGCAAAACAAAGTCAATATGAAGTTGAGGTGGACTCATTAATGAATAATTCTTGT
GATAAAACATTAAGCTTGGAAAATCCCCTAAAGACAGATATTTTTGATGAATTTTTTTCC
ACTTCAGTATTAAATTCTTCAGCAAATGACATAGAATATTTACCTCATTTTGATGACTAT
ATGTTTGACAGT---
>Orangutan|ENSPPYG00000005543|ENSPPYT00000006565
------------------------------------------------------------
------------------------------------------------------------
------------------------------------------------------------
------------------------------------------------------------
------------------------------------------------------------
------------------------------------------------------------
------------------------------------------------------------
------------------------------------------------------------
------------------------------------------------------------
------------------------------------------------------------
------------------------------------------------------------
------------------------------------------------------------
------------------------------------------------------------
------------------------------------------------------------
------------------------------------------------------------
------------------------------------------------------------
------------------------------------------------------------
------------------------------------------------------------
------------------------------------------------------------
---------------------------------------------------AGGCATATG
AAGAGTCTGGTCACCTTTACAAATGTCATCCCTGAGTGGCACCCACTTAATGCTGCCCAT
TTTGGTCCATGTAACAATTGCAACAGTAAATCACAAATAAGAAAAATGGTATTGGAAAAA
GTATCTCCCATATTCATGTTGCACTTTGTAGAAGGCTTACCACAGAATGACTTGCAGCAC
TACGCATTTCATTTTGAAGGCTGTCTTTATCAGATAACTTCTGTAATTCAGTATCAAGCA
AATAAT---CATTTTATAACATGGATTTTAGATGCTGATGGAAGTTGGCTGGAATGTGAT
GACTTAAAAGGCCCATGTTCTGAAAGGCACAAGAAATTTGAAGTTCCTGCTTCAGAGATA
CATATTGTTATTTGGGAAAGAAAAACATCCCAAGTGACAGATAAAGAAGCTGCCTGCCTT
CCACTTAAAAAGTCTAATGACCAACACGCTCTCAGTAATGAGAAACCAGTATCTTCAACA
TCGTGTTCTGTGGGTGATGCTGCC------------TCAGCTGAAACAGCCTCAGTAACT
CACCCTAAAGATACATCAGTTGCCCCTCGTACTCTTTCACAGGACACAGCT---GTAACT
CATGGAGATCATTTACTTTCAGGTCCAAAAGGTTTGGTTGACAATAATATTTTACCTCTG
ACACTTGAAGAAACTATCCAGAAAACAGCCTCAGTTTCACAGTTAAATTCTGAAGCTTTC
GTG---TTAGAAAATAAACCTGTAGCAGAAAATACAGGAATTCTCAAA------------
------ACCAATACTTCGCAATCACAAGAATCACTAATGGCT---------TCTTCAGTA
TCAGCTCCATGTAATGAAAAGCTTATTCAAGACCAATTTGTGGACATAAGTTTTCCATCC
CAAGTTGTAAATACAAACATGCAGTCAGTACAGCTGATTACAGAAGATACTGTAAATACT
AAATCTGTGAATAATACTGATGCTACTGGTCTC---ATACAGGGA---------------
------------------GTGAAATCA------GTAGAAATTGAA---------------
---AAGGACGCTCAGTTAAAACAGTTCCTTACA---CCAAAAACTGAACAACTAAAACCA
GAA---CAT---GTCACATCTCAGGTATCTAATTTGAAGAAAAAAGAAACTACAGCAGAT
TCTCAAACCACAACATCTAAGTCATTA------------CAGAATCAG---------TCT
CTG---------------------AAAGAAAATCAGAAGAAACCATTTGTGGGAAGTTGG
GTTAAAGGCTTAATAAGCAGGGGTGCTTCTTTTATGCCACTCTGTGTTTCAGCT------
---------CATAATAGAAACACT------------ATAACTGATTTACAACCTTCAGTT
AAAGGGGTAAATAATTTTGGTGGCTTTAAAACTAAAGGTATA---AACCAGAAGGCCAGC
CATGTATCCAAGAAAGCTCGTAAGAGTGCAAGT---------------------AAGCCT
CCTCCCATCAGTAAG---------------TCACCAGCAGGCCCTCCATCGTCTAACGGC
ACAGCTGCCCACCCC---CATGCTCGT------------GCTGCTTCAGAAGTTTTGGAA
AAGTCTGGA---------AGCACCTCATGTGGAGCTCAACTCAAC---------------
---CACAGTTCTCATGGAAAT------GGTATTTCTTCAGCAAACCATGAAGACTTGGTG
GAAGGTCAGATTCATAAACTTCGTCTAAAACTTCGTAAAAAGCTAAAGGCAGAAAAGAAG
AAATTAGCTGCTCTT------------ATGTCTTCCCCGCAAAGCAGAACAGTTCCAAGT
GAAAATCTAGAACAGGTGCCCCAG------------------------------------
------GGTGGGTCT---CCAAATGATTGT---------------------GAATCAATA
GAGGACTTGTTAAATGAGCTACCATATCCAATTGATATTGCC---AATGAGTCTGCGTGC
ACCACTGTTCCTGGTGTTTCCCTGTACAGTAGTCAAACT------------CATGAAGAA
ATTTTAGCGGAATTACTGTCT------CCT---ACACCTGTTTCAACAGAGCTGTCAGAA
AATGGGGAAGGTGACTTTCTGTATTTGGGAATGGGAGATAGTCATATCCCACCACCAGTA
CCAAGTGAATTAAATGATGTTTCCCAGAACACACATCTGAGACAGGACCATAATTATTGT
AGCCCCACCAAGAAAAATCCATGTGAGGTTCAGCCAGACTCTCTGACAAATAATGCCTGC
GTTAGAACATTAAACTTGGAGAGTCCGATGAAGACTGATATTTTCGATGAGTTTTTTTCC
TCCTCAGCATTAAATGCTTTAGCAAATGACACATTAGACCTACCTCATTTCGATGAATAT
CTGTTTGAGAATTAT
>Platypus|ENSOANG00000014720|ENSOANT00000023198
---ATG---GATTCCCCGAAGACTGGAAATGGTTTGCCAGTGATTGGACAAGGGACTGGG
ATAGGGAAATCTGCCCTCCACGTGGTGGGGTCTTTGGGAAAAGCTTATGATTCAGCTAAA
ATTATATCAGAGTGT---TGCCCAGCCTGCAAAGAGAAGGGGCAGCTAAAAACCTTAAGA
ACATATCAGATTAATTTTCAAGAATCTATCGTTTTGTGTGAAAATCCCCAGTGCATCTAT
CCTTTAGGCTATAAACCATTAAATAAGATTCTGATTTCCTCGGACCTGGGAAGCCTCCAG
TCTCAAACCAACCAGTCAAAAAGGAAGCTCTCGGAAACCTGCCTTCTAATTCCATCCATT
GAACCCCCTTCCAAAAAGGCCAAGAGCCACCCCTCGATCGGCGGAGACCAGACGTCGGAC
AGCCATCCGCCGCCGAATCACAATGGTTACCGTCCGTGTACGACTCCCCCCTGCGTCCCC
ATCCTCCCGCCGAAGAACCAGGGAAGCCCAGTTAGCCCGGCCGAGTCCCCGGGACCACGC
GGA---------GCCGAAGAA---GCCAATCGGGCCATGCGGTCACCTCCAGGACCTTCC
CTCGCGACAGCCGGATCA---------------------------------------CCC
ACCGCACTCCCTCCGAAAGCAGAAGCATCGTCAACCCAACTGGAGCTACCACGGCCGAAC
AAAAGCCCGACGTCCGCAGAGCCCCCGTGCCTTCAGTGGAAGAACGTATTCGCTCTCTGT
TGGCTAGACTGCATCCTGTCGGCGCTGGTGCATTTGGAGAAGGTCAGAGATGCAGTG---
ACGGGACAGGGCCCGGAGCAGAGCCCAGTGTTCCAGGAGCTGTTCGCACGGTACGGTCAA
GCGAACGCGCTCGCGTCCGCCTGCCAGTGGACTGGGCCGGAAGACGCAGGTTTGCCAAAC
ATGTCTTCAGATCTTCTTTCAAAGGCAGAGGTTCACCTGGATGAAGTCAGAAAGAACATT
TTCGCTCGTCTTCAACCCCACCTTGGGTGTCAGTTG------GGTAAGATGGAAAGTCCG
GTGTTTGCGTTTCCTTGGATCTTAAAGATGGAGCCTCTTATTGAAAAGCTATTTCTGTCA
TCATTTTCTTGGAACTTTGACTGTTTGCAGTGCGGGAACAAATACCAGCAGAGGTGTGTG
AAGAGCCTAGCCACCTTTACAAATGTCATTCCCGAGTGGCACCCACTTAACGCCGTCCAC
ATCGGGCCGTGTAATCGCTGCCAGGATAAATCTCAAAGAAGAAAAATGGTGTTGGAAGAG
GTCTCCTCAGTGTTCATGCTGCACTTTGTAGAAGGCTTGCCCTCCAACGACCTGCAGCTC
TACTCGTTTCAATTTGAAGGCTCTTTCTACCAAATAACCTGCGTAATTCAGTACCAAGTG
TTCAAAAAGCATTTCGTAACGTGGACCTCCAATTCCGACGGAACTTGGCTCGAGTGCGAC
GACTTAAATGGCCCGTATTGCGAACGGCACCTCAGGTTCGGCGTTCCCGCCTCCGAGGCG
CACATCGTCATCTGGGAAAGTAGAGCCCACCGTGCGGCGGATCCACCCCCTGTCCCG---
------CCGGCCCCCGGAGGGGCCTCAGCCGGG---AATGCCGGTGCGGAGAGTCGCGGC
GACTCGGCC---TCGGGCCGGGAGAGCGACTCGGCGGCAGCCGGGGCCCCGCCTCTCCTT
CCCAGCGCGGACGCCCCCGGACCTCCGGCCGGCAGCCCCCAGGGCGCGGCC---CGGGAG
CCGGAGAACGATTGGCTGTCCGGCCTGGAGGGTTTGGCGGACACCGACGTCATAACTCTG
AACCTCGTCGAGATC------------------------CAAGTGGATTCGGAAGGCAAT
CCG---TCGGCCGGCGATTCCGGT---GGCCCCGCCGGGATCTCCCGGGGCCCAGGAGCC
AGTTCGCCCCCACCTACCCACCCGGGAGCACTCACGGACGCA---------AACCCACCT
CTGGGCGTCTGCACGCCGCCTCGGGTGGCTGTTGCATGCCCGTCGCCGGGGCAATTCAAC
CCCCCAGGCGCC------------------------GCCCCTCCCGAT---GGCGACGTC
CTCTCGCTCAGCCCTCCGCCGGCACAAATCCCGGCTCCGGAGGCCGGGGAGACC------
---------------CGGTCCGCGTCCCCCCCGGCCGGCCCGGGG---------------
---CGGGACGCGGGAGTCGTCCCGGCCCCCGCCGGACCCAGGACC---------GCGCCG
AGGGAGTCCCTCTCCAAGAAGAGAATC------------------GACCTCACGGCGGGT
TCCCGGGCCCCGGCCTTGAAGCCCCCCAGCAGCCCCACGCAGTCCCAGCCCCTC------
------------------------AAGGAG---CAGAAGAAAGCGTTCGTCGGAAGTTGG
GTCAAAAGCATGCTCACCCGGACGCCTTCTTTCATGCCTTCTTGTGCCTCGGCCCGGCCC
AAGGAGAGAAGCGGCAGGAAGAACTCTTTGCAGAAGGTGACGGACTTACACCTTCCAGTT
AAAGGGGCGAGTAATTTCGGTGGCTTTATCGCCAGAGGCGTA---AGGCGCGATCCCCCA
GAGACGGTCAAGAAAACCCCCCCGTCGGCAGGC---------------------CACCCG
CCGCCCGGGGTCGAT---------------CCCCTCTCC------------CGCGTCACC
TCGGCTCCTCCGCCC---------ACGGGCCGT------GACGATCCGCCGGCC------
---------GGAAGAGACCTTCAGCCC------------GTCGCCGGCGGGACTCCCCCT
AAACCCGGCTACAACGGAAACGCCCGTCAGCCCTCCCCGGGGGCCCTCAGAGACCCCGCC
GAGAACAAGACGCACAAGCTCCGCCTGAAGCTGCTCAAGAAACTGAAGGCGAAGAAGGAC
CGACTGGCCTCGCTGGATCGGTTGGCGGAGGCTCAGCAGACAGGCGGGAAGCCCCCGGGC
GAGACGCCCGGCCCCCCGCCCCAG------------------------------------
------CCGGGCCCCCGGGAGGGGGGCGGC---------------------GAATCGCTC
CAAGACCTGTTAGAAGAACTGCAGCTCCAGATCAACGTAGCCGACCGCCGCCCC------
---------------GTGGCTTCCGACCCCTCTCCGGCCGGCGGCCTCGAGCACGAAGAA
TTCCTCGCCCGGCTGCTGTCTCCCGCCCCAACGACCGCCGCCTTCCCGGAGCCCCCGAGA
GCCGGCGAGGGCGACTGCGGGTATTTGGAGATGGGGGGCAGACGGACCCCCGCACCGTTG
CCCGCCGACCAGGCCGGGGCCCGGGACACCCCGGATCCGAGCGGGGACCACAGCTACTAC
AGTCCCGTGAAGGGAAGCCAACCGGGCGTTCACGCGGGCTCGCCAGCCAGCGGTTATCGT
GGGAGGACGGTGAACCCGGACAGCCCCTTCAAAGCCGATATCCTCGAAGATTTTTTTACC
ACGTCGACGTTAAATTCCCTAGCGAGCGACCCGGAAGACTTACCCCACTTCGACGACTAT
CTCTTTGAAAACTGT
>Rabbit|ENSOCUG00000011144|ENSOCUT00000011144
------------------------------------------------------------
------------------------------------------AATTATGATCCATCAAAA
GTTCCATCAGATGGTTATTGCCCTGCTTGTAGAGAGAAGGGAAAGTTAAAAGCCTTAAAG
ACTTATCGAATTAGTTTTCAAGAATCAATCTTTTTGTGTGAGGATTTGCAGTGCATCTAT
CCTTTGGGCTTTAAGTCACTTAATAAC---TTAATTTCTCCGGGTTCGGAAGATTGTCAC
ACTCCAAATAAACCTCACAAAAGAAAGCTCTTGGAAACCAGCTATAATGATGCACCTGTT
TTAGCAAATTCCAAAAAGACTAGACATCATATT---ATTGATGGTGAGCCAATTTTGGAC
AGC------------AAATATAATGGAGAAGTATATAATGAAACCTCATCAAAGTGTTCT
GAT------GGTAGTACTCAACAGCATCCAATTGGGACAGCTTATTCCTTGGAGCAGAAT
AAGGTTTTGGAAGCTGGTATT---GTTGACATGGCTGCTAAAGACGATCCT---------
---AGTACAGTTGACATCTCTGGAGTTGGGCAAACTTCCCCTCAAAATGAAGGAGGCACA
TCTGAA---------------------------------CTGGAAATACCATTGGAAAGC
AAGTGTACATCGTCTCAGCGGACTTTTTATGTTCAGTGGAAAAATGCTCATGCTCTCTGT
TGGCTAGACTGTATTCTTTCAGCTTTGGTACACTTGGAAGGATTAAAGAACACTGTG---
ACTGAACTGTGTTCTAAGGAGGAATCTGTTTTCTGGCAGTTGTTTACAAAATACAATCAA
GCGAATAAGCTTCTGTCTGCCACTCAATTGGATGAAATTAAAGGTGGAGATTATAAAAAA
CTTCCTTCCAAAATACTTGCAGAGATCGAGACCTGTCTGAATGAAGTCAGAGCTGAAATT
TTTAGTAGACTTCAGCCCCTGCTCAGATGCACATTAGTTGAAGGTGACATGGAAAGCCCT
GTGTTCGCATTTCCCCTGCTCTTAAAACTAGAGCCCCACATTGAAAAGCTCTTCACATAT
TCTTTTTCCTGGGACTTTGAATGTTCCCAGTGTGGACACCAGTATCAACACAGGTGTACG
AAGAGTCTGGTCACTTTTACAAATGTCATCCCTGAGTGGCACCCTCTTAATGCTGCCCAT
TTCGGTCCTTGTAACAATTGCAACAATAAATCACAAATAAGAAAAATGGTATTAGAAAAA
GTGTCTCCCATATTCATGGTGCACTTTGTAGAAGGCTTGCCACAGAAGGACTTGCAGCGC
TATGCATTTCATTTGGAAGGATGTCTTTATGAAATAAAGTCTATAATTCAGTACCAAGCA
AGTAAT---CATTTTATAACCTGGATTTTAGATGCTGATGGAAGTTGGCTGGAATGTGAT
GACTTAAAAGGCCTGTGTTCTGAAAGGCATGAAGAATTTGAAATTCCTGCTTCAGAGATC
CATATCGTTATTTGGGAAAGAAAAACATCCCAAGTGACAGATAAAGAAGGTGCTCGCCTT
CTGCTTGAAAAACCCAGCGATGAGCACGCTTCTGGTGCTGAGCAGCCGGCATCTCCAGCG
CTGTGTCCTGGGCGTGGGGCCCCC------------TCAGCTGGCGCGGCCTCCGTGACT
CACCCTGCAGGTAGATCAGTCGCT---------CTTCCACCAGGCGATGCC---GTGGCT
CCTGGGGATCATTTTCTCCCAGAACCAAAAGATTGGGTTGCCAATAAGGTTTTACCTTTG
ACACTTAAAGAAACTGTCCAGGAAACCGCCTCTGTTGTCCAAGTGAACTCTCAGTCTTTC
CCAAACTTAGAAAATAAGCCTGTAGCAGAAAATACAGGAATTGTCGAA------------
------ACCAGAGCTTTACCATCACAAGACTCACTAACGGCT---------TCTTCGGTA
TCAGATCCATGTAAAGAAAAACAAGTTCAAGACCAGTGTGTAGGTTTAGGCTTTCCATCT
CAAGTTGTAAATACAAACATGCCGTCAGTGCAGCCGAATACGGGAGACAGCGGCAGTTCT
AAATCTGTGAGTGACAGTCACGCTGCAGTCCTT---ACACAGGGA---------------
------------------GTGGAGGCA------ACAGAAATGGAG---------------
---ACGAGCGCTCAGTTCAAACAGTCCTTTCCA---CAAAAATTGGAGGAATTAAAATCA
GAACAACAC---ACTACATCTCAGCTTTCTAATTTGGAGGAGAAAAAGCCTGCAGCAGAA
CCCCAGACCTTCACAGTGAAGTCACTA------------CAGAGTCAG---------TGT
CTG---------------------AAAGAAAATCAGAAGAAACCATTTGTGGGAAGTTGG
GTTAAAGGCTTATTAAGCAGGGGGGCTTCTTTCATGCCACTCTGTGTTTCAGCT------
---------TGCAATAGAGACACT------------GTT------CTGCATTCAGTCGTT
ACAAGGGCAAATAGTGTAGATGGCTTTAAAGGTAAAGGTAGA---AACCAAAAGGGTAAG
CAGGTATCCAAGAAATCTCGGAGGCACGCAGCTTGTCCACTTGCTGGCACGGCCGCTCCT
CCACCAGCTAGCAAAACCGCAGCTCCAGCTCCTCCACCGGCTCAC---------------
ACGGCTGCTCCACCTGCCAGAATTGCT------------GCTCCTCCAGCTCCTCTGCCA
CTTCGCCCG---------GCTGCTCCT------------CCACCC---------------
---CACAGTCCT------------------CTTTCTTCAGCAAAACATGGAGACTCAGTT
GAAGGTCAGATCCATAAACTTCGACTAAAACTTCTTAAAAAACTAAAAGCCAAAAAGAAG
AAATTAGCTACCCTG------------AAGTCTTCCCCCCAAAATGGAACACTTGCAAGT
GAACATTTAGAGCAAGTGTCCCAG------------------------------------
------TGTGAGTCT---CCAAATGACTGT---------------------GACTCGTTA
GAAGACTTGTTAAATGAGCTGCAGTTTCAGATTGATATTGCAGATAAGCAACCTGGGTGC
ACTCCTGTTTCTGATGTTTCCTCATACAGTGGTCAGACT------------CATGAAGAC
ATTTTAGCAGAACTGTTGTCT------CCTACAAACACTGTTTCAACAGAGCTCTCAGAC
AATGGAGATGTTGACTTTGGATACTTGGAAATGGGAGATAACTGTATTCCAGCACCAGTA
CCTAGTGAGTTAAATGATATTCCCCAAAACACACATCTGCGACAGGACCATAATTATTGC
AGCCCCAGCAAGAAAAATCAATGTGAAGTTCAGCCAGACTTAGCAACAAGTAATGCCTGC
ATTAAAACGTTAAGCTTGGAGAGTCCCGTGAAGACTGATATTTTCGATGAGTTTTTTTCC
ACTTCAGCATTAAATCCTTTAGTTAATGACACACTAGACTTACCTCATTTTGACGAGTAC
CTGTTTGAGAATTTT
>Rat|ENSRNOG00000000909|ENSRNOT00000072129
ATGACGGATGACTCTCTGAAGATTGGAAATGGTTTGCCACTGGTTGGACCAGGGACTGAT
ATAGGGATATCTTCACTCCCCATGCTGGGGTACTTGGGAAAAAATTATGCTTCAGCTAAA
GTTCCAGCAGACGGGTATTGCCCTACTTGTAGAGCGAAAGGAAAGCTAAACACCTTAAAA
ACTTACCGCATCAGCTTCCAAGAATCTATCTTTTTGTGTGAGGATCTTCAGTGCATTTAT
CCTTTGGGCTCTGAGTCACTTACTAAC---TTAATTTCTCCTGATTCGGAAGATTGTCAC
ACTCCAAATAAGCCTCAGAAAAGAAAGAGATTGGAAGACAACTGTAAGAATTCATCTCTT
CCAGTACATTCTAAAAAGACTAGAGGTCACCTTGTCACTGACAGTGACCAGATTGTGAAC
GGT------------GAGTGTAATGGAGAAGTGTGTGGTGACTTCTCAGCCAGCTTCCCA
GGT------GACAGTGCTCACCAGGATCCCGCCAGGACAGCTGCTTCTGTGGGGCAGAAT
GGGACTTTGGAAGCCAATGATAACGTGGTCATGGCTACTACAGAAGATCCT---------
---GCTGCAGTTGGTGTC---------------------------------------ACA
CCGGAG---------------------------------CTGGAAATGCCGTCTGAGAGC
AGATGTTTATCACTTTGCCAGCCTCTCTGTGTCCAGTGGAGAAACACTCAGGCGCTGTGC
TGGTTAGACTGTATCCTCTCGGCCCTGGTGCACCTGGAGGTGTTGAGGGACGCCGTG---
CTGGAGGTGTGCTCCAGAGAGGAGTGTGTGTTTGGGAAGCTGTTCGAAACCTACCACCAA
GCAGATAAGCTTCTGTACACCCATCACCTGCATGGCGTCACAGGTGAAGATTGTAAAAAA
ATGACGACAGAAATATTTACAGAGATAGATACCTCTTTGAATAAAATTAGAGATGAAATT
TTTGCTAAACTTCAGCCTAAGCTTAGATGCACACTA------GGTGACATGGAAAGTCCT
GTGTTTGCACTTCCTGTACTGTTAAAGCTTGAACCCCATGTTGAAAACCTCTTTACATAT
TCTTTTTCTTGGAATTTTGAATGTTCCCATTGTGGGCACCAGTACCAAAACAGGTGTGTG
AAGAGTCTGGTCACCTTTACAAATGTTGTTCCTGAGTGGCATCCACTCAATGCTGCCCAT
TTCGGTCCGTGTAACAGTTGCAACAGTAAATCACAAATCAGAAAAATGGTGTTGGAAAGA
GCGTCGCCCATAATCATGCTGCACTTCGTGGAAGGTTTGCCCAGGAAGGACCTGCAACAC
TATGCCTTCCACTTTGAAGGCAGTCTTTACCAAGTCACCTCCGTCATACAGTACCGGGCA
AAGAAC---CATTTTATAACGTGGACTGTAGATGCTGATGGGAGTTGGCTGGAGTGTGAT
GACCTGAAGGGTCCGTGTGCTAAAAGGCATGAGGCCTGTGAAGTGCCAGCATCAGAGACA
CATATCGTTATTTGGGAAAGAAAA---TCCCAGGTGCCAGTTGAAGGAGCTGCCTGCCTT
CCACACATGAAGCTGCACGTGCAGTCCGTGTCAGGTGAGGAGCAGCCGAGT---------
------TCTCTGGCTGGGACCGCC------------ACCTCAGAA---CCCTCAGTCGCC
CATCCTACACCTATGGCAGTTGCTCCTCAGATTCTTCCAGCAACCCAAGCT---GTAGCT
CATGGAGATAGTGTCCTTTCAGGAACAGGAGGCTTGCTGGAC---AGCGTTTCACCCTCT
GCACTTGAAGAGACTATCCAGGAAACTGCCTCTGTTTCTCAGATTGACTCCAAAGATTGC
CTC---TTAGAAGACAAACCTGTGGTAGGAAGTGCAGGACCTGTGAGA------------
------ACACTGACTTTTCAGCCGCAGGACTCCCTGGGGTCT---------TCCTTGGTG
TTGAACCTGTGTGAAGGAATGCTAGTTGCC---CCTTGTGTGGATTCCAGGTTCCCATCC
CAAGCTGTGAGCACAGGTCTGCAGGCAGTACCGTCTCAGGCAGGGGACACAGTGGTTCCT
AAACCTGTGACTGATGCCCCTGTTCCTGTTCTT---GTTCAGGAA---------------
------------------TTGAAGTCC------ATGGCAACTGAG---------------
------GACTCTCAG---ACACAGTTGCTGCCA---CTGAAAACTGACAGGTTAAACCCT
GGACAACCACCAGGTAAAACTCAGGCATCTAATTTGAGAAAAAGAGAAAATGCAGCGTCT
TCTAAACCGGTAGCAGCCAGGTCAGCA------------CAGAATCAGCCTCGG------
------------------------AAGGATGAGCAGAAGAAGGCCTTCGTGGGAAGTTGG
GTGAAAGGGCTGCTGAGCAGGGGCGGTGCGTTTATGCCACCCTGTGTTTCAGCT------
---------CAGAGTAGA---GCA------------GTAACTGACCTGCAGCCCTCCGTG
AAAGGAGCCAATAATTTTGATGGCTTTAAAACGAAAAGTATA---AACCGCAGGTCTAAA
AGGATGTCCAGGAAAGCTAAGCATGTGGAGGAG---------------------GCATCT
CCA---GGTAGCAGC---------------CCTCCACTG------------TCGGGTAGC
ACGGCTGCTCTGCCG---CAGGCCGCTGGGAAT------GCCTCCTCAGCCCAGTTGAAG
GAGCAGGAAGGCTCACGTTCAGCTCCC------------CTCAGC---------------
---CACAGACCTCCCAGTGATGAAAGCGCCATGTCTCCAGCAGGCCGTGCAGAGGCAGCT
GAAGATCAGGTTCATAAGCTTCGGCTCAGACTTCTTAAAAAGCTAAAGGCAAAAAAGAAG
AAACTAGCGGCCCTC------------ATGTCTTCCCCACGCCGTGAACCGTCTGTAAGC
GACCATTCAGAGCCTGCGTCCCAC------------------------------------
------TGTGGGTCT---CCGAATGACTGT---------------------GACGCAGTA
GAAGATCTGCTCAGAGAGCTACAGTACCAGATTGACCTTGCAGACAACAAGTCTGGGTGC
ACCTCTGCTCCCGACGGCACCTCATGCAACAGCCAGAGT------------CATGAGGAG
ATTTTAGCAGAGCTGTTGTCG------CCTACAGCCCTG------TCAGAGCCCTCAGAA
AGTGGAGAGCCTGAGTTGAGGTACTTGGAAATGGGGGACAACAGCACCCCAACACCAGCA
CCTAGCGAATTCAGTGCTGTTTCCCAGAACACATGTCTGAACCAGGAGCATAATTACTGC
AGCCCT---GAGAAAAGCCAGTGTGAGGTTGATCTGCATTCAGTCATCGACAGTGCCTGT
GTAAGAGCCTTGAACTTGGGGAGTCCCATGAAGACTGACATTTTTGATGATTTTTTTCCT
ACTTCAGCATTGAATTCGTTAACAAATGACACATTGGACATACCTCATTTCGATGACTCT
CTGTTTGAGAATTGC
>Macaque|ENSMMUG00000007597|ENSMMUT00000010632
------------------------------------------------------------
------------------------------------------------------------
------------------------------------------------------------
------------------------------------------------------------
------------------------------------------------------------
------------------------------------------------------------
------------------------------------------------------------
------------------------------------------------------------
------------------------------------------------------------
------------------------------ATGGCTACTACAAAAGATCCT---------
---GCTACAGTTGATGTCTCTGGAACTGGCGGACCTTCCCCTCAAAATGAAGGATGTACA
TCTAAA---------------------------------CCAGAAATGCCATTGGAGAGC
AAATATACATCATTTCCCCAGACTTTATGTGTCCAGTGGAAAAATGCTTATGCTCTCTGT
TGGTTAGACTGTATCCTGTCAGCTTTGGTGCACTCCGAAGAATTAAAGAACACCGTG---
ACTGGACTGTGCTCAAAGGAGGAATCTATATTCTGGCGGTTGTTTACAAAATATAATCAA
GCAAATACACTTCTGTATACCAATCAATTGAGTGGCGTTAAAGATGGAGATTGTAAAAAA
CTTACCTCAGAAATATTTGCAGAGATAGAGACCTGTCTGAATGAAGTTAGAGATGAAATT
TTTATTAGCCTTCAACCCCAGCTTAGATGCACATTA------GGTGATATGGAAAGCCCT
GTGTTTGCATTTCCCCTGCTCTTAAAACTAGAACCCCACATTGAGAAGCTCTTCCTATAT
TCTTTTTCTTGGGACTTCGAATGTTCGCAGTGTGGACACCAGTATCAAAACAGGCATATG
AAGAGTCTGGTCACCTTTACAAATGTCATCCCTGAGTGGCACCCACTTAATGCTGCCCAT
TTTGGTCCATGTAACAATTGCAACAGTAAATCACAAATAAGAAAAATGGTATTGGAAAAA
GTATCTCCCATATTCATGTTGCACTTTGTAGAAGGCTTACCACAGAATGACTTGCAACAC
TACACATTTCATTTTGAAGGCTGTCCTTATCAAATAACTTCTGTAATTCAGTATCGAGCA
AATAAT---CATTTTATAACATGGATTTTAGATGCTGATGGAAGTTGGCTGGAATGTGAT
GACTTAAAAGGCCCATGTTCTGAAAGGCACAAGAAATTTGAAGTTCCTGCTTCAGAGATA
CATATTGTTATCTGGGAAAGAAAAACATCCCAAGTGACAGATAAAGAAGCTGCCTGCCTT
CCACTTAAAAAGACTAATGACCAACATGCTCTCGGTAATGAGAAACCAGTATCTTCAACA
TCGTGTTCTGTGGGTGATGCTGCC------------TCAGCTGAAACAGCCTCAGTAACT
CACCCTAAAGATACGTCAGTTGCCCCTCATACTTTTTCACAGGACACAGCT---GTAACT
CATGGAGATCATTTACTTTCAGGTCCAAAAGGTTTGGTTGACAATAATATTTTACCTTTG
ACACTTGAAGAAACTATCCAGAAAACAACCTCAGTTTCACAGTTAAATTCTGAAGCTTTC
CTG---TTAGAAAGTAAACCTGTAGCAGAAAATACAGGAATTCTCGAA------------
------ATAAATACTTTGCCATCACAAGAATTACTAATGGCT---------TCTTCAGTA
TCAGCTCCATGTCATGAAAAGCTTATCCCAGACCAATTTGTGGACATAAGTTTTCCATCC
CGAGTTGTAAATACAAACATGCAGTCAGTACAGCTGAATACAAAAGACACTGTAAATACT
AAATCTGTGAATAATACTGATGCTACTGGTCTT---TTACAGGGA---------------
------------------GTGAAGTCA------GTAGAAATTGAG---------------
---AAGGACGCTCAGTTACAACAATTCCTTACA---CCAAAAACCGAACAATTAAAACCA
GAA---CAC---GTCACATCTCAGGTATCTAATTTGAAGAAAAAAGAAACTACAGCAGAT
TCTCAAACCACAACATCTAAGTCATTA------------CAGAATCAG---------TCT
CTG---------------------AAAGAAAATCAGAAGAAGCCATTTGTGGGAAGTTGG
GTTAAAGGCTTAATAAGCAGGGGTGCTTCTTTTATGCCACTCTGTGTTTCAGCT------
---------CATAATAGAAACACT------------ATAACTGATTTACAACCTTCAGTT
AAAGGGGTAAATAATTTTGGTGGCTTTAAAACTAAAGGTATA---AACCAGAAGTCCCGC
CACGTATCCAAGAAAGCGCGTGGGAGTGCAGGT---------------------AAGCCT
CCTCCCATCAGTAAG---------------CCACCACCAGGCCCTCCATCGTCTAATGGC
ACAGCTGCCCACCCA---CATGCTCAT------------GCTGCTTCAGAAGTTTTGGAA
AAGTCTGGA---------AGCACCTCGTGTGGAGCTCAACTCAAC---------------
---CACAGTTCTCATGGAAAT------GGTCTTTCTCCAGCAAACCACGAAGACTTGGTG
GAAGGTCAGATTCATAAACTCCGTCTAAAACTTCGTAAAAAGCTAAAGGCAGAAAAGAAG
AAATTAGCTGCTCTT------------ATGTCTTCCCCGCAAAGCAGAACAGTTCCAAGT
GAAAATCTAGAACAGGTGCCCCAG------------------------------------
------GGTGGGTCT---CCAAATGATTGT---------------------GAATCAATA
GAGGACTTGTTAAATGAGCTACCATATCCAGTTGATACTGCC---AGTGAGTCTGCATGC
ACCACTGTTGCTGGTGTTTCCTTGTATGGTAGTCAAACT------------CATGAAGAA
ATTTTAGCGGAATTATTGTCT------CCT---ACAACTGTTTCAACAGAGCTGTCAGAA
AATGGGGAAGGTGACTTTAGGTATTTGGGAATGGGAGATGGTCATATCCCACCACCAGTA
CCAAGTGAATTAAATGATGTTTCCCAGAACACACATCTGAGACAGGACCATAATTATTGT
AGCCCCACGAAGAAAAATCCACGTGAAGTTCAGCCAGACTCTCTGACAAATAATGCCTGC
GTTAGAACATTAAACTTGGAGAGTCCCATGAAGACTGATATTTTCGATGAGTTTTTTTCC
TCCTCAGCATTAAGTGCTTTAGCAAATGACACATTAGACCTACCTCATTTTGATGAATAT
CTGTTTGAGAATTAT
>Marmoset|ENSCJAG00000021616|ENSCJAT00000042497
------------------------------------------------------------
------------------------------------------------------------
------------------------------------------------------------
------------------------------------------------------------
------------------------------------------------------------
------------------------------------------------------------
------------------------------------------------------------
------------------------------------------------------------
------------------------------------------------------------
------------------------------------------------------------
------------------------------------------------------------
---------------------------------------------ATGCCACTGGAGAGG
AAATGTACATCATTTCCCCAGACTTTATGTGTCCAGTGGAAAAATGCTTATGCTCTCTGT
TGGTTAGACTGTATCCTGTCAGCTTTGGTGCACTTGGAAGAGTTAAAGAGCACCGTG---
ACTGGACTGTGTTCGAAGGAGGAATCTGTGTTCTGGCGGTTGTTTACAAAATATAATCAA
GCAAATAGACTTCTGTATACCAGTCAATTGAGTGGCATTAAAGATGGAGATTGTAAAAAA
CTTACCTCAGAAATATTTGCAGAGATAGAGACCTGTCTGAATGAAGTCAGAGATGAAATT
TTTATTAGACTTCAGCCTCAGCTTAGATGCACGTTA---GAAGGTGATATGGAAAGTCCT
GTGTTTGCATTTCCCCTGCTCTTAAAACTAGAACCCCATGTTGAAAAGCTCTTCGTATCT
TCCTTTTCTTGGGACTTCAAATGTTCACAGTGTGGACACCAATATCAAAACAGGTGTATG
AAGAGTCTGGTCACCTTTACAAATGTCATCCCTGAGTGGCACCCACTTAATGCTGCCCAT
TTTGGTCCATGTAACAATTGCAACAGTAAATCACAAATAAGAAAAATGATATTGGAAAAA
GTATCTCCCATATTCATGTTGCACTTTGTAGAAGGCTTACCACAGAAGGACTTGCAGCAC
TATGCATTTCACTTTGAAGGCTGTCTTTACCAAATAACTTCTGTAATTCAGTATCAAGCA
AATAAT---CATTTTATAACATGGATTTTAGAAGATGATGGAAGTTGGCTGGAATGTGAT
GATTTAAAAGGCCCATGTTCTGAAAGGCACAAGAAATTTGAAGTGCCTGCTTCAGAGATA
CATATTGTTATTTGGGAAAGAAAAACATCCCAAGTGACAGATAAAGAAGCCGCCTGCCTT
CCACTTAGAAAGACTAATGACCAGCACGCTGTCGGTAATGAGAAATCAGTATCTTCAATG
TCCTGTTCTGTGGGTGATGCGGCC------------TCAGCTGAAACAGCCTCAGTAACT
CACCCTAAAGTTACATCAGTTGCCCATCATACTCTTTCACAGGACTCAGCT---GTAACT
CATGGAGATCACTTCCTTTCAGGTTCAAAAGGTTTGGTTGAC---AATATTTTACCTTTG
ATACTTGAAGAAACTACCCAGAAAACAGCCTCAGTTTCACGGTTAAATTCTGAAGCTTTC
CTG---TTAGAAAATAAACTTGTAGCTGAAAATACAGGAATTCTCAAA------------
------AAAAGTACTTTGCAATCACAAGAATCACTAATGGCT---------TCTTCAGTA
TCAGCTCCATTGAAAGAAAAGCTGATCCAGGACCAATTTGTGAGCATAAGTTTTCCATCT
CAAGTTGTAAACACCAACATGCAGCCAGTACAGCTGAATACAGAAGGTGCTGTAAATACT
AAATTTGCGAATAACACTCATGCTACTGGTCTT---ATACAGGGA---------------
------------------GTGAAGGCA------GTAGAAACTGAG---------------
---AGGGATGCTCAGTTAAAACAATTCCTTACA---CCAAAAACTGAGCAATTAAAACCA
GAA---CAT---GTCACATCTCAGGTATCTAATTTGAAGAGAAAAGAAACTACAGCAGAT
TCTCTAACCACA---TCTAGGTCACTA------------CAGAATCAG---------TCT
CTG---------------------AAAGAAAATCAGAAGAAGCCATTTGTCGGCAGTTGG
GTTAAAGGCTTAATAAGCAGAGGTGCTTCTTTTATGCCACTCTGTGTTTCAGCT------
---------CATAATAGAAACACA------------ATAATTGATTTACAACCTTCAGTT
AAAGGGGTAAATAATTTTGGTGGCTTTAAAACTAAAGGTATA---AATCAGAAGGCCAGC
CATGTATCCAAGAAAGCTCGTAGGAGTGCGACT---------------------AAGCCT
CCTCCCATCAGTAAG---------------CCACCACCAGTTCCTCCATCATCTAATGGC
ACAGCTGCCCCCTTG---CATGCTCAT------------GCTGCTCCAGAAGTTTTGGAA
AAGTCTGGA---------AGCACCTCATGTAGCGCTCAACTCAGC---------------
---CACAGTTCTCATGGAAAT------GGTATTTCTTCATCAAACCATGAAGACTTGGTG
GAAGGTCAGATTCATAAACTCCGTCTAAAACTTCGCAAAAAACTGAAGGCACAAAAGAAG
AAATTAGCTGCTCTA------------ATGTCTTCCCCACAAAGTGGAACAGATCCAAGT
GAAAATCTAGAACAGGTGCCCCAG------------------------------------
------GGTGGGTCT---CCAAATGATTGT---------------------GAATCAATA
GAGGACTTGTTAAATGAGCTACCATATGAAATTGATATTGCC---AATGAGTCTGCATGC
ACCACTGTTCCTGGTGTTTCCCTGTATGGTAGTCAAACT------------CACGAAGAA
ATTTTAGCAGAATTGTTGTCT------CCTGCAACTGCTGTTTCAGCAGAGCTGTCCGAA
AATGGGGAAGGTGACTTTAGGTATTTGGGAATGGGAGATAGCAGTATCCCATCACCAGTA
CCAAGTGAATTAAATGATGTTTCCCAGAGCACACATCTGAGACAGGACCATAATTATTGT
AGCCCCACCAAGAAAAATCCATGTGAAGTTCAGCCAGATTCTCTGACAAATAATGCCAGC
GTTAAAACATTCAACTTGGAGAGTCCCATGAAGAATGGTATTTTCGATGAGTTTTTTCCA
CCCTCATCATTAAATGCTCTAGCAAGTGACCCACTAGATCTACCTCATTTTGATGAATAT
CTGTTTGAG---TAT
>Microbat|ENSMLUG00000012347|ENSMLUT00000012346
ATGATG---GATTCCCCGAAGACTGGAAATGGTTTGCCAGTGATTGGACCAGGGACTGAT
ATAGGGGTATCTTCACCCCACATAGTGGGGTATTTGGGAAAAAATTATGATTCTGCTAAC
ATCCTGTCAGATGGGTATTGCCCTGCTTGTAGAGAGAAGGGAAAGTTAAAAACCTTAAAG
ACTTACCGAATTAGTTTTCAGGAATCTGTCTATTTGTGTGAGGATCTACAGTGCATCTAT
CCTTTGGGCTCTAAATCATTTAATAAC---TTAATTTCTCCTGATTTGGAAGAT---CTT
GCTCCAAATAAGCCTCAAAAAAGAAAGCTCTTGGAAATCAGCTATAAAGATTCACCTTCT
TTAGCAAATTCCAAAAAGATTAAAAGTGATATTGTTATTGATGGTGAACAAGTTTTGAAC
AGC------------AAACATAATGGAGAAGCATACGAGGAAACCTCATCAGACTTACCT
GACTCACTGCACAGTGGTCAGCAGAGCCCAGTTAAGGCTGCTGATTTCTTGGGACCGGAT
GAGATTTTGGAAGCTGCTGTT---ACTGACTTGGCTGCTGAAGAAGATGCT---------
---ACTGCAGTTGATATTTCTGGAACTGGAGAGACTGCTCTTCAAAATGAAGGAGGCACA
TCTGAA---------------------------------CTGGAAATGCCACAGGAGAAC
AGATGTATACCATTTTGTCAGACTTCATGTGTTCAATGGAAAAATTCTGATGCCCTCTGT
TGGTTAGACTGTCTCCTGTCACTATTGGTGCACTTGGAAGTGGTAAAAAAGGTAGTGATG
ACGGACCTGTGCTCTAAAGAGGAATCTCTGTTCTGGCAGTTGTTCACAAAGTATAATCAA
GCTAGTAAGCTTCTGCACGCCAGTCACTTGGATGCAGTTAAAGATAGAGATTTTACAAAA
CTTATTGCA---GTATTTGCAGAGATAGAGACCTGTCTGAATGACGTCAGAAGTAAGATT
TTTATCAGGATTCAGCCTCAGCTTGGGTGCACATTA---GAAGGTGACATGGAAAGCCCT
GTGATTGCATTTCCCCTGCTCCTAAGAATAGAAGCCTGCATTGAAAAGCTCTTCACGTAC
TCTTTTTCTTGGAACTTTGAATGTTCACAGTGTGGACACAAGTATCAAAACAGATGTATG
AAGAATCTGGTCACCTTTACAGATCTTGTTCCTGAGTGGCACCCACTTAATGCTGCCCAT
TTTGGTCCCTGTAGCAATTGCAACAATAAGTCACAAATAAGAAAAATGGTATTGAAAGAA
GTGTCTCCCATATTCATGTTGCACTTTGTAGAAGGCTTACCACATAACGACTTGCAACAC
TACTCATTTCTTTTTGAAGGCTATCTTTACCAAATAACGTCTGTAATTCAGTACTATGCA
AATAAT---CATTTTATAACATGGATTTTATGTGTTGATGGAAGTTGGCTGGAATGTGAT
GACCTAAAAGGCCCATGTTGTAAAAGGTTTAAGAAATTTGAAGTTCCTGCTTCAGAGATA
CATATTGTTATTTGGGAAAGAAAAACAGCCCAAATGACAGATAAAGCATCTGCCTGTCTT
TCACTTCAAAAGACTAATGATCAACATGCTTTCAGTGATGAGAAACAGCCACCTCCAGCA
TTGCGTTTTATGGGTGATGCTTCC------------TCAGCTGAAATACCTTCAGAAACG
AACCCCCCAAATACATCAGTTACTACTAATACTCTTTCCCAGGATAAAGCT---GTAGCT
CATCAGCCTCATTTACTTTCCGTTCCAAAAGGTTTGATTGGCAATGATATTATACCTTTG
ACACTTGAAAAAGTA------------------------CAGGTTAACTCTGAAGGTTTC
CTA---TTAGAAAATATACCTGTGGCAGAAAATGGAGTGGTCATCAAA------------
------ACAAATACTTTGCAACAGCAAGAGTCACTAATGGCT---------TCTTTAGTA
TCAGCTCCATGTAAGGAAAAGTTTACCCAAGACCAATTTGTAGACTTAAGCTTTCCTTCT
CCGATTGTAAGTACAAATATGCAATCAGTACAGCCAAATTCAGAAAATACTATAATTACT
AACTCTGTGACTAATATTCATGCTACTGGTCCT---ATACAGGGA---------------
------------------GTAAAGTCA------GTAGAAATTGAAGGTACAGTTGCCCTA
GAGAAGGATGTTTCGTTCAACCATTTTCTTTCA---CCAAAAACCGAGAAATTAAAAATA
GAACAACAC---ATTACACCTCAGGTATCTAATTTGGAGAGAAAA------------TTT
TCTCAAACCATA---GCTGAGTCATCA------------CAGAACCCA---------TCT
CTG---------------------AAAGAAAATCTGAAGAAACCATTTATGGGAAGTTGG
GTTAAAGGCTTATTAAGCAAGGGTGGCTCTTTTTTGCCACCTTGTGTTTCAGCT------
---------CATAATATTAATGCT------------ATAACTGACTTGCAGCATTCGGTT
AAGGGGGCACGTAATTTTGGTGGCTATAAAACTAAAGGGGTG---AAGCAGAAGGCTCAC
CGGGCACCCAAGAAACCTCGTAGGTGTGCAAGT---------------------AAGCCT
TCTCCAGCCAGTAAC---------------CCTCCACCAAGTCTTCCATCATCAGGTAGC
ATGGCT---CCTCCA---CATGCTGATGTTAAT------GCTGACCTGGAAGTTTTGAAG
AAACATGAA---------AATGCCTCATATGGAGTTCACCTCAAC---------------
---CACAGATCTGGTGGAAACGAAAATGGTGTTTCTTCAGCAAACCATGAAGACTCCGTT
GAGGGTCAGATTCATAAACTTCGTCTAAAACTTCTTAAAAAACTTAAGGCAAAAAAGAAG
AAATTAGCTGCTCTT------------ATGTCTTCCCCCCAACATGGAAAACTTCCAAGT
GAAAATTTAGAGCACGTTTCTCAT------------------------------------
------TGTGGGTCT---CCAAATGATGGCCATGGGTCTCCAAATGATGGCCAGTCAATA
GAAGATGTGTTAAAAGAACTGCAATATCAAATTGATATTGCTGATAATAAATCTGGAAGA
ACCACTGTTGCTAGTGTTTCTCCATATAGTGGTCAAACT------------CATGAAGAA
ATTTTAGCAGAATTATTGTCT------CCTACAACTGTTTGTTCA---GAACTCTCAGAA
AATAGGGAGGCTGACTTTAGATATTTAGAAGTGGGAGATAACCATATCCCAGCACCAGTA
CCTAGTGAATTAAATGGTATTCCCCCAAACACACTCTTGAGACAGGACCATAATTATTGC
AGCCCTGCCAAGAAAAATCTGTGCCAAGTTCAGCCAGACCCACTAACAAATAATGAGTGT
GATAAAACATTGAACTTGGAAAGTTCCCTGAAGACTGATGTTTTTGATGAGTTTTTTTCC
ACTTCAGCATTAAATTCTTTAGCAAATGACACATTAGACTTGCCTTTTTTTGATGACTAT
CTGTTTGAGAGTTGT
>Human|ENSG00000132952|ENST00000255304
ATGATG---GATTCTCCGAAGATTGGAAATGGTTTGCCAGTGATTGGACCAGGGACTGAT
ATAGGGATATCTTCACTCCACATGGTGGGGTATTTGGGAAAAAATTTTGATTCAGCTAAA
GTTCCATCAGATGAGTATTGCCCTGCTTGTAGAGAGAAGGGAAAGTTAAAAGCCTTAAAG
ACTTACCGAATTAGTTTTCAAGAATCTATCTTTTTGTGTGAGGATCTGCAGTGCATCTAT
CCTTTGGGCTCTAAATCACTTAATAAC---CTAATTTCTCCTGATTTGGAAGAATGTCAC
ACTCCACATAAGCCTCAGAAAAGGAAGAGCTTAGAAAGCAGCTATAAGGATTCACTTCTT
TTAGCAAATTCCAAAAAGACTAGAAATTATATTGCTATTGACGGTGGAAAAGTTTTGAAC
AGC------------AAACATAATGGAGAAGTATATGACGAAACCTCGTCAAACTTACCT
GAT------AGTAGTGGTCAACAGAATCCAATTAGGACAGCTGATTCCTTGGAGCGGAAT
GAGATTTTGGAAGCTGATACT---GTTGACATGGCTACTACAAAAGATCCT---------
---GCTACAGTTGATGTCTCTGGAACTGGCAGACCTTCCCCTCAAAATGAAGGATGTACA
TCTAAA---------------------------------CTGGAAATGCCACTGGAGAGC
AAATGTACATCATTTCCCCAGGCTTTATGTGTCCAGTGGAAAAATGCTTATGCTCTCTGT
TGGTTAGACTGTATCCTGTCAGCTTTGGTGCACTCGGAAGAGTTAAAGAACACCGTG---
ACTGGACTGTGCTCGAAGGAGGAATCTATATTCTGGCGGTTGCTTACAAAATATAATCAA
GCAAATACACTTCTATATACCAGTCAATTGAGTGGTGTTAAAGATGGAGATTGTAAAAAA
CTTACCTCAGAAATATTTGCAGAGATAGAGACCTGTCTGAATGAAGTTAGAGATGAAATT
TTTATTAGCCTTCAGCCCCAGCTTAGATGCACATTA------GGTGATATGGAAAGCCCT
GTGTTTGCATTTCCCCTGCTCTTAAAACTAGAAACCCACATTGAAAAGCTCTTCCTATAT
TCTTTTTCTTGGGACTTTGAATGTTCGCAGTGTGGACACCAATATCAAAACAGGCATATG
AAGAGTCTGGTCACCTTTACAAATGTCATCCCTGAGTGGCACCCACTTAATGCTGCCCAT
TTTGGTCCATGTAACAATTGCAACAGTAAATCACAAATAAGAAAAATGGTATTAGAAAAA
GTATCTCCCATATTCATGTTGCACTTTGTAGAAGGCTTACCACAGAATGACTTGCAGCAC
TATGCATTTCATTTTGAAGGCTGTCTTTATCAGATAACTTCTGTAATTCAGTATCGAGCA
AATAAT---CATTTTATAACATGGATTTTAGATGCTGATGGAAGTTGGCTGGAATGTGAT
GACTTAAAAGGCCCATGTTCTGAAAGGCACAAGAAATTTGAAGTTCCTGCTTCAGAGATA
CATATTGTTATTTGGGAAAGAAAAATATCCCAAGTGACAGATAAAGAAGCTGCCTGCCTT
CCACTTAAAAAGACTAATGACCAACACGCTCTCAGTAATGAGAAACCAGTATCTTTAACA
TCGTGTTCTGTGGGTGATGCTGCC------------TCAGCTGAAACAGCCTCAGTAACT
CACCCTAAAGATATATCAGTTGCCCCTCGTACTCTTTCACAGGACACAGCT---GTAACT
CATGGAGATCATTTACTTTCAGGTCCAAAAGGTTTGGTTGAC---AATATTTTACCTCTG
ACACTTGAAGAAACTATCCAGAAAACAGCCTCAGTTTCACAGTTAAATTCTGAAGCTTTC
CTG---TTAGAAAATAAACCTGTAGCAGAAAATACAGGAATTCTCAAA------------
------ACCAATACTTTGCTATCACAAGAATCACTAATGGCT---------TCTTCAGTA
TCAGCTCCATGTAATGAAAAGCTTATTCAAGACCAATTTGTGGACATAAGTTTTCCATCC
CAAGTTGTAAATACAAACATGCAGTCAGTACAGCTGAATACAGAAGATACTGTAAATACT
AAATCTGTGAATAATACTGATGCTACTGGTCTT---ATACAGGGA---------------
------------------GTGAAGTCA------GTAGAAATTGAG---------------
---AAGGACGCTCAGTTAAAACAATTCCTTACA---CCAAAAACTGAACAATTAAAACCA
GAA---CGT---GTCACATCTCAGGTATCTAATTTGAAGAAAAAAGAAACTACAGCAGAT
TCTCAAACCACAACATCTAAGTCATTA------------CAGAATCAG---------TCT
CTG---------------------AAAGAAAATCAGAAGAAGCCATTTGTGGGAAGTTGG
GTTAAAGGCTTAATAAGCAGGGGTGCTTCTTTTATGCCACTCTGTGTTTCAGCT------
---------CATAATAGAAACACT------------ATAACTGATTTACAACCTTCAGTT
AAAGGGGTAAATAATTTTGGTGGCTTTAAAACTAAAGGTATA---AACCAGAAGGCCAGC
CACGTATCCAAGAAAGCTCGTAAGAGTGCAAGT---------------------AAGCCT
CCTCCCATCAGTAAG---------------CCACCAGCAGGCCCTCCATCGTCTAATGGC
ACAGCTGCCCACCCA---CATGCTCAT------------GCTGCTTCAGAAGTTTTGGAA
AAGTCTGGA---------AGCACCTCATGTGGAGCTCAACTCAAC---------------
---CACAGTTCTTATGGGAAT------GGTATTTCTTCAGCAAACCATGAAGACTTGGTG
GAAGGTCAGATTCATAAACTTCGTCTAAAACTTCGTAAAAAGCTAAAGGCAGAAAAGAAG
AAATTAGCTGCTCTT------------ATGTCTTCCCCGCAAAGCAGAACAGTTCGAAGT
GAAAATCTAGAACAGGTGCCCCAG------------------------------------
------GATGGGTCT---CCAAATGATTGT---------------------GAATCAATA
GAGGACTTGTTAAATGAGCTACCATATCCAATTGATATTGCC---AGTGAGTCTGCATGC
ACCACTGTTCCTGGTGTTTCCCTGTACAGTAGTCAAACT------------CATGAAGAA
ATTTTAGCGGAATTATTGTCT------CCT---ACACCTGTTTCAACAGAGCTGTCAGAA
AATGGGGAAGGTGACTTTAGGTATTTGGGAATGGGAGATAGTCATATCCCACCACCAGTA
CCAAGTGAATTCAATGATGTTTCCCAGAACACACATCTGAGACAGGACCATAATTATTGT
AGCCCCACCAAGAAAAATCCATGTGAAGTTCAGCCAGACTCTCTGACAAATAATGCCTGC
GTTAGAACATTAAACTTGGAGAGTCCGATGAAGACTGATATTTTCGATGAGTTTTTTTCC
TCCTCAGCATTAAATGCTTTAGCAAATGACACATTAGACCTACCTCATTTCGATGAATAT
CTGTTTGAGAATTAT
>Orca|XP_004285553.1
ATGATG---GATTCCCCGAAGATTGGAAATGGTTTGCCAGTGATTGGACCAGGGACTGAT
ATAGGGATATCTTCACTCCATATGGTGGGGTATTTGGGAAAAAATTATGATTCATCTAAA
GTACCGTCAGATGGGTATTGCCCTGCTTGTAGGACGAAGGGAAAGTTAAAAGCCTTAAAG
ACTTACCGAATTAGTTTTCAAGAATCTGTCTTTTTGTGTGAGGATCTGCAGTGCATCTAT
CCCTTGGGCTCTAAATCACTTAATAAC---TTAATTACTCCTGATTTGGAAGATTGTCAC
ACTCCAAATAAGCCTCAAAAAAGAAAGATCGTGGAAACCAACTCTAAAGAGTCACCTCTT
TTAGCAAATGCCAAAAAGACTAAACATCATAATGGTATTGATGGTGAACAAGTTTTGAAC
AGT------------AAACATAATGAAGAG---TATGATGAAACCTCATCAGACTTACCT
CGTTTACTACACGGTGGTCAACAGAATCCAATTAGGACAACTGATTCCTTGGAGCAGAAT
GAGATTTTGGAAGCTGATATT---GTTGACATGGCTGCTGAAGAAGATTCT---------
---ACTGTGGTTGATGTTTCTAGAACTGGAGGGACTGCCCCTCAAAATGAAGGATGTGCA
TCTGAA---------------------------------CTGGAAATGCCGTTGGAGAGC
AAGCATACCTCATTTTGCCAGACTTCATGTGTCCAGTGGAAAAACGCATATGCTCTCTGT
TGGTTAGACTGTATCCTGTCAGCATTGGTGCACTTGGAAGGGCTGAAAAACACTGTG---
ACTGACCTATGCTCTAAAGAGGAGTCTGTGTTTGGTCAGTTGTTTACCAGGTATAATCAA
GCCAATGAGTTTCTGCACACCAGTCAGTTGGATGGAGTTAAAGATGGAGATTGTAAAAAA
CTTCCTTCTGAAATATTTGCAAAGATAGAGACCTGTCTGAATGAAGTCAGAGACGATATT
TTTATTAGGCTTCAGCCTCAGCTTAGGTGTACATTA------GGTGATATGGAAAGTCCT
GTGTTTGCACTTCCCCTGCTCTTAAAAACAGAACCGCACGTTGAGAAGCTCTTCACATAT
TCTTTTTCTTGGAATTTTGAATGTTCACAATGTGGACACAAATATCAAAACAGGTGTATG
AAGAATCTGGTCACCTTTACAAACGTCATCCCTGAGTGGCACCCAGTTAATGCTGCCCAT
TTTGGTCCATGTAACAATTGCAACAATAAGTCACAGATAAGAAAAATGGTATTAGAAAAA
GTATCTCTCATATTCATGTTGCACTTTGTGGAAGGCTTACCGCATAATGACTTGCAGCAC
TATTCATTTCATTCTGAAGGCTGTCTTTATCAAATAACTTCTGTAATTCAGTACCAAGCA
AATAAT---CATTTTATAACATGGATTTTAGATGCTGATGGAAGTTGGCTGGAATGTGAT
GACTTAAAAGGCCCATGTTCTGAAAGGCATGAGAAATTTCAAGTTCCTGCTTCAGAGGTA
CATATTGTTATCTGGGAAAGAAAAACATCCCAAATGACAGATAAAGCACCTGCCTGCTGC
CCACTTAAAAAGACTTATGATCAGCACGCTTTCGGAGATGAGAATCAAGTCTCGCCAGCA
CTGTGTTCTGTAGGTGATGCTGCC------------TCGGCTGAAATGTCCTCAGGAACT
CACCCCACAAAAGTGTCAGTTGCTCCTAATACTCTTTCACAGGATGAAGCC---GTAACT
TTTGAACATCATTTATTTTCAGGTCTGAAAGGTTTGGTCGACAAGAATATTTCACCTTTG
ACATGTGAAGAAATA------------------------CAGGTTAACTCTGAAGGTTTT
TTA---TTAGAAAATAAACCTGTGGCAGAGAACGCAGGGGTTGTCAAA------------
------ACACATACTTTGCAATCGCAGGCGTCACTAATGGCT---------TCTTTAGTA
TCGGCTCCATGCAAGGACAAGCTTACCCAAGACCAGTTTGTGGATTTAAGCTTTCCATCT
CAGCTTGTAAATACAAATGTGCCATCAGTACAGCTGAATACAGAAGATACTGTCGTTACT
CAGCCTGTGAATGATATTCGTGCTACTGACCTT---ACACAGAGA---------------
------------------GTAAACTCA------GTAGAAACTGAGGGTCCAGTTGCCCTA
GAGAAGGATGCTCCATCGAAACAATCTCTTTTA---CCAAAACCTGAGAAATTACAACCA
GAACAACAT---GTTACATCTCAGGTGTCTGATTTGAAGGAAAAAGAAACTGCAGCGTCT
TCTCAAACCGTAACAGCTAAGCTGTCA------------CAGAATCCA---------TTT
CTG---------------------AAGGAAAATCAGAAAAAACCATTTGTGGGAAGTTGG
GTTAAAGGCTTATTAAGCAAGGGTGTTTCTTTTATGCCGTTTTATGTTTCAGCT------
---------CATAGTAGAAACACT------------GTGACTGATTTGCAGCCTTCAGTT
AAGGGGGCAAGTAATTTTGGTGGCTTTAAAACTAAAGGTACA---AAACAAAAGGGTAAC
TGGGCATCCAGGGAAGCTCACAGCTGTGCAGGT---------------------AAGCCT
CCTCCAGTTAGCAAC---------------CCTGCACCAAGCCATCCATCACCAGTTAGC
ACAGCTTCTACTCTC---CCTGCTGATGGTAAT------GGTGATTTGGAAGTTTTGAAG
AAATGTGAA---------AATGCCTCATGTGGAGCTCACCTCAAC---------------
---CACAATTCTCATGGAAATGAAAATGGTGTTTCTTCAGCAAACCGTGGAGACTCAGTT
GAGGGTCAGATTCATAAACTTCGTCTAAAACTTCTTAAAAAACTTAAGGCAAAAAAGAAG
AAATTAGCTGCTCTT------------ATGTCTTCCCCCCAAAATGGAACACTTCCAAGT
GAAAATTTAGAACCTATGTCCCAT------------------------------------
------TGTGGATCT---CCAAATGACTGT---------------------GAATCAATT
GAAGACTTGCTAAAAGAACTACAACATCAAATTGATATTGCCGATGGTAAATCTGGATGC
CCTGCAGTTCCTGGCGTTTCCTCATACAGTAGTCAAACT------------CATGAAGAA
ATTTTAGCAGAATTACTGTCC------CCTACAACGGTTGTTTCAACAGAGCTCTCAGAA
AATGAGGAGGCTGACTTTAGGTACTTAGAAATGGGAGATAATCATATCCCAGCACCAGTA
CCTAATGAATTAAACAGTATTCCCCAAAACATTCATCTGAGACAGGACCATAATTACTGC
AGCCCCACTAAGAAAAATCAATGCAAAGTTCAGCCAGACTCACTCACAAATAATGCCTAT
GTTACAACATTGAACTCGGAAAATTCCATGAAGACTGATATTTTTGATGAATTTTTTTCT
ACTTCAGCGTTAAATTCTTTAGCAAGTGACACGTTAGACTTCCCTCATTTTGATGACTAT
CTGTTTGAGAATTGT
>Chimp|ENSPTRG00000005756|ENSPTRT00000010588
ATGATG---GATTCTCCGAAGATTGGAAATGGTTTGCCAGTGATTGGACCAGGGACTGAT
ATAGGGATATCTTCACTCCACATGGTGGGGTATTTGGGAAAAAATTATGATTCAGCTAAA
GTTCCATCAGATGAGTATTGCCCTGCTTGTAGAGAGAAGGGAAAGTTAAAAGCCTTAAAG
ACTTACCGAATTAGTTTTCAAGAATCTATCTTTTTGTGTGAGGATCTGCAGTGCATCTAT
CCTTTGGGCTCTAAATCACTTAATAAC---GTAATTTCTCCTGATTTGGAAGAATGTCAC
ACTCCACATAAGCCTCAGAAAAGGAAGAGCTTGGAAAGCAGCTATAAAGATTCACTTCTT
TTAGCAAATTCCAAAAAGACTAGAAATTATATTGCTATTGACGGTGAAAAAGTTTTGAAC
AGC------------AAACATAATGGAGAAGTATATGACGAAACCTCGTCAAACTTACCT
GAT------AGTAGTGGTCAACAGAATCCAATTAGGACAGCTGATTCCTTGGAGCGGAAT
GAGATTTTGGAAGCTGATACT---GTTGACATGGCTACTACAAAAGATCCT---------
---GCTACAGTTGATGTCTCTGGAACTGGCAGACCTTCCCCTCAAAATGAAGGATGTACA
TCTAAA---------------------------------CTGGAAATGCCACTGGAGAGC
AAATGTACATCATTTCCCCAGACTTTATGTGTCCAGTGGAAAAATGCTTATGCTCTCTGT
TGGTTAGACTGTATCCTGTCAGCTTTGGTGCACTCGGAAGAGTTAAAGAACACCGTG---
ACTGGACTGTGCTTGAAGGAGGAATCTATATTCTGGCGGTTGCTTACAAAATATAATCAA
GCCAATACACTTCTATATACCAATCAATTGAGTGGTGTTAAAGATGGAGATTGTAAAAAA
CTTACCTCAGAAATATTTGCAGAGATAGAGACCTGTCTGAATGAAGTTAGAGATGAAATT
TTTATTAGCCTTCAGCCCCAGCTTAGATGCACATTA------GGTGATATGGAAAGCCCT
GTGTTTGCATTTCCCCTGCTCTTAAAACTGGAACCCCACATTGAAAAGCTCTTCCTATAT
TCTTTTTCTTGGGACTTTGAATGTTCGCAGTGTGGACACCAATATCAAAACAGGCATATG
AAGAGTCTGGTCACCTTTACAAATGTCATCCCTGAGTGGCACCCACTTAATGCTGCCCAT
TTTGGTCCATGTAACAACTGCAACAGTAAATCACAAATAAGAAAAATGGTATTAGAAAAA
GTATCTCCCATATTCATGTTGCACTTTGTAGAAGGCTTACCACAGAATGACTTGCAGCAC
TATGCATTTCATTTTGAAGGCTGTCTTTATCAGATAACTTCTGTAATTCAGTATCGAGCA
AATAAT---CATTTTATAACTTGGATTTTAGATGCTGATGGAAGTTGGCTGGAATGTGAT
GACTTAAAAGGCCCATGTTCTGAAAGGCACAAGAAATTTGAAGTTCCTGCTTCAGAGATA
CATATTGTTATTTGGGAAAGAAAAATATCCCAAGTGACAGATAAAGAAGCTGCCTGCCTT
CCACTTAAAAAGACTAATGACCAACACGCTCTCAGTAATGAGAAACCAGTATCTTCAACA
TCGTGTTCTGTGGGTGATGCTGCC------------TCAGCTGAAACAGCCTCAGTAACT
CACCCTAAAGATAAATCAGTTGCCCCTCGTACTCTTTCACAGGACACAGCT---GTAACT
CATGGAGATCATTTACTTTCAGGTCCAAAAGGTTTGGTTGACAATAATATTTTACCTCTG
ACACTTGAAGAAACTATCCAGAAAACAGCCTCAGTTTCACAGTTAAATTCTGAAGCTTTC
CTG---TTAGAAAATAAACCTGTAGCAGAAAATACAGGAATTCTCAAA------------
------ACCAATACTTTACTATCACAAGAATCACTAATGGCT---------TCTTCAGTA
TCAGCTCCATGTAATGAAAAGCTTATTCAAGACCAATTTGTGGACATAAGTTTTCCATCC
CAAGTTGTAAATACAAACATGCAGTCAGTACAGCTGAATACAGAAGATACTGTAAATACT
AAATCTGTGAATAATACTGATGCTACTGGTCTT---ATACAGGGA---------------
------------------GTGAAGTCA------GTAGAAATTGAG---------------
---AAGGACGCTCAGTTAAAACAATTCCTTACA---CCAAAAACTGAACAATTAAAACCA
GAA---CGT---GTCACATCTCAGGTATCTAATTTGAAGAAAAAAGAAGCTACAGCAGAT
TCTCAAACCACAACATCTAAGTCATTA------------CAGAATCAG---------TCT
CTG---------------------AAAGAAAATCAGAAGAAGCCATTTGTGGGAAGTTGG
GTTAAAGGCTTAATAAGCAGGGGTGCTTCTTTTATGCCGCTCTGTGTTTCAGCT------
---------CATAATAGAAACACT------------ATAACTGATTTACAACCTTCAGTT
AAAGGGGTAAATAATTTTGGTGGCTTTAAAACTAAAGGTATA---AACCAGAAGGCCAGC
CACGTATCCAAGAAAGCTCGTAAGAGTGCAAGT---------------------AAGCCT
CCTCCCATCAGTAAG---------------CCACCAGCAGGCCCTCCATCGTCTAACGGC
ACAGCTGCCCACCCA---CATGCTCAT------------GCTGCTTCAGAAGTTTTGGAA
AAGTCTAGA---------AGCACCTCATGTGGAGCTCAACTCAAC---------------
---CACAGTTCTCATGGGAAT------GGTATTTCTTCAGCAAACCATGAAGACTTGGTG
GAAGGTCAGATTCATAAACTTCGTCTAAAACTTCGTAAAAAGCTAAAGGCAGAAAAGAAG
AAATTAGCTGCTCTT------------ATGTCTTCCCCGCAAAGCAGAACAGTTCGAAGT
GAAAATCTAGAACAGGTGCCCCAG------------------------------------
------GATGGGTCT---CCAAATGATTGT---------------------GAATCAATA
GAGGACTTGCTAAATGAGCTACCATATCCAATTGATATTGCC---AATGAGTCTGCATGC
ACCACTGTTCCTGGTGTTTCCCTGTACAGTAGTCAAACT------------CATGAAGAA
ATTTTAGCGGAATTATTGTCT------CCT---ACACCTGTTTCAACAGAGCTGTCAGAA
AATGGGGAAGGTGACTTTAGGTACTTGGGAATGGGAGATAGTCATATCCCACCACCAGTA
CCAAGTGAATTAAATGATGTTTCCCAGAACACACATCTGAGACAGGACCATAATTATTGT
AGCCCCACCAAGAAAAATCCATGTGAAGTTCAGCCAGACTCTCTGACAAATAATGCCTGC
GTTAGAACATTAAACTTGGAGAGTCCAATGAAGACTGATATTTTCGATGAGTTTTTTTCC
TCCTCAGCATTAAATGCTTTAGCAAATGACACATTAGACCTACCTCATTTTGATGAATAT
CTGTTTGAGAATTAC
>Cow|ENSBTAG00000001178|ENSBTAT00000001562
ATGACG---GATTCCCCGAAGAGTGGAAATGGTTTGCCAATGGTTGGACCAGGGCCTGAT
ATAGGGAACTCTTCACTCCACATGGTGGGGTACTTGGGAAAAAATTATGATTCAGTGAAA
GTTTTGTCAGATGGATATTGCCCTGCTTGTAGGGCGAAGGGAAAGTTAAAAGCCTTAAAG
ACTTACCGAATTAGTTTTCAAGAATCTGTCTCTTTGTGTGAGGATCTGCAGTGCATCTAT
CCTTTGGGCTCTAAATCACTTAATAAC---TTATTTTCTCCGGGTTTGGAAGATTGTCAC
ACTCCAAATAAGTCTCAAAAAAGAAAGATCTTGGAAACCAACTGTGAAGATTCACCTCTT
TTAGCAGGTTCCAAAAAGACTAAAAATCATCGAGGCATTGACAGTGAACAAGTTTTGAAC
AGT------------AACCATAATGGAGGAGAATATGATGGAACCTCACCAGACTTACCT
GGTTCACTGTACAGTGGACAGCAGAATCCAGTTAGGACAGCTGGTTGCTGGGAGCAGAAT
GAGGCTTTGGAAGCTGATACT---GTTGACATGGCTTCTGAGGAAGATGCT---------
---CCCATGGTTGATGTTTCTGGAACTGAAGGAACTCGCCCTCAAAATGAAAGGTGCACA
TCTGAA---------------------------------CTGGAAAAACCACTGGAGAGC
AAACATACCTCATTGTGCCAGACTTCATGTGTGCAGTGGAAAAATGCACATGCTCTGTGT
TGGTTAGACTGTATCCTGTCAGCACTGGTGCACTTGGAAGGGCTGAAAAGCACTGTG---
ACCGACCTGCAGTCCAAAGAGGAGTCCGTGTTCGGGCGGTTGTTTACCAGGTATAGTGAA
GCCAATAAGCTTCTGCACACCAGTCAGCTGGATGGAGTTAAAGATGGAGATTGTAAAAAG
CTTCCTTCAGAAATATTTGCAAAGATAGAGACCTGTCTGAATGAAGTCAGAGATGAAATT
TTTATTAGACTTCAACCTCAGCTTAGATGTACATTA------GGTGATATGGAAAGTCCT
GTGTTTGCATTTCCCCTGCTCTTAAAAATAGAACCCCACATTGAACAGCTCTTCACATAC
TCTTTTTCTTGGAATTTTGAATGTTCACACTGTGGACACAAGTATCAAAACAGATGTATG
AAGAATCTGGTCACCTTTACAAATGTCATCCCTGAGTGGCATCCACTTAAGGCTGCCCAT
TTTGGTCCGTGTAACAATTGCAACAATAAGTCACAAATAAGAAAAATGGTATTAGAAAAA
GTCTCTCTCGTATTCATGTTGCACTTTGTGGAAGGCTTACCCCATAATGACTTGCAGCGC
TATTCATTTCATTCTGAAGGCTGTCTTTATCAAGTAACTTCTGTAATTCAGTACCAAGCA
AATAAT---CATTTTGTAACATGGATTTTAGATGCTGATGGAAGTTGGCTAGAATGTGAT
GACTTAAAAGGCCTGTGTTCTGAAAGGCATGAGACATTTCAGGTTCCTGCTTCGGAGATA
CATATTGTTATTTGGGAAAGAAAAACATCCCAGATGACAGATAAAGCACCTGCCTGCCAT
CCACTTAAAAAGACTAGTGACCAGTATGCTTTCGGCGACGAGAAGCAAGTGTTTCCAGCA
GCATGCTCTGCAGGCGAAGCTGCC------------TCAGCTGAACCGTCTTCAGGAACG
CACCCCACAGATGTGTCCATGGTTCCTAATACCCTCTCACAGGATGAAGCC---GTAGCT
CCTGGACGTCATTCCCTTCCAAATCTGAAAGGTTCAGTTGACAGTGGTATCTTACCCTTG
ACACTTGAAGAAGTA------------------------CAGTCCAACTCTGAAGGTTTC
TTA---TTAGAACACAAACCTGTGGCAGAAAATGCAGGGGTTGTTGAA------------
------GCAAACACTTTGCAGTCAGAGGAGCCACTCATAGCT---------CTTTTAGTG
---GCCCCATTCGAGGACAAGCTTACCCACAACCAG---CCAGATTTAAGCTTTTCATCC
CAACTCTTA------ACTATGCCATCAGTACAGGTGTCTACAGAAGATACTGCAGTTACT
CAGCCTGTTAATGACACTCAGGCTGGTGGCCTT---ATACAGCAA---------------
------------------GTAAAGCCA------GTAGACACTGAGGGTGCAGTTGCCCTA
GAGAGGAATGCTTCACTGAAACAATTTCTTGTA---GCAGAAACGGAGAAGTTAAATCCA
GAACAACAT---GTTACATCTCAGGTATCTGATTGGAAGGAAAAAGAAACCACAGCATTT
TCTCAAACTGTAACAGCTAAGCCGTTA------------CAGAATCCA---------CCT
CTG---------------------AAAGAGAATCAGAAGAAACCATTTGTGGGAAGTTGG
GTTAAAGGCTTATTAAGCAAGGGTGTTTCTTTTATGCCCTCTTGTGTTTCAGCT------
---------CATAACAGAAACACT------------GTGACTGATTTGCAGCCTTCAGTT
AAGGGGGCAAGTAATTTTGGTGGCTTTCAAACTAAAGGTTCA---AGACAAAAGGCCAGC
CAGGCCTCCAGGAAAGCTCACAGGAGGGCAGCT---------------------AAGCCG
CCTCTGCTGAGTAAC---------------TCTCCTCCAAGCCATCAGTCACCAACCAGC
ACAGCTTCCCCTCCC---CGTGCTGATGGCACT------GGTGATTCGGAAGTTTGGAAG
AGATGTGAA---------AGTGCCTCCTGTGGAGCTTACCTCAAC---------------
---CACAATTCTCATGGAAATGAAAATGGTGTTTCTTCACCAAACCATGGAGACACAATT
GAGGGTCAGATTCATAAACTCCGTCTAAAACTTCTTAAAAAACTTAAGGCAAAAAAGAAG
AAATTAGCCTCTCTG------------ATGTCTTCCCCCCAAAACGGAACACTTCCAAGT
GAACCTTCGGAACAGGTGTCCCAT------------------------------------
------TGTGGGTCT---CCAAATGACAGT---------------------GAGTCAATA
GAAGGCTTGCTACAAGAACTGCAGCGTCAAATTGACATTGCCGATAATAAATCAGGGTGT
GCCACAGTTCCCGGTGTTTCCCCATACGGTGGTCAGACG------------CATGAAGAA
ATTCTAGCAGAATTACTGTCC------CCGGCCACTGTGGTTTCAACAGAGCTCTCAGAA
AACGGGGAGGCTGACTTCAGGTATTTAGAAATGGGAGATAGTCATATCCCGGCACCAGTT
CCCAATGAATTAAACAGTATTGCCCACAACACACATCTGAGGCAGGAGCATAATTACTGT
AGCCCC---AAGAAAAATCAGAGTGAACTTCAGCCAGATTCACTCACAAATAATGCCTTT
ATTAGAACATTGAACTTGGAAAGTCCCATGAAGACTGATATTTTTGATGAGTTTTTTTCT
GCTTCAGCATTAAATTCTTTAGCAAATGACACATTAGACTTACCTCATTTTGATGAATAT
CTGTTTGAGAATTGT
>Dog|ENSCAFG00000006590|ENSCAFT00000010632
ATGATG---GATTTCCCGAAGATTGGAAATGGTTTGCCAGTGATTGGACCAGGGACTGAT
ATAGGGATTTCTTCACTCCACATGGTGGGGTATTTGGGAAAAAATTATGATTCAGCTAAA
GCCCCGTCAGATGGGTATTGCCCTGCTTGTAGAGAGAAAGGAAAGTTAAAAGCCTTAAAG
ACTTACCGAATTAGTTTTCAAGAATCTATCTTTTTGTGTGAGGATCTGCAGTGCATCTAT
CCTTTGGGCTCTAAATCACTTAATAAC---TTAATTTCTCCTGATTTGGAAGATTGTCAC
ACTCCAAATAAGCCTCAAAAAAGAAAGTTCTTGGAAACCAAGTGTAAAGATGCATCTCTT
TTAGCAAATGCCAAAAAGACTAAAAGTCATATTGTTACTGTTGGTGAACAAGTTTTGAAC
AGC------------AAAGATAATGGAGAAGCATATGATAAAACCTCGTCTCACTTACCT
GATTTACCACAGACTGGTCCACAGAATCCAGTTAGGACAGCTGATTCCTTGGAACAGACT
GAGATTTTGGAGGCTGATACT---ATTGATTTGGCTGCTGAAGGATATCCT---------
---TCTACAGTTGATGTTTCTGGAACTGGAGGGATTTCTCCTCAAAATGAAGGATGCATG
TCTGAA---------------------------------CTGGAAATGCCATTGGAGAGC
AAATGTACATCACTTTGCCAGTCTTTATGTGTCCAATGGAAAAATGCTAATGCTCTCTGT
TGGTTAGATTGTATTCTGTCAGCCTTGGTACACTTGGAAGGGTTAAAAAACACTGCG---
ACTGACCTGTGCCCTAATGAGGACTCTGTGTTCTGGCAGTTGTTTACGAAGTATAATCAA
GCTAATAAGCTTCTGCACACCAATCAATTGGATGGAATTAAAGATGGAGATTGTGAAAAA
CTTACTTCAGAAATATTTGCAAAGATAGAAGCCTGTCTAAATGAAGTCAGAGATGAAATT
TTCATTAGGCTTCAGCCTCAGCTTAGATGCACCTTA------GGTGATATGGAAAGTCCC
GTGTTTGCACTTCCCCTGCTCTTAAAAATGGAACCCCTCATTGAAAAGCTCTTCATGTAT
TCTTTCTCATGGAATTTTGATTGTTCACAATGTGGACACAAGTATCAAAATAGATATATG
AAGAATCTGGTCACTTTTACAAATGTCATCCCTGAGTGGCACCCACTTAATGCTGCCCAT
TTTGGTCCATGTAACAATTGCAGCAATAAGTCACAGATAAGAAAAATGATATTGGAAAAA
GTATCTCCTGTATTCATGTTGCACTTTGTGGAAGGCTTGCCACGTAATGACTTGCAGCAC
TATTCATTTCATTTTGAAGGCTGTCTTTATCAAATAACTTCTGTAATTCAGTACCAAGCA
AATAAT---CATTTTATAACGTGGGTTTTAGATCCTGATGGAAGTTGGCTTGAATGTGAT
GACCTAAAAGGCCTACGTTCTGAAAGACGTGAGAAATTTGAAGTTCTTGGTTCAGAGATA
CATATTGTTATTTGGGAAAGAAAAACATCCCAAATGACAGATAAAGCATCTGCCTGCCTT
CCACTTAAAAAGAGTAATGATGAGCCTGCTTTCAGTGATGAGAAACCAGCCTCTCCAACA
TCGTGTTCTGTGGGTGATACTGCC------------ACTGCTGGGCCGTCCTCAAGAACT
CTCCCCACTGATGTGGCAATTGCTCCTAGCAGTCTCTCGCAGGGTGAAGCT---GTAGCT
TGTGGACATCATTTATTTTCAGGTCCAGAAGATTTGGTTGACAGTGATATTTTGTCTTTG
ACACTTGAAGAAATA------------------------CAGATTAACTCTGAACATTTC
CTA---AATGAACAT------GTTGCAGAAAATGCAGGAGTCTGCAAA------------
------ACAAATACTTCACAATCACAAGAGTCACGAGTGGCT---------TCTTTATTA
TCAGCTCCATGTGTTGAAAAGCTTACTCAAGACCAAGTCATGGATTTAAGCTTTCCATCT
CAAATTGTAGATGCAAACATGCAGTTGGCACAGATGAATACAAAAGAC---GTAATTACT
AAACCTGTGAATAGTACTCATGCTACTGATCCTCCTATACATGGA---------------
------------------ATAAAGCCA------ATAGAAGTTGAGGGTACGGTTGCCCTA
GAG---GACACTCCATTAAAACAATTTCTTTCA---CCCAAAACTGAGAAATTAAAACCA
GAACAACCT---GTTACAACTCAGGTATCTAATTTGATGAAAAATGAAACTGCAACATTT
TCTCAAAGCATGATAATGAAGCCAGTA------------CAGAATCCA---------ACT
CTG---------------------AAAGAAACTCAGAAGAAACCATTTGTAGGAAGTTGG
GTTAAAGGCTTATTAAGCAAGGGTGCTTCTTTTATGCCACCTTGTGTTTCAGCT------
---------CATAATAGAAACACT------------GTAACTGATTTGCAGCCTTCAGTT
AAGGGGGCAAGTAATTTTGGTGGTTTTAAAACAAAAGGCGTA---AACCAAAAGGCTAAC
CGGGCTTCTAGGAAAGTTAATAGGTGTGCAAGT---------------------AAACCT
CCTACAGTTAGTAAT---------------TCTCTATCAAGCCGTCCATCATCTGGTAGC
ATGACTTCTCATGTATGTGCTGCTAATGTTATT------GCTGATTCAGATGTTTTGAAG
AAATGTGAA---------AATGCCTCATATGGAGCTCACCGCAGT---------------
---CACGATTCTTATATAAAAGAAAATGGTATTTCTTCAGCAAACCATGAAGACTCTGTT
GAGGGTCAGATTCATAAACTTCGTCTAAAACTTCTTAAAAAACTTAAGGCAAAAAAGAAG
AAATTAGCTGCTCTT------------ATGTCTTCCCCCAAAAAAGGAACACTTCCAAGT
GAAAAATTAGAACATGTGTCCCAT------------------------------------
------TGTGGGTCT---CGAAACAATTGT---------------------GAATCAATA
GAAGACTTGTTAAAAGAACTACAGTATCAAATTGATACTGCTGACAATAAATCCGGGTGC
ACCAGATTTCCA------------TACAGTAGTCAAAGT------------CATGAAGAA
ATTTTAGCAGAATTATTGTCT------CCTGCAACTGTTGTCTCAACAGAGCACTCAGAA
AATGGGGAGGCAGACTTTAGATACTTAGAAATGGGAGATGACAACGTCCCAGCACCAGTG
TCTACTGAATTAAACAATATTCCCCAAAACACACATCTGAAACAGGACCATAATTACTGT
AGCCCCACCAAGAAAAATCAGTGTGAAGTTCAGCCAGACTCACTGACAACTAATGTCTGC
ATTAGGGCATTGAACTTGGAAAGTTCCATGAAGACTGATATTTTTGATGAGTTTTTTTCC
ACTTCAGCATTAAATTCTTTAGCAAATGACACA---GACTTACCTCATTTTGATGAATAT
CTGTTTGAGAGTTGT
>Elephant|ENSLAFG00000007634|ENSLAFT00000007635
---ATG---GATTCCCCGAAGATTGGAAATGGTTTGCCAGTGATTGGACAAGGGACTGAT
AGAGGGGTACCTTCACTCCACAGGGTGGGGAATTTGGGAAAAAATTATGATTCAGCTAAA
GATGCATCAGATGGGTATTGCCCAGCTTGTCGAGAGAAGGGAAAGTTAAAAGCGTTAAAG
ACTTACCGAATAAGTTTCCAAGAATCTATCTTTCTGTGTGAGGATCTGCAGTGCATCTAT
CCTTTGGGCTCTAAATCACTTAATAAC---TTAATTTGCCCGGATTTGGAAGATTGCCAC
ATTCCAAATAAGCCTCAAAAAAGAAAGATCTTGGCAACCAGCTATGAAGATTCACCTCCT
TTAACAAATTCCAAAAAGACTAGAAATCATTTTGTTATTGATGGTGAGCAGACTTTGAAC
AGC------------AAGCCTAATGGAGACCCATACGATGAAACATCAGGT---TTACCT
GAGTTACCACAAAGTGGCCGACAGAATGTCGTTAGGACAGCTGATTCCTTGGAGCAGAAG
---ATCGTGGAGCCTGACAGT---GTTGACTGTCCTGCGGGAGAAGATCCT---------
---CCTACAGTTGACATCGCTGGAACCAGGGAGACCTCCCCTCAAAACCAAGGCTGCACC
TCTGAG---------------------------------CTGGAATTGCCTTTGGAGACC
AGCAGTACGTCACTTTGCCAGACTTCCTGTGTCCAGTGGAAAAATACTTTTGCTCTCTGC
TGGTTAGATTGTATCCTGTCAGCATTGGTGCACTTGGAAGGATTAAGAAACGCTGTG---
ACTGAACTGTGCACTACACAGGAATCTGTGTTCCGGCAGCTCTTTACAAAATATAACGAA
GCAGACAAGCTTCTGCATACCCATCAGCTGGATGCAGTTAAAGATGAAGATTGTAAAAAA
CTTCCTTCAGTACTGTTTACAAAGATAGATGCCTGCCTGAATGAAGTCAGAGATGAAATT
TTTACTAGGCTTCAGCCCCAGCTTCGATGCACATTA------GGTGACATGGAAAGTCCT
GTGTTTGCATTTCCCCTGCTCTTAAAAATAGAGCCTCACATTGAAAAGCTCTTCATGTAT
TCCTTTTCTTGGAACTTTGAATGTTCTCAGTGTGGACACAAATATCAGAACAGGTGTATA
AAGACTCTGGTCACCTTTACACATGTCATCCCTGAGTGGCATCCACTTAATGCTGCCCAT
TTTGGCCCGTGTAACAGTTGCAACAATAAATCACAAATACGGAAAATGGTATTGGAAAAA
GTATCTCCCATATTCATGGTGCACTTTGTAGAAGGCTTACCGCATAATGACTTACAGCAG
TATTTGTTTCATTTTGAAGACTCTATTTATCAAGTAACTTCTGTAATTCAGTACCAAGCA
AATAAT---CATTTTATAACATGGATCTTAGATGCTGATGGAAGTTGGCTTGAGTGTGAT
GACTTAAAAGGCCCATGTGCTGAGAGACATGAGAAATTTGAAGTTCCTGCTTCAGAGATT
CATATTGTTATCTGGGAAGGAAAAATATCCCAAATGATAGATACAACAGTTGCCGGCCTT
CCACTTACAAAGAAGACTGATCAGCATGCTTTCAGCGATGAGAACCCAGCGTTCCCAGCA
TCGTGTTCTGTGGGCGATGCTGCC------------TCGGCTGAAACGTCCTCAGTAACT
CACCCCTCCGATACGTCAGGTGTTCCAACTGCTCTTTCACAGGCTGAAGCT---GTAGTT
ATTGGAGATCAGTCACTTTCAAGTCCATGTGGTTTGGTTGACAATAATCTTTTAACTTTG
ACACTTGAAGAAATA------------------------CAGGTTAACTCTGATGGTTTC
CTC---TTAGAAAAGAGACCTGTGGGAGAAAACGAAGGAATTTTCGAA------------
------ACAAATACTTTGCAATTGCAAGAATCACTAACGAAT---------TCTTTCGTA
TTAGCTCCTTGTACGGAAAAGCTTATCAAAGACCAAGCTGTGGATGTAAGGTTTCCATCT
CAAGTCATAAATGCAGACGTGCCGTCAGTACAGCCGAATACAGAAGATATTGTAATTACT
CAACCTGTGAATAATGGTCATGCTACTGATCTT---ACACAAGGA---------------
------------------GTAGAATCA------ATAGAAATTGAG---------------
---AGGAGTCCTCAGTTCAGACAATTCCTTTCA---CCAGAAACTGAGAAATTAAAGTCA
GAA---CAT---GTTACATCTCAGGTGTCTAATTTGAAGAAAAAAGAAGCTGCCACGCAT
TCTCCAGGCATAGCAGCTAGGTCGGTA------------CAGAATCAGCCTCCGAAAGCT
CTG---------------------AAAGAAAATCAGAAGAAACCGTTTGTGGGAAGTTGG
GTGAAAGGCCTTTTAAGCAAGGGTGCTTCTTTTATGCCACCTTGTGTCTCAGCT------
---------CATACTAGAAACACT------------ATAACTGATTTGCAGCCTTCAGTG
AAAGGGGCAAGTAATTTTGGTGGCTTTAAAACGAAAGGTATA---AACCAGAAGGCCAAC
CAGGTATCCAGGAAAGCGCGAAAGTGTGCAAGT---------------------AAGCCG
CCTCCGGTTAGTAAT---------------CCTCCACCAAAT------------GGCACA
GCTGCT---CATCTG---CGCCCCAGTGGTAGT------GCTGATTCAGACGTTTTGAAG
CAGAGTGAA---------AGCGCCCCTCACGGGGCTCACCTCAGT---------------
---CACAGTTCTCATGGCAACGAAAGTGGCATTTCTTCAGCCAGCCACGGAAACTCAGTT
GATGGCCAGATTCATCGACTTCGACTAAAACTTCTTAAAAAACTTAAGGCAAAAAAGAAG
AAATTAGCTGCTCTT------------ATGTCTTCCCCCCAGAACGGAACACTTCCAGGT
GAAAATTTGGAAAATGCCTCCCAT------------------------------------
------TGCGGGTCT---CCAAATGATTGT---------------------GAATCCATA
GAAGACTTGTTAAATGAACTGCAGTACCAGATTGATAATGCAGATACTAAATCCGGATGC
ACCACAATTGCTGGCGCTTCCCAATGTAGCGGTCAAACT------------CAGGAAGAG
ATTTTAGCAGAACTACTGTCT------CCCACAGCTGTTGTTTCGGCAGAGCCTGCAGAG
CACGGGGAAGCTGACTTCAGGTACTTGGAAATGGGTGATAACCGTATTCCAGCGCCAGTA
GCCGATGCACTAAACACTACTCCCCAAGACACACACCTGAGACAGGACCATAATTATTGC
AGTCCCACCAAGAAACATCAAGGTGAAGTTCAGACAGACTCACTAACAAGTCATTCCTGC
GTTAGAACCTTAAACTTGGAGACATGCATGAAAACTGATATTTTTGATGAATTTTTTTCT
ACTTCAGCATTAAACTCTTTAGCAGATGATCCATTAGACTTACCTCATTTTGATGAATAT
TTGTTTGAGAGTTGT
>Bowhead|bmy_08463T0
ATGATG---GATTCCCCGAAGATTGGAAATGGTTTGCCAGTGATTGGACCAGGGACTGAT
ATAGGGATATCTTCACTCCACATGGTGGGGTATTTGGGAAAAAATTATGATTCAGCTAAA
GTACCGTCAGATGGGTATTGCCCTGCTTGTAGGACGAAGGGAAAGTTAAAAGCCTTAAAG
ACTTACCGAATTAGTTTCCAAGAATCTGTCTTTTTGTGTGAGGATCTGCAGTGCATCTAT
CCCTTGGGCTCTAAATCACTTAATAAC---TTAATTACTCCTGATTTGGAAGATCGTCAC
ACTCCAAATAAGCCTCAAAAAAGAAAGATCGTGGAAACCAACTATAAAGATTCACCTCTT
GTAGCAAATTCCAAAAAGACTAAAAATCATAGTGGTATTGATGGTGAACAAGTTTTGAAC
AGT------------AAACATAATGAAGAAGAGTATGATGAAACCTCATCAGACTTACGT
GGTTTACTACACGGTGGTCAACAGAATCCAATTAGGACAACTGATTCCTTGGAGCAGAAT
GAGATTTTGGAAGCTGATATT---GTTGACACGGCTGCTGAAGAAGATTCT---------
---ACTATGGTTGATGTTTCTGGAACTGGAGGGACTTCCCCTCAAAATGAAGGATGCACA
TCTGAA---------------------------------CTGGAAATGCCGTTGGAGAGC
AAGCATACCTCATTTTGCCAGATTTCATGTGTCCAATGGAAAAACGCACATGCTCTCTGT
TGGTTAGACTGTATCCTGTCAGCGTTGGTGCACTTGGAAGGGCTGAAAAACACTGTG---
ACTGACCTGTGCTCTACAGAGGAGTCTGTGTTCGGTCGGTTGTTCACTAGGTATAATCAA
GCCAATGAGTTTCTGCACACCAGTCAGTTGGATGGAGTTAAAGATGGAGATTGTAAAAAA
CTTCCTTCTGAAATATTTGCAAAGATAGAGACCTGTCTGAATGAAGTCAGAGATGATATT
TTTATTAGGCTTCAGCCTCAGCTTAGGTGTACATTA------GGTGATATGGAAAGCCCT
GTGTTTGCATTTCCCCTGCTCTTAAAAACAGAACCCCACGTTGAGAACCTCTTCACATAT
TCTTTTTCTTGGAATTTTGAATGTTCACACTGTGGACACAAATATCAAAACAGGTGTATG
AAGAATCTGGTCACCTTTACAAACGTCATCCCTGAGTGGCACCCGGTTAATGCTGCCCAT
TTTGGTCCATGTAACAATTGCAACAATAAGTCACAGATAAGAAAAATGGTATTAGAAAAA
GTATCTCTCATATTCATGTTGCACTTTGTGGAAGGCTTACCGCATAATGACTTGCAGCAC
TATTCATTTCATTCTGAAGGCTGTCTTTATCAAATAACTTCTGTAATTCAGTACCAAGCA
AATAAT---CATTTTATAACATGGATTTTAGATGCTGATGGAAGTTGGCTGGAATGTGAT
GACTTAAAAGGCCCATGTTCTGAAAGGCATGAGAAATTTCAAGTTCCTGCTTCAGAGATA
CATATTGTTATCTGGGAAAGAAAAACATCCCAAATGACAGATAAAGCACCTGCCTGCTGC
CCACTTAAAAAGACTTATGATCAACACGCTTTCGGAGATGAGAATCAAGTATCTCCAGCA
TTGTGTTCTGTAGGTGATGCTGCC------------TCAGCTGAAATGTCCTCAGGAACT
CACCCCACAAATGTGTCAGTTGCTCCTAATACTCTTTCACAGGATGAAGCC---GTAACT
TTTGAACATCATTTATTTCCAGGTCTGAAAGGTTTGGTCGACAAGAATATTTCACCTTTG
ACATTTGAAGAAATA------------------------CAGGTTAACTCTGAAGGTTTT
TTA---TTAGAAAATAAACCTGTGGCAGAAAATGCAGGGGTTGTCAAA------------
------ACACATACTTTGCAATCGCAAGAGTCACTAATGGCT---------TCTTTAGTA
TCGGCTCCATGCAAGGACAAGCTTACCCAAGACCAGTTTGTGGATTTAAGCTTTTCATCT
CAACTTGTAAATACAAATGTGCCATCAGTACAGCTGAATACAAAAGATACTGTAGTTACT
CAGCCTGTGAATGATATTCGTGCTACTGACCTT---ACACAGAGA---------------
------------------GTAAAGTCA------GTAGAAACTGAGGGTACAGTTGCCCTA
GAGAAGGATGCTCCATCAAAACAATTTCTTTTA---CCAAAAACTGAGAAATTAAAACCA
GAACGACAT---GTTACATCTCAGGTGTCTGATTTGAAGGAAAAAGAAACTGCAGCATCT
TCTCAMACCATAACAGCTAAGCCGTCA------------CAGAATCCA---------TCT
CTG---------------------AAAGAAAATCAGAAAAAACCATTTGTGGGAAGTTGG
GTTAAAGGCTTATTAAGCAAGGGTGTTTCTTTTATGCCGTTTTGTGTTTCAGCT------
---------CATAATAGAAACACT------------ATGACTGATTTGCAGCCTTCAGTT
AAGGGGGCAAGTAATTTTGGTGGCTTTAAAACTAAAGGTACA---AAACAAAAGGGTAAC
TGGGCATCCAGGGAAGCTCATAGGTGTGCAAGT---------------------AAGCCT
CCTCCAGTTAGTAAT---------------CCTGCACCAAGCCATCCATCAACAGTTAGC
ACAGCTTCTCCTCTC---CCTGCTAATGGTAAT------GGTGATTTGGAAGTTTTGAAG
AAATGTGAA---------AACGCCTCATATGGAGCTCACCTCAAC---------------
---CACAGTTCTCATGGAAATGAAAATGGTGTTTCTTCAGCAAACCATGGAGACTCAGTT
GAGGGTCAGATTCATAAACTTCGTCTAAAACTTCTTAAAAAACTTAAGGCAAAAAAGAAG
AAATTAGCTGCTCTT------------ATGTCTTCCCCCCAAAATGGAACACTTCCAAGT
GAAAATTTAGAACATATGTCCCAT------------------------------------
------TGTGGATCT---CCAAATGATTGT---------------------GAATCAATA
GAAGACTTGTTAAAAGAACTACAACATCAAATTGATATTGCCGATAGTAAATCTGGATGC
GCCACAGTTCCTAGTGTTTCCTCATACAGTAGTCAAACT------------CATGAAGAA
ATTTTAGCAGAATTACTGTCC------CCTACAACTGTTGTTTCAACAGAGATCTCAGAA
AATGAGGAGGCTGACTTTAGGTACTTAGAAATGGGAGATAATCATATCCCAGCACCAGTA
CCTAGTGAATTAAACAATATTCCCCAAGACATACATCTGAGACAGGACCATAATTACTGC
AGCCCCACCAAGAAAAATCAATGCAAAGTTCAGCCAAACTCACTCACAAATAATGCCTAT
GTTACAACATTGAACTCGGAAAATCCCATGAAGACTGATATTTTTGATGAGTTTTTTTCT
ACTTCAGCGTTAAATTCTTTAGCAAGTGACACATTAGACTTCACTCATTTTGATGACTAT
CTGTTTGAGAATTGT
>Minke|BACU000111
ATGATG---GATTCCCCGAAGATTGGAAATGGTTTGCCAGTGATTGGACCAGGGACTGAT
ATAGGGATATCTTCACTCCACATGGTGGGGTATTTGGGAAAAAATTATGATTCAGCTAAA
GTACCGTCAGATGGGTATTGCCCTGCTTGTAGGACGAAGGGAAAGTTAAAAACCTTAAAG
ACTTACCGAATTAGTTTCCAAGAATCTGTCTTTTTGTGTGAGGATCTGCAGTGTATCTAT
CCCTTGGGCTCTAAATCACTTAATAAC---TTAATTACTCCTGATTTGGAAGATTGTCAC
ACTCCAAATAAGCCTCAAAAAAGAAAGATCGTGGAAACCAACTATAAAGATTCACCTCTT
GTAGCAAATTCCAAAAAGACTAAAAATCATAGTGGTATTGATGGTGAACAAGTTTTGAAC
AGT------------AAACATAATGAAGAAGAGTACGATGAAACCTCATCAGACTTACCT
GGTTTACTACACGGTGGTCAACAGAATCCAATTAGGACAACTGATTCCTTGGAGCAGAAT
GAGATTTTGGAAGCTGATATT---GTTGACACGGCTGCTGAAGAAGATTCT---------
---ACTATGGTTGATATTTCTGGAACTGGAGGGACTTCCCCTCAAAATGAAGGATGCACA
TCTGAA---------------------------------CTGGAAATGCCGTTGGAGAGC
AAGCATACCTCATTTTGCCAGACTTCATGTGTCCAATGGAAAAACGCACATGCTCTCTGT
TGGTTAGACTGTATCCTGTCAGCACTGGTGCACTTGGAAGGGCTGAAAAACACTGTG---
ACTGACCTGCGCTCTACAGAGGAGTCTGTGTTTGGTCGGTTGTTCACTAGGTATAATCAA
GCCAATGAGTTTCTGCACACCAGTCAGTTGGATGGAGTTAAAGATGGAGATTGTAAAAAA
CTTCCTTCTGAAATATTTGCAAAGATAGAGACCTGTCTGAATGAAGTCAGAGATGATATT
TTTATTAGGCTTCAGCCTCAGCTTAGGTGTACATTG------GGTGATATGGAAAGCCCT
GTGTTTGCATTTCCCCTGCTCTTAAAGACAGAACCCCACGTTGAGAACCTCTTCACATAT
TCTTTTTCTTGGAATTTTGAATGTTCACACTGTGGACACAAATATCAAAACAGATGTATG
AAGAATCTGGTCACCTTTACAAACGTCATCCCTGAGTGGCACCCAGTTAATGCTGCCCAT
TTTGGTCCATGTAACAATTGCAACAATAAGTCACAGATAAGAAAAATGGTCTTAGAAAAA
GTATCTCTCATATTCATGTTGCACTTTGTGGAAGGCCTACCGCATAATGACTTGCAGCAC
TATTCATTTCATTCTGAAGGCTGTCTTTATCAAATAACTTCTGTAATTCAGTACCAAGCA
AATAAT---CATTTTATAACGTGGATTTTAGATGCTGATGGAAGTTGGCTGGAATGTGAT
GACTTAAAAGGCCCATGTTCTGAAAGGCATGAGAAATTTCAAGTTCCTGCTTCAGAGATA
CATATTGTTATCTGGGAAAGAAAAACATCCCAAATGACAGATAAAGCACCTGCCTGCTGC
CCACTTAAAAAGACTTATGATCAACACGCTTTCGGAGATGAGAATCAAGTATCTCCAGCA
TTGTGTTCTGTAGGTGGTGCTGCC------------TCAGCTGAAATGTCCTCAGGAACT
CACCCCACAAATGTGTCAGTTGCTCCTAATACTCTTTCACAGGATGAAGCC---GTAACT
TTTGAACATCATTTATTTCCAGGTCTGAAAGGTTTGGTCGACAAGAATATTTCACCTTTG
ACATTTGAAGAAATA------------------------CAGGTTAACTCTGAAGGTTTT
TTA---TTAGAAAATAAACCTGTGGCAGAAAATGCAGGGGTTGTCAAA------------
------ACACATACTTTGCAATCGCAAGAGTCACTAATGGCT---------TCTTTAGTA
TCGGCTCCATGCAAGGACAAGCTTACCCAAGACCAGTTTGTGGATTTAAGCTTTTCATCT
CAACTTGTAAATACAAATGTGCCATCAGTACAGCTGAGTACAGAAGATACTGTAGTTACT
CAGCCTGTGAATGATATTCGTGCTACTGACCTT---ACACAGAGA---------------
------------------GGAAAGTCA------GTAGAAACTGAGGGTACAGTTGCCCTA
GAGAAGGATGCTCCATCAAAACAATTTCTTTTA---CCAAAAACTGAGAAATTAAAACCA
GAACGACAT---GTTACATCTCAGGTGTCTGATTTGAAGGAAAAAGAAACTGCAGCATCT
TCTCAAACCGTAACAGCTAAGCCGTCA------------CAGAATCCA---------TCT
CTG---------------------AAAGAAAATCAGAAAAAACCATTTGTGGGAAGTTGG
GTTAAAGGCTTATTAAGCAAGGGTGTTTCTTTTATGCCGTTTGGTGTTTCAGCT------
---------CATAATAGAAACACT------------GTGACTGACTTGCAGCCTTCAGTT
AAGGGGGCAAGTAATTTTGGTGGCTTTAAAACTAAAGGTACA---AAACAAAAGGGTAAC
TGGGCATCCAGGGAAGCTCATAGGTGTGCAAGT---------------------AAGCCT
CCTCCAGTTAGTAAT---------------CCTGCACCAAGCCATCCATCACCGGTTAGC
ACAGCTTCTCCTCTC---CCTGCTAATGGTAAC------GGTGATTTGGAAGTTTTGAAG
AAATGTGAA---------AACGCCTCATATGGAGCTCACCTCAAC---------------
---CACAGTTCTCATGGAAATGAAAATGGTGTTTCTTCAGCAAACCATGGAGACTCAGTT
GAGGGTCAGATTCATAAACTTCGTCTAAAACTTCTTAAAAAACTTAAGGCAAAAAAGAAG
AAATTAGCTGCTCTT------------ATGTCTTCCCCCCAAAATGGAACACTTCCAAGT
GAAAATTTAGAACGTATGTCCCAT------------------------------------
------TGTGGCTCT---CCAAATGATTGT---------------------GAATCAATA
GAAGACTTGTTAAAAGAACTACAACATCAAATTGATATTGCCGATAGTAAATCTGGATGC
ACCACAGCTCCTAGTGTTTCCGCGTACAGTAGTCAAACT------------CATGAAGAA
ATTTTAGCAGAATTACTGTCC------CCTACAACTGTTGTTTCAACAGAGCTCTCAGAA
AATGAGGAGGCTGACGTTAGGTACTTAGAAATGGGAGATAATCATATGCCAGCACCAGTA
CCTAGTGAGTTAAACAATATTCCCCAAGACATACATCTGAGACAGGACCATAATTACTGC
AGCCCCACCAAGAAAAATCAATGCAAAGTTCAGCCAGACTCACTCACAAATAATGCCTAT
GTTACAACATTGAACTCGGAAAATCCCATGAAGACTGATATTTTTGATGAGTTTTTTTCT
ACTTCAGCGTTAAATTCTTTAGCAAGTGACACATTAGACTTCACTCATTTTGATGACTAT
CTGTTTGAGAATTGT
