# Supplementary material for: Insights into the Evolution of Longevity from the Bowhead Whale Genome
Source: Cell Rep. 2015 Jan 6;10(1):112–22. doi: 10.1016/j.celrep.2014.12.008 (PMC4536333; doi:10.1016/j.celrep.2014.12.008)
Supplement: Supplemental Folder 2. Species Used in the Analysis of Selective Pressure Variation, Single-Gene Orthologous Families Tested, Likelihood Ratio Tests, MAKER Parameters, and Full Assembly and Read Usage Data, Related to Experimental Procedures [file mmc3.zip › Tested SGOs/reciprocal_group_2703.2.fas]

>Gibbon|ENSNLEG00000004436|ENSNLET00000005656
ATGGCGGCTTGGGCTGCTGCCAGCCTAAGCAGGGCCGCTGCCCGATGCCTGCTG---GCA
CGAGGCCCCAGGGTCGGGGCGGCTCCT---------------------CCGCGCGACCTC
CGGCCCTCCCACTCCGAGCCCCGGGGCTTTGGTGCCGCTCCGGGCCGGACGCTGCACCTC
ACCGCGGCTGTCGTCGCCGGGCACAACAAGTGGTCCAAAGTCAGGCACATCAAGGGTCCG
AAGGACGTCGAAAGGAGTCGCATCTTCTCCAAACTCTGTTTGAACATCCGCCTGGCAGTG
AAAGAAGGAGGCCCCAACCCTGAGCACAACAGCAACCTGGCCAATATCTTAGAGGTG---
---------------------------TGTCGCAGCAAACATATGCCCAAGTCAACCATT
GAGGCAGCGCTGAAAATAGAGAAATCCAAGGACACTTATTTGCTGTATGAGGGTCGAGGC
CCTGGTGGCTCTTCTCTGCTCATCGAGGCATTATCTAACAGTAGCCACAAGTGTCAATCA
GACATTAGACATATCCTGAATAAGAACGGAGGAGTGATGGCTGTAGGAGCTCGTCACTCT
TTTGACAAAAAGGGGGTGATTGTGGTTGAAGTGGAGGACAGAGAGAAGAATGCTGTGAAC
CTAGAGCGTGCCCTGGAGCTGGCAATCGAAGCAGGAGCTGAGGATGTCAAGGAAACTGAA
GATGAAGAAGAAAGGAACATTTTTAAATTTATTTGTGATGCCTCTTCACTGCACCAAGTG
AGGAAGAAGCTGGACTCCTTGGGCCTGTGTTCTGTGTCCTGTGCACTAGAGTTCATCCCC
AACTCAAAGGTGCAGCTGGCTGAGCCCGACCTGGAACAGGCTGCACATCTCATTCAGGCT
CTTGGCAACCACGAGGATGTGATTCACGTCTATGATAACATT---------GAA------
------------------------------------------------------
>Gorilla|ENSGGOG00000016865|ENSGGOT00000016920
ATGGCGGCTTGGGCTGCTGCCAGCCTAAGCAGGGCCGCTGCCCGATGCTTGCTG---GCA
CGAGGCCCCGGGGTCAGGACGGCTCCT---------------------CCGCGCGACCCC
CGGCCCTCCCACCCTGAGCCCCGGGGCTGCGGTGCCGCTCCGGGCAGGACGCTGCACTTC
ACCGCGGCTGTCCCCGCCGGGCACAACAAGTGGTCCAAAGTCAGGCACATCAAGGGTCCG
AAGGACGTCGAAAGGAGTCGCATCTTCTCCAAACTCTGTTTGAACATCCGCTTGGCAGTG
AAAGAAGGAGGCCCCAACCCTGAGCACAACAGCAACCTGGCCAATATCTTAGAGGTG---
---------------------------TGTCGCAGCAAACATATGCCCAAGTCAACGATT
GAGACAGCGCTGAAAATGGAGAAATCCAAGGACACTTATTTGCTGTATGAGGGTCGAGGC
CCTGGTGGCTCTTCTCTGCTCATCGAGGCGTTATCTAACAGTAGCCACAAGTGTCAAGCA
GACATTAGACATATCCTGAATAAGAATGGAGGAGTGATGGCTGTAGGAGCTCGTCACTCT
TTTGACAAAAAGGGGGTGATTGTGGTTGAAGTGGAGGACAGAGAGAAGAAGGCTGTGAAC
CTAGAGCGTGCCCTGGAGATGGCAATCGAAGCAGGAGCTGAGGATGTCAAGGAAACTGAA
GATGAAGAAGAAAGGAACGTTTTTAAATTTATTTGTGATGCCTCTTCACTGCACCAAGTG
AGGAAGAAGCTGGACTCCCTGGGCCTGTGTTCTGTGTCCTGTGCACTAGAGTTCATCCCC
AACTCAAAGGTGCAGCTGGCTGAGCCCGACCTGGAACAGGCCGCACATCTCATTCAGGCT
CTCAGCAACCACGAGGATGTGATTCACATCTATGATAACATT---------GAA------
------------------------------------------------------
>Guinea_Pig|ENSCPOG00000014989|ENSCPOT00000015135
ATGGCGTCTTGGACTGCTGTTGGCTTGAGCAGGGCAGCTGCCAGATGCACTAGA---GCT
CGAGGCTCCAGTGTCTGCGAGGCAACT---------------------CCATGCGTC---
------TTCCAGCCTAAGACCCCGGGCTGCGACTTGGCTCTGGGTAGGACGCTGCACCTC
ACCGCTGAGGCATCCGCCGGGCACAATAAGTGGTCCAAAGTCCGGCACATCAAGGGTCCC
AAGGACGCAGAAAGGAGTCGCATTTTCTCTAAACTTAGTCTCAGTATCCGCCTGGCCGTT
AAAGAGGGAGGCCCCAATCCTCAGCTCAACAGCAACTTATTCAACATCTTAGAAGTG---
---------------------------TGTCGCAGCAAGCAGATGCCCAAGTCAACAATT
GAGGCAGCACTGAAGATGGAGAAGACTAAAAGCATTTATTTGCTGTATGAGGGTCGAGGC
CCTGGTGGTTCTTCTCTTCTCATTGAAGCATTATCTAACAGTGGCTCCAAGTGCCAGTCG
GACATTAAACATATCCTGAACAAGCATGGGGGAATGATGACTGAAGGAGCACGTCACTCC
TTTAACAAAAAGGGGGTAGTCACGGTTGGAGTGGAAGACAGAGAGAGGAGAGCTGTGAGC
CTAGAACGTGCACTGGAGCTGGCAATTGAAGCAGGAGCTGAGGATGTCCAGGAAGATGAA
GATGAA---GAAAATAACTTTTTTAAATTTATTTGTGATGCCTCTTCGCTGCATCAAGTG
AGGAAGAAGCTAGACTCCCTGGGCTTGTGTTCCATGTCCTGTACACTGGAGTTCATCCCC
CATGCAAAAGTGCAGCTGGCTGATGCTGACCTGAAGCAGGCTGCTCATCTCATCCAGGCT
CTTGTCAACTATGAAGATGTGATTCATGTCTATGACAACATT---------GAG------
------------------------------------------------------
>Horse|ENSECAG00000014598|ENSECAT00000015308
ATGGCAGCTTGGGGCGCCCTCAGCTTGAGCAGGGCCGCTGCCCCTTGCTTGCGG---ACA
CGAGTCCCCGGGACCCGGGCGGCTCTT---------------------CCGCGCGCCCCA
CTGGCCTCCTGGCCTGAGACCTCGGGCTGCAGCCCCTCTCAGGGTAGGACGCTGCACCTC
ACCGCGGCGGTCCCCGCCGGGCATAACAAGTGGTCCAAAGTCCGGCATATCAAGGGTCCC
AAGGACACTGAAAGAAGTCGCATCTTCTCCAAGCTCTGTTTGAGCATCCGCCTAGCGGTT
AAAGAAGGAGGCCCCAACCCTGAGCTCAACAGTAATCTGGCCAGCATCTTAGAGGTG---
---------------------------TGTCGCAGCAAACACATGCCCAAGTCAACAATT
GAGGCATCGCTGAAAATGGAGAAAACCAAGGATGTTTATTTGCTGTATGAGGGTCGAGGC
CCTGGTGGCTCTTCTCTGCTCATTGAAGCATTATCTAACAGTGGCTCCAAGTGCCATTCC
GACATCAAACATATCCTGAACAAGAATGGGGGAATGATGGCTGAAGGAGCTCGTCACTCC
TTTGACAAAAAGGGGGTGATTGTGGTTGGAATGGAGGACAGAGAGAAGAAAGCTGTGAAC
CTAGAGCGTGCCCTGGAGCTGGCAATCGAAGCAGGAGCTGAGGATGTCAAGGAAACTGAA
GACGAAGAGGAAAAGAACATTTTTAAATTTATTTGTGATGCTTCTTCACTGCATCAAGTG
AGGAAGAAGCTGGACTCCCTGGGCTTGTGTTCTGTGTCCTGTACGCTAGAGTTCATCCCC
AACACAAAAGTGCGACTGGCTGACCCCGACCTGGAGCAGGCTGCTCATCTCATCCAGGCT
CTCGGCAACCACGAGGACGTGATCCAGGTCTATGACAACATT---------GAG------
------------------------------------------------------
>Mouse|ENSMUSG00000001983|ENSMUST00000002048
ATGATGTCTTGGGCTGCCGCCAGCCTGAGAATGACCGCTGTCCCGTGCTTTCGT---GTG
CGATGCCTCGGGTTCCGCGTGGGTCCT---------------------TGGGGCGCC---
------TCCCAGCATGCAAACCCCGGCTGTGGTGCAGCGCCACACAGGACGCTGCATGTC
AGCGCGACGGCCTCGGCGGGACACAATAAGTGGTCTAAAGTCCGGCACATCAAGGGCCCC
AAGGACATGGAAAGGAGTCGAATCTTCTCTAAACTCACTCTCAGTATCCGCCTGGCGGTT
AAAGAGGGAGGCCCTAACCCTGAGAACAACAGCAGCCTGGCCAACATCTTAGAGTTG---
---------------------------TGTCGCAGCAAGAATATGCCCAAGTCAACCATC
GAGTCAGCACTGAAGACAGAGAAAAACAAGGGCATTTATTTGCTATATGAGGGTCGTGGC
CCTGGAGGCTCTTCTCTGCTCATTGAGGCGTTATCAAACAGTGGTCCCAAGTGCCATCTG
GACATTAAATATATCCTGAACAAGAATGGGGGAATGATGGCTGAAGGAGCACGCCACTTT
TTTGACAAAAAAGGAGTGGTTGTTGTTGGAGTGGAGGACAGAGAGAAGAAAGCTGTGAAC
CTAGAGCGTGCCCTAGAACTGGCCATCGAAGCAGGAGCCGAGGATGTGAAGGAAGCCGAA
GACGAAGAAGAAAAGAACCTTTTTAAATTCATTTGTGATGCTTCTTCACTACATCAAGTG
AGGAAAAAACTGGACTCGCTGGGCCTGTGTCCTGTGTCCTGTTCAATGGAGTTCATCCCT
CACTCCAAGGTGCAGCTGGCTGAGCCGGAGCTGGAGCAGGCTGCTCACCTCATCCAGGCG
CTTAACAACTATGAGGATGTGATTCACGTTTATGACAATATT---------GAA------
------------------------------------------------------
>Opossum|ENSMODG00000009990|ENSMODT00000012735
---------ATGGCGGCGGCGGGGCTCTTGGGGGCCGCGGCCCGCCGTCTGAGG---CCT
------------CTCAGGGCCGTCGAGACAACCAGGTGCAGGCAGACACCGCAGGTT---
------GGTCTCCCGATGCCGCCA---TTCGGGGCCTCTTCGGACCGGGCCCTCCGTTTG
TCTGCGGCATCCCCCGCTGGTCACAACAAGTGGTCCAAAGTCAAGCACATCAAGGGCCCC
AAGGACACAGCCAGGAGCCAGGTCTTCACGAAGCTCTCCCGGCTCATAAGATTTGCTGTC
AAAGAGGGAGGCCCAAACCCTGAGTTCAACAGCAATCTGGCCAACATCCTGAAATTG---
---------------------------TGTCGAAGCAAGAACATGCCAAAGTCTACTATT
GAGGCAGCACTGAAAAGTGAGAAAAACAAGGACATCTATCTTCTCCATGAAGGACGAGGC
CCTGGAGGCTCTTCTCTCCTCATTGAGGTACTTTCTGACAGTGGTTCCAGGTGCCAGGCA
GCCATCAAGCACATCCTGAACAAGCATGGAGGGGTGATGACTGATGGGGCCAAGTATTCC
TTTGACAGAAAGGGGGTGGTCATGGTTGGCACCGAAGACAAAGAGAAGAGGGCTGTGAAC
CTAGAGCGGGCCCTGGAGTTGGCGATTGAGGCTGGAGCTGAAGATGTACAGGAACCTGAG
AATGATGATGAGAAAAATATGCTTAGATTTATATGTGATATCCCTTCCTTACATGAAGTG
AGGACCAAACTGGATTCCCTGGGCTTGTGTTCTTTATCCTGTGTCCTAGAATTCATCCCT
AACATGAAGGTAAAGTTGTCAGATGAGGACATGGAGGCAGCTGCACATCTAATCGAAGCA
CTTAATAGCTATGAAGATGTGATTCGAGCTTATTTCACATATGCTCCTGGAAAAATGTGG
ATTACTCACCTTGATCTCATCCAGCTAGTTTCTACCACTATGTATTTGAATAAC
>Orangutan|ENSPPYG00000008526|ENSPPYT00000009959
ATGGCGGCTTGGGCTGCTGCCAGCCTAAGCAGGGCCGCTGCCCGATGCTTGCTG---GCA
CGAGGCCCCGGGGTCAGGGCGGCTCCT---------------------CCGCGCGACCCC
CGGCCCTCCCACCCCGAGCCCCGGGGCTGCGGTGCCGCTCCGGGCAGGACGCTGCACCTC
ACCGCGGCTGTCCCCGCCGGGCACAACAAGTGGTCCAAAGTCAGGCACATCAAGGGTCCG
AAAGACGTCGAAAGGAGTCGCATCTTCTCCAAACTCTGTTTGAACATCCGCCTGGCAGTG
AAAGAAGGAGGCCCCAACCCTGAGCACAACAGCAACCTGGCCAATATCTTAGAGGTG---
---------------------------TGTCGCAGCAAACATATGCCCAAGTCAACGATT
GAGACAGCACTGAAAATGGAGAAATCCAAGGACACTTATTTGCTGTATGAGGGTCGAGGC
CCTGGTGGCTCTTCTCTGCTAATCGAGGCATTATCTAACAATAGCCACAAGTGTCAAGGA
GACATTAGACATATCCTGAATAAGAATGGAGGAGTGATGGCTGTAGGAGCTCGTCACTCT
TTTGACAAAAAGGGGGTGATTGTGGTTGAAGTGGAGGACAGAGAGAAGAAGGCTGTGAAC
CTAGAGCGTGCCCTGGAGCTGGCAATTGAAGCAGGAGCTGAGGATGTCAAGGAAACTGAA
GATGAAGAAGAAAAGAACGTTTTTCAATTTATTTGTGATGCCTCTTCACTGCACCAAGTG
AGGAAGAAGCTGGACTCCCTGGGCCTGTGTTCTGTGTCCTGTGCACTAGAGTTCATCCCC
AACTCAAAGGTGCAGCTGGCTGAGCCCGACCTGGAACAGGCCGCACATCTCATTCAGGCT
CTCAGCAACCATGAGGATGTGATTCGATGTCTA---------------------------
------------------------------------------------------
>Platypus|ENSOANG00000029720|ENSOANT00000042442
---------ATGGGAGGGGGGGGG------------------------------------
---------------------------------------------ACCCCG---------
------------------------------------------------GCCCTGCGGCCT
GGGGCC------------------------------------------------------
------------------------------------------------AGGTGGGCAGTG
GGCTGCGCGGGGCCT------------------------------GTGTTG---------
------------------------------------------------------------
------------------CAGAAAGACAAGGACGCGTATTTGCTGTTCGAAGGCCGCGGC
CCAGGCGGCTCCTCCCTGCTCATCGAGGCCCTTTCCAGCAACAGCCAGAAGTGCCACGCC
CACCTCAAACAGATCCTGAGCAAGAACGGGGGGTTGATGGCGGACGGGGCGCGCCACGCC
TTCGACAAGAAGGGGGTGATTGCGGTGGGGCTGGAGGACCGGGAGAAGAGGAGCGTGAAC
CTGGAACGAGCCCTGGAGCTGGCCATCGAGGCGGGCGCCGAGGACGTGAGGGAGGCCGAG
GACGACGAGGGCCGCGAC------CGCTTCCTTGTGAGTCCGCCCCCGTCGCGCGGCGCC
------------------------------------------------------------
------------------------------------------------------------
------------------------------------ACGGGAGCCCCGCGGGCG------
------------------------------------------------------
>Rabbit|ENSOCUG00000014260|ENSOCUT00000014259
ATGGCAGCTTGGACCGCGGCCCGCTGGAGCAGGGCAGCTGCCCAGTGCTTATGG---GCG
CCAGGTCCCGGGTTCCGGGCGGCTCCT---------------------CCACGC------
---GCCGCCCAGCCCGAGCCCCCAGAATGCGGCCCAGCTCTGGGCAGGATGCTGCACCTC
ACCGTGGCGGCTCCGGCCGGGCACAACAAGTGGTCCAAAGTCCGGCACATCAAGGGTCCC
AAGGACACTGAAAGAAGTCGCGTCTTCTCCAAGCTCTCTCTGAGCATTCGCCTGGCAGTC
AAAGAGGGAGGCCCCAACCCTGAGCTCAACAGCAACCTGGCCAACATCTTAGAGGTG---
---------------------------TGTCGCAGCAAGCACATGCCCAAGTCAACGATT
GAGGCGGCACTGAAGATGGAGAAAACCAAGGATGTTTATTTGCTGTATGAGGGTCGAGGC
CCTGGTGGCTCTTCTCTGCTCATTGAGGCGTTATCTAACAGTGGCTCCAAGTGCCAGTCG
GACATTAGACATATCCTGAACAAGAACGGAGGAATGATGGCTGAAGGAGCTCGTCATTCC
TTTGACAAAAAGGGGGTGGTTGTGGTTGGAGTGGAAGACAGAGAGAAGAACGCCGTGAAC
CTGGAGCGTGCCCTGGAGCTGGCAATTGAAGCAGGAGCTGAGGATGTCAAGGAGACAGAA
GACGAAGAAGAAAGGAGCCTCTTTAAGTTTATTTGTGATGTCTCTTCACTGCATCAAGTG
AGGAAGAAGCTGGACTCCCTGGGCTTGTGCTCTGTGTCCTGTGCGCTGGAGTTCATCCCC
AACTCGAAGGTGCAGCTGGCCGACCCTGACCTGGAGCAGGCCGCCCTTCTCATCCAGGCT
CTCGGGAACCACGAGGATGTGATTCGTGTCTATGACAACATT---------GAG------
------------------------------------------------------
>Rat|ENSRNOG00000008405|ENSRNOT00000063973
ATGATGTCTTGGGCTGCCGCCCGCCTGACAGAGACTGCTGCCCGATGCTTTCGT---GCG
CGATGCCTCGGTTTCCGCGTGGGTCCT---------------------TGGTGCGTC---
------TCCCAGCATGAAAACTCCAGCTATGGTGCAGCTCCACACAGGACGCTGCGTGTC
AGCGCTGTGGCCTTCGCGGGACACAATAAATGGTCTAAAGTCCGGCACATCAAAGGCCCC
AAGGACATGGAAAGGAGTCGAATCTTCTCTAAACTCACTCTCAGTATCCGCCTGGCGGTT
AAAGAGGGAGGTCCTAACCCTGAGAACAACAGCAGCCTGGCCAACATCTTAGAGGTG---
---------------------------TGTCGCAGCAAGAATATGCCCAAGTCAACCATT
GAGTCAGCACTGAAGTCAGAGAAAAACAAGGGCATTTATTTGCTGTATGAGGGTCGTGGC
CCTGGTGGCTCTTCTCTGCTCATTGAGGCATTATCGAACAGTGGTCCCAAGTGCCATCTG
GAAATTAAATATATCCTGAACAAGAATGGAAAGGGGAAGAAGGAAGGGGACAGC------
------------------ACCAGTCTGAGCACGGGGGACTGCGAGCTTAAAGCC------
------------------------------------------------------------
---------------AATGATAACACATTTATTTGTGATGCTTCTTCACTACATCAAGTG
AGGAAAAAACTGGACTCCCTGGGCCTGTGTTCTGTATCCTGTTCACTGGAGTTTATCCCC
CACTCAAAGGTGCAGCTGTCTGAACCTGAGCTGGAGCAGGCTGTCCACCTCATCCAGGCT
CTTAGCAACCATGAGGACGTGATTCACGTTTATGACAATATC---------GAA------
------------------------------------------------------
>Macaque|ENSMMUG00000014556|ENSMMUT00000020422
ATGGCGGCTTGGGCTGCTGCCAGCCTAAGCAGGGCCGCTGCCCGATGCTTGCTG---GCA
CGAGGCCCTGGGGTCGGGGCAGCTTCT---------------------CCGCGTGACCCC
CGGCCCTCCCACTCCGAGCCCCGGGGCTGCGGTGCCGCACGGGGCAGGACGCTGCACCTC
ACAGCGGCTGTCCCCGCCGGGCACAACAAGTGGTCCAAAGTCAGGCACATCAAGGGTCCG
AAGGACGTCGAAAGGAGTCGCATCTTCTCCAAACTCTGTTTGAACATCCGCCTGGCAGTG
AAAGAAGGAGGCCCCAACCCTGAGCACAACAGCAACCTGGCCAATATTTTAGAGGTG---
---------------------------TGTCGCAGTAAACATATGCCCAAGTCAACGATT
GAGGCAGCGCTGAAAATGGAGAAAACCAAGGACACGTATTTGCTGTATGCGTGTCGGGGC
CCTGGTGGCTCTTCTCTGCTCATCGAGGCATTATCTCACAGTGGCCACAAGTGTCAATCA
GACATGAGACATATCCTGAATAAGAATGGAGGAGTGATGGCTGAAGGAGCTCGTCACTCT
TTTGACAAAAAGGGGGTGATCGTGGTTGGAGTGGAGGACAGAGAGAAGAAGGCTGTGAAT
CTAGAGCGTGCCCTGGAGCTGGCAATTGAAGCAGGAGCTGAGGATGTCAAGGAAACTGAA
GACGAAGAAGAAAGGAACGTTTTTAAATTTATTTGTGATGCCTCTTCACTGCACCAAGTG
AGGAAGAAACTGGACTCCCTGGGCCTGTGTTCTGTGTCCTGTGCACTAGAGTTCATCCCC
AACTCAAAGGTGCAGCTGGCCGAGCCCGACCTGGAACAGGCTGCTCATCTCATCCAGGCT
CTCGGCAACCACGAGGATGTGATTCACGTCTATGACAACATT---------GAA------
------------------------------------------------------
>Marmoset|ENSCJAG00000019741|ENSCJAT00000038742
ATGGCGGCCTGGGCTGCTTCCAGCCTAAGCAGAGCCTCTGCCCGATACTTGCTG---GCA
CGAGGCCCCGGGGTCCGGGCGGCTCCT---------------------CCGCGCTACCCC
CGGCCCTCCCAGCCAGAGCCCTGGGGCTGGGGCGCCGCTTCGCGCAGGGCGATGCACCTC
ACCGCGGCTGTCCCCGCCGGGCACAACAAGTGGTCCAAAGTCAGGCACATCAAGGGTCCG
AAGGACGCCGAAAGGAGTCGCATCTTCTCCAAACTTGCTTTGAACATCCGCCTGGCGGTG
AAA------------------------------------GGTGAGACCCTGACGGTCACC
CACCGCTGGCTGCCGCTGCCCTCTCAGTGCCTACAGCCTCGCTTGCCTCTCGGAAGCCTG
TCCCATGGAATTAGTTTTGTGAAAACCAAGGACATTTATTTGCTGTATGAAGCTCGAGGC
CCTGGTGGTTCTTCTTTGCTCATTGAGGCATTATCTAACAGTGGCTCCAAGTGTCAATCA
GACATTAGACATATCCTGAACAAGAATGGAGGAACGATGGCTGAAGGAGCTCTTCACTCT
TTTGACAAAAAGGGGGTGATTGTGATTGGAGTGGAGGACAGAGAGAAGAAGGCTGTGAAC
CTAGAGCGTGCCCTGGAGCTGGCAATCGAAGCAGGAGCTGAGGATGTCCAGGAAACTGAA
GACGAAGAAGAAACAAACATTTTTAAATTTATTTGTGATGCCTCTTCACTGCATCAAGTG
AGGAAGAAGCTGGACTCCCTGGGCCTGTGTTCTGTGTCCTGTGCACTAGAGTTCATCCCC
AACTCAAAGGTGCAGCTGGCTGAGCCCGACCTAGAACAGGCCGCTCATCTCATTCAGGTG
CTTGGCAACCACGAGGATGTGATTCACGTCTATGACAACATT---------GAG------
------------------------------------------------------
>Microbat|ENSMLUG00000012635|ENSMLUT00000012639
ATGGCGGCTTGGGCCACTGTCTATCTGAGCAGGACCGCTGCACCATGCTTGCGG---GCT
CTAGGCCCTGGAGCCCAGGCGGCTCTT---------------------CCGTGCGTCTCC
CCAGGCTCTCAGCCCCATCCCCCGGGCTGTCGCCCCGCTCGGGGCCGGACGCTGCACCTC
ACCACCGCAGCCCCCGCCGGGCACAACAAGTGGTCCAAAGTCCGACATATCAAGGGTCCC
AAGGACACTGAAAGGAGTCGCATCTTCTCCAAGCTTACTTTGAGCATCCGCCTAGCGGTT
AAAGAAGGAGGCCCCAACCCTGAGCTCAACAGCAACCTGGCCCACATCTTAGAGGTG---
---------------------------TGTCGCAACAAGCACATGCCCAAGTCAACGATT
GAGGCAGCGCTGAAAACGGAGAAAACCAAGGACATTTATTTGTTGTATGAGGGTCGAGGC
CCTGGTGGCTCTTCTCTGCTCATTGAAGCATTATCTAACAGTGGTCCCAAGTGCCATTCG
GACATCAAACATATCCTGAACAAGAATGGGGGAATGATGGCTGAAGGAGCTCGCCACTCC
TTTGACAAAAAGGGGGTGATCGTGATTGGAGTGAAGGATAAAGAGAAGAAAGAAGTGAAC
CTAGAGCGTGCCCTGGAGCTGGCGATTGAAGCAGGAGCTGAGGATGTTAACGAAACTGAA
GATGAAGAGGAACAAAACATTTTTAAATTTATTTGTGATGCCTCTTCACTGCATCAAGTG
AGGAAGAAGTTGGACTCCCTGGGCTTGTGTCCTGTGTCCTGTGCACAAGAATTCATCCCC
AACACAAAGGTGCGGCTGGCTGACCCGGACCTGGAGCAGGCCGCCCACCTCATCCAGGCT
CTTGGCAACCATGAGGACGTGATCCAGGTCTATGACAACATT---------GAG------
------------------------------------------------------
>Human|ENSG00000136463|ENST00000258975
ATGTCGGCTTGGGCTGCTGCCAGCCTAAGCAGGGCCGCTGCCCGATGCTTGCTG---GCA
CGAGGCCCCGGGGTCAGGGCGGCTCCT---------------------CCGCGCGACCCC
CGGCCCTCCCACCCCGAGCCCCGGGGCTGCGGTGCCGCTCCGGGCAGGACGCTGCACTTT
ACCGCGGCTGTCCCCGCCGGGCACAACAAGTGGTCCAAAGTCAGGCACATCAAGGGTCCG
AAGGACGTCGAAAGGAGTCGCATCTTCTCCAAACTCTGTTTGAACATCCGCCTGGCAGTG
AAAGAAGGAGGCCCCAACCCTGAGCACAACAGCAACCTGGCCAATATCTTAGAGGTG---
---------------------------TGTCGCAGCAAACATATGCCCAAGTCAACGATT
GAGACAGCACTGAAAATGGAGAAATCCAAGGACACTTATTTGCTGTATGAGGGTCGAGGC
CCTGGTGGCTCTTCTCTGCTCATCGAGGCATTATCTAACAGTAGCCACAAGTGCCAAGCA
GACATTAGACATATCCTGAATAAGAATGGAGGAGTGATGGCTGTAGGAGCTCGTCACTCT
TTTGACAAAAAGGGGGTGATTGTGGTTGAAGTGGAGGACAGAGAGAAGAAGGCTGTGAAC
CTAGAGCGTGCCCTGGAGATGGCAATCGAAGCAGGAGCTGAGGATGTCAAGGAAACTGAA
GATGAAGAAGAAAGGAACGTTTTTAAATTTATTTGTGATGCCTCTTCACTGCACCAAGTG
AGGAAGAAGCTGGACTCCCTGGGCCTGTGTTCTGTGTCCTGTGCACTAGAGTTCATCCCC
AACTCAAAGGTGCAGCTGGCTGAGCCCGACCTGGAACAGGCCGCACATCTCATTCAGGCT
CTCAGCAACCACGAGGATGTGATTCACGTCTATGATAACATT---------GAA------
------------------------------------------------------
>Orca|XP_004275701.1
ATGGCGGCTTGGGCCCCTGTCACCTTGAGCAGGACCGCTGCCCAGTGCTTGTGG---GCG
CGAGGCCCCGGGGTCCGGGTGGCTCGT---------------------CCGCGCTTCCCC
CCGGCCTTCCAGCCTGAGTCCCCAGGCTGTAGCCCCTGTGAGGGCCGGACGCTGCACCTC
ACGGCAGAAGTCCTCGCCGGGCACAACAAGTGGTCCAAAGTCCGGCACATCAAGGGTCCC
AAGGACACCGAAAGGAGTCGCGTCTTCTCTAAGCTCAGTTTGAGCATTCGCCTAGCGGTT
AAAGAAGGAGGCCCCAACCCCGAGTTCAATAGAAACCTGGCCAGCATCTTAGAGGTG---
---------------------------TGTCGCAGCAAGCACATGCCCAAGGCAACAATT
GAGGCAGCACTGAAAATGGAGAAAACCAAGGACATTTATTTGTTGTATGAGGGCCGAGGC
CCTGGTGGCTCTTCTCTTCTCATTGAGGCGTTATCTAACAGTAGCTCCAAGTGCCACTCG
GACATCAAACATATCCTGAACAAGAATGGGGGAATGATGGCTGAAGGAGCTCGCCACTCC
TTTGACAAAAAGGGGGTGATCGTGGTTGGAGTGGAGGACAAAGAGAAGAAAGCTGTGAAT
CTGGAGCGTGCCCTGGAGCTGGCAATAGAAGCAGGAGCTGAGGATGTCAAGGAAACTGAA
GATGAAGAGGAAACGAACATTTTTAAATTTATTTGTGATGCCTCTTCACTGCATCAAGTG
AGGAAGAAGCTGGACTCCCTGGGCCTGTGTTCTGTGTCCTGTATGCTAGAGTTCATCCCC
AACACAAAGGTGCGGCTGGCTGACCCTGACCTGGAGCAGGCTGCCCATCTCATCCAGGCT
CTCGGCAACCACAATGACGTGATCCACGTCTATGACAACATT---------GAG------
------------------------------------------------------
>Chimp|ENSPTRG00000009516|ENSPTRT00000017447
ATGGCGGCTTGGGCTGCTGCCAGCCTAAGCAGGGCCGCTGCCCTATGCTTGCTG---GCA
CGAGGCCCCGGGGTCAGGGCGGCTCCT---------------------CCGCGCGACCCC
CGGCCCTCCCACCCCGAGCCCCGGGGCTGTGGTGCCGCTCCGGGCAGGACGCTGCACTTC
ACCGCGGCTGTCCCCGCCGGGCACAACAAGTGGTCCAAAGTCAGGCACATCAAGGGTCCG
AAGGACGTCGAAAGGAGTCGCATCTTCTCCAAACTCTGTTTGAACATCCGCCTGGCAGTG
AAAGAAGGAGGCCCCAACCCTGAGCACAACAGCAACCTGGCCAATATCTTAGAGGTG---
---------------------------TGTCGCAGCAAACATATGCCCAAGTCAACGATT
GAGACAGCGCTGAAAATGGAGAAATCCAAGGACACTTATTTGCTGTATGAGGGTCGAGGC
CCTGGTGGCTCTTCTCTGCTCATCGAGGCGTTATCTAACAGTAGCCACAAGTGTCAAGCA
GACATTAGACATATCCTGAATAAGAATGGAGGAGTGATGGCTGTAGGAGCTCGTCACTCT
TTTGACAAAAAGGGGGTGATTGTGGTTGAAGTGGAGGACAGAGAGAAGAAGGCTGTGAAC
CTAGAGCGTGCCCTGGAGATGGCAATCGAAGCAGGAGCTGAGGATGTCAAGGAAACTGAA
GATGAAGAAGAAAGGAACGTTTTTAAATTTATTTGTGATGCCTCTTCACTGCACCAAGTG
AGGAAGAAGCTGGACTCCCTGGGCCTGTGTTCTGTGTCCTGTGCACTAGAGTTCATCCCC
AACTCAAAGGTGCAGCTGGCTGAGCCCGACCTGGAACAGGCCGCACATCTCATTCAGGCT
CTCAGCAACCACGAGGATGTGATTCACGTCTATGATAACATT---------GAA------
------------------------------------------------------
>Cow|ENSBTAG00000009885|ENSBTAT00000013031
ATGGCAGCTTGGGCTGTTATCAGCTTGAGCAGGGCCGCTGCCCAGTGCTTGTGG---GCG
CGAGGCCCGGGGGTCCGGGGGGCTGTT---------------------CCGCCCTCCGCC
CTGGCCTTCCAGCCTGAGCCCCCGTGCTGTAGCGCCGCTGGGGGCCGGACGCTGCACCTC
ACGGCCGAAGTCCCCGCGGGGCACAACAAGTGGTCCAAAGTCCGGCACATCAAGGGTCCC
AAAGACGCAGAAAGGAGTCGCATCTTCTCCAAGCTCAGCTTGAGCATTCGCTTAGCGGTT
AAAGAAGGAGGCCCCAACCCTGAGCTCAACAGCAACCTGGCCAGCATCCTAGAGGTG---
---------------------------TGTCGTAGCAAACACATGCCCAAGTCAACAATT
GAGGCCGCGCTGAAAATGGAGAAAACCAAGGACATGTATTTGTTGTATGAGGGCCGAGGC
CCCGGTGGCTCTTCTCTTCTCATCGAGGCATTATCTAACAGTAGCTCCAAGTGCCACTCG
GACATCAAACATATCCTGAATAAGAATGGGGGAATGATGGCCGAAGGAGCTCGCCACTCC
TTTGACAAAAAGGGGGTGATTGTGGTTGGAGAGGAGGACAGAGAGAAGAAACCTGTGAAC
CTAGAGCGTGCCCTGGAGCTGGCGATAGAAGCAGGAGCTGAGGATGTCGCGGAGACTGAA
GACGAAGAGGAAAAGAACATTTTTAAATTTATTTGTGATGCCTCTTCACTGCATCAAGTG
AGGAAGAAACTGGACTCCCTGGGCCTGTGTTCTGTGTCCTGTACACTAGAGTTCATCCCC
AACACAAAGGTGCGGCTGGCTGACCCCGACCTGGAGCAGGCTGCCCATCTCATCCAGGCA
CTCGGCAACCATGATGACGTGATCCATGTCTATGACAACATT---------GAG------
------------------------------------------------------
>Dog|ENSCAFG00000012943|ENSCAFT00000020545
ATGGCAACTTGGGCCGCCTCAAGCCTGAGCAGGGTCGCTGCCGGGTGCCTGTGGGGGGCG
CGAGGCCCCGGGGTCCGGGCGGCTCTT---------------------CCTCCCACCCTC
GCGGCCTCCCAGCCTGAGCCCACGGGCCGCATCCCCGTTCCGGGCAGGACGCTGCACCTG
ACCGCGGCGGTCCCCGCCGGGCACAACAAGTGGTCCAAAGTCCGGCATATCAAGGGTCCC
AAGGATGCCGAAAGGAGTCGCATCTTCTCCAAGCTCTGTTTGAGCATCCGCCTGGCAGTT
AAAGAAGGAGGCCCCAACCCTGAGCTCAATAGCAGTCTGGCCAACATCTTAGAGGTG---
---------------------------TGTCGCAGCAAGCACATGCCCAAGTCAACGATT
GAAGCATCGCTTAAAATGAGGAAAGCCAAGGATGTTTATTTGCTGTATGAGGGCCGAGGC
CCTGGTGGCTCTTCTCTGCTCATTGAGGCATTATCTAACAGTGGCTCCAAATGTTATTCA
GACATCAGACATATCCTGAACAAGAATGGGGGAATGATGGCTGATGGAGCTCGCCACTCT
TTTGACAAAAAGGGGGTGATCATGGTTGGAGTGGAGGACAGAGAGAAAAAAGCTGTGAAC
CTAGAGCGTGCCCTGGAGCTGGCAATTGAAGCAGGAGCTGAAGATGTCAAGGAAACTGAA
GATGAAGAGGAAAAGAACGTTTTTAAATTTATATGTGATGCCTCTTCACTGCATCAAGTG
AGGAAGAAGTTGGACTCCCTGGGCTTGTGTTCTGTGTCCTGTTCACTAGAATTCATCCCC
AACACAAAGGTGCAGCTGGCTGACGCTGACCTGGAGCAGGCCGCCCTTCTCATCCAGGCT
CTTGGCAACCATGAAGATGTGATCCAGGTCTATGACAACATT---------GAG------
------------------------------------------------------
>Elephant|ENSLAFG00000010199|ENSLAFT00000010197
ATGGCGGTCTGGGCTGCCGCCAGCCTGGGCAGGGCTGCTGTCCGCTTCATGCGG---GCG
CGAGGCCCCAGGGCCCCGGCGGCTTTT---------------------CCGCGGCTTCCC
CCGCCCTGCCAGCCCGAGCGCCGGGGCAGCTGCCCAGCTCCCGGCAGGACGCTGCACCTC
ACTGCGGCGGCCCTCGCCGGGCACAACAAGTGGTCCAAAGTCCGGCATGTCAAGGGCCCC
AAGGACGCCGAAAGGAGCCGCATCTTTTCCAGGCTGTCGCTGAGCATCCGCCTGGCGATT
AAAGAGGGAGGTCCCAACCCTGAGGTCAACAGCAACCTGGCCAACATCTTAGAGGTG---
---------------------------TGTCGCAGCAAGCACATGCCCAAGTCAACGATT
GAGGCATCGCTGAAAATGGAGAGAACCAAGGACATTTATTTGCTTTATGGGGGTCGAGGC
CCTGGTGGCTCTTCTCTGCTCATTGAGGTGTTATCTAACAGTGGCTCCAAGTGCCTTTCG
GACATCAGACGTATCCTGAACAAGAATGGAGGAATGATGGCAGAAGGAGCTCGTCACTCC
TTTGACAAAAAGGGAGTGGTCGTGGTTGGCGTGGAAGACAGAGAGAAGAAAGCTGTGAAC
CTAGAGCGCGCCCTGGAGCTGGCAATCGAAGCAGGAGCTGAGGATGTTATAGAAACTGAA
GACGAAGAGGAAAAAAACATTTTTAAATTTATTTGTGATGCCTCTTCACTGCATCAAGTG
AGGAAGAAGCTGGACTCCCTGGGCTTGTGTTCTGTGTCCTGTATGCTAGAGTTCATCCCC
AACATCAAGGTGCAGCTGGCTGACCATGACCTGGAGCGGGCCGCCCATCTCATCCAGGCT
CTTGGCAGCCACGAGGACGTGATCCAAGTCTACGACAACATT---------GAG------
------------------------------------------------------
>Bowhead|bmy_17565T0
ATGGCGGCTTGGGCCGCTGTCACCTTGAGCAGGGCCGTTGCCCAGTGCTTGTGG---GCG
CGAGGCCCCGGGGTCCGGGTGGCTCTT---------------------CCGAGCTTCCCC
CCGGCCTTCCAGCCTGAGCCCCCAGGCTGTAGCCCCTGTGGGGGCCGGACGCTGCACCTC
ACGGCAGAAGTCCTCGCCGGGCACAACAAGTGGTCCAAAGTCCGGCACATCAAGGGTCCC
AAGGACACCGAAAGGAGTCGCATCTTCTCCAAGCTCAGTTTGAGCATTCGCCTAGCGGTT
AAAGAAGGAGGCCCCAACCCCGAGTTCAATAGCAACCTGGCCAGCATCTTAGAG------
------------------------------------------------------------
---------------------AAAACCAAGGACATTTATTTGTTGTATGAGGGCCGAGGC
CCTGGTGGCTCTTCTCTTCTCATTGAGGCGTTATCTAACAGTAGCTCCAAGTGCCACTCG
GACATCAAACATATCCTGAACAAGAATGGGGGAATGATGGCTGAAGGAGCTCGCCACTCC
TTTGACAAAAAGGGGGTGATCGTGGTTGGAGTGGAGGACAAAGAGAAGAAAGCTKTGAAT
CTAGAGCGTGCCCTGGAGCTGGCAATAGAAGCAGGAGCTGAGGATGTCAAGGAAACTGAA
GATGAAGAGGAAACGAACATTTTTAAATTTATTTGTGATGCCTCTTCACTGCATCAAGTG
AGGAAGAAGCTGGACTCCCTGGGCCTGTGTTCTGTGTCCTGTATGCTAGAGTTCATCCCC
AACACAAAGGTGCGGCTGGCTGACCCTGACCTGGAGCAGGCTGCCCATCTCATCCAGGCT
CTCGGCAACCACGGTGATGTGATCCACGTCTATGACAACATT---------GAG------
------------------------------------------------------
>Minke|BACU006134
ATGGCGGCTTGGGCCGCTGTCACCTTGAGCAGGGCCGTTGCCCAGTGCTTGTGG---GCG
CGAGGCCCCGGCGTCCGGGTGGTTCTT---------------------CCGAGCTTCCCC
CCGGCCTTCCAGCCTGAGCCCCCAGGCTGTAGCCCCTGTGGGGGCCGGACGCTGCACCTC
ACGGCAGAAGTCCTCGCCGGGCACAACAAGTGGTCCAAAGTCCGGCACATCAAGGGTCCC
AAGGACACCGAAAGGAGTCGCATCTTCTCCAAGCTCAGTTTGAGCATTCGCCTAGCGGTT
AAAGAAGGAGGCCCCAACCCCGAGTTCAATAGCAACCTGGCCAGCATCTTAGAGGTG---
---------------------------TGTCGCAGCAAGCACATGCCCAAGGCGACAATT
GAGGCAGCACTGAAAATGGAGAAAACCAAGGACATTTATTTGTTGTATGAGGGCCGAGGC
CCTGGTGGCTCTTCTCTTCTCATTGAGGCGTTATCTAACAGTAGCTCCAAGTGCCACTCG
GACATCAAACATATCCTGAACAAGAATGGGGGAATGATGGCTGAAGGAGCTCGCCACTCC
TTTGACAAAAAGGGGGTGATCGTGGTTGGAGTGGAGGACAAAGAGAAGAAAGCTGTGAAT
CTAGAGCGTGCCCTGGAGCTGGCAATAGAAGCAGGAGCTGAGGATGTCAAGGAAGCTGAA
GATGAAGAGGAAACGAACATTTTTAAATTTATTTGTGATGTCTCTTCACTGCATCAAGTG
AGGAAGAAGCTGGACTCCCTGGGCCTGTGTTCTGTGTCCTGTATGCTAGAGTTCATCCCC
AACACAAAGGTGCGGCTGGCTGACCCTGACCTGGAGCAGGCTGCCCATCTCATCCAGGCT
CTCGGCAACCACGGTGACGTGATCCACGTCTATGACAACATT---------GAG------
------------------------------------------------------
