# Supplementary material for: Insights into the Evolution of Longevity from the Bowhead Whale Genome
Source: Cell Rep. 2015 Jan 6;10(1):112–22. doi: 10.1016/j.celrep.2014.12.008 (PMC4536333; doi:10.1016/j.celrep.2014.12.008)
Supplement: Supplemental Folder 2. Species Used in the Analysis of Selective Pressure Variation, Single-Gene Orthologous Families Tested, Likelihood Ratio Tests, MAKER Parameters, and Full Assembly and Read Usage Data, Related to Experimental Procedures [file mmc3.zip › Tested SGOs/reciprocal_group_2709.2.fas]

>Gibbon|ENSNLEG00000011578|ENSNLET00000014773
---------ATGGCGAAC---GTTCCGTGGGCAGAGGTCTGCGAGATATTCCAGGCGGCG
CTCGCCCTGTCGCGGGTGGAACTGCATAAAAATCCGGAGAAGGAACCGTACAAGTCCAAA
TACAGCGCCCGGGCGCTACTGGAAGAGGTCAAGGCGCTGCTCGGCCCCGCGCCT---GAG
GACGAGGATGAGCGGCCTGAGGCCGAGGACGGC---------------CCGGGTGCTGGT
GACCACGCCCTGGGGCTGCCGGCTGAGGTGGTGGAGCCCGAGGGGCCCGTCGCCCAG---
---------------------------CGAGCGGTGAGGCTGGCAGTCATCGAGTTCCAC
CTCGGGGTGAACCACATCGACACGGAGGAGCTGTCGGCGGGGGAGGAGCACCTGGTGAAA
TGCCTGCGGCTGCTGCGCAGGTACCGG------------CTCTCGCACGACTGCATCTCC
CTCTGCATCCAGGCGCAGAATAACCTGGGTATCTTGTGGTCTGAAAGAGAAGAAATTGAA
ACTGCACAGGCTTACCTAGAGTCATCAGAAGCACTATATAATCAGTATATGAAAGAGGTT
GGGAGTCCTCCTCTTGATCCTACTGAGTGTTTTCTTCCTGAAGAAGAGAAACTTACTGAA
CAAGAGAGATCAAAAAGATTTGAAAAGGTTTATACTCATAACCTATATTACCTAGCTCAA
GTCTACCAGCATCTGGAAATGTTTGAGAAGGCTGCTCACTATTGCCATAGTACACTAAAA
CGCCAGCTCGAGCACAATGCCTACCATCCTATAGAGTGGGCTATCAATGCTGCTACCTTG
TCACAGTTTTACATCAATAAGCTGTGCTTTATGGAGGCCAGGCACTGTTTATCAGCTGCT
AATGTCATTTTTGGTCAAACTGGAAAGATCTCAGCCACAGAAGAC------ACTCCTGAA
GCTGAAGGAGAAGTGCCAGAGCTTTATCATCAAAGAAAGGGGGAAATAGCAAGGTGCTGG
ATCAAATACTGTTTGACTCTCATGCAGAATGCCCAACTCTCCATGCAGGACAACATAGGA
GAGCTTGATCTTGATAAACAGTCTGAACTTAGAGCTTTAAGGAAAAAAGAACTAGATGAG
GAGGAAAGCATTCGGAAAAAAGCTGTGCAGTTTGGAACCGGTGAACTGTGTGATGCCATC
TCTGCAGTAGAAGAGAAAGTGAGCTACTTGAGACCTTTAGATTTTGAAGAAGCCAGAGAA
CTTTTCTTATTGGGTCAGCACTATGTCTTTGAGGCAAAAGAGTTCTTTCAGATTGATGGT
TATGTCACTGACCATATTGAAATTGTTCAAGACCACAGTGCTCTGTTTAAGGTGCTTGCA
TTCTTTGAAACTGACATGGAGAGACGGTGCAAGATGCATAAACGCAGAATAGCCATGCTA
GAGCCCCTAACTGTAGACCTGAATCCACAGTATTATCTGTTGGTCAACAGACAGATCCAG
TTTGAAATTGCACATGCTTACTATGATATGATGGATTTGAAGGTTGCCATTGCTGACAGG
CTAAGGGATCCTGATTCACACATTGTAAAAAAAATAAATAATCTTAATAAGTCAGCATTG
AAGTACTATCAGCTCTTCCTAGACTCCCTGAGAGACCCAAATAAAGTATTCCCTGAGCAT
ATAGGGGAAGATGTTCTTCGCCCTGCCATGTTAGCTAAGTTTCGAGTTGCCCGTCTCTAT
GGCAAAATCATTACTGCAGATCCCAAGAAAGAGCTGGAAAATTTGGCAACATCATTGGAA
CATTACAAATTTATTGTTGATTACTGTGAAAAGCATCCTGAGGCTGCCCAGGAAATAGAA
GTTGAGCTAGAACTTAGTAAAGAGATGGTTAGTCTTCTCCCAACAAAAATGGAGAGATTC
AGAACCAAGATGGCCCTGACT---
>Gorilla|ENSGGOG00000012793|ENSGGOT00000012837
GAGGCCGCTATGGCGAAC---GTTCCGTGGGCAGAGGTCTGCGAGAAATTCCAGGCGGCG
CTCGCTCTGTCGCGGGTGGAACTGCATAAAAATCCGGAGAAGGAACCGTACAAGTCCAAA
TACAGCGCCCGGGCGCTACTGGAAGAGGTCAAGGCGCTGCTCGGCCCCGCGCCT---GAG
GACGAGGATGAGCGGCCTGAGGCCGAGGACGGC---------------CCGGGTGCCGGT
GACCACGCCCTGGGGCTGCCGGCTGAGGTGGTGGAGCCCGAGGGGCCCGTCGCCCAG---
---------------------------CGAGCGGTGAGGCTGGCAGTCATCGAGTTCCAC
CTCGGGGTGAACCACATCGACACGGAGGAGCTGTCGGCGGGGGAGGAGCACCTGGTGAAA
TGCCTGCGGCTGCTGCGCCCGTACCGG------------CTCTCGCACGACTGCATCTCT
CTCTGCATCCAGGCGCAGAATAACCTGGGTATCTTGTGGTCTGAAAGAGAAGAAATTGAA
ACTGCACAGGCTTACCTAGAGTCATCAGAAGCACTATATAATCAGTATATGAAAGAGGTT
GGGAGTCCTCCTCTTGATCCTACTGAGCGTTTTCTTCCTGAAGAAGAGAAACTTACTGAA
CAAGAGAGATCAAAAAGATTTGAAAAGGTTTATACTCATAACCTATATTACCTAGCTCAA
GTCTACCAGCATCTGGAAATGTTTGAGAAGGCTGCTCACTATTGCCATAGTACACTAAAA
CGCCAGCTTGAGCACAATGCCTACCACCCTATAGAGTGGGCTATCAATGCTGCTACCTTG
TCACAGTTTTACATCAATAAGCTATGCTTTATGGAGGCCAGGCACTGTTTATCAGCTGCT
AATGTCATTTTTGGTCAAACTGGAAAGATCTCAGCCACAGAAGAC------ACTCCTGAA
GCTGAAGGAGAAGTGCCAGAGCTTTATCATCAAAGAAAGGGGGAAATAGCAAGGTGCTGG
ATCAAATACTGTTTGACTCTCATGCAGAATGCCCAACTCTCCATGCAGGACAACATAGGA
GAGCTTGATCTTGATAAACAGTCTGAACTTAGAGCTTTAAGGAAAAAAGAACTAGATGAG
GAGGAAAGCATTCGGAAAAAAGCTGTGCAGTTTGGAACCGGTGAACTGTGTGATGCCATC
TCTGCAGTAGAAGAGAAAGTGAGCTACTTGAGACCTTTAGATTTTGAAGAAGCCAGAGAA
CTTTTCTTATTGGGTCAGCACTATGTCTTTGAGGCAAAAGAGTTCTTTCAGATTGATGGT
TATGTCACTGACCATATTGAAGTTGTCCAAGACCACAGTGCTCTGTTTAAGGTGCTTGCA
TTCTTTGAAACTGACATGGAGAGACGGTGCAAGATGCATAAACGCAGAATAGCCATGCTA
GAGCCCCTAACTGTAGACCTGAATCCACAGTATTATCTGTTGGTCAACAGACAGATCCAG
TTTGAAATTGCACATGCTTACTATGATATGATGGATTTGAAGGTTGCCATTGCTGACAGG
CTAAGGGATCCTGATTCACACATTGTAAAAAAAATAAATAATCTTAATAAGTCAGCACTG
AAGTACTACCAGCTCTTCTTAGACTCCCTGAGAGACCCAAATAAAGTATTCCCTGAGCAT
ATAGGGGAAGATGTTCTTCGCCCTGCCATGTTAGCTAAGTTTCGAGTTGCCCGTCTCTAT
GGCAAAATCATTACTGCAGATCCCAAGAAAGAGCTGGAAAATTTGGCAACATCATTGGAA
CATTACAAATTTATTGTTGATTACTGTGAAAAGCATCCTGAGGCCGCCCAGGAAATAGAA
GTTGAGCTAGAACTTAGTAAAGAGATGGTTAGTCTTCTCCCAACAAAAATGGAGAGATTC
AGAACCAAGATGGCCCTGACT---
>Guinea_Pig|ENSCPOG00000002948|ENSCPOT00000002985
---------ATGGCGTGC---TCTCCGAGCGCCGAAGTCCATGAGAAATTCCAAGCGGCG
CTGGCCTTGTCGCGGGTGGAATTGCATAAAAATCCGGAGAAGGAGCCGTACAAATCGAAA
TACAGCGCCCGAACGCTGCTGGAAGAGGTCAAGGCGCTGCTCGGCCCGGCGCCC---GGG
GACGAAGATGAGCGGCCTCAGGCCGAAGAAGGC---------------GTGGACGTCGGG
GACCACGCCCTGGGGCCGCCGACCGAAGCGGTGGAGGCCGAAGGCCCAGGTGCGCAG---
---------------------------CGCGCGGTGAGGCTGGCGGTCATCGAGTTCCAC
CTCGGAGTGAACCACCTAGACACTGAGGAGTTGTCTGCGGGGGAGGAGCACCTGGCCAAG
TGCCTGAGGCTGCTGCGCCGGTACCGG------------CTGTCGCCCGGCTGCGTGTCG
CTGAGCATCCAGGGGCAGAATAACTTGGGTATTTTATGGTCTGAAAGAGGAGAAATCGAA
ACTGCACAGGCTTACCTAGAGTCGTCAGAAGCACTGTATAATCAGTACATGAAAGAGATT
GGGAGTCCTCCTCTTGATCCTACTGAGCATTTTCTCCCCGAAGAAGAGAAACTTTCTGAC
CAAGAGAGATCAAAAAGGTTTGAAAAGGTGTATACTCATACCCTGTATTACCTGGCCCAA
GTCTACCAGCACATGGAAATGTTTGAGAAAGCCGCTCATTATTGTCATAGCACGCTGAAA
CGCCAGCTGGAGCACAATGCCTACGATCCTATGGAGTGGGCTATTAATGCTGCTACCTTG
TCACAATTTTACATCAATAAGCTATGCTTTATGGAAGCCAGGCACTGTTTAGCAGCTGCT
AATGTTATTTTTGGTCAAATTGGAAAGATCCCAGCTACAGAAGAG------ACTCCCGAA
GCTGAAGGAGATATGCCGGAGCTTTATCATCAGAGGAAGGGGGAAATCGCAAGATGCTGG
ATCAAGTACTGTTTGACGCTCATGCAGAATGCCGAGCTGTCCATGCGGGGCAACATAGGG
GAGCTGGATCTTGACAAACAGGCTGAACTTAGAGCTTTAAGGAAAAAAGAACTAGATGAA
GAAGAAAGCATCAGGAAAAAAGCTGTGCAGTTTGGAACTGGTGAGCTCTGTGACGCCATC
TCCGCAGTAGAAGAGAAAGTGAGGTATTTGACGCCTTTAGATTTCGAAGAAGCCAGGGAA
CTTTTCCTACTGGGTCAGCACTATGTCTCTGAAGCCAAGGAGTTCTTCCAGATCGATGGG
TATGTCACTGACCACATTGAAGTTGTCCAGGACCACAGCTCGCTCTTCAAGGTGCTTGCC
TTCTTTGAAACCGATATGGAGAGACGGTGCAAGATGCATAAGCGTAGAATAGCCATGCTA
GAGCCCCTCACTGTGGACCTGAATCCACAGTATTATCTCCTGGTCAACAGGCAGATTCAG
TTTGAGATTGCACAAGCTTACTATGACATGATGGATTTGAAGGTTGCTATTGCTGACAAG
CTCAGGGACCCTGATTCACACATCGTAAAGAAAATAAATAACCTCAATAAGTCAGCACTA
AAGTACTACCAGCTCTTCCTAGACTCCCTGAGAGACCCAAATAAGGTATTTCCTGAGCAC
ATAGGGGAAGATGTTCTTCGCCCTGCCATGTTAGCTAAATTCCGAGTTGCTTGTCTCTAT
AGCAAAATCATCACTGCAGATCCCCAGAAGGAGCTAGAAAATTTGGCAACATCATTGGAA
CATTACAAGTTTATTGTTGATTACTGTGAAAAGCACCCTGAGGCCGCACAGGAAATAGAA
CTCGAGCTAGAACTTAGTAAGGAGATGGTTAGTCTTCTTCCAACAAAAATGGAGCGATTC
AGAACCAAGATGGCCCAGACT---
>Horse|ENSECAG00000000471|ENSECAT00000000433
---------ATGGCGAAC---GCTCCCTGGGCAGAGATTCGTGAGAAATTCCAGGCCGCG
CTGGCCTTGTCGCGGGTTGAATTGCATAAAAACCCCGAGAAGGAACCGTACAAGTCCAAA
TACGGCGCGCGAGCGCTGCTGGAAGAGGTCAAGGCGCTGCTGGGGCCCGCGCCT---GAG
GACGAGGATGAGCGGCCTCAGGCCGAAGACGGC---------------TTGGGCGCGGGG
GACCACGCCCTGGGGCTGCCGGCTGAGGTGGTGGAGGCCGAGGGGCCCATCGCCCAG---
---------------------------GGGGCAGTGAGGCTGGCGGTTATCGAGTTCCAT
CTAGGAGTGAACCACATCGACACCGAGGAGCTGTCGGCGGGGGAGGAGCATCTGGTGAAA
TGCCTACGGCTGCTGCGCAAGTACCGC------------CTGTCGCACGACTGCGTCTCC
CTCTACATCCAGGCGCAGAATAACCTGGGTATCTTGTGGTCTGAAAGAGAAGAAATTGAA
ACTGCACAAGCTTACCTAGAATCATCAGAAGCACTATATAAGCAGTATATGAAGGAGATT
GGGAGTCCTCCTCTTGATCCTACTGAGCATTTTCTTCCTGAAGAAGAGAAACTTACTGAA
CAAGAGAGATCAAAAAGATTTGAGAAGGTTTACACTCATAATCTCTATTACCTGGCTCAA
GTCTACCAGCATATGGAAATGTTTGAGAAGGCTGCTCATTATTGCCACAGTACCCTAAAA
CGCCAGCTTGAACACAATGCCTACCATCCCATGGAGTGGGCTATTAATGCTGCTACCTTG
TCACAATTTTACATCAATAAGCTGTGCTTTATGGAGGCGAGGCACTGTTTATCAGCTGCT
AATGTCATTTTTGGTCAAACTGGAAAGATCTCAACCACAGAAGAC------ACTACTGAA
GCTGAAGGAGAAGTACCGGAACTTTATCATCAAAGAAAAGGGGAAATAGCAAGATGCTGG
ATCAAATACTGTTTGACTCTCATGCAGAATGCCCAACTTTCCATGCAGGACAACATAGGA
GAGCTTGATCTTGATAAACAAAATGAACTTAGAGCTTTACGGAAAAAAGAACTAGATGAG
GAAGAAAGCGTTAGGAAAAAAGCTGTGCAGTTTGGAACCGGTGAACTGTGTGATGCCATC
TCTGCAGTGGAAGAGAAAGTGACCTATTTGAGACCTTTAGACTTTGAAGAAGCCAGAGAA
CTTTTCTTATTGGGTCAGCACTATGTCTTTGAGGCAAAAGAGTTCTTTCAGATTGATGGT
TATGTCACTGACCATATTGAAGTTGTCCAGGACCACAGTGCTCTGTTTAAGGTGCTTGCG
TTCTTTGAAACTGACATGGAGAGGCGGTGCAAGATGCATAAACGTAGAATAGCCATGCTA
GAGCCCCTGATTGTGGACCTGAATCCACAGTATTATCTGTTGGTCAACAGACAGATTCAG
TTTGAAATTGCACACGCTTACTATGACATGATGGATTTGAAGGTTGCCATTGCTGACAAG
CTGAGGGACCCTGATTCACACATAGTGAAAAAAATAAATAATCTTAATAAGTCGGCATTG
AAGTACTACCAGCTCTTCTTAGACTCCCTGAGAGACCCAAATAAAGTGTTTCCCGAGCAC
ATAGGGGAAGATGTTCTTCGCCCTGCCATGTTGGCTAAGTTTCGAGTTGCTCGTCTTTAT
GGCAAAATCATCACTGCAGATCCCAAGAAAGAGCTAGAAAATTTGGCAACATCATTGGAA
CATTACAAATTTATTGTGGATTACTGTGAAAAGCACCCTGAGGCCGCCCGGGAAATAGAA
GTTGAGCTAGAACTTAGTAAAGAGATGGTGAGTCTCCTTCCAACAAAAATGGAGAGATTC
AGAACCAAGATGGCCCTGACT---
>Mouse|ENSMUSG00000036955|ENSMUST00000065887
---------ATGGCGAAC---GCTCCGGGGCCAGAGATCCGCGAGAAGTTCCAGGCAGCG
CTGGCCCTGTCGCGGGTGGAGCTGCACAAGAACCCGGAGAAGGAGCCGTACAAGTCCAAG
TACGGCGCGCGCGCGCTGTTGGAGGAGGTGCGCGCGCTGCTGGGCCCGGCGCCC---GAG
GACGAGGACGAG---CCGGCTGCTGACGATGGGCCGGGCGACCAGGCCTTGGGCGCGGGT
------------------------GAGCCCCGGGAGGCTGAGGGCCCCGGAGCGCAG---
---------------------------CGGGCGCTGCGCCTCGCGGTGGTCGAGTTCCAC
CTTGGTGTGAACCACATCGACACGGAGGAACTGTCTGCCGGCGAGGAGCATCTGGTCAGG
TGCCTGTCGTTGCTGCGCCCCTACCGC------------CTGTCGCTCGGCTGTGTGTCT
CTCTACATCCAGGCGCAGAATAACCTGGGCATCCTGTGGTCTGAAAGGGAAGAGATCGAA
ACCGCCCGGACCTACCTGGAGTCATCGGAAGCCCTGTACAGTCAGTACATGAAAGAGATT
GGGAGCCCGCCTCTTGACCCGACTGAGCATTTTCTTCCTGAAGAAGAGAAACTTACTGAA
CAAGAGAGATCAAAAAGATTTGAGAAGGTTTATACTCATAACCTGTATTACCTGGCTCAA
GTCTACCAGCACATGGAAATGTTCGAGAAGGCCGCTCATTATTGCCACAGCACACTGAAA
CGCCAGCTTGAACACAATGCCTACCACCCCATGGAGTGGGCCATCAACGCCGCTACTCTA
TCACAGTTCTACATCAATAAGCTCTGTTTTATGGAAGCCAGACATTGTCTGTCAGCTGCT
AATGTTATTTTTGGTCAAACTGGAAAAATACCAGCTACAGAAGAC------ACTCCTGAA
GTTGAAGGAGACGTGCCAGAGCTTTACCATCAGAGGAAAGGGGAAATAGCAAGATGCTGG
ATCAAGTACTGCCTGACTCTGATGCAAAACGCGCAGCTCTCCATGCAGGACAACATAGGA
GAGCTTGACCTGGACAAGCAGTCGGAGCTCAGAGCTCTACGCAAGAAGGAGCTAGATGAG
GAGGAGAGCGTCAGGAAAAGGGCTGTGCAGTTTGGAACTGGGGAGCTGTGCGACGCCATC
TCTGCAGTGGAGGAGAAAGTGAGATACTTGAGGCCCTTAGATTTTGAAGAAGCCAGGGAG
CTTTTCCTGCTGGGTCAGCACTATGTGTGTGAGGCAAAGGAGTTCTTCCAGATCGATGGG
TATGTCACTGACCACATTGAAGTTGTCCAGGACCACAGCGCTCTGTTCAAGGTGCTCTCG
TTCTTTGAGGCTGACATGGAGAGACGGTGCAAGATGCACAAGCGCAGGATAGCCATGCTA
GAGCCCCTGACTGTGGACCTGAACCCACAGTACTACCTGTTGGTCAGCAGGCAGATTCAG
TTTGAAATCGCACACGCGTACTATGACATGATGGACTTGAAGGTCGCCATTGCTGACAAG
CTCAGGGACCCCGACTCACACATTGTCAAAAAAATAAATAGCCTGAATAAGTCGGCACTC
AAGTACTACCAGCTCTTCCTAGACTCCCTGAGAGACCCAAACAAAGTCTTTCCTGAGCAC
ATCGGGGAAGACGTCCTCCGCCCGGCCATGTTAGCTAAATTCCGGGTAGCTCGTCTGTAT
GGCAAAATCATCACTGCAGATCCCAAGAAAGAGCTAGAGAATTTGGCAACATCTTTGGAA
CATTACAAATTTATTGTTGATTACTGTGAAACTCACCCCGAGGCTGCCCAGGAAATAGAG
GTTGAGTTAGAACTTAGTAAAGAGATGGTCAGTCTCCTCCCAACAAAAATGGAGAGGTTC
AGAGCCAAGATGGCCCTGACC---
>Opossum|ENSMODG00000010711|ENSMODT00000013667
---------ATGGCGACCCCAGCGGCCTGGGCCGCAGCCTGCGAGAAGTTCCACGCGTCA
TTGTCGCTGTCGCAGGTGGAGTCTCAGAAGGACCCGGAGAACGACCCGTACAAGTCCAAG
TACCGCGCCCGGGAGTTGCTGCAGGAGGTGAAGGCGCTGCTGGGCCCCGCGGCCGACGAG
GACGAGGATGAG---GAGGTCGGGGACAGCGGC------------------GGCAGCGGC
------------------------GGGCCAGACGCCGAGGAGGGGCCGGTGGTTGAGCAT
GCCGGGGCTGGGGCCGAGCCCAGCGCTCGAGCCGTGCGCCTGGCCGCCGTGGAGCTGCAG
CTGGGCCTCAACCACATTGACACGGAGGAGCTGGCGGCCGGCGAGGAGCACCTGCAGAAC
TGCCTGCGCCTGGTGCGCCGTAGTCGC------------CTCGAGCCTGCTGCCGTGTCC
CTGCACCTGCAGGCCCAGAATAATCTGGGCATCTTGTGGTCTGAGAGAGATGAAATCGAG
ACTGCCCAGACTTACCTGGAATCTGCCGAAGCATTGTATAATCAGTATATGAAAGAGATT
GGGAACCCTCCTCTTGATCCTAATGAGCACTTTTTGACTGAGGAAGAGAAGCTGACAGAG
CAGGAACGGTCTAGAAGATTTGAGAAAGCATACACGCATACCTTGTACTACCTGGCTCAA
GTCTATCAACACTTGGAAATGATTGAGAAGGCTGCCCAGTATTGCCACACCACCCTCAAA
CGCCAACTGGAGTACAGTGGCTACCACCCTGTAGAATGGGCTATCAACGCAGCTACCCTG
TCACAATATTATATCAATAAGCAATGTTTTATGGAGTCCAGGCACTGTTTATCAGCTGCA
AGTGTCATCTTTAGCCAGGCGGAGCAGATTCCATCAACAGAAGAC---------ACTGAA
ACAGAACAAGACCGGCAAGATCTC---CGTCAGAGAAAAGCCGAAATTGCCAGATGTTGG
ATCAAATATTGCTTGAACCTCCTACAGAATGCGCAGGCCGCTCTGGAGGATAACATAGGA
GAACTTGACCTTGACAAACAGTCTGAGCTTAAAGCTCAGAGGAAAAGAGAGGAAGACGAG
AAAGAAAATGGCAGGAAGAAAGTGGTGCTCTTTGGAACTAGTGATGTGTGTGATGCCATC
TTGGCCATGGAGGAGAAAGTGATGTGCGCGCCCCCGTTAGATTTCAGAGAAGCCAGGGAG
GTGTTTTTAGTGGGCCAGAGCTATGTCTGTGAGGCGAAAGAATACTTTCAGGTCGATGGC
TACATCACCGACCATATCGAGATCGTCCAAGACCACAGCTCTCTGTTCAAGGTGCTGGCG
TTCTTCGAAGAGGATTATGAGAGACGCTGCAAGATGCACAAGCGCAGAGTAGACATGCTA
GAGCCCCTCACTGTAGACCTGAACCCACAGTACTACCTGCTGATCAACCGGCAGCTTCAG
TTCGAGCTCGCCCACACCTACTATGAGATGATGGACTTAAAGGTGGCCATCGCCAACAGG
CTAGAGGAGCTCGATTCCCACACCATCAAGAAGATCAATTCCCTGGCTCAGTCGGCCATC
AAGTTCTATGAACTCTTCCTCGACTCCCTGAGGGACCCCAATAAGGTGTTTCCAGAGCAG
CTCGGGGAAGACGTTCTCCGCCCTGCCCTGGTGGCCAAGTTCCACATTGCACGGCTTTAT
GGCAAACTCATCACCTCTGATGGTAGGAAGGAGCTGGAGAACATGCAGACTTCCTTGGAA
TATTACATGTTCTTGGTCCTCTACTGTGAAAAGTTCCCCGAGGCGGCTCGCGCAGTAGAA
ACAGAGCTAGAGCTCAGTAAAGAGATGGCCGGCCTTCTTCCCACCAAAATGGAGAGACTC
CGAGCCAAGCTAACCCCTTTTACT
>Orangutan|ENSPPYG00000002388|ENSPPYT00000002866
---------ATGGCGAAC---GTTCCGTGGGCAGAGGTCTGCGAGAAATTCCAGGCGGCG
CTCGCTCTGTCGCGGGTGGAACTGCATAAAAATCCGGAGAAGGAACCGTACAAGTCCAAA
TACAGCGCCCGGGCGCTACTGGAAGAGGTCAAGGCGCTGCTCGGTCCCGCGCCT---GAG
GACGAGGATGAGCGGCCTGAGGCCGAGGACGGC---------------CCGGGTGCTGGT
GACCACGCCCTGGGGCTGCCGGCTGAGGTGGTGGAGCCCGAGGGGCCCGTCGCCCAG---
---------------------------CGAGCGGTGAGGCTGGCAGTCATCGAGTTCCAC
CTCGGGGTGAACCACATCGACACGGAGGAGCTGTCGGCGGGGGAGGAGCACCTGGTGAAA
TGCCTGCGGCTGCTGCGCAGGTACCGG------------CTCTCGCACGACTGCATCTCT
CTCTGCATCCAGGCGCAGAATAACCTGGGTATCTTGTGGTCTGAAAGAGAAGAAATTGAA
ACTGCACAGGCTTACCTAGAGTCATCAGAAGCACTATATAATCAGTATATGAAAGAGGTT
GGGAGTCCTCCTCTTGATCCTACTGAGTGTTTTCTTCCTGAAGAAGAGAAACTTACTGAA
CAAGAGAGATCAAAAAGATTTGAAAAGGTTTATACTCATAACTTATATTACCTAGCTCAA
GTCTACCAGCATCTGGAAATGTTTGAGAAGGCTGCTCACTATTGCCATAGTACACTAAAA
CGCCAGCTCGAGCACAATGCCTACCATCCTATAGAGTGGGCTATCAATGCTGCTACCTTG
TCACAGTTTTACATCAATAAGCTATGCTTTATGGAGGCCAGGCACTGTTTATCAGCTGCT
AATGTCATTTTTGGTCAAACTGGAAAGATCTCAGCCACAGAAGAC------ACTCCTGAA
GCTGAAGGAGAAGTGCCAGAGCTTTATCATCAAAGAAAGGGGGAAATAGCAAGGTGCTGG
ATCAAATACTGTTTGACTCTCATGCAGAATGCCCAACTTTCCATGCAGGACAACATAGGA
GAGCTTGATCTTGATAAACAGTCTGAACTTAGAGCTTTAAGGAAAAAAGAACTAGATGAG
GAGGAAAGCATTCGGAAAAAAGCTGTGCAGTTTGGAACCGGTGAACTGTGTGATGCCATC
TCTGCAGTAGAAGAGAAAGTGAGCTACTTGAGACCTTTAGATTTTGAAGAAGCTAGAGAA
CTTTTCTTATTGGGTCAGCACTATGTCTTTGAGGCAAAAGAGTTCTTTCAGATTGATGGT
TATGTCACTGACCATATTGAAGTTGTCCAAGACCACAGTGCTCTGTTTAAGGCGCTTGCA
TTCTTTGAAACTGACATGGAGAGACGGTGCAAGATGCATAAACGCAGAATAGCCATGCTA
GAGCCCCTAACTGTAGACCTGAATCCACAGTATTATCTGTTGGTCAACAGACAGATCCAG
TTTGAAATTGCACATGCTTACTATGATATGATGGATTTGAAGGTTGCCATTGCTGACAGG
CTAAGGGATCCTGATTCACACATTGTAAAAAAAATAAATAATCTTAATAAGTCAGCATTG
AAGTACTACCAGCTCTTCTTAGACTCCCTGAGAGACCCAAATAAAGTATTCCCTGAGCAT
ATAGGGGAAGATGTTCTTCGCCCTGCCATGTTAGCTAAGTTTCGAGTTGCCCGTCTCTAT
GGCAAAATCATTACTGCAGATCCCAAGAAAGAGCTGGAAAATTTGGCAACATCATTGGAA
CATTACAAATTTATTGTTGATTACTGTGAAAAGCATCCTGAGGCTGCCCAGGAAATAGAA
GTTGAGCTAGAACTTAGTAAAGAGATGGTTAGTCTTCTCCCAACAAAAATGGAGAGATTC
AGAACCAAGATGGCCCTGACT---
>Platypus|ENSOANG00000004778|ENSOANT00000007560
------------------------------------------------------------
------------------------------------------------------------
------------------------------CCCGGCCTGCTG------------------
------------------------------------------------------------
------------------------------------------------------------
---------------------------CGGGCGGCGCGCCTGGCGGCCGTGGAGTACCAG
ATGGGC---AACCACACCGACAAGGAGGAGCCGGCGGCCGGCGAGGAGCATCTCCTCCGC
TGTCTCCGTCTGCTGCGCCCGCACCGC------------CTGCGCCCGCCCTGCGTGGCC
ATAGTCATCCAGGCCCAGAATGGACAGGTAATACTTAGCGGAGAGTACAATCTGACGGAG
TCAATAGACACATTTGTTCGTTCAGCCCACGGCCTACTCTCCCAAGCGTCTAGTAGAATC
GGAAACCCTCCCCTTGATCCCTGTGAGCACTTTCTGCCCGAAGAAGAGAAGCTTTCCGAA
CAGGAGAGATCGAAAAGATTTGAGAAGGCCTACACCCATACCCTGTACTACCTAGCCCAG
GTCTACCAGCACTTGAATATGACCGAGAAGGCCGCGCAGTATTGTCACACCACCCTGAAG
CGCCAGCTCGAGTTCGATGGCTACCATCCGGTGGAGTGGGCTATCAATGCGGCTACTTTA
TCGCAGTATTATCTCAACGAGCAATGCTTTATGGAGTCCAGGCACTGCCTGTCAGCTGCC
AGTGTCATCTTTAGTCAAACTGAACAGATTTCATCTGCGGAAAGCCCGTTGACAGCCCAA
GCCGAACAAGATCAGCAGGATCTT---CACCAGAGAAAAGCTGAAATCGCAAGGTGCTGG
ATTAAGTACTGCTTGAATCTCCTGCAGAACGCTCGGAAATCTCTAGAGGATAACATCGGG
GAACTCGATCCCGATAAACAGGGCGAGCTTAAGGTCCGAAGGAAAAGCGAAGAGGACGAG
AAAGAGAACGGCAGGAAGAAAGCCGTCCTGTTCGGAACCAGTGACATGCGTGACTCTATT
TTGGCCCTGGAAGAGAAAGTGAGCTGCACGAGCCCTTTAGATTTCCAAGAAGCCCGGGAG
GTGTTTTTAGTGGGTCAGAACTACGTCTCGGAGGCGAAAGAGTACTTCCAGGTCGACGGG
CACGTGACCGATCACATCGAAATCGTCCAGGACCACAGCGCCTTATTTAAGGCGCTGGCG
TTCTTCGAAGACGACTACGAGCGGCGGTGCAAGATGCACAAGCGTAGAATCGACATGCTG
GAGCCCCTCAGCGCCGACCTGAACCCCCAGTATTACCTCCTGATCAACAGGCAGCTTCAG
TTCGAGCTGGCCGAGACCTTCTACGAGATGATGGATCTGAAAGTGGCGCTGGCCAACAAG
CTGGAGGAGCTGGACCCCCACACGGTGAAGAAGATCAATTCCCTCGCCCAGGCGGCCATC
AAGTACTACCGGCTCTTCCTCGACTCCCTGAGGGGCCCCGACCGGGCTTTCCCCGAGCAG
CTGGAGGAGGACGTCCTCCGCCCCGCCATGGTGGCCAAGTTCCACATCGCCCGCCTCTAC
GGCAAGCTCATCCCCGGCGAGGGCCGGAAGGAGCTGGAGAACATGCAGACGTCCCTGGCC
TACTACACGGCCCTCGTCGACTACTGCGAGAAGCACCCGGAGGCCGTCCCGGCCGTGGAG
ACGGAGCTGGAGCTCAGCCGGGAGATGGTCGGCCTCCTTCCCACCAGGATGGAGAGACTC
AGAGCCAAGCTGACCCCTTTC---
>Rabbit|ENSOCUG00000002894|ENSOCUT00000002892
---------ATGGCGAGT---GCGCAGTGGGCCGAGGTCCGAGAGAAATTCCAGGCGGCG
CTGGCCCTGTCGCGAGTGGAACTGCATAAAAACCCGGAGAAGGAACCGTACAAGTCCAAA
TACAGCGCCAGAGCGCTGCTGGAAGAGGTCAAGGCGCTGCTCGGCCCCGCGCCC---GAC
GACGAGGATGAGCGGCTGCAGGCCGACGAGGGC---------------TTGGGCGCTGGG
GACCACGCCCTGGGGCTGCCCACGGAGGTGGTGGAGGCCGAAGGGCCCGTCGCCCAG---
---------------------------CGGGCGGTCAGGCTGGCGGTTATAGAGTTCCAC
CTCGGGGTGAACCACATCGACACCGAGGAGCTGTCGGCGGGCGAGGAGCACCTGGTGAAA
TGCCTGCGGCTGCTGCGCAGGTACCGG------------CTCTCGCACGGCTGCATCTCC
CTCTACATCCAGGCGCAGAATAACCTGGGTATCTTGTGGTCTGAAAGAGAAGAAATTGAA
ACTGCACAAGCTTACCTGGAATCATCAGAAGCACTATATAACCAGTATATGAAAGAGATT
GGGAGTCCTCCCCTTGATCCTACTGAGCATTTTCTTCCTGAAGAAGAGAAACTTACTGAC
CAAGAGAGATCAAAAAGATTTGAGAAGGTTTACACTCATAACCTGTATTACCTGGCTCAA
GTCTACCAGCACATGGAAATGTTTGAGAAGGCTGCTCACTATTGCCACAGTACACTCAAA
CGCCAACTTGAATATAATGCCTACCATCCAATGGAATGGGCTATTAATGCCGCTACCTTA
TCACAGTTTTACATCAATAAGCTGTGCTTCATGGAGGCCAGGCACTGTTTGTCAGCTGCA
AATGTCATTTTTGGTCAAATTGGAAAGATCTCAACCACCGAAGAC------ACTCCCGAA
GCTGAAGGAGATGTGCCAGAACTTTATCATCAAAGAAAAGGGGAAATAGCAAGATGCTGG
ATCAAGTACTGTTTGACTCTCATGCAGAATGCTCAGCTCTCCATGCAGGACAACATAGGA
GAGCTTGATCTTGATAAACAGTGTGAACTCAGAGCTTTAAGGAAAAAAGAACTAGATGAG
GAAGAAAGCATTCGGAAGAAAGCTGTGCAGTTTGGAACCGGTGAGCTGTGTGACGCCATC
TCTGCAGTGGAAGAAAAA------------------------------------------
------------------------------------------------------------
------------------GAAATTGTG---------------------------------
------------------------------------------------------------
------------------------------------------------------------
------------------------------------------------------------
------------------------------------------------------------
------------------------------------------------------------
------------------------------------------------------------
------------------------------------------------------------
------------------------------------------------------------
------------------------------------------------------------
------------------ACG---
>Rat|ENSRNOG00000000395|ENSRNOT00000000444
---------ATGGCGGGC---GCTCCGGGGCCAGAGATCCGCGAGAAGTTCCAGGCTGCG
CTGGCTCTGTCGCGGGTGGAGCTGCACAAGAACCCGGAGAAGGAGCCGTACAAGTCCAAG
TACGGTGCGCGCGCGCTGTTGGAGGAGGTGCGCGCGCTGCTGGGCCCGGCGCCG---GAG
GACGACGACGAG---CGGGCTGCGGACGATGGGCCGGTGGACCAGGCCTTGGGCGCGGGC
------------------------GAGCCACGGGACGCCGAGGGCCCGGGAGCGCAG---
---------------------------CGAGCCCTGCGCCTCGCGGTGGTGGAGTTCCAC
CTTGGCGTGAACCACATCGACACTGAGGAACTGTCTGCCGGCGAGGAGCATCTGGTCAGG
TGCCTGTCGCTGCTGCGCCCCTACCGC------------CTGTCGCTCGGCTGTGTGTCT
CTCTTCATCCAGGCGCAGAATAACCTGGGCATCTTATGGTCTGAAAGGGAAGAGATCGAA
ACTGCCCGGACCTACCTGGAGTCATCAGAAGCACTGTACAATCAGTACATGAAAGAGATC
GGGAGCCCGCCTCTTGACCCGACTGAGCACTTTCTTCCTGAAGAAGAGAAACTTACTGAA
CAAGAGAGATCGAAAAGATTTGAGAAGGTTTATACTCATAACCTGTACTACCTGGCTCAA
GTCTATCAGCACATGGAAATGTTCGAGAAGGCCGCTCATTATTGCCACAGCACGCTAAAA
CGCCAGCTTGAACACAATGCCTACCATCCCATGGAGTGGGCCATCAACGCCGCTACCCTG
TCACAGTTCTACATCAATAAGCTCTGTTTTATGGAAGCCAGACATTGTCTGTCAGCTGCT
AATGTTATTTTTGGTCAAACTGGAAAAATCACAGCCACAGAAGAC------ACTCCTGAA
GTTGAAGGAGACATGCCGGAGCTTTACCATCAAAGGAAAGGGGAGATAGCAAGATGCTGG
ATCAAGTACTGCTTGACTCTGATGCAGAACGCGCAGCTCTCCATGCAGGACAACATAGGG
GAGCTGGATCTTGACAAGCAGTCGGAGCTCAGGGCTTTACGGAGGAAGGAGCTGGATGAA
GAGGAGAGTGTCAGGAAAAGGGCTGTACAGTTTGGAACTGGTGAGCTGCGCGATGCCATC
TCTGCGGTGGAGGAGAAAGTGAGATACTTGAGACCCTTAGATTTTGAAGAAGCCAGGGAA
CTTTTCCTGCTGGGTCAACACTATGTGTATGAGGCAAAAGAGTTCTTCCAGATTGATGGG
TATGTTACTGACCATATTGAAGTTGTCCAAGACCACAGCGCTCTGTTCAAGGTGCTCGCG
TTCTTTGAGGCTGACATGGAGAGGCGATGCAAGATGCACAAGCGCAGAATAGCCATGCTA
GAGCCCCTGATTGTGGACTTGAATCCACAGTACTACCTGTTGGTCAACAGGCAGATTCAG
TTTGAAATTGCTCACGCTTACTATGACATGATGGATTTGAAAGTTGCTATTGCTGACAAG
CTCAGGGAGCCCGACTCACACACTGTGAAAAAGATAAATAGCTTGAATCAGTCCGCGCTC
AAGTACTACCAGCTCTTCCTAGACTCCCTGAGAGACCCAAACAAAGTCTTTCCTGAGCAC
ATCGGGGAGGACGTTCTCCGCCCTGCCATGCTAGCTAAATTCCGGGTAGCTCGTCTGTAT
GGCAAAATCATCACTGCAGATCCCAAGAAAGAGCTAGAGAATCTGGCAACATCTTTGGAA
CATTACAAATTTATTGTTGATTACTGTGAAACTCACCCCGAGGCTGCCCAGGAAATAGAA
GTTGAGCTAGAACTTAGTAAAGAGATGGTCAGTCTTCTCCCAACAAAAATGGAAAGGTTC
AGAGCCAAGATGGCCCTGACT---
>Macaque|ENSMMUG00000008985|ENSMMUT00000012551
---------ATGGCGAAC---GTTCCGTGGGCAGAGGTCTGCGAGAAATTCCAGGCGGCG
CTGACCCTGTCGCGGGTGGAACTGCAAAAAAATCCGGAGAAGGAACCGTACAAGTCCAAA
TACAGCGCCCGGGCCCTGCTGGAAGAGGTCAAGGCGCTGCTCGGCCCCGCGCCT---GAG
GACGAGGATGAGCGGCCTGAGGCCGAGGACGGC---------------CCGGGTGCTGGT
GACCACGCCCTGGGGCTGCCGGCTGAGGTGGTGGAGCCCGAGGGGCCCGTGGCCCAG---
---------------------------CGGGCGGTGAGGCTGGCGGTCATTGAGTTCCAC
CTCGGGGTGAACCACATCGACACGGAGGAGCTGTCGGCGGGGGAGGAGCACCTGCAGGGT
GTGTTCCAGCTACTCAGGAGGCTGAGGTGGGAGGACTACTTAAGCCTG------------
------ATCAAGGCTGCAAATAACCTGGGTATCTTGTGGTCTGAAAGAGAAGAAATTGAA
ACTGCACAGGCTTACCTAGAGTCATCAGAAGCCCTATATACTCAGTATATGAAGGAGGTT
GGGTGTCCTCCTCTTGATCCTACTGAGCGTTTTCTTCCTGAAGAAGAGAAACTTACTGAA
CAAGAGAGATCAAAAAGATTTGAAAAGGTTTATACTCATAACCTATATTACCTAGCTCAA
GTCTACCAGCATCTGGAAATGTTTGAGAAGGCTGCTCACTATTGCCATAGTACACTAAAA
CGCCAGCTTGAGCATAATGCCTACCATCCTATAGAGTGGGCTATCAATGCTGCTACCTTG
TCACAGTTTTACATCAATAAGCTATGCTTTATGGAGGCCAGGCACTGTTTATCAGCTGCT
AATGTCATTTTTGGTCAAACTGGAAAGATCTCAGCCACAGAAGAC------ACTCCTGAA
GCTGAAGGAGAGGTGCCAGAGCTTTATCATCAAAGAAAGGGGGAAATAGCAAGGTGCTGG
ATCAAATACTGTTTGACTCTCATGCAGAATGCCCAACTCTCCATGCAGGACAACATAGGA
GAGCTTGATCTTGATAAACAGTCTGAACTTAGAGCTTTAAGGAAAAAAGAACTAGATGAG
GAGGAAAGCATTCGGAAAAAAGCTGTGCAGTTTGGAACCGGTGAGCTGTGTGATGCCATC
TCTGCAGTAGAAGAGAAAGTGAGCTACTTGAGACCTTTAGATTTTGAAGAAGCCAGAGAA
CTTTTCTTATTGGGTCAGCACTATGTCTTTGAGGCAAAAGAGTTCTTTCAGATTGATGGT
TATGTCACTGACCATATTGAAGTTGTCCAAGACCACAGTGCTCTGTTTAAGGTGCTTGCA
TTCTTTGAAACTGACATGGAGAGACGGTGCAAGATGCATAAACGCAGAATAGCCATGCTA
GAGCCCCTAACTGTAGACCTGAATCCACAGTATTACCTGTTGGTCAACAGACAGATCCAG
TTTGAAATTGCACATGCTTACTATGATATGATGGATTTGAAGGTTGCCATTGCTGACAGG
CTAAGGGATCCCGATTCACACATTGTAAAAAAAATAAATAATCTTAATAAGTCAGCGTTG
AAGTACTACCAGCTCTTCTTAGACTCCCTGAGAGACCCAAATAAAGTATTCCCTGAGCAT
ATAGGGGAAGATGTTCTTCGCCCTGCCATGTTAGCTAAGTTTCGAGTTGCCCGTCTCTAT
GGTAAAATCATTACTGCAGATCCCAAGAAAGAGTTGGAAAATTTGGCAACATCATTGGAA
CATTACAAATTTATTGTTGATTACTGTGAAAAGCATCCTGAGGCTGCCCAAGAAATAGAA
GTTGAGCTAGAACTTAGTAAAGAGATGGTTAGTCTTCTCCCAACAAAAATGGAGAGATTC
AGAACCAAGATGGCCCTGACT---
>Marmoset|ENSCJAG00000012896|ENSCJAT00000025001
---------ATGGCGAAC---GTTCCGTGGGCCGAGGTCTGCGAGAAATTCCAGGCGGCG
CTGGCCCTGTCGCGGGTGGAACTGCATAAAAATCCGGAGAAGGAACCGTACAAGTCCAAA
TACAGCGCCCGAGCGATGCTCGAAGAGGTCAAGGCGCTGCTCGGCCCCACGTCT---GAG
GACGAGGATGAGCGGCCTGAGGCCGACGACTGC---------------CCAGGTGCGGAT
GACCACGCCCTGGGGCTACCGGCTGAGGTGGTGGAGCCCGAGGGGCCTGTAGGCCAG---
---------------------------CGAGCGGTGAGGCTGGCGGTCATCGAGTTCCAC
CTCGGGGTGAACCACATCGACACTGAGGAGCTATCGGCGGGGGAGGAGCACCTGGTGAAA
TGCCTGCGGCTGCTGCGCAGGTACCGG------------CTCTCGCACGACTGCATCTCC
CTCTGCATCCAGGCGCAGAATAACCTGGGTATCCTGTGGTCTGAAAGAGAAGAAATTGAA
ACTGCACAGGCTTACCTAGAGTCATCAGAAGCACTATATAATCAATATATGAAAGAGGTT
GGGAGTCCTCCTCTTGATCCAACTGAATGTTTTCTTCCTGCAGAAGAGAAACTTACTGAA
CAAGAGAGATCAAAAAGATTTGAAAAAGTTTATACTCATAACCTATATTACCTAGCTCAA
GTCTACCAGCATCTGGAAATGTTTGAGAAGGCTGCTCACTATTGCCACAGTACACTAAAG
CGGCAGCTTGAGCACAACGCCTACCATCCTATAGAGTGGGCTATCAATGCTGCTACCTTG
TCACAGTTTTACATCAATAAGCTATGCTTTATGGAGGCCAGGCACTGTTTATCAGCTGCT
AATGTAATTTTTGGTCAAACTGGAAAGATCTCAGCCACAGAAGAC------ACTCCTGAA
GCTGAAGGAGAAGTGCCAGAGCTTTATCATCAAAGAAAGGGGGAAATAGCAAGATGCTGG
ATCAAATATTGTTTGACTCTCATGCAGAATGCCCAACTCTCTATGCAGGACAACATAGGA
GAGCTTGACCTAGATAAACAGTCTGAACTTAGAGCTTTAAGGAAAAAAGAACTGGATGAG
GAGGAAAGCATTCGGAAAAAAGCTGTGCAATTTGGAACTGGTGAACTGTGTGATGCCATC
TCTGCAGTAGAAGAGAAAGTGAGCTACTTGAAACCTTTAGATTTTGAAGAAGCCAGAGAA
CTTTTCTTATTGGGTCAGCACTATGTCTTTGAGGCCAAACAGTTCTTTCAGATTGATGGT
TATGTCACTGACCATATTGAAGTTGTCCAAGACCACAGTGCTCTGTTTAAGGTGCTTGCA
TTCTTTGAAACTGACATGGAGAGACGGTGCAAGATGCATAAACGCAGAATAGCCATGCTA
GAGCCCCTAACTGTAGACCTGAATCCACAGTATTATCTGTTGGTCAACAGACAGATCCAG
TTTGAAATTGCACATGCTTACTATGATATGATGGATTTGAAGGTCACCATTGCTGACAGG
CTAAGGGATCCTGATTCACACATTGTAAAAAAAATAAATAATCTTAATAAGTCAGCATTG
AAGTACTACCAGCTCTTCTTAGACTCCCTGAGAGACCCAAATAAAGTATTTCCTGAGCAT
ATAGGGGAAGATGTTCTTCGCCCTGCCATGTTAGCGAAGTTTCGAGTTGCCAGTCTCTAT
GGCAAAATCATTACTATGGATCCCAAGAAAGAGCTGGAAAATCTGGCAACATCATTGGAA
CATTACAAATTTATTGTTGATTACTGTGAAAAGCATCCTGAGGCTGCCCAGGAAATAGAA
GTTGAGCTAGAACTTAGTAAAGAGATGGTTAGTCTTCTCCCAGCAAAAATGGAGAGATTC
AGAACCAAGATGGCCCTGACT---
>Microbat|ENSMLUG00000006300|ENSMLUT00000006305
------------------------------------------------------------
------------------------------------------------------------
------------------------------------------------------------
------------------------------------------------------------
------------------------------------------------------------
------------------------------------------------------------
------------------------------------------------------------
------------------------------------------------------------
------------------------------------------------------------
------------------------------------------GAATATCAGACAGAAATT
GGGAGTCCTCCTCTTGATCCTACTGAGCATTTTCTTCCTGAAGAAGAGAAACTTACTGAA
CAAGAGAGATCAAAAAGATTTGAGAAGGTTTATACTCATAACCTATATTACCTGGCTCAA
GTCTACCAACATAAGGAAGTGTTTGAGAAGGCTGCTCATTATTGCCACAGTACCCTAAAA
CGCCAGCTTGAGCACAATGCCTACCATCCTATAGAGTGGGCTATTAATGCTGCTACCTTG
TCACAATTTTACATCAATAAGCAATGCTTTATGGAGGCCAGGCACTGTTTATCAGCTGCT
AATGTCATTTTTGGTCAAACTGGAAAGAACCCAACCACAGAAGAC------ACTACTGAA
ACTGAAGGAGATGTGCCAGAGCTTTATCATCAAAGAAAAGGGGAAATAGCAAGATGCTGG
ATCAAATACTGTTTGACACTCATGCAGAATGCTCAACATTCAATGCAGGACAACATAGGA
GAACTTGATCTTGATAAACAATCTGAACTGAGAGCTTTAAGGAAAAAAGAACTCGATGAG
GAAGAAAGCGTCAGGAAGAAAGCTGTGCAGTTTGGAACCGGTGAGCTCTGTGATGCCATC
TCTGCGGTGGAAGAGAAAGTGAGCTACCTGAGACCTTTAGATTTTGAAGAAGCCAGAGGG
CTTTTCTTAGTGGGTCAGCACTATGTCTCTGAAGCAAAAGAGTTCTTTCAGATTGATGGC
TATGTCACTGACCATATTGAAGTTGTCCAAGACCACAGTGCTCTGTTTAAAGTGCTTGCG
TTCTTTGAAACTGACATGGAGAGACGTTGCAAGATGCATAAACGTAGAATAGCCATGCTA
GAGCCCCTAATTGTGGATCTGAACCCACAGTATTATCTGTTGGTCAACAGACAGATTCAG
TTTGAAATTGCACATGCTTACTATGATATGATGGATTTGAAGGTTGCCATTGCTGACAAG
CTGAGGGATCCTGATTCACACATCGTAAAAAAAATAAATAATCTTAATAAGTCAGCAATG
AAGTACTACCAGCTCTTCCTAGACTCCCTGAGAGACCCAAATAAAGTGTTTCCTGAGCAT
ATAGGGGAAGACGTGCTTCGCCCTGCCATGTTGGCTAAGTTTCGAGTTGCTCGTCTCTAT
GGCAAAATCATCACTTCAGATCCCCAAAAAGAGCTAGAAAATTTGGCAACATCCTTGGAA
CATTACAAATTTATTGTTGATTACTGTGAAAAGCACCCCGAAGCTGCTCAGGAAATAGAA
GTGGAGCTAGAACTTAGTAAAGAGATGGTGAGTCTTCTTCCAACAAAAATGGAGAGATTC
AGAACCAAGATGGCCCTGACT---
>Human|ENSG00000198954|ENST00000361983
---------ATGGCGAAC---GTTCCGTGGGCAGAGGTCTGCGAGAAATTCCAGGCGGCG
CTCGCTCTGTCGCGGGTGGAACTGCATAAAAATCCGGAGAAGGAACCATACAAGTCCAAA
TACAGCGCCCGGGCGCTACTGGAAGAGGTCAAGGCGCTGCTCGGCCCTGCGCCT---GAG
GACGAGGATGAGCGGCCTGAGGCCGAGGACGGC---------------CCGGGTGCCGGT
GACCACGCCCTGGGGCTGCCGGCTGAGGTGGTGGAGCCCGAGGGGCCCGTCGCCCAG---
---------------------------CGAGCGGTGAGGCTGGCAGTCATCGAGTTCCAC
CTCGGGGTGAACCACATCGACACGGAGGAGCTGTCGGCGGGGGAGGAGCACCTGGTGAAA
TGCCTGCGGCTGCTGCGCAGGTACCGG------------CTCTCGCACGACTGCATCTCT
CTCTGCATCCAGGCGCAGAATAACCTGGGTATCTTGTGGTCTGAAAGAGAAGAAATTGAA
ACTGCACAGGCTTACCTAGAGTCATCAGAAGCACTATATAATCAGTATATGAAAGAGGTT
GGGAGTCCTCCTCTTGATCCTACTGAGCGTTTTCTTCCTGAAGAAGAGAAACTTACTGAA
CAAGAGAGATCAAAAAGATTTGAAAAGGTTTATACTCATAACCTATATTACCTAGCTCAA
GTCTACCAGCATCTGGAAATGTTTGAGAAGGCTGCTCACTATTGCCATAGTACACTAAAA
CGCCAGCTTGAGCACAATGCCTACCATCCTATAGAGTGGGCTATCAATGCTGCTACCTTG
TCACAGTTTTACATCAATAAGCTATGCTTTATGGAGGCCAGGCACTGTTTATCAGCTGCT
AATGTCATTTTTGGTCAAACTGGAAAGATCTCAGCCACAGAAGAC------ACTCCTGAA
GCTGAAGGAGAAGTGCCAGAGCTTTATCATCAAAGAAAGGGGGAAATAGCAAGGTGCTGG
ATCAAATACTGTTTGACTCTCATGCAGAATGCCCAACTCTCCATGCAGGACAACATAGGA
GAGCTTGATCTTGATAAACAGTCTGAACTTAGAGCTTTAAGGAAAAAAGAACTAGATGAG
GAGGAAAGCATTCGGAAAAAAGCTGTGCAGTTTGGAACCGGTGAACTGTGTGATGCCATC
TCTGCAGTAGAAGAGAAAGTGAGCTACTTGAGACCTTTAGATTTTGAAGAAGCCAGAGAA
CTTTTCTTATTGGGTCAGCACTATGTCTTTGAGGCAAAAGAGTTCTTTCAGATTGATGGT
TATGTCACTGACCATATTGAAGTTGTCCAAGACCACAGTGCTCTGTTTAAGGTGCTTGCA
TTCTTTGAAACTGACATGGAGAGACGGTGCAAGATGCATAAACGCAGAATAGCCATGCTA
GAGCCCCTAACTGTAGACCTGAATCCACAGTATTATCTGTTGGTCAACAGACAGATCCAG
TTTGAAATTGCACATGCTTACTATGATATGATGGATTTGAAGGTTGCCATTGCTGACAGG
CTAAGGGATCCTGATTCACACATTGTAAAAAAAATAAATAATCTTAATAAGTCAGCACTG
AAGTACTACCAGCTCTTCTTAGACTCCCTGAGAGACCCAAATAAAGTATTCCCTGAGCAT
ATAGGGGAAGATGTTCTTCGCCCTGCCATGTTAGCTAAGTTTCGAGTTGCCCGTCTCTAT
GGCAAAATCATTACTGCAGATCCCAAGAAAGAGCTGGAAAATTTGGCAACATCATTGGAA
CATTACAAATTTATTGTTGATTACTGTGAAAAGCATCCTGAGGCCGCCCAGGAAATAGAA
GTTGAGCTAGAACTTAGTAAAGAGATGGTTAGTCTTCTCCCAACAAAAATGGAGAGATTC
AGAACCAAGATGGCCCTGACT---
>Orca|XP_004280848.1
---------ATGGCGGAT---GCTCCGTGGGCCGAGATTCGTGAGAAATTCCAGGCTGCG
CTAGCCTTGTCTCGGGTAGAATTGCATAAAAACCCGGAAAAGGAACCGTACAAATCCAAA
TACAGCGCCCGGGCGCTGCTGGAAGAGGTCAAGGCTCTGTTGGGCCCTGCGCCT---GAA
GACGAGGATGAGCGACCTCAGGCCGATGACAGC---------------TTGGGCGCAGGG
GACCACGCCTTGGGACTGCCGGCTGAATTGGTGGAGGCCGAGGGGCCCGTCGCCCAG---
---------------------------GGGGCAGTGAGGCGGGCGGTTATTGAGTTCCAT
CTCGGGGTGAACCACATCGACACGGAGGAGCTGTCGGCGGGGGAGGAGCATCTGGTGAAA
TGCCTGAGGCTACTGCGCAAGTACCGA------------CTGTCGCACGACTGCGTCTCA
CTCTACATCCAGGCTCAGAATAACCTGGGTATCTTGTGGTCTGAAAGAGAAGAAATTGAA
ACTGCACAAGCTTATCTAGAATCATCAGAAGCTCTATATAATCAGTATATGAAAGAGATT
GGGAGTCCTCCTCTTGATCCTACGGAACATTTTCTTCCTGAAGAAGAGAAACTTGCTGAA
CAAGAAAGATCAAAAAGATTTGAGAAGGTTTATACTCATAACCTATATTACCTGGCTCAA
GTCTACCAGCACATGGAAATGTTTGAGAAGGCTGCCCATTATTGCCATAGTACCCTAAAA
CGCCAGCTTGAGCACAATGCCTACCATCCTATGGAGTGGGCTATTAATGCTGCTACCTTG
TCACAATTTTACATCAATAAGCAGTGCTTTATGGAGGCCAGGCACTGTTTATCAGCTGCT
AATGTCATTTTTGGTCAAACTGGAAAGATCCGAACCACAGAAGAC------ACTACTGAA
GCTGAAGGAGATGTGCCAGAGCTTTATCACCAAAGAAAAGGGGAAATAGCAAGATGCTGG
ATCAAATACTGTTTGACTCTCATGCAGAATGCCCAACTTTCCATGCAGGACAACATAGGG
GAGCTTGATCTTGATAAACAATCTGAACTTAGAGCTTTAAGGAAGAAAGAACTAGATGAG
GAAGAAAGTGTTAGGAAAAAAGCTGTGCAGTTTGGAACCGGCGAACTGTGTGATGCCATC
TCTGCAGTGGAAGAGAAAGTGAGCTATTTGAGACCTTCAGATTTTGAAGAAGCCAGAGAG
CTTTTCTTAATGGGTCAACACTATGTTTTTGAGGCAAAAGAGTTCTTTCAGATTGATGGT
TATGTCACTGACCATATTGAAGTTGTCCAGGACCACAGTGCTCTGTTTAAGGTGCTTGCA
TTCTTTGAAACTGACATGGAGAGAAGGTGCAAGATGCATAAACGCAGAATAGCTATGCTA
GAGCCCCTAATTGTGGACCTGAATCCACAGTATTATTTGTTGGTCAACAGACAGATTCAG
TTTGAAGTTGCACATGCTTATTATGATATGATGGATTTGAAGATTGCCATAGCTGACAAG
CTGAGGGATCCTGATTCACACATCGTGAAAAAAATAAATAGTCTTAATAAGTCAGCATTG
AAGTACTACCAGCTCTTCTTAGACTCCCTGAGAGACCCAAATAAAGTATTTCCTGAGCAT
ATAGGGGAAGATGTTCTTCGCCCTGCCATGTTAGCTAAGTTTCGAGTTGCCCGTCTCTAT
GGCAAAATCATCACTGCAGATCCCAAGAAAGAGCTAGAAAATTTGGCAACATCACTGGAA
CATTACAAATTTATTGTTGATTACTGTGAGAAGCACCCTGAAGCTGCCCAGGAAATAGAA
GTTGAACTAGAACTTAGCAAAGAGATGGTCAGTCTTCTTCCAACAAAAATGGAGAGGTTC
AGAACCAAGATGTCCCTGACT---
>Chimp|ENSPTRG00000024353|ENSPTRT00000049750
---------ATGGCGAAC---GTTCCGTGGGCAGAGGTCTGCGAGAAATTCCAGGCGGCG
CTCGCTCTGTCGCGGGTGGAACTGCATAAAAATCCGGAGAAGGAACCGTACAAGTCCAAA
TACAGCGCCCGGGCGCTACTGGAAGAGGTCAAGGCGCTGCTCGGCCCTGCGCCT---GAG
GACGAGGATGAGCGGCCTGAGGCCGAGGACGGC---------------CCGGGTGCCGGT
GACCACGCCCTGGGGCTGCCGGCTGAGGTGGTGGAGCCCGAGGGGCCCGTCGCCCAG---
---------------------------CGAGCGGTGAGGCTGGCAGTCATCGAGTTCCAC
CTCGGGGTGAACCACATCGACACGGAGGAGCTGTCGGCGGGGGAGGAGCACCTGGTGAAA
TGCCTGCGGCTGCTGCGCAGGTACCGG------------CTCTCGCACGACTGCGTCTCT
CTCTGCATCCAGGCGCAGAATAACCTGGGTATCTTGTGGTCTGAAAGAGAAGAAATTGAA
ACTGCACAGGCTTACCTAGAGTCATCAGAAGCACTATATAATCAGTATATGAAAGAGGTT
GGGAGTCCTCCTCTTGATCCTACTGAGCGTTTTCTTCCTGAAGAAGAGAAACTTACTGAA
CAAGAGAGATCAAAAAGATTTGAAAAGGTTTATACTCATAACCTATATTACCTAGCTCAA
GTCTACCAGCATCTGGAAATGTTTGAGAAGGCTGCTCACTATTGCCATAGTACACTAAAA
CGCCAGCTTGAGCACAATGCCTACCATCCTATAGAGTGGGCTATCAATGCTGCTACCTTG
TCACAGTTTTACATCAATAAGCTATGCTTTATGGAGGCCAGGCACTGTTTATCAGCTGCT
AATGTCATTTTTGGTCAAACTGGAAAGATCTCAGCCACAGAAGAC------ACTCCTGAA
GCTGAAGGAGAAGTGCCAGAGCTTTATCATCAAAGAAAGGGGGAAATAGCAAGGTGCTGG
ATCAAATACTGTTTGACTCTCATGCAGAATGCCCAACTCTCCATGCAGGACAACATAGGA
GAGCTTGATCTTGATAAACAGTCTGAACTTAGAGCTTTAAGGAAAAAAGAACTAGATGAG
GAGGAAAGCATTCGGAAAAAAGCTGTGCAGTTTGGAACCGGTGAACTGTGTGATGCCATC
TCTGCAGTAGAAGAGAAAGTGAGCTACTTGAGACCTTTAGATTTTGAAGAAGCCAGAGAA
CTTTTCTTATTGGGTCAGCACTATGTCTTTGAGGCAAAAGAGTTCTTTCAGATTAATGGT
TATGTCACTGACCATATTGAAGTTGTCCAAGACCACAGTGCTCTGTTTAAGGTGCTTGCA
TTCTTTGAAACTGACATGGAGAGACGATGCAAGATGCATAAACGCAGAATAGCCATGCTA
GAGCCCCTAACTGTAGACCTGAATCCACAGTATTATCTGTTGGTCAACAGACAGATCCAG
TTTGAAATTGCACATGCTTACTATGATATGATGGATTTGAAGGTTGCCATTGCTGACAGG
CTAAGGGATCCTGATTCACACATTGTAAAAAAAATAAATAATCTTAATAAGTCAGCACTG
AAGTACTACCAGCTCTTCTTAGACTCCCTGAGAGACCCAAATAAAGTATTCCCTGAGCAT
ATAGGGGAAGATGTTCTTCGCCCTGCCATGTTAGCTAAGTTTCGAGTTGCCCGTCTCTAT
GGCAAAATCATTACTGCAGATCCCAAGAAAGAGCTGGAAAATTTGGCAACATCATTGGAA
CATTACAAATTTATTGTTGATTACTGTGAAAAGCATCCTGAGGCCGCCCAGGAAATAGAA
GTTGAGCTAGAACTTAGTAAAGAGATGGTTAGTCTTCTCCCAACAAAAATGGAGAGATTC
AGAACCAAGATGGCCCTGACT---
>Cow|ENSBTAG00000014561|ENSBTAT00000019353
---------ATGGCGGAT---TCTCCGTGGGACGAGATTCGTGAGAAATTCCAGACTGCA
CTGGCCTTATCACGGGTGGAACTGCATAAAAACCCGGAGAAGGAACCGTACAAGTCGAAA
TACAGCGCCCGGGCGCTGCTGGAAGAGGTTAAAGCGCTATTGGGACCCGCTCCT---GAG
GACGAGGATGAGCGACCGCAGGCCGATGATAGC---------------TTGGGCGCGGGG
GAACACGCTTTGGGGCTGCCGGCTGAATTGGTGGAGGCCGAGGGGCCCGTCGCCCAG---
---------------------------GGAGCAGTGAGGCGAGCGGTTATTGAGTTCCAT
CTCGGGGTGAACCACATTGACACCGAGGAGTTGTCGGCGGGGGAGGAGCATCTGGTAAAA
TGTCTGCGGCTACTGCGCAAGTACCGA------------CTGTCGCACGACTGCGTCTCC
CTCTACATCCAGGCGCAGAATAACCTGGGTATCTTGTGGTCTGAAAGAGAAGAAATTGAA
ACTGCACAAGCTTATCTAGAATCATCCGAAGCTCTATATAATCAGTATATGAAAGAGATT
GGGAGTCCTCCTCTTGACCCTACTGAGCATTTTCTTCCTGAAGAAGAGAAACTTCCTGAA
CAGGAGAGATCAAAAAGATTTGAGAAGGTTTACACTCATAATCTGTATTACCTGGCTCAA
GTCTACCAGCATATGGAAATGTTTGAGAAGGCTGCCCATTATTGCCACAGTACCCTCAAA
CGCCAGCTTGAGCACAACGCCTACCATCCCATGGAGTGGGCTATTAATGCTGCTACCTTG
TCACAGTTTTACATCAATAAGCAATGCTTTATGGAGGCCAGACACTGTTTATCAGCTGCT
AATGTCATTTTTGGTCAAATTGGAAAGATCCGAACCACAGAAGAC------ACTACGGAA
GCTGAAGGAGATGTGCCAGAGCTTTATCACCAAAGAAAAGGGGAAATAGCAAGATGCTGG
ATCAAGTACTGTTTGACTCTCATGCAGAATGCCCAACTTTCCATGCAGGACAACATAGGA
GAGCTTGATCTTGATAAACAATCTGAACTTAGAGCTTTAAGGAAAAAAGAACTAGATGAG
GAAGAAAGTGTTAGGAAAAAAGCTGTGCAGTTTGGAACCGGTGAACTGTGTGATGCCATC
TCTGCAGTGGAAGAGAAAGTGAGCTATCTGAGACCTTTAGATTTTGAAGAAGCCAGAGAG
CTTTTCTTAACGGGTCAGCACTATGTCTTTGAGGCAAAAGAGTTCTTTCAGATTGATGGT
TATGTCACTGACCATATTGAAGTTGTCCAAGACCACAGCGCTCTGTTTAAGGTGCTTGCA
TTCTTTGAAACTGACATGGAGAGACGGTGCAAGATGCATAAACGCAGAATAGCTATGCTA
GAGCCCCTGATCGTGGACCTCAATCCACAGTATTACCTGTTGGTCAACAGACAGATTCAG
TTTGAAATTGCACATGCTTACTATGATATGATGGATCTGAAGGTTGCCATAGCTGACAAG
CTGAGGGATCCTGATTCACACATTGTGAAAAAAATCAATAATCTGAATAAGTCAGCACTA
AAGTACTATCAGCTCTTCTTAGACTCTCTGAGAGACCCAAATAAAGTCTTTCCTGAGCAT
ATAGGGGAAGATGTTCTTCGCCCTGCCATGTTAGCTAAGTTTCGAGTTGCCCGCCTCTAT
GGCAAAATCATCACTGCAGATCCCAAGAAAGAGCTAGAAAATTTGGCAACATCATTGGAA
CATTACAAATTTATTGTTGATTACTGTGAGAAGCACCCTGAAGCTGCCCAGGAAATAGAA
GTTGAGCTAGAGCTTAGTAAAGAGATGGTAAGTCTTCTTCCAACAAAAATGGAGAGATTC
AGAACCAAGATGGCCCTGACT---
>Dog|ENSCAFG00000013808|ENSCAFT00000021920
---------ATGGCGAGT---GTTCCGTGGGCCGAGATTCGTGAGAAATTCCAGGCCGCG
CTAGCCCTGTCGCGGGTGGAATTGCATAAAAACCCCGAGAAAGAACCCTATAAGTCCAAA
TACGGCGCCCGAGCACTGCTGGAAGAGGTCAAGGCGCTGCTGGGCCCCGCGCCC---GAG
GACGAGGATGAGCGGCCTCAGGCGGAGGACTGC---------------CTGGGCGCGGGG
GACCACGCCCTGGCGCTGCCGGCCGAAGTGCTGGAGGCCGAGGGGCCCGTCGCCCAG---
---------------------------GGGGCCGTGAGGCTGGCGGTGATCGAGTTCCAC
CTGGGGGTGAACCACATCGACACCGAGGAGCTGTCGGCGGGGGAGGAGCACCTGGTGAAG
TGCCTGAGGCTGCTGCGCAAGTACCGG------------CTGTCGCAGGACTGCGTCTCC
CTCTACATCCAGGCGCAGAATAACCTGGGTATCTTGTGGTCTGAAAGAGAAGAAATTGAA
ACTGCACAAGCTTACCTAGAATCGTCAGAAGCACTATATAAGCAGTATATGAAAGAGATT
GGGAGTCCTCCTCTTGATCCTACTGAGCATTTTCTTCCTGAAGAAGAGAAACTTGCTGAA
CAGGAGAGATCAAAAAGATTTGAGAAGGTTTATACTCATAACCTCTATTACCTGGCTCAA
GTCTACCAGCATATGGAAATGTTTGAGAAGGCTGCTCATTATTGTCACAGTACCCTAAAA
CGCCAGCTTGAACACAATGCCTACCATCCTATAGAGTGGGCTATTAATGCTGCCACCTTG
TCACAATTTTACATCAATAAGCTATGTTTTATGGAGGCCAGGCACTGTTTATCTGCTGCT
AATGTCATTTTTGGTCAAACTGGAAAGGTCTCAACAACAGAAGAC------ACTACTGAA
GCTGAAGGTGATGTGCCAGAGCTTTATCATCAAAGAAAAGGAGAAATAGCAAGATGCTGG
ATCAAATATTGTTTGACTCTCCTACAGAATGCCCAGCTTTCCATGCAGGACAACATAGGA
GAGCTTGATCTTGATAAACAATCTGAGCTGAGAGCTTTACGGAAAAAAGAACTAGATGAG
GAGGAAAGTGTGAGGAAAAAAGCTGTACAGTTTGGAACCGGTGAGCTGTGTGATGCCATC
TCTGCAGTGGAGGAGAAAGTGAGCTATCTGAGACCTTTAGACTTTGAAGAAGCCAGAGAA
CTTTTCTTACTGGGTCAACACTATGTCTTTGAGGCAAAAGAGTTCTTTCAGATTGATGGT
TATGTCACTGACCATATTGAAGTTGTCCAAGACCACAGTGCTCTGTTTAAGGTGCTTGCA
TTCTTTGAAACTGATATGGAGAGACGGTGCAAGATGCATAAACGTAGAATAGCCATGCTA
GAGCCCCTCATTGTGGACCTGAATCCACAGTATTACCTGTTGGTCAACAGACAGATTCAG
TTTGAGATTGCACATGCTTACTATGATATGATGGATTTGAAGGTTGCCATTGCTGACAAG
CTGAGAGACCCTGATTCACACATTGTAAAAAAAATAAATAATCTCAATAAGTCAGCATTG
AAGTACTACCAGCTCTTCTTAGACTCCCTGAGAGACCCGAATAAAGTATTTCCTGAGCAT
ATAGGGGAAGATGTTCTTCGTCCTGCCATGTTAGCTAAGTTTCGAGTTGCCCGTCTCTAT
GGCAAAATCATCACTGCAGATCCCAAGAAAGAGCTAGAAAATTTGGCAACATCGTTGGAA
CATTACAAATTTATTGTTGATTACTGTGAAAAGCACCCTGAGGCTGCCCAGGAAATAGAA
GTTGAGTTAGAGCTTAGTAAAGAGATGGTGAGTCTTCTTCCAACAAAAATGGAGAGATTC
CGAACTAAGATGGCCTTGACT---
>Elephant|ENSLAFG00000005801|ENSLAFT00000005800
---------ATGGCGAAC---GTTCCTTGGGCCGAGATCGGTGAGAAATTCCAAGCCGCG
CTGGCCCTGTCGCGGGTGGAATTGCATAAAAACCCGGAGAAGGAGCCGTACAAGTCCAAA
TACAGCGCCCGAGCGCTGCTGGAAGAGGTCAAGGCTCTGCTCGGCCCCGCGCCG---GAG
GAGGAGGATGAGCGGCCTCAGGCTGACGACGCC---------------CTGGAAGCGGGG
GACAGCTCCCTGGGGCTGCCGGCTGAAGCGGTGGAGGCCGAGGGGCCCGTGGCCCAG---
---------------------------CGGGCGGTGAGGCGGGCGGTCATTGAGTTCCAC
CTCGGGGTGAACCACATCGACACGGAGGAGCCGTCGGCTGGAGAGGAGCATCTGGTGAAA
TGCCTGAGGCTGCTGCGCAAGTACCGG------------CTTTCGCACGATTGCATCTCG
CTCTACGTCCAGGCGCAGAATAACCTAGGTATCTTGTGGTCTGAAAGAGAAGAAATTGAA
ACTGCACAAGCTTACCTAGAATCATCAGAAGCTCTATATAATCAGTATATGAAAGAGATT
GGAAGTCCTCCTCTTGATCCTTGTGAGCATTTTCTTCCTGAAGAAGAGAAATTTACTGAA
CAAGAGAGATCAAAAAGATTTGAGAAGGTTTATACTCATATCTTATATTACCTGGCTCAA
GTCTACCAGCATATGGAAAAATTTGAGAAGGCTGCTCATTATTGCCACAGTACCCTAAAA
CTCCAGCTTGAGCACAACGCCTACCAGCCTGTAGAGTGGGCCATTAATGCTGCTACCTTG
TCACAATTTTACATCAATAAGCTATGCTTTATGGAGGCCAGGCACTGTTTATCAGCTGCT
AACGTCATTTTTGGTCAAACTGGAAAGATCCCAGCCACAGAAGAC------ACTACTGAA
GGTGAAGGAGATGTACCAGAGCTTTATCATCAAAGAAAAGGGGAGATAGCAAGATGCTGG
ATCAAATACTGTTTGACTCTCATGCAGAACGCCCAGCTTGCCATGCAGGACAACATAGGA
GAGCTTGATCTTGATAAACAATCTGAGCTTAGAGCTTTAAGGAAAAAAGAACTAGACGAG
GAAGAAAGTGTTAGGAAAAAAGCTGTGCAGTTTGGAAATGGTGAACTGTGTGACGCCATC
TCCGCAGTGGAAGAGAAAGTGAGGTATCTGAGACCTTTAGATTTTGAAGAAGCCAGAGAA
CTTTTCTTACTGGGTCAGCACTATGTCTTTGAGGCAAAAGAGTTCTTTCAGATTGATGGT
TATGTCACCGACCATATTGAAATTGTCCAGGACCACAGTGCTCTGTTTAAGGTGCTGGCA
TTCTTTGAAACTGACCTGGAGAGACGATGCAAGATGCATAAACGTAGAATAGCCATGCTA
GAGCCCCTAATTGTAGACCTGAATCCACAGTACTATCTGTTGGTCAACAGACAGATTCAG
TTTGAAATTGCACATACTTACTATGATATGATGGATTTAAAGGTTGCCATTGCGGACAAG
TTAAGGGATCCTGATTCACACATCGTAAAAAAAATTAATAATCTTAATAAGTCAGCACTG
AAGTACTACCAGCTCTTCTTAGACTCCCTGAGAGACCCAAATAAAGTGTTTCCTGAGCAT
ATAGGGGAAGATGTTCTTCGCCCTGCCATGCTAGCTAAGTTTCGAGTTGCCCGTCTCTAT
GGCAAAATCATCACTGCCGATCCCAAGAAAGAGCTAGAAAATTTGGCAACATCATTGGAA
CATTACAAATTCATTGTTGATTACTGTGAAAGGCACCCTGAGGCTGCCCAGGAAATAGAA
GTTGAGCTAGAGCTTAGCAAAGAGATGGTGAGCCTCCTTCCAACAAAAATGGAGAGATTC
AGAACCAAGATGGCCCTGACG---
>Bowhead|bmy_04416T0
---------ATGGCGGAT---GCTCCGTGGGCCGAGATTCGTGAGAAATTCCAGGCTGCG
CTAGCCTTGTCTCGAGTAGAATTGCATAAAAACCCGGAAAAGGAGCCGTACAAGTCCAAA
TACAGCGCCCGGGCGCTGCTGGAAGAGGTCAAGGCTCTGTTGGGCCCTGCGCCT---GAA
GACGAGGATGAGCGACCTCAGGCCGATGACAGC---------------TTGGGCGCAGGG
GACCACGCCTTGGGACTGCCGGCTGAATTGGTGGAGGCTGAGGGGCCCGTCGCCCAG---
---------------------------GGGGCAGTGAGGCGGGCGGTTATTGAGTTCCAT
CTCGGGGTGAACCACATCGACACGGAGGAGCTGTCGGCGGGGGAGGAGCATCTGGTGAAA
TGCCTGAGGCTACTGCGCAAGTACCGA------------CTGTCGCACGACTGCGTCTCA
CTCTACATCCAGGCTCAGAATAACCTGGGTATCTTGTGGTCTGAAAGAGAAGAAATTGAA
ACTGCACAAGCTTATCTAGAATCATCAGAAGCTCTATATAATCAGTATATGAAAGAGATT
GGGAGTCCTCCTCTTGATCCTACTGAGCATTTTCTTCCTGAAGAAGAGAAACTTGCTGAA
CAAGAGAGATCAAAA---------------------------------------------
------------------------------------------------AGTACCCTAAAA
CGCCAGCTTGAGCACAATGCCTACCATCCTATGGAGTGGGCTATTAATGCTGCTACCTTG
TCACAATTTTACATCAATAAGCAATGCTTTATGGAGGCCAGGCACTGTTTATCAGCTGCT
AATGTCATTTTT---------------------------------------GCTACTGAA
GCTGAAGGAGATGTGCCAGAGCTTTATCACCAAAGAAAAGGGGAAATAGCAAGATGCTGG
ATCAAATACTGTTTGACTCTCATGCAGAATGCCCAACTTTCCATGCAGGACAACATAGGG
GAGCTTGATCTTGATAAACAATCTGAACTTAGAGCTTTAAGGAAGAAAGAACTAGATGAG
GAAGAAAGTGTTAGGAAAAAAGCTGTGCAGTTTGGAACCGGCGAACTGTGTGATGCCATC
TCTGCAGTAGAAGAGAAAGTGAGCTATTTGAGACCTTCAGATTTTGAAGAAGCCAGAGAG
CTTTTCTTAATGGGTCAGCACTATGTTTTTGAGGCAAAAGAGTTCTTTCAGATTGATGGT
TATGTCACTGACCATATTGAAGTTGTCCAGGACCACAGTGCTCTGTTTAAGGTGCTTGCA
TTCTTTGAAACTGACATGGAGAGACGGTGCAAGATGCATAAACGCAGAATAGCTATGCTA
GAGCCCCTAATTGTGGACCTGAATCCACAGTATTATTTGTTGGTCAACAGACAGATTCAG
TTTGAAGTTGCACATGCTTATTATGATATGATGGATTTGAAGATTGCCATAGCTGACAAG
CTGAGGGATCCTGATTCACACATCGTGAAAAAAATAAATAGTCTTAATAAGTCAGCACTG
AAGTACTACCAGCTCTTCTTAGACTCCCTGAGAGACCCAAATAAAGTATTTCCTGAGCAC
ATAGGGGAAGATGTTCTTCGCCCTGCCATGTTAGCTAAGTTTCGAGTTGCCCGTCTCTAT
GGCAAAATCATCACTGCAGATCCCAAGAAAGAGCTAGAAAATTTGGCAACATCATTGGAA
CATTACAAATTTATTGTTGATTACTGTGAGAAGCACCCTGAAGCTGCCCAGGAAATAGAA
GTTGAACTAGAACTTAGCAAAGAGATGGTCAGTCTTCTTCCAACAAAAATGGAGAGGTTC
AGAACCAAGATGTCCCTGACT---
>Minke|BACU001946
---------ATGGCGGAT---GCTCCGTGGGCCGAGATTCGTGAGAAATTCCAGGCTGCG
CTAGCCTTGTCTCGGGTAGAATTGCATAAAAACCCGGAAAAGGAGCCGTACAAGTCCAAA
TACAGCGCCCGGGCGCTGCTGGAAGAGGTCAAGGCTCTGTTGGGCCCTGCGCCT---GAA
GACGAGGATGAGCGACCTCAGGGCGATGACAGC---------------TTGGGCGCAGGG
GACCACGCCTTGGGACTGCCGGCTGAATTGGTGGAGGCTGAGGGGCCCGTCGCCCAG---
---------------------------GGGGCAGTGAGGCGGGCGGTTATTGAGTTCCAT
CTCGGGGTGAACCACATCGACACGGAGGAGCTGTCGGCGGGGGAGGAGCATCTGGTGAAA
TGCCTGAGGCTACTGCGCAAGTACCGA------------CTGTCGCACGACTGCGTCTCA
CTCTACATCCAGGCTCAGAATAACCTGGGTATCTTGTGGTCTGAAAGAGAAGAAATTGAA
ACTGCACAAGCTTATCTAGAATCATCAGAAGCTCTATATAATCAATATATGAAAGAGATT
GGGAGTCCTCCTCTTGATCCTACTGAGCATTTTCTTCCTGAAGAAGAGAAACTTGCTGAA
CAAGAGAGATCAAAAAGATTTGAGAAGGTTTATACTCATAACCTATATTACCTGGCTCAA
GTCTACCAGCATCTGGAAATGTTTGAGAAGGCTGCCCATTATTGCCATAGTACTCTAAAA
CGCCAGCTTGAGCACAATGCCTACCATCCTATGGAGTGGGCTATTAATGCTGCTACCTTG
TCACAATTTTACATCAATAAGCAATGCTTTATGGAGGCCAGGCACTGTTTATCAGCTGCT
AATGTCATTTTTGGTCAAACTGGAAAGATCCGAACCACAGAAGAC------ACTACTGAA
GCTGAAGGAGATGTGCCAGAGCTTTATCACCAAAGAAAAGGGGAAATAGCAAGATGCTGG
ATCAAATACTGTTTGACTCTCATGCAGAATGCCCAACTTTCCATGCAGGACAACATAGGG
GAGCTTGATCTTGATAAACAATCTGAACTTAGAGCTTTAAGGAAGAAAGAACTAGATGAG
GAAGAAAGTGTTAGGAAAAAAGCTGTGCAGTTCGGAACCGGCGAACTGTGTGATGCCATC
TCTGCAGTGGAAGAGAAAGTGAGCTATTTGAGACCTTCAGATTTTGAAGAAGCCAGAGAG
CTTTTCTTAATGGGTCAGCACTATGTTTTTGAGGCAAAAGAATTCTTTCAGATTGATGGT
TATGTCACTGACCATATTGAAGTTGTCCAGGACCACAGTGCTCTGTTTAAGGTGCTTGCG
TTCTTTGAAACTGACATGGAGAGACGGTGCAAGATGCATAAACGCAGAATAGCTATGCTA
GAGCCCCTAATTGTGGACCTGAATCCACAGTATTATTTGTTGGTCAACAGACAGATTCAG
TTTGAAGTTGCACATGCTTATTATGATATGATGGATTTGAAGATTGCCATAGCTGACAAG
CTGAGGGATCCTGATTCACACATCGTGAAAAAAATAAATAGTCTTAATAAGTCAGCACTG
AAGTACTACCAGCTCTTCTTAGACTCCCTGAGAGACCCAAATAAAGTATTTCCTGAGCAT
ATAGGGGAAGATGTTCTTCGCCCTGCCATGTTAGCTAAGTTTCGAGTTGCCCGTCTCTAT
GGCAAAATCATCACTGCAGATCCCAAGAAAGAGCTAGAAAATTTGGCAACATCATTGGAA
CATTACAAATTTATTGTTGATTACTGTGAGAAGCACCCTGAAGCTGCCCAGGAAATAGAA
GTTGAACTAGAACTTAGCAAAGAGATGGTCAGTCTTCTTCCAACAAAAATGGAGAGGTTC
AGAACCAAGATGTCCCTGACT---
