# Supplementary material for: Insights into the Evolution of Longevity from the Bowhead Whale Genome
Source: Cell Rep. 2015 Jan 6;10(1):112–22. doi: 10.1016/j.celrep.2014.12.008 (PMC4536333; doi:10.1016/j.celrep.2014.12.008)
Supplement: Supplemental Folder 2. Species Used in the Analysis of Selective Pressure Variation, Single-Gene Orthologous Families Tested, Likelihood Ratio Tests, MAKER Parameters, and Full Assembly and Read Usage Data, Related to Experimental Procedures [file mmc3.zip › Tested SGOs/reciprocal_group_2717.2.fas]

>Gibbon|ENSNLEG00000017028|ENSNLET00000021722
ATGGATCGCNNNNNNNNNNNNNNNNTCATT---CTGCAGATGGAGCTCTGCACCATGGCC
GGGCTGCTCACCAAAGGTGAAATTCGATGCTACTGTGATGCTGCCCACTGTGTAGCCACT
GGTTATATGTGTAAATCTGAGCTCAGCGCCTGCTTCTCTAGACTTCTTGATCCTCAGAAC
TCAAATTCCCCACTCACCCATGGCTGCCTGGACTCTCTTGCAAGCACGACAGACATCTGC
CAAGCCAAACAGTCCCGAAACCACTCTGGCACCACCATGCCCACGTTGGAATGCTGTCAT
GAAGACATGTGCAATTACAGAGGGCTGCACGATGTTCTCTCTCCTCCCAGGGGTGAGGCC
TCAGGACAAGGAAACAGGTATCAGCATGATGGTAGCAGAAACCTTATCACCAAGGTGCAG
GAGCTGACTTCTTCCAAAGAGTTGTGGTTCCGGGCGGCGGTCATTGCTGTGCCCATTGCT
GGAGGGCTGATTTTAGTGTTGCTTATTATGTTGGCCCTAAGGATGCTTCGAAGTGAAAAC
AAGAGGCTGCAGGATCAGCGGCAACAGATGCTCTCCCGTTTGCACTACAGCTTTCACGGA
CACCATTCCAAAAAGGGGCAGGTTGCAAAGTTAGACTTGGAATGCATGGTGCCGGTCAGT
GGGCACGAGAACTGCTGTCTGACCTGTGATAAAATGAGACAAGCAGACCTCAGCAACGAT
AAGGTCCTCTCGCTTGTTCACTGGGGCATGTACAGTGGGCACGGGAAGCTGGAATTCGTA
>Gorilla|ENSGGOG00000004600|ENSGGOT00000004622
ATGGATCGCCACTCCAGCTACATCTTCATCTGGCTGCAGCTGGAGCTCTGCGCCATGGCC
GTGCTGCTCACCAAAGGTGAAATTCGATGCTACTGTGATGCTGCCCACTGTGTAGCCACT
GGTTATATGTGTAAATCTGAGCTCAGCGCCTGCTTCTCTAGACTTCTTGATCCTCAGAAC
TCAAATTCCCCACTCACCCATGGCTGCCTGGACTCTCTTGCAAGCACGACAGACATCTGC
CAAGCCAAACAGGCCCGAAACCACTCTGGCACCACCATGCCCACATTGGAATGCTGTCAT
GAAGACATGTGCAATTACAGAGGGCTGCACGATGTTCTCTCTCCTCCCAGGGGTGAGGCC
TCAGGACAAGGAAACAGGTATCAGCATGATGGTAGCAGAAACCTTATCACCAAGGTGCAG
GAGCTGACTTCTTCCAAAGAGTTGTGGTTCCGGGCAGCGGTCATTGCCGTGCCCATTGCT
GGAGGGCTGATTTTAGTGTTGCTTATTATGTTGGCCCTCAGGATGCTTCGAAGTGAAAAT
AAGAGGCTGCAGGATCAGCGGCAACAGATGCTCTCCCGTTTGCACTACAGCTTTCACGGA
CACCATTCCAAAAAGGGGCAGGTTGCAAAGTTAGACTTGGAATGCATGGTGCCGGTCAGT
GGGCACGAGAACTGCTGTCTGACCTGTGATAAAATGAGACAAGCAGACCTCAGCAACGAT
AAGATCCTCTCGCTTGTTCACTGGGGCATGTACAGTGGGCACGGGAAGCTGGAATTCGTA
>Guinea_Pig|ENSCPOG00000004980|ENSCPOT00000005034
------------------------------------------------------------
------TTGTTTTCAGGAGAAATTCGATGCTACTGCGATGCCGCCCACTGCGTGGCAACT
GGGTATATGTGCAAGTCTGAGCTCAGCGCCTGCTTCTCCAGACTTCTCGATCCTCAGAAT
ACAAACTCCCCACTCACCCATGGCTGCCTGGACTCTCTCACGAGCACAGCAGACGTCTGC
CAAGCCAAACAGGCCCAGAACCACTCAGGCAGCACTGTGCCCACCGTGGAATGCTGTCAC
GAAGACATGTGCAATTACAGGGGGCTGCATGACGTCCTCGCCCCTGCCAAGGGGGAAGCC
TCAGGGCAAGGAAACAGGTACCAGCAGGACGGGAGCAGGAACCTTATCACCAAGGTGCAA
GAGCTGACTTCCTCCAAAGAACTGTGGTTTCGGGCAGCGGTGATCGCAGTGCCTATCGCC
GGTGGGCTGATATTAGTGTTGCTGATTATGTTGGCCTTGAGGATGCTCCGGAGTGAGAAC
AAGAGGCTGCAGGACCAGCGACAACAAATGCTGTCTCGTTTGCACTACAGCTTTCATGGA
CACCATTCCAAAAAGGGCCAGGTGGCAAAGTTAGACTTAGAGTGCGTGGTGCCTGTGAGT
GGGCACGAGAACTGTTGTCTGACCTGTGATAAAATGCGACAAGCAGACCTCAGCAATGAC
AAGATTCTCTCCCTGGTTCACTGGGGCATGTACAGTGGCCACGGGAAGCTGGAGTTCGTA
>Horse|ENSECAG00000003193|ENSECAT00000003118
ATGGATCGCCATTCCAGCTACATCTTCATCTGGCTGCAGCTCGAACTGTGTGCCATGGCC
GTGCTGCTCACCAAAGGTGAAATCAGATGCTACTGTGATGCTGCCCACTGTGTGGCAACT
GGCTACATGTGTAAATCTGAGCTGAGCGCCTGCTTCTCCAGACTTCTTGATCCTCAGAAC
ACAAATTCCCCGCTCACCCATGGCTGCCTGGACTCTCTCGCAAGCACAGCAGACATCTGC
CAAGCCAAACAGGCACACAACCACTCTGGCCCCACCATGCCCACATTGGAATGCTGTCAT
GAAGACATGTGCAATTACAGAGGCCTGCATGACGTTCTCTCTCCTCCCAAGGGAGACACC
TCAGGACAACGAAACAGGCATCAGCATGACGGTAGCAGAAACCTCATCACCAAAGTGCAG
GAGCTGACGTCTTCCAAAGAGCTGTGGTTCCGGGCAGCCGTGATCGCCGTTCCCATCGCC
GGGGGCCTGATTTTAGTGTTGCTCATTATGTTAGCCTTGAGGATGCTTCGAAGTGAAAAC
AAGAGACTGCACGATCAGCGGCAGCAGATGCTCTCCCGTTTGCACTACAGCTTTCACGGA
CACCATTCCAAGAAGGGGCAGGTGGCCAAGTTAGACTTGGAGTGCATGGTGCCAGTGAGT
GGCCATGAGAACTGCTGTCTGACCTGTGATAAGATGAGACAAGCAGACCTCAGCAACGAT
AAGATCCTGTCGCTCGTTCACTGGGGCATGTACAGTGGGCACGGGAAGCTGGAATTCGTA
>Mouse|ENSMUSG00000024232|ENSMUST00000025075
ATGGATCGCCACTCCAGCTACTTCTTCATCTGGCTGCAGCTGGAGCTCTGCGCCATGGCT
GTGCTGCTCACCAAAGGAGAGATCAGATGCTACTGTGATGCTGCTCACTGTGTGGCAACA
GGTTACATGTGTAAGTCTGAGCTTAGTGCCTGCTTCTCCAGACTTCTCGATCCTCAGAAC
ACCAATTCTCCACTCACCCACGGCTGCCTGGACTCACTTGCAAGCACGGCAGACATCTGC
CGAGCCAAACAGGCCCAAAACCACTCTGGCCCTGCCATGCCCACTTTGGAATGCTGTCAC
GAAGACATGTGCAATTATCGAGGACTGCATGACGTCCTCTCTCCTTCCAAGAGCGAAGCC
TCAGGACAAGGAAACCGGTATCAGCATGACAGCAGCAGAAACCTCATCACTAAGATGCAG
GAGCTGACTTCCTCCAAAGAACTGTGGTTCCGCGCAGCTGTGATAGCGGTTCCCATTGCT
GGCGGACTGATCTTGGTGCTGCTCATTATGTTGGCCTTGCGAATGCTTCGAAGTGAGAAC
AAGAGGCTGCAGGATGAGCGGCAGCAGATGCTGTCCCGTCTGCACTACAGCTTTCACGGA
CACCATTCCAAGAAGGGGCAAGTTGCAAAGTTGGACTTGGAGTGCATGGTGCCTGTCAGT
GGGCAGGAGAACTGCTGTCTGACCTGTGACAAAATGCGGCAAGCAGAGCTCAGTAATGAG
AAGATCCTCTCCCTTGTGCACTGGGGCATGTACAGTGGTCATGGAAAGCTGGAATTCATA
>Opossum|ENSMODG00000008021|ENSMODT00000010176
ATGGATCGCCATTCCAGTTACATCTTCATCTGGCTGCAAATCGAGCTGTGCGCCATGGCC
ATCCTGCTCACCAAAGGTGAAATCCGATGCTACTGTGATGCAGCGCACTGTGTCGCAACT
GGCTATATGTGTAAATCGGAGCTGAATGCCTGCTTCTCGAGACTTCTTGACCCCCAAAAC
ACGAATTCCCCACTTACTCATGGCTGCCTGGACTCTATTGCCAACACAGCAGACATCTGC
CAAGCCAAACAGACCCAAAACCACTCCGGCACCGCTGTGCCCACATTGGAATGTTGTCAT
GAAGATATGTGCAATTATAGAGGACTCCATGATGTTCTTTCTGCTCCCAAGGGTGAGACC
TCAGGACAAGGAAGCCGCTATCAGCATGAAAGCAGCCGAAATCTCATCACCAAGGTCCAG
GAGCTGACCTCTTCCAAGGAGTTGTGGTTCCGAGCGGCAGTCATCGCTGTGCCCATCGCT
GGGGGGCTCATCTTAGTCCTGCTGATCATGTTAGCCCTGAGGATGCTCCGCAGTGAAAAC
AAGAGGCTCCAGGACCAGCGGCAGCAGATGATTTCCCGTTTGCACTATAGTTTTCATGGC
CACCATTCCAAAAAGGGACAGGTGGCAAAGTTAGACTTGGAATGCATGGTCCCAGTCAGC
GGGCACGAGAACTGCTGTATGACCTGTGATAAAATGAGACAGACAGACCTCAGCAATGAG
AAAATCCTCTCCCTGGTTCATTGGGGAATGTACAGCGGGCATGGGAAGCTGGAATTTGTA
>Orangutan|ENSPPYG00000002178|ENSPPYT00000002612
ATGGATCGCCACTCCAGCTACATCTTCATCTGGCTGCAGCTGGAGCTCTGCGCCATGGCC
GTGCTGCTCACCAAAGGTGAAATTCGATGCTACTGTGATGCGGCCCACTGTGTAGCCACT
GGTTATATGTGTAAATCTGAGCTCAGCGCCTGCTTCTCTAGACTTCTTGATCCTCAGAAC
TCAAATTCCCCACTCACCCATGGCTGCCTGGACTCTCTTGCAAGCACGACAGACATCTGC
CAAGCCAAACAGGCCCGAAACCACTCCGGCACCACCATGCCCACATTGGAATGCTGTCAT
GAAGACATGTGCAATTACAGAGGGCTGCACGATGTTCTCTCTCCTCCCAGGGGTGAGGCC
TCAGGACAAGGAAACAGGTATCAGCATGATGGTAGCAGAAACCTTATCACCAAGGTGCAG
GAGCTGACTTCTTCCAAAGAGTTGTGGTTCCGGGCGGCGGTCATTGCCGTGCCCATTGCT
GGAGGGCTGATTTTAGTGTTGCTTATTATGTTGGCCCTGAGGATGCTTCGAAGTGAAAAC
AAGAGGCTGCAGGATCAGCGGCAACAGATGCTCTCCCGTTTGCACTACAGCTTTCACGGA
CACCATTCCAAAAAGGGGCAGGTTGCAAAGTTAGACTTGGAATGCATGGTGCCGGTCAGT
GGGCACGAGAACTGCTGTCTGACCTGTGATAAAATGAGACAAGCAGACCTCAGCAACGAT
AAGATCCTCTCGCTTGTTCACTGGGGCATGTACAGTGGGCACGGGAAGCTGGAATTCGTA
>Platypus|ENSOANG00000006042|ENSOANT00000009626
ATGGACCGCAACTCCGGCTCCATCTTCATCTGGCTGCGACTCGAGCTCTGCGCCATGGCC
GTCCTGCTCACCAAAGGGGAAATCAGATGCTACTGTGATGCAGCCCACTGTGTGGCGACG
GGCTACATGTGCAAGTCGGAGCTTAATGCCTGCTTCTCCAGGCTCCTTGACCCCCAGAAC
ACAAATTCCCCACTTACTCATGGCTGCCTGGACTCTTTTGCAAGCACAGCAGATATCTGC
CAAGCCAAACAGGCCCAAAACCACTCTGGCACCACCGTGCCCACACTGGAATGCTGTCAT
GAAGATATGTGCAATTACCGAGGCCTGCATGATGTTCTTTCTCCTCCCAAGGGGGAGACC
TCAGGACAAGGCGGCAGGTACCAGCACGACAGCAGCAGGAATCTCATCACCAAGGTCCAG
GAGCTGACTTCTTCAAGAGAATTGTGGTTCAGGGCTGCCGTCATTGCTGTCCCCATCGCT
GGTGGGCTGATTCTAGTGCTGCTCATCATGTTGGCTCTGAGGATGCTTCGCAGTGAAAAT
AAAAGACTGCAGGACCAGCGGCAGCAGATGCTGTCCCGCTTGCACTACAGCTTTCACGGC
CACCATTCCAGAAAGGGACAGGTGGCAAAGTTAGACTTGGAATGCATGGTGCCGGTTACC
GGCCACGAGAACTGTTGTATGACCTGTGACAAAATGAGGCAGACAGACCTCAGCAATGAC
AAAATCCTCTCACTTGTCCACTGGGGGATGTACAGTGGGCACGGAAAGCTGGAATTTGTA
>Rabbit|ENSOCUG00000007403|ENSOCUT00000007402
------------------------------------------------------------
---------------GGTGAAATCCGGTGCTACTGTGATGCTGCCCACTGCGTGGCGACT
GGGTACATGTGCAAGTCGGAGCTCAGCGCCTGCTTCTCCAGACTGCTGGATCCTCAGAAC
ACAAACTCCCCACTCACCCACGGCTGCCTGGAGTCTGTCGCAAGCTCAGCAGACGTGTGC
CAAGCCAAACAGACACACAACCACTCCGGCACCGGCGTGCCCACATTGGAATGCTGTCAT
GAGGACATGTGCAATTACAGAGGGCTGCATGACCTTCTCCCTGCACCCAGGGGAGAGGCC
CCAGGACAAGGGAACAGGTACCAGCATGACGGGAACAGAAACCTCATCACCAAGGTGCAG
GAGCTGACGTCTTCCAAGGAGCTGTGGTTCCGGGCGGCGGTGATCGCCGTGCCGATCGCG
GGAGGGCTGATCCTCGTGCTGCTGATCATGCTGGCCCTGAGGATGCTGCGGAGCGAGAAC
AAGAGACTGCAGGACCAGAGGCAGCAGATGCTGTCCCGGCTGCACTACAGCTTCCACGGA
CATCACTCCAAAAAGGGCCAGGTGGCCAAGCTGGACCTGGAGTGCGTGGTGCCGGTCAGC
GGGCACGAGAGCTGCTGTGCGGCCTGCGACAAACTCCGGCACGCCGACCTCAGCCACGAC
AAAGTCCTGTCCCTGGTGCACTGGGGCATGTACAGCGGGCACGGGAAGCTGGAGTTCGTA
>Rat|ENSRNOG00000016066|ENSRNOT00000021801
ATGGATCGCCACTCCAGCTACATCTTCATCTGGCTGCAGTTGGAGCTCTGCGCCATGGCT
GTGCTGCTCACCAAAGGCGAGATCAGATGCTACTGTGATGCCGCTCACTGTGTGGCAACT
GGTTACATGTGTAAGTCCGAGCTTAGTGCCTGCTTCTCCAGACTCCTTGATCCTCAGAAC
ACCAATTCCCCACTAACCCACGGCTGCCTGGACTCACTCGCAAGCACAGCAGACATCTGC
CGAGCCAAACAGGCCCAAAACCACTCTGGTCCCACCATGCCCACTTTGGAATGCTGTCAT
GAAGACATGTGCAATTACCGAGGACTGCATGATGTCCTCTCTCCTCCCAAGAGTGAAGCC
TCAGGACAAGGAAACAGATACCAGCATGACAGCAGCAGAAACCTCATCACTAAGGTGCAG
GAGCTGACTTCCTCCAAAGAACTGTGGTTCCGTGCAGCCGTGATCGCGGTTCCCATTGCT
GGCGGACTGATCTTGGTGCTGCTCATTATGTTGGCCTTGCGAATGCTGCGAAGTGAGAAC
AAGAGGCTGCAGGATCAGCGGCAGCAGATGCTCTCTCGTTTGCACTACAGCTTCCATGGA
CACCACTCCAAGAAGGGACAGGTTGCAAAGTTGGACTTAGAGTGCATGGTGCCCGTCAGT
GGGCAGGAGAACTGCTGTCTGACCTGCGACAAAATGAGGCAAGCAGATCTCAGCAACGAG
AAGATCCTCTCCCTTGTGCACTGGGGCATGTACAGTGGTCATGGGAAGCTGGAATTCGTA
>Macaque|ENSMMUG00000000567|ENSMMUT00000000823
ATGGATCGCCACTCCAGCTACATCTTCATCTGGCTGCAGCTGGAGCTCTGCGCCATGGCC
GTGCTGCTCACCAAAGGTGAAATTCGATGCTACTGTGACGCTGCCCACTGTGTAGCCACT
GGTTATATGTGTAAATCTGAGCTCAGCGCCTGCTTCTCTAGACTTCTTGATCCTCAGAAC
TCAAATTCCCCACTCACCCATGGCTGCCTGGACTCTCTTGCAAGCACGGCAGACATCTGC
CAAGCCAAACAGGCCCGAAACCACTCTGGCACCACCATGCCCACATTGGAATGCTGTCAT
GAAGACATGTGCAATTACAGAGGGTTGCATGATGTTCTCTCTCCTCCCAAGGGTGAGGCC
TCAGGACAAGGAAACAGGTATCAGCATGATGGTAGCAGAAACCTTATCACCAAGGTGCAG
GAGCTGACTTCTTCCAAAGAGTTGTGGTTCCGGGCCACAGTCATTGCTGTGCCCATTGCT
GGAGGGCTGATTTTAGTGTTGCTTATTATGTTGGCCCTGAGGATGCTTAGAAGTGAAAAC
AAGAGGCTGCAGGATCAGCGGCAACAGATGCTCTCCCGTTTGCACTACAGCTTTCACGGA
CACCATTCCAAAAAGGGGCAGGTCGCAAAGTTAGACTTGGAATGCATGGTGCCGGTCAGT
GGGCACGAGAACTGCTGTCTGACCTGTGATAAAATGAGACAAGCAGACCTCAGCAATGAT
AAGATCCTCTCGCTCGTTCACTGGGGCATGTACAGTGGGCACGGGAAGCTGGAATTCGTA
>Marmoset|ENSCJAG00000013174|ENSCJAT00000025601
ATGGATCGCCACTCCAGCTACATCTTCATCTGGCTGCAGCTGGAGCTCTGCGCCATGGCG
GTGCTGCTCACCAAAGGTGAAATTCGATGCTACTGTGATGCTGCCCACTGTGTGGCCACT
GGTTATATGTGTAAATCTGAGCTCAGTGCCTGCTTCTCTAGACTTCTTGATCCTCAGAAC
ACAAATTCCCCGCTCACCCATGGCTGCCTGGACTCTCTTGCAAGCACAGCAGACATCTGC
CAAGCCAAACAGGCCCGAAACCACTCTGGCACCACCATGCCCACATTGGAATGCTGTCAT
GAAGACATGTGCAATTACAGAGGGCTGCACGATGTTCTCTCTCCTCCCAAGGGTGAGGCC
TCAGGACAAGGGAACCGGTATCAGCATGATGGTAGCAGAAACCTTATCACCAAGGTGCAG
GAGCTGAATTCTTCCAAAGAGTTGTGGTTCCGGGCAGCTGTCATTGCCGTGCCCATTGCT
GGAGGGCTGATTTTAGTGTTGCTGATTATGTTGGCCTTGAGGATGCTTCGAAGTGAAAAC
AAGAGACTGCAGGATCAGCGGCAGCAGATGCTCTCCCGTTTGCACTACAGCTTTCACGGA
CACCATTCCAAAAAGGGGCAGGTTGCAAAATTGGACCTGGAATGCATGGTGCCGGTCAGT
GGGCACGAGAACTGCTGTCTGACCTGTGACAAAATGAGACAAGCAGACCTCAGCAATGAT
AAGATCCTCTCGCTCGTTCACTGGGGCATGTACAGTGGCCACGGGAAGCTGGAATTCGTA
>Microbat|ENSMLUG00000001400|ENSMLUT00000001396
ATGGATCGCCATTCCAGCTACATCTTCATCTGGCTGCAGCTCGAACTCTGCGCCATGGCC
GTGCTGCTCACCAAAGGTGAAATCAGATGCTACTGTGATGCTGCCCACTGTGTGGCAACT
GGCTATATGTGTAAATCTGAGTTGAGTGCCTGCTTCTCTAGGCTTCTTGATCCTCAGAAC
ACAAATTCCCCACTCACCCATGGCTGCCTGGACTCTCTCGCAAGCACAGCAGACATCTGC
CAAGCCAAACAGGCACAAAACCACTCTGGCACCGCCATACCCACGTTGGAATGCTGTCAT
GAAGATATGTGCAATTACCGAGGGCTGCATGACGTTCTCTCTTCTCCCAAAGGAGAGGCC
TCAGGACAAGGAAACCGGTATCAGCATGATGGTAGCAGAAACCTCATCACCAAAGTGCAG
GAGCTGACTTCTTCCAAAGAGCTGTGGTTCCGGGCAGCGGTGATTGCTGTTCCAATTGCT
GGAGGGCTGATTTTAGTGTTGCTTATTATGTTGGCCTTGAGGATGCTGCGAAGTGAAAAC
AAGAGACTGCGGGATCAGCGGCAACAGATGCTCTCCCGTTTGCACTACAGCTTTCACGGA
CACCATTCCAAAAAGGGGCAGGTTGCAAAGTTGGACTTGGAATGCATGGTGCCGGTGAGT
GGGCACGAGAACTGCTGTCTGACCTGTGACAAAATGAGACAAGCAGACCTCAGCAACGAC
AAGATCCTCTCTCTCGTTCACTGGGGCATGTATAGTGGGCACGGGAAGCTGGAATTCGTA
>Human|ENSG00000095739|ENST00000375533
ATGGATCGCCACTCCAGCTACATCTTCATCTGGCTGCAGCTGGAGCTCTGCGCCATGGCC
GTGCTGCTCACCAAAGGTGAAATTCGATGCTACTGTGATGCTGCCCACTGTGTAGCCACT
GGTTATATGTGTAAATCTGAGCTCAGCGCCTGCTTCTCTAGACTTCTTGATCCTCAGAAC
TCAAATTCCCCACTCACCCATGGCTGCCTGGACTCTCTTGCAAGCACGACAGACATCTGC
CAAGCCAAACAGGCCCGAAACCACTCTGGCACCACCATACCCACATTGGAATGCTGTCAT
GAAGACATGTGCAATTACAGAGGGCTGCACGATGTTCTCTCTCCTCCCAGGGGTGAGGCC
TCAGGACAAGGAAACAGGTATCAGCATGATGGTAGCAGAAACCTTATCACCAAGGTGCAG
GAGCTGACTTCTTCCAAAGAGTTGTGGTTCCGGGCAGCGGTCATTGCCGTGCCCATTGCT
GGAGGGCTGATTTTAGTGTTGCTTATTATGTTGGCCCTGAGGATGCTTCGAAGTGAAAAT
AAGAGGCTGCAGGATCAGCGGCAACAGATGCTCTCCCGTTTGCACTACAGCTTTCACGGA
CACCATTCCAAAAAGGGGCAGGTTGCAAAGTTAGACTTGGAATGCATGGTGCCGGTCAGT
GGGCACGAGAACTGCTGTCTGACCTGTGATAAAATGAGACAAGCAGACCTCAGCAACGAT
AAGATCCTCTCGCTTGTTCACTGGGGCATGTACAGTGGGCACGGGAAGCTGGAATTCGTA
>Orca|XP_004278691.1
ATGGATCGTCACTCCAGCTACATCTTCATCTGGCTGCAGCTCGAACTCTGCGCCATGGCC
GTGCTGCTCACCAAAGGTGAAATCAGATGCTACTGCGATGCCGCCCACTGCGTGGCTACT
GGTTACATGTGTAAATCGGAGCTGAGCGCCTGCTTCTCCAAACTTCTTGATCCTCAGAAC
ACAAATTCCCCTCTCACGCACGGCTGCCTGGACTCTCTCGCAAGCACAGCAGATGTCTGC
CAAGCCAGACAGGTCCACAACCACTCTGGCAGCGCTGCGCCCACGCTGGAGTGCTGCCAC
GAGGACATGTGCAATTACAGGGGGCTGCAGGACGTCCTCGCCCCTCCCAAGGGGGAGGCC
TCAGGACAAGGGAACAGGTATCAGCATGATGGGAGCAGAAACCTCATCACCAAGGTGCAG
GAGCTGACGTCCTCCAAAGAGCTGTGGTTCCGGGCGGCGGTGATCGCCGTTCCCATCGCC
GGGGGGCTGATCCTAGTGTTGCTGATTATGTTGGCCCTGAGGATGCTGCGGAGCGAGAGC
AAGAGGCTGCAGGACCAGCGGCAGCAGATGCTGTCGCGTTTGCACTACAGCTTTCACGGA
CACCACTCCAAAAAGGGGCAGGTGGCAAAGCTAGACTTGGAGTGCATGGTGCCCGTGACC
GGCCATGAGAACTGCTGTTTGACCTGCGACAAGACGAGACAGGCTGACCTCAGCCACGAC
CGGATCCTGTCGCTCGTGCACTGGGGCATGTACAGTGGGCACGGGAAGCTGGAGTTCGTA
>Chimp|ENSPTRG00000002389|ENSPTRT00000004388
------------------------------------------------------------
------------------GAAATTCGATGCTACTGTGATGCTGCCCACTGTGTAGCCACT
GGTTATATGTGTAAATCTGAGCTCAGCGCCTGCTTCTCTAGACTTCTTGATCCTCAGAAC
TCAAATTCCCCACTCACCCATGGCTGCCTGGACTCTCTTGCAAGCACGACAGACATCTGC
CAAGCCAAACAGGCCCGAAACCACTCTGGCACCACCATGCCCACATTGGAATGCTGTCAT
GAAGACATGTGCAATTACAGAGGGCTGCACGATGTTCTCTCTCCTCCCAGGGGTGAGGCC
TCAGGACAAGGAAACAGGTATCAGCATGATGGTAGCAGAAACCTTATCACCAAGGTGCAG
GAGCTGACTTCTTCCAAAGAGTTGTGGTTCCGGGCAGCGGTCATTGCCGTGCCCATTGCT
GGAGGGCTGATTTTAGTGTTGCTTATTATGTTGGCCCTGAGGATGCTTCGAAGTGAAAAT
AAGAGGCTGCAGGATCAGCGGCAACAGATGCTCTCCCGTTTGCACTACAGCTTTCACGGA
CACCATTCCAAAAAGGGGCAGGTTGCAAAGTTAGACTTGGAATGCATGGTGCCGGTCAGT
GGCCACGAGAACTGCTGTCTGACCTGTGATAAAATGAGACAAGCAGACCTCAGCAATGAT
AAGATCCTCTCGCTTGTTCACTGGGGCATGTACAGTGGGCACGGGAAGCTGGAATTTGTA
>Cow|ENSBTAG00000003045|ENSBTAT00000003960
ATGGATCGCCACTCCAGCTACATCTTCATCTGGCTGCAGCTTGAACTCTGCGCCATGGCG
GTCCTGCTCACCAAAGGTGAAATCAGATGCTACTGTGATGCAGCCCACTGCGTGGCTACT
GGTTACATGTGTAAATCTGAGCTGAGCGCCTGCTTCTCCAGACTTCTGGATCCTCAGAAC
ATCAATTCCCCGCTCACCCATGGCTGCCTGGACTCCCTGGCAAGCACAGCGGACATCTGC
CAAGCCAGACAGGCTCGCAACCACTCCGGCAGCCCCTTGCCCTCTTTGGAGTGCTGTCAC
GAAGACATGTGCAACTATAGGGGGCTACAGGATGTCCTCACCCCGCCCAAGGGGGAGGCC
TCAGGACAAGGGAACAGGTATCAGCACGATGGTAACAGAAACCTCATCACCAAAGTGCAG
GAGCTGACGTCCTCCAAAGAGCTGTGGTTCCGGGCAGCAGTGATCGCAGTTCCCATCGCT
GGGGGGCTGATCCTGGTGTTGCTAATTATGCTGGCCCTGAGGATGCTGCGGAGCGAGAAC
AAGAGGCTGCAGGAGCAGCGGCAGCAGATGCTCTCACGTTTGCACTACAGCTTCCATGGA
CACCACTCCAAAAAGGGGCAGGTGGCGAAGTTGGACTTGGAGTGCATGGTGCCCGTGAGT
GGCCATGAGAACTGCTGTCTGACCTGCGATAAGATGAGACAAGCCGACCTCAGCCACGAC
CGCATCCTGTCGCTTGTGCACTGGGGCATGTACAGCGGGCACGGGAAGCTGGAGTTCGTA
>Dog|ENSCAFG00000030262|ENSCAFT00000049991
ATGGATCGCCATTCCAGCTACATCTTCATCTGGCTGCAGCTCGAACTCTGCGCCATGGCC
GTGCTGCTCTCCAGAGGTGAAATCAGATGCTACTGTGATGCTGCCCACTGCGTGGCAACT
GGTTATATGTGTAAATCTGAGCTGAGCGCCTGCTTCTCTAGACTTCTTGATCCTCAGAAC
ACAAATTCCCCGCTCACCCATGGCTGCCTGGACTCTCTCGCAAACACGGCAGACATCTGC
CAAGCCAAACAGGCACGAAACCACTCTGGCACCACCATGCCCACATTGGAATGCTGTCAT
GAAGATATGTGCAATTACAGAGGGCTGCATGATGTGCTCGCTCCTCCCAAGGGGGAGGCC
TCAGGACAAGGAAACCGCTATCAGCACGATGGCAGTAGAAACCTCATCACCAAAGTCCAG
GAGCTGACTTCCTCCAAAGAGTTGTGGTTCCGGGCGGCTGTGATTGCTGTTCCCATTGCC
GGCGGCCTAATTCTGGTGTTGCTTATTATGTTAGCCTTGAGGATGCTTCGAAGTGAAAAC
AAGAGACTGCAGGATCAACGGCAACAGATGCTGTCCCGTTTGCACTACAGCTTCCATGGA
CACCATTCCAAAAAGGGGCAGGTGGCAAAGTTAGACTTGGAATGCATGGTGCCAGTGAGC
GGGCATGAGAACTGCTGTCTGACCTGTGACAAAATGAGACAAGCAGACCTCAGCAACGAG
AAGATCCTCTCGCTCGTCCATTGGGGCATGTACAGTGGGCACGGGAAGCTGGAATTCGTA
>Elephant|ENSLAFG00000029472|ENSLAFT00000032864
ATGGATCGCCATTCCAGCTACTTCTTCATCTGGCTGCAGCTCGAACTCTGCGCGATGGCC
GTGCTGCTCACCAAAGGTGAAATTAGATGCTACTGTGACGCTGCACACTGTGTGGCAACT
GGTTACATGTGTAAATCTGAGCTCAGCGCCTGCTTCTCTAGACTTCTGGATCCTCAGAAC
ACAAATTCCCCACTCACTCATGGCTGCCTGGACTCTCTTGCAAGCACAGCAGACATCTGC
CAAGCCAAACAGGCACAAAACCACTCTGGCACCACCATGCCCACATTGGAATGCTGTCAT
GAAGATATGTGCAATTACAGAGGACTGCATGATGTTCTCTCTCCTCCCAAGGGTGAGACC
TCAGGACAAGGCAACAGATACCAGCATGACAGCAGCAGACACCTCATTACCAAGGTGCAG
GAGCTGACCTCTTCCAAAGAATTGTGGTTCCGGGCAGCGGTGATTGCCGTCCCCATAGCT
GGAGGGCTGATTTTAGTGTTGCTTATTATGTTAGCCTTGAGGATGCTTCGAAGTGAAAAC
AAGAGACTTCAGGACCAGCGTCAGCAGATGCTGTCCCGTTTGCACTACAGCTTTCATGGG
CATCATTCCAAAAAGGGACAGATTGCAAAGTTAGACTTGGAGTGCATGGTGCCGGTAAGT
GGGCACGAGAACTGCTGCCTGACCTGTGACAAAATGAGACAGGCGGACCTCAGCAACGAT
AAGATCCTCTCGCTCGTGCACTGGGGCATGTATAGCGGGCGCGGGAAGTTGGAGTTCGTA
>Bowhead|bmy_06189T0
ATGAGGAAG---------------------------------------------------
------CTGGGGAGAGGTGAAATCAGATGCTACTGCGATGCCGCCCACTGCGTGGCTACT
GGTTATATGTGTAAATCTGAGCTGAGCGCCTGCTTCTCCAGACTTCTTGATCCTCAGAAC
ACAAATTCCCCTCTCACGCATGGCTGCCTGGACTCTCTCGCAAGCACAGCAGATGTCTGC
CAAGCCAGACAGGTCCACAACCACTCTGGCAGCACTGCGCCCACGCTGGAGTGCTGCCAC
GAGGACATGTGCAATTACAGGGGGCTGCAGGACGTCCTCGCCCCTCCCAAGGGGGAGGCC
TCAGGACAAGGGAACAGGCACCAGCATGACGGGAGCAGAAACCTCATTACCAAAGTGCAG
GAGCTGACGTCCTCCAAAGAGCTGTGGTTCCGGGCGGCGGTGATCGCCGTTCCCATCGCT
GGGGGGCTCATCCTGGTGTTGCTGATTATGTTGGCCTTGAGGATGCTGCGGAGTGAGAGC
AGGAGGCTTCAGGACCAGCGACAGCAGATGCTGTCCCGTTTGCACTACAGCTTTCACGGA
CACCACTCCAGAAAGGGGCAGGTGGCAAAGCTAGACTTGGAGTGCATGGTGCCCGTGACC
GGCCATGAGAACTGCTGTCTGACCTGCGACAAGATGAGACAGGCTGATCTCAGCCACGAC
CGGATCCTGTCGCTTGTGCACTGGGGCATGTACAGTGGGCACGGGAAGCTGGAGTTCGTA
>Minke|BACU012983
------------------------------------------------------------
------------------------------------------------------------
------ATGTGTAAATCTGAGCTGAGCGCCTGCTTCTCCAGACTTCTTGATCCTCAGAAC
ACAAATTCCCCTCTCACGCATGGCTGCCTGGACTCTCTCGCGAGCACAGCAGACGTCTGC
CAAGCCAGACAGGTCCACAACCACTCTGGCAGCACTGCGCCCACGCTGGAGTGCTGCCAC
GAGGACATGTGCAATTACAGGGGGCTGCAGGACGTCCTCGCCCCTCCCAAGGGGGAGGCC
TCAGGACAAGGGAACAGGCACCAGCACGACGGGAGCAGAAACCTCATGACCAAAGTGCAG
GAGCTGACGTCCTCCAAAGACCTGTGGTTCCGGGCGGCGGTGATCGCCGTTCCCATCGCC
GGGGGGCTCATCCTGGTGTTGCTGGTTATGCTGGCCTTGAGGATGCTGCAGAGCGAGAGC
AGGAGGCTGCAGGACCAGCGGCAGCAGATGCTGTCCCGCCTGCACTACAGCCTTCACGGA
CACCGCTCCAAAACGGGGCAGGTGGCAAAGCTGGACTTGGAGCGCATGGTGCCCGTGACC
GGCCACGAGAACTGCTGTCTGACCTGCGACAAGATGAGACAGGCCGACCTCAGCCACGAC
CGGATCCTGTCGCTTGTGCACTGGGGCATGTACAGTGGGCACGGGAAGCTGGAGTTCGTA
