# Supplementary material for: Insights into the Evolution of Longevity from the Bowhead Whale Genome
Source: Cell Rep. 2015 Jan 6;10(1):112–22. doi: 10.1016/j.celrep.2014.12.008 (PMC4536333; doi:10.1016/j.celrep.2014.12.008)
Supplement: Supplemental Folder 2. Species Used in the Analysis of Selective Pressure Variation, Single-Gene Orthologous Families Tested, Likelihood Ratio Tests, MAKER Parameters, and Full Assembly and Read Usage Data, Related to Experimental Procedures [file mmc3.zip › Tested SGOs/reciprocal_group_2728.2.fas]

>Gibbon|ENSNLEG00000004727|ENSNLET00000006022
ATGCTGACCGCAGCGGTGCTGAGCTGTGCCCTGCTGCTGGCACTGCCTGCCACGCAAGGA
GCCCAGATGGGCTTGGCTCCCCTGGAGGGCATC------------AGAAGGCCTGACCAG
GCCCTGTTC---------------------------------CCAGAGCTCCCAGGCCTG
GGCCTACGGGCGCCACTG---------AAGAAGACAACTGCAGAACAGGCAGAAGAGGAT
CTGTTGCAGGAGGCTCAGGCC------TTGGCAGAG---GTA------------CTAGAC
CCGCAGGACCGCGAGCCCCGCTCCTCACGTCGCTGCGTAAGGCTGCATGAGTCCTGCCTG
GGACAGCAGGTGCCTTGCTGTGACCCGTGTGCCACGTGCTACTGCCGCTTCTTCAATGCC
TTCTGCTACTGCCGAAAGCTGGGTACT---GCCATGAACCCCTGCAGCCGCACC
>Gorilla|ENSGGOG00000012981|ENSGGOT00000013027
ATGCTGACCGCAGCAGTGCTGAGCTGTGCCCTGCTGCTGGCACTGCCTGCCACGCGAGGA
GCCCAGATGGGCTTGGCCCCCATGGAGGGCATC------------AGAAGGCCTGACCAG
GCCCTGCTC---------------------------------CCAGAGCTCCCAGGCCTG
GGCCTGCGGGCCCCACTG---------AAGAAGACAACTGCAGAACAGGCAGAAGAGGAT
CTGTTGCAGGAGGCTCAGGCC------TTGGCAGAG---GTA------------CTAGAC
CAGCAGGACCGCGAGCCCCGCTCCTCACGTCGCTGCGTAAGGCTGCATGAGTCCTGCCTG
GGACAGCAGGTGCCTTGCTGTGACCCGTGTGCCACGTGCTACTGCCGCTTCTTCAATGCC
TTCTGCTACTGCCGCAAGCTGGGTACT---GCCATGAACCCCTGCAGCCGCACC
>Guinea_Pig|ENSCPOG00000010909|ENSCPOT00000011010
ATGCTGAACACAGTGCTGCTGAGTTGTGCCCTGCTGCTGGCATTGCCTGTAACACAGGGG
GCCCAGATGGGGTTGGCCCCCCTGGAGGGCATC------------AGAAGGCCTGACCAG
GTTCTGTTC---------------------------------CCAGACTTTCCAGGCCTA
GGCCAGCATGTTCCGCTG---------AAGAGGACAACTGCAGAACAAGCAGAAGAGGCT
CTGCTGCAGAAGGCTGAAGCT------TTGGCAGAG---GTG------------CTAGAC
CCGCAGAACCGCGAGCCCCGCACCCCACGCCGCTGTGTAAGGCTGCAGGAGTCCTGCCTG
GGGCAGCAGGTGCCGTGTTGCGACCCGTGCGCTACATGCTACTGCCGTTTCTTCAACGCT
TTCTGCTACTGCCGCAAGCTGGGTACT---GCTACAAACCCTTGCAGCCGCACC
>Horse|ENSECAG00000016828|ENSECAT00000017741
ATGCTGACCGCAGTGCTGCTGAGCTGTGCCCTGCTGCTGACACTGCCTGCCATGCAGGGT
GCCCAGATGGGCTTGGTCCCCCTGGAGGGCATC---------------AGGACTGACCAG
GCCCTGATC---------------------------------CCAGAGCTGCCAGGCCTG
GGCATCCGGCCCCTACTG---------AAGAAGACAACTGCTGAACAGGCAGAAGAGGCT
CTGAAGCAGGAGGCCAAGGCC------TTGGCAGAG---GTA------------CTAGAC
TTGGAAGGCCGCGAGCAGCGCTCCCCGCGTCGCTGTGTACGTCTGCATGAGTCCTGTCTG
GGACACCAGGTACCGTGCTGTGACCCATGCGCCACGTGCTACTGCCGTTTCTTCAACGCC
TTCTGCTACTGCCGCAAGCTGGGTACT---GCCATGAACCCTTGCAGCCGCACC
>Mouse|ENSMUSG00000005705|ENSMUST00000005849
ATGCTGACTGCAATGTTGCTGAGTTGTGTTCTGCTGTTGGCACTGCCTCCCACACTGGGG
GTCCAGATGGGCGTGGCTCCACTGAAGGGCATC------------AGAAGGCCTGACCAG
GCTCTGTTC---------------------------------CCAGAGTTCCCAGGTCTA
------------AGTCTGAATGGCCTCAAGAAGACAACTGCAGACCGAGCAGAAGAAGTT
CTGCTGCAGAAGGCAGAAGCT------TTGGCGGAG---GTG------------CTAGAT
CCACAGAACCGCGAGTCTCGTTCTCCGCGTCGCTGTGTAAGGCTGCACGAGTCCTGCTTG
GGACAGCAGGTACCTTGCTGCGACCCGTGCGCTACGTGCTACTGCCGCTTCTTCAATGCC
TTTTGCTACTGCCGCAAGCTGGGTACG---GCCACGAACCTCTGTAGTCGCACC
>Opossum|ENSMODG00000005903|ENSMODT00000007450
ATGTTGAATGCTTTGCTGCTGAGCTGGGCCATGCTGCAGGGATTTCCCATCATCCTGAGT
GCCCCGTCCAGTCAGCAATACCCAGATGCCATCGGCTCCAGACTGAGTAGGTCAAGCCAA
GCTCTGTACCCTGGGCTCTTGCACTCAGCC------------------------GGCCCT
GGTATACAACCAGAATTG---------GAGCAGATGGCCTCAGAACTGGCAGGTGAATCC
TTCATGCAAGATACTGAAGCT------CTGGCACCTGGGATG------------CTGGAC
CTACAGGACCGTGAAGAGCGCTCCCCACGACGCTGTGTTCGCCTTCTTGAGTCTTGCCTG
GGTCACCAGGTCCCCTGCTGCGATCCATGTGCCACCTGCTACTGCCGCTTCTTTAATGCC
TTCTGCTATTGCCGCAAGATC---AGC---ACCAATTACCCTTGTAGCCGAAAC
>Orangutan|ENSPPYG00000007459|ENSPPYT00000008770
ATGCTGACCGCAGCAGTGCTGAGCTGTGCCCTGCTGCTGGCACTGCCTGCCACGCAAGGA
GCCCAGATGGGCTTGGCCCCCCTGGAGGGCATC------------AGAAGGCCTGACCAG
GCCCTGTTC---------------------------------CCAGAGCTCCCAGGCCTG
GGCCTGCAGGCCCCACTG---------AAGAAGACAACTGCAGAACAGGCAGAAGAGGAT
CTGTTGCAGGAGGCTCAGGCT------TTGGCAGAG---GTA------------CTAGAC
CCGCAGGACCGTGAGCCCCGCTCCTCACGTCGCTGCGTAAGGCTGCATGAGTCCTGCCTG
GGACAGCAGGTGCCTTGCTGTGACCCGTGCGCCACGTGCTACTGCCGCTTCTTCAATGCC
TTCTGCTACTGCCGCAAGCTGGGTACT---GCCATGAACCCCTGCAGCCGCACC
>Platypus|ENSOANG00000003541|ENSOANT00000005613
ATGCTGAACACACTACTGCTAAGCTGGGTCATGCTGCAGGGTCTGCAGAGCATCCTGACT
ATTGAGCCCGGCCAGGAACACCTGGACAGCATC---------------------AGCAGG
GCCAGTTACTCGGGCCTCCTGCGCACAGTCCCTGTGGCCCCACCAAGACTTCCAGATGCT
GCCCTGAGGCCGGAGATG---------GAGCGGATGGCAGCAGAGCTGGCAAATGAAGAT
CGGACGCAGGAAGCCGGAATC------TTGACATCAGGGGTG------------CCGGAC
CTACAGGGCCGAGAGGAGCGCTCCCCCCGTCGGTGTGTTCGCCTACTCGAGTCCTGCCTG
GGTCACCAGCTCCCTTGTTGCGACCCCTGCGCCACTTGCTACTGTCGCTTCTTCAACGCC
TTCTGCTACTGCCGGAAGATC---AGC---GCCACCTACCCCTGCAGCCGCAAT
>Rabbit|ENSOCUG00000011856|ENSOCUT00000011854
ATGTTGACCACAGTGCTGCTGAGCTGTGCCCTGCTGCTGGCACTGCCCTCTGTGCAGGGG
GCCCAGGTGGGCCTGCCCCCACTGGAGGGCATC------------AGAAGGCCTGACCAG
GCCCTGTTC---------------------------------TCCCAGCTCCCAGGCCAG
GGCCTTCAGGCCCCGCTG---------AAGGTGACCAACGCAGAACCGGCAGAAGAGGCT
CTGTTGCAGGAGGCCGAGGCA------CTGACAGAG---GTG------------CTAGAC
CCGCAAGACCGCGAGCCTCGCTCCCCGCGCCGCTGCGTAAGGCTGCACGAGTCCTGTCTG
GGCCAGCAGGTTCCGTGCTGCGACCCGTGTGCCACGTGCTACTGCCGCTTCTTCAACGCC
TTCTGCTACTGCCGCAAACTGGGCTCT---ACCGCGAACCCCTGCAGCCGCACC
>Rat|ENSRNOG00000039001|ENSRNOT00000059628
ATGCTGACTGCAATGTTGCTGAGCTGTGTCCTGCTGCTGGCACTGCCTCCCACATTGGGG
GTCCATATGGGCGTGGCACCACTGAAGGGCATC------------AGAAGGTCTGACCAG
GCCCTGTTC---------------------------------CCAGAGTTCTCAGGTCTA
------------AGTCTG---------AAGAAGACAGCAGCAGACCGAGCAGAAGATGTT
CTGCTGCAGAAGGCAGAAGCT------TTGGCAGAG---GTG------------CTAGAT
CCACAGAACCGCGAGTCTCGTTCTCCGCGTCGCTGTGTAAGGCTGCACGAGTCCTGCTTG
GGACAACAGGTACCTTGCTGCGACCTGTGCGCCACGTGCTACTGCCGCTTCTTCAATACC
TTTTGCTACTGCCGCAAGCTAGGTACTGGCACCACGAACCTCTGCAGCCGCCCC
>Macaque|ENSMMUG00000008035|ENSMMUT00000011243
ATGCTGACTGCAGCACTGCTGAGCTGTGCCCTGCTGCTGGCACTGCCTGCCACGCAAGGA
GCCCAGATGGGGCTGGCCCCCCTGGAGGGCATC------------AGAAGGCCTGACCAG
GCCCTGTTC---------------------------------CCAGAGCTCCCAGGCCTG
GGCCTGCGGGCCCCACTG---------AAGAAGACAACTGCAGAACTGGCAGAAGAGGAT
CTGTTGCAGGAGGCTCAGGCC------TTGGCAGAG---GTA------------CTAGAC
TCGCAGGACCGCGAGCCCCGCTCCTCACGTCGCTGCGTAAGGCTGCATGAGTCCTGCCTG
GGACAGCAGGTGCCTTGCTGTGACCCCTGTGCCACATGCTACTGCCGCTTCTTCAACGCC
TTCTGCTACTGCCGCAAGCTGGGTACT---GCCATGAACCCCTGCAGCCGCACC
>Marmoset|ENSCJAG00000016184|ENSCJAT00000031484
ATGCTGACTGCAGCGATGCTGAGCTGTGCCCTGCTGCTGGCACTGCCTGCCATGCAGGGA
GCCCAGATGAGCTTGGCCCCCCTGGAGGGCATC------------AGAAGGCCTGACCAC
GTCCTGTTC---------------------------------CCAGAGCTCCCAGGCCTG
GGCCTGCAGGCCCCACTG---------AAGAAGACAACTGCAGAACAGGGAGAAGAAGAT
CTGCTGCAGGAGGCTGAGGCC------TTGGCAGAG---GTA------------CAAGAC
CTGCAGGACCGCGAGCCCCGCTCCCCACGCCGCTGCTTAAAGCTGCAGGAGTCCTGCCTG
GGACAGCAGGTGCCTTGCTGTGACCCGTGTGCCACATGCTACTGCCGCTTCTTCAACGCC
TTCTGCTACTGTCGCAAGCTGGCTACT---GCCACAAACTCCTGCAGCCACGCC
>Microbat|ENSMLUG00000005196|ENSMLUT00000005194
ATGCTGACTGCAATA---CTGAGCTGTGCCCTGCTGCTGGCACTGCCTGCCATGGAGGGG
GCCCAGATGAGCTTGGCACCCCTGGAGGGCATC------------AGAAGGCCTGACGAG
GCCCTGTTC---------------------------------TCAGAGCTGTCAGATCTG
GGCCTGAGGCGTGAGCTG---------AAGAGGAAAGCTGTAGAACAGGCAGAAGAGGCT
CTGCTGCAGGAGGCCAAGGAC------TTGGCAGAG---GCG------------CTAGAT
CCGGAAGAACGGGAGCCACGCTCCCTGCGTCGCTGCGTGAGGCTGCACGAGTCCTGTCTG
GGACACCAAGTACCGTGCTGTGACCCATGTGCCACGTGCTACTGCCGGTTCTTCAATGCC
TTCTGCTACTGCCGCAAGCTGGGTACT---GCCATGAACCCCTGCAGCCGCACC
>Human|ENSG00000159723|ENST00000290953
ATGCTGACCGCAGCGGTGCTGAGCTGTGCCCTGCTGCTGGCACTGCCTGCCACGCGAGGA
GCCCAGATGGGCTTGGCCCCCATGGAGGGCATC------------AGAAGGCCTGACCAG
GCCCTGCTC---------------------------------CCAGAGCTCCCAGGCCTG
GGCCTGCGGGCCCCACTG---------AAGAAGACAACTGCAGAACAGGCAGAAGAGGAT
CTGTTGCAGGAGGCTCAGGCC------TTGGCAGAG---GTA------------CTAGAC
CTGCAGGACCGCGAGCCCCGCTCCTCACGTCGCTGCGTAAGGCTGCATGAGTCCTGCCTG
GGACAGCAGGTGCCTTGCTGTGACCCATGTGCCACGTGCTACTGCCGCTTCTTCAATGCC
TTCTGCTACTGCCGCAAGCTGGGTACT---GCCATGAATCCCTGCAGCCGCACC
>Orca|XP_004280903.1
ATGCTGACCACAGTGCTGCTGAGTTGTGCCCTGCTGCTGGCAATGCCCGCCGGGCAGGGG
GCCCAGATGGGCTTGGCTCCACTGGAGGGCATC------------GGAAGGCCTGACCAA
GCCTTGTTC---------------------------------CCAGAGCTCCAAGGCCTG
GGCCTGCAGCCCCCACTT---------AAGAGGACAACGGCAGAACAGGTGGAAGAGGCT
CTGCTGCAGGAGGCAGAGGCCAAGGCCTTGGCAGAG---GTG------------CTAGAT
CCGGAAGGACGCAAGCCGCGCTCCCCGCGTCGCTGCGTAAGGCTGCATGAGTCCTGTCTG
GGACACCAGGTACCATGCTGCGACCCATGTGCCACGTGCTACTGCCGTTTCTTCAACGCC
TTCTGCTACTGCCGCAAGCTGGGTACT---GCCGCGAACCCCTGCAGCCGCACC
>Chimp|ENSPTRG00000008232|ENSPTRT00000015179
ATGCTGACCGCAGCGGTGCTGAGCTGTGCCCTGCTGCTGGCACTGCCTGCCACGCGAGGA
GCCCAGATGGGCTTGGCCCCCATGGAGGGCATC------------AGAAGGCCTGACCAG
GCCCTGCTC---------------------------------CCAGAGCTCCCAGGCCTG
GGCCTGCGGGCCCCACTG---------AAGAAGACAACTGCAGAACAGGCAGAAGAGGAT
CTGTTGCAGGAGGCTCAGGCC------TTGGCAGAG---GTA------------CTAGAC
CTGCAGGACCGCGAGCCCCGCTCCTCACGTCGCTGCGTAAGGCTGCATGAGTCCTGCCTG
GGACAGCAGGTGCCTTGCTGTGACCCATGTGCCACGTGCTACTGCCGCTTCTTCAATGCC
TTCTGCTACTGCCGCAAGCTGGGTACT---GCCATGAACCCCTGCAGCCGCACC
>Cow|ENSBTAG00000014556|ENSBTAT00000019347
ATGCTGACCGCAGTACTGCTGAGCTGTGCCCTGCTGCTGGCAATGCCCCCCATGCAGGGG
GCCCAAATGGGCCCTGCTCCCCTGGAGGGCATC------------GGAAGGCCTGAGGAA
GCCTTATTC---------------------------------CTAGAGCTCCAAGGCCTA
AGCCTGCAACCGTCGCTG---------AAGAGGATAACGGAGGAACAGGCCGAAGAGTCG
CTGCTGCAGGAGGCAGAGGCCAAGGCCTTAGCAGAG---GTG------------CTAGAT
CCGGAAGGACGCAAGCCACGCTCCCCACGTCGCTGCGTAAGGCTGCATGAATCCTGTCTG
GGACACCAGGTACCCTGCTGTGACCCGTGCGCCACGTGCTATTGCCGTTTCTTCAACGCC
TTCTGCTACTGCCGCAAGCTGGGTACC---ACCACGAACCCCTGCAGCCGCACC
>Dog|ENSCAFG00000020359|ENSCAFT00000032421
ATGCTGCCTGCAGTGCTGCTGAGCTGTGCCCTGCTTCTGGCACTGCCGCCCATGCAGGGG
GCCCAGATTGGCTTGGTCCCCCTGGAAGGCATC------------AGAAGACCTGACCAG
GCTCTGTTC---------------------------------CCAGAGCTTCCAGGCCTG
GGCCTGCAGTCCTCCCTG---------AAAAGGGCAACTGCAGAACAGTCTGAAGAAGCT
CTGCTGCAGGAGGCAGAGGCC------TTGGCAGAG---GTA------------CTAGAT
CCAGAGGGTCGCGAGCCACGCTCCCCGCGTCGCTGCGTAAGGCTGCATGAATCCTGTCTG
GGACACCAGGTGCCGTGTTGCGACCCATGTGCCACGTGCTACTGCCGTTTCTTCAACGCC
TTCTGCTACTGCCGCAAGCTGGGTACT---GCCACGAACCCCTGCAGCCGTACC
>Elephant|ENSLAFG00000016061|ENSLAFT00000016057
ATGCTGACCGGAGTGCTGCTGAGCTGTGCCCTGCTGCAGGCATTGCCCACCATGCAGGGG
GCCCAGGTGGGCCTGGCCCCCCTGGAGGGCATC------------AGAAGGTCTGACCAT
GCCCTGTTC---------------------------------CCAGCATTTCCAGGCCTG
GGCCTGAGGCCTGCGCTG---------AAGAGGACAGTAGAAGGACAGGCAGAAGAGGCC
CTGCTGCAGGAGGCCGAGGCC------TTGGCAGAG---GTAACCGCTCAGGCGCTAGAC
---------CGAGAGCCGCGCTCTGCGCGTCGCTGCGTGCGGCTGCACGAGTCCTGTCTG
GGACACCAGGTGCCCTGCTGCGACCCGTGTGCTACGTGCTACTGCCGCTTCTTCAATGCC
TTCTGCTACTGCCGCAAGCTGGGTACT---GCCACGCACCCCTGCAGCCGCACC
>Bowhead|bmy_05260T0
ATGCTGACCGCAGTGCTGCTGAGTTGTGCCCTGCTGCTGGCAATGCCCGCCATGCAGGGG
GCCCAGATGGGCTTGGCTCCCCTGGAGGGCATC------------GGAAGGCCCGACCAA
GCCTTGTTC---------------------------------CCAGAGCTCCAAGGCCTG
GGCCTGCAGCCCCCGCTG---------AAGAGGACAACGGCAGAACAGGTGGAAGAGGCT
CTGCTGCAGAAGGCAGAGGCCAAGGCCTTGGCAGAG---GTG------------CTAGAT
CCGGAAGGACGCAAGCCGCGCTCCCCGCGTCGCTGCGTAAGGCTGCACGAGTCCTGTCTG
GGACACCAGGTACCATGCTGYGACCCATGTGCCACGTGCTACTGCCGTTTCTTCAACGCC
TTCTGCTACTGCCGCAAGCTGGGTACT---GCCACGAACCCCTGCAGCCGCACC
>Minke|BACU018107
ATGCTGACTGCAGTGCTGCTGAGTTGTGCCCTGCTGCTGGCAATGCCTGCCATGCAGGGG
GCCCAGATGGGCTTGGCTCCCCTGGAGGGCATC------------GGAAGGCCCGACCAA
GCCTTGTTC---------------------------------CCAGAGCTCCAAGGCCTG
GGCCTGCAGCCCCCGCTG---------AAGAGGACAACGGCAGAACAGGTGGAAGAGGCT
CTGCTGCAGGAGGCAGAGGCCAAGGCCTTGGCAGAG---GTG------------CTAGAT
CCGGAAGGACGCAAGCCGCGCTCCCCGCGTCGCTGCGTAAGGCTGCACGAGTCCTGTCTG
GGACACCAGGTACCATGCTGCGACCCATGTGCCACGTGCTACTGCCGTTTCTTCAACGCC
TTCTGCTACTGCCGCAAGCTGGGTACT---GCCACGAACCCCTGCAGCCGCACC
