# Supplementary material for: Insights into the Evolution of Longevity from the Bowhead Whale Genome
Source: Cell Rep. 2015 Jan 6;10(1):112–22. doi: 10.1016/j.celrep.2014.12.008 (PMC4536333; doi:10.1016/j.celrep.2014.12.008)
Supplement: Supplemental Folder 2. Species Used in the Analysis of Selective Pressure Variation, Single-Gene Orthologous Families Tested, Likelihood Ratio Tests, MAKER Parameters, and Full Assembly and Read Usage Data, Related to Experimental Procedures [file mmc3.zip › Tested SGOs/reciprocal_group_2734.2.fas]

>Gibbon|ENSNLEG00000008308|ENSNLET00000010604
---------------------------------------------------ATGTTTTCC
ACCAAAGCCCTCCTTTTGGCTGGTCTGATTTCTACTGCACTG------------------
------------GCAGGGCCATGGGCTAATATATGTGCTGGCAAGTCTTCCAACGAGATC
CGGACGTGTGACCGCCATGGCTGTGGACAGTACTCTGCT---CAAAGAAGTCAGAGGCCT
CACCAGGGTGTGGACATCTTGTGCTCTGCTGGATCTACTGTGTACGCACCATTCACTGGA
ATGATTGTGGGCCAGGAGAAACCTTATCAAAACAAAAATGCTATTAATAATGGTGTTCGA
ATATCTGGAAGAGGTTTTTGTGTCAAAATGTTCTACATTAAGCCAATTAAGTATAAAGGT
CCTATTAAGAAGGGAGAAAAACTTGGAACTCTATTGCCCTTGCAGAAAGTTTATCCTGGC
ATACAGTCGCATGTGCACATTGAAAACTGTGACTTGAGTGACCCTACTGCATACCTG
>Gorilla|ENSGGOG00000025981|ENSGGOT00000024357
---------------------------------------------------ATGTTTTCC
ACCAAAGCCCTCCTTTTGGCTGGTCTGATTTCTACTGCACTG------------------
------------GCAGGGCCATGGGCTAATATATGTGCTGGCAAGTCTTCCAATGAGATC
CGGACGTGTGACCGCCATGGCTGTGGACAGTACTCTGCT---CAAAGAAGTCAGAGGCCT
CACCAGGGTGTGGACATCTTGTGCTCTGCTGGATCTACTGTGTACGCACCATTCACTGGA
ATGATTGTGGGCCAGGAGAAACCTTATCAAAACAAGAATGCTATCAATAATGGTGTTCGA
ATATCTGGAAGAGGTTTTTGTGTCAAAATGTTCTACATTAAGCCAATTAAGTATAAAGGT
CCTATTAAGAAGGGAGAAAAACTTGGAACTCTATTGCCCTTGCAGAAAGTTTATCCTGGC
ATACAGTCGCATGTGCACATTGAAAACTGTGACTCGAGTGACCCTACTGCATACCTG
>Guinea_Pig|ENSCPOG00000001266|ENSCPOT00000001282
---------------------------------------------------ATGTTCCTC
ACAAGAGTCCTCCTTCTGGTTGCTTTGATTTCCACGGCACTG------------------
------------GCTGGGCCATGGGCTACCATATGTGCCGGCAAGTCCTCCAATGAGATC
CGGACCTGTGACAGCCATGGCTGTGGACAGTACTCTGTC---CAGAGAAATCAGAAGCCT
CACCAAGGTGTGGATGTCCTATGCTCTGATGGATCAACTGTGTATGCACCATTTAATGGA
ATGATTTTGGGCCAGGAGAAACCTTTTAGAAACAAAAGCCCCATCAATAATGGTGTTCGG
CTGTCTGGAAGAGGTTTCTGTGTCAAAATTTTCTACATTAAGCCAATTAGGTACAAAGGT
TCCATCAAGAGGGGAGAAAAACTTGGAACTCTACTGCCCTTGCAGAAAGTTTACCCCGGT
ATCCAATCACATGTGCACATTGAAAACTGTGACTTGACCGATCCCACTGTGTACCTG
>Horse|ENSECAG00000008324|ENSECAT00000008437
------------------------------------------------------------
------------------------------------GCACTG------------------
------------GCTGGACCATGGGCTAATATATGTGCTGGCAAGTCTTCCAATGAGATC
AGGACGTGTGACAGCCATGGCTGTGGCCGGTACACTGCT---CAA---AGTCACAGGCCT
CACCAGGGCGTGGATGTCTTGTGCTCTGATGGATCTACCGTGTATGCACCTTTCACCGGA
ATGATTGTGGCCCAGGAGAAACCGTATAAAGACAAAAATGCCATCAATAATGGTGTTCGG
CTATCTGGAAGAGGTTTCTGTATTAAAATGTTACACGTTAAGCCAATTAAACATAAAGGT
TCCATCAAGAAGGGAGAAAAACTGGGAACTGTACTGCCCTTGCAGAAAGTTTATCCTGGC
ATACAATCCCATGTGCATATTGAAAACTGTGACTCGAGTGATCCTACAGCGTACCTA
>Mouse|ENSMUSG00000021539|ENSMUST00000062806
---------------------------------------------------ATGATTCCC
ACAACAATCCTCATTTCAGCTGCTTTGCTTTCCTCTGCCCTA------------------
------------GCAGGACCATGGGCTAACATATGTGCCAGCAAATCTTCCAACGAGATC
CGGACGTGTGACAGCTATGGCTGTGGACAGTACTCTGCT---CAAAGAACCCAAAGGCAT
CACCCAGGTGTGGACGTCCTGTGCTCGGATGGATCTGTGGTGTATGCACCATTCACTGGG
AAGATAGTGGGCCAGGAGAAACCCTATAGAAACAAAAATGCCATCAATGATGGCATTCGA
CTGTCTGGAAGAGGTTTTTGTGTCAAAATTTTCTACATTAAGCCAATTAAGTATAAAGGT
TCTATCAAAAAGGGGGAGAAGCTGGGCACCTTGCTGCCCCTGCAGAAAGTTTACCCGGGC
ATCCAGTCGCATGTACACGTTGAAAACTGCGACTCCAGTGACCCCACAGCATACCTG
>Opossum|ENSMODG00000015175|ENSMODT00000019303
---------------------------------------------------ATGCTGTCA
TTCAAGATACTGGTTTTGGCTGTTTTGATTTCAACTGTGTTG------------------
------------GCGGGACAATGGAATAGCATATGTGCTGGAAATCCTTCTAATGCTGTC
AGAGGCTGTGATAAACATGGGTGTGGAGACTATAGTGCTTATAGGAGAGGCCAAAGAGCA
CACCAAGGAGTGGATGTAGAGTGTACAGATGGATCAGCTGTGTATGCCCCCTTCACTGGA
ACAATTATTCGTCAAGCCAAACCTTATAGCAAAAATAATGCAATTAATAATGGTGTACAA
ATATCTGGAGGAGGTTTTTGTGTCAAAATATTCTACATAAAGCCAGTTAAATATAAAGGC
CCTATCAAGAAGGGAGAAAAACTTGGTGTTCTTTTGCCCATGCAGAAAGTTTATCCTCAC
ATTAGATCACACATACATATTCAAAATTGTGACCTGAGTGACCCCACTGTTTATTTG
>Orangutan|ENSPPYG00000015806|ENSPPYT00000018385
---------------------------------------------------ATGTTTTCC
ACCAAAGCCCTCCTTTTGGCTGGTCTGATTTCTACTGCACTG------------------
------------GCAGGGCCATGGGCTAATATATGTGCTGGCAAGTCTTCCAACGAGATC
CGGACGTGTGACCGCCATGGCTGTGGACAGTACTCTGCT---CAAAGAAGTCAGAGGCCT
CACCAGGGTGTGGACGTCTTGTGCTCTGCTGGATCTACTGTGTACGCACCATTCACTGGA
ATGATTGTGGGCCAGGAGAAACCTTATCAAAACAAAAATGCTATCAATAATGGTGTTCGA
ATATCTGGAAGAGGTTTTTGTGTCAAAATGTTCTACATTAAGCCAATTAAGTATAAAGGT
CCTATTAAGAAGGGAGAAAAACTTGGAACTCTATTACCCTTGCAGAAAGTTTATCCTGGC
ATACAGTCGCATGTGCACATTGAAAACTGTGACTCGAGTGACCCTACTGCATACCTG
>Platypus|ENSOANG00000020203|ENSOANT00000029474
------------------------------------------------------ATGAAC
TTCCTAGTACTCTTTCCAACTCTTCTATCTCCTAATCTTCTTACTGCCTTTGCTATTACA
AACAGAGTGTGGGCGGCAAAATGGAACCATTTATGTGCCGGCAGGCCTCAGAACAAAATC
AGGGGCAATGATAAGTATGGCAGTGGATCTTATGGAGCT---CCAAGAGGTAAAAGGGTT
CACAAAGGCGTGGACGTGTTGTGCTCGGATGGAAGTACAGTGCTTGCCCCTTTCTCAGGA
GTGATTCAGAGTCAAGCCAAACCATACGGAAATGGGAATGCCATCGATGATGGAATTCGA
ATGACTGGAGGAGGT---------------------------------------------
---------------------------------------ATGGAACTGGGTTACCAACAT
AGAATATCA---------------------------------TCTTCCTGTAGAGGA
>Rabbit|ENSOCUG00000006380|ENSOCUT00000006379
---------------------------------------------------ATGTTTTCC
ACAAGAGTTCTCCTTCTGGCTGTTTCCATTTCCACTGCACTG------------------
------------GCTGGGCCATGGGCGAGTATATGTGCTGGCAAGTCTTCCAACGAGATC
CGGGCATGCGACAGCCACGGCTGCGGACAGTACTCTGCT---CAAAGAAATCAGAGGCCT
CACCCTGGTGTGGATGTCCTGTGCCCTGATGGGTCTACCGTCTTGGCGCCATTCACCGGA
ACCATTGTGGGCCAGGAGAAACCATACAAAACCAAAAACGCCATCAACAATGGTGTTCGG
ATTTCCGGGAGAGGTTTCTGTATTAAAATGTTCTATATCAAGCCAATTAAGTACAGAGGT
TCTATCAGAAAGGGAGACAAGCTGGGGACCCTGCTGCCCTTGCAGAAAGTGTACCCCGGC
ATACAATCGCACGTACACGTGGAGAACTGCGACGGGAGTGACCCCACCGCGCTCCTC
>Rat|ENSRNOG00000012189|ENSRNOT00000016252
---------------------------------------------------ATGTTTCCC
ACAAGAATCCTCATGTCAGCTGCTTTGATTTCCACTGCCCTG------------------
------------GCAGGACCATGGGCTAACATATGTGCCAGCAGATCTTCCAACGAGATC
CGGACATGTGACAGCTATGGCTGTGGACAGTACTCTACT---CAAAGAACCCAAAGGCAT
CATCCAGGTGTGGACGTCCTGTGCTCAGATGGATCTGTGGTGTATGCGCCATTCACGGGG
AAGATAGTGGGCCAGGAGAAACCCTATAGAAACAAAAACGCCATCAATGATGGCGTCCGA
CTGTCGGGAAGAGGTTTCTGCGTCAAAATTTTCTACATTAAGCCAATTAAGTATAAGGGC
TCTATCAGAAAGGGAGAGAAGCTGGGCACCTTGCTGCCCCTGCAGAAAGTTTACCCTGGC
ATACAGTCGCATGTACACATTGAAAACTGTGACTCCAGTGATCCCACGGCATACCTG
>Macaque|ENSMMUG00000001947|ENSMMUT00000002755
---------------------------------------------------ATGTTTTCC
ACCAAAGTCCTCCTTTTGGCTGGTCTGATTTCTACTGCACTG------------------
------------GCAGGGCCATGGGCTAATATATGTGCTGGCAAGTCTTCCAACGAGATC
CGGACGTGTGACCGCCATGGCTGTGGACAGTACTCTGCT---CAAAGAAGTCAGAGGCCT
CACCAGGGTGTGGACATCTTGTGCTCTGCTGGATCTACTGTGTATGCACCATTCACTGGA
ATGATTGTGGGCCAGGAGAAACCTTATCAAAACAAAAATGCTATCAATAATGGTGTTCGA
ATATCTGGAAGAGGTTTTTGTGTCAAAATGTTCTACATTAAGCCAATTAAGTATAAAGGT
CCTGTTAAGAAGGGAGAAAAACTTGGAACTCTATTGCCCTTGCAGAAAGTTTATCCTGGC
ATACAGTCGCACGTGCACATTGAAAACTGTGACTTGAGTGACCCTACTGCATACCTG
>Marmoset|ENSCJAG00000005923|ENSCJAT00000011509
---------------------------------------------------ATGTTTTCC
ACCAGAGCCCTCCTTTTGGCTGGTCTGATTTCCACTGCACTG------------------
------------GCCGGGCCATGGGCTAATATATGTGCTGGCAAGTCTTCCAATGAGATC
CGGACGTGTGATCGCCATGGCTGTGGACAGTACTCTGCT---CAAAGAAGTCAGAGGCCT
CACCAGGGTGTGGACGTCTTGTGCTCTGTTGGATCTACTGTGTACGCACCATTCACCGGA
ATGATTATGGGCCAGGAGAAACCTTATCAAAACAAAAATGCTATCAATAATGGTGTTCAA
ATATCTGGAAGAGGTTTTTGTGTCAAAATGTTCTACATTAAGCCAATTAAGTATAAAGGT
CCTATTAAGAAGGGAGAGAAACTTGGAACTCTATTGCCCCTGCAGAAAGTTTATCCTGGC
ATACAATCACATGTGCACATTGAAAACTGTGACTTGAGTGATCCTACTGCATACCTG
>Microbat|ENSMLUG00000015931|ENSMLUT00000015930
CTCCATGTTTTACTGCTTCATAATTTTTTATATACAGAAATTTGCCTCTCATGTTTCTCC
TTTTCAGTG------------------------------CTG------------------
------------GCTGGGCCGTGGGCTAATCTATGTGCTGGCAAGTCTTCCAATGAGATC
AGGACGTGTGACAGCCATGGCTGTGGCCAGTACACTGCC---CAGAGAAATCATAGGCCT
CACCAGGGTGTGGACGTCTTGTGCTCTGATGGATCTACTGTGTATGCACCTTTCAGTGGA
ATGATTGTGGGCCAGGAGAAACCTTATAAAAACAAAAATGCCATCAATAATGGTGTTCGG
ATATCTGGAAGAGGTTTCTGTATTAAAATGTTCTACATTAAGCCAATTAAATATAAAGGT
TCTATCAAGAAGGGAGAAAAACTGGGAATTCTGTTGCCCTTGCAGAAAGTTTATCCTGGC
ATACAATCCCACATACACATTGAAAACTGTGACCGGAGTGATCCCACCGTGTACCTA
>Human|ENSG00000145826|ENST00000274507
---------------------------------------------------ATGTTTTCC
ACCAAAGCCCTCCTTTTGGCTGGTCTGATTTCTACCGCACTG------------------
------------GCAGGGCCATGGGCTAATATATGTGCTGGCAAGTCTTCCAATGAGATC
CGGACGTGTGACCGCCATGGCTGTGGACAGTACTCTGCT---CAAAGAAGTCAGAGGCCT
CACCAGGGTGTGGACATCTTGTGCTCTGCTGGATCTACTGTGTACGCACCATTCACTGGA
ATGATTGTGGGCCAGGAGAAACCTTATCAAAACAAGAATGCTATCAATAATGGTGTTCGA
ATATCTGGAAGAGGTTTTTGTGTCAAAATGTTCTACATTAAGCCAATTAAGTATAAAGGT
CCTATTAAGAAGGGAGAAAAACTTGGAACTCTATTGCCCTTGCAGAAAGTTTATCCTGGC
ATACAATCGCATGTGCACATTGAAAACTGTGACTCGAGTGACCCTACTGCATACCTG
>Orca|XP_004282144.1
---------------------------------------------------ATGTTTTCC
CCGGGAGTCCTCCTTCTGGCTGTTTTGATTTCACCCGCACTG------------------
------------GCTGGGCCATGGGCTACTATATGTGCTGGCAAGTCTTCCAATGAGATC
AGGACATGTGACAGCCACGGCTGTGGCCAGTACACGGCT---CAAAGG---------CTT
CACCGGGGTGTGGATGTCTTGTGCTCGGATGGATCTACTGCGTATGCACCTTTCACCGGA
ATGATTGTGGGCCAGGAGAAACCTTATAAAAACAAAAATGCCATCGATAATGGTGTTCGG
ATCTCTGGAAGAGGTTTCTGTATTAAAGTGTTCTACATTAAGCCAATTAAATATAAAGGT
TCTATCAAGAAGGGAGAAAAACTGGGCACTCTATTGCCCTTGCAGAAAGTTTATCCTGGC
ATACAATCTCATGTACACATTGAAAACTGTGACCTGAGTGATCCTACTGTGTACCTA
>Chimp|ENSPTRG00000017263|ENSPTRT00000031952
---------------------------------------------------ATGTTTTCC
ACCAAAGCCCTCCTTTTGGCTGGTCTGATTTCTACTGCACTG------------------
------------GCAGGGCCATGGGCTAATATATGTGCTGGCAAGTCTTCCAATGAGATC
CGGACGTGTGACCGCCATGGCTGTGGACAGTACTCTGCT---CAAAGAAGTCAGAGGCCT
CACCAGGGTGTGGACGTCTTGTGCTCTGCTGGATCTACTGTGTACGCACCATTCACTGGA
ATGATTGTGGGCCAGGAGAAACCTTATCAAAACAAGAATGCTATCAATAATGGTGTTCGA
ATATCTGGAAGAGGTTTTTGTGTCAAAATGTTCTACATTAAGCCAATTAAGTATAAAGGT
CCTATTAAGAAGGGAGAAAAACTTGGAACTCTATTGCCCTTGCAGAAAGTTTATCCTGGC
ATACAGTCGCATGTGCACATTGAAAACTGTGACTCGAGTGACCCTACTGCATACCTG
>Cow|ENSBTAG00000001247|ENSBTAT00000001648
---------------------------------------------------ATGTTTTCC
ACAGGAACCCTCCTTCTGGCTGCTCTGATTTCACCTGCACTG------------------
------------GCTGGACCATGGGCTATTATATGTGCTGGCAAGTCTTCCAATGAGATC
AGGACATGTGATGGCCATGGCTGTGGCCAGTACACGGCT---CAGAGAAATCAGAAGCTT
CACCAGGGTGTAGATGTCTTGTGCTCAGATGGCTCTACTGTTTACGCACCTTTCACCGGA
AAGATCATGGGCCAGGAGAAACCTTATAAAAACAAAAATGCCATCAATAATGGTGTTCGG
ATCTCTGGAGGAGGTTTCTGCATTAAAATGTTCTACATCAAGCCAATTAAATATAAAGGT
TCTATCAAGAAGGGAGAAAAACTGGGCACTCTGCTGCCCTTGCAAAAAGTTTACCCTGGA
ATACAATCCCACATACATATTGAAAACTGTGACTTGAGTGATCCTACTGTCTACCTA
>Dog|ENSCAFG00000001089|ENSCAFT00000001661
---------------------------------------------------ATGTTTTCC
ACAGGAGTCTTTCTTTGTGCTGTCTTGATTTCGACTGCACTG------------------
------------GCTGGACCATGGGCTAATATCTGTGCTGGCAGGTCTTCCAATGAGATC
AGGACATGTGACAGCCACGGTTGTGGCCAGTACACTGCC---CAAAGAAATCACAGGCTT
CACCAGGGTGTGGATGTCTTGTGTTCTGATGGATCTACTGTGTATGCACCTTTCACCGGA
ATGATTGTGGGCCAGGAGAAGCCTTATAAAAACAAAAATGCCATTAATAATGGTGTTCGG
ATATCTGGAAGAGGTTTCTGTATTAAAATGTTCTACATTAAGCCTGTTAAATATAAAGGT
TCTATCAAGAAGGGAGAAAAACTGGGAACTCTATTGCCCTTGCAGAAAGTCTATCCTGGC
ATACAGTCCCACATACACATTGAGAACTGTGACTTGAGCGATCCTACTATGTACCTC
>Elephant|ENSLAFG00000002269|ENSLAFT00000002269
---------------------------------------------------ATGCTTTCC
ACAGGAGTCCTCCTTTTGGCTGTTTTGATTTCAACTGTCCTG------------------
------------GCTGGGCCATGGGCTAATATATGTGCTGGCAAGTCTTCCAATGAAATC
AGGACCTGTGATAGCCATGGCTGTGGACAGTACACTGCT---CAAAGAAATCAAAGGCCT
CACCAGGGTGTTGATGTCTTGTGCCCTGACGGATCTACTGTGTATGCACCTTTCACTGGA
ATGATTGTGGGCCAAGAGAAGCCTTATAAAAACAAAAATGCAGTCAATAATGGTGTTCGG
ATATCTGGAAGAGGTTTCTGTATCAAAATGTTTCACATTAAGCCAATTAAGTATAAAGGT
TCTATCAAGAAAGGAGAAAAACTGGGAACTCTACTGCCCTTGCAGAAGGTTTATCCTGGC
ATACAATCCCATGTACACATTGAAAACTGTGACATGAGTGATCCTACCATGTACCTG
>Bowhead|bmy_03831T0
---------------------------------------------------ATGTTTTCC
ACAGGAATCCTCCTTCTGGCTGTTTTGATTTCACCTGCACTG------------------
------------GCTGGGCCATGGGCTACTATATGTGCTGGCAAGTCTTCCAATGAGATC
AGGACATGTGACAGCCACGGCTGTGGCCAGTACACGGCT---CAAAGG---------CTT
CACCGGGGTGTGGATGTCTTGTGCTCGGATGGATCTACTGTGTACGCACCTTTCACCGGA
ATGATTGTGGGCCAGGAGAAACCTTATAAAAACAAAAATGCCATCAATAATGGTGTTCGG
ATCTCTGGAAGAGGT---------------------------------------------
TCTATCAAGAAGGGAGAAAAACTGGGCACTCTATTGCCCTTGCAGAAAGTTTATCCTGGC
ATACAATCTCACGTACACATTGAAAACTGTGACTTGAGAGATCCTACTGTGTACCTA
>Minke|BACU004087
---------------------------------------------------ATGTTTTCC
ACAGGAATCCTCCTTCTGGCTGTTTTGATTTCACCTGCACTG------------------
------------GCTGGGCCATGGGCTACTATATGTGCTGGCAAGTCTTCCAATGAGATC
AGGACATGTGACAGCCACGGCTGTGGACAGTACACGGCT---CAAAGG---------CTC
CACCGGGGTGTGGATGTCTTGTGCTCGGATGGATCTACTGTGTACGCACCTTTCACCGGA
ATGATTGTGGGCCAGGAGAAACCTTATAAAAACAAAAATGCCATCAATAATGGTGTTCGG
ATCTCTGGAAGAGGTTTCTGTATTAAAATGTTCTACATTAAGCCAATTAAATATAAAGGT
TCTATCAAGAAGGGAGAAAAACTGGGCACTCTATTGCCCTTGCAGAAAGTTTATCCTGGC
ATACAATCTCACGTACACATTGAAAACTGTGACTTGACAGATCCTACTGTGTACCTA
