# Supplementary material for: Insights into the Evolution of Longevity from the Bowhead Whale Genome
Source: Cell Rep. 2015 Jan 6;10(1):112–22. doi: 10.1016/j.celrep.2014.12.008 (PMC4536333; doi:10.1016/j.celrep.2014.12.008)
Supplement: Supplemental Folder 2. Species Used in the Analysis of Selective Pressure Variation, Single-Gene Orthologous Families Tested, Likelihood Ratio Tests, MAKER Parameters, and Full Assembly and Read Usage Data, Related to Experimental Procedures [file mmc3.zip › Tested SGOs/reciprocal_group_2764.2.fas]

>Gibbon|ENSNLEG00000005388|ENSNLET00000006854
ATGATGGCAGGAATGAAAATGCAGCTTGTATGCGTGCTACTCCTGGCTTTCAGCTCCTGG
AGTCTGGGCTCAGATTCAGAAGAGGAAATGAAAGCATTAGAAGCAGATTTCTTGACCAAT
ATGCATACATCAAAGATTAGTAAAGCACATGTTCCCTCTTGGAAGATGACTCTGCTAAAT
GTTTGCAGTCTTGTAAATAATTTGAACAGCCTAGCTGAGGAAACAGGAGAAGTTCATGAA
GAGGAGCTTGTTGCAAGAAGGAAACTTCCCACTGCTTTAGATGGCTTTAGTTTGGAAGCA
ATGTTGACAATATACCAGCTCCACAAAATCTGTCACAGCAGGGCTTTTCAACACTGGGAG
------------------------------------------------------------
------------------TTAATCCAGGAAGATATTCTTGATACTGGAAATGACAAAAAT
GAAAAGGAAGAAGTCATAAAGAGAAAAATTCCTTATATTCTGAAACGGCAGCTGTATGAG
AATAAACCCAGAAGACCCTACATACTCAAAAGAGATTCTTACTATTAC
>Gorilla|ENSGGOG00000010239|ENSGGOT00000010280
ATGATGGCAGGAATGAAAATCCAGCTTGTATGCATGCTGCTCCTGGCTTTCAGCTCCTGG
AGTCTGTGCTCAGATTCAGAAGAGGAAATGAAAGCATTAGAAGCAGATTTCTTGACCAAT
ATGCATACATCAAAGATTAGTAAAGCACATGTTCCCTCTTGGAAGATGACTCTGCTAAAT
GTTTGCAGTCTTGTAAATAATTTGAACGGCCCAGCTGAGGAAACAGGAGAAGTTCATGAA
GAGGAGCTTGTTGCAAGAAGGAAACTTCCTACTGCTTTAGATGGCTTTAGCTTGGAAGCA
ATGTTGACAATATACCAGCTCCACAAAATCTGTCACAGCAGGGCTTTTCAACACTGGGAG
------------------------------------------------------------
------------------TTAATCCAGGAAGATATTCTTGATACTGGAAATGACAAAAAT
GAAAAGGAAGAAGTCATAAAGAGAAAAATTCCTTATATTCTGAAACGGCAGCTGTATGAG
AATAAACCCAGAAGACCCTACATACTCAAAAGAGATTCTTACTATTAC
>Guinea_Pig|ENSCPOG00000006576|ENSCPOT00000006642
ATGATGGCAGGAATGAAAATCCAGCTGTTCTGCATGATACTTATGGCATTCAGCTCCTGG
GGTCTGTGCTCAGATTCTGAAGAGGAAATGAAGGCATTAGAGGCAGATTTATTGACAAAT
ATGCAAGCAGCAAAGATCAGCAAAGCAAGTGTTCCCTCTTGGAAAATGACCCTGCTGAAT
GTTTGCAGTCTTATAAATAACATGAACAGCCAAACTGAGGAAGTGGGAGAGATTCATGAA
GAAGAGCTTGTTACTGGAAGGAAGCTCCCAGTTGTTTTAGATGGCTTTAGTTTGGAAGCA
ATGCTGACAATACTCCAGCTTCAAAAAATCTGTCACAGCAGGGCCTTTCAACACTGGGAG
------------------------------------------------------------
------------------ATAATTCAGGAAAATATTCTTGAGAATGGAAATGACAAAAAT
GAGAAGGAAGAAGTCATAAAGAGAAAAATCCCCTACATTTTGAAAAGGCAGCTGTATGAA
AATAAATCCAGAAGACCTTATATACTCAAGAGAAGTTCTTACTATTAC
>Horse|ENSECAG00000010879|ENSECAT00000011287
---ATGGCAGGAATGAAAATCCAGCTGGTATGCATGATACTCCTGGCTTTCAGCTCCTGG
TGTCTGTGCTCAGATTCAGAAGAGGACATGAAAGCGTTAGAAGCAGATTTATTGACCAAT
ATGCATACATCAAAGATCAGTAAAGCAAATGTCCCTTCTTGGAAAATGACCCTGCTAAAT
GTTTGCAGCCTTATAACCAGCCTGAACAGCCAAGCTGAGGAAACTGGAGAGTTTCGTGAA
GACGAGCTTGTTGCAAGACGGAAATTTCCTCCTGCCTTAGATGGCTTTAGCTTTGAGGCA
ATGTTGACAATATACCAGCTCCGAAAAATCTGTCACAGCAGGGACTTTCAACACTGGGAG
------------------------------------------------------------
------------------TTAATTCAGGAAGATGTTCTTGATACTGGAAGTGACAAAAAT
GACAAGGAAGAAGTTATAAAAAGAAAT---------------------------------
------------------------------------------------
>Mouse|ENSMUSG00000019890|ENSMUST00000020040
---ATGAGAGGAATGAATCTCCAGCTGGTGTGCCTGACTCTCCTGGCTTTCAGCTCCTGG
AGTCTGTGCTCAGATTCAGAAGAAGATGTGAGAGCCCTGGAGGCAGATCTATTGACAAAC
ATGCATACATCCAAGATCAGCAAAGCAAGTCCTCCGTCTTGGAAAATGACCTTGCTAAAT
GTTTGCAGCCTCATAAATAACGTGAACAGCCCGGCCGAGGAAGCAGGAGACATGCATGAT
GACGACCTTGTTGGCAAAAGGAAACTTCCCCTTGTTCTGGATGGTTTTAGCTTGGAAGCA
ATGCTGACCATCTTCCAGCTCCAGAAAATCTGCCGCAGCAGGGCCTTTCAACACTGGGAG
------------------------------------------------------------
------------------ATAATCCAGGAAGATATCCTTGATAACGTCAATGATAAAAAC
GAGAAGGAAGAAGTGATAAAGAGAAAAATCCCTTATATTCTGAAAAGGCAGCTGTATGAA
AATAAACCCAGAAGGCCCTACATTCTCAAGAGGGGTTCCTACTACTAC
>Opossum|ENSMODG00000020497|ENSMODT00000026101
ATGATAGCAAGGATGAAAATTCAACTGATCTGCCTGATGTTTCTGACTTTCACCTCCCAG
AGTCTGTGCTCAGATTCAGAAGAGGAAATGAAAGCCCTAGAAGCAGATTTATTGACCAAT
ATGTACACATCAAAGATCAGCAAAGCAAGATTTCCTCATTGGAAAATGACCTTGATAAAT
GTATGCAACCTTGTCAACAACTTAAATAGCCAAGTTGAAGAAACAGGGGAAACTGGTGAT
GATGAGCTTGTAATGAGAAGACAGTTTTCGACT---TTAGATGGCTTTAACTTGGAAGCA
ATGCTGACCATCTACCAGCTTCAGAAAATCTGTCAAAGCAGAGTCTTTCAACACTGGGAG
GAGGATGATCTTTGGACTGGGGAGGATAGAACAAAAATGATTAACAGGGAGGTGAAACCG
AAGATAAATGAGGATATGCTACTCCAAGATGATATTCTTGAAACTGGAAATCTGAACCGT
GAGAAAGAAGAAGTGATGAAGAGGAAAACTCCTTATATCCTGAAGCGGCAAATCCATGTG
AATAAAGCCAGAAGACCCTACATACTCAAAAGGAGTTCTTCCTACTAC
>Orangutan|ENSPPYG00000004810|ENSPPYT00000005698
ATGATGGCAGGAATGAAAATCCAGCTGGTATGCATGCTACTCCTGGCTTTCAGCTCTTGG
AGTCTGTGCTCAGATTCAGAAGAGGAAATGAAAGCATTAGAAGCAGATTTCTTGACCAAT
ATGCATACATCAAAGATTAGTAAAGCACATATTCCCTCTTGGAAGATGACTCTGCTAAAT
GTTTGCAGTCTTGTAAATAATTTGAACAGCCCAGCTGAGGAAACAGGAGAAGTTCATGAA
GAGGAGCTTGTTGCAAGAAGGAAACTTCCCACTGCTTTAGACGGCTTTAGCTTGGAAGCA
ATGTTGACAATATACCAGCTCCACAAAATCTGTCACAGCAGGGCTTTTCAACACTGGGAG
------------------------------------------------------------
------------------TTAATCCAGGAAGATATTCTTGATACTGGAAATGACAAAAAT
GAAAAGGAAGAAGTCATAAAGAGAAAAATTCCTTATATTCTGAAACGGCAGCTGTATGAG
AATAAACCCAGAAGACCCTACATACTCAAAAGAGATTCTTACTATTAC
>Platypus|ENSOANG00000006645|ENSOANT00000010600
---ATGACCACAATGAAAATTCAACTGGCATGCATGATGCTTCTGGCTTTCACCTCTTGG
AGTCTGTGCTCAGACTCCGAAGAGGAAATGAAAGCGTTAGAAGCAGATTTATTGACCAAT
ATGTATACATCAAAGATTAGCAAAGCAAGGCTTCCTTACTGGAAAATGACCCTGCTAAAT
GTTTGCAGTCTTATCAATAACTTAAACAGCCAAGCCGAAGAAACAGGAGAGACTGGTGAA
GAAGAGCTTATTACAAGAAAGCAATTTCCCACTGCTTTAGATGGTTTTAGTTTGGAAGCA
ATGTTGACCGTATATCAGCTGCAAAAAATCTGCCACAGCAGAGCCTTTCAGCACTGGGAG
------------------------------------------------------------
------------------TTACTGCAGGAGGATGTATTGGATCCTGGAAATTCAAACCAT
GAGAAAGAGGACATTGTGAAGCGAAAATCTCCTTACATTCTGAAACGACAACTACATGCA
AATAAAGCCAGAAGACCTTACATACTCAAAAGA---AGCTCTTATTAC
>Rabbit|ENSOCUG00000010336|ENSOCUT00000010331
ATGAAGGCAGCAATGAAAATCCAGCTGGTATGCGTGATGCTTCTGGCTTTTAGCTCCTGG
AGTCTGTGCTCAGATTCTGAAGAGGAAATGAAAGCATTAGAAGCAGATTTATTGACCAAT
ATGCATACATCAAAGATCACTAAAGCAAGTGTTCCTTCTTGGAAAATGACCCTGCTCAAT
GTTTGCAGTTTTGTGAATAACCTGAACAGCCAAGCTGAAGAAACAGGAGAGGTTCGTGAA
GAGGAGCTTGTTACAAGAAGGAGATTCCCTACCACTTTAGATGGCTTTAGCTTGGAAGCA
ATGCTGACAATATACCAGCTCCAAAAAATCTGCCACAGCAGAGCCTTTCAACACTGGGAG
------------------------------------------------------------
------------------TTAATACAGGAAGATATTCTTGATAATGGAAATGACAAAAAT
GAAAAGGAAGAAGTCATAAAGAGAAAAATTCCTTACATTCTGAAGCGGCAGCTGTATGAA
AATAAGCCCAGAAGACCCTATATCCTCAAAAGAGGTTCTTACTACTAC
>Rat|ENSRNOG00000004179|ENSRNOT00000005706
---ATGATAGGAATGAACCTTCAGCTGGTGTGCCTGACTCTCCTGGCTTTCAGCTCCTGG
AGTCTGTGCTCAGATTCAGAAGAAGATGTGAGAGTCCTGGAGGCAGATCTCCTGACAAAT
ATGCATGCATCGAAGGTCAGCAAAGGAAGTCCTCCCTCTTGGAAAATGACCTTGCTCAAC
GTTTGCAGCCTGATCAATAACCTGAACAGCGCAGCGGAGGAAGCGGGAGAAATGCGTGAT
GACGACCTTGTTGCGAAAAGGAAACTTCCCCTTGTCCTGGATGACTTTAGCTTGGAAGCG
CTGCTGACCGTATTCCAACTCCAGAAGATCTGCCGCAGCCGGGCCTTTCAACACTGGGAG
------------------------------------------------------------
------------------ATAATTCAGGAGGATATCCTCGATCATGGCAATGAGAAAACT
GAGAAGGAAGAAGTGATAAAGAGAAAAATCCCTTATATTCTGAAACGGCAGCTCTATGAG
AATAAACCCAGAAGGCCCTACATACTCAAGAGGGCCTCCTACTACTAC
>Macaque|ENSMMUG00000023155|ENSMMUT00000032574
ATGATGGCAGGAATGAAAATCCAGCTTGTATGCATGCTACTCCTGGCTTTCAGTTCCTGG
AGTCTGTGCTCAGATTCAGAGGAGGAAATGAAAGCATTAGAAGCAGATTTATTGACCAGC
ATGCATACATCAAAGATTAGTAAAGCACATGTTCCCTCTTGGAAGATGACTCTGCTAAAT
GTTTGCAGTCTTGTAAATAATTTGAACAGCCCAGCTGAGGAAACAGGAGAAGTTCATGAA
GAGCAGCTTATTACAAGAAGGAAACTTCCCACTGCTTTAGATGGCTTTAGCTTGGAAGCA
ATGTTGACAATATACCAGCTCCACAAAATCTGTCACAGCAGGGCTTTTCAACACTGGGAG
------------------------------------------------------------
------------------TTAATCCAGGAAGATATTCTTGATACTGGAAATGATAAAAAT
GAAAAGGAAGAAGTCATAAAGAGAAAAATTCCTTATATTCTCAAACGGCAGCTGTATGAG
AATAAACCCAGAAGACCCTACATACTCAAAAGAGATTCTTACTACTAC
>Marmoset|ENSCJAG00000011487|ENSCJAT00000022335
ATGATGGCAGGAATGAAAATCCAGCTTGTATGCATTCTACTCCTGGCTTTCAGCTCCTTG
AGTCTGTGCTCAGATTCAGAAGAGGAAATGAAAGCATTAGAAGCAGATTTGATGACCAAT
ATGCATACATCAAAGATTAGTAAAACAAGTGTTCCCTCTTGGAAGATGACTCTGCTTAAT
GTTTGCAGTCTTGTAAATAATTTGAACAGTCCAGCTGAGGAAACAGGAGAAGTTCGTGAA
GAAGAGCTTGTTACAAGAAGGAAATTTCCTGCTGCTTTAGATGGCTTTAGCTTGGAAGCA
ATGTTGACAATATACCAGCTCCACAAAATTTGTCACAGCAGGGCTTTTCAACACTGGGAG
------------------------------------------------------------
------------------TTAATCCAGGAAGATATCCTTGAAACTGGAAATGACAAAATG
GAAAAGGAAGAAGTCATAAAGAGAAAAATTCCTTATATTCTGAAACGGCAGCTGTATGAG
AATAAACCCAGAAGACCCTACATACTCAAAAGAGATTCTTACTATTAC
>Microbat|ENSMLUG00000008733|ENSMLUT00000008725
ATGATGGCAGGAATGAAAATCCAGCTGGTCTGCATGATCCTCCTGGCTTTCACCTCCTGG
AGTCTGTGCTCAGATTCAGAAGAGGAAATGAAAGCATTCGAAGCAGATTTATTGACCAAT
GTGCACACATCAAAGGTCAGTAAGGCAAGTGTCCCCTCTTGGAAAATGACTCTGCTGAGT
CTTTGCAGCCTTATAAATAACCTGGACGGACAAGCTGAGGAAACAGGAGAGTTTCATGAA
GAGGAGCTTGTTGCAAGAAGGAAATTCCCCATTGCCGTGGATGACTTTAGCTTGGAAGCA
ATGCTGACAATATACCAGATCCGAAATATCTGTCACAGCAGGGCCTTTCAACACTGGGAG
------------------------------------------------------------
------------------GCAATTCAGGAAGATGTTCTTGATAACGGAAATGACAAAAAT
GAAAAGGAAGAAGTTATAAAGAGAAAAATTCCTTACATTCTGAAACGGCAACTATATAAG
AACAAACCCAGAAGACCCTACATACTCAAAAGAGATTCTTACTACTAC
>Human|ENSG00000133636|ENST00000256010
ATGATGGCAGGAATGAAAATCCAGCTTGTATGCATGCTACTCCTGGCTTTCAGCTCCTGG
AGTCTGTGCTCAGATTCAGAAGAGGAAATGAAAGCATTAGAAGCAGATTTCTTGACCAAT
ATGCATACATCAAAGATTAGTAAAGCACATGTTCCCTCTTGGAAGATGACTCTGCTAAAT
GTTTGCAGTCTTGTAAATAATTTGAACAGCCCAGCTGAGGAAACAGGAGAAGTTCATGAA
GAGGAGCTTGTTGCAAGAAGGAAACTTCCTACTGCTTTAGATGGCTTTAGCTTGGAAGCA
ATGTTGACAATATACCAGCTCCACAAAATCTGTCACAGCAGGGCTTTTCAACACTGGGAG
------------------------------------------------------------
------------------TTAATCCAGGAAGATATTCTTGATACTGGAAATGACAAAAAT
GGAAAGGAAGAAGTCATAAAGAGAAAAATTCCTTATATTCTGAAACGGCAGCTGTATGAG
AATAAACCCAGAAGACCCTACATACTCAAAAGAGATTCTTACTATTAC
>Orca|XP_004280658.1
ATGATGGCAGGAATGAAAATCCAACTGGTGTGCATGATACTCCTGGCTTTCAGCTCCTGG
AGTCTGTGCTCAGATTCAGAAGAGGAAATGAAAGCGTTAGAAGCAGATTTATTGACCAAT
ATGCATACATCAAAGATCAGTAAAGCAAGTGTTCCCTCTTGGAAAATGAGCCTGCTGAAT
GTGTGCAGTCTTATAAATAACCAGAACAGCCAAGCCGAGGAAACAGGAGAGTTTCCTGAA
GAGGAGCTTATTACAAGAAGGAAATTTCCAACTACCTTAGATGGCTTTAGCTTGGAAGCA
ATGCTGACAATATACCAGCTCCGAAAAATCTGTCACAGCAGGGCCTTTCAACACTGGGAG
------------------------------------------------------------
------------------TTGATTCAGGAAGAGGTTCTTGATACTGGAAATGACAGAAAT
GAAAAAGAAGAAGTTATAAAGAGAAAAATTCCTTACATTCTGAAACGGCAGCTGTATGAG
AATAAACCCAGAAGACCCTACATTCTCAAAAGAGGTTCTTACTACTAC
>Chimp|ENSPTRG00000005274|ENSPTRT00000009700
ATGATGGCAGGAATGAAAATCCAGCTTGTATGCATGCTACTCCTGGCTTTCAGCTCCTGG
AGTCTGTGCTCAGATTCAGAAGAGGAAATGAAAGCATTAGAAGCAGATTTCTTGACCAAT
ATGCATACATCAAAGATGAGTAAAGCACATGTTCCCTCTTGGAAGATGACTCTGCTAAAT
GTTTGCAGTCTTGTAAATAATTTGAACAGCCCAGCTGAGGAAACAGGAGAAGTTCATGAA
GAGGAGCTTGTTGCAAGAAGGAAACTTCCTACTGCTTTAGATGGCTTTAGTTTGGAAGCA
ATGTTGACAATATACCAGCTCCACAAAATCTGTCACAGCAGGGCCTTTCAACACTGGGAG
------------------------------------------------------------
------------------TTAATCCAGGAAGATATTCTTGATACTGGAAATGACAAAAAT
GAAAAGGAAGAAGTCATAAAGAGAAAAATTCCTTATATTCTGAAACGGCAGCTGTATGAG
AATAAACCCAGAAGACCCTACATACTCAAAAGAGATTCTTACTATTAC
>Cow|ENSBTAG00000005305|ENSBTAT00000006980
ATGATGGCAGGAATGAAAATCCAGCTGGTGTGCATGATTCTTCTGGCTTTCAGCTCCTGG
AGTCTGTGCTCAGATTCAGAAGAGGAAATGAAAGCGTTAGAAACAGATTTACTGACCAAT
ATGCATACATCAAAGATCAGTAAGGCAAGTGTTCCCTCTTGGAAAATGAGCCTGCTGAAT
GTCTGCAGTCTTATAAATAACCTGAACAGCCAAGCTGAGGAAACAGGAGAGTTTCATGAG
GAGGAGCTCATTACAAGAAGGAAATTTCCTGCTGCCTTAGATGGTTTTAGCTTGGAAGCA
ATGTTGACGATATACCAGCTCCAAAAAATCTGTCACAGCAGGGCCTTTCAACACTGGGAG
------------------------------------------------------------
------------------TTGATTCAGGAAGACATTCTTGATGCTGGAAATGACAAAAAT
GAAAAGGAAGAAGTGATAAAGAGAAAAATTCCTTACATTCTGAAACGGCAGCTTTATGAG
AATAAACCCAGAAGACCCTACATACTCAAAAGAGGTTCTTACTACTAC
>Dog|ENSCAFG00000005976|ENSCAFT00000009648
ATGATGGCAGGAATGAAAATCCAGCTGGTGTGCATGATACTTCTGGCTTTCAGCTCCTGG
AGTCTGTGCTCAGATTCAGAAGAGGAAATGAAAGCATTAGAAGCAGATTTATTGACCAAT
ATGCATACATCAAAGATCAGTAAAGCAAGTGTTTCTTCTTGGAAAATGACCCTGCTAAAT
GTTTGCAGTTTTGTCAATAACCTGAACAGCCAAGCCGAGGAAACAGGAGAGTTTCGTGAA
GAGGAGCTTATTACAAGAAGGAAATTTCCCACTGCCTTGGATGGCTTTAGCTTGGAAGCA
ATGTTGACAATATACCAGCTCCAAAAAATCTGTCACAGCAGGGCCTTTCAACAATGGGAG
------------------------------------------------------------
------------------TTAATCCAGGAAGATGTTCTTGATGCTGGAAATGACAAAAAT
GAAAAGGAAGAGGTTATAAAGAGAAAAATCCCTTATATTCTGAAACGGCAGCTATATGAG
AATAAACCCAGAAGACCCTACATACTCAAGAGAGGTTCTTACTACTAC
>Elephant|ENSLAFG00000005894|ENSLAFT00000005892
---ATGGCAGGAATGAAAATCCAGCTGGTGTGCACGTTACTCCTGGCTTTCAGCTCTTGG
AGTCTGTGCTCAGATTCAGAAGAGGAAATGAAAGCGTTAGAAGCAGATTTATTGACCAAT
ATGCATACATCAAAGATCACTAAAGCAAGTGTTCCCTCTTGGAAGATGACCCTGCTAAAT
GTTTGCAGTCTTGTCAAAAACCTGAACAGCCAAGCTGAGGAAGCAGGAGAGGTTCCTGAG
GAGGAGCTTATTACGAGAAGGAAATTTCCCACAGCTTTAGATGGCTTTAGCTTGGAAGCA
ATGTTGACAATATACCAGCTCCAAAAAATCTGTCACAGCAGGGCTTTTCAACGCTGGGAG
------------------------------------------------------------
------------------TTAATTTCGGATGAGTTTCTTGATACTGGAGACAACAAAAAT
GAGAAGGAAGAAGTTATAAAGAGAAAAATCCCTTACATTCTGAAACGGCAGCTTTATGAG
AATAAACCTAGAAGACCTTACATACTCAAAAGAGGCTCTTACTACTAC
>Bowhead|bmy_19931T0
ATGATGGCAGGAATGAAAATCCAGCTGGTGTGCATGATGCTCCTGGCTTTCAGCTCCTGG
AGTCTGTGCTCAGATTCAGAAGAGGAAATGAAAGCGTTAGAAGCAGATTTATTGACCAAT
ATGCATACATCAAAGATCAGTAAAGCAAGTGTTCCCTCTTGGAAAATGAGCCTGCTGAAT
GTTTGCAGTCTTATAAATAACCTGAACAGCCAAGCCGAGGAAACAGGAGAGTTTCCTGAG
GAGGAGCTTATTACAAGAAGGAAATTTCCGACTCCCTTAGATGGCTTTAGCTTGGAAGCA
ATGCTGACAATATACCAGCTCCGAAAAATCTGTCACAGCAGGGCCTTTCAACACTGGGAG
------------------------------------------------------------
------------------TTGATTCAGGAAGAGGTTCTTGATACTGGAAATGACAAACAT
GAAAAGGAAGAAGTTATTAAGAGAAAAATTCCTTACATTCTGAAACGGCAGCTGTATGAG
AATAAACCCAGAAGACCCTACATACTCAAAAGAGGTTCTTACTACTAC
>Minke|BACU000999
ATGATGGCAGGAATGAAAATCCAACTGGTGTGCATGATACTCCTGGCTTTCAGCTCCTGG
AGTCTGTGCTCAGATTCAGAAGAGGAAATGAAAGCGTTAGAAGCAGATTTATTGACCAAT
ATGCATACATCAAAGATCAGTAAAGCAAGTGTTCCCTCTTGGAAAATGAGCCTGCTGAAT
GTTTGCAGTCTTGTAAATAACCTGAACAGCCAAGCCGAGGAAACAGGAGAGTTTCCTGAG
GAGGAGCTTATTACAAGAAGGAAATTTCCGACTCCCTTAGATGGCTTTAGCTTGGAAGCA
ATGTTGACAATATACCAGCTCCGAAAAATCTGTCACAGCAGGGCCTTTCAACACTGGGAG
------------------------------------------------------------
------------------TTGATTCAGGAAGAGGTTCTTGATACTGGAAATGACAAACAT
GAAAAGGAAGAAGTTATAAAGAGAAAAATTCCCTACATTCTGAAACGGCAGCTGTATGAG
AATAAACCCAGAAGACCCTACATACTCAAAAGAGGTTCTTACTACTAC
