# Supplementary material for: Insights into the Evolution of Longevity from the Bowhead Whale Genome
Source: Cell Rep. 2015 Jan 6;10(1):112–22. doi: 10.1016/j.celrep.2014.12.008 (PMC4536333; doi:10.1016/j.celrep.2014.12.008)
Supplement: Supplemental Folder 2. Species Used in the Analysis of Selective Pressure Variation, Single-Gene Orthologous Families Tested, Likelihood Ratio Tests, MAKER Parameters, and Full Assembly and Read Usage Data, Related to Experimental Procedures [file mmc3.zip › Tested SGOs/reciprocal_group_2788.2.fas]

>Gibbon|ENSNLEG00000012492|ENSNLET00000015949
------------------------------------------------------------
------------------------------------------------------------
------------------------------------------------------------
------------------------------------------------------------
---------------------ATGTTC---------------------------------
------------CAGGTGTCTCTGGAGATCATCCCTAACTGG------CTGGGCCCCCTG
CAGAACCTGCTTCATATCCGGGCAGTGGGCACCAATTCCACACTGCACTATGTGTGGAGC
AGC---CTGGGGCCTCTGGCAGTGGTGCTGGTGGCCACCAACACCCCCCACAGCACCCTG
AGCGTCAACTGGAGCCGCCTGCTATCCCCTGAGCCCGATGGGGGCCTGATGGTGCTCCCG
AAGGACAGCATTGAGTTTTCTTCTGCCCTTGTTTTTACCAGGCTGCTTGAGTTTGACAGC
ACCAACGTGTCCGATACGGCAGCAAAGCCTCCGGGAAGACCATATCCTCCATATTCCTTG
GCCGATTTCTCTTGGAACAACATCACTGCTTCACTGGATCCTGCCACCCTGAGTGCCACA
TTTCAAGGCCACCCCATGAACGACCCTACCAGGACTTTTGCCAATGGCAGCCTGACCTTC
AGGGTCCAGGCCTTTTCCAGGTCCAGCCGACCAGCCCAACCCCCTCGCCTCCTGCACACA
GCAGACAGCTGTCAGCTAGAGGTGGCCCTGGTTGGAGCCTCTCCCCGGGGAAACCGTTCC
CTGTTTGGGCTGGAGGTA---GCCACACTGGGCCAGGGCCCTGAC---------------
TGCCCCTCAATGCAGGAGCAGCACTCCATCGACGATGAATATGCACCGGCCGTCTTCCAG
TTGGACCAGCTGCTGTGGGGCTCCCTCCCATCAGGCTTCGCAGAGTGGCGACCAGTGGCT
TACTCCCAGAAGCCGGGGGGCCGAGAATCAGCCCTGCCCTGCCAA---------GCTTCC
CCTCTTCATCCTGCCTTGGCATACTCTCTTCCCCAGTCACCCATTGTCCGAGCCTTCTTT
GGGTCCCAGAATAACTTCTGTGCCTTCAATCTGACGTTCGGGGCTTCCACAGGCCCTGGC
TACTGGGACCAACACTACCTCAGCTGGTCAATGCTCCTGGGTGTGGGCTTCCCTCCAGTG
GACGGCTTGTCCCCACTAGTCCTGGGCATCATGGCAGTGGCCCTGGGTGCCCCAGGGCTC
ATGCTGCTAGGGGGCGGCTTGGTTCTGCTGCTG---CACCACAAGAAGTACTCAGAGTAC
CAGTCCATAAAT
>Gorilla|ENSGGOG00000014243|ENSGGOT00000014294
------------------------------------------------------------
------------------------------------------------------------
---------------------------------------ATGCGCGGCTCT---------
GTGGAGTGCGGCTGGGGTTGGGGGCACTGTGCCCCC---------------AGCCCCCTG
CTCCTTTGG---ACTCTACTTCTGTTTGCAGCCCCA---------TTTGGCCTGCTGGGG
GAGAAGACCCGCCAGGTATCTCTGGAGGTCATCCCTAACTGG------CTGGGCCCCCTG
CAGAACCTGCTTCATATACGGGCAGTGGGCACCAATTCCACACTGCACTATGTGTGGAGC
AGC---CTGGGGCCTCTGGCAGTGGTAATGGTGGCCACCAACACCCCCCACAGCACCCTG
AGCGTCAACTGGAGCCTCCTGCTATCCCCTGAGCCCGATGGGGGCCTGATGGTGCTCCCT
AAGGACAGCATTCAGTTTTCTTCTGCCCTTGTTTTTACCAGGCTGCTTGAGTTTGACAGC
ACCAACGTGTCCGATACGGCAGCAAAGCCTCCGGGAAGACCATATCCTCCATACTCCTTG
GCTGATTTCTCTTGGAACAACATCACTGATTCATTGGATCCTGCCACCCTGAGTGCCACA
TTTCAAGGCCACCCCATGAACGACCCTACCAGGACTTTTGCCAATGGCAGCCTGGCCTTC
AGGGTCCAGGCCTTTTCCAGGTCCAGCCGACCAGCCCAACCCCCTCGCCTCCTGCACACA
GCAGACACCTGTCAGCTAGAGGTGGCCCTGGTTGGAGCCTCTCCCCGGGGAAACCGTTCC
CTGTTTGGGCTGGAGGTA---GCCACATTGGGCCAGGGCCCTGAC---------------
TGCCCCTCAATGCAGGAGCAGCACTCCATCGACGATGAATATGCACCGGCCGTCTTCCAG
TTGGACCAGCTGCTGTGGGGCTCCCTCCCATTAGGCTTCGCACAGTGGCGACCAGTGGCT
TACTCCCAGAAGCCGGGGGGCCGAGAATCAGCCCTGCCCTGCCAA---------GCTTCC
CCTCTTCATCCTGCCTTAGCATACTCTCTTCCCCAGTCACCCATTGTCCGAGCCTTCTTT
GGGTCCCAGAATAACTTCTGTGCCTTCAATCTGACGTTCGGGGCTTCCACAGGCCCTGGC
TATTGGGACCAACACTACCTCAGCTGGTCGATGCTCCTGGGTGTGGGCTTCCCTCCAGTG
GACGGCTTGTCCCCACTAGTCCTGGGCATCATGGCAGTGGCCCTGGGTGCCCCAGGGCTC
ATGCTGCTAGGGGGTGGCTTGGTTCTGCTGCTG---CACCACAAGAAGTACTCAGAGTAC
CAGTCCATAAAT
>Guinea_Pig|ENSCPOG00000004976|ENSCPOT00000005030
------------------------------------------------------------
------------------------------------------------------------
------------------------------------------------------------
---------------GGTTGGGGGCACTGTGCCCCC---------------AGCCCCATC
CTCTTCTTC---AGTCTGCTTCTGTCTGCCGCCCCA---------TTTGGCCTGCTGGGG
GAGGAAACCCGTCAGGTATCTCTGGAGGTA---CCGACCTGG------CCTGATGTTCCC
CAGAACCTGCTACATATCCGAGCAGTAGGCACCAACTCCACCCTGCACTATGTGTGGAGC
ACC---CTGGGGCCTCCGACAGTGGTGCTGGTGGCCACCAACACCCCCCACAGTGTCCTC
AGCATCAATTGGACCCGTCTGCTATCTCCTGAACCAGATGGGGGCCTGATGATTCTCCCC
AAAGACAGCATCCAGTTTTCTTCTGCCCTCATCTTCACCAGGCTGCTTGAGTTTGACAGT
GCC---ACATCAGATGCTGCAGCAAAGCCCCCTGGAAAACCATATCCTCCGTACTCCTTG
GCCGAGTTCTCATGGAACAACATCACTGACTCATTGTATCCTGCCACTCTGAGCGCCACC
TTTCAGGGCCACCCTAAAGGTGACCCAACAGGGGCTTTTGCCAATGGCAGCCTGGCCTTC
AGGGTTCAGGCCTTTGCTAGATCCGGCCGACCTGATCAGCCTCCTCGCCTCCTACACACA
GCAGACACCTGCCAGCTAGAAGTGGCCCTGGTTGGGGCCTCTCCCCGAGGAAATCACTCC
CTGTTTGGGATAGAGGTG---GCTACCGTGGGGCAGAGCCCTGAC---------------
TGCCCCATGATTCAAGAGCAGCATTCCATCGATGATGAATATGCACCCACTGTCTTCCAG
CTGTACCAGTTGCTGTGGGGCTCCCTCCCATCTGGCTTTGCACAGTGGCGACCCGTGGCT
TTCTCCCAGGAGAAGGCAGGCCGTGAATCAGCTCTGTCCTGCCAG---------GCTTTC
CCTCTTCATCCCACCGTAGCACACTCTCTTCCCCAGTCACCTGTTGTCCAAGCCTTTTTT
GGGCTCCAGGAAAAGTACTGTACCTTCAACCTGACATTTGGGGCTTCCACAGGCCCTGGC
TACTGGGACCAACACTACCTTAGCTGGTCAATGCTTCTGGGTGTGGGCCTCCCTCCGGTG
GATGCCTTGTCTCCACTCATCCTGGGAATCATGACAGTGGCCCTGGGCATTCCAGGACTC
ATGTTGCTGGGGGCAGGCTTAACCCTGATCCTG---CGCTGCAAGCACGCCTCAGAGTAC
CAATCCATAAAT
>Horse|ENSECAG00000024928|ENSECAT00000026897
------------------------------------------------------------
------------------------------------------------------------
---------------------------------------ATGTGTGGCTGT---------
GAGGAGCCCCGCTGGGGTTGGGGGCATTGTGCCCCC---------------AGCCCCATG
CTCCTCCTG---AGTGTACTTCTATCTGCAGCCCCG---------TTCGGCCTGCTGGGG
GAAGAGACCCGCCAGGTATCTCTGGAGGTCATCCCTGACTGG------CTGGACCCCCCC
CAAAACCTGCTTCATGTTCGGGCAGTGGGTACCAACTCCACGCTGCACTATGTATGGAGC
AGC---CTGGGGCCTCCAGCAGTGCTGCTGGTGGCCACCAACACCCCCTACAGCACCCTG
AGTGTCAACTGGAGCCGCCTGCTCTCCCCTAAGCCTGATGGAGGCCTGATGGTGCTCCCA
AAGGACAGCATCCAGTTTTCTTCTGCCCTTGTCTTTACCAGGCTGTTTGAGTTTGACAGC
ACCAACACATCCGATGCAGCAGCAAAGCCTCCAGGAAAACCATATCCCCCATATTCCTTG
GCCAAGTTCTCCTGGAACAACATCAGTGACTCACTGGATCCTGCCACCATGAGCGCTACA
TTTCAAGGTCGCCCGATTCATGACCCCACCAAGGCTTTTGCCAATGGCAGCTTGTCCTTC
AGGGTGCAGGCCTTCTCCAGATCCGGCCGGCCAGCCCAACCCCCTCGCCTTCTGCACACA
GCGGACACCTGCCAGCTAGAGGTGGCCCTGGTTGGGGCCTCTCCTCAGGGAAACCGCTCC
CTATTTGGGCTGGAGGTA---GCCACCCTGGGCCAGGGCCCTGAC---------------
TGCCCCTCAGTGCAGGAGCAGCACTCCATTGATGATGAATACACACCTGCTGTCTTCCAG
TTGCACCAGCTGTTATGGGGCTCCGTCCCAACAGGCTTCGTGCAGTGGCGACCAGTGGCT
TTCTCCCAGAAGCAGGGGAGCCGGGAATCAGCCCTGCCCTGCCAA---------GCTTCC
CCTCTTTACCCCGCCTTGGCATACCTTCTCCCCCAGTCACCCATTGTCCGAGCCTTCTTT
GGGTCCCAGAATAACTTCTGTGCCTTCAATCTGACATTTGGGGCTTCCACAGGCCCTGGC
TACTGGGACCAACACTACCTCAGCTGGTCAATGCTCCTGGGTGTGGGCACCCCTCCAGTA
GATGCCTTGTCCCCACTAGTCCTAGGCATCATGGCGGTGGCCCTGGGTGCTCCAGGGCTC
ATGCTGCTGGCAGGAGGCCTGTTTCTGCTGCTG---GGCCACAAGCGGTACTCAGAATAC
CAGCGCATAAAT
>Mouse|ENSMUSG00000001418|ENSMUST00000177005
------------------------------------------------------------
------------------------------------------------------------
---------------------------------------ATGTTTCGCTGT---------
TGGGGACCTCACTGGGGCTGGGTCCCCTGTGCCCCT---------------ACCCCATGG
CTCCTTTTG---AGTCTACTTGTGTGTTCAGCTCCA---------TTTGGCCTGCAGGGA
GAAGAGACTCGCCAGGTATCTATGGAGGTTATTTCCGGCTGG------CCAAATCCA---
CAGAACCTGCTTCATATTCGGGCAGTGGGCAGCAACTCCACCCTGCACTATGTGTGGAGC
AGC---CTGGGGCCTCCAGCTGTGGTGCTGGTGGCCACTAACACCACTCAGAGTGTCCTG
AGTGTCAACTGGAGTCTCCTGCTGTCTCCCGATCCTGCTGGGGCCCTGATGGTGCTCCCC
AAGAGCAGCATACAGTTTTCTTCTGCTCTCGTCTTCACCAGGCTGCTTGAGTTTGACAGC
ACCAATGCGTCCGAG---GGGGCACAGCCTCCAGGAAAGCCATACCCTCCGTACTCCTTG
GCCAAGTTCTCCTGGAACAATATCACCAACTCATTGGATCTTGCCAACCTGAGTGCCGAT
TTTCAAGGCCGCCCTGTAGATGATCCTACTGGAGCATTCGCCAATGGCAGCCTGACCTTC
AAGGTCCAAGCCTTTTCTAGATCTGGTCGACCTGCTCAGCCCCCTCGCCTCCTGCACACA
GCAGATGTCTGCCAGTTAGAAGTGGCCCTGGTTGGAGCTTCTCCTCGTGGAAACCATTCC
CTATTTGGTCTAGAGGTA---GCCACCTTGGGACAGGGCCCTGAC---------------
TGCCCCTCAGTGAACGAACGGAACTCCATCGATGATGAATATGCACCTGCCGTCTTCCAG
CTGAACCAGCTGTTATGGGGCTCTTCTCCATCTGGCTTCATGCAATGGCGACCAGTGGCT
TTCTCTGAGGAGGAGCGGGCCCGAGAATCAGCCCTCCCCTGCCAG---------GCTTCC
ACTCTTCACTCCACCTTGGCATCTTCTCTCCCTCATTCACCAATTGTTCAAGCCTTCTTC
GGGTCCCAGAACAACTTCTGTGCCTTCAATCTGACCTTTGGGGCTCCCACGGGCCCTGGC
TACTGGGACCAATACTACCTTTGCTGGTCAATGCTTCTGGGCATGGGCTTCCCTCCGGTG
GATATCTTCTCTCCACTAGTCCTCGGAATCATGGCGGTAGCCCTGGGAGCCCCAGGACTC
ATGTTCCTGGGGGGAGGCCTATTTCTGCTGCTG---CGCCACAGGCGGTATTCTGAGTAC
CAGTCCATAAAC
>Opossum|ENSMODG00000016888|ENSMODT00000021449
ATGGGGGCTTCACCCTCCACGCCCAGCTTCCCTTTTCCTCTGAGGGAGGCGCGGGACCAA
GAGAAGGCAAGCGGGCCCTTTAAGAGGCAGCCAGCGCTTCCGCCCTTTAAAGGGCTTGGC
GGCAGCCGGCGCCAATCACATGACTGGAGGTCCGGGCTGCTGAGCGGCTGCGGCAGCAAC
GGCGGCATGCACTGGGAACTCCCCAGGGCCTTGAGGGTCTCTGCCCTCTGCAGTCCTCTG
CTCCTCTTCCAGTGCCTGCTGCTGCTCCGAGCCCCA---------GCCAGCTTGCTTGGG
GACCAGACCCGCCGGGTGTTCTTAGAGGTTTGGGAAGGACCC------ACGGACCCCTCA
AAAAGCCTGCTGCACATCAGGGCTGTGGGAGCCAATTCTACCATTCACTACATCTGGAGC
AAC---CTGGGACCCCCTGCCGTTCTCTTTGTGGCCACAAACACCTCGAACAGTGGTCTG
AATGTCAACTGGACGGGCCTGCTGTCTTCTGAACCTGAAGGGAGTTTGGTTGTGCACCCT
ACTGATAGTGTTCAATTTTCCTCAGCCCTAATCTTCTCCAAGCTATTTGAGTTTGACAGT
ACCAACAGTTCAGAAGTAAAGGAAGGATCCCCAGGAAAGCCCTACCCACCCTATCTGCTG
GCCGACTTCTCCTGGGGTGATGTCACA------CTAGACCTCTCTACGTTGAGTGCCACA
TTCCAGGGTCATCCTTCAAAGGATCCCTTGGGAACCTTCACCAATGGCAGCCTGGCTTTC
AAGGTTAGTGCTTTCAATGAGTCTGGTCGACCAGCCCATCTCCCTAGACTCCAGCATACT
GCTGACACCACCCATCTAGAACTGGTTCTGGCTGGAGCTGCTCCTCGAGGAAACCACTCC
CTTTTCGGCCTGGAGGTG---GCAACTCCAGTTTTGGATTCTGAG---------------
TGCCCCCAGCTGAAGGAGCAGGAATCCATCGATGATGAATATTGTCCTTCAGTTTTCCAG
TTGGAACAGCTACTGTGGCATTCTCCACTAGGCGGCTTCTTACAGTGGCGGCCAATAGCC
TTCTCCCAAAAGCAACTAAATTGGAAAACAGCTCTATCCTGCTCG---------GTATCG
ACTCCGGGTCCCACCTTGACCACTCTACTTCCCCAGTCGCCTATTGTCAGAGCTTTCTTT
GGCCCCTCTGTTAATTTCTGCACCTTCAACCTGACATTTGGAAACTCTTCTAATTTTGCC
TATGAAGACCATCGATACCTTAGTTGGTCAGCTCTCTTGGGCATAGGAATCCCTCCAGTG
GATTCCTTCTCTCCTATGATCCTGGGAATCATGGTGGTGGTTCTGGGGGCCCCTGGACTT
CTACTAGCAGGAGGTGGCCTGAGCCTTCTACTATATCGACATAGACGCTATTCAGAGTAT
GAACCAATCAAC
>Orangutan|ENSPPYG00000000721|ENSPPYT00000000867
------------------------------------------------------------
------------------------------------------------------------
---------------------------------------ATGCGCGGCTCT---------
GTGGAGCGCGGCTGGGGTTGGGGGCACTGTGCCTCC---------------AGCCCCCTG
CTCCTTTGG---ACTCTACTTCTGTTTGCAGCCCCA---------TTTGGCCTGCTGGGG
GAGAAGACCCGCCAGGTGTCTCTGGAGGTCATCCCTAACTGG------CTGGGCCCCCTG
CAGAACCTGCTTCATATCCGGGCAGTGGGCACCAATTCCACACTGCACTATGTGTGGAGC
AGC---CTGGGGCCTCTGGCAGTGGTAATGGTGGCCACCAACACCCCCCACAGCACCCTG
AGCGTCAACTGGAGCCGCCTGCTATCCCCTGAGCCCGATGGGGGCCTGATGGTGCTCCCT
AAGGACAGCATTCAGTTTTCTTCTGCCCTTGTTTTTACCAGG------------------
------------------------------------------------------------
------------------------------------------------------------
---CAAGGCCACCCCATGCATGACCCTACCAGGACTTTTGCCAATGGCAGCCTGGCCTTC
CGGGTCCAGGCCTTTTCCAGGTCCAGCCGACCAGCCCAACCCCCTCGCCTCCTGCACACA
GCAGACACCTGTCAGCTAGAGGTGGCCCTGGTTGGAGCCTCTCCCCGGGGAAACCATTCC
CTGTTTGGGCTGGAGGTA---GCCACACTGGGCCAGGGCCCTGAC---------------
TGCCCCTCAATGCAGGAGCAGCACTCCATCGATGATGAATATGCACCGGCCGTCTTCCAG
TTGGACCAGCTGCTGTGGGGCTCCCTCCCAGCAGGCTTCGCACAGTGGCGACCAGTGGCT
TACTCCCAGAAGCCGGGGGGCCGAGAATCAGCCCTGCCCTGCCAA---------GCTTCC
CCTCTTCATCCTGCCTTAGCATACTCTCTTCCCCAGTCACCCATTGTCCGAGCCTTCTTT
GGGTCCCAGAATAACTTCTGTGCCTTCAATCTGACGTTCGGGGCTTCCACAGGCCCTGGC
TACTGGGACCAACACTACCTCAGCTGGTCAATGCTCCTGGGTGTGGGCTTCCCTCCAGTG
GACGGCTTGTCCCCACTAGTCCTGGGCATCATGGCAGTGGCCCTGGGTGCCCCAGGGCTC
ATGCTGCTAGGGGGCGGCTTGGTTCTGCTGCTG---CACCACAGGAAGTACTCAGAGTAC
CAGTCCATAAAT
>Platypus|ENSOANG00000031128|ENSOANT00000039503
------------------------------------------------------------
------------------------------------------------------------
---------------------------------------ATGGGGGGCAGCGAGGAGGTC
GGGGGT------------------CATGGGGGTCCA---------------TCGCCTCCC
CTCCTCCTC---CTCCTGCTCCTGGTCCCAGGGCCGGTCCTGGCCGCAGCCCCGCAACCC
GGGGAGCCCCGCAACGTGACCCTGGAGCTGAGTCCAGGCTGGCCGGGCCCCGGTCCTCCC
CCGAACGTCCTGCACGTGCGGGCGGCGGGGACGCAGTCGACCGTCCACGTGGTGTGGAGC
AGCGAGCGGGGCGCTCCCACGGGGCTGCTGGTGGCCACGGACCGGCCGGACAGCGTCCTC
CACATCAACTGGACCCGCCTGCTGGGCCCCGACCCCGCGGGGGCCCTGTCCGTGCAACCT
TCCGCCTCCGTGCGCTTCGCTGCCGTCCTCCTCCTGACCAAGCTGTTTGAG---------
------------GAGGCCAACAGCTTGGGACCAGGCATC---TACCCACCGTACCCGCTG
ACCAACTTCTCCTGGGACCAGCTGGGCCCCACCCTCAACGCCTCGACCCTGACGGCCACC
TTCCGCGGGCGTCCGGCCGCCGACCCCGCCGCCGCCTTTGCCCGGGGCAGCCTGGCCCTC
CGGGTGCGGGCATTGGCGAACCACGGCCGCCCGCGCCTCCCGCCCCGCATCCTGCACGTG
CCCGGGAGCTGCCAACTGCAGCTGGAGCTGGACGGGGTCGCCCCCCGTGGGAACCGCTCG
CTCTTCGGCCTGGAGGTG---CTGACCCTGAGCCGCGGGCCCGGCCCCCGGCCCGGCCCC
CTGCCCCGCCTGGAGGAGCTCAGCTCCATCGATGACGAGTACTCGCCCGCCGTCTTCCAG
GTCAGT------------------------------------------AGGTCGATCCTA
TTT------------ATCGGGCGC---------TTACCGTGTGCGGGGCACTGGGCTAAG
CGCTCGGGAAGCAGCGTGGCGAAGAGGATAGAGCATGGGGCGGGAGTCAGAAGG------
------------------------------------------------------------
------------------------------------------------------------
------------------------------------------------------------
------------------------------------------------------------
---------ACC
>Rabbit|ENSOCUG00000026609|ENSOCUT00000028678
------------------------------------------------------------
------------------------------------------------------------
---------------------------------------ATGTGCGGCTGT---------
GGGGGGCTGCGCTGGGGCTGGGGGCACAGCGCCCCC---------------AGCCCCATG
CTCCTCTTG---AGTCTACTTCTGTCTTCAGCCCCG---------TTCGGCCTGCTCGGG
GAGGAGACCCGCCAGGTGTCTCTTGAGGTCATCCCTGACCAG------TCGGGCCCCACT
GGGAACCTGCTTCATATCCGGGCAGTAGGCGCCAACTCCACACTGCACTATGTGTGGAGC
AGC---CTGGGCCCTCCCGCCGTGCTGCTGGTGGCCACCAACACCCCCAACAGCGTCCTG
AGTGTCAACTGGAGCCTCCTACTGTCCCCCGAGCCCAACGGTGGCCTGATGGTGCTCCCC
AGGGACAGTGTCCAGTTTTCTTCTGGCCTCATCTTTACCAGGCTGCTTGAGTTTGACAGC
ACCAATGTGTCTGATGCGGCAGCAGAGCCCCCGGGGAGACCCTATCCTCCATACCTCTTG
GCCGAGTTCTCCTGGAACAACATCACGGACACGCTGGATCTTGCCACCCTGAGCGCCACA
TTTCAAGGCCACCCCACGTGGGACCCTACCAAGGCCTTCGCCAACGGCAGTCTGGCCTTC
AGGGTAAGGGTGCGGGGAACCAGAGGGTCCAGGCCTTCTCCAGCTCGCCTCCTGCACACG
GCGGACTCCTGCCAGCTAGAGGTGTCTCTGGCTGGGGCCTCTTCCAGGGGAAACCGTTCC
CTGTTTGGGCTGGAGGTA---GCCACCGTGGGGCAGGGCCTCGAC---------------
TGCCCCTCAGCGCGGGAGCAACATTCCATCGACGATGAGTATGCACCTGCTGTCTTCCAG
CTGGACCAGCTGCTGTGGGGCCCTGTCCCATCAGGCTTCGTGCAGTGGCGACCAGTGGCT
TTCTCCCAGAAGCAGGGGGGCCGAGACTCCTCCCTGCCCTGCCAA---------GCTTCC
CCTCTTCACCCCACCTTGGCATACTCTCTCCCCAAGTCACCCATTATCCGAGCTTTCTTT
GGGTCCCAGAGCAACCTCTGTGCCTTCAATCTGACCTTTGGGGCTTCCACTGGCCCTGGC
TACTGGGACCAAAACTACCTCAGCTGGTCAATGCTCCTGGGCGTGGGCGCCCCTCCAGTG
GATACCTTGTCCCCACTCATCTTGGGCATCATGGCAGCAGCCCTGGGCGCGCCAGGGCTC
ATGCTGCTGGGGGGAGCCCTGGTTCTGCTGCTG---CACCACAAGCGGTCCTCAGAGTAC
CAGTCCATAAAC
>Rat|ENSRNOG00000019281|ENSRNOT00000026153
------------------------------------------------------------
------------------------------------------------------------
---------------------------------------ATGTTACGCTGT---------
TGGGGACCTCACTGGGGCTGGGTCCCCTGGGCCCCA---------------ACCCCATGG
CTCCTTTTG---AGTCTACTTGTGTGTACAGTTCCA---------TTTGGCCTGCTAGGA
GAAGAGACTCGCCAGGTATCTATGGAAGTTATTTCTGGCTGG------CCAAATCCC---
CAGAACCTGCTTCATATCCGGGCAGTGGGCAGCAACTCTACCCTGCACTATGTGTGGAGC
AGC---CTGGGGCCTCCAGCTGTGGTGCTGGTGGCCACCAACACCACTCAGAGTGTCCTG
AATGTCAACTGGAGTCTCCTGCTGTCTCCTGATCCTGCTGGGGCCCTGATGGTGCTCCCC
AAGAACAGCATTCAGTTTTCTTCCGCTCTTGTCTTCACCAGGCTGCTTGAGTTTGACAGC
ACCAATGTGTCAGAG---GGGACACAGCCCCCAGGAAAGCCATACCCTCCGTACTCCTTG
GCCAAGTTCTCCTGGAACAATGTCACCAACTCATTGGATCTTGCCACCCTGAGTGCCATC
TTTCGAGGCCACCCTGTAGATGACCCTACTGGAGCATTTGCCAATGGCAGCCTGACCTTC
AAGGTCCAGGCCTTTTCTAGATCTGGTCGACCTGCCCAGCCCCCTCGCCTCCTGCACACA
GCCGATGTCTGCCAGGTAGAAGTGGCCCTGGTTGGAGCTTCTCCTCGTGGAAACCACTCC
CTATTTGGTCTAGAGGTA---GCCACCTTGGGACAGGGCCCCGAC---------------
TGCCCCTCAGTGAACGAACAGGACTCCATCGATGATGAGTACGCACCTGCTGTCTTCCAG
CTGAACCGGTTGCTGTGGGGCTCTTCACCGTCTGGCTTCATGCAATGGCGGCCAGTGGCT
TTCTCTCAGGAGCAGCGGGCCCGAGAATCTGCCCTCGCCTGCCAG---------GCTTCT
GCTCTTCACCCCACCTTGGCATATCCTCTCCCTCATTCACCAATTGTTCAAGCCTTCTTT
GGGTCCCAGAACAACTTCTGTGCCTTCAACCTGACCTTTGGGGCTCCCACAGGCCCTGGC
TACTGGGATCAACACTACCTTTGCTGGTCAATGCTTCTGGGCATAGGCTTCCCTCCAGTA
GATTCCTTCTCTCCACTAGTCCTCGGAATCATGGCGGTAGCCCTGGGAGCTCCAGGACTC
ATGTTTCTCGGGGGAGGCCTATTTCTGCTGCTG---CGCCACAAGCAGTATTCTGAGTAC
CAGTCCATAAAT
>Macaque|ENSMMUG00000000092|ENSMMUT00000000137
------------------------------------------------------------
------------------------------------------------------------
---------------------------------------ATGCACGGCTCT---------
GTGGAGCACAGCTGGGGTTGGGGGCACTCTGCCCCC---------------AGCCCCCTG
CTCCTTTTG---ACTCTGTTTCTGTTTGCAGCCCCA---------TTTGGCCTGCTGGGG
GAGACGACCCGCCAGGTGTCTCTGGAGGTCATCCCTAACTGG------CTGGGTCCCGTG
CAGAACCTGCTTCATATCCGGGCAGTGGGCACCAATTCCACACTGCACTATATATGGAGC
AGC---TTGGGGCCTCTGGCAGTGGTGCTGGTAGCCACCAACACCCCCCACAGCACCCTG
AGCGTCAACTGGAGCCGCCTGCTATCCCCTGAGCCCGATGGGGGCCTGATGGTGCTCCCC
AAGGACAGCATTCAGTTTTCTTCTGCCCTTGTTTTTACCAGGCTGCTTGAGTTTGACAGC
ACCAACGTGTCTGATACGGCAGCAAAGCCTCCAGGAACACCATATCCTCCATACTCCTTG
GCTGATTTCTCTTGGAACAACATCACTGATTCATTGGATCCTGCCACCCTGAGTGCCACA
TTTCAAGGCCACCCCATGAACGACCCTACCAGGACTTTTGCCAATGGCAGCCTGGCCTTC
AGGGTCCAGGCCTTTTCCAGGTCCAGCCGACCAGCCCAACCCCCTCGCCTCCTGCACACA
GCAGACACCTGTCAGCTAGAGGTGGCCCTGGTTGGAGCCTCTCCCCGAGGAAACCGTTCC
CTGTTTGGGCTGGAGGTA---GCCACACTGGGCCAGGGCCCTGAC---------------
TGCCCATCAGTGCAGGAGCAGCACTCCATCGACGATGAATATGCACCTGCCGTCTTCCAG
TTGGACCAGCTGCTGTGGGGCTCCCTCCCATCAGGCTTTGCACAGTGGCGACCAGTGGCT
TACTCCCAGAAGCCGGGGGGCCGAGAATCAGCCCTGCCCTGCCAA---------GCTTCC
CCTCTTCATCCTGCCTTGGCATACCCTCTTCCCCAGTCACCCATTGTCCGAGCCTTCTTT
GGGTCCCAGAATAACTTCTGTGCCTTCAATGTGACATTCGGGGCTTCTACAGGCCCTGGC
TACTGGGACCAACACTACCTCAGCTGGTCGATGCTCCTGGGTGTGGGCTTCCCTCCAGTG
GATGGCTTGTCCCCACTAGTCCTGGGCATCATGGCGGTGGCCCTGGGTGCCCCAGGGCTC
ATGCTGCTAGTGGGAGGCTTGGTTCTGCTACTG---TACCACAAGAAGTACTCAGAGTAC
CAGTCCATAAAT
>Marmoset|ENSCJAG00000005757|ENSCJAT00000011175
------------------------------------------------------------
------------------------------------------------------------
------------------------------------------------------------
------------------------------------------------------------
------------------------------------------------------------
------------------------------------------------------------
------------------------------------------------------------
---------------------------CTGGTGGCCACCGACACCCCCCACAGCACCCTG
AGCGTCAACTGGAGCCACCTGCTGTCCCCTGAGCCCGATGGGGGTCTGATGGTGCTCCCC
AAGGACAGCATTCAGTTTTCTTCTGCCCTTGTTTTTACCAGGCTACTTGAGTTTGACAGC
ACCAACGTGTCCGATACCGCAGCAGAGCCTCCAGGAAGACCGTATCCTCCATACTCCTTG
GCCGATTTCTCTTGGAACAACATCACTGATTCATTGGATCCTGCCACCCTGAGTGCCACA
TTTCAAGGCCACCCCGTGAACGACCCTACCAGGACTTTTGCCAATGGCAGCCTGGCCTTC
AGGGTCCAGGCCTTTTCCAGATCCAGCCGACCAGCCCAATCCCCTCGCCTCCTGCACACA
GCTGACACCTGTCAGCTAGAGGTGGCCTTGGTTGGCGCCTCTCCCCGGGGGAACCGTTCC
CTGTTTGGGCTGGAGGTAGTAGCCACGTTGGGCCAGGGCCCTGAC---------------
TGCCCCTCAATGCAAGAGCAGCACTCCATCGACGATGAATATGCACCTGCTGTCTTCCAG
TTGGACCAGCTGCTATGGGGCTCCCTCCCATCAGGCTTCGCACAGTGGCGACCAGTGGCT
TACTCCCAGAAGCAGGGGGACCGAGCATCAGCCCTGCCCTGCCAC---------GCTTCT
CCGCTGCATCCTGCCTTGGCATGCCCTCTCCCCCAGTCACCCATTGTCCGAGCCTTCTTT
GGGTCCCAGAATAACTTCTGTGCCTTCAATCTGACGTTTGGTGCTTCCACAGGCCCTGGC
TACTGGGACCAACACTACCTCAGCTGGTCAATGCTCCTGGGTGTGGGCTTCCCTCCAGTG
GATAGCTTGTCCCCGCTAGTCCTGGGCATCATGGCGGTGGCCCTGGGTGCCCCAGGGCTC
ATGCTACTGGGGGGCGGCCTGGTTCTGCTGCTG---CACCACAAGAAGTACTCAGAGTAC
CAGTCCATAAAT
>Microbat|ENSMLUG00000008556|ENSMLUT00000008563
------------------------------------------------------------
------------------------------------------------------------
---------------------------------------ATGTGCAGCTGT---------
GAGGAGCCCCGCTGGGGTTGGGGGCATTGTGCCCCC---------------GGCCCCATT
CTGCTCCTG---AGTCTTCTGTTG---GCAGCTCCG---------TTTGGCCTGCTGGGG
GAGGAGACCCGCCAGGTGACTCTGGAGGTCATCCCTGACTCG------ATGGGGCTCCCC
CAAAACCTGCTTCATATCCGAGCAGTGGGCACCAATTCCACGTTGCACTATGTGTGGAGC
AGC---CTCGGGCCTCCAGCGGTGCTGCTGGTGGCCACCAATACCCCCCACAGCAACCTG
AGTGTCAACTGGAGCCGCTTGCTCTCCCCTGAGCCTGATGGGGCCCTGATGGTGCTTCCC
AAAGACAGCATCCAGTTTTCTTCTGCCCTTGTCTTTACCAGGCTGTTTGAGTTTGACAGC
ACCAACACGTCCGATGTGGCAGCAGAGCCTCCAGGAAAACCGTACCCCCCGTACTCTTTG
GCCGAGTTCTCCTGGAACAACATCAGTGACTCACTGGATCCTGCCACCCTGAGTGCCACA
TTTCGAGGCCACCCCAATCAGGACCCCACCCGGGCTTTTGCCAATGGCAGCCTGGCCTTC
AGGGTGCAGGCCTTCTCCAGATCCGGCCGACCAGCCCAACCACCTCGCCTCCTGCACACG
ATGGACACCTGCCAGCTAGAGGTGGCCCTGGTTGGGGCCTCTCCCCGAGGAAACCGCTCC
CTTTTTGGGCTGGAGGTA---GCCACCTTGGGCCAGGGCCCTGAC---------------
TGCCCCTCAATGCAGGAGCAGCACTCCATCGACGATGAATATGCACCTGCTGTCTTCCAG
TTGGACCAGCTGCTATGGGGCTCTCTCCCATCAGGCTTTGTGCAGTGGCGACCAGTGGCT
TTCTCCCAGAAGCAGGGGGGCCGAGAATCAGCCCTTCCCTGCCAA---------GCTTCC
CCTCTTCATCCCACCTTGGCATACCCTCTCCCCCAGTCACCCATTGTCCGAGCCTTCTTT
GGATCCCACAACAACTTCTGTGCCTTCAATCTGACATTTGGGGCGTCTACAGGCCCTGGC
TACTGGGACCAACACTACCTCAGCTGGTCGATGCTCCTTGGTGTGGGTACCCCTCCAGTG
GATGCCTTTTCCCCCCTAGTCCTAGGCATCATGGCCGTGGCCCTGGGTGCTCCAGGATTC
ATGCTGCTTGCAGGAGGCCTGTTTCTGCTGCTG---GGCCCCAAGAGGTACTCAGAATAT
CAGCCCATAAAT
>Human|ENSG00000198715|ENST00000362007
------------------------------------------------------------
------------------------------------------------------------
---------------------------------------ATGCGCGGCTCT---------
GTGGAGTGCACCTGGGGTTGGGGGCACTGTGCCCCC---------------AGCCCCCTG
CTCCTTTGG---ACTCTACTTCTGTTTGCAGCCCCA---------TTTGGCCTGCTGGGG
GAGAAGACCCGCCAGGTGTCTCTGGAGGTCATCCCTAACTGG------CTGGGCCCCCTG
CAGAACCTGCTTCATATACGGGCAGTGGGCACCAATTCCACACTGCACTATGTGTGGAGC
AGC---CTGGGGCCTCTGGCAGTGGTAATGGTGGCCACCAACACCCCCCACAGCACCCTG
AGCGTCAACTGGAGCCTCCTGCTATCCCCTGAGCCCGATGGGGGCCTGATGGTGCTCCCT
AAGGACAGCATTCAGTTTTCTTCTGCCCTTGTTTTTACCAGGCTGCTTGAGTTTGACAGC
ACCAACGTGTCCGATACGGCAGCAAAGCCTTTGGGAAGACCATATCCTCCATACTCCTTG
GCCGATTTCTCTTGGAACAACATCACTGATTCATTGGATCCTGCCACCCTGAGTGCCACA
TTTCAAGGCCACCCCATGAACGACCCTACCAGGACTTTTGCCAATGGCAGCCTGGCCTTC
AGGGTCCAGGCCTTTTCCAGGTCCAGCCGACCAGCCCAACCCCCTCGCCTCCTGCACACA
GCAGACACCTGTCAGCTAGAGGTGGCCCTGATTGGAGCCTCTCCCCGGGGAAACCGTTCC
CTGTTTGGGCTGGAGGTA---GCCACATTGGGCCAGGGCCCTGAC---------------
TGCCCCTCAATGCAGGAGCAGCACTCCATCGACGATGAATATGCACCGGCCGTCTTCCAG
TTGGACCAGCTACTGTGGGGCTCCCTCCCATCAGGCTTTGCACAGTGGCGACCAGTGGCT
TACTCCCAGAAGCCGGGGGGCCGAGAATCAGCCCTGCCCTGCCAA---------GCTTCC
CCTCTTCATCCTGCCTTAGCATACTCTCTTCCCCAGTCACCCATTGTCCGAGCCTTCTTT
GGGTCCCAGAATAACTTCTGTGCCTTCAATCTGACGTTCGGGGCTTCCACAGGCCCTGGC
TATTGGGACCAACACTACCTCAGCTGGTCGATGCTCCTGGGTGTGGGCTTCCCTCCAGTG
GACGGCTTGTCCCCACTAGTCCTGGGCATCATGGCAGTGGCCCTGGGTGCCCCAGGGCTC
ATGCTGCTAGGGGGCGGCTTGGTTCTGCTGCTG---CACCACAAGAAGTACTCAGAGTAC
CAGTCCATAAAT
>Orca|XP_004284771.1
------------------------------------------------------------
------------------------------------------------------------
---------------------------------------ATGAGG---------------
---------------------------------------------------AGGGCCGTG
CTCCTCCTG---AGCCTACTTCTGACAGCAGCTCCG---------TTTGGCCTTCTGGGG
GAGGAGACCCGCCGGGTGTCTCTGAAGGTCATCTCTGACTGG------CTGGACCCTTCC
CAGAACCTGCTTCATATCTGGGCAGTGGGTGCCACTTCCACCCTGCACTATGTGTGGAGC
AGC---CTGGGACCCCCAGCCGTGCTGCTGGTGGCCACCAACACCCCCAACAGCACCCTG
AATGTCAACTGGAGCCTCCTGATTTCCTCTGAGCCTGACGGGGGCCTCATGGTGCTTCCC
AAGGAGAGCATCCAATTTTCTTCTGCCATCGTCTTTACCAGGCTGTTTGAGTTTGACAGC
ACCGACACATCCGATGCAGCCGCAAAGCCTCCAGGAAAATCATATCCCCCATACTCCTTG
GCCGATTTCTCCTGGGACAACATCACTGACTCATTGGATCCTGCCACCCTGAGTGCCACA
TTTCGAGGCCACCCCATTCACGACCCCACTGGGACTTTTGCCAGTGGCAGCCTGGCCTTC
AGGGTTCAGGCCTTCTCCGGATCTGGCCGACCGGCCCAACCCCCTCGCCTCCTGCACACA
GCGGACACCTGCCAGCTAGAGGTGGACCTGGTTGGGGCCTCTCCCCGGGGAAACCACTCC
TTGTTTGGGCTGGAGGTA---GCCATGTTGGGCCATGGCCCTGAC---------------
TGCCCCTCAGTGCAGGAGCAGCACTCCATCGATGATGAATATGCACCTGCCGTCTTCCAG
TTGGACCAGCTGCTATGGGGCTCCCTCCCATCAGGCTTCATGCAGTGGCGACCAGTGGCT
TTCTCTCAGAAGCAGGGGGGCCGGGAATCAGCCATGCCCTGCCAA---------GCTTCC
CCTCTTTACCCCACCTTGGCATACCTTCTCCCCCAGTCACCCATTGTCCGAGCCTTCTTT
GGGTCCCAGAACAACTTCTGTGCCTTCAATCTGACATTTGGGACTTCCACAGGCCCTGGC
TACTGGGACAAACACTACCTCAGCTGGTCCATGCTCCTGGGTGTGGGCACCCCTCCAGTA
GATGCCTTGTCCTCGCTAGTCCTAGGCATCATGGCAGTGGCCCTGGGTGCTCCAGCGCTC
ATGCTGCTGGCAGGAGGCGTGTTTCTGCTGCTG---GGCCACAAGCAGTACTCAGAATAT
CAGCCTATAAAC
>Chimp|ENSPTRG00000001455|ENSPTRT00000002677
------------------------------------------------------------
------------------------------------------------------------
---------------------------------------ATGCGCGGCTCT---------
GTGGAGTGCAGCTGGGGTTGGGGGCACTGTGCCCCC---------------AGCCCCCTG
CTCCTTTGG---ACTCTACTTCTGTTTGCAGCCCCA---------TTTGGCCTGCTGGGG
GAGAAGACCCGCCAGGTGTCTCTGGAGGTCATCCCTAACTGG------CTGGGACCCCTG
CAGAACCTGCTTCATATACGGGCAGTGGGCACCAATTCCACACTGCACTATGTGTGGAGC
AGC---CTGGGGCCTCTGGCAGTGGTAATGGTGGCCACCAACACCCCCCACAGCACCCTG
AGCGTCAACTGGAGCCTCCTGCTATCCCCTGAGCCCGATGGGGGCCTGATGGTGCTCCCT
AAGGACAGCATTCAGTTTTCTTCTGCCCTTGTTTTTACCAGGCTGCTTGAGTTTGACAGC
ACCAATGTGTCCGATACGGTAGCAAAGCCTCTGGGAAGACCATATCCTCCATACTCCTTG
GCCGATTTCTCTTGGAACAACATCACTGATTCATTGGATCCTGCCACCCTGAGTGCCACA
TTTCAAGGCCACCCCATGAACGACCCTACCAGGACTTTTGCCAATGGCAGCCTGGCCTTC
AGGGTCCAGGCCTTTTCCAGGTCCAGCCGACCAGCCCAACCCCCTCGCCTCCTGCACACA
GCAGACACCTGTCAGCTAGAGGTGGCCCTGGTTGGAGCCTCTCCCCGGGGAAACCGTTCC
CTGTTTGGGCTGGAGGTA---GCCACATTGGGCCAGGGCCCTGAC---------------
TGCCCCTCAATGCAGGAGCAGCACTCCATCGATGATGAATATGCACCGGCCGTCTTCCAG
TTGGACCAGCTGCTGTGGGGCTCCCTCCCATCAGGCTTCGCACAGTGGCGACCAGTGGCT
TACTCCCAGAAGCCGGGGGGCCGAGAATCAGCCCTGCCCTGCCAA---------GCTTCC
CCTCTTCATCCTGCCTTAGCATACTCTCTTCCCCAGTCACCCATTGTCCGAGCCTTCTTT
GGGTCCCAGAATAACTTCTGTGCCTTCAATCTGACGTTCGGGGCTTCCACAGGCCCTGGC
TATTGGGACCAACACTACCTCAGCTGGTCGATGCTCCTGGGTGTGGGCTTCCCTCCAGTG
GACGGCTTGTCCCCACTAGTCCTGGGCATCATGGCAGTGGCCCTGGGTGCCCCAGGGCTC
ATGCTGCTAGGGGGCGGCTTGGTTCTGCTGCTG---CACCACAAGAAGTACTCAGAGTAC
CAGTCCATAAAT
>Cow|ENSBTAG00000006364|ENSBTAT00000008351
------------------------------------------------------------
------------------------------------------------------------
---------------------------------------ATGAGCGGCTAT---------
GAAAAGCCTAGCCGGGGTTGGGGGTTCTGTGCCCTC---------------AGCCCCGTG
CTCCTGAGT---------CTACTGATGGCAGCTCCA---------CTTGGCCTGCTAGGG
GAGGAGACCCGCCAGGTGTCTCTGAAGGTCATCTCTAACAGG------CTGGACTTTTCC
CAGAACCTGCTTCACATTCGGGCAGTGGGCACCAATTCCACGCTGCACTATGTGTGGAGC
AGC---CTGGGTCCCCCAGCAGTGCTGTTGGTGGCCACCAACACCCCCAACAGCACCCTG
AGTGTCAACTGGAGCCTCCTGCTCTCCTCTGATCCTGACGGGGGCCTGATGGTGCTCCCT
GAGGAGAGCATCCAATTTTCTTCTGCCCTTGTCTTTACCAGGCTGTTTGAGTTTGACAGC
ACCAACATGTCTGATGCGGCCTCAAGGCCTCTGGGAAAATCATATCCCCCGTACTCCTTG
GCCAATTTCTCCTGGAACAACATCACTGACTCACTGGATCCTGCCACCCTCAGCGCCACA
TTTCGAGGCCATCCCATTCGCGACCCCACTGGGGCTTTTACCAATGGCAGCCTGGCCTTC
AGGGTCCAGGCCTTCTCCACATCTGGCCGACCAGCCCAACCCCCTCGCCTCCTGCACTCG
GCGGACACCTGCCAACTAGAGGTGGCCCTGGTTGGGGCCTCTCCCCGGGGAAACCGCTCC
CTGTTTGGGCTGGAGGTA---GCCACCTTGGGCCAGGGTCCTGGC---------------
TGCCCCTCAATGCAGGAGCAGCACTCCATCGATGACGAGTATACCCCTGCTGTGTTCCAG
CTGGACCAGCTGCTATGGGGCTCCCTCCCATCAGGCTTCATGCAGTGGCGACCAGTGGCT
TTCTCCCAGAAGCGGGGCAGCCGGGACTCAGCCATGCCCTGCCAA---------TCTTCC
CCGCTTCACCCCACCTTGGCATACCTTCTCCCCCAGTCACCCATCGTCCGAGCCTTCTTT
AAGACCCAGGACCACTCCTGTGCCTTCAATCTGACATTTGGGGCTTCCACAGGCCCTGGC
TACTGGGACCAACACTACCTCAGCTGGTCCGTGCTCCTGGGTGTGGGCACCCCTCCAGTG
GATGCCTTGTCCCCACTAGTCCTAGGCATCATGGCAGTGGCCCTAGGTGCTCCAGCACTC
ATGCTGCTGGCAGGAGGCCTGTTTCTGCTGCTG---GGCCGCAAGCGGGACTCTGAATAC
CAGTCCATAAAT
>Dog|ENSCAFG00000016835|ENSCAFT00000026647
------------------------------------------------------------
------------------------------------------------------------
---------------------------------------ATGTGCCGCCAT---------
GAGGGGCCCCGCTGGGGCTGCGGGCGTTGTGCCCCC---------------AGTTCCATG
CTCCTCCTG---ATTCAGCTGCTGTCTGCAGCCCCG---------TTTGGCCTGCTGGGG
GAGGAAACTCGCCAGGTGTCTCTGGAGGTCATCCCTGACTGC------CGAGACCCCTCC
CCGAACCTGCTCCACATCCGGGCAGTGGGTAGCAACTCCACACTGCACTATGTGTGGAGC
AGC---ATGGGGCCACCGGCAGTGCTGCTGGTGGCCACCAACACCCCACACAGCACCCTG
ACTGTCAACTGGAGCCGCCTGCTTTCCCCTGAGCCTGACGGGGGCCTGACGGTGCTCCCC
AAGAACAGTATCCAGTTTTCTTCTGCCCTTGTCTTCACCAGGCTGTTTGAATTTGACAGT
GCCAACACATCTGAGGCGTCAGCCAAGCCTCCGGGAAAACCGTATCCCCCGTATTCCCTG
GCGGAGTTCTCTTGGAACAACATCACTGACTCATTGGATCTCGCTACCCTGAGCGCCACA
TTTCGAGGCCGCCCCATTCAGGACCCCGCTGGGGCCTTTGCCAATGGCAGCCTGGCCTTC
AGGGTGCAGGCTTTCACCAGATCCAGCCGCCCAGCCCAAGCCCCGCGCCTCCTGCATTCA
GCAGACACCTGCCAGCTAGAGGTGGCCCTGTTTGGGGCCTATCCCCGGGGAAACCGCTCC
CTGTTTGGGCTGGAGGTA---GCCACCTTGGGCCAGGCCCCCGAC---------------
TGCCCCTCAGTGCAGGAGCAGCGCTCCATTGATGATGAATATGCACCTGCAGTCTTCAAG
TTGGACCAGCTGCTGTGGGGCTCCCTGCCCTCGGGCTTCATGCAGTGGCGGCCAGTGGCT
TTTGCCCAGAGGCAGAGGGGCCGGGAATCATCCCTGCCCTGCCAA---------GCTTCC
CCTCTTCGCCCCACCTTGGCATACCTTCTTCCCCAGTCTCCCATCGTCCGAGCCTTCTTT
GGGCCCCAGACTGACTTCTGTGCCTTCAACTTGACATTTGGGGCTCCTACAGGCCCCGGC
TACTGGGACGAATACTATCTCAGTTGGTCAATGCTCCTGGGTGTGGGCACCCCTCCAGTG
GACGCCTTGTCCCCGTTAATCCTAGGCATCATGGCAGTGGCCCTGGGTGCTCCAGGGCTC
ATGCTGCTGGCAGGAGGCATATTTCTGCTGCTG---TGGCACAAGCAGTGCTCCCAATAC
CAGCCTATAAAC
>Elephant|ENSLAFG00000005387|ENSLAFT00000005386
------------------------------------------------------------
------------------------------------------------------------
---------------------------------------ATGTGCGGCTGT---------
GGGGAGCCCAGCTGGGGTTGGGGGCTCTGTGCCCCC---------------AGCCCCATA
CTCCTCCTG---AGCCTACTTCTGTCTGCAGCCCCG---------TTTGGTCTGCTGGGG
GAGGAGACCCGCCAGGTATCTCTGGAGGCCGTCCCTGGCTGG------CCAGGGCCCCCC
CAGAACTTGCTGCATATCCGGGCAGTGGGTGCCAACTCCACGCTGCACTATGTATGGAGC
AGC---CTGGGGCTTCCAGCAGTCCTGCTGGTGGCCACCAACACCCCTCACAGCTTCCTG
AGCGTCAACTGGAGCCGCCTGCTATCCCCTGAGCCTGATGAGGGCCTGATGGTACTCCCC
AAGGACAGCATCCAGTTTTCTTCTGCCCTTGTCTTTACCAGGCTGTTTGAGTTTGATAGC
ACCAATGTGTCCGATGTGACAGCAAAGCTCCCAGGAAAACCGTATCCCCCATACTCTTTG
GCTGAGTTCTCCTGGAACAACATCACTGACTCATTGGATCCTGCCACCCTAAGTGCCACA
TTTCGAGGCCGCCCCATACATGACCTTACCAAGGCTTTTGTCAATGGCAGCCTGTCGTTC
AGGGTCCAGGCGTTTTCCACATCTGGCCGGCCAATCCAACCCCCTCGCCTCCTGCACACG
GCAGACACCTGCCAGCTGGAGGTAGTCCTGACTGGGGCCTCTCCCCGGGGAAACTGCTCC
CTGTTTGGGCTGGAGGTA---GCTACCTTGAGCCAGGGCCCTGAC---------------
TGCCCCTCAGTGCAGGAGCAGCGCTCCATCGACGATGAATATGCACCTGCTGTCTTCCAG
TTGGACCAGCTACTGTGGGGCTCCCTCCCATCAGGCTTCGTGCAGTGGCGACCAGTGGCT
TTCTCACAGAAGCAGAGGGGCCGAGAATCAGCCCTGCCCTGCCAA---------GTATCC
CCACTTCACCCCACCTTGGCATACTCTCTTCCCCAGTCACCCATTGTCCAGGCCTACTTT
GGGTCCCAGACCAACTTCTGTGCCTTCAATCTGACGTTTGGGGCTTCCACAGGCCCTGGC
TACTGGGACCAATACTACCTCAGCTGGTCGATGCTCCTGGGTATGGGCTCCCCTCCGGTG
GATGCCTTGTCCCCACTAGTCCTGGGTATCATGGCGGTAGCCTTGGGTGCTCCAGGGCTC
ATGCTGCTAGGCGGGGGCCTGATTCTGCTCCTG---CACCACAAGCAGTACTCAGAGTAC
CAGCCCATAAAT
>Bowhead|bmy_03412T0
------------------------------------------------------------
------------------------------------------------------------
---------------------------------------ATGAGG---------------
---------------------------------------------------AGCCCCGTG
CTCCTCCTG---AGTCTACTTCTGACAGCAGCTCCG---------TTTGGCCTTCTGGGG
GAGGAGACCCGCCAGGTGTCTCTGAAGGTCATCTCTGACTGG------CTGGACCCTTCC
CAGAACCTGCTTCATATCCAGGCAGTGGGTGCCACTTCCACCCTGCACTATGTGTGGAGC
AGC---CTGGGACCCCCAGCCGTGCTGCTGGTGGCCACCAACACCCCCAACAGCACCCTG
CGTGTCAACTGGACCCTCCTGATTTCCTCTGAGCCTGACGGGGGCCTCATGGTGCTCCCC
AAGGAGAGCATCCAATTTTCTTCTGCCCTCGTCTTTACCAGGCTGTTTGAGTTTGWCAGC
ACCAACACATCCGATGCAGCCGCCAAGCCTCCAGGAAAATCATATCCCCCATACTCCTTG
GCCGATTTCTCCTGGGACAACATCACTGACTCATTGGATCCTGCCACCCTGAGCGCCACA
TTTCGAGGCCACCCCATTCACGACCCCACTGGGGCTTTTGCCAATGGCAGCCTGGCCTTC
AGGGTTCAGGCCTTCTCCAGATCTGGCCGACCAGCCCAACCCCCTTGCCTCCTGCACACA
GCGGACACCTGCCAGCTAGAGGTGGACCTGGTTGGGGCCTCTCCCCGGGGAAACCACTCC
TTGTTTGGGCTGGAGGTA---GCCACGTTGGGCCATGGCCCTGAC---------------
TGCCCCTCAGTGCAGGAGCAGCACTCCATCGATGATGAATATGCACCTGCCGTCTTCCAG
TTGGACCAGCTGCTATGGGGCTCCCTCCCATCAGGCTTCATGCAGTGGCGACCAGTGGCT
TTCTCCCAGAAGCAGGGGGGCCGGGAATCAGCCATGCCCTGCCAA---------GCTTCC
CCTCTTTACCCCACCTTGGCATACCTTCTCCCCCAGTCACCCATTGTCCGAGCCTTCTTT
GGGTCCCAGAACAACTTCTGTGCCTTCAATCTGACATTTGGGGCTTCCACAGGCCCTGGC
TACTGGGACCAACACTACCTCAGCTGGTCCATGCTCCTGGGTGTGGGCACCCCTCCAGTA
GATGCCTTGTCCTCGCTAGTCCTAGGCATCGTGGCAGTGGCCCTGGGTGCTCCAGCGCTC
ATGCTGCTGGCAGGAGGCGTGTTTCTGCTGCTG---GGCCACAAGTGGTACTCAGAATAC
CAGCCTATAAAT
>Minke|BACU018479
------------------------------------------------------------
------------------------------------------------------------
---------------------------------------ATGAGG---------------
---------------------------------------------------AGCCTCGTG
CTCCTCCTG---AGTCTACTTCTGACAGCAGCTCCG---------TTTGGCCTTCTGGGG
GAGGAGACCCGCCAGGTGTCTCTGAAGGTCATCTCTGACTGG------CTGGACCCTTCC
CAGAACCTGCTTCATATCCAGGCAGTGGGTGCCACTTCCACCCTGCACTATGTGTGGAGC
GGC---CTGGGGCCCCCAGCCGTGCTGCTGGTGGCCACCAACACCCCCAACAGCACCCTG
AGTGTCAACTGGAGCCTCCTGATTTCCTCTGAGCCTGACGGGGCCCTCATGGTGCTCCCC
AAGGAGAGCATCCAATTTTCTTCTGCCCTCGTCTTTACCAGGCTGTTTGAGTTTGACAGC
ACCAACACATCCGATGCGGCCGCCAAGCCTCCAGGAAAATCGTATCCCCCATACTCCTTG
GCTGATTTCTCCTGGGACAACATCACTGACTCATTGGATCCTGCCAGCCTGAGCGCCACA
TTTCGAGGCCACCCCATTCACGACCCCACTGGGGCTTTTGCCAGTGGCAGCCTGGCCTTC
AGGGTTCAGGCCTTCTCCAGATCTGGCCGGCCAGCCCAACCCCCTCGCCTCCTGCACACA
GCGGACACCTGCCAGCTAGAGGTGGACCTGGTTGGGGTCTCTCCCCGGGGAAACCGCTCC
TTGTTTGGGCTGGAGGTA---GCCACGTTGGGCCATGGACCTGAC---------------
TGCCCCTCAGTGCGGGAGCAGCGCTCCATCGATGATGAATATGCACCTGCTGTCTTCCAG
TTGGACCAGCTGCTATGGGGCTCCCTCCCATCAGGCTTCATGCAGTGGCGACCAGTGGCT
TTCTCCCAGAAGCAGGGGGGCCGGGAATCAGCCATGCCCTGCCAA---------GCTTCC
CCTCTTTACCGCACCTTGGCATACCTTCTCCCCCAGTCACCCATTGTCCGAGCCTTCTTT
GGGTCCCAGAACAACTTCTGTGCCTTCAATCTGACATTTGGGGCTTCCACAGGCCCTGGC
TACTGGGACCAACACTACCTCAGCTGGTCCATGCTCCTGGGTGTGGGCACCCCTCCAGTA
GATGCCTTGTCCTCGCTAGTCCTAGGCATCGTGGCAGTGGCCCTGGGTGCTCCAGCGCTC
ATGCTGCTGGCAGGAGGCGTGTTTCTGCTGCTG---GGCCGCAAGTGGTACTCAGAATAC
CAGCCTATAAAT
