# Supplementary material for: Insights into the Evolution of Longevity from the Bowhead Whale Genome
Source: Cell Rep. 2015 Jan 6;10(1):112–22. doi: 10.1016/j.celrep.2014.12.008 (PMC4536333; doi:10.1016/j.celrep.2014.12.008)
Supplement: Supplemental Folder 2. Species Used in the Analysis of Selective Pressure Variation, Single-Gene Orthologous Families Tested, Likelihood Ratio Tests, MAKER Parameters, and Full Assembly and Read Usage Data, Related to Experimental Procedures [file mmc3.zip › Tested SGOs/reciprocal_group_2798.2.fas]

>Gibbon|ENSNLEG00000017709|ENSNLET00000022586
------------------------------------------------------------
------------ATGAGGAGCTTCAAAGGAGTCAACTTCGGGACTCTGCTAAGCAGCTGG
AAGGAGGCTGAAGAGTTGCTGCCCGACTTGAAGGAGTTCCTGTCCAACCCTCCAGCTGGT
TTTCCCAGCAGCCGATCT---GATGCTGAGAGGAGACAAGCTTGTGATGCCATCCTGAGG
GCTTGCAACCAGCAGCTGACTGCTAAGCTAGCTTGCCCTAGGCATCTGGGGAGCCTGCTG
GAGCTGGCAGAGCTGGCCTGTGATGGCTACTTGGTGTCCACCCCACAGCGTCCTCCCCTC
TACCTGGAACGAATTCTCTTCGTCTTACTGCGGAATGCTGCTGCACAAGGAAGCCCAGAG
GCCACACTCCGCCTTGCTCAGCCCCTCCATGCCTGCTTGGTGCAGTGCTCTCGCGAGGCT
GCTCCCCAGGACTATGAGGCTGTGGCTCGGGGCAGCTTTTCTCTGCTTTGGAAGGGGGCA
GAAGCCCTGTTGGAACGGCGAGCTGCATTCGCAGCTCGGCTGAAGGCCTTGAGCTTCCTA
GTACTCTTGGAGGATGAAAGTACCCCTTGTGAGCTTCCTCACTTTGCTTCTCCAACAGCC
TGTCGAGCGGTAGCTGCCCATCAGCTATTCGATGCCAGTGGCCATGGTCTAAATGAAGCA
GATGCTGATTTCCTAGATGACCTGCTCTCCAGGCACGTGATCAGAGCCTTGGTGGGTGAG
AGAGGGAGCTCTTCTGGGCTTCTTTCTCCCCAGAGGGCCCTCTGCCTCTTGGAGCTCACC
TTGGAACACTGCCGTCGCTTTTGCTGGAGCCGCCACCATGACAAGGCCATCAGCGCAGTG
GAGAAGGCTCACAGTTACCTAAGGAACACCAATCTAGCCCCTAGCCTTCAGCTATGTCAG
CTGGGGGTTAAGCTGCTGCAGGTTGGGGAGGAAGGACCTCAGGCAGTGGCCAAGCTTCTG
ATCAAGGCATCAGCTGTCCTGAGCAAGAGTATGGAGGCACCATCACCCCCACTTCGGGCA
TTGTATGAGAGCTGCCAGTTCTTCCTTTCAGGCCTGGAACGAGGCACCAAGAGGCGCTAT
AGACTTGATGCCATTCTGAGCCTCTTTGCTTTTCTTGGAGGGTACTGCTCTCTTCTGCAG
CAGCTGCGGGATGATGATGTGTATGGGGGCTCCTCCAAGCAACAGCAGTCTTTTCTTCAG
ATGTACTTTCAGGGACTTCACCTCTACACTGTGGTGGTTTATGACTTTGTCCAAGGCTGT
CAGACAGTTGATTTGGCTGACCTGGCCCAACTAGTGGAGAGTTGTAAATCTACCGTTGTC
TGGATGCTGGAGGCCTTAGAGGGCCTGTCGGGCCAAGAGCTCACGGACTACATGGGGATG
ACCGCTTCTTACACCAGTAATTTGGCCTACAGCTTCTATAGTCACAAGCTCTATGCCGAG
GCCTGTGCCATCTCCGAGCCGCTCTGTCAGCACCTGGGTTTGGTGAAGCCAGGCACTTAT
CCTGAGGTGCCTCCTGAGAAGTTGCACAGGTGCTTCCGGCTACAAGTAGAGAGTTTGAAG
AAACTGGGTAAACAGGCCCAGGGCTGCAAGATGGTGATTTTGTGGCTGGCAGCCCTGCAA
CCCTGTAGCCCTGAACACATGGCTGAGCCAGTCACTTTCTGGGTTCGGGTCAAGATGGAT
GCGGCCAGGGCTGGAGACAAGGAGCTACAGCTAAAGACTCTGCGAGACAGCCTCAGTGGC
TGGGACCCGGAGACCCTGGCCCTCCTGCTGAGGGAGGAGCTGCAGGCCTACAAGGCAGTG
CGGGCCGACACTGGACAGGAACGCTTCAACGTCATCTGTGACCTCCTGGAGCTGAGCCCC
GAGGAGACACCAGCCAGGGCCTGGGCACGAGCCACCCACCTGGTAGAACTGGCTCAGGTG
CTCTGCTACCACGACTTTACGCAGCAGACCAACTGCTCTGCTCTGGATGCTATCCGGGAA
GCCCTGCAGCTTCTGGAGTCTGTGAGGCCTGAGGCCCAGGCCAGAGATCAGCTTCTGGAC
GATAAAGCACAGGCCTTGCTGTGGCTTTACATCTGTACTCTGGAAGCCAAAATGCAGGAA
GGTATCGAGCGGGATCGGAGAGCCCAGGCCCCTGGTAACTTGGAGGAATTTGAAGTCAAT
GACCTGAACTATGAAGATAAACTCCAGGAAGATCGTTTCCTATACAGTAACATTGCCTTC
AACCTGGCTGCAGATGCT---------GCTCAGTCCAAATGCCTGGACCAAGCCCTGGCC
CTGTGGAAGGAGCTGCTTACAAAGGGGCAGGCCCCAGCTGTACGGTGTCTCCAGCAGACA
GCAGCCTCACTGCAGATCCTAGCAGCCCTCTACCAGCTGGTGGCAAAGCCCATGCAAGCT
CTGGAGGTCCTCCTGCTGCTACGGATTGTCTCTGAGAGACTGAAGGACCACTCGAAGGCA
GCTGGCTCCTCCTGCCACATCACCCAGCTCCTTCTGACCCTCGGCTGTCCCAGCTATGCC
CAGTTACACCTGGAAGAGGCAGTGTCGAGCCTGAAGTATCTCGATCAGACCACTGACACA
TACCTGCTCCTTTCCCTGACCTGTGATCTGCTTCGAAGTCGACTCTACTGGACTCACCAG
AAGGTGACCGAGGGTGTCTCTCTGCTGCTGTCTGTGCTTCGGGATCCTGCCCTCCAGAAG
TCCTCCAAGGCTTGGTACTTGCTGCGTGTCCAGGTCCTGCAGCTGGTGGCAGCTTACCTT
AGCCTCCCGTCAAACAGCCTCTCACACTCCCTGTGGGAGCAGCTCTGTGCCCAAGGCTGG
CAGACACCTGAGATAGCTCTCATAGACGCCCATAAGCTCCTCCGAAGTATCATCCTCCTG
CTGATGGGCAGTGACATTCTCTCAACTCAGAAAGCAGCTGTGGAGACATCGTTTCTGGAC
TATGGTGAAAATCTGGTACAAAAATGGCAGGTTCTTTCAGAGGTGCTGAGCTGCTCAGAG
AAGCTGGTCTGCCACCTGGGCCGCCTGGGTAGTGTGAGTGAAGCCAAGGCCTTTTGCTTG
GAGGCCCTAAAACTTACAACAAAGCTGCAGATACCACGCCAGTGTGCCCTGTTCCTGGTG
CTGAAGGGCGAGCTGGAGCTGGCCCACAATGACATTGATCTCTGTCAGTCGGACCTGCAG
CAGGTTCTGTTCTTGCTTGAGTCTTGCACAGAGTTTGGTGGGGTGACTCAGCACCTGGAC
TCTGTGAAGAAGGTCCACCTGCAGAAGGGGAAGCAGCAGGCCCGGGTCCCCTGTCCTACA
CAGCTCCCAGAGGAGGAGCTCTTCCTAAGAGGCCCTGCCCTAGAGCTGGTGGCCACTGTG
GCCAAGGAGCCTGGCCCCATAGCACCTTCTACAAACTCCTCCCCAGTCTTGAAAACCAAG
CCCCAGCCCATACCCAACTTCCTGTCCCATTCACCCACCTGTGATTGCTCGCTCTGCGCC
AGCCCTGTCCTCACAGCAGTCTGTCTGCGCTGGGTATTGGTCACGGCAGGGGTGAGGCTG
GCCATGGGCCACCAGGCCCAGGGTCTGGATCTGCTGCAGGTAGTGCTGAAGGACTGTCCT
GAAGCCGCCGAGCGCCTCACCCAAGCTCTCCAAGCTTCCCTGAATCATAAAACACCCCCC
TCCTTGGTTCCAAGCCTCTTGGATGAGATCTTGGCTCAAGCATACACACTGTTGGCCCTG
GAGGGCCTGAGCCAGCCATCAAACAAGAGCCTGCAGAAGGTTCTAGAGTCAGGGCTGAAG
TTTGTAGCAGCACGGATACCCCACCTAGAGCCCTGGCGAGCCAGCCTGCTCTTGATTTGG
GCCCTCACAAAACTAGCTGGCCTCAGCTACTGTACTACCCAACTTTTTGCAAGCTCCTGG
GGCTGGCGGCCACCATTAATAAAAAGTGTCCCTGGCTCAGAGCCCTCTAAGACTCAGGGC
CAAAAACGTTCTGGA---------CGAGGGCGCCAACAGGTAGCCTCTGCTCCCCTGCGC
CTCAATAATATCTCTCAGAAAGGTCTG---------GAAGGTAGAGGACCG---------
------CCCTGCACACCTAAACCCCCAGGCCGGATCAGGCAAGCTGGCCCTCATGTCCCC
TTCACGGTGTTTGAGGAAGTCTGCCCTACAAAGAGCAAGCCTGAAGTTCCCCAGGCCCCC
AGGGTACAACAGAGAGTCCAGACGCGCCTCAAGGTGAACTTCAGTGATGACAGTGACTTG
GAAGACCCTGTCTCAGCTGAGGCCTGGCTGGCAGAGGAGCCTAAGAGACGGGGCACTGCT
TCC------------------------CGGTGCCGG---------GGGCGAGCAAGGAAG
GGCCTGAGCCTAAAGACGGATGCTGTGGTTGCCCCAGGTAGTGCCCCTGGGAACCCTGGC
CTGAGTGGCAGGAGCCGGAGGGCCAAGAAGGTGGCATCAAGACATTGTGAGGAGCAGCGT
CCCCAGAGGGCC---AGTGACCAGGCTAGGCCTGGC---------CCTGAGATCATGAGG
ACCATCCCTGAGGAGGAACTGACTGACAACTGGAGAGAAATGAGCTTTGAGATCCTCAGG
GGCTCTGACGGGGAAGATTCAGCCTCAGGTGGGAAGGCTCCAGCGCCGGGCCCTGAGGCA
GCTTCTGGAGAATGGGAGCTGCTGAGGCTGGATTCCAGCAAGAAGGAGCTGCCCAGCCCA
TGCCCAGACAAG---GAGAGTGACAAGGACCTT---GGTCCTCGGCTCCGGCTCCCCTCA
GCCCCTGTAGCCACTGGTCTTTCTACCCTGGACTCCATCTGTGACTCCCTGAGTGTTGCT
TTCCGGGGCATTAGTCACTGTCCTCCTAGTGGGCTCTATGCCCACCTCTGCCGCTTCCTG
GCCTTGTGCCTGGGCCACCGGGATCCTTATGCCACTGCTTTCCTTGTCACCGAGTCTGTC
TCCATCACCTGTCGCCACCAGCTGCTCACCCACCTCCACAGACAGCTCAGCAAGGCCCAG
AAGCACCGAGGATCACTTGAAATAGCAGACCAGCTGCAGGGGCTGAGACTTCAGGAGACA
CCTGGAGATGTCCCCCTGGCCCGCATCCAGCGCCTCTTT---TTCATGGCTTTGGGATCT
GGCCACTTCCCCCAGCCTGAAAAGGAGAGTTTCCAGGAGCGCCTGGCTCTGATCCCCAAT
GGGGTGACTGTGTGTGTGTTGGCCCTGGCCACCCTCCAGCCCGGAACCGTGGGCAACACC
CTCCTGCTGACCCGGCTGGAAAAGGACAGTCCCCCAGTGAGTGTGCAGATACCCACTGGC
CAGAACAAGCTTCCTCTGCGTTCAGTCCTGAATGAGTTCGATGCCATCCAGAAGGCACAG
AAAGAGAACAGCAGCTGTACTGACAGGCGAGAATGGTGGACGTGGCGGCTGGCACTGGAC
CACAGGATGGAGGTTCTCATCGCTTCCCTAGAGAAGTCTGTGCTGGGCTGCTGGAAGGGG
CTGCTGCTGCCGTCCAGTGAGGAGCCCGGCCCTGCCCAGGAGGCCTCCCGCCTACAGCAG
CTGCTACAGGAATGTGGCTGGAAATATCCTGACCCCACTCTGCTGAAAATCATGCTCAGT
GGTGCTGGTGCCCTCACCCCTCAGGACATTCAGGCCCTGGCCTATGGGCTGTGCCCAACC
CAGCCAGAGCGAGCCCAGGAGCTCCTGAATGAGGCAGTAGGACGTCTACGGGGCCTGACA
---GTACCAAGCAATAGCCACCTTGTCTTGGTCCTAGACAAGGACTTACAGAAGCTGCCG
TGGGAAAGCATGCCCAGCCTCCAGGCACTGCCTGTCACCCGGCTACCCTCCTTCCGCTTC
CTACTCAGCTACTCCATCATCAAAGAGTATGGGGCCTCGCCAGTGCTGAGTCAAGGGGTG
GATCCGCGAAGTACCTTCTATGTCCTGAACCCTCACAATAACCTGTCAAGCACAGAGGAG
CAATTTCGAGCCAATTTCAGCAGTGAAGCTGGCTGGAGAGGAGTGGTTGGGGAGGTGCCA
AGACCTGAACAGGTGCAGGAAGCCCTGACAAAGCATGATTTGTATATCTATGCAGGGCAT
GGGGCTGGTGCCCGCTTCCTTGACGGGCAGGCTGTCCTGCGGCTGAGCTGTCGGGCAGTG
GCCCTGCTGTTTGGCTGTAGCAGTGCGGCCCTGGCTGTGCATGGAAACCTGGAAGGGGCT
GGCATCGTGCTCAAGTACATCATGGCTGGTTGCCCCTTGTTT------CTGGGTAATCTC
TGGGATGTGACTGACCGTGACATTGATCGCTACACGGAAGCTCTGCTGCAGGGC------
---------------TGGCTTGGAGCAGGCCCAGGGGCCCCCCTTCTCTACTATGTAAAC
CAGGCCCGCCAAGCTCCCCGACTCAAGTATCTTATTGGGGCTGCTCCTATAGCCTATGGC
TTGCCTGTCTCTCTGCGG---------------------
>Gorilla|ENSGGOG00000001600|ENSGGOT00000001612
------------------------------------------------------------
------------ATGAGGAGCTTCAAAAGAGTCAACTTTGGGACTCTGCTAAGCAGCCAG
AAGGAGGCTGAAGAGTTGCTGCCCGACTTGAAGGAGTTCCTGTCCAACCCTCCAGCTGGT
TTTCCCAGCAGCCGATCT---GATGCTGAGAGGAGACAAGCTTGTGATGCCATCCTGAGG
GCTTGCAACCAGCAGCTGACTGCTAAGCTAGCTTGCCCTAGGCATCTGGGGAGCCTGCTG
GAGCTGGCAGAGCTGGCCTGTGATGGCTACTTAGTGTCTACCCCACAGCGTCCTCCCCTC
TACCTGGAAAGAATTCTCTTCGTCTTACTGCGGAATGCTGCTGCACAAGGAAGCCCAGAG
GCCACACTCCGCCTTGCTCAGCCCCTCCATGCCTGCTTGGTGCAGTGCTCTCGCGAGGCT
GCTCCCCAGGACTATGAGGCCGTGGCTCGGGGCAGCTTTTCTCTGCTTTGGAAGGGGGCA
GAAGCCCTGTTGGAACGGCGAGCTGCATTTGCAGCTCGGCTGAAGGCCTTGAGCTTCCTA
GTACTCTTGGAGGATGAAAGTACCCCTTGTGAGGTTCCTCACTTTGCTTCTCCAACAGCC
TGTCGAGCGGTAGCTGCCCATCAGCTATTTGATGCCAGTGGCCATGGTCTAAATGAAGCA
GATGCTGATTTCCTAGATGACCTGCTCTCCAGGCATGTGATCAGAGCCTTGGTGGGTGAG
AGAGGGAGCTCTTCTGGGCTTCTTTCTCCCCAGAGGGCCCTCTGCCTCTTGGAGCTCACC
TTGGAACACTGCCGTCGCTTTTGCTGGAGCCGCCACCATGACAAAGCCATCAGCGCAGTG
GAGAAGGCTCACAGTTACCTAAGGAACACCAATCTAGCCCCTAGCCTTCAGCTATGTCAG
CTGGGGGTTAAGCTGCTGCAGGTTGGGGAGGAAGGACCTCAGGCAGTGGCCAAGCTTCTG
ATCAAGGCATCAGCTGTCCTGAGCAAGAGTATGGAGGCACCATCACCCCCACTTCGGGCA
TTGTATGAGAGCTGCCAGTTCTTCCTTTCAGGCCTGGAACGAGGCACCAAGAGGCACTAT
AGACTTGATGCCATTCTGAGCCTCTTTGCTTTTCTTGGAGGGTACTGCTCTCTTCTGCAG
CAGCTGCGGGATGATGGTGTGTATGGGGGCTCCTCCAAGCAACAGCAGTCTTTTCTTCAG
ATGTACTTTCAGGGACTTCACCTCTATACTGTGGTGGTTTATGACTTTGCCCAAGGCTGT
CAGACAGTTGATTTGGCTGACCTGACCCAACTAGTGGACAGTTGTAAATCTACCGTTGTC
TGGATGCTGGAGGCCTTAGAGGGCCTGTCGGGCCAAGAGCTGACGGACCACATGGGGATG
ACCGCTTCTTACACCAGTAATTTGGCCTACAGCTTCTATAGTCACAAGCTCTATGCCGAG
GCCTGTGCCATCTCCGAGCCGCTCTGTCAGCACCTGGGTTTGGTGAAGCCAGGCACTTAT
CCCGAGGTGCCTCCTGGGAAGTTGCACAGGTGCTTCCGGCTACAAGTAGAGAGTTTGAAG
AAACTGGGTAAACAGGCCCAGGGCTGCAAGATGGTGATTTTGTGGCTGGCAGCCCTGCAA
CCCTGTAGCCCTGAACACATGGCTGAGCCAGTCACTTTCTGGGTTCGGGTCAAGATGGAT
GCGGCCAGGGCTGGAGACAAGGAGCTACAGCTAAAGACTCTGCGAGACAGCCTCAGTGGC
TGGGACCCGGAGACCCTGGCCCTCCTGCTGAGGGAGGAGCTGCAGGCCTACAAGGCGGTG
CGGGCCGACACTGGACAGGAACGCTTCAACATCATCTGTGACCTCCTGGAGCTGAGCCCC
GAGGAGACACCAGCCGGGGCCTGGGCACGAGCCACCCACCTGGTAGAACTGGCTCAGGTG
CTCTGCTACCACGACTTTACACAGCAGACCAACTGCTCTGCTTTGGATGCTATCCGGGAA
GCCCTGCAGCTTCTGGAGTCTGTGAGGCCTGAGGCCCAGGCCAGAGATCAGCTTCTGGAC
GATAAAGCACAGGCCTTGCTGTGGCTTTACATCTGTACTCTGGAAGCCAAAATGCAGGAA
GGTATCGAGCGGGATCGGAGAGCCCAGGCCCCTGGTAACTTGGAGGAATTTGAAGTCAAT
GACCTGAACTATGAAGATAAACTCCAGGAAGATCGTTTCCTATACAGTAACATTGCCTTC
AACCTGGCTGCAGATGCTGGCTTAACAGCTCAGTCCAAATGCCTGGACCAAGCCCTGGCC
CTGTGGAAGGAGCTGCTTACAAAGGGGCAGGCCCCAGCTGTACGGTGTCTCCAGCAGACA
GCAGCCTCACTGCAGATCCTAGCAGCCCTCTACCAGCTGGTGGCAAAGCCCATGCAGGCT
CTGGAAGTCCTCCTGCTGCTACGGATTGTCTCTGAGAGACTGAAGGACCACTCGAAGGCA
GCTGGCTCCTCCTGCCACATCACCCAGCTCCTCCTGACCCTCGGCTGTCCCAGCTATGCG
CAGTTACACCTGGAAGAGGCAGCATCGAGCCTGAAGCACCTTGATCAGACCACTGACACA
TACCTGCTCCTTTCCCTGACCTGTGATCTGCTTCGAAGTCAACTCTACTGGACTCACCAG
AAGGTGACCGAGGGTGTCTCTCTGCTGCTGTCTGTGCTTCGGGATCCTGCCCTCCAGAAG
TCCTCCAAGGCTTGGTACTTGCTGCGTGTCCAGGTCCTGCAGCTGGTGGCAGCTTACCTT
AGCCTCCCGTCAAACAACCTCTCACACTCCCTGTGGGAGCAGCTCTGTGCCCAAGGCTGG
CAGACACCTGAGATAGCTCTCATAGACTCCCATAAGCTCCTCCGAAGCATCATCCTCCTG
CTGATGGGCAGTGACATTCTCTCGACTCAGAAAGCAGCTGTGGAGACATCGTTTTTGGAC
TATGGTGAAAATCTGGTACAAAAATGGCAGGTTCTTTCAGAGGTGCTGAGCTGCTCAGAG
AAGCTGGTCTGCCACCTGGGCCGCCTGGGAAGTGTGAGTGAAGCCAAGGCCTTTTGCTTG
GAGGCCCTAAAACTTACAACAAAGCTGCAGATACCACGCCAGTGTGCCCTGTTCCTGGTG
CTGAAGGGCGAGCTGGAGCTGGCCCGCAATGACATTGATCTCTGTCAGTCGGACCTGCAG
CAGGTTCTGTTCTTGCTTGAGTCTTGCACAGAGTTTGGTGGGGTGACTCAGCACCTGGAC
TCTGTGAAGAAGGTCCACCTGCAGAAGGGGAAGCAGCAGGCCCAGGTCCCCTGTCCTCCA
CAGCTCCCAGAGGAGGAGCTCTTCCTAAGAGGCCCTGCTCTAGAGCTGGTGGCCACTGTG
GCCAAGGAGCCTGGCCCCATAGCACCTTCTACAAACTCCTCCCCCGTCTTGAAAACCAAG
CCCCAGCCCATACCCAACTTCCTGTCCCATTCACCCACCTGTGACTGCTCGCTCTGCGCC
AGCCCTGTCCTCACAGCAGTCTGTCTGCGCTGGGTATTGGTCACGGCAGGGGTGAGGCTG
GCCATGGGCCACCAGGCCCAGGGTCTGGATCTGCTGCAGGTTGTGCTGAAGGGCTGTCCT
GAAGCCGCTGAGCGCCTCACCCAAGCTCTCCAAGCTTCCCTGAATCATAAAACACCCCCC
TCCTTGGTTCCAAGCCTCTTGGATGAGATCTTGGCTCAAGCATACACACTATTGGCACTG
GAGGGCCTGAACCAGCCATCAAACGAGAGCCTGCAGAAGGTTCTACAGTCAGGGCTGAAG
TTTGTAGCAGCACGGATACCCCACCTAGAGCCCTGGCGAGCCAGCCTGCTCTTGATTTGG
GCCCTCACAAAACTAGGTGGCCTCAGCTGCTGTACTACCCAACTTTTTGCAAGCTCCTGG
GGCTGGCAGCCACCATTAATAAAAAGTGTCCCTGGCTCAGAGCCCTCTAAGACTCAGGGC
CAAAAACGTTCTGGA---------CGAGGGCGCCAAAAGGTAGCCTCTGCTCCCCTGCGC
CTCAATAATACCTCTCAGAAAGGTCTG---------GAAGGTAGAGGACTG---------
------CCCTGCACACCTAAACCCCCAGACCGGATCAGGCAAGCTGGCCCTCATGTCCCC
TTCACGGTGTTTGAGGAAGTCTGCCCTACAGAGAGCAAGCCTGAAGTTCCCCAGGCCCCC
AGGGTACAACAGAGAGTCCAGACGCGCCTCAAGGTGAACTTCAGTGATGACAGTGACTTG
GAAGACCCTGTCTCAGCTGAGGCCTGGCTGGCAGAGGAGCCTAAGAGACGGGGCACTGCT
TCC------------------------CGGGGCCGG---------GGGCGAGCAAGGAAG
GGCCTGAGCCTAAAGACGGATGCCGTGGTTGCCCCAGGTAGTGCCCCTGGGAACCCTGGC
CTGAATGGCAGGAGCCGGAGGGCCAAGAAGGTGGCATCAAGACATTGTGAGGAGCGGCGT
CCCCAGAGGGCC---AGTGACCAGGCCAGGCCTCGC---------CCTGAGATCATGAGG
ACCATCCCTGAGGAAGAACTGACTGACAACTGGAGAAAAATGAGCTTTGAGATCCTCAGG
GGCTCTGACGGGGAAGACTCAGCCTCAGGTGGGAAGACTCCAGCTCCGGGCCCTGAGGCA
GCTTCTGGAGAATGGGAGCTGCTGAGGCTGGATTCCAGCAAGAAGGAGCTGCCCAGCCCA
TGCCCAGACAAG---GAGAGTGACAAAGACCTT---GGTCCTCGGCTCCGGCTCCCCTCA
GCCCCCGTAGCCACTGGTCTCTCTACCCTGGACTCCATCTGTGACTCCCTGAGTGTTGCT
TTCCGGGGCATTAGTCACTGTCCTCCTAGTGGGCTCTATGCCCACCTCTGCCGCTTCCTG
GCCTTGTGCCTGGGCCACCGGGATCCTTATGCCACTGCTTTCCTTGTCACCGAGTCTGTC
TCCATCACCTGTCGCCACCAGCTGCTCACCCACCTCCACAGACAGCTCAGCAAGGCCCAG
AAGCACCGAGGATCACTTGAAATAGCAGACCGGCTGCAGGGGCTGAGCCTTCAGGAGACG
CCTGGAGATGTCCCCCTGGCCCGCATCCAGCGCCTCTTTTCCTTCAGGGCTTTGGAATCT
GGCCACTTCCCCCAGCCTGAAAAGGAGAGTTTCCAGGAGCGCCTGGCTCTGATCCCCAGT
GGGGTGACTGTGTGTGTGTTGGCCCTGGCCACCCTCCAGCCCGGAACCGTGGGCAACACC
CTCCTGCTGACCCGGCTGGAAAAGGACAGTCCCCCAGTCAGTGTGCAGATTCCCACTGGC
CAGAACAAGCTTCATCTGCGTTCAGTCCTGAATGAGTTCGATGCCATCCAGAAGGCACAG
AAAGAGAACAGCAGCTGTACTGACAAGCGAGAATGGTGGACAGGGCGGCTGGCACTGGAC
CACAGGATGGAGGTTCTCATCGCTTCCCTAGAGAAGTCTGTGCTGGGCTGCTGGAAGGGG
CTGCTGCTGCCGTCCAGTGAGGAGCCCGGCCCTGCCCAGGAGGCCTCCCGCCTACAGGAG
CTGCTACAGGACTGTGGCTGGAAATATCCTGACCGCACTCTGCTGAAAATCATGCTCAGT
GGTGCCGGTGCCCTCACCCCTCAGGACATTCAGGCCCTGGCCTACGGGCTGTGCCCAACC
CAGCCAGAGCGAGCCCAGGAGCTCCTGAATGAGGCAGTAGGACGTCTACAGGGCCTGACA
---GTACCAAGCAATAGCCACCTTGTCTTGGTCCTAGACAAGGACTTGCAGAAGCTGCCG
TGGGAAAGCATGCCCAGCCTCCAGGCACTGCCTGTCACCCGGCTGCCCTCCTTCCGCTTC
CTACTCAGCTACTCCATCATCAAAGAGTATGGGGCCTCGCCAGTGCTGAGTCAAGGGGTG
GATCCGCGAAGTACCTTCTATGTCCTGAACCCTCACAATAACTTGTCAAGCACAGAGGAG
CAATTTCGAGCCAATTTCAGCAGTGAAGCTGGCTGGAGAGGAGTGGTTGGGGAGGTGCCA
AGACCTGAACAGGTGCAGGAAGCCCTGACAAAGCATGATTTGTATATCTATGCAGGGCAT
GGGGCTGGTGCCCGCTTCCTTGACGGGCAGGCTGTCCTGCGGCTGAGCTGTCGGGCAGTG
GCCCTGCTGTTTGGCTGTAGCAGTGCGGCCCTGGCTGTGCATGGAAACCTGGAGGGGGCT
GGCATCGTGCTCAAGTACATCATGGCTGGTTGCCCTTTGTTT------CTGGGTAATCTC
TGGGATGTGACTGACCGTGACATTGACCGCTACACGGAAGCTCTGCTGCAAGGC------
---------------TGGCTTGGAGCAGGCCCAGGGGCCCCCCTTCTCTACTATGTAAAC
CAGGCCCGCCAAGCTCCCCGACTCAAGTATCTTATTGGGGCTGCACCTATAGCCTATGGC
TTGCCTGTCTCTCTGCGG---------------------
>Guinea_Pig|ENSCPOG00000001129|ENSCPOT00000001141
------------------------------------------------------------
------------ATGAGGAACTTCAAAGGAGTCAACTTTGGAACTCTGCTTAGAAGCCAG
AAGGATGCTGAAGAGTTGCTGTCTGACTTGAAGGAGTTCTTGTCCAAGCCTCCAGCAGGT
TTTCCCAGTAGCCGATCT---GACTCTGAGAGGAGACAAACTTGTGATGCCATCCTGAGG
GCTTGCAACCAACAGCTGACGGCCAAGCTGTCTTGCCCTCAACACCTGGGGAGCCTGCTG
GAGCTGGCAGAGCTGGCCTGTGATGGCTATGTGATGTCCACTCCCCAGCGCCCTCCACTC
TACCTGGAACGCATTCTTTTCATTTTACTACGGAATGTTGCTGCTCAGGGAAGCCCCATG
GCCATGCTCCACCTTGCCCAGCCTCTCCATGCCTGCTTCGTTCAGTGCTCTCGCCAAGCT
GCCTCACAGGACTATGAGGCTGTGGCTTGGGGCAGCTTTTCTCTGCTTTGGAAGGGAGCA
GAAGCACTGTTGGAGCAGAGAGATGCCTTCTCAGCGCGGATGAAGGCCTTGAGCTTCCTT
GTCCTCCTGGAGGATGAAAGTACCCCGTGTGAGATTCCTCACTTTGCTTCTCCAACAGCC
TGTCGAGCAGTAGCTGCCTATCAGCTGTTTGATCGCAGTGGTTGTGGTATAAACAAAGCA
GATGCTGATTTCTTATATGATTTGCTCTCCAAAAATGTGATCAGAACCTTGGTGGGTGAG
GAAAGTGGCTCTCCCAGTCCTCTTTCTTCCCAAAGGGCCCTCTGCCTCTTGGAGCTCACC
TTAGAACACTGCCGTCGCCTCTGCTTTAGCCACCACTATGACAAGGCCACCAGTGCAGTT
GAGAAGGCTCGTGGTTACCTAAGGGACACCAGTGTAGCCTCCAGCCTCCAGCTATGCCAG
TTGGGGGTTGAGCTGCTACATGTTGGGGTGGAAGGATCCCAGGCAGTGGCCCAGCTTCTC
ATCAAGGCATCAGCTGTCTTGAATAACAGTTTGAAGGCCCCATCACCTCCACTTCGGGCA
TTGTTTGAGACCTCCCAGTTCCTCCTTTCAGGCCTGGAACGAGGCATCAAAAGACACTCT
GGACCTGATGCTATTGGGAGCCTCTTCACTTTTCTTGGAGGATACTGCTTAATTATCCAG
CAGCTACGGAATGATGGTGCCTGTGTGCACTCTCCCAAACAGCAGCAGTCTTTGGTGCAG
ACGCACTTTCAGGGTCTTCACCTCTACACTATGATGGTTTATGACTTTGCCCAGCGCTGT
CAGGTAGCTGATTTGGCTGACCTGGCTCAACTAGTGGACAGTTGCAGATCTACTGCTGTT
TGGATGCTGGAAGCCTTGGAAGGCCTGTCAGGCCTGGAGCTGACTGACTACATGGCCATG
ACTGCCTCTTACACCAGTAACTTGGCCTATAGCTTCTACAATCACAAGCTGTACGCCGAG
GCCTGTGCCGTCTCTGAGCCACTCTGTCAGCACCTGGGCTCTGCTAAGCCAGGCACTTAC
CATGCGGTGCCTTCTGAGAAGTTGCACAGGTACTTCCGGCTACACGTAGAGAGTTTGAAG
AAACTGGGTAAACAGGCACAGGGCTGTGAGATGGTGACCTTGTGGCTGGCGGCTCTACAG
CCCTGCAACCCTGAACACATGGCTGAGCCCGTCTCTTTCTGGGTTCGGGTAAAGATGGAT
GCGACCAGGGCTGGAAACAAGGAGCTACAGCTGAAGACTCTGCGAGACAGCCTGAGTGAC
TGGAACCCAGAGACCCTGACCCTCCTGCTAAGGGAGGAGCTGCAGGCCTACAAGGCAGTA
CGGGCTGACACTGGGCAGGAACGTTTCAATGTCATCTGTGACTTGCTGGAGCTGAGCCCT
GAGGAGACACCAGCTGGGGCCTGGGCTCGAGCCACCTACCTGGTGGAACTGGCTCAGGTG
CTTTGCTACCACGACTTTGCCCAGCAGACAGACTGCTCTGCCCTGGATGCTATCCAGGAA
GCCCTGCAGCTTCTGGAGGCTGTTAAGCCAGAGGCCCAGGCCAAGGATCGGCTTCTGGAC
GATAAAGCACAGGCACTGTTGTGGTTCTACATCTGCACTTTGGAGGCCAAAATGCGGGAA
GGTATTGAGCGGGATCGGAGAGCCCAGGCTCCTAGTAACCTGGAGGAATTTGAAGTTAAT
GATCTCAACTATGAAGATAAACTCCAGGAAGATTGTTTCCTGTACAGTAACATTGCCTTT
AACCTGGCTGCAGATGCA---------GCTCACTCTAAAGCCCTGGACCAAGCCCTGGCT
CTGTGGAAGGAGGTCCTTACAGAGGGGCAGTTCCCAGCTGTGCGATGTCTCCAGCAGACA
GCAGCCTCACTGCAGATCCTTGTGGCCCTCTATCAGCTGGTGGCCAAGCCTCTGCAGGCC
CTGGAGGCTCTCCTGCTCCTGCGGACCATCTCTGAAAGACTGAAGGATCACGCAAAGGCA
GCTAGCTCCTCTTGCCACCTCACCCAGGTCCTCCTGAGCCTCGGCTGTCCCACCTATGCC
CAGTTTTACCTGGAAGAGGCTGAATCCGCCCTGATGCATCTCAGTGAGACCACGGACACA
CGACTGCTGCTTTCTCTGACGTGTCACCTCCTTCGAAGTCAGCTCTGCTGGACTCAACAG
AAGGTGACTGAGGGTGTCTCTCTGTTGCTGACTGTCCTTCGGGATCCTGCCCTCCAGAAG
TCATCCAAGGCTTGGTATTTGCTTCGAGTCCAGGCTCTGCAACTACTGTCCATCTACCTT
AACCTCTCATCAAACAGCCTCTCAGATGCTCTGCGAGAGCAGCTTTGGGCTCAAGGCTGG
CAGACACCTGAGACAGCACTCATAGATTCTCATAAGCTCCTTCGAAGCATCATCCTCCTG
CTGATGGGCAGCGATGTCCTCTCCCTACAGAAAGCAGCTGTGGAGACACCATTTCTGGAT
TGTGGTGAAAATCTGGTACAAAAATGGCAGGTTCTGTCAGAGGTTCTGAGCTGCTCACAG
AAGCTGGTCTGCTCTCTTGGCCACTTAGGGAGTGTGAGTGAAGCCAAGGCCTTTTGCTTG
GATGCCCTGAAACTGACGACAAAGCTGCAGCTCCCGGGCCAGTGTGCCCTGTTCCTGGTG
CTGAAAGGTGAGCTGGAACTGGCCCGCAGCGACCTTGACCTCTGTCAGTCGGACCTGCAG
CAGGTTCTGTTCCTGCTTGAGTCTTGTACGGAGTTTGCCGGAGTGACCCAGCACCCAGAT
ACTATAAAGAAGGTCCACCTACAGAAGGGGAAGCAGCAGGCCAGGGTCCCCTGGCCCCCG
CAGCTCCTGGAGGAGGAGCCTTTCCTAAAAGGTCCTGCTCTGGAGCTGGTGGCCACTGTA
GCCAAGGAACCTGGGCCCATTGCACCTTCGACAAACTCCTCCCCCATCCTGAAAACCAAG
CCCCAACCCCGCCCCGGCTTCCTGTCTCACTCTGCTTCATGTGACTGCTCGATCTGTGCC
AGCCCTGTCCTGTCAGCAGTCTGTCTGCGCTGGGTGTTGGTCACAGCAGGCGTGAGGCTG
GCCACAGGCCATCAGGCTCAGGGTCTAGAGCTGCTGCAGGTTGTTCTAAAGGGTTGCCCT
GCAGCCACCAAGCGCCTCACCCAAACTCTCCAGGCTTCCCTGAATCACAGAGCCCCTGCC
TCTCCTGACCCAAGCCTTCTTGATGAGCTCCTGGCTCAGGCATACACACAGCTGGCGCTG
GCAGGCCTGAAGCAGCCATCAAACAAGAGCCTGCAGAAGATCTTAGAGTCAGGGCTGAAG
TTCACAGCAGCGCGGATCCAACAGCTGGAGCCCTGGCGAGCCAGCCTGCTCTTGATTCAG
GCCCTCGTAAAGCTGGCTGGCCTCAGCACCTGTACTACCCAACTTTTTGCAAGCTCCTGG
GGCTGGCAGCCACCATTAATCAAAAGCCCCCCGGGCTCAGAGTCCTCTAAGATCCAGAGC
CAAAAACATAGTGGA---------CGAGGCCACCAGCAAGTAGCCTCTGCTCCCCTGCCC
CTCCATAATGCCTCTCACAGAAGCCCA---------GAAGGTGGTGGACCA---------
------CCCTGTACACCTAAGCCTGCAGGCCGAGTGAGGCCGGCTGGCCCTCGTGTCCCC
TTCACTGTGTTTGAAGATGACTGCCCTACGAAGAACAAGCCCGAGGTTCCCCAGGCCCCC
CGGGTACATCAGAGGGTCCAGACACGCCTTAAGGTGAACTTCAGCGATGACAGTGACTTG
GAAGACCCTGTCTCTGCTGAGATACCGCTTGTTGAGGAACCTAAGAGACGGGGCACTGCT
TCC------------------------AGG---------------------------AAG
AGCCCAAGCTTGGCGATAGGTACAGTGGCTGCTCCAGGTAATACCCCA------------
ATGAGTGGTAAGAACCGTAGAACCAAGAAGGTGGCATCAAGGCTCTGTGAAGAGCAGGGT
CCCCAGACAGCCCCTTGTGGCCAGAACAAGCTGGGC---------CCTGAGCTCATGAGG
ACTATCCCTGAGGAGAAACTGACTGACAAGTGCACGGAAATGAGCTTTGAGACCCTTGGA
GCCTCTGACAGAGAAGACTCAGCTTCAGGTGGGAAGGCACTGGTTCCAGGTGCTGATCCC
CCCGTAGGTGAATGTGAGGTGTTGAGACGGGATTCCAGCAAGGAGGAGCTACCCATCCTG
GAACCAGGCAAG---GAAAGCAACAGGGACGTC---GGTGCTTGGCTCCAACCC------
---CCCGTAACCATTGGTTCTTCTACCCTGGATTCCATGCGCGACTCTCTGAGCATTGCT
TTCCGTGGGGTCAGTCATTGCCCTGCTAGTGGGCTCTATGCCCACCTCTGCCGCCTCCTG
GCCTTGTGCCTGGGCCACCGGGATCCCTATGCTACTGCCTTCCTCGTTGCCGAGTCTATC
TCTATTACCTGTCGCCACCAGCTACTCACTCACCTCCACAGACTGCTCAGCAAGGCCCAG
AAGCATCAAGGACCACTCAGACTGACAGAGCAGCTGCAGCAGCTAACCCTCCAGGAGATG
CCTGATGATGTCCCTCTGGCCCGCATCCAGCGCCTCTTTTCCTTCAGGGCTTCAGGAGCT
GGTGCCTTTCCCCAGCCCGAGAAGCAGCATTTCCAGGAGCTCTTGGTGCTGCTCCCCAAG
GGGGTGACTGTCTGCATGTTGGCTGTGTCCACCCTCCAGCCTGGAACTGTGGGCAACACT
CTCCTACTGACAAGACTGGAAAAGGACAACCCCCCAGTCACTGTGCAGATCCCCACTGCC
CAGGATAAGTTCCCTCTGAGTTCAGCCCTGAGAGAATTTGACGCTATCCAGAAGGAACAG
AAAGAGAACAGCAGCTGCACTGACAAGCGAGCCTGGTGGACAGGCAGACTGGCCCTGGAC
CACAGAATGGAGGACCTCATCACTTCCCTGGAGAAGCATGTGTTGGGCTGCTGGCGAGGG
CTGCTGCTGCCCTCCAGTGAAGAACCTGGCCCTGAGCATGAGGCCACCCGCCTGCAGGAG
TTGCTGCAGGACTGTGGCTGGCAGTATCCCGACCCGACTCTGTTAAAAGTCTTGCTCAGT
GGTGCCAGCACCCTCACAACCCAGGATATTCAGGCCCTGGCCTATGGGCTGTGCCCGACC
CAGCCAGCCAGAGCCCAGGAACTCCTGACTGAGGCAGCCAGGCGTCTACAGGGGCAGTCA
---GCACCAAGCAATAAGCATCTTGTCTTGGTGCTGGACAGGGACCTGCAGAAGCTGCCA
TGGGAAAGCATACCCTGCCTGCGAGCACTGCCTGTCACCCGGCTGCCCTCCTTCCACTTC
CTGCTCAGCTATTTCATCCTCAAAGAGGCTGGGGCTGCATCAGTGCTGAGCCAGGGGGTG
GATCCTCGGAGCACATTTTACGTCCTGAACCCTCACAATAACCTGGCAAGCACAGAGGAG
CAATTTCGAGCCAAGTTTAGCAGTGAAGCTGGCTGGAGAGGGGTGGTCGGGGAGGTGCCA
AGCCCAGAACAGATGCAGATGGCCTTGACAAAGAACGACTTATATATCTATGCAGGTCAC
GGGGCTGGTGCCCGCTTCCTTGATGGGCAGGCAGTACTGCGGCTAAGCTGCCGGGCAGTG
GCCTTGTTGTTTGGCTGCAGCAGCGCAGCCCTGGCCGTGCATGGAAACCTGGAGGGGGCT
GGCATTGTGCTCAAGTACATCATGGCTGGCTGCCCCCTGTTT------CTGGGAAATCTC
TGGGATGTGACTGACCGTGACATTGACCGCTACACAGAAGCTCTCCTGCAGGGA------
---------------TGGCTTGCAGCAGGCCCAGGGGCCCCTCTGCTCCACTATGTCAGC
CAGGCCCGCCAGGCTCCCCGACTCAAGTCTCTTATTGGAGCTGCACCTGTTGCCTATGGC
TTACCTGTCTTCCTTCGTAAA---------------CCT
>Horse|ENSECAG00000022722|ENSECAT00000024655
------------------------------------------------------------
------------ATGAGGAGCTTCAAAGGAGTCAACTTTGGAGCTCTGCTAAGCAGCCAG
AAGGAGGCCGAAGATCTGCTACCTGACCTGAAGGAGTTCTTGTCCAAGCTTCCAGCTGGT
TCTCCCAGCTGCCCATCT---GATGCCGAGAGGAGACAAGCTTGTGATGCCATCCTCAGG
GCTTGCAACCAGCAGCTGACTGCCAAGCTAGTTTGCCGTGAGCACCTAGGGAGCCTGCTG
GAGCTGGCAGAGCTTGCTTGCAATGGCTACTTGGAGTCCACCCCCCAGCGCCCACCCCTC
TACCTGGAGCGAATTCTCTTCATCTTTCTGCGGAACGTTGCCGCACAGGGAATCCCAGAG
GCCACGCTGCGTCTCGCTCAGCCCCTCCATGCCTGCTTGATGCGGTGCTCTCGCCAAGCT
GCTCCCCAGGACTACGAAGCTGTGGCCCGGGGCAGTTTTTCTCTGCTTTGGAAGGGGGCA
GAAGTCCTGGTGGAGCGGCGAGCTGCGTTCTCAGCCCGGCTGAAGGCCTTGAGCTTTCTA
GTACTCTTGGAGGATGAAAGTACCCCTTGTGAAGTTCCCCACTTTGCTTCTCCAACAGCC
TGTCGAGTGGTGGCTGCCCATCAGCTATTTGATGCCAGTGGGCATGGTCTGAATGAAGCA
GATGCTGACTTCCTAGATGACATGCTCTCCAGGCATGTGATCAGCGCCTTGGTGGGTGAG
GGAGGGGGTTCTCCTGGTGCTCTTTCTCCCCAGAGGGCCCTCTGTCTCTTGGAGCTCACC
CTGGAACACTGCCGTCGCCTCTGCTGGAGCCGCCACCACGTCAAGGCGACCAGGGCAATG
AAGAAGGCCCATGACTACCTAAGGATCACCAATCTGGCCCCTAGCCTCCAGCTGTGCCAG
CTGGGAGTTGAGCTGCTGCAGATCAGAGAAGGAGGACCCCAGGCAGTGGCCAAGCTTCTG
ATCAAGGCATCAGCTGTCCTGAACAGCTGTATGGAGGCACCATCACCCCCGCTGCGGGCA
TTGTGTGACAGCTGCCAGTTCTTCCTCTCAGGCCTGGAGCGAGGCATCAAGAGACACTAT
GGACTTGATGCTGTTCTGGGCCTCTTTGCTTTTCTTGACGGGTACCGCTCCCTCATCCGG
CAGCTGCAGGAT---GGTGTCTGTGGGGACCCCTCCAAGCAGCAGCAGGCTTTGATTCAG
ATGCACTTTCAGGGACTTCACCTCTACTCTGTGGTGGTTTATGACTTTGCCCAAGGCTGT
CAGGTAGCTGATTTGGCTGACCTGGCCCAGCTAGTGGAAAGTTGCAAATCTACCGTTGTC
TGGCTGCTGGAGGCGTTACAGGGCCTGTCAGGCCGAGAGCTAACGGACTACCTAGGGATG
ACTGCCTCTTACACCAGTAACTTGGCCTACAGCTTCTACAATCACAAGCTCTATGCTGAG
GCCTGTGCCATCTCCGAGCCCTTCTGCCAGCACCTGGGCTTGGCAAAGCCGGGCACCTAT
CCTGAGGTGCCTCCTGAGAAGTTGCACAGGTGCTTCCGGCTGCATGTAGAGAGTCTGAAG
AAACTGGGTAAACAGGCCCAGGGCTGCAAGATGGTGACTTTGTGGCTGGCAGCCCTGCAG
CTCTGTGGCCCCAAACACATGGCTGAGCCAGTCACCTTCTGGGTGCGGGTCAAGATGGAT
GCAGCCAGAGCTGGAGACAAGGAGCTACAGCTGCGGACTCTGCGAGACAGCCTGAGCGGC
TGGGACCCGGAGACCCTGGCCCTCCTGCTCAGGGAGGAGCTGCAGGCCTACAAGGCAGTG
CGGGCCGACACGGGACAGGAGCGGTTCAACGTCATCTGTGACCTGCTGGAGCTGAGCCCT
GAGGAGACACCGGCTGGGGCCTGGGCTCGAGCCACCCACCTGGTGGAGCTGGCTCAGGTG
CTCTGCTACCACGACTTTGCCCAGCAGACCGACTGCTCTGCCCTGGATGCTATCCGGGAG
GCCCTGCAGCTTCTGGAGTCTGTGAGGCCCGAGGCCCAGGCCAAGGATCGGCTTCTGGAT
GATAAAGCACAGGCCCTGCTGTGGCTCTACATCTGTACCCTGGAGGCCAAAATGCAAGAA
GGTATCGAGCAGGATCGGAGAACCCAGGCCCCGAGTAATCTGGAAGACTTTGAAGTCAAT
GACCTGAACTACGAAGATAAACTCCAGGAGGATCGTTTCCTATATAGTAACATTGCCTTC
AACCTGGCTGCAGATGCT---------GCTCAGTCCAAATGCCTGGACCAAGCCCTGGCC
CTGTGGAAGGAGGTGCTCACGAAGCGGCAGGCCCCCGCTGTGCGGTGTCTCCAGCAGACA
GCAGCCTCGCTGCAGATTCTAGCGGCCCTCTATCAGCTGGGGGCAAAGCCCCTGCAGGCT
CTGGAAGTCCTCCTGCTTGTACGGATCGTCTCCCAGAGACTGGAGGACCACGCAAAGGCA
GCTGGCTCCTCCTGCCACATCACCCAGCTCCTCCTGACGCTCGGCTGTCCCAGCTATGCC
CAGTTACACCTGAAAGAGGCAGAATCAAGTCTAAAGCTTCTGGATCACACCACTGACGCC
TACCAGCTCCTCTCCCTGACCCGCGACCTACTGCAAAGTCAACTTTACTGTGCCCACCAG
AAGGTGACTGAGGGCGCCTCTCTGTTGCTGTGTGTGCTTCGAGACCCTGCCCTCCAGAGG
TCCTCCAAGGCCTGGTACTTGCTCCGTGTCCAGGCCCTGCAGCTGGTAGCAGTCTACCTT
AGCCTCCCAGCAGACAGCCTGTCCGCCTCCCTGGGGGAGCAGCTCTGTGCCCAAGGCTGG
CAGACACCTGAGATAGCACTCATCGACTCCCATAAGCTCCTCCGAAGCATCATCCTCCTG
CTCATGGGCAGTGATGTGCTCTCGATTCAAAAAGCAGCAGTGGAGACACCATTTTTGGAC
TATGGTGAAAATCTGATACAAAAATGGCAGGTTCTTACAGAGGTGCTGAGCTGCTCGGAG
AAGCTGGTCTCCCGCCTGGGCCGCCTGGGCAGTGTGAGCGAAGCCAAGGCTTTTTGCTTG
GAGGCCCTGAAACTTACAACGAAGCTACAGATTCCGCGCCAGTGTGCCCTATTCCTGGTG
CTAAAGGGGGAGCTGGAGCTGGCGCGCAATGACGTCGACCTCTGTCAGGCGGACCTGCAG
CAGGTTCTCTTCTTGCTTGAGTCTTGCACAGAGTTTGATGGACTAGCCCAGCGCCCGGAC
TCTGGGAAGAAGGTCCACCTGCAAAAGCGGAAGCAGCCGGCCCGCGGCCCGCGGCCTCCG
GAGCTCCCGGAGGAGGAGCCCTTCCTGAGAGGCCCTGCCCTGGAGCTGGTGGCCACTGTG
GCCAAGGAGCCTGGCCCCATAGCACCTTCTACTAACTCCTCCCCTGTCCTGAAAATGAAG
CCCCAGCCCAGCCCCGGCTTCCTGACCCATTCGCCCACCTGTGACTGCTCGCTCTGTGCC
AACCCTGTCCTCTCAGCAGTCTGTCTGCGTTGGGCGTTGGTCACAGCAGGGGTGAGGCTG
GCCATGGGCCATGAGGCCCAGGGTCTGGATCTGCTGCAGGTCGTGCTGAAGGGTTGCCCT
GCAGCCACTGAGCGCCTCACCCAAGCTCTGCAAGCTTCCCTGAGTCACAAAGCACCCCCT
TCCCCTGTCCCGAGCCACTTGAATGAGCTCTTCGCTCAGGCATACACACAGCTAGCACTG
GAGGGGCTGAGTCGGCCATCAAATAAGAGCCTGGGGAAGGTCCTGGAGTCAGGGCTGAAG
TTTGTGGCAGCGCAGATACCTCACCTGGAGCCCTGGCGAGCCAGCCTGCTCTTGATTCGG
GCCCTTGCAAAGCTGGCTGGCCTCAGCTCCTGTACTACCCAACTCTTTGCAAGCTCCTGG
GGCTGGCAGCCACCATTGGTAAAGGACCCCCCAGGCTCAGAGCCCTCTAAGCCTCGGAGC
CAAAAGCATTCTGGA---------CGAGGGCGCCAGCAGGCTGTCTCTGCGACCCCGCCC
CTCCATAATACCTCTCTGAAAGGTCTG---------GAAGGTAGAGGACCA---------
------CCCTGTACACCTAAGCCCCCAGGCCGGATCAGGCAGGCCGGCCCTCGTGTCCCT
TTCACCGTGTTTGAGGAAGTCTTCCCTACACAGAGCAAGCCTGAGGTTCCCAAGGCCCCC
AGAGTACAACAGAGGGTCCAGACGCGCCTCAAGGTGAACTTCAGTGATGACAGTGACTTG
GAAGACTTTGTCTCAGTTGAGGGACGGCTTGCAGAGGGGCCCAAGAGACGAGGTACTGCT
TCC------------------------CGGGGCCGG---------GGCCGCGCTAGGAAA
GGCCCAAGCTCGAAGACCGATGCGGTGGCTGCCCCAGGTAGTGCCCCTGGGCACCCTGGC
CTCAGTGGCAGGAGCCGGAGGACCAAGACGGTTGCCTCAGGACATTGTGAGGAGCTG---
---------------------------------GGC---------CCTGAGATCATGAGG
ACCATCCCTGAAGAGGAACTGACTGACAACCAGATGGAAATGAGCTTTGAGATCCTCAGG
GGCTCTGATGGGGAAGACTCAGCCTCAGGTGGGAAGGCAGCAGCGCCAGGGCCTGATACG
GCCATAGGAGAATGTGAGGTGTTGAGACGGGATGCCAGCAAAGAGGAGCTGCCCGTCCCG
TGCCCAGACAAG---GAGAGAGACAAGGATCTG---GGTCCTCGGCTCCGACTCCCCTCA
GCCCCTGCAGCCATCGGTCTCTCTACCCTGGATTCCATCTGTGACTCACTGAGCATTGCC
TTCCGTGGGATCAGTCACTGCCCTCCCAGTACACTCTATGCTCACCTCTGCCGCTTCCTG
GCCCTGTGCCTGGGCCACCGAGATCCCTATGCCACTGCCTTCCTTGTCACGGAGTCTGTC
TCCATCACCTGTCGCCACCAGCTGCTCACCCACCTCCACAGGCGGCTCAGCAAGTCCCAG
AAGCACCGAGGATCGCCCGATGTGGCAGACCAGCTGCAGGGGCTGAGCCTCCAGGAGAGG
CCCGGAGACGTCCCCCTGGCCCGCATCCAGCGCCTCTTTTCCTTCAGACTTTCGGGATCT
GGCCACTTCCCCCAGCCCGAGAGGGAGAGTTTCCAGGAGTGCCTGGCTCTGATCCCCAGT
GGGGTGACTGTGTGTGTGTTGGCCCTGGCCACCCTCCAGCCTGGAACTGTGGGCAACACC
CTCCTGCTGACCCGGCTGGAAAAAGACAATCCCCCAGTCACTGTGCAGATCCCCACTGCC
CAGGGCAAGCTGCCTCTGAGTTCGGCCCTGAAAGAGTTTGATGCCATCCAGAAGGAACAG
AAAGAGAACAGCAGCTGTACTGACAAACGAGAATGGTGGACAGGGCGGCTAGAACTGGAC
CACAGGATGGAGGTTCTCATCACCTCGCTGGAGAAGTCTGTGCTGGGCTGCTGGAGGGGG
CTGTTGCTGCCATCCAGTCAGGACCCCGGCCCTGCCCAAGAGGCCTCCCGCCTACAAGAG
TTGTTGCAGGGATGTGGCTGGAAATATCCTGACCCCACTCTGCTGAAAATCATGCTCAGT
GCTGCCGGTACACTCACCTCTCAGGACGTGCAGGCCCTGGCCTACGGGCTGTGCCCAGCC
CAGCCAGAGCGAGCCCAGGAGCTCCTGACGGAGGCCATAGGACATCTACAGGGTCAGACA
---GTAGCGAGCAATAGCCACCTTGTCTTAGTGCTAGACAAGGACCTGCAGAAGCTGCCA
TGGGAGAGCATGCCCAGCCTCCGGGCACTGCCTGTCACTCGGCTGCCCTCCTTCCGATTC
CTCCTCAGCTACTCCATCGTCAAAGAGGCTGGGGCCTCGTCAGTGCTGAGCCAAGGGGTG
GATCCACACAGTACCTTCTATGTCCTGAACCCTCACAATAACCTGTCAAACACTGAGGAG
CAATTTCGAGCTCATTTTAGCAGTGAAGCTGGCTGGAAAGGGGTTGTTGGGGAAGTGCCG
AGCCCGGAACAGGTGCAGGCAGCCCTGACGGAGCATGACTTATATATCTATGCAGGCCAT
GGGGCTGGTGCCCGCTTCCTGGACGGGCAGGCCGTCCTGCGGCTGAGCTGCCGGGCCGTG
GCCCTGCTGTTTGGCTGCAGCAGTGCAGCCCTGGCTGTTCATGGCAACCTGGAGGGGGCT
GGCATCGTGCTCAAGTATATCATGGCTGGCTGTCCCCTGTTT------CTGGGTAACCTC
TGGGATGTGACTGACCGTGACATTGACCGCTACACAGAGGCTCTGCTGCAGGGC------
---------------TGGCTTGGAGCAGGCCCAGGAGCTCCCCTTCTCTACTATGTCAGC
CAGGCCCGCCAGGCTCCCCGACTCAAGTATCTTATTGGGGCTGCCCCCGTAGCCTATGGC
TTGCCTGTCTTCCTGCAG---------------------
>Mouse|ENSMUSG00000058290|ENSMUST00000064924
------------------------------------------------------------
------------ATGAGGAACTTCAAAGGAGTCAACTTCGCCACTCTGCTCTGCAGCAAG
GAGGAGACCCAGCAGCTGCTGCCTGACTTGAAGGAGTTCCTGTCCAGATCCCGGACTGAT
TTCCCCAGCAGCCGAACA---GATGCCGAAAGAAGACAAATTTGCGATACCATCCTGAGG
GCTTGCACCCAGCAGTTGACTGCCAAGCTCGATTGCCCTGGGCACCTGAGGAGTATTTTG
GACCTGGCAGAGCTGGCCTGTGATGGCTATTTGTTGTCTACTCCACAGCGCCCTCCCCTC
TACCTGGAACGCATTCTCTTCATCCTACTTCGCAATGGTTCCACTCAGGGAAGCCCAGAC
ACTGTGCTGCGCCTTGCCCAGCCTCTCCATGCCTGCTTGGTTCAGAACTCTGGAGAGGCT
GCCCCTCAGGACTATGAGGCCGTGACCCGGGGCAGCTTCTCTCTGTTTTGGAAGGGAGCA
GAGGCACTGTTGGAGCGGCGAGCTGCGTTCTCAACTCGGCTGAATGCCTTGAGCTTCTTG
GTGCTCTTGGAGGATGGCAGTGTCCCCTGTGAGGTCCCTCACTTTGCTTCTCCAACCGCC
TGTCGTTTAGTTGCCGCCTATCAGCTGTACGATGCTACAGGACAAGGTCTAGATGAAGCT
GATGCCGACTTCCTGTATGAAGTGCTTTCTAGGCACCTGATCAGAGTCTTAGTAGGTGAG
GGTGGTAGCTCTCCCGGTCCTCTCTCGCCTCAGAGGGCCCTCTGCCTCTTGGAAATCACC
CTGGAACACTGCCGTCGGCTCTGCTGGAACCACCACCACCGCCAGGCTGCCAGAGCAGTG
GAGAGGGCTCGTAATCACCTAGAGAAGACCAGTGTAGCTCCTAGCCTCCAGTTATGCCAG
ATGGGGGTTGAGCTGTTGGAAGCTGTAGAAGAAAGACCAGGGGCAGTGGCCCAGCTTCTG
AGGAAGGCAGCAGCCGTTCTTATCAACAGTATCGAGGCGCCGTCGCCCCCGCTCCGGGCA
TTGTACGACAGCTGCCAGTTCTTCCTTTCAGGCCTGGAGAGAGGCATCAGGAGGCACTGT
GGACTTGATGCCATATTGAGTCTCTTTGCTTTTCTTGGGGGATACAGCTCCCTTGTCCGG
CACCTGAGAGAA------GTCTCTGAAGCATCTTCCAAGCAGCAGCAGTGCTTGCTTCAG
ATGCACTTCCAGGGTTTCCACCTCTTCACCGGGATTGTGTATGACTTTGCTCAAGGCTGT
CAGGCA---------ACTGAGCTTGCTCAGCTAGTGGACGGTTGCAGATCTGCTGCTGTC
TGGATGTTGGAGGCCTTAGAGGGCCTGTCGGGTGGAGAGCTGGCTGACTACCTGAGCATG
ACTGCCTCTTACACCAGCAACTTGGCCTACAGCTTCTTTAGTCAGAAGCTCTATGAGGAG
GCCTGCGTCATCTCAGAGCCAGTCTGTCAGCACTTGGGCTCGGCAACGTCGGGTGCTTGT
CCTGAAGTGCCTCCTGAGAAGCTACATAGGTGCTTCAGGCTGCATGTGGAGAGTTTGAAG
AAACTGGGTAAACAGGCCCAGGGCTGCAAGATGGTGACCTTATGGCTGGCAGCTCTGAAA
CCCTACAGTCTGGAACACATGGTCGAGCCAGTCACTTTCTGGGTTCGAGTCAAAATGGAT
GCATCCAGGGCAGGAGACAAGGAGCTACAACTTCAGACTTTGCGAGACAGCCTAAGCTGC
TGGGACCCAGAGACACAGTCTCTGCTTCTCAGGGAGGAGCTGCGGGCCTACAAGTCAGTA
CGGGCTGACACTGGGCAGGAGCGCTTCAACATCATCTGTGATCTGCTCGAGCTGAGCCCT
GAAGAGACAGCAGCTGGAGCCTGGGCACGAGCTACCTACCTGGTGGAACTGGCCCAAGTG
CTGTGCTACCACAACTTTACCCAGCAGACCAACTGCTCTGCCTTGGATGCTGTCCAGGAA
GCCCTGCAGCTTCTGGAGTCCGTGAGTCCTGAGGCCCAGGAGCAGGATCGACTTCTGGAT
GATAAAGCACAGGCCTTGTTATGGCTTTACATCTGTACCTTAGAGGCCAAGATGCAGGAA
GGTATTGAGCGGGATCGGAGAGCCCAGGCCCCTAGTAACTTGGAGGAATTTGAAGTCAAT
GACCTGAACTATGAAGATAAACTGCAGGAAGATCGTTTTCTGTATAGTAGCATTGCCTTC
AATCTGGCTGCTGATGCA---------GCTCAGTCCAAATGCCTGGACCAGGCCCTGACT
CTGTGGAAAGAAGTGCTCACCAAGGGGCGAGCCCCAGCTGTGCGGTGTCTCCAGCAGACT
GCAGCCTCCCTGCAAATCCTAGCGGCCGTCTATCAGTTGGTGGCAAAGCCCTTGCAGGCT
CTGGAGACCCTCCTGCTCCTGCAGATTGTATCTAAGAGACTGCAGGACCACGCAAAGGCA
GCCAGCTCTTCCTGCCAGCTTACCCAGCTACTCTTGAACCTTGGCTGTCCCAGCTATGCG
CAGTTGTATCTGGAAGAGGCGGAGTCAAGCCTGAGGAGCCTGGACCAGACAAGTGACGCG
TGCCAGCTGCTGTCCCTGACCTGTGCTCTGCTTGGAAGTCAGCTCTGCTGGGCTTGCCAG
AAGGTAACTGCAGGCGTTTCTTTGTTGCTTTCTGTGCTTCGGGATCCTGCCCTCCAGAAG
TCATCTAAGGCTTGGTACTTGCTACGTGTCCAGGCCCTGCAAGTTCTGGCTTTTTACCTC
AGTCTCTCGTCCAACCTCCTCTCAAGTGCCCTGCGTGAGCAGCTCTGGGATCAAGGCTGG
CAGACCCCGGAGACGGCGCTGATTGATGCCCACAAGCTCCTCAGAAGCATCATCATTCTG
CTCATGGGAAGTGATGTGCTCTCCATTCAGAAAGCAGCCACCGAGTCGCCCTTTCTGGAC
TACGGTGAGAATCTGGTGCAAAAATGGCAGGTTCTCACAGAGGTGCTGACCTGCTCGGAG
AGGCTGGTCGGCCGCCTGGGTCGCCTGGGGAACGTGAGTGAGGCCAAGGCCTTTTGCTTG
GAGGCCCTAAAACTTACGACTAAGCTGCAGATACCTCGACAGTGTGCCCTGTTCCTTGTA
CTGAAGGGTGAGCTGGAGCTGGCCCGGGGTGACATTGACCTCTGTCAGTCAGACTTGCAG
CAGGTTCTCTTCTTGCTCGAGTCTTCCACAGAGTTTGGTGTTGTGACCCAGCATCCAGAC
TCAGTGAAGAAGGTGCACACGCAGAAAGGGAAGCATAAGGCTCAAGGCCCATGTTTCCCA
CCCCTGTCAGAGGAGGAGCCCTTCCTGAAAGGTCCTGCCCTTGAGCTGGTGGACACTGTG
CTCAACGAACCTGGTCCCATCCAGTCCTCTGTAAACTCCTCCCCAGTCCTGAAAACCAAG
CCACCACCCAACCCTGGCTTCCTGTCTCACTTGCCCAGCTGTGACTGCTTACTGTGTGCC
AGCCCTGCCCTCTCAGCAGTCTGTCTGCGCTGGGTGCTGGTCACTGCCGGAGTGAGGCTG
GCCACCGGTCACAAAGCTCAGGGTCTGGATCTGCTGCAAGCTGTGCTGACGCGTTGCCCT
GCAGCCACCAAGCGCTTCACACAGAGTCTCCAAGCTTCTCTGAATCACAGAACAACCCCC
TCTTGTGTTCCCAGCCTCTTTGATGAGATCATGGCTCAAGTGTACACGCACTTGGCATTG
GAGTTCCTGAATCAGACATCTGAAAAGAGCCTGGGGAAGGTCCTGGCGTCGGGGCTGAAG
TTTGTGGCAACACGGATACAGAGCTTGGAGATCTGGAGAGCCCACCTGCTCTTGGTTCAG
GCCCTTGCAAAGCTGGCCCACTTCAGCTGCTGTACTTCCGAACTCTTTGCAAGCTCCTGG
GGCTGGCACCCACCATTAGTAAAAAGTCTGCCAGTCTTAGAGCCTGCTAAAATTCGGAGA
CAAAAATGCTCTGGA---------CGGGGCCGCCGGCGGATAGCCTCTGTTCCCCCACCC
CTCCATAACAGCTCTCAGAAAGGTCTG---------GAAGAGGAAGGGCCA---------
------CCTTGTACCCCTAAGCCTCCAGGTCGGGCTAGGCAAGCTGGCCCTCGTGTCCCT
TTCACCATATTTGAAGAAGTCCACCCCACCAAGAGCAAGCTCCAGGTTCCCTTGGCTCCC
AGGGTCCACAGGCGGGCCCAGACTCGCCTCAAGGTGATCTTCAGTGATGACAGTGACCTG
GAAGACCTTGTCTCAGCTGACACACAACTTGTAGAGGAGCCTAAGAGGCGAGGGACTGCT
TCCCGT------ACCCGGGGCCAAACTAGG---------------------------AAG
GGACGTAGCTTAAAGACAGATGCGGTGGTTGCTATAGAAAGTACCCCTGGACATTCCAGT
GTCAGTGGGAGGACTCGGAGGGCCAGGAAGGTGGCTTCAAGAAATTGTGAAGAAGAGAGT
CCCAAAGCACCCCTCTGTGTCTGGGCCAGCCAGGGA---------CCCGAGATCATGAGA
AGTATCCCTGAAGAGGAGCCAGTGGACAACCATCTGGAAAAAAGCTTCGAGATTCTCAGG
GGTTCTGATGGGGAAGACTCGGCCTCAGGTGAGAAGGCGGCAGCTGCAGACACTGGTCTA
CCCGTAGGAGAGTGTGAGGTGTTGAGACGGGACTCCAGCAAGGCAGAGAGACCTGTCTTG
TACTCAGACACG---GAGGCCAATAGTGACCCT---AGTCCTTGGCTCCCACCCTTCTCA
GTTCCTGCACCCATTGATCTTTCTACCCTGGATTCCATTTCTGACTCATTGAGCATTGCT
TTCCGTGGTGTTAGTCACTGCCCTCCAAGTGGGCTCTATGCTCACCTCTGCCGCTTCTTG
GCCCTGTGTCTGGGCCACCGAGATCCTTATGCCACTGCGTTCCTTGTTGCTGAGTCTATC
TCCATCACCTGCCGTCACCAGCTGCTCACCCACTTGCACCGACAGCTCAGCAAGGCCCAG
AAGCAGCAAGAATCACCTGAACTGGCAGAGCATCTGCAGAGGCTGGACCTGAAGGAGAGG
CCCGGAGGTGTCCCACTGGCCCGTATCCAGCGCCTCTTTTCCTTTAAGGCTTTGGGATCT
GGCTGCTTCCCCCAGGCAGAGAAGGAGAGTTTCCAGGAGCGCCTGGCTCTGATCCCTAGT
GGGGTGACTGTCTGTGTGTTGGCTCTGGCCACCCTCCAGCCTGGAACCTTGAGCAACACT
CTTTTACTGACCCGCCTGGAAAAGGACAACCCCCCAATTACTGTGAAGATCCCCACTGCC
CAAAATAAGCTCCCTCTAAGCGCAGTGCTGAAAGAGTTTGATGCCATCCAGAAGGACCAA
AAAGAAAACAGCAGCTGTACTGAGAAACGAGTATGGTGGACGGGCCGGCTGGCACTGGAC
CAAAGGATGGAGGCACTCATCACCGCCCTGGAGGAACAGGTGCTGGGCTGCTGGAGGGGG
CTGCTGCTGCCATGCAGTGCTGACCCCAGCCTTGCCCAGGAGGCCTCCAAACTACAAGAG
CTGCTGCGGGAATGTGGCTGGGAATATCCTGACTCCACTCTCCTGAAAGTCATCCTTAGT
GGGGCCAGAATCCTCACCAGCCAGGATGTTCAGGCCTTGGCGTGTGGGCTGTGCCCAGCC
CAGCCTGACCGAGCCCAAGTGCTCCTGAGCGAGGCAGTAGGACAGGTTCAGAGCCAGGAG
---GCCCCTCGAAGTCAACATCTTGTATTGGTGTTAGACAAGGACCTGCAAAAGCTGCCT
TGGGAAAGCACGCCCATCCTCCAAGCACAGCCGGTCACCCGGCTGCCCTCCTTCCGCTTC
CTGCTCAGCTACACAGTCACTAAAGAGGCTGGAGCCTCATCAGTGCTGAGCCAAGGTGTT
GATCCACAGAATACCTTCTATGTGCTAAACCCTCACAGTAACCTGTCGAGCACAGAGGAG
AGATTTCGAGCCAGTTTTAGCAGTGAAACTGGCTGGAAAGGAGTGATTGGGGAAGTGCCA
AGCCTCGATCAGGTGCAGGCTGCCCTGACAGAGCGGGATTTATATATCTACGCAGGGCAC
GGAGCCGGTGCCCGCTTCCTTGATGGGCAGGCTGTCCTGCGGCTGAGCTGCCGGGCGGTG
GCCCTGCTGTTCGGCTGCAGCAGTGCAGCCCTTGCCGTGCATGGAAACCTGGAGGGAGCT
GGTATCGTGCTCAAGTACATCATGGCTGGCTGCCCCTTGTTT------CTAGGTAATCTC
TGGGATGTGACTGACCGTGACATTGACCGTTACACAGAGGCTTTGCTGCAGGGC------
---------------TGGCTGGGAGCAGGCCCAGGGGCTCCCTTTCTCTACTATGCCAGC
CAAGCCCGCCAGGCCCCTCGACTCAAGTACCTCATTGGTGCTGCACCTGTAGCCTACGGC
CTACCTATCTCTCTGCAGACA---------------CCC
>Opossum|ENSMODG00000016514|ENSMODT00000020982
ATGTCGGGGGTGGGGATGGTGGTGAAGGTGTTATGCACAATATGGGTCCCAAGACAGAAG
CTCATATGGACCATGAGGAACTTTAAAGGAGCAGACTTTGGAAAATGGATGAGCAGCCAA
GAGGAGGCCAAGGCTTTGCTGGTTGAGCTGAAGGAGTTCCTGTCCAGACCTCTGGATAGC
---CCCACGGGCCGTTCATTTGCAGCAGAACAAAGACTTGCCTGTGATTCCATTTTGAGG
GCTTGCAACCAACAGGTGGTGGCTGGGCTTGCTTGTCCTGACCACTTGGGCAGCCTGTTG
GAGCTGGCAGGGTTGGCCTGTGATGGCTACTTGAAAGCAACCCCTCATCGCACCCCACTC
TACTTAGAACGCATCCTCTTCGTCTTCTTGCGAAATATTTTTGCTCGGGTGGTCCCAAAC
GCTGTTCTCTACCTGATCAAATCATTGCATACCTGCCTAGTGCAGCATGTGCCAGTGGGT
GCAACCCAGGACTATGAGGCTATTATCCGAGGTGCCTTCTCTTTGCTTTGGAAAGGGGCA
GAAGCACTTAGAGAACGTCAGCAAGCCTTCTCTGTTCGCCTGTGGGCCTTGAGTTTCTTG
GTACTCTTGGAAGATGAAAGTACCCCATGCAAATTCCCCCTTTTTTCTTCCCCAACTGCT
TGTCAAGCTGAAGCTGCCTGCCGGCTCTTTGAAGGCAGTGGGCATCCTTTGGGTGAGGCA
GATGCCCACTTCCTCAGTGAACAGCTTTCTACTTGTGTGATCAAAGTGCTGGTTGGGAAG
GAAGCCAGTCCTTCACATCCTCTCTCTCCCTGCAGGGCCCTCTGCCTCCTAGAGCTCACC
TTAGAAAGGTGCCAAAGACTGTGCCTGAGCAGCTGCTGCACAGAGGCTGCTAGGGCTGTG
CAGGAAGTCCAGGGTTATTTGGGGAACACAGCCCTGGCCCCTAGCCTCCAGCTGTGCCTG
TTGGGGGTGGAACTCCGAAGGCTGCTGGCTGGAGCCTTTGGGGGAGTGGGGGAACTATTG
CGCAAGGCCGAAGCTATTCTCAGCTTTGGCGTCAAGGGCCCGTCATCCTCATTTAGAGCT
CTTGTGGAGACTTGTCAGTTCATCCTCTTGGTCCTAGAGAGTGATACTTTGAAAAAGTAT
GAATTGGATAGCATCCTGGGCCTCTCAGCCTTCTTGGGCAAATACTGTCATCTTCTTCGC
CAGCTTCGGGACAGCGCTCCTGTG---GATTGTCCCAAGCAGCAGCAAGTCTTGGCTCAG
ATGCATTTTCATGGACTCCAGCTCTTTACCAGGATGGTTTATGATTTCTTCAGTGGTTCT
AAGGTCACAGATTTGACTGACTTGACCGAGCTTGTTGAGAGCTGTCATTGTGCTGTTGTC
TGGATGTTGGAGGCTCTAGAGGGCCTGAAGGACCAAGAGCAGGCAGACTACCTTGGAATC
ACTGCCTGCTGCACCAGTCACTTGGCCTATAAGTTCTACAACCAGAAGCTCTATGCTGAG
GCCAGCACCATCACTGAACCTTTCTGTCAGAAGATTGGACTGGCAACATCTGGAACATAC
CCTGGGGTGCCTCCTGAGAAGCTGCACAAGTGCTTCCGGTTACATGTAGAGAGCCTGAAG
AAGCTAGGCCAGCCAGCCCAGGGATGCAGGATGGTGGCTCTGTGGCTGAAGGCCCTGCAG
CCCTGCACCCTCGAGCAAATGGCGGAGCCCATCAGTTTCTGGGTCCGTGTCAAGATGGAT
GCCGCCAAGGCTGGTGACAAGGAACTGCAGCTCAAGACCCTTCGCGATAGTCTGGCTGGT
TGGGACACAGAGCTGCTGACACCCTTGCTGGTAGAAGAGTTGCGAAGCTATAAAGTGATC
CGGGCCGACACAGGACAAGAACGCTTCAATGTGATTTGTGACTTGTTGGAGCTGAGTACA
GAAGAGACACCAGCTGGGGCCTGGGCACGGGCCACCTATTTGATAGAGCTTGCCCAAGTG
CTGTGCTACTATGACTTTGCCAAGCATGCCAACTGCTCAGCTTTGGAGGCTGTGCAGGAG
GCCCTGAAACTGTTAGAGTCTGTACAGCCGGAAGGCCAGGCCACAGACCAGTTTTTGGAT
GATAAGGCACAGGCTTTGCTGTGGCTTTACATCTGTAGCCTGGAGACCAAAATGCAGAAA
GGCATTGAACAGGACTTGAGGCTGAAGTTGCAGCCCAGCTCGATAGAATTGGAAACCAAT
GACTTGAACTATGAGGATAAAATCCAGGATGACCATTTCCTCTACAGTAGCATTGCCTTC
AATCTGGCTGTGGATGCT---------GCTCAGTCTAAATGTTTAGATCAGGCACTGGCC
CTTTGGAAGGAGATGCTAAAAAAAGGGCAGGTGCCCACCGTGAGATGTCTACAACAGACC
ACTGCCTCCCTCCAGATTCTGGCTGCTCTCTATCAGATGGTGGCCAAGCCCCTACAGGCT
CTGGAGACACACTTGTTGCTCCGTACTCTCTCAGAAAATGTTAAGGACTACATTAGAGCA
GCCAGTGCCTCCTGCCATATCACTCGGCTCCTTCTGACACTAGACTGTCCCGGCTATGCT
CAGTTCTACTTGGAGGAGGCAGAGTCCAGTCTGCAGCTCAGTGATCACACCAGTGATGGA
TACTTGCTCCACACCCAAACCTGTGCCCTACTTCGAAGTCAGCTTTACTGCCTCCAGAAA
AAGGTGACTGAAGGCCTCTCTTTGTTGCTGTCTGTGGTACGGGATTCAACCCTTCAAAAA
TCTTCTAAGGCTTGGTACTTGCTTCGGGTCCAGGCTTTGCAGGTGGTGGCTGTCTACCTT
AGTCTTCCCTCGAGCAGTCTTTCTGTCCAGCAGTGGGAGCAACTTTATACTCAAGGCTGG
CAAACCTCTGAGATAGCTCTCATTGAGTCCCACAAGCTCCTTCGAAGCATTATCATCCTT
CTGATGGGCAGAGACTTGCTCTTTGTTCAGCAGTCAGCAGTGGACGCTGCCTTTCTTGAC
TATGGTGAGAACCTAGTACAGAAGTGGCAAGTTCTTGCAGAGGTCCTGGGATGCTCAGAG
AAGCTGGTAACCTTGTTGGGACGCCTGGGCACTGTAAGTGAAGCCAAGGCCTTCTGCCTG
GAGGCACTGAGGCTTGCCATGAAGCTGCAGTGTGTTCGCCAGTGTTCCCTGTTCCTGGTG
CTAAAGGGAGAACTAGAACTAGCCCGAAATGATCTTGACCTTTGCCAGTCGGACTTAGAG
CAAGTGCTGTTTCTGCTTGGGTCTAGTACAGAGTTCGAAGGGATAGCCCAGCTGCCAAAC
ACTGTGAAAAGGATCCATCCCCAGAAAGGACAACAGGAGCCTCGCATACAGCCCGGTTCT
GAGCTATCTGAAGAGGAAGCCTTCCTGAAGGGTCCTGCTCTGCAGCTGGTAGCCACTGTG
GAGAAGGATCCTGGCCCC------------TCAGTGTCCTCCCCTGTTCTGAAAAGCAAG
CCTCGGCCTTGCCCTGCCTTCCTTTCCCACTCGCTTTCCTGCAGCTGCATTCTTTGTACT
GACCCTGCTCTGGTAGTTGTCTGCCTTCGGTGGCTGCTAGTCTCTGCCGGGGCAGAACTG
TCCTCCGGTCATCAGGCCAAAGGCCTGGACATGTTACGGTCTGTGCTCAGGAGATGCCCA
GGGGCCACACATCATCTGGCACAGGTTTTACAAGCTACTTTGAGCCAAGAAGCATCCCCC
TCACCTGCTCCAGGATTCTTAGAGGACCTCATTGCTCAGGCTTATGCTCATTTAGCCCTA
GAAGGCATAAACCATCCACCGGACAAAGGCCTCTGGGACATCCTTGAGACTGGCCTGAAT
TTTGTTGCTTCCAGGACTCCTTTCCTGAACCCCTGGCATGCCAGCCTTCTTGTGACAAAG
AGCCTGGCAACACTATCCAGTCTCAGCTGTTGTACCACTCAGCTCTTTGGGAACACTTGG
GCCTGGCAACCTCCAGCAGCAAAGCTCTCCCAGATGTCAAAGTCTTCTAAAAATCAGAGC
CAAAATGGTCCAGGA---------GAAAGAGGCAAACAAACGGCCTCTAGTGACTTGGCC
CTCCACACTCCCTCCCCAGAGGAGCTGGGTGAGAAGCCTTCAGCCGGGCCAAAGCCCATC
AGGAAGCCTTGTACCCCGAAGCAGCCAGGT---------CAGGCTGGCCCCCATGCATCC
TTCACAGTGTTTGATGAGGAACTTTCTAGCCAAGGCAAATCCGATTTAGCCAAGGCCCCG
AGGGTGAGGTGCAGAGTCCAAACTCGTCTGAAGGTGAACTTTAGCGATGACGAT------
GAAGATCGTCCGACCCCTTCCCATGGACTGGCTGAAAAACCCAAGAGACGAGGAGCTGCC
CCT------------------------CGAGGCAGGGGGAGGGGGGGCAGGGCCTTGAGG
---------CTGAAGACGGATGCCCAAGGTGATCCAGGGGGCTCTGGG---------GAC
CAATCTGCCTGTATCAGGCGAACTCGCCAGAGCCACAAAGCGGGGGTCGAGGAGCAAGTC
CCTCAGAGGGCCCTTCGACGGCAGGCCAATGTAGAC---------GTGGAGCTCATGAGG
ACCATTCCTGAAGAACAG---ACAACCACGAAACTGGACATGAGTGTGGAGATGCTGCAA
GATTCCGATGAGGGAGGCAGAGCCTCAGGACAGAATGCC---------TGGCAGGACACT
GCCATGGGAGAGTGTGAAGTGGTGAGACGAGATGCCAGCAAGGAAGTGCCACCTTTCCCA
CCCCTAGAGAAGAGGGAAGGTGATCGAAGTCAGCATGGTCCCCAGACCAGGCCTGCATCT
ACCCCGGCAGCCTTTGGCCAGCCCACCCTCGAATCCATCTATGACTCCCTGAGCATTGCC
TTCCGCTGTGTCAGCCACTGCCCCCCGAGTGAGCTCTATGCTCAGCTGTGTCGTCTCCTT
GCTCTGTGCCTGGGACACCGGGACCCCCACACCACTGCCTTGTTGGTCACTGAGTCTATG
TCCATCACCTCTCGGCACCAGCTGCTCACCACCGTGCACCGTCATCTCCACAAAGCCCAG
AAG---CGGCAAGCAGCAGATGTGGTGGAGCAGCTCCAGGGCCTGAGCCTACAGGAAGAG
CCCAGAGGGGTCCCCTTTGGCCGCCTGCAGCACCTCTTTTCATTCAGGACACCCACCAGT
GGCTGCTTCCCGCAGCCCGAGAAGGAGAGCTTCCAGGAGCTTCTGGCTCAGATGCCTAGC
GGAGTGACAGTGTGTGTGCTGGCTTTGGTCAGCCTCCAGTCTGGAACTGTCAGGGATACA
TTACTATTGACACGGCTGGAAAAGAACACTCCCCCCGTCACCATTCAGATACCCACTGCC
CAAACAAAGCTGCCTCTGAGTTCGGCCTTGGAAGAGTTTAATTTAATCCAGAAAGAACAG
AAGGAGAATAGCAACTGTACAGAGAAGTCCAAGTGGTGGGCAACTCGGCTGAAACTGGAT
CGAAGGATGGAGGTATTT------------------------------------------
------------------------------------------------------------
---------------GGTTGGGGC------------------------------------
------------------------------------------------------------
------------------------------------------------------------
------------------------------------------------------------
---------------------------------------------CCTTCTTTCCAC---
------------------------------------------------------------
------------------------------------------------------------
------------------------------------------------AGGGAATTTCCA
TCATCT------------------------------------------------------
------------------------------------------------------------
------------------------------------------------------------
------------------------------------------------------------
------------------------------------------------------------
------------------------------------------------------------
------------------------------------------------------------
---------------------------------------
>Orangutan|ENSPPYG00000004574|ENSPPYT00000005421
------------------------------------------------------------
------------ATGAGGAGCTTCAAAAGAGTCAACTTTGGGACTCTGCTAAGCAGCCGG
AAGGAGGCTGAAGAGTTGCTGCCCGACTTGAAGGAGTTCCTGTCCAACCCTCCAGCTGGT
TTTCCCAGCAGCCGATCT---GATGCTGAGAGGAGACAAGCTTGTGATGCCATCCTGAGG
GCTTGCAACCAGCAGCTGACTGCTAAGCTAGCTTGCCCTAGGCATCTGGGGAGCCTGCTG
GAGCTGGCAGAGCTGGCCTGTGATGGCTACTTGGTGTCTACCCCACAGCGTCCTCCCCTC
TACCTGGAACGAATTCTCTTCGTCTTACTGCGGAATGCTGCTGCACAAGGAAGCCCAGAG
GCCACAATCCGCCTTGCTCAGCCCCTCCATGCCTGCTTGGTGCAGTGCTCTCGCGAGGCT
GCTCCCCAGGACTATGAGGCCGTGGCTCGGGGCAGCTTTTCTCTGCTTTGGAAGGGGGCA
GAAGCCCTGTTGGAACGGCGAGCTGCATTTGCAGCTCGGCTGAAGGCCTTGAGCTTCCTA
GTACTCTTGGAGGATGAAAGTACCCCTTGTGAGGTTCCTCACTTTGCTTCTCCAACAGCC
TGTCGAGTGGTAGCTGCCCATCAGCTATTTGATGCCAGTGGCCATGGTCTAAATGAAGCA
GATGCTGATTTCCTAGATGACCTGCTCTCCAGGCACGTGATCAGAGCCTTGGTGGGTGAG
AGAGGGAGCTCTTCTGGGCTTCTTTCTCCCCAGAGGGCCCTCTGCCTCTTGGAGCTCACC
TTGGAACACTGCCGTCGCTTTTGCTGGAGCCGCCACCATGACAGAGCCATCAGCGCAGTG
GAGAAGGCTCACAGTTACCTAAGGAACACCAATCTAGCCCCTAGCCTTCAGCTATGTCAG
CTGGGGGTTAAGCTGCTGCAGGTTGGGGAGGAAGGACCTCAGGCAGTGGCCAAGCTTCTG
ATCAAGGCATCAGCTGTCCTGAGCAAGAGTATGGAGGCACCATCACCCCCACTTCGGGCA
TTGTATGAGAGCTGCCAGTTCTTCCTTTCAGGCCTGGAACGAGGCACCAAGAGGCGCTAC
AGACTTGATGCCATTCTGAGCCTCTTTGCTTTTCTTGGAGGGTACTGCTCTCTTCTGCAG
CAGCTACGGGATGATGGTGTGTATGGGGGCTCCTCCAAGCAACAGCAGTCTTTTCTTCAG
ATATACTTTCAGGGACTTCACCTCTACACTGTGGTGGTTTATGACTTTGCCCAAGGCTGT
CAGATAGTTGATTTGGCTGACCTGACCCAACTAGTGGAGAGTTGTAAATCTACCGTTGTC
TGGATGCTGGAGGCCTTAGAGGGCCTGTCGGGCCAAGAGCTGACGGACTACATGGGGATG
ACCGCTTCTTACACCAGTAATTTGGCCTACAGCTTCTATAGTCACAAGCTCTATGCCGAG
GCCTGTGCCATCTCCGAGCCGCTCTGTCAGCACCTGGGTTTGGTGAAGCCAGGCACTTAT
CCTGAGGTGCCTCCTGAGAAGTTGCACAGGTGCTTCCGGCTACAAGTAGAGAGTTTGAAG
AAACTGGGTAAACAGGCCCAGGGCTGCAAGATGGTGATTTTGTGGCTGGCAGCCCTGCAA
CCCTGTAGCCCTGAACACATGGCTGAGCCAGTCACTTTCTGGGTTCGGGTCAAGATGGAT
GCGGCCAGGGCTGGAGACAAGGAGCTACAGCTAAAGACTCTGCGAGACAACCTCAGTGGC
TGGGACCCGGAGACCCTGGCCCTCCTGCTGAGGGAAGAGCTGCAGGCTTACAAGGCGGTG
CGGGCCGACACTGGACAGGAACGCTTCAACATCATCTGTGACCTCCTGGAGCTGAGCCCT
GGGGAGACACCAGCCGGGGCCTGGGCACGAGCCACCCACCTGGTAGAACTGGCTCAGGTG
CTCTGCTACCACGACTTTACGCAGCAGACCAACTGCTCTGCTCTGGATGCTATCCGGGAA
GCCCTGCAGCTTCTGGAGTCTGTGAGGCCTGAGGCCCAGGCCAGAGATCAGCTTCTGGAC
GATAAAGCACAGGCCTTGCTGTGGCTTTACATCTGTACTCTGGAAGCCAAAATGCAGGAA
GGCATCGAGCGGGATCGGAGAGCCCAGGCCCCTGGTAACTTGGAGGAATTTGAAGTCAAT
GACCTGAACTATGAAGATAAACTCCAGGAAGATCGTTTCCTATACAGTAACATTGCCTTC
AACCTGGCTGCAGATGCT---------GCTCAGTCCAAATGCCTGGACCAAGCCCTGGCC
CTGTGGAAGGAGCTGCTTACAAAGGGGCAGGCCCCAGCTGTACGGTGTCTCCAGCAGACA
GCAGCCTCACTGCAGATCCTAGCAGCCCTCTACCAGCTGGTGGCAAAG------------
------------------------------------------------------------
------------------------------------------------------------
---TTACACCTGGAAGAGGCAGCATCGCGCCTGAAGCATCTCAATCAGACCACTGACACA
TACCTGCTCCTTTCCCTGACCTGTGATCTGCTTCGAAGTCAACTCTACTGGACTCACCAG
AAGGTGACTGAGGGTGTCTCTCTGCTGCTGTCTGTGCTTCGGGATCCTGCCCTCCAGAAG
TCCTCCAAGGCTTGGTACTTGCTGCGTGTCCAGGTCCTGCAGCTGGTGGCAGCTTACCTT
AGCCTCCCGTCAAACAGCCTCTCACACTCCCTGTGGGAGCAGCTCTGTGCCCAAGGCTGG
CAGACGCCTGAGATAGCTCTCATAGACTCCCATAAGCTCCTCCGAAGCATCATCCTCCTG
CTGATGGGCAGTGACATTCTCTCAACTCAGAAGGCAGCTGTGGAGACATCGTTTTTGGAC
TATGGTGAAAATCTGGTACAAAAATGGCAGGTTCTTTCAGAGGTGCTGAGCTGCTCAGAG
AAGCTGGTCTGCCACCTGGGCCGCCTGGGTAGCGTGAGTGAAGCCAAGGCCTTTTGCTTG
GAGGCCCTAAAACTTACAACAAAGCTGCAGATACCACGCCAGTGTGCCCTGTTCCTGGTG
CTGAAGGGCGAGCTGGAGCTGGCCCGCAATGACATTGATCTCTGTCAGTCGGACCTGCAG
CAGGTTCTGTTCTTGCTTGAGTCTTGCACAGAGTTTGGTGGGGTGACTCAGCACCTGGAC
TCTGTGAAGAAGGTCCACCTGCAGAAGGGGAAGCAGCAGGCCCAGGTCCCCTGTCCTCCA
CAGCTCCCAGAGGAGGAGCTCTTCCTAAGAGGCCCTGCTCTAGAGCTGGTGGCCACTGTG
GCCAAGGAGCCTGGCCCCATAGCACCTTCTACAAACTCCTCCCCAGTCTTGAAAACCAAG
CCCCAGCCCATACCCAACTTCCTGTCCCATTCACCCACCTGTGACTGCTCGCTCTGCGCC
AGCCCTGTCCTCACAGCAGTCTGTCTGCGCTGGGTATTGGTCACGGCAGGGGTGAGGCTG
GCCATGGGCCACCAGGCCCAGGGTCTGGATCTGCTGCAGGTCGTGCTGAAGGGCTGTCCT
GAAGCCGCCGAGCGCCTCACCCAAGCTCTCCAAGCTTCCCTGAATCATAAAACACCCCCC
TCCTTGGTTCCAAGCCTCTTGGATGAGATCTTGGCTCAAGCATACACACTGTTGGCACTG
GAGGGCCTGAGCCAGCCATCAAACAAGAGCCTGCAGAAGGTTCTAGAGTCAGGGCTGAAG
TTTGTAGCAGCACGGATACCCCACCTAGAGCCCTGGCGAGCCAGCCTGCTCTTGATTTGG
GCCCTCACAAAGCTAGCTGGCCTCAGCTGCTGTACTACCCAACTTTTTGCAAGCTCCTGG
GGCTGGCGGCCACCATTAATAAAAAGTGTCCCTGGCTCAGAGCCCTCTAAGACTCAGGGC
CAAAAACGTTCTGGA---------CGAGGGCGCCAAAAGGTAGCCTCTGCTCCCCTGAGC
CTCAATAATACCTCTCAGAAAGGTCTG---------GAAGGTAGAGGACTT---------
------CCCTGCACACCTAAACCCCCAGGCCGAATCAGGCAAGCTGGCCCTCATGTCCCC
TTCACGGTGTTTGAGGAAGTCTGCCCTACAAAGAGCAAGCCTGAAGTTCCCCAGGCCCCC
AGGGTACAACAGAGAGTCCAGACGCGCCTCAAGGTGAACTTCAGTGATGACAGTGACTTG
GAAGACCCTGTCTCAGCTGAGGCCTGGCTGGCAGAGGAGGCTAAGAGACGGGGCACTGCT
TCC------------------------CGGGGCCGG---------GGGCGAGCAAGGAAG
GGTATGAGCCTAAAGACGGATGCCGTGGTTGCCCCAGGTAGTGCCCCTGGGAACCCTGGC
CTGAGTGGCAGGAGCTGGAGGGCCAAGAAGGTGGCATCAAGACATTGTGAGGAGCAGCGT
CCCCGGAGGGCC---AATGACCAGGCCAGGCCTGGC---------CCTGAGATCATGAGG
ACCATCCCTGAGGAGGAACTGACTGACAACTGGAGAGAAATGAGCTTTGAGATCCTCAGG
GGCTCTGATGGGGAAGACTCAGCCTCAGGTGGGAAGGCTCCAGCGCCGGGCCCTGAGGCA
GCTTCTGGAGAATGGGAGCTGCTGAGGCTGGATTCCAGCAAGAAGGAACTGCCCAGCCCA
TGCCCAGACAAG---GACAGTGACAAGGACCTT---GGTCCTCGGCTCCAGCTCCCCTCA
GCCCCCGTAGCCACTGGTCTTTCTACCCTGGACTCCATCTGTGACTCCCTGAGTGTTGCT
TTCCGGGGCATTAGTCACTGTCCTCCTAGTGGGCTCTATGCCCACCTCTGCCGCTTCCTG
GCCTTGTGCCTGGGCCACCGGGATCCTTATGCCACTGCTTTCCTTGTCACCGAGTCTGTC
TCCATCACGTGTCGCCACCAGCTGCTCACCCACCTCCACAGACAGCTCAGCAAGACCCAG
AAGCACCGAGGATCACTTGAAATAGCAGACCAGCTGCAGAGGCTGAGCCTTCAGGAGACG
CCTAGAGATGTCCCCCTGGCCCGCATCCAGCGCCTCTTTTCCTTCAGGGCTTTGGGATCT
GGCCACTTCCCCCAGCCTGAAAAGGAGAGTTTCCAGGAGCGCCTGGCTCTGATCCCCAGT
GGGGTGACTGTGTGTGTGTTGGCCCTGGCCACCCTCCAGCCCGGAACCGTGGGCAACACC
CTCCTGCTGACCCGGCTGGAAAAGGACAGTCCCCCAGTCAGTGTGCAGATTCCCACTGGC
CAGAACAAGCTTCCTCTGCGTTCAGTCCTGAATGAATTCGATGCCATCCAGAAGGCACAG
AAAGAGAACAGCAGCTGTACTGACAAGCGAGAATGGTGGACGGGGCGGCTGGCACTGGAC
CACAGGATGGAGGTTCTCATCGCTTCCCTAGAGAAGTCTGTGCTGGGCTGCTGGAAGGGG
CTGCTGCTGCCGTCCAGTGAGGAGCCCGGCCCTGCCCAGGAGGCCTCCCGCCTACAGGAG
CTGCTACAGGAATGTGGCTGGAAATATCCTGACCCCACTCTGCTGAAAATCATGCTCAGT
GGTGCCGGTGCCCTCACCCCTCAGGACATTCAGGCCCTGGCCTACGGGCTGTGCCCAACC
CAGCCAAAGCGAGCCCAGGAGCTCCTGAATGAGGCAGTAGGACGGCTACAGGGCCTGACA
---GTACCAGGCAATAGCCACCTTGTCTTGGTCCTAGACAAGGACTTGCAGAAGCTGCCG
TGGGAAAGCATGCCCAGCCTCCAGGCACTGCCTGTCACCCGGCTGCCCTCCTTCCGCTTC
CTACTCAGCTACTCCATCATCAAAGAGTATGGGGCCTCGCCAGTGCTGAGTCAAGGGGTG
AATCCGCGAAGTACCTTCTATGTCCTGAACCCTCACAATAACCTGTCAAGCACAGAGGAG
CAATTTCGAGCCAATTTCAGCAGTGAAGCTGGCTGGAGAGGAGTGGTTGGGGAGGTGCCA
AGACCTGAACAGGTGCAAGAAGCCCTGACAAAGCATGATTTGTATATCTATGCAGGGCAT
GGGGCTGGTGCCCGCTTCCTTGACGGGCAGGCTGTCCTGCGGCTGAGCTGTCGGGCAGTG
GCCCTGCTGTTTGGCTGTAGCAGTGCGGCCCTGGCTGTGCATGGAAACCTGGAGGGGGCT
GGCATTGTGCTCAAGTACATCATGGCTGGTTGCCCCTTGTTT------CTGGGTAATCTC
TGGGATGTGACTGACCGTGACATTGACCGCTACACGGAAGCTCTGCTGCAGGGC------
---------------TGGCTTGGAGCGGGCCCAGGGGCCCCCCTTCTCTACTATGTAAAC
CAGGCCCGCCAAGCTCCCCGACTCAAGTATCTTATTGGGGCTGCACCTATAGCCTATGGC
TTGCCTGTCTCTCTGCGG---------------------
>Platypus|ENSOANG00000028423|ENSOANT00000040907
------------------------------------------------------------
------------------------------------------------------------
------------------------------------------------------------
------------------------------------------------------------
------------------------------------------------------------
------------------------------------------------------------
------------------------------------------------------------
------------------------------------------------------------
------------------------------------------------------------
------------------------------------------------------------
------------------------------------------------------------
------------------------------------------------------------
------------------------------------------------------------
------------------------------------------------------------
------------------------------------------------------------
------------------------------------------------------------
------------------------------------------------------------
------------------------------------------------------------
------------------------------------------------------------
------------------------------------------------------------
------------------------------------------------------------
------------------------------------------------------------
------------------------------------------------------------
------------------------------------------------------------
------------------------------------------------------------
------------------------------------------------------------
------------------------------------------------------------
------------------------------------------------------------
------------------------------------------------------------
------------------------------------------------------------
------------------------------------------------------------
------------------------------------------------------------
------------------------------------------------------------
------------------------------------------------------------
------------------------------------------------------------
------------------------------------------------------------
------------------------------------------------------------
------------------------------------------------------------
------------------------------------------------------------
------------------------------------------------------------
------------------------------------------------------------
------------------------------------------------------------
------------------------------------------------------------
------------------------------------------------------------
------------------------------------------------------------
------------------------------------------------------------
------------------------------------------------------------
------------------------------------------------------------
------------------------------------------------------------
------------------------------------------------------------
------------------------------------------------------------
------------------------------------------------------------
------------------------------------------------------------
------------------------------------------------------------
------------------------------------------------------------
------------------------------------------------------------
------------------------------------------------------------
------------------------------------------------------------
------------------------------------------------------------
------------------------------------------------------------
------------------------------------------------------------
------------------------------------------------------------
------------------------------------------------------------
------------------------------------------------------------
------------------------------------------------------------
------------------------------------------------------------
------------------------------------------------------------
------------------------------------------------------------
------------------------------------------------------------
------------------------------------------------------------
------------------------------------------------------------
------------------------------------------------------------
------------------------------------------------------------
------------------------------------------------------------
------------------------------------------------------------
------------------------------------------------------------
------------------------------------------------------------
------------------------------------------------------------
------------------------------------------------------------
------------------------------------------------------------
------------------------------------------------------------
------------------------------------------------------------
------------------------------------------------------------
------------------------------------------------------------
------------------------------------------------------------
------------------------------------------------------------
------------------------------------------------------------
------------------------------------------------------------
------------------------------------------------------------
------------------------------------------------------------
------------------------------------------------------------
------------------------------------------------------------
------------------------------------------------------------
------------------------------------------------------------
------------------------------------------------------------
------------------------------------------------------------
------------------------------------------------------------
------------------------------------------------------------
------------------------------------------------------------
------------------------------------------------------------
---------------------------------NNNNNNNNNNNNNNNNNNNNNNNNNNN
NNNNNNNNNNNNNNNNNNNNCAGCGAGGAAGGCTGGCAGGGGGTGGTGGGGCAGGTCCCC
AGCTCGGAGCAGCTGCAGGCGGCGCTGACGGAGCACGATTTGTACATCTACGCGGGGCAC
GGGGCCGGCGCCCGCTTCCTGGACGGGCAGGCCATCCTGCGGCTGGACTGCCGGGCGGCG
GCCCTGCTCTTCGGCTGCAGCAGCGCGGCCTTGGCCGTACGCGGGGACCTGGACGCCGCC
GGCATCCTGCTCAAGTACCTCATGGCCGGATGGTCAGTCGGGGGCGGGCCCGGGGGGATG
GACGAGGCGGCGGGGCGGGAGTGGCCACCCAAGTCCCCGGCCTGGGCGGACGGGCTTCGT
ATCCCCTTCCGGCCTTGGCTCGGTGGATGGCAT------------TTATTCGCTGAGTCG
AATTTATTGAGCGCTTACCGCGTGCAGAGCACTGTGCGAAGCGCT---------------
---------TGGGAGAGGACGAGAGAACAGACGCATTCC
>Rabbit|ENSOCUG00000011244|ENSOCUT00000011258
------------------------------------------------------------
------------ATGAGGAGCCTCAAAGGAGCCGACTTCGGGGCCCTGCTGAGCAGCCAG
AAGGGAGCTGCGGAGTTGCTGCCTGACTTGAAGGAGTTCCTGTCCAAGCCTCCAGCTGGT
TTTCCAAGCTGTCGATCA---GATGCTGAGAGGAGACAAGTTTGTGATGCCATCCTAAGG
GCTTGCAACCAGCAGCTGACGGCCAAGCTGACTTGCCCTGGGCACCTGGAGAGCCTGCTG
GCGCTGGCAGAGCTAGCTTGTGATGGCTACGTGGCATCGACCCCCCAGCGCCCTCCCCTC
TACCTGGAACGAATTCTTTACATCTTACTGCGGAACGTTGCTGCACAGGGAAACCCGGAG
GCCACGCTCCGTCTCTCCCAGCCCCTCCATGCCTGCTTGATGCAGTGTTCCCGCCAAGCT
GCACCCCAAGACTATGAGGCCGTGGCTCGAGGCAGCTTCTCTCTGCTTTGGAAGGGAGCG
GAAGGCCTGCTGGCACGGCAGGCTGCGGTTTCCGCTCGGCTAAGAGCCTTGAGCTTCCTG
GCGCTCTTGGAGGATGGAAGTACTCCTTGTGAGGTTCCTCACTTCGCCTCGGCCACAGCC
TGCCGAGTAGTTGCTGCCCATCAGCTCTTTGATGCCAGTGGACATGGTCTGAACGAGGCG
GATGCGGAGTTCCTGGGTGAGCTGCTCTCCAGGCATGTGATCAGATCCTTGGTGGGTGAG
CAACAGGCCTCTCCTGGTCCTCTCTCTCCCCAGAGGGCCCTCTGCCTCTTGGAGCTCACC
TTGGAACACTGCCGGCGCCTCTGCTGGAGCCGCCACCATGACAAGGCTGCCGGTGCGGTG
GCGAAGGCTCAGGGTTACCTCAGGAGCACCAGTCTGGCTCCCAGTCTCCAGCTGTGCCAG
CTGGGGATCCAGCTGCTGCGGGCTGGGGAGGAGGGGCCCCAGGCAGCGGCCGCGCTTCTG
ACCAACGCGTCCGCCGTCCTGAGGAACAGTCTGCAGACCCCGTCGCCCCCGCTGCGCGCC
CTGTACGAGAGCTGTCAGTTCTTTCTGTCGGGCCTGGAGCGAGGCACCAAGAGGCGCTAC
GGAGCCAATGCTCTTCTGAGCTTATTTGCTTTTCTTGGAGAGTACCGCTCCCTTATCCGG
CAGCTGCGGGATGGTGATGTGTGTAGGGACTCCCCCAAGCAGCAGCAGTCCTTGCTTCAG
ACGCACTTTCAGGGCCTTCACCTCTACACTGTGGTGGTCTACGACTTCGCCCAAGGCTGT
CAGGAGGCTGACTTGGCTGAGCTGGCCCAGCTCGTGGAGAGCTGCAGATCTCTCGTCGTC
TGGATGCTGGAAGCCTTAGAGGGGCTGTCAGGCCAAGAGCTGTCTGACTACGTGGGGATG
ACTGCCTCAGACACCAGTAACCTGGCCTACAGCTTCTACTGTCACAAGCTCTACTCTGAG
GCCTGTGCCATCTCGGAGCCACTGTGTCAGCGCCTGGGCCTGGCAAAGCCAGGCACTTAT
CCCAACGTGCCTCCTGAAAAGTTGCACAGGTGCTTCCGGCTGCATGTGGAGAGTTTGAAG
AAACTGGGTAAACAGGCCCAGGGCTGCAAGATGGTGACCTTGTGGCTGGCAGCCCTGCAG
CCCTGCAGCTCTGAACACATGACTGAGCCAGTCACTTTCTGGGTTCGGGTCAAGATGGAC
GCGGCCAGGGCCGGAGACAAGGAGCTGCAGCTTAAGACTCTGCGAGACAGCCTGAGCGGC
TGGGGCCCGGAGCCCCTGGCCCTCCTGCTGAGGGAGGAGCTGCAGGCTTACAAGGCGGTG
CGGGCCGACACTGGGCAGGAGCGCTTCAACATCATCTGTGACCTGCTGGAGCTGAGCCCC
GATGAGACGCCGGCTGGGGCCTGGGCACGAGCCACCCACCTCGTGGAGCTGGCTCAGGTG
CTCTGCTACCACGACTTTGCCCAGCAGACCAACTGTTCAGCCCTGGATGCCATCCAGGAA
GCCCTGCAGCTCCTGGAGGCTGTGCGGCCCGATGCCCAGGACGAGGCTCGGCTCCTGGAC
GATAAAGCGCAGGCCTTGCTGTGGCTCTACATTTGTACCCTGGAGGCCAAGATGCAGGAA
GGCATTGAGCGGGATCGGAGAGCCCAGGCCCCCAACAACCTGGAGGAATTCGAAGTCAAC
GACCTGAACTACGAAGAGAAGCTCCAGGAAGACCGTTTTCTCTACAGTAACATCGCCTTC
AACCTGGTCGCAGATGCC---------GCGCAGTCCAAGTGCCTGGACCAAGCCCTGGCC
CTGTGGAAGGAGGTGCTCACAAAGGGGCAGGCCCCCGCCGTGCGGTGTCTCCAGCAGACC
GCGGCCTCGCTGCACATCCTCGTGGCCCTGTATCAACTGGTGGCGAAGCCCCTGCAGGCT
CTCGAGGCCCTCCTGCTTCTGCGGATCGCCTGTGTGACACTGGGGGACCACGCGAAGGCG
ACTGGCTCCTCCTGCCACCTCGCCCAGCTCCTCCTGACCCTCGGCTGCCCTAGCTATGCC
CAGCTGTACCTGGAAGAGGCAGAGTCAAGCCTGAAGCACCTGGATCCAAGCAGCGACACG
CACCTGCTCCTCTCCCTGACCTGTGCTGTGCTGCGCAGCCAGCTCTCCTGGGCTCGCCAG
GAGGTGACTGAGGGCATCTCCCTGCTGCTGTCCGTCCTTGGGAATCCCGCCCTCCAGAAG
TCATCCAAGGCGTGGTACTTGCTGCGTGCCCAGTCCCTGCAGCTGGTGGCTGTCTACCTC
AGCCTCTCCTCCAACAGCCTCTCCGACACCCTGCGGGAGCAGCTCTGGGCCCAAGGCTGG
CAGACGCCCGAGACGGCGCTCATGGACTCCCACAAACTGCTCCGGAGCATTGTCCTGCTG
CTGCTGGGCAGCGACGTGCTCTCCGTTCAGAAAGGAGCCGTGGAGACAGCGTTCCTGGAC
TACGGGGAGAATCTGGTACAGAAGTGGCAGGTCCTCGCGGAGGTGCTAAGCTGCTCGGAG
AAGCTGGTCTGCCGCCTGGGCCGCCTGGGGAGTGTGAATGAAGCTAAGGCCTTCTGCCTG
GAGGCCCTGAAACTCACCACAAAGCTGCAGATACCACGCCAGTGTGCCCTGTTCCTGGTG
CTGAAGGCCGAGCTGGAGCTGGCCCGCAGTGACGTCGACCTCTGTCAGTCGGACCTGCAG
CAGGTGCTCTTCCTGCTCGAGTCCTGCACAGAGTTTGGGGGGGTGGCCCAGCACCCAGAC
CCCACGAAGAAGATCCACCTGCAGAAAGGGAAGCAGCAGGCCCGGGCACCCCGTGCTCCA
GTGCCCTTGGAGGAGGAGCTCTTCCTCAGAGGCCCTGCGCTCGAGCTGGTGGCCACGGTC
GCCAAGGAGCCGGGCCCCGTTGCGCCTTCTGCCAACTCCTCACCGGTTCTGAAGACCAAG
CCCCAGCCCAGCCCCGGCTTCCTCTCCCACGGCGCTGCCTGTGACTGCCTGCTCTGCGCC
AGCCCTGTGCTCTCAGCGGTCTGTCTGCGCTGGGTGTTGGTCACAGCAGGGGTGAGGCTG
GCTGCGGGCCATCAGGCCCAGGGTGTGGATCTGCTGCAGCTGGTACTGAAGGGCTGCCCT
GCGGCCTCCGAGCGCCTCAGCCGCGCGCTCCAAGCCGCCTTGAATCAGAAAGCGCCCCCG
TCCCCCGTCCCCAGCCTCTCGGATGAGATCTTGGCTCAGGCCTACACACAGCTGGCACTG
GAGGGCCTGAAGCAGCTGTCGAGCAAAAGTCTGGGGAAGGTGTTCGAGTTGGGGCTGAAG
TTTGTGGCAGTGCGGATACACCAGCTGGAGCCCTGGCGAGCCAACCTGCTCCTGATTCAG
GCCCTTGCAAAGCTAGCCGGTCTCAACTGCTGCACTACCCAGCTTTTTGCAAACTCCTGG
GGCTGGCAGCCACCCTTAGCTAAAAGTCCCCCGGGCTCAGAGCCTTCTAAGACTCAGAGC
CACAAACATTCTGGA---------CGGGGGCGCCAGCAGTCAGCCCCTGCTCCCGTGCCC
CTCCATAATGCCGCTCAGAAAGGCCTG---------GAAAGTGGAGGAGCA---------
------CCCTGTACACCTAAGCCTCCAGGCCGGGTCCGGCCAGCTGGCCCCCGGGTTCCT
TTCACTGTGTTTGAGGAAGTCCACCATACAGAGAGCAAGCCCGAAGTTCCCCAGGCCCCC
AGGGTACAACGGAGAGTGCAGACGCGCCTCAAGGTGAACTTCAGCGATGACAGTGACTTG
GAAGACCCTGTCTCTGCCGAGGCACAGCTGGCAGAAGAGCCTAAGAGACGGGGCACCTCT
TCC------------------------CGGGGCAGGGGCCGG---GGCCAGGCTCGGAAG
GGCCCGGGCTCGAAGACGAATGCCCTGCTTGCCCCAGATAGTGCCCCT---------GGT
CTGAGTGGCAGGACCCGGAGGGCCAAGAAAGCGGCCTTGAGACCGCATGAGGAGCAG---
---------------------------------GGC---------CCCGAGGTCATGAGG
ACCATTCCTGAGGAGGAGCTGGCTGACCACACCTTGGAACTGAGCTTCGAGATCCTGCGG
GGCTCCGACGGGGAAGACTCGGCCTCAGGTGAGAAGGCACAGGCCCCAAGGCCTGATGCA
GCCATCGGGGAATGTGAGGTGCTAAGGCGAGACTCCAACAAGGAGGAGCTGCCCGTCCTG
TGCCCGGACAAG---GAGAGCGCAAAGGAACTT---GGTCCCCGGATCCGACAGCCCTCA
GGCCCTGTAGCCATTGGTCTCTCCGCCCTGGACTCCCTGTGTGACTCCCTGAGCGTCGCA
TTCCGTGGGATCAGTCACTGCCCTCCCAGTGGGCTTTATGCCCACCTCTGCCGCTTCCTG
GCCTTGTGCTTGGGGCACCGGGACCCCTATGCCACTGCCTGCCTTGTTGCTGAGTCTGTC
TCCATCACCTGTCGCCACCAGCTGCTCACCCACCTCCACAGACAGCTCAGCAAGGCCCAG
AAGCATCGGGGAGCCCTGGAAGTAGCGGAGCAGCTACAGGGCCTGAGCCTCCAGGAGAGG
CCTGGAGACGCCCCCCTGGGCCGCGTCCAGCGCCTCTTCTCCTTCAAGCCTTCAGGCTCC
AGCCACTTCCCTCAGCCGGAGAAGGAGCACTTTCGGGAGCGCCTGGCACTGCTCCCCAGT
GGGGTGACGGTGTGTGTGTTGGCCCTGGCCACACTCCAGCCTGGAACTGTGGGCGATACC
CTCCTGCTGACCCGGTTGGAAAAGGACATCCCCCCAGTCACCATGCAGATCCCCACCGCC
CACTGCAAGCTTCCTCTGAGTTCAGCCCTGAAAGAGTTCGACGCGATCCAGAAGGAGCAG
AAAGAGAACAGCAGCTGCACGGACAAGCGGGAGTGGTGGACGGGGCGGCTGGAGCTGGAC
CAGCGGATGGAGGCTCTCATCGCTTCCCTCGAGAAGGCCGTGCTGGGCTGCTGGAGGGGG
CTGCTGCTGCCGGTCGCGGAGGGGCCCAGCCTCGCCCAGGAGGCCGCCCTCCTGCTGGAG
CCACTGCAGGAGTGTGGCTGGAAATACCCGGACCCCACTCTGCTGAAAGTCCTGCTCAGC
GGGGCCGGCACCCTCACCCCACAGGACGTTCAGGCTCTGGCCGCTGGGCTGTGCCCAACC
CAGCCGGAGCGAGCCCGGGAGCTCCTGAGTGCGGCCGTAGGACGTCTACAGGGCCAGACT
---GTCCCGAGCAGCAGGCACCTTGTGTTGGTGCTAGACAAGGACCTGCAGAAGCTGCCG
TGGGAGAGCATGCCCTGCCTCCGGGCCCTGCCGGTCACCCGGCTGCCCTCCTTCCGCTTC
CTGCTGAGCTACTCCATCATCAAAGAGTCCGGGGCCTCATCCGTGCTGAGCCATGGGGTG
GATCCTCGAAGCACCTTCTATGTCCTGAACCCTCACAACAACCTGTCCAGCACAGAGGAG
CAGTTTCGAGCCAATTTTAGCAGTGAAGTGGGCTGGAGAGGGGTCGTCGGGGAGGTGCCG
AGCCCCGAACAGGTGCAGAGAGCCCTGACAGAGCATGACCTGTACATCTACGCAGGTCAC
GGGGCCGGGGCCCGCTTCCTGGACGGGCAGGCTGTCCTGCGGCTGAGCTGCCGGGCGGTG
GCCCTGCTGTTCGGCTGCAGCAGCGCAGCCCTGGCTGTGCACGGAAACCTGGAGGGGGCT
GGCATCGTGCTCAAGTACATCATGGCTGGCTGCCCCTTGTTC------CTGGGTAATCTC
TGGGATGTGACAGACCGCGACATCGACCGCTACACGGAGGCTCTGTTGCAGGGC------
---------------TGGCTGGGAGCAGGCCCCGGGGCCCCCCTACTCTACTACGTCAGC
CAGGCCCGCCAGGCTCCCCGACTCAAGTATCTCATCGGGGCCGCGCCTGTAGCCTACGGC
CTGCCTGTCTCCCTACGG---------------------
>Rat|ENSRNOG00000012835|ENSRNOT00000017314
------------------------------------------------------------
------------ATGAGGAACTTCAAAGGAGTCAAGTTCGCCACTCTACTTTGCTGCAAG
AGAGAGACCCAGGAGTTGCTGCCTGACTTGAAGGAGTTCCTGTCTAGATCTCGAACTGAT
TCAGTCAGCAGCAGAACC---GATGCTGAGAGAAGACAGGTCTGTGACACCATCCTGAGG
GCTTGCACCCAGCAGCTGACTGCCAAGCTTGACGGCCCTGGTCACCTGAGAAGTATCCTG
GACCTGGCAGAGCTGGCCTGTGACGGCTACTTGTTGTCTACCCCACAGCGCCCTCCCCTC
TATCTGGAACGCATTCTTTTTATCTTACTTCGGAATGGTTTGACTCAGGGAAACCCAGAC
GCTGTGCTCCGCCTTGCCCAGCCTCTCCATGCCTGCTTGGTACAGAACTCTCGAGAGGCT
GCCCCTCAGGACTATGAGGCTGTGACCCGGGGTACTTTTTCTCTGCTTTGGAAGGGAGCA
GAAGCCCTGTCAGAGCGGCGAGCTGCATTCTCAGCTAGGCTGAAGGCCTTGAGTTTCTTA
GTGCTTTTGGAGGATGGCAGCCTCCCTTGTGAGGTCCCTCACTTTGCTTCTCCAACAGCC
TGTCGGGTAGTTGCCGCCTATCAGCTGTTTGATGCTACTGGACAAGGTCTAGATGCAGCT
GACGCTGACTTCGTCTATGACTTGCTTTCTAGGCATGTGATCAGAGTCTTAGTAGGCGAG
GGTGGTAGGGCTTCTGGTCCGCTCTCTCCTCAGAGGGCCCTCTGCCTCTTGGAACTCACC
TTGGAACATTGTCGTCGACTCTGCTGGAACCAGCACCACCACAAGGCTACCATAGCAGTG
GAGAAGACTCGAGATCACCTAGGAAATAGCAATGTAGCTCCCAGCCTCCAACTGTGCCAG
ATGGGGGTTGAGCTGCTGGAAGCTGTGGAAGAAAGACCAGGGGCAGTGGCCCAGCTCCTG
ATGAAGGCAGCTGCTATTCTGAACAGCAGTATGGATGGGCCATCACCCCCGCTCCGGGCA
TTGTATGACAGCTGCCAGTTCTTCCTTTCAGGCCTGGAGAGAACCATCAAGAGGCACTAT
GGAGTTGATGCCATATTGAATCTCTTTGCTTTTCTTGGGGGATACCACTCCCTTGTCCGG
CACCTGCGAGAA------GCCTCCGAAGCGTCCTCTAAGCAGCAGCAGAGCCTGCTCCAG
ATGCACTTCCATACCCTCCACCTCTTCACTGGGATTGTGTATGACTTTGCCCAAGGCTGT
CAGGTA---------GCTGAGCTTGCTCAGCTAGTGGACAGTTGCAGATCTGCTGTTGTC
TGGATGTTGGAGGCCTTAGAGGGCCTGTCTGGTGGAGAGCTGGCTGACTACCTGGGCGTG
ACTGCCTCTTACACCAGCAACTTGGCCTACAGCTTCTTTAGTCAGAAGCTCTATGAGGAG
GCTTGTGCCATCTCAGAGCCAGTCTGTCAGCACTTGGGCTTGGCTAAGTCAGGCGCTTGT
CCCGAAGTGCCTCCTGAGAAGCTACATAGGTGCTTCCGGCTGCATGTGGAGAGTTTGAAG
AAATGGGGTAAACAGGCCCAGGGCTGCAAGATGGTGACCTTATGGCTGGCAGCTCTGAAA
CCCTACGGTCTCCAACACATGGTTGAGCCAGTCACTTTCTGGGTTCGGGTCAAAATGGAT
GCAGCCAAGGCAGGAGACAAGGAGCTACAACTGCAGACTTTGCGAGACAGCCTAAGTTGC
TGGGACCCAGAGATGCAGTCTCTGCTACTGAGGGAGGAGCTGCAGGCCTATAAGGCAGTA
CGGGCTGACACTGGGCAGGAACGCTTCAACGTCATCTGCGATCTGCTTGAGCTCAGCCCT
GAGGACACAGCAGCTGGAGCCTGGGCACGAGCTACCCACCTGGTGGAATTGGCCCAAGTG
CTGTGCTACCATAGCTTTGCCCAGCAGACAAACTGCTCTGCCTTGGATGCTATCCAGGAG
GCCCTGCAGCTTCTGGAGTCCGTGAGTCCCGAGGCACAGGAGCAGGACCGCCTTCTAGAT
GACAAAGCACAGGCCCTGCTATGGCTCTACATCTGCACCTTGGAGGCCAAAATGCAGGAA
GGTATCGAGCGGGATCGGAGGGCCCAGGCCCCTAGTAACTTGGAGGAATTTGAAGTCAAT
GACCTGAACTATGAAGATAAACTGCAGGAAGATCGCTTTCTATACAGTAACATTGCCTTC
AATCTGGCTGCTGATGCA---------GCGCAGTCCAGATGCCTGGACCAGGCCCTGACT
CTGTGGAAGGAAGTGCTCACCAAGGAGCCAGCCCCAGCTGTGCGGTGTCTCCAGCAGACG
GCAGCCTCCCTGCAAATCCTGGTGGCCATCTATCAGTTGGTGGCAAAGCCCTTGCAGGCT
CTGGAGACCCTCCTGCTCCTTCAGATTGTATCTAAGAGACTACAGGATCATGCAAAGGCA
GTCAGCTCTTCCTGCCAGCTTACCCAGCTACTCTTGAACCTTGGCTGTCCCAGCTATGCC
CAGTTGTATCTGGAAGAGGCAGAGTCAAGCCTGAAGAATCTGGACCAAGCGACTGACACG
TGCCAGCTGCTTTCCCTGACCTGTGCTCTGCTTCGAAGCCAGCTCTGCTGGGCTTGCCAG
AAGGTGACTGAGGGCGTTTCTCTGTTGCTTTCTGTCCTTCGAGATCCTGCCCTCCAGAAG
TCATCCAAGGCTTGGTACTTGCTACGTGTCCAGGCCCTGCAAATTCTGGCTTTCTACCTC
AGCCTCTCGTCCAACCTCCTCTCAAGTGCCCTACGAGAGGAGCTCTGGGATCAAGGCTGG
CAGACCCCAGAGACAGCACTGATAGATGCCCACAAGCTTCTGAGAAGCATCATCATCTTG
CTGATGGGTGGCGATGTGCTCTCCGTTCAGAAAGCAGCTGTGGAGTCGCCCTTTCTGGAT
TACGGTGAGAATCTGGTGCAGAAATGGCAAGTTCTCACAGAGGTGCTGACCTGCTCGGAG
AGGCTGGTCAGCCGCCTGGGCCGCCTGGGGAACGTGAGTGAAGCCAAGGCCTTTTGCTTG
GAGGCCCTAAAACTTACCACCAAGCTGCAGATACCTCGCCAGTGTGCCCTGTTCCTTGTA
CTGAAGGGTGAGCTGGAGCTGGCCCGGGGAGACACTGACCTCTGTCAGTCAGACTTGCAG
CAGGTTCTGTTCTTGCTCGAGTCTTCCACAGAGTTTGGTGTGGTGACACAGCACCCAGAC
TCAGTGAAGAGGGTGCACACGCAGAAAGGGACGCATAAGGCTCAAGTCCCCTGTTCCCCA
CCTCTACCAGAAGAGGAACCCTTCCTGAGAGGCCCTGCCCTTGAGCTGGTGGCCACTGTG
CTCAAGGAGCCCGGTCCCATCCAACCCTCTGGAAACTCCTCCCCGGTCCTCAAGACCAAG
GCATCACCCAAGCCTGGCTTCCTGTCTCACTTGCCCAGCTGTGATTGCTTACTGTGTGCC
AGTCCTGCCCTCTCCACCGTCTGTCTGCGCTGGGTGTTGGTCACTGCAGGAGTGAGGCTC
ACCACAGGTCATAAAGCTCAGGGTCTGGATCTGCTGCAAGCTGTGCTGAAGGGTTGCCCT
GCAGCCACCAAGCGCTTCACACAGAATCTTCAAACTTCTCTGAATCACAAAGCACCCCCC
TCTTGTGTTCCAAGCCTCTTTGATGAGATCATGGCTCAAGTGTACACACACTTGGCATTA
GAGTGCCTGAATCAGACATCTGAAAAGAGCCTGGGAAAGGTCCTGGCGTCAGGACTGAAG
TTTGTGGCAACACGGATACAATACTTAGAGTTCTGGCAAGCCAGCCTGCTCTTGGTTCAG
GCCCTTGCAAAGCTGGCCCGCTTCAGCTGCTGTACTAGCGAACTCTTTGCAAGCGCCTGG
GGCTGGCAGCCACCATTAGTAAAAATCCCGCCAGTCCTTGAGCCTTCTAAGATTCGGAGA
CAAAAATGCTCTGGA---------CAGGGGCGCCAGCGGGTAGCCTCTGCCCCCTCACCC
CTCCATAGCAGCTCTCAGGAAGGTCTG---------GAA---GAAGGGCCA---------
------CCTTGTACACCTAAGCCCCCAGGCCGTGCTAGGCAAGCCGGCCCTCGTGTCCCT
TTCACCATATTTGAAGACATCCACCCCACAAAGAGCAAGCTTAAGGTTCCCTTGGCTCCC
AGGGTCCACAGGCGGGCCCAGACTCGACTCAAGGTGAACTTCAGCGATGACAGCGACCTG
GAAGACCTTGTCTCAGCTGAAACACAACTTGTGGAGGAACCTAAGAGGCGAGGGACTGCT
TCCCGC------ACCCGGGGTCAGAGTAGG---------------------------AAG
GGCCCTAGCTTAAAGACAGATGCAGCGGTTGCCGTAGGTAGTACCCCTGGACATCCCAGT
CTCAGTGGGAGGACTCGGAGGGCCAGGAAGGTGGCTTCAAGACATTGTGAAGGT------
------------------GTCGGGGCCAGCCTGGGA---------CCCGAAATCATGAGA
AGCATCCCTGAAGAGGAGCTGATGGACAGCCAGCTAGAAAAGAGCTTTGAGATTCTCAGG
GCTTCTGATGGGGAAGACTCAGCCTCAGGCGAGAAGGCAGCAGCTGCAGAGCCTGGTCTA
CCCATAGGAGAGCGTGAGGTGTTGAGACGGGACTCCAGCAAGGCAGAGCGACCTGTCTTG
TACCCTGATACA---GAGGCCGATAGTGACCTT---AGTCCTTGGCTCCCACCCTTCTCA
ATTCCTGCACCCATTGATCTTTCTACCCTGGATTCCATCGCTGACTCATTGAGCATTGCT
TTTCGTGGTATTAGTCACTGCCCTCCAAGTGGGCTCTACGCTCACCTCTGCCGCTTTTTG
GCCTTGTGTCTGGGCCACCGGGATCCCTATGCCACTGCGTTCCTTGTAGCAGAGTCTGTC
TCCATCACCTGCCGTCACCAGCTACTCACCCATTTGCACCGACAGCTCAGCAAGGCCCAG
AAGCAGCAAGGCTCACCTGAACTAGCAGAGCATCTACAGAGGCTGGACTTGAAGGAGAGG
CCCGGAGGTGTCCCACTGGCCCGCGTGCAGCACCTCTTTTCCTTCAGGGCTTTGGGATCT
GGCTGCTTCCCCCAGGCAGAGAAGGACAGTTTCCAGAAGCGCCTGGCTCTCATCCCCAGT
GGGGTGACTGTCTGCGTGTTGGCCCTGGCCACCCTCCAGCCTGGAACCTTGAGCAACACT
CTCTTACTGACCCGCCTGGAAAAGGACAACCCCCCAATTACTGTGAAGATCCCCACTGCC
CAAAGTAAGTTCCCACTAAGTGCGGTGCTGAAAGAGTTCGATGCCATCCAGAAGGACCAG
AAAGAGAACAGCGGCTGTACTGAGAAACGAGCGTGGTGGACGGGCCGGCTAGCACTAGAC
CAAAGGATGGAGGAACTCATTACCTCCCTAGAGGAGCATGTGCTGGGCTGCTGGAGGGGG
CTGCTGCTGCCGTGTAGCACCGACCCTGGCCTTTCCCAGGAGGCCTCCCAACTACAAGAG
TTGCTGCACGAATGTGGCTGGGAATATCCTGATTACACTCTCCTAAAAGTCATTCTTAGT
GGGGCCAGAATCCTCTCCAGCCAGGATGTTCAGGCCTTGGCATGTGGGCTGTGCCCAGCC
CAACCTGAGCGAGCCCAAGTGCTCCTGAGCGAGGCAGTAGGACGGGTACAGAGCCAGGCA
---GCCCCTCCGAGTCAACATCTTGTACTGGTGTTAGACAAGGACCTGCAGAAGCTGCCG
TGGGAAAGCATGCCATGCCTCCGAGCACTGCCGGTCACCCGGCTGCCCTCCCTCCGCTTC
CTGCTCAGCTACTCAATCGCTAAGGAGGCTGGGGCCTCATCAGTGCTGAGCCAAGGTGTT
GATCCACGCAATACCTTCTATGTGCTAAACCCTCACAGTAACCTGTCGAGCACGGAGGAG
AGATTTCGAGCCAGTTTTAGCAGTGAAGCCGGATGGAAAGGCGTGATTGGGGAAGTGCCC
AGCCTTGAGCAGGTGCAGGCTGCCCTGACAGAGCATGATTTATATATCTATGCAGGACAT
GGAGCTGGTGCCCGCTTCCTTGATGGGCAGGCTGTCCTGCGGCTGAACTGCCGGGCAGTG
GCCCTACTGTTCGGCTGCAGCAGTGCAGCCCTCGCAGTGCATGGAAACCTGGAGGGAGCT
GGTATTGTGCTCAAGTACATCATGGCTGGCTGCCCCTTGTTC------CTAGGTAATCTC
TGGGATGTGACTGACCGTGATATTGACCGTTACACAGAGGCTTTGCTGCAGGGC------
---------------TGGCTGGGAGCAGGCCCAGGGGCTCCCCTTCTCCACTATGTCAGC
CAAGCCCGCCAGGCCCCACGACTCAAGTATCTTATTGGTGCTGCACCTGTAGCCTACGGC
CTACCTGTCTCTCTACAAACA---------------TCC
>Macaque|ENSMMUG00000022021|ENSMMUT00000030991
------------------------------------------------------------
------------------------------------------------------------
------------------------------------------------------------
------------------------------------------------------------
------------------------------------------------------------
------------------------------------------------------------
------------------------------------------------------------
------------------------------------------------------------
------------------------------------------------------------
------------------------------------------------------------
------------------------------------------------------------
------------------------------------------------------------
------------------------------------------------------------
------------------------------------------------------------
------------------------------------------------------------
------------------------------------------------------------
------------------------------------------------------------
------------------------------ATGGAGGCACCATCACCCCCGCTTCGGGCA
CTGTATGAGAGCTGCCAGTTCTTCCTTTCAGGCCTGGAACGAGGCACCAAGAGGCGCTAT
AGACTTGATGCCATTCTGAGCCTCTTTGCTTTTCTTGGAGGGTACTGCTCTCTTCTGCAG
CAGCTGCGGGATGATGGTGTGTGTGGGGGCTCCTCCAAGCAACAGCAGTCTTTTCTTCAG
ATGTACTTTCAGGGACTTCACCTCTACACTGTGGTGGTTTATGACTTTGCCCAAGGCTGT
CAGATAGTTGATTTGACTGACCTGGCCCAACTAGTGGAGAGTTGCAAATCTACCGTTGTC
TGGATGCTGGAGGCCTTAGAGGGCCTGTCGGGCCAGGAGCTGACGGACTACATAGGGATG
ACCGCTTCTTACACCAGTAACTTGGCCTACAGCTTCTATAGTCACAAGCTCTATGCCGAG
GCCTGTGCCATCTCTGAGCCGCTCTGTCAGCACCTGGGTTTGGTGAAGCCAGGCACTTAT
CCTGAGGTGCCTCCTGAGAAGTTGCACAGGTGCTTCCGGCTACAAGTAGAGAGTTTGAAG
AAACTGGGTAAACAAGCCCAGGGCTGCAAGATGGTGACTTTATGGCTGGCAGCCCTGCAA
CCCTGTAGCCCTGAACACATGGCTGAGCCAGTCACTTTCTGGGTTCGGGTCAAGATGGAT
GCGTCCAGGGCTGGAGACAAGGAGCTACAGCTAAAGACTCTGCGAGACAGCCTAAGTGGC
TGGGACCGGGAGACCCTGGCCTTCCTGCTGAGGGAGGAGCTGCAGGCCTACAAGTCAGTG
CGGGCTGACACTGGACAGGAACGCTTCAACATCATCTGTGACCTCCTGGAGCTGAGCCCC
GAGGAGACACCAGCCGGGGCCTGGGCACGAGCCACCCACCTGGTAGAACTAGCTCAGGTG
CTCTGCTACCACGACTTTGCCCAGCAGACCAACTGCTCTGCTCTGGATGCTGTCCGGGAA
GCCCTGCAGCTTCTGGAGTCTGTGAGACCTGAGGCCCAGGCCAGAGATCAGCTTCTGGAT
GATAAAGCACAGGCCTTGCTGTGGCTTTACATCTGTACTCTGGAAGCCAAAATGCAGGAA
GGTATTGAGCGGGATCGGAGAGCCCAGGCTCCTGGTAACTTGGAGGAATTTGAAGTCAAT
GACCTGAACTATGAAGATAAACTCCAGGAAGATCGTCTCCTATACAGTAACATTGCCTTC
AACCTGGCTGCAGATGCT---------GCTCAGTCCAAATGCCTGGACCAAGCCCTGGCC
CTGTGGAAGAAGCTGCTTACAAAGGGGCAGGCCCCAGCTGTACGGTGTCTCCAGCAGACA
GCAGCCTCACTGCAGATCCTAGCAGCCCTCTACCAGCTGGTGGCAAAGCCCATGCAGGCT
CTGGAGGTCCTCCTGCTGCTACGGATTGTCTCTGAGAGACTGAAGGACCACTCGAAGGCA
GCTGGCTCCTCTTGCCACATCACCCAGCTCCTCCTGACCCTCGGCTGTCCCAGCTATGCC
CAGTTATATCTGGAAGAGGCAGCATCGAGCCTGAAGCATCTCGATCAGACCACTGACACA
TACCTGCTCCTTTCCCTGACCTGTGATCTACTTCGAAGTCAACTCTACTGGACTCACCAG
AAGGTGACCGAGGGTGTCTCTCTGCTACTGTCTGTGCTTCAGGATCCTGCCCTCCAGAAG
TCCTCCAAGGCTTGGTACTTGCTGCGTGTCCAGGCCCTGCAGTTGGTGGCAGCTTACCTT
AGCCTCCCGTCAGACAGCCTCTCACACTCCCTGTGGGAGCAGCTCTGTGCCCAAGGCTGG
CAGACACCTGAGATAGCTCTCATAGACTCTCATAAGCTCCTCCGAAGCATCATCCTCCTG
CTGATGGGCAGTGACATCCTCTCAACTCAGAAAGCAGCTGTGGAGACATCGTTTCTGGAC
TATGGTGAAAATCTGGTACAAAAATGGCAGGTTCTTTCAGAGGTGCTGAGCTGCTCAGAG
AAGCTGGTCTGCCACCTGGGCCGCCTGGGTAGTGTGAGTGAAGCCAAGGCCTTTTGCTTG
GAGGCCCTAAAACTTACAACAAAGCTGCAGATACCACGCCAGTGTGCCCTGTTCCTGGTG
CTGAAGGGCGAGCTGGAGCTGGCCCGCAATGACATTGATCTCTGTCAGTCGGACCTGCAG
CAGGTTCTGTTCTTGCTTGAGTCTTGCACAGAGTTTGGTGGGGTGACTCAGCACCTGGAC
TCTGTGAAGAAGGTCCACCTGCAGAAGGGGAAGCAACAGGCCCAGGTCCCCTGTCCTCCA
CAGCTCCCAGAGGAGGAGCTCTTCCTAAGAGGCCCTGCTCTAGAGCTGGTAGCCACTGTG
GCCAAGGAGCCTGGCCCCATAGCACCTTCTACAAATTCCTCCCCAGACTTGAAAACCAAG
CCCCAGCCCATACCCAACTTCCTGTCCCATTCACCCACCTGTGACTGCTCGCTGTGTGCC
AGCCCTGTCCTCACAGCAGTCTGTCTGCGCTGGGTATTAGTCACGGCAGGGGTGAGGCTG
GCCATGGGCCACCAGGCCCAGGGTCTGGATCTGCTGCAGGTCGTGCTGAAGGGCTGTCCT
GAAGCCACCGAGCGCCTCACCCAAGCTCTCCAAGCTTCCCTGAATCATAAAACACCCCCC
TCCTTGGTTCCAAGCCTCTTGGATGAGATCTTAGCTCAAGCATACACACTGTTGGCACTG
GAGGGCCTGAGACAGCCATCAAACAAGACCCTGCAGAAGGTTCTAGAGTCAGGGCTGAAG
TTTGTAGCAGCACGGATACCCCACCTGGAGCCCTGGCGAGCCAGCCTGCTCTTGATTTGG
GCCCTCACAAAGCTAGCTGACCTCAGCTGCTGTACTACCGAACTTTTTGCAAGCTCCTGG
GGCTGGTGGCCACCATTAATAAAAAGTGTCCCTGGCTCAGAGCCCTCTAAGACTCAGAGC
CAAAAACGTTCTGGA---------CGAGGGCGCCAACAGGTAGCCTCTGCTCCCCTGCGC
CTCAATAATACCTCTCAGAAAGGTCTG---------GAAGGTAGAGGACCA---------
------CCCTGCACACCTAGACCCCCAGGCCGGATCAGGCAAGCTGGCCCTCATGTCCCC
TTCACCGTGTTTGAGGAAGTCTGCCCTACAAAGAGCACGCCTGAAGTTCCCCAGGCCCCC
AGAGTACAACAGAGAGCCCAGACGCGCCTCAAGGTGAACTTCAATGAAGACAGTGACTTG
GAAGACCCTGTCTCAGCTGAGGCCTGGCTGGCAGAGGAACCTAAGAGACGGGGCACTGCT
TCC------------------------CGGGGCCAG---------GGGCGAGCAAGGAAC
GTCCTGAGCCTAAAGACAGATGCTGTGGTTGCCCCAGGTAGTGCCCCTGGGAATCCTGGC
CTGAGTGGCAGGAGCCGGAGGGCCAAGAAGGTGGCATCAAGACATTGTGAGCAGCAGCAT
CCCCAGAGGGCC---AGTGACCAGGCCAGGCCTGGC---------CCTGAGATCATGAGG
ACCATCCCTGAGGAGGAACTGAATGACAACTGGAGAGAAATGAGCTTTGAGATCCTCAGG
GCCTCTGATGGGGAAGACTCAGCCTCAGGTAGGAAGGCTCCAGCGCCGGACCCTGAGGCA
GCTTCTGGAGAATGGGAGCTGCTGAGGCTGGATTCCAGCAAGAAGGAGCTGCCCAGCCCA
TGCCCAGACAAG---GAGAGTGACAAGGACCTT---GGTCCTCAGCTCCGGCTCCCCTCA
GCCCCCATAGCCACTGGTCTTTCTACCCTGGACTCCATCTGTGACTCCCTGAGTGTTGCT
TTCCGGGGCATTAGTCACTGTCCTCCTAGTGGGCTCTATGCCCACCTCTGCCGCTTCCTG
GCCCTGTGCCTGGGCCACCGGGATCCCTATGCCACTGCTTTCCTTGTCACCGAGTCTGTG
TCCATCACCTGTCGCCACCAGCTGCTCACCCACCTCCACAGACAACTCAGCAAGGCCCAG
AAGTACCGAGGATCACTTGAAATAGCAGACCAGCTGCAGGGGCTGAGCCTTCAGGAGACG
CCTGGAGATGTCCCCCTGGCCCGCATCCAGCGCCTCTTTTCCTTCAGGGCTTTGGGATCT
GGCCACTTCCCCCAGCCTGAAAAGGAGAGTTTCCAGGAGCGCCTGGCTCTGATCCCCAGT
GGGGTGACCGTGTGTGTGTTGGCCCTGGCCACCCTCCAGCCCGGAACCGTGGGCAACACT
CTCCTATTGACCCGGCTGGAAAAGGACAGTCCCCCAGTCAGTGTGCAGATTCCCACTGGC
CAGAACAAGCTTCCTCTGCGTTCAGTCCTGAATGAGTTTGATGCCATCCAGAAGGCACAG
AAAGAGAACAGCAGCTGTACTGACAAGCGAGAATGGTGGACGGGGCGGCTGGCACTGGAC
CACAGGATGGAGGTTCTCATCGCTTCCCTAGAGAAGTCTGTGTTGGGCTGCTGGAAGGGG
CTGCTGCTGCCGTCCAGTGAGGACCCCAGCCCTGCCCAGGAGGCCTCCCGCCTACAGGAG
CTGCTACAGGAATGTGGCTGGAAATATCCTGACCCCACTCTGCTGAAAATCATGCTCAGT
GGTGCCAGTGCCCTCACCCCTCAGGACGTTCAGGCCCTGGCCTACGGGCTGTGCCCAACC
CAGCCAGAGCGAGCCCAGGAGCTCCTGAATGAGGCAGTAGGACATCTACAGGGCCTGAAA
---GTACCAAGCAATAGCCACCTTGTCTTGGTCCTAGACAAGGACTTGCAGAAGCTGCCG
TGGGAAAGCATGCCCAGCCTCCAGACACTGCCTGTCACCCGGCTGCCCTCCTTCCGCTTC
CTACTCAGCTACTCCATCATCAAAGAGTATGGGGCCTCGCCAGTGCTGAGTCAAGGGGTG
GATCCGCGAAGTACCTTCTATGTCCTGAACCCTCACAATAACCTGTCAAGCACAGAGGAG
CAATTTCGAGCCAATTTCAGCAGTGAAGCTGGCTGGCGAGGAGTGGTTGGGGAGGTGCCG
AGACCCGAACAGGTGCAGGAAGCCCTGACAAAGCATGATTTGTATATCTATGCAGGGCAT
GGGGCTGGTGCCCGCTTCCTTGACGGGCAGGCTGTCCTGCGGCTGAGCTGCCGGGCAGTG
GCCCTGCTGTTTGGCTGTAGCAGTGCGGCCCTGGCTGTGCATGGAAACCTGGAGGGGGCT
GGCATCGTGCTCAAGTACATCATGGCTGGTTGCCCCTTGTTT------CTGGGTAATCTC
TGGGATGTGACTGATCGTGATATTGACCGCTACACGGAAGCTCTGCTGCAGGGC------
---------------TGGCTTGGAGCAGGCCCGGGGGCCCCCCTTTTGTACTATGTAAAC
CAGGCCCGCCAGGCTCCCCGACTCAAGTATCTTATTGGGGCTGCACCTATAGCCTATGGC
TTGCCTGTCTCTCTGCGG---------------------
>Marmoset|ENSCJAG00000018446|ENSCJAT00000036180
------------------------------------------------------------
------------ATGAGGAACTTCAAAGGAGCCAACTTTGGGATTCTGCTAAGCAGCCAG
AAGGAGGCCAAAGAGTTGCTGCCCGACTTGAAGGAGTTCCTGTCCAAGCCTCCAGCTGGT
TTTCCCAGCAGCCGGTCT---GATGCTGAGAGGAGACAAGCTTGTGATGCCATCCTGAGG
GCTTGCAACCAACAGCTGACTGCTAAGCTAGCTTGCCCTAGGCATCTGGGGAGCCTGCTG
GAGCTGGCCGAGGTGGCCTGTGATGGCTACTTGGTGTCTACCCCCCAGCGTCCTCCCCTC
TACCTGGAACGAATTCTCTTCGTCTTGCTGCGGAATGCTGCTGCACAAGGAAGCCCAGAG
GCCACTCTCCGCCTTGCTCAGCCCCTCCATGACTGCTTGGTGCAGTGCTCTCGCCAGGCT
GCTCCCCAGGACTATGAGGCTGTGGCTCGGGGCAGCTTTTCTCTGCTTTGGAAGGGGGCA
GAAGCCCTGTTGGAACGGAGAGATGCATTCGCAGCTCGGCTGAAGGCCTTGAGCTTCCTA
GTACTCTTGGAGGATGAAAGTACCCCTTGTGAGATTCCTCACTTTGCTTCGCCAACAGCC
TGTCGAATCGTAGCTGCCCATCAGCTATTCGATGCCAGTGGGCATGGTCTAAATGAAGCA
GATGCTGATTTCCTAGATGACCTGCTCTCCAGGCACGTGATCAGAGCCTTAGTGGCGGAG
GCAGAGAGCTCTTCTGGGCTTCTTTCTCCCCAGAGGGCCCTCTGCCTCTTGGAGCTCACC
TTGGAACACTGCCGTCGCCTTTGCTGGAGCCGCCACCATGACAAAGCCATCAGCACAGTG
GAGAAGGCTCATAGTTACCTAGGGAACACCAATCTGGCCCCTAGCCTTCAGCTATGTCAG
CTAGGGGTTGAACTGCTGCAGACTGGGGAGGAAGGACCTCAGGCAGTGGCCCAGCTTCTG
ATGAAGGCATCAGCTGTCCTGAGCAATAGTATGGAGGCACCGTCACCCCCGCTTCGTGCA
TTGTATGAGAGTTGCCAGTTCTTCCTTTCAGGCCTGGAGCGAGGCACCAAGAGGCGCTAT
AGACTTGATGCTGTTCTGAACCTCTTTGCTTTTCTTGGAGGGTACTGCTCTCTTATGCAA
CAGCTGCAGGATGATGGTGTGTGTGGAGGCTCCTCCAAGCGACAGCAATCTTTTCTTCAG
ATGTACTTTCAGGGACTTCACCTCTACACTGTGGTGGTGTATGACTTTGCACAAGGCTGT
CAGGTAGCTGGTTTGGCTGACCTGGCCCAACTAGTGGAGAGTTGCAAATCTACAGTTGTC
TGGATGCTGGAGGCCTTAGAGGGCCTGTCAGGCCAGGAGCTGACGGACTACATGGGGATG
ACTGCTTCTTACACCAGTAACTTGGCCTATAGCTTCTATAGTCACAAGCTCTATGCCGAG
GCCTGTGCCATCTCCGAGCCGCTCTGTCAGCATCTGGGTTTGGTGAAGCCAGGCACTTAT
CCTGAGGTGCCTCCTGAGAAGTTGCACAGGTGCTTTCGGCTGCAAGTAGAGAGTTTGAAG
AAACTGGGTAAACAGGCCCAGGGCTGCAAGATGGTGACTTTGTGGCTGGCAGCCCTGCAA
CCCTGTAGCCCTGAACACATGGCTGAACCAGTCACTTTCTGGGTTCGGGTCAAGATGGAT
GCAGCCAAGGCTGGAGACAAGGAGCTACAGCTAAAGACTCTGCGAGACAGCCTAAGTGGC
TGGGACCCAGAGACCCTGGCCCTCCTGCTGAGGGAGGAGCTGCAGGCCTACAAGGCGGTG
CGGGCCAACACTGGACAGGAACGCTTCAACATCATCTGTGACCTCCTGGAGCTGAGCCCC
GAGGAGACACCTGCTGGGGCCTGGGGACGAGCCACCCACCTGGTGGAACTGGCTCAGGTG
CTCTGCTACCACAACTTTGCCCAGCAGGCCGACTGCTCTGCTCTGGATGCTATCCGGGAA
GCCCTGCAGCTTCTGGAGACTGTGAGGCCTGAGGCCCAGGCCAGAGATCAGCTTCTGGAC
GATAAAGCACAGGCCTTGCTGTGGCTTTACATCTGTACTCTGGAAGCCAAAATACAGGAA
GGTATCGAGCGGGATCGAAGAGCCCAGGTCCCTGGTAACTTGGAGGAATTTGAAATCAAT
GACCTGAACTATGAAGATAAACTCCAGGAAGATCGTTTCCTATACAGTAACATTGCCTTC
AACCTGGCTGCAGATGCTGGCTCAACAGCTCAATCCAAATGCCTGGACCAAGCCCTGGCC
CTGTGGAAGGAGCTGCTTACAAAGGGGCAGTCCCCAGCTGTGCGATGTCTCCAGCAGACA
GCAGCCTCACTGCAGATCCTAGCAGCCCTCTCCCAACTATTGGCAAAGCCCTTGCAGGCT
CTGGAGGTCCTCCTGCTTCTACGGACTGTCTCTGAGAAACTGAAGGACCACGTGAAGGCC
GCTGGCTCCTCGTGCCACATCACCCAGCTCCTCCTGACCCTTGGCTGTCCCAGCTATGCC
CAGTTACACCTGGAAGAGGCAGCTTCAAGCCTGAAGCATCTTGATCAGACCACTGACACA
TACCGGCTCCTTTCCCTGACCTGTGATCTACTTCAAAGTCAACTCTACTGGACTCACCAG
AAGGTAACTGAGGGTGTCTCTCTGCTGCTGTCTGTGCTTCGGAATCCTGCCCTCCAGAAG
TCCTCCAAGGCTTGGTATTTGCTGCGTGTCCAGGCCCTGCAGCTGGTGGCAGTCTACCTT
AGCCTCCCATCAAACAGCCTCTCACACTCCCTGTGGGAGCAGCTCTGTGCCCAAGGCTGG
CAGACACCTGAGATAGCTCTCACAGACTCCCATAAGCTCCTCCGAAGCATCATCCTCCTG
CTGATGGGCAGTGATGTCCTCTCAACTCAGAAAGCAGCTGTGTCGACATCATTTCTGGAC
TATGGTGAAAATCTGGTACAAAAATGGCAGGTTCTTTCAGAGGTGCTGAGCTGCTCAGAG
AAGCTGGTCTGCCACCTGGGCCGTTTGGGTAGTGTGAGTGAAGCCAAGGCCTTTTGCTTG
GAGGCCCTAAAACTTACAACAAAGCTGCAGATACCACGCCAGTGTGCCCTGTTCCTGGTG
CTGAAGGGTGAGCTGGAGCTGGCCCGCAGTGACATTGACCTCTGTCAGTCAGACCTGCAG
CAGGTCCTGTTCTTGCTCGAATCTTGCACAGAGTTTGGTGGGGTGACCCAGCACCTGGAC
TCTGTGAAGAAGGTCCACCTACAGAAGGGGAAGAAGCAGGCCCAGGTCCCCTGCCCTTCG
CAGCTCCCAGAGGAGGAGCTCTTCCTAAGAGGCCCTGCTCTGGAGCTGGTGGCCACTGTG
GCCAAGGAACCTGGCCCCATAGCACCTTCTACAAATTCCTCCCCAGTCTTGAAAACCAAG
CCCCAGCCCAGCCCCAAATTCCTATCCCATTCACCCACCTGCGACTGCTTGCTCTGTGCC
AGCCCTGTCCTCACAGCAGTCTGTCTGCGCTGGGTGTTGGTCACAGCAGGGGTGCAGCTG
GCCATGGGCCACCAGGCCCAAGGTCTGGATCTGCTGCTGTTCGTGCTGAAGGGCTGCTCT
GAAGCTACAGAGCGCTTCACCCAAGCTCTCCAAGCTTCCCTGAATCATAAGACACCCCCC
TGCTTGGTTCCAAGCCTCTTGGATGAGATCTTGGCTCAAGCATACACACAGCTGGCACTG
GAGGGCCTGAGTCAGCCATCAAACAAGAGTCTGCAGAAGGTTTTAGAGTCAGGGCTGAAG
TTTGTAGCAGCACGGTTACCCCACCTAGAGCCCTGGCGAGCCAGCCTGCTCTTGATTTGG
GCCCTCACAAAGCTGGCTGGCCTCAACTGCTGTACTCCCCAACTTTTCGCAAGCTCCTGG
GGCTGGCAGCCACCATTAATAAAAAGTATCCCCAGCTCAGAGCCCTCTAAGTCTCGGAGC
CAAAAACGTTCTGGA---------CGAGGGCGCCAACAGGTAGCCTCTGCTCCCCTGCGC
CTCCATAATACCTCTCAAAAAGGTCTG---------GAAGGTAAAGGACTG---------
------CCCTGCACACCTAGGCCTCCAGGCCGGGTCAGACAGGCTGGCCCTCATGTCCCC
TTCACGGTGTTTGAGGAAGTCTGCCCTACAAAGAGCAAGCCCGAAGTTCCCCAGGCCCCA
AGGGTACAACAGAGAGTCCAGACGCGCCTCAAGGTGAACTTCAGTGATGACAGTGACTTG
GAAGACCCTGTCTCAGCCGAGGTCTGGCTGGCAGAGGAACCTAAGAGACGGGGCACTGCT
TCC------------------------CGGGGCCGG---------GGGCGAGCAAGGAAG
GGCCTGAGCCTAAAGACAGATGTGGTGGTTGCCCCAGGTAGTGCCCCTGGGAACCCTGGC
CTGAGTGGCAGGAGCTGGAGGGCCAAGAAGGTGGCATCAAGACATTGTGAGGAGCAGTGT
CCCCAGAGGGCCCTTTGTGACCAGGCCAGACCTGGC---------CCTGAGATCATGAGG
ACCATCCCTGAGGAGGAACTGACTGACAACTGGAGAGAAATGAGCTTTGAGATCCTCAGG
GGCTCTGACGGGAAAGACTCTGCCTCAGGTGGGAAGACTCCAGTGCCGGGCCCAGAGGCA
GCCTCTGGAGAATGGGAGCTAATGAGACTGGATTCCAGCAAGAAGGAGCTGCCCAGCCCA
TGCCCAGACAAG---GACAGTGACAAGGATCTT---GGTCCTCGGCTCCAGCCCCCCTCA
GCTCCTGTAGCCATTGGTCTTTCTACCCTGGACTCCATCTGTGACTCCCTGAAAGTTGCT
TTCCGGGGCATTAGTCACTGTCCTCCTAGTGGGCTCTATGCCCACCTCTGCCGCTTCCTG
GCCTTGTGCCTGGGCCACTGGGATCCCTATGCCACTGCTTTCCTTGTCACCGAGTCTGTC
TCCATCACCTGTCGCCACCAGCTGCTCACCCACCTCCACAGACAGCTCAGCAAGGCCCAG
AAGCACCGAGGATCACTTGAAATAGCAGACCAGCTGCAGGGGCTGAGCCTTCAGGAGACC
CCTGGAGATGTCCTGCTGGCCCGCATCCAGCGCCTCTTTTCCTTCAGGACTTCTGGATCT
GGCCATTTCCCCCAGCCCGAGAAGGAGAGTTTCCAGGAGCGCCTGGCTCTGATTCCCAGT
GGGGTGACTGTGTGTGTGTTGGCCCTCGTCACCCTCCAGCCTGGAACTGTGGGCAACACC
CTCCTGCTGACCCGGCTGGAAAAGGACAGTCCCCCAGTCACTGTGCAGATTCCCACTGCC
CAAAACAAGCTTCCTTTGAGTTCAGCCCTGAGTGAGTTCGATGCCATCCAGAAGGCACAG
AAGGAGAACAGCAGCTGTACTGACAAGCGCGAATGGTGGACAGGGCGGCTAGCACTGGAC
CACAGGATGGAGGTTCTCATCGCTTCCCTAGAGAAGTCTGTGTTGGGCTGCTGGAAGGGG
CTGCTGCTGCCGTCCAGTGAGGAGCCCAGCCCTGCCCAGGAGGCCTCCCGCCTACAGGAG
CTGCTGCAGGAATGTGGCTGGAAATATCCTGACCCCACTCTGCTGAAAATCATGCTCAGT
GGCGCCAGTGCCCTCACCCCCCAGGACATTCAGGCCCTGGCCTACGGGATGTGCCCAACC
CAGCCAGAGAGAGCCCAAGACCTCCTGAATGAGGCAGCAGAACGTCTACAGGGCCTGACA
---GTACCAAGCAATAGGCACCTTGTCTTGGTCCTAGACAAGGACTTGCAGAAGCTGCCG
TGGGAAAGCATGCCCTGCCTCCAGGCACTGCCCGTCACCCGGCTGCCCTCCTTCCGCTTC
CTACTCAGCTACTCCATCACCAGAGAGTATGGGGCCTCACCAGTGCTGAGTCAAGGGGTA
GATCCGCGAAGTACCTTCTATGTCCTGAACCCTCACAATAACCTGTCAAGCACAGAGGAA
CAATTTCGCGCCAATTTCAGCAGTGAAGCTGGCTGGAAAGGAGTGGTTGGGGAGGTGCCA
AGACCCGAACAGGTGCAGGAAGCCCTGACAAAGCATGATTTGTATATCTATGCAGGGCAT
GGGGCTGGTGCCCGCTTCCTTGATGGGCAGGCTGTCCTGCGGCTGAGCTGCCGGGCAGTG
GCCCTGCTGTTTGGCTGCAGCAGTGCGGCCCTCGCTGTGCGTGGAAACCTGGAGGGGGCT
GGCATTGTGCTCAAGTACATCATGGCTGGCTGCCCCTTGTTT------CTGGGTAATCTC
TGGGATGTGACTGACCGTGACATTGACCGCTACACGGAAGCTCTGCTGCAGGGC------
---------------TGGCTTGGAGCAGGCCCAGGAGCCCCGCTTCTCTACTATGTAAAC
CAGGCCCGCCAAGCTCCCCGACTCAAGTATCTAATTGGGGCTGCACCTATAGCCTATGGT
TTGCCTGTCTCTCTGCGG---------------------
>Microbat|ENSMLUG00000017290|ENSMLUT00000017296
------------------------------------------------------------
------------ATGAGGAGCTTTAAAGGAGTCAACTTTGGGACTCTGCTAAGCAGCCCG
AAGGAAGCTGAAGAGTTGCTGCCTGACTTGAAGGAGTTCCTGTCCAAACCTCCAGCCAGT
TTTCCCAGCTGCAAATTT---GATGCGGAGAGAAGACATACTTGTGATGCCATTCTGAGG
GCTTGCAACCAGCAGCTGACTGCCAAGCTGGCTTGCCGCAGGCACCTGGAAAGCCTGCTG
GAGCTGGCAGAGCTGGCTTGCAATGGCTACTTGGCGTCCAACCCCCAGTGCCCACCCCTC
TACCTGGAACGAATTCTTTTCATCTTTCTGCGGAATGTTGCTGCACAGGGAATCCCAGAG
GCCACACTCCGATTAGCTCAACCCCTCCATGCCTGTTTGCTGCAGTGTTCTCGACAAGCT
GCTCCCCAAGACTATGAGGCTGTGGTTCGGGGCAGCTTTTCTCTGCTTTGGAAAGGGGCA
GAAGCCCTGGCGGAGCCACGAGCTGCATACTCAGCTCGACTGAAGGCCTTGAGCTTTCTA
GTATTGTTAGAGGATGAAAGTATCCCTTGTGAGGTCCCCCACTTTGCTTCTCCAACAGCC
TGTCGAGTGGTAGCTGCCCATCAGCTATTTGATGCCAGTGGGCATGGTTTGAGTGAAGCA
GATGCTGACTTCCTAGATGACCTGCTCTCTAGGCATGTGATTAGACTCTTGGTGGGTGAG
GAAGGGGACTCCCCTGGTCCTCTGTCTCCCCAGAGGGCCCTCTGTCTCTTGGAGCTCACC
CTGGAACACTGCCGTCGCCTCTGTTGGAGCCACCTCCATGCCAAGGCCACTAGGGCTGTG
AAGAAGGCCCAAGATTACCTAAGGAACACCAGCCTGGCTCCCAGCCTCCAGATATGCCAG
CTGGGGGTAAAGATGCTGCAGGTCCAGGAGGGAGAACCCCAGGCAGTAGCCAAGCTCCTG
ATCAAGGCATCAGCTATCCTGAACAGCAGCATGGAGGCACCGTCACCCCCACTGCGGGCA
TTGTATGACAGCTGCCAGTTCTTCCTCTCAGGCCTGGAGCGGGGTAGCAAGAGGCGCTAT
GGACCTGATGCTATTCTGAGCCTCTTTGCTCTTCTTGGCGGGTACTGCTCCCTCATCCGA
CAGCTTCAGGAT---GGTGTCTGTGGGGACTCCTCCAAGCAGCAGCAGTCTTTGGTTCAG
CTGCAATTTCAGGGACTTCACCTCTATACTGTGGTGGTTTATGACTTTGCCCAAGGCTGC
CAGGTAGCTGACTTGGCTGACCTTGCCCAGCTGGTGGAAAGTTGTAAATCTACTGTTTGC
TGGATGCTGGAGGCCTTAGAGGGCCTGTCAGGCCAAGAGCTGACTGACTACCTGGGAATG
ACTGCCTCTTACACGAGTAACTTGGCCTACAGTTTCTATAGTCACAAGCTCTATGCCGAG
GCCTGTGCCATCTCCGAGCCCTTCTGTCAGTGCCTGGGCTTGGCGAAGCCAAGTACCTAT
CCTGAAGTGCCTCCTGAGAAGTTGCACAGGTGCTTCCGGCTACATGTAGAGAGTTTGAAG
AAACTGGGTAAACAGGCCCATGGATGCAAGATGGTGACTTTGTGGCTGGCAGCCCTACGG
CCCTGTGGCCCCAAACACATGGCTGAGCCAGTCACCTTCTGGGTCCGGGTTAAGATGGAT
GCAGCCAGAGCTGGAGACAAGGAGCTACAGCTGAGAACTCTGCGAGATAGCCTGAGCGGC
TGGGACCCGGAGACCCTGTCCTTCCTGCTCAGGGAGGAGCTGCAGGCCTACAAGGCGGTG
CGAGCTGACACAGGGCAGGAACGGTTCAATGTCATCTGCGACCTCCTGGAGCTGAGCCCC
GAGGAGACACCAGCTGGGACCTGGGCTCGAGCTATCCATCTGGTGGAATTAGCTCAGGTG
CTCTGCTACCATGACTTTGCCCAGCAGACTGACTGCTCTGCCCTGGATGCAATCCGGGAA
GCCCTACAGCTTCTGGAATCAGTGAGGCCTGAGGCTCAGGCCGAAGACCAGCTCCTGGAT
GATAAAGCACAGGCCCTCCTGTGGCTCTACATCTGTACCCTGGAGGCCAAAATGCAGGAA
GGTATTGAGCGAGATCAGAGAGCCCAGGCTCCTAGTAACCTGGAGGAATTTGAAGTCAAT
GACCTGAACTATGAAGATAAACTCCAGGAAGATCGTTTCCTATACAGTAACATTGCCTTC
AACCTGGCTGCAGATGCT---------GCTCAGTCCAAATGCCTGGACCAAGCCCTGGCC
CTGTGGAAGGAGGTGCTTACAAAGGGGCAGGCCCCCACTGTGCGGTGTCTCCAGCAGACA
GCAGCCTCGCTGCAGATCCTAGCGGCCCTCTATCAGCTGGTAGCAAAGCCCCTGCAGGCT
CTGGAGGTCCTCCTGCTCGTACGGATCGTCTCCCAGAGACTAGAGGACCACGCGAAGGCA
GCTGGCTCCTCCTGCCGTGTCGCCCAACTTCTGCTGACACTCGGTTGTCCCAGCTATGCC
CAGTTACACCTGGAAGAGGCGGAATCAAGTCTGAAGCTTCTGGATCGTACCACTGACACG
TACCTGCTCCTTTCCCTGACCTGTGACCTACTGAGAAGTCAACTTTACTATGCTTACCAC
AAGGTGACAGAGGGCGCCTCTCGGTTGCTGGCTGTGCTTCAGGATCCTGCCCTCCAAAAG
TCATCCAAGGCCTGGTACTTGCTGCGTGTCCAGGCCCTGCAGCTGGTGGCAGTCTACCTT
AGCCTCTCATCAGACAGCCTCTCAGCCTCTCTGTGGAAGCAACTCTGTGCCCAAGGCTGG
CAGACACCTGAGACAGCACTCATCGACTCCCACAAGCTTCTCCGAAGCATCGTCCTCTTG
CTCATGGGCAGTGGTGTACTCTCAACTCAAAAAGCAGCCGTGGAGACACCTTTTCTGGAC
TATGGTGAAAATCTGGTACAAAAATGGCAGGTGCTTACAGAGGTGCTGAGCTGCTCCGAG
AAGCTGGTTTCCCACCTGGGCCGCCTGGGCAGTGTGAGCGAAGCCAAGGCCTTTTGCTTG
GAGGCCCTGAAACTTACAACGAAGTTACAGATACCGCGCCAGTGTGCCCTGTTCCTGGTG
CTGAAGGGAGAGCTGGAGCTGGCACGCAATGACATTGACCTCTGTCAGTCGGACCTGCGG
CAGGTTCTGTTCTTGCTTGAGTCTTGCACAGAGTTTTGTGGACCAGGCCAGCGCCCAGAC
TCTGTGAAGAAAGTCCACTTGCAGAAGGGGAAGCAGCGGGCCCCGGGCCCCTGTCCTCTG
GAGCTCCCAGAGGAGGAGCTCTTCCTCAGAGGCCCTGTTCTGGAGCTGGTGGCCACTGTG
GCCAAGGAGCCTGGCCCCATTGCACCTTCTACTAACTCCTCCCCGATCCTGAAAACGAAG
CCCCAGCCCAGCCCTGGCTTCCTGACCCATTTGCCCACCTGTGACTGCCCACTCTGTGCC
AGCCCTGTCCTCTCGGCAGTCTGCCTACGCTGGGTATTGGTCACAGCCGGGGTGAGCCTG
GCCTTGGGCCATCAGGCCCAGGGTCTGAATCTCCTGCAGGTGGTGCTGAAGGGTTGCCCT
GCGGCCACTGAGCGCCTCGGCCAAGCCCTGCAAGCTTCCCTGAATCACAAAGTACCTCCC
TGCCCCGACTCGCGCCTCTTTGATGAGATCTTGGCTCAGGCATACACACAGCTGGCACAG
GAGGGGCTGAGCCAGCCATCCAAC---AGCCTGAGGAAGGTCCTAGAGTCAGGGCTGAAG
TTTGTGGCAGCACGGATACCCCACCTGGAGCACTGGCGAGCCAGCCTGCTCCTGACGCAG
GCCCTTACGAAGTTGGCTGGCCTTAGCTGCTGCACTACCCAACTTTTTGCAAGCTCCTGG
GGCTGGCAGCCACCATCAGTAAAGACTCCCCCAGGCTCAGAGCCTGCTAAGCTTCGGAAG
CAAACACATTTTAGA---------CGAGGGCGCCAACAGGCGGTCTCTGCGGCCCTGCCC
GTCCACAAGACCTCTCGGAAAGGTCGG---------GAAGGTGGAGGAACA---------
------CCATGTACACCTAAGCCCCCTGGCCGGCCTACGCAGGCTGGCCCTCGAGTCCCT
TTCACTGTGTTTGAGGAAGTATGTCCTACAAAGAGCAAACCTGAGGTTCCCAAGGCCCCC
AAGGTACAACAGAGAGTCCAGACGCGCCTGAAGGTGAACTTCAGTGATGACAGTGACTTG
GAAGACCCAGCA------GAGGCACGGCTTGCAGAGGAGCCCAAGAGACGGGGCACTGCT
TCT------------------------CGGGGGCGAGGCTGG---GGCCAGGCTAGGAAG
GGCCCAAGTGTGAAGACTGATGTGGTGGCTGACCCAGGTAGTGCCCTCGGGCCCTCTGGC
CGCAGCGGCAGGACCCGGAGGGCCAAGAAGGTGGCGTCAGGATATGGTGAGGAGCTG---
---------------------------------GGC---------CCTGAGATTATGCGG
ACCATCCCTGAGGAGGAACTGACTGACAACCAGATGGAAATGAGCTTTGAGATCCTCCGG
GGCTCTGATGGGGAAGACTCGGCCGCAGACGGGAAGACACCAGCTCCAGGGCCGGACACA
GCCCTAGGAGAATGTGAACTGTTGAGACGGGATTCCAGCAAAGAGGAGCTGCCTGTCCTA
TGCCCAAGCAAG---AAGACAGACAAGGATCTT---GGTTCTCGGCGCCAACGTCCCGCA
GCCCCTATAGCCATTGGTGTCTCTACCGTGGATTCCATCTGTGACTCACTGAGCGTTGCT
TTCCGTGGGATCAGTCACTGCCCTCCTAGTGGGCTCTACGCTCACCTCTGCCGCTTCCTG
GCCTTGTGCCTGGGCCACCAGGATCCCTATGCCACTGCCTACCTTGTCACCGAGTCTGTC
TCTATCACCTGTCGCCACCAGCTGCTCACCCACCTCCACAGGCAGCTCAACAAAGCCCAA
AAGCACCAG---CCACTGGAAATAGCAGACCAGCTGCAGGGGCTGAGCCTCCAGGAGAGG
CCTGGAGGTATCCCTCTGGCCCGCCTCCGGCACCTCTTTTCCTTCAGAACATCGGGATCT
GGCCATTTCCCCCAGGCTGAGAAGGAGAGTTTCCAGGAGTGCCTGGCGCTGATCCCCAGT
GAGGTGACTGTGTGTGTGTTGGCCCTGGCCTCCCTCCAGCCTGGAACGGTGGGCAACACC
CTCCTGCTGACCCGGCTGGAAAAGGACAATCCCCCAGTCACTGTGCAGATCCCAACTGCC
CAGAGCAAGCTTCCTCTGAGCTCGGCCCTGAAAGAATTTGATGCCATCCAGAAGGAACAG
AAAGAGAACAGCAGCTGTACTGACAAGCGAGAATGGTGGACAGGGCGGCTAGAGCTGGAC
CATAGGATGGAGGTTCTCATCACTTCCCTAGAAAAGGATGTGCTGGGCTGCTGGAGGGGA
CTGTTGCTGCCACTCAGTGAGGACCCGGGCCCCGCCCAGGAGGCCTCCCGCCTACAAGAG
TTGCTGCAGGAATGTGGCTGGAAATATCCTGATCCCACTCTGCTGAAAATCATGCTCAGT
GGTGCCAATACCCTCACCCCTCAAGACATTCAGGCCCTGGCCTATGGGCTGTGCCCCGCC
CAGCCAGAGCGAGCCCAAGAACTCCTGAGTGAGGCAATAGGACGTCTTCAGGGGCAGACA
---ATACCAAGCAGTAGGCACCTTGTCTTAGTGCTGGACAAGGATCTGCAGAAGCTGCCA
TGGGAGAGCATGCCCAGCCTCCGGGCACTGCCTGTCACGCGGCTGCCCTCCTTCCGTTTC
CTACTCAGCTACGCCATCATCAAAGAGTCTGGGGCCTCGCCAGTGCTGAGCCAAGGGGTG
GATCCTCGAAGTGCCTTCTACGTTCTGAACCCTCACAACAATCTGTCAAGCACAGAGGAG
CAATTTCGAGCCAATTTTAGCAGTGAATCTGGCTGGAAAGGAGTGGTTGGGGAGGTGCCG
AGCCCGTTACAGGTGCAAGAGGCCCTGATGGAGCGTGACTTATATATCTATGCCGGGCAC
GGGGCCGGTGCCCGCTTCCTGGATGGGCAGGCTGTCCTGAGGCTGAACTGTCGGGCAGTG
GCACTGCTATTTGGCTGCAGCAGTGCAGCCCTGGCTGTGCATGGAAACCTGGAGGGGGCT
GGCATCGTGCTCAAGTATATCATGGCTGGCTGTCCCCTGTTT------CTGGGTAACCTC
TGGGATGTGACTGACCGTGACATTGACCGCTACACGGAGGCGCTGCTGCAGGGC------
---------------TGGCTTGGAGGAGGCCCAGGAGCCCCTCTTCTCTACTATGTCAAC
CAGGCCCGCCAGGCTCCCCGACTCAAGTATCTTATTGGGGCTGCACCTGTAGCCTATGGC
TTGCCTGTCTCCCTGCAG---------------------
>Human|ENSG00000135476|ENST00000257934
------------------------------------------------------------
------------ATGAGGAGCTTCAAAAGAGTCAACTTTGGGACTCTGCTAAGCAGCCAG
AAGGAGGCTGAAGAGTTGCTGCCCGCCTTGAAGGAGTTCCTGTCCAACCCTCCAGCTGGT
TTTCCCAGCAGCCGATCT---GATGCTGAGAGGAGACAAGCTTGTGATGCCATCCTGAGG
GCTTGCAACCAGCAGCTGACTGCTAAGCTAGCTTGCCCTAGGCATCTGGGGAGCCTGCTG
GAGCTGGCAGAGCTGGCCTGTGATGGCTACTTAGTGTCTACCCCACAGCGTCCTCCCCTC
TACCTGGAACGAATTCTCTTTGTCTTACTGCGGAATGCTGCTGCACAAGGAAGCCCAGAG
GCCACACTCCGCCTTGCTCAGCCCCTCCATGCCTGCTTGGTGCAGTGCTCTCGCGAGGCT
GCTCCCCAGGACTATGAGGCCGTGGCTCGGGGCAGCTTTTCTCTGCTTTGGAAGGGGGCA
GAAGCCCTGTTGGAACGGCGAGCTGCATTTGCAGCTCGGCTGAAGGCCTTGAGCTTCCTA
GTACTCTTGGAGGATGAAAGTACCCCTTGTGAGGTTCCTCACTTTGCTTCTCCAACAGCC
TGTCGAGCGGTAGCTGCCCATCAGCTATTTGATGCCAGTGGCCATGGTCTAAATGAAGCA
GATGCTGATTTCCTAGATGACCTGCTCTCCAGGCACGTGATCAGAGCCTTGGTGGGTGAG
AGAGGGAGCTCTTCTGGGCTTCTTTCTCCCCAGAGGGCCCTCTGCCTCTTGGAGCTCACC
TTGGAACACTGCCGTCGCTTTTGCTGGAGCCGCCACCATGACAAAGCCATCAGCGCAGTG
GAGAAGGCTCACAGTTACCTAAGGAACACCAATCTAGCCCCTAGCCTTCAGCTATGTCAG
CTGGGGGTTAAGCTGCTGCAGGTTGGGGAGGAAGGACCTCAGGCAGTGGCCAAGCTTCTG
ATCAAGGCATCAGCTGTCCTGAGCAAGAGTATGGAGGCACCATCACCCCCACTTCGGGCA
TTGTATGAGAGCTGCCAGTTCTTCCTTTCAGGCCTGGAACGAGGCACCAAGAGGCGCTAT
AGACTTGATGCCATTCTGAGCCTCTTTGCTTTTCTTGGAGGGTACTGCTCTCTTCTGCAG
CAGCTGCGGGATGATGGTGTGTATGGGGGCTCCTCCAAGCAACAGCAGTCTTTTCTTCAG
ATGTACTTTCAGGGACTTCACCTCTACACTGTGGTGGTTTATGACTTTGCCCAAGGCTGT
CAGATAGTTGATTTGGCTGACCTGACCCAACTAGTGGACAGTTGTAAATCTACCGTTGTC
TGGATGCTGGAGGCCTTAGAGGGCCTGTCGGGCCAAGAGCTGACGGACCACATGGGGATG
ACCGCTTCTTACACCAGTAATTTGGCCTACAGCTTCTATAGTCACAAGCTCTATGCCGAG
GCCTGTGCCATCTCTGAGCCGCTCTGTCAGCACCTGGGTTTGGTGAAGCCAGGCACTTAT
CCCGAGGTGCCTCCTGAGAAGTTGCACAGGTGCTTCCGGCTACAAGTAGAGAGTTTGAAG
AAACTGGGTAAACAGGCCCAGGGCTGCAAGATGGTGATTTTGTGGCTGGCAGCCCTGCAA
CCCTGTAGCCCTGAACACATGGCTGAGCCAGTCACTTTCTGGGTTCGGGTCAAGATGGAT
GCGGCCAGGGCTGGAGACAAGGAGCTACAGCTAAAGACTCTGCGAGACAGCCTCAGTGGC
TGGGACCCGGAGACCCTGGCCCTCCTGCTGAGGGAGGAGCTGCAGGCCTACAAGGCGGTG
CGGGCCGACACTGGACAGGAACGCTTCAACATCATCTGTGACCTCCTGGAGCTGAGCCCC
GAGGAGACACCAGCCGGGGCCTGGGCACGAGCCACCCACCTGGTAGAACTGGCTCAGGTG
CTCTGCTACCACGACTTTACGCAGCAGACCAACTGCTCTGCTCTGGATGCTATCCGGGAA
GCCCTGCAGCTTCTGGACTCTGTGAGGCCTGAGGCCCAGGCCAGAGATCAGCTTCTGGAC
GATAAAGCACAGGCCTTGCTGTGGCTTTACATCTGTACTCTGGAAGCCAAAATGCAGGAA
GGTATCGAGCGGGATCGGAGAGCCCAGGCCCCTGGTAACTTGGAGGAATTTGAAGTCAAT
GACCTGAACTATGAAGATAAACTCCAGGAAGATCGTTTCCTATACAGTAACATTGCCTTC
AACCTGGCTGCAGATGCT---------GCTCAGTCCAAATGCCTGGACCAAGCCCTGGCC
CTGTGGAAGGAGCTGCTTACAAAGGGGCAGGCCCCAGCTGTACGGTGTCTCCAGCAGACA
GCAGCCTCACTGCAGATCCTAGCAGCCCTCTACCAGCTGGTGGCAAAGCCCATGCAGGCT
CTGGAGGTCCTCCTGCTGCTACGGATTGTCTCTGAGAGACTGAAGGACCACTCGAAGGCA
GCTGGCTCCTCCTGCCACATCACCCAGCTCCTCCTGACCCTCGGCTGTCCCAGCTATGCC
CAGTTACACCTGGAAGAGGCAGCATCGAGCCTGAAGCATCTCGATCAGACTACTGACACA
TACCTGCTCCTTTCCCTGACCTGTGATCTGCTTCGAAGTCAACTCTACTGGACTCACCAG
AAGGTGACCAAGGGTGTCTCTCTGCTGCTGTCTGTGCTTCGGGATCCTGCCCTCCAGAAG
TCCTCCAAGGCTTGGTACTTGCTGCGTGTCCAGGTCCTGCAGCTGGTGGCAGCTTACCTT
AGCCTCCCGTCAAACAACCTCTCACACTCCCTGTGGGAGCAGCTCTGTGCCCAAGGCTGG
CAGACACCTGAGATAGCTCTCATAGACTCCCATAAGCTCCTCCGAAGCATCATCCTCCTG
CTGATGGGCAGTGACATTCTCTCAACTCAGAAAGCAGCTGTGGAGACATCGTTTTTGGAC
TATGGTGAAAATCTGGTACAAAAATGGCAGGTTCTTTCAGAGGTGCTGAGCTGCTCAGAG
AAGCTGGTCTGCCACCTGGGCCGCCTGGGTAGTGTGAGTGAAGCCAAGGCCTTTTGCTTG
GAGGCCCTAAAACTTACAACAAAGCTGCAGATACCACGCCAGTGTGCCCTGTTCCTGGTG
CTGAAGGGCGAGCTGGAGCTGGCCCGCAATGACATTGATCTCTGTCAGTCGGACCTGCAG
CAGGTTCTGTTCTTGCTTGAGTCTTGCACAGAGTTTGGTGGGGTGACTCAGCACCTGGAC
TCTGTGAAGAAGGTCCACCTGCAGAAGGGGAAGCAGCAGGCCCAGGTCCCCTGTCCTCCA
CAGCTCCCAGAGGAGGAGCTCTTCCTAAGAGGCCCTGCTCTAGAGCTGGTGGCCACTGTG
GCCAAGGAGCCTGGCCCCATAGCACCTTCTACAAACTCCTCCCCAGTCTTGAAAACCAAG
CCCCAGCCCATACCCAACTTCCTGTCCCATTCACCCACCTGTGACTGCTCGCTCTGCGCC
AGCCCTGTCCTCACAGCAGTCTGTCTGCGCTGGGTATTGGTCACGGCAGGGGTGAGGCTG
GCCATGGGCCACCAAGCCCAGGGTCTGGATCTGCTGCAGGTCGTGCTGAAGGGCTGTCCT
GAAGCCGCTGAGCGCCTCACCCAAGCTCTCCAAGCTTCCCTGAATCATAAAACACCCCCC
TCCTTGGTTCCAAGCCTCTTGGATGAGATCTTGGCTCAAGCATACACACTGTTGGCACTG
GAGGGCCTGAACCAGCCATCAAACGAGAGCCTGCAGAAGGTTCTACAGTCAGGGCTGAAG
TTTGTAGCAGCACGGATACCCCACCTAGAGCCCTGGCGAGCCAGCCTGCTCTTGATTTGG
GCCCTCACAAAACTAGGTGGCCTCAGCTGCTGTACTACCCAACTTTTTGCAAGCTCCTGG
GGCTGGCAGCCACCATTAATAAAAAGTGTCCCTGGCTCAGAGCCCTCTAAGACTCAGGGC
CAAAAACGTTCTGGA---------CGAGGGCGCCAAAAGTTAGCCTCTGCTCCCCTGCGC
CTCAATAATACCTCTCAGAAAGGTCTG---------GAAGGTAGAGGACTG---------
------CCCTGCACACCTAAACCCCCAGACCGGATCAGGCAAGCTGGCCCTCATGTCCCC
TTCACGGTGTTTGAGGAAGTCTGCCCTACAGAGAGCAAGCCTGAAGTACCCCAGGCCCCC
AGGGTACAACAGAGAGTCCAGACGCGCCTCAAGGTGAACTTCAGTGATGACAGTGACTTG
GAAGACCCTGTCTCAGCTGAGGCCTGGCTGGCAGAGGAGCCTAAGAGACGGGGCACTGCT
TCC------------------------CGGGGCCGG---------GGGCGAGCAAGGAAG
GGCCTGAGCCTAAAGACGGATGCCGTGGTTGCCCCAGGTAGTGCCCCTGGGAACCCTGGC
CTGAATGGCAGGAGCCGGAGGGCCAAGAAGGTGGCATCAAGACATTGTGAGGAGCGGCGT
CCCCAGAGGGCC---AGTGACCAGGCCAGGCCTGGC---------CCTGAGATCATGAGG
ACCATCCCTGAGGAAGAACTGACTGACAACTGGAGAAAAATGAGCTTTGAGATCCTCAGG
GGCTCTGACGGGGAAGACTCAGCCTCAGGTGGGAAGACTCCAGCTCCGGGCCCTGAGGCA
GCTTCTGGAGAATGGGAGCTGCTGAGGCTGGATTCCAGCAAGAAGAAGCTGCCCAGCCCA
TGCCCAGACAAG---GAGAGTGACAAGGACCTT---GGTCCTCGGCTCCGGCTCCCCTCA
GCCCCCGTAGCCACTGGTCTTTCTACCCTGGACTCCATCTGTGACTCCCTGAGTGTTGCT
TTCCGGGGCATTAGTCACTGTCCTCCTAGTGGGCTCTATGCCCACCTCTGCCGCTTCCTG
GCCTTGTGCCTGGGCCACCGGGATCCTTATGCCACTGCTTTCCTTGTCACCGAGTCTGTC
TCCATCACCTGTCGCCACCAGCTGCTCACCCACCTCCACAGACAGCTCAGCAAGGCCCAG
AAGCACCGAGGATCACTTGAAATAGCAGACCAGCTGCAGGGGCTGAGCCTTCAGGAGATG
CCTGGAGATGTCCCCCTGGCCCGCATCCAGCGCCTCTTTTCCTTCAGGGCTTTGGAATCT
GGCCACTTCCCCCAGCCTGAAAAGGAGAGTTTCCAGGAGCGCCTGGCTCTGATCCCCAGT
GGGGTGACTGTGTGTGTGTTGGCCCTGGCCACCCTCCAGCCCGGAACCGTGGGCAACACC
CTCCTGCTGACCCGGCTGGAAAAGGACAGTCCCCCAGTCAGTGTGCAGATTCCCACTGGC
CAGAACAAGCTTCATCTGCGTTCAGTCCTGAATGAGTTTGATGCCATCCAGAAGGCACAG
AAAGAGAACAGCAGCTGTACTGACAAGCGAGAATGGTGGACAGGGCGGCTGGCACTGGAC
CACAGGATGGAGGTTCTCATCGCTTCCCTAGAGAAGTCTGTGCTGGGCTGCTGGAAGGGG
CTGCTGCTGCCGTCCAGTGAGGAGCCCGGCCCTGCCCAGGAGGCCTCCCGCCTACAGGAG
CTGCTACAGGACTGTGGCTGGAAATATCCTGACCGCACTCTGCTGAAAATCATGCTCAGT
GGTGCCGGTGCCCTCACCCCTCAGGACATTCAGGCCCTGGCCTACGGGCTGTGCCCAACC
CAGCCAGAGCGAGCCCAGGAGCTCCTGAATGAGGCAGTAGGACGTCTACAGGGCCTGACA
---GTACCAAGCAATAGCCACCTTGTCTTGGTCCTAGACAAGGACTTGCAGAAGCTGCCG
TGGGAAAGCATGCCCAGCCTCCAAGCACTGCCTGTCACCCGGCTGCCCTCCTTCCGCTTC
CTACTCAGCTACTCCATCATCAAAGAGTATGGGGCCTCGCCAGTGCTGAGTCAAGGGGTG
GATCCACGAAGTACCTTCTATGTCCTGAACCCTCACAATAACCTGTCAAGCACAGAGGAG
CAATTTCGAGCCAATTTCAGCAGTGAAGCTGGCTGGAGAGGAGTGGTTGGGGAGGTGCCA
AGACCTGAACAGGTGCAGGAAGCCCTGACAAAGCATGATTTGTATATCTATGCAGGGCAT
GGGGCTGGTGCCCGCTTCCTTGATGGGCAGGCTGTCCTGCGGCTGAGCTGTCGGGCAGTG
GCCCTGCTGTTTGGCTGTAGCAGTGCGGCCCTGGCTGTGCGTGGAAACCTGGAGGGGGCT
GGCATCGTGCTCAAGTACATCATGGCTGGTTGCCCCTTGTTT------CTGGGTAATCTC
TGGGATGTGACTGACCGCGACATTGACCGCTACACGGAAGCTCTGCTGCAAGGC------
---------------TGGCTTGGAGCAGGCCCAGGGGCCCCCCTTCTCTACTATGTAAAC
CAGGCCCGCCAAGCTCCCCGACTCAAGTATCTTATTGGGGCTGCACCTATAGCCTATGGC
TTGCCTGTCTCTCTGCGG---------------------
>Orca|XP_004274311.1
------------------------------------------------------------
------------ATGAGGAGCTTCAAAGGAGTCAACTTTGGGACTCTGCTAAGAAGTCCA
AAGGAGGCTGAAGGGCTGCTGCCTGACTTGAAGGAGTTCCTGTCCAAGCTTCCACCTGAT
TCTCCCAGCTGCCGATCT---GATGCCGAGAGGAGGCAAGCTTGTGATGCCATCCTGAGG
GCTTGCAACCAGCAGCTGACTGTCAGGCTGGCTTGCCCTAGGCACCTGGGGAGCCTGCTG
GAGCTGGCAGAGGTGGCTTGCGATGGCTACTTGATGTCTACACCCCAGCGCCCACCCCTC
TACCTGGAACGAATTCTCTTCATCTTTCTGCGGAACACTGCTGCACAGGGAATCCCAGAG
GCCACACTCCGAGTCGCTCAGCCCCTCCATACCTGCTTGGTGCAGTGTTCTCGACAAGCT
GCTCCCCAGGACTATGAGGCTGTGGCTCGGGGCAGCTTTTCTCTGCTTTGGAAGGGGGCA
GAAGCCCTGGTGGAGCGGCAGGCTGCATTGTCAGCTCGGCTAAAGGCCTTGAGCTTTCTA
GTACTCTTGGAGGATGAAAGTACCCCTTGTGAGGTTCCCCACTTTGCTTCTCCCACAGCC
TGTCGAGTGGTAGCTGCCAATCAGCTATTTGAAGGCAGTGGGCATGGTCTGAATGAAGCA
GATGCTGATTTCCTAGGTGACCTGCTCTCCAGGCATGTGATCAGAGCTTTGGTGGGAGAG
GGAGGGGGCTCTCCTGGTCCTCTTTCCCCGCAGAGGGCCCTCTGTCTCTTGGAGCTCACC
CTGGAACACTGCCGTCGCCTCTGCTGGGGCCACCACCACGCCAGAGCCACGAGGGCAGTG
GAGAAGGCCTACGATTACCTGAGGAGCACCAGTCTGGCCCCCAGCCTCCAGCTTTGCCAG
CTGGCAGTTGAACTTCAGCAGGTTGGCGAGGGAGGACCCCAGGCGGTGGCCAAGCTTCTG
CTCAAGGCATCAGCTGTCCTGAAGAACAGCATGGAGGCGCCGTCACCCGCACTGCGGGCA
TTGTGTGACAGCTGCCAGTTCTTCCTCTCAGTCCTGGAGCGAGGCACCAAGGGGCACTAT
GGACCTGATGCCATTCTGGGCCTCTTTGCTTTTCTTGGAAGCTACTGTTGCCTCATCCGG
CAGCTGCAGGAT---GGCGTCTGTGGGGACTCCGCCAAGCAACTGCAGGCTTTGGTTCAG
ATGCACTTTCAGGGACTTCACCTCTACACTACGGTGGTTTATGACTTTGCCCAAGGCTGT
CAGGAAGGTGATTTGGCTGACCTGGCCCAGCTAGTGGAAAGTTGCAAATCTACTGTTGTC
TGGATGATGGAGGCCTTACAGGGCCTGTCAGGCCGAGAGCTGACTGACTACCTGGGGATG
ACTGCCTCTTACACCAGTAACCTGGCCTACAACTTCTATAGTCACAAGCTTTATGCCGAG
GCCTGTGCCATCTCCGAGCCCCTCTGTCAGCACTTGGGCTTGGCAAAGCCAGACACCTAT
CCTGAGGTGCCTCCTGAGAAGTTGCACAGATGCTTCCGGCTGCACGTAGAGAGTTTGAAG
AAACTGGGTAAACAGGCCCAGGGCTGCAAGATGGTGACTTTGTGGCTGGCAGCCCTGCAG
CCCTGTGGCCCCAAACACATGACTGAGCCAGTCGCCTTCTGGGTCCGGGTCAAGATGGAT
GCAGCCAGAGCCGGAGACAAGGAGCTACAGCTGAAGACGCTGCGAGACAGCCTGAGCGGC
TGGGACCCAGAGACCCTGGCCGTCCTGCTCAGGGAGGAGCTGCGGACCTACAAGGCGGTG
CGGGCCAACACGGGGCAGGAACGTTTCAATGTCATCTGCGACCTGCTGGAGCTGAGCCCC
GAGGAAACTCCGGCCGGGGCCTGGGCCCGAGCCACCCACCTGGTGGAACTGGCTCAGGTG
CTCTGCTATCACGACTTTGCCCAGCAGACCGACTGCTCTGCCTTGGATGCCATCCGGGAA
GCCCTGCAGCTTCTGGAGTCTGTGAGGCCCGAGGCCCAGGCCGAGGATCGGCTTCTGGAT
GATAAAGCACAGGCCCTGCTGTGGCTCTACATCTGTACCCTGGAGGCCAAAATGCAGGAG
GGTATTGAGCGGGATCGGAGGGCCCAGGCCCCTCGTAACCTGGAGGAGTTTGAAGTCAAT
GACCTGAAATATGAAGATAAACTCCAGGAAGATCATTTCCTATACAGTAACATTGCCTTC
AACCTGGCTGCAGATGCT---------GCTCAGTCCACATGCCTGGACCAAGCCCTGGCC
CTATGGAAAGAGGTGCTTACAAAGGGGCAGGCCCCCGCTGTGCGGTGTCTGCAGCAGACA
GCAGCCTCCCTACAGATCCTAGCGGCCCTCTATCAGCTGGTGGCAAAGCCCCTGCGAGCT
CTGGAGGTCTTCCTGCTCATACGGATCGTCTCCCAGAGACTGGAGGACCACGCAAAGGCA
GCCGGCTCCTCCTGCCACGTCACCCAGCTCCTCCTGACACTCGGCTGTCCCAGCTACGCC
CAGTTGTACCTGGAAGAGGCAGAATCAAGTCTGAAGCTTCTGGATCGCACCACAGATACA
TGCCTGCTCCTTTCCCTGACCTGTGACCTCCTGCGAAGTCAGCTCTACTGTGCTTGCCAG
AAGGTGGCTGAGGGTGCCTCTCTGCTGCTGTCTGTGCTTCGGGACCCTGCCCTCCAGAGG
CCATCCAAGGCCTGGTACCTGCTGCGCGTCCAGGCCTTGCAGCTTGTGGCAGTCTACCTG
AGCCTCTCATCAGGCAGCCTCTCGGCCTCCCTGTGGGAGCAGCTCTGTGCCCAAGGCTGG
CAGACACCTGAGATAGCGCTCATCGACGCCCACAAGCTCCTCCGAAGCATCATCCTCCTG
CTCATGGGCAGCGATGTGCTCTCGGCTCAGAAGACAGCTGTGGAGACACCATTTCTGGAC
TACGGTGAAAATCTGGTACAAAAATGGCAGGTTCTTACTGAGGTGCTAAGCTGCTCGGAG
AAGCTGGTCTCCCGCCTGGTCCACCTGGGTAGTGTGAGCGAAGCCAAAGCCTTTTGCTTG
GAGGCCCTGAAACTTACAACAAAGCTGCAGATACCGCGCCAGTGTGCCCTGTTCCTGGTG
CTGAAGGGGGAGCTGGAGCTGGCGCGCAATGACATCGACCTCTGTCAGTCGGACCTGCAG
CAGGTTCTGTTCTTGCTCGAGTCTTGCACAGAGTTTGTCGGACTAGCGCAACACCCAGAC
TCTGTGAAGAAGGTCCACTTGCAGAAGGGGAAGCAGCGGGCCTGGGTGCCCCATCCTCCA
GAGCTTCCAGAGGAAGAGCTTGTTCTAAGAGGCCCTGACCTGGAGCTGGTGGCCACCGTG
GCCAAGGAGCCTGGCCCTGTAGCACCTTCTACTAACTCCTCCCCGATCCTGAAAACAAAG
CCCCAGCCCAGCCCTGGCTTCCTGACCCATTTGCCCACTTGTGACTGCTCACTCTGTGCC
AGCCCTGTCCTCTCAGCAGTCTGTCTGCGCTGGGTGTTGATCGCAGCGGGCACGAGGCTG
GCCATGGGCCATCAGGCCCAGGGCCTGGATCTGCTGCAGGTTGTGCTGAAGTGTTGCCCC
GCAGCCAGTGAGCGCCTCACCCAAGCTCTACAAGCTTCCCTGAATCACAAAGCACCCCCC
TCTCCTGTCCTGGGCCTCTTCGATGAGATCTCGGCTCAGGCATACGCACAGCTGGCACTG
GAGGGGCTGAGCCAGCCGTCAAACAAGAGCCTGGGGAAGATCCTGGAGTTGGGGCTAAAG
TTTGTGGTGGCTCGGATACCCCACCTGGAGCCCTGGCGAGCCCACCTGCTCTTGGTTCAG
GCCCTTGCAAAGCTGGCTAGCCTCAGCTGCTGCACTCCTCGACTTTTTGCGAGCTCCTGG
GGCTGGCAGCCATCATCAGTAAAGACCCCTGCAGGCTCAGAACACTCTAAGCCTTGGAGC
CAAAAACATTGTGGA---------CGAAGACGCCAGCAAGAGGTCTCTGCTACCCTGCCG
CTCTCAAATACCTCTCTGAAAGGTCTG---------GAAGGTGGAGGACCA---------
------CCCTGTACACCTAAGCCCCCAGGCCGGGTCAGGCAGGGTGGCCCTCGTGTCCCC
TTCACTGTGTTTGAGGAAGTCCTCCTTACAAAGAGCAAGCCTGAGGTTCCCAAGGCCCCC
AGGGTACAACAGAGGTCCCAGACACGCCTCAAGGTGAACTTCAGTGATGACAGTGACCTG
GAAGACCCTGTCTCAGTTGGGGCACGGCTTGCAGAGGGACCCAAGGGACGGGGCACTGCT
TCCCGGGGCTGCGGCCGG------GGCCGGGGCCGG---------GGCCGGGCCAGGAAG
GGCCCGAGCATGAAGACAAACTCGGTGGCCGCCCCAGGCAGTGCCCCTGGGCACCCTGGC
CTCAGTGGTAGAAGCTGGAGGGTCAAGAAGCTGGCATCAGGACATTGTGAGGAGCTG---
---------------------------------GGC---------CCCGAGATGATGAGG
ACCATCCTTGAGGAGGAACTGACTGACAAGCAGATGGAAATGAGCTTTGAGATCCTCAGG
GGCCCTGATGGGGAAGACTCAGCCTCAGGTGGGAAGACCCCAGCTCCAGGGCTCGATTCA
TCCATAGGAGAATGTGAGGTGTTGAGACGGGATGCCAGCAAAGAAGAGCTGCCCGTCCGG
GGCCCAGACAAG---GAGAGAGACAAGGATCTT---GGTCCTCCGCTGCGACTCCCCTCG
GCCCCCGTAGCCGTCAGTCTCTCTATCCTGGATTCCATCTGTGACTCACTAAGCATTGCT
TTCCGTGGGGTCAGTCACTGCCCTCCTAGTGGGCTCTACGCTCACCTCTGCCGCCTCCTG
GCCTTGTGCCTGGGCCACCGGGATCCCTACGCCACTGCCTGCCTTGTCACCGAGTCTGTC
TCCATCACCTGTCGCCACCAGCTGCTCATCCACCTCCACAGGCAGCTCAGCAAGGCCCAG
AAGCGCCGAGGATCGCTTGAAATAGCAGAGCAGCTGCAGGGGCTGAACCTCCAGGAGAGG
CCTGGAGACATACCCCTGGCCTGCATCCAGCACCTCTTTTCCTTCAGAGCATCGGGATCT
GGCCACTTCCCCCAGCCTGAGAAGGAGAGTTTCCAGGAGCGCCTGGCTCTGATCCCCAGT
GGGGTGACCGTGTGTGTGTTGGCCCTGGCCACCCTCCAGCCTGGAACCATGGGTGACACC
CTCCTGCTGACCCGGCTGGAAAAAGACAATCCCCCAGTCACTGTGCAGATCCCCACTGCC
CAGAACAAGCTTTCTGTGAGTTCAGCCCTGAAAGAGTTTGATGCCATCCAGAAGGAACAG
AAAGAGAACAGCAGCTGTACTGACAAGCGGGAATGGTGGACGGGGCGGCTGGAACTGGAC
CGCAGGATGGAGGTTCTCACCACTTCCCTAGAGAAGTATGTGCTGGGCTGCTGGCGGAGG
CTGTTGCTGCCATCCAGTGAGGACCCCGGCCCTGCCCAGGAGGCCTCCCGTCTACAAGAA
TTGCTGCAGGAATGTGGCTGGAAGTATCCTGACCCCACTCTGCTGAAAATCATGCTCAGC
GGTGCCAGTACCCTCACCCCACAGGACGTTCAGGCCCTGGCTTATGGGCTGTGCCCAGCC
CTGCCAGAACGAGCCCAAGAGCTCCTGAGTGAGGCAGTAGAGCGTCTACAGGGTCAGACG
GCGATACCAAGCAGTAGGCATCTTGTCTTGGTGCTGGACAAGGACCTACAGAAGCTCCCG
TGGGAGAGCATGCCCAGCCTCCGGGCCCTGCCTGTCACTCGGCTGCCCTCCTTCCGATTC
CTACTCAGCTACTCCATCATCAAAGAGTCCGGGGCCTCGTCGGTGCTGAGCCAAGGTGTG
GATCCTCGCAGTACCTTCTACGTCCTGAATCCCCACAATAACCTGTCAAGCACAGAGGAG
CAATTCCGAGCTCATTTTAGCAGTGAAGCTGGCTGGAAAGGGGTGGTCGGGGAGGTGCCG
AGCCCAGAACAGGTGCAGGCGGCCCTGGCGGAGCGTGACTTGTACATCTATGCAGGGCAT
GGGGCTGGTGCCCGCTTCCTGGATGGGCAGGCTGTCCTGCGGCTGAGCTGCCGGGCGGTG
GCCCTGCTGTTCGGCTGCAGCAGTGCAGCCCTGGCTGTGCACGGAAACCTGGAGGGGGCT
GGCATCGTGCTCAAGTATATCATGGCTGGCTGCCCCCTGTTT------CTAGGTAACCTC
TGGGATGTGACTGACCGTGACATTGACCGCTACACAGAGGCTTTGCTGCAGGGC------
---------------TGGCTTGGAGCAGGCCCAGGAGCCCCACTTCTGTACTATGTCAGC
CAGGCCCGCCAGGCTCCCCGACTCAAGTATCTTATTGGGGCTGCACCTGTAGCCTATGGC
TTGCCTGTCTCCCTGCAG---------------------
>Chimp|ENSPTRG00000005009|ENSPTRT00000009223
------------------------------------------------------------
------------ATGAGGAGCTTCAAAAGAGTCAACTTTGGGACTCTGCTAAGCAGCCAG
AAGGAGGCTGAAGAGTTGCTGCCCGACTTGAAGGAGTTCCTGTCCAACCCTCCAGCTGGT
TTTCCCAGCAGCCGATCT---GATGCTGAGAGGAGACAAGCTTGTGATGCCATCCTGAGG
GCTTGCAACCAGCAGCTGACTGCTAAGCTAGCTTGCCCTAGGCATCTGGGAAGCCTGCTG
GAGCTGGCAGAGCTGGCCTGTGATGGCTACTTAGTGTCTACCCCACAGCGTCCTCCCCTC
TACCTGGAACGAATTCTCTTCGTCTTACTGCGGAATGCTGCTGCACAAGGAAGCCCAGAG
GCCACACTCCGCCTTGCTCAGCCCCTCCATGCCTGCTTGGTGCAGTGCTCTCGCGAGGCT
GCTCCCCAGGACTATGAGGCCGTGGCTCGGGGCAGCTTTTCTCTGCTTTGGAAGGGGGCA
GAAGCCCTGTTGGAACGGCGAGCTGCATTTGCAGCTCGGCTGAAGGCCTTGAGCTTCCTA
GTACTCTTGGAGGATGAAAGTACCCCTTGTGAGGTTCCTCACTTTGCTTCTCCAACAGCC
TGTCGAGCGGTAGCTGCCCATCAGCTATTTGATGCCAGTGGCCATGGTCTAAATGAAGCA
GATGCTGATTTCCTAGATGACCTGCTCTCCAGGCATGTGATCAGAGCCTTGGTGGGTGAG
AGAGGGAGCTCTTCTGGGCTTCTTTCTCCCCAGAGGGCCCTCTGCCTCTTGGAGCTCACC
TTGGAACACTGCCGTCGCTTTTGCTGGAGCCGCCACCATGACAAAGCCATCAGCGCAGTG
GAGAAGGCTCACAGTTACCTAAGGAACACCAATCTAGCCCCTAGCCTTCAGCTATGTCAG
CTGGGGGTTAAGCTGCTGCAGGTTGGGGAGGAAGGACCTCAGGCAGTGGCCAAGCTTCTG
ATCAAGGCATCAGCTGTCCTGAGCAAGAGTATGGAGGCACCATCACCCCCACTTCGGGCA
TTG---GAGAGCTGCCAGTTTTTCTTTTCAGGCCTGGAACGAGGCACCAAGAAGCGCTAT
AGACTTGATGCCATTCTGAGCCTCTTTGCTTTTCTTGGAGGGTACTGCTCTCTTCTGCAG
CAGCTGCGGGATGATGGTGTGTATGGAGGCTCCCCCAAGCAACAGCAGTCTTTTCTTCAG
ATGTACTTTCAGGGACTTCACCTCTACACTGTGGTGGTTTATGACTTTGCCCAAGGCTGT
CAGATAGTTGATTTGGCTGACCTGACCCAACTAGTGGACAGTTGTAAATCTACCGTTGTC
TGGATGCTGGAGGCCTTAGAGGGCCTGTCGGGCCAAGAGCTGACGGACCACATGGGGATG
ACCGCTTCTTACACCAGTAATTTGGCCTACAGCTTCTATAGTCACAAGCTCTATGCCGAG
GCCTGTGCCATCTCCGAGCCGCTCTGTCAGCACCTGGGTTTGGTGAAGCCAGGCACTTAT
CCCGAGGTGCCTCCTGAGAAGTTGCACAGGTGCTTCCGGCTACAAGTAGAGAGTTTGAAG
AAACTGGGTAAACAGGCCCAGGGCTGCAAGATGGTGATTTTGTGGCTGGCAGCCCTGCAA
CCCTGTAGCCCTGAACACATGGCTGAGCCAGTCACTTTCTGGGTTCGGGTCAAGATGGAT
GCGGCCAGGGCTGGAGACAAGGAGCTACAGCTAAAGACTCTGCGAGACAGCCTCAGTGGC
TGGGACCCGGAGACCCTGGCCCTCCTGCTGAGGGAGGAGCTGCAGGCCTACAAGGCAGTG
CGGGCCGACACTGGACAGGAACGCTTCAACATCATCTGTGACCTCCTGGAGCTGAGCCCC
GAGGAGACACCAGCCGGGGCCTGGGCACGAGCCACCCACCTGGTAGAACTGGCTCAGGTG
CTCTGCTACCACGACTTTACGCAGCAGACCAACTGCTCTGCTCTGGATGCTATCCGGGAA
GCCCTGCAGCTTCTGGACTCTGTGAGGCCTGAGGCCCAGGCCAGAGATCAGCTTCTGGAC
GATAAAGCACAGGCCTTGCTGTGGCTTTACATCTGTACTCTGGAAGCCAAAATGCAGGAA
GGTATCGAGCGGGATCGGAGAACCCAGGCCCCTGGTAACTTGGAGGAATTTGAAGTCAAT
GACCTGAACTATGAAGATAAACTCCAGGAAGATCGTTTCCTATACAGTAACATTGCCTTC
AACCTGGCTGCAGATGCT---------GCTCAGTCCAAATGCCTGGACCAAGCCCTGGCC
CTGTGGAAGGAGCTGCTTACAAAGGGGCAGGCCCCAGCTGTACGGTGTCTCCAGCAGACA
GCAGCCTCACTGCAGATCCTAGCAGCCCTCTACCAGCTGGTGGCAAAGCCCATGCAGGCT
CTGGAGGTCCTCCTGCTGCTACGGATTGTCTCTGAGAGACTGAAGGACCACTCGAAGGCA
GCTGGCTCCTCCTGCCACATCACCCAGCTCCTCCTGACCCTCGGCTGTCCCAGCTATGCC
CAGTTACACCTGGAAGAGGCAGCATCGAGCCTGAAGCATCTCGATCAGACCACTGACACA
TACCTGCTCCTTTCCCTGACCTGTGATCTGCTTCGAAGTCAACTCTACTGGACTCACCAG
AAGGTGACCAAGGGTGTCTCTCTGCTGCTGTCTGTGCTTCGGGATCCTGCCCTCCAGAAG
TCCTCCAAGGCTTGGTACTTGCTGCGTGTCCAGGTCCTGCAGCTGGTGGCAGCTTACCTT
AGCCTCCCGTCAAACAACCTCTCACACTCCCTGTGGGAGCAGCTCTGTGCCCAAGGCTGG
CAGACACCTGAGATAGCTCTCATAGACTCCCATAAGCTCCTCCGAAGCATCATCCTCCTG
CTGATGGGCAGTGACATTCTCTCAACTCAGAAAGCAGCTGTGGAGACATCGTTTTTGGAC
TATGGTGAAAATCTGGTACAAAAATGGCAGGTTCTTTCAGAGGTGCTGAGCTGCTCAGAG
AAGCTGGTCTGCCACCTGGGCCGCCTGGGTAGTGTGAGTGAAGCCAAGGCCTTTTGCTTG
GAGGCCCTAAAACTTACAACAAAGCTGCAGATACCACGCCAGTGTGCCCTGTTCCTGGTG
CTGAAGGGCGAGCTGGAGCTGGCCCGCAATGACATTGATCTCTGTCAGTCGGACCTGCAG
CAGGTTCTGTTCTTGCTTGAGTCTTGCACAGAGTTTGGTGGGGTGACTCAGCACCTGGAC
TCTGTGAAGAAGGTCCACCTGCAGAAGGGGAAGCAGCAGGCCCAGGTCCCCTGTCCTCCA
CAGCTCCCAGAGGAGGAGCTCTTCCTAAGAGGCCCTGCTCTAGAGCTGGTGGCCACTGTG
GCCAAGGAGCCTGGCCCCATAGCACCTTCTACAAACTCCTCCCCAGTCTTGAAAACCAAG
CCCCAGCCCATACCCAACTTCCTGTCCCATTCACCCACCTGTGACTGCTCGCTCTGCGCC
AGCCCTGTCCTCACAGCAGTCTGTCTGCGCTGGGTATTGGTCACGGCAGGGGTGAGGCTG
GCCATGGGCCACCAAGCCCAGGGTCTGGATCTGCTGCAGGTCGTGCTGAAGGGCTGTCCT
GAAGCCGCTGAGCGCCTCACCCAAGCTCTCCAAGCTTCCCTGAATCATAAAACACCCCCC
TCCTTGGTTCCAAGCCTCTTGGATGAGATCTTGGCTCAAGCATACACACTGTTGGCACTG
GAGGGCCTGAACCAGCCATCAAACGAGAGCCTGCAGAAGGTTCTACAGTCAGGGCTGAAG
TTTGTAGCAGCACGGATACCCCACCTAGAGCCCTGGCGAGCCAGCCTGCTCTTGATTTGG
GCCCTCACAAAACTAGGTGGCCTCAGCTGCTGTACTACCCAACTTTTTGCAAGCTCCTGG
GGCTGGCAGCCACCATTAATAAAAAGTGTCCCTGGCTCAGAGCCCTCTAAGACTCAGGGC
CAAAAACGTTCTGGA---------CGAGGGCGCCAAAAGTTAGCCTCTGCTCCCCTGCGC
CTCAATAATACCTCTCAGAAAGGTCTG---------GAAGGTAGAGGACTG---------
------CCCTGCACACCTAAACCCCCAGACCGGATCAGGCAAGCTGGCCCTCATGTCCCC
TTCACGGTGTTTGAGGAAGTCTGCCCTACAGAGAGCAAGCCTGAAGTTCCCCAGGCCCCC
AGGGTACAACAGAGAGTCCAGACGCGCCTCAAGGTGAACTTCAGTGATGACAGTGACTTG
GAAGACCCTGTCTCAGCTGAGGCCTGGCTGGCAGAGGAGCCTAAGAGACGGGGCACTGCT
TCC------------------------TGGGGCCGG---------GGGCGAGCAAGGAAG
GGTCTGAGCCTAAAGACGGATGCCGTGGTTGCCCCAGGTAGTGCCCCTGGGAACCCTGGC
CTGAATGGCAGGAGCCGGAGGGCCAAGAAGGTGGCATCAAGACATTGTGAGGAGCGGCGT
CCCCAGAGGGCC---AGTGACCAGGCCAGGCCTGGC---------CCTGAGATCATGAGG
ACCATCCCTGAGGAAGAACTGACTGACAACTGGAGAAAAATGAGCTTTGAGATCCTCAGG
GGCTCTGACGGGGAAGACTCAGCCTCAGGTGGGAAGACTCCAGCTCCGGGCCCTGAGGCA
GCTTCTGGAGAATGGGAGCTGCTGAGGCTGGATTCCAGCAAGAAGGAGCTGCCCAGCCCA
TGCCCAGACAAG---GAGAGTGACAAGGACCTT---GGTCCT------CGGCTCCCCTCA
GCCCCCGTAGCCACTGGTCTTTCTACCCTGGACTCCATCTGTGACTCCCTGAGTGTTGCT
TTCCGGGGCATTAGTCACTGTCCTCCTAGTGGGCTCTATGCCCACCTCTGCCGCTTCCTG
GCCTTGTGCCTGGGCCACCGGGATCCTTATGCCACTGCTTTCCTTGTCACCGAGTCTGTC
TCCATCACCTGTCGCCACCAGCTGCTCACCCACCTCCACAGACAGCTCAGCAAGGCCCAG
AAGCACCGAGGATCACTTGAAATAGCAGACCAGCTGCAGGGGCTGAGCCTTCAGGAGACG
CCTGGAGATGTCCCCCTGGCCCGCATCCAGCGCCTCTTTTCCTTCAGGGCTTTGGAATCT
GGCCACTTCCCCCAGCCTGAAAAGGAGAGTTTCCAGGAGCGCCTGGCTCTGATCCCCAGT
GGGGTGACTGTGTGCGTGTTGGCCCTGGCCACCCTCCAGCCCGGAACGGTGGGCAACACC
CTCCTGCTGACCCGGCTGGAAAAGGACAGTCCCCCAGTCAGTGTGCAGATTCCCACTGGC
CAGAACAAGCTTCATCTGCGTTCAGTCCTGAATGAGTTCGATGCCATCCAGAAGGCACAG
AAAGAGAACAGCAGCTGTACTGACAAGCGAGAATGGTGGACAGGGCGGCTGGCACTGGAC
CACAGGATGGAG------------------------------------------------
------------------------------------------------------------
------------------------------------------------------------
------------------------------------------------------------
---------------------------------------GGATTCCTACAGGGCCTGACA
---GTACCAAGCAATAGCCACCTTGTCTTGGTCCTAGACAAGGACTTGCAGAAGCTGCCG
TGGGAAAGCATGCCCAGCCTCCAGGCACTGCCTGTCACCCGGCTGCCCTCCTTCCGCTTC
CTACTCAGCTACTCCATCATCAAAGAGTATGGGGCCTCGCCAGTGCTGAGTCAAGGGGTG
GATCCGCGAAGTACCTTCTATGTCCTGAACCCTCACAATAACCTGTCAAGCACAGAGGAG
CAATTTCGAGCCAATTTCAGCAGTGAAGCTGGCTGGAGAGGAGTGGTTGGGGAGGTGCCA
AGACCTGAACAGGTGCAGGAAGCCCTGACAAAGTATGATTTGTATATCTATGCCGGGCAT
GGGGCTGGTGCCCGCTTCCTTGACGGGCAGGCTGTCCTGCGGCTGAGCTGTCGGGCAGTG
GCCCTGCTGTTTGGCTGTAGCAGTGCGGCCCTGGCTGTGCATGGAAACCTGGAGGGGGCT
GGCATCGTGCTCAAGTACATCATGGCTGGTTGCCCCTTGTTT------CTGGGTAATCTC
TGGGATGTGACTGACCGTGACATTGACCGCTACACGGAAGCTCTGCTGCAAGGC------
---------------TGGCTTGGAGCAGGCCCAGGGGCCCCCCTTCTCTACTATGTAAAC
CAGGCCCGCCAAGCTCCCCGACTCAAGTATCTTATTGGGGCTGCACCTATAGCCTATGGC
TTGCCTGTCTCTCTGCGG---------------------
>Cow|ENSBTAG00000008934|ENSBTAT00000011761
---------------ATGATCTCTAGGACGCCCTCC------------------------
------GGCACCATGAGGAGCTTCAGAGGAGTCAACTTTGGGACCCTGCTAAGCAGTCCA
AAGGAGACTGAAGAGCTGCTGCCTGACTTGAAGGAGTTCCTGACCAAGCTT---------
---CCCAGCTGCCGGTCT---GATTCCGAGAGGAGACAAACTTGTGATGCCATTCTGAGG
GCTTGTAACCAGCAGCTGGCTGTCAAGCTGGCTTGCCCTAGGCACCTGGGAAGCCTGCTG
GAGCTGGCGGAGCTGGCTTGCGAGGGCTACTTGATGTCTACACCCCAGCGCCCACCCCTC
TACCTGGAACGAATTCTCTTCATCTTTCTGCGGAATGTTGCTGCACAGGGAGACCCAGAA
GCCACTCTCCGACTCGCTCAGCCCCTCCATGCCTGCTTGGTGCAATGTCCTCGCCAAGCT
GCTCCTCAGGACTACGAGGCTGTGGCTCGGGGCAGCTTTTCTCTGCTTTGGAAGGGGGCA
GAAGGCCTGATGGAGCGGCGAGCTGCATTCTCAGCTCGGTTAAAGGCCTTGAGCTTTCTA
GTACTCTTGGAGGATGAAAGTATCCCTTGTGAGATTCCCCACTTTGCTTCTCCAACAGCC
TGTCGAGTGGTAGCTGCCCATCAGCTATTTGAAGCCAGTGGGCATGGTCTAAATGAAGCA
GATGCTGATTTCCTAGATGACCTGCTCTCCAGGCATGTGATCACAGCTTTGGTGGGTGAA
GGAGCC---TCTCCTGGTCCTCTTTCCCCACAGAGGGCCCTCTGTCTCTTGGAGCTCACC
CTGGAACACTGTCGTCGCCTCTGCTGGAACCACCACCACACCAGGGCCACAAGTACAGTG
GAGAAGGCCCACGATTACCTAAGGAACACCAGTCTGGCCCCCAGCCTCCAGCTGTGCCAG
CTGGCAGTTGAACAGTTGCTGGCTGGGGAAGGAGGACCCCAGGCAGTGGCCAAGCTTCTG
ATCAAGGCAACAGCTGTCCTGAAGAACAGCTTGGAGGCACCATCACCCCCACTACGGGCA
TTGTGTGACAGCTGCCAGTTCTTCCTCTCAGTCCTGGAGCGAGGCACCAAGAGGTGCTAT
GGACTTGATGCCATTCTGAGCCTCTTTGCTTTTCTTGGCAGCCACTGTTCCCTCATCCAG
CAGCTGCAGGAT---GGTGTCTGTGGGGACTCCTCCAAGCAGCTGCAGGCTTTGGTTCAG
ATACACTTTCAGGGACTTCACCTCTACACTGCGGTGGTTTATGACTTTGCCCAAGGCTGT
CAGGAAGCTAATTTGGCTGACCTGGCCCGGCTAGTGGACAGTTGCAGATCTACTGTTACC
TGGATGCTGGAGGCCTTACAGGGCCTGTCTGGCCGAGAGCTGACTGACTACCTGGGGATG
ACTGTCTCTTACACCAGTAACCTGGCCTACAGCTTCTACAGTCACAAGCTCTATGCCGAA
GCCTGTGCCATCTCCGAGCCCCTCTGTCAGCACCTGGGCTCAGTGAAGCCAGGCACCTAT
CCTGAGGTGCCCCCTGAGAAGTTGCACAGGTGCTTCCGGCTACACATAGAGAGTTTAAAG
AAACTGGGTAAACAGGCCCAGGGCTGCAAAATGGTGACTTTGTGGCTGGCAGCCCTGCAG
CCCTGTGGCCCCGAACACATGACTGAGCCAGTCACCTTCTGGGTTCGGGTCAAGATGGAT
GCTGCCAGAGCCGGAGACAAGGAGCTACAGCTGAAGACGCTGCGAGACAGCCTGAGTGGC
TGGGACCCGGAGAGCCTGGCCCGCTTGCTCAGGGAGGAGCTGCAGGCCTACAAGGCAGTG
CGGGCCAACACAGGGCAGGAACGGTTCAATGTCATCTGTGACCTGCTGGAGCTGAGCCCC
GAGGAGACGCCAGCTGGGGCCTGGGCCCGAGCCACCCACCTGGTGGAACTGGCTCAGGTG
CTCTGCTATCACAACTTTGCCCAGCAGACTGACTGCACTGCCCTCGATGCCATCCGGGAA
GCTCTGCAGCTTCTGGAGTCTGTGAAGCCTGAGGCCCAGGACAAAGATCGGCTTTTGGAT
GATAAAGCCCAGGCCCTGCTGTGGCTCTACATCTGTACCCTGGAGGCCAAAATGCAGGAG
GGTATTGAGCGGGATCGGAGAGCCCAGGCCCCTTGTAACCTGGAGGAGTTTGAAGTCAAT
GACCTGAATTATGAAGATAAACTCCAGGAAGATCGCTTCCTATACAGTAACATTGCCTGC
AACCTGGCTGCGGATGCT---------GCACAGTCCAAATGCCTGGACCAAGCCCTGGCC
CTGTGGAAGGAGGTGCTTACTAAGGGGCAGGTGCCCGCTGTACGGTGTCTCCAGCAAACA
GCAGCCTCCCTGCAGATCCTAGCGGCCCTCTATCAGCTGGTGGCAAAGCCCCTGCAGGCT
CTGGAGGTCCTCCTGCTCGTCCAGATGGTCTCACAGAGACTGAAGGACCATGCGAAGGCA
GCCGGCTCTTCCTGCCAAGTCACCCAGCTCCTCCTGACCCTCGGCTGTCCCAGCTACGCC
CAGGTGCACCTGGAAGAAGCAGAGTCGAGTCTGAAGCTTCTGGATCGCACCACAGACACA
TACCTGCTCCTCTCCCTGACCTGTGACCTCCTACGAAGTCGACTCTGCTGCGCTCGCCAG
AAGGTGGCTGAGGGTGCTGCTCTGCTGCTGTCTGTGCTTCAGGACCCTGCCCTCCAGAGG
GCATCCAAGGCCTGGTACTTGCTGCGTGTCCAGGCCCTGCAGCTGGTGGCAGCCTACCTG
AGTCTCTCGCCAGACAGCCTGCTGGCCCCGCTGTGGGAGCAACTGTGTGCCCAAGGCTGG
CAGACACCTGAGATAGCACTCATCGACTCCCATAAGCTTCTCCGAAGCATCATCCTCCTG
CTCATGGGCAGCGATGTGCTCTCAATTCAGAAAACAGCTGTGGAGACGCCATTTCTGGAC
TACGGTGAAAATCTGGTACAAAAATGGCAGGTTCTTTCTGAGGTGCTGAGCTGCTCGGAG
AAGCTGGTCTCCCGCCTGGGCCGCCTTGGTAGTGTGAGCGAAGCCAAAGCCTTTTGCTTG
GAGGCCCTGAAACTTACAACAAAGCTGCAGATACCACACCAGTGTGCCCTCTTCCTGGTG
CTGAAGGGGGAGCTGGAGCTGGCACGCAATGACATGGACCTCTGTCAGTCGGACCTGCAT
CAAGTTCTGTTCTTGCTTGAGTCTTGCACAGAGTTTCTCGGACTAGCGCAGCACCCGGAC
TCTGTGAAGAAGGTCCACCTGCAGAAGAGGAAGCAGCAGGCTCGGGTGCCCCATGCTCCA
GAGCTCCCGGACGAAGAGCTCATTCTGAAAGGCCCTGCCCTGGAGCTGGTGGCCACCGTG
GCCAAGGAACCTGGCCCTGTAGCACCTTCTGCTAACTCCTCCCCGATCCTGAAAACCAAG
CCCCAGCCCAGCCCCAGCTTCCTGACCCACTTGCCCACCTGTGACTGCTCGCTCTGTGCC
AGCCCTGTCCTCTCGGTGGTCTGTCTACGCTGGGCGTTGGTCACAGCGGGGCTGAGACTG
GCCATGGGCCATGAGGCCCAGGGGCTGGATCTGCTGCAGGTGGTGCTGAAGGGTTGCCCT
GCAGCCAGTGGTCGCCTCGCCCAAGCTCTGCAGGCTTCCCTGAATCACACAGCGCCCCCC
TCCCCTGTCCCAAGCCTCTTTGATGAGATCTTGGCTCAGGCATATACACAGCTGGCACTG
GAGGGGCTGAGCCAGCCATCAAACAAGAGCCTGGGAAAGGTCCTGGAGTCAGGGTTAAAG
TTTGTGGTGGCGCGGATACCCCACCTGGAGCCCTGGCGAGCCAGCCTGCTCTTGGTCCGG
GCCCTTGCAAAGCTGACCAGCCTCAGCTGCTGCACTGCCCAACTTTTTGCAAGCTCCTGG
GGCTGGCAGCCGCCATCAATAAAGAACCCCACAGGCTCAGAACCCTCTAAGCCTCGGAAC
CAAAAACAGTCAGGACAGTCCAGACGAGGACGCCAGCAAGTGGGCTCTGCTACCCTGTCC
CTCTCACATACCTCTCTGAAAGGTCTG---------GAAGGTGAAGGACCA---------
------CCCTGTACACCTAAGCCCCCAGGCCGGGTCAGGCAGGCCGGCCCTGGGGTACCC
TTCACCGTATTTGAGGAAGTCTTCCTTACAAAGACCAAGCCTGAGGTTCCCAAGGCCCCC
AGGGTACAACGGAGGATCCAGACACGCCTCAAGGTGAACTTCAGTGATGACAGTGACTTG
GAAGACCTTGTCTCAGTTGAAGCACAGCTTGCAGAGGGGTCCAAGAGACAGGGCACTACT
TCC------------------------CGGGGCCGG---------GGCCGGGCCAGGAAG
GGCCCGAGTGTGAAGACTAACTCAGTGGCCACGTCAGGCAGTGCC---------CCCGGC
CTCAGTGGCAGAAGCCGGAGGGTCAAGAAGGTGGCATCAGGACATTGTGAGGAGCCG---
---------------------------------GGC---------CCTGAGATGATGAGG
ACCATC---CCTGAGGAACTGACTGACAACCAGATGGAAATGAGCTTTGAGATCCTCAGG
GGCTCTGATGGGGAAGACTCAGCCTCAGGTGGGAAGACACCAGGGCCT------GATTCA
GCCGTAGGAGAATGTGAGGTGTTGAGACGGGATGCCAGCAAAGAGGAGCTGCCTGGCCCT
GGCCCAGACAAG---GAGAGAGACATGGATCTG---GGTCCCCGGCACAGACTCCCCTCG
GCCCCTGTAGCCATCGATCTGTCTACCCTGGATTCCATCTGTGACTCACTAAGTGGTGCT
TTCCGTGGCATCAGTCACTGCCCTCCTAGTGGGCTCTATGCCCACCTCTGCCGCCTCCTG
GCCTTGTGCCTGGGCCACCGGGATCCCTATGCCACTGCCTGCCTTGTCACCGAGTCTGTC
TCCGTCACCTGTCGCCACCAGCTGCTTACCCACCTCCACAGGCAGCTCAGCAAGGCCCAG
AAGCACCGAGGGTCGCCAGACATAGCAGACCAGTTGCAGGGGCTGCACCTCCAGGAGAAG
CCTGGAGACATCCCTCTGGCACGAATCCAGCGCCTCTTTGCCTTCAGGCCTTTGGGATCT
GGCCACTTCCCCCAGCCTGAGAAGGACAGCTTCCAGGAGCGTCTTGCTCTGATTCCCAGT
GGGGTGACCGTGTGTGTGTTGGCCCTGGCCACCCTCCAGCCTGGAACTGTGGGCAACACC
CTCCTGCTGACCCGGCTGGAAAAAGACAAACCCCCGGTCACTGTACAGATCCCCACTTCC
CAGAGCAAGCTTTCTGTGAGTTCGGCCTTGAAAGAGTTTGACGCCATCCAGAAGGAGCAG
AAAGAGAACAGCAGCTGTACTGACAAGCGAGAATGGTGGACTGGCCGGCTAGAGCTGGAT
CGCAGGATGGAGGTTCTCACCACTTCCCTAGAGAAGTACGTGCTGGGCTGCTGGCGGGGG
CTGTTGCTGCCATCCTGCGAGGACCCCGACCTTGTCCGGGAGGCCTCCCATCTACAAGAC
TCACTACAGGAATGTGGCTGGAAATATCCTGACCCCACTCTGCTGAGAATCATGCTCAGC
GGTGCCAGTACCCTCACGCCGCAGGACGTGCAGGCCCTGGCTTATGGGCTGTGCCCAGGC
CGACCAGCCCGAGCCCAAGAGCTCCTAGGTGAGGCAGTAGGGCGTCTCCAAGGTCAGACA
---TCAACAAGCAGTAGGCATCTCGTGTTAGTGCTGGACAAGGACCTACAGAAGCTGCCG
TGGGAGAGCATACCCAGCCTCCGGGCCCTGCCTGTCACTCGACTGCCCTCCTTCCGATTC
CTACTCAGCTACTCCATCATCAAAGAGTCTGGGGCCTCATCAGTGCTGAGCCAAGGAGTG
GATCCTCGCAGAACCTTCTACGTCCTGAACCCTCACAATAACCTGTCAAGCACAGAGGAG
CAATTCCGAGCCCATTTTAGCAGTGAAGCTGGCTGGAAAGGGGTGGTTGGGGAGGTGCCG
AGCCCGGAACAGGTGCAAACGGCCTTGACGGAGCGTGACTTGTACATCTATGCAGGGCAT
GGCGCCGGCGCCCGCTTCCTGGACGGGCAGGCTGTCCTGCGGCTGAGCTGCCGGGCAGTG
GCCCTGCTGTTCGGCTGCAGCAGCGCAGCCCTGGCTGTGCATGGAAACCTGGAGGGGGCT
GGCATTGTGCTCAAGTATATCATGGCTGGCTGCCCCCTGTTC------CTAGGTAACCTC
TGGGACGTGACTGACCGTGACATTGACCGCTACACAGAGGCTCTGTTGCAGGGC------
---------------TGGCTTAGAGCAGGTTCAGGAGCCCCCCTTCTGTACTATGTCAGC
CAGGCCCGCCAGGCTCCCCGACTCAAATACCTTATTGGGGCTGCACCTGTAGCCTATGGC
TTGCCTGTCTCCCTGCGG---------------------
>Dog|ENSCAFG00000007030|ENSCAFT00000011275
------------------------------------------------------------
------------ATGAGAAGCTTCAAAGGAATCGACTTCGGGACCTTGCTAAGCAACCCA
AAGGAGGCTGAAGAATTGCTGCCTGACTTGAAGGAGTTCCTGTCCAAGCTTCCAGCTGGT
TCACCCAGCTGCCGATCT---GATGCCGAGAGGAGACGAGCATGTGATGCCATCTTGAGG
GCTTGCAACCAGCAGCTGACAGCCAGGCTGGCTTGCCCTAGGCACCTGGAGAGTCTGCTG
GACCTGGCAGAGCTGGCTTGCGATGGCTACGTGGTGTTCACCCCCCAGCGCTCACCCCTC
TACCTGGAACGAATTCTCTTCATCTTTCTTCGGAACATTGCCACACAGGGAATCCCAGAG
GCCACACTTCGATTCGCGCAGCCCCTCCATGCCTGTTTGGTGCAGTGCTCTCGCCAAGCT
GCTCCCCAGGACTATGAGGCTGTGGCCCGCGGCAGCTTTTCTCTGCTTTGGAAGGCGGCA
GAAGGCCTGGAGGATCAGCGGGCTGCATTCTCGGCTCGGCTGAAGGCCTTGAGTTTTCTG
GTGCTCTTGGAGGATGAAAGTACCCCTTGTGAGGTTCCCTACTTTGCTTCTCCAACAGCC
TATCGAGTGGCAGTTGCCCATCAGCTATTTGATGCCACTGGGCATGATCTGAATGAAGCA
GATGCTGATTTCCTAGATGACCTGCTCTCCAGGCATGTGATCAAAGCCTTGGTGGGTGAG
GGAGGGGGTCCTCCTGGTCCTCTCTCTCCCCAGAGGGCCCTCTGTCTCTTGGAACTCACC
CTGGAACACTGCCGTCGCCTCTGCTGGAGCTGCCACCATGCCAAGGCTACCAGGGTAGTG
GAGAAGGCCCACAAATACCTAAGGGACACCGATTTGGCCCCCAGCCTCCAGTTATGCCAG
CTTGTGGTTGAACTGCTACAGACCGGGGAGGGAGAACCTCAGGCTCTGGCCAAGCTTCTG
ATCACGGCATCAACTATCCTGAACAACAGCGTGGAGGCCCCATCACCCCCTCTGCGGGCA
TTGTGTGACAGCTGCCAGTTCTTCCTCTCAGCCCTGGAGCGAGGCATCAAGAGGCGCTAT
GGACCTGATGCTGTTCTGGGCCTCTTTGCTTTTCTCAGGGGCTACTATTCTCTCATCCGG
CAGCTGCAGGAC---AGTGTCGGTGGGGACTCCTCCAAGCAGCGGCAGTCTTTAATCCAG
ATGCAGTTTCAGGGACTTCATCTCTACACTGTAGTGGTTTATGACTTTGCGCAAGGCTGT
CAGGTAGCTCAAGTGGCTGACCTGGCCCAGCTAGTGGAAAGTTGCAAATCTACTGTGGCC
TGGATGCTGGAGGTCTTACAGAGCCTGTCAGGCCAAGAGCTGACTGACTACCTGGGCATG
ACTGCCTCCTACACCAGTAACTTGGCCTACAGCTTCTATAGTCACAAGCTGTACGCCGAG
GCCTGTGCCATCTCTGAGCCCCTCTGTCAGCACCTGGGCTTGGCGAAGCTGGGCACCTAT
CCTGAGTTGCCTCCTGAGAAGTTGCACAGATGCTTCCGGCTGCACGGAGAGAGTTTGAAG
AAACTGGGTAAGCAGGCCGAGGGCTGCACGATGGTGACTTTGTGGCTGGCGGCCCTGCGG
CCCTGTGGCCCCCAGCACATGGCTGAGCCAGTCACCTTCTGGGTTCGGGTCAAGATGGAT
GCAGCCAGAGCAGGAGACAAGGAGCTACAGCTGAGGACCCTGCGAGACAGCCTGAGTGCC
TGGGACCCGGAGACCCTGGTCTTCCTGCTGAGGGAAGAGCTGCAGGCCTATAAGGCTGTG
CGAGCGGACACGGGGCAGGAGCGGTTCAACGTCATCTGTGACCTGTTGGAACTGAGCCCT
GAGGAGACACCGGCTGGGGCCTGGGCTCGAGCCACCCACCTGGTGGAACTGGCTCAGGTG
CTCTGCTACCACGACTTTGCCCAGCAGACCAACTGCTCTGCCCTGGATGCTATCCAGGAA
GCCCTGCAGCTTCTAGAGTCTGTGAGGCCCGAGACCCAGGCCCAGGATCAGCTTCTAGAT
GATAAAGCACAGGCCCTGCTGTGGCTCTACATCTGCACTCTGGAGGCCAAGATGCAGGAG
GGTATCGAGCGGGATCGGAGAGCCCAGGCCCCTAATAACCTGGAGGAATTTGAAGTCAAT
GACCTGAACTATGAAGATAAACTGCAGGAAGACCGCTTCCTGTACAGTAACATCGCCTTC
AACCTCGCTGCAGATGCT---------GCTCAGTCCAAATGCCTGGACCAAGCCCTGGCC
CTGTGGAAGGAGGTGCTTACGAAGGCACAGGCGCCTGCTGTCCGTTGTCTCCAGCAGACA
CTGGCCTCTCTGCAGACCCTAGCAGCCCTCTATCAGCTGGCGGCAAAGCCCCTGCAGGCC
CTGGAGGTCCTCCAGCTTGTTCGGATCGTCTCCCAGAGGTTGGAAGATCACGCAAAGGCA
GCTGGCTCCTCCTGCCACACTACCCAGCTGCTCCTGACGCTCGGCTGTCCCAGCTATGCC
CAGCTGCACCTGGAAAAGGCAGACGCCAGCCTGAAGCTTCTGGATCACACCACTGACACG
TACTTGCTCCTTTCGCTGACCTGTGACCTGCTTCGAAGTCACCTCTACTGTGTTCACCAG
AAGGTGCCCGAGGGCGCCGCTCTGCTGCTGTCCGTGCTGCGGGACCCCGCCCTCCAGCGG
CCGTCCAAGGCCTGGTATCTGCTGCGTGTCCAGGCCCTGCAGCTGGTGGCCTGCTACCTC
GGCCTCTCGTCACACAGCCTGCCGGCCCCCCTGCGGGAGCAGCTCTGCACCCAAGGCTGG
CAGACACCCGAGATTGCACTCATCGACTCGCATAAGCTCCTCCGAAGCATCATCCTCCTG
CTTATGGGCAGCGACGTGCTCTCGACGCAGAAGGCAGCTGTGGAGACCCCGTTCCTGGAC
TCCGGGGAAAATCTGGTTCAGAAGTGGCAGGTTCTGACCGAGGTGCTGAGCTGCTCAGAG
ACGCTGGTCTCCCGCCTGGGCCAGCTGGGCAGCGTGAGCGAAGCCAAGGCCTTTTGCTTG
GAGGCCCTGAAACTCACGACGAAGCTGCAGATGCCACGCCAGTGCGCCCTGTTCCTGGTG
CTGAAGGCGGAGCTGGAGCTGGCACGCAACGACCTCGACCTCTGCCAGTCGGACCTGCAG
CAGGTTCTGTTCTTGCTGGAGTCTTGCACAGACTTTGGGGGACTAGCCCAGCCCCTGGAC
TCTGTGAAGAAGGTGCACCTGCAGAAGGGCAAGCAGCAGGCCCAGGCACACCGTCCTCCG
GAGCTTCCAGAAGAGGAGCCCTTCCTCAGAGGCCCTGCTCTGGAGCTGGTAGCCACTGTG
GCCAAGGAGCCTGGCCCCGTAGTGCCTTCTACTAACTCTTCCCCTATCCTGAAGGTGAGG
ACCCCGCCCAGCGCCGGCTTCCTGACCCACCTGCCCACGTGTGACTGCCTCCTCTGTGCC
AGCCCTGTCCTCTCGGCAGTCTGTCTGCGCTGGGCATTGGTCACCGCGAGGGTGCGGCTG
GCCACGGGCCATCAGGCCCAGGGTCTGGATCTGCTGCAGGCCGTGCTGAACGGATGCCCT
GCAGCCACCGAGCGCCTCACCCAAGCTCTGCAGGCTTCCCTGAATCACAAAGCACCCCTG
TCCCCTGTCCCGAGGCTTCTGGATGAGATCCTGGCTCAGGCCTACACACAGCTGGCACTG
GAGGGGCTGAGCCGCCCGTCAAACAAGAGCCTGGGGAAGGTCCTGCAGTCAGCGCTGAGG
TTTGTGGCAGCGCAGGCTCCCCACCTGGAGCCTTGGCGAGCCAGCCTGCTCTGGGTTCGG
GCCCTGGCAAAGCTGGCTGCCCTCAACTGTTGCGCGGCCCAACTTTTTGCAAGCTCCTGG
GGCTGGCAGCCCCCGTCCGTGAAATCGCCCCCAGGCTCAGAGCCGTCTAAGCCTCGGAGT
CAAAAACATTCTGGA---------AGAGAGCATCAACAGGCAGCCTCTTGCACCCCGTCC
CTCCGTAACACCTCTCTGAAAGGTCCG---------GAAGGTGGAGGACTG---------
------CCCTGCACACCTAAGCCCCGGGGCCAGGCCAGGCAGGCAGGCCCTCGTGTCCCT
TTCACCGTGTTTGAGGAAGTCCTCTCTACAAAGAGCAAGCCTGAGGTTCCCAAGGCCCCC
AGGGTACAACAGAGGGTCCAGACGCGACTCAAGGTGAACTTCAGCGATGACAGTGACTTG
GAAGACCGGGTCTCAGTTGAGGCACAGCTTGCAGAGGGGCCCAAGAGACGGGGCACTGCT
TCC------------------------CAGGGCCGG---------GGCCGGGCCAGGAAG
GGCTCGGGCTTGAAGACTGTTTCAGTGGCAGCCCCAGCTAGTGCCCCCCGGCGCCCTGGC
CTCAGTGGCAGGAGCCAGAGGGCCAAGAAGGTGACACCAGGGCACCGTGAAGAGCTG---
---------------------------------GGC---------CCTGAGATCATGAGG
ACCATCCCCGCGGAGGAAATGACTGACGACCAGATGGAACTGAGCTTTGAGATCCTTAGG
GGCTCTGATGGAGAAGACTCTACCTTAGATGGGAAGGCACCCGCTCCAGGACCTGACACG
GCCATAGGCGAATGTGAGGTGTTGAGACGTGATTCCAGCAAAGAGGAGCTGCCCATCCCA
CGCCCAGACAAG---GAGAGAGACAAGGACTTC---GGTCCTCGGCTCCGGCTCCCCTCA
GCCCCTACAGCCATTGGTGTGTCCACCCTGGATTCCATCTGTGACTTGCTGACCGTTGCT
TTCCGTGGGGTGAGTCACTGCCCTCCGAGTGGGCTCTATGCTCATCTCTGCCGCATCCTG
GCTTTGTGCTTGGGGCACCGGGATCCCTGTGCCACTGCCTGCCTCGTCACCGAGTCTGTG
TCCATCACCTGTCGCCACCAACTGCTCACCCACCTCCACAGGCAGCTCAGCAAGGCCCAG
AAGCACCGGGGATCACTCGAAATGGCAGAGGAGCTACAGAGGCTGAGCCTGGAGGAGAAG
CCTAGAGATGTCCCCCTGGCCCGCATCCAGCACCTCTTTTCCTTCGGGGCTTCGGGTTCC
GGTCAATTCCCTGAGCCCGAGAAGGAGAGTTTCCAGGAGCGCCTGGCGCTCATCCCCAGG
GGCGTGACTGTGTGTGTGTTGGCTCTGGCCACGCTCCAGCCTGGAACTGTGGGCAACACC
CTGCTGCTGACCCGGCTGGAAAAAGACAATCCCCCAGTCACTGTGCAGATCCCCACTGCC
CAGAGCAAGCTTCCTCTGAGCGCAGCCCTGAAAGAGTTCGACGCCATCCAGAAGGAACAG
AAGGAGAACAGCAACTGTACAGACAAACGAGAATGGTGGACTGGGCGGCTAGAACTGGAC
CACAGGATGGAGGCTCTCATCACTTCCCTGGAGAAGCATGTGTTGGGCTGCTGGAGGGGA
CTGTTGCTACCATCCAGTGACGACCCTGGCCCTGCACAGGAGGCCTCCCGCCTACAAGAG
TTGCTGCAGGAATGCGGCTGGAAATATCCTGACCCAACTCTGCTGAAAATCATGCTCCAT
AGTGCCAGAACCCTTGCTCCCGAGGACATTCAGACCCTGGCCTATGGGCTGTGCCCAGCC
CAGCCAGAACGAGCCCAGGAGCTTCTGAGTGAGGCCGTAGGACGTCTGCAGGGTCAGACG
---GTACCAAGCAACAGGCACCTTGTCTTAGTGCTAGACAAGGACCTGCAAAAGCTGCCA
TGGGAGAGCATGCCCAGCCTCCGGGCGCTGTCCGTCACTCGGCTGCCCTCCTTCCGCTTC
CTACTCAGTTACTCCATCATCAAAGAGTCTGGGGCCTCGTCAGTGCTAAGCCAAGGGGTG
GATCCACGCAATACCTTCTATGTCCTGAACCCTCACAATAACCTGTCCAGCACAGAGGAG
CAATTTCGAGCCAATTTTAGCAGTGAAGCTGGCTGGAAAGGTGTGGTTGGGGAAAGGCCA
AGCCCAGAACAAATACAGGCGGCCTTGACGGAGCACGACTTATATATCTACGCAGGGCAC
GGGGCTGGGGCCCGCTTCCTGGACGGACAGGCCGTCCTCCGGCTGAGCTGCCGGGCGGTG
GCCCTGCTGTTCGGCTGCAGCAGCGCGGCCCTGGCTGTCCACGGGAGCCTGGAGGGAGCT
GGCATTGTGCTCAAGTACATCATGGCCGGCTGTCCCCTGTTT------CTGGGTAATCTC
TGGGATGTGACTGACCGAGACATTGACCGCTACACGGAGGCTCTGCTGCAGGGC------
---------------TGGCTGCGGGCAGGCCCAGGAGCCCCGCTTCTGTACTACGTCAAC
CAGGCCCGCCAGGCTCCCCGACTCAAGCATCTTATTGGGGCTGCACCTGTGGCGTACGGC
TTGCCCGTCTGCCTGCGG---------------------
>Elephant|ENSLAFG00000008351|ENSLAFT00000008352
------------------------------------------------------------
------------ATGAGGAACTTTAAAGGAGTCAACTTTGGGACTCTGCTAAGCAGTCAG
AAGGAAGCTGAAGAGTTGCTGCCTGAATTGAAGGAGTTCCTGTCCAAGCCTCCAGCTGGT
CCTCCCAGCTGCCGATAT---GATGTAGAAAGAAGACAAGCCTGTGATGCTATCCTGAGG
GCTTGCAATCAGCAGCTGACTGCCAAACTGGCTTGCCGTGAACACCTGGGGAGCCTGCTG
GAGCTGGCAGAACTGGCCTGCCATGGCTACTTGATGTATACTCCCCAACGCCCTCCCCTC
TACTTAGAACGCATTCTCTTCATCTTCTTGCGGAATGTTGCCGCACAGGGCGGCCCAGAG
GCTACGCTTCGCCTCGCCCAGCCCCTGCATGCCTGCTTGATGCAGTGCTCTCACCAAGCT
GCTTCCCAGGACTATGAGGCTGTGGCCCGGGGCAGCTTTTCTCTGCTTTGGAAGGGGGCA
GAAGCCCTGGTGGAGCCGAGAGCT------------------------------------
---------------------ACCCCCTGTGAGGTTCCCCACTTTGCTTCTCCAACAGCC
TGTCGAGTAGTAGCTGCCCATCAGCTGTTTGATTCCAGTGGGCATGGTTTGAGTGAAGCA
GATGCTGATTTCCTAGAAGACCTGCTCTCCAGGCATGTGATCAGAGTCTTGGTGGGTGAG
GGAGGGAGCTGTTCTGGCCCCCTTTCTCCCCAGAGGGCCCTCTGCTTCTTAGAGCTCACC
CTGGAACATTGTCGTCGTTTCTGCTGGAGCCACCACCACAGCAGGGCCACCAGAGTGGTC
AAAAAGGCCCATGGTTACCTAAAGAACACAGATCTGGCCCCCAGTCTCCAGCTGTGCCAG
CTGGGGGTTGAGCTGCTGCAGGTCGGAGAGGGAGGACCCCAGGGAGTGGCCAAGCTTCTG
ATCAAGGCATCAGCTGTCCTGACTGCCAGTATGGAGGCACCATCACCACCGCTGCGGGCA
TTGTGTGACAGCTGCCAGTTCTTCCTCTCAGGCCTGGAGAGAGGCTCCAAGAGGTGCCAC
AGACCTGAAGCTGTTCTGGGCCTCTTCGCTTTCCTTGGCAGCTACTGCTCCCTTATCCGG
CAGCTGCGGGAT---GGTGTCTGTGGGAACTCCTCTAAGCAGCAGCAGTCTTTGGTTCAG
ATGCACTTTCAGGGACTTCACCTCTACACTGTGGTGGTTTATGACTTTGCTCAAGGCTGT
CAGGTAGCTGATTTGGCTGACCTGGCCCAGATAGTGGAGAGTTGCAAATCAACTGTTGTC
TGGATGCTGGAGGCCTTAGAGGGTCTGTCAGGCCCAGAGCTGACGGACTATCTGGGGATG
ACTGCTTCTTACACCAGTAACTTGGCCTACAGCTTCTATAGTCACAAGCTCTATGCCGAG
GCTTGTGCCATCTCTGAGCCCCTCTGTCAGCACTTGGGCTTGGCGAAGCCAGGCGCCTGT
CCTGAGGTGCCTCCTGAGAAGCTGCATAGGTGCTTCCGGCTACATGTGGAGAGTTTGAAG
AAACTGGGTAAGCAGGCCCAGGGCTGCAAGATGGTGACTTTGTGGCTGGCAGCCCTGAGG
CCCTGTGGCCCTGAACACATGGCTGAGCCAGTCAACTTCTGGGTTCGGGTCAAGATGGAT
GCGGCCAGGGCTGGAGACAAGGAGCTACAGCTGAAGACTCTGCGTGACAGCCTGAGTGAC
TGGGACCTGGAGACCCTCAGCCTTCTGCTCAGGGAGGAGCTGCAGGCCTACAAGGCAGTG
CGGGCTGACACAGGGCAGGAACGGTTCAACGTCATCTGTGACCTGTTGGAGCTGAGCCCT
GAGGAGACACCTGCTGGGGCGTGGGCGCGAGCCACCCACCTGGTGGAACTGGCTCAAGTG
CTCTGCTACCACAACTTTGCCCAGCAGACTGACTGCTCTGCCCTGGATGCTATCCGGGAA
GCCCTGCAGCTTCTGAAGTCTGTGAGGCCCAAGGCCCAAACTGAGGATCGGCTCCTGGAC
GATAAAGCACAGGCCCTGCTGTGGCTCTACATCTGCACCCTGGAGGCCAAAATGCAGGAA
GGTATTGAGCGGGATCGGAGAGCCCAGGCCCCTCATAACCTGGAGGAATTTGAAGTCAAT
GATCTGAACTATGAAGATAAACTCCAAGAAGATCGTTTCCTGTACAGTAACATTGCCTTC
AACCTGGCTGCAGATGCT---------GCTCAGTCCAAATGCCTGGATCAAGCCCTGGCC
CTGTGGAAGGAGGTGCTTACAAGGGGGCAGGCCCCAGGTGTACGGTGTCTCCAGCAGACA
GCAGCCTCGCTGCAAATCCTCGCAGCCCTCTATCAACTGGTGGCAAAGCCCCTGCAGACT
CTGGAGGTGCTCCTGCTTCTACGAATCGTCTCCAAGAGACTGGAGGACCCCGCGAAGGTA
GCTGGCTCCTCCTGCCACATCACCCAGCTCCTCTTGATGCTCGGCTGTCCCAGCTATGCC
CAGTTGTACCTAAAAGAGGCAGAATCAAGCCTGAGGCTTCTCAGTCGTACCACTGACACG
TACCTGCTCCTTAGCCTGACCTGTGATCTACTTCGAAGTCAACTCTACTGTACTACTCAG
AAGGTGACTGAGGGTGCCTCTCTGCTGCTGTCTGTGCTTCAGGATCCTGGTCTCCAGAAG
TCATCTAAGGCTTGGTACTTGCTGCGGGTCCAGGCCCTGCAGTTGGTGGCAGTCTACCTT
AGCCTCTCCTCGAACACCCTTCCAGTCTCCCTGTGGGAGCAGCTCTGTGCCCAAGGCTGG
CAGACACCCGAGGTAGCGCTCATCGACTCCCATAAACTCCTCCGAAGCATCCTCCTCCTG
CTACTGGGTAGTGATGTGCTCTCAGTTCAAAAAGTGGCTGTGGAGACATCATTTCTGGAC
TATGGTGAAAATCTGGTACAAAAATGGCAGGTTCTTACAGAGGTGCTGAGCTGCTCAGAG
AAGCTGGTCTCCCGCCTGGGCCACCTGGGCAATGTGAGCGAAGCCAAGGCCTTTTGCTTG
GAGGCCCTAAAACTGACGATGAAGCTACAGATACCACGCCAGTGTGCCCTGTTCCTGGTG
CTGAAGGGGGAGCTGGAGCTGGCACGCAGTGACCTGGACCTCTGTCAGTCAGACCTGCAG
CAGGTTCTGTTCTTGCTGGAGTCATGTACAAAGTTTGGTGGGCCTGCCCAGCACCCGGAC
TCTGTGAAGAAGGTCCACCCTCAGAAGGGGAAGCAGCAGGCCGGGGTCTCCTGTCCTCCA
GAGCTCCTGGAGGAGGAGCTCTTCCTAAGAGGCCCTGCTCTGGAGCTGGTGGCCACTGTG
GCCAAGGAGCCTGGCCCCACAGCACCGTCTACTATCTCCTCCCCGATCCTGAAAACCAAG
CCCCAGGCTAGCCCTGGCTTCCTATCCCACCCGCCCACCTGTGACTGTTCACTCTGTGCC
AGTCCTGTCCTCTCAGTAGTCTGTCTGCGCTGGGCTTTGGTCACAGCAGGGGTGAGGCTG
GCCATGGGCCATCAGGCCCAGGGTCTGGACCTGCTGCAGACTGTACTGAAGGGTTGCCCT
GCAGCCACTAAGCGCCTCGCTCAAGCTCTACAGGCTTCCCTGAATCACAGAGCACCC---
---CCTGACCTGAGCCTCTTGGATGAGATCTTGGCTCAAGCATACACACAGCTGGCACTG
GAGAGCCTGAGCCAGCCATCAGACAAGAGCCTGGGTAAGATCCTAGAGTCAGGGCTGAAG
TTTGTGGCAGCGCGGATACCCCTCCTGGAGCCCTGGCGAGCCAGCCTGCTGTTGACTCAA
GCCCTTGCAAAGCTGGCTGGCCTCAACTGCTGTACTACCCAACTTTTTGCAAGCTTCTGG
GGCTGGCAGCCACCAGTAATAAAGACCCCCCCAGCCTCAGAGCCATCTAAGACTCAGAGC
AAAAAACATCTG------------------------------ACCTCTGCTACACTGCCT
GTCCATAACACCTCTTTGAAGGGCCTG---------GAAGGTGGAGGACCA---------
------CCCTGTACACCCAAGCCCCTAGGCCGGGTTAGGCAGGCTGGCCCTCGCATCCCT
TTTACTGTGTTTGAAGAAGTCTTCCCTATGAAGAGCAAGCCTGAGGTTCCCAAGGCCCCC
AGGGTACGACAGAAGGTCCAGACGCGCCTCAAGGTGAACTTCAGTGATGACAGTGACTTG
GAAGACTCTGTCTCAGCTGAGGCACAGCTTACAGAAGAGCCTAAGAGATGTGGCTCTGCT
TCC------------------------CAGGGCCGG---------GGCCGGACTAGGAAG
GGCTCAAGCTCGAAGGCTAATGCGGTGGTTGTCCCAGGTAGTGTCCCTGGGCACCCTGGC
CCAAGTGGCAGGAGTCGGAGCGCCAAGAAGGTGGTATCAGGACATTGTGAAGAGCGG---
---------------------------------GCCCAGAGGGCCCCTGAGATCATGAGG
ACTATCCCAGAGGAGGAACTGGCTGGCAACCAGATGGAAATGAGCTTTGAGATCCTCAGG
GGTTCAGATGGGGAAGATTCAGCCTCAGGTAAGAAGGCACCAGCTCCAGGACCTGATGCA
GCCGTAGGAGAATGTGAGGTATTGAGACGGGATTTCAGCAAGGAGGAGCTGCCCCCTCCG
TGCCCAGACAAG---AAACGCAACAAGGACCTC---GGCCCTCGTCTCCAGCTCCCCTCA
GCCCCTGTAGCCATTGGTCTCTCCACCCTGGATTCCATCTGTGACTCACTGAGCCTTGCT
TTCCGTGGGGTCAGTCACTGCCCTCCTAGTGGACTGTATGCTCACCTCTGCCGCTTCCTG
GCCTTGTGTCTGGGCCACCGGGATCCCTATGCCACTGCCTTCCTTGTCACCGAGTCTGTC
TCTATCACCTGTCGCCACCAGCTGCTCACCCACCTCCACAGGCAGCTCAGCAAGGCCCAG
AAGCACCAAGGATCACTGGAAGTGTCAGAGCAGCTGCAGAGGCTAAGCCTCCAGGAGAAG
GCTGGAGATGTCCCCCTGGCCCACATCCAGCGCCTCTTTTCCTTCAGAGCTTCGGGATCT
GGCCACTTTCCCCAGCCCGAGAAGGAGAGTTTCAAGGAGCGCCTGGCTCTGATCCCCAGT
GGGGTGACTGTGTGTGTGTTGGCCCTGGCCACCCTCCAGCCTGGAACTGTGGGCAACACC
CTCCTGCTGACCCGGCTGGAAAAAGACAATCCCCCGGTCACTGTGCAGATCCCCACTTCC
CAAAGCAAGCTTTCTCTGAGCTCAGCCCTAAAGGAGTTTGATGCCATCCAGAAGGAACAG
AAAGAGAACAGCAGCTGTACTGACAAGCGAGAATGGTGGAAGGGGCGACTCGAACTGGAT
CATAGGATGGAGGTTCTCATCACTTCCCTAGAGAAGTATGTGTTGGGCTGCTGGCGGGGG
CTGTTGCTGCCATCCAGTGAGGACCCAGGCCTTGGCCAGGAGGCTTCCCATTTAGAGGAG
TTGCTGCAGGAATGTGGCTGGAAATATCCCAATCCCACTCTGCTGAAAATCCTGCTCAGC
GGTGCCAGTACTCTCACCCCTCAGGACATTCAGGCCTTGGCCTATGGTCTGTGCCCAGCC
CAGCCGGAGAGAGCCCGAGAGCTCCTAAGTGAGGCAGTGGGACATCTACAAGGTCTGACA
---GTGCCAAGCAATAGGCACCTTGTCTTGGTGCTAGATAAGGACCTGCAGAAGCTGCCA
TGGGAGACCATGCCCAGCCTCCGGGCACTGCCTCTCACCCGTCTGCCCTCCTTCCGCTTT
CTACTCACCTACTCCATCATCAAAGAGTCCGGGGCCTCATCAGTGCTGAGCCAAGGCGTG
GATCCACGTAGCACCTTCTATGTCCTGAACCCTCACAATAACCTGTCAAGCACAGAGGAG
CAATTTCGAGCCACTTTTAGCAGTGAAGCCGGCTGGAGAGGGGTGGTTGGGGAGACCCCA
AGCCCGGAGCAGGTGCAGGCGGCCCTGACGGAGCATGACTTATATATCTATGCAGGACAT
GGGGCTGGTGCCCGCTTCCTAGATGGGCAGGCTGTCCTGCGGCTAAGCTGCCGGGCAGTG
GCCCTGCTGTTTGGCTGCAGCAGTGCGGCCCTGGCTGTGCATGGAAACCTGGAGGGAGCT
GGCATTGTGCTCAAGTATATCATGGCTGGCTGCCCCTTGTTT------CTGGGTAATCTC
TGGGATGTGACTGACCGTGACATTGATCGCTACACGGCGGCTCTGCTGCAGGGC------
---------------TGGCTTGGAGCAGGTCCAGGGGCCCCCCTTCTCTACTATGTCAGC
CAGGCCCGCCAGGCTCCCAGACTCAAGTATCTTATTGGAGCTGCACCAGTCGCCTATGGC
TTGCCTGTCTCTCTCCGTTGC---------------CCT
>Bowhead|bmy_04676T0
------------------------------------------------------------
------------ATGAGGAGCTTCAAAGGAGTCAACTTTGGGACTCTGCTAAGAAGTCCA
AAGGAGGCTGAAGAGCTGCTGCCTGACTTGAAGGAGTTCCTGTCCCAGCTTCCAGCTGAT
TTTCCCAGCTGCCGATCT---GATGCCGAGAGGAGGCAAGCTTGTGATGCCATCCTGAGG
GCTTGCAACCAGCAGCTGACTGTCAAGCTGGCTTGCCCTAGGCACCTGGGGAGCCTGCTG
GAGCTGGCAGAGGTGGCTTGCGATGGCTACTTGATGTCTACACCCCAGCGCCCACCCCTC
TACCTGGAACGAATTCTCTTCATCTTTCTGCGGAACACTGCTGCACAGGGAATCCCAGAG
GCCACACTCCGAGTCGCTCAGCCCCTCCATACCTGCTTGGTGCAGTGTTCTCGACAAGCT
GCTCCCCAGGACTATGACGCTGTGGCTCGGGGCAGCTTTTCTCTGCTTTGGAAGGGGGCA
GAAGCCCTGGTGGAGCGGCAAGCTGCATTGTCAGCTCGGCTAAAGGCCTTGAGCTTTCTA
GTACTCTTGGAGGATGAAAGTACCCCTTGTGAGGTTCCCCACTTTGCTTCTCCGACAGCC
TGTCGAGTTGTAGCTGCCAATCAGCTATTTGATGCCAGTGGGCATGGTCTGAATGAAGCA
GATGCTGATTTCCTAGATGACCTGCTCTCCAGGCATGTGATCAGAGCTTTGGTGGGAGAG
GGAGAGGGCTCTCCTGGTCCTCTTTCCCCGCAGAGGGCCCTCTGTCTCTTGGAGCTCACC
CTGGAACACTGCCGTCGCCTCTGCTGGGGCCACCACCACGCCAGAGCCACCAGGGCAGTG
GAGAAGGCCTACAATTACCTAAGGAACACCAGTCTGGCCCCCAGCCTCCAGCTTTGCCAG
CTCTCAGTTGAACTGCTGCAGGTTGGCGAGGGAGGACCCCAGGCAGTGGCCAAGCTTCTG
ATCAAGGCATCAGCTGTCCTGAAAAACAGCATGGAAGCACCGTCACCCGCACTGCGGGCA
TTGTTTGACAGCTGCCAGTTCTTCCTCTCAGTCCTGGAGCGAGGCACCAAGGGGCACTAT
GGACCTGATGCCATTCTGGGCCTCTTTGCTTTTCTTGGCAGCTACTGTTGCCTCATCCGG
CAGCTGCAGGAT---GGTGTCTGTGGGGACTCCTCCAAGCAACTGCAGGCTTTGGTTCAG
ATGCACTTTCAGGGACTTCACCTCTACACTACGGTGGTTTATGACTTTGCCCAAGGCTGT
CAGGAAGGTGATTTGGCTGACCTGGCCCAGCTAGTGGAAAGTTGCAMATCTACTGTTGTC
TGGATGATGGAGGCCTTACAGGGCCTGTCAGGCCGAGAGCTGACTGACTACCTGGGGATG
ACTGCCTCTTACACCAGTAACCTGGCCTACAACTTCTATAGTCACAAGCTGTATGCCGAG
GCCTGTGCCATCTCCGAGCCCCTCTGTCAGCACCTGGGCTTGGCAAAGCCAGACACCTAT
CCTGAGGTGCCTCCTGAGAAGTTGCACAGATGCTTCAGGCTGCACGTAGAGAGTTTGAAG
AAACTGGGTAAACAGGCCCAGGGCTGCAAGATGGTGACTTTGTGGCTGGCAGCCCTGCAG
CCCTGTGGCCCCAAACACATGACTGAGCCAGTCACCTTCTGGGTCCGGGTCAAGATGGAT
GCAGCCAGAGCTGGAGACAAGGAGCTACAGCTGAAGACGCTGCGAGACAGCCTGAGTGGC
TGGGACCCGGAGACCCTGGCCGTCCTGCTCAGGGAGGAGCTGCGGACCTACAAGGCGGTG
CGGGCCGACACGGGGCAGGAACGTTTCAACGTCATCTGCGACCTGTTGGAGCTGAGCCCC
GAGGAAACACCAGCCGGGGCCTGGGCCCGGGCCACCCACCTGGTGGAACTGGCTCAGGTG
CTCTGCTATCACGACTTTGCCCAGCAGACCGACTGCTCTGCCTTGGATGCCATCCGGGAA
GCCCTGCAGCTTCTGGAGTCTGTGAGGCCCGAGGCCCAGGCCAAGGATCGGCTTCTGGAT
GATAAAGCACAGGCCCTGCTGTGGCTCTACATCTGTACCCTGGAGGCCAAGATGCAGGAG
GGTATTGAGCGGGATCGGAGAGCCCAGGCCCCTAGTAACCTGGAGGAGTTTGAAGTTAAT
GACCTGAACTATGAAGATAAACTCCAGGAAGATYGTTTCCTATACAGTAACATTGCCTTC
AACCTGGCTGCAGATGCT---------GCTCAGTCCACATGCCTGGACCAAGCCCTGGCC
CTGTGGAAAGAGGTGCTTACAAAGGGGCAGGCCCCCGCTGTGCGGTGTCTGCAGCAGACA
GCAGCCTCCCTGCAAATCCTAGCGGCCCTCTATCAGCTGGTGGCAAAGCCCCTGCAAGCT
GTGGAGGTCCTCCTGCTCATACGGATCGTCTCCCAGAGACTGGAGGACCACGCAAAGGCA
GCCGGCTCCTCCTGCCACGTCACCCAGCTCCTCCTGACACTCGGCTGTCCCAGCTATGCC
CAGTTGTACCTGGAAGAGGCAGAATCAAGTCTGAAGCTTCTGGATCGCACCACAGATACA
TGCCTGCTCCTTTCCCTGACCTGTGACCTCCTGCGAAGTCGACTCTACTGTGCTTGCCAG
AAG---------------------------------------GACCCTGCCCTCCAGAGG
TCATCCAAGGCCTGGTACCTGCTGCGCGTCCAGGCCTTGCAGCTTGTGGCAGTCTACCTT
AGCCTCTCATCAGACAGCCTCTCGGCCTCCCTGTGGGAGCAGCTCTGTGCCCAAGGCTGG
CAGACACCTGAGATAGCGCTCATCGACGCCCATAAGCTCCTCCGAAGCATCATCCTCCTG
CTCATGGGCAGCGATGTGCTCTCGGTTCAAAAAACAGCTGTGGAGACACCATTTCTGGAC
TATGGTGAAAATCTGGTACAAAAATGGCAGGTTCTTACTGAGGTGCTAAGCTGCTCGGAG
AAGCTGGTCTCCCGCCTGGTCCACCTGGGTAGCGTGAGCGAAGCCAAAGCCTTTTGCTTG
GAGGCCCTGAAACTTACAACAAAGCTGCAGATACCGCGCTGGTGTGCCCTGTTCCTGGTG
CTGAAGGGGGAGCTGGAGCTGGCGCGCAATGACATCGACCTCTGTCAGTCGGACCTGCAG
CGGGTTCTGTTCTTGCTCGAGTCTTGCACAGAGTTTGTCGGACTAGCGCAACACCCAGAC
TCTGTGAAGAAGGTCCATTTGCAGAAGGGGAAGCAGCGGGCCTGGGTGCCCCATCCTCCA
GAGCTTCCAGAGGATGAGCTTGTTCTAAGAGGCCCTGCCCTGGAGCTGGTGGCCACCGTG
GCCAAGGAGCCTGGCCCTGTAGCACCTTCTACTAACTCCTCCCCGATCCTGAAAACAAAG
CCCCAGCCCAGCCCTGGCTTCCTGACCCATTTGCCCACTTGTGACTGCTCGCTCTGTGCC
AGCCCTGTCCTCTCAGCAGTCTGTCTGCGCTGGGCGTTGATCACAGCGGGGGCGAGGCTG
GCCATGGGCCATCAGGCCCAGGGCCTGGATCTGCTGCAGGTTGTGCTGAAGTGTTGCGCC
GCAGCCAGTGAGCGCCTCACCCAAGCTCTACAAGCTTCCCTGAATCACAAAGCACCCCCC
TCTCCTGTCCTGGGCCTCTTCGATGAGATCTCAGCTCAGGCATATGCACAGCTGGCACTG
GAGGGACTGAGCCAGCTGTCAAACAAGAGCCTGGGGAAGGTCCTGGAGTCGGGGCTAAAG
TTTGTGGCGGCTCGGATACCCCACCTGGAGCCCTGGCGAGCCAACCTGCTCTTGGTTCGG
GCCCTTGCAAAGCTGGCTGGCCTCAGCTGCTGCACTCCCCGACTTTTTGCGAGCTCCTGG
GGCTGGCAGCCACCATCAGTAAAGACCCCTGCAGGCTCAGAACCCTCTAAGCCTTGGAGC
CAGAAACATTGCAGA---------CAAAGACGCCAGCAAGAGGTCTCTGCTACCCTGCCG
CTCTCAAATACCTCTATGAAAGGTCTG---------GAAGGTGGAGGACCA---------
------CCCTGTACACCTAAGCCCCCAGGCCGGGTCAGGCAGGCTGGCCCTCATGTCCCC
TTCACCGTGTTTGAGGAAGTCTTCCTTACAAAGAGCAAGCCTGAGGTTCCCAAGGCCCCC
AGGGTACAACAGAGGGTCCAGACACGCCTCAAGGTGAACTTCAGTGATGACAGTGACCTG
GAAGACCCTGTCTCAGTTGAGGCACGGCTTGCAGAGGGGCCCAAGGGACGGGGCACTGCT
TCCCGGGGCTGG------------GGCCGGGGCCGG---------GGCCGGGCCAGGAAG
GGCCCGAGCATGAAGACAAACGCGGTGGCCGCCCCAGGCAGTGCCCCTGGGCACCCTGGC
CTCAGTGGCAGAAGCCGGAGGGTCAAGAAGCTGGCATCAGGACATTGTGAGGAGCTG---
---------------------------------GGC---------CCCGAGATGATGAGG
ACCATCCTTGAGGAGGAACTGACTGACAAGCAGATGGAAATGAGCTTTGAGATCCTCAGG
GGCTCTGATGGGGAAGACTCAGCCTCAGGTGGGAAGACCCCAGCTCCAGGGCTCGATTCA
GCCATAGGAGAATGTGAGGTGTTGAGACGGGATGCCAGCAAAGAGGAGCTGCCCGTCCGG
GGCCCAGACAAG---GAGAGAGACAAGGATCTT---GGTCCTCGGCTCCGACTCCCCTCG
GCCCCCGTAGCCGTCAGTCTGTCTATCCTGGATTCCATCTGTGACTCACTAAGCATTGCT
TTCCGTGGGGTCAGTCACTGCCCTCCTAGTGGGCTCTACGCTCACCTCTGCCGCCTCCTG
GCCTTGTGCCTGGGCCACCGGGATCCCTATGCCACTGCCTGCCTTGTCACCGAGTCTGTC
TCCATCACCTGTCGCCACCAGCTGCTCATCCACCTCCACAGGCAGCTCAGCAAGGCCCAG
AAGCGCCGAGGATCGCTTGAAATAGCAGACCAGCTGCAGGGGCTGAACCTCCAGGAGAGG
CCTGGAGACATACCCCTGGCCCGCATCCAGCGCCTCTTTTCCTTCAGAGCGTTGGGATCT
GGCCACTTCCCCCAGCCTGAGGAGGAGAGTTTCCGGGAGCGCCTGGCTCTGATCCCCAGT
GGGGTGACCGTGTGTGTGTTGGCCCTGGCCACCCTGCAGCCTGGAACCATGGGTAACACC
CTCCTGCTGACCCGGCTGGAAAAAGACAATCCCCCAGTCACCGTGCAGATCCCCACTGCC
CAGAACAAGCTTTCTGTGAGTTCGGCCCTGAAAGAGTTTGACGCCATCCAGAAGGAACAG
AAAGAGAACAGCAGCTGTACTGACAAGCGAGAATGGTGGACGGGGCGGCTGGAACTGGAC
CGTAGGATGGAGGTTCTCACCACTTCCCTAGAGAAGTATGTGCTGGGCTGCTGGCGGGGG
CTGTTGCTGCCATCCAGTGAGGACCCCGGCCCTGCCCAGGAGGCCTCCCGTCTACAAGAA
TTGCTGCAGGAATGTGGCTGGAAATATCCTGACCCCACTCTGCTGAAAATCATGCTCAGC
GGTGCCAGTACCCTCACCCCACAGGACGTTCAGGCCCTGGCTTATGGGCTGTGCCCAGCC
CGGCCAGAACGAGCCCAAGAGCTCCTGAGTGAGGCAGTAGAGCGTCTACAGGGTCAGACG
---GTACCAAGCAGAAGGCATCTTGTCTTGGTGCTGGACAAGGACCTACAGAAGCTCCCG
TGGGAGAGCATGCCCAGCCTCCGGGCCCTGCCTGTCACTCGGCTGCCCTCCTTCCGATTC
CTACTCAGCTACTCCATCATCAAAGAGTCCGGGGCCTCGTCGGTGCTGAGCCAAGGGGTG
GATCCTCGCAGTGCCTTCTACGTCCTGAATCCCCACAATAACCTGTCAAGCACAGAGGAG
CAATTCCGAGCCCATTTTAGCAGTGAAGCTGGCTGGAAAGGGGTGGTCGGGGAGGTGCCG
AGCCCGGAACAGGTGCAGGCGGCCCTGACGGAGCATGACTTGTACATCTATGCAGGGCAT
GGGGCCGGTGCCCGCTTCCTGGACGGGCAGGCTGTCCTGCGGCTGAGCTGCCGGGCGGTG
GCCCTGCTGTTTGGCTGCAGCAGTGCAGCCCTGGCTGTGCATGGAAACCTGGAGGGTGCT
GGCATCGTGCTCAAGTATATCATGGCTGGCTGCCCCCTGTTT------GTAGGTAACCTC
TGGGATGTGACTGACCGTGACATTGACCGCTACACAGAGGCTTTGCTGCAGGGC------
---------------TGGCTTGGAGCAGGCCCAGGAGCCCCACTTCTGTACTACGTCAGC
CAGGCCCGCCAGGCTCCCCGACTCAAGTATCTTATTGGGGCTGCACCTGTAGCCTATGGC
TTGCCTGTCTCCCTGCAG---------------------
>Minke|BACU008072
------------------------------------------------------------
------------ATGAGGAGCTTCAAAGGAGTCAACTTTGGGACTCTGCTAAGAAGTCCA
AAGGAGGCTGAAGGGCTGCTGCCTGACTTGAAGGAGTTCCTGTCCCAGCTTCCAGCTGAT
TTTCCCAGCTGCCGATCT---GATGCCGAGAGGAGGCAAGCTTGTGATGCCATCCTCAGG
GCTTGCAACCAGCAGCTGACTGTCAAGCTGGCTTGCCCTAGGCACCTGGGGAGCCTGCTG
GAGCTGGCAGAGGTGGCTTGCGATGGCTACTTGATGTCTACACCCCAACGCCCACCCCTC
TACGTGGAACGAATTCTCTTCATCTTTCTGCGGAACACTGCTGCACAGGGAATCCCAGAG
GCCACATTCCGAGTCGCTCAGCCCCTCCATACCTGCTTGGTGCAGTGTTCTCGACAAGCT
GCTCCCCAGGACTATGACGCTGTGGCTCGGGGCAGCTTTTCTCTGCTTTGGAAGGGGGCA
GAAGCCCTGGTGGAGCGGCAAGCTGCATTGTCAGCTCGGCTAAAGGCCTTGAGCTTTCTA
GTACTCTTGGAGGATGAAAGTACCCCTTGTGAGGTTCCCCACTTTGCTTCTCCGACAGCC
TGTCGAGTTGTAGCTGCCAATCAGCTATTTGATGCCAGTGGGCATGGTCTGAATGAAGCA
GATGCTGATTTCCTAGATGACCTGCTCTCCAGGCATGTGATCAGAGCTTTGGTGGGAGAG
GGAGGGGGCCCTCCTGGTCCTCTTTCCCCGCAGAGGGCCCTCTGTCTCTTGGAGCTCACC
CTGGAACACTGCCGTCGCCTCTGCTGGGGCCACCACCACGCCAGAGCCACCAGGGCAGTG
GAGAAGGCCTACAATTACCTAAGGAACACCAGTCTGGCCCCCAGCCTCCAGCTTTGCCAG
CTGGCAGTTGAACTCCTGCAGGTTGGCGAGGGAGGACCCCAGGCAGTGGCCAAGCTTCTG
ATCAAGGCATCAGCTGTCCTGAAAAACAGCATGGAAGCACCGTCACCCGCACTGCGGGCA
TTGTGTGACAGCTGCCAATTCTTCCTCTCAGTCCTGGAGCGAGGCACCAAGGGGCACTAT
GGACCTGATGCCATTCTGGGCCTCTTTGCTTTTCTTGGCAGCTACTGTTGCCTCATCCGG
CAGCTGCAGGAT---GGTGTCTGTGGGGACTCGTCCAAGCAACTGCAGGCTTTGGTTCAG
ATGCACTTTCAGGGACTTCACCTCTACACTACGGTGGTTTATGACTTTGCCCAAGGCTGT
CAGGAAGGTGATTTGGCTGACCTGGCCCAGCTAGTGGAAAGCTGCAAATCTACTGTTGTC
TGGATGATGGAGGCCTTACAGGGCCTGTCAGGCCGAGAGCTGACTGACTACCTGGGGATG
ACTGCCTCTTACACCAGTAACCTGGCCTACAACTTCTATAGTCACAAGCTGTATGCCGAG
GCCTCTGCCATCTCCGAGCCCCTCTGTCAGCACCTGGGCTTGGCAAAGCCAGACACCTAT
CCTGAGGTGCCTCCTGAGAAGTTGCACAGATGCTTCCGGCTGCACGTAGAGAGTTTGAAG
AAACTGGGTAAACAGGCCCAGGGCTGCAAGATGGTGACTTTGTGGCTGGCAGCCCTGCAG
CCCTGTGGCCCCAAACACATGACTGAGCCAGTCACCTTCTGGGTCCGGGTCAAGATGGAT
GCAGCCAGAGCCGGAGACAAGGAGCTACAGCTGAAGACGCTTCGAGACAGCCTGAGTGGC
TGGGACCCGGAGACCCTGGCCCTCCTGCTCAGGGAGGAGCTGCGGACCTACAAGGCGGTG
CGGGCCGACACGGGGCAGGAACGTTTCAACGTCATCTGCGACCTGCTGGAGCTGAGCCCC
GAGGAAACACCGGCCGGGGCCTGGGCCCGGGCCACCCACCTGGTGGAACTGGCTCAGGTG
CTCTGCTATCACAACTTTGCCCAGCAGACCGACTGCTCTGCCTTGGATGCCATCCGGGAA
GCCCTGCAGCTTCTGGAGTCTGTGAGGCCCGAGGCCCAGGCCAAGGATCGGCTTCTGGAT
GATAAAGCACAGGCCCTGCTGTGGCTCTACATCTGTACCCTGGAGGCCAAGATGCAGGAG
GGTATTGAGCGGGATCGGAGAGCCCAGGCCCCTAGTAACCTGGAGGAGTTTGAAGTCAAT
GACCTGAACTATGAAGATAAACTCCAGGAAGATCGTTTCCTATACAGTAACATTGCCTTC
AACCTGGCTGCAGATGCT---------GCTCAGTCCGCATGCCTGGACCAAGCCCTGGCC
CTGTGGAAGGAGGTGCTTACAAAGGGGCAGGCCCCCGCCGTGCGGTGTCTGCAGCAGACA
GCAGCCTCCCTGCAGATCCTAGCGGCCCTCTATCAGCTGGTGGCAAAGCCCCTGCAAGCT
CTGGAGGTCCTCCTGCTCCTACGGATCGTCTCCCAGAGACTGGAGGACCACGCAAAGGCA
GCCGGCTCCTCCTGCCATGTCACCCAGCTCCTCCTGACACTCGGCTGTCCCAGCTATGCC
CAGTTGTACCTGGAAGAGGCAGAATCAAGTCTGAAGCTTTTGGATCGCACCACAGATACA
TGCCTGCTCCTTTCCCTGACCTGTGACCTCCTGCGAAGTCGACTCTACTGTGCTTGCCAG
AAGGTGGCTGAGGGTGCCTCTCTGCTGCTGTCTGTGCTTCAGGACCCTGCCCTCCAGAGG
TCATCCAAGGCCTGGTACCTGCTGCGCGTCCAGGCCTTGCAGCTTGTGGCAGTCTACCTT
GGCCTCTCATCAGACAGACTTTCGGCCTCCCTGTGGGAGCAGCTCTGTGCCCAAGGCTGG
CAGACGCCTGAGATAGCGCTCATCGACGCCCATAAGCTCCTCCGAAGCATCATCCTCCTG
CTCATGGGCAGCGATGTGCTCTCGGTTCAAAAAACAGCTGTGGAGACACCATTTCTGGAC
TATGGTGAAAATCTGGTACAAAAATGGCAGGTTCTTACTGAGGTGCTAAGCTGTTCGGAG
AAGCTGGTCTCCCGCCTGGTCCACCTGGGTAGTGTGAGCGAAGCCAAAGCCTTTTGCTTG
GAGGCCCTGAAACTGACAACAAAGCTGCAGATACCGCGCTGGTGTGCCCTGTTCCTGGTG
CTGAAGGGGGAGCTGGAGCTGGCGCGCAATGACATCGACCTCTGTCAGTCGGACCTGCAG
CGGGTTCTGTTCTTGCTCGAGTCTTGCACAGAGTTTGTCGGACTAGCCCAACACCCAGAC
ACTGTGAAGAAGGTCCACTTGCAGAAGGGGAAGCAGCGGGCCTGGGTGCCCCATCCTCCA
GAGCTTCCAGAGGAAGAGCTTGTTCTAAGAGGCCCTGCCCTGGAGCTGGTGGCCACCGTG
GCCAAGGAGCCTGGCCCTATAGCACCTTCTACTAACTCCTCCCCGATCCTGAAAACAAAG
CCCCAGCCCAGCCCTGGCTTCCTGACCCATTTGCCCACTTGTGACTGCTCGCTCTGTGCC
AGCCCTGTCCTCTCAGCAGTCTGTCTGCGCTGGGCGTTGATCACAGCAGGGGCGAGGCTG
GCCATGGGCCATCAGGCCCAGGGCCTGGATCTGCTGCAGGTTGTGCTGAAGCGTTGCGCT
GCGGCCAGTGAGCGCCTCACCCAAGCTCTACAAGCTTCCCTGAATCACAAAGCAGCCCCC
TCTCCTGTCCTGGGCCTCTTCGATGAGATCTCGGCTCAGGCATATGCACAGCTGGCACTG
GAGGGACTGAGCCAGCTGTCAAACAAGAGCCTGGAGAAGGTCCTGGAGTCGGGGCTAAAG
TTTGTGGCGGCTCGGATACCCCACCTGGAGCCCTGGCGAGCCAACCTGCTCTTGGTTCGG
GCCCTTGCAAAGCTGGCTGGCCTCAGCTGCTGCACTCCCCGACTTTTTGCGAGCTCCTGG
GGCTGGCAGCCACCATCAGTAAAGACCCCTGCAGGCTCAGAACCCTCTAAGCCTTGGAGC
CAAAAACATTGTGGA---------CGAAGACGCCAGCAAGAGGTCTCTGCTACCCTGCCA
CTCTCACATACCTCTATGAAAGGTCTG---------GAAGGTAGAGGACCA---------
------CCCTGTACACCTAAGCCCCCAGGTCGGGTCAGGCAGGCTGGCCCTCGTGTCCCC
TTCACCGTGTTTGAGGAAGTCTTCCTTACAAAGAGCAAGCCTGAGGTTCCCAAGGCCCCC
AGGGTACAACAGAGGGTCCAGACACGCCTCAAGGTGAACTTCAGTGATGACAGTGACCTG
GAAGACCCTGTCTCAGTTGAGGCACGGCTTGCAGAGGGGCCCAAGGGACGAGGCACTGCT
TCCCGGGGCTGGGGCCGGGGCCAGGGCCGGGGCCGG---------GGCCGGGCCAGGAAG
GGCCCGAGCGTGAAGACAAACGTGGGGGCCGCCCCAGGCAGTGCCCCTGGGCACCCTGGC
CTCAGTGGCAGAAGCCGGAGGGTCAAGAAGCTGGCATCAGGACATTGTGAGGAGCTG---
---------------------------------GGC---------CCTGAGATGATGAGG
ACCATCCTTGAGGAGGAACTGACTGACAAGCAGATGGAAATGAGCTTTGAGATCCTCAGG
GGCTCTGATGGGGAAGACTCAGCCTCAGGTGGGAAGACCCCAGCTCCAGGGCTCGATTCC
GCCATAGGAGAATGTGAGGTGTTGAGACGGGATGCCAGCAAAGAGGAGCTGCCCGTCCGG
GGCCCAGACAAG---GAGAGAGACAAGGATCTT---GGTCCTCGGCTCCGACTCCCCTCG
GCCCCCGTAGCCGTCAGTCTGTCTATCCTGGATTCCATCTGTGACTCACTAAGCATTGCT
TTCCGTGGGGTCAGTCACTGCCCTCCTAGTGGGCTCTACGCTCACCTCTGCCGCCTCCTG
GCCTTGTGCCTGGGCCACCGGGATCCCTATGCCACTGCCTGCCTTGTCACCGAGTCTGTC
TCCATCACCTGTCGCCACCAGCTGCTCATCCACCTCCACAGGCAGCTCAGCAAGGCCCAG
AAGCGCCGAGGATCGCTTGAAATAGCAGACCAGCTGCAGGGGCTGAACCTCCAGGAGAGG
CCTGGAGACATACCCCTGGCCCGCATCCAGCGCCTCTTTTCCTTCAGAGCGTCGGGATCT
GGCCACTTCCCCCAGCCCGAGGAGGAGAGTTTCCAGGAGCGCCTGGCTCTGATCCCCAGT
GGGGTGACCGTGTGTGTGTTGGCCCTGGCCACCCTGCAGCCTGGAACCATGGGTAACACC
CTCCTGCTGACCCGGCTGGAAAAAGACAATCCCCCAGTCACCGTGCAGATCCCCACTGCC
CAGAACAAGCTTTCTGTGAGTTCGGCCCTGAAAGAGTTTGACGCCATCCAGAAGGAACAG
AAAGAGAACAGCAGCTGTACTGACAAGCGAGAATGGTGGACGGGGCGGCTGGAACTGGAC
CGTAGGATGGAGGTTCTCACCACTTCCCTAGAGAAGTATGTGCTGGGCTGCTGGCGGGGG
CTGTTGCTGCCATCCAGTGAGGACCCCGACCCTGCCCAGGAGGCCTCCCGTCTACAAGAA
TTGCTGCAGGAATGTGGCTGGAAATATCCTGACCACACTCTGCTGAAAATCATGCTCAGC
GGTGCCAGTACCCTCACCCCACAGGACGTTCAGGCCCTGGCTTATGGGCTGTGCCCAGCC
CAGCCAGAAAGAGCCCAAGAGCTCCTGAGTGAGGCAGTAGAGCGTCTACAGGGTCAGACG
---GTACCAAGCAGTAGGCATCTTGTCTTGGTGCTGGACAAGGACCTACAGAAGCTCCCG
TGGGAGAGCATGCCCAGCCTCCGGGCCCTGCCTGTCACTCGGTTGCCCTCCTTCCGATTC
CTACTCAGCTACTCCATCATCAAAGAGTCTGGGGCCTCGTCGGTGCTGAGCCAAGGAGTG
GATCCTCGCAGTGCCTTCTACGTCCTGAATCCCCACAATAACCTGTCAAGCACAGAGGAG
CAATTCCGAGCCCATTTTAGCAGTGAAGCTGGCTGGAAAGGGGTGGTCGGGGAGGTGCCG
AGCCCGGAACAGGTGCAGGCGGCCCTGACGGAGCATGACTTGTACATCTATGCAGGGCAT
GGGGCCGGTGCCCGCTTCCTGGACGGGCAGGCTGTCCTGCGGCTGAGCTGCCGGGCGGTG
GCCCTGCTGTTTGGCTGCAGCAGTGCAGCCCTGGCTGTGCGTGGAAACCTGGAGGGTGCT
GGCATCGTGCTCAAGTATATCATGGCTGGCTGCCCCCTGTTT------CTAGGTAACCTC
TGGGATGTGACTGACCGTGACATTGACCGCTACACAGAGGCTTTGCTGCAGGGC------
---------------TGGCTTGGAGCAGGCCCAGGAGCCCCACTTCTGTACTACGTCAGC
CAGGCCCGCCAGGCTCCCCGACTCAAGTATCTTATTGGGGCTGCACCTGTAGCCTATGGC
TTGCCTGTCTCCCTGCAG---------------------
