# Supplementary material for: Insights into the Evolution of Longevity from the Bowhead Whale Genome
Source: Cell Rep. 2015 Jan 6;10(1):112–22. doi: 10.1016/j.celrep.2014.12.008 (PMC4536333; doi:10.1016/j.celrep.2014.12.008)
Supplement: Supplemental Folder 2. Species Used in the Analysis of Selective Pressure Variation, Single-Gene Orthologous Families Tested, Likelihood Ratio Tests, MAKER Parameters, and Full Assembly and Read Usage Data, Related to Experimental Procedures [file mmc3.zip › Tested SGOs/reciprocal_group_2832.2.fas]

>Gibbon|ENSNLEG00000009556|ENSNLET00000012212
------------------------------------------------------------
ATGGATCGCAGCGCGGAGTTCAGAAAATGGAAGGCGCAATGTTTGAGCAAAGCGGACCTC
AGCCGGAAGGGCAGTGTGGACGAGAATGTGGTAGAGCTTGTGCAGTTTCTGAACATGCGA
GATCAGTTTTTCACCACCAGCTCCTGCGCTGGCCGCATCCTACTCCTCGACGGGGGTTTA
AATGGTTTTGAGGTTCAGAAACAAAACTGTTGCTGGCTACTGGTTACGCACAAACTTTGT
GTAAAAGATGATGTGATTGTAGCTCTGAAGAAAGCAAACGGTGATGCCACTTTGAAATTT
GAACCATTTGTTCTTCATGTGCAGTGTCGACAATTGCAGGACGCACAGATTCTGCATTCC
GTGGCAATAGATTCAGGCTTCAGGAACTCTGGCATAACGGTGGGAAAGAGAGGAAAAACT
ATGTTGGCTGTCCGGAGTACACATGGCTTAGAAGTTCCATTAAGCCATAAGGGAAAACTG
ATGGTGACAGAGGAATATATTGACTTCCTGTTAAATGTGGCAAATCAAAAAATGGAGGAA
AACAAGAAAAGAATTGAGAGGTTTTACAACTGCCTACAGCATGCTTTGGAAAGGGAAACT
ATG---ACTAACTTACAT------CCCAAGATCAAAGAGAAAAATAACGCATCACATACT
CATAAGAAAAAAAGAAACCCAGAAAAAGCACGTGCCCCGTGTATTACTAAAGAAAATGAT
AAAGAA------CTTGAAAAT---GATGATGATGATCTA---GGAATCAATGTTACCATC
TTCCCTGAAGATTAC
>Gorilla|ENSGGOG00000013676|ENSGGOT00000013727
------------------------------------------------------------
ATGGATCGCAGCGCGGAGTTCAGGAAATGGAAGGCGCAATGTTTGAGCAAAGCGGACCTC
AGCCGGAAGGGCAGTGTGGACGAGGATGTGGTAGAGCTTGTGCAGTTTCTGAACATGCGA
GATCAGTTTTTCACCACCAGCTCCTGCGCTGGCCGCATCCTACTCCTTGACCGGGGTATA
AATGGTTTTGAGGTTCAGAAACAAAACTGTTGCTGGCTACTGGTTACACACAAACTTTGT
GTAAAAGATGATGTGATTGTAGCTCTGAAGAAAGCAAATGGTGATGCCACTTTGAAATTT
GAACCATTTGTTCTTCATGTGCAGTGTCGACAATTGCAGGATGCACAGATTCTGCATTCC
ATGGCAATAGATTCTGGTTTCAGGAACTCTGGCATAACGGTGGGAAAGAGAGGAAAAATT
ATGTTGGCTGTCCGGAGTACACATGGCTTAGAAGTTCCATTAAGCCATAAGGGAAAACTG
ATGGTGACAGAGGAATATATTGACTTCCTGTTAAATGTGGCAAATCAAAAAATGGAGGAA
AACAAGAAAAGAATTGAGAGGTTTTACAACTGCCTACGGCATGCTTTGGAAAGGGAAACT
ATG---ACTAACTTACAT------CCCAAGATCAAAGAGAAAAATAACTCATCATATATT
CATAAGAAAAAAAGAAACCCAGAAAAAACACGTGCCCAGTGTATTACTAAAGAAAGTGAT
GAAGAA------CTTGAAAATGATGATGATGATGATCTA---GGAATCAATGTTACCATC
TTCCCTGAAGATTAC
>Guinea_Pig|ENSCPOG00000006530|ENSCPOT00000006596
------------------------------------------------------------
ATGGACCGCAGCGCAGAGTTCAGGAGGTGGAAGGCGCAGGGTCTGAGCAAAGCAGACCTC
AGCAGGAAGGGCAGTGTAGACGAGGACGTGGTCGACCTTGTACAACTCCTGAACACGCAA
GAGCAGTTTTTCACCACCAGTTCCTGCGCCGGCCGCATCCTCCTCCTAGACGGGGGTATA
AGTGGTTTTGAGATTCAGAAACAAAACTGTTGCTGGCTGCTGGTTACCCACAAACCTTGT
GTAAGAGAGGATGTGTTGGCAGCTCTGAAGAAAGCCAGTGGCGATGCAGTTTTGAAATTT
GAGCCATTGGTCCTTCACGTGCAGTGTCGGCAGCTACAGGATGCACAGATTCTGCATTCA
GTGGCAGTTGATTCTGGTTTCAGGAACTCTGGCATCACAGTGGGAAAGAAAGGAAAGACT
ATGCTGGCTGTCCGGAGTACACATGGCTTAGAAGTTCCTTTAAGCCATAAGGGAAAACTG
ATGGTGACAGAGGAATATATTGACTTCCTGTTAAATATAGCGAATCAAAAGCTGGAGGAG
AACAAGAAAAGAATTGGAAGGTTTTACAACTGTCTACAACGTGCTTTGGAAAGAGAAACA
GTG---ACTAACTTACAT------CCCAAGATCAAAGAGAAAAATAAACCATCTTCTTCT
CCTAAGAAAGAAAGAAACACAGCCAACGCACAAGGAAAATGTAGCCCTGAAGAAAATGAA
AAAGAA------ATTGAAAAGGAGGGCTATGAGGAGCTA---GGAATCAGTGGTACTATC
TTCCCTGAAGATTAC
>Horse|ENSECAG00000007888|ENSECAT00000008073
------------------------------------------------------------
ATGGATCGTAGCGCAGAGTTCAGAAGATGGAAGGCGCAGTGTCTGAGCAAAGCGGACCTC
AGCCGGAAGGGCAGTGTGGACGAGGATGTGGTAGAGCTTGTGCAGCTCCTGAATGGGCGA
GAAGAGTTTTTCACTACCAGTTCCTGTGCTGGCCGCATCATCCTCCTGGACGGGGGTATA
GATGGTTTTGAGGTTCAGAAACAAAACTGTTGCTGGCTACTGGTTACACACAAACCTTGT
GTAAAAGATGATGTGATTGTAGCTCTGAAGAAGGCGAACAGTGATGCCATTTTGAAGTTT
GAGCCATTTATTCTTCATGTGCAGTGTCGACAGCTGCAGGATGCACAGATTCTGCATTCA
GTGGCAATAGATTCTGGCTTCAGGAACTCGGGCATAACAGTAGGAAAGAGAGGAAAGACC
ATGTTGGCTGTCCGGAGCACACATGGCTTAGAAGTTCCATTAAGCCATAAGGGACAACTG
ATGGTGACAGAGGAATATATAGACTTCCTATTAAAGATAGCAAATCAAAAAATGGAGGAA
AACAAGAAGAGAATTGAAAGGTTTTACAGCTGCCTACAACATGCTTTGGAAAGAGAAGCT
ATT---ACTAACTCACATCCCAGAGAGAAAATCAGAGGGGAAGAGAACTCATCATATTCT
CCTAAGAAAAAAAGAAACCCAGAAAAAGCACGTGGCAAATGTATTACTGAAGAAAATGAT
AAAGAA------CTTGAAAATGATGATGACGATGATCCA---GGAATCAGTGTTCCTTTC
TTCCCTGAAGATTAC
>Mouse|ENSMUSG00000047583|ENSMUST00000052774
------------------------------------------------------------
ATGGACCGTAGCGCGGAGTTCGGCCGGTGGAAGGCGCAGAGTCTGAGCAAGGCGGACCTT
AGCCGCAAGGGCAGTGTGGACGAGGACGCGGTGGAGGTGGTGGAGCTCCTGAACTCGCGG
GAAGAGTTTTTCACCACCAGCTCCTGCGCAGGGCGCATCCTCCTTCTGGACGGGAGCACA
GAAGGCTCTGGAGTTCAGAAGCAACACTGCTGCTGGCTGCTGGTCACACACAAACCGTGT
GCGAGAGACGATGTGATGGCAGCTCTGAAGGGTGCAACCAGCGAAGCTGTTTTGAAGTTT
GAACCTTTTATCCTCCATGTGCAATGCCGGACACTGCAGGACGCACAAACCCTGCACTCA
GTGGCAATTGATTCTGGCTTCAGGAACTCTGGCATCACCGTGGGAAAGCGAGGGAAGACC
ATGCTGGCTGTCCGGGGTACACATGGATTGGAAGTCCCATTAACCCACAAGGGAAAGCTG
ATGGTGACAGAGGAATATATTGAGTTCCTGTTAACTATAGCAAATCAGAAAATGGAGGAA
AACAAGAGAAGAATTGGGAGGTTTTATAACTACCTACAACATGCTCTCAAACGAGAAACC
ATT---TCAAACTCACAT------TCCAAGATCAAAGAGAGAAATAACCCACTTTGTACT
CATAAGAATAGGCGGAGCCAAGGAAAAGCGCAGGGCCCATCGACCACTGAAGACAACGGG
AGGGAG------CTGGAA------GACGGTGATGGCCTG---GAAATCAGTGCTGCACTC
TTCCTGGGAGACGAC
>Opossum|ENSMODG00000019082|ENSMODT00000024244
ATGGCTGCGCCCATGAGGCCGCCGCCACGTCACGTAGGGGTTCGCGTCGGGGGAGCACTC
ATGGAGGGCTCGGGCGAGTTCCAGAAGTGGAAGAAGCAGGGCCTGAGCAAGGCGGACCTG
AGCCGGCAGGGCGCCGTGGACGAAGATGTGGCGGAGCTGGTGGAGCTCCTGAACGGCCAA
GAGGGGTTCTTCACCAGGAGTTCCTGTGCGGGACGCATCCTGCTGCTGGACGGGAACACC
AATGGCTATAAAATCCAAAAGCAAAACTGTCCCTGGCTGCTGGTGACCCACCAACTGTGT
ACCAAGGATGACATGCTCTCAGCCCTGAAGAAAGCCCAAGGAGATGCTGTGCTGAAATTT
GAACCCTTCATCCTTCATGTCCAGTGTCGGCAGCTGCGGGATGCCCAAGTCCTGCATTCG
GTGGCCATAGATTCTGGATTTAGGAATTCTGGCATTACGGTCGGAAAAAGAGGGAAGACG
GTGCTGGCTGTCCGGAGTACACATGGCCTGGAAGTTCCACTGAGCCACAAGGGAAGGCTG
ATGGTGACTGAGGAATATATTGATTTCTTGTTGAAAATCGCTAATCAGAAAATGGAAGAA
AACAAGAAAAGAATTGAAAGGTTTTACAGCTGCCTCCAGCTGGCCCTGAAAAGGGAAGAA
GCC---AGGGGTCTGCAG------CCCGAGGCCAAAAACACAACCCACTGTGTGTATACT
CACAGGAGGAAGAGGAAGACAGAAAAGACCCACGGCCAGCGGAGCTCCCCCCAGAAGCAG
AAGGAC------TTTGCA------AGCGATGAAGATAGTGTAGAAATTGCTCTCAACTTT
TTCCCTGAAAATTAT
>Orangutan|ENSPPYG00000001234|ENSPPYT00000001480
------------------------------------------------------------
ATGGATCGCAGCGCGGAGTTCAGGAAATGGAAGGCGCAATGTTTGAGCAAAGCGGACCTC
AGCCGGAAAGGCAGTGTGGACGAGGACGTGGTAGAGCTTGTGCAGTTTCTGAACATGCGA
GATCAGTTTTTCACCACCAGCTCCTGCGCTGGCCGCATCCTACTCCTTGACGGGGGTATA
AATGGTTTTGAGGTTCAGAAACAAAACTGTTGCTGGCTACTGGTTACACACAAACTTTGT
GTAAAAGATGATGTGATTGTAGCTCTGAAGAAAGCAAATGGTGATGCCACTTTGAAATTT
GAACCATTTGTTCTTCATGTGCAGTGTCGACAATTGCAGGATGCACAGATTCTGCATTCC
GTGGCAATAGATGCTGGTTTCAGGAACTCTGGCATAACGGTGGGAAAGAGAGGAAAAACT
ATGTTGGCTGTCCGGAGTACACATGGCTTAGAAGTTCCATTAAGCCATAAGGGAAAACTG
ATGGTGACAGAGGAATATATTGACTTCCTGTTAAATGTGGCAAATCAAAAAATGGAGGAA
AACAAGAAAAGAATTGAGAGGTTTTACAACTGCCTACAGCATGCTTTGGAAAGGGAAACC
ATG---ACTAACTTACAT------CCCAAGATCAAAGAGAAAAATAACTCATCATATACT
CATAAGAAAAAA---AACCCAGAAAAAGCATGTGCCCAGTGTATTACTAAAGAAAATGAT
AAAGAA------CTTGAAAATGATGATGATGATGATCTA---GGAATCAATGTTACCATC
TTCCCTGAAGATTAC
>Platypus|ENSOANG00000002172|ENSOANT00000003450
------------------------------------------------------------
------------------------------------------------------------
------------------------------------------------------------
------------------------------------------------------GACAGT
GATCATTTTGAAATACAGAAACAAAACTGTTCCTGGCTCTTGGTCACTCACCAACTCCTT
GGAAGAGAGGATTTGATTCTAGCTCTGCAGAAAGCTAGTGGCGATGCAGTGTTGAAATTT
GAACCATTCGTTCTTCACGTGCAGTGTCGAGAGCTGCAGGACGCCCAACTTCTGCACTCT
GTGGCCATAGAGTCTGGATTCAGGAATTCTGGTATTACGGTTGGAAGAAAAGGAAAGACT
ATGATGGCTGTCAGGAGTACCCACGTTTTGGAAGTTCCACTAAGCCACAAGGGAAAACTG
ATGGTAAGTCAGGAATATATCGACTTCCTGATACAAATCGCCAATGAAAAAATGGAAGAA
AACAAGAGGAGAATCGAAAGGTTTTATAGTCGTCTCCAACTGGCTTTGAAAACCGAAGAG
ACC---CCGAATAACGCA------ACAGCAGAGAAA------ACTCCTGTTGTGTATACC
CGCAGGCGAAAAAGAAATCCAGAAAGAGCGCAGGACAGCCGTGTCTCCCCAGAGAAAGCT
GACGCG---CGGTTAGAA------AGCGATGGTGATTCA---GAAATCGATCTCGGTTTT
TTCCTTGAAAAGTAT
>Rabbit|ENSOCUG00000003043|ENSOCUT00000003040
------------------------------------------------------------
ATGGATCGCAGCGCAGAGTTCAGGAGATGGAAGGCGCAGTGTCTCAGCAGAGCGGACCTC
AGCCGGAAGGGCAGTGTGGACGAGGATGCGGTAGAGATTGTGCAGCTCCTGAACGCGCAG
GAACAGTTTTTCACCACCAGCTCCTGCGCGGGCCGCATCCTCCTCCTAGATGGGGGCATA
AATGGCTTTGAGGTTCAGAAAAAACAGTGTTGCTGGCTGCTGGTTACACATAAACCTTGC
GTAAAAGAGGATATGATTGTAGCTCTGAGGAAGGCGAATGGCGATGCCATTTTGAAATTT
GAACCATTTGTTCTTCACGTGCAGTGTCGACAATTGAGGGATGCACAAATTCTGCATGCA
GTGGCAATCAATTCTGGTTTCAGGAACTCTGGCATAACAGTGGGAAAGAGAGGGAAGACT
ATATTGGCTGTCCGGAGCACACATGGCTTAGAAGTTCCATTAAGCCATAATGGGAAACTG
ATGGTGACAGAGGAATATGTTGACTTCCTGTTAAATATAGCAAATCAGAAAATGGAGGAA
AATAAGAAAAGAATTGAAAGGTTTTACAGCTGCCTACAACATGCTTTGAAAAGGGAAACT
ATT---ACTAACTCACAG------ACTGAGATCAAAGACCCATTTGAT---------ACT
CACAAGAAAAAAAGAAACCAAGAAAAATCACATTACAAACGTATTACTGAAGACTGTGAC
AAAGAA------CTTGAAAATGATGATGCTGACGATCCA---GGAATCAATGTCACTATC
TTCCCTGAAGATTAC
>Rat|ENSRNOG00000028328|ENSRNOT00000032874
------------------------------------------------------------
ATGGACCGCAGCGCAGAGTTCGGCCGATGGAAGGCGCAGAGTCTGAGCAAGGCAGACCTT
AGCCGGAAGGGCAGTGTGGACGAGGACGCGGTGGAGGTGGTGGAGCTCCTGAATTCGCGG
GAAGAGTTTTTCACTACCAGCTCCTGCGCAGGCCGCATCCTCCTTCTAGACGGGAGCACG
AATGGTCCCAGAGTTCAGAAACAGCACTGCTGCTGGCTGCTGGTCACACACAAGCCTTGT
GTGAAAGATGACGTGATGGCAGCTCTGAAGGGTGCAACCAGCGATGCTGTGTTGAAGTTT
GAACCATTTATCCTCCATGTGCAGTGCCGGACACTGCAGGACGCACAAACCCTGCATTCA
GTGGCCATTGATTCTGGCTTCAGGAACTCAGGCATCACCGTGGGGAAGCGAGGGAAGATC
ATGCTGGCTGTCCGGAGTACACATGGATTGGAAGTCCCATTAACCCACAAGGGGAAACTG
TTGGTGACAGAGGAATATATTGAGTTCCTCTTAACTACAGCAAATCAGAAAATGGAGGAA
AACAAGAGAAGAATTGGAAGGTTCTATAACTGCCTACAACATGCTGTCAAAAGAGAAACA
ATT---TCAAACTCACGC------TCCGAGATCAAAGAAAAAAATAACCCACTCTGTACT
CCTAAGAATCAGAGGAAGCAAGGAAAAGCATGTGACCCATCTACGACTGAAGATGATGGC
GGGGAGCAG---CTCGAA------GGCAGCGATGGCTGG---GGAATCGGTGCTGTCCTC
TTCCTGGGCGATGAC
>Macaque|ENSMMUG00000014595|ENSMMUT00000020471
------------------------------------------------------------
ATGGATCGCAGCGCGGAGTTCAGGAAATGGAAGGCGCAGTGTTTGAGCAAAGCGGACCTC
AGCCGGAAGGGCAGTGTGGACAAGGATGTGGTAGAGCTTGTGCAGTTTCTGAACACGCGA
GATCAGTTTTTCACCACTAGCTCCTGCGCTGGCCGCATCCTACTCCTTGACGGGGGTATA
AATGGTTTTGAGGTTCAGAAACAAAACTGTGGCTGGCTACTAGTTACACACAAACCTTGT
GAAAAAGATGATGTGATTGTGGCTCTGAAGAAAGCAAATGGTGATGCCACTTTGAAATTT
GAACCATTTATTCTTCACGTGCAGTGTCAACAATTGCAGGATGCACGGATTCTGCATTCC
GTGGCAATAGATTCTGGTTTCAGGAACTCTGGCATAACAGTGGGAAAGAGAGGAAAAATT
ATGTTGGCTGTCCGGAGTACACATGGCTTAGAAGTTCCATTAAGCCATAAAGGAAAACTG
ATGGTGACAGAGGAATATATTGACTTCCTGTTAAATGTGGCAAATCAAAAAATGGAGGAA
AACAAGAAAAGAATTGAGAGGTTTTATAACTGCCTACATCATGCTTTGGAAAGGGAAACT
ATG---ACTAACTTACAT------CCCAAGATCAAAGAGAAAAATAACTCATCATATACT
CATAAGAAACAAAGAAACCCAGAAAAAGCACATGCCCAGTGTATTACTAAAGAAAATGAT
AAAGAA------CTTGAAAAT---GATGATGACGATCTA---GGAATCAATATTACCATC
TTCCCTGAAGGCTAC
>Marmoset|ENSCJAG00000006550|ENSCJAT00000012768
------------------------------------------------------------
ATGGATCGCATCGCGGAGTTCAGGAAATGGAAGGTGCAATGTTTAAGCAAAGCGGACCTC
AGCCGGAAGGGCAGTGTGGACGAGGATGTGGTAGAGCTTGTGCAGTTTCTGAACATGCGA
GATCAATTTTTTACCACCAGCTCCTGCGCTGGCCGCATTCTCCTCCTTGACGGGGGTATA
AATGGTTTTGAAGTTCAGAAACAAAACTGTTGCTGGCTACTGGTAACACACAAACCTTGT
GTAAAAGATGATGTGATTGTAGCTCTGAAGAAAGCAAATGGTGATGCCACTTTGAAATTT
GAACCATTTGTTCTACATGTGCAGTGTCGACAATTACAGGATGCACAGATTCTGCATTCC
GTAGCAATAGATTCTGGTTTCAGGAACTCTGGCATAACAGTGGGAAAGAGAGGAAAAACC
ATGTTGGCTGTCCGGAGTACACATGGCTTAGAAGTTCCATTAATTCATAAGGGAAAACTG
ATGGTGACAGAGGAATATATTGACTTCCTGTTAAATGTGGCAAATCAAAAAATGGAGGAA
AACAAGAAAAGAATCGAGAGGTTTTACAACTGCCTACAGCATGCATTGGAAAGGGAAACT
ATG---ACTAACTTACAT------CCCAAGATCAAAGAGAAAAATAACTCATCATATACT
TATAAGAAACAAAGAAACCAAGAAAAAGCACGTAGCCAGTGTATTACTAAAGAAAATGTC
AAAGAA------CTTGAAAAT---GATGATGATGATGTA---GGGATCAATATTACCATC
TTCCCTGAAGACTAC
>Microbat|ENSMLUG00000005999|ENSMLUT00000006000
------------------------------------------------------------
ATGGAGCGCCGCGCGGAGTTCAGCAGGTGGAAGGCGCAGTGTCTGAGCAAGGCGGACCTC
AGCCGGAAGGGCAGCGTGGACGAGGATGTGGCCGAGCTCGTGCAGCTCCTGAATGGGCGA
GATCAGTTTTTTACCACCAGCTCCTGCGCTGGGCGCATCCTCCTCCTGGATGCGAATATA
AATGGCTTTGAGGTTCAGAAACAAAACTGTTGCTGGCTCCTAGTTACACACAAGCCTTGT
GTAAAAGATGATGTGATTGCAGCTCTGAAAAAAGCGAATGGTGATGCCACTTTGAAATTC
GAACCCCTTATTCTTCATGTGCAGTGTCGAGAGTTGCAGGATGCACAGATTCTGCATTCG
GTGGCAATAGATTCTGGTTTCAGGAACTCTGGCATAACAGTGGGAAAGAGAGGAAAGACT
ATGTTGGCTGTCCGGAGCACACATGGCTTAGAAGTTCCATTAAGCCATAAGGGAAAACTG
ATGGTGACAGAGGAATATATCGACTTCCTACTAGAGATAGCAAATCAAAAAATGGAGGAA
AACAAGAAGAGAATTGAAAGGTTTTACAACTGCCTACAACATGCTTTGGAAAGAGAAAGT
ATT---ACTGACTTATATCCCAAAGAGAAAATCATCAAGAAAAGTAAT---TCATATTCT
CATAAGAAAAAAAGAAACCGAGAAAAAGCAGATGGCAAATGTGTTACTGAAGACAATGAT
AAAGAA------CTTGAAAATGAT------GATGATCCT---GGAGTCAATGTAACTATC
TTCCCTGAAGATTAC
>Human|ENSG00000162623|ENST00000370867
------------------------------------------------------------
ATGGATCGCAGCGCGGAGTTCAGGAAATGGAAGGCGCAATGTTTGAGCAAAGCGGACCTC
AGCCGGAAGGGCAGTGTTGACGAGGATGTGGTAGAGCTTGTGCAGTTTCTGAACATGCGA
GATCAGTTTTTCACCACCAGCTCCTGCGCTGGCCGCATCCTACTCCTTGACCGGGGTATA
AATGGTTTTGAGGTTCAGAAACAAAACTGTTGCTGGCTACTGGTTACACACAAACTTTGT
GTAAAAGATGATGTGATTGTAGCTCTGAAGAAAGCAAATGGTGATGCCACTTTGAAATTT
GAACCATTTGTTCTTCATGTGCAGTGTCGACAATTGCAGGATGCACAGATTCTGCATTCC
ATGGCAATAGATTCTGGTTTCAGGAACTCTGGCATAACGGTGGGAAAGAGAGGAAAAACT
ATGTTGGCTGTCCGGAGTACACATGGCTTAGAAGTTCCATTAAGCCATAAGGGAAAACTG
ATGGTGACAGAGGAATATATTGACTTCCTGTTAAATGTGGCAAATCAAAAAATGGAGGAA
AACAAGAAAAGAATTGAGAGGTTTTACAACTGCCTACAGCATGCTTTGGAAAGGGAAACG
ATG---ACTAACTTACAT------CCCAAGATCAAAGAGAAAAATAACTCATCATATATT
CATAAGAAAAAAAGAAACCCAGAAAAAACACGTGCCCAGTGTATTACTAAAGAAAGTGAT
GAAGAA------CTTGAAAATGATGATGATGATGATCTA---GGAATCAATGTTACCATC
TTCCCTGAAGATTAC
>Orca|XP_004279999.1
------------------------------------------------------------
ATGGATCGTAGCGCAGAGTTCAGAAGATGGAAGGCGCAGTGTCTGAGCAAAGCGGACCTC
AGCCGGAAAGGCAGTGTGGACGAGGATGTGGTAGAGCTTGTGCAGCTCCTAAATGGGCGA
GAACAGTTTTTCACCACCAGTTCCTGCGCTGGCCGCATCATCCTCCTAGACCGGGGTATA
AATGGTTCTGAGGTTCAGAAACAAAACTGTTGCTGGCTACTGGTCACACACAAACCCTGT
GTGAAAGATGATGTGATTGTAGCCCTAAAGAAAGCGAATGGCGATGCCATTTTGAAATTT
GAACCACTTGTTCTTCATGTGCAGTGTCGACAGTTGCAGGATGCACAGATTCTGCATTCA
GTGGCAATAGATTCTGGTTTCAGGAACTCCGGCATAACAGTGGGAAAGAGAGGAAAGACT
ATGTTGGCTGTCCGGAGCACACATGGCTTAGAAGTTCCATTAACCCATAAAGGAAAACTG
ATGGTGACAGAGGAATATATCAACTTCCTGATAAAGATAGCAAATCAAAAAATGGAGGAA
AACAAGAAGAGAATTGAAAGGTTTTACAACTGCCTACAACATGCTTTGGAAAAAGAAACT
ATTTCTATGACCTCATATCCCAAAGAGAAAATCAAAGAGAAAAATAACTCATCATATACT
CACAAGAAAAAAAGAAACCCAGAAAAAGCATGTGGCAAATATATTACTGAAGAAAATAAT
AAAGAA------CTTGAAAATGATGATCATGATGATCCA---GGAATCAGTGTTACTATC
TTCCCTGAAGATTAC
>Chimp|ENSPTRG00000000867|ENSPTRT00000001645
------------------------------------------------------------
ATGGATCGCAGCGCGGAGTTCAGGAAATGGAAGGCGCAATGTTTGAGCAAAGCGGACCTC
AGCCGGAAGGGCAGTGTGGACGAGGATGTGGTAGAGCTTGTGCAGTTTCTGAACATGCGA
GATCAGTTTTTCACCACCAGTTCCTGCGCTGGCCGCATCCTACTCCTTGACCAGGGTATA
AATGGTTTTGAGGTTCAGAAACAAAACTGTTGCTGGCTACTGGTTACACACAAACTTTGT
GTAAAAGATGATGTGATTGTAGCTCTGAAGAAAGCAAATGGTGATGCCACTTTGAAATTT
GAACCATTTGTTCTTCATGTGCAGTGTCGACAATTGCAGGATGCACAGATTCTGCATTCC
ATGGCAATAGATTCTGGTTTCAGGAACTCTGGCATAACGGTGGGAAAGAGAGGAAAAACT
ATGTTGGCTGTCCGGAGTACACATGGCTTAGAAGTTCCATTAAGCCATAAGGGAAAACTG
ATGGTGACAGAGGAATATATTGACTTCCTGTTAAATGTGGCAAATCAAAAAATGGAGGAA
AACAAGAAAAGAATTGAGAGGTTTTGCAACTGCCTACAGCATGCTTTGGAAAGAGAAACT
ATG---ACTAACTTACAT------CCCAAGATCAAAGAGAAAAATAACTCATCATATATT
CATAAGAAAAAAAGAAACCCAGAAAAAACACGTGCCCAGTGTATTACTAAAGAAAGTGAT
GAAGAA------CTTGAAAATGATGATGATGATGATCTA---GGAATCAATGTTACCATC
TTCCCTGAAGATTAC
>Cow|ENSBTAG00000005196|ENSBTAT00000006849
------------------------------------------------------------
ATGGATCTTAGCGCAGAGTTCAAGAGGTGGAAGGCGCAGTGTCTGAGCAAAGCGGACCTC
AGCCGGAAGGGCAGTGTGGACGAGGACGTGTTAGAGATTGTGCAGCTCCTAAATGGGCAA
GAACAGTTTTTCACCACCAGTTCCTGCGCTGGCCGAATCATCCTCCTAGACCGGAGTGTA
AATGGTTCTGAGGTTCAGAAACAAAACTGTTGCTGGCTCCTGGTTACACACAAAGCCTGT
GTGAAAGATGATGTGATTGTGGCCCTGCAGAAAGCGAAGGGCGATGCCATTTTGAAATTC
GAGCCACTTGTTCTTCACGTGCAGTGTCGACAGTTGCAGGATGCACAGATTCTGCATTCA
GTGGCAATAGATTCTGGCTTCAGGAACTCCGGCATAACTGTGGGAAAGAGAGGAAAGACT
ATGCTGGCTGTCCGGAGCACACATGGCTTAGAAGTTCCTTTAAGCCATCAAGGAAAACTG
ATGGTGACAGAGGAATATATCAACTTCCTGTTAAAGATAGCAAACCAAAAAATGGAAGAA
AACAAGAAGAGAATTGAAAGGTTTTACCACTGCCTACAACATGCTTTGGAAAAAGAAACT
GTTTCTACAACTTCACAACCTAAAGAAAAAGTT------------AATACATCATATATT
CGTAAAAAAAAAAGGAACCCAGGAAAAGCACGTGGCAAACGTGTTAATGAAGAACATGAT
AAAGAA------CTTGAAAATAATGACCATGATGATCCA---GGAATCAGTGATACTATC
TTCCCTGAAGATTAC
>Dog|ENSCAFG00000032209|ENSCAFT00000044278
------------------------------------------------------------
------------------------------------------------------------
------------------------------------------------------------
------------ACGACTAGTTCCTGTGCTGGCCAGATTTTTTTTATATTTCAGGGTATA
AATGGTTTTGAAGTTCAAAAGCAAAACTGCTGCTGGCTACTGGTTACACACAAACCTTGC
GTAAAGGATGATGTGATTGCGGCTCTGAAGAAAGCAAATGGCGATGCCATTTTGAAATTT
GAACCACTTGTTCTTCATGTGCAGTGTCGACAGTTGCAGGATGCACAGATTCTGCATTCA
GTGGCAATAGATTCTGGTTTCAGGAACTCTGGCATAACCGTGGGAAAGAGAGGAAAGACT
ATGTTGGCTGTCCGGAGCACCCATGGCTTAGAAGTTCCATTAAGCCATAAGGGAAAACTG
ATGGTGACCGAGGAATATATCGACTTCCTGTTAAAGATAGCAAATCAAAAGATGGAGGAA
AACAAGAAGAGGATTGAAAGGTTTTACAACTGCCTACAACATGCTTTGGAAAAAGAAACT
ATT---ACTAACTCACATGCAAAAGAGAAAATCAAAGACAAAAATAATTCATCATATACT
CATAAGAAGAAGAGAAACCCAGAAGCAGCATGTGGCAAATGTATTACTGAAGAAAACGCT
AAAGAA------TGTGAAAATGAT------GATGACCCA---GGAATGAGTGTTACCATC
TTCCCTGAAGATTAC
>Elephant|ENSLAFG00000011373|ENSLAFT00000011371
------------------------------------------------------------
ATGGATCGCAATGCAGAGTTCAGGAGGTCGAAGGCGCAGTTTCTGGGCAAAGCGGACCTC
AGCCGGAAGGGCAGTGTGGATGAGGACGTGGTAGATATTGTGCAGCTGCTGAACACGCGA
GATCAGTTTTTCACCACCAGCTCCTGCTCTGGCCGCATCCTCCTCCTAGACGGGGGTGTA
AATGGTTTTGAAGTTCAGAAACAAAACTGTTGCTGGCTACTGGTTACACACAAACCTTGT
ATAAAAGATGATGTGATCGCAGCCCTGAAGAAAGCAAATGGTGATGCCATTTTGAAATTT
GAACCATTTGTTCTTCATGTGCAGTGTCGACAATTGAAGGATGCACAGCTTCTGCATTCA
GCAGCAGTAGATTCTGGTTTCAGGAACTCTGGCATAACAGTGGGAAAGAAAGGAAAGACT
ATGATGGCTGTGCGGAGTACACATAGCTTAGAAGTTCCGTTAAGCCACAAGGGAAAACTG
ATGGTGACAGAGGAATATATCGACTTCCTCTTAAATATAGCAAATCAAAAAATGGAGGAA
AACAAGAAGAGAATTGAAAGGTTTTACAACTGCCTACAACATGCTTTGGAAAGAGAAACT
GTT---ACTCACTCACAT------CCCAAGATCAAAGAGAAAAATAATTCATCATATACT
CGTAAGAAAAAAGGAAACCCAGAGAAAGCATGTGGCAAATGTATGACTGAAGAAAACGAT
GAAGAG------CCTGAACATGATGAT---GATGATCCA---GGAATCAGTATTAATATC
TTCCCTGAAGAATAC
>Bowhead|bmy_17310T0
------------------------------------------------------------
ATGGATCGTAGCGCAGAGTTCAGAAAATGGAAGGCGCAGTGTCTGAGCAAAGCGGACCTC
AGCCGGAAAGGCAGTGTGGACGAGGATGTGGTAGAGCTTGTGCAGCTCCTAAATGGGCGA
GAACAGTTTTTCACCACCAGTTCCTGCGCTGGCCGCATCATCCTCCTAGACCAGGGTATA
AATGGTTCTGAGGTTCAGAAACAAAACTGTTGCTGGCTACTGGTTACACACAAACCCTGT
GTGAAAGATGATGTGATTGTAGCCCTAAAGAAAGCGAATGGCGATGCCATTTTGAAATTT
GAACCACTTGTTCTTCATGTGCAGTGTCGACAGTTGCAGGATGCACAGATTCTGCATTCA
GTGGCAATAGATTCTGGTTTCAGGAACTCCGGCATAACAGTGGGAAAGAGAGGAAAGACT
ATGTTGGCTGTCCGGAGCACACATGGCTTAGAAGTTCCATTAACCCATAAAGGAAAACTG
ATGGTGACAGAGGAATATATCAACTTCCTGATAAAGATAGCAAATCAAAAAATGGAGGAA
AACAAGAAGAGAATTGAAAGGTTTTACAACTGCCTACAACATGCTTTGGAAAAAGAAACT
ATTTCTATGACCTCATTTCCCAAAGAGAAAATCAGAGAAAAAAATAACTCATCATATATT
CACAAGAAAAAAAGAAACCCAGAAAAAGCATGTGGCAAATATATTACTGAAGAAAATAAT
AAAGAA------CTTGAAAATGATGATCATGATGATCCA---GGAATCAGTGTTACTATC
TTCCCTGAAGATTAC
>Minke|BACU019720
------------------------------------------------------------
ATGGATCGTAGCGCAGAGTTCAGAAAATGGAAGGCGCAGTGTCTGAGCAAAGCGGACCTC
AGCCGGAAAGGCAGTGTGGACGAGGATGTGGTAGAGCTTGTGCAGCTCCTAAATGGGCGA
GAACAGTTTTTCACCACCAGTTCCTGCGCTGGCCGCATCATCCTCCTAGACCAGGGTATA
AATGGTTCCGAGGTTCAGAAACAAAATTGTTGCTGGCTACTGGTTACACACAAACCCTGT
GTGAAAGATGATGTGATTGTAGCCCTAAAGAAAGCGAATGGCGATGCCATTTTGAAATTT
GAACCACTTGTTCTTCATGTGCAGTGTCGACAGTTGCAGGATGCACAGATTCTGCATTCA
GTGGCAATAGATTCTGGTTTCAGGAACTCCGGCATAACAGTGGGAAAGAGAGGAAAGACT
ATGTTGGCTGTCCGGAGCACACATGGCTTAGAAGTTCCATTAACCCATAAAGGAAAACTG
ATGGTGACAGAGGAATATATCAACTTCCTGATAAAGATAGCAAATCAAAAAATGGAGGAA
AACAAGAAGAGAATTGAAAGGTTTTACAACTGCCTACAACATGCTTTGGAGAAAGAAACT
ATTTCTATGACCTCATTTCCCAAAGAGAAAATCAGAGAAAAAAATAACTCATCATATACT
CACAAGAAAAAAAGAAACCCAGAAAAAGCATGTGGCAAATATATTACTGAAGAAAATAAT
AAAGAA------CTTGAAAATGATGATCATGATGATCCA---GGAATCAGTGTTACTATC
TTCCCTGAAGATTAC
