# Supplementary material for: Insights into the Evolution of Longevity from the Bowhead Whale Genome
Source: Cell Rep. 2015 Jan 6;10(1):112–22. doi: 10.1016/j.celrep.2014.12.008 (PMC4536333; doi:10.1016/j.celrep.2014.12.008)
Supplement: Supplemental Folder 2. Species Used in the Analysis of Selective Pressure Variation, Single-Gene Orthologous Families Tested, Likelihood Ratio Tests, MAKER Parameters, and Full Assembly and Read Usage Data, Related to Experimental Procedures [file mmc3.zip › Tested SGOs/reciprocal_group_2834.2.fas]

>Gibbon|ENSNLEG00000012633|ENSNLET00000016115
ATGCCCAGCTGCGGTGCTTGTACTTGCGGCGCGGCTGCCGCTCGGCTCATCACCTCCTCA
CTCGCCTCCGCGCAGAGAGGTATTTCTGGTGGTCGCATTCGTATGTCAGTTTTAGGAAGG
CTTGGGACA---TTTGAAACTCAGATTCTGCGAAGAGCTCCTCTTAGATCCTTTACAGAA
ACACCAGCATACTTTGCCTCAAAAGATGGGATAAGTAAAGATGGTTCTGGAGATGGAAAT
AAGAAATCAGCGAGTGAGGGAAGTAGTAAGAAATCAGGCTCTGGGAATTCTGGGAAAGGC
GGAAACCAGCTGCGCTGTCCTAAATGTGGTGACTTGTGCACACATGTAGAGACCTTTGTG
------------------------------TGTTGCAGTGAGCGGAGATCATGCCACTGC
ACTCCAGCCTGGGTGACAGAGCGAGACTCCGTCTCAAAAAAAAAAAGGCCTGGCATGGTG
GTTCACCCCTGTAATCCCAGCACTTTGGGAGGCCAAGGTGGGCAC---------------
------------------------------------------------------------
------------------------CCGCCACCACGCCCGGCTACTATTTATAACTACCTC
GACAAGTATGTTGTTGGCCAGTCATTTGCTAAGAAGGTGCTTTCAGTTGCTGTGTAC---
---------------------------------------------------AATCATTAT
AAGAGAATATATAATAATATCCCAGCTAATCTGAGACAGCAAGCAGAGGTTGAGAAGCAG
ACATCATTAACACCAAGAGAGTTAGAAATAAGAAGACGGGAGGATGAGTACAGATTTACA
AAATTGCTTCAGATTGCTGGAATTAGCCCACATGGTAATGCTTTAGGAGCATCAATGCAG
CAACAGGTAAATCAACAAATACCTCAGGAAAAACGAGGAGGTGAAGTATTGGATTCTTCT
CATGATGACATAAAACTTGAAAAAAGTAATATTTTGCTGCTTGGACCAACTGGGTCAGGT
AAAACTCTGCTGGCACAAACCCTAGCTAAATGCCTTGATGTCCCTTTTGCTATCTGTGAC
TGTACAACTTTGACTCAGGCTGGATACGTAGGCGAAGATATTGAATCTGTGATTGCCAAA
CTACTCCAAGATGCCAATTATAATGTGGAAAAAGCGCAACAAGGAATTGTCTTTCTGGAT
GAAGTAGATAAGATTGGCAGTGTGCCAGGCATTCATCAGTTACGGGATGTAGGTGGAGAA
GGCGTTCAGCAAGGCTTATTAAAACTACTAGAAGGCACAATAGTCAATGTTCCAGAAAAG
AATTCCCGAAAGCTCCGTGGAGAAACAGTTCAAGTTGATACAACAAACATCCTGTTTGTG
GCATCTGGTGCTTTCAATGGTTTAGACAGAATCATCAGCAGGAGGAAAAATGAAAAGTAT
CTTGGATTTGGAACACCATCTAATCTGGGAAAAGGCAGAAGGGCTGCAGCTGCTGCAGAC
CTTGCTAATCGAAGTGGGGAATCAAATACTCACCAAGACATTGAAGAAAAAGATCGGTTA
TTGCGTCATGTGGAAGCCAGAGATCTGATTGAGTTTGGCATGATTCCTGAGTTTGTGGGA
CGGTTGCCTGTCGTGGTTCCATTGCATAGCCTAGATGAGAAAACACTTGTACAAATACTA
ACTGAGCCACGAAATGCTGTTATTCCTCAGTACCAGGCCTTATTCAGCATGGATAAGTGT
GAACTGAATGTTACTGAGGATGCTTTGAAAGCTATAGCCAGATTGGCACTAGAACGAAAA
ACAGGTGCACGAGGCCTTCGGTCCATAATGGAAAAGCTGTTACTAGAACCAATGTTTGAA
GTCCCTAATTCTGATATCGTATGTGTGGAGGTTGACAAAGAAGTAGTAGAAGGAAAAAAG
GAACCAGGATACATTCGGGCTCCAACAAAAGACTCCTCTGAAGAGGAGTATGACTCTGGA
GTTGAAGAAGAAGGATGGCCCCGCCAAGCAGATGCTGCAAACAGC
>Gorilla|ENSGGOG00000000326|ENSGGOT00000024131
ATGCCCAGCTGCGGTGCTTGTACTTGCGGCGCGGCGGCCCTCCGGCTCATCACCTCCTCA
CTCGCCTCCGCGCAGAGAGGTATTTCTGGTGGTCGCATTCATATGTCAGTTTTAGGAAGG
CTTGGGACA---TTTGAAACTCAGATTCTGCGAAGAGCTCCTCTTAGATCCTTTACAGAA
ACACCAGCATACTTTGCCTCAAAAGATGGGATAAGTAAAGATGGTTCTGGAGATGGAAAT
AAGAAATCAGCAAGTGAGGGAAGTAGTAAGAAATCAGGCTCTGGGAATTCTGGGAAAGGT
GGAAACCAGCTGCGCTGTCCTAAATGTGGCGACTTGTGCACACATGTAGAGACCTTTGTA
TCATCCACGCGTTTTGTCAAGTGTGAAAAGTGT---------------------------
------------------------------------------------------------
------------------------------------------CATCATTTTTTTGTTGTG
CTATCTGAAGCAGACTCAAAGAAAAGCATAATTAAAGAACCTGAATCAGCAGCAGAAGCT
GTAAAATTGGCATTCCAACAGAAACCACCACCTCCCCCTAAGAAGATGTTTGCACACTTA
GAT---------------------------------------------------TATTTC
TCACTGCCTCAGTGTATCTTTCTTCTACTGTGTTTAGATATCAGTGCATTTNATCATTAT
TGCAGA---CGCCAGCACATCCCTGCAAATAAAGTTTTTAGGGCTGAGCTTGACAAA---
ACCAACTTAACGTTTTCAGAGTTAGAAATAAGAAGACGGGAGGATGAGTACAGATTTACA
AAATTGCTTCAGATTGCTGGAATTAGCCCACATGGTAATGCTTTAGGAGCATCAATGCAG
CAACAGGTAAATCAACAAATACCTCAGGAAAAACGAGGAGGTGAAGTATTGGATTCTTCT
CATGATGACATAAAACTTGAAAAAAGTAATATTTTGCTGCTTGGACCAACTGGGTCAGGT
AAAACTCTGCTGGCACAAACCCTAGCTAAATGCCTTGATGTCCCTTTTGCTATCTGTGAC
TGTACAACTTTGACTCAGGCTGGATATGTAGGCGAAGATATTGAATCTGTGATTGCAAAA
CTACTCCAAGATGCCAATTATAATGTGGAAAAAGCACAACAAGGAATTGTCTTTCTGGAT
GAAGTAGATAAGATTGGCAGTGTGCCAGGCATTCATCAATTACGGGATGTAGGTGGAGAA
GGCGTTCAGCAAGGCTTATTAAAACTACTAGAAGGCACAATAGTCAATGTTCCAGAAAAG
AATTCCCGAAAGCTCCGTGGAGAAACAGTTCAAGTTGATACAACAAACATCCTGTTTGTG
GCATCTGGTGCTTTCAATGGTTTAGACAGAATCATCAGCAGGAGGAAAAATGAAAAGTAT
CTTGGATTTGGAACACCATCTAATCTGGGAAAAGGCAGAAGGGCTGCAGCTGCTGCAGAC
CTTGCTAATCGAAGTGGGGAATCAAATACTCACCAAGACATTGAAGAAAAAGATCGGTTA
TTGCGTCATGTGGAAGCCAGAGATCTGATTGAGTTTGGCATGATTCCTGAGTTTGTAGGA
CGGTTGCCTGTGGTGGTTCCATTGCATAGCCTAGATGAGAAAACACTTGTACAAATATTA
ACTGAGCCACGAAATGCTGTTATTCCTCAGTACCAGGCCTTATTCAGCATGGATAAGTGT
GAACTGAATGTTACTGAGGATGCTTTGAAAGCTATAGCCAGATTGGCACTAGAACGAAAA
ACAGGTGCACGAGGCCTTCGGTCCATAATGGAAAAGCTGTTACTAGAACCAATGTTTGAA
GTCCCTAATTCTGATATCGTATGTGTGGAGGTTGACAAAGAAGTAGTAGAAGGAAAAAAG
GAACCAGGATACATCCGG------------------------------------------
---------------------------------------------
>Guinea_Pig|ENSCPOG00000003391|ENSCPOT00000003434
ATGTCCAGCTGCGGCGCTTGTACCTGCGGCGCGGCTGCCGCCCGGCTCATCACCATCTCG
TTCGCCTCAGTGCCGAGAGGTGTTTCTTGTGGTCGTGTTCATATACCAATTTTAGGAAGG
CTTGGGACC---TTTGAAACTCAGATTCTGCGCAGAGTTCCTCTTAGAACCTTTTCAGGC
ACACCAGCATACTTTGCCTCAAAGGATGGGACAAATAAAGACAGCTCTGGAGATGGAAAT
AAGAAATCAGTGAGCGAGGGGAGCAGTAAGAAATCAGGCTCTGGGAACTCTGGAAAAGGT
GGAAACCAGCTCCGCTGTCCTAAATGTGGTGACCTGTGCACACACGTGGAGACCTTTGTG
TCATCTACCCGTTTTGTCAAGTGTGAAAAATGC---------------------------
------------------------------------------------------------
------------------------------------------CATCACTTTTTTGTTGTG
CTATCTGAAGCTGACTCAAAGAAAAGCATAGTCAAGGAGCCTGAATCAGCAGCAGAAGCT
ATAAAGTTGGCATTCCAGCAAAAACCACCTCCTCCTCCCAAAAAGATTTATAACTACCTC
GACAAGTATGTGGTTGGCCAGTCATTTGCTAAGAAGGTGCTTTCAGTCGCTGTGTAT---
---------------------------------------------------AACCATTAT
AAGAGAATATATAATAATATCCCAGCTAACCTGAGGCAGCAAGCAGAAGTTGAGAAGCAG
ACATCTTTGACACCTAGAGAGTTAGAAATAAGAAGACGGGAGGATGAGTACAGATTCACA
AAACTACTTCAGATTGCTGGAATCAGCCCACATGGCAATGCTTTAGGAGCATCAGTGCAG
CAACAGGTGAACCAGCAAATACCTCAGGAAAAGCGAGGAGGTGAAGTATTGGATTCTTCC
CATGATGACATAAAACTTGAAAAGAGTAATATTTTGCTGCTTGGACCAACTGGGTCAGGT
AAAACCCTGCTGGCACAAACTTTAGCCAAATGCCTTGATGTCCCTTTTGCTATCTGTGAC
TGTACAACTCTGACTCAGGCTGGATATGTAGGTGAAGATATTGAATCTGTGATTGCCAAA
CTGCTCCAAGATGCCAATTACAATGTAGAAAAAGCACAGCAAGGAATTGTCTTTCTGGAT
GAAGTAGATAAGATTGGCAGTGTGCCAGGCATCCATCAGTTACGCGATGTGGGTGGAGAA
GGCGTTCAGCAAGGCTTACTAAAACTTCTAGAAGGCACAATAGTCAATGTTCCAGAGAAG
AATTCCCGAAAACTGCGTGGAGAAACAGTTCAAGTTGACACAACAAACGTCCTATTTGTG
GCATCCGGTGCTTTCAATGGTTTAGACAGAATCATCAGCAGGAGAAAAAATGAAAAGTAT
CTGGGGTTTGGAACACCATCCAACCTGGGAAAAGGCAGAAGGGCTGCAGCTGCTGCAGAC
CTTGCTAACAGAAGTGGGGAGTCAAACACTCACCAAGACATTGAAGAAAAAGATCGATTA
CTACGTCATGTGGAAGCCAGAGATCTTATTGAGTTTGGCATGATTCCTGAGTTTGTGGGA
CGGTTGCCTGTGGTGGTTCCTTTGCATAGCCTGAGTGAGAAAACACTTGTACAAATACTA
ACTGAGCCCCGGAATGCTGTAATTCCTCAATACCAGGCTTTATTCAGCATGGATAAGTGT
GAATTGAATGTTACTGAGGATGCTTTAAAAGCCATAGCTAGATTGGCGCTGGAATGGAAA
ACAGGTGCCCGAGGCCTTCGGTCCATTATGGAAAAGCTGTTATTGGAACCGATGTTCGAA
GTCCCTAACTCTGATATTATATGTGTGGAGGTTGACAAAGAAGTAGTAGAAGGAAAAAAA
GAACCAGGATACATTCGGGCTCCAGCAAAAGAATTCTCTGAAGAGGAATATGACTCTGGG
GTGGAGGAAGAAGGGTGGCCTCGCCAAGCAGACGCTGCAAACAGC
>Horse|ENSECAG00000016127|ENSECAT00000017298
ATGTCCGGCTGCGGCGCTTGTACTTGCGGCGCGGCCGCCGCGCGGCTCCTCACCTACTCG
CTCGCCTCCGCACAGAGAGGTATTTCTTGTGGTCGCATTCACATACTGGTTTTAGGAAGG
CTTGGGACA---TTTGAAACTCAGATTCTACGAAGAGTTCCTTTTAGAACCTTTACAGAA
ACACCAGCATACTTTGCCTCAAAAGATGGGATAAGTAAAGATGGCTCTGGAGATGGAAAT
AAGAAATCAGCGAGTGAGGGAAGCAGTAAGAAGTCAGGCTCTGGGAATTCTGGAAAAGGT
GGAAACCAGCTGCGCTGTCCGAAATGTGGCGACTTGTGCACACATGTAGAGACCTTTGTG
TCATCTACCCGTTTTGTGAAGTGTGAAAAATGT---------------------------
------------------------------------------------------------
------------------------------------------CATCATTTTTTTGTTGTG
CTATCTGAAGCAGACTCAAAGAAAAGCATAATTAAAGAACCTGAATCAGCAGCAGAAGCT
GTAAAATTGGCATTCCAACAAAAACCACCTCCTCCTCCTAAGAAGATTTATAACTACCTC
GACAAGTATGTTGTTGGCCAGTCATTTGCTAAGAAGGTACTTTCGGTTGCTGTGTAC---
---------------------------------------------------AATCATTAT
AAGAGAATATATAATAATATCCCAGCTAATCTGAGACAGCAAGCAGAGGTTGAGAAGCAG
ACATCATTAACACCTAGAGAGTTAGAAATAAGAAGACGGGAGGATGAGTACAGATTTACA
AAATTGCTTCAGATTGCTGGAATTAGTCCACATGGTAATGCTTTAGGAGCATCAATGCAG
CAACAGGTAAATCAACAAATACCTCAGGAAAAACGAGGAGGTGAAGTATTGGATTCTTCC
CATGATGACATAAAACTTGAAAAGAGTAATATTTTGCTGCTTGGACCAACTGGGTCAGGT
AAAACTCTGCTGGCACAAACTCTAGCTAAATGCCTTGATGTCCCTTTTGCTATCTGTGAC
TGTACGACTTTGACTCAGGCTGGATATGTAGGTGAAGATATTGAATCTGTGATTGCCAAA
CTGCTCCAAGATGCCAATTATAACGTAGAAAAAGCACAACAAGGAATTGTCTTTCTGGAT
GAAGTAGATAAGATTGGCAGTGTGCCAGGCATTCATCAGTTACGGGATGTAGGTGGAGAA
GGCGTTCAGCAAGGCTTGTTAAAACTACTAGAAGGCACAATAGTCAATGTTCCAGAAAAG
AATTCCCGCAAGCTACGTGGAGAGACAGTACAAGTTGATACAACAAACATCCTGTTTGTT
GCATCTGGTGCTTTTAATGGTTTAGACAGAATCATCAGCAGGAGGAAAAATGAAAAGTAT
CTTGGATTTGGAACACCGTCTAATCTGGGAAAAGGTAGAAGGGCTGCAGCTGCTGCAGAC
CTTGCCAATAGAAGTGGAGAATCAAATACTCACCAAGACATTGAAGAAAAAGATCGGTTA
TTGCGTCATGTAGAAGCCAGAGATCTCATTGAATTTGGCATGATTCCTGAGTTTGTGGGA
CGGCTGCCTGTGGTAGTTCCTTTGCATAGCCTAGATGAGAAAACACTTGTACAAATACTA
ACTGAGCCACGTAATGCTGTTATTCCTCAGTACCAGGCCTTATTCAGCATGGATAAGTGT
GAACTGAATGTTACTGAGGATGCTTTGAAAGCTATAGCCAGGTTGGCACTAGAACGAAAA
ACAGGTGCACGAGGCCTCCGGTCCATTATGGAAAAGCTGTTACTAGAACCAATGTTTGAA
GTCCCTAATTCTGACATTGTATGTGTGGAGGTTGACAAAGAAGTAGTAGAAGGAAAAAAG
GAACCAGGATACATCCGGGCTCCAACGAAAGAATCCTCCGAAGAAGAGTATGACTCTGGA
GTTGAAGAAGAAGGATGGCCTCGCCAAGCAGATGCTGCCAACAGC
>Mouse|ENSMUSG00000015357|ENSMUST00000015501
ATGTCCAGTTGCGGCGCTTGTACCTGCGGCGCTGCGGCCGCCCGGCTTCTCACCACTTCG
CTCACCTCCGCGCAGAGAGGTATTTCGTGTGGGCGAATCCATGTGCCAGTGTTAGGAAGA
CTGGGGACGACCTTGGACGCTCAGGCTCTGCGCAGAGCTCCTCTTAGAACCTTTTCAGAA
ACACCAGCATACTTTGCCTCAAAAGACGGGGCAAACAAGGATGGCTCCGGAGATGGAAAT
AAGAAATCAGTGACTGAAGGAAGCAGTAAGAAATCAGGCTCTGGGAATTCTGGGAAAGGT
GGAAACCAGCTTCGCTGTCCTAAATGTGGTGATTTGTGTACACACGTGGAGACCTTTGTG
TCTTCCACGCGTTTTGTTAAGTGTGAAAAATGT---------------------------
------------------------------------------------------------
------------------------------------------CATCATTTTTTTGTGGTG
CTGTCGGAAGCAGACTCAAAGAAAAGCATAATTAAGGAACCCGAGTCCGCTGCAGAGGCT
GTGAAGTTGGCATTCCAGCAGAAGCCACCTCCGCCCCCCAAAAAGATTTATAACTACCTC
GACAAGTATGTTGTTGGCCAGTCGTTTGCTAAGAAAGTGCTTTCAGTTGCCGTGTAT---
---------------------------------------------------AATCATTAT
AAGAGAATATATAATAATATTCCAGCTAATCTGAGACAGCAAGCAGAGGCTGAGAAGCAG
ACATCACTAACACCTAGAGAGTTAGAAATAAGAAGACGGGAGGATGAGTACAGATTTACA
AAGTTGCTTCAGATCGCTGGGATCAGCCCACACGGCAATGCCTTGGGAGCCTCTATGCAG
CAGCAGGTAAACCAGCAAATGCCTCAGGAGAAAAGAGGAGGTGAAGTGTTGGACTCTTCT
CAAGATGATATAAAACTGGAAAAAAGTAATATTTTGCTGCTTGGACCAACTGGGTCAGGT
AAAACCCTTCTGGCACAAACTTTAGCTAAATGCCTTGATGTTCCTTTTGCTATCTGTGAC
TGTACAACTTTGACCCAGGCTGGATATGTAGGTGAAGATATTGAATCTGTGATTGCCAAA
CTACTCCAAGATGCCAATTACAATGTAGAGAAAGCACAACAAGGAATTGTCTTTCTGGAT
GAAGTAGATAAGATTGGCAGTGTGCCAGGCATTCATCAATTACGGGATGTAGGTGGAGAA
GGCGTTCAGCAAGGTTTATTAAAACTTCTAGAAGGCACAATAGTCAATGTTCCAGAAAAG
AATTCTCGAAAACTACGTGGAGAGACAGTTCAAGTTGATACAACAAATGTCTTGTTTGTG
GCATCTGGTGCCTTTAATGGCTTAGACAGAATCATCAGCAGGAGGAAAAATGAAAAGTAT
CTCGGCTTTGGAACACCATCTAACCTGGGAAAGGGCAGAAGGGCTGCAGCTGCAGCGGAT
CTTGCTAACCGAAGTGGGGAATCTAACACTCATCAGGACATTGAGGAGAAAGACCGGTTA
CTCCGCCATGTGGAAGCCAGAGATCTTATTGAGTTTGGCATGATACCAGAGTTTGTGGGA
CGGTTGCCTGTGGTGGTTCCTTTGCACAGCCTAGATGAGAAGACACTTGTACAAATACTG
ACCGAGCCACGGAATGCTGTTATTCCTCAGTATCAGGCCTTGTTCAGCATGGATAAGTGT
GAGCTGAATGTTACTGAGGATGCTCTGAAAGCCATAGCGAGATTGGCCCTGGAAAGAAAA
ACAGGTGCACGAGGCCTTCGGTCTATAATGGAAAAGCTGTTACTAGAACCAATGTTCGAA
GTTCCTAATTCTGACATTGTATGTGTGGAAGTTGACAAAGAAGTAGTAGAAGGCAAAAAG
GAACCAGGATACATTCGGGCACCCTCAAAAGAGTCCTCTGAAGAGGAATATGACTCTGGA
GTGGAGGAGGATGGATGGCCTCGTCAAGCGGATGCTGCAAACAGC
>Opossum|ENSMODG00000010348|ENSMODT00000013202
ATGTCCGGCTGCTGCGCTTGTACCTGC------GCGGCCGCGCGACTCATCACCTCCTCG
CTCGGCTCCGCGCAGAGAGGTATTTCTTGTGGTCGAAGTCACTTCCCAGTTTTAGGAAGG
TTGGGGACC---TTTGAAACACAAGTTCTTCGAAGGACTCCTTTTAGGACTTTTTCAGAA
ACACCAGCATACTTTGCTTCAAAAGATGGGACTAGCAAGGATGGTTCAGGAGACGGAAAT
AAGAAACCAGTGAGTGAAGGAGGCAGTAAAAAATCAAGCTCTGGGAATTCTGGGAAAGGA
GGAAACCAGCTGAGATGTCCAAAATGTGGTGATCTCTGCACACATGTAGAGACTTTTGTG
TCTTCCACCCGATTTGTGAAGTGTGAAAAATGT---------------------------
------------------------------------------------------------
------------------------------------------CATCATTTTTTTGTTGTG
CTATCTGAAGCCGACTCAAAGAAAAGCATAATTAAAGAGCCTGAATCAGCAGCAGAAGCT
GTAAAATTGGCATTCCAACAGAAACCACCTCCTCCCCCCAAAAAGATTTATAACTACCTC
GACAAATATGTTGTTGGTCAGTCGTTTGCCAAGAAGGTGCTTTCAGTTGCTGTGTAT---
---------------------------------------------------AATCATTAC
AAGAGAATTTATAATAATATTCCAGCCAACCTGAGGCAGCAAGCAGAAGTTGAGAAGCAG
ACATCATTAACTCCTAGAGAATTAGAAATAAGAAGACGGGAGGATGAGTACAGATTTACA
AAATTGCTTCAGATTGCTGGGATTAGTCCACATGGTAATGCTTTAGGAGCATCAATGCAG
CAACAAGTAAATCAACAAATACCTCAGGAGAAACGGGGAGGTGAAGTCCTAGATTCTGCC
CATGATGACATAAAGCTTGAAAAAAGTAATATTTTGTTACTGGGACCAACTGGGTCAGGT
AAAACATTGCTGGCCCAAACTCTAGCAAAATGCCTTGATGTACCTTTTGCCATCTGTGAC
TGTACTACTTTGACTCAGGCGGGATATGTAGGTGAAGATATTGAATCTGTGATTGCCAAA
TTGCTACAAGATGCCAATTATAATGTGGAGAAAGCACAACAAGGAATTGTCTTTCTGGAT
GAAGTAGATAAGATTGGCAGTGTGCCAGGCATTCATCAGTTACGGGATGTAGGTGGAGAA
GGCGTTCAGCAAGGCTTGTTAAAACTGTTAGAAGGTACAATAGTCAATGTTCCAGAAAAG
AATTCCCGTAAACTTCGTGGAGAAACAGTGCAAGTTGATACAACAAACATACTGTTTGTT
GCATCTGGTGCTTTTAATGGTTTAGACAGAATAATCAGCAGGAGGAAAAATGAGAAGTAT
CTTGGATTTGGGACACCATCTAATTTAGGAAAAGGCAGGAGGGCTGCAGCAGCAGCAGAT
CTTGCCAACCGAAGTGGGGAATCAAATACTCACCAAGATATTGAAGAAAAAGATCGCTTA
TTACGCCATGTGGAAGCTAGAGATCTCATTGAATTTGGCATGATTCCAGAGTTTGTGGGA
CGGTTACCTGTGGTGGTTCCCTTGCATAGCCTAGATGAAAAAACACTTGTACAGATTCTC
ACTGAACCGCGTAATGCAGTCGTTCCCCAGTACCAGGCATTATTCAGCATGGACAAGTGT
GAGCTTAATGTCACTGAAGATGCTTTGAAGGCTATAGCCAGATTGGCACTAGATAGGAAG
ACTGGTGCAAGGGGCCTTCGATCTATCATGGAAAAGCTGTTACTAGAGCCAATGTTCGAA
GTACCAAATTCTGACATTGTATGTGTGGAAGTTGACAAAGAAGTTGTAGAAGGAAAGAAG
GAACCAGGATACATTAGGGCTCCAACTAAAGAGTCATCTGAAGAGGAGTATGACTCTGGA
GTTGAAGAGGAAGGATGGCCTCGGCAAGCAGATGCGGCAAACAGT
>Orangutan|ENSPPYG00000006563|ENSPPYT00000007748
ATGCCCAGCTGCGGTGCTTGTACTTGCGGCGCGGCTGCCGCCCGGCTCATCACCTCTTCA
CTCGCCTCCGCGCAGAGAGGTATTTCTGGTGGTCGCATTCATATGTCAGTTTTAGGAAGG
CTTGGGACA---TTCGAAACTCAGATTCTGCGAAGAGCTCCTCTTAGATCGTTTACAGAA
ACACCAGCATACTTTGCCTCAAAAGATGGGATAAGTAAAGATGGTTCCGGAGATGGAAAT
AAGAAATCAGCAAGTGAGGGAAGTAGTAAGAAATCAGGCTCTGGGAATTCTGGGAAAGGT
GGAAACCAGCTGCGCTGTCCTAAATGTGGCGACTTGTGCACACATGTAGAGACCTTTGTA
TCATCCACCCGTTTTGTCAAGTGTGAAAAGTGT---------------------------
------------------------------------------------------------
------------------------------------------CATCATTTTTTTGTTGTG
CTATCTGAAGCAGACTCAAAGAAAAGCATAATTAAAGAACCTGAATCAGCAGCAGAAGCT
GTAAAATTGGCATTCCAACAGAAACCACCACCTCCCCCTAAGAAGATTTATAACTACCTC
GACAAGTATGTTGTTGGCCAGTCATTTGCTAAGAAGGTGCTTTCAGTTGCTGTGTAC---
---------------------------------------------------AATCATTAT
AAGAGAATATATAATAATATCCCAGCTAATCTGAGACAGCAAGCAGAGGTTGAGAAGCAG
ACATCATTAACACCAAGAGAGTTAGAAATAAGAAGACGGGAGGATGAGTACAGATTTACA
AAATTGCTTCAGATTGCTGGAATTAGCCCACATGGTAATGCTTTAGGAGCATCAATGCAG
CAACAGGTAAATCAACAAATACCTCAGGAAAAACGAGGAGGTGAAGTATTGGATTCTTCT
CATGATGACATAAAACTTGAAAAAAGTAATATTTTGCTGCTTGGACCAACTGGGTCAGGT
AAAACTCTGCTGGCACAAACCCTAGCTAAATGCCTTGATGTCCCTTTTGCTATCTGTGAC
TGTACAACTTTGACTCAGGCTGGATACGTAGGCGAAGATATTGAATCTGTGATTGCCAAA
CTACTCCAAGACGCCAATTATAACGTGGAAAAAGCACAACAAGGAATTGTCTTTCTGGAT
GAAGTAGATAAGATTGGCAGTGTGCCAGGCATTCATCAGTTACGGGATGTAGGTGGAGAA
GGCGTTCAGCAAGGCTTATTAAAACTACTAGAAGGCACAATAGTCAATGTTCCAGAAAAG
AATTCCCGAAAGCTCCGTGGAGAAACAGTTCAAGTTGATACAACAAACATCCTGTTTGTG
GCATCTGGTGCTTTCAATGGTTTAGACAGAATCATCAGCAGGAGGAAAAATGAAAAGTAT
CTTGGATTTGGAACACCATCTAATCTGGGAAAAGGCAGAAGGGCTGCAGCTGCTGCAGAC
CTTGCTAATCGAAGTGGGGAATCAAATACTCACCAAGACATTGAAGAAAAAGATCGGTTA
TTGCGTCATGTGGAAGCCAGAGATCTGATTGAGTTTGGCATGATTCCTGAGTTTGTGGGA
CGGTTGCCTGTGGTGGTTCCATTGCATAGTCTAGATGAGAAAACACTTGTACAAATACTA
ACTGAGCCACGAAATGCTGTTATTCCTCAGTACCAGGCCTTATTCAGCATGGATAAGTGT
GAACTGAATGTTACTGAGGATGCTTTGAAAGCTATAGCCAGATTGGCACTAGAACGAAAA
ACAGGTGCACGAGGCCTTCGGTCCATAATGGAAAAGCTGTTACTAGAACCAATGTTTGAA
GTCCCTAATTCTGATATCGTATGTGTGGAGGTTGACAAAGAAGTAGTAGAAGGAAAAAAG
GAACCAGGATACATCCGAGCTCCAACAAAAGAATCCTCTGAAGAGGAGTATGACTCTGGA
GTTGAAGAAGAAGGATGGCCCCGCCAAGCAGATGCTGCAAACAGC
>Platypus|ENSOANG00000009957|ENSOANT00000015780
------------------------------------------------------------
------------------------------------------------------------
------------------------------------------------------------
------------------------------------------------------------
------------------------------------------GGATTTCCGGGAAAAGGA
GGCAACCAGCTCCGC---CCTAAGTGCGGGGACCTGTGCACGCACGTCGAGACCTTCGTG
TCTTCCACTCGCTTTGTGAAGTGTGAAAAATGC---------------------------
------------------------------------------------------------
------------------------------------------CATCACTTTTTCGTGGTG
CTGTCCGAAGCCGACTCCAAGAAGAGCATAGCGAAGGAGCCGGAATCCGCGGCCGAGACG
GTGAAATTGGCCTTCCAGCAGAAGCCGCCACCTCCCCCCAAAAAGATCTACAACTACCTC
GACAAGTACGTGGTCGGCCAGTCTTTCGCCAAGAAGGTGCTCTCGGTCGCCGTGTAC---
---------------------------------------------------AATCACTAC
AAGAGGATCTACAACAACATCCCCGCTAACGTCCGGCAGCAAGCGGAAGTCGAGAAACCC
ACGTCGCTAACGCCCAGAGAATTAGAAATCAGACGCCGAGAGGACGAATACCGTTTTACA
AAGCTCCTCCAGATCGCCGGGATCAGCCCCCACGGCAACGCCCTGGGGGCGTCCATGCAG
CAGCAAGTCAGCCAGCAGGCGCCCCAGGAGAAGCGAGGCGGGGAAGTGCTGGATTCCGCC
CACGACGACATCAAACTCGAAAAGAGTAACATCCTGCTCCTTGGACCGACCGGCTCAGGT
AAAACCCTGCTGGCCCAGACTCTAGCCAAGTGTCTGGACGTGCCGTTCGCCATCTGTGAC
TGCACCACCTTGACTCAGGCCGGGTACGTGGGCGAAGACATCGAGTCCGTGGTCGCCAAG
CTGCTACAGGACGCCAACTATAACGTCGAGAAAGCCCAACAGGGAATTGTCTTTCTGGAT
GAAGTAGATAAGATTGGCAGTGTGCCAGGCATTCATCAGTTACGGGATGTAGGTGGAGAA
GGCGTGCAGCAAGGCTTGTTAAAGCTCCTCGAAGGAACGATCGTCAACGTCCCCGAGAAG
AACTCCAGGAAGCTGCGGGGCGAAACGGTGCAGGTGGATACCACCAACATCCTGTTCGTG
GCCTCGGGCGCGTTCAACGGCCTAGACCGCATCATCAGCAGGCGGAAGAACGAAAAGTAC
CTGGGGTTCGGGACTCAGTCGAACGTGGGGAAAGGGCGCAGGGCGGCGGCC------GAC
CTCGCCAACCGCAGCGGGGAGTCCAACGCCCCCCAGGACCTGGAAGAGAAGGACCGGCTC
CTGCGCCACGTGGAAGCCAGGGACCTGATCGAGTTCGGCATGATCCCCGAGTTCGTGGGC
CGGCTGCCCGTGGTGGTCCCCCTGCACAGCCTGGACGAGAAGACCCTCGTCCAGATCCTC
ACCGAGCCCCGCAACGCCGTCGTCCCCCAGTACCAGGCTCTGTTCAGCATGGACAAGTGT
GAGCTGAACGTTACCGAGGACGCTTTGAAGGCTATCGCCAGACTAGCCTTAGACCGGAAG
ACGGGAGCAAGAGGTCTTCGGTCTATCATGGAAAAGCTGTTACTCGAGCCGATGTTCGAA
GTACCCAATTCTGACATTGTGTGTGTGGAAGTGGACAGAGACGTCGTGGAAGGGAAGAAA
GAGCCAGGATACATCAGGGCCCCCGCCAAGGAGTCGGCGGAAGAGGAATATGACTCGGGC
GTCGAAGAGGACGGTTGGCCACAGCAGGCGGACGCGGCCAACAGT
>Rabbit|ENSOCUG00000007293|ENSOCUT00000007293
ATGTCCAGCTGCGGCGCTTGTAGTTGCGGCGCGGCGGCCGCCCGGCTCATCACCTCCTCG
CTCGCCTCCGCGCAGAGAGGCGTTTCTTGTGGTCGCATTCATATACCAGTTTTAGGACGG
CTTGGAACC---TTTGAAACTCAGATTCTGCGAAGAGCTCCTCTTAGAACCTTTACAGAA
ACACCAGCATACTTTGCCTCAAAAGATGGGACAAGTAAAGACGGCTCTGGAGATGGAAAT
AAGAAATCAGTCAGTGAGGGAAGCAGTAAGAAATCAAGCTCTGGGAATTCTGGGAAAGGT
GGAAACCAGCTGCGCTGTCCTAAATGTGGCGACTTGTGCACACATGTAGAGACCTTCGTA
TCATCCACCCGTTTTGTCAAGTGTGAAAAATGT---------------------------
------------------------------------------------------------
------------------------------------------CATCATTTTTTTGTTGTG
CTATCTGAAGCAGACTCAAAGAAAAGCATAATCAAAGAACCTGAATCAGCAGCAGAGGCT
GTAAAATTGGCATTCCAGCAGAAACCACCTCCTCCCCCCAAGAAGATCTATAACTACCTC
GACAAGTATGTTGTTGGTCAGTCATTTGCAAAGAAGGTGCTTTCAGTGGCTGTGTAC---
---------------------------------------------------AACCATTAC
AAGAGGATATATAATAACATCCCAGCTAATCTGCGACAGCAAGCAGAGGCTGAGAAGCAG
ACATCCTTAACACCCAGAGAGTTAGAGATCAGAAGACGGGAGGATGAATACAGATTCACA
AAATTGCTGCAGATCGCTGGAATCAGCCCACATGGTAATGCTTTGGGAGCATCAATGCAG
CAACAGGTGAATCAGCAAATACCTCAGGAAAAGCGAGGAGGCGAAGTATTGGACTCTGCT
CATGATGACATAAAACTTGAAAAAAGTAACATTTTGCTGCTTGGACCAACTGGGTCAGGT
AAAACCTTGCTGGCACAAACTCTAGCTAAATGCCTTGATGTTCCTTTTGCTATCTGTGAC
TGTACGACTTTGACTCAGGCTGGATATGTGGGTGAAGATATTGAATCTGTGATCGCAAAA
CTCCTCCAGGACGCCAATTATAATGTAGAAAAAGCACAGCAAGGAATTGTCTTTCTGGAT
GAAGTAGATAAGATTGGCAGTGTGCCAGGCATTCACCAGTTACGGGATGTAGGTGGAGAA
GGCGTTCAGCAAGGCTTATTAAAACTACTAGAAGGTACAATAGTCAATGTTCCAGAAAAG
AATTCACGAAAGCTACGTGGGGAAACAGTTCAAGTTGATACAACAAATATCTTGTTTGTT
GCATCTGGCGCTTTCAATGGTTTAGACAGAATTATCAGCAGGAGGAAAAATGAAAAGTAC
CTTGGATTTGGAACACCATCTAACCTGGGAAAAGGCAGAAGAGCTGCAGCTGCTGCAGAC
CTTGCTAATAGAAGTGGGGAGTCGAATACTCACCAAGACATCGAAGAAAAAGACCGGCTG
TTGCGTCATGTGGAAGCCAGGGATCTCATTGAATTTGGCATGATTCCTGAGTTTGTGGGC
CGGTTGCCTGTGGTTGTTCCTTTGCATAGCCTAGACGAGAAGACACTTGTACAGATACTG
ACTGAGCCACGCAATGCTGTCGTTCCTCAGTACCAGGCTTTATTCAGCATGGATAAGTGT
GAACTGAATGTTACTGAGGATGCTTTGAAAGCTATAGCCAGATTGGCCCTAGAACGAAAA
ACAGGTGCACGAGGCCTTCGGTCCATAATGGAAAAGCTGTTACTAGAACCAATGTTTGAA
GTCCCTAATTCTGATATTGTCTGTGTGGAGGTTGACAAAGAAGTAGTAGAAGGGAAAAAG
GAACCAGGATACATTCGGGCTCCAGCAAAAGACTCCCCTGAAGAGGAGTACGACTCTGGT
GTTGAAGAGGAAGGATGGCCTCGCCAAGCGGATGCTGCCAATAGC
>Rat|ENSRNOG00000030225|ENSRNOT00000048302
ATGTCCAGTTGCGGCGCTTGTACCTGCGGCGCTGCGGCTGCCCGGCTTCTCACCACCTCG
CTCACCTCCGCGCAGAGAGGTATTTCTTGTGGGCGCATTCATGTGCCAGTTTTAGGAAGA
CTGGGGACC---TTGGACACTCAGATTCTGCGCAGAGCTCCTCTTAGAACCTTTTCAGAA
ACACCAGCATACTTTGCCTCAAAAGATGGGACAAACAAGGATGGCTCCGGAGATGGAAAT
AAGAAATCAGTGACTGAAGGAAGCAGCAAAAAATCAGGCTCTGGGAATTCCGGGAAAGGT
GGAAACCAGCTTCGCTGTCCTAAATGTGGCGACTTGTGCACACACGTAGAGACCTTTGTG
TCTTCCACGCGTTTTGTTAAGTGTGAAAAATGT---------------------------
------------------------------------------------------------
------------------------------------------CATCATTTTTTCGTTGTG
CTGTCGGAAGCGGACTCAAAGAAAAGCATAATTAAAGAACCAGAGTCAGCCGCAGAGGCC
GTGAAGTTGGCATTCCAGCAGAAACCACCTCCACCCCCAAAAAAGATCTATAACTACCTC
GACAAGTATGTGGTTGGCCAGTCGTTTGCTAAGAAAGTGCTTTCAGTTGCCGTGTAT---
---------------------------------------------------AATCATTAT
AAGAGAATATATAATAATATTCCAGCTAATCTGAGACAGCAAGCAGAGGTTGAGAAGCAG
ACATCATTAACACCTAGAGAGTTAGAAATAAGAAGACGGGAGGATGAGTACAGATTTACA
AAGTTGCTTCAGATTGCTGGAATTAGCCCACATGGCAATGCCTTGGGAGCATCTATGCAG
CAGCAGGGAAGTCAGCAAATGCCTCAGGAAAAACGAGGAGGCGAAGTACTAGATTCTCCT
CACGATGATATAAAACTTGAAAAAAGTAATATTCTGCTGCTTGGACCAACTGGATCAGGT
AAAACCCTGCTGGCACAAACTTTAGCTAAATGCCTTGATGTTCCTTTTGCTATCTGTGAC
TGTACAACTTTGACTCAGGCTGGATATGTAGGTGAAGATATTGAATCTGTGATTGCCAAA
CTACTCCAGGATGCCAATTACAATGTGGAGAAAGCACAACAAGGAATTGTCTTTCTGGAT
GAAGTAGATAAGATTGGCAGTGTACCAGGCATTCATCAGTTACGGGATGTAGGTGGAGAA
GGCGTTCAGCAAGGTTTACTGAAACTTCTAGAAGGCACAATAGTCAATGTTCCAGAAAAG
AATTCTCGAAAGCTACGTGGAGAGACAGTTCAAGTCGATACAACAAATATCTTGTTTGTG
GCATCTGGTGCCTTCAATGGCTTAGACAGAATCATCAGTAGGAGGAAAAATGAAAAGTAT
CTTGGATTTGGAACACCATCTAACCTGGGGAAGGGCAGAAGGGCTGCAGCTGCTGCCGAT
CTTGCTAATCGAAGTGGAGAATCCAACACTCATCAGGACATTGAAGAGAAAGATCGGTTA
CTCCGCCATGTGGAAGCCAGAGATCTTATTGAGTTTGGCATGATACCGGAGTTTGTGGGA
CGGCTGCCTGTTGTGGTTCCTTTGCACAGCCTAGATGAAAAGACGCTTGTGCAGATACTG
ACTGAGCCACGGAATGCTGTGATTCCTCAATATCAGGCCTTATTCAGCATGGATAAGTGT
GAATTGAATGTTACTGAGGATGCTTTGAAAGCCATAGCTAGATTGGCACTGGAAAGAAAA
ACAGGTGCACGAGGTCTTCGGTCGATAATGGAAAAGCTGTTACTAGAACCAATGTTTGAA
GTTCCTAATTCTGACATTGTATGTGTGGAGGTTGACAAAGAAGTAGTAGAAGGCAAAAAG
GAACCAGGATACATTCGGGCTCCATCGAAAGAGTCCTCGGAAGAGGACTATGACTCTGGA
GTGGAGGAGGACGGATGGCCTCGCCAAGCCGATGCTGCAAATAGC
>Macaque|ENSMMUG00000006714|ENSMMUT00000009398
ATGCCCAGCTGCGGTGCTTGTACTTGCGGCGCAGCTGCCGCCCGGCTCATCACGTCCTCA
CTCGCCTCCGCGCAGAGAGGTATTTCTGGTGGTCGCGTTCATATATCAGTTTTAGGAAGG
CTTGGGACA---TTTGAAACTCAGATTCTGCGAAGAGCTCCTCTTAGATCCTTTACAGAA
ACGCCAGCATACTTTGCTTCAAAAGATGGGATAAGTAAAGATGGTTCTGGAGATGGAAAT
AAGAAATCAGCAAGTGAGGGAAGTAGTAAGAAATCAGGCTCTGGGAATTCTGGGAAAGGT
GGAAATCAGCTGCGCTGTCCTAAATGTGGCGACTTGTGCACACATGTAGAGACCTTTGTG
TCATCCACCCGTTTTGTCAAGTGTGAAAAATGT---------------------------
------------------------------------------------------------
------------------------------------------CATCATTTTTTTGTTGTG
CTATCTGAAGCAGACTCTAAGAAAAGCATAATTAAAGAACCTGAATCAGCAGCAGAAGCT
GTAAAATTGGCATTCCAACAGAAACCACCACCTCCCCCTAAGAAGATTTATAACTACCTC
GACAAGTATGTTGTTGGCCAGTCATTTGCTAAGAAGGTGCTTTCAGTTGCTGTGTAC---
---------------------------------------------------AATCATTAT
AAGAGAATATATAATAATATCCCAGCTAATCTGAGACAGCAAGCAGAGGTTGAGAAGCAG
ACATCATTAACACCAAGAGAGTTAGAAATAAGAAGACGGGAGGATGAGTACAGATTTACA
AAATTGCTTCAGATTGCTGGAATTAGCCCACATGGTAATGCTTTAGGAGCATCAATGCAG
CAACAGGTAAATCAACAAATACCTCAGGAAAAACGAGGAGGTGAAGTATTGGATTCTTCT
CATGATGACATAAAACTTGAAAAAAGTAATATTTTGCTGCTTGGACCAACTGGGTCAGGT
AAAACTCTGCTGGCACAAACCCTAGCTAAATGCCTTGATGTCCCTTTTGCTATCTGTGAC
TGTACAACTTTGACTCAGGCTGGATATGTAGGCGAGGATATTGAATCTGTGATTGCCAAA
CTACTCCAAGATGCCAATTACAATGTGGAGAAAGCACAACAAGGAATTGTCTTTCTGGAT
GAAGTAGATAAGATTGGCAGTGTGCCAGGCATTCATCAGTTACGGGATGTAGGTGGAGAA
GGCGTTCAGCAAGGCTTATTAAAACTACTAGAAGGCACAATAGTCAATGTTCCAGAAAAG
AATTCCCGAAAGCTCCGTGGAGAAACAGTACAAGTTGATACAACAAACATCCTGTTTGTT
GCATCTGGTGCTTTCAATGGTTTAGACAGAATTATCAGCAGGAGGAAAAATGAAAAGTAT
CTTGGATTTGGAACACCATCTAATCTAGGAAAAGGCAGAAGGGCTGCAGCTGCTGCAGAC
CTTGCTAATCGAAGTGGGGAATCAAATACTCACCAAGACATTGAAGAAAAAGATCGGTTA
TTGCGTCATGTGGAAGCCAGAGATCTGATTGAGTTTGGCATGATTCCTGAGTTTGTGGGA
CGGTTGCCTGTGGTGGTTCCATTGCATAGCCTAGATGAGAAAACACTTGTACAAATACTA
ACTGAGCCAAGAAATGCTGTTATTCCTCAGTACCAGGCCTTATTCAGCATGGATAAGTGT
GAACTGAATGTTACTGAGGATGCTTTGAAAGCTATAGCCAGATTGGCACTAGAACGAAAA
ACAGGTGCACGAGGCCTTCGGTCCATAATGGAAAAGCTGTTACTAGAACCAATGTTTGAA
GTCCCTAATTCTGATATCGTATGTGTGGAGGTTGACAAAGAAGTAGTAGAAGGAAAAAAG
GAACCAGGATACATCCGGGCTCCAACAAAAGAATCCTCTGAAGAGGAGTATGACTCTGGA
GTCGAAGAAGAAGGATGGCCCCGCCAAGCAGATGCTGCAAACAGC
>Marmoset|ENSCJAG00000006870|ENSCJAT00000013498
ATGTCCAGCTGCGGCGCTTGTACCTGCGGAGCCTCCGCCGCCCGACTCATCGCCTCCTCA
CTCTCCTCCGCGCAGAGAGGTATTTCTGGTGGTCGCATTCATATATCAGTTTTAGGAAGG
CTTGGGACA---TTTGAAACTCAGATTCTGCGAAGAACTCCTCTTAGATCCTTTTCAGAA
ACACCAGCATATTTTGCCTCAAAAGATGGGATAAGTAAAGATGGTTCTGGAGATGGAAAT
AAGAAATCAGCAAGTGAGGGAAGTAGTAAGAAATCAGGCTCTGGGAATTCTGGGAAAGGT
GGAAACCAGCTTCGCTGTCCTAAATGTGGTGACTTGTGCACACATGTAGAGACCTTTGTG
TCATCTACCCGTTTTGTCAAATGTGAAAAATGT---------------------------
------------------------------------------------------------
------------------------------------------CATCATTTTTTTGTTGTG
CTATCTGAAGCGGACTCAAAGAAAAGTGTAATTAAAGAACCTGAATCAGCAGCAGAAGCT
GTAAAGTTGGCATTCCAACAGAAACCACCGCCTCCCCCTAAGAAGATTTATAACTACCTC
GACAAGTATGTTGTTGGCCAGTCATTTGCTAAGAAGGTGCTTTCAGTTGCTGTGTAC---
---------------------------------------------------AATCATTAT
AAGAGAATATATAATAATATCCCAGCTAATCTGAGACAGCAAGCAGAGGTTGAGAAGCAG
ACATCATTAACACCAAGAGAGTTAGAAATAAGAAGACGGGAGGATGAGTACAGATTTACA
AAATTGCTTCAGATTGCTGGAATTAGCCCACATGGTAATGCTTTAGGAGCATCAATGCAG
CAACAGGTGAATCAACAAATACCTCAGGAAAGACGAGGAGGTGAAGTATTGGATTCTTCT
CATGATGACATAAAACTTGAAAAAAGTAATATTTTGCTGCTTGGACCAACTGGGTCAGGT
AAAACCCTGCTGGCACAAACCCTAGCTAAATGCCTTGATGTCCCTTTTGCTATCTGTGAC
TGTACAACTTTGACTCAGGCTGGATACGTGGGCGAAGATATTGAATCTGTGATTGCCAAA
CTACTCCAAGATGCCAATTATAACGTGGAAAAAGCACAACAAGGAATTGTCTTTCTGGAT
GAAGTAGATAAGATTGGCAGTGTGCCAGGCATTCATCAATTACGCGATGTAGGTGGAGAA
GGCGTTCAGCAAGGCTTATTAAAACTACTAGAGGGCACAATAGTCAATGTTCCAGAAAAG
AATTCCCGAAAGCTTCGAGGAGAAACAGTACAAGTTGATACAACAAACATCCTGTTTGTT
GCATCTGGTGCTTTCAATGGTTTAGACAGAATCATCAGCAGGAGGAAAAATGAAAAGTAT
CTTGGATTTGGAACACCATCTAATCTGGGGAAAGGCAGAAGGGCTGCAGCTGCTGCAGAC
CTTGCTAATCGAAGTGGGGAATCAAATACTCACCAAGACATTGAAGAAAAAGATCGGTTA
TTACGTCATGTGGAAGCCAGAGATCTGATTGAGTTTGGCATGATTCCTGAGTTTGTGGGA
CGGTTGCCTGTGGTGGTTCCATTGCATAGCCTAGATGAGAAAACACTTGTACAAATACTA
ACTGAGCCACGAAATGCTGTTATTCCTCAGTACCAGGCCTTATTCAGCATGGATAAGTGT
GAATTGAATGTTACTGAGGACGCTTTAAAAGCTATAGCCAGATTGGCACTAGAGCGAAAA
ACAGGTGCACGAGGCCTTCGGTCCATAATGGAAAAGCTGTTACTAGAACCAATGTTTGAA
GTCCCTAATTCTGATATCGTATGTGTGGAGGTTGACAAAGAAGTAGTAGAAGGAAAAAAG
GAACCAGGATACATCCGGGCTCCAACGAAAGAATCCTCTGAAGAGGAGTATGACTCTGGA
GTTGAAGAAGAAGGATGGCCCCGCCAAGCAGATGCTGCAAACAGC
>Microbat|ENSMLUG00000008769|ENSMLUT00000008770
ATGTCTGGCTGCGGCGCTTGTAGTTGTGGAGCGGTCGCCGCGCGGCTCATCACTTCCTCG
CTTGCCTCCGCGCCGAGAGGTATTTCTTGTGGTCGCATTCATATACCTGTTTTAGGAAGG
CTTGGGACC---TTTGAAACTCAGATTCTACGAAGAGTTCCTTTTAGAACCTTTACAGAA
ACACCAGCATGCTTAGCCTCAAAAGATGGAATAAGTAAAGATGGCTCTGGAGATGGAAAT
AAGAAATCAGCAAGTGAGGGAAGCAGTAAAAAATCAGGCTCTGGGAATTCTGGGAAAGGT
GGAAACCAGCTACGCTGCCCTAAATGTGGTGACTTGTGCACACATGTAGAGACCTTTGTG
TCATCCACCCGTTTTGTGAAGTGCGAAAAATGT---------------------------
------------------------------------------------------------
------------------------------------------CATCATTTTTTTGTTGTG
CTATCTGAAGCAGACTCAAAGAAAAGCATAATTAAAGAACCAGAATCCGCAGCAGAAGCT
GTAAAGTTGGCATTCCAACAGAAACCACCTCCTCCCCCCAAGAAGATTTATAACTACCTC
GACAAGTATGTTGTTGGCCAGTCATTTGCTAAGAAGGTGCTTTCAGTTGCCGTGTAC---
---------------------------------------------------AATCATTAC
AAGAGAATATATAATAATATTCCAACTAATCTGAGGCAGCAAGCAGAGGTTGAGAAGCAG
ACATCATTAACACCTAGAGAGTTAGAAATAAGAAGACGAGAGGATGAGTACAGATTTACA
AAATTGCTTCAGATAGCTGGAATTAGTCCACATGGTAATGCTTTAGGAGCATCAATGCAG
CAACAGGTAAATCAACAAATGCCTCAGGAAAAACGAGGAGGTGAAGTATTGGATTCTGCC
CATGATGACATAAAACTTGAAAAGAGTAATATTTTGCTGCTTGGACCAACTGGGTCAGGT
AAAACTCTGCTGGCACAAACTCTAGCTAAATGCCTTGATGTTCCTTTTGCTATCTGTGAC
TGTACAACTTTGACTCAGGCTGGATATGTAGGTGAAGATATTGAATCTGTGATTGCCAAA
CTGCTCCAAGATGCCAATTACAATGTAGAAAAAGCACAACAAGGAATTGTCTTTCTGGAT
GAAGTAGATAAGATTGGCAGTGTGCCAGGCATTCATCAGTTACGGGATGTAGGTGGAGAA
GGCGTTCAGCAAGGCTTATTGAAACTACTAGAAGGCACAATAGTCAATGTTCCAGAAAAG
AATTCCCGCAAGTTACGTGGAGAAACAGTACAAGTTGATACAACAAACATCCTGTTTGTT
GCATCTGGTGCTTTCAATGGTTTAGACAGAATCATCAGCAGGAGGAAAAATGAAAAGTAT
CTTGGATTTGGAACACCATCAAATCTTGGAAAAGGCAGAAGGGCTGCAGCTGCTGCAGAC
CTTGCCAATCGAAGTGGCGAATCAAATACTCACCAAGACATTGAAGAAAAAGATCGATTA
TTACGTCATGTAGAAGCAAGAGATCTCATTGAATTTGGCATGATTCCTGAGTTTGTGGGA
CGGTTGCCTGTGGTAGTTCCTTTACATAGCCTAGATGAGAAAACACTTGTACAAATACTA
ACTGAGCCACGTAATGCTGTTATTCCTCAGTACCAGGCCTTATTCAGCATGGATAAGTGT
GAACTGAATGTTACTGAGGATGCTTTGAAAGCTATAGCCAGATTGGCACTAGAACGAAAA
ACAGGTGCACGAGGTCTTCGGTCCATAATGGAAAAGCTATTATTAGAACCAATGTTTGAA
GTCCCTAATTCTGATATTGTATGTGTGGAAGTTGACAAAGAAGTAGTAGAAGGAAAAAAG
GAACCAGGATACATCCGGGCTCCAACAAAAGAATCCTCTGAAGAGGAGTATGATTCTGGA
GTTGAAGAAGAAGGATGGCCTCGCCAAGCAGATGCTGCAAACAGC
>Human|ENSG00000166855|ENST00000300107
ATGCCCAGCTGCGGTGCTTGTACTTGCGGCGCGGCGGCCGTCCGGCTCATCACCTCCTCA
CTCGCCTCCGCGCAGAGAGGTATTTCTGGTGGTCGCATTCATATGTCAGTTTTAGGAAGG
CTTGGGACA---TTTGAAACTCAGATTCTGCAAAGAGCTCCTCTTAGATCCTTTACAGAA
ACACCAGCATACTTTGCCTCAAAAGATGGGATAAGTAAAGATGGTTCTGGAGATGGAAAT
AAGAAATCAGCAAGTGAGGGAAGTAGTAAGAAATCAGGCTCTGGGAATTCTGGGAAAGGT
GGAAACCAGCTGCGCTGTCCTAAATGTGGCGACTTGTGCACACATGTAGAGACCTTTGTA
TCATCCACCCGTTTTGTCAAGTGTGAAAAGTGT---------------------------
------------------------------------------------------------
------------------------------------------CATCATTTTTTTGTTGTG
CTATCTGAAGCAGACTCAAAGAAAAGCATAATTAAAGAACCTGAATCAGCAGCAGAAGCT
GTAAAATTGGCATTCCAACAGAAACCACCACCTCCCCCTAAGAAGATTTATAACTACCTC
GACAAGTATGTTGTTGGCCAGTCATTTGCTAAGAAGGTGCTTTCAGTTGCTGTGTAC---
---------------------------------------------------AATCATTAT
AAGAGAATATATAATAATATCCCAGCTAATCTGAGACAGCAAGCAGAGGTTGAGAAGCAG
ACATCATTAACACCAAGAGAGTTAGAAATAAGAAGACGGGAGGATGAGTACAGATTTACA
AAATTGCTTCAGATTGCTGGAATTAGCCCACATGGTAATGCTTTAGGAGCATCAATGCAG
CAACAGGTAAATCAACAAATACCTCAGGAAAAACGAGGAGGTGAAGTATTGGATTCTTCT
CATGATGACATAAAACTTGAAAAAAGTAATATTTTGCTGCTTGGACCAACTGGGTCAGGT
AAAACTCTGCTGGCACAAACCCTAGCTAAATGCCTTGATGTCCCTTTTGCTATCTGTGAC
TGTACAACTTTGACTCAGGCTGGATATGTAGGCGAAGATATTGAATCTGTGATTGCAAAA
CTACTCCAAGATGCCAATTATAATGTGGAAAAAGCACAACAAGGAATTGTCTTTCTGGAT
GAAGTAGATAAGATTGGCAGTGTGCCAGGCATTCATCAATTACGGGATGTAGGTGGAGAA
GGCGTTCAGCAAGGCTTATTAAAACTACTAGAAGGCACAATAGTCAATGTTCCAGAAAAG
AATTCCCGAAAGCTCCGTGGAGAAACAGTTCAAGTTGATACAACAAACATCCTGTTTGTG
GCATCTGGTGCTTTCAATGGTTTAGACAGAATCATCAGCAGGAGGAAAAATGAAAAGTAT
CTTGGATTTGGAACACCATCTAATCTGGGAAAAGGCAGAAGGGCTGCAGCTGCTGCAGAC
CTTGCTAATCGAAGTGGGGAATCGAATACTCACCAAGACATTGAAGAAAAAGATCGGTTA
TTGCGTCATGTGGAAGCCAGAGATCTGATTGAGTTTGGCATGATTCCTGAGTTTGTGGGA
CGGTTGCCTGTGGTGGTTCCATTGCATAGCCTAGATGAGAAAACACTTGTACAAATATTA
ACTGAGCCACGAAATGCTGTTATTCCTCAGTACCAGGCCTTATTCAGCATGGATAAGTGT
GAACTGAATGTTACTGAGGATGCTTTGAAAGCTATAGCCAGATTGGCACTAGAACGAAAA
ACAGGTGCACGAGGCCTTCGGTCCATAATGGAAAAGCTGTTACTAGAACCAATGTTTGAA
GTCCCTAATTCTGATATCGTATGTGTGGAGGTTGACAAAGAAGTAGTAGAAGGAAAAAAG
GAACCAGGATACATCCGGGCTCCAACAAAAGAATCCTCTGAAGAGGAGTATGACTCTGGA
GTTGAAGAAGAAGGATGGCCCCGCCAAGCAGATGCTGCAAACAGC
>Orca|XP_004274803.1
ATGTCAGGCTGCGGCGCTTGTACTTGCGGCGCCACAGCCGCGCGGCTCATCAGCTCCTCG
TTCGCCTCCGCGCCAAGAGGTATTTCTTGTGGTCGCATTCATATACCAGTTTTAGGAAGG
CTTGGGACC---TTTGAAACACAGCTTCTACGAAGAGCTCCTTTTAGAGCCTTTACAGAA
ACACCAGCATACTTTGCTTCAAAAGATGGGATGAGTAAAGATGGCTCTGGAGATGGAAAT
AAGAAATCAGCAAGTGAGGGAAGCAGTAAGAAGTCAGGCTCTGGGAATTCTGGGAAAGGT
GGAAACCAGCTTCGCTGTCCTAAATGTGGAGACTTGTGCACACACGTAGAGACCTTTGTG
TCATCCACCCGCTTTGTGAAGTGTGAAAAATGT---------------------------
------------------------------------------------------------
------------------------------------------CATCATTTTTTTGTTGTG
CTATCAGAAGCAGACTCAAAGAAAAGCATAATTAAAGAACCTGAATCAGCAGCAGAAGCT
GTAAAATTGGCATTCCAACAGAAACCACCTCCTCCCCCCAAAAAGATTTATAACTACCTC
GACAAGTATGTTGTTGGCCAGTCATTTGCTAAGAAGGTGCTTTCAGTTGCTGTATAC---
---------------------------------------------------AATCATTAT
AAGAGAATATATAATAATATCCCAGCTAATGTGAGACAGCAAGCAGAAGTTGAGAAGCAG
ACATCATTAACTCCTAGAGAGTTAGAAATAAGAAGACGGGAGGATGAGTACAGATTTACA
AAGTTGCTTCAGATTGCTGGAATTAGTCCACATGGTAATGCTTTAGGAGCATCAATGCAG
CAACAAGTAAACCAACAAATACCTCAGGAAAAACGAGGAGGTGAAGTATTGGATTCTTCC
CATGATGACATAAAGCTTGAAAAGAGTAATATTTTGCTGCTTGGACCAACTGGGTCAGGT
AAAACTCTTCTGGCACAAACCCTAGCTAAATGCCTTGATGTCCCTTTTGCTATCTGTGAC
TGTACGACTTTGACTCAGGCTGGATATGTAGGTGAAGATATTGAATCTGTGATTGCCAAA
CTGCTCCAAGATGCCAATTATAATGTAGAAAAAGCACAACAAGGAATTGTCTTTCTGGAT
GAAGTAGATAAGATTGGCAGTGTGCCAGGCATTCATCAGTTACGGGATGTAGGTGGAGAA
GGCGTTCAGCAAGGCTTATTAAAACTACTAGAAGGCACAATAGTCAATGTTCCAGAAAAG
AATTCCCGTAAGCTACGTGGAGAAACGGTACAAGTTGATACAACAAACATCCTGTTTGTT
GCATCTGGTGCTTTCAATGGTTTGGACAGAATCATCAGCAGGAGAAAAAATGAAAAGTAT
CTTGGATTTGGAACACCATCTAATCTGGGAAAAGGCAGAAGGGCTGCAGCTGCTGCAGAC
CTTGCCAATCGAAGTGGAGAATCAAATACTCACCAAGACATTGAAGAAAAAGATCGTTTA
TTACGTCATGTGGAAGCCAGAGATCTCATTGAATTTGGCATGATTCCTGAGTTTGTGGGA
CGGTTGCCTGTGGTAGTTCCTTTGCATAGCCTAGATGAGAAAACACTTGTACGAATACTA
ACTGAGCCACGTAATGCTGTTATTCCTCAGTACCAGGCCTTATTCAGCATGGATAAGTGT
GAACTGAATGTTACTGAAGATGCTTTGAAAGCTATAGCCCGATTGGCACTAGAACGAAAA
ACAGGTGCACGAGGCCTCCGGTCCATAATGGAAAAGCTGTTACTAGAACCAATGTTCGAA
GTCCCTAATTCTGATATTGTATGTGTGGAGGTTGACAAAGAAGTAGTAGAAGGAAAGAAG
GAACCAGGATACATCCGGGCTCCAACGAAAGAATCCTCTGAAGAGGAGTATGACTCTGGA
GTTGAAGAAGAAGGATGGCCTCGTCAAGCAGATGCTGCAAACAGC
>Chimp|ENSPTRG00000007176|ENSPTRT00000013234
ATGCCCAGCTGCGGTGCTTGTACTTGCGGCGCGGCGGCCGTCCGGCTCATCACCTCCTCA
CTCGCCTCCGCGCAGAGAGGTATTTCTGGTGGTCGCATTCATATGTCAGTTTTAGGAAGG
CTTGGGACA---TTTGAAACTCAGATTCTGCGAAGAGCTCCTCTTAGATCCTTTACAGAA
ACACCAGCATACTTTGCCTCAAAAGATGGGATAAGTAAAGATGGTTCTGGAGATGGAAAT
AAGAAATCAGCAAATGAGGGAAGTAGTAAGAAATCAGGCTCTGGGAATTCTGGGAAAGGT
GGAAACCAGCTGCGCTGTCCTAAATGTGGCGACTTGTGCACACATGTAGAGACCTTTGTA
TCATCCACCCGTTTTGTCAAGTGTGAAAAGTGT---------------------------
------------------------------------------------------------
------------------------------------------CATCATTTTTTTGTTGTG
CTATCTGAAGCAGACTCAAAGAAAAGCATAATTAAAGAACCTGAATCAGCAGCAGAAGCT
GTAAAATTGGCATTCCAACAGAAACCACCACCTCCCCCTAAGAAGATTTATAACTACCTC
GACAAGTATGTTGTTGGCCAGTCATTTGCTAAGAAGGTGCTTTCAGTTGCTGTGTAC---
---------------------------------------------------AATCATTAT
AAGAGAATATATAATAATATCCCAGCTAATCTGAGACAGCAAGCAGAGGTTGAGAAGCAG
ACATCATTAACACCAAGAGAGTTAGAAATAAGAAGACGGGAGGATGAGTACAGATTTACA
AAATTGCTTCAGATTGCTGGAATTAACCCACATGGTAATGCTTTAGGAGCATCAATGCAG
CAACAGGTAAATCAACAAATACCTCAGGAAAAACGAGGAGGTGAAGTATTGGATTCTTCT
CATGATGACATAAAACTTGAAAAAAGTAATATTTTGCTGCTTGGACCAACTGGGTCAGGT
AAAACTCTGCTGGCACAAACCCTAGCTAAATGCCTTGATGTCCCTTTTGCTATCTGTGAC
TGTACAACTTTGACTCAGGCTGGATATGTAGGCGAAGATATTGAATCTGTGATTGCAAAA
CTACTCCAAGATGCCAATTATAATGTGGAAAAAGCACAACAAGGAATTGTCTTTCTGGAT
GAAGTAGATAAGATTGGCAGTGTGCCAGGCATTCATCAATTACGGGATGTAGGTGGAGAA
GGCGTTCAGCAAGGCTTATTAAAACTACTAGAAGGCACAATAGTCAATGTTCCAGAAAAG
AATTCCCGAAAGCTCCGTGGAGAAACAGTTCAAGTTGATACAACAAACATCCTGTTTGTG
GCATCTGGTGCTTTCAATGGTTTAGACAGAATCATCAGCAGGAGGAAAAATGAAAAGTAT
CTTGGATTTGGAACACCATCTAATCTGGGAAAAGGCAGAAGGGCTGCAGCTGCTGCAGAC
CTTGCTAATCGAAGTGGGGAATCAAATACTCACCAAGACATTGAAGAAAAAGATCGGTTA
TTGCGTCATGTGGAAGCCAGAGATCTGATTGAGTTTGGCATGATTCCTGAGTTTGTGGGA
CGGTTGCCTGTGGTGGTTCCATTGCATAGCCTAGATGAGAAAACACTTGTACAAATATTA
ACTGAGCCACGAAATGCTGTTATTCCTCAGTACCAGGCCTTATTCAGCATGGATAAGTGT
GAACTGAATGTTACTGAGGATGCTTTGAAAGCTATAGCCAGATTGGCACTAGAACGAAAA
ACAGGTGCACGAGGCCTTCGGTCCATAATGGAAAAGCTGTTACTAGAACCAATGTTTGAA
GTCCCTAATTCTGATATCGTATGTGTGGAGGTTGACAAAGAAGTAGTAGAAGGAAAAAAG
GAACCAGGATACATCCGGGCTCCAACAAAAGAATCCTCTGAAGAGGAGTATGACTCTGGA
GTTGAAGAAGAAGGATGGCCCCGCCAAGCAGATGCTGCAAACAGC
>Cow|ENSBTAG00000008386|ENSBTAT00000011038
------------------------------------------------------------
------------------GGTATTTCTTGTAGTCGTATTCATATACCAGTTTTAGGAAGG
CTTGGGACC---TTTGAAACTCAGCTTCTACGAAGAGCTCCTTTTAGAGCTTTTACAGAA
ACACCAGCATACTTTGCCTCAAGAGATGGGATAAGTAAAGATGGCTCTGGAGATGGAAAT
AAGAAATCAGCAAGTGAGGGAAGCAGTAAGAAATCAGGCTCTGGGAATTCTGGGAAAGGT
GGAAACCAGCTTCGTTGTCCTAAATGTGGCGACTTATGCACACACGTAGAGACCTTCGTG
TCATCCACCCGCTTTGTGAAGTGTGAAAAATGT---------------------------
------------------------------------------------------------
------------------------------------------CATCATTTTTTTGTTGTG
TTATCAGAAGCAGACTCAAAGAAAAGCATAATTAAAGAACCTGAATCAGCAGCAGAAGCT
GTAAAATTGGCATTCCAACAGAAACCACCTCCTCCCCCCAAGAAGATTTATAACTACCTC
GACAAGTACGTTGTTGGCCAATCGTTTGCCAAGAAGGTGCTTTCAGTTGCTGTATAC---
---------------------------------------------------AATCATTAC
AAGAGAATATATAATAATATCCCAGCTAATCTGAGACAGCAGGCAGAAGTTGAGAAGCAG
ACATCATTAACACCTAGAGAGTTAGAAATAAGAAGACGGGAGGATGAGTACAGATTTACA
AAGTTGCTTCAGATTGCTGGAATTAGTCCACATGGGAATGCTTTAGGAGCATCAGTGCAG
CAACAGGTAAATCAACAAATACCTCAGGAAAAACGAGGAGGTGAAGTATTGGATTCTTCC
CACGATGACATCAAACTTGAAAAGAGTAATATTTTGCTGCTTGGACCAACTGGGTCAGGT
AAAACTCTTCTGGCACAAACTCTAGCTAAATGCCTTGATGTCCCTTTTGCTATCTGTGAC
TGTACCACTTTGACTCAGGCTGGATATGTAGGTGAAGATATTGAATCTGTGATTGCCAAG
CTGCTCCAAGATGCCAATTATAATGTAGAAAAAGCACAACAAGGAATTGTCTTTCTGGAT
GAAGTAGATAAGATTGGCAGTGTGCCAGGCATTCATCAGTTACGGGATGTAGGTGGAGAA
GGCGTTCAGCAAGGCTTATTAAAACTATTGGAAGGCACGATAGTCAATGTTCCAGAAAAG
AATTCCCGTAAGCTACGTGGAGAAACAGTACAAGTGGATACAACAAACATTCTGTTTGTT
GCATCTGGTGCTTTCAATGGTTTGGACAGAATCATCAGCAGGAGGAAAAATGAAAAGTAT
CTTGGATTTGGAACACCATCTAATCTGGGAAAAGGTAGAAGGGCTGCAGCTGCTGCTGAC
CTTGCCAATCGAAGTGGAGAATCAAATACTCACCAAGACATTGAAGAAAAAGATCGTTTA
TTACGTCATGTGGAAGCCAGAGATCTCATTGAGTTTGGCATGATTCCTGAGTTTGTGGGA
CGGTTGCCTGTGGTAGTTCCTTTGCATAGCCTAGATGAGAAAACACTTGTACAAATACTA
ACCGAGCCACGTAATGCTGTTATTCCTCAGTACCAAGCCTTATTCAGCATGGATAAGTGT
GAACTGAATGTTACTGAAGATGCTTTAAAAGCTATAGCCAGATTAGCACTAGAACGAAAA
ACAGGTGCACGAGGCCTCCGGTCCATTATGGAAAAGCTGTTACTAGAACCAATGTTCGAA
GTCCCTAATTCTGATATTGTATGCGTGGAGGTTGACAAAGAAGTAGTAGAAGGAAAGAAG
GAACCAGGATACATCCGGGCTCCAACCAAAGAATCCTCGGAAGAGGAGTATGACTCTGGA
GTTGAAGAAGAAGGATGGCCTCGTCAAGCAGATGCTGCAAACAGC
>Dog|ENSCAFG00000017131|ENSCAFT00000027135
ATGTCCGGCTGCGGCGCCTGTACTTGCGGCGCGGCGGCCGCGCGGCTCATCACCTCTTCG
CTCGCCTCCGCGCAGAGAGGTATCTCTTGTGGCCGCATTCATATACCCGTTTTAGGAAGG
CTCGGGACC---TTTGAAACTCAGATTCTACGAAGAGCTCCCTTTAGAACCTTTACAGAA
ACACCAGCATACTTTGCATCAAAAGATGGCATAAGTAAAGATGGCTCTGGAGATGGAAAT
AAGAAATCAGCAAGTGAGGGAAGCAGTAAAAAATCAGGCTCTGGGAATTCAGGGAAAGGT
GGAAACCAACTGAGGTGTCCTAAGTGTGGCGACTTGTGCACTCATGTAGAGACCTTTGTG
TCATCAACCCGTTTTGTGAAGTGTGAAAAATGT---------------------------
------------------------------------------------------------
------------------------------------------CATCATTTTTTTGTTGTG
CTATCTGAAGCAGACTCAAAGAAAAGCATAATTAAAGAACCTGAATCAGCAGCAGAAGCT
GTAAAATTGGCATTCCAACAGAAACCACCTCCTCCCCCCAAAAAGATTTATAACTACCTC
GACAAGTATGTTGTTGGCCAGTCATTTGCTAAGAAGGTGCTTTCGGTTGCTGTATAC---
---------------------------------------------------AATCATTAT
AAGAGAATATATAACAATATCCCAGCTAATCTGAGACAGCAAGCAGAGGTTGAGAAGCAG
ACATCATTAACACCTAGAGAGTTAGAAATAAGAAGACGGGAGGATGAGTACAGATTTACA
AAATTGCTTCAGATTGCCGGAATCAGTCCACATGGTAATGCTTTAGGAGCATCAATGCAG
CAACAGGTAAACCAACAAATGCCTCAGGAAAAACGAGGAGGTGAAGTATTGGATTCTTCC
CATGATGACATAAAACTTGAAAAGAGTAATATTTTGCTGCTTGGACCAACTGGGTCAGGT
AAAACTCTGCTGGCACAAACTCTAGCTAAATGCCTTGATGTCCCTTTTGCTATCTGTGAC
TGTACAACTTTGACTCAGGCTGGATATGTAGGTGAAGATATTGAATCTGTGATTGCCAAA
CTGCTTCAAGATGCCAATTATAATGTAGAAAAAGCACAACAAGGAATTGTCTTTCTGGAT
GAAGTAGATAAGATTGGCAGTGTGCCAGGCATTCATCAGTTACGGGATGTAGGTGGAGAA
GGCGTTCAGCAAGGGTTATTAAAACTACTAGAAGGCACGATAGTTAATGTTCCAGAAAAG
AATTCCCGCAAGTTACGTGGAGAAACAGTACAAGTTGATACAACAAACATCCTGTTTGTT
GCATCTGGTGCTTTCAATGGCTTAGACAGAATCATCAGCAGGAGGAAAAATGAAAAGTAT
CTTGGATTTGGAACACCGTCTAATCTGGGAAAAGGCAGAAGGGCTGCAGCTGCTGCAGAC
CTTGCCAATCGAAGTGGAGAATCAAATACTCACCAAGACATTGAAGAAAAAGATCGATTA
TTACGTCATGTAGAAGCAAGAGATCTCATTGAATTTGGCATGATTCCTGAGTTTGTGGGA
CGGTTGCCTGTGGTAGTTCCTTTGCATAGCCTAGATGAGAAAACGCTTGTACAAATACTA
ACTGAGCCACGTAATGCTGTTATTCCTCAGTACCAGGCCTTATTCAGCATGGATAAGTGT
GAACTGAATGTTACTGAGGATGCTTTGAAAGCTATAGCCAGATTGGCACTAGAACGAAAA
ACAGGTGCACGAGGTCTTCGGTCCATAATGGAAAAGCTGTTACTAGAACCAATGTTCGAA
GTTCCTAATTCTGATATTGTATGTGTGGAGGTTGACAAAGAAGTAGTAGAAGGGAAAAAG
GAGCCAGGATATATCCGGGCTCCAACAAAAGAATCATCTGAAGAAGAGTATGACTCTGGA
GTTGAAGAAGAAGGATGGCCTCGCCAAGCAGATGCAGCAAACAGC
>Elephant|ENSLAFG00000004978|ENSLAFT00000004977
ATGTCCGGCTGCGGCGCTTGTAGTTGCGGCGCAGTTGCTGCGAGGCTCATCACCTCCTCG
CTCGCCTCCGCGCAGAGAGGTCTTTCTTGTGGTCGCATTCACATACCAGTTTTAGGAAGG
CTTGGGGCC---TTTGAAGCTCAGATTCTGCGAAGCGCTCCTTTTAGAACTTTTACAGAA
ACACCAGCTTACTTTGCCTCAAAAGATGGGATAAGTAAAGATGGCTCTGGAGATGGAAAT
AAGAAATCAGTAAGTGATGGAAGCAGTAAGAAATCAGGCTCTGGGAATTCTGGGAAAGGT
GGAAACCAGCTGCGCTGTCCTAAATGTGGCGACTTGTGCACACATGTAGAGACCTTTGTG
TCATCCACCCGTTTTGTGAAGTGTGAAAAGTGT---------------------------
------------------------------------------------------------
------------------------------------------CATCATTTTTTTGTTGTG
CTATCTGAAGCAGACTCAAAGAAAAGCATAATTAAAGAACCCGAATCAGCAGCAGAAGCT
GTAAAATTGGCATTCCAGCAGAAGCCACCTCCCCCTCCCAAGAAGATTTATAACTACCTC
GACAAGTATGTTGTTGGCCAGTCGTTTGCTAAGAAGGTGCTTTCAGTTGCTGTGTAC---
---------------------------------------------------AATCACTAT
AAGAGAATATATAATAACATCCCAGCTAATCTGAGACAGCAAGCAGAGGTTGAGAAGCAG
ACATCATTAACACCTAGAGAGTTAGAAATAAGAAGACGGGAGGATGAGTACAGATTTACA
AAATTGCTTCAGATCGCTGGGATTAGTCCACATGGTAATGCTTTGGGAGCCTCCATGCAG
CAGCAGGTAAATCAGCAAGTCCCTCAGGAAAAGCGAGGAGGTGAAGTGCTGGATTCTGCG
CATGATGACATAAAACTTGAAAAAAGTAATATTTTGCTCCTTGGACCAACTGGGTCAGGT
AAAACCCTGCTGGCGCAAACACTAGCTAAATGCCTTGATGTCCCTTTTGCTATCTGTGAC
TGTACGACTTTGACTCAGGCTGGATATGTAGGTGAAGATATTGAATCTGTGATTGCCAAA
CTGCTCCAAGATGCCAATTATAATGTAGAAAAAGCACAACAAGGAATTGTCTTTCTGGAT
GAAGTAGATAAGATTGGCAGTGTGCCAGGCATTCATCAGTTACGGGATGTAGGTGGAGAA
GGCGTTCAGCAAGGCTTACTAAAATTACTAGAAGGTACGATAGTCAATGTTCCAGAAAAG
AATTCTCGCAAGCTACGTGGAGAAACAGTACAAGTTGATACAACAAATATCTTGTTTGTT
GCATCTGGTGCTTTCAATGGTTTAGACAGAATCATCAGCAGGAGGAAAAATGAAAAGTAT
CTTGGATTCGGAACACCATCTAATCTGGGAAAAGGCAGAAGGGCTGCAGCTGCTGCAGAT
CTTGCCAATAGAAGTGGGGAATCAAATACCCATCAAGACATTGAAGAGAAAGATCGATTA
TTACGTCATGTGGAAGCCAGAGATCTCATTGAGTTCGGCATGATTCCTGAGTTTGTGGGA
CGGTTACCTGTGGTAGTTCCTTTGCATAGCCTAGATGAGAAAACCCTTGTGCAGATACTA
ACTGAGCCACGTAATGCTGTTATTCCTCAGTACCAGGCCTTATTCAGCATGGATAAGTGT
GAATTGAATGTTACTGAGGATGCTTTGAAAGCTATAGCCAGATTGGCACTAGAACGAAAA
ACTGGTGCAAGAGGCCTTCGGTCCATAATGGAAAAGCTGTTACTAGAACCAATGTTTGAA
GTCCCAAATTCTGACATTGTATGTGTGGAGGTTGACAAAGAAGTAGTAGAAGGAAAAAAG
GAACCAGCATACATCCGGGCTCCAACGAAAGAATCCTCTGAAGAGGAGTATGACTCTGGA
GTTGAAGAGGAAGGATGGCCTCGCCAAGCAGATGCTGCAAACAGC
>Bowhead|bmy_12706T0
ATGTCGGGCTGCGGCGCTTGTACTTGCGGCGCCACAGCCGCGCGGCTCATCAGCTCCTCG
CTCGCCTCCGCGCCAAGAGGTATTTCTTGTGGTCGCATTCATATACCAGTTTTAGGAAGG
CTTGGGACC---TTTGAAACTCAGCTTCTACGAAGAGCTCCTTTTAGAGCCTTTACGGAA
ACACCAGCATACTTTGCTTCAAAAGATGGGATGAGTAAAGATGGCTCTGGAGATGGAAAT
AAGAAATCAGCAAGTGAGGGAAGCAGTAAGAAGTCAGGCTCTGGGAATTCTGGGAAAGGT
GGAAACCAGCTTCGCTGTCCTAAATGTGGCGACTTGTGCACACACGTAGAGACCTTTGTG
TCATCCACCCGCTTTGTGAAGTGTGAAAAATGT---------------------------
------------------------------------------------------------
------------------------------------------CATCATTTTTTTGTTGTG
CTGTCAGAAGCAGACTCAAAGAAAAGCATTATTAAAGAACCTGAATCAGCAGCAGAAGCT
GTAAAATTGGCATTCCAACAGAAACCGCCTCCTCCCCCCAAAAAGATTTATAACTACCTC
GACAAGTATGTTGTTGGCCAGTCATTTGCTAAGAAGGTGCTTTCAGTTGCTGTATAC---
---------------------------------------------------AATCATTAT
AAGAGAATATATAACAATATCCCAGCTAATGTGAGACAGCAAGCAGAAGTTGAGAAGCAG
ACATCATTAACTCCTAGAGAGTTAGAAATAAGAAGACGGGAGGATGAGTACAGATTTACA
AAGTTGCTTCAGATTGCTGGAATTAGTCCACATGGTAATGCTTTAGGAGCATCAATGCAG
CAACAAGTAAACCAACAAATACCTCAGGAAAAACGAGGAGGTGAAGTATTGGATTCTTCC
CACGATGACATAAAACTTGAAAAGAGTAATATTTTGCTGCTTGGACCAACTGGGTCAGGT
AAAACTCTTCTGGCACAAACCCTAGCTAAATGCCTTGATGTCCCTTTTGCTATCTGTGAC
TGTACGACTTTGACTCAGGCTGGATATGTAGGTGAAGATATTGAATCTGTGATTGCCAAA
CTGCTCCAAGATGCCAATTATAATGTAGAAAAAGCACAACAAGGAATTGTCTTTCTGGAT
GAAGTAGATAAGATTGGCAGTGTGCCAGGCATTCATCAGTTACGGGATGTAGGTGGAGAA
GGCGTTCAGCAAGGCTTATTAAAACTACTAGAAGGCACAATAGTCAATGTTCCAGAAAAG
AATTCTCGTAAGCTACGTGGAGAAACGGTACAAGTTGATACAACAAACATCCTA------
------------------------------------------------------------
---------------------------------------AGGGCTGCAGCTGCTGCAGAC
CTTGCCAATCGAAGTGGAGAATCAAATACTCACCAAGACATTGAAGAAAAAGATCGTTTA
TTACGTCACGTGGAAGCCAGAGATCTCATTGAATTTGGCATGATTCCTGAGTTTGTGGGA
CGGTTGCCTGTGGTAGTTCCTTTGCATAGCCTAGATGAGAAAACACTTGTACAAATACTA
ACTGAGCCACGTAATGCTGTTATTCCTCAGTACCAGGCCTTATTCAGCATGGATAAGTGT
GAACTGAATGTTACTGAAGATGCTTTGAAAGCTATAGCCAGATTGGCACTAGAACGAAAA
ACAGGTGCACGAGGCCTCCGGTCCATAATGGAAAAGCTGTTACTAGAACCAATGTTCGAA
GTCCCTAATTCTGATATTGTATGTGTGGAGGTTGACAAAGAAGTAGTAGAAGGAAAGAAG
GAACCAGGATACATCCGGGCTCCAACGAAAGAATCCTCTGAAGAGGAGTATGACTCTGGA
GTTGAGGAAGAAGGATGGCCTCGTCAAGCAGATGCTGCAAACAGC
>Minke|BACU001065
ATGTCGGGCTGCGGCGCTTGTACTTGCGGCGCCACAGCCGCGCGGCTCATCAGCTCCTCG
CTCGCCTCCGCGCCAAGAGGTATTTCTTGTGGTCGCATTCATATACCAGTTTTAGGAAGG
CTTGGGACC---TTTGAAACTCTGCTTCTACGAAGAGCTCCTTTTAGAGCCTTTACAGAA
ACACCAGCATACTTTGCTTCAAAAGATGGGATGAGTAAAGATGGCTCCGGAGATGGAAAT
AAGAAATCAGCAAGTGAGGGAAGCAGTAAGAAGTCAGGCTCTGGGAATTCTGGGAAAGGT
GGAAACCAGCTTCGCTGTCCTAAATGTGGCGACTTGTGCACACACGTAGAGACCTTTGTG
TCATCCACCCGCTTTGTGAAGTGTGAAAAATGT---------------------------
------------------------------------------------------------
------------------------------------------CATCATTTTTTTGTTGTG
CTGTCAGAAGCAGACTCAAAGAAAAGCATAATTAAAGAACCTGAATCAGCAGCAGAAGCT
GTAAAATTGGCATTCCAACAGAAACCGCCTCCTCCCCCCAAAAAGATTTATAACTACCTC
GACAAGTACGTTGTTGGCCAGTCATTTGCCAAGAAGGTGCTTTCAGTTGCTGTATAC---
---------------------------------------------------AATCATTAT
AAGAGAATATATAACAATATCCCAGCTAATGTGAGACAGCAAGCAGAAGTTGAGAAGCAG
ACATCATTAACTCCTAGAGAGTTAGAAATAAGAAGACGGGAGGATGAGTACAGATTTACA
AAGTTGCTTCAGATTGCTGGAATTAGTCCACATGGTAATGCTTTAGGAGCATCAATGCAG
CAACAAGTAAACCAACAAATACCTCAGGAAAAACGAGGAGGTGAAGTATTGGATTCTTCC
CATGATGACATAAAACTTGAAAAGAGTAATATTTTGCTGCTTGGACCAACTGGGTCAGGT
AAAACTCTTCTGGCACAAACCCTAGCTAAATGCCTTGATGTCCCTTTTGCTATCTGTGAC
TGTACGACTTTGACTCAGGCTGGATATGTAGGTGAAGATATTGAATCTGTGATTGCCAAA
TTGCTCCAAGATGCCAATTATAATGTAGAAAAAGCACAACAAGGAATTGTCTTTCTGGAT
GAAGTAGATAAGATTGGCAGTGTGCCAGGCATTCATCAGTTACGGGATGTAGGTGGAGAA
GGCGTTCAGCAAGGCTTATTAAAACTACTAGAAGGCACAATAGTCAATGTTCCAGAAAAG
AATTCTCGTAAGCTACGTGGAGAAACGGTACAAGTTGATACAACAAACATCCTGTTTGTT
GCATCTGGTGCTTTCAATGGTTTGGACAGAATCATCAGCAGGAGAAAAAATGAAAAGTAT
CTTGGATTTGGAACACCATCTAATCTGGGAAAAGGCAGAAGGGCTGCAGCTGCTGCAGAC
CTTGCCAATCGAAGTGGAGAATCAAATACTCACCAAGACATTGAAGAAAAAGATCGTTTA
TTACGTCATGTGGAAGCCAGAGATCTCATTGAATTTGGCATGATTCCTGAGTTTGTGGGA
CGGTTGCCTGTGGTAGTTCCTTTGCATAGCCTAGATGAGAAAACACTTGTACAAATACTA
ACTGAGCCACGTAATGCTGTTATTCCTCAGTACCAGGCCTTATTCAGCATGGATAAGTGT
GAACTGAATGTTACTGAAGATGCTTTGAAAGCTATAGCCAGATTGGCACTAGAACGAAAA
ACAGGTGCACGAGGCCTCCGGTCCATAATGGAAAAGCTGTTACTAGAACCAATGTTCGAA
GTCCCTAATTCTGATATTGTATGTGTGGAGGTTGACAAAGAAGTAGTAGAAGGAAAGAAG
GAACCAGGATACATCCGGGCTCCAACGAAAGAATCCTCTGAAGAGGAGTATGACTCTGGA
GTTGAAGAAGAAGGATGGCCTCGTCAAGCAGATGCTGCAAACAGC
