# Supplementary material for: Insights into the Evolution of Longevity from the Bowhead Whale Genome
Source: Cell Rep. 2015 Jan 6;10(1):112–22. doi: 10.1016/j.celrep.2014.12.008 (PMC4536333; doi:10.1016/j.celrep.2014.12.008)
Supplement: Supplemental Folder 2. Species Used in the Analysis of Selective Pressure Variation, Single-Gene Orthologous Families Tested, Likelihood Ratio Tests, MAKER Parameters, and Full Assembly and Read Usage Data, Related to Experimental Procedures [file mmc3.zip › Tested SGOs/reciprocal_group_2835.2.fas]

>Gibbon|ENSNLEG00000006949|ENSNLET00000008869
ATGAAGTTACACTATGTTGCTGTGCTTACTCTAGCCATCTTGATGTTCCTGACATGGCTT
CCAGCATCACTGAGCTGTAACAAAGCACTCTGTGCTAGTGATGTGAGCAAATGCCTCATT
CAGGAGCTCTGCCAGTGCCGGCCGGGAGAAGGCAATTGCTCCTGCTGTAAGGAGTGCATG
CTGTGTCTTGGGGCCCTTTGGGACGAGTGCTGTGACTGTGTTGGT---ATGTGTAATCCT
CGAAATTATAGTGACACACCTCCA---ACTTCAAAGAGCACAGTGGAGGAGCTGCATGAA
CCGATCCCTTCTCTCTTCCGGGCACTCACAGAAGGAGATACTCAGTTGAATTGGAACATC
GTTTCTTTCCCTGTTGCAGAAGAACTTTCACATCATGAGAATCTGGTTTCATTTTTAGAA
ACTGTGAACCAGCCACACCACCAGAATGTGTCTGTTCCCAGCAATAATGTTCACGCGCCT
TATTCCAGTGACAAAGAACACATGTGTACTGTGGTTTATTTTGATGACTGCATGTCCATA
CATCAGTGTAAAATATCCTGTGAGTCCATGGGAGCATCCAAATATCGCTGGTTTCATAAT
GCCTGCTGTGAGTGCATTGGTCCAGAATGTATTGACTATGGTAGT---------------
---------------------------------AAAACTGTCAAATGTATGAACTGCATG
TTT
>Gorilla|ENSGGOG00000004433|ENSGGOT00000004455
ATGAAGTTACACTATGTTGCTGTGCTTACTCTAGCCATCCTGATGTTCCTGACATGGCTT
CCAGCATCACTGAGCTGTAACAAAGCACTCTGTGCTAGTGATGTGAGCAAATGCCTCATT
CAGGAGCTCTGCCAGTGCCGGCCGGGAGAAGGCAATTGCTCCTGCTGTAAGGAGTGCATG
CTGTGTCTTGGGGCCCTTTGGGACGAGTGCTGTGACTGTGTTGGT---ATGTGTAATCCT
CGAAATTATAGTGACACACCTCCA---ACTTCAAAGAGCACAGTGGAGGAGCTGCATGAA
CCGATCCCTTCTCTCTTCCGGGCACTCACAGAAGGAGATACTCAGTTGAATTGGAACATC
GTTTCTTTCCCTGTTGCAGAAGAACTTTCACATCATGAGAATCTGGTTTCATTTTTAGAA
ACTGTGAACCAGCCACACCACCAGAATGTGTCTGTCCCCAGCAATAATGTTCACGCGCCC
TATTCCAGTGACAAAGAACACATGTGTACTGTGGTTTATTTTGATGACTGCATGTCCATA
CATCAGTGTAAAATATCCTGTGAGTCCATGGGAGCATCCAAATATCGCTGGTTTCATAAT
GCCTGCTGCGAGTGCATTGGTCCAGAATGTATTGACTATGGTAGT---------------
---------------------------------AAAACTGTCAAATGTATGAACTGCATG
TTT
>Guinea_Pig|ENSCPOG00000025437|ENSCPOT00000023157
ATGAAGTCACACTGCGTTGCTGCGCTGATGTTGGCAGGGCTGATGTTCCTCCTGTGGCTG
CCAGGATCCCTGAGCTGCAACAAAGCCCTGTGTGCCAGCGACGTGAGCAAGTGCCTCATC
CAGGAACTGTGCCAGTGCCGGCCCGGTGAGGGGAACTGCTCGTGCTGCAAGGAGTGCATG
CTGTGTCTGGGCGCCCTCTGGGATGAGTGCTGCGACTGTGTCGGTAGGATGTGCAACCCC
CGGAACTACAGTGACACCCCGCCC---ACCTCCAAGAGCACGGTGGAGGAGCTGCACGAG
CCTATCCCATCCCTCTTCCGGGCGCTCACTGAGGGGGATACACAGCTCAACTGGAACATT
GTGTCCTTCCCTGTGGCCGAGGAACTGTCACACCATGAGAACCTGGTTTCTTTCCTGGAG
ACAGTGAACCAGCCCCACCACCAGAACGTGTCTGTCCCCAGCAACAATGTCCACACGCCC
TACTCCAGTGACAAAGAGCACCTGTGCACGGTGGTGTACTTCGATGACTGCATGTCCATC
CACCAGTGTAAGATCTCCTGTGAGTCCATGGGCGCCTCCAAGTACCGCTGGTTCCACAAC
GCCTGCTGCGAGTGCATTGGCCCCGAGTGTGTGGACTACGGCAGC---------------
---------------------------------AAGACCGTCAAGTGCATGAACTGCATG
TTC
>Horse|ENSECAG00000018189|ENSECAT00000019205
ATGAAGTCACACTGTGTTGTTATGCTTACGCTAGCTGTCCTGGTGTTGCTGACATGGGTC
CCTGTGTCCCTGAGTTGCAATAAAGCACTCTGTGCTAGTGACGTGAGCAAATGCTTAATT
CAGGAGCTCTGCCAGTGCCGACCTGGAGAAGGGAATTGTTCCTGCTGTAAGGAGTGTATG
CTGTGTCTTGGAACCCTTTGGGATGAGTGCTGTGACTGCGTTGGT---ATGTGTAATCCT
CGAAATTATAGTGACACGCCTCCA---ACTTCAAAGAGCACGGTGGAGGAGCTTCATGAG
CCCATCCCTTCTCTCTTCCGGGCACTCACAGAAGGAGACACTCAGTTGAACTGGAACATC
GTTTCCTTCCCTGTTGCAGAAGAACTTTCACATCATGAGAATCTGGTTTCATTTTTAGAA
ACTGTGAACCAGCCACACCACCAAAATGTGTCTGTTCCCAGCAATAATGTTCACGCACCT
TATTCCAGTGACAAAGAACACATGTGTACTGTGGTTTACTTTGATGACTGCATGTCCATA
CATCAGTGTAAAATATCCTGTGAGTCTATGGGGGCATCCAAATACCGCTGGTTCCATAAC
GCCTGCTGCGAGTGCATCGGTCCGGAGTGTATCGACTATGGGAGT---------------
---------------------------------AAGACTGTCAAATGTATGAACTGCATG
TTC
>Mouse|ENSMUSG00000024098|ENSMUST00000024906
ATGAAGTCACACTATATTGTG---CTAGCTCTAGCCTCCCTGACGTTCCTGCTGTGTCTC
CCCGTGTCCCAGAGCTGTAACAAAGCACTCTGTGCCAGCGATGTGAGCAAATGCCTCATT
CAGGAGCTCTGCCAGTGCCGGCCTGGAGAAGGGAACTGCCCCTGCTGTAAGGAGTGCATG
CTGTGCCTCGGGGCCCTGTGGGACGAGTGCTGCGACTGTGTCGGT---ATGTGCAACCCT
CGGAATTACAGCGACACCCCGCCC---ACATCCAAGAGCACCGTGGAGGAGCTGCACGAG
CCCATTCCGTCCCTGTTCAGGGCGCTGACGGAGGGCGACACCCAGCTGAACTGGAACATC
GTCTCCTTCCCTGTGGCAGAGGAGCTGTCACACCATGAAAACCTAGTCTCCTTCCTAGAA
ACTGTGAACCAGCTGCACCACCAAAACGTGTCTGTTCCCAGCAACAATGTCCACGCCCCC
TTCCCCAGCGACAAAGAGCGCATGTGCACAGTGGTTTACTTTGATGACTGCATGTCCATC
CACCAGTGTAAGATATCCTGCGAATCCATGGGTGCATCCAAGTATCGCTGGTTTCACAAC
GCCTGCTGCGAGTGCATCGGTCCAGAGTGCATTGACTATGGGAGT---------------
---------------------------------AAAACTGTCAAGTGTATGAACTGCATG
TTT
>Opossum|ENSMODG00000021446|ENSMODT00000027276
ATGAAGTCACAGTAT---CTTATGCCTACTGTAGCCGTACTGATGTTCCTAACATGGATC
CCTTTCTCACTGAGTTGTAACAAAGCTCTCTGTGCTAGTGATGTGAGCAAATGCCTCATT
CAGGAGCTTTGTCAATGTCGACCTGGTGAAGGAAATTGTTCATGTTGTAAGGAGTGTATG
CTTTGTCTGGGCACTCTTTGGGATGAGTGCTGTGATTGTGTTGGT---ATGTGCAATCCA
CGAAATTATAGTGATACACCTCCC---ACCTCAAAGAGCACCGTAGAAGAGCTTCATGAA
CCAATCCCATCTCTGTTCCGTGCTCTAACAGAAGGAGGCACTCAGCTGAACTGGAACATT
GTTTCATTCCCTGTGGCTGAAGAACTTTCCCATCATGAGAATCTGGTCTCATTTTTAGAA
ACTGTGAACCAACCACACCATCAGAATGTGTCTGTTCCTAGCAACAATGTCCATTCGCCA
TATTCCAATGATAAAGAACACATGTGTACTGTGGTATATTTTGATGACTGTATGTCAATA
CATCAATGTAAGATCTCTTGTGAATCCATGGGAGCATCTAAATATCGCTGGTTCCATAAT
GCCTGTTGCGAATGTATTGGACCAGAATGTATCGACTATGGCAGT---------------
---------------------------------AAAACTGTCAAATGTATGAATTGCATG
TTT
>Orangutan|ENSPPYG00000009011|ENSPPYT00000010512
ATGAAGTTACACTATGTTGCTGTGCTTACTCTAGCCATCCTGATGTTCCTGACATGGCTT
CCAGCATCACTGAGCTGTAACAAAGCACTCTGTGCTAGTGATGTGAGCAAATGCCTCATT
CAGGAGCTCTGCCAGTGCCGGCCGGGAGAAGGCAACTGCTCCTGCTGTAAGGAGTGCATG
CTGTGTCTTGGGGCCCTTTGGGATGAGTGCTGTGACTGTGTTGGT---ATGTGTAATCCT
CGAAATTATAGTGACACACCTCCA---ACTTCAAAGAGCACAGTGGAGGAGCTGCATGAA
CCGATCCCTTCTCTCTTCCGGGCACTCACAGAAGGAGATACTCAGTTGAATTGGAACATC
GTTTCTTTCCCTGTTGCAGAAGAACTTTCACATCATGAGAATCTGGTTTCATTTTTAGAA
ACTGTGAACCAGCCACACCACCAGAATGTGTCTGTTCCCAGCAATAATGTTCACGCACCT
TATTCCAGTGACAAAGAACACATGTGTACTGTGGTTTATTTTGATGACTGCATGTCCATA
CATCAGTGTAAAATATCCTGTGAGTCCATGGGAGCATCCAAATATCGCTGGTTTCATAAT
GCCTGCTGCGAGTGCATTGGTCCAGAATGTATTGACTATGGTAGT---------------
---------------------------------AAAACTGTCAAATGTATGAACTGCATG
TTT
>Platypus|ENSOANG00000012878|ENSOANT00000020370
------------------------------------------------------------
------------------------------------------------------------
---------------------------------------------------GAGTGCTTA
TTGTGTGCAGAGCCATCAATCGATAGTTTGTGTGTGTGCTCAAGA---ATGTGTAATCCC
CGCAATTACAGCGACACCCCCCCA---ACATCGAAGAGCACCGTGGAGGAACTGCACGAA
CCAATTCCGTCTCTCTTCCGAGCTCTCACCGAAGGAGACACCCAGCTGAACTGGAATATA
GTTTCTTTTCCCGTTGCCGAAGAGCTCTCACATCATGAAAACCTGGTTTCGTTTTTAGAA
ACCGTCAACCAACCCCAACACCAGAACGTGTCTGTTCCCAGCAACAACGTCCATGCCCCA
TATTCCAGTGACAAAGAACACATGTGTACTGTGGTTTATTTTGATGACTGCATGTCAATA
CATCAGTGCAAGATCTCTTGTGAGTCCATGGGAGCATCTAAATACCGATGGTTTCATAAT
GCCTGCTGTGAGTGTATTGGGCCTGAATGTATTGACTATGGCAGT---------------
---------------------------------AAAACCGTCAAATGTATGAACTGCATG
TTT
>Rabbit|ENSOCUG00000017549|ENSOCUT00000017545
------------------------------------------------------------
------------------------------------------------------------
---GAGCTCTGCCAGTGCCGGCCTGGTGAAGGGAATTGTTCCTGCTGTAAGGAGTGTATG
CTGTGTCTCGGGGCCCTCTGGGACGAGTGCTGTGACTGCGTTGAC---ATATGTGCAATC
CGCGGAATTAGAGAGACACCGTCGTCGACGTCCAAGAGCACGGTGGAGGAGCTCCACGAG
CCCATCTTTTCTCTCTTCCGGGCGCTCACGAAAGGAGACACTCAGGTGAACTGGAACATC
GTCTCCTTCTCTGTTGCAGAAGAGCTTTCCCATCATGAGAATCTGGTTCGTTTT---GAA
ACTGTGAACCAGCCACACCACCAAAACGTGTCTGTCCCCAGCAATAACGTTCACGCGCCG
TATTCCAGTGACAAAGAACACATGTGTACTGTGGTTTACTTTGATGACTGCATGTCCATA
CATCAGTGTAAAATATCCTGTGAGTCCATGGGGGCATCCAAGTATCGCTGGTTTCACAAT
GCCTGCTGCGAGTGTATCGGTCCGGAGTGCATTGACTATGGGAGT---------------
---------------------------------AAAACTGTCAAATGTATGAACTGCATG
TTT
>Rat|ENSRNOG00000013340|ENSRNOT00000017915
ATGAATTCACACCATGTTGTG---CTAACTCTAGCCTCCCTGATGTTCCTGATGTGCCTC
CCTGTGTCACAGAGCTGTAACAAAGCACTCTGTGCCAGCGATGTGAGCAAGTGCCTCATT
CAGGAGCTGTGCCAGTGCCGGCCTGGGGAAGGAAACTGCCCCTGCTGTAAGGAGTGCATG
CTGTGCCTCGGGGCCCTGTGGGATGAGTGTTGCGATTGTGTCGGT---ATGTGCAACCCT
CGGAATTACAGCGACACACCTCCC---ACTTCAAAGAGCACAGTGGAGGAGCTGCATGAG
CCCATCCCCTCCCTGTTCAGGGCCCTGACAGAGGGCGACACCCAGCTGAACTGGAACATC
GTGTCCTTTCCGGTGGCAGAGGAGCTGACACACCACGAAAATCTCGTCTCCTTTCTAGAA
ACCGTGAACCAGCCACATCACCAAAATGTGTCTGTTCCCAGCAACAATGTTCACGCCCCT
TTTCCCAGCGACAAAGAGCACATGTGCACTGTGGTGTACTTTGATGACTGCATGTCCATA
CACCAGTGTAAGATCTCCTGTGAGTCCATGGGAGCGTCCAAATACCGCTGGTTTCACAAC
GCCTGCTGCGAGTGCGTCGGCCCGGAGTGCATCGACTATGGCAGC---------------
---------------------------------AAGACTGTCAAGTGCATGAACTGCATG
TTT
>Macaque|ENSMMUG00000010726|ENSMMUT00000015000
ATGAAGTTACACTATGTTGCTGTGCTTACTCTAGCCATCCTGATGTTCCTGACATGGCTT
CCAGCATCACTGAGCTGTAACAAAGCACTCTGTGCTAGTGATGTGAGCAAATGCCTTATT
CAGGAGCTCTGCCAGTGCCGGCCGGGCGAAGGCAATTGCTCCTGCTGTAAGGAGTGCATG
CTGTGTCTCGGGGCCCTTTGGGACGAGTGCTGTGACTGTGTCGGT---ATGTGTAATCCT
CGAAATTATAGTGACACACCTCCA---ACTTCAAAGAGCACAGTGGAGGAGCTGCATGAA
CCGATCCCATCTCTCTTCCGGGCACTCACAGAAGGAGATACTCAGCTGAATTGGAACATC
GTTTCTTTCCCTGTTGCAGAAGAACTTTCACATCATGAGAATCTGGTTTCATTTTTAGAA
ACTGTGAACCAGCCACACCACCAGAATGTGTCTGTTCCCAGCAATAATGTTCACGCGCCT
TATTCCAGTGACAAAGAACACATGTGTACTGTGGTTTATTTTGATGACTGCATGTCCATA
CATCAGTGTAAAATATCCTGTGAGTCCATGGGAGCATCCAAATATCGCTGGTTTCATAAT
GCCTGCTGTGAGTGCATTGGTCCAGAATGTATTGACTATGGTAGT---------------
---------------------------------AAAACTGTCAAATGTATGAACTGCATG
TTT
>Marmoset|ENSCJAG00000004414|ENSCJAT00000008468
ATGAAGTCACCCTATGTGGCTGTGCTTACTCTAGCCATCCTGATGTTCCTAACATGGCTT
CCGGCATCATTGAGCTGTAACAAAGCACTCTGTGCTAGTGATGTGAGCAAATGCCTCATT
CAGGAGCTCTGCCAGTGCCGGCCAGGTGAAGGCAATTGCTCCTGCTGTAAGGAGTGCATG
CTGTGTCTTGGGGCCCTTTGGGACGAGTGCTGCGACTGTGTTGGT---ATGTGTAATCCT
CGAAATTATAGTGACACACCTCCA---ACTTCAAAGAGCACAGTGGAGGAGCTGCATGAA
CCGATCCCTTCTCTCTTCCGGGCACTCACAGAAGGAGATACTCAGTTGAATTGGAACATT
GTTTCTTTCCCTGTTGCAGAAGAACTTTCACATCATGAGAATTTGGTTTCATTTTTAGAA
ACTGTGAACCAGCCACACCAACAGAATGTGTCTGTTCCCAGCAATAATGTTCACGCGCCT
TATTCCAGTGACAAAGAACACATGTGTACTGTGGTTTATTTTGATGACTGCATGTCCATA
CATCAGTGTAAAATATCCTGCGAGTCCATGGGAGCATCCAAATATCGCTGGTTTCATAAT
GCCTGCTGTGAGTGCATTGGTCCAGAATGTATTGACTATGGTAGT---------------
---------------------------------AAAACTGTCAAATGTATGAACTGCATG
TTT
>Microbat|ENSMLUG00000013848|ENSMLUT00000013848
ATGAAGTCACATTCTGTTGTTATGCTTACTCTAGCCATCTTGGTGTTCCCTGAC---ATG
CCTGTGTCCCTGAGTTGTAACAAAGCACTCTGTGCTAGTGATGTGAGCAAATGCCTCATT
CAGGAACTCTGCCAGTGCCGACCTGGGGAAGGAAATTGTTCCTGCTGCAAGGAATGTATG
CTGTGTCTTGGGACCCTCTGGGATGAGTGCTGTGATTGTGTTGGT---ATGTGTAATCCT
CGAAATTATAGCGACACGCCTCCC---ACTTCAAAGAGCACAGTGGAGGAGCTTCATGAG
CCAATCCCTTCTCTCTTCCGGGCACTCACCGAAGGAGACACTCAGCTGAACTGGAACATC
GTTTCCTTCCCTGTTGCTGAAGAACTTTCACATCATGAGAATCTGGTTTCATTTTTAGAG
ACTGTAAACCAGCCACACCACCAAAATGTGTCTGTTCCCAGCAATAATGTTCACGCACCT
TATTCCAGTGACAAAGAACACATGTGTACAGTGGTTTATTTTGATGACTGCATGTCCATA
CATCAATGTAAAATATCCTGTGAGTCCATGGGGGCATCCAAATATCGCTGGTTCCATAAC
GCCTGCTGCGAGTGTATTGGTCCAGAATGTATTGACTATGGTAGT---------------
---------------------------------AAAACTGTCAAATGTATGAACTGCATG
TTT
>Human|ENSG00000128791|ENST00000262120
ATGAAGTTACACTATGTTGCTGTGCTTACTCTAGCCATCCTGATGTTCCTGACATGGCTT
CCAGAATCACTGAGCTGTAACAAAGCACTCTGTGCTAGTGATGTGAGCAAATGCCTCATT
CAGGAGCTCTGCCAGTGCCGGCCGGGAGAAGGCAATTGCTCCTGCTGTAAGGAGTGCATG
CTGTGTCTTGGGGCCCTTTGGGACGAGTGCTGTGACTGTGTTGGT---ATGTGTAATCCT
CGAAATTATAGTGACACACCTCCA---ACTTCAAAGAGCACAGTGGAGGAGCTGCATGAA
CCGATCCCTTCTCTCTTCCGGGCACTCACAGAAGGAGATACTCAGTTGAATTGGAACATC
GTTTCTTTCCCTGTTGCAGAAGAACTTTCACATCATGAGAATCTGGTTTCATTTTTAGAA
ACTGTGAACCAGCCACACCACCAGAATGTGTCTGTCCCCAGCAATAATGTTCACGCGCCT
TATTCCAGTGACAAAGAACACATGTGTACTGTGGTTTATTTTGATGACTGCATGTCCATA
CATCAGTGTAAAATATCCTGTGAGTCCATGGGAGCATCCAAATATCGCTGGTTTCATAAT
GCCTGCTGCGAGTGCATTGGTCCAGAATGTATTGACTATGGTAGT---------------
---------------------------------AAAACTGTCAAATGTATGAACTGCATG
TTT
>Orca|XP_004276004.1
ATGAAGTCACGCTCTGTTGTTACGCTTACTGTAGCCATCCTGGTGTTCCTGACATGGGTC
CCCATGTCACTGAGTTGTAACAAAGCACTCTGTGCTAGTGATGTGAGCAAATGCCTCATT
CAGGAGCTCTGCCAGTGCCGACCTGGAGAAGGAAATTGTTCCTGCTGTAAGGAGTGTATG
CTGTGTCTTGGGACGCTTTGGGATGAGTGCTGTGACTGTGTTGGT---ATGTGTAATCCT
CGAAACTACAGTGACACGCCTCCA---ACTTCAAAGAGCACAGTGGAGGAGCTTCATGAA
CCCATCCCTTCTCTCTTCCGGGCACTCACAGAAGGAGACACTCAGTTGAACTGGAACATT
GTTTCCTTCCCTGTTGCAGAAGAACTTTCACATCATGAGAATCTTGTTTCATTTTTAGAA
ACTGTGAACCAGCCACACCACCAAAATGTGTCTGTTCCCAGCAATAATGTTCATGCACCT
TATTCCAGTGACAAAGAACACATGTGTACTGTGGTTTATTTTGATGACTGCATGTCCATA
CATCAGTGTAAAATATCCTGCGAGTCCATGGGGGCATCCAAATATCGCTGGTTCCATAAC
GCCTGCTGTGAGTGCATTGGTCCAGAGTGTATCGACTATGGTAGT---------------
---------------------------------AAAACTGTCAAATGTATGAACTGCATG
TTT
>Chimp|ENSPTRG00000009858|ENSPTRT00000018110
ATGAAGTTACACTATGTTGCTGTGCTTACTCTAGCCATCCTGATGTTCCTGACATGGCTT
CCAGCATCACTGAGCTGTAACAAAGCACTCTGTGCTAGTGATGTGAGCAAATGCCTCATT
CAGGAGCTCTGCCAGTGCCGGCCGGGAGAAGGCAATTGCTCCTGCTGTAAGGAGTGCATG
CTGTGTCTTGGGGCCCTTTGGGACGAGTGCTGTGACTGTGTTGGT---ATGTGTAATCCT
CGAAATTATAGTGACACACCTCCA---ACTTCAAAGAGCACAGTGGAGGAGCTGCATGAA
CCGATCCCTTCTCTCTTCCGGGCACTCACAGAAGGAGATACTCAGTTGAATTGGAACATC
GTTTCTTTCCCTGTTGCAGAAGAACTTTCACATCATGAGAATCTGGTTTCATTTTTAGAA
ACTGTGAACCAGCCACACCACCAGAATGTGTCTGTCCCCAGCAATAATGTTCACGCGCCT
TATTCCAGTGACAAAGAACACATGTGTACTGTGGTTTATTTTGATGACTGCATGTCCATA
CATCAGTGTAAAATATCCTGTGAGTCCATGGGAGCATCCAAATATCGCTGGTTTCATAAT
GCCTGCTGCGAGTGCATTGGTCCAGAATGTATTGACTATGGTAGT---------------
---------------------------------AAAACTGTCAAATGTATGAACTGCATG
TTT
>Cow|ENSBTAG00000001805|ENSBTAT00000002361
ATGAAGTCACCCTCTGTTGTTATGCTTACTCTCACCGTTCTGGTGTTCCTGACATGGGTC
CCTATGTCACTGAGTTGTAACAAAGCACTCTGTGCCAGTGATGTGAGCAAATGCCTCATT
CAGGAGCTCTGCCAGTGCCGCCCTGGAGAAGGAAACTGCTCCTGCTGTAAGGAGTGCATG
CTGTGTCTTGGGACCCTCTGGGATGAGTGCTGTGACTGTGTTGGT---ATGTGTAATCCT
CGAAACTATAGTGACACGCCACCA---ACTTCGAAGAGCACAGTGGAGGAGCTTCACGAG
CCCATCCCTTCCCTCTTCCGAGCGCTCACAGAAGGAGACACCCAGCTGAACTGGAACATC
GTCTCCTTCCCTGTTGCAGAAGAGCTCTCACATCATGAGAACCTGGTTTCATTTTTAGAA
ACCGTGAACCAACCCCACCACCAGAACGTGTCTGTTCCCAGTAACAACGTCCACGCTCCA
TATTCTAGTGACAAAGAACACATGTGTACTGTGGTTTACTTTGATGACTGCATGTCCATA
CATCAGTGTAAAATATCCTGTGAGTCCATGGGTGCTTCCAAGTATCGCTGGTTCCACAAT
GCCTGCTGCGAGTGCATTGGTCCAGAGTGTATCGACTATGGTAGC---------------
---------------------------------AAAACTGTCAAATGTATGAACTGCATG
TTT
>Dog|ENSCAFG00000018697|ENSCAFT00000029684
ATGAAGTCACACGCTGTTATTATGCTTACTCTAGCTGTCCTGGTGTTCCTGACATGGGTC
CCTGTGTCGCTGACTTGTAACAAAGCACTCTGTGCCAGTGATGTGAGCAAATGCCTCATC
CAGGAGCTCTGCCAGTGCCGACCTGGAGAAGGAAACTGTTCCTGCTGCAAGGAATGTATG
TTGTGTCTTGGGACCCTTTGGGATGAGTGCTGTGATTGCGTTGGT---ATGTGTAATCCT
CGAAACTATAGTGACACACCTCCA---ACCTCAAAGAGCACGGTGGAAGAACTTCATGAG
CCAATCCCTTCTCTCTTCCGAGCACTCACAGAAGGAGACACTCAGTTGAACTGGAACATT
GTTTCCTTCCCTGTTGCAGAAGAACTCTCACATCATGAGAATCTGGTTTCATTTTTAGAA
ACAGTGAACCAGCCACACCATCAAAATGTGTCTGTTCCTAGCAATAATGTTCACGCACCT
TATTCCAGTGACAAAGAACATATGTGTACTGTGGTTTATTTTGATGACTGCATGTCCATA
CATCAGTGTAAAATATCCTGTGAGTCCATGGGAGCATCCAAATATCGCTGGTTCCATAAC
GCCTGCTGTGAGTGCATTGGTCCAGAGTGCATCGACTATGCCTCAGGAGAACTATCTGAT
GATGATTGGAAGAAGTTACAGGAAGGTCAAGTT---------------------------
---
>Elephant|ENSLAFG00000001054|ENSLAFT00000001054
ATGAAGTCACACTATGTGGTCCTGCTTACTCTAGCCATCCTGATGTTCCTGATGGGGGTC
CCTGTGTCACTGAGTTGTAACAAAGCGCTCTGTGCTAGTGACGTGAGCAAATGCCTCATT
CAGGAGCTGTGCCAGTGCCGGCCTGGAGAAGGCAATTGCTCCTGTTGTAAAGAGTGTATG
CTTTGTCTGGGCACCCTGTGGGATGAGTGCTGTGACTGCGTCGGT---ATGTGTAATCCT
CGAAATTACAGTGACACGCCTCCA---ACTTCTAAGAGCACGGTGGAGGAGCTGCATGAG
CCCATTCCTTCTCTCTTCCGGGCGCTCACAGAAGGAGACACACAGTTAAACTGGAACATC
GTTTCCTTCCCTGTGGCAGAAGAACTTTCACATCATGAAAATCTGGTTTCATTTCTAGAA
ACTGTGAACCAGCCACACCACCAGAATGTGTCTGTTCCCAGCAATAATGTTCATGCACCT
TATTCCAGCGACAAAGAACACATGTGCACTGTGGTCTACTTTGATGACTGCATGTCCATA
CATCAGTGCAAGATCTCCTGTGAGTCCATGGGGGCGTCCAAGTACCGCTGGTTCCACAAC
GCCTGCTGCGAGTGCGTCGGGCCCGAGTGCGTCGACTACGGCAGT---------------
---------------------------------AAGACTGTCAAGTGCATGAACTGCATG
TTT
>Bowhead|bmy_14057T0
------------------------------------------------------------
------------------------------------------------------------
---------------------------------------------------------ATG
CTGTGTCTCGGGACCCTTTGGGATGAGTGCTGTGACTGCGTTGGT---ATGTGTAATCCT
CGAAACTACAGTGACACGCCTCCA---ACTTCAAAGAGCACAGTGGAGGAGCTTCATGAA
CCCATCCCTTCTCTCTTCCGGGCACTCACAGAAGGAGACACTCAGTTGAACTGGAACATT
GTTTCCTTCCCTGTTGCAGAAGAACTTTCACATCATGAGAATCTTGTTTCATTTTTAGAA
ACCGTGAACCAGCCACACCACCAAAATGTGTCTGTTCCCAGCAATAATGTTCATGCACCT
TATTCCAGTGACAAAGAACACATGTGTACTGTGGTTTATTTTGATGACTGCATGTCCATA
CATCAGTGTAAAATATCCTGCGAGTCCATGGGGGCATCCAAATATCGCTGGTTCCATAAC
GCCTGCTGTGAGTGCATTGGTCCAGAGTGTATCGACTATGGTAGT---------------
---------------------------------AAAACTGTCAAATGTATGAACTGCATG
TTT
>Minke|BACU017055
ATGAAGTCACCCTCTGTTGTTATGCTTACTGTAGCCATCCTGGTGTTCCTGACATGGGTC
CCCGTGTCACTGAGTTGTAACAAAGCACTCTGTGCTAGTGATGTGAGCAAATGCCTCATT
CAGGAGCTCTGCCAGTGCCGACCTGGAGAAGGAAATTGTTCCTGCTGTAAGGAGTGTATG
CTGTGTCTCGGGACCCTTTGGGATGAGTGCTGTGACTGCGTTGGT---ATGTGTAATCCT
CGCAACTACAGTGACACGCCTCCA---ACTTCAAAGAGCACAGTGGAGGAGCTTCACGAA
CCCATCCCTTCTCTCTTCCGGGCACTCACAGAAGGAGACACTCAGTTGAACTGGAACATT
GTTTCCTTCCCTGTTGCAGAAGAACTTTCACATCATGAGAATCTTGTTTCATTTTTAGAA
ACCGTGAACCAGCCACACCACCAAAATGTGTCTGTTCCCAGCAATAATGTTCATGCACCT
TATTCTAGTGACAAAGAACACATGTGTACTGTGGTTTATTTTGATGACTGCATGTCCATA
CATCAGTGTAAAATATCCTGCGAGTCCATGGGGGCATCCAAATATCGCTGGTTCCATAAC
GCCTGCTGTGAGTGCATTGGCCCAGAGTGTATCGACTATGGTAGT---------------
---------------------------------AAAACTGTCAAATGTATGAACTGCATG
TTT
