# Supplementary material for: Insights into the Evolution of Longevity from the Bowhead Whale Genome
Source: Cell Rep. 2015 Jan 6;10(1):112–22. doi: 10.1016/j.celrep.2014.12.008 (PMC4536333; doi:10.1016/j.celrep.2014.12.008)
Supplement: Supplemental Folder 2. Species Used in the Analysis of Selective Pressure Variation, Single-Gene Orthologous Families Tested, Likelihood Ratio Tests, MAKER Parameters, and Full Assembly and Read Usage Data, Related to Experimental Procedures [file mmc3.zip › Tested SGOs/reciprocal_group_2843.2.fas]

>Gibbon|ENSNLEG00000002102|ENSNLET00000002648
------------------------------------------------------------
---------ATG---------------------------------------ACGACTGAA
ATTGGTTGGTGGAAGCTGACTTTCCTCCGGAAAAAGAAATCCACTCCCAAGGTGCTGTAT
GAGATCCCTGACACCTATGCCCAAACAGAGGGAGATGCAGAATCCCCAAGGCCTGACACT
GGAGGCCCCAACAGTGACTTTAGCACCCGCCTGGAGAAGATTGTGGACAAGAGCACAAAG
GGCAAGCACGTCAAGGTCTCCAACTCAGGACGCTTCAAGGAGAAGAAGAAAGTGAGAGCC
ACGCTGGCAGAGAACCCTAACCTCTTT---GATGATCACGAGGAAGGACGGTCATCAAAG
------------
>Gorilla|ENSGGOG00000003791|ENSGGOT00000003810
------------------------------------------------------------
---------ATG---------------------------------------ACGACTGAA
ATTGGTTGGTGGAAGCTGACTTTCCTCCGGAAAAAGAAATCCACTCCCAAAGTGCTGTAT
GAGATCCCTGACACCTATGCCCAAACAGAGGGAGATGCAGAACCCCCGAGGCCTGACGCT
GGAGGCCCCAACAGCGACTTTAACACCCGCCTGGAGAAGATTGTGGACAAGAGCACAAAG
GGCAAGCACGTCAAGGTCTCCAACTCAGGACGCTTCAAGGAGAAGAAGAAAGTGAGAGCC
ACGCTGGCAGAGAACCCTAACCTCTTT---GATGATCACGAGGAAGGACGGTCATCAAAG
------------
>Guinea_Pig|ENSCPOG00000020050|ENSCPOT00000022060
------------------------------------------------------------
---------------------------------------------------ATGACCGAA
GTCGGTTGGTGGAAGCTGACCTTCCTGCGGAAAAAGAAGTCCATGCCCAAGGTGCTGTAC
GAGATACCCGAGACCTACGCGCAGACCGAGGGCAGCGCGGAGCCCCCGAGGCCCGAGGCC
GAGAGCCCCGGCAGTGACTACAGCACGCGGCTGGAGAAAATCGTGGACAAGAGCACGAAG
GGCAAGCACGTGAAGGTCTCCAACTCCGGCCGCTTCAAGGAGAAGAAGAAAGTGCGCGCC
ATGCTGGCCGAGAACCCCGGCCTCTTT---GACGACCGGGAG------------GACAAG
GGG------CAG
>Horse|ENSECAG00000002658|ENSECAT00000002504
------------------------------------------------------------
---------------------------------------------------ATGACCGAA
GTTGGTTGGTGGAAGCTGACGTTCCTCAGGAAAAAGAAATCCACTCCCAAGGTGCTGTAT
GAGATCCCTGAGACCTACGCCCAAACAGAGGGCGGTGCGGAGACCCCAAGGCCTGACAGT
GAGGGCCCCAACGGCAACTTTAACACCCGCCTGGAGAAGATTGTGGACAAGAACACCAAG
GGCAAGCATGTCAAAGTCTCCCACTCTGGCCGCTTCAAGGAGAAGAGCAAAGTCCGAGCC
ACGTTGGCAGAGAACCCCAACCTCTTT---GAAGAGAGGGAG------------GGCAAA
GGA------CAG
>Mouse|ENSMUSG00000047040|ENSMUST00000054311
------------------------------------------------------------
---------------------------------------------------ATGACTGAA
GTTGGTTGGTGGAAGCTGACCTTCCTCCGGAAAAAAAAATCCACTCCCAAAGTGCTCTAC
GAAATCCCGGACACCTACGCCCAAACAGAGGGAGGTGCAGAGCCCCCAGGACCTGACGCA
GGAGACCCTCACAGCGACTTTAACAGCCGTCTGGAAAAGATTGTGGATAAGAACACTAAA
GGCAAGCATGTCAAGGTCTCCAACTCAGGCCGCTTCAAAGAGAAGAAAAAAGTTCGGGCC
ATGTTGGCAGAGAACCCCAACCTCTTT---GATGACAGAGAG------------AACAAA
GGA------CAA
>Opossum|ENSMODG00000024090|ENSMODT00000034523
------------------------------------------------------------
------------------------------------------------ATCATGGCAGAT
GTTGGCTGGTGGAAGCTGACCTTTTTGCGCAAAAAAAAGTCAACTCCCAAGGTGTTGTAT
GAGAGCCCGGACACTTATGCCCACCTGGATGGAGGTACTGAGCCCACCCGACCTGACGGA
GAGAGTTCTAACAGTGACTTTAATGCTCGGTTAGAGAAAATTGTGGACAAGAACACCAAG
GGCAAACATGTCAAGGTTTCCAATTCTGGTCGATTTAAGGAGAAGAAAAAGGTTCGAGCC
ACTCTGGCAGAAAACCCTAGCCTCTTT---GATGATGGACAC------------GGGAAA
GGA------CAG
>Orangutan|ENSPPYG00000008887|ENSPPYT00000010365
------------------------------------------------------------
---------ATG---------------------------------------ACGACTGAA
ATTGGTTGGTGGAAGCTGACTTTCCTCCGGAAAAAGAAATCCACTCCCAAGGTGCTGTAT
GAGATCCCTGACACCTATGCCCAAACAGAGGGAGATGCAGAACCCCCAAGGCCTGATGCT
GGAGGCCCCAACAGCGACTTTAACACCCGCCTGGAGAAGATTGTGGACAAGAGCACAAAG
GGCAAGCACGTCAAGGTCTCCAACTCAGGACGCTTCAAGGAGAAGAAGAAAGTGAGAGCC
ACACTGGCAGAGAACCCTAACCTCTTT---GATGATCACGAGGAAGGACGGTCATCAAAG
------------
>Platypus|ENSOANG00000013452|ENSOANT00000021236
------------------------------------------------------------
------------------------------------------------GCCATGACGGAC
GTCGGCTGGTGGAAGCTGACCTTCCTGCGCAAGAAGAAGTCCGTTCCCAGGGTCCTGTAC
GAGAGGCCGGACGGGCACCCCCAGCCGGACGGGGGCTCGGACCCCTCGCGGCCCGAGCCC
CGAGATGTGAGCGGCGACTTTGACGCCCGGCTGGAGAAGATCGTGGACAAGAACACCAAG
------CACGTCAAGGTCTCTCACTCGGGCCGCTTCAAGGAGAAGAAGAAAGTGAGGTCC
TCCCTGGCCGAACACCCCGACCTCTTCACCGACGACGAAAAC------------GGCACG
GGG------CAG
>Rabbit|ENSOCUG00000017489|ENSOCUT00000017488
------------------------------------------------------------
---------GCC---------------------------------------ATGACTGAA
GTTGGCTGGTGGAAACTGACCTTCCTCCGGAAAAAGAAATCCACTCCCAAGGTGCTCTAT
GAGATCCCAGACTCCTACGTCCAGACGGAGGCCAGCGCAGAGCCCACC---------GCC
GGCGCCCCCAGCAGTGACTTTAACAGCCGCCTGGAGAAGATTGTGGACAAGGGCACCAAG
GGCAAGCACGTCAAGGTCTCCAACTCAGGCCGCTTCAAGGAGAAGAAAAAGGTGCGCGCC
ACGCTGGCCGAGAACCCCAGCCTCTTT---GATGACCGGGAG------------GACAAA
GGCAGTAGTAAG
>Rat|ENSRNOG00000049162|ENSRNOT00000073292
------------------------------------------------------------
---------------------------------------------------ATGACTGAG
GTTGGTTGGTGGAAGCTGACCTTCCTCCGGAAAAAAAAATCCACTCCCAAAGTGCTCTAC
GAAATCCCCGACACCTATGCTCAAACAGAGGGAGGTGCAGAGCCCACAGGACCTGATGCA
GGAGATCCTCACAGCGACTTTAACAGCCGCCTGGAGAAGATTGTGGACAAGAACACCAAA
GGCAAGCATGTCAAAGTCTCCAACTCAGGCCGCTTCAAAGAGAAAAAAAGAGTCCGGGCC
ATGTTGGCAGAGAACCCCACCCTCTTT---GATGACAGGGAG------------AACAAA
GGA------CAA
>Macaque|ENSMMUG00000003324|ENSMMUT00000004699
------------------------------------------------------------
---------ATG---------------------------------------ACGACTGAA
ATTGGTTGGTGGAAGCTGACTTTCCTCCGGAAAAAGAAATCCACTCCCAAGGTGCTGTAT
GAGATCCCTGACACCTATGCCCAAACAGAGGGAGGCGCAGAACCCCCAAGGCCTGACGCT
GGAGGCCCCAACAGCGACTTTAACACCCGCCTGGAGAAGATCGTGGACAAGAGTACAAAG
GGCAAGCACGTCAAGGTCTCCAACTCGGGACGCTTCAAGGAGAAGAAGAAAGTGAGAGCC
ACGCTGGCAGAGAACCCTAACCTTTTT---GATGATCATGAGGAAGGACGGTCATCAAAG
------------
>Marmoset|ENSCJAG00000007692|ENSCJAT00000015006
------------------------------------------------------------
---------ATG---------------------------------------ACTACTGAA
ATGGGTTGGCGAGAGTTGATTATCTTCAAGAGAGAGAAATCCACTCCCAAGGTGCTGTAT
GAGATCCCTGACACCTATGCCCAAACAGAGGGAGGCACAGAACCCCCGAGGCCCGACGCT
GGAGGCCCCAACAGCAACTTTAACACCCGCCTGGAAAAGATCGTGGACAAGAGCACCAAG
GGCAAGCACGTCAAGGTCTCCAACTCAGGCCGCTTCAAGGAGAAGAAGAAAGTGAGAGCC
ACACTGGCAGAGAACCCTAGCCTCTTT---GATGACTGCGAGGAAGGGCGGTCATCGAAG
------------
>Microbat|ENSMLUG00000005012|ENSMLUT00000005007
------------------------------------------------------------
---------------------------------------------------ATGACCGAA
GTGGGCTGGTGGAAGCTGACCTTCCTCCGGAAGAAGAAGTCGGCCCCCAAGGTGCTGTAC
GAGATCCCTGACACCTATGCCCAAGCGGAGGGCGGCGCCGAGCCCCCGGGACCTGAGGGC
GGGGATCCCAACAGTGACTTTAACACCCGCCTGGAGAAGATCGTGGACAAGAACACGAAG
GGCAAGCACGTCAAGGTCTCCAACTCCGGCCGCTTCAAGGAGAAGAAGAAGGTGCGAGCC
ACGCTGGCGGAGAACCCCAACCTCTTC---GATGACAGGGAG------------GGCAAA
GGA------CAG
>Human|ENSG00000167183|ENST00000300557
------------------------------------------------------------
---------ATG---------------------------------------ACGACTGAA
ATTGGTTGGTGGAAGCTGACTTTCCTCCGGAAAAAGAAATCCACTCCCAAAGTGCTGTAT
GAGATCCCTGACACCTATGCCCAAACAGAGGGAGATGCAGAACCCCCGAGGCCTGACGCT
GGAGGCCCCAACAGCGACTTTAACACCCGCCTGGAGAAGATTGTGGACAAGAGCACAAAG
GGCAAGCACGTCAAGGTCTCCAACTCAGGACGCTTCAAGGAGAAGAAGAAAGTGAGAGCC
ACGCTGGCAGAGAACCCTAACCTCTTT---GATGATCACGAGGAAGGACGGTCATCAAAG
------------
>Orca|XP_004282732.1
------------------------------------------------------------
---------------------------------------------------ATGACCGAA
GTTGGTTGGTGGAAGCTGACTTTCCTCCGGAAAAAGAAATCCACTCCCAAGGTGCTGTAT
GAGATCCCTGACACCTACACCCAAACTGAGGGCGGCGCAGAGCCCCCAAGGCCTGACGGC
GGGGGCCCCAACAGCAACTTTAACACCCGCCTGGAGAAGATTGTGGACAAGAACACGAAG
GGCAAGCACGTCAAAGTCTCCAATTCAGGCCGCTTCAAGGAGAAGAAAAAAGTCCGAGCC
ACGCTGGCAGAGAACCCCAACCTCTTT---GATGACAAGGAG------------GGCAAA
GGA------CAG
>Chimp|ENSPTRG00000009344|ENSPTRT00000017159
------------------------------------------------------------
---------ATG---------------------------------------ACGACTGAA
ATTGGTTGGTGGAAGCTGACTTTCCTCCGGAAAAAGAAATCCACTCCCAAAGTGCTGTAT
GAGATCCCTGACACCTATGCCCAAACAGAGGGAGATGCAGAACCCCCGAGGCCTGACGCT
GGAGGCCCCAACAGCGACTTTAACACCCGCCTGGAGAAGATTGTGGACAAGAGCACAAAG
GGCAAGCACGTCAAGGTCTCCAACTCAGGACGCTTCAAGGAGAAGAAGAAAGTGAGAGCC
ACGCTGGCAGAGAACCCTAACCTCTTT---GATGATCACGAGGAAGGACGGTCATCAAAG
------------
>Cow|ENSBTAG00000012249|ENSBTAT00000016243
------------------------------------------------------------
---------------------------------------------------ATGACCGAA
GTTGGTTGGTGGAAGCTGACCTTCCTGAGGAAAAAGAAATCCACTCCCAAAGTGCTGTAT
GAGATCCCTGACACCTACACCCAGAGTGAGGGTGGTGCGGAGCCCCCGAGGCCTGACAGT
GGGAACCCCAACAGCAACTTTAACACCCGCTTGGAGAAGATTGTGGACAAGAACACCAAG
GGCAAGCACGTCAAAGTCTCCAACTCAGGCCGCTTCAAGGAGAAGAAAAAGGTCCGAGCC
TCATTGGCGGAGAACCCCAACCTCTTT---GATGACAGGGAG------------GGCAAA
GGA------CAG
>Dog|ENSCAFG00000016816|ENSCAFT00000026625
------------------------------------------------------------
---------ATC---------------------------------------ATGACTGAA
GTGGGCTGGTGGAAGCTTACCTTCCTCCGGAAAAAGAAATCCACTCCCAAGGTGCTGTAT
GAGATCCCTGATACCTATGCTCAAACAGAAGGCAACGCAGAGTCCCCTCGGCCAGAGGGC
GGGAACCCCCACGGCGATTTTAACACCCGCCTGGAGAAGATCGTGGACAAGAACACAAAG
GGCAAGCACGTCAAAGTCTCCAATTCGGGTCGCTTCAAGGAGAAGAAGAAAGTCCGAGCC
ACACTGGCAGAGAACCCCAACCTCTTT---GCTGATAAGGAG------------GGCAAA
GGA------CAG
>Elephant|ENSLAFG00000015553|ENSLAFT00000015552
GGAAGGTCTCGCCTCCAGCCCGGAGAAGGCAGGATTACAGGGCAGTTCCTGGTAATCTGT
GGCTCCTTTTACTCTGAGACAGAAAGCCCTATCTTCGGATCGGGGATCGCCATGACTGAA
GTTGGTTGGTGGAAGCTGACCTTCCTCCGAAAAAAGAAATCCACTCCCAAGGTGCTGTAT
GCGATCCCAGACACCTATGCCCAAACGGACGGGGGCACGGAGCCCCCAAGGCCCGAGGGC
GGCAGCCCCACCAGCGACTTTAACACCCGCCTTGAGAAGATTGTGGACAAGAGCACAAAA
GGCAAGCATGTCAAAGTCTCCAACTCAGGCCGGTTCAAGGAGAAGAAAAAAGTTCGCGCC
ACCCTGGCAGAGAACCCTGACCTCTTT---GATGACAGGGAG------------GACGAA
GGA------CAG
>Bowhead|bmy_09816T0
------------------------------------------------------------
------------ATGGAGGAAGAAAGCCCCACCCTCGGGTCTGAGAGCACCATGACCGAA
GTTGGTTGGTGGAAGCTGACCTTCCTCCGGAAAAAGAAATCCACTCCCAAGGTGCTGTAT
GAGATCCCTGACACCTACACCCAAACTGAGGGCGGCGCAGAGCCCCCAAGGCCTGATGGC
GGGGGCCCCAACAGCAACTTTAACACCCGCCTGGAGAAGATTGTGGACAAGAACACGAAG
GGCAAGCACGTCAAAGTCTCCAATTCGGGCCGCTTCAAGGAGAAGAAAAAAGTCCGAGCC
ACGCTAGCAGAGAACCCCAACCTCTTT---GATGACAGGGAG------------GGCAAA
GGA------CAG
>Minke|BACU010365
------------------------------------------------------------
------------ATGGAGGAAGAAAGCCCCACCCTCGGGTCTGAGAGCACCATGACCGAA
GTTGGTTGGTGGAAGCTGACCTTCCTCCGGAAAAAGAAATCCACTCCCAAGGTGCTGTAT
GAGATCCCTGACACCTACACCCAAACTGAGGGCGGCGCAGAGCCCCCAAGGCCTGATGGC
GGGGGCCCCAACAGCAACTTTAACACCCGCCTGGAGAAGATTGTGGACAAGAACACGAAG
GGCAAGCACGTCAAAGTCTCCAATTCGGGCCGCTTCAAGGAGAAGAAAAAAGTCCGAGCC
ACGCTAGCAGAGAACCCCAACCTCTTT---GATGACAGGGAG------------GGCAAA
GGA------CAG
