# Supplementary material for: Insights into the Evolution of Longevity from the Bowhead Whale Genome
Source: Cell Rep. 2015 Jan 6;10(1):112–22. doi: 10.1016/j.celrep.2014.12.008 (PMC4536333; doi:10.1016/j.celrep.2014.12.008)
Supplement: Supplemental Folder 2. Species Used in the Analysis of Selective Pressure Variation, Single-Gene Orthologous Families Tested, Likelihood Ratio Tests, MAKER Parameters, and Full Assembly and Read Usage Data, Related to Experimental Procedures [file mmc3.zip › Tested SGOs/reciprocal_group_2844.2.fas]

>Gibbon|ENSNLEG00000010079|ENSNLET00000012921
ATGGGGCCACGAAAGAAAAGTGTGAAAACATGTATCATGAATAATGAAATTCCAGAAGAA
ATGACCGCAGATGAAACAAAGGACTATATGAATCAACTTTCACATGAAGTACTTTGCCAT
ATTTTTAGGTACCTCCCTCTGCAGGATATCATGTGTATGGAATGTCTTTCCCGGAAGCTA
AAGGAAGCAGTGACCCTATATCTGCGAGTTGTGAGAGTTGTAGATCTCTGTGCAGGGCGG
TGGTGGGAATACATGCCAAGTGGCTTTACAGATTCCAGTTTTCTAACACTATTAAAGAAG
ATGCCAGATGTTGAACAGCTATATGGCCTTCACCCTCGATACCTTGAGAGGCGAAGAGTA
AGGGGCCATGAGGCTTTTAGCATTCCAGGAGTCCTAGAAGCTTTGCAGGCATGCCCAAAC
TTAGTGGGTGTGGAAACTTCTCATTTGGAGTTGGTAGAATCCATTTGGACATATATGCCC
CATGTTCATATTTTGGGGAAATTTCGTAATCGTAATGGAGCTTTTCCAATTCCTCCTGAA
AATAAACTGAAAATTCCTATAGGAGCCAAAATTCAAACTTTACACTTAGTTGGGGTGAAT
GTTCCTGAAATTCCTTGTATCCCAATGCTAAGGCACCTTTATATGAAGTGGGTAAGACTC
ACTAAACCACAGCCATTTAAAGACTTCCTTTGTATCAGCTTAAGAACTTTCGTCATGAGG
AACTGTGCAGGACCCACAAATTCCTTGAAATATGTCCCTTTAGTAACAGGCTTAGCCTCT
GCCCGAAACTTGGAACACTTAGAAATGGTTCGAGTTCCTTTCCTTGGAGGTCTTATCCAA
CATGTTGTTGAAGACAGTTGGAGATCAGGTGGTTTTAGAAATTTGCACACTATTGTTCTG
GGAGCTTGCAAAAATGCTCTTGAAGTAGATCTTGGTTACCTCATCATTACTGCTGCCCGT
AGGTTACATGAAGTTCGGATCCAGCCTTCCCTAACCAAAGATGGTGTCTTTTCTGCCCTA
AAGATGGCAGAGTTGGAGTTCCCCCAGTTTGAAACCCTTCATCTAGGATATGTAGATGAG
TTTTTGCTACAGAGCAGA------------------------------------------
------------------ATGGCTAATGCGGATCTGGTGAAGTATGGTTTGGCTGATGTG
GTAGAAAATCCTGGTATCATCACTGATATAGGGATGAAAGCAGTCAATGAAGTTTTTTCC
TGTATCAAATATCTGGCAATTTAC------------------------------------
------------------------------------------------------------
------------------------AATTGCCCTCATCTACACAACCCATACAATTGG---
---------------ATCTCAGACCACTCAAGATGGACTCGATTGGTTGATATCAACCTA
GTACGGTGCCATGCTTTGAAGCTGGACTCTTTTGGCCAGTTTATTGAATTGTTACCCAGC
CTAGAGTTTATTTCACTGGATCAGATGTTTCGTGAACCACCCAAGGGTTGTGCTCGAGTT
GGTCTGAGTGCAGGCACAGGAATTGGTGTTTCATCAGCTCTTGTTAGCAACCAGAACTCC
AACAATGAC---GATAATAATGCC---CAG---AATAACAATGCCAACATCCACGACAAC
AATCACCATCACCCAGATGACTCAGACGAGGAGAATGACTTTCGGCAAGATCTACAGCCA
GGAGAGCAGCAGTTTGCAGCTGATGCATTAAATGAGATGGAAGACATCGTCCAAGAAGAT
GGAGAGGTGGTGGCCGAGAGTGGAAATAATACTCCAGCTCACAGCCAGGCAATTATTCCT
GTGGATGTTGATGAGGAACAAGCAGGACCCAGTGGTCTTCAGCGTGTAGTAAAACCAACC
CCAATTACTGTTCATGATTCAGAGAGTGATGATGAAGAAGATAGTCTAGAACTCCAAGAA
GTCTGGATTCCTAAGAACGGTACTCGGCGTTACTCTGAACGTGAAGAAAAAACTGGAGAG
TCAGTGCAGTCCAGGGAATTGTCA------------GTAAGT---GGAAAAGGCAAGACT
CCACTTCGAAAGAGGTACAAC---TCCCATCAGATGGGCCAGTCGAAGCAGTTTCCCCTC
GAGGAAAGCAGCTGTGAGAAAGGCTGTCAGGTCACCAGTGAGCAGATCAAAGCCGATATG
AAAGCAGCTAGGGATATTCCTGAAAAGAAAAAAAACAAGGATGTTTATCCCAGCTGCAGC
AGC------------ACCACCGCCAGCACAGTGGGAAACTCCAGCTCACACAGCACTGCT
TCTCAAAGCCCCGACTTTGTAAGGACGGTGAACAGCGGCGGCTCTTCCGAGCCTAGCCCT
ACA---------GAAGTGGATGTGTCCAGGCAGTGTACCTGCTCC---------------
CCCGGTGGG---TCAGAGGACTCTGAGGCCATGGAGGAGGGAGATGCAGAGAGT------
---TCTGTCTGCCCCAGATGCTGCTGTCACAGGCCCCAGGAATCTCAAAGGAGAACTAGC
AGGTGTTCTGATGAGGAACGTCCTTCAACCAGCCGAGCCTGTGTTGTGAATGGCCCGGAT
GGTACGAGATCCGCCTTTTCCTTTAGGACTCTGCCACAAGGGGGGTCTTCAGGCCCAGCA
CATGATGAGAGGACTAATGGGAGTGGCTCTGGGGCTACAGGTGAG---GACAGGAGGGGG
AGCTCCCAGCCTGAGAGTTGTGACGTGCAGTCTAATGAAGACTACCCTCGGAGGCCCCTA
ACCAGGGCCAGGAGCAGACTGTCCCATGTACTGCTGGTATCTGAGTCAGAAGTAGCCAAA
ACAAAGCCACGTCACGCCATGAAACGGAAGCGGACAGCAGATAAATCCACCAGTACAAGT
GATCCTGTGATCGAGGATGACCATGTGCAGGTTCTTGTATTAAAATCCAAGAATCTTGTT
GGAGTCACTATGACCAATTGTGGAATCACAGATCTAGTGCTAAAAGACTGTCCGAAGATG
ATGTTCATCCATGCT---------------------------------------------
---------------------------------------------------------ACC
AGGTGCAGGGTACTAAAACATTTAAAAGTAGAAAATGCACCAATTGTAAACCGATTTGAC
TATGCACAGTGCAAGAAACTGAACATGGATCAGGTACTAGACCAGATACTAAGAATGCCA
CCGGAGAGAAACCGCATCATATACCTACGCCCAATGCAGCAGGTGGACACTCTAACTTTG
GAGCAGAAGCTATTTAGTGGTCCCTACCCCTATCACATCTGTATTATCCATGAATTCAGT
AACCCTCCCAATGTCCGGAATAAGGTGCGCATTCGCAGCTGGATGGACACTATAGCAAAC
ATCAATCAAGAGCTCATTAAATATGAATTCTTCCCTGAAGCCACTCGAAATGAAGAAGAC
TTAAAGAAATACCCCAAGTACCCCTGGGGGAGAGAAATCTATACTTTAGAAGGTGTTGTG
GATGGAGCTCCATATTCCATGATTTCTGACTTCCCTTGGCTGAGGTCATTACGAGCTGCA
GAGCCCAACAGCTTCGCTCGATACGACTTTGAAGACGATGAAGAAAGCACTATCTATGCT
CCTAGAAGGAAAGGACAGCTGTCTGCAGACATCTGTATGGAAACAATAGGAGAGGAAATT
TCAGAGATGCGTCAGATGAAGAAGGGTGTATTTCAGCGAGTAGTGGCAATTTTTATCCAC
TATTGTGATGTCAATGGAGAGCCAGTTGAAGATGACTACATT
>Gorilla|ENSGGOG00000004687|ENSGGOT00000026421
ATGGGGCCACGAAAGAAAAGTGTGAAAACATGTATCATGAATAATGAAATTCCAGAAGAA
ATGACAGCAGATGAAACAAAGGACTATATGAATCAACTTTCACATGAAGTACTTTGCCAT
ATTTTTAGGTACCTCCCTCTGCAGGATATCATGTGTATGGAATGTCTTTCCCGGAAGCTA
AAGGAAGCAGTGACCCTATATCTGCGAGTTGTGAGAGTTGTAGATCTCTGTGCAGGGCGG
TGGTGGGAATACATGCCAAGTGGCTTTACAGATTCCAGTTTTCTAACACTATTAAAGAAG
ATGCCAGATGTTGAACAGCTATATGGCCTTCACCCTCGATACCTTGAGAGGCGAAGAGTA
AGGGGCCATGAGGCTTTTAGCATTCCAGGAGTCCTAGAAGCTTTGCAGGCATGCCCAAAC
TTAGTGGGTGTGGAAACTTCTCATTTGGAGTTGGTAGAATCCATTTGGACATATATGCCC
CATGTTCATATTTTGGGGAAATTTCGTAATCGTAATGGAGCTTTTCCAATTCCTCCTGAA
AATAAACTGAAAATTCCTGTAGGAGCCAAAATTCAAACTTTACATTTAGTTGGGGTGAAT
GTTCCTGAAATTCCTTGTATCCCAATGCTAAGGCACCTTTATATGAAGTGGGTAAGACTC
ACTAAACCACAGCCATTTAAAGACTTCCTTTGTATCAGCTTAAGAACTTTCGTCATGAGG
AACTGTGCAGGACCCACAAATTCCTTGAAATATGTCCCTTTAGTAACAGGCTTAGCCTCT
GCCCGAAACTTGGAACACTTAGAAATGGTTCGAGTTCCTTTCCTTGGAGGTCTTATCCAA
CATGTTGTTGAAGACAGTTGGAGATCAGGTGGTTTTAGAAATTTGCACACTATTGTTCTG
GGAGCTTGCAAAAATGCTCTTGAAGTAGATCTTGGTTACCTCATCATTACTGCTGCCCGT
AGGTTACATGAAGTTCGGATCCAGCCTTCCCTAACCAAAGATGGTGTCTTTTCTGCCCTA
AAGATGGCAGAGTTGGAGTTTCCCCAGTTTGAAACCCTTCATCTAGGATATGTAGATGAG
TTTTTGCTACAGAGTAAG------------------------------------------
------------------------------------------------------------
------------------------------------------------------------
------------------ATTTATCCCATTTTAATTCCTAGAATTACTGTTGTAGCTAAA
GTTGTAAATCCCTGTGATATTCAGGGCAGCTTCACCAGAGTGGCAGTGTTTTTTTTGTCC
TGCGTATTGTTTACCTTTCTCTACACATGTCCACAC------------------TGGGCT
CCAAGAACATCATTTTATTCAGACCACTCAAGATGGACTCGATTGGTTGATATCAACCTA
GTACGGTGCCATGCTTTGAAGCTGGACTCTTTTGGCCAGTTCATTGAATTATTACCCAGC
CTAGAGTTTATTTCACTGGATCAGATGTTTCGTGAACCACCCAAGGGTTGTGCTCGAGTT
GGTCTGAGTGCAGGCACAGGAATTGGTGTTTCATCAGCTCTTGTTAGCAACCAGAACTCC
AACAATGAC---GATAATAATGCC---CAG---AATAACAATGCCAACATCCACGACAAC
AATCACCATCACCCAGATGACTCAGACGAGGAGAATGACTTTCGGCAAGATCTGCAGCCA
GGAGAGCAGCAGTTTGCAGCTGACGCATTAAATGAGATGGAAGACATCGTCCAAGAAGAT
GGAGAGGTGGTGGCCGAGAGTGGAAATAATACTCCAGCTCACAGCCAGGCAATTATTCCT
GTGGATGTTGATGAGGAACAAGCAGGACCCAGTGGTCTTCAGCGTGTAGTAAAACCAACC
CCAATTACTGTTCATGATTCAGAGAGTGATGATGAAGAAGATAGTCTAGAACTCCAAGAA
GTCTGGATTCCTAAGAACGGTACTCGGCGTTACTCTGAACGTGAAGAAAAAACTGGAGAG
TCAGTGCAGTCCAGAGAATTGTCA---------GCAGTAAGT---GGAAAAGGCAAGACT
CCACTTCGAAAGAGGTACAAC---TCCCATCAGATGGGCCAGTCGAAGCAGTTTCCCCTC
GAGGAAAGCAGCTGTGAGAAAGGCTGTCAGGTCACCAGTGAGCAGATCAAAGCCGATATG
AAAGCAGCTAGGGATATTCCTGAAAAGAAAAAAAACAAGGATGTTTATCCCAGCTGCAGC
AGC------------ACCACCGCCAGCACAGTGGGAAACTCCAGCTCACACAACACTGCT
TCTCAAAGCCCCGACTTTGTAAGGACGGTGAACAGCGGCGGCTCTTCCGAGCCTAGCCCT
ACA---------GAAGTGGATGTGTCCAGGCAGTGTGCCTGCTCC---------------
CCCGGTGGG---TCAGAGGACTCTGAGGCCATGGAGGAGGGAGATGCAGAGAGT------
---TCTGTCTGCCCCAGATGCTGCTGTCACAGGCCCCAGGAATCCCAAAGGAGAACTAGC
AGATGTTCTGATGAGGAACGTCCTTCAACCAGCCGAGCCTGTGTTGTGAATGGCCCGGAT
GGTACGAGATCCGCCTTTTCCTTTAGGACTCTGCCACAAGGGGGGTCTTCAGGCCCAGCA
CATGATGAGAGGACTAATGGGAGTGGCTCTGGGGCTACAGGTGAG---GACAGGAGGGGG
AGCTCCCAGCCTGAGAGTTGTGACGTGCAGTCTAATGAAGACTACCCTCGGAGGCCCCTA
ACCAGGGCCAGGAGCAGACTGTCCCATGTACTGCTGGTATCTGAGTCAGAAGTAGCCAAA
ACAAAGCCACGTCACGCCATGAAACGGAAGCGGACAGCAGATAAATCCACTAGTACAAGT
GATCCTGTGATCGAGGATGACCATGTGCAGGTTCTTGTATTAAAATCCAAGAATCTTGTT
GGAGTCACTATGACCAATTGTGGAATCACAGATCTAGTGCTAAAAGACTGTCCGAAGATG
ATGTTCATCCATGCT---------------------------------------------
---------------------------------------------------------ACC
AGGTGCAGGGTACTAAAACATTTAAAGGTAGAAAATGCACCAATTGTAAACCGATTTGAC
TATGCACAGTGCAAGAAACTGAACATGGATCAGGTACTAGACCAGATACTAAGAATGCCA
CCCGAGAGAAACCGCATCATATACCTACGCCCAATGCAGCAGGTGGACACTCTAACTTTG
GAGCAGAAGCTATTTAGTGGTCCCTACCCCTATCACATCTGTATTATCCATGAATTCAGT
AACCCTCCCAATGTCCGGAATAAGGTGCGCATTCGCAGCTGGATGGACACTATAGCAAAC
ATCAATCAAGAGCTCATTAAATATGAATTCTTCCCTGAAGCCACTCGAAGTGAAGAAGAC
TTAAAGAAATACCCCAAGTACCCCTGGGGGAGAGAAATCTATACTTTAGAAGGTGTTGTG
GATGGAGCTCCATATTCCATGATTTCTGACTTCCCTTGGCTGAGGTCATTACGAGCTGCA
GAGCCCAACAGCTTCGCTCGATACGACTTTGAAGACGATGAAGAAAGCACTATCTATGCT
CCTAGAAGGAAAGGACAGCTGTCTGCAGACATCTGTATGGAAACAATAGGAGAGGAAATT
TCAGAGATGCGTCAGATGAAGAAGGGTGTATTTCAGCGAGTAGTGGCAATTTTTATCCAC
TATTGTGATGTCAATGGAGAGCCAGTTGAAGATGACTACATT
>Guinea_Pig|ENSCPOG00000012424|ENSCPOT00000012542
ATGGGACCACGAAAGAAAAGTGTTAAAATGTGTCTCATAAATGATGAAATCCCAGAGGAA
GTAATACCAGATGAAACAAAGGACTATATGAATCAACTTTCACATGAAGTACTTTGCCAT
ATATTTAGGTACCTCCCTCTGCAGGATATCATGTGTATGGAATGTCTTTCCCGGAAGCTG
AAGGAAGCAGTGACCCTATATCTGAGAGTCGTGCGGATCGTGGATCTCTGTGCAGGGCGT
TGGTGGGAGTATATGCCAAGTGGTTTCACAGATTCCAGTTTCTTAACACTTTTGAAGAAG
ATGCCAGATGTTGAACAGCTGTATGGTCTTCACCCTCGATACCTTGAGAGACGAAGAGTA
AGGGGCCATGAAGCGTTTAGCATTCCAGGAGTCCTAGAAGCTTTACAGGCATGCCCAAAC
TTGGTGGGTGTGGAAACATCGCATTTGGAATTAGTAGAATCCATTTGGACATATATGCCA
CATGTTCATATTTTGGGGAAATTTCGCAATCGTAATGGAGCATTTCCAATTCCTCCTGAA
AATAAACTGAAAATTCCTATAGGAGCGAAAATTCAAACTTTACATTTAGTTGGAGTGAAT
GTTCCTGAAATCCCTTGTATCCCAATGCTCAGGCATCTTTATATGAAGTGGGTAAGACTC
ACTAAACCACAGCCATTTAAAGACTTTCTTTGCATCAGCCTAAGAACTTTTGTCATGAGG
AACTGTGCAGGGCCCACAAATTCCTTGAAATATGTCCCATTAGTAACAGGCTTGTCCTCG
GCCCGAAACTTAGAACACTTAGAAATGGTTCGCGTCCCTTTCCTTGGAGGTCTTATCCAG
CATGTGGTGGAAGACAGTTGGAGATCAGGTGGTTTCAGGAATTTGCACACTATTGTTTTG
GGAGCTTGCAAAAATGCTCTCGAAGTAGATCTTGGTTACCTCATTATCACTGCTGCCCGT
AGGTTGCATGAAGTTCGGATCCAGCCTTCCCTAACCAAAGATGGTGTCTTTTCTGCCTTA
AAGATGGCAGAACTGGAGTTCCCCCAGTTTGAAACCCTTCACCTAGGATATGTAGATGAG
TTTTTGCTGCAGAGTAGA------------------------------------------
------------------ATGGCGAATGCAGATTTGGTGAAGTATGGTTTGGCTGATGTG
GTAGAAAATCCTGGTATCATCACTGACATAGGAATGAAGGCAGTCAATGAAGTTTTTTCC
TGTATCAAGTACCTGGCCATTTAT------------------------------------
------------------------------------------------------------
------------------------AATTGCCCACATCTACATAACCCATACAATTGG---
---------------ATTTCAGATCACTCAAGATGGACTCGATTGGTTGATATCAACCTA
GTACGGTGCCACGCTTTGAAGCTGGACTCTTTTGGCCAGTTTATAGAATTGCTACCCAGC
CTGGAGTTTATCTCACTGGACCAGATGTTTCGTGAACCACCAAAGGGCTGCGCTCGAGTT
GGCCTGAGTGCAGGCACAGGCATTGGGGTTTCCTCAGCCCTTGTTAGCAACCAGAACTCC
AACAATGACAATGATAATAATGCT---CAG---AACAACAACGCCAACATACACGACAAC
AATCACCATCACCCAGATGACTCAGATGAGGAGAATGACTTCCGGCAAGACCTGCAGCCA
GGAGAACAGCAGTTTGCAGCCGACGCACTGAATGAGATGGAAGACATGGTACAAGAAGAT
GGAGAGATGGTGGCTGAGAGTGGGAATGCTGCGCCAGCTCACAGCCAGGCCATTATTCCT
GTGGATGTTGATGAGGAGCAAGCAGGACCCAGTGGTCTTCAGCGTGTAGTAAAACCAACC
CCGATTACTGTCCATGACTCAGAGAGTGATGACGAGGAAGACAGTCTAGAACTCCAAGAA
GTCTGGATCCCTAAGAGTGGTGCTCGGCGTTACTCTGAGCGTGAATCAAAAACCGGAGAG
TCC---------AGGGAATTGTCAGGTGAGACCTCAGTAAGT---GGAAAAGGCAAGACT
CCGCTTCGAAAGAGGTACAAC---TCCCACCAGATGGACCAGTCGAAGCAGTTCCCCCTC
GAGGAGAGCAGCTGTGAGAAAGGCTGTCAGGTCACCAGTGAGCAGATCAAAGCTGATATG
AAAGCAGCTAGGGACATTCCTGAAAAGAAGAGAAACAAGGACGTTTATCCCAGCTGCAGC
AGC------------GCTGCGGCCAGCACCGTGGGAAGCGCCAGCTCCCACAGCACTGCT
TCTCAGAGCCCCGACTTCGCGAGGACGGTGAACTGCAGCAGCCCTTCCGAGCCTAGCCCT
CCG---------GAAGAGGATGCGTCCCGGCAGTGTGTCTGCTCC---------------
CCGGTGGGG---TCAGAGGACCCTGAGGCCATGGACGAGGGAGAAGCAGAGAGT------
---TCTGTCTGCCCCAGATGCTGCTGTCACAGGTCCCGGGAATCCCAAAGGAGAACTGGC
AGGTGTTCTGATGAGGAACGGCCTTCCACCAGCCGAGCCTGTGTTGTGAATGGCCCGGAT
GGTACGAGATCCACCTTTTCCTTTAGGACTCTGCCCCAAGGGGGGTCTTCAGGCCCAGCA
CCTGATGAGAGGACTCATGGGAGTGGCTCTGGGGCTACAGGTGAG---GACAGGAGGGGG
AGCTCCCAGCCTGAGAGTTGTGACGTGCAGTCTCATGAAGACTACCCTCGGAGGCCCCTA
ACCAGGGCCAGGAGCAGACTGTCCCATGTACCGCTGGTATCTGAGTCAGAGGTTGCCAAA
ACAAAGCCACGTCACGCCATCAAACGGAAACGGACAGCAGATAAGTCCACCAGTACCAGT
GACCCTGTGATCGAGGATGACCATGTACAGGTTCTCGTATTAAAATCCAAAAATCTTGTT
GGAGTCACTATGACCAATTGTGGAATCACAGATTTAGTGCTGAAAGACTGCCCCAAGATG
ATGTTCATTCACGCT---------------------------------------------
---------------------------------------------------------ACT
AGGTGCAGAGTACTGAAACATTTAAAAGTAGAAAATGCACCAATTGTAAACCGCTTTGAC
TATGCACAGTGTAAGAAGCTGAACATGGATCAGGTACTGGACCAGATACTAAGGATGCCT
CCGGAGAGAAACCGCATCATATACCTTCGCCCCATGCAGCAGGTGGACACACTGACTTTG
GAACAGAAACTGTTCAGCGGTCCCTATCCCTACCACATCTGCATCATCCATGAGTTTAGT
AACCCTCCCAATGTGCGGAATAAGGTGCGCATTCGCAGCTGGATGGACACGATAGCCAAC
ATCAATCAAGAGCTCATTAAGTATGAATTCTTCCCTGAAGCCACTCGAAGTGAAGAAGAC
TTGAAGAAGTACCCCAAGTACCCCTGGGGGCGAGATATCTACACTTTAGAGGGTGTTGTT
GATGGAGCCCCATATTCAATGATTTCTGACTTCCCTTGGCTGAGGTCACTGCGGGCAGCA
GAGCCCAACAGCTTCGCCCGATACGATTTTGAAGATGATGAAGAAAGTACCATCTATGCT
CCTCGAAGAAAAGGACAGCTGTCTGCAGATATCTGTATGGAAACAATAGGAGAGGAGATC
TCAGAGATGCGGCAGATGAAGAAGGGTGTGTTTCAGCGAGTAGTGGCAATTTTCATCCAC
TATTGTGATGTCAACGGAGAGCCCGTTGAGGATGACTACATT
>Horse|ENSECAG00000016193|ENSECAT00000017183
ATGGGCCCAAGAAAGAAAAGTGTTAAAACGTGTCTCGTGAATAGTGAACTCCCTGAGGAA
GCAATATCAGATGAAACAAAGGACTATATGAATCAACTTTCCCATGAAGTGCTTTGTCAT
ATTTTTAGGTACCTCCCTCTGCAGGATATCATGTGTATGGAATGTCTTTCTCGGAAGCTA
AAAGAAGCGGTGACCCTATATCTGAGAGTTGTGAGGGTTGTGGATCTCTGTGCTGGGCGG
TGGTGGGAATACATGCCAAGTGGCTTCACAGATTCCAGTTTTCTAACACTATTGAAGAAG
ATGCCAGACGTCGAACAGCTATATGGCCTTCACCCTAGATACCTTGAGAGGCGAAGGGTA
CGGGGCCATGAGGCTTTTAGCATTCCAGGAGTTCTGGAAGCTTTGCAGGCATGCCCAAAC
TTAGTGGGTGTGGAAACTTCTCATTTGGAATTGGTAGAATCCATTTGGACATATATGCCA
CATGTTCATATTTTGGGGAAGTTCCGTAATCGTAATGGAGCATTTCCAATTCCTCCTGAA
AATAAACTGAAAATTCCTGTAGGAGCCAAAATACAAACTTTACATTTAGTTGGGGTGAAT
GTTCCTGAAATTCCTTGTATCCCAATGCTAAGGCACCTTTATATGAAATGGGTAAGACTC
ACTAAACCACAGCCATTCAAAGACTTTCTTTGCATCAGCTTACGAACTTTCGTCATGAGG
AACTGTGCAGGACCCACAAACTCCTTGAAATACGTCCCTTTAGTAACAGGTTTGGCCTCT
GCCAGAAACTTGGAACATTTGGAAATGGTTCGAGTTCCTTTCCTTGGAGGTCTTATCCAA
CATGTAGTTGAAGACAGTTGGAGATCAGGTGGTTTTAGAAACTTGCACACTATTGTTTTG
GGAGCTTGCAAAAATGCCCTTGAAGTAGATCTTGGCTACCTCATCATCACTGCTGCCCGT
AGGTTACATGAAGTTCGGATCCAGCCTTCCCTAACCAAAGATGGCGTCTTTTCTGCCCTA
AAGATGGCAGAGTTGGAGTTCCCCCAATTTGAAACCCTTCATCTGGGATATGTAGATGAG
TTTTTGCTGCAGAGCAGA------------------------------------------
------------------ATGGCTAATGCAGATCTGGTGAAGTACGGTTTGGCTGATGTG
GTAGAAAATCCTGGTATCATCACCGATATAGGGATGAAGGCGGTCAATGAAGTTTTTTCC
TGTATCAAATATCTTGCAATTTAC------------------------------------
------------------------------------------------------------
------------------------AATTGCCCCCATCTACATAACCCGTACAATTGG---
---------------ATCTCAGACCACTCAAGATGGACTCGGTTGGTTGATATCAACTTA
GTGCGATGCCATGCTTTGAAATTGGACTCTTTCGGTCAGTTTATTGAATTATTGCCCAGC
CTGGAGTTTATTTCACTGGACCAGATGTTTCGTGAACCACCCAAAGGCTGTGCTCGAGTT
GGTCTGAGTGCAGGCACAGGAATTGGGGTTTCCTCAGCCCTTGTGAGTAACCAGAACTCC
AACAATGACAATGATAATAATGCC---CAA---AATAAT---GCCAACATCCATGACAAC
AATCACCATCACCCAGATGACTCAGATGAGGAGAATGACTTCCGGCAAGACCTGCAGCCA
GGAGAGCAGCAGTTTGCAGCCGACGCATTGAATGAGATGGAAGACATGGTGCAAGAAGAC
GGAGAGGTGGTGCCTGAGAGTGGACATGAGACTCCAGCTCACAGCCAGGCAGTTATTCCT
GTGGATGTTGACGAGGAACAAGCAGGACCCAGTGGTCTTCAGCGTGTAGTAAAACCAACC
CCAATTACTGTTCACGATTCAGAGAGTGATGATGAGGAAGACAGTCTGGAACTCCAAGAA
GTCTGGATTCCTAAAAATGGTGCTCGGCGTTACTCTGAGCGTGAAGAAAAAACAGGAGAG
TCATTGCAGTCCAGGGAATTGTCA------------GTAAGT---GGAAAAGGCAAGACT
CCACTTCGAAAGAGGTACAAC---TCCCATCAGATGGGCCAGTCGAAGCAGTTTCCCCTC
GAGGAAAGCAGCTGTGAGAAAGGCTGTCAGGTCACCAGTGAGCAGATCAAAGCCGATATG
AAAGCAGCTAGGGATATTCCTGAAAAGAAAAAAAACAAGGATGTTTATCCCAGCTGCAGC
AGC------------ACCACCGCCAGCACAGTGGGAAACTCCAGCTCACACAGCACTGCT
TCTCAAAGCCCCGACTTTGTAAGGACGGTGAACAGCGGCGGCTCTTCCGAGCCTAGCCCT
ACA---------GAAGTGGATGTGTCCAGGCAGTGTGTCTGCTCC---------------
CCCGGTGGG---TCAGAGGACTCTGAGGCCATGGAGGAGGGAGATGCAGAGAGT------
---TCTGTCTGCCCCAGATGCTGCTGTCACAGGCCCCAGGAATCCCAAAGGAGAACTAGC
AGGTGTTCTGATGAGGAACGTCCTTCAACCAGCCGAGCCTGTGTTGTGAATGGCCCGGAT
GGTACGAGATCCGCCTTTTCCTTTAGGACTCTGCCACAAGGGGGGTCTTCAGGCCCAGCA
CATGATGAGAGGACTAATGGGAGTGGCTCTGGGGCTACAGGTGAG---GACAGGAGGGGG
AGCTCCCAGCCTGAGAGCTGTGCCGTGCAGTCTAATGAAGACTACCCTCGGAGGCCCCTA
ACAAGGGCCAGGAGCAGACTCTCCCATGTACCGCTGGTATCTGAGTCAGAGGTTGCCAAA
ACAAAGTCACGTCATGCCATGAAGCGGAAGCGGACAGCAGATAAGTCTACCAGTACCAGT
GATCCTGTGATTGAGGATGACCATGTCCAGGTCCTTGTATTAAAGTCCAAAAATCTTGTT
GGAGTTACTATGACCAACTGTGGAATCACAGATCTAGTGCTAAAAGACTGTCCCAAGATG
ATGTTCATCCATGCT---------------------------------------------
---------------------------------------------------------ACC
AGGTGCAGGGTACTGAAACATTTAAAAGTAGAAAATGCACCAATTGTAAACCGATTTGAC
TATGCACAATGCAAGAAGCTGAATATGGATCAGGTACTAGACCAGATACTAAGGATGCCT
CCAGAGCGGAACCGCATCATCTACCTACGGCCAATGCAGCAGGTGGACACACTCACACTG
GAGCAGAAGCTATTTAGTGGTCCCTACCCCTATCACATCTGTATCATCCATGAATTCAGT
AACCCTCCCAATGTCCGGAATAAGGTGCGCATTCGCAGCTGGATGGACACTATAGCAAAC
ATCAATCAAGAGCTTATTAAGTATGAATTCTTCCCTGAAGCCACACGAAGTGAAGACGAC
TTAAAGAGGTGCCCCAAGTACCCCTGGGGCAGGGAAATCTACACGTTAGAGGGTGTTGTG
GATGGAGCCCCATATTCCATGATTTCTGACTTCCCTTGGTTGAGATCATTACGGGCAGCA
GAACCCAACAGCTTCGCCAGATACGATTTTGAAGACGATGAAGAAAGCACCATCTATGCT
CCTCGAAGGAAAGGGCAGCTGTCTGCAGACATCTGTATGGAAACGATAGGAGAGGAAATT
TCAGAGATGCGTCAGATGAAGAAGGGTGTGTTTCAGCGAGTAGTGGCAATTTTTATCCAC
TATTGTGATGTCAATGGAGAGCCAGTAGAAGATGACTACATT
>Mouse|ENSMUSG00000042211|ENSMUST00000048688
ATGGGACCACGAAAGAAAAGTGCTAAAGTGTGTGTGATGGACAGTGAGGTCGCTGAGGAA
ATGACAGCCGATGAAGAGAAGGACTACATGAACCAGCTGTCACATGAAGTGCTCTGTCAT
ATCTTCAGGTACCTGCCACTACAGGACATCATGTGCATGGAATGCCTCTCTCGGAAGCTA
AAGGAGGCAGTCACTCTGTATCTGAGAGTTGTCAGAGTGGTGGATCTCTGTGCAGGGCGC
TGGTGGGAATATATGCCAAGTGGCTTCACAGATTCCAGTTTCCTAACCCTTTTGAAGAAG
ATGCCAGATGTTGAACAGCTGTATGGCCTTCACCCTAGATACCTCGAGAGGCGAAGAGTG
AGGGGCCAGGAGGCTTTCAGCATCCCAGGAGTCTTGGAAGCTTTGCAAGCGTGCCCAAAC
TTGGTGGGTGTAGAAACATCTCATTTGGAGTTGGTAGAATCCATTTGGACATATATGCCG
CATGTTCATATTTTGGGGAAATTTCGTAATCGTAACGGAGCATTTCCGATTCCTCCTGAA
AATAAACTGAAAATCCCCATAGGAGCCAAAATCCAAACTTTGCATTTAGTTGGTGTCAAT
GTTCCTGAAATCCCTTGTATCCCTATGCTAAGGCACCTGTACATGAAGTGGGTGAGACTC
ACTAAACCACAGCCGTTTAAAGATTTCCTTTGCATCAGCTTGCGAACTTTTGTCATGAGG
AACTGTGCAGGACCAACAAACTCCTTGAAATACGTGCCCTTGGTAACAGGTCTGGCATCT
GCCCGTAACCTGGAACACTTGGAAATGGTTCGAGTCCCTTTCCTGGGAGGTCTCATCCAA
CACGTGGTTGAAGACAGCTGGAGATCAGGTGGTTTTAGGAACTTGCACACTATTGTCTTA
GGAGCTTGCAAGAATGCCCTGGAAGTAGACCTTGGCTACCTCATCATCACTGCTGCGCGA
AGGTTACATGAAGTTCGCATCCAGCCTTCTTTAACCAAAGATGGTGTCTTTTCTGCCCTA
AAGATGGCAGAATTGGAGTTTCCCCAGTTTGAAACCCTTCATCTGGGATATGTAGATGAG
TTCTTGCTACAGAGCAGA------------------------------------------
------------------ATGGCGAATGCAGATTTGGTGAAGTATGGCTTGGCTGATGTG
GTAGAAAATCCTGGTATCATTACTGATATAGGGATGAAGGCAGTCAATGAAGTTTTTTCC
TGTATCAAATATCTGGCAATTTAT------------------------------------
------------------------------------------------------------
------------------------AACTGTCCTCATCTACACAACCCATACAATTGG---
---------------ATCTCAGACCACTCGAGGTGGATGCGACTGGTTGATATCAACCTC
GTGCGGTGCCATGCTTTGAAGCTGGATTCTTTTGGCCAGTTTGTTGAATTATTGCCCAGC
CTGGAATTTATTTCTCTGGACCAGATGTTCCGTGAGCCACCCAAGGGCTGTGCTCGAGTT
GGTCTGAGTGCAGGAACTGGAATTGGGGTTTCCTCAGCGCTTGTCAGCAACCAGAATTCC
AACAATGACAATGACAATAATGCT---CCA---AATAACAACGCCAACCTCCATGATAAC
AATCACCATCACCCAGATGATTCGGATGACGACAATGACTTTCGTCCAGACCTACAAGCA
GGAGAGGCACAATTTGCAGCCGATGCGTTGAATGAGATGGAAGACATGGTCCAGGAAGAT
GGAGAACTGGTAGCCGAGAGTGGAAATGGTATGCCAGCTCACAATCGGGAAGTTCTTCCT
GTGGATGCTGATGAGGAACAAGCAGGACCTAGTGGTCTACAACGCGTGGTAAAACCTACA
CCAATTGCTGATCACGATTCAGAGAGCGATGATGAAGAAGATAGTTTAGAACTCCAAGAA
GTCTGGGCTCCTAAGAATGGCACCCGGCGTTACTCAGAGCGGGAAGAAAAGACTGGAGAC
TCAGGACAGTCCAGGGAA---ACG---------GCAGTAAGT---GGGAAAGGCAAGACT
CCACTTCGAAAGAGGTGCAACAACTCCCACCAGACGGGCCAGGCGAAGCCGTTTCCCCTG
GAGGAGAGCAGCTGTGAGAAAGGCTGTCAGGTGACCAGTGAGCAGATCAAAGCCGATATG
AAAGCAGCTAGGGATGTTTCTGAAAAGAAAAAATCCAAGGATGTCTATCCCAGCTGCAGC
AGCAGCAGCAGCAGCACAGCCGCCAGCACAGCGGGAAACGCCAGCTCACCCAGCACTGCT
TCCCAGAGCCCGGACTTTGCAAGGACGGTGACCAGCAGCGGCTCTTCCGAGCCGAGCCCT
CCA---------GAAGTAGATGTATCCAGGCAGTGTGTCTGCTCC---------------
CCTGGTGGG---TCAGAGGACTCTGAGGCCATGGAGGAGGGAGATGCAGAGAGC------
---TCTGTCTGCCCCAGATGCTGCTGTCTCAGGCCCCAGGAGTCTCAAAGGAGAACTGGC
AGGTGTTCTGATGAGGAGCGTCCTTCAACCAGCCGAGCCTGTGTTGTGAATGGCGCGGAT
GGTACGAGATCCGCCTTTTCCTTTAGGACTCTGCCACAAGGGGGGTCTTCAGGCCCAGCA
CATGATGAGAGGACTAATGGGAGTGGCTGTGGGGCTACAGGTGAG---GACAGGAGGGGG
AGCTCCCAGCCTGAGAGTTGTGACGTGCAGTCTAATGAAGACTATCCTCGGAGGCCCCTA
ACCAGGGCCAGGAGCAGACTGTCCCATGTACCGCTGATATCTGAGTCAGAAGTTGCCAAA
ACAAAGCCATGCCATGCCATGAAACGAAAGCGAACTGCAGATAAGTCTACCAGCACCAGT
GACCCTGTGATTGAAGATGACCACGTACAGGTTCTTGTATTAAAATCCAAAAATCTTGTT
GGAGTCACAATGACCAATTGTGGAATCACAGATCTAGTACTGAAAGACTGCCCCAAGATG
ATGTTCATCCATGCT---------------------------------------------
---------------------------------------------------------ACC
AGGTGCAGGGTACTGAAGCATTTAAAGGTAGAAAATGCACCAATTGTAAACCGATTTGAC
TATGCACAGTGCAAGAAACTAAATATGGACCAGGTACTAGACCAAATACTGAGGATGCCT
CCGGAGAGGAACCGGATCATCTACCTGCGCCCAATGCAGCAGGTAGACACACTAACTCTG
GAGCAGAAGCTCTTCAGCGGGCCCTACCCCTATCACATCTGCATCATCCACGAGTTCAGC
AATCCTCCCAACGTGCGGAACAAGGTGCGCATCCGCAATTGGATGGACACGATAGCCAAC
ATCAATCAAGAGCTCATTAAATACGAATTCTTCCTGGAAGCCACTCGGACTGAAGAGGAT
TTAAAGAAGTACCCTAAGTATCCCTGGGGGAGAGAAATCTACACTTTAGAGGGTGTTGTA
GATGGAGCGCCGTATTCCATGATTTCCGACTTCCCTTGGCTGAGGTCACTGCGGACCGCA
GAGCCCAACAGCTTTGCCAGATATGATTTTGAAGATGATGAAGAGAGCACCATCTATGCT
CCTCGAAGAAAAGGGCAGTTGTCTGCAGACATTTGTATGGAGACAATAGGAGAGGAGATC
TCAGAGATGCGCCAGATGAAGAGGGGCATATTTCAGCGAGTAGTAGCGATTTTTATCCAC
TACTGTGATGTCAATGGAGAGCCAGTTGAAGACGACTACATT
>Opossum|ENSMODG00000005613|ENSMODT00000007090
ATGGGCCCACGAAGGAAAACTGTGAAACCGTGTCTCCCAAATAAGGAAAGCCCTGAGGTG
ACAAAATCAGATGAAACAAAAGATTACATGAACCAACTCTCACATGAAGTACTCTGCCAT
ATCTTTAGGTACCTCCCCCTGCAGGATATCATGTGTATGGAATGTCTCTCCCGGAAGCTG
AAGGAGGCAGTGACTCTGTATCTGAGAGTGGTGAAGATTGTAGATCTCTGTGCGGGCCGC
TGGTGGGAATATATGCCAACTGGTTTCACTGATTCCAGTTTTCTAACACTACTAAAAAAG
ATGCCAGACATTGAACAGCTCTATGGGCTTCACCCAAGATACCTTGAGAGGCGACGGGTC
CGTGGGCATGAGGCCTTTAGTATTCCCGGTGTGTTAGAAGCCTTGCAGGCTTGCCCAAAC
TTGCTGGGTGTGGAGACATCACATTTGGAGTTGGTGGAAGCCATCTGGACTTACATGCCT
CAAGTTCATATTTTGGGGAAGTTTCGTAATCGTAATGGAGCTTTTCCCATCCCTCCTGAA
AACAAACTGAAAATTCCCATAGGAGCCAAAATCCAAATCTTGCATCTAGTGGGGGTAAAT
GTTCCTGAAATTCCTTGTATCCCAATGCTAAGGCACCTTTATTTGAAGTGGGTGAGACTC
ACCAAGCCCCAGCCTTTTAAAGATTTCCTTTGCATCAGCTTACGCACTTTCGTCATGAGG
AACTGTGCAGGGCCTACAAACTCTTTGAAGTATGTCCCATTGGTAACTGGATTAGCTTCT
GCCCGAAACTTGGAACAATTAGAATTAGTTCGAGTTCCTTTCCTAGGAGGTCTCATCCAA
CACGTAGTTGAAGACAGTTGGCGATCAGGTGGTTTTAGAAATTTGCACACTATTGTTTTG
GGAGCTTGCAAGAATGCTCTTGAAGTAGATCTTGGCTACCTCATCATCACCGCTGCTCGA
AGGTTACATGAAGTTAGAATCCAGCCTTCTCTAACCAAAGATGGCGTCTTTTCTGCACTC
AAGATGGCAGAATTGGAGTTCCCACAGTTTGAAACCCTCCACCTGGGATATGTAGATGAG
TTTTTACTGCAGTGTAAA------------------------------------------
------------------ATGACTAATGCCGATTTGGTGAAGTATGGCTTAGCTGATGTT
GTGGAAAATCCTGGCATCATCACAGATATTGGGATGAAGGCTGTCAATGAGGTTTTTTCC
TGTATCAAATACCTGCTTATTTAT------------------------------------
------------------------------------------------------------
------------------------AATTGTCCTCATCTGCATAACCCAAATAATTGG---
---------------ATCACAGACCATTCAAGATGGACACGGCTGGTTGACCTCACTTTG
GTGAGATGTCATGCAGTTAAACTCGAATCTTTCAGTCAGTTCATTGAGTTGTTGCCAAGC
CTGGAATTTATCTCTCTGGACCAGATGTTTCGAGAACCACCCAAGGGTTGTGCACGTGTT
GGTCTGAGTGCAGGTACAGGAATTGGTGTTTCATCAGCCCTTGTGAGCAACCAGAATTCC
AACAATGAAAATGACAAT------CATCAA---AACAACAATCCCAATGGACCCAACAAT
AATCCCCAGCAAGCCAATGACCAGAATGAAGAGAATGAGATGCGCCAAGATGGACAGGCC
GAAGAACAGCAGATTGCAGCTGAGGCATTGAATGAAATGGAAGAAGTGCCTCAGGAAGAT
GGAGAAAGT------------AGAAATGAAGGCCCAACTCATAGCCATGCTGTTTTTCCC
ATGGAGGTTGATGAAGAACAGGCAGGACCAAGTGGTCTTCAGCCTGTTGCAAAAGCAACA
CCAATTACCGTTCACGATTCAGATAGTGAAGATGAGGAAGAGAGTGTGGGATCTCCTGGA
AACTGCATTGCTAAGAACAATTCTCAGAATTACTCTGACAAAGAAGACAAAATCAGAGAG
CCAGCAGAATCTAGGCAACTCCCA------------GTGAGT---GGAAAAGGCAAGACG
CCACTTCGAAAGAGATGCAGCTCCTCCCATCAAATGGGCCAGTTGAAGTCATCCTCCATT
GAGGAAAATAGCTGTGAGAAAGGCTGCCAGGTCACAAGTGAACAGATCAAAGCCGATATG
AAAGCAGCCAGTGACATGCCCGAGAAGAAGAAAAGCAAAGATGTTTATCCCAGTTGTGGC
AAT------------AGCCCAGGCTCT---GTGGGCAACTCCCCCTCATGCAATGCTGCT
TCTCAAAGCCCTGACTTTGTAAGGACCGTG---ACTGGCAACTCTGGTGAGCCCAGCACC
CCA---------GCCCCAGACCCATCCCAGCCATGTGTCTGCTCTTGTAAGACTGAGGGT
TCAGGGGCC---GTT---------------------------GATAGAGAAAAC------
---TCAGTTTCCTCCAGGTGCTCCTGCAGTAGGTCTCAGGAACCACAAAGCAGAACTAGC
AGATGTTCTGATGAGGAACGGCCTTCTACCAGCAGAGCCTGTGTTGTTAATGGTCCCAAT
GGCATAGGATCAGAATTCTCCTTTAGGACTCTCCCACATGGTGGGTCTCGAAGCCCAGCC
AATGACGAGAGGACTAATGGGAATGTCTATGGGGCCACAGGGGAT---GACAGGAGAGGA
AGCTCCCAATCTGAGAGTTTTGAAATGGAGTATAATGAAGACTACCCTCGAAGACCTCTA
ACAAGAGCCAGGAGCAAACTTTCCCATGTACCACTGGTATCTGAGTCAGAGGTTGCCAAA
CCAAAGCCACGTCATGCAATGAAGAGGAAAAGGACAGCTGATAAGTCCACAAGCACCAGC
GATCCTGTTATTGAGGATGATCACGTGCAGGTTCTTGTATTGAAATCAAAGAATCTTGTT
GGAATCACATTGACCAACTGTGGAATCACAGATCTAGTACTTAAAGATTGTCCTAAGATG
ATGTTTATTCATGCT---------------------------------------------
---------------------------------------------------------ACA
AGATGTAGAGTTTTGAAGCACTTGAAAGTTGAGAATGCACCAATTGTAAATCGATTTGAC
TATGCTCAGTGCAAGAAACTGAACATGGATCAGGTACTAGATCAAATCCTAAGGATGCCT
GCAGAGAGAAATCGGATCATATACCTTCGCCCAATGCAGCAGGTCGACACACTGACTTTG
GAACAGAAGATATTCAGCGGCCCTTATCCCTATCACATCTGTATCATTCATGAATTCAGT
AACCCTCCCAATGTGCGGAACAAAGTTCGCATTCGCAGTTGGATGGACACAATAGCAAAC
ATCAATCAAGAACTCATTAAGTATGAGTTTTTTCCTGAAGCCACACGAAGTGAAGGAGAC
CTGAAGAAGTATTCCAAGTACCCTTGGGGAAGAGAGATTTATACTTTAGAAGGTGTTGTG
GATGGAGCACCATATTCCATGATTACAGACTTCCCGTGGCTGAGGTCACTACGGACAGCA
GAGCCTAATAGCTATGCAAGATACGACTTTGAAGATGATGAAAGAACCACCATTTACGCT
CCCCGGAGGAAAGGGCAGCTGTCTGCCGATATATGTATGGAAACAATAGGAGAGGAAATC
TCAGAGTTGCGTCAGATGAAGAAGGGAGTTTTTCAGCGAGTGGTTGCCATTTTCATCCAT
TATTGTGATGTCAATGGAGAGCCAGTAGAGGACGACTACATA
>Orangutan|ENSPPYG00000015927|ENSPPYT00000018532
ATGGGGCCACGAAAAAAAAGTGTGAAAACATGTATCATGAATAATGAAATTCCAGAAGAA
ATGACAGCAGATGAAACAAAGGACTATATGAATCAACTTTCACATGAAGTACTTTGCCAT
ATTTTTAGGTACCTGCCTCTGCAGGATATCATGTGTATGGAATGTCTTTCCCGGAAACTA
AAGGAAGCAGTGACCCTATATCTGCGAGTTGTGAGAGTTGTAGATCTCTGTGCAGGGCGG
TGGTGGGAATACATGCCAAGTGGCTTTACAGATTCCAGTTTTCTAACACTATTAAAGAAG
ATGCCAGATGTTGAACAGCTATATGGCCTTCACCCTCGATACCTTGAGAGGCGAAGAGTA
AGGGGCCATGAGGCTTTTAGCATTCCAGGAGTCCTGGAAGCTTTGCAGGCATGCCCAAAC
TTAGTGGGTGTGGAAACTTCTCATTTGGAGTTGGTAGAATCCATTTGGACATATATGCCC
CATGTTCATATTTTGGGGAAATTTCGTAATCGTAATGGAGCTTTTCCAATTCCTCCTGAA
AATAAACTGAAAATTCCTGTAGGAGCCAAAATCCAAACTTTACATTTAGTTGGGGTGAAT
GTTCCTGAAATTCCTTGTATCCCAATGCTAAGGCACCTTTATATGAAGTGGGTAAGACTT
ACTAAACCACAGCCATTTAAAGACTTCCTTTGTATCAGCTTAAGAACTTTCGTCATGAGG
AACTGTGCAGGACCCACAAATTCCTTGAAATATGTCCCTTTAGTAACAGGCTTAGCCTCT
GCCCGAAACTTGGAACACTTAGAAATGGTTCGAGTTCCTTTCCTTGGAGGTCTTATCCAA
CATGTTGTTGAAGACAGTTGGAGATCAGGTGGTTTTAGAAATTTGCACACTATTGTTCTG
GGAGCTTGCAAAAATGCTCTTGAAGTAGATCTTGGTTACCTCATCATTACTGCTGCCCGT
AGGTTACATGAAGTTCGGATCCAGCCTTCCCTAACCAAAGATGGTGTCTTTTCTGCCCTA
AAGATGGCAGAGTTGGAGTTCCCCCAGTTTGAAACCCTTCATCTAGGATATGTAGATGAG
TTTTTGCTACAGAGCAGA------------------------------------------
------------------ATGGCTAATGCGGATCTGGTGAAGTATGGTTTGGCTGATGTG
GTAGAAAATCCTGGTATCATCACTGATATAGGGATGAAAGCAGTCAATGAAGTTTTTTCC
TGTATCAAATATCTGGCAATTTAC------------------------------------
------------------------------------------------------------
------------------------AATTGCCCTCATCTACACAACCCATACAATTGG---
---------------ATCTCAGACCACTCAAGATGGACTCGATTGGTTGATATCAACCTA
GTACGGTGCCATGCTTTGAAGCTGGACTCTTTTGGCCAGTTTATTGAATTATTACCCAGC
CTAGAGTTTATTTCACTGGATCAGATGTTTCGTGAACCACCCAAGGGTTGTGCTCGAGTT
GGTCTGAGTGCAGGCACAGGAATTGGTGTTTCATCAGCTCTTGTTAGCAACCAGAACTCC
AACAATGAT---GATAATAATGCC---CAG---AATAACAATGCCAACATCCACGACAAC
AATCACCATCACCCAGATGACTCAGACGAGGAGAATGACTTTCGGCAAGATCTACAGCCA
GGAGAGCAGCAGTTTGCAGCTGACGCGTTAAATGAGATGGAAGACATCGTCCAAGAAGAT
GGAGAGGTGGTGGCCGAGAGTGGAAATAATACTCCAGCTCACAGCCAGGCAATTATTCCT
GTGGATGTTGATGAGGAACAAGCAGGACCCAGTGGTCTTCAGCGTGTAGTAAAACCAACC
CCAATTACTGTTCATGATTCAGAGAGTGATGATGAAGAAGATAGTCTAGAACTCCAAGAA
GTCTGGATTCCTAAGAATGGTACTCGGCGTTACCCTGAACGTGAAGAAAAAACTGGAGAG
TCAGTGCAGTCCAGAGAATTAAGC---------------AGTAGGGGAAAAGGCAAGACT
CCACTTCGAAAGAGGTACAAC---TCCCATCAGATGGGCCAGTCGAAGCAGTTTCCCCTC
GAGGAAAGCAGCTGTGAGAAAGGCTGTCAGGTCACCAGTGAGCAGATCAAAGCCGATATG
AAAGCAGCTAGGGATATTCCTGAAAAGAAAAAAAACAAGGATGTTTATCCCAGCTGCAGC
AGC------------ACCACCGCCAGCACAGTGGGAAACTCCAGCTCACACAGCACTGCT
TCTCAAAGCCCCGACTTTGTAAGGACGGTGAACAGCGGCGGCTCTTCCGAGCCTAGCCCT
ACA---------GAAGTGGATGTGTCCAGGCAGTGTGCCTGCTCC---------------
CCCGGTGGG---TCAGAGGACTCTGAGGCCATGGAGGAGGGAGATGCAGAGAGT------
---TCTGTCTGCCCCAGATGCTGCTGTCACAGGCCTCAGGAATCCCAAAGGAGAACTAGC
AGGTGTTCTGATGAGGAACGTCCTTCAACCAGCCGAGCCTGTGTTGTGAATGGCCCGGAT
GGTACGAGATCCGCCTTTTCCTTTAGGACTCTGCCACAAGGGGGGTCTTCAGGCCCAGCA
CATGATGAGAGGACTAATGGGAGTGGCTCTGGGGCTACAGGTGAG---GACAGGAGGGGG
AGCTCCCAGCCTGAGAGTTGTGACGTGCAGTCTAATGAAGACTACCCTCGGAGGCCCCTA
ACCAGGGCCAGGAGCAGACTGTCCCATGTACTGCTGGTATCTGAGTCAGAAGTAGCCAAA
ACAAAGCCACGTCACGCCATGAAACGGAAGCGGACAGCAGATAAATCCACCAGTACAAGT
GATCCTGTGATCGAGGATGACCATGTGCAGGTTCTTGTATTAAAATCCAAGAATCTTGTT
GGAGTCACTATGACCAATTGTGGAATCACAGATCTAGTGCTAAAAGACTGTCCGAAGATG
ATGTTCATCCATGCT---------------------------------------------
---------------------------------------------------------ACC
AGGTGCAGGGTACTAAAACATTTAAAAGTAGAAAATGCACCAATTGTAAACCGATTTGAC
TATGCACAGTGCAAGAAACTGAACATGGATCAGGTACTAGACCAGATACTAAGAATGCCA
CCCGAGAGAAACCGCATCATATACCTACGCCCAATGCAGCAGGTGGACACTCTAACTTTG
GAGCAGAAGCTATTTAGTGGTCCCTACCCCTATCACATCTGTATTATCCATGAATTCAGT
AACCCTCCCAATGTCCGGAATAAGGTGCGCATTCGCAGCTGGATGGACACTATAGCAAAC
ATCAATCAAGAGCTCATTAAATATGAATTCTTCCCTGAAGCCACTCGAAGTGAAGAAGAC
TTAAAGAAATACCCCAAGTACCCCTGGGGGAGAGAAATCTATACTTTAGAAGGTGTTGTG
GATGGAGCTCCATATTCCATGATTTCTGACTTCCCTTGGCTGAGGTCATTACGAGCTGCA
GAGCCCAACAGCTTCGCTCGATACGACTTTGAAGACGATGAAGAAAGCACTATCTATGCT
CCTAGAAGGAAAGGACAGCTGTCTGCAGACATCTGTATGGAAACAATAGGAGAGGAAATT
TCAGAGATGCGTCAGATGAAGAAGGGTGTATTTCAGCGAGTAGTGGCAATTTTTATCCAC
TATTGTGATGTCAATGGAGAGCCAGTTGAAGATGACTACATT
>Platypus|ENSOANG00000009363|ENSOANT00000014894
ATGGGACCCAGACGGAAAAGCGTGAAGCCGTGCTCCGTGAGCAAGGAGAGTTCTGAGGCC
GCAAAATTAGACGAACCAAAAGATTACATGAATCAGCTTTCCCATGAAGTCCTGTGCCAT
ATCTTTAGGTACCTCCCTCTGCAGGATATCATGTGCATGGAATGCCTCTCACGGAAGCTG
AAGGAGGCAGTGACCCTGTACTTGAGAGTCGTGAAGATTGTTGACCTGTGTGCAGGTCAC
TGGTGGGAATATATGCCAACGGGCTTCACAGATTCCAGTTTCCTAACCCTGCTGAGGAAG
ATGCCAGATATCGAGCAGCTGTATGGCCTTCATCCCAGATACCTTGAGAGACGACGGGTC
CGTGGCCACCAAGCCTTCAGCATCCCTGGAGTCCTGGAAGCCCTACAGGCATGTCCTAAC
TTGCTGGGTGTCGAAACCTCACATTTGGAGCTGGTGGAAGCCATTTGGACGTACATGCCT
CAAGTGCACATTTTGGGGAAGTTTCGAAATCGTAATGGGGCTTTTCCAATCCCCCCTGAA
AACAAACTAAAAATTCCCATAGGTGCTAAGATCCAAACTTTGCATCTAGTGGGAGTGAAC
GTTCCTGAAATTCCTTGTATCCCAATGCTGAGGCACCTTTATTTGAAGTGGGTGAGACTC
ACCAAACCACAGCCTTTTAAAGATTTTCTCTGCATCAGCTTACGTACTTTCGTCATGAGG
AACTGCGCAGGACCCACAAACTCTTTAAAGTATGTCCCGTTGGTGACAGGATTAGCCTCC
GCCCGAAACCTGGAGCATTTAGAATTGGTTCGAGTTCCCTTCCTTGGAGGGCTAATCCAG
CATGTAGTTGAAGACAGCTGGAGATCAGGTGGTTTTAGGAATTTGCACACTATTGTTTTA
GGAGCATGCAAGAATGCTCTTGAAGTAGATCTTGGCTACCTCATCATCACTGCTGCTCGA
AGGTTACATGAAGTGCGAATACAACCTTCCCTAACCAAAGATGGTGTTTTTTCTGCCCTG
AAGATGGCAGAATTGGAGTTCCCGCAGTTTGAAACCCTTCATCTAGGCTATGTAGATGAG
TTTTTGCTACAATGTAAGAATCTTCCGTTCTGGTCCATCCTGAGGCACCTCCAGAACAGT
CTCCACTTGCCATCGTACCTCACCAATCAGTCAGTG------------------------
---------------TTAATTACT------------------------GAGCGCTTACTG
TGTGCGGAGTACTTGGGAGAGTAC------------------------------------
------------------------------------------------------------
------------------------GATACAGCAGATCTCCAAGATCATTTAAGCTCT---
---------------CTATTAAACCACTCGAGATGGTCCCGGTTGGTTGACCTCACTTTG
GTACGCTGCCACGCGGTCAAGCTAGATTCCTTCAGCCAGTTCATCGAATTGCTGCCAAGC
CTGGAGTTTATCTCCCTGGACCAGATGTTCCGGGAACCACCGAAGGGCTGTGCCCGGGTG
GGTTTGAGTGCAGGCACGGGGATTGGTGTTTCATCGGCCCTTGTCAGCAATCAAAACTCC
AACAATGACAATGAGAACAACCACCACCAGAACAACAACAATCCCAACATCCATCCCAAC
AACCACCAGCATCCCAACGACCCAAATGAGGAGAATGAGATGCGGCAGGACGGACCGGCT
GAGGAGCAGCAGATTGCAGCCGAGGCACTGAATGAGATGGAAGAAGTGGCGCAGGACGAT
GGAGAGGGCGTGGCAGAGATTGGTGATGATGTTCCCACCCATAGTCAGGCAGTTATTCCC
ATGGATGTTGATGAAGAACAAGCAGGACCGAGTGGCCTTCAACCCGTCGTTAAAGCTGCA
CCGATAACTGTCCATGATTCAGACAGCGAAGATGAGGAGGAGTGTGTGGAGACCCCTGGA
ACCTGTATTACTAACAGCAGTGCTTCAAACTACTCTGACGGAGAAGAGAAACTCAGAGGA
CCAGTAGAGACAAGGGAACTATCA------------GTGAGT---GGTAAAGGCAAGACT
CCCCTGCGGAAGAGATGCAGTTCCACT---CAGATGGGCCAGTTGAAGCAGTTCCCCACG
GAGGAGAGCAGTTGCGAGAAGGGCTGTCAAGTCACCAGCGAGCAGATAAAAGCCGATATG
AAAGCCGCCAACGATATGCCGGAGAGGAACAAAACCAAGGATGTCTACCCCAGCTGCGGC
AGC------------TCGGCAGGCTCC---GTGGGAAACTCCAACCCGTGCAGTACGGCT
CCTCAGAGCCCTGACTTCGTAAGGACCGCA---GAGAGCAGTTCCAACGAGCCCAGGCCC
GCGGCGGGAGCCGCGGCGGGGGCGTCCGGCCAGTGCGTCTGCCCCCTC---ACGGACGGC
CCGGCCGCCGGGAGC---------------------------GAGAGAGACGGCCAGGCG
AGGCGCGCCGCCCCCCGGTGCCCCCGCGGTCCGTCTCGGGAATCCCCGAGGAGGGCCGGC
CGGGGTTCCGACGAGGAGCGCCCTTCCACCAGCGGAGCCCGGGGGGTGAACGGTCCGGTC
GGCGCGGGGTCCGAGCTGTCCCTGAGGACTCTGCCGCACTGTGAGGCCTCGGGCGTCACG
GACGAGGAGAGGACGGGCGGGAGCGGCTGTGGGCCCGCAGGAGAGGAGGAGCCGAGGGCG
AGCTCTCCCACTGACAGCTGGGAAGTGGACTACGGTGAAGACTTTCCCCGTAGGCCTCTA
ACCAGGGCCAGAAGCAAACTTTCCCACGTCCCCTTGGTGTCTGAATCAGAGGTTACCAAG
CCAAAACCACGCCATACGCTGAAGCGGAAACGGACAGCCGACAAGTCTACCAGCACCAGC
GATCCGGTCATTGAGGACGACCATGTGCAGGTGCTCATCTTGAAATCCAAAAATCTCGTT
GGGATCACACTGACCAACTGCGGTATAACAGACCTAGTACTGAAAGATTGCCCCAAGATG
ATGTTCATTCACGCT---------------------------------------------
---------------------------------------------------------ACA
CGGTGTCGCGTGTTGAAGCACTTAAAAGTAGAGAATGCGCCGATTGTAAATCGATTTGAC
TATGCCCAGTGCAAGAAATTAAATATGGATCAAGTGCTAGATCAGATTTTGAGGATGCCG
CCCGAGAGGAACCGGATCATATACCTTCGTCCAATGCAGCAGGTCGACACCCTGACTTTG
GAGCAGAAGATATTTAGTGGCCCCTATCCTTATCACATCTGCATAATCCACGAATTCAGT
AACCCTCCCAATGTTCGGAACAAGGTGCGCATTCGCAGCTGGATGGACACAATAGCAAAC
ATTAATCAAGAGCTCATAAAGTACGAGTTCTTCCCTGAAGCCACACGGAGCGAGGGAGAC
CTGAAAAAGTATACCAAGTACCCTTGGGGAAGAGATATTTATACATTAGAAGGTGTGGTG
GATGGAGCCCCCTATTCCATGATTACGGATTTTCCCTGGCTGAGATCACTCCGGACAGCA
GAACCCAACAGCTACGCGAGATATGATTTTGAGGATGATGAGAGAACCACCATCTACGCT
CCCCGAAGGAAAGGACAGCTGTCCGCTGACATCTGTATGGAGACGATAGGCGAGGAGATC
TCAGAGTTGCGTCAGATGAAGAAAGGCGTGTTCCAGCGAGTGGTGGCTATCTTCATCCAC
TACTGCGACGTCAACGGGGAGCCAGTAGAGGACGATTACATC
>Rabbit|ENSOCUG00000017291|ENSOCUT00000017298
ATGGGGCCGCGAAAGAAAAGTGTTAAAACTTGCCTCGTGAGTAATGAAATCCCAGAGGAG
ACTATATCAGATGAAACAAAAGACTACATGAATCAACTGTCACATGAAGTACTTTGCCAT
ATTTTTAGGTACCTCCCTCTGCAGGATATCATGTGTATGGAATGTCTCTCACGGAAGCTA
AAGGAAGCAGTGACGCTGTATCTGAGAGTTGTAAGGGTTGTGGATCTCTGTGCAGGGCGG
TGGTGGGAATACATGCCAAGTGGCTTCACAGATTCCAGTTTTCTCACGCTTTTAAAGAAG
ATGCCAGATGTTGAGCAGCTGTATGGTCTTCACCCTCGGTATCTTGAGAGGCGAAGAGTA
AGGGGCCATGAGGCTTTTAGCATTCCAGGAGTCCTAGAAGCTTTGCAGGCGTGCCCAAAC
TTGGTGGGTGTGGAAACTTCTCATTTGGAGTTGGTAGAATCCATTTGGACATATATGCCT
CATGTCCATATTTTGGGAAAATTTCGTAATCGTAATGGAGCATTTCCAATTCCTCCTGAA
AATAAGCTGAAAATTCCTATAGGAGCCAAAATTCAAACTTTACATTTAGTTGGAGTGAAT
GTTCCTGAAATTCCTTGTATCCCAATGCTAAGGCACCTTTATATGAAGTGGGTAAGGCTT
ACCAAACCACAGCCATTTAAAGACTTTCTTTGCATCAGCTTAAGAACTTTCGTCATGAGG
AATTGTGCAGGACCCACAAATTCCTTAAAATATGTCCCTTTAGTAACGGGCTTAGCCTCT
GCCCGAAATTTGGAACACTTAGAAATGGTCCGAGTTCCTTTCCTTGGAGGTCTTATTCAA
CATGTAGTTGAAGACAGTTGGAGATCAGGTGGTTTTAGAAATTTGCACACTATTGTTTTG
GGAGCTTGTAAAAATGCTCTTGAAGTAGATCTTGGTTACCTCATCATCACTGCTGCCCGT
AGGTTGCATGAAGTTCGGATCCAGCCTTCCCTAACCAAAGATGGTGTCTTTTCTGCCCTA
AAGATGGCAGAGTTGGAGTTTCCCCAGTTTGAAACCCTTCATCTGGGATATGTAGATGAG
TTTTTGCTGCAGAGCAGA------------------------------------------
------------------ATGGCTAATGCAGATCTTGTGAAGTATGGTTTGGCTGATGTG
GTGGAAAATCCTGGTATCATCACTGATATAGGGATGAAAGCAGTCAATGAAGTTTTTTCA
TGTATCAAATATCTGGCAATTTAC------------------------------------
------------------------------------------------------------
------------------------AATTGCCCCCATCTGCATAACCCGTACAATTGG---
---------------ATCTCAGACCACTCAAGATGGACTCGATTGGTTGATATCAATTTG
GTGAGGTGCCATGCCTTGAAGCTGGACTCATTTGGTCAGTTTATTGAATTGTTGCCCAGT
CTGGAGTTTATTTCACTGGACCAGATGTTTCGTGAACCACCCAAGGGCTGTGCTCGTGTT
GGTCTGAGTGCAGGCACAGGAATTGGAGTTTCCTCAGCCCTTGTGAGCAACCAGAACTCC
AACAATGACAATGATAACAATGCC---CAG---AATAACAATGCCAACATTCATGATAAC
AATCACCATCATCCAGATGACTCAGATGAGGAGAATGACTTTCGGCAAGAACTGCAGCCA
GGAGAGCAGCAGTTTGCGGCTGAAGCATTGAATGAGATGGAAGACATGGTACAAGAAGAT
GGAGAAGTAGTAGCTGAGGGTGGAAATGATACTCCAGCTCATAGTCAGGCAATTATTCCT
GTGGATGTTGATGAGGAACAAGCAGGACCTAGTGGTCTTCAGCGTGTAGTAAAACCAACC
CCAATAACTGTTCATGATTCAGAGAGTGATGATGAAGAAGACAGTCTAGAACTCCAAGAA
GTCTGGATTCCTAAGAATGGTGCTCGGCGTTACTCTGAACGTGAAGAAAAAACTGGAGAG
TCAGGGCAGTCCAGGGAACTGTCA---------GCAGTAAGT---GGAAAAGGCAAGACT
CCACTTCGAAAGAGGTACAAC---TCCCATCAGATGGGCCAGTCGAAGCAGTTTCCCCTC
GAGGAAAGCAGCTGTGAGAAAGGCTGTCAGGTCACCAGTGAGCAGATCAAAGCCGATATG
AAAGCAGCTAGGGATATTCCTGAAAAGAAAAAAAACAAGGATGTTTATCCCAGCTGCAGC
AGC------------ACCACCGCCAGCACAGTGGGAAACTCCAGCTCACACAGCACTGCT
TCTCAAAGCCCCGACTTTGTAAGGACGGTGAACAGCGGCGGCTCTTCCGAGCCTAGCCCT
ACA---------GAAGTGGATGTGTCCAGGCAGTGTGTCTGCTCC---------------
CCCGGTGGG---TCAGAGGACTCTGAGGCCATGGAGGAGGGAGATGCAGAGAGT------
---TCTGTCTGCCCCAGATGCTGCTGTCACAGGCCCCAGGAATCCCAAAGGAGAACTAGC
AGGTGTTCTGATGAGGAACGTCCTTCAACCAGCCGAGCCTGTGTTGTGAATGGCCCGGAT
GGTACGAGATCCGCCTTTTCCTTTAGGACTCTGCCACAAGGGGGGTCTGCAGGCCCAGCA
CATGATGAGAGGACTAATGGGAGTGGCTCTGGGGCTACAGGTGAG---GACAGGAGGGGG
AGCTCCCAGCCTGAGAGTTGTGACGTGCAGTCTCATGAAGACTACCCTCGGAGGCCCCTA
ACCAGGGCCAGGAGCAGACTGTCCCATGTACCGCTGGTATCTGAGTCAGAAGTTGCCAAA
ACAAAGCCTCGTCATGCTATGAAACGGAAGCGGACAGCGGATAAATCCACTAGTACAAGT
GATCCTGTGATTGAGGATGACCATGTGCAGGTTCTTGTATTAAAATCCAAAAATCTTGTG
GGAGTCACTATGACCAATTGTGGAATCACAGATCTAGTGCTAAAAGACTGTCCCAAAATG
ATGTTCATCCATGCT---------------------------------------------
---------------------------------------------------------ACC
AGGTGCAGGGTACTGAAACATTTAAAAGTAGAAAATGCACCAATTGTAAACCGATTTGAC
TATGCACAATGCAAGAAATTAAATATGGATCAGGTACTAGACCAGATACTGAGGATGCCT
CCTGAGAGAAACCGCATCATATACCTGCGCCCGATGCAGCAGGTGGACACACTAACTTTA
GAGCAGAAGCTGTTTAGTGGTCCCTACCCCTATCACATCTGTATTATCCATGAATTCAGT
AACCCTCCCAATGTCCGGAACAAGGTGCGCATTCGCAGCTGGATGGACACTATTGCAAAC
ATCAATCAAGAGCTCATTAAATATGAATTCTTCCCCGAAGCAACCCGAAGTGAAGAAGAC
CTAAAGAAGTACCCCAAGTACCCCTGGGGAAGAGAAATATATACTTTAGAAGGTGTTGTG
GATGGAGCTCCATACTCCATGATTTCTGACTTCCCTTGGCTGAGGTCACTGCGAGCAGCA
GAGCCCAACAGCTTCGCTCGATACGACTTTGAAGATGATGAAGAAAGCACCATCTATGCC
CCTAGAAGGAAAGGACAGCTGTCTGCAGACATCTGTATGGAGACAATAGGAGAAGAAATC
TCAGAGATGCGTCAGATGAAGAAGGGTGTGTTTCAGCGAGTAGTGGCAATTTTTATCCAC
TATTGTGATGTCAACGGAGAGCCAGTTGAAGATGACTACATT
>Rat|ENSRNOG00000019063|ENSRNOT00000025790
ATGGGACCACGAAAGAAAAGTGTTAAAGTGTGTGTGATGGACAGTGAGGTCCCCGAGGAA
ATGACAGCTGATGAAGAGAAGGACTACATGAACCAGCTGTCACATGAAGTGCTATGTCAT
ATTTTCAGGTACCTGCCACTGCAGGATATCATGTGCATGGAATGTCTTTCTCGGAAGCTA
AAGGAAGCAGTTACTCTGTATCTGAGAGTTGTGAGAGTGGTGGATCTCTGCGCAGGGCGG
TGGTGGGAATATATGCCAAGTGGCTTCACAGATTGCAGTTTCCTGACACTTTTGAAGAAG
ATGCCGGATGTCGAGCAGCTGTACGGCCTTCACCCTAGATACCTCGAGAGGCGGAGAGTG
AGGGGCCATGAGGCTTTCAGCATTCCAGGGGTCCTGGAGGCCTTGCAAGCCTGCCCAAAC
CTGGTGGGTGTAGAAACATCTCATTTGGAGTTGGTAGAATCCATTTGGACATATATGCCG
CATGTTCATATTTTGGGGAAATTTCGTAATCGTAACGGAGCATTTCCGATTCCTCCTGAA
AATAAACTGAAAATCCCCATAGGAGCCAAAATCCAAACTTTGCATTTAGTTGGGGTCAAT
GTTCCTGAAATCCCTTGTATTCCTATGCTGAGGCACCTGTACATGAAGTGGGTGAGACTC
ACTAAACCACAGCCGTTCAAGGATTTCCTCTGCATCAGCTTGCGGACTTTTGTCATGAGG
AACTGCGCAGGACCAACAAATTCCTTGAAATACGTGCCCTTGGTAACAGGTCTGGCCTCT
GCTCGGAACTTGGAACACTTGGAGATGGTTCGAGTGCCTTTCCTGGGCGGTCTCATCCAG
CATGTGGTTGAAGACAGCTGGAGATCAGGTGGTTTTAGGAATTTGCACACTATTGTCTTA
GGAGCTTGCAAGAATGCCCTTGAAGTAGATCTTGGTTACCTCATCATCACTGCTGCCAGA
AGGTTACATGAAGTTCGCATCCAGCCTTCTTTAACCAAAGATGGTGTCTTTTCTGCCCTG
AAGATGGCAGAATTGGAGTTTCCCCAATTTGAAACCCTTCATCTGGGATATGTAGATGAG
TTCTTGCTACAGAGCAGA------------------------------------------
------------------ATGGCGAATGCAGATTTGGTGAAGTATGGTTTGGCTGATGTG
GTAGAAAATCCTGGTATCATTACCGATATCGGGATGAAGGCAGTCAACGAGGTTTTCTCC
TGTATCAAGTATCTGGCGATTTAT------------------------------------
------------------------------------------------------------
------------------------AACTGTCCTCATCTACACAACCCATATAATTGG---
---------------ATATCAGATCACTCTAGATGGACCCGACTGGTTGATATCAACCTC
GTGCGCTGCCATGCTTTGAAGCTGGATTCTTTTGGCCAGTTTGTTGAATTATTGCCCAGC
CTGGAGTTTATTTCGCTGGACCAGATGTTTCGTGAGCCACCCAAGGGCTGTGCTCGAGTA
GGTCTGAGTGCAGGAACTGGAATTGGGGTTTCCTCAGCGCTTGTCAGCAATCAGAATTCC
AACAATGACAATGATAATAATGCT---CAG---AATAACAACGCCAACATCCATGACAAC
AATCACCATCACCCAGACGACTCGGATGACGACAATGACTTCCGTCAAGACCTACAACAG
GGAGAGGCACAGTTTGCAGCCGATGCACTGAATGAGATGGAGGACATGGTCCAGGACGAT
GGAGAGGTGGTAGCCGAGAGTGGAAGCGGTGTGCCCGCTCAC---CAGGGAGTTCTGCCT
GTGGATGCCGATGAGGAGCAAGCAGGACCTAGTGGTCTACAGCGTGTAGTAAAACCAACA
CCAATTGCTGTTCATGATTCAGAGAGCGATGATGAAGAAGACAGTCTAGAACTCCAAGAA
GTCTGGATTCCTAAGAATGGTGCTCGGCGTTACTCAGAACGGGAAGAAAAAACCGGAGAC
TCAGGACAGCCCAGGGAA---ACC---------GCAGTAAGT---GGAAAAGGCAAGACT
CCACTTCGAAAGAGGTACAACAACTCTCATCAGATGGGCCAGGCGAAGCAGTTTCCCCTG
GAGGAGAGCAGCTGTGAGAAAGGCTGTCAGGTCACCAGTGAACAGATCAAAGCCGATATG
AAAGCAGCTAGGGATATTTCTGAAAAGAAAAAAACCAAGGATGTTTATCCCAGCTGCAGC
ACC------------ACGGCCGCCAGCACCGTGGGAAACTCCAGCTCGCCCAGCACTGCT
TCTCAGAGCCCGGACTTTGTAAGGACGGTGACCAGCGGCGGCTCTTCTGAGCCTAGCCCT
CCA---------GAGGTGGATGTGTCCCGGCAGTGTGTCTGCTCC---------------
CCTGGTGGG---TCAGAGGACTCGGAGGCCATGGAGGAGGGAGATGCAGAGAGC------
---TCCGTCTGCCCCAGATGCTGCTGTCTCAGGCCCCAGGAGTCTCAAAGGAGAACTAGC
AGGCGTTCTGATGAGGAGCGGCCTTCGACCAGCAGAGCCTGTGTTGTGAATGGCGCGGAT
GGTACGAGATCCGCCTTTTCCTTTAGGACTCTGCCACAAGGGGGGTCTTCAGGCCCAGCA
CATGATGAGAGGACTAATGGGAGTGGCTGTGGGGCTACAGGTGAG---GACAGGAGGGGG
AGCTCCCAGCCTGAGAGTTGTGACGTGCAGTCTAATGAAGACTACCCTCGGAGGCCCCTA
ACCAGGGCCAGGAGCAGACTGTCCCATGTCCCGCTGATACCTGAGTCAGAAATTGCCAAA
ACCAAGCCATGTCATGCCATGAAACGAAAGCGAACGGCAGATAAGTCGACCAGCACCAGT
GACCCTGTGATCGAGGATGACCATGTGCAGGTTCTTGTATTGAAATCCAAAAATCTCGTT
GGAGTCACAATGACGAATTGTGGAATCACAGATCTAGTGCTGAAAGACTGCCCCAAGATG
ATGTTCATCCATGCT---------------------------------------------
---------------------------------------------------------ACC
AGGTGCAGGGTGCTGAAGCACTTAAAGGTGGAAAATGCACCGATTGTAAACCGCTTTGAC
TACGCACAGTGCAAGAAACTAAATATGGACCAGGTACTCGACCAAATACTGAGGATGCCT
CCGGAGAGGAACCGCATCATCTACCTGCGCCCGATGCAGCAGGTAGACACACTAACTCTG
GAGCAGAAGCTCTTCAGCGGCCCCTACCCCTACCACATCTGCGTCATCCATGAGTTCAGC
AATCCTCCCAACGTGCGCAACAAGGTGCGCATTCGCAATTGGATGGACACGATCGCCAAC
ATCAATCAAGAGCTCATTAAATATGAATTCTTCCTGGAAGCCACTCGAACTGAAGAAGAT
TTAAAGAAGTACCCTAAGTATCCCTGGGGGAGAGAAATCTACACTTTAGAGGGTGTTGTT
GATGGAGCTCCATACTCCATGATTTCCGACTTCCCTTGGCTGAGGTCACTGCGGGCAGCA
GAGCCCAACAGCTTTGCCAGATACGACTTTGAAGATGATGAAGAAAGTACCATCTATGCT
CCTCGAAGGAAAGGACAGTTGTCAGCAGACATTTGCATGGAGACAATCGGGGAGGAGATC
TCAGAGATGCGTCAGATGAAGAGGGGTGTATTTCAGCGAGTAGTGGCCATTTTTATCCAC
TACTGTGATGTCAACGGAGAGCCAGTTGAAGATGACTACATT
>Macaque|ENSMMUG00000016908|ENSMMUT00000023749
ATGGGGCCACGAAAGAAAAGTGTGAAAACATGTATCATGAATAATGAAATTCCAGAAGAA
ATGACAGCAGATGAAACAAAGGACTATATGAATCAACTTTCACATGAAGTACTTTGCCAT
ATTTTTAGGTACCTCCCTCTGCAGGATATCATGTGTATGGAATGTCTTTCCCGGAAGCTA
AAGGAAGCAGTGACCCTGTATCTGCGAGTTGTGAGAGTTGTAGATCTCTGTGCAGGGCGG
TGGTGGGAATACATGCCAAGTGGCTTTACAGATTCCAGTTTTCTAACACTATTAAAGAAG
ATGCCAGATGTTGAACAGCTATATGGCCTTCACCCTCGATACCTTGAGAGGCGAAGAGTA
AGGGGCCATGAGGCTTTTAGCATTCCAGGAGTCCTAGAAGCTTTGCAGGCATGCCCAAAC
TTAGTGGGTGTGGAAACTTCTCATTTGGAATTGGTAGAATCCATTTGGACATATATGCCC
CATGTTCATATTTTGGGGAAATTCCGTAATCGTAATGGAGCCTTTCCAATTCCTCCTGAA
AATAAACTGAAAATTCCTATAGGAGCCAAAATTCAAACTTTACATTTAGTTGGGGTGAAT
GTTCCTGAAATTCCTTGTATCCCAATGCTAAGGCACCTTTATATGAAGTGGGTAAGACTT
ACTAAACCACAGCCATTTAAAGACTTCCTTTGTATCAGCTTAAGAACTTTCGTCATGAGG
AACTGTGCAGGACCCACAAATTCCTTGAAATATGTCCCTTTAGTAACAGGCTTAGCCTCT
GCCCGAAACTTGGAACACTTAGAAATGGTTCGAGTTCCTTTCCTTGGAGGTCTTATCCAA
CATGTTGTTGAAGACAGTTGGAGATCAGGTGGTTTTAGAAATTTGCACACTATTGTTCTG
GGAGCTTGCAAAAATGCTCTTGAAGTAGATCTTGGTTACCTCATCATTACTGCTGCCCGT
AGGTTACATGAAGTTCGGATCCAGCCTTCCCTAACCAAAGATGGTGTCTTTTCTGCCCTA
AAGATGGCAGAGTTGGAGTTCCCCCAGTTTGAAACCCTTCATCTAGGATATGTAGATGAG
TTTTTGCTACAGAGCAAA------------------------------------------
------------------ATGGCTAATGCGGATCTGGTGAAGTATGGTTTGGCTGATGTG
GTAGAAAATCCTGGTATCATCACTGATATAGGGATGAAAGCAGTCAATGAAGTTTTTTCC
TGTATCAAATATCTGGCAATTTAC------------------------------------
------------------------------------------------------------
------------------------AATTGCCCTCATCTACACAACCCATACAATTGG---
---------------ATCTCAGACCACTCAAGATGGACTCGATTGGTTGATATCAACCTA
GTACGGTGCCATGCTTTGAAGCTGGACTCTTTTGGCCAGTTTATTGAATTGTTACCCAGC
CTAGAGTTTATTTCACTGGATCAGATGTTTCGTGAACCACCCAAGGGTTGTGCTCGAGTT
GGTCTGAGTGCAGGCACAGGAATTGGGGTTTCATCAGCTCTTGTTAGCAACCAGAACTCC
AACAATGAC---GATAATAATGCC---CAG---AATAACAATGCCAACATCCACGACAAC
AATCACCATCACCCAGATGACTCAGACGAGGAGAATGACTTTCGGCAAGATCTACAGCCA
GGAGAGCAGCAGTTTGCAGCTGACGCATTAAATGAGATGGAAGACATCGTCCAAGAAGAT
GGAGAGGTGGTGGCCGAGAGTGGAAATAATACTCCAGCTCACAGCCAGGCAATTATTCCT
GTGGATGTTGATGAGGAACAAGCAGGACCCAGTGGTCTTCAGCGTGTAGTAAAACCAACC
CCAATTACTGTTCATGATTCAGAGAGCGATGATGAAGAAGATAGTCTAGAACTCCAAGAA
GTCTGGATTCCTAAGAACGGTACTCGGCGTTACTCTGAACGTGAAGAGAAAACTGGAGAG
TCAGTGCAGTCCAGGGAATTGTCA------------GTAAGT---GGAAAAGGCAAGACT
CCACTTCGAAAGAGGTACAAC---TCCCATCAGATGGGCCAGTCGAAGCAGTTTCCCCTC
GAGGAAAGCAGCTGTGAGAAAGGCTGTCAGGTCACCAGTGAGCAGATCAAAGCCGATATG
AAAGCAGCTAGGGATATTCCTGAAAAGAAAAAAAACAAGGATGTTTATCCCAGCTGCAGC
AGC------------ACCACCGCCAGCACAGTGGGAAACTCCAGCTCACACAGCACTGCT
TCTCAAAGCCCCGACTTTGTAAGGACGGTGAACAGCGGCGGCTCTTCCGAGCCTAGCCCT
ACA---------GAAGTGGATGTGTCCAGGCAGTGTGCCTGCTCC---------------
CCCGGTGGG---TCAGAGGACTCTGAGGCCATGGAGGAGGGAGATGCAGAGAGT------
---TCTGTCTGCCCCAGATGCTGCTGTCACAGGCCCCAGGAATCCCAAAGGAGAACTAGC
AGGTGTTCTGATGAGGAACGTCCTTCAACCAGCCGAGCCTGTGTTGTGAATGGCCCGGAT
GGTACGAGATCCGCCTTTTCCTTTAGGACTCTGCCACAAGGGGGGTCTTCAGGCCCAGCA
CATGATGAGAGGACTAATGGGAGTGGCTCTGGGGCTACAGGTGAG---GACAGGAGGGGG
AGCTCCCAGCCTGAGAGTTGTGACGTGCAGTCTAATGAAGACTACCCTCGGAGGCCCCTA
ACCAGGGCCAGGAGCAGACTGTCCCATGTACTGCTGGTATCTGAGTCAGAAGTAGCCAAA
ACAAAGCCACGTCACGCCATGAAACGGAAGCGGACAGCAGATAAATCCACCAGTACAAGT
GATCCTGTGATCGAGGATGACCATGTGCAGGTTCTTGTATTAAAATCCAAGAATCTCGTT
GGAGTCACTATGACCAATTGTGGAATCACAGATCTAGTGCTAAAAGACTGTCCCAAGATG
ATGTTCATCCATGCT---------------------------------------------
---------------------------------------------------------ACC
AGGTGCAGGGTACTAAAACATTTAAAAGTAGAAAATGCACCAATTGTAAACCGATTTGAC
TACGCACAGTGCAAGAAACTGAACATGGATCAGGTACTAGACCAGATACTAAGAATGCCA
CCCGAGAGAAACCGCATCATATACCTACGCCCAATGCAGCAGGTGGACACGCTAACTTTG
GAGCAGAAGCTGTTTAGTGGTCCCTACCCCTATCACATCTGTATTATCCATGAATTCAGC
AACCCTCCCAATGTCCGGAATAAGGTGCGCATTCGCAGCTGGATGGACACTATAGCAAAC
ATCAATCAAGAGCTCATTAAATATGAATTCTTCCCTGAAGCCACTCGAAGTGAAGAAGAC
TTAAAGAAATACCCCAAGTACCCCTGGGGGAGAGAAATCTATACTTTAGAAGGTGTTGTG
GATGGAGCTCCATATTCCATGATTTCTGACTTCCCTTGGCTGAGGTCATTACGAGCAGCA
GAGCCCAACAGCTTCGCTCGATACGACTTTGAAGATGATGAAGAAAGCACTATCTATGCT
CCTAGAAGGAAAGGACAGCTGTCTGCAGACATCTGTATGGAAACAATAGGAGAGGAAATT
TCAGAGATGCGTCAGATGAAGAAGGGTGTATTTCAGCGAGTAGTGGCAATTTTTATCCAC
TATTGTGATGTCAATGGAGAGCCAGTTGAAGATGACTACATT
>Marmoset|ENSCJAG00000021201|ENSCJAT00000041759
ATGGGGCCACGAAAGAAAAGTGTGAAAACATGTATTATGAATAATGAAATTCCAGAAGAA
ATGACAGCAGATGAAACAAAGGACTATATGAATCAACTTTCACATGAAGTACTTTGCCAT
ATTTTTAGGTACCTCCCTCTACAGGATATCATGTGTATGGAATGTCTTTCCCGGAAGCTT
AAGGAAGCAGTGACCCTTTATCTTCGAGTTGTGAGAGTTGTGGATCTCTGTGCAGGGCGG
TGGTGGGAATACATGCCAAGTGGCTTTACAGATTCCAGTTTTCTAACACTATTAAAGAAG
ATGCCAGATGTTGAACAGCTATATGGCCTTCACCCTCGGTACCTTGAGAGGCGAAGAGTA
AGGGGCCATGAGGCTTTTAGCATTCCAGGAGTCCTAGAAGCTTTGCAGGCATGCCCAAAC
TTAGTGGGTGTGGAAACTTCTCATTTGGAGTTGGTAGAATCCATTTGGACATATATGCCA
CATGTTCATATTTTAGGGAAATTTCGTAATCGTAATGGAGCCTTTCCAATTCCTCCTGAA
AATAAACTGAAAATTCCTATAGGAGCCAAAATTCAAACTTTACATTTAGTTGGGGTAAAT
GTTCCTGAAATTCCCTGTATCCCAATGCTAAGGCACCTTTATATGAAGTGGGTAAGACTC
ACTAAACCACAGCCATTTAAAGACTTCCTTTGTATCAGCTTAAGAACTTTCGTCATGAGG
AACTGTGCAGGACCCACAAATTCTTTGAAATATGTCCCTTTAGTGACAGGCTTAGCCTCT
GCCCGAAACTTGGAACACTTAGAAATGGTTCGAGTTCCTTTCCTTGGAGGTCTTATCCAA
CATGTTGTTGAAGACAGTTGGAGATCAGGTGGTTTTAGAAATTTGCACACTATTGTTCTA
GGAGCTTGCAAAAATGCTCTTGAAGTCGATCTTGGTTACCTCATCATTACTGCTGCCCGT
AGGTTACATGAAGTTCGGATCCAGCCTTCCCTAACCAAAGATGGTGTCTTTTCTGCCCTA
AAGATGGCAGAGTTGGAGTTCCCTCAGTTTGAAACTCTTCATCTAGGATATGTAGATGAA
TTTTTGCTGCAGAGCAGA------------------------------------------
------------------ATGGCTAATGCGGATCTGGTGAAGTATGGTTTGGCTGATGTG
GTAGAAAATCCCGGTATCATCACTGATATAGGGATGAAAGCAGTCAATGAAGTTTTTTCC
TGTATCAAATACCTGGCAATTTAC------------------------------------
------------------------------------------------------------
------------------------AATTGCCCTCATCTACACAACTCATACAATTGG---
---------------CTCTCAGACCACTCAAGATGGACCCGATTGGTTGATATCAACCTA
GTGCGGTGCCATGCTTTGAAGCTGGACTCTTTTGGCCAGTTTATTGAATTGTTACCCAGC
CTAGAGTTTATTTCACTGGATCAGATGTTTCGTGAACCACCCAAGGGTTGTGCTCGAGTT
GGTTTGAGTGCAGGCACAGGAATTGGTGTTTCATCAGCTCTTGTTAGTAACCAGAACTCC
AACAACGACAATGATAATAATGCC---CAG---AATAACAATGCCAACATCCATGACAAC
AATCATCATCACCCAGATGACTCAGATGAGGAGAATGACTTTCGGCAAGACCTGCAGCCA
GGAGAGCAGCAGTTTGCAGCTGACGCATTAAATGAGATGGAAGACATCGTGCAAGAAGAT
GGAGAGGTGGTGGCCGAGAGTGGAAATAATACTCCAGCTCACAGCCAGGCAATTATTCCT
GTGGATGTTGATGAGGAACAAGCAGGACCCAGTGGTCTTCAGCGTGTAGTAAAACCAACC
CCAATTACTGTTCATGATTCAGAGAGTGACGATGAAGAAGATAGTCTAGAACTCCAAGAA
GTCTGGATTCCTAAGAACGGTACTCGGCGTTACTCTGAACGTGAAGAAAAAACTGGAGAG
TCAGTACAGTCCAGGGAATCGTCA---------GCAGTAAGT---GGAAAAGGCAAGACT
CCACTCCGAAAGAGGTACAAC---TCCCATCAGATGGGCCAGTCGAAGCAGTTTCCCCTC
GAGGAAAGCAGCTGTGAGAAAGGCTGTCAGGTCACCAGTGAGCAGATCAAAGCCGATATG
AAAGCAGCTAGGGATATTCCTGAAAAGAAAAAAAACAAGGATGTTTATCCCAGCTGCAGC
AGC------------ACCACCGCCAGCACAGTGGGAAACTCCAGCTCACACAGCACTGCT
TCTCAAAGCCCTGACTTTGTAAGGACGGTGAACAGCGGCGGCTCTTCCGAGCCTAGCCCT
ACA---------GAAGTGGATGTGTCCAGGCAGTGTGCCTGCTCC---------------
CCCGGTGGG---TCAGAGGACTCTGAGGCCTTGGAGGAGGGAGATGCAGAGAGT------
---TCTGTCTGCCCCAGATGCTGCTGTCACAGGCCCCAGGAATCCCAAAGGAGAACTAGC
AGGTGTTCTGATGAGGAACGTCCTTCAACCAGCCGAGCCTGTGTTGTGAATGGCCCGGAT
GGTACGAGATCCGCCTTTTCCTTTAGGACTCTGCCACAAGGGGGGTCTTCAGGCCCAGCA
CATGATGAGAGGACTAATGGGAGTGGCTCTGGGGCTACAGGTGAG---GACAGGAGGGGG
AGCTCCCAGCCTGAGAGTTGTGACGTGCAGTCTAATGAAGACTACCCTCGGAGGCCCCTA
ACCAGGGCCAGGAGCAGACTGTCCCATGTACTGCTGGTATCTGAGTCAGAAGTTGCCAAA
ACAAAGCCACGTCATGCCATGAAACGGAAGCGGACAGCAGATAAATCCACCAGTACCAGT
GATCCTGTGATTGAGGATGACCATGTGCAGGTTCTTGTATTAAAATCCAAGAATCTTGTT
GGAGTCACTATGACCAATTGTGGAATCACAGATCTAGTGCTAAAAGACTGTCCCAAGATG
ATGTTCATTCATGCT---------------------------------------------
---------------------------------------------------------ACC
AGGTGCAGGGTATTAAAACATTTAAAAGTAGAAAATGCACCAATTGTAAATCGATTTGAC
TATGCACAGTGCAAGAAACTGAACATGGATCAGGTACTAGACCAGATACTAAGAATGCCA
CCCGAGAGAAACCGCATCATATACCTACGCCCAATGCAGCAGGTGGACACTCTAACTTTG
GAGCAGAAGCTGTTTAGTGGTCCCTACCCCTATCACATCTGTATTATTCATGAATTCAGT
AACCCTCCCAATGTCCGAAATAAGGTGCGAATTCGCAGTTGGATGGACACTATAGCAAAC
ATCAATCAAGAGCTCATTAAATATGAATTCTTCCCTGAAGCCACTCGAAGTGAAGAAGAC
TTAAAGAAGTACCCCAAGTACCCCTGGGGGAGAGAAATCTATACTTTAGAAGGTGTTGTG
GATGGAGCTCCGTATTCCATGATTTCTGATTTCCCTTGGCTGAGGTCGTTACGAGCAGCA
GAGCCCAACAGCTTCGCTCGATACGACTTTGAAGATGATGAAGAAAGCACTATCTATGCT
CCTAGAAGGAAAGGACAGCTGTCTGCAGACATCTGTATGGAAACAATAGGAGAGGAAATT
TCAGAGATGCGTCAGATGAAGAAAGGTGTATTTCAGCGAGTAGTGGCCATTTTTATCCAC
TATTGTGATGTCAATGGAGAGCCAGTTGAAGATGACTACATT
>Microbat|ENSMLUG00000013064|ENSMLUT00000013069
ATGGGTCCACGAAAGAAAAGTGTTAAAAGGTGTCTCACGAATAATGAGATCCCTGAGGAA
ACAGTATCAGAGGAAACAAAAGATTATATGAATCAACTTTCACATGAAGTGCTTTGCCAT
ATTTTTAGGTACCTCCCTCTGCAGGATATCATGTGTATGGAATGTCTTTCCCGGAAGCTA
AAGGAAGCAGTGACCCTGTACCTGAGAGTTGTGAGGGTTGTGGATCTCTGTGCTGGGCGC
TGGTGGGAATACATGCCAAGTGGCTTCACAGATTCCAGTTTTCTGACACTATTGAAGAAG
ATGCCAGACGTCGAACAGCTATATGGCCTTCACCCTAGATACCTTGAGAGGCGGAGGGTG
CGTGGCCATGAAGCTTTTAGCATTCCAGGTGTTCTGGAAGCTTTGCAGGCATGCCCAAAC
TTAGTGGGTGTGGAGACTTCTCATTTGGAATTGGTAGAATCCATTTGGACGTATATGCCG
CATGTTCATATTTTGGGGAAGTTTCGGAATCGTAATGGAGCATTTCCAATTCCTCCTGAA
AATAAACTGAAAATTCCTATAGGAGCAAAAATTCAAACTTTGCATTTAGTTGGGGTGAAT
GTTCCTGAAATTCCTTGTATCCCAATGTTAAGGCACCTTTATATGAAGTGGGTAAGACTC
ACTAAGCCACAGCCATTCAAAGACTTTCTTTGCATCAGCTTGCGAACTTTCGTCATGAGG
AACTGTGCAGGTCCCACAAACTCCTTGAAATATGTCCCTTTAGTAACAGGCCTGGCCTCT
GCCCGAAACTTGGAACACTTAGAAATGGTTCGAGTTCCTTTCCTTGGAGGTCTTATCCAA
CATGTAGTTGAAGACAGTTGGAGATCAGGTGGTTTTAGAAATTTGCACACCATTGTTTTG
GGAGCTTGCAAAAATGCTCTTGAAGTAGACCTTGGTTACCTCATTATCACTGCTGCTCGT
AGGTTACATGAAGTTCGGATCCAGCCTTCCCTAACCAAAGATGGCGTCTTTTCTGCCCTA
AAAATGGCAGAGTTGGAGTTCCCCCAGTTTGAAACCCTTCATCTGGGATATGTAGATGAG
TTTTTGCTGCAGAGCAGA------------------------------------------
------------------ATGGCTAATGCAGATCTGGTGAAGTACGGTCTGGCCGATGTG
GTAGAAAATCCTGGTATTATCACCGATATAGGGATGAAGGCAGTCAACGAAGTTTTTTCC
TGTATCAAATATCTGGCAATTTAT------------------------------------
------------------------------------------------------------
------------------------AATTGCCCCCATCTACATAATCCATACAATTGG---
---------------ATCTCAGATCACTCAAGATGGACACGATTGGTTGATATCAACTTA
GTGCGGTGCCATGCTTTGAAGCTGGACTCCTTCGGCCAGTTTATTGAATTATTGCCCAGC
CTGGAGTTTATTTCACTGGACCAGATGTTTCGTGAACCACCCAAAGGCTGTGCTCGAGTT
GGTCTGAGTGCAGGCACTGGAATTGGGGTGTCCTCAGCCCTTGTCAGCAACCAGAACTCT
AACAACGACAATGATAACAATGCC---CAG---AATAAT---GCCAACATCCATGACAAC
AAT---CATCATCCAGATGACTCAGATGAGGAGAATGACTTCCGGCAGGATCTACAACCA
GGAGAGCAGCAGTTTGCAGCCGACGCATTGAATGAGATGGAAGACATGGTGCAAGAAGAT
GGAGAGGTGATGGCTGAGAGTGGACATGAGACTCCAGCTCACAGTCAGGCAGTTCTTCCT
GTGGATGTTGATGAGGAACAAGCAGGACCCAGTGGGCTTCAGCGTGTAGTAAAACCAACC
CCAATTACTGTTCATGATTCAGAGAGTGATGATGAGGAAGATAGTCTAGAGCTCCAAGAA
GTCTGGATTCCTAAGAATGGTACTCGGCGTTACTCTGAGCGGGAAGAAAAAAAGAGAGAG
TCAGAGCAGTCCAGGGAATTGTCA---------GCAGTAAGT---GGAAAAGGCAAGACT
CCACTTCGAAAGAGGTACAAC---TCCCATCAGATGGGCCAATCGAAGCAGTTTCCCCTC
GAGGAAAGCAGCTGTGAGAAAGGCTGTCAGGTCACCAGTGAGCAGATCAAAGCCGATATG
AAAGCAGCTAGGGATATTCCTGAAAAGAAAAAAAACAAGGATGTGTATCCCAGCTGCAGC
AGC------------ACCACCGCCAGCACAGTGGGAAACTCCAGCTCACTCAGCACTGCT
TCTCAAAGCCCTGACTGTGTAAGGACGGTGAACAGCAGCGGCTCTTCCGAGCCTAGCCCT
ACA---------GAAGTGGATGTGTCCAGGCAGTGTGTCTGCTCC---------------
CCCGCTGGG---TCAGAGGACTCTGAGGCCATGGAGGAGGGAGATGCAGAGAGT------
---TCTGTCTGCCCCAGATGCTGCTGTCACAGGCCCCAGGAATCCCAAAGGAGAACTAGC
AGGTGTTCTGATGAGGAACGTCCTTCAACCAGCCGAGCCTGTGTTGTGAATGGCCCGGAT
GGTACGAGATCCGCCTTTTCCTTTAGGACTCTGCCACAAGGGGGGTCTTCAGGCCCAGCA
CATGATGAGAGGACTAATGGGAGTGGCTCTGGGGCTACAGGTGAG---GACAGGAGGGGG
AGCTCCCAGCCTGAGAGCTGTGACGTGCAGTCTAATGAAGACTACCCTCGGAGGCCCCTA
ACAAGGGCCAGGAGCAGACTCTCCCATGTACCGCTGGTATCTGAGTCAGAGGTTGCTAAA
ACAAAGCCACGGCATACTATGAAGCGGAAGCGGACAGCAGATAAGTCCACCAGTACCAGT
GATCCTGTGATTGAGGATGACCATGTGCAGGTCCTTGTGTTAAAGTCCAAAAATCTTGTT
GGAGTCACTATGACCAACTGTGGAATCACAGATCTGGTGCTAAAAGACTGTCCCAAGATG
ATGTTCATCCATGCT---------------------------------------------
---------------------------------------------------------ACC
AGGTGCAGGGTACTGAAGCATTTAAAAGTAGAAAATGCACCACTTGTAAACCGATTTGAC
TATGCACAATGCAAGAAACTGAACATGGATCAGGTACTAGACCAGATACTACGGATTCCT
CCTGAGAGAAACCGCATCATCTACCTACGCCCAATGCAGCAGGTGGACACGCTGACGTTG
GAGCAGAAGCTGTTTAGTGGCCCCTACCCCTACCACATCTGTATCATCCATGAGTTCAGT
AACCCTCCCAATGTGCGGAACAAGGTGCGCATTCGCAGCTGGATGGACACCATAGCAAAC
ATCAACCAAGAGCTCATTAAGTATGAATTCTTCCCCGAAGCCACACGAACTGAAGATGAC
TTGAAGAAGTACCCCAAGTACCCCTGGGGCCGAGACATCTATACTTTAGAAGGGGTTGTG
GATGGCGCTCCGTATTCCATGATTTCTGACTTCCCCTGGTTGAGATCACTACGGGCAGCA
GAACCCAACAGCTTCGCCAGATATGATTTCGAAGATGATGAAGAAAGCACCATCTATGCT
CCTCGAAGGAAAGGGCAGCTGTCAGCAGACATCTGTATGGAGACAATCGGAGAAGAAATT
TCAGAGATGCGTCAGATGAAGAAGGGGGTGTTTCAGCGAGTGGTGGCAATTTTTATCCAC
TACTGTGATGTCAATGGAGAGCCGGTTGAAGATGACTACATT
>Human|ENSG00000145868|ENST00000340253
ATGGGGCCACGAAAGAAAAGTGTGAAAACATGTATCATGAATAATGAAATTCCAGAAGAA
ATGACAGCAGATGAAACAAAGGACTATATGAATCAACTTTCACATGAAGTACTTTGCCAT
ATTTTTAGGTACCTCCCTCTGCAGGATATCATGTGTATGGAATGTCTTTCCCGGAAGCTA
AAGGAAGCAGTGACCCTATATCTGCGAGTTGTGAGAGTTGTAGATCTCTGTGCAGGGCGG
TGGTGGGAATACATGCCAAGTGGCTTTACAGATGCCAGTTTTCTAACACTATTAAAGAAG
ATGCCAGATGTTGAACAGCTATATGGCCTTCACCCTCGATACCTTGAGAGGCGAAGAGTA
AGGGGCCATGAGGCTTTTAGCATTCCAGGAGTCCTAGAAGCTTTGCAGGCATGCCCAAAC
TTAGTGGGTGTGGAAACTTCTCATTTGGAGTTGGTAGAATCCATTTGGACATATATGCCC
CATGTTCATATTTTGGGGAAATTTCGTAATCGTAATGGAGCTTTTCCAATTCCTCCTGAA
AATAAACTGAAAATTCCTATAGGAGCCAAAATTCAAACTTTACATTTAGTTGGGGTGAAT
GTTCCTGAAATTCCTTGTATCCCAATGCTAAGGCACCTTTATATGAAGTGGGTAAGACTC
ACTAAACCACAGCCATTTAAAGACTTCCTTTGTATCAGCTTAAGAACTTTCGTCATGAGG
AACTGTGCAGGACCCACAAATTCCTTGAAATATGTCCCTTTAGTAACAGGCTTAGCCTCT
GCCCGAAACTTGGAACACTTAGAAATGGTTCGAGTTCCTTTCCTTGGAGGTCTTATCCAA
CATGTTGTTGAAGACAGTTGGAGATCAGGTGGTTTTAGAAATTTGCACACTATTGTTCTG
GGAGCTTGCAAAAATGCTCTTGAAGTAGATCTTGGTTACCTCATCATTACTGCTGCCCGT
AGGTTACATGAAGTTCGGATCCAGCCTTCCCTAACCAAAGATGGTGTCTTTTCTGCCCTA
AAGATGGCAGAGTTGGAGTTTCCCCAGTTTGAAACCCTTCATCTAGGATATGTAGATGAG
TTTTTGCTACAGAGCAGA------------------------------------------
------------------ATGGCTAATGCGGATCTGGTGAAGTATGGTTTGGCTGATGTG
GTAGAAAATCCTGGTATCATCACTGATATAGGGATGAAAGCAGTCAATGAAGTTTTTTCC
TGTATCAAATATCTGGCAATTTAC------------------------------------
------------------------------------------------------------
------------------------AATTGCCCTCATCTACACAACCCATACAATTGG---
---------------ATCTCAGACCACTCAAGATGGACTCGATTGGTTGATATCAACCTA
GTACGGTGCCATGCTTTGAAGCTGGACTCTTTTGGCCAGTTTATTGAATTATTACCCAGC
CTAGAGTTTATTTCACTGGATCAGATGTTTCGTGAACCACCCAAGGGTTGTGCTCGAGTT
GGTCTGAGTGCAGGCACAGGAATTGGTGTTTCATCAGCTCTTGTTAGCAACCAGAACTCC
AACAATGAC---GATAATAATGCC---CAG---AATAACAATGCCAACATCCACGACAAC
AATCACCATCATCCAGATGACTCAGACGAGGAGAATGACTTTCGGCAAGATCTGCAGCCA
GGAGAGCAGCAGTTTGCAGCTGACGCATTAAATGAGATGGAAGACATCGTCCAAGAAGAT
GGAGAGGTGGTGGCCGAGAGTGGAAATAATACTCCAGCTCACAGCCAGGCAATTATTCCT
GTGGATGTTGATGAGGAACAAGCAGGACCCAGTGGTCTTCAGCGTGTAGTAAAACCAACC
TCAATTACTGTTCATGATTCAGAGAGTGATGATGAAGAAGATAGTCTAGAACTCCAAGAA
GTCTGGATTCCTAAGAACGGTACTCGGCGTTACTCTGAACGTGAAGAAAAAACTGGAGAG
TCAGTGCAGTCCAGAGAATTGTCA------------GTAAGT---GGAAAAGGCAAGACT
CCACTTCGAAAGAGGTACAAC---TCCCATCAGATGGGCCAGTCGAAGCAGTTTCCCCTC
GAGGAAAGCAGCTGTGAGAAAGGCTGTCAGGTCACCAGTGAGCAGATCAAAGCCGATATG
AAAGCAGCTAGGGATATTCCTGAAAAGAAAAAAAACAAGGATGTTTATCCCAGCTGCAGC
AGC------------ACCACCGCCAGCACAGTGGGAAACTCCAGCTCACACAACACTGCT
TCTCAAAGCCCCGACTTTGTAAGGACGGTGAACAGCGGCGGCTCTTCCGAGCCTAGCCCT
ACA---------GAAGTGGATGTGTCCAGGCAGTGTGCCTGCTCC---------------
CCCGGTGGG---TCAGAGGACTCTGAGGCCATGGAGGAGGGAGATGCAGAGAGT------
---TCTGTCTGCCCCAGATGCTGCTGTCACAGGCCCCAGGAATCCCAAAGGAGAACTAGC
AGGTGTTCTGATGAGGAACGTCCTTCAACCAGCCGAGCCTGTGTTGTGAATGGCCCGGAT
GGTACGAGATCCGCCTTTTCCTTTAGGACTCTGCCACAAGGGGGGTCTTCAGGCCCAGCA
CATGATGAGAGGACTAATGGGAGTGGCTCTGGGGCTACAGGTGAG---GACAGGAGGGGG
AGCTCCCAGCCTGAGAGTTGTGACGTGCAGTCTAATGAAGACTACCCTCGGAGGCCCCTA
ACCAGGGCCAGGAGCAGACTGTCCCATGTACTGCTGGTATCTGAGTCAGAAGTAGCCAAA
ACAAAGCCACGTCACGCCATGAAACGGAAGCGGACAGCAGATAAATCCACTAGTACAAGT
GATCCTGTGATCGAGGATGACCATGTGCAGGTTCTTGTATTAAAATCCAAGAATCTTGTT
GGAGTCACTATGACCAATTGTGGAATCACAGATCTAGTGCTAAAAGACTGTCCAAAGATG
ATGTTCATCCATGCT---------------------------------------------
---------------------------------------------------------ACC
AGGTGCAGGGTACTAAAACATTTAAAGGTAGAAAATGCACCAATTGTAAACCGATTTGAC
TATGCACAGTGCAAGAAACTGAACATGGATCAGGTACTAGACCAGATACTAAGAATGCCA
CCCGAGAGAAACCGCATCATATACCTACGCCCAATGCAGCAGGTGGACACTCTAACTTTG
GAGCAGAAGCTATTTAGTGGTCCCTACCCCTATCACATCTGTATTATCCATGAATTCAGT
AACCCTCCCAATGTCCGGAATAAGGTGCGCATTCGCAGCTGGATGGACACTATAGCAAAC
ATCAATCAAGAGCTCATTAAATATGAATTCTTCCCTGAAGCCACTCGAAGTGAAGAAGAC
TTAAAGAAATACCCCAAGTACCCCTGGGGGAGAGAAATCTATACTTTAGAAGGTGTTGTG
GATGGAGCTCCATATTCCATGATTTCTGACTTCCCTTGGCTGAGGTCATTACGAGCTGCA
GAGCCCAACAGCTTCGCTCGATACGACTTTGAAGACGATGAAGAAAGCACTATCTATGCT
CCTAGAAGGAAAGGACAGCTGTCTGCAGACATCTGTATGGAAACAATAGGAGAGGAAATT
TCAGAGATGCGTCAGATGAAGAAGGGTGTATTTCAGCGAGTAGTGGCAATTTTTATCCAC
TATTGTGATGTCAATGGAGAGCCAGTTGAAGATGACTACATT
>Orca|XP_004280460.1
ATGGGTCCACGAAAGAAAAGTGTTAAAACGTGTCTCATGAACAATGATATTCCTGAAGAA
ACAATATCAGATGAAACAAAGGACTATATGAATCAACTTTCACATGAAGTGCTTTGCCAT
ATTTTTAGGTACCTCCCTCTGCAGGATATCATGTGTATGGAATGTCTTTCCCGGAAGCTA
AAGGAAGCAGTCACCCTATATCTGAGAGTTGTGAGGGTAGTAGATCTTTGTGCAGGGCGA
TGGTGGGAATACATGCCGAGTGGCTTCACAGATTCCAGTTTTCTGACACTATTGAAGAAG
ATGCCAGATGTTGAACAGCTATATGGCCTTCACCCTAGATACCTTGAGAGGCGAAGGGTA
CGGGGCCATGAGGCTTTTAGCATTCCAGGAGTTCTGGAAGCTTTGCAGGCATGCCCGAAC
TTAGTGGGTGTGGAAACTTCTCATTTGGAATTGGTAGAATCTATTTGGACATACATGCCA
CATGTTCATATTTTGGGGAAGTTTCGTAATCGTAATGGAGCATTTCCAATTCCTCCTGAA
AATAAACTGAAAATTCCTGTAGGAGCCAAAATCCAAACTTTACATTTAGTTGGGGTGAAT
GTTCCTGAAATTCCTTGTATCCCAATGCTAAGGCACCTTTACATGAAGTGGGTAAGACTC
ACTAAACCACAGCCATTCAAAGATTTTCTTTGCATCAGCTTACGAACTTTTGTCATGAGG
AACTGTGCAGGACCCACAAACTCCTTGAAATATGTCCCTTTAGTAACAGGCTTAGCCTCT
GCCCGCAACTTGGAACATTTGGAAATGGTTCGAGTTCCTTTCCTTGGAGGTCTTATCCAA
CATGTAGTTGAAGACAGTTGGAGATCAGGTGGTTTTAGAAATTTGCACACTATTGTTTTG
GGAGCTTGCAAAAATGCACTTGAAGTAGATCTTGGTTACCTCATCATCACTGCTGCCCGT
AGGTTACATGAAGTTCGGATCCAGCCTTCCCTAACCAAAGATGGCGTCTTTTCTGCCCTG
AAGATGGCAGAGTTGGAGTTCCCCCAGTTTGAAACCCTTCATCTGGGATATGTAGATGAG
TTTTTGCTGCAGAGCAGA------------------------------------------
------------------ATGGCTAATGCAGATCTGGTGAAGTATGGTTTGGCTGATGTG
GTAGAAAATCCTGGTATCATCACTGATATAGGGATGAAGGCAGTCAATGAAGTTTTTTCC
TGTATCAAATATCTGGCAATTTAT------------------------------------
------------------------------------------------------------
------------------------AATTGCCCCCATCTACATAACCCATACAATTGG---
---------------ATCTCAGACCACTCAAGATGGACTCGATTGGTTGATATCAACTTA
GTGCGTTGCCATGCTTTGAAGCTGGACTCCTTTGGCCAGTTTATTGAATTGTTGCCCAGC
CTGGAGTTTATTTCACTGGACCAGATGTTTCGTGAACCACCCAAAGGCTGTGCTCGGGTT
GGTCTGAGTGCAGGCACAGGAATTGGGGTTTCCTCGGCCCTCGTTAGCAATCAGAACTCC
AACAATGACAATGATAATAATGCG---CAG---AATAAT---GCCAACATCCACGACAAC
AATCACCATCACCCAGATGACTCAGACGAGGAGAATGACTTCCGGCAAGACCTGCAGCCA
GGAGAGCAGCAGTTTGCAGCCGACGCACTGAACGAGATGGAAGACATGGTTCCAGAAGAT
GGAGAGGTGACGGCTGAGAGTGAGCATGAGGCTCCAGCTCACAGTCAGGCAGTTATTCCT
GTGGACGTCGACGAGGAACAAGCAGGACCCAGCGGTCTTCAGCGTGTAGTAAAACCAACC
CCAATTACTGTCCATGACTCAGAGAGTGATGATGAGGAAGACAGTCTAGAACTCCAAGAA
GTCTGGATTCCTAAGAATGGTGCCCGGCGTTTCTCTGAGCGTGAAGAAAAAACCGGAGAG
TCTGTACAGTCCAGGGAATTATCA------------GTAAGT---GGAAAAGGCAAGACT
CCACTTCGAAAGAGGTACAAC---TCCCATCAGATGGGCCAGTCGAAGCAGTTTCCCCTC
GAGGAAAGCAGCTGTGAGAAAGGCTGTCAGGTCACCAGTGAGCAGATCAAAGCCGATATG
AAAGCAGCTAGGGATATTCCTGAAAAGAAAAAAAACAAGGATGTTTATCCCAGCTGCAGC
AGC------------ACCACCGCCAGCACAGTGGGGAACTCCAGCTCGCACAGCACTGCT
TCTCAAAGCCCCGACTTTGTAAGGACGGTGAACAGCAGCGGCTCTTCCGAGCCTAGCCCT
ACA---------GAAGTGGATGTGTCCAGGCAGTGTGTCTGCTCC---------------
CCCGGTGGG---TCAGAGGACTCTGAGGCCATGGAGGAGGGAGATGCAGAGAGT------
---TCTGTCTGCCCCAGATGCTGCTGTCACAGGCCCCAGGAATCCCAAAGGAGAACTAGC
AGGTGTTCTGATGAGGAACGTCCTTCAACCAGCCGAGCCTGTGTTGTGAATGGCCCGGAT
------------------------------------------------------------
------------------------------------------------------------
------------------------------------------------------------
------------------------------------------------GAGGTTGCCAAA
ACAAAGCCACGTCATGCCATGAAGCGGAAGCGGACAGCAGATAAGTCCACCAGTACCAGT
GATCCTGTGATTGAGGATGACCATGTGCAGGTCCTTGTATTAAAATCCAAAAATCTTGTT
GGAGTCACTATGACCAACTGTGGAATCACAGATCTAGTGCTGAAAGACTGTCCCAAGATG
ATGTTTATCCATGCACTGCTTCCTCTTCCTCCTGCCGTGTCACAGGAGAAAATGAGTCTG
AAAGGCATAAGACTTGGTCAGTGTTCAAACATCAAAATTACAGGGCTAGATTGCTCA---
------------------------------------------------------------
------------------------------------------------------------
------------------------------------------GTGGACACACTAACGTTG
GAGCAGAAGCTATTTAGTGGTCCCTACCCCTATCACATCTGTATTATCCATGAATTCAGT
AACCCTCCCAATGTCCGGAACAAGGTGCGCATTCGCAGCTGGATGGACACAATAGCAAAC
ATTAACCAAGAGCTCATTAAGTATGAATTCTTCCCAGAAGCCACACGAAGTGAAGATGAC
TTAAAGAAGTATCCCAAGTACCCATGGGGTAGAGAAATCTATACTTTAGAAGGTGTTGTG
GATGGAGCGCCGTATTCCATGATTTCTGACTTCCCTTGGTTGAGATCACTACGGGCAGCA
GAACCCAACAGCTTTGCCAGATATGATTTTGAGGATGATGAAGAAAGCACCATCTATGCT
CCTCGAAGGAAAGGGCAGCTGTCTGCAGACATCTGTATGGAAACAATAGGAGAGGAAATT
TCAGAGATGCGTCAGATGAAGAAGGGCGTGTTTCAGCGAGTAGTGGCAATTTTTATCCAC
TATTGTGACGTCAATGGAGAGCCTGTTGAAGATGACTACATT
>Chimp|ENSPTRG00000017388|ENSPTRT00000032169
ATGGGGCCACGAAAGAAAAGTGTGAAAACATGTATCATGAATAATGAAATTCCAGAAGAA
ATGACAGCAGATGAAACAAAGGACTATATGAATCAACTTTCACATGAAGTACTTTGCCAT
ATTTTTAGGTACCTCCCTCTGCAGGATATCATGTGTATGGAATGTCTTTCCCGGAAGCTA
AAGGAAGCAGTGACCCTATATCTGCGAGTTGTGAGAGTTGTAGATCTCTGTGCAGGGCGG
TGGTGGGAATACATGCCAAGTGGCTTTACAGATTCCAGTTTTCTAACACTATTAAAGAAG
ATGCCAGATGTTGAACAGCTATATGGCCTTCACCCTCGATACCTTGAGAGGCGAAGAGTA
AGGGGCCATGAGGCTTTTAGCATTCCAGGAGTCCTAGAAGCTTTGCAGGCATGCCCAAAC
TTAGTGGGTGTGGAAACTTCTCATTTGGAGTTGGTAGAATCCATTTGGACATATATGCCC
CATGTTCATATTTTGGGGAAATTTCGTAATCGTAATGGAGCTTTTCCAATTCCTCCTGAA
AATAAACTGAAAATTCCTATAGGAGCCAAAATTCAAACTTTACATTTAGTTGGGGTGAAT
GTTCCTGAAATTCCTTGTATCCCAATGCTAAGGCACCTTTATATGAAGTGGGTAAGACTC
ACTAAACCACAGCCATTTAAAGACTTCCTTTGTATCAGCTTAAGAACTTTCGTCATGAGG
AACTGTGCAGGACCCACAAATTCCTTGAAATATGTCCCTTTAGTAACAGGCTTAGCCTCT
GCCCGAAACTTGGAACACTTAGAAATGGTTCGAGTTCCTTTCCTTGGAGGTCTTATCCAA
CATGTTGTTGAAGACAGTTGGAGATCAGGTGGTTTTAGAAATTTGCACACTATTGTTCTG
GGAGCTTGCAAAAATGCGCTTGAAGTAGATCTTGGTTACCTCATCATTACTGCTGCCCGT
AGGTTACATGAAGTTCGGATCCAGCCTTCCCTAACCAAAGATGGTGTCTTTTCTGCCCTA
AAGATGGCAGAGTTGGAGTTTCCCCAGTTTGAAACCCTTCATCTAGGATATGTAGATGAG
TTTTTGCTACAGAGCAGA------------------------------------------
------------------ATGGCTAATGCGGATCTGGTGAAGTATGGTTTGGCTGATGTG
GTAGAAAATCCTGGTATCATCACTGATATAGGGATGAAAGCAGTCAATGAAGTTTTTTCC
TGTATCAAATATCTGGCAATTTAC------------------------------------
------------------------------------------------------------
------------------------AATTGCCCTCATCTACACAACCCATACAATTGG---
---------------ATCTCAGACCATTCAAGATGGACTCGATTGGTTGATATCAACCTA
GTACGGTGCCATGCTTTGAAGCTGGACTCTTTTGGCCAGTTTATTGAATTATTACCCAGC
CTAGAGTTTATTTCACTGGATCAGATGTTTCGTGAACCACCCAAGGGTTGTGCTCGAGTT
GGTCTGAGTGCAGGCACAGGAATTGGTGTTTCATCAGCTCTTGTTAGCAACCAGAACTCC
AACAATGAC---GATAATAATGCC---CAG---AATAACAATGCCAACATCCACGACAAC
AATCACCATCACCCAGATGACTCAGATGAGGAGAATGACTTTCGGCAAGATCTGCAGCCA
GGAGAGCAGCAGTTTGCAGCTGACGCATTAAATGAGATGGAAGACATCGTCCAAGAAGAT
GGAGAGGTGGTGGCCGAGAGTGGAAATAATACTCCAGCTCACAGCCAGGCAATTATTCCT
GTGGATGTTGATGAGGAACAAGCAGGACCCAGTGGTCTTCAGCGTGTAGTAAAACCAACC
CCAATTACTGTTCATGATTCAGAGAGTGATGATGAAGAAGATAGTCTAGAACTCCAAGAA
GTCTGGATTCCTAAGAACGGTACTCGGCGTTACTCTGAACGTGAAGAAAAAACTGGAGAG
TCAGTGCAGTCCAGAGAATTGTCA------------GTAAGT---GGAAAAGGCAAGACT
CCACTTCGAAAGAGGTACAAC---TCCCATCAGATGGGCCAGTCGAAGCAGTTTCCCCTC
GAGGAAAGCAGCTGTGAGAAAGGCTGTCAGGTCACCAGTGAGCAGATCAAAGCCGATATG
AAAGCAGCTAGGGATATTCCTGAAAAGAAAAAAAACAAGGATGTTTATCCCAGCTGCAGC
AGC------------ACCACCGCCAGCACAGTGGGAAACTCCAGCTCACACAACACTGCT
TCTCAAAGCCCCGACTTTGTAAGGACGGTGAACAGCGGCGGCTCTTCCGAGCCTAGCCCT
ACA---------GAAGTGGATGTGTCCAGGCAGTGTGCCTGCTCC---------------
CCCGGTGGG---TCAGAGGACTCTGAGGCCGTGGAGGAGGGAGATGCAGAGAGT------
---TCTGTCTGCCCCAGATGCTGCTGTCACAGGCCCCAGGAATCCCAAAGGAGAACTAGC
AGGTGTTCTGATGAGGAACGTCCTTCAACCAGCCGAGCCTGTGTTGTGAATGGCCCGGAT
GGTACGAGATCCGCCTTTTCCTTTAGGACTCTGCCACAAGGGGGGTCTTCAGGCCCAGCA
CATGATGAGAGGACTAATGGGAGTGGCTCTGGGGCTACAGGTGAG---GACAGGAGGGGG
AGCTCCCAGCCTGAGAGTTGTGACGTGCAGTCTAATGAAGACTACCCTCGGAGGCCCCTA
ACCAGGGCCAGGAGCAGACTGTCCCATGTACTGCTGGTATCTGAGTCAGAAGTAGCCAAA
ACAAAGCCACGTCACGCCATGAAACGGAAGCGGACAGCAGATAAATCCACTAGTACAAGT
GATCCTGTGATCGAGGATGACCATGTGCAGGTTCTTGTATTAAAATCCAAGAATCTTGTT
GGAGTCACTATGACCAATTGTGGAATCACAGATCTAGTGCTAAAAGACTGTCCGAAGATG
ATGTTCATCCATGCT---------------------------------------------
---------------------------------------------------------ACC
AGGTGCAGGGTACTAAAACATTTAAAGGTAGAAAATGCACCAATTGTAAACCGATTTGAC
TATGCACAGTGCAAGAAACTGAACATGGATCAGGTACTAGACCAGATACTAAGAATGCCA
CCCGAGAGAAACCGCATCATATACCTACGCCCAATGCAGCAGGTGGACACTCTAACTTTG
GAGCAGAAGCTATTTAGTGGTCCCTACCCCTATCACATCTGTATTATCCATGAATTCAGT
AACCCTCCCAATGTCCGGAATAAGGTGCGCATTCGCAGCTGGATGGACACTATAGCAAAC
ATCAATCAAGAGCTCATTAAATATGAATTCTTCCCTGAAGCCACTCGAAGTGAAGAAGAC
TTAAAGAAATACCCCAAGTACCCCTGGGGGAGAGAAATCTATACTTTAGAAGGTGTTGTG
GATGGAGCTCCATATTCCATGATTTCTGACTTCCCTTGGCTGAGGTCATTACGAGCTGCA
GAGCCCAACAGCTTCGCTCGATACGACTTTGAAGACGATGAAGAAAGCACTATCTATGCT
CCTAGAAGGAAAGGACAGCTGTCTGCAGACATCTGTATGGAAACAATAGGAGAGGAAATT
TCAGAGATGCGTCAGATGAAGAAGGGTGTATTTCAGCGAGTAGTGGCAATTTTTATCCAC
TATTGTGATGTCAATGGAGAGCCAGTTGAAGATGACTACATT
>Cow|ENSBTAG00000020303|ENSBTAT00000027060
ATGGGTCCACGAAAGAAAAGTGTTAAAACGTGTCTCGTGAATAATGAAATTCCTGAGGAA
GCAGTATCCGATGAAACAAAGGATTATATGAATCAACTTTCACATGAAGTGCTTTGCCAT
ATTTTTAGGTACCTCCCCCTGCAGGATATCATGTGTATGGAGTGTCTTTCCCGGAAGCTA
AAGGAAGCAGTCACCCTGTATCTGAGAGTTGTGAGGGTTGTAGATCTCTGTGCAGGGCGA
TGGTGGGAATACATGCCAAGTGGCTTCACAGATTCCAGTTTTCTGACACTACTAAAGAAG
ATGCCAGATGTCGAACAGCTATATGGCCTTCACCCTCGATACCTTGAGAGGCGAAGGGTA
CGGGGCCATGAGGCTTTTAGCATTCCAGGAGTTCTGGAAGCTTTGCAGGCATGCCCAAAC
TTAGTGGGTGTGGAAACTTCTCACTTGGAATTAGTAGAATCCATTTGGACATACATGCCA
CATGTTCATATTTTGGGGAAATTTCGTAACCGTAATGGAGCATTTCCAATTCCTCCTGAA
AATAAACTGAAAATTCCTATAGGAGCCAAAATTCAAACTTTACATTTAGTTGGGGTGAAT
GTTCCTGAAATTCCTTGTATCCCAATGCTAAGGCACCTTTACATGAAGTGGGTAAGACTC
ACTAAACCACAACCGTTCAAAGATTTTCTTTGCATCAGTTTACGAACTTTTGTCATGAGG
AACTGTGCAGGACCCACAAACTCCTTGAAATATGTCCCTTTAGTAACAGGCCTAGCCTCT
GCCCGCAACTTGGAACATTTAGAAATGGTTCGAGTTCCTTTCCTTGGAGGTCTTATTCAG
CATGTAGTTGAAGACAGTTGGAGATCAGGTGGTTTCCGAAATTTGCACACTATTGTTTTG
GGAGCTTGTAAAAATGCACTTGAAGTAGATCTTGGTTACCTCATCATCACTGCTGCCCGT
AGGTTACATGAAGTTCGGATCCAGCCTTCCCTAACCAAAGATGGCGTCTTTTCCGCCCTA
AAGATGGCAGAGTTGGAATTCCCCCAGTTTGAAACCCTTCATCTGGGATATGTAGATGAG
TTTTTGCTGCAGAGCAGA------------------------------------------
------------------ATGGCTAATGCAGATCTGGTGAAATATGGTTTGGCTGATGTG
GTGGAAAATCCTGGTATTATCACTGATATAGGGATGAAGGCAGTCAATGAAGTTTTCTCC
TGTATCAAATATCTGGCAATTTAT------------------------------------
------------------------------------------------------------
------------------------AATTGCCCCCATCTACATAACCCATACAATTGG---
---------------ATCTCAGACCACTCAAGGTGGACTCGATTGGTTGATATCAACTTA
GTGCGTTGCCACGCTTTGAAGCTGGACTCCTTCGGCCAGTTTATTGAATTGTTGCCCAGC
CTGGAGTTTATTTCACTGGACCAAATGTTTCGTGAACCACCCAAAGGCTGTGCTCGGGTT
GGTCTGAGTGCAGGCACGGGAATTGGGGTTTCCTCGGCCCTTGTTAGCAATCAGAACTCC
AACAATGACAATGATAATAATGCC---CAG---AATAAT---GCCAACATCCACGACAAC
AATCACCATCACCCAGATGACTCAGATGAAGAGAATGACTTCCGGCAAGACTTGCAGCCA
GGAGAGCAGCAGTTTGCAGCCGACGCACTGAATGAGATGGAAGACATGGTGCAAGAAGAT
GGAGAGGTGATGGCCGAGAGTGGACATGAGACTCCAGCTCACAGTCAGGCAGTTGTTCCT
GTGGATGTTGACGAGGAACAAGCAGGACCCAGTGGTCTTCAGCGTGTAGTGAAACCAACC
CCAATTACTGTTCATGACTCAGAGAGTGATGATGAAGAAGACAGTCTAGAACTCCAAGAA
GTCTGGATTCCTAAGAATGGTGCCCGGCGTTTCTCTGAGCGTGAAGAAAAAACCGGAGAG
TCTGTACAGTCTAGGGAATTATCA------------GTAAGT---GGAAAAGGCAAGACT
CCACTTCGAAAGAGGTACAAC---TCCCATCAGATGGGCCAGTCGAAGCAGTTTCCTCTC
GAGGAAAGCAGCTGTGAGAAAGGCTGTCAGGTCACCAGTGAGCAGATCAAAGCCGATATG
AAAGCAGCTAGGGATATACCTGAAAAGAAAAAAAACAAGGATGTTTATCCCAGCTGCAGC
AGC------------ACCACCGCCAGCACAGTGGGAAACTCCAGCTCACACAGCACTGCT
TCTCAAAGCCCCGACTTTGTAAGGACGGTGAACAGCAGCGGCTCTTCCGAGCCTAGCCCT
ACA---------GAAGTGGATGTGTCCAGGCAGTGTGTCTGCTCC---------------
CCCGGTGGG---TCAGAGGACTCTGAGGCCATGGAGGAGGGAGATGCAGAGAGT------
---TCTGTCTGCCCCAGATGCTGCTGTCACAGGCCCCAGGAATCCCAAAGGAGAACTAGC
AGGTGTTCTGATGAGGAACGTCCTTCAACCAGCCGAGCCTGTGTTGTGAATGGCCCGGAT
GGTACGAGATCCGCCTTTTCCTTTAGGACTCTGCCACAAGGGGGGTCTTCAGGCCCAGCA
CATGATGAGAGGACTAATGGGAGTGGCTCTGGGGCTACAGGTGAG---GACAGGAGGGGG
AGCTCCCAGCCTGAGCGCTGTGACGTGCAGTCTAATGAAGACTACCCTCGGAGGCCCCTA
ACAAGGGCCAGGAGCAGACTCTCCCATGTACCGCTGGTATCTGAGTCAGAAGTTGCCAAA
ACAAAGCCACGTCATGCCATGAAGCGGAAGCGGACAGCGGATAAGTCCACCAGTACCAGT
GATCCTGTGATTGAGGATGACCATGTACAGGTCCTTGTATTAAAATCCAAAAATCTTGTT
GGAGTCACTATGACCAACTGTGGAATCACAGATCTAGTGCTGAAAGACTGTCCCAAGATG
ATGTTCATCCATGCT---------------------------------------------
---------------------------------------------------------ACA
AGATGCAGGGTACTGAAACATTTAAAAGTAGAAAATGCACCAATCGTAAACCGATTTGAT
TATGCACAGTGCAAGAAACTGAATATGGATCAGGTACTAGACCAGATACTAAGGATGCCT
CCTGAGAGAAACCGTATCATATACCTACGCCCCATGCAGCAGGTGGACACACTAACATTG
GAGCAGAAGCTGTTTAGTGGTCCCTACCCCTATCATATCTGTATTATCCATGAATTCAGT
AACCCTCCCAATGTCCGGAACAAGGTGCGCATTCGCAGCTGGATGGACACGATAGCAAAC
ATTAACCAAGAGCTCATTAAGTATGAATTTTTCCCTGAAGCCACACGAAGTGAAGATGAC
TTAAAGAAGTACCCTAAGTATCCCTGGGGTAGAGAAATCTATACATTAGAAGGTGTTGTG
GATGGAGCACCGTATTCCATGATTTCAGACTTCCCTTGGTTGAGATCACTACGGGCAGCA
GAACCTAACAGCTTTGCCAGATACGATTTTGAGGATGATGAAGAAAGCACCATCTATGCT
CCTCGAAGGAAAGGGCAGCTGTCTGCAGACATCTGTATGGAAACAATAGGAGAGGAAATT
TCAGAGATGCGTCAGATGAAGAAGGGTGTGTTTCAGCGAGTAGTGGCGATCTTTATCCAC
TATTGTGACGTCAATGGAGAGCCTGTTGAAGATGACTACATT
>Dog|ENSCAFG00000018356|ENSCAFT00000029171
ATGGGTCCACGAAAGAAAAGTGTTAAAACGTGTCTCATGAATAATGAAATTGCTGAGGAA
ACAATATCCGATGAAACAAAGGACTATATGAATCAACTTTCACATGAAGTGCTCTGCCAT
ATTTTTAGGTACCTCCCTCTGCAGGATATCATGTGTATGGAATGTCTTTCCAGGAAGCTA
AAAGAAGCAGTGACCCTATATCTGAGAGTGGTGAGGGTTGTGGATCTCTGTGCAGGGCGG
TGGTGGGAATACATGCCAAGTGGCTTCACAGATTCCAGTTTTCTAACACTATTGAAGAAG
ATGCCAGATGTTGAACAACTCTATGGCCTTCACCCTAGATACCTTGAGAGGCGAAGGGTA
CGGGGCCATGAGGCTTTTAGCATTCCAGGCGTTCTGGAAGCTTTGCAGGCATGCCCAAAC
TTAGTGGGTGTGGAAACTTCTCACTTGGAATTAGTAGAATCTATTTGGACATATATGCCA
CATGTTCATATTTTGGGGAAATTTCGTAATCGTAACGGAGCATTTCCAATTCCTCCTGAA
AATAAACTGAAAATTCCTATAGGAGCCAAAATTCAAACTTTACATTTAGTTGGGGTGAAT
GTTCCTGAAATTCCTTGTATACCAATGCTAAGGCATCTTTATATGAAGTGGGTAAGACTT
ACTAAACCACAGCCGTTCAAAGACTTTCTATGCATCAGTTTACGAACTTTCGTCATGAGG
AACTGTGCAGGACCTACAAACTCCTTGAAGTATGTCCCTTTAGTAACAGGATTAGCCTCT
GCCCGAAACTTGGAACATTTGGAAATGGTTCGAGTTCCTTTCCTTGGAGGTCTTATCCAG
CACGTAGTTGAAGACAGTTGGAGATCAGGTGGTTTTAGAAATTTGCACACTATTGTTTTG
GGAGCATGCAAAAATGCTCTTGAAGTAGATCTTGGTTACCTCATCATCACTGCTGCTCGT
AGGTTACATGAAGTTCGGATCCAGCCTTCCCTAACCAAAGATGGCGTCTTTTCTGCCCTA
AAGATGGCAGAGCTGGAGTTCCCCCAGTTTGAAACACTTCATCTGGGCTATGTAGATGAG
TTTTTGCTGCAGAGCAGA------------------------------------------
------------------ATGGCGAATGCAGATCTGGTAAAGTATGGTTTGGCTGATGTG
GTAGAAAATCCTGGTATCATCACCGATATAGGGATGAAGGCAGTCAATGAAGTTTTTTCC
TGTATCAAATATCTGGCAATTTAT------------------------------------
------------------------------------------------------------
------------------------AATTGCCCCCATCTCCATAACCCATACAATTGG---
---------------ATCTCAGACCACTCAAGATGGACGCGATTGGTCGATATCAACTTA
GTGCGATGCCATGCTTTGAAGCTGGACTCCTTTGGCCAGTTTATTGAATTATTGCCCAGT
CTGGAGTTTATTTCACTGGACCAGATGTTTCGTGAACCACCCAAAGGCTGTGCTCGAGTT
GGTCTGAGTGCAGGCACAGGAATTGGGGTTTCCTCAGCCCTTGTTAGCAACCAGAACTCC
AACAACGACAATGATAACAATGCC---CAG---AATAAT---GCCAACATCCATGATAAC
AATCACCATCACCCAGACGATTCAGATGAGGAGAACGACTTTCGGCAAGACCTGCAGCCG
GGAGAGCAGCAGTTTGCAGCCGACGCATTAAATGAGATGGAAGACATGGTGCCAGAGGAT
GGAGAGGTGGTAGCCGCAAGCGGACAGGAGACAGCAGCTCGCAGTCAGCCAGTTATCCCT
GTGGATGTTGACGAGGAACAAGCAGGACCCAGTGGTCTTCAGCGTGTAGTAAAACCAACT
CCAATTACTGTTCATGATTCAGAGAGTGATGATGAGGAAGACAGTCTAGAGCTCCAAGAA
GTCTGGATTCCTAAGAATGGTGCTCGACGTTACTCTGAGCGTGAAGAAAAATCCGGAGAG
TCAGTGCAGTCCAGGGAATTGTCA------------GTAAGT---GGAAAAGGCAAGACT
CCACTTCGAAAGAGGTACAAC---TCCCATCAGATGGGCCAGTCGAAGCAGTTTCCCCTC
GAGGAAAGCAGCTGTGAGAAAGGCTGTCAGGTCACCAGTGAGCAGATCAAAGCCGATATG
AAAGCAGCTAGGGATATTCCTGAAAAGAAAAAAAACAAGGATGTTTATCCCAGCTGCAGC
AGC------------GCCACCGCCAGCACAGTGGGAACCTCCAGCTCACACAGCACTGCT
TCTCAAAGCCCCGACTTTGTAAGGACGGTGAACAGCGGCGGCTCTTCCGAGCCTAGCCCT
TCA---------GAAGTGGATGTGTCCAGGCAGTGTGTCTGCTCC---------------
CCCGGTGGG---TCAGAGGACTCTGAGGCCATGGAGGAGGGAGATGCAGAGAGT------
---TCTGTCTGCCCCAGATGCTGCTGTCACAGGCCCCAAGAATCCCAAAGGAGAACTAGC
AGGTGTTCTGATGAGGAACGTCCTTCAACCAGCCGAGCCTGTGTTGTGAATGGCCCGGAT
GGTACGAGATCCGCCTTTTCCTTTAGGACTCTGCCACAAGGGGGGTCTTCAGGCCCAGCA
CATGATGAGAGGACTAATGGGAGTGGCTCTGGGGCTACAGGTGAG---GACAGGAGGGGG
AGCTTCCAGCCTGAGAGCTATGACGTGCAGTCTAATGAAGACTACCCTCGGAGGCCCCTA
ACGAGGGCCAGGAGCAGACTCTCCCATGTACCGCTGGTATCTGAGTCAGAGGTTGCCAAA
ACAAAGCCACGTCATGCCATGAAACGGAAGAGGACAGCAGACAAATCCACCAGTACCAGT
GATCCTGTGATTGAGGATGACCATGTGCAGGTCCTTGTATTAAAATCCAAAAATCTTGTT
GGAGTCACTATGACCAACTGTGGAATCACAGATCTCGTGTTAAAGGACTGTCCCAAGATG
ATGTTCATCCACGCT---------------------------------------------
---------------------------------------------------------ACC
AGGTGCAGGGTACTGAAACATTTAAAAGTAGAAAATGCACCAATTGTAAATCGATTTGAC
TACGCACAGTGCAAGAAACTGAATATGGATCAAGTCCTAGATCAGATACTAAGGATGCCT
CCTGAGAGAAACCGCATCATATATCTACGCCCAATGCAGCAGGTGGACACACTGACTCTG
GAGCAGAAGCTATTTAGCGGCCCCTACCCCTATCACATCTGTATTATCCATGAATTCAGT
AACCCTCCCAATGTCCGGAACAAGGTGCGCATCCGCAGTTGGATGGATACTATAGCAAAC
ATCAATCAAGAACTCATTAAGTATGAATTCTTCCCTGAAGCCACGCGAAGTGAAGATGAT
TTAAAGAAATACCCCAAGTACCCCTGGGGTAGAGAAATCTATACTTTAGAAGGGGTTGTG
GATGGAGCGCCATATTCCATGATCTCTGACTTCCCTTGGTTGAGATCATTGCGGGCTGCA
GAACCCAACAGCTTCGCCAGATATGATTTTGAAGATGATGAAGAAAGTACCATCTATGCT
CCTCGAAGGAAAGGACAGCTGTCTGCAGACATCTGTATGGAAACAATAGGAGAAGAAATC
TCCGAGATGCGTCAAATGAAGAAGGGTGTGTTTCAGCGGGTAGTGGCCATTTTCATCCAC
TACTGTGATGTCAATGGGGAGCCAGTTGAAGATGACTACATT
>Elephant|ENSLAFG00000014405|ENSLAFT00000014409
ATGGGGCCACGGAAGAAAAGTGTTAAAACGTGTCTTATGAATAATGAAATCCCGGAGGAA
ACAATATCAGATGAAACAAAGGACTATATGAATCAACTTTCACATGAAGTACTTTGCCAT
ATCTTTAGGTACCTCCCTCTGCAGGATATCATGTGTATGGAATGTCTTTCCCGGAAGCTA
AAGGAAGCAGTGACCCTATATCTGAGAGTTGTGAGGGTTGTAGATCTCTGTGCAGGGCGG
TGGTGGGAATACATGCCGAGTGGTTTTACGGATTCTAGTTTTCTAACACTGCTGAAGAAG
ATGCCAGACGTCGAACAGCTTTATGGCCTTCATCCTAGATACCTTGAGAGGCGAAGGGTG
CGGGGCCATGAGGCCTTTAGCATTCCAGGAGTCCTCGAAGCTTTGCAGGCGTGCCCAAAC
TTAGTGGGTGTGGAGACATCTCATTTGGAGCTGGTAGAGTCTATTTGGACATACATGCCG
CACGTTCACATTTTGGGGAAATTTCGTAATCGTAATGGAGCATTCCCAATTCCTCCTGAA
AACAAACTGAAAATTCCTATAGGAGCCAAAATTCAAACTTTACATTTAGTGGGAGTGAAT
GTCCCTGAAATTCCTTGTATCCCAATGCTAAGGCATCTTTATATGAAGTGGGTCAGACTT
ACTAAGCCACAGCCGTTTAAAGACTTCCTATGTATCAGCTTACGAACTTTCGTCATGAGG
AACTGTGCAGGTCCCACAAATTCCTTGAAGTACGTCCCTTTAGTGACAGGCTTAGCCTCT
GCCCGAAACTTGGAACACTTAGAAATGGTTCGAGTTCCTTTCCTTGGAGGTCTTATCCAA
CATGTAGTTGAAGACAGTTGGAGATCAGGTGGTTTTAGAAATTTGCACACTATTGTTTTG
GGAGCTTGCAAAAACGCTCTTGAAGTAGACCTTGGTTACCTCATTATCACTGCTGCCCGT
AGGTTGCATGAAGTTCGGATCCAGCCCTCTCTAACCAAAGATGGTGTCTTTTCTGCCCTA
AAGATGGCAGAGTTGGAGTTCCCCCAGTTTGAAACCCTTCATCTGGGATATGTAGATGAG
TTTTTGCTGCAGAGCAGA------------------------------------------
------------------ATGGCTAATGCAGATCTGGTGAAGTATGGCTTGGCTGATGTG
GTAGAAAACCCTGGTATCATCACTGATATAGGGATGAAGGCAGTCAATGAGGTTTTTTCC
TGTATCAAATATCTGGCAATTTAC------------------------------------
------------------------------------------------------------
------------------------AATTGCCCCCATCTTCATAACCCATACAATTGG---
---------------ATCTCAGACCACTCAAGATGGACTCGATTGGTTGACATCAACCTA
GTGCGGTGCCACGCACTGAAGCTGGACTCCTTTGGCCAGTTTATTGAATTGTTACCCAGC
CTGGAGTTTATTTCACTGGACCAGATGTTTCGTGAACCACCCAAGGGCTGTGCTCGAGTT
GGTCTGAGTGCAGGCACAGGAATTGGCGTTTCCTCAGCCCTTGTTAGCAACCAAAACTCC
AATAATGACAATGATAACAATGCC---CAG---AACAACAATGCCAACATCCACGACAAC
AATCACCACCACCCAGATGAGTCAGATGAGGAGAACGACTTCCGGCAAGACCTGCAGCCA
GGAGAGCAGCAGTTTGCAGCCGACGCATTGAATGAGATGGAAGACATGGTGCAAGAAGAT
GGAGAGGTGGTAGCTGAGAGTGGGAATGTGACTCCAGCGCACAGCCAGGCAGTTATTCCT
GTGGATGCTGATGAAGAACAAGCAGGACCCAGTGGTCTTCAGCGTGTAGTAAAACCAACC
CCAATTACTGTTCATGATTCAGAGAGTGATGATGAGGAAGATAGTCTAGAACTTCAAGAA
GTCTGGATTCCTAAGAATGGTGCTCGGCGTTACACCGAGCGCGAAGAGAAGATTGGAGAG
TCAGTTCAGTCCAGGGAATTGTCA------------GTAAGT---GGAAAAGGCAAGACT
CCACTTCGAAAGAGGTACAAC---TCCCATCAGATGGGCCAGTCGAAGCAGTTTCCCCTC
GAGGAAAGCAGCTGTGAGAAAGGCTGTCAGGTCACCAGTGAGCAGATCAAAGCCGATATG
AAAGCAGCTAGGGATATTCCTGAAAAGAAAAAAAACAAGGATGTTTATCCCAGCTGCAGC
AGC------------TCCACCGCCAGCACAGTGGGAAACTCCAGCTCACACAGCACTGCT
TCTCAAAGCCCCGACTTTGTAAGGACGGTGAACAGCAGCGGCTCTTCCGAGCCTAGCCCT
ACA---------GAAGTGGATGTGTCCAGGCAGTGTGTCTGCTCC---------------
CCCGGTGGG---TCAGAGGACTCTGAGGCCATGGAGGAGGGAGATGCAGAGAGT------
---TCTGTCTGCCCCAGATGCTGCTGTCACAGGCCCCAGGAATCCCAAAGGAGAACTAGC
AGGTGTTCTGATGAGGAACGTCCTTCAACCAGCCGAGCCTGTGTTGTGAATGGCCCGGAT
GGTACGAGATCCGCCTTTTCCTTTAGGACTCTGCCTCAAGGGGGGTCTTCAGGCCCAGCA
CATGATGAGAGGACTAATGGGAGTGGCTCTGGGGCTACAGGTGAG---GACAGGAGGGGG
AGCTCCCAGCCTGAGAGCTGTGACGTGCAGTCTAATGAAGACTACCCTCGGAGGCCCCTA
ACAAGGGCCAGGAGCAGACTCTCCCATGTACCGCTGGTATCTGAGTCAGAGGTCGCTAAA
GCAAAGCCACGCCATGCCCTGAAGCGGAAGCGCACGGCAGATAAGTCCACCAGTACCAGT
GATCCTGTGATTGAGGATGACCATGTACAGGTCCTTGTATTAAAATCCAAAAATCTTGTT
GGAGTCACTATGACCAACTGTGGAATCACAGATCTAGTGCTAAAAGACTGCCCCAAGATG
ATGTTCATCCATGCC---------------------------------------------
---------------------------------------------------------ACC
AGGTGCAGGGTACTGAAACATTTAAAAGTAGAAAACGCACCAATTGTGAACCGATTTGAC
TATGCACAATGCAAGAAACTGAATATGGATCAAGTACTAGACCAGATACTAAGGATGCCT
CCTGAGAGAAACCGCATCATATACCTCCGGCCAATGCAGCAGGTGGACACGCTAACTTTG
GAGCAGAAGCTGTTCAGTGGTCCTTACCCCTATCACATCTGTATTATCCACGAATTCAGT
AACCCTCCCAATGTCCGGAACAAGGTGCGCATTCGCAGCTGGATGGACACTATAGCAAAC
ATCAACCAAGAGCTTATTAAGTATGAATTCTTTCCTGAAGCCACTCGAAGTGAAGAAGAC
TTAAAAAAGTACCCCAAGTACCCCTGGGGAAGAGAAATCTATACATTAGAAGGTGTTGTG
GATGGCGCCCCATATTCCATGATATCTGACTTCCCTTGGCTGAGGTCACTACGGGCGGCA
GAACCCAACAGCTTTGCACGATACGATTTTGAAGATGATGAAGAAAGCACCATCTATGCC
CCTCGAAGGAAAGGGCAACTGTCTGCAGACATCTGTATGGAAACAATAGGAGAGGAAATT
TCAGAGATGCGTCAGATGAAGAAAGGCGTATTTCAGCGAGTAGTGGCAATTTTTATCCAC
TATTGCGATGTCAATGGAGAGCCAGTTGAAGATGACTACATT
>Bowhead|bmy_07363T0
ATGGGTCCACGAAAGAAAAGTGTTAAAACGTGTCTCATGAACAATGATATTCCTGAAGAA
ACAGTATCAGATGAAACAAAAGACTATATGAATCAACTTTCACATGAAGTGCTTTGCCAT
ATTTTTAGGTACCTCCCTCTGCAGGATATCATGTGTATGGAATGTCTTTCCCGGAAGCTG
AAGGAAGCGGTCACCCTATATCTGAGAGTTGTRAGGGTAGTGGATCTTTGTGCAGGGCGA
TGGTGGGAATACATGCCGAGTGGCTTCACAGATTCCAGTTTTCTGACACTATTGAAGAAG
ATGCCAGATGTTGAACAGCTATATGGCCTTCACCCTAGATACCTTGAGAGGCGAAGGGTA
CGGGGCCATGAGGCTTTTAGCATTCCAGGAGTTCTGGAAGCTTTGCAGGCATGCCCGAAC
TTAGTGGGTGTGGAAACTTCTCATTTGGAATTGGTAGAATCCATTTGGACATACATGCCA
CATGTTCATATTTTGGGGAAGTTTCGTAATCGTAATGGAGCATTTCCAATTCCTCCTGAA
AATAAACTGAAAATTCCTGTAGGAGCCAAAATCCAAACTTTACATTTAGTTGGGGTGAAT
GTTCCTGAAATTCCTTGTATCCCAATGCTAAGGCACCTTTATATGAAGTGGGTAAGACTC
ACTAAACCACAGCCATTCAAAGATTTTCTTTGCATCAGCTTACGAACTTTTGTCATGAGG
AACTGTGCAGGACCCACAAACTCCTTGAAATATGTCCCTTTAGTAACAGGCTTAGCCTCT
GCCCGCAACTTGGAACATTTGGAAATGGTTCGAGTACCTTTCCTTGGAGGCCTTATCCAA
CATGTAGTTGAAGACAGTTGGAGATCAGGTGGTTTTAGAAATTTGCACACTATTGTTTTG
GGAGCTTGCAAAAATGCACTTGAAGTAGATCTTGGTTACCTCATCATCACTGCTGCCCGT
AGGTTACATGAAGTTCGGATCCAGCCTTCCCTAACCAAAGATGGTGTCTTTTCTGCCCTG
AAGATGGCAGAGYTGGAGTTCCCCCAGTTTGAAACCCTTCATCTGGGATATGTAGATGAG
TTTTTGCTGCAGAGCAGA------------------------------------------
------------------ATGGCTAATGCAGATCTGGTGAAGTATGGTTTGGCTGATGTG
GTAGAAAATCCTGGTATCATCACTGATATAGGGATGAAGGCAGTCAATGAAGTTTTTTCC
TGTATCAAATATCTGGCAATTTAT------------------------------------
------------------------------------------------------------
------------------------AATTGCCCGCATCTACATAACCCATACAATTGG---
---------------ATCTCAGACCACTCAAGATGGACTCGATTGGTTGATATCAACTTA
GTGCGTTGCCATGCTTTGAAGCTGGACTCCTTTGGCCAGTTTATTGAATTGTTGCCCAGC
CTGGAGTTTATTTCACTGGACCAGATGTTTCGTGAACCACCCAAAGGCTGTGCTCGGGTT
GGTCTGAGTGCAGGCACAGGAATTGGGGTTTCCTCGGCCCTTGTTAGCAATCAGAACTCC
AACAATGACAATGATAATAATGCC---CAG---AATAAT---GCCAACATCCACGACAAC
AATCACCATCACCCAGATGACTCAGACGAGGAGAATGACTTCCGGCAAGACCTGCAGCCA
GGAGAGCAGCAGTTTGCAGCCGACGCACTGAACGAGATGGAAGACATGGTTCAAGAAGAT
GGAGAGGTGACGGCTGAGAGTGAACATGAGGCTCCAGCTCACAGTCAGGCAGTTATTCCT
GTGGACGTCGACGAGGAACAAGCAGGACCCAGCGGTCTTCAGCGTGTAGTAAAACCAACC
CCAATTACTGTCCATGACTCAGAGAGTGACGATGAGGAAGACAGTCTAGAACTCCARGAA
GTCTGGATTCCTAAGAATGGTGCCCGGCGTTTCTCTGAGCGTGAAGAAAAAACCGGAGAG
TCTGTACAGTCCAGGGAATTATCA------------GTAAGT---GGAAAAGGCAAGACT
CCACTTCGAAAGAGGTACAAC---TCCCATCAGATGGGCCAGTCGAAGCAGTTTCCCCTC
GAGGAAAGCAGCTGTGAGAAAGGCTGTCAGGTCACCAGTGAGCAGATCAAAGCCGATATG
AAAGCAGCTAGGGATATTCCTGAAAAGAAAAAAAACAAGGATGTTTATCCCAGCTGCAGC
AGC------------ACCACCGCCAGCACAGTGGGGAACTCCAGCTCGCACAGCGCTGCT
TCTCAAAGCCCCGACTTTGTAAGGACGGTGAACAGCAGCGGCTCTTCCGAGCCTAGCCCT
GCA---------GAAGTGGATGTGTCCAGGCAGTGTGTCTGCTCC---------------
CCCGGTGGG---TCAGAGGACTCTGAGGCCGTGGAGGAGGGARATGCAGAGAGT------
---TCTGTCTGCCCCAGATGCTGCTGTCGCAGGCCCCAGGAATCCCAAAGGAGAACTAGC
AGGTGTTCTGATGAGGAACGTCCTTCAACCAGCCGAGCCTGTGTTGTGAATGGCCCGGAT
GGTACGAGATCCGCCTTTTCCTTTAGGACTCTGCCACCAGGGGGGTCTTCAGGCCCAGCA
CATGATGAGAGGACTAATGGGAGTGGCTCTGGGGCTACAGGTGAG---GACAGGAGGGGG
AGCTCCCAGCCTGAGAGCTGTGACGTGCAGTCTAATGAAGACTACCCTCGGAGGCCCCTA
ACAAGGGCCAGGAGCAGACTCTCCCATGTACCGCTGGTATCTGAGTCAGAGGTTGCCAAA
ACAAAGCCACGTCATGCCATGAAGCGGAAGCGGACAGCAGATAAGTCCACCAGTACCAGT
GATCCTGTGATTGAGGATGACCATGTGCAGGTCCTTGTATTAAAATCCAAAAATCTTGTT
GGAGTCACTATGACCAACTGTGGAATCACAGATCTAGTGCTGAAAGACTGTCCCAAGATG
ATGTTTATCCATGCT---------------------------------------------
---------------------------------------------------------ACC
AGGTGCAGGGTACTGAAACATTTAAAAGTAGAAAATGCACCAATTGTAAACCGATTTGAC
TATGCACAATGCAAGAAACTGAATATGGATCAGGTACTAGACCAGATACTAAGGATGCCT
CCTGAGAGAAACCGTATCATATACCTACGCCCCATGCAGCAGGTGGACACACTAACGTTG
GAGCAGAAGCTATTTAGTGGTCCCTACCCCTATCACATCTGTATTATCCATGAATTCAGT
AACCCTCCCAATGTCCGGAACAAGGTGCGCATTCGCAGCTGGATGGACACGATAGCAAAC
ATTAACCAAGAGCTCATTAAGTATGAATTCTTCCCTGAAGCCACACGAAGTGAAGATGAC
TTAAAGAAGTACCCCAAGTACCCATGGGGTAGAGAAATCTATACTTTAGAAGGTGTTGTG
GATGGAGCACCGTATTCCATGATTTCTGACTTCCCTTGGTTGAGATCACTACGGGCAGCA
GAACCCAACAGCTTTGCCAGATATGATTTTGAGGATGATGAAGAAAGCACCATCTATGCT
CCTCGAAGGAAAGGGCAGCTGTCTGCAGACATCTGTATGGAAACAATAGGAGAGGAAATT
TCAGAGATGCGTCAGATGAAGAAGGGCGTGTTTCAGCGAGTAGTGGCAATTTTTATCCAC
TATTGTGACGTCAATGGAGAGCCTGTTGAAGATGACTACATT
>Minke|BACU016009
ATGGGTCCACGAAAGAAAAGTGTTAAAACGTGTCTCATGAACAATGATATTCCTGAAGAA
ACAATATCAGATGAAACAAAAGACTATATGAATCAACTTTCACATGAAGTGCTTTGCCAT
ATTTTTAGGTACCTCCCTCTGCAGGATATCATGTGTATGGAATGTCTTTCCCGGAAGCTA
AAGGAAGCGGTCACCCTATATCTGAGAGTTGTGAGGGTAGTGGATCTTTGTGCAGGGCGA
TGGTGGGAATACATGCCGAGTGGCTTCACAGATTCCAGTTTTCTGACACTATTGAAGAAG
ATGCCAGATGTTGAACAGCTATATGGCCTTCACCCTAGATACCTTGAGAGGCGAAGGGTA
CGGGGCCATGAGGCTTTTAGCATTCCAGGAGTTCTGGAAGCTTTGCAGGCATGCCCGAAC
TTAGTGGGTGTGGAAACTTCTCATTTGGAATTGGTAGAATCCATTTGGACATACATGCCA
CATGTTCATATTTTGGGGAAGTTCCGTAATCGTAATGGAGCATTTCCAATTCCTCCTGAA
AATAAGCTGAAAATTCCTGTAGGAGCCAAAATCCAAACTTTACATTTAGTTGGGGTGAAT
GTTCCTGAAATTCCTTGTATCCCAATGCTAAGGCACCTTTATATGAAGTGGGTAAGACTC
ACTAAACCACAGCCATTCAAAGATTTTCTTTGCATCAGCTTACGAACTTTTGTCATGAGG
AACTGTGCAGGACCCACAAACTCCTTGAAATATGTCCCTTTAGTAACAGGCTTAGCCTCT
GCCCGCAACTTGGAACATTTGGAAATGGTTCGAGTACCTTTCCTTGGAGGTCTTATCCAA
CATGTAGTTGAAGACAGTTGGAGATCAGGTGGTTTTAGAAATTTGCACACTATTGTTTTG
GGAGCTTGCAAAAATGCACTTGAAGTAGATCTTGGTTACCTCATCATCACTGCTGCCCGT
AGGTTACATGAAGTTCGGATCCAGCCTTCCCTAACCAAAGATGGTGTCTTTTCTGCCCTG
AAGATGGCAGAGTTGGAGTTCCCCCAGTTTGAAACCCTTCATCTGGGATATGTAGATGAG
TTTTTGCTGCAGAGCAGA------------------------------------------
------------------ATGGCTAATGCAGATCTGGTGAAGTATGGTTTGGCTGATGTG
GTAGAAAATCCTGGTATCATCACTGATATAGGGATGAAGGCAGTCAATGAAGTTTTTTCC
TGTATCAAATATCTGGCAATTTAT------------------------------------
------------------------------------------------------------
------------------------AATTGCCCGCATCTACATAACCCATACAATTGG---
---------------ATCTCAGACCACTCAAGATGGACTCGATTGGTTGATATCAACTTA
GTGCGTTGCCATGCTTTGAAGCTGGACTCCTTTGGCCAGTTTATTGAATTGTTGCCCAGC
CTGGAGTTTATTTCACTGGACCAGATGTTTCGTGAACCACCCAAAGGCTGTGCTCGGGTT
GGTCTGAGCGCAGGCACAGGAATTGGGGTTTCCTCGGCCCTTGTTAGCAATCAGAACTCC
AACAATGACAATGATAACAATGCC---CAG---AATAAT---GCCAACATCCATGACAAC
AATCACCATCATCCAGATGACTCAGACGAGGAGAATGACTTCCGGCAAGACCTGCAGCCA
GGAGAGCAGCAGTTTGCAGCCGACGCACTGAACGAGATGGAAGACATGGTTCAAGAAGAT
GGAGAGGTGACGGCTGAGAGTGAACATGAGGCTCCAGCTCACAGTCAGGCAGTTATTCCT
GTGGACGTCGACGAGGAACAAGCAGGACCCAGCGGTCTTCAGCGTGTAGTAAAACCAACC
CCAATTACTGTCCATGACTCAGAGAGTGACGATGAGGAAGACAGTCTAGAACTCCAAGAA
GTCTGGATTCCTAAGAATGGTGCCCGGCGTTTCTCTGAGCGTGAAGAAAAAACCGGAGAG
TCTGTACAGTCCAGGGAATTATCA------------GTAAGT---GGAAAAGGCAAGACT
CCACTTCGAAAGAGGTACAAC---TCCCATCAGATGGGCCAGTCGAAGCAGTTTCCCCTC
GAGGAAAGCAGCTGTGAGAAAGGCTGTCAGGTCACCAGTGAGCAGATCAAAGCCGATATG
AAAGCAGCTAGGGATATTCCTGAAAAGAAAAAAAACAAGGATGTTTATCCCAGCTGCAGC
AGC------------ACCACCGCCAGCACAGTGGGGAACTCCAGCTCGCACAGCGCTGCT
TCTCAAAGCCCCGACTTTGTAAGGACGGTGAACAGCAGCGGCTCTTCCGAGCCTAGCCCT
GCA---------GAAGTGGATGTGTCCAGGCAGTGTGTCTGCTCC---------------
CCCGGTGGG---TCAGAGGACTCTGAGGCCGTGGAGGAGGGAGATGCAGAGAGT------
---TCTGTCTGCCCCAGATGCTGCTGTCGCAGGCCCCAGGAATCCCAAAGGAGAACTAGC
AGGTGTTCTGATGAGGAACGTCCTTCAACCAGCCGAGCCTGTGTTGTGAATGGCCCGGAT
GGTACGAGATCCGCCTTTTCCTTTAGGACTCTGCCACCAGGGGGGTCTTCAGGCCCAGCA
CATGATGAGAGGACTAATGGGAGTGGCTCTGGGGCTACAGGTGAG---GACAGGAGGGGG
AGCTCCCAGCCTGAGAGCTGTGACGTGCAGTCTAATGAAGACTACCCTCGGAGGCCCCTA
ACAAGGGCCAGGAGCAGACTCTCCCATGTACCGCTGGTATCTGAGTCAGAGGTTGCCAAA
ACAAAGCCACGTCATGCCATGAAGCGGAAGCGGACAGCAGATAAGTCCACCAGTACCAGT
GATCCTGTGATTGAGGATGACCATGTGCAGGTCCTTGTATTAAAATCCAAAAATCTTGTT
GGAGTCACTATGACCAACTGTGGAATCACAGATCTAGTGCTGAAAGACTGTCCCAAGATG
ATGTTTATCCATGCT---------------------------------------------
---------------------------------------------------------ACC
AGGTGCAGGGTACTGAAACATTTAAAAGTAGAAAATGCACCAATTGTAAACCGATTTGAC
TATGCACAATGCAAGAAACTGAATATGGATCAGGTACTAGACCAGATACTAAGGATGCCT
CCTGAGAGAAACCGTATCATATACCTACGCCCCATGCAGCAGGTGGACACACTAACGTTG
GAGCAGAAGCTATTTAGTGGTCCCTACCCCTATCACATCTGTATTATCCATGAATTCAGT
AACCCTCCCAATGTCCGGAACAAGGTGCGCATTCGCAGCTGGATGGACACGATAGCAAAC
ATTAACCAAGAGCTCATTAAGTATGAATTCTTCCCTGAAGCCACACGAAGTGAAGATGAC
TTAAAGAAGTATCCCAAGTACCCATGGGGTAGAGAAATCTATACTTTAGAAGGTGTTGTG
GATGGAGCACCGTATTCCATGATTTCTGACTTCCCTTGGTTGAGATCACTACGGGCAGCA
GAACCCAACAGCTTTGCCAGATATGATTTTGAGGATGATGAAGAAAGCACCATCTATGCT
CCTCGAAGGAAAGGGCAGCTGTCTGCAGACATCTGTATGGAAACAATAGGAGAGGAAATT
TCAGAGATGCGTCAGATGAAGAAGGGCGTGTTTCAGCGAGTAGTGGCAATTTTTATCCAC
TATTGTGACGTCAATGGAGAGCCTGTTGAAGATGACTACATT
