# Supplementary material for: Insights into the Evolution of Longevity from the Bowhead Whale Genome
Source: Cell Rep. 2015 Jan 6;10(1):112–22. doi: 10.1016/j.celrep.2014.12.008 (PMC4536333; doi:10.1016/j.celrep.2014.12.008)
Supplement: Supplemental Folder 2. Species Used in the Analysis of Selective Pressure Variation, Single-Gene Orthologous Families Tested, Likelihood Ratio Tests, MAKER Parameters, and Full Assembly and Read Usage Data, Related to Experimental Procedures [file mmc3.zip › Tested SGOs/reciprocal_group_2860.2.fas]

>Gibbon|ENSNLEG00000001533|ENSNLET00000002020
ATGGAGCAAGAG------CCACAAAATGGAGAACCTGCTGAAATTAAGATCATCAGAGAA
GCATATAAGAAGGCCTTTTTATTTGTTAACAAAGGTCTGAATACAGATGAATTAGGTCAG
AAAGAAGAAGCAAAGAACTACTATAAGCAAGGAATAGGACACCTGCTCAGAGGAATCAGC
ATTTCATCAAAAGAGTCTGAACACACAGGCCCTGGGTGGGAATCTGCTAGACAGATGCAA
CAGAAAATGAAAGAAACTCTACAGAATGTACGCACCAGGCTGGAAATTCTAGAGAAGGGT
CTTGCC---------------ACTTCTCTACAGAATGATCTTCAGGAGGTGCCC------
---AAGTTATATCCAGAATTTCCACCTAAAGACATGTGTGAAAAATTACCAGAGCCTCAG
TCTTCTAGTTCAGCTCCTCAGCATGCTGAAGTAAATGAAAACACCTCAACTCCAAGTGCA
GGG------GCAGTTGCTGCACCTGCTTCTCTCTCATTACCATCACAAAGTTGTCCAGCA
GAAGCTCCTCCTGCTTATACTCCTCAAGCTGCTGAAGGTCACTACACTGTATCCTATGGA
ACAGATTCTGGGGAGTTTTCATCAGTTGGAGAAGAGTTTTATAGGAATCATTCTCAGCCG
CCGCCTCTTGAGACCTTAGGGCTGGATGCAGATGAATTGATTTTGATACCAAATGGAGTA
CAGATTTTTTTTGTAAATCCTGCAGGGGAGGTTAGTGCACCTTCGTATCCTGGGTACCTT
CGAATTGTGAGGTTTTTGGATAATTCTCTTGATACGGTTCTAAACCGTCCTCCCGGGTTT
CTTCAGGTTTGTGACTGGTTATATCCTCTAGTTCCTGATAGATCTCCGGTTCTGAAATGT
ACTGCGGGAGCCTACATGTTTCCTGATACAATGCTACAAGCAGCAGGATGCTTTGTGGGG
GTCGTCCTGTCCTCTGAGTTACCAGAGGATGATAGAGAGCTCTTTGAGGATCTGTTAAGG
CAAATG---TCTGACCTTCGGCTCCAGGCCAACTGGAACAGAGCAGAAGAAGAA------
------------------AATGAATTCCAAATCCCTGGAAGAACTAGACCCTCCTCTGAC
CAATTAAAAGAAGCTTCTGGCACTGATGTGAAACAG---------------------TTG
---------------------GACCAA------------GGCAATAAGGATGTACGTCAT
AAAGGAAAACGTGGAAAAAGGGCTAAAGATACTTCAAGTGAGGAAGTTAACCTGAGTCAC
ATTGTACCATGTGAGCCAGTTCCAGAAGAAAAACCAAAAGAATTACCTGAATGGAGTGAA
AAAGTGGCTCACAACATTTTGTCA------GGTGCTTCCTGGGTGAGTTGGGGTTTAGTC
AAAGGTGCTGAGTTTACTGGCAAAGCAATCCAGAAAGGTGCTTCTAAACTCCGAGAGCGT
ATTCAACCGGAAGAAAAACCTGTGGAAGTTAGTCCAGCTGTTACCAAGGGACTTTATATA
GCGAAGCAAGCTACAGGAGGAGCAGCAAAAGTCAGTCAGTTCCTGGTTGATGGAGTTTGC
ACTGTAGCAAATTGCGTTGGAAAAGAACTAGCTCCACACGTCAAGAAGCATGGAAGCAAA
CTTGTTCCAGAATCTCTTAAAAAAGACAAAGATGGGAAATCTCCTCTGGATGGTGCTATG
GTTGTAGCAGCAAGTAGTGTTCAAGGATTTTCAACTGTCTGGCAAGGATTGGAATGTGCA
GCTAAATGCATTGTTAACAATGTTTCAGCAGAAACTGTACAAACTGTCAGATACAAATAC
GGATATAATGCAGGAGAAGCTACCCACCACGCGGTGGATTCTGCGGTCAATGTTGGCGTA
ACTGCCTACAATATTAACAACATTGGTATCAAAGCAATGGTAAAGAAAACTGCAACACAA
ACAGGACACACTCTCCTTGAGGACTATCAGATAGTTGATAATTCTCAGAGGGAAAATCAA
GAAGGAGCAGCAAATGTCAATGTGAGAGGGGAGAAGGATGAGCAGACGAAAGAA---GTA
AAGGAG---GCAAAGAAGAAAGATAAA
>Gorilla|ENSGGOG00000014695|ENSGGOT00000014747
ATGGAGCAAGAG------CCACAAAATGGAGAACCTGCTGAAATTAAGATCATCAGAGAA
GCATATAAGAAGGCCTTTTTATTTGTTAACAAAGGTCTGAATACAGATGAATTAGGTCAG
AAGGAAGAAGCAAAGAACTACTATAAGCAAGGAATAGGACACCTGCTCAGAGGGATCAGC
ATTTCATCAAAAGAGTCTGAACACACAGGTCCTGGGTGGGAATCTGCTAGACAGATGCAA
CAGAAAATGAAAGAAACTCTACAGAATGTACGCACCAGGCTGGAAATTCTAGAGAAGGGT
CTTGCC---------------ACTTCTCTGCAGAATGATCTTCAGGAGGTGCCC------
---AAGTTATATCCAGAATTTCCACCTAAAGACATGTGTGAAAAATTACCAGAGCCTCAG
TCTTTTAGTTCAGCTTCTCAGCATGCTGAAGTAAATGAAAACACCTCAACTCCAAGTGCA
GGG------GCAGTTGCTGCACCTGCTTCTCTCTCTTTACCATCACAAAGTTGTCCAGCA
GAAGCTCCTCCTGCTTATACTCCTCAAGCTGCTGAAGGTCACTACACTGTATCCTATGGA
ACAGATTCTGGGGAGTTTTCATCAGTTGGAGAGGAGTTTTATAGGAATCATTCTCAGCCG
CCGCCTCTTGAGACCTTAGGGCTGGATGCAGATGAATTGATTTTGATACCAAATGGAGTA
CAGATTTTTTTTGTAAATCCTGCAGGGGAGGTTAGTGCACCTTCGTATCCTGGGTACCTT
CGAATTGTGAGGTTTTTGGATAATTCTCTCGATACGGTTCTAAACCGTCCTCCCGGGTTT
CTTCAGGTTTGTGACTGGTTATATCCTCTAGTTCCTGATAGATCTCCGGTTCTGAAATGT
ACTGCGGGAGCCTACATGTTTCCTGATACAATGCTACAAGCAGCAGGATGCTTTGTGGGG
GTCGTCCTGTCCTCTGAATTACCAGAGGATGATAGAGAGCTCTTTGAGGATCTGTTAAGG
CAAATG---TCTGACCTTCGGCTCCAGGCCAACTGGAACAGAGCAGAAGAAGAA------
------------------AATGAATTCCAAATCCCTGGAAGAACTAGATCCTCCTCTGAC
CAACTAAAAGAAGCCTCTGGCACTGATGTGAAACAG---------------------TTG
---------------------GACCAA------------GGCAATAAGGATGTACGTCAT
AAAGGAAAACGTGGAAAAAGGGCTAAAGATACTTCAAGTGAAGAAGTTAACCTGAGTCAC
ATTGTACCATGTGAGCCAGTTCCAGAAGAAAAGCCAAAAGAATTACCTGAATGGAGTGAA
AAAGTGGCTCACAACATTTTGTCAGAA---GGTGCTTCCTGGGTGAGTTGGGGTTTAGTC
AAAGGTGCTGAGTTTACTGGTAAAGCAATCCAGAAAGGTGCTTCTAAACTCCGAGAGCGG
ATTCAACCAGAAGAAAAACCCGTGGAAGTTAGTCCAGCTGTCACCAAGGGACTTTATATA
GCGAAGCAAGCTACAGGAGGAGCAGCAAAAGTCAGTCAGTTCCTGGTTGATGGAGTTTGC
ACTGTAGCAAATTGCGTTGGAAAAGAACTAGCTCCACATGTCAAGAAGCATGGAAGCAAA
CTTGTTCCAGAATCTCTTAAAAAAGACAAAGATGGGAAATCTCCTCTGGACGGTGCTATG
GTTGTAGCAGCGAGTAGTGTTCAAGGATTTTCAACTGTCTGGCAAGGATTGGAATGTGCA
GCTAAATGCATCGTTAACAATGTTTCAGCAGAAACTGTACAAACTGTCAGATACAAATAC
GGATATAATGCAGGAGAAGCTACCCACCATGCGGTGGATTCTGCGGTCAATGTTGGCGTA
ACTGCCTACAATATTAACAACATTGGTATCAAAGCAATGGTGAAGAAAACTGCAACACAA
ACAGGACACACTCTCCTTGAGGACTATCAGATAGTTGATAATTCTCAGCGGGAAAATCAA
GAAGGAGCAGCAAATGTCAACGTGAGAGGGGAGAAGGATGAGCAGACGAAGGAA---GTA
AAGGAG---GCAAAGAAGAAAGATAAA
>Guinea_Pig|ENSCPOG00000000296|ENSCPOT00000000299
ATGGAGCAAGAG------CCACAGAATGAAGAACCTGCTGACATTAAGATTATCAAGGAA
GCCTATAAGAATGCCTTTTTATTTGTTAATAAAGGTTTGAATACAGATGAATTAGGGCAG
AAGGAAGAAGCAAAGAAATACTATAAGCAAGGAATAGGACATCTGCTCAGAGGAATCAGT
ATTATATCAACAGAACCTCAACACACAGGCCCTGGCTGGGAATCTGCTAGACAGATGCAA
CAGAAAATGAAAGAAACACTACAGAATGTACGGGCCAGGTTAGAAATTCTAGAGAAAGGT
CTTGAC---------------ACTTCTCTACGAAATGATCTCCAGGAAGTACCC------
---AAGTTATATCCGGAATTTCCACCTAAAGACATGCATGAAAAGTCGCCAGGGCCTCAA
TCCGCTACCCCACCTCCTCAGCATACTGAAGTAAATGGTAACACTACAACTACAAGTTCA
GGA------CTCACTGCTGCACCATCTTCTCTAGCCTTACCATCTTCAAGCTGTCCATCA
GAAGCTCCTCCTGCTTATACTCCGCAGGCTGTGGAGGGTCACTACACTGTGTCTTATGGA
ACAGATTCTGGCGAAATTTCATCAGTTGGAGAAGACTTCTATAGGAGTCATTCTCAGCCA
CCTCCTCTTGAGACCTTAGGGATGGATGCAGATGAACTGATTTTGATACCAAATGGAGTG
CAC------------AATCCTGCTGGGGAGGTTAGTGCACCTTCGTATCCTGGCTACCTT
CGAATTGTGAGGTTCTTGGATAATTCTCTTGATACAGTTCTAAACCGCCCTCCTGGGTTT
CTTCAGGTTTGTGACTGGTTGTATCCTCTAGTTCCTGATAGATCTCCAGTTCTCAAATGT
TCAGTGGGAGCCTACATGTTTCCTGATACAATGTTACAAGCAGCTGGTTGCTTTGTGGGT
GTGGTTTTATCCTCTGAGCTACCAGAAGATGATAGAGAACTCTTTGAGGATCTATTAAGA
CAAATG---TCTGACCTTCGACTCCAGGCCAACTGGAATAGGGCAGAAGGAGAA------
------------------AATGAATTTCAAATTCCTGGAAGAACAAGATTCCCCTCTGAC
CAAGTGAAAGGAGCGTCTGGTAGTGATGCGAGTCAG---------------------TTG
---------------------GACCCTTCATTAGGCCAAGGCAAAAAGGATGGGCATCAT
AAAGGAAAACATAAGAAAAAGACTAAAGGTACTTCAAATGAAGACATTAATCTGAGTCAC
ATTGTACCCTGTGAGCCAGTTTCAGAAGAAAGAGCAAAAGAATTGCCTGAATGGAGTGAG
AAAGTGGCTCAAAACATTTTGTCAGAA---GGTGCTTCCTGGGTGAGTTGGGGTTTAGTC
AAAGGTGCTGAGTTTACTGGCAAAGCAATCCAGAAGGGTGCTTCTAAACTCCGAGAACGG
ATTCAGCCAGAAGAAAAGCCAGTGGAAGTCAGTCCAGCTGTCTCCAAGGGACTTTATATA
GCCAAGCAGGCTACAGGAGGAGCAGCCAAAGTCAGCCAGTTTCTGGTTGATGGAGTCTGC
TCTGTAGCAAATTGTGTTGGAAAAGAATTGGCTCCACATGTTAAGAAGCATGGAAGCAAA
CTTGTTCCAGAATCTCTTAAAAGAGACAAAGATGGAAAGTCTACTCTGGATGGTGCTATG
GTTGTTGCAGCAAGTAGTGTTCAAGGATTTTCAACCGTCTGGCAGGGTTTAGAATGTGCA
GCTAAATGCATTGTTGACAACGTTTCAGCCGAAACTGTACAAACTGTCAGATACAAATAT
GGGCATAATGCAGGAGAAGCTACACACCATGCAGTGGATTCTGCCATCAATGTTGGCGTA
ACTGCCTATAATATTGACAACATTGGTATCAAAGCAATGGTGAAGAAAACTGCAAAACAA
ACGGGACAAAAACTCCTTGAGGACTATCAGATAATTGATGATTCTCAGAAGGAAAGTGAA
GAAGAAACATCAGATCCAAACATGAGAAAACAGAACAATGAG------------------
AAGAAAGAGGCAAAGAAGAAAGATAAA
>Horse|ENSECAG00000012173|ENSECAT00000012715
ATGGAGCAAGAG------CCACAAAATGGAGAACCTGCTGAAATTAAGATGATCAAGGAA
GCGTACAAGAAGGCCTTTTTATTTGTTAATAAAGGACTGAATACAGATGAATTAGGTCAG
AAGGAAGAAGCAAAGAACTACTATAAGCAAGGAATAGGACACCTGCTCAGGGGAATCAGC
ATTTCATCAACAGAGCCTGAACACGTAGGCCCTGGGTGGGAATCTGCTAGACAGATGCAG
CAGAAAATGAAAGAAACACTACAGAATGTACGCACCAGGTTGGAAATTCTAGAGAAAGGT
CTTGCC---------------ACTTCTCTACGGAATGATCTTCAGGAGGTGCCC------
---AAGTTATATCCAGAATTTCCACCTAAAGATACTCCTGAAACGTCACCAGAGCCTCAG
CCCTTTAGTTCACCTCGTCCGCACAGTGAAGAATATGGAAGCACTCCAGCTACAAGTTCA
GGC------TTGGTTCCCACACCTAGTTCTTTATCCTTACCATCTCAAAGGCATCCAGCA
GAAGCACCTCCTGCTTATACTCCTCAGGCTGCTGAGGGTCACTACACTGTATCCTATGGG
ACAGAATCTGGGGAATTTTCATCAGTTGGAGAAGACTTTTATAGGAATCATTCTCAGCCA
CCTCCTCTTGAGACCTTAGGGCTAGATGCAGATGAGTTGATTTTGATACCAAATGGAGTA
CAGATTTTTTTTGTAAATCCTGCAGGGGAGGTTAGTGCACCTTCATATCCTGGGTACCTT
CGAATTGTGAGGTTCTTGGATAATTCTCTTGATACAGTTCTAAATCGTCCTCCTGGGTTT
CTTCAGGTTTGTGACTGGTTGTATCCTCTAGTTCCTGATAGATCTCCAGTTCTTAAATGT
ACTGTGGGAGCCTACATGTTTCCTGATACGATGTTACAAGCATCAGGATGCTTTGTCGGG
GTGGTCCTGTCTTCTGAATTACCGGAAGATGATAGAGAACTCTTCGAGGATCTGTTAAGA
CAAATG---TCTGACCTTCGGCTTCAGGCCAACTGGATCCGGGCAGAAGGAGAA------
------------------AATGAATTCCAAATCCCTGGAAGAGCAAGATGTCCCTCTGAC
CAATTGAAGGAAGCCAGTGGCAGTGGTACT------------------------------
---------------------------TCATTGGACCAAGGCAATAAGGATGTGCGTCCT
AAAGGAAAACGGGGGAAAAAGGCTAAAGATACTTCAAGTGAAGAAGTTAATTTGAGTCAC
ATTGTACCCTATGAGCCAGTTTCAGAAGAAAAAACAAAGGAATTACCTGAATGGAGTGAG
AAAGTGGCTCAAAACATTTTGTCA------GGTGCTTCCTGGGTGAGTTGGGGTTTAGTC
AAAGGTGCTGAATTTACTGGCAAAGCAATCCAGAAAGGCGCTTCTAAACTTCGAGAACGG
ATTCAACCAGAAGAAAAACCAGTGGAAGTTAGTCCAGCTGTGACCAGGGGACTGCATATA
GCAAAGCAGGCTACTGGAGGAGCAGTGAAAGTCAGTCAGTTCCTAGTTGATGGAGTTTGC
ACTGTAGCAAATTGTGTTGGAAAGGAACTAGCTCCACATGTCAAGAAGCATGGAAGCAAA
CTTGTTCCAGAATCTCTTAAAAAAGACAGAAACGGAAAGTCTACCCTGGATGGTGCTATG
GTCGTAGCAGCAAGTAGTGTTCAAGGATTTTCAACTGTCTGGCAGGGATTGGAATGTGCA
GCTAAATGCATTGTTAACAATGTTTCAGCAGAAACTGTACAGACTGTCAGATACAAATAT
GGGCACACTGCGGGGGAAGCTACACACGATGCAGTAGATTCTGCCATCAATGTTGGTGTA
ACCGCCTATAATATCGACAACATTGGTATCAAAGCAATGGTGAAGAAAACTGCAAAACAA
ACAGGACACACACTCCTTGAGGACTATAAAATAATTGATAGTTCCAAGGGGAAAAATCAA
GAAGAAAGGGCAAAGGTAAATATGAAAGAGGAGAAGGATGAGCAGGCAGAGGAACTAAAG
AAGAATGAGGCAAAGAAGAAAGATAAA
>Mouse|ENSMUSG00000036580|ENSMUST00000044116
ATGGAGAGAGAA------CCAGAAAATGGAGAACCTGCTGAAATTAAGATCATCAAGGAA
GCATACGAGAAGGCCTTTATGTTTGTTAATAAAGGACTGAACACGGACGAGTTAGGGCAG
AAGGAAGAAGCAAAGAACTATTACAAGCAAGGAATAGGACACCTGCTTAGGGGCATCAGC
ATCGCGGCTGCAGAGCCGGGGCACACAGGCCCTGCGTGGGAGGCTGCCAGGCAGATGCAA
CAGAAAATGAAGGAAACGCTTCAGAACGTCCGCACCAGGCTAGAGATCCTGGAGAAGGGC
CTTGCC---------------ACTTCTCTACGGAATGACCTTCAGGATGTGCCC------
---AAGCTATACCCAGAGTTCCCGCCTAAAGACGCGTGCAAGAAGTCCCCAGAGCAGGAG
TCCGTTAGTACAGCGCCCCAGCGTGCTGAAGTCGATGGGAGCGCCTCAGCCGCGTGTGCC
GGC------CCAAGTGGTGCGCCTTCTGCTCTGCCCGTACCATCGCCCAGCTGCCCTGCC
GAAGCGCCACCAGCCTACAGCCCACAGGCTGCTGAGGGCCACTACACTGTTTCCTATGGA
ACAGATTCCGGGGAGTTTTCATCCGTGGGAGAAGACTTCTACAGGAACCGTTCCCAGCCG
CCCCCTCTTGAGACCTTGGGGCTCGATGCAGATGAGTTGATCTTGATACCAAACGGAGTG
CAGATCTTTTTTGTAAACCCTGCGGGAGAGGTCAGTGCTCCCTCGTACCCTGGGTATCTG
CGGATCGTGCGGTTCTTGGATAATTCTCTGGATACAGTTCTGAACCGCCCTCCTGGGTTT
CTCCAGGTGTGTGACTGGTTATACCCTCTAGTTCCTGATAGGTCACCAGTTCTGAAGTGC
ACTGTGGGAGCCTACATGTTTCCAGATACCATGTTACAAGCTGCTGGGTGCTTCGTAGGG
GTTGTTCTTTCATCTGAGCTCCCAGAAGATGACAGAGAGCTGTTTGAGGATCTGTTGAGA
CAGATG---TCTGACCTTCGGCTCCAGGCCAACTGGAATAGA------GAAGAA------
------------------GATGAATTCCAAATCCCTGGGAGATCAAGTCACCCCTCTGAA
CCACCGAAGGAAGCTTCTGGCACTGATGTCAGGCAGTCAAGTTCTTCAGGTTCCTCAATA
---------------------GACCAA------------GGCAGCAAGGATGCCCGCCAT
AAAGGAAAGCGTGGGAAAAAGACCAAAGATTCAAGT---GAAGAAGTTAATCTGAGCCAG
ATTGTGCCCTGTGAGCCGAGTTCAGAAGAAAAATCGAAAGAATTGCCTGAATGGAGCGAG
AAAGTGGCCCACAACATCCTGTCA------GGTGCTTCCTGGGTGAGCTGGGGTTTAGTC
AAAGGTGCTGAATTTACTGGCAAAGCAATTCAGAAAGGTGCTTCTAAACTCAGAGAGCGC
ATTCAGCCGGAGGAAAAGCCAGTGGAGGTGAGCCCAGCTGTCACCAGGGGTCTCTACATA
GCGAAGCAGGCAACCGGAGGAGCAGCCAAAGTCAGCCAGCTCCTGGTTGACGGCGTCTGC
ACAGTAGCGAATTGTGTTGGTAAAGAACTTGCTCCACACGTCAAGAAGCACGGAAGCAAA
CTGGTTCCGGAATCCCTGAAGAGGGACAAAGACGGGAAATCTGCCCTGGATGGCGCCATG
GTCGTGGCAGCGAGTAGTGTTCAAGGATTCTCAACTGTCTGGCAAGGGTTGGAATGTGCA
GCTAAATGCATCGTTAACAACGTGTCTGCAGAAACTGTACAGACTGTGAGATACAAGTAT
GGGCACAACGCAGGAGAAGCTACACATAACGCAGTGGATTCAGCTATCAATGTTGGGCTC
ACTGCCTACAATATTGACAACATCGGCATCAAAGCCATGGTGAAGAAAACTGCCAAGCAG
ACGGGACACACTCTCCTCGAGGACTACCAGATCGTTGAGCGCCCTCAGAGGGAGAGTCAG
GGAGGAGCCACAAGCACAGAAGGGAGAAGAGACATAGGAAAGCAGGTGGAGGAA---GAG
AAGCCAGGGGCAGGAAAGAAGGACAAA
>Opossum|ENSMODG00000009980|ENSMODT00000012724
ATGGAACGAGAGCAAGAACCATACAGTGAAGAACCTGAAGATATTAAAATCATAAAAGAA
ACTTATAAGCAGGCCTTTGTTTTTGTTAATAAAGGACTGAATGCAGATGAATTGGGGCAA
AAGGAAGAAGCAAAGGATTATTACAGTCAAGGAAGAAAATACCTGCTCCAAGGAGTCAGC
ATTTCATCATCTGGGCCTGAATGCACAGGTTCTGAGTGGGAATCTGCTAGACAGATGCAA
CAGAAGATGAAAGAAACATTGCAAAATGTCAATACCAGGCTGGGAATCCTGGAGCAAAAT
CCTTCC---------------CCTTCT---------AATCTGAATAGTCTTTCAGAAGAA
TCCAAATTACATTCTGTGTTGACCACTGATGGAAAACCAGAAAGGCCTTCTCTGCCTCCC
TCT---TTGTCTTTATTATCCGAACAAACAGCAATTGAGAACACTCCCTCCACAAGCAGA
AGGCAGGATTCTGTGGTTATTCCTGCATCTTTGGGAGCCCCT------------------
---------CCTGCTTATACACCTTGTGCTAGAGATGGGCACTATACTCTGTCCTATGGA
ACAGAATCTGGGGAATTTTCATCGGTTGGTGAAGACTATTATGCGATTTCTACTCAGCCT
CCTCCTCTTGAAACTCTAGGAGTAGATGTAGAAGAGTTAATTTTAATACCCAGTGGAGTG
CAGATTTTCTTTGTAACTCCAGCAGGGGAAGTTAGTGCACCTTCATATCCTGGATATCTT
AGAATTGTGAAGTTTTTGGACACTGCCAGTGAAGCTGCTCAAAATCACCCCCAGGGATTT
CTTCAGGTTTGTGATTGGGTGTATCCTCTGATGCCTAATCAGTCTCCGGTACTAAGCTGT
AGTACTGGAGTCTATATGTTCCCAGGCACAGAGTTACAAATGTCAGGATCCTGTGTGGGT
GTAGTCTTGTCTTCTGAACTACCAAAAGAAGATCGAGAGCTCTTTGAGGACCTGTTGAAA
CAAATG---TCTGACCTTCGATTTCAGGCCAGCAGC---AGGGAAAACAGAGAA------
------------------GAAATA---CAAATCCCTGGAGGAATGAAAATACCCTTTGTT
CAAATGAAGGAACAGCCTAGCCAGAATTTGAGGAAA---------------------TTG
---------------------GACCCTTCTGAC---CAGGGCATTAAGGATGGTCACCAG
AAAGGAGGAAGTGGGACAAAAGTTTCAGATATTTCAAATGAAGAAATTAATCTGAGTCAG
GTTGTTCCCTTTCAACCAGCTCCTGAAGAAAATGTGAGAGTATTACCTGAGTGGAGTGAG
AAAGTATCTCAAAATATTTTATCA------GGTGCATCCTGGCTGAGTTGGGGTTTAGTT
AAAGGAGCTGAATATACTGGAAAGGCAATCCATAAAGGAGCTTCTAAACTTCGAGAACAT
ATTGAACCTGAGGAAAAGCCACTGGAAGTTAGTCCAGCAGTGTCCAAGGGACTTCATATA
GCAAAGCAGGCCACAGGAGGAGCAGTGAAAGTCAGTCAATTCCTGGTGGAAGGAGTATGT
TCCATAGCAAACTGTGTTGGAAAAGGATTAGCCCCACATGTCAAGAAACATGGTAGCAGA
TTTGTTCCAGAGTCTCTTAAAAAAGACAAAGATGGGAAATCCACTTTGGATGGTGCCATG
GTTGTAGCAGCAAGTGGTGTTCAAGGTTTTTCTACAATATGGCAAGGATTAGAATGTGCA
GCTAAATGCATAGCTACAAAAGTTACTTCAGAAACGGTGCATACAGTTAAACACAAATAT
AGG---------------------------------------------------------
------------------AACTTGAAGATCTAC---------------------------
------------------------------------------AGCAACTATGAAAAACAA
------------------------------------------------------------
---------------------------
>Orangutan|ENSPPYG00000005279|ENSPPYT00000006250
ATGGAGCAAGAG------CCACAAAATGAAGAACCTGCAGAAATTAAGATCATCAGAGAA
GCATATAAGAAGGCCTTTTTCTTTGTTAACAAAGGTCTGAATACAGATGAATTAGGTCAG
AAGGAAGAAGCAAAGAACTACTATAAGCAAGGAATAGGACATCTGCTCAGAGGGATCAGC
ATTTCATCAAAAGAGTCTGAACACACAGGTCCTGGGTGGGAATCTGCTAGACAGATGCAA
CAGAAAATGAAAGAAACTCTACAGAATGTACGCACCAGGCTGGAAATTCTAGAGAAGGGT
CTTGCC---------------ACTTCTCTGCAGAATGATCTTCAGGAGGTGCCC------
---AAGTTATATCCAGAATTTCCACCTAAAGACATGTGTGAAAAATTACCAGAGCCTCAG
TCTTTTAGTTCAGCTCCTCAGCATGCTGAAGTAAATGGAAACACCTCAACTCCAAGTGCA
GGG------GCAGTTGCTGCACCTGCTTCTCTCTCTTTACCATCACAAAGTTGTCCAGCA
GAAGCTCCTCCTGCTTATACTCCTCAAGCTGCTGAAGGTCACTACACTGTATCCTATGGA
ACAGATTCTGGGGAGTTTTCGTCAGTTGGAGAGGAGTTTTATAGGAATCATTCTCAGCCA
CCGCCTCTTGAAACCTTAGGGCTGGATGCAGATGAATTGATTTTGATACCAAATGGAGTA
CAGATTTTTTTTGTAAATCCTGCAGGGGAGGTTAGTGCACCTTCGTATCCTGGGTACCTT
CGAATTGTGAGGTTTTTGGATAATTCTCTTGATACGGTTTTAAACCGTCCTCCCGGCTTT
CTTCAGGTTTGTGACTGGTTGTATCCTCTAGTTCCTGATAGATCTCCAGTTCTGAAATGT
ACTGCAGGAGCCTACATGTTTCCTGATACAATGCTACAAGCAGCAGGATGCTTTGTGGGG
GTCGTCCTGTCCTCTGAGTTACCAGAGGATGATAGAGAGCTCTTTGAGGATCTATTAAGG
CAAATG---TCTGACCTTAGGCTCCAGGCCAACTGGAACAGAGCAGAAGAAGAA------
------------------AATGAATTCCAAATCCCTGGAAGAACTAGACCCTCCTCTGAC
CAACTAAAAGAAGCCTCTGGCACTGATGTGAAACAG---------------------TTG
---------------------GACCAA------------GGCAATAAGGATGTACGTCAT
AAAGGAAAACGTGGAAAAAGGACTAAAGATACTTCAAGTGAAGAAGTTAACCTGAGTCAC
ATTGTACCATGTGAGCCAGTTCCAGAAGAAAAGCCAAAAGAATTACCTGAATGGAGTGAA
AAAGTGGCTCACAACATTTTGTCA------GGTGCTTCCTGGGTGAGTTGGGGTTTAGTC
AAAGGTGCTGAGTTTACTGGCAAAGCAATCCAGAAAGGTGCTTCTAAACTCCGAGAGCGG
ATTCAACCAGAAGAAAAACCCGTGGAAGTTAGTCCAGCTGTCACCAAGGGACTTTATATA
GCGAAACAAGCTACAGGAGGAGCAGCAAAAGTCAGTCAGTTCCTGGTCGATGGAGTTTGC
ACTGTAGCAAATTGTGTTGGAAAAGAACTAGCTCCACATGTCAAGAAGCATGGAAGCAAA
CTTGTTCCAGAATCTCTTAAAAAAGACAAAGATGGGAAATCTCCTCTGGATGGTGCTATG
GTTGTAGCAGCAAGTAGTGTTCAAGGATTTTCAACTGTCTGGCAAGGATTGGAATGTGCA
GCTAAATGCATCGTTAACAATGTTTCAGCAGAAACTGTACAAACTGTCAGATACAAATAC
GGATATAATGCAGGAGAAGCTACCCACCATGCGGTGGATTCTGCGGTCAATGTTGGAGTA
ACTGCCTACAATATTAACAACATTGGTATCAAAGCAATGGTGAAGAAAACTGCAACACAA
ACAGGACACACTCTCCTTGAGGACTATCAGATAGTTGATAATTCTCAGAGGGAAAATCAA
GAAGGAGCAGCAAATGTCAACGTGAGAGGGGAGAAGGATGAGCAGACGAAGGAA---GTA
AAGGAG---GCAAAGAAGAAAGATAAA
>Platypus|ENSOANG00000015493|ENSOANT00000024398
ATGGAGCAGGTCTCCAGTCCAGAGACCGAAGACCCCGAAAATGTCAAAATCATCAAAGAA
GCCTATAAGAAGGCATTTCGGTTTGTTAATAAAGGACTGAATACCGATGAACTGGGTCAG
AAGGAAGAAGCAAAGCATTACTACAAGCAAGGAATAGAACACCTCCGCCGAGGAGTCAGC
ATTCCCTCAGCGGGGTCCGAGTGCACTGGGCCTCAGTGGGACTCTGCTAGGCAGATGCAG
CGGAAGATGCAAGAGACTTTGCAGAATGTCAGCTCTAGGCTGGGCATCCTGGAACAGAGT
CCTTCGGCCCCTCCTGGTCCGAGCAGT---------GACCCTCAGGGGTTGCCC------
---AAATTATATCCAGTGTTGCCCCCT------AAGCCAGATAGGCCCCCGCTGCCTCAG
TCTCCGATTTCACCACCTCAGTCTCCGGAAGTAAACGGAAACCTTCCGACTACGAGCGTG
GGGCCT---------GTCACTCCCCTGTCTTCAGACGCTCCTTGCGGT------CCAGGC
GAAGAGCCCCCTGCTTATACGCTCCAGGCTGCGGATGGACACTATACCGTGTCCTATGGA
ACCGATTCTGGGGAGGTTTCATCTGTTGGCGAAGACTACTACAAACATTCAGCTCAGCCC
CCTCCTCTCGAGAGCCTAGGGGTAGATGCGGAAGAGTTGATTTTGATTCCCAGTGGAGTA
CAGGTTTTCTTTGTGACTCCCGAAGGACAGGTTAGTGCGCCTTCGTACCCCGGGTACCTG
CGCATTGTGAAGTTTTTGGACACCACCAGTGAAGCGGCCCGGTCTCGTCCTCCTGGATTT
CTTCAGGTTTGTGACTGGCTTTATCCTCTCTTACCCAACCAATCTCCTGTCCTGAGTTGC
AGTACTGGAGTCTACATGTTCCCTGATACAATGTCCCGGGTCCCAGGATCCTATGTTGGA
GTGGTCCTATCTTCAGAATTACCAACGGCTGATCGAGAGCTATTTGAGGATCTGTTGAAA
CAGATG---TCTGACCTAAGAATTCAGGCAGGTGAGATCTGGGCAAACAAAGAA------
------------------GATGCTCCCCAAATCCCTAGAGGAGTGAGCATTCCCTCTGGC
CAGTTGGAAGAACAGTCTAGCAGTGCTCTGAGGAAA---------------------TTG
---------------------GGTCCACCACTC---AAGAGCATTAAGGATGGTCACCGA
GATGAAGGAGGTAGGAAAAAAGCTTTGGAGGCTCCAAGTGATGGAATCAATCTGAGTGAG
ACTGTACTCTACCAACCAGAGCATGATGAGAAAAGGCCAGAGCTACCTGAGTGGAGCGAG
AAAATGGCTCATGGAATTTTATCA------GGTGCATCATGGGTGAGTTGGGGTTTAGTC
AAAGGAGCAGAATATACTGGAAAAGCAATCCAGAAAGGCGCTTCCAAACTGCGAGAACAT
ATTAGACCTGAAGAAAAGCCATTAGAAGTTAGTCCGGCTGTTTCCAAGGGACTTCATATG
GCAAAGCAGGCAACAGGAGGAGCCGTGAAAGTCAGCCAGTTCTTAGTTGAAGGTGTGTGT
TCCATAGCGAGTTGTGTTGGAAGAGAATTAGCCCCACATGTCAAGAAGCATGGAAGCAAA
CTTGTTCCTGAGTCACTTAAAAAGGACAAAGATGGGAAATCCCCTTTGGATGGTGCTATG
GTTGTAGCAGCAAGTGGTGTTCAAGGGTTTTCAACTGTGTGGCAGGGCCTGGAATGTGCC
GCCAAATGTATCGTTAAGAACGTTTCTGAAGAAACTGTACACACGGTTAAACACAAATAT
AGG---------------------------------------------------------
------------------AACGTGAAGATCCGC---------------------------
------------------------------------------AGCAACCGTGAAAAACAA
------------------------------------------------------------
---------------------------
>Rabbit|ENSOCUG00000017748|ENSOCUT00000017747
ATGGAACAAGAA------CCACAAAATGGAGAGCCTGCTGAAATTGAGATTATCAGGGAA
GCATACAGGAAGGCCTTTTTATTTGTAAATAAAGGACTGAGTACAGATGAGTCAGGTCAG
AAGGAGGAAGCAAAGAGTTACTATAAGCAAGGAATAGGACACCTACTCAGAGGAATCAGC
ATTTCATCATCAGCTGCTGAACACACAGGCCCTGGGTGGGAATCTGCCAGACAGATGCAG
CAGAAAATGAAAGAGACTCTACAGAATGTACGCACCAGGTTGGAAATTCTAGAGAAAGGT
CTTGCC---------------ACTTCTCTTCGGAATGATCTTCAGGAAGTGCCC------
---AAGTTATATCCAGAGTTTCCGCCTAAAGACCTGTGTGAGAAGGCACCAGAGCCTCAG
CCCGTTAGT---GCATCTCAGCAAGCTGAAGTAAATGGAAGCGCTTCGGCTGCAGGGGCA
GGG------TCCCTTGCTCTGCCTGCTGCTTCATCCTTACCATCTCAGAGTTGTCCAGCA
GAAGCTCCTCCTGCTTATACGCCGCAGGCTGCTGAGGGCCACTACACGGTGTCCTATGGG
ACAGATTCCGGGGAGTTTTCATCAGTTGGAGAAGACTTCTACAGGAATCATTCTCAGCCG
CCTCCTCTTGAGTCCTTAGGGCTAGATGCAGATGAGTTGATTTTGATACCAAATGGAGTA
CAGATTTTTTTTGTAAACCCTGCAGGAGAGGTTAGTGCGCCTTCATATCCTGGGTACCTT
CGAATCGTGAGGTTCTTGGATAATTCTCTTGATACAGTTCTGAACCGTCCTCCTGGGTTT
CTTCAGGTTTGTGACTGGTTGTATCCTCTAGTTCCTGATAGATCTCCAGTTCTGAAATGC
ACTGTGGGAGCTTACATGTTTCCTGATACAATGCTGCAAGCAGCAGGATGCTTTGTAGGG
GTCGTCTTGTCCTCTGAGCTACCGGAAGATGATAGAGAGCTCTTTGAGGATCTGTTAAGA
CAGATG---TCTGACCTTCGACTCCAGGCCAACTGGAACAGAGCAGAAGGAGAA------
------------------AATGAATTCCAGATCCCTGGAAGAACAAGACACCCTTCTGAC
CAACTGAAGGAAGCCTCTGATACTGATGTGAGACAG---------------------TTG
GGTCCTACA------------GACCAA------------GGCAGTAAGGATGTGCGTCTT
AAAGGAAAACGTGGAAAAAAGACTAAAGATACTTCAAGTGAAGAAGTTAATCTGAGTCAC
ATTGTACCTTGTGAGCCAGTTTCAGAAGAAAGAGCAAAAGAATTACCTGAATGGAGTGAA
AAAGTGGCTCAAAACATTTTGTCA------GGTGCTTCCTGGGTGAGTTGGGGTTTAGTC
AAAGGTGCTGAATTTACTGGCAAAGCAATCCAGAAAGGTGCTTCTAAACTCCGGGAACGA
ATTCAACCGGAAGAAAAACCAGTGGAAGTTAGTCCAGCTGTCACCAAGGGACTTTATATA
GCAAAGCAGGCGACAGGAGGAGCAGCAAAAGTCAGTCAGTTCCTAGTTGATGGAGTCTGC
ACAGTAGCAAACTGTGTTGGAAAAGAACTAGCTCCGCATGTCAAGAAGCATGGCAGCAAA
CTCGTGCCGGAATCACTTAAGAGAGACAAAGATGGAAAGTCTACCCTGGACGGTGCTTTG
GTTGTTGCAGCAAGTAGTGTTCAAGGATTTTCTACTGTCTGGCAAGGATTGGAATGTGCT
GCAAGGTGCATTGTTAACAATGTTTCAGCAGAAACTGTACAAACTGTCAGATACAAATAC
GGGCATAATGCAGGAGAAGCTACACACCATGCAGTGGATTCGGCCATCAATGTTGGTGTA
ACTGCCTATAATATTGACAACATTGGTATCAAAGCAATGGTGAAGAAAACTGCGAAACAA
ACAGGGCACACGCTCCTCGAGGACTATCACATAGTTGATAATTCTGAGAAGGAAAATCGA
GAAGGAGCAGCAAATACAACG---AGAGAGGAGAAAGATGAGCAGACGGAG---------
---------------------------
>Rat|ENSRNOG00000014155|ENSRNOT00000057978
ATGGAGAGAGGA------GCAGAAAATGGAGAGCCTCCTGAAATGAAGATCATCAAGGAG
GCGTACGAGAAGGCCTTTATGTTTGTCAATAAAGGACTGAACACAGACGAATTAGGGCAG
AAGGAAGAGGCAAAGACCTATTACAAGCAGGGAATAGGGCACCTGCTTAGGGGCATCAGC
ATCGCGGCGGCAGAGCCAGGGCACACAGGCCCTGCGTGGGAGGCGGCCAGACAGATGCAA
CAGAAAATGAAGGAAACGCTTCAGAACGTCCGCACCAGGCTAGAGATCCTGGAGAAGGGC
CTCGCC---------------ACTTCTCTACGGAATGACCTTCAGGACGTGCCC------
---AAGTTATACCCAGAGTTCCCTCCTAAAGGCACGTGCAAGAAGTCCCCAGAGGCCGAG
TCA---------GCTCCCCAGCATGCTGAAGTGGATGGAAGCGCCTCAGCTGCGGGTGCT
GGG------CCAAGTGCCGCGCCTTCCGCTCTGCCCTTACCATCGCCCGGCTGCCCTGCC
GAAGCGCCACCGGCCTACACCCCACAGGCTGCCGAAGGCCACTACACTGTTTCCTACGGG
ACAGACTCTGGGGAGTTTTCATCGGTGGGAGAAGACTTCTATAGGAACCGTTCCCAGCCG
CCCCCTCTTGAGACCTTGGGGCTCGATGCAGATGAGCTGATCTTGATCCCAAATGGAGTG
CAGATCTTTTTTGTAAACCCTGCGGGAGAGGTCAGTGCTCCCTCATACCCTGGCTACCTG
CGGATCGTGAGGTTCTTGGATAATTCTCTGGATACAGTTCTGAACCGCCCTCCTGGATTT
CTCCAGGTGTGTGACTGGTTATACCCTCTAGTTCCTGATAGGTCACCAGTTCTCAAGTGC
ACCGTGGGAGCATACATGTTTCCAGACACCATGTTACAAGCTGCCGGGTGCTTTGTGGGG
GTTGTTCTCTCATCTGAGCTCCCAGAAGATGACAGAGAGCTGTTTGAAGATCTGTTGAGA
CAGATG---TCTGACCTTCGGCTCCAGGCCAACTGGAATAGA------GAAGAAGAAGAA
GAGGAAGAAGAAGAAGAAGATGAATTCCAAATCCCTGGGAGA---------GTAAAGGAA
CTACCAAAGGAAGCGTCTGGCACTGATGTCAGGCAGTCAAGTTCTTCAGGTTCTTCAATA
---------------------GACCAA------------GGCAGCAAGGATGCACGCCAT
AAAGGAAAGCGTGGGAAAAAGACTAAAGATTCTTCAAGTGAAGAAGTTAGTCTGAGACAG
ATGGTGCTTTGTGAGCCGAGTTCAGAAGAAAAATCGAGAGACCTGCCTGAATGGAGCGAG
AAAGTGGCCCACAACATTCTGTCA------GGTGCTTCCTGGGTGAGCTGGGGTTTGGTC
AAAGGTGCTGAATTTACTGGCAAAGCAATTCAGAAAGGTGCTTCTAAACTCAGAGAGCGC
ATTCAGCCAGAGGAAAAGCCAGTGGAAGTGAGTCCAGCTGTTACCAGGGGCCTCTACATA
GCGAAGCAGGCAACTGGAGGAGCCGCAAAAGTCAGTCAGTTCCTGGTTGATGGCGTCTGC
ACAGTAGCGAATTGTGTTGGCAAAGAACTCGCTCCACATGTCAAGAAGCATGGAAGCAAA
CTCGTTCCAGAATCTCTGAAGAGAGACAAAGATGGGAAGTCTACCCTGGATGGCGCCATG
GTTGTGGCAGCAAGTAGTGTTCAAGGATTCTCAACTGTCTGGCAGGGACTGGAATGTGCA
GCTAAATGCATCGTTAACAACGTGTCTGCAGAAACTGTACAGACTGTCAGATACAAGTAT
GGGCACAACGCAGGAGAAGCTACACATAAT------------------------------
------------------------------------------------------------
------------------------------------------------------------
------------------------------------------------------------
---------------------------
>Macaque|ENSMMUG00000001176|ENSMMUT00000001663
ATGGAGCAAGAG------CCACAAAATGGAGAACCTGCTGAAATTAAGATCATCAGAGAA
GCATATAAGAAGGCCTTTTTGTTTGTTAACAAAGGTCTGAATACAGATGAATTAGGTCAG
AAGGAAGAAGCAAAGAACTACTATAAGCAAGGAATAGGACACCTGCTCAGAGGGATCAGC
ATTTCATCAACAGAGTCTGAACACACAGGCCCTGGGTGGGAATCTGCTAGACAAATGCAA
CAGAAAATGAAAGAAACACTACAGAACGTACGTACCAGGCTGGAAATTCTAGAGAAGGGT
CTTGCC---------------ACTTCTCTACAGAATGATCTTCAGGAGGTGCCC------
---AAGTTATATCCAGAATTTCCACCTAAAGACATGTGTGAAAAATTACCAGAGCCTCAG
TCTTTTAGTTCAGCTCCTCAGCATGCTGAAGTAGATGGAAACACCTCAACTCCAAGTGCA
GGG------GCAGTTGCTGCGCCTGCTTCTCTCCCTTCACCATCCCAGAGTTGTCCAGCA
GAAGCTCCTCCTGCTTATACTCCTCAGGCTGCTGAAGGTCACTACACGGTATCCTATGGA
ACAGATTCTGGGGAGGTTTCATCAGTTGGAGAAGAGTTTTATAGGAATCATTCTCAGCCG
CCGCCTCTGGAGACTTTAGGGCTAGATGCAGATGAATTGATTTTGATACCAAATGGAGTA
CAGATTTTTTTTGTAAATCCTGCAGGGGAGGTTAGTGCACCTTCGTATCCTGGGTACCTT
CGAATTGTGAGGTTTTTGGATAATTCTCTTGATACGGTTCTAAACCGTCCTCCCGGGTTT
CTTCAGGTTTGTGACTGGTTGTATCCTCTAGTTCCTGATAGATCTCCAGTTCTGAAATGT
ACTGCAGGAGCCTACATGTTTCCTGATACAATGCTGCAAGCAGCAGGATGCTTTGTGGGG
GTCGTCCTGTCCTCTGAGTTACCAGAGGATGATAGAGAGCTCTTTGAGGATCTATTAAGG
CAAATG---TCTGACCTTCGGCTCCAGGCCAACTGGAACAGAGCAGAAGAAGAA------
------------------AATGAATTCCAAATCCCTGGAAGAACTAGACCCTCCTCTGAC
CAACTAAAAGAAGCCTCAGGAACTGATGTAAAACAG---------------------TTG
---------------------GACCAA------------GGCAATAAGGATGTACGTCAT
AAAGGAAAACGTGGAAAAAGGGCTAAAGATACTTCAAGTGAAGAAGTTAACCTGAGTCAC
ATTGTACCATGTGAGCCAGTTCCAGAAGAAAAATCAAAAGAATTACCTGAATGGAGTGAG
AAAGTGGCTCACAACATTTTGTCA------GGTGCTTCCTGGGTGAGTTGGGGTTTAATC
AAAGGTGCTGAGTTTACTGGCAAAGCAATCCAGAAAGGTGCTTCTAAACTCCGAGAGCGG
ATTCAACCAGAAGAAAAACCTGTGGAAGTTAGTCCAGCTGTCACCAAGGGACTTTATATA
GCGAAGCAAGCTACAGGAGGAGCAGCAAAAGTCAGTCAGTTCCTGGTTGATGGAGTTTGC
ACTGTAGCGAATTGCGTTGGAAAAGAACTAGCTCCACATGTCAAGAAGCATGGAAGCAAA
CTAGTTCCAGAATCTCTTAAAAAAGACAAAGATGGGAAATCTCCTCTGGATGGTGCCATG
GTTGTAGCAGCAAGTAGTGTTCAAGGATTTTCAACTGTTTGGCAAGGATTGGAATGTGCA
GCTAAATGCATTGTTAACAATGTTTCAGCAGAAACTGTACAAACTGTCAGATATAAATAT
GGGTATAATGCAGGAGAAGCTACCCACAATGCAGTGGATTCTGCAGTCAATGTTGGCGTA
ACTGCCTACAATATTAACAACATTGGCATCAAAGCAATGGTGAAGAAAACTGCAACACAA
ACAGGACACACTCTCCTTGAGGACTATCAGATAGTTGATAATTCTCAGAGGGAAAATCAA
GAAGGAGCAGCAAATGTCAACGTGAGAGGGGAGAAGGATGAGCAGACGAAGGAA---GTA
AAGGAG---GCAAAGAAGAAAGATAAA
>Marmoset|ENSCJAG00000018170|ENSCJAT00000035527
------------------------------------------------------------
------------------------------------------------------------
---------------------------------------------------------AGC
ATTTCATCAACAGAGCCCGAACACACAGGCCCTGGGTGGGAATCTGCTAGACAGATGCAG
CAGAAAATGAAGGAAACACTACAGAATGTACGCACCAGACTGGAAATTCTAGAGAAGGGT
CTTGCC---------------ACTTCTCTACAGAATGATCTTCAGGAGGTGCCC------
---AAGCTATATCCAGAATTTCCACCTAAAGACATGGGCGAAAAATTACCAGAACCTCAG
TCTTTTAGTTCAGCTCCCCAGCATGCTGAAGTAAATGGAAACACTTCAACTTCAAGTCCA
GGG------GCAGTTGCTGCACCTGCTTCTCTCTCTTCACCATCACAGAATTGTCCAGCA
GAAGCTCCTCCTGCTTATACTCCTCAGGCTGCTGAAGGTCACTACACTGTATCCTATGGA
ACAGATTCTGGGGAGTTTTCATCAGTCGGAGAAGAGTTTTATAGGAATCATTCTCAGCCG
CCACCTCTTGAGACCTTAGGGTTAGATGCAGATGAATTGATTTTGATACCAAATGGAGTG
CAGATTTTTTTTGTAAATCCTGCAGGGGAAGTTAGTGCGCCTTCGTATCCTGGGTACCTT
CGAATTGTGAGGTTTTTGGATAATTCTCTTGATACGGTTCTAAACCGTCCTCCCGGGTTT
CTTCAGGTTTGTGACTGGTTATACCCTCTAGTTCCTGATAGATCGCCAGTTCTGAAATGT
ACTGCCGGAGCCTACATGTTTCCTGATACAATGCTACAAGCAGCAGGATGCTTTGTGGGG
GTCGTCCTGTCCTCTGAGTTACCAGAAGATGATAGAGAGCTCTTTGAGGATCTGTTAAGA
CAAATG---TCTGACCTTCGGCTCCAGGCCAACTGGAACAGGGCAGAAGAAGAA------
------------------AATGAATTCCAAATCCCTGGAAGAAGTAGACCCTCCTCTGAC
CAACTGAAAGAAGCCTCTGGCACTGATGCGAAACAG---------------------TTG
---------------------GACCAG------------GGCAATAAGGATGTACGTCAT
AAAGGCAAACGTGGAAAAAAGGCTAAAGATACTTCAAGTGAAGAAGTTAACCTGAGTCAC
ATTGTACCGTGTGAGCCAGTTGCAGAAGAAAAACCAAAAGAATTACCTGAATGGAGTGAG
AAAGTTGCTCACAACATTTTGTCA------GGTGCTTCCTGGGTGAGTTGGGGTTTAGTC
AAAGGTGCTGAGTTTACTGGCAAAGCCATCCAGAAAGGTGCTTCTAAGCTCCGAGAACGG
ATTCAACCCGAAGAAAAACCTGTGGAAGTTAGTCCGGCTGTCACCAAGGGACTTTATATA
GCAAAGCAAGCTACAGGAGGAGCAGCAAAAGTCAGTCAGTTCCTGGTAGATGGAGTTTGC
ACTGTAGCAAATTGCGTTGGGAAAGAACTAGCTCCACACGTCAAGAAGCATGGAAGCAAA
CTTGTTCCCGAAGCTCTTAAAAGAGACAAAGATGGGAAATCTCCTCTGGATGGTGCTATG
GTTGTAGCAGCAAGTAGTGTTCAAGGATTTTCAACTGTCTGGCAAGGATTGGAATGTGCA
GCTAAATGCATTGTTAACAATGTTTCAGCAGAAACCGTACAAACTGTCAGGCACAAATAT
GGGTATAATGCCGGAGAAGCTACCCACAATGCGGTGGATTCTGCTGTCAATGTTGGTGTG
ACTGCCTACAATATTAACCACATTGGGATCAAAGCAATGGTGAAGAAAACTGCAACACAA
ACAGGACACACTCTCCTTGAGGACTATCAGATAGTGGATAATTCTCAGAGGGAAAATCAA
GAAGGAGCAGCAAATGTCAGTGTGAGAGGAGAGAAGGATGAGCAGACGAAGGAA---GTA
AAGGAG---ACAAAGAAGAAAGATAAA
>Microbat|ENSMLUG00000012067|ENSMLUT00000012066
------------------------------------------------------------
------------------------------------------------------------
------------------------------------GGACACCTGCTCAGAGGAATCAGC
ATTTCATCAACAGACCCTGAGCACACAGGTCCTGGGTGGGAATCTGCTAGGCAGATGCAA
CAGAAAATGAAAGAAACACTACAGAATGTACGTACCAGGTTGGAAATTCTAGAGAAGGGC
CTTGCC---------------ACTTCTCTACGGAATGATCTTCAGGAGGTGCCC------
---AAGTTATATCCAGAATTTCCACCTAAACACACATCTGAAAAGTCACTGGCACCTCAG
TCCTTTAGTTCACCTCCTCAGCCCACTGAGGTAAATGGAAACACTTCAGCTACCAGTACA
GGG------TCAGTTCCTACACCTAGTTCTCTATCCTTACCATCTCAAAGTCATCCAGCA
GAAGCACCTCCTGCTTATACTCCTCAAGCTGCTGAGGGTCACTATACTGTATCATATGGG
ACAGAATCTGGGGAATTTTCATCAGTTGGAGAAGACTTCTACAGAAATCATTCTCAGCCA
CCTCCTCTTGAGACCTTAGGGCTTGATGCAGATGAGTTGATTTTGATACCAAATGGAGTA
CAGATATTTTTTGTAAATCCTGCAGGGGAGGTTAGTGCACCTTCATATCCTGGATATCTT
CGAATTGTGAGATTCTTGGATAATTCTCTTGATACAGTTCTAAACCGTCCTCCTGGGTTT
CTTCAGGTTTGTGATTGGTTGTACCCTCTAGTTCCTGATAGATCTCCAGTTCTTAAATGT
ACTGTAGGAGCCTACATGTTTCCTGATACAATGTTACAAGCGTCAGGATGCTTTGTGAAT
GTGATCCTACAGAGCAGAATTTGTGAGTCTGTACCCAGGCTGTTTAAGAGCCTAAGTAAA
AGGGTAGAGAGTCATCTCAGCATTAAGGCAAACTGGAACCGGGCTGAAGGAGAA------
------------------AATGAATTCCAAATCCCTGGCAGAGCAAGATGCCCCTCTGAC
CAACTAAAGGAAGCCAGTGTCTCTGATGTGGGACAA---------------------TTG
---------------------GATCCTTCATTGGACCAAGGTAGTAAGGATATACGTCAT
AAAGGAAAACGGGGTAAGAAGGGTAAAGGCACTTCAAGTGAAGAAGTCAATCTGAGTCAC
ATGGTACCCTATGAGCCAGTTGCAGAAGAAAAAGCAAAGGAATTACCTGAATGGAGTGAG
AAAGTGGCTCAAAACATTTTGTCAGAA---GGTGCTTCCTGGGTAAGTTGGGGTTTAGTT
AAAGGTGCTGAATTTACTGGCAAAGCAATCCAGAAAGGTGCTTCTAAACTCCGAGAACGG
ATTCAACCAGAAGAAAAACCAGCGGAAGTTAGTCCAGCTGTGACCAGGGGACTTCATATA
GCAAAGCAGGCTACAGGAGGAGCAGCGAAAGTCAGTCAGTTCCTGGTTGATGGAGTTTGC
ACTGTAGCAAATTGTGTTGGGAAGGAACTAGCTCCACATGTCAAGAAGCATGGAAGCAAA
CTTGTTCCAGAATCTCTTAAAAAAGACAGAAATGGGAAGTCTCCCCTGGATGGTGCTATG
GTCGTGGCAGCAAGTAGTGTTCAAGGATTTTCAACTGTCTGGCAGGGATTGGAATGTGCT
GCTAAATGCATTGTTAACAATGTTTCAGCAGAAACAGTACAAACTGTCAGATACAAATAT
GGACATACTGCAGGAGAAGCTACACACGATGCAGTAGATTCTGCCATCAATGTTGGTGTA
ACTGCCTATAATATTGACAACATTGGCATCAAAGCGATGGTAAAGAAAACTGCTAAACAA
ACCGGACATACAATCCTTGAGGACTATAAAATAGTTGATAATTCAATGGGGGGGAATCAA
GCAGGGGGAACAAATGTAAACATGAAGGGGGAGAAGGATGACCAGACAGAGGAACTGGAG
AAGAATGAAGCAAAGAAGAAAGATAAA
>Human|ENSG00000133104|ENST00000355182
ATGGAGCAAGAG------CCACAAAATGGAGAACCTGCTGAAATTAAGATCATCAGAGAA
GCATATAAGAAGGCCTTTTTATTTGTTAACAAAGGTCTGAATACAGATGAATTAGGTCAG
AAGGAAGAAGCAAAGAACTACTATAAGCAAGGAATAGGACACCTGCTCAGAGGGATCAGC
ATTTCATCAAAAGAGTCTGAACACACAGGTCCTGGGTGGGAATCTGCTAGACAGATGCAA
CAGAAAATGAAAGAAACTCTACAGAATGTACGCACCAGGCTGGAAATTCTAGAGAAGGGT
CTTGCC---------------ACTTCTCTGCAGAATGATCTTCAGGAGGTGCCC------
---AAGTTATATCCAGAATTTCCACCTAAAGACATGTGTGAAAAATTACCAGAGCCTCAG
TCTTTTAGTTCAGCTCCTCAGCATGCTGAAGTAAATGGAAACACCTCAACTCCAAGTGCA
GGG------GCAGTTGCTGCACCTGCTTCTCTGTCTTTACCATCACAAAGTTGTCCAGCA
GAAGCTCCTCCTGCTTATACTCCTCAAGCTGCTGAAGGTCACTACACTGTATCCTATGGA
ACAGATTCTGGGGAGTTTTCATCAGTTGGAGAGGAGTTTTATAGGAATCATTCTCAGCCA
CCGCCTCTTGAGACCTTAGGGCTGGATGCAGATGAATTGATTTTGATACCAAATGGAGTA
CAGATTTTTTTTGTAAATCCTGCAGGGGAGGTTAGTGCACCTTCGTATCCTGGGTACCTT
CGAATTGTGAGGTTTTTGGATAATTCTCTCGATACGGTTCTAAACCGTCCTCCCGGGTTT
CTTCAGGTTTGTGACTGGTTATATCCTCTAGTTCCTGATAGATCTCCGGTTCTGAAATGT
ACTGCGGGAGCCTACATGTTTCCTGATACAATGCTACAAGCAGCAGGATGCTTTGTGGGG
GTCGTCCTGTCCTCTGAGTTACCAGAGGATGATAGAGAGCTCTTTGAGGATCTGTTAAGG
CAAATG---TCTGACCTTCGGCTCCAGGCCAACTGGAACAGAGCAGAAGAAGAA------
------------------AATGAATTCCAAATCCCTGGAAGAACTAGACCCTCCTCTGAC
CAACTAAAAGAAGCCTCTGGCACTGATGTGAAACAG---------------------TTG
---------------------GACCAA------------GGCAATAAGGATGTACGTCAT
AAAGGAAAACGTGGAAAAAGGGCTAAAGATACTTCAAGTGAAGAAGTTAACCTGAGTCAC
ATTGTACCATGTGAGCCAGTTCCAGAAGAAAAGCCAAAAGAATTACCTGAATGGAGTGAA
AAAGTGGCTCACAACATTTTGTCA------GGTGCTTCCTGGGTGAGTTGGGGTTTAGTC
AAAGGTGCTGAGATTACTGGTAAGGCAATCCAGAAAGGTGCTTCTAAACTCCGAGAGCGG
ATTCAACCAGAAGAAAAACCCGTGGAAGTTAGTCCAGCTGTCACCAAGGGACTTTATATA
GCGAAGCAAGCTACAGGAGGAGCAGCAAAAGTCAGTCAGTTCCTGGTTGATGGAGTTTGC
ACTGTAGCAAATTGCGTTGGAAAAGAACTAGCTCCACATGTCAAGAAGCATGGAAGCAAA
CTTGTTCCAGAATCTCTTAAAAAAGACAAAGATGGGAAATCTCCTCTGGATGGTGCTATG
GTTGTAGCAGCAAGTAGTGTTCAAGGATTTTCAACTGTCTGGCAAGGATTGGAATGTGCA
GCTAAATGCATCGTTAACAATGTTTCAGCAGAAACTGTACAAACTGTCAGATACAAATAC
GGATATAATGCAGGAGAAGCTACCCACCATGCGGTGGATTCTGCGGTCAATGTTGGCGTA
ACTGCCTACAATATTAACAACATTGGTATCAAAGCAATGGTGAAGAAAACTGCAACACAA
ACAGGACACACTCTCCTTGAGGACTATCAGATAGTTGATAATTCTCAGAGGGAAAATCAA
GAAGGAGCAGCAAATGTCAACGTGAGAGGGGAGAAGGATGAGCAGACGAAGGAA---GTA
AAGGAG---GCAAAGAAGAAAGATAAA
>Orca|XP_004282270.1
ATGGAACAAGAG------CCACAAGACGGAGAACCTGCTGAAATTAAGATCATCAAGGAA
GCATACAAGAAGGCCTTTTTATTTGTTAATAAAGGACTGAATACAGATGAATTAGGTCAG
AAAGAAGAAGCAAAGAACTACTATAAGCAAGGAATAGGGCACTTGCTCAGAGGAATCAGC
ATTTCATCAGCAGATCCCGAACACATAGGTCCTGGGTGGGAATCTGCTAGACAGATGCAA
CAGAAAATGAAAGAAACACTACAGAATGTACGTACCAGGTTGGAAATTCTAGAGAAGGGT
CTTGCC---------------ACTTCTCTACGGAATGATCTTCAGGAGGTGCCC------
---AAGTTATATCCAGAATTTCCGCCTAAAGATATGTCCGAAAAGTCACTGGAGCCTCAG
TCCTTTAATTCACTTCCTCAGCACAATGAAGTAAATGGAAACACTTCAACTACAAGTACA
GAA------TCAGTTTCTACACCTAGTACTTTTTCCTCACCATCTCAAAGTCATCCATCA
GAAGCACCTCCTGCTTATACTCCTCAGGCTGCTGAGGGTCACTACACTGTATCCTATGGA
ACAGAATCTGGGGAGTTCTCATCAGTTGGGGAAAACTTTTATAGGAATCATTCTCAGCCA
CCTCCTCTTGAGACCTTAGGGCTAGATGCAGATGAGTTGATTTTGATACCAAATGGAGTA
CAGATTTTTTTTGTAAATCCTGCAGGGGAGGTTAGTGCACCTTCATATCCTGGGTACCTT
CGAATCGTGAGGTTCTTGGATAATTCTCTTGATACAGTTCTAAACCGTCCTCCTGGGTTT
CTTCAGGTTTGTGACTGGTTGTATCCTCTAGTTCCTGATAGATCTCCAGTTCTTAAATGT
ACTATAGGAGCCTACATGTTTCCTGATACAATGTTACAAGCATCAGGATGCTTTGTGGGG
GTCGTCTTGTCTTCTGAATTACCAGAAGATGATAGAGAACTCTTTGAGGATCTTTTAAGA
CAAATG---TCTGACCTTCGGCTCCAGGCCAACTGGGACCGGGCAGAAGGAGAA------
------------------AATGAATTCCAAATCCCTGGAAGATCAAGATACCCCTCTAAC
CAATTGAAGGAAGCCAGTGGCACTGATGTGAGACAG---------------------TTG
---------------------GACCCA------------GGCAGTAAGGATGTGCGTCAT
AAGGGAAAACGGGGGAAAAAGACCAAAGGTACTTCAAGTGAAGAAGTTAATCTGAGTCAC
ATTGTACCTTATGAGCCAGTTTCAGAAGAAAAAGCAAAGGAATTACCTGAATGGAGTGAG
AAAGTGGCTCAAAACATTTTGTCA------GGTGCTTCCTGGGTGAGTTGGGGTTTGGTC
AAAGGTGCTGAGTTTACTGGCAAAGCCATCCAGAAAGGCGCTTCTAAACTCCGAGAACGG
ATTCAACCAGAAGAAAAACCAGTGGAAGTTAGTCCAACTGTGACCAAGGGACTTTATATA
GCAAAACAGGCTACCGGAGGAGCAGCGAAAGTCAGTCAGTTCCTGGTTGACGGAGTTTGT
ACTGTAGCAAATTGTGTTGGAAAGGAATTAGCTCCACATGTCAAGAAGCATGGAAGCAAA
CTTGTTCCAGAATCTCTTAAAAAAGACAAAAATGGGAAGTCTACCCTGGATGGTGCTATG
GTTGTAGCAGCAAGCAGTGTTCAAGGATTTTCAACTGTCTGGCAAGGATTGGAATGTGCA
GCTAAATGCATTGTTAATAACGTTTCAGTAGAAACTGTACAAACTGTCAGATACAAATAC
GGGCATACCGCAGGAGAAGCTACACACAATGCAGTAGATTCTGCCATCAATGTTGGTGTA
ACTGCCTATAATATTGACAACGTTGGCATCAAAGCAATGGTGAAGAAAACTGCAAAACAA
ACGGGACACACGCTGCTTGAGGACTATAAAATTGTTGATAATTCTAAGGGGGAAAATCAA
GGAGGAGGAGCAAGTGTAAACATGAAAGAGGCGAAAGATGAACAGAGAGAGGCACTAGAG
AAGGATGGGGCAAAGAAGAAAGATAAA
>Chimp|ENSPTRG00000005782|ENSPTRT00000046749
ATGGAGCAAGAG------CCACAAAATGGAGAACCTGCTGAAATTAAGATAATCAGAGAA
GCATATAAGAAGGCCTTTTTATTTGTTAACAAAGGTCTGAATACAGATGAATTAGGTCAG
AAGGAAGAAGCAAAGAACTACTATAAGCAAGGAATAGGACACCTGCTCAGAGGGATCAGC
ATTTCATCAAAAGAGTCTGAACACACAGGTCCTGGGTGGGAATCTGCTAGACAGATGCAA
CAGAAAATGAAAGAAACTCTACAGAATGTACGCACCAGGCTGGAAATTCTAGAGAAGGGT
CTTGCC---------------ACTTCTCTGCAGAATGATCTTCAGGAGGTGCCC------
---AAGTTATATCCAGAATTTCCACCTAAAGACATGTGTGAAAAATTACCAGAGCCTCAG
TCTTTTAGTTCAGCTCCTCAGCATGCTGAAGTAAATGGAAACACCTCAACTCCAAGTGCA
GGG------GCAGTTGCTGCACCTGCTTCTCTCTCTTTACCATCACAAAGTTGTCCAGCA
GAAGCTCCTCCTGCTTATACTCCTCAAGCTGCTGAAGGTCACTACACTGTATCCTATGGA
ACAGATTCTGGGGAGTTTTCGTCAGTTGGAGAGGAGTTTTATAGGAATCATTCTCAGCCG
CCGCCTCTTGAGACCTTAGGGCTGGATGCAGATGAATTGATTTTGATACCAAATGGAGTA
CAGATTTTTTTTGTAAATCCTGCAGGGGAGGTTAGTGCACCTTCGTATCCTGGGTACCTT
CGAATTGTGAGGTTTTTGGATAATTCTCTTGATACGGTTCTAAACCGTCCTCCCGGGTTT
CTTCAGGTTTGTGACTGGTTATATCCTCTAGTTCCTGATAGATCTCCGGTTCTGAAATGT
ACTGCGGGAGCCTACATGTTTCCTGATACAATGCTACAAGCAGCAGGATGCTTTGTGGGG
GTCGTCCTGTCCTCTGAGTTACCAGAGGATGATAGAGAGCTCTTTGAGGATCTGTTAAGG
CAAATG---TCTGACCTTCGGCTCCAGGCCAACTGGAACAGAGCAGAAGAAGAA------
------------------AATGAATTCCAAATCCCTGGAAGAACTAGACCCTCCTCTGAC
CAACTAAAAGAAGCCTCTGGCACTGATGTGAAACAG---------------------TTG
---------------------GACCAA------------GGCAATAAGGATGTACGTCAT
AAAGGAAAACGTGGAAAAAGGGCTAAAGATACTTCAAGTGAAGAAGTTAACCTGAGTCAC
ATTGTACCATGTGAGCCAGTTCCAGAAGAAAAGCCAAAAGAATTACCTGAATGGAGTGAA
AAAGTGGCTCACAACATTTTGTCA------GGTGCTTCCTGGGTGAGTTGGGGTTTAGTC
AAAGGTGCTGAGTTTACTGGTAAAGCAATCCAGAAAGGTGCTTCTAAACTCCGAGAGCGG
ATTCAACCAGAAGAAAAACCCGTGGAAGTTAGTCCAGCTGTCACCAAGGGACTTTATATA
GCGAAGCAAGCTACAGGAGGAGCAGCAAAAGTCAGTCAGTTCCTGGTTGATGGAGTTTGC
ACTGTAGCAAATTGTGTTGGAAAAGAACTAGCTCCACATGTCAAGAAGCATGGAAGCAAA
CTTGTTCCAGAATCTCTTAAAAAAGACAAAGATGGGAAATCTCCTCTGGACGGTGCTATG
GTTGTAGCAGCGAGTAGTGTTCAAGGATTTTCAACTGTCTGGCAAGGATTGGAATGTGCA
GCTAAATGCATCGTTAACAATGTTTCAGCAGAAACTGTACAAACTGTCAGATACAAATAC
GGATATAATGCAGGAGAAGCTACCCACCATGCGGTGGATTCTGCGGTCAATGTTGGCGTA
ACTGCCTACAATATTAACAACATTGGTATCAAAGCAATGGTGAAGAAAACTGCAACACAA
ACAGGACACTCTCTCCTTGAGGACTATCAGATAGTTGATAATTCTCAGCGGGAAAATCAA
GAAGGAGCAGCAAATGTCAACGTGAGAGGGGAGAAGGATGAGCAGACGAAGGAA---GTA
AAGGAG---GCGAAG---AAAGATAAA
>Cow|ENSBTAG00000008040|ENSBTAT00000010577
ATGGAACAAGGA------CCCCAAGATGGAGAACCTATTGAAATTAAGATCATCAAGGAA
GCATACAAGAAAGCCTTTGTATTTGTTAATAAAGGACTGAATACAGATGAATTAGGTCAA
AAGGAAGAAGCAAAGAACTACTATAAGCAAGGAATAGGACACCTGCTTAGAGGAATCAGC
ATTTCATCAACAGATCCTGAGTACACAGGTCCTGAGTGGGAGTCTGCCAGGCAGATGCAA
CAGAAAATGAAAGAAACGCTACAGAATGTACGTACCAGGTTGGAAATTCTAGAGAAGGGT
CTTGCC---------------ACTTCTCTACGGAATGATCTTCAGGAGGTGCCC------
---AAGTTGTATCCAGAATTTCCACCTAAAGACATGTCTGAAAAGTCACCAGAGCCTCAG
AGCCTTAGTTCACTTCCTCAGCACAGTGAAGTAAATGGCAGCACTTCAACTGCAAGTGCA
GAA------TCAAGTAGTACACCTACTACTTTGTCCTTGCCGTGTCAGAGTCATCCGTCC
GAAGCACCTCCTGCTTACACTCCCCAGGCTGCTGAGGGTCACTACACTGTATCCTATGGA
ACAGAATCTGGGGAGTTCTCGTCAGTTGGGGAGAACTTCTATAGGAATCACTCTCAGCCA
CCTCCTCTTGAGACCTTAGGGCTGGATGCAGATGAGTTGATTTTGATACCAAACGGAGTA
CAAATTTTCTTTGTAAATCCCGCAGGGGAGGTTAGTGCACCTTCATATCCTGGGTACCTT
CGAATCGTGAGGTTCTTGGATAATTCTCTTGATACCTTTCTAAATCGTCCTCCTGGATTT
CTCCAGGTTTGTGACTGGTTGTATCCTCTAGTTCCTGATAGGTCTCCAGTTCTTAAATGT
ACTGTAGGTGCCTACATGTTTCCTGATACGATGTTACAAGCATCGGGATGCTTTGTGGGG
GTCGTCTTGTCATCTGAATTACCAGAAGATGACAGAGAACTCTTCGAGGATCTATTAAGA
CAAATG---TCTGACCTTCGGCTCCAGACCAACTGGGACCGGGCAGAAGGAGAA------
------------------AATGAATTCCAGATCCCTGGAATATCAGGATCTGCCTCTGAC
CAGTTGAAGGAAGCCAGTGGCACTGACGTGAGACAG---------------------TTG
---------------------GACCCA------------AGCAGTAAAGATGTGCGTCAG
AAGGGAAAACGAGGGAAAAAGACCAAAGGAACTTCAAGTGAAGAAGTTAATCTGAGTCAC
ATTGTACCCTGTGAGCCAGTTTCAGAAGAAAAAGCAAAGGAGTTACCTGAATGGAGTGAG
AAAGTGGCTCACAACATTTTGTCA------GGTGCTTCCTGGGTGAGTTGGGGTTTGGTC
AAAGGTGCTGAGTTTACTGGCAAAGCCATCCAGAAAGGAGCGTCTAAACTTCGAGAACGA
ATTCAACCAGAAGAAAAGCCTGTGGAAGTTAGTCCAGCTGTGACCAAGGGACTTTATATG
GCAAAGCAGGCGACTGGAGGAGCAGCCAAAGTCAGTCAGTTTCTGGTTGATGGAGTTTGT
ACTGTGGCAAATTGTGTTGGAAAGGAATTAGCTCCACACGTCAAGAAGCACGGAAGCAAA
CTTGTTCCAGAATCTCTTAAAAAAGACCGAAATGGAAAGTCTACCCTGGATGGCGCTATG
GTTGTAGCAGCAAGTAGTGTTCAAGGATTCTCAACTGTCTGGCAAGGATTGGAATGTGCA
GCTAAATGCATTGTTAACAATGTTTCAGCAGAAACTGTACAAACTGTCAGATACAAATAT
GGGCATACTGCAGGAGAAGCTACACACAACGCAGTAGATTCTGCCATCAATGTTGGTGTA
ACTGCCTATAATATTGACAACATTGGCATCAAAGCAATGGTGAAGAAAACTGCAAAACAA
ACAGGACACACACTGCTTGAGGACTATAAAATCATTGATAATTCTAAGGGGGAAAATCCA
GGAGGAGGAGCAAGTGCAAACCTGAAAGGGGAGAAAGATGAGCAGAAAGAGGGGCCAGAG
AAGAACGGGGCAAAGAAGAAAGATAAG
>Dog|ENSCAFG00000006178|ENSCAFT00000010004
ATGGAGCAAGAG------CCACAAAATGGAGAACCTGCTGAAATTAAGATCATCAAGGAA
GCATACAAGAAAGCCTTTTTATTTGTTAATAAAGGACTGAATACAGATGAATTAGGTCAG
AAGGAAGAAGCAAAGAGCTACTATAAGCAAGGAATAGGACATCTGCTCAGAGGAATCAGC
ATATCATCAACAGAGCCTGAACACATAGGTCCTGGGTGGGAATCTGCTAGACAGATGCAA
CAGAAAATGAAAGAAACACTACAGAATGTACGTACCAGGTTGGAAATTCTGGAGAAGGGT
CTTGCC---------------ACTTCTCTACGGAATGATCTTCAGGAGGTGCCC------
---AAGTTATATCCAGAATTTCCACCTAAAGACATGTCTGAAAAGTCACCAGAGCCTCAG
TCCTTTAGTTCACCTCACCAGCATGCTGAAGTAAATGGAAACACTTCAACGACAAGCACA
GGG------TTGGTTCCTGCACCTAGTTCTTTATCCATACCATCTCAAAGTCATCCAGCA
GAAGCACCTCCTGCTTATACACCTCAGGCTGCTGAGGGCCACTACACTGTATCCTATGGA
ACAGAATCTGGGGAATTTTCGTCAGTTGGAGAAGACTTTTACAGGAATCATTCCCAGCCA
CCTCCTCTTGAAACCTTAGGGCTAGATGCAGATGAGTTGATTTTGATACCAAATGGAGTA
CAGATTTTTTTTGTAAATCCTGCAGGGGAGGTTAGTGCACCTTCATATCCAGGGTACCTT
CGAATTGTGAGGTTCTTGGATAATTCTCTTGATACTGTTCTAAACCGTCCTCCTGGGTTT
CTTCAGGTTTGTGACTGGTTATATCCTCTAGTTCCTGATAGATCTCCAGTTCTTAAATGT
ACTGTGGGGGCCTACATGTTTCCTGATACCATGTTACAAGCATCAGGATGTTTTGTGGGG
GTCGTCTTGTCTTCTGAATTACCAGAAGATGATAGAGAACTCTTTGAGGATTTACTAAGA
CAGATG---TCTGACCTTCGGCTTCAGGCCAACTGGAACCGGGCAGAAGGAGAA------
------------------AATGAATTCCAAATTCCTGGAAGAGCAAGATGCACCTCTGAC
CAATTGAAGGAAGCCAGTGGCACTGATGTGAGACAT---------------------TTG
---------------------GGTCCTTCATTGGACCAAGACAATAAGGATGTGCGTCAT
AAAGGAAAACGGGGGAAAAAAGCCAAAGACACTTCAAGTGAAGAAGTTAATCTGAGTCAC
ATTGTACCCTATGAGCCAGTTTCAGAAGAAAAAGCAAAGGAATTACCTGAATGGAGTGAG
AAAGTGGCTCAAAATATTTTGTCAGAAAAAGGTGCTTCCTGGGTGAGCTGGGGTTTGGTC
AAAGGTGCTGAATTTACTGGCAAAGCAATCCAGAAAGGCGCTTCTAAACTCCGTGAACGG
ATTCAACCAGAAGAAAAACCAGTGGAAGTTAGTCCAGCTGTGACCAGGGGACTTTATATA
GCAAAGCAGGCTACAGGAGGAGCAGCGAAAGTCAGTCAGTTCCTGGTTGATGGAGTTTGC
ACTGTAGCAAATTGTGTTGGAAAGGAACTAGCTCCACATGTCAAGAAGCATGGAAGCAAA
CTTGTTCCAGAATCTCTTAAAAAAGACAGAAATGGAAAGTCTACCTTGGATGGTGCTATG
GTTGTAGCAGCAAGTAGTGTTCAAGGATTTTCAACTGTCTGGCAGGGATTGGAATGTGCA
GCCAAATGTATTGTTAATAATGTTTCAGCAGAAACTGTACAAACTGTCAGATACAAATAC
GGGCATACTGCAGGAGAAGCTACACATGATGCAGTAGATTCTGCCATCAATGTTGGTGTA
ACTGCCTATAATATTGATAACATTGGTATCAAAGCAATGGTGAAGAAAACTGCAAAAGAA
ACAGGACAGACACTCCTGGAAGACTATAAAATAGTTGATAATTCTAAGGGGAGTAATCAA
GAAGGAAGAGCAAATGTAAACATGAAAAGGGAGACGGGTGAGCAGACAAAGGACCTAGAG
AAGAGTGAGGCAAAGAAGAAAGAGAAA
>Elephant|ENSLAFG00000008624|ENSLAFT00000008624
ATGGAGCAAGAG------CCACCAAGTGGAGAAGCTGCTGAAATTAAGATCATTAGAGAA
GCATACCAAAAGGCCTTTCTGTTTGTTAATAAAGGCCTGAATACAGATGAATTAGGCCAA
AAGGAAGAGGCAAAGAACTACTATAGGCAAGGGATGGGACACCTGCTCAGGGGAATCAGC
CTGGCATCGACACAGCCTGAGCACACAGGACCTGAGTGGGAATCAGCTAGGCAGATGCAA
AAGAAGATGAAAGAAACACTACAGAATGTGCGCACCAGGCTGGAAATCCTAGAGAAAGGT
CTGGCT---------------ACTTCTCTGCAGAATGACCTTCAGGAGGTGCCC------
---AAGTTATACCCCGAATTCCCCCCGAAGGAAATGCCAGAAAAG---------CCACAG
TCCTTCAGTTCACCTTCTCAGCACACTGAGGCGAATGGAGACACTCCAACCACAAGTGCA
GCG------TCGGCTGCCGTGCTAGGTCCTCTGCCCTCCCCACCTCAGAGTCGTCCAGCA
GAGGCACCTCCCGCTTACACACCTCAGGCTGCTGAGGGCCACTACACCGTCTCCTACGGC
ACAGATTCTGGGGAGTATTCATCAGTTGGAGAAAACTTTTACAGGAATCATTCTCAGCCA
CCTCCTCTTGAAACCTTAGGGCTAGACGCAGATGAGTTGATCTTGATACCAAACGGAGTA
CAGATTTTTTTTGTAAACCCCGCAGGGGAGGTTAGCGCACCTTCTTACCCTGGATACCTT
CGGATTGTGAGGTTCTTGGATAACTCACTTGATACAGTTCTAAACCGCCCTCCTGGATTT
CTTCAGGTTTGTGACTGGTTGTACCCTCTAGTTCCTGATCGTTCCCCAGTCCTGAAATGC
ACTGTAGGAGCCTACATGTTTCCTGACACGATGCTGCAGGCATCGGGATGCTTCGTGGGC
GTTGTCCTGTCCTCCGAGTTGCCTGAAGATGACAGAGAGCTCTTTGAGGATCTGCTAAGA
CAGATG---TCTGACCTACGGCTCCAGGCCAACTGGAACTGGGCGGAAGGAGAG------
------------------ACTGAGTTCCAAATCCCTGGAAGAATGAGACACTCCTCTGAC
CAGTTGGGGAAAGCTTCCGCCACTGATGTGAGATCA---------------------CTG
---------GGTTCTCCGTCAGAACCG------------GGCCCTAAGGATGTGCGTCAT
AAAGGAAAGCGTGGGAAAAAGGTTAAAGATACTTCAAGTGAAGAAATGAATCTGAGTCAC
ATTGTACCCTGTGAGCCAGCCTCAGAAGAAAAAGCAAAGGAGTTACCTGAGTGGAGTGAG
AAGATGGCTCAAAACATTTTGTCAGAA---GGTGCTTCCTGGGTGAGTTGGGGTTTAGTC
AAAGGAGCTGAATTCACTGGCAAAGCAATCCAGAAGGGTGCTTCTAAACTTCGAGAACGG
ATTCAACCAGAAGAAAAACCAGTGGAAGTCAGTCCAGCTGTGACCAAGGGACTTCACATA
GCAAAGCAGGCAACAGGAGGCGCGGTGAAAGTCAGTCAGTTCCTGGTTGATGGAGTTTGC
ACTGTAGCAAGTTGCGTTGGAAAAGAACTCGCTCCACACGTCAAAAAGCATGGAAGCAGA
CTTGTCCCAGAATCTCTTAAAAAAGACAGAGATGGGAAGTCCCCTTTGGATGGAGCCATG
GTTGTAGCAGCAAGCAGCGTTCAAGGGTTTTCAACCGTCTGGCAGGGATTGGAGTGTGCG
GCTAAATGCATTGTTAACAACGTTTCAGCAGAAACCGTGCAAACAGTCAGATACAAGTAT
GGGCATAAAGCAGGAGAAGCTACAAACTACGCCGTGGATTCTGCCGTCAACGTCGGTGTG
ACTGCCTATAATATTGACCACATTGGCATCAAAGCCATGGTGAAGAAAACTGCAAAACAG
ACAGGACACACAATCCTTGAGGACTATAAGATAGTTGACAGTTCTCGGGGGAGAGATCCA
GAAGGAGGGGCT------------------------------------------------
---------------------------
>Bowhead|bmy_03067T0
ATGGAACAAGAG------CCACAAGACGGAGAACCTGCTGAAATTAAGATCATCAAGGAA
GCATACAAGAAGGCCTTTTTATTTGTTAATAAAGGACTGAATACAGATGAATTAGGTCAG
AAAGAAGAAGCAAAGAACTATTATAAGCAAGGAATAGGGCACTTACTCAGAGGAATCAGC
ATTTCATCAGCAGATCCCGAACACATAGGTCCTGGGTGGGAATCTGCTAGGCAGATGCAA
CAGAAAATGAAAGAAACACTACAGAATGTACGTACGAGGCTGGAAATTCTAGAGAAGGGT
CTTGCC---------------ACTTCTCTACGGAATGATCTTCAGGAGGTGCCC------
---AAGTTATATCCAGAATTTCCGCCTAAAGATATGTCCGAAAAGTCACTGGAGCCTCAG
TCCTTTAATTCACTTCCTCAGCACAATGAAGTAAATGGAAACACTTCAACTACAAGCACA
GAA------TCAGTTTCTACACCTAGTACTTTTTCCTTACCATCTCAGAGTCATCCATCA
GAAGCACCTCCTGCATATACCCCTCAGGCTGCTGAGGGTCACTACACTGTATCCTATGGA
ACAGAATCTGGGGAGTTCTCATCAGTTGGGGAAAACTTTTATAGGAATCATTCTCAGCCA
CCTCCTCTTGAGACCTTAGGGCTAGATGCAGATGAGTTGATTTTGATACCAAATGGAGTA
CAGATTTTTTTTGTAAATCCTGCAGGGGAGGTTAGTGCACCTTCATATCCTGGGTACCTT
CGAATCGTGAGGTTCTTGGATAATTCTCTTGATACAGTTCTAAACCGTCCTCCTGGGTTT
CTTCAGGTTTGTGACTGGTTGTATCCTCTAGTTCCTGATAGATCTCCAGTTCTTAAATGT
ACTGTAGGAGCCTACATGTTTCCTGATACAATGTTACAAGCATCAGGATGCTTTGTGGGG
GTCGTCTTGTCTTCTGAATTACCAGAAGATGATAGAGAACTCTTTGAGGATCTATTAAGA
CAAATG---TCTGACCTTCGGCTCCAGGCCAACTGGGACCGGGCAGAAGGAGAA------
------------------AATGAATTCCAAATCCCTGGAAGATCAAGATGCCCCTCTAAC
CAATTGAAGGAAGCCAGTGGCACTGATGTGAGACAG---------------------TTG
---------------------GACCCA------------GGCAGTAAGGATGTGCGTCAT
AAGGGAAAAAGGGGGAAAAAGACCAAAGGTACTTCAAGTGAAGAAGTTAATCTGAGTCAC
ATTGTACCTTATGAGCCAGTTTCAGAAGAAAAAGCAAAGGAATTACCTGAATGGAGTGAG
AAAGTGGCTCAAAACATTTTGTCA------GGTGCTTCCTGGGTGAGTTGGGGTTTGGTC
AAAGGTGCTGAGTTTACTGGCAAAGCCATCCAGAAAGGCGCTTCTAAACTCCGAGAACGG
ATTCAACCAGAAGAAAAACCAGTGGAAGTTAGTCCAGCTGTGACCAAGGGACTTTATATA
GCAAAGCAGGCTACCGGAGGAGCAGCGAAAGTCAGTCAGTTCCTGGTTGACGGAGTTTGT
ACTGTAGCAAATTGTGTTGGAAAGGAATTAGCTCCACATGTCAAGAAGCATGGAAGCAAA
CTTGTTCCAGAATCTCTTAAAAAAGACAAAAATGGGAAGTCTCCCCTGGATGGTGCTATG
GTTGTAGCAGCAAGCAGTGTTCAAGGATTTTCAACTGTCTGGCAAGGATTGGAATGTGCA
GCTAAATGCATTGTTAATAATGTTTCAGTAGAAACTGTACAAACTGTCAGATACAAG---
------------------------------------------------------------
------------------------------------------------------------
------------------------------------------------------------
------------------------------------------------------------
---------------------------
>Minke|BACU015762
ATGGAACAAGAG------CCACAAGATGGAGAACCTGCTGAAATTAAGATCATCAAGGAA
GCATACAAGAAGGCCTTTTTATTTGTTAATAAAGGACTGAATACAGATGAATTAGGTCAG
AAAGAAGAAGCAAAGAACTACTATAAGCAAGGAATAGGGCACTTGCTCAGAGGAATCAGC
ATTTCATCAGCAGATCCCGAACACATAGGTCCTGGGTGGGAATCTGCTAGACAGATGCAA
CAGAAAATGAAAGAAACACTACAGAATGTACGTACCAGACTGGAAATTCTAGAGAAGGGT
CTTGCC---------------ACTTCTCTACGGAATGATCTTCAGGAGGTGCCC------
---AAGTTATATCCAGAATTTCCGCCTAAAGATATGTCCGAAAAGTCACTGGAGCCTCAG
TCCTTTAATTCACTTCCTCAGCACCATGAAGTAAATGGAAACACTTCAACTACAAGTACA
GAA------TCAGTTTCTACACCTAGTACTTTTTCCTTACCGTCTCAAAGTCATCCATCA
GAAGCACCTCCTGCGTATACTCCTCAGGCTGCTGAGGGTCACTACACTGTATCCTATGGA
ACAGAATCTGGGGAGTTCTCATCAGTTGGGGAAAACTTTTATAGAAATCATTCTCAGCCA
CCTCCTCTTGAGACCTTAGGGCTAGATGCAGATGAGTTGATTTTGATACCAAATGGAGTA
CAGATTTTTTTTGTAAATCCTGCAGGGGAGGTTAGTGCACCTTCATATCCTGGGTACCTT
CGAATTGTGAGGTTCTTGGATAATTCTCTTGATACAGTTCTAAACCGTCCTCCTGGGTTT
CTTCAGGTTTGTGACTGGTTGTATCCTCTAGTTCCTGATAGATCTCCAGTTCTTAAATGT
ACTGTAGGAGCCTACATGTTTCCTGATACAATGTTACAAGCATCAGGATGTTTTGTGGGG
GTCGTCTTGTCTTCTGAATTACCAGAAGATGATAGAGAACTCTTTGAGGATCTATTAAGA
CAAATG---TCTGACCTTCGGCTCCAGGCCAACTGGGACCGGGCAGAAGGAGAA------
------------------AATGAATTCCAAATCCCTGGAAGATCAAGGTGCCCCTCTAAC
CAATTGAAGGAAGCCAGTGGCACTGATGTGAGACAG---------------------TTG
---------------------GACCCA------------GGCAGTAAGGATGTGCGTCAT
AAGGGAAAACGGGGGAAGAAAACCAAAGGTACTTCAAGTGAAGAAGTTAATCTGAGTCAC
ATTGTACCTTACGAGCCAGTTTCAGAAGAAAAAGCAAAGGAATTACCTGAATGGAGTGAG
AAAGTGGCTCAAAACATTTTGTCA------GGTGCTTCCTGGGTGAGTTGGGGTTTGGTC
AAAGGTGCTGAGTTTACTGGCAAAGCCATCCAGAAAGGCGCTTCTAAACTCCGAGAACGG
ATTCAACCAGAAGAAAAACCAGTGGAAGTTAGTCCAGCTGTGACCAAGGGACTTTATATA
GCAAAGCAGGCTACCGGAGGAGCAGCGAAAGTCAGTCAGTTCCTGGTTGACGGAGTTTGT
ACTGTAGCAAATTGTGTTGGAAAGGAATTAGCTCCACATGTCAAGAAGCATGGAAGCAAA
CTTGTTCCAGAATCTCTTAAAAAAGACAAAAATGGGAAGTCTCCCCTGGATGGTGCTATG
GTTGTAGCAGCAAGCAGTGTTCAAGGATTTTCAACTGTCTGGCAAGGATTGGAATGTGCA
GCTAAATGCATTGTTAATAATGTTTCAGTAGAAACTGTACAGACTGTCAGATACAAATAC
GGGCATACCGCAGGAGAAGCTACGCACAACGCAGTAGATTCTGCCATCAATGTTGGTGTA
ACTGCCTATAATATTGACAACGTTGGCATCAAAGCAATGGTGAAGAAAACTGCAAAACAA
ACGGGACACACACTGCTTGAGGACTATAAAATTGTTGATAATTCTAAGGGGGAAAATCAA
GGAGGAGGAGCAAGTGTAAACATGAAAGGGGAGAAAGATGAACAGAGAGAGGAACTAGAG
AAGGATGGGGCAAAGAAGAAAGATAAA
