# Supplementary material for: Insights into the Evolution of Longevity from the Bowhead Whale Genome
Source: Cell Rep. 2015 Jan 6;10(1):112–22. doi: 10.1016/j.celrep.2014.12.008 (PMC4536333; doi:10.1016/j.celrep.2014.12.008)
Supplement: Supplemental Folder 2. Species Used in the Analysis of Selective Pressure Variation, Single-Gene Orthologous Families Tested, Likelihood Ratio Tests, MAKER Parameters, and Full Assembly and Read Usage Data, Related to Experimental Procedures [file mmc3.zip › Tested SGOs/reciprocal_group_2874.2.fas]

>Gibbon|ENSNLEG00000008257|ENSNLET00000010536
ATGCAAAACAGAATTGGCCTCATTCTCTGTGCTCTTGCCCTCCTGATGGGTTTCCTGATG
GTCTGCCTGGGGGCCTTCTTCATTTCCTGGGGCTCCATATTCGACTGTCAGGGGAGCCTG
ATTGCGGCATATTTGCTTCTGCCTCTGGGGTTTGTGATCCTTCTGAGTGGAATTTTCTGG
AGCAACTACCGCCAGGTGACTGAAAGCAAAGGAGTGTTGAGGCACATGCTCGAACAACAC
CTTGCTCATGGGGCCCTGCCCCTGGCCACAGTAGACAGGCCAGACTTTTACCCTCCAGCT
TATGAAGAGAGCCTGGAGGTGGAAAAGCAGAGATGTCCTGCAGAGAGAGAGGTCTCTGGC
ATTCCTCCACCTCTATATACAGAGACGGGCCTGGAATTCCAGGATGGAAAT------GAC
TCCCACCCAGAGGCCCCACCATCTTATAGAGAA---------------------------
------------------------------------------------------------
------------------------------------------------------------
---------------------TCC---------------------ATAGCT---------
---GGCCTGGTGGTGACAGCAATCTCA---GAGGACACCCAGAGGCAA---GGCCAA---
------------------------------------------------------------
------------------------------------------------------------
------------------------------------------------------------
---------------------------------------------------GAGTGC---
---------------------------------------------
>Gorilla|ENSGGOG00000015514|ENSGGOT00000015568
ATGCAGAACAGAACTGGCCTCATTCTCTGTGCTCTTGCCCTCCTGATGGGTTTCCTGATG
GTCTGCCTGGGGGCCTTCTTCATTTCCTGGGGCTCCATATTTGACTGTCAGGGGAGCCTG
ATTGCGGCCTATTTGCTTCTGCCTCTGGGGTTTGTGATCCTTCTGAGTGGAATTTTCTGG
AGCAACTACCGCCAGGTGACTGAAAGCAAAGGAGTGTTGAGGCACATGCTCCGACAACAC
CTTGCTCATGGGGCCCTGCCCGTGGCCACAGTAGACAGGCCAGACTTTTACCCTCCAGCT
TATGAAGAGAGCCTTGAGGTGGAAAAGCAGAGCTGTCCTACAGAGAGAGAGGCCTCTGGC
ATTCCTCCACCTCTATACACAGAGACGGGCCTGGAATTCCAGGATGGAAAT------GAC
TCCCACCCAGAGGCCCCACCATCTTATAGAGAG---------------------------
------------------------------------------------------------
------------------------------------------------------------
---------------------TCC---------------------ATAGCC---------
---GGCCTGGTGGTGACAGCAATCTCA---GAGGACGCCCAGAGGCGA---GGCCAA---
------------------------------------------------------------
------------------------------------------------------------
------------------------------------------------------------
---------------------------------------------------GAGTGC---
---------------------------------------------
>Guinea_Pig|ENSCPOG00000013771|ENSCPOT00000013911
ATGCAGAACAAAACTAGCCTAGTTCTCTGTGCTCTGACCCTCCTGATGGGTTTCCTGATG
ATCTGCCTGGGAGCCTTCTTCGTTTCCTCAGACTCCGTAGTCCACTGTCAGAAGAACTTG
GTCCTGGCGTACTTGCTCCTGCCTCTGGGGTTTGGGATGCTTCTGAGTGGGATTTTCTGG
AGCACCTACCAGCAAGCAAGCAAAAGCAAAGGCGTGTTCAGTCATGTGCTCAGACAGCAC
CTTGTTCACAGGGACCCGCCCCTGGCCACAGTGGACAGGCCAGACTTTTACCCTCCAGCT
TACGAAGAGAGCCTTGATGCTGAGAAATGGGCACATGCTGCAGGGGGAGAGGCCTTGGGT
ATTCCTCCACCTCTGTACACAGAGATGGGCCTTGAGCTCAAGGACAGATGT------GAA
GTCCACCCAGAGGCTCCACCTTCCTACCGAGAC---------------------------
------------------------------------------------------------
------------------------------------------------------------
---------------------TCT---------------------GTGACA---------
---GATTTAGCAGCTGCAGTGACTTCA---GAAGGTGCA---AGACCA---CACCCG---
------------------------------------------------------------
------------------------------------------------------------
------------------------------------------------------------
---------GAGCTGACTGCAGGGCAAGCTCTCCAGCACACAGGATGCACTCCTGGG---
---------------------------------------------
>Horse|ENSECAG00000010049|ENSECAT00000010301
ATGCAGAACAGAAATCGTCTGCTTCTCTGTGCCCTTGCCCTCCTCACAGGCTTTCTGATG
ATCTGCCTGGGGGCCATCTTCATTTCCTCAGGCTCCACATTTGACTGTCCTGGGAACCTG
ATC---------------CTGCCTCTTGGCTTTGTGATCCTTCTGAGTGGAATTTTCTGG
AGCACCTACCGCCAGGCGAGTGAAAGCAAAGGGGTATTCAACCATGTGCTCAGACAACAC
CTTGCTCATGGGGCCCTGCCCCTGGCCACAGTGGACAGGCCAGATTTTTACCCTCCTGCT
TATGAAGAGAGCCTTCATGCCGAAAAGCAAACCTGTCCTGCAGAGGGAGAGGCCTCGAAT
GTTCCTCCACCTCTGTACACAGAGATGGGCCTTGAATTTGAGGATGAAAAT------GAT
GCCCACCCAGAGGCTCCACCGTCCTATGAAGAG---------------------------
------------------------------------------------------------
------------------------------------------------------------
---------------------TCT---------------------GTAGCA---------
---GACAGGGTGGCAGCAGCAAGGCCATCTCAGGATGCTGAGAGGCAA---AGCCCG---
------------------------------------------------------------
------------------------------------------------------------
------------------------------------------------------------
---------------------------------------------------GAGTGC---
---------------------------------------------
>Mouse|ENSMUSG00000048572|ENSMUST00000057243
ATGCAGAACAGGACTGGGCTGATCCTGTGCGCCCTCTCCCTCCTCACCGGCTTCCTGATG
ATTTGCCTGGGTGGCTTTTTCATCTCCAAC---TCCATCTTCCACTCCCAGAGGAATCTG
GTTGTGGCCTACGTGCTTCTGCCCATGGGGTTTGTGATCCTTCTGAGTGGAATTTTCTGG
GGCACCTACCGCCAAGCAAATGAAAACAAAGAGATGTTCAACCACGTGCTCAGACAGCAC
CTCGCTTTCCAGGACCTGCCCCTGGCCACTGTAGACAGGCCTGACTTTTACCCTCCAGCT
TATGAAGAGAGCCTGGATGTTGAGAAACAGGCCTGCCCTGCAGGCAGAGAGCTCCTAGGA
TTCCCTCCTCCTCTGTATACAGAGACAAACCTTGAATTTGAACACCTTGAA------GAC
CCACAACCAGAGGCCCCGCCACCCTACCAGGAG---------------------------
------------------------------------------------------------
------------------------------------------------------------
---------------------ATC---------------------ATAGCA---------
---GATGCAGGGGCTCCAGCGAAGGCA---CAGGATGCTGAGGAGCCA---AGCAGG---
------------------------------------------------------------
------------------------------------------------------------
------------------------------------------------------------
---------GTGCTAAAGGCGGGGACTGCTCTCCAGCTCACAGAACTCACCGGCCGC---
---------------------------------------------
>Opossum|ENSMODG00000003092|ENSMODT00000003854
ATGCAGAGAGTGAACCTCACAGTCCTTTGCTGCCTCACCCTCTTGACTGGCTTCCTAACC
ATCTGTCTGGGGGCCTTCTTCATATCCCTGGGCTCAGGCCCTAACTGCAGGGGGAAGCTG
ATCCTGGCCTATTGCCTTTTGCCTCTGGGGTTCCTGATCCTCTTGAGTGGAATTTTTTGG
AGCACCTACCAGCAGGCAAGCCAAGGCAAAGACATCTTCACCAGAGTGCTCAGACAGAAC
CCAAGGCATGGGGCCCCACGAGTTCCCACTGTGGACAGGCCAGACTTTTATCCCCCATCT
TATGAAGACAGCATCGATCCTGAAAAGCAACTCTCTCTGGAGCAGAAGGAGGCCTTCAAT
ATCCCCCCACCCCTATATACTGAGAGCAGCCTAGAATTCATGGACAACACT------GAC
AGTCACCGAGAAATCCCACCATCCTATGAAGTT---------------------------
------------------------------------------------------------
------------------------------------------------------------
---------------------TCA---------------------GTGAGAGGCATGTTG
ATGGCAGAAGGGGCTGCTGTAGTAGCAAGAGGAGGAGGAGAGGCAGCA---GGAGAG---
------------------------------------------------------------
------------------------------------------------------------
------------------------------------------------------------
------------------------------------------CAAGGCCAAGAATGC---
---------------------------------------------
>Orangutan|ENSPPYG00000019269|ENSPPYT00000022465
ATGCAGAACAGAACTGGCCTCATTCTCTGTGCTCTTGCCCTCCTGATGGGTTTCCTGATG
GTCTGCCTGGGGGCCTTCTTCATTTCCTGGGGCTCCATATTCGACTGTCAGGGGAGCCTG
ATTGCTGCCTATTTGCTTCTGCCTCTGGGGTTTGTGATCCTTCTGAGTGGAATTTTCTGG
AGCAACTACCGCCAGGTGACTGAAAGCAAAGGCGTGTTGAGGCACATGCTCCGACAACAC
CTTGCTCATGGGGTCCTGTCCGTGGCCACAGTAGACAGGCCAGACTTTTACCCTCCAGCT
TATGAAGAGAGCCTTGAGGTGGAAAAGCAAAGCTGTCCTGCAGAGAGAGAGGCCTCTGGC
ATTCCTCCACCTCTATATACAGAGACGGGCCTGGAATTCCAGGATGGAAAT------GAC
TCCCACCCAGAGGCCCCACCATCTTATAGAGAG---------------------------
------------------------------------------------------------
------------------------------------------------------------
---------------------TCC---------------------ATAGCC---------
---AGCCTGGTGGTGACAGCAATCTCA---GAGGACGCCCAGAGGCGA---GGCCAA---
------------------------------------------------------------
------------------------------------------------------------
------------------------------------------------------------
---------------------------------------------------GAGTGC---
---------------------------------------------
>Platypus|ENSOANG00000028420|ENSOANT00000041256
ATGCAGAAACGAGCCCTCACAGCCCTTCGCTTCCTCACCCTCTTGACGGGCTTCCTGATT
ATCTGCCTGGGTGCATTCTTTGTCTCCACAGGCTCTCTACTGCGCTGTAGGGGCAGCCTC
TTCCTCCCCTATTTCCTTTTGCCCTTAGGATTTCTCATCCTCATGAGCGGCATTTTCTGG
AGCACATACCACCAGGCCACCCAAAGCAAGAACATGTTCAGCGACGTGTTCCGCCAACAC
CTGGGCCCCCGGGCAACGCACATTCAGACAGTGGACAGGTCAGATTTTTATCTTCCATCT
TATGAAGACAGTATAGACCCTGAAAAGCAGGTCTGCTCAGCCCAGGAAGAGCACTCTAAT
ATTCCTCCACCA---TACACTGAGAGCTGCCTGGAATTGCTGGAGGAAACT------GAC
CCCTACAAGGACAACCCGCCACCCTATGAAGCG---------------------------
------------------------------------------------------------
------------------------------------------------------------
---------------------TCAGAAGTGCCAACAGCAGGAGCAGTGGCTGCGCCAGTC
ATAGACAGAGCAACAGCAGAAGTGGCAGCAGGAGGAGGAGAGGGAGCG---AGCCAA---
------------------------------------------------------------
------------------------------------------------------------
------------------------------------------------------------
------------------------------------------GAATGCCTCAGGCAC---
---------------------------------------------
>Rabbit|ENSOCUG00000014142|ENSOCUT00000014142
------------------------------------------------------------
---------------------------ATGGGCTCCATTTTGAGCTGCTGGGGAAGCCAG
ATCTTGGCGTATTTGCTCCTGCCTCTGGGGTTCGCAATCCTTCTGAGTGGAATTTTCTGG
AGTACCTACCGCCAGGCAAATGGAAGCAAAGGGGTGTTCAGCCGTGTGCTCGGGGAGCAC
CTTGCTCAGGGGGCCCTGCCCCTGGCCACAGTGGACAGGCCAGATTTTTACCCTCCAGCT
TACGAAGAGAGCCCTGATGCGGAGAAACCGAGCTGTCCCGCCCAGGGAGAGGCCTGGCAC
GACCCTCCGCCTCGGTACACAGAGACGAGCCTTGAGTTCCAGGACGAAAAC------GAT
GCCCAGCCAGAAGCCCCGCCGGCCTACGAAGAGGACGAGCAGGCCTGGCAGCTGCTGCAA
TGCCCGAGGACGCCGCGGGGCCACGCAGGGAGCAGCGCCTGCAGCGAAGCCCTCCGGCAC
CCAGCGCACACACCCGCGGGAGTCCGCTGCTCAGAGGACAGGCGGCGCGCGCCAGCGGAG
GAACCACCACGTCTGGGGACCGGC---------------------CTGGGG---------
---GCGCCGTGTGTCACAGCCCCTCGG---CCCCACGCGGAGAAGCAGAGCGGCCAGCCG
CATAGCCGCGCGCCTCCTGCCGAGGGAAAGGACGCGGGCCGGGTGTGGCTGTGCAGCAGG
GTATGGGCGCTCGTGACCCTCGCCCAGCATGCGAGCAAAGGGAAGCGGGAAGGCACGCGT
GCACACCCTTGGAGCCCACGCGCACTGTTGCACACCATTGTGTTATCAATTAATTTTTTT
TTCTATAAC------------------------------------------CAGAAG---
---------------------------------------------
>Rat|ENSRNOG00000025476|ENSRNOT00000035123
ATGCAGAACCGGACTGGGCTGGTGCTGTGCGCCCTCTCCCTGCTCACGGGCTTCCTGATG
ATTTGCTTGGGGGGCTTCTTCATCTCCAGC---TCCAGCTCCCACTCCCACAGGAATCTG
GTCGTGGCCTATGTGCTTCTGCCTCTGGGCTTTGTGATCCTTCTGAGTGGAATTTTCTGG
GGCACCTACCGCCAAGCAAACGACAACAAAGAGATGTTCAACCACGTGCTTAGACAGCAC
CTTGCTTTCCAGGACCTGCCCCTGGCTACTGTAGACAGGCCTGACTTTTACCCCCCGGCT
TATGAAGAGAGCCTGGATGTTGAGAAACAGGCTTGTTCTGCAGGCAGAGGGCTCCTAGGA
TTTCCTCCTCCTCTGTATACAGAGACAAGCCTTGAACCCCAAGACAAAGACAAAAATGAC
CCACAACCAGAGGCCCCGCCACCCTACCCGGAG---------------------------
------------------------------------------------------------
------------------------------------------------------------
---------------------AAC---------------------ATAGCA---------
---GTTGCAGCAGCTACAGTGAAGACA---CAGGATGCTGAGGAACCG---AGCACA---
------------------------------------------------------------
------------------------------------------------------------
------------------------------------------------------------
---------GTGCTGAAGGCCGGGGCTGTTCTCCAGCTCTCAGAACTCGCCAGCTGC---
---------------------------------------------
>Macaque|ENSMMUG00000008233|ENSMMUT00000011507
ATGCAGAACAGAACTAGCCTCGTTCTCTGTGCTCTTGCCCTCCTGATGGGTTTCCTGATG
GTCTGCCTGGGGGCCTTCTTCATTTCCTGGGACTCCATATTCAACTGTCAGGGGAGCCTG
ATTGCGGCCTATTTGCTTCTGCCTCTGGGGTTTGTGATCCTTCTGAGTGGAATTTTCTGG
AGCAACTACCGCCAGGTGACGGAACGCAAAGGAGTGTTGAGGCATGTGCTTGGACAACAC
CTTGCTCATGGGGCCCTGCCCCTGGCCACAGTGGACAGGCCAGACTTTTACCCTCCAGCT
TATGAAGAGAGCCTTGAGGTGGAAAAGCAGAACTGTCCTGCAGAGAGAGAGGCCTCTGGC
ATTCCTCCACCTCTATATACAGAGACGGGCCTGGAATTCCAGGATGGAAAT------GAC
TCCCACCCAGAGGCCCCACCATCTTATAGAGAG---------------------------
------------------------------------------------------------
------------------------------------------------------------
---------------------TCC---------------------ATAGCC---------
---GGCCTGGTGGTGACAGCAACCTTA---GAGGATGCCCAGAGGCAA---GGCCAA---
------------------------------------------------------------
------------------------------------------------------------
------------------------------------------------------------
---------------------------------------------------GAGTGC---
---------------------------------------------
>Marmoset|ENSCJAG00000016118|ENSCJAT00000031343
ATGCAGAACAGAAGTGGCCTCCTTCTCTGTGTGCTTGCCCTCCTGATGGGTTTCCTGATG
GTCTGCCTGGGGGCCTTCTTCATTTCCAGGAGCTCCACATTCAGCTGTCAGGAGAGCCTG
ATTGTGGCCTATTTGCTCCTGCCTCTGGGGTTTGTGATCCTTCTGAGTGGAATTTTCTGG
AGCAACTACCGCCAGGTGACTGAAAGCAAAGAAGTGTTCAGGCATGTGCTGGGACAACAC
CTGGCTCATGGGGCCCTGCCCCTGGCCACCGTGGACAGGCCAGACTTTTACCCTCCTGCC
TATGAAGAGAGCCTTGAGGGGGAAAAGCAGAGCTGTCCTGCAGAGAGAGAGGCCTCTGGC
AATCCTCCACCTCCATATACAGAGACAGGCCTGGAATTCCAGGATGGAAAT------TAC
TCCTACCCAGAGGCCCCACCATCTTATAGAGAG---------------------------
------------------------------------------------------------
------------------------------------------------------------
---------------------TCC---------------------ATAGCT---------
---GGCCTGGTGGTGACAGCAACTTCA---GAGGATGCCCAGAGACGA---GACCAA---
------------------------------------------------------------
------------------------------------------------------------
------------------------------------------------------------
---------------------------------------------------GAGTGC---
---------------------------------------------
>Microbat|ENSMLUG00000012853|ENSMLUT00000012853
ATGCGGAACAAAACCGGTGCAGTCCTCTGTGCCCTTGCCCTTCTGACAGGCTTTCTGATC
ATCTGCCTGGGGGCCTTCTTCATCTCCTCAGGCTCCACGTTCAACTGTCGGTGGAACCTG
ATCCTGGCCTATTTGCTTCTGCCTCTGGGGTTTGTGATCCTTCTGAGTGGGATTTTCTGG
AGCACCTACCGCCAGGCGAGTGAAAACAAAGGGATGTTCAGCCATGGGCTCAGACCACAT
CTTGCTCACAGGGCCATGGCCCCAGCCACAGTGGACAGGCCAGATTTTTACCCTCCTGCT
TATGAAGAAAGTCTGGATGCTGGAAAGCAAACCTGTCCTGCAGAGGGAGAGGCCGTGGAT
ATCCCTCCACCTCTGTACACAGAGATGGACTTTGGATATGAGGTTGAAAGT------GGT
GCTCACCAAGAGGCACCACCATCCTATGCCGAG---------------------------
------------------------------------------------------------
------------------------------------------------------------
---------------------TCT---------------------GTAGTG---------
---GACGGGGTGGCGGCAGCAACACCATGGAAAGATGCCCAGAGGCAA---AGCCAA---
------------------------------------------------------------
------------------------------------------------------------
------------------------------------------------------------
---------------------------------------------------GAGTGC---
---------------------------------------------
>Human|ENSG00000181778|ENST00000377311
ATGCAGAACAGAACTGGCCTCATTCTCTGTGCTCTTGCCCTCCTGATGGGTTTCCTGATG
GTCTGCCTGGGGGCCTTCTTCATTTCCTGGGGCTCCATATTCGACTGTCAGGGGAGCCTG
ATTGCGGCCTATTTGCTTCTGCCTCTGGGGTTTGTGATCCTTCTGAGTGGAATTTTCTGG
AGCAACTATCGCCAGGTGACTGAAAGCAAAGGAGTGTTGAGGCACATGCTCCGACAACAC
CTTGCTCATGGGGCCCTGCCCGTGGCCACAGTAGACAGGCCAGACTTTTACCCTCCAGCT
TATGAAGAGAGCCTTGAGGTGGAAAAGCAGAGCTGTCCTGCAGAGAGAGAGGCCTCTGGC
ATTCCTCCACCTCTATATACAGAGACGGGCCTGGAATTCCAGGATGGAAAT------GAC
TCCCACCCAGAGGCCCCACCATCTTATAGAGAG---------------------------
------------------------------------------------------------
------------------------------------------------------------
---------------------TCC---------------------ATAGCC---------
---GGCCTGGTGGTGACAGCAATCTCA---GAGGACGCCCAGAGGCGA---GGCCAA---
------------------------------------------------------------
------------------------------------------------------------
------------------------------------------------------------
---------------------------------------------------GAGTGC---
---------------------------------------------
>Orca|XP_004276471.1
ATGCAGAACAGAACCTGTCTAGTTCTCTGTGCCTTTGCCCTTCTGACGGGCTTCCTGACG
ATCTGCCTGGGGGCCTTCTTCATTTCCTCGGGCTCCCTGTTCAACTGCCAGGGGAACCTG
ATCCTGGCCTATTTGCTTCTGCCTCTGGGGTTTGTGATCCTTCTGAGTGGAATTTTCTGG
AGCACCTACCACCAGGCCAGTGAAAGCAAAGGGGTGTTCAGCCGTGTGCTCAGACAGTAC
GGTGCTCAGGGGGCCCTGCCCCTGGCCACAGTGGACAGGCCAGATTTTTACCCTCCTGCT
TATGAAGAGAGTCTTGATGCTGAAAAGCAAGGCTGTCCTGCAGAGCAAGAGACCTCGGGT
GTTCCTCCACCTCCGTATACAGAGATGGGCCTCGAATTTGAGGATGAAGGT------GAT
GCCCACCCGGAGGCCCCACCATCCTATGACGAG---------------------------
------------------------------------------------------------
------------------------------------------------------------
---------------------TCT---------------------GTAGCA---------
---GACAGGGTGGAGGCAGCAACGCCACTGCAGGATGCTGAAAGGCAA---AACCAA---
------------------------------------------------------------
------------------------------------------------------------
------------------------------------------------------------
---------------------------------------------------GAGTGC---
---------------------------------------------
>Chimp|ENSPTRG00000021000|ENSPTRT00000038834
ATGCAGAACAGAACTGGCCTCATTCTCTGTGCTCTTGCCCTCCTGATGGGTTTCCTGATG
GTCTGCCTGGGGGCCTTCTTCATTTCCTGGGACTCCATATTCGACTGTCAGGGGAGCCTG
ATTGCGGCCTATTTGCTTCTGCCTCTGGGGTTTGTGATCCTTCTGAGTGGAATTTTCTGG
AGCAACTATCGCCAGGTGACTGAAAGCAAAGGAGTGTTGAGGCACATGCTCCGACAACAC
CTTGCTCATGGGGCCCTGCCCGTGGCCACAGTAGACAGGCCAGACTTTTACCCTCCAGCT
TATGAAGAGAGCCTTGAGGTGGAAAAGCAGAGCTGTCCTGCAGAGAGAGAGGCCTCTGGC
ATTCCTCCACCTCTATATACAGAGACGGGCCTGGAATTCCAGGATGGAAAT------GAC
TCCCACCCAGAGGCCCCACCATCTTATAGAGAG---------------------------
------------------------------------------------------------
------------------------------------------------------------
---------------------TCC---------------------ATAGCC---------
---GGCCTGGTGGTGACAGCAATCTCA---GAGGACGCCCAGAGGCGA---GGCCAA---
------------------------------------------------------------
------------------------------------------------------------
------------------------------------------------------------
---------------------------------------------------GAGTGC---
---------------------------------------------
>Cow|ENSBTAG00000011874|ENSBTAT00000015757
ATGCAGAACAGAACCTGTCTAGTTCTCTGTGTCTTTGCCCTCCTGACGGGCTTCCTGATG
ATCTGCCTGGGGGCCTTCTTCATTTCCTCAGCCTCCCTGTTCAACTGCCAGGGGAACTTG
ACCCTGGCCTATTTGCTTCTGCCTCTGGGGTTTGTGATCCTTCTGGGTGGAATTTTCTGG
AGCACCTACCACCAGGCCAGTGAAAGCAAAGGGGTTTTCAACCGTGTGCTTGGACAGTAC
CATGCTCAGGGGGCCCTGCCCCTGGCCACAGTGGACAGACCAGGTTTTTACCCTCCAGCT
TACGAAGAGAGTCCTGCTGCTGACAAGCGAGCCTGTCACACAGAGCAAGAGACCTCGGAT
GCTCCTCCACCTCCGTACACAGAGATGGGCCTTGAATTTCAGGATGAAGAT------GGG
GCCCACCCAGAGGCCCCACCACCCTATGACGAG---------------------------
------------------------------------------------------------
------------------------------------------------------------
---------------------TCT---------------------GTGGCA---------
---GAGAGGGTGGCGGCAGCAAGGCCGTGGCAGGATGCTCAGAGGCGA---AGCCAG---
------------------------------------------------------------
------------------------------------------------------------
------------------------------------------------------------
---------------------------------------------------GAGTGC---
---------------------------------------------
>Dog|ENSCAFG00000001927|ENSCAFT00000003050
ATGCAAAACAGAATGGGTTTAGTTTTCTGTGCCTTTGCCCTCTTGATGGGCTTCCTGATG
ATCTGCCTGGGGGCCTTCTTCATTTCCTCAGGATCAATATTCAACTGTCGAGGGAACCTG
ATCCTGGCCTATATGCTTCTGCCACTGGGGTTTGTGATCCTCCTGAGTGGAATTTTCTGG
AGCACCTACCGCCAGGCAAGTAAAAGCAAAGGAGTGTTCACCCATGTGCTCAGAAGACAT
CTTTCTCATGGGGCACTGCCCCTGGCCACTGTCGACAGGCCAGATTTCTACCCTCCTGCA
TATGAAGAGAGTCTTGATGCTGAGAAGCAACCCTGTCCTACAGAGGGAGAAGTCTCAGAT
ATTCCTCCACCACTGTACACAGAGCCGGGCCTGGAATTTGAGGACGCAGCT------GAT
GCCCACCCAGAGGCTCCCCCTTCCTATGAGGAG---------------------------
------------------------------------------------------------
------------------------------------------------------------
---------------------TCT---------------------GTAGCA---------
---GGTGGGGTGCCGGCAGCCACACCATTACAGGATGCTGAGAGGCAA---AGCCGA---
------------------------------------------------------------
------------------------------------------------------------
------------------------------------------------------------
---------------------------------------------------GGATGC---
---------------------------------------------
>Elephant|ENSLAFG00000015792|ENSLAFT00000027166
ATGTGGCACAGGACCAGTCTGGTTCCCTGTGCCCTCACGATCCTCACAGGCTTCCTGGTC
ATCTGCCTGGGGGCCTTCTTCATCTCTTCAGGCTCCTCATTCAACTGCCGAGGGAACCTG
ATTATGGCCTATCTGCTCCTGCCTTTGGGCTTTGTGATCCTGCTGAGTGGAATTTTCTGG
AGCATCTACCGCCAGGCAAGAAAAAGCACAAGGATG------------CTCAGACAACAC
CTTGCTCAGGGGCACCTGGCCCTGGCCACGGTGGACAGGCCAGATTTCTACCCTCCGGCC
TATGAAGAGAGCCTTGATGCGGACAAGCAGACCTGTGGCGCCGGGGGAGCAGCCTCTGAG
ATCCCCTCACCACTGTATACTGAGGTGGACCTTGATGTCAGCGGGGAAATC------GAG
GCCCAGCCAGAGGCCCCTCCACCCTATGAAGAA---------------------------
------------------------------------------------------------
------------------------------------------------------------
---------------------TCT---------------------GTAACA---------
---GACATAGAGGCCGCAGCCATGTCCCTG---GGTGCTGAGGGGCAC---AGTCAG---
------------------------------------------------------------
------------------------------------------------------------
------------------------------------------------------------
---------------------------------------------------CAGATACTC
AGTAACAGGTTTACAAATTCATTAGACACAGAACTCTGGGGAAAA
>Bowhead|bmy_03774T0
ATGCAGAACAGAACCTGTCTAGTTCTCTGTGCCTTTGCCCTCCTGACGGGCTTCCTGATG
ATCTGCCTGGGGGCCTTCTTCATTTCCTCGGGCTCCCTGTTCAACTGCCAGGGGAACCTG
ATCCTGGCCTATTTGCTTCTGCCTCTGGGGTTTGTGATCCTCCTGAGTGGAATTTTCTGG
AGCACCTACCACCAGGCCAGTGAAAGCAAAGGGGTGTTCAGCCGTGTGCTCAGACAGTAC
GGTGCTCAGGGGGCCCTGCCCCTGGCCACAGTGGACAGGCCAGATTTTTACCCTCCTGCT
TATGAAGAGAGTCTTGATGCTGAAAAGCAAGCCTGTCCTGCAGAGCAAGAGACCTCGGGT
GTTCCTCCACCTCCGTATACAGAGATGGGCCTCGAATTTGAGGATGAAGGT------GAT
GCCCACCCAGAGGCCCCACCATCCTATGACGAG---------------------------
------------------------------------------------------------
------------------------------------------------------------
---------------------TCT---------------------GTAGCA---------
---GACAGGGTGGAGGCAGCAACGCCACTGCAGGATGCTGAAAGGAAA---AACCAA---
------------------------------------------------------------
------------------------------------------------------------
------------------------------------------------------------
---------------------------------------------------GAGTGC---
---------------------------------------------
>Minke|BACU009480
ATGCAGAACAGAACCTGTCTAGTTCTCTGTGCCTTTGCCCTCCTGACGGGCTTCCTGATG
ATCTGCCTGGGGGCCTTCTTCATTTCCTCGGGCTCCCTGTTCAACTGCCAGGGGAACCTG
ATCCTGGCCTATTTGCTTCTGCCTCTGGGGTTTGTGATCCTCCTGAGTGGAATTTTTTGG
AGCACCTACCACCAGGCCAGTGAAAGCAAAGGGGTGTTCAGCCGTGTGTTCAGACAGTAC
GGTGCTCAGGGGGCCCTGCCCCTGGCCACAGTGGACAGGCCAGATTTTTACCCTCCTGCT
TATGAAGAGAGTCTTGATGCTGAAAAGCAAGCCTGTCCTGCAGAGCAAGAGAGCTCGGGT
GTTCCTCCACCTCCGTATACAGAGACGGGCCTCGAATTTGCGGATGAAGGC------GAT
GCCCACCCAGAGGCCCCACCATCCTATGACGAG---------------------------
------------------------------------------------------------
------------------------------------------------------------
---------------------TCT---------------------GTAGCA---------
---GACACGGTGGAGGCAGCAGCGCCACTGCAGGATGCTCAAAGGCAA---AACCAA---
------------------------------------------------------------
------------------------------------------------------------
------------------------------------------------------------
---------------------------------------------------GAGTGC---
---------------------------------------------
