# Supplementary material for: Insights into the Evolution of Longevity from the Bowhead Whale Genome
Source: Cell Rep. 2015 Jan 6;10(1):112–22. doi: 10.1016/j.celrep.2014.12.008 (PMC4536333; doi:10.1016/j.celrep.2014.12.008)
Supplement: Supplemental Folder 2. Species Used in the Analysis of Selective Pressure Variation, Single-Gene Orthologous Families Tested, Likelihood Ratio Tests, MAKER Parameters, and Full Assembly and Read Usage Data, Related to Experimental Procedures [file mmc3.zip › Tested SGOs/reciprocal_group_2883.2.fas]

>Gibbon|ENSNLEG00000001935|ENSNLET00000002444
ATGGCAGAAGCCGTTTTGATTGATCTTTTTGGTTTGAAATTGAACTCTCAAAAAAACTGC
CATCACACATTACTGAAGACTTTGAATGCTGTCCAATACCACCATGCTGCCAAGGCCAAG
TTTCTTTGTATAATGTGTTGCAGTAACATCAGCCATGAAGGGGATGGAGAACAAGATAAT
TGTGAATTAGAAACAAGCAATGGATTATCAGCTCTCTTGGAAGAATTTGAGATTGTTAGC
TGTCCCAGCATGGCTGCCTCTTTGTATACCATTAAACAGAAAATTGATGAAAGAAATCTG
AGCAGCATTAAGGTAATTGTACCCAGGCACAGGAAGACATTAATGAAAGCTTTTGTTGAT
CAACTCTTCACTGATGTTTACAATTTTGAATTTGAAGATTTGCAAGTGACTTTGAGGGGA
GGCCTTTTTAAACAGTTTATTGAAATAAACATAATCACAGCTCAAGAACTAAGAGAAATT
CAGAGTGAAATACAAACATTTTTGAGAAGTCTGCCAGCACTGAGAGGAGAATTAACTATT
ATCACTTCTCCTTTGATCCCA---GATATTTTC---------------------------
------------------------------------------------------------
------------------------------------------------ATACATGGATTT
ACTACAAGAACAGGTGGGATATCTTATATACCAACTCTTAGCTCATTCAATCTCTTCAGT
AGTTCCAAACGGAGAGATCCCAAGATAGTGGTCCAAGAAAATCTGCGTAGATTGGCGAAT
GCTGCAGGATTTAATGTGGAGAAATTTTACCGAATAAAG------ACTCATCATTCCAAT
GACATCTGGATTATGGGAAGAAAGGAGCCTGACTCTTATGATGGAATAACCACAAATCAG
AGAGGAGTCACAATAGCAGCTCTTGGTGCAGACTGTATACCGATAGTTTTTGCAGATCCA
GTCAAAAAAGCATGTGGGGTTGCTCACGCTGGT---------------------------
---------------------TGGAAAGGTACTTTGTTGGGTGTTGCTATGGCTACAGTG
AATGCTATGATAGCAGAATATGGCTGCAGTTTGGAAGACATTGTTGTTGTACTTGGACCT
TCAGTAGGACCTTGCTGTTTTACTCTTCCAAGAGAATCAGCAGAGGCATTTCATAATCTT
CATCCTGCATGTGTACAACTATTTGATTCACCAAATCCCTATATTGACATCCGTAAAGCC
ACAAGGATTCTTCTAGAACGGGGAGGAATTCTTCCACAGAATATTCAG------------
---GACCGGAACCAAGATCTCAACCTCTGTACATCTTGCCATCCTGACAAGTTTTTCTCC
CATGTCCGAGATGGCCTTAATTTTGGTACACAGATTGGCTTCATATCAATTAGAGAA
>Gorilla|ENSGGOG00000008935|ENSGGOT00000008974
ATGGCAGAAGCTGTTTTGATTGATTTTTTTGGTTTGAAATTGAACTCTCAAAAAAACTGC
CATCAGACATTACTGAAGACTTTGAATGCTGTCCAATACCACCATGCTGCCAAGGCCAAG
TTTCTCTGTATAATGTGTTGCAGTAACATCAGCTATGAAAGGGATGGAGAACAAGATAAT
TGTGAATTAGAAACAAGCAATGGATTATCAGCTCTCTTGGAAGAATTTGAGATTGTTAGC
TGTCCCAGCATGGCTGCCACTTTGTATACCATTAAACAGAAAATTGATGAAAAAAATCTG
AGCAGCATTAAGGTAATTGTACCCAGGCACAGGAAGACATTAATGAAAGCTTTTATTGAT
CAACTCTTCACTGATGTTTACAATTTTGAATTTGAAGATTTGCAAGTGACTTTTAGGGGA
GGCCTTTTTAAACAGTCCATTGAAATAAACATAATCACAGCTCAAGAACTAAGAGGAATT
CAGAATGAAATAGAAACATTTTTGAGAAGTCTGCCAGCACTGAGAGGAGAATTAACTATT
ATCACTTCTTCTTTGATCCCA---GATATTTTC---------------------------
------------------------------------------------------------
------------------------------------------------ATACATGGATTT
ACTACAAGAACAGGTGGGATATCTTATATACCAACTCTTAGCTCATTCAATCTCTTCAGT
AGTTCCAAACGGAGAGATCCCAAGGTAGTGGTTCAAGAAAATCTGCGTAGGTTGGCGAAT
GCTGCAGGATTTAATGTGGAGAAATTTTATCGAATAAAG------ACTCATCATTCCAAT
GACATCTGGATTATGGGAAGAAAGGAGCCTGACTCTTATGATGGAATAACCACAAATCAG
AGAGGAGTCACAATATCAGCTCTTGGTGCAGACTGTATACCGATAGTTTTTGCAGATCCA
GTCAAAAAAGCATGTGGGGTTGCTCACGCTGGT---------------------------
---------------------TGGAAAGGTACTTTGTTGGGTGTTGCTATGGCTACAGTG
AATGCTATGATAGCAGAATATGGCTGCAGTTTGGAAGACATTGTTGTTGTACTTGGACCT
TCAGTAGGACCTTGCTGTTTTACTCTTCCAAGGGAATCAGCAGAGGCATTTCATAATCTT
CATCCTGCATGTGTACAACTATTTGATTCACCAAATCCCTATATCGACATCCGTAAAGCC
ACAAGGATTCTTCTAGAACAGGGAGGAATTCTTCCACAGAATATTCAG------------
---GACCAGAACCAAGATCTCAACCTCTGTACATCTTGCCATCCTGACAAGTTTTTCTCC
CATGTCCGAGATGGCCTTAATTTTGGTACACAGATTGGCTTCATATCAATTAAAGAA
>Guinea_Pig|ENSCPOG00000011253|ENSCPOT00000011359
ATGGCAGAAGCAGTTTTGATTGATCTGTTTGGTTTGGAATTGGACTCTCAGGAAAAGTGC
CATCAGACATTACGGAAGACACTAAATACAGTCCGACACCACCATGCTGGCAAGGCCCAG
TTCCTGTGTATAATATGTTGCAGTAACATGAGCTGCGAGTGGGATAGTGAACATGATAAT
TGTAAACTGGAAACAAGCAATGAATTTTCAGCCTTCTTGAATGACTTTGAGATTGTTAGT
AATCCAAGCATGGCTGCCTCTTTGTACATCGTTAAGCAAAAAATTGATGAAAAAAATGTG
AGAAGTATTAAGGTGATTGTACCGGTACACAGGACAACACTAATGAAAGCTTTTATTGAC
CAACTCTTTACTGAGGTTTACAGTTTTGAGTTTGAAGATTTACAGGTA------AAGGAT
GGCCTTTTGAAGCAGTCCACTGAAGTG------ATCACAGCTCCTGAACTAGAAAAAATC
CAGGATGAAATAAAAATGTATTTGAGAAGTCTGCCATCCCTGAATGGAAAATTAACTGTT
ATTACATCCTCTCTGATCCCA---GACATCTTC---------------------------
------------------------------------------------------------
------------------------------------------------ATACATGGATTT
ACTACAAGAGCAGGTGGGATCTCTTACATACCAACTCTTAGCTCATTAAATCTCTTCAGT
AGTTCCAAACGGAGAGATCCCAAAATGGTTGTTCAAGAAAACCTGCGTAGGTTGGCAAGT
ACTGCAGGATTTAATGCAGAGAAATTTTACCGAGTAAAG------ATTGATCATGCCAAT
GAAGTCTGGATTATGGGGAAAAAAGAGCCTGAATTTTATGATGGAATAACCACAAATCAG
AAAGGAGTCACAATAGCAGCTCTTGGTGCTGACTGTATACCTATAGTTTTTGCAGATCCT
GTTAAAAAAGCATGTGGAGTTGCTCATTCTGGA---------------------------
---------------------TGGAAAGGTACTTTGTTAGGTGTTGCTATGGCAACAGTA
AAGGCAATGATATCAGAATATGACTGTCGTTTGGAAGACATTATTGTTGTATTGGGACCT
TCAGTAGGACCTTGCTGTTTTACTCTTCCCAAAGAATCAGCAGATGCATTTCATAATCTT
CATCCTGCGTGTGTACGACTGTTTGACTCACCAGATCCCTACATCGACCTCCGTAAAGCT
ACTAGGATTCTTCTAGAACAAGGAGGAATTCTACCACAGAATATTCAG------------
---GACCAGAACCAGGATCTCAACCTCTGTACATCCTGCCATCCTGAAAAGTTTTTCTCC
TTCGTGCGAGATGGCCTTAACTTTGGTACACAGATTGGCTTCATTTCAATTAGAGAC
>Horse|ENSECAG00000018885|ENSECAT00000019998
ATGGCAGAGGCAGTGTTGATTGATCTCTCTGGTTTGAAATTGAACTCTCAGAAGAACTAT
CATCAGCCATTACTGAAGACATTGAGTGCTATTCGATACCACCACGCTGCCAAGGCTAAG
TTCCTTTGCATAATGTGTTGCAGTAACATCAGCTGTGAAAAGGATGGTGCCCATGATACT
TGTGAATTAGAAACAAGCAATGGATTATCAACTCTCTTGAGAGAATTTGAGACTGTTAGC
AATCCCAGCATGGCTGCCTGTTTGTATACCATTAAACAAAAAATTGATGAAAAAAATCTG
AGCAGCGTTAAGGTCTTTGTACCCGTGCACCGGAAGACATTAATGAAGGCTTTTATTGAT
CAACTCTTTACTGATGTTTACAATTTTGAGTTTGAAGATTTACAGGTGACTTTGAGGGGA
GATCTTTTGAAACAGTCCACTGAAATAAACATGATCACAGCTCAAGAACTAGAAGCAATC
CAGAATGAAATAGAAACATATTTGAGAAGTCTGCCGGCTCTGAAAGGAGAATTAGCCATT
ATCACATCTCCTTTGATCTCA---GACATTTTC---------------------------
------------------------------------------------------------
------------------------------------------------ATACATGGATTT
ACTACAAGAACAGGTGGGATATCTTACATACCAACTCTTAGCTCATTCAATCTCTTCAGT
AGTTCCAAACGGAGAGATCCCAAGGCCGTTGTTCGAGAAAATCTGCGGAGGTTGGGGAGT
GCTGCAGGATTTAATGCAGAGAAATTTTGCCAAATAAAG------ACGGATCATGCCAAT
GACATCTGGATTATGGGAAGGAAGGAGCCTGAATCTTATGATGGAATCACCACAAATCAG
AGAGGAGTCACAATAGCGGCTCTTGGCGCTGACTGTATACCGATAGTTTTTGCAGACCCC
ATCAAAAAAGCGTGTGGGGTTGCTCACTCTGGTGCAAGGTACTTTGTTAGGTGTTGCTAT
GGCTACAGTGAATGCTATGATAGCAGANNGTGGTTA------------------------
---------------------------TCTTTGGAAGACATTGTA---------------
------------------------------------------------------------
------------------------------------------------------------
------------------------------------------------------------
------------------------------------------------------------
---------------------------------------------------------
>Mouse|ENSMUSG00000044350|ENSMUST00000062789
ATGGCAGAAGCAGTCTTGATTGATCTCTCTGGTTTACAATTGAATGCACAGAAAAACTGC
CATGAGACCTTACTGGAGACACTGGATGGTATTCACTACCACCACGCTCCCAAGGCCAAG
TTCCTTTGCATAATATGTTGCAGAAATGCCAGCAAGGAAAAGGATGGGGAGTATGGCCTC
TGTGAATTGGAAGCAGGAAATGGCTTTTCACGTCTCGCGGGAAAATTCGAGACTGTTAGC
CATCCCTGCCTGGCTGCCTCTTTGTATACAATTAAACAAAAAATTGATGAAGAAAATCTG
AGCTGCATTAAGGTGATTGTCCCCGAGCACAGGAAACTGTTAATGAAGGCTTACGTTGGT
CAACTCTTCACCGAGGTGTATGAGTTTGAGTTTGAAGATCTACAGGGAGCTTGGAGGGAT
AGCCTTTTGAAACCATCCACTGGAATAAACGTGACCACAACTCAAGAACTAGAAGACATC
CAGCATGAAATAGAAACATACTTGAGAAGCCTGCCAGCGCTGAAAGGGGACCTAACTATT
GTCACATCTCCTCTGATCCCA---GACAACTTC---------------------------
------------------------------------------------------------
------------------------------------------------CTGCATGGATTT
ACCACACGGACAGGGGGCATATCTTCCGTACCCACTCTCAGCTCCCTCAATCTTTTCAGT
AGTTCCAAAAGGAGAGATCCCAAAGTGGTTGTTCAAGAAAATGTTCGCAGGTTGGCAAAT
GCTGCCGGATTTAACGCAGAGAAATTTTACCGAATAAAG------ACTGATCACGCCAGT
GAAGTGTGGGTTATGGGGAAGAAGGAGCCTGAATCTTACGATGGGATCGTCACAAATCAG
AGAGGAGTCACAATCACTGCTCTTGGCGCCGACTGTATACCCATCGTCTTCGCAGATCCT
GTGAAAAAGGCATGTGGGGTTGCTCACTCCGGC---------------------------
---------------------TGGAAAGGTACATTGTTGGGTGTGGCTATGGCTACTGTG
AATGCTATGATAGCAGAATATGGCTGTGATGTGGAAGACATTATTGTTGTTCTGGGACCG
TCAGTGGGTTCTTGCTGCTTCACTCTTCCCAAAGAATCAGCAGTCTCCTTTCACAGTCTT
CATCCTTCATGTGTGAGACACTTTGACTCACCGAGACCCTACGTTGACATCCGAAAAGCC
ACCAGGATTCTTCTAGAAAGAGGAGGAATTCTTCCACAGAACATTCAA------------
---GACCAGAAGGAAGATCTTGACCTCTGCACGTCCTGCCATCCTGAGAAGTTTTTCTCC
CATGTCCGCGATGGCCTTAACTTCGGTACACAGATTGGCTTCATATCCCTTAGAGAA
>Opossum|ENSMODG00000014893|ENSMODT00000018959
ATGGCAGAAGCAGTATTGATCGATATCTTTGGTTTGAAATTGAACTCTCAGATTAACTGT
------ATGCTACTAAAAACACTGAATGCTGTCCACTACCTCCATGCCACAAATGCTAAA
TTCCTTTGCATAATGTGTGGCCATAATCTCAAATGTGAAAATGACTGTGAACATGATAGT
---GAACTTGAAATGATTAATAGTTTACCAGCCCTTCAAATGGGATTTGAGGTTATAAGT
AATTCCAGCATGGCTGCTGTCTTATATACAGTTAAACAAAAACTTGATGAAAAAAATTTG
GATAGTATTAAAATAATGACAACACTACAGAGAAAAGCACTAATGAAAGTTTTTATTGAT
CAACTCTTCACTGATGTTTACCATTTTGAGTTTGAAGACTTACCACTAGATTTGGGAGAA
AGTCATATAAAAGAATCCATTGAGCTAAACAGTGTTACAAACCAAGAATTAGAAGAAATC
CAGAATGATATCAAAACATATTTGAGAAGTCTACCAGGACTGAAGGGAGAACCCATCATT
CTCACATCTTCCTTGATCCCA---GATACTTTC---------------------------
------------------------------------------------------------
------------------------------------------------ATACATGGCTTC
ACAACAAGGACAGGTGGGATATCTTACATCCCCACTCTCAGTTCTTTCAATCTCTTCAGT
AGTACTAAGCGTAAAGATCCAAAGGCTGTCGTTCAAGAAAATCTGTGCAGATTGGCTCAA
GCGGCAGGATTCAATCCTGAAAAATTTCACCATATAAAG------ACTGATCATGCCAAT
GGTGTCTGGATAATGGGCAAGAAGGAACCTAATTTGTATGATGGAATAACAACCAACCAA
AGTGGAGTAGCCATAGCAGCTCTTGGTGCAGACTGTATGCCTTTGATTTTTGCAGATCCT
ACTAAAAAAGCATGTGGTGTCGCTCATTCTGGT---------------------------
---------------------TGGAGGGGAACCTTGCTAGGAGTTGCTATGGCTACTGTC
AATGCTCTTGTAGCAGAATATGGATGTCACTTGGAAGATATTCTTGTTGTAATGGGCCCT
TCAGTTGGACCTTGCTGTTTTACTCTCCCAAGAGATTCAGCAAAGGCCTTTCATAATCTT
GACCCTCGGTGTGTAAGACTATTTGACTCTCCAAATCCCTATGTTGACATACGTAAGGCC
ACTCGAATTCTTTTAGAACGAGGAGGAATTCTTCCTCAGAATATTCAAGGTGATTCTAAA
TCTGACCAGAACCAAAATCTTGACCTTTGTACATCCTGTCATCCTGATATGTTCTTTTCT
CATGTCCGGGACGGCATTAATTTTGGGTCACAAATGGGCTTCATATTAATTAGAGAG
>Orangutan|ENSPPYG00000005327|ENSPPYT00000006305
ATGGCAGAAGCTGTTTTGATTGATCTTTTTGGTTTGAAATTGAACTCTCAAAAAAACTGC
CATCAGACATTACTGAAGACTCTGAATGCTGTCCAATACCACCATGCTGCCAAGGCCAAG
TTTCTCTGTATAATGTGTTGCAGTAACATCAGCTATGAAAGGGATGGAGAACAAGATAAT
TGTGAATTAGAAACAAGCAATGGATTATCAGCTCTCTTGGAAGAATTTGAGATTGTTAGC
TGTCCCAGCATGGCTGCCTCTTTGTATACCATTAAACAGAAAATTGATGAAAGAAATCTG
AGCAGCATTAAGGTAATTGTACCCAGGAACAGGAAGACATTAATGAAAGCTTTTATTGAT
CAACTCTTCACTGATGTTTACAATTTCGAATTTGAAGATTTGCAAGTGACTTTGAGGGGA
GGCCTTTTTAAACAGTCCATTGAAATAAACATAATCACAGCTCAAGAACTAAGAGGAATT
CAGAATGAAATAGAAACATTTTTGAGAAGTCTGCCAGCACTGAGAGGAGAATTAACTATT
ATCACTTCTTCTTTGATCCCA---GATATTTTC---------------------------
------------------------------------------------------------
------------------------------------------------ATACATGGATTT
ACTACAAGAACAGGTGGAATATCTTATATACCAACTCTTAGCTCATTCAATCTCTTCAGT
AGTTCCAAACGGAGAGATCCCAAGGTAGTGGTTCAAGAAAATCTGCGTAGGTTGGCGAAT
GCTGCAGGATTTAATGTGGAGAAATTTTACCGAATAAAG------ACTCATCATTCCAAT
GACATCTGGATTATGGGAAGAAAGGAGCCTGACTCTTATGATGGAATAACCACAAATCAG
AGAGGAGTCACAATAGCAGCTCTTGGTGCAGACTGTATACCGATAGTTTTTGCAGATCCA
GTCAAAAAAGCATGTGGGGTTGCTCACGCTGGT---------------------------
---------------------TGGAAAGGTACTTTGTTGGGTGTTGCTATGGCTACAGTG
AATGCTATGATAGCAGAATATGGCTGCAGTTTGGAAGACATTGTTGTTGTACTCGGACCT
TCAGTAGGACCTTGCTGTTTTACTCTTCCACGGGAATCAGCAGAGGCATTTCATAATCTT
CATCCTGCATGTGTACAACTATTTGATTCACCAAATCCCTATATTGACATCCGTAAAGCC
ACAAGGATTCTTCTAGAACGGGGAGGAATTCTTCCACAGAATATTCAG------------
---GACCAGAACCAAGATCTCAACCTCTGTACATCTTGCCATCCTGACAAGTTTTTCTCC
CATGTCCGAGATGGCCTTAATTTTGGTACACAGATTGGCTTCATATCAATTAAAGAA
>Platypus|ENSOANG00000015595|ENSOANT00000024566
ATGGCAGAAGCCGTTCTGATTGATCTGTTTGGCCTGAGACGGGGTTCCCAGATAATCTGC
CTTCAGAGGGTCCTGAGGGCCCCGGGACTGACTGGAAGCCTCGGAGACTCCGAAGCCCCC
TTCCTCTGTGTGATGTGTGGCCCAGATCCCGGTGGCGAGAATGGAGATGAGCAAAATCGA
---CTGCTCGAAACGGTGGGTGGTCTCCAACCGCTCCAAAGGAGATTTGAGATTGTGAGC
GGGCCGTGCGAAGCCGCCGTCTTGTACGCGATTAAACAGAGACTTGACGCGGAGGACGTG
AGCCGCGTTAAAATCATCACGCCGGTTCCCAGGAGGGCGATAATGGAGGCTTTTGTCGAT
CAGCTCTTCACCGATGTTTATCGGTTTGAGTTTGAAGAGTTACAAGTTAATACGGAAGGA
AAACCTCTGCCCCGGCCCATGGGAAAAAAACCTCTCTCTGCCCAAGAACTGGAAGACGTC
AGGAGTGACATTGAGACCTATTTGGGCACCTTGCCAGGGCTGAAAGGAGAATTAACAATT
CTCAAGTCTTACTTGATCCCAGAAGATACTTTC---------------------------
------------------------------------------------------------
------------------------------------------------ATACATGGATTC
ACCACCAGGGCAGGTGGAATATCGTATATACCAACCCTCAGCTCTTTCAATCTCTTCAGT
AGTTCGAAAAGGAGAGATCCCAAGGCTGTAGTGAAGGAGAACTTACGCAGATTGGCTAAA
GCTGCCGGATTTGACCCAGAAAAATTTCACCATATAAAG------ACTGATCACGCCAGT
GGTGTGTGGATCTTGGGGAAGGAGGAGCCTGAGTGCTATGATGGAATTACGACCAATGAG
AGAGGAGTTACCCTAGCGGCCCTGGGAGCTGACTGCATACCCTTGCTCTTCGCTGATCCG
GTTAAAAAGGCTTGTGGA------------------------------------------
---------------------TGGAAAGGAACCTTGTTAGGAGTAGCCATGGCTACAATC
AGGGCTATGCTGACAGAATACGGCTGCAACCTGGAGGATATTCTGGTGGTCTTGGGCCCT
TCTATCGGACCCTGCTGCTTTACACTTCCCAAGGAATCGGCAGAGGCATTTCACAGTCTC
GATCCAAAATGCGTACGACTCTTTGACTCTCCCAATCCCTATGTGGACATTCGGAGGGCC
ACTAAAGTTCTTCTAGAACGTGGGGGAATTCTTCCTCAAAATATTCATGGTGATTCCAGC
ATCCACAAGGACCAGGATTTCACTCTCTGTACGTCATGTAACCCTGACAAGTTTTTCTCC
CACGTCCGCGATGGCCTTAATTTTGGGACACAGATCGGCTTCATATCAGTCAGAGAC
>Rabbit|ENSOCUG00000016531|ENSOCUT00000016526
ATGGCAGAAGCAGTTGTGATAGATCTCTTTGATTTGAAATTGAACTCTCAGAAAAACAGC
CATCAGAGATTACTGAAGACATTGAATGCCATCAAATTCCACCATGCTTCCAAGGCCAAG
TTCCTTTGCATAATGTGTCATAACCCCATCAGCTGTGAAAGGGATGGTGAGCATGATAAT
TGTGAATTAGAAGCAAGCAATGGATTATCAACTCTCTTGAGAGAATTTGAGACTGTTAAC
AATCCCAGCATGGCTGCCTCATTGTATACTATTAAACAAAAAATTGATGAAAAAAATCTG
AGCAGCATTAAGATCATTGTACCCATGCACAGAAAAGCATTAATGAAGGCCTTTGTTGAT
GAACTCTTCACTGATGTTTACAATTTCGAGTTTGAAGATTTACAGATGACTTTGAGGGAT
GGCTTTTTCAAACAGTCCACTGAAATAAATGTGATCACAGCTCAAGAACTAGAAGAGATC
CAGAAAGAAATAGAAACATATTTGAGCAGTCTGCCAGCGCTGAAAGGAGAATTAACTATT
ATCACATCTCCTTTGATCCCA---GATATTTTC---------------------------
------------------------------------------------------------
------------------------------------------------ACACATGGATTT
ACTACAAGAACAGGTGGGATATCTTATATACCAACGCTTAGCTCATTCAATCTTTTCTGT
AGTTCCAAACGGAGAGATCCTAAGGCAGTTGTTCAAGAAAATCTGCGTAGATTGGCAAAT
ACTGCAGGATTTAATATGAAAAAATTTTACCGAATAAAG------ACTGATCATGCCAGT
GACGTCTGGATTATGGGAAGGAAGGAACCTGAATCTTATGATGGAATAACCACAAATCAG
AGAGGAGTCACGATAGCAGCTCTTGGTGCTGACTGTATCCCCATAGTTTTTGCAGATCCT
GTCAAAAAAGCATGTGGAGTTGCTCACGCTGGT---------------------------
---------------------TGGAAAGGTACTTTGTTAGGTATTGCTATGGCTACAGTG
CATGCTATGATAACAGAATATGGTTGTCATTTGGAAGACATTATTGTTGTACTGGGACCT
TCAGTAGGACCTTGCTGTTTTACTCTTCCATGGGAATCAGCAAATAAGTTTCATAATCTT
CATCCTGAATGTGTAAGACTGTTTGACTCACCAAATCCCTATATTGACATCCGAAAAGCT
ACCAGGATTCTTCTAGAACGGGGAGGAATTCTTCCACATAACATTCAG------------
---GACCAGAACCAAGATCTCAACCTCTGTACATCATGCCATCCTGACAAGTTTTTCTCC
CATGTCCGAGATGGTGTTAATTTTGGTACACAGATTGGCTTCATATCACTTAGAGAA
>Rat|ENSRNOG00000022094|ENSRNOT00000032301
ATGGCAGAAGCAGTCTTGATAGATCTCTCTGGTTTACAATTGAACTCTCAGGAAAACTGT
CATCAGATGGTACTGAAGACGCTGGATGGTATTCACGACCACCATGCCCCCAAGGCCAAG
TTCCTTTGTATAATATGTTGCAGCGATGCCACCAATGGAAAGGGTGGGGAATATGGCCTC
TGTGAACTGGAAGCAGGAAATGGCTTTTCAAGTCTCGCGGGAAAATTCGAGACTGTTAGC
CATCCCAGCCTGGCTGCCTCTTTGTATTCAGTTAAACAAAAAATAGATGAGGAGGATCTG
AGCCGCGTTAAGGTGATTGTGCCCGAGCACAGGAGACTGTTGATGGAGGCTTATGTTGAC
CAACTCTTCACCGCGGTGTATGAGTTTGAGTTTGAAGATTTACAGGTAGCTCAGAGGGAA
AGCCTTTTGAAACCGTCCACTGGCGTAAATGTGACCACAGCTCATAAACTGGAAGACGTC
CAGAGTGAAATAGAATCGTACTTGAGAAGCCTGCCAGCGTTGAAAGGGGACCTAACTATT
GTCACATCTCCTTTGATCCCA---GACATCTTC---------------------------
------------------------------------------------------------
------------------------------------------------CTGCACGGATTT
ACAACTCGGACAGGTGGCATTTCTTACATACCCACTCTCAGCTCACTCAATCTTTTCAGT
AGTTCCAAACGGAGAGATCCCAAAGTAGTTGTTCAAGAAAACCTCCGCAGGCTGGCAAAT
GCTGCAGGGTTTAATGCAGAGAAATTTTACCGAATAAAG------ACTGATCACGCCAGT
GAAGTATGGGTAATGGGGAAGAAGGAGCCTGAATCTTACGATGGAATAATTACAAATCAG
AGAGGAATCACAATCACAGCTCTTGGCGCAGACTGTATACCTATAGTCTTTGCAGATCCT
GTGAAAAAAGCATGTGGGGCTGCTCACTCGGGC---------------------------
---------------------TGGAAGGGCACTTTGTTGGGCGTCGCTATGGCTACTGTG
AATGCTATGATAGCAGAATATGGCTGTAATCTGGAGGACATCATTGTTGTTCTGGGCCCT
TCAGTGGGATCTTGCTGCTTTACTCTTCCCAGAGAATCAGCAACCTCATTTCACAATGTT
CATCCTTCGTGTGTGAGACAGTTTGACTCACCAAATCCCTACGTTGACATCCGAAAAGCC
ACCAGGATTCTTCTAGAACGAGGAGGAATTCTTCCACAGAATATTCAA------------
---GACCAGGAGGAAGATCTTGACCTCTGCACATCTTGCCATCCTGAGAAGTTTTTCTCC
CATGTCCGTGATGGCCTTAACTTCGGTACACAGATAGGCTTCATATCCCTTAGAGAA
>Macaque|ENSMMUG00000011308|ENSMMUT00000015831
ATGGCAGAAGCAGTTTTGATTGATCTTTTTGGTTTGAAATTGAACTCTCAAAAAAACTGC
CATCAGACATTACTGAAGACTTTGAATGCTGTCCAGTACCACCATGCCGCCAAGGCCAAG
TTTCTTTGTATAATGTGTTGCAGTAACATCAGCTATGAAAGGGATGGAGAACAAGATAAT
TGTGAATTAGAAACAGGCAATGGATTATCAGCTCTCTTGAAAGAATTTGAGATTGTTAGC
TGTCCCAGCATGGCTGCCTGTTTGTATACCATTAAACAGAAAATTGATGAAAGAAATCTG
AGCAGCATTAAGGTAATTGTACCCAGGCACAGGAAGGCATTAATGAAAGCTTTTATTGAT
CAACTCTTCACTGATGTTTACAATTTCGAATTTGAAGATTTGCAAGTGACTTTGAGGGGA
GGCCTTTTTAAACAGTCCATTGAAATAAACATAATCACAGCTCAAGAACTAAGAGAAATT
CAGAATGAAATAGAAACATTTTTGAGAAGTCTGCCAGCACTGAGAGGAGAATTAACTATT
ATCACTTCTCCTTTGATCCCA---GATATTTTC---------------------------
------------------------------------------------------------
------------------------------------------------ATACATGGATTT
ACTACAAGAACAGGTGGAATATCTTATATACCAACTCTTAGCTCATTCAATCTCTTCAGT
AGTTCCAAACGGAGAGATCCCAAGGCAGTGGTTCAAGAAAATCTGCGTAGGTTGGCGAAT
GCTGCAGGATTTAATATGGAGAAATTTTACCGAATAAAG------ACTCATCATTCCAAT
GACATCTGGATTATGGGAAGAAAGGAGCCTGATTCTTATGATGGAATAACCACAAATCAG
AGAGGAGTCACAATAGCAGCTCTTGGTGCTGACTGTATACCAATAGTTTTTGCAGATCCA
GTCAAAAAAGCATGTGGGGTTGCTCATGCTGGT---------------------------
---------------------TGGAAAGGTACTTTGTTGGGTGTTGCTATGGCTACAGTG
AATGCTATGATAGCAGAATATGGCTGCAGTTTGGAAGACATTGTTGTTGTACTTGGACCT
TCAGTAGGACCTTGCTGTTTTACTCTTCCAAGAGAATCAGCAGAGGCATTTCATAATCTT
CATCCTGCATGTGTACAACTATTTGATTCACCAAATCCCTATATTGACATCCGTAAAGCC
ACAAGGATTCTTCTAGAACGGGGAGGAATTCTTCCACGGAATATTCAG------------
---GACCAGAACCAAGATCTCAACCTCTGTACATCTTGCCATCCTGACAAGTTTTTCTCC
CATGTCCGAGATGGCCTTAATTTTGGTACACAAATTGGCTTCATATCAATTAGAGAA
>Marmoset|ENSCJAG00000017549|ENSCJAT00000034172
ATGGCAGAAGCGGTTTTGATTGATCTTTTTTATTTGAAATTGAACTCTCAAAAAAACTGC
CCTCAGACATTACTGAAGACGTTGAATGCTGTCCAGCACCACCACGCGGCCAAGGCCAAG
TTTCTTTGTATAAAGTGTTGCAGTAAC---AGCTATGAAAGGCACGGAGAACAAGATAAT
TGTGAGTTAGAAACAAGCAATGGATTATCAGCTCTCTTGGAAGAATTTGAGATTGTTAGC
TGTCCCAGCATGGCTGCCTCTTTGTATACCATTAAGCAGAAAATTGATGAAAGAAATCTG
AGCAGCATTAAGGTGATTGTACCCAGGCACAGGAAGACATTAATGAAAGCTTTTATTGAT
CAACTCTTCACTGATGTTTACAATTTTGAATTTGAAGATTTGCAAGTGACTTTCTGGGGA
GACTCTTTGAAACAGTCCATTGAAATAAACATTATCACAGCTGAAGAACTAAGAGAAATT
CAGAATGAAATAGAAACATATTTGAGAAGTCTGCCAGCACTGAAAGGAGAATTAACTCTT
CTCACTTCTCCTTTGATCCCA---GGTATAGTAACCACTAACTGGTCTTTCTTCAGAGGC
AGTTCACCTCTTTCATGCATGGCCATTAAATTTGGTATTTTCCCATCTAAAGAAGTGATA
TATTTAATGAGTGCTATGAGTACCTTCAGAAAAGCTCGTGGTATGAGAATCCAC------
------------------------------------------------------------
------------------------------------------------------------
------------------------TTCCTAAACATTTTT------ACTGATCATTCCAAT
AACATCTGGATTATGGGAAGAAAGGAGCCTGACTCTTATGATGGAATAGCTACAAATCAG
AGAGGAGTCACAATAGCAGCTCTTGGTGCTGACTGTATACCGATAGTTTTTGCAGATCCA
GTCAAAAAAGCATGTGGGGTTGCTCATGCTGGT---------------------------
---------------------TGGAAAGGTACTTTGCTGGGTGTTGCTATGGCTACCGTG
AATGCTATGATAGCAGAATATGGCTGCAGTTTGGAAGACATTGTTGTTGTACTTGGACCG
TCAGTAGGACCTTGCTGTTTTACTCTTCCAAAAGAATCAGCAAAGGCCTTTCATAGTCTT
CATCCTGCATGTGTACAACTATTTGACTCACCCAATCCCTATATTGACATTCGTAAAGCC
ACAAGGATTCTTCTAGAACGGGGAGGAATTCTTCCGCAGAATATTCAG------------
---GACAAGAACCAGGATCTCAACCTCTGTACATCTTGCCATCCTGACAAGTTTTTCTCC
CATGTCCGAGATGGCCTTAATTTTGGTACACAGATTGGCTTCATATCAATTAGAGAA
>Microbat|ENSMLUG00000003112|ENSMLUT00000003110
ATGGCAGAAGCAGTGTTGATTGATCTATTTGGTTTGACATTGAACTCTCAGAAAAACTAT
---CCGACATTACTGAAGACATTGGATGCTGTTAGATCCCACCATGCTGCCAAGGCCAAG
CTCCTTTGCATAATGTGTTGCAGTAACATCAGCTGTGAAAGCAACGGTGACCTGGATACT
TATGAATTAGAAACAACCAATGGATTGTCAGCTCTCTTGAGAGAATTCGAGATTGTTAGC
AATCCCAGTATGGCTGCCTCTTTGTATACCATTAAACAGAAAATTGATGAAAAAAACCTG
AGCAGCATTAAGGTAATGGTACCCATGCACCGGAAGACATTAATGAAGGCTTTTATTGAT
CAACTCTTCACTGATGTTTACAATTTTGAGTTTGAAGATTTACAGGTAACGTTGAAGGGA
GGTCTTTTGAAACAGTCCACTGAGATAAGCATGATCACAACTCAAGAACTAGAAGCTATA
CAGAATGAAATAGAAACATATTTGAGAAGTCTGCCGGCACTGAAAGGAGAATTAACCATT
CTCACAACTCCTTTGATCTCA---GACATTTTC---------------------------
------------------------------------------------------------
------------------------------------------------ATACATGGATTT
ACTACAAGAACAGGTGGGATATCTTACATACCAACTCTCAGCTCATTCAATCTCTTCAGT
AGCTCCAAACGAAGAGATCCCCGGGTAGTTGTTCAAGAAAATCTGCGTAGGTTGGGGAGT
GCTGCAGGATTTAATGTGAAGAAATTTTACAGAATAAAG------ACAGATCATGCCAAT
GACGTCTGGGTTATGGGAAGGAAGGAGCCGGAATCTTATGATGGAATCACCACAAATCAG
AGAGGAGTCACCATAGCAGCTCTTGGTGCTGACTGTATACCGATAATTTTTGCAGATCCT
GTCAAAAAAGCATGTGGGGTTGCTCACTCTGGT---------------------------
---------------------TGGAAAGGTACTTTGCTAGGTGTTGCTATGGCTACCGTG
AATGCTATGATAGCAGAATACGGTTGCAGTTTGGAAGATATTATTGTCATACTGGGACCT
TCAGTAGGACCTTGCTGTTTTACTCTTCCAAGGGAATCTGCAAATGCATTTCATAATATT
GATCCTGAATGTGTGCGGCTATTTGACTCACCAAATCCCTATATTGACATTCGTAAAGCC
ACCAGGATTCTTCTAGAACAAGGAGGAATTCTACCACAGAATATCCAG------------
---GACCAGATACAAGATCTCAACCTCTGTACATCCTGCCATCCTGAGAAGTTCTTCTCC
CATGTCCGCGATGGCCTTAATTTTGGTACACAGATTGGCTTCATATCAATTAGAGAA
>Human|ENSG00000179630|ENST00000325686
ATGGCAGAAGCTGTTTTGATTGATCTTTTTGGTTTGAAATTGAACTCTCAAAAAAACTGC
CATCAGACATTACTGAAGACTTTGAATGCTGTCCAATACCACCATGCTGCCAAGGCCAAG
TTTCTCTGTATAATGTGTTGCAGTAACATCAGCTATGAAAGGGATGGAGAACAAGATAAT
TGTGAAATAGAAACAAGCAATGGATTATCAGCTCTCTTGGAAGAATTTGAGATTGTTAGC
TGTCCCAGCATGGCTGCCACTTTGTATACCATTAAACAGAAAATTGATGAAAAAAATCTG
AGCAGCATTAAGGTAATTGTACCCAGGCACAGGAAGACATTAATGAAAGCTTTTATTGAT
CAACTCTTCACTGATGTTTACAATTTTGAATTTGAAGATTTGCAAGTGACTTTTAGGGGA
GGGCTTTTTAAACAGTCCATTGAAATAAACGTAATCACAGCTCAAGAACTAAGAGGAATT
CAGAATGAAATAGAAACATTTTTGAGAAGTCTGCCAGCACTGAGAGGAAAATTAACTATT
ATCACTTCTTCTTTGATCCCA---GATATTTTC---------------------------
------------------------------------------------------------
------------------------------------------------ATACATGGATTT
ACTACAAGAACAGGTGGGATATCTTATATACCAACTCTTAGCTCATTCAATCTCTTCAGT
AGTTCCAAACGGAGAGATCCCAAGGTAGTGGTTCAAGAAAATCTGCGTAGGTTGGCGAAT
GCTGCAGGATTTAATGTGGAGAAATTTTACCGAATAAAG------ACTCATCATTCCAAT
GACATCTGGATTATGGGAAGAAAGGAGCCTGACTCTTATGATGGAATAACCACAAATCAG
AGAGGAGTCACAATAGCAGCTCTTGGTGCAGACTGTATACCGATAGTTTTTGCAGATCCA
GTCAAAAAAGCATGTGGGGTTGCTCACGCTGGT---------------------------
---------------------TGGAAAGGTACTTTGTTGGGTGTTGCTATGGCTACAGTG
AATGCTATGATAGCAGAATATGGCTGCAGTTTGGAAGACATTGTTGTTGTACTTGGACCT
TCAGTAGGACCTTGCTGTTTTACTCTTCCAAGGGAATCAGCAGAGGCATTTCATAATCTT
CATCCTGCATGTGTACAACTATTTGATTCACCAAATCCCTGTATCGACATCCGTAAAGCC
ACAAGGATTCTTCTAGAACAGGGAGGAATTCTTCCACAGAATATTCAG------------
---GACCAGAACCAAGATCTCAACCTCTGTACATCTTGCCATCCTGACAAGTTTTTCTCC
CATGTCCGAGATGGCCTTAATTTTGGTACACAGATTGGCTTCATATCAATTAAAGAA
>Orca|XP_004274614.1
ATGGCAGAAGCAGTGTTGATAGATCTCTTTGGTTTGAAATTAAACTCTCAGAAAAACTGT
CATCAGACATTACTAATGACATTGAATGCTGTCCGAAACCACCATGGTGCCAAGGCCAAG
TTCCTTTGCATAATGTGTTGCAGTAACATCAGCTGT------------GACCATGATGAT
TGTGAATTAGAAACAAGCAATGGATTATCTGCTTTCCTGAGAGAATTTGAGACTGTTAGC
AATTCCAGCATGGCTGCCTCATTGTATACCATTAAACAAAAAATTGATGAAAAAAATTTG
AGCAGCATTAAGGTAATTGTGCCTGTGCACCGGAAGACATTAATGAAGGCTTTTATTGGT
CAACTCTTCACTGATGTTTACAATTTTGAGTTTGAAGATTTACAGATGACTTTGAGGGGA
GGTCTTTTGAAACAGCCTACTGAAATAAACATAATCACAGCTCAAGAACTAGAGGCAATC
CAGAATGAAATAGAAACATATTTGAGAAGTTTGCCAACACTGAAAGGAGAATTAACCATT
ATCACATCTCCTTTGATCCCA---GATATTTTC---------------------------
------------------------------------------------------------
------------------------------------------------ATACATGGATTT
ACTACAAGAACAGGTGGGATATCTTACATACCAACTCTTAGCTCATTCAATCTCTTCAGT
AGTTCCAAACGGAGAGATCCCAAGGCTGTTGTTCAAGAAAATCTGCGTAGGCTGGGGAAT
GCAGCAGGATTTAACGTGAAGAAATTTTACCGAATAAAG------ACTGATCATGCCAAT
GATGTCTGGATTATGGGAAGGAAGGAGCCTGAATCTTACGATGGAATCACCACAAATCAA
AGAGGAGTCACAATAGCGGCTCTTGGTGCTGACTGTATACCGATAGTTTTTGCCGATCCT
GTCAGAAAAGCATGTGGGGTTGCTCATTCTGGT---------------------------
---------------------TGGAGAGGTACTTTGTTAGGTGTTGCTATGGCTACAGTG
AATGCTATGATAGCAGAATACGGCTGTAGTTTGGAAGACATTATTGTTGTACTGGGGCCT
TCAGTAGGACCTTGCTGTTTTACTCTTCCAAGGGAATCAGCAAAGGCATTTCATAATCTT
GATCCCGGATGTGTACGGCTCTTTGGCTCACCAAATCCCTATGTTGACATCCGTAAAGCC
ACGAGGATTCTTCTAGAACAGGGAGGAATTCTACCACAGAATATTCAG------------
---GACCAGAACCAAGATCTCAACCTCTGTACCTCCTGTCATCCTGACAAGTTTTTCTCC
CATGTCCGAGATGGCCTTAACTTTGGTACACAGATTGGCTTCATATCAATTAGAGAA
>Chimp|ENSPTRG00000005834|ENSPTRT00000010728
ATGGCAGAAGCTGTTTTGATTGATCTTTTTGGTTTGAAATTGAACTCTCAAAAAAACTGC
CATCAGACATTACTGAAGACTTTGAATGCTGTCCAATACCACCATGCTGCCAAGGCCAAG
TTTCTCTGTATAATGTGTTGCAGTAACATCAGCTATGAAAGGGATGGAGAACAAGATAAT
TGTGAAATAGAAACAAGCAATGGATTATCAGCTCTCTTGGAAGAATTTGAGATTGTTAGC
TGTCCCAGCATGGCTGCCACTTTGTATACCATTAAACAGAAAATTGATGAAAAAAATCTG
AGCAGCATTAAGGTAATTGTACCCAGGCACAGGAAGACATTAATGAAAGCTTTTATTGAT
CAACTCTTCACTGATGTTTACAATTTTGAATTTGAAGATTTGCAAGTGACTCTTAGGGGA
GGGCTTTTTAAACAGTCCATTGAAATAAACATAATCACAGCTCAAGAACTAACAGGAATT
CAGAATGAAATAGAAACATTTTTGAGAAGTCTGCCAGCACTGAGAGGAGAATTAACTATT
ATCACTTCTTCTTTGATCCCA---GATATTTTC---------------------------
------------------------------------------------------------
------------------------------------------------ATACATGGATTT
ACTACAAGAACAGGTGGGATATCTTATATACCAACTCTTAGCTCATTCAATCTCTTCAGT
AGTTCCAAACGGAGAGATCCCAAGGTAGTGGTTCAAGAAAATCTGCGTAGGTTGGCGAAT
GCTGCAGGATTTAATGTGGAGAAATTTTACCGAATAAAG------ACTCATCATTCCAAT
GACATCTGGATTATGGGAAGAAAGGAGCCTGACTCTTATGATGGAATAACCACAAATCAG
AGAGGAGTCACAATAGCAGCTCTTGGTGCAGACTGTATACCGATAGTTTTTGCAGATCCA
GTCAAAAAAGCATGTGGGGTTGCTCACGCTGGT---------------------------
---------------------TGGAAAGGTACTTTGTTGGGTGTTGCTATGGCTACAGTG
AATGCTATGATAGCAGAATATGGCTGCAGTTTGGAAGACATTGTTGTTGTACTTGGACCT
TCAGTAGGACCTTGCTGTTTTACTCTTCCAAGGGAATCAGCAGAGGCATTTCATAATCTT
CATCCTGCATGTGTACAACTATTTGATTCACCAAATCCCTATATCGACATCCGTAAAGCC
ACAAGGATTCTTCTAGAACAGGGAGGAATTCTTCCACAGAATATTCAG------------
---GACCAGAACCAAGATCTCAACCTCTGTACATCTTGCCATCCTGACAAGTTTTTCTCC
CATGTCCGAGATGGCCTTAATTTTGGTACACAGATTGGCTTCATATCAATTAAAGAA
>Cow|ENSBTAG00000016691|ENSBTAT00000022192
ATGGCAGAAGCAGTGTTGATTGATCTCTTTGGTTTGAAACTGAACTCTCAGAAAAACTGT
CATCAGACATTATTAAAGATATTGAATGCAGTCCGATATCACCATGGTGCCAAGGCCAAG
TTCTTTTGCATAATGTGTTGTAGTAACATCAGCTGT------------GACCATGATAAC
TGTGAATTAGAAACAGGCAATGGATTATCAGCTCTCTTGAGAGAATTTGAGATTGTTAGC
AATCCCAGCATGGCTGCCTCTTTGTATACAATTAAACAAAAAGTTGATGAAAGGAATTTG
AGTTGCATTAAGGTAATTGTGCCTGTGCACCGGAAGACATTAATGAAGGCTTTCATTGAT
CGACTCTTTACTGATGTTTACAATTTTGAGTTTGAAGATCTACAGATGACTTTGAAGGGA
GGTCTTTTGAAACAGTCTACTGAAGTAAACATAATCACATCTCAAGAACTAGAAGCAATC
CAGAATGAAATAGAAACATATTTGAGAAGTTTGCCGGCACTGAAGGGAGAATTAACCATT
ATCACATCTCCTTTGATCCCA---GATACTTTC---------------------------
------------------------------------------------------------
------------------------------------------------ATACATGGATTT
ACTACAAGAACAGGTGGGATATCTTACATACCAACTCTTAGCTCATTCAATCTCTTCAGT
AGTTCCAAACGGAGAGATCCCAAGGCTGTTGTTCAAGAAAATCTGCGTAGGTTGGGGAAG
GCTGCAGGATTTAATGTGAATAAATTTTACCAAATAAAG------ACTGATCATGCCAAT
GATGTCTGGATTATGGGAAGGAAGGAGCCTGAATCTTATGATGGAATCACCACAAATGAA
AGAGGAGTCACAATAGCAGCTCTTGGTGCTGACTGTATTCCGATAGTTTTTGCAGATCCT
GTCAAAAAAGCATGTGGGGTTGCTCACTCTGGT---------------------------
---------------------TGGAGAGGTACCATGTTAGGTGTTGCTATGGCTACAGTG
AACGCTATGAGAGCAGAATATGGCTGCAGTTTGGAAGACATTATTGTTGTATTGGGGCCT
TCAGTCGGACCGTGCTGTTTTACTCTTCCAAGGGAATCAGCAAAGGCATTTCATAATCTT
GATCCCGGATGTGTACGGCTGTTGGACTCACCAAATCCCTATGTTGACATCCGTAAAGCC
ACTAGGATTCTTCTAGAACGGGGAGGAATTCTACCACAGAATATTCAG------------
---GACCAGAACCAGGATCTCAACCTCTGTACATCTTGTCATCCTGACAAGTATTTTTCC
CATGTCCGAGATGGCCCTAACTTTGGTACACAGGTTGGCTTCATCTCAGTTAGAGAA
>Dog|ENSCAFG00000004602|ENSCAFT00000007416
ATGGCAGAGGCAGTGTTGGTTGATTTCTTTGGTTTGCAGTTTAACTCTCAGAAAAATAGT
CATCAAGCCTTGCTGAAGACACTGGACGCTGTCCGATTCCACCATGCTGCCAAGGCTAAG
TTTCTTTGCATAATGTGTTACAATAACATCAGCTGTGAAAGGGATGGTGCGCATAATAAC
TGTGAATTAGAAGGAAGCAATGGATTATCAACTCTCTTGAGAGAATTTGAGACTGTTAGC
AATCCTAGTATGGCTGCCTCTTTGTATACTATTAAGCAAAAAATTGATGAAAAAAATTTG
AGCAGCATTAAGGTAATTGTATCCATGCACCGGAAGACGTTACTGAAGGCTTTTATTGAT
CAACTCTTCACCAGTGTTTACAATTTTGAATTTGAAGACTTACAGGTGACTTCGAGGGGA
GGTCTTTTGAAACAATCCACTGAAGTAAGCATGATCACAGCTCAAGAAGTAGAAGCAATC
CAGAATGAAATACAAACGTATTTGAGAACTCTGCCAGCACTGAAAGGAGAGTTAACCATT
ATCACATCTCCGTTGATCTCA---GATATTTTT---------------------------
------------------------------------------------------------
------------------------------------------------TTACATGGATTT
ACTACAAGAACAGGTGGAATATCTTACATCCCAACTCTTAGTTCATTCAATCTCTTCAGT
AGTTCCAAACGGAGAGATCCCAAGGTGGTGGTTCAAGAAAATCTGCGTAGGTTGGGGAAT
GCTGCTGGATTTAACGTGGAGAAATTTTACCGAATAAAG------ACTGATCATGCCAAT
GACGTCTGGATTATGGGAAGGAAGGAACCTGAATCTTACGATGGAATCACCACAAATCAG
AGAGGAGTCACAATAGCAGCTCTTGGTGCTGACTGTATGCCAATTGTTTTTGCTGATCCT
GTCAAAAAAGCATGTGGGGTTGCCCATTCTGGT---------------------------
---------------------TGGAAGGGTACTTTGTTAGGTGTTGCAATGGCTACAGTG
AATGCTATGGTCACAGAATATGGCTGTAGTCTGGAAGACATCATTGTTGTACTGGGACCT
TCAGTAGGACCTTGCTGTTTTACTTTGCCAAGGGAATCAGCAAAGGAATTTCATAATCTT
GATCCTGAATGTGTACGGTTATTTGATTCACCAGATCCCTATGTTGACATTCGTAAAGCC
ACCAGGATTCTTCTAGAACGAGGAGGAATTCTACCACAGAATATTCAG------------
---GACCTGAACCAAGATCTTAACCTCTGTACATCTTGCCATCCTGACAAGTTTTTCTCC
CATGTCCGAGATGGCCTTAATTTTGGTACACAGATTGGCTTCATATCAATTAGAGAA
>Elephant|ENSLAFG00000016028|ENSLAFT00000016026
ATGGCAGAAGCAGTGTTGGTTGATCTGTTTGGTTTGAAATTAAACTCTCAGAAAAACCAT
CAGCAGACATTACTGAAAGCTTTGAATGCTGTCCGATACCACCATGCTGCCAGTGCCAAG
TTCTTTTGCATAATGTGTTGCGGTAACATCAACAGCGAAAAGGATGACGAATGTGGTAAT
TGTGAACTAGAAACAAACAATGGGTTATCCTTTCTTTTGAGAGAATTTGAGACTTTTAGC
AATTCCAGCATAGTTGCCACCCTGTATACCATTAAACAGAAAATTGATGAAAAAAACCTG
AGCAGAATTAAGGTAATTGTACCTGTGTACAGGAAGACATTAATGAAGGCTTTTATTGAT
CAACTCTTCACTGATGTTTACAGTTTTGAGTTTGAAGATTTACAGATGACTTTGTGGGGA
GGCCTCTGGAAACAGTCCAATGAAATAAACATGATTACAGCTCAAGAATTAGAAGAAATC
CAGAATGAAATAAAAACATATTTGAGAAGTCTGCCCCCACTGAAAGGAGAGTTAACCATT
ATCACATCTCCTTTGATTCCA---GATATTTTC---------------------------
------------------------------------------------------------
------------------------------------------------ATACATGGATTT
ACTACAAGAGCAGGTGGGATCTCTTACCTACCAACTCTCAGCTCATTAAATCTCTTCAGT
AGTTCCAAACGGAGAGATCCCAAGCCAGTTGTTCAAGAAAATCTGCGTAGGTTAGCAAGT
GCTGCAGGATTTAATGCAGAGAAATTTTACCGAATAAAG------ACCGATCATGCCAAT
GACGTCTGGATTATGGGAAGGAGGGAGCCTGAATCTTATGATGGAATAACCACAAATCAG
AGAGGGGTCACAATAGCGGCTCTTGGTGCTGACTGTATACCAATGGTTTTTGCAGATCCT
GTCAAAAAAGCATGTGGGGTTGCTCACGCTGGT---------------------------
---------------------TGGAAAGGTACTTTGTTAGGTGTTGCAATGGCTACAGTG
AATGCTATGATAGCAGAATATGGCTGTAGTTTGGAAGACATTATTGTCGTACTGGGCCCT
TCAGTAGGACCTTGCTGTTTTACTCTTCCAAGGGAATCAGCAAAGGCATTTCATAACCTT
GATCCTAAATGCGTACGACTGTTTGACTCGCCAGATCCCTATATTGACATTCGTAAAGCC
ACCAGGGTACTTCTAGAACGGGGAGGAATTCTTCCACAGAATATTCAG------------
---GACCAGAACCAGGATCTCGACCTCTGTACATCCTGCTATCCCAACAAGTTTTTCTCC
CATGTTCGAGATGGCCTTAGTTTTGGTACACAGATTGGCTTCATATCCGTTAGAGAA
>Bowhead|bmy_17917T0
ATGGCAGAAGCAGTGTTGATAGATCTCTTTGGCTTGAAATTAAACTCTCAGAAAAACTGT
CATCAGACATTACTAAAGACATTGAATGCTGTCCGATACCACCATGGTGCCAAGGCCAAG
TTCCTTTGCATAATGTGTTGCAGTAACATCAGCTGT------------GACCATGATAAT
TGTGAATTAGAAACAAGCAATGGATTATCTGCTTTCCTGAGAGAATTTGAGACTGTTAGC
AATCCCAGCATGGCTGCCTCATTGTATACCATTAAACAAAAAATTGATGAAAAAAATTTG
AGCAGCATTAAGGTAATTGTGCCTGTGCACCGGAAGACATTAATGAAGGCTTTTATTGGT
CAACTCTTCACTGATGTTTACAATTTTGAGTTTGAAGATTTACAGATGACTTTGAAGGGA
GGTCTTTTGAAACAGCCTACTGAAATAAACATAATCACAGCTCAAGAACTAGAAGCAATC
CAGAATGAAATAGAAACATATTTGAGAAGTTTGCCAGCACTGAAAGGAGAATTAACCATT
ATCACATCGCCTTTGATCCCA---GATATTTTC---------------------------
------------------------------------------------------------
------------------------------------------------ATACATGGATTT
ACTACAAGAACAGGTGGGATATCTTACATACCAACTCTTAGCTCATTCAATCTCTTCAGT
AGTTCCAAACGGAGAGATCCCAAGGCTGTTGTTCAAGAAAATCTGCGTAGGCTGGGGAAT
GCTGCAGGATTTAATGTGAAGAAATTTTACCAAATAAAGATGCGTACT------------
------------------------------------------------------------
------------------------------------------------------------
TTCAGAAAAGCT---------------TATGGT---------------------------
---------------------TGGAGAGGTACTTTGCTAGGTGTTGCTATGGCTACAGTG
AATGCTATGATAGCAGAATACGGCTGTAGTTTGGAAGACATTATTGTTGTACTGGGGCCT
TCAGTAGGACCTTGCTGTTTTACTCTTCCAAGGGAATCAGCAAAGGCATTTTATAATCTT
GATCCCAGATGTGTACGGCTCTTTGGCTCACCAAATCCCTATGTTGACATCCGTAAAGCC
ACGAGGATTCTTCTAGAACAGGGAGGAATTCTACCACAGAATATTCAG------------
---GACCAGAACCAAGATCTCAACCTCTGTACTTCCTGTCATCCTGACAAGTTTTTCTCC
CATGTCCGAGACGGCCTTAACTTTGGTACACAGATTGGCTTCATATCAATTAGAGAA
>Minke|BACU012170
------------------------------------------------------------
------------------------------------------------------------
------------------------------------------------------------
------------------------------------------------------------
------------------------------------------------------------
------------------------------------------ATGAAGGCTTTTATTGGT
CAACTCTTCACTGATGTTTACAGTTTTGAGTTTGAAGATTTACAGATGACTTTGAAGGGA
GGTCTTTTGAAACAGCCTACTGAAATAAACATAATCACAGCTCAAGAACTAGAAGCAATC
CAGAATGAAATAGAAACATATTTGAGAAGTTTGCCAGCCCTGAAAGGAGAATTAACCATT
ATCACATCTCCTTTGATCCCA---GATATTTTC---------------------------
------------------------------------------------------------
------------------------------------------------ATACATGGCTTT
ACTACAAGAACAGGTGGGATATCTTACATACCAACTCTTAGCTCATTCAATCTCTTCAGT
AGTTCCAAACGGAGAGATCCCAAGGCTGTTGTTCAAGAAAATCTGCGTAGGCTGGGGAAT
GCAGCAGGATTTAATGTGAAGAAATTTTACCGAGTAAAG------ACTGATCATGCCAAT
GATGTCTGGATTATGGGAAGCAAGGAGCCTGAATCTTACGACGGAATCACCACAAATCAA
AGAGGAGTCACAATAGCGGCTCTTGGTGCTGACTGTATACCGATAGTTTTTGCCGATCCT
GTCAAAAAAGCATGTGGGGTTGCTCACTCTGGT---------------------------
---------------------TGGAGAGGTACTTTGCTAGGTGTTGCTATGGCTACAGTG
AATGCTATGATAGCAGAATACGGCTGTAGTTTGGAAGACATTATTGTTGTACTGGGGCCT
TCAGTAGGACCTTGCTGTTTTACTCTTCCAAGGGAATCAGCAAAGGCATTTCATAATCTT
GATCCCAGATGTGTACGGCTCTTTGGCTCACCAAATCCCTATGTTGACATCCGTAAAGCC
ACGAGGATTCTTCTAGAACAGGGAGGAATTCTACCACAGAATATTCAG------------
---GACCAGAACCAAGATCTCAGCCTCTGTACCTCCTGTCATCCTGACAAGTTTTTCTCC
CATGTCCGAGATGGCCTTAACTTTGGTACACAGATTGGCTTCATATCAATTAGAGAA
