# Supplementary material for: Insights into the Evolution of Longevity from the Bowhead Whale Genome
Source: Cell Rep. 2015 Jan 6;10(1):112–22. doi: 10.1016/j.celrep.2014.12.008 (PMC4536333; doi:10.1016/j.celrep.2014.12.008)
Supplement: Supplemental Folder 2. Species Used in the Analysis of Selective Pressure Variation, Single-Gene Orthologous Families Tested, Likelihood Ratio Tests, MAKER Parameters, and Full Assembly and Read Usage Data, Related to Experimental Procedures [file mmc3.zip › Tested SGOs/reciprocal_group_2890.2.fas]

>Gibbon|ENSNLEG00000006765|ENSNLET00000008622
------------------------------------------------------------
------------------------------------------------------------
---------------------------------------------------ATGATGCTC
ATGCCAATGGCTTCAGTGATGGCAGTGACTGAACCGAAATGGGTCTCG---GTCTGGGGC
CGCTTCTTCTGGGTGACG---CTGCTGAGCATGGTGCTGGGGTCCCTGCTGGCCCTGTTG
CTGCCCCTGGGGGCTGTGGAGGAGCAGTGCTTGGCTGTGCTCAAAGGCCTCTACCTGCTC
AGGAGCAAACCGGACAGGGCGCAGCATGCTGCCACCAAGTGCACCAGCCCG------TCC
ACGGAGCTCAGCATCACCTCCAGGGGCGTGACACTGCTGGTGGCCAAGACCAAGGCCTCT
CCA------GCAGGTAAGTTGGAAGCCAGAGCCGCCCTGAACCAGGCCCTGGAGATGAAG
CGCCAGGGCAAGCGGGAAAAAGCCCAAAAGCTCTTCATGCACGCCCTCAAGATGGACCCG
GACTTCGTGGACGCACTCACCGAGTTTGGCATCTTCTCGGAAGAAGACAAGGACATCATC
CAGGCGGACTACTTGTACACCAGAGCATTGACCATCTCACCCTACCATGAGAAAGCACTG
GTCAACCGCGATCGGACACTGCCGCTCGTGGAGGAGATCGACCAGAGGTATTTCAGCATC
ATCGACAGCAAAGTGAAGAAGGTCATGTCCATCCCCAAGGGGAACTCGGCTCTGCGCAGG
GTCATGGAGGAGACCTACTACCATCACATCTACCACACAGTGGCCATTGAGGGCAACACC
CTCACCCTCTCGGAAATCAGGCACATCCTGGAGACCCGCTATGCCGTGCCCGGGAAGAGC
CTGGAGGAGCAGAACGAGGTCATCGGCATGCACGCGGCCATGAAGTACATCAACACGACT
CTGGTTTCGCGCATCGGCTCCGTCACCATCAGCGATGTGCTGGAGATCCACAGGCGGGTG
CTGGGCTACGTGGATCCCGTGGAAGCCGGCAGGTTTCGGACAACACAGGTCCTGGTCGGA
CACCACATCCCTCCCCATCCGCAGGATGTGGAAAAGCAGATGCAGGAGTTTGTACAGTGG
CTCAACTCCGAGGATGCCATGAACCTGCACCCAGTGGAGTTTGCAGCCTTAGCCCATTAT
AAACTCGTTTACATCCACCCTTTCATTGATGGCAACGGGAGGACCTCCCGTCTGCTCATG
AACCTCATCCTCATGCAGGCGGGCTACCCGCCCATCACCATCCGCAAGGAGCAGCGGTCC
GAGTACTACCACGTGTTGGAAGCTGCCAACGAGGGCGACGTGAGGCCTTTCATTCGCTTC
ATCGCCAAGTGTACTGAGACCACCCTGGACACCCTGCTTTTTGCCACAACTGAGTACTCG
GTGGCACTGCCAGAAGCC---CAACCCAACCACTCTGGGTTCAAGGAGACGCTTCCTGTG
AAGCCC------
>Gorilla|ENSGGOG00000011553|ENSGGOT00000011597
------------------------------------------------------------
------------------------------------------------------------
---------------------------------------------------ATGATGCTC
ATACCAATGGCTTCAGTGATGGCAGTGACTGAACCGAAATGGGTCTCG---GTCTGGGGC
CGCTTCCTCTGGGTGACG---CTGCTGAGCATGGTGCTGGGGTCCCTGCTGGCCCTGCTG
CTGCCACTGGGGGCTGTGGAGGAGCAGTGCTTGGCTGTGCTCAAAGGCCTCTACCTGCTC
AGGAGCAAACCGGACAGGGCGCAGCATGCCGCCTCCAAGTGCACCAGCCCA------TCC
ACGGAGCTCAGCATCACCTCCAGGGGCGCAACGCTGCTGGTGGCCAAGACCAAGGCCTCT
CCA------GCGGGTAAGTTGGAAGCCAGAGCTGCCCTGAACCAGGCCCTGGAGATGAAG
CGCCAGGGCAAGCGGGAAAAAGCCCAAAAGCTCTTCATGCACGCCCTCAGGATGGACCCA
GACTTCGTGGACGCGCTCACCGAGTTTGGCATCTTCTCAGAAGAAGACAAGGACATCATC
CAGGCGGACTACTTGTACACCAGAGCATTGACCATCTCACCCTACCATGAGAAAGCACTG
GTCAACCGCGATCGGACACTGCCTCTCGTGGAAGAGATCGACCAGAGGTATTTCAGCATC
ATCGACAGCAAAGTGAAGAAGGTCATGTCCATCCCCAAGGGGAACTCGGCTCTGCGCAGG
GTCATGGAGGAGACCTACTACCATCACATCTACCACACAGTGGCCATCGAGGGCAACACC
CTCACCCTCTCGGAAATCAGGCACATCCTGGAGACCCGCTACGCCGTGCCCGGGAAGAGC
CTGGAGGAGCAGAACGAGGTCATCGGCATGCATGCGGCCATGAAGTACATCAACACGACT
CTGGTTTCGCGCATCGGCTCCGTCACCATCAGCGATGTGCTGGAGATCCACAGGCGGGTG
CTGGGCTACGTGGACCCCGTGGAAGCCGGCAGGTTTCGGACAACACAGGTCCTGGTCGGA
CACCACATCCCTCCCCATCCGCAGGATGTGGAAAAGCAGATGCAGGAGTTTGTACAGTGG
CTCAACTCCGAGGATGCCATGAACCTGCACCCGGTGGAGTTTGCAGCCTTAGCCCATTAT
AAACTCGTTTACATCCACCCTTTCATTGATGGCAACGGGAGGACCTCCCGTCTGCTCATG
AACCTCATCCTCATGCAGGCGGGCTACCCGCCCATCACCATCCGCAAGGAGCAGCGGTCC
GAGTACTACCACGTGTTGGAAGCTGCCAACGAGGGCGACGTGAGGCCTTTCATTCGCTTC
ATCGCCAAGTGTACTGAGACCACCCTGGACACCCTGCTTTTTGCCACAACTGAGTACTCG
GTGGCACTGCCAGAAGCC---CAACCCAACCACTCTGGGTTCAAGGAGACGCTTCCTGTG
AAGCCC------
>Guinea_Pig|ENSCPOG00000010963|ENSCPOT00000011064
------------------------------------------------------------
------------------------------------------------------------
---------------------------------------------------ATGATGTTC
GTGCCAGTGGCTTCGGTGATGGCAGTGACTGAACCGAAATGGGTCTCG---GTCTGGGGC
CGCTTCTTGTGGCTGATG---CTGGTGAGCATGGCCATGGGGTCGCTGCTGGCCCTGCTG
CTGCCACTGGGAGCCGTGGAGGAACAGTGTTTGGCCATACTCAAAGGCTTCTACCTGCTC
AGGAGCCAACTAGACAGAGCACAGCATGCTGTCACCAGGCGCACCAGCCCC------TCC
ACGGAGCTCAGCGTCACCTCCAGGGACGCTGGGCTGCTGGTGGTCAAGACCAAGGCATCT
CCAGCTCTAGCAGGCAAGCTGGAAGCCAGAGCAGCGCTGAACCAAGCCCTGGAAATGAAG
CGCCAGGGCAAGCGGGAGAAAGCCCACAAGCTCTTCCTGTACGCGCTCAAGATGGACCCG
GACTACGTGGACGCGCTCAATGAGTTTGGCATCTTCTCCGAAGAAGACAAGGACATCATC
CAGGCAGATTACCTGTACACCAGAGCGCTGACCATCTCGCCCTTCCATGAGAAAGCCCTG
GTCAACCGGGACCGGACGCTGCCGCTCGTGGAGGAGATCGACCAGAGGTACTTCAGCATC
ATCGACAGCAAGGTGAGGAAGGTGATGTCCATCCCCAAGGGGAACTCGGCGCTGCGCCGC
GTCATGGAGGAGACCTACTACCACCACATCTACCACACGGTGGCCATCGAGGGCAACACC
CTCACGCTGTCCGAGATCAGGCACATCCTGGAGACGCGCTATGCCGTGCCGGGGAAGAGC
CTGGAGGAACAGAACGAGGTCCTTGGCATGCACGCAGCCATGAAGTACGTCAACACCACC
CTGGTCTCACGAGTAGGCTCCGTCACCATCGACGACGTGATGGAGATCCACAGGCGGGTG
CTGGGCTACGTGGATCCAGTGGAAGCTGGCAGGTTTCGCACGACCCAGGTCCTGGTGGGA
CACCACGTCCCTCCCCATCCCCAAGACGTGGAGAAGCAGATGCAGGAGTTCATACAGTGG
CTCAACTCTGAGGACGCCATGAACCTGCACCCGGTGGAGTTTGCGGCCCTAGCGCATTAC
AAACTCGTCTACATCCACCCTTTCATCGACGGCAATGGGAGGACCTCACGCCTGCTCATG
AACCTCATCCTGATGCAGGCAGGCTACCCGCCCATCACCATCCGCAAGGAGCAGAGGGCT
GAGTATTACCACGTGCTGGAGGTCGCCAACGAGGGTGACGTGAGGCCTTTCATCCGCTTC
ATCGCCAAGTGCACCGAGACCACTCTGGACACCCTGCTTTTTGCCACGACTGAGTACTCG
GTGGCACTGCCGGAAGCC---AACCCCAACCATTCTGAGTTCAAGGAGACACTTCCGGTG
AAACCT------
>Horse|ENSECAG00000019014|ENSECAT00000020133
------------------------------------------------------------
------------------------------------------------------------
---------------------------------------------------ATGACACTC
ATGCCGATGGCTTCCGTGATGGCGGTGACTGAACCAAAATGGGTCTCC---GTGTGGGGC
CGCTTCCTGTGGATGCTG---CTGCTGAGCGTGGCGCTGGGGTCCCTGCTGGCCCTGCTG
CTGCCGCTGGGGGCCGTGGAGGAGCAGTGCGTGGCCGTGCTCAAAGCCTTCTACCTGCTC
CGGAGCAAGCTGGACAGGGTACAGCATGCCGTCACCAAGTGCACCAGCCCG------TCC
ACGGAGCTCAGTATCACCTCCAGGGACTCGGCACTGCTGGTGGTCAAGACCAAGGCCTCT
CCG------GCTGGAAAGTTGGAAGCCAAAGCGGCTTTGAACCAAGCCCTGGAAATGAAA
CGCCAGGGCAAGCGGGAGAAAGCCCACAAGCTCTTTTTGCACGCCCTCAAGATGGACCCG
GACTTCGTAGACGCGCTCAATGAGTTTGGCATCTTCTCAGAAGAAGACAAGGACATCATC
CAGGCGGATTACTTATACACTAGAGCACTGACCATCTCGCCCTACCACGAGAAGGCGCTG
GTCAACCGGGACCGGACGCTGCCGCTGGTGGAGGAGATCGACCAGAGGTACTTCAGCATC
ATCGACAGCAAAGTGAAGAAGGTCATGTCCATCCCCAAGGGCAACTCCGCGCTGCGCAGG
GTCATGGAGGAAACGTACTACCATCACATCTACCACACGGTCGCGATCGAGGGCAACACC
CTGACCCTCTCGGAAATCAGGCACATCCTCGAGACCCGCTACGCCGTGCCGGGGAAGAGC
CTGGAGGAGCAGAACGAGGTCATCGGCCTGCACGCAGCCATGAAGTACATCAACACGACG
CTGGTCTCCCGCATCGGGTCCGTCACCCTCAGCGACGTGCTGGAGATCCACAGGCGGGTG
CTGGGCTACGTGGATCCGGTGGAAGCCGGCAGGTTTCGGACAACACAGGTCCTTGTGGGC
CACCACGTCCCTCCGCATCCTCGGGATGTGGAGAAGCAGATGCAGGAGTTCATCCAGTGG
CTCAACTCCGAGGACGCCATGAACCTGCACCCGGTCGAGTTTGCAGCCTTGGCCCATTAT
AAACTCGTTTACATACACCCTTTCATCGACGGCAACGGAAGGACCTCACGCCTGCTCATG
AACCTCATCCTGATGCAGGCGGGCTACCCGCCCATCACCATCCGCAAGGAGCAGAGATCC
GAGTACTACCACGTGCTGGAGGTCGCCAATGAGGGCGACGTGAGGCCGTTCATTCGCTTC
ATCGCCAAGTGCACGGAGACCACCCTGGACACCCTGCTCTTTGCCACGACGGAGTACCCG
GTGGCACTGCCGGAGGCC---AGACCCAACCACTCTGGCTTCAAGGAGACGCTGCCTGTG
AAGCCC------
>Mouse|ENSMUSG00000053334|ENSMUST00000065698
------------------------------------------------------------
------------------------------------------------------------
---------------------------------------------------ATGATACTC
ATGCCAATGGCGTCGGTGGTGGCAGTGGCCGAACCCAAATGGGTCTCC---GTCTGGGGC
CGTTTCCTGTGGATGGCG---CTGCTGAGCATGGCTCTGGGGTCGCTGCTGGCTCTGCTG
CTGCCGCTGGGAGTTGTGGAAGAGCATTGCCTGGCTGTGCTCAGAGGTTTCCACCTGCTC
AGGAGCAAACTGGACAGGGCACAGCCTGTGGTCCCCAAGTGCACCAGCCTA------TGC
ACAGAGCTCAGTGTCTCCTCCAGGGATGCAGGGCTGCTGACAGTCAAGACTACGGCGTCT
CCA------GCAGGGAAGCTGGAAGCCAAGGCCGCCCTAAACCAAGCCCTGGAGATGAAG
CGTCAAGGCAAGAGAGGGAAAGCCCACAAGCTCTTCCTGCACGCCCTCAAGATGGACCCC
GGCTTTGTAGACGCACTGAATGAGTTCGGCATCTTCTCCGAAGAAGACAAGGACATCATC
CAGGCTGACTACTTATACACCAGGGCCCTGACCATCTCGCCCTTCCACGAGAAAGCCCTG
GTCAACCGGGATCGGACACTGCCCCTCGTGGAGGAAATCGACCAGAGGTACTTCAGCGTC
ATCGACAGCAAAGTGAAGAAGGTCATGTCCATCCCAAAGGGGAGCTCAGCGCTGCGCAGG
GTCATGGAGGAGACCTACTACCACCACATCTACCACACGGTGGCCATCGAGGGCAACACC
CTCACCCTCTCGGAGATCAGGCACATCCTGGAGACCCGCTACGCCGTGCCAGGGAAGAGC
CTGGAAGAGCAGAACGAGGTGATCGGCATGCACGCGGCCATGAAGTACATCAACACCACC
CTGGTCTCCCGCATCGGGTCTGTCACCATGGACGACATGCTGGAGATCCACAGGAGGGTA
CTGGGGTATGTGGATCCAGTGGAGGCGGGCAGGTTCCGGAGGACCCAGGTCCTGGTGGGC
CACCACATCCCACCCCACCCCCGGGATGTGGAGAAGCAGATGCAGGAGTTCACACAGTGG
CTCAATTCAGAGGACGCCATGAACCTGCACCCAGTCGAGTTCGCGGCCCTGGCCCATTAC
AAACTGGTGTACATCCACCCTTTCATCGACGGCAACGGGAGGACCTCCCGTCTGCTGATG
AACCTGATTTTGATGCAGGCGGGATACCCGCCCATCACCATCCGCAAGGAGCAGAGGTCC
GAGTACTACCATGTACTGGAAGTCGCCAACGAGGGTGACGTGCGGCCTTTCATCCGCTTC
ATAGCCAAGTGTACGGAGGTCACACTGGACACGTTGCTCCTTGCCACCACCGAGTACTCG
GTGGCACTGCCAGAAGCC---CAGCCCAACCATTCTGGGTTCAAGGAGACGCTCCCTGTG
AGGCCC------
>Opossum|ENSMODG00000002863|ENSMODT00000003554
------------------------------------------------------------
------------------------------------------------------------
---------------------------------------------------ATGACCTTC
ATGTCGATGGCCACGGTGGTGGCAGTGGCCGAGCCGAAATGGGTCTCCTTGGTGTGGAGC
CGCTGGCTGTGGGTGATGGCCCTGCTCGGGGTGCTTCTGGGGTCCCTGCTGATGCTCTTG
CTCCCCCCGGGGGCCAAGGACGAGCAGTGCTCCATGATCCGGAAAGGGCTGACCTTGCTG
AAGAGCAAGCTGGAGGGAGCCCATGGGAGCATTAAGGGATACAGCTCTCCC------AAC
ACGGGGCTCAGTGTCACGACCAGAGGCATCAATCTGCTGGTGGTCAAGCCCAAAGCGTCT
CCA------GATGTCAAGCTAGAAGCCAGAGCAGCCCTGAACCAAGCCCTGGAAATGAAG
CGGCAGGGGAAGCGAGAGAAGGCCCACAAACTCTTCTTACACGCCCTCAAGATGGACCCC
GACTATGTGGATGCCCTCAACGAGCTGGGCATCTTTTCTGAAGAGGAGAAAGACATTCTG
CATGCTGATTACTTGTATACCAAAGCATTGACCATCTCTCCCTACAATGAGAAGGCTCTA
ATCAATAGGGATCGGACACTGCCTCTGGTGGAAGAGATAGACCAGAGGTACTTCAGCATC
ATCGACAGCAAAGTTAAAAAGGTGATGGCCATTCCGAAGGGGAGCTCAGCGCTGCGGCGG
GTCATGGAGGAGTCCTACTACCATCACATCTATCACACTGTTGCCATTGAAGGCAACACT
CTCACCCTCTCTGAAATAAGACACATCATTGAGACCCGCTACGCTGTGCCAGGGAAGAGC
CTGGAGGAACAGAACGAGGTCATTGGTATGCACGCGGCCATGAAATACATAAACACCACT
CTGGTCTCCAGGATTGGTTCCGTCACCATCAGTGACATGCTCGAGATCCATAGGCGGGTG
CTGGGTTATGTGGATCCCGTGGAGGCGGGGAGATTTAGGACTACACAGGTGTTTGTGGGC
CATCACATTCCTCCCCACCCCCAAGATGTGGAAAAACAGATGGAAGAGTTTATACAGTGG
CTGAACTCGGAAGACGCCATGAATTTACACCCAGTGGAGTTTGCAGCCTTGGCCCATTAT
AAATTGGTCTACATCCACCCCTTCGTCGATGGCAACGGCAGGACCTCCCGCTTGCTGATG
AACCTAATTTTGATGCAGGCAGGCTACCCTCCCATTACGATCCGGAAGGAGCAGAGGTCA
GAGTATTACCACGTGTTGGAAGTTGCCAACGAAGGGGACGTGAGACCCTTCATCCGTTTC
ATTGCCAAGTGTACCGAGACTACTTTAGACATGCTGCTAATCGCAACCACTGACCATGCT
GTGGGTTTGCCAGAAGCA---AATCCCAACCATTCCGGATGCAGACAGACTATTCCTGTG
AAAACC------
>Orangutan|ENSPPYG00000004918|ENSPPYT00000005826
------------------------------------------------------------
------------------------------------------------------------
------------------------------------------------------ATGCTC
ATGCCAATGGCTTCAGTGATGGCAGTGACTGAACCGAAATGGGTCTCG---GTCTGGGGC
CGCTTCCTCTGGGTGACA---CTGCTGAGCATGGTGCTGGGGTCCCTGCTGGCCCTGCTG
CTGCCACTGGGGGCTGTGGAGGAGCAGTGCTTGGCTGTGCTCAAAGGCCTCTACCTGCTC
AGGAGCAAACCGGACAGGGCGCAGCATGCCGCCACCAAGTGCACCAGCCCG------TCC
ACGGAGCTCAGCATCACCTCCAGGGGCTCAACGCTGCTGGTGGCCAAGACCAAGGCCTCT
CCA------GCAGGTAAGTTGGAAGCCAGAGCCGCCCTGAACCAGGCCCTGGAGATGAAG
CGCCAGGGCAAGCGGGAAAAAGCCCAAAAGCTCTTCATGCATGCCCTCAAGATGGACCCG
GACTTCGTGGACGCGCTCACCGAGTTTGGCATCTTCTCAGAAGAAGACAAGGACATCATC
CAGGCGGACTACTTGTACACCAGAGCACTGACCATCTCACCCTACCATGAGAAAGCACTG
GTCAACCGCGATCGGACACTGCCACTCGTGGAGGAGATCGACCAGAGGTATTTCAGCATC
ATCGACAGCAAAGTGAAGAAGGTCATGTCCATCCCCAAGGGGAACTCGGCTCTGCGCAGG
GTCATGGAGGAGACCTACTACCATCACATCTACCACACAGTGGCCATCGAGGGCAACACC
CTCACCCTCTCGGAAATCAGGCACATCCTGGAGACCCGCTACGCCGTGCCCGGGAAGAGC
CTGGAGGAGCAGAACGAGGTCATCGGCATGCACGCGGCCATGAAGTACATCAACACGACT
CTGGTTTCGCGCATCGGCTCTGTCACCATCAGCGATGTGCTGGAGATCCACAGGCGGGTG
CTGGGCTACGTGGACCCCGTGGAAGCCGGCAGGTTTCGGACGACACAGGTCCTGGTCGGA
CACCACATCCCTCCCCATCCGCAGGATGTGGAAAAGCAGATGCAGGAGTTTGTACAGTGG
CTCAACTCCGAGGATGCCATGAACCTGCACCCGGTGGAGTTTGCAGCCTTAGCCCATTAT
AAGCTCGTTTACATCCACCCTTTCATTGATGGCAACGGGAGGACCTCCCGTCTGCTCATG
AACCTCATCCTCATGCAGGCGGGCTACCCGCCCATCACCATCCGCAAGGAGCAGCGGTCC
GAGTACTACCATGTGTTGGAAGCTGCCAACGAGGGCGACGTGAGGCCTTTCATTCGCTTC
ATCGCCAAGTGTACTGAGACCACCCTGGACACCCTGCTTTTTGCCACAACTGAGTACTCG
GTGGCACTGCCAGAAGCC---CAACCCAACCACTCTGGGTTCAAGGAGACGCTTCCTGTG
AAGCCC------
>Platypus|ENSOANG00000008793|ENSOANT00000014015
------------------------------------------------------------
------------------------------------------------------------
---------------------------------------------------ATGAACCTC
GCGACCATGGCGGCGGTGGCGGCG------GAGCCCAAGTGGATCTGG---GCCTGGGGC
TGGTTCCGGTGGGCGGCG---CTTCTGGGGGTGCTGCTGGGCTCCCTGCTGATGCTCCTG
CTGCCCCGGGGGAGCAGGGAGGAGCCGTGCGCCGCGGTGCTGAAGGGGCTGACCCTGCTC
CGGAGCAGGCTGGACGGCGGCCACCGCGCCGCCGGCAAACCCGGCCCTCCCGTCACCACC
ACCGGGCTCAGCGTCACGGCGGGCGGGGTGGACCTGCTGGTCGTCAAACACAAGCCCTCG
GCA------GACGTCCGGCTGGAGGCCAGAGCGGCCCTGAAGCAGGCGCTGGAGATGAAG
CGTCAGGGCAAGCGGGAGAAGGCCCACAGGCTCTTCTCCCACGCCCTGCGGATGAACCCG
GACGACGTGGAGGCGCTGAACGAGTTCGGCATCTTCTCCGAGGAGGAGGAGGACATCGTC
CGGGCCGACTTCCTCTACGGCAAAGCCCTGGCCCTGGCGCCCTGCCACCCGAAGGCCCTG
CGGAACCGGGACCGGACGCTGCCGCTGGTGGAGGAGATCGACCAGCGGCACTTCGGCCTG
CTGGACGCCAAGGTCAAGAAGGTGATGGCCGTCCCCAAGGGGGACTCGGCCCTGCGCCGC
GTCATGGAGGAGGCCTACTATCACCACATCTACCACACGGTGGCCATCGAGGGCAACACC
CTGACCCTGGCCGAGATCCGCCACATCGTCGAGACGCGCTACGCCGTGCCGGGCCGCAGC
CTGGAGGAGCAGAACGAGGTGGTGGGCGTCCACGCCGCCATGATGTTCGTCAACACCACC
CTGCTGGCCCGGGTCGGGGCCGTGACCATCCGCGACGTGCTGGACATCCACCGCCGGGTG
CTGGGCTACGTGGACCCCGTGGAGGCGGGCCGCTTCCGGCGCAGCCAGGTGTTCGTGGGG
CACCACGTGCCCCCGCACCCCCGGGACGTGCGGCGGCAGATGGAGGAGTTCACCCAGTGG
CTCAACTCGGAAGACGCCGCCAGCCTGCATCCGGTGGAGTTCGCCGCCCTGGCCCACTAC
AAGTTCGTCTACATCCACCCCTTCGTCGACGGCAACGGCCGGACCTCGCGCCTGCTCATG
AACCTCATCATGGTGCAGGCCGGCTACCCGCCCATCACCGTCCGCAAGGAGCAGAGGGCC
GAGTACTACCACGTCCTCCAGGTGGCCAACGAAGGGGACGTCCGGCCCTTCATCCGCTTC
ATCGCCAAGTGCACCGAGACCACGCTGGACACGCTGCTCCTCGCCACCACCGACTATTCC
GTGGGGCTGCCCGAGGCGCTGTCTCCGGGCCCGCCGTCGGACGACCGGACCATCCCGGTC
AAGACC------
>Rabbit|ENSOCUG00000016278|ENSOCUT00000016271
ATGAGCGCTGGT------------------------------------------------
------------------------CAGGCAGTGGCGGGGAGGCCTTGCAGCCGCGAGCGA
TCCTGCCGTCTCCGCTGTGGACATGTGCGAGGGGCCCTTCCCGGAGTCCAGATGACGCTC
GTGCCAGTGGCGTCGGTGATGGCGGCGACAGAGCCGAGATGGGTCTCG---GTCTGGAGC
CGCTTCCTGTGGCTGGTG---CTGCTCAGCACGGTGCTGGGGTCCCTGCTGGCGCTGCTG
CTGCCGCTGGGCGCCATGGAAGAGCAGTGCCTGGCTGTGCTCAAGGGCTTCTACCTGCTC
AGGAGCAGGCTGGACAGGGCGCAGCAGGCCGTCACCAAGCGCACCAGCCGG------TCC
ACCGAGCTCAGTGTCACCTCCAGGGACGCCGGGCTGCTGGTGGTCAAGACCAAGCCCTCC
CCA------GCAGGTAAGCTGGAAGCCAGAGCGGCCTTGACCCAGGCGCTGGAGATGAAG
CGCCAGGGCAAGCGGGACAAAGCCCGCAGGCTGTTCCTGCACGCGCTCAAGATGGACCCG
GACTCCGTGGACGCGCTCACCGAGTTCGGCGTCTTCTCCGAGGAAGACAAGGACATCATC
CGGGCGGACTACCTGTACACGCGCGCGCTCACCATCGCGCCCCACCACGAGAAGGCGCTG
GTCCGCAGGGGCCGCACGCTGCCGCTGGTGGACGAGATCGACCAGCGCTACTTCAGCACC
ATCGACAGCAAGGTGAAGAAGGTCATGGCCATCCCCAAGGGGAGCTCGGCCCTGCGCAGG
GTCATGGAGGAGACGTACTACCACCACATCTACCACACGGTGGCCATCGAGGGCAACACC
CTCAGCCTCGCGGAGATCCGGCACATCCTGGAGACGCGCTACGCCGTGCCGGGCAAGAGC
CTGGAGGAGCAGAACGAGGTCATCGGCGTGCACGCGGCCATGAAGTACATCAACACGACG
CTGGTGTCACGCATCGGCTCCGTCACCATCGGCGACGTGCAGGAGATCCACCGGCGGGTG
CTGGGCTACGTGGACCCCGTGGAAGCCGGCAGGTTTCGGACGACGCAGGTGCTGGTGGGC
CACCACATCCCTCCCCACCCCCAGGAGGTGGAGAAGCAGATGGAGGAGTTCATCCAGTGG
CTCAACTCCGAGGACGCCACGCAGCTGCACCCGGTGGAGTTCGCAGCGCTGGCCCACTAC
AAGCTGGTTCACATCCACCCCTTCATCGACGGCAACGGGAGGACCTCGCGCCTGCTCATG
AACCTCATCCTGATGCAGGCCGGCTACCCGCCCGTCACCATCCGCAAGGAGCAGAGGTCG
GAGTACTACCACGTGCTGGAGGTCGCCAACGAGGGCGACGTGAGGCCCTTCATCCGCTTC
ATCGCCCAGTGCACCGAGACCATGCTGGACACACTGCTGTTCGCCACGACCGAGTACGCG
GTGGCACTGCCAGAAGCC---ACGCCCAGC------------AAGGAGACGCTTCCTGTG
AAGCCC------
>Rat|ENSRNOG00000000703|ENSRNOT00000000892
------------------------------------------------------------
------------------------------------------------------------
---------------------------------------------------ATGATACTC
ATGCCGATGGCGTCAGTGGTGGCAGTGGCTGAACCCAAATGGGTCTCA---GTCTGGGGC
CGTTTCCTGTGGATGACA---CTGCTGAGCATGGCTCTGGGGTCACTGCTGGCCCTGCTG
CTGCCACTGGGAGCTGTGGAAGAACAGTGTCTGGCTGTGCTCAGAGGCTTCCACCTGCTC
AGGAGCAAACTGGACAGGGCACAGCATGTGGTCACCAAGTGCACCAGCCCA------TCT
ACGGAGCTCAGTGTCACCTCCAGGGACGCAGGGCTGCTGACGGTCAAGACTAAGGCGTCT
CCA------GCAGGGAAACTGGAAGCCAAGGCCGCACTAAACCAAGCCCTAGAGATGAAG
CGCCAAGGCAAGAGGGGCAAAGCGCACAAGCTCTTCCTGCATGCCCTCAAGATGGACCCT
GGCTTCGTAGACGCCCTCAATGAGCTCGGCATCTTCTCAGAAGAGGACAAGGACATCATC
CAGGCAGATTACCTCTACACTAGGGCCCTGACCATTTCGCCCTTCCACGAGAAAGCACTG
ATCAACCGGGACCGGACGCTGCCACTGGTGGAGGAAATCGACCAGAGGTACTTCAGCGTC
CTTGACAGCAAAGTGAGGAAGGTAATGTCCATCCCTAAGGGGAGCTCAGCGCTCCGCAGG
GTCATGGAGGAGACCTACTACCATCACATCTACCACACTGTGGCTATCGAGGGCAACACC
CTCACTCTCGCAGAGATCAGGCACATCCTGGAGACACGCTATGCCGTGCCAGGGAAGAGC
TTGGAGGAGCAAAACGAGGTGATCGGCATGCACGCGGCCATGAAGTACATCAACAGTACC
CTGGTCTCCCGCATCGGGTCCGTCACCATTGACCACATGCTGGAGATCCACAGGAGGGTC
CTGGGGTACGTGGACCCAGTGGAGGCGGGCAGGTTTCGGAGGACCCAGGTCCTGGTGGGA
CACCACATCCCACCCCACCCCCGGGACGTGGAGAAGCAGATGCAGGAGTTCACACAGTGG
CTCAATTCGGAGGACGCCATGAACCTGCACCCGGTTGAGTTCGCAGCCTTAGCCCATTAC
AAACTGGTGTACATCCACCCTTTCATCGATGGCAATGGGAGGACCTCCCGCCTGCTGATG
AACCTGATCCTGATGCAGGCAGGGTACCCGCCCATCACCATACGCAAGGAGCAGAGGTCA
GAGTACTACCATGTGCTGGAAGTCGCCAACGAGGGTGACGTGCGGCCATTCATCCGCTTC
ATAGCCAAGTGTACGGAAGTCACACTGGACACATTGCTCCTCGCCACCACCGAGTACTCT
GCAGCACTGCCAGAAGCC---CAGCCCAACCACTCTGGGTTCAAGGAGACACTTCCTGTG
AGGCCT------
>Macaque|ENSMMUG00000017123|ENSMMUT00000024075
------------------------------------------------------------
------------------------------------------------------------
---------------------------------------------------ATGATGCTC
ATGCCGATGGCTTCAGTGATGGCGGTGACTGAACCGAAATGGGTCTCA---GTCTGGGGC
CGCTTCCTCTGGGTGACG---CTGCTGAGCATGGTGCTGGGGTCCCTGCTGGCCCTGCTG
CTGCCACTGGGGGCTGTGGAAGAGCAGTGCTTGGCTGTGCTCAAAGGCTTCTACCTGCTC
AGGAGCAAACTGGACAGGGCGCAGCATGCCGCCGCCAAGTGCAGCAGCCCA------TCC
ACGGAGCTCAGCATCACCTCCAGGGGCGTGACGCTGCTGGTGGCCAAGACCAAGGCCTCT
CCA------GCAGGTAAGTTGGAAGCCAGAGCCGCCCTGAACCAGGCCCTGGAGATGAAG
CGCCAGGGCAAGCGGGAAAAAGCCCAAAAGCTCTTCATGCATGCCCTCAAGATGGATCCG
GACTTCGTGGACGCACTCACCGAGTTTGGCATCTTCTCAGAAGAAGACAAGGACATCATC
CAGGCGGACTATTTGTACACCAGAGCATTGACCATCTCGCCCTACCATGAGAAAGCGCTG
GTCAGCCGTGATCGGACGCTCCCACTCGTGGAGGAGATCGATCAGAGGTATTTCAGCATC
ATCGACAGCAAAGTGAAGAAGATCATGTCCATCCCCAAGGGGAACTCGGCTCTGCGCAGG
GTCATGGAGGAGACCTACTACCATCACATCTACCACACAGTGGCCATCGAGGGCAACACC
CTCACCCTCTCAGAAATCAGGCACATCCTGGAGACCCGCTACGCCGTGCCCGGGAAGAGC
CTGGAGGAGCAGAACGAGGTCATCGGCATGCACGCGGCCATGAAGTACATCAACACAACC
CTGGTTTCGCGCATCGGCTCCGTCACCATCAGCGACGTGCTGGAGATCCACAGGCGGGTG
CTGGGCTACGTGGACCCCGTGGAAGCGGGTAGGTTTCGGACGACACAGGTCCTGGTCGGA
CACCACATCCCTCCCCATCCGCAGGATGTGGAAAAGCAGATGCAGGAGTTTGTACAGTGG
CTCAACTCTGAGGATGCCATGAACCTGCACCCGGTGGAGTTTGCAGCCTTAGCCCATTAT
AAACTCGTTTACATCCACCCTTTCATTGACGGCAACGGGAGGACCTCCCGCCTGCTCATG
AACCTCATCCTCATGCAGGCGGGCTACCCGCCCATCACCATCCGCAAGGAGCAGCGGTCT
GAGTACTACCACGTGCTGGAAGCTGCCAACGAGGGCGATGTGAGGCCTTTCATTCGCTTC
ATCGCCAAGTGTACTGAGACCACCCTGGACACCCTGCTTTTTGCCACAACTGAGTACTCG
GTGGCACTGCCAGAAGCC---CAGCCCAACCACTCTGGGTTCAAGGAGACGCTTCCTGTG
AAGCCCTCACCC
>Marmoset|ENSCJAG00000015326|ENSCJAT00000029822
------------------------------------------------------------
------------------------------------------------------------
---------------------------------------------------ACGATGCTC
ATGCCGATGGCTTCAGTGATGGCGGTGACCGAACCAAAATGGGTCTCG---TTCTGGGGC
CGCTTCCTGTGGGTGACG---CTGCTGAGCATGGTGCTGGGGTCTCTGCTGGCCCTGCTG
TTGCCGCTGGGGCCTGTGGAGGAGCAGTGCTTGGCTGTGCTCAAAGGCTTCTACCTGCTC
AGGAGCAAACTGGACAGGGCGCAGCATGCCACCACCAGGTGCACCAGCCCA------TCC
ACAGAGCTCAGCATCACCTCCAGGGATGCGACGCTGCTGGTGGTCAAGACCAAGGCCTCT
CCA------GCAGGTAAGTTGGAAGCCAGAGCCGCCCTGAACCAGGCCCTGGAGATGAAG
CGCCAGGGCAAGCGGGAAAAAGCCCAAAAGCTCTTCATGCATGCCCTCAGGATGGACCCG
GACTTCGTGGATGCACTCACCGAGTTTGGCATCTTCTCGGAGGAAGACAAGGACATCATC
CAAGCAGACTACTTATACACCAGAGCACTGACCATCTCGCCCTACCATGAGAAAGCGCTG
GTCAACCGCGATCGGACGCTGCCACTTGTGGAGGAGATCGACCAGAGGTATTTCAGCATC
ATCGACAGCAAGGTGAAGAAGGTCATGTCCATCCCGAAGGGGAACTCGGCTCTGCGCAGG
GTCATGGAGGAGACCTACTACCATCACATCTACCACACGGTGGCCATCGAGGGCAACACC
CTCACCCTCTCGGAAATCAGGCACATCCTGGAGACACGCTACGCTGTGCCCGGGAAGAGC
CTGGAGGAGCAGAACGAGGTCATCGGCGTGCACGCGGCCATGAAGTACCTCAACACGACA
CTGGTTTCGCGCATCGGCTCCGTCACCATCAGTGACGTGCTGGAGATCCACAGGCGGGTG
CTGGGCTACGTGGACCCCGTGGAAGCCGGCAGGTTTCGGACAACACAGGTCCTGGTCGGA
CACCACATCCCTCCCCATCCACAGGATGTGGAAAAGCAGATGCAGGAGTTCGTACAGTGG
CTCAACTCGGAGGACGCCATGCACCTGCACCCGGTGGAGTTTGCAGCCTTAGCCCATTAT
AAACTCGTTTACATCCACCCTTTCATTGATGGCAACGGGAGGACCTCCCGCCTGCTCATG
AACCTCATCCTCATGCAGGCAGGCTACCCGCCTATCACCATCCGCAAGGAGCAGCGGTCC
GAGTACTACCATGTGTTGGAAGCTGCTAATGAGGGCGATGTGAGGCCTTTCATTCGCTTC
ATCGCCAAGTGTACTGAGACTACCCTGGACACCCTGCTTTTCGCCACGACTGAGTACTCG
GTGGCACTGCCAGAAGCT---CAGCCCAACCACTCTGGGTTCAAGGAGACGCTTCCTGTG
AAGCCC------
>Microbat|ENSMLUG00000009866|ENSMLUT00000009857
------------------------------------------------------------
------------------------------------------------------------
---------------------------------------------------ATGACACTC
ATGCCGATGGCTTCAGTGGTGGCCGTGGCTGAACCAAAATGGGTCCCC---ATCTGGGGC
CGCTTCCTGTGGGTGATG---CTGCTGAGCATGGTGCTGGGGTCCCTGCTGGCCCTGCTG
CTGCCGCTGGGGGCCATGGAGGAGCAGTGTTGGGCCTTGCTCAAAGGCTTCTCCCTGCTC
AGGAGCAGGTGGGACAGGGCCCAGCATGCCGTCAGCAGATGCACCAGCCCA------TCC
ACGGAACTCAGCGTCACCTCCAAGGATGCGGCCCTGCTGGTGGTCAAGGCCGCGTCCTCC
CCA------GCCGCTAGGTTGGAAGCCAAAGCAGCTCTGCACCAAGCCCTGGAAATGAAA
CGCCAGGGCAAGCGGAAGAAGGCCCACAAGCTCTTCCTGCACGCCCTGAGCATGGACCCA
GACTCGGTGGACGCGCTCACCGAGTTCGGCATCTTCTCAGAAGAGGAAAAGGACATCATC
CAGGCAGACTACTTGTACACCAGGGCGTTGACCATCTCGCCCTACCACGAGAAAGCGCTC
ATCAGCCGGGACCGGACGCTGCCGCTGGTGGAGGAGATCGACCAGAGGTACTTCAGCATC
ATCGACGACAAAGTGAGGAAGGTCATGTCCATCCCCAAGGGCAGCTCCGCGCTGCAGAGG
GTCATGGAGGAAACGTACTACCATCACATCTACCACACGGTTGCCATCGAGGGCAACACC
CTCACCCTCTCGGAAATCAGGCACATCCTGGAGACCCGCTATGCGGTGCCGGGGAAAAGC
CTGGAGGAGCAGAACGAGGTCATTGGCATGCACGCGGCAATGAAGTACATCAACACCACA
CTGGTCTCCCGCATGGGGTCCGTCACCATCAGCGACATACTGGAGATCCACAGGCGCGTG
CTGGGTTATGTGGATCCCGTGGAAGCCGGTAGGTTTCGGACAACACAGGTCCTTGTGGGA
CACCACATCCCTCCCCATCCTCAAGATGTGGAAAAGCAGATGCAGGAGTTCATCCAGTGG
CTCAACTCCGAGGACGCCATGAATCTGCACCCAGTGGAGTTTGCAGCCTTGGCCCATTAT
AAACTCGTTTACATCCACCCGTTCATTGACGGCAATGGAAGGACCTCACGCCTGCTGATG
AACCTCATCCTAATGCAGGCGGGCTACCCACCCATCACCATCCGCAAGGAGCAGAGATCT
GAGTACTACCACGTACTGGAAGTCGCCAATGAAGGCGACGTGAGGCCATTCATTCGCTTC
ATTGCCAAGTGTACGGAGACCACCCTGGACACCCTGCTCTTTGCCACAACAGAGTACCCA
GTGGCACTGCCAGAGGCC---AAACCCAATCACTCTGGGTTCAAGGAGACGCTACCTGTG
AAACCT------
>Human|ENSG00000198855|ENST00000552695
------------------------------------------------------------
------------------------------------------------------------
---------------------------------------------------ATGATGCTC
ATACCAATGGCTTCAGTGATGGCGGTGACTGAACCGAAATGGGTCTCG---GTCTGGAGC
CGCTTCCTCTGGGTGACG---CTGCTGAGCATGGTGCTGGGGTCCCTGCTGGCCCTGCTG
CTGCCGCTGGGGGCTGTGGAGGAGCAGTGCTTGGCTGTGCTCAAAGGCCTCTACCTGCTC
AGGAGCAAACCGGACAGGGCGCAGCATGCCGCCACCAAGTGCACCAGCCCG------TCC
ACGGAGCTCAGCATCACCTCCAGGGGCGCGACGCTGCTGGTGGCCAAGACCAAGGCCTCT
CCA------GCGGGTAAGTTGGAAGCCAGAGCTGCCCTGAACCAGGCCCTGGAGATGAAG
CGCCAGGGCAAGCGGGAAAAAGCCCAAAAGCTCTTCATGCACGCCCTCAAGATGGACCCG
GACTTCGTGGACGCGCTCACCGAGTTTGGCATCTTCTCGGAAGAAGACAAGGACATCATC
CAGGCGGACTACTTGTACACCAGAGCATTGACCATCTCACCCTACCATGAGAAAGCACTG
GTCAACCGCGATCGGACACTGCCTCTTGTGGAAGAGATCGACCAGAGGTATTTCAGCATC
ATCGACAGCAAAGTGAAGAAGGTCATGTCCATCCCCAAGGGGAACTCAGCTCTGCGCAGG
GTCATGGAGGAGACCTACTACCATCACATCTACCACACAGTGGCCATCGAGGGCAACACC
CTCACCCTCTCGGAAATCAGGCACATCCTGGAGACCCGCTACGCCGTGCCCGGGAAGAGC
CTGGAGGAGCAGAACGAGGTCATAGGCATGCATGCAGCCATGAAGTACATCAACACGACT
CTGGTTTCGCGCATCGGCTCCGTCACCATCAGCGACGTGCTGGAGATCCACAGGCGGGTG
CTGGGCTACGTGGACCCCGTGGAAGCCGGCAGGTTTCGGACAACACAGGTCCTGGTCGGA
CACCACATCCCTCCCCATCCGCAGGATGTGGAAAAGCAGATGCAGGAGTTTGTACAGTGG
CTCAACTCCGAGGAAGCCATGAACCTGCACCCAGTGGAGTTTGCAGCCTTAGCCCATTAT
AAACTCGTTTACATCCACCCTTTCATTGATGGCAACGGGAGGACCTCCCGTCTGCTCATG
AACCTCATCCTCATGCAGGCGGGCTACCCGCCCATCACCATCCGCAAGGAGCAGCGGTCC
GACTACTACCACGTGTTGGAAGCTGCCAACGAGGGCGACGTGAGGCCTTTCATTCGCTTC
ATCGCCAAGTGTACTGAGACCACCCTGGACACCCTGCTTTTTGCCACAACTGAGTACTCG
GTGGCACTGCCAGAAGCC---CAACCCAACCACTCTGGGTTCAAGGAGACGCTTCCTGTG
AAGCCC------
>Orca|XP_004281414.1
------------------------------------------------------------
------------------------------------------------------------
---------------------------------------------------ATGACACTC
ATGTCGATGGCTTCAGTGATGGCAGTGACTGAACCAAAATGGGTCTCA---GTCTGGGGC
CGCTTCCTGTGGGTGATA---CTGCTGAGCATGGCGCTGGGCTCCTTGATGGCCCTGCTG
CTGCCGCTGGGGGCCATGGAGGAGCAGTGTCTGGCTGTCCTCAAAGGCTTCTACCTGCTC
AGGAGCAAGTTGGACAGGGCCCAGCCTACTGTCACCAAGTGCACCAGACCA------TCC
ACGGAGCTCAGTGTCACCTCCAGGGATGCAGCACCGCTGGTGGTCAAGACCAAGGCCTCT
GCA------GCCAGCAAGTTAGAAGCTAAAGCAGCTTTGAACCAAGCCCTGGAAATGAAA
CGCCAGGGCAAGCGGGAGAAAGCCCACAAGCTCTTCCTGCACGCCCTCAACATGGACCCG
GGCTTCGTGGACGCGCTCAATGAGTTCGGCATCTTCTCAGAAGAGGACAGGGACATCATC
CAGGCTGACTACCTGTACACCAGAGCACTGACCATCGCGCCCCACCACAAGAAGGCGCTG
GTCAACCGCGACCGCACGCTGCCGCTGGTGGAGGAGATTGACCAGCGGTACTTCAGCATC
ATCGACAGCAAAGTGAAGAAGGTCATGTCCATCCCCAAGGGCAACTCGGCACTGCGCCGG
GTCATGGAGGAGACGTACTACCACCACATCTACCACACAGTGGCCATCGAAGGCAACACT
CTCACCCTCTCAGAGATCAGGCACATCCTGGAGACCCGCTACGCCGTGCCGGGGAAGAGC
CTGGAGGAGCAGAATGAGGTCATCGGCATGCACGCGGCCATGAAGTACGTCAACACGACG
CTGCTCTCCCGCATCGGCTCTGTCAGCATCAGCGACGTGCTGGAGATCCACCGGCGGGTG
CTGGGGTACGTGGATCCCGTGGAAGCTGGCCGCTTTCGCACGACCCAGGTCCTGGTGGGC
CACCACGTCCCGCCCCACCCTCAGGAGGTGGAGAAGCAGATGCAGGAGTTCATACAATGG
CTCAACTCGGAGGACGCCATGAACCTGCACCCGGTGGAGTTTGCGGCCCTGGCCCACTAT
AAACTCGTCTACATCCACCCCTTCATCGACGGCAACGGCAGGACCTCGCGCCTGCTCATG
AACCTCATCCTCATGCAGGCGGGCTACCCGCCCATCACCATCCGCAAGGAGCAGAGGTCC
GAGTACTACCACGTGCTGGAGGTGGCCAACGAGGGCGACGTGAGGCCGTTCATCCGCTTC
ATTGCCAAGTGCACGGAGACAACCCTGGACACCCTGCTCTTTGCCACCACAGAGTACCCT
GTGGCACTGCCAGAGGCC---AGACCCAACCACTCTAGGTTCAAGGAGACGCTGCCTGTG
AAGCCC------
>Chimp|ENSPTRG00000005403|ENSPTRT00000009914
------------------------------------------------------------
------------------------------------------------------------
---------------------------------------------------ATGATGCTC
ATACCAATGGCTTCAGTGATGGCGGTGACTGAACCGAAATGGGTCTCG---GTCTGGGGC
CGCTTCCTCTGGGTGACG---CTGCTGAGCATGGTGCTGGGGTCCCTGCTGGCCCTGCTG
CTGCCGCTGGGGGCTGTGGAGGAGCAGTGCTTGGCTGTGCTCAAAGGCCTCTACCTGCTC
AGGAGCAAACCGGACAGGGCGCAGCATGCCGCCACCAAGTGCACCAGCCCA------TCC
ACGGAGCTCAGCATCACCTCCAGGGGCGCGACGCTGCTGGTGGCCAAGACCAAGGCCTCT
CCA------GCGGGTAAGTTGGAAGCCAGAGCTGCCCTGAACCAGGCCCTGGAGATGAAG
CGCCAGGGCAAGCGGGAAAAAGCCCAAAAGCTCTTCATGCACGCCCTCAAGATGGACCCG
GACTTCGTGGACGCGCTCACCGAGTTTGGCATCTTCTCGGAAGAAGACAAGGACATCATC
CAGGCGGACTACTTGTACACCAGAGCATTGACCATCTCACCCTACCATGAGAAAGCACTG
GTCAACCGCGATCGGACACTGCCTCTCGTGGAAGAGATCGACCAGAGGTATTTCAGCATC
ATCGACAGCAAAGTGAAGAAGGTCATGTCCATCCCCAAGGGGAACTCGGCTCTGCGCAGG
GTCATGGAGGAGACCTACTACCATCACATCTACCACACAGTGGCCATCGAGGGCAACACC
CTCACCCTCTCGGAAATCAGGCACATCCTGGAGACCCGCTACGCCGTGCCCGGGAAGAGC
CTGGAGGAGCAGAACGAGGTCATAGGCATGCATGCGGCCATGAAGTACATCAACACAACT
CTGGTTTCGCGCATTGGCTCCGTCACCATCAGCGATGTGCTGGAGATCCACAGGCGGGTG
CTGGGCTACGTGGACCCCGTGGAAGCCGGCAGGTTTCGGACAACACAGGTCCTGGTCGGA
CACCACATCCCTCCCCATCCGCAGGATGTGGAAAAGCAGATGCAGGAGTTTGTACAGTGG
CTCAACTCCGAGGATGCCATGAACCTGCACCCGGTGGAGTTTGCAGCCTTAGCCCATTAT
AAACTCGTTTACATCCACCCTTTCATTGATGGCAACGGGAGGACCTCCCGTCTGCTCATG
AACCTCATCCTCATGCAGGCGGGCTACCCGCCCATCACCATCCGCAAGGAGCAGCGGTCC
GAGTACTACCACGTGTTGGAAGCTGCCAACGAGGGCGACGTGAGGCCTTTCATTCGCTTC
ATCGCCAAGTGTACTGAGACCACCCTGGACACCCTGCTTTTTGCCACAACTGAGTACTCG
GTGGCACTGCCAGAAGCT---CAACCCAACCACTCTGGGTTCAAGGAGACGCTTCCTGTG
AAGCCC------
>Cow|ENSBTAG00000011771|ENSBTAT00000015620
------------------------------------------------------------
------------------------------------------------------------
---------------------------------------------------ATGACCCTC
ATGTCGATGGCTTCGGTGATGGCAGTGACTGAACCAAAGTGGGTCTCA---GTCTGGGGC
CGCTTCCTGTGGGCCATG---CTGCTGAGCATGGTGCTGGGCTCCCTGCTGGCCCTGCTG
CTGCCGCTGGGGACCGTGGAAGAGCACTGTCTGACTGTGCTCAAGGGCTTCTACCTGCTC
AGGAGCAAGCTGGAGCGGGCACAGCCCGCTGTCATCAAGTGCACCAGGCCG------TCC
ACGGAGCTCAGTCTCACCTCCAGGGGTGCGGCGCTGCTGGCGGTCAAGACCAAGGCCTCT
CCA------GCAGGCAAGTTGGAGGCCAAAGCAGCTCTGAACCAGGCCCTGGAGATGAAA
CGGCAGGGCAAGCGGCAGAAGGCCCACAAGCTCTTCCTGCACGCCCTCAAGATGGACCCG
GGCTTTGTGGACGCGCTCAACGAGTTCGGCATCTTCTCGGAGGAGGACAAGGACATCATC
CAGGCAGACTACCTGTACACCCGCGCGCTGACCATCTCGCCCCACCATGAGAAGGCGCTG
GTCAACCGCGACCGCACACTGCCGCTGGTGGAGGAGATCGACCAGCGCTTCTTCAGCATC
ATCGACAGCAAAGTGAAGAGGGTCATGTCCATCCCCAAGGGCAACTCCGCGCTGCGCCGG
GTGATGGAGGAGACGTACTACCACCACATCTACCACACAGTGGCCATCGAGGGCAACACC
CTCACGCTCTCGGAGATCAGGCACATCCTGGAGACGCGCTACGCCGTGCCGGGGAAGAGC
CTGGAGGAGCAGAACGAGGTCATCGGCATGCACGCGGCCATGACATACGTGAACACGACG
CTGCTGTCCCGCGTGGGCTCCGTCAGCATTGGCGACGTGCTGGAGATCCACCGGCGGGTG
CTGGGCTACGTGGACCCCGTAGAGGCCGGCCGCTTCCGCACCACGCAGGTCCTGGTGGGC
CACCACATCCCGCCCCACCCGCAGGAGGTGGAGAAGCAGATGCAGGAGTTCGTGCAGTGG
CTCAACTCTGAGGACGCCATGAGCCTGCACCCGGTGGAGTTCGCGGCCCTGGCCCACTAC
AAGCTCGTCTATATCCACCCCTTCATTGACGGCAACGGCAGGACCTCGCGCCTGCTCATG
AACCTCATCCTCATGCAGGCGGGCTACCCGCCCATCACCATCCGCAAGGAGCAGCGGTCT
GAGTACTACCACGTGCTGGAGGTCGCCAACGAGGGCGATGTGAGGCCCTTCATCCGCTTC
ATTGCCAAGTGTACGGAGACCACCCTGGACACCCTGCTCTTCGCCACCACAGAGTACCCG
GTGGCACTGCCAGAGGCC---AGACCCAACCACTCTGGGTTCAAGGAGACGCTGCCAGTG
AAGCCC------
>Dog|ENSCAFG00000011379|ENSCAFT00000018081
ATGGCGAGGGGGCGGGGGCGGGGCCAGAGGGCCGGCGGCGAGCGGGGCCTGGGAGCCGGC
GGCTGCGGAGCCTCGGAGCGCCGGGAAGCCGCGGCGGGGTCGGGCCGCAGC---GCGCGA
TCCTGCTCTCTGGCAACTGAGTATGTGTGGGGGGCCCACCCCGAAGTCCAGATGACACTC
ATGCCGATGGCTTCAGTGATGGCAGTGACTGAACCAAAGTGGGTGTCA---GTCTGGGGT
CGCTTCCTATGGGTGATA---CTGCTGAGCATGGTGTTGGGGTCCCTGCTGGCACTGCTG
CTGCCGCTGGGGACCCTGGAAGAGCAGTGTTTGACCGTGCTTAAAGGCTTCTACCTGCTG
AGGAGCAAGTTGGACAGGGTGCAGCATGCCGTCACCAAGTGCACCAGCCCA------TCC
ACAGAGCTCAGCGTCACCTCCAGGGATGCAGCACTGCGGGTGGTCAAGACCAGGGCCTCT
CCA------GCTGGTAAGTTGGAAGCCAAAGCAGCTCTGAACCAGGCTCTGGAAATGAAA
CGCCAAGGCAAGCGGGAGAAAGCCCACAAGCTCTTCCTGCATGCCCTCAAAATGGACCCA
GACTTTGTAGATGCACTCAACGAGTTCGGCATCTTTTCAGAAGAGGACAAGGACATCATC
CAGGCAGATTACTTATACACCAGAGCGTTGACCATCTCGCCCTACCATGAGAAAGCGCTG
GTCAACCGGGACCGGACACTGCCATTGGTAGAAGAGATCGACCAGAGGTATTTTAGCATC
ATCGACAGCAAAGTGAAGAAGGTCATGTCCATCCCCAAGGGCAACTCTGCGCTGCGCAGG
GTCATGGAGGAAACCTACTACCATCACATCTACCACACGGTCGCAATCGAGGGCAACACC
CTCACCCTCTCAGAAATCAGGCACATCCTCGAGACCCGCTATGCCGTGCCAGGGAAAAGC
CTGGAGGAGCAGAACGAGGTCATTGGCATGCACGCAGCAATGACTTACATCAACACAACG
CTAGTTTCCCGCATCGGGTCTGTCACCATCAGTGACGTGTTAGAGATCCACAGGCGGGTG
CTGGGCTATGTGGATCCAGTGGAAGCTGGCAGGTTTCGGACGACACAGGTCCTTGTGGGA
CACCACATCCCTCCCCATCCTCAAGATGTTGAAAAGCAGATGCAGGAGTTCGTACAGTGG
CTCAACTCTGAGGATGCCATGAATCTGCACCCAGTGGAGTTTGCAGCATTGGCCCATTAT
AAACTGGTTTACATTCACCCTTTCATCGATGGCAATGGAAGGACCTCACGCCTGCTGATG
AACCTCATCCTGATGCAGGCGGGCTACCCGCCCATCACCATCCGCAAGGAGCAGAGGTCT
GAGTACTACCATGTACTGGAAGTTGCCAACGAAGGCGATGTGAGGCCATTCATCCGCTTC
ATCGCCAAGTGTACAGAAACCACTCTGGACACTCTGCTCTTTGCCACAACGGAGTACCCG
GTGGCACTGCCAGAGGCC---AAACCCAACCACTCCGGGTTTAAGGAGACACTGCCTGTA
AAGCCA------
>Elephant|ENSLAFG00000007165|ENSLAFT00000007164
------------------------------------------------------------
------------------------------------------------------------
---------------------------------------------------ATGACGCTC
GTGCCAGTGGCTTCCGTGATGGCGGTGACCGAACCAAAATGGGTCTCG---GTCTGGGGC
CGCTTCCTGTGGGTGGCG---CTGCTAAGCATGGTACTGGGGTCCCTGCTGGCCCTGCTG
CTGCCGCTGGGGGCCATGGAGGAGCAGTGTTTGGCTGTGCTGAAAGGCTTCTACCTGCTC
CGGAGCAAACTGGACAGGGTACAGCATGCTGTCACCAAGTGCACAAACCCA------ACC
ACAGAGCTCAGTGTCACCTCCAGGGACACGGGGCTGCTGGTAGTCAAGACCAAGGCCTCT
CCA------GCCAGTAAGCTGGAAGCCCGAGCAGCTCTGAACCAAGCCCTGGAAATGAAG
CGCCTGGGCAAGCGGGGCAAAGCCCATAAGCTCTTCCTGCACGCTCTCAGAATGGACCCA
GACTTCGTGGATGCACTCAACGAACTCGGCATCTTCTCGGAAGAAGACAAGGACATCATC
CAGGCAGATTACTTATACACCAGGGCACTGACCATCTCGCCCTACAACGAGAAGGCGCTG
GTCAACCGGGACAGGACGCTGCCGCTGGTGGAGGAGATCGACCAGAGGTATTTCAGCATC
ATCGACAGCAAAGTGAAGAAGGTCATGTCCATCCCCAAGGGCAACTCAGCACTGCGCAGG
GTCATGGAGGAGACGTACTACCATCACATCTACCACACGGTGGCCATCGAGGGCAACACC
CTCACGCTGTCGGAGATCAGGCACATCCTGGAGACCCGCTACGCGGTGCCCGGGAAGAGC
CTGGAGGAGCAGAATGAGGTCATTGGCATGCACGCGGCCATGAAGTACATCAACACCACC
CTGGTGTCCCGCATCGGCTCTGTCACCATCGGCGACGTGCTGGAGATCCACAGGCGGGTG
CTGGGCTACGTCGACCCGGTGGAAGCCGGCAGGTTTAGGACAACTCAGGTCCTTGTGGGA
CACCACATCCCTCCCCACCCTCAAGATGTGGAAAAGCAGATGCAGGAGTTCGTCCAGTGG
CTCAACTCAGAGGAGGCCATGAGCCTACACCCAGTTGAGTTTGCAGCCTTAGCGCACTAT
AAACTGGTGTACATCCACCCCTTCATCGATGGCAACGGCAGGACGTCACGCCTTCTGATG
AACCTCATCCTGATGCAGGCGGGTTACCCGCCCATCACCATCCGCAAGGAGCAGCGCTCC
GAGTACTACCACGTGCTGGAGGCTGCCAATGAGGGTGATGTGAGGCCTTTCATCCGCTTC
ATCGCCAAGTGTACTGAGACCACCCTAGACACCCTGCTTTTTGCCACAACCGAGTACCCA
GTGGCGCTGCCGGAAGCC---AAACCCAACCATTCTGGGTTCAAGGAGACGCTCCCCATG
AGGCCC------
>Bowhead|bmy_08263T0
------------------------------------------------------------
------------------------------------------------------------
---------------------------------------------------ATGACACTC
ATGTCGATGGCTTCAGTGATGGCGGTGACTGAACCAAAATGGGTCTCA---GTCTGGGGC
CGCTTCCTGTGGGTGATA---CTGCTGAGCATGGTGCTGGGCTCCCTGCTGGCCCTGCTG
CTGCCGCTGGGGGCCATGGAGGAGCAGTGTCTGGCTGTGTTCAAAGGCTTCTACCTGCTC
AGGAGCAAGTTGGACAGGGCCCAGCCTGCCATCACCAAGTGCACCAGCCCG------TCC
ACGGAGCTCAGTGTCATCTCCAGGGATGCAGCACCGCTGGCGGTCAAGACCAAGGCCTCT
CCA------GCCAGCAAGTTAGAAGCCAAAGCAGCTTTGAACCAAGCCCTGGAAATGAAA
CGCCAGGGCAAGCGGGAGAAAGCCCACAAGCTCTTCCTGCACGCCCTCAGCATGGACCCG
GGCTTCGTGGACGCGCTCAATGAGTTCGGCATCTTCTCAGAAGAGGACAGGGACATCATC
CAGGCTGACTACCTGTACACCAGAGCGCTGACCATCGCGCCCCACCACAAGAAGGCGCTG
GTCAACCGCGACCGCACGCTGCCGCTGGTGGAGGAGATCGACCAGCGGTACTTCAGCATC
ATCGACAGCAAAGTGAAGAAGGTCATGTCCATCCCCAAGGGCAACTCGGCACTGCGCCGG
GTCATGGAGGAGACGTACTACCACCACATCTACCATACAGTGGCCATCGAGGGCAACACT
CTCACCCTCTCAGAGATCAGGCACATCCTGGAGACCCGCTACGCCGTGCCAGGGAAGAGC
CTGGAGGAGCAGAATGAGGTCATCGGCATGCACGCGGCCATGAAGTACGTCAACACGACG
CTGCTCTCCCGCATCGGCTCTGTCAGCATCGGCGACGTGCTGGAGATCCACCGGCGGGTG
CTGGGGTACGTGGATCCCGTGGAAGCCGGCCGCTTCCGCACGACACAGGTCCTGGTGGGC
CACCACGTCCCACCCCACCCTCAGGAGGTGGAGAAGCAGATGCAGGAGTTCACCCAGTGG
CTCAACTCGGAGGACGCCATGAACCTGCACCCGGTGGAGTTTGCGGCCCTGGCCCACTAT
AAACTCGTCTATATCCACCCCTTCATCGACGGCAACGGCAGGACCTCCCGCCTGCTCATG
AACCTCATCCTCATGCAGGCGGGCTACCCGCCCATCACCGTCCGCAAGGAGCAGAGGTCC
GAGTACTACCACGTGCTGGAGGTGGCCAACGAAGGCGACGTGAGGCCGTTCATCCGCTTC
ATTGCCAAGTGCACGGAGACCACCCTGGACACCTTGCTCTTTGCCACCACGGAGTACCCT
GTGGCACTGCCAGAGGCC---AGACCCAACCACTCTAGGTTCAAGGAGACGCTGCCTGTG
AAGCCC------
>Minke|BACU008368
------------------------------------------------------------
------------------------------------------------------------
---------------------------------------------------ATGACACTC
ATGTCGATGGCTTCAGTGATGGCGGTGACTGAACCAAAATGGGTCTCA---GTCTGGGGC
CGCTTCCTGTGGGTGATA---CTGCTGAGCATGGTGCTGGGCTCCCTGCTGGCCCTGCTG
CTGCCGCTGGGGGCCATGGAGGAGCAGTGTCTGGCTGTGTTCAAAGGCTTCTACCTGCTC
AGGAGCAAGTTGGACAGGACCCAGCCTGCCATCACCAAGTGCACCAGCCCG------TCC
ACGGAGCTCAGTGTCACCTCCAGGGATGCAGCACCGCTGGTGGTCAAGACCAAGGCCTCT
CCA------GCCAACAAGTTAGAAGCCAAAGCAGCTTTGAACCAAGCCCTGGAAATGAAA
CGCCAGGGCAAGCGGGAGAAAGCCCACAAGCTCTTCCTGCATGCCCTCAGCATGGACCCG
GGCTTCGTGGATGCGCTTAATGAGTTCGGCATCTTCTCAGAAGAGGACAGGGACATCATC
CAGGCTGACTACCTGTACACCAGAGCGCTGACCATCGCGCCCCACCACAAGAAGGCGCTG
GTCAACCGCGACCGCACGCTGCCGCTGGTGGAGGAGATCGACCAGCGGTACTTCAGCATC
ATCGACAGCAAAGTGAAGAAGGTCATGTCCATCCCCAAGGGCAACTCGGCACTGCGCCGG
GTCATGGAGGAGACGTACTACCACCACATCTACCATACAGTGGCCATCGAGGGCAACACT
CTCACCCTCTCAGAGATCAGGCACATCCTGGAGACCCGCTACGCCGTGCCAGGGAAGAGC
CTGGAGGAGCAGAATGAGGTCATCGGCATGCACGCGGCCATGAAGTAT------------
------------------------------------------------------------
------------------------------------------------------------
------------------------GAGGTGGAGAAGCAGATGCAGGAGTTCACCCAGTGG
CTCAACTCGGAGGACGCTATGAACCTGCACCCAGTGGAGTTTGCGGCCCTGGCACACTAT
AAACTCGTCTACATCCACCCCTTCATCGACGGCAACGGAAGGACCTCGCGCCTGCTCATG
AACCTCATCCTCATGCAGGCGGGCTACCCGCCCATCACCGTCCGCAAGGAGCAGAGGTCC
GAGTACTACCACGTGCTGGAGGTGGCCAACGAAGGCGACGTGAGGCCGTTCATCCGCTTC
ATTGCCAAGTGCACGGAGACCACCCTGGACACCCTGCTCTTTGCCACCACGGAGTACCCT
GTGGCACTGCCAGAGGCC---AGACCCAACCACTCTAGGTTCAAGGAGACGCTGCCTGTG
AAGCCC------
