# Supplementary material for: Insights into the Evolution of Longevity from the Bowhead Whale Genome
Source: Cell Rep. 2015 Jan 6;10(1):112–22. doi: 10.1016/j.celrep.2014.12.008 (PMC4536333; doi:10.1016/j.celrep.2014.12.008)
Supplement: Supplemental Folder 2. Species Used in the Analysis of Selective Pressure Variation, Single-Gene Orthologous Families Tested, Likelihood Ratio Tests, MAKER Parameters, and Full Assembly and Read Usage Data, Related to Experimental Procedures [file mmc3.zip › Tested SGOs/reciprocal_group_2914.2.fas]

>Gibbon|ENSNLEG00000014636|ENSNLET00000018722
ATGGAAACTTTGTCTTTCCCCAGATATAATGTAGCTGAGATTGTGATTCATATTCGCAAT
AAGATCTTAACAGGAGCTGATGGTAAAAACCTCACCAAGAATGATCTTTATCCAAATCCA
AAGCCTGAAGTCTTGCACATGATCTACATGAGAGCCTTACAAATAGTATATGGAATTCGA
CTGGAACATTTTTACATG------------ATGCCAGTGAACTCTGAAGTCATGTATCCA
CATTTAATGGAAGGCTTCTTA------------CCATTCAGCAATTTAGTTACTCATCTG
GAC---------------------TCATTTTTGCCTATCTGCCGGGTGAATGACTTTGAG
ACTGCTGATATTCTATGTCCAAAAGCAAAACGGACAAGTCGGTTTTTAAGTGGCATTATC
AACTTTATTCACTTCAGAGAAGCATGCCGTGAGACGTATATGGAATTTCTTTGGCAATAT
AAATCC------TCTGCGGACAAAATGCAACAGTTAAACGCTGCACACCAGGAGGCATTA
ATGAAACTGGAGAGACTTGATTCTGTTCCAGTTGAAGAGCAAGAAGAGTTCAAGCAGCTT
TCAGATGGTATTCAGGAGCTACAACAATCACTAAATCAGGATTTT---------------
---------------------------------CATCAAAAAACGATAGTGCTGCAAGAG
GGAAATTCCCAAAAGAAGTCAAATATTTCAGAGAAAACCAAGCGTTTGAATGAACTAAAA
TTGTCAGTGGTTTCTTTGAAAGAAATACAAGAGAGTTTGAAAACAAAAATTGTGGATTCT
CCAGAGAAGCTAAAGAATTATAAAGAAAAAATGAAAGATACGGTCCAGAAGCTTAAAAAT
GCTAGACAAGAAGTGGTGGAGAAATATGAAATCTATGGAGACTCAGTTGACTGCCTGCCT
TCATGTCAGTTGGAAGTGCAGTTATATCAGAAGAAAATACAGGACCTTTCAGATAATAGG
GAAAAATTAGCCAGTATCTTAAAGGAGAGCCTGAACTTGGAGGACCAAATTGAGAGTGAT
GAGTCAGAACTGAAGAAATTGAAGACTGAAGAAAATTCGTTCAAAAGACTGATGATTGTA
AAGAAGGAAAAACTTGCCACAACACAATTCAAAATAAATAAGAAGCATGAAGATGTTAAG
CAATACAAACGCACAGTAATTGAGGATTGCAATAAAGTTCAAGAAAAAAGAGGTGCTGTC
TATGAACGAGTAACCACAATTAATCAAGAAATCCAAAAAATTAAACTTGGAATTCAACAA
CTAAAAGATGCTGCTGAAAGGGAGAAACTGAAGTCCCAGGAAATATTTCTAAACTTGAAA
ACTGCTTTGGAGAAATACCACGACGGTATCGAAAAGGCAGCAGAGGACTCCTATGCTAAG
ATAGATGAGAAGACAGCTGAACTGAAGAGGAAGATGTTCAAAATGTCAACC---------
------------
>Gorilla|ENSGGOG00000007980|ENSGGOT00000008020
ATGGAAACTTTGTCTTTCCCCAGATATAATGTAGCTGAGATTGTGATTCATATTCGCAAT
AAGATCTTAACAGGAGCTGATGGTAAAAACCTCACCAAGAATGATCTTTATCCAAATCCA
AAGCCTGAAGTCTTGCACATGATCTACATGAGAGCCTTACAAATAGTATATGGAATTCGA
CTGGAACATTTTTACATG------------ATGCCAGTGAACTCTGAAGTCATGTATCCA
CATTTAATGGAAGGCTTCTTA------------CCATTCAGCAATTTAGTTACTCATCTG
GAC---------------------TCATTTTTGCCTATCTGCCGGGTGAATGACTTTGAG
ACTGCTGATATTCTATGTCCAAAAGCAAAACGGACAAGTCGGTTTTTAAGTGGCATTATC
AACTTTATTCACTTCAGAGAAGCATGCCGTGAGACGTATATGGAATTTCTTTGGCAATAT
AAATCC------TCTGCGGACAAAATGCAACAGTTAAACGCCGCACACCAGGAGGCATTA
ATGAAACTGGAGAGACTTGATTCTGTTCCAGTTGAAGAGCAAGAAGAGTTCAAGCAGCTT
TCAGATGGTATTCAGGAGCTACAACAATCACTAAATCAGGATTTT---------------
---------------------------------CATCAAAAAACGATAGTGCTGCAAGAG
GGAAATTCCCAAAAGAAGTCAAATATTTCAGAGAAAACCAAGCGTTTGAATGAACTAAAA
TTGTCGGTGGTTTCTTTGAAAGAAATACAAGAGAGTTTGAAAACAAAAATTGTGGATTCT
CCAGAGAAGTTAAAGAATTATAAAGAAAAAATGAAAGATACGGTCCAGAAGCTTAAAAAT
GCCAGACAAGAAGTGGTGGAGAAATATGAAATCTATGGAGACTCAGTTGACTGCCTGCCT
TCATGTCAGTTGGAAGTGCAGTTATATCAAAAGAAAATACAGGACCTTTCAGATAATAGG
GAAAAATTAGCCAGTATCTTAAAGGAGAGCCTGAACTTGGAGGACCAAATTGAGAGTGAT
GAGTCAGAACTGAAGAAATTGAAGACTGAAGAAAATTCGTTCAAAAGACTGATGATTGTG
AAGAAGGAAAAACTTGCCACAGCACAATTCAAAATAAATAAGAAGCATGAAGATGTTAAG
CAATACAAACGCACAGTAATTGAGGATTGCAATAAAGTTCAAGAAAAAAGAGGTGCTGTC
TATGAACGAGTAACCACAATTAATCAAGAAATCCAAAAAATTAAACTTGGAATTCAACAA
CTAAAAGATGCTGCTGAAAGGGAGAAACTGAAGTCCCAGGAAATATTTCTAAACTTGAAA
ACTGCTTTGGAGAAATACCACGATGGTATTGAAAAGGCAGCAGAGGACTCCTATGCTAAG
ATAGATGAGAAGACAGCTGAACTGAAGAGGAAGATGTTCAAAATGTCAACC---------
------------
>Guinea_Pig|ENSCPOG00000015019|ENSCPOT00000015166
ATGGAAACTTTGTCTTTTCCCAGATATAATGTAGCTGAGATTGTGGTTCATATTCGCAAT
AAACTCTTAACTGGAGCTGATGGTAAAAACCTCTCCAAGAATGATCTTTACCCAAATCCA
AAGCCTGAAATATTGCACATGATTTACATGAGAGCCTTACAAATCGTATATGGAATTCGA
CTGGAGCATTTTTACATG------------ATGCCAGTTAACTCAGAAGTCATGTATCCA
CATATAATGGAGGGCTTTTTA------------CCTGTCAGCAATTTATTTATTCATCTA
GAT---------------------TCATTCCTGCCCATCTGCCGGGTGAACGACTTTGAG
ATTGCTGATATCCTGTATCCAAAAGCAAAACGGACAAGTCGATTTTTAAGTGGAATTATC
AACTTTATTCACTTCAGAGAAGCATGCCGTGAGACATATATGGAATTTCTTTGGCAATAT
AAATCC------TCTGTGGACAAAATGCAGCAGCTAAACACTGCACACCAGGAGGCATTA
ATGAAATTGGAGAAACTTGATTCTGTTCCTGTTGAAGAGCAAGAAGAGTTCAAGCAACTT
ACAGATGATATTCAGGAGCTGCAACAATCACTAAATCAGGAGTTT---------------
---------------------------------CGTCAAAAAACGATAGTTCTGCAAGAG
GGAAATTCCCAAAAGAAATCAGATATTTCAGAGAAAACTAAGCGTTTGAATGAACTAAAA
TTGTCAGTGGTTACACTGAAAGAAGTACAAGATAATTTAAAGACAAAAATTGTGGATTCT
CCAGAGAAGGTAAAGAATTATAAAGAAAAAATGAAAGACACAGTGCAGAAGCTTAAACAT
TCCAGGCAAGAAGTGATGGAAAAGTATGAAATCTATAGAGACTCGGTTGACTGCCTGCCT
TCCTGTCAGCAGGAGGTGCAATTATATCAAAAGAAAATCCAGGACCTTGCGGATAATAGG
GAAAAATTAACCAGTATCTTAAAGGAGAGCCTGAACTTAGAGGACCAAATTGAGAACGAA
GAGTCAGAACTGAAGAAACTGAAGACTGAAGAAAATTCATTCAAAAGACTGGTGATTGTG
AAAAAGGAGAAACTTGCCACAGCACAATTCAAGATAAATAAGAAGCACGAGGACGTTAAG
CAGTACAAGCGAACAGTAATCGAGGATTGCAATAAAGTTCAAGAAAAAAGAGGTGCTGTC
TTTGAGAAAGTGACAACAATTAATCAAGAAATCAAAAAAATTAAATTTGGAATTCAGCAG
CTGAAAGATGCCACTGAAAGGGAGAGACTGAAGTCGCAGGAAATATTTCTAAGCTTGAAA
ACTGCTGTAGAGAAATACCATGAAGGCATTGAAAAGGCTGTGGAGGACTGTTATGCTCGG
ATAGATGAAAAAGCTGCTGAACTAAAGAAGAGAATGTTCAGAACGTCA------------
------------
>Horse|ENSECAG00000009163|ENSECAT00000009639
ATGGAAACTTTGTCTTTCCCCAGATACAATGTGGCTGAGATTGTGATTCATATTCGAAAC
AAAATCTTAACAGGAACTGATGGTAAAAACCTCTCCAAGAATGATCTTTATCCAAATCCG
AAGCCTGAAGTCTTGCACATGATCTACATGAGAGCCTTACAAATAGTATATGGAATTCGA
CTGGAGCATTTTTACATG------------ATGCCAGTGAACTCTGAAGTCATGTATCCA
CATATAATGGAAGGCTTCTTA------------CCAGTCAGCAATTTGTTTATTCATCTG
GAC---------------------TCATTTATGCCCATCTGTCGGGTGAATGACTTTGAA
ATTGCTGATATTCTGTATCCAAAAGCAAAACGGACAAGTCGGTTTTTAAGTGGCATTATC
AACTTTATCCACTTCAGAGAAGCATGCCGTGAGACCTATATGGAGTTTCTTTGGCAATAT
AAATCT------TCTCTGGACAAAATGCAGCAGTTAAATATCGCACACCAGGAGGCATTA
ATGAAATTAGAGCGACTTGATTCTGTTCCAGTTGAAGAGCAAGCAGAGTTCAAGCAACTT
TCAGATGATATTCAGGAGCTGCAGCAATCACTGAATCAGGAGTTT---------------
---------------------------------CGTCAAAAAACGATAGTCCTGCAAGAG
GGAAATTCCCAAAAGAAGTCAGATATTTCAGAGAAAACCAAGCGTTTGAATGAACTAAAA
TTGTCAGTGGTTTCTTTGAAAGAAGTACAAGAGAGTTTGAAAACAAAAATTGTGGATTCT
CCAGAGAAGGTTAAGAATTATAAAGAAAAAATGAAAGATACAGTCCAGAAGCTTAAAAAT
TCCAGGCAAGAAGTGATGGAAAAGTATGAAATCTATCGAGACTCGGTTGACTCCCTGCCT
TCATGTCAGCTGGAGGTGCAGTTATATCAAAAGAAAATACAGGAACTTGCAGATAATAGG
GAAAAATTAACCAATATCTTAAAGGAGAGCCTGAACTTGGAGGACCAAATTGAGAGTGAT
GAGTCAGAATTGAAGAAATCGAAGACTGAAGAAAATTCTTTCAAAAGACTGATAATTGTG
AAGAAGGAAAAACTTGCCACAGCACAATTCAGAATAAATAAGAAGCATGAGGACGTCAAA
CAGTACAAACGCACAGTGATTGAAGATTGCAATAAAGTTCAAGAAAAAAGAGGTGCTGTC
TATGAGCGAGTAACCACGATTAATCAAGAAATCCAAAAAATTAAATTTGGAATTCAGCAA
CTAAAAGATGCCACTGAAAGGGAGAAACTGAAGTCCCAGGAAATATTTCTAAACTTGAAA
GCTGCTTTGGAGAAATACCATGAAGGCATTGAAAAGGCCGCAGAGGACTGTTATGCTAAA
ATAGATGGGAAAACAGCTGAACTGAAGAAGAAGATGTTCAGAATGTCAACC---------
------------
>Mouse|ENSMUSG00000026683|ENSMUST00000028000
ATGGAAACTTTGTCATTCCCCAGATACAATGTAGCTGAGCTTGTGGTTCATATTCGCAAT
AAATTATTAACAGGAGCAGATGGCAAAAACCTCTCGAAGAGCGATTTTCTTCCAAATCCG
AAGTCTGATGTCTTGTACATGATTTACATGAAAGCCTTACAGTTAGTGTATGGAGTCCGG
CTGGAGCACTTCTACATG------------ATGCCGATGAACATAGAAGTCACATATCCA
CATTTAATGGAGGGCTTCTTA------------CCAGTCAGAAGTTTGTTCTTTTACATG
GAT---------------------TCCTTTATGCCCATTTGCCGGGTGAATGACTTTGAG
ATTGTCGACATTCTTAATCCAAGAACAAACCGGACAAGTCGTTTTTTAAGTGGCATTATC
AACTTTATTCACTTCAGAGAAACGTGCCTGGAGAAGTGTGAAGAATTTCTTTTGCAAAAT
AAATCC------TCTATGGTCAGAATGCAGCAGTTAAGCAATGTGCACCAGGAAGCTTTG
ATGAAACTGGAAAAACTCAATACCGTTCCGGCTGAGGAGCGAGAGGAGTTCAAGCAGTTT
ATGGATGACATTCAGGAGCTGCAGCACCTGCTGAATGAAGAGTTC---------------
---------------------------------AGACAGAAAACGACACTGCTGCAGGAG
GAATATGCCAAAATGAAATCCGATATTTCAGAGAAAACCAAGCATTTAAATGAACAAAAG
TTGTCATTAGTTTCTTTGAAAGAAGTTGAAGACAATTTGAAAAGCAAAATTGTGGACTCT
CCAGAGAAGCTGAAGAACTATAAAGACAAGATGAAAGGCACCGTCCAGAAGCTCCGCAGT
GCCAGGGAAAAAGTGATGGAGCAGTATGATATCTATAGAGATTCTGTGGATTGCTTGCCT
TCCTGTCAGCTGGAGGTGCAGTTGTATCAAAAGAAATCACAGGACCTTGCAGATAATAGG
GAGAAACTAAGCAGTCTCTTAAAGGAGAGCTTGAACTTGGAGGACCAGATTGAAAGTGAT
TCATCGGAACTAAAGAAACTGAAGACTGAAGAAAATTCTCTCATAAGAATGACGACTGTA
AAGAAGGAGAAGCTCGCCACCGCGCGATTCAAAATCAACAAGAAGCAGGAGGATGTGAAA
CATTACAAGCAGGCCATGATTGAAGACTGCAATAAAGTTCAAGAAAAGAGAGATGCTGTC
TGTGAGCAAGTAACCACTGTTAATCAAGAAATCCACAAGATTAAATCTGCAATTCAACAA
CTGAGAGATACCAAGAAAAGGGAGATATTGAAGTCTCAGGAGATCTTTGTAAACCTGAAA
AGTGCTCTGGAGAAGTACCATGAGGGCATCGAGAAGGTAGCGGAGGAGCGCAGCGCTAAA
CTGGAGGAGAAGACGGCAGAGCTGAAGAAGAGGATGGTCAGAATGGTC------------
------------
>Opossum|ENSMODG00000016696|ENSMODT00000021203
ATGGAAACCCTGTCTTTTCCCAGACTGACTCCGGCTGAGATTGTGACGCACGTGCAGAAT
TCCATCCTGACGGGAGCTGATGGCAAAAACCTTTCCAAGAATGATCTTTTCCCAAATCCA
AAGCCAGAAGTCGTGCGCAGGATTTTTTTGCGAACTCTGCAGATTGTGTATGGGATTCCC
CTGGACTCTTTTTACATGTGCGCCCACCCCATGACGTTGGAACAGAGAGGGATGCGGCGG
GGGATATTTGCCTGGTTTTTGTGTTTTCTCCGGAGGGTGGGAGGATTG---------GAG
GAC---------------------GCCTTCCTTCGCGTCTGCCGCGTCAGTGACTTCGAG
TTCGCCGACGTTCTGTACCCAAAAGGGAAACGTACATGTCGGTTTCTAAGTGCCATCATC
AACTTCATTCACTTCAGAGAGTCCCGTCGAGAAGTCTACATGGACTCCTTGAGGCACTAT
AAATCC------TCAATGGACAAAATGCAGCAACTCCATGTAACCCAACAGGAAGCATTA
ATGAAGCTGGAGAAACTTAACTCTGTCCCTGTTGAAGAGCAAGCAGAATTCAAGCAGCTC
TCAGAAGACATTCAGGAGCTGCAACAAACACTGAAC---GGGTTT---------------
---------------------------------CGTCAAAAAACAGTAACGATCCAAGAA
GGGATTTCCCAGAAGAAGCTGGACATCGCTGAGAGCACGAAACATTTGAATGAATTAAAA
TTGTCACTGGTTACTTTAAAAGAAGAACAGGAGAATTTGAAAACAAAAATTGTGGACTCC
CCAGAGAAGTTAAAGAATGACAAAGAGAAAATGAAAGAGACCGTGCAGAAACTCAAAGCA
TCAAAGCTTGAGGTGACTGAGAAATATGAAGCCTATCGAGATGCAATCGAGGGTATGCCT
GCATTCCAAATGGAGGTACAGCTCTATCAAAAGAAAATGCAAGAACTTGCTGAGAGCATG
GACAAAGTAACAAGGATCCTGAAGGAGAACCAGTCCCTCGAGGACCAGATTGAAAGTGCT
CAGACAGAGCTAAAGAAGCTGAAGGCTGAGGAGACCTCGTTGAAAAGACAAGTCATTGTC
GAGAAAGAGAAACTGGCCACCACCCAGATACGGATCAATAAGAAGCACGACGACATCAAG
CAGTATAAACGTTCTGTTCTTGAGGAATGTAATAAACTTCAAGAGAAGAGAGGAGCCATA
TATGAACAGGTGACAACAATTAATCGTGATGTCCAAAGGATCAGACTTGAAATACAACAG
CTCAAAGATATCACTGAAAACGAGAAGCTAAAATTCCAGGAGATCTTCCTCACCTTGAAA
AGTGCTGTGGAGAGGTACCATGAAGCCATGGAGAAGGCCCTGGAGGAAGGCAAAGCGAGA
ATCCGCGACAAAGCCGTGCAGCTCAAGAGGGAGACG------TTGGCCGGGCAGCCTGAG
CAAAGCTGTATT
>Orangutan|ENSPPYG00000000574|ENSPPYT00000000699
ATGGAAACTTTGTCTTTCCCCAGATATAATGTAGCTGAGATTGTGATTCATATTCGCAAT
AAGATCTTAACAGGAGCTGATGGTAAAAACCTTACCAAGAATGATCTTTATCCAAATCCA
AAGCCTGAAGTCTTGCACATGATCTACATGAGAGCCTTACAAATAGTATATGGAATTCGA
CTGGAACATTTTTACATG------------ATGCCAGTGAACTCTGAAGTCATGTATCCA
CATTTAATGGAAGGCTTCTTA------------CCATTCAGCAATTTAGTTACTCATCTG
GAC---------------------TCATTTTTGCCTATCTGCCGGGTGAATGACTTTGAG
ACTGCTGATATTCTATGTCCAAAAGCAAAACGGACAAGTCGGTTTTTAAGTGGCATTATC
AACTTTATTCACTTCAGAGAAGCATGCCGTGAGACGTATATGGAATTTCTTTGGCAATAT
AAATCC------TCTGCGGACAAAATGCAACAGTTAAATGCTGCACACCAGGAGGCATTA
ATGAAACTGGAGAGACTTGATTCTGTTCCAGTTGAAGAGCAAGAAGAGTTCAAGCAGCTT
TCAGATGGTATTCAGGAGCTACAACAATCACTAAATCAGGATTTT---------------
---------------------------------CATCAAAAAACGATAGTGCTGCAAGAG
GGAAATTCCCAAAAGAAGTCAAATATTTCAGAGAAAACCAAGCGTTTGAATGAATTAAAA
TTGTCAGTGGTTTCTTTGAAAGAAATACAAGAGAGTTTGAAAACAAAAATTGTGGATTCT
CCAGAGAAGTTAAAGAATTATAAAGAAAAAATGAAAGATACGGTCCAGAAGCTTAAAAAT
GCCAGACAAGAAGTGGTGGAGAAATATGAAATCTATGGAGACTCAGTTGACTGCCTGCCT
TCATGTCAGTTGGAAGTGCAGTTATATCAAAAGAAAATACAGGACCTTTCAGATAATAGG
GAAAAATTAGCCAGTATCTTAAAGGAGAGCCTGAACTTGGAGGACCAAATTGAGAGTGAT
GAGTCAGAACTGAAGAAATTGAAGACTGAAGAAAATTCGTTCAAAAGACTGATGATTGTG
AAGAAGGAAAAACTTGCCACAGCACAATTCAAAATAAATAAGAAGCATGAAGATGTTAAG
CAATACAAACGCACAGTAATTGAGGATTGCAATAAAGTTCAAGAAAAAAGAGGTGCTGTC
TATGAACGAGTAACCACAATTAATCAAGAAATCCAAAAAATTAAACTTGGAATTCAACAA
CTAAAAGATGCTGCTGAAAGGGAGAAACTGAAGTCCCAGGAAATATTTCTAAACTTGAAA
ACTGCTTTGGAGAAATACCATGACGGTATTGAAAAGGCAGCAGAGGACTCCTATGCTAAG
ATAGATGAGAAGACAGCTGAACTGAAGAGGAAGATGTTCAAAATGTCAACC---------
------------
>Platypus|ENSOANG00000022089|ENSOANT00000031968
ATGGAGACCCTGTCGTTCCCGCGCTTTAACGCGGCCGAGCTGGTCGGCTACATCCGGAAC
CTCATCCTCACGGGAGCCGACGGAAAAAACCTGTCCAAGACCGACCTCTATCCCAACCCC
AAGAGACATTTTTTACCCATGGTATTTGTCACACACATTTATTTTTGCCCCACGGTACGT
GTTAAGTGCTTTTTTTCC------------CCCCCCGAAGGGGGAAAACCGCTTAACTAC
CAT------------------------TGGAGGAAAAAAAATAACGCT---------TTA
GATACAATGGGGACAAAAAAAAAGAGCTTTTACAAATACCATGCTAAAAAGCACTTCAAT
ACAATGGGAGTAAAAAGCGCTAAGCCAAATTCTTACTCTCGGTGGATA------------
------------------------AGAAGG---------------TTCCTCGGCACCCAC
GCCTCCGGCGCTAGCGTGGCTCGGTGGAGAGAGCCCGGGCTTGGGAGTCCGAGGTCATGG
GTTCGAATCGCTTCACTTCCCTGTGCCTCAGTTCCCTCATCTGGAAAATGGGACAAGAGA
ACGGACCCGTCCCCGGCCCTCAGCGAGCTGAGCGCGCAGGGGGTCCTCCCGGAGCGGAGG
CCGGCGCTCGGACCCGGATCCTCATCCCGATCCCGACTTCCCCAGGGAGGCTTGCAGGAA
GTGATATCCCAGAAGAAGGCCGTTGTGGCGGAGAAGACTCGCCGCTTGAATGAAATCAAG
CTGGCCTTGGTGGCCCTGAGGGAAGAGCAGGATTCCCTGAAGGCCAAGATCGTGGAGTCG
CCCGAGGAGCTGAAG---TACAAGGAGAAGATGAAGGAGACGGTCCAGAAGCTGAAACTG
GGCCAACAAGGCCTGACGGAGAAGTACGAAGCCTACCGAGACCTGGTGGACAGCCTGCCC
GCCTGCCAGCTGGAAGTCCGGTCCTACCAGAAGAAGGTCCAGAGCCTCGCCGCCAACGTG
GACAGAGCGGCCGCCATC------------------------------------------
------------------------------------------------------------
------------------------------------------------------------
------------------------------------------------------------
------------------------------------------------------------
------------------------------------------------------------
------------------------------------------------------------
---------------------------------------------------CGGGCCGAG
------------
>Rabbit|ENSOCUG00000001171|ENSOCUT00000001171
ATGGAAACTTTGTCTTTCCCCAGATATAATGTAGCTGAGATTGTGATTCATATTCGCAAC
AAGTTCTTAACAGGAGCTGATGGTAAAAACCTCTCCAAGAATGATCTTTATCCAAATCCA
AAGCCTGAAGTCTTGCACATGATTTACATGAGAGCCTTACAAATAGTATATGGAATTCGA
CTGGAGCATTTTTACATG------------ATGCCAGTGAACTCGGAAGTCATGTATCCA
CATATAATGGAAGGCTTCTTA------------CCAGTCAGTAATTTATTTATTCATCTG
GAT---------------------TCATTTCTGCCCATCTGCCGGGTGAATGATTTTGAG
ATTGCTGATATTCTATATCCAAAAGCAAAACGGACAAGTCGGTTTTTAAGTGGCATTATC
AACTTTATTCACTTCAGAGAAGCCTGCCGTGAGACATATATGGAATTTCTTTGGCAATAT
AAATCC------TCTGTGGACAAAATGCAGCAGTTAAATACTGCTCACCAGGAGGCATTA
ATGAAGTTGGAGAGACTTGATTCTGTTCCAGTTGAAGAGCAAGAGGAGTTTAAGCAACTT
ACAGATGATATTCAGGAGCTGCAACAATCACTGAATCAGGAGTTC---------------
---------------------------------CGTCAAAAAACGATAGTGCTGCAGGAA
GGAAATTCCCAAAAGAAGTCAGAGATTTCAGAGAAAACCAAACGCTTGAATGAACTAAAG
CTGTCAGTAGTTTCTTTGAAAGAAATACAAGACAGTTTGAAAACAAAAATTGTGGATTCT
CCAGAGAAACTGAAGAATTATAAAGAAAAAATGAAAGATACAGTCCAGAAGCTTAAAAAT
TCCAGGCAAGAAGTGATGGAAAAATATGAAATCTACAGAGATTCAGTAGACCGCCTGCCA
TCCTGTCAGTCAGAGGTGCAGTTATATCAAAAGAAGATACAGGACCTTGCAGATAATAGG
GAAAAACTAACCACCATTTTAAAAGAGAGCCTGAATTTGGAGGACCAAATTGAGAGTGAT
GAGTCAGAACTGAAGAGATTGAAGACTGAAGAAAATTCATTCAAAAGACTGATGATTGTG
AAGAAGGAAAAACTTGCTACAGCACAATTCAAAATAAATAAGAAGCATGAGGATGTTAAG
CAGTACAAACGCTCAGTAATTGAGGATTGCAATAAAGTTCAAGAAAAAAGAGGTGCTGTC
TGTGAGCGAGTAACTACAATAAATCAAGAAATCCAAAAAATTAAGTCTGCAATTCAACAA
CTAAAAGATGCCACCGAAAGGGAGAAACTGAAGTCTCAGGAAATATTTCTAAACTTGAAA
ACTGCTTTGGAGAAATACCATGAAGGCATTGAAAAGGCAACAGAGGAGTGTTATGATAGG
ATAGATGAAAAAACAGCTGAACTGAAGAGGAGGATGTTCAGAATGTCAACC---------
------------
>Rat|ENSRNOG00000002711|ENSRNOT00000003650
ATGGAAACTCTGTCCTTCCCCAGATACAACATAGCTGAGATTGTAGTTCATATTCGCAAT
AAACTGTTAACTGGAGCGGATGGCAAAAACCTCTCCAAGAGCGATTTTCTTCCAAACCCG
AAGCCTGAAGTCCTGTACATGATTTACATGAGAGCCTTACAGTTAGTGTATGGGGTCCGG
CTGGAGCATTTCTACATG------------ATGCCGGTGAACATAGAAGTCATGTATCCA
CATATAATGGAGGGCTTCTTA------------CCGGTCAGCAATTTGTTCTTCCACCTG
GAC---------------------TCGTTTATGCCCATTTGCCGGGTGAATGACTTTGAG
ATCGCCGATATTCTTTATCCAAAAGCAAACCGGACAAGTCGTTTTTTAAGTGGCATTATC
AACTTTATTCACTTCAGAGAAACATGCCTGGAGAAGTATGAAGAATTTCTTTTGCAAAAT
AAATCC------TCTGTGGACAAAATACAGCAGTTAAGCAATGCACACCAGGAAGCATTG
ATGAAACTGGAAAAACTCAATTCGGTTCCCGTGGAGGAGCAGGAAGAGTTCAAACAGCTG
AAGGATGACATCCAGGAGCTGCAGCACTTGCTGAATCAAGACTTC---------------
---------------------------------AGACAGAAAACGACACTGCTGCAGGAG
AGATATACCAAAATGAAATCAGATTTTTCAGAGAAAACCAAGCATGTTAATGAGCTAAAG
TTGTCAGTAGTTTCTTTGAAAGAAGTTCAAGACAGTTTGAAAAGCAAAATTGTGGATTCT
CCAGAGAAGCTGAAGAACTATAAAGAGAAGATGAAGGACACCGTCCAGAAGCTCCGCAGT
GCCAGGGAAGAAGTGATGGAAAAGTATGATATCTATAGAGATTCTGTGGATTGCTTGCCT
TCCTGTCAGCTGGAGGTGCAGTTATATCAAAAGAAATCACAGGACCTTGCAGATAATAGG
GAGAAACTAAGCAGTATCTTAAAGGAGAGCCTGAACCTGGAGGGCCAGATTGATAGTGAT
TCATCAGAACTAAAGAAACTGAAGACTGAAGAGAACTCCCTCATAAGACTGATGACTCTA
AAGAAGGAGAGACTTGCTACCATGCAGTTCAAAATAAACAAGAAGCAGGAGGATGTGAAA
CAGTACAAGCGGACCATGATTGAAGATTGCAATAAAGTTCAAGAAAAAAGAGATGCTGTC
TGCGAGCAAGTAACCGCCATTAATCAAGACATCCACAAGATTAAATCTGGGATTCAGCAG
CTAAGAGACGCCGAAAAACGGGAGAAACTGAAGTCTCAGGAAATCTTGGTAGACTTGAAA
AGTGCTTTGGAGAAGTACCATGAGGGCATCGAGAAGACGACGGAGGAGTGCTGCACTAGA
ATAGGAGGGAAGACTGCCGAGCTGAAGAGGAGGATGTTCAAAATGCCGCCC---------
------------
>Macaque|ENSMMUG00000001152|ENSMMUT00000001627
ATGGAAACTTTGTCTTTCCCCAGATACAATGTAGCTGAGATTGTGATTCATATTCGCAAT
AAGATCTTAACAGGAGCTGATGGTAAAAACCTCACCAAGAATGATCTTTATCCAAATCCA
AAGCCTGAAGTCTTGCACATGATCTACATGAGAGCCTTACAAATAGTATATGGAATTCGA
CTGGAGCATTTTTACATG------------ATGCCAGTGAACTCTGAAGTCATGTATCCA
CATTTAATGGAAGGCTTCTTA------------CCATTCAGCAATTTAGTTACTCATCTG
GAC---------------------TCATTTTTGCCCATCTGTCGGGTGAATGACTTTGAG
ACTGCTGATATTCTATGTCCAAAAGCAAAACGGACGAGTCGGTTTTTAAGTGGCATTATC
AACTTTATTCACTTCAGAGAAGCATGCCGTGAGACGTATATGGAATTTCTTTGGCAATAT
AAATCC------TCTGCGGACAAAATGCAACAGTTAAACGCCGCACACCAGGAGGCATTA
ATGAAACTGGAGAGACTTGATTCTGTTCCAGTTGAAGAGCAAGAAGAGTTCAAGCAACTT
TCAGATGGTATTCAGGAGCTACAACAATCACTAAATCAGGATTTT---------------
---------------------------------CATCAGAAAACGATAGTGCTGCAAGAG
GGAAATTCCCAAAAGAAGTCAAATATTTCAGAGAAAACCAAGCGTTTGAATGAACTAAAA
TTGTCAGTGGTTTCTTTGAAAGAAATACAAGAGAGTTTGAAAACAAAAATTGTGGATTCT
CCAGAGAAGCTAAAAAATTATAAAGAAAAAATGAAAGATACGGTCCAGAAGCTTAAAAAC
GCCAGACAAGAAGTGGTGGAGAAATATGAAATCTATGGAGATTCAGTTGACTGCCTGCCT
TCATGTCAGTTGGAAGTGCAGTTATATCAAAAGAAAATACAGGACCTTTCAGATAATAGG
GAAAAATTAGCCAGTATCTTAAAGGAGAGCCTGAACCTAGAGGACCAAATTGAGAGTGAT
GAGTCAGAACTGAAGAAATTGAAGACTGAAGAAAATTCGTTCAAAAGACTGATGATTGTG
AAGAAGGAAAAACTTGCCACAGCACAATTCAAAATAAATAAGAAACATGAAGACGTTAAG
CAATACAAACGCACAGTAATTGAGGATTGCAATAAAGTTCAAGAAAAAAGAGGTGCTGTC
TATGAACGAGTAACCACAATTAATCAAGAAATCCAAAAAATTAAACTTGGAATTCAACAA
CTAAAAGATGCCGCTGAAAGGGAGAAACTGAAGTCCCAGGAAATATTTCTAAACTTGAAA
ACTGCTTTGGAGAAATACCACGACGGTATTGAAAAGGCAGCAGAGGACTCTTATGCTAAG
ATAGATGAGAAGACAGCTGAACTGAAGAGGAAGATGTTCAAAATGTCAACC---------
------------
>Marmoset|ENSCJAG00000004050|ENSCJAT00000007853
ATGGAAACTTTGTCTTTCCCCAGATATAATGTAGCTGAGATTGTGATTCATATTCGCAAT
AAGATCTTAACAGGAGCTGATGGTAAAAACCTCACAAAGAATGATCTTTATCCAAATCCA
AAGCCTGAAGTCTTGCACATGATCTACATGAGAGCCTTACAAATAGTATATGGAATTCGA
CTGGAGCATTTTTACATG------------ATGCCAGTGAACTCTGAAGTCATGTATCCA
CATTTAATGGAAGGCTTCTTA------------CCATTCAGCAATTTAGTTACTCACCTG
GAC---------------------TCGTTTTTGCCTATCTGCCGGGTGCATGACTTTGAG
ACTGCTGATATTCTATGTCCAAAGGCAAAACGGACAAGTCGGTTTTTAAGTGGCATTATC
AACTTTATTCACTTCAGAGAAGCATGCCGTGAGACGTATATGGAATTTCTTTGGCAATAT
AAATCC------TCTGCGGACAAAATGCAACAGTTAAATGCTGCACACCAGGAGGCATTA
ATGAAACTGGAGAGACTTGATTCTGTTCCAGTTGAAGAGCAAGAAGAGTTCAAGCAACTT
TCAGATGATATTCAGGAGCTGCAGCAATCACTAAATCAGGATTTT---------------
---------------------------------CATCAAAAAACGATAGTGCTGCAAGAG
GGAAATTCCCAAAAGAAGTCAAATATTTCAGAGAAAACCAAGCGTTTGAATGAACTAAAA
TTGTCAGTTGTTTCTCTGAAAGAAATACAAGAGAATTTGAAAACAAAAATTGTGGATTCT
CCAGAGAAGCTAAAGAATTATAAAGAAAAAATGAAAGATAAAGTCCAGAAGCTTAAAAAT
GCCAGGCAAGAAGTGGTAGAGAAATATGAACTCTATGGAGATTCAGTTGACTGCCTACCT
TCATGTCAGTTGGAAGTGCAGTTATATCGAAAGAAAATACAGGACCTTTCAGATAATAAG
GAAAAATTAGCCAGTATCTTAAAGGAGAGCCTGAACTTGGAGGACCAAATTGAGAGTGGT
GAGTCAGAACTGAAGAAATTGAAGACTGAAGAAAATTCGTTCAAAAGACTGATGATTGTG
AAGAAGGAAAAACTTGCCACAGTGCAGTTCAAAATAAATAAGAAGCACGAAGATGTTAAG
CAATACAAACGCACAGTAATTGAGGATTGCAATAAAGTTCAAGAAAAAAGAGGTGCTGTC
TGTAAGCAAGTAACCACAATTAATCAAGAAATCCAGAAATACAAATTTGAAATTCAGCAA
CTAAAAGATGCTACAGAAAGGGAGAAGCTGAAGTTCCAGGAAATATTTTTAAACTTGAAA
ACTGCTTTGGAGAAATACCACGAAGGTATTGAAAAGGCCACAGAGGACTCTTACGCTAAG
ATAGATGAGAAGACAGCTGAACTGAAGAGGAAGATGTTCAAAATGTCAACC---------
------------
>Microbat|ENSMLUG00000024147|ENSMLUT00000029347
ATGGAGACCTTGTCTTTCCCCAGATACAATGTAGCTGAGATTGTGACTCACGTTCGAAAC
AAAATCCTAACCGGGGCTGATGGTAAAAACCTCTCCAAGAGTGATCTGTACCCCAATCCG
AAGCCCGAGGTCCTGCACATGATCTACCTGAGGGCCCTGCAGATCGTGTACGGCACGCGC
CTGGAGCACTTCTACATG------------ATGCCGGTGAACTCGGACGTCATGTACCCG
CATTTGATGGAAGGCTTCTTA------------CCCGTCAGCAACCTGTTTATTCACCTG
AAC---------------------TCGTTTCTGCCCATCTGCCGGGTGAACGACTTCGAG
ACGGCCGACATTCTGTACCCAAAAGCCAAACGGACCAGTCGGTTTTTGAGTGGGATCATC
AACTTCATCCACTTCAGGGAAGCATGCCGGGACACGTACATGGAGTTTCTCTGGCAATAT
AAATCT------TCTGTGGACAAAATGCAGCAGCTAAATGTGGCTCACCAGGAGGCGTTA
ATGAAGTTGGAGAAACTGGATTCTGTTCCAGCGGAGGAGCAGGCCGAGTTCCAGCAGCTT
TCCGACGAGATCCAGGAGCTGCAGCAGCTGCTGAACCAGGACTTC---------------
---------------------------------CGGCAGAAAACGGTGTTGCTGCAAGAG
AGAAATGCCCAAAAGAAGTCCGATGTTTTAGAGAGAACCAAGCATCTGAATGAACTAAAG
TTATCAGTGGTTTCTTTGAAAGAAGCACAAGAGAGTTTGAAAACAAAAATTGTGGATTCC
CCAGAGAAGGTAAAGAATTATAAAGAAAAAATGAAAGATACAGTCCAGAAGCTTAAAAAT
TCTAGGCAAGAAGTGATGGAGAAGTACGAGGTGTACCGCGACTCGGTGGACGGCCTGCCC
TCCTGTCAGCTGGAGGTGCAGCTGTACCAGAAGAAAATACAGGACCTGGCGGAGAACAGG
GAGAAGCTGGCCGGTGTCTTAAAGGAGAACCTGAACCTGGAGGACCAGATTGAGAGCGGG
GAGTCTGAACTGAAGAAACTGAAGGCGGAAGAGAATTCCTTGCGCAGACTGATGAATGTG
AAGAAGGAAAAACTCGCCACAGCCCAGTTCAAAATCAACAAGAAGCACGAGGACGTCAAG
CAGTACAAGCGCACAGTCATTGAAGATTGCAATAAAGTTCAAGAAAAAAGAGGTGCTGTG
TATGAGCGAATAACCACGATTAACCAAGAAATCCAAAAAGTTAAATTTGCCATCCAGCAA
CTAAAAGATACCACGGAGAGGGAGAAACTGAAGTCCCAGGAAATATTTCTGACCTTGAAA
GGGGCTCTGGAGAAATACCATGAAGGCATTGGGAAGGCGGCCGAGGAGGGCTGTGCTGAG
CTGGAGGGGAAGGCAGCTGAGCTGAGGAAGAGGATGGCCACGCTGCCCACC---------
------------
>Human|ENSG00000143228|ENST00000271452
ATGGAAACTTTGTCTTTCCCCAGATATAATGTAGCTGAGATTGTGATTCATATTCGCAAT
AAGATCTTAACAGGAGCTGATGGTAAAAACCTCACCAAGAATGATCTTTATCCAAATCCA
AAGCCTGAAGTCTTGCACATGATCTACATGAGAGCCTTACAAATAGTATATGGAATTCGA
CTGGAACATTTTTACATG------------ATGCCAGTGAACTCTGAAGTCATGTATCCA
CATTTAATGGAAGGCTTCTTA------------CCATTCAGCAATTTAGTTACTCATCTG
GAC---------------------TCATTTTTGCCTATCTGCCGGGTGAATGACTTTGAG
ACTGCTGATATTCTATGTCCAAAAGCAAAACGGACAAGTCGGTTTTTAAGTGGCATTATC
AACTTTATTCACTTCAGAGAAGCATGCCGTGAAACGTATATGGAATTTCTTTGGCAATAT
AAATCC------TCTGCGGACAAAATGCAACAGTTAAACGCCGCACACCAGGAGGCATTA
ATGAAACTGGAGAGACTTGATTCTGTTCCAGTTGAAGAGCAAGAAGAGTTCAAGCAGCTT
TCAGATGGAATTCAGGAGCTACAACAATCACTAAATCAGGATTTT---------------
---------------------------------CATCAAAAAACGATAGTGCTGCAAGAG
GGAAATTCCCAAAAGAAGTCAAATATTTCAGAGAAAACCAAGCGTTTGAATGAACTAAAA
TTGTCGGTGGTTTCTTTGAAAGAAATACAAGAGAGTTTGAAAACAAAAATTGTGGATTCT
CCAGAGAAGTTAAAGAATTATAAAGAAAAAATGAAAGATACGGTCCAGAAGCTTAAAAAT
GCCAGACAAGAAGTGGTGGAGAAATATGAAATCTATGGAGACTCAGTTGACTGCCTGCCT
TCATGTCAGTTGGAAGTGCAGTTATATCAAAAGAAAATACAGGACCTTTCAGATAATAGG
GAAAAATTAGCCAGTATCTTAAAGGAGAGCCTGAACTTGGAGGACCAAATTGAGAGTGAT
GAGTCAGAACTGAAGAAATTGAAGACTGAAGAAAATTCGTTCAAAAGACTGATGATTGTG
AAGAAGGAAAAACTTGCCACAGCACAATTCAAAATAAATAAGAAGCATGAAGATGTTAAG
CAATACAAACGCACAGTAATTGAGGATTGCAATAAAGTTCAAGAAAAAAGAGGTGCTGTC
TATGAACGAGTAACCACAATTAATCAAGAAATCCAAAAAATTAAACTTGGAATTCAACAA
CTAAAAGATGCTGCTGAAAGGGAGAAACTGAAGTCCCAGGAAATATTTCTAAACTTGAAA
ACTGCTTTGGAGAAATACCACGACGGTATTGAAAAGGCAGCAGAGGACTCCTATGCTAAG
ATAGATGAGAAGACAGCTGAACTGAAGAGGAAGATGTTCAAAATGTCAACC---------
------------
>Orca|XP_004282085.1
ATGGAAACTTTGTCTTTCCCCAGATACAATGTAGCTGAAATTGTGGTTCATATTCGAAAC
AAAATCTTAACAGGAGCTGATGGTAAAAACCTCTCCAAGAATGATCTTTCTCCAAATCCC
AAGCCTGAAGTCTTGCATATGATCTACATGAGAGCTTTACAGATAGTATATGGAATTCGA
CTGGAGCATTTTTACATG------------ATGCCAGTGAACTCTGAAGTCATGTATCCA
CATATAATGGAAGGCTTCTTA------------CCAGTCAGCAATCTGTTTATTAATTTG
GAC---------------------TCATTTCTGCCCATCTGTCGGGTGAATGACTTCGAG
ATTGCTGATATTCTATATCCAAAGGCAAAACGGACAAGTCGGTTTTTAAGTGGCATTATC
AACTTTATTCACTTCAGAGAAGCATGCCGTGAGACATACATGGAGTTTCTTTGGCAATAT
AAATCT------TCTGTGGACAAAATGCAGCAGTTAAATACTGCCCACCAGGAGGCAATA
ATGAAATTGGAGAGACTTGATTCTGTTCCAGTTGAAGAGCAAGCAGAGTTCAAGCAGCTT
TCAGATGATATTCAGGAGCTGCAGCAGTCGCTGAATCAAGAGTTT---------------
---------------------------------CGTCAAAAAACGATAGTGCTGCAAGAG
GGAAATTCACAAAAGAAGTCAGATATTTCAGAAAAAACCAAGCGTTTGAATGAACTAAAA
TTGTCAGTGGTTTCTTTGAAAGAAGTACAAGAGAGTTTGAAAACAAAAATTGTGGATTCT
CCAGAGAAGCTTAAGAATTATAAAGAAAAAATGAAAGATACAGTCCAGAAGCTTAAGAAT
TCCAGACAAGAAGTGATGGAAAAGTATGAAATCTATCGAGACTCTGTTGACTGCCTGCCT
TCATGTCAGCTGGAGGTGCAGCTATATCAAAAGAAAATACAGGACCTTGCAGATAATAGG
GAAAAATTAACCACTATCTTAAAGGAGAGCCTGAACTTGGAGGACAAAATTGAGAGTGAT
GAGTCAGAACTGAAGAAATTGAAGACTGAAGAAAATTCCTTTAAAAGACTGATGATTGTG
AAGAAGGAAAAACTTGCCACAGCACAGTTCAGAATAAATAAGAAGCATGAGGATGTCAAG
CAGTACAAACGCACCGTGATTGAAGATTGCAATAAAGTTCAAGAAAAAAGAGGTGCTGTC
TATGAGCAAGTAACCACAATTAATCAAGAAATCCAAAAAATTAAATTTGGAATTCAGCAA
CTGAAAGATGCTGCTGAAAGGGAGAAACTGAAGTCTCAGGAAATATTTCTCAGCTTGAAA
GCTGCTTTGGAGAAATACCATGAAGGCATTGAAAAGGCAACAGAGGACTGTCACACTAAA
ATAGATGAGAAAACAGCTGAACTGAAGAAAAAGATGTTCAGAATATCAACC---------
------------
>Chimp|ENSPTRG00000001610|ENSPTRT00000002935
ATGGAAACATTGTCTTTCCCCAGATATAATGTAGCTGAGATTGTGATTCATATTCGCAAT
AAGATCTTAACAGGAGCTGATGGTAAAAACCTCACCAAGAATGATCTTTATCCAAATCCA
AAGCCTGAAGTCTTGCACATGATCTACATGAGAGCATTACAGATAGTATATGGAATTCGA
CTGGAACATTTTTACATG------------ATGCCAGTGAACTCTGAAGTCATGTACCCA
CATTTAATGGAAGGCTTCTTA------------CCATTCAGCAATTTAGTTACTCATCTG
GAC---------------------TCATTTTTGCCTATCTGCCGGGTGAATGACTTTGAG
ACTGCTGATATTCTATGTCCAAAAGCAAAACGGACAAGTCGGTTTTTAAGTGGCATTATC
AACTTTATTCACTTCAGAGAAGCATGCCGTGAGACGTATATGGAATTTCTTTGGCAATAT
AAATCC------TCTGCGGACAAAATGCAACAGTTAAACGCCGCACACCAGGAGGCATTA
ATGAAACTGGAGAGACTTGATTCTGTTCCAGTTGAAGAGCAAGAAGAGTTCAAGCAGCTT
TCAGATGGTATTCAGGAGCTACAACAATCACTAAATCAGGATTTT---------------
---------------------------------CATCAAAAAACGATAGTGCTGCAAGAG
GGAAATTCCCAAAAGAAGTCAAATATTTCAGAGAAAACCAAGCGTTTGAATGAACTAAAA
TTGTCGGTGGTCTCTTTGAAAGAAATACAAGAGAGTTTGAAAACAAAAATTGTGGATTCT
CCAGAGAAGTTAAAGAATTATAAAGAAAAAATGAAAGATACGGTCCAGAAGCTTAAAAAT
GCCAGACAAGAAGTGGTGGAGAAATATGAAATCTATGGAGACTCAGTTGACTGCCTGCCT
TCATGTCAGTTGGAAGTGCAGTTATATCAAAAGAAAATACAGGACCTTTCAGATAATAGG
GAAAAATTAGCCAGTATCTTAAAGGAGAGCCTGAACTTGGAGGACCAAATTGAGAGTGAT
GAGTCAGAATTGAAGAAATTGAAGACTGAAGAAAATTCGTTTAAAAGACTGATGATTGTG
AAGAAGGAAAAACTTGCCACAGCACAATTCAAAATAAATAAGAAGCATGAAGATGTTAAG
CAATACAAACGCACAGTAATTGAGGATTGCAATAAAGTTCAAGAAAAAAGAGGTGCTGTC
TATGAACGAGTAACCACAATTAATCAAGAAATCCAAAAAATTAAACTTGGAATTCAACAA
CTAAAAGATGCTGCTGAAAGGGAGAAACTGAAGTCCCAGGAAATATTTCTAAACTTGAAA
ACTGCTTTGGAGAAATACCACGACGGTATTGAAAAGGCAGCAGAGGACTCCTATGCTAAG
ATAGATGAGAAGACAGCTGAACTGAAGAGGAAGATGTTCAAAATGTCAACC---------
------------
>Cow|ENSBTAG00000007247|ENSBTAT00000009536
ATGGAAACTTTGTCTTTTCCCAGATATAATGCAGCTGAAGTTGTGGTTCATATTCGAAAC
AAAATCTTAACAGGAGCCGATGGTAAAAACCTCTCCAAGAATGATCTTTCTCCAAATCCC
AAGCCTGAAGTCTTGCATATGATCTACATGAGAGCTTTACAGATTGTATATGGGATCCGA
CTGGAGCATTTTTACATG------------ATGCCAGTGAACTCTGAAGTCATGTATCCA
CATATAATGGAAGGCTTCTTA------------CCAGTCAGCAATTTGTTTATCCATTTG
GAC---------------------TCATTTCTGCCCATCTGTCGGGTGAATGACTTTGAG
ATTGCTGATATTCTATATCCAAAGGCAAAACGGACAACTCGGTTTTTAAGTGGCATTATC
AACTTTATTCACTTCCGAGAAGCATGCCGTGAGACATATATGGAATTTCTTTGGCAATAT
AAATCT------TCTGTGGACAAAATGCAGCAGTTAAATACTGCACACCAGGAGGCATTA
ATGAAATTGGAGAGACTTGATTCTGTTCCAGTTGAAGAGCAGGCAGAGTTCAAGCAGCTT
TCAGATGATATTCAGGAGCTGCAGCAATCGCTGAATCAAGAGTTT---------------
---------------------------------CGTCAAAAAACGATAGTGCTGCAAGAG
GGAAATTCACAAAAGAAATCAGATATTTCAGAGAAAACCAAGCGTTTGAATGAACTAAAA
TTGTCAGTGGTTTCTTTGAAAGAAATACAAGAGAATTTGAAAACAAAAATTGTGGATTCT
CCAGAGAAAGTTAAGAATTATAAAGAAAAAATGAAAGATACAGTCCAGAAGCTTAAAAAT
TCCAGACAAGAAGTAATGGAAAAATATGAAATCTATCGAGACTCTGTTGACTGCCTGCCT
TCATGTCAACTGGAAGTACAGTTATATCAAAAGAAAATACAGGACCTTGCAGATAATAGA
GAAAAATTAACCACTATCTTAAAGGAGAGCCTGAACTTGGAGGACCAAATTGAGAGTGAT
GAGTCAGAATTGAAGAAATTGAAGACTGAGGAAAATTCCTTTAAAAGACTGATGATTGCA
AAGAAGGAAAAACTTGCCACAGCACAGTTCAGAATAAATAAGAAGCATGAGGATGTCAAG
CAGTACAAACGCACAGTGATTGAAGACTGTAATAAAGTTCAAGAAAAAAGAGGTGCTGTC
TATGAGCGAGTAACCACAATTAATCAAGAAATCCAAAAAATTAAATTTGGAATTCAACAA
CTAAAAGATGCTGCTGAAAGAGAGAAACTGAAGTCTCAGGAAATATTTCTCAGCTTGAAA
GCTGCTTTGGAGAAATACCACGAAGGCATTGAAAAGGCAACAGAGGACTGCCATGCTAAA
ATAGATGCGAAAACAGCTGAACTGAAGAAGAAAATGTTCAGA------ACCCAACCTGAT
------------
>Dog|ENSCAFG00000013259|ENSCAFT00000021052
ATGGAAACTTTGTCTTTCCCCAGATATAACGTAGCTGAGATTGTGATTCATATTCGCAAC
AAAATCTTAACAGGAACTGATGGTAAAAACCTCTCCAAGAGTGATCTTTATCCAAATCCA
AAGCCTGAAGTCTTGCACATGATCTACATGAGAGCCTTACAAATAGTATATGGAATTCGA
CTGGAGCATTTTTACATG------------ATGCCAGTGAACTCAGAAGTCCTGTATCCA
CATATCATGGAAGGCTTCTTG------------CCAGTCAGCAATTTATTTATTCATCTG
GAC---------------------TCATTTATGCCCATCTGTCGGGTGAATGACTTTGAG
ATTGCTGATATTCTATATCCAAAGACAAAACGGACAAGTCGGTTTTTAAGTGGCATTATC
AACTTTATTCACTTCAGAGAAGCATGCCGTGAGACGTATATGGAATTTCTTTGGCAATAT
AAATCT------TCTCTGGACAAAATGCACCAGTTAAATACTGCACACCAGGAAGCGTTA
ATGAAATTAGAGAGACTTGATTCTGTTCCAGTTGAAGAACAAGCAGAGTTCAAGCAGCTT
TCCGATGATATTCAGGAGCTGCAGCAATCACTGAATCAAGAATTT---------------
---------------------------------CGTCAAAAAACGATGGTGCTTCAGGAT
GGAAATTCCCAAAAGAAGTCTGATATTTCAGAGAAAACCAAGCGTTTGAATGAGCTGAAA
TTGTCAGTAGTTTCTTTGAAAGAAGTTCAAGAGAGTTTGAAAACAAAAATTGTGGATTCT
CCAGAGAAGCTAAAGAATTATAAAGAAAAAATGAAAGACACAGTCCAGAAACTTAAAAAT
TCCAGGCAAGAAGTGATGGAAAAGTATGAAATCTATAGAGACTCCGTTGATTGCTTGCCT
TCATGTCAAATGGAATTACAGTTATATCAGAAGAAAATACAGGACCTTGCAGATAATAGG
GAAAAATTAACCAGCATCTTAAAAGAGAGCCTGAGCTTGGAGGACCGAATTGAGAGTGAC
GAGTCAGAGCTGAAGAAGTTGAAGACAGAAGAAAATTCCTTCAAAAGACTGATGATCGTC
AAGAAGGAAAAACTCGCCACAGCACAATTCAAAATAAATAAGAAGCACGAGGATGTCAAG
CAGTACAAACGCACCGTGATCGAAGATTGCAATAAAGTTCAAGAAAAAAGAGGAGCTGTC
TATGAGCGAGTAACCACAATGAATCAAGAAATCCAGAAAATTAAATTTGGAATTCAGCAA
CTGAAGGATGCCACTGAGAGGGAGAAGCTGAAGTCTCAGGAAATATTTCTAAGTTTGAAA
ACTGCTTTGGAGAAATACCATGAAGGCATTGAAAAGGCCACAGAGGACTGTGGTGCTCAG
CTGGAGCAGAAGATGGCTGAACTGAGGAAGAGGATGTTCAGAATGTCAGCC---------
------------
>Elephant|ENSLAFG00000000533|ENSLAFT00000000535
ATGGAAGCTTTGTCTTTCCCCAGGTATAATGTAGCTGAGATTTTAATTCATATTCGGAAC
AAGATCTTAACAGGAGCTGATGGTAAAAACCTCTCCAAGAATGATCTTTATCCAAACCCA
AAGCCTGAAGTCTTACACATGATCTACATGAGAGCCTTACAAATAGTATATGGAATTCGA
CTGGAGCATTTCTACATG------------ATGCCAGTGAACTCCGAAGTCATGTATCCA
CATATAATGGAAGGCTTCTTA------------CCAGTCAGCAATTTATTTATTCATCTG
GAT---------------------TCATTTCTGCCCATCTGTCGGGTGAATGACTTCGAG
ATTGCTGATATTCTATATCCAAAAGCAAAACGGACAAGTCGGTTTTTAAGTGGCATTATC
AACTTCATTCACTTCAGAGAATCATGCCGTGAGACATACATGGAGTTCCTTTGGCAATAT
AAATCC------TCTTTGGACAAAATGCAACAGTTAAACGCTGCACACCAGGAGGCATTA
ATGAAATTGGAGAAACTTGATTCTGTGCCAGTTGAAGAGCAAGAAGAATTCAAGCAGCTT
TCGGATGATATTCAGGAACTGCAGCAATTGCTGAATCAGGAGTTT---------------
---------------------------------CGTCAAAAAACAATAGTGCTGCAAGAT
GGAAATTCCCAAAAGAAATCAGATATTTCAGAGAAAACCAAGCGTTTGAATGAACTAAAA
TTGTCCACAGCATCTTTGAAAGAAGTACAAGAGAGTTTGAAAGCAAAAATTGTGGATTCT
CCAGAGAAGCTAAAGAATTATAAAGAGAGAATGAAAGATACAGTCCAGAAGCTTAAAAAT
TCCAGGCAAGAAGTAATGGAAAAATATGAAACCTATCGAGACTCGGTCGACGGCTTGCCT
TCATGTCAGCGGGAGGTGCAGTTATATGAAAAGAAAATACAAGACCTTGCAGATAGTAGG
GAAAAACTAACCAGTAACTTAAAGGAGAGCATGAACTTGGAGGACCAAATTGAGAGCGAA
GAGTCAGAACTGAAGAAATTGAAGGCCGAAGAAAATTCATTGAAAAGACTTCTGATCGTG
AAGAAGGAAAAACTTGCCACAGTGCAATTCAAGATAAATAAGAAGCATGAGGATACCAAG
CAGTACAAACGCACCGTGATCGAGGATTGCAATAAAGTTCAAGAAAAAAGAGGTGCTGTT
TATGAGCGAGTAATCACAATTAATCAAGAAATCCAAAAAATTAAATTTGGAATTCAGCAG
CTTAAAGATACCACTGAAAGGGAGAAAATGAAGTCTCAGGAAATATTTCTAAATTTAAAA
ACTGCTTTGGAGAAGTACCATGAAGGCATTGAAAAGACGGCAGAGGACTATTGTGCTAAA
ATAGATGAAAAAGCAGCTGAACTGAAGAGGAGGATGTTCCGATTTTCAGCA---------
------------
>Bowhead|bmy_15891T0
ATGGAAACTTTGTCTTTCCCCAGATATAATGTAGCTGAAATTGTGGTTCATATTCGAAAC
AAAATCTTAACAGGAGCTGATGGTAAAAACCTCTCCAAGAATGATCTTTCTCCAAATCCC
AAGCCTGAAGTCTTGCATATGATCTACATGAGAGCTTTACAGATAGTATATGGAATTCGA
CTGGAGCATTTTTACATG------------ATGCCAGTGAACTCTGAAGTCATGTATCCA
CATATAATGGAAGGCTTCTTA------------CCAGTCAGCAATCTGTTTATTCATTTG
GAC---------------------TCATTTCTGCCYATCTGTCGGGTGAATGACTTCGAG
ATTGCTGATATTCTATATCCAAAGGCAAAACGGACAAGTCGGTTTTTAAGTGGCATTATC
AACTTTATTCACTTCAGAGAAGCATGCCGTGAGACATACATGGAGTTTCTTTGGCAATAT
AAATCT------TCTGTGGACAAAATGCAGCAGTTAAATACTGCACACCAGGAGGCAATA
ATGAAATTGGAGAGACTTGATTCTGTTCCAGTTGAAGAGCAAGCAGAGTTCAAGCAGCTT
TCAGATGATATTCAGGAGCTGCAGCAATCGCTGAATCAAGAGTTT---------------
---------------------------------CGTCAAAAAACGATAGTGCTGCAAGAG
GGAAATTCACAGAAGAAGTCAGATATTTCAGAGAAAACCAAGCGTTTGAATGAACTAAAA
TTGTCAGTGGTTTCTTTGAAAGAAGTACAAGAGAGTTTGAAAACAAAAATTGTGGATTCT
CCAGAGAAGCTTAAGAATTATAAAGAAAAAATGAAAGATACAGTCCAGAAGCTTAAGAAT
TCCAGACAAGAAGTGATGGAAAAGTATGAAATCTATCGAGACTCTGTTGACTGCCTGCCT
TCATGTCAGCTGGAGGTGCAGCTATATCAAAAGAAAATACAGGACCTTGCAGATAATAGG
GAAAAATTAACCACTTTCTTAAAGGAGAGCCTGAACTTGGAGGACAAAATTGAGAGTGAT
GAGTCAGAACTGAAGAAATTGAAGGCTGAAGAAAATTCCTTTAAAAGACTGATGATTGTG
AAGAAGGAAAAACTTGCCACAGCACAGTTCAGAATAAATAAGAAGCATGAGGATGTCAAG
CAGTACAAACGCACCGTGATTGAAGATTGCAATAAAGTTCAAGAAAAAAGAGGTGCTGTC
TATGAGCGAGTAACCACAATTAATCAAGAAATCCAAAAAATTAAATTTGGAATTCAACAA
CTAAAAGATGCTGCTGAAAGGGAGAAACTGAAGTCTCAGGAAATATTTCTCAGCTTGAAA
GCTGCTTTGGAGAAATACCATGAAGGCATTGAAAAGGCAACAGAGGACTGTCATACTAAA
ATAGATGAGAAAACAGCTGAACTGAAGAAAAAGATGTTCAGAATGTCAACC---------
------------
>Minke|BACU014431
ATGGAAACTTTGTCTTTCCCCAGATATAATGTAGCTGAAATTGTGGTTCATATTCGAAAC
AAAATCTTAACAGGAGCTGATGGTAAAAACCTCTCCAAGAATGATCTTTCTCCAAATCCC
AAG---------------------------------------------------------
------------------------------------------------------------
------------------------------------------------------------
------------------------------------------------------------
------------------------------------------------------------
------------------------------------------------------------
AAATCT------TCTGTGGACAAAATGCAGCAGTTAAATACTGCACACCAGGAGGCAATA
ATGAAATTGGAGAGACTTGATTCTGTTCCAGTTGAAGAGCAAGCAGAGTTCAAGCAGCTT
TCAGATGATATTCAGGAGCTGCAGCAATCGCTGAATCAAGAGTTT---------------
---------------------------------CGTCAAAAAACGATAGTACTGCAAGAG
GGAAATTCACAAAAGAAGTCAGATATTTCAGAGAAAACCAAGCGTTTGAATGAACTAAAA
TTGTCAGTGGTTTCTTTGAAAGAAGTACAAGAGAGTTTGAAAACAAAAATTGTGGATTCT
CCAGAGAAGCTTAAGAATTATAAAGAAAAAATGAAAGATACAGTCCAGAAGCTTAAGAAT
TCCAGACAAGAAGTGATGGAAAAGTATGAAATCTATCGAGACTCTGTTGACTGCCTGCCT
TCATGTCAGCTGGAGGTGCAGCTATATCAAAAGAAAATACAGGACCTTGCAGATAATAGG
GAAAAATTAACCACTTTCTTAAAGGAGAGCCTGAACTTGGAGGACAAAATTGAGAGTGAT
GAGTCAGAACTGAAGAAATTGAAGGCTGAAGAAAATTCCTTTAAAAGACTGATGATTGTG
AAGAAGGAAAAACTTGCCACAGCACAGTTCAGAATAAATAAGAAGCATGAGGATGTCAAG
CAGTACAAACGCACCGTGATTGAAGACTGCAATAAAGTTCAAGAAAAAAGAGGTGCTGTC
TATGAGCGAGTAACCACAATTAATCAAGAAATCCAAAAAATTAAATTTGGAATTCAACAA
CTAAAAGATGCTGCTGAAAGGGAGAAACTGAAGTCTCAGGAAATATTTCTCAGCTTGAAA
GCCGCTTTGGAGAAATACCATGAAGGCATTGAAAAGGCAACAGAGGACTGTCATACTAAA
ATAGATGAGAAAACAGCTGAACTGAAGAAAAAGATGTTCAGAATGTCAAAC---------
------------
