# Supplementary material for: Insights into the Evolution of Longevity from the Bowhead Whale Genome
Source: Cell Rep. 2015 Jan 6;10(1):112–22. doi: 10.1016/j.celrep.2014.12.008 (PMC4536333; doi:10.1016/j.celrep.2014.12.008)
Supplement: Supplemental Folder 2. Species Used in the Analysis of Selective Pressure Variation, Single-Gene Orthologous Families Tested, Likelihood Ratio Tests, MAKER Parameters, and Full Assembly and Read Usage Data, Related to Experimental Procedures [file mmc3.zip › Tested SGOs/reciprocal_group_2923.2.fas]

>Gibbon|ENSNLEG00000013620|ENSNLET00000017349
------------------------------------------------ATGGCCACGGCA
GGGGGT---GGCTCTGGGGCTGAC---------------CCGGGAAGTCGGGGTCTCCTT
CGCGTTCTGTCTTTCTGCGTCCTACTAGCAGGTTTGTGCAGGGGAAACTCAGTGGAGAGG
AAGATATATATCCCTTTAAATAAAACAGCTCCCTGTGTTCGCCTGCTCAACGCCACTCAT
CAGATTGGCTGCCAGTCTTCAATTAGTGGAGACACAGGGGTTATCCATGTAGTAGAGAAA
GAAGAGGACCTACAGTGGGTATTGACTGATGGCCCCAACCCCCCTTACATGGTTCTGCTG
GAGAGCAAGCTTTTTACCAGGGAT---------------------GTAATGGAGAAGCTG
AAAGGGAGAACC------------------------AGCCGAATTGCTGGTCTTGCAGTG
TCCTTGACCAAGCCCAGTCCTGCCTCAGGCTTCTCTCCTAGTGTGCAGTGCCCAAATGAT
GGGTTTGGTGTTTACTCCAATTCCTATGGGCCAGAGTTTGCTCATTGCAGAGAAACACAG
TGGAACTCGCTGGGCAATGGTTTGGCTTATGAAGACTTTAGTTTCCCCATCTTTCTTCTT
GAAGATGAAAATGAAACCAAAGTCATCAAGCAGTGCTATCAAGATCACAACCTGAGTCAG
AATGGCTCAGCACCAACCTTCCCACTGTGTGCCATGCAGCTCTTCTCACACATGCACGCT
GTCATCAGCACTGCCACCTGCATGCGGCGCAGCTCCATCCAAAGCACCTTCAGCATCAAC
CCAGAAATCGTCTGTGACCCCCTGTCTGATTACAATGTGTGGAGCATGCTAAAGCCTATA
AATACAACTGGGACATTAAAGCCTGACGACAGGGTTGTGGTTGCTGCCACCCGGCTGGAT
AGTCGTTCCTTTTTCTGGAATGTGGCCCCGGGAGCTGAAAGCGCAGTGGCTTCCTTTGTC
ACCCAGCTGGCTGCTGCTGAAGCTTTGCAAAAGGCACCTGATGTGACCACCCTGCCCCGC
AATGTCATGTTTGTCTTCTTTCAAGGGGAAACTTTTGACTACATTGGCAGCTCAAGGATG
GTCTACGACATGGAGAAGGGCAAGTTTCCTGTGCAGTTAGAGAATGTTGACTCATTTGTG
GAGCTGGGACAGGTGGCCTTAAGAACTTCATTAGANNNNNNNNNNNNNNNNNNNNNC---
---------------------------CTCCCATCAGTTAATCTCCCTCGTACCCCCCAG
GTGGAGGATCTCCTGGTCACATTGGAGAAGAGTGGTGCTGGTGTCCCTGCTGTCATCCTC
AGGAGGCCAAATCAGTCCCAGCCTCTCCCACCATCTTCCCTGCAGCGATTTCTTCGAGCT
CGAAACATCTCTGGCGTTGTTCTGGCTGACCACTCTGGTGCCTTCCATAACAAATATTAC
CAGAGTATTTACGACACTGCTGAGAACATTAATATGAGCTATCCCGAATGGCTGAGCCCT
GAAGAGGACCTGAACTTTGTAACAGACACTGCCAAGGCCCTGGCAGATGTGGCCACGGTG
CTGGGACGTGCTCTGTATGAGCTTGCAGGAGGAACCAACTTCAGCGACACAGTTCAGGCT
GATCCCCAAACGGTCACCCGCCTGCTCTATGGGTTCCTGATTAAAGCCAACAACTCATGG
TTCCAGTCTATCCTCAGGCAGGACCTAAGGTCCTACTTGGGTGAC---GGGCCTCTTCAA
CATTACATTGCTGTCTCTAGCCCCACCAACACCACTTATGTTGTACAGTATGCCTTGGCA
AATTTGACTGGCACGGTGGTCAACCTCACCCGAGAGCAATGCCAGGATCCAAGTAAAGTC
CCAAGTGAAAACAAGGATCTGTATGAGTACTCATGGGTCCAGGGCCCTTTGAATTCCAAT
GAGACGGAC---------------------------------------------------
------------------CGACTCCCCCGGTGTGTGCGTTCTACTGCACGATTAGCCAGG
GCCTTGTCTCCTGCCTTTGAACTGAGTCAGTGGAGCTCTACTGAATACTCTACATGGACT
GAGAGCCGCTGGAAAGATATCCGTGCCCGGATATTTCTCATCGCCAGTAAAGAGCTTGAG
TTCATCACCCTGATAGTGGGCTTCGGCATCCTCATCTTCTCTCTCATCGTCACCTACTGC
ATCAATGCCAAAGCTGATGTCCTTTTCATTGCTCCCCGGGAGCCAGGAGCTGTGTCATAC
------------------------------------------------------------
------------------------------------------------------------
>Gorilla|ENSGGOG00000003518|ENSGGOT00000003539
------------AGCCGAACGGGGGCTTCCGCTCAGCAGAGAGGCAGGATGGCTACGGCA
GGAGGT---GGCTCTGGGGCTGAC---------------CCGGGAAGTCGGGGTCTCCTT
CGCCTTCTGTCTTTCTGCGTCCTACTAGCAGGTTTGTGCAGGGGAAACTCAGTGGAGAGG
AAGATATATATCCCCTTAAATAAAACAGCTCCCTGTGTTCGCCTGCTCAACGCCACTCAT
CAGATTGGCTGCCAGTCTTCAATTAGTGGAGACACGGGGGTTATCCACGTAGTAGAGAAA
GAAGAGGACCTACAGTGGGTATTGACTGATGGCCCCAACCCCCCTTACATGGTTCTGCTG
GAGAGCAAGCATTTTACCAGGGAT---------------------TTAATGGAGAAGCTG
AAAGGGAGAACC------------------------AGCCGAATTGCTGGTCTTGCAGTG
TCCTTGACCAAGCCCAGTCCTGCCTCAGGCTTCTCTCCTAGTGTGCAGTGCCCAAATGAT
GGGTTTGGTGTTTACTCCAATTCCTATGGGCCAGAGTTTGCTCACTGCAGAGAAATACAG
TGGAACTCACTGGGCAATGGTTTGGCTTATGAAGACTTTAGTTTCCCCATCTTTCTTCTT
GAAGATGAAAATGAAACCAAAGTCATCAAGCAGTGCTATCAAGATCACAACCTGAGTCAG
AATGGCTCAGCACCAACCTTCCCACTGTGTGCCATGCAGCTCTTTTCACACATGCATGCT
GTCATCAGCACTGCCACCTGCATGCGGCGCAGCTCCATCCAAAGCACCTTCAGCATCAAC
CCAGAAATCGTCTGTGACCCCCTGTCTGATTACAATGTGTGGAGCATGCTAAAGCCTATA
AATACAACTGGGACATTAAAGCCTGACGACAGGGTTGTGGTTGCTGCCACCCGGCTGGAT
AGTCGTTCCTTTTTCTGGAATGTGGCCCCAGGGGCTGAAAGCGCAGTGGCTTCCTTTGTC
ACCCAGCTGGCTGCTGCTGAAGCTTTGCAAAAGGCACCTGATGTGACCACCCTGCCCCGC
AATGTCATGTTTGTCTTCTTTCAAGGGGAAACTTTTGACTACATTGGCAGCTCGAGGATG
GTCTACGATATGGAGAAGGGCAAGTTTCCTGTGCAGTTAGAGAATGTTGACTCATTTGTG
GAGCTGGGACAGGTGGCCTTAAGAACTTCATTAGAGCTTTGGATGCACACAGATCCTGTT
TCTCAGAAAAATGAGTCTGTACGGAAC------------------------------CAG
GTGGAGGATCTCCTGGCCACATTGGAGAAGAGTGGTGCTGGTGTCCCTGCTGTCATCCTC
AGGAGGCCAAATCAGTCCCAGCCTCTCCCACCATCTTCCCTGCAGCGATTTCTTCGAGCT
CGAAACATCTCTGGCGTTGTTCTGGCTGACCACTCTGGTGCCTTCCATAACAAATATTAC
CAGAGTATTTACGACACTGCTGAGAACATTAATGTGAGCTATCCCGAATGGCTGAGCCCT
GAAGAGGACCTGAACTTTGTAACAGACACTGCCAAGGCCCTGGCAGATGTGGCCACGGTG
CTGGGACGTGCTCTGTATGAGCTTGCAGGAGGAACCAACTTCAGCGACACAGTTCAGGCT
GATCCCCAAACGGTTACCCGCCTGCTCTATGGGTTCCTGATTAAAGCCAACAACTCATGG
TTCCAGTCTATCCTCAGGCAGGACCTAAGGTCCTACTTGGGTGAC---GGGCCTCTTCAA
CATTACATCGCTGTCTCCAGCCCCACCAACACCACTTATGTTGTACAGTATGCCTTGGCA
AATTTGACTGGCACGGTGGTCAACCTCACCCGAGAGCAGTGCCAGGATCCAAGTAAAGTC
CCAAGTGAAAACAAGGATCTGTATGAGTACTCATGGGTCCAGGGCCCTTTGCATTCTAAT
GAGACGGAC---------------------------------------------------
------------------CGACTCCCCCGGTGTGTGCGTTCTACTGCACGATTAGCCAGG
GCCTTGTCTCCTGCCTTTGAACTGAGTCAGTGGAGCTCTACTGAATACTCTACATGGACT
GAGAGCCGCTGGAAAGATATCCGTGCCCGGATATTTCTCATCGCCAGCAAAGAGCTTGAG
TTGATCACCCTGACAGTGGGCTTCGGCATCCTCATCTTCTCCCTCATCGTCACCTACTGC
ATCAATGCCAAAGCTGATGTCCTTTTCATTGCTCCCCGGGAGCCAGGAGCTGTGTCATAC
------------------------------------------------------------
------------------------------------------------------------
>Guinea_Pig|ENSCPOG00000014923|ENSCPOT00000015069
------------CCGGGACCGGAGGCTTCCGCTCAGCCGAGAGGCAAGATGGCCACGGCT
GGGGTC---GGCTCTGAGGCTGAC---------------CCGGGAAGTCGGGGTCTTCTT
CGCCTTCTGTCGTTCTGCGTTCTACTGGCAGGTTTCTGCGAAGGAAACTCTGTGGAGAGA
AAGATCTACATCTCTTTAAATAAAACGGCTCCCTGTGTTCGTCTGCTCAATGCCACGCAT
CAGATTGGCTGCCAGTCTTCAATTAGTGGGGACACAGGGGTTATCCATGTAGTGGAGAAG
GAGGAAGACCTGCGATGGGTGTTGACAGATGGCCCCAACCCCCCTTACATGGTTCTACTG
GAAGGCAAGCTGTTTACCAGGCAT---------------------ATAATGGAGAAGCTG
AAGGGGAAAAAC------------------------AGTAGGATTGCTGGTCTTGCAGTG
ACCCTGGCCAAGCCCAGTCCCACCCCTGGCTTCTCTCCTAGCGTGCAATGCCCAAATGAT
GGATTTGGTATTTACTCTAACTCCTATGGGTCAGAATTTGCACACTGCAAACAAAAGCTA
TGGAATCCTCTGGGCAGTGGTTTGGCTTATGAAGACTTTAGTTTCCCCATCTTTCTTCTT
GAAGATGAAAATGAAACCAACATCATCAAGCAGTGCTATCAAGATCACAACCTGAGTCAG
AATGGCTCGGCACCAGCCTTCCCGCTGTGCGCCATGCAGCTCTTCTCGCACATGCACGCT
GTCACCAGCACTGCCACCTGCATGCGGCGCAGCTACATCCAGAGCACCTTTAGCATCAAC
CCAGAAATTGTGTGTGACCCCCTGTCTGACTACAATGTATGGAGCATGCTCAAGCCTATA
AACACCTCTGGGACGTTGGAGCCTGATGATAGGGTAGTAGTTGCTGCTACCCGGCTGGAC
AGTCGTTCGTTTTTCTGGAATGTGGCCCCCGGAGCTGAAAGTGCTGTTGCTTCTTTCGTC
ACCCAGCTGGCTGCAGCTGAAGCCTTGCAAAAGGCACCCGATGTCACTACCTTGCCCCGC
AATGTCATGTTTGTCTTCTTCCAGGGGGAAACTTTTGACTACATTGGCAGTTCAAGAATG
GTCTACGATATGGAAAAGGGCAAGTTTCCCGTGCAGTTAGAGAACATCGACTCATTTGTG
GAGCTGGGACAGGTGGCGTTAAGAACGTCTCTAGAGCTCTGGATGCACACAGATCCCATG
TCTCAGAAAAACGAGTCTGTGCAGAAC------------------------------CAG
GTACAGGACCTCCTGGCCACACTGGAGAGGAGTGGTGCTGATGTCCCTGGTGTCATCCTC
AGAAGAGTTAATTCATCCCACGCCCTCCCGCCATCTTCTCTACAGCGATTTCTTCGAGCT
CGAAATATCTCTGGTGTCGTCCTAGCTGACCATAATGATTCCTTCCATAACCTCTATTAT
CAGAGCATTTACGACACTGCTGAGAACATTAATGTGAGCTATCCTGAGTGGCTGAGCCCT
GAAGAGAACCTGAACTTTGTGACAGACACTGCTGAGGCCCTGGCAAACGTGGCCACAGTG
TTGGGACGTGCGCTGTATGCACTTGCAGGAGGAGTCAACTTTAGCAACACAGTTCAGGCT
GATCGCCAGACGGTCACCCGCCTGCTCTATGGGTTCCTGGTTCAAGCTAACAACTCATGG
TTCCAGTCTATCCTTAGACAGGACCTAAGGTCCTACTTGGGAGAC---GGGCCTCTCCAG
CATTACATCGCCGTCTCCAGCCCCACCAACACCACTTATGTTGTACAGTACGCCTTGGCG
AATTTGACTGGCAAGGTGATGGACCTCACTCGAGAGCAGTGCCAGGACCCAAGTAAAGTT
CCAAATGAGAACAAGGATCTGTATGAGTACTCATGGGTTCAGGGCCCTCTGAATTCCAAC
GAGACGGAC---------------------------------------------------
------------------CGGCTCCCCCGGTGCGTGCGTTCCACAGCACGACTGGCCAGG
GCCTTGTCACCTGCCTTTGAACTGAGTCAGTGGAGCTCCACTGAATATTCTACATGGACT
GAGAGCCGCTGGAAAGACATCCGAGCTCGGATATTCCTGATTGCCAGCAAAGAACTTGAG
TTAATCACCCTGATGGTGGGCTTCGGCATCCTCGTCTTCTCTCTCATCATCACCTACTGC
ATCAATGCCAAAGCTGATGTCCTTTTCATTGCTCCCCGAGAGCCAGGAGCTGTGTCTTAC
------------------------------------------------------------
------------------------------------------------------------
>Horse|ENSECAG00000009183|ENSECAT00000009997
------------AGGGGAACCGAGGCTTCCGCTCAGCCTACAGGCAAGATGGCCACGGCG
GGGGGC---GGCTCTGTGGCTGAC---------------CCGGGAAGTCAGGGTTTTCTT
CGCCTTCTGTCTTTCTGCGTCCTACTGGCAGGTTCATGCTGGGGAAACTCAGTGGAGAGG
AAGATCTACATCCCCTTAAATAAGACAGCTCCCTGTGTTCGTCTGCTCAATGCCACTCAT
CAGATTGGCTGCCAATCTTCCGTTAGTGGGGACACAGGAGTTATCCACGTAGTAGAGAAG
GAAGAGGACCTGCAGTGGGTGCTGACTGATGGCCCCAACCCCCCTTACGTGGTTCTGCTG
GAGGGAACGCTTTTTACCAGGAGT---------------------GTGATGGAGAAACTG
AAGGGGAGAGCC------------------------CACCGAATTGCTGGTCTTGCAGTG
TCCTTGGCCAAGCCCAGACCTGCCTCAGGCTTCTCTCCTAGTGTGCAGTGTCCCAATGAT
GGGTTTGGTGTTTACTCCAACTCCTATGGGCCGGAGTTTGCTCACTGCAATGCAATAAAG
TGGAACTCCCTGGGCAATGGCTTGGCTTATGAAGACTTTAGTTTCCCCATCTTTCTTCTT
GAGGATGAAAATGAAACCAATGTCATCAAGCAGTGCTATCGTGATCACAACCTGAGTCAG
AATGGCTCAGCACCAGCCTTCCCGCTGTGTGCCATGCAGCTCGTCTCTCACATGCACGCT
GTCATCAGCACTGTCACCTGCATGCGGCGCAGCTCCATCCAGAGCACCTTCAGCATCAAC
CCGGAAATCGTCTGTGACCCCCTGTCCGACTACAACGTATGGAGCATGCTTAAGCCTATA
AATACATCTGGGATGTTAGAGCCTGACGCCAGGGTTGTGGTTGCTGCCACCCGGTTGGAC
AGTCGTTCCTTTTTCTGGAATGTGGCCCCAGGGGCTGAAAGTGCCGTTGCCTCCTTCGTC
ACTCAGCTGGCTGCAGCTGAAGCTTTGCAGAAGGCACCCGATGTGACCACTCTGCCCCGC
AATGTCATGTTTGTCTTCTTCCAAGGGGAAACTTTTGACTACATTGGCAGCTCCAGAATG
GTCTACGATATGGAGAAGGGCAAGTTTCCTGTGCAGTTGGAGAACATTGACTCATTCGTG
GAGCTGGGACAGGTGGCCTTAAGAAAATCACTAGAGCTTTGGATGCACACAGACCCCGTG
TCTCGGAAAAATGAAGCTGTAGAGAAG------------------------------CAG
GTGAAGGACCTCCTGGCCACACTGGAGAAGATTGGTGCTGGCATTTCTACCGTAGTCCTC
AGGAGGCCGGATTATTCCAAGCCTCTCCCACCATCTTCTCTGCAGCGATTTCTTCGAGCT
CGAAACATCTCTGGCGTTGTTCTTGCTGACCACTTAAATGTCTTCCATAACCACTATTAC
CAGAGCATTTACGACACTGCTGAGAACATTAACGTGAACTACCCTGAATCGCAGAGCCCT
GAAGAGGACCTGAACTTTGTGACAGACACTGCCAAGGCCCTGGCAGATGTGGCCACAGTG
CTGGGACGTGCCCTGTACCAGCTTGCAGGAGGAACCAACTTCAGCAACACCATTCAGGCT
GATCCTCAAACAGTTACCCGCCTGCTCTATGGGTTCCTGATTAGAGCCAACAACTCATGG
TTCCAGTCTATCCTCAGGCAGGACCTAAGGTCCTACTTGGGTGAT---GGGCCTCTTCAG
CATTACATTGCTGTCTCCAGCCCCACCAACACCACTTATGTTGTACAGTATGCCTTGGCA
AATTTGACTGGCCAGGTGGTCAACCTTACCCGCGAGCAGTGCCAGGATCCAAGTAAAGTC
CCCAGCGAAAACAAGGATCTGTATGAATACGCATGGGTTCAGGGCCCTTTGAATTCCAAC
GAGACAGAC---------------------------------------------------
------------------TGGCTCCCCCGATGTGTGCGTTCCACGGCACGACTGGCCAGG
GCCTTGTCCCCTGCCTTTGAACTGAGGCAGTGGGGCTCTACTGAGTACTCGACGTGGACT
GAGAGCCGCTGGAAAGAGATCCGCGCCCGGATATTCCTGATAGCCAGCAAAGAGCTTGAG
TTTATCACCCTGATAGTGGGCTTCAGCATCCTTGTCTTCTCTCTCATCGTCACCTACTGC
ATCAATGCCAAAGCCGATGTCCTTTTCATTACTCCCCGGGAGCCAGGATCTGTTTCTTAC
------------------------------------------------------------
------------------------------------------------------------
>Mouse|ENSMUSG00000003458|ENSMUST00000003550
------------------------------------------------ATGGCTACGACT
AGGGGC---GGCTCTGGGCCTGAC---------------CCAGGAAGTCGGGGTCTTCTT
---CTTCTGTCTTTTTCCGTGGTACTGGCAGGATTGTGTGGGGGAAACTCAGTGGAGAGG
AAAATCTACATTCCCTTAAATAAAACAGCTCCTTGTGTCCGCCTGCTCAACGCCACTCAT
CAGATTGGCTGCCAGTCTTCAATTAGTGGGGATACAGGGGTTATCCATGTAGTGGAGAAA
GAAGAAGACCTGAAGTGGGTGTTGACCGATGGCCCCAACCCCCCTTACATGGTTCTGCTG
GAGGGCAAGCTCTTCACCAGAGAT---------------------GTAATGGAGAAGCTG
AAGGGAACAACC------------------------AGTAGAATCGCTGGTCTTGCCGTG
ACTCTAGCCAAGCCCAACTCAACTTCAAGCTTCTCTCCTAGTGTGCAGTGCCCAAATGAT
GGGTTTGGTATTTACTCCAACTCCTACGGGCCAGAGTTTGCTCACTGCAAGAAAACACTG
TGGAATGAACTGGGCAACGGCTTGGCTTATGAAGACTTTAGTTTCCCCATCTTTCTTCTT
GAAGATGAGAACGAAACCAAGGTCATCAAGCAGTGCTATCAAGATCACAACCTGGGTCAG
AATGGCTCTGCACCAAGCTTCCCATTGTGTGCTATGCAGCTCTTCTCACACATGCACGCC
GTCATCAGCACTGCCACCTGCATGCGGCGCAGCTTCATCCAGAGCACCTTCAGCATCAAC
CCAGAAATCGTCTGTGACCCCTTATCCGACTACAACGTATGGAGCATGCTTAAGCCTATA
AATACATCTGTGGGACTAGAACCTGACGTCAGGGTTGTGGTTGCGGCCACACGGCTGGAT
AGCCGGTCCTTTTTCTGGAATGTGGCCCCAGGGGCTGAAAGTGCTGTAGCCTCCTTTGTC
ACTCAGCTGGCTGCAGCTGAAGCTTTGCACAAGGCACCTGATGTGACCACTCTATCCCGA
AATGTGATGTTTGTCTTCTTCCAGGGGGAAACTTTTGACTACATTGGCAGCTCACGGATG
GTCTATGATATGGAGAACGGCAAGTTTCCCGTGCGGCTCGAGAACATTGACTCCTTCGTG
GAGCTGGGACAGGTGGCCCTAAGAACTTCACTAGATCTCTGGATGCACACAGATCCCATG
TCTCAGAAAAATGAGTCTGTGAAAAAC------------------------------CAG
GTGGAGGATCTTCTGGCCACTCTGGAGAAGAGCGGTGCTGGTGTCCCTGAAGTTGTCCTG
AGGAGACTGGCCCAGTCCCAGGCCCTTCCACCTTCGTCTCTACAACGATTTCTTCGGGCT
CGAAACATCTCTGGCGTGGTCCTGGCTGACCACTCTGGCTCCTTCCACAATCGGTATTAC
CAGAGCATTTATGACACGGCTGAGAACATTAATGTGACCTATCCTGAGTGGCAGAGCCCA
GAAGAGGACCTCAACTTTGTGACAGACACTGCCAAGGCACTGGCGAATGTGGCCACAGTG
CTGGCGCGTGCACTGTATGAGCTTGCAGGAGGAACCAACTTCAGCAGCTCCATCCAGGCT
GATCCCCAGACAGTTACACGTCTGCTCTATGGGTTCCTGGTTAGAGCTAACAACTCATGG
TTTCAGTCGATCTTGAAACATGACCTAAGGTCCTATTTGGATGAC---AGGCCTCTTCAA
CACTACATCGCCGTCTCCAGCCCTACCAACACGACTTACGTTGTGCAGTACGCCTTGGCA
AACCTGACTGGCAAGGCGACCAACCTCACCCGAGAGCAGTGCCAGGATCCAAGTAAAGTC
CCAAATGAGAGCAAGGATTTATATGAATACTCGTGGGTACAAGGCCCTTGGAATTCCAAC
AGGACAGAG---------------------------------------------------
------------------AGGCTCCCACAGTGTGTGCGCTCCACAGTGCGACTGGCCAGG
GCCTTGTCCCCTGCCTTTGAACTGAGTCAGTGGAGCTCCACAGAATACTCTACGTGGGCG
GAGAGCCGCTGGAAAGACATCCAAGCTCGGATATTCCTAATTGCCAGCAAAGAGCTTGAG
TTCATCACGCTGATCGTGGGCTTCAGCACCCTTGTCTTCTCCCTCATCGTCACCTACTGC
ATCAATGCCAAAGCCGACGTCCTTTTCGTTGCTCCCCGAGAGCCAGGAGCTGTGTCTTAC
------------------------------------------------------------
------------------------------------------------------------
>Opossum|ENSMODG00000009496|ENSMODT00000012086
ATGTCAGGCTGGAGGGGGCAGGAGGCGGAAGCGACCCGGAGAGGCAAGATGGCCACTGCT
GGGGGTGGCGGAGGAGTTGCCTCC---------------AGGGGCCGACGAGCCTGCCTT
---CTCCTTTGCTTCGTTCCTTTGCTAGCAGGTTTGTGCCAAGCAAATTCTGTGGAGAGG
AAGATCTACATCCCTTTGAACAGAACAGCTCCCTGTGTCCGCCTGCTCAATGCCACTCAC
CAGATTGGTTGCCAGTCTTCCATTAGTGGGGACACAGGAGTAATCCACGTAGTCGAAGAG
GAGGAAGACCTGGAGTGGGTTTTAACTGAAGGCCCTAATCCACCCTACATGGTACTGCTG
GAAGGCAACCTTTTTACAAGGAAA---------------------GTGATGGAGAAGCTG
AAGGGA---ACC------------------------ATACGAATCTCTGGTCTTGCTGTG
GCTCTTGCCAAACCCAGTCCTGAAGATGGTTTCTCTCCCAGCCTTGAATGCCCTAATGAT
GGCTTTGGTATCTACTCTAACTCTTATGGGTCAGAGTATGCCCACTGCAAAGAAGGAAAT
TGGAACCAACTTGGCAATGGGTTAGCCTATGAAGATTTTGACTTCCCCATCTTTCTGCTA
GAAGATGAGAATGAAACACAGGTTATCAAGCAGTGTTATTGGGATCACAACCGGGGAGTG
AATGGATCTGCCCCTACCTACCCACTGTGTGCAATGCAGCTTTTCTCACACATGCATGCT
GTCACCAGCACAGTCACTTGCATGCGGCGCAGTGCCATCCAAAGCACATTCAGCATCAAC
CCAGAAGTTGTCTGTGACCCCCTGGCTGACTTCAACGTGTGGAATACATTGAATCCTTTG
AATATATCTGGGACGTTAGAGCCTGGGGACAAGGTCATCATCGCTGCCACCAAGTTGGAC
AGTCGATCATTCTTCTGGAATGTGGCTCCTGGGGCTGAGAGTGCTGTTGGTTCTTTCGTC
ACCCAGCTGGCTGCAGCTGAAGCACTGCAGAAGGCACCAGATGTGGCAACTCTGCCCCGG
AATGTTATGTTTGTTTTCTTCCAAGGGGAGACTTTTGACTACATTGGTAGCTCACGAATG
GTGTATGACATGGAAAAGGGCAAATTTCCTGTCCTGCTGGAGAATATACATTCATTTGTG
GAACTTGGACAGGTAGCCTTACGGAATTCTTCAGATTTGTGGATGCATACAGACCCTATG
TCACAGAGAGATGAATCCATTCGTATG------------------------------GAG
GTCCAGAATCTCCTGACTATATTGAGGAACAGCAGCATTGGTGTCCCTAATGTTACAATG
CAAGATGTGAACCCACCACGTTCTCTTCCACCATCCTCACTACAGAGGTTTCTCCGTGGC
CAAAACATCTCTGGGGTTGTGCTTACTGATTATTCTCACTCCTTTTCCAACAGGTATTAC
CAGAGCATCTATGATACCCCAGAGAACATTGGTCTGAAGTATCCTGCAAGCCTGAAGCCT
GATGAGGCCATGGATTTTGTGACTGATACAGCCAAGTCCTTGGCAGCTGTGGCCACAGTG
CTGGGCCGTGCACTATACCAGCTAGCAGGGGGAACCAACTACACC---GCTGTTGAGGCT
GATCCAAAAACGGTTTCTCGCTTGCTCTATGGGTTCCTGGTTAAAGCCAACAACTCGTGG
TTCCAGTCAGTTATCAAGCAGGATCTGAAGGTCTTCCTGGGAGAT---GGGCCCCTCCAG
CATTACATTGCCGTTTCCAGCCCCATCAATACCACCTATGTGGTGCAGTATGTACTGGCA
AACTTGACTGGCACTGTGGTCAACCTTACCCGGGAGGAGTGCCAAGATCCAAAGAAGACT
CAAGATGCAAACAAGGATTTGTACGAGTATGCATGGGTACAAGGCCCTGTGGACCCCAGT
GGGACAAGT---------------------------------------------------
------------------AGACTCTCTCAGTGTGTGCGCTCCACAGCAAGACTTGTCAAG
GCTGTGTCTCCTGCTTTTGAGCTGCAGCAGTGGGAATCCTCTGAATATTCTACTTGGACA
GAAAGCCGCTGGAAAGACATCCGTGCCCGCATTTTTCTTGTAGCTAGCAAGGAGCTTGAG
TTTGTCACCCTGATTGTGGGCCTCAGCATCCTCTTTGTCTCTCTCATCATTACCTACTTC
ATCAATGCCAAAGCTGATATCCTGTTCACCACCCCTCGAGAACCAGGAGCTGTGTCTTAC
------------------------------------------------------------
------------------------------------------------------------
>Orangutan|ENSPPYG00000000633|ENSPPYT00000000765
------------------------------------------------ATGGCCACTGCA
GGGGGT---GGCTCTGGGGCTGAC---------------CCGGGAAGTCGGGGTCTCCTT
CGCCTTCTGTCTTTCAGCGTCCTACTAGCAGGTTTGTGCAGGGGAAACTCAGTGGAGAGG
AAGATATATATCCCCTTAAATAAAACAGCTCCCTGTGTTCGCCTGCTCAACGCCACTCAT
CAGATTGGCTGCCAGTCTTCAATTAGTGGAGACACAGGGGTTATCCACGTACTAGAGAAA
GAAGAGGACCTACAGTGGGTATTGACTGATGGCCCCAACCCCCCTTACATGGTTCTGCTG
GAGAGCAAGCATTTTACCAGGGAT---------------------TTAATGGAGAAGCTG
AAAGGGAGAACC------------------------AGCCGAATTGCTGGTCTTGCAGTG
TCCTTAACCAAGCCCAGTCCTGCCTCAGGCTTCTCTCCTAGTGTGCAGTGCCCAAATGAT
GGGTTTGGTGTTTACTCCAATTCCTATGGGCCGGAGTTTGCTCACTGCAGAGAAATACAG
TGGAACTCACTGGGCAATGGTTTGGCTTATGAAGACTTCAGTTTCCCCATCTTTCTTCTT
GAAGATGAAAATGAAACCAAAGTCATCAAGCAGTGCTATCAAGATCACAACCTGAGTCAG
AATGGCTCAGCACCAACCTTCCCACTGTGTGCCATGCAGCTCTTCTCACACATGCACGCT
GTCATCAGCACTGCCACCTGCATGCGGCGCAGCTCCATCCAAAGCACCTTCAGCATCAAC
CCAGAAATCGTCTGTGACCCCCTGTCTGATTACAATGTGTGGAGCATGCTAAAGCCTATA
AATACAACTGGGACATTAAAGCCTGACGACAGGGTTGTGGTTGCTGCCACCCGGCTGGAT
AGTCGTTCCTTTTTCTGGAATGTGGCCCCAGGGGCTGAAAGCGCAGTGGCTTCCTTTGTC
ACCCAGCTGGCTGCTGCTGAAGCTTTGCAAAAGGCACCTGATGTGACCACCCTGCCTCGC
AATGTCATGTTTGTCTTCTTTCAAGGGGAAACTTTTGACTACATTGGCAGCTCGAGGATG
GTCTACGATATGGAGAAGGGCAAGTTTCCTGTGCAGTTAGAGAATGTTGACTCATTTGTG
GAGCTGGGACAGGTGGCCTTAAGAACTTCATTAGAGCTTTGGATGCATACAGATCCTGTT
TCTCAGAAAAATGAGTCTGTACGGAAC------------------------------CAG
GTGGAGGATCTCCTGGCCACATTGGAGAAGAGTGGTGCTGGTGTCCCTGCTGTCATCCTC
AGGAGGCCAAATCAGTCCCAGCCTCTCCCACCATCTTCCCTGCAGCGATTTCTTCGAGCT
CGAAACATCTCTGGCGTTGTTCTGGCTGACCACTCTGGTGCCTTCCATAACAAATAC---
CAGAGTATTTACGACACTGCTGAGAACATTAATGTGAGCTATCCCGAATGGCTGAGCCCT
GAAGAG---CTGAACTTTGTAACAGACACTGCCAAGGCCCTGGCAGATGTGGCCACGGTG
CTGGGACGTGCTCTGTATGAGCTTGCAGGAGGAACCAACTTCAGCGACAGAGTTCAGGCT
GATCCCCAAACGGTTACCCGCCTGCTCTATGGGTTCCTGATTAAAGCCAACAACTCATGG
TTCCAGTCTATCCTCAGGCAGGACCTAAGGTCCTACTTGGGTGAC---GGGCCTCTTCAA
CATTACATCGCTGTCTCCAGCCCCACCAACACCACTTATGTTGTACAGTATGCCTTGGCA
AATTTGACTGGCACAGTGGTCAACCTCACCCGAGAGCAGTGCCAGGATCCAAGTAAAGTC
CCAAGTGAAAACAAGGATCTGTATGAGTACTCATGGGTCCAGGGCCCTTTGCATTCTAAT
GAGACGGAC---------------------------------------------------
------------------CGACTCCCCCGGTGTGTGCGTTTTATTGCACGATTAGCTAGG
GCCTTGTCTCCTGCCTTTGAACTGAGTCAGTGGAGC------------------------
------------------------------------------------------------
------------------------------------------------------------
------------------------------------------------------------
------------------------------------------------------------
------------------------------------------------------------
>Platypus|ENSOANG00000003388|ENSOANT00000005379
------------------------------------------------------------
------------------------------------------------------------
------------------------------------------------------------
------------------------------------------------------------
------------------------------------------------------------
------------------------------------------------------------
------------------------------------------------------------
------------------------------------------------------------
------------------------------------------------------------
------------------------------------------------------------
------------------------------------------------------------
------------------------------------------------------------
------------------------------------------------------------
------------------------------------------------------------
------------------------------------------------------------
------------------------------------------------------------
------------------------------------------------------------
------------------------------------------------------------
------------------------------ACGTTCGATTACATCGGCAGCTCCCGCCTG
TTGTACGACATGGAGCGAGGGAAGTTCCCCGTGGCCCTGGACAACATCCACAGCCTGGTG
GAGCTGGGCCAGGTAGCCCTGAGGAACTCCACG---CTGTGGATGCACACGGACCCCGTG
TCCCAGAGAAACGACTCCGTGCGGGAC------------------------------CAG
GTGCAACAGATCCTCTCGGCCCTGCGGAGCAGCGGCGCCACCGTCCCCAACGTCAGCCTG
GAGGAGCCCGGACACACGCATCCCCTGCCGCCCTCCTCCCTGCAGCGCTTCCTCCGCGCC
CGCAACGTCTCCGGCGGTCTTCCTCGCCGACCATCAGGCCGCCTTCCCCCTAGGTACTAC
CAGAGCATCTACGACACCCCCGAAAACATC---CTGCAGTATCCCCCCAGCCTGACCCCC
GAGGAGGCTTTCAACCACGTGACCGAGACGGCCAAGAGTCTGGCGGATGTGGCCACCCTG
CTGGGACGGACCCTATACCGGCTGGCCGGAGGCGAGAAGCACGACGACACCATCCAAGCC
GATCCTCTCACTGTGACTCGCCTCCTGTATGGGTTCCTGATCCAAGCCAATAATTCCTGG
TTCCGGTCCGTGATGCGGCCGGACCTGCAGGGCTACCTGGGCGGG---GGTCCGCTGCAG
CACTACATCGCCGTCAACAGCCCGGTCAACACCACCTACGTGGTCCAGCACATCCTGGCC
AACCTGACGGGCGCCGTCCTCAACCGCACCCGCGACCAGTGCCAC---------------
------------------------------------------------------GGCACC
GGGACCGACAAGGACGTGAGCCGGCGGGCAGCGGGACTCGGCGGTGGGGCAGGGGGAGGA
GGAGGGCGGGCCGGCGAGCGGAAGCCCCTCTGCGTCCGCTCCACGGTGCGCCTGTCCAAG
GCCGTGTCCCCCGCCTTTGTGCGGCAGCTCTGGGCCTCCGCGGACTACTCCACTTGGACA
GAGAGCCGCTGGAAGGACATCCGGGCCCGCATCTTCCTCGTGGCCGGACGCGACCTCGAG
ATCACGACGCTGGTGGTGGGCATCGTCATCCTGGCGCTCTCCCTGGCCACCACCTACTTC
ATCAACGCCAAAGCCGACGTCCTCTTCACCAGCCCCCGCGAGCCGGGTGTCGTGTCCTAC
------------------------------------------------------------
------------------------------------------------------------
>Rabbit|ENSOCUG00000014503|ENSOCUT00000014504
------------------------------------------------ATGGCCACGGAT
AGGGGC---GGCTCTGGACCTGGC---------------CCGGGCAGTACGGGTCTTCTT
TTCCTGTTGTCTTTCTGCGTCCTACTGGCAGGTTTGTGTGGGGGAAACTCAGTGGAGAGG
AAGATCTACATCCCCTTAAATAAAACAGCTCCCTGTGTCCGTCTGCTCAATGCCACTCAT
CAGATTGGCTGCCAGTCTTCAATTAGTGGGGACACAGGAGTTATCCACGTTGTGGAGAAG
ATGGAGGACCTGCAGTGGGTGTTGACCGATGGCCCCAACCCTCCTTACATGGTTCTGCTG
GAGGGCAACCTCTTTACCAGTGACCTAAAAAAAGAGATAGAGCTTGTAGTGAGTAAGATT
CTAGGGAAGACAGAGTACCAGGGTCACTCAGGGCAGGAGAGAATG---------------
---------------------------------AGCCCTGAGNTTCACTGGGTCCATAAG
AGCTTAGGTGTTTATTCCAGCTCTTACGGGTCAGAGTTTGCTCACTGCAGAGGTGTGACA
TGGAACCCTGAGGGCAATGGCTTGGCTTATGAAGACTTCAGTTTCCCTATATTTCTTATA
AAAAATGAAAATGAAACCAAGGTCATCAAACAGTGCTACCACGATCACAACCTGAGTCAG
AACGGCTCAGCACCCACCTTCCCGCTGTGTGCCATGCAGCTCTTCTCACACATGCATGCT
GTCGTCAGCACTGCCACCTGCATGCGGCGCAGCTCCATCCAGAGCTCCTTCAGCATCAAC
CCAGAAATCGTCTGTGACCCCCTGTCTGACTACAACGTATGGAGCATGCTGAAGCCTATA
AATACATCGGGAACATTGGAGCCTGATGACAGGGTTGTAATTGCTGCCACCCGGCTGGAC
AGTCGCTCCTTTTTCTGGAACGTGGCCCCGGGCGCGGAAAGTGCTGTTGCCTCCTTCGTC
ACCCAGCTGGCTGCAGCTGAAGCTTTGCAGAAGGCACCGGATGTGAACACCCTGCCCCGC
AACGTCATGTTTGCCTTCTTCCAAGGGGAAACTTTTGACTACATTGGCAGCTCGAGAATG
GTGTACGACATGGAGAAAGGCAAGTTTCCTGTGCCGTTGGAGAACATCGCCTCGTTCGTG
GAGCTGGGACAGGTGGCCTTGAGAACCTCGCTAGAGCTTTGGATGCACACGGATCCCATG
TCTCAGAAAAATGAGTCCGTAAGGACC------------------------------GAG
GTGGAGGAACTCCTGGCCACACTGGAGAGGAGTGGTGCTGATGTCCCCGATGTTGTCCTC
AGGAGGCTGAGTGAGTCCCAGGCCCTCCCACCATCTTCTCTGCAGCGATTTCTTCGAGCT
CGAAACATCTCTGGTGTTGTTCTGGCCGACCACTCTGGTTCCTTCCACAACAAATACTAC
GAGAGCATTTATGACACCGCTGAGAACATTAATGTGGTCTATCCAGAGTGGCTGAGCCCT
GAAGAGGACCTGAACTTAGTGACAGACACTGCCAAGGCCCTGGCGAATGTGGCCACGGTG
CTGGGACGCGCACTGTACGAGCTTGCAGGAGGAACCAACTTCACACACACAGTCCAGGCT
GATCCCCAAACGGTCACCCGCCTGCTCTATGGGTTTCTGATCAGAGCCAACAACTCCTGG
TTCCAGTCTATCCTCAGGCACGACCTCCGGTCCTACTTGGGCGAC---AGCCCTCTTCAG
CATTACATCGCCGTCTCCAGCCCCACCAACACCACCTACGTGGTGCAGTATGCCTTGGCA
AATTTGACCGGCACGGTGATGAACCTCACCCGAGAGCAGTGCCAAGACCCAAGTAAAGTC
CCGAGTGAAAACAAGGATCTCTATGAGTACTCATGGGTTCAGGGCCCCTTGAATTCCAAC
AAGACGGAC---------------------------------------------------
------------------CGGCTGCCCCGCTGTGTGCGTTCCACGGCACGGCTGTCCAGG
GCCTTGTCCCCTGCCTTCGAACTGAGTCAGTGGAGCTCCACCGAATACTCCACATGGACT
GAGAGCCGCTGGAAGGACATCCGTGCCCGGATATTTCTCATCGCCAGCAAAGAGCTTGAG
TTCCTCACCCTGATGGTAGGCTTCGGCATCCTCGCCTTCTCGCTCATCGTCACCTACTGC
GTCAATGCCAAGGCCGACATCCTCTTCATTGCTCCCCGCGAGCCAGGATCTGTGTCTTAC
------------------------------------------------------------
------------------------------------------------------------
>Rat|ENSRNOG00000005355|ENSRNOT00000008150
------------------------------------------------ATGGCTACGGCT
AGGGGC---GGCTCTGGGCCTGAC---------------CCAGGAAGTCGGGGTCTCCTT
---CTTCTGTCTTTTTCCGTGGTACTAGCAGGATTGTGTGGGGGAAACTCAGTGGAGAGG
AAGATCTACATTCCCTTAAATAAAACAGCTCCTTGTGTCCGCCTGCTCAATGCCACTCAT
CAGATTGGCTGCCAGTCTTCAATTAGTGGGGATACAGGGGTTATCCACGTAGTGGAGAAA
GAAGACGACCTGAAATGGGTATTGACGGATGGCCCCAACCCCCCTTACATGGTTCTGCTG
GAGGGCAAGCTCTTTACCAGAGAT---------------------ATAATGGAAAAGCTG
AAGGGGGAAACC------------------------AGTAGAATCGCTGGTCTTGCCGTG
ACTCTAGCCAAGCCCAATTCAACGTCAAGCTTCTCTCCTAGCGTGCAGTGCCCAAATGAT
GGGTTTGGTATTTACTCCAACTCCTATGGGCCAGAGTTTGCTCACTGCAAAAAAACATTG
TGGAATGAACTGGGCAATGGCTTGGCTTATGACGACTTCAGTTTCCCCATCTTTCTTCTT
GAAGATGAGAACGAAACCAAGGTCATCAAGCAGTGCTATCAAGATCACAACCTGGGTCAG
AATGGCTCTGCACCGAGCTTCCCACTGTGTGCTATGCAGCTCTTCTCACACATGCACGCC
GTCATCAGCACCGCCACCTGCATGCGACGCAGCTTCATCCAGAGCACCTTCAGCATCAAC
CCAGAAATCGTCTGTGACCCCTTATCCGACTACAACGTATGGAGCATGCTTAAGCCTATA
AATACGTCTGGGGGATTAGAACCTGATGTCAGGGTTGTGGTTGCAGCCACACGGCTGGAT
AGCCGGTCCTTCTTCTGGAATGTGGCCCCAGGGGCAGAAAGTGCCGTTGCCTCCTTTGTC
ACTCAGCTGGCCGCAGCTGAAGCTTTGCACAAGGCACCTGATGTGACCACCCTACCCCGA
AATGTGATGTTTGTCTTCTTCCAGGGGGAAACTTTTGACTACATTGGCAGCTCAAGGATG
GTCTATGACATGGAGAACGGCAAGTTTCCTGTGCGGCTAGAGAACATTGACTCCTTTGTG
GAGCTGGGGCAGGTGGCCCTAAGGACGTCACTAGAACTCTGGATGCACACAGATCCTATG
TCTCAGAAAAATGAATCTGTGAAGAAC------------------------------CAG
GTGGAGGATCTTCTGGTCACTCTGGAGCAGAGTGGTGCTGATACCCCTCAAGTTGTCCTG
AGCAGACTAGTCCAGTCCCAGGCCCTTCCACCATCATCTCTACAACGATTTCTTCGGGCT
CGAAACATCTCTGGTGTGGTCTTGGCTGACCACTCTGGTTCCTTCCACAATCGGTATTAC
CAGAGCATTTATGACACTGCTGAGAACATTAACGTGACCTATCCTGAGTCGCAGAGCCCA
GAAGAGGACCTCAACTTTGTAACAGACACTGCCAAGGCACTGGCAGATGTTGCCACAGTG
CTGGCACGAGCTTTGTACAAGCTTGCAGGAGGAACCAACTTCAACAACTCCATTCAGGCT
GATCCCCAGACAGTTACACGTCTGCTCTATGGGTTCCTGGTCAGAGCTAACAACTCATGG
TTTCAGTCTATCCTCAGACATGATCTGAGGTCCTATTTGGATGAT---GGGCCTCTTCAA
CACTACATCGCTGTCTCCAGCCCTACCAACACGACTTACGTTGTGCAGTATGCCTTGGCA
AACCTGACTGGCAAGGTGACCAACCTCACCCAAGAGCAGTGCCAGGATCCAAGTAAAGTC
CCAAATGAAAGCAAGGATTTGTATGAATACTCGTGGGTACAAGGCCCTTGGAATTCCAAC
AAGACAGAG---------------------------------------------------
------------------CGGCTCCCACGGTGTGTGCGCTCCACAGTACGACTGGCTAGG
GCCTTGTCCCCCGCCTTTGAGCTGAGTCAGTGGAGCTCCACAGAATACTCTACGTGGGCC
GAGAGCCGCTGGAAAGATATCCAAGCTCGGATATTCCTCATTGCCAGCAAAGAACTTGAG
TTCATCACGCTGATCGTGGGCTTCAGCATCCTCGTCTTTTCTCTCATCGTCACTTATTGT
ATCAACGCCAAGGCCGATGTCCTTTTCGTTGCTCCCCGAGAGCCAGGAGCTGTGTCTTAC
------------------------------------------------------------
------------------------------------------------------------
>Macaque|ENSMMUG00000021856|ENSMMUT00000030753
------------------------------------------------ATGGCCACGGCA
GGGGGT---GGCTCTGGGGCTGAC---------------CCGGGAAGTCGGGGTCTCCTT
CGTCTTCTGTCTTTCTGCGTCCTACTAGCAGGTTTGTGCAGGGGAAACTCAGTGGAGAGG
AAGATATATATCCCCTTAAATAAAACAGCTCCCTGTGTTCGCCTGCTCAACGCCACTCAT
CAGATTGGCTGCCAGTCTTCAATTAGTGGAGACACAGGGGTTATCCACGTAGTAGAGAGA
GAAGAGGACCTACAGTGGGTATTGACTGATGGCCCCAACCCCCCTTACATGGTTCTGCTG
GAGAGCAAGCTTTTTACCAGGCAT---------------------TTAATGGAGAAGCTA
AAAGGGAGAACC------------------------AGCCGAATTGCTGGTCTTGCAGTG
TCCTTGACCAAGCCCAATCCTGCCTCAGGATTCTCTCCTAGTGTGCAGTGCCCAAATGAT
GGGTTTGGTGTTTACTCCAACTCCTATGGGCCAGAGTTTGCTCACTGCAGAGAAATACAG
TGGAACTCACTGGGCAATGGTTTGGCTTATGAAGACTTTAGTTTCCCCATCTTTCTTCTT
GAAGATGAAAATGAAACCAAGGTCATCAAGCAGTGCTATCAAGATCACAACCTGAGTCAG
AATGGCTCAGCACCAACTTTCCCACTGTGTGCCATGCAGCTCTTCTCACACATGCACGCT
GTCATCAGCACTGCCACCTGCATGCGGCGCAGCTCCATCCAAAGCACCTTCAGCATCAAC
CCAGAAATCGTCTGTGACCCCCTGTCTGATTACAATGTGTGGAGCATGCTAAAGCCTATA
AATACAACTGGGACATTAAAGCCTGACGACAGGGTTGTGGTTGCTGCCACCCGGCTGGAT
AGTCGTTCCTTTTTCTGGAATGTGGCCCCAGGGGCTGAAAGTGCGGTGGCTTCCTTCGTC
ACCCAGCTGGCTGCTGCTGAAGCTTTGCAAAAGGCACCCGATGTGACCACCCTGCCCCGC
AATGTCATGTTTGTCTTCTTCCAAGGGGAAACTTTTGACTACATTGGCAGCTCGAGGATG
GTCTACGATATGGAGAAGGGCAAGTTTCCTGTGCAGTTAGAGAATGTGGACTCATTTGTG
GAGCTGGGACAGGTGGCCTTAAGAACCTCACTAGAGCTTTGGATGCACACAGACCCTGTG
TCTCAGAAAAATGATTCTGTACGAAAC------------------------------CAG
GTGGAGGATCTCCTGGCCACATTGGAGAAGAGTGGTGCTGGCGTCCCTGCTGTCATCCTC
AGGAGGCCAAATCAGTCCCAGCCTCTCCCACCATCTTCCCTGCAGCGATTTCTTCGAGCT
CGAAACATCTCTGGTGTTGTTCTGGCTGACCACTCTGGTGCCTTCCATAACAAATATTAC
CAGAGTATTTACGACACTGCTGAGAACATTAATGTGAGCTATCCCGAATGGCTGAGCCCT
GAAGAGGACCTGAACTTTGTAACAGACACTGCCAAGGCCCTGGCAGATGTGGCCACGGTG
CTGGGACGTGCTCTGTATGAGCTTGCAGGAGGAACCAACTTCAGCGACACAGTTCAGGCT
GATCCCCAAACGGTTACCCGCCTGCTCTATGGGTTCCTGATTAAAGCCAACAACTCATGG
TTCCAGTCTATCCTCAGGCAGGACCTAAGGTCCTACTTGGGTGAT---GGGCCTCTTCAA
CATTACATCGCTGTCTCCAGCCCCACCAACACCACTTATGTTGTACAGTATGCCTTGGCA
AATTTGACTGGCACAGTGGTCAACCTCACCCGAGAGCAGTGCCAGGATCCAAGTAAAGTC
CCAAGTGAAAACAAGGATCTGTATGAGTACTCGTGGGTCCAGGGCCCTTTGAATTCCAAT
GAGACGGAC---------------------------------------------------
------------------CGACTCCCCCGGTGTGTGCGTTCCACTGCACGATTAGCCAGG
GCCTTGTCTCCTGCCTTCGAACTGAGTCAGTGGAGCTCTACTGAATACTCTACATGGACT
GAGAGCCGCTGGAAAGATATCCGTGCCCGGATATTTCTCATCGCCAGCAAAGAGCTTGAG
TTTATCACCCTGATAGTGGGCTTCGGCATCCTCGTCTTCTCCCTCATCGTCACCTACTGC
ATCAATGCCAAAGCTGATGTCCTTTTCATTGCTCCCCGGGAGCCAGGAGCTGTGTCATAC
------------------------------------------------------------
------------------------------------------------------------
>Marmoset|ENSCJAG00000005777|ENSCJAT00000061878
------------------------------------------------ATGGCCACGGCA
GTGGGT---GTCTCTGGGGCTGAC---------------CCGGGAAGTCGGGGTCTCCTT
CGCCTTCTGTCTTTCTGCGTCCTACTAGCAGGTTTGTGCAGGGGAAACTCAGTGGAGAGG
AAGATATATATCCCCTTAAATAAAACAGCTCCCTGTGTTCGCCTGCTTAACGCCACTCAT
CAGATTGGCTGCCAGTCTTCAATTAGTGGAGACACAGGGGTTATCCACGTTGTAGAGAAA
GAAGAGGACCTGCAGTGGGTATTGACTGATGGCCCCAACCCCCCTTACATGCTTCTGCTG
GAGAGCAAGCTTTTTACCAGGGAT---------------------TTAATGGAGAGGCTG
AAGGGGAGAACC------------------------AGTCGAATTGCTGGTCTTGCAGTG
TCCTTGACCAAGCCCAGTCCTGCTGTAGGCTTCTCTCCTAGTGTGCAGTGCCCAAACGAT
GGGTTTGGTGTTTACTCCAACTCCTATGGGCCAGAGTTTGCTCACTGCAAAGCAGTACAG
TGGAACTTACTGGGCAATGGTTTGGCTTATGAAGACTTTAGTTTCCCCATCTTTCTTCTT
GAAGATGAAAATGAAACCAAGGTCATCAAGCAGTGCTACCAAGATCACAACCTGAGTCAG
AATGGCTCCGCACCAACCTTCCCGCTGTGTGCCATGCAGCTCTTCTCACACATGCACGCT
GTCATCAGCACTGCCACCTGCATGCGACGCAGCTCCATCCAAAGCACCTTCAGCATCAAC
CCAGAAATCGTCTGTGACCCTCTGTCTGATTACAATGTGTGGAGCATGCTAAAGCCTATC
AATACAACTGGGACATTAAAGCCTGATGACAGGATTGTGGTTGCTGCCACCCGGCTGGAT
AGTCGTTCCTTCTTCTGGAATGTGGCCCCAGGGGCCGAAAGCACGGTGGCTTCCTTCGTC
ACCCAGCTGGCTGCAGCTGAAGCTTTGCAAAAGGCACCTGATGTGACCACCCTGCCCCGC
AATGTCATGTTTGTCTTCTTTCAAGGGGAAACTTTTGACTACATTGGCAGCTCAAGGATG
GTCTACGATATGGAGAAGGGCAAGTTTCCTGTGCAGTTAGAGAACATTGACTCATTTGTG
GAGCTGGGACAGGTGGCCTTAAGACCTTCACTAGAGCTTTGGATGCACACAGATCCCATG
TCTCAGAAAAATGAGTCTGTTCGGAGC------------------------------CAG
GTGGAGGATCTCCTGGACACATTGGAGAAGAGTGGTGCTGGCGTCCCTGCTGTCATCCTC
AGGAGGCCAAATCAGTCCCAGCCTCTCCCACCATCTTCCCTGCAGCGATTTCTTCGAGCT
CGAAACATCTCTGGTGTTGTTCTGGCAGACCACTCTCGTGCCTTCCAAAACAAATACTAC
CAGAGTATTTACGACACTGCTGAGAACATTAATGTGAGCTATCCTGAATGGCTGAGCCCT
GAAGAGGACCTGAACTTTGTAACAGACACTGCCAAGGCCCTGGCGGACGTGGCCACAGTG
CTGGGACGTGCTCTGTATGAGCTTGCAGGAGGAACCAACTTCAGCGACACAGTTCAGGCT
GATCCCCAAACGGTTACCCGCCTGCTCTATGGGTTTCTGATTAGAGCCAACAACTCGTGG
TTCCAGTCTATCCTAAGGCAGGACCTAAGGTCCTACTTGGGTGAC---GGGCCTCTTCAA
CATTACATCGCTGTCTCTAGCCCTACCAACACCACTTACGTTGTACAGTATGCCTTGGCA
AATTTGACTGGCACGGTGGTCAACCTCACCCGAGAGCAGTGCCAGGATCCAAGTAAAGTC
CCAAGTGAAAACAAGGATCTGTATGAGTACTCATGGGTCCAGGGCCCGTTGAATTCCAAT
GAGACGGAC---------------------------------------------------
------------------CGACTCCCCCGGTGCGTGCGTTCCACTGCACGATTAGCCAGG
GCCTTGTCTCCTGCCTTTGAACTGAGTCAGTGGAGCTCTACTGAATACTCTACATGGACT
GAGAGCCGCTGGAAAGATATCCGTGCCCGAATATTTCTCATTGCCAGCAAAGAGCTTGAG
TTTATCACCCTGATAGTGGGCTTCGGCATCCTCATCTTCTCTCTCATCGTCACCTACTGC
ATCAATGCCAAAGCTGATGTCCTTTTCATTGCTCCCCGGGAGCCAGGAGCCGTGTCATAC
------------------------------------------------------------
------------------------------------------------------------
>Microbat|ENSMLUG00000001333|ENSMLUT00000001341
------------CGGTCCTCCGAGGCGCAAGATGGCCACGGCTGGAAGATGGCCACGGCT
GGG------------------------------------CTGGGAAGTCGGGGTCTTCTT
CGCCTGCTGTCTTTCTGCGTCCTCCTGGCAGGTTTGTGTGGGGGAAACTCCGTGGAGAGG
AAGATCTACATCCCTTTAAATAAAACAGCTCCCTGCGTCCGTCTGCTCAATGCTACTCAT
CAGATTGGCTGCCACTCTTCCATTAGCGGGGACACAGGGGTCATCCACGTAGTGGAGAAA
GAAGAGGACCTGCAGTGGGTGCTGACTGATGGCCCCAACCCCCCTTACATGGTTCTGCTG
GAGGGCACGCTCTTTACCAGGAAG---------------------GTGATGGAGAAGCTG
AAGGGGAGCACC------------------------AGTCGAATTGCTGGTCTCGCAGTG
TCCTTAGCCAAGCCCAGTCCCGCCGCAGGCTTTTCTCCTAGTGTGCAGTGTCCCAACGAT
GGGTTTGGCCTTTACTCCAACTCCTATGGGCCAGAGTTTGCGCACTGCAGGGACATACAG
TGGAACTACCTGGGTGATGGCTTGGCTTATGAAGACTTTAGTTTCCCCATCTTTCTTCTT
GAAGATGAAAATGAAACCAACGTCATCAAGCAGTGCTATCGAGATCACAACCTGAGCCAG
AACGGCTCCGCACCCGTCTTCCCGCTCTGTGCCATGCAGCTCTTCTCACACATGCACGCG
GTCCTCAGCACTGTCACCTGCATGCGGCGCAGCTCTATCCAGAGCACCTTTAGCATCAAC
CCAGAAATCGTCTGTGACCCCCTGTCCGACTACAACGTCTGGAGCATGCTTAAGCCTATA
AATACATCTGGGACATTAGAGCCTGATGACAAGGTTGTGGTTGTTGCCACCCAGCTGGAC
AGTCGTTCCTTTTTCTGGAATGTGGCCCCAGGGGCTGAGAGTGCTGTCGCCTCCTTCGTC
ACCCAGCTGGCTGCCGCTGAAGCTTTGTACAAGGCGCCCGACGTCACCACCCTGCCCCGC
AACGTCATGTTTGTCTTCTTCCAGGGGGAAACGTTTGACTACATTGGCAGCTCGAGAATG
GTCTATGATATGGAGAGGGGCAAGTTCCCTGTGCAGTTAGAGAACATCGACTCGTTCGTG
GAGCTGAGACAGGTGGCCTTACGAGAGTCACTCGAGCTTTGGATGCACACAGATCCCGTG
TCTCAGAAAAATAAGTCCGTACAGAGC------------------------------CAG
GTGGAGCACCTCCTGACCACACTGGAGGAGAGTGGCGCCGGCGTCCCTACCGTCGTCCTC
CGCAGGCTGAACCAGTCCCAGCCTCTCCCACCGTCTTCTCTGCAGCGATTTCTTCGAGCT
CGAAACATCTCTGGTGTTGTGCTCACTGACCATGCTACTGTCTTCCATAACCGCTACTAC
CATAGCGTTTACGACACTGCTGAGAACATTAATGTGAGCTACCCTGGACAGCAGAGCCCT
GAAGAGGACCTGGACTTTGTGACAGACACTGCCAAGGCCCTTGCAGATGTGGCCACGGTG
CTGGGACGTGCACTGTACCAGCTTGCAGGAGGAACCAACTTCAGGGACACTATTCAGGCC
GATCCCCACACAGTTACCCGCCTGCTCTATGGCTTCCTGGTCAGAGCCAACAACTCGTGG
TTCCAGTCGATCCTTCGGCAGGACCTGCGCTCCTACTTGGGTGACCAGGGGCCTCTTCAG
CATTACATCGCTGTGTCCAGCCCCACCAACACCACCTACGTTGTGCAGTATGCCTTGGCA
AATTTGACTGGCAAGGTCGTCGACCTGACCCGAGAGCAGTGCCAGGATCCAAGTAAAGTC
CCCAGTGAAAACAAGGATCTGTATGAGTACATGTGGGTTCAGGGCCCCCTGAACTCCAAC
GGGACAGAG---------------------------------------------------
------------------CGGCTCCCCTATTGTGTGCGTTCCACGGCCCGACTGGTCAGG
GCCGTGTCTCCTGCCTTCGAACTCGGGCAGTGGGGCTCCACTGAGTACTCCACCTGGACC
GAGAGCCGCTGGAAAGACATCCGCGCCCGGATATTCCTCATAGCCAGCAAAGAGCTCGAG
CTCATCACCCTGGCCGTGGGCTTTGGCGTCCTTGTCTGCTCTCTCGTCATCACCTACTGC
ATCAATGCCAAAGCTGATGTCCTCTTCATTGCTCCCCGGGAGCCGGGTTCTGTGTCTTTC
------------------------------------------------------------
------------------------------------------------------------
>Human|ENSG00000162736|ENST00000294785
------------------------------------------------ATGGCTACGGCA
GGGGGT---GGCTCTGGGGCTGAC---------------CCGGGAAGTCGGGGTCTCCTT
CGCCTTCTGTCTTTCTGCGTCCTACTAGCAGGTTTGTGCAGGGGAAACTCAGTGGAGAGG
AAGATATATATCCCCTTAAATAAAACAGCTCCCTGTGTTCGCCTGCTCAACGCCACTCAT
CAGATTGGCTGCCAGTCTTCAATTAGTGGAGACACAGGGGTTATCCACGTAGTAGAGAAA
GAGGAGGACCTACAGTGGGTATTGACTGATGGCCCCAACCCCCCTTACATGGTTCTGCTG
GAGAGCAAGCATTTTACCAGGGAT---------------------TTAATGGAGAAGCTG
AAAGGGAGAACC------------------------AGCCGAATTGCTGGTCTTGCAGTG
TCCTTGACCAAGCCCAGTCCTGCCTCAGGCTTCTCTCCTAGTGTACAGTGCCCAAATGAT
GGGTTTGGTGTTTACTCCAATTCCTATGGGCCAGAGTTTGCTCACTGCAGAGAAATACAG
TGGAATTCGCTGGGCAATGGTTTGGCTTATGAAGACTTTAGTTTCCCCATCTTTCTTCTT
GAAGATGAAAATGAAACCAAAGTCATCAAGCAGTGCTATCAAGATCACAACCTGAGTCAG
AATGGCTCAGCACCAACCTTCCCACTATGTGCCATGCAGCTCTTTTCACACATGCATGCT
GTCATCAGCACTGCCACCTGCATGCGGCGCAGCTCCATCCAAAGCACCTTCAGCATCAAC
CCAGAAATCGTCTGTGACCCCCTGTCTGATTACAATGTGTGGAGCATGCTAAAGCCTATA
AATACAACTGGGACATTAAAGCCTGACGACAGGGTTGTGGTTGCTGCCACCCGGCTGGAT
AGTCGTTCCTTTTTCTGGAATGTGGCCCCAGGGGCTGAAAGCGCAGTGGCTTCCTTTGTC
ACCCAGCTGGCTGCTGCTGAAGCTTTGCAAAAGGCACCTGATGTGACCACCCTGCCCCGC
AATGTCATGTTTGTCTTCTTTCAAGGGGAAACTTTTGACTACATTGGCAGCTCGAGGATG
GTCTACGATATGGAGAAGGGCAAGTTTCCCGTGCAGTTAGAGAATGTTGACTCATTTGTG
GAGCTGGGACAGGTGGCCTTAAGAACTTCATTAGAGCTTTGGATGCACACAGATCCTGTT
TCTCAGAAAAATGAGTCTGTACGGAAC------------------------------CAG
GTGGAGGATCTCCTGGCCACATTGGAGAAGAGTGGTGCTGGTGTCCCTGCTGTCATCCTC
AGGAGGCCAAATCAGTCCCAGCCTCTCCCACCATCTTCCCTGCAGCGATTTCTTCGAGCT
CGAAACATCTCTGGCGTTGTTCTGGCTGACCACTCTGGTGCCTTCCATAACAAATATTAC
CAGAGTATTTACGACACTGCTGAGAACATTAATGTGAGCTATCCCGAATGGCTGAGCCCT
GAAGAGGACCTGAACTTTGTAACAGACACTGCCAAGGCCCTGGCAGATGTGGCCACGGTG
CTGGGACGTGCTCTGTATGAGCTTGCAGGAGGAACCAACTTCAGCGACACAGTTCAGGCT
GATCCCCAAACGGTTACCCGCCTGCTCTATGGGTTCCTGATTAAAGCCAACAACTCATGG
TTCCAGTCTATCCTCAGGCAGGACCTAAGGTCCTACTTGGGTGAC---GGGCCTCTTCAA
CATTACATCGCTGTCTCCAGCCCCACCAACACCACTTATGTTGTACAGTATGCCTTGGCA
AATTTGACTGGCACAGTGGTCAACCTCACCCGAGAGCAGTGCCAGGATCCAAGTAAAGTC
CCAAGTGAAAACAAGGATCTGTATGAGTACTCATGGGTCCAGGGCCCTTTGCATTCTAAT
GAGACGGAC---------------------------------------------------
------------------CGACTCCCCCGGTGTGTGCGTTCTACTGCACGATTAGCCAGG
GCCTTGTCTCCTGCCTTTGAACTGAGTCAGTGGAGCTCTACTGAATACTCTACATGGACT
GAGAGCCGCTGGAAAGATATCCGTGCCCGGATATTTCTCATCGCCAGCAAAGAGCTTGAG
TTGATCACCCTGACAGTGGGCTTCGGCATCCTCATCTTCTCCCTCATCGTCACCTACTGC
ATCAATGCCAAAGCTGATGTCCTTTTCATTGCTCCCCGGGAGCCAGGAGCTGTGTCATAC
------------------------------------------------------------
------------------------------------------------------------
>Orca|XP_004284477.1
------------------------------------------------ATGGCCACAGAT
GGCGGC---GGCTATGTGGCCGAC---------------CTGGGAAGTCGGAGTCTCCTT
CGCCTTGTGTCTTTCTGCGTCCTACTGGCAGGTTTGTGTGAAGGAAACTCAGTGGAGAAG
AAGATCTACATCCCCTTAAATAAAACAGCTCCCTGTGTCCGTCTGCTCAACGCTACTCAT
CAGATTGGCTGCCAGTCTTCCGTCAGTGGGGACACAGGGGTTATCCACGTAGTACAGAAG
GAAGAAGACCTACAGTGGGTGTTGACCGATGGCCCTAACCCCCCTTATGTCGTTCTGCTG
GAGGGCACGCTCTTTACCAGGAAT---------------------CTGATGGAGAAGCTG
AAGGGGAGAACC------------------------AGCCGAATTGCTGGTCTTGCAGTG
TCTTTAGCCAAGCCCAGTCCTGCCTCAGGCTTCTCTCCTAGTGTGCAGTGTCCCAATGAT
GGGTTTGGTGTTTACTCCAACTCCTATGGGCCAGAGTTTGCTCACTGCAGAGAGATAGCA
TGGAACCCCCTGGGCGATGGCTTGGCTTATGAAGACTTCAGTTTCCCCATCTTCCTTCTT
GAAGATGAAAATGAAACCAATGTCATTAAGCAGTGCTACCGCGATCACAACCTGAGTCAG
AACGGCTCAGCACCGGCCTTCCCACTGTGCGCCATGCAGCTCTTTTCACACATGCACGCC
GTCATCAGTACCGTCACCTGCATGCGACGCAGCTTCATCCAGAGCTCCTTCAGCATCAAC
CCAGAAATCGTCTGTGACCCCCTGTCCGACTACAACGTATGGAGCATGCTTAAGCCTGTA
AATACCTCTGAGACGTTGGAGCCCGATGACAAGGTTGTGGTGGCTGCCACCCGGCTGGAC
AGTCGTTCCTTTTTCTGGAATGTGGCCCCAGGGGCTGAAAGTGCTGTTGCCTCCTTCGTC
ACTCAGCTGGCTGCAGCTGAAGCTCTGCAGAAGGCGCCCGATGTGACCACCCTGCCCCGC
AATGTCATGTTTGTCTTCTTCCAAGGGGAAACTTTTGACTACATTGGCAGCTCAAGAATG
GTCTACGATATGAAAAATGGCAAGTTTCCTGTGCAGTTAGAGAACATTGACTCATTCGTG
GAGCTGGGACAGGTGGCCTTAAGAAATTCACTAGAGCTTTGGATGCACACAGACCCCATG
TCTCAGAAAAATGAAACTGTACAGAAC------------------------------CAG
GTGGAGGAGCTCCTGACCACCCTGGAGAAGAGCGGTGCTGGCGTCCCTACTGTAGTCCTC
AGGAGGCTGAATCGGTCCCAGCCTCTCCCACCATCTTCTCTGCAGCGATTTCTTCGAGCT
CAAAACATCTCTGGCGTTGTTCTTGCTGACCACTCTGCTGTCTTCCAAAACCACTATTAC
CAGAGCATTTACGACACTGCTGAGAACATTAATGTGACCTACCCTGAAGGGCAGAGCCCT
GAAGAGGACCTGAACTTTGTGACAGATACTGCCAAGGCTCTGGCAGGTGTGGCCACGGTG
CTGGGACGTGCACTGTACCAGCTCGCAGGAGGAACCAACTTCAGCGACACCATTCAGGCC
GATCCCCAAACGGTTACCCGCCTGCTCTATGGGTTCCTGGTTAGAGCCAACAACTCGTGG
TTCCAGTCTATCCTCAGACCGGACCTAAGGTCCTACTTGGGTGAC---GGGCCTCTTCAG
CATTACATCGCCGTCTCCAGCCCCACCAACACCACTTACGTTGTACAGTATGCCTTGGCA
AATTTGACTGGCAAGGTGATCGACCTTACCCGAGAGCAGTGCCAGGATCCGAGTAAAGTC
CCCACTGAAAACAAGGATCTGTACGAGTACGCTTGGGTTCAGGGCCCTTTGAATTCCAAT
GAGACAGAC---------------------------------------------------
------------------CGGCGTCCCCGGTGTGTGCGTTCCACGGCACGACTCGCCAGG
GCCTTGTCCCCTGCCTTCGAATTGAAGCAGTGGGGCTCTACTGAATACTCTACATGGACT
GAGAGCCGCTGGAAAGACATCCGCGCCCGGATATTTCTGATAGCCAGCAAAGAGCTGGAG
TTTATCACCCTGATGGTGGGCTTCGGCGTCCTCGTCTTCTCTCTTGTCGTCACCTACTGC
ATCAATGCCAAAGCCGATGTCCTTTTCATTGCTCCCCGGGAACCAGGATCTGTGTCTTAC
------------------------------------------------------------
------------------------------------------------------------
>Chimp|ENSPTRG00000001550|ENSPTRT00000002833
------------------------------------------------ATGGCTACGGCA
GGGGGT---GGCTCTGTGGCTGAC---------------CCGGGAAGTCGGGGTCTCCTT
CGCCTTCTGTCTTTCTGCGTCCTACTAGCAGGTTTGTGCAGGGGAAACTCAGTGGAGAGG
AAGATATATATCCCCTTAAATAAAACAGCTCCCTGTGTTCGCCTGCTCAACGCCACTCAT
CAGATTGGCTGCCAGTCTTCAATTAGTGGAGACACAGGGGTTATCCACGTAGTAGAGAAA
GAAGAGGACCTACAGTGGGTATTGACTGATGGCCCCAACCCCCCTTACATGGTTCTGCTG
GAGAGCAAGCATTTTACCAGGGAT---------------------TTAATGGAGAAGCTG
AAAGGGAGAACC------------------------AGCCGAATTGCTGGTCTTGCAGTG
TCCTTGACCAAGCCCAGTCCTGCCTCAGGCTTCTCTCCTAGTGTGCAGTGCCCAAATGAT
GGGTTTGGTGTTTACTCCAATTCCTATGGGCCAGAGTTTGCTCACTGCAGAGAAATACAG
TGGAACTCGCTGGGCAATGGTTTGGCTTATGAAGACTTTAGTTTCCCCATCTTTCTTCTT
GAAGATGAAAATGAAACCAAAGTCATCAAGCAGTGCTATCAAGATCACAACCTGAGTCAG
AATGGCTCAGCACCAACCTTCCCACTGTGTGCCATGCAGCTCTTTTCACACATGCATGCT
GTCATCAGCACTGCCACCTGCATGCGGCGCAGCTCCATCCAAAGCACCTTCAGCATCAAC
CCAGAAATCGTCTGTGACCCCCTGTCTGATTACAATGTGTGGAGCATGCTAAAGCCTATA
AATACAACTGGGACATTAAAGCCTGACGACAGGGTTGTGGTTGCTGCCACCCGGCTGGAT
AGTCGTTCCTTTTTCTGGAATGTGGCCCCAGGGGCTGAAAGCGCAGTGGCTTCCTTTGTC
ACCCAGCTGGCTGCTGCTGAAGCTTTGCAAAAGGCACCTGATGTGACCACCCTGCCCCGC
AATGTCATGTTTGTCTTCTTTCAAGGGGAAACTTTTGACTACATTGGCAGCTCGAGGATG
GTCTACGATATGGAGAAGGGCAAGTTTCCTGTGCAGTTAGAGAATGTTGACTCATTTGTG
GAGCTGGGACAGGTGGCCTTAAGAACTTCATTAGAGCTTTGGATGCACACAGATCCTGTT
TCTCAGAAAAATGAGTCTGTACGGAAC------------------------------CAG
GTGGAGGATCTCCTGGCCACATTGGAGAAGAGTGGTGCTGGTGTCCCTGCTGTCATCCTC
AGGAGGACAAATCAGTCCCAGCCTCTCCCACCATCTTCCCTGCAGCGATTTCTTCGAGCT
CGAAACATCTCTGGCGTTGTTCTGGCTGACCACTCTGGTGCCTTCCATAACAAATATTAC
CAGAGTATTTACGACACTGCTGAGAACATTAATGTGAGCTATCCCGAATGGCTGAGCCCT
GAAGAGGACCTGAACTTTGTAACAGACACTGCCAAGGCCCTGGCAGATGTGGCCACGGTG
CTGGGACGTGCTCTGTATGAGCTTGCAGGAGGAACCAACTTCAGCGACACAGTTCAGGCT
GATCCCCAAACGGTTACCCGCCTGCTCTATGGGTTCCTGATTAAAGCCAACAACTCATGG
TTCCAGTCTATCCTCAGGCAGGACCTAAGGTCCTACTTGGGTGAC---GGGCCTCTTCAA
CATTACATCGCTGTCTCCAGCCCCACCAACACCACTTATGTTGTACAGTATGCCTTGGCA
AATTTGACTGGCACGGTGGTCAACCTCACCCGAGAGCAGTGCCAGGATCCAAGTAAAGTC
CCAAGTGAAAACAAGGATCTGTATGAGTACTCATGGGTCCAGGGCCCTTTGCATTCTAAT
GAGACGGAC---------------------------------------------------
------------------CGACTCCCCCGGTGTGTGCGTTCTACTGCACGATTAGCCAGG
GCCTTGTCTCCTGCCTTTGAACTGAGTCAGTGGAGCTCTACTGAATACTCTACATGGACT
GAGAGCCGCTGGAAAGATATCCGTGCCCGGATATTTCTCATCGCCAGCAAAGAGCTTGAG
TTGATCACCCTGACAGTGGGCTTCGGCATCCTCATCTTCTCCCTCATCGTCACCTACTGT
ATCAATGCCAAAGCTGATGTCCTTTTCATTGCTCCCCGGGAGCCAGGAGCTGTGTCATAC
------------------------------------------------------------
------------------------------------------------------------
>Cow|ENSBTAG00000004334|ENSBTAT00000005677
------------------------------------------------ATGGCCACCGCT
GGGGGC---GGCTGTGTGGCCGAC---------------CCGGGAAGTAGGAGTCTTCTT
CGCCTTCTGTCTTTCTGCGTCCTACTGGCAGGTTTGTGTGAAGGAAACTCAGTGGAGAGG
AAGATCTACATCCCCTTAAATAAAACAGCTCCTTGTGTCCGTCTGCTTAATGCTACTCAT
CAGATTGGCTGCCAGTCTTCCATTAGTGGGGACACAGGGGTTATCCATGTAGTAGAGAAG
GAAGAGGACCTGCAGTGGGTGTTGACTGATGGCCCTAACCCCCCTTACGTGGTTCTGCTA
GAGGGCACACTCTTTACCAGGGAT---------------------GTGATGGAGAAGCTG
AAGGGGAGATCC------------------------GGCCGAATTGCTGGTCTTGCAGTG
TCTTTAGCCAAGCCCAGTCCTGCCTCAGGCTTCTCTCCCAGTGTGCAGTGTCCCAATGAT
GGGTTTGGTGTTTACTCCAACTCTTATGGGTCACAGTTTGCTCACTGCAGAGCCTTTCAG
TGGAACAAGGTGGGTGACGGCTTGGCTTATGAAGACTTCAGTTTCCCCATCTTTCTTCTT
GAAGATGAAAATGAAACTAATGTCATTAAGCAGTGCTACCGAGATCACAACCTGAGTCCG
AACGGCTCAGCGCCGGCCTTCCCGCTGTGCGCCATGCAGCTCTTCTCACACATGCACGCT
GTCGTCAGCACCGTCACCTGCATGCGGCGCAGCCTCATCCAGAGTTCATTCAGCATCAGC
CCAGAAATCGTCTGCGACCCCCTGTCCGACTACAACGTGTGGAGCCTGCTGAAGCCTATA
AACACATCTGGAACACTGGAGCCCGACGACAGGGTGGTGGTGGCTGCCACTCGACTGGAC
AGCCGTTCTTTTTTCTGGAACGTGGCCCCAGGGGCTGAAAGCGCCGTGGCCTCCTTCATC
ACGCAGCTGGCCGCAGCTGAAGCCCTGCAGAAGGCACCTGATGCGGCCACCCTGCCCCGC
AACGTCATGTTTGTCTTCTTCCAAGGGGAAACTTTTGACTACATTGGCAGCTCGAGAATG
GTCTACGACATGGAGAATGGCAAGTTTCCTGTGCAGCTAGAAAACATTGACTCATTTGTG
GAGCTGGGACAGGTGGCCTTAAGAAACTCACTAGAGCTTTGGATGCACACCGACCCCATG
TCTCAGAAAAATGAAACTGTACTAAAC------------------------------CAG
GTGGAGGTGCTCCTGAGCACCCTGGAGCAGAGTGGCGCTGGTGTCCCCACCGTCGTCCTC
AGGAGGCTGAATCAGTCCCAGCCTCTGCCACCGTCTTCTCTGCAGCGATTTCTTCGAGCG
CGAAACGTCTCTGGCGTTGTTCTTGCTGACCACTCTGATTCCTTCCATAACCTCTATTAC
CAAAGCATTTACGACACTGCTGAGAACATTAATGTGACCTACCCTGCAGGGCAGAGCCCT
GAAGAGGACCTGAACTTTGTGACAGACACTGCCAAGGCTCTGGCAGGTGTGGCCACGGTG
CTGGCACGCGCCCTATACCGGCTCGCAGGAGGAGCCAGCTTCAATGACACCATACAGGCT
GATCCCCACACGGTTACCCGCCTGCTCTATGGGTTCCTGGTTAGAGCCAACAACTCATGG
TTCCAGTCTATCCTCAGGCCGGACCTCAGGTCCTACCTGGGTGAT---GGGCCTCTTCAG
CATTACATCGCCGTCTCCAGCCCCACCAATGCCACTTATGTTGTACAGTATGCCTTGGCC
AACTTGACCGGCAAGGTGATTGACCTTACCCGAGAGCAGTGCCAGGACCCGAGTCAAGTC
CCCACTGAAAACAAGGATCTGTACGAGTACACCTGGGTTCAGGGCCCATTGAACGCCAAT
GAGACGGAC---------------------------------------------------
------------------CGGCTCCCCCGGTGTGTGCGTTCCACGGCACGCCTGGCCAGG
GCCTTGTCCCCTGCCTTTGAACTGAAGCAGTGGGGCTCTACCGAATACTCGACGTGGACC
GAGAGCCGCTGGAAAGACATCCGCGCCCGGATATTTCTGATAGCCAGCAAAGAGCTGGAG
------------------------------------------------------------
------------------------------------GCAGAATTCGGGAGTATGGCAGAG
CTGCTGGATGTTGCTGGGAAGGGGCTGAATCAGCTGAGCGTGGAAGCGAACCTGCAGGAG
TGGCGCCTGAAGCCAGCCTTCTCCCCTCACTGTTGGCCAAGAGCCTGTCTCCAACGTGCG
>Dog|ENSCAFG00000012557|ENSCAFT00000019943
------------------------------------------------------------
GGT---------------------AGCAAGGGCTGCTGCTCCGGTAGCAAGGGGCTCCTG
CGAGCTAACTCTCTTTTTATCTTCCTATCAGGTTTCTGCAGGGGCAATTCAGTGGAGAGG
AAGATCTACATCTCCTTAAATAAAACAGCTCCTTGTGTCCGTCTGCTCAATGCCACTCAC
CAGATTGGCTGCCAGTCTTCCGTCAGCGGGGACACGGGGGTCATCCACGTCGTGGAGAAG
GAAGAGGACCTGCAGTGGGTGCTGACCGACGGCCCCAACCCTCCATACGTGGTTCTGCTG
GAGGGCGCGCTCTTCACCAGGAAT---------------------CTGATGGAGAAGCTG
AAAGGGAGAACC------------------------AGCCGAATTGCTGGCCTGGCAGTG
TCCGTGGCCAAACCCAGTCCCACAGCAGGCTTCTCTCCCAGTGTGCAGTGTCCTAATGAT
GGGTTTGGCGTTTACTCCAACTCCTACGGACCAGAATTTGCTCACTGCAGAGAAATCCAG
TGGAACCCCTTGGGCGATGGCTTGGCTTATGAAGACTTCAGTTTCCCCATTTTCCTTCTT
GAAGATGAGAATGAAACCAAGGTCATCAAGCAGTGCTACCACGATCACAACCTGAGTCCA
AATGGCTCCGTGCCCACCTTCCCGCTGTGCGCCATGCAACTCTTCTCCCACATGCATGCC
GTCATCAGCACTGTCACCTGCATGCGGCGCAGCTCCATCCAGAGCACCTTCAGCATCAAC
CCAGAAATCGTCTGTGACCCCCTGTCCGACTACAACGTATGGAGCCTGCTTAAGCCTATA
AATATATCTGGGGCATTGGAGCCTGACGACAGGGTTGTGGTTGCTGCCACCCGGCTGGAC
AGCCGTTCCTTTTTCTGGAATGTGGCCCCAGGGGCAGAGAGCGCCGTTGCCTCCTTCGTC
ACCCAGCTGGCTGCCGCTGAAGCTTTGCAGAAGGCCCCTGATGTGGCCACCCTTCCGCGC
AATGTCATGTTCGTCTTCTTCCAAGGGGAAACGTTTGACTACATTGGCAGCTCAAGAATG
GTCTACGACATGGAGAAGGGCAAGTTCCCTGTGCAGTTAGAGAACATTGACTCATTCGTG
GAGCTGGGACAGGTGGCTTTGAGAAATTCACTAGAGCTTTGGATGCACACAGACCCCATG
TCTCAGAAAAACGAGTCTGTACAGAAT------------------------------CAG
GTGGAGGCCCTCCTGAGCACCCTGGAGAGAAGTGGTGCTGGAGTCCCTGCCGTGGAGCTC
CGGAGGCTGAACCAGTCCCAGCCCCTCCCACCGTCCTCCCTGCAGCGCTTCCTTCGGGCC
CGGAACATCTCCGGCGTCGTTCTTGCGGACCACTCCACGGTCTTCCATAACCGCTATTAC
CAGAGCATTTACGACACCGCAGAGAGCATTAACGTGAGCTACCCGGAGTTGCAGAGCCCT
GAGGAGGACCTGAACTTTGTGACAGACACTGCCAAGGCCCTGGCAGATGTGGCCACGGTG
GTGGGACGTGCCCTGTACCAGCTTGCGGGAGGAACCAACTTCAGCGACACCATTCAGGCC
GACCCCGGCACGGTCACCCGCCTGCTCTACGGCTTCCTGGTCAGAGCCAACAACTCCTGG
TTCCAGTCCATCCTCAGGCAGGACCTGCGGTCCTACTTGGGGGAC---GGGCCTCTGCAG
CACTACATCGCCGTCTCCAGCCCCACCAACACCACTTACGTGGTCCAGTACGCCTTGGCA
AATCTGACTGGCCAGGTGGTCGACCTCACCCGAGAGCAGTGCCAGGATCCAAGTAAAGTT
CCCAATGAAAACAAGGATCTGTATGAGTACGCGTGGGTCCAGGGCCCCCTGAATTCCAAC
GAGACGGAC---------------------------------------------------
------------------CGGCTGCCCCACTGCGTGCGTTCCACAGCGCGCCTGGCCAGG
GCCCTGTCCCCTGCCTTTGAACTGAGGCAGTGGGGCTCCACCGAGTACTCCACGTGGACC
GAGAGCCGCTGGAAAGACATCCGGGCCCGCATATTTCTGATCGCCAGCAGAGAGCTGGAG
TTCATCACCCTGATGGTGGGCTTCGGCATCCTCGTCTTCTCTCTCGTCGTCACCTACTGC
ATCAACGCCAAGGCTGACGTCCTTTTCATTGCCCCCCGGGAGCCAGGAGCTGTGTCTTAC
------------------------------------------------------------
------------------------------------------------------------
>Elephant|ENSLAFG00000011160|ENSLAFT00000011159
------------------------------------------------ATGGCTACGGCT
GCGGGC---GGCTGTGAGGTTGTA---------------CGGGGAAGTCAGGGTCTTCTT
CACCTTCTGTCTTTCTGCGTCCTATTGGCAGGTTTGTGCAGGGGAAATTCAGTGGAGAGG
AAGATCTACATCCCCTTAAATAAAACAGCTCCCTGTGTCCGTCTGCTCAATGCCACTCAT
CAGATTGGCTGCCAGTCTTCCATTAGTGGGGACACAGGGGTTATCCATGTAGTAGAGAAA
GAAGAGGACCTGCAGTGGGTGTTGACCGATGGCCCCAACCCACCTTACATGGTTCTGCTG
GAGGGCAAGCTCTTTAACAGGACT---------------------ATAATGGAGAAGCTG
AAAGGGAGAACC------------------------GGGCGAATTGCGGGTCTTGCAGTG
TCATTGGCCAAGCCCACACCCCCCGCTGGCTTCTCTCCTAGTGTGCAGTGCCCCAATGAT
GGATTTGGTGTTTACTCCAACTCCTATGGGGCAGAGTTTGCTCACTGTAAAGATGTGCTG
TGGAACCCTCTGGGTGATGGCTTGGCATATGAAGACTTTAGCTTCCCCATCTTTCTTCTT
GAAGACGAAAATGAAACCAATGTCATCAAGCAGTGCTATCGAGATCACAACCTGAGTCAG
AAGGGCTCCGCACCCGCCTTCCCGCTGTGCGCCATGCAGCTCTTCTCTCACATGCACGCC
GTCCTCAGCACTGTCACCTGCATGCGACGCAGCTCCATCCAGAGCACCGTCAGCATCAAC
CCAGAAATTGTCTGTGACCCCCTGTCTGACTACAACGTGTGGAGCATGCTTAAGCCTATA
AATACATCTGGGACATTAGAGCCTGATGACAGGGTTGTGGTGGCTGCCACCCGGCTGGAC
AGCCGGTCCTTTTTCTGGAATGTGGCCCCAGGGGCTGAAAGTGCCGTTGCCTCCTTCGTC
ACCCAGCTGGCTGCAGCTGAAGCTTTGCAAAAGGCACCTGATGTGACCCTCCTGCCCCGG
AATGTCATGTTTGTCTTTTTCCAAGGGGAAACCTTTGACTACATTGGCAGCTCACGAATG
GTCTACGATATGGAAAAGGGCAAGTTTCCTGTGAAGTTAGAGAACATCGACTCGTTCGTG
GAACTGGGACAGGTGGCCTTAAGGACTTCACTAGAGCTCTGGATGCACACAGACCCCATG
TCTCAAAAAAATGAGTCTGTACGGAAC------------------------------CAG
GTGGAGGGCCTCCTGACCACACTGGAGAGCAGTGGAGCCGAAGTTCCTGCTGTTGTCCTC
AGGAGGCTGAGCCAGTCCCAGCCCCTCCCACCGTCTTCTCTGCAGCGATTTCTTCGAGCT
CGGAACATCTCTGGTGTGGTTCTTGCTGACCACTCTGCTGCCTTTCATAATAAG------
------------------------------------------------------------
------------------------------------------------------------
------------------------------------------------------------
------------------------------------------------------------
------------------------------------------------------------
------------------------------------------------------------
------------------------------------------------------------
------------------------------------------------------------
------------------------------------------------------------
------------------------------------------------------------
------------------------------------------------------------
------------------------------------------------------------
------------------------------------------------------------
------------------------------------------------------------
------------------------------------------------------------
------------------------------------------------------------
>Bowhead|bmy_06317T0
------------------------------------------------ATGGCCACGGAT
GGGGGT---GGCTGTGTGGCCGAC---------------CTGGGAAGTCGGAGTCTCCTT
CGCCTTGTGTCTTTCTGCGTCCTACTGGCAGGTTTGTGTGAAGGAAACTCAGTGGAGAAG
AAGATCTACATCCCCTTAAATAAAACAGCTCCCTGTGTCCGTCTGCTCAATGCTACTCAT
CAGATTGGCTGCCAGTCTTCCGTTAGTGGGGACACAGGGGTTATCCACGTAGTACAGAAG
GAAGAAGACCTACAGTGGGTGTTGACCGATGGCCCTAACCCCCCTTATGTGGTTCTGCTG
GAGGGCACGCTCTTTACCAGGAAT---------------------CTGATGGAGAAGCTG
AAGGGGAGAACC------------------------AGCCGAATTGCTGGTCTTGCAGTG
TCTTTAGCCAAGCCCAGTCCTGCCTCAGGCTTCTCTCCTAGTGTGCAGTGTCCCAATGAT
GGGTTTGGTGTTTACTCCAACTCCTATGGGCCAGAGTTTGCTCACTGCAGAGAGATAGCA
TGGAACTCCCTGGGCGATGGCTTGGCTTATGAGGACTTCAGTTTCCCCATCTTCCTTCTT
GAAGATGAAAATGAAACCAATGTCATTAAGCAGTGCTACCACGATCACAACCTGAGTCAG
AACGGCTCAGCGCCGGCCTTCCCACTGTGCGCCATGCAGCTCTTTTCACACATGCACGCC
GTCATCAGCACCGTCACCTGCATGCGACGCAGCTTCATCCAGAGCTCCTTCAGCATCAAC
CCAGAAATCGTCTGTGACCCCCTGTCCGACTACAACGTATGGAGCATGCTTAAGCCTGTA
AATACCTCTGAGACGTTGGAGCCCGATGACAAGGTTGTGGTGGCTGCCACCCGGCTGGAC
AGTCGTTCCTTTTTCTGGAATGTGGCCCCAGGGGCTGAAAGTGCCGTTGCCTCCTTCGTC
ACTCAGCTGGCTGCAGCTGAAGCTCTGCAGAAGGCACCCGATGTGACCACCCTGCCCCGC
AATGTCATGTTTGTCTTCTTCCAAGGGGAAACTTTTGACTACATTGGCAGCTCAAGAATG
GTCTACGATATGGAGAATGGCAAGTTTCCTGTGCAGTTAGAGAACATTGACTCATTCGTG
GAGCTGGGACAGGTGGCCTTAAGAAATTCACTAGAGCTTTGGATGCACACAGACCCCATG
TCTCAGAAAAATGAAACTGTACAGAAC------------------------------CAG
GTGGAGGAGCTCCTGACCACCCTGGAGAAGAGCGGTGCTGGCGTCCCTACTGTAGTCCTC
AGGAGGCTGAGTCGGTCCCAGCCTCTCCCACCATCTTCTCTGCAGCGATTTCTTCGAGCT
CGAAACATCTCTGGCGTTGTTCTTGCTGACCACTCTGCTGTCTTCCATAACCACTATTAC
CAGAGCATTTACGACACTGCTGAGAACATTAATGTGACCTACCCTGAAGGGCAGAGCCCT
GAAGAGGACCTGAACTTTGTGACAGACGCTGCCAAGGCTCTGGCAGGTGTGGCCACGGTG
CTGGGACGTGCACTGTACCAGCTCGCAGGAGGAACCAACTTCAGCCACACCATTCAGGCC
GATCCCCAGACGGTTACCCGCCTGCTCTATGGGTTCCTGGTTAGAGCCAACAACTCGTGG
TTCCAGTCTATCCTCAGGCCAGACCTAAGGTCCTACTTGGGTGAC---GGGCCTCTTCAG
CATTACATCGCCGTCTCCAGCCCCACCAACACCACTTACGTTGTACAGTATGCCTTGGCA
AATTTGACTGGCAAGGTGATCGACCTTACCCGAGAGCAGTGCCAGGATCCGAGTAAAGTC
CCCACTGAAAACAAGGATCTGTACGAGTACACTTGGGTTCAGGGCCCTTTGAATTCCAAC
GAGACAGAC---------------------------------------------------
------------------CGGCTTCCCCGGTGTGTGCGTTCCACGGCACGACTCGCCAGG
GCCTTGTCCCCTGCCTTTGAATTGAAGCAGTGGGGCTCTACTGAATACTCTACATGGACT
GAGAGCCGCTGGAAAGACATCCGCGCCCGGATATTTCTGATAGCCAGCAAAGAGCTGGAG
TTTATCACCCTGATGGTGGGCTTCGGCGTCCTCGTCTTCTCTCTTGTCGTCACCTACTGC
ATCAATGCCAAAGCCGATGTCCTTTTCATTGCTCCCCGGGAACCAGGATCTGTGTCTTAC
------------------------------------------------------------
------------------------------------------------------------
>Minke|BACU003874
------------------------------------------------ATGGCCACGGAT
GGGGGT---GGCTGTGTGGCCGAC---------------CTGGGAAGTCGGAGTCTCCTT
CGCCTTGTGTCTTTCTGCGTTCTACTGGCAGGTTTGTGCGAAGGAAACTCAGTGGAGAAG
AAGATCTACATCCCCTTAAATAAAACAGCTCCCTGTGTCCGTCTGCTCAATGCTACTCAT
CAGATTGGCTGCCAGTCTTCCGTTAGTGGGGACACAGGGGTTATCCACGTAGTACAGAAG
GAAGAAGACCTACAGTGGGTGTTGACCGATGGCCCTAACCCCCCTTATGTGGTTCTGCTG
GAGGGCACGCTCTTTACCAGGAAT---------------------CTGATGGAGAAGCTG
AAGGGGAGAACC------------------------AGCCGAATTGCTGGTCTTGCAGTG
TCTTTAGCCAAGCCCAGTCCTGCCACAGGCTTCTCTCCTAGTGTGCAGTGTCCCAATGAT
GGGTTTGGTGTTTACTCCAACTCCTATGGGCCAGAATTTGCTCACTGCAGAGAGATAGCA
TGGAACTCCCTGGGCGATGGATTGGCTTATGAGGACTTCAGTTTCCCCATCTTCCTTCTT
GAAGATGAAAATGAAACCAATGTCATTAAGCAGTGCTACCGCGATCACAACCTGAGTCAG
AACGGCTCAGCGCCGGCCTTCCCACTGTGCGCCATGCAGCTCTTTTCACACATGCACGCC
GTCATCAGCACCGTCACCTGCATGCGACGCAGCTTCATCCAGAGCTCCTTCAGCATCAAC
CCAGAAATCGTCTGTGACCCCCTGTCCGACTACAACGTATGGAGCATGCTTAAGCCTGTA
AATACCTCTGAGACGTTGGAGCCCGATGACAAGGTTGTGGTGGCCGCCACCCGGCTGGAC
AGTCGTTCCTTTTTCTGGAATGTGGCCCCAGGGGCTGAAAGTGCCGTTGCCTCCTTCGTC
ACTCAGCTGGCTGCAGCTGAAGCTCTGCAGAAGGCACCCGATGTGACCACCCTGCCCCGC
AATGTCATGTTTGTCTTCTTCCAAGGGGAAACTTTTGACTACATTGGCAGCTCAAGAATG
GTCTACGATATGGAGAACGGCAAGTTTCCTGTGCAGTTAGAGAACATTGACTCATTCGTG
GAGCTGGGACAGGTGGCCTTAAGAAATTCACTAGAGCTTTGGATGCACACAGACCCCATG
TCTCAGAAAAATGAAACTGTACAGAAC------------------------------CAG
GTGGAGGAGCTCCTGACCACCCTGGAGAAGAGCGGGGCTGGCGTCCCTACTGTAGTCCTC
AGGAGGCTGAGTCGGTCCCAGCCTCTCCCACCATCTTCTCTGCAGCGATTTCTTCGAGCT
CGAAACATCTCTGGCGTTGTTCTTGCTGACCACTCTGCTGTCTTCCATAACCACTATTAC
CAGAGCATTTACGACACTGCTGAGAACATTAATGTGACCTACCCTGAAGGGCAGAGCCCT
GAAGAGGACCTGAACTTTGTGACAGACGCTGCCAAGGCTCTGGCAGGTGTGGCCACGGTG
CTGGGACGTGCACTGTACCAGCTCGCAGGAGGAACCAACTTCAGCGACACCATTCAGGCT
GATCCCCAGACGGTTACCCGCCTGCTCTATGGGTTCCTGGTTAGAGCCAACAACTCGTGG
TTCCAGTCTATCCTCAGGCCGGACCTAAGGTCCTACTTGGGTGAC---GGGCCTCTTCAG
CATTACATCGCCGTCTCCAGCCCCACCAACACCACTTACGTTGTACAGTATGCCTTGGCA
AATTTGACTGGCAAGGTGATCGACCTTACCCGAGAGCAGTGCCAGGATCCGAGTAAAGTC
CCCACTGAAAACAAGGATCTGTACGAGTACACTTGGGTTCAGGGCCCTTTGAATTCCAAT
GAGACAGAC---------------------------------------------------
------------------CGGCTTCCCCGGTGTGTGCGTTCCACGGCACGACTCGCCAGG
GCCTTGTCCCCTGCCTTCGAATTGAAGCAGTGGGGCTCTACTGAATACTCTACATGGACT
GAGAGCCGCTGGAAAGACATCCGCGCCCGGATATTTCTGATAGCCAGCAAAGAGCTGGAG
TTTATCACCCTGATGGTGGGCTTCGGCGTCCTCGTCTTCTCTCTTGTCGTCACCTACTGC
ATCAATGCCAAAGCCGATGTCCTTTTCATTGCTCCCCGGGAACCAGGATCTGTGTCTTAC
------------------------------------------------------------
------------------------------------------------------------
