# Supplementary material for: Insights into the Evolution of Longevity from the Bowhead Whale Genome
Source: Cell Rep. 2015 Jan 6;10(1):112–22. doi: 10.1016/j.celrep.2014.12.008 (PMC4536333; doi:10.1016/j.celrep.2014.12.008)
Supplement: Supplemental Folder 2. Species Used in the Analysis of Selective Pressure Variation, Single-Gene Orthologous Families Tested, Likelihood Ratio Tests, MAKER Parameters, and Full Assembly and Read Usage Data, Related to Experimental Procedures [file mmc3.zip › Tested SGOs/reciprocal_group_2925.2.fas]

>Gibbon|ENSNLEG00000003181|ENSNLET00000004036
------------------------------------------------------------
------------------------------------------------------------
---------------------------------------------------GCAGTCACC
CGCAGGGCCAAGGTGGCTCCCGCTGAGAGGATGAGCAAGTTCTTAAGGCACTTCACGGTC
GTGGGGGATGACTACCATGCCTGGAACATCAACTACAAGAAATGGGAGAATGAAGAGGAC
---------GAGGAGGAG---GAGGAGCAGCAA------------------------CCA
CCCACA------CCAGCCTCAGGCGAGGAAGGCAGAGCTGCAGCCCCTGACGCTGCC---
---CCTGCCCCTGGC---------CCCGCGCCCAGGGCCCCCCTTGACTTCAGGGGCACG
TTGAGGAAACTGTTCAGCTCCCACAGGTTTCAGGTCATCATCATCTGCTTGGTGGTTCTG
GATGCCCTCCTGGTGCTTGCTGAGCTCATCCTGGACCTGAAGATCATCGAGCCCGACAAG
AATGACTATGCTGCCAGG---GTATTCCACTACATGAGCATCACCATCTTGGCCTTTTTT
ATGATAGAGATTATCTTTAAGTTATTTGTCTTCCGCCTGGAGTTCTTTCACCACAAGTTT
GAGATCCTGGATGCCGTCGTGGTGGTGGTCTCATTCGTCCTCGATCTTGTCCTCCTGTTC
CAGAAGCACGAGTTTGAGGCTCTGGGCCTGCTGATTCTGCTTCGGCTGTGGCGGGTGGCC
CGGATCATCAATGGGATTATCATCTCAGTTAAGACACGTTCAGAACGGCAACTC------
---------------TTAAGGTTAAAACAGATGAAT------------GTACAATTGGCC
GCCAAGATTCAACACCTTGAGTTCAGCTGCTCTGAGAAGGAACAAGAAATTGAAAGACTT
AACAAGCTATTGCGACAGCATGGACTTGTTGGGGAAGTGAAC
>Gorilla|ENSGGOG00000004032|ENSGGOT00000026229
------------------------------------------------------------
------------------------------------------------------------
------------------------------------------------------------
------------------------------ATGAGCAAGTTCTTAAGGCACTTCACGGTC
GTGGGAGACGACTACCATGCCTGGAACATCAACTACAAGAAATTC---------------
------------------------------------------------------------
------------------TCAGGCGAGGAAGGCAGAGCTGCAGCCCCTGACGTTGCC---
---CCTGCCCCTGGC---------CCCGCACCCAGGGCCCCCCTTGACTTCAGGGGCACG
TTGAGGAAACTGTTCAGCTCCCACAGGTTTCAGGTCATCATCATCTGCTTGGTGGTTCTG
GATGCCCTCCTGGTGCTTGCTGAGCTCATCCTGGACCTGAAGATCATCCAGCCCGACAAG
AATAACTATGCTGCCATG---GTATTCCACTACATGAGCATCACCATCTTGGTCTTTTTT
ATGATGGAGATCATCTTTAAATTATTTGTCTTCCGCCTGGAGTTCTTCCACCACAAGTTT
GAGATCCTGGATGCCGTCGTGGTGGTGGTCTCATTCATCCTCGACATTGTCCTCCTGTTC
CAGGAGCACGAGTTTGAGGCTCTGGGCCTGCTGATTCTGCTCCGGCTGTGGCGGGTGGCC
CGGATCATCAATGTTTGTCTTCTCACTGCTGTCACTGCTGCTCAGTGGAGCCTATCTGAT
TATAGCAGTCTCCTCAGCAGACTGAATGCCACAAACAGCGTAGCTTTCATTCATCTC---
---------------------------TGTGGTCCTGTGGAACAAGAAATTGAAAGACTT
AACAAACTATTGCGACAGCATGGACTTCTTGGTGAAGTGAAC
>Guinea_Pig|ENSCPOG00000021942|ENSCPOT00000027378
------------------------------------------------------------
------------------------------------------------------------
---------------------------------------------TCTCAGGCCGTCACC
CGCAGGGCCAGGGTGGCCCGGGGAGAGAGGATGAGCCAGTTCCTGCGGCACTTCACCGTG
GTCGGGGACGACTACCAGTCCTGGAACATCAACTACAAGAAGTGGGAGAACGAGGAGGAC
GACGACGACGAGGGGGAG---CAGGAGCAGCCG------------------------CAG
CCCGCG------CCGGCCCCGGGCGAGGAGGGCAGGGAGGGC---AGGGACGCCGAGGCT
GCCTCCGTC---------------CCCCCGCCCAGGCCGCCCCCGGACTTCAGGGCCAAG
CTGAGGAAGCTCTTCAGCTCCCACCGCTTCCAGGTCATCATCATCTGCCTGGTGGTTCTG
GATGCCCTGCTGGTGCTGGCCGAGCTTATCCTGGACCTGAAGATTATCAAGCCGGAC---
---AAGTATGCGGCCAAG---GTGTTCCACTGGATGAGCATCGCCATCTTGGCCTTCTTT
ATGATAGAGATTTCCTTTAAGATATTCGTCTTCCGCCTGGAGTTCTTTCACCACAAGTTT
GAGATCCTGGACACGGTGGTCGTGGTGATCTCCTTCATCCTCGACATTGTCCTCCTGTTC
CAGGAGCACCAGTTTGAGGCTCTCGGCCTGTTGATTCTGCTCCGGCTATGGCGGGTGGCC
CGGATCATCAATGGGATAATCATCTCGGTGAAGACCCGCTCAGAGCGGCAACTC------
---------------CTGAGGTTAAAGCAGATGAAC------------ATTCAGTTAGCC
ACCAAGATCCAACACCTTGAGTTCAGCTGCACCGAGAAGGAACAAGAGATCGAAAGACTC
AACAAGTTGTTGCGAAAGCACGGGCTGCTTGGCGAGGTGAAC
>Horse|ENSECAG00000022050|ENSECAT00000023527
------------------------------------------------------------
------------------------------------------------------------
------------------------------------------------------GTCACC
CGCAGGCCCAAGGTGGCTCCCGCTGAGAGGATGAGCAAGTTCTTGAGACACTTCACCGTC
GTTGGGGACGACTACCACACCTGGAACATCAACTACAAGAAGTGGGAGAATGAGGAGGAG
---------GAGGAGGAG---GAGGAGCAGGCG------------------------CCC
CCAGCC------CCGGCCTCCGGCGAGGAGGGCAGAGCTGCCGAGCCGACCGCGGCCCGG
GTCCCCGCG---------------CCC------AGGCCGCCCCTGGACTTTAGAACCATG
TTGAGGAAGCTCTTCAGCTGCCACAGGTTCCAGGTCATCATCATTTGCCTGGTCATTCTG
GACGCTCTCCTGGTGCTGGCCGAGCTCATTCTGGACCTGAAGATCATCGAGGCCGACAAG
AATAACTATGTCCCGAGG---GTGTTCCACTACATGAGCCTTGCTATCCTGACCTTTTTT
ATGACAGAAGTTTCCTTAAAAATATTTGTCTTCCGCTTGGAGTTCTTTCATCACAAGTTT
GAAATCCTGGACGCCGTTGTCGTGGTGGTTTCCTTCGTCCTCGACATAGTCCTCATCTTC
CGGGAGCACGAGTTTGAGGCTCTTGGCCTGCTGATTCTGCTCCGGCTGTGGCGGGTGGCC
CGGATCATCAACGGGATCATTATCTCGGTTAAGACACGTTCAGAACGGCAGCTG------
---------------TTAAGGCTGAAACAGATGAAT------------ATACAATTGGCC
GCCAAGGTCCAACACCTGGAGTTCAGCTGCTCTGAGAAGGAACAAGAAATTGAAAGACTG
AACAAGCTCCTGCAACAGCACGGACTTCTTGGTGAGGTGATC
>Mouse|ENSMUSG00000064267|ENSMUST00000072602
------------------------------------------------------------
------------------------------------------------------------
------------------------------ATGACTTCCCATGACCCAAAGGCCGTCACT
CGCAGAACCAAGGTGGCTCCCACCAAGAGGATGAGCAGGTTCTTGAAACACTTTACGGTG
GTTGGGGACGACTACCACACGTGGAATGTCAACTACAAGAAGTGGGAGAATGAGGAG---
---------------GAG---GAGGAGGAGCCA------------------------GCG
CCCACA------TCAGCAGAGGGTGAGGGCAATGCTGAGGGC---CCAGATGCCGAGGCT
GGCTCTGCC---------------TCCACGCCCAGGCAGTCCCTGGACTTCAGGAGCCGA
CTGAGGAAACTCTTCAGTTCCCACAGGTTTCAGGTCATCATCATCTGCCTGGTGGTCCTG
GACGCCCTCCTCGTGCTTGCTGAACTCCTCCTGGATTTGAAGATCATCGAGCCGGACGAG
CAAGACTATGCGGTCACG---GCGTTCCACTACATGAGCTTTGCCATCCTGGTCTTCTTC
ATGTTGGAGATTTTTTTCAAGATCTTCGTCTTCCGCTTAGAGTTCTTCCACCACAAGTTT
GAGATCCTGGATGCCTTCGTGGTGGTGGTGTCTTTCGTCCTTGACCTTGTCCTCTTGTTT
AAAAGCCACCACTTCGAAGCTCTAGGGCTGCTGATCTTGCTTCGGCTCTGGAGGGTGGCC
CGGATCATCAATGGCATCATCATCTCCGTGAAGACACGCTCAGAACGGCAGATC------
---------------TTAAGGCTAAAGCAGATAAAT------------ATCCAACTGGCC
ACCAAGATCCAGCATCTGGAATTCAGCTGCTCCGAGAAGGAACAAGAAATTGAGCGGCTC
AACAAGCTGTTGAAACAGAATGGACTTCTCGGGGACGTGAAC
>Opossum|ENSMODG00000011536|ENSMODT00000014695
------------------------------------------------------------
------------------------------------------------------------
------------------------------ATGGATACTGAAGACAAAATGGACGGCTCC
CCCAGAGCC---------------------ATGTCCAGGTTCCTGAGGCACTTCACTGTA
GTCGGGGATGACCACTACAAATGGAATACCAGATATAAGAAATGGGACAATGAGGATGAG
---------GATGATGAG---CAGCCACAGGTG------------------------CCG
ACAGGG------CCAGCCCCAGGGGCCGAT---GTTCCTGGG---ACCGAGAGCAACGCC
GTCCAAGTTCCAGGGGAGACTGTCACCCCTCCAAAGGCCCCCCCAGACTTCAGGACTGTG
ATGAGAAAGCTCTTCGGTTCCCACAGGTTTCAGGTTATCATCATTTGCCTAGTCATTATG
GATGCCTTACTGGTGCTTGCTGAGTTGATGTTAGACTTGAAAATCATCCAGCCTGACAAG
GACAACTATGCTGCCAGG---GTGTTCCACTATCTAAGCATTGCCATCTTGACCTTCTTC
ATGATAGAAGTTGCATTAAAATTATATGTCTTCCGCCTGGAATTCTTCTACCACAAGTTT
GAGATCCTGGATGCTGTTATCGTGATCATCTCTTTTGTACTGGATATTGTCCTTCTGTTC
CAAGAACACGCCTTTGAAGCCCTTGGCTTACTGATCCTTCTCCGACTTTGGAGGGTGGCC
AGGATTATCAATGGCATAATTATTTCAGTCAAGACACGTTCTGAACGACAGCTC------
---------------TCGAGGCTGAAACTGATTAAT------------CATCAACTGGCC
ACTAAAATTCAGCATCTTGAATTCAGCTGCACTGAGAAGGAGCAAGAAATTGAAAGACTT
AACAAACTCTTAAGAGATCATGGACTTCTC---------GAG
>Orangutan|ENSPPYG00000004954|ENSPPYT00000005869
------------------------------------------------------------
------------------------------------------------------------
------------------------------ATGGCCACCTGGGACGAAAAGGCAGTCACC
CGCAGGGCCAAGGTGGCTCCCGCTGAGAGGATGAGCAAGTTCTTAAGGCACTTCACGGTC
GTGGGGGACGACTACCATGCCTGGAACATCAACTACAAGAAATGGGAGAACGAAGAGGAT
---------GAGGAGGAG---GAGGAACAGCCA------------------------CCA
CTCACA------CCAGCCTCAGGCGAGGAAGGCAGAGCTGCAGCCCCTGACGCTGCCCCT
GCCCCTGCCCCTGGC---------CCTGCGCCCAAGGCCCCCCTTGACTTCAGAGGCATG
TTGAGGAAACTGTTCAGCTCCCACAGGTTTCAGGTCATCATCATCTGCTTGGTGGTTCTG
GATGCCCTCCTGGTGCTTGCTGAGCTCATCCTGGACCTGAAGATCATCCAGCCCGACAAG
AATAACTATGCTGCCATG---GTATTCCACTACATGAGCATCACCATCTTAGTCTTTTTT
ATGATGGAGATTATCTTTAAATTATTTGTCTTCCGCCTGGAGTTCTTTCACCACAAGTTT
GAGATCCTGGATGCCGTCGTGGTGGTGGTCTCATTCGTCCTCGACATTGTCCTCCTGTTC
CAGGAGCACGAGTTTGAGGCTCTGGGCCTGCTGATTCTGCTCCGGCTGTGGCGGGTGGCC
CGGATCATCAATGGGATTATCATCTCGGTTAAGACACGTTCAGAACGGCAACTC------
---------------TTAAGGTTAAAACAGATGAAT------------GTACAATTGGCC
GCCAAGATTCAACACCTTGAGTTCAGCTGCTCTGAGAAGGAACAAGAAATTGAAAGACTT
AACAAGCTATTGCGACAGCATGGACTTCTTGGTGAAGTGAAC
>Platypus|ENSOANG00000004789|ENSOANT00000007575
------------------------------------------------------------
------------------------------------------------------------
------------------------------------------------------------
------------------------------------------------------------
------------------------------------------------------------
------------------------------------------------------------
------------------------------------------------------------
------------------------------------------------------------
------CCTCTGCCAAGTCCTCTTTGCCTCCAAGTCACTATTGTTTGCCTGGTCATAGTC
GACGCACTTCTTGTGCTAGCTGAACTGCTGCTGGACCTGCGCATCATCCACCCAGACGAG
AAACAAGTTGCCCCAAAG---GTATTCCACTATCTGAGCATTTGCATTCTCACCTTCTTT
GTGGTGGAAGTTGTATTAAAAATGTTTGTCTATCGCCTGGAATTCTTCCATCACAAGTTT
GAAGTTCTGGACGCAGTTGTGGTCATCATCTCATTTATCCTTGATTTGGTGCTCCTATTT
CGGGAACATGAATTTGAAGCGCTGGGGCTATTGATCCTTCTCCGACTCTGGCGGGTGGCC
AGGATTATAAACGGGATAATTATCTCAGTAAAGACACGTTCTGAACAACAACTC------
---------------TCAAGACTGAGACAAGCTAAT------------CTGCAACTTGTC
GCAAAGGTTCAACACCTTGAATTCAGTTGCAATGAGAAGGAGCAAGAAATCGAAAGACTT
AATGCACTATTAAAACAGCATGGACTTATC---------AAC
>Rabbit|ENSOCUG00000011941|ENSOCUT00000011940
------------------ATGCTCCAAGTCCTGGCCTCGAGGTGCCGTTGGGTCAGCACA
AGAATTGTAGTGGGTCGGCACACTTGGTGGTCGGATTTACTGAGAAGTACTGGGATACTT
TTCAAATCTAGATCCAGAGACAGCGAGAACATGGCCGCCTGGGATGAAAAGGCCGTCAGC
CGCAGGGCCAAGGTGGGCCCTGGCGAGAGGATGAGCAAGTTCCTGAGACATTTCACCGTG
GTGGGGGACGACTACCACAGCTGGAATGTCAACTACAAGAAATGGGAGAACGAGGAGGAC
---------GACGAGGAGGACGAGGAGCAGCCG------------------------CCT
GCTGCA------CAGGCTTCCGGCGAGGAGGGCGGAGCTGCAGACCCCGAGGCCGCC---
---CCCGCC---------------CCTGCGCCCCGGCCCCCTCCCGACTTCAGGAGCTCC
CTGAGGAAGCTCTTCAGCTCGCACAGGTTTCAGGTCATCGTCATCTGCCTGGTCATCCTG
GACGCACTGCTGGTGCTGGCCGAGCTCATCCTGGACCTGAAGATCATCCAGCCCGACAAG
AACAACTACGCCGCCAGG---GTGTTCCACTACATGAGCATCATCATCTTGGTCGCCTTT
CTGCTGGAGATTTCCTTGAAGATATTTGTCTTCCGCCTGGAGTTCTTCCACCACAAGTTT
GAAATCCTGGATGCCGTCGTGGTGGTGGTCTCGTTCATCCTCGACATTGTCCTCCTGTTC
CGGGAGCACGAGTTCGAGGCTCTTGGCCTGTTGATTCTGCTGCGGCTCTGGCGGGTGGCC
CGGATCGTCAATGGGATAATTATCTCGGTGAAGACTCGTTCAGAACGGAAACTC------
---------------TTACGGTTAAAACAGATGAAC------------ATCCAGCTGGCC
GCCAAGGTCCAGCACCTCGAATTCAGCTGCTCTGAGAAGGAACAGGAAATTGAGAGACTC
AACAAGCTCTTGAGACAACACGGACTTCTGGGCGAGGTGAAC
>Rat|ENSRNOG00000001270|ENSRNOT00000001712
------------------------------------------------------------
------------------------------------------------------------
------------------------------------------------CAGGCCGTCACT
CGCAGAACCAAGGTGGCTCCCACCAAGAGGATGAGCAGGTTCTTGAAGCACTTCACAGTG
GTGGGGGACGACTACCACACCTGGAATGTCAACTACAAGAAGTGGGAGAACGAGGAG---
---------------GAT---GAGGAGGAGCCC------------------------GCC
CCCACG------TCTGCGGAGGGCGAGGGCAGTGCTGTGGGC---CCAGACGCTGAGGCT
GGCTCTGCC---------------TCCACACCCAGGCCATCCCTGGACTTCAGGAGCCGG
CTAAGGAAACTCTTCAGTTCCCACAGGTTTCAGGTCATCATCATCTGCCTGGTGGTCCTG
GACGCCCTCCTGGTGCTGGCTGAGCTCCTTCTGGATTTGAGGATCATTGAGCCGGATCTT
TCGAAGTATTCCACGAAG---GTATTCCACTATCTGAGTTTAGCCATCCTGGCCTTCTTC
GTGCTGGAGATCTCCCTTAAAGTCTTTGTCTTCCGCTTGGAGTTCTTCCACCACAAGTTT
GAGATCCTGGATGCCATTGTGGTGGTGGTGTCCTTTGTCCTTGACCTCATCCTCCTGTTT
AAAAACCACCATTTTGAAGCTCTTGGTCTGCTGATTCTGCTTCGGCTCTGGAGGGTGGCC
CGGATCATCAACGGTATCATCATCTCAGTGAAGACACGCTCTGAACGGCAGATC------
---------------TTACGGTTAAAGCAGATAAAC------------CTCCAACTGGCC
ACCAAGATCCAGCATCTGGAATTCAGCTGCTCCGAGAAGGAACAAGAAATTGAGCGACTG
AGCAAGCTGTTGAGACAGAACGGACTTCTTGAGGACGTGAAC
>Macaque|ENSMMUG00000012840|ENSMMUT00000018012
------------------------------------------------------------
---------------------GTGTTTTGG------------------------------
------------------GACCAGGCTGCA---------------------GCAGTCACC
CGCAGGGCCAAGGTGGCTCCCGCTGAGAGGATGAGCAAGTTCTTAAAGCACTTCACGGTC
GTAGGGGACGACTACCATGCCTGGAACATCAACTACAAGAAATGGGAGAATGAAGAGGAC
---------GAGGAGGAG---GAGGAACAGCCG------------------------CCA
CCCACA------CCAGCCTCGGGCGAGGAAGGCAGAGTTGCAGGCCCTGACGCTGCC---
---CCTGCCCCTGGC---------CCCGCGCCCAGGGCCCCCCTTGACTTCAGGGGCACG
TTGAGGAAACTGTTCAGCTCCCACAGGTTTCAGGTCATCATCATCTGCTTGGTGGTTCTG
GACACCCTCCTGGTGCTTGCTGAGCTCATCCTGGACCTGAGGATCATCCAGCCCGACAAG
AAAAACTATGCCGCCATG---ATATTCCACTACATGAGCATCGCCATCTTGGCCCTTTTT
ATGATGGAGATTACCTTTAAATTATTTGTCTTCCGCCTGGAGTTCTTTCACCACAAGTTT
GAGATCCTGGATGCCGTCGTGGTGGTGGTCTCATTCGTCCTCGACGTTGTCCTCCTGTTC
CAGGAGCACGAGTTTGAGGCTCTGGGCCTGCTGATTCTGCTTCGGCTGTGGCGGGTGGCC
CGGATCATCAACGGGATTATCATCTCAGTTAAGACACGTTCAGAACGGCAACTC------
---------------TTAAGGTTAAAACAGATGAAT------------GTACAATTGGCC
GCCAAGATTCAACACCTTGAGTTCAGCTGCTCTGAGAAGGAACAAGAAATTGAAAGACTT
AACAAGCTATTGCGACAGCATGGACTTCTTGGTGAAGTGAAC
>Marmoset|ENSCJAG00000009181|ENSCJAT00000017788
------------------------------------------------------------
------------------------------------------------------------
------------------------------ATGGCCACCTGGGACGAAAAGGCAGTCACC
CGCAGGGCCAAGGTGGCTCCCGCAGAGAGGATGAGCAAGTTCTTAAGGCACTTCACAGTC
GTGGGGGACGACTACCAGGCCTGGAACATC---TACAAGAAATGGGAGAATGAAGAGGAC
---------GAGGAGGAG---GAAGAGCAGCCG------------------------CCA
CCCACA------CCAGCCTCAGGCGAGGAAGGCAGAGCTGCAGCCCCTGACACTGCC---
---CCC------GGC---------CCTGCAGCCAGGACCCCCCTTGACTTCAGGGGCACG
TTGAGGAAACTGTTCAGCTCCCACAGGTTTCAGGTCATCATCATCTGCTTGGTGGTTCTG
GATGCCCTCCTGGTGCTTGCTGAGCTCATCCTGGACCTGAAGATCATCCAGCCTGACAAG
AATAACTATGCCGCCATG---GTGTTCCACTACATGAGCATCGCCATCTTGGTCTTTTTT
ATGATGGAGATTATCTTTAAATTATATGTCTTCCGCCTGGAGTTCTTTCACCACAAGTTT
GAGATCCTGGATGCCGTAGTGGTGGTGGTCTCATTTGTCCTCGACATTGTCCTCCTGTTC
CGGGAGCACGAGTTTGAGGCTCTTGGCCTGCTGATTCTGCTCCGGCTGTGGCGGGTGGCC
CGGATCATCAACGGGATTATCATCTCAGTTAAGACACGTTCAGAACGGCAACTC------
---------------TTACGGTTAAAACAGATGAAT------------GTACAGTTGGCT
GCCAAGATTCAACACCTTGAGTCGGGAAGTTCGAGACCAGAACAAGAAATTGAAAGACTT
AACAGGCTATTGCGACAGCATGGACTTCTCAGTGAAGTGAAC
>Microbat|ENSMLUG00000015581|ENSMLUT00000015590
------------------------------------------------------------
------------------------------------------------------------
------------------------------ATGTCTGCCCGGGACGAAAAGACGGTCACC
CGAAGGGCCAAGGTGGCTCCCGCCGAGAGGATGAGCAAGTTCCTGAAGCACTTCACTGTC
GTTGGGGATGACTACCATGCCTGGAACATCAACTACAAGAAATGGGAGAATGAAGAAGAG
---------GAGGAGGAG---GAAGAGGAGGAGGAGGAGGAGCAGCAGCCGCCGCCGCCG
CCAACA------CCAGCTTCAGAGGAAGAGGGCCGAGCTGCTGAGCCAACTGCGGCCCCT
GTCTCCACA---------------CCC------AGGCGCCCTCTAGACTTCAGGACCAGG
GTGAAGAAGCTCTTCAGCTCCCACAGGTTTCAGGTCATCATCATTTGCCTGGTTGTGCTG
GATGCCCTCCTGGTGCTGGCCGAGCTCATCCTGGACCTGAAGATCATCCAGCCGGACAAG
AACAACTACGCCGGCCGG---GTGTTCCACTACATAAGCATTGCCATCCTGACCTTCTTC
ATGATAGAGGTTTTCTTTAAAATATCTGTTTTCCGCTTCGAGTTCTTCCACCACAAGTTT
GAAATCCTGGATTCTGTTGTCGTCGTGGTCTCATTTGTCCTCGACATCGTCGTCCTGTTC
CAGGAGCATGAGTTTGAGGCTCTTGGCCTGTTGATTCTGCTCCGGCTGTGGCGGGTGGCC
CGGATCATCAACGGAATAATTATCTCAGTTAAGACACGTTCAGAACGGCAACTG------
---------------TTGAGGTTAAAACAGATAAAT------------ATGCAATTGGCT
GCCAAGATCCAGCACCTTGAGTTCAGCTGCTCTGAGAAGGAACAAGAAATTGAAAGACTG
AACAAGCTACTGAGACAGCACGGACTCCTGGGGGAGGTGAAC
>Human|ENSG00000122986|ENST00000242607
------------------------------------------------------------
------------------------------------------------------------
------------------------------ATGGCCACCTGGGACGAAAAGGCAGTCACC
CGCAGGGCCAAGGTGGCTCCCGCTGAGAGGATGAGCAAGTTCTTAAGGCACTTCACGGTC
GTGGGAGACGACTACCATGCCTGGAACATCAACTACAAGAAATGGGAGAATGAAGAGGAG
---------GAGGAGGAG---GAGGAGCAGCCA------------------------CCA
CCCACA------CCAGTCTCAGGCGAGGAAGGCAGAGCTGCAGCCCCTGACGTTGCC---
---CCTGCCCCTGGC---------CCCGCACCCAGGGCCCCCCTTGACTTCAGGGGCATG
TTGAGGAAACTGTTCAGCTCCCACAGGTTTCAGGTCATCATCATCTGCTTGGTGGTTCTG
GATGCCCTCCTGGTGCTTGCTGAGCTCATCCTGGACCTGAAGATCATCCAGCCCGACAAG
AATAACTATGCTGCCATG---GTATTCCACTACATGAGCATCACCATCTTGGTCTTTTTT
ATGATGGAGATCATCTTTAAATTATTTGTCTTCCGCCTGGAGTTCTTTCACCACAAGTTT
GAGATCCTGGATGCCGTCGTGGTGGTGGTCTCATTCATCCTCGACATTGTCCTCCTGTTC
CAGGAGCACCAGTTTGAGGCTCTGGGCCTGCTGATTCTGCTCCGGCTGTGGCGGGTGGCC
CGGATCATCAATGGGATTATCATCTCAGTTAAGACACGTTCAGAACGGCAACTC------
---------------TTAAGGTTAAAACAGATGAAT------------GTACAATTGGCC
GCCAAGATTCAACACCTTGAGTTCAGCTGCTCTGAGAAGGAACAAGAAATTGAAAGACTT
AACAAACTATTGCGACAGCATGGACTTCTTGGTGAAGTGAAC
>Orca|XP_004276784.1
------------------------------------------------------------
------------------------------------------------------------
------------------------------ATGGCCACCTGGGATGAAAAGGCAGTCACC
CGCAGGGCCAAGGTGGCTCCCGCCGACAGGATGAGCAAGTTCTTGAAGCACTTCACCGTC
GTTGGGGATGACTGCCACGCGTGGAACATCAACTACAAGAAGTGGGAGAATGAAGAGGAG
------------GAGGAG---GAGGAG---CCA------------------------CCG
CCCACA------CCGGCCTCGGGCGCAGAGGGCAGAGATGCCGATCCTACCGCGGCCCCT
GCC---------------------CCCGTGCCCAGGCCCCGCCTCGACTTCAGGACCACT
TTGAGGAAGCTCTTCAGCGCCCACAGGTTTCAGGTTATCATCATCTGCCTGGTCGTTCTG
GATGCCCTCCTGGTGCTCGCCGAGCTCGTTCTGGACCTAAAGATCATCCAGCCTGACAAG
AATAACTATGCCGCCAGG---GTGTTCCACTACATGAGCATTGCCATCTTGACCTTTTTT
ATGATGGAGATTTTCTTTAAAATATTTGTCTTCCGCTTGGAGTTCTTTCACCACAAGTTT
GAAATCCTGGACGCCATCGTCGTGGTGGTTTCCTTCATCCTCGACGTTGTCCTCCTTTTC
CGGGAGCATGAGTTTGAGGCTCTAGGGCTGCTGATTCTGCTCCGCCTGTGGCGGGTGGCC
CGGATCATCAACGGGATAATTATCTCGGTTAAGACACGTTCTGAACGGCAGCTA------
---------------CTAAGGTTAAAACAGATAAAT------------ATACAACTGGCC
ACCAAGATCCAACACCTTGAATTCAGCTGCTCTGAGAAGGAAAAAGAAATTGAAAGACTT
AACAAGCTATTGAGACAGCATGGACTTCTTGGTGAGGTGAAC
>Chimp|ENSPTRG00000039583|ENSPTRT00000073116
------------------------------------------------------------
------------------------------------------------------------
------------------------------------------------------------
------------------------------------------------------------
------------------------------------------------------------
------------------------------------------------------------
------------------------------------------------------------
------------------------------------------------------------
------------------------------CAGGTCATCATCATCTGCTTAGTGGTTCTG
GATGCCCTCCTGGTGCTTGCTGAGCTCATCCTGGACCTGAAGATCATCCAGCCCGACAAG
AATAACTATGCTGCCATG---GTATTCCACTACATGAGCATCACC---CTGGTCTTTTTT
ATGATGGAGATCATCTTTAAATTATTTGTCTTCCGCCTGGAGTTCTTTCACCACAAGTTT
GAGATCCTGGATGCCGTCGTGGNGGTGGTCTCATTCATCCTCGACATTGTCCTCCTGTTC
CAGGAGCACGAGTTTGAGGCTCTGGGCCTGCTGATTCTGCTCCGGCTGTGGCGGGTGGCC
CGGATCATCAATGGGATTATCATCTCAGTTAAGACACGTTCAGAACGGCAACTC------
---------------TTAAGGTTAAAACAGATGAAT------------GTACAATTGGCC
GCCAAGATTCAACACCTTGAGTTCAGCTGCTCTGAGAAGGAACAAGAAATTGAAAGACTT
AACAAACTATTGCGACAGCATGGACTTCTTGGTGAAGTGAAC
>Cow|ENSBTAG00000009216|ENSBTAT00000012146
------------------------------------------------------------
------------------------------------------------------------
------------------------------------------------CAGGCAGTCACC
CGCAGGGCCAGGGTGGCTCCCGCCGAGAGGATGAGCAAGTTCTTGAAACACTTCACCGTC
GTCGGGGACGACTACCACGCCTGGAACATCAACTACAAGAAGTGGGAAAATGAGGAGGAG
------------GAGGAA---GAAGAGCAGCCA------------------------CCG
CCCACTGAGGCCTCAGCCTCGGCCGAGGAGGGCAGAGCCACTGACCCCACCCCGGCCCCG
GCC---------------------CCTGTGCCCAGGCCCCGCCTAGACTTCAGGACCACT
TTGAGGAAGCTCTTCAGCGCCCACAGGTTTCAGGTTATCATCATCTGCCTGGTCGTCCTG
GATGCCCTCCTGGTGCTCGCAGAGCTCGTTTTGGACCTGAAGATCATCGAGCCCGACAAG
AATAACTATGCCCCCAAG---GTGTTCCACTACATGAGCCTTGCCATCCTAACCTTTTTT
ATGATGGAGATTTTCTTTAAAATATTTGTCTTCCGCTTGGAGTTCTTTCACCACAAGTTT
GAAATCCTGGACACCATCGTGGTGGTCATTTCCTTCATCCTCGACCTCGTCCTCCTGTTC
CGGGAGCATCAATTCGAGGCTCTAGGACTGCTGATCCTGCTCCGGCTGTGGCGGGTGGCC
CGGATCATCAATGGGATAATTATCTCAGTTAAGACACGTTCAGAACGGCAACTG------
---------------TTAAGGTTAAAACAGATAAAC------------ATACAACTGGCC
ACCAAGATCCAGCACCTTGAATTCAGCTGCTCTGAGAAGGAACAAGAAATTGAGAGACTT
AACAAGCTATTGAGACAGCATGGACTTCTCGGAGAAGTGAAC
>Dog|ENSCAFG00000008511|ENSCAFT00000013502
------------------------------------------------------------
------------------------------------------------------------
------------------------------ATGGCCACCTGGGATGAAAAGGCCAGCTCC
CGCAGGGCCAGAGTGGCTCCGGCCGAAAGGATGAGCAAGTTCCTGAAGCACTTCACTGTC
GTTGGGGACGATTACCATGCCTGGAATGTCAACTATAAGAAATGGGAGAATGAGGAGGAC
---------GATGAAGAG---GAGGAGCAGCCG------------------------CCA
CCAACA------GCTGCCTCGGGCGAGGAGGGCAGAGCC---GACCCCACTGCGGCCCCC
ACG---------------------CCC------AGGCCCCCCCTCGACTTCAGGGCCACA
TTAAGGAAGCTCTTCAGCTCCCACAGGTTTCAGGTTATCATCATCTGCCTGGTCATTCTG
GATGCCCTCCTGGTGCTGGCCGAGCTCATTCTGGACCTGAAGATCATCCAGGGTGACAAG
AATAACTATGCCACCAAG---GTGTTCCACTACTCAAGCTTTGCCATCTTGACGCTTTTT
ATGATGGAGGTTTTTTTAAAATTATTTGTCTTCCGCTTGGAGTTCTTTCACCACAAATTT
GAAATCCTGGACACCTTTGTGGTGGTGGTTTCCTTCATCCTCGACCTTGTCCTCCTGTTC
CAGAAGCATGAGTTTGAGGCTCTTGGGCTGCTGATTCTGCTCCGGCTGTGGCGGGTGGCC
CGGATCATCAACGGAATAATTATCTCGGTAAAGACACGTTCAGAACGACAACTG------
---------------CTGAGGTTAAAACAGATGAAT------------ATACAGTTGGCC
GCCAAGATCCAACACCTTGAATTCAGCTGCTCTGAGAAGGAACAAGAAATTGAAAGACTG
AACAAGCTATTGAGACAGCATGGACTTCTTGGTGAAGTCAAC
>Elephant|ENSLAFG00000017093|ENSLAFT00000017091
CTCTACCTCCTCCATCCC------------------------------------------
------------------------------------------------------------
------------------------------------------------CAGGCAAACACC
CGCAGGGCCAGGGTGGCTCCTGCCGAGAGGATGAGCAGATTCCTGAGGCACTTCACGGTT
GTTGGGGACGACTACCACGCCTGGAACATCAACTACAAGAAGTGGGAAAAACAG------
---------------------------------------------------------CCG
CCAACG------CCAGCCTCTGGTGAGGAGAGCAGAGCTGATGACCCAACTGCTGGCCCT
GCCCCAGCA---------------CCC------AGGCCACTCCCAAACTTCAGGACCACA
TTGCGGAAGCTCTTCAGCTGTCACAGGTTTCAGGTTATCATCATTTGCCTGGTCGTTCTG
GATGCCCTCCTGGTGCTTGCCGAACTCATCCTGGACCTGAAGATCATTCAGCCTGACAGG
AACAACTACGCTGCCAGGGTAGTGTTCCACTACATGAGCATCGCCATCTTGACCTTTTTT
ATGATGGAGGTTTCCTTTAAAATATTTGTCTTCCGCCTGGAGTTCTTTCACCACAAGTTT
GAAATCCTGGATGCCATCGTGGTGGTGGTTTCCTTCATCCTCGACATCGTCCTCCTGTTC
CGAGAGCATGAGTTTGAGGCTCTTGGCCTGTTGATTCTGCTCCGGCTGTGGCGGGTGGCC
CGCATCGTCAACGGGATCATTATCTCAGTTAAGACACGTTCAGAACGGCAACTC------
---------------TTAAGGTTAAAACAGATGAAT------------ATACAATTGGCC
GCCAAGATCCAACACCTTGAGTTCAGCTGCACTGAGAAGGAACAAGAAATTGAAAGACTT
AACAAGCTATTGAGACAGCATGGACTTCTTGGTGAGGTGAAC
>Bowhead|bmy_07015T0
------------------------------------------------------------
------------------------------------------------------------
------------------------------------------------------------
------------------------------ATGAGCAAGTTCTTGAAGCACTTCACCGTC
GTTGGGGATGACTACCACGCGTGGAACATCAACTACAAGAAGTGGGAGAATGAAGAGGAG
------------GAGGAG---GAGGAGCAGCCA------------------------CCG
CCCACA------CCGGCCTCGGGCGAGGAGGGCAGAGCTGCTGATCCTACCACAGCGCCT
GCC---------------------CCCGTGCCCAGGCCCCGCCTCGACTTCAGGACCACT
TTGAGGAAGCTCTTCAGCGCCCACAGGTTTCAGGTTATCATCATCTGCCTGGTCGTTCTG
GATGCCCTCCTGGTGCTCGCCGAGCTCGTTCTGGACCTGAAGATCATCCAGCCTGACAAG
AACAACTATGCCGCCAGG---GTGTTCCACTACATGAGCATTGCCATCTTGACCTTTTTT
ATGATGGAGATTTTCTTTAAAATATTTGTCTTCCGCTTGGAGTTCTTTCACCACAAGTTT
GAAATCCTGGACGCCATCGTCGTGGTGGTTTCCTTCATCCTCGACGTTGTCCTCCTTTTC
CGGGAGCATGAGTTTGAGGCTCTAGGGCTGCTGATTCTGCTCCGCCTGTGGCGGGTGGCC
CGGATCATCAATGGGATAATTATCTCGGTTAAGACACGTTCTGAACGGCAACTA------
---------------CTAAGGTTAAAACAGATAAAT------------ATACAACTGGCC
ACCAAGATCCAGCACCTTGAATTCAGCTGCTCTGAGAAGGAACAAGAAATTGAAAGACTT
AACAAGCTACTGAGACAGCATGGACTTCTTGGTGAGGGGAAC
>Minke|BACU020287
------------------------------------------------------------
------------------------------------------------------------
------------------------------------------------CAGGCAGTCACC
CGCAGGGCCAAGGTGGCTCCCGCCGAGAGGATGAGCAAGTTCTTAAAGCACTTCACCGTC
GTTGGGGATGACTACCACGCGTGGAACATCAACTACAAGAAGTGGGAGAATGAAGAGGAG
------------GACGAG---GAGGAGCAGCCA------------------------CCG
CCCACA------CCGGCCTCGGGCGAGGAGGGCAGAGCTGCTGATCCTACCACGGCGCCT
GCGCCTGCC---------------CCCGTGCCCAGGCCCCGCCTCGACTTCAGGACCACT
TTGAGGAAGCTCTTCAGCGCCCACAGGTTTCAGGTTATCATCATCTGCCTGGTCGTTCTG
GATGCCCTCCTGGTGCTCGCCGAGCTCGTTCTGGACCTGAAGATCATCCAGCCTGACAAG
AACAACTATGCCGCCAGG---GTGTTCCACTACATGAGCATTGCCATCTTGACCTTTTTT
ATGATGGAGATTTTCTTTAAAATATTTGTCTTCCGCTTGGAGTTCTTTCACCACAAGTTT
GAAATCCTGGACGCCATCGTCGTGGTGGTTTCCTTCGTCCTCGACGTTGTCCTCCTTTTC
CGGGAGCATGAGTTTGAGGCTCTAGGGCTGCTGATTCTGCTCCGCCTGTGGCGGGTGGCC
CGGATCATCAACGGGATAATTATCTCGGTTAAGACACGTTCTGAACGGCAACTA------
---------------CTAAGGTTAAAACAGATAAAT------------ATACAACTGGCC
ACCAAGATCCAACACCTTGAATTCAGCTGCTCTGAGAAG---------------------
------------------------------------------
