# Supplementary material for: Insights into the Evolution of Longevity from the Bowhead Whale Genome
Source: Cell Rep. 2015 Jan 6;10(1):112–22. doi: 10.1016/j.celrep.2014.12.008 (PMC4536333; doi:10.1016/j.celrep.2014.12.008)
Supplement: Supplemental Folder 2. Species Used in the Analysis of Selective Pressure Variation, Single-Gene Orthologous Families Tested, Likelihood Ratio Tests, MAKER Parameters, and Full Assembly and Read Usage Data, Related to Experimental Procedures [file mmc3.zip › Tested SGOs/reciprocal_group_2927.2.fas]

>Gibbon|ENSNLEG00000002028|ENSNLET00000002637
------------------------------------------------------------
------------------------------------------------------------
------------------------------------------------------------
------------------------------------ATGAATGGGAAGCGGCCAGCGGAG
CCCGGCCCAGCCCGGGTGGGA---AAAAAGGGAAAGAAGGAGGTGATGGCGGAGTTTTCG
GACGCTGTTACGGAAGAAACCTTGAAAAAGCAAGTGGCTGAGGCCTGGAGCCGCAGGACG
CCGTTCAGTCACGAAGTCATTGTCATG------------------GACATGGACCCTTTT
CTTCACTGTGTGATCCCAAACTTCATCCAAAGCCAAGACTTCTTGGAAGGGCTTCAGAAG
GAACTGATGAACTTGGACTTCCATGAGAAGTATAATGATTTATATAAGTTCCAG---CAG
------TCTGATGATTTGAAGAAGAGAAGAGAGCCTCACATCTCCGCTTTAAGGAAAATT
CTGTTTGAAGATTTCCGGTCCTGGCTTTCTGATATTTCTAAAATTGACCTGGAATCAACC
ATTGACATGTCCTGTGCTAAATATGAATTCACCGATGCCCTGCTGTGCCATGATGATGAG
CTGGAAGGGCGCCGGATCGCCTTCATCCTGTACCTGGTTCCTCCCTGGGACAGGAGCCTG
GGTGGTACCCTGGACCTGTACAGCATTGAT------GAACACTTTCAGCCGAAGCAGATT
GTCAAGTCTCTTATCCCTTCGTGGAACAAACTGGTTTTCTTTGAAGTATCTCCTGTGTCC
TTTCACCAGGTGTCTGAAGTCCTGTCTGAAGAAAAGTCACGTTTGTCTATAAGTGGCTGG
TTTCATGGTCCATCGTTGACTAGGCCTCCCAACTACTTTGAACCCCCCATACCTCGGAGC
CCTCATATCCCACAAGAT------------------------------------------
------------------------------------------------------------
CATGAGATTTTGTATGATTGGATCAACCCTACTTATCTGGACATGGATTACCAAGTTCAA
ATTCAAGAAGAGTTTGAAGAAAGTTCTGAAATTCTCCTGAAGGAGTTTCTTAAGCCTGAG
AAATTCGCGAAAGTCTGTGAGGCCTTGGAGCGTGGAGATTTGGAATGGAGCAGCCAAGGT
CCCCCTAACAAAAGGTTTTATGAGAAAGCTGAGGAGAGTAAGCTTCCTGAGATATTGAAG
GAGTGCATGAAGTTATTTCGCTCTGAGGCACTATTCTTGCTGCTCTCCAACTTCACAGGC
CTGAAGCTTCATTTCTTGGCCCCTTCGGAAGAAGATGAGATG------------------
---AATGATAAAAAAGAGGCAGAAGCC---------GCTGATATCACTGAAGAAGGGACT
AGCCATAGTCCTTCTGAGCCAGAGAATAATCAGACAGCCATCAGCAGCAACAGC------
CAACAGAGCAATGAGCAGACAGACCCAGAGCCAGAGGAAAATGAAACAAAGAAA------
------GAATCTAGTGTTCCCATGTGCCAAGGGGAACTGAGGCATTGGAAGACCGGTCAC
TACACTTTAATTCATGACCATAGCAAGGCTGAATTTGCCCTAGACTTAATTCTGTACTGT
GGCTGTGAA---GGCTGGGAGCCAGAATATGGCGGTTTTACTTCTTACATTGCCAAAGGT
GAAGATGAAGAGCTGCTAACAGTGAATCCAGAAAGCAATTCTTTGGCATTGGTCTACAGA
GATAGAGAGACTCTGAAATTTGTCAAGCATATTAACCACCGAAGCCTGGAACAAAAGAAA
ACCTTCCCAAACAGAACAGGTTTCTGGGACTTTTCATTCATGTATTATGAA
>Gorilla|ENSGGOG00000002377|ENSGGOT00000002390
------------------------------------------------------------
------------------------------------------------------------
------------------------------------------------------------
------------------------------------ATGAATGGGAAGCGGCCAGCGGGG
CCCGGCCCAGCCTGGGTGGGA---AAAAAGGGAAAGAAGGAGGTGATGGCGGAGTTTTCG
GACGCTGTTACGGAAGAAACCTTGAAAAAGCAGGTGGCTGAGGCCTGGAGCCGCAGGACG
CCGTTCAGTCACGAAGTCATTGTCATG------------------GACATGGACCCTTTT
CTTCACTGTGTGATCCCAAACTTCATCCAAAGCCAAGACTTCTTAGAAGGGCTTCAGAAG
GAACTGATGAACTTGGACTTCCATGAGAAGTATAATGATTTATATAAGTTCCAG---CAG
------TCTGATGATTTGAAGAAGAGAAGAGAGCCTCACATCTCCACTTTAAGGAAAATT
CTGTTTGAAGATTTCCGGTCCTGGCTTTCTGATATTTCTAAAATTGACCTGGAATCAACT
ATTGACATGTCCTGTGCTAAATATGAATTCACTGATGCCCTGCTGTGCCATGATGATGAG
CTGGAAGGGCGCCGGATTGCCTTCATCCTGTACCTGGTTCCTCCCTGGGACAGGAGCATG
GGTGGTACCCTGGACTTGTACAGCATTGATGGTGCAGAACACTTTCAGCCGAAGCAGATT
GTCAAGTCTCTTATCCCTTCGTGGAACAAACTGGTTTTCTTTGAAGTATCTCCTGTGTCC
TTTCACCAGGTGTCTGAAGTCCTGTCTGAAGAAAAGTCACGTTTGTCTATAAGTGGCTGG
TTTCATGGTCCATCGTTGACTCGGCCTCCCAACTACTTTGAACCCCCCATACCTCGGAGC
CCTCACATCCCACAAGAT------------------------------------------
------------------------------------------------------------
CATGAGATTTTGTATGATTGGATCAACCCTACCTATCTGGACATGGATTACCAAGTTCAA
ATTCAAGAAGAGTTTGAAGAAAGTTCTGAAATTCTCCTGAAGGAGTTTCTTAAGCCTGAG
AAATTCACGAAAGTCTGTGAGGCCTTGGAGCATGGAGATGTGGAATGGAGCAGCCGAGGT
CCCCCTAACAAAAGGTTTTATGAGAAAGCTGAGGAGAGTAAGCTTCCTGAGATATTGAAG
GAGTGCATGAAGTTATTTCGCTCTGAGGCACTATTCTTGCTGCTCTCCAACTTCACAGGC
CTGAAGCTTCATTTCTTGGCCCCTTCGGAAGAAGATGAGATG------------------
---AATGATAAAAAAGAGGCAGAAACC---------GCTGATATCACTGAAGAAGGGACT
AGCCATAGTCCTCCTGAGCCAGAGAATAATCAGACGGCCATCAGCAACAACAGC------
CAACAGAGCAATGAGCAGACAGACCCAGAGCCAGAGGAAAATGAAACGAAGAAA------
------GAATCAAGTGTTCCCATGTGCCAAGGGGAACTGAGGCATTGGAAGACCGGTCAC
TACACTTTAATTCATGACCATAGCAAGGCTGAATTTGCCCTAGACTTAATTCTGTACTGT
GGCTGTGAA---GGCTGGGAGCCAGAATATGGCGGTTTTACTTCTTACATTGCCAAAGGT
GAAGATGAAGAGCTGCTAACAGTGAATCCAGAAAGCAATTCTTTGGCATTGGTCTACAGA
GATAGAGAGACTCTGAAATTTGTCAAGCATATTAACCACCGAAGCCTGGAACAAAAGAAA
ACCTTCCCAAACAGAACAGGTTTCTGGGACTTTTCATTCATCTATTATGAA
>Guinea_Pig|ENSCPOG00000004472|ENSCPOT00000004521
------------------------------------------------------------
------------------------------------------------------------
------------------------------------------------------------
------------------------------------ATGAGTGAGAAGCGGCCCGCGGAA
CCCGGCCCGGCCAGAGTGGGC---AAGAGGGTAAAGAAGGACGTGGTGGCAGAGTTTTCG
GACGCTGTCAAGGAAAAAACCTTGAAAAAGCATGTGGCCGAGGCCTGGATCCACAAGACG
CCATTCAGTCATGAAGCCATTGTCATG------------------GATATGGACCCATTT
CTTCACTGCGTGATCCCAAACTTCATCCAAAGCCAAGACTTCTTGGAAGGGCTTCACAAA
GAACTTTTGAACTTGGACTTCCATGAAAAATACAATGATTTATATAAGTTCCAA---CAG
------TCTGATGATTTAAAGAAGAGAAGAGAGCCTCATATCTCAGCTTTACGGAAACTA
CTGTTTGAAGATTTCCGGGCCTGGCTTTCTGACATTTCTAACATTGACCTGGAACCAACC
ATTGACATGTCCTGTGCTAAGTATGAATTCACTGATGCCCTGCTCTGCCATGATGATGAG
CTGGAAGGGCGCCGGGTGGCCTTCATTCTGTATCTAGTTCCTCCCTGGGACAGGAGTTTG
GGAGGCACACTGGACCTGTTCAGCATTGATGGTACAGAACACTTTCAGCCAAAGCAGATT
GTCAAGTCTCTTGTCCCTTCGTGGAACACACTGGTTTTCTTTGAAGTGTCTCCAGTTTCC
TTTCACCAGGTGTCTGAAGTCCTTTCTGAAGAAAAGTCACGTCTGTCTATCAGTGGCTGG
TTTCATGGTCCTTCACTGACCAGGCCTCCCACCTACCTTGAACCCCTCGTACCTCGGTAC
CCTCACATCCCAAAAGAT------------------------------------------
------------------------------------------------------------
CATGAAATTTTGAATGAATGGATCAACCCTTCTTATCTGGACATGGAATATCAAGCTCAA
ATTCAAGAAGAGTTTGAAGAAAGGTCTGAAATTCTCCTGAAAGAATTTCTTAAGCCTGAC
AAGTTCGAAAAAGTCTGTGAGGCATTGGAGAAAGGAGATGTGGAATGGAATAGCCGTGGT
CCCCCTGACAAAAGGTTTTATGAGAAAGCTGAGGAGAGTCGGCTCCCTGATATACTGAAG
GACTGCATGGAGTTATTTCGCTCGGAGGCACTGTTCTTGCTGCTTTCCAATTTCACAGGC
CTGAAGCTTCACTTCTTGGCCCCTTCAGAAGAAGATGAGATC------------------
---AAAGACAAGACAGAGGAAGAAGCAGCCTATACGACTGGTAGCACTGAAGAGGGGACT
AGCCATAGCTCCACA------GAGAATAATCAGGCAGCCACCAATAACAGCAGC------
CAGCAAAGCAATGAACAGAGAGACTCAGCACCAGAGGATAAGGAATGGCTGAACAGTTTT
TTCTTAGAGTCAAGTGTTCCCACCTGCCAGGGGGAGCTGAGGCATTGGAAGATTGGTCAC
TACACTTTAATCCATGACAACAGCCAGACTGAATTTGCCTTGGACTTGGTTCTTTATTGT
GGCTGTGAAGTAGGCTGGGAGCCGGAATATGGTGGCTTTACTTCCTATATTGCCAAAGGC
GAAGATGAAGAGCTGCTAATAGTGAATCCAGAAAACAATTCTTTGGCGTTGGTCTACAGA
GATAGAGAGACTCTGAAGTTTGTCAAGCATATTAACCATCGAAGCCTAGAACAGAAGAAA
ACTTTCCCAAACAGAACTGGTTTCTGGGACTTCTCATTCGTCTACTATGAA
>Horse|ENSECAG00000007486|ENSECAT00000007718
------------------------------------------------------------
------------------------------------------------------------
------------------------------------------------------------
------------------------------------ATGAATGGGAAACGGCCTGCTGAG
CCCGGCCCGGGCCGGAAAGGG---AAAAAGGGAAAGAAGGAGGTGATGGCGGAGTTTTCG
GACGCCGTCACGGAGGAAGCCTTAAAAAAGCAGGTGGCTGAGGCCTGGAGCCGCAGGACG
CCGTTCCGTCACGAAGCCATTGTCATG------------------GACATGGACCCCTTT
CTTCACTGCGTGATCCCAAACTTCATCCAAAGCCAAAACTTCTTGGAAGGGCTTCAGAAG
GAACTTTTGAACTTGGACTTCCATGAAAAGTACAATGATTTATATAAGTTCCAG---CAG
------TCTGATGATTTGAAGAAGAGAAGAGAGCCTCACATCTGTGCTTTAAGGAAAATT
CTGTTTGAAAATTTCCGAGCTTGGCTTTCTGACATTTCCAAGATTAACCTGGAATCAACC
ATTGACATGTCTTGTGCCAAATATGAATTCTCAGATGCCCTGCTCTGCCATGATGATGAG
CTGGAAGGGCGCAGGATCGCCTTCATTCTTTACCTGGTTCCTTCCTGGGACAGGAGCCTG
GGGGGCACCCTGGACCTGTACAGTGTTGAT------GAACACTTTCAGCCGAAGCAGATT
GTCAAGTCTCTTATCCCTTCGTGGAACACACTGGTTTTCTTTGAAGTGTCTCCAGTATCC
TTTCACCAGGTGTCTGAAGTCCTGTCTGAGGAAAAGTCGCGTTTGTCTATAAGCGGCTGG
TTTCATGGCCCTTCGTTGACCAGGCCTCCCAACTACTTTGAACCTCTCATACCTCGGAGC
CCTCACATCCCGCAAGAT------------------------------------------
------------------------------------------------------------
CATGAAATTTTGTATGATTGGATCAACCCTACTTATCTGGACATGGATTACCAAGTTCAA
ATTCAAGACGAGTTTGAAGAAAGGTCTGAGATTCTCCTAAAGGAGTTCCTTAAGCCTGAG
AAATTTGCAGAGGTCTGTGAGGCTTTGGAGAAAGGAGATGTGGAATGGAGCAGCCGAGGT
CCCCCTAACAAAAGGTTTTATGAGAAAGCTGAAGAGAGCACGCTCCCCAAAATACTGAAG
GACTGCATGGAATTATTTCGCTCCGAGCCACTCTTCTTGCTGCTCTCCAACTTCACAGGC
CTGAAACTTCACTTCCTGGCCCCTTCAGAAGATGATGAGGTT------------------
---GAGGACAAAAAAGAGGGAGAAGCAGCCTCTGCTGCTGACAGCACTGAAGAAGGGACT
AGCCACAGCTCCTCTGAGCCAGAGAATAATGAGGTGGCCATCAGCAACAACCGC------
CAGCAGAGCAGTGAGCAGACAGACCCAGAGCCAGAGGAATGCGAAGCAGAGAAG------
------GAATCAAGTGTTCCCACATGCCAGGGGGAACTGAGGCATTGGAATACTGGTCAC
TACACTTTGATCCATGACAACAGCAAGACTGAATTTGCCCTGGACTTACTTCTCTACTGT
GGCTGTGAC---GGCTGGGAGCCAGAGTACGGTGGCTTTACTTCCTACATTGCCAAAGGT
GAAGATGAAGAGCTGCTAACAGTGAATCCAGAAAACAATTCTTTGGCATTGGTCTGCAGA
GATACAGAGACTCTGAAATTTGTCAAGCATATTAACCACCGAAGCTTAGAACAAAAGAAA
ACCATCCCAAATAGAACAGGTTTCTGGGACTTTTCATTTGTCTATTATGAA
>Mouse|ENSMUSG00000033009|ENSMUST00000109556
------------------------------------------------------------
------------------------------------------------------------
------------------------------------------------------------
------------------------------------ATGAACGGGAAGCGGCCGGCGGAT
CCTGGCCCAGCGCGGCCAATG---AAGAAGGGAAAGAAGCAGGTATCGGCAGAGTTTTCG
GACGCTGTCACTGAAGAAATCCTGAGGAAGCAGGTGGCTGAGGCCTGGAGCTGCCGGACA
CCGTTCAGCCATGAAGCTATTGCCTTG------------------GACATGGATCCTTTC
CTTCACTGTGTGATCCCAAACTTCATCCAAAGCCAAGACTTCTTGGAAGGACTTCACAAA
GAGCTTTTGAGCCTGGACTTCCATGAAAAGTACAATGATTTATATAAGTTCCAA---CAG
------TCTGATGATTTGAAGAACCGAAAAGAGCCCCATATCTCAGCTTTAAGGAAACTT
ATGTTTGAAGATTTTCGGGCCTGGCTTTCTAAGGTTTCCGGCATTGACCTAGAACCAACC
ATTGACATGTCGTGTGCGAAATACGAGTTCACTGATGCTCTGCTCTGCCATGATGATGAA
CTGGAGGGGCGCCGGATCGCTTTCATTCTGTACCTGGTTCCTTCTTGGGACAGGGACTTG
GGGGGCACCCTGGACCTTTATGACACTGAT------GAACACTTGCAGCCAAAGCAGATT
GTCAAGTCTCTTATCCCTTCCTGGAACAAACTGGTTTTCTTTGAAGTGTCTCCAGTATCC
TTTCACCAGGTGTCTGAAGTCCTGTCTGAAGAAACATCACGTTTGTCTATAAGTGGCTGG
TTTTATGGTCCTTCATTAACCAGGCCTCCTACCTACTTTGAGCCCCCAATCCCTCGAAAC
CCTCACATCCCACAAGAT------------------------------------------
------------------------------------------------------------
CATGAAATTTTATATGAGTGGATCAACCCTGCTTACCTGGAAATGGATTATCAAATGCAA
ATTCAAGAAGAATTTGAAGAAAGGTCTGAAATTCTCCTGAAGGAGTTTCTTAAGCCTGAG
AAATTTGCAGAGGTCTGTGAAGCCTTGGAGAAAGGAGATGTGGAATGGAAAAGCCATGGT
CCCCCAAACAAAAGGTTTTATGAGAAAGCAGAAGAAAATAACCTCCCTGACGTGCTGAAG
GAATGCATGGGCCTGTTCCGCTCTGAGGCGCTCTTCCTGCTGCTCTCCAACCTCACTGGC
CTGAAGCTTCACTTCTTGGCCCCTTCAGAAGATGATGAGACT------------------
---GAGGAGAAAGGAGAGGGGGAGACAGCCAGTGCTGCTGCTGGCACTGAAGAAGGGACT
AGCCGACGCCCCTCGGGGCCAGAGAATAATCAGGTGGCCGCTGGCAGTCACAGT------
CAAGAGAACGGTGAACAGGCAGACCCAGAAGCACAGGAAGAGGAAGCAAAGAAA------
------GAATCGAGCGTTCCCATGTGCCAGGGGGAGCTGAGGCGTTGGAAGACTGGCCAT
TACACATTAGTCCACGACAACACCAAGACTGAATTTGCCCTGGACCTGTTTCTGTACTGT
GGCTGTGAA---GGCTGGGAGCCCGAATATGGCGGCTTTACCTCCTACATTGCTAAAGGT
GAAGATGAAGAGCTGCTCATAGTGAATCCAGAAAACAACTCTTTGGCGTTGGTCTACAGA
GACAGAGAAACGCTGAGGTTTGTGAAACACATCAACCACCGCAGCCTAGAGCAGAGCAAA
GCCTTCCCAAGCAGAAGCGGCTTCTGGGACTTCGCATTCATCTACTATGAG
>Opossum|ENSMODG00000013378|ENSMODT00000017039
ATGTCCAATCACAGCAAAGACGTTCGCACCATCAGAGGTGCCCATTGGCAAGGACAAATT
AGGCTCCGCCTCCCCCCTCTTTTCATTTTCCCATTGGGCGTCTCGTGGGCTGTGAGGGAT
TCTAGGAGTTGTAGTATCAGTGGGTGCGACGCATTTGCCGCATGGCGCGCGACTTATAGT
GGCCACTGTGTCTCGGAGGCGAGGGGATCCAAAGGTATGAGCGGGAAACGGCGCGCGGAT
CAGGGACCTGTCTCAGAAAGAAAGAAGAAGGGGAAGCGCGAATTGACAGGAGAGTTCTCT
GCTACTCTCCGTGAGGAGACAGTGAAAAAGCAGGTGGCTGAGGCCTGGAGCCGGAGGACC
AGGTTCAGTCATGAGGCCATAATTATG------------------GACCCAGATCCTTTC
CAACACTGTGTGATCCCAAACTTCATCCAGTGCCAGACTTTCTTGGAAGGACTTCAGAAG
GAACTTTTGGATCTGGATTTTCATGAGAAATGCAATGACTTGTACAAATTCAAA---CAG
------TCGGATGATCTGAAGAATAGAGACGAACTTCATATCTCTGCTTTAAGGAAAGTT
CTGTTTGAAGATTTCCGGAGATGGCTTTCAGACATTGTTTTGATTGACTTGGAATCAACT
GTTGATATCTCTTGTGCTAAGTATGAATATACAGATATCCTGTTATGCCATGATGATGAG
CTGGAAGGAAGAAGAATTGCTTTCATTCTATATCTTGTTCCTGCTTGGGACAAGAGCCTT
GGGGGTACCTTGGACTTGTACAGTACAGAT------GAACATGTCCAGCCAGAACAGATT
GTTAAGTCTCTTGTCCCATCTTGGAACACCTTGGTTTTCTTTGAAGTGTCTCCAGTGTCC
TACCATCAGGTTTCTGAAGTTCTGTCTGAAGGAAAATGTCGGCTGTCTATAAGTGGCTGG
TTTCATGGTCCTTCTCAGACAAGGTCCTCAAGCTATTTCGAGCCCCTCTTACCGCGTAGC
CCTCACATTTTACGAGAT------------------------------------------
------------------------------------------------------------
AATGAAATTTTATATGAATGGATTAATCCAATCTATATGGACATCGATTTCCAGGCTCAA
ATTCAAGAGGAATTTGAAGAGCGCTCTGAAATTCTATTGAAGGAGTTTTTCAAGTCTGAA
AAATATGAAAAAATATATGAGGCTTTGGAGAAAGAAGATCTAGAATGGAGCAAACGAGGT
CCCCCCAATAAAAGGTTTTATGAAACAGCTGAGGAAGAGAAGCTTCCAGATATCTTAAGG
GAGTGCATGGAGTTATTTCGCTCTGAGGCCCTGTTCTTGCTGCTGTCCAACTTCACAGGC
CTAAAGCTTCATTTCCTAGTCTCTTCAGATGAGGATGATGAGAACCAGACAAACAATGAT
GAAGAAGAAAGTGAAGAA------------ATTAGC------------------------
---CATGGTTCTTCTAAAGGAGAAAACTACCAGGAGGCCAGTGGCCACACAAGC------
CAACAAAGCAAGATAGAAACAGCTCTAGAATCAGAGGATGGAGAGGCAAAGAAT------
------AAATCAACTGTCCCCACATGCACTGGAGAGCTGAGATATTGGAAGAATGGTCAC
TACACTCTAGTGCATGACACAAAAAATACTGAATTTGCCTTAGACCTGCTTTTCTACTGT
GGCTGTAAA---GGATGGAAAACAGAATATGGTGGCTTTACTTCCTACATTGCCAAAGAT
GAAGATGAAGAGCTCCTAACAGTGACTCCAGAAGAGAATTCACTGGCATTGGTTTACAGA
GATCGAGAAACTCTAAAATTCGTCAAGCATATCAACCACCAAAGCTTAGAGCGAAAGAAA
ACTGGCCAGAACAGAACAGGTTTTTGGGACTTTTCCTTTGTCTACTATGAA
>Orangutan|ENSPPYG00000007366|ENSPPYT00000008660
------------------------------------------------------------
------------------------------------------------------------
------------------------------------------------------------
------------------------------------ATGAATGGGAAGCGGCCAGCGGAA
CCCGGCCCAGCCCGGGTGGGA---AAAAAGAGAAAGAAGGAGGTGATGGCCGAGTTTTCG
GACGCTGTTACGGAAGAAACCTTGAAAAAGCAGGTGGCTGAGGCCTGGAGCCGCAGGACA
CCGTTCAGTCACGAAGTCATTGTCATG------------------GACATGGACCCTTTT
CTTCACTGTGTGATCCCAAACTTCATCCAAAGCCAAGACTTCTTGGAAGGGCTTCAGAAG
GAACTGATGAACTTGGACTTCCATGAGAAGTATAATGATTTATATAAGTTCCAG---CAG
------TCTGATGATTTGAAGAAGAGAAGAGAGCCTCACATCTCTGCTTTAAGGAAAATT
CTATTTGAAGATTTCCGGTCCTGGCTTTCTGATATTTCTAAAATTGACCTGGAATCAACC
ATTGACATGTCCTGTGCTAAATATGAATTCACCGAGGCCCTGCTGTGCCATGATGATGAG
CTGGAAGGACGCCGGATCGCCTTCATCCTGTACCTGGTTCCTCCCTGGGACAGGAGCCTG
GGTGGTACCCTGGACCTGTACAGCATTGAT------GAACACTTTCAGCCGAAGCAGATT
GTCAAGTCTCTTATCCCTTCGTGGAACAAACTGGTTTTCTTTGAAGTATCTCCTGTGTCC
TTTCACCAGGTGTCTGAAGTCCTGTCTGAAGAAAAGTCACGTTTGTCTATAAGTGGCTGG
TTTCATGGTCCATCGTTGACTAGGCCTCCCAACTACTTTGAACCCCCCATACCTCGGAGC
CCTCACATCCCACAAGAT------------------------------------------
------------------------------------------------------------
CATGAGATTTTGTATGATTGGATCAACCCTACTTATCTGGACATGGATTACCAAGTTCAA
ATTCAAGAAGAGTTTGAAGAAAGTTCTGAAATTCTCCTGAAGGAGTTTCTTAAGCCTGAG
AAATTCATGAAAGTCTGTGAGGCCTTGGAGCATGGAGATGTGGAATGGAGCAGCCGAGGT
CCACCTAACAAAAGGTTTTATGAGAAAGCTGAGGAGAGTAAGCTTCCTGAGATATTGAAG
GAGTGCATGAAGTTATTTCACTCTGAGGCACTATTCTTACTGCTCTCCAACTTCACCGGC
CTGAAGCTTCATTTCTTGGCCCCTTCGGAAGAAGATGAGATG------------------
---AATGATAAAAAAGAGGCAGAAGCC---------GCTGATATCACTGAAGAAGGGACT
AGCCATAGTCCTCCTGAGCCAGAGAATAATCAGACAGCCATCAGCAACAACAGC------
CAACAGAGCAATGAGCAGACAGACCCAGAGCCAGAGGAAAATGAGACAAAGAAA------
------GAATCAAGTGTTCCCACATGCCAAGGGGAACTGAGGCGTTGGAAGACCGGTCAC
TACACTTTAATTCATGACCACAGCAAGGCTGAATTTGCCCTAGACTTAATTCTCTACTGT
GGCTGTGAA---GGCTGGGAGCCAGAATATGGCGGTTTTACTTCTTACATTGCCAAAGGT
GAAGATGAAGAGCTGCTAACAGTGAATCCAGAAAGCAATTCTTTGGCATTGGTCTACAGA
GATAGAGAGACTCTGAAATTTGTCAAGCACATTAACCACCGAAGCCTGGAACAAAAGAAA
ACCTTCCCAAACAGAACAGGTTTCTGGGACTTTTCATTCATCTATTATGAG
>Platypus|ENSOANG00000002091|ENSOANT00000003321
------------------------------------------------------------
------------------------------------------------------------
------------------------------------------------------------
------------------------------------------------------------
------------------------------------------------------------
------------------------------------------------------------
------------------------ATG------------------GACACAGAACCCTTT
CACCACTGCGTGATCCCGAACTTCATCGACTGCCAGACCTTCTTGGAAGGGCTTCAGAAA
GAGCTTTTGAACTTGGACTTCCATGAGAAATGCAATGATTTGTATAAATTCAAA---CAG
------TCAGATGACCTGAAGAAAAGGAAGGAACCGCATATATCTGCCTTAAGGAAAGTT
CTGTTTGAAGAATTCCGAATGTGGCTTTCTGACATTGCTAATGTGGACTTGGAACCAACC
GTTGACCTGTCCTGTGCTAAATATGAATATACAGATGCCTTGCTGTGTCACGACGACGAG
CTGGAAGGACGCCGAATCGCCTTCATTCTTTACCTGGTTCCGCCATGGGATGAGAACCTA
GGAGGCACCTTGGACTTGTACGATACGGAC------GAACATTTTCAGCCTCAGCAGATT
GTCAAGTCTCTTGTCCCTTCGTGGAACACGCTGGCTTTCTTTGAAGTGTCTCCAGTATCT
TTCCATCAGGTGTCCGAAGTTTTGTCAGAAGGCAAGTGCCGTTTGTCTGTAAGCGGCTGG
TTTCATGGTCCTTCACTGGCAAGGCCCCCTCGCTACTTTGAGCCCCTCTTACCTCGGACC
CCTCACATCCCTCGAGAT------------------------------------------
------------------------------------------------------------
CATGAGATTTTATATGACTGGATCAGCCCTGCCTATCTGGACATTAGTTCCCAGGCTCAG
ATTCAAGAGGAGTTTGAGGAGCGATCAGAAATCCTCCTGAAAGATTTTTTCAAGGCTGAG
AAATTTGAAAAGGTCTGTGAAGCTTTGGAGAAAGGAGACTTGGAATGGATCAGCCAAGGT
CCCCCAAACAAAAGATTTTATGAGAAAGCTGAAGAAGGGAGGCTTCCAGACATCTTAAGG
GAGTGTATGGAGTTATTTCGCTCTGAAGCACTGTTCTTGCTGCTCTCCAACTTCACGGGC
CTGAAACTTCATTTCCTGGCCCCTTCAGATGAGGAGGAGGAT------------------
---GAAGAAAAAGAAATC------------ATCAGCACAGGCAACATTGAAGCTGGTCCC
GGACACAGCTCCTTTAAACCAGAGTCCAGAGAAAGCAGTCCTGGATCCAGTAGCGACACA
ACCCAAAACAAAGCTGAATCGGCCACAGAGTCAGAGGACGAAGAACCAAAGAAT------
------AGATCCAGCGTTCCTACATGCAAGGGCGAGTTGAGGTTCTGGAAGAACGGTCAC
TACACTTTAGTCCACGACACCAAGAATACCGAGTTTGCTCTGGACCTCATGCTTTACTGT
GGCTGTGAA---GGTTGGGAAGCAGAATACGGCGGTTTCACCTCCTACATCGCAAAAGGT
GAAGATGAAGAGTTGCTCACAGTGAATCCAGAAAACAATTCTTTGGCTTTGGTTTTCAGA
GATAAAGAGACTTTGAAATTTGTCAAGTACATTAACCACCGAAGCTTGGAGCGAAAGAAA
ACTAACCAGAGCAGAACAGGGTTCTGGGATTTTTCTTTTGTGTACTATGAA
>Rabbit|ENSOCUG00000017235|ENSOCUT00000017239
------------------------------------------------------------
------------------------------------------------------------
------------------------------------------------------------
------------------------------------ATGAATGGGAAACGGCCTGCTGAG
CCCGGCCCGGGCCGCGTGGGG---AAAAAGGGAAAGAAGGAGGTGATGGCGGAGTTTTCG
GACGCTGTCACGGAGGAAACCTTGAAAAAGCAGGTGGCTGAAGCCTGGAGTCGCAGAGCG
CCGTTCAGTCACGAAGCCATTGTCATG------------------GACGTGGACCCCTTT
CTTCACTGTGTGATCCCAAACTTCATCCAAAGCCAAGACTTCTTGGAAAGGCTTCAGAAG
GAACTTTTGAACTTGGACTTCCACGAGAAGTATAATGATTTATATAAGTTCCAA---CAG
GTCAAGTCTGATGATTTGAAGAAGAGAAGAGAGCCTCATATTTCTGCTTTAAGGAAACTT
CTGTTTGAAGATTTCCGAGCCTGGCTTTCTGACATTTCTAAGATTGACCTGGAACCAACT
ATTGACATGTCCTGTGCTAAATATGAATTCACTGATGCCCTATTATGCCATGATGATGAG
CTGGAAGGACGCCGGATCGCCTTCATTCTGTACCTCGTACCTCTTTGGGACAGGAGCTTA
GGGGGCACCCTGGACCTGTACAACACTGAT------GAACACTTTCAGCCGAAGCAGATT
GTCAAGTCTCTTGTCCCTTCGTGGAACAAACTGGTTTTCTTTGAAGTGTCTCCAGTATCC
TTTCACCAGGTGGCTGAAGTCCTCTCTGAGGAGAAGTCGCGCTTGTCTATAAGTGGCTGG
TTTCATGGTCCTTCGTTAACCAGGCCTCCCACCTACTTTGAACCCCTCATTCCTCGGAAC
CCTCACATCCCACAAGAT------------------------------------------
------------------------------------------------------------
CATGAAATTTTGTATGATTGGATCAATCCTACTTATCTGGACATGGATTACCAAGCTCAA
ATTCAAGAAGAGTTTGAAGAAAGTTCTGAAATTCTCCTGAAGGAGTTTCTTAAGCCTGAG
AAATTTGCAAAGGTCTGTGAGGCCTTAGAGAAAGAAGATGTGAAATGGAGCAGTCGAGGT
CCTCCTAACAAAAGATTCATCTCCAAAGCTGATGAAAGTACACTTCCTGATATCCTGAAG
CTCTGCATGGAGTTATTTCGCTCCGAGGCAATGTTCTTGCTGCTCTCCAACTTCACATGC
ATGAAGCTTCACTTCTTGGCCCCTTCAGAGGAAGATGAGACT------------------
---GACGACAAAAAGGAGGGAGAAGCAGCCTCTGTTGCAAATAACTCGGAAGAAGGGACC
AGCCAGAGCTCCTCTGAGCCTGAA---AATGAGGCAGCCATCAGCAACAACAGC------
CAGCAGACTGATGGCCAAATAGAATCACAGTCAGAGGAAAAGGAAGCAAAAAAA------
------GAATCAAGTGTTCCCACATGCCAAGGAGAACTGAGGCATTGGAATACTGGTCAC
TACACTTTAATCCATGACAACAGCCAGACTGAATTTGCGCTGGACTTGCTTCTCTACTGC
GGCTGTGAA---GGCTGGGAGCCAGAGTTTGGTGGCTTTACCTCCTACATTGCCAAAGGT
GAAGATGAAGAGCTGCTAACGGTGAATCCAGAAAACAATTCTTTGGCATTGGTCTACAGA
GATAGAGAGACTCTAAAGTTTGTCAAGCATATTAACCACCGAAGCCTAGAACAAAAGAAA
ACCTTCCCAAATAGAACAGGTTTCTGGGACTTTGCATTTGTCTACTATGAA
>Rat|ENSRNOG00000019288|ENSRNOT00000026118
------------------------------------------------------------
------------------------------------------------------------
------------------------------------------------------------
------------------------------------ATGAACGGGAAACGGCCGGCAGAT
CCCGGCCCAGCGCGGCCAATG---AAGAAGGGAAAGAAGCAGGTAGCGGCAGAATTTTCG
GACGCTGTCACTGAAGAAATCCTGAGGAAGCAGGTGGCCGAGGCCTGGAGCTGCCGGACG
CCGTTCAGTCATGAAGCAATTGCCTTG------------------GACATGGATCCTTTT
CTTCACTGTGTGATCCCAAACTTCATCCAAAGCCAAGACTTCCTGGAAGGACTTCAGAAA
GAACTCTTGAGCCTGGACTTCCATGAAAAGTACAATGATTTATATAAGTTCCAG---CAG
------TCCGATGATTTGAAGAAGAGAAAAGAGCCTCATATCTCAGCCTTGAGGACACTT
ATGTTTGAAGATTTTCGGGCCTGGCTTTCTAAGGTTTCCGGCATTGACCTAGAAGCAACC
GTTGACATGTCCTGTGCTAAATACGAGTTCACTGATGCTCTGCTCTGCCACGACGACGAG
CTGGAGGGGCGCCGGATCGCCTTCATTCTGTACCTGGTTCCTTCCTGGGACAGGGACTTG
GGGGGCACCCTGGACCTCTATGACACGGAT------GAACACTTGCAGCCAAAGCAGATT
GTGAAGTCTCTTGTCCCTGCCTGGAACAAACTGGTTTTCTTTGAAGTGTCTCCAGTATCC
TTTCACCAGGTGTCTGAAGTCCTGTCTGAAGAATTAACACGTTTGTCCATAAGTGGCTGG
TTTCACGGTCCTTCGTTAGCCAGGCCTCCCACCTACTTTGAGCCCCCAGTCCCTCGAAGC
CCTCACATCCCACAAGAC------------------------------------------
------------------------------------------------------------
CATGAAATTTTATACGAGTGGATCAACCCTGCTTACCTGGAAATGGATTATCAAATGCAA
ATTCAGGAAGAATTTGAGGAAAGGTCTGAAATTCTCCTGAAGGAGTTTCTTAAGCCTGAG
AAATTTGCAAAGGTCTGTGAAGCCTTGGAGAAAGGAGATGTGGAATGGAAAAGCCATGGT
CCCCCAAACAAAAGGTTTTATGAGAAAGCGAAGGAAAGTAACCTCCCTGATGTTCTGAAG
GAGTGCATGGGCCTGTTTCACTCAGAGGCAATGTTCCTGCTGCTCTCCAACTTCACCGGG
CTGAAGCTTCACTTCTTGGCCCCTTCAGAAGATGATGAGACC------------------
---GAGGACAAAGGAGAGGGGGAGACAGCCAGCGCTGCTGGTGGCACTGAAGAAGGGACT
AGCCAAAGCCCCCCAGGGCCAGAGGATAATCAGGCAGCTGTCGGCAGCCACAGT------
CAAGAGAATGGTGAACAGGCAGACCCAGAACCACAGGAAGACGAAGCAAAGAAA------
------GAATCAAGTGTTCCCATGTGCCAGGGAGAGCTGAGGCGATGGAAAACTGGTCAC
TACACTTTAGTCCACGACAACAGCAAGACGGAGTTTGCCTTGGACCTGTTTCTGTACTGC
GGCTGTGAA---GGCTGGGAGCCAGAGTATGGCGGCTTCACCTCCTACATTGCGAAAGGT
GAAGATGAAGAGCTGCTCATAGTGAATCCAGAAAACAATGCTCTGGCCTTGGTCTACAGA
GACAGAGAAACTCTGAGATTTGTGAAGCACATTAACCACCGCAGCCTAGAGCAGAGGAAC
ACCTTCCCAAACAGAAGCGGGTTCTGGGACTTCGCATTCATGTACTACGAG
>Macaque|ENSMMUG00000029125|ENSMMUT00000039333
------------------------------------------------------------
------------------------------------------------------------
------------------------------------------------------------
------------------------------------ATGAATGGGAAGCGGCCAGCGGAG
CCTGGCCCAGCCCGGGTGGGA---AAAAAGGGAAAGAAGGAGGTGATGGCGGAGTTTTCG
GACGCTGTTATGGAAGAAACCTTGAAAAAGCAGGTGGCTGAGGCCTGGAGCCGCAGGACG
CCGTTCAGTCACGAAGTCATTGTCATG------------------GACATGGACCCTTTT
CTTCACTGCGTGATCCCAAACTTCATCCAAAGCCAAGACTTCTTGGAAGGGCTTCAGAAG
GAACTGATGAACTTGGACTTCCATGAGAAGTATAATGATTTATATAAGTTCCAG---CAG
------TCTGATGATTTGAAGAAGAGAAGAGAGCCTCACATCTCTGCTTTAAGGAAAATT
CTGTTTGAAGATTTCCGGTCCTGGCTTTCTGATATTTCTAAAATTGACCTGGAATCAACC
ATTGACATGTCCTGTGCTAAATATGAATTCACCGATGCCCTGCTGTGCCATGATGATGAG
CTGGAAGGGCGCCGGATCGCCTTCATCCTATACCTGGTTCCTCCCTGGGACAGGAGCCTG
GGTGGTACCCTGGACCTGTACAGCATTGAT------GAACACTTTCAGCCGAAGCAGATT
GTCAAGTCTCTTATCCCTTCGTGGAACAAACTGATTTTCTTTGAAGTATCTCCTGTGTCC
TTTCACCAGGTGTCTGAAGTCCTGTCTGAAGAAAAGTCACGTTTGTCTATAAGTGGCTGG
TTTCATGGTCCATCGTTGACTAGGCCTCCCAACTACTTTGAACCCCCCATACCTCGGAGC
CCTCATATCCCACAAGATGTAAGAAGAATTGCTGATATCCTTACCTTAGGAGTTATAGCA
TATCATTTCCAGATTGGTGTTTGGCAGAGCTCCTATCTGCTGACTGCTGCTTTATCTGCT
CAT---------------------------------------------------------
---------------------------------------------TTTCTA---CCTGAG
AAATTCGCAAAAGTCTGTGAGGCCTTGGAGCATGGAGATGTGGAATGGAGTAGCCGAGGT
CCCCCTAACAAAAGGTTTTATGAGAAAGCTGAGGAGAGTAAGCTTCCTGAGATATTGAAG
GAGTGCATGAAGTTATTTCGCTCTGAGGCACTATTCTTGCTGCTCTCCAACTTCACAGGC
CTGAAGCTTCATTTCTTGGCCCCTTCGGAAGAA---GAGATG------------------
---AATGACAAAAAAGAGGAAGAAGCC---------GCTGATAGCACTGAAGAAGGGACT
AGCCATAGTCCTCCTGAGCCAGAGAATAATCAGACAGCCATCAGCAACAACAGC------
CAACAGAACAATGACCAGACAGACCCAGAGCCAGAGGAAAATGAAACAAAGAAA------
------GAATCAAGTGTCCCCACATGCCAAGGGGAACTGAGGCGTTGGAAGACTGGTCAC
TACACTTTAATTCATGACCATAGCAAGGCTGAATTTGCCCTAGACTTAATTCTCTACTGT
GGCTGTGAA---GGCTGGGAGCCAGAATATGGTGGTTTTACTTCTTACATTGCCAAAGGT
GAAGATGAAGAGCTGCTAACAGTGAATCCAGAAAACAATTCTTTGGCATTGGTCTACAGA
GATAGAGAGACTCTGAAATTTGTCAAGCATATTAACCACCGAAGCCTGGAACAAAAGAAA
ACCTTCCCAAACAGAACAGGTTTCTGGGACTTTTCATTCATATATTATGAA
>Marmoset|ENSCJAG00000012630|ENSCJAT00000024493
------------------------------------------------------------
------------------------------------------------------------
------------------------------------------------------------
------------------------------------ATGAATGGGAAGCGGCCAGCGGAG
CCCGGCCCAGCCCGGGTGGGA---AAAAAGGGAAAGAAGGAGGTGATGGCGGAGTTTTCG
GACGCTGTCACGGAGGAAACCTTGAAAAAGCAGGTGGCTGAGGCCTGGAGCCACAGGACG
CCTTTCAGTCACGCGGTGGTGGTGATGATGATTAGCACGGTGCATGAT------------
---------------CCCAACTTCATCAAGCAGACTGACTTTTTAATACCTTTTGAACAG
GAACTCTTCACCCTAATGGCACACCGAAACTCCAATGACTTTTTTTTTTTTTTGTTCCAG
------TCTGATGATTTGAGGAAGAGAAGAGAGCCTCACATCTCTGCTTTAAGGAAAATT
CTGTTTGAAGATTTCCGGTCCTGGCTTTCTGATATTTCTAAAATTGACCTGGAACCAACC
ATTGACATGTCCTGTGCTAAATATGAATTCACTGATGCTCTGCTGTGCCATGATGATGAG
CTGGAAGGGCGCCGGATCGCCTTCATCCTATACCTGGTTCCTCCCTGGGACAGGAGCCTG
GGGGGTACCCTGGACCTGTACAGCATTGAT------GAACACTTTCAGCCGAAGCAGATT
GTCAAGTCTCTTATCCCTTCGTGGAACAAACTGGTTTTCTTTGAAGTATCTCCAGTGTCC
TTTCACCAGGTGTCTGAAGTCCTGTCTGAAGAAAAGTCACGTTTGTCTATAAGTGGCTGG
TTTCATGGTCCATCGTTGACTAGGCCTCCCAACTACTTTGAACCCCTCATACCTAGGAGC
CCTCACATCCCACAAGAT------------------------------------------
------------------------------------------------------------
CATGAGATTTTGTATGATTGGATCAACCCTACTTATCTGGACATGGATTATCAAGTTCAA
ATTCAAGAAGAGTTTGAAGAAAGTTCTGAAATTCTCCTGAAGGAGTTTCTTAAGCCTGAG
AAATTTGCGGAAGTCTGTGAGGCCTTGGAGCATGGAGATGTGGAATGGAGCAGCCGAGGT
CCCCCTAACAAAAGGTTTTATGAGAAAGCTGAGGAGAGTAAGCTTCCTGATGTATTGAAG
GAGTGCATGAAGTTATTTCGCTCTGAGGCCCTATTCTTACTGCTCTCCAACTTCACTGGC
CTGAAGCTTCATTGCTTGGCCCCTTCTGAAGAAGATGAGATG------------------
---AAGGACAAAAAAGAGGAAGAAGCTGCCTCTGCTGCTGATAGCACTGAAGAAGGGACT
AGCCATAGCCCTCCTGAGCCAGAGAATAATCAGACAGCCATCAGTAACAACAGC------
CAACAGAGCAATGACCAGACAGACCCAGAGCCAGAGGAAAATGAAACAAAGAAA------
------GAATCAAGTGTTCCCACATGCCAGGGGGAACTGAGGCACTGGAAGACTGGTCAC
TACACTTTAATTCATGACCATTGCAAGGCTGAATTTGCCCTAGACTTAATTCTCTACTGT
GGGTGTGAA---GGCTGGGAGCCCGAATATGGCGGTTTTACTTCTTACATTGCCAAAGGT
GAAGATGAAGAGCTGCTAACAGTGAATCCAGAAAACAATTCTTTGGCATTGGTCTACAGA
GATAGAGAGACTCTGAAATTTGTCAAGCATATTAACCATCGAAGCCTGGAACAAAAGAAA
ACTTTCCCAAACAGAACAGGTTTCTGGGACTTTTCATTCATCTATTATGAA
>Microbat|ENSMLUG00000004976|ENSMLUT00000004980
------------------------------------------------------------
------------------------------------------------------------
------------------------------------------------------------
------------------------------------ATGAATGGGAAACGGCCCCCTGAT
CCTAACCCGGACCGGATGGGG---AAGAAGAGAAAGAAGGAGGTGATGGTGGAGTTTTCG
GACGCGGTCACGGAGGAAGTCTTGAAGAAGCAGGTGGCTGAGGCCTGGAGCTGCAGGACG
CCGTTCAGTCACGAAGCCATTATCATG------------------GACATGGACCCCTTT
CCTCATTGCGTGATCCCAAACTTCATCCCAAGTCAAAACTTCTTGGAAGGGCTTCAGAAG
GAGCTTTTGAGCTTGGACTTCCATGAAAAGTATAATGATTTATATAAGTTCCAG---CAG
------TCTGACGATTTGAAGAAGAGAAAAGAGCCTCACATCTGTGCTTTAAGGAAAATT
CTCTTTGAAGATTTCCGGGCTTGGCTTTCTGACATTTCCAAGATTGACCTGGAATCAACC
ATTGACATGTCCTGTGCTAAATATGAATTCTCAGATGCCCTGCTCTGCCACGATGATGAG
CTGGAGGGGCGCCGGATCGCCTTCATCCTTTACCTGGTTCCTCCCTGGGACAGGAGCTTG
GGGGGTACCCTGGATCTGTACAACGTTGAT------GAACACTTCCAGCCAAAGCAGATT
GTCAAGTCCCTTATCCCTTCGTGGAACACACTGGTTTTCTTTGAAGTGTCTCCAGTGTCC
TTTCACCAGGTGTCTGAAGTCCTGTCTGAAGAAAAGTCACGTCTGTCTATAAGCGGCTGG
TTTCATGGTCCTTCACTGACCAGGCCTCCCACCTACTTTGAACCTCCCATACCTCGGAGC
CCTCATATCCCGCGAGAT------------------------------------------
------------------------------------------------------------
CATGAAATTTTGTATGAGTGGATCAACCCTACTTATCTGGACATGGATTACCAAATTCAA
ATTCAAGAAGAGTTTGAACAACAGTCTGAAATTCTCCTAAAGGAGTTCCTTAAGCCCGAG
AAATTTGCAGCGGTCTGTGAGGCATTGGAGAAAGGAGGTGTGAAATGGAACAGCCGAGGG
CCCCCTAACAAAAGGTTTTATGAGAAAGCCGAGGAGAGCACGCTTCCCAACATTCTCCAG
GACTGCATGACATTATTTCGCTCCGAGGCGTTGTTCTTGCTGCTGTCCAACTTCACAGGC
CTGAAACTTCATTTCTTGGCCCCTTCCGAAGAAGAGGAGACA------------------
---GAGGGCACAAAAGAGGGAGAAGCAGCCACTGCTCCTGAGAGCACTGAAGAAGGGACG
AGCTATAGCTCCTCGGAGCCAGAGGATAATCTGGCAGCTGCCAGCAACAACAGC------
CAGCAGAGCAATGAACAGGCAGGCCCAGAGCCAGAGGACAACGAAGCCAAGGAA------
------GAATCAAGTGTTCCCACGTGCCAGGGGGAACTGAGGCGTTGGCAGACTGGTCAC
TACACTTTAATCCATGACAACAGCAAGACTGAATTTGCCCTGGACTTACTTCTTTACTGT
GGCTGTGAA---GGCTGGGAGCCTGAATATGGTGGCTTTACTTCCTACATTGCCAAAGGG
GAAGATGAAGAGCTGCTAACAGTGAATCCAGAAAACAATTCTTTGGCATTGGTCTACAGA
GATAGAGAGACTCTTAAATTTGTCAAGCATGTTAACCACCGAAGCCTAGAACAAAAGAAA
ACCTTCCCAAACAGAACAGGTTTCTGGGACTTCTCATTCGTCTACTATGAA
>Human|ENSG00000087263|ENST00000566157
------------------------------------------------------------
------------------------------------------------------------
------------------------------------------------------------
------------------------------------ATGAATGGGAAGCGGCCAGCGGAG
CCCGGCCCAGCCCGGGTGGGA---AAAAAGGGAAAGAAGGAGGTGATGGCGGAGTTTTCG
GACGCTGTTACGGAAGAAACCTTGAAAAAGCAGGTGGCTGAGGCCTGGAGCCGCAGGACG
CCGTTCAGTCACGAAGTCATTGTCATG------------------GACATGGACCCTTTT
CTTCACTGTGTGATCCCAAACTTCATCCAAAGCCAAGACTTCTTAGAAGGGCTTCAGAAG
GAACTGATGAACTTGGACTTCCATGAGAAGTATAATGATTTATATAAGTTCCAG---CAG
------TCTGATGATTTGAAGAAGAGAAGAGAGCCTCACATCTCCACTTTAAGGAAAATT
CTGTTTGAAGATTTCCGGTCCTGGCTTTCTGATATTTCTAAAATTGACCTGGAATCAACC
ATTGACATGTCCTGTGCTAAATATGAATTCACTGATGCCCTGCTGTGCCATGATGATGAG
CTGGAAGGGCGCCGGATTGCCTTCATCCTGTACCTGGTTCCTCCCTGGGACAGGAGCATG
GGTGGTACCCTGGACCTGTACAGCATTGAT------GAACACTTTCAGCCGAAGCAGATT
GTCAAGTCTCTTATCCCTTCGTGGAACAAACTGGTTTTCTTTGAAGTATCTCCTGTGTCC
TTTCACCAGGTGTCTGAAGTGCTGTCTGAAGAAAAGTCACGTTTGTCTATAAGTGGCTGG
TTTCATGGTCCATCATTGACTCGGCCTCCCAACTACTTTGAACCCCCCATACCTCGGAGC
CCTCACATCCCACAAGAT------------------------------------------
------------------------------------------------------------
CATGAGATTTTGTATGATTGGATCAACCCTACTTATCTGGACATGGATTACCAAGTTCAA
ATTCAAGAAGAGTTTGAAGAAAGTTCTGAAATTCTCCTGAAGGAGTTTCTTAAGCCTGAG
AAATTCACGAAAGTCTGTGAGGCCTTGGAGCATGGACATGTGGAATGGAGCAGCCGAGGT
CCCCCTAACAAAAGGTTTTATGAGAAAGCTGAGGAGAGTAAGCTTCCTGAGATATTGAAG
GAGTGCATGAAGTTATTTCGCTCTGAGGCACTATTCTTGCTGCTCTCCAACTTCACAGGC
CTGAAGCTTCATTTCTTGGCCCCTTCGGAAGAAGATGAGATG------------------
---AATGATAAAAAAGAGGCAGAAACC---------ACTGATATCACTGAAGAAGGGACT
AGCCATAGTCCTCCTGAGCCAGAGAATAATCAGATGGCCATCAGCAACAACAGC------
CAACAGAGCAATGAGCAGACAGACCCAGAGCCAGAGGAAAATGAAACAAAGAAA------
------GAATCAAGTGTTCCCATGTGCCAAGGGGAACTGAGGCATTGGAAGACCGGTCAC
TACACTTTAATTCATGACCATAGCAAGGCTGAATTTGCCCTAGACTTAATTCTGTACTGT
GGCTGTGAA---GGCTGGGAGCCAGAATATGGCGGTTTTACTTCTTACATTGCCAAAGGT
GAAGATGAAGAGCTGCTAACAGTGAATCCAGAAAGCAATTCTTTGGCATTGGTCTACAGA
GACAGAGAGACTCTGAAATTTGTCAAGCATATTAACCACCGAAGCCTGGAACAAAAGAAA
ACCTTCCCAAACAGAACAGGTTTCTGGGACTTTTCATTCATCTATTATGAA
>Orca|XP_004286420.1
------------------------------------------------------------
------------------------------------------------------------
------------------------------------------------------------
------------------------------------ATGAGTGGTAAGAGGCCTGCTGAG
CCCGTCACGGGCCGGGCTGGG---AAAAAGGGAAAGAAGGAGGTGATGGCGAAGTTTTCG
GATGCTGTCACGGAGGAAACCTTGAAAAAGCAGGTGGCTGAGGCCTGGAGTCGCAGGACG
CCGTTCCGCCACGAAGCCATTGTCATG------------------GACATGGACCCCTTT
CTTCACTGTGTGATCCCAAACTTCATCCAAAGCGAAAACTTCTTGGAAGGACTTCAGAAG
GAACTTTTGAACTTGGACTTCCATGAAAAGTATAATGATTTATATAAGTTCCAG---CAG
------TCTGATGATCTGAAGAAGAGAAGAGAGCCTCACATCTGTGCTTTAAGGAAAATT
CTCTTTGAACACTTCCGGGCTTGGCTTTCAGACATTTCAAAGATTGACCTGGAATCAACC
ATTGACATGTCCTGTGCTAAATATGAATTCTCAGATGCCCTGCTCTGCCATGACGACGAG
CTGGAAGGACGCCGGATTGCCTTCATTCTTTACCTGGTTCCTCCCTGGGACAGGAGCTTG
GGGGGCACCCTGGACCTGTACAACGTTGAC------GAACACTTTCAGCCGAAGCAGATT
GTCAAGTCTCTTATCCCTTCGTGGAACACACTGGTTTTCTTTGAAGTGTCTCCAGTATCC
TTTCACCAGGTTTCTGAAGTCCTGTCTGAAGAAAAGTCGCGTTTGTCCATCAGCGGCTGG
TTTCATGGTCCTTTACTGACCAGGCCTCCCACCTACTTTGAACCTCTCATACCTCGGAGC
CCTCACGTCCCACAAGAT------------------------------------------
------------------------------------------------------------
CATGAAATTTTGTATGATTGGATCAACCCTACTTATCTCGACATGGAGTACCAAGTTCAA
ATTCAAGAAGAATTTGAAGAAAGCTCTGAAATTCTCCTAAAAGAGTTCCTTAAGCCTGAG
AAATTTGCAGAGGTGTGTGAGGCTTTGGAGAAAGGAGATGTGGAATGGAGCAGCCGAGGT
CCCCCTAACAAAAGGTTTTACGAGAAGGCTGAGGAGAGCAAACTTCCTGACATCTTGAAG
GACTGCATGGCATTATTTCGCTCCGAGGCAATGTTCTTGCTGCTCTCCAACTTCACAGGC
CTGAAACTTCACTTCTTGGCCCCTTCAGAAGAAGGTGAGCTT------------------
---GAGGACAAAAAGGAGGGAGAAGCAGCCTCTGCTGCTGAGAACACTGAAGAAGGGCCT
AGCCACAGTTCT---GAGCCAGAGAGCAGGCAGGTGGCCATCAGCAACAGCAGT------
CAGCAGAGCAATGAACAGATGGACCCAGAGCCAGAGGAAAACGATGCAAAGAAA------
------GAATCAAGTGTTCCCACATGCCAGGGGGAACTGAGGCATTGGAAGACTGGTCAC
TACACTTTAATCCATGACAACAGCAAGACTGAATTTGCCCTGGACTTACTTCTCTACTGT
GGCTGTGAA---GGCTGGGAGCCAGAGTATGGTGGCTTTACCTCCTACATTGCCAAAGGA
GAAGATGAAGAGCTGCTAACAGTGAATCCAGAAAACAATTCTTTGGCCTTGGTCTACAGA
GATAGGGAAACTCTGAAATTCGTCAAGCATATTAACCACCGAAGCCTAGAACAAAAGAAA
ACTTTCCCAAACAGAACAGGTTTCTGGGACTTTTCATTTGTCTATTATGAA
>Chimp|ENSPTRG00000023015|ENSPTRT00000047943
------------------------------------------------------------
------------------------------------------------------------
------------------------------------------------------------
------------------------------------ATGAATGGGAAGCGGCCAGCGGAG
CCCGGCGCAGCCCGGGTGGGA---AAAAAGGGAAAGAAGGAGGTGATGGCGGAGTTTTCG
GACGCTGTTACGGAAGAAACCTTGAAAAAGCAGGTGGCTGAGGCCTGGAGCCGCAGGACG
CCGTTCAGTCACGAAGTCATTGTCATG------------------GACATGGACCCTTTT
CTTCACTGTGTGATCCCAAACTTCATCCAAAGCCAAGACTTCTTAGAAGGGCTTCAGAAG
GAACTGATGAACTTGGACTTCCATGAGAAGTATAATGATTTATATAAGTTCCAG---CAG
------TCTGATGATTTGAAGAAGAGAAGAGAGCCTCACATCTCCACTTTAAGGAAAATT
CTGTTTGAAGATTTCCGGTCCTGGCTTTCTGATATTTCTAAAATTGACCTGGAATCAACC
ATTGACATGTCCTGTGCTAAATATGAATTCACTGATGCCCTGCTGTGCCATGATGATGAG
CTGGAAGGGCGCCGGATTGCCTTCATCCTGTACCTGGTTCCTCCCTGGGACAGGAGCCTG
GGTGGTACCCTGGACCTGTACAGCATTGAT------GAACACTTTCAGCCGAAGCAGATT
GTCAAGTCTCTTATCCCTTCGTGGAACAAACTGGTTTTCTTTGAAGTATCTCCTGTGTCC
TTTCACCAGGTGTCTGAAGTCCTGTCTGAAGAAAAGTCACGTTTGTCTATAAGTGGCTGG
TTTCATGGTCCATCGTTGACTCGGCCTCCCAACTACTTTGAACCCCCCGTACCTCGGAGC
CCTCACATCCCACAAGAT------------------------------------------
------------------------------------------------------------
CATGAGATTTTGTATGATTGGATCAACCCTACTTATCTGGACATGGATTACCAAGTTCAA
ATTCAAGAAGAGTTTGAAGAAAGTTCTGAAATTCTCCTGAAGGAGTTTCTTAAGCCTGAG
AAATTCACGAAAGTCTGTGAGGCCTTGGAGCATGGAGATGTGGAATGGAGCAGCCGAGGT
CCCCCTAACAAAAGGTTTTATGAGAAAGCTGAGGAGAGTACGCTTCCTGAGATATTGAAG
GAGTGCATGAAGTTATTTCGCTCTGAGGCACTATTCTTGCTGCTCTCCAACTTCACAGGC
CTGAAGCTTCATTTCTTGGCCCCTTCGGAAGAAGATGAGATG------------------
---AATGATAAAAAAGAGGCAGAAACC---------GCTGATATCACTGAAGAAGGGACT
AGCCATAATCCTCCTGAGCCAGAGAATAATCAGACGGCCATCAGCAACAACAGC------
CAACAGAGCAGTGAGCAGACAGACCCAGAGCCAGAGGAAAATGAAACAAAGAAA------
------GAATCAAGTGTTCCCATGTGCCAAGGGGAACTGAGGCATTGGAAGACCGGTCAC
TATACTTTAATTCATGACCATAGCAAGGCTGAATTTGCCCTAGACTTAATTCTGTACTGT
GGCTGTGAA---GGTTGGGAGCCAGAATATGGCGGTTTTACTTCTTACATTGCCAAAGGT
GAAGATGAAGAGCTGCTAACAGTGAATCCAGAAAGCAATTCTTTGGCATTGGTCTACAGA
GATAGAGAGACTCTGAAATTTGTCAAGCATATTAACCACCGAAGCCTGGAACAAAAGAAA
ACCTTCCCAAACAGAACAGGTTTCTGGGACTTTTCATTCATCTATTATGAA
>Cow|ENSBTAG00000001171|ENSBTAT00000032397
------------------------------------------------------------
------------------------------------------------------------
------------------------------------------------------------
------------------------------------ATGAACGGAAAGCGGCCTGCTGAG
CCGGGTTCTGACCGGGCGGGG---AAAAAAGTAAAGAAGGAGGTGATGGCGAAGTTTTCG
GATGCTGTCACAGAGGAAACTTTGAAAAAGCAAGTGGCTGAGGCCTGGAGTCGCAGGACG
CCATTCCGCCACGAAGCCATTGTCATG------------------GACATGGACCCCTTT
CTTCACTGCGTGATCCCAAACTTCATCCAAAGCCAAAACTTCTTGGAAGGACTTCAGAAG
GAACTTTTGAACTTGGACTTCCATGAAAAGTATAATGATTTATATAAATTCCAG---CAG
------TCTGATGATCTGAAGAAGAGAAGAGAGCCCCACATCTGTGCTTTAAGGAAAATT
CTGTTTGAACATTTCCGGTCTTGGATTTCAGACATTTCCAAGATTGACCTGGAGTCAACC
ATTGACATGTCCTGTGCTAAGTACGAATTCTCAGATGCCCTGCTCTGTCACGATGATGAG
CTGGAAGGGCGCCGGATCGCCTTCATTCTTTACCTGGTTCCTCCCTGGGATGCGAGCTTG
GGGGGCACCCTGGACCTGTTCAGCGTTGAT------GAACACTTTCAGCCGAAGCAGATT
GTCAAGTCCCTTATCCCTTCGTGGAACACACTGGTTTTCTTTGAAGTGTCTCCAGTATCC
TTTCACCAGGTGTCTGAGGTCTTGTCTGAAGAAAAGTCACGTTTGTCCATCAGCGGCTGG
TTTCATGGTCCTTCACTGACCAGGCCTCCCACCTACTTTGAGCCTCTCATAGCTCGGAGC
CCTCACATCCCACAAGAT------------------------------------------
------------------------------------------------------------
CATGAAATTTTGTATGATTGGATCAACCCTACTTATCTTGACATGGAATACCAAGCTCAA
ATTCAAGAAGAATTTGAGGAAAGCTCTGAAATTCTCCTAAAAGAATTCCTTCAGCCTGAG
AAATTTGCAGAGGTGTGTGAGGCTTTGGAGAGAGGACGTGTGGAATGGAGCAGCCGAGGT
CCCCCTAACAAAAGGTTTTACGAGAAGGCTGAGGAGAGCCAGCTTCCTGACATCCTGAGG
GACTGCATGGCGCTGTTCCGCTCCGAGGCGATGTTCCTGCTGCTCTCCAACTTCACAGGT
CTGAAGCTTCACTTCCTGGCACCTTCAGAAGAT---GAGCCT------------------
---GAGGACAAAAAGGAGCGAGATGCAGTCTCTGCTGCTGAGAACACTGAAGAAGGGACT
AGTCACAGCTCTTCTGAGCCAGAGAACAGTTGGGCGGCCACCAGCGACAGCAGT------
CTACAGAGCGAGGGACCGACGGACCCA------GAGGAAGACGAAGCAAAGAAA------
------GAATCAAGTGTTCCCACATGCCAGGGGGAACTGAGGCATTGGAAGACTGGTCAC
TACACTTTAATCCATGACAACAGCAAGACTGAATTTGCCCTGGACTTACTGCTCTATTGT
GGCTGTGAA---GGCTGGGAGCCAGAGTATGGTGGCTTTACCTCCTACATTGCCAAAGGA
GAAGACGAAGAGCTGCTAACAGTGAATCCAGAAAACAACTCTTTGGCACTGGTCTACAGA
GACAGAGAAACTCTGAAATTCGTCAAGCACATTAACCACCGAAGCCTAGAACAAAAGAAA
AGCTTCCCAAACAGAACAGGCTTCTGGGACTTTTCATTTGTCTATTACGAA
>Dog|ENSCAFG00000009150|ENSCAFT00000014574
------------------------------------------------------------
------------------------------------------------------------
------------------------------------------------------------
------------------------------------ATGAATGGGAAGCGGCCAGCTGAG
CCCAGCCCGGGCCGGGCGGGG---AAAAAGGGAAAGAAGGAGGTGATAGCGGAGTTTTCG
GACGCTGTCACGGAAGAAACCTTGAAAAAGCAGGTGTCCGAGGCCTGGAGCCGCCGGACG
CCGTTCCGTCACGAGGCCATTGTCATG------------------GACATGGATCCCTTT
CTTCACTGTGTGATCCCCAACTTCATCCAAAGCCAAAACTTTCTGGAAGGGCTTCAGAAG
GAACTTTTGAACTTGGACTTCCATGAAAAGTATAATGATTTATATAAGTTCCAA---CAG
------TCTGATGATTTGAAGAAGAGACGAGAGCCTCACATCTGTGCTTTAAGGAAAGTT
CTGTTTGAGGATTTCCGGACCTGGCTTGCTGACATTTCCCAGATTGACCTGGAATCAACT
ATTGACATGTCCTGTGCTAAATATGAATTCTCCGATGCCCTCCTCTGCCATGACGACGAG
CTGGAAGGGCGCCGGATAGCCTTCATTCTGTACCTGGTTCCTCCCTGGGACAGGAGCTTG
GGGGGCACCCTGGACCTGTATGACGTTGAT------GAACACTTTCAACCAAAGCAGATT
GTCAAGTCTCTCATCCCTTCATGGAACACATTGGTTTTCTTTGAAGTGTCTCCAGTATCC
TTTCACCAGGTGTCTGAAGTCCTATCTGAAGAAAAGTCACGTTTGTCTATAAGTGGCTGG
TTTCATGGTCCTTCACTGACCCGACCTCCCAACTACTTTGAACCTCTCATACCTCGGAGC
CCTCACATCCCACAAGAT------------------------------------------
------------------------------------------------------------
CATGAAATTTTGTATGATTGGATCAACCCTACTTATCTGGACATGGATTACCAAGTTCAA
ATTCAAGAAGAGTTTGAAGAAAGGTCTGAAATTCTCCTCAAGGAGTTCCTTAAGCCTGAG
AAATTTGCGGAGGTCTGTGAGGCTTTGGAGAAAGGAGATGTGAAATGGAGCAGCCGAGGT
CCCCCTAACAAAAGGTTTTATGAGAAAGCTGAGGAGACCAAGCTCCCCGACATTCTGAAG
AACTGCATGGAATTATTTCGCTCCGAGGCTCTGTTCTTGCTGCTGTCCAACTTCACAGGC
CTCAAACTTCACTTCTTGGCCCCTTCAGAAGAAGATGAGATG------------------
---GAGAACCAAAAAGAGGGAGAAGGAGCCTCTGCCACTGATAACACTGAAGAAGGGACA
AGCCACAGCTCCCCTGGGCCAGAAAGCAAGCAGACAGCCTTCCGCAGCTGCAGC------
CAGCAGAGCCAGGAACAGACAGACCCGGAGTCAGAGGAAAACGAAGCAAAGAAA------
------GACTCAAGTGTTCCCACATGCCAGGGGGAGCTGAGGCGTTGGAAGACCGGTCAC
TACACTTTGATCCATGACAACAGCAAGACTGAATTTGCCCTGGACTTACTTCTCTACTGT
GGCTGTGAA---GGCTGGGAGCCAGAATTTGGTGGTTTTACTTCCTACATTGCCAAAGGT
GAAGATGAAGAGCTGCTAACAGTGAATCCAGAAAACAACTCTTTGGCATTGGTCTACAGA
GACAGAGAGACTCTGAAATTTGTCAAGCATATTAACCACCGAAGCCTCGAACAAAAGAAA
GCTTTCCCAAATAGAACCGGTTTCTGGGACTTTTCATTTGTCTATTATGAA
>Elephant|ENSLAFG00000017309|ENSLAFT00000017308
------------------------------------------------------------
------------------------------------------------------------
------------------------------------------------------------
------------------------------------ATGAGTGGAAAACGGTCAGCGGAA
CCCGGCCCCGGCCGGGTAGGT---AAGAAGGGAAAGAAGGCGGTGATGGCTGAATTTTCG
GACGCTGTCACTGAGGAAGCTTTGAAAAAGCAAGTGGCTGAGACCTGGAGCCGCAGGACG
CCGTTTAGTCACGAAGCCATTGTCGTG------------------GATGTGAACCCCTTT
CTTCACTGTGTGATTCCAAACTTCATCCAAAGCCAAGACTTCCTGGAAGGACTTCAGAAG
GAACTTTTGAACTTAGACTTCCATGAAAAATATAATGATTTATATAAGTTCCAG---CAG
------TCTGATGATTTAAAGAAGAGAAGAGAGCCTCACATCGCTGCTTTAAGGAAAGTT
CTATTTGAAGATTTCAGGGCCTGGCTTTCTGACATTTCTAATATTGACCTGGAATCTACC
ATTGATATGTCCTGTGCAAAGTATGAATACACAGATGCCCTGCTCTGCCATGACGATGAG
CTGGAAGGGCGCCGGATCGCCTTCATTCTCTACCTGGTTCCTCCCTGGGACATGAGCTTG
GGGGGCACCCTGGACCTGTACAGCGTTGATGGTGCAGAGCACTTTCAGCCGAAGCAGATT
GTCAAGTCTCTTATCCCTTCGTGGAACACACTGGTTTTCTTTGAAGTGTCTCCAGTATCC
TTTCACCAGGTGTCTGAAGTCTTGTCGGAAGAAAAATTGCGTTTGTCTATAAGTGGCTGG
TTTCATGGCCCTTCATTGGCCAGGCCTCCCAGCTACTGTGAACCCCTCATACCCCGGAGC
CCTCACATCCCTCAAGAT------------------------------------------
------------------------------------------------------------
CATGAAATTTTGTATGAATGGATAAACCCTACTTATCTGGACATGGATTACCAAATTCAG
ATTCAAGAAGAGTTTGAAGAAAGATCGGAAATTCTCCTAAAGGAGTTTCTTAAGCCTGAG
AAATTTGCAAACGTCTGTGCAGCTTTGGAGAAAGGAGACGTGGAATGGAGCAGCCGAGGT
CCTCCTAACAAAAGGTGTTATGAGAAAGCTGAGGAGAGTAAGCTTCCTGGTGTGCTGAAA
GACTGCATGGACTTACTCCACTCCGAAGCGCTCTTCTTGCTGCTGTCCAACTTCACAGGA
CTGAAGCTTCACTTCTTGGCCCCTTCAGAAGAAGATGAGATT------------------
---GAGGACGGAAAAGAGGGAGAAGCAGCATCTGCTGCTGAGAGCACTGAAGAAGGGACC
AGCCATAGCTCCTCAGAGCTAGAGAATAATCAGGCCACTAGCAGCACCACCAGC------
CAACAGAGCGATGGCGAGACAGACTCAGAGCCGGAAGGAAACGAAGCAAAGAAA------
------GAATCGAGCATTCCCACATGCCACGGGGAACTGAGGCGTTGGAAGACCGGTCAC
TACACTCTAATCCATGACAACAGCAAGCCTGAATTTGCCCTGGACTTACTTCTCTACTGT
GGCTGTGAA---GGCTGGGAACCAGGGTATGGTGGCTTCACTTCCTACATTGCCAAAGGT
GAAGATGAAGAGCTGCTAACAGTGAATCCGGAAAACAATTCTTTGGCACTGGTCTACAGA
GATAGAGAGACTCTGAAGTTTGTCAAGTATATTAACCACCGAAGCTTAGAACAAAAGAAA
ACCTTCCCACACAGAACAGGTTTCTGGGATTTTTCATTCGTCTATTATGAA
>Bowhead|bmy_15084T0
------------------------------------------------------------
------------------------------------------------------------
------------------------------------------------------------
------------------------------------ATGAGTGGTAAGCGGCCTGCTGAG
CCCGTCCCGGGCCGGGCTGGG---AAAAGGGGAAAGAAGGAGGTGATGGCGAAGTTTTCG
GATGCTGTCACGGAGGAAACCTTGAAAAAGCAGGTGGCTGAGGCCTGGAGTCGCAGGACG
CCGTTCCGCCACGAAGCCATTGTCATG------------------GACATGGACCCCTTT
CTTCACTGTGTGATCCCAAACTTCATCCAAAGCGAAAACTTCTTGGAAGGACTTCAGAAG
GAACTTTTGAACTTGGACTTCCATGAAAAG------------------------------
------------------------------------------------------AAAATT
CTGTTTGAACATTTCCGGGCTTGGCTTTCAGACATTTCGAAGATTGACCTGGAATCAACC
ATTGATGTGTCCTGTGCTAAATATGAATTCTCAGATGCCCTGCTCTGCCATGACGACGAG
CTGGAAGGACGCCGGATTGCCTTCATTCTTTACCTGGTTCCTCCCTGGGACAGGAGCTTG
GGGGGCACCCTGGACCTGTACAACGTTGAC------GAACACTTTCAGCCGAAGCAGATT
GTCAAGTCTCTTATCCCTTCGTGGAACACACTGGTTTTCTTTGAAGTGTCTCCAGTATCC
TTTCACCAGGTTTCCGAAGTCCTGTCTGAAGAAAAGTCGCGTTTGTCCATCAGCGGCTGG
TTTCACGGTCCTTCACTGACCAGGCCTCCCACCTACTTTGAACCTCTCATACCTCGGAGC
CCTCACATCCCACAAGAT------------------------------------------
------------------------------------------------------------
CATGAAATTTTGTATGACTGGATCAACCCTACTTATCTCGACATGGAGTACCAAGTTCAA
ATTCAAGAAGAATTTGAAGAAAGCTCTGAAATTCTCCTAAAAGAGTTCCTTAAGTCTGAG
AAATTTGCAGAGGTGTGTGAGGCTTTGGAGAAAGGAGATGTGGAATGGAGCAGCCGAGGT
CCCCCTAACAAAAGGTTTTACGAGAAGGCTGAGGAGAGCAAACTTCCCGACATCTTGAAG
GACTGCATGGCATTATTTCGCTCCGAGGCAATGTTCTTGCTGCTCTCCAACTTCACAGGC
CTGAAACTTCACTTCTTGGCCCCTTCAGAAGAAGGTGAGCTT------------------
---GAGGACAAAAAAGAGGGAGAAGCAGCCTCTGCTGCTGATGACACTGAAGAAGGGCCT
AGCCGCAGTTCT---GAGCCAGAGAGCAGGCGGGCGGCCAGCAGCAGCAGCAGT------
CAGCAGAGCAACGAACAGACGGACCCAGAGCCAGAGGAAAACGATGCAAAGAAA------
------GAATCAGGTGTTCCCACATGCCAGGGGGAACTGAGGCATTGGAAGACTGGTCAC
TACACTTTAATCCATGACAACAGCAAGACTGAATTTGCCCTGGACTTACTTCTCTACTGT
GGCTGTGAA---GGCTGGGAGCCAGAGTATGGTGGCTTCACCTCCTACATTGCCAAAGGA
GATGATGAAGAGCTGCTAACAGTGAATCCAGAAAACAATTCTTTGGCGTTGGTCTACAGA
GATAGAGAGACTCTGAAATTCGTCAAGCATATTAACCACCGAAGCCTAGAACAAAAGAAA
ACTTTCCCAAACAGAACAGGTTTCTGGGACTTTTCATTTGTCTATTATGAA
>Minke|BACU020086
------------------------------------------------------------
------------------------------------------------------------
------------------------------------------------------------
------------------------------------ATGAGTGGTAAGCGGCCTGCTGAG
CCCGTCCCGGGCCGGGCTGGG---AAAAAGGGAAAGAAGGAGGTGATGGCGAAGTTTTCG
GATGCTGTCACGGAGGAAACCTTGAAAAAGCAGGTGGCTGAGGCCTGGAGTCTCAGGACG
CCGTTCCGCCACGAAGCCATTGTCATG------------------GACATGGACCCCTTT
CTTCACTGTGTGATCCCAAACTTCATCGAAAGCGAAAACTTCTTGGAAGGACTTCAGAAG
GAACTTTTGAACTTGGACTTCCATGAAAAGTATAATGATTTATATAAGTTCCAG---CAG
------TCTGATGATCTGAAGAAGAGAAGAGAGCCTCACATCTGTGCTTTAAGGAAAATT
CTGTTTGAACATTTCCGGGCTTGGCTTTCAGACATTTCGAAGATTGACCTGGAATCAACC
ATTGATGTGTCCTGTGCTAAATATGAATTCTCAGATGCCCTGCTCTGCCATGACGACGAG
CTGGAAGGACGCCGGATTGCCTTCATTCTTTACCTGGTTCCTCCCTGGGACAGGAGCTTG
GGGGGCACCCTGGACCTGTACAACGTTGAC------GAACACTTTCAGCCGAAGCAGATT
GTCAAGTCTCTTATCCCTTCGTGGAACACACTGGTTTTCTTCGAAGTGTCTCCAGTATCC
TTTCACCAGGTTTCCGAAGTCCTGTCTGAAGAAAAGTCGCGTTTGTCCATCAGCGGCTGG
TTTCATGGTCCTTCACTGACCAGGCCTCCCACCTACTTTGAACCTCTCATACCTCGGAGC
CCTCACATCCCACAAGAT------------------------------------------
------------------------------------------------------------
CATGAAATTTTGTACGACTGGATCAACCCTACTTATCTCGACATGGAGTACCAAGTTCAA
ATTCAGGAAGAATTTGAAGAAAGCTCTGAAATTCTCCTAAAAGAGTTCCTTAAGCCTGAG
AAATTTGCAGAGGTGTGTGAGGCTTTGGAGAAAGGAGATGTGGAATGGAGCAGCAGAGGT
CCCCCTAACAAAAGGTTTTATGAGAAGGCTGAGGAGAGCAAACTTCCCGACATCTTGAAG
GACTGCATGGCATTATTTCGCTCCGAGGCAATGTTCTTGCTGCTCTCCAACTTCACAGGC
CTGAAACTTCACTTCTTGGCCCCTTCA---GAAGGTGAGCTT------------------
---GAGGACAAAAAAGAGGGAGAAGCAGCCTCTGCTGCTGATGACACTGAAGAAGGGCCT
AGCCGCAGTTCT---GAGCCAGAGAGCAGGCGGGCGGCCATCAGCAGCAGCAGT------
CAGCAGAGCAACGAACAGACGGACCCAGAGCCAGAGGAAAACGATGCAAAGAAA------
------GAATCAAGTGTTCCCACATGCCAGGGGGAACTGAGGCATTGGAAGACTGGTCAC
TACACTTTAATCCATGACAACAGCAAGACTGAATTTGCCCTGGACTTACTTCTCTACTGT
GGCTGTGAA---GGCTGGGAGCCAGAGTATGGTGGCTTCACCTCCTACATTGCCAAAGGA
GAAGATGAAGAGCTGCTAACAGTGAATCCAGAAAACAATTCTTTGGCATTGGTCTACAGA
GATAGAGAGACTCTGAAATTCGTCAAGCATATTAACCACCGAAGCCTAGAACAAAAGAAA
ACTTTCCCAAACAGAACAGGTTTCTGGGACTTTTCATTTGTCTATTATGAA
