# Supplementary material for: Insights into the Evolution of Longevity from the Bowhead Whale Genome
Source: Cell Rep. 2015 Jan 6;10(1):112–22. doi: 10.1016/j.celrep.2014.12.008 (PMC4536333; doi:10.1016/j.celrep.2014.12.008)
Supplement: Supplemental Folder 2. Species Used in the Analysis of Selective Pressure Variation, Single-Gene Orthologous Families Tested, Likelihood Ratio Tests, MAKER Parameters, and Full Assembly and Read Usage Data, Related to Experimental Procedures [file mmc3.zip › Tested SGOs/reciprocal_group_2931.2.fas]

>Gibbon|ENSNLEG00000002007|ENSNLET00000002539
------------------------------------------------------------
------ATGGCTTCCAGAAAAGAGAATGCAAAGAGTGCAAACAGAGTGCTAAGAATAAGC
CAGTTGGATGCACTCGAACTAAACAAGGCCTTGGAGCAGCTAGTTTGGTCCCAGTTTACT
CAGTGCTTTCATGGATTTAAACCTGGGCTGTTAGCTCGCTTTGAGCCAGAGGTGAAAGCA
TGCTTATGGCTTTTCTTGTGGAGATTCACCATCTACTCCAAAAATGCCACAGTGGGACAG
TCAGTTTTGAATATTAAGTACAAAAATGATTTTTCCCCTAACCTGAGATATCAGCCACCC
AGTAAAAATCAAAAAATCTGGTATGCTGTTTGTACAATTGGTGGGAGGTGGTTAGAAGAA
CGATGCTATGATTTGTTTCGAAACCATCATTTAGCATCATTTGGGAAAGTCAAGCAGTGT
GTGAATTTTGTGGTTGGACTTTTGAAATTAGGTGGGCTGATTAATTTTTTGATTTTCCTT
CAGAGGGGAAAGTTTGCAACTTTGACAGAACGTCTCCTAGGTATTCAGTCTGTATTTTGC
AAGCCTCAGAACATACGTGAAGTTGGCTTTGAATACATGAATAGGGAACTTCTCTGGCAT
GGTTTTGCTGAATTTCTGATTTTTCTCTTACCACTTATCAATGTCCAGAAGTTGAAAGCC
AAGCTGTCTTCATGGTGTATTCCTCTTACTGGTGCACCTAATAGTGACAATACATTAGCC
ACCAGTGGCAAAGAATGCTCTCTATGTGGAGAGTGGCCCACCATGCCTCACACCATAGGA
TGTGAGCATATTTTCTGTTACTTCTGTGCTAAGAGTAGTTTCCTATTTGACATGTACTTT
ACTTGTCCTAAGTGTGGCTCAGAAGTACACAGTCTGCAACCACTGAAATCAGGAATCGAG
ATGTCAGAAGTAAATGCTCTT
>Gorilla|ENSGGOG00000028362|ENSGGOT00000026585
------------------------------------------------------------
------ATGGCTTCCAGAAAAGAGAATGCGAAGAGTGCAAACAGAGTGCTAAGAATAAGC
CAGTTGGATGCACTTGAACTAAACAAGGCCCTGGAGCAGCTAGTTTGGTCCCAGTTTACT
CAGTGCTTTCATGGATTTAAACCTGGGCTGTTAGCTCGCTTTGAGCCAGAGGTGAAAGCG
TGCTTATGGGTTTTCTTGTGGAGATTCACCATCTACTCCAAAAATGCCACAGTGGGACAG
TCAGTTTTGAATATTAAGTACAAAAATGATTTTTCCCCTAACCTGAGATATCAGCCACCC
AGTAAAAATCAAAAAATCTGGTATGCTGTTTGTACAGTTGGTGGGAGGTGGTTAGAAGAA
CGATGCTATGATTTGTTTCGAAACCATCATTTAGCATCATTTGGGAAAGTCAAGCAGTGT
GTGAATTTTGTGATTGGACTTTTGAAATTAGGTGGGCTGATTAATTTTTTGATTTTCCTT
CAGAGGGGAAAGTTTGCAACTTTGACAGAACGTCTCCTAGGTATTCATTCTGTATTTTGC
AAGCCTCAAAACATACGTGAAGTTGGCTTTGAATACATGAATAGGGAACTTCTCTGGCAT
GGTTTTGCTGAATTTCTGATTTTTCTCTTACCACTTATCAATGTCCAGAAGTTGAAAGCC
AAGCTGTCTTCATGGTGTATTCCTCTTACTGGTGCACCTAATAGTGACAATACATTAGCC
ACCAGTGGCAAAGAATGCGCTCTATGTGGAGAGTGGCCCACCATGCCTCACACCATAGGA
TGTGAGCATATTTTCTGTTATTTCTGTGCTAAGAGTAGTTTCTTATTTGACATGTACTTT
ACTTGTCCTAAGTGTGGCACAGAAGTACGTAGTCTGCAGCCACTGAAATCAGGAATCGAG
ATGTCAGAAGTAAATGCTCTT
>Guinea_Pig|ENSCPOG00000020222|ENSCPOT00000022997
------------------------------------------------------------
------ATGGCTCCCAGAGAAGAT---ACAAAGAGTACAAATCGAGTGCTGAGGATAAGC
CAGCTGGATGCACTTGAACTAAACAAGGCTCTGGAGCAGCTAGTTTGGTCCCAGTTTGCT
CAATGCTTTCATGGGTTTAAACCAGGGCTGTTAGCTCGCTTTGAGCCCGAAGTAAAAGCA
TTCTTATGGCTTTTCTTGTGGCGATTCACCATCTACTCCAAAAATGCCACTGTGGGACAA
TCAGTTTTGAATATTCAGTACAGAAATGATTTTTCCCCAAATGCAAGTTATCTTCCACCA
AGTAAAAATCAGAAACTCTGGTATGCTGCCTGTACCATTGGTGGGAGGTGGCTAGAAGAA
AGATGCTATGATTTGTTTCGAAGTCATCATTTAGCATCATTTGGGAAAGTCAAGCAGTGT
GTGAATTTTGTCTTTGGACTTTTGAAATTAGGTGAGTTAGCTAATTTTTTGGTTTTCCTT
CAAAAGGGAAAGTTTGCAACATTAACAGAACGTTTTCTCGGCATTCATTCTGTATTTTGC
AAGCCCCAAAACATCCGTGAAGTTGGCTTTGAGTATATGAACAGGGAACTCCTCTGGCAT
GGTTTCGCCGAGTTTCTGATTTTTCTCTTGCCACTTATCAATACCCAGAAATTGAAAGCC
AAATTATCTTCATGGTGTATCCCCCTAACTGGTGCCCCAAATAATGACAGTACACTAGGC
ACTAGTGGCAAAGAATGTTCTTTGTGTGGAGAGTGGCCCACCATGCCTCACACCATAGGA
TGTGAACACATCTTCTGCTATTACTGTGTGAAGAGCAGTTTCTTATTTGACATGTACTTT
ACTTGTCCCAAGTGTGGCACAGAAGTGCACAGTGTGCAGCCACTGAAATCAGGAACTGAG
ATGTCAGAAGTGAATGCTCTT
>Horse|ENSECAG00000022350|ENSECAT00000023812
------------------------------------------------------------
------ATGGCTTCCAGAGAGGAGGGGACGAAGAGGACCAGCAGGGTGCTAAGAATCAGT
CAGTTGGATGCGCTTGAACTCAACAAGGCTCTGGAGCAGCTCGTGTGGTCCCAGTTCACT
CAGTGCTTTCACGGATTCAAGCCCGGCCTGTTAGCCCGCTTCGAACCGGAGGTGAAAGCA
TTCCTGTGGCTTTTCTTGTGGAGATTCACCATCTACTCCAAAAATGCCACTGTGGGACAG
TCGGTTTTGAATATTCAGTACAAAAACGATTTTTCCCCGAACCCGAGATATCAGCCACCT
AGTCGGAATCAAAAGCTCTGGTATGCTGTCTGTACGATTGGTGGGAAGTGGCTAGAAGAA
CGATGCTATGACTTGTTTCGAAACCCTCATTTAGCCTCATTCAGGAAAGCCAAGCAGTGT
GTGAATTTTGTGGTTGGAATTTTGAAATTAGGTGGGTTGATTAATTTCTTGATTTTCCTT
CAGAGGGGCAAGTTTGCAACTTTGACGGAACGTCTGCTAGGCATTCGTTCTGTATTTTGC
AAGCCCCAAAACATACGTGAAGTCGGCTTTGAGTATATGAATAGGGAAATTCTGTGGCAT
GGTTTTGCTGAGTTCCTGATTTTTCTCTTACCGCTCATCAATATCCAAAAGTTGAAGGCC
AAGTTATCTTCGTGGTGTATCCCTCTCACTGGTGCTCCTAATGGTGACAGTACGTTAGCT
ACCAGCGGCAGACAGTGTTCTCTGTGTGGAGAGTGGCCCACCATGCCTCACACCATAGGG
TGTGAGCACATCTTCTGTTACTACTGCGTGAAGAGTAGTTTCTTATATGACATGTACTTC
ACGTGTCCTAAGTGTGGCACAGAGGTACACAGTCTGCAGCCACTGAAGTCAGGAATCGAG
ATGTCAGAAGTGAATGCTCTT
>Mouse|ENSMUSG00000040374|ENSMUST00000071280
------------------------------------------------------------
------ATGACTGGCAAAGAAGAGAATATGCAGAGTGCAAACAGAGTGCTGAGGATAAGT
CAGTTGGATGCACTTGAACTGAATAAGGCCCTGGAGCAGCTTGTGTGGTCCCAGTTTACT
CAGTGCTTTCATGGATTTAAGCCAGGACTGTTAGCTCGCTTTGAGCCAGAAGTGAAAGCA
TTTCTGTGGCTTTTCCTATGGAGGTTCACCATCTACTCCAAAAATGCCACTGTGGGGCAG
TCAGTTTTAAATATTCAGTACAAAAATGATTCTTCTCTCAACCTGATATACCAGCCACCG
AGTAAAACTCAGAAACTGTGGTATGCTGTGTGCACCATTGGGGGAAAGTGGTTAGAAGAA
CGATGTTATGATTTGTTTCGAAACCGTCATTTAGCGTCTTTTGGGAAAGCCAAACAGTTC
ATGAATTTTCTGGTTGGACTTTTAAAATTAGGTGAGTTGATAAACTTCTTGATTTTCCTA
CAAAAGGGAAAGTTTGCAACTTTGACAGAACGCCTCCTTGGCATTCATTCCGTATTTTGC
AAGCCCCAGAACATGCGCGAAGTTGGCTTTGAGTACATGAATAGGGAACTTCTCTGGCAT
GGCTTTGCTGAGTTTCTGATTTTTCTCTTACCACTTATCAATATCCAGAAGTTGAAAGCC
AAATTGTCTTCCTGGTGTATCCCTCTTACTGGTGCTGCTGGTCATGACAGTACACTAGGC
AGCAGTGGAAAAGAGTGTGCTCTGTGTGGAGAGTGGCCCACAATGCCTCACACTATTGGA
TGTGAACATGTATTTTGTTACTACTGTGTTAAGAGTAGCTTCCTATTTGACATATACTTT
ACGTGCCCGAAGTGTGGCACAGAAGTGCACAGTGTGCAGCCCTTGAAATCAGGAATTGAA
ATGTCAGAAGTAAATGCTCTT
>Opossum|ENSMODG00000024987|ENSMODT00000038094
------------------------------------------------------------
------ATGTCTTCCAATGAAAAGACTACTGAACACACAAACCTTGTACTAAGAATAAGT
CAGTTGGATGCCCTGGAACTAAACAAAGCCCTGGAACAATTAGTTTGGTCCCAGTTTACT
CATTGTTTTCATGGATTTAAGCCAGGTCTGTTAGCCCGACTTGAACCCGAGGTAAAAGCA
TTTTTGTGGCTTTTCTTATGGAGATTCACCATTTACTCCAAGAATGCCACTGTTGGACAG
TCAATCATGAATATCCAATACAAGAATAATTATTCTCAAACACAAAAATATCAGCCACTA
AGTAAAAATCAAAAGTTATGGTATGCTATTTGCACAGTTGGAGGAAGATGGTTAGAAGAA
AGATGTTATGATTTATTCCGCAACCACCATTTAGCATCATTCTATAAAATCAAACAGTGC
ACCAATCTTATTGTTGGACTTTTGAAATTAAGTAGTTTGGTAAATTTCCTTATTTTCCTT
CAAAAAGGAAAGTTTGCTACATTGACAGAGCGTCTCTTGGGTATTCGATCTGTATTTTGC
AAACCCCAAAATATTCGAGAAGTTGGTTTTGAATACATGAATAGGGAACTTCTGTGGCAT
GGTTTCGCAGAATTTCTGATCTTTCTTTTACCACTTATTAATATCCAGAAATTGAAAGCC
AAGTTGTCATCTTGGTGTATCCCTTTCACTGGTGTTCCTAACAGTGATGTTACATTAGCC
ACCCATGGCAAAGAATGTTCCCTTTGTGGAGAGTGGCCCACTATGCCTCATACTATTGGT
TGTGTACATGTATTTTGTTATTATTGTGTTAAAAGTAGCTATTTATTTGATATGTACTTC
ACTTGTCCTAAGTGTGGCACAGAGGTACTGAATCTGCAGCCACTGAAGTCAGGAATTGAA
ATGTCAGAAGTGAATGCTCCT
>Orangutan|ENSPPYG00000018688|ENSPPYT00000021803
------------------------------------------------------------
------ATGGCTTCCAGAAAAGAGAATGCGAAGAGTGCAAACAGAGTGCTAAGAATAAGC
CAGTTGGATGCACTTGAACTAAACAAGGCCCTGGAGCAGCTAGTTTGGTCCCAGTTTACT
CAGTGCTTTCATGGATTTAAACCTGGGCTGTTAGCTCGCTTTGAGCCAGAGGTGAAAGCG
TGCTTATGGCTTTTCTTGTGGAGATTCACCATCTACTCCAAAAATGCCACAGTGGGACAG
TCAGTTTTGAATATTAAGTACAAAAATGATTTTTCCCCTAACCTGAGGTATCAGCCACCC
AGTAAAAATCAAAAAATCTGGTATGCTGTTTTTACAATTGGTGGGAGGTGGTTAGAAGAA
CGATGCTATGATTTGTTTCGAAACCATCATTTAGCATCATTTGGGAAAGTCAAGCAGTGT
GTGAATTTTGTGGTTGGACTTTTGAAATTAGGTGGGCTGATTAATTTTTTGATTTTCCTT
CAGAGGGGAAAGTTTGCAACTTTGACAGAACGTCTCCTAGGTATTCATTCTGTATTTTGC
AAGCCTCAAAACATACGTGAAGTTGGCTTTGAATACATGAATAGGGAACTTCTCTGGCAT
GGTTTTGCTGAATTTCTGATTTTTCTCTTACCACTTATCAATGTCCAGAAGTTGAAAGCC
AAGCTGTCTTCATGGTGTATTCCTCTTACTGGTGCACCTAATAGTGACAATACATTAGCC
ACCAGTGGCAAAGAATGCTCTCTTTGTGGAGAGTGGCCCACCATGCCTCACACCATAGGA
TGTGAGCATATTTTCTGTTATTTCTGTGCTAAGAGTAGTTTCTTATTTGACATGTACTTT
ACTTGTCCTAAGTGTGGTACAGAAGTACACAGTCTGCAGCCACTGAAATCAGGAATCGAG
ATGTCAGAAGTAAATGCTCTT
>Platypus|ENSOANG00000029471|ENSOANT00000040825
ATGAAGATCTTTTTCGCCCTGGTCCCGGTCGGCGTCATTTTTGGCAAAGGCCGCCGGGGC
GCAGCCATGGGTCCTGAGGCGGAGCGGGCGGGGAGCGCCCAGCCGGCGCTCCGCGTGAGC
CAGCTGGACGCCCTGGAGCTGGACCGGGCCCTGGAGCGGCTGATCTGCTCGCAGCTGGCC
CAGTGCTTCCACGGCTTCCGGCCCGGCCTCATGGCCCGCTTCGAGACGGAGCTGAAGGCC
CTCGTGGGGCTCATACTGTGGCGCTTCGGCGTCTGCTCGCGGGACGCCACGGCGGGCCAG
GCCCTCCTGGGCATCCGCTACGAC------------------------------------
---------------------------------------GGCGGC---------------
------------------------------------------------------------
------------------------------------------------------------
------------------------------------------------------------
------------------------------------------------------------
------------------------------------------------------------
------------------------------GGCGGCCCCCCGGGCCNNNNNNNNNNNNNN
NNNNNNNNNNNNNNNNNNNNNNNN------------------------------------
------------------------------------------------------------
------------------------------------------------------------
---------------------
>Rabbit|ENSOCUG00000017625|ENSOCUT00000017622
------------------------------------------------------------
------ATGGCTCCCAAAGAAGAGAATACCAAGAGTGCAAATAGAGTGTTAAGAATAAGT
CAGCTGGATGCACTTGAACTAAACAAGGCCCTGGAGCAGCTAGTTTGGTCCCAGTTTACT
CAGTGCTTTCATGGATTTAAGCCAGGGCTGTTAGCCCACTTTGAACCAGAAGTGAAAGCA
TTCTTGTGGCTTTTCCTGTGGAGGTTCACCATCTACTCCAAAAATGCCACTGTGGGACAG
TCAGTTTTGAATATTCGGTATAAAAATGATTTTTCTTCGAATCTGAAGTATCAACCACCA
AGTAAAAATCAAAAGCTCTGGTATGCTGTTTGTACAGTTGGTGGGAGGTGGTTAGAAGAA
AGATGCTATGATTTGTTTCGAAACCGTCACTTAGCATCATTCGGGAAAGTCAAGCAGTCT
GTGAATTTTGTGGTTGGACTTTGGAAATTAGGTGAGTTGATTAATTTTTTGATTTTCCTT
CAAAGGGGAAAGTTTGCAACTTTGACAGAACGTCTCCTAGGCATTCGTTCTGTGTTTTGC
AAGCCCCAAAACGTCCGAGAAGTTGGCTTTGAGTATATGAATAGGGAACTTCTCTGGCAT
GGTTTTGCGGAGTTTCTGATTTTTCTTTTACCACTTATCAATATCCAGAAGTTAAAAGCC
AAGTTATCTTCATGGTGCATCCCTCTTACTGGTGCTCCTAATAGTGACAGCACACTAGCC
ACCAGTGGCAAAGAATGTTCTCTGTGTGGAGAGTGGCCCACTATGCCTCATACCATAGGA
TGTGAGCATGTTTTCTGTTATTTCTGTGCTAAGAGCAGTTTCTTATTTGACATGTACTTT
ACTTGTCCTAAATGTGGAACAGAGGTACAGAGTGTGCAGCCACTGAAATCAGGAATTGAA
ATGTCTGAAGTGAATACTCTT
>Rat|ENSRNOG00000008748|ENSRNOT00000011579
------------------------------------------------------------
------ATGGCTGCCAGAGAAGAGAGTACACAAAGTGCCAACAGAGTGCTGAGGATAAGT
CAGCTGGATGCACTGGAACTGAATAAGGCCCTGGAGCAGCTCGTGTGGTCCCAGTTTACT
CAGTGTTTTCATGGATTTAAGCCAGGACTGTTAGCTCGCTTTGAGCCAGAAGTGAAAGCA
TTTCTGTGGCTTTTCCTGTGGAGGTTCACCATCTATTCCAAAAATGCCACTGTGGGGCAG
TCGGTTTTAAATATTCAGTACAAAAATGATTCTTCTCCCAACCCAGTATACCAACCACCA
AGTAAAAATCAGAAACTGTTGTATGCTGTGTGCACTATTGGGGGGAGGTGGTTAGAAGAA
CGATGTTACGATTTGTTTCGAAACCGACATTTAGCATCTTTCGGGAAAGCCAAACAGTGC
ATGAATTTTGTGGTTGGACTTTTAAAATTAGGTGAGTTGATGAACTTCTTGATTTTTCTA
CAAAAAGGAAAGTTTGCAACTTTGACAGAACGCCTCCTTGGCATTCATTCTGTATTTTGC
AAGCCCCAGAGCATGCGTGAAGTTGGCTTCGAGTACATGAATAGGGAACTTCTCTGGCAT
GGCTTTGCCGAATTTCTGGTTTTCCTCTTACCGCTCATCAATATCCAGAAGTTGAAAGCC
AAGTTGTCTTCCTGGTGCATCCCCCTTACCAGCACTGCTGGTAGTGACAGTACACTAGGC
AGCAGTGGAAAAGAGTGTGCTCTATGTGGAGAGTGGCCCACAATGCCTCATACTATTGGA
TGTGAGCATGTATTTTGTTACTACTGTGTTAAGAGTAGCTTCCTATTTGACATGTACTTT
ACGTGCCCTAAGTGTGGCACAGAAGTGCACAGTGTGCAGCCACTGAAATCAGGAATTGAA
ATGTCAGAAGTGAATGCTCTT
>Macaque|ENSMMUG00000002280|ENSMMUT00000003231
------------------------------------------------------------
------ATGGCTTCCAGAAAAGAGAATGCAAAGAGTGCAAACAGAGTGCTAAGAATAAGC
CAGTTGGATGCGCTTGAACTAAACAAGGCCCTGGAGCAGCTAGTTTGGTCCCAGTTTACT
CAGTGCTTTCATGGATTTAAACCTGGGCTATTAGCTCGCTTTGAGCCAGAGGTGAAAGCG
TGCTTATGGCTTTTCTTGTGGAGATTCACCATCTACTCCAAAAATGCCACAGTGGGA---
------------------------------------------------------------
------------------------------------------------------------
------------------------------------TCATTTGGGAAAGTCAAGCAGTGT
GTGAATTTTGTGGTTGGACTTTTGAAATTAGGTGGACTGATTAATTTTTTGATTTTCCTT
CAGAGGGGAAAGTTTGCAACTTTGACAGAACGTCTCCTAGGCATTCATTCTGTATTTTGC
AAGCCTCAAAACATACGTGAAGTTGGCTTTGAATACATGAATAGGGAACTTCTCTGGCAT
GGTTTTGCTGAATTTCTGATTTTTCTCTTACCACTTATCAGTGTCCAGAAGTTGAAAGCC
AAGCTGTCTTCATGGTGTATCCCTCTTACTGGTGCACCTAATAGTGACAATACATTAGCC
ACTAGTGGCAAAGAATGCTCTCTTTGTGGAGAGTGGCCCACCATGCCTCACACCATAGGA
TGTGAGCATATTTTCTGTTATTTCTGTGCTAAGAGTAGTTTCTTATTTGACATGTACTTT
ACTTGTCCTAAGTGTGGCACAGAAGTGCACAGTCTGCAGCCACTGAAATCAGGAATTGAG
ATGTCAGAAGTAAATGCTCTT
>Marmoset|ENSCJAG00000000512|ENSCJAT00000000935
------------------------------------------------------------
------ATGACTTCCAAAAAAGAGAATGTGAAGAGTACAAACAGAGTGCTAAGAATAAGC
CAGTTGGATGCGCTTGAACTAAACAAGGCCCTGGAGCAGCTAGTGTGGTCCCAGTTTACT
CAGTGCTTTCATGGATTTAAACCTGGGCTATTAGCTCGCTTTGAACCAGAGGTGAAAGCA
TGCTTATGGCTTTTCTTGTGGAGATTCACCATCTACTCCAAAAATGCCACAGTGGGACAG
TCAGTTTTGAATATTCAATACAAAAATGATTTTTCCCCTAACCTGCGATATCAGCCACCT
AGTAAAAATCAAAAAATTTGGTATGCTGTTTGTACAATTGGTGGGAGGTGGTTAGAAGAA
CGATGCTACGATTTGCTTCGAAACCATCATTTAGCATCATTTGGGAAAGTCAAGCAGTGT
GTGAATTTTGTGGTTGGACTTTTGAAATTAGGTGGGCTGATTAATTTTTTGATTTTCCTT
CAGAGGGGAAAGTTTGCAACTTTGACAGAACGTCTCCTAGGCATTCATTCTGTGTTTTGC
ATGCCTCAAAACATACGTGAAGTTGGCTTTGAATACATGAATAGGGAACTTCTCTGGCAT
GGTTTTGCTGAATTTCTGATTTTTCTCTTACCACTTATCAATGTCCAGAAGTTGAAAGCC
AAGTTATCTTCATGGTGTATCCCTCTTACTGGTGCACCTAATAGTGACAATGTATTAGCC
ACCAGTGGCAAAGAATGTTCTCTGTGTGGGGAGTGGCCCACCTTGCCTCACACCATAGGA
TGTGAGCATATCTTCTGTTATTTCTGTGCTAAGAGTAGTTTCTTATTTGACATGTACTTT
ACTTGTCCTAAGTGTGGCACAGAAGTACACAGTCTGCAGCCACTGAAATCAGGAATTGAG
ATGTCAGAAGTAAATGCTCTT
>Microbat|ENSMLUG00000017006|ENSMLUT00000017008
------------------------------------------------------------
------ATGGCTTCCAGAGAAGACAAAGCGCAGAGCACACACAGGGTGCTGAGAATCAGT
CAGCTGGATGCACTGGAACTGAACAAGGCCCTGGAGCAGCTGGTTTGGTCCCAGGTCACT
CAGTGCTTCCATGGGTTCCAGCCAGGGCTGCTGGCCCGCTTTGAACCTGAGCTGAAAGCC
CTCCTGTGGCTGTTCTTGTGGCGATTCACCGTTTACTCCAAAAACGCCACGGTGGGCCAG
TCGGTTTTAAATATTCAGTACAAAAACGACTTCTCCACGACCCTGAGATACCAGCCCCCG
AGTAAGAACCAGAAGCTCTGGTACGCTGCCTGCACCATCGGCGGGAAGTGGTTGGAAGAA
CGCTGCTACGACCTTTTTCGAAACCATCACTTAGCCTCGTTTGGGAAAGCCAAACAGTGT
CTGAACTTCGTGGTGGGCCTGGTGCAATTAGGGAGCCTGATTAACTTCTTGATTTTCCTC
CAAAAGGGCAAGTTTGCCACTTTGACGGAACGCCTGCTAGGCATCCGCTCTGTGTTCTGC
AAGCCCCAGCACGTGCGTGAGGTTGGCTTCGAGTACATGAACAGGGAGCTTCTGTGGCAC
GGCTTCGCGGAGTTTCTCATTTTCCTCTTACCGCTCATCAACACCCAGAAGTTGAAGGCC
AAGTTATCTTCCTGGTGCATCCCTCTCGCCGGTGCTCCGAACGGCGACAGCTCCTTGGCC
AGCAGCGGCAAGCAGTGTTCTCTGTGCGGGGAGTGGCCCACCATGCCCCACACGATCGGC
TGTGAGCACATCTTCTGTTACTACTGCGTGAAGAGCAGCTTCCTGTTCGACATGTTCTTC
ACCTGCCCTAAGTGTGGCGCGGAGGTACACAGTGTGCAGCCACTGAAGTCAGGAATCGAG
GTGTCGGAAGTGAATGCTCTT
>Human|ENSG00000164751|ENST00000357039
------------------------------------------------------------
------ATGGCTTCCAGAAAAGAGAATGCGAAGAGTGCAAACAGAGTGCTAAGAATAAGC
CAGTTGGATGCACTTGAACTAAACAAGGCCCTGGAGCAGCTAGTTTGGTCCCAGTTTACT
CAGTGCTTTCATGGATTTAAACCTGGGCTGTTAGCTCGCTTTGAGCCAGAGGTGAAAGCG
TGCTTATGGGTTTTCTTGTGGAGATTCACCATCTACTCCAAAAATGCCACAGTGGGACAG
TCAGTTTTGAATATTAAGTACAAAAATGATTTTTCCCCTAACCTGAGATATCAGCCACCC
AGTAAAAATCAAAAAATCTGGTATGCTGTTTGTACAATTGGTGGCAGGTGGTTAGAAGAA
CGATGCTATGATTTGTTTCGAAACCATCATTTAGCATCATTTGGGAAAGTCAAGCAGTGT
GTGAATTTTGTGATTGGACTTTTGAAATTAGGTGGGCTGATTAATTTTTTGATTTTCCTT
CAGAGGGGAAAGTTTGCAACTTTGACAGAACGTCTCCTAGGTATTCATTCTGTATTTTGC
AAGCCTCAAAACATATGTGAAGTTGGCTTTGAATACATGAATAGGGAACTTCTCTGGCAT
GGTTTTGCTGAATTTCTGATTTTTCTCTTACCACTTATCAATGTCCAGAAGTTGAAAGCC
AAGCTGTCTTCATGGTGTATTCCTCTTACTGGTGCACCTAATAGTGACAATACATTAGCC
ACCAGTGGCAAAGAATGCGCTCTATGTGGAGAGTGGCCCACCATGCCTCACACCATAGGA
TGTGAGCATATTTTCTGTTATTTCTGTGCTAAGAGTAGTTTCTTATTTGACGTGTACTTT
ACTTGTCCTAAGTGTGGCACAGAAGTACACAGTCTGCAGCCACTGAAATCAGGAATCGAG
ATGTCAGAAGTAAATGCTCTT
>Orca|XP_004280601.1
------------------------------------------------------------
------ATGGCTTCCAGAGATGAGAATATGAAGCGGACAGACAGAGTGCTAAGAATAAGC
CAGTTGGATGCACTTGAACTAAACAAGGCCCTGGAGCAACTCGTTTGGTCCCAGTTTACT
CAGTGCTTTCATGGATTTAAGCCAGGGCTGTTAGCCCGCTTTGAACCAGAGGTGAAAGCA
TTCTTGTGGCTTTTCTTATGGAGATTCACCATCTACTCTAAAAATGCCACCGTGGGACAG
TCAGTTTTGAATATTCAGTACAAGAACGATTTTTCCCCAAACCTGAGATACCAGCCACTG
AGCGAAAATCAAAAGCTGTGGTATGCCGTCTGTACAATCGGTGGGAAGTGGTTAGAAGAA
CGATGCTACGATTTGTTTCGAAACCGTCACGTAGCATCCTTCAGGAAAGCCAAGCAGTGC
ATGAATCTCGTGGTTGGACTTTTGAAGCTGGGCAGGTTGATTAATTTCTTGATTTTCCTC
CAAAGGGGCAAGTTCGCAACTTTGACCGAGCGTCTGCTGGGCATCCGTTCTGTGTTTTGC
AGGCCCCAAAATGTCCGAGAAGTAGGCTTTGAGTACATGAATAGAGAACTCCTCTGGCAC
AGCTTTGCCGAGTTTCTGATTTTCCTCTTACCACTTGTCAGTATCCAGAAGTTGAAAGCC
AAGCTCTCTTCATGGTGTATCCCTCTGAGCAGAGCTCCAAGCGGTGACAGCACGCTGGCC
ACCAGCGGCAGACAGTGTTCTCTGTGTGGGGAGTGGCCCACCATGCCTCACACCATAGGC
TGCGAGCATGTTTTCTGTTACTACTGTGTGAAGAGTAGCTTCTTATTTGATGCGTCCTTT
GCTTGTCCTAAGTGCGGCACAGAGGTCCACAGCCTGCAACCACTGAAATCAGGAATCGAG
ATGACAGAAGTGAATGCCCTT
>Chimp|ENSPTRG00000020359|ENSPTRT00000046943
------------------------------------------------------------
------ATGGCTTCCAGAAAAGAGAATGCGAAGAGTGCAAACAGAGTGCTAAGAATAAGC
CAGTTGGATTCACTTGAACTAAACAAGGCCCTGGAGCAGCTAGTTTGGTCCCAGTTTACT
CAGTGCTTTCATGGATTTAAACCTGGGCTGTTAGCTCGCTTTGAGCCAGAGGTGAAAGCG
TGCTTATGGGTTTTCTTGTGGAGATTCACCATCTACTCCAAAAATGCCACAGTGGGACAG
TCAGTTTTGAATATTAAGTACAAAAATGATTTTTCCCCTAACCTGAGATATCAGCCACCC
AGTAAAAATCAAAAAATCTGGTATGCTGTTTGTACAATTGGTGGCAGGTGGTTAGAAGAA
CGATGCTATGATTTGTTTCGAAACCATCAATTAGCATCATTTGGGAAAGTCAAGCAGTGT
GTGAATTTTGTGATTGGACTTTTGAAATTAGGTGGGCTGATTAATTTTTTGATTTTCCTT
CAGAGGGGAAAATTTGCAACTTTGACAGAACGTCTCCTAGGTATTCATTCTGTATTTTGC
AAGCCTCAAAACATACGTGAAGTTGGCTTTGAATACATGAATAGGGAACTTCTCTGGCAT
GGTTTTGCTGAATTTCTGATTTTTCTCTTACCACTTATCAATGTCCAGAAGTTGAAAGCC
AAGCTGTCTTCATGGTGTATTCCTCTTACTGGTGCACCTAATAGTGACAATACATTAGCC
ACCAGTGGCAAAGAATGCGCTCTATGTGGAGAGTGGCCCACCATGCCTCACACCATAGGA
TGTGAGCATATTTTCTGTTACTTCTGTGCTAAGAGTAGTTTCTTATTTGACATGTACTTT
ACTTGTCCTAAGTGTGGCACAGAAGTACACAGTCTGCAGCCACTGAAATCAGGAATCGAG
ATGTCAGAAGTAAATGCTCTT
>Cow|ENSBTAG00000003885|ENSBTAT00000005062
------------------------------------------------------------
------ATGGCTTCCGGAGACGAGAACGCAGAGCGGACTAACAGAGTGCTAAGAATCAGC
CAGTTGGATGCACTTGAACTAAACAAGGCCCTGGAGCAGCTCGTTTGGTCCCAGTTTACT
CAGTGCTTTCATGGATTTAAGCCAGGGCTGTTAGCCCGCTTTGAACCAGAGGTGAAAGCA
TTCTTGTGGCTTTTCTTGTGGAGATTCACCATCTACTCTAAAAATGCCACAGTGGGACAG
TCAGTGTTGAATATTCAGTACCAGAATGATCTTTCCCCAAACCTGAGCTACCAGCCACCG
AGCAGAAATCAGAAGCTCTGGTACGCTGTCTGTACGATTGGCGGCAAGTGGTTAGAAGAA
CGATGCTACGATTTGTTTCGGAACCGTCACATCGCATCCTTCAGGAAAGCCAAGCAGTGC
ATGAATCTGGTGGTCGGACTTCTGAAGTTAGGCGGGTTGATTAATTTCTTGATCTTCCTC
CAAAGGGGCAAGTTTGCAACTTTGACCGAACGTCTCCTGGGCATCCATTCTGTCTTTCAC
AAGCCCCAAAGTGTCCGAGAAGTGGGCTTTGAGTATATGAATAGGGAACTCCTCTGGCAC
GGCTTTGCCGAGTTTCTAATTTTTCTCCTCCCACTAATCAACGTCCAGAAGTTGAAAGCC
AAGCTCTCTTCATGGTGTGTCCCACTGACGGGAGCCCCAGGCAGCAACAGCACGCTGGCA
ACCAGTGGCAGACAGTGTTCTCTGTGTGGGGAGTGGCCCACCATGCCTCACACCGTTGGC
TGCGAGCATGTCTTTTGTTACTACTGCGTGAAGAGTAGCTTCTTATTTGACATGTCCTTC
ACTTGTCCTAAGTGTGGCACAGAAGTCCATAGCCTGCAACCCTTGAAATCGGGCATTGAG
ATGGCAGAAGTGAGTGTCCCT
>Dog|ENSCAFG00000008326|ENSCAFT00000013224
------------------------------------------------------------
------ATGGCTTCCAGAGAAGAGAAGACAAAGAGGACAGACAGAGTGCTAAGAATAAGT
CAGTTGGATGCCCTTGAACTCAACAAGGCCCTGGAGCAGCTGGTTTGGGCCCAGTTTACT
CAGTGCTTTCACGGGTTTAAGCCAGGACTGTTAGCGCACTTTGAACCAGAGGTGAAAGCG
CTCCTGTGGCTTTTCTTGTGGCGATTCACCATCTACTCTAAAAATGCCACCGTGGGACAG
TCTGTTTTGAATATTCAGTACAAAAACGATTTTTCCCCGAAGCTGAGGTACCAGCCGCCG
AGTAAGAATCAGAAGCTGTGGTATGCTGTGTGTACGATTGGCGGGACGTGGCTAGAAGAG
CGCTGCTACGACCTATTTCGAAACCGTCACTTGGCGTCGTTTGGGAAAGCCAGGCAGTGT
GTGAACATCATGGTTGGACTTCTGAAATTAGGCGGGCTGATTAATTTCCTGATTTTCCTT
CAGAGGGGCAAGTTTGCAACTTTGACAGAACGTCTCCTAGGCATTCGTTCTGTATTTTGC
AAGCCCCAAAACGTACGTGAGGTTGGCTTTGAGTATATGAATAGGGAACTTCTCTGGCAT
GGTTTTGCAGAGTTTCTGATTTTTCTCCTTCCGCTTATCAATATCCAGAAGTTGAAAGCT
AAGTTATCTTCATGGTGTATTCCTCTTACCGGTGCTCCTACCAGTGACAATACACTAGCC
ACAAGCGGCAAACAGTGTTCTCTGTGTGGAGAGTGGCCCACCATGCCTCACACCATAGGA
TGTGAGCATATCTTCTGCTACTACTGTGTTAAGAGTAGTTTCTTATTTGACATGTACTTT
ACTTGCCCTAAGTGTGGCACAGAGGTACAGAGTCTGCAGCCACTGAAATCAGGAATCGAG
ATGTCAGAAGTGAATGCTCTT
>Elephant|ENSLAFG00000003366|ENSLAFT00000003366
------------------------------------------------------------
------ATGGCTTCCAGAGAAGAGAACACAGAGAGTACAAACAGAGTGCTAAGAATAAGT
CAGCTGGATGCACTTGAACTGAACAAGGCCCTGGAGCAACTAGTTTGGTCCCAGTTTACT
CAGTGCTTTCATGGATTTAAACCAGGACTGTTAGCTCGCTTTGAACCAGAAGTGAAAGCA
TCCTTGTGGATTTTCTTGTGGAGATTCACCATCTACTCCAAAAATGCCACTGTGGGGCAG
TCAATTTTAAATATGCAATACAAAAATGACTTTCTCCCAAACCTGAGATATCAGCCACCC
AGTAAAAATCAAAAGCTTTGGTATGCAGTTTGTACAATTGGTGGGAGATGGTTAGAAGAA
CGATGCTATGATTTGTTTCGAAACCATCATTTAACATCATTCTGGAAAATCAAGCAGTGT
GTGAACATTGTGATTGGACTTTTGAAATTAGGTGAGTTGATTAATTTCTTGATTTTCCTT
CAAAGAGGAAAGTTTGCAACTTTGACAGAACGTCTCCTAGGCATTCGTTCTGTATTTTGC
AAGCCCCAAAACATGCGTGAAGTTGGCTTTGAGTATATGAATAGGGAACTTCTCTGGCAT
GGTTTTGCTGAGTTTCTGATTTTTCTCTTACCACTTATTAATATCCAAAAGTTGAAAGCC
AAGTTATCTTCATGGTGTATTCCTCTTACTGGTGCTCCTAAGAGTGATAATACTTTAGCC
ACCAGTGGCAAAGAATGTTCTTTATGTGGAGAATGGCCCATCATGCCTCATACCATAGGA
TGTGAACATATCTTCTGTTACTACTGTATTAAGAGTAGTTTCTTATTTGACACGTACTTT
ACTTGTCCTAAGTGTGGCACAGAGGTACAGAGTCTGCAGCCTCTGAAATCAGGAATTGAG
ATGTCAGAAGTGAATGCCCTT
>Bowhead|bmy_10123T0
------------------------------------------------------------
------ATGGCTTCCAGAGATGAGAATATGAAGCGGACAAACAGAGTGCTAAGAATAAGC
CAGTTGGATGCACTTGAACTAAACAAGKCCCTGGAGCAGCTCGTTTGGTCCCAGTTTACT
CAGTGCTTTCATGGATTTAAGCCAGGGCTGTTAGCCCGCTTTGAACCAGAGGTGAAAGCA
TTCTTGTGGCTTTTCTTGTGGAGATTCACCATCTACTCTAAAAATGCCACCGTGGGACAG
TCAGTTTTGAATATTCAGTACAAGAACGATTTTTCCCCAAACCTGAGATACCAGCCACCG
AGCAAAAATCAAAAGCTCTGGTATGCCGTCTGTACAATCGGTGGGAAGTGGTTAGAAGAA
CGATGCTACGATTTGTTTCGAAACCGTCACGTAGCATCCTTCAGGAAAGCCAAGCAGTGC
GTGAATCTCGTGGTTGGACTTTTGAAGCTGGGCAGGTTGATTAACTTCTTGATTTTCCTT
CAAAGGGGCAAGTTCGCAACTTTGACCGAGCGTCTGCTGGGCATCCGTTCTGTATTTTGC
AGGCCCCAAAATGTCCGAGAAGTAGGCTTTGAGTATATGAATAGAGAACTCCTCTGGCAC
AGCTTTGCCGAGTTTCTGATTTTCCTCTTACCACTTGTCAATATCCAGAAGTTGAAAGCC
AAGCTCTCTTCGTGGTGCATCCCTCTGACCGGAGCTCCAAGCAGTGACAGCACACTGGCC
ACCAGCGGCAGACAGTGTTCTCTGTGTGGGGAGTGGCCCACCATGCCTCACACCATAGGC
TGCGAGCATGTTTTCTGTTACTACTGTGTGAAGAGTAGCTTCTTACTTGATGTGTCCTTT
GCTTGTCCTAAGTGCGGCGCAGAGGTCCACAGCCTGCAACCACTGAAATCAGGAATSGAG
ATGACAGAAGTGAATGCCCTT
>Minke|BACU011168
------------------------------------------------------------
------ATGGCTTCCAGAGATGAGAATATGAAGCAGACAAGCAGAGTGCTAAGAATAAGC
CAGTTGGATGCACTTGAACTAAACAAGGCCCTGGAGCAGCTCGTTTGGTCCCAGTTTACT
CAGTGCTTTCATGGATTTAAGCCAGGGCTGTTAGCCCGCTTTGAACCAGAGGTGAAAGCA
TTCTTGTGGCTTTTCTTGTGGAGATTCACCATCTACTCTAAAAATGCCACCGTGGGACAG
TCAGTTTTGAATATTCAGTACAACAACGATTTTTCCCCAAACCTGAGATACCAGCCACCG
AGCAAAAATCAAAAGCTCTGGTATGCCGTCTGTACAATCGGTGGGAAGTGGTTAGAAGAA
CGATGCTACGATTTGTTTCGAAACCGTCACATAGCATCCTTCAGGAAAGCCAAGCAGTGC
GTGAATCTCGTGGTTGGACTTTTGAAGCTGGGCAGGTTGATTAATTTCTTGATTTTCCTT
CAAAGGGGCAAGTTCGCAACTTTGACCGAGCGTCTGCTGGGCATCCGTTCTGTATTTTGC
AGGCCCCAAAATGTCCGAGAAGTAGGCTTTGAGTATATGAATAGAGAACTCCTCTGGCAC
GGCTTTGCCGAGTTTCTGATTTTCCTCTTACCACTTGTCAATATCCAGAAGTTGAAAGGC
AAGCTCTCTTCGTGGTGTATCCCTCTGACCGGAGCTCCAAGCAGTGACAGCACGCTGGCC
ACCAGCGGCAGACAGTGTTCTCTGTGTGGGGAGTGGCCCACCATGCCTCACACCATAGGC
TGCGAGCATGTTTTCTGTTACTACTGTGTGAAGAGTAGCTTCTTATTTGATGTGTCCTTT
GCTTGTCCTAAGTGCGGCACAGAGGTCCACAGCCTGCAACCACTGAAATCAGGAATCGAG
ATGACAGAAGTGAATGCCCTT
