# Supplementary material for: Insights into the Evolution of Longevity from the Bowhead Whale Genome
Source: Cell Rep. 2015 Jan 6;10(1):112–22. doi: 10.1016/j.celrep.2014.12.008 (PMC4536333; doi:10.1016/j.celrep.2014.12.008)
Supplement: Supplemental Folder 2. Species Used in the Analysis of Selective Pressure Variation, Single-Gene Orthologous Families Tested, Likelihood Ratio Tests, MAKER Parameters, and Full Assembly and Read Usage Data, Related to Experimental Procedures [file mmc3.zip › Tested SGOs/reciprocal_group_2933.2.fas]

>Gibbon|ENSNLEG00000011221|ENSNLET00000014316
ATGCCTGCCGAA---GGAGGGAAAACGGACATGGAAAGGATTGGCCTCTTTAGTGAGATG
GAATATATTACTGTGGGTGATAAATATGTGTCACAATTTAATCGA---CCCTTTAATGAG
GCTGCAAGCAAAAATAAACAGATGCTACCTGGAGGATCCAAAGAAATGTCAGATCTTCAG
GCAGGTTATTTTGATCCCCATTTTGTAAGGATTTTTGAAGGTGAAGGCTACATAAATCTG
AATCAAGTGAGGAGACGGGATATGATGGAAGCAGCCAAAAAAAATCTAGGCAAAGCCTTC
CTTCCTAGTAGTGGAGAGAAAAAGCTATGTGGCTTAGGAAGCTACTATGGAACAATAGGT
GGTCCAGTCCCATTTTTCAGCCCACAGTCAAAACCTCGAGAAAAATATAAGGCACCTGGA
AAGAATTTATACACAAACCCGGGAAAGAAAGGAACTGGATATGGCTATGCAAATATTACC
ATAGGTAAACAGTTTTCACACTCTGCTGACTTCTATGATGCAGCAAAACTAAATTATAAG
AAAGCAAATGAAGAACACCATCGTTTACTTAAAGGAGCACCGTTTAAGTTAAATCTTCAC
CCAAGGGACTATTTTGACGCTAATCCTTATTTTTCTGAGGAAACTTTACCACCAATTAAA
AAAGAAGAGAAGAAAGAATCAATTTCAAATGCTTTTAAACCTTCTTCTCCTGGTAAAAAG
CCTGGTGGAATGAAGGCAGGAACATTTGATCCTTACCCATCACATTCTGCTGACCCTTAT
GTGGCTAAATTGGCA---AATATTTCTGGCAAAGACGATAAGATTTTCCACCCACCAAGT
GGACCAAAAAGCAGACCAGTTGAAAGTATAATGACTTTGAATGTCAGA---------AGG
GCACTAAATTCAAAG---------AACTACAAGACTGCTTCAGTACCATCC---------
---------TAT---------
>Gorilla|ENSGGOG00000027706|ENSGGOT00000025999
------------------------------------------------------------
------------------------------------TTTAAAGGA---CCCTTTAATGAG
GCTGCAAGCAAAAATAAACAGATGCTACCTGGAGGGTCCAAAGAAATGTCAGATCTTCAG
GCAGGTTATTTTGATCCCCATTTTGTAAGGATTTTTGAAGGTGAAGGCTACATAAATCTG
AATCAAGTGAGGAGACGGGATATGATGGAAGCAGCCAAAAAAAATCTAGGCAAAGCCTTC
CTCCCTAGTAGTGGAGAGAAAACGCCATGTGGCTTAGGAAGCTACTATGGAACAATAGGT
GGTCCAGTCCCATTTTTCAGCGCACAGTCAAAAACTCGAGAAAAATATAAGGCACCTGGA
AAGAATTTATACACAAACCCGGGAAAGAAAGGAACTGGATATGGCTATGCAAATATTACC
ATAGGTAAACAGTTTTCACACTCTGCCGACTTCTATGATGCAGCAAAACTAAAGTATAAG
AAAGCGAATGAAGAACACCATCGTTTACTTAAAGGAGCACCGTTTAAGTTAAATCTTCAC
CCGAGGGACTATTTTGACGCGAATCCTTATTTTTCTGAGGAATCTTTACCACCAATTAAA
AAAGAAGAGAAGAAGAAAACAATTTCAAACACTTTTAAACCGTCTTCTCCTGGTAAAAAG
CCTGGTGGAATGAAGGCAGGAACATTTGATCCTTACCCATCACATTCTGCTGACCCTTAT
GTGGCTAAATTGGCA---AATATTTCTGGCAAAGACGATAAGATTTTCCACCCACCAAGT
GGACCAAAAAGCAGACCAGTTGAAAGTATAATGACTTTGAATGTCAGA---------AGG
GCACTAAATTCAAAG---------AACTACAAGACTTCTTCAGTACCATCC---------
---------TAT---------
>Guinea_Pig|ENSCPOG00000010135|ENSCPOT00000010226
ATGCCTGGAGAA---GTAGGGAAGACAGACATGGAGAGAATTGGCCTCTTCAGTGAGATG
GGATACACCACTATTGGTGATAAATATGTGTCACCATTTAACCGTAAACCCTTTAATGAG
GCTGCAAGCAAAAATAGGCAGATGCTACCTGGAGGAACCAAAGTAATGTCACATCTCCAG
GCAGGTTATTTTGATTCTCAGTATACGAGGATTTTTGAAGGTGAAGGCTATGTAAATATG
AATCAAGTGAGGAGACGGCATATGATGGAAGAAGCCAAAAAAAATTTAGGCAAAGCCTTC
CTGCCTAGTAGCGGAGAGAAAAAACTATGTGGATTAGGAAGCTACTATGGAACAATAGGT
GGTCCAGTGCCATTCTTCAGTGCAGAATTAAGGCCCAGGGACAAATATGAGCCACCAGGA
AAGAATTTATACACAAACCCAGGAAAAAAAGGAACAGGATATGGCTATGCAAATGTTACC
ATAGGCAAACAACTTCCACACTCCTCTGATTTGTATGATGCATCAAAGCTAAATTTTAAG
AAACAAAATGAAGAACACCATCGTTTACTGAAAGGGGGACCTTTCAAGTTAAATCTTTAC
CCAAAGGAATATTTTGACAGTAATCCTTATTTTTCTGATAAGTCTTTACCGCCAGTTAAA
AGCGAAGCGAAGAAACAACCACTTCCTAAACCTTTTAAACCCTCTTCTCCTGGTAAAAAG
GCTGGTGGAATGAAGGCAGGAACCTTTGAACCTTACCCATTACATTCTGCTGACCCTTAC
ACAGTCAAATTGGAAAGGGATATTTCTAGAAAAGAAGCTAAGGTTTTTCATCCGTCAGTG
GGACCAAAAAGCAGACCAGTTGAAAGTATAATGGCTCTGAATGTCAGAAGGACTTTTAGG
GCACTGAATGCGAAG---------AACTACAAGGCTACTTCAGTCCAATCG---------
---------TAT---------
>Horse|ENSECAG00000006614|ENSECAT00000006698
ATGCCTGCAGAA---GGAGGGAAAACCGATATGGAGAGGATTGGCCTCTTCAGTGAGATG
GAATATGTTACTGTTGGGGATAAATATGTGTCATCATTTAATAGA---CCCTTTAATGAG
GCTGCAAGCAAAAACAGACAGATGCTGCCTGGGGGATCCAAGGAAATGTCAAATCTCCAG
GCAGGTTATTTTGATCCCCGTTTTGTAAGAATTTTTGAAGGCGAAGGCTATGTAAATCTG
AATCAAGTGAGGAGACGGCGTATGATGGAAGAAGCCAAAAAAAATCTAAGCAAAGCCTTT
CTCCCTAGCAGTGGAGAAAAAAAGCCATGTGGATTAGGAAGCTACTATGGGACAATAGGA
GGTCCAGTCCCATTCTTCAGTGCACAGTCAAAACCCCGGGAAAAATATGTGGTACCTGGA
AAGAATTTATACACAAGCCCAGGCAAGAAAGGAACTGGATATGGCTATGCGAATATTACC
ATAGGTAAACAGTTTTCACACTCTGCTGATTTCTACGATGCACCGAGACTGAATTATAAG
AAAGAGAATGAAAAACACCATGATTTACTTAAAGGGACACCTTTCAAGTTAAATCTTTAC
CCAAGGGAATATTTTGATTCCAATCCTTATTTGTCTGAGAAGCCTTTACCGCCGCTTAAA
AAAGCAGAGAAGAAAGAAGTACTTGCAAGCCCCTTTAAACCCTGCTCTCCTGGAAAAAAG
GCTGGTGGAATGAAGGCAGGAACATTTGACCCTTACCCTTCACATTCTGCTGACCCTTAT
ATGGTTAAATCGACAAACCAGATTTCCAGCAAAGATGTTAAGATTTTCCACCCACCAGGT
GGACCAAAAAGCAGACCGATTGAAAGTATAATGACTTTGAATGTCAAA---------AGG
GCACTAAATATGAAG---------AACTACAAGACTGCTTCAGTACAGTCC---------
---------TAT---------
>Mouse|ENSMUSG00000071103|ENSMUST00000095323
ATGCCGATAGAA---GGTGGGAAAACAGATATGGAGAGGATTGGCCTCTTCAGTGAGATG
GAATACATCACTGTGGGCGACAAATATGTGTCACCATTTAATCGA---CCCTTTAATGAG
GCTGCAAGCAAAAATAGACAGATCCTACCGGGGGGAACCAAAGAAATGTCCAGTCTCCAG
GCAGGATACTTTGATTCCCAGTTTGCAAGGATTTTTGAAGGGGAAGGCTACGTGAATTTG
AATCAAGTGAGGAGACGGTATATGCTGGCAGAATCCAAAAAGAACCTAGGCAAAGCTTTC
ATCCCTAGTAGCGGAGAGAAAAAGCCAAGTGGATTAGGAAGCTATTATGGAACAATTGGT
GGTCCTGTCCCATTCTTCAGTGCTCAGATAAAACCCAAGGACAAGTATCAGCCACCGGGG
AAGAATTTATATACCAACCCAGGAAAAAAAGGAACTGGATATGGCTATGCCAATGTTACC
ATAGGCAAGCAGCTTTCACATTCTTCTGACTTATATGACGCAGCGAGACAGAGTTATAAG
AAAGAAAGTGAAGAGCACCATCGACTAATCAAAGGGTCACCTTTCAAGCTGCATCTTCAC
CCGAAGGACTATTTTGATACTAACCCTTACTTTTTAGAGCACCATTTACCTCCCCTTAGG
AGAGAAGAAAAGAAGGAAGTGTCTTTCAAGCCCTTTAAGCCCTCCTCTCCTGGTAAAAAG
GCTGGTGGAATGAAAGCAGGGGCATTTGACCCTTACCCAGCACACTCAGCGGACCCTTAC
GTGGTCAAAGTGGAAAAGGCGATTCCTTCGAAAGGTGAAAGGGTTTTCCACCCACCCAAT
GGACCAAAAAGCAGACCCGTTGAAAGTATAATGGCGCTGAATGTCAAA---------AGG
GCATTAAACGTGAAG---------AACTACAAGAATGCCTCCTCAACCACTCTGGGAAAG
CAGTTAGTCTTC---------
>Opossum|ENSMODG00000004751|ENSMODT00000005976
ATGCCTGGAGAA---GGAGGAAAAACAGATATGGACCGACTTGGCCTGTTCAGTGAAATG
GAATATGTCACTATTGGGGATAAATATGTATCACCATATAATCGA---CCTTTTAATGAA
GCTGCTAGCAAAAATAGACAGATGTTGCCTGGGGGTAGTAAAATGATGTCAGCTCTACAA
CAAGGTTTCTTTGAACCTCAGTTTTTAAGGATATTTGAAGGTGAGGGCTACGTAAGTCTG
AATCAAGTAAAGAGGCGACAAATGATAGAAGAAGCCAAAAAAAATTTAAGCAAACCCTTT
CTTCCCAGTAATGGAGAAAAAAAAGCATGTGGATTAGGCAGCTACTTTGGAACAATAGGT
GGTCCAGTTCCATTCTTCAGTGCCCAATTAAAACCTAAAGATAAATATGTTGCTCCTGGA
AAGAATATGTACACAAACCCAGGAAAAAAAGGGACCGGATATGGCTATGCAAATATTACC
ATAGGTAAACAGCCCGTGCATTCTGTTGATGTCTACGATACAGCAAAAATAAATCTTCAG
AAAGAGATTGAAGATCATCAGCGATTAATTAAAGGAACACCTTTCAAGTTAAATCTCTTT
CCAAAAGATTATTTTGACCAAAATCCTTATTTCTTTGACAAAACTTTGCCACCAATTAAG
AAACCAGAGACAGTAAAAACAATTACAACACCTTTTAAACCAACTTCTCCTCCTAAAAAG
CCAGGTGGTATGAAAGCAGGAACATTTGACCCTTTCCCTCTATATTCCAATGACCAATAT
GGGAGAAAATTTGAAAGAGATGTC---ACTAAAACAGAGAGGATTTTCCATCCAAGCAGT
GGACCAAAAAGCCGTCCAGTTACCAGTATAATGTCTGCTAATGTAAAA---------AAG
TCATTAAATTCAAAG---------AATTATCTGACTACATCAATACAGTCC---------
---------TAC---------
>Orangutan|ENSPPYG00000015248|ENSPPYT00000017727
ATGCCTGCGGAA---GGAGGGAAGACGGACATGGAAAGGATTGGCCTCTTTAGTGAGATG
GAATATATTACTGTGGGTGATAAATATGTGTCACAATTTAATCGA---CCCTTTAATGAG
GCTGCAAGCAAAAGTAAACAGATGCTACCTGGAGGATCCAAAGAAATGTCAGATCTTCAG
GCAGGTTATTTTGATCCCCATTTTGTAAGGATTTTTGAAGGTGAAGGCTACATAAATCTG
AATCAAGTGAGGAGACGGGATAGGATGGAAGCAGCCAAAAAAAATCTAGGCAAAGCCTTC
CTCCCTAGTAGTGGGGAGAAAAAGCCATGTGGCTTAGGAAGCTACTATGGAACAATAGGT
GGTCCAGTCCCATTTTTCAGCGCACAGTCAAAACCTCGAGAAAAATATAAGGCACCTGGA
AAGAATTTATACACAAACCCGGGAAAGAAAGGAACTGGATATGGCTATGCAAATATTACC
ATAGGTAAACAGTTTTCACATTCTGCCGACTTCTATGATGCAGCAAAACTAAATTATAAG
AAAGAGAATGAAGAACACCATCGTTTACTTAAAGGAGCACCGTTTAAGTTAAATCTTCAC
CCGAGGGACTATTTTGACTCTAATCCTTATTTTTCTGAGGAACCTTTACCACCAATTAAA
AAAGAAGAGAAGAAAGAATCAATTTCGAATGCTTTTAAACCTTCTTCTCCTGGTAAAAAG
CCTGGTGGAATGAAGGCAGGAACATTTGATCCTTACCCATCACATTCTGCTGACCCTTAT
GTGGCTAAATTGGCA---AATATTTCTGGCAAAGATGATAAGATTTTCCACCCACCAAGT
GGACCAAAAAGCAGACCAGTTGAAAGTATAATGACTTTGAATGTCAGA---------AGG
GCACTAAATTCAAAG---------AACTACAAGACTTCTTCAGTACCATCC---------
---------TAT---------
>Platypus|ENSOANG00000003387|ENSOANT00000005378
ATGCCTTCCGAG---GGG---AAATCCGACATGGACAGGATCGGCCTTTTCAGTGAGATG
GAGTACATCACCGTCGGGGACCGATATGTCTCCCATTATAACCGC---CCGTTCAACGAA
GCCGCCAGCAAGAAGAAACAGATGCTCCCCGGAGGCACCAAGGTGATGTCCGATCTCCAG
CCGGGCTACTTCGAACCCCACTTTATCAGGACCTTCGAAGGTGAGGGCTACACGAATATG
AACCAGCTTCGGAGACGGTATCTGCTGGAGGAGACCAAAAAGAACTTAGGCAAAGCCTTC
CTGCCCAGTAGCGGAGAGAAGAAGCCGAGCGGACTAGGAAGCTACTACGGGACCATAGGA
GGCCCGTGCCCCTTCTTCAGCGGACAAGCCAAAGTCAGAGACAGATATGTTGCTCCCGGG
AAGAATATATACACAAACCCAGGCAAGAAAGGAACCGGATACGGGTATCCCAATCTCACC
ATCGGCAAGCAGCTTTCGCACTCCTCAGATTTCTATGACGCCTCCAAGGACAATCTGAAG
AAAGAGAGGGAAGCCCACCACAGCCTGCTCAAAGGGACCGCTTTCAAGCTGAACCTGTAC
CCAAAGGAATACTTCGACCCCAACCCTTACTTCCTGGAAAACCCTTTGCCCCCCCTGAAG
AAGCCAGAGAAGACCAAACGCACGGGTCCACCATTTAAACCAACTTCGCCCTCTAAAAAG
CCAGGTGGCATGAAGGCCGGCACGTTTGACCCCTACCCTGCCCATTCCAATGAACCTTTT
GGGGTGAAACAACTCCAAACCATCAAGACGAAATCAGGAAAGATCTTCCACCCTCCCAGT
GGACCCAAAAGCCGACCAATCTCCAGTATAATGGCCACCAACATCAAA---------AAA
TCGTTAAATGCAATG---------AATTACAAGAACGCAAACGTGATCTCC---------
---------TAT---------
>Rabbit|ENSOCUG00000004810|ENSOCUT00000004806
ATGCCTCTCGAA---GGAGGAAAGACTGACATGGAGAGGATTGGCCTCTTTAGTGAGATG
GAATACATTACTGTTGGTGATAAATATGTCTCACAATTTAATAGA---CCCTTCAATGAG
GCTGCAAGCAAAAATAGACAGATGTTACCTGGGGGATCCAAAGGAATGTCTGATCTCCAG
GCAGGTTATTTTGATTCCCAATTTGGAAGGATTTTTGAAGGTGAAGGCTATGTAAATCTG
AATCAAGTGAAGAGACAGCATATGATGGAAGAAGCAAAAAAAAATCTAGGCAAAGCCTTT
CTCCCTAGTAGTGGGGATAAAAAGCCATGTGGATTAGGAAGCTACTATGGAACCATAGGT
GGTCCAATTCCATTCTTCAGTGCACAATCAAAACCCAGAGAAAAATATGAGGCACCTGGA
AAGAACTTATACACAAACCCAGGAAAGAAAGGAACTGGATATGGCTATGCAAATATTACC
ATAGGTAAACAGTTTTCACATTCAGCTGATTTCTATGATGCACCCAAAGTAAATTATAAG
AAAGAGAATGAAGCACACCGTCGTTTACTCAAAGGAACACCTTTCAAGTTAAATCTTTAT
CCAAAGGATTATTTTGACACCAATCCTTACTCTTTTGAGAAAGCTTTGCCACCCATTAAA
AAAGTGGAAAAGAAAGAAGTGCTTTCAAGCCCTTTTAAACCCTCTTCTCCTGGTAAAAAG
GCTGGTGGAATGAAGGCAGGGACATTTGACCCTTATCCATCACATTCTGCTGACCCTTAT
ACGGTGAAATTGGTAAAAGGGATTTCTGGCAAAGGTGGTAAGATTTTCCATCCACCAAGT
GGACCAAAAAGCAGGCCGATTGAAAGTATAATGACTTTGAATGTCAAA---------AGG
GCACTAAATTCGAAG---------AACTACAAGAGTGCCTCAGTACAGTCC---------
---------TAT---------
>Rat|ENSRNOG00000038819|ENSRNOT00000059317
ATGCCGATAGAA---GGCGGGAAAACGGATATGGAGAGGATTGGCCTCTTCAGTGAGATG
GAATACATCACAGTGGGCGACAGATATGTGTCACCATTTAATCGA---CCCTTCAATGAG
GCTGCAAGCAAAAATAGACAGATGCTCCCTGGGGGGACCAAAGAAATGTCCAATCTCCAG
GCAGGGTACTTTGATCCCCAGTTCGCAAGGATTTTTGAAGGGGAAGGCTACCTGAATTTG
AATCAAGTGAGGAGACAGTATATGATGGCAGAAGCCAAGAAGAACCTAGGCAAAGCCTTC
ATTCCTAGTAGCGGAGAGAAAAAGCCAAGTGGATTAGGAAGCTATTATGGAACCATCGGC
GGCCCTGTCCCATTCTTTAGCGCTCAGATAAAACCCAGGGACAAATATCAGCCACCGGGG
AAGAATTTATACACCAACCCGGGAAAAAAAGGAACTGGATACGGTTATGCCAATGTTACC
ATAGGCAGGCAGCTTTCACACTCTTCTGACTTGTACGATGCAGCGAAACAGAATTTTAAG
AAAGAAAGTGAAGAACACCATCGGTTAATGAAAGGGTCACCTTTCAAGCTGCATCTTCAC
CCAAAGGACTATTTTGATACTAACCCTTATTTTTTAGAGCATCCTTTACCTCCACTGAGG
AGAGAGGAAAAGAAGGAGTCTTCTGTAAAGCCCTTTAAGCCCTCCTCTCCTGGCAAAAAG
GCTGGTGGAATGAAAGCAGGAACATTTGAACCTTACCCATCACACTCAGCTGACCCTTAT
GTGGTGAAAGTGGGAAAGGTGATGCCTTCGAAAGGTGAAAAGGTTTTCCACCCACCAAAC
GGACCAAAAAGCAGACCCATTGAAAGTATAATGGCGCTGAATGTCAGA---------AGG
GCACTAAATGTGAAG---------AACTACAAGAATGCCTCCTCTTCCACACTGGAAAAA
CAGCTAGTTTAC---------
>Macaque|ENSMMUG00000029996|ENSMMUT00000041430
------------------------------------------------------------
---------------------------------------------------------GAG
GCTGCAAGCAAAAGTAAACAGATGCTACCTGGGGGATCCAAAGCAATGTCAGACCTTCAG
GCAGGTTATTTCGATCCCCGTTTTGTAAGGATTTTTGAAGGAGAAGGCTACGTGAATCTG
AATCAAGTGAGGAGACGGGATATGATGGAAGCAGCCAGAAAAAATCTAGGCAAAGCCTTC
TTCCCTAGTAGTGGAGAGAAAAAGCCATGTGGCTTAGGAAGCTACTATGGAACAATAGGT
GGTCCAGTCCCATTTTTCAGCGCACAGTCAAAA---------------------------
------------------------------------------------------------
------------------------------------------------------------
------------------------------------------------------------
------------------------------------------------------------
------------------------------------------------------------
------------------------------------------------------------
------------------------------------------------------------
------------------------------------------------------------
------------------------------------------------------------
---------------------
>Marmoset|ENSCJAG00000005969|ENSCJAT00000011590
ATGCCTGTGGAGAGAGGAGGGAAAACGGACATGGAAAGGATTGGCCTCTTTAGTGAAATG
GAATATATTACTGTGGGTGATAAATACGTGTCACCATTTAATCGA---CCCTTTAATGAG
GCTGCAAGCAAAAACAAACAGATGCTACCTGGGGGATCCAAAGCAATGTCCAATCTTCAG
GCAGGTTATTTCGATCCCCATTTTGTAAGGATTTTTGAAGGTGAAGGCTACGTAAATCTG
AATCAAGTGAAGAGACGGGACATGATGCAAGCAGCCAAAAAGAATCTAAGCAAAGCCTTC
CTCCCCAGTAGTGGGGATAAAAAGCCATGTGGCTTAGGAAGCTACTATGGAACAATAGGT
GGCCCAGTCCCATTCTTCAGCGCACAGCCGAGACCTCGAAAAAAATATGAGGCACCTGGA
AAGAATTTATACACCAGCCCGGGAAAGAAAGGAACTGGATATGGCTATGCAAATGTTACC
ATAGGGAAACAGTTTTCACACGCTGACGACTTCTATGATGCACCAAAACAAAATTATAAG
AAAGCGAATGAAGAACACCATCGTTTACTTAAAGGAGCACCGTTTAAGTTAAATCTTCAC
CCAAGGGACTATTTTGATGCTAACCCTTATTTTTCTGAGGAACCTTTACCACCAATTAAA
AAAGAAGAGAAGAAAGAAGCAATTTCAACCACTTTTAAACCTTCTTCTCCAGGTAAAAAG
CCTGGTGGAATGAAGGCAGGAACGTTTGATCCTTACCCATCACATTCTGCCGACCCTTAT
GTAACTAAACTGGCA---AAGATTTCTGGCAAAGACGGTAAGATTTTCCACCCACCAAGC
GGACCGAAGAGCAGACCAGTTGAAAGTATAATGACTTTGAATGTCAGA---------AGG
GCACTCAATTCAAAG---------AACTACAAGACTGCTTCAGTACCATCC---------
---------TAT---------
>Microbat|ENSMLUG00000006074|ENSMLUT00000006072
ATGCCTGGAGAA---GGAACAAAATCTGATATGGAGAGGATTGGCCTCTTCAGTGAGATG
GAATATATAACTGTTGGTGATAAATATGTGTCACATTTTGATCGG---CCCTTTAATGAA
GCTGCCAGCAAAAAAAAACAGATGCTCCCTGGGGGATCCAAAGAAATGTCAGATCTCCAG
CCGGGTTACTTTGAGCCCCGTTTTGTAAGGATTTTTGAAGGTGAAGGTTATGCGAATCTG
AATCAAATGAGGAGAAAGCATATGATGCAGGAAGCAAAAAAAAATCTAGGCAAAGCTTTC
CTCCCTCCTAACGGAGATAAAAAACCATGTGGAGTAGGAAGCTACTATGGAACAATAGGT
GGTCCAGTCCCATTCTTCAGTGCACAGGCCAAACCCAGAGAAAAGTATGAGGCACCTGGG
AAGAATTTATACACAAGCCCAGGAAAGAAAGGAACCGGATATGGCTATGCAAATGTTACG
ATAGGTAAACAGTTGACACACTCCGCTGATGTCTATGATGCAGCAAAACTAAATTATAAG
AAAGAGAGCGAAGAGCACCATCGTTTACTCAAAGGGGGACCTTTCAAGTTAAACCTTTAC
CCAAGAGAATATTTTGATACCAATCCTTATTTTTCTGAGAAAACTTTACCTCCAATTAAG
AAGGCAGAGAAGAAAGAAGTACTCCCAAGCCCCTTTAAGCCCTCTTCTCCTGGTAAAAAG
GCTGGCGGAATGAAGGCAGGAACATTCGACCCTTACCCGTCACATTCTATTGACCCATAT
TCGGCTAAA------TCAGAAAAACCCAGCAAAGCTGCTAAGATTTTCCACCCGCCAGGT
GGACCAAAAAGCAGACCAATCGAAAGTATAATGACTTTGAATGTCAAA---------AGG
GCATTGAATATGAAG---------AACTACAAGACTGCTTCAATACCATCC---------
---------TTT---------
>Human|ENSG00000205129|ENST00000378850
ATGCCTGCGGAA---GGAGGAAAAACGGACATGGAAAGGATTGGCCTCTTTAGTGAGATG
GAATATATTACTGTGGGTGATAAATATGTGTCACAATTTAATCGA---CCCTTTAATGAG
GCTGCAAGCAAAAATAAACAGATGCTACCTGGAGGGTCCAAAGAAATGTCAGATCTTCAG
GCAGGTTATTTTGATCCCCATTTTGTAAGGATTTTTGAAGGTGAAGGCTACATAAATCTG
AATCAAGTGAGGAGACGGGATATGGTGGAAGCAGCCAAAAAAAATCTAGGCAAAGCATTC
CTCCCTAGTAATGGAGAGAAAAAGCCATGTGGCTTAGGAAGCTACTATGGAACAATAGGT
GGTCCAGTCCCATTTTTCAGCGCACAGTCAAAACCTCGAGAAAAATACAAGGCACCTGGA
AAGAATTTATACACAAACCCGGGAAAGAAAGGAACTGGATATGGCTATGCAAATATTACC
ATAGGTAAACAGTTTTCACACTCTGCCGACTTCTATGATGCAGCAAAACTAAAGTATAAG
AAAGCGAATGAAGAGCACCATCGTTTACTTAAAGGAGCACCATTTAAGTTAAATCTTCAC
CCAAGGGACTATTTTGACGCTAATCCTTATTTTTCTGAGGAATCTTTACCACCAATTAAA
AAAGAAGAGAAGAAGAAAACAATTTCAAATACTTTTAAACCGTCTTCTCCTGGTAAAAAG
CCTGGTGGAATGAAGGCAGGAACATTTGATCCTTACCCATCACATTCTGCTGACCCTTAT
GTGGCTAAATTGGCA---AATATTTCTGGCAAAGATGATAAGATTTTCCACCCACCAAGT
GGACCAAAAAGCAGACCAGTTGAAAGTATAATGACTTTGAATGTCAGA---------AGG
GCACTAAATTCAAAG---------AACTACAAGACTTCTTCAGTACCATCC---------
---------TAT---------
>Orca|XP_004281772.1
ATGCCTGTGGAA---GGAGGGAAAACAGATATGGAGAGGATTGGGCTCTTCAGTGAGATG
GGATATGTTACTGTTGGTGATAAATATGTGCCACAATTTAATCGA---CCGTTTAATGAA
GCTGCAAGCAAAAATAGACAGATGCTACCTGGGGGATCCAAAGAGATGTCAAATCTCCAG
GCAGGTTATTTTGATCCCCATTTTGTAAGGATTTTTGAAGGTGAAGGCTACGTAAACCTG
AATCAAGTGAGGAGACGGCATATGATGGAAGAAGCCAAAAAAAATCTAGGCAAAGCGTTC
CTTCCTAGTGATGGAGATAAGAAGCCATGTGGATTAGGAAGTTACTATGGAACAATAGGT
AGACCAGTCCCATTTTTCAGTGCACAATCAAAACCCAAAGAAAAATATGAGCCACCTGGA
AAGAATTTGTACACAAACCCAGGAAAGAAAGGAACTGGATATGGCTATGCAAATGTTACC
ATAGGTAAACAGTTTTCCCACTCTGCTGATTTCTATGATGCAGCAAAACTAAATGACAAG
AAAGAGAATGAAGAACACCATCGTTTACTTAAAGGGACACCTTTCAAATTAAATCTTTAC
CCAAGGGAATATTTTGATACCAATCCTTATTTGTTTGAGAAACCTTTACCACCAATTAAA
AAAGCAGAGAAGAAAGAAGCACTTGCACACCCTTTTAAGCCCTCTTCTCCTGGTAAAAAG
GCTGGTGGAATGAAGGCAGGAACATTTGATTCTTACCCTTCACATTCTGCTGACCCTTAC
GGGGTTAAATTGACAAGCCATATTTCCAGCAAAGGTGCTAAGGTTTTCCATCCACCAGGT
GGACCAAAAAGCAGACCAACTGAAAGTATAATGACTTTGAATGTCAAA---------AGG
GCACTAAATATGAAG---------AACTACAAGACTGCTTCAGTACAGTCC---------
---------TAT---------
>Chimp|ENSPTRG00000031058|ENSPTRT00000059985
ATGCCTGCGGAA---GGAGGAAAAACGGACATGGAAAGGATTGGCCTCTTTAGTGAGATG
GAATATATTACTGTGGGTGATAAATATGTGTCACAATTTAATCGA---CCCTTTAATGAG
GCTGCAAGCAAAAATAAACAGATGCTACCTGGAGGGTCCAAAGAAATGTCAGATCTTCAG
GCAGGTTATTTTGATCCCCATTTTGTAAGGATTTTTGAAGGTGAAGGCTACATAAATCTG
AACCAAGTGAGGAGACGGGATATGATGGAAGCAGCCAAAAAAAATCTAGGCAAAGCCTTC
CTCCCTAGTAGTGGAGAGAAAAAGCCATGTGGCTTAGGAAGCTACTATGGAACAATAGGT
GGTCCAGTCCCATTTTTCAGCGCACAGTCGAAACCTCGAGAAAAATATAAGGCACCTGGA
AAGAATTTATACACAAACCCGGGAAAGAAAGGAACTGGATATGGCTATGCAAATATTACC
ATAGGTAAACAGTTTTCACACTCTGCCGACTTCTATGATGCAGCAAAACTAAACTATAAG
AAAGCGAATGAAGAGCACCATCGTTTACTTAAAGGAGCACCGTTTAAGTTAAATCTTCAC
CCGAGGGACTATTTTGACGCGAATCCTTATTTTTCTGAGGAATCTTTACCACCAATTATA
AAAGAAAAGAAGAAAAAATCAATTTCAAACACTTTTAAACCGTCTTCTCCTGGTAAAAAG
CCTGGTGGAATGAAGGCAGGAACATTTGATCCTTACCCATCACATTCTGCTAACCCTTAT
GTGGCTAAATTGGCA---AATATTTCTGGCAAAGACGATAAGATTTTCCACCCACCAAGT
GGACCAAAAAGCAGACCAGTTGAAAGTATAATGACTTTGAATGTCAGA---------AGG
GCACTAAATTCAAAG---------AACTACAAGACTTCTTCAGTACCATCC---------
---------TAT---------
>Cow|ENSBTAG00000034430|ENSBTAT00000048771
ATGCCTGCGGAA---GGAGGGAAGACGGATATGGAGAGGATTGGCCTCTTCAGTGAGATG
GAATATATCACTGTGGGGGATAAATATGTGTCACAGTTTAATCGA---CCTTTTAATGAA
TCTGCAAGCAAAAATAGACAGATTCTACCCGGGGGATCCAAAGAAATGTCCAATCTCCAG
GCAGGTTATTTTGACCCCCATTTTGTAAGGATTTTTGAAGGTGAAAGCTATGTCAATCCG
AATCAAGTGAGGAGACGGTACATGATGGAAGAAGCCAAGAAAAATCTAAGCAAAGCGTTC
CTCCCTAGTAATGGAGAGAAAAAGCCCTGTGGATTAGGAAGTTACTATGGAACCATAGGG
GGACCAGTCCCGTTTTTCAGTGCTCAGTCTAAACCCAAAGAAAAATATGAGCCACCTGGA
AAGAATTTATACACAAACCCAGGAAAGAAAGGAACTGGATATGGCTATGCAAATATTACC
ATAGGTAAGCAGTTTTCACACTCTTCTGATCTCTATGATGCAGCAAAACTAAATAACAAG
AAAGAGAATGAAGAACATCGTCGTTTACTTAAAGGGACAGCTTTCAAATTAAATCTTTAC
CCAAGGGAATATTTTGATACCAATCCTTACATGTCTGAGAAACCTTTACCACCAATTAAA
AAAGTAGAGAAGAAAGAAACAGTTGGAAACCCTTTTAAGCCCTCTTCTCCTGGCAAAAAG
GCTGGTGGAATGAAGGCAGGAACATTTGATCCTTACCCTTCACATTCTGCTGACCCTTAC
GTGGTTAAATTGAAAAGCCCA---TCCAGCAAAAGTGCTAAGGTTTTCCATCCGCCAGGT
GGACCAAAAAGCAGACCAATTGAAAGTATAATGGCTTTGAATGTCAAA---------AGG
GCACTAAATATGAAG---------AACTACAAGACTGCTTCAGTACAGTCC---------
---------TAT---------
>Dog|ENSCAFG00000023845|ENSCAFT00000036895
ATGCCTGCAGAA---GGAGGGAAAACTGACATGGAGAGGATTGGCCTCTTCAGTGAGATG
GAATATGTTACTGTTGGTGACAAATACTTGTCATCATTTAACCGA---CCCTTTAATGAG
GCTGCAAGCAAAAATAAACAGATGCTACCTGGGGGATCCAAAGAAATGTCAAATCTCCAG
GCAGGTTATTTTGATCCCCATTTTGTAAGGATATTTGAAGGTGAAGGCTATGTAAATCTG
AATCAAGTGAGGAGACGGCATATGATGGAAGAAGCCAAAAAAAATCTAGGCAAAGCCTTC
CTCCCTAGTAGTGGAGAAAAAAAGCCATGTGGTTTAGGAAGCTACTATGGAACAATAGGT
GGTCCAGTGCCATTCTTCAGTGCACAGTCAAAACCCAGAGAAAAATATGAGGCACCTGGA
AAGAATTTGTACACAAACCCGGGAAAGAAAGGAACTGGATATGGCTATGCAAATGTTACC
ATAGGTAAACAGTTTTCACACTCTGCTGATTTCTATGATGCACCCAAACTTAATTTTAAG
AAGGAGAATGAAGAACACCATCGTTTAGTTAAAGGAACACCTTTCAAATTAAATCTTTAC
CCAAGAGAATATTTTGATACTAATCCTTATTTGTTTGAGAATCCTTTACCACCAATTAAA
AAAATAGAGAAGAAAGAATTACTTACACACCCCTTTAAGCCCTCTTCTCCCGGTAAAAAG
GCGGGTGGAATGAAGGCAGGAACATTTGACCCTTATCCTTCACATTCTGCCGACCCTTAT
GTGGTTAAGTTGGCAAGCCAGATTTCCAGCAAAGGTGCTAAGATTTTCCATCCACCAAGT
GGACCAAAGAGCAGACCAGTTGAAAGTATAATGACTTTGAATGTCAAA---------AGG
GCACTAAATATGAAG---------AACTACAAGACTGCTTCAGTCCAGTCC---------
---------TAT---------
>Elephant|ENSLAFG00000028083|ENSLAFT00000033183
ATGCCAGCTGAA---GGAGGAAAATCCGATATGGAGAGGATTGGCCTCTTCAGTGAGATG
GAATATATTACCGTTGGTGATAAATATGTGTCACCACATAGTCGA---GCATTTAATGAG
GCTGCAAGCAAAAATAAACAAATGCTACCTGGGGGATCCAAAGCAATGTCAGATCTCCAG
CAGGGCTATTTTGATCCCCATTTTGTAAGGATTTTTGAAGGTGAAGGCTACATAAATCTG
AACCAAGTGAGGCGTCGGCATATGATGGAAGAAGCCAAAAAAAACCTAGGCAAACCCTTT
CTCCCTAGTAATGGAGAGAAAAAGCCGTGTGGATTTGGAAGCTACTACGGAACAATAGGC
GGCCCAGTCCCGTTCTTCAGTGCACAGTTAAAACCCAGAGAAAAATATCGAGCACCTGGA
AAGAACTTATATACAAACCCAGGAAAGAAAGGAACTGGATATGGCTATGCAAATCTTACC
ATTGGTAAACAGCCTTCACACTCTGCTGATTTCTACGATGAACCAAAACTAACGAGTAAG
AAAGAGAATGAAGCACACCGTCATTTACTTAAAGGGTCACCTTTCAAGTTAAATTCTTAC
CCAAAGGAATATTTTGACAATAATCCTTATTTTTCTAATAAACCTTTACCACCAATTAAA
AAAGCAGAGAAGCGAGGATCAGTTGCAACCCCTTTTAAGCCCTCTTCTCCTGGTAAAAAG
GCTGGTGGAATGAAGGCAGGAACATTTGACCCTTTTCCTTCACACTCTGCTGACCCGTAT
GTGATTAAAATGCCAAGACAGATTTCCGGCAAAATTGATAAGATTTTTCATCCACCAGGT
GGACCAAAAAGCAGACCAATGATAAGTATAATGACTTTAAACGTCAAA---------AGG
CCTTTAAAAATGACAGATTTTGGCAACTTTAGAAGTTATTCTTTTCCATCT---------
---------TCCGAAATACTC
>Bowhead|bmy_00304T0
ATGCCTGTGGAA---GGAGGGAAAACAGATATGGAGAGGATTGGGCTCTTCAGTGAGATG
GAATATGTCACTGTTGGTGATAAATATGTGTCACAATTTAATCGA---CCCTTTAATGAA
GCTGCAAGCAAAAATAGACAGATGCTACCTGGGGGATCCAAAGAAATGTCAAATCTCCAG
GCAGGTTATTTTGATCCCCATTTTGTAAGGATTTTTGAAGGTGAAGGCTACGTAAACCTG
AATCAAGTGAGGAGACGGCATATGATGGAAGAAGCCAAAAAAAATCTAGGCAAAGCGTTC
CTTCCTAGTAATGGAGATAAGAAGCTC---------------------------------
------------------------------------------------------------
---------------------------------------------TATGCAAACGTTACC
ATAGGTAAGCAGTTTTCACACTCTGCTGATTTCTATGATGCAGCAAAACTAAATGACAAG
AAAGAGAATGAAGAACACCATCGTTTACTTAAAGGGACACCTTTCAAATTAAATCTTTAC
CCAAGGGAATATTTTGATACCAATCCTTATTTGTTTGAGGAACCTTTACCACCAATTAAA
AAAGCAGAGAAGAAAGAAGCACTTGCAAACCCTTTTAAGCCCTCTTCTCCTGGTAAAAAG
GCTGGTGGAATGAAGGCAGGAACATTTGATTCTTACCCTTCACATTCTGCTGACCCTTAT
GGGGTTAAATTGACAAGCCATATTTCCAGAAAAGGTGCTAAGGTTTTCCATCCACCAGGT
GGACCAAAAAGCAGACCAACTGAAAGTGTAATGACTTTGAATGTCAAA---------AGG
------------------------------------------------------------
---------------------
>Minke|BACU007190
ATGCCTGTGGAA---GGAGGGAAAACAGATATGGAGAGGATTGGGCTCTTCAGTGAGATG
GAATATGTCACTGTTGGTGATAAATATGTGTCACAATTTAATCGA---CCCTTTAATGAA
GCTGCAAGCAAAAATAGACAGATGCTACCTGGGGGATCCAAAGAAATGTCACATCTCCAG
GCAGGTTATTTTGATCCCCATTTTGTAAGGATTTTTGAAGGTGAAGGCTACGTAAACCTG
AATCAAGTGAGGAGACGGCATATGATGGAAGAAGCCAAAAAAAATCTAGGCAAAGCGTTC
CTCCCTAGTAATGGAGATAAGAAGCTC---------------------------------
------------------------------------------------------------
---------------------------------------------TATGCAAACGTTACC
ATAGGTAAGCAGTTTTCACACTCTGCTGATTTCTATGATGCAGCAAAACTAAATGACAAG
AAAGAGAATGAAGAACACCATCGTTTACTTAAAGGGACACCTTTCAAATTAAATCTTTAC
CCAAGGGAATATTTTGATACCAATCCTTATTTGTTTGAGAAACCTTTACCACCAATTAAA
AAAGCGGAGAAGAAAGAAGCACTTGCAAACCCTTTTAAGCCCTCTTCTCCTGGTAAAAAG
GCTGGTGGAATGAAGGCAGGAACATTTGATTCTTACCCTTCACATTCTGCTGACCCTTAT
GGGGATAAATTGACAAGCCATATTTCCAGAAAAGGTGCTAAGGTTTTCCATCCACCAGGT
GGACCAAAAAGCAGACCAACTGAAAGTATAATGACTTTGAATGTCAAA---------AGG
GCACTAAATATGAAG---------AACTACAAGATTGCTTCAGTACAGTCC---------
---------TAT---------
