# Supplementary material for: Insights into the Evolution of Longevity from the Bowhead Whale Genome
Source: Cell Rep. 2015 Jan 6;10(1):112–22. doi: 10.1016/j.celrep.2014.12.008 (PMC4536333; doi:10.1016/j.celrep.2014.12.008)
Supplement: Supplemental Folder 2. Species Used in the Analysis of Selective Pressure Variation, Single-Gene Orthologous Families Tested, Likelihood Ratio Tests, MAKER Parameters, and Full Assembly and Read Usage Data, Related to Experimental Procedures [file mmc3.zip › Tested SGOs/reciprocal_group_2964.2.fas]

>Gibbon|ENSNLEG00000007781|ENSNLET00000009912
ATGCCCTACCTGCTCATCAGCACCCAGATCCGCATGGAGGTGGGCCCCACTATGGTGGGC
GATGAACAGTCGGATCCAGAGCTGATGCAGCATCTGGGGGCTTCAAAGAGACGTGTCTTG
GGAAACAACTTTTATGAATACTACGTCGACGACCCCCCCCGCATAGTCCTGGACAAGCTG
GAACGCAGGGGCTTCCGTGTGCTGAGCATGACGGGGGTGGGCCAGACGCTGGTGTGGTGT
CTGCACAAGGAG
>Gorilla|ENSGGOG00000000050|ENSGGOT00000000050
ATGCCCTACCTGCTCATCAGCACCCAGATCCGCATGGAGGTGGGCCCCACTATGGTGGGT
GATGAACAGTCGGATCCAGAGCTGATGCAGCATCTGGGGGCTTCAAAGAGAAGTGTCTTG
GGAAACAACTTTTATGAATACTACGTCGATGACCCTCCCCGCATAGTCCTGGACAAGCTG
GAACGCAGGGGCTTCCGTGTGCTGAGCATGACGGGGGTGGGCCAGACGCTGGTGTGGTGT
CTGCACAAGGAG
>Guinea_Pig|ENSCPOG00000014109|ENSCPOT00000014251
ATGCCCTACCTGCTCATCAGCACCCAGATCCGCATGGAGGTGGGCCCCACCATGGTAGGC
GATGAGCACTCGGACCCGGAGCTGATGCAGCATCTGGGGGCCTCCAAGAGAAGCGTCCTG
GGGAACAACTTCTGTGAATACTATGTCAACGACCCTCCTCGAATAGTCTTGGACAAGCTG
GAACGCAGGGGCTTCCGAGTGTTGAGCATGACGGGGGTGGGCCAGACCCTGGTGTGGTGC
CTGCATAAGGAG
>Horse|ENSECAG00000007043|ENSECAT00000007126
---------------------ACACAAACACGGATGGAGGTGGGCCCCACCATGGTGGGC
GATGAGCACTCAGATCCGGAGCTGATGCAGCATCTAGGGGCCTCAAAAAGAAGTGTCCTA
GGAAACAACTTTTGTGAGTACTACGTCAATGACCCTCCTCGCATAGTCCTGGACAAGCTG
GAACGCAGGGGCTTCCGTGTGCTGAGCATGACGGGCGTGGGCCAGACGCTGGTGTGGTGC
CTGCACAAGGAG
>Mouse|ENSMUSG00000046814|ENSMUST00000057454
ATGCCCTATCTGCTCATCAGCACTCAGATCCGTATGGAGGTGGGCCCCACCATGGTGGGT
GATGAACACTCGGATCCGGAGCTGATGCAGCACCTGGGGGCCTCCAAGAGAAGTGTCTTG
GGAAACAACTTTTACGAATACTACGTCAACGACCCTCCTCGCATAGTCCTGGACAAGCTG
GAATGCAAGGGCTTCCGAGTGCTGAGCATGACAGGGGTGGGCCAGACGCTGGTGTGGTGT
CTGCACAAGGAA
>Opossum|ENSMODG00000000228|ENSMODT00000000275
---GACTCCTTTCTGGTTTCC------CTATTTCAGGAGGTGGGTCCCACCATGGTGGGA
GATGAATTCTCTGACACGGAGCTGATGCAGTACTTGGGGGCCACAAAGAGGAATATGCTG
GGAAACCATTTTTGGGAGTACTGTGTCAACGACCCACCCCGAGTAGTTCTGAACAAACTG
GAGGCCCGAGGCTATCGTGTGGTGAGCATGACCGGCGTGGGCCAGACCCTCGTGTGGTGC
CTGCACAAGGAG
>Orangutan|ENSPPYG00000006359|ENSPPYT00000007499
ATGCCCTACCTGCTCATCAGCACCCAGATCCGCATGGAGGTGGGCCCCACTATGGTGGGC
GATGAACAGTCGGATCCAGAGCTGATGCAGCATCTGGGGGCTTCAAAGAGAAGTGTCTTG
GGAAACAACTTTTATGAATACTACGTCGATGACCCTCCCCGCATAGTCCTGGACAAGCTG
GAACGCAGGGGCTTCCGTGTGCTGAGCATGACGGGGGTGGGCCAGACGCTGGTGTGGTGT
CTGCACAAGGAG
>Platypus|ENSOANG00000011955|ENSOANT00000018944
------------------------------CGGCAAGAGGTAGGTCCCACGATGGTGGGG
GACGAGCAGTCGGACCCCCAGCTGATGCTGTGCCTGGGAGCCATCAAGAGGAACACACTT
GGGAACCACTTCTGGGAGTACTATGTCAACGACCCGCCCCGTGTGGTCCTGGACAAGTTG
GAGGGTCAGGGCTTCCGTGTGGTCGGCATGACGGGGGTGGGCCAGACTCTGGTGTGGTGT
CTGCACAAGGAA
>Rabbit|ENSOCUG00000005569|ENSOCUT00000005568
ATGCCCTACCTGCTCATCAGCACTCAGATCCGCACGGAGGTGGGCCCCACCATGGTGGGC
GATGAGTACTCGGATCCAGAGCTGATGCAGCATCTGGGAGCCGCCAAGAGAATTGTCCTT
GGAAACAACTTCTCTGAGTACTACGTCAACGACCCTCCTCGCATCGTCCTGGACAAGCTG
GAGCGCAGGGGCTTCCGGGTGCTGAGCATGACTGGAGTGGGCCAGACGCTGGTGTGGTGC
CTGCACAAGGAG
>Rat|ENSRNOG00000012290|ENSRNOT00000016458
ATGCCCTACCTGCTCATCAGCACTCAGATCCGTATGGAAGTGGGTCCCACCATGGTGGGT
GATGAGCACTCGGATCCAGAGCTGATGCAGCAGTTGGGGGCCTCCAAGAGACGAGTCCTG
GGAAACAACTTTTATGAATACTACGTCAATGACCCTCCTCGAATAGTCCTGGACAAGCTG
GAATGCAGGGGCTTCCGAGTGTTAAGCATGACAGGGGTGGGCCAGACGCTGGTGTGGTGT
CTGCACAAGGAA
>Macaque|ENSMMUG00000013159|ENSMMUT00000018461
ATGCCCTACCTGCTCATCAGCACCCAGATCCGCATGGAGGTGGGCCCCACTATGGTGGGT
GATGAACAGTCGGATCCAGAGCTGATGCAGCATCTGGGGGCTTCAAAGAGAAGTGTCTTG
GGAAACAACTTTTATGAATACTACGTCAATGACCCTCCCCGCATAGTCCTGGACAAGCTG
GAACGCAGGGGCTTCCGTGTGCTGAGCATGACGGGGGTGGGTCAGACGCTGGTGTGGTGC
CTGCACAAGGAG
>Marmoset|ENSCJAG00000020806|ENSCJAT00000040888
ATGCCTTACCTCCTCATCAGCACCCAGATCCGCATGGAGGTGGGCCCCACTATGGTGGGT
GATGAACAGTCGGATCCAGAGCTGATGCAGCATCTGGGGGCTTCAAAGAGAAGTGTCCTA
GGAAACAACTTTTATGAATACTATGTCAATGACCCTCCCCGCATAGTCCTGGACAAGCTG
GAACACAGGGGCTTCCGTGTGCTGAGCATGACCGGGGTGGGCCAGACACTGGTGTGGTGC
CTGCACAAGGAG
>Microbat|ENSMLUG00000001083|ENSMLUT00000001075
ATGCCCTACGTGCTCATCAGCACCCAGATCCGCATGGAGGTGGGTCCCACCATGGTGGGC
GACGAGTACTCCGACCCAGAGCTGATGGAGCATTTGGGGGCCTCAAAAAGAGGCGTCCTG
GGAAACAACTTCTACGAGTACTACGTCAGTGACCCTCCTCGAATAGTCCTGGACAAGCTG
GAACGCAGGGGCTTCCGTGTGCTGAGCATGACAGGGGTGGGCCAGACGCTGGTGTGGTGC
CTGCACAAGGAG
>Human|ENSG00000137880|ENST00000260447
ATGCCCTACCTGCTCATCAGCACCCAGATCCGCATGGAGGTGGGCCCCACTATGGTGGGC
GATGAACAGTCGGATCCAGAGCTGATGCAGCATCTGGGGGCTTCAAAGAGAAGAGCCTTG
GGAAACAACTTTTATGAATACTACGTCGATGACCCTCCCCGCATAGTCCTGGACAAGCTG
GAACGCAGGGGCTTCCGTGTGCTGAGCATGACGGGGGTGGGCCAGACGCTGGTGTGGTGT
CTGCACAAGGAG
>Orca|XP_004274038.1
ATGCCCTACCTGCTCATCAGCACCCAGATCCGCATGGAGGTGGGCCCCACCATGGTGGGC
GATGAGCACTCCGATCCAGAACTGATGCGGCATCTGGGGGCCTCAAAAAGAAGTGTCCTG
GGAAACAATTTTTGTGAGTACTACGTCAATGACCCTCCTCGAATAGTCCTTGACAAGCTG
GAGCGCAGAGGCTTCCGTGTGCTGAGCATGACAGGGGTGGGCCAGACGTTGGTGTGGTGC
CTGCACAAGGAG
>Chimp|ENSPTRG00000006928|ENSPTRT00000012777
ATGCCCTACCTGCTCATCAGCACCCAGATCCGCATGGAGGTGGGCCCCACTATGGTGGGT
GATGAACAGTCGGATCCAGAGCTGATGCAGCATCTGGGGGCTTCAAAGAGAAGAGCCTTG
GGAAACAACTTTTATGAATACTACGTCGATGACCCTCCCCGCATAGTCCTGGACAAGCTG
GAACGCAGGGGCTTCCGTGTGCTGAGCATGACGGGGGTGGGCCAGACGCTGGTGTGGTGT
CTGCACAAGGAG
>Cow|ENSBTAG00000013477|ENSBTAT00000017922
ATGCCCTACCTGCTCATCAGCACCCAGATACGCATGGAGGTGGGCCCCACCGTGGTGGGC
GATGAGCACTCAGATCCAGAACTGATGCAGCATCTGGGGGCCTCAAAAAGAAGTGTCCTG
GGAAACAACTTCTCTGAGTACTACGTGAATGACCCTCCTCGAATCGTCCTGGACAAGCTG
GAGCGCAGGGGCTTCCGTGTGCTGAGCATGACAGGGGTGGGCCAGACGCTGGTGTGGTGC
CTGCACAAGGAG
>Dog|ENSCAFG00000029586|ENSCAFT00000045253
ATGCCCTACGTGCTCATCAGCACCCAGACCCGCATGGAGGTGGGCCCTACCATGGTGGGT
GATGAGCACTCAGATCCAGAGCTGATGCGCTATCTGGGGGCCTCAAAGAGAAGCGTCCTG
GGAAACAACTTTTATGAGTACTTTGTCAACGATCCTCCCCGCATTGTCCTGGACAAGCTG
GAACGCAAGGGCTTCCGTGTGCTGAGCATGACAGGGGTGGGCCAGACGCTGGTGTGGTGC
CTGCACAAGGAG
>Elephant|ENSLAFG00000021601|ENSLAFT00000021550
ATGCCCTACCTGCTCATCAGCACCCAGATCCGCATGGAGGTGGGCCCCACCATGGTGGGC
GATGAGCACTCGGATCCGGAGCTGATGCAGCATCTGGGGGCCTCGAAGAGAAGCGTCCTG
GGAAACAACTTCTGTGAATACTACGTCAATGACCCTCCTCGCATAGTCCTGGACAAGCTG
GAACGCAGGGGCTTCCGTGTGCTGAGCATGACAGGGGTGGGCCAGACGCTGGTGTGGTGC
CTGCACAAGGAG
>Bowhead|bmy_09180T0
ATGCCCTACCTGCTCATCAGCACCCAGATCCGCATGGAGGTGGGCCCCACCATGGTGGGC
GATGAGCACTCCGATCCAGAACTGATGCGGCATCTGGGGGCCTCAAAAAGAAGCGTCCTG
GGAAACAACTTCTGTGAGTACTACGTCAATGACCCTCCTCGAATAGTCCTTGACAAGCTG
GAGCGCAGGGGCTTCCGTGTGCTGAGCATGACAGGGGTGGGCCAGACGTTGGTGTGGTGC
CTGCACAAGGAG
>Minke|BACU008525
ATGCCCTACCTGCTCATCAGCACCCAGATCCGCATGGAGGTGGGCCCCACCATGGTGGGC
GATGAGCACTCCGATCCAGAACTGATGCGGCATCTGGGGGCCTCAAAAAGAAGCGTCCTG
GGAAACAACTTCTGTGAGTACTACGTCAATGACCCTCCTCGAATAGTCCTTGACAAGCTG
GAGCGCAGGGGCTTCCGTGTGCTGAGCATGACAGGGGTGGGCCAGACATTGGTGTGGTGC
CTGCACAAGGAG
