# Supplementary material for: Insights into the Evolution of Longevity from the Bowhead Whale Genome
Source: Cell Rep. 2015 Jan 6;10(1):112–22. doi: 10.1016/j.celrep.2014.12.008 (PMC4536333; doi:10.1016/j.celrep.2014.12.008)
Supplement: Supplemental Folder 2. Species Used in the Analysis of Selective Pressure Variation, Single-Gene Orthologous Families Tested, Likelihood Ratio Tests, MAKER Parameters, and Full Assembly and Read Usage Data, Related to Experimental Procedures [file mmc3.zip › Tested SGOs/reciprocal_group_2994.2.fas]

>Gibbon|ENSNLEG00000006443|ENSNLET00000008212
---------------ACGCCGGCGCCCGAGCGGGGTTGGAAGAGCGAGAAACTAGATGAG
GCTCAGGCCCTGGCGCGGAGTTGCGCCGCCCGCAGACCCGACTTCCAGCCGTGCGAC---
GGGCTGTCCATCTGTGCCACGCACAGCCATGGCAAGTGCTTCAAGCTGCACTGGTGCTGT
CACCTAGGATGGTGTCACTGCAAATACATGTATCAGCCTATGACTCCTGTGGAACAGCTT
CCGAGCACTGAGATTCCTGCCAGGCCTCGGGAACCCACAAACACCATTCAGATCTCAGTC
TCGCTCACTGAACACTTTTTGAAATTTGCATCTGTCTTCCAGCCTCCCCTTCCCCCTGAC
TCACCAAGGTACTGTATGATTTCAGACCTCTTTATTGACAACTATCAGGTTAAATGTATT
AATGGGAAGATGTGTTATGTGCAGAAGCAGCCAGCGCCGCATTCCCACAGAATGAGCCCT
GAGGAGGTCTCTGCACACGATGCCTTAATTTCAAAAGAGAGCAATACACCAAAAATAGAT
CACTGCTCTTCTCCCTCAAGTTCTGAGGACTCTGGGATCAATGCGATCGGGGCTCACTAT
GTGGAATCGTGTGACGAG---GACACAGAAGAAGGAGCAGAACTGAGTTCAGAGGAAGAT
TACAGTCCAGAGAGCAGCTGGGAACCGGATGAGTGCACCCTTCTCTCCCCCTCGCAGTCT
GACCTGGAAGTGATTGAAACCATAGAAACGACCGTG
>Gorilla|ENSGGOG00000014966|ENSGGOT00000015017
ATGAGTGCGGCGGCATCGGCGGCGTCGGAGCGGGGTTGGAAGAGCGAGAAACTAGATGAG
GCTCAGGCCCTGGCGCGGAGTTGCGCCGCCCGCAGACCCGACTTCCAGCCGTGCGAC---
GGGCTGTCTATCTGTGCCACGCACAGCCATGGCAAGTGCTTCAAGCTGCACTGGTGCTGT
CACCTAGGATGGTGTCACTGCAAATACATGTATCAGCCTATGACCCCTGTGGAACAGCTT
CCAAGCACTGAGATTCCTGCCAGGCCTCGGGAACCCACAAACACCATTCAGATCTCAGTC
TCGCTCACTGAACACTTTTTGAAATTTGCATCTGTCTTCCAGCCTCCCCTTCCCCCTGAC
TCACCGAGGTACTGTATGATTTCAGACCTCTTTATTGACAACTATCAGGTTAAATGTATT
AATGGGAAGATGTGTTATGTGCAGAAGCAGCCGGCGCCACATTCCCACAGAATGAGCCCT
GAGGAGGTCTCTGCACACGATGCCTTAATTTCAAAAGAGAGCAATACACCAAAAATAGAT
CACTGCTCTTCTCCCTCAAGTTCTGAGGACTCTGGGATCAATGCGATTGGGGCTCACTAT
GTGGAATCGTGTGACGAG---GACACAGAAGAAGGAGCAGAACTGAGTTCAGAGGAAGAT
TACAGTCCAGAGAGCAGCTGGGAACCGGATGAGTGCACCCTTCTCTCCCCCTCGCAGTCT
GACCTGGAAGTGATTGAAACGATAGAAACGACCGTG
>Guinea_Pig|ENSCPOG00000001519|ENSCPOT00000001539
------------------CCCGGCGCCGAGCGGGGCTGGAAGAGCGAGAAAGTGGACGAG
GCGCAGGCCCTGGCGCGGAGCTGCGCCGCCCGCAGACCCGACTTCCAGCCGTGCGAC---
GGGCTGTCCATCTGTGCCACGCACAGCCATGGCAAGTGCTTCAAGCTGCACTGGTGCTGT
CACCTAGGATGGTGCCACTGCAAATACGTGTACCAGCCCATGACCCCGGTGGAGCAGCTC
CCCAGCACCGAGATTCCCGCG---CCCCGAGAACCCACAAACACCATTCAGATCTCAGTG
TCGCTCACCGAACACTTCCTGAAATTCGCTTCTGTCTTCCAGCCTCCCCTGCCCCCCGAC
TCGCCCAGATACTGCATGATCTCCGATCTCTTCCTCGACAACTATCAGGTGAAATGCATT
AACGGGAAGATGTGCTACGTGCAGAAGCAGCTGCCCCCCTCCTCCCCCAGGCCGAGCCCC
GAGGAGCTCTCTGCCCACGATGCCTTAATTCCAGACGCGAGCAACACACCAAAGCGAGGT
CACTGTTCCTCCCCTTCCAGTTCCGAGGACTCGGGGATCAACGCGATTGGGGCCCACTAC
GTGGAGTCATGTGACGAGGAGGACACGGAAGGGGCAGCAGAGCTGAGCTCAGAGGAGGAT
TACAGCCCAGAGAGCAGCTGGGAGCCGGACGAGTGCACCCTCCTGTCGCCCTCGCAGTCG
GACCTGGAAGTGATCGAAACCATAGAAACCACGGTG
>Horse|ENSECAG00000023548|ENSECAT00000025207
------------------------------------------------------------
------------------------GCTGCTCGCAGACCCGAATTTCCAGCCGTTGCGACG
GGTTCTCCCATCTGTGCCACGCACAGTCACGGCAAGTGCTTCAAGCTGCACTGGTGCTGT
CACCTGGGATGGTGTCACTGCAAATACGTGTATCAGCCCATGACCCCCGTGGAGCAGCTC
CCGAGCACGGAGATTCCTGCACAGCCTCGGGAACCCACGAACACCATTCAGATCTCAGTC
TCACTCACCGAACACTTTTTGAAATTTGCATCTGTCTTCCAGCCTCCCCTGCCCCCTGAC
TCACCGAGGTACTGTATGATCTCAGACCTCTTTATTGACAACTATCAGGTGAAATGTATA
AATGGGAAGATGTGTTATGTGCAGAAGCAGCCGGCGCCACATTCCCACAAAACGAGCCCT
GAGGAGGTCTCTGCACACGATGCCTTAATTTCAAAAGAGAGCAATACACCAAAAATAGAT
CACTGCTCTTCTCCCTCAAGTTCTGAGGACTCTGGGATCAATGCGATCGGGGCTCACTAT
GTGGAATCGTGTGATGAG---GACACAGAAGAAGGAGCAGAACTGAGTTCAGAGGAAGAT
TACAGTCCCGAGAGCAGCTGGGAACCGGACGAGTGCACCCTCCTCTCCCCCTCACAGTCT
GATCTGGAGGTGATTGAAACGATAGAAACGACCGTG
>Mouse|ENSMUSG00000043391|ENSMUST00000053336
------ATGAGTGCGGCCACGGCGCCCGAGCGCGGCTGGAAGAGCGAGAAAGTGGACGAG
GCGCAGGCCCTGGCGCGGAGCTGCGCCGCCCGCAGACCCGACTTCCAGCCGTGCGAC---
GGGCTGTCCATCTGTGCCACGCACAGCCACGGCAAGTGCTTCAAGCTGCACTGGTGCTGT
CACCTGGGATGGTGTCACTGCAAATATGTGTATCAGCCTATGACCCCCGTGGAGCAGCTC
CCAAGCACAGAGATCCCTGCAAAGCCCCGAGAGCCGACTAACACCATTCAAATCTCCGTC
TCGCTCACTGAACACTTTTTGAAATTTGCGTCTGTCTTCCAGCCTCCGCTTCCCCCTGAC
TCGCCAAGGTACTGTATGATTTCCGATCTCTTCATCGACAACTATCAGGTTAAATGTATT
AATGGGAAGATGTGCTATGTGCAGAAGCAGCAGGCGCCCCACTCCCAGAAGATGAGCCCT
GAGGAGGTCTCTGCACACGATGCCTTAATTTCTAAAGAGAGTGACACTCCGAAACTGGGT
CACTGCTCCTCCCCTTCCGGTTCCGAGGACTCGGGGATCAACGCCATTGGGGCTCACTAT
GTGGAATCCTGTGATGAG---GACACAGAAGAAGGGGCGGAGCTGAGTTCCGAAGAAGAT
TACAGCCCTGAGAGCAGCTGGGAACCCGATGAGTGCACCCTGCTCTCCCCATCGCAGTCG
GATCTGGAAGTGATTGAAACGATGGAGACCACTGTG
>Opossum|ENSMODG00000002659|ENSMODT00000003294
------GCCGAGGCTGTGCCGGGGCCCGACAGGGGGGTCAAGAGCGAGAAAGTGGACGAA
GCGCAGGCCCTGGCGCGGAGCTGCGCGGCGCGGAGACCCGACTTCCAGCCGTGCGAC---
GGGCTCTCCATCTGCGCCACCCACAGCCATGGCAAGTGCTTCAAGCTGCACTGGTGCTGT
CACCTAGGCTGGTGCCACTGTAAATATGTCTATCAGCCGATGACCCCCGTAGAACAGCTT
CCAAGCACGGAGATTCCTGCCAAGCCCCGGGAGCCCACCAACACCATCCAGATCTCGGTC
TCGCTCACGGAACACTTCTTGAAATTTGCGTCCGTCTTCCGGCCTCCCCTGCCCCGTGAC
TCTCCGAGGTATTGCACGATTTCCGACCTCTTCATCGACAGCTATCAGGTCAAGTGCATC
AACGGGAAAATGTGCTATGTGCAGAAACAGCCCCTGTCCCACCCCCACCCCACGAGCCCC
GAGGAGGTCTCTGCACCCGATGCCTTAATCTCAAAAGAGAGCAATACACCAAAAATCAAT
CACTGCTCTTCTCCTTCGAGCTCCGAGGACTCGGGGATCAACGCGATTGGGGCTCACTAC
ATGGAATCCTGCGATGAG---GACACAGAGGAAGGAGCCGAGCTGAGTTCAGAAGAAGAT
TACAGTCCAGAGAGCAGTTGGGAGCCGGATGAATGCACCCTTCTGTCCCCATCCCAGTCC
GATCTGGAAGTAATTGAAACAATAGAAACCACTGTG
>Orangutan|ENSPPYG00000014363|ENSPPYT00000016707
ATGATTGAGGCGGCATCGGCGGCGTCCGAGCGGGGTTGGAAGAACGAGAAACTATATGAG
GCTCAGGCCTTGGCGCGG---TGCGCCGCCCTCATACCCTACTTCCTGCCGTGCGAC---
GGGCTGTCCCTCTGTGCCACC---ACACCATGGAAGAGCTTCAAGCTGCACTGGTGCTGT
CNNNNNNNNNNNNNNNNNNGCAAATACATGTATCAGCCTATGACCCCTGTGGAACAGCTT
CCAAGCACTGAGATTCCTGCCAGGCCTCGGGAACCCACAAACACCATTCAGATCTCAGTC
TCTCTCACTGAACACTTTCTGAAATTTGCATCTGTCTTCCAGCCTCCCCTTCCCCCTGAC
TCACCAAGGTACTGTATGATTTCAGACCTCTTTATTGACAACTATCAGGTTAAATGTATT
AATGGGAAGATGTGTTATGTGCAGAAGCAGCCGGCGCCACATTCCCACAGAATGAGCCCT
GAGGAGGTCTCTGCACACGATGCCTTAATTTCAAAAGAGAGCAATACACCAAAAATAGAT
CACTGCTCTTCTCCCTCAAGTTCTGAGGACTCTGGGATCAATGCAATCGGGGCTCACTAT
GTGGAATCGTGTGACGAG---GACACAGAAGAAGGAGCAGAACTGAGTTCAGAGGAAGAT
TACAGTCCAGAGAGCAGCTGGGAACCGGATGAGTGCACCCTTCTCTCCCCCTCGCAGTCT
GACCTGGAAGTGATTGAAACGATAGAAACGACCGTG
>Platypus|ENSOANG00000015271|ENSOANT00000024042
------------------------------------------------------------
------------------------------------------------------------
------------------------------------------------------------
---------------GCAGGCAAATACGTGTACCAGCCCATGACCCCCGTTGAACAGCTT
CCAAGCACCGAAATTCCCGCCAGGCCCAGAGAGACCACGAACACCATCCAGATCTCGGTC
TCCCTCGCCGAACACTTTTTAAAATTCGCGTCGGTCTTCCAGCCCCCCCTGCCCGCCGAC
TCGCCGAGGTACTGTACCATTTCAGACCTCTTCATCGACAACTATCAGGTTAAGTGCATC
AATGGGAAGATGTGCTACGTTCAGAGGCAGCCGCTGTCCCATCCCCCGAAAGTGAGCCCG
GAGGAGCTCTCTGCCCACGGTGCCTTAGCTTCGAAAGAGAACGATACGCCAAAAATAGAT
CACTGCTCTTCTCCCTCGAGCTCCGAGGACTCGGGCATCAACGCCATCGGGGCTCACTAT
GTGGAATCTTGCGACGAG---GACACCGAGGAAGGAGCGGAATTGAGCTCGGAAGAGGAC
GACAGCCCGGAGAGCAGTTGGGAGCCGGATGAATGCACCCTTCTCTCGCCGTCGCAGTCC
GACCTGGAAGTGATCGAAACGATAGAGACCACGGTG
>Rabbit|ENSOCUG00000014627|ENSOCUT00000014619
ATGAGTGCG---CCGGCGTCCGCGCCCGAGCGGGGCTGGAAGAGCGAGAAAGTGGACGAG
GCGCAGGCCCTGGCGCGGAGTTGCGCGGCCCGCAGACCCGACTTCCAGCCGTGCGAC---
GGGCTGTCCATCTGTGCCACGCACAGCCATGGCAAGTGCTTCAAGCTGCACTGGTGCTGT
CACCTAGGATGGTGTCACTGCAAGTACGTGTACCAGCCCATGACCCCCGTGGAGCAGCTC
CCAAGCACGGAGATCCCTGCCAGGCCTCGGGAGCCCACAAACACCATTCAGATCTCAGTC
TCTCTCACCGAACACTTTTTGAAATTCGCGTCTGTCTTCCAGCCTCCCCTCCCCCCTGAC
TCACCTAGGTACTGCATGATTTCAGACCTCTTTATCGACAACTATCAGGTCAAATGCATT
AACGGGAAGATGTGTTACGTGCAGAAGCAGCCGGCGCCACACTCCCACAAGACGAGCCCC
GAGGAGGTCTCCGCACACGATGCCTTAATTTCGAGAGAGAGCAGTACACCAAAAATAGAT
CACTGCTCTTCTCCCTCCAGTTCCGAGGACTCCGGGATCAACGCCGTCGGGGCTCACTAC
GTGGAATCGTGCGACGAG---GACACGGAGGAAGGCGCAGAACTGAGTTCCGAGGAAGAC
TACAGTCCCGAGAGCAGCTGGGAGCCGGACGAGTGCACCCTCCTCTCCCCGTCGCAGTCC
GATCTGGAAGTGATTGAGACGATAGAAACCACCGTG
>Rat|ENSRNOG00000001767|ENSRNOT00000002408
------ATGAGTGCGGCCACGGCGCCCGAGCGCGGCTGGAAGAGCGAGAAAGTGGACGAG
GCGCAGGCCCTGGCGCGGAGCTGCGCCGCCCGTAGACCGGACTTCCAGCCGTGCGAC---
GGGCTGTCCATCTGTGCCACGCACAGCCACGGCAAGTGCTTCAAGCTGCACTGGTGCTGT
CACCTGGGATGGTGTCACTGCAAATATGTGTATCAGCCTATGACCCCCGTGGGACAGCTT
CCAAGCACAGAGATCCCTGCAAGGCCGCGAGAGCCCACCAACACCATTCAAATCTCCGTC
TCGCTCACTGAACACTTTTTGAAATTTGCGTCTGTCTTCCAGCCTCCGCTCCCCCCTGAC
TCGCCAAGGTACTGTATGATTTCTGATCTCTTCATCGACAACTATCAGGTTAAATGTATT
AACGGGAAGATGTGCTACGTGCAGAAGCAG------CCCCATTCCCAGAAGATGAGCCCT
GAGGAGGTCTCTGCACACGATGCCTTAATTTCTAAAGAGAGCGACACTCCGAAACTGGGT
CACTGCTCCTCCCCTTCCGGTTCCGAGGACTCGGGGATCAATGCAATTGGGGCTCACTAT
GTGGAATCCTGTGACGAG---GACACAGAAGAAGGGGCAGAGCTGAGTTCCGAGGAAGAT
TACAGCCCCGAGAGCAGCTGGGAACCCGATGAGTGCACCCTGCTCTCCCCATCGCAGTCG
GATCTGGAAGTGATTGAAACTATGGAGACCACTGTG
>Macaque|ENSMMUG00000000430|ENSMMUT00000000627
ATGAGTGCGGCGGCGTCGCCGGCGCCCGAGCGGGGTTGGAAGAGCGAGAAACTAGACGAG
GCTCAGGCCCTGGCGCGGAGTTGTGCCGCCCGCAGACCCGACTTCCAGCCGTGCGAC---
GGGCTGTCCATCTGTGCCACGCACAGCCATGGCAAGTGCTTCAAGCTGCACTGGTGCTGT
CACCTAGGATGGTGTCACTGCAAATACATGTATCAGCCTATGACCCCTGTGGAACAGCTT
CCAAGCACTGAGATTCCTGCCCGGCCTCGGGAACCCACAAACACCATTCAGATCTCAGTC
TCGCTCACCGAACACTTTTTGAAATTTGCGTCTGTCTTCCAGCCTCCCCTTCCCCCTGAC
TCACCAAGGTACTGTATGATTTCAGACCTCTTTATTGACAACTATCAGGTTAAATGTATT
AATGGGAAGATGTGTTATGTGCAGAAGCAGCCGGCGCCGCATTCCCACAAAATGAGCCCT
GAGGAGGTCTCTGCACACGATGCCTTAATTTCAAAAGAGAGCAATACACCAAAAATAGAT
CACTGCTCTTCTCCCTCAAGTTCTGAGGACTCTGGGATCAATGCGATCGGGGCTCACTAC
GTGGAATCGTGTGACGAG---GACACAGAAGAAGGAGCAGAACTGAGTTCAGAGGAAGAT
TACAGTCCAGAGAGCAGCTGGGAACCGGATGAGTGCACCCTTCTCTCCCCCTCACAGTCT
GACCTGGAAGTGATTGAAACGATAGAAACGACCGTG
>Marmoset|ENSCJAG00000022231|ENSCJAT00000043216
------------------------------------------------------------
------------------------------------------------------------
------------------------------------------------------------
---------------------AAATACATGTATCAGCCTATGACCCCTGTGGAACAGCTT
CCAAGCACCGAGATTCCTGCCAGGCCTCGGGAACCCACAAACACCATTCAGATCTCAGTC
TCGCTCACTGAGCACTTTCTGAAATTTGCATCTGTCTTCCAGCCTCCCCTTCCCCCTGAC
TCACCAAGGTACTGTATGATTTCAGACCTCTTTATTGACAACTATCAGGTTAAATGTATT
AATGGGAAGATGTGTTATGTGCAGAAGCAGCCGGCGCTACATTCCCACAAAATGAGCCCT
GAGGAGGTCTCTGCACACGATGCCTTAATTTCAAAAGAGAGCAATACACCAAAAATAGAT
CACTGCTCTTCTCCCTCAAGTTCTGAGGACTCTGGGATCAATGCGATCGGGGCTCACTAC
GTGGAATCGTGTGACGAG---GACACA---GAAGGAGCAGAACTGAGTTCAGAGGAAGAT
TACAGTCCAGAGAGCAGCTGGGAACCGGATGAGTGCACCCTTCTCTCCCCCTCGCAGTCT
GACCTGGAAGTGATTGAAACCATAGAAACGACCGTG
>Microbat|ENSMLUG00000007554|ENSMLUT00000007536
ATGAATGCGGCGACGGCG---GCGCCCGAGCGGGGTTGGAAGAGCGAGAAAGTGGACGAG
GCTCAGGCCCTGGCGCGGAGTTGCGCCGCCCGCAGACCCGACTTCCAGCCGTGCGAC---
GGGCTCTCCATCTGTGCCACGCACAGCCACGGCAAGTGCTTCAAGCTGCACTGGTGCTGT
CACCTAGGATGGTGTCACTGCAAGTACGTGTACCAGCCTATGACCCCCGTGGAGCAGCTC
CCAAGCACCGAGATTCCTGTGAAGCCCCGGGAGCCCACGAACACCATTCAGATCTCAGTC
TCTCTCACTGAACACTTTCTGAAATTTGCATCTGTCTTCCAGCCTCCCCTCCCGCCTGAC
TCACCAAGGTACTGTATGATCTCAGACCTCTTTATTGACAACTACCAGGTTAAGTGTATT
AATGGGAAGATGTGTTATGTGCAGAAGCAGCCGGCACCACATTCCCACAAAATGAGCCCT
CAGGAGGTCTCTGCACACGATGCCTTAATTTCAAAAGAGAGCAATACACCAAAAATAGAT
CACTGCTCTTCTCCCTCAAGTTCTGAGGACTCTGGGATCAATGCCGTCGGGGCTCACTAC
GTGGAATCGTGTGATGAG---GACACGGAGGAAGGAGCAGAATTGAGCTCAGAGGAAGAC
TACAGTCCAGAGAGCAGCTGGGAGCCGGACGAGTGCACCCTTCTCTCCCCGTCGCAGTCC
GACCTGGAGGTGATCGAAACGATAGAAACCACCGTG
>Human|ENSG00000187068|ENST00000335012
ATGAGTGCGGCGGCCTCGCCGGCGTCGGAGCGGGGTTGGAAGAGCGAGAAACTAGATGAG
GCTCAGGCCCTGGCGCGGAGTTGCGCCGCCCGCAGACCCGACTTCCAGCCGTGCGAC---
GGGCTGTCTATCTGTGCCACGCACAGCCATGGCAAGTGCTTCAAGCTGCACTGGTGCTGT
CACCTAGGATGGTGTCACTGCAAATACATGTATCAGCCTATGACCCCTGTGGAACAGCTT
CCAAGCACTGAGATTCCTGCCAGGCCTCGGGAACCCACAAACACCATTCAGATCTCAGTC
TCGCTCACCGAACACTTTTTGAAATTTGCATCTGTCTTCCAGCCTCCCCTTCCCCCTGAC
TCACCGAGGTACTGTATGATTTCAGACCTTTTTATTGACAACTATCAGGTTAAATGTATT
AATGGGAAGATGTGTTATGTGCAGAAGCAGCCGGCACCACATTCCCACAGAATGAGCCCT
GAGGAGGTCTCTGCACACGATGCCTTAATTTCAAAAGAGAGCAATACACCAAAAATAGAT
CACTGCTCTTCTCCCTCAAGTTCTGAGGACTCTGGGATCAATGCGATTGGGGCTCACTAT
GTGGAATCGTGTGACGAG---GACACAGAAGAAGGAGCAGAACTGAGTTCAGAGGAAGAT
TACAGTCCAGAGAGCAGCTGGGAACCGGATGAGTGCACCCTTCTCTCCCCCTCGCAGTCT
GACCTGGAAGTGATTGAAACGATAGAAACGACTGTG
>Orca|XP_004278491.1
ATGTGTGCGGCCGCGGCGCCGGCGCCCGAGCGCGGTTGGAAGAGCGAGAAAGTGGACGAG
GCTCAGGCCCTGGCGCGGAGTTGCGCCGCCCGCAGACCCGACTTCCAGCCGTGCGAC---
GGGCTCTCAATCTGTGCCACGCACAGCCACGGCAAGTGCTTCAAGCTGCACTGGTGCTGT
CACCTCGGATGGTGTCACTGCAAATACGTGTATCAGCCGATGACCCCTGTGGAACAGCTT
CCAAGCACTGAGATTCCCGCAAGGCCTTGGGAACCCACAAACACCATTCAGATCTCAGTG
TCCCTCACTGAACACTTTTTGAAATTCGCATCTGTCTTCCAGCCTCCCCTCCCCCCTGAT
TCACCAAGGTACTGTATGATCTCAGACCTCTTTATTGACAACTATCAGGTTAAATGTATT
AATGGGAAGATGTGTTATGTGCAGAAGCAGCCGGCGCCACATTCCCACAAAATTAGCCCC
GAGGAGGTCTCTGCACACGATGCCTTAATATCAAAAGAGAGCAATACGCCAAAAATAGAT
CACTGCTCTTCTCCCTCAAGTTCTGAGGACTCTGGGATCAATGCAGTCGGGGCTCACTAT
GTGGAGTCGTGCGATGAG---GACACAGAAGAAGGAGCAGAACTGAGTTCAGAGGAAGAT
TACAGTCCAGAGAGCAGCTGGGAACCAGACGAGTGCACCCTTCTCTCCCCTTCGCAGTCT
GATCTGGAAGTGATTGAAACAATAGAAACCACCGTG
>Chimp|ENSPTRG00000030030|ENSPTRT00000057970
ATGAGTGCGGCGGCATCGCCGGCGTCGGAGCGGGGTTGGAAGAGCGAGAAACTAGATGAG
GCTCAGGCCCTGGCACGGAGTTGCGCCGCCCGCAGACCCGACTTCCAGCCGTGCGAC---
GGGCTGTCTATCTGTGCCACGCACAGCCATGGCAAGTGCTTCAAGCTGCACTGGTGCTGT
CACCTAGGATGGTGTCACTGCAAATACATGTATCAGCCTATGACCCCTGTGGAACAGCTT
CCAAGCACTGAGATTCCTGCCAGGCCTCGGGAACCCACAAACACCATTCAGATCTCAGTC
TCGCTCACTGAACACTTTTTGAAATTTGCATCTGTCTTCCAGCCTCCCCTTCCCCCTGAC
TCACCGAGGTACTGTATGATTTCAGACCTCTTTATTGACAACTATCAGGTTAAATGTATT
AATGGGAAGATGTGTTATGTGCAGAAGCAGCCGGCGCCACATTCCCACAGAATGAGCCCT
GAGGAGGTCTCTGCACACGATGCCTTAATTTCAAAAGAGAGCAATACACCAAAAATAGAT
CACTGCTCTTCTCCCTCAAGTTCTGAGGACTCTGGGATCAATGCGATCGGGGCTCACTAT
GTGGAATCGTGTGACGAG---GACACAGAAGAAGGAGCAGAACTGAGTTCAGAGGAAGAT
TACAGTCCAGAGAGCAGCTGGGAACCGGATGAGTGCACCCTTCTCTCCCCCTCGCAGTCT
GACCTGGAAGTGATTGAAACGATAGAAACGACCGTG
>Cow|ENSBTAG00000005212|ENSBTAT00000006865
ATGAGTGCGGCCGCGGCGCCGGCGCCCGAGCGCGGTTGGAAGAGCGAGAAAGTGGACGAG
GCTCAGGCCCTGGCGCGGAGTTGCGCCGCCCGCAGACCCGACTTCCAGCCATGCGAC---
GGGCTCTCCATCTGTGCCACGCACAGCCACGGCAAGTGCTTCAAGCTGCACTGGTGCTGT
CATCTCGGATGGTGTCACTGCAAGTACGTGTATCAGCCGATGACCCCTGTGGAACAGCTG
CCCAGCACTGAGATTCCTGCGAAGCCTCGGGAGCCTGCGAACACCATTCAGATTTCGGTC
TCCCTCACTGAACACTTCCTGAAATTCGCGTCTGTTTTCCAGCCCCCTCTGCCCCCTGAC
TCGCCAAGGTACTGTATGATCTCAGACCTCTTTATTGACAACTATCAGGTTAAATGTATT
AATGGGAAGATGTGTTATGTGCAGAAGCAGCCGGCGCCACATTCCCACAAAATGAGCCCT
GAGGAGGTCTCTGCACACGATGCCTTTATTTCAAAAGAGAGCAATACACCAAAAATAGAT
CACTGCTCTTCTCCCTCAAGTTCCGAGGACTCTGGGATCAACGCGATTGGGGCTCACTAT
GTGGAATCGTGTGACGAG---GACACAGAAGAAGGAGCAGAACTGAGTTCAGAGGAAGAT
TACAGTCCAGAGAGCAGCTGGGAGCCAGATGAGTGCACCCTTCTTTCCCCCTCGCAGTCT
GACCTGGAAGTGATTGAAACAATAGAAACCACCGTG
>Dog|ENSCAFG00000013207|ENSCAFT00000020954
ATGAGTGCGGCGTCGGCGTCGGCGCCCGAGCGGGGTTGGAAGAGCGAGAAAGTGGACGAG
GCTCAGGCCCTCGCGCGGAGTTGCGCTGCCCGCAGACCCGACTTCCAGCCGTGCGAC---
GGTCTTTCCATCTGTGCCACGCACAGCCATGGCAAGTGCTTCAAGCTGCACTGGTGCTGT
CACCTAGGATGGTGTCACTGTAAATATGTGTATCAGCCTATGACCCCTGTGGAGCAGCTT
CCAAGCACTGAGATTCCTGCAAAGCCTCGAGAACCCACAAACACCATTCAGATCTCAGTG
TCACTCACTGAACACTTTTTGAAATTTGCATCTGTCTTCCAGCCACCCCTACCCCCTGAC
TCACCAAGGTACTGTATGATCTCAGACCTCTTTATCGACAACTATCAGGTTAAATGTATT
AATGGGAAGATGTGTTATGTGCAGAAGCAGCCAACGCCGCATTCCCACAAAATGAGCCCT
GAGGAGGTCTCTGCACACGATGCCTTAATTTCAAGAGAGAGCAATACACCAAAAATAGAT
CACTGCTCTTCTCCCTCGAGTTCTGAGGACTCCGGGATCAATGCGATCGGGGCTCACTAT
GTGGAATCGTGTGATGAG---GACACGGAAGAAGGAGCAGAACTGAGTTCAGAGGAAGAT
TACAGTCCAGAGAGCAGCTGGGAGCCGGATGAGTGCACCCTTCTCTCCCCCTCGCAGTCT
GATCTGGAAGTGATTGAGACAATAGAAACCACCGTG
>Elephant|ENSLAFG00000004793|ENSLAFT00000004792
---------GCGGCGGCGGCAGCGGCCGAGCGGGGCTGGAAGAGCGAGAAAGTGGACGAG
GCGCAGGCCCTGGCGCGGAGCTGCGCCGCCCGCAGACCCGATTTCCAGCCGTGCGAC---
GGGCTCTCCATCTGTGCCACGCACAGCCATGGCAAGTGCTTCAAGCTGCACTGGTGCTGT
CACCTAGGATGGTGTCACTGCAAATACGTGTACCAGCCCATGACGCCGGTGGAGCAGCTC
CCCAGCACAGAGATCCCTGCCCAGCCTCGGGAGCCCACAAACACTATTCAGATCTCAGTG
TCTCTGACTGAACACTTTCTGAAATTTGCATCCGTCTTCCAGCCGCCCCTGCCCCCCGAG
TCCCCGAGGTACTGTATGATCTCAGACCTCTTTATTGACAACTACCAGGTCAAGTGCATC
AATGGGAAGATGTGCTACGTGCAGAAGCCGCCGGCGCCGCCCTCCCGCAGAGCCAGCCCG
GAGGAGGGCTCCCCACACCACGCCTTAACCCCAAAGGAGAGCAACACGCCGAAACTGGAT
CACTGCTCCTCCCCGTCCAGTTCCGAGGACTCGGGGATCAACGCCATCGGGGCTCACTAC
GTGGAGTCGGGCGACGAG---GACACCGAAGATGGGGCTGAGCTGAGCTCCGAGGAAGAC
TACAGCCCTGAGAGCAGCTGGGAGCCTGACGAGTGCACCCTCCTGTCGCCGTCGCAGTCC
GACCTGGAAGTGATTGAAACAATAGAAACCACCGTG
>Bowhead|bmy_22501T0
------------------------------------------------------------
------------------------------------------------------------
------------------------------------------------------------
---------------------------------------ATGACCCCTGTGGAACAGCTT
CCAAGCACTGAGATTCCCGCGAAGCCTTGGGAACCCACAAACACCATTCAGATCTCAGTC
TCCCTCACTGAACACTTTTTGAAATTCGCATCTGTCTTCCAGCCTCCCCTCCCCCCTGAT
TCACCAAGGTACTGTATGATCTCAGACCTCTTTATTGATAACTATCAGGTTAAATGTATT
AATGGGAAGATGTGTTATGTGCAGAAGCAGCCGGCGCCACATTCCCACAAAATTAGCCCC
GAGGAGGTCTCTGCACACGATGCCTTAATATCAAAAGAGAGCAATACGCCAAAAACAGAT
CACTGCTCTTCTCCCTCAAGTTCTGAGGACTCTGGGATCAATGCAATCGGGGCTCACTAT
GTGGAGTCGTGTGATGAG---GACACAGAAGAAGGAGCAGAACTGAGTTCAGAGGAAGAT
TACAGTCCAGAGAGCAGCTGGGAGCCAGACGAGTGCACCCTTCTCTCCCCGTCGCAGTCT
GATCTGGAAGTGATCGAAACAATAGAAACCACCGTG
>Minke|BACU016559
------------------------------------------------------------
------------------------------------------------------------
------------------------------------------------------------
---------------------AAATACGTGTATCAACCGATGACCCCTGTGGAACAGCTT
CCAAGCACTGAGATTCCCGCGAAGCCTCGGGAACCCACAAACACCATTCAGATCTCAGTC
TCCCTCACTGAACACTTTTTGAAATTCGCATCTGTCTTCCAGCCTCCCCTCCCCCCTGAT
TCACCAAGGTACTGTATGATCTCAGACCTCTTTATTGACAACTATCAGGTTAAATGTATT
AATGGGAAGATGTGTTATGTGCAGAAGCAGCCGGCGCCACATTCCCACAAAATTAGCCCC
GAGGAGGTCTCTGCACATGATGCCTTAATATCAAAAGAGAGCAATACGCCAAAAACAGAT
CACTGCTCTTCTCCCTCAAGTTCTGAGGACTCTGGGATCAATGCAGTCGGGGCTCACTAT
GTGGAGTCGTGTGATGAG---GACACAGAAGAAGGAGCAGAACTGAGTTCAGAGGAAGAT
TACAGTCCAGAGAGCAGCTGGGAGCCAGACGAGTGCACCCTTCTCTCCCCGTCGCAGTCT
GATCTGGAAGTGATCGAAACAATAGAAACCACCGTG
