# Supplementary material for: Insights into the Evolution of Longevity from the Bowhead Whale Genome
Source: Cell Rep. 2015 Jan 6;10(1):112–22. doi: 10.1016/j.celrep.2014.12.008 (PMC4536333; doi:10.1016/j.celrep.2014.12.008)
Supplement: Supplemental Folder 2. Species Used in the Analysis of Selective Pressure Variation, Single-Gene Orthologous Families Tested, Likelihood Ratio Tests, MAKER Parameters, and Full Assembly and Read Usage Data, Related to Experimental Procedures [file mmc3.zip › Tested SGOs/reciprocal_group_2999.2.fas]

>Gibbon|ENSNLEG00000004230|ENSNLET00000031737
ATGAACACTGTATCCCCTGCCAGGGCTTGGAAGTACTCTTCTGTCTCTACAGTTGTGCCA
TCTTCCTCCAGCACCAGGAAGAAGGGCTTGTCTGCCAGCATCAGAGTGTCCCGGACCTGG
GGA---------------------------------------------------------
---------------------------ATAAGTGTGACCCTGAAGTATGAAATCAAGAAG
CTGATCTACGTACATCTGGTCATATGGCTGCTGCTGGTTGCCAAGATGAGTGTGGGACAC
CTGAGGCTCTTGTCACATGATCAGGTGGCCATGCCCTATCAGTGGGAATACCCATATTTG
CTGAGCATTTTGCCCTCTCTCTTGGGCCTTCTCTCCTTTCCCCGCAACAACATTAGCTAC
CTGGTGCTCTCCATGATCAGCATGGGACTCTTT---------------------------
---------------------------------------------------------TCC
ATCGCTCCACTCATTTATGGCAGCATGGAGATGTTCCCTGCTGCACAGCAGCTCTACCGC
CATGGCAAGGCCTACCGTTTCCTCTTTGGTTTTTCTGCCGTTTCCGTCATGTATCTGGTG
TTGGTGTTGGCAGTCCAAGTGCATGCCTGGCAGTTGTACTACAGCAAGAAGCTTCTAGAC
TCTTGGTTCACCAGCACACAAGAGAAGAAGCATAAA
>Gorilla|ENSGGOG00000010191|ENSGGOT00000010228
------------------------------------------------------------
------------------------------------------------------------
---ATGGCGTCTCGAGCAGGCCCGCGAGCGGCCGGCACCGACGGCAGCGACTTTCAGCAC
CGGGAGCGCGTCGCCATGCACTACCAGATGAGTGTGACCCTCAAGTATGAAATCAAGAAG
CTGATCTACGTACATCTGGTCATATGGCTGCTACTGGTTGCCAAGATGAGCGTGGGACAC
CTGAGGCTCTTGTCACATGATCAGGTGGCCATGCCCTATCAGTGGGAATACCCGTATTTG
CTGAGCATTTTGCCCTCTCTCTTGGGCCTTCTCTCCTTTCCCCGCAACAACATTAGCTAC
CTGGTGCTCTCCATGATCAGCATGGGACTCTTT---------------------------
---------------------------------------------------------TCC
ATCGCTCCACTCATTTATGGCAGCATGGAGATGTTCCCTGCTGCACAGCAGCTCTACCGC
CATGGCAAGGCCTACCGTTTCCTCTTTGGTTTTTCTGCCGTTTCTGTCATGTACCTGGTG
TTGGTGTTGGCAGTGCAAGTGCATGCCTGGCAGTTGTACTACAGCAAGAAGCTCCTAGAC
TCTTGGTTCACCAGCACACAGGAGAAGAAGCATAAA
>Guinea_Pig|ENSCPOG00000025410|ENSCPOT00000027113
------------------------------------------------------------
------------------------------------------------------------
---ATGGCGTCTAGGGCAGGCCCGCGAGCGGCCGGCACCGACGGCAGCGACTTTCAACAC
CGGGAACGTGTCGCCATGCACTACCAGATGAGTGTGACCCTCAAGTATGAAATCAAGAAG
TTGATCTACGTGCATCTGGTCATATGGCTGCTGCTGGTTGCCAAGATGATCGTGGGACAC
CTGAGGCTCTTGTCACATGATCAGGTGGCCATGCCTTACCAGTGGGAGTACCCATATCTT
CTGAGCATTGTGCCATCTCTCTTGGGCCTTCTCTCCTTCCCCCGCAACAACATTAGCTAC
CTGGTGCTCTCCATGATCAGCATGGGGCTCTTT---------------------------
---------------------------------------------------------TCC
ATCGCTCCTCTCATTTATGGCAGCATGGAGATGTTCCCTGCTGCACAGCAACTCTACCGC
CATGGCAAGGCCTACCGCTTCTTCTTTGGTTTCTCTGCTGTCTCTGTCATGTACCTGGTG
TTGGTACTGGCAGTCCAAGTACATGCCTGGCAATTGTACTATAGCAAGAAACTGCTAGAC
TCTTGGTTCACCAGCACACAGGAGAAGAAACACAAA
>Horse|ENSECAG00000016539|ENSECAT00000017345
------------------------------------------------------------
------------------------------------------------------------
---ATGGCATCTCGGGCGGGCCCGCGAGCGGCCGGCACTGACGGCAGCGACTTTCAGCAT
CGGGAGCGCGTCGCCATGCACTACCAGATGAGTGTGACCCTCAAGTTTGAAATCAAGAAG
CTGATCTACGTGCATCTGGTCATATGGCTGCTGCTGGTTGCCAAGATGAGCGTGGGACAC
CTGAGGCTGTTGTCACATGATCAGGTGGCCATGCCCTATCAGTGGGAGTACCCGTATTTG
CTGAGCGTTGTGCCCTCTCTCTTGGGCCTCCTCTCCTTCCCCCGTAACAACATTAGCTAC
TTGGTGCTCTCCATGATCAGCATGGGGCTCTTT---------------------------
---------------------------------------------------------TCC
ATCGCTCCCCTCATTTATGGCAGCATGGAGATGTTCCCTGCCGCACAACAGCTGTACCGC
CATGGCAAGGCCTACCGCTTCCTCTTTGGTTTTTCTGCTGTCTCTGTGATGTACCTGGTG
TTGGTGCTGGCAGTCCAAGTGCATGCCTGGCAGTTATACTACAGCAAGAAGCTCCTAGAC
TCTTGGTTCACCAGCACACAGGAGAAGAAGCGTAAA
>Mouse|ENSMUSG00000051256|ENSMUST00000101070
------------------------------------------------------------
------------------------------------------------------------
---ATGGCGTCTCGGGCAGGCCCGCGAGCGGCCGGCACCGACGGCAGCGACTTTCAGCAC
CGGGAGCGCGTCGCCATGCACTACCAGATGAGTGTGACCCTCAAGTACGAAATCAAGAAG
CTGATCTACGTGCATCTCGTCATATGGCTGCTGTTGGTGGCCAAGATGAGCGTGGGACAC
CTGAGGCTCTTGTCACATGATCAGGTGGCCATGCCCTATCAGTGGGAATATCCGTATTTG
TTGAGCATTGTGCCCTCTGTCTTGGGCCTGCTCTCCTTCCCTCGGAACAACATTAGCTAC
CTGGTGCTCTCCATGATCAGCATGGGGCTCTTC---------------------------
---------------------------------------------------------TCC
ATCGCTCCCCTCATTTATGGCAGCATGGAGATGTTCCCTGCGGCACAGCAACTCTACCGC
CATGGCAAGGCCTATCGCTTCCTGTTTGGTTTTTCTGCTGTCTCTGTCATGTACCTGGTG
TTGGTACTGGCAGTCCAAGTTCATGCCTGGCAACTGTACTACAGCAAAAAACTCTTAGAC
TCTTGGTTCACCAGCACACAGGAGAAGAAACGGAAA
>Opossum|ENSMODG00000005236|ENSMODT00000006583
------------------------------------------------------------
------------------------------------------------------------
---ATGGCGTCTCGCGCGGGGCCCCGGGCGGCTGGCACTGACGGCAGCGACTATCGGCAC
CGGGAGCGCGTGGCCTCGCATTACCAGATGAGTGTTACATTCAAGACTGAGATTAAGAGG
CTGATCTACATTCATATAGGCCTGTGGCTCCTATTAGCTGCCCAGATGTGTGTGGGGCAT
CTGAAGCTCCTGTCATATGATCAAGTCGCTATGCCCTACCAGTGGGAATACCCCTACCTG
CTGAGCATCGTGCCCTCTGGCTTTGGCCTCCTCTCATTCCCCCGAAACAACATAAGCTAC
TTGGTGCTCTCCATGATCAGCACGGGGCTTTTC---------------------------
---------------------------------------------------------TCC
ATTGCTCCTCTTATCTATGGTACCATGGAGATGTTTCCTGCTGCACAGCAGCTATACCTC
CATGGCAAGGCATACCGAGTCATCTTTGGCATCTCTGCTGTCGCTGTCATGTACCTGGTG
CTGGTAGTGGCTGTCCAGGTGCATGCTTGGCAGCTCTACTACAGTAAGAAACTACTGGAC
TCTTGGTTCACCAGTACACAGGAGAAGAAGCGTAAA
>Orangutan|ENSPPYG00000013674|ENSPPYT00000015897
------------------------------------------------------------
------------------------------------------------------------
------------------------------------------------------------
---------------------------ATGAGTGTGACCCTCAAGTATGAAATCAAGAAG
CTGATCTACGTACATCTGGTCATATGGCTGCTGCTGGTTGCCAAGATGAGCGTGGGACAC
CTGAGGCTCTTGTCACATGATCAGGTGGCCATGCCCTACCAGTGGGAATACCCGTATTTG
CTGAGCATTTTGCCCTCTCTCTTGGGCCTTCTCTCCTTTCCCCGCAACAACATTAGCTAC
CTGGTGCTCTCCATGATCAGCATGGGACTCTTT---------------------------
---------------------------------------------------------TCC
ATCGCTCCACTCATTTATGGCAGCATGGAGATGTTCCCTGCTGCACAGCAGCTCTACCGC
CATGGCAAGGCCTACCGTTTCCTCTTTGGTTTTTCTGCTGTTTCCGTCATGTACCTGGTG
TTGGTGTTGGCAGTCCAAGTGCATGCCTGGCAGTTATACTACAGCAAGAAGCTCCTAGAT
TCTTGGTTCACCAGCACACAGGAGAAGAAGCATAAA
>Platypus|ENSOANG00000004460|ENSOANT00000007065
------------------------------------------------------------
------------------------------------------------------------
---ATGGCGTCTCGGGCGGGGCCTCGAGCGGCGGGCACCGATGGTAGTGACTATCAGCAT
CGGGAGCGCGTGGCCTCGCACTACCAGATGAGTGTGGCCCTCAAGACCGAAATCAGAGCT
CATCTA------------------------------------CATATGTGTGTGGGACAC
CTGAAGCTCCTGCCGCATGACCAGGTGTCCATGCCCTACCAGTGGGAGTATCCGTACCTG
TTGAGCATTGTGCCCTCGACCTTCGGCCTCCTCTCCTTCCCCCGCAACAACATCAGCTAT
TTGGTGCTCTCCATGATCAGCACAGGGCTTTTT---------------------------
---------------------------------------------------------TCC
ATTGCTCCCCTCATCTATGGCAGCATGGAAATGTTTCCTGCAGCCCAGCAACTGTACCGC
CATGGCAAAGCAGACCGCTTGCTCTTCGGCATCTCTGCCGTATCTGTCATGTACCTGCTG
TTGGTGGTGGCTGTTCAGGTGCATGGCTGGCAACTCTACTACAGCAAGAAGCTCCTGGAC
TCATGGTTCACCAGTACACAGGAGAAAAAACGCAAA
>Rabbit|ENSOCUG00000005307|ENSOCUT00000005305
------------------------------------------------------------
------------------------------------------------------------
---ATGGCGTCTCGGGCGGGCCCGCGAGCGGCCGGCACGGACGGCAGCGATTTTCAGCAC
CGGGAGCGCGTCGCCACGCACTATCAGATGAGTGTGACCCTCAAGTATGAAATCAAGAAG
CTGATCTACGTGCATCTGGTCTTGTGGCTGCTGCTGGTGGCCAAGATGAGCGTGGGACAC
CTGCGGCTGCTGTCGCATGACCAGGTGGCCATGCCCTACCAGTGGGAGTACCCGTATTTG
CTGAGCGTCGTGCCCTCCCTCCTGGGCCTCCTCTCCTTCCCGCGCAACAACATCAGCTAC
CTCGTGCTCTCCATGATCAGCATGGGGCTCTTC---------------------------
---------------------------------------------------------TCC
ATCGCTCCGCTCATCTATGGCAGCATGGAGATGTTCCCCGCTGCCCAGCAGCTCTACCGC
CACGGCAAAGCCTACCGCTTCCTCTTCGGGTTTTCTGCTGTCTCCGTCATGTACCTGGTG
CTGGTGCTGGCGGTGCAAGTGCATGCGTGGCAGTTATACTACAGCAAGAAGCTCCTGGAC
GCCTGGTTCACCAGCACGCAAGAGAAGAAGCGTAAA
>Rat|ENSRNOG00000009175|ENSRNOT00000012177
------------------------------------------------------------
------------------------------------------------------------
---ATGGCGTCTCGGGCAGGCCCACGAGCGGCCGGCACCGACGGCAGCGACTTTCAGCAC
CGGGAACGAGTCGCCATGCACTACCAAATGAGTGTGACCCTCAAGTACGAAATCAAGAAG
CTGATCTACGTGCATCTCGTCATATGGCTGCTGTTGGTTGCCAAGATGAGTGTGGGACAC
CTGAGGCTCTTGTCACATGACCAGGTGGCCATGCCCTATCAGTGGGAATATCCGTATTTG
TTGAGCATTGTGCCCTCTGTCTTGGGTCTTCTCTCCTTCCCTCGAAACAACATTAGCTAC
CTGGTGCTCTCTATGATCAGCATGGGGCTCTTC---------------------------
---------------------------------------------------------TCC
ATCGCTCCCCTCATTTATGGCAGCATGGAGATGTTCCCTGCGGCACAGCAGCTCTACCGC
CATGGCAAGGCCTATCGCTTCCTGTTCGGTTTTTCCGCCGTCTCTGTCATGTACCTGGTG
TTGGTACTGGCAGTCCAAGTTCATGCCTGGCAACTCTACTACAGCAAGAAACTCCTAGAC
TCTTGGTTCACCAGCACACAGGAGAAGAAACGTAAA
>Macaque|ENSMMUG00000018280|ENSMMUT00000025687
------------------------------------------------------------
------------------------------------------------------------
---ATGGCGTCTCGAGCAGGCCCGCGAGCGGCCGGCACCGACGGCAGCGACTTTCAGCAC
CGAGAGCGCGTCGCCATGCACTACCAGATGAGTGTGACCCTCAAGTATGAAATCAAGAAG
CTGATCTACGTACATCTGGTCATATGGCTGCTGCTGGTTGCCAAGATGAGCGTGGGACAC
CTGAGGCTCTTGTCACATGATCAGGTGGCCATGCCCTATCAGTGGGAATACCCATATTTG
CTGAGCATTTTGCCCTCTCTCTTGGGCCTTCTCTCCTTTCCCCGTAACAACATTAGCTAC
CTGGTGCTCTCCATGATCAGCATGGGACTCTTTCATCGCTCCACTCATTTATGGCAGCAT
GGAGATGTTCCCTGCTGCACAGCAGCTACCGCCATGGCAAGGCCTACCGTTTCCTCTTCG
GTTTTTCTGCTG---------------------TTTCCG---------------------
------------------------------------------------ATGTACCTGGTG
TTGGTGTTGGCAGTCCAAGTGCATGCCTGGCAGTTGTACTACAGCAAGAAGCTCCTAGAC
TCTTGGTTCACCAGTACACAGGAGAAGAAGCATAAA
>Marmoset|ENSCJAG00000016201|ENSCJAT00000031523
------------------------------------------------------------
------------------------------------------------------------
---ATGGCGTCTCGGGCAGGCCCGCGAGCGGCCGGCACCGACGGCAGCGACTTTGAGCAC
CGGGAGCGCGTCGCCATGCACTACCAGATGAGTGTGACCCTCAAGTATGAAATCAAGAAG
CTGATCTACGTACATCTGGTCATATGGCTGCTGCTGGTTGCCAAGATGAGCGTGGGACAC
CTGAGGCTCTTGTCACATGATCAGGTGGCCATGCCCTATCAGTGGGAATACCCGTATTTG
CTGAGCATTTTGCCCTCTCTTTTGGGCCTTCTCTCCTTTCCTCGCAACAACATTAGCTAC
CTGGTGCTCTCCATGATCAGCATGGGGCTCTTT---------------------------
---------------------------------------------------------TCC
ATTGCTCCTCTCATTTATGGCAGCATGGAGATGTTCCCTGCTGCACAGCAGCTCTACCGC
CATGGTAAGGCCTACCGTTTCCTCTTTGGTTTTTCTGCTGTCTCCATCATGTACCTGGTG
TTGGTGTTGGCAGTCCAAGTGCATGCCTGGCAGTTGTACTACAGCAAGAAGCTCCTAGAC
TCTTGGTTCACCAGCACACAGGAGAAGAAGCGTAAA
>Microbat|ENSMLUG00000006144|ENSMLUT00000006140
------------------------------------------------------------
------------------------------------------------------------
---ATGGCGTCTCGGGCAGGGCCGCGAGCCGCCGGCACTGACGGCAGCGACTTTCAGCAC
CGGGAGCGCGTCGCCATGCACTACCAGATGAGTGTGACCCTCAAGTATGAAATCAAGAAG
CTGATCTACGTGCATCTGGTCCTATGGCTGCTGCTGGTTGCCAAGATGAGCGTGGGACAC
CTGAGGCTGTTGTCACATGATCAGGTGGCCATGCCCTATCAGTGGGAGTACCCATATTTG
CTGAGCATTGTGCCCTCCCTCTTGGGTCTCCTCTCCTTCCCCCGCAACAACATTAGCTAC
CTGGTGCTCTCCATGATCAGCATGGGGCTCTTT---------------------------
---------------------------------------------------------TCC
ATCGCCCCCCTCATTTACGGCAGCATGGAGATGTTCCCTGCCGCACAGCAGCTCTATCGC
CACGGCAAGGCCTACCGCTTCCTCTTTGGGTTTTCTGCTGTCTCCGTCATGTACCTGGTG
TTGGTGCTGGCAGTTCAAGTGCATGCCTGGCAGTTACACTACAGCAAGAAGCTCCTAGAC
TCTTGGTTCACCAGCACACAGGAGAAGAAGCGGAAA
>Human|ENSG00000171135|ENST00000307768
------------------------------------------------------------
------------------------------------------------------------
---ATGGCGTCTCGAGCAGGCCCGCGAGCGGCCGGCACCGACGGCAGCGACTTTCAGCAC
CGGGAGCGCGTCGCCATGCACTACCAGATGAGTGTGACTCTCAAGTATGAAATCAAGAAG
CTGATCTACGTACATCTGGTCATATGGCTGCTGCTGGTTGCTAAGATGAGCGTGGGACAC
CTGAGGCTCTTGTCACATGATCAGGTGGCCATGCCCTATCAGTGGGAATACCCGTATTTG
CTGAGCATTTTGCCCTCTCTCTTGGGCCTTCTCTCCTTTCCCCGCAACAACATTAGCTAC
CTGGTGCTCTCCATGATCAGCATGGGACTCTTT---------------------------
---------------------------------------------------------TCC
ATCGCTCCACTCATTTATGGCAGCATGGAGATGTTCCCTGCTGCACAGCAGCTCTACCGC
CATGGCAAGGCCTACCGTTTCCTCTTTGGTTTTTCTGCCGTTTCCATCATGTACCTGGTG
TTGGTGTTGGCAGTGCAAGTGCATGCCTGGCAGTTGTACTACAGCAAGAAGCTCCTAGAC
TCTTGGTTCACCAGCACACAGGAGAAGAAGCATAAA
>Orca|XP_004274865.1
------------------------------------------------------------
------------------------------------------------------------
---ATGGCGTCTCGGGCAGGCCCGCGAGCGGCCGGCACCGACGGCAGCGACTTTCAGCAC
CGGGAGCGCGTCGCCACGCACTACCAGATGAGTGTGACCCTCAAGTATGAAATCAAGAAG
CTGATCTACGTGCATCTGATCATATGGCTGCTGCTGGTTGCCAAGATGAGCGTGGGGCAC
CTGAGGCTCTTGTCGCATGATCAGGTGGCCATGCCCTATCAGTGGGAGTACCCCTATTTG
CTGAGCATTGTGCCCTCCCTCTTGGGCCTCCTCTCCTTCCCCCGCAACAACATTAGCTAC
CTGGTGCTCTCCATGATCAGCATGGGGCTCTTT---------------------------
---------------------------------------------------------TCC
ATCGCTCCCCTCATATATGGCAGCATGGAGATGTTCCCTGCTGCACAGCAGCTCTACCGC
CATGGCAAGGCCTACCGCTTCCTCTTTGGTTTTTCTGCCGTCTCCGTCATGTATCTGGTG
TTGGTGCTGGTGGTCCAAGTGCATGCCTGGCAGTTATACTACAGCAAGAAGCTCCTAGAC
TCTTGGTTCACCAGCACACAGGAGAAGAAGCGTAAA
>Chimp|ENSPTRG00000014601|ENSPTRT00000027316
------------------------------------------------------------
------------------------------------------------------------
---ATGGCGTCTCGAGCAGGCCCGCGAGCGGCCGGCACCGACGGCAGCGACTTTCAGCAC
CGGGAGCGCGTCGCCATGCACTACCAGATGAGTGTGACCCTCAAATATGAAATCAAGAAG
CTGATCTACGTACATCTGGTCATATGGCTGCTGCTGGTTGCCAAGATGAGCGTGGGACAC
CTGAGGCTCTTGTCACATGATCAGGTGGCCATGCCCTATCAGTGGGAATACCCGTATTTG
CTGAGCATTTTGCCCTCTCTCTTGGGCCTTCTCTCCTTTCCCCGCAACAACATTAGCTAC
CTGGTGCTCTCCATGATCAGCATGGGACTCTTT---------------------------
---------------------------------------------------------TCC
ATCGCTCCACTCATTTATGGCAGCATGGAGATGTTCCCTGCTGCACAGCAGCTCTACCGC
CATGGCAAGGCCTACCGTTTCCTCTTTGGTTTTTCTGCCGTTTCCGTCATGTACCTGGTG
TTGGTGTTGGCAGTGCAAGTGCATGCCTGGCAGTTGTACTACAGCAAGAAGCTCCTAGAC
TCTTGGTTCACCAGCACACAGGAGAAGAAGCATAAA
>Cow|ENSBTAG00000010832|ENSBTAT00000030816
------------------------------------------------------------
------------------------------------------------------------
---ATGGCGTCTCGGGCAGGCCCGCGAGCGGCCGGCACTGACGGCAGCGACTTTCAGCAT
CGGGAGCGCGTCGCCATGCACTACCAGATGAGTGTGACCCTCAAGTATGAAATCAAGAAG
CTGATCTACGTGCATCTGGTCATATGGCTTCTGCTGGTTGCCAAGATGAGTGTGGGACAC
CTGAGGCTCTTGTCTCATGATCAAGTGGCCATGCCGTATCAGTGGGAGTACCCCTATTTG
CTAAGCGTTGTACCCTCCCTCCTGGGCCTCCTCTCCTTCCCCCGCAACAACATCAGCTAC
CTGGTGCTCTCCATGATCAGCATGGGGCTCTTC---------------------------
---------------------------------------------------------TCC
ATTGCTCCCCTCATTTATGGCAGCATGGAGATGTTCCCTGCTGCACAGCAGCTCTACCGC
CATGGCAAGGCCTACCGCTTCCTCTTTGGTTTTTCTGCCGTCTCTGTCATGTATCTGGTG
TTGGTGCTGGCGGTCCAAGTGCACGCCTGGCAGTTATACTACAGCAAGAAGCTCCTAGAC
TCTTGGTTCACGAGCACACAGGAGAAGAAGCGTAAA
>Dog|ENSCAFG00000028684|ENSCAFT00000044430
------------------------------------------------------------
------------------------------------------------------------
---ATGGCATCTCGGGCAGGCCCGCGAGCGGCCGGTACCGACGGCAGCGACTTTCAGCAC
CGGGAGCGCGTCGCCATGCACTACCAGATGAGTGTGACTCTCAAGTATGAAATCAAGAAG
CTGATCTACGTGCATCTGGTCATATGGCTGCTCCTGGTTGCCAAGATGAGCGTGGGACAC
CTGAGGCTATTGTCGCATGATCAGGTGGCCATGCCCTATCAGTGGGAATACCCGTATCTG
CTGAGCATTGTGCCCTCTCTCTTGGGCCTCCTCTCCTTCCCTCGAAACAACATTAGCTAC
CTCGTGCTCTCCATGATCAGCATGGGGCTCTTT---------------------------
---------------------------------------------------------TCC
ATAGCTCCCCTCATTTATGGCAGCATGGAGATGTTCCCTGCTGCACAGCAGCTCTACCGC
CATGGAAAGGCTTACCGCTTCCTCTTTGGTTTTTCTGCCGTCTCTGTCATGTACCTGGTG
TTGGTGCTGGCAGTTCAAGTGCATGCCTGGCAGTTATACTACAGCAAGAAGCTCCTAGAC
TCTTGGTTCACCAGCACACAGGAGAAGAAGCGTAAA
>Elephant|ENSLAFG00000026628|ENSLAFT00000033988
------------------------------------------------------------
------------------------------------------------------------
---ATGGCGTCTCGGGCAGGCCCGCGAGCGGCCGGCACTGACGGCAGCGACTTTCAGCAC
CGGGAGCGCGTCGCCATGCACTACCAGATGAGTGTGACCCTCAAGTATGAAATCAAGAAG
CTGATCTACGTGCATCTGGTCATATGGCTGCTGCTGGTTGCCAAGATGAGTGTGGGACAC
CTGAGGCTCTTGCCACATGACCAGGTGGCCATGCCTTATCAGTGGGAGTACCCGTATTTA
CTGAGCATCGTGCCCTCTCTCTTGGGCCTTCTCTCCTTTCCACGCAACAACATTAGCTAC
CTGGTGCTCTCCATGATCAGCACGGGGCTCTTT---------------------------
---------------------------------------------------------TCC
ATCGCTCCCCTCATTTATGGCAGCATGGAGATGTTCCCTGCTGCACAGCAGCTCTACCGC
CATGGCAAGGCCTACCGCTTCCTCTTTGGTTATTCTGCTGTCTCTGTCATGTACCTGGTG
TTGGTGTTGGCAGTCCAAGTGCATGCCTGGCAGTTATACTACAGCAAGAAGCTCCTAGAC
TCTTGGTTCACCAGCACGCAGGAGAAAAAGCGTAAA
>Bowhead|bmy_00442T0
------------------------------------------------------------
------------------------------------------------------------
---ATGGCGTCTCGGGCAGGCCCGCGAGCGGCTGGCACCGACGGCAGCGACTTTCAGCAC
CGGGAACGCGTCGCCACGCACTACCAGATGAGC---------------------------
---------------------------------------------------GTGGGGCAC
CTGAGGCTCTTGTCGCATGATCAGGTGGCCATGCCCTATCAGTGGGAGTACCCCTATTTG
CTGAGCATTGTGCCCTCCCTCTTGGGCCTCCTCTCCTTCCCCCGCAACAACATTAGCTAC
CTGGTGCTCTCCATGATCAGCATGGGGCTCTTT---------------------------
---------------------------------------------------------TCC
ATCGCTCCCCTCATATATGGCAGCATGGAGATGTTCCCTGCTGCACAGCAGCTCTACCGC
CATGGCAAGGCCTACCGCTTCCTCTTTGGTTTTTCTGCCGTCTCCGTCATGTATCTGGTG
TTGGTGCTGGTGGTCCAAGTGCATGCCTGGCAGTTATACTACAGCAAGAAGCTCCTAGAC
TCTTGGTTCACCAGCACACAGGAGAAGAAGCGTAAA
>Minke|BACU015163
------------------------------------------------------------
------------------------------------------------------------
---ATGGCGTCTCGGGCAGGCCCGCGAGCGGCCGGCACCGACGGCAGCGACTTTCAGCAC
CGGGAGCGCGTCGCCACGCACTACCAGATGAGTGTGACCCTCAAGTATGAAATCAAGAAG
CTGATCTACGTGCATCTGGTCATATGGCTGCTGCTGGTTGCCAAGATGAGCGTGGGGCAC
CTGAGGCTCTTGTCGCATGATCAGGTGGCCATGCCCTATCAGTGGGAGTACCCCTATTTG
CTGAGCATTGTGCCCTCCCTCTTGGGCCTCCTCTCCTTTCCCCGCAACAACATTAGCTAC
CTGGTGCTCTCCATGATCAGCATGGGGCTCTTT---------------------------
---------------------------------------------------------TCC
ATCGCTCCCCTCATATATGGCAGCATGGAGATGTTCCCTGCTGCACAGCAGCTCTACCGC
CATGGCAAGGCCTACCGCTTCCTCTTTGGTTTCTCTGCCGTCTCCGTCATGTATCTGGTG
TTGGTGCTGGTGGTCCAAGTGCATGCCTGGCAGTTATACTACAGCAAGAAGCTCCTAGAC
TCTTGGTTCACCAGCACACAGGAGAAGAAGCGTAAA
