# Supplementary material for: Insights into the Evolution of Longevity from the Bowhead Whale Genome
Source: Cell Rep. 2015 Jan 6;10(1):112–22. doi: 10.1016/j.celrep.2014.12.008 (PMC4536333; doi:10.1016/j.celrep.2014.12.008)
Supplement: Supplemental Folder 2. Species Used in the Analysis of Selective Pressure Variation, Single-Gene Orthologous Families Tested, Likelihood Ratio Tests, MAKER Parameters, and Full Assembly and Read Usage Data, Related to Experimental Procedures [file mmc3.zip › Tested SGOs/reciprocal_group_3000.2.fas]

>Gibbon|ENSNLEG00000026578|ENSNLET00000032813
------------------------------------------------------------
------------------------ATGCGGGGAGAGATGCCCTGGACTGTCTTGCTCTTT
GCAGCT------------------------------------------------------
------------------------------------------------------------
---------------------------------------------GTG------------
------------------------------------------------------------
------------------------------------------------------------
---------------------------------CCCACTTGGATCTTGGTGCTCTCCCTG
AGCCTGGCTGGTGCCCTCTTCCTC---CTTGTTGGGCTGGTGGCTGTTGCCCTGGTGGTC
AGAAAAGTTAAACTCAAAAATTTACAGAAGAAAAGAGATCGAGAATCCTGCTGGGTCCAG
ATTAACATCGACAGCACAGACATGTCCTTCGATAACTCCCTGTTTACCATCTCC------
---GCA---------AAAACGATGCCAGAGGAAGACCCGGCCACCTTGGAT---GATCAC
TCA---GGC---------------ACCACTGCCACCCCCAGCAAATCCAGGACCCGGAAG
AGGCCCATTTCTACATCCTCCTCGCCTGAGACC------CCCGAATTCAGCACTTTCCGG
GCCTGCCAG
>Gorilla|ENSGGOG00000022195|ENSGGOT00000026517
------------------------------------------------------------
------------------------------------ATGCCCTGGACCATCTTGCTCTTT
GCAGCT------------------------------------------------------
------------------------------------------------------------
------------------------------------------------------------
---------------------------------------------------GCTCAAGGG
GGACCCTTCCACTGCCAGTATGGAGTGTTAGGTGAGCTCAACCAGTCCCAGCTGTCAGAC
CTCAGCGAGCCCGTGAACGTCTCCTTCCCAGTGCCCACTTGGATCTTGGTGCTCTCCCTG
AGCCTGGCTGGTGCCCTCTTCCTC---CTTGCTGGGCTGGTGGCTGTTGCCCTGGTGGTC
AGAAAAGTTAAACTCAGAAAGTTACAGAAGAAAAGAGATCGAGAATCCTGCTGGGCCCAG
ATTAACTTCGACAGCACAGACATGTCCTTCGATAACTCCCTGTTTACCGTCTCC------
---GCG---------AAAACGATGCTGGAAGAAGACCCGGCCACCTTGGAT---GATCAC
TCA---GGC---------------ACCACTGCCACCCCCAGCAACTCCAGGACCCGGAAG
AGGCCCACTTCCACGTCTTCCTCGCCTGAGACC------CCCGAATTCAGCACTTTCCGG
GCCTGCCAG
>Guinea_Pig|ENSCPOG00000025508|ENSCPOT00000022063
------------------------------------------------------------
------------------------------------ATGCCCTGGGCCATCCTGCTCCTC
GCAGCC---GGCTCCTTGGCCATCCCAGCGCCGTCCATCCTCCTGGTGCCCCCCTACCCC
AGCAGCCAGGAGGACCCCATCCACATCTCCTGCACGGCCCCTGCGACTTTCCTGGGGGCG
AACTTCACCCTGTACCGAGGGGGACACGTGGTCCAGCTCCTGCAGGCCCCTGCAGGTGAG
GCAGGGGTCACCTTCAACGTCAGTGGCAGCACG---------GGCATCGAGGCTCCCAGC
TGGCAGTTCTGCTGCCAGTACGGCGTGACGGGCGAGGACAGCCAGCCGCAGCTGTCGGAC
CTCAGCCAGCCGGTGCAGGTCTCCTTCCCAGTGCCCACTTGGATCCTGACGCTCTCCCTC
AGCCTGGCTGGAGCCTGCTTCCTC---CTCGTTGTGCTCGTGGTCTTTGCCGTGGTGGTC
AGGAAAGTTAAAGTCAAGAATTTACAGAAGAGGCGAGAGCAGGAATCGTGCTGGGTGCAG
ATCAACTACGACAACACAGACATGTGCTTCGACAACTCCCTGTTTGCCGTCTCT------
---GCGGTGAAGAGGACGACATCCGAGGAAGACCCAGCGGCCACCCTGGAT---------
------------------------------GCCTGCCCAGGCAGCGCCGGGCCACGCAAG
AGGCCGACCTCCACGTCCTCCTCGCCGGAGCCC------CCGGACTTCAGCACCTTCCGG
GGCTGCCAG
>Horse|ENSECAG00000019977|ENSECAT00000021186
------------------------------------------------------------
------------------------------------ATGCCCTGGACCGTCCTGCTCTTT
GCAGCC---GGCTCCTTGGCGATCCCAGCGCCGACCATTCTGCTGGTGTCCCCACATCCC
AGCAGCCAAGAGGACCCCATCTACATCGAGTGCGAGGCCCCCGAGGGCTACCCAGGGGCC
AATTTCACGTTGTATCAAGGGGAGCATGTGGTCCAGCTCCTGCAGGCCCCCGCGGACCAG
TTCAAGGTCACCTTCAACCTGAGTGGC---AGC---------AGCAGGGACCCTTCTCGG
GGACCCTTCAACTGCCAGTATGGCGTGCTCGGCGAACACATGCGGCCCCAGCTGTCGGAG
CACAGCGACACCGTGGACATCCCC---CCAGGGTCCACTAGGATCCTGGTGCTCTCCTTG
AGCCTGGCTGGAGCCCTCCTCCTC---CTCGCTGGGCTGGTGACCTTGGCCGTGGTGGTC
CGGAAAGTTAAAGTCAAAAAATTGCAGAAGAAAAGAGAGCGAGAGTCCTGCTGGGCCCAG
ATGAACTTCGACACCACAGGCTCCGCCCTAGATGGGGCCCCACTTGTGGTC---------
CCGAGC---------AAAATGACTTCAGAAGAAGATGCAGCCACCGTGGAT---GCTCGC
CCA---GGC---------------TCTGCT---------------------------AAC
AGGCCCTCTTCCACGTCATCCTCGCCGGAGCCC------CGAGAATTCAGCACCTTCCGG
GGCTGCCAG
>Mouse|ENSMUSG00000057191|ENSMUST00000086361
------------------------------------------------------------
------------------------ATGGGAGGAGAGATGCCCTGGACCATCCTGCTGTTT
GCATCT---GGCTCCTTGGCCATCCCTGCACCATCCATCTCCTTGGTGCCCCCCTACCCA
AGCAGCCACGAGGACCCCATCTACATCTCGTGCACAGCCCCAGGGGACATCCTAGGGGCC
AATTTTACCCTGTTCCGAGGGGGAGAGGTGGTCCAGCTACTACAGGCCCCCTCAGATCGG
CCTGATGTAACATTCAATGTGACTGGTGGTGGCAGTGGTGGTGGCGGTGAGGCTGCTGGG
GGGAACTTCTGCTGTCAATATGGTGTGATGGGTGAGCACAGTCAGCCCCAGCTGTCGGAC
TTCAGCCAGCAGGTGCAGGTCTCCTTCCCAGTCCCCACCTGGATCTTGGCACTCTCCCTG
AGCCTGGCTGGAGCTGTG---CTG---TTCTCAGGGCTGGTGGCCATCACAGTGCTGGTG
AGAAAAGCTAAAGCCAAAAACTTACAGAAGCAGAGAGAGCGTGAATCCTGCTGGGCTCAG
ATCAACTTCACCAATACAGACATGTCCTTTGATAACTCTCTGTTTGCTATCTCC------
---ACG---------AAAATGACTCAGGAAGACTCAGTGGCAACCCTAGAC---------
------------------------------TCA---------------GGGCCTCGGAAG
AGGCCCACCTCTGCATCATCCTCTCCGGAGCCC------CCTGAGTTCAGCACTTTCCGG
GCCTGCCAG
>Opossum|ENSMODG00000006091|ENSMODT00000007701
------------------------------------------------------------
------------------------------------ATGCCCTGGAAACTCCTCTTTTTT
GTAACT---GGCTCCTTGGCAATACCAGCTCCTTCCATTTCTCAGATCCCTCCATACCCT
AACAACCCAGGAGATCCCATCCACCTTCAGTGTGTGGCCCCCCTTAGCTTTCAGGAGGCC
GAGTTCTCACTATTCCATGAAGATGGGGTGGTCCAGACACTGCAGGCAGATGAGGCCCAA
CAGGGAGTTGTCTTCACGGTGACCAAT---GTG---------AGTGAAGGTCTTTTA---
GCACAATACAAATGTCAGTACAGTGTGATGGGGGAGATTGCCAAG---CAGTTTTCAGAC
TTCAGCAAGCCAGTGAATGTGACCTTTTCAGTGCCCTCTTGGATCTTACCACTCTCCCTG
AGTCTGGCTGGAGCATTCATCTTC---GTTGTGATGCTGGTTGTGGCCATTCTAATAATT
AGAAGAGTTAAAGTCACAAACCTTCAGAAAAAAAGAGAGCAAGAATCCTGCTGGACAAAG
ATAAATTATACCACTTCAGATATATCTTTTGATAACTCTCTATTCTCCATTTCA------
---ATG---------AAAATGCCCCCAGAAGAC------------ATGGAT---ACCCAT
------GGCACTTTGACCAGCTCAACTCTGGCT---CCAGAACCCCTTGTGCCCAGGAAG
AGACCCACATCTACTTCTTCTGCCTCTGAGATA------CCTGAATTCAGCACCTTCAGG
TCCCTTGAT
>Orangutan|ENSPPYG00000009564|ENSPPYT00000011147
------------------------------------------------------------
------------------------------------------------------------
------------------------------------------------------------
------------------------------------------------------------
------------------------------------------------------------
------------------------------------------------------------
------------------------------------------------------------
---------------------------CCAGTGCCCACTTGGATCTTGGTGCTCTGCCTG
AGCCTGGCTGGTGCCCTCTTCCTC---CTTGCT------GTGGCTGTTGCCCTGGTGGTC
AGAAAAGTTAAACTCAAAAATTTACAGAAGAAAAGAGATCGAGAATCCTGCTGGGCCCAG
ATTAACTTCAACAGTGCAGACATGTCCTTCGATAACTCTCTGTTTACCATCTCC------
---GCG---------GTG------------------------------------------
AGT---GGTTCTTTTTCTTGGAGCACCACTGCCACCCCCAGCAACTCCAGGACCCGGAAG
AGGCCCACTTCCACATCCTCCTCGCCTGAGACC------CCCGAATTCAGCACTTTCCGG
GCCTGCCAG
>Platypus|ENSOANG00000009834|ENSOANT00000015596
ATGGCAATTTTGAGGTCCTCTAATTCAAGAATCACGAGTGAATCCTGCGAAAAG------
------------------------------------ATGCCCTGGAGAATCCTCGTCCTC
GTAGCT---GGCTTTTTGGCAATCCCGGCTCCATCCATTTCCTTGACCTCGCGTGCTGGT
GACGACGGAGGGGACTCCATCAGCATTCAGTGTGTGGCCCCCGAGGGCCTCAAGGGAGCC
ACATTCATCCTGTTTAAGGGAGAGGAGGCAGTGCAGACGGTCCAGGCGCCGGAGACCCAG
CCCGGAATCAACATCACACTGACCAAC---TCA---------AGCCGGGAGGCCCTC---
GGCCAATACCGGTGTCAGTATGTGGTGATAGGTGAGGTCGGAAAG---CAATTCTCAAAC
TTGAGTGAGCCAGGGAACATCACCTTTACAGTGCCCCTCTGGGTCTTGCCAGTCTCCCTA
AGCCTGGCTGGAGCGCTAATCCTC---ATTGTGATTCTGGTGGTGGTCATCGTGGTGATT
AGACGAGTTAGAATCGCCAAACTGCAGAAGAAAAGGCAGAGAGAATCGTGCTGGACTGAA
GCAAACTATTCCACTACAGATATGTCATTCAATAACACCCTGTTCTCCATTTCG------
---ATG------------------------------------------------GTGAGT
------GAGCAACTCAGGACTTGGATCCTT------------------------------
------------------------------------------------------------
---------
>Rabbit|ENSOCUG00000027943|ENSOCUT00000031736
------------------------------------------------------------
------------------------------------ATGCCTTGGATCACCCTGCTTCTC
GCAGCCACCGGCTCCGTGGCGATCCCGGCCCCGTCCATCTTGCTGGTGCCCCCACACCCG
AGCAGCCAGGAGGACCCCATCCACATCTCGTGCGTGGCCCCTGGCGGCTTCCCCGGGGCG
AATTTCACGCTGTACCGAGGGGGCCAGGTGGTGCAGCTCCTGCAGGCCCCGGCGGAGCAG
CTTAGCGTCACCTTTAACTTG---------------------------------------
---ACCTTCCACTGCCAGTACGGCGTGCTGGGCGAGCACAGCCAGCCCCAGCTCTCGGAC
CTCAGCGAGCCGGTGCACATCTCCTTCCCAGTGCCCACCTGGATCCTGGCGCTGTCCCTG
AGCCTGGCCGGCGTCCTGCTGCTC---CTGGCGGGCCTGGTGGTGCTCACCCTGGTGGTG
AGGAAAGTCAAGGTGAAAAACTTGCAAAAAAAAAGAGAGCGAGAGTCCTGCTGGGCCCAG
ATCAACTTCAGCACGTCAGACATGGCCTTTGATAACTCCCTGTTCGCCATCTCC------
------------------------------------------ACGGTGAGTGGGGCCTGC
TCTTGGAAA---------------TGTTTATGTTGCCCCGACAACTCAGGGCCCCGGAAG
AGGCCCACCTCCACGTCGTCCTCGCCCGAGCCCCCGACCCCCGACTTCAGCACCTTCCGG
GCAGGCCAG
>Rat|ENSRNOG00000033256|ENSRNOT00000041091
------------------------------------------------------ATGGGA
GGAGAGATGCTTTCCCAGACGTACATGGGAGGAGAGATGCCCTGGACCATTCTGCTGTTT
GCATCT---GGCTCCTTGGCCATCCCTGCACCGTCTATCTTCCTGGTGCCCCCCTTCCCA
AGCAGCCGTGAGGATCCCATCTACCTCTCATGCACAGCCCCCAAGGACATCCTCGGGGCC
AACTTCACCCTGTTCCGAGGGGGAGAGGCGGTCCAGCTCCTACAAGCCCCCTCAGATCAG
CACAGTGTCACATTCAATGTGACTGGTAGTGGCAGTGGTGGCAGCAATGAGGCTGCAGGG
GGCAACTTCCGCTGTCAGTATGGTGTGCTGGGAGAGCACAGTGAGCCCCAGCTGTCCGAC
TTCAGCCAGGAGGTGCAGGTCTCCTTCCCAGTCCCCACCTGGATCCTGGCGCTCTCCCTG
AGCCTGGCTGGCGCTGTC---CTC---CTCTCAGGGCTGGTGGTCATCGCAGTGCTGGTG
AGGAAAGCTAAGGCCAAAAACTTACAGATGCAGAGAGAGCGTGAATCCTGCTGGGCTCAG
ATCAACTTCACCAACACAGACATGTCCTTTGATAACTCTCTGTTTGCCATCTCC------
---ACG---------AAAATGACTCAAGAAGACTCAATGGTAACCCTGGAC---------
------------------------------TCA---------------GGGCCTCGGAAG
AGGCCTACCTCTGCATCGTTCTCTCCAGAGCCC------CCTGAGTTCAGCACTTTCCGG
GCCTGCCAA
>Macaque|ENSMMUG00000018981|ENSMMUT00000026680
------------------------------------------------------------
------------------------------------ACACCCACCCACCTTACCGTCTGC
ATCGCA---GGCTCCTTGGCGATCCCACGACCGTCCATCCGGCTGGTGCCCCCGCACCCA
AGCAACCAAGAGGACCCCATCCACATCGCATGCATGGCCCCTGGGAACTTCCTGGGGGCG
AATTTCACACTGTATCGAGGGGGGCAGGTGGTCCAGATCCTGCAGGCCCACGGAGACCAG
CGCGGGGTGACATTTAACCTGAATGGC---AGC---------AGCAGCGAGGCTTCAGGG
GAACCCTTCCACTGCCAGTATGGAGTGTTAGGCGAGCTCAGCCAGCCCCAGCTGTCAGAC
CTCAGCGAGCCCGTGAACGTCTCCTTTCCAGTGCCCACTTGGATCTTGGTGCTCTCCCTG
AGCCTGGCTGGTGCCGTCTTCCTC---CTCGCTGGGCTGGTGGCTGTTGTCCTGGTGGTC
AGAAGAGTTAAACTCAAAAATTTACAGAAGAAAAGAGATCGAGAATCCTGCTGGGCCCAG
ATTAACTTCAACAGCCCAGACATGTCCTTCGATAACTCCCTGTTTACC------------
---------------GTC------------------------------------------
TCT---GGGAGACTGATGTCAAGCACCACTGCCACCCCCAGCAACTCCAGGACCCGGAAG
AGACCCACTTCTACGTCCTCCTTGCCTGAGATC------CCGGAATTCAGCACTTTCCGG
GCCTGCCAG
>Marmoset|ENSCJAG00000006309|ENSCJAT00000012253
------------------------------------------------------------
------------------------------------ATGCCCTGGACCATCTTGCTGTTT
GCAGCT---GGCTCCTTGGCGATCCCACCACCATCCATCCAGCTGGTGCCCCCGCACCCA
AGCAGCCAAGAGGATCCCATCCACATCTCATGCGTGGCCCCCGGGGACTTCCCGGGAGCT
AACTTCACACTGTATCGAGGGGGGCAGGTGGTCCAGCTCCTGCAGGCCCCCATGAACCAG
CGCGGAGTGACGTTCAACCTGAGTGGC---GGC---------AGCAGTGAGGCTCCAGGG
GGACCCTTCCACTGCCAGTATGGAGTGATAGGCGAGCACAACCAGCCCCAGCTGTCAGAC
CTCAGCGAGCCTGTGAACATCTCCTACCCAGTGCCCACATGGATCTTGGCGCTCTCCCTG
AGCCTGGCTGGTGCCCTCCTCCTC---CTCACTGGGCTGGTGGCTGTTGCCCTCTTGGTC
AGAAAAGTTAAACTCAAAAATTTACAGAAGAAAAGAGATGGAGAATCCTGCTGGGCCCAG
ATTAACTTCGACACCACAGACATGTCCTTCGATAACTCCCTGTTTACCATCTCC------
---CCG---------AAAATGATGCCA---GAAGACCCAGCCAACTTGGAT---GATCAC
GCA---GGC---------------ACCAGCGCCACCCCTGGCAACTCCAGGACCCGGAAG
AGGCCCACTTCCACATCCTCCTCACCTGAGCCC------CCTGAGTTCAGCACTTTCCGG
GCCTGCCAG
>Microbat|ENSMLUG00000030313|ENSMLUT00000023622
------------------------------------------------------------
------------------------------------ATGCCCTGGACTGTCCTGCTCTTT
GCAGCT---GGCTCCATGGCGATACCAGCGCCATCCATCCTGCTGGTGCCCCCACACCCC
AGCAGTCAGGAGGACCCCATCTACATTGAATGCACGGCCCCCCAGGGCTTCCCAGGGGCC
AACTTCACGCTGTACCAAGGGGAGAAGGTGGTCCAGCTCCTGCAGGCCCCCGTGGACCAG
CTCAGGGTCACCTTCAACCTGAGC------GGC---------GGCTGGGAGGCTGCCGGC
GGAACGTTTCACTGCCAGTACGGCGTGTTAGGCGAGCACAGGCAGCCGCAGCTGTCAGAC
CTCAGCGAACCTGTGCACGTGTCCTTCCCAGTACCCACTTGGATCCTGGCACTCTCCTTG
AGCCTGGCTGGAGCCCTCCTC------CTTGCTGGGCTGGTGACTGCTGCTGTGGTGATC
AGGAAAGTTAAAGTAAAAGAAATGCAGAAGAAAAGAGAGCGGGAATCCTGCTGGGCCCAG
GGTAACTTCACCACCACAGACATGTCCTTTGATAATTCCTTGTTTGCTATCTCAACG---
------------------------------------------------------------
------------------------------------------------------------
------------------------------------------------------------
---------
>Human|ENSG00000214212|ENST00000397820
------------------------------------------------------------
------------------------------------ATGCCCTGGACCATCTTGCTCTTT
GCAGCT---GGCTCCTTGGCGATCCCAGCACCATCCATCCGGCTGGTGCCCCCGTACCCA
AGCAGCCAAGAGGACCCCATCCACATCGCATGCATGGCCCCTGGGAACTTCCCGGGGGCG
AATTTCACACTGTATCGAGGGGGGCAGGTGGTCCAGCTCCTGCAGGCCCCCACGGACCAG
CGCGGGGTGACATTTAACCTGAGCGGC---GGC---------AGCAGCAAGGCTCCAGGG
GGACCCTTCCACTGCCAGTATGGAGTGTTAGGTGAGCTCAACCAGTCCCAGCTGTCAGAC
CTCAGCGAGCCCGTGAACGTCTCCTTCCCAGTGCCCACTTGGATCTTGGTGCTCTCCCTG
AGCCTGGCTGGTGCCCTCTTCCTC---CTTGCTGGGCTGGTGGCTGTTGCCCTGGTGGTC
AGAAAAGTTAAACTCAGAAATTTACAGAAGAAAAGAGATCGAGAATCCTGCTGGGCCCAG
ATTAACTTCGACAGCACAGACATGTCCTTCGATAACTCCCTGTTTACCGTCTCC------
---GCG---------AAAACGATGCCAGAAGAAGACCCGGCCACCTTGGAT---GATCAC
TCA---GGC---------------ACCACTGCCACCCCCAGCAACTCCAGGACCCGGAAG
AGGCCCACTTCCACGTCCTCCTCGCCTGAGACC------CCCGAATTCAGCACTTTCCGG
GCCTGCCAG
>Orca|XP_004277726.1
------------------------------------------------------------
------------------------------------ATGCCCTGGACCGTCCTGCTCTTT
GCAGCC---GGCTCCTTGGCTATCCCGGCGCCATCCATCATGCTGGTGCCCCCACATCCC
AGCAGCCAGAAGGACCCCATCCACATCGCGTGCATGGCCCCCAGGGATTTCCCGGGGGCG
AATTTCACACTGTATCAAGGGGAGGAGGTGGTGCAGCTCCTGCAGGCCCCTGTGGACCAG
CTCGAGGTCATCTTCAACCTGAGTGGT---GGC---------AGCAGGGAGGTTCCAGGG
GGACCATTCCGCTGCCAGTATGGCGTGCTCGGCGAGCTCAGGCAGCCTCAACTGTCGAAC
CTCAGTGAGCCCATGCACGTCTCCTTCCCAGTGCCCACCTGGATCCTGGCACTCTCCTTG
AGCCTGGCTGGAGCCTTCCTCCTC---CTCGCTGGGCTGGTGACCACTGCGTTGGTCGTC
AGGAAAGTTAAAGTAAAAAAGTTGCAGAAGAAACGGGAGCGAGAATCCTGCTGGGCCCAG
GTTAACTTCGCCACCACAGACATGTCCTTCGATAACTCCCTGTTCACCATC---------
---TCC---------AAAATGACTTCAGAAGAAGACGCAGCCACCCAGGAT---GCTCCC
TCA---GGC---------------TCTGCGGCGACACCTGGCAACTCTGGGACCCGGAAG
AGGCCCACCTCCACGTCATCCTCACCTGAGCCC------CCAGAATTCAGCACATTCCGG
GCCTGC---
>Chimp|ENSPTRG00000033817|ENSPTRT00000065923
------------------------------------------------------------
------------------------------------ATGCCCTGGACCATCTTGCTCTTT
GCAGCT---GGCTCCTTGGCGATCCCAGCACCATCCATCCGGCTGGTGCCCCCGTACCCA
AGCAGCCAAGAGGACCCCATCCACATCGCATGCATGGCCCCTGGGAAC---CCGGGGGCG
---TTCACACTGTATCGAGGG---CAGGTG------CAGCTGCAGGCC------------
------------------------------------------------------------
------------------------------------------------------------
---------------------------------CCCACTTGGATCTTGGTGCTCTCCCTG
AGCCTGGCTGGTGCCCTCTTCCTC---CTTGCTGGGCTGGTGGCTGTTGCCCTGGTGGTC
AGAAAAGTTAAACTCAGAAATTTACAGAAGAAAAGAGATCGAGAATCCTGCTGGGCCCAG
ATTAACTTCGACAGCACAGACATGTCCTTCGATAACTCCCTGTTTACCATCTCC------
---GCG---------AAAACGATGCCAGAAGAAGACCCGGCCACCTTGGAT---GATCAC
TCA---GGC---------------ACCACTGCCACCCCCAGCAACTCCAGGACCCGGAAG
AGGCCCACTTCCACGTCCTCCTCACCTGAGACC------CCCGAATTCAGCACTTTCCGG
GCCTGCCAG
>Cow|ENSBTAG00000004224|ENSBTAT00000045933
------------------------------------------------------------
------------------------------------ATGCCCTGGATTGTCTTGCTGTTT
GCAGCC---GGCTCCTTGGCGATCCCGGCGCCATCCATCATGCTGGTGCCCCCACACCCC
AGCAGTAAAGAGGACCCCATCCACATCTCGTGCATGGCCCCCAGGGGTTTCCCAGGGGCG
AATTTCACGCTGTATCAAGATGGGGAGGTGGTGGAGCTCCTGAAAGCCCCCAAGGACCAG
CTCAGGGTCATCTTCAACCTGAGTGGT---GGC---------AGCAGGGAGGTTCGAGGG
GGACCGTTCTGCTGCCAGTATAGCGTACTTGGCGAGAATAGGCAACCCCAGCTGTCGAAC
CTCAGTGAGCCTGTGCACGTCTCCTTCCCAGTGCCCACCTGGATCCTGGCACTCTCCTTG
AGCCTGGCTGGAGCCGCTCTCCTC---CTCGCTGGACTGGTGATCATTGCCCTGATCATC
AGGAAAGTTAAAGTAAAAAACTTGAACAAGAGACGAGAGCGAGAGTCCTGCTGG------
GTTAACATCGCCACCACAGACATGTCCTTCGACAACTCCCTCTTTACCATC---ATGACA
---AAG---------AAAATGACTTCGGAAGAAGATGCAGCCAACCTGGAT---GCTCCT
TCA---GGC---------------TCCACTGAGACACCTGGA---------CCCCGGAAG
AGGCCCACCTCCACGTCCTCCTCACCTGAGCCC------CCTGAATTCAGCACATTCCGG
GCCTGT---
>Dog|ENSCAFG00000017628|ENSCAFT00000027948
------------------------------------------------------------
------------------------------------ATGCCCTGGACTGTCCTGCTCTTT
GCAGCC---GGTTCCTTGGCAATCCCAGCGCCGTCCATCCTGCTGGTGCCCCCACACCCC
AGCAGCCAAGAAGACCCCATCCACATTGCCTGTGTCGCCCCTGTGGGCTTCCCGGGGGCA
AATTTCACACTGTACCGTGGAGGGCAGGTGGTCCAGTTCCTGCAGGCATCCGCAGACCAG
CTTAGGGTCACTTTCAACGTGACTGGA---GGT---------GACAGGGAGGCTCCAGGG
GCCACATTTTGCTGCCAGTATGGAGTGCTGGCTGAGCACAGGCAGGAGCGGCTGTCGGAC
CTCAGCAAGCCCTTGCAAGTGTCCTTCCCAGGGCCCACTTGGATACTGGCACTCTCCTTG
AGCCTGGCTGGAGTCCTTCTC------CTTGCTGGGCTGGTGACTGTTGCTGTGGTGGTC
AGGAAAGTTAAAGTAAGAAATTTGCAGAAGAAAAGAGAGCGAGAATCCTGCTGGGCCCAG
GTCAACTTCGCCAGCACAGATATGACCTTTGACAACTCTCTGTTTGCCATCTCCATGACA
------------------ATGAATCCAGAAGAAGATGCAGTCACCGTGGAT---GCTTGC
TCG---GAT---------------TCCACCGAGACACCTGGCAGCTCTGGGCCCCGGAAA
AGGCCTACCTCCACATCATCCTCACCTGAGCCC------CCCGAATTCAGCACTTTCCGA
TCCTGCCAG
>Elephant|ENSLAFG00000030795|ENSLAFT00000034077
------------------------------------------------------------
------------------------------------ATGCCCTGGACTGTCCTACTCTTT
GCAGCT---GCCTGGGTGGCCATCCCAGCGCCGACTATCCTGCTGGTGCCCCCGCACCCC
AGCAGCCAAGATGACCCCATCCACATCGCATGCATGGCCCCCAGGGGCTTCCTGGGGGCA
AATTTCACACTGTACCGTGGGGGGCACGTGGTCCAGCTCCTGCAGGCCCCCGCAGACCAG
CTCGAGGTCACCTTCAACTTGAGTCGT---GGT---------GGCAATGAGGCTCCAGGA
GGAACATTCCACTGCCAGTACGGCGTGATGGGGGAGCACAGCCAGACCCAGCTGTCGGAC
CTCAGTGAGCCAGTGCAGGTTACCTTCCCAGTACCCACATGGATCCTGGCATTGTCCCTG
AGCCTGGTTGGAGCCCTCCTC---TTCCTTGCTGTGTTGGTGGCTATTGTCATGGTGATC
AGGAAAGTTAAAGCCACAAATGCTCAGAAGAAAAGAGAGCGAGAATCCTGCTGGGCCCAG
GTTAACTTCGCCAACTCAGACATGTCCTTTGATAACTCGCTGTTTGCCATCTCCATGACA
---AAG---------AAAATAGCTTCAGACGAAGATGTGGCCACCCTGGAT---GCTCAC
TCT---AGC---------------TCCACTGCAGCCTCCAGCGTCTCCGTGCCCCAGAAG
AGGCCCACCTCCACATCATCCTCACCTGAACCC------CCCAACTTCAGCACTTTCCGG
GCCCCGCTC
>Bowhead|bmy_13732T0
------------------------------------------------------------
------------------------------------------------------------
---------------------------------------ATGCTGGTGCCCCCACATCCC
AGCAGCCAGGAGGACCCCATCCACATCTCATGCATGGCCCCCAGGGATTTCCCGGGGGCG
AATTTCACACTGTATCAAGGGAAGGAGGTGGTGCAGCTCCTGCAGGCCCCCGCGGACCAG
CTCGAGGTCATCTTCAACCTGAGTGGT---GGC---------AGCAGGGAGGTTCCAGGG
GGACCATTCTGCTGCCAGTATGGCGTGCTCGGCGAGCACAGGCAGCCTCAACTGTCGAAC
CTCACG---------------------------CCCACCTGGATCCTGGCACTCTCCTTG
AGCCTGGCTGGATCCTTCCTCCTC---CTCGCTGGGCTGGTGACCACTGCCTTGGTCATC
AGGAAAGTTAAAGTAAAAAACTTGCAGAAGAMACGGGAGCGAGAATCCTGCTGGGCCCAG
GTTGACTTCGCCACCACAGACATGTCCTTCGATAACTCCCTGTTTACCATC---------
---TCC---------AAAATGACTTCAGAAGAAGACGCAGCCACCCAGGAT---GCTCCC
TCA---GGC---------------TCTGCTGTGACACCTGGCAACTCTGGGACCCGGAAG
AGGCCCACCTCCACGTCATCCTCACCCGAGCCC------CCAGAATTCAGCACATTCCGG
GCCTGC---
>Minke|BACU002488
------------------------------------------------------------
------------------------------------ATGCCCTGGACCGTCCTGCTCTTT
GCAGCC---GGCTCCTTGGCTATCCCAGCGCCATCCATCATGCTGGTGCCCCCACATCCC
AGCAGCCAGGAGGACCCCATCCACATCTCATGCATGGCCCCCAGGGATTTCCCGGGGGCG
AATTTCACACTGTATCAAGGGGAGGAGGTGGTGCAGCTCCTGCAGGCCCCCGCGGACCAG
CTCGAGGTCATCTTCAACCTGAGTGGT---GGC---------AGCAGGGAGGTTCCAGGG
GGACCATTCTGCTGCCAGTATGGCGTGCTCGGCGAGCACAGGCAGCCTCAACTGTCGAAC
TTCAGTGAGCCCATGCACGTCTCCTTCCCAGCGCCCACCTGGATCCTGGCACTCTCCTTG
AGCCTGGCTGGATCCTTCCTCCTC---CTCGCTGGGCTGGTGACCATTGCCTTGGTCATC
AGGAAAGTTAAAGTAAAAAACTTGCAGAAGAAACGGGAGCGAGAATCCTGCTGGGCCCAG
GTTGACTTCGCCACCACAGACATGTCCTTCGATAACTCCCTGTTTACCATC---------
---TCC---------AAAATGACTTCAGAAGAAGACGCAGCCACCCACGAT---GCTCCC
TCA---GGC---------------TCTGCTGTGACACCTGGCAACTCTGGGACCCGGAAG
AGGCCCACCTCCACGTCATCCTCACCCGAGCCC------CCAGAATTCAGCACATTCCGG
GCCTGC---
