# Supplementary material for: Insights into the Evolution of Longevity from the Bowhead Whale Genome
Source: Cell Rep. 2015 Jan 6;10(1):112–22. doi: 10.1016/j.celrep.2014.12.008 (PMC4536333; doi:10.1016/j.celrep.2014.12.008)
Supplement: Supplemental Folder 2. Species Used in the Analysis of Selective Pressure Variation, Single-Gene Orthologous Families Tested, Likelihood Ratio Tests, MAKER Parameters, and Full Assembly and Read Usage Data, Related to Experimental Procedures [file mmc3.zip › Tested SGOs/reciprocal_group_3014.2.fas]

>Gibbon|ENSNLEG00000007583|ENSNLET00000009665
------------------------------------------------------------
------------------------------------------------------------
------------------------------------------------------------
---------------------------------------------AACAAGCCCAAACTC
TCACCCGTTTTCACTCCTAGGCTTGAGAGCTCAGTATGTAGACTCCCTCACTTC------
------------------------------------------------------------
------------------------------------------------------------
------------------------------------------------------------
------------------------------------------------------------
------------------------------------------------------------
------------------------------------------------------------
---------------CTCATCCCTCCA---------------------------------
---------------------------------------GCCTCTCAAATCCATCACCCT
TCTCCGTGGCCACCGTTTCAGCCAGATCTTTGCATTCCAAACACAACAGAAAGTAGGAAG
TGCCCTCTCAAAGCCAGCCAAGAGCCACTGCACAATGAG---GAGCTGGCAGGAGCAGGC
GGGGTGGCCCAGCCTGGGCCC------CTGGAGCCTGAGGAGCCGAGAGCTGGAGGCAGG
CCTCGGCGCCGGAGGGACCTGGGCAGCCGCCTACAGGCCCAGCGTCGAGCCCAGCGGGTG
GCCTGGGCAGAAGCAGATGAGAATGAGGAGGAAGCTGTCATCCTAGCCCAGGAGGAGGAA
GGCGTCGAGAAGCCAGCGGAAACTCACCTGTCAGGGAAAATTGGAGCTAAGAAACTGCGG
AAGCTGGAGGAGAAACAAGCACGAAAGGCCCAGCGTGAGGCAGAGGAGGCTGAACGTGAG
GAGCGGAAACGACTCGAGTCCCAGCGCGAAGCTGAGTGGAAGAAGGAGGAGGAGCGGCTT
CGCCTGGAGGAGGAGCAGAAG------------------------------GAGGAGGAG
GAGAGGAAGGCCCGCGAGGAGCAGGCCCAGCGGGAGCATGAGGAGTACCTAAAACTGAAG
GAGGCCTTTGTGGTGGAGGAGGAAGGCATGGGAGAGACCATGACTGAGGAA---------
------------------------------------------------------CAGTCC
CAGAGCTTCCTGACAGAGTTCATCAACTACATCAAGCAGTCCAAGGTTGTGCTCTTGGAA
GACCTGGCTTCCCAGGTGGGCCTACGCACTCAGGACACCATAAATCGCATCCAGGACCTG
CTGGCTGAGGGGACTATAACAGGTGTGATTGAC------GACCGGGGCAAGTTCATCTAC
ATAACCCCAGAGGAACTGGCCGCCGTGGCCAACTTCATCCGACAGCGGGGC---------
------------------------------CGGGTGTCCATCGCCGAGCTTGCCCAAGCC
AGCAACTCC---------CTCATCGCCTGGGGCCGGGAGACCCCTGCCCAAGCCCCAGCC
>Gorilla|ENSGGOG00000008733|ENSGGOT00000008772
------------------------------------------------------------
------------------------------------------------------------
------------------------------------------------------------
------------------------------------------------------------
------------------------------------------------------------
------------------------------------------------------------
------------------------------------------------------------
------------------------------------------------------------
------------------------------------------------------------
------------------------------------------------------------
------------------------------------------------------------
---------------ATGGTGGCGCCCGTGTGGTACTTGGTAGCGGCGGCTCTGCTAGTC
GGCTTTATCCTCTTCCTGACTCGCAGCCGGGGCCGGGCGGCATCA---------------
------------------------------------------------------------
------------GCCGGCCAAGAGCCACTGCACAATGAG---GAGCTGGCAGGAGCAGGC
CGGGTGGCCCAGCCTGGGCCC------CTGGAGCCTGAGGAGCCGAGAGCTGGAGGCAGG
CCTCGGCGCCGGAGGGACCTGGGCAGCCGCCTACAGGCCCAGCGTCGAGCCCAGCGGGTG
GCCTGGGCAGAAGCAGATGAGAATGAGGAGGAAGCTGTCATCCTAGCCCAGGAGGAGGAA
GGCGTCGAGAAGCCAGCGGAAACTCACCTGTCAGGGAAAATTGGAGCTAAGAAACTGCGG
AAGCTGGAGGAGAAACAAGCGCGAAAGGCCCAGCGTGAGGCAGAGGAGGCTGAACGTGAG
GAGCGGAAACGACTCGAGTCCCAGCGCGAAGCTGAGTGGAAGAAGGAGGAGGAGCGGCTT
CGCCTGGAGGAGGAGCAGAAG------------------------------GAGGAGGAG
GAGAGGAAGGCCCGCGAGGAGCAGGCCCAGCGGGAGCATGAGGAGTACCTGAAACTGAAG
GAGGCCTTTGTGGTGGAGGAGGAAGGCGTAGGAGAGACCATGACTGAGGAA---------
------------------------------------------------------CAGTCC
CAGAGCTTCCTGACAGAGTTCATCAACTACATCAAGCAGTCCAAGGTTGTGCTCTTGGAA
GACCTGGCTTCCCAGGTGGGCCTACGCACTCAGGACACCATAAATCGCATCCAGGACCTG
CTGGCTGAGGGGACTATAACAGGTGTGATTGAC------GACCGGGGCAAGTTCATCTAC
ATAACCCCAGAGGAACTGGCCGCCGTGGCCAACTTCATCCGACAGCGGGGC---------
------------------------------CGGGTGTCCATCGCCGAGCTTGCCCAAGCC
AGCAACTCC---------CTCATCGCCTGGGGCCGGGAGCCCCCTGCCCAAGCCCCAGCC
>Guinea_Pig|ENSCPOG00000001272|ENSCPOT00000001288
------------------------------------------------------------
------------------------------------------------------------
------------------------------------------------------------
------------------------------------------------------------
------------------------------------------------------------
------------------------------------------------------------
------------------------------------------------------------
------------------------------------------------------------
------------------------------------------------------------
------------------------------------------------------------
------------------------------------------------------------
---------------ATGTTGGCACTCGTGGTCTACGTGGCCGCGGCGGTTCTGCTTATT
GGCCTTATTCTCTTCCTCACTCGCACCCGGCGCTGGACGCCAGAA---------------
------------------------------------------------------------
------------GCTGGTCAAGAGCTACAGCGCAATGAGGAGGCGCCAGGAGTAGTGTCC
CGGGTGGGCCAGTTACGACCT------CTGGAGATG---GAACAAAGAGCTGGAGGCAGA
CCACGCCGCAGGAGGGACCTGGGTAGCCGCCTGCAGGCTCAGCGTCGAACCCAGCGCATG
ACTTGGGCAGAAGTGGATGAGAATGAGGAAGAAACTGACATCCCAGCTCAGGAGGAAGAA
GGCACTGAGACTCCAGCAGAAACTCATCCGACAGGGAAAATCGGAGCCAAGAAACTACGA
AAACTAGAAGAGAAACAGGCTCGAAAGGCCCAGCGTGAGGCAGAGGAGGCTGAAAGAGAG
GAGCGGAGGCGCCTGGAGTCCCAGCGGGAGGCGGAATGGAAGAAGGAGGAGGAACGGCTA
CGCCTGGAGGAGGAACAGAAG------------------------------GAGGAGGAG
GAGAGAAAGGCCCAGGAGGAGCAGGCCCGGCGAGAGCATGAGGAGTACCTAAAACTGAAG
GAGGCCTTTGTGGTGGAGGAGGAGGGTGTGGGCGAGACCATGACTGAGGAG---------
------------------------------------------------------CAGTCC
CACAACTTCCTGACAGAATTCATCAACTACATTAAGCAGTCCAAGGTTGTGCTTTTGGAA
GACTTGGCTTCCCAGGTGGGCCTGCGGACTCAGGACACCATAAATCGCATCCAGGACCTG
CTGGCTGAGGGGACTCTAACAGGTAAGTGTGATTTGTCGACCGGAGCCAAGTTCATCTAC
ATAACCCCC------------------------------------AGAGGAGCTGGGTGC
TGTGGCCAAACTTCATCCGACAGAGAGGCCCGAGTGTCTATCACCGAGCTTGCCCAGCCA
AGCAACTCCCCTCATCGCCTGAGCTCTTGGACTCAGAGCTGGTGTGGCATTTCCTGGGCA
>Horse|ENSECAG00000020284|ENSECAT00000021685
------------------------------------------------------------
------------------------------------------------------------
------------------------------------------------------------
------------------------------------------------------------
------------------------------------------------------------
------------------------------------------------------------
------------------------------------------------------------
------------------------------------------------------------
------------------------------------------------------------
------------------------------------------------------------
------------------------------------------------------------
---------------CTGATGGCCCCCGTGGTGTACTTAGTGGCGGCGGCTCTGCTTGTC
GGCCTTATCCTTTTCCTGACTCGCAGGCGGGGCCGGGCGGCAGCA---------------
------------------------------------------------------------
------------GCTGGCCAAGAGCCACTGAATAATGAAGAGGAGCCAATAGTAGCAGGC
CAAGTGGCCCAGCCTCGGCCC------CTGGAGCCTGAGGAGCAGAGAGCTGGGGGCAGG
CCCCGGCGCCGGAGGGACCTGGGCAGCCGCCTGCAGGCCCAGCGTCGAGCCCAGCGCGTG
GCCTGGTCAGAGGTGGATGAGAACGAGGAGGAGGCCATCATTCCAGCCCAGGAGGAAGAA
GGCATCGAGAAGCCAACAGAAACTCACTCATCAGGAAAAATTGGAGCCAAGAAACTGCGG
AAGCTGGAGGAGAAACAAGCGCGTAAAGCCCAGCGCGTTGCAGAGGAGGCTGAGCGTGAG
GAGCGGAAACGCCTGGAGTCCCAGCGTGAGGCAGAGTGGAAAAAGGAGGAGGAGCGGCTT
CGCCTGGAGGAGGAACAGAAG------------------------------GAAGAGGAA
GAGAGGAAGGCCCGGGAGGAGCAGGCCCAGCGGGAACATGAGGAGTACCTGAAACTGAAG
GAGGCCTTCGTGGTGGAGGAGGAGGGTGTGGGCGAGACCATGACTGAGGAA---------
------------------------------------------------------CAGTCC
CACAGCTTCCTGACAGAGTTCATCAACTACATTAAGCAGTCCAAGGTTGTGCTCTTGGAA
GACCTGGCTTCCCAAGTGGGCCTGCGGACTCAGGACACCATAAACCGCATCCAGGACCTG
CTGGCTGAGGGGACTCTGACAGGTGTGATTGAC------GACCGGGGCAAGTTCATCTAC
ATAACCCCAGAGGAACTGGTTGCTGTGGCTAACTTCATCCGACAGCGAGGT---------
------------------------------CGGGTGTCCATCGCCGAGCTTGCCCAGGCC
AGCAACTCC---------CTCATCTCCTGGGGCCGGGAGGCCCCTGCCCAGGCCCCAGCC
>Mouse|ENSMUSG00000068290|ENSMUST00000089559
------------------------------------------------------------
------------------------------------------------------------
------------------------------------------------------------
------------------------------------------------------------
------------------------------------------------------------
------------------------------------------------------------
------------------------------------------------------------
------------------------------------------------------------
------------------------------------------------------------
------------------------------------------------------------
------------------------------------------------------------
---------------ATGGTGGGGCCCTGGGTGTATCTGGTGGCGGCAGTTTTGCTCATC
GGCCTGATCCTCTTCCTGACTCGCAGCCGGGGTCGGGCGGCAGCA---------------
------------------------------------------------------------
------------GCTGACGGAGAACCACTGCACAATGAGGAAGAGAGGGCAGGAGCAGGC
CAGGTAGGCCGCTCTTTGCCC------CAGGAGTCTGAAGAACAGAGAACTGGAAGCAGA
CCCCGGCGTCGGAGGGACTTGGGCAGCCGTCTACAGGCCCAGCGTCGAGCCCAGCGAGTG
GCCTGGGAAGACGGGGATGAGAATGTGGGTCAAACTGTTATTCCAGCCCAGGAGGAAGAA
GGCATTGAGAAGCCAGCAGAAGTTCACCCAACAGGGAAAATTGGAGCCAAGAAACTACGG
AAGCTAGAGGAAAAACAGGCTCGAAAGGCTCAGCGAGAGGCAGAGGAGGCTGAACGTGAA
GAACGGAAACGCCTAGAGTCCCAACGTGAGGCCGAATGGAAGAAGGAAGAGGAACGGCTT
CGCCTGAAGGAAGAACAGAAG------------------------------GAGGAGGAA
GAGAGGAAGGCTCAGGAGGAGCAGGCCCGGCGGGAGCACGAGGAGTACCTGAAACTGAAG
GAGGCCTTCGTGGTAGAAGAAGAAGGTGTTAGCGAAACCATGACTGAGGAG---------
------------------------------------------------------CAGTCT
CACAGCTTCCTGACAGAATTCATCAATTACATCAAGAAGTCCAAGGTTGTGCTTTTGGAA
GATCTGGCTTTCCAGATGGGCCTAAGGACTCAGGACGCCATAAACCGCATCCAGGACCTG
CTGACGGAGGGGACTCTAACAGGTGTGATTGAC------GACCGGGGCAAGTTTATCTAC
ATAACCCCAGAGGAACTGGCTGCCGTGGCCAATTTCATCCGACAGCGGGGC---------
------------------------------CGGGTGTCCATCACAGAGCTTGCCCAGGCC
AGCAACTCC---------CTCATCTCCTGGGGCCAGGACCTCCCTGCCCAGGCTTCAGCC
>Opossum|ENSMODG00000005470|ENSMODT00000006902
------------------------------------------------------------
------------------------------------------------------------
------------------------------------------------------------
------------------------------------------------------------
------------------------------------------------------------
------------------------------------------------------------
------------------------------------------------------------
------------------------------------------------------------
------------------------------------------------------------
------------------------------------------------------------
------------------------------------------------------------
---------------ATGATGGACCCGGTACTCTATGTGGTGGCGGCGGTGTTGCTTGTA
GCTCTCATCATTTTTGTGACCCGCATCCGAGAACAGGCGGCGGCA---------------
------------------------------------------------------------
------------GCTGATCAAGAGCATCAAAGAAATGTGGAG------GCTGCGGCTTCA
GGGGCCGGGGGGCCACGGCCCCCGCTTCTGGGACATGAGCACGAGAGGGCTGAAGGGAGG
CCCCGGCGCCGGCGAGACATGGGAAGCAGGCTCCAGGCCCAACGCCGGGCCCAGCGGGCT
------------------GAAGAGGAGGTTGAGGAAGTAATAGAAGCCCAAGAAGAAGAA
AGTGGTGATGAACCTGCAGAAATTCAGCCATCAGGAAAAATTGGAGCCAAGAAACAGAGG
AAGCTGGAAGAGAAGCAGGCGAGGAAAGCCCAGCGAGAGGCAGAAGAAGCTGAGCGTGAG
GAGCGGCGGCGTCTGGAATCCAAGCGGGAGGAGGAACGAAAGAAAGAGGATGAGCGACAC
CGTCTAGAAGAGGAAAGGAAG------------------------------GAAGAAGCG
GAGAGGAAGGCCCGGGAAGAGCAGGAGCAGCGTGAGCATGAGGAGTACCTGAAACTGAAA
GAGGCCTTCGTGGTGGAGGAAGAGGGTGAAGCAGAGACCATGACAGAGGAG---------
------------------------------------------------------CAGTCT
CGAAGCTTCCTGACTGAGTTCATCAGTTACATTAAGCAAGCAAAAGTTGTGCTCTTGGAG
GACCTAGCATCCCATGTTGGCCTTCGAACCCAGGATGCTATTAACCGAGTGCAGGACCTG
CTGGCTGATGGCACTCTGACAGGTGTGATTGAT------GACCGTGGCAAGTTCATCTAT
ATCACACCGGAGGAGATGGCAGCTGTGGCCCACTTCATCCGCCAGCGAGGA---------
------------------------------CGGGTGTCCATCTCCGAACTTGCTCAGGCC
AGCAATTCC---------CTCATCACCCTTACCCCAGAGACTCCTGCCCAAATCCCAGCC
>Orangutan|ENSPPYG00000010823|ENSPPYT00000012567
------------------------------------------------------------
------------------------------------------------------------
------------------------------------------------------------
------------------------------------------------------------
------------------------------------------------------------
------------------------------------------------------------
------------------------------------------------------------
------------------------------------------------------------
------------------------------------------------------------
------------------------------------------------------------
------------------------------------------------------------
---------------ATGGTGGCGCCCGTGTGGTACTTGGTAGCGGCGGCTCTGCTAGTC
GGCTTTATCCTCTTCCTGACTCGCAGCCGGGGCCGGGCGGCATCA---------------
------------------------------------------------------------
------------GCCGGCCAAGAGCCACTGCACAACGAG---GAGCTGGCAGGAGCAGGC
CGGGTCGCCCAGCCTGGGCCC------CTGGAGCCTGAGGAGCCGAGAGCTGGAGGCAGG
CCTCGGCGCCGGAGGGACCTGGGCAGCCGCCTACAGGCCCAGCGTCGAGCCCAGCGGGTG
ACCTGGGCAGAAGCAGATGAGAATGAGGAGGAAGCTGTCATCCTAGCCCAGGAGGAGGAA
GGCGTCGAGAAGCCAGCGGAAACTCACCTGTCAGGGAAAATTGGAGCTAAGAAACTGCGG
AAGCTGGAGGAGAAACAAGCGCGAAAGGCCCAGCGTGAGGCGGAGGAGGCTGAACGTGAG
GAGCGGAGACGACTCGAGTCCCAGCGCGAAGCTGAGTGGAAGAAGGAGGAGGAGCGGCTT
CGTCTGGAGGAGGAGCAGAAG------------------------------GAGGAGGAG
GAGAGGAAGGCCCGCGAGGAGCAGGCCCAGCGGGAGCATGAGGAGTACCTGAAACTGAAG
GAGGCCTTTGTGGTGGAGGAGGAAGGCGTGGGAGAGACCATGACTGAGGAA---------
------------------------------------------------------CAGTCC
CAGAGCTTCCTGACAGAGTTCATCAACTACATCAAGCAGTCCAAGGTTGTGCTCTTGGAA
GACCTGGCTTCCCAGGTGGGCCTACGCACTCAGGACACCATAAATCGCATCCAGGACCTG
CTGGCTGAGGGGACTATAACAGGTGTGATTGAC------GACCGGGGCAAGTTCATCTAC
ATAACCCCAGAGGAACTGGCCGCCGTGGCCAACTTCATCCGACAGCGGGGC---------
------------------------------CGGGTGTCCATCGCCGAGCTTGCCCAAGCC
AGCAACTCC---------CTCATCGCCTGGGGCCGGGAGCCCCCTGCCCAAGCCCCAGCC
>Platypus|ENSOANG00000010681|ENSOANT00000016941
------------------------------------------------------------
------------------------------------------------------------
------------------------------------------------------------
------------------------------------------------------------
------------------------------------------------------------
------------------------------------------------------------
------------------------------------------------------------
------------------------------------------------------------
------------------------------------------------------------
------------------------------------------------------------
------------------------------------------------------------
------------------ATGGAGCCGCTGCTGTACGTGCTGCTGGCCGCGGTGCTCGCC
GCCCTCATCGCCTACGCACTAGTGGTGGGAGGCCGG------GCC---------------
------------------------------------------------------------
------------GCCGAGCAAGAACAGGAGCACCATGAGGCC------GTGGCGGCAGAG
GTGGCGGCGAGACCCCGCATCCCGGCCGCGGCCCCAGCGGAGGAGCGGGGAGAGGGGATG
CCCCGGCGGCGGAGAAACATGGGGAACCGCATCCTGGCCCAGCGGCGAGCCCAGCAGGCA
------------------GAGGAAGTGATGGAAGGTAAAATAACAGCCAGGGAAGAGGAA
GAG---GAGGAGGTGGCCGAGGTGGCCGCCCCTGGGAAAATTGGGGCCAAGAAGCAGAGG
AAGCTGGAGGAGAAGCAGGCGAGGAAATCTCAGCGGGAGGCCGAAGAGGCGGAGCGTGAG
GAGCGGAAGCAGCTGGAGATGCGGAGGGCCGAGGAGAGACAGAAGGAGGAGGAGCAGCTC
CGTCTAGAGGAGGAACGGAAGGTGAGGACCCAGGCGTCCCCTGCCAACGCGGTGGGGGCC
GGGGGGAGGAGGCGAGAGGGTGACTGTCTGCGGGAGGCAGGCCCCAACTCCAGCCTC---
---------CTGATCCCAACAGGGGGCTTGGCGGAGGAAGTGACTGAGACT---------
------------------------------------------------------NGGACC
CGCAATTTCCTCGCCGAATTCGTCAGCTACATCAAGGAAGCCAAGATTGTCCTCCTGGAA
GACCTGGCTTCCCACATGGGGCTCCGGACTCAGGATGCCATCAACCGGGTCCAAGACTTG
CTGGCCAACGGCACCTTGACAGGT------------------------------------
------------------------------------------------------------
------------------------------------------------------------
------------------------------------------------------------
>Rabbit|ENSOCUG00000012618|ENSOCUT00000012616
------------------------------------------------------------
------------------------------------------------------------
------------------------------------------------------------
------------------------------------------------------------
------------------------------------------------------------
------------------------------------------------------------
------ATGTGCGATGCCGCTGCACATGGCGGCTTCACCTGCTGCGCCACAGCGCCGGCC
CGTTTGGTGATTTTTTTAAAGCCACATTACATGTTGTACATAACCGTTTGTGAAAATTTT
CACCTAACATTTTTTACACCCCGGAAGCACAGCTTCGAAAAATTGAAGCCTGCCTGCGAA
GTGCGTGGCCTGGGCGGGGTCGGGAAATGGGCGGGGCTTACGTTGGAAAGGGCGGGGCTG
CAGGGGCGCTGGGCGGGGCCTGGGAAACTCCGGGTTTCGGGGCGGGCGCGTTTGTGGCGC
CCGGAGGCCGTGGCCATGGTGGCGCTCGCGGTGTACTTGGTAGCGGCAGTTGTCCTTGTC
GGCCTTATCTTCTTCCTAACTCGCAGCCGGCGCCGGGCGGCAGCA---------------
------------------------------------------------------------
------------GCCGGTCAAGAGTCACCGCATCGTGAGGCGGAGCCAGTAGAGGCAGGC
CGGGTGCCCCAGTCTCGGCCT------CTGGAGCCGGAGGAGCACAGACCTGGAGGCAGG
CCCCGGCGCCGAAGGGACCTGGGCAGCCGGCTGCAGGCCCAGCGTCGAGCACAGCGGGCA
GCCTGGGCAGAAGCAGATGAGAACGAGGAGGAAGGTGCCATTCCTGCCCAGGAAGAAGAA
GGTGTTGAGAAGCCAGTGGAAGCACATGTGTCTGGGAAAATTGGAGCCAAGAAATTACGG
AAGCTAGAGGAGAAGCAAGCGCGCAAAGCCCAGCGCGAGGCAGAGGAGGCTGAGCGGGAG
GAGCGGAAGCGCCTCGAGTCCCAGCGTGAGGCCGAGTGGAAGAAGGAGGAAGAGCGGCTT
CGCCTGGAGGAGGAGCAGAAG------------------------------GAGGAGGAG
GAGAGGAAGGCCCGGGAGGAGCAGGCCCAGCGGGAGCACGAAGAGTACCTGAAACTGAAG
GAGAGCTTCGTGGTGGAGGAGGAGGGCGTGGGCGAGACCATGACTGAGGAA---------
------------------------------------------------------CAGTCC
CACAGCTTCCTGACAGAATTCGTCAACTACATTAAGCAGTCCAAGGTTGTGCTCCTGGAA
GATCTGGCTTCCCAGGTGGGCCTGCGGACTCAGGACACCATAAACCGTATCCAGGACTTG
CTGGCTGAGGGGACTCTAACAGGTGTGATTGAC------GACCGGGGCAAGTTCATCTAC
ATCACCCCTGAGGAGCTGGCTGCTGTGGCCAACTTCATCCGACAGCGAGGC---------
------------------------------CGGGTGTCCATCACTGAGCTTGCCCAGGCC
AGCAACTCC---------CTCATCGCGTGGGGCCGGGAGTCCCCTGCCCAAGCCCCAGCC
>Rat|ENSRNOG00000021232|ENSRNOT00000030192
------------------------------------------------------------
------------------------------------------------------------
------------------------------------------------------------
------------------------------------------------------------
------------------------------------------------------ATGGTA
GTGGGCGGGGCCTGGCGATCCGGTTCCCGCAGGCGCGCTGGCGTTGCTGCTAGGCTGTCT
GTTGTC------------------------------------------------------
------------------------------------------------------------
------------------------------------------------------------
------------------------------------------------------------
------------------------------------------------------------
---------------ATGGTGGGGCCCTGGGTGTATCTGGTGGCGGCGGTTTTGCTCATC
GGCCTGATCCTCTTCCTGACTCGCAGCCGGGGTCGGGCAGCAGCA---------------
------------------------------------------------------------
------------GCTGATGGAGAACCTCTGCACAATGAGGAAGAGAGAACAGGAGCAGGC
CAGGTAGCCCGGTCTTGGCCC------CAGGAGTCTGAAGAGCAGAGAACTGGAGGCAGG
CCCCGGCGTCGGAGGGACCTGGGCAGCCGTCTGCAGGCCCAGCGTCGAGCCCAGCGAGTG
ACCTGGGAAGAAGTGGATGAGAACGAGGGTGAAGCTGCTGTTCCAGCCCAGGAGGAAGAA
GGCGTTGAGAAGCCGGCAGAAGTTCACCCAACAGGGAAAATTGGAGCCAAGAAACTACGG
AAGCTAGAGGAAAAACAGGCTCGGAAGGCTCAGCGTGAGGCAGAAGAGGCTGAACGTGAA
GAGCGGAAACGCCTAGAGTCCCAACGAGAGGCAGAATGGAAGAAGGAGGAGGAGCGGCTT
CGCCTGAAGGAAGAACAGAAG------------------------------GAAGAGGAA
GAGAGAAAGGCTCGGGAGGAGCAGGCCCGGCGGGAGCACGAGGAGTACCTGAAACTGAAG
GAGGCCTTTGTGGTAGAAGAAGAAGGTGTTAGTGAAACCATGACTGAGGAG---------
------------------------------------------------------CAGTCT
CACAGCTTCCTGACAGAATTCATCAACTATATTAAGCAGTCCAAGGTTGTGCTTTTGGAA
GACCTGGCTTTCCAGATGGGCCTAAGGACTCAGGATGCCATAAACCGCATCCAGGACCTG
CTGACGGAGGGGACTCTAACAGGTGTGATTGAC------GACCGGGGCAAGTTCATCTAC
ATAACCCCAGAGGAACTGGCTGCTGTGGCCAGTTTCATCCGACAGCGGGGC---------
------------------------------CGGGTGTCCATCACTGAGCTTGCCCAAGCC
AGCAACTCC---------CTCATCTCCTGGGGCCAGGACCTCCCTGCCCAGGCTTCAGTC
>Macaque|ENSMMUG00000010027|ENSMMUT00000013994
------------------------------------------------------------
------------------------------------------------------------
------------------------------------------------------------
------------------------------------------------------------
------------------------------------------------------------
------------------------------------------------------------
------------------------------------------------------------
------------------------------------------------------------
------------------------------------------------------------
------------------------------------------------------------
------------------------------------------------------------
---------------ATGGTGGGGCCCGTGTGGTACTTGGTAGCGGCGGCTCTGCTAGTC
GGCTTTATCCTCTTCCTGACTCGCAGCCGGGGCCGGGCGGCATCA---------------
------------------------------------------------------------
------------GCCAGCCAAGAGTCACTGCACAATGAG---GAGCTGGCAGGAGCAGGC
CGGGTGGCCCAGCCTAGGCCC------CTGGAGCCTGAGGAGCCGAGAGCTGAAGGCAGG
CCTCGGCGCCGGAGGGACCTGGGCAGCCGCCTACAGGCCCAGCGTCGAGCCCAGCGGGTG
ACCTTGGCAGAAGCAGATGAGAATGAGCAGGAAGCTGTCATCCTAGCCCAGGAGGAAGAA
GACGTTGAGAAGTCAGCGGAAACTCACCTGTCAGGGAAAATTGGAGCTAAGAAACTGCGG
AAGCTGGAGGAGAAACAAGTGCGAAAGGCCCAGCGTGAGGCAGAGGAGGCTGAACGTGAG
GAGCGGAAACGACTCGAGTCCCAGCGCGAAGCTGAGTGGAAAAAGGAGGAGGAGCGGCTT
CGCCTAGAGGAGGAGCAGAAG------------------------------GAGGAGGAG
GAGAGGAAGGCCCGCGAGGAGCAGGCCCAGCGGGAGCATGAGGAGTACCTGAAACTGAAG
GAGGCCTTTGTGGTGGAGGAGGAAGGCGTGGGAGAGACCATGAATGAGGAA---------
------------------------------------------------------CAGTCC
CAGAGCTTCCTGACAGAGTTCATCAACTACATCAAGCAGTCCAAGGTTGTGCTCTTGGAA
GACCTGGCTTCCCAGGTGGGCCTACGTACTCAGGACACCATAAATCGCATCCAGGACCTG
CTGGCTGAGGGGACTATAACAGGTGTGATTGAC------GACCGGGGCAAGTTCATCTAC
ATAACCCCAGAGGAATTGGCCGCCGTGGCCAACTTCATCCGACAGCGGGGC---------
------------------------------CGGGTGTCCATCGCCGAGCTTGCCCAAGCC
AGCAACTCC---------CTCATCGCCTGGGGCCGGGAGCCCCCTGCCCAAGCCCCAGCC
>Marmoset|ENSCJAG00000021106|ENSCJAT00000041503
------------------------------------------------------------
------------------------------------------------------------
------------------------------------------------------------
------------------------------------------------------------
------------------------------------------------------------
------------------------------------------------------------
------------------------------------------------------------
------------------------------------------------------------
------------------------------------------------------------
------------------------------------------------------------
------------------------------------------------------------
---------------ATGGTGGCGCCCGTGTGGTACTTGGTAGCGGCGGCTCTGCTAGTC
GGCTTTATCCTCTTTCTGACTCGCAGCCGGGGCCGGGCGGCATCA---------------
------------------------------------------------------------
------------GCTGGCCAACAGTCACTGCACAATGAGGAGGAGCTGGCAGGAGCAGGC
TGGGTGTCCCAGCCTCGGCCC------CTGGAGCCTGAGGAGTTACGAGCTGGAAGCAGG
CCCCGGCGCCGGAGGGACCTGGGCAGCCGCCTGCAGGCCCAGCGGCGAGCCCAGCGGGTG
ACCTGGGCAGAAGCAGATGAGAATGAGGAAGAAGCTGTCGTCCTAGCCCAGGAGGAAGAA
GGCATCGAGAAGCCAGCAGAAACTCACCTGTCAGGGAAAATTGGAGCTAAGAAACTGCGG
AAGCTGGAGGAGAAACAAGCACGAAAGGCCCAGCGTGAGGCAGAGGAGGCTGAACGTGAG
GAGCGGAAACGCCTGGAGTCCCAACGCGAAGCTGAGTGGAAGAAGGAGGAAGAGCGGCTT
CGCCTAGAGGAGGAGCAGAAG------------------------------GAAGAGGAG
GAGAGGAAGGCCCGTGAAGAGCAGGCCCAGCGGGAGCATGAGGAGTACCTGAAACTGAAG
GAGGCCTTTGTGGTGGAGGAGGAGGGCGTGGGAGAGACAATGACTGAGGAA---------
------------------------------------------------------CAGTCT
GCTTCTCTAGTCCAAAACTTCCTGAACTACATCAAGCAGTCCAAGGTTGTGCTCCTGGAA
GACCTGGCTTCCCAGGTGGGCCTACGCACTCAGGACACCATAAATCGCATCCAGGACCTG
CTGGCAGAGGGGACTATAACAGGTGTGATTGAC------GACCGGGGCAAGTTCATCTAC
ATAACCCCAGAGGAACTGGCCGCCGTGGCCAACTTCATCCGACAGCGGGGC---------
------------------------------CGGGTGTCCATCGCCGAGCTTGCCCAAGCC
AGCAACTCC---------CTCATCGCCTGGGGCCGGGAGCCCTCTGCCCAGGCCCCAGCC
>Microbat|ENSMLUG00000000352|ENSMLUT00000000352
------------------------------------------------------------
------------------------------------------------------------
------------------------------------------------------------
------------------------------------------------------------
------------------------------------------------------------
------------------------------------------------------------
------------------------------------------------------------
------------------------------------------------------------
------------------------------------------------------------
------------------------------------------------------------
------------------------------------------------------------
---------------ATGGTGGCCGCCGTGGTGTACCTGGTGGCGGCGGCTCTGCTGGAC
GTCCTTATCTTCTTCCTGACTCGCAGACAAGGCGGAGCAGCAGCA---------------
------------------------------------------------------------
------------GCCAACCAAGAACCAGTGCACAATGGAGAAGAGACAGTAATAGCAGGC
CGAGTGGCCCAGCCC---------------------GAGGAGCAGAGGGCTGGGGCTAGA
CCCCGGCGCCGCAGGGACCTGGGCAGCCGCCTGCAGGCCCAGCGTCAAGCCCAACGGGCG
GCCAGGTTGGAGGTGGATGAGAATGAGGATGAGGCTGTCATCCCAGCCCATGAGGAAGAA
GACAGTGAGAAGCCCGTGGAAACTCACCTGTCAGGGAAAATTGGAGCCAAGAAACTACGG
AAACTGGAGGAGAAACAAGCACGAAAAGCCCAGCGAGAGGCAGAGGAAGCTGAGCGTGAG
GAGCGGAAACGCCTTGAGTCCCAGCGTGAGGCAGAGTGGAAGAAGGAGGAGGAGCGGCTT
CGGCTGGAGGAGAAACAGAAG------------------------------GAGGAGGAG
GAGAGGAAAGCCCGGGAGGAGCAGGCCCAGCGGGAGCATGAGGAGTACCTGAAACTGAAG
GAGGCCTTCGTGGTGGAGGAGGAGGGCGTGAGCGAGACCATGACTGAGGAA---------
------------------------------------------------------CAGTCC
CACAGCTTCCTGACAGAGTTCATCAACTACATCAAGCAGTCCAAGGTTGTGCTCTTGGAA
GATCTGGCTTCCCAGGTGGGCCTGCGGACTCAGGACACCATAAACCGCATTCAGGACCTG
CTGGCTGAGGGGACTCTGACAGGTGTGATTGAC------GACCGGGGCAAGTTCATCTAC
ATAACCCCAGAGGAACTGGCTGCTGTGGCTAACTTCATCCGACAGCGGGGC---------
------------------------------CGGGTGTCCATCACTGAGCTTGCTCAGGCC
AGCAACTCC---------CTCATCGCCTGGGGCCAGGAGCCCCCTACCCAGGCCCCAGCC
>Human|ENSG00000198171|ENST00000354488
------------------------------------------------------------
------------------------------------------------------------
------------------------------------------------------------
------------------------------------------------------------
------------------------------------------------------------
------------------------------------------------------------
------------------------------------------------------------
------------------------------------------------------------
------------------------------------------------------------
------------------------------------------------------------
------------------------------------------------------------
---------------ATGGTGGCGCCTGTGTGGTACTTGGTAGCGGCGGCTCTGCTAGTC
GGCTTTATCCTCTTCCTGACTCGCAGCCGGGGCCGGGCGGCATCA---------------
------------------------------------------------------------
------------GCCGGCCAAGAGCCACTGCACAATGAG---GAGCTGGCAGGAGCAGGC
CGGGTGGCCCAGCCTGGGCCC------CTGGAGCCTGAGGAGCCGAGAGCTGGAGGCAGG
CCTCGGCGCCGGAGGGACCTGGGCAGCCGCCTACAGGCCCAGCGTCGAGCCCAGCGGGTG
GCCTGGGCAGAAGCAGATGAGAACGAGGAGGAAGCTGTCATCCTAGCCCAGGAGGAGGAA
GGTGTCGAGAAGCCAGCGGAAACTCACCTGTCGGGGAAAATTGGAGCTAAGAAACTGCGG
AAGCTGGAGGAGAAACAAGCGCGAAAGGCCCAGCGTGAGGCAGAGGAGGCTGAACGTGAG
GAGCGGAAACGACTCGAGTCCCAGCGCGAAGCTGAGTGGAAGAAGGAGGAGGAGCGGCTT
CGCCTGGAGGAGGAGCAGAAG------------------------------GAGGAGGAG
GAGAGGAAGGCCCGCGAGGAGCAGGCCCAGCGGGAGCATGAGGAGTACCTGAAACTGAAG
GAGGCCTTTGTGGTGGAGGAGGAAGGCGTAGGAGAGACCATGACTGAGGAA---------
------------------------------------------------------CAGTCC
CAGAGCTTCCTGACAGAGTTCATCAACTACATCAAGCAGTCCAAGGTTGTGCTCTTGGAA
GACCTGGCTTCCCAGGTGGGCCTACGCACTCAGGACACCATAAATCGCATCCAGGACCTG
CTGGCTGAGGGGACTATAACAGGTGTGATTGAC------GACCGGGGCAAGTTCATCTAC
ATAACCCCAGAGGAACTGGCCGCCGTGGCCAACTTCATCCGACAGCGGGGC---------
------------------------------CGGGTGTCCATCGCCGAGCTTGCCCAAGCC
AGCAACTCC---------CTCATCGCCTGGGGCCGGGAGTCCCCTGCCCAAGCCCCAGCC
>Orca|XP_004285357.1
------------------------------------------------------------
------------------------------------------------------------
------------------------------------------------------------
------------------------------------------------------------
------------------------------------------------------------
------------------------------------------------------------
------------------------------------------------------------
------------------------------------------------------------
------------------------------------------------------------
------------------------------------------------------------
------------------------------------------------------------
---------------ATGGTGGCCCCGGTGGTGTACTTGGTGGCGGCGGCTCTGCTTGTC
GGCCTTATCCTCTTCCTGACTCGCAGCCGGAGCCGGGTGGTAGCA---------------
------------------------------------------------------------
------------GCTGTCCAAGAGCCTTTGCACAATGAGGAGGAGGCAGTAGTAGCAGGC
CGAGTGGCCCAGCCTCAGCCC------CTGGAGCCCGAGGAGCAGAGAACTGGGGGCAGG
CCCCGGCGCCGCAGGGACCTGGGCAGCCGCCTGCAGGCCCAGCGTCGAGCCCAGCGGGTG
GCCTGGGCAGAAGTAGCTGAGAATGAGGGGGAGGCCGTCATCCCAGCCCAAGAGGAAGAA
GACATCGAGAAGCCAGTGGAAACTCACCTGTTAGGGAAAATTGGAGCTAAGAAACTGCGG
AAGCTGGAGGAGAAACAAGCACGAAAAGCTCAGCGTGAGGCAGAGGAGGCTGAGCGTGAG
GAGAGGAAACGCCTTGAGTCGCAGCGTGAGGCAGAGTGGAAAAAGGAGGAGGAGCGGCTT
CGCTTGGAGGAGGAACAGAAG------------------------------GAGGAGGAG
GAGAGGAAAGCCCGGGAGGAGCAGGCCCAGCGGGAGCATGAAGAGTATCTGAAACTGAAG
GAGGCCTTCGTGGTGGAGGAAGAGGGTGTGGGCGAGACCATGACTGAGGAG---------
------------------------------------------------------CAGTCC
CACAGCTTCCTGGCCGAGTTCATCAACTACATTAAGCAGTCCAAGGTCGTGCTCTTGGAA
GACCTGGCTTCCCAGGTGGGCCTGCGGACTCAGGACACCATAAACCGCATCCAGGACCTG
CTGACTGAGGGAACTCTTACAGGTGTGATTGAC------GACCGGGGCAAGTTCATCTAC
ATAACCCCGGAGGAACTGGCTGCCATGGCTAACTTCATCCGACAGCGGGGC---------
------------------------------CGGGTATCCATCACCGAGCTTGCCCAGGCC
AGCAACTCC---------CTCATCGCCTGGGGCCGGGAGCCCCCTGCCCAGGTCCCAGCC
>Chimp|ENSPTRG00000022696|ENSPTRT00000044633
------------------------------------------------------------
------------------------------------------------------------
------------------------------------------------------------
------------------------------------------------------------
------------------------------------------------------------
------------------------------------------------------------
------------------------------------------------------------
------------------------------------------------------------
------------------------------------------------------------
------------------------------------------------------------
------------------------------------------------------------
---------------ATGGTGGCGCCCGTGTGGTACTTGGTAGCGGCGGCTCTGCTAGTC
GGCTTTATCCTCTTCCTGACTCGCAGCCGGGGCCGGGCGGCATCA---------------
------------------------------------------------------------
------------GCCGGCCAAGAGCCACTGCACAATGAG---GAGCTGGCAGGAGCAGGC
CGGGTGGCCCAGCCTGGGCCC------CTGGAGCCTGAGGAGCCGAGAGCTGGAGGCAGG
CCTCGGCGCCGGAGGGACCTGGGCAGCCGCCTACAGGCCCAGCGTCGAGCCCAGCGGGTG
GCCTGGGCAGAAGCAGATGAGAATGAGGAGGAAGCTGTCATCCTAGCCCAGGAGGAGGAA
GGTGTCGAGAAGCCAGCGGAAACTCACCTGTCAGGGAAAATTGGAGCTAAGAAACTGCGG
AAGCTGGAGGAGAAACAAGCGCGAAAGGCCCAGCGTGAGGCAGAGGAGGCTGAACGTGAG
GAGCGGAAACGACTCGAGTCCCAGCGCGAAGCTGAGTGGAAGAAGGAGGAGGAGCGGCTT
CGCCTGGAGGAGGAGCAGAAG------------------------------GAGGAGGAG
GAGAGGATGGCCCGCGAGGAGCAGGCCCAGCGGGAGCATGAGGAGTACCTGAAACTGAAG
GAGGCCTTTGTGGTGGAGGAGGAAGGCGTAGGAGAGACCATGACTGAGGAA---------
------------------------------------------------------CAGTCC
CAGAGCTTCCTGACAGAGTTCATCAACTACATCAAGCAGTCCAAGGTTGTGCTCTTGGAA
GACCTGGCTTCCCAGGTGGGCCTACGCACTCAGGACACCATAAATCGCATCCAGGACCTG
CTGGCTGAGGGGACTATAACAGGTGTGATTGAC------GACCGGGGCAAGTTCATCTAC
ATAACCCCAGAGGAACTGGCCGCCGTGGCCAACTTCATCCGACAGCGGGGC---------
------------------------------CGGGTGTCCATCGCCGAGCTTGCCCAAGCC
AGCAACTCC---------CTCATCGCCTGGGGCCGGGAGCCCCCTGCCCAAGCCCCAGCC
>Cow|ENSBTAG00000013753|ENSBTAT00000018273
------------------------------------------------------------
------------------------------------------------------------
------------------------------------------------------------
------------------------------------------------------------
------------------------------------------------------------
------------------------------------------------------------
------------------------------------------------------------
------------------------------------------------------------
------------------------------------------------------------
------------------------------------------------------------
------------------------------------------------------------
---------------ATGGTGTCCCCCGTGGTGTACTTGGTGGTGGCGGCTCTGCTTGTC
GGGCTTATTCTGTTCCTGACTCGCGGCCGGGGCCGGGCGGCAGCA---------------
------------------------------------------------------------
------------GCTGCCCAAGAGCCTTTGCACAATGAAGAGGTACCCGCAGCAGCAGGC
CGAGTGGCTCGGCCTCAGCCC------TTAGAGCCCGAGGAGCAGAGAGCTGCAGGCAGG
CCCCGGCGCCGGAGAGACCTGGGCAGCCGCTTGCAGGCCCAGCGTCGAGCCCAGAGAGTG
GCCTGGGCCGAT------GAGAATGAGGAGGAGGCCATCATCCAAGCCCAAGAGGAAGAA
GACATAGAGAAGCCAGTGGAAACTCACTTGTCAGGGAAAATTGGAGCCAAGAAACTACGG
AAGCTGGAGGAGAAACAAGCACGAAAAGCCCAACGTGAGGCAGAGGAGGCTGAGCGTGAG
GAACGGAAACGCCTTGAGTCACAGCGTGAAGCAGAGTGGAAGAAGGAGGAGGAACGGCTT
CGCCTGGAGGAGGAACAGAAG------------------------------GAAGAGGAG
GAGAGGAAGGCCCAGGAGGAGCAGGCCCAGCGGGAGCATGAAGAGTATCTGAAACTGAAG
GAGACCTTCGTGGTGGAGGAGGAGGGTGTGGGCGAGACCATGACTGAGGAG---------
------------------------------------------------------CAGTCC
CATAGCTTCCTGGCCGAATTCATCAACTACATTAAGCAGTCCAAGGTCGTGCTCTTGGAA
GACCTGGCTTCCCAGGTGGGCCTACGTACTCAGGACACCATAAACCGCATCCAGGACCTG
CTGGCTGAGGGGACTCTTACAGGTGTGATTGAC------GACCGGGGCAAGTTCATCTAC
ATAACCCCGGAGGAACTGGCTGCGGTGGCTAACTTCATCCGGCAGCGGGGC---------
------------------------------CGGGTATCCATCACTGAGCTTGCCCAGGCC
AGCAACTCC---------CTCATCGCCTGGGGCCGGGAGACCCCTGCTCAGGCCCCAGCC
>Dog|ENSCAFG00000006407|ENSCAFT00000010348
ATGTTGCACCGCATAAAATCGTTTGCGATAATTTCCATTTATGAGTATGCGTCTGCCCCC
CAAATTCCTTTTAGAAAACGGAGGCGTCCGTCTGGAGTGTGCGGCCTGGGCGGGGCCCCG
CTGGGTGGGCGGAGCCTGTGGTGGGAGGAGCCAAGCGGGCTTGGGCGGGGTCCGGGAGAT
CCGGGGCCTGGGTGGACGCGCGGGTTCAGACTGGAAGCCCTCGTC---------------
------------------------------------------------------------
------------------------------------------------------------
------------------------------------------------------------
------------------------------------------------------------
------------------------------------------------------------
------------------------------------------------------------
------------------------------------------------------------
---------------ATGGTGACCCCCGTGGTATACCTGGTGGCGGCGGCTTTGCTTGTC
GGCCTTATCCTTTTTCTGACTCGCAGCCGGGGCCGGACAGCAGCA---------------
------------------------------------------------------------
------------GCTGGCCAAGACCCATTGCACAATGAGGAGCAGCCCATAGTAGCAGGC
TCAGTGGCCCAGCCTCGGCCC------CTGGAGCCTGAGGAGCAGAGAGCCGGGGGCAGG
CCCCGGCGCCGAAGGGACCTGGGCAGCCGCCTGCAGGCCCAGCGTCGAGCCCAGCGTGTC
GCCTGGGCAGAGGTGGAGGAGAATGAGGAGGAGGTCATCATCCCAGCCCAGGAGGAAGAA
AGTATTGAGAAGCCGGTGGAAAGTCACCTGTCAGGGAAAATCGGAGCCAAGAAACTACGG
AAACTAGAGGAGAAACAGGCGCGAAAAGCCCAGCGTGAGGCAGAGGAGGCTGAGCGTGAG
GAGCGGAAACGCCTTGAGTCCCAGCGTGAGGCAGAGTGGAAGAAAGAGGAGGAGCGGCTT
CGTCTGGAGGAGGAACAAAAG------------------------------GAGGAGGAA
GAGAGGAAGGCCCGGGAGGAGCAGGCCCAGCGAGAGCATGAAGAGTACCTGAAACTGAAA
GAAGCCTTCGTGGTGGAGGAGGAAGGTGTGGGCGACACCATGACTGAAGAA---------
------------------------------------------------------CAGTCC
AACAGCTTCCTGACTGAATTCATCAACTACATTAAGCAGTCCAAGGTCGTGCTCTTGGAA
GACCTGGCTTCCCAGGTGGGCCTGCGGACGCAGGATACCATAAACCGCATCCAGGATCTG
CTGGCTGAGGGGACTCTGACAGGTGTAATTGAC------GACCGGGGCAAGTTCATCTAC
ATAACTCCCGAGGAACTGGCTGCTGTGGCTAACTTCATCCGACAGCGGGGC---------
------------------------------CGGGTGTCCATCACTGAGCTTGCCCAGGCC
AGCAACTCC---------CTCATCTCCTGGGGCCAGGAGCCTTCTCTCCAGTCCCCCGCC
>Elephant|ENSLAFG00000007847|ENSLAFT00000029008
------------------------------------------------------------
------------------------------------------------------------
------------------------------------------------------------
------------------------------------------------------------
------------------------------------------------------------
------------------------------------------------------------
------------------------------------------------------------
------------------------------------------------------------
------------------------------------------------------------
------------------------------------------------------------
------------------------------------------------------------
---------------ATGGTGGCCCCCGTGGTGTACCTGGTAGCGGCAGCTCTGCTCGTC
GGCCTGATCTTCTTCCTGACTCGCAGCCGAGGCCGGGCGGCAGCA---------------
------------------------------------------------------------
------------GCCAGCCAAGAGTCACAACGCAATGAAGGGGAGCCCGTTGTAACAGGC
CGGGAGGCCCAGCGTGGGCAC------CTGGAGCCTGAGGAGCAGAGAGCTGAGGGCAGG
CCCCGGCGCCGGAGGGACCTGGGCAGCCGTCTGCTGGTCCAGCGTCGAGCCCAGCGGGTG
GCCCAGGCAGAGGTGGATGAGTACGAGGAGGAGGCAGTCATTCCAGCCCAGGAGGAGGAA
GGCATTGAGAAGCCAGTGGAAACTCACGTGTCAGGGAAAATCGGAGCCAAAAAACTACGG
AAGCTAGAGGAGAAACAGGCACGAAAAGCCCAGCGTGAGGCAAAGGAGGCAGAGCGTGAA
GAGCGGAAGCGCCTGGAGTCCCAGCGTGAGGCAGAGTGGAGGAAGGAGGAGGAGCGGCTT
CGCTTAGAGGAGGAGCAGAAG------------------------------GTGAGCCCT
GCTTCCCATGCAGTCCCCCAACACCTCCAGCCTGATAGATGGGCC---------------
------------------------------------------ACAGAGCAGGTGCAGGGC
AGGCCCTGGTTTATTTGTCCTCACCACACAGGCTCTGCTGCCGCTGCAGGCAGTCAGTCC
CACAGCTTCCTGACAGAGTTCGTCAATTACATTAAGCAGAGGCAGTTGGTGTTTCACTCA
GGTGCCTGCAGGATGGTGGGAGGAAGGCTGCAGGATACCATAAACCGTATCCAGGATCTG
CTGGCTGAGGGGACTCTGACAGGTGTGATTGAC------GACCGGGGCAAGTTCATCTAC
ATAACCCCGGAGGAACTGGCTGCTGTGGCCAACTTCATCCGACAGCGGGGC---------
------------------------------CGGGTATCCATCACTGAGCTTGCCCAGGCC
AGCAACTCC---------CTCATTGCCTGGGGCCGGGAGACCCCCACCCAGGCTCCAGCC
>Bowhead|bmy_07669T0
------------------------------------------------------------
------------------------------------------------------------
------------------------------------------------------------
------------------------------------------------------------
------------------------------------------------------------
------------------------------------------------------------
------------------------------------------------------------
------------------------------------------------------------
------------------------------------------------------------
------------------------------------------------------------
------------------------------------------------------------
---------------ATGGTGGCCCCGGTGGTGTACTTGGTGGCGGCGGCTCTGCTTGTC
GGCCTTATCCTCTTCCTGACTCGCAGCCGAAGCCGGGTGGTAGCA---------------
------------------------------------------------------------
------------GCTGTCCAAGAGCCTTTGCACAATGAAGAGGAGGCAGTAGTAGCAGGC
CGAGTGGCCCAGCCTCTGCCC------CTGGAGCCCGAGGAGCAGAGAACTGGGGGCAGG
CCCCGGCGCCGCAGGGACCTGGGCAGCCGCCTGCAGGCCCAGCGTCGAGCCCAGCGGGTG
GCCTGGGCAGAAGAAGTTGAGAATGAGGGGGAGGCCGTCATCCCAGCCCAAGAGGAAGAA
GACAACGAGAAGCCAGTGGAGACTCACCTGTTAGGGAAAATTGGAGCTAAGAAACTACGG
AAGCTGGAGGAGAAACAAGCACGAAAAGCCCAG---------CAGGAGGCTGAGCGTGAG
GAGCGGAAACGCCTGGAGTCGCAGCGTGAGGCAGAGTGGAAAAAGGAGGAGGAGCGGCTT
CGCTTGGAGGAGGAACAGAAG------------------------------GAGGAGGAG
GAGAGGAAAGCCCGGGAGGAGCAGGCCCAGCGGGAGCATGAAGAGTATCTGAAACTGAAG
GAGGCCTTCGTGGTGGAGGAAGAGGGTGTGGGCGAGACCATGACTGAGGAG---------
------------------------------------------------------CAGTCC
CACAGCTTCCTGGCCGAGTTCATCAACTACATTAAGCAGTCCAAGGTTGTGCTCTTGGAA
GACCTGGCTTCCCAGGTGGGCCTGCGGACTCAGGACACCATAAACCGCATCCAGGACCTG
CTGACTGAGGGAACTCTTACAGGTGTGATTGAC------GACCGGGGCAAGTTCATCTAC
ATAACCCCGGAGGAACTGGCTGCCATGGCTAACTTCATCCGACAGCGGGGC---------
------------------------------CGGGTATCCATCACCGAGCTTGCCCAGGCC
AGCAACTCC---------CTCATCACCTGGGGCCGGGAGCCCCCTGCCCAGGTCCCAGCC
>Minke|BACU016886
------------------------------------------------------------
------------------------------------------------------------
------------------------------------------------------------
------------------------------------------------------------
------------------------------------------------------------
------------------------------------------------------------
------------------------------------------------------------
------------------------------------------------------------
------------------------------------------------------------
------------------------------------------------------------
------------------------------------------------------------
---------------ATGGTGGCCCCGGTGGTGTACTTGGTGGCGGCGGCTCTGCTTGTC
GGCCTTATCCTCTTCCTGACTCGCAGCCGGAGCCGGGTGGTAGCA---------------
------------------------------------------------------------
------------GCTGTCCAAGAGCCTTTGCACAATGAAGAGGAGGCAGTAGTAGCAGGC
CGAGTGGCCCAGCCTCTGCCC------CTGGAGCCCGAGGAGCAGAGAACTGGGGGCAGG
CCCCGGCGCCGCAGGGACCTGGGCAGCCGCCTGCAGGCCCAGCGTCGAGCCCAGCGGGTG
GCCTGGGCAGAAGAAGTTGAGAATGAGGGGGAGGCCGTCATCCCAGCCCAAGAGGAAGAA
GACATCGAGAAGCCAGTGGAAACTCACCTGTTAGGGAAAATTGGAGCTAAGAAACTACGG
AAGCTGGAGGAGAAACAAGCACGAAAAGCCCAG---------CAGGAGGCTGAGCGTGAG
GAGCGGAAACGCCTGGAGTCGCAGCGTGAGGCAGAGTGGAAAAAGGAGGAGGAGCGGCTT
CGCTTGGAGGAGGAACAGAAG------------------------------GAGGAGGAG
GAGAGGAAAGCCCGGGAGGAGCAGGCCCAGCGGGAGCATGAAGAGTATCTGAAACTGAAG
GAGGCCTTCGTGGTGGAGGAAGAGGGTGTGGGCGAGAACATGACTGAGGAG---------
------------------------------------------------------CAGTCC
CACAGCTTCCTGGCCGAGTTCATCAACTACATTAAGCAGTCCAAGGTTGTGCTCTTGGAA
GACCTGGCTTCCCAGGTGGGCCTGCGGACTCAGGACACCATAAACCGCATCCAGGACCTG
CTGACTGAGGGAACTCTTACAGGTGTGATTGAC------GACCGGGGCAAGTTCATCTAC
ATAACCCCGGAGGAACTGGCTGCCATGGCTAACTTCATCCGACAGCGGGGC---------
------------------------------CGGGTATCCATCACCGAGCTTGCCCAGGCC
AGCAACTCC---------CTCATCGCCTGGGGCCGGGAGCCCCCTGCCCAGGTCCCAGCC
