# Supplementary material for: Insights into the Evolution of Longevity from the Bowhead Whale Genome
Source: Cell Rep. 2015 Jan 6;10(1):112–22. doi: 10.1016/j.celrep.2014.12.008 (PMC4536333; doi:10.1016/j.celrep.2014.12.008)
Supplement: Supplemental Folder 2. Species Used in the Analysis of Selective Pressure Variation, Single-Gene Orthologous Families Tested, Likelihood Ratio Tests, MAKER Parameters, and Full Assembly and Read Usage Data, Related to Experimental Procedures [file mmc3.zip › Tested SGOs/reciprocal_group_3016.2.fas]

>Gibbon|ENSNLEG00000007207|ENSNLET00000009208
------------------------------------------ATGAAGCAGTTGAAAAGA
AAAAGGAAAAGCAATTTTAGTGTTCAAGAAACTCAGACCCTTTTGAAAGAAATTACAAAA
AGGAAAGAAGTCATTTTTTCCAAACAGCTCAATACAACAATTAACGTGATGAAGCGAATG
GCTTGGGAAGAGATTGCGCAGTGTGTGAATGCTGTAGGAGAAGGAGAACAGAGGACAGGG
ACAGAGGTGAAAAGAAGGTACCTTGACTGGCGAGCACTTATGAAGAGAAAGAGGATGAAG
GCCAACATTAAGCTGGTCGGTTCAGGATTTCCCCTTCCCTCCTCTGATTTAGATGACTCT
CTCACTGAAGAGATAGATGAAAAGATTGGATTCCGAAATGATGCAAATTTTGACTGGCAA
AATGTGGCAGATTTTAGGGATGCAGGTGGATCCTTAACTGAGGTCAAGGTGGAAGAGGAA
GAAAGGGAT------------CCGCAGAGTCCTGAATTTGAAATTGAGGAGGAGGAAGAA
ATGTTGTCATCCGTCATACCAGATTCCAGGAGAGAAAATGAACTTCCCGATTTCCCCCAC
ATTGATGAGTTTTTTACCCTTAACTCAACACCATCTAGATCTGCATATGATGAGCCTCAT
TTGCTTGTAAGTATTGAGAAACAGAAATTAGAGTTGGAAAAACGACGACTGGATATCGAG
GCTGAAAGGCTGCAGGTAGAAAAGGAACGCCTACAAATCGAGAAAGAGAGGCTGCGGCAT
TTAGACATGGAGCATGAGCGGCTTCAGCTAGAGAAGGAGCGGCTGCAGATTGAAAGAGAG
AAGTTGAGGTTACAGATAGTCAATTCAGAGAAACCATCCTTGGAAAATGAACTTGGTCAA
GGAGAAAAATCCATGCTTCAACCACAGGACATAGAAACAGAGAAGTTAAAACTTGAGCGA
GAACGCTTGCAACTGGAAAAGGATAGGCTGCAGTTTTTGAAGTTTGAATCTGAGAAGCTG
CAGATTGAAAAGGAACGCTTACAAGTAGAGAAAGACAGACTTCGAATTCAGAAAGAAGGA
CACTTGCAG---
>Gorilla|ENSGGOG00000009947|ENSGGOT00000009985
------------------------------------------ATGAAGCAGTTGAAAAGA
AAAAGGAAAAGCAATTTTAGTGTTCAAGAAACTCAGACCCTTTTGAAAGAAATTACGAAA
AGGAAAGAAGTCATTTTTTCCAAGCAGCTCAATACAACAATTAACGTGATGAAGCGAATG
GCTTGGGAAGAGATTGCACAGTGTGTGAATGCTGTAGGAGAAGGAGAACAGAGGACAGGG
ACAGAGGTGAAAAGAAGGTACCTTGACTGGCGAGCACTTATGAAGAGAAAGAGGATGAAG
GCCAACATTAAGCTGGTTGGTTCAGGATTTCCCCTTCCCTCCTCTGATTTAGATGACTCT
CTCACTGAAGAGATAGATGAAAAGATTGGATTCCGAAATGATGCAAATTTTGACTGGCAA
AATGTGGCAGATTTCAGGGATGCAGGTGGATCCTTAACTGAGGTCAAGGTGGAAGAGGAA
GAAAGGGAT------------CCGCAGAGTCCTGAATTTGAAATTGAGGAGGAGGAAGAA
ATGTTGTCATCCGTCATACCAGATTCCAGGAGAGAAAATGAACTTCCCGACTTCCCCCAC
ATTGATGAGTTTTTTACCCTTAACTCAACACCATCTAGATCTGCATATGATGAGCCTCAT
TTGCTCGTAAATATTGAGAAACAGAAACTAGAGTTGGAAAAACGACGACTGGATATCGAG
GCTGAAAGGCTGCAGGTAGAAAAGGAACGCCTACAAATCGAGAAAGAGAGGCTGCGGCAT
TTAGACATGGAACATGAGCGGCTTCAGCTAGAGAAGGAGCGGCTGCAGATTGAAAGAGAA
AAGTTGAGGTTACAGATAGTCAATTCAGAGAAACCGTCCTTGGAAAATGAACTTGGTCAA
GGAGAAAAATCCATGCTTCAACCACAGGACATAGAAACAGAGAAGTTAAAACTTGAGCGA
GAACGCTTGCAACTGGAAAAGGATAGGCTGCAGTTTTTGAAGTTTGAATCTGAGAAGCTG
CAGATTGAAAAGGAACGCTTACAGGTAGAGAAAGACAGACTTCGAATTCAGAAAGAAGGA
CACTTGCAG---
>Guinea_Pig|ENSCPOG00000024966|ENSCPOT00000024949
---GTTTTGTCTTTGGTATTTCAAGCCCATAGCCATTTTAGC------------------
------------------AGTGTTCAAGAAACTCAGACTCTTTTGAAAGAAATTACCAAG
AGGAAAGAAGTCATTTTTTCCAAGCAGCTCAATACCACGATCAATGTGATGAAGCGAATG
GCCTGGGAGGAGATCGCGCAGTGCGTGAACGCTGTAGGTGAAGGAGAACAGAGGACAGGG
ACGGAAGTGAAAAGAAGGTACCTAGACTGGAGAGCACTTATGAAGAGAAAGAGGATGAAG
GCCAACCTTAAGCTGGTGGGTTCAGGATTCCCCCTTCCCACGTCTGACTTAGATGATTCC
CTCACTGAGGAGATAGACGAAAAGATCGGATTCCGAAATGATGCAAATTTTGACTGGCAA
AATGTGACAGATTTCAGGGATGCAGGTGGATCCTTAACAGAGGTCAAAGTGGAAGAGGAA
GAAAGGGAT------------CCCCAGAGTCCTGAATTTGAGATTGAAGAAGAAGAAGAA
ATGTTGTCATCCGTCATACCGGATTCCAGGAGGGAAACCGAGCTTCCCGATTTCCCCCAC
ATCGATGAGTTTTTCACACTGAACGCAACACCATCTAAATCTGCATACGACGAACCCCAT
TTGCTGGTAAACATAGAGAAACAGAAACTAGAGTTGGAGAAA------------------
------------------------------------------------------------
------------------------------------------------------------
------CGCCTGCAGATAGTCGGTTCCGAGAAACCGGCCTTGGAAAATGAACTTGGGCAA
GGAGAAAAGTCCTTACTTCAGCCACAGGATATGGAAACAGAGAAGCTAAAACTTGAGCGG
GAACGCTTACAGCTGGAGAAAGATAGACTGCAGTTTTTGAAGTTCGAATCTGAGAAGCTA
CAGATCGAGAAGGAACGCTTACAAGTGGAAAAGGAGAGACTTCGTATTCAGAAAGAGGGA
CACTTGCAG---
>Horse|ENSECAG00000011320|ENSECAT00000011683
------------------------------------------ATGAAGCAGTTGAAAAGG
AAAAGGAAAAGCAATTTCAGTGTTCAAGAAACTCAGACCCTTTTGAAAGAAATTACAAAA
AGGAAAGAAGTGATTTTTTCCAAGCAGCTCAATACAACAATTAACGTGATGAAACGAATG
GCGTGGGAGGAGATTGCGCAGTGTGTGAATGCTGTAGGAGAAGGCGAGCAGAGGACGGGG
ACGGAAGTGAAAAGAAGGTACCTGGACTGGCGAGCACTTATGAAGAGAAAGAGGATGAAG
GCGAACATTAAGCTGGTTGGGTCAGGGTTTCCCCTTCCCACGTCTGATTTAGATGACTCT
CTCACTGAAGAGATAGATGAGAAGATTGGATTCCGAAGTGATGCAAATTTTGATTGGCAA
AATGTGGCAGATTTCAGGGATCCAGGTGGATCCTTAACTGAGGTCAAAGTGGAAGAGGAA
GAAAGAGAT------------CCCCAGAGTCCTGAATTTGAGATTGAGGAGGAAGAAGAA
ATGCTGTCCTCAGTCATACCAGATTCCAGAAGGGAAAATGAACTTCCTGATTTTCCCCAC
ATTGATGAGTTTTTTACACTGAACTCAACACCCTCTAGGTCTGCATATGATGAGCCCCAT
TTGCTTGTAAACATAGAGAAACAGAAACTAGAGTTGGAAAAGCGGCGACTGGATATCGAG
GCCGAAAGACTGCAGGTAGAAAAGGAACGCCTGCAGATCGAGAAGGAGAGGCTGCGGCAT
TTAGACCTGGAGCACGAGCGGCTTCAGCTGGAGAAGGAGCGGCTGCAGATTGAGAGGGAG
AAGCTGAGGTTACAGATAGTCAGCTCAGAGAAACCGTCATTGGAAAACGAACTTGGTCAA
GGAGAAAAGTCCATACTTCAGCCACAGGACATAGAAACAGAGAAGTTAAAACTTGAGAGA
GAACGCTTGCAACTGGAAAAAGATAGGCTGCAGTTTCTGAAATTTGAATCGGAGAAGCTG
CAGATTGAAAAGGAGCGCTTACAAGTGGAGAAAGAGAGACTTCGGATTCAGAAGGAAGGA
CACTTGCAG---
>Mouse|ENSMUSG00000041124|ENSMUST00000047173
------------------------------------------ATGAAGCAATTGAAAAGA
AAAAGGAAAAGCAATTTTAGTGTTCAGGAGACTCAGACCCTTTTAAAAGAAATTACCAAG
AGGAAGGAAGTCATTTTTTCCAAGCAGCTCAACACAACAATAAACGTGATGAAGCGAATG
GCCTGGGAGGAGATCGCACAGTGTGTGAATGCTGTCGGAGAAGGAGAGCAGAGGACAGGC
ACAGAGGTTAAGAGACGTTACCTGGACTGGCGCGCACTCATGAAAAGGAAGAGGATGAAG
GCCAACATGAAGCTCGTTGGTTCTGGGTTTCCTCTGCCCACGTCTGATCTAGATGACTCT
CTCACTGAAGACATAGATGAAAAAATTGCCTTCCGAAATGATGCAAATTTTGAGTGGCAG
AATGTGGCAGATTTCCGGGATGCAGGTGGATCCTTAACAGAGGTCAAAGTGGAAGAGGAA
GAAAGGGAT------------CCTCAGAGCCCAGAATTTGAGATTGAGGAGGAGGAAGAG
ATGCTGTCATCTGTCATACCAGATTCCAGGAGGGAAAACGAGCTCCCTGACTTCCCTCAC
ATTGATGAGTTTTTCACCCTCAATTCCACACCATCCAGACCCACCTATGATGAGCCCCAT
CTGCTCATGAACATAGAGAAACAGAAGCTGGAGCTGGAAAAACGCCGACTTGATATTGAG
GCGGAAAGGCTGCAGGTGGAAAAGGAGCGGCTGCAGATAGAGAAAGAGCGCCTGCGCCAC
CTGGACCTGGAGCACGAGCGCTTACAGCTGGAGAAGGAGAGGCTGCAGATCGAGAGAGAA
AAGTGGAGGCTGCAGCTGGTCAGCACCGAGAAACCGGCTCTAGAGAACGAGCTGGGCCAG
GGCGAGAAGTCCATGCTGCAGCCACAGGACATCGAAGCAGAGAAGCTGAAACTTGAGCGC
GAACGTCTACAGCTGGAAAAAGATCGGCTGCAATTTTTGAAGTTTGAATCAGAGAAGCTG
CAGATAGAAAAGGAGCGCTTGCAGGTGGAGAAGGAGAGACTGCGGATTCAGAAAGAAGGG
CATTTGCCT---
>Opossum|ENSMODG00000029279|ENSMODT00000043177
------------------------------------------ATGAAGCAATTGAAAAGA
AAAAGGAAAAGCAATTTTAGTGTTCAAGAAACTCAGACCCTTTTGGAAGAAATCAGAAAG
AGGAAAGAAGTCATATTTTCTAAGCAACTCAATACAACAATTAATGAGATGAAACGGAAA
GCTTGGGAGGAGATTGCTGAGTGTGTGAATGCTGTGGGGGAAGGAGAACAAAGAACAGGG
GCTGAAGTGAAAAGGCGATACCTTGACTGGCGAGCACTTATGAAGAGGAAATGGTTGAAG
GCAAACATAAAGCTAGTGGGTCCTGGCTTACCCCTTTCAGCATCAGATTTCAATGACTCT
ATCACTGAAGAACTCGATGATAAGATTGCATTTCCAAATGGGTCAAATTTGGACTGGCAA
AATACAGTTGATATCAAGGAAGCAGGTGGCTCCTTAACAGAAGTCAAAGAGGAAGAGGAG
GAGGAAGAGGAAGAAAAGATTCCACAGAATTTTGAATTTGAAATAGAGGAGGAGGAAGAA
ATGTTGTCCCCTATGATGCCAGATTCCAAGAGGGAAAATGAGCTTTCTGTTTTCCCTCAT
ATCAAAGAATTT------------------------------------------------
------------------------------GAACTG------------------------
------------------------------------------------------------
------------------------------------------------------------
------------------------------AAGCCTAGC---------------------
------------ATTTTAATT---------------------------------------
------------------------------------------------------------
------------------------------------------------------------
CATCTCAGATGT
>Orangutan|ENSPPYG00000003829|ENSPPYT00000004557
------------------------------------------ATGAAGCAGTTGAAAAGA
AAAAGGAAAAGCAATTTTAGTGTTCAAGAAACTCAGACCCTTTTGAAAGAAATTACAAAA
AGGAAAGAAGTCATTTTTTCCAAGCAGCTCAATACAACAATTAACGTGATGAAGCGAATG
GCTTGGGAAGAGATTGCACAGTGTGTGAATGCTGTAGGAGAAGGAGAGCAGAGGACAGGG
ACAGAGGTGAAAAGAAGGTACCTTGACTGGCGAGCACTTATGAAGAGAAAGAGGATGAAG
GCCAACATTAAGCTGGTTGGTTCAGGATTTCCCCTTCCCTCCTCTGATTTAGATGACTCT
CTCACTGAAGAGATAGATGAAAAGATTGGATTCCGAAATGATGCAAATTTTGACTGGCAA
AATGTGGCAGATTTCAGGGATGCAGGTGGATCCTTAACTGAGGTCAAGGTGGAAGAGGAA
GAAAGGGAT------------CCGCAGAGTCCTGAATTTGAAATTGAGGAGGAGGAAGAA
ATGTTGTCATCCGTCATACCAGATTCCAGGAGAGAAAATGAACTTCCCGATTTCCCCCAC
ATTGATGAGTTTTTTACCCTTAACTCAACACCGTCTAGATCTGCATATGATGAGCCTCAT
TTGCTCGTAAATATTGAGAAACAGAAACTAGAGTTGGAAAAACGACGACTGGATATCGAG
GCTGAAAGGCTGCAGGTAGAAAAGGAACGCCTACAAATCGAGAAAGAGAGGCTGCGGCAT
TTAGACATGGAGCATGAGCGGCTTCAGCTAGAGAAGGAGCGGCTGCAGATTGAAAGAGAG
AAGTTGAGGTTACAGATAGTCAATTCAGAGAAACCGTCCTTGGAAAATGAACTTGGTCAA
GGAGAAAAATCCATGCTTCAACCACAGGACATGGAAACAGAGAAGTTAAAACTTGAGCGA
GAACGCTTGCAACTGGAAAAGGATAGGCTGCAGTTTTTGAAGTTTGAATCTGAGAAGCTG
CAGATTGAAAAGGAACGCTTACAAGTAGAGAAAGACAGACTTCGAATTCAGAAAGAAGGA
CACTTGCAG---
>Platypus|ENSOANG00000010469|ENSOANT00000016590
------------------------------------------ATGAAGCAGTTGAAAAGG
AAAAGGAAAAGTAATTTTAGCGTTCAAGAAACTCAGACCCTTTTGAAAGAAATCAGAACA
CGGAAAGACGTCATCTTCTCCAAGCAGCTGAATACGACAATTAATGAAATGAAACGGAAA
GCTTGGGAGGAGATTGCCGAGTGTGTGAACGCGGTAGGAGAAGGAGAGCAGAGAACAGGG
ACAGAAGTGAAAAGGAGGTATCTGGACTGGAGAGCTCTCATGAAGAGGAAGCAGCTGAAA
GCCAACATAAAACTGGTCGGCGCCGGATACCACTTTCCTTCATCTGATCTAGATGACTCT
CTTACTGAGGAGATAGATGAAAAGATGGGTTTTATCAATGATTCGGGTTTTGATTGGCAA
AATATGGCCGATTTCAAGGAAGCAGGTGGATCTTTGACCGAAGTCAAAGTGGAAGAGGAG
GAGAAAGAC------------CCGCAGAGCTTTGAGTTTGAGATCGAGGAGGAAGAAGAA
ATGTTGTCATCTGTCATGCCCGATTCCAAAAGAGAAAATGAACTTCCTGACTTTCCCCAC
ATCGAAGAGTTTGGTACCCTTAACTGCACCCAAGCCAGATCTTCCTTCGACGACTCCCAC
TTACTGGTAAGCCTGGAGAAACAGAAGCTCGAAATGGAAAAACAGAGGCTGGACATCGAG
GCCGAGAGGTTGCAGGTAGAGAAAGAACGGCTGCAGATCGAAAAGGAGAGACTGCGGCAT
TTAGACATGGAGCACGAGAGAATTCAGCTGGAGAAGGAGCGGCTGCAGATCGAGAGAGAG
AAACTGAGGCTGCAGGTGATGCATGCCGAGAAACCCCTCCTGGAGAATGAACTCGGGCAA
GGGGAGAAGCCGGTGTTTCAGCCCCTGGACATTGAGACGGAAAAGCTTAAACTTGAAAAA
GAACGTTTGCAACTGGAAAAAGATAGGCTCCAGTTTTTAAAATTTGAATCGGAGAAGCTG
CAGATAGAAAAGGAACGCTTACAAGTGGAGAAAGAGCGACTTCGAATTCAGCGGGAGGGG
CATTTGCAG---
>Rabbit|ENSOCUG00000022457|ENSOCUT00000028685
------------------------------------------ATGAAGCAATTGAAAAGG
AAAAGGAAAAGCAATTTTAGCGTTCAAGAAACTCAGACACTTTTGAAAGAAATTACCAAA
AGGAAAGAAGTCATTTTTTCTAAGCAGCTCAACACAACAATTAACGTGATGAAGCGAATG
GCCTGGGAGGAGATTGCACAGTGTGTGAATGCTGTAGGAGAAGGAGAACAGAGGACAGGG
ACGGAAGTGAAAAGAAGGTACCTGGACTGGCGTGCGCTTATGAAGAGAAAGAGGATGAAG
GCAAACATTAAGCTGGTTGGGTCAGGGTTTCCCCTTCCCACCTCCGATTTAGATGACTCT
CTTACTGAGGACATTGATGAAAAGATTGCCTTCCGAAATGATGCAAATTTTGACTGGCAA
AATGTGGCAGATTTCAGAGATGCAGGTGGATCCTTAACAGAGGTCAAAGTGGAAGAGGAA
GAACGGGAT------------CCCCAGAGTCCTGAATTTGAAATTGAGGAGGAAGAGGAA
ATGTTGTCTTCTGTCATACCAGAGTCCAGGAGGGAAAATGAACTTCCTGATTTCCCCCAC
ATTGATGAGTTTTTTACCCTGAACTCGACACCATCTAGACCTGCATATGATGAACCCCAT
TTGCTTGTAAACATAGAGAAACAGAAACTAGAACTGGAAAAACGACGACTGGATATTGAG
GCTGAACGACTGCAGGTGGAAAAGGAACGCCTGCAGATTGAAAAGGAGAGGCTGCGGCAT
TTAGACATGGAGCACGAGCGGCTTCAGCTGGAGAAGGAGCGGCTGCAGATCGAAAGAGAG
AAGCTGCGGTTGCAGATAGTCAATTCGGAGAAGCCATCTTTGGAAAATGAACTTGGCCAA
GGGGAAAAGTCCGTACTTCAACCACAGGACATTGAAACAGAGAAATTGAAACTTGAGCGA
GAACGCTTGCAACTGGAAAAGGATAGGCTGCAATTTTTGAAGTTTGAATCAGAGAAGCTG
CAGATTGAGAAGGAGCGCTTACAAGTAGAGAAAGAGAGACTTCGGATTCAGAAGGAGGGA
CATTTACAG---
>Rat|ENSRNOG00000022245|ENSRNOT00000034482
------------------------------------------ATGAAGCAATTGAAAAGG
AAAAGGAAAAGCAATTTTAGTGTTCAGGAGACTCAGACCCTTTTGAAAGAAATTACCAAG
AGGAAGGAAGTCATTTTTTCTAAGCAGCTCAACACAACAATAAACGTAATGAAGCGAATG
GCCTGGGAGGAGATCGCACAGTGTGTGAATGCTGTCGGAGAAGGAGAGCAGAGAACAGGC
ACAGAGGTAAAGAGACGGTACCTGGACTGGCGCGCACTCATGAAGAGGAAGAGGATGAAG
GCCAACATGAAGTTGGTTGGCTCTGGGTTTCCTCTGCCCACATCTGACCTAGATGATTCT
CTCACTGAAGACATAGATGAAAAAATTGCCTTCCGAAATGATGCAAATTTTGACTGGCAG
AATGTGGCAGATTTCCGGGATGCTGGAGGATCCTTAACAGAGGTCAAAGTGGAAGAGGAA
GAAAGGGAT------------CCACAGAGCCCCGAATTTGAGATTGAGGAGGAGGAAGAG
ATGCTGTCATCTGTCATACCCGATTCCAGGAGGGAAAACGAGCTCCCTGACTTCCCTCAC
ATTGATGAGTTTTTCACCCTCAACTCCACACCGTCCAGACCCACCTATGATGAGCCCCAT
CTGCTCATGAACATAGAGAAACAGAAGCTGGAGCTGGAAAAACGCCGTCTTGATATTGAG
GCAGAAAGGCTGCAGGTGGAAAAGGAGCGGCTGCAGATAGAGAAAGAGCGCCTGCGCCAT
CTGGACCTGGAGCATGAGCGCCTGCAGCTGGAGAAGGAGAGGCTGCAGATCGAGAGAGAG
AAGTGGAGGCTGCAACTGGTCAGCACCGAGAAACCAGCCCTAGAGAACGAACTCGGCCAG
GGGGAGAAGTCCATGCTGCAGCCACAGGACATCGAAGCAGAGAAGTTGAAACTAGAGCGA
GAGCGCCTGCAGTTGGAGAAAGATCGGCTGCAGTTTTTGAAGTTTGAATCAGAGAAGCTG
CAGATAGAAAAGGAGCGCTTGCAGGTGGAGAAGGAGAGACTGCGGATTCAGAAAGAAGGG
CATTTACCT---
>Macaque|ENSMMUG00000010988|ENSMMUT00000015368
------------------------------------------ATGAAGCAGTTGAAAAGA
AAAAGGAAAAGCAATTTTAGTGTTCAAGAAACTCAGACCCTTTTGAAAGAAATTACAAAA
AGGAAAGAAGTCATTTTTTCCAAACAGCTCAATACAACAATTAACGTGATGAAGCGAATG
GCTTGGGAAGAGATTGCACAGTGTGTGAATGCTGTAGGAGAAGGAGAACAGAGGACAGGG
ACAGAGGTGAAAAGAAGGTACCTTGACTGGCGAGCACTTATGAAGAGAAAGAGGATGAAG
GCCAACATTAAGCTGGTCGGTTCGGGATTTCCCCTTCCCTCCTCTGATTTAGATGACTCT
CTCACTGAAGAGATAGATGAAAAGATTGGATTCCGAAATGATGCAAATTTTGACTGGCAA
AATGTGGCAGATTTCAGGGATGCAGGTGGATCCTTAACCGAGGTCAAGGTGGAAGAGGAA
GAAAGGGAT------------CCGCAGAGTCCTGAATTTGAAATTGAGGAGGAGGAAGAA
ATGTTGTCATCCGTCATACCAGATTCCAGGAGAGAAAATGAACTTCCCGATTTCCCCCAC
ATTGATGAGTTTTTTACCCTTAACTCAACACCATCTAGATCTGCATATGATGAGCCTCAT
TTGCTTGTAAATATTGAGAAACAGAAACTAGAGTTAGAAAAACGACGACTGGATATTGAG
GCTGAAAGACTGCAGGTAGAAAAGGAACGCCTACAAATTGAGAAAGAGAGGCTGCGGCAT
TTAGACATGGAGCATGAGCGACTTCAGCTGGAGAAGGAGCGGCTGCAGATTGAAAGAGAG
AAGTTGAGGTTACAGATAGTCAATTCAGAGAAACCATCCTTGGAAAATGAACTTGGTCAA
GGAGAAAAATCCATGCTTCAACCACAGGACATAGAAACAGAGAAGTTAAAACTTGAGCGA
GAACGCTTGCAACTAGAAAAGGATAGACTGCAGTTTTTGAAATTTGAATCTGAGAAACTG
CAGATTGAAAAGGAACGCTTACAAGTAGAGAAAGACAGACTTCGAATTCAGAAAGAAGGA
CACTTGCAG---
>Marmoset|ENSCJAG00000009913|ENSCJAT00000019231
------------------------------------------ATGAAGCAGTTAAAAAGA
AAAAGGAAAAGCAATTTTAGTGTTCAAGAAACTCAGACCCTTTTGAAAGAAATTACAAAA
AGGAAAGAAGTCATTTTTTCCAAGCAGCTCAATACAACAATTAACGTGATGAAGCGAATG
GCTTGGGAAGAGATTGCACAGTGTGTGAACGCTGTGGGAGAAGGAGAGCAGAGGACAGGG
ACAGAGGTGAAGAGAAGATACCTTGACTGGCGAGCACTTATGAAGAGAAAGAGGATGAAG
GCCAACATTAAGCTGGTCGGTTCAGGATTTCCCCTTCCCTCCTCTGATTTAGATGACTCA
CTCACTGAAGAGATAGATGAAAAGATTGGATTCAGAAATGATACAAATTTTGACTGGCAA
AATGTGGCTGATTTCAGGGATGCAGGTGGTTCCTTAACCGAGGTCAAAGTGGAAGAGGAA
GAAAGGGAT------------CCCCAGAGTCCTGAGTTTGAGATTGAGGAGGAGGAAGAA
ATGTTGTCATCCGTCATACCAGATTCCAGGAGAGAAAATGAACTTCCCGATTTCCCCCAC
ATTGATGAGTTTTTTACCCTTAATTCAACACCATCTAGATCTGCATATGACGAGCCTCAT
TTGCTTGTAAATATTGAGAAACAGAAACTAGAGTTGGAGAAACGACGACTGGATATCGAG
GCTGAAAGACTGCAGGTAGAAAAGGAACGCCTACAAATCGAGAAAGAGAGGCTGCGGCAT
TTAGACATGGAGCACGAGCGGCTTCAGCTGGAGAAGGAACGGCTGCAGATTGAGAGAGAG
AAGTTGAGGTTACACATAGTCAATTCAGAGAAACCGTCCTTGGAAACTGAACTCGGTCAA
GGAGAAAAGTCCATGCTTCAACCACAGGACATAGAAACAGAGAAATTAAAACTTGAGCGA
GAACGCTTGCAACTGGAGAAGGATAGGCTGCAGTTTTTGAAGTTCGAATCGGAGAAGTTA
CAGATTGAAAAGGAGCGCTTACAAGTAGAGAAAGACAGACTTCGAATTCAGAAAGAAGGG
CACTTGCAA---
>Microbat|ENSMLUG00000005545|ENSMLUT00000005545
------------------------------------------ATGAAGCAGTTGAAAAGG
AAAAGGAAAAGCAACTTTAGTGTTCAAGAAACTCAGACTCTTTTGAAAGAAATTACAAAA
AGGAAAGAAGTCATTTTTTCCAAGCAACTCAACACAACAATTAACGTGATGAAGCGCATG
GCTTGGGAGGAGATCGCACAGTGTGTGAATGCCGTGGGAGAAGGAGAACAGAGGACAGGG
ACCGAAGTGAAAAGGAGGTACCTCGACTGGCGCGCACTTATGAAGAGAAAGAGGATGAAA
GCGAACATTAAGCTGGTTGGTTCTGGGTTTCCCCTTCCTTCATCTGATTTAGATGACTCT
CTTACTGAAGAGATAGATGAAAAGATTGGATTCCGAAACGAAGCAAATTTTGATTGGCAG
AATGTGGCAGATTTCAGGGATGCAGGTGGATCCTTAACTGAGGTCAAAGTGGAAGAGGAA
GAAAGAGAT------------CCCCAGAGTCCTGAGTTTGAGATGGAGGAGGAGGAGGAA
ATACTGTCATCGGTCATACCAGATTCCCGGAGGGAAAATGAACTTCCTGACTTCCCTCAC
ATCGATGAGTTTTTTACTCTAAACTCAACACCATCTAGATCTGCTTATGACGAGCCCCAT
TTGCTTGTAAACATAGAGAAACAGAAGCTGGAGTTGGAAAAGCGACGGCTGGATATCGAG
GCCGAAAGACTGCAGGTCGAAAAGGAGCGCCTGCAGATCGAGAAAGAGCGGCTGCGGCAC
TTAGACATGGAGCACGAGCGGCTGCAGCTGGCGAAGGAGCGGCTGCAGATCGAGAGAGAG
AAGCTCAGGCTACAGATAGTCAACGCCGAGAAACCGTCTTTGGAAAATGAACTCGGTCAA
GGAGAAAAGCCCATACTTCAACCACAGGACATAGAAACAGAGAAGTTAAAACTCGAGAGA
GAACGCTTGCAACTGGAAAAAGATAGGCTGCAGTTTTTGAAATTTGAATCAGAGAAGCTG
CAAATTGAAAAGGAGCGCTTACAAGTAGAGAAAGAGAGACTCCGAATTCAGAAGGAAGGA
CACTTGCAG---
>Human|ENSG00000170903|ENST00000301919
------------------------------------------ATGAAGCAGTTGAAAAGA
AAAAGGAAAAGCAATTTTAGTGTTCAAGAAACTCAGACCCTTTTGAAAGAAATTACGAAA
AGGAAAGAAGTCATTTTTTCCAAGCAGCTCAATACAACAATTAATGTGATGAAGCGAATG
GCTTGGGAAGAGATTGCACAGTGTGTGAATGCTGTAGGAGAAGGAGAACAGAGGACAGGG
ACAGAGGTGAAAAGAAGGTACCTTGACTGGCGAGCACTTATGAAGAGAAAGAGGATGAAG
GCCAACATTAAGCTGGTTGGTTCAGGATTTCCCCTTCCCTCCTCTGATTTGGATGACTCT
CTCACTGAAGAGATAGATGAAAAGATTGGATTCCGAAATGATGCAAATTTTGACTGGCAA
AATGTGGCAGATTTCAGGGATGCAGGTGGATCCTTAACTGAGGTCAAGGTGGAAGAGGAA
GAAAGGGAT------------CCGCAGAGTCCTGAATTTGAAATTGAGGAGGAGGAAGAA
ATGTTGTCATCCGTCATACCAGATTCCAGGAGAGAAAATGAACTTCCCGATTTCCCCCAC
ATTGATGAGTTTTTTACCCTTAACTCAACACCATCTAGATCTGCATATGATGAGCCTCAT
TTGCTCGTAAATATTGAGAAACAGAAACTAGAGTTGGAAAAACGACGACTGGATATCGAG
GCCGAAAGGCTGCAGGTAGAAAAGGAACGCCTACAAATCGAGAAAGAGAGGCTGCGGCAT
TTAGACATGGAACATGAGCGGCTTCAGCTAGAGAAGGAGCGGCTGCAGATTGAAAGAGAA
AAGTTGAGGTTACAGATAGTCAATTCAGAGAAACCGTCCTTGGAAAATGAACTTGGTCAA
GGAGAAAAATCCATGCTTCAACCACAGGACATAGAAACAGAGAAGTTAAAACTTGAGCGA
GAACGCTTGCAACTGGAAAAGGATAGGCTGCAGTTTTTGAAGTTTGAATCTGAGAAGCTG
CAGATTGAAAAGGAACGCTTACAGGTAGAGAAAGACAGACTTCGAATTCAGAAAGAAGGA
CACTTGCAG---
>Orca|XP_004284056.1
------------------------------------------ATGAAGCAATTGAAAAGG
AAAAGGAAAAGCAATTTCAGTGTACAAGAAACTCAGACCCTTTTGAAAGAAATTACAAAA
AGGAAAGAAGTCATTTTTTCCAAGCAGCTCAATACAACAATTAATGTGATGAAGCGAATG
GCTTGGGAGGAGATTGCACAGTGTGTGAATGCTGTAGGAGAAGGAGAACAGAGAACAGGG
ACAGAAGTGAAAAGGAGGTACCTTGACTGGCGAGCACTTATGAAGAGAAAGAGGATGAAG
GCGAACATTAAGCTAGTTGGTTCGGGGTTTCCCCTTCCCACATCCGATTTAGATGATTCT
CTCACTGAAGAGATAGATGAAAAGATTGGATTCCGAAATGATACAAATTTTGATTGGCAA
AATGTGGCAGATTTCAGGGATGCAGGTGGATCCTTAACTGAGGTCAAAGTGGAAGAGGAA
GAAAGAGAT------------CCACAGAGTCCTGAATTTGAGATTGAAGAGGAAGAAGAA
ATGTTGTCATCAGTCATACCAGATTCCAGGAGGGAAAGTGAACTTCCTGATTTCCCCCAC
ATTGATGAGTTTTTTACTCTGAATTCAACACCATCTAGGTCTGCATATGATGAGCCCCAT
TTGCTTGTAAACATAGAGAAACAGAAACTAGAATTGGAAAAACGACGGCTTGATATTGAG
GCTGAAAGACTGCAGGTAGAGAAGGAACGCCTACAGATTGAGAAAGAGAGGCTGCGACAG
TTAGACATGGAGCATGAGCGGCTTCAGCTGGAGAAGGAGCGGCTGCAGATTGAAAGAGAG
AGGTTGAGGTTACAGATAGTCACCTCAGAGAAACCATCTTTGGAAAATGAACTTGGTCAA
GGAGAAAAGTCCGTATATCAACCACAGGATATAGAAACAGAGAAGTTAAAACTTGAGAGA
GAACGCTTGCAACTAGAAAAAGATAGGCTGCAGTTTTTAAAATTTGAATCAGAGAAGCTG
CAGATTGAAAAGGAGCGCTTACAAGTAGAGAAAGAGAGACTACGAATGCAGAAGGAAGGA
CACTTGCAG---
>Chimp|ENSPTRG00000004234|ENSPTRT00000007899
------------------------------------------ATGAAGCAGTTGAAAAGA
AAAAGGAAAAGCAATTTTAGTGTTCAAGAAACTCAGACCCTTTTGAAAGAAATTACGAAA
AGGAAAGAAGTCATTTTTTCCAAGCAGCTCAATACAACAATTAACGTGATGAAGCGAATG
GCTTGGGAAGAGATTGCACAGTGTGTGAATGCTGTAGGAGAAGGAGAACAGAGGACAGGG
ACAGAGGTGAAAAGAAGGTACCTTGACTGGCGAGCACTTATGAAGAGAAAGAGGATGAAG
GCCAACATTAAGCTGGTCGGTTCAGGATTTCCCCTTCCCTCCTCTGATTTAGATGACTCT
CTCACTGAAGAGATAGATGAAAAGATTGGATTCCGAAATGATGCAAATTTTGACTGGCAA
AATGTGGCAGATTTCAGGGATGCAGGTGGATCCTTAACTGAGGTCAAGGTGGAAGAGGAA
GAAAGGGAT------------CCACAGAGTCCTGAATTTGAAATTGAGGAGGAGGAAGAA
ATGTTGTCATCCGTCATACCAGATTCCAGGAGAGAAAATGAACTTCCCGATTTCCCCCAC
ATTGATGAGTTTTTTACCCTTAACTCAACACCATCTAGATCTGCATATGATGAGCCTCAT
TTGCTCGTAAATATTGAGAAACAGAAACTAGAGTTGGAAAAACGACGACTGGATATCGAG
GCTGAAAGGCTGCAGGTAGAAAAGGAACGCCTACAAATCGAGAAAGAGAGGCTGCGGCAT
TTAGACATGGAACATGAGCGGCTTCAGCTAGAGAAGGAGCGGCTGCAGATTGAAAGAGAA
AAGTTGAGGTTACAGATAGTCAATTCAGAGAAACCGTCCTTGGAAAATGAACTTGGTCAA
GGAGAAAAATCCATGCTTCAACCACAGGACATAGAAACAGAGAAGTTAAAACTTGAGCGA
GAACGCTTGCAACTGGAAAAGGATAGGCTGCAGTTTTTGAAGTTTGAATCTGAGAAGTTG
CAGATTGAAAAGGAACGCTTACAGGTAGAGAAAGACAGACTTCGAATTCAGAAAGAAGGA
CACTTGCAG---
>Cow|ENSBTAG00000023989|ENSBTAT00000033028
------------------------------------------ATGAAGCAACTGAAGAGG
AAAAGGAAAAGCAATTTCAGTGTACAAGAAACTCAGACCCTTTTGAAAGAAATTACGAAA
AGGAAAGAAGTAATTTTTTCCAAGCAGCTCAATACAACAATTAATGTGATGAAGCGAATG
GCCTGGGAGGAGATTGCACAGTGTGTGAATGCTGTAGGAGAAGGAGAACAGAGAACAGGG
ACAGAAGTGAAAAGAAGGTACCTTGACTGGCGAGCCCTTATGAAGAGAAAGAAGATGAAG
GCAAACATTAAGCTAGTTGGTTCAGGGTTTCCCCTTCCCACATCTGATTTAGATGACTCT
CTCACTGAAGAGATAGATGAAAAGATTGGATTCCGAAGTGATACAAATTTTGATTGGCAA
AATGTGGCAGATTTCAGGGATGCAGGTGGATCCTTAACTGAGGTCAAGGTAGAAGAGGAA
GAAAGAGAT------------CCCCAGAGTCCTGAATTTGAGATTGAAGAGGAAGAAGAA
ATGTTGTCATCAGTCATACCAGATTCCAGGAGGGAAAATGAACTTCCTGATTTCCCCCAC
ATTGATGAATTTTTTACTCTGAACTCAACACCATCTAGGTCTGCATATGATGAGCCCCAT
TTGCTTGTAAACATAGAGAAACAGAAATTAGAATTGGAAAAACGAAGGCTTGATATTGAG
GCTGAAAGACTGCAGGTAGAGAAGGAACGCCTACAGATTGAGAAAGAGAGGCTGCGACAT
TTAGACATGGAGCATGAGCGACTTCAGCTGGAGAAGGAGCGGTTGCAGATTGAAAGAGAG
AAGCTGAGGTTACAGATAGTCAACTCAGAGAAGCCATCTTTGGAAAGTGAACTTGGTCAA
GGGGAAAAGTCCATACATCAACCACAGGATATAGAAACTGAGAAGTTAAAACTTGAGAGA
GAACGCTTACAACTGGAAAAAGATAGGCTGCAGTTTTTGAAATTTGAATCAGAGAAGCTG
CAGATTGAAAAGGAACGCTTACAAGTAGAGAAAGAGAGACTACGAATTCAGAAGGAAGGA
CACTTGCAG---
>Dog|ENSCAFG00000031997|ENSCAFT00000050144
------------------------------------------ATGAAGCAGTTGAAAAGG
AAGAGGAAAAGCAATTTTAGTGTTCAAGAGACTCAGACCCTTTTGAAAGAGATTACAAAA
CGGAAAGAAGTCATTTTTTCCAAGCAGCTCAACACCACAATCAATGTGATGAAGCGGATG
GCCTGGGAGGAGATTGCACAGTGTGTGAATGCCGTCGGGGAGGGAGAACAGAGGACCGGG
ACAGAGGTGAAGAGGAGGTACCTGGACTGGCGGGCGCTCATGAAGAGGAAGAGGATGAAG
GCCAACATGAAGCTGGTCGGCTCGGGGTTTCCCCTTCCCACATCCGACTTAGATGACTCG
CTCACTGAGGACATCGATGAAAAGATTGGATTCCGTAGTGACACAAATTTTGATTGGCAG
AATGTGGCAGATTTCCGGGATGCAGGTGGATCCTTGACTGAGGTCAAAGTGGAAGAGGAG
GAGAGAGAT------------CCCCAGAGCCCCGAGTTTGAGATCGAGGAGGAGGAAGAA
ATATTGTCGTCCGTCATACCGGATTCCAGGAGGGAGAATGAACTTCCTGATTTTCCGCAC
ATCGATGAGTTTTTTACCTTGAACTCGACGCCATCTCGGTCTGCCTACGATGAGCCCCAC
TTGCTGGTGAACATTGAGAAGCAGAAGCTGGAGCTGGAGAAGCGGCGGCTGGATATCGAG
GCCGAGCGGCTGCAGGTGGAGAAGGAGCGGCTGCAGGTGGAGAAGGAGCGGCTGCGCCAC
CTGGACCTGGAGCACGAGCGGCTACAGCTGGAGAAGGAGCGGCTGCAGATCGAGCGAGAG
AAGCTGAGGCTCCGGATCGTCAGCTCTGAGAAGCCGTCTTTGGAGAGTGAACTTGGCCAA
GGCGAGAAGTCCCTCCTGCAGCCACAGGACATAGAAGCAGAGAAGTTAAAACTGGAGAGA
GAACGCTTGCAACTGGAGAAAGACAGGCTGCAGTTTCTGAAATTTGAGTCAGAGAAGCTG
CAGATTGAGAAGGAACGCTTGCAAGTGGAGAAGGAGAGACTCCGCATTCAGAAGGAGGGG
CACCTGCAG---
>Elephant|ENSLAFG00000010986|ENSLAFT00000010982
------------------------------------------ATGAAGCAATTGAAAAGA
AAAAGGAAAAGCAATTTCAGCGTTCAAGAAACACAGACCCTTTTGAAAGAAATTACAAAA
AGGAAAGAAGTTATTTTTTCCAAGCAGCTAAATACAACAATTAATGTGATGAAGCGAATG
GCTTGGGAAGAGATTGCGCAGTGCGTGAATGCTGTAGGAGAAGGAGAGCAGAGGACGGGG
ACGGAGGTGAAAAGACGGTACCTGGACTGGCGAGCACTTATGAAGAGAAAGAGAATGAAG
GCAAACATTAAGCTAGTTGGTTCTGGCTTTCCTCTCCCCACATCCGATTTAGATGACTCT
CTCACTGAAGAGATAGATGAAAAGATTGGATTCCGAAATGATGCAAATTTTGATTGGCAG
AATGTGGCAGATTTCAGGGATGCAGGTGGATCCTTAACTGAGGTCAAAGTGGAAGAGGAG
GAAAGGGAC------------CCACAGAGTCCTGAATTTGAGATTGAAGAGGAAGAAGAA
ATGTTGTCATCCGTCATACCAGATTCCAGGAGGGAAAATGAACTTCCTGATTTCCCTCAC
ATTGATGAGTTTTTTACCCTTAACTCAACACCATCTAGA---TCGTATGATGAGCCCCAT
TTGCTTGTAAACATAGAGAAACAGAAACTAGAGTTGGAAAAACGACGACTGGATATTGAG
GCTGAAAGACTGCAGGTAGAGAAGGAACGCCTACAGATTGAGAAGGAGAGGCTGCGGCAT
TTAGACATGGAGCACGAGCGACTTCAGCTGGAGAAGGAGCGGCTGCAGATTGAAAGAGAG
AAATTGAGGTTACAGATAGTCAATTCAGAGAAACCATCCTTGGAAAGTGAACTTGGCCCA
GCAGAAAAGTCCGTGCTTCAACCACAGGACATAGAAACGGAGAAGTTAAAACTTGAGCGA
GAACGCTTGCAATTGGAAAAAGATAGGCTGCAGTTTTTGAAGTTTGAATCCGAGAAGCTG
CAGATTGAAAAGGAACGCTTACAAGTAGAGAAAGAGAGACTTCGAATTCAGAAGGAAGGA
CACTTGCAG---
>Bowhead|bmy_21925T0
------------------------------------------ATGAAGCAATTGAAAAGG
AAAAGGAAAAGCAATTTCAGTGTACAAGAAACTCAGACCCTTTTGAAAGAAATTACAAAA
AGGAAAGAAGTCATTTTTTCCAAGCAGCTCAATACAACAATTAATGTGATGAAGCGAATG
GCTTGGGAGGAGATTGCACAGTGCGTSAATGCTGTAGGAGAAGGAGAACAGAGAACAGGG
ACAGAAGTGAAAAGGAGGTACCTTGACTGGCGAGCACTTATGAAGAGAAAGAGGATGAAG
GCGAACATTAAGCTAGTTGGTTCGGGGTTTCCCCTTCCCACATCCGATTTAGATGACTCT
CTCACTGAAGAGATAGATGAAAAGATTGGATTCCGAAATGATACAAATTTTGATTGGCAA
AATGTGGCAGATTTCAGGGATGCAGGTGGATCCTTAACTGAGGTCAAAGTGGAAGAGGAA
GAAAGAGAT------------CCCCAGAGTCCTGAATTTGAGATTGAAGAGGAAGAAGAA
ATGTTGTCATCAGTCATACCAGATTCCAGGAGGGAAAGTGAACTTCCTGATTTCCCCCAC
ATTGATGAGTTTTTTACTCTGAATTCAACACCATCTAGGTCTGCATATGATGAGCCCCAT
TTGCTTGTAAACATAGAGAAACAGAAACTAGAATTGGAAAAACGACGGCTCGATATTGAG
GCTGAAAGACTGCAGGTAGAGAAGGAACGCCTACAGATTGAGAAAGAGAGGCTGCGACAG
TTAGACATGGAGCATGAGCGGCTTCAGCTGGAGAAGGAGCGGCTGCAGATTGAAAGAGAG
AAGTTGAGGTTACAGATAGTCAACTCAGAGAAACCATCTTTGGAAAATGAACTTGGTCAA
GGAGAAAAGTCCATATATCAACCACAGGATATAGAAACAGAGAAGTTAAAACTTGAGAGA
GAACGCTTGCAACTGGAAAAAGATAGGCTGCAGTTTTTAAAATTTGAATCAGAGAAGCTG
CAGATTGAAAAGGAGCGCTTACAAGTAGAGAAAGAGAGACTACGAATGCAGAAGGAAGGA
CACTTACAG---
>Minke|BACU015051
AAA---------------------------------------ATGAAGCAATTGAAAAGG
AAAAGGAAAAGCAATTTCAGTGTACAAGAAACTCAGACCCTTTTGAAAGAAATTACAAAA
AGGAAAGAAGTCATTTTTTCCAAGCAGCTCAATACAACAATTAATGTGATGAAGCGAATG
GCTTGGGAGGAGATTGCACAGTGTGTGAATGCTGTAGGAGAAGGAGAACAGAGAACAGGG
ACAGAAGTGAAAAGGAGGTACCTTGACTGGCGAGCACTTATGAAGAGAAAGAGGATGAAG
GCGAACATTAAGCTAGTTGGTTCGGGGTTTCCCCTTCCCACATCCGATTTAGATGACTCT
CTCACTGAAGAGATAGATGAAAAGATTGGATTCCGAAATGATACAAATTTTGATTGGCAA
AATGTGGCAGATTTCAGGGATGCAGGTGGATCCTTAACTGAGGTCAAAGTGGAAGAGGAA
GAAAGAGAT------------CCCCAGAGTCCTGAATTTGAGATTGAAGAGGAAGAAGAA
ATGTTGTCATCAGTCATACCAGATTCCAGGAGGGAAAGTGAACTTCCTGATTTCCCCCAC
ATTGATGAGTTTTTTACTCTGAATTCAACACCATCTAGGTCTGCATATGATGAGCCCCAT
TTGCTCGTAAACATAGAGAAACAGAAACTAGAATTGGAAAAACGACGGCTCGATATTGAG
GCTGAAAGACTGCAGGTAGAGAAGGAACGCCTACAGATTGAGAAAGAGAGGCTGCGACAG
TTAGACATGGAGCATGAGCGGCTTCAGCTGGAGAAGGAGCGGCTGCAGATTGAAAGAGAG
AAGTTGAGGTTACAGATAGTCAACTCAGAGAAACCATCTTTGGAAAATGAACTTGGTCAA
GGAGAAAAGTCCATATATCAACCACAGGATATAGAAACAGAGAAGTTAAAACTTGAGAGA
GAACGCTTGCAACTGGAAAAAGATAGGCTGCAGTTTTTAAAATTTGAATCAGAGAAGCTG
CAGATTGAAAAGGAGCGCTTACAAGTAGAGAAAGAGAGACTACGAATGCAGAAGGAAGGA
CACTTGCAG---
