# Supplementary material for: Insights into the Evolution of Longevity from the Bowhead Whale Genome
Source: Cell Rep. 2015 Jan 6;10(1):112–22. doi: 10.1016/j.celrep.2014.12.008 (PMC4536333; doi:10.1016/j.celrep.2014.12.008)
Supplement: Supplemental Folder 2. Species Used in the Analysis of Selective Pressure Variation, Single-Gene Orthologous Families Tested, Likelihood Ratio Tests, MAKER Parameters, and Full Assembly and Read Usage Data, Related to Experimental Procedures [file mmc3.zip › Tested SGOs/reciprocal_group_3020.2.fas]

>Gibbon|ENSNLEG00000015685|ENSNLET00000020028
------------ATGGCGGCCCCC---------------------------AGGAGCTGC
GCTCTACGGAGCTATTGCGGCCGTGGG---------------------TGGTCGCGGGCG
------------------------ATGCGGGGC---------------------------
------------------TGCCAGCTCCTCGGGCTT------------------------
------------------------------------------------------------
------------------------------------------------------------
------------------------------------CGAAGCTCTTGGCCCGGCGCCCCA
---------------------------------------------------CTAAGT---
------------------------------------------------------------
---------GCTCGGCTCTTGTCCCAAGAGAAGCGGGCAACGGAAACGCACTTCGGGTTT
GAGACTGTGTCGGAAGAGGAGAAGGGG---------------------------------
---------------------------------GGCAAA---------------------
------------------------------------------GTCTATCAGGTGTTTGAA
AGTGTGGCTAAGAAGTATGATGTGATGAATGATATGATGAGTCTTGGTATCCATCGTGTT
TGGAAGGATTTGCTGCTCTGGAAGATGCGCCCGCTTCCTGGGACCCAGCTGCTTGATGTT
GCTGGAGGCACAGGTGACATTGCATTCCGGTTCCTTAATTATGTTCAGTCCCAGCACCAG
AGAAAACAGAAGAGGCAG---TTAAGGGCCCAACAAAATTTATCCTGGGAAGAAATTGCC
AAAGAGTATCAGAAT---GAAGAAGATTCCTTGGGCGGGTCTCGGGTCGTGGTTTGTGAC
ATCAACAAGGAGATGCTAAAGGTTGGAAAGCAGAAAGCCTTGGCTCAAGGATACAGAGCT
GGACTTGCATGGGTATTAGGAGATGCTGAAGAACTGCCCTTTGATGATGACAAGTTTGAT
ATTTACACCATTGCCTTTGGGATCCGGAATGTCACACACGTTGATCAGGCACTCCGGGAA
GCTCATCGTGTGCTGAAACCAGGAGGACGGTTTCTCTGTCTGGAATTTAGCCAAGTGAAC
AATCCCCTCATATCCAGGCTTTATGATCTATATAGCTTCCAGGTCATCCCTGTCCTGGGA
GAGGTCATCGCTGGAGACTGGAAGTCCTATCAGTACCTTGTAGAGAGTATCCGAAGGTTT
CCGTCTCAGGAAGAGTTCAAGGAGATGATAGAAGATGCAGGCTTTCACAAGGTGACTTAT
GAAAGCCTAACATCAGGCATTGTGGCCATTCATTCGGGCTTCAAACTT------------
---------------
>Gorilla|ENSGGOG00000008795|ENSGGOT00000008834
------------ATGGCGGCCCCC---------------------------GGGAGCTGT
GCTCTATGGAGCTATTGCGGCCGTGGG---------------------TGGTCGTGGGCG
------------------------ATGCGGGGC---------------------------
------------------TGCCAGCTCCTCGGGCTT------------------------
------------------------------------------------------------
------------------------------------------------------------
------------------------------------CGTAGCTCTTGGCCCGGGGCCCCA
---------------------------------------------------CTAAGT---
------------------------------------------------------------
---------GCTCGGCTCTTGTCCCAAGAGAAGCGGGCAACGGAAACGCACTTTGGGTTT
GAGACTGTGTCGGAAGAGGAGAAGGGG---------------------------------
---------------------------------GGCAAA---------------------
------------------------------------------GTCTATCAGGTGTTTGAA
AGTGTGGCTAAGAAGTATGATGTGATGAATGATATGATGAGTCTTGGTATCCATCGTGTT
TGGAAGGATTTGCTGCTCTGGAAGATGCGCCCGCTTCCTGGGACCCAGCTGCTTGATGTT
GCTGGAGGCACAGGTGACATTGCATTCCGGTTCCTTAATTATGTTCAGTCCCAGCATCAG
AGAAAACAGAAGAGGCAG---TTAAGGGCCCAACAAAATTTATCCTGGGAAGAAATTGCC
AAAGAGTACCAGAAT---GAAGAAGATTCCTTGGGCGGGTCTCGTGTTGTGGTGTGTGAC
ATCAACAAGGAGATGCTAAAGGTTGGAAAGCAGAAAGCCTTGGCTCAAGGATACAGAGCT
GGACTTGCATGGGTATTAGGAGATGCTGAAGAACTGCCCTTTGATGATGACAAGTTTGAT
ATTTACACCATTGCCTTTGGGATCCGGAATGTCACACACATTGATCAGGCACTCCAGGAA
GCTCATCGGGTGCTGAAACCAGGAGGACGGTTTCTCTGTCTGGAATTTAGCCAAGTGAAC
AATCCCCTCATATCCAGGCTTTATGATCTATATAGCTTCCAGGTCATCCCTGTCCTGGGA
GAGGTCATCGCTGGAGACTGGAAGTCCTATCAGTACCTTGTAGAGAGTATCCGAAAGTTT
CCGTCTCAGGAAGAGTTCAAGGAGATGATAGAAGATGCAGGCTTTCACAAGGTGACTTAC
GAAAGTCTAACATCAGGCATTGTGGCCATTCATTCTGGCTTCAAACTT------------
---------------
>Guinea_Pig|ENSCPOG00000006821|ENSCPOT00000006890
------------ATGGCGGCCCCC---------------------------AGGAGCTAT
GTTCTATGGAGCTACTGCGGCCGTGGG---------------------TGGTCGCGGTTG
------------------------GTGCGAACC---------------------------
------------------TGCGGGCCCCGAGGGCTT------------------------
------------------------------------------------------------
------------------------------------------------------------
------------------------------------CATAGCTCCTTGCCTGCGGGCTCA
---------------------------------------------------CTGGGT---
------------------------------------------------------------
---------GTGCGGTTCTTGTCTCAAGAGAAGCATGCAACGCAAACGCACTTCGGATTT
GAGACTGTGTCGGAGGAGGAAAAGGGG---------------------------------
---------------------------------GGCAAA---------------------
------------------------------------------GTCTATCAGGTATTTGAA
AGTGTGGCCAAGAAATACGATGTGATGAACGACATGATGAGCCTGGGCATCCATCGAGTT
TGGAAAGATATGCTGCTATGGAAGATGAACCCGTTGCCTGGGACTCAACTGCTTGATGTT
GCTGGAGGCACAGGTGACATTGCATTCCGGTTCCTTAATTACATTCAGGCACAGCATCAG
AGAAAGCAGAAGAGGCAG---TTAAGGGCCCAACAAAATTTATCCTGGGACGAAATTGCC
AAAAAGTATCAGGAT---GAAGAAGATCCCTTGGGTGGTTCCCATGTCATGATCTGTGAC
ATCAACAGGGAGATGTTAAAGGTGGGACAGAAGAAAGCCTCTGACCAAGGACACAAGGCT
GGACTTACATGGGTGCTGGGAGATGCTGAAGAACTACCCTTTGATGATCATAAGTTTGAT
ATTTACACCATTGCCTTCGGGATCCGAAATGTCACACACATTGATCAGGCACTCCAAGAA
GCTCATCGGGTCTTGAAGCCAGGAGGACGGTTTTTGTGCCTGGAGTTTAGCCGAGTAAAC
AATCCCCTCATATCCAGGCTTTATGATCTATATAGCTTCCAGGTCATTCCTGTCCTAGGA
GAGGTCATTGCAGGAGACTGGAAGTCCTATCAATACCTTGTAGAGAGTATCCGGAAGTTC
CCATCTCAGGAAGAGTTCAAGGAGATGATAGAAGATGCAGGTTTTCAGAAGGTGACTTAT
GAAAGTCTTACTTCAGGCATTGTGGCCATTCATTCAGGCTTCAAACTT------------
---------------
>Horse|ENSECAG00000006182|ENSECAT00000006233
------------ATGGCGGCCTCC---------------------------GGGAGCTGC
GTTCTATGGAGCTACTGCGGTCATGGG---------------------TGGTCGCGGGTG
------------------------ATGTGGTGC---------------------------
------------------TGCAGGCTCCCCGGGTTT------------------------
------------------------------------------------------------
------------------------------------------------------------
------------------------------------CGTAGCTCCTGGCCCGGGGGCCCG
---------------------------------------------------CTAGGT---
------------------------------------------------------------
---------GCGCGGCACTTGTCCGAAGAGAAGCGGGCAACGGAAACGCACTTCGGGTTT
GAGACTGTGTCGGAGGAGGAGAAGGGG---------------------------------
---------------------------------GGCAAA---------------------
------------------------------------------GTCTATCAGGTGTTTGAA
AGTGTGGCCAAGAAGTACGATGTGATGAATGATATGATGAGTCTTGGTATCCATCGTGTT
TGGAAGGATTTGCTGCTCGGGAAGATGCACCCATTTCCTGGGACCCAGCTGCTGGATGTT
GCTGGAGGCACAGGTGACATTGCATTCCGGTTCCTTAATTACGTTCAGGCACAGCATCAG
AGAAAGCAGAAGAGGCAG---CTACGGGCCCAACAAAATTTATCCTGGGAAGAGATTGCC
AAAAAGTACCAGAAT---GAAGAGGATTCCTTGGGTGGTTCCCGTGTCATGGTCTGTGAT
ATCAATAAGGAGATGCTAAAGATTGGAAAGCAGAAAGCCCGTGCTCAAGGATACAAAGCT
GGACTTGCTTGGGTATTGGGAGATGCTGAAGAACTGCCCTTTGATGATGACAAGTTTGAT
GTTTACACCATTGCCTTTGGGATCCGCAATGTCACACACATTGATCGGGCACTCCAGGAA
GCCCACCGGGTCCTGAAACCAGGAGGACGGTTTCTCTGTCTGGAGTTTAGCCAAGTGAAC
AATCCCCTCATATCCAGGCTTTATGATCTGTATAGCTTCCAGGTCATTCCTGTCCTGGGA
GAGGTCATCGCAGGAGACTGGAAGTCCTACCAATACCTTGTAGAGAGTATCCGACAGTTC
CCCTCTCAGGAGGAGTTCAAGGAGATGATAGAAGACGCAGGTTTTCAGAAGGTGACCTAT
GAAAGTCTAACATCAGGCATCGTGGCCATTCATTCTGGCTTCAAACTG------------
---------------
>Mouse|ENSMUSG00000041733|ENSMUST00000040421
------------ATGGCGGCGCCC---------------------------AGGTGCTGC
GTTCTATGGCGCGTCTGCGGCCGCGGG---------------------TGGTGGCGAGCC
------------------------ACGGGACAC---------------------------
------------------TGCAGGCTCCCCGGGTGT------------------------
------------------------------------------------------------
------------------------------------------------------------
------------------------------------CATAGATCCTGGCCATGGGCCACG
---------------------------------------------------CTGGGA---
------------------------------------------------------------
---------ACGCGGTCCTTGTCCCAGGAGAAGCGAGCCGCGGAAACGCACTTCGGGTTT
GAGACCGTGTCGGAAGGGGAGAAAGGA---------------------------------
---------------------------------AGCAAA---------------------
------------------------------------------GTCTACCAGGTGTTTGAG
AACGTGGCCAAGAAGTACGATCTGATGAATGACATGATGAGTCTCGGCATCCATCGAGCT
TGGAAGGATTTGCTTATCAGGAAGATGCACCCGCTGCCCGGGACCCAGCTGCTCGACATG
GCTGGAGGCACAGGTGACATTGCGTTCCGGTTCCTTAGTTACGTTCAGGCACAACATCAG
AGGAGACAGAGGAGACAG---CTAAGGACTCAGCAAAACCTATCCTGGGAAGAAATTGCC
AAAAAGTACCAGAAT---GAAGAGGATTCCTTGGGAGGTTCACTTGCCACGGTCTGTGAC
ATCAACAGGGAGATGCTAAAGGTTGGGAAGCAGAAGGCCTTGGACCAAGGACACACAGCT
GGACTGGCGTGGGTGCTGGGAGACGCTGAAGAACTGCCCTTCGATGACGACAGCTTTGAT
GTTTACACCATTGCATTTGGGATCCGGAATGTCACACACATTGACCAGGCTCTCCAGGAA
GCCCATCGGGTCCTAAAGCCAGGAGGCCGGTTTCTCTGTCTGGAATTTGGCCAAGTGAAT
GACCCTCTCATATCCAGGCTTTATGATCTGTACAGCTTCCAGGTCATCCCTGTCATTGGT
GAGGTCATTGCAGGAGACTGGAAGTCCTACCAATACCTTGTGGAAAGTATTCGGAAGTTC
CCAAATCAGGAGGACTTCAAGGACATGATTGAAGACGCAGGCTTTCAGAGGGTGACGTAC
GAGAACCTGACTACAGGGATTGTGGCCATTCACTCTGGCTTCAAACTC------------
---------------
>Opossum|ENSMODG00000003124|ENSMODT00000003893
------------ATGGCGGCTCGC---------------------------AGTAGCCGG
GCGCTGTGGCGGCTAAGCGGCTGGGGC---------------------TGGAGTCAGGCC
CTGCTGTGTCCGAGGTTATGTTGG------------------------------------
------------------------------------------------------------
------------------------------------------------------------
------------------------------------------------------------
------------------------------------------------------GGCTCA
------------------------------------------------------------
------------------------------------------------------------
---------GCCCGGCTGCTCTCTACCGACAAGCCAGGGGTGGCCACGCATTTCGGGTTT
GAAACGGTGTCGGAGGAAGAGAAGGGG---------------------------------
---------------------------------GACAAA---------------------
------------------------------------------GTCTACCAGGTTTTTGAA
AGTGTGGCCAAAAAATACGACGTGATGAATGACTCAATGAGTCTGGGGATCCACCGGATT
TGGAAGGATTTGCTGTTAGAGAAGATGCACCCTTTCCCGGGGACCAAACTTCTTGATGTG
GCTGGAGGTACAGGAGACATTGCCTTCCGATTCATTAATTACGTCAAGGCTCAGAACCAG
AGGCAGAGACAGAGGGAG---GTGAAATCCCGGCAAAACTTATCATGGGATGAAATTTCC
AAGTGGTACCAGAAT---GGCCAGGGTCCCTCGGAGGAATCCCATGTGGTAGTCTGTGAC
ATTAACAAAGAAATGCTCAAGGTTGGCAAGCAGAAAGCAAAGACGTTAGGCCACAAAAAA
GGCCTGGCTTGGGTAGTGGGTGATGCTGAGGAGCTTCCCTTTGACGATGACAAGTTTGAC
ATTTACACCATTGCCTTTGGGATCCGAAATGTCACACACATCGACCGGGCACTTCAGGAA
GCCTATCGGGTCCTGAAACCAGGAGGAAGGTTTCTCTGCCTGGAGTTTAGCCAAGTGAAC
AACCCCCTTATTTCCAGGCTCTATGACCTGTACAGCTTCCAGGTTATTCCAGTAATGGGA
GAAGTCATTGCTGGAGACTGGAAGTCTTACCAGTACCTTGTGGAGAGCATCCGACGTTTC
CCACCACAAGAAGAATTCAAAGAGATGATTGAAGATGCTGGCTTTCAGAAGGTGACCTAT
GAGAGCCTCACAACAGAGCTCCGTTCTTCTGGAGGGGGAAGGAGACAG---------CGG
AGTAGGAACAGAAAA
>Orangutan|ENSPPYG00000005034|ENSPPYT00000005956
------------ATGGCGGCCCCC---------------------------AGGAGCTGT
GCCCTATGGAGCTATTGCGGTCGTGGG---------------------TGGTCGTGGGCG
------------------------ATGCGGGGC---------------------------
------------------TGCCAGCTCCTCGGGCTT------------------------
------------------------------------------------------------
------------------------------------------------------------
------------------------------------CGTAGCTCTTGGCCCGGGGCCCCA
---------------------------------------------------CTAAGT---
------------------------------------------------------------
---------GCTCGGCTCTTGTCCCAAGAGAAGCGGGCAACGGAAACGCACTTCGGGTTT
GAGACTGTGTCGGAAGAAGAGAAGGGA---------------------------------
---------------------------------GGCAAA---------------------
------------------------------------------GTCTATCAGGTGTTTGAA
AGTGTAGCTAAGAAGTATGATGTGATGAATGATATGATGAGTCTTGGTATCCATCGTGTT
TGGAAGGATTTGCTGCTCTGGAAGATGCGCCCACTTCCTGGGACCCAGCTGCTTGATGTT
GCCGGAGGCACA------------------------------------------------
---AAACAGAAGAGGCAG---TTGAGGGCCCAACAAAAT---TCCTGGGAAGAAATTGCC
AAAGAGTACCAGAAT---GAAGAAGATTCCTTGGGCGGGTCTCGTGTCGTGGTGTGTGAC
ATCAACAAGGAGATGCTAAAGGTTGGAAAGCAGAAAGCCTTGGCTCAAGGATACAGAGCT
------------GTATTAGGAGATGCTGAAGAACTG---TTTGATGATGACAAGTTTGAT
ATTTACACCATTGCCTTTGGGATCCGGAATGTCACACACATTGATCAGGCACTCCAGGAA
GCTCATCGGGTGCTGAAACCAGGAGGACGGTTTCTCTGTCTGGAATTTAGCCAAGTGAAC
AATCCCCTCATATCCAGGCTTTATGATCTATATAGCTTCCAGGTCATCCCTGTCCTGGGA
GAGGTCATCGCTGGAGACTGGAAGTCCTATCAGTACCTTGTAGAGAGTATCCGAAGGTTT
CCGTCTCAGGAAGAGTTCAAGGAGATGATAGAAGATGCAGGCTTCCACAAGGTGACTTAC
GAAAGTCTAACATCAGGCATTGTGGCCATTCATTCTGGCTTCAAACTT------------
---------------
>Platypus|ENSOANG00000001789|ENSOANT00000002843
------------ATGGCGGCCCCT---------------------------GAGAGCGGT
GGAATGTGTGGCCTCCTCAGGCGGGGA---------------------TGGCGGCTGGCG
------------------------------------------------------------
------------------------------------------------------------
------------------------------------------------------------
------------------------------------------------------------
------------------------------------------------------GGCTCC
CGCCTCGGCTTCTTGCCTCCTGGGCGCGGAGGGAACCGGGCCGCGCCGGCA---------
------------------------------------------------------------
---------GGACGGCTTTTCTCCACCGAGAAGCGGGAGGCGGACACTCACTTCGGGTTC
CAGACGGTCTCCGAGGCGGAGAAGGGG---------------------------------
---------------------------------GGCAAA---------------------
------------------------------------------GTGTACCAGGTGTTTGAG
AGCGTGGCTAAGAAGTATGACGTGATGAACGACTCGATGAGCCTGGGAATCCACCGGATC
TGGAAGGACCTGCTGCTGCAGCAAATGAGGCCTCATCCAGGGACCCAGCTGCTCGATGTG
GCTGGGGGCACAGGAGACATTGCCTTTCGATTCATTAATTATATTCGCTCTCAG---CAA
CGGCAGCAGCAGCGAGAGAAACTGAAGGCCCAGCAAAACTTATCCTGGGCAGAAATTGCC
AAGAGTTACCAGGGTGTGGCCCATGACCCTCTGGGGGGCTCCCAAGTGGTGGTCTGCGAC
ATTAACAAGGAAATGCTAAAGGTTGGCAAGGAGAAAGCCCAGACCCTGGGCTACGGAAAA
GGCCTAGCTTGGGTAGTAGGCGACGCTGAAGAACTGCCCTTCGATGATGACAAGTTCGAT
GTTTACACCATCGCCTTTGGAATCCGGAACGTCACCCACATGGACCGGGCACTGGAGGAA
GCCTATCGGGTCTTGAGACCAGGAGGAAGGTTCCTTTGCCTGGAGTTTAGCCAAGTCACC
AACCCCCTCGTTGCCAGGCTCTACGACCTATATAGCTTCCAGGTCATTCCAGTTCTGGGG
GAAGTCATTGCCGGGGACTGGAAGTCCTATCAGTACCTCGTGGAGAGCATCCGGCGTTTC
CCGGCTCAGGAAGAGTTCAAGGAGATGATCGAAGATGCCGGTTTTCGGAAGGTGACGTAC
CGGAGCCTCACGTCCGGCATCGTGGCCATTCACTCGGGCTTCAAACTG------------
---------------
>Rabbit|ENSOCUG00000014871|ENSOCUT00000014867
------------ATGGCGGCTCCC---------------------------AGTATCTGT
TCTCAGTGGAGCCGCTATGGCAGCGGG---------------------TGGTTGCGGGCC
------------------------ATGCGGGGT---------------------------
------------------TGCTGGGTTCCCAGGCTC------------------------
------------------------------------------------------------
------------------------------------------------------------
------------------------------------CGTAGCTCCTGGCCCGCGGGCTCT
---------------------------------------------------CTGGGT---
------------------------------------------------------------
---------GCACGCCTGTTGTCTCAAGAGAAGCGGGCAACGGAAACGCACTTCGGGTTC
GAGACTGTGGCGGAGGACGAGAAAGGG---------------------------------
---------------------------------GGCAAA---------------------
------------------------------------------GTCTATCACGTATTTGAA
AGTGTGGCCAAGAGGTACGACGTGATGAATGACATGATGAGCCTCGGCATCCATCGCGTT
TGGAAGGATTTGCTGCTCCGGGAGATGCGCCCACTTCCTGGGACCCAGCTGCTGGATGTT
GCCGGAGGCACAGGTGACATTGCATTCCGGTTCCTTAATTATGTCCAGGCACAGCATCAA
GGAAAGCAGAAGAGGCAG---TTAAGAGCCCAGCAAAATTTATCCTGGGAAGAAATTGCC
AACAAGTACCGGAAT---GAAGAGGATTCCCTGGGCGGTTCCCGTGTCGTGATCTGTGAC
ATCAACAAGGAGATGCTCAAGGTTGGCAAGCAGAAGGCCACGGCTCAGGGCCACAAAGCT
GGACTTGCTTGGGTGTTAGGAGATGCTGAAGAACTGCCCTTTGATGACGACAAGTTTGAC
GTTTACACCATTGCCTTTGGGATCCGGAACGTGACCCACATCGATCGGGCACTCCAGGAA
GCCCATCGGGTCCTAAAGCCAGGAGGACGGTTTCTCTGTCTGGAATTTAGCCAAGTGAAC
AATCCCCTCCTATCCAGGATTTATGATCTGTATAGCTTCCAAGTCATTCCTGTCCTGGGA
GAGGTTATTGCAGGAGACTGGAAGTCCTATCAGTACCTTGTAGAGAGCATCCGGCGTTTC
CCATCTCAGGAAGAGTTCAAGGAGATGATAGAAGATGCGGGTTTTCAGAAGGTGACTTAC
GAAAGCCTAACATCAGGCATTGTGGCCATTCATTCTGGCTTCAAGCTT------------
---------------
>Rat|ENSRNOG00000001171|ENSRNOT00000001546
------------ATGGCGGCGCCC---------------------------AGGAGCTGT
GTTCTATGGAGCTACTGCGGCCACGGG---------------------TGGTCGCGATTA
------------------------GCAGGAGAC---------------------------
------------------TGCAGGCTCCCCGGGTTT------------------------
------------------------------------------------------------
------------------------------------------------------------
------------------------------------CGTAGATCTTGGCTGGGGGCCACG
---------------------------------------------------CTGAGT---
------------------------------------------------------------
---------GCGCGGTCCTTGTCCCAAGAGAAGCGAGCCGCGGAAACTCACTTCGGGTTT
GAGACGGTGTCGGAAAAGGAAAAAGGA---------------------------------
---------------------------------GGCAAA---------------------
------------------------------------------GTCTACCAGGTGTTTCAG
AGCGTGGCCAGGAAGTACGACCTGATGAATGACATGATGAGCCTCGGCATCCACCGTGCC
TGGAAGGATTTGCTGATCAGGAAAATGCACCCGCTGCCCGGGACCCAGCTGCTCGATGTG
GCTGGAGGCACAGGTGACATTGCATTCCGGTTCCTTAGTTACGTTCAGACACAGCATGAG
AGGAAACAGAGGAGACAG---CTGAGGACGCGGCAGAATTTATCCTGGGAAGAAATTGCC
AGAAAGTACCAGAGT---AAAGAGGACCCCCTGGGAGGTTCGCTTGTCATGGTCTGCGAC
ATCAACAGGGAGATGCTGAAGGTCGGAAAGCAGAAAGCCTTGGCCCGGGGACACACGGCT
GGACTTGCGTGGGTGCTGGGAGACGCTGAAGAACTGCCCTTTGATGATGACAGATTTGAC
GTTTACACCATTGCCTTTGGGATCCGGAATGTCACGCACATTGACCGGGCTCTCCAGGAA
GCCCATCGAGTCCTAAAGCCTGGAGGACGGTTTCTCTGTCTGGAGTTTAGCCAAGTGAAT
GACCCCCTCATCTCCAGGCTTTATGATCTGTACAGCTTCCAGGTCATCCCTGTCATCGGT
GAGGTCATTGCAGGAGACTGGAAGTCCTATCAATACCTTGTGGAAAGTATTCGCAAGTTC
CCAAATCAGGAAGAGTTCAAGGACATGATAGAAGACGCAGGCTTTCAGAAGGTGACTTAC
GAGAGCCTGACTTCAGGGATTGTGGCCATTCACTCTGGCTTCAAACTC------------
---------------
>Macaque|ENSMMUG00000020601|ENSMMUT00000028984
------------ATGGCTGCCCCC---------------------------AAGAGCTGC
GCTCTATGGAGCTATTGCGGCCGTGGG---------------------TGGTCGCGGGCG
------------------------ATGCGGGGC---------------------------
------------------TGCCAGCTCCTCGGGCTT------------------------
------------------------------------------------------------
------------------------------------------------------------
------------------------------------CGTAGCTCTTGGCCGGGGGCCTCA
---------------------------------------------------CTAAGT---
------------------------------------------------------------
---------GCTCGGCTCTTGTCCCAAGAGAAGCGGGCAACGGAAACGCACTTCGGGTTT
GAGACTGTGCCGGAAGAGGAGAAGGGG---------------------------------
---------------------------------GGCAAA---------------------
------------------------------------------GTCTATCAGGTGTTTGAA
AGTGTGGCTAAGAAGTATGATGTGATGAATGATATGATGAGTCTTGGTATCCATCGTGTT
TGGAAGGATTTGCTGCTCTGGAAGATGCGCCCACTTCCTGGGACCCAGCTGCTTGATGTT
GCTGGAGGCACAGGTGACATTGCATTCCGGTTCCTTAATTATGTTCAGTCCCAGCATCAG
AGTAAACAGAAGAGGCAG---TTAAGGGCCCAACAAAATTTATCCTGGGAAGAAATTGCC
AAAAAGTACCAGAAT---GAAGAAGATTCCTTGGGCGGGTCTCGTGTCGTGGTGTGTGAC
ATCAACAAGGAGATGCTAAAGGTTGGAAAGCAGAAAGCCTTGGCTCAAGGATACAGAGCT
GGACTTGCATGGGTATTAGGAGACGCTGAAGAGCTGCCCTTCGATGATGACAAGTTTGAT
ATTTACACCATTGCCTTTGGGATCCGGAATGTCACACACATTGATCAG------------
------------------------------------------------------------
------------------------------------------------------------
------------------------------------------------------------
------------------------------------------------------------
------------------------------------------------------------
---------------
>Marmoset|ENSCJAG00000001205|ENSCJAT00000002215
------------ATGGCGGCTCCC---------------------------AGAAGCTTG
GCTCTATGGAACTATTGCAGTCGTAGG---------------------TGGTCGCGGGCG
------------------------ATGCGGGGC---------------------------
------------------TGTCAGCTCCTCGGGCTT------------------------
------------------------------------------------------------
------------------------------------------------------------
------------------------------------CGTGGCTCTTGGCCCGAGGCCCCA
---------------------------------------------------CTAAGT---
------------------------------------------------------------
---------GCGCGGCTCTTGTCCCAAGAGAAGCGGGCAACGGAAACGCACTTCGGGTTT
CAGACTGTGTCGGAAGAGGAAAAGGGG---------------------------------
---------------------------------GGCAAA---------------------
------------------------------------------GTCCATCAGGTGTTTGAA
AGTGTGGCTAAGAAGTATGATGTGATGAATGATATGATGAGTCTTGGTATCCATCGTCTT
TGGAAGGATTTGCTGCTCTGGAAGATGCATCCGCTTCCTGGGACCCAGCTGCTTGATGTT
GCTGGAGGCACAGGTGACATTGCATTCCGGTTCCTAAATTATGTTCAGTCCCAGCATCAG
AGAAAACAGAAGAGGCAG---TTAAGGGCCCAACAAAGTTTATCCTGGGAAGAAATTGCC
AAAGAGTACCAGAAT---GAAGAAGATTCCTTGGGTGGGTCTCATGTCATGGTGTGTGAC
ATCAACAAGGAGATGCTAAAGGTTGGAAAGCAGAAAGCCTTGGCTCAAGGATACAGAGCT
GGACTTGCATGGGTATTAGGAGATGCTGAAGAACTGCCCTTTGATGATGACAAGTTTGAT
ATTTACACCATTGCCTTTGGGATTCGGAATGTCACACACATTGATCAGGCACTCCAGGAA
GCCCATCGGGTGCTGAAACCAGGAGGACGGTTTCTGTGTCTGGAATTTAGCCAAGTGAAC
AATCCCCTCATATCAAGGCTTTATGATCTGTATAGCTTCCAGGTCATCCCTGTCCTGGGA
GAGGTCATTGCTGGAGACTGGAAGTCCTATCAATACCTTGTAGAGAGTATCCGAAGGTTC
CCGTCTCAGGAAGAGTTCAAGGAGATGATAGAAGATGCAGGCTTTCACAAGGTCACTTAT
GAAAGTCTAACATCAGGTATTGTGGCCATTCATTCTGCCTTCAAACTT------------
---------------
>Microbat|ENSMLUG00000014636|ENSMLUT00000014643
------------ATGGCGGCCCCC---------------------------AGGAGCTGC
GCTCTATGGGGCTACTATGGCCGCGGG---------------------TGGTCGCGCGTG
------------------------ATGCGGGGC---------------------------
------------------TGCCGGCTCCCCGGGCTT------------------------
------------------------------------------------------------
------------------------------------------------------------
------------------------------------CGTAGCTCCTGGCCAGGGAGTCCG
---------------------------------------------------CTGGGT---
------------------------------------------------------------
---------GCGCGGCTCTTGTCCCAAGAGAAACGGGCAACGGAAACGCACTTCGGGTTT
GAGACTGTGTCGGAGGAGGAGAAGGGG---------------------------------
---------------------------------GGCAAA---------------------
------------------------------------------GTCTATCAGGTGTTTGAG
AGTGTGGCCAAGAAGTATGATGTGATGAATGATATGATGAGTCTTGGCATCCACCGTGTG
TGGAAGGACTTGCTGCTCTGGAGAATGCACCCGTTTCCTGGGACGCAGCTCCTCGATGTC
GCTGGAGGCACAGGTGACATTGCATTCCGGTTCCTTAATTACATTCAGGCACAGCATCGG
AGAAAGCAGAAGAGGCAG---TTAAGGACCCAGCAAAATTTATCTTGGGAAGAAATTGCC
CAAAAGTACCAGAAT---GAAGAGGATTCCTTGAACGGTTCCCATGTCGTGGTCTGTGAC
ATCAACAAGGAGATGCTGAAGATTGGAAGGAAGAAAGCCTGTGCCCAAGGATACAAAACT
GGACTTGCTTGGGTATTGGGAGATGCTGAAGAACTACCCTTTGATGATGACAAGTTTGAT
GTTTACACCATTGCCTTTGGGATCCGGAATGTCACACACATTGATCGGGCACTCCAGGAA
GCTCATCGGGTCCTGAAACCAGGAGGACGGTTTCTCTGTCTGGAGTTTAGCCAAGTGACC
AATCCCCTTGTGTCCAGGCTTTATGATCTCTATAGCTTCCAGGTTATTCCTGTCATGGGA
GAGGTTATTGCAAAAGACTGGAAGTCCTACCAATACCTTGTAGAGAGTATTCGACAGTTC
CCAGCTCAGGAGGAGTTCAAGGAGATGATAGAAGATGCAGGTTTTCAGAAAGTGACTTAT
GAAAGTCTAACATCAGGCATCGTGGCCATTCACTCTGGCTTCAAACTG------------
---------------
>Human|ENSG00000110871|ENST00000288532
------------ATGGCGGCCCCC---------------------------GGGAGCTGT
GCTCTATGGAGCTATTGCGGCCGTGGG---------------------TGGTCGCGGGCG
------------------------ATGCGGGGC---------------------------
------------------TGCCAGCTCCTCGGGCTT------------------------
------------------------------------------------------------
------------------------------------------------------------
------------------------------------CGTAGCTCTTGGCCCGGGGACCTA
---------------------------------------------------CTAAGT---
------------------------------------------------------------
---------GCTCGGCTCTTGTCCCAAGAGAAGCGGGCAGCGGAAACGCACTTTGGGTTT
GAGACTGTGTCGGAAGAGGAGAAGGGG---------------------------------
---------------------------------GGCAAA---------------------
------------------------------------------GTCTATCAGGTGTTTGAA
AGTGTGGCTAAGAAGTATGATGTGATGAATGATATGATGAGTCTTGGTATCCATCGTGTT
TGGAAGGATTTGCTGCTCTGGAAGATGCACCCGCTTCCTGGGACCCAGCTGCTTGATGTT
GCTGGAGGCACAGGTGACATTGCATTCCGGTTCCTTAATTATGTTCAGTCCCAGCATCAG
AGAAAACAGAAGAGGCAG---TTAAGGGCCCAACAAAATTTATCCTGGGAAGAAATTGCC
AAAGAGTACCAGAAT---GAAGAAGATTCCTTGGGCGGGTCTCGTGTCGTGGTGTGTGAC
ATCAACAAGGAGATGCTAAAGGTTGGAAAGCAGAAAGCCTTGGCTCAAGGATACAGAGCT
GGACTTGCATGGGTATTAGGAGATGCTGAAGAACTGCCCTTTGATGATGACAAGTTTGAT
ATTTACACCATTGCCTTTGGGATCCGGAATGTCACACACATTGATCAGGCACTCCAGGAA
GCTCATCGGGTGCTGAAACCAGGAGGACGGTTTCTCTGTCTGGAATTTAGCCAAGTGAAC
AATCCCCTCATATCCAGGCTTTATGATCTATATAGCTTCCAGGTCATCCCTGTCCTGGGA
GAGGTCATCGCTGGAGACTGGAAGTCCTATCAGTACCTTGTAGAGAGTATCCGAAGGTTT
CCGTCTCAGGAAGAGTTCAAGGACATGATAGAAGATGCAGGCTTTCACAAGGTGACTTAC
GAAAGTCTAACATCAGGCATTGTGGCCATTCATTCTGGCTTCAAACTT------------
---------------
>Orca|XP_004281465.1
------------ATGGCGGCCCCC---------------------------AGGAGCTGG
GTTTTATGGAGCTTCTGCTGCCGTGGG---------------------TCGTCGCGGGTG
------------------------TTGCTGGGC---------------------------
------------------TGCAGGCTTCCCGGGCTT------------------------
------------------------------------------------------------
------------------------------------------------------------
------------------------------------CGTAGCTCCTGGCCCAGGGGCCCG
---------------------------------------------------CTGGGT---
------------------------------------------------------------
---------GCGCGGCCCTTGTCCCAAGAGAAGCGGGCAACCGAAACGCACTTCGGGTTT
GAGACTGTGTCGGAAGAGGAGAAGGGG---------------------------------
---------------------------------GGCAAA---------------------
------------------------------------------GTCTATCAGGTGTTTGAA
AGTGTGGCCAAGAAGTATGATGTGATGAATGATATGATGAGTCTTGGTATCCACCGTATT
TGGAAGGATTTGCTGCTCTGGAAGATGCGCCCGTTTCCGGGGACCCAGCTGCTGGATGTT
GCTGGAGGCACAGGTGACATTGCATTCCGGTTCCTTAATTATGTTCAGGCACAGCATCAG
AGAAAGGAGAAGAGGCAA---TTAAGGGCCCAACAAAATTTATCCTGGGAAGAAATTGCC
AAAAAGTACCAGAAT---GAGGAGGATTCTTTGGACGGTTCTCATGTCATGGTCTGTGAC
ATCAACAAGGAGATGCTAAAGATTGGAAAACAGAAAGCCCGTGCTCGAGGATACAAAGCT
GGACTTGCTTGGGTAGTGGGAGACGCTGAAGAACTGCCCTTCGATGATGACAAATTTGAT
GTTTACACCATTGCCTTTGGGATCCGGAATGTCACACACATTGATCAGGCGCTCCAGGAA
GCCCATCGGGTCCTGAAGCCAGGAGGACGGTTTCTCTGTCTGGAGTTCAGCCAAGTAAAC
AATCCGCTCGTATCCAGGCTCTATGATGTATATAGCTTCCAGGTCATTCCTGTCCTGGGA
GAGGTCATTGCAGGAGATTGGAAGTCCTATCAATACCTTGTAGAAAGTATCCGACAGTTC
CCATCTCAGGAGGAGTTCAAGGAGATGATAGAAGATGCAGGTTTTCAGAAGGTGACTTAT
GAAAATCTAACATCAGGCATTGTAGCCATTCATTCTGGCTTCAAACTG------------
---------------
>Chimp|ENSPTRG00000005539|ENSPTRT00000010161
------------ATGGCGGCCCCC---------------------------GGGAGCTGT
GCTCTATGGAGCTGTTGCGGCCGTGGG---------------------TGGTCGCGGGCG
------------------------ATGCGGGGC---------------------------
------------------TGCCAGCTCCTCGGGCTT------------------------
------------------------------------------------------------
------------------------------------------------------------
------------------------------------CGTAGCTCTTGGCCCGGGGACCCA
---------------------------------------------------CTAAGT---
------------------------------------------------------------
---------GCTCGGCTCTTGTCCCAAGAGAAGCGGGCAGCGGAAACGCACTTTGGGTTT
GAGACTGTGTCGGAAGAGGAGAAGGGG---------------------------------
---------------------------------GGCAAA---------------------
------------------------------------------GTCTATCAGGTGTTTGAA
AGTGTGGCTAAGAAGTATGATGTGATGAATGATATGATGAGTCTTGGTATCCATCGTGTT
TGGAAGGATTTGCTGCTCTGGAAGATGCGCCCGCTTCCTGGGACCCAGCTGCTTGATGTT
GCTGGAGGCACAGGTGACATTGCATTCCGGTTCCTTAATTATGTTCAGTCCCAGCATCAG
AGAAAACAGAAGAGGCAG---TTAAGGGCCCAGCAAAATTTATCCTGGGAAGAAATTGCC
AAAGAGTACCAGAAT---GAAGAAGATTCCTTGGGCGGGTCTCGTGTCGTGGTGTGTGAC
ATCAACAAGGAGATGCTAAAGGTTGGAAAGCAGAAAGCCTTGGCTCAAGGATACAGAGCT
GGACTTGCATGGGTATTAGGAGATGCTGAAGAACTGCCCTTTGATGATGACAAGTTTGAT
ATTTACACCATTGCCTTTGGGATCCGGAATGTCACACACATTGATCAGGCACTCCAGGAA
GCTCATCGGGTGCTGAAACCAGGAGGACGGTTTCTCTGTCTGGAATTTAGCCAAGTGAAC
AATCCCCTCATATCCAGGCTTTATGATCTATATAGCTTCCAGGTCATCCCTGTCCTGGGA
GAGGTCATCGCTGGAGACTGGAAGTCCTATCAGTACCTTGTAGAGAGTATCCGAAGGTTT
CCGTCTCAGGAAGAGTTCAAGGAGATGATAGAAGATGCAGGCTTTCACAAGGTGACTTAC
GAAAGTCTAACATCAGGCATTGTGGCCATTCATTCTGGCTTCAAACTT------------
---------------
>Cow|ENSBTAG00000015761|ENSBTAT00000020929
------------ATGGCAGCCCCC---------------------------AGGAGCTGG
GCTCTATGGAGCTTCTGCGGCTGTGGG---------------------TGGTCGAGGGCA
------------------------GTGTCGGGC---------------------------
------------------TGCAGGCTCCCCGGGCTT------------------------
------------------------------------------------------------
------------------------------------------------------------
------------------------------------CGTAGCTCCTCGCCCAGGGGCCCC
---------------------------------------------------CTGGGT---
------------------------------------------------------------
---------GCACGGCTCTTGTCCCAAGAGAAGGAGGCAACCGAAACGCACTTTGGGTTT
GAGACTGTGTCGGAAGAGGAGAAGGGG---------------------------------
---------------------------------GGCAAA---------------------
------------------------------------------GTCTATCAGGTGTTTGAA
AGTGTGGCCAAGAAGTATGATGTGATGAATGATATGATGAGTCTCGGTATCCATCGTGTT
TGGAAGGATTTGCTGCTCTGGAAGATGCGCCCGTTTCCTGGGACCCAGCTTCTGGATGTT
GCTGGAGGCACAGGTGACATTGCATTCCGGTTCCTTAATTATGTTCAGGCGCAGCATCAG
AGAAAGCAGAAGAGGCAG---CTAAGGGCCCAACAAAATTTATCCTGGGAAGAAATTGCC
AGAAAGTACCAGAAT---GAAGAGGATTCCTTGGGTGGTTCTCATGTCATGGTCTGTGAC
ATCAACAAGGAGATGCTAAAGATTGGAAAACAGAAAGCCCGTGCTCAAGGATACAAAGCT
GGACTTGCCTGGATATTGGGAGATGCAGAAGAACTGCCCTTCGACGATAACAAGTTTGAT
GTTTACACCATTGCCTTTGGGATCCGGAACGTCACACACATTGATCAGGCACTACAGGAA
GCCCACCGTGTCCTGAAACCAGGAGGAAGGTTTCTCTGTCTGGAGTTCAGCCAAGTAAAC
AATCCCCTCCTATCCAGGCTCTATGATGTATATAGCTTCCAGGTCATTCCTGTCCTGGGA
GAAGTCATTGCAGGAGATTGGAAGTCCTACCAATACCTTGTAGAGAGTATCCGACAGTTC
CCATCTCAGGAGGAATTCAAGGAGATGATAGAAGATGCAGGTTTTCAGAAGGTGACTTAT
GAAAATCTCACATCAGGCATTGTAGCCATTCACTCTGGTTTCAAACTTTATCTCCGT---
---------------
>Dog|ENSCAFG00000010338|ENSCAFT00000047435
ATGTCGGAAGCGGTGGCGGCGGCGCTGGGGGAGCTCTGCGGCATCAACGGGGGCCTCGGC
GGCGGCGGCGGTCGGAGCGGAGCGGGCGCGGCGGGGACCCAGGCTCATGGCGTTCGGGGC
------------------------CGGCGGGGGTCGGCGGCGGCAGCGGTTCTCGGCCTT
CATGGCGACATTTTTCCCTGTTTCCTTCCTCGGCTTCTCAAACTGGAAAGAGAAGCGGCG
GGCGGGGCTGTCGAGCCCGGCGGCGGCGGCGGCGGCGGTGGTGGCGACAGAGAAGGAGGA
GGAGGCCGGGGCTCGGAGGTCCGGGCCGGGCCTGGCGGGGCGGAGGCTGCGGGGGAAGGG
GAGGCGAGGGAGGGTGCGCGAGCCCCGCCGGCCGGCCGGACACGCTCTCCCGCCGCGGGG
---------------------------------------------------CAGGGGAGA
GGGCTGGCTGTCTTGGTGTCGGGGACGGGTGTCTCCGACACAGCGACCGACACTCGCCTC
TGGGCCGAGGCCGAGGTGCTCCGGCAATGGCGACGAGTCGCCAAACAGCATCTC------
---------------GAAGAACCCGGATGGACTATATATAGTGGCAATGTAGGAGTGACG
CCCTCTGGGAAATGTAGTTTTCTACCTACATCCGGGCCC---------------------
------------------------------------------ATCTATCATGTGTTTGAA
AGTGTGGCCAAGAAGTATGATGTAATGAATGATATGATGAGTCTTGGTATCCATCGTATT
TGGAAGGATTTGCTGCTCTGCAAGATGCGCCCGTTTCCTGGAACCCAGCTGCTCGATGTT
GCTGGAGGCACAGGTGACATTGCCTTCCGGTTCCTTAATTATGTCCAGGCCCAGCATAAG
GGAAAGCAGAAGAGGCAG---TTACGGGCCCAGCAAAATTTATCCTGGGAAGAAATTGCC
AAAAAGTACCAAAAT---GAAGAGGACCCCTTGGGCGGTTCCCGGGTCGTGGTCTGCGAC
ATCAACAAGGAGATGCTAAAGATTGGAAAGCAGAAAGCCCGTGCCCAGGGCTACAAAGCT
GGACTTGCTTGGGTATTGGGAGATGCTGAAGAACTGCCCTTTGATGATGACAAGTTTGAT
GTTTACACTATTGCCTTTGGGATCCGGAATGTCACACACATCGATCAGGCACTCCAGGAA
GCCCATCGAGTCCTGAAGCCAGGAGGACGGTTTCTCTGTCTGGAGTTCAGTCAAGTGAAC
AACCCCCTCATATCCAGGCTTTATGATCTATATAGCTTCCAGGTCATTCCTGTCCTGGGA
GAGGTCATTGCAGGAGATTGGAAGTCCTACCAATATCTTGTAGAAAGTATCCGACAGTTC
CCATCTCAGGAGGAATTCAGAGAGATGATAGAAGATGCAGGTTTTGAGAAGGTGACTTAT
GAAAGTCTCACATCAGGCATTGTGGCTATTCATTCTGGCTTCAAACTG------------
---------------
>Elephant|ENSLAFG00000006646|ENSLAFT00000006643
------------ATGGCGGCCCCC---------------------------AGTAGCTGC
CTTTTATGGAACTACTGCGGCCGTGGG---------------------TGGTCGCCGGCG
------------------------ATGCTGTTC---------------------------
------------------TGCCGGCTCCCCGGGCTT------------------------
------------------------------------------------------------
------------------------------------------------------------
------------------------------------CGTAGCTCCTGGCCCGGGGGCCCG
---------------------------------------------------CTGGGT---
------------------------------------------------------------
---------GCGCGGCTCTTGTCCCACGAGAAGCAGTCGACAGAAACGCACTTCGGGTTT
GAAACGGTGTCGGAGGAGGAAAAGGGA---------------------------------
---------------------------------GGCAAA---------------------
------------------------------------------GTCTACCATGTGTTTGAA
AGCGTGGCCAAGAAGTATGATGTGATGAATGATATGATGAGTCTTGGTATCCATCGTGTT
TGGAAGGATTTGCTGCTCAGGAAGATGCACCCGTTTCCTGGGACCCAGCTGCTCGACGTT
GCTGGAGGCACAGGTGATATTGCATTCCGGTTCCTTAATTATATTCAGGCTCAGCATCAG
AGGAAGCAGAAGAGGCAG---TTGAGAGCCCAACAGACATTATCCTGGGAAGAAATTGCC
AAAAAGTATCACAGT---GAAGAGGACTCCTTGGGTGGCTCCCATGTCATGGTCTGTGAC
ATCAACAAAGAGATGCTCAAAGTTGGAAAGCAGAAAGCACGTGCTCAAGGATACAAAGCT
GGACTTGCTTGGGTATTGGGAGATGCTGAAGAACTGCCCTTTGGTGATGACAAGTTCGAT
GTTTACTCCATTGCCTTTGGGATCCGGAATGTAACACACATTGATCTGGCACTCCAGGAA
GCCCATCGTGTCCTGAAACCAGGAGGACGGTTTCTCTGTCTGGAGTTTAGCCAAGTGAAC
AATCCCCTCGTATCCAGGCTTTATGATCTGTATAGCTTCCAGGTCATTCCTGTCATGGGA
GAGGTCATTGCAGGAGACTGGAAGTCCTACCAGTACCTTGTAGAGAGTATCCGAAGGTTC
CCACCTCAGGAGGAGTTCAAGGAGATGATAGAAGATGCAGGTTTTCAGAAGGTGACGTAT
GAAAGTCTAACATCAGGAATCGTGGCCATTCATTCTGGCTTCAAACTG------------
---------------
>Bowhead|bmy_05752T0
------------ATGGCGGCCCCC---------------------------AGGAGCTGG
GTTTTATGGAGCTTCTGCTGCCGTGGG---------------------TGGTCGCGGGTG
------------------------TTGCCGGGC---------------------------
------------------TGCAGGCTTCCCGGGCTT------------------------
------------------------------------------------------------
------------------------------------------------------------
------------------------------------CGTAGCTCCTGGCCCAGGGGCCCG
---------------------------------------------------CTGGGT---
------------------------------------------------------------
---------GCGCGGCCGTTGTCCCAAGAGAAGCGGGCAACCGAAACGCACTTCGGGTTT
GAGACTGTGTCGGAAGAGGAGAAGGGG---------------------------------
---------------------------------GGCAAAGGTGAAAAGGGACTTTTCCAG
GTTAATCTTATGAATAGTCCAATCATGTTGTATTTCTCTCAAGTCTATCAGGTGTTTGAA
AGTGTGGCCAAGAAGTACGATGTGATGAATGATATGATGAGTCTTGGTATCCACCGTGTT
TGGAAGGATTTGCTGCTCTGGAAGATGCGCCCGTTTCCGGGGACCCAGCTGCTGGATGTT
GCTGGAGGCACAGGTGACATTGCATTCCGGTTCCTTAATTATGTTCAGGCGCAGCATCAG
AGAAAGGAGAAGAGGCAA---TTAAGGGCCCAACAAAATTTATCCTGGGAAGAAATTGCC
AAAAAGTACCAGAAC---GAAGAGGATTCTTTGGGCGGTTCTCATGTCATGGTCTGCGAC
ATCAACAAGGAGATGCTAAAGATTGGAAAACAGAAAGCCCGTGCTCAAGGATACAAAGCT
GGACTTGCTTGGGTATTGGGAGATGCTGAAGAACTGCCCTTTGATGATGACAAGTTTGAT
GTTTACACCATCGCCTTTGGGATCCGGAACGTCACACACATTGATCGGGCGCTCCAGGAA
GCCCATCGGGTCCTGAAGCCAGGAGGACGGTTTCTCTGTCTGGAGTTCAGCCAAGTAAAC
AATCCGCTCGTATCCAGGCTCTATGATGTATATAGCTTCCAGGTCATTCCTGTCCTGGGA
GAGGTCATTGCAGGAGATTGGAAGTCCTATCAATACCTTGTAGAAAGTATCCGACAGTTC
CCATCTCAGGAGGAGTTCAAGGAGATGATAGAAGATGCAGGTTTTCAGAAGGTGACTTAT
GAAAATCTAACATCAGGCATTGTAGCCATTCATTCTGGCTTCAAACTG------------
---------------
>Minke|BACU010541
------------ATGGCGGCCCCC---------------------------AGGAGCTGG
GCTTTATGGAGCTTCTGCTGCCGTGGG---------------------TGGTCGCGGGTG
------------------------TTGCCGGGC---------------------------
------------------TGCAGGCTTCCCGGGCTT------------------------
------------------------------------------------------------
------------------------------------------------------------
------------------------------------CGTAGCTCCCGGCCCAGGGGCCCG
---------------------------------------------------CTGGGT---
------------------------------------------------------------
---------GCGCGGCCCTTGTCCCAAGAGAAGCGGGCAACCGAAACGCACTTCGGGTTT
GAAACTGTGTCGGAAGAGGAGAAGGGG---------------------------------
---------------------------------GGCAAAGGTGAAAAGGGACTTTTCCAG
GTTAATCTTATGAATAGTCCAATCATGTTGTATTTCTCTCAAGTCTATCAGGTGTTTGAA
AGTGTGGCCAGGAAGTATGATGTGATGAATGATATGATGAGTCTTGGTATCCACCGTGTT
TGGAAGGATTTGCTGCTCTGGAAGATGCGCCCGTTTCCGGGGACCCAGCTGCTGGATGTT
GCTGGAGGCACAGGTGACATTGCATTCCGGTTCCTTAATTATGTTCAGGCACAGCATCAG
AGAAAGGAGAAGAGGCAA---TTAAGGGCCCAACAAAATTTATCCTGGGAAGAAATTGCC
AAAAAGTACCAGAAT---GAAGAGGATTCTTTGGGCGGTTCTCATGTCATGGTCTGCGAC
ATCAACAAGGAGATGCTAAAGATTGGAAAACAGAAAGCCCGTGCTCAAGGATACAAAGCT
GGACTTGCTTGGATATTGGGAGATGCTGAAGAACTGCCCTTTGATGATGACAAGTTTGAT
GTTTACACCATTGCCTTTGGGATCCGGAATGTCACACACATTGATCGGGCGCTCCAGGAA
GCCCATCGGGTCCTGAAGCCAGGAGGACGGTTTCTCTGTCTGGAGTTCAGCCAAGTAAAC
AATCCGCTCGTATCCAGGCTCTATGATGTATATAGCTTCCAGGTCATTCCTGTCCTGGGA
GAGGTCATTGCAGGAGATTGGAAGTCCTATCAATACCTTGTAGAAAGTATCCGACAGTTC
CCATCTCAGGAGGAGTTCAAGGAGATGATAGAAGATGCTGGTTTTCAGAAGGTGACTTAT
GAAAATCTAACATCAGGCATTGTAGCCATTCATTCTGGCTTCAAACTG------------
---------------
