# Supplementary material for: Insights into the Evolution of Longevity from the Bowhead Whale Genome
Source: Cell Rep. 2015 Jan 6;10(1):112–22. doi: 10.1016/j.celrep.2014.12.008 (PMC4536333; doi:10.1016/j.celrep.2014.12.008)
Supplement: Supplemental Folder 2. Species Used in the Analysis of Selective Pressure Variation, Single-Gene Orthologous Families Tested, Likelihood Ratio Tests, MAKER Parameters, and Full Assembly and Read Usage Data, Related to Experimental Procedures [file mmc3.zip › Tested SGOs/reciprocal_group_3027.2.fas]

>Gibbon|ENSNLEG00000005135|ENSNLET00000006534
---------------------------ATGGCAGACCCAGATGTCCTCACTGAAGTTCCA
GCAGCATTGAAGCGGTTAGCCAAGTATGTGATCCGGGGATTTTATGGCATTGAGCATGCC
TTGGCCTTGGACATCTTGATCAGGAACCCCTGTGTGAAAGAGGAGGATATGCTGGAGCTG
CTCAAGTTTGATCGGAAGCAACTTCGATCAGTTTTGAATAATTTAAAGGGAGACAAGTTT
ATCAAATGCAGAATGAGGGTAGAGACTGCTGCAGACGGGAAAACCACTCGCCATAACTAC
TACTTCATCAATTATCGTACTCTTGTTAATGTGGTAAAATATAAACTGGACCACATGAGA
AGGAGGATTGAGACCGATGAGAGAGATTCGACCAACCGGGCTTCCTTCAAATGTCCTGTC
TGTAGTAGTACTTTCACAGACTTAGAAGCTAATCAGCTCTTTGATCCTATGACAGGA---
ACTTTCCGCTGTACTTTTTGCCATACAGAGGTAGAAGAGGATGAATCAGCAATGCCCAAA
AAAGATGCACGCACACTTTTGGCAAGGTTTAATGAACAAATTGAGCCCATTTATGCATTG
CTTCGGGAGACAGAGGATGTGAACTTGGCCTATGAAATACTTGAGCCAGAACCCACAGAA
ATCCCAGCCCTGAAACAGAGCAAGGACCATGCAGCAACTACTGCTGGAGCTGCTAGCCTA
GCAGGTGGGCACCACCGGGAAGCATGGGCCACCAAAGGTCCTTCCTATGAAGACTTATAC
ACTCAGAAT------------------------GTTGTCATTAACATGGATGACCAAGAA
GATCTTCATCGA---GCCTCACTGGAAGGGAAATCTGCCAAAGAGAGGCCCATTTGGTTG
AGAGAAAGCACTGTCCAAGGGGCATATAGTTCTGAAGATATGAAGGAAGGGGGCGTAGAT
ATGGACGCATTTCAGGAGCGTGAGGAAGGCCGTGCTGGGCCTGATGACAACGAAGAGGTC
ATGCGAGCACTGCTCATTCATGAGAAAAAGACTTCCTCTGCCATGGCTGGTTCAGTGGGA
GCAGCTGCTCCAGTGACCACTGCCAATGGCAGTGACTCGGAAAGCGAGACCAGTGAGTCA
GATGATGATTCTCCACCCCGTCCGGCAGCTGTGGCTATG------CATAAACGAGAAGAG
GATGAAGAGGAAGAT---GACGAGTTTGAAGAAGTAGCAGATGACCCAATTGTCATGGTG
GCTGGC------------------------------------------------------
---------------------------CGTCCG---TTCTCCTACAGTGAAGTGAGCCAA
CGGCCAGAGCTAGTGGCCCAGATGACACCAGAAGAAAAGGAAGCATATATAGCAATGGGA
------------------CAACGCATGTTTGAGGACCTCTTTGAG---------------
---------------------------------------------------
>Gorilla|ENSGGOG00000022773|ENSGGOT00000031101
---------------------------ATGGCAGACCCAGATGTCCTCACTGAAGTTCCA
GCAGCATTGAAGCGGTTAGCCAAGTATGTGATCCGGGGATTTTATGGCATTGAGCATGCC
TTGGCCTTGGACATCTTGATCAGGAACCCCTGTGTGAAAGAGGAGGATATGCTGGAGCTG
CTCAAGTTTGATCGGAAGCAACTTCGATCAGTTTTGAATAATTTAAAGGGAGACAAGTTT
ATCAAATGCAGAATGAGGGTAGAGACTGCTGCAGACGGGAAAACCACTCGCCATAACTAC
TACTTCATCAGTTATCGTACTCTTGTTAATGTGGTAAAATATAAACTGGACCACATGAGA
AGAAGAATTGAGACCGATGAGAGAGATTCGACCAACCGGGCTTCCTTCAAATGTCCTGTC
TGTAGTAGTACTTTCACAGACTTAGAAGCTAATCAGCTCTTTGATCCTATGACAGGA---
ACTTTCCGCTGTACTTTTTGCCATACAGAGGTAGAAGAGGATGAATCAGCAATGCCCAAA
AAAGATGCACGCACACTTTTGGCAAGGTTTAATGAACAAATTGAGCCCATTTATGCATTG
CTTCGGGAGACAGAGGATGTGAACTTGGCCTATGAAATACTTGAGCCAGAACCCACAGAA
ATCCCAGCCCTGAAACAGAGCAAGGACCATGCAGCAACTACTGCTGGAGCTGCTAGCCTA
GCAGGTGGGCACCACCGGGAAGCATGGGCCACCAAAGGTCCTTCCTATGAAGACTTATAC
ACTCAGAAT------------------------GTTGTCATTAACATGGATGACCAAGAA
GATCTTCATCGA---GCCTCACTGGAAGGGAAATCTGCCAAAGAGAGGCCTATTTGGTTG
AGAGAAAGCACTGTCCAAGGGGCATATGGTTCTGAAGATATGAAAGAAGGGGGCATAGAT
ATGGACGCATTTCAGGAGCGTGAGGAAGGCCGTGCTGGGCCTGATGACAACGAAGAGGTC
ATGCGAGCACTGCTCATTCACGAGAAAAAGACTTCCTCTGCCATGGCTGGTTCAGTGGGG
GCAGCTGCTCCAGTGACCGCTGCCAATGGCAGTGACTCAGAAAGCGAGACCAGTGAGTCA
GATGATGATTCTCCACCCCGTCCGGCAGCTGTGGCTGTG------CATAAACGAGAAGAG
GATGAAGAGGAAGAT---GACGAGTTTGAAGAAGTAGCAGATGACCCCATTGTCATGGTG
GCTGGC------------------------------------------------------
---------------------------CGTCCG---TTCTCCTACAGTGAAGTGAGCCAA
CGGCCAGAGCTAGTGGCCCAGATGACACCAGAAGAAAAGGAAGCATATATAGCGATGGGA
------------------CAACGCATGTTTGAGGACCTCTTTGAG---------------
---------------------------------------------------
>Guinea_Pig|ENSCPOG00000009651|ENSCPOT00000009738
---------------------------ATGGCAGACCCAGATGTCCTCACCGAGGTTCCG
GCGGCATTGAAGAGGTTGGCCAAGTACGTGATCCGAGGTTTTTATGGCATAGAGCACGTG
TTGGCCTTGGATATCCTGATTCGGAACCCCTGTGTGAAAGAGGAGGATATGCTGGAGCTA
CTCAAGTTTGATCGGAAGCAACTTCGATCAGTTTTGAATAATTTAAAGGGAGACAAGTTC
ATCAAATGCAGAATGAGAGTAGAAACTGCCGCAGATGGGAAAACTACTCGCCATAATTAC
TACTTTATCAATTATCGCACACTTGTTAATGTGGTAAAATATAAACTAGACCACATGAGA
AGAAGGATTGAGACGGATGAGAGAGATTCCACCAACCGGGCTTCCTTCAAATGTCCTGTG
TGTTGTAGTACTTTCACAGACCTAGAAGCTAATCAGCTCTTTGATCCCATGACAGGA---
ACTTTCCGCTGTACGTTTTGCCATACAGAAGTAGAAGAAGATGAATCAGCAATGCCCAAA
AAAGATGCACGCACACTTTTGGCAAGGTTTAATGAACAAATTGAGCCCATTTATGCATTG
CTTCGGGAGACAGAGGATGTGAACTTGGCCTATGAAGTACTTGAGCCAGAACCTACGGAA
ATCTCAGCCCTGAAACAGAGCAAGGACAGAGCAGCCAGTACTGCTGGAGCTGCTGGCCAA
GCAGGAGGTCACCACCGGGAAGCGTGGGCCACCAGAGGGCCCTCCTATGAGGACTTATAC
ACGCAGAAT------------------------GTTGTCATTAACATGGACGACCAAGAA
GATGTCCACCGT---GCCTCCCTGGAGGGGAAATCTGCCAAAGAGAGACCCATTTGGCTG
AGAGAGAGCACTGTCCAAGGGTCATATAGTTCTGAAGAGATGAAAGAAGGTGGCCTAGAC
ATGGATGCATTTCAGGAGCGCGAGGAAGGCCACACGGGGCCTGATGATAATGAGGAGGTC
ATGCGCGCACTCCTCATTCATGAGAAGAAGACTCCCACTGCCGCCGCCAGCTCTGTGGGG
GCAGCTGCTCCTGTGGCTGCCACCAATCCCAGTGACTCTGAAAGTGAGACCAGCGAGTCA
GACGACGACTCTCCACCCCGGCCAGCAGTGACTGTGGCT------ATGCATCGT------
---------------------CAGTTTGAAGAGGTGGCAGATGATCCTGTTGTCATGGTA
GCTGGC------------------------------------------------------
---------------------------CATCCA---TTCTCATACAGTGAAGTGAGCCAG
CGGCCAGAGCTGGTGGCCCAGATGACACCAGAAGAGAAGGAAGCGTACATAGCCATGGGA
------------------CAGCGCATGTTTCAGGACCTCTTTGAA---------------
---------------------------------------------------
>Horse|ENSECAG00000020441|ENSECAT00000021834
---------------------------ATGGCAGACCCAGACGTCCTCACTGAGGTTCCT
GCAGCATTGAAGAGGTTAGCCAAGTATGTGATCCGGGGGTTTTATGGCATTGAGCATGCT
TTGGCCTTGGACATCTTGATCCGGAACCCCTGTGTGAAAGAGGAGGATATGCTGGAGCTG
CTCAAGTTTGATCGGAAGCAACTTCGATCAGTTCTGAATAATTTAAAGGGAGACAAGTTC
ATCAAATGCAGAATGAGGGTAGAGACTGCTGCAGATGGGAAGACCACTCGCCATAACTAC
TACTTTATCAATTATCGTACTCTTGTAAATGTGGTCAAATATAAATTGGACCACATGAGA
AGGAGGATTGAAACTGATGAGAGAGATTCCACCAACCGGGCTTCCTTCAAATGTCCTGTG
TGTAGTAGTACTTTTACAGACTTAGAAGCTAATCAGCTCTTTGATCCCATGACAGGA---
ACTTTCCGCTGTACTTTTTGCCATACAGAGGTAGAAGAAGATGAATCAGCAATGCCCAAA
AAAGATGCACGCACTCTTCTGGCAAGGTTTAATGAACAAATTGAGCCCATTTATGCATTG
CTTCGGGAGACAGAGGATGTGAACTTGGCCTATGAAATACTTGAGCCAGAACCCACAGAA
ATACCAGCCCTGAAACAGAGCAAGGACCGTGCAGCAGCTACCACTGGATCTGCTGGCCTG
GCAGGTGGGCACCACCGGGAAGCATGGGCCACCAAAGGTCCCTCCTATGAGGACTTATAC
ACTCAGAAT------------------------GTTGTCATTAACATGGATGACCAGGAA
GATCTTCATCGA---GCCTCATTGGAGGGCAAGTCTGCCAAAGAGAGACCCATTTGGTTG
AGAGAAAGCACTGTCCAAGGAGCATATAGCTCTGAAGAGATGAAGGAAGGTGGCATAGAT
ATAGATGCATTTCAAGAGCGCGAGGAAGGCCGTGCAGGGCCGGATGATAACAAG---GTC
ATGCGAGCACTGCTTATTCATGAGAAGAAGACCCCCTCTGCA---GCGGGCTCAGTAGGG
GCAGCTGCTCCTGTGACTGCTGCCAATGGCAGTGACTCGGAGAGTGAGACCAGTGAGTCA
GATGATGACTCCCCACCCCGTCCGGCAGCTGTGGCTGCA------CCTCATCGGGAAGAG
GATGAGGAAGAT------GATGAGTTTGAGGAAGTAGCAGATGACCCCACTGTTATGGTG
GCTGGC------------------------------------------------------
---------------------------CGTCCA---TTCTCCTACAGTGAAGTGAGCCAG
CGGCCAGAGCTGGTGGCCCAGATGACACCAGAGGAGAAGGAAGCATACATAGCAATGGGA
------------------CAACGCATGTTTGAGGACCTCTTTGAG---------------
---------------------------------------------------
>Mouse|ENSMUSG00000022828|ENSMUST00000023525
---------------------------ATGGCAGACCCAGATGTTCTCACTGAAGTTCCG
GCGGCATTGAAGCGGCTAGCCAAGTATGTCATCCGGGGCTTTTATGGCATTGAGCACGTG
TTGGCCTTGGACATCTTGATCCGGAACCCCTGTGTAAAAGAAGAGGACATGCTGGAGCTG
CTCAAGTTTGATCGGAAGCAACTTCGATCCGTTTTGAATAATTTAAAGGGAGACAAGTTC
ATCAAATGCAGAATGAGGGTAGAGACTGCTGCAGATGGGAAGACCACCCGCCATAACTAC
TACTTCATCAATTACCGCACTCTTGTTAATGTAGTGAAATATAAGCTGGACCACATGAGA
AGAAGGATTGAAACAGATGAGAGAAATTCCACCAATCGGGCTTCCTTCAAATGTCCTGTC
TGCTGCAGCACTTTCACTGACCTAGAAGCCAATCAACTGTTTGATCCCATGACAGGA---
ACTTTCCGCTGCACCTTTTGCCATACAGAGGTAGAAGAAGATGAATCAGCAATGCCCAAA
AAAGATGCTCGCACGCTTTTGGCAAGATTTAATGAACAAATTGAGCCCATTTATGCATTG
CTTCGGGAGACAGAGGATGTAAACTTGGCCTATGAAATACTTGAACCAGAACCCACAGAA
ATCCCAGCACTGAAGCAAAGCAAGGACCGAGCAGCAACTGCTGCTGGAGCTGCTGGCCTG
GCAGGTGGGCACCACCGAGAGGCGTGGACCAACAAAGGCCCCTCGTATGAGGACTTGTAT
ACTCAGAAT------------------------GTTGTCATTAACATGGATGATCAAGAT
GATGTGCATCGC---CCCTCGCTGGAAGGGAAAGCTGCCAAAGAGAGACCCATTTGGTTG
AGAGAGAGCACTGTCCAAGGGGCATACAGTTCTGAAGAGATGAAGGAAGGTGGCATCGAT
GTGGACACATTTCAGGAGCGCGAGGAAGCCCGTGCGGGGCCTGATGACAATGAGGAGGTC
ATGCGAGCTCTACTCATTCATGAGAAGAAGACTTCCTCGGTGACAGCTGGCTCTGTGGGA
GCAGCCGCTCCGGTGACAGCTGCTAATGGCAGTGACTCTGAGAGTGAGACCAGCGAGTCA
GATGATGACTCTCCACCTCGGCCAGCAGCTGCGGCTCCTCCTCATCATCATCGCGATGAA
GATGAGGAAGAC------GAGGAGTTTGAGGAAGTAGCAGATGACCCCATTGTTATGGTG
GCTGGC------------------------------------------------------
---------------------------TGTCCA---TTTTCCTACAGTGAAGTTAGCCAG
CGGCCGGAGCTGGTGGCCCAGATGACCCCAGAAGAGAAGGAAGCATACATAGCCATGGGC
------------------CAGCGTATGTTTGAGGATCTCTTTGAG---------------
---------------------------------------------------
>Opossum|ENSMODG00000018233|ENSMODT00000023139
ATGAAAAGTGCTGGTTTTCTTCATAAAATGACTGACCCAGATGTCCTCACAGAAGTTCCA
GCATCATTGAAAAGACTTGCTAAATATGTGGTACGGGGCTTTTATGGCATCGAACATGCT
CTGGCCTTGGACATCCTGATCCGAAATCCCTGTGTGAAGGAAGAGGACATGTTGGAGCTG
CTGAAGTTTGACCGGAAACAACTCCGATCAGTTCTGAACAACTTGAAGGGAGACAAGTTC
ATCAAATGCAGAATGCGAGTAGAGACTGCAGCAGATGGCAAGACTACTCGTCATAATTAC
TACTTTATAAATTATCGTCTTTTGGTTAATGTGGTAAAATATAAGCTAGACCATATGAGG
AGGAGGATTGAAACTGATGAAAGAGATTCCACTAATCGGGCTTCTTTCAAATGTCCCACT
TGCTTTAGTACTTTTACAGACTTAGAAGCCAATCAGCTCTTTGACCTCAGGACAGGA---
ACTTTCCGTTGTACCTTTTGTGAAGCAGAAGTGGAGGAGGATGAGTCAGCAATGCCCAAA
AAAGATGCTCGCACAGTTGTGGCAAGGTTTAATGAACAGATCGAGCCCATTTATGCACTG
CTACGAGAGACTGAGGATGTTAACTTGGCCTATGAAATCCTTGAGCCAGAACCCACGGAA
ATCCCAGCCCTAAAACAGAGCAAGGAACGTGCTGCT---GCTGCTGGAGCTGCTGGACTT
GCAGGTGGACATCACCGGGAAGCTTGGAGTACCAAGGGCCCATCCTATGAGGATTTGTAC
ACTCAGAAT------------------------GTTGTCATCAGCATGGAGGACCAAGAC
GATCTTCATCGC---TCAGCGGCTGAAGGGAAATCCAGCAAAGAGAGGCCTATTTGGCTG
AGAGAGAGCACAGTCCAGGGAGCCTATGACTCGGAGGAGATGAAGGAAGGTGGATTAGAC
TTAGATGCTTTTCAGGAACGGGAAGAAGGCAGGATGGCGCTGGATGATAATGAAGAGGTC
ATGCGGGCCCTCCTCATTCATGAGAAGAAGACGCCTTCAGCAGCAGTTGGCTCAGTTGGG
ACAGCTGCCCCTATAACTACTGCAAATGGCAGTGACTCAGATAGTGAAACAAGTGAATCA
GATGAAGACTCTCCACCCCGTCCATCTGCAGCTGTCTCA------ATGTACCAGGAGGAC
GAGGAAGAAGAA------GAGGAGTTTGAGGAGGTGGCAGATGACCCAGTTGTCATGGTA
GCTGGG------------------------------------------------------
---------------------------CGTTCA---TTCTCCTACAGTGAAGTGAGCCAG
CGACCTGAGTTAGTGGCACAAATGACTCCAGAAGAGAAAGAAGTCTATATTGCAATGGGA
------------------CAGCGTATGTTTGAGGACCTATTTGCA---------------
---------------------------------------------------
>Orangutan|ENSPPYG00000013500|ENSPPYT00000015701
---------------------------ATGGCAGACCCAGATGTCCTCACTGAAGTTCCA
GCAGCATTGAAGCGGTTAGCCAAGTATGTGATCCGGGGATTTTATGGCATTGAGCATGCC
TTGGCCTTGGACATCTTGATCAGGAACCCCTGTGTGAAAGAGGAGGATATGCTGGAGCTG
CTCAAGTTTGATCGGAAGCAACTTCGATCAGTTTTGAATAATTTAAAGGGAGACAAGTTT
ATCAAATGCAGAATGAGGGTAGAGACTGCTGCAGATGGGAAAACCACTCGCCATAACTAC
TACTTCATCAATTATCGTACTCTTGTTAATGTGGTAAAATATAAACTGGACCACATGAGA
AGGAGGATTGAGACCGATGAGAGAGATTCGACCAACCGGGCTTCCTTCAAATGTCCTGTC
TGTAGTAGTACTTTCACAGACTTAGAAGCTAATCAGCTCTTTGATCCTATGACAGGA---
ACTTTCCGCTGTACTTTTTGCCATACAGAGGTAGAAGAGGATGAGTCAGCAATGCCCAAA
AAAGATGCACGCACACTTTTGGCAAGGTTTAATGAACAAATTGAGCCCATTTATGCATTA
CTTCGGGAGACAGAGGATGTGAATTTGGCCTATGAAATACTTGAGCCAGAACCCACAGAA
ATCCCAGCCCTGAAACAGAGCAAGGACCATGCAGCAACTACTGCTGGAGCTGCTAGCCTA
GCAGGTGGGCACCACCGGGAAGCATGGGCCACCAAAGGTCCTTCCTATGAAGACTTATAC
ACTCAGAAT------------------------GTTGTCATTAACATGGATGACCACGAA
GATCTTCATCGA---GCCTCACTGGAAGGGAAATCTGCCAAAGAGAGGCCCATTTGGTTG
AGAGAAAGCACTGTCCAAGGGGCATATAGTTCTGAAGATATGAAAGAAGGGGGCATAGAT
ATGGATGCATTTCAGGAGCATGAGGAAGGCCGTGCTGGGCCTGATGACAATGAAGAGGTC
ATGCGAGCACTGCTCATTCACGAGAAAAAGACTTCCTCTGCCATGGCTGGTTCAGTGGGG
GCGGCTGCTCCAGTGACCACTGCCAATGGCAGTGACTCGGAAAGCGAGACCAGTGAGTCA
GATGATGATTCTCCACCCCGTCCGGCCGCTGTGGCTGTG------CATAAACGAGAAGAG
GATGAAGAGGAAGAC---GACGAGTTTGAAGAAGTAGCAGATGACCCCATTGTCATGGTG
GCTGGC------------------------------------------------------
---------------------------CGTCCG---TTCTCCTACAGTGAAGTGAGCCAA
CGGCCAGAGCTAGTGGCCCAGATGACACCAGAAGAAAAGGAAGCATATATAGCAATGGGA
------------------CAACGCATGTTTGAGGACCTCTTTGAG---------------
---------------------------------------------------
>Platypus|ENSOANG00000005826|ENSOANT00000009273
---------------------------ATGACGCACCCGGACGTGCTGACGGAGGTGCCG
GCCGCCCTGAAGCGCCTGGCCAAGTACGTGGTGCGCGGCTTCTACGGGCTGGAGCACGCG
CTGGCCCTGGACATCCTCATCCGCAACCCGTGCGTCAAGGAGGAGGACATGCTGGAGCTG
CTCAAGTTCGACCGGAAGCAGCTGCGCGCCGTCCTCAACACCCTCAAGGGGGACAAGTTC
ATCAAGTGCCGCATGCGGGTGGAGACGGCCGCCGACGGCAAGACCACCCGCCACAACTAC
TATTTCATCAACTACCGCCTCCTGGTCAACGTGGTCAAGTACAAGCTGGACCACATGCGG
CGGCGGATCGAGACGGACGAGAGGGACTCCACCAACCGCGCCTCCTTCAAGTGCCCCGTC
TGCTTCAGCACCTTCACCGACCTGGAGGCCAATCAGCTCTTCGACCCCATGACAGGTGGG
ACCTTCCGCTGCACGTTCTGCGAGACCGAGGTGGAGGAGGATGAGTCGGCCATGCCCAAG
AAGGATGCCCGCACGCTGGTGGCCCGCTTCAACGAGCAGATCGAGCCCATCTACGTGCTG
CTGCGGGAGACCGAGGACGTCAACCTGGCCTACGAGATCCTGGAGCCCGAGCCCGCCGAG
ATCCCGGCGCTCAAGCAG------------------------------------------
------------------------------------------------------------
---AGGTGG------------------------GTGGTG---------------------
------------------------------------------------------------
------------------------------------------------------------
------------------------------------GGCCCG------------------
------------------------------------------GCGGCGGGCACGGTGTCC
GCTGAG------------------------------------------------------
------------------CGCCGACCGGGGGTGGGGAGT------GGCCTGGGA------
---------------------GAGTTCGGCCGAGTCGGCGAC---------------GTT
TGCGGCCCCGTCTCTCTGTGCCCTCTTGGCGTCCCGCCCCTCCTCTTGGGCTCCGGGCCC
CCCTCCTCTCTCCGAGACCGTCCCGTCCGTCCGTGTTTCTCC------------TCTCAG
AACCCT---------------------------------------------GCCCGGGGA
GGGGGGCCCAGGTTCCAGCAGCGG------------------------------------
---------------------------------------------------
>Rabbit|ENSOCUG00000002784|ENSOCUT00000002782
---------------------------ATGGCAGATCCGGATGTCCTCACTGAGGTTCCA
GCTGCATTGAAGAGGTTAGCCAAGTATGTGATCCGAGGTTTTTATGGCATTGAGCACGCC
TTGGCCTTGGACATCTTGATCCGAAATCCCTGTGTGAAAGAAGAGGATATGCTGGAGCTG
CTCAAGTTTGATCGGAAGCAACTTCGGTCAGTTTTAAATAATTTAAAGGGAGACAAATTC
ATCAAATGCAGAATGAGAGTAGAGACTGCTGCAGATGGGAAAACCACTCGTCATAACTAC
TACTTTATCAATTATCGTACTCTTGTTAATGTGGTAAAATATAAATTGGACCACATGAGA
AGAAGGATTGAAACCGATGAAAGGGATTCCACCAACCGGGCTTCCTTCAAATGTCCTGTC
TGCAGTAGTACTTTTACAGACTTAGAAGCCAATCAGCTTTTTGATCCCATGACAGGA---
ACTTTCCGCTGTACTTTTTGTCATACAGAGGTAGAAGAGGATGAATCAGCAATGCCCAAA
AAAGATGCACGCACACTTTTGGCAAGGTTTAATGAACAAATTGAACCCATTTATGAATTG
CTTCGAGAGACAGAGGATGTGAACTTGGCCTATGAAATACTTGAACCAGAACCCACAGAA
ATCCCAGCCCTGAAACAGAACAAGGACCATGCAACACCTACTGCTGGAGCTGCTGGCCTA
CCAAGTGGGCACCACCGTGAAGCATGGACTACCAAAGGTCCCTCTTATGAGGACTTATAC
ACTCAGAAT------------------------GTTGTCATTAACATGGATGACCAAGAA
GATCTTCATCGA---GCTTCACTGGAGGGGAAATCTGCCAAAGAGAGACCCATTTGGTTG
AGAGAGAGCACTGTCCAAGGGGCATATGGGTCTGAAGAGATGAAAGAAGGTGGTATAGAT
ATGGATGCATTTCAGGAGCGTGAGGAAGGCCGTGCGGGGCCTGATGATAACGAGGAGGTC
ATGCGAGCACTACTCATTCATGAGAAAAAGACTTCTTCTGCTGCAGCGGGCTCAGTGGGG
GCAGCCGCTCCTGCTGCAGCTGCCAATGGCAGTGACTCTGAGAGTGAGACCAGTGAGTCA
GATGATGACTCTCCACCGCGACCAGCCGCTGTGACTGCA------CATCATCAGGAAGAG
GACGAGGAGGAG------GATGAGTTTGAAGAAGTAGCAGATGACCCCATTGTCATGGTG
GCTGGC------------------------------------------------------
---------------------------CGTCCA---TACTCCTACAGTGAAGTGAGCCAG
GGGCCAGAGCTGGTGGCCCAGATGACACCTGAAGAGAAAGAAGCGTACATAGCAATGGGA
------------------CAGCGTATGTTTCAGGACCTCTTCGAG---------------
---------------------------------------------------
>Rat|ENSRNOG00000026008|ENSRNOT00000042864
---------------------------ATGGCAGACCCAGATGTTCTCACTGAAGTTCCA
GCAGCATTGAAGCGGTTAGCCAAGTATGTCATCCGGGGCTTTTATGGCATTGAGCATGTG
TTGGCCTTGGACATCTTGATCCGGAACCCTTGTGTAAAAGAAGAGGACATGCTGGAGCTG
CTCAAGTTTGACCGGAAGCAGCTTCGATCCGTTTTGAATAATTTAAAGGGAGACAAGTTC
ATCAAATGCAGAATGAGGGTAGAGACTGCTGCAGATGGGAAGACCACCCGCCATAACTAC
TACTTCATCAATTACCGCACTCTTGTTAATGTAGTGAAGTATAAGCTGGACCACATGAGA
AGGAGGATTGAAACGGATGAGAGAAACTCCACCAATCGGGCTTCCTTCAAATGTCCTGTC
TGCTGCAGCACTTTCACTGACCTGGAAGCTAATCAGCTGTTTGAACCCATGACAGGA---
ACTTTCCGCTGCACCTTTTGCCAGGCAGAGGTAGAAGAAGATGAATCAGCAATGCCCAAA
AAAGATGCGCGCACACTTTTGGCAAGGTTTAATGAACAAATTGAGCCCATTTATGCATTG
CTTCGAGAGACAGAGGATGTAAACTTGGCCTACGAAATACTTGAACCAGAACCCACGGAA
ATCCCAGCCCTGAAGCAGAGCAAGGACCGAGCAGCAAGTGCTGCTGGAGCGGCTGGCCTG
GCAGGTGGGCACCACCGGGAAGCATGGACCAACAAAGGCCCCTCTTATGAAGACTTGTAT
ACTCAGAAT------------------------GTTGTCATCAGCATGGACGACCAAGAC
GATGTGCATCGC---ACCTCGCTGGAAGGGAAAGCCGCCAAAGAGAGACCCATTTGGTTG
AGAGAGAGCACTGTCCAGGGGGCGTACGGTTCTGAAGAGATGAAGGAAGGTGGCATCGAC
ATGGACACATTTCAGGATCGAGAGGAAGCCCGTGCGGGGCCTGATGACAACGAGGAGGTC
ATGCGAGCTCTACTCATTCATGAGAAGAAGACGTCTTCGGCGACAGCTGGCTCAGTGGGA
GCAGCCGCTCCGGTGACTGCTGCCAACGGCAGTGACTCTGAGAGTGAGACCAGTGAGTCG
GATGACGACTCTCCACCCCGGCCAGCAGCTGCAGCTCCT------CATCACCGCGATGAA
GATGAGGAAGAT------GACGAGTTTGAGGAAGTAGCAGATGACCCCGTTGTTATGGTG
GCTGGC------------------------------------------------------
---------------------------TGCCCA---TTCTCCTACAGTGAGGTTAGCCAG
CGGCCAGAGTTGGTAGCTCAGATGACACCAGAAGAAAAGGAAGCCTACATAGCCATGGGC
------------------CAGCGGATGTTTGAGGATCTCTTCGAG---------------
---------------------------------------------------
>Macaque|ENSMMUG00000001596|ENSMMUT00000002255
---------------------------ATGGCAGACCCAGATGTCCTCACTGAAGTTCCA
GCAGCATTGAAGCGGTTAGCCAAGTATGTGATCCGGGGATTTTATGGCATTGAGCATGCC
TTGGCCTTGGACATCTTGATCAGGAACCCCTGTGTGAAAGAGGAGGATATGTTGGAGCTG
CTCAAGTTTGATCGGAAGCAACTTCGATCAGTTTTGAATAATTTAAAGGGAGACAAGTTT
ATCAAATGCAGAATGAGGGTAGAGACTGCTGCAGACGGAAAAACCACTCGCCATAACTAC
TACTTCATCAATTATCGTACTCTTGTTAATGTGGTAAAATATAAATTAGACCACATGAGA
AGGAGGATTGAGACCGATGAGAGAGATTCGACCAACCGGGCTTCCTTCAAATGTCCTGTC
TGTTGTAGTACTTTCACAGACCTAGAAGCTAATCAGCTCTTTGATCCTATGACAGGA---
ACTTTCCGCTGTACTTTTTGTCATACAGAGGTAGAAGAGGATGAATCAGCAATGCCCAAA
AAAGATGCACGCACGCTTTTGGCAAGGTTTAATGAACAAATTGAGCCCATTTATGCATTG
CTTCGGGAGACAGAGGATGTGAACTTGGCCTATGAAATACTTGAGCCAGAGCCCACAGAA
ATCCCAGCCCTGAAACAGAGCAAGGACCATGCAGCAACTACTGCTGGAGCTGGTAGCCTG
GCAGGTGGGCACCACCGGGAAGCATGGGCCACCAAAGGTCCTTCCTATGAGGACTTATAC
ACTCAGAAT------------------------GTTGTCATTAACATGGATGACCAAGAA
GATCTTCATCGA---GCCTCACTGGAAGGGAAATCTGCCAAAGAGAGGCCCATTTGGTTG
AGAGAAAGCACTGTCCAAGGGGCATATAGTTCTGAAGATATGAAAGAAGGGGGCATAGAT
ATGGATGCATTTCAGGAGCGTGAGGAAGGCCGTGCTGGGCCTGATGATAATGAAGAGGTC
ATGCGAGCACTGCTCATTCATGAGAAAAAGACTTCCTCTGCCATGGCTGGTTCAGTGGGG
GCAGCCGCTCCAGTGACCACTGCCAATGGCAGTGACTCGGAAAGCGAGACCAGTGAGTCA
GATGATGATTCTCCACCCCGTCCGGCAGCTGTGGCTGCG------CATAAACGAGAAGAG
GATGAAGAGGAAGAT---GACGAGTTTGAAGAAGTAGCAGATGACCCCATTGTCATGGTG
GCTGGC------------------------------------------------------
---------------------------CGTCCG---TTCTCCTACAGTGAAGTGAGCCAA
CGGCCAGAGCTAGTGGCCCAGATGACACCAGAAGAAAAGGAAGCATATATAGCCATGGGA
------------------CAACGCATGTTTGAGGACCTCTTTGAG---------------
---------------------------------------------------
>Marmoset|ENSCJAG00000008605|ENSCJAT00000016740
---------------------------ATGGCAGACCCAGATGTCCTCACTGAAGTTCCA
GCAGCACTGAAGAGGTTAGCCAAGTACGTGATCCGGGGATTTTATGGCATTGAGCATGCC
TTGGCCTTGGACATCTTGATCAGGAACCCCTGTGTGAAAGAGGAGGATATGCTGGAGCTG
CTGAAGTTTGATCGGAAGCAACTTCGATCAGTTTTGAATAATTTAAAGGGAGACAAGTTT
ATCAAATGCAGAATGAGGGTAGAGACTGCTGCAGACGGGAAAACCACTCGCCATAACTAC
TACTTTATCAATTATCGTACTCTTGTTAATGTGGTAAAATATAAATTGGACCACATGAGA
AGGAGGATTGAGACCGATGAGAGAGATTCTACCAACCGGGCTTCCTTCAAATGTCCTGTC
TGTAGTAGTACTTTCACAGACTTAGAAGCTAATCAGCTCTTTGATCCTATGACAGGA---
ACTTTCCGCTGTACTTTTTGCCATACAGAGGTAGAAGAGGATGAGTCAGCAATGCCCAAA
AAAGATGCACGCACACTTTTGGCAAGGTTTAATGAACAAATTGAGCCCATTTATGCATTG
CTGCGGGAGACAGAGGATGTGAACTTGGCCTATGAAATACTTGAGCCAGAACCCACAGAA
ATCCCAGCCCTGAAACAGAGCAAGGACCATGCAGCAACTACTGCTGTAGCTGCTAGCCTG
GCAGGTGGGCACCACCGGGAAGCATGGACCACCAAAGGTCCTTCCTATGAGGACTTATAC
ACTCAGAAT------------------------GTTGTCATTAACATGGATGACCAAGAA
GATCTTCATCGA---GCCTCACTGGAAGGGAAATCTGCCAAAGAGAGGCCCATTTGGTTG
AGAGAGAGCACTGTCCAAGGGGCGTATAGTTCTGAAGATATGAAAGAAGGGGGCATAGAT
ATGGATGCATTTCAGGAGCGTGAGGAAGGCCGTGCAGGGCCTGATGATAATGAAGAAGTC
ATGCGAGCACTGCTCATTCATGAGAAAAAGACTTCCTCTGCCATGGCTGGTTCAGTGGGG
GCAGCCGCTCCAGTAACCACTGCCAATGGCAGTGACTCAGAAAGTGAGACCAGTGAGTCA
GATGATGATTCTCCACCCCGTCCAGCAACTGTGGCTGCG------CATCAACGAGAAGAG
GATGAAGAGGAGGAT---GACGAGTTTGAAGAAGTAGCAGATGACCCCATTGTCATGGTG
GCTGGC------------------------------------------------------
---------------------------CGTCCG---TTCTCCTACAGTGAAGTGAGTCAA
CGGCCGGAGCTAGTGGCTCAAATGACACCAGAAGAAAAGGAAGCGTATATAGCAATGGGA
------------------CAGCGCATGTTTGAGGACCTCTTTGAG---------------
---------------------------------------------------
>Microbat|ENSMLUG00000008821|ENSMLUT00000008804
---------------------------ATGGCAGACCCAGATGTCCTCACCGAGGTTCCT
GCATCATTGAAGAGGTTAGCCAAGTATGTGATCCGGGGCTTCTATGGCATTGAGCATGCT
TTGGCCTTGGACATCTTGATCCGGAACCCTTGTGTGAAAGAGGAGGATATGTTGGAGCTG
CTCAAGTTTGATCGGAAGCAGCTTCGTTCAGTTTTGAATAATTTAAAGGGAGACAAGTTC
ATCAAATGCAGAATGAGAGTAGAGACTGCTGCGGATGGGAAAACCACTCGCCATAACTAC
TACTTTATCAATTATCGTACTCTTGTTAATGTGGTAAAATATAAATTGGACCACATGAGA
AGGAGGATTGAAACTGATGAGAGAGATTCCACCAACCGGGCTTCCTTCAAATGTCCTGTA
TGTTTTAATACTTTTACAGATTTAGAAGCTAATCAGCTCTTTGATCCCAGGACAGGA---
ACTTTCCGCTGCACTTTTTGCAATACAGAGGTAGAAGAAGATGAATCAGCAATGCCCAAA
AAAGATGCACGCACACTTTTGGCAAGGTTTAATGAACAAATTGAGCCCATTTATGCTTTG
CTTCGGGAAACAGAGGATGTGAACTTGGCCTATGAAATACTTGAGCCAGAACCCACAGAA
ATACCAGCCCTGAAACAGAGCAAAGACCGTGCAGCAACTACGACTGGAGCTGCTGGCCTG
TCAAGTGGGCACCACCGGGAAGCATGGGCTACCAAAGGCCCCTCCTATGAGGACTTATAT
ACTCAGAAT------------------------GTTGTCATTAACATGGATGACCAAGAA
GATCTTCATCGA---GCCTCACTGGAGGGGAAATCTGCCAAAGAGAGACCCATTTGGTTG
AGAGAGAGCACTGTCCAAGGAGCATTTGGTTCTGAAGAGATGAAGGAAGGTGGCTTAGAT
ATAGATGCATTTCAAGATCGTGAGGAAGGCCGTGCAGGGCTGGATGATAACGAGGAGGTT
ATGCGAGCACTACTCATTCATGAGAAGAAGACCCCCTCTGCTACTGCTGGCTCAGTGGGG
GCGGCTGCTCCTGTGACCGCTGCCAATGGCAGTGACTCGGAGAGTGAGACCAGTGAGTCA
GACGATGACTCCCCACCTCGTCCAGCTGCTGTGGCTGCA------CATCACCGAGAGGAT
GACGAGGAGGAC------GATGAGTTTGAGGAAGTAGCAGATGACCCCATTGTTATGGTG
GCTGGT------------------------------------------------------
---------------------------CGTCCA---TTCTCGTACAGCGAAGTGAGCCAG
CGGCCAGAGCTGGTGGCACAGATGACACCAGAGGAGAAGGAAGCGTACATAGCAATGGGA
------------------CAACGCATGTTTGAGGACCTCTTTGAA---------------
---------------------------------------------------
>Human|ENSG00000153767|ENST00000283875
---------------------------ATGGCAGACCCAGATGTCCTCACTGAAGTTCCA
GCAGCATTGAAGCGGTTAGCCAAGTATGTGATCCGGGGATTTTATGGCATTGAGCATGCC
TTGGCCTTGGACATCTTGATCAGGAACTCCTGTGTGAAAGAGGAGGATATGCTGGAGCTG
CTCAAGTTTGATCGGAAGCAACTTCGATCAGTTTTGAATAATTTAAAGGGAGACAAGTTT
ATCAAATGCAGAATGAGGGTAGAGACTGCTGCAGACGGGAAAACCACTCGCCATAACTAC
TACTTCATCAATTATCGTACTCTTGTTAATGTGGTAAAATATAAACTGGACCACATGAGA
AGAAGAATTGAGACCGATGAGAGAGATTCGACCAACCGGGCTTCCTTCAAATGTCCTGTC
TGTAGTAGTACTTTCACAGACTTAGAAGCTAATCAGCTCTTTGATCCTATGACAGGA---
ACTTTCCGCTGTACTTTTTGCCATACAGAGGTAGAAGAGGATGAATCAGCAATGCCCAAA
AAAGATGCACGCACACTTTTGGCAAGGTTTAATGAACAAATTGAGCCCATTTATGCATTG
CTTCGGGAGACAGAGGATGTGAACTTGGCCTATGAAATACTTGAGCCAGAACCCACAGAA
ATCCCAGCCCTGAAACAGAGCAAGGACCATGCAGCAACTACTGCTGGAGCTGCTAGCCTA
GCAGGTGGGCACCACCGGGAAGCATGGGCCACCAAAGGTCCTTCCTATGAAGACTTATAC
ACTCAGAAT------------------------GTTGTCATTAACATGGATGACCAAGAA
GATCTTCATCGA---GCCTCACTGGAAGGGAAATCTGCCAAAGAGAGGCCTATTTGGTTG
AGAGAAAGCACTGTCCAAGGGGCATATGGTTCTGAAGATATGAAAGAAGGGGGCATAGAT
ATGGACGCATTTCAGGAGCGTGAGGAAGGCCATGCTGGGCCTGATGACAACGAAGAGGTC
ATGCGAGCACTGCTCATTCACGAGAAAAAGACTTCCTCTGCCATGGCTGGTTCAGTGGGG
GCAGCTGCTCCAGTGACCGCTGCCAATGGCAGTGACTCAGAAAGCGAGACCAGTGAGTCA
GATGATGATTCTCCACCCCGTCCGGCAGCTGTGGCTGTG------CATAAACGAGAAGAG
GATGAAGAGGAAGAT---GACGAGTTTGAAGAAGTAGCAGATGACCCCATTGTCATGGTG
GCTGGC------------------------------------------------------
---------------------------CGTCCG---TTCTCCTACAGTGAAGTGAGCCAA
CGGCCAGAGCTAGTGGCCCAGATGACACCAGAAGAAAAGGAAGCATATATAGCAATGGGA
------------------CAACGCATGTTTGAGGACCTCTTTGAG---------------
---------------------------------------------------
>Orca|XP_004278589.1
---------------------------ATGGCAGATCCAGATGTCCTCACCGAGGTTCCT
GCAGCTTTGAAGCGGTTAGCCAAGTATGTGATCCGGGGGTTTTATGGCATTGAGCATGCT
TTGGCCTTGGACATCTTGATCCGAAACCCCTGTGTGAAAGAGGAGGACATGCTGGAGCTG
CTCAAGTTTGATCGGAAGCAACTTCGATCAGTCTTGAATAATTTAAAGGGAGACAAATTC
ATCAAGTGCAGAATGAGGGTAGAGACTGCTGCAGATGGGAAAACCACTCGCCACAACTAC
TACTTTATCAATTATCGTACTCTTGTTAATGTGGTAAAATATAAATTGGACCACATGAGA
AGGAGGATTGAAACTGATGAGAGAGATTCCACCAACCGGGCTTCCTTCAAATGTCCCGTC
TGTAGTAGTACTTTTACAGATTTAGAAGCTAATCAGCTCTTTGATCCCATGACAGGA---
ACTTTCCGCTGTACTTTTTGCCATACAGAGGTAGAAGAAGATGAATCAGCAATGCCCAAA
AAAGATGCACGCACACTTTTGGCAAGGTTTAATGAACAAATTGAGCCCATTTATGCTTTG
CTTCGAGAGACAGAGGATGTGAACTTGGCCTATGAAGTACTTGAGCCAGAACCCACAGAA
ATACCAGCCCTGAAACAGAGCAAGGACCGTGCAGCAACTGCTGCTGCAGCTGCTGGCCTG
GCAGGTGGGCACCACCGGGAAGCATGGGCCACCAAGGGTCCCTCTTATGAGGACTTATAC
ACTCAGAAT------------------------GTTGTCATTAACATGGATGACCAAGAA
GATCTTCATCGA---GCCTCACTGGAGGGGAAATCTGCCAAAGAGAGACCTATTTGGTTA
AGAGAGAGCACTGTCCAAGGAGCATATAGTTCTGAAGAGATGAAGGAAGGTGGCTTAGAT
ATAGACTCGTTTCAGGAGCATGAGGAAGCCCGTGCGGGGCCAGATGACAATGAGGAGGTC
ATGCGAGCACTGCTCATTCATGAGAAGAAGACCCCCTCTGCCACAGCAGGCTCAGTGGGG
GCAGCTGCTCCTGTGACCACTGCCAATGGCAGTGACTCTGAGAGTGAGACCAGTGAGTCA
GACGATGACTCTCCACCCTGTGCTACAGCTGTGGCTGCA------CATCATGGGGAAGAG
GATGAGGAAGAT------GATGAATTTGAGGAAGTAGCAGATGACCCCATTGTCATGGTG
GCTGGC------------------------------------------------------
---------------------------CGTCCG---TTCTCCTACAGCGAAGTGAGCCAG
AAGCCAGAGCTGGTGGCCCAAATGACACCAGATGAAAAGGAAGCGTACATAGCAATGGGA
------------------CAACGCATGTTTGAGGACCTCTTTGAG---------------
---------------------------------------------------
>Chimp|ENSPTRG00000015273|ENSPTRT00000028526
---------------------------ATGGCAGACCCAGATGTCCTCACTGAAGTTCCA
GCAGCATTGAAGCGGTTAGCCAAGTATGTGATCCGGGGATTTTATGGCATTGAGCATGCT
CTGGCCTTGGACATCTTGATCAGGAACCCTTGTGTGAAAGAGGAGGATATGCTGGAGCTG
CTCAAGTTTGATCGGAAGCAACTTCGATCAGTTTTGAATAATTTAAAGGGAGACAAGTTT
ATCAAATGCAGAATGAGGGTAGAGACTGCTGCAGATGGGAAAACCACTCGCCATAACTAC
TACTTCATCAGTTATCGTACTCTTGTTAATGTGGTAAAATATAAACTGGACCACATGAGA
AGAAGAATTGAGACCGATGAGAGAGATTCGACCAACCGGGCTTCCTTCAAATGTCCTGTC
TGTAGTAGTACTTTCACAGACTTAGAAGCTAATCAGCTCTTTGATCCTATGACAGGA---
ACTTTCCGCTGTACTTTTTGCCATACAGAGGTAGAAGAGGATGAATCAGCAATGCCCAAA
AAAGATGCACGCACACTTTTGGCAAGGTTTAATGAACAAATTGAGCCCATTTATGCATTG
CTTCGGGAGACAGAGGATGTGAACTTGGCCTATGAAATACTTGAGCCAGAACCCACAGAA
ATCCCAGCCCTGAAACAGAGCAAGGACCATGCAGCAACTACTGCTGGAGCTGCTAGCCTA
GCAGGTGGGCACCACCGGGAAGCATGGGCCACCAAAGGTCCTTCCTATGAAGACTTATAC
ACTCAGAAT------------------------GTTGTCATTAACATGGATGACCAAGAA
GATCTTCATCGA---GCCTCACTGGAAGGGAAATCTGCCAGAGAGAGGCCTATTTGGTTG
AGAGAAAGCACTGTCCAAGGGGCATATGGTTCTGAAGATATGAAAGAAGGGGGCATAGAT
ATGGACGCATTTCAGGAGCGTGAGGAAGGCCGTGCTGGGCCTGATGACAACGAAGAGGTC
ATGCGAGCACTGCTCATTCACGAGAAAAAGACTTCCTCTGCCATGGCTGGTTCAGTGGGG
GCAGCTGCTCCAGTGACCGCTGCCAATGGCAGTGACTCAGAAAGTGAGACCAGTGAGTCA
GATGATGATTCTCCACCCCGTCCGGCAGCTGTGGCTGTG------CATAAACGAGAAGAG
GATGAAGAGGAAGAT---GACGAGTTTGAAGAAGTAGCAGATGACCCCATTGTCATGGTG
GCTGGC------------------------------------------------------
---------------------------CGTCCA---TTCTCCTACAGTGAAGTGAGCCAA
CGGCCAGAGCTAGTGGCCCAGATGACACCAGAAGAAAAGGAAGCATATATAGCAATGGGA
------------------CAACGCATGTTTGAGGACCTCTTTGAG---------------
---------------------------------------------------
>Cow|ENSBTAG00000016848|ENSBTAT00000055844
---------------------------ATGGCAGATCCAGATGTCCTCACTGAGGTTCCT
GCAGCATTGAAGCGGCTAGCCAAGTATGTGATCCGGGGATTTTATGGCATTGAGCATGCT
TTGGCCTTGGACATCTTGATCCGAAACCCCTGTGTGAAAGAGGAGGACATGCTGGAGCTT
CTCAAATTTGATCGGAAGCAACTTCGATCAGTCTTGAATAATTTAAAGGGAGACAAGTTC
ATCAAATGCAGAATGAGGGTAGAGACTGCTGCAGATGGGAAAACCACTCGCCACAACTAC
TACTTTATCAATTATCGTACTCTTGTTAATGTGGTAAAATATAAATTGGACCACATGAGA
AGGAGGATTGAAACTGATGAGAGAGATTCCACCAACCGGGCTTCCTTCAAATGTCCTGTC
TGTAGTAGTACTTTTACAGACTTAGAAGCTAATCAGCTCTTTGATCCCATGACAGGA---
ACTTTCCGCTGTACCTTTTGCCAGACAGAGGTAGAAGAAGATGAATCAGCAATGCCCAAA
AAAGATGCACGCACACTTTTGGCAAGGTTTAATGAACAAATTGAGCCCATTTATGCCTTG
CTTCGAGAGACAGAGGATGTAAACTTGGCCTATGAAATACTTGAACCAGAACCTACAGAA
ATTCCAGCCCTGAAACAGAGTCAAGACAGGCTCAGCACAACAAGGGGAAAAAATGGCATG
GGCCAAGGAAGAAATGAGGAGCAATGGAGATCAAAG------------------------
ACAAGGAAAAATAGTGAGTGGCTTCTGAGAGAAGTGGTACAGAACTTAAAGACAAATGAA
GTATTGCTTAGGAAAGCATCAGTAGCAGGCAAAGAAAGACACAGAAAACCAGNTTGGTTA
AGAGAGAGCACTGTCCAAGGAGCATATAATTCTGAAGAGATGAAAGAAGGCGGCATAGAT
ATAGACTCATTTCAGGAGCATGAAGAAGGCCATGCAGGGCCAGATGATAATGAGGAGGTC
ATGCGAGCATTGCTCATTCACGAGAAGAAGACCCCGTCTGCCCCTGCAGGTTCAGTGGGG
GCGGCTGCTCCCGTGACCGCTGCCAACGGCAGTGACTCTGAGAGTGAGACCAGCGAGTCA
GATGATGACTCTCCACCCCGTGTGGCCACTGTGGCTGCA------CATCATGGAGAAGAG
GATGAGGAAGAC------GATGAATTTGAGGAAGTAGCAGATGACCCTGTTGTCATGGTG
GCTGGC------------------------------------------------------
---------------------------CGTCCA---TTCTCCTATAGTGAAGTGAGCCAG
AAGCCAGAGCTGGTGGCCCAAATGACACCAGAGGAAAAGGAAGCATACATAGCAATGGGA
------------------CAACGCATGTTTGAGGACCTCTTTGAG---------------
---------------------------------------------------
>Dog|ENSCAFG00000011306|ENSCAFT00000017975
---------------------------ATGGCAGATCCCGATGTCCTCACCGAGGTTCCC
GCAGCATTGAAGAGGTTAGCCAAGTATGTGATCCGGGGGTTTTATGGCATTGAGCATGCT
TTGGCCTTGGACATCTTGATCCGGAACCCCTGTGTGAAAGAGGAGGATATGCTGGAGCTG
CTCAAGTTTGATCGGAAGCAACTTCGATCAGTTTTGAATAATTTAAAGGGAGATAAGTTC
ATCAAATGCAGAATGAGGGTAGAGACTGCTGCAGACGGGAAGACCACTCGCCATAACTAC
TACTTCATTAATTATCGTACTCTTGTTAATGTGGTAAAATATAAATTGGACCACATGAGA
AGGAGGATTGAAACTGATGAGAGGGATTCCACCAACCGGGCTTCCTTCAAATGTCCTGTC
TGTAGTAGTACTTTTACTGACTTAGAAGCTAATCAACTCTTTGATCCCATGACAGGA---
ACTTTCCGCTGTACTTTTTGCCATACAGAGGTAGAAGAAGATGAATCAGCAATGCCCAAA
AAAGATGCACGCACACTTTTGGCAAGATTTAATGAACAAATTGAGCCCATTTATGCTTTG
CTTCGGGAAACAGAGGATGTGAACTTGGCCTATGAAATACTTGAGCCAGAACCCACAGAA
ATACCAGCCTTGAAACAAAGCAAGGACCGTGCAGCAACTACTGCTGGAGCTGCTGGCCTG
GCAGGTGGGCACCACCGGGAAGCATGGGCCACCAAAGGTCCCTCCTATGAGGACTTATAC
ACTCAGAAT------------------------GTTGTCATTAACATGGATGACCAAGAA
GAT---CATCGA---GCCTCACTGGAGGGGAAATCTGCCAAAGAGAGACCCATTTGGTTG
AGAGAGAGCACTGTCCAAGGAGCATATAGTTCTGAAGAGATGAAGGAAGGTGGCATAGAT
ATAGACGCATTTCAGGAACGTGAAGAGGGCCGTGCAGGGCCAGATGATAATGAGGAGGTC
ATGCGAGCACTGCTCATTCACGAGAAGAAGACCCCCTCTGCCACAGCAGGCTCAGTGGGG
ACAGCCGCTCCCGTGACCACTGCCAATGGCAGTGACTCAGAGAGTGAGACCAGTGAGTCA
GATGATGACTCCCCACCTCGACCGGCAGCTGTGGCAGCG------CATCATCGAGATGAT
GACGAGGAGGAG---GAGGATGAGTTTGAGGAAGTAGCAGATGACCCCATTGTTATGGTG
GCTGGC------------------------------------------------------
---------------------------CGTCCA---TTCTCCTACAGTGAAGTGAGCCAA
CGGCCAGAGCTGGTGGCCCAGATGACACCAGAGGAGAAAGAAGCATACATAGCAATGGGA
------------------CAGCGCATGTTTGAGGACCTTTTTGAAGCCACCAGAAGAGAT
GAAGTCTCCCTTCCTCTGGATGTTATGTGTAAATTTGAAGCCTGGAATTAC
>Elephant|ENSLAFG00000009912|ENSLAFT00000009911
---------------------------ATGGCGGACCCAGACGTCCTCACCGAGGTCCCT
GCAGCACTGAAGAGGCTGGCCAAGTATGTGATCAGGGGCTTTTATGGCATCGAACATGCC
CTGGCCTTGGACATCTTGATTCGGAACCCCTGCGTGAAAGAGGAGGATATGCTGGAGCTG
CTCAAGTTTGATCGGAAGCAGCTTCGATCGGTCCTGAATAATTTAAAGGGAGACAAATTC
ATCAAATGCAGAATGAGAGTGGAGACTGCTGCAGATGGGAAGACCACTCGCCATAACTAT
TACTTCATTAATTACCGCACTCTCGTTAACGTGGTGAAGTACAAGCTGGACCACATGAGG
AGGAGGATTGAAACGGATGAGAGAGATTCTACCAACCGGGCTTCCTTCAAATGTCCTGTC
TGTAAAAGTACTTTTACAGACTTAGAAGCTAATCAGCTGTTTGATCCCATGACAGGA---
ACTTTCCGCTGTACTTTTTGTCAGACAGAGGTAGAAGAGGACGAATCAGCAATGCCCAAA
AAAGATGCGCGCACACTTCTGGCAAGGTTTAACGAACAAATTGAGCCTATTTACGCACTG
CTTCGGGAGACAGAGGATGTGAACTTGGCCTATGAAATACTTGAACCAGAACCCACAGAA
ATCCCAGCCCTGAAACAGAGCAAGGACCGTGCAGCAACTACTGCTGGAGCTGCTGGCCTG
GCAGGTGGCCACCACCGGGAAGCATGGGCCACCAAAGGCCCCTCCTATGAGGACTTGTAC
ACTCAGAAT------------------------GTTGTCATTAACATGGATGACCAAGAA
GATCTTCACCGA---GCCTCCCTGGAGGGGAAATCTGCCAAAGAGAGGCCCATTTGGCTG
AGGGAGAGCACTGTCCAAGGGGCATATAGTTCTGAAGATATGAAAGAAGGCGGCGTAGAT
ATAGACGCATTTCAGGAGCGCGAGGATGGCCGTGCAGGGCCGGATGATAACGAGGAGGTC
ATGCGAGCGCTGCTCATTCACGAGAAGAAGACTTCCTCTGCCACGGCCGGCTCGGTGGGG
GCGGCGGCGCCTGTGACCACTGGCAATGGAAGTGACTCGGAGAGTGAGACCAGTGAGTCA
GACGATGACTCTCCTCCGCATTCGGCGGCTGTGTCGGTG------CACCATCGGGACGAG
GATGAGGAGGAT------GACGAGTTTGAAGAAGTGGCAGACGACCCTGTTGTCATGGTG
GCTGGC------------------------------------------------------
---------------------------CGTCCA---TTCTCCTACAGTGAAGTGAGCCAG
CGGCCAGAGCTGGTGGCCCAGATGACACCAGAGGAGAAGGAAGCATACATAGCAATGGGA
------------------CAACGTATGTTTGAGGACCTCTTTGAG---------------
---------------------------------------------------
>Bowhead|bmy_10104T0
---------------------------ATGGCGGATCCAGATGTCCTCACCGAGGTTCCT
GCAGCATTGAAGCGGTTAGCCAAGTATGTGATCCGGGGGTTTTATGGCATTGAGCATGCT
TTGGCCTTGGACATCTTGATCCGAAACCCCTGTGTGAAAGAGGAGGACATGCTGGAGCTG
CTCAAGTTTGATCGGAAGCAACTTCGATCAGTCTTGAATAATTTAAAGGGAGACAAATTC
ATCAAGTGCAGAATGAGGGTAGAGACTGCTGCAGATGGGAAAACCACTCGCCACAACTAC
TACTTTATCAATTATCGTACTCTTGTTAATGTGGTAAAATATAAATTGGACCACATGAGA
AGGAGGATTGAAACTGATGAGAGAGATTCCACCAACCGGGCTTCCTTCAAATGTCCCGTC
TGTAGTAGTACTTTTACAGATTTAGAAGCTAATCAGCTCTTTGATCCCATGACAGGA---
ACTTTCCGCTGTACTTTTTGCCATACAGAGGTAGAAGAAGATGAATCAGCAATGCCCAAA
AAAGATGCACGCACACTTTTGGCAAGGTTTAATGAACAAATTGAGCCCATTTATGCTTTG
CTTCGAGAGACAGAGGATGTGAACTTGGCCTATGAAATACTTGAGCCAGAACCCACAGAA
ATACCAGCCCTGAAACAGAGCAAGGACCGTGCAGCAACTGCTGCTGCAGCTGCTGGCCTG
GCAGGTGGGCACCACCGGGAAGCATGGGCCACCAAGGGTCCCTCTTATGAGGACTTATAC
ACTCAGAAT------------------------GTTGTCATTAACATGGATGACCAAGAA
GATCTTCATCGA---GCCTCACTGGAGGGGAAATCTGCCAAAGAGAGACCTATTTGGTTA
AGAGAGAGCACTGTCCAAGGAGCATATAGTTCTGAAGAGATGAAAGAAGGTGGCTTAGAT
ATAGACTCGTTTCAGGAGCGTGAGGAAGGCCGTGCGGGGCCAGATGATAATGAGGAGGTC
ATGCGAGCACTGCTCATTCATGAGAAGAAGACCCCCTCTGCCACAGCAGGCTCAGTAGGG
GCGGCTGCTCCTGTGACCACTGCCAATGGCAGTGACTCTGAGAGTGAGACCAGTGAGTCA
GATGATGACTCTCCACCCTGTGCTACAGCTGTGGCTGCA------CATCATAGGGAAGAG
GATGAGGAGGAT------GATGAATTTGAGGAAGTAGCAGATGACCCCATTGTCATGGTG
GCTGGC------------------------------------------------------
---------------------------CGTCCG---TTCTCCTACAGCGAAGTGAGCCAG
AAGCCAGAGCTGGTGGCCCAAATGACACCAGATGAAAAGGAAGCATACATAGCAATGGGA
------------------CAACGCATGTTTGAGGACCTCTTTGAG---------------
---------------------------------------------------
>Minke|BACU009290
---------------------------ATGGCGGATCCAGATGTCCTCACTGAGGTTCCT
GCAGCATTGAAGCGGTTAGCCAAGTATGTGATCCGGGGGTTTTATGGCATTGAGCATGCT
TTGGCCTTGGACATCTTGATCCGAAACCCCTGTGTGAAAGAGGAGGACATGCTGGAGCTG
CTCAAGTTTGATCGGAAGCAACTTCGATCAGTCTTGAATAATTTAAAGGGAGACAAATTC
ATCAAGTGCAGAATGAGGGTAGAGACTGCTGCAGATGGGAAAACCACTCGCCACAACTAC
TACTTTATCAATTATCGTACTCTTGTTAATGTGGTAAAATATAAATTGGACCACATGAGA
AGGAGGATTGAAACTGATGAGAGAGATTCCACCAACCGGGCTTCCTTCAAATGTCCTGTC
TGTAGTAGTACTTTTACAGATTTAGAAGCTAATCAGCTCTTTGATCCCATGACAGGA---
ACTTTCCGCTGTACTTTTTGCCATACAGAGGTCGAAGAAGATGAATCAGCAATGCCCAAA
AAAGATGCACGCACACTTTTGGCAAGGTTTAATGAACAAATTGAGCCCATTTATGCTTTG
CTTCGAGAGACAGAGGATGTGAACTTGGCCTATGAAATACTTGAGCCAGAACCCACAGAA
ATACCAGCCCTGAAACAGAGCAAGGACCGTGCAGCAACTGCTGCTGCAGCTGCTGGCCTG
GCAGGTGGGCACCACCGGGAAACATGGGCCACCAAGGGTCCCTCTTATGAGGACTTATAC
ACTCAGAAT------------------------GTTGTCATTAACATGGATGACCAAGAA
GATCTTCATCGA---GCCTCACTGGAGGGGAAATCTGCCAAAGAGAGACCTATCTGGTTA
AGAGAGAGCACTGTCCAAGGAGCATATAGTTCTGAAGAGATGAAAGAAGGTGGCTTAGAT
ATAGACTCGTTTCAGGAGCGTGAGGAAGGCCGTGCGGGGCCAGATGATAATGAGGAGGTC
ATGCGAGCACTGCTCATTCATGAGAAGAAGACCCCCTCTGCCACAGCAGGCTCAGTGGGG
GCGGCTGCTCCTGTGACCACTGCCAATGGCAGTGACTCTGAGAGTGAGACCAGTGAGTCA
GATGATGACTCTCCACCCTGTGCTACAGCTGTGGCTGCA------CATCATAGGGAAGAG
GATGAGGAGGAT------GATGAATTTGAGGAAGTAGCAGATGACCCCATTGTCACGGTG
GCTGGC------------------------------------------------------
---------------------------CGTCCA---TTCTCCTACAGCGAAGTGAGCCAG
AAGCCAGAGCTGGTGGCCCAAATGACACCAGATGAAAAGGAAGCGTACATAGCAATGGGA
------------------CAACGCATGTTTGAGGACCTCTTTGAG---------------
---------------------------------------------------
