# Supplementary material for: Insights into the Evolution of Longevity from the Bowhead Whale Genome
Source: Cell Rep. 2015 Jan 6;10(1):112–22. doi: 10.1016/j.celrep.2014.12.008 (PMC4536333; doi:10.1016/j.celrep.2014.12.008)
Supplement: Supplemental Folder 2. Species Used in the Analysis of Selective Pressure Variation, Single-Gene Orthologous Families Tested, Likelihood Ratio Tests, MAKER Parameters, and Full Assembly and Read Usage Data, Related to Experimental Procedures [file mmc3.zip › Tested SGOs/reciprocal_group_3031.2.fas]

>Gibbon|ENSNLEG00000011590|ENSNLET00000014812
ATGGTGCCGCCACGACGCCATCGCGGGGCAGGAAGGCCAGGGGTGCTGAGTTCTTCACCT
CCTTTTAGACTGAGATCTGCCAAGTTTTCCGGCATTGCGCTTGAGGATCTCAGAAGGGCT
CTTAAGACAAGG------CTGCAAATGGTGTGTGTATTTATCATGAACCGAATGAATTCC
CAGAACAGTGGTTTCACTCAGCGCAGGCGAATGGCTCTTGGGATTGTTATTCTTCTGCTT
GTTGATGTGATATGGGTTGCTTCCTCCGAACTTACTTCGTATGTTTTTACCCAGTACAAC
AAA------CCATTCTTCAGCACCTTTGCAAAAACATCTATGTTT---GTTTTGTACCTT
TTGGGCTTTATTATTTGGAAGCCATGGAGACAACAGTGTACAAGAGGACTTTGCGGAAAG
CATGCTGCTTTT------------------------------------------------
---------------------------------------TTTGCAGATGCTGAAGGTTAC
TTTGCTGCTTGCACAACAGATACAACTATGAATAGTTCTTTGAGTGAACCTCTGTATGTT
CCTGTGAAATTCCATGATCTTCCAAGTGAAAAACCTGAGAGCACAAACATTGATACTGAA
AAAACCCCCAAAAAG---------------TCTCGTGTGAGGTTCAGT------------
------------------------------------------------------------
AATATCATGGAGATTCGACAGCTTCCCTCAAGCCATGCATTGGAAGCAAAGTTGTCTCGC
ATGTCATATCCT---GTGAAAGAACAAGAATCCATACTGAAAACTGTGGGGAAACTTACT
GCAACTCAAGTAGCGAAAATTAGCTTTTTTTTTTGC------TTTGTGTGGTTTTTGGCA
AATTTGTCATATCAAGAAGCACTTTCAGACACACAAGTTGCTATAGTTAATATTTTATCT
TCAACTTCTGGACTTTTTACCTTAATCCTTGCTGCAGTATTTCCAAGTAACAGTGGAGAT
AGATTTACCCTTTCTAAACTATTAGCTGTAATTTTAAGCATTGGAGGTGTTGTACTGGTA
AACCTGTCAGGGTCTGAAAAATCTGCTGGAAGAGATACAATAGGTTCCATTTGGTCTCTT
GCTGGAGCCATGCTCTATGCTGTCTATATTGTTATGATTAAGAGAAAAGTAGATAGAGAA
GACAAGTTGGATATTCCAATGTTCTTTGGTTTTGTAGGTTTGTTTAATCTGCTGCTCTTA
TGGCCAGGTTTCTTTTTACTTCATTATACTGGATTTGAGGACTTCGAGTTTCCCAATAAA
GTAGTACTAATGTGCATTATCATTAATGGCCTTATTGGAACAGTACTCTCAGAGTTCCTG
TGGTTGTGGGGC------TGCTTTCTTACCTCA---------------------------
---------------------------------------------TCGTTGATAGGCACA
CTTGCACTAAGCCTTACAATACCTCTGTCCATAATAGCTGACATGTGTATGCAAAAGGTG
CAGTTTTCTTGGTTATTTTTTGCAGGA------GCTATCCCTGTGTTTTTTTCGTTTTTT
ATTGTAACTCTCCTATGCCATTATAATAATTGGGATCCTGTGATGGTGGGAATCAGAAGA
ATATTTGCTTTTATATGCAGAAAACATCGAATTCAGAGAGTTCCAGAA------------
------GACAGCGAACAGTGTGAGAGTCTCATTTCT------------------------
---------ATGCACAGTGTTTCTCAGGAGGATGGAGCT---------AGT---------
------------------------------------------------------------
------------------------------------------------------------
---------------------------------------------------
>Gorilla|ENSGGOG00000003680|ENSGGOT00000003701
ATGGTGCCGCCACGACGCCATCGCGGGGCAGGAAGGCCAGGGGTGCTGAGTTCTTCACCT
CCTTTTAGACTGAGATCTGCCAAGTTTTCCGGCATTGCTCTTGAGGATCTCAGAAGGGCT
CTTAAGACAAGA------CTGCAAATGGTGTGTGTATTTGTCATGAACCGAATGAATTCC
CAGAACAGTGGTTTCACTCAGCGCAGGCGAATGGCTCTTGGGATTGTTATTCTTCTGCTT
GTTGATGTGATATGGGTTGCTTCCTCTGAACTTACTTCGTATGTTTTTACCCAGTACAAC
AAA------CCATTCTTCAGCACCTTTGCAAAAACATCTATGTTT---GTTTTGTACCTT
TTGGGCTTTATTATTTGGAAGCCATGGAGACAACAGTGTACAAGAGGACTTCGCGGAAAG
CATGCTGCTTTT------------------------------------------------
---------------------------------------TTTGCAGATGCTGAAGGTTAC
TTTGCTGCTTGCGCAACAGATACAACTATGAATAGTTCTTTGAGTGAACCTCTGTATGTT
CCTGTGAAATTCCATGATCTTCCAAGTGAAAAACCTGAGAGCACAAACATTGATACTGAA
AAAACCCCCAAAAAG---------------TCTCGTGTGAGGTTCAGT------------
------------------------------------------------------------
AATATCATGGAGATTCGACAGCTTCCGTCAAGTCATGCATTGGAAGCAAAGTTGTCTCGC
ATGTCATATCCT---GTGAAAGAACAAGAATCCATACTGAAAACTGTGGGGAAACTTACT
GCAACTCAAGTAGCGAAAATTAGCTTTTTTTTTTGC------TTTGTGTGGTTTTTGGCA
AATTTGTCTTATCAAGAAGCACTTTCAGACACACAAGTTGCTATAGTTAATATTTTATCT
TCAACTTCCGGACTTTTTACCCTAATCCTTGCTGCAGTATTTCCAAGTAACAGTGGAGAT
AGATTTACCCTTTCTAAACTATTAGCTGTAATTTTAAGCATTGGAGGTGTTGTACTGGTA
AACCTGTCAGGGTCTGAAAAATCTGCTGGAAGAGATACAATAGGTTCCATTTGGTCTCTT
GCTGGAGCCATGCTCTATGCTGTCTATATTGTTATGATTAAGAGAAAAGTAGATAGAGAA
GACAAGTTGGATATTCCAATGTTCTTTGGTTTTGTAGGTTTGTTTTATCTGCTGCTCTTA
TGGCCAGGTTTCTTTTTACTTCATTATACTGGATTTGAGGACTTCGAGTTTCCCAATAAA
GTAGTATTAATGTGCATTATCATTAATGGCCTTATTGGAACAGTACTCTCAGAGTTCCTG
TGGTTGTGGGGC------TGCTTTCTTACCTCA---------------------------
---------------------------------------------TCATTGATAGGCACA
CTTGCACTAAGCCTTACAATACCTCTGTCCATAATAGCTGACATGTGTATGCAAAAGGTG
CAGTTTTCTTGGTTATTTTTTGCAGGA------GCTATCCCTGTATTTTTTTCATTTTTT
ATTGTAACTCTCCTATGCCATTATAATAATTGGGATCCTGTGATGTTGGGAATCAGAAGA
ATATTTGCTTTTATATGCAGAAAACATCGAATTCAGAGAGTTCCAGAA------------
------GACAGCGAACAGTGTGAGAGTCTCATCTCT------------------------
---------ATGCACAGTGTTTCTCAGGAGGATGGAGCT---------ATT---------
------------------------------------------------------------
------------------------------------------------------------
---------------------------------------------------
>Guinea_Pig|ENSCPOG00000008212|ENSCPOT00000008287
ATGGTGCCGCCACGACGCCATCGTGGGGCAGGAAGGCCAGGTGGGCTGAGTTCTTCACCT
CCTTTTAGACTGAAATCTGCCCGGTTTTCAGGCATTGCTTTTGAAGAGCTCAGAGAGGCC
CTCAAAACAAGAAACAGACTGCAAATGGTGTGTGTATTTATCATGAACCGAATGAATTCC
CAGAACAGTGCTTTCACTCAACGCAGGAGGATGGCTCTTGGGATTGTTATTCTCCTGCTG
GTTGATGTGATATGGGTTGCTTCCTCAGAACTGACTTCGTATGTTTTCACGCAGTACAAC
AAA------CCATTTTTCAGCACCTTTGCAAAAACATCTATGTTT---GTTCTGTACCTT
TTGGGATTTATTATTTGGAAGCCATGGAGGCAGCAGTGCACAAGAAAATTTCGAGGAAAG
CATGCTGCTTTT------------------------------------------------
---------------------------------------TTTGCAGATGCTGAAGGTTAC
TTTGCTGCTTGTACAACAGATACAACTATGACTAGTTCTTTGAGTGAACCACTGTATGTT
CCTGTGAAATTTCATGACCTTCCAAGTGAAAAACCTGAGAGCACAAACACTGATACTGAA
AAAAGCCCCCCCTCAAACTTAATAATTTTAAGTAATGTCAGAATCTCTGTGGTTCCAACG
TTTGCATGCTTTTCGAGGAAGATAATTTTCGTAAGTTGGGTATCTATGATGAAAAACCGA
AATATA------------------------------------AATGCTAAA---------
------------------------------------------------GGGAAACTGACT
GCAACTCAAGTAGCAAAATTACAAATGTTCATAATGAATATTTTTATAGAATTTCTTAAA
AACTTGTCATATCAAGAAGCACTTTCAGACACTCAGGTTGCTATAGTGAATATCTTGTCT
TCAACTTCTGGACTTTTTACCTTAATCCTTGCTGCAGTGTTTCCAAGTAACAGTGGCGAT
AGATTTACACTCTCCAAACTACTGGCTGTAATTTTAAGCATTGGAGGCGTTGTGCTGGTA
AACCTGTCAGGGTCTGAAAAGTCTGCTGGAAAAGATATGATAGGTTCCATTTGGTCTCTT
GCTGGAGCCATGCTGTATGCTGTGTATATTGTTATGATTAAAAGAAAAGTAGACAGAGAA
GATAAGTTGGATATTCCAATGTTCTTTGGATTTGTTGGTCTGTTTAACCTGCTGCTCTTG
TGGCCAGGTTTCTTTTTACTTCATTATACTGGATTTGAGGACTTTGAGTTTCCCAATAAA
GTAGTGTTAATGTGCATTATCATTAATGGCCTTATTGGAACGGTTCTTTCAGAGTTCCTG
TGGTTGTGGGGC------TGCTTTCTTACCTCA---------------------------
---------------------------------------------TCATTGATCGGCACC
CTTGCCCTGAGCCTTACAATACCTCTATCCATAATAGCTGATATGTGTATGCAAAAGGTG
CAGTTTTCTTGGCTGTTTTTCGCAGGC------GCTGTCCCTGTGTTTGTTTCATTCTTT
AGGGAGAGC------------TATAATAATTGGGATCCTGTGATGGTAGGAATCAGAAGA
ATTTTTGCATTTATATGCAGAAAACATCGAATTCAGAGAGCGCCAGAA------------
------GACAGTGAACAGTGTGAGAGTCTTATTCCT------------------------
---------ATGCATGGTGTTTCTCAGGAGGATGGAGCT---------AGT---------
------------------------------------------------------------
------------------------------------------------------------
---------------------------------------------------
>Horse|ENSECAG00000009292|ENSECAT00000009773
------------------------------------------------------------
------------------------------------------------------------
------------------------ATGGTGTGTGTCTTTATCATGAACCGAATGAATTCC
CAGAGCAGTGGTTTCGCTCAGCGCCGGAGAATGGCTCTCGGGATTGTTATGCTCCTTCTT
GTTGATGTGATATGGGTGGCATCCTCAGAGCTCACTTCGTATGTTTTTACTCAGTACAAC
AAA------CCATTCTTCAGCACCTTTGCAAAAACATCTATGTTT---GTTCTGTACCTT
TTGGGCTTTATTGTTTGGAAGCCATGGAGACAACAGTGTACAAGAGGATTTCGAGGAAAG
CATGCTACTTTT------------------------------------------------
---------------------------------------TTTGCAGATGCTGAAGGTTAC
TTTGCTGCTTGCACAACAGATACAACTATGAATAGTTCTTTGAGTGAACCTTTGTATGTT
CCTGTAAAATTTCATGATCTTCCAAGTGAAAAACCAGAGAACACAAATGTGGATGCTCAA
AAAACTCCCAAAAAG---------------TCTCGTGTAAGGTTCAGT------------
------------------------------------------------------------
AACATCATGGAGATTCGACAGCTGCCTTCGAGCCATGCGTTGGATGCTAAGTTGTCTCGC
ATGTCACATCCTGCTGTGAAAGAACAAGAGCCCTTACTCAAAACTGTGGGGAAACTTACT
GCAACTCAAGTAGCAAAAATTAGCTTTTTTTTTTGC------TTTGTGTGGTTTTTGGCA
AATTTCTCATATCAAGAAGCACTTTCAGACACGCAGGTTGCTATAGTTAATATTTTGTCC
TCGACTTCTGGACTTTTTACCTTAATCCTTGCTGCAGTGTTTCCAAGTAACAGTGGAGAT
AGATTTACTCTTTCTAAACTATTAGCTGTAATTTTAAGCATTGGAGGTGTTGTGCTGGTA
AACCTGTCAGGGTCTGAAAAATCTTCTGGAAGAGATACAATAGGTTCCATTTGGTCTCTT
GTTGGAGCCATGCTCTATGCTGTCTATATTGTTATGATTAAGAGAAAAGTAGACAGAGAA
GATAAGTTGGATATTCCAATGTTCTTTGGTTTTGTAGGTCTGTTTAATCTGCTGCTCTTA
TGGCCAGGTTTCTTTTTACTTCATTATACTGGATTTGAGGACTTTGAGTTTCCCAATAAA
GTAGTATTAATGTGCATTATCATTAATGGCCTTATTGGAACAGTTCTCTCAGAGTTCCTG
TGGTTGTGGGGC------TGCTTTCTTACCTCA---------------------------
---------------------------------------------TCATTGATAGGCACA
CTTGCACTAAGCCTGACAATACCTCTGTCTATAATAGCTGACATGTGTATGAAAAAGGTG
CAGTTTTCTTGGTTATTTTTTGCAGGC------GCTATCCCTGTATTTTTTTCATTTTTT
ATTGCAACTCTCCTATGCCATTATAATAATTGGGATCCTGTGATGGTGGGAATCAGAAGA
GTTTTTGCCTTTATATGCAGAAAACATCGAATTCAGAGGGTTCCAGAA------------
------GACAGCGAACAGTGTGAGAGTCTCATTCCT------------------------
---------ATGCACGGTGTTTCTCAGGAGGATGGAGCT---------AGT---------
------------------------------------------------------------
------------------------------------------------------------
---------------------------------------------------
>Mouse|ENSMUSG00000026342|ENSMUST00000027580
ATGGTGCCGCCACGACTCCATCGAGGGGCAGGAAGGCCAGGTGGGCTGAGTTCTTTACCT
CCATTTGGACTGGGCTCTGCCCGCTTTGCAGGCATTGCATTTGAGGATCTCAGAGAAGCC
CTTGCAACAAGA------CTGCAAATGGTTTATGTGTTTATCATGAACCGTGTGAATTCC
CAGAGCAGTGGTTTCAGTCAGCGCAGGCGAATGGCCCTGGGGATAGTGATTCTCCTGCTG
GTTGATGTGATATGGGTGGCATCCTCAGAACTCACCTCGTATGTCTTCACGCAGTACAAC
AAG------CCATTCTTCAGCACCTTTGCGAAAACATCCATGTTT---GTTCTGTACCTT
TTGGGCTTCATTATTTGGAAGCCTTGGAGGCAACAGTGTACAAGAGGATTTAGAGGGAAG
CCTGCTGCTTTT------------------------------------------------
---------------------------------------TTTGCAGATGCTGAAGGTTAC
TTTGCTGCGTGCACAACAGATACAAGCATGAGTAGTTCTTTGAGTGAACCTCTTTATGTT
CCTGTGAAGTTTCATGATCTCCCAAGTGAGAAGCTCGAGAGCACAAACATTGGGACCGAA
AAGACTCCCAAGAAG---------------TCCCGTGTAAGGTTCAGC------------
------------------------------------------------------------
AATATCATGGAGATTCGCCAGCTCCCATCGAGCCATGCGTTAGAGGCCAAGCTCTCTCGG
ATGTCTTATCCCACTGTGAAAGACCAAGAATCCATACTGAAGACTGTAGGGAAATTGACT
GCAACCCAAGTAGCAAAAATTAGCTTTTTTTTTTGC------TTTGTGTGGTTTTTGGCA
AATTTGTCATACCAAGAAGCACTTTCAGACACACAGGTTGCCATAGTGAATATTTTGTCT
TCAACTTCTGGACTTTTTACTTTAATCCTTGCAGCTGTATTTCCGAGTAACAGCGGAGAC
AGGTTTACCCTCTCTAAACTATTAGCTGTAATTTTAAGCATTGGAGGTGTGGTGCTGGTG
AACCTGTCTGGGTCTGAAAAGTCTGCTGGAAGAGACACAATAGGTTCCATTTGGTCCCTT
GCTGGAGCTATGTTCTATGCTGTCTACATTGTGATGATCAAGAGAAAGGTAGACAGAGAA
GATAAATTGGATATTCCAATGTTCTTTGGTTTTGTAGGTCTGTTTAATCTGCTGCTCCTA
TGGCCAGGGTTCTTCTTACTGCATTATACTGGCTTTGAGGACTTTGAGTTTCCCAACAAA
GTGGTACTGTTGTGTATCATTATCAACGGCCTCATCGGAACAGTTCTGTCCGAGTTTCTG
TGGTTATGGGGC------TGCTTTCTTACCTCG---------------------------
---------------------------------------------TCGTTGATAGGCACA
CTTGCACTAAGCCTTACGATACCTCTCTCCATCATAGCCGACATGTGCATGCAAAAGGTG
CAGTTTTCTTGGTTATTTTTTGCAGGC------GCTATCCCTGTATTTTTTTCATTTTTT
ATTGTTACTCTCCTGTGCCATTATAATAATTGGGATCCTGTGATGGTAGGAGTCAGAAGA
GTTTTTGCCTTTATATGCAGAAAACATCGAATTCAGAGAGTTCCAGAA------------
------GACAGTGAACAGTGCGAGAGCCTCATTTCT------------------------
---------ATGCACAGCGTTTCTCAAGAGGATGGAGCT---------ACT---------
------------------------------------------------------------
------------------------------------------------------------
---------------------------------------------------
>Opossum|ENSMODG00000000615|ENSMODT00000037815
ATGGTGTTGCCACGACGCCATGGAGGCGTTGGAGAGCCAGGTGTTTTGAAGTCTTCAGCC
TGTGATAAACTCAATTGTGCAAAGTTTTCAAACTTTTCTCTCCAAGACCTCAAAAAGGCC
TTTAAAGGGAGG------TCACAAATGGTGTGGGTATTTATCATGAACCGAATGAATTCC
CAGAGCAGTGCCTTTACTCAACGAAGGCGAATGGCCCTTGGAATTGTTATTCTCTTACTT
GTGGATGTGATATGGGTTGCTTCTTCAGAACTTACTTCATATATCTCTTCCCAGTTTTCT
CAGTTGCATTTATTATTTCTGCTCTTTGCACTGTTGCAAATGTTTTATGCCTTATACATG
------------------------------------------------------------
---------TTTTGCTCAGGTTTCTCTTCAGAAAGTCCCTTCAGTTGGGGGGATGATTTC
CAGTCACCAGCAGGAAAAATGGGTAACCCTCAGGAGAAATTTGCAGATGCTGAAAGTTAC
TTTGCTGCTTGCACTACAGATAATACCATGAATAGTTCTTTGAGTGAACCTCTGTATGTT
CCTGTGAAATTTCATGACTTGGCAAGTGAAAAACCTGAACGTACAAATGGTGAGAATGAA
AAAACACCCAAAAAA---------------TCTCGTGTAAGATTCAGT------------
------------------------------------------------------------
AATATTATGGAGATCCGACAACTTCCATCAAGTCACGCACTGGAAGCCAAGTTGTCTCGA
ATGTCATATCCTGCTGTGAAAGAGCAAGAATCAATCCTGAAAACTGTAGGGAAGCTTACT
GCAACTCAAGTAGCAAAAATTAGCTTTTTCTTTTGC------TTTGTGTGGTTTTTGGCA
AATTTCTCATATCAGGAAGCACTTTCAGACACACAAGTTGCTATAGTTAATATCTTGTCT
TCAACTTCTGGGCTTTTTACTTTAATCTTAGCTGCAGTGTTTCCAAGTAACAGTGGAGAC
AGATTTACTCTTTCTAAACTGTTAGCTGTTATTTTATGCATTGGAGGTGTTGTTCTGGTA
AACCTTTCAGGGTCTGAGAAATCTGCTGGAAAAGATACAATAGGTTCTATTTGGTCTCTT
ATTGGTGCCATGCTCTATGCTGTCTATATTGTTATGATTAAGAGAAAAGTAGACAGAGAA
GATAAGTTGGATATACCAATGTTCTTTGGTTTTGTAGGCCTCTTTAATCTGCTGCTGTTA
TGGCCGGGCTTCTTTTTACTTCATTATACTGGATTTGAGGCCTTTGAGTTTCCCAATAAA
TTAGTATTAATGTGCATTGTTATTAATGGCCTAATTGGAACAGTTCTCTCAGAGTTGCTG
TGGTTATGGGGC------TGTTTTCTTACCTCA---------------------------
---------------------------------------------TCCTTGATTGGCACA
CTTGCACTAAGCCTTACAATACCTCTGACCATAATAGCAGATATGTGTTTGCAAAAGGTG
CAATTTTCCTGGTTATTTTTTGCAGGT------GCTGTTCCTGTGTTTTTTTCATTTTTC
ATTGTAACTCTCCTGTGCCATTATAATAACTGGGATCCAGTGATGGTGGGAGTCAGAAGA
ATTTTTGCTTTTATCTGTAGAAAACATCGAATTCAGAGAGTCACAGAA------------
------GATAGTGAACAGTGTGAGAGTCTTATTCCT------------------------
---------TTGCACAGTGTTTCTCAGGAGGATGGAACTATTTGCTGTTCA---------
------------------------------------------------------------
------------------------------------------------------------
---------------------------------------------------
>Orangutan|ENSPPYG00000012799|ENSPPYT00000014864
ATGGTGCCGCCACGACGCCATCGCGGGGCAGGAAGGCCAGGGGTGCTGAGTTCTTCACCT
CCTTTTAGACTGAGATCTGCCAAGTTTTCCGGCATTGCTCTTGAGGATCTCAGAAGGGCT
CTTAAGACAAGA------CTGCAAATGGTGTGTGTATTTATTATGAACCGAATGAATTCC
CAGAACAGTGGTTTCACTCAGCGCAGGCGAATGGCTCTTGGGATTGTTATTCTTCTGCTT
GTTGATGTGATATGGGTTGCTTCCTCCGAACTTACTTCGTATGTTTTTACCCAGTACAAC
AAA------CCATTCTTCAGTACTTTTGCAAAAACATCTATGTTT---GTTTTGTACCTT
TTGGGCTTTATTATTTGGAAGCCATGGAGACAACAGTGTACAAGAGGACTTCGCGGAAAG
CATGCTGCTTTT------------------------------------------------
---------------------------------------TTTGCAGATGCTGAAGGTTAC
TTCGCTGCTTGCGCAACAGATACAACTATGAATAGTTCTTTGAGTGAACCTCTGTATGTT
CCTGTGAAATTCCATGATCTTCCAAGTGAAAAACCTGAGAGCACAAACATTGATACTGAA
AAAACCCCCAAAAAG---------------TCTCGTGTGAGGTTCAGT------------
------------------------------------------------------------
AATATCATGGAGATTCGACAGCTTCCCTCAAACCATGCATTGGAAGCGAAGTTGTCTCGC
ATGTCATATCCT---GTGAAAGAACAAGAATCCATACTGAAAACTGTGGGGAAACTTACT
GCAACTCAAGTAGCGAAAATTAGCTTTTTTTTTTGC------TTTGTGTGGTTTTTGGCA
AATTTGTCATATCAAGAAGCACTTTCAGACACACAAGTTGCTATAGTTAATATTTTATCT
TCAACTTCCGGACTTTTTACCTTAATCCTTGCTGCAGTATTTCCAAGTAACAGTGGAGAT
AGATTTACCCTTTCTAAACTATTAGCTGTAATTTTAAGCATTGGAGGTGTTGTACTGGTA
AACCTGTCAGGGTCTGAAAAATCTGCTGGAAGAGATACAATAGGTTCCATTTGGTCTCTT
GCTGGAGCCATGCTCTATGCTGTCTATATTGTTATGATTAAGAGAAAAGTAGATAGAGAA
GACAAGTTGGATATTCCAATGTTCTTTGGTTTTGTAGGTTTGTTTAATCTGCTGCTCTTA
TGGCCAGGTTTCTTTTTACTTCATTATACTGGATTTGAGGACTTCGAGTTTCCCAATAAA
GTAGTATTAATGTGCATTATCATTAATGGCCTTATTGGAACAGTACTCTCAGAGTTCCTG
TGGTTGTGGGGC------TGTTTTCTTACCTCA---------------------------
---------------------------------------------TCATTGATAGGCACA
CTTGCACTAAGCCTTACAATACCTCTGTCCATAATAGCTGACATGTGTATGCAAAAGGTG
CAGTTTTCTTGGTTATTTTTTGCAGGA------GCTATCCCTGTATTTTTTTCATTTTTT
ATTGTAACTCTCCTATGCCATTATAATAACTGGGATCCTGTGATGGTGGGAATCAGAAGA
ATATTTGCTTTTATATGCAGAAAACATCGAATTCAGAGAGTTCCAGAA------------
------GACAGCGAACAGTGTGAGAGTCTCATTTCT------------------------
---------ATGCACAGTGTTTCTCAGGAGGATGGAGAT---------AGT---------
------------------------------------------------------------
------------------------------------------------------------
---------------------------------------------------
>Platypus|ENSOANG00000029952|ENSOANT00000039318
ATGTGCCCG---------------------------------------------------
------------------------------------------------------------
------------------------------------------------------------
------------------------------------------------------------
------------------------------------------------------------
------------------------------------------------------------
------------------------------------------------------------
------------------------------------------------------------
------------------------------------------------------------
------------------------------------------------------------
------------------------------------------------------------
------------------------------------------------------------
------------------------------------------------------------
------------------------------------------------------------
------------------------------------------------------------
------------------------------------------------------------
------------------------------------------------------------
------GCAGGCCTCTTTACCCTCCTCCTGGCCGCGATCTTCCCCAGCAACGCCGGAGAC
AGGTTCACGCTCTCCAAACTGCTCGCCGTCCTCTTAAGCATCGGCGGCGTCGTCCTGGTC
GACCTGGCCGGCCCGGACTCCTCGCCGAAAAAGGACGCCCTCGGGTCGGCGTGGTCCCTG
GCCGGGGCGGCCCTCTACGCCGTCTACATCGTCATGATTAAGAGGAAGGTGGAGCGCGAA
GACAGGCTGGACATCGCCATGTTCTTCGGATTCGTCGGACTGTTTAACCTCCTCCTGCTG
TGGCCCGGTTTCTTCGTCTTCCACTACGCCGGATGGGAGGCCTTCGAGCTCCCCAGTAGG
CTGGTGTGGTTCTACATCTTCCTCAACGGGCTGGTCGGGACGGTCCTCTCCGAGTTCCTG
TGGCTGTGGGGC------TGCTTCCTCACGTCC---------------------------
---------------------------------------------TCTCTGATCGGCACC
CTGGCCATCAGCCTCACCATCCCCCTGTCCGTCATCGCCGACATGTGCGTCCGAAAGGTA
ACGAAGCCC------------CCCGGCGACGAAGCCCCCCCGGCG---------------
------------------------------------------------------------
------------------AGGGAGCGGCGCTTAAAGTCGTCTCCCGAAAGGGCGGGGGAT
GGAGCCGGTGGGGAGGAAAGAACGGCCTGGTTCCCCCCTTCCACCCCCCCCCTCCGCCCC
CCCCCCGTTTTCCCTCCCTCTTCCCACTCCTTCGGAACG---------GCG---------
------------------------------------------------------------
------------------------------------------------------------
------------------------------------------AAGAACTAT
>Rabbit|ENSOCUG00000013099|ENSOCUT00000013100
ATGGTGCCGCCACGACGCCATCGCGGGGCAGGAAGGCCAGGTGTGCTGAGTTCTTCACCT
CCTTTTAGACTGAGATCC---AGGTTTTCAGGCATTGCTTTCGAAGATCTCCGAAAGGGC
CTTACAACAAGA------CTACAAATGGTGTGTGTGTTTATCATGAACCGCATGAACTCC
CCGAACAGTGGCTTCACTCAGCGCAGGCGGATGGCTCTGGGGATTGTTATTCTCCTGCTT
GTTGATGTGATATGGGTGGCCTCTTCTGAACTCACTTCGTATGTTTTTACTCAGTACAAC
AAA------CCATTCTTCAGTACCTTTGCAAAAACATCTATGTTT---GTCCTGTACCTT
CTGGGCTTTATTATTTGGAAGCCATGGAGACAGCAGTGTACAAGAGGATTTAGAGGCAAG
CATGCTGCATTT------------------------------------------------
---------------------------------------TTTGCAGATGCTGAAGGTTAT
TTTGCTGCTTGCACAACAGATACAACTATAAACAGTTCTTTGAGTGAACCTCTGTATGTT
CCTGTGAAATTTCATGATCTTCCAAGTGAAAAACCTGAGAGTACAAGCATTGATACTGAA
AAAACTCCCAAAAAG---------------TCTCGTGTAAGGTTCAGT------------
------------------------------------------------------------
AATATCATGGAGATCCGACAGCTTCCATCAAGCCATGCATTAGAAGCGAAGTTGTCGCGC
ATGTCATATCCTACTGTGAAAGAACAAGAATCTATATTAAAAACTGTGGGGAAACTGACT
GCAACTCAAGTAGCAAAAATTAGCTTTTTTTTTTGC------TTTGTGTGGTTTTTGGCA
AATTTGTCTTATCAAGAAGCACTTTCAGACACACAAGTTGCTATAGTTAATATTTTGTCT
TCAACTTCTGGACTGTTTACCTTAATTCTTGCTGCAGTGTTTCCTAGTAACAGCGGTGAT
AGATTTACCCTTTCAAAATTATTAGCTGTAATTTTAAGCATTGGAGGTGTTGTGCTGGTA
AACCTATCAGGGTCTGAAAAATCTGCTGGAAGAGATACAATAGGTTCTATTTGGTCTCTT
GTTGGAGCCATGCTCTATGCTGTCTATATTGTTATGATTAAGAGAAAAGTAGACAGAGAA
GACAAGTTGGATATTCCAATGTTCTTTGGTTTTGTAGGTTTATTTAATCTGCTGCTCTTG
TGGCCTGGTTTCTTTTTACTTCATTACACCGGATTTGAGGACTTTGAGTTTCCAAATAAA
GTAGTATTGATGTGCATTATTATTAATGGCCTTATTGGAACAGTTCTCTCAGAGTTCCTG
TGGTTGTGGGGC------TGCTTTCTTACCTCA---------------------------
---------------------------------------------TCATTGATAGGCACA
CTTGCACTAAGCCTTACAATACCTCTGTCCATTATAGCTGACATGTGTATGCAAAAGGTG
CAGTTTTCTTGGTTATTTTTTGCAGGC------GCTATCCCAGTATTTTTTTCATTTTTT
ATTGTAACTCTCCTATGCCATTATAATAATTGGGATCCCGTGATGGTAGGAATCAGAAGA
ATTTTTGCTTTTATATGCAGAAAACATCGAATTCAG------------------------
------------------------------------------------------------
------------------------------------------------AGCTTGATCATG
GAACGTTATACGGCGAAGAGACAATCTCTGCTCAGTTTCTGTAGAAGTGCACTCACAAGG
TTAAATGCGAATGTTCTCGGAGGTATCCAGCCTTGTTTCAGGAAGAATGCTAATGCATAC
TTTAAAATCAATCATGCAGAGCCAATTTGGGGTTGCAAGGTA---------
>Rat|ENSRNOG00000003403|ENSRNOT00000004581
ATGGTGCCGCCACGACTCCATCGAGGGGCAGGAAGGCCAGGTGGGCTGAGCTCTTCACCT
CCATTTAGACAGGTATCTGCTCGCTTTGCCCGCATTGCATTTGAGGATCTCAGAGAAGCC
CTCGCCACAAGA------CTGCAAATGGTTTATGTGTTTATCATGAACCGTGTGAATTCC
CAGAGCAGTGGCTTCAGTCAGCGCAGGCGAATGGCCCTGGGGATAGTGATTCTCCTGCTG
GTTGATGTGATATGGGTGGCGTCCTCAGAACTCACCTCATATGTCTTCACGCAATACAAC
AAG------CCATTCTTCAGCACCTTTGCGAAAACATCCATGTTT---GTTCTCTACCTT
TTGGGCTTCATTATTTGGAAGCCTTGGAGGCAACAGTGTACAAGAGGATTTAGAGGAAAG
CCTGCTGCTTTT------------------------------------------------
---------------------------------------TTTGCAGATGCTGAAGGTTAC
TTTGCTGCTTGCACAACAGACTCAAGTATGAGTAGTTCTTTGAGTGAACCTCTGTATGTT
CCTGTCAAGTTTCATGATCTTCCAAGTGAGAAGCTTGAGAGCACAAACATTGGGACCGAA
AAACCTCCCAAGAAG---------------TCCCGTGTAAGGTTTAGC------------
------------------------------------------------------------
AATATCATGGAGATTCGACAGCTCCCATCAAGCCATGCGTTAGAGGCCAAGCTGTCTCGA
ATGTCTTATCCCACTGTGAAAGACCAAGAATCCATACTGAAGACTGTAGGGAAATTGACT
GCAACCCAAGTAGCAAAAATTAGCTTTTTTTTTTGC------TTTGTGTGGTTTTTGGCA
AATTTGTCATACCAAGAAGCACTTTCAGATACACAGGTTGCCATAGTGAATATTTTGTCT
TCAACTTCTGGACTTTTTACTTTAATCCTTGCAGCTGTATTTCCGAGTAACAGCGGAGAC
AGGTTTACCCTCTCTAAACTATTAGCTGTAATTTTAAGCATTGGAGGCGTGGTGCTGGTG
AACCTGTCTGGATCTGAAAAGTCTGCTGGAAGAGACACGATAGGTTCCATTTGGTCCCTT
GCTGGAGCTATGTTCTATGCTGTCTACATTGTGATGATCAAGAGAAAGGTAGACAGGGAA
GATAAATTGGATATTCCAATGTTTTTTGGGTTTGTAGGTCTGTTTAATCTGCTGCTCTTG
TGGCCGGGCTTCTTTTTACTTCATTATACTGGCTTTGAGGACTTCGAGTTTCCCAATAAA
GTGGTACTGCTGTGTATCATTATCAACGGCCTCATTGGAACAGTTCTGTCCGAGTTTCTG
TGGTTATGGGGC------TGCTTTCTTACCTCA---------------------------
---------------------------------------------TCGTTGATAGGCACA
CTTGCACTAAGCCTTACGATACCTCTCTCCATCATAGCGGACATGTGCATGCAAAAGGTG
CAGTTTTCTTGGTTATTTTTTGCAGGC------GCTATCCCTGTATTTTTTTCATTTTTT
ATTGTTACTCTCCTATGCCATTATAATAATTGGGATCCTGTGATGGTAGGAGTCAGAAGA
GTTTTTGCCTTTATATGCAGAAAACATCGAATTCAGAGAGTTTCAGAA------------
------GACAGTGAACAGTGCGAGAGCCTCATTTCG------------------------
---------ATGCACAGCGTTTCTCAGGAGGATGGAGCT---------GCT---------
------------------------------------------------------------
------------------------------------------------------------
---------------------------------------------------
>Macaque|ENSMMUG00000008875|ENSMMUT00000012408
ATGGTGCCGCCACGACGCCATCGCGGGGCAGGAAGGCCAGGGGTGCTGAGTTCTTCA---
CCTTTCAGACTGAGATCTGCCAAGTTTTCCGGCATTGCTCTTGAGGATCTCAGAGAGGCT
CTTAAGACCAGA------CTGCAAATGGTGTGTGTGTTTATCATGAACCGAATGAATTCC
CAGAACAGTGGTTTCACTCAGCGCAGGCGAATGGCTCTTGGGATTGTTATTCTGCTGCTT
GTTGATGTGATATGGGTTGCTTCCTCCGAACTTACTTCGTATGTTTTTACCCAGTACAAC
AAA------CCATTCTTCAGCACCTTTGCAAAAACATCTATGTTT---GTTTTATACCTT
TTGGGCTTTATTATTTGGAAGCCATGGAGACAACAGTGTACAAGAGGACTTCGCGGAAAG
CATGCTGCTTTT------------------------------------------------
---------------------------------------TTTGCAGATGCTGAAGGTTAC
TTTGCTGCTTGCACAACAGATACAACCATGAACAGTTCTTTGAGTGAACCTCTGTATGTT
CCTGTGAAATTCCATGATCTTCCAAGTGAAAAACCTGAGAGCACAAACATTGATACTGAA
AAAACCCCCAAAAAG---------------TCTCGTGTAAGGTTCAGT------------
------------------------------------------------------------
AATATCATGGAGATTCGACAGCTTCCGTCAAGCCATGCATTGGAAGCAAAGTTGTCTCGA
ATGTCATATCCT---GTGAAAGAACAAGAATCCATACTGAAAACTGTGGGGAAACTTACT
GCAACTCAAGTAGCAAAAATTAGCTTTTTTTTTTGC------TTTGTGTGGTTTTTGGCA
AATTTGTCATATCAAGAAGCACTTTCAGACACACAAGTTGCTATAGTTAATATTTTATCT
TCAACTTCTGGACTTTTTACCTTAATCCTTGCTGCAGTATTTCCAAGTAACAGTGGAGAT
AGATTTACCCTTTCTAAACTATTAGCTGTAATTTTAAGCATTGGAGGTGTTGTACTGGTA
AACCTGTCAGGGTCTGAAAAATCTGCTGGAAGAGATACAATAGGTTCCATTTGGTCTCTT
GCTGGAGCCATGCTCTATGCTGTCTATATTGTTATGATTAAGAGAAAAGTAGATAGAGAA
GACAAGTTGGATATTCCAATGTTCTTTGGTTTTGTAGGTTTATTTAATCTGCTGCTCTTA
TGGCCAGGTTTCTTTTTACTTCATTATACTGGATTTGAGGACTTCGAGTTTCCCAATAAA
GTAGTATTAATGTGCATTATCATTAATGGCCTTATTGGAACAGTACTCTCAGAGTTCCTG
TGGTTGTGGTATGGACTTTGTTTTTTAACTTCTGTCAACATGGTGTGCAGGACCAAAGTT
TCATACTGTATATCGCTACTCTCAGTGTGCAATGCCTATAAATGG---------------
------------------------------------------------------AAAGTG
CAGTTTTCTTGGTTATTTTTTGCAGGA------GCTATCCCTGTATTTTTTTCATTTTTT
ATTGTAACTCTCCTATGCCATTATAATAATTGGGATCCTGTGATGGTGGGAATCAGAAGA
ATATTTGCTTTTATATGCAGAAAACATCGAATTCAGAGAGTTCCAGAA------------
------GACAGCGAACAGTGTGAGAGTCTCATTTCT------------------------
---------ATGCACAGTGTTTCTCAGGAGGATGGAGCT---------AGT---------
------------------------------------------------------------
------------------------------------------------------------
---------------------------------------------------
>Marmoset|ENSCJAG00000014139|ENSCJAT00000027594
ATGGTGCCGCCACGACGCCATCGCGGGGCAGGAAGGCCAGGGGCGCTGAGTTCTTCACCT
CCTTTTAGACTGAGATTTGCCAAGTTTTGCGGCATTGCTCTTGAAGATCTCAGAAAGGCT
CTTAAGACAAGA------CTGCAAATGGTGTGTGTATTTATCATGAACCGAATGAACTCC
CAGAACAGTGGCTTCAGTCAGCGCAGGCGAATGGCTCTTGGGATTGTTATTCTCCTGCTT
GTTGATGTCATATGGGTTGCTTCATCTGAACTTACTTCGTATGTTTTTACCCAGTACAAC
AAA------CCATTCTTCAGCACCTTTGCAAAAACTTCTATGTTT---GTTTTGTACCTT
TTGGGCTTTATTATTTGGAAGCCATGGAGACAACAGTGTACAAGAGGACTTCGAGGAAAG
CATGCTGCTTTT------------------------------------------------
---------------------------------------TTTGCAGATGCTGAAGGTTAC
TTTGCTGCTTGCACGACAGATACAACTATGAATAGTTCTTTGAGTGAACCTCTGTATGTT
CCTGTGAAATTTCATGATCTTCCAAGTGAAAAACCTGAGAGCACAAACATTGATACTGAA
AAAACTCCCAAAAAG---------------TCTCGTGTGAGGTTCAGT------------
------------------------------------------------------------
AATATCATGGAGATTCGACAGCTTCCATCAAGCCATGCCTTGGAAGCAAAGTTGTCTCGC
ATGTCATATCCT---GTGAAAGAACAAGAATCCATACTGAAAACTGTGGGGAAACTTACT
GCAACTCAAGTAGCAAAAATTAGCTTTTTTTTTTGC------TTTGTGTGGTTTTTGGCA
AATTTGTCATATCAAGAAGCACTTTCAGACACACAAGTTGCTATAGTTAATATTTTATCT
TCAACATCTGGACTTTTTACCTTAATCCTTGCTGCAGTATTTCCAAGTAACAGTGGAGAT
AGATTTACCCTTTCTAAACTATTAGCTGTAATTTTAAGCATTGGAGGTGTTGTTCTGGTA
AACCTGTCAGGGTCTGAAAAATCTGCTGGAAGAGATACAATAGGTTCCATTTGGTCTCTT
GTTGGAGCCATGCTCTATGCTGTCTATATTGTTATGATTAAGAGAAAAGTAGACAGAGAA
GACAAGTTGGATATTCCAATGTTCTTTGGTTTTGTAGGTTTGTTTAATCTGCTGCTCTTA
TGGCCAGGTTTCTTTTTACTACATTATACTGGATTTGAGGACTTCGAGTTTCCCAATAAA
GTGGTGTTAATGTGCATTATCATTAATGGCCTTATTGGAACAGTACTCTCAGAGTTCCTG
TGGTTGTGGGGC------TGCTTTCTTACCTCA---------------------------
---------------------------------------------TCATTGATAGGCACA
CTTGCACTAAGCCTTACAATACCTCTGTCCATAATAGCTGACATGTGCATGCAAAAGGTG
CAGTTTTCTTGGTTATTTTTTGCAGGA------GCTATCCCTGTATTTTTTTCATTTTTT
ATTGTAACTCTCCTATGCCATTATAATAATTGGGATCCTGTGATGGTAGGAATCAGAAGA
ATATTTGCTTTTATATGCAGAAAACATCGAATTCAGAGAGTTCCAGAA------------
------GACAGCGAACAGTGTGAGAGTCTCATTTCT------------------------
---------ATGCACAATGTTTCTCAGGAGGATGGAACT---------AGT---------
------------------------------------------------------------
------------------------------------------------------------
---------------------------------------------------
>Microbat|ENSMLUG00000015813|ENSMLUT00000015817
ATGGTGCCGCCACGACGCCTCCGCTGGGCAGGAAGGCCAGGTGCGTTGAGTTCCTCGCCG
CCGTTTAGACTCAGATCTGCCAGGTTTGCAGGCGCCGCTCTGGAGGACCTCGGGAAGGCC
TGGAAGAGAAGA------CTGCAAATGGTGTGTGTGTTTATCATGAACCGAATGAGCGCC
CAGAGCAGTGGCTTCACGCAGCGCCGGCGAATGGCCCTGGGCATCGTCATTCTCCTCCTC
GTGGATGTGATCTGGGTCGCATCCTCAGAACTCACCTCGTATGTTTTTACTCAGTACAAT
AAA------CCATTCTTCAGCACCTTTGCAAAAACATCGATGTTT---GTTCTGTACCTT
TTGGGCTTTATTATTTGGAGGCCATGGAGACAACAGTGTACAAGAGGATTTCGAGGAAAG
CATGCTGCTTTT------------------------------------------------
---------------------------------------TTTGCAGATGCTGAAGGTTAT
TTTGCTGCTTGCACAACAGATACAACTATGAGTAGCTCTTTGAGTGAACCTCTGTATGTT
CCTGTGAAATTTCATGATCTTCCCAGTGAAAAACCTGAGAACACAAATACTGATACTGAA
AAAACTCCCAAAAAG---------------TCTCGTGTAAGGTTCAGT------------
------------------------------------------------------------
AATATCATGGAGATTCGACAGCTTCCATCAAGCCATGCATTGGAAGCTAAGTTGTCTCGC
ATGTCATATCCTACTGTGAAAGAACAAGAATCCTTACTCAAAACTGTGGGGAAACTTACT
GCAACTCAAGTAGCAAAAATTAGCTTTTTTTTTTGC------TTTGTGTGGTTTTTGGCA
AATTTGTCATATCAAGAAGCACTTTCAGACACACAAGTTGCCATTGTTAACATTTTGTCC
TCAACTTCTGGACTTTTTACCTTAATCCTTGCTGCAGTATTTCCAAGTAACAGTGGAGAT
AGATTTACTCTTTCTAAATTATTAGCTGTAATTTTAAGCATTGGAGGTGTTGTGCTGGTA
AACCTGTCGGGGTCTGAAAAATCTGCTGGAAGAAATACGATAGGTTCCATTTGGTCTCTT
GCTGGAGCCATGCTCTATGCTGTCTATATTGTTATGATTAAGAGAAAAGTAGACAGAGAA
GATAAGTTGGATATTCCGATGTTCTTTGGTTTTGTAGGACTGTTTAATCTGCTGCTCTTA
TGGCCAGGTTTCTTTTTACTTCATTATACTGGATTTGAGGACTTTGAATTTCCCAATAAA
GTAGTATTAATGTGCATTATCATTAATGGCCTTATTGGAACAGTTCTCTCAGAGTTCCTG
TGGTTGTGGGGC------TGCTTTCTTACCTCA---------------------------
---------------------------------------------TCATTGATAGGCACA
CTTGCACTAAGCCTTACAATACCTCTGTCAATAATAGCTGACATGTGTATGCAAAAGGTG
CAGTTTTCTTGGTTATTTTTTGCAGGC------GCTATTCCTGTATTTTTTTCATTTTTT
ATTGTAACTCTCCTATGCCATTATAATAATTGGGATCCTGTGATGGTGGGAATCAGAAGA
ATTTTTGCCTTTATATGCAGAAAACATCGAATTCAGAGGGTTTCAGAA------------
------GACAGTGAACAGTGTGAGAGTCTTATTCCT------------------------
---------ATGCACAGTGTTGCTCAGGAGGATGGAGCT---------AGC---------
------------------------------------------------------------
------------------------------------------------------------
---------------------------------------------------
>Human|ENSG00000115084|ENST00000245680
ATGGTGCCGCCACGACGCCATCGCGGGGCAGGAAGGCCAGGGGTGCTGAGTTCTTCACCT
CCTTTTAGACTGAGATCTGCCAAGTTTTCCGGCATTGCTCTTGAGGATCTCAGAAGGGCT
CTTAAGACAAGA------CTGCAAATGGTGTGTGTATTTGTCATGAACCGAATGAATTCC
CAGAACAGTGGTTTCACTCAGCGCAGGCGAATGGCTCTTGGGATTGTTATTCTTCTGCTT
GTTGATGTGATATGGGTTGCTTCCTCTGAACTTACTTCGTATGTTTTTACCCAGTACAAC
AAA------CCATTCTTCAGCACCTTTGCAAAAACATCTATGTTT---GTTTTGTACCTT
TTGGGCTTTATTATTTGGAAGCCATGGAGACAACAGTGTACAAGAGGACTTCGCGGAAAG
CATGCTGCTTTT------------------------------------------------
---------------------------------------TTTGCAGATGCTGAAGGTTAC
TTTGCTGCTTGCACAACAGATACAACTATGAATAGTTCTTTGAGTGAACCTCTGTATGTG
CCTGTGAAATTCCATGATCTTCCAAGTGAAAAACCTGAGAGCACAAACATTGATACTGAA
AAAACCCCCAAAAAG---------------TCTCGTGTGAGGTTCAGT------------
------------------------------------------------------------
AATATCATGGAGATTCGACAGCTTCCGTCAAGTCATGCATTGGAAGCAAAGTTGTCTCGC
ATGTCATATCCT---GTGAAAGAACAAGAATCCATACTGAAAACTGTGGGGAAACTTACT
GCAACTCAAGTAGCGAAAATTAGCTTTTTTTTTTGC------TTTGTGTGGTTTTTGGCA
AATTTGTCATATCAAGAAGCACTTTCAGACACACAAGTTGCTATAGTTAATATTTTATCT
TCAACTTCCGGACTTTTTACCTTAATCCTTGCTGCAGTATTTCCAAGTAACAGTGGAGAT
AGATTTACCCTTTCTAAACTATTAGCTGTAATTTTAAGCATTGGAGGCGTTGTACTGGTA
AACCTGGCAGGGTCTGAAAAACCTGCTGGAAGAGACACAGTAGGTTCCATTTGGTCTCTT
GCTGGAGCCATGCTCTATGCTGTCTATATTGTTATGATTAAGAGAAAAGTAGATAGAGAA
GACAAGTTGGATATTCCAATGTTCTTTGGTTTTGTAGGTTTGTTTAATCTGCTGCTCTTA
TGGCCAGGTTTCTTTTTACTTCATTATACTGGATTTGAGGACTTCGAGTTTCCCAATAAA
GTAGTATTAATGTGCATTATCATTAATGGCCTTATTGGAACAGTACTCTCAGAGTTCCTG
TGGTTGTGGGGC------TGCTTTCTTACCTCA---------------------------
---------------------------------------------TCATTGATAGGCACA
CTTGCACTAAGCCTTACAATACCTCTGTCCATAATAGCTGACATGTGTATGCAAAAGGTG
CAGTTTTCTTGGTTATTTTTTGCAGGA------GCTATCCCTGTATTTTTTTCATTTTTT
ATTGTAACTCTCCTATGCCATTATAATAATTGGGATCCTGTGATGGTGGGAATCAGAAGA
ATATTTGCTTTTATATGCAGAAAACATCGAATTCAGAGAGTTCCAGAA------------
------GACAGCGAACAGTGTGAGAGTCTCATTTCT------------------------
---------ATGCACAGTGTTTCTCAGGAGGATGGAGCT---------AGT---------
------------------------------------------------------------
------------------------------------------------------------
---------------------------------------------------
>Orca|XP_004276537.1
ATGGTGCCGCCACGACACCATCGCGGGGCAAGAAGGCCAGGTGCGCTGAGTTTTTCACCT
CCGTTTAGGCTCAGATCTGACCAGTTTTCAGGCGCTGCTCTTGAAGACCTCAGAAAGGCC
TTTAAAATAAGA------CTGCAAATGGTGTGTGTATTTATCATGAACCGAATGAATTCC
CAGAGCAGTGGTTTCACTCAGCGCAGGCGAATGGCTCTTGGGATTGTTATTCTCCTACTT
GTTGATGTGATATGGGTCGCATCCTCAGAACTTACTTCGTATGTTTTTACTCAGTACAAC
AAA------CCATTCTTCAGCACCTTTGCAAAAACATCTATGTTT---GTTCTGTACCTT
TTGGGCTTTATAATTTGGAAGCCGTGGAGACAACAGTGTACAATAGGATTTCGAGGAAAG
CATGCTGCTTTT------------------------------------------------
---------------------------------------TTTGCAGATGCTGAAGGTTAC
TTTGCTGCTTGTACAACAGATACAACTATGAATAGTTCTTTGAGTGAACCTCTTTATGTT
CCTGTGAAATTTCATGATCTTCCGAGTGAAAAACCTGAGAACACAAACATTGATACTGAA
AAATCTCCCAAAAAG---------------TCTCGTGTAAGGTTTAGT------------
------------------------------------------------------------
AATATCATGGAGATTCGACAGCTTCCATCAAGCCATGCATTGGAAGCTAAGTTGTCTCGC
ATGTCATATCCTACTGTGAAAGAACAAGAATCCTTACTCAAAACTGTGGGGAAACTAACT
GCAACTCAAGTAGCAAAAATTAGCTTTTTTTTTTGC------TTTGTGTGGTTTTTGGCA
AATTTGTCATATCAAGAAGCACTTTCAGACACAAAAGTTGCTATAGTTAATATTTTGTCC
TCAACTTCTGGACTTTTTACCTTAATCCTTGCTGCAATGTTTCCAAGTAACAGTGGAGAT
AGATTTACTCTTTCTAAACTATTAGCTGTAATTTTAAGCATTGGAGGTGTTGTGCTGGTA
AACCTGTCAGAGTCTGAAAAATCTGCTGGAAGGGACCCAATAGGTTCCATTTGGTCTCTT
GTTGGAGCCATGCTCTATGCTGTCTATATTGTTATGATCAAGAGAAAAGTAGACAGAGAA
GATAAATTGGATATTCCAATGTTCTTTGGTTTTGTAGGTCTCTTTAATCTGCTGCTCTTA
TGGCCAGGTTTCTTTTTACTTCATTATACTGGATTTGAGGACTTTGAGTTTCCCAATAAA
GTAGTATTAATGTGCATTATCATTAATGGCCTTATTGGAACAGTGCTCTCAGAGTTCCTG
TGGTTGTGGGGC------TGCTTTCTTACCTCA---------------------------
---------------------------------------------TCACTGATAGGCACA
CTTGCACTAAGCCTTACAATACCTCTGTCCATAATAGCTGACATGTGTATGCAAAAGGTG
CAGTTTTCTTGGTTATTTTTTGCAGGC------GCTATCCCTGTATTTTTTTCATTTTTT
ATTGTAACTCTCCTGTGCCATTATAATAATTGGGATCCTGTGATGGTGGGAATCAGAAGA
ATTTTTGCCTTTATATGCAGAAAACATCGAATTCAGAGGGTTCCAGAA------------
------GACAGCGAACAGTGTGAGAGTCTCATTCCT------------------------
---------ATGCACGGTGTTTCTCAGGAGGATGGAGCT---------AGT---------
------------------------------------------------------------
------------------------------------------------------------
---------------------------------------------------
>Chimp|ENSPTRG00000012387|ENSPTRT00000023003
ATGGTGCCGCCACGACGCCATCGCGGGGCAGGAAGGCCAGGCGTGCTGAGTTCTTCACCT
CCTTTTAGACTGAGATCTGCCAAGTTTTCCGGCATTGCTCTTGAGGATCTCAGAAGGGCT
CTTAAGACAAGA------CTGCAAATGGTGTGTGTATTTGTCATGAACCGAATGAATTCC
CAGAACAGTGGTTTCACTCAGCGCAGGCGAATGGCTCTTGGGATTGTTATTCTTCTGCTT
GTTGATGTGATATGGGTTGCTTCCTCTGAACTTACTTCGTATGTTTTTACCCAGTACAAC
AAA------CCATTCTTCAGCACCTTTGCAAAAACATCTATGTTT---GTTTTGTACCTT
TTGGGCTTTATTATTTGGAAGCCATGGAGACAACAGTGTACAAGAGGACTTCGCGGAAAG
CATGCTGCTTTT------------------------------------------------
---------------------------------------TTTGCAGATGCTGAAGGTTAC
TTTGCTGCTTGCGCAACAGATACAACTATGAATAGTTCTTTGAGTGAACCTCTGTATGTT
CCTGTGAAATTCCACGATCTTCCAAGTGAAAAACCTGAGAGCACAAACATTGATACTGAA
AAAACCCCCAAAAAG---------------TCTCGTGTGAGGTTCAGT------------
------------------------------------------------------------
AATATCATGGAGATTCGACAGCTTCCGTCAAGTCATGCATTGGAAGCAAAGTTGTCTCGC
ATGTCATATCCT---GTGAAAGAACAAGAATCCATACTGAAAACTGTGGGGAAACTTACT
GCAACTCAAGTAGCGAAAATTAGCTTTTTTTTTTGC------TTTGTGTGGTTTTTGGCA
AATTTGTCATATCAAGAAGCACTTTCAGACACACAAGTTGCTATAGTTAATATTTTATCT
TCAACTTCTGGACTTTTTACCTTAATCCTTGCTGCAGTATTTCCAAGTAACAGTGGAGAT
AGATTTACCCTTTCTAAACTATTAGCTGTAATTTTAAGCATTGGAGGTGTTGTACTGGTA
AACCTGTCAGGGTCTGAAAAATCTGCTGGAAGAGATACAATAGGTTCCATTTGGTCTCTT
GCTGGAGCCATGCTCTATGCTGTCTATATTGTTATGATTAAGAGAAAAGTAGATAGAGAA
GACAAGTTGGATATTCCAATGTTCTTTGGTTTTGTAGGTTTGTTTAATCTGCTGCTCTTA
TGGCCAGGTTTCTTTTTACTTCATTATACTGGATTTGAGGACTTCGAGTTTCCCAATAAA
GTAGTATTAATGTGCATTATCATTAATGGCCTTATTGGAACAGTACTCTCAGAGTTCCTG
TGGTTGTGGGGC------TGCTTTCTTACCTCA---------------------------
---------------------------------------------TCATTGATAGGCACA
CTTGCACTAAGCCTTACAATACCTCTGTCCATAATAGCTGACATGTGTATGCAAAAGGTG
CAGTTTTCTTGGTTGTTTTTTGCAGGA------GCTATCCCTGTATTTTTTTCATTTTTT
ATTGTAACTCTCCTATGCCATTATAATAATTGGGATCCTGTGATGGTGGGAATCAGAAGA
ATATTTGCTTTTATATGCAGAAAACATCGAATTCAGAGAGTTCCAGAA------------
------GACAGCGAACAGTGTGAGAGTCTCATCTCT------------------------
---------ATGCACAGTGTTTCTCAGGAGGATGGAGCT---------AGT---------
------------------------------------------------------------
------------------------------------------------------------
---------------------------------------------------
>Cow|ENSBTAG00000021103|ENSBTAT00000028113
ATGGTGCCGCCACGACACCATCCCGGGGCAGGAAGGCCAGGTGCACTGAGTTCTTCACCT
CCGTTTAGACTCAGATCTTCTAAGTTTTCAGGCATTGCTCTTCAAGATCTCAGAAAGGCC
TTTAAAATAAGA------CTGCAAATGGTGTGTGTGTTTATCATGAACCGAATGAATTCC
CAGAGCAGTGGTTTCACTCAGCGGAAGCGAATGGCTCTTGGGATTGTTATTCTCCTACTT
GTTGATGTGATATGGGTTGCATCCTCAGAACTTACTTCGTATGTTTTTACTCAGTACAAC
AAA------CCATTCTTCAGCACCTTTGCAAAAACGTCTATGTTC---GTTCTGTACCTT
TTGGGCTTTATAGTTTGGAAGCCTTGGAGACAACAGTGCACAAGAGGATTTCGAGGAAAG
CATGCTACTTTT------------------------------------------------
---------------------------------------TTTGCAGATGCTGAAGGGTAC
TTTGCTGCTTGCACAACAGATACAACTATGAATAGTTCTTTGAGTGAGCCTCTATATGTT
CCTGTGAAATTTCATGATCTTCCAAGTGAAAAACCTGAGAACACAAACATTGATACTGAA
AAAATTCCCAAAAAG---------------TCTCGTGTAAGATTTAGT------------
------------------------------------------------------------
AATATTATGGAGATTCGACAACTTCCATCAAGCCATGCATTGGAAGCTAAGTTGTCTCGC
ATGTCATATCCTACTGTGAAAGAACAAGAATCCTTACTCAAAACTGTGGGGAAACTTACG
GCAACTCAAGTAGCAAAAATTAGCTTTTTTTTTTGC------TTTGTGTGGTTTTTGGCA
AATTTCTCATATCAAGAAGCACTTTCAGACACACAAGTTGCTATAGTTAATATTTTGTCC
TCAACTTCTGGACTTTTTACCTTAATCCTTGCTGCAATGTTTCCAAGTAACAGTGGAGAT
AGATTCACTCTTTCTAAACTTTTAGCTGTAATCTTAAGCATTGGAGGTGTTGTGCTGGTA
AATCTGTCAGGATCTGAAAAGTCTCCTGGAAGAAACACAATAGGTTCCATTTGGTCTCTT
GTTGGAGCCATGCTCTATGCTGTTTATATTGTTATGATTAAGAGAAAAGTAGACAGAGAA
GATAAGTTGGATATTCCAATGTTCTTTGGTTTTGTAGGTCTCTTTAATCTGCTGCTCTTA
TGGCCAGGTTTCTTTTTACTTCATTATACTGGATTTGAGGACTTTGAGTTCCCCAATAAA
GTAGTGTTAATGTGCATTGTCATTAATGGCCTTATTGGAACAGTGCTCTCAGAGTTCCTG
TGGTTGTGGGGC------TGCTTTCTTACCTCA---------------------------
---------------------------------------------TCATTGATAGGCACA
CTTGCACTAAGCCTTACAATACCTCTATCCATAATAGCTGACATGTGTATGCAAAAGGTG
CAGTTTTCTTGGTTATTTTTTGCAGGC------GCTATCCCTGTATTTTTTTCATTTTTT
ATTGCAACTCTCCTGTGCCATTACAATAATTGGGATCCTGTGATGGTGGGAATCAGAAGA
ATTTTTGCCTTTATATGCAGAAAACATCGAATTCAGAAGGTTCCAGAA------------
------GACAGTGAACAGTGTGAGAGTCTCATTCCT------------------------
---------ATGCACGGTGTTTCTCAGGAGGATGGCGCT---------AGT---------
------------------------------------------------------------
------------------------------------------------------------
---------------------------------------------------
>Dog|ENSCAFG00000004990|ENSCAFT00000008023
ATGGTGCCGCCACGACGCCATCGCGGGGCAGGAGGGCCAGGTGCGCTGGGTTCTTCACCC
CCTTTGGGACGGCGATCTGCCAAGGTTTCAGGCGCTGCCCTTGAAGATCTCAGAGAGGCC
TTTAAAGTAAGA------CTGCAAATGGTGTGTGTATTTATCATGAACCGGATGAACTCC
CAGAGCAGTGGTTTCACTCAGCGCAGGCGGATGGCTCTTGGGATCGTCATTCTCCTACTT
GTTGATGTGATATGGGTCGCATCCTCAGAACTCACTTCGTATGTTTTTACTCAGTACAAC
AAG------CCATTCTTCAGCACCTTTGCAAAAACATCTATGTTT---GTTCTATACCTT
TTGGGCTTTATTATTTGGAAGCCATGGAGACAACAGTGTACAAGAGGATTTCGAGGAAAG
CATGCTGCTTTT------------------------------------------------
---------------------------------------TTTGCAGATGCTGAAGGTTAC
TTTGCTGCTTGCACAACAGATACGACTATGAATAGTTCTTTGAGTGAACCTCTGTATGTT
CCTGTGAAATTTCATGATATTCCAAGTGAAAAACCTGAGAACACAAACATTGATGCTGAA
AAAACTCCCAAAAAG---------------TCTCGTGTAAGGTTCAGT------------
------------------------------------------------------------
AATATCATGGAGATTCGGCAGCTTCCATCAAGCCATGCATTGGAAGCTAAGTTGTCTCGC
ATGTCATATCCTACTGTGAAAGAACAAGAATCCTTACTCAAAACTGTGGGGAAACTTACT
ACAACTCAAGTAGCAAAAATTAGCTTTTTTTTTTGC------TTTGTGTGGTTTCTGGCA
AATTTGTCGTATCAAGAAGCACTTTCAGACACACAGGTTGCTATAGTTAATATTTTATCC
TCAACTTCTGGACTTTTTACCTTAATTCTTGCTGCAGTGTTTCCAAGTAATAGTGGAGAT
AGATTTACTCTTTCTAAACTATTAGCTGTAATTTTAAGCATTGGAGGTGTTGTGCTGGTA
AACTTGTCAGGGTCTGAAAAATCTGCTGGAAGAGATACAATAGGTTCCATTTGGTCTCTC
GTTGGAGCCATGCTCTATGCTGTCTATATTGTTATGATTAAGAGAAAAGTAGACAGGGAA
GATAAGTTGGATATTCCAATGTTCTTTGGTTTTGTAGGTCTGTTTAATCTGCTGCTCTTA
TGGCCAGGTTTCTTTTTACTTCATTATACTGGATTTGAGGACTTTGAGTTTCCCAATAAA
GTAGTATTAATGTGCATTATCATTAATGGCCTTATTGGAACAGTTCTCTCAGAGTTCCTG
TGGTTGTGGGGC------TGCTTTCTTACCTCA---------------------------
---------------------------------------------TCGTTGATAGGCACA
CTTGCACTAAGCCTTACAATACCTCTATCCATAATAGCTGACATGTGTATGCAAAAGGTG
CAGTTTTCTTGGTTATTTTTTGCAGGC------GCTATCCCTGTATTTTTTTCATTTTTT
ATTGCAACTCTCTTATGCCATTATAATAATTGGGATCCTGTGATGGTAGGAATCAGAAGA
ATATTTGCCTTTATATGCAGGAAACATCGAATTCAGAGGGTTCCAGAA------------
------GACAGTGAACAGTGTGAGAGTCTCATTCCT------------------------
---------ATGCACGGTGTTTCTCAGGAGGATGGAGCT---------AGT---------
------------------------------------------------------------
------------------------------------------------------------
---------------------------------------------------
>Elephant|ENSLAFG00000006974|ENSLAFT00000006975
ATGGTGCCGCCACGACGCCATCGCGGGGCAGGAAGGCCAGGTGCGCTGAGTTCTTCACCT
CCTTTTAGGCTCATATCTGCCACGTTTCCAGGTATTACTTTTGAAGACCTCAGAAAAGCC
TTTAAAATCAGA------CTACAAATGGTGTGTGTATTTATCATGAACCGAATGAATTCC
CAGAGCAGTGGTTTCACTCAGCGCAGGCGAATGGCCCTTGGGATTGTTATTCTCCTACTT
GTTGATGTCATATGGGTGGCGTCCTCTGAACTTACTTCGTATGTTTTTACTCAGTACAAC
AAA------CCATTCTTCAGCACCTTTGCAAAAACATCTATGTTT---GTTCTGTACCTC
TTGGGCTTTATTATTTGGAAGCCATGGAGACAACAGTGTACAAGAGGATTTCGAGGAAAG
CATGCTGCTTTT------------------------------------------------
---------------------------------------CTTACAGATGGTGAAGGTTAT
TTCGCTGCTTGCACGACGGATACAACTGTGAATAGTTGTTTGAGTGAACCTCTGTATGTT
CCTGTGAAATTTCATGATCTTCCAAGTGAAAAACCTGACAGCACAAATATTGATACTGAA
AAAACTCCCAAAAAA---------------TCTCGCGTAAGGTTCAGT------------
------------------------------------------------------------
AATATTATGGAGATTCGACAGCTCCCATCAAGCCATGCATCGGAAGCTAAGTTGTCACGC
ATGTCATATCCTGCTGTGAAAGACCAAGAGTCCATACTAAAAACTGTGGGGAAACTTAAT
GCAACTCAAGTAGCAAAAATAAGCTTTTTTTTTTGC------TTTGTGTGGTTTTTGGCG
AATTTGTCATATCAAGAAGCACTTTCAGACACACAAGTTGCTATAGTTAATATTTTGTCT
TCAACTTCTGGACTTTTTACCTTAATCCTTGCTGCAGTGTTTCCAAGTAACAGCGGAGAT
AGATTTACCCTTTCTAAACTATTAGCTGTAATTTTAAGCATAGGAGGTGTTGTACTGGTA
AACCTGTCAGGATCTGAAAAATCTGCTGGAAGAGGCACAACAGGTTCCATTTGGTCTCTT
GTTGGAGCTATGCTTTATGCTGTCTATATTGTTATGATTAAGAGAAAAGTAGACAGAGAA
GATAAGCTGGATATTCCTATGTTCTTTGGTTTTGTAGGTCTGTTTAATCTGCTGCTCTTA
TGGCCAGGTTTCTTTTTACTTCATTATACTGGATTTGAGGACTTTGAGTTTCCCAATAAA
GTAGTATTAATGTGCATTGTCATTAATGGCCTTATTGGAACAGTCCTCTCAGAGTTCCTG
TGGTTGTGGGGC------TGCTTTCTTACCTCA---------------------------
---------------------------------------------TCACTGATAGGCACA
CTTGCACTAAGCCTTACAATACCTCTGTCCATAATAGCTGACATGTGTATGCAAAAGGTG
CAGTTTTCTTGGTTATTTTTTGCAGGT------GCTGTCCCTGTATTTTTTTCATTTTTT
ATTGTAACTCTCCTATGCCATTATAATAATTGGGATCCTGTGATGGTGGGAATCAGAAGA
ATTTTTGCATTTATATGCAGAAAACATCGAATTCAGAGAGTTCCAGAA------------
------GACAGTGAACAATGTGAGAGTCTCATTGCT------------------------
---------ATGCACAGTGTTTCTCAGGAAGATGGAGCT---------AGT---------
------------------------------------------------------------
------------------------------------------------------------
---------------------------------------------------
>Bowhead|bmy_16583T0
---------------------------------------GGTGCGCTGAGTTCTTCACCT
CCGTTTAGACTCAGATCTGCCCAGTTTTCAGGCACTGCTCTTGAAGACCTCAGAAAGGCC
TTTAAAATAAGA------CTGCAAATGGTGTGTGTATTTATCATGAACCGAATGAATTCC
CAGAGCAGTGGTTTCACTCAGCGCAGGCGAATGGCTCTTGGGATTGTTATTCTCCTACTT
GTTGATGTGATATGGGTCGCATCCTCAGAACTTACTTCGTATGTTTTTACTCAGTACAAC
AAA------CCATTCTTCAGCACTTTTGCAAAAACATCTATGTTT---GTTCTGTACCTT
TTGGGCTTTATAATTTGGAAGCCATGGAGACAACAGTGTACAAGAGGATTTCGAGGAAAG
CATGCTGCTTTT------------------------------------------------
---------------------------------------TTTGCAGATGCTGAAGGTTAC
TTTGCTGCTTGCACAACAGATACAACTATGAATAGTTCTTTGAGTGAACCTCTATATGTT
CCTGTGAAATTTCATGATCTTCCGAGTGAAAAACCTGAGAACACAAACATTGATACTGAA
AAATCTCCCAAAAAG---------------TCTCGTGTAAGGTTTAGT------------
------------------------------------------------------------
AATATCATGGAGATTCGACAGCTTCCATCAAGCCACGCATTGGAAGCTAAGTTGTCTCGC
ATGTCATATCCTACCGTGAAAGAACAAGAATCCTTACTCAAAACTGTGGGGAAACTTACT
GCAACTCAAGTAGCAAAAATTAGCTTTTTTTTTTGC------TTTGTGTGGTTTTTGGCA
AATTTGTCATATCAAGAAGCACTTTCAGACACAAAAGTTGCTATAGTTAATATTTTGTCC
TCAACTTCTGGACTTTTTACCTTAATCCTTGCTGCAATGTTTCCAAGTAACAGTGGAGAT
AGATTTACTCTTTCTAAACTATTAGCTGTAATTTTAAGCATCGGAGGTGTTGTGCTGGTA
AACCTGTCAGGGTCTGAAAAATCTGCTGGGAGAGACCCAATAGGTTCCATTTGGTCTCTT
GTTGGAGCCATGCTCTATGCTGTCTATATTGTTATGATCAAGAGAAAAGTAGACAGAGAA
GATAAGTTGGATATTCCAATGTTCTTTGGTTTTGTAGGTCTCTTTAATCTGCTGCTCTTA
TGGCCAGGTTTCTTTTTACTTCATTATACTGGATTTGAGGACTTTGAGTTTCCCAATAAA
GTAGTATTGATGTGCATTATCATTAATGGCCTTATTGGAACAGTGCTCTCAGAGTTCCTG
TGGTTGTGGGGC------TGCTTTCTTACCTCA---------------------------
---------------------------------------------TCACTGATAGGCACA
CTTGCACTAAGCCTTACAATACCTCTGTCCATAATAGCTGACATGTGTATGCAAAAGGTG
CAGTTTTCTTGGTTATTTTTTGCAGGC------GCTATCCCTGTATTTTTTTCATTTTTT
ATTGTAACTCTCCTGTGCCATTATAATAATTGGGATCCTGTGATGGTGGGAATCAGAAGA
ATTTTTGCCTTTATATGCAGAAAACATCGAATTCAGAGGGTTCCAGAA------------
------GACAGCGAACAGTGCGAGAGTCTCATTCCT------------------------
---------CTGCACGGTGTTTCTCAGGAGGATGGAGCT---------AGT---------
------------------------------------------------------------
------------------------------------------------------------
---------------------------------------------------
>Minke|BACU014927
ATGGTGCCGCCACGACACCATCGCGGGGCAGGAAGGCCAGGTGCGCTGAGTTCTTCACCT
CCGTTTAGACTCAGATCTGCCCAGTTTTCAGGCACTGCTCTTGAAGACCTCAGAAAGGCC
TTTAAAATAAGA------CTGCAAATGGTGTGTGTATTTATCATGAACCGAATGAATTCC
CAGAGCAGTGGTTTCACTCAGCGCAGGCGAATGGCTCTTGGGATTGTTATTCTCCTACTT
GTTGATGTGATATGGGTCGCATCCTCAGAACTTACTTCGTATGTTTTTACTCAGTACAAC
AAA------CCATTCTTCAGCACCTTTGCAAAAACATCTATGTTT---GTTCTGTACCTT
TTGGGCTTTATAATTTGGAAGCCATGGAGACAACAGTGTACAAGAGGATTTCGAGGAAAG
CATGCTGCTTTT------------------------------------------------
---------------------------------------TTTGCAGATGCTGAAGGTTAC
TTTGCTGCTTGCACAACAGATACAACTATGAATAGTTGTTTGAGTGAACCTTTGTATGTT
CCTGTGAAATTTCATGATCTTCCGAGTGAAAAACCTGAGAACACAAACATTGATACTGAA
AAATCTCCCAAAAAG---------------TCTCGTGTAAGGTTTAGT------------
------------------------------------------------------------
AATATCATGGAGATTCGACAGCTTCCATCAAGCCACGCATTGGAAGCTAAGTTGTCTCGC
ATGTCATATCCTACCGTGAAAGAACAAGAATCCTTACTCAAAACTGTGGGGAAACTTACT
GCAACTCAAGTAGCAAAAATTAGCTTTTTTTTTTGC------TTTGTGTGGTTTTTGGCA
AATTTGTCATATCAAGAAGCACTTTCAGACACAAAAGTTGCTATAGTTAATATTTTGTCC
TCAACTTCTGGACTTTTTACCTTAATCCTTGCTGCAATGTTTCCAAGTAACAGTGGAGAT
AGATTTACTCTTTCTAAACTATTAGCTGTAATTTTAAGCATCGGAGGTGTTGTGCTGGTA
AACCTGTCAGAGTCTGAAAAATCTGCTGGAAGAGACCCAATAGGTTCCATTTGGTCTCTT
GTTGGAGCCATGCTCTATGCTGTCTATATTGTTATGATCAAGAGAAAAGTAGACAGAGAA
GATAAGTTGGATATTCCAATGTTCTTTGGTTTTGTAGGTCTCTTTAATCTGCTGCTCTTA
TGGCCAGGTTTCTTTTTACTTCATTATACTGGATTTGAGGACTTTGAGTTTCCCAATAAA
GTAGTACTGATGTGCATTATCATTAATGGCCTTATTGGAACAGTGCTCTCAGAGTTCCTG
TGGTTGTGGGGC------TGCTTTCTTACCTCA---------------------------
---------------------------------------------TCACTGATAGGCACA
CTTGCACTAAGCCTTACAATACCTCTGTCCATAATAGCTGACATGTGTATGCAAAAGGTG
CAGTTTTCTTGGTTATTTTTTGCAGGC------GCTATCCCTGTATTTTTTTCATTTTTT
ATTGTAACTCTCCTGTGCCATTATAATAATTGGGATCCTGTGATGGTGGGAATCAGAAGA
ATTTTTGCCTTTATATGCAGAAAACATCGAATTCAGAGGGTTCCAGAA------------
------GACAGCGAACAGTGTGAGAGTCTCATTCCT------------------------
---------ATGCACGGTGTTTCTCAGGAGGATGGAGCT---------AGT---------
------------------------------------------------------------
------------------------------------------------------------
---------------------------------------------------
