# Supplementary material for: Insights into the Evolution of Longevity from the Bowhead Whale Genome
Source: Cell Rep. 2015 Jan 6;10(1):112–22. doi: 10.1016/j.celrep.2014.12.008 (PMC4536333; doi:10.1016/j.celrep.2014.12.008)
Supplement: Supplemental Folder 2. Species Used in the Analysis of Selective Pressure Variation, Single-Gene Orthologous Families Tested, Likelihood Ratio Tests, MAKER Parameters, and Full Assembly and Read Usage Data, Related to Experimental Procedures [file mmc3.zip › Tested SGOs/reciprocal_group_3038.2.fas]

>Gibbon|ENSNLEG00000004714|ENSNLET00000006027
ATGTCGACTCTTTGCCCACCGCCATCGCCAGCTGTTGCCAAGACAGAGATTGCTTTAAGT
GGCGAATCACCTTTATTAGCAGCTACTTTTGCTTACTGGGACAATATTCTTGGTCCTAGG
GTAAGGCACATCTGGGCTCCAAAGACAGAACAGGTACTTCTCAGTGATGGAGAAATAACT
TTTCTTGCCAATCACACTCTAAATGGAGAAATCCTTCGAAATGCAGAGAGT---GCTATA
GATGTAAAGTTTTTTGTCCTGTCTGAAAAGGGAGTGATTATTGTTTCATTAATCTTTGAT
GGAAACTGGAATGGGGATCGCAGCACATATGGACTGTCAATTATACTTCCACAGACAGAA
CTTAGTTTCTACCTCCCACTTCATAGAGTGTGTGTTGATAGATTAACACATATAATCCGG
AAAGGAAGAATATGGATGCATAAGGAAAGACAAGAAAATGTCCAGAAGATTATCTTAGAA
GGCACAGAGAGAATGGAAGATCAGGGTCAGAGTATTATTCCAATGCTTACTGGAGAAGTG
ATTCCTGTAATGGAACTGCTT---------------------------TCATCTATGAAA
TCA---------------CACAGTGTTCCTGAAGAAATAGATATAGCTGATACAGTACTC
AATGATGATGATATTGGTGACAGTTGTCATGAAGGCTTTCTTCTCAATGCCATCAGCTCA
CACTTGCAAACCTGTGGCTGTTCCGTTGTAGTAGGTAGCAGTGCAGAGAAAGTAAATAAG
ATAGTCAGAACATTATGCCTTTTTCTGACTCCAGCAGAGAGAAAATGCTCCAGGTTATGT
GAAGCAGAATCATCATTTAAATATGAGTCAGGACTCTTTGTACAAGGCCTGCTAAAGGAT
TCAACTGGAAGCTTCGTGCTGCCTTTCCGGCAAGTCATGTACGCTCCATATCCCACCACA
CACATAGATGTGGATGTCAATACTGTGAAGCAGATGCCACCCTGTCATGAACATATTTAT
AATCAGCGTAGATACATGAGATCCGAGCTGACAGCCTTCTGGAGAGCCACTTCAGAAGAA
GACATGGCTCAGGATACGATCATCTACACTGACGAAAGCTTTACTCCTGATTTGAATGTT
TTTCAAGATGTCTTACACAGAGACACTCTAGTGAAAGCCTTCCTGGATCAGGTCTTTCAG
CTGAAACCTGGCTTATCTCTCAGGAGTACTTTCCTTGCACAGTTTCTACTTGTCCTTCAC
AGAAAAGCCTTG---------------------------------ACACTAATAAAATAT
---------------------------------------------------ATAGAAGAT
GATACGCAGAAGGGAAAAAAACCCTTTAAATCTCTTCGGAACCTGAAGATAGACCTTGAT
TTAACAGCAGAGGGCGATCTTAACATAATAATGGCTCTGGCTGAGAAAATTAAACCAGGC
CTACACTCTTTTATTTTTGGAAGACCT------------TTCTACACTAGTGTGCAAGAA
CGAGATGTTCTAATGACTTTT
>Gorilla|ENSGGOG00000006338|ENSGGOT00000028038
ATGTCGACTCTTTGCCCACCGCCATCTCCAGCTGTTGCCAAGACAGAGATTGCTTTAAGT
GGCGAATCACCTTTATTAGCAGCTACTTTTGCTTACTGGGACAATATTCTTGGTCCTAGA
GTAAGGCACATTTGGGCTCCAAAGACAGAACAGTTACTTCTCAGTGATGGAGAAATAACT
TTTCTTGCCAACCACACTCTAAATGGAGAAATCCTTCGAAATGCAGAGAGTGGTGCTATA
GATGTAAAGTTTTTTGTCTTGTCTGAGAAGGGAGTGATTATTGTTTCATTAATCTTTGAT
GGAAACTGGAATGGGGATCGCAGCACATATGGACTATCAATTATACTTCCACAGACAGAA
CTTAGTTTCTACCTCCCACTTCATAGAGTGTGTGTTGATAGATTAACACATATAATCCGG
AAAGGAAGAATATGGATGCATAAGGAAAGACAAGAAAATGTCCAGAAGATTATCTTAGAA
GGCACAGAGAGAATGGAAGATCAGAATTTGTCAGTGATA---TTTCTTACT---------
---------CTTGCTCTTCTTAAAAATGTTATCCTACTGCTGAGAAGTTCAAGTTTGAGA
AGTACAAGGAGGAATAGA---------------------AACATAGCTGATACAGTACTC
AATGATGATGATATTGGTGACAGTTGTCATGAAGGCTTTCTTCTCAATGCCATCAGCTCA
CACTTGCAAACCTGTGGCTGTTCCGTTGTAGTAGGTAGCAGTGCAGAGAAAGTAAATAAG
ATAGTCAGGACATTATGCCTTTTTCTGACTCCAGCAGAGAGAAAATGCTCCAGGTTATGT
GAAGCAGAATCATCATTTAAATATGAGTCAGGGCTCTTTGTACAAGGCCTGCTAAAGGAT
TCAACTGGAAGCTTTGTGCTGCCTTTCCGACAAGTCATGTATGCTCCATATCCCACCACA
CACATAGATGTGGATGTCAATACTGTGAAGCAGATGCCACCCTGTCATGAACATATTTAT
AATCAGCGTAGATACATGAGATCCGAGCTGACAGCCTTCTGGAGAGCCACTTCAGAAGAA
GACATGGCTCAGGATACGATCATCTACACTGACGAAAGCTTTACTCCTGATTTGAATATT
TTTCAAGATGTCTTACACAGAGACACTCTAGTGAAAGCCTTCCTGGATCAG---------
------------------------------------------------------------
------------GAGTGTATATACATATTACCAGCATTGTATAAAACCCTATTATGTTAT
GTAGAGTATATGTTATATATGATATGTAAAATATATAACATATACTCTATGATAGAGGAT
AGAAGGCAGAAGGGAAAAAAGCCCTTTAAATCTCTTCGGAACCTGAAGATAGACCTTGAT
TTAACAGCAGAGGGCGATCTTAACATAATAATGGCTCTGGCTGAGAAAATTAAACCAGGC
CTACACTCTTTTATCTTTGGAAGACCT------------TTCTACACTAGTGTGCAAGAG
CGAGATGTTCTAATGACTTTT
>Guinea_Pig|ENSCPOG00000009473|ENSCPOT00000009559
ATGTCGACTCTGTGCCCACCACCATCTCCAGCTGTTGCCAAGACAGAGATTGCTTTAAGT
GGTGAATCACCCTTGTTAGCAGCCACCTTTGCTTACTGGGACAATATTCTTGGTCCTAGA
GTGAGGCACATTTGGGCTCCAAAGACAGAACAAGTACTTCTCAGTGATGGAGAAATAACT
TTTCTTGCCAACCACACCCTAAATGGAGAGATTCTACGAAATGCAGAGAGTGGGGCAATA
GATGTAAAGTTTTTCGTTTTGTCTGAAAAAGGAGTAATTATTGTTTCCTTAATCTTTGAT
GGAAATTGGAACGGAGATCGAAGTACTTATGGATTGTCGATTATACTTCCACAAACGGAA
CTTAGTTTCTACCTTCCCCTTCACAGAGTGTGTGTTGACAGACTAACACACATTATTCGG
AAAGGAAGGATATGGATGCATAAGGAAAGGCAAGAAAATGTCCAGAAGATTGTCTTAGAA
GGCTCAGAGAGGATGGAAGATCAGGGTCAGAGTATTATTCCAATGCTTACTGGGGAAGTC
ATTCCTGTGATGGAACTGCTT---------------------------TCATCTATGAAA
TCA---------------CATAGTGTTCCTGAAGAAATAGATATAGCTGATACAGTGCTG
AATGATGATGACATCGGTGACAGCTGTCATGAAGGCTTTCTTCTCAATGCCATCAGCTCA
CACTTGCAAACCTGTGGCTGTTCTGTTGTTGTAGGTAGCAGTGCAGACAAAGTAAATAAG
ATAGTAAGAACATTATGCCTTTTTCTAACTCCAGCAGAGAGAAAATGCTCCAGATTATGT
GAAGCAGAATCACCATTTAAATATGAGTCAGGGCTGTTTGTACAAGGTCTGCTAAAGGAT
TCAACTGGAAGCTTTGTACTACCCTTCCGACAAGTCATGTATGCTCCGTACCCCACCACA
CACATAGATGTGGATGTCAATACTGTCAAGCAGATGCCACCCTGTCACGAACATATCTAC
AATCAGCGGAGATATATGAGGTCAGAGCTGACAGCATTCTGGAGAGCCACTTCAGAAGAA
GACATGGCTCAGGACACGATCATCTACACAGACGAAAGCTTCACTCCTGACCTGAATATT
TTTCAAGATGTCTTACACAGAGACACTCTAGTAAAAGCCTTCCTGGATCAGGTCTTCCAT
CTGAAGCCTGGCTTAGCCCTCAGAAGCACTTTCCTTGCGCAGTTTCTCCTCGTCCTTCAC
AGGAAAGCCTTG---------------------------------ACGCTAATCAAGTAT
---------------------------------------------------ATAGAAGAC
GATACGCAGAAGGGGAAGAAACCCTTTAAATCTCTTCGGAACCTGAAGATAGACCTTGAT
CTAACAGCAGAGGGCGATCTTAACATAATAATGGCTCTGGCTGAGAAAATTAAACCTGGC
CTGCATTCCTTTATCTTTGGAAGACCT------------TTCTATACTAGTGTACAAGAA
AGAGATGTTCTGATGACCTTT
>Horse|ENSECAG00000022028|ENSECAT00000023692
ATGTCGAATCTCTGTCCACCACCATCTCCAGCTGTTGCCAAGACAGAGATTGCCTTAAGT
GGTGAATCGCCTTTATTAGCAGCTACCTTTGCTTACTGGGACAATATTCTTGGTCCTAGA
GTAAGACACATTTGGGCTCCAAAGACAGAACAGGTACTTCTCAGCGATGGAGAAATAACT
TTTCTTGCCAACCACACCCTAAATGGAGAAATTCTTCGAAATGCAGAGAGTGGGGCTATC
GATGTAAAGTTTTTTGTCTTGTCTGAAAAAGGAGTGATTATTGTTTCATTGATCTTTGAT
GGAAACTGGAATGGAGATAGGAGCACATATGGACTATCAATTATACTTCCACAGGCGGAA
CTTAGCTTCTACCTCCCGCTTCACAGAGTGTGTGTTGATAGGTTAACACACATTATCAGG
AAAGGAAGGATATGGATGCACAAGGAAAGGCAAGAAAATGTCCAGAAAATAGTCTTAGAA
GGCACCGAGAGGATGGAAGATCAGGGTCAGAGTATTATTCCAATGCTTACTGGAGAAGTA
ATTCCTGTCATGGAACTGCTT---------------------------TCATCTATGAAA
TCA---------------CACAGTGTTCCTGAAGAGATAGATATAGCCGATACTGTTCTC
AACGATGATGATATTGGTGACAGTTGTCATGAAGGCTTCCTTCTCAATGCCATTAGCTCA
CACTTGCAGACCTGCGGCTGTTCCGTCGTAGTAGGCAGCAGTGCAGAGAAAGTAAACAAG
ATAGTAAGAACATTATGCCTTTTTCTGACTCCAGCAGAGAGAAAATGCTCCCGATTATGT
GAAGCAGAATCATCATTCAAATACGAGTCAGGGCTCTTTGTACAAGGTCTGCTAAAGGAT
TCAACTGGAAGCTTTGTGCTACCCTTCCGGCAAGTCATGTATGCTCCCTATCCCACCACA
CACATAGATGTGGATGTCAACACCGTCAAGCAGATGCCGCCCTGTCATGAACATATTTAC
AATCAGCGCAGATACATGAGGTCAGAGCTGACAGCGTTCTGGAGGGCCACCTCGGAAGAG
GACATGGCTCAGGACACCATCATCTACACAGACGAAAGCTTCACTCCTGATCTGAATATT
TTTCAAGATGTCTTACACAGAGACACTCTAGTAAAAGCCTTCCTGGATCAGGTCTTTCAT
TTGAAACCTGGTTTATCTCTCAGGAGTACTTTCCTTGCACAGTTTCTACTCGTCCTTCAC
AGAAAAGCCTTG---------------------------------ACGCTAATAAAATAT
---------------------------------------------------ATAGAAGAT
GACACGCAGAAGGGGAAGAAACCCTTTAAATCTCTTCGGAACTTGAAGACAGACCTTGAT
TTAACAGCAGAGGGCGATCTGAACATAATAATGGCTCTGGCTGAGAAGATTAAACCAGGC
CTGCACTCCTTTATCTTCGGAAGACCT------------CTCTATACTAGTGTACAAGAA
CGAGATGTTCTGATGACGTTT
>Mouse|ENSMUSG00000028300|ENSMUST00000108127
ATGTCGACTATCTGCCCCCCACCATCTCCTGCTGTTGCCAAGACAGAGATTGCTTTAAGT
GGTGAATCACCCTTGTTGGCGGCTACCTTTGCTTACTGGGATAATATTCTTGGTCCTAGA
GTAAGGCATATTTGGGCTCCAAAGACAGACCAAGTGCTTCTCAGTGATGGAGAAATAACT
TTTCTTGCCAACCACACTCTAAATGGAGAAATTCTTCGAAATGCAGAGAGTGGGGCTATA
GATGTAAAATTTTTTGTCTTATCTGAAAAAGGGGTAATTATTGTTTCATTAATCTTCGAC
GGAAACTGGAATGGAGATCGGAGCACTTATGGACTATCAATTATACTGCCGCAGACAGAG
CTGAGCTTCTACCTCCCACTTCACAGAGTGTGTGTTGACAGGCTAACACACATTATTCGA
AAAGGAAGAATATGGATGCATAAGGAAAGACAAGAAAATGTCCAGAAAATTGTCTTGGAA
GGCACAGAGAGGATGGAAGATCAGGGTCAGAGTATCATTCCCATGCTTACTGGGGAAGTC
ATTCCTGTAATGGAGCTGCTT---------------------------GCATCTATGAAA
TCC---------------CACAGTGTTCCTGAAGACATTGATATAGCTGATACAGTGCTC
AATGATGATGACATTGGTGACAGCTGTCACGAAGGCTTTCTTCTCAATGCCATCAGCTCA
CACCTGCAGACCTGTGGCTGTTCCGTTGTAGTTGGCAGCAGTGCAGAGAAAGTAAATAAG
ATAGTAAGAACGCTGTGCCTTTTTCTGACACCAGCAGAGAGGAAATGCTCCAGGCTGTGT
GAAGCAGAATCGTCCTTTAAGTACGAATCGGGACTCTTTGTGCAAGGCTTGCTAAAGGAT
GCAACAGGCAGTTTTGTCCTACCCTTCCGGCAAGTTATGTATGCCCCGTACCCCACCACG
CACATTGATGTGGATGTCAACACTGTCAAGCAGATGCCACCGTGTCATGAACATATTTAT
AATCAACGCAGATACATGAGGTCAGAGCTGACAGCCTTCTGGAGGGCAACTTCAGAAGAG
GACATGGCGCAGGACACCATCATCTACACAGATGAGAGCTTCACTCCTGATTTGAATATT
TTCCAAGATGTCTTACACAGAGACACTCTAGTGAAAGCCTTCCTGGATCAGGTCTTCCAT
TTGAAGCCTGGCCTGTCTCTCAGGAGTACTTTCCTTGCACAGTTCCTCCTCATTCTTCAC
AGAAAAGCCTTG---------------------------------ACACTAATCAAGTAC
---------------------------------------------------ATCGAGGAT
GATACGCAGAAGGGGAAAAAGCCCTTTAAGTCTCTTCGGAACCTGAAGATAGATCTTGAT
TTAACAGCAGAGGGCGATCTTAACATAATAATGGCTCTAGCTGAGAAAATTAAGCCAGGC
CTACACTCTTTCATCTTTGGGAGACCT------------TTCTACACTAGTGTACAAGAA
CGTGATGTTCTAATGACCTTT
>Opossum|ENSMODG00000004328|ENSMODT00000005442
ATGTCAACTCTCTGTCCACCACCATCTCCAGCTGTTGCCAAGACTGAGATTGCTTTAAAT
GGTGATTCACCTTTATTAGCAGCTACTTTTGCATACTGGGACAACATTCTTGGCCCTAGA
GTAAGGCACATTTGGGCTCCCAAGAAACAACAACTGCTTCTTAGTGATGGAGAAATAACT
TTTCTTGCTAATCATACTCTAAATGGAGAAATCCTTCGGAATGCAGAGAGTGGAGCGATA
GATGTGAAGTTTTTTGTGTTGTCTGAAAAAGGAGTAATTATTGTTTCATTAATCTTTGAC
GGAAACTGGAATGGAGATAGGAGTACATATGGACTGTCAATAATACTTCCACAATCTGAA
CTCAGTTTCTACCTTCCCCTTCATAGAGTGTGTGTTGATAGATTAACACACATCATCCGG
AAAGGAAGGATATGGATGCATAAGGAGAGGCAAGAGAATGTCCAGAAGATTGTATTAGAA
GGAACAGAGAGAATGGAAGATCAGGGTCAGAGCATTATTCCAATGCTCACTGGAGAGGTT
ATTCCTGTAATGGAACTCCTT---------------------------TCATCTATGAAA
TCA---------------CACAGTGTTCCTGAGGAAATAAATATAAGTGATACAGTACTA
AATGATGATGACATTGGGGATAGTTGCCATGAAGGTTTCCTTCTCAATGCCATCAGCTCC
CACCTGCAGACCTGTGGCTGTTCTGTAGTAGTAGGTAGCAGTGCAGACAAAGTGAATAAG
ATAGTGAGGACACTGTGTCTTTTTCTAACTCCTTCAGAACGAAAGTGCTCCAGACTTTGT
AGGAATGAGTCTTCATTTAAATATGAATCCGGGTTATTTGTACAAGGTCTGCTCAAGGAT
TCAACTGGAAGTTTTGTGTTGCCCTTCCGACAAGTCATGTATGCTCCATATCCTACTACA
CATATAGATGTGGATGTTAATACAGTGAAACAGATGCCACCTTGTCATGAACATATCTAT
AACCAGCGTCGTTACATGAGATCAGAGCTGACTGCATTTTGGAGAGCCACTTCAGAAGAA
GACGTGGCTCAGGATACAATTATCTATACAGATGAAAGCTTTACTCCTGATTTGAATGTT
TTTCAAGATGTCCTACACAGAGACACACTAGTAAAAGCCTTCCTGGATCAGGTCTTTCAT
TTGAAACCTGGTTTGTCTCTGAGAAGTACTTTTCTAGCACAGTTTCTACTTGTCCTTCAT
AGAAAAGCCTTA---------------------------------ACCCTAATAAAATAC
---------------------------------------------------ATAGAGGAT
GATACGCAGAAGGGAAAAAAGCCATTTAAATCTCTTCGAAACTTGAAGATAGATCTTGAT
TTAACAGCAGAGGGCGATCTTAACATAATAATGGCTTTAGCTGAAAAAATCAAACCAGGC
CTACACTCGTTTATCTTTGGAAGACCT------------TTCTACACTAGTGTACAAGAA
CGGGATGTGCTAATGACATTT
>Orangutan|ENSPPYG00000019154|ENSPPYT00000022329
ATGTCGACTCTTTGCCCACCACCGTCTCCAGCTGTTGCCAAGACAGAGATTGCTTTAAGT
GGCGAATCACCTTTATTAGCAGCTACTTTTGCTTACTGGGACAATATTCTTGGTCCTAGA
GTAAGGCACATCTGGGCTCCAAAGACAGAACAGTTACTTCTCAGTGATGGAGAAATAACT
TTTCTTGCCAACCACACTCTAAATGGAGAAATCCTTCGAAATGCAGAGAGTGGTGCTATA
GATGTAAAGTTTTTTGTCTTGTCTGAAAAGGGAGTGATTATTGTTTCATTAATCTTTGAT
GGAAACTGGAATGGGGATCGCAGCACATATGGACTATCAATTATACTTCCACAGACAGAA
CTTAGTTTCTACCTCCCACTTCATAGAGTGTGTGTTGATAGATTAACACATATAATCCGG
AAAGGAAGAATATGGATGCATAAGGAAAGACAAGAAAATGTCCAGAAGATTATCTTAGAA
GGCACAGAGAGAACGGAAGATCAGGGTCAGAGTATTATTCCAATGCTTACTGGAGAAGTG
ATTCCTGTAATGGAACTGCTT---------------------------TCATCTATGAAA
TCA---------------CACAGTGTTCCTGAAGAAATAGATATAGCTGATACAGTACTT
AATGATGATGATATTGGTGACAGTTGTCATGAAGGCTTTCTTCTCAATGCCATCAGCTCA
CACTTGCAAACCTGTGGCTGTTCCGTTGTAGTAGGTAGCAGTGCAGATAAAGTAAATAAG
ATAGTCAGAACATTATGCCTTTTTCTGACTCCAGCAGAGAGAAAATGCTCCAGGTTATGT
GAAGCAGAATCATCATTTAAATATGAGTCAGGGCTCTTTGTACAAGGCCTGCTAAAGGAT
TCAACTGGAAGCTTTGTGCTGCCTTTCCGGCAAGTCATGTACGCTCCATATCCCACCACA
CACATAGATGTGGATGTCAATACTGTGAAGCAGATGCCACCCTGTCATGAACATATTTAT
AATCAGCGTAGATACATGAGATCCGAGCTGACAGCCTTCTGGAGAGCCACTTCAGAAGAA
GACATGGCTCAGGATACGATCATCTACACTGATGAAAGCTTTACTCCTGATTTGAATATT
TTTCAAGATGTCTTACACAGAGACACTCTAGTGAAAGCCTTCCTGGATCAGGTCTTTCAG
CTGAAACCTGGTTTATCTCTCAGGAGTACTTTCCTTGCACAGTTTCTACTTGTCCTTCAC
AGAAAAGCCTTG---------------------------------ACACTAATAAAATAC
---------------------------------------------------ATAGAAGAC
GATACGCAGAAGGGAAAAAAGCCCTTTAAATCTCTTCGGAACCTGAAGATAGACCTTGAT
TTAACAGCAGAGGGCGATCTTAACATAATAATGGCTCTGGCTGAGAAAATTAAACCAGGC
CTACACTCTTTTATCTTTGGAAGACCT------------TTCTACACTAGTGTGCAAGAA
CGAGATGTTCTAATGACTTTT
>Platypus|ENSOANG00000000337|ENSOANT00000000562
ATGTCTGCCCTCTGTCCACCACCATCTCCTGCTGTTGCCAAGACAGAGATTGCTTTAAAT
GGATATTCACCATTATTAGCAGCTACTTTTGCATATTGGGATAATATTCTTGGCCCCAGA
GTAAGACATATCTGGGCTCCAAAGACTGAACAGCTGCTTCTCAGTGATGGCGAAATCACG
TTTCTTGCTAACCACACTCTAAATGGGGAAATCCTTCGGAATGCAGAGAGTGGAGCCATA
GATGTGAAATTTTTTGTTTTATCGGAAAAAGGAGTGATTATTGTTTCGTTGATTTTTGAT
GGAAACTGGAATGGTGACAGGAGTACATATGGATTGTCAATAATACTTCCCCAGGCTGAA
CTCAGCTTCTACCTCCCCCTGCACAGAGTGTGTGTTGATAGATTAACACACATCATCAGG
AAAGGAAGGATCTGGATGCATAAGGAGAGACAAGAAAATGTCCAGAAGATTGTCCTGGAA
GGGACAGAGAGAATGGAAGATCAGGGTCAGAGTATCATTCCAATGCTCACTGGAGAAGTT
ATTCCTGTAATGGAACTCCTT---------------------------TCATCTATGAAA
TCG---------------CATAGTGTTCCTGCAGAAATTGATATAAGGGATACGGTACTT
AGTGATGACGACATTGGAGATAGTTGCCATGAAGGTTTCCTTCTCAATGCCATCAGTTCA
CACCTGCAGACATGTGGCTGTTCTGTAATTGTAGGTAGCAGTGCAGAAAAAGTGAATAAG
ATTGTGAAGACACTGTGCCTTTTTCTGACTCCTTCAGAACGGAAATGCTCCAGGCTTTGT
AAAACCGAATCTTCCTTTAAGTATGAGTCAGGGCTCTTTGTACAAGGTCTGCTCAAGGAT
TCAACTGGAAGCTTTGTGTTGCCATTCCGTCAAGTAATGTATGCTCCATATCCCACTACA
CACATAGATGTGGATGTCAATACAGTGAAGCAGATGCCTCCATGCCACGAACATATCTAT
AACCAGCGTCGATACATGAGGTCCGAACTGACAGCGTTTTGGAGAGCCACTTCAGATGAA
GAGATGGCTCAAGATGCTATTATCTACACAGATGAAAACTTCACTCCTGATTTGAATATT
TTTCAGGATGTCCTACACAGAGATACATTGGTAAAAGCTTTCTTGGATCAGGTTTTTCAC
CTGAAACCGGGAATGTCTTTGCGTAGTACTTACCTTGCACAGTTTCTGCTTGTCCTTCAT
CGCAAAGCTTTG---------------------------------ACGCTAATAAAATAT
---------------------------------------------------ATAGAAGAT
GACACGCAAAAAGGGAAAAGGCCTTTTAAATCTCTTCGTAATTTGAAGGTAGACCTGAAT
TTAACAGCAGAGGGCGATCTCAACATAATAATGGCTCTAGCTGAAAAAATCAAACCTGGT
CTACACTCATTTATCTTTGGAAGACCT------------TTCTACACAAGTGTGCAAGAA
CGAGATGTACTGATGTCATTT
>Rabbit|ENSOCUG00000006510|ENSOCUT00000006511
ATGTCGACTCTCTGCCCACCACCATCTCCAGCTGTTGCCAAGACAGAAATTGCTTTAAGT
GGTGAATCGCCTTTGTTAGCAGCTACTTTTGCTTACTGGGACAATATTCTTGGTCCTAGA
GTAAGGCACATTTGGGCTCCAAAGACAGAACAGGTCCTACTCAGCGATGGAGAAATAACT
TTTCTTGCTAACCACACCCTAAATGGAGAAATCCTTCGAAATGCAGAGAGTGGGGCTATA
GATGTAAAGTTTTTTGTCTTATCTGAAAAAGGAGTAATTATTGTTTCATTGATCTTCGAT
GGAAACTGGAATGGCGATCGGAGTACTTACGGACTATCAATTATACTTCCACAGACGGAA
CTTAGTTTCTACCTCCCACTTCACAGAGTATGTGTTGATAGATTAACACATATTATCCGG
AAAGGAAGGATATGGATGCACAAGGAAAGACAAGAAAATGTCCAGAAGATTGTTCTAGAA
GGCACAGAGAGAATGGAAGATCAGGGTCAGAGTATTATTCCAATGCTTACTGGGGAAGTG
ATTCCTGTAATGGAACTGCTT---------------------------TCATCTATGAAG
TCA---------------CACAGTGTTCCTGAAGAAATAGATATAGCTGACACAGTACTC
AATGATGATGATATTGGTGACAGTTGTCATGAAGGCTTTCTTCTCAATGCCATAAGCTCA
CACTTGCAAACCTGTGGCTGTTCTGTCGTTGTAGGTAGCAGTGCAGAAAAAGTAAATAAG
ATAGTGAGAACTTTATGCCTTTTTCTGACTCCAGCAGAAAGGAAATGCTCCAGACTATGT
GAAGCAGAGTCATCGTTTAAATATGAATCAGGGCTCTTTGTACAAGGCCTGCTCAAGGAT
TCCACTGGAAGCTTTGTACTACCGTTCCGGCAAGTCATGTATGCCCCATATCCCACCACA
CACATAGATGTGGATGTCAATACTGTCAAGCAGATGCCACCCTGTCACGAACATATTTAT
AATCAGCGCAGATACATGAGGTCAGAGCTGACAGCATTTTGGAGAGCTACTTCAGAGGAA
GACATGGCTCAGGATACGGTCATCTACACAGATGAAAGCTTCACTCCTGATTTGAATATT
TTTCAAGATGTCTTACACAGAGACACTCTAGTAAAAGGCTTCCTGGATCAGGTCTTTCAT
TTGAAACCAGGTTTATCTCTCAGGAGTACTTTCCTTGCACAGTTTCTACTAGTCCTTCAC
AGAAAAGCCTTG---------------------------------ACACTAATAAAATAT
---------------------------------------------------ATAGAAGAT
GATACGCAGAAGGGGAAAAAGGCCTTTAAATCTCTTCGGAACCTGAAGATAGACCTTGAC
TTAACAGCAGAGGGCGATCTTAACATAATAATGGCTCTAGCTGAGAAAATTAAACCAGGC
CTACACTCTTTTATCTTTGGAAGATCT------------TTCTACACTAGCGTACAAGAA
CGAGATGTTCTGATGACTTTT
>Rat|ENSRNOG00000009478|ENSRNOT00000013181
ATGTCGACTATCTGCCCCCCACCATCTCCTGCTGTTGCCAAGACAGAGATTGCTTTAAGT
GGTGAATCACCCTTGTTGGCGGCTACCTTTGCTTACTGGGATAATATTCTTGGTCCTAGA
GTAAGGCACATTTGGGCTCCAAAGACAGACCAAGTACTCCTCAGTGATGGAGAAATCACT
TTTCTTGCCAACCACACTCTGAATGGAGAAATTCTTCGGAATGCGGAGAGTGGGGCAATA
GATGTAAAGTTTTTTGTCTTATCTGAAAAGGGCGTCATTATTGTTTCATTAATCTTCGAC
GGGAACTGGAACGGAGATCGGAGCACTTACGGACTATCAATTATACTGCCGCAGACGGAG
CTGAGTTTCTACCTCCCACTGCACAGAGTGTGTGTTGACAGGCTAACGCACATCATTCGA
AAAGGAAGGATATGGATGCACAAGGAAAGACAAGAAAATGTCCAGAAAATTGTCTTGGAA
GGCACCGAGAGGATGGAAGATCAGGGTCAGAGTATCATCCCTATGCTTACTGGGGAGGTC
ATCCCTGTGATGGAGCTGCTT---------------------------GCGTCTATGAGA
TCA---------------CACAGTGTTCCTGAAGACCTCGATATAGCTGATACAGTACTC
AATGATGATGACATTGGTGACAGCTGTCATGAAGGCTTTCTTCTCAATGCCATCAGCTCA
CATCTGCAGACCTGCGGCTGTTCTGTGGTGGTAGGCAGCAGTGCAGAGAAAGTAAATAAG
ATAGTAAGAACACTGTGCCTTTTTCTGACACCAGCAGAGAGGAAGTGCTCCAGGCTGTGT
GAAGCCGAATCGTCCTTTAAATACGAATCTGGACTCTTTGTACAAGGCTTGCTAAAGGAT
GCGACTGGCAGTTTTGTACTACCTTTCCGGCAAGTTATGTATGCCCCTTATCCCACCACA
CACATCGATGTGGATGTCAACACTGTCAAGCAGATGCCACCGTGTCATGAACATATTTAT
AATCAACGCAGATACATGAGGTCAGAGCTGACAGCCTTCTGGAGGGCAACTTCA---GAA
GACATGGCTCAGGACACCATCATCTACACAGATGAGAGCTTCACTCCTGATTTGAATATT
TTCCAAGATGTCTTACACAGAGACACTCTAGTGAAAGCCTTTCTGGATCAGGTCTTCCAT
TTGAAGCCTGGCCTGTCTCTCAGGAGTACTTTCCTTGCACAGTTCCTCCTCATTCTTCAC
AGAAAAGCCTTG---------------------------------ACACTAATCAAGTAC
---------------------------------------------------ATAGAGGAT
GACACGCAGAAGGGGAAAAAGCCCTTTAAGTCTCTTCGGAACCTGAAGATAGATCTTGAT
TTAACAGCAGAGGGCGACCTTAACATAATAATGGCTCTAGCTGAGAAAATTAAGCCAGGC
CTACACTCTTTCATCTTCGGGAGACCT------------TTCTACACTAGTGTCCAAGAA
CGTGATGTTCTAATGACTTTT
>Macaque|ENSMMUG00000016508|ENSMMUT00000023188
ATGTCGACTCTTTGCCCACCGCCATCTCCAGCTGTTGCCAAGACAGAGATTGCTTTAAGT
GGTGAATCACCTTTATTAGCAGCTACTTTTGCTTACTGGGACAATATTCTTGGTCCTAGA
GTAAGGCACATTTGGGCTCCAAAGACAGAACAGGTACTTCTCAGTGATGGAGAAATAACT
TTTCTTGCCAACCACACTCTAAATGGAGAAATCCTTCGAAATGCAGAGAGTGGTGCTATA
GATGTAAAGTTTTTTGTCTTGTCTGAAAAGGGAGTGATTATTGTTTCATTAATCTTTGAT
GGAAACTGGAATGGGGATCGCAGCACATACGGACTATCAATTATACTTCCACAGACAGAA
CTTAGTTTCTACCTCCCACTTCATAGAGTGTGTGTTGATAGATTAACACATATAATCCGG
AAAGGAAGAATATGGATGCATAAGGAAAGACAAGAAAATGTCCAGAAGATTATCTTAGAA
GGCACAGAGAGAATGGAAGATCAGGGTCAGAGTATTATTCCAATGCTTACTGGAGAAGTG
ATTCCTGTAATGGAACTGCTT---------------------------TCATCTATGAAA
TCA---------------CACAGTGTTCCTGAAGAAATAGATATAGCTGATACAGTACTC
AATGATGATGATATTGGTGACAGTTGTCATGAAGGCTTTCTTCTCAATGCCATCAGCTCA
CACTTGCAAACCTGTGGCTGTTCCGTTGTAGTAGGTAGCAGTGCAGAGAAAGTAAATAAG
ATAGTCAGAACATTATGCCTTTTTCTGACTGCAGCAGAGAGAAAATGCTCCAGGTTATGT
GAAGCAGAATCATCATTTAAATATGAGTCAGGGCTCTTTGTACAGGGCCTGCTAAAGGAT
TCAACTGGAAGCTTTGTGCTGCCTTTCCGGCAAGTCATGTATGCTCCATATCCCACCACA
CACATAGATGTGGATGTCAATACTGTGAAGCAGATGCCACCCTGTCATGAACATATTTAT
AATCAGCGTAGATACATGAGATCCGAGCTGACAGCCTTCTGGAGAGCCACTTCAGAAGAA
GACATGGCTCAGGATACGATCATCTACACTGACGAAAGCTTTACTCCTGATTTGAATATT
TTTCAAGATGTCTTACACAGAGACACTCTAGTGAAAGCCTTCCTGGATCAGGTCTTTCAG
CTGAAACCTGGCTTATCTCTCAGGAGTACTTTCCTTGCACAGTTTTTACTTGTCCTTCAC
AGAAAAGCCTTG---------------------------------ACACTAATAAAATAT
---------------------------------------------------ATAGAAGAT
GATACGCAGAAGGGAAAAAAGCCCTTTAAATCTCTTCGGAACCTGAAGATAGACCTTGAT
TTAACAGCAGAGGGCGATCTTAACATAATAATGGCTCTGGCTGAGAAAATTAAACCAGGC
CTACACTCTTTTATCTTTGGAAGACCT------------TTCTACACTAGTGTACAAGAA
CGAGATGTTCTAATGACTTTT
>Marmoset|ENSCJAG00000018440|ENSCJAT00000036129
ATGTCGACTCTTTGCCCACCACCGTCTCCAGCTGTTGCCAAGACAGAGATTGCTTTAAGT
GGTGAATCACCTTTGTTAGCAGCTACTTTTGCTTACTGGGACAATATTCTTGGTCCTAGA
GTAAGGCACATTTGGGCTCCAAAGACAGAACAGGTACTCCTCAGTGATGGAGAAATAACT
TTTCTTGCCAACCACACTCTAAATGGAGAAATCCTTCGAAATGCAGAGAGTGGTGCTATA
GATGTAAAGTTTTTTGTCTTGTCTGAAAAGGGAGTGATTATTGTTTCATTAATCTTTGAT
GGAAACTGGAATGGGGATCGCAGCACATATGGACTCTCAATTATACTTCCACAGACAGAA
CTTAGTTTCTACCTCCCACTTCACAGAGTGTGTGTTGATAGATTAACACATATAATCCGG
AAAGGAAGAATATGGATGCATAAGGAAAGACAAGAAAGTGTCCAGAAGATTATCTTAGAA
GGCACGGAGAGAATGGAAGATCAGGGCCAGAGTATTATTCCAATGCTTACTGGAGAAGTG
ATTCCTGTAATGGAACTGCTT---------------------------TCATCTATGAAA
TCA---------------CACAGTGTTCCTGAAGAAATAGATATAGCTGATACGGTACTC
AATGATGATGATATTGGTGATAGCTGTCATGAAGGCTTTCTTCTCAATGCCATCAGCTCA
CACTTGCAAACCTGTGGCTGTTCCGTTGTAGTAGGTAGCAGTGCAGAGAAAGTAAATAAG
ATAGTCAGAACATTATGCCTTTTTCTGACTCCAGCAGAGAGAAAATGCTCCAGGTTATGT
GAAGCAGAATCGTCATTTAAATATGAGTCAGGGCTCTTTGTACAAGGCCTACTAAAGGAT
TCAACTGGAAGCTTTGTGCTGCCTTTCCGGCAAGTTATGTATGCTCCATATCCCACCACA
CACATAGATGTGGATGTCAATACTGTGAAGCAGATGCCACCCTGTCATGAACATATTTAT
AATCAGCGTAGATACATGAGATCCGAGCTGACAGCCTTCTGGAGAGCCACTTCAGAAGAA
GACATGGCTCAGGATACGATCATCTACACTGACGAAAGCTTTACTCCTGATTTGAATATT
TTTCAAGATGTCTTACACAGAGACACTCTAGTGAAAGCCTTCCTGGATCAGGTCTTTCAG
CTGAAACCTGGCTTATCTCTTAGGAGTACTTTCCTTGCACAGTTTCTACTTGTCCTCCAC
AGAAAAGCCTTG---------------------------------ACATTAATAAAATAC
---------------------------------------------------ATAGAAGAT
GATACGCAGAAGGGAAAAAAACCCTTTAAATCTCTTCGGAACCTGAAGATAGACCTTGAT
TTAACAGCAGAGGGCGACCTTAACATAATAATGGCTCTGGCTGAGAAAATTAAACCAGGC
CTACACTCTTTTATCTTTGGAAGACCT------------TTCTACACTAGTGTACAAGAA
CGAGATGTTCTAATGACTTTT
>Microbat|ENSMLUG00000009492|ENSMLUT00000009497
ATGTCGACTCTCTGTCCTCCACCATCTCCAGCTGTTGCCAAGACAGAGATTGCTTTAAGT
GGTGAATCACCTTTATTAGCTGCTACCTTTGCTTACTGGGACAATATTCTTGGTCCTAGA
GTGAGACACATTTGGGCTCCAAAGACAGAACAGGTACTTCTCAGCGATGGAGAAATAACT
TTTCTTGCCAACCACACCCTAAATGGAGAAATCCTTCGAAATGCAGAGAGTGGGGCTATA
GATGTAAAGTTTTTTGTCTTGTCTGAAAAGGGAGTAATCATTGTTTCATTAATCTTCGAT
GGAAACTGGAATGGCGATAGGAGCACATACGGACTATCAATTATACTTCCACAGACAGAA
CTTAGCTTCTACCTCCCGCTTCACAGAGTGTGTGTCGATAGACTAACACACATTATCCGG
AAAGGAAGGATATGGATGCATAAGGAAAGGCAAGAGAATGTCCAGAAGATAGTGCTAGAA
GGCACAGAGAGAATGGAAGATCAGGGTCAGAGTATTATTCCAATGCTTACTGGAGAAGTA
ATTCCTGTAATGGAACTGCTT---------------------------TCATCTATGAAA
TCA---------------CACAGCGTTCCTGAAGAAATAGATATTGCTGAAACAGTTCTC
AATGACGATGACATCGGTGATAGTTGTCATGAAGGCTTTCTTCTCAATGCCATTAGCTCA
CACCTGCAAACCTGTGGCTGTTCTGTTGTAGTAGGTAGCAGTGCAGAGAAAGTAAATAAG
ATAGTAAAAACATTATGCCTTTTTCTGACTCCAGCAGAGAGAAAATGCTCCAGATTATGT
GAAGCAGAATCATCATTTAAATATGAATCAGGACTCTTTGTCCAAGGCCTGCTAAAGGAT
TCCACTGGAAGCTTTGTGCTACCTTTCCGGCAAGTCATGTATGCTCCCTACCCCAGCACT
CACATAGACGTGGATGTCAACACCGTCAAGCAGATGCCGCCCTGTCACGAGCACATCTAC
AATCAGCGCAGGTACATGCGGTCAGAGCTGACGGCATTCTGGAGAGCCACTTCAGAGGAG
GACATGGCTCAGGATACGGTCATCTACACCGACGAAAGCTTCACTCCCGATTTGAATATT
TTTCAAGATGTCCTACACAGAGATACGCTAGTAAAAGCCTTCCTGGATCAGGTCTTTCAT
TTGAAGCCTGGTTTATCTCTCAGGAGTACTTTCCTTGCACAGTTTCTGCTCGTCCTTCAC
AGAAAAGCTTTG---------------------------------ACGCTAATAAAATAT
---------------------------------------------------ATAGAAGAT
GATACGCAGAAGGGGAAAAAGCCCTTTAAATCTCTTCGGAACCTGAAGATAGACCTTGAT
TTAACAGCAGAGGGCGATCTTAACATAATAATGGCTCTAGCTGAGAAAATTAAACCAGGC
CTGCACTCCTTTATCTTTGGAAGATCT------------TTCTATACTAGTGTACAAGAA
CGAGACGTTCTAATGACTTTT
>Human|ENSG00000147894|ENST00000380003
ATGTCGACTCTTTGCCCACCGCCATCTCCAGCTGTTGCCAAGACAGAGATTGCTTTAAGT
GGCAAATCACCTTTATTAGCAGCTACTTTTGCTTACTGGGACAATATTCTTGGTCCTAGA
GTAAGGCACATTTGGGCTCCAAAGACAGAACAGGTACTTCTCAGTGATGGAGAAATAACT
TTTCTTGCCAACCACACTCTAAATGGAGAAATCCTTCGAAATGCAGAGAGTGGTGCTATA
GATGTAAAGTTTTTTGTCTTGTCTGAAAAGGGAGTGATTATTGTTTCATTAATCTTTGAT
GGAAACTGGAATGGGGATCGCAGCACATATGGACTATCAATTATACTTCCACAGACAGAA
CTTAGTTTCTACCTCCCACTTCATAGAGTGTGTGTTGATAGATTAACACATATAATCCGG
AAAGGAAGAATATGGATGCATAAGGAAAGACAAGAAAATGTCCAGAAGATTATCTTAGAA
GGCACAGAGAGAATGGAAGATCAGGGTCAGAGTATTATTCCAATGCTTACTGGAGAAGTG
ATTCCTGTAATGGAACTGCTT---------------------------TCATCTATGAAA
TCA---------------CACAGTGTTCCTGAAGAAATAGATATAGCTGATACAGTACTC
AATGATGATGATATTGGTGACAGCTGTCATGAAGGCTTTCTTCTCAATGCCATCAGCTCA
CACTTGCAAACCTGTGGCTGTTCCGTTGTAGTAGGTAGCAGTGCAGAGAAAGTAAATAAG
ATAGTCAGAACATTATGCCTTTTTCTGACTCCAGCAGAGAGAAAATGCTCCAGGTTATGT
GAAGCAGAATCATCATTTAAATATGAGTCAGGGCTCTTTGTACAAGGCCTGCTAAAGGAT
TCAACTGGAAGCTTTGTGCTGCCTTTCCGGCAAGTCATGTATGCTCCATATCCCACCACA
CACATAGATGTGGATGTCAATACTGTGAAGCAGATGCCACCCTGTCATGAACATATTTAT
AATCAGCGTAGATACATGAGATCCGAGCTGACAGCCTTCTGGAGAGCCACTTCAGAAGAA
GACATGGCTCAGGATACGATCATCTACACTGACGAAAGCTTTACTCCTGATTTGAATATT
TTTCAAGATGTCTTACACAGAGACACTCTAGTGAAAGCCTTCCTGGATCAGGTCTTTCAG
CTGAAACCTGGCTTATCTCTCAGAAGTACTTTCCTTGCACAGTTTCTACTTGTCCTTCAC
AGAAAAGCCTTG---------------------------------ACACTAATAAAATAT
---------------------------------------------------ATAGAAGAC
GATACGCAGAAGGGAAAAAAGCCCTTTAAATCTCTTCGGAACCTGAAGATAGACCTTGAT
TTAACAGCAGAGGGCGATCTTAACATAATAATGGCTCTGGCTGAGAAAATTAAACCAGGC
CTACACTCTTTTATCTTTGGAAGACCT------------TTCTACACTAGTGTGCAAGAA
CGAGATGTTCTAATGACTTTT
>Orca|XP_004275112.1
ATGTCGACTCTCTGTCCACCACCTTCTCCAGCTGTTGCCAAGACAGAGATTGCTTTAAGT
GGTGAATCCCCTTTATTAGCAGCAACCTTTGCTTACTGGGACAATATTCTTGGTCCTAGA
GTAAGGCACATCTGGGCTCCAAAGACAGAACAGTTACTTCTAAGCGATGGAGAAATAACT
TTTCTTGCCAACCATACCCTCAATGGAGAAATCCTTCGAAATGCAGAGAGTGGGGCGATA
GACGTAAAGTTTTTTGTCTTGTCTGAAAAAGGAGTAATTATTGTGTCATTAATCTTCGAT
GGAAACTGGAATGGGGATAGGAGCACCTATGGACTATCAATTATACTTCCCCAGACGGAG
CTGAGTTTCTATCTCCCACTTCACAGAGTGTGTGTGGATAGATTAACACACATTATCCGG
AAGGGAAGGATATGGATGCACAAGGAAAGGCAAGAAAATGTCCAGAAGATCGTCTTGGAA
GGCACAGAGAGAATGGAAGATCAGGGTCAGAGTATTATTCCAATGCTTACTGGAGAGGTA
ATTCCTGTCATGGAACTGCTC---------------------------TCATCTATGAAA
TCC---------------CACAGTGTCCCTGAAGAAATAGATATAGCTGATACAGTTCTC
AATGATGATGATATTGGTGACAGTTGTCATGAAGGCTTTCTTCTCAATGCCATCAGCTCC
CACTTGCAGACGTGTGGCTGTTCTGTTGTAGTAGGTAGCAGTGCGGAGAAAGTAAATAAG
ATAGTAAGAACATTATGCCTTTTTCTGACTCCAGCAGAGAGAAAATGCTCCAGATTATGT
GAAGCAGAATCATCATTTAAATACGAGTCAGGGCTCTTTGTACAAGGCCTACTAAAGGAT
TCAACTGGAAGCTTTGTGCTTCCCTTCCGGCAAGTCATGTACGCGCCCTATCCCACCACA
CACATAGATGTGGACGTCAACACCGTCAAGCAGATGCCACCCTGTCACGAACATATTTAT
AATCAGCGTAGATACATGAGATCAGAGCTGGCAGCATTCTGGAGAGCCACTTCAGAAGAA
GACATGGCTCAGGATACCATCATCTACACGGACGAAAGCTTCACTCCTGATTTGAATATT
TTTCAAGATGTCTTACACAGAGACACTCTAGTAAAAGCCTTCCTGGATCAGGTCTTTCAT
TTGAAACCCGGTCTATCTCTCAGGAGTACTTTCCTTGCACAGTTTCTGCTCGTCCTTCAC
AGAAAAGCCTTG---------------------------------ACACTAATAAAATAT
---------------------------------------------------ATAGAAGAT
GATACGCAGAAGGGGAAAAAGCCCTTTAAATCGCTTCGGAACCTGAAGATAGACCTTGAT
TTAACAGCAGAGGGCGATCTTAACATAATAATGGCTCTAGCTGAGAAAATTAAACCAGGC
CTCCATTCCTTTATCTTTGGAAGACCT------------TTTTATACTAGTGTCCAAGAA
CGAGATGTTCTAATGACTTTT
>Chimp|ENSPTRG00000020839|ENSPTRT00000038557
ATGTCAACTCTTTGCCCACCGCCATCTCCAGCTGTTGCCAAGACAGAGATTGCTTTAAGT
GGCGAATCACCTTTATTAGCAGCTACTTTTGCTTACTGGGACAATATTCTTGGTCCTAGA
GTAAGGCACATTTGGGCTCCAAAGACAGAACAGGTACTTCTCAGTGATGGAGAAATAACT
TTTCTTGCCAACCACACTCTAAATGGAGAAATCCTTCGAAATGCAGAGTGTGGTGCTATA
GATGTAAAGTTTTTTGTCTTATCTGAAAAGGGAGTGATTATTGTTTCATTAATCTTTGAT
GGAAACTGGAATGGGGATCGCAGCACATATGGACTATCAATTATACTTCCACAGACAGAA
CTTAGTTTCTACCTCCCACTTCATAGAGTGTGTGTTGATAGATTAACACATATAATCCGG
AAAGGAAGAATATGGATGCATAAGGAAAGACAAGAAAATGTCCAGAAGATTATCTTAGAA
GGCACAGAGAGAATGGAAGATCAGGGTCAGAGTATTATTCCAATGCTTACTGGAGAAGTG
ATTCCTGTAATGGAACTGCTT---------------------------TCATCTATGAAA
TCA---------------CACAGTGTTCCTGAAGAAATAGATATAGCTGATACAGTACTC
AATGATGATGATATTGGTGACAGTTGTCATGAAGGCTTTCTTCTCAATGCCATCAGCTCA
CACTTGCAAACCTGTGGCTGTTCCGTTGTAGTAGGTAGCAGTGCAGAGAAAGTAAATAAG
ATAGTCAGAACATTATGCCTTTTTCTGACTCCAGCAGAGAGAAAATGCTCCAGGTTATGT
GAAGCAGAATCATCATTTAAATATGAGTCAGGGCTCTTTGTACAAGGCCTGCTAAAGGAT
TCAACTGGAAGCTTTGTGCTGCCTTTCCGGCAAGTCATGTATGCTCCATATCCCACCACA
CACATAGATGTGGATGTCAATACTGTGAAGCAGATGCCACCCTGTCATGAACATATTTAT
AATCAGCGTAGATACATGAGATCCGAGCTGACAGCCTTCTGGAGAGCCACTTCAGAAGAA
GACATGGCTCAGGATACGATCATCTACACTGACGAAAGCTTTACTCCTGATTTGAATATT
TTTCAAGATGTCTTACACAGAGACACTCTAGTGAAAGCCTTCCTGGATCAGGTCTTTCAG
CTGAAACCTGGCTTATCTCTCAGAAGTACTTTCCTTGCACAGTTTCTACTTGTCCTTCAC
AGAAAAGCCTTG---------------------------------ACGCTAATAAAATAT
---------------------------------------------------ATAGAAGAC
GATACGCAGAAGGGAAAAAAGCCCTTTAAATCTCTTCGGAACCTGAAGATAGACCTTGAT
TTAACAGCAGAGGGCGATCTTAACATAATAATGGCTCTGGCTGAGAAAATTAAACCAGGC
CTACACTCTTTTATCTTTGGAAGACCT------------TTCTACACTAGTGTGCAAGAA
CGAGATGTTCTAATGACTTTT
>Cow|ENSBTAG00000010059|ENSBTAT00000013268
ATGTCGACCCTCTGTCCACCACCATCTCCAGCTGTTGCCAAGACAGAGATTGCTTTAAGT
GGTGAATCCCCTTTATTAGCAGCGACCTTCGCTTACTGGGACAATATTCTTGGTCCCAGA
GTAAGGCACATCTGGGCTCCAAAGACAGAACAGGTACTTCTCAGCGACGGAGAAATAACT
TTTCTTGCCAACCATACCCTCAACGGAGAAATCCTTCGAAATGCAGAGAGTGGGGCAATA
GACGTGAAGTTCTTTGTCTTATCTGAGAAAGGAGTAATTATTGTTTCATTAATCTTCGAC
GGAAACTGGAATGGGGATAGAAGCACCTATGGACTATCGATTATACTTCCCCAGACAGAG
CTGAGCTTCTACCTCCCACTTCACAGAGTGTGTGTGGATAGATTAACTCACATTATCCGG
AAAGGGAGGATATGGATGCACAAGGAGAGGCAAGAAAATGTCCAGAAAATCGTCTTGGAA
GGCACAGAGAGAATGGAAGATCAGGGTCAGAGTATTATTCCAATGCTTACTGGAGAAGTC
ATTCCTGTAATGGAACTGCTT---------------------------TCATCTATGAAA
TCG---------------CACAGTGTTCCAGAAGAAATAGATATAGCTGACACAGTTCTC
AATGATGATGATATTGGTGACAGTTGCCATGAAGGCTTTCTTCTCAACGCTATCAGCTCA
CACCTGCAAACTTGTGGCTGCTCTGTTGTAGTAGGTAGCAGTGCAGAGAAAGTAAATAAG
ATAGTAAGAACATTATGCCTTTTTCTGACTCCAGCAGAGAGAAAATGCTCCAGATTGTGT
GAAGCAGAATCATCATTTAAATATGAGTCAGGGCTCTTTGTACAAGGCCTACTAAAGGAT
TCAACTGGAAGCTTTGTGCTTCCCTTCCGGCAAGTCATGTACGCGCCCTACCCCACCACA
CACATAGATGTGGACGTCAATACCGTCAAGCAGATGCCACCCTGTCACGAACACATTTAT
AATCAGCGTAGATACATGCGATCAGAGCTGGCAGCGTTCTGGCGAGCCACTTCAGAAGAA
GATGTAGCTCAGGATACCTTCATCTACACAGATGAAAGCTTTACCCCGGACTTGAATATT
TTTCAAGATGTCTTACATAGAGACACTCTTGTGAAAGCCTTCCTGGATCAGGTCTTTCAT
TTGAAACCCGGTCTGTCTCTCAGGAGTACTTTCCTTGCACAGTTTCTGCTCGTCCTTCAC
AGAAAAGCCTTG---------------------------------ACGCTAATAAAATAT
---------------------------------------------------ATAGAAGAT
GATACGCAGAAGGGGAAAAAGCCCTTTAAATCGCTTCGGAACCTGAAGATAGACCTTGAT
TTAACAGCAGAGGGCGATCTTAACATTATAATGGCTCTGGCTGAGAAAATTAAGCCAGGC
CTCCACTCCTTTATCTTTGGAAGACCT------------TTCTATACCAGTGTCCAAGAA
CGAGATGTTCTAATGACGTTT
>Dog|ENSCAFG00000001720|ENSCAFT00000002695
ATGTCGAATCTCTGTCCACCACCATCTCCAGCTGTTGCCAAGACAGAGATTGCTCTAAGT
GGTGAATCACCTTTATTAGCAGCTACCTTTGCTTACTGGGACAATATTCTTGGTCCAAGA
GTAAGACACATTTGGGCTCCAAAGACAGAACAGCTACTTCTCAGCGATGGAGAAATAACT
TTCCTTGCCAACCACACCTTAAATGGAGAAATCCTCCGAAATGCAGAGAGTGGGGCTATA
GATGTGAAGTTTTTTGTCTTGTCTGAAAAAGGAGTAATTATTGTTTCATTAATCTTTGAT
GGAAACTGGAATGGAGATAGGAGCACGTATGGTTTATCAATTATACTTCCACAGACAGAA
CTTAGCTTCTACCTTCCACTTCACAGAGTGTGTGTTGATAGATTAACACATATTATCAGG
AAAGGAAGGATATGGATGCACAAGGAAAGGCAAGAAAATGTGCAGAAAATAGTCTTAGAA
GGCACAGAAAGAATGGAAGATCAGGGTCAGAGTATTATTCCAATGCTTACTGGTGAAGTA
ATTCCTGTAATGGAACTGCTT---------------------------TCATCTATGAAA
TCA---------------CACAGCGTTCCTGAAGAAATAGATATAGCAGATACAGTTCTC
AATGATGATGATATTGGTGACAGCTGTCATGAAGGCTTTCTTCTCAATGCCATCAGCTCA
CACTTGCAAACTTGTGGCTGTTCTGTCGTAGTAGGCAGCAGTGCAGAGAAAGTAAATAAG
ATCGTGAGAACATTATGCCTTTTTCTGACTCCAGCAGAGAGAAAATGTTCCAGATTATGT
GAAGCCAAATCATCATTTAAATATGAGTCAGGCCTCTTTGTACAAGGCCTACTAAAGGAT
TCAACTGGAAGCTTTGTGCTCCCCTTCCGGCAAGTCATGTATGCTCCCTACCCCACCACA
CACATAGATGTGGACGTCAATACTGTCAAGCAGATGCCACCATGTCACGAACATATTTAT
AATCAGCGTAGATACATGAGATCCGAGCTCACAGCATTCTGGAGAGCCACTTCAGAAGAA
GACATGGCTCAGGATACTATCATCTGCACAGACGAAAGCTTCACTCCAGATTTGAATATT
TTTCAAGATGTCTTACACAGAGACACTCTAGTAAAAGCCTTCCTGGATCAGGTCTTTCAT
TTGAAACCTGGTTTATCTCTCAGGAGTACTTTCCTTGCACAGTTTCTACTCGTCCTTCAC
AGAAAAGCCTTG---------------------------------ACCCTAATAAAATAT
---------------------------------------------------ATAGAAGAT
GATACGCAAAAAGGGAAAAAGCCCTTTAAATCTCTACGGAACCTGAAGATAGACCTTGAT
TTAACAGCAGAGGGCGACCTTAACATAATAATGGCTCTAGCTGAGAAAATTAAACCAGGC
CTACACTCCTTTATCTTCGGAAGACCT------------TTCTATACTAGTGTACAGGAA
CGAGATGTTCTAATGACTTTT
>Elephant|ENSLAFG00000008980|ENSLAFT00000008980
ATGTCGACTCTCTGTCCGCCACCATCTCCAGCTGTTGCTAAGACAGAAATTGCTTTAAGT
GGTGAATCACCTTTATTAGCAGCTACCTTTGCTTACTGGGACAATATTCTCGGTCCTAGA
GTAAGGCACATTTGGGCTCCAAAGACAGAACAGGTACTTCTCAGCGATGGAGAAATAACT
TTTCTTGCTAACCACACCCTAAATGGGGAAATCCTTCGAAATGCAGAGAGTGGAGCCATA
GATGTAAAGTTTTTTGTCTTGTCTGAAAAAGGGGTAATTATTGTTTCTTTAATCTTTGAT
GGAAACTGGAATGGGGATAGGAGTACCTATGGACTATCAATTATACTCCCACAGACGGAA
CTGAGCTTCTATCTCCCACTTCACAGAGTGTGTGTTGATAGATTAACACACATTATTCGC
AAAGGAAGGATATGGATGCATAAGGAAAGGCAAGAAAATGTTCAGAAGATTGTCTTAGAA
GGCACAGAGAGAATGGAAGATCAGGGTCAGAGTATTATTCCAATGCTTACTGGGGAAGTA
ATTCCTGTAATGGAGCTGCTT---------------------------TCATCTATGAAA
TCC---------------CACAGTGTTTCTGAAGAAATAGATATAGCTGATACGGTGCTC
AATGATGATGATATTGGTGACAGTTGTCATGAAGGCTTCCTTCTCAATGCCATCAGCTCA
CACCTACAAACATGCGGCTGTTCTGTAGTCATAGGTAGTAGTGCAGAGAAAGTGAATAAG
ATAGTGAGAACATTATGCCTTTTTCTGACTCCAGCAGAGAGAAAATGCTCCAGATTATGT
GAAGCCGAATCATCATTTAAGTACGAGTCAGGGCTCTTTGTGCAAGGCCTGCTGAAGGAT
TCAACTGGAAGCTTTGTGCTACCCTTCCGGCAAGTCATGTATGCTCCCTATCCCACCACA
CACATAGATGTGGATGTCAATACTGTGAAGCAGATGCCACCGTGTCATGAACATATTTAT
AATCAGCGTAGATACATGAGATCAGAGCTAACAGCGTTCTGGAGAGCCACTTCAGAAGAA
GACATGGCTCAGGATACGATCATCTACACAGATGAGAGCTTCACGCCTGATTTGAATATC
TTTCAAGATGTTTTACACAGAGACACTCTGGTAAAAGCCTTCCTAGATCAGGTCTTCCAT
TTGAAACCTGGTTTATCTCTCAGGAGTACTTTCCTTGCACAGTTTCTGCTTGTGCTTCAC
AGAAAAGCCTTG---------------------------------ACGTTAATAAAATAC
---------------------------------------------------ATAGAAGAT
GATACGCAGAAGGGAAAAAAGCCCTTTAAATCTCTTCGGAACCTGAAGATAGACCTTGAT
TTAACAGCAGAGGGCGATCTTAACATAATAATGGCTCTAGCTGAAAAAATTAAACCAGGC
CTACAC---------TTCGTTTTATCTTTGGGAGACCTTTTCTACACTAGTGTACAAGAA
CGGGATGTTCTAGATGACTTT
>Bowhead|bmy_10142T0
ATGTCGACTCTCTGTCCACCACCTTCTCCAGCTGTTGCCAAGACAGAGATTGCTATAAGT
GGTGAATCCCCTTTATTAGCAGCAACCTTTGCTTACTGGGACAATATTCTTGGTCCTAGA
GTAAGGCACATTTGGGCTCCAAAGACAGAACAGTTACTTCTGAGCGACGGAGAAATAACT
TTTCTCGCCAACCATACCCTCAATGGAGAAATCCTTCGAAATGCAGAGAGTGGGGCGATA
GACGTAAAGTTTTTTGTTTTGTCTGAAAAAGGAGTAATTATTGTTTCATTAATCTTCGAT
GGAAACTGGAATGGGGATAGGAGCACYTATGGACTATCAATTATACTTCCCCAGACGGAA
CTGAGTTTCTATCTCCCACTTCACAGAGTGTGTGTGGATAGATTAACACACATTATCCGG
AAGGGAAGGATATGGATGCACAAGGAAAGGCAAGAAAATGTCCAGAAGATCATCTTGGAA
GGCACAGAGAGAATGGAAGATCAGGGTCAGAGTATTATTCCAATGCTTACTGGGGAAGTA
ATTCCTGTAATGGAACTGCTT---------------------------TCATCTATGAAA
TCC---------------CACAGTGTCCCTGAAGAAATAGATATAGCTGATACAGTTCTC
AATGATGATGATATTGGTGACAGTTGTCATGAAGGCTTTCTTCTCAATGCCATCAGCTCC
CACTTGCAGACGTGTGGCTGTTCTGTTGTAGTAGGTAGCAGTGCGGAGAAAGTAAATAAG
ATAGTAAGAACATTATGCCTTTTTCTGACTCCAGCAGAGAGAAAATGCTCCAGATTATGT
GAAGCAGAATCATCATTTAAATACGAGTCAGGGCTCTTTGTACAAGGCCTACTAAAG---
------------------------------------------------------------
------------------------------------------------------------
------------------------------------------------------------
------------------------------------------------------------
---------------------------------------------------GTCTTTCAT
TTGAAACCCGGTCTATCTCTCAGGAGTACTTTCCTTGCACAGTTTCTGCTCGTCCTTCAC
AGAAAAGCCTTG---------------------------------ACACTAATAAAATAT
---------------------------------------------------ATAGAAGAT
GATACGCAGAAGGGGAAAAAGCCCTTTAAATCGCTTCGGAACCTGAAGATAGACCTTGAT
TTAACAGCAGAGGGCGATCTTAACATAATAATGGCTCTAGCTGAGAAAATTAAACCAGGC
CTCCATTCCTTTATCTTTGGAAGACCT------------TTCTATACTAGTGTCCAAGAA
CGAGATGTTCTAATGACTTTT
>Minke|BACU006640
ATGTCGACTCTCTGTCCACCACCTTCTCCAGCTGTTGCCAAGACAGAGATTGCTTTAAGT
GGTGAATCCCCTTTATTAGCAGCAACCTTTGCTTACTGGGACAATATTCTTGGTCCTAGA
GTAAGGCACATTTGGGCTCCAAAGACAGAACAGTTACTTCTAAGCGACGGAGAAATAACT
TTTCTTGCCAACCATACCCTCAATGGAGAAATCCTTCGAAATGCAGAGAGTGGGGCGATA
GACGTAAAGTTTTTCGTCTTGTCTGAAAAAGGAGTAATTATTGTTTCATTAATCTTCGAT
GGAAACTGGAATGGGGATAGGAGCACCTATGGACTATCAATTATACTTCCCCAGACGGAA
CTGAGTTTCTATCTCCCACTTCACAGAGTGTGTGTGGATAGATTAACGCACATTATCCGG
AAGGGAAGGATATGGATGCACAAGGAAAGGCAAGAAAATGTCCAGAAGATCATCTTGGAA
GGCACAGAGAGAATGGAAGATCAGGGTCAGAGTATTATTCCAATGCTTACTGGGGAAGTA
ATTCCTGTAATGGAACTGCTT---------------------------TCATCTATGAAA
TCC---------------CACAGTGTCCCTGAAGAAATAGATATAGCTGATACAGTTCTC
AATGATGATGATATTGGTGACAGTTGTCATGAAGGCTTTCTTCTCAATGCCATCAGCTCC
CACTTGCAGACGTGTGGCTGTTCTGTTGTAGTAGGTAGCAGTGCAGAGAAAGTAAATAAG
ATAGTAAGAACATTATGCCTTTTTCTGACTCCAGCAGAGAGAAAATGCTCCAGATTATGT
GAAGCAGAATCATCATTTAAATACGAGTCAGGGCTCTTTGTACAAGGCCTACTAAAGGAT
TCCACTGGAAGCTTTGTGCTTCCCTTCCGGCAAGTCATGTACGCGCCCTATCCCACCACG
CACATAGATGTGGATGTCAACACCGTCAAGCAGATGCCACCCTGTCACGAACATATTTAT
AATCAGCGTAGATACATGAGATCAGAGCTGGCAGCATTCTGGAGAGCCACTTCAGAAGAA
GACATGGCTCAGGATACCATCATCTACACGGACGAAAGCTTCACTCCTGATTTGAATATT
TTTCAAGATGTCTTACACAGAGACACTCTAGTAAAAGCCTTCCTGGATCAGGTCTTTCAT
TTGAAACCCGGTCTCTCTCTCAGGAGTACTTTCCTTGCACAGTTTCTGCTCGTCCTTCAC
AGAAAAGCCTTG---------------------------------ACACTAATAAAATAT
---------------------------------------------------ATAGAAGAT
GATACGCAGAAGGGGAAAAAGCCCTTTAAATCGCTTCGGAACCTGAAGATAGACCTTGAT
TTAACAGCAGAGGGCGATCTTAACATAATAATGGCTCTAGCTGAGAAAATTAAACCAGGC
CTCCATTCCTTTATCTTTGGAAGACCT------------TTCTATACTAGTGTCCAAGAA
CGAGATGTTCTAATGACTTTT
