# Supplementary material for: Insights into the Evolution of Longevity from the Bowhead Whale Genome
Source: Cell Rep. 2015 Jan 6;10(1):112–22. doi: 10.1016/j.celrep.2014.12.008 (PMC4536333; doi:10.1016/j.celrep.2014.12.008)
Supplement: Supplemental Folder 2. Species Used in the Analysis of Selective Pressure Variation, Single-Gene Orthologous Families Tested, Likelihood Ratio Tests, MAKER Parameters, and Full Assembly and Read Usage Data, Related to Experimental Procedures [file mmc3.zip › Tested SGOs/reciprocal_group_3060.2.fas]

>Gibbon|ENSNLEG00000013007|ENSNLET00000016590
ATGGCGCAGCGGGCAGTGTGGCTCATAAGCCACGAACCGGGAACTCCACTTTGTGGCACC
GTGAGATTCTCCAGG---------------------------------------------
---GATTGGCAAGAAGACTCAGGGTACCTGTCATTCACTATAGGACGGTATCCAACTGTT
GAAAAACGAGCCAGAGTCTTCAATGGAGCAAGTTATGTGCCTGTTCCCGAAGACGGTCCC
TTTCTTAAAGCACTGCTCTTTGAACTTAGATTATTGGATGATGATAAAGACTTTGTTGAG
AGTCGTGATAGCTGTTCACGCATCAATAAAACATCCGTTTATGGACTCCTGATAGGAGGT
GAAGAACTCTGGCCAGTTGTTGCTTTTCTGAAGAATGACATGATATATGCCTGTGTTCCA
CTAGTTGAACAAACTCTGTCACCTCGACCACCATTAATTAGTGTTAGTGGAGTTTCACAA
GGCTTTGAATTTCTTTTTGGGATACAGGATTTTCTTTATTCAGGTCAAAAAAATGACTCT
GAGCTAAATACAAAATTGAGCCAGTTGCCTGACTTGCTTCTGCAGGCTTGTCCATTTGGT
ACTTTATTAGATGCCAACTTACAGAATTCATTAGATAATACCAACTTTGCATCTGTGACT
CAGCCACAAAAACAGCCAGCTTGGAAAACTGGAACGTACAAAGGAAAACCACAAGTTTCT
ATTTCTATCACTGAAAAGGTAAAATCCATGCAATATGATAAACAGGGTGTAGCGGATACA
TGGCAAGTTGTTGGAACAGTGACTTGCAAGTGTGATTTGGAAGGAATCATGCCAAATGTT
ACCATCAGCTTGAGTCTCCCCACCAATGGATCTCCACTTCAGGATATTCTAGTTCATCCT
TGTGTAACTTCTCTTGACTCTGCAATTCTGACTTCTAGTAGTATTGATGCAATGGATGAC
TCTGCATTTAGTGGGCCTTACAAATTTCCATTCACTCCACCTTTAGAGTCATTCAAC---
---------------------------------------------------TTATGCTAC
TAC---ACTTCCCAGGTCCCTGTCCCACCAATTTTGGGTTTTTATCAAATGAAGGAGGAA
GAAGTACAACTAAGAATAACCATTAATTTAAAACTTCATGAAAGTGTGAAAAATAATTTT
GAATTCTGTGAAGCCCATATACCTTTTTACAATAGAGGTCCAATTACACATTTGGAATAC
AAAACTAGTTTTGGCCAGCTTGAAGTATTTCGAGAGAAAAGCTTATTGATCTGGATTATT
GGCCAGAAGTTCCCCAAATCAATGGAAATTAGTCTTTCTGGAACTGTAACTTTTGGAGCC
AAGAGCCATGAGAAGCAGCCATTTGACCCAATTTGTATTGGACAAACAGCATATTTAAAG
CTTCATTTTAGGATCTTAGATTACACACTTACTGGATGTTATGCAGATCAGCATTCAGTT
CAAGTTTTTGCATCAGGAAAACCAAAAATAAGTGCA---------CACCGG---AAACTA
ATTTCTTCTGATTATTACATCTGGAATTCTAAAGCCCCTGCTCCA---GTAACATATGGA
TCATTATTATTG------
>Gorilla|ENSGGOG00000005710|ENSGGOT00000034160
ATGGCGCAGCGGGCGGTGTGGCTCATAAGCCACGAACCGGGAACTCCACTTTGTGGCACC
GTGAGATTCTCCAGG---------------------------------------------
---GATTGGCAAGAAGACTCAGGGTACCTGTCATTCACTATAGGACGGTATCCAACTGTT
GAAAAACGAGCCAGAGTCTTCAATGGAGCAAGTTATGTGCCTGTTCCTGAAGATGGTCCC
TTTCTTAAAGCACTGCTCTTTGAACTTAGATTATTGGATGATGATAAAGACTTCGTTGAG
AGTCGTGATAGCTGTTCACGCATCAATAAAACATCCATTTATGGACTCCTGATAGGAGGT
GAAGAACTCTGGCCAGTTGTTGCTTTTCTGAAGAATGACATGATATATGCTTGTGTTCCA
CTAGTTGAACAAACTCTGTCCCCTCGTCCGCCATTAATTAGTGTCAGTGGAGTTTCACAA
GGCTTTGAATTTCTTTTTGGGATACAGGATTTTCTTTATTCAGGTCAAAAAAATGACTCT
GAGCTGAATACAAAATTGAGCCAGTTGCCTGAATTGCTTCTGCAGGCTTGTCCATTTGGT
ACTTTATTAGATGCCAACTTACAGAATTCATTAGATAATACCAATTTTGCGTCTGTGACT
CAGCCACAGAAACAGCCTGCTTGGAAAACTGGGATGTACAAAGGAAAACCACAAGTTTCT
ATTTCTATCACTGAAAAGGTAAAATCCATGCAATACGATAAACAGGGTATAGCAGATACA
TGGCAAGTTGTTGGAACAGTGACTTGCAAGTGTGATTTGGAAGGAATCATGCCAAATGTT
ACCATCAGCTTGAGTCTCCCCACCAATGGATCTCCACTTCAGGATATTCTAGTTCACCCT
TGTGTAACTTCTCTTGACTCTGCAATTCTGACTTCTAGTAGTATTGATGCAATGGATGAC
TCTGCATTTAGTGGGCCTTACAAATTTCCATTCACTCCACCTTCAGAGTCATTCAAC---
---------------------------------------------------TTATGCTAC
TAC---ACTTCCCAGGTCCCTGTCCCACCAATTTTGGGTTTTTATCAAATGAAGGAGGAA
GAAGTACAACTAAGAATAACCATTAATTTAAAACTTCATGAAAGTGTGAAAAATAATTTT
GAATTCTGTGAAGCCCATATACCTTTTTACAATAGAGGTCCAATTACACATTTGGAATAC
AAAACTAGTTTTGGCCAGCTCGAAGTATTTCGAGAGAAAAGCTTATTGATCTGGATTATT
GGCCAGAAGTTCCCAAAATCAATGGAAATTAGTCTTTCTGGAACTGTAACTTTTGGAGCC
AAGAGCCATGAGAAGCAGCCATTTGACCCAATTTGTACTGGAGAAACAGCATATTTAAAG
CTTCATTTTAGGATCTTAGATTACACACTTACTGGATGTTATGCAGATCAGCATTCAGTT
CAAGTTTTTGCATCAGGAAAACCAAAAATAAGTGCA---------CACCGG---AAACTA
ATTTCTTCTGATTATTACATCTGGAATTCTAAAGCCCCTGCTCCA---GTAACATATGGA
TCATTATTATTG------
>Guinea_Pig|ENSCPOG00000003004|ENSCPOT00000003043
ATGGCTCTGCGTGCAGTGTTGCTCATACGCCACGAACCCGGAACTCCATTCTGTGGCTCC
GTGAGATTCTCCAGA---------------------------------------------
---------------------------------------------CGGTATCCAACTGTT
GAAAAGCGAGCTAAAATCTTCAATGGAGGGAGTTACGTGCCTGTTCCTGAAGATGGTCCT
TTTCTTAAAGCACTACTCTTTGAACTTAGATTACTGGATGATGATAAAGATTTCGTGGAA
TGCCGTGACAGTTGTTCACACATCAATAAAACATCTATCTATGCTCTACCAATAGGAGGC
AAAGAACTCTGGCCAGTTGTTGCATTTCTGAAGAATGGCATGATATATGCAAGTGTTCCA
CTAGTTGAACAGACTCTATCCCCTCGTCCACCACTAATTAGCATTAGTGGGATTTCACAA
GGCTTACAGCTCCTTTTTGGTATTCAGGATTTTCTGTACTTAAGTCAAAAAAATGACAGT
GAGTTAAATACAAAGTTATGCCAGTTGCCTGACTTGCTTCTACAGGCTTGTCCATTTGGT
ACTGTATTGGATGCCAACATACAGAGTTTCTTGGATAACAATAACTTTGCTTCTGTGACT
CAGCCACAAAAACAGCCAGCCTGGAAAGCTGGAGTATACAAAGGAAAACCACAAGTTTCT
ATTTCTATCACTGAAAAGGTAAAATCCATGCAGTATGATAAACAAGATATAGCAGATACG
TGGCAAGTTGTTGGAGCAGTCACTTGCAAGTGTGATTTGGAAGGAATCATGCCGAATGTT
ACCATCAGCTTGAGCCTCCCCACCAATGGGTCTCCACTGCAAGATATTCTTGTTCATCCG
TGTGTAACGTCTCTTGATTCTGCCATTCTGACTTCTAGTAGCATTGATGCAATGGATGAT
TCTGCATTTAGTGGACCGTACAAATTTCCGTTCTCTCCACCTTTAGAGTCATTCAAC---
---------------------------------------------------TTATGTTAC
TAC---ACGTCCCAGGTCCCTGTCCCACCAATTTTGGGTTTTTATCAAATGAAAGAAGAA
GAGGTACAACTAAAAGTAGCAGTTAATTTAAAACTTCATGAAAGTGTAAAAAATAATTTT
GAATTCTGTGAAGCTCATATACCTTTTTACAATAGAGGCCCAATTACACATTTGGAATAC
AAAGTTAGTTTTGGCCAGCTTGAGGTCTTTCGAGAGAAAGCCTTATTGATCTGGATTATT
GGCCAAAAGTTTCCAAAATCAATGGAAATTAATCTTTCTGGAACTGTAACTTTTGGAGCC
AAAGGCTATGACAAGCAGCCATTCGACCAGATTTGTATTGGAGGTACAGCATTTGTAAAG
CTTCATTTCAGGATTTTAGATTACACACTTACTGGATGTTATGCAGATCAGCACTCAGTT
CAAGTTTTTGCATCAGGAAAGCCAAAAATAAGTGCA---------CACCGA---AAACTA
ATTTCATCTGATTATTACATCTGGAATTCGAAAGCCCCTGCTCCA---GTAACATATGGA
TCATTATTATTG------
>Horse|ENSECAG00000017818|ENSECAT00000019007
ATGGCCCAGCGAGCGATGTGGCTCATAAGCCACGAACCGGGAACTCTACTGCGTGGCACC
GTCAGATTCTCCAGA---------------------------------------------
---------------------------------------------CGGTATCCAACTGTT
GAAAAACGAGCCAAAGTCTTCAATGGAGCAACTTATATGCCTATTCCTGAAGATGATCCC
TTTCTTAAAGCACTACTCTTCGAACTTAGATTATTGGATGATGATAAGGACTTCGTGGAA
AGTCGTGATAGCTGTTCACACATCAATAAAACATCCATCTATGGACTCCCAGTAGGAGGT
GAAGAACTCTGGCCAGTTGTTGCTTTTCAGAAGAATGGCATGATATATGCTTGTGTTCCA
CTAGTTGAACAGACTTTGTCCCCTCGTCCACCATTAATTAGCATTAGTGGAATTTCACAA
GGCTTTGAACTTCTTTTTGGAATACAGGATTTTCTTTATTCAGGTCAAAAAAATGACACT
GAGCTAAATACAAAATTGAGCCAGTTGCCTGACTTGCTTCTACAGGCTTGTCCATTTGGA
ACTTTATTAGATGCCAATTTACAGAATTCATTGGATAGTATTAATTTTGCTTCTGTGACT
CATCCACAAAAACAGCCAGCCTGGAAAGCTGGAACATACAAAGGCAAACCACAGGTTTCT
ATTTCAATCACTGAAAAGGTAAAATCCATGCAATATGATAAACGGGATGTAGCAGATACG
TGGCAAGTTGATGGAGCTGTCACTTGCAAGTGTGATTTAGAAGGAATCATGCCGAATGTT
ACCATCAGCTTGAGTCTCCCCACCAATGGATCTCCACTTCAGGATATTCTAGTTCATCCT
TGTGTGACTTCTCTTGACTCTGCCATTCTGACGTCTAGTAGCATTGATGCAATGGATGAT
TCTGCATTTAGTGGACCTTATAAATTTCCATTCACTCCACCTTTAGAGTCATTCAAC---
---------------------------------------------------TTATGCTAC
TAC---ACTTCCCAGGTCCCTGTCCCACCAATTTTGGGTTTTTATCAAATGAAAGAGGAA
GAAGTACAACTAAAAATAGCAGTTAATTTAAAACTTCATGAGAGTGTGAAAAATAATTTT
GAATTCTGTGAAGCCCATATACCATTTTACAATAGAGGTCCAATCACACATGTGGAATAC
AAAGTTAGTTTTGGCCAGCTCGAAGTATTTCGAGAGAAAAGCTTATTGATCTGGATTATC
GGACAGAAGTTCCCAAAATCAATGGAAATTGGTCTTTCTGGAACTGTAACTTTTGGAGCC
AAGGGTCATGAGAAGCAGCCGTTTGACCAGATTTGCATTGGAGGTACAGCATATTTAAAG
CTTCATTTTAGGATCTTAGATTACACACTCACTGGATGTTATGCAGATCAGCATTCAGTT
CAAGTTTTTGCATCAGGAAAACCAAAAATAAGTACA---------AACCGG---AAACTA
ATTTCTTCTGACTATTACATCTGGAATTCTAAAGCTCCTGCTCCG---GTAACATATGGA
TCATTATTACTG------
>Mouse|ENSMUSG00000036291|ENSMUST00000037473
ATGGCCCTGCGGGCAGTGTGGCTCATACGTCACGAACCAGGAACTCCACTTGGAGGCACC
GTCAGATTCTCCAGA---------------------------------------------
---------------------------------------------CGATACCCAACTGTT
GAAAAGCGAGCCAAAGCCTTCAATGGAATGACTTATGTTCCTGTACCTGAAGATGGCCCC
TTTCTTAGAGCATTGCTCTTTCAACTTAGACTATTGGATGATGATAAGGACTTCATGGAG
AGACGTGATGGCTGCTCACGCATCAATAAAACATCCATCTATGGGCTTTCAGTAGGAGGT
GAAGAGCTCTGGCCAGTCATTGCCTTCCTGAGGGATAGCATGATATATGCAAGTGTTCCA
TTAGTTGAACAAGCTCTGTCCCCTCGCCCACCTTTAATTAGCATTAGTGGGGTCTCACAA
GGCTTGGAACTGCTGTTGGGGATACAGGATTTTCTTTACTCGAGTCAGAAAAATGACACT
GACCTACACACAAAACTGAGTCAGTTGCCTGACTTGCTTCTACAGGCTTGTCCTTTGGGT
ACTTTATTGGATGCTAACTTGCAGAATTCACTGAATAGCATTAATTCCGTATCTGTGACT
CAGCCGCAAAAACAGCCAGCCTGGAAAGTTGGAGCATACAAAGGAAAAGCACAGATTTCT
ATTTCTATCACCGAAACGGTAAAATGCATGCAATATGGTAAGCAGGATATAGCAGACACA
TGGCAAGTTGCCGGAACAGTCGCTTGCAAGTGTGACTTGGAAGGGGTCATGCCAGCTGTT
ACCATCAGCTTGAGTCTCCCCACCAACGGGTCTCCACTTCAGGATATTATTGTTCATCCC
TGTGTGACTTCTCTGGATTCTGCCATTCTGACTTCTAGTAGCATTGACACAATGGAGGAT
TCTGCATTTAGTGGGCCGTATAAATTTCCATTCACTCCGCCTTTAGAGTCCTTCAAC---
---------------------------------------------------TTATGCCAC
TAC---ACTTCTCAGGTTCCTGTCCCACCAATACTGGGTTCTTACCACATGAAAGAAGAA
GGAGTACAGCTAAAAGTAACAGTTAACTTCAAACTCCATGAAAGTGTGAGAAATAATTTT
GAAGTCTGTGAAGCTCACATACCTTTTTACAACAGAGGTCCAATTACCCATTTGGAATAC
AAAGCTAGTTTTGGTCAACTTGAGGTATTTCGAGAAAAAAGCTTACTGGTCTGGATTATC
GGCCAGAAGTTCCCCAAATCAATGGAAATTAGTCTTTCTGGAACTCTAACTTTTGGAGTT
AAGGGCCATAACAAGCAGCCATTTGATCACATTTGTATTGGAAATACAGCGTATATAAAG
CTTAACTTTAGGATTGCAGATTATACACTCACTGGATGTTATGCAGACCAGCATTCAGTT
CAAGTTTTTGCATCAGGAAAGCCAAAAATAAGTGCA---------TATCGG---AAACTA
ATTTCTTCTGATTATTACATCTGGAATTCTAAAGCACCTGCTCCA---GTAACATACGCA
TCATTGTTACCA------
>Opossum|ENSMODG00000007749|ENSMODT00000009820
ATGGCCCAGCGGGCGATTTGGCTGGTGAGCCACGAACCAGGAACCCCGCATGGCGGGACC
GTGAGATTCTCAAGA---------------------------------------------
---------------------------------------------AGATATCCCACTGTT
GAAAAACGAGCCAAAATCTTCAATGGATCAAGTTATGTACCTCTACCAGAAGATGACCCC
TTCTGTAAAGCTCTGCTTTTTGAACTCAGGCTATTGGATGATGATAAGGACTTTGTGGAG
AGCCGTGATAGCTGTTCACGAATCAACAAAGCTTCAGTCTATGGACTTCCAATAGAAGGA
AGAGAACTGTGGCCTGTTCTTGCCTTTCAGAAGAATAGTCTGATTTATGTTAGCATTCCA
CTAGTTGAGCAAACTTTGTCTCCTCCTCCACCACTCATTAGCATTAGTGGAATCTCACAA
GCCTTTGATCTACTTTTTGGGTTGATTGATTTTTTTGACTCTGGGCCCAAGACTGAAGTT
GATCTAAGTACTAAAGTGAGCCAGCTACCTGATTTGCTCATGCACATTTGTCCATTTGGC
ACTTTGTTAGATTCCAACTTCTTA------TTAGATAATTTTAATAATCTTTCAATAAAT
CAAACCCTAAAACAACCAGCATGGAAAGCTGGTACTTACAAAGGAAAGCAACAAGTTGCT
GTTTCTGTCACTGAAAAAGTTAAATCCATGCAGTATGATAAGCGGGATGTAGCAGATATG
TGGCAAGTTTATGGAACTATAACCTGTAAGTGTGATTTGGAAGGAGTCATGCCAAACATT
ATTGTCAGTTTGAATCTCCCCACCAATGGATCTCCACTTCAAGATATTCTGGTGCATCCT
TGTGTGACTTCCCTTGACTCTGCTGTTCTTACTTCCAGTAGTGTTGATATAATGGATGAT
TCTGCATTTAGTGGACCTTACAAATTTCCATTCAGTCCTCCTTTAGAGTCATTCCAC---
---------------------------------------------------TTGTGCTAC
TAT---ACTTCTCAGGTACCTGTCCCACCAATTTTGGGATTTTATCAACTGAAGGAAGAA
GATTCACAGTTAAAAATAAATGTCCATTTAAAACTTCATGAAAGTGTGAAAAATAGCTTT
GAGTATTGTGAAGCTCATATACCATTTTTTAACAGAGGGCCAATCACCCATTTGGAATAC
AAAGTTAGTTTTGGCCAGGTAGAAGTATCACGAGAGAAAAGTTTATTAATCTGGATTATA
GGGCAAAAATTCCCCAAATCATTGGAAATTAATCTTTCTGGAACTGTGAATTTTAATTCT
ATGGGTCATCAGAAGCAACCAGTTGACACTATTTGTATTGGGGGTACAACATATGTAAAA
CTTTATTTTAGGATCCCAGATTATACACTCACTGGGTGTTATGCCGATCAGCATTCAGTT
CAAGTGTTTGCATCAGGAAAACCTAAAATAAGCACA---------TGCCGG---GAATTG
ATTTCATCTGATTACTATATCTGGAATTCCAAAGCCCCTGCACCA---ATAACATATAGA
TCATTATTGCTA------
>Orangutan|ENSPPYG00000005849|ENSPPYT00000006909
ATGGCGCAGCGGGCAGTGTGGCTCATAAGCCATGAACCGGGAACTCCACTTTGTGGCACC
GTGAGATTCTCCAGA---------------------------------------------
---------------------------------------------CGGTATCCAACTGTT
GAAAAACGAGCCAGAGTCTTCAATGGAGCAAGTTATGTGCCTGTTCCTGAAGATGGTCCC
TTTCTTAAAGCACTGCTCTTTGAACTTAGATTATTGGATGATGATAAAGACTTCGTTGAG
AGTCGTGATAGCTGTTCACGCATCAATAAAACATCCATTTATGGACTCCTGATAGGAGGT
GAAGAACTCTGGCCAGTTGTTGCTTTTCTGAAGAATGACATGATATATGCTTGTGTTCCA
CTAGTTGAACAAACTCTGTCCCCTCGTCCGCCATTAATTAGTGTCAGTGGAGTTTCACAA
GGCTTTGAATTTCTTTTTGGGATACAGGATTTTCTTTATTCAGGTCAAAAAAATGACTCT
GAGCTGAATACAAAATTGAGCCAGTTGCCTGACTTGCTTCTGCAGGCTTGTCCATTTGGT
ACTTTATTAGATGCCAACTTACAGAATTCATTAGATAATACCAATTTTGCATCTGTGACT
CAGCCACAGAAACAGCCAGCTTGGAAAACTGGGACGTACAAAGGAAAACCACAAGTTTCT
ATTTCTGTCACTGAACAGGTAAAATCCATGCAATATGATAAACAGGGTATAGCGGATACA
TGGCAAGTTGTTGGAACAGTGACTTGCAAGTGTGACTTGGAAGGAATCATGCCAAATGTT
ACCATCAGCTTGAGTCTCCCCACCAATGGATCTCCACTTCAGGATATTCTAGTTCATCCT
TGTGTAACTTCTCTTGATTCTGCAATTCTGACTTCTAGTAGTATTGATGCAATGGATGAC
TCTGCATTTAGTGGGCCTTACAAATTTCCGTTCACTCCACCTTTAGAGTCATTCAAC---
---------------------------------------------------TTATGCTAC
TAC---ACTTCCCAGGTCCCTGTCCCACCAATTTTGGGTTTTTATCAAATGAAGGAGGAA
GAAGTACAACTGAGAATAACCATTAATTTAAAACTTCATGAAAGTGTGAAAAATAATTTT
GAATTCTGTGAAGCCCATATACCTTTTTACAATAGAGGTCCAATTACACATTTGGAATAC
AAAACTAGTTTTGGCCAGCTCGAAGTATTTCGAGAGAAAAGCTTATTGATCTGGATTATT
GGCCAGAAGTTCCCAAAATCAATGGAAATTAGTCTTTCTGGAACTGTAACTTTTGGAGCC
AAGAGCCATGAGAAGCAGCCATTTGACCCAATTTGTATTGGAGAAACAGCATATTTAAAG
CTTCATTTTAGGATCTTAGATTACACACTTACTGGATGTTATGCAGATCAGCATTCAGTT
CAAGTTTTTGCATCAGGAAAACCAAAAATAAGTGCA---------CACCGG---AAACTA
ATTTCTTCTGATTATTACATCTGGAATTCTAAAGCCCCTGCTCCA---GTAACATATGGA
TCATTATTATTG------
>Platypus|ENSOANG00000011831|ENSOANT00000018749
ATGGCCCAGCGGGGACTGTGGCTCCTCAGCCACGACCCGGCCACCTCGCGGGGCGGCTCC
GTGAGGTTCTCCAGA---------------------------------------------
---------------------------------------------AGGTACCCGACTGTC
GAAAAGCGAGCCCGAGGCTTCAACGGAGCGGGCTACCTGCCCTTACCCGACGACGGCCCC
TTCCTCCAAGCCCTGCTTTTGGAGCTCCGCCTGACGGGCGACGAGGAGGACTACGTGGAG
CGGCGAGACGGCTGCTCCCGAATCAACATGACCTCGGTTTACGGGCTTCCCGTCGGAGAA
GGGGAACTCTGGCCCGTTGTGGCTTTTCAGAAGAACGGTCTGATCTACGCTTCCGTGCCG
CTGGTCGAGGGACCCCTGACCCCACGGCCCCCTCTCATCGGCGTCAGCGGCGTCTCCCAA
GCCTTCGCTCTCCTCTTCGGGATGCTGGATTTCCTGAATTCCAGCCCGAGGAACGAAGCC
GAGCTGACTGCGAAAGTGGGGCAGTTGCCCTCTTTACTCATGCAGGCTTGTCCCTTTGGC
GTTTTGCTAGACGACAACCTGGCGGGTCTGCTCGAGGGCCCCGGCGTGGTTCCGGTCAAT
CCCCCCCAAAGGCAGCCGGCGTGGAAAGCCAGCTTATACAGAGGAAAAGCCCAGGTTACG
ATCGGCATTACCGAAAAAGTCAAATCCATGCAGTATGACAAGCGAGATGTAGCCGACATC
TGGCAGGTCTACGGAACCGTGACTTGTAAGTGCGACCTGGAAGGCGTCATGCCGGCTGTG
ACCGTCAGCTTGAATCTGCCCAGCAATGGTTCTCCCCTCCAGGACATCCTGGTCCACCCG
TGTGTGACCTCCCTGGACTCGGCCATCCTGACCTCCTGCAGCGTCGACGCGGGGGACGAT
TCCGCCTTCGGCGGGCCTTACAAATTTCCATTCACTCCTCCTCTCGACCCCTTCCAT---
---------------------------------------------------CTTTGCCAC
TAT---ACATCTCAGGTGCCTGTCCCCCCAATTCTGGGATTTTACCAACTGAAGGAGGAA
GAAGGGCAGCTAAAACTATCAGTACACTTGAAACTCCACGAGAGTGTAAAAAACGGCTTT
GAATACTGCGAAGCTCGCATTCCTTTTTATAACAGGGGACCGATCACACACCTGGAGTAC
AAGGTTAGCTCCGGCCAGCTAGACCTATCTCGAGAGAAAAGTTCGCTGATCTGGATCCTC
GGTCAAAAGTTCCCCAAGTCGTTGGAGGTTTCTCTGACGGGAACTGTGGCTTTTGGTGCC
GCAAGCCAACGGCAGCAGCCCATCGACCCCATCTGCATCGGGGAAACCGCACACGTAAAA
CTCTATTTCCGAATCCCAGACTACACACTCACTGGGTGTTATGCGGACCAGCATTCCGTC
CAAGTCTTTTCTCCGGGAAAACCCAAAATCAGTACA---------TCCCGG---GAACTG
ATATCCTCTGATTACTACATCTGGAATTCCAAAGCCTCCGCCCCA---GTAGTTTACAGA
TCATTATTTTTG------
>Rabbit|ENSOCUG00000009782|ENSOCUT00000009782
ATGGCCCAGCGGGCGGTGTGGCTCATAAGCCACGAGCCGGGGACTCCGCGTTGTGGCACG
GTGAAATTCTCCAGA---------------------------------------------
---------------------------------------------CGGTATCCAACTGTT
GAAAAACGAGCCAGCGTCCACAATGGAGCAAATTATGTGCCTGTTCCTGAAGATGGTCCC
TTTCTCAAAGCACTACTCTCCGAACTGAGATTACTGGGTGATGATAAGGACTTCGTTGAG
AGCCGTGATAGCTGTTCACGCATCAATAAAACATCCATCTATGGACTCCCAGTAGGAAGT
GAAGAACTCTGGCCAGTTGTTGCCTTTCTGAAGAATGACATGATATATGCTTGTGTTCCA
CTGGTTGAACAAACTCTAAACCCCCGTCCACCATTAATTAGCATTAGTGGGATTTCTCAA
GGCCTGGAGCTGCTTTTTGGGATACAGGATTTTCTTTACTCAGGTCAAAAAAGTGACACT
GAGCTAAATACAAAATTGAGCCAGCTGCCTGAGTTACTTCTCCAGGCTTGCCCATTTGGA
ACTCTGTTAGATGCCAACTTACAGAATTCACTAGATAATGTCGGCTTTGCTTCTGTGACT
CAGCCACAAAAACAGCCAGCCTGGAGAGCTGGAACATACAAAGGAAAACCCCAAGTTTCC
ATTTCTATCACTGAAAAGGTAAAATCCATGCAATATGGTAAACAGGATATAGCAGATACA
TGGCAAGTAGTTGGAGCAGTCACTTGCAAGTGTGATTTGGAGGGATTCATGCCAAATGTA
ACTGTCAGCTTGCATCTCCCCACCAATGGATCTCCACTTCAAGACATTCTGGTTCATCCT
TGTGTGACATCTCTTGACTCTGCCATTCTGACTTCTAGTAGCGTTGATGGAATGGATGAT
TCTGCATTTAGTGGACCTTACAAATTTCCATTCATCCCACCTCTAGAATCATTCAAC---
---------------------------------------------------TTATGCTAC
TAT---ACTTCCCAGGTTCCTGTTCCGCCAATTTTGGGTTTTTACCAAATAAAGGAGGAA
GACATACAGCTAAAAATAACAGTTAATTTAAAACTTCATGAAAGTATAAAAAACACTTTT
GAATTCTGTGAAGCTCACATACCTTTTTACAATAGAGGCCCAATTACACATTTGGAATAC
AAAGTTAGTTTTGGCCAGCTTGAAGTATTTCGAGAGAAAGGCTTATTGGTTTGGATTATT
GGCCAGAAGTTTCCCAAATCAATGGACATTAGTCTTTCTGGAACTGTAACTTTTGGAGCC
AAGAGCCATGAGAAGCAGCCATTTGACCCGATTTGTATTGGAGGTACAGCATATTTAAAG
CTTCATTTTAGAATCCTGGACTACACACTCACTGGGTGTTATGCGGATCAGCATTCTGTT
CAAGTTTTTGCATCAGGAAAACCAAAAATAAGTACA---------CACCGG---AAGCTA
ATTTCTTCTGATTACTACATCTGGAATTCTAAAGCCCCTGCTCCA---GTAACATATGGA
TCATTATTACTATTACCT
>Rat|ENSRNOG00000014148|ENSRNOT00000018972
ATGGCCCTGCGGGCAGTGTGGCTCATACGTCACGAACCAGGAACTCCACTTGGTGGCACC
GTCAAATTCTCCAGA---------------------------------------------
---------------------------------------------CGCTATCCTACTGTT
GAAAAGCGAGCGAAGGTCTTCAATGGAATGAATTATGTTCCTGTACCTGAAGACGGTCCC
TTTCTTAAAGCATTGCTCTTTCAACTTAGATTATTGGATGATGATAAGGACTTCGTGGAA
AGCCGTGATAGCTGTTCAAACATCAATAAAACATCCATCTATGGGCTCTCAGTAGGAGGT
GAAGATCTCTGGCCAGTCATTGCTTTCCTGAGGAATGACATGATCTATGCAAGTGTTCCA
TTAGTTGAACAAGCTCTGTCCCCTCGCCCACCTTTAATTAGTATTAGTGGGGTGTCACAA
GGCTTGGAACTGCTTTTGGGAGTACATGATTTTCTTTACTCCAGTCAGAAAAACGACACT
GACCTCCACAGCAGACTGAGTCAGTTGCCTGACTTGCTTCTGCAGGCTTGTCCTTTGGGG
ACTCTATTGGACGCTAACTTGCAGAACTCACTGAATAGCCTTAACTTCGTATCTGTGACT
CAGCCACAAAAACAGCCAGCCTGGAAAGTTGGAACATACAAAGGAAAAGCACAGATTTCT
ATTTCTATCACTGAGAACGTAAAATCCATGCAATATGGTAAACAGGATATAGCAGACACA
TGGCAGGTCGTTGGGACAGTCGCTTGCAAGTGTGATTTGGAGGGAGTCATGCCAAATGTC
ACCATCAGCTTGAATCTGCCCACCAATGGGTCTCCACTTCAAGACATTATTGTTCATCCT
TGTGTGACTTCTCTGGATTCTGCCATCCTGACCTCCAGTAGCATTGACACAGTAGATGAC
TCTGCTTTCAGTGGGCCATATAAATTTCCATTCACTCCACCCTTAGAGTCCTTCAAC---
---------------------------------------------------TTATGCCAC
TAC---ACTTCTCAGGTTCCTGTCCCACCAATACTGGGTTCTTACCACATGAAAGAAGAT
GGAGCACAACTGAAAATAACAGTTAATTTAAAACTACACGAAAGTGTGCGGAATAATTTT
GAAATCTGTGAAGCTCACATACCTTTTTACAACAGAGGTCCAATTACCCATTTGGAATAC
AAAGTTAGTTTTGGTCAACTTGAGGTGTTTCGAGAAAAAAGCTTATTGGTCTGGATTATT
GGCCAGAAGTTCCCCAAATCAATGGAGATTAGCCTTTCAGGAACTCTAACTTTCAGAGTT
CAGGGCCATAACAGGCAGCCGTTTGACCACATTTGTATTGGAAGCACAGCATATGTAAAG
CTTAATTTTAGGATTGCAGATTATACACTCACCGGATGTTACGCAGATCAGCATTCGGTT
CAAGTGTTTGCTTCAGGAAAACCAAAAATAAGTGCA---------TATCGG---AAACTA
ATTTCTTCTGATTATTACATCTGGAATTCTAAAGCATCTGCTCCA---GTAACATATGCA
TCATTGTTACCA------
>Macaque|ENSMMUG00000018279|ENSMMUT00000025684
ATGGCGCAGCGGGCAGTGTGGCTTATAAGTCACGAACCGGGAACTCCACTTTGTGGCACC
GTGAGATTCTCCAGG---------------------------------------------
---------------------------------------------CGGTATCCAACGGTT
GAAAAACGAGCCAGAGTCTTCAATGGAGCAAGTTATGTGCCTATTCCCGAAGATGGTCCC
TTTCTTAAAGCACTGCTCTTTGAACTTAGATTATTGGATGATGATAAAGACTTTGTTGAG
AGTCGTGATAGCTGTTCACGCATCAATAAAACATCCATTTATGGACTCTTGATAGGAGGT
GAAGAACTCTGGCCCGTTGTTGCTTTTCTGAAGAATGACATTATATATGCTTGTGTTCCA
CTAGTTGAACAAACTCTGTCCCCTCGTCCGCCATTAATTAGTGTTAGTGGAGTTTCACAA
GGCTTTGAATTTCTTTTTGGGATACAGGATTTTCTTTATTCAGGTCAAAAAAATGACTCT
GAGCTAAATACAAAATTGAGCCAGTTGCCTGACTTGCTTCTGCAGGCTTGTCCGTTTGGC
ACTTTATTAGATGCCAACTTAAAGAATTCATTAGATAATACCAATTTTGCATCTGTGACT
CAGCCACAAAAACAGCCAGCTTGGAAAACTGGAACGTACAAAGGAAAACCACAAGTTTCT
ATTTCTATCACTGAAAAGGTAAAATCCATGCAATATGATAAACAGGGTATAGCGGATACA
TGGCAAGTTGTTGGAACAGTGACTTGCAAGTGTGATTTGGAAGGAATCATGCCAAATGTT
ACCATCAGCTTGAATCTCCCCACCAATGGATCTCCACTTCAAGATATTCTAGTTCATCCT
TGTGTAACTTCTCTTGACTCTGCAATTCTGACTTCTAGTAGTATTGATGCAATGGATGAC
TCTGCATTTAGTGGGCCTTACAAATTTCCATTGACTCCACCTTTAGAGTCATTCAAC---
---------------------------------------------------TTATGCTAC
TAC---ACTTCCCAGGTCCCTGTCCCACCAATTTTGGGATTTTATCAATTGAAGGAGGAA
GAAGTACAACTAAGAATAACCATTAATTTAAAACTTCACGAAAGTGTGAAAAATAATTTT
GAATTCTGTGAAGCTCATATACCTTTTTACAATAGAGGTCCAATTACACATTTGGAATAT
AAAACTAGTTTTGGCCAGCTCGAAGTATTTCGAGAGAAAAGCTTACTGATCTGGATTATT
GGCCAGAAGTTCCCAAAATCAATGGAAATTAGTCTTTCTGGAACTGTAACTTTTGGAGCC
AAGAGCCATGAGAAGCAGCCATTTGACCCAATTTGTATTGGAGAAACAGCATATTTAAAG
CTTCATTTTAGGATCTTAGATTACACACTCACTGGGTGTTACGCAGATCAGCATTCAGTT
CAAGTTTTTGCATCAGGAAAACCAAAAATAAGTGCA---------TACCGG---AAACTA
ATTTCTTCTGATTATTACATCTGGAATTCTAAAGCCCCCGCTCCA---GTAACATATGGA
TCATTATTACTG------
>Marmoset|ENSCJAG00000018620|ENSCJAT00000036542
ATGGCTCAGCGGGCAGTTTGGCTCATAAGCCACGAACCGGGAACTCCACTTCGTGGCACC
GTGAGATTCTCCAGA---------------------------------------------
---------------------------------------------CGGTATCCAACCGTT
GAAAAACGAGCCAGAGTCTTCAACGGAGCAAGTTATGTGCCTATTCCTGAAGATGGTCCC
TTTCTTAAAGCACTGCTCTTTGAACTTAGATTATTGGATGATGATAAGGACTTCGTGGAG
AGTCGTGATAGCTGTTCACGCATCAATAAAACATCCGTCTATGGACTCCTGGTAGGAGGT
GAAGAACTCTGGCCAGTTGTTGCTTTTCTGAAGAATGACATGATATATGCTTGTGTTCCA
CTAGTTGAACAAACTCTGTCCCCTCGTCCACCATTAATTAGTGTTAGTGGAGTTTCACAA
GGCTTTGAACTTCTTTTTGGGATACAGGATTTTCTTTATTCAGGTCAAAAAAATGACAAT
GAGCTAAATACAAAATTGAGCCAGTTGCCTGACTTGCTTCTGCAGGCCTGTCCATTTGGT
ACTGTATTAGATGCCAACTTACAGAATTCATTAGATAATACCAATTTTGCATCTGTGACT
CAGCCACAGAAACAGCCAGCTTGGAAACCTGGAACTTACAAAGGAAAACCACAAGTTTCT
ATTTCTATCACCGAGAAAGTAAAATCCATGCAATATGATAAACAGGGTATAGCGGATACA
TGGCAAGTTGTTGGAACAGTGACTTGCAAGTGTGATTTGGAAGGAATCATGCCAAATGTT
ACCATCAGCTTGAGTCTCCCCACCAATGGATCTCCACTTCAAGATATTCTAGTTCATCCT
TGTGTAACTTCTCTTGACTCTGCAATTCTGACTTCTAGTAGCATTGATGCAAGA------
------TTTAGT---------------------------------CATGGTTTTAACCAT
GAACATAAAATAACCTCTCATTGCAGGCAACCTGAATTACAGATATATATTATTTGTTAT
TCATTGACCAACCAAGTCCCTGTCCCACCAATTTTGGGTTTTTACCAAATGAAGGAGGAA
GAAGTACAACTAAGAATAACTGTTAATTTAAAACTTCATGAAAGTGTGAAAAATAATTTT
GAATTCTGTGAAGCTCATATACCTTTTTTCAATAGAGGTCCAATTACACATTTGGAATAC
AAAACTAGTTTTGGCCAACTCGAAGTATTTCGAGAGAAAAGCTTATTGATCTGGATTATT
GGCCAGAAGTTCCCAAAATCAATGGAAATTAGTCTTTCTGGAACTATAACTTTTGGAGCC
AAGAGCCATGAGAAGCAGCCATTTGACCCAATTTGTATTGGAGAAACAGCATATTTAAAG
CTGCATTTTAGGATCTTGGATTACACACTCACTGGGTGTTATGCAGATCAGCATTCGGTT
CAAGTTTTTGCATCAGGAAAACCAAAAATAAGTGCA---------TACCGG---AAACTA
ATTTCTTCTGATTATTACATCTGGAATTCTAAAGCCCCTGCTCCA---GTAACATATGGA
TCATTATTACTG------
>Microbat|ENSMLUG00000000778|ENSMLUT00000028164
ATGGCTCAGCGAGCAGTGTGGCTCATCAGCCACGAACCCGGAACTCCACTTGGTGGCACG
GTCAGATTCTCCAGGGGTTGGCAAGAATACTTGGGGTACCAGTTATTCACTATAGACTGC
AGA------------------------------------------CGGTATCCAACTGTT
GAAAAACGAGCCAAAGTCTTCAATGGAACAAGCTATGTGCCTATCCCTGAAGATGGTCCC
TTTCTTAAATCATTACTCTTCGAACTTAGATTATTGGATGAAGATAGAGACTTCATGGAG
AGTCGTGATAGCTGTTCTCGCATCAATAAAACATCTGTGTATGGACTTAAAGTAGGAGGT
GAAGAACTCTGGCCAGTTGTTGCTTTTCTGAAGAATGGCATAGTATATGCTTGTGTTCCA
CTAGTTGAACAAACTTTATCCCCTCGTCCAGCGCTAATTAGCATTAGTGCAATTTCACAA
GGCTTTGAACTTCTTTTTGGGATACAGGATTTTCTTTACTCAAGTCAAAAAATTGATACT
GAGCTAAATACAAAACTGAGCCAATTGCCTGACTTGCTTCTACAGGCTTGCCCATTTGGA
ACTTTACTAGATGCCAACTTACAGAATTCATTGGATAGTATCAGTTTTGCTTCTGTGACT
CATCCACAAAAGCAGCCAGCCTGGAAAGCTGGAGCATACAAAGGAAAACCACAAGTTTCA
ATTTCTATCACTGAAAAAGTAAAATCTATGCAATATGATAAACAGGATATAGCAGATACA
TGGCAAGTAGTCGGAACTGTCACTTGCAAGTGTGATTTAGAAGGAATCATGCCAAATGTT
ACCATCAGCTTGAGTCTCCCCACCAATGGATCTCCACTTCAGGATATTCTAGTTCATCCT
TGTGTGACTTCTCTTGACTCTGCCATTCTGACTTCTAGTAGCATTGATGCAATGGATGAT
TCTGCATTTAGTGGACCTTACAAATTTCCATTCACTCCACCTTTAGAATCATTCAAC---
---------------------------------------------------TTGTGCTAC
TAC---ACTTCCCAGGTTCCTGTCCCACCAATTTTAGGCTTTTATCAAATGAAAGAGGAA
GAAGTACAACTAAAAATAACAGTTAATTTAAAACTTCATGAAAGTGTGAAAAATAATTTT
GAATTCTGTGAAGCTCATATACCATTTTACAATAGAGGTCCAATCACACATGTGGAATAC
AAAGTTAGTTTTGGCCAGCTCGAAGTATTTCGAGAGAAAAGCTTATTGATCTGGATTATT
GGACAGAAGTTCCCAAAATCAATGGAAATTAGTCTTTCTGGAACTGTAACTTTTGGAGCC
AAGAGCCATGAGAAGCAGCCATTTGACCACATTTGCATTGGGGGTACAGCATATTTAAAG
CTTCATTTTAGGATCTTAGATTACACACTTACTGGGTGTTACGCGGACCAGCATTCAGTT
CAAGTTTTTGCATCAGGAAAACCAAAAATAAGCACA---------CACCGG---AAACTA
ATTTCTTCTGACTATTACATCTGGAATTCTAAAGCTCCTGCTCCA---GTAACATATGGA
TCATTATTACTG------
>Human|ENSG00000053770|ENST00000431972
ATGGCGCAGCGGGCAGTGTGGCTCATAAGCCACGAACCGGGAACTCCACTTTGTGGCACC
GTGAGATTCTCCAGG---------------------------------------------
---GATTGGCAAGAAGACTCAGGGTACCTGTCATTCACTATAAGACGGTATCCAACTGTT
GAAAAACGAGCCAGAGTCTTCAATGGAGCAAGTTATGTGCCTGTTCCTGAAGATGGTCCC
TTTCTTAAAGCACTGCTCTTTGAACTTAGATTATTGGATGATGATAAAGACTTCGTTGAG
AGTCGTGATAGCTGTTCACGCATCAATAAAACATCCATTTATGGACTCCTGATAGGAGGT
GAAGAACTCTGGCCAGTTGTTGCTTTTCTGAAGAATGACATGATATATGCTTGTGTTCCA
CTAGTTGAACAAACTCTGTCCCCTCGTCCGCCACTAATTAGTGTCAGTGGAGTTTCACAA
GGCTTTGAATTTCTTTTTGGGATACAGGATTTTCTTTATTCAGGTCAAAAAAATGACTCT
GAGCTGAATACAAAATTGAGCCAGTTGCCTGACTTGCTTCTGCAGGCTTGTCCATTTGGT
ACTTTATTAGATGCCAACTTACAGAATTCATTAGATAATACCAATTTTGCATCTGTGACT
CAGCCACAGAAACAGCCAGCTTGGAAAACTGGGACGTACAAAGGAAAACCACAAGTTTCT
ATTTCTATCACTGAAAAGGTAAAATCCATGCAATATGATAAACAGGGTATAGCAGATACA
TGGCAAGTTGTTGGAACAGTGACTTGCAAGTGTGATTTGGAAGGAATCATGCCAAATGTT
ACCATCAGCTTGAGTCTCCCCACCAATGGATCTCCACTTCAGGATATTCTAGTTCACCCT
TGTGTAACTTCTCTTGACTCTGCAATTCTGACTTCTAGTAGTATTGATGCAATGGATGAC
TCTGCATTTAGTGGGCCTTACAAATTTCCATTCACTCCACCTTTAGAGTCATTCAAC---
---------------------------------------------------TTATGCTTC
TAC---ACTTCCCAGGTCCCTGTCCCACCAATTTTGGGTTTTTATCAAATGAAGGAGGAA
GAAGTACAACTAAGAATAACCATTAATTTAAAACTTCATGAAAGTGTGAAAAATAATTTT
GAATTCTGTGAAGCCCATATACCTTTTTACAATAGAGGTCCAATTACACATTTGGAATAC
AAAACTAGTTTTGGCCAGCTTGAAGTATTTCGAGAGAAAAGCTTATTGATCTGGATTATT
GGCCAGAAGTTCCCAAAATCAATGGAAATTAGTCTTTCTGGAACTGTAACTTTTGGAGCC
AAGAGCCATGAGAAGCAGCCATTTGACCCAATTTGTACTGGAGAAACAGCATATTTAAAG
CTTCATTTTAGGATCTTAGATTACACACTTACTGGATGTTATGCAGATCAGCATTCAGTT
CAAGTTTTTGCATCAGGAAAACCAAAAATAAGTGCA---------CACCGG---AAACTA
ATTTCTTCTGATTATTACATCTGGAATTCTAAAGCCCCTGCTCCA---GTAACATATGGA
TCATTATTATTG------
>Orca|XP_004279360.1
ATGGCCCAGCGGGCAGTGTGGCTCATAAGCCACGAACCGGGAAGTCCACTTTGTGGCACC
GTCAGATTCTCCAGA---------------------------------------------
---------------------------------------------CGGTATCCAACTGTT
GAAAAAAGAGCCAAAGTCTTCAATGGAGCAAGTTATGTGCCTGTTCCTGAAGATGGTCCC
TTCCTTAAAGCACTGCTTTTCGAACTGAGATTATTGCGTGATGATAAGGACTTTTCGGAG
AGTCGTGATAGCTGTTCACACATCAATAAAACATCCATTTATGCACTCCCGATAGGAGGT
GAAGAACTCTGGCCAGTTGTTGCTTTCATGAAGAATGGCATGATATACGCTTGTGTTCCA
CTGGTTGAACAAACTTTATCCCCTCGTCCACCATTAATTAGCATTAGTGGAATTTCACAA
GGCTTTGAACTTCTTTTTGGGGTACAGGGTTTTCTTTACTCAGGTCAAAAAAATGACAGT
GAGCTAAATACAAAATTGAGCCAGTTGCCTGACTTGCTTCTACAGGCTTGTCCCTTTGGC
ACTTTGTTAGATGCCAACTTACAGAATTCATTGGATAGTATTAATTTTGCTTCTGTTACT
CATCCACAAAAACAGCCGACCTGGAAAGCTGGAACATACAAAGGAAAACCACAGGTTTCT
ATTTCTATCACTGAAAAGGTAAAATCCATGCAATATGATAAACAGGATATAGCAGATACA
TGGCAAGTCATTGGAGTTGTCACTTGCAAGTGTGATTTAGAAGGAAGTATGCCAAATGTT
ACCATCAGCTTGAGTCTCCCCACCAATGGATCTCCACTTCAGGATATTCTGGTTCATCCT
TGTGTGACATCTCTCGACTCTGCCATTCTGACTTCTAGTAGCATTGATGCAGCAGATGAT
TCTGCATTTAGTGGGCCTTACAAATTTCCACTCACTCCACCTTTAGAGTCATTCAAC---
---------------------------------------------------TTATGCTAC
TAC---ACTTCTCAGGTCCCTGTGCCACCAATTTTGGGTTTTTATCAAGTAAAAGAGGAA
GAAGTACAACTAAAAATAACAGTTAATTTAAAACTTCATGAAAGTGTGAAAAATAGTTTT
GAATTCTGTGAAGCTCGTATACCTTTTTACAACAGAGGTCCAGTCACACATGTGGAATAC
AAAGTTAGTTTTGGCCAGCTTGAAGTATTTCGAGAGAAAAGCTTATTGATCTGGAATATT
GGACAGAAGTTCCCAAAATCAATGGAAATTAGTCTTTCTGGAACTGTAACTTTTGGAGCC
AAGAGCCATGAAAAGCAGCCATTTGACCAGATTTGCATTGGAGGCACAGCGTATTTAAAG
CTTCATTTTAGGATCTTAGATTACACACTCACTGGGTGTTATGCGGATCAGCATTCAGTT
CAAGTTTTTGCATCAGGAAAACCAAAAATAAGTACA---------TACCGG---AAACTA
ATTTCTTCTGACTATTACATCTGGAATTCTAAATTTTTTTTTTTA---GTAACATATGGA
TCATTATTACTG------
>Chimp|ENSPTRG00000006384|ENSPTRT00000011693
ATGGCGCAGCGGGCAGTGTGGCTCATAAGCCACGAACCGGGAACTCCACTTTGTGGCACC
GTGAGATTCTCCAGG---------------------------------------------
---GATTGGCAAGAAGACTCAGGGTACCTGTCATTCACTATAAGACGGTATCCAACTGTT
GAAAAACGAGCCAGAGTCTTCAATGGAGCAAGTTATGTGCCTGTTCCTGAAGATGGTCCC
TTTCTTAAAGCACTGCTCTTTGAACTTAGATTATTGGATGATGATAAAGACTTCATTGAG
AGTCGTGATAGCTGTTCACGCATCAATAAAACATCCATTTATGGACTCCTGATAGGAGGT
GAAGAACTCTGGCCAGTTGTTGCTTTTCTGAAGAATGACATGATATATGCTTGTGTTCCA
CTAGTTGAACAAACTCTGTCCCCTCGTCCGCCATTAATTAGTGTCAGTGGAGTTTCACAA
GGCTTTGAATTTCTTTTTGGGATACAGGATTTTCTTTATTCAGGTCAGAAAAATGACTCT
GAGCTGAATACAAAATTGAGCCAGTTGCCTGACTTGCTTCTGCAGGCTTGTCCATTTGGT
ACTTTATTAGATGCCAACTTACAGAATTCATTAGATAATACCAATTTTGCATCTGTGACT
CAGCCACAGAAACAGCCAGCTTGGAAAACTGGGACGTACAAAGGAAAACCACAAGTTTCT
ATTTCTATCACTGAAAAGGTAAAATCCATGCAATATGATAAACAGGGTATAGCAGATACA
TGGCAAGTTGTTGGAACAGTGACTTGCAAGTGTGATTTGGAAGGAATCATGCCAAATGTT
ACCATCAGCTTGAGTCTCCCCACCAATGGATCTCCACTTCAGGATATTCTAGTTCACCCT
TGTGTAACTTCTCTTGACTCTGCAATTCTGACTTCTAGTAGTATTGATGCAATGGATGAC
TCTGCATTTAGTGGGCCTTACAAATTTCCATTCACTCCACCTTTAGAGTCATTCAAC---
---------------------------------------------------TTATGCTTC
TAC---ACTTCCCAGGTCCCTGTCCCACCAATTTTGGGTTTTTATCAAATGAAGGAGGAA
GAAGTACAACTAAGAATAACCATTAATTTAAAACTTCATGAAAGTGTGAAAAATAATTTT
GAATTCTGTGAAGCCCATATACCTTTTTACAATAGAGGTCCAATTACACATTTGGAATAC
AAAACTAGTTTTGGCCAGCTCGAAGTATTTCGAGAGAAAAGCTTATTGATCTGGATTATT
GGCCAGAAGTTCCCAAAATCAATGGAAATTAGTCTTTCTGGAACTGTAACTTTTGGAGCC
AAGAGCCATGAGAAGCAGCCATTTGACCCAATTTGTACTGGAGAAACAGCATATTTAAAG
CTTCATTTTAGGATCTTAGATTACACACTTACTGGATGTTATGCAGATCAGCATTCAGTT
CAAGTTTTTGCATCAGGAAAACCAAAAATAAGTGCA---------CACCGG---AAACTA
ATTTCTTCTGATTATTACATCTGGAATTCTAAAGCCCCTGCTCCA---GTAACATATGGA
TCATTATTATTG------
>Cow|ENSBTAG00000013043|ENSBTAT00000017337
ATGGCCCAGCGGGCAGTGTGGCTTATAAGCCACGAATCAGGAACTCCACTTGGTGGCATT
GTCAAATTCTCCAGA---------------------------------------------
---------------------------------------------CGGTATCCAACTGTT
GAAAAAAGAGCTAAAGTCTTCAATGGAGCAAGTTATGTGCCTGTTCCTGAAGATGGTCCC
TTCCTGAAAGCACTGCTTTTTGAACTGAGATTGTTGGATGACGAGAAGGACTTTTTGGAG
AGTCGTGATAGCTGCTCACACATCAATAAAACATCCATTTACGGAGTCCCAGTAGGAGGT
GAAGAACTCTGGCCAGTTGTTGCTTTTCTGAAGAATGGCATGATATATGCTTGTGTTCCA
CTGGTTGAACAAACTTTATCCCCTCGTCCACCATTAATTAGCATTAGTGGAATTTCACAA
GGCTTTGAACTTCTTTTTGGGGTTCAGGATTTTCTTTCCTCAGGTCAAAAAACTGACAGT
GAGCTAAATACCAAATTGAGCCAGTTGTCTGACTTGCTTTTACAAACGTGTCCCTTTGGC
ACTTTGTTAGATGCCAACTTACAGAATTCATTGGACAGTATTAATTCTGCTTCTGTTACT
CACCTACAAAAACAGCCAGCCTGGAAAACTGGAACATACAAAGGAAAACCACAAGTTTCT
ATTTCTATCACTGAAAAGGTAAACTCCATGCAATATGATAAACAGGAGATAGCAGATACA
TGGCAGGTCGTTGGAGTTGTCACTTGCAAGTGTGATCTAGAGGGAAGCATGCCAAATGTT
ACCATTAGCTTGAGTCTCCCTACCAATGGATCTCCACTTCAGGATATTCTGGTTCATCCT
TGTGTGACATCTCTTGACTCTGCCATTCTGACCTCTAGTAGCATTGATGCAATGGATGAT
TCTGCATTTAGTGGACCGTACAAATTTCCGCTCACTCCACCGTTAGAGTCATTCAAC---
---------------------------------------------------TTATGCTAC
TAC---ACTTCCCAGGTCCCTGTTCCACCAATTTTGGGTTTTTATCAAGTGAAAGAGGAA
GAAGTACAACTAAAAATAACAGTTAATTTAAAACTTCATGAAAGTGTGAAAAATAGTTTT
GAATTCTGTGAAGCTCATATACCTTTTTACAACAGAGGTCCCATCACGCATGTGGAGTAC
AAAGCTAGTTTTGGCCAGCTTGAAGTATTTCGAGAGAAAAGCTTATTGGTCTGGATTATT
GGACAGAAGTTTCCCAAATCAATGGAAATTAGTCTTTCTGGAACTATAACTTTTGGAGCC
AAGAACCATGAAAAGCAGCCATTTGACCAGATTTGCATCGGAGGTACAGCATATTTAAAG
CTTCATTTTAGGATCTTAGATTACACACTCACTGGATGTTATGTGGATCAGCATTCAGTT
CAAGTTTTTGCATCAGGAAAACCAAAAATAAGTACA---------TACCGG---AAGCTA
ATTTCTTCTGACTATTACATCTGGAATTCTAAAGCTCCTGCTCCA---GTAACATATGGA
TCATTATTACTG------
>Dog|ENSCAFG00000015249|ENSCAFT00000024194
ATGGCCCAGCGGGCAGTGTGGCTTATAAGCCACGAGCCGGGAGCTCCACTTGGCGGCACC
GTCAGATTCTCCAGA---------------------------------------------
---------------------------------------------CGATATCCAACTGTT
GAAAAACGAGCCAAAGTCTTCAATGGAGCAAGTTATATGCCTATTCCTGAAGATGGTCCC
TTTATGAAAGCACTACTCTTTGAACTTAGATTATTGGATGATGATAAGGACTTCATAGAA
AGCCGTGATAGCTGTTCACACATCAATAAAACATCTGTCTATGGACTCCTCATAGGAGGT
GGAGAACTCTGGCCAGTTGTTGCGTTTCTGAAGAATAACATGATATATGCTTGTGTTCCA
CTAGTTGAACAAACTTTATCCCCTCACCCACCATTAATTAGCATTAGTGGAATTTCACAA
GGCTTTGAACTTCTTTTTGGGATACAGGATTTTCTTTACTTGGGTCAAAAACATGACACT
GAAATAAATACAAAATTGAACCAACTGCCTGATTTGCTTCTACAAGCTTGTCCATTTGGA
ACTTTGTTAGATGCCAACTTACAGAATTCATTGGATAGTATTAATTTTGCTTCTGTGACA
CATCCACAAAAACAGCCAGCCTGGAAAGTTGGAACATACAAAGGAAAACCACAAGTTTCT
ATTTCTATCACTGAAAAGGTAAAATCCATGCAATATGATAAACAGGATATAGCAGATACA
TGGCAGGTCGTTGGAGCTGTCACTTGCAAGTGTGATTTAGAAGGAATTATGCCAAATGTT
ACCATCAGCTTGAGTCTCCCTACCAATGGGTCTCCACTTCAGGATATTCTAGTTCATCCT
TGTGTGACTTCTCTTGATTCTGCCATTCTGACTTCTAGTAGCATTGATGCAATGGATGAT
TCTGCATTTAGCGGACCTTACAAATTTCCATTCACTCCTCCTTTAGAGTCATTCAAC---
---------------------------------------------------TTATGCTAC
TAC---ACTTCTCAGGTCCCAGTCCCACCAATTTTGGGTTTTTATCAAATGAAAGAGGAA
GAAATAAAAGTAAAAATAACAGTTAACTTAAAACTTCATGAAAGTGTGAAAAATAATTTT
GAATTCTGTGAAGCTCATATACCTTTCTATAATAGAGGTCCCATCACACATGTGGAATCC
AAAGTTAGTTTTGGCCAGCTTGAAGTATTTCGAGAGAAAAGTTTATTGATCTGGATTATT
GGACAGAAGTTCCCCAAATCCATGGAAATTAGTCTTTCTGGAACTGTAACTTTTGGAGCT
AAGAGTCATGAGAAGCAGCCATTTGATGAGATTTGCATTGGAGGTACAGCATATTTAAAG
CTTCATTTTAAGATCTTAGATTATACACTCACTGGTTGTTATGCGGATCAGCATTCAGTT
CAAGTTTTTGCATCAGGAAAACCAAAAATAAGTACA---------TACCGG---AAACTA
ATTTCTTCTGACTATTACATCTGGAATTCTAAAGCTCCTGCACCAGTAGTAACATATGGG
TCATTATTACTG------
>Elephant|ENSLAFG00000012643|ENSLAFT00000012642
ATGGCTCAGCGGGCAGTGTGGCTCATAAGCCACGAACCGGGAACTCCAGTTTGTGGCACC
GTGAAATTCTCAAGA---------------------------------------------
---------------------------------------------CGGTATCCAACTGTG
GAAAAACGAGCCAGAGTCTTCAATGGAACAAGTTATATGCCTATTCCTGAAGACGGCCCC
TTCCTTAGAGCACTACTGTTTGAACTTAGATTATCCGATGATGATAAGGACTTTGTGGAG
CGCCGTGATAGCTGTTCACACATCAATAAGACATCTGTCTATGGACTCCCAGTAGGAGGT
GGAGAACTTTGGCCAGTTGTTGCTTTTCTAAAGAATGGCATGATATATGCTTCTGTTCCA
CTAGTTGAACAAACTTTATCTCCTCGTCCACCATTAATTAGCATTAGTGGAATTTCACAA
GGCTTTGAACTTCTTTTTGGGGTGCAGGATTTTCTTTACTTGGGTCAAAAGAATGATGCT
GAGCTAAATACAAAACTGAGCCAATTGCCTGACTTACTTCTACAGACTTGTCCATTTGGT
ACTTTGTTAGATACCAACTTACAGAATTCATTAGATAATACTAATTTTGCTTCTGTGACT
CAACCACAAAAACAGCCAGCCTGGAAGGCTGGAACATACAAAGGAAAACCACAAATTTCT
ATTTCTATCACTGAAAAGGTAAAATCCATGCAATATGATAAACGGGATGTAGCAGATATG
TGGCAAGTCATTGGAGCTGTAACTTGCAAGTGTGATTTGGAAGGAATCATGCCAAGTGTT
ACCATCAGCTTAAGTCTCCCCACCAATGGATCTCCACTTCAGGATATTCTGGTTCATCCT
TGTGTGACTTCTCTTGACTCTGCCATCCTGACATCTAGTAGTATTGATGCAATGGCTGAT
TCTGCATTTAGTGGACCTTACAAATTTCCATTCACTCCACCTTTAGAATCATTCAAC---
---------------------------------------------------TTATGCTAC
TAT---ACTTCCCAGGTCCCTGTCCCACCAATTTTGGGGTTTTATCAAATGCAGGAGGAA
GAAGTACAACTAAAAATAACAGTTAATTTAAAACTTCATGAAAGTGTGAAAAATAATTTT
GAATTCTGTGAAGCTCATATACCTTTTTACAATAGAGGTCCAGTCACACATGTGGAATAC
AAAGTTAGTTTTGGCCAGCTCGAAGTATTTCGAGAGAAAAGCTTATTGGTCTGGACTATA
GGCCAAAAGTTCCCAAAATCAATGGAAATTACTCTTTCTGGAACTGTAACTTTTGAGGCA
AAGAACCATGAGAAGCAGACATTTGACCAGATTTGTATTGGAGGCACAGCATATGTAAAG
CTTCACTTTAAGATCTTAGATTACACACTCACTGGATGTTATGCGGATCAGCATTCAGTT
CAAGTGTTTGCATCAGGAAAACCAAAAATAAGTACA---------CACCGG---AAGCTA
ATTTCTTCTGATTATTATATCTGGAATTCTAAAGCTCCTGCTCCA---GTAGCATACAGA
TCATTATTATTG------
>Bowhead|bmy_13543T0
ATGGCCCAGCGGGCAGTGTGGCTTATAAGCCACGAACCGGGAACTCCACTTTGTGGCACC
GTCAGATTCTCCAGA---------------------------------------------
---------------------------------------------CGGTATCCAACTGTT
GAAAAAAGAGCCGAAGTCTTCAATGGAGCAAGTTATGTGCCTGTTCCTGAAGATGGTCCC
TTCCTTAAAGCACTGCTTTTTGAACTGAGATTATTGGATGATGATAAGGACTTTTCGGAG
AGTCGTGATAGCTGTTCACACATCAATAAAACATCCATTTATGCACTCCCG---------
------------------------------------------------------------
------------------------------------------------------------
------------------------------------------------------------
------------------------------------------------------------
------------------------------------------------------------
---------------CCGACCTGGAAAGCTGGAACATACAAAGGAAAACCACAGGTTTCT
ATATCTATCACTGAAAAG------------------------------------------
------------------------------TGTGATTTAGAAGGAAGTATGCCAAATGTT
ACCATCAGCTTGAGTCTCCCCACCAACGGATCTCCACTTCAGGATATTCTGGTTCATCCT
TGTGTGACATCTCTTGACTCTGCCATTCTGACTTCTAGTAGCATTGATGCAGCGGATGAT
TCTGCATTTAGTGGGCCTTACAAATTTCCACTCACTCCACCTTTAGAGTCATTCAAC---
---------------------------------------------------TTATGCTAC
TAC---ACTTCTCAGGTCCCTGTGCCACCAATTTTGGGTTTTTATCAAGTAAAAGAGGAA
GAAGTACAACTAAAAATAACAGTTAATTTAAAACTTCATGAAAGTGTGAAAAATAGTTTT
GAATTCTGTGAAGCTCATATACCTTTTTACAACAGAGGTCCAGTCACACATGTGGAATAC
AAAGTTAGTTTTGGCCAGCTTGAAGTATTTCGAGAGAAAAGCTTATTGATCTGGATTATT
GGACAGAAGTTCCCAAAATCAATGGAAATTAGTCTTTCTGGAACTGTAACTTTTGGAGCC
AAGAGCCATGAAAAGCAGCCATTTGACCAGATTTGCATTGGAGGTACAGCATATTTAAAG
CTTCATTTTAGGATCTTAGATTACACACTCACTGGGTGTTATGCGGATCAGCATTCAGTT
CAAGTTTTTGCATCAGGAAAACCAAAAATAAGTACA---------TACCGG---AAACTA
ATTTCTTCTGACTATTACATCTGGAATTCTAAAGCTCCTGCTCCA---GTAGCATATGGA
TCATTATTACTG------
>Minke|BACU015373
ATGGCCCAGCGGGCAGTGTGGCTCATAAGCCACGAACCGGGAACTCCACTTTGTGGCACC
GTCAGATTCTCCAGA---------------------------------------------
---------------------------------------------CGGTATCCAACTGTT
GAAAAAAGAGCCAAAGTCTTCAATGGAGCAAGTTATGTGCCTGTTCCTGAAGATGGTCCC
TTCCTTAAAGCACTGCTTTTCGAACTGAGATTATTGGATGATGATAAGGACTTTTCGGAG
AGTCGTGATAGCTGTTCACACATCAATAAAACATCCATTTATGCACTCCCAGTAGGAGGT
GAAGAACTCTGGCCAGTTGTTGCTTTCTTGAAGAATGGCATGATATACGCTTGTGTTCCA
CTGGTTGAACAAACTTTATCCCCTCGTCCACCATTAATTAGCATTAGTGGAATTTCACAA
GGCTTTGAACTTCTTTTTGGGGTACAGGGTTTTCTTTACTCAGGTCAAAAAAATGACAGT
GAGCTAAATACAAAATTGAGCCAGTTGCCCGACTTGCTTCTACAGGCTTGTCCCTTTGGC
ACTTTGTTAGATGCCAACTTACAAAATTCATTGGATAGTATTAATTTTGCTTCTGTTACT
CATCCACAAAAACAGCCAACCTGGAAAGCTGGAACATACAAAGGAAAACCACAGGTTTCT
ATTTCTATCACTGAAAAGGTAAAATCCATGCAATACGATAAACAGGATATAGCAGATACA
TGGCAAGTCATTGGAGTTGTCACTTGCAAGTGTGATTTAGAAGGAAGTATGCCAAATGTT
ACCATCAGCTTGAGTCTCCCCACCAATGGATCTCCACTTCAGGATATTCTGGTTCATCCT
TGTGTGACATCTCTCGACTCTGCCGTTCTGACTTCTAGTAGCATTGATGCAGCGGATGAT
TCTGCATTTAGTGGGCCTTACAAATTTCCACTCACTCCACCTTTAGAGTCATTTAAC---
---------------------------------------------------TTATGCTAC
TAC---ACTTCTCAGGTCCCTGTGCCACCAATTTTGGGTTTTTATCAGGTAAAAGAGGAA
GAAGTACAACTAAAAATAACAGTTAATTTAAAACTTCATGAAAGTGTGAAAAATAGTTTT
GAATTCTGTGAAGCTCATATACCTTTTTACAACAGAGGTCCAGTCACACATGTGGAATAC
AAAGTTAGTTTTGGCCAGCTTGAAGTATTTCGAGAGAAAAGCTTATTGATCTGGATTATT
GGACAGAAGTTCCCAAAATCAATGGAAATTAGTCTTTCTGGAACTGTAACTTTTGGAGCC
AAGAGCCATGAAAAGCAGCCATTTGACCAGATTTGCATTGGAGGTACAGCATATTTAAAG
CTTCATTTTAGGATCTTAGATTACACACTCACTGGGTGTTATGCGGATCAGCATTCAGTT
CAAGTTTTTGCATCAGGAAAACCAAAAATAAGTACATGTAAGTTGTACAGATTCAAACTA
ACT---------------------------------------------------------
------------------
