# Supplementary material for: Insights into the Evolution of Longevity from the Bowhead Whale Genome
Source: Cell Rep. 2015 Jan 6;10(1):112–22. doi: 10.1016/j.celrep.2014.12.008 (PMC4536333; doi:10.1016/j.celrep.2014.12.008)
Supplement: Supplemental Folder 2. Species Used in the Analysis of Selective Pressure Variation, Single-Gene Orthologous Families Tested, Likelihood Ratio Tests, MAKER Parameters, and Full Assembly and Read Usage Data, Related to Experimental Procedures [file mmc3.zip › Tested SGOs/reciprocal_group_3089.2.fas]

>Gibbon|ENSNLEG00000000631|ENSNLET00000000840
ATGGCGGCCGCTGGTGCA---GCTTTGGGGCCGTTGGTGACGGATCTGTACGACGTGCAG
GCTTTCAAGTTTGGGGACTTCGTGCTGAAGAGCGGGCTCTCCTCCCCAATCTACATCGAT
CTGCGGGGCATCGTGTCTCGACCGCGTCTTCTGAGTCAGGTTGCAGATATTTTATTCCAA
ACTGCCCAAAATGCAGGGATCAGTTTTGACACCGTGTGTGGAGTGCCTTATACAGCTTTG
CCATTGGCCACAGTTATCTGTTCAACCAATCAAATTCCAATGCTGATTAGAAGGAAAGAA
ACAAAGGATTAT---GGAACTAAGCGTCTTGTAGAAGGAACTATTAATCCAGGAGAAACC
TGTTTAATCATTGAAGATGTTGTCACCAGTGGATCTAGTGTTTTGGAAACTGTTGAGGTT
CTTCAGAAGGAGGGCTTGAAGGTCACTGATGCCATAGTGCTGTTGGACAGAGAGCAGGGA
GGCAAGGACAAGTTGCAGGCACACGGGATCCACCTCCACTCAGTGTGTACCTTGTCCAAA
ATGCTGGAGATTCTCGAGCAGCAGAAAAAAATTGATGCTGAGACAGTTGAGAGAGTGAAG
AGATTTATTCAGGACAATGTCTTTGTGGCAGCGAATCAT---------------------
AATGGTTCTCCCCTTTCTATAAAGGAAGCACCCAAAGAACTCAGCGTCAGTGCACGTGCA
GAGCTGCCCAGGATCCACCCAGTTGCATCGAAGCTTCTCAGGCTTATGCAAAAGAAGGAG
ACCAATCTGTGTCTATCTGCTGATGTTTCAGAGGCCAGAGAGCTGTTGCAGCTAGCAGAT
GCTTTAGGACCTAGTATCTGCATGCTCAAGACTCATGTAGATATTTTGAATGATTTTACT
CTGGATGTGATGAAGGAGTTGATAACTCTGGCAAAACGCCATGAGTTCTTGATATTTGAA
GACCGGAAGTTTGCAGATATAGGAAACACAGTGAAAAAGCAGTATGAAGGA---------
------------------------------------------------------GGTATC
TTT---------------------------------------------AAGATAGCTTCC
TGGGCAGATCTAGTAAATGCTCACGTCGTGCCAGGC---------TCAGGAGTTGTGAAA
GGCCTGCAAGAAGTGGGCCTGCCTTTGCATCGGGGGTGCCTCCTTATTGCGGAAATGAGC
TCCACCGGCTCCCTGGCCACTGGGGACTACACTAGAGCA---------------------
------------------------GCGGTAAGAATGGCTGAGGAGCACTCTGAATTTGTT
GTTGGTTTTATTTCTGGCTCCCGAGTAAGCATGAAACCAGAATTTCTTCACTTGACTCCA
GGAGTTCAATTGGAAGCAGGAGGAGATAATCTTGGCCAACAGTACAATAGCCCACAGGAA
GTTATTGGCAAACGAGGTTCCGATATCATCATTGTAGGTCGCGGCATAATCTCAGCAGCT
GATCGTCTGGAAGCGGCGGAGATGTACAGAAAAGCTGCTTGGGAAGCGTATTTGAGTAGA
CTTGGTGTT---
>Gorilla|ENSGGOG00000014137|ENSGGOT00000027508
ATGGCGGCCGCTCGTGCA---GCTTTGGGGCCATTGGTGACGGGTCTGTACGACGTGCAG
GCTTTCAAGTTTGGGGACTTCGTGCTGAAGAGCGGGCTCTCCTCCCCCATCTACATCGAT
CTGCGGGGCATCGTGTCTCGACCGCGTCTTCTGAGTCAGGTTGCAGATATTTTATTCCAA
ACTGCCCAAAATGCAGGGATCAGTTTTGACACCGTGTGTGGAGTGCCTTATACAGCTTTG
CCATTGGCTACGGTTATCTGTTCAACCAATCAAATTCCAATGCTTATTAGAAGGAAAGAA
ACAAAGGATTAT---GGAACTAAGCGTCTTGTAGAAGGAACTATTAATCCAGGAGAAACC
TGTTTAATCATTGAAGATGTTGTCACCAGTGGATCTAGTGTTTTGGAAACTGTTGAGGTT
CTTCAGAAGGAGGGCTTGAAGGTCACTGATGCCATAGTGCTGTTGGACAGAGAGCAGGGA
GGCAAGGACAAGTTGCAGATGCACGGGATCCGCCTCCACTCAGTGTGTACATTGTCCAAA
ATGCTGGAGATTCTCGAGCAGCAGAAAAAAATTGATGCTGAGACAGTTGGGAGAGTGAAG
AGGTTTATTCAGGAGAATGTCTTTGTGGCAGCGAATCAT---------------------
AATGGTTCTCCCCTTTCTATAAAGGAAGCACCCAAAGAACTCAGCTTCGGTGCACGTGCA
GAGCTGCCCAGGATCCACCCAGTTGCATCGAAGCTTCTCAGGCTTATGCAAAAGAAGGAG
ACCAATCTGTGTCTATCTGCTGATGTTTCAGAGGCCAGAGAGCTGTTGGAGCTAGCAGAT
GCTTTAGGACCTAGTATCTGCATGCTGAAGACTCATGTAGATATTTTGAATGATTTTACT
CTGGATGTGATGAAGGAGTTGATAACTCTGGCAAAACGCCATGAGTTCTTGATATTTGAA
GACCGGAAGTTTGCAGATATAGGAAACACAGTGAAAAAGCAGTATGAAGGTAAGCATTTT
TCACTTAACCTTGTAACAGATATTTGGTTGTGTTATATAACATTTTTTGTA---GGCATC
TTTGAGAGTTTTATACAAACTTTCTTCAGCTTGCATAGAGTTTTTTTGAAAATC------
------------------------------------------------------------
------------------------------------------------------------
---------------------------------AGGGAATATAGTTGCCTATTGAAATTA
GATAGTCACCATAGACAGTATCTTTCAGTTAGAATGGCTGAGGAGCACTCTGAATTTGTT
GTTGGTTTTATTTCTGGCTCGCGAGTAAGCATGAAACCAGAATTTCTTCACTTGACTCCA
GGAGTTCAGTTGGAAGCAGGAGGAGATAATCTTGGCCAACAGTACAATAGCCCACAAGAA
GTTATTGGCAAACGAGGTTCCGATATCATCATTGTAGGTCGTGGCATAATCTCAGCAGCT
GATCGTCTGGAAGCAGCAGAGATGTACAGAAAAGCTGCTTGGGAAGCGTATTTGAGTAGA
CTTGGTGTT---
>Guinea_Pig|ENSCPOG00000007985|ENSCPOT00000008060
ATGGCGGCCGCGGGCGCT---ACTTTGGGACCGTTGGTGGCATCCCTCTACGACGTGCAG
GCTTTGAAGTTTGGGGACTTCGTGCTGAAGAGCGGGCTCACCTCCCCTGTCTACATCGAT
CTGCGGGGCGTCATATCTCGACCGCGTCTTCTGAGTCAGGTTGCAGATATTTTATTCCAA
ACTGCCCAAAATGCAGGGATCAGTTTTGACACTGTATGTGGAGTACCTTACACAGCTTTG
CCATTGGCTACCGTTATCTGCTCAACACATCAAATCCCAATGCTTATGAGAAGGAAGGAA
ACAAAGAACTAT---GGTACTAAATGTCTTGTAGAAGGAGCTCTTAATCCAGGAGAAACC
TGTTTAGTCATTGAAGATGTGGTCACTAGTGGAGGTAGTGTTTTGGACACTGTTGAAGTT
CTGCAGAAGGCGGGTCTGAAGGTCACTGATGCTGTAGTGCTGCTGGACCGGGAGCAGGGC
GGCAGAGACAAGCTACAGGCCCATGGGATCCGTCTCCACGCGGTGTGTACATTGTCCCAA
ATGCTGGAGATTCTCGAGCAGCAGCAAAAAATCAATCCCGAGGTGGTCAAGAGAGTGAAG
CAGTTCATTCGGGAGAATGTGTTTACAGCTACTCAACAG---------------------
AATGGCTCTCTCCTCCGTATGAGCAAAGCACCAGAGGAGCTCAGCTTCGCTGCTCGGGCA
GAGCTGCCGGGCATCCACCCAGTGGCATCAAAGCTGCTGAGGCTTATGCAGAAGAAGAAG
ACCAACCTGTGTCTGTCTGCTGATGTTTCAGAGGCCAGAGAGCTGGTGCAGCTGGCAGAC
ACCTTGGGGCCCAGCATCTGCGTGCTGAAAACACACGTGGATATTTTGGATGACTTCACT
CTGGATGTGATGAAGGAGCTGACCGCCCTGGCGAGACAGCATGAGTTCTTAATATTTGAA
GACCGAAAATTTGCAGATATAGGAAGCACAGTAAAAAAGCAGTATGAGGGT---------
------------------------------------------------------GGTGTC
TTT---------------------------------------------AAAATAGCATCC
TGGGCAGATATCGTAAATGCCCACGTGGTTCCGGGC---------TCAGGAGTGGTGAAG
GGCCTGCAGGAGGTGGGCTTGCCTCTGCACCGGGGCTGCCTGCTCATTGCAGAAATGAGC
TCTGCTGGCTCCCTGGCCACTGGGGACTACACGAATGCT---------------------
------------------------GCGGTTAGAATGGCTGAGCACCATTGTGAATTTGTG
ATTGGTTTTATTTCTGGGTCCCGAGTAAGCATGAAACCAGAATTTCTTCACTTGACACCA
GGAGTTCAACTAGAAGCAGGAGGAGATCATCTTGGCCAACAATACAACAGTCCCCAAGAA
GTCATTGGCAGACGAGGTTCTGACATCATCATTGTGGGGCGAGGCATACTTTCTGCACCT
AATCGCCTGGAAGCAGCAGAGATATACAGAAAAGCCGCTTGGGAAGCATATTTGAGTAGA
CTTGCCGTT---
>Horse|ENSECAG00000009708|ENSECAT00000010089
ATGGCGCCCGGTGTCTCA---GCTTTGGGGTCTTTGGTAGCGGTGCTGTACGACGCGCAG
GCTTTCAAGTTTGGGAACTTCGTGCTGAAGAGCGGGCTCTCTTCCCCCGTCTACATCGAT
CTGCGGGGCATCGTGTCTCGACCGCGTCTTCTGAGCCAGATTGCAGAAATTTTATTCCAA
AGTGCCCAAGATGCGGGGATCCGTTTTGACAGTGTGTGTGGAGTACCTTACACAGCTTTG
CCATTGGCTACAGTTATCTGTTCAACCCACGAAATTCCAATGCTTATTAGAAGGAAAGAA
ACTAAGAATTAT---GGTACTAAGAAACTTGTGGAAGGGGCTGTTAATCCAGGAGAAACC
TGTTTGATCATTGAAGATGTCGTTACCAGTGGATCTAGTGTTTTGGAGACTGTGGAGGTT
CTTCAGAAGGAGGGCTTAAAGGTCACCGATGCCATAGTGCTGCTGGACAGAGAGCAAGGA
GGCAAGGACATGCTGCGGGCGCATGGGATTCGTCTCCACTCGGTGTGTACAGTGTCCAAA
GTGCTAGAGATTCTTGAGCAACAGAAGAAGATTAATCCTGAGATGGTCGAGAGAGTGAAG
AGATTTATTCAGGAGAATGTTTTTGTGGCAGCTAATCCTAATGGTTCTCTCCCTAGTCTT
AATGGTTCTCTCCCTTCTGTCAAGAAAGCACCTAAAGAACTCAGCTTTGGTGCACGTGCA
GAGCTGCCAAGCACCCACCCACTTGCCTCGAAGCTTCTCAGGCTTATGCAAAAGAAGGAG
ACCAATCTGTGTCTGTCTGCTGATATTTCCGAGTCCAGAGAGCTGTTGCAGCTAGCAGAT
GTGTTAGGACCCAGCATCTGCATGCTCAAGACTCATGTAGATATTTTGAATGATTTTACT
CTGGATGTGATGAAGGAGTTAACAACTCTGGCAGAACGCCATGACTTCTTAATATTTGAA
GACCGCAAATTTGCAGATATAGGAAACACAGTAAAAAAGCAGTATGAGGGT---------
------------------------------------------------------GGTGTC
TTT---------------------------------------------AAAATAGCTTCC
TGGGCAGATCTTGTAAATGCTCATGTGGTGCCAGGC---------TCAGGAGTTGTGAAG
GGTCTGAGAGAAGTAGGCCTGCCCTTGCACCGAGGGTGCCTGCTCGTTGCAGAGATGAGC
TCCGCTGGCTCCTTGGCCACTGGGAACTACACTGAAGCA---------------------
------------------------GTGGTTAGAATGGCTGAGGAGCATCCTGAATTTGTG
GTTGGTTTTATTTCTGGCTCCCGAGTAAGCATGAAACCAGAATTTCTTCACTTGACTCCA
GGAGTTCAGTTAGAAGCAGGAGGTGATAATCTCGGCCAACAGTACAGCAGCCCACAAGAA
GTTATTGGCAAACGAGGCTCTGATATCATCATTGTAGGCCGGGGCATAACAACTTCAGCC
AATCGTCTGGAAGCGGCTGAGATGTACAGAAAAGCTGCCTGGGAAGCTTATCTGAGTAGA
CTGGGTGTT---
>Mouse|ENSMUSG00000022814|ENSMUST00000023510
ATGGAGGTCGCCAGCCAA---GCCCTGGGCCCCTTGGTCACCGAGCTGTATGACGTGCAG
GCTTTCAAGTTCGGGAGCTTCGTCCTGAAGAGCGGGCTCTCCTCCCCAGTCTACATCGAC
CTGCGGGGCATCGTGTCACGCCCGCGTCTTCTCAGTCAGGTCGCAGACATTTTATTCCAG
ACTGCAAAAAATGCGGGGATCAGTTTTGACAGTGTGTGTGGAGTTCCTTATACAGCGTTA
CCACTGGCGACAGTTATCTGCTCAGCCAATCACATTCCCATGCTCATTAGGAGGAAGGAA
ACAAAGGATTAT---GGTACCAAGCGCCTTGTAGAAGGAGAGATTAATCCGGGCCAGACC
TGTCTGGTCATTGAGGACGTCGTCACCAGCGGAGCCAGTGTTTTGGAGACTGTGGAAGTT
CTTCAGAAGGAGGGTCTAAAGGTAACTGATGCCATAGTGCTGTTGGACCGGGAGCAGGGA
GGCAAGGACAAGCTGCAGGCCCAGGGGATCCGCCTCCACGCCGTGTGCACGCTCTCCCAA
ATGCTGGAGATTCTCCAGCAGCAGGAAAAGATCGACGCTGACATGGTCGGGAGAGTGAAG
AGGTTCATTCAGGAGAACGTTTTCTCAGCAGCTAATCAT---------------------
AACGGTCTCCCCCCTCCTGAGAAGAAAGCGTGCAAAGAACTCAGCTTTGGTGCTCGAGCT
GAGCTGCCTGGAACCCACCCGCTTGCCTCAAAGCTGCTCCGGCTCATGCAGAAGAAGGAG
ACCAATCTGTGTCTGTCTGCCGATGTGTCGGAGGCCAGGGAGCTGCTGCAGCTCGCAGAC
GCCTTGGGACCCAGCATCTGCATGCTCAAAACTCATGTCGACATTCTGAATGATTTTACT
CTGGATGTGATGGAGGAGTTGACAGCCCTGGCAAAACGCCACGAGTTCTTAATATTTGAA
GACAGGAAATTCGCTGATATTGGAAACACAGTTAAAAAGCAGTATGAAAGT---------
------------------------------------------------------GGCACC
TTT---------------------------------------------AAAATAGCTTCA
TGGGCAGATATAGTGAATGCTCACGTCGTGCCAGGC---------TCAGGAGTTGTGAAA
GGCTTACAGGAAGTGGGTCTGCCTTTACATCGAGCCTGCCTGCTCATTGCAGAAATGAGC
TCTGCTGGCTCCTTGGCCACTGGAAACTACACCAAGGCA---------------------
------------------------GCAGTCGGGATGGCTGAGGAGCACTGTGAATTTGTC
ATTGGCTTCATTTCTGGCTCCCGAGTAAGCATGAAACCAGAGTTTCTTCACTTGACCCCA
GGAGTTCAGTTAGAAACAGGAGGGGATCACCTTGGCCAGCAGTACAATAGTCCCCAAGAA
GTGATCGGGAAACGCGGTTCTGATGTCATCATTGTAGGCCGGGGAATACTTGCAGCGGCT
AACCGCCTAGAAGCAGCTGAGATGTACAGGAAGGCTGCCTGGGAGGCATATCTGAGTAGG
CTTGCTGTTCAG
>Opossum|ENSMODG00000018353|ENSMODT00000023290
ATGGCGGCGTCCACGGCGGAGGTGCTGGCGCCTTTGGTGACTGCGCTGTATGAGGCTCAG
GCTTTCAAATTCGGAAACTTCTTGCTTAAGAGCGGGCTGTCGTCTCCCATCTACGTGGAC
CTGCGCGGGATCGTTTCCAGACCGCAGCTCCTCACCCAGGTTGCAGATATCTTGTTTGAA
ACTGCTCAAAATGCAGGGCTCAGTTTTAACACCATATGTGGCGTGCCATATACAGCTTTG
CCTTTGGCAACAGTCATCTGCTCAACCAACCAAATTCCAATGCTTATTCGGAGGAAGGAG
ACAAAAGATTAT---GGTACCAAACGTCTAATAGAAGGAACAATTAATCCAGGAGAAACC
TGTTTGATCATTGAGGATGTGGTGACCAGTGGTTCTAGTGTTTGGGAAACTGTTGAAGTC
CTTCAGAAGGAAGGTTTGAAAGTCACAGATGCCATTGTGCTGCTGGACAGAGAGCAGGGA
GGCAAGGCCAAATTGCAAGAGCGGGGTATTTGCTTACATTCTGTGTGTACTTTGTCAAAG
ATCCTAGAGATTCTTGAACAACAAAAAAAAATTGATGCTGAGATGGTTGGGAAAGTGAAG
AAGTTTATTCAGGAGAACACCTTTGTAGCTGCTGAGCAG---------------------
AAT------------------AGTATGGTACCTACAGAGCTTAGCTTTGGCATGCGTGCC
CAGCTCCCTGATACCCATCCAATAACATCAAAACTTTTCAGGATTATGGAAAAGAAGCAG
ACCAACTTGTGTCTTTCTGCTGATACAACCGAGGCCAAAGTGCTATTGAATCTGGCAGCC
ACTCTTGGTTCCCGCATCTGTATGCTGAAGACTCATGTAGATATTCTGAATGATTTTGAT
CTTGGGGCTATGGAGGAATTGAAAGCTTTAGCAAAAGACCATGAATTCTTAATATTTGAA
GACCGAAAATTTGCTGATATAGGAAACACAGTGAAAAAACAATATGAAGGT---------
------------------------------------------------------GGTGTT
TTC---------------------------------------------AAAATAGCTTCC
TGGGCAGATCTAGTAAATGCTCATGTGGTACCAGGC---------CCTGGAGTTGTGAAA
GGCCTGAGTGAAGTGGGGATGCCAATGCACCGAGGCTGCCTCCTGATTGCAGAAATGAGC
TCTTCTGGGTCCTTAGCCACGGGTGACTACACTAAAGCC---------------------
------------------------GCTGTGAAAATGGCTGAAGAACATTCAGAGTTTGTA
ATTGGTTTTATTTCTGGTTCAAGATTGAGCAAGAAACCAGAATTTGTTCATTTGACTCCA
GGTGTCCAGTTACAAGCTGGAGGGGATAATCTTGGCCAGCAGTATAAGAGCCCTCAAGAA
GTTATTGGTAAACAAGGTTCTGACATCATCATTGTGGGCCGTGGCATACTGACGGCCTCA
GATCATCTAGAAGCAGCTGAAATGTACAGAAAAGCTGCCTGGGAAGCCTACTTGACTAGA
CTTGGTGTT---
>Orangutan|ENSPPYG00000013467|ENSPPYT00000015664
ATGGCGGCCGTTGGTGCA---GCTTTGGGGCCATTGGTGACGGGTCTGTACGACGTGCAG
GCTTTCAAGTTTGGGGACTTCGTGCTGAAGAGCGGGCTCTCCTCCCCCATCTACATCGAT
CTGCGGGGCATCGTGTCTCGACCGCGTCTTCTGAGTCAGGTTGCAGATACTTTATTCCAA
ACTGCCCAAAATGCAGGGATCAGTTTTGACACTGTGTGTGGAGTGCCTTATACAGCTTTG
CCATTAGCTACAGTTATCTGTTCAACCAATCAAATTCCAATGCTTATTAGAAGGAAAGAA
ACAAAGGATTAT---GGAACTAAGCGTCTTGTAGAAGGAACTATTAATCCAGGAGAAACC
TGTTTAATCATTGAAGATGTTGTCACCAGTGGATCTAGTGTTTTGGAAACTGTTGAGGTT
CTTCAGAAGGAGGGCTTGAAGGTCACTGATGCCATAGTGCTGTTGGACAGAGAGCAGGGA
GGCAAGGACAAGTTGCAGGCGCACGGGATCCGCCTCCACTCAGTGTGTACATTGTCCAAA
ATGCTGGAGATTCTCGAGCAGCAGAAAAAAATTGATGCTGAGACAGTTGGGAGAGTGAAG
AGGTTTATTCAGGAGAATGTCTTTGTGGCAGCGAATCAT---------------------
AATGGTTCTCCCCTTTCTATAAAGGAAGCACCCAAAGAACTCAGCTTCAGTGCACGTGCA
GAGCTGCCCAGGATCCACCCAGTTGCATCAAAGCTTCTCAGGCTTATGCAAAAGAAGGAG
ACCAATCTGTGTCTATCTGCTGATGTTTCAGAGGCCAGAGAGCTCTTGCAGCTAGCAGAT
GCTTTAGGACCTAGTATCTGCATGCTCAAGACTCATGTAGATATTTTGAATGATTTTACT
CTGGATGTGATGAAGGAGTTGATAACTCTGGCAAAACGCCATGAGTTCTTGATATTTGAA
GACCGGAAGTTTGCAGATATAGGAAACACAGTGAAAAAGCAGTATGAAGGA---------
------------------------------------------------------GGTGTC
TTT---------------------------------------------AAAATAGCTTCC
TGGGCAGATCTAGTAAATGCTCACGTGGTGCCAGGC---------TCAGGAGTTGTGAAA
GGCCTGCAAGAAGTGGGCCTGCCTTTGCATCGGGGGTGCCTCCTTATTGCGGAAATGAGC
TCCACCGGTTCCCTGGCCACTGGGGACTACACTAGAGCA---------------------
------------------------GCGGTTAGAATGGCTGAGGAGCACTCTGAATTTGTT
GTTGGTTTTATTTCTGGCTCCCGAGTAAGCATGAAACCAGAATTTCTTCACTTGACTCCA
GGAGTTCAGTTGGAAGCAGGAGGAGATAATCTTGGCCAACAGTACAATAGCCCACAAGAA
GTTATTGGCAAACGAGGTTCCGATATCATCATTGTAGGTCGCGGCATAATCTCGGCAGCT
GATTGTCTGGAAGCAGCGGAGATGTACAGAAAAGCTGCTTGGGAAGCATATTTGAGTAGA
CTTGGTGTT---
>Platypus|ENSOANG00000028282|ENSOANT00000040035
------------------------------------------------------------
------------------------------------------------------------
------------------------------------------------------------
------------------------------------------------------------
------------------------------------------------------------
------------------------------------------------------------
------------------------------------------------------------
------------------------------------------------------------
------------------------------------------------------------
------------------------------------------------------------
------------------------------------------------------------
------------------------------------------------------------
------------------------------------------------------------
------------------------------------------------------------
------------------------------------------------------------
------------------------------------------------------------
------------------------------------------------------------
------------------------------------------------------------
------------------------------------------------------------
------------------------------------------------------------
------------------------------------------------------------
------------------------------------------------------------
---------------------------------ATGGCCGAGGAGCACATGGACTTCGTC
ATCGGCTTCATCTCGGGGTCCCGCGTGAGCGACAGGCCAGAGCTTCTCCACCTGACTCCT
GGGGTGCAGCTTCAGGCTGGAGGAGACGCCCTGGGCCAGCAGTACCTCAGCCCCCAAGAG
GTGGTGGGCCGCCGCGGCTCGGACATCATCGTCGTCGGACGGGGCATCCTGGCCGCCCCC
GACCGCCAGGCGGCCGCAGAGACGTACCGCCAGCTGGCCTGGGAGGCCTACGAGGGCCGG
CTGCGGGCC---
>Rabbit|ENSOCUG00000000412|ENSOCUT00000000412
ATGGCGGCTTCCGAAGCG---GCGTTGGCGCGGTTGGTGACGGGTCTGTACGACGTGCAG
GCTTTCAAGTTTGGAGACTTCGTGTTGAAGAGCGGCCTCTCGTCCCCCGTGTACATCGAT
CTGCGGGGCATCGTGTCTCGACCGCGCCTTCTGAGTCAGGTTGCAGACATTTTATTCCAA
ACTGCCCAAAATGCAGGAATCAGTTTTGACACTGTGTGTGGAGTACCTTATACAGCTTTG
CCGCTGGCTACAGTTATCTGCTCAACCAATCAAATTCCAATGCTTATTAGAAGGAAGGAA
ACAAAGGATTAT---GGCACTAAGCGCCTTGTGGAAGGAGCAATTAATCTGGGAGAAACG
TGTTTGATCATTGAAGATGTCGTCACCAGTGGATCTAGCGTTTTGGAGACCGTGGAGGTT
CTTCAGAGGGAGGGCTTGAAGGTCACTGACGCCATCGTGCTGTTGGACAGAGAGCAAGGT
GGCAAGGACAAGTTGCAGGCACATGGCATCCGTCTCCACTCCGTGTGCACGTTGTCCACA
ATGCTGGAGATTCTTGAGCAGCAGAAAAAAATTGATGCGGAGATGGTTGGGAGAGTGAAG
AGATTTATCCAGGAGAATGTTTTCCTGACAGCTAACCAT---------------------
AATGGTTCTCCCCCTCCTGTGAAGCAAGCACCCAAAGAACTCAGCTTTGGTGCACGTGCT
GAGCTTCCCAGGGCCCACCCAGTGGCAGCGAAGCTTTTCAGGCTTATGCAGAAGAAGGAG
ACCAACCTGTGTCTCTCTGCTGATGTTTCCGCGGCTAGAGAACTGTTGCAGCTGGCAGAT
GCCTTAGGACCCAGCATTTGCATGCTCAAAACTCACGTGGATATTCTGAATGATTTTACT
CTGGATGTCATGAAGGAGTTGACAGCTCTGGCAAAACGCCATGAATTCTTAATATTTGAA
GACCGGAAATTTGCGGATATAGGAAATACTGTAAAAAAGCAGTATGAAGGT---------
------------------------------------------------------GGTGTT
TTT---------------------------------------------AAAATAGCTTCC
TGGGCAGACCTCGTCAATGCCCACGTGGTGCCTGGC---------TCAGGAGTCGTGAAG
GGCCTGCAAGAAGTGGGGCTGCCTCTGCACCGGGGGTGCCTGCTCATTGCGGAAATGAGT
TCCGCGGGCTCCCTGGCCACTGGGAACTACACTAAAGCA---------------------
------------------------GCGGTTAGAATGGCTGAGGAACACTCTGAATTTGTG
ATTGGTTTTATTTCCGGCTCCCGTGTAAGCATGAAACCAGAATTTCTTCACTTAACTCCA
GGAGTTCAGTTAGAAGCGGGTGGGGACAGTCTTGGCCAACAGTACAACAGCCCACAAGAA
GTTATTGGCAAGCGAGGTTCTGATATCATCATTGTAGGCCGGGGCATAGTAGCAGCAGCT
GACTATCTGGAAGCAGCTGAGATGTACAGAAAAGCCGCTTGGGAAGCTTACTTGAGTAGA
CTCGATGCG---
>Rat|ENSRNOG00000001797|ENSRNOT00000002450
ATGGAGGTCGCCCGCCAA---GCCCTGGGCCCCTTGGTCACCGAGCTGTATGACGTGCAG
GCTTTCAAGTTCGGGAGCTTCGTGCTGAAGAGCGGGCTCTCCTCCCCAGTCTACATCGAC
CTGCGGGGCATCGTGTCACGCCCGCGTCTTCTCAGTCAGGTCGCAGACATTTTATTCCAA
ACTGCCAGGAATGCCGGGATCAGTTTTGACAGTGTGTGTGGAGTTCCTTATACAGCGTTA
CCACTAGCAACAGTTATCTGTTCAGCCAATCATATTCCCATGCTCATTAGGAGGAAGGAA
ACAAAGGATTAT---GGTACTAAGCGCCTTGTAGAAGGAGAGATTAATCCGGGGCAGACC
TGTCTGGTCATCGAGGATGTCGTCACCAGTGGGGCCAGCGTTTTGGAGACTGTTGAAGTT
CTTCAGAAGGAGGGTCTAAAGGTGACTGATGCCATCGTGCTGTTGGACCGCGAGCAGGGA
GGCAAGGACAAGCTGCAGGCTCAGGGCATCCGTCTCCACTCTGTGTGCACGTTGTCGGAA
ATGCTGGAGATCCTTGAGCAGCAGAAAAAGATCGACGCTGAGATGGTCGGGAGAGTGAAG
AGGTTCATTCAGGAGAATGTGTTCACAGCAGCTAACCAT---------------------
AATGGCGTTCCCCCTCCCGAGAAGAAAGCATGCAAGGAACTGAGCTTTGGCGCCCGAGCA
GAGCTGCCTGGAGTCCACCCACTTGCCTCAAAGCTTCTCACGCTCATGCAGAAGAAGGAG
ACCAATCTGTGTCTGTCTGCTGACGTGTCGGAGGCCAGAGAGCTGCTGCAGCTAGCCGAT
GCCCTAGGACCCAGCATCTGCATGCTCAAAACTCATGTCGATATTCTGAACGATTTTACT
CTGGATGTGATGGAGGAGTTGACAACCCTGGCAAAACGCCATGAGTTTTTAATATTTGAA
GACAGGAAATTTGCTGATATAGGAAACACAGTTAAAAAGCAGTATGAAAGT---------
------------------------------------------------------GGCATC
TTT---------------------------------------------AAAATAGCTTCC
TGGGCAGACGTAGTGAATGCCCATGTGGTGCCAGGC---------TCAGGAGTTGTGAAG
GGCTTACAGGAAGTGGGTCTGCCTTTACATCGAGCCTGCCTGCTCATTGCAGAAATGAGC
TCTGCTGGCTCCTTGGCCACTGGAGACTACACCAAAGCA---------------------
------------------------GCAGTTGGGATGGCTGAGGAGCACTGTGAGTTTGTC
ATTGGCTTTATTTCTGGCTCCCGAGTAAGCATGAAACCGGAGTTTCTTCACTTGACCCCA
GGAGTTCAGTTAGAGACAGGAGGGGATCACCTTGGCCAGCAGTACAATAGTCCCCAAGAA
GTGGTTGGTAAACGAGGTTCTGATGTCATCATTGTGGGCCGGGGAATACTCGCAGCAGCA
AACCGCCTGGAAGCAGCTGAGATGTACAGAAAAGCTGCCTGGGAAGCTTATTTGAGTAGG
CTTGCTGTCCAG
>Macaque|ENSMMUG00000032009|ENSMMUT00000046818
ATGGCGGCAGCTGGTGGA---GCTTTGGGGCCATTGGTGACGGGTCTGTACGACGTGCAG
GCTTTCAAGTTTGGGGACTTCGTGCTGAAGAGCGGACTCTCCTCCCCCATCTACATCGAT
CTGCGGGGCATCGTGTCTCGACCGCGTCTTCTGAGTCAGGTTGCAGATGTTTTATTCCAA
ACTGCCCAAAATGCAGGAATCAGTTTTGACACCGTGTGTGGAGTGCCTTATACAGCTTTG
CCATTGGCTACAGTTATCTGTTCAACCAATCAAATTCCAATGCTTATTAGAAGGAAAGAA
ACAAAGGAGTAT---GGAACTAAGCGTCTTGTAGAAGGAACTGTTAATCCAGGAGAAACC
TGTTTAATCATTGAAGATGTTGTCACCAGTGGATCTAGTGTTTTGGAAACTGTTGAGGTT
CTTCAGAAGGAGGGCTTGAAGGTTACTGATGCCATAGTGCTGTTGGACAGAGAGCAGGGA
GGCAAGGACAAGTTGCAGGCGCACGGGATCCGCCTCCACTCAGTGTGTACGTTGTCCAAA
ATGCTGGAGATTCTCGAGCAGCAGAAAAAAATTGATGCTGAGACAGTTGGGAGAGTGAAG
AGATTTATTCAGGAGAATGTCTTTGTGGCAGCGAATCAT---------------------
AATGGTTCTGCCCTTTCTATAAAGGAAGCACCCAGAGAACTCAGCTTCGGTGCACGTGCA
GAGCTGCCCAGGATCCACCCAGTTGCATCGAAGCTTCTCAGGCTTATGCAAAAGAAGGAG
ACCAATCTATGTCTATCTGCTGATGTTTCAGAGGCCAGAGAGCTGTTGCAGCTAGCAGAT
GCTTTAGGACCCAGTATCTGCATGCTCAAGACTCATGTAGATATTTTGAATGATTTTACT
CTGGATGTGATGAAGGAGTTGATAACTCTGGCAAAATGCCATGAGTTCTTGATATTTGAA
GACCGGAAGTTTGCAGATATAGGAAACACAGTGAAAAAGCAGTATGAAGGA---------
------------------------------------------------------GGTATC
TTT---------------------------------------------AAAATAGCTTCC
TGGGCAGATCTGGTAAATGCTCACGTGGTGCCAGGC---------TCAGGAGTTGTGAAA
GGCTTGCAAGAAGTGGGCCTGCCTTTGCATCGGGGGTGCCTCCTTATTGCAGAAATGAGC
TCCAGCGGCTCCCTGGCCACTGGGAACTACACTAGAGCA---------------------
------------------------GCGGTTAGAATGGCTGAGGAGCACTCTGAATTTGTT
GTTGGTTTTATTTCTGGCTCCCGAGTAAGCATGAAACCGGAATTTCTTCACTTGACTCCA
GGAGTTCAGTTGGAAGCAGGAGGAGATAATCTTGGCCAACAGTACAATAGCCCACAAGAA
GTTATTGGCAAACGAGGTTCCGATATCATCATTGTAGGCCGCGGCATAATCTCAGCAGCG
GATCGTCTGGAAGCAGCGGAGATGTACAGAAAAGCTGCTTGGGAAGCGTATTTGAGTAGA
CTTGGTGTT---
>Marmoset|ENSCJAG00000006554|ENSCJAT00000012741
ATGGCGGCCGCTGGTGTA---GCTTTGGGGCCCTTGGTGACTGGTCTGTACGACGTGCAG
GCTTTCAAGTTTGGGGACTTCGTGCTGAAGAGCGGGCTCTCCTCCCCCATCTACATCGAT
CTGCGGGGCATCGTGTCTCGACCGCGTCTTCTGAGTCAGGTTGCAGATATTTTATTCCAA
ACGGCCCAAAATGCAGGGATCAGTTTTGACACAGTGTGTGGAGTACCTTATACCGCGTTG
CCACTGGCTGCAGTTATTTGTTCAACCAATGAAATTCCAATGCTTATTAGAAGGAAAGAA
ACAAAGGATTAT---GGAACTAAGCGTCTTGTAGAAGGAGCTATTAATCCAGGAGAAACC
TGTTTAATAATTGAAGATGTTGTCACCAGTGGATCTAGTGTTTTGGAAACTGTTGAGGTT
CTTCAGAAGGAGGGCTTGAAGGTCACTGATGCCATAGTGCTATTGGACAGAGAGCAGGGA
GGCAAGGACAAGTTGCAGGCACATGGGATTCGCCTCCACTCAGTGTGTACATTGTCCAAA
ATGCTGGAGATTCTCGAGCAGCAGAAAAAAATTGATACTGAGATGGCTGGGAGAGTGAAG
AGATTTATTAAGGAGAATGTCTTTGTGGCAGCGAATCAA---------------------
AATGGTTCTCCCTTTTCTGTAAAGGAAACACCCAAAGAACTCAGCTTCGGGGCACGTGCA
GAGCTGCCCAGGATCCACCCAGTTGCATCGAAGCTTCTCAGGCTCATGCAAAAGAAAGAG
ACCAATTTGTGTCTGTCTGCTGATGTTTCAGAGGCCAGAGAGCTATTGCAGCTAGCAGAT
GCTTTAGGACCCAGTATCTGCATGCTCAAGACTCATGTAGATATTTTGAATGATTTTACT
CTGGATGTGATGAAGGAGTTGATAACTCTGGCAAAACGCTATGAGTTCTTGATATTTGAA
GACCGAAAATTTGCAGATATAGGAAACACAGTGAAAAAGCAGTATGAAGGT---------
---------------------------------------------------AGAGGTATC
TTT---------------------------------------------AAAATAGCTTCC
TGGGCAGATCTAGTAAATGCTCACGTGGTGCCAGGC---------TCAGGAGTTGTGAAA
GGCCTTCAGGAAGTGGGCCTGCCTTTGCATCGGGGGTGCCTGCTCATTGCGGAAATGAGC
TCCACCGGCTCCCTGGCCACTGGGGACTACACTAGAGCA---------------------
------------------------GCGGTTAGAATGGCCGAGGAGCACTCTGAATTTGTT
GTTGGTTTTATTTCTGGTTCCCGAGTAAGCATGAAACCAGAATTTCTTCACTTGACTCCA
GGAGTTCAGTTGGAAGCAAGAGGAGATAACCTTGGCCAACAGTACAATAACCCACAAGAA
GTTATTGGCAAACGAGGTTCTGATATCATCATCGTAGGCCGTGGCATAATCTCCGCAGCT
AATCGTCTGGAAGCAGCGGAGATGTACAGAAAAGCTGCTTGGGAAGCGTATTTGAGTAGA
CTTGGTGTT---
>Microbat|ENSMLUG00000002366|ENSMLUT00000002365
ATGGCGGTCGCCGATGCA---GCTTTGGGGTCGTTGGTAAACGGCCTGTACGACGTGCAG
GCTTTCAAGTTTGGGAACTTCGTGCTGAAGAGCGGGCTCTCTTCTCCCGTCTACGTAGAT
CTGCGGGGCATCGTGTCTCAACCACGTCTTCTGAGTCAGGTTGCAGAACTTTTATTTCAA
ACTGCTCAAAATGCGGGGATCAGTTTTGACACTGTCTGTGGAGTCCCTTACACAGCTTTA
CCATTGGCTACAGTTATCTGTTCAACTAACCAAATCCCGATGCTCATTAGAAGAAAAGAA
ACAAAGGATTAC---GGTACTAAACGTCTTGTAGAAGGGGCTATTAATCCAGGAGAAAAC
TGTTTGATCATTGAAGATGTCGTTACCAGTGGATCTAGTGTTTTGGAAACTGTTGAGGTT
CTTCAGAAGGAGGGCTTGAAGGTCACGGATGTCATAGTGCTGCTGGACAGAGAGCAGGGA
GGCAAGGATAAGCTGCAGGCTCATGGGCTTCATCTCCACTCAGTGTGTACATTGTCCAAA
GTGCTGGAGATTCTTGAGCAACAGAAAAAAATTGATGCTGAGATGGTTGAAAGAGTGAAG
AAATTTATTCAGGAGAATGTTTTTGTGGCATCTGATCAG---------------------
AATGGTTCTCTCCCGTCTATAAAGAAAGCACCTGAAGAACTCAGCTTTGGTGCACGTGCA
GAGCTGCCCGGGATCCACCCAGTTGCATCCAAGCTGCTCAGGCTTATGCAAAAGAAGGAG
ACCAATCTGTGTCTGTCTGCTGACATTTCGGAGTCCAGAGAGCTGTTGCAGCTAGCAGAT
GCTTTAGGACCCAGCATCTGCATGCTCAAGACTCACGTAGATATTTTGAATGATTTTACT
CTGGATGTGATGAAGGAGTTAACAACTCTGGCAAAACACCATGAGTTCTTAATATTTGAA
GACCGGAAATTTGCGGACATAGGAAACACAGTAAAAAAGCAGTATGAAGGT---------
------------------------------------------------------GGTGTC
TTT---------------------------------------------AAAATAGCTTCC
TGGGCAGATGTAGTAAATGCTCACGTGGTGCCAGGC---------TCAGGAGTTGTGAAA
GGCCTGCAAGAAGTTGGCCAGTCTCTGCACCGGGGGTGCCTGCTCATTGCGGAAATGAGC
TCCGCTGGCTCCTTGGCCACTGGGAACTACACTAAAGCA---------------------
------------------------GCGGTTAGAATGGCTGAGGAGCATTCTGAATTTGTG
TTTGGTTTTATTTCTGGCTCCCGAGTAAGCATGAAACCAGAATTTCTTCACTTGACTCCA
GGAGTTCAGTTAGAAGCGGGAGGTGATAATCTCGGCCAGCAGTACAATAGCCCACAAGAA
ATTATTGGCAAACGAGGTTCTGACATCATCATTGTAGGCCGGGGTATAATAGCATCAGCC
AATCGTCTGGAAGCAGCGGAGATGTACAGAAAAGCTGCCTGGGAAGCCTATTTGAGTAGA
CTTGGCGTT---
>Human|ENSG00000114491|ENST00000232607
ATGGCGGTCGCTCGTGCA---GCTTTGGGGCCATTGGTGACGGGTCTGTACGACGTGCAG
GCTTTCAAGTTTGGGGACTTCGTGCTGAAGAGCGGGCTTTCCTCCCCCATCTACATCGAT
CTGCGGGGCATCGTGTCTCGACCGCGTCTTCTGAGTCAGGTTGCAGATATTTTATTCCAA
ACTGCCCAAAATGCAGGCATCAGTTTTGACACCGTGTGTGGAGTGCCTTATACAGCTTTG
CCATTGGCTACAGTTATCTGTTCAACCAATCAAATTCCAATGCTTATTAGAAGGAAAGAA
ACAAAGGATTAT---GGAACTAAGCGTCTTGTAGAAGGAACTATTAATCCAGGAGAAACC
TGTTTAATCATTGAAGATGTTGTCACCAGTGGATCTAGTGTTTTGGAAACTGTTGAGGTT
CTTCAGAAGGAGGGCTTGAAGGTCACTGATGCCATAGTGCTGTTGGACAGAGAGCAGGGA
GGCAAGGACAAGTTGCAGGCGCACGGGATCCGCCTCCACTCAGTGTGTACATTGTCCAAA
ATGCTGGAGATTCTCGAGCAGCAGAAAAAAGTTGATGCTGAGACAGTTGGGAGAGTGAAG
AGGTTTATTCAGGAGAATGTCTTTGTGGCAGCGAATCAT---------------------
AATGGTTCTCCCCTTTCTATAAAGGAAGCACCCAAAGAACTCAGCTTCGGTGCACGTGCA
GAGCTGCCCAGGATCCACCCAGTTGCATCGAAGCTTCTCAGGCTTATGCAAAAGAAGGAG
ACCAATCTGTGTCTATCTGCTGATGTTTCACTGGCCAGAGAGCTGTTGCAGCTAGCAGAT
GCTTTAGGACCTAGTATCTGCATGCTGAAGACTCATGTAGATATTTTGAATGATTTTACT
CTGGATGTGATGAAGGAGTTGATAACTCTGGCAAAATGCCATGAGTTCTTGATATTTGAA
GACCGGAAGTTTGCAGATATAGGAAACACAGTGAAAAAGCAGTATGAAGGA---------
------------------------------------------------------GGTATC
TTT---------------------------------------------AAAATAGCTTCC
TGGGCAGATCTAGTAAATGCTCACGTGGTGCCAGGC---------TCAGGAGTTGTGAAA
GGCCTGCAAGAAGTGGGCCTGCCTTTGCATCGGGGGTGCCTCCTTATTGCGGAAATGAGC
TCCACCGGCTCCCTGGCCACTGGGGACTACACTAGAGCA---------------------
------------------------GCGGTTAGAATGGCTGAGGAGCACTCTGAATTTGTT
GTTGGTTTTATTTCTGGCTCCCGAGTAAGCATGAAACCAGAATTTCTTCACTTGACTCCA
GGAGTTCAGTTGGAAGCAGGAGGAGATAATCTTGGCCAACAGTACAATAGCCCACAAGAA
GTTATTGGCAAACGAGGTTCCGATATCATCATTGTAGGTCGTGGCATAATCTCAGCAGCT
GATCGTCTGGAAGCAGCAGAGATGTACAGAAAAGCTGCTTGGGAAGCGTATTTGAGTAGA
CTTGGTGTT---
>Orca|XP_004278864.1
ATGGCGGCCGATGATGCA---GCTTTGGAGTCATTGGTAACGGGTCTGTACGACGTGCAG
GCTTTCAAGTTTGGGAACTTCGTGCTGAAGAGCGGGCTCTCTTCCCCCGTGTACATCGAC
CTACGGGGCATCGTGTCTCGACCCCGTATTCTGAGTCAGGTTGCAGAAATTTTATTCCAA
ACTGCCCAAAATGCAGGGATCAATTTTGATACTGTGTGTGGAGTACCTTATACAGCTTTA
CCATTGGCCACAGTTATCTGTTCAACCAACCAAATTCCAATGCTTATTAGAAGGAAGGAA
ACAAAGGATTAT---GGTACTAAGCGTCTTGTAGAAGGGGCTATTAATCCAGGAGAAACC
TGTTTGATCATTGAAGATGTTGTCACCAGTGGATCTAGTGTTTTGGAAACTGTTGAGGCT
CTTCAGAAGGAGGGCTTGAAGGTCACTGATGCCATAGTGCTGCTGGACAGAGAGCAAGGA
GGAAAGGACAAGTTGCAGGCGCATGGGATTCGTCTCCACTCAGTGTGTACATTGTCCAAA
ATGCTGGAGATTCTTGAGCAACAGAAAAAAATTGATGCTGAGATGGTCGAGAGAGTGAAG
AGATTTATTCAGGAGAATGTTTTTGTGGCAGCTAATCAT---------------------
AATGGTTCTCTCCCTTCTGTAAAGAAAGGACCCAAAGAACTAAGCTTTGGTGCACGTGCA
GAGCTGCCCGGGATCCACCCAGTTGCATCAAAGCTTCTCAGGCTTATGCAAAAGAAGGAG
ACCAATCTGTGCCTGTCTGCTGATATTTCAGAGTCCAGAGAGCTGTTGCAGCTAGCAGAT
GCTTTAGGACCCAGAATCTGCATGCTCAAGACTCATGTAGATATTTTGAATGATTTTACT
CTGGATGTGATGAAGGAGTTAACCATTCTGGCCAAACGCCATGAGTTTCTAATATTTGAA
GACCGGAAATTTGCAGATATAGGAAACATAGTAAAAAAGCAGTATGAAGGT---------
------------------------------------------------------GGTGTC
TTT---------------------------------------------AAAATAGCTTCT
TGGGCAGATCTAGTAAACGCTCATGTGGTTCCAGGC---------TCAGGAGTTGTGAAA
GGCCTGGGAGAAGTAGGCCTGCCCCTGCACCGGGCATGCTTACTCATTGCAGAAATGAGC
TCTGCTGGCTCCTTGGCCACTGGGAGCTATACTGAAGCA---------------------
------------------------GCGGTGAGAATGGCTGAAGAGCATTCTGAATTTGTG
GTTGGTTTTATTTCTGGCTCCCGAGTAAGCATGAAACCAGAATTTCTTCACTTGACTCCA
GGAGTTCAGTTAGAAGCAGGAGGTGATAATCTCGGCCAGCAGTACAACAGCCCACAAGAA
GTGATTGGCAAACGAGGTTCTGATATCATCATTGTGGGCCGGGGCATAACAACATCAGCT
AATCGTCTGGACGCAGCCGAGATGTACAGAAAAGCTGCTTGGGAAGCTTATTTGAGTAGA
CTTGCTGTT---
>Chimp|ENSPTRG00000015312|ENSPTRT00000028600
ATGGCGGCCGCTCGTGTA---GCTTTGGGGCCATTGGTGACGGGTCTGTACGACGTGCAG
GCTTTCAAGTTTGGGGACTTCGTGCTGAAGAGCGGGCTCTCCTCCCCCATCTACATCGAT
CTGCGGGGCATCGTGTCTCGACCGCGTCTTCTGAGTCAGGTTGCAGATATTTTATTCCAA
ACTGCCCAAAATGCAGGGATCAGTTTTGACACCGTGTGTGGAGTGCCTTATACAGCTTTG
CCATTGGCTACAGTTATCTGTTCAACCAATCAAATTCCAATGCTTATTAGAAGGAAAGAA
ACAAAGGATTAT---GGAACTAAGCGTCTTGTAGAAGGAACTATTAATCCAGGAGAAACC
TGTTTAATCATTGAAGATGTTGTCACCAGTGGATCTAGTGTTTTGGAAACTGTTGAGGTT
CTTCAGAAGGAGGGCTTGAAGGTCACTGATGCCATAGTGCTGTTGGACAGAGAGCAGGGA
GGCAAGGACAAGTTGCAGACGCACGGGATCCGCCTCCACTCAGTGTGTACATTGTCCAAA
ATGCTGGAGATTCTCGAGCAGCAGAAAAAAATTGATGCTGAGACAGTTGGGAGAGTGAAG
AGGTTTATTCAGGAGAATGTCTTTGTGGCAGCGAATCAT---------------------
AATGGTTCTCCCCTTTCTATAAAGGAAGCACCCAAAGAACTCAGCTTTGGTGCACGTGCA
GAGCTGCCCAGGATCCACCCAGTTGCATCGAAGCTTCTCAGGCTTATGCAAAAGAAGGAG
ACCAATCTGTGTCTATCTGCTGATGTTTCAGAGGCCAGAGAGCTGTTGCAGCTAGCAGAT
GCTTTAGGACCTAGTATCTGCATGCTGAAGACTCATGTAGATATTTTGAATGATTTTACT
CTGGATGTGATGAAGGAGTTGATAACTCTGGCAAAACACCATGAGTTCTTGATATTTGAA
GACCGGAAGTTTGCAGATATAGGAAACACAGTGAAAAAGCAGTATGAAGGA---------
------------------------------------------------------GGTATC
TTT---------------------------------------------AAAATAGCTTCC
TGGGCAGATCTAGTAAATGCTCACGTGGTGCCAGGC---------TCAGGAGTTGTGAAA
GGCCTGCAAGAAGTGGGCCTGCCTTTGCATCGGGGGTGCCTCCTTATTGCGGAAATGAGC
TCCACCGGCTCCCTGGCCACTGGGGACTACACTAGAGCA---------------------
------------------------GCGGTTAGAATGGCTGAGGAGCACTCTGAATTTGTT
GTTGGTTTTATTTCTGGCTCCCGAGTAAGCATGAAACCAGAATTTCTTCACTTGACTCCA
GGAGTTCAGTTGGAAGCAGGAGGAGATAATCTTGGCCAACAGTACAATAGCCCACAAGAA
GTTATTGGCAAACGAGGTTCCGATATCATCATTGTAGGTCGTGGCATAATCTCAGCAGCT
GATCATCTGGAAGCAGCAGAGATGTACAGAAAAGCTGCTTGGGAAGCGTATTTGAGTAGA
CTTGGTGTT---
>Cow|ENSBTAG00000013727|ENSBTAT00000018248
ATGGCGGCGGCTGATGCC---CTTTTGGGGTCATTGGTAACGGGTCTGTACGATGTGCAG
GCTTTTAAGTTTGGGAACTTCGTGCTGAAGAGTGGGCTCTCTTCCCCCGTGTACATCGAT
CTGCGGGGCATCATATCTCGACCGAGTATTCTGAATCAGGTTGCAGAAATGTTATTTCAA
ACTGCCGAAAATGCAGAGATCAATTTTGACACTGTGTGTGGAGTACCTTATACAGCTTTA
CCATTGGCTACAATTGTCTGTTCAACCCACGAAATTCCAATGCTTATCAGAAGGAAGGAG
AAAAAGGATTAT---GGTACTAAACGGCTTATAGAAGGGGCTGTTAATCCAGGAGACACC
TGCTTGATCATTGAAGATGTTGTGTCCAGCGGATCTAGTGTTTGGGAAACTGCTGAGGTT
CTTCAGAAAGAAGGCTTGAAGGTCACTGACGCTGTAGTGCTGGTGGACAGAGAGCAGGGG
GGCAGGGACAATCTGCAGGCCCGTGGGATTCGTCTCCACTCAGTGTGCACATTGTCCACA
GTGCTGCGTATTCTTGAGCAACAGAAGAAAATCAATGCTGAGACTGTGGAGAGAGTGAAG
AGATTTATTCAGGAGAATGCTTTTGTGGCAGCTAACCCT---------------------
AATGATTCTCTCCCTTCTGTGAAGAAAGAACCCAAAGAACTAAGTTTTGGTGCACGTGCA
GAGCTGCCTGGGACCCACCCGGTTGCAGCGAAGCTTCTCAGGCTTATGCAAAAGAAGGAG
ACCAATCTGTGTCTGTCTGCTGATGTTTCAGAGTCCAGAGAGCTGCTGCAGCTAGCAGAT
GCTTTGGGATCCAGAATCTGCTTGCTTAAGATTCATGTAGATATTTTGAATGATTTTACT
CTGGATGTGATGAAGGAGTTAACCACTCTGGCAAAACGCCATGAGTTTCTAATTTTTGAA
GACCGGAAATTTGCAGATATAGGAAACACAGTAAAAAAGCAGTATGAAGGT---------
------------------------------------------------------GGGGTC
TTT---------------------------------------------AAAATAGCTTCC
TGGGCAGATCTTGTGAATGCTCACGCCGTGCCCGGC---------TCAGGAGTTGTGAAA
GGCCTGGAAGAAGTCGGCCTGCCACTGCACCGGGCGTGCCTCCTTGTTGCAGAAATGAGC
TCTGCTGGCACCTTGGCTACTGGGAGCTACACTGAGGCA---------------------
------------------------GCAGTGCAAATGGCTGAAGAACATTCTGAATTTGTG
ATTGGTTTTATTTCTGGCTCCCGAGTAAGCATGAAACCAGAATTTCTTCACTTGACTCCA
GGAGTTCAGTTAGAAGCAGGAGGTGATAATCTCGGCCAGCAGTACCACAGCCCACAAGAA
GTCATCGGCAAACGAGGCTCTGATATCATCATTGTGGGCCGGGGCATAATAGCATCAGCT
AATCAGCTGGAAGCAGCCAAGATGTACAGAAAAGCTGCTTGGGAAGCTTACTTGAGTAGA
CTTGCTGTT---
>Dog|ENSCAFG00000012401|ENSCAFT00000019720
ATGGCCGCCGCGGAGGCC---GCGCTGGGCGCCCTGGTGAGCGGTCTGTACGACGTGCAG
GCTTTCAAGTTTGGGGACTTCGTGCTGAAGAGCGGGCTCTCCTCCCCGGTTTACATCGAT
CTGCGTGGCATCGTGTCGCGACCGCGGCTTCTGAGCCAGGTTGCAGATATTTTATTCCAA
ACTGCCCAAAATGCAGGAATCAATTTTGACACTGTGTGTGGAGTACCTTATACCGCTTTA
CCATTGGCTACAGTTATCTGTTCAACCAACCAAATTCCAATGCTTATTAGAAGGAAAGAA
ACAAAGGATTAT---GGTACAAAGCGGCTTGTAGAAGGAGCTATTAATCCAGGAGAAACC
TGTTTGATCATTGAAGATGTTGTCACCAGTGGATCTAGTGTTTTAGAAACTGTTGAGGTT
CTTCAGAAGGAGGGCTTGAAGGTCACTGATGCCATAGTGCTGCTGGACAGAGAGCAAGGA
GGCAAAGACAAGTTGCAGGCACATGGGATCCATCTTCACTCAGTGTGTACATTGTCCAAA
ATGCTGGAGATTCTTGAGCATCAGAAAAAAATTGATGCTGAGATGGTCGAGAGAGTGAAG
AGATTTATTCAGGAGAATGTTTTTGTGGCAGCTAATCAT---------------------
AATGATTCACTCCTTTCTGTAAACAAAGCTCCCAGAGAACTCAGCTTTGGTGCACGTGCA
GAGCTGCCCAGGATCCACCCAGTTGCATCGAAGCTTTTCAAGCTTATGCAGAAGAAAGAG
ACCAATCTTTGTCTGTCTGCTGATATTTCAGAGTCCAGAGAGCTGTTACAGCTAGCAGAT
GCTTTAGGACCCAGCATCTGCATACTCAAGACTCACGTAGATATTTTGAATGATTTTACT
CTGGATGTGATGAAGGAGCTAACAGCTCTGGCAAGACGCCATGAGTTCTTAATATTTGAA
GACCGGAAATTTGCAGATATAGGAAACACAGTAAAAAAACAGTATGAAGGT---------
------------------------------------------------------GGAGTC
TTC---------------------------------------------AAAATAGCATCT
TGGGCAGATCTGGTCAATGCTCACGTGGTGCCAGGC---------TCGGGGGTTGTGCAA
GGCTTGAGAGAAGTAGGCCTGCCTTTGCACCGGGGGTGCCTACTCATTGCAGAGATGAGC
TCTGCTGGCTCCTTGGCTACAGGCAACTATACTAAAGCA---------------------
------------------------GCGGTTAGAATGGCAGAGGAGCATTCTGAATTTGTG
GTTGGTTTTATTTCCGGCTCCCGAGTAAGCATGAAGCCAGAATTTCTTCATTTGACTCCA
GGAGTTCAGTTAGAAGCAGGAGGGGATAATCTTGGCCAGCAGTACAATAGCCCACAGGAA
GTTATTGGCAAACGAGGTTCTGATATCATCATTGTAGGCCGGGGCATAATAACATCATTT
AATCGTCTGGAAGCAGCTGAGTTGTACCGAAAAGCTGCCTGGGAAGCTTATTTGAGTAGA
CTCGGTATT---
>Elephant|ENSLAFG00000005146|ENSLAFT00000005146
ATGGCGGCCACCGGTGCC---TCGTTGGCGCAGTTGGTAATGGGTCTGTATGATGTGCAG
GCTTTCAAGTTTGGGAACTTCGTGCTGAAAAGTGGGCTCTCTTCCCCCGTCTACATCGAC
CTGCGGGGCATCGTTTCTCGACCACGTCTTCTGAGTCAGGTTGCAGAGATTTTATTCCAA
ACTGCCCAAAATGCCCAGATCAATTTTGACACTGTGTGTGGAGTGCCTTACACAGCTTTG
CCAATGGCTACAGTTATCTGTTCCACCAACCAAATTCCAATGCTTATTCGAAGGAAGGAA
ACAAAGGATTATGTAGGTACGAAGCGTCTTGTAGAAGGTGCCATTAATCCAGGAGAGACT
TGTTTGATTATTGAAGATGTCGTCACCAGTGGATCTAGCATTTTGGAAACTGTTGAGGTT
CTTCAGAAGGAGGGCTTGAAGGTCACGGATGCAATAGTGCTGCTGGACAGAGAGCAGGGA
GGCAGGGAGATGTTGGCGACGCACGGAATTCGTCTCCACTCCGTGTTCACATTGTCCAAA
ATGCTGGAGATTCTTGAGCAGCAGGAAAAAATCGATGCTGAGATGGTTGGGAGAGTGAAG
AGATTTATTCAGGAGAATGTTTTTGTGGCTGCTAATCCT---------------------
AATGGTTCTCTGCCCTCTGTAAAGAAAGCACCCAGAGAACTCAGCTTTGGTGCACGGTCA
GAGCTGCCTGGAGTCCACAGAGTTGCCTCGAAGCTTTTCAGGCTTATGCAGAAGAAGGAG
ACCAATCTCTGTCTGTCCGCTGATGTCTCAGAGGCCAGAGAGCTGTTGCAGCTAGCAGAC
GCTTTAGGACCCAGCATCTGCATGATCAAGACTCACGTAGATATTTTGGATGGTTTTACT
CTGGATATAATGAAGGAGTTGACAGCCCTGGCAAAACGTCATGAGTTCTTAATATTTGAA
GACCGGAAATTTGCAGATATTGGAAACACAGTAAAAAGGCAGTATGAAGGT---------
------------------------------------------------------GGTATC
TTT---------------------------------------------AAAATAGCTTCC
TGGGCAGATCTGGTAAATGCTCATGTGGTGCCAGGC---------CCAGGAGTCGTGAAA
GGCCTGAGGGAAGTGGGCCTGCCTTTGCATCGGGGATGCCTGCTCATTGCCGAAATGAGC
TCAGCTGGCTCCTTAGCCACTGGGAGCTACACTGAAGCA---------------------
------------------------GCGGTTAGAATGGCTGAAGAGCATTCGGAATTCGTG
GTGGGTTTTATTTCTGGCACCCGAGTAAGCATGGAACCAGAATTCCTTCACTTGACTCCA
GGAGTTCAATTAGAAGCAGGAGGGGATAACCTTGGCCAACAGTACAGCAGCCCACAAGAA
GTTGTCGGCAAAGGAGGTTCTGATATCATCATCGTGGGCCGAGGCATTTTAACGGCGGCT
GACCGTCTGGAAGCAGCTGAGCTGTACAGAAAAGCCGCTTGGGAGGCTTATTTGAGCAGA
CTTGGTATGCAG
>Bowhead|bmy_20004T0
ATGGCGGCCGATGACGCA---GCTTTGGAGTCGTTGGTAACGGGTCTGTACGACGTGCAG
GCTTTCAAGTTTGGGAACTTCGTGCTGAAGAGCGGGCTCTCTTCCCCCGTGTACATCGAT
CTACGGGGCATCGTGTCTCGACCCCGTATTCTGAGTCAGGTTGCAGACATTTTATTCCAA
ACTGCCCAAAATGCAGGGATCAATTTTGATACCGTGTGTGGAGTACCTTATACAGCTTTA
CCATTGGCCACGGTTATCTGTTCAACCAACCAAATTCCAATGCTTATTAGAAGGAAAGAA
ACAAAGGATTAT---GGTACTAAGCGTCTTGTAGAAGGGGCTATTAATCCAGGAGAAACC
TGTTTGATCATTGAAGATGTTGTCACCAGTGGATCTAGTGTTTTGGAAACTGTTGAGGTT
CTTCAGAAGGAGGGCTTGAAGGTCACTGATGCCATAGTGCTGCTGGACAGAGAGCAAGGA
GGAAAGGACAAGTTGCAGGCGCATGGGATTCGTCTCCACTCAGTGTGTACATTGTCCAAA
ATGCTGGAGATCCTTGAGCAACAGAAAAAAATTGATGCTGAGATGGTCGAGAGAGTGAAG
AGATTTATTCAGGAGAATGTTTTTGTGGCAGCTAATCAC---------------------
AATGGTTCTCTCCCTTCTGTAAAGAAAGGACCCAAAGAACTAAGCTTTGGTGCACGTGCA
GAGCTGCCTGGGATCCACCCAGTTGCATCAAAGCTTCTCAGGCTTATGCAAAAGAAGGAG
ACCAATCTGTGCCTGTCTGCTGATATTTCAGAGTCCAGAGAGCTGTTGCAGCTAGCAGAT
GCTTTAGGACCCAGAATCTGCATGCTCAAAACTCATGTAGATATTTTGAATGATTTTACT
CTGGATGTAATGAAGGAGTTAACCATTCTGGCAAAACGCCATGACTTCTTG---------
------------------------------------------------------------
------------------------------------------------------------
------------------------------------------------------------
---------------------------------GGCAGATCTAGCTCAGGAGTTGTGAAA
GGCCTGGGAGAAGTAGGCCTGCCCCTGCACCGGGCATGCTTACTCATTGCAGAAATGAGC
TCTGCTGGCTCCTTGGCCACTGGGAGCTACACTGAAGCA---------------------
------------------------GCGGTGAGAATGGCTGAAGAGCATTCTGAATTTGTG
GTTGGTTTTATTTCTGGCTCCCGAGTAAGCATGAAACCAGAATTTCTTCACTTGACTCCA
GGAGTTCAGTTAGAAGCAGGAGGTGATAATCTCGGCCAGCAATACAACAGCCCACAAGAA
GTGATTGGCAAACGAGGTTCTGATATCATCATTGTGGGCCGGGGCATAACAACATCAGCT
AATCGTCTGGAAGCAGCCGAGATGTACAGAAAAGCTGCTTGGGAAGCTTATTTGAGTAGA
CTTGCTGTT---
>Minke|BACU020268
ATGGCGGCCGATGATGTA---GCTTTGGAGTTATTGGTAACGGGTCTGTACGACGTGCAG
GCTTTCAAGTTTGGGAACTTCGTGCTGAAGAGCGGGCTCTCTTCCCCCGTGTACATCGAT
CTACGGGGCATCGTGTCTCGACCCCGTATTCTGAGTCAGGTTGCAGAAATTTTATTCCAA
ACTGCCCAAAATGCAGGGATCAATTTTGATACTGTGTGTGGAGTACCTTATACAGCTTTA
CCATTGGCCACGGTTATCTGTTCAACCAACCAAATTCCAATGCTTATTAGAAGGAAAGAA
ACAAAGGATTAT---GGTACTAAGCGTCTTGTAGAAGGGGCTGTTAATCCAGGAGAAACC
TGTTTGATCATTGAAGATGTTGTCACCAGTGGATCTAGTGTTTTGGAAACTGTTGAGGTT
CTTCAGAAGGAGGGCTTGAAGGTCACTGATGCCATAGTGCTGCTGGACAGAGAGCAAGGA
GGAAAGGACAAGTTGCAGGCGCATGGGATTCGTCTCCACTCAGTGTGTACATTGTCCAAA
ATGCTGGAGATCCTTCAGCAACAGAAAAAAATTGATGCTGAGATGGTCGAGAGAGTGAAG
AGATTTATTCAGGAGAATGTTTTTGTGGCAGCTAATCAC---------------------
AATGGTTCTCTCCCTTCTGTAAAGAAAGGACCCAAAGAACTAAGCTTTGGTGCACGTGCA
GAGCTGCCCGGGATCCACCCAGTTGCATCAAAGCTTCTCAGGCTTATGCAAAAGAAGGAG
ACCAATCTGTGCCTGTCTGCTGATATTTCAGAGTCCAGAGAGCTGTTGCAGCTAGCAGAT
GCTTTAGGACCCAGAATCTGCATGCTCAAGACTCATGTAGATATTTTGAATGATTTTACT
CTGGATGTGATGAAGGAGTTAACCATTCTGGCAAAACGCCATGAGTTTCTAATATTTGAA
GACCGGAAATTTGCAGATATAGGAAACACGGTAAAAAAGCAGTATGAAGGT---------
------------------------------------------------------GGTGTC
TTT---------------------------------------------AAAATAGCTTCT
TGGGCAGATCTAGTAAACGCTCATGTGGTTCCAGGC---------TCAGGAGTTGTGAAA
GGCCTGGCAGAAGTAGGCCTGCCCCTGCACCGGGCATGCTTACTCATTGCAGAAATGAGC
TCTGCTGGCTCCTTGGCCACTGGGAGCTACACTGAAGCA---------------------
------------------------GCGGTGAGAATGGCTGAAGAGCATTCTGAATTTGTG
GTTGGTTTTATTTCTGGCTCCCGAGTAAGCATGAAACCAGAATTTCTTCACTTGACTCCA
GGAGTTCAGTTAGAAGCAGGAGGTGATAATCTTGGCCAGCAATACAACAGCCCACAAGAA
GTGATTGGCAAACGAGGTTCTGATATCATCATTGTGGGCCGGGGCATAACAACATCAGCT
AATCGTCTGGAAGCAGCTGAGATGTACAGAAAAGCTGCTTGGGAAGCTTATTTGAGTAGA
CTTGCTGTT---
