# Supplementary material for: Insights into the Evolution of Longevity from the Bowhead Whale Genome
Source: Cell Rep. 2015 Jan 6;10(1):112–22. doi: 10.1016/j.celrep.2014.12.008 (PMC4536333; doi:10.1016/j.celrep.2014.12.008)
Supplement: Supplemental Folder 2. Species Used in the Analysis of Selective Pressure Variation, Single-Gene Orthologous Families Tested, Likelihood Ratio Tests, MAKER Parameters, and Full Assembly and Read Usage Data, Related to Experimental Procedures [file mmc3.zip › Tested SGOs/reciprocal_group_3098.2.fas]

>Gibbon|ENSNLEG00000010823|ENSNLET00000013825
ATGACGGCCCAGGGGAGCCTGGTGGCTAACCGAGGCCGGCGCTTCAAGTGGGCCATTGAG
CTAAGCGGGCCTGGAGGAGGCAGC------AGGGGTCGAAGTGACCGGGGCAGTGGCCAG
GGAGACTCGCTCTACCCAGTCGGTTATTTGGACAAGCAAGTGCCTGATACCAGCGTGCAA
GAGACAGACCGGATCCTGGTGGAGAAGCGCTGCTGGGACATCGCCTTGGGTCCCCTCAAA
CAGATTCCCATGAATCTCTTCATCATGTACATGGCAGGCAATACTATCTCCATCTTCCCT
ACTATGATGGTGTGTATGATGGCTTGGCGA------------------------CCCATT
CAGGCACTTATGGCCATTTCAGCCACTTTCAAGATGTTAGAAAGTTCAAGCCAGAAGTTT
CTTCAGGGTTTGGTCTATCTGATTGGGAACCTGATGGGTTTGGCATTGGCTGTTTACAAG
TGCCAGTCCATGGGACTGTTACCTACACATGCATCGGATTGGTTAGCTTTCATTGAGCCC
CCTGAGAGAATGGAGTTCAGTGGTGGAGGACTGCTTTTG
>Gorilla|ENSGGOG00000010931|ENSGGOT00000010969
ATGACGGCCCAGGGGGGCCTGGTGGCTAACCGAGGCCGGCGCTTCAAGTGGGCCATTGAG
CTAAGCGGGCCTGGAGGAGGCAGC------AGGGGTAGAAGTGACCGGGGCAGTGGCCAG
GGAGACTCGCTCTACCCAGTCGGTTACTTGGACAAGCAAGTGCCTGATACCAGCGTGCAA
GAGACAGACCGGATCCTGGTGGAGAAGCGCTGCTGGGACATCGCCTTGGGTCCCCTCAAA
CAGATTCCCATGAATCTCTTCATCATGTACATGGCAGGCAATACTATCTCCATCTTCCCT
ACTATGATGGTGTGTATGATGGCCTGGCGA------------------------CCCATT
CAGGCACTTATGGCCATTTCAGCCACTTTCAAGATGTTAGAAAGTTCAAGCCAGAAGTTT
CTTCAGGGTTTGGTGTATCTCATTGGGAACCTGATGGGTTTGGCATTGGCTGTTTACAAG
TGCCAGTCCATGGGACTGTTACCTACACATGCATCGGATTGGTTAGCCTTCATTGAGCCC
CCTGAGAGAATGGAGTTCAGTGGTGGAGGACTGCTTTTG
>Guinea_Pig|ENSCPOG00000005287|ENSCPOT00000005344
ATGACAGCCCAGGGGAGTTTGGTAGCCAACCGAGGGCGACGGTTCAAGTGGGCCATTGAA
CTGAGCGGGCCTGGAGGAGGCAGC------AGGGGCCGAAGTGACCGGGGCAGTGGCCAG
GGAGACTCACTGTACCCAGTCGGTTACTTGGACAAACAAGTGCCTGATACCAGCGTTCAA
GAGACAGACCGGATCCTGGTGGAGAAGCGCTGCTGGGATATCGCCTTGGGTCCTCTCAAA
CAGATTCCCATGAACCTCTTCATCATGTACATGGCAGGCAACACTATCTCCATCTTCCCT
ACTATGATGGTGTGTATGATGGCCTGGCGA------------------------CCCATT
CAGGCACTGATGGCCATTTCAGCCACTTTCAAGATGCTAGAAAGTTCAAGCCAGAAGTTT
CTTCAGGGCTTGGTCTATCTCATCGGAAACCTGATGGGCTTGGCACTGGCTGTTTACAAG
TGCCAGTCCATGGGACTCCTGCCTACACATGCATCAGACTGGTTAGCCTTCATTGAGCCC
CCCGAGAGGATGGAGTTCAGTGGTGGAGGACTGCTTCTG
>Horse|ENSECAG00000025049|ENSECAT00000027033
ATGACGGCCCAGGGGAGCCTGGTGGCCAACCGAGGCCGGCGCTTCAAGTGGGCCATTGAG
CTGAGCGGGCCTGGAGGAGGCAGC------AGGGGCCGAAGTGACCGGGGCGGTGGCCAG
GGGGACTCGCTGTACCCAGTTGGTTACTTGGACAAGCAAGTGCCTGATACCAGCGTGCAA
GAGACAGACCGGATCCTGGTGGAGAAGCGCTGCTGGGACATCGCCTTGGGTCCCCTCAAA
CAGATTCCCATGAACCTCTTCATCATGTACATGGCAGGCAATACCATCTCCATCTTCCCT
ACTATGATGGTGTGCATGATGGCCTGGCGA------------------------CCCATT
CAGGCACTTATGGCCATTTCAGCCACTTTCAAGATGCTAGAAAGTTCAAGCCAGAAGTTT
CTTCAGGGTTTGGTATATCTCATTGGGAACCTCATGGGTTTGGCATTGGCTGTTTATAAG
TGCCAGTCAATGGGACTGTTGCCTACACATGCATCAGATTGGTTAGCCTTCATTGAGCCC
CCAGAGAGGATGGAGTTCAGTGGCGGAGGACTACTTTTG
>Mouse|ENSMUSG00000027131|ENSMUST00000028551
ATGACGACCCAGGGGGGCCTAGTGGCCAACCGAGGCCGGCGGTTCAAATGGGCCATTGAG
CTGAGTGGGCCGGGAGGAGGCAGC------AGGGGCCGAAGTGACCGGGGCAGTGGACAG
GGAGACTCCCTCTATCCAGTCGGTTACTTGGACAAGCAAGTGCCTGATACCAGCGTGCAA
GAGACCGACCGGATCCTGGTGGAGAAGCGCTGCTGGGACATCGCCTTGGGTCCCCTCAAG
CAGATTCCCATGAACCTCTTCATCATGTACATGGCAGGCAACACCATTTCCATCTTCCCT
ACTATGATGGTGTGTATGATGGCCTGGCGA------------------------CCCATT
CAAGCACTTATGGCCATTTCAGCCACTTTCAAGATGCTGGAGAGTTCAAGTCAGAAGTTT
CTTCAAGGCTTGGTCTATCTCATTGGGAACCTGATGGGTTTGGCATTGGCAGTTTACAAG
TGCCAGTCCATGGGACTGTTGCCTACACATGCATCAGACTGGCTAGCCTTTATTGAGCCC
CCTGAGAGAATGGAGTTCAGTGGAGGAGGCTTACTTCTG
>Opossum|ENSMODG00000001665|ENSMODT00000002081
ATGACAACCCAGGCAGGTTTGGTGGCGAACCGAGGCCGGCGTTTCAAATGGGCCATTGAG
CTGAGCGGGCCGGGAGGTGGCAGC------AGAGGCCGAAGTGACCGGGGAGGTGGTCAG
GGAGATTCCATGTATCCAGTGGGTTACTTGGACAAGCAAGTACCTGATACCAGCGTACAG
GAGACAGACCGGATCCTGGTTGAAAAGCGTTGCTGGGACATTGCTCTGGGTCCCCTCAAA
CAGATCCCCATGAACCTTTTTATCATGTATATGGCAGGCAACACTATTTCCATCTTTCCT
ACTATGATGGTGTGTATGATGGCTTGGCGG------------------------CCCATT
CAAGCACTTATGGCCATTTCAGCCACTTTCAAGATGCTGGAGAGTTCAAGCCAGAAGTTC
CTCCAGGGCTTGGTTTATCTCATTGGAAACCTCATGGGGTTGGCTTTAGCTGTCTATAAG
TGCCAGTCAATGGGGTTGCTGCCCACACATGCATCAGACTGGTTGGCTTTCATTGAACCC
CCTGAGAGAATGGAGTTCAGTGGTGGTGGGCTACTGTTA
>Orangutan|ENSPPYG00000006310|ENSPPYT00000007446
ATGACGGCCCAGGGGGGCCTGGTGGCTAACCGAGGCCGGCGCTTCAAGTGGGCCATTGAG
CTAAGCGGGCCTGGGGGAGGCAGC------AGGGGTCGAAGTGACCGGGGCAGTGGCCAG
GGAGACTCGCTCTACCCAGTCGGTTACTTGGACAAGCAAGTGCCTGATACCAGCGTGCAA
GAGACAGACCGGATCCTGGTGGAGAAGCGCTGCTGGGACATCGCCTTGGGTCCCCTCAAA
CAGATTCCCATGAATCTCTTCATCATGTACATGGCAGGCAATACTATCTCCATCTTCCCT
ACTATGATGGTGTGTATGATGGCCTGGCGA------------------------CCCATT
CAGGCACTTATGGCCATTTCAGCCACTTTCAAGATGTTAGAAAGTTCAAGCCAGAAGTTT
CTTCAGGGTTTGGTCTATCTCATTGGGAACCTGATGGGTTTGGCATTGGCTGTTTACAAG
TGCCAGTCCATGGGACTGTTACCTACACATGCATCGGATTGGTTAGCCTTCATTGAGCCC
CCTGAGAGAATGGAGTTCAGTGGTGGAGGACTGCTTTTG
>Platypus|ENSOANG00000015697|ENSOANT00000024743
TGGACAAGTGACGGCTGGGGAGTAGGGGCGNGAGCATGGAGCTTCAAGTGGGCCATCGAG
GTGAGCGGGCCCAGCGGGGGGGGC------AGGGGTCGCAGTGACCGAGGCAGCGGCCAG
GGAGACTCTCTCTATCCCGTGGGCTACCTGGACAAGCAGGTGCCGGACACCAGCGTGCAG
GAGACGGACCGCATCCTGGTGGAGAAGCGCTGCTGGGACATCGCCCTGGGACCCCTCAAG
CAGATCCCCATGAACCTGTTCATCATGTATATGGCCGGCAACACCATCTCCATCTTCCCC
ACCATGATGGTGTGCATGATGGCCTGGAGG------------------------CCCATC
CAGGCTCTCATGGCCATCTCTGCCACATTCAAGATGTTGGAGAGTTCGAGTCAGAAGCTG
CTCCAGGGCTTGGTCTACCTCATCGGCAACCTCCTGGGCCTGGCTCTGGCCGTCTACAAG
TGCCAGTCTATGGGCCTGCTGCCCACTCATGCTTCCGACTGGCTGGCCTTCATCGAGCCC
CCCGAGAGAATGGAGCTCAGCGGCGGGGGATTGCTCCTG
>Rabbit|ENSOCUG00000006160|ENSOCUT00000006158
ATGACAGCCCAAGGGAGCCTGGTCGCGAACCGAGGCCGGCGCTTCAAGTGGGCCATTGAG
CTGAGCGGGCCTGGAGGAGGCAGC------AGGGGCCGAAGTGACCGGAGTAGTGGTCAG
GGAGACTCACTGTACCCAGTCGGTTACTTGGACAAGCAAGTGCCTGATACCAGTGTGCAG
GAGACAGACCGGATCCTGGTGGAGAAGCGTTGCTGGGATATTGCCTTGGGTCCCCTGAAA
CAGATTCCTATGAACCTCTTCATCATGTACATGGCAGGCAATACGATCTCCATCTTCCCC
ACGATGATGGTGTGTATGATGGCCTGGCGA------------------------CCCATT
CAGGCACTTATGGCTATTTCAGCCACTTTCAAGATGCTAGAAAGTTCAAGCCAGAAATTT
CTTCAGGGTTTGGTCTATCTGATTGGGAACCTGATGGGTTTGGCATTGGCTGTTTACAAG
TGCCAGTCTATGGGATTACTGCCTACACATGCATCAGATTGGTTAGCCTTCATTGAGCCC
CCTGAGAGAATGGAGTTCAGTGGTGGAGGATTACTTCTG
>Rat|ENSRNOG00000005719|ENSRNOT00000007612
ATGACGACCCAGGGGGGCCTGGTGGCCAACCGAGGCCGGCGGTTCAAATGGGCCATTGAG
CTGAGTGGACCGGGAGGAGGGAGC------AGGGGCCGAAGTGACCGGGGCAGTGGACAG
GGAGACTCACTCTATCCAGTCGGTTACTTGGACAAGCAAGTGCCTGATACCAGCGTGCAA
GAGACCCGACGGATCCTGGTGGAGAAGCGCTGCTGGGACATCGCCCTGGGTCCCCTCAAA
CAGATTCCCATGAATCTCTTCATCATGTACATGGCAGGCAATACCATCTCCATCTTCCCT
ACCATGATGGTGTGTATGATGGCCTGGCGA------------------------CCCATC
CAAGCACTTATGGCCATTTCAGCCACTTTCAAGATGCTGGAGAGTTCAAGTCAGAAGTTT
CTTCAAGGTTTGGTCTATCTCATTGGGAACCTGATGGGTTTGGCATTGGCTGTTTACAAG
TGCCAGTCCATGGGTCTGTTGCCTACACATGCATCAGATTGGCTGGCCTTTATTGAACCC
CCTGAGAGAATGGAATTCAGTGGAGGAGGACTACTTCTG
>Macaque|ENSMMUG00000012335|ENSMMUT00000017299
ATGACGGCCCAGGGGGGTCTGGTGGCTAACCGAGGCCGGCGCTTCAAGTGGGCCATTGAG
CTAAGCGGGCCTGGAGGAGGCAGC------CGGGGTCGAAGTGACCGGGGCAGTGGCCAG
GGAGACTCTCTCTACCCAGTCGGTTACTTGGACAAGCAAGTGCCTGATACCAGCGTGCAA
GAGACAGATCGGATCCTGGTGGAGAAGCGCTGCTGGGACATCGCCTTGGGTCCCCTCAAA
CAGATTCCCATGAACCTCTTCATCATGTACATGGCAGGCAATACTATCTCCATCTTCCCT
ACTATGATGGTGTGTATGATGGCCTGGCGA------------------------CCCATT
CAGGCACTTATGGCCATTTCAGCCACTTTCAAGATGTTAGAAAGTTCAAGCCAGAAGTTT
CTTCAGGGTTTGGTCTATCTCATTGGGAACCTGATGGGTTTGGCGTTGGCTGTTTACAAG
TGCCAGTCCATGGGACTGTTACCTACACATGCATCGGATTGGTTGGCCTTCATTGAGCCC
CCTGAGAGAATGGAGTTCAGTGGTGGAGGACTGCTTTTG
>Marmoset|ENSCJAG00000021118|ENSCJAT00000041516
ATGACGGCCCAGGGGGGCCTGGTGGCTAACCGAGGCCGGCGCTTCAAGTGGGCCATTGAG
CTAAGCGGGCCTGGAGGAGGCAGC------AGGGGTCGAAGTGACCGGGGCAGTGGCCAG
GGAGACTCACTCTACCCAGTCGGTTACTTGGACAAGCAAGTGCCTGATACCAGCGTGCAA
GAGACAGACCGGATCCTGGTGGAGAAGCGCTGTTGGGACATCGCCTTGGGTCCCCTTAAA
CAGATTCCCATGAACCTCTTCATCATGTACATGGCAGGCAATACTATCTCCATCTTTCCT
ACTATGATGGTTTGTATGATGGCCTGGCGA------------------------CCCATT
CAGGCACTTATGGCCATTTCAGCCACTTTCAAGATGTTAGAGAGTTCAAGCCAGAAGTTT
CTTCAGGGTTTGGTGTATCTCATTGGGAACCTGATGGGTTTGGCATTGGCTGTTTACAAG
TGCCAGTCCATGGGACTGTTGCCTACACATGCATCAGATTGGTTAGCTTTCATTGAGCCC
CCTGAGAGAATGGAGTTCAGTGGTGGAGGACTGCTTTTG
>Microbat|ENSMLUG00000004744|ENSMLUT00000004745
ATGACGGCCCAGGGGAGCCTGGTGGCCAACCGAGGCCGGCGCTTCAAGTGGGCCATTGAG
CTGAGCGGGCCTGGAGGAGGCAGC------AGGGGCCGAAGTGACCGGGGCGGCGGCCAG
GGCGACTCGCTGTACCCCGTTGGTTACTTGGACAAGCAAGTGCCGGATACCAGCGTGCAA
GAGACGGACCGGATCCTGGTGGAGAAGCGCTGTTGGGACATTGCCTTGGGTCCCCTCAAA
CAGATTCCCATGAACCTCTTCATCATGTACATGGCAGGCAATACTATCTCCATCTTAAGG
ACGGTGATGGTAGTGGTGGTGACATGGAGGAAGTTGTTTTGGCACTTTGTTACCCCA---
---------------------ACAGCTTTCAAGATGCTAGAAAGTTCAAGCCAGAAGTTC
CTTCAGGGTTTGGTGTATCTCATTGGAAATCTCATGGGTTTGGCATTGGCTGTTTATAAG
TGCCAGTCCATGGGACTATTGCCTACACATGCATCAGACTGGTTAGCCTTCATTGAACCT
CCTGAGAGGATGGAGTTCAGTGGTGGTGGACTGCTTTTG
>Human|ENSG00000128463|ENST00000267750
ATGACGGCCCAGGGGGGCCTGGTGGCTAACCGAGGCCGGCGCTTCAAGTGGGCCATTGAG
CTAAGCGGGCCTGGAGGAGGCAGC------AGGGGTCGAAGTGACCGGGGCAGTGGCCAG
GGAGACTCGCTCTACCCAGTCGGTTACTTGGACAAGCAAGTGCCTGATACCAGCGTGCAA
GAGACAGACCGGATCCTGGTGGAGAAGCGCTGCTGGGACATCGCCTTGGGTCCCCTCAAA
CAGATTCCCATGAATCTCTTCATCATGTACATGGCAGGCAATACTATCTCCATCTTCCCT
ACTATGATGGTGTGTATGATGGCCTGGCGA------------------------CCCATT
CAGGCACTTATGGCCATTTCAGCCACTTTCAAGATGTTAGAAAGTTCAAGCCAGAAGTTT
CTTCAGGGTTTGGTCTATCTCATTGGGAACCTGATGGGTTTGGCATTGGCTGTTTACAAG
TGCCAGTCCATGGGACTGTTACCTACACATGCATCGGATTGGTTAGCCTTCATTGAGCCC
CCTGAGAGAATGGAGTTCAGTGGTGGAGGACTGCTTTTG
>Orca|XP_004274090.1
ATGACGGCCCAGGGGAGCCTGGTGGCCAACCGAGGCCGGCGCTTCAAGTGGGCGATTGAG
CTGAGCGGACCTGGAGGAGGCAGC------AGGAGCCGAAGTGACCGGGGCGGTGGCCAG
GGAGACTCGCTGTACCCAGTTGGTTACTTGGACAAGCAAGTGCCTGATACCAGCGTGCAA
GAGACAGACCGGATCCTAGTGGAGAAGCGCTGCTGGGACATTGCCTTGGGTCCCCTGAAA
CAGATTCCCATGAACCTCTTCATCATGTACATGGCAGGCAATACTATCTCCATCTTCCCT
ACTATGATGGTGTGTATGATGGCTTGGCGA------------------------CCCATT
CAAGCACTTATGGCCATTTCAGCCACTTTCAAGATGCTAGAAAGTTCAAGCCAGAAGTTT
CTTCAGGGTTTGGTGTATCTCATTGGGAACCTTATGGGTTTGGCATTGGCTGTTTATAAG
TGCCAGTCAATGGGACTCTTGCCTACGCATGCATCAGATTGGTTAGCCTTCATTGAGCCC
CCTGAGAGGATGGAGTTCAGTGGAGGAGGACTGCTTTTG
>Chimp|ENSPTRG00000006878|ENSPTRT00000012692
ATGACGGCCCAGGGGGGCCTGGTAGCTAACCGAGGCCGGCGCTTCAAGTGGGCCATTGAG
CTAAGCGCGCTTGGAGGAGGCAGC------AGGGGTCGAAGTGACCGGGGCAGTGGCCAG
GGAGACTCGCTCTACCCAGTCGGTTACTTGGACAAGCAAGTGCCTGATACCAGCGTGCAA
GAGACAGACCGGATCCTGGTGGAGAAGCGCTGCTGGGACATCGCCTTGGGTCCCCTCAAA
CAGATTCCCATGAATCTCTTCATCATGTACATGGCAGGCAATACTATCTCCATCTTCCCT
ACTATGATGGTGTGTATGATGGCCTGGCGA------------------------CCCATT
CAGGCACTTATGGCCATTTCAGCCACTTTCAAGATGTTAGAAAGTTCAAGCCAGAAGTTT
CTTCAGGGTTTGGTCTATCTCATTGGGAACCTGATGGGTTTGGCATTGGCTGTTTACAAG
TGCCAGTCCATGGGACTGTTACCTACACATGCATCGGATTGGTTAGCCTTCATTGAGCCC
CCTGAGAGAATGGAGTTCAGTGGTGGAGGACTGCTTTTG
>Cow|ENSBTAG00000006416|ENSBTAT00000008411
ATGACTGCCCAAGGGAGCCTGGTGGCTAACCGAGGCCGGCGCTTCAAGTGGGCGATTGAG
CTGAGCGGACCTGGAGGAGGCAGC------AGGGGCCGAAGTGACCGGGGCGGTGGCCAG
GGAGACTCGCTGTACCCAGTTGGTTACTTGGACAAGCAAGTGCCTGATACCAGCGTTCAA
GAGACAGATCGGATCCTAGTGGAGAAGCGCTGCTGGGACATTGCCTTGGGTCCCCTGAAA
CAGATTCCTATGAACCTCTTCATCATGTACATGGCAGGCAATACTATCTCCATCTTCCCT
ACTATGATGGTGTGTATGATGGCTTGGCGA------------------------CCCATT
CAGGCACTTATGGCCATTTCAGCCACTTTCAAGATGCTAGAAAGTTCAAGCCAGAAGTTT
CTTCAGGGTTTGGTGTATCTCATTGGGAACCTTATGGGTTTGGCATTGGCTGTTTATAAG
TGCCAGTCAATGGGACTGTTGCCTACACATGCATCAGACTGGTTAGCCTTCATTGAACCC
CCTGAGAGGATGGAGTTCAGTGGAGGAGGACTGCTTTTG
>Dog|ENSCAFG00000007959|ENSCAFT00000012721
ATGACGGCCCAGGGGAGCCTGGTGGCCAACCGAGGCCGGCGTTTCAAGTGGGCCATTGAG
CTGAGCGGGCCTGGAGGAGGCAGC------AGGAGCCGAAGTGACCGGGGCGGTGGCCAG
GGAGACTCGCTGTACCCCGTCGGTTATTTGGACAAGCAAGTGCCGGATACCAGCGTGCAA
GAGGCGGACCGCATTCTGGTGGAGAAGCGCTGCTGGGATATCGCCTTGGGGCCCCTCAAA
CAGATTCCCATGAACCTCTTCATCATGTACATGGCAGGCAATACTATCTCCATCTTCCCT
ACTATGATGGTGTGTATGATGGCTTGGCGG------------------------CCCATT
CAGGCACTTATGGCCATTTCAGCCACTTTCAAGATGCTAGAAAGTTCAAGCCAGAAGTTT
CTTCAGGGTTTGGTGTATCTCATTGGAAACCTCATGGGTTTGGCATTGGCTGTTTATAAG
TGCCAGTCAATGGGACTGCTGCCTACACATGCATCAGACTGGTTAGCCTTCATTGAGCCC
CCTGAGAGGATGGAGTTCAGTGGTGGAGGACTGCTTCTG
>Elephant|ENSLAFG00000011772|ENSLAFT00000011771
ATGACGGCCCAAGGGGGGCTGGTGGCCAACAGAGGCCGGCGCTTCAAGTGGGCCATTGAG
CTGAGCGGGCCTGGAGGAGGCAGGTTTCTTAGGGGCCGAAGTGACCGGGGCAGCGGCCAG
GGAGACTCCCTGTACCCAGTCGGTTACTTGGACAAGCAGGTGCCTGATACTAGCGTTCAA
GAGACAGACCGGATCCTGGTGGAGAAGCGCTGCTGGGACATCGCCTTGGGTCCCCTCAAA
CAGATTCCCATGAACCTCTTCATCATGTACATGGCTGGCAATACTATCTCCATCTTTCCT
ACTATGATGGTGTGCATGATGGCCTGGAGA------------------------CCTATT
CAGGCACTTATGGCCATTTCAGCCACTTTCAAGATGTTAGAAAGTTCAAGCCAGAAATTT
CTTCAGGGTTTGGTTTACCTCATTGGGAACCTCATGGGTTTGGCATTGGCTGTTTACAAG
TGTCAGTCCATGGGACTGTTGCCTACACATGCATCAGATTGGTTAGCCTTCATCGAGCCC
CCTGAGAGAATGGAGTTCAGTGGCGGGGGATTGCTTTTG
>Bowhead|bmy_18106T0
ATGACGGCCCAGGGGAGCCTGGTGGCCAACCGAGGCCGGCGCTTCAAGTGGGCGATTGAG
CTGAGCGGACCTGGAGGAGGCAGC------AGGAGCCGAAGTGACCGGGGCGGTGGACAG
GGAGACTCGCTGTACCCAGTTGGTTACTTGGACAAGCAAGTGCCTGATACCAGCGTGCAA
GAGACAGACCGGATCCTAGTGGAGAAGCGCTGCTGGGACATTGCCTTGGGTCCCCTGAAA
CAGATTCCCATGAACCTCTTCATCATGTACATGGCAGGCAATACTATCTCCATCTTCCCT
ACTATGATGGTGTGTATGATGGCTTGGCGA------------------------CCCATT
CAGGCACTTATGGCCATTTCAGCCACTTTCAAGATGCTAGAAAGTTCAAGCCAGAAGTTT
CTTCAGGGTTTGGTGTATCTCATTGGGAACCTTATGGGTTTGGCATTGGCTGTTTATAAG
TGCCAGTCAATGGGACTCTTGCCTACACATGCATCAGATTGGTTAGCCTTCATTGAGCCC
CCTGAGAGGATGGAGTTCAGTGGAGGAGGACTGCTTTTG
>Minke|BACU019286
ATGACGGCCCAGGGGAGCCTGGTGGCCAACCGAGGCCGGCGCTTCAAGTGGGCGATTGAG
CTGAGCGGACCTGGAGGAGGCAGC------AGGAGCCGAAGTGACCGGGGCGGTGGACAG
GGAGACTCGCTGTACCCAGTTGGTTACTTGGACAAGCAAGTGCCTGATACCAGCGTGCAA
GAGACAGACCGGATCCTAGTGGAGAAGCGCTGCTGGGACATTGCCTTGGGTCCCCTGAAA
CAGATTCCCATGAACCTCTTCATCATGTACATGGCAGGCAATACTATCTCCATCTTCCCT
ACTATGATGGTGTGTATGATGGCTTGGCGA------------------------CCCATT
CAGGCACTTATGGCCATTTCAGCCACTTTCAAGATGCTAGAAAGTTCAAGCCAGAAGTTT
CTTCAGGGTTTGGTGTATCTCATTGGGAACCTTATGGGTTTGGCATTGGCTGTTTATAAG
TGCCAGTCAATGGGACTCTTGCCTACACATGCATCAGATTGGTTAGCCTTCATTGAGCCC
CCTGAGAGGATGGAGTTCAGTGGAGGAGGACTGCTTTTG
