# Supplementary material for: Insights into the Evolution of Longevity from the Bowhead Whale Genome
Source: Cell Rep. 2015 Jan 6;10(1):112–22. doi: 10.1016/j.celrep.2014.12.008 (PMC4536333; doi:10.1016/j.celrep.2014.12.008)
Supplement: Supplemental Folder 2. Species Used in the Analysis of Selective Pressure Variation, Single-Gene Orthologous Families Tested, Likelihood Ratio Tests, MAKER Parameters, and Full Assembly and Read Usage Data, Related to Experimental Procedures [file mmc3.zip › Tested SGOs/reciprocal_group_3102.2.fas]

>Gibbon|ENSNLEG00000018479|ENSNLET00000023504
------------ATGCTGGCAGCTGCCTTTGCAGACTCTAACTCCAGCAGCATGAATGTG
TCCTTTGCTCACCTCCACTTTGCCGGAGGGTACCTGCCCTCTGATTCCCAGGACTGGAGA
ACCATCATTCCGGCTCTCTTGGTGGCTGTCTGCCTGGTGGGCTTCGTGGGAAACCTGTGT
GTGATTGGCATCCTCCTTCACAGTGCTTGGAAAGGAAAGCCATCTATGATCCACTCCCTG
ATTCTGAATCTCAGCCTGGCTGATCTCTCCCTCCTGCTGTTTTCTGCACCTGTCCGAGCT
ACAGCGTACTCCAAAAGTGTTTGGGATCTAGGCTGGTTTGTCTGCAAGTCCTCTGACTGG
TTTATCCACACATGCATGGCAGCCAAGAGCCTGACAATCGTTGTGGTGGCCAAAGTATGC
TTCATGTATGCAAGTGACCCAGCCAAGCAAGTGAGTATCCACAACTACACCATCTGGTCA
GTGCTGGTGGCCATCTGGACTGTGGCTAGCCTGTTACCCCTGCCGGAATGGTTCTTTAGC
ACCATCAGGCATCATGAAGGTGTGGAAATGTGCCTCGTGGATGTACCAGCTGTGGCTGAA
GAGTTTATGTCGATGTTTGGTAAGCTCTACCCACTCCTGGCATTTGGCCTTCCATTATTT
TTTGCCAGCTTTTATTTCTGGAGAGCTTATGACCAATGTAAAAAACGAGGAACTAAGACT
CAAAATCTTAGAAACCAGATACGCTCAAAGCAAGTCACAGTGATGCTGCTGAGCATCGCC
ATCACCTCTGCTCTCCTGTGGCTCCCCGAGTGGGTAGCTTGGCTGTGGGTATGGCATCTG
AAGGCTGCAGGCCCGGCCCCACCACAAGGTTTCATAGCCCTGTCTCAAGTCCTGATGTTT
TCCATCTCTTCAGCAAATCCTCTCATTTTTCTTGTGATGTCGGAGGAGTTCAGGGAAGGC
TTGAAAGGTGTATGGAAATGGATGATAACCAAAAAACCTCCAGCTGTCTCAGAGTCTCAG
GAAACACCA------------GCTGGCAACTCAGAGGGTCTTCCTGACAAGGTTCCATCT
CCAGAATCCCCAGCATCCATATCAGAAAAGGAGAAACCCAGCTCTCCCTCCTCTGGCAAA
GGGAAAACTGAGAAGGCAGAGATTCCCATCCTTCCTGATGTAGAGCAGTTTTGGCATGAG
AGGGACACAGTCCCTTCTGTACAGGACAATGACCCTATCCCCTGGGAACATGAAGATCAA
GAGACAGGGGAACGTGTTAAA---
>Gorilla|ENSGGOG00000012302|ENSGGOT00000012348
------------ATGCTGGCAGCTGCCTTTGCAGACTCTAACTCCAGCAGCATGAATGTG
TCCTTTGCTCACCTCCACTTTGCCGGAGGGTACCTGCCCTCTGATTCCCAGGACTGGAGA
ACCATCATCCCGGCTCTCTTGGTGGCTGTCTGCCTGGTGGGCTTCGTGGGAAACCTGTGT
GTGATTGGCATCCTCCTTCACAATGCTTGGAAAGGAAAGCCATCCATGATCCACTCCCTG
ATTCTGAATCTCAGCCTGGCTGATCTCTCCCTCCTGCTGTTTTCTGCACCTATCCGAGCT
ACGGCATACTCCAAAAGTGTTTGGGATCTAGGCTGGTTTGTCTGCAAGTCCTCTGACTGG
TTTATCCACACATGCATGGCAGCCAAGAGCCTGACAATCGTTGTGGTGGCCAAAGTATGC
TTCATGTATGCAAGTGACCCAGCCAAGCAAGTGAGTATCCACAACTACACCGTCTGGTCA
GTGCTGGTGGCCATCTGGACTGTGGCTAGCCTGTTACCCCTGCCGGAATGGTTCTTTAGC
ACCATCAGGCATCATGAAGGTGTGGAAATGTGCCTCGTGGATGTACCAGCTGTGGCTGAA
GAGTTTATGTCGATGTTTGGTAAGCTCTACCCACTCCTGGCATTTGGCCTTCCATTACTT
TTTGCCAGCTTTTATTTCTGGAGAGCTTATGACCAATGTAAAAAACGAGGAACTAAGACT
CAAAATCTTAGAAACCAGATACGCTCAAAGCAAGTCACAGTGATGCTGCTGAGCATTGCC
ATCACCTCTGCTCTCCTGTGGCTCCCCGAATGGGTAGCTTGGCTGTGGGTATGGCATCTG
AAGGCTGCAGGCCCGGCCCCACCACAAGGTTTCATAGCCCTGTCTCAAGTCTTGATGTTT
TCCATCTCTTCAGCAAATCCTCTCATTTTTCTTGTGATGTCGGAAGAGTTCAGGGAAGGC
TTGAAAGGTGTATGGAAATGGATGATAACCAAAAAACCTCCAACTGTCTCAGAGTCTCAG
GAAACACCA------------GCTGGCAACTCAGAGGGTCTTCCTGACAAGGTTCCATCT
CCAGAATCCCCAGCATCCATACCAGAAAAAGAGAAACCCAGCTCTCCCTCCTCTGGCAAA
GGGAAAACTGAGAAGGCAGAGATTCCCATCCTTCCTGATGTAGAGCAGTTTTGGCATGAG
AGGGACACAGTCCCTTCTGTACAGGACAATGACCCTATCCCCTGGGAACATGAAGATCAA
GAGACAGGGGAAGGTGTTAAA---
>Guinea_Pig|ENSCPOG00000003044|ENSCPOT00000003085
---------------------------------------------AGCACCATGAACGCT
TCCTTTGCTCACCTCCATTTTGCTGGAGGGTATCTGCCCTCTGACTCCAAGGACTGGAGG
ACCATCATCCCGGCTCTGTTGGTGGCTGTCTGCCTGGTGGGCTTCGTGGGGAACTTGTGT
GTGATTGGCATCCTCCTTCACAGTGTTCGGAAAGGAAAGCCATCCCTGATCTACTGTCTG
ATCCTCAATCTCAGCCTGGCAGATCTCTCCCTCCTCCTGTTTTCTGCACCTGTACGAGCC
ATAGCATACGCCAAAGGTGCCTGGGATCTAGGCTGGTTTGTCTGCAAGTCCTCTGACTGG
TTCACCCACACATGCTTGGCAGCCAAGAGCCTGACAATGGTTGCAGTGGCCAAAGTATGT
TTCATGTATGCAAGTGACCCAGCCAAGCAAGTAAGTATCCACAGCTGCACCATCTGGTCA
GTGCTGGTGGCCATCTGGGCTGTGGCCAGCCTGCTGCCCCTGCCGGAATGGATTTTCAGC
ACCACCAGGCATCACGCAGGTGTGCAAATGTGCCTCATGGATGTACCAGCTGGGGCCAAA
GAGTTCATGTCAATGTTTGGTAAGCTCTACCCTCTCGTAGTATTTTGCCTTCCGTTACTT
CTGGCCAGCTTTTACTTCTGGAGAGCTTACAGCCAATGTAAAAAACGAGGAGCGAAAACT
CAAAACTGTAGAAATCAGATGTGTTCAAAGCAACTCACAGTGATACTGCTGAGCACTGCC
ATCACCTCAGCTCTGCTGTGGCTCCCCGAGTGGGTATCTTGGCTGTGGATATGGCACCTG
AAGGCTGGAGGCCCAACCCCACCACAGGGTTTCATAGCCCTGTCTCAAGTCCTAATGTTT
TCCAACTCTTCAGCAAATCCTCTCATTTTTCTTGTGATGTCTGAAGAGTTCAAGGAAGGC
TTGAAAGCCTTGTGGAAATGGATGGTAACCAAAAACCCAGCT---GCCTTGGAGTTGCAG
GAAACACCA------------GCTGCTAACACTGAGGTCCTTCCTGACAAAGCTCCATCC
CTAGAGTCCCCAACGTCCACT------GCAGAAAAGCCTGGCTCTCCCAACTCCAGCAAA
GACAAGAAG---AAGGCAGAGATTCCCATCCTCCCTGATGTAGAGCAGTTTTGGCAGGAG
AGAGACACTTTTCCTTCCGTACAAGACAGTGACCCTATCCCCTGGGAACATGAAGATCAA
GAGATAGAGGGTTGCGGT------
>Horse|ENSECAG00000005037|ENSECAT00000004923
------------ATGCTGGCAGCTGCCTTTGCAGACTCCAACTCCAGCACCATGAATGTG
TCTTCTGCTCACCTCCACTTTGCTGGAGGGTACCTGCCTTCTGACTCCAAGGACTGGAGG
ACTATAGTCCCAGCTCTCTTGGTGGCTGTCTGCCTGGTGGGCTTCGTGGGAAACCTGTGT
GTGATGGGCACCCTCCTTCATCGTGCTTGGAAAGGAAAGCCATCCATGATCCACTCCCTG
ATTCTGAATCTCAGCCTGGCTGATCTCTCTCTCCTGCTCTTTTCTGTGCCTGTCCGAGCT
ACAGCATACTCCAAAGGTGTTTGGGATCTAGGCTGGTTTGTCTGCAAGTCCTCTGACTGG
TTCATCCACACATGCATGGCAGCCAAGAGCCTGACAATCGTTGCAGTGGCCAAAGTATGC
TTCATGTATGCAAGTGACCCAGCCAAGCAAGTAAGTATCCACAACTGCACCATCTGGTCA
GTGCTGGTGGCCATCTGGGCTGTGGCCAGCCTGCTACCCTTACCAGAATGGTTCTTTAGC
ACCACTAGGCATTACGCAGGTGTGGAAATGTGCCTCATGGATGTACCCGCTGTGGCCAAA
GAGTTCATGTCAATGTTTGGTAAGCTCTACCCTCTCCTGGTATTTTGCTTTCCATTACTC
TTCGCCAGCTTTTATTTCTGGAGAGCTTATGGCCAATGCCAAAAACGAGGAACTAAGACT
CAAAATCTTAGAAACCAGATGCGCTCAAGGCAACTCACAGTGATGCTGCTGAGCATTGCC
ATCATCTCTGCTATTCTGTGGCTCCCTGAATGGGTAGCTTGGCTGTGGATATGGCACGTG
AAAGCTGGAGGCCCAGCCCCACCACAAGGTTTTATAGCCCTATCTCAAGTTCTAATGTTT
TCCATCTCTTCAGCAAATCCTCTCATTTTTCTAGTGATGTCAGAGGAGTTCAAGGAAGGC
TTCAAAGGCTTATGGAAATGGATGATAACCAAAAAACATCCCACTGCCTCTGAGTCTCAG
GAAATACCA------------ACTGGTAACTCAGAGGTCCTTCCTGACAATGTGCCATCT
CTAGAGTCCCCAACATCCACACGAGACAAAGAGGAAACTGGTTCTCCCTCCTGCAGCAAA
GAGAAAAGTGACAAGGCAGAGATTCCCATCCTCCCTGATGTAGAGCAGTTTTGGCATGAG
AGGGACACAGTCCCTTGTGTACAAGACAATGACCCTATGCCCTGGGAACATGAAGGTCAA
GAGACAGGC---------------
>Mouse|ENSMUSG00000042816|ENSMUST00000054738
ATGGGAAAGGCAATGCTGAGAGCTGGGTTTGCCGACACCAATTCCAGCAACATGAACGAG
TCGTTTGCTCGCCTCCACTTTGCAGGAGGCTACCTGCCGTCTGACTCCAAGGACTGGAGG
ACCATCATTCCGTCTCTCTTGATGGCCGTGTGCCTGGTGGGTCTCGTGGGAAACCTGTGT
GTGATTGGCATTCTCCTTCATGGCGTTTGGAAAAGAAAGCCATCCACGATCCACTCCCTG
ATTCTGAATCTAAGCCTGGCTGACTTCTCTCTCCTGCTCTTCTCTGCACCTGTCCGAGCG
GCAGCATACTCCAAGGGCGTTTGGGATCTCGGCTGGTTCATCTGCAAGTCCTCTGACTGG
TTCACCCACGTGTGCATGGCAGCCAAGAGCTTGACATTTGTTGTGGTAGCCAAAGCATGC
TTCGCGTATGCAAGTGACCCAGCCAAGCAAGAGAGTATCCACAGCCGCACCATCTGGTCA
GTGCTGGCGGGCATCTGGGTTGTAGCCAGCCTGCTTCCCCTGCCAGAATGGCTCTTTAGC
ACCACCAGACGTCACGCAGGTGTGGAAATGTGCCTCGTGGATGTGCCAGCTGTGGCAGAA
GAATTCATGTCCATGTTCGGTAAGCTCTACCCTCTGCTGGTGTTCTGCCTTCCTTTACTT
CTGGCTGGCGTTTATTTCTGGCGAGCTTATGACCAATGTAAGACACGATGTACGAAAACT
CGAAATCTGAGAGACCAGATGCGTTCAAAGCAACTCACAGTGATGCTGCTAAGCACTGCA
ATCATCTCTGCTCTTCTGTGGCTCCCAGAGTGGATAGCCTGGCTGTGGGTATGGCATGTG
AAGGCTGGAGGGCCGATGCCACCACAGGGGTTCATAGCCCTGTCTCAAGTTCTCATGTTT
TTCACCTCCACAGCAAACCCTCTCATTTTTCTAGTTATGTCTGAAGAGTTCAAGGCAGGC
TTGAAAGGCCTATGGAAATGGATGATAACCAGAAAGCCAGCAGTTACTTCAGAGGTTCAG
GAGGCACCT------------GCTGGAAACACAGAGGCCCTTCCCGGAAAGGCTCCATCA
CCAGAGACCCAAACATGCATCCTAGACACAGACGGACGTGGGTCTCCTGATGACAGCAAA
GAGAAATCTGGTAAGGTGGTGGCTCCCATCCTCCCTGACGTGGAGCAGTTTTGGCACGAG
AGGGATGCTGTCCCTTCAGCACAAGACAATGACCCTATACCCTGGGAACACGAAGGCCAA
GAGACAGAGGGCTGCAAT------
>Opossum|ENSMODG00000010101|ENSMODT00000012880
------------ATGCTAGCAGCAGACTCAGACGACTCCAACTTCAGCACCATGAACACT
TCATTAGCAAGACTCCACTTTGCAGGAGGCTATCAGCCCTATGACTCCAAGGACTGGAGG
TCCATCATTCCTGCTTTTTTGGTGGCAATCTGTTTAGTAGGTTTTGCAGGGAACCTGTGT
GTGATCAGCATTCTCCTACATGGTGCTTGGAGAGGAAAATCATCCATGATCAACTCCCTG
ATTTTAAACCTGAGCCTAGCTGATCTCTTTCTCCTGCTATTTTCTGCACCTCTTCGGGCA
GCAGCATACTCCAAAGGTGTTTGGGATATGGGATGGTTTGTCTGCAAATCCTCTGACTGG
TTCACCCACACATGCATGGCAGCCAAGAGTCTAACAATTGTTGTGGTAGCAAAAGCATGC
TTTATGTATGCAAGCAACCCAGCCAAGCAAATGAATATCAACAACTGCACAATATGGACA
GTACTGGTAGTCATCTGGGCCACGGCTTGCCTCTTACCCTTGCCGGAATGGTTCTTTAGC
ACCATTAGACACCACGAAGGTGTGGAGATGTGCATCATGGATGTGCCAGCTCTGGCCCAG
GAGTTCACTTCTATGTTTGGTAAGCTCTACCCTCTCCTTGTATTTTGCCTTCCTTTGCTC
TTTGCTGGCATGTATTTTTGGAAGGCTTACTGTCAGTACCAATGCAGAGGAACCAAGACC
CCAAATTTGAGAAACCAGATCCGATCCAGGCGACTCACAATGATGCTGTTAAGTGTCACT
ATAACTTCTGCCATCATGTGGCTACCAGAATGGATAGCCTGGCTATGGGTATGGCATCTA
AAGACAGGAAGCCCTGTTCCACCTCAAGGTTTTATAGCCGTATCTCAAGTCCTTATGTTT
TCTATCTCTTCTGCAAACCCTTTCATTTTCTTAGCAATGTCTGAAGAATTTAAA---GGC
TTCAAAGATTTCTGGAAATGGCTGACATCAAAAAAGCCTCTACCTGACCCAAATTTGCAA
GGAACACCA------------GCCAGTAACTCACAGGTCATTTCAGAAAACGTCCAATCT
CAAGAGCCCCTGCCATCTGTACCAGACAAAGAGAAACCTGGATCTTCCCCCTCTGGTGAA
GAGAAAACAGACAAG---GAGATTCCCATCCTACCTGATGTGGAACAGTTTTGGCATGAA
AGGGACATTGCCCCTACTGAGCAAGACAATGACCCTATCCCCTGGGAACATGGTTCTGAG
GCAGCAGGTTGTAGTAAA------
>Orangutan|ENSPPYG00000015912|ENSPPYT00000018515
------------ATGCTGGCAGCTGCCTTTGCAGACTCTAACTCCAGCAGCATGAATGTG
TCCTTTGCTCACCTCCACTTTGCCGGAGGGTACCTGCCCTCTGATTCCCAGGACTGGAGA
ACCATCATCCCAGCTCTCTTGGTGGCTGTCTGCCTGGTGGGCTTCGTGGGAAACCTGTGT
GTGATTGGCATCCTCCTTCACAATGCTTGGAAAGGAAAGCCATCCATGATCCACTCCCTG
ATTCTGAATCTCAGCCTGGCTGATCTCTCCCTCCTGCTGTTTTCTGCACCTGTCCGAGCT
ACAGCGTACTCCAAAAGTGTTTGGGATCTAGGCTGGTTTGTCTGCAAGTCCTCTGACTGG
TTTATCCACACATGCATGGCAGCCAAGAGCCTGACAATCGTTGTGGTGGCCAAAGTATGC
TTCATGTATGCAAGTGACCCAGCCAAGCAAGTGAGTATCCACAACTACACCATCTGGTCA
GTGCTGGTGGCCATCTGGACTGTGGCTAGCCTGTTACCCCTGCCGGAATGGTTCTTTAGC
ACCATCAGGCATCATGAAGGTGTGGAAATGTGCCTCGTGGATGTACCAGCTGTGGCTGAA
GAGTTTATGTCGATGTTTGGTAAGCTCTACCCACTCCTGGCATTTGGCCTTCCATTATTT
TTCGCCAGCTTTTATTTCTGGAGAGCTTATGACCAATGTAAAAAAAGAGGAACTAAGACT
CAAAATCTTAGAAATCAGATACGCTCAAAGCAAGTCACAGTGATGCTGCTGAGCATCGCC
ATCACCTCTGCTCTCCTGTGGCTCCCTGAATGGGTAGCTTGGCTGTGGGTATGGCATCTG
AAGGCTGCAGGCCCAGCCCCACCACAAGGTTTCATAGCCCTCTCTCAAGTCCTGATGTTT
TCCATCTCTTCAGCAAATCCTCTCATTTTTCTTGTGATGTCGGAGGAGTTCAGGGAAGGC
TTGAAAGGTGTATGGAAACGGATGATAACCAAAAAACCTCCAACTGTCTCAGAGTCCCAG
GAAACACCA------------GCTGGCAACTCAGAGGGTCTTCCTGACAAGGTTCCATCT
CCAGAATCCCCAGCATCCATACCAGAAAAAGAGAAACCCAGCTCTCCCTCCTCTGGCAAA
GGGAAAACTGAGAAGGCAGAGATTCCCATCCTTCCTGATGTAGAGCAGTTTTGGCATGAG
AGGGACACAGTCCCTTCTGTACAGGACAATGACCCTATCCCCTGGGAACATGAAGATCAA
GAGACAGGGGAAGGTGTTAAACAG
>Platypus|ENSOANG00000006850|ENSOANT00000010920
------------------GAAATCGCCGCCCCGGGCTCCAACTCCAGCATCATGAACACC
TCCCGGCCTCAGTTCCACTTCTCCGGAGGCTATCAGCCCCATGACTCCCACGAGTGGAGA
CGGGTCATTCCGGCTCTCTTAGCAGCCATCTGCCTGCTGGGTTTCACGGGAAACCTGTGC
GTGATTTGCACCCTCCTCTACGGCGCTCGGAAAAAGAAACCTTCCATGATCCACTCCCTA
ATCCTGAACCTGAGCGCGGCCGACCTCTCGCTCCTGCTGTTCTCAGCCCCCTTCCGGGCA
GCGGTGTATTCCAGGGGGGCTTGGAACCTGAGTTGGTTTGCGTGCAAGTCGGCGGACTGG
TTCGCCCACACGTGCATGGTGGCCAAGAGCCTGACCACGGCCGTGGTGGCCAGAGTGTGC
TTCCTGTACGCCAGGAACCCGGCCAAACAGGGACACCTCAACCAGGGCACCGTCTGGGCG
GTGCTGCTGGCCATCTGGGGGACGGCGGCCCTCTTGCCCCTGCCGGAATGGTTCTTCACC
ACCTTCAGGCACGAAGCGGGGGCGGGAGTGTGCGTCATGGACGTGCCGGCCCCGGCTCAA
AGGTTCGTGTACGTATTTGGTAAGCTCTACCCGCTCCTCGCCTTTGGCTTCCCTCTGCTC
TTCTCCGGCTTTTACTTCTGGAAGGCTTACGGTCAGTGCCGGCGTCGGGGAACCAAGACC
CAGAACCTGAGGAACCAGATGCGGTCCAGGCGGCTGACGGTGATGCTGCTGAGCGTCACC
GTGACCGCCGCGATCCTGTGGCTCCCAGAATGGTCCGCTTGGCTCTGGGTTTGGAATCTC
AGGGAGGGAAGTCCTGCCCCACCCCAAGGCCTCATAGCCCTGTGTCAAGTGTCCATGTTT
GCCATTTCGGCTGCGGACCCCCTCATCTTTCTAGTGATGTCGGAGGAGTTCAAAGAAGGC
TTCAAAAGTCTGTGGAAATGGCTGACGTCGAAAAGAGCCTTACCGGTCCCG---------
GGGTCCCCGGCCGCGGTCCAGGCGGGTCGCCCTCAGGTCCTCCCGGACGCCGGCCCACCT
CCGGACTCCGGGCTGCCCAACTCGGAGAGAGAGAAACCGGAGTGTCTCCCCAAA---GAG
GAAAGTGTAGAGAAGAAGGAGAACCCCGTCCTTCCAGACGTAGAACAATTCTGGCACGAG
AGGGACTCGGGCCCTTCTGCTCAAGATAACGACCCGATCCCTTGGGAACACGAAGAGCAA
GAGACAGTAGGTAGCGAGAAA---
>Rabbit|ENSOCUG00000006177|ENSOCUT00000006176
------AAGGTGATGCTGGCAGCTGCCTTTGCCGACTCCAACTCCAGCACCATGAACGTG
TCCTTTGCTCACCTCCACTTTGCTGGAGGGTACCTGCCTCTGGACTCCAAGGACTGGAGG
ACCGTCATCCCCGCTCTCCTGGTGGCTGTCTGCCTGGTGGGCTTCCTGGGAAACCTGTGT
GTGATTGGCATACTGCTTCACAGTGCTCGGAAAGGCAAGCCATCCATGATCCACTCCCTG
ATTCTCAATCTCAGCCTGGCTGACCTCTCCCTCCTCCTGTTTTCTGCACCCGTCCGAGCT
ACAGCGTACTCCAAAGGTGTTTGGGATCTAGGCTGGTTTGTCTGCAAGTCCTCTGACTGG
TTCATCCATACGTGCATGGCAGCCAAGAGTCTGACGATCGTTGCCGTGGCCAAAGTATGT
TTCATGTACGCGAGTGACCCAGCCAAGCAAGTAGGTAACTACAGGCGCACCTTGTGCTGG
GTGCTCGTGGCCATCTGGGCCGTGGCTGGGCTGCTGCCCCTGCCAGAATGGTTCTTTAGC
ACCACCAGGAATCAAGCAGGTGTGGAGATGTGTCTCATGGATGTACCAGCTGTGGCCGAA
GTGTTCGTGTCAATGTTTGGGAAGCTCTATCCTCTGCTGGTATTTTGCCTTCCGTTACTC
TTTGCCAGTTTTTATTTCTGGAGAGCTTATGGTCAATGTAAAAAAAAAGGAAGTAAGACT
CATAATCTTAGAAACCAGATGCGCTCCAAGCAACTCACAACGATGCTGCTGATCACTGCC
GTCACCTCTGCCCTCCTGTGGCTCCCCGAGTGGATAGCTTGGCTCTGGGTTTGGCATCTG
AAGGCAGGGGGCCCGACCCCACCCCAAGGCTTCATAGCCCTGTCTCAAGTCCTCGTGTTT
TCCATCTCGTCAGCAAACCCTCTGATTTTTCTAATGATGTCTGAGGAGTTCAAGGCAGGC
TTAAAAGGCTTATGGAAGTGGACGGTAACTAAAAAATCTCCAATTGTCTCCGAGTCTCAG
GAAATCGCA------------GCCGGTAACCCACAGGTCCTTCCTGATGAGCTCCCATCT
CCGGAGTCCCGGATATCCACTCCAGGCAAAGAGAAGACTGGTTCTCCCTCCTCCGGCAGA
GAGAAAACAGAGAAGGCAGAGATCCCCGTCCTCCCTGATGTAGAGCAGTTCTGGCACGAG
AGGGACACAGTTCCTTCTGAACAAGACAACGATCCTGTCCCCTGGGAACATGAAGATCAA
GAGACAGGGGATTGTGAT------
>Rat|ENSRNOG00000027103|ENSRNOT00000043544
ATGGGGAAGGCAACGCTG---GCAGTCTTTGCTGACTCCGATTCCAGCAACATGAACGAG
TCATTTGCTCACCTCCACTTTGCAGGAGGCTACCTGCCATCTGACTCCAAGGGCTGGAGG
ACCATCATTCCATCTCTCTTGGCGGCTGTGTGCCTGGTGGGCTTCGTTGGAAACCTATGT
GTGATTGGCCTTCTCCTTCATGGTGTTTGGAAAAGAAAGCCATCCATGATCCACTCCCTG
ATTCTCAATCTCAGCCTGGCTGACATCTCTCTCCTGCTCTTTTCTGCACCTGTCCGAGCT
ACGGCATACGTCAAAGGTGTTTGGGATCTAGGCTGGTTTGTCTGCAAGTCCTCTGACTGG
TTCACCCACATGTGCATGGCAGCCAAGAGCTTGACATTTGTTGTAGTAGCCAAGGTGTGC
TTCATGTACGCAAGTGACCCAGCCAAGCCAGTGGGTACCCACAACTGCACCATCTGGTCA
CTGCTGGGAGCCATCTGGGTGGTAGCCAGCCTACTTCCCCTGCCAGAATGGTTCTTTAGC
ACCACCAGACATCACGCAGGTGTGGAAATGTGCCTCGTGGATGTGCCAGCTGTAGCAGCA
GAATTCATGTCACTGTTCGGTAAGCTCTACCCTCTGCTGGTGTTTTGCCTTCCTTTACTT
TTGGCTGGCTTTTATTTCTGGCGAGCTTATAACCAATGCAAAATACGCTGTGCGAAAACT
CAAAATCTTAGGAACCAGATGCGTTCAAAACAACTCACGGTGATGCTGCTGAGTACTGCC
GTCACCTCTGCTCTTCTGTGGCTCCCCGAATGGATAGCCTGGCTGTGGGTTTGGCATCTG
AAGGCTGGAGGTCCAATGCCACCGCAGGGTTTTATAGCCCTGTCTCAAGTCCTGATGTTT
TCCATCTCCACAGTGAATCCTCTCATATTTCTAATGATGTCTGAAGAGTTCAAGGCAGGC
TTGAAAGGCATATGGAAATGGATGATAACCAGAAAGCCTGTAGTTACCTCAGAGGTTCAG
GAGGTACCA------------GCTGGAAACATTGAGACCCTTCCTGGTAAGGCTCCATCT
CCAGAGACCCAAACATGCATTCCAGACACAGACAGATGTGGCTCTCCTGACTCCAGCAAA
GAGACAACTGACAAGGTGATGGTTCCCATCCTCCCTGATGTTGAGCAGTTTTGGCACGAG
AGGGATGTTGGCCCTTCGGCACAAGACAATGACCCTATACCCTGGGAACATGAAGGCCAA
GAGACAAAGGGCTGCAAT------
>Macaque|ENSMMUG00000023287|ENSMMUT00000032758
------------ATGCTGGCAGCTGCGTTTGCAGACTCTAACTCCAGCAGCATGAATGTG
TCCTTTGCTCATCTCCACTTTGCCGGAGGGTACATGCCCTCTGATTCCCAGGACTGGAGA
ACCATCATCCCGGCTCTCTTGGTGGCTGTCTGCCTGGTGGGCTTCGTGGGAAACCTGTGT
GTGATTGGCATCCTCCTTCACAATGCTTGGAAAGGAAAGCCATCCATGATCCACTCCCTG
ATTCTGAATCTCAGCCTGGCTGATCTCTCTCTCCTGCTGTTTTCTGCACCTGTCCGAGCT
ACAGCATACTCCAGAAGTGTTTGGGATCTAGGCTGGTTTGTCTGCAAGTCCTCTGACTGG
TTTATCCACACATGCATGGCAGCCAAGAGCCTGACAATCGTTGTGGTGGCCAAAATATGC
TTCATGTATGCAAGTGACCCGGCCAAGCAAGTGAGTATCCATAACTACACCATCTGGTCC
GTGCTGGTGGCCATCTGGACTGTGGCCAGCCTGTTACCCCTGCCAGAATGGTTCTTTAGC
ACCATCAGGCATCATGAAGGTGTGGAAATGTGCCTCGTGGATGTACCAGCTGTGGCTGAA
GAGTTTATGTCAATGTTTGGTAAGCTCTACCCACTCCTGGCATTTGGCCTTCCATTACTT
TTTGCAAGCTTTTATTTCTGGAGAGCTTATGACCAATGTAAAAAACGAGGAACTAAGACT
CAAAATCTTAGAAACCAGATACGCTCAAAGCAAGTCACAGTGATGCTGCTGAGCATCGCC
ATCACCTCTGCTCTCCTGTGGCTCCCCGAGTGGGTAGCTTGGCTGTGGGTATGGCATCTG
AAGGCTGCAGGCCCGGCCCCACCACAAGGGTTCATAGCCCTGTCTCAAGTCCTGATGTTT
TCCATCTCTTCAGCAAATCCTCTTATTTTTCTTGTGATGTCAGAGGAGTTCAGGGAAGGC
TTGAAAGGTGTATGGAAATGGATGATAACCAAAAAACCTCCAGCTATCTCAGAGTCGCAG
GACATACCA------------GCTGGCAACTCAGAGGGTCTTCCTGACAAGGTTCCATCT
CCAGAATCCCCAGCATCCATACCAGAAAAAGAGAAACCCAGCTCTCCTTCCTCTGGCAAA
GGGAAAACTGAGAAGGCAGAGATTCCCGTCCTTCCTGATGTAGAGCAGTTTTGGCATGAG
AGGGACACAGTCCCTTCTGTACAGGACAATGACCCTATCCCCTGGGAACATGAAGATCAA
GAGACAGGGGAAGGTGTTAAA---
>Marmoset|ENSCJAG00000021711|ENSCJAT00000042696
------------CTGCTGGCTGCTGCCTTTGCAGACTCTAACTCCAGCAGCATGAACACG
TCCTTTGCTCACCTCCACTTTGCCGGAGGGTACCTGCCCTCTGATTCCCAGGACTGGAGA
ACTATCATTCCAGCTGTCTTGGTGGCTGTCTGCCTGGTGGGCTTCGTGGGAAACCTGTGT
GTGATTGGCATCCTCCTTCACAATGCTTGGAAGGGAAAGCCATCCATGATCCACTCCTTG
ATTCTGAATCTCAGCCTGGCTGATCTCTCCCTCCTGCTGTTTTCTGCACCTGTCCGAGCT
ACAGCATACTCCAAAAGTGTTTGGGATCTAGGCTGGTTTGTCTGCAAGTCGTCTGACTGG
TTCATCCACACATGCATGGCAGCCAAGAGCCTGACAATCGTTGTGGTGGCCAAAGTATGC
TTCATGTATGCAAGTGACCCAGCCAAGCAAGTGAGTATCCACAACTGCACCATCTGGTCA
GTGCTGGTGGCCATCTGGACTGTGGCTAGCCTGTTACCCCTGCCGGAATGGTTCTTTAGC
ACCATCAGGCATCACGCAGGTGTGGAGATGTGCCTCGTGGATGTACCAGCTGTGGCCAAA
GAGTTTATGCTGATGTTTGGTAAGCTCTACCCACTCCTGGCATTTGGCCTTCCATTACTT
TTTGCCAGCTTTTATTTCTGGAGAGCTTATGGCCAATGTAAAAAACGAGGAACTAAGACT
CAAAATCTTAGAAACCAGATACGCTCAAAGCAGGTCACAGTGATGCTGCTGAGCATTGCC
ATCACCTCTGCTCTCCTGTGGCTCCCTGAGTGGGTAGCTTGGCTATGGGTATGGCATCTG
AAGGCTGCAGGTCCAGCCCCACCACAAGGTTTCATAGCCCTGTCTCAAGTACTGATGTTT
TCCATCTCATCAGCAAATCCTCTCATTTTTCTTGTGATGTCGGAGGAGTTCAGAGAAGGC
TTGAAAGGCTTATGGAAATGGATGATAACCAAAAAACCTCCAACTGTCTCAGAGTCTCAG
GAAACACCA------------GCTGGCAACTCAGAGGGCCTTCCTGACAAGGTTCCATCT
CCAGAGTCCCCAGCATCCACACCAGAAAAAGAGAAACCCAGCTCTCCCTCCTCTGGCAGA
GGGAAAACTGAGAAGGCAGAGATTCCCATCCTTCCTGATGTAGAGCAGTTTTGGCATGAG
AGGGACACAGTCCCTTCTGTACAGGACAATGACCCTATCCCCTGGGAACATGAAGATCAA
GAGACAGGGGAATGTGTTAAA---
>Microbat|ENSMLUG00000015909|ENSMLUT00000015906
---------------------GCGGCCTTTGCAGACTCCAACTCCAGCACCATGAACGTG
TCCTTTGCTCACCTCCACTTTGCCGGAGGGTACCTGCCCTCTGACTCCAAGGACTGGAGG
ACCATCGTCCCGGCTCTCCTGGTGGCCGTCTGCCTGGTGGGCCTCGTGGGGAACCTGTGT
GTGCTTGGCATCCTCCTTCACAGAGCTTGCAAGGGAAAGCCATCCCTGATCCACTCCCTG
ATTCTGAACCTCAGCCTGGCGGATCTCTCTCTCCTGCTGTTTTCTGCGCCTGTCCGAGCT
ACCGCGTACGCCAGAGGTGTTTGGGACCTGGGCTGGTTTGTCTGCAAATCCTCTGACTGG
TTCACCCACACGTGCATGGCAGCCAAGAGCCTGACAATCGTCGCCATGGCCAAAGTCTGC
TTCCTGTATGCAAGGGACCCAGCCAAGCAAGTCAGTATCCACAGCTGCACCATCTGGTCG
GTGCTGGCGGCCATCTGGGCAGTGGCTGGCCTGCTGCCCCTGCCAGAATGCTTCTTCAGC
ACCACCAGGCTGCATGCAGGCGTGGAGATGTGCCTCCTGGATGTGCCCGCGGTGGCCGAA
GTGTTCATGTCCATCTTTGGTAAGCTCTACCCTCTCCTGGTATTTTGCCTGCCGTTACTC
TTTGCCGGCTTTTATTTCTGGAGAGCTTATGGGCAATGTCAGAGACGAGGAACTAAGACC
CGGCATCTTAGGAACCAGATGCGCTCAAAGCGGCTGACGGTGATGTTGCTCAGCATGGCC
ATCACCTCGGCTGTCCTGTGGCTCCCGGAATGGGCAGCCTGGCTGTGGATGTGGCACCTG
AAGGCTGGCGGCCCGGCCCCACCCCAGGGGTTTACAGCCCTGTCTCAAGTCCTGATGTTT
TCCATCTCCTCAGCAAATCCTCTCATCTTTCTAGCGATGTCAGGGGAGTTCAAGGAAAGC
GTGAAAGGCTTATGGAAATGGATG---ACCAAAAAGCAACCAGCTGCCGCAGAGTCTCAG
GAACCACCA------------GCTGGGGACTCGGAGGCCCTTCCTGACAACTTTCCCTCT
CCAGGGTCCCCAGTATCCACACCAGAGAAAGAGGAGACCGGCTCTCCTGCCTCCAGGAGA
GAGAGAAGCCAGAAGGCAGAGATGCCCATCCTCCCCGACGTGGAGCAGTTCTGGCACGAG
AGGGACACAAACCCTTGTGAGCAAGACAATGACCCTATCCCCTGGGAGCATGAAGATCGA
GAGACAGGAGACTGTGGAAAA---
>Human|ENSG00000173250|ENST00000311104
------------ATGCTGGCAGCTGCCTTTGCAGACTCTAACTCCAGCAGCATGAATGTG
TCCTTTGCTCACCTCCACTTTGCCGGAGGGTACCTGCCCTCTGATTCCCAGGACTGGAGA
ACCATCATCCCGGCTCTCTTGGTGGCTGTCTGCCTGGTGGGCTTCGTGGGAAACCTGTGT
GTGATTGGCATCCTCCTTCACAATGCTTGGAAAGGAAAGCCATCCATGATCCACTCCCTG
ATTCTGAATCTCAGCCTGGCTGATCTCTCCCTCCTGCTGTTTTCTGCACCTATCCGAGCT
ACGGCGTACTCCAAAAGTGTTTGGGATCTAGGCTGGTTTGTCTGCAAGTCCTCTGACTGG
TTTATCCACACATGCATGGCAGCCAAGAGCCTGACAATCGTTGTGGTGGCCAAAGTATGC
TTCATGTATGCAAGTGACCCAGCCAAGCAAGTGAGTATCCACAACTACACCATCTGGTCA
GTGCTGGTGGCCATCTGGACTGTGGCTAGCCTGTTACCCCTGCCGGAATGGTTCTTTAGC
ACCATCAGGCATCATGAAGGTGTGGAAATGTGCCTCGTGGATGTACCAGCTGTGGCTGAA
GAGTTTATGTCGATGTTTGGTAAGCTCTACCCACTCCTGGCATTTGGCCTTCCATTATTT
TTTGCCAGCTTTTATTTCTGGAGAGCTTATGACCAATGTAAAAAACGAGGAACTAAGACT
CAAAATCTTAGAAACCAGATACGCTCAAAGCAAGTCACAGTGATGCTGCTGAGCATTGCC
ATCATCTCTGCTCTCTTGTGGCTCCCCGAATGGGTAGCTTGGCTGTGGGTATGGCATCTG
AAGGCTGCAGGCCCGGCCCCACCACAAGGTTTCATAGCCCTGTCTCAAGTCTTGATGTTT
TCCATCTCTTCAGCAAATCCTCTCATTTTTCTTGTGATGTCGGAAGAGTTCAGGGAAGGC
TTGAAAGGTGTATGGAAATGGATGATAACCAAAAAACCTCCAACTGTCTCAGAGTCTCAG
GAAACACCA------------GCTGGCAACTCAGAGGGTCTTCCTGACAAGGTTCCATCT
CCAGAATCCCCAGCATCCATACCAGAAAAAGAGAAACCCAGCTCTCCCTCCTCTGGCAAA
GGGAAAACTGAGAAGGCAGAGATTCCCATCCTTCCTGACGTAGAGCAGTTTTGGCATGAG
AGGGACACAGTCCCTTCTGTACAGGACAATGACCCTATCCCCTGGGAACATGAAGATCAA
GAGACAGGGGAAGGTGTTAAA---
>Orca|XP_004280444.1
------------ATGCTGACAGCTGCCTTGGCAGACTCCAACTCCAGCACCATGAACGGG
TCCTTTGCTCACCTCCACTTTGCCGGTGGGTACCTGCCCTCTGACTCCAAGGACTGGAGG
ACCATAGTCCCAGCTCTTTTGGTGGCTGTCTGCCTGGTGGGCTTCGTGGGGAATCTGTGT
GTGATTGGCATCCTCCTCCACAGTGCTTGGAAAGGAAAGCCATCCATGATCCACTCCCTG
ATTCTGAATCTCAGCCTGGCTGATCTCTCTCTCCTGATGTTTTCTGCACCTGTCCGAGCT
ACAGCATACTCCAAAGGTGTTTGGGATCTAGGCTGGTTTGTCTGCAAGTCCTCTGACTGG
TTCATCCACACATGCATGGCAGCCAAGAGCCTGACAATCGTTGCAGCGGCCAAAGTATGC
TTCATGTATGCTTGTGACCCAGCCAAGCAAGAAAATATCCACAACTGCACCATCTGGTCG
GTGCTGGCAGCCATCTGGGCTGTCGCTAGCCTGCTACCCCTGCCAGAATGGTTCTTTAGC
ACCACCAGGCATCACGCAGGTGTGGAAATGTGCCTCATGGATGTACCCGCTATGGCCGAA
GAGTTCATGTCAACGTTTGGTAAGCTCTACCCTCTCCTGGTATTTTGCTTTCCGTTACTC
TTTGCCGGCTTTTATTTCTGGAGAGCTTATGGCCAATGTCAGAAACGAGGAAATAAGACT
CAAAATCTTCGAAGCCAGATGCACTCAAAGCAACTCACAGTGATGTTGCTGAGCATTGCC
ATCACCTCCGCTATTCTGTGGCTCCCTGAATGGATAGCGTGGTTGTGGATGTGGCATCTG
AAGGCCGGAGGCCCGGCCCCACCGCAAGGTTTTATAGCCCTGTCTCAAGTCCTAATGTTT
TCCATCTCTTCAGCAAATCCTCTCATTTTTCTAGTGATGTCAGAGGAGTTCAAGGAAGGC
TTAAAAGGCTTATGGAAATGGATGATAACAAAAAAACATCCAACTGCTTCAGAGTCTCAG
GAAACACCC------------ACTGGTAACTCACAGGTCCTTCGTGACAATGTTCCATCT
CCAGAATCCCCATCATCCATCCCAGAGAGAGAGAAAACTAGCTCTCCCTCATCCAGCAAA
GAGAAGGCTGAGAAGGCAGAGATTCCCATTCTCCCTGATGTAGAGCAGTTTTGGCATGAG
AGAGACACAGTCCCTTGTGTACAGGACAATGACCCTATCCCCTGGGAACACGAAGATCAA
GAGACAGGAGATGGTGATAAA---
>Chimp|ENSPTRG00000017376|ENSPTRT00000032146
------------ATGCTGGCAGCTGCCTTTGCAGACTCTAACTCCAGCAGCATGAATGTG
TCCTTTGCTCACCTCCACTTTGCCGGAGGGTACCTGCCCTCTGATTCCCAGGACTGGAGA
ACCATCATCCCGGCTCTCTTGGTGGCTGTCTGCCTGGTGGGCTTCGTGGGAAACCTGTGT
GTGATTGGCATCCTCCTTCACAATGCTTGGAAAGGAAAGCCATCCATGATCCACTCCCTG
ATTCTGAATCTCAGCCTGGCTGATCTCTCCCTCCTGCTGTTTTCTGCACCTATCCGAGCT
ACGGCGTACTCCAAAAGTGTTTGGGATCTAGGCTGGTTTGTCTGCAAGTCCTCTGACTGG
TTTATCCACACATGCATGGCAGCCAAGAGCCTGACAATCGTTGTGGTGGCCAAAGTATGC
TTCATGTATGCAAGTGACCCAGCCAAGCAAGTGAGTATCCACAACTACACCATCTGGTCA
GTGCTGGTGGCCATCTGGACTGTGGCTAGCCTGTTACCCCTGCCGGAATGGTTCTTTAGC
ACCATCAGGCATCATGAAGGTGTGGAAATGTGCCTCGTGGATGTACCAGCTGTGGCTGAA
GAGTTTATGTCGATGTTTGGTAAGCTCTACCCACTCTTGGCATTTGGCCTTCCATTATTT
TTTGCCAGCTTTTATTTCTGGAGAGCTTATGACCAATGTAAAAAACGAGGAACTAAGACT
CAAAATCTTAGAAACCAGATACGCTCAAAGCAAGTCACAGTGATGCTGCTGAGCATTGCC
ATCACCTCTGCTCTCCTGTGGCTCCCCGAATGGGTAGCTTGGCTGTGGGTATGGCATCTG
AAGGCTGCAGGCCCGGCCCCACCACAAGGTTTCATAGCCCTGTCTCAAGTCTTGATGTTT
TCCATCTCTTCAGCAAATCCTCTCATTTTTCTTGTGATGTCGGAAGAGTTCAGGGAAGGC
TTGAAAGGTGTATGGAAATGGATGATAACCAAAAAACCTCCAACTGTCTCAGAGTCTCAG
CAAACACCA------------GCTGGCAACTCAGAGGGTCTTCCTGACAACGTTCCATCT
CCAGAATCCCCAGCATCCATACCAGAAAAAGAGAAACCCAGCTCTCCCTCCTCTGGCAAA
GGGAAAACTGAGAAGGCAGAGATTCCCATCCTTCCTGATGTAGAGCAGTTTTGGCATGAG
AGGGACACAGTCCCTTCTGTACAGGACAATGACCCTATCCCCTGGGAACATGAAGATCAA
GAGACAGGGGAAGGTGTTAAA---
>Cow|ENSBTAG00000003260|ENSBTAT00000004224
---GGAAGGGGGTGCACTGACAGCTGCCTGGCAGACTCCAACTCCAACACCATGAACGTG
TCCTTTGCTCACCTCCACTTTGCCGGCGGGTACCTGCCCTCAGACTCCAAGGACTGGAGG
ACAGTAGTCCCAGCTCTCCTGGTGGCTGTCTGCCTGGTGGGTTTCGTGGGGAATCTGTGT
GTCATTGGCATCCTCCTCCACAGTGCTTGGAAAGGAAAGCCATCCATGATCCACTCCCTG
ATTCTCAACCTCAGCATGGCTGATCTCTCTCTCCTGCTGTTTTCTGCACCTGTCCGAGCT
ACAGCATACTCCAGAGGTGTTTGGGACCTGGGCTGGTTTGTCTGCAAGTCCTCTGACTGG
TTCATCCACACGTGCATGGCAGCCAAGAGCCTGACGATCGTTGCAGTAGCCAAGGTATGC
TTCATGTATGCATGTGACCCAGCCAAACCAGTAAGTATCCACAACTGCACCATCTGGTCA
GTGCTGGTGGCCATTTGGGCTGTGGCAAGCCTGCTACCCCTGCCAGAATGGTTCTTCACC
ACCACCAGGCATCATGCAGGTGTGGAAATGTGCCTCGTGGATGTGCCCGCTGTGGCAAGA
GAGTTCACGTCAACGTTTGGTAAGCTCTACCCGCTGCTGGCATTTTGCCTCCCGTTACTC
TCTGCCAGCTTTTATTTCTGGAGAGCTTATGGCCAATGTCAGAAACGAGGAACTAAAACT
CAAAATCTTAGAAACCAGATGCGTTCAAAGCAACTCACAGTGATGCTGCTGAGCATTGCC
ATCACCTCTGCTATCCTGTGGCTCCCTGAGTGGATAGCCTGGCTGTGGATTTGGCATCTG
AAGGCTGGAGGCCCAGCCCCACCACAGGGTTTTATAGCCCTGTCTCAAGTCCTCATGTTT
TCCATCTCTTCAGCAAATCCTCTCATTTTTCTAGTGATGTCAGAGGAGTTCAAGGAAGGC
TTGAAAGGCATATGGAAATGGATGATAACCAAAAAACATCCACCTGCTTCAGAGTCTCAG
GAGACACCA------------GCTGGTAACTCCCAGGTCCTTCGTGACAGTATTCCATCT
CTGGAATCCCCACCATCTATGTCAGAGAAAGAGAAAACTGGCTCTCCTTCCGTCAGCAAA
GAGAAAGCCGAGAAGGCAGAGATTCCCATCCTCCCTGATGTCGAGCAGTTTTGGCATGAC
AGAGACACAGTCCCTTGTGTAGAGGACAATGACCCTATCCCCTGGGAACACGAAGATCAA
GAGACAGGAGACTGTGAT------
>Dog|ENSCAFG00000006511|ENSCAFT00000010514
GCGGGAGAGGTGATGCTGGCAGCTGCCCTCGCCGCCTCCAACTCCAGCACCATGAATGTG
TCT---GCTCACCTCCACTTTGTCGGAGGGTACGTGCCCTCTGACTCCAAGGACTGGAGG
ACCATCGTGCCGGCTCTCTTAGTGGCCGTCTGCCTGGTGGGCTTCATGGGGAACGTTTGC
GTGATTGGTGTCCTCCTTCATAGCGCTTGGAAAGGAAAGCCGTCCATGATCCACTCCCTG
ATTCTGAATCTCAGCCTGGCCGATCTCTCTCTCCTGCTGTTTTCTGCACCCGTCCGAGCT
ACAGCATACTTCAAAGGTGTTTGGGATCTCGGCTGGTTTGTGTGCAAGTCCTCTGACTGG
TTCATCCACACATGCATGGCAGCCAAGAGCCTGACGATTGTTGCAGTGGCCAAGGTATGC
TTCATGTATGCGAGTGACCCCGCCAAGCAAGTGAGTATCCGCAGCTGCACCATCTGGTCA
GTGCTGGTGGCCATCTGGGCTGTGGCTAGCCTGCTGCCGCTGCCAGAATGGTTCTTCAGC
ACCACCCGGCTTCACGCAGGGGTGGAAGTGTGCCTCATGGATGTACCCCCCATGGCCGAA
GAGTTCATGGCAACGTTTGGTAAGCTCTACCCTCTCCTGGCATTTTGCTTCCCGTCACTC
TTTGCCAGTTTTTATTTCTGGAGAGCTTATGGCCAGTGTAAAAAGCGGGGAACTAAGACT
CAGAATCTTAGAAACCAGCTGCGCTCAAAGCAACTCACGGTGATGTTGCTGAGCATTGCT
GTCACCTCCGCTGTTCTGTGGCTCCCGGAGTGGGTGGCCTGGCTGTGGATATGGCATGTG
AAAGCTGGAGGCCCGGCCCCACCGCAAGGCTTTATAGCCCTGTCTCAAGTCCTCCTGTTT
TCCATCTCTTCGGCAAATCCTCTGATTTTTCTAGTGATGTCAGAGGAGTTCAAGGAAGAC
TTGAAAAGCTTATGGAGATGGATGATAACCAGAAAGCAACCAACTGCCTCAGAATCTCAG
AAAACACCA------------GCGGGTAACTCGGAGGTCCCTCCCGACAATGCTCCATCT
CCTGAGTCCCCAGCATCCATACCAGAGAAAGAGAAAACTGGCTCTCCCTCCTCCAACACA
GAGAAAACTGAGAAGGCACAGGTTCCCATCCTCCCTGATGTAGAGCAGTTCTGGCACGAG
AGGGACACAGTCCCTTGTGTACAAGAGAATGACCCTATCCCCTGGGAACGTGAAGATCAG
GAGACAGGAGATTGTGAT------
>Elephant|ENSLAFG00000013805|ENSLAFT00000013804
ATGGAAAAGGTGATGTTGGCAGCTCACTTTGCAGACTTGAACTTCAGCACCATGAATGTG
TCCTTTGCTCACCTCCACTTTGCAGGAGGCTACCTGCCCTCTGACTCCAAGGACTGGAGG
ACCATAATCCCGGCTCTCTTGGTAGCTGTCTGCGTGGTGGGCTTTGTGGGGAACCTGTGT
GTAATTGGCATCCTCCTTCACAGTGCTTGGAAAGGAAGATCATCTACGATCCACTCTCTG
ATTCTGAATCTGAGCCTGGCTGATGTCTCTCTGCTGCTGTTTTCTGCACCTGTCCGAGCT
ATAGCATACTCCAAAGGCGTTTGGGATCTGGGCTGGTTTGTCTGCAAGTCCTCTGACTGG
TTCATCCACACATGCATGGCAGCCAAGAGCCTGACAATCATCGCAGTGGCCAAAGTATGC
TTCATGTATGCAAGTGACCCAGCCAAGCAAGTAAATATCCACAACTGCACCATCTGGACT
GCACTGGTAGCCATCTGGGCTGTGGCTAGCCTGTTACCCCTGCCCGTATGGTTTTTTAGC
ACCACCAAGCATCACGCAGGCGTAGACATGTGCATCATGGACGTACCAGCTGTGGCCAAA
GAGTTCATGTCTATGTTTGGTAAGCTCTACCCTCTCCTGGTATTTTGCCTTCCGTTACTC
TTTGCCAGCTTTTATTTCTGGAGGTCTTACGGCCAATGTCAGAAACGAGGAACTAAAACT
CAAAATCTTAGAAATCAGATCCGCTCAAAGCAACTCACAGTGATGTTGCTGAGCATTACC
ATCACCTCTGCTATCCTATGGCTCCCTGAATGGATAGCTTGGCTGTGGGTATGGCATCTG
AAGGCTGGAGGTCCAACCCCACCACAAGGGTTCATAGCACTGTCTCAAGTTCTAATGTTT
TCCATCTCTTCGGCAAATCCCCTCATTTTTCTAGTGATGTCAGAGGAGTTTAAGGCAGGC
TTGAAAGGCTTATGGAAATGGATGATAACCAAAAAACCTCCAACCGCCTCAGAGTCTCAG
GAAACACCA------------GCTGGTAACTCAGAGGTCCTTCCTGACAATGTTCCATCT
CTGGAGTCCCCAACCTCCACACCAGGGAAAGAGAAACCTGGCTCTCCCTCCTCTGGCAAC
GAGAAAACTGAGAAAGCAGAGATTCCCATTCTCCCAGATGTAGAGCAGTTTTGGCATGAG
AGGGACACAGTCCCTTCTGCACAAGACAATGATCCTATCCCTTGGGAACATGAAGATCAA
GAGACAGGGCATTGTGAT------
>Bowhead|bmy_20112T0
---------------------------------------------------ATGAACGGG
TCCTTTGCTCACCTCCACTTTGCCGGCGGGTACCTGCCCTCTGACTCCAAGGACTGGAGG
ACCATAGTCCCAGCTCTCTTGGTGGCTGTCTGCCTGGTGGGCTTCATGGGGAATCTGTGT
GTGATTGGCATCCTCCTCCACAGTGCTTGGAAAGGAAAGCCATCCATGATCCACTCCCTG
ATTCTGAATCTCAGCCTGGCTGATCTCTCTCTCCTGATGTTTTCTGCACCTGTCCGAGCT
ACAGCATACTCCAAAGGTGTTTGGGATCTAGGCTGGTTTGTCTGCAAATCCTCTGACTGG
TTCATCCACACGTGCATGGCAGCCAAGAGCCTGACAATCGTTGCAGTGGCCAAAGTATGC
TTCATGTATGCATGTGACCCAGCCAAGCAAGAAAATATCCACAACTGCACMGTCTGGTCA
GTGCTGGCAGCCATCTGGGCTGTGGCTAGCCTGCTACCCCTGCCAGAATGGTTCTTTAGC
ACCACCAGGCATCACGCAGGTGTGGAAATGTGCCTCATGGATGTACCCGCTATGGCCGAA
GAGTTCATGTCCATGTTTGGTAAGCTCTACCCTCTCCTGGTATTTTGCCTTCCGTTACTC
TTTGCCGGCTTTTATTTCTGGAGAGCTTATGGCCAATGTCAGAAACGAGGAACTAAGACT
CAAAATCTTAGAAGCCAGATGCGCTCAAAGCAACTCACAGTGATGTTGCTGAGCATTGCC
ATCACCTCCGCTATTCTGTGGCTCCCTGAATGGATAGCGTGGCTGTGGATGTGGCACCTG
AAGGCTGGAGGCCCGGCCCCACCGCAAGGTTTTATAGCCCTGTCTCAAGTCCTAATGTTT
TCCATCTCTTCAGCAAATCCTCTCATTTTTCTAGTGATGTCAGAGGAGTTCAAGGAAGGC
TTAAAAGGCTTATGGAAATGGATGATAACCAAAAAACATCCAACTGCTTCAGAGTCTCAG
GAAACACCC------------GCTGGTAACTCACAGGTCCTTCGTGACAATGTTCCATCT
CCAGAATCCCCATCATCCATACCAGAGAAAGAGAAAACTGGCTCTCCCTCATCCAGCAAA
GAGAAAACCGAGAAGGCAGAGATTCCCAACCTCCCTGATGTAGAGCAGTTTTGGCATGAG
AGAGACACAGTCCCTTGTGTACAAGACAATGACCCTATCCCCTGGGAACACGAAGATCAA
GAGACAGGAGGTGGTGATAAA---
>Minke|BACU015997
------------------------------------------------------------
------------------------------------------------------------
------------------------------------------------------------
------------------------------------------------------------
------------------------------------ATGTTTTCTGCACCTGTCCGAGCT
GCAGCATACTCCAAAGGTGTTTGGGATCTAGGCTGGTTTGTCTGCAAGTCCTCTGACTGG
TTCATCCACACGTGCATGGCAGCCAAGAGCCTGACAATCGTTGCAGTGGCCAAAGTATGC
TTCATGTATGCATGTGACCCAGCCAAGCAAGAAAATATCCACAACTGCACCATCCGGTCG
GTGCTGGCAGCCATCTGGGCTGTGGCTAGCCTGCTACCCCTGCCAGAATGGTTCTTTAGC
ACCACCAGGCATCACGCAGGTGTGGAAATGTGCCTCATGGATGTACCCGCTATGGCCGAA
GAGTTCATGTCCATGTTTGGTAAGCTCTACCCTCTCCTGGTATTTTGCCTTCCGTTACTC
TTTGCCAGCTTTTATTTCTGGAGAGCTTATGGCCAGTGTCAGAAACGAGGAACTAAGACT
CAAAATCTCAGGAGCCAGATGCGCTCAAAGCAACTCACAGTGATGTTGCTGAGCATCGCC
ATCACCTCCGCTGTTCTGTGGCTCCCTGAATGGATAGCGTGGCTGTGGCTGTGGCACCTG
AAGGCTGGAGGCCCGGCCCCACCGCAAGGTTTTATAGCCCTGTCTCAAGTCCTAATGTTT
TCCATCTCTTCAGCAAATCCTCTCATTTTTCTAGTGATGTCAGAGGAGTTCAAGGAAGGC
TTAAAAGGCTTATGGAAATGGATGCTAACCAAAAAACATCCAACTGCTTCAGAGTCTCAG
GAAACACCC------------GCTGGTAACTCACAGGTCCTTCGTGACAATGTTCCATCT
CCAGAATCCCCATCATCCATACCAGAGAAAGAGAAAACTGGCTCTCCCTCATCCAGCAAA
GAGAAAACCGAGAAGGCAGAGATTCCCATCCTCCCTGACGTAGAGCAGTTTTGGCATGAG
AGAGACACAGTCCCTTGTGTACAGGACAATGACCCTATCCCCTGGGAACACGAAGATCAA
GAGACAGTAGGTGGTGATAAA---
