# Supplementary material for: Insights into the Evolution of Longevity from the Bowhead Whale Genome
Source: Cell Rep. 2015 Jan 6;10(1):112–22. doi: 10.1016/j.celrep.2014.12.008 (PMC4536333; doi:10.1016/j.celrep.2014.12.008)
Supplement: Supplemental Folder 2. Species Used in the Analysis of Selective Pressure Variation, Single-Gene Orthologous Families Tested, Likelihood Ratio Tests, MAKER Parameters, and Full Assembly and Read Usage Data, Related to Experimental Procedures [file mmc3.zip › Tested SGOs/reciprocal_group_3104.2.fas]

>Gibbon|ENSNLEG00000017183|ENSNLET00000021924
------------------------------------------------------------
------------------------------------------------------------
------------------------------ATGGCA---GCCGAAACTTGGAGCGTA---
GCCGGAGCAGAGGCCCCGACGCCCCAGAAGCGCTACTACCGGCAACGTGCTCACTCCAAC
CCCATGGCGGACCACACGCTGCGCTACCCTGTGAAGCCAGAGGAGATGGACTGGTCTGAG
CTATACCCAGCGTTCTTCGCCCCACTC---------------------------------
------------------------------------------------ACTCAAAATCAG
AGCCACGATGACCCAAAGGATAAGAAAGAAAAGAGAGCTCAGGCCCAAGTGGAGTTTGCA
GACATAGGCTGTGGCTATGGTGGCCTG---------------------------------
---------------------------------------TTAGTGGAACTGTCACCGCTG
TTCCCAGACACACTTATTCTGGGTCTGGAGATCCGGGTGAAGGTCTCAGACTATGTACAA
GACCGGATTCGGGCCCTACGTGCAGCTCCTGCAGGCGGCTTCCAGAACATCGCCTGTCTC
CGTAGCAATGCCATGAAGCACCTTCCTAACTTCTTCTACAAGGGCCAGCTGACAAAGATG
TTCTTCCTCTTCCCCGACCCACATTTCAAGCGGACAAAGCACAAGTGGCGAATCATCAGT
CCCACCCTGCTAGCAGAATATGCCTACGTGCTAAGAGTTGGGGGGCTGGTGTATACCATA
ACCGACGTGCTGGAGCTACACGACTGGATGTGCACTCATTTTGAAAAGCACCCACTGTTT
GAGCGTGTGCCTCTGGAGGACCTGAGTGAAGACCCCATTGTGGGACATCTAGGCACCTCA
ACTGAGGAGGGGAAGAAAGTTCTACGTAATGGAGGGAAGAATTTCCCAGCCATCTTCCGA
AGAATA---CAAGATCCCGTCCTCCAGGCAGTGACCCCCCAAACCAGCCTG---------
---------------CCTGGTCAC------------------------------------
>Gorilla|ENSGGOG00000001411|ENSGGOT00000001421
ATGGCTGCGTCATTAACTTGCGCCTCTGGCCTGCGCCTCCACGTGGATTTGGTAGAGAAA
CCCCGGACTGGGATC---------------------------------------------
------------------------------ATGGCA---GCCGAGACTTGGAACGTG---
GCCGGAGCAGAGGCCCCACCGCCCCAGAAGCGCTACTACCGGCAACGTGCTCACTCCAAC
CCCATGGCGGACCACACGCTGCGCTACCCTGTGAAGCCAGAGGAGATGGACTGGTCTGAG
CTATACCCAGAGTTCTTCGCTCCACTC---------------------------------
------------------------------------------------ACTCAAAATCAG
AGCCACGATGACCCAAAGGATAAGAAAGAAAAGAGAGCTCAGGCCCAAGTGGAGTTTGCA
GACATAGGCTGTGGCTATGGTGGCCTG---------------------------------
---------------------------------------TTAGTGGAACTGTCACCGCTG
TTCCCAGACACACTTATTCTGGGTCTGGAGATCCGGGTGAAGGTCTCGGACTATGTACAA
GACCGGATTCGGGCCCTACGCGCAGCTCCTGCAGGTGGCTTCCAGAACATCGCCTGTCTC
CGTAGCAATGCCATGAAGCACCTTCCTAACTTCTTCTACAAGGGCCAGCTGACAAAGATG
TTCTTCCTCTTCCCCGACCCACATTTCAAGCGGACAAAGCACAAGTGGCGAATCATCAGT
CCCACCCTGCTAGCAGAATATGCCTACGTGCTAAGAGTTGGGGGGCTGGTGTATACCATA
ACCGATGTGCTGGAGCTACACGACTGGATGTGCACTCATTTCGAAGAGCACCCACTGTTT
GAGCGTGTGCCTCTGGAGGACCTGAGTGAAGACCCCATTGTGGGACATCTAGGCACCTCA
ACTGAGGAGGGGAAGAAAGTTCTACGTAATGGAGGGAAGAATTTCCCAGCCATCTTCCGA
AGAATA---CAAGATCCCGTCCTCCAGGCAGTGACCCCCCAAACCAGCCTG---------
---------------CCTGGTCAC------------------------------------
>Guinea_Pig|ENSCPOG00000000066|ENSCPOT00000000066
------------------------------------------------------------
------------------------------------------------ATTCCGTCG---
------------AACCCCGGGTCGCGCATCATGGCGGGAACTGAGACTAGGACTACA---
GTGGGAACCGAGGCTCCGCAGCCCCAGAAGCGTTATTACCGGCAACGCGCTCACTCCAAC
CCCATGGCGGACCACACGCTGCGCTACCCTGTGAAGCCAGAAGAGATGGATTGGTCTGAG
CTATACCCAGAGTTCTTCGCTCCACTC---------------------------------
------------------------------------------------AATCAAAATCAA
AGCCACGATGACCCAAAGGATTCAGAGGAAAAACGAGTTCAGGCCCAAGTGGAGTTTGCA
GACATAGGCTGTGGCTATGGTGGCCTG---------------------------------
---------------------------------------TTAGTGGAACTGTCACCACTG
TTCCCAGACACACTGATTCTGGGCCTGGAGATCCGGGTGAAGGTCTCAGACTATGTACAA
GACAGGATTCGGGCCCTACGTGCAGCTCCTGGAGGCGGCTTCCAGAACATCGCCTGTCTC
CGTAGTAATGCCATGAAGCACCTTCCTAACTTCTTCCGCAAGGGCCAGCTGACAAAGATG
TTCTTCCTCTTTCCTGACCCCCATTTCAAACGGACAAAGCACAAATGGCGAATCATCAGT
CCTACACTGCTAGCGGAATATGCCTACGTGCTGAGAGTTGGGGGGCTGGTATACACCATA
ACTGATGTGCTGGAACTACACCACTGGATGTGCACCCATTTTGAAGGTCACCCTCTATTT
GAGCGTGTTCCTTTGGAAGAGCTGAGTGAAGACCCCATTGTGGGACATCTAGGTACTTCA
ACTGAAGAGGGGAAGAAAGTTCGACGAAATGGAGGAAAGAATTTCCCAGCCATCTTCCGA
AGAATA---CAGGATCCCACTCTCCAGGCATTGACCCCAAATCCTACCCTG---------
---------------CCTGGTCAC------------------------------------
>Horse|ENSECAG00000009016|ENSECAT00000009295
------------------------------------------------------------
------------------------------------------------------------
---------------------------ATCATGGCGGGAGTCGAG---------------
------------GCCCCGCAGCCCCAGAAGCGCTACTATCGGCAACGTGCTCACTCCAAC
CCCATGGCGGATCATACGTTGCGCTACCCTGTGAAGCCAGAGGAGATGGACTGGTCTGAG
CTATACCCAGAGTTCTTCACCCCACCG---------------------------------
------------------------------------------------ACTCAGAATCAG
AGCCACGATGACCCAAAGGATGAGAACGAAAAGAGAGTTCAGGCTCAAGTGGAGTTTGCA
GACATAGGCTGTGGCTATGGTGGCCTG---------------------------------
---------------------------------------TTAGTGGAACTGTCACCGCTG
TTCCCAGACACGCTGATTCTGGGTCTGGAGATCCGAGTGAAAGTCTCAGACTACGTACAA
GACCGGATTCGGGCCCTACGAGCAGCTCCTGGAGGTGGCTTCCAGAACATCGCCTGTCTC
CGTAGCAATGCCATGAAACACCTTCCTAACTTCTTCCGCAAGGGCCAGCTCACAAAGATG
TTCTTCCTCTTCCCTGACCCACATTTCAAGCGGACGAAGCACAAGTGGCGAATCATCAGT
CCGACACTGCTTGCAGAATATGCCTACGTGCTGCGAGTTGGGGGGCTGGTGTACACCATA
ACAGATGTGCTGGAGCTGCACAACTGGATGTGTACCCATTTTGAAGGACATCCCCTGTTT
GAGCGTGTGCCTCTGGAGGAGCTGAGTGAAGACCCCATTGTGGGACATCTGGGCACCTCA
ACCGAAGAAGGAAAGAAAGTGCTACGCAATGGAGGAAAGAATTTCCCAGCCATCTTCCGA
AGAATA---CAGGATCTCACCCTCCAAGCAGTGACCCCCAGTCTCACCCGT---------
---------------CCTGGTCCC------------------CAACTGCATACCATGCCT
>Mouse|ENSMUSG00000006732|ENSMUST00000006915
------------------------------------------------------------
------------------------------------------------------------
---------------------------ATGATGGCGGGAGCCGAA---------------
------------GCCCCCCAGCCGCAGAAGCGCTACTACCGGCAGCGCGCCCACTCCAAC
CCCATGGCAGACCACACACTGCGCTACCCTGTGAAGCCAGAGGAAATGGACTGGTCTGAG
CTTTACCCAGAGTTCTTTGCTCCGCTT---------------------------------
------------------------------------------------ATTCAAAATAAG
AGCCATGATGATCCAAAGGATGAGAAAGAAAAGCACTCTGGGGCCCAAGTGGAGTTTGCA
GACATAGGCTGTGGCTATGGTGGCTTG---------------------------------
---------------------------------------TTAGTGGCACTGTCACCGCTC
TTCCCAGATACCCTGATTCTGGGTCTGGAGATTCGGGTGAAGGTGTCGGACTATGTGCAG
GACAGGATTCGGGCCCTCCGTGCAGCTCCCGGGGGCGGATTCCAGAACATCGCCTGTCTC
CGAAGTAACGCCATGAAACACCTTCCTAATTTCTTCCGCAAGGGCCAGCTGGCAAAGATG
TTCTTCCTCTTCCCGGACCCACACTTTAAGCGAACGAAGCATAAATGGAGAATCATCAGC
CCTACGCTTCTGGCAGAGTATGCCTACGTGCTGAGAGTCGGGGGCCTGGTGTACACCGTC
ACCGACGTGCCGGAGCTGCATGAGTGGATGTGCACCCACTTTGAAGAACACCCACTGTTT
GAGCGTGTGCCTCTTGAAGAGCTAAGTGAAGACCCCATTGTGGAACATCTAGGCAGTTCA
ACTGAGGAAGGAAAGAAAGTTCTACGCAATGGGGGAAAGAATTTCCCAGCCGTCTTCCGA
AGAATA---CAGGATCCCCTCCTCCAGGCAGTGACCCCCAACCCCACCCTG---------
---------------CCT------------------------------------------
>Opossum|ENSMODG00000021349|ENSMODT00000027160
------------------------------------------------------------
------------------------------------------------------------
---------------------------------CTCGGGGAGGAAAGCCCGACC------
---------------CCGGCGCCCCAGAAGCGCTTCTACCGACAACGAGCTCACTCCAAC
CCCATGGCCGACCACACGCTGCGCTACCCTGTGAAGCCAGAGGACATGGACTGGTCTGAG
CTCTACCCCAAGTTCTTTGCCCCACTG---------------------------------
------------------------------------------------ACCCACAACCAG
AACCATGATGACCCAAAGGATGAGAAAGAAGAGGGAACTCAGGCCCAAGTGGAATTTGCA
GACATAGGCTGTGGCTATGGTGGTTTG---------------------------------
---------------------------------------TTAGTGGAACTATCCCCGATG
TTCCCAAACACACTGATCCTTGGCCTAGAGATCCGGGTAAAGGTCTCAGATTATGTTCAA
GATAGGATCCGAGCCCTTCGATCCACTTCTGGGGGTGGCTTCCAGAACATCGCCTGTCTT
CGTAGCAATGCCATGAAGCATCTCCCCAACTTTTTCCACAAAGGACAGTTGACAAAGATG
TTCTTCCTCTTCCCTGACCCACACTTCAAAAGGACCAAACACAAGTGGCGAATCATCAGC
CCCACGCTGCTGGCAGAATATGCCTACGTGCTGAGAATTGGGGGGCTGGTGTACACCATC
ACCGATGTGATGGATCTGCACAGCTGGATCTGTACTCACTTTGAAGAACATCCCTTGTTT
GAGCGAGTGCCCCAAGAGGAATTGGTTGATGACCCCATTGTGGGACACCTTGGCACTTCA
ACTGAAGAGGGAAAGAAGGTTCTTCGGAATGGGGGAAAGAACTTCCCAGCTATCTTCCGG
AGAATT---CAGGACACTGTTGTC------------------------------------
------------------------------------------------------------
>Orangutan|ENSPPYG00000004706|ENSPPYT00000005572
AAGGCTGCGTCATTAACTTGCGCCTCCGGCCTGCGCCTCCACGTGGATTTGGTAGAGAAA
CCCCGGACTGGGATC---------------------------------------------
------------------------------ATGGCA---GCCGAGACTTGGAACGTG---
GCCGGAGCAGAGGCCCCGCCGCCCCAGAAGCGCTACTACCGGCAACGTGCTCACTCCAAC
CCCATGGCGGACCACACGCTGCGCTACCCTGTGAAGCCAGAGGAGATGGACTGGTCTGAG
CTATACCCAGAGTTCTTCGCTCCACTC---------------------------------
------------------------------------------------ACTCAAAATCAG
AGCCACGATGACCCAAAGGATAAGAATGAAAAGAGAGCTCAGGCCCAAGTGGAGTTTGCA
GACATAGGCTGTGGCTATGGTGGCCTG---------------------------------
---------------------------------------TTAGTGGAACTGTCACCGCTG
TTCCCAGACACACTTATTCTGGGCCTGGAAATCCGGGTGAAGGTCTCAGACTATGTACAA
GACCGGATTCGGGCCCTACGCGCAGCTCCTGCAGGTGGCTTCCAGAACATCGCCTGTCTC
CGTAGCAATGCCATGAAGCACCTTCCTAACTTCTTCTACAAGGGCCAGCTGACAAAGATG
TTCTTCCTCTTCCCCGACCCACATTTCAAGCGGACAAAGCACAAGTGGCGAATCATCAGT
CCCACCCTGCTAGCAGAATATGCCTACGTGCTAAGAGTTGGGGGGCTGGTGTATACCATA
ACTGATGTGCTGGAGCTACACGACTGGATGTGCACTCATTTCGAAGAGCACCCACTGTTT
GAGCGTGTGCCTCTGGAGGACCTGAGTGAAGACCCCATTGTGGGACATCTAGGCACCTCA
ACTGAGGAGGGGAAGAAAGTTCTACGTAATGGAGGGAAGAATTTCCCAGCCATCTTCCGA
AGAATA---CAAGATCCCATCCTCCAGGCAGTGACCCCCCAAACCAGCCTG---------
---------------CCTGGTCAC------------------------------------
>Platypus|ENSOANG00000014393|ENSOANT00000022688
------------------------------------------------------------
------------------------------------------------------------
------------------------------------------------------------
------------------------------------------------------------
---ATGTCCTCCTCCAGC---------CCAGTGCGGCCTGAGGACATGGATTGGTCTGAG
CTGTTCCCCGCTTTCTGCCCTCCACTG---------------------------------
------------------------------------------------ACA---------
---------------AAGCAGGAGGAGGAGGGGCGGCCCCCTGCCCGCGTGGAATTCGCA
GACATCGGCTGTGGCTACGGAGGCCTC---------------------------------
---------------------------------------TTAGTGGAACTGTCTCCCCTG
TTCCCATCCACACTGATGCTGGGGCTGGAGATCAGGGTGAAGGTCTCGGACTACGTCCAG
GACCGCATTCGGGCCCTGCGGGCAGCCTCCGAGGGCGGATACCAGAACATCGCCTGTCTG
CGCAGCAACGCTATGAAGCACCTCCCCAACTTCTTCCGAAAAGGACAGCTGACGAAGATG
TTCTTCCTGTTCCCGGACCCTCACTTCAAGCGGACGAAACACAAGTGGCGGATCATCAGC
CCCACACTGCTGGCAGAGTACGCCTACGTGCTGGCCCTCGGGGGGCTGGTGTACACGGTC
ACGGACGTGGCGGACTTGCATTCCTGGATCTGTACTCACTTTGAGGAACACCCGCTGTTT
GAGCGTGTGCCCCTGGAAATGCTGAGCGACGACCCCATCGTGAAGAGGCTTGACACCTCG
ACAGAGGAGGGGAAGAAGGTCGGGCGCACCGGAGGCCAGACGTTTCCAGCCGTGTTCCGG
AGGGTCGGGCAGTCCCCGGCCAAAAAGTCGGGCAGTCCCCGGCCAAAAAGTGACCCTCCA
CCACCTCCACCAGAGCCTGGACAC------------------------------------
>Rabbit|ENSOCUG00000012498|ENSOCUT00000012492
------------------------------------------------------------
---------------ATGGTGCGTCATCATCCTGCGCCTGGGACCTCCATCCCCACGTGG
ATTCGCCGGAGAAACCCGGGTCTGGGCGTCATGGCTGCTACCGAGAGTGGGAAGGCG---
GCCGGAGTGGAGGCCTTGCAGCCCCAAAAGCGCTACTATCGGCAGCGAGCTCACTCCAAC
CCCATGGCGGACCATACGCTGCGCTACCCTGTGAAGCCAGAGGAGATGGACTGGTCTGAG
CTCTACCCAGAGTTCTTCGCTCCACTC---------------------------------
------------------------------------------------ACTCAAAATCAA
AGCCATGATGACCCAAAAGATGAGAAAGAAAAGAGCACTCGGGCCCAAGTGGAGTTTGCA
GACATAGGCTGTGGCTATGGTGGCCTG---------------------------------
---------------------------------------TTAGTGGAGCTGTCTCCACTC
TTCCCAGACACTCTGATGCTGGGTCTGGAGATCCGGGTGAAGGTCTCTGACTATGTACAA
GATCGGATCCGGGCCTTGCGTGCAGCTCCCGGAGGAGGTTTCCAGAACATTGCCTGTCTC
CGCAGCAATGCCATGAAGCACCTTCCGAACTTCTTCCACAAGGGCCAGCTGACAAAGATG
TTCTTCCTCTTCCCTGACCCACATTTCAAACGCACAAAGCACAAGTGGCGAATCATCAGC
CCCACACTGCTGGCAGAATATGCCTACGTGCTGAGAGTCGGGGGACTGGTGTATACCATA
ACTGACGTGCTGGAGCTTCACCACTGGATGTGTACCCATTTTGAGGGACACCCCTTGTTT
GAGCGTGTGCCCCTGGAGGAGCTGAGTGAAGACCCCATCGTGGGACATCTAGGCACATCA
ACCGAGGAGGGAAAGAAAGTTCTACGCAATGGAGGGAAGAATTTCCCAGCCATCTTCCGG
AGAGTG---CAGGACCCCATCCTCCAGGGACTGAACCCCGATCCCACCCTG---------
---------------CCTGCGCAC------------------------------------
>Rat|ENSRNOG00000047895|ENSRNOT00000075544
------------------------------------------------------------
------------------------------------------------------------
---------------------------ATCATGGCGGGAGCCGAG---------------
------------GCCCCCCAGCCGCAGAAGCGCTACTACCGGCAGCGCGCCCACTCCAAC
CCTATGGCGGACCACACACTGCGCTACCCTGTGAAGCCAGAGGAGATGGACTGGTCTGAG
CTTTACCCAGAGTTCTTTGCTCCACCT---------------------------------
------------------------------------------------AATCAAAACAAG
AGCCATGATGATCCAAAGGATGAGAAAGAAAAGCACTCTGGGGCCCAAGTGGAGTTTGCA
GACATAGGCTGTGGCTATGGTGGCTTG---------------------------------
---------------------------------------TTAGTGGCACTGTCACCGCTC
TTCCCAGATACCCTGATTCTGGGTCTGGAAATTCGGGTGAAGGTGTCCGACTATGTGCAA
GACAGGATTCGGGCCCTCCGTGCAACTCCCGGAGGTGGATTCCAGAACATCGCCTGTCTC
CGCAGTAACGCCATGAAGCACCTTCCTAACTTCTTCCGCAAGGGCCAGCTGGCAAAGATG
TTCTTCCTCTTTCCCGACCCACACTTTAAGCGAACGAAGCATAAATGGCGAATCATCAGC
CCCACACTTCTGGCAGAGTATGCCTACGTGCTGAGAGTCGGGGGCCTGGTATACACCATC
ACCGATGTCCTGGAACTGCACGAATGGATGTGCACCCATTTTGAAGAGCACCCACTATTT
GAGCATGTGCCTCTGGAAGAGCTAAGTGAAGACCCCGTTGTGGAACATCTAGGCACTTCA
ACTGAGGAAGGAAAGAAAGTTCTACGCAACAATGGAAAGAATTTCCCAGCCATCTTCCGA
AGAATA---CAGGATCCCCTCCTCCAGGCAGTGACCCCCAATCCCACCCTA---------
---------------CCT------------------------------------------
>Macaque|ENSMMUG00000022148|ENSMMUT00000031157
------------------------------------------------------------
------------------------------------------------------------
------------------------------ATGGCA---GCCGAGACTTGGAACGTG---
GCCGGAGCAGAGGCCCCGCCGCCCCAGAAGCGCTACTACCGGCAACGTGCTCACTCCAAC
CCCATGGCGGACCACACGCTGCGCTACCCTGTGAAGCCAGAGGAGATGGACTGGTCTGAG
CTATACCCAGAGTTCTTCGCTCCACTC---------------------------------
------------------------------------------------ACTCAAAATCAG
AGCCACGATGACCCAAAGGATAAGAAAGAAAAGAGAGCTCAGGCCCAAGTGGAGTTTGCA
GACATAGGCTGTGGCTATGGTGGCCTG---------------------------------
---------------------------------------TTAGTGGAACTGTCACCGCTG
TTCCCAGATACACTGATTCTGGGTCTAGAGATCCGGGTGAAGGTCTCAGACTATGTACAA
GACCGGATTAGGGCCCTACGCGCAGCTCCCGGAGGTGGCTTCCAGAACATCGCCTGTCTC
CGCAGCAATGCCATGAAGCACCTTCCTAACTTCTTCTACAAGGGCCAGCTGACAAAGATG
TTCTTCCTCTTCCCGGACCCACATTTCAAGCGGACAAAGCACAAGTGGCGAATCATCAGT
CCCACCCTGCTGGCAGAGTATGCCTACGTGCTGAGAGTTGGGGGGCTGGTATATACCATA
ACCGATGTGCTGGAGCTACACGACTGGATGTGCACTCATTTCGAAGAGCACCCGCTGTTT
GAGCGTGTGCCTCTGGAGGACCTGAGTGAAGACCCCATTGTGGGACATCTAGGCACCTCA
ACTGAGGAGGGGAAGAAAGTTCTACGTAATGGAGGGAAGAATTTCCCAGCCATCTTCCGA
AGAATA---CAAGATCCCGTCCTCCAGGCAGTGACCCCCCAAACCAGCCTA---------
---------------CCTGGTCAC------------------------------------
>Marmoset|ENSCJAG00000006615|ENSCJAT00000012928
------------------------------------------------------------
------------------------------------------------------------
------------------------------ATGGCA---GCAGAGACTTGGAACGCT---
GCCGGAGCAGAGGCCCCGCCGCCCCAGAAGCGCTACTACCGGCAACGTGCTCACTCCAAC
CCCATGGCGGACCACACGCTGCGCTACCCTGTGAAGCCAGAGGAGATGGACTGGTCTGAG
CTATACCCAGAGTTCTTCACTCCACTC---------------------------------
------------------------------------------------ACTCAAAATCAG
AGCCACGATGACCCAAAGGATGAGAAAGAAAAGAGAGCTCAGGCCCAAGTGGAGTTTGCA
GACATAGGCTGTGGCTATGGTGGCCTG---------------------------------
---------------------------------------TTAGTGGAACTGTCACCGCTG
TTCCCAGACACACTGATTCTGGGTCTGGAGATCCGCGTGAAGGTCTCAGACTATGTACAA
GACCGGATTCGGGCCCTACGCGCAGCTCCCGGAGGTGGCTTCCAGAACATCGCCTGTCTC
CGTAGCAATGCCATGAAGCACCTTCCTAACTTCTTCTACAAGGGCCAGCTGACAAAGATG
TTCTTCCTCTTCCCCGACCCACATTTCAAGCGGACAAAGCACAAGTGGCGAATCATCAGT
CCCACACTGCTAGCAGAATATGCCTATGTGCTGAGAGTTGGGGGGCTGGTGTATACCATA
ACCGATGTGCTGGAGCTACATGACTGGATGTGCACTCATTTTGAAGAGCACCCACTGTTT
GAGCGTGTGCCCCTGGAGGACCTGAGTGAAGACCCCATTGTAGGACATCTAGGCACCTCA
ACTGAGGAGGGGAAGAAAGTTCTACGTAATGGAGGGAAGAATTTCCCAGCCATCTTCCGA
AGAATA---CAAGATCCCATCCTCCAGGCAGTAAACCCCCAATCCAGCCTG---------
---------------CCTGGTCAC------------------------------------
>Microbat|ENSMLUG00000005935|ENSMLUT00000005932
------------------------------------------------------------
------------------------------------------------------------
------------------------------ATGGCGGGAGCCGAGGCCGGGGGCGCG---
GCCGGAGCCCAGGCCCCGCAGCCGCAGAAGCGCTACTATCGGCAGCGCGCTCACTCCAAC
CCCATGGCGGACCACACGCTGCGCTACCCTGTGAAGCCAGAGGAGATGGATTGGTCTGAG
CTATATCCAGAATTCTTCGCTCCACCG---------------------------------
------------------------------------------------ACTCAAAATCAG
AGCCACGATGACCCGAAGGATAAGAAAGAAAAGAGAGCTCAAGCCCAAGTGGAATTTGCA
GACATAGGCTGTGGCTATGGTGGCCTG---------------------------------
---------------------------------------TTAGTGGAACTGTCACCGCTG
TTCCCAGACACACTGATTCTGGGTCTGGAGATCCGGGTAAAGGTCTCAGACTATGTACAG
GATCGGATTCGAGCCCTACGAGCAGCTCCTGGAGGTGGCTTCCAGAACATCGCCTGTCTC
CGCAGCAACGCCATGAAACACCTTCCTAACTTCTTCTACAAGGGCCAGCTGACAAAGATG
TTCTTCCTCTTCCCTGACCCACATTTCAAGCGGACGAAGCACAAGTGGCGAATCATCAGT
CCCACACTACTGGCAGAATATGCCTACGTGCTGAGAGTTGGGGGGCTGGTATATACTATA
ACTGATGTGCTGGAGCTACATGAATGGATGTGTACCCATTTTGAAGGGCACCCCCTATTT
GAGCGTGTGCCTCTGGAGGAGCTGAGTGAAGACCCTATTGTGGGACATTTGGGCACCTCA
ACTGAGGAGGGAAAGAAGGTTCTACGCAATGGAGGAAAGAATTTCCCCGCCATCTTCCGA
AGAATA---CAGGATCCCACCCTCCAGGTGGTGACCCCCAACCCTACCCCT---------
---------------CCTGGTCAC------------------------------------
>Human|ENSG00000037897|ENST00000324871
------------------------------------------------------------
------------------------------------------------------------
------------------------------ATGGCA---GCCGAGACTCGGAACGTG---
GCCGGAGCAGAGGCCCCACCGCCCCAGAAGCGCTACTACCGGCAACGTGCTCACTCCAAC
CCCATGGCGGACCACACGCTGCGCTACCCTGTGAAGCCAGAGGAGATGGACTGGTCTGAG
CTATACCCAGAGTTCTTCGCTCCACTC---------------------------------
------------------------------------------------ACTCAAAATCAG
AGCCACGATGACCCAAAGGATAAGAAAGAAAAGAGAGCTCAGGCCCAAGTGGAGTTTGCA
GACATAGGCTGTGGCTATGGTGGCCTG---------------------------------
---------------------------------------TTAGTGGAACTGTCACCGCTG
TTCCCAGACACACTTATTCTGGGTCTGGAGATCCGGGTGAAGGTCTCAGACTATGTACAA
GACCGGATTCGGGCCCTACGCGCAGCTCCTGCAGGTGGCTTCCAGAACATCGCCTGTCTC
CGTAGCAATGCCATGAAGCACCTTCCTAACTTCTTCTACAAGGGCCAGCTGACAAAGATG
TTCTTCCTCTTCCCCGACCCACATTTCAAGCGGACAAAGCACAAGTGGCGAATCATCAGT
CCCACCCTGCTAGCAGAATATGCCTACGTGCTAAGAGTTGGGGGGCTGGTGTATACCATA
ACCGATGTGCTGGAGCTACACGACTGGATGTGCACTCATTTCGAAGAGCACCCACTGTTT
GAGCGTGTGCCTCTGGAGGACCTGAGTGAAGACCCCGTTGTGGGACATCTAGGCACCTCA
ACTGAGGAGGGGAAGAAAGTTCTACGTAATGGAGGGAAGAATTTCCCAGCCATCTTCCGA
AGAATA---CAAGATCCCGTCCTCCAGGCAGTGACCTCCCAAACCAGCCTG---------
---------------CCTGGTCAC------------------------------------
>Orca|XP_004276618.1
------------------------------------------------------------
------------------------------------------------------------
------------------------------ATGGCGGGAACAGAGACTGGGGACGCCGCA
GCAGGAGCCGAGGCCCCTCAGCCTCAGAAGCGCTACTATCGGCAGCGGGCTCACTCCAAC
CCCATGGCGGACCATACGCTGCGCTACCCTGTGAAGCCAGAGGACATGGATTGGTCTGAG
CTATACCCAGAGTTCTTTGCTCCACTG---------------------------------
------------------------------------------------ACTCAAAATCAG
AGCCACGATGACCCAAAAGATAAGAAAGAAAAGAGAGCTGAAGCCCAAGTGGAGTTTGCA
GACATAGGCTGTGGCTATGGCGGCCTG---------------------------------
---------------------------------------TTAGTGGAACTGTCACCGCTG
TTCCCAGACACGCTGATTCTGGGTCTGGAGATCCGGGTGAAAGTCTCAGATTATGTGCAA
GACCGGATTCGGGCCCTACGAGCGGCTCCTGGAGGTGGTTTCCAGAACATCGCCTGTCTC
CGTAGCAATGCCATGAAACACCTTCCTAACTTCTTCCGCAAGGGCCAGCTGACAAAGATG
TTCTTCCTCTTCCCTGACCCACATTTCAAGCGGACAAAGCACAAGTGGCGAATCATCAGT
CCCACGCTGCTGGCAGAATATGCCTACGTGCTGAGAGTTGGGGGGCTGGTATACACCATA
ACTGATGTGCTGGAGCTACATGACTGGATGTGCACCCATTTTGAAGGGCACCCCCTGTTT
GAGCGTGTGCCTCTGGAGGAGCTGAGTGAAGATCCCATTGTGGGACATCTGGGCACCTCG
ACCGAGGAGGGAAAGAAAGTTCTACGCAATGGAGGAAAGAATTTCCCAGCTATCTTCCGA
AGAATA---CAGGATCCCACCCTC------------------------------------
------------------------------------------------------------
>Chimp|ENSPTRG00000005150|ENSPTRT00000009472
------------------------------------------------------------
------------------------------------------------------------
------------------------------ATGGCA---GCCGAGACTTGGAACGTG---
GCCGGAGCAGAGGCCCCACCGCCCCAGAAGCGCTACTACCGGCAACGTGCTCACTCCAAC
CCCATAGCGGACCACACGCTGCGCTACCCTGTGAAGCCAGAGGAGATGGACTGGTCTGAG
CTATACCCAGAGTTCTTCGCTCCACTC---------------------------------
------------------------------------------------ACTCAAAATCAG
AGCCACGATGACCCAAAGGATAAGAAAGAAAAGAGAGCTCAGGCCCAAGTGGAGTTTGCA
GACATAGGCTGTGGCTATGGTGGCCTG---------------------------------
---------------------------------------TTAGTGGAACTGTCACCGCTG
TTTCCAGACACACTTATTCTGGGTCTGGAGATCCGGGTGAAGGTCTCAGACTATGTACAA
GACCGGATTCGGGCCCTACGCGCAGCTCCTGCAGGTGGCTTCCAGAACATCGCCTGTCTC
CGTAGCAATGCCATGAAGCACCTTCCTAACTTCTTCTACAAAGGCCAGCTGACAAAGATG
TTCTTCCTCTTCCCTGACCCACATTTCAAGCGGACAAAGCACAAGTGGCGAATCATCAGT
CCCACCCTGCTAGCAGAATATGCCTACGTGCTAAGAGTTGGGGGGCTGGTGTATACCATA
ACCGATGTGCTGGAGCTACACGACTGGATGTGCACTCATTTCGAAGAGCACCCACTGTTT
GAGCGTGTGCCTCTGGAGGACCTGAGTGAAGACCCCATTGTGGGACATCTAGGCACCTCA
ACTGAGGAGGGGAAGAAAGTTCTACGTAATGGAGGGAAGAATTTCCCAGCCATCTTCCGA
AGAATA---CAAGATCCCGTCCTCCAGGCAGTGACCTCCCAAACCAGCCTG---------
---------------CCTGGTCAC------------------------------------
>Cow|ENSBTAG00000016908|ENSBTAT00000022487
------------------------------------------------------------
------------------------------------------------------------
------------------------------ATGGCGGGAACCGAGACTGGGGACGCA---
GCAGGAACCGAGGCCCCACAGCCTCAGAAGCGCTACTATCGGCAGCGGGCTCACTCCAAC
CCCATGGCGGATCATACGCTGCGCTACCCTGTGAAACCAGAGGACATGGACTGGTCTGAG
CTATACCCAGAGTTCTTCGCTCCACTG---------------------------------
------------------------------------------------CCTCAAAATCAG
AGCCATGATGACCCAAAGGATAAGAAAGAAAAGAGAGCTCAGGCTCAAGTGGAGTTTGCA
GACATAGGCTGTGGCTATGGCGGCCTG---------------------------------
---------------------------------------TTAGTGGAACTGTCACCGCTG
TTCCCAGACACGCTGATTCTGGGTCTGGAGATCCGGGTGAAAGTCTCAGACTATGTACAA
GACCGGATCCGGGCCCTGCGAGCCGCTCCTGGAGGTGGTTTCCAGAACATCGCCTGTCTC
CGCAGCAATGCCATGAAGCACCTTCCTAACTTCTTCCACAAGGGCCAGCTGACAAAGATG
TTCTTCCTCTTCCCTGACCCACATTTCAAGCGGACGAAGCACAAGTGGCGAATCATCAGT
CCCACACTGCTGGCAGAATATGCCTACGTGCTGAGAGTTGGGGGGCTGGTGTACACCATA
ACTGACGTGCTGGAGCTGCATGAGTGGATGTGCACCCACTTTGAAGGGCACCCCTTGTTT
GAGCGTGTGCCTCTGGAGGAGCTGAGTGAAGACCCCATTGTGGGACATCTGGGCACCTCA
ACCGAGGAGGGAAAGAAAGTTCTACGCAATGGAGGAAAGAACTTCCCAGCCATCTTCCGA
AGAATA---CAGGATCCCGCCCTCCCGGCAGTGACTCCCACTCCTACCCCT---------
---------------CCTGGTCAC------------------------------------
>Dog|ENSCAFG00000000290|ENSCAFT00000000448
------------------------------------------------------------
------------------------------------------------------------
------------------------------------------------------------
------------------------------------------------------------
---------------------------------------------ATGGACTGGTCTGAG
CTATACCCAGAGTTCTTCGCTCCACTG---------------------------------
------------------------------------------------ACTCAAAACAAG
ACCCACGATGACCCAAAGGATAAGAAAGAAAAGCGAGCCCAGGCTCAAGTGGAGTTTGCA
GACATAGGCTGTGGCTATGGTGGCCTG---------------------------------
---------------------------------------TTAGTGGAACTGTCACCGTTG
TTCCCAGATACACTGATTCTGGGCCTGGAGATCCGGGTGAAGGTCTCAGACTACGTACAA
GACCGGATTCGGGCCCTTCGAGCCGCTCCTGGAGGTGGCTTCCAGAACATTGCTTGTCTC
CGTAGCAATGCCATGAAACACCTTCCCAACTTCTTCCGCAAGGGCCAGCTGACGAAGATG
TTCTTCCTCTTCCCTGACCCACATTTCAAGCGGACGAAGCACAAGTGGCGAATCATCAGT
CCCACGCTGCTGGCAGAGTATGCCTACGTGCTTGGAGTCGGGGGGCTGGTGTATACCATA
ACTGACGTGCTGGAGCTGCATGACTGGATGTGCACCCATTTCGAAAGGCACCCCCTGTTT
GAGCGTGTGCCCTTGGAGGAGCTGAGTGAAGACCCCATTGTGGAACATCTGGGCACCTCA
ACTGAGGAAGGAAAGAAAGTCTTACGCAACGGAGGCAAGAATTTCCCAGCCATCTTTCGA
AGAATA---CAGGATCCCACCCTCCAGGCAATGACCCCCAGTCCCACCCCT---------
---------------CTTGGCCACTGCCGGCCTGCCTTGCCT------------------
>Elephant|ENSLAFG00000010794|ENSLAFT00000010792
------------------------------------------------------------
------------------------------------------------------------
------------------------------ATGGCGGGAGTCGAGACTGGGGACGCG---
GCCGGAGCAGAGGCCCCGCAGCCCCAGAAACGCTACTACCGGCAACGTGCTCACTCCAAC
CCCATGGCGGACCATACGCTGCGCTAT---------------------------------
---------------TTTGTCCCCCTAGAGGCCACAGGGCCTACTGTTACCAGAGTTTTT
GAGAAATCCCTCCTCCCACCCACCCTTCCACCCCGCACTTCTAAAGACACACAGTACCAC
------------------------------------------------------------
------------------------TTGAAACCTGTGAGAGCCAGGACTCAGCAGGACTGC
CTTGTTTTACTGGGTCTCGGAAATTTTCCACCTTTGTGTCTAGTGGAACTGTCACCGCTG
TTCCCAAACACACTGATCCTGGGCCTTGAGATTCGGGTAAAGGTTTCAGACTATGTACAA
GATCGGATTCGGGCCCTACGCGCAGCTCCTGGAGGTGGCTTCCAGAACATCGCCTGTCTC
CGTAGTAATGCCATGAAGCATCTTCCTAACTTCTTCCAAAAGGGCCAGCTGACGAAGATG
TTCTTCCTCTTTCCGGACCCACATTTCAAGAGGACGAAGCACAAGTGGCGAATCATCAGT
CCCACACTACTGGCAGAATATGCCTACGTGCTGAGAATTGGGGGGCTGGTATATACCATA
ACCGATGTGCTGGAGCTACATGACTGGATGTGCACCCATTTTGAAGGGCACCCTCTATTT
GAGCGTGTGCCTCTGGAGGAGCTGAGTGAAGACCCCATTGTGAGACATTTGGGCACCTCG
ACTGAAGAGGGAAAGAAAGTTCTACGCAACGGAGGGAAGAATTTCCCAGCCATCTTCCGA
AGAATA---CAGGATCCCACTCTTCAGGCAGTGACCCCCAATCCCACTCAG---------
---------------CTTGGTCAC------------------------------------
>Bowhead|bmy_03866T0
------------------------------------------------------------
------------------------------------------------------------
------------------------------ATGGCGGGAACGGAGACTGGGGACGCCGCA
GCAGGAGCCGAGGCCCCTCAGCCTCAGAAGCGCTACTATCGGCAGCGGGCTCACTCCAAC
CCCATGGCGGACCATACGCTGCGCTACCCTGTGAAGCCAGAGGACATGGATTGGTCTGAG
CTATACCCAGAGTTCTTCGCTCCACTG---------------------------------
------------------------------------------------ACTCAAAATCAG
AGCCACGATGACCCAAAGGATAAGAAAGAAAAGAGAGCCGAAGCCCAAGTGGAGTTTGCA
GACATAGGCTGTGGCTATGGCGGCCTG---------------------------------
---------------------------------------TTAGTGGAACTGTCACCGCTG
TTCCCAGACACGCTGATTCTGGGTCTGGAGATCCGGGTGAAAGTCTCAGATTATGTGCAA
GACCGGATTCGGGCCCTACGAGCGGCTCCTGGAGGTGGTTTCCAGAACATCGCCTGTCTC
CGTAGCAATGCCATGAAACACCTTCCTAACTTCTTCCGCAAGGGCCAGCTGACAAAGATG
TTCTTCCTCTTCCCTGACCCACATTTCAAGCGGACAAAGCACAAGTGGCGAATCATCAGT
CCCACACTGCTGGCAGAATATGCCTACGTGCTGAGACTTGGG------------------
------------------------------------------------------------
------------------------AGTGAAGATCCCATTGTGGGACATCTGGGCACCTCG
ACCGAGGAGGGAAAGAAAGTTCTACGCAATGGAGGAAAGAATTTCCCAGCCATCTTCCGA
AGAATA---CAGGATCCCACCCTC------------------------------------
------------------------------------------------------------
>Minke|BACU008167
------------------------------------------------------------
------------------------------------------------------------
------------------------------ATGGCGGGAACGGAGACTGGGGACGCCGCA
GCAGGAGCCGAGGCCCCTCAGCCTCAGAAGCGCTACTATCGGCAGCGGGCTCACTCCAAC
CCCATGGCGGACCATACGCTGCGCTACCCTGTGAAGCCAGAGGACATGGATTGGTCTGAG
CTATACCCAGAGTTCTTTGCTCCACTG---------------------------------
------------------------------------------------ACTCAAAATCAG
AGCCACGATGACCCAAAGGATAAGAAAGAAAAGAGAGCTGAAGCCCAAGTGGAGTTTGCA
GACATAGGCTGTGGCTATGGCGGCCTG---------------------------------
---------------------------------------TTAGTGGAACTGTCACCGCTG
TTCCCAGACACGCTGATTCTGGGTCTGGAGATCCGGGTGAAAGTCTCAGATTATGTGCAA
GACCGGATTCGGGCCCTACGAGCGGCTCCTGGAGGTGGTTTCCAGAACATCGCCTGTCTC
CGTAGCAATGCCATGAAACACCTTCCTAACTTCTTCCGCAAGGGCCAGCTGACAAAGATG
TTCTTCCTCTTCCCTGACCCACATTTCAAGCGGACAAAGCACAAGTGGCGAATCATCAGT
CCCACACTGCTGGCAGAATATGCCTACGTGCTGAGAGTTGGGGGGCTGGTATATACCATA
ACTGATGTGCTGGAGCTACATGACTGGATGTGCACCCATTTTGAAGGGCACCCCCTGTTT
GAGCGTGTGCCTCTGGAGGAGCTGAGTGAAGATCCCATTGTGGGACATCTGGGCACCTCG
ACCGAGGAGGGAAAGAAAGTTCTACGCAATGGAGGAAAGAATTTCCCAGCCATCTTCCGA
AGAATA---CAGGATCCCACCCTC------------------------------------
------------------------------------------------------------
