# Supplementary material for: Insights into the Evolution of Longevity from the Bowhead Whale Genome
Source: Cell Rep. 2015 Jan 6;10(1):112–22. doi: 10.1016/j.celrep.2014.12.008 (PMC4536333; doi:10.1016/j.celrep.2014.12.008)
Supplement: Supplemental Folder 2. Species Used in the Analysis of Selective Pressure Variation, Single-Gene Orthologous Families Tested, Likelihood Ratio Tests, MAKER Parameters, and Full Assembly and Read Usage Data, Related to Experimental Procedures [file mmc3.zip › Tested SGOs/reciprocal_group_3120.2.fas]

>Gibbon|ENSNLEG00000014031|ENSNLET00000017907
ATGGAGGCGGCG------CTGCTGGGGCTGTGTAACTGGAGCACGCTGGGCGTGTGCGCC
GCCCTGAAGCTGCCGCAGATCTCCGCTGTGCTAGCGGCGCGCAGCGCGCGGGGCCTCAGC
---------CTTCCGAGTTTACTTCTGGAGCTGGCAGGATTCCTGGTGTTTCTCCGGTAC
CAGTGTTACTATGGGTATCCGCCACTGACCTACCTGGAGTACCCCATCCTCATCGCGCAA
GATGTCATCCTTCTGCTCTGTATC---------TTTCATTTTAACGGGAACGTGAAGCAG
GCCACCCCTCACATCGCTGCA---TTGGTGTCTTCTTGGTTCGTCCTTGCCCTGCAGAAG
TGGATCATAGACCTGGCCATGAATCTATGTACTTTCATCAGCGCGGCCAGTAAGCTTGCA
CAGCTCCAGTGCTTGTGGAAGACGAGAGACTCAGGAACTGTGAGTGTGCTGACTTGGAGC
CTCTCATCCTATACCTGTGCAACAAGAATAATCACAACCTTAATGACCACCAATGATTTT
ACAATTCTTCTACGTTTTGTGATCATGCTGGCTTTAAATATATGGGTAACAGTGACAGTA
CTTCGCTACCAGAAGACCGCTATAAAGGCTGAA
>Gorilla|ENSGGOG00000001548|ENSGGOT00000001558
ATGGAGGCGGCG------CTGCTGGGGCTGTGTAACTGGAGCACGCTGGGCGTGTGCGCC
GCGCTGAAGCTGCCGCAGATCTCCGCTGTGCTAGCGGCGCGCAGCGCGCGGGGCCTCAGC
---------CTTCCGAGTTTACTTCTGGAGCTGGCAGGATTCCTGGTGTTTCTCCGGTAC
CAGTGTTACTATGGGTATCCGCCGCTGACCTACCTGGAGTTCCCCATCCTCATCGCGCAA
GATGTCATCCTCCTGCTCTGTATC---------TTTCATTTTAACGGGAACGTGAAGCAG
GCCACTCCTTACATCGCTGTA---TTGGTGTCCTCTTGGTTCGTCCTTGCCCTGCAGAAG
TGGATCGTAGACCTGGCCATGAATCTATGTACTTTCATCAGCGCGGCCAGTAAGTTTGCA
CAGCTCCAGTGTCTGTGGAAGACGAGAGACTCGGGAACTGTGAGTGCGCTGACTTGGAGC
CTCTCTTCCTATACCTGTGCAACAAGAATAATCACAACCTTAATGACCACCAATGATTTT
ACAATTCTTCTACGTTTTGTGATCATGCTGGCTTTAAATATATGGGTAACAGTGACAGTA
CTTCGCTACCGGAAGCCCGCTATAAAGGCTGAA
>Guinea_Pig|ENSCPOG00000024847|ENSCPOT00000025718
ATGGAGGCCGCG------CTTCTGTGGTTCTGCAACTGGAGTACGCTGGCTATGTGCGCT
GCGCTCAAGCTGCCACAGATCCACGCCCAGCTGGCGGCGCGCAGTGCGCGGGGCGTCAGC
---------CTCCCGAGCTTGTTGCTGGAGCTGGCGGGGTTCCTGGTCTTCGTCCGCTAC
CAGTGTTACTATGGCAGCCCAGTGCTCACCTACCTGGAGTTCCCCATCCTCATCGTGCAA
GATGTTGTCCTCCTGCTCTGCGTC---------TTTCATTTTAATGGGGACATTAAGCGG
GCTGCACCGTACCTGGCTGTA---TTCGTGTCCTCCTGGTTCGTCCTTGGGCTGCACAAG
GGGGTCATCGACCTGGCCATGAACTTGTCCACGCTGGTCAGCGTGGCCAGCAAGCTGGCC
CAGCTTCAGTACCTGTGGAAGGTGCAGGACTCCGGCACAGCCAGTGCACTCACCTGGGGG
CTCTCCGCCTACACCTCTGCAGCAAGGATAGTAACAACTTTGATGACCTCTGGTGACCTG
GCAGTTCTCTCCCGCTTTGTAATCATGATGGTCTTAAACATCTGGGTGACAGTGACCGTG
CTGCGCTACAGGAAGCCCGCCTCCAAGGCTGAG
>Horse|ENSECAG00000020784|ENSECAT00000022081
------------------------------------------------------------
------------------------------------------------------------
---------------------------------------TTCCTGGTGTTTCTCCGGTAC
CAGTGTTACTACGAGTACCCGCTGCTGACCTACCTGGAGTACCCCATTCTCATCCTACAA
GATCTCATCCTGCTGCTCTGCATC---------TTCCATTTCAACGGGGACGTGAGACGG
GCGGCTCCCTACATCGCCCTA---TTGGTGACGTCGTGGTTCCTCCTCACCCTGCAGAAG
TGGATCATAGATGTGGCCATAAATTTATGTACTTTCATCAGTGCGGCCAGTAAGTTTGCT
CAGCTCCAGGACCTGTGGAAGACCAAGGACTCGGGCGTCATGAGTGCTCTGACTTGCAGC
CTCGCTTCATACACCTGTGCGACAAGAATAATAACAACTCTAATGACTACCAATGATCTT
ACAATTCTTACACGTTTTGTGATCATGATGACTTTAAACATATGGGTAACGGCTACAGTA
CTTCGCTACCAGAAGACCGATGTAAAGGCTGAA
>Mouse|ENSMUSG00000045679|ENSMUST00000054536
ATGGAGGCCGGA------CTGCTATGGTTCTGCAACTGGAGCACGCTGGGCGTCTGCGCC
GCACTCAAGCTGCCGCAGATTTACGCGCAGCTGGCGGCGCGCAGCGCGCGGGGCATCAGC
---------CTCCCTAGTTTACTTTTGGAGCTGGCGGGGTTCCTGGTCTTCCTTCGTTAT
CAGCATTACTATGGGAACCCACTGCTCACCTATCTGGAATACCCCATTCTCATCGCACAA
GACATTGTCCTCCTGCTCTTCGTC---------TTTCATTTCAATGGGAACGTGAAGCAA
GCCTTACCCTACATGGCCGTA---TTTGTGTCTTCTTGGTTCATCCTCAGCCTGCAGAAA
TGGATCATCGACTTGGCCATGAACTTATGCACAGTCATTAGTGCAGCCAGTAAGTTTGCC
CAGCTCCAGTATTTGTGGAAGGTACAAGATTCAGGAGCTGTGAGCGCACTGACCTGGGGC
CTTTCTGCCTACACCTGTGCAACAAGAATAATAACAACTTTAATGACCACCAATGACTTG
ACAATTCTTATACGTTTTGTGATCATGTTGGCTTTAAATATATGGGTAACAGCAACAGTA
CTTCACTACCGGAAGTCTGCCACCAAAGCTGAA
>Opossum|ENSMODG00000024971|ENSMODT00000038003
ATGGAGGCG---GGGCCGCTCTTGCACTTCTGCAACTGGAGCACACTAGTAGTGTGCATG
GTCATCAAATTCCCACAGATCTTCGCCCTGCTCTCCGCCAAGAGTTCGCGGGGGGTCAGC
---------CTGAAAAGTTTGCTTCTGGAGCTGGCTGGATTCCTTGTGTTTCTACGGTAC
CAGAGTTATTATAGCTACCCTCTGCTGACCTACCTGGAGTACCCAATTCTCATTGCACAA
GATGTCATCCTCTTACTATGTGTT---------TTTCATTACAATGGAAATATAAAGCAG
GCCATCCCATATATTGCCGTA---TTTCTGGGTGGATGGTACCTCTTGACTCTTCAGAAG
TGGATAATAGATTTGGCAATGAATTTGTGCACCTTTATTAGTGCTGCCAGCAAGTTTGCC
CAGCTCCAGTACCTGTGGGAGGCAAAGGATTCTGGAGCAGTGAGTGCCCTGACCTGGAGC
ATGTCTGCCTACACTTGTGCAACAAGAGTAATAACAACTTTAATGACCACTCAGGATCTT
ATGGTTCTTGTCCGTTTCCTGATCATGCTGGCTCTAAATATATGGGTAACAGCTACAATA
CTTCGCTACAGGAAGACAACTACAAAAGATGAG
>Orangutan|ENSPPYG00000012648|ENSPPYT00000014692
ATGGAGGCGGCG------CTGCTGGGGCTGTGTAACTGGAGCACGCTGGGCGTGTGCGCC
GCGCTGAAGCTGCCGCAGATCTCCGCCGTGCTAGCGGCGCGCAGCGCGCGGGGCCTCAGC
---------CTCCCGAGTTTACTTCTGGAGCTGGCAGGATTCCTGGTGTTTCTCCGGTAC
CAGTGTTACTATGGGTATCCGCCGCTGACCTACCTGGAGTACCCCATCCTCATCGCGCAA
GATGTCATCCTTCTGCTCTGTATC---------TTTCATTTTAACGGGAACGTGAAGCAG
GCCACTCCTTACATCGCTGTA---TTGGTGTCTTCTTGGTTCGTCCTTGCCCTGCAGAAG
TGGATCATAGACCTGGCCATGAATCTATGTACTTTCATCAGCGCAGCCAGTAAGTTTGCA
CAGCTCCAGTGTCTGTGGAAGACGAGAGACTCAGGAACTGTGAGTGCGCTGACTTGGAGC
CTCTCTTCCTATACCTGTGCA---------------------------------------
---ATTCTTCTACGTTTTGTGATCATGCTGGCTTTAAATATATGGGTAACAGTGACAGTA
CTTCGCTACCGGAAGACCGCTATAAAGGCTGAA
>Platypus|ENSOANG00000002664|ENSOANT00000004244
------------------------------------------------------------
------------------------------------------------AGAGGTCCGTCA
TCATTGAAAATAAAACTTTTGCTTTGTTCCTCTTTCAGATTCCTTGTGTTTTTAAGGTAC
CAGAGTTATTATGATTACCCTTTGATAACGTATCTGGAATACCCAATCCTTATCACACAA
GATATCATTGTGTTGCTGTGTGTG---------TTCCACTTCGATGGACATGTGAACCAA
GCAGTGCCGTACCTAGCTGGA---TTTTTGGTTGGCTGGTATCTACTAACTGTTCAGAAA
TGGATAATAGACTTGGCAATGAACCTTTGCACTTTCATCAGTGCCGCCAGTAAATTTGCT
CAGCTGCAGTGTCTGTGGGAGACCAGAGATTCCGGTGCAGTGAGTGCCCTGACCTGGGGC
ATGTCTGCATACACCTGTGCAACAAGAATAGTAACAACTTTAATGACCACAAAAGATTTG
ATGGTTCTTGTCCGGTTTGTAATCATGTTGGTTTTAAATATATGGGTGACTGCTACGGTC
GTACGCTACAGGAAGACTACAACAAAAGCTGAT
>Rabbit|ENSOCUG00000022692|ENSOCUT00000027975
ATGGAGGGCGCC------CTGCTAGCGCTGTGCAACTGGAGTACGCTGGGCGTGTGCGCC
GCGCTCAAGCTGCCGCAGATCCACGCGCAGCTGGCGACGCGCAGCGCGCGGGGCATCAGC
---------CTCCCGAGCCTACTCCTGGAGCTGGCGGGGTTCCTGGTGTTCCTCCGGTAC
CAGTGCTACTACGGGAGCCCGCTGCTCACCTACCTGGAGTACCCCATCCTCATCGCGCAA
GATGTCATCCTCCTGCTCTGTGTC---------TTCCACTTTAACGGGAACGTGAGGCAG
GCCGTGCCCTACGTGGCCGTA---TTCGTGTCTTCCTGGTTCGTCCTGGGCCTGCAGAAG
TGGATCATAGACCTGTCCATGCACTTCTGCACGCTCATCAGCGCGGCCAGCAAGTTTGTG
CAGCTCCAGCACCTGTGGAAGACGCAAGACTCGGGAGCTGTGAGCGCCCTCACCTGGGGC
CTCTCCGCCTACACCTGTGCAACGAGAATAATAACAACGCTAATGACCACCAACGATTTT
GCAATTTTCATCCGTTTTGTGGTCATGCTGGCTCTCAACCTGTGGGTCACGGCCACAGTG
CTCCGCTACCGGAAGCCCTCCCCCAAGGCTGAA
>Rat|ENSRNOG00000005126|ENSRNOT00000007071
ATGGAGGCCGGG------CTGCTATGGTTCTGCAACTGGAGCACGCTGGGCGTGTGCGCC
GCACTCAAACTGCCGCAGATCTACGCGCAGCTGGCGGCGCGCAGCGCACGAGGGATCAGC
---------CTCCCTAGTTTACTTTTGGAGCTGGCCGGGTTCCTGGTCTTCCTTCGTTAT
CAACATTACTATGGGAACCCACTGCTCACCTACCTGGAATACCCCATTCTCATCGTACAA
GACATTGTCCTCCTGCTCTTCGTC---------TTTCATTTCAATGGGAACGTGAAGCAA
GCCTTGCCGTACATGGCTGTA---TTTGTGTCTTCTTGGTTCATCCTCAGCCTGCAGAAA
TGGATCATCGACTTGGCCATGAACTTATGCACAGTCATTAGTGCAGCCAGTAAGTTTGCC
CAGCTCCAGTATTTGTGGAAGGCACAAGATTCGGGAGCTGTGAGTGCACTGACATGGGGC
CTCTCCGCCTACACCTGTGCAACAAGAATAATAACAACTTTAATGACCACTAATGACCTG
ACAATTCTTCTACGTTTTGTGATCATGTTGGCTTTAAATATATGGGTAACAGCAACGGTA
CTTCACTACCGGAAGTCTGTCACCAAAGCTGAA
>Macaque|ENSMMUG00000022785|ENSMMUT00000032061
ATGGAGGCGGCG------CTGCTGGGGCTGTGCAACTGGAGCACGCTGGGCGTGTGCGCC
GCGCTGAAGCTGCCGCAGATCTCCGCTGTACTAGCTGCGCGCAGCGCGCGGGGCCTCAGC
---------CTTCCGAGTTTACTTCTGGAGCTGGCAGGGTTCCTGGTGTTTCTCCGGTAC
CAGTGTTACTATGGGTATCCGCCGCTGACCTACCTGGAGTACCCCATCCTCATCGCACAA
GATGTCATCCTCCTGCTGTGTATC---------TTTCATTTTAACGGGAACGTGAAGCAG
GCCACTCCTTACATCGCTGTA---TTGGTGTCTTCTTGGTTCGTCCTCGCCCTGCAGAAG
TGGATCATAGACCTGGCCATGAATCTATGTACTTTCATCAGCGCGGCCAGTAAGTTTGCA
CAGCTCCAGTGTCTATGGAAGACGAGAGACTCGGGAACTGTGAGTGCGCTGACTTGGAGC
CTCTCTTCCTATACCTGTGCAACAAGAATCATCACAACCTTAATGACCACCAATGATTTT
ACAATTCTTACACGTTTTGTGATCATGCTGGCTTTAAATATATGGGTAACCGTGACAGTA
CTTCGCTACCGGAAGACAGCTATAAAGGCTGAA
>Marmoset|ENSCJAG00000006801|ENSCJAT00000013271
------------------------------------------------------------
---------------------------------------------GCGCGGGGCCTCAGC
---------CTCCCGAGTTTACTTCTGGAGCTGGCGGGGTTCCTGGTGTTTCTCCGATAC
CAGTGTTACTATGGGTATCCGCCACTGACCTACCTGGAGTACCCCATCCTCATCGCACAA
GATGTCATCCTCCTGTTCTGTATC---------TTTCATTTTAACGGGAACGTGAAGCAG
GCCATGCCCTACCACTTGGTAAGACTGGCATCTTCTTGGTTCGTCCTCGCCCTGCAGAAG
TGGATCATAGACCTGGCCATGAATTTCTGTACTTTCATCAGCGCGGCCAGTAAGTTTACG
CAGCTCCAGTGTCTGTGGAAGACGAGAGACTCGGGAGCGGTGAGTGCGCTGACTTGGAGC
CTCTCCGCCTACACCTGCGCAACAAGAATAATCACAACCTTCATGACCACCAACGATTTT
ACAATTCTAACACGTTTTGTGATCATGCTGGCTTTAAATATATGGGTAACAGTGACAGTA
CTTCGCTACCGGAAGACCGCCATGAAGGCTGAA
>Microbat|ENSMLUG00000015653|ENSMLUT00000015657
------------------------------------------------------------
------------------------------------------------------------
------------------------CTCCCTCTCCCCAGGTTCCTGGTGTTCCTCCGGTAC
CAGGTTTACTACGAGTACCCGCTGCTGACCTACCTGGAGTACCCCATTCTCATCGCACAA
GTCTGCCAAGTTCTCACCGGGGTCTGGGGTAGTTTCCACGGCACTGGCAAGGCTGCCGGA
GCC------------GCCAGA---TTTGTGACGTCCTGGTTCCTCCTCACCCTGCAGAAG
TGGATCATAGACCTGGCCATGAATTTATGTACTTTCATCAGCGCAGCCAGTAAGTTTGCG
CAGCTGCAGTGCCTGTGGAAGACACGAGACTCGGGGGCGGTGAGCGCGCTGACCTGGGGC
CTGGCTTCCTCCACCAGCGCCACAAGAATAATAACCACCTTAATGACCACCAATGACCTC
ACAATCCTTATACGTTTTGTGGTCACGCTGGCTTTAAACCTGTGGGTGACAGCGACAGTC
CTCCGCTACCGGAAGACGGGTGTAAAGGCTGAA
>Human|ENSG00000162976|ENST00000295083
ATGGAGGCGGCG------CTGCTGGGGCTGTGTAACTGGAGCACGCTGGGCGTGTGCGCC
GCGCTGAAGCTGCCGCAGATCTCCGCTGTGCTAGCGGCGCGCAGCGCGCGGGGCCTCAGC
---------CTTCCGAGTTTACTTCTGGAGCTGGCAGGATTCCTGGTGTTTCTGCGGTAC
CAGTGTTACTATGGGTATCCGCCGCTGACCTACCTGGAGTACCCCATCCTCATCGCGCAA
GATGTCATCCTCCTGCTCTGTATC---------TTTCATTTTAACGGGAACGTGAAGCAG
GCCACTCCTTACATCGCTGTA---TTGGTGTCTTCTTGGTTCATCCTTGCCCTGCAGAAG
TGGATCATAGACCTGGCCATGAATCTATGTACTTTCATCAGCGCGGCCAGTAAGTTTGCA
CAGCTCCAGTGTCTGTGGAAGACGAGAGACTCAGGAACTGTGAGTGCGCTGACTTGGAGC
CTCTCTTCCTATACCTGTGCAACAAGAATAATCACAACCTTAATGACCACCAATGATTTT
ACAATTCTTCTACGTTTTGTGATCATGCTGGCTTTAAATATATGGGTAACAGTGACAGTA
CTTCGCTACCGGAAGACCGCTATAAAGGCTGAA
>Orca|XP_004274928.1
ATGGAGACGCGG------CTGCTGTGGTTCTGCAACTGGAGCGTGCTGGGCGTGAGCGCG
ACGCTCAAGCTGCCGCAGATCTTCGCCGTGCTGGGGGCGCGCAGCGCGCGGGGCATCAGC
---------CTCCCGAGCCTACTTCTGGAGCTGGCTGGGTTCCTGGTCTTTCTCCGGTAC
CAGTGTTACTACGAGTACCCACTGCTAACCTACCTGGAGTACCCCATCCTCGTTGCACAA
GATCTCATCCTCCTGCTGTGTGTC---------TTCCATTTCAAGGGGGATGTGAAACGG
GCAGCACCGTACATCGTCCTC---TGTGTGTCTGCTTGGTTCATCCTCACCCTGCAGAAG
TGGATCATAGATCTGGCCATGAATTTATGTACTTTCATCAGTGCAGCCAGTAAGTTTGCA
CAGCTCCAGTACCTGTGGAAAAGCAGGGACTCGGGAGCCGTGAGTGCTGTCACGTGGAGC
CTTGCTTCATATACCTGTGCGGCAAGAATAATGACAACTTTAATGACCACCAGTGATCTG
ACAATTCTTATACGTTTTGTGATCATGCTGGCCTTAAATACATGGGTAGCAGCTACAATA
CTTCACTACCAGAAGACCGATGTGAAGTCTGAA
>Chimp|ENSPTRG00000011657|ENSPTRT00000021722
ATGGAGGCGGCG------CTTCTGGGGCTGTGTAACTGGAGCACGCTGGGTGTGTGCGCC
GCGCTGAAGCTGCCGCAGATCTCCGCTGTGCTAGCGGCGCGCAGCGCGCGGGGCCTCAGC
---------CTTCCGAGTTTACTTCTGGAGCTGGCAGGATTCCTGGTGTTTCTGCGGTAC
CAGTGTTACTATGGGTATCCGCCGCTGACCTACCTGGAGTACCCCATCCTCATCGCGCAA
GATGTCATCCTCCTGCTCTGTATC---------TTTCATTTTAACGGGAACGTGAAGCAG
GCCACTCCTTACATCGCTGTA---TTGGTGTCTTCTTGGTTCGTCCTTGCCCTGCAGAAG
TGGATCATAGACCTGGCCATGAATCTATGTACTTTCATCAGCGTGGCCAGTAAGTTTGCA
CAGCTCCAGTGTCTGTGGAAGACGAGAGACTCAGGAACTGTGAGTGCGCTGACTTGGAGC
CTCTCTTCCTATACCTGTGCAACAAGAATAATCACAACCTTAATGACCACCAATGATTTT
ACAATTCTTCTACGTTTTGTGATCATGCTGGCTTTAAATATATGGGTAACAGTGACAGTA
CTTCGCTACCGGAAGACCGCTATAAAGGCTGAA
>Cow|ENSBTAG00000020297|ENSBTAT00000027051
ATGGAGACG---------CTGCTGTGGTTGTGCAACTGGAGCACGCTGGTCGTGTGCGCG
GCGCTGAAGCTGCCGCAGATCTCGGCTGTGCTGGGGGCGCGCAGCTCGCGGGGCATCAGC
---------CTCCCGAGCCTGCTGCTGGAGCTGGCGGGGTTCCTGGTCTTCCTCCGGTAC
CAGTGTTACTATGAGTACCCGCTGCTGACATACCTGGAGTTCCCCATCCTCATCGCACAA
GATCTCATCCTCCTGCTGTGTGTC---------TTCCATTTCAATGGGGATGTGAGACGG
GCAGTGCCGTACATCATCATC---TGTGTGTCTGCTTGGTTCATCCTCACTCTGCAGCAG
TGGATCCTAGATCTGGCCATGAATTTATGCACTTTCATCAGTGCAGCCAGTAAGTTTGCA
CAGCTCCAGTACCTGTGGAAGAGCAGGGACTCAGGAGCCATGAGCGCTCTGACATGGACC
CTCGCTTCTTATACTTGTGCAGCAAGAATAATGACAACTTTAATGACCACCAATGATCTT
ACAATTCTTACACGTTTCGTGATCATGCTGGCCTTAAACATATGGATAACTGCTACAATA
CTTCACTACCGGAAGACCAATATAAAGTCTGAA
>Dog|ENSCAFG00000003487|ENSCAFT00000005606
ATGCGGGAGGCG------CTGCTGCTGTTCTGCAACTGGAGCACGCTGGGCGTGTGCGCC
GCGCTCAAGCTGCCGCAGATCTCCGCGGTGCTGGCGGCGCGCAGCTCGCGGGGCATCAGC
---------CTCCCGAGTTTACTTCTGGAGCTGGCGGGCTTCCTGGTGTTTCTCCGGTAC
CTGTGCTACTATGAGTACCCGCTGCTCACCTACCTGGAGTACCCCATTCTCATCGCACAA
GACGTCCTCCTTCTGCTCTGTGTC---------TTCCACTTCAACGGGAACGTGAAAGGG
GCAGCGCCCTACCTCGCCCTA---TGTGTGGCCTCGTGGTTCGTCCTTTCCCTGCAGAAG
TGGATCATAGACCTGGCCATGAATCTGAGTACTTTCATCAGCACGGCCAGCAAGTTCGCT
CAGCTCCAGTGCCTGTGGAAGACCCAGGACTCGGGAGCCGTGAGCGCCCTGACCTGGAGT
CTCGCGTCGTACACCTGTGCGGCAAGAATAATCACCACCTTAATGACCACCAGTGATCTA
ACAGTTCTTATGCGATTTGTGATCATGCTTGCTTTGAATCTGTGGGTAACAGCCACGGTA
CTTCGCTACAGGACGACAGTGGGAAAGGCTGAG
>Elephant|ENSLAFG00000025769|ENSLAFT00000035818
ATGGAGACGGGG------CTGCTGTGGTTCTGCAACTGGAGCACGCTGGGCGTGTGCGCC
GCGCTCAAGCTGCCGCAGATCTCCGCCGTGCTGGCGGCGCGCAGCGCACGGGGCATCAGC
---------CTCCCGAGTTTACTTCTGGAGCTGGCCGGGTTCCTGGTGTTCCTCAGGTAC
CAGCAGTACTATGGTTACCCACTGCTGACTTACGTGGAGTTCCCCATTCTCATAGCACAA
GATATCATCCTCCTACTCTGTGTC---------TTCCATTTTAGTGGGAACGTGAAGCAG
GCTGCCCCGTACATGGCTGTA---TTTTTGTCTTCTTGGTTCATCCTCACGCTGCAGAAG
TGGATCATAGATCTGGCCATGAATTTATGTACCTTCACCAGTGTGGCCAGTAAGTTTGCC
CAACTCCAGTATCTGTGGAAGACAAGAGACTCGGGAGCCGTGAGTGCTCTGACGTGGGGC
CTCTCCTCTTACACCTGTGCAACAAGAGTAGTAACAACTTTAATTACTACCGGTGATGCT
ACAATTCTTACACGTTTTGTGACCATGCTGGCTTTCAATATATGGATAACAGCTACCATA
CGGAAGTACCAGAAGACTGCTGTAAAGGCTGAG
>Bowhead|bmy_07143T0
ATGGAGACGCGG------CTGCTGTGGTTCTGCAACTGGAGCGTGCTGGGCGTGTGCGCG
ACGCTCAAGCTGCCGCAGATCTTCGCCGTGCTGGGGGCGCGCAGCGCGCGGGGCATCAGC
---------CTCCCGAGCCTACTTCTGGAGCTGGCTGGGTTCCTGGTCTTTCTCCGGTAC
CAGTGTTACTACGAGTACCCACTGCTGACCTACCTGGAGTACCCCATCCTCATCGCACAA
GATCTCATCCTCCTGCTGTGTGTC---------TTCCATTTCAAGGGGCATGTGAAACGG
GCAGCGCCATACATCATCCTC---TATGTGTCTGCTTGGTTCATCCTCACCCTGCAGAAG
TGGATCATAGATCTGGCCATGAATTTATGTACTTTCATCAGTGCAGCCAGTAAGTTTGCA
CAGCTCCAGTACCTGTGGAAAAGCAGGGACTCAGGAGCCGTGAGCGCTCTCACGTGGAGC
CTCGCTTCATATACCTGTGCGGCAAGAATAATGACAACTTTAATGACCACCAGTGATCTT
ACAATTCTTATACGTTTTGTGATCATGCTGGCCTTAAATATATGGGTAGCAGCTACAATA
CTTCGCTACCGCAAGACCGATGTGAAATCTGAA
>Minke|BACU016773
ATGGAGACGCGG------CTGCTG---TTCTGCAACTGGAGCGTGTTGGGCGTGTGCGCG
ACGCTCAAGCTGCCGCAGATCTTCGCCGTGCTGGGGGCGCGCAGCGCGCGGGGCATCAGC
---------CTCCCGAGCCTACTTCTGGAGCTGGCTGGGTTCCTGGTCTTTCTCCGGTAC
CAGTGTTACTACGAGTACCCACTGCTGACCTACCTGGAGTACCCCATCCTCATCGCGCAA
GATCTCATCCTCCTGCTGTGTGTC---------TTCCATTTCAAGGGGGATGTGAAACGG
GCAGCACCATACATCCTCCTC---TATGTGTCTGCTTGGTTCCTCCTCACCCTGCAGAAG
TGGATCATAGATCTGGCCATGAATTTGTGTACTTTCATCAGTGCAGCCAGTAAGTGTGCA
CAGCTCCAGTACCTGTGGAAAAGCAGGGACTCAGGAGCCGTGAGTGCTCTCACGTGGAGC
CTCGCTTCATATACCTGTGCG---------------------------------------
---GTTCTTATACGTTTTGTGATCATGCTGGCCTTAAATATATGGGTAGCAGCTACAATA
CTTCACTACCGCAAGACCGATGTGAAATCTGAA
