# Supplementary material for: Insights into the Evolution of Longevity from the Bowhead Whale Genome
Source: Cell Rep. 2015 Jan 6;10(1):112–22. doi: 10.1016/j.celrep.2014.12.008 (PMC4536333; doi:10.1016/j.celrep.2014.12.008)
Supplement: Supplemental Folder 2. Species Used in the Analysis of Selective Pressure Variation, Single-Gene Orthologous Families Tested, Likelihood Ratio Tests, MAKER Parameters, and Full Assembly and Read Usage Data, Related to Experimental Procedures [file mmc3.zip › Tested SGOs/reciprocal_group_3137.2.fas]

>Gibbon|ENSNLEG00000004166|ENSNLET00000005305
ATGTGG------------------------------------------------------
------------GGCGCCTGTAAAGTTAAGGTTCACGATTACTTGGCCACCACTTCCATC
ACTCTGAGACGGTACCTGAGATTGGGGGCGACC------------------------ATG
GCAAAAAGCAAGTTCGAGTACGTGAGGGACTTCGAGGCTGACGACACCTGCCTGGCCCAC
TGCTGGGTGGTAGTGCGGCTTGACGGCCGGAATTTCCATCGGTTTGCTGAGAAGCACAAC
TTTGCAAAACCCAATGACAGCCGTGCTCTCCACCTGATGACCAAATGTGCCCAGACTGTG
ATGGAAGAACTAGAGGATATTGTGATTGCGTATGGACAGAGTGATGAGTACAGCTTTGTG
TTCAAGCGGAAAACCAATTGGTTTAAAAGAAGAGCC------------------------
------------------------------------------------------AGTAAG
TTCATGACTCACGTGGCCTCCCAGTTTGCCTCCAGCTATGTG------------------
------------------TTTTAT------------------------------------
---------------------------------------------------------TGG
CGGGATTACTTTGAGGACCAGCCCCTTCTGTATCCCCCAGGCTTTGACGGAAGAGTCGTG
GTGTATCCCAGCAACCAGACTTTAAAGGACTACCTCAGCTGGCGACAAGCAGATTGTCAC
---------------------ATCAATAATCTTTATAATACGGTTTTCTGGGCACTTATA
CAACAATCTGGACTAACACCAGTACAAGCCCAAGGGAGATTACAGGGAACTCTTGCAGCA
GACAAGAATGAGATTTTGTTTTCTGAATTCAACATCAACTATAATAATGAGCCGCTGATG
TATAGGAAAGGGACTGTGTTGATATGGCAGAAGGTGGATGAAGTGATGACAAAAGAAATT
AAGCTGCCAACAGAAATGGAAGGAAAAAAGATGGCAGTGACCCGGACCAGGACAAGGCCA
GTGCCCTTGCACTGCGATATCATTGGGGATGCTTTCTGGAAGGAACATCCAGAGATTCTA
GATGAAGACAGC
>Gorilla|ENSGGOG00000008668|ENSGGOT00000026228
ATGTGG------------------------------------------------------
------------GGAGCGTGTAAAGTTAAGGTTCACGATTCCTTGGCCACCACTTCCATC
ACTCTGAGACGGTACCTGAGATTGGGGGCGACC------------------------ATG
GCAAAAAGCAAGTTCGAGTACGTGAGGGACTTCGAGGCTGACGACACCTGCCTGGCACAC
TGCTGGGTGGTAGTGCGGCTGGACGGCCGGAATTTCCATCGTTTTGCTGAGAAGCACAAC
TTTGCAAAACCCAATGACAGCCGTGCTCTCCAGCTGATGACCAAATGTGCCCAGACTGTG
ATGGAAGAACTAGAGGATATTGTGATTGCGTATGGACAGAGTGATGAGTACAGCTTTGTG
TTCAAGCGGAAAACCAATTGGTTTAAAAGAAGAGCC------------------------
------------------------------------------------------AGT---
---------------------------GGTAGTCTCTACGTGCATTGCATTACACTGTTC
CTCAGGAATTGGCATTTTTTTTACAACAATGGTTTCTCTCCTTTCACGACTGTAAACACA
AACCCCTTGAATCATAAATTCGTATCACATCCTGTAGGGAAAGGTTTAGTATCAAACTGG
AAGGAG------------------------------------------------------
------------------------------------------AGGCAGGCTGCATGTCAC
---------------------ATCAATAATCTTTATAATACTGTTTTCTGGGCACTTATA
CAACAATCTGGACTAACACCAGTACAAGCCCAAGGGAGATTACAGGGAACTCTTGCAGCA
GACAAGAACGAGATTTTGTTTTCTGAATTCAACATCAACTATAATAATGAGCCGCTGATG
TATAGGAAAGGGACTGTGTTGATATGGCAGAAGGTGGATGAAGTGATGACAAAAGAAATT
AAGCTGCCAACAGAAATGGAAGGAAAAAAGATGGCAGTGACCCGGACCAGGACAAAGCCA
GTGCCCTTGCACTGCGATATCATCGGGGATGCTTTCTGGAAGGAACATCCAGAGATTCTA
GATGAAGACAGC
>Guinea_Pig|ENSCPOG00000002217|ENSCPOT00000002246
ATGTGG------------------------------------------------------
------------CCTCCCGGCTCCTTTAAGGTTCGGTATTGCTTGGCACCTACTTATCTG
GCTCTGAGACGGTGCCTGAGATTGGGAGTGCTC------------------------ATG
GCAAAAAGCAAGTTTGAATACGTGCGGAACTTCGAGGCTGACGACACCTGCCTCCCTCAC
TGCTGGGTGGTGGTGAGGCTCGATGGCAGGAGTTTCCATCGGTTTGCTGAGAAGCACAAC
TTTGTGAAACCTAATGACAGCCGTGCTCTCCACCTGATGACCAAATGTGCTCAGACTGTA
ATGGAAGAACTGGAAGATATTGTGATTGCATATGGACAGAGTGACGAATACAGCTTTGTG
TTCAAGCAGAAGAGCAACTGGTTTAAAAGAAGAGCC------------------------
------------------------------------------------------AGTAAG
TTCATGACTCACGTGGCCTCCCAGTTCGCTTCCAGCTATGTG------------------
------------------TTTTAC------------------------------------
---------------------------------------------------------TGG
CGGGATTATTTTGAGGATCAGCCCCTCCTGTACCCCCCAGGCTTTGATGGAAGAGTTGTG
TTGTATCCTAGCAACCAGACCTTAAAGGACTACCTCAGCTGGCGGCAAGCAGATTGTCAC
---------------------ATCAATAATCTTTATAATACAGTTTACTGGACACTTATA
CAACAATCTGGATTAACACCCGAACAAGCCCAGGAGAGATTAAAGGGAACCCTGGCAGCA
GACAAGAATGAGATTTTGTTTTCTCAATTCAATGTCAACTACAACAACGAGCCACCGATG
TACAGGAAAGGGACGGTGCTGATATGGCAGAAGGTGGATGAAGTCATGACAAAAGAAGTT
AAACTGCCAGCAGAAATAGAAGGCAAAAAGATGGCAGTGACACGGACCAGGATGAGGCCG
GTGCCTCTGCACTGCGATATCATTGGTGATGCTTTCTGGAAAGAACACCCAGAGATCCTC
GATGAAAACAGC
>Horse|ENSECAG00000013378|ENSECAT00000014085
ATGTGG------------------------------------------------------
------------GCTACTTGCAACGTGAAGGTTCGCGATTGCTTAGCCGCCGCTTCCGTC
ACTCTGAGACGGTGCCTGAAACTGGGGGTGGCC------------------------ATG
GCAAAGAGCAAGTTCGAGTACGTGCGGGACTTCGAGGCTGACGACACGTGCCTGGCCCAC
TGCTGGGTGGTGGTGCGGCTGGACGGCAGGAATTTTCATCGGTTTGCTGAGAAGCACAAC
TTTGCAAAACCTAATGACAGCCGTGCTCTCCACCTAATGACCAAATGTGCCCAGACTGTA
ATGCAAGAACTGGAGGATATTGTGATTGCATATGGACAGAGTGACGAGTATAGCTTTGTG
TTCAAGCGAAAAACCAATTGGTTTAAAAGAAGAGCC------------------------
------------------------------------------------------AGTAAG
TTCATGACTCACGTGGCCTCCCAGTTCGCCTCCAGCTATGTG------------------
------------------TTTTAT------------------------------------
---------------------------------------------------------TGG
CGGGATTACTTTGAGGAGCAGCCCCTTCTCTATCCCCCAGGCTTTGATGGAAGAGTAGTG
GTGTATCCTAGCAACCAGACCTTAAAGGACTACCTCAGCTGGCGGCAAGCAGATTGTCAC
---------------------ATCAATAATCTTTATAATACAGTTTTCTGGGCACTTGTA
CAACAGTCTGGACTAACACCAGCGCAAGCCCAAGAGAGATTACAGGGAACTCTTGCAGCA
GACAAAAATGAAATTTTGTTTTCTGAATTCAACATCAACTACAACGATGAGCCACTGATG
TACAGGAAAGGGACTGTGTTGATATGGCAGAAGGTGGGTGAAGTCACAACAAAAGAAGTT
AAGCTGCCAGCAGAAATGGAAGGAAAAAAGATGGCAGTGATCCGGACCAGGACTAAGCCA
GTGCCCTTATATTGTGATATCATCGGGGATGCTTTCTGGAAGGAACATCCAGAGATCCTA
CATGAAGACAGC
>Mouse|ENSMUSG00000011254|ENSMUST00000011398
ATGTGG------------------------------------------------------
------------GCTTTCCGCACAGCGAGGATCGGCAGTCTTTTGGCTGCTACTTCCGTT
ATTTTAAGACGGTGCCTGAGATTGGGGGTGGCC------------------------ATG
GCCAAGAGCAAGTTTGAGTACGTGCGGAATTTTGAGGTTCAGGACACATGCCTGCCGCAC
TGCTGGGTGGTGGTGCGGCTGGACGGCCGGAATTTCCACCGGTTTGCTGAGGAGCACAAC
TTTGCCAAACCTAATGACAGTCGGGCCCTCCATCTGATGACCAAATGTGCCCAGACAGTA
ATGGAGGAGCTGGAGGACATTGTGATTGCGTACGGCCAGAGTGACGAGTACAGCTTTGTG
TTCAGGAAGAAGAGCAATTGGTTCAAAAGAAGAGCC------------------------
------------------------------------------------------AGTAAG
TTCATGACTCTCGTGGCCTCCCAGTTTGCCTCCAGTTACGTA------------------
------------------TTTTAC------------------------------------
---------------------------------------------------------TGG
CGGGATTACTTTGAGGACCAGCCCCTTCGGTATCCTCCAGGATTTGATGGGAGAGTCGTG
TTGTATCCTAGCAACCAGACTTTGAAGGACTACCTCAGCTGGCGACAGGCAGACTGTCAC
---------------------ATCAATAATCTTTATAATACAGTTTTCTGGGCCCTTATC
CAGCAGTCTGGACTAACACCAGTCCAAGCCCAGCAGAGATTAAAGGGAACTCTGACGGCC
GACAAGAATGAGATTCTGTTCTCTGAGTTCCACATCAACTACAACAATGAGCCACACATG
TACAGGAAAGGGACGGTGTTGGTGTGGCAAAAGGTGGAAGAAGTCAGAACACAAGAAGTC
AGGCTGCCAGCAGAAATGGAAGGGGAAAAGAAGGCCGTGGCTCGGACCAGAACCCGGGTG
GTGGCCTTGAACTGTGATCTTATTGGGGATGCCTTCTGGAAGGAACACCCAGAGATTCTG
GCGGAAGAGAAC
>Opossum|ENSMODG00000008328|ENSMODT00000010552
ATGTTA------------------------------------------------------
------------TCCACAGGCAAG------------------------------------
------------------------------AGCTCTGCCGTTATCAGCAGGAACGTCATG
GCGAAGAGCAAGTTCGAGTATGTGCGGGACTTCGAGGCGGATGACACATGCCTAGCCCAT
TGCTGGGTGGTCGTGCGGCTGGACGGAAGGAACTTTCATCGTTTTGCAGAAAAACACAAC
TTTACAAAACCCAATGATAGCCGAGCCCTGGACTTGATGACTCGATGTGCCCAGACTGTA
ATGACAGAGCTGGAAGATATTGTCATGGCATATGGACAAAGTGATGAATATAGCTTTGTA
TTCAAAAGGAAAAGCAATTGGTTTAGAAGAAGAGCC------------------------
------------------------------------------------------AGTAAA
TTTATGACAAATGCGGCCTCTCAGTTTGCCTCCAGCTATGTT------------------
------------------TTTTAT------------------------------------
---------------------------------------------------------TGG
AAGGATTACTTTAAGGACCAGGACCTTCTATATCCTCCAGCCTTTGATGGAAGAGTCGTA
GTATATCCTAGCAACCAGACCATAAAGGACTATCTCAGTTGGCGACAAGCAGATTGTCAT
---------------------GTTAATAATCTTTATAACACAGTTTTCTGGATGCTGATA
CAACGATCTAAATTAACACCCGCACAAGCCCAAGAAAGATTACGAGGAACACTTGCTGCA
GATAAGAATGAAATTTTGTTTTCTGAATATAACATCAACTACAATAATGAGCCACCAATG
TTCAGGAAAGGAACTGTACTGATATGGAAAAAGATTAAAGAAATAAAATCCAAGGAAATC
AAGCCTCCAGGAGAAACAGAGGGAAAACAAGTTGAAGTTACACGGATAAGGACTAAACCA
GTTGCTTTACATTGTGATATCATTGGTGATACTTTCTGGAAGGAGCATCCTGAGATCCTT
GAAGATGACAGC
>Orangutan|ENSPPYG00000015993|ENSPPYT00000018615
ATGTGG------------------------------------------------------
------------GGCGCCTGTAAAGTTAAGGTTCACGATTCCTTGGCCACCACTTCCATC
ACTCTGAGACGGTACCTGAGATTGGGGGCGACC------------------------ATG
GCAAAAAGCAAGTTCGAGTACGTGAGGGACTTCGAGGCTGACGACACCTGCCTGGCCCAC
TGCTGGGTGGTCGTGCGGCTGGACGGCCGGAATTTCCATCGGTTTGCTGAGAAGCACAAC
TTTGCAAAACCCAATGACAGCCGTGCTCTCCAGCTGATGACCAAATGTGCCCAGACTGTG
ATGGAAGAACTAGAGGATATTGTGATTGCGTATGGACAGAGTGATGAGTACAGCTTTGTG
TTCAAGCGGAAAACCAATTGGTTTAAAAGAAGAGCC------------------------
------------------------------------------------------AGTAAG
TTCATGACTCACGTGGCCTCCCAGTTCGCCTCCAGCTATGTG------------------
------------------TTTTAT------------------------------------
---------------------------------------------------------TGG
CGGGATTACTTTGAGGACCAGCCCCTTCTGTATCCCCCAGGCTTTGACGGAAGAGTCGTG
GTGTATCCCAGCAACCAGACCTTAAAGGACTACCTCAGCTGGCGACAAGCAGATTGTCAC
---------------------ATCAATAATCTTTATAATACAGTTTTCTGGGCACTTATA
CAACAATCTGGACTAACACCAGTACAAGCCCAAGGGAGATTACAGGGAACTCTTGCAGCA
GACAAGAATGAGATTTTGTTTTCTGAATTCAACATCAACTATAATAATGAGCCGCTGATG
TATAGGAAAGGGACTGTGTTGATATGGCAGAAGGTGGATGAAGTGATAACAAAAGAAATT
AAGCTGCCAACAGAAATGGAAGGAAAAAAGATGGCAGTGACCCGGGCCAGGACAAAGCCA
GTGCCCTTGCACTGCGATATCATCGGGGATGCTTTCTGGAAGGAACATCCAGAGATTCTA
GATGAAGACAGC
>Platypus|ENSOANG00000005074|ENSOANT00000008054
ATGTGGCCGGCGCCCTTCGCCGCGCTTCGGGTCAACGGGGTGGCCTTTTCGCGACTCCCG
AGGCTTCGCCCGACCCCGGGGAAA------------------------------------
------------------------------AAT------------------------ATG
GCGAAGAGCAAGTTCGAATACGTGCGAGCCTTCGAGGCGGACGACACCTGCCTGCCGCAC
TGCTGGGTGGTCATTCGGCTGGACGGCAGGAACTTTCACCGATTTGCTGATCAGCACAAC
TTTGCAAAGCCCAATGATGATCGTGCTCTGCACTTGATGAACAAATGCGCCCAGGTTGTA
ATGCAAGAACTAGAGGATATCGTGATTGCATATGGGCAAAGCGATGAGTACAGCTTCGTT
TTCAAGAAGATGAGTAACTGGTTTAAAAGAAGAGCCAGGGAA------------------
------------------------------------------------------AGTAAG
TTCATGACTCATGTGGCCTCCCAGTTTGCCTCCAGCTATGTC------------------
------------------TTTTAT------------------------------------
---------------------------------------------------------TGG
AAGGATTACTTTAAGGACCAGCCCCTTCTGTATCCCCCAGGCTTTGATGGAAGAGTTGTG
CTATATCCTAGCAACCAGAACTTGAAAGACTATCTCAGCTGGCGACAAGCAGATTGTCAC
---------------------ATTAATAATCTTTACAATACAGTTTTTTGGATGCTTGTA
CAGCGATCTGGGTTGACACCAGTTCAAGCCCAAGAGAGATTAAAGGGAACTCTTGCTGCA
GACAAGAATGAGATTTTGTTTTCTGAATTCAACATCAACTACAATAATGAGTCCCCGATG
TATAGAAAGGGAACCGTGTTAATATGGCAAAAGGTCAGTGAAGTCACAACAAAAGAATCC
AAACAACCAGAGGACAAAGAAGAGCAAAAAGTGGAAGTGACTCGGACAAGGACGAAAGTT
GTCCCGTTGCACTGTGATATCATCGGGGATGCCTTCTGGAAAGAGCACCAGGAGATTCTT
GCTGACGACAGC
>Rabbit|ENSOCUG00000001053|ENSOCUT00000001052
ATGTGG------------------------------------------------------
------------GCCTCCTGCCCGGTTAAGGTTCGCGGTTGCTGGGCCGCTGCTTCCTCC
ACGCTGAGACGGTGCCTGAAATTAAGCGCGACC------------------------ATG
GCAAAAAGCAAGTTCGAGTACGTGCGGGACTTCGAGGCTGACGACACCTGCCTGGCCCAC
TGCTGGGTGGTAGTGCGCTTGGACGGCCGGAATTTCCATCGGTTCTCTGAGAAGCACAAC
TTTGCAAAACCAAATGACAGCCGTGCTCTCCACCTGATGACCAAATGCGCACAGACGGTA
ATGGAAGAATTGGAGGATATAGTGATCGCTTATGGACAGAGTGACGAGTATAGCTTTGTG
TTCAAGCGGAAAAGCAACTGGTTTAAAAGAAGAGCC------------------------
------------------------------------------------------AGTAAG
TTCATGACTCACGTGGCCTCCCAGTTTGCATCTAGCTATGTG------------------
------------------TTTTAC------------------------------------
---------------------------------------------------------TGG
CGCGATTACTTTGAGGACCAGCCCCTTCTGTATCCCCCAGGCTTTGATGGAAGAGTGGTG
GTGTATCCTAGCAACCAGACCTTAAAGGACTACCTCAGTTGGCGACAAGCAGATTGTCAC
---------------------ATCAATAATCTTTATAATACAGTCTTCTGGGCACTCGTA
CAACAATCTGGACTGACTCCGGTACAAGCCCAGGGGAGATTACAGGGAACTCTCGCAGCA
GACAAGAATGAGATTCTGTTTTCTGAATTCAACATCAACTACAATAATGAGCCGCTGATG
TATCGCAAAGGAACTGTGTTGATCTGGCAGAAGGTGGGGGAAGTCACAACGAAAGAGGTT
AAGCTGCCAGCAGAAATGGAAGGAAAAAAGATGGCAGTGACCCGGACCAGGTCTAAGCCA
GTGGCCTTGCACTGCGATCTCATTGGGGATGCTTTCTGGAAGGAGCATCCAGAGATCCTG
AGTGAAGACAGC
>Rat|ENSRNOG00000005539|ENSRNOT00000007917
ATGTGG------------------------------------------------------
------------GCTTTCAGCACAGCTAGGATCGGCAGTCCTTTGGCCGCTACTTCCGTT
ACTTTAAGACGGTGCTTGAGGTTGGGGGTGGCT------------------------ATG
GCCAAGAGCAAGTTTGAGTACGTGCGGGATTTTGAGGTTGACGACACATGCCTGCCCCAC
TGCTGGGTTGTGGTGCGTCTGGACGGCCGGAATTTTCACCGGTTTGCTGAGAAGCACAAC
TTTGCCAAACCTAATGACAGTCGAGCTCTCCATCTGATGACCAAATGTGCCCAGACAGTA
ATGCAGGAGCTGGAGGACATTGTGATTGCGTATGGACAGAGTGATGAGTACAGCTTTGTG
TTTAGGAAGAGAAGCAATTGGTTCAAAAGAAGAGCC------------------------
------------------------------------------------------AGTAAG
TTCATGACTCTCGTGGCCTCCCAGTTCGCCTCCAGTTACGTG------------------
------------------TTTTAC------------------------------------
---------------------------------------------------------TGG
CGTGATTACTTTGAGGACCAGCCCCTTCTGTATCCCCCAGGATTTGATGGAAGAGTCGTG
TTGTATCCTAGCAACCAGACTTTGAAGGACTACCTCAGCTGGCGGCAGGCAGACTGTCAC
---------------------ATCAATAATCTTTATAATACAGTTTTCTGGGCCCTTATC
CAGCAGTCTGGACTAACACCAGTGCAGGCCCAGCAGAGACTAAAGGGAACTCTGACAGCA
GACAAGAATGAGATTCTGTTCTCCGAGTTCCACATCAACTACAACAATGAACCACATATG
TACAGGAAAGGGACAGTGTTAGTGTGGCAAAAGGTGAATGAAGTCAGGACACAAGAAATT
AGGCTGCCAGCAGAAATGGAAGGGGAAAAGATGGCCGTGACTCGGACCAGAACCAAGCTG
GTGGCTTTGAACTGTGATCTCATTGGGGATGCCTTCTGGAAGGAACACCCAGAGATTCTG
GAGGGAGAGGAC
>Macaque|ENSMMUG00000001785|ENSMMUT00000002513
ATGTGG------------------------------------------------------
------------GCCGCCTGTAAAGTTAAGGTTCACGATTACTTGGCCACCACTTCCATC
ACTCTGAGACGGTGCCTGAGATTGGGGGCGACC------------------------ATG
GCAAAAAGCAAGTTCGAGTACGTGAGGGACTTCGAGGCTGACGACACCTGCCTGGCCCAC
TGCTGGGTGGTAGTGCGGCTGGACGGCAGAAATTTCCATCGGTTTGCTGAGAAGCACAAC
TTTGCAAAACCTAATGACAGCCGTGCTCTCCACCTGATGACCAAATGTGCCCAGACTGTG
ATGGAAGAACTAGAGGATATTGTGATTGCATATGGACAGAGTGATGAGTACAGCTTTGTG
TTCAAGCGGAAAACCAATTGGTTTAAAAGAAGAGCC------------------------
------------------------------------------------------AGTAAG
TTCATGACTCATGTGGCCTCCCAGTTCGCCTCCAGCTATGTG------------------
------------------TTTTAT------------------------------------
---------------------------------------------------------TGG
CGGGATTACTTTGAGGACCAGCCCCTTCTGTATCCCCCAGGCTTTGATGGAAGAGTCGTG
GTGTATCCCAGCAACCAGACCTTAAAGGACTACCTCAGCTGGCGACAAGCAGATTGTCAC
---------------------ATCAATAATCTTTATAATACAGTTTTCTGGGCACTTATA
CAACAATCTGGACTAACACCAGTACAAGCCCAAGGGAGATTACAGGGAACTCTTGCAGCA
GACAAGAATGAGATTTTGTTTTCTGAATTCAACATCAACTATAATAATGAGCCGCTGATG
TATAGGAAAGGGACTGTGTTGATATGGCAGAAGGTGGATGAAGTGATGACAAAAGAAATT
AAGCTGCCAACAGAAATGGAAGGAAAAAAGATGGCAGTAACCCGGACCAGGACAAAGCCA
GTGCCCTTGCACTGCGATATCATTGGGGATGCTTTCTGGAAGGAACATCCAGATATTCTA
GATGAAGCCAGC
>Marmoset|ENSCJAG00000018973|ENSCJAT00000037224
ATGTGG------------------------------------------------------
------------ACCGCCTGTAAAGTTAAGGTTCACGATTCCTTGGCCATCACTTCCATC
ATTCTAAGACGGTGCCTGAGATTGGGGGCAACC------------------------ATG
GCAAAAAGCAAGTTCGAGTACGTGAGGGACTTCGAGGCTGATGACACCTGCTTAGCCCAC
TGCTGGGTGGTAGTGCGGCTGGACGGCAGGAATTTCCATCGGTTTGCCGAGAAGCACAAC
TTTGCAAAACCTAATGACAGCCGTGCTCTCCACCTGATGACCAAATGTGCCCAGACCGTG
ATGGAAGAACTAGAGGATATTGTGATTGCATATGGACAGAGTGATGAGTACAGCTTTGTG
TTCAAGCGGAAAACCAATTGGTTTAAAAGAAGAGCC------------------------
------------------------------------------------------AGTAAG
TTCATGACTCACGTGGCCTCCCAGTTCGCCTCCAGCTATGTG------------------
------------------TTTTAT------------------------------------
---------------------------------------------------------TGG
CGGAATTACTTTGAGGACCAGCCCCTCCTGTATCCCCCAGGCTTTGATGGAAGAGTTGTG
GTGTATCCTAGCAACCAGACCTTAAAGGACTACCTCAGCTGGCGACAAGCAGATTGTGAG
TGGCACCAAGTCACATCATTAATT------CTTTATAATACAGTTTTCTGGGCACTTATA
CAACAATCTGGACTAACACCAGTGGAAGCCCAAGGGAGATTACAGGGAACTCTCGCAGCA
GACAAGAATGAGATTTTGTTTTCTGAATTCAATATCAACTATAATAACGAGCCGCTGATA
TATAGGAAAGGGACGGTGCTGATATGGCAGAAGGTGGATGAAGTCATGACAAAAGAAATT
AAACTGCCAACAGAAATGGAAGGAAAAAAGATGGCAGTGACCCGAACCAGGACTAAACCA
GTGCCCTTGCACTGCGATATCATTGGGGATGCTTTCTGGAAGGAACATCCAGAGATTCTA
GATGAAGACAGC
>Microbat|ENSMLUG00000015926|ENSMLUT00000015924
ATGTGG------------------------------------------------------
------------GTTTCTTGTAACGTGAAGGTTCGCGATTGCCTGGCTTCCACTTCCGTC
ACTCTGAAACGGCGCCTGAAATTGGGGGTGACC------------------------ATG
GCAAAGAGCAAGTTCGAGTACGTGCGGGACTTCGAGACTGACGACACCTGCCTGCCCCAC
TGCTGGGTGGTGGTGCGGCTGGACGGCAGGAATTTCCATCGGTTTTCTGAGAAGCACAGC
TTTGCAAAACCTAATGACATCCGTGCTCTCCACCTAATGACCAAATGTGCCCAGACTGTA
ATGGAAGAACTGGAGGATATTGTGATTGCATATGGACAGAGTGATGAGTACAGCTTTGTG
TTCAAGCGGAAAAGCAATTGGTTTAAAAGAAGAGCC------------------------
------------------------------------------------------AGTAAG
TTCATGACTCATGTGGCCTCCCAGTTCGCCTCCAGCTACGTG------------------
------------------TTTTAT------------------------------------
---------------------------------------------------------TGG
CGGGATTACTTTGAAGACCAGCCCCTTCTGTATCCCCCAGGCTTTGATGGAAGAGTTGTG
GTGTATCCTAACAACCAGACCTTAAAGGACTACCTCAGTTGGCGGCAAGCAGATTGTCAT
---------------------ATCAATAATCTTTATAACACAGTTTTCTGGGCACTCGTA
CAGCAGTCTGGACTAACACCAGCACAAGCTCAAGGGAGATTACAGGGAACTCTTGCAGCA
GACAAGAATGAGATTTTGTATTCTGAATTCAACATCAACTACAATAATGAGCCGCTGCTG
TATAGGAAAGGGACTGTGTTGATATGGCAAAAGGTGGATGAAGTTACGACAAAAGAAGTT
AAACTGCCAGCAGAAATGGAAGGGAAAAAGATGGCAGTGACCCGAACCAGGACTAAGCCA
GTGCCCTTGCACTGTGATATCATCGGGGATGCTTTCTGGAAGGAACACTCAGAGATCCTA
GATGAAGACAGC
>Human|ENSG00000113272|ENST00000231198
ATGTGG------------------------------------------------------
------------GGCGCCTGTAAAGTTAAGGTTCACGATTCCTTGGCCACCATTTCCATC
ACTCTGAGACGGTACCTGAGATTGGGGGCGACC------------------------ATG
GCAAAAAGCAAGTTCGAGTACGTGAGGGACTTCGAGGCTGACGACACCTGCCTGGCACAC
TGCTGGGTGGTAGTGCGGCTGGACGGCCGGAATTTCCATCGGTTTGCTGAGAAGCACAAC
TTTGCAAAACCCAATGACAGCCGTGCTCTCCAGCTGATGACCAAATGTGCGCAGACTGTG
ATGGAAGAACTAGAGGATATTGTGATCGCGTATGGACAGAGTGATGAGTACAGCTTTGTG
TTCAAGCGGAAAACCAATTGGTTTAAAAGAAGAGCC------------------------
------------------------------------------------------AGTAAG
TTCATGACTCACGTGGCCTCCCAGTTTGCCTCCAGCTATGTG------------------
------------------TTTTAT------------------------------------
---------------------------------------------------------TGG
CGGGATTACTTTGAGGACCAGCCCCTTCTGTATCCCCCAGGCTTTGACGGAAGAGTCGTG
GTGTATCCCAGCAACCAGACTTTAAAGGACTACCTCAGCTGGCGACAAGCAGATTGTCAC
---------------------ATCAATAATCTTTATAATACAGTTTTCTGGGCACTTATA
CAACAATCTGGACTAACACCAGTACAAGCCCAAGGGAGATTACAGGGAACTCTTGCAGCA
GACAAGAATGAGATTTTGTTTTCTGAATTCAACATCAACTATAATAATGAGCTGCCGATG
TATAGGAAAGGGACTGTGTTGATATGGCAGAAGGTGGATGAAGTGATGACAAAAGAAATT
AAGCTGCCAACAGAAATGGAAGGAAAAAAGATGGCAGTGACCCGGACCAGGACAAAGCCA
GTGCCCTTGCACTGCGATATCATCGGGGATGCTTTCTGGAAGGAACATCCAGAGATTCTA
GATGAAGACAGC
>Orca|XP_004281025.1
ATGTGG------------------------------------------------------
------------GCTGCTGGCGCCGTGAAAGTTAGCGGTTGCTTGGCTGCCTTTTCCGTC
ACTTTGAGACGGTGCTTGAAATTGGGAGCGGCA------------------------ATG
GCAAAGAGCAAGTTCGAGTACGTGCGGGACTTCGAGGCTGACGACACATGCCTTGCCCAC
TGCTGGGTGGTGGTGCGGCTGGACGGCAGGAATTTCCATCGGTTTGCTGAGAAGCACAAC
TTTGCAAAACCTAATGACAGCCGTGCTCTCCATCTAATGACTAAATGTGCCCAAACCGTA
ATGGAAGAACTGGAGGATATTGTGATTGCATATGGGCAGAGTGATGAGTACAGCTTTGTG
TTCAAGCGGAAAAGTAATTGGTTTAAAAGAAGAGCC------------------------
------------------------------------------------------AGTAAG
TTTATGACTCACGTGGTCTCCCAGTTCGCCTCCAGCTATGTG------------------
------------------TTTTAC------------------------------------
---------------------------------------------------------TGG
CGGGATTACTTTGAGGACCAGCCCCTTCTGTATCCCCCAGGCTTTGATGGAAGAGTCGTG
GTGTATCCTAGCAACCAGACCTTAAAGGACTATCTCAGCTGGCGGCAAGCAGATTGTCAC
---------------------ATCAATAATCTTTATAATACAGTTTTCTGGGCACTTGTA
CAGCAGTCTGGATTAACACCAATACAAGCCCAAGAGAGATTACAGGGAACTCTTACAGCA
GACAAGAATGAGATTTTATTTTCTGAATTCAACATCAACTACAATAATGAGCCACTGATG
TATAGGAAGGGAACTGTGTTGATATGGCAGAAGGTGGATGAAGTCACGACAAAAGAAGTT
AGGCTGCCAGCAGAAATGGAAGGAAGAAAGATGGTGGTGACCCGGACCAGGACTAAGGCG
GTGCCCTTACACTGCGATGTCATTGGGGATGCTTTCTGGAAGGAACATCCAGAAATCCTA
CATGAAGACAGC
>Chimp|ENSPTRG00000017473|ENSPTRT00000032307
ATGTGG------------------------------------------------------
------------GGCGCCTGTAAAGTTAAGGTTCACGATTCCTTGGCCACCACTTCCATC
ACTCTGAGACGGTACCTGAGATTGGGGGCGACC------------------------ATG
GCAAAAAGCAAGTTCGAGTACGTGAGGGACTTCGAGGCTGACGACACCTGCCTGGCACAC
TGCTGGGTGGTAGTGCGGCTGGACGGCCGGAATTTCCATCGGTTTGCTGAGAAGCACAAC
TTTGCAAAACCCAATGACAGCCGTGCTCTCCAGCTGATGACCAAATGTGCGCAGACTGTG
ATGGAAGAACTAGAGGATATTGTGATTGCATATGGACAGAGTGATGAGTACAGCTTTGTG
TTCAAGCGGAAAACCAATTGGTTTAAAAGAAGAGCC------------------------
------------------------------------------------------AGTAAG
TTCATGACTCACGTGGCCTCCCAGTTTGCCTCCAGCTATGTG------------------
------------------TTTTAT------------------------------------
---------------------------------------------------------TGG
CGGGATTACTTTGAGGACCAGCCCCTTCTGTATCCCCCAGGCTTTGATGGAAGAGTTGTG
GTGTATCCCAGCAACCAGACTTTAAAGGACTACCTCAGCTGGCGACAAGCAGATTGTCAC
---------------------ATCAATAATCTTTATAATACTGTTTTCTGGGCACTTATA
CAACAATCTGGACTAACACCAGTACAAGCCCAAGGGAGATTACAGGGAACTCTTGCAGCA
GACAAGAACGAGATTTTGTTTTCTGAATTCAACATCAACTATAATAATGAGCCGCTGATG
TATAGGAAAGGGACTGTGTTGATATGGCAGAAGGTGGATGAAGTGATGACAAAAGAAATT
AAGCTGCCAACAGAAATGGAAGGAAAAAAGATGGCAGTGACCCGGACCAGGACAAAGCCA
GTGCCCTTGCACTGCGATATCATCGGGGATGCTTTCTGGAAGGAACATCCAGAGATTCTA
GATGAAGACAGC
>Cow|ENSBTAG00000010359|ENSBTAT00000013678
ATGTGG------------------------------------------------------
------------GCTGCTGGCGCATTGAAAGTTCGCGATTGCTTGGCTGCTACTTCCGTC
ACTCTGAGACGGTGCTTGAAATTGGGAGCGACC------------------------ATG
GCAAAGAGCAAATTCGAGTACGTGCGGGACTTCGAGGCTGACGACACATGCTTGCCCCAC
TGCTGGGTGGTGGTACGACTGGACGGCAGGAATTTCCATCGGTTTGCTGAGAAACACAGC
TTTATAAAACCTAATGACAGCCGTGCTCTTCATCTAATGACCAAATGTGCCCAAACTGTA
ATGAACGAACTGGAGGATATTGTGATTGCATATGGACAGAGTGATGAGTACAGCTTTGTG
TTCAAGCGAAAAAGCAATTGGTTTAAAAGAAGAGCC------------------------
------------------------------------------------------AGTAAG
TTTATGACTCACGTGGTTTCCCAGTTCGCCTCCAGCTATGTG------------------
------------------TTTTAT------------------------------------
---------------------------------------------------------TGG
CGGGATTACTTTGAGGACCAGCCCCTTCTGTATCCCCCAGGCTTTGATGGAAGAGTCATA
GTGTATCCTAGCAACCAGACTCTAAAGGACTATCTCAGCTGGCGGCAAGCAGATTGTCAC
---------------------ATCAATAATCTTTATAATACGGTGTTCTGGGCACTTGTA
CAGCAGTCAGGCTTAACACCATTACAAGCCCAAGAGAGATTACAGGGAACTCTTGCAGCA
GACAAGAATGAGATTTTATTTTCTGAATTCAACATCAACTACAATAATGAGCCACTGATG
TATAGGAAGGGGACTGTGTTGATATGGCAGAAGGTGGAGGAAATCACAACAAAAGAAGTT
AAGCTGCCAGCAGAAATGGAAGGAAAAAAGATGGCGGTGACCCGGACCAGGACTATGGTG
GTGCCCTTACACTGCAATATCATTGGGGATGCTTTCTGGAAGGAACATCCAGAGATCCTG
GATGAAGACAGC
>Dog|ENSCAFG00000017348|ENSCAFT00000027488
ATGTGG------------------------------------------------------
------------GCCTCTCGCAAAGCGAAAGCTCGTGACTGCTGGGCCGCCACTTCCGTC
ACGCTGAGACGGTGTTTGAAGTTGGGGGCGACC------------------------ATG
GCAAAGAGCAAGTTTGAGTATGTGCGGAACTTCGAGGCTGATGACACCTGCCTGGCCCAC
TGTTGGGTGGTGGTGCGGCTGGACGGCAGGAACTTCCACCGGTTTGCTGAGAAGCACAAC
TTTGCAAAACCAAATGACAGCCGTGCTCTCCACCTAATGACCAAATGTGCCCAGACTGTA
ATGAAAGAACTGGAAGATATTGTGATTGCATATGGACAGAGTGATGAGTACAGCTTTGTG
TTCAAGCGGAAAAGCAACTGGTTTAAAAGAAGAGCC------------------------
------------------------------------------------------AGTAAG
TTCATGACTCATGTGGCATCCCAGTTCGCCTCCAGCTTTGTG------------------
------------------TTTTAT------------------------------------
---------------------------------------------------------TGG
CGAGATTACTTTGAGGACCAGCCCCTTCTGTATCCACCAGGCTTTGATGGAAGAGTCATA
GTGTATCCTAGCAACCAGACCTTAAAGGACTACCTCAGTTGGCGGCAAGCAGATTGTCAC
---------------------ATCAATAATCTGTACAATACAGTTTTCTGGGCCCTCGTA
CAACAGTCTGGACTAACACCAGCACAAGCCCAAGAGAGATTACAGGGAACTCTTGCAGCA
GACAAGAATGAGATTTTGTTTTCCGAGTTCAACATCAACTATAACAATGAGCCGCTGATG
TACAGGAAGGGGACCGTGTTGATATGGCAGAAGGTGGGTGAAGTCACAACAAAAGAAGTT
AAACTGCCAGAAGAAATGCAAGGGAAAAAGATGGCAGTGACCCGGACCAGGACTAAGCCA
GTGCCTTTATATTGCGATATAATCGGGGATGCTTTTTGGAAGGAACATCCAGAGATCCTA
GATGAAGACAGC
>Elephant|ENSLAFG00000004926|ENSLAFT00000004925
ATGTGG------------------------------------------------------
------------GCCTCCTGTAATGTGAAGTTTCGGGATTGCCTGGCCATCAGTTCCGTC
ATTCTGAGACGGTGTCTGAGTTTGGGCGTGACC------------------------ATG
GCAAAGAGCAAGTTCGAATACGTGCGGGACTTCGAGGCCGACGACACCTGCCTGGCCCAC
TGCTGGGTAGTAGTGCGACTGGATGGCAGGAATTTCCACCGGTTCTCTGAGAAGCACAAC
TTTGAAAAACCTAATGACAGCCGTGCCCTCCACCTGATGACTAAATGTGCCCAGACTGTA
ATGAAAGAACTAGAGGATATTGTGATTTCATACGGACAGAGTGATGAGTACAGCTTTGTG
TTCAAGCGGAAGAGTAACTGGTTTAAAAGAAGAGCC------------------------
------------------------------------------------------AGTAAG
TTCATGACTCATGTGGCCTCCCAGTTCGCCTCCAGCTATGTG------------------
------------------TTTTAT------------------------------------
---------------------------------------------------------TGG
CGGGATTACTTTGAGGACCAGCCTCTTCTGTATCCCCCGGGCTTTGATGGAAGAGTTGTG
GTGTATCCTACCAACCAGACCTTAAAGGACTACCTCAGCTGGCGGCAAGCAGATTGTCAC
---------------------ATCAATAATCTTTATAATACAGTTTTCTGGGCACTTATA
CAACAGTCTGGACTAACACCAGTGCAAGCCCAAAAGAGATTACAGGGAACTCTTGCAGCA
GACAAGAATGAGATTTTATTTTCTGAATTCAACATCAACTACAATAATGAGCCCCTGATG
TACAGGAAAGGGACTGTGCTGATCTGGCAGAAGGTGGATGAAGTCATGACGAAAGAAGCT
AAGGTGCCAGCAGAAACGGGAGGACAAAAGATGGCAGTGACCCGAACCAGGACCAAGCCA
GTGCCCTTTCACTGCGATATTATTGGGGATGCTTTCTGGAAGGAACATCCAGAGATCCTT
GATGAAGACAGC
>Bowhead|bmy_20570T0
ATGTGG------------------------------------------------------
------------GCTGCCGGCGCCGTAAAAGTTCGCGGTTGCTTGGCTGCCACTTCCGTC
CCTCTGAGACGGTGCTTGAAATTGGGAGCGGCA------------------------ATG
GCAAAGAGCAAGTTCGAGTACGTGCGGGACTTCGAGGCTGACGACACATGCCTTGCCCAC
TGCTGGGTGGTGGTGCGGCTGGACGGCAGGAATTTCCATCGGTTTGCTGAGAAGCACAAC
TTTACAAAACCTAATGACAGCCGTGCTCTCCATCTAATGACTAAATGTGCCCAAACCGTA
ATGGAAGAACTGGAGGATATTGTGATTGCGTATGGACAGAGTGATGAGTACAGCTTTGTG
TTCAAGCGGAAAAGCAATTGGTTTAAAAGAAGAGCC------AGACCCTGTCATGGTGTT
GAATTAATATCATGTATTTTCTCTTTTCTTGCTCCACCCACTGTGCCTTTTGAAAGTAAG
TTTATGACTCACGTGGTCTCCCAGTTCGCCTCCAGCTATGTG------------------
------------------TTTTAC------------------------------------
---------------------------------------------------------TGG
CGGGATTACTTTGAGGACCAGCCCCTTCGGTATCCCCCAGGCTTTGATGGAAGAGTCGTG
GTGTATCCTAGCAACCAGACCTTAAAGGACTATCTCAGCTGGCGGCAAGCAGATTGTCAC
---------------------ATCAATAATCTTTATAATACAGTTTTCTGGGCACTAGTA
CAGCAGTCTGGATTAACACCAATACAAGCCCAAGAGAGATTACAGGGAACTCTTACAGCA
GACAAGAATGAGATTTTATTTTCCGAATTCAACATCAACTACAATAATGAGCCACTGATG
TACAGGAAGGGAACTGTGTTGATATGGCAGAAGGTGGATGAAGTCAYGACAAAAGAAGTT
AGGCTGCCAGCAGAAATGGAAGGAAAAAAGATGGTGGTGACCCGGACCAGGACTAAGGCG
GTGCCCTTACACTGCGATATCATTGGGGATGCTTTCTGGAAGGAACATCCAGAAATCTTA
GATGAAGACAGC
>Minke|BACU000782
ATGTGG------------------------------------------------------
------------GCTGCCGGCGCCGTGAAAATTCGCGGCTGCTTGGCTGCCACTTCCGTC
CCTCTGAGACGGTGCTTGAAATTGGGAGCGGCA------------------------ATG
GCAAAAAGCAAGTTCGAGTACGTGCGGGACTTCGAGGCTGACGACACATGCCTTGCCCAC
TGTTGGGTGGTGGTGAGGCTGGACGGCAGGAATTTCCATCGGTTTGCTGAGAAGCACAAC
TTTACAAAACCTAATGACAGCCGTGCTCTCCATCTAATGACTAAATGTGCCCAAACCGTA
ATGGAAGAACTGGAGGATATTGTGATTGCGTATGGACAGAGTGATGAGTACAGCTTTGTG
TTCAAGCGGAAAAGCAATTGGTTTAAAAGAAGAGCC------AGACCCTGTCATGGTGTT
GAATTAATATCATGTATTTTCTCTTTTCTTGCTCCACCCACTGTGCCTTTTGAAAGTAAG
TTTATGACTCACGTGGTCTCCCAGTTCGCCTCCAGCTATGTG------------------
------------------TTTTAC------------------------------------
---------------------------------------------------------TGG
CGGGATTACTTTGAGGACCAGCCCCTTCGGTATCCCCCAGGCTTTGATGGAAGAGTCGTG
GTGTATCCTAGCAACCAGACCTTAAAGGACTATCTCAGCTGGCGGCAAGCAGATTGTCAC
---------------------ATCAATAATCTTTATAATACAGTTTTCTGGGCACTAGTA
CAGCAGTCTGGATTAACACCAATACAAGCCCAAGAGAGATTACAGGGAACTCTTACAGCA
GACAAGAATGAGATTTTATTTTCCGAATTCAACATCAACTACAATAATGAGCCACTGATG
TATAGGAAGGGAACTGTGTTGATATGGCAGAAGGTGGATGAAGTCATGACAAAAGAAGTT
AGGCTGCCAGCAGAAATGGAAGGAAAAAAGATGGTGGTGACCCGGACCAGGACTAAGGCG
GTGCCCTTACACTGCGATATCATTGGGGATGCTTTCTGGAAGGAACATCCAGAAATCTTA
GATGAAGACAGC
