# Supplementary material for: Insights into the Evolution of Longevity from the Bowhead Whale Genome
Source: Cell Rep. 2015 Jan 6;10(1):112–22. doi: 10.1016/j.celrep.2014.12.008 (PMC4536333; doi:10.1016/j.celrep.2014.12.008)
Supplement: Supplemental Folder 2. Species Used in the Analysis of Selective Pressure Variation, Single-Gene Orthologous Families Tested, Likelihood Ratio Tests, MAKER Parameters, and Full Assembly and Read Usage Data, Related to Experimental Procedures [file mmc3.zip › Tested SGOs/reciprocal_group_3141.2.fas]

>Gibbon|ENSNLEG00000000430|ENSNLET00000000535
------------------ATGAATAATGAAGAGGACCTT------------------CTG
CAGGAGGAA---GGCAGTGAGACTGAAGCCAACGAGACTGAAGCCAACAGCATGAATACA
TTAAGAAGGACAAGGAAGAAAGTCACTAAACCACATGTTTGTTCAACTGAAGTGGGAGAA
ATGGATATGTCCAATTCAAAT---------------------------------------
------------------------------------------------------------
------------------------------------------------------------
---------------------------------------------GATTGCATGAAGGAC
AGCAGTCAAATTTTGGCCCCACCTCCACTCTCTTCTAGAATGAAACACATTAGACAAGCC
ATGGCCAAAAATCGCCTTCAGTTTGTACGATTTGAAGCAACAGACCTCCATGGCGTATCC
AGGTCTAAGACTATCCCTGCACACTTTTTTCAAGAGAAAGTGAGCCATGGTGTTTGCATG
CCCCGAGGTTATCTTGAAGTGATACCAAGTCCTAAGGACAATGAAATGAATCACATAAGA
GCCACATGTTTTAATAGTGACATAGTCCTAATGCCAGAGATATCAACCTTTAGAGTTTTG
CCATGGGCTGAGAGAACTGCAAGAGTGATATGTGATACCTTCACTGTGACTGGTGAACCT
CTTTTGACTTCCCCAAGGTACATTGCAAAGAGGCAGCTGAGCCAGCTGCAGGCTTCTGGC
TTTTCCCTGCTTTCTGCTTTCATCTATGATTTTTGCATTTTTGGTGTGGCCGAAATTTTA
AATTCAAAGACTATATCTTTTCCTGCTTCAACATTTTTAAATAACCATGATCAGCCCTTC
ATGCAGGAACTTGTTGATGGCTTGTATCACACTGGAGCCAATGTCGAGAGTTTTTCCTCC
TCTACTAGGCCTGGTCAGATGGAAATCTGTTTCCTGCCTGAATTTGGCATTAGCTCAGCT
GATAATGCATTTACCCTCAGAACAGGTGTCAAAGAAGTGGCAAGGAAATATAATTACATT
GCCAGCTTCTTCATTGAGACTGGATTTTGTAATTCAGGGATTTTGTCTCATAGTCTCTGG
GATGTTGATAGGAAGAAAAACATGTTCTGCAGCACTTCTGAAACT---------GAGCAG
CTCACGATCACTGGGAAAAAATGGTTGGCAGGACTCTTGAAGCACTCTGCTGCTCTCAGC
TGCCTGATGGCGCCTTCTGTTAGCTGCCGAAAGCGTTATTCCAAGGACAGGAAAGACCTG
AAGGAGAGTGTGCCTACAACATGGGGATACAATGACAACAGCTGTATATTTAATATCAAA
TGTCATGGAGAGAAAGGCACCCGGATAGAAAATAAACTAGGCTCAGCAACAGCAAACCCT
TACTTGGTGCTGGCTGCAACTGTTGCTGCAGGCTTAGATGGACTTCATAGTGGTAATGAG
GTCTTGGCT------GGTCCA------GATGAGAGCCCAGACTTTTACCAAGTGGAACCT
TCTGAGATCCCTTTAAAACTAGAAGATGCCCTTGTGGCACTGGAAGAAGATCAATGCCTG
AGACAGGCTCTAGGAGAAACCTTTATTCGATATTTTGTTGCCATGAAGAAATATGAGTTG
GAGAATGAAAAAATAGCTGCTGAGAGAAATAAATTCTTAGAGTATTTTATT
>Gorilla|ENSGGOG00000003942|ENSGGOT00000026738
ATGAATTCAAGTACTGTTTTGAATAAT------------------------------TAT
CAACAGGAC---TCAACAAGAGATGAAGGCAATGAGACTGAAGCCAACAGCATGAACACA
TTAAGAAGGACAAGGAAGAAAGTCACTAAACCACATGTTTGTTCAACTGAAGTGGGAGAA
ACGGATATGTCCAATTCAAATGAGAGGATCAGAAACCAAATGGTGTGCCACAAATTAGGG
AACACAAGCAAACCTGTCATGGGACCTGGCTCTGCTGAGTCTCATCTGTCATATGATGAC
AAGGACTCTCAGGATGAGACAACAGTGATAAAACCTTTGCCCCCCAGAACAACA------
ACCAATGTTCCTGGAGGTGAATTTAACCCAAACTCT---------GATTGCATGAGGGAC
AGCAGTCAAATTTTGACCCCACCTCAACTCTCTTCTAGAATGAAACACATTAGACAAGCC
ATGGCCAAAAATCGCCTCCAGTTTGTACGATTTGAAGCAACAGACCTCCACGGCGTGTCC
AGGTCTAAGACTATCCCTGCACACTTTTTTCAAGAGAAAGTGAGCCACGGTGTTTGCATG
CCCCGAGGTTATCTTGAAGTGATACCAAATCCTAAGGACAATGAAATGAATCACATAAGA
GCCACATGTTTTAATAGCGACATAGTCCTAATGCCAGAGTTATCAACCTTTAGAGTTTTG
CCATGGGCTGACAGAACTGCAAGAGTGATATGTGATACCTTCACTGTGACTGGTGAGCCT
CTTTTGACTTCCCCAAGGTACATTGCAAAGAGGCAGCTGAGCCAGCTGCAGGCCTCTGGC
TTTTCCCTGCTTTCTGCTTTCATCTATGATTTTTGCATTTTTGGTGTGCCCGAAATTTTA
AATTCAAAGATTATATCTTTTCCTGCTTCAACATTTTTAAATAACCATGATCAGCCCTTC
ATGCAGGAACTTGTTGATGGCTTGTATCACACTGGAGCCAATGTCGAGAGTTTTTCCTCC
TCTACCAGGCCTGGTCAGATGGAAATCTCTTTCCTGCCTGAATTTGGCATTAGCTCAGCT
GATAATGCATTTACCCTCAGAACAGGTGTCAAAGAAGTGGCGAGGAAATATAATTACATT
GCCAGCTTCTTCATTGAGACTGGATTTTGTGATTCAGGGATTTTGTCTCATAGTCTCTGG
GATGTCGATAGGACGAAAAACATGTTCTGCAGCACTTCTGGAACT---------GAGCAG
CTCACGATCACTGGGAAAAAATGGTTGGCAGGACTCTTGAAGCACTCTGCTGCGCTCAGC
TGCCTGATGGCGCCTTCTGTTAGCTGCCGAAAGCGTTATTCCAAGGACAGGAAAGACCTG
AAGAAGAGTGTGCCTACAACATGGGGATACAATGACAATAGCTGTATATTTAATATCAAA
TGTCATGGAGAGAAAGGCACCCGGATAGAAAATAAACTAGGCTCAGCAACAGCAAACCCT
TACTTGGTGCTGGCTGCAACTGTTGCTGCTGGCTTAGATGGACTTCATAGCAGTAATGAG
GTCTTGGCT------GGTCCA------GATGAGAGCACAGACTTTTACCAAGTAGAACCT
TCTGAGATCCCTTTAAAACTAGAAGATGCCCTTGTGGCACTGGAAGAAGATCAATGCCTG
AGACAGGCTCTAGGAGAAACCTTTATTCGATATTTTGTTGCCATGAAGAAATATGAGTTG
GAGAATGAAGAAATAGCTGCAGAGAGAAATAAATTCTTAGAGTATTTTATT
>Guinea_Pig|ENSCPOG00000008736|ENSCPOT00000008814
------------------AGGACTGAGAATAACAATGTG------------------TCA
CAATTAGATCATGCAGCAAAAGATGAAGATAATGAGACTGAAGCCAGCAGGATGAGTAAA
TTAAGAAGGACAAGAAAGAAAGTCAGCAAAACACATCTCTGTTCTACTCAAGTGGAAGAA
ATGAATGCATCGGATTCAAACGAGAGGACTGGAAACCAAATGGTGTGCCACGCACCAGGA
GACATGAGCAAACCT------------------ACTGAATCTCATCTATCACACAATGAC
AAGGACTCCCAGGATCAAACTACAGTGATAAAAGCACCACCTCCTAAAACAGCA------
ACCAGTGTTCTAGTTGGTGAATCTAACTCAAACTCT---------GATCATGCTGGGAAC
AGCACTCAGATTTTGACTCCACCTCAACTTTCTTCTAAAATGAAGCATATTAAGCAAGAG
ATGGCCAAAAATCACCTTCAGTTTGTGCGTTTTGAAGCGACAGACCTACATGGTGTGTCT
AGATCCAAGACCATCCCCGCATACTTCTTCCAAGAAAAAGTGATCCAGGGTGTTTTCATG
CCCCGAGGCTACCTTGAATTGATCCCCAATCCTAAGGATGATGAAGTGAATCACATAAGA
GCCACATGTTTTAACAGTGACATCGTCCTGATGCCGGAGCTGTCGACCTTCAGAGTGCTG
CCCTGGGTGGAGAGAACGGCCCGGGTGATCTGTGACACCTTCACGGTGACTGGGGAGCCC
CTGCTGACTTCCCCCAGGTACATGGCCAAGAGGCAGTTGAGCCAGCTGCAGGATGCAGGC
TTTTCCCTGCTCTCAGCCTTCCTCTATGACTTCTGCATTTTTGGCGTGCCGGAAGTTATC
AATTCAAAGACGGTGTCTTTTCCTGCTTCCACATTTCTGTTTAATCATGACCAGCCCTTC
ATGCAGGAACTCGTGGACGGCTTGTATCACACCGGGGCCACGGTAGAGAGCTTTTCCTCT
TCTACGAGGCCCGGTCAGATGGAAATCTGTTTTCTGCCCGAATTTGGCATTACTTCAGCT
GATAATGCATTTACTCTCCGAACAGGTGTCAAAGAAGTGGCCAGGAAATATAATTACATT
GCCAGTTTCTTCGTTGAGACTGGCTTCTGCAATTCAGGTGTTTTGTCCCACAGTGTCTGG
GACCTCAGTGGGAAGGAGAACTTGTTCTGTAGCGGCTCTGGGTCC---------GGGCAG
CTCACGGTCCCCGGGAGGAAGTGGCTGGCAGGGCTTCTGAGACACTCTGCAGCTCTCAGC
TGCCTGATGGCACCTGCTGTCAGCTGCCGTAAGCGCTACCATAAGGACAGCAAAGACCCG
AAGCCCACCGTGCCTGCGACCTGGGGCTACAATGACAACAGCTGCGCTTTCAACATCAAA
AGTCACGGTGGGAGGGGCACCCTGATAGAGAACAAGCTGGGCTCTGCCACCGCCAACCCC
TACCTGGTGCTGGCTGCCACCGTGGCCGCCGGCCTGGACGGGCTGCAGAGCTGCGAGGAT
GCCGAGCTTGATCTCGGACCT------GCCGACAGCACCGGGGTGTGCCAGCCGCCACTG
GCCGAGATCCCCTTGAAACTAGAGGACGCCCTCGTGGCCCTGGAGGAGGACCAGTGTCTG
CGACAGGCTCTGGGAGAGACTTTCATTCGGTATTTTGTTGCCATGAAGAAATATGAGCTG
GAAAATGAAGAAACAGATGCAGAGAGAAATAAATTCTTGGAGTATTTTATT
>Horse|ENSECAG00000021630|ENSECAT00000023016
---------------------------------------------------------TTA
TTACAGGAT---GCA---AGAGATGAAGGTAATGATACGGAAGCCAGCAAGATGAGTAAA
TTA---AGGACCAGAAAGAAAGTCACTAAAACACATGCTTTCCCAACTGAAATAGGAGAA
ATGGATATATCTAACTCAAAAGAAAGGATCAGAAATCAAATGGTGTGCCAGAAATTGGCA
GATATGAGCAGACTAGTTGTGGGACCTGACTCTGCTGAAACTCATCTGCCACAAGATGAC
CCAGACTCCCAAGATCAGACAATAGTGGTAAAACCATCGCACCTCAAAACACCA------
GCCAACGCTTCTGGTGGCGATTTTAACTCAGACTCCAGCTACACTGATAACACCAAGGAC
AGCACTGAAATTCTGACCGCACCTCAACTCTCCTCTAGAATGAAGCACATTAAACAAGAG
ATGGCTAAAAATCACCTTCAGTTTGTGCGATTTGAAGCCACAGACCTCCACGGTGTGTCC
AGGTCTAAGAGCATCCCGGCACACTTTTTCCAAGAAAAAGTGATCCATGGGGTTTGCATG
CCCCGAGGTTATCTTGAATTGATACCGAATCCTAAGGACAATGAAGTGGATCACATAAGA
GCCACATGTTTCAATAGTGACATAGTCCTGATGCCTGAGCTATCAACCTTTAGAGTTTTG
CCCTGGGCTGAGAGAACTGCGAGAGTGATTTGTGACACATTCACTGTGACCGGTGAGCCT
CTGTTGACTTCTCCAAGGTACATCGCAAAGACACAGCTGAACCAGCTGAAGGACGCAGGC
TTCTCCCTGCTCTCTGCCTTCATCTACGATTTTTGCATTTTTGGTGTGCCCGAAATTATC
AATTCAAAGACCATATCTTTTCCTGCTTCAACACTGCTAAATAATCATGACCAGCCCTTT
ATCCAGGAACTCGTAGATGGTTTGTATCACACTGGAGCCAATGTTGAAAGCTTTTCCTCC
TCCACCAGGCCTGGTCAGATGGAAATCTGTTTTCTGCCCGAATTTGGCATCAATTCAGCC
GATAATGCATTTACCCTGAGAACAGGTGTCAAAGAAGTGGCAAGGAAATATAATTACATC
GCCAGCTTTTTCATTGAGACTGGAGTCTGCAATTCAGGAATTTTGTCTCATAGTCTCTGG
GATGTCTGTGGGAAGACAAACATGTTTTGCAGCAGTTCTGGAGTT---------GAGCAG
CTCACCATCACTGGGAAAAAATGGTTGGCGGGGCTCCTGAAGCACTCTGCTGCCCTCAGT
TGCCTGATGGCTCCCGCTGTTAGCTGCCGAAAGCGCTATTCCAAGGAGAGCAAAGACCTG
AAGGAGAGCGTGCCCACCACGTGGGGCTACAACAATAACAGCTGTGCGTTTAATATCAAG
TGTCATGGCGAGAAAGGCGCCCGGATAGAAAATAAACTGGGCTCAGCCACAGCAAATCCT
TACCTGGTGCTGGCCGCCACGGTTGCGGCCGGCTTGGATGGACTTCAAAGCAGTGATGAT
GTCTTGGTG------GGTCCA------GATGACAGCACAGACCTTTCTCAGTCACATCCT
TCTGAGATCCCTTTGAAACTGGAAGATGCCCTTGTGGCACTGGAGGAAGATGAGTGTCTG
AGAGAGGCTCTAGGAGAAACTTTCATTCGGTATTTTGTTGCCATGAAGAAATATGAGTTG
GAAAATGAAGAAACAGATGCTGAGAGGAATAAATTCTTAGAGTATTTTATT
>Mouse|ENSMUSG00000050217|ENSMUST00000062560
------------------ATGACCGACGAAGGGGACCTC------------------GCA
CAGGAGGAC---ACAGCAAAAGATGAAGGCAATGTGACTGAAGGCAGCAGGATGAGCAAA
CTGAGAAGGGCAAGGAGAAAAGTCACCAAACCACATCTTTGCTCAATGGATGGGGAAGAA
ATCGCCAAGGCCAATTCCAGTGAGATGTCCAGAAACCAAATAGCA---------------
GATCTGAGCAAACCT------------GGCTCTGCTGAGTCTTGGTCCTCGCACAGTGCC
AAAGATGCCTACCACCCGACACCAGTGGTAAAACCCTCGCTTCCC------AGTGCCTTA
GCCGGTGCTCCTGATGCTGAATTCAGCCCGAATACT---------GATCCCACCCGGTAC
AATGCTCAGAGTTTTAACCCGCCTCAACTTTCTGCTAGAATGAAACACATTAAACAAGAA
ATGGCCAAAAACCACCTCCAGTTTGTACGATTTGAAGCAACAGATTTGCACGGTGTCTCC
AGATCTAAGAGCATCCCCGCACAGTTTTTTCAAGAAAAAGTGATCCACGGAGTTTTCATG
CCCCGTGGGTATCTGGAATTGATGCCGAACCCTAAGGACAATGAGGTGAATCACATAAGA
GCCACATGCTTCAATAGTGATATAGTCCTCATGCCAGAGCTGTCGACCTTCAGAGTCTTG
CCTTGGGCAGAGAGGACTGCGAGGGTGATTTGTGACACCTTCACAGTGACGGGCGAGCCT
CTCCTGACATCCCCTAGGTACATCGCCAAGAGGCAGCTGCGCCAGCTGCAGGACGCCGGC
TTCTGCCTGCTGTCCGCTTTCATCTATGATTTCTGCATTTTTGGTGTGCCCGAAGTGATC
AATTCAAAGACCATATCTTTTCCTGCCTCCACATTACTAAGTAACCATGATCAGCCCTTC
ATGCAGGAACTGGTTGAGGGCCTGTATCAGACAGGGGCGAATGTGGAGAGCTTCTCCTCG
TCTACCAGGCCTGGGCAGATGGAGATCTGTTTTCTCCCAGAGTTTGGCATTAGCTCAGCT
GATAATGCCTTTACCCTCAGAACAGGTCTCCAAGAAGTGGCCAGGAGATATAATTACATA
GCTAGCCTTGTAATTGAGACTGGATTCTGCAATTCAGGAATTTTGTCTCATAGCATCTGG
GATGTGGGCGGGAAGACAAATATGTTCTGCAGTGGTTCTGGGGTG---------GAGAGG
CTCACGCTCACCGGGAAGAAGTGGTTGGCAGGCCTGCTGAAGCACTCTGCGGCTCTCAGC
TGCCTGATGGCCCCTGCGGTCAACTGTCGCAAGCGCTACTGCAAGGACAGCAGAGACCTG
AAGGACAGCGTGCCCACCACGTGGGGATACAATGACAACAGCTGTGCCTTGAACATCAAG
TGTCATGGTGAAAAAGGCACCCAGATAGAAAATAAACTAGGGTCTGCAACCGCGAACCCT
TACCTGGTGTTGGCGGCCACTGTGGCAGCAGGCTTGGATGGTCTTCAGAGCAGTGATGGT
GCTGCGGCT------GGTTCC------GATGAGAGTCAGGATCTCTATCAACCAGAACCT
TCCGAGATCCCTTTGAAGATGGAAGATGCCCTTGCCGCCCTGGAGCAAGATGAGTGTCTG
AAGCAGGCTCTGGGAGAGACTTTCATCCGCTACTTTGTTGCCATGAAGAAGTATGAACTG
GAAAACGAAGAAACAGATGCAGAGGGAAATAAATTCCTGGAGTATTTTATA
>Opossum|ENSMODG00000018706|ENSMODT00000023734
------------------------------------------------------------
------------------------------------------------------------
------------------------------------------------------------
------------------------------------------------------------
------------------------------------------------------------
---------ATGGACAAGATTGTTGTTATAACTACTCCAGAATTC---------------
------------------------------------------------------------
------------------------------------AGAGTGGAGCACATTAAACAAGAG
ATGGCCAGAGACAATATACATTTTGTCCGATTTGAAGCAACAGACCTACATGGAGTGTCC
AGGTCCAAGAGCATTCCAGTCCGGTTTTTTCCAGAAAAAGCAATCCATGGTATTTCCATG
CCCAGAGGTTATCTTGAGCTAACTCTGAATCCTAAAGACAGTGAAGTGGATCATCTAAGC
ATAGCCTGTTTTAATAATGACATCATCCTGATCCCAGAGTTATCAACCTTTAGACTTCTC
CCATGGACTGAGAGAACAGCAAGAGTGATATGTGATCCCTTTACCATAATGGGCAACCCT
CTATTGACTTCTCCCAGGCACATTGCCAAACGACAGCTGAACCACCTACGGGATAATGGT
TTTTCTCTGTATTCTGCATTCACCTATGAATTCTGCATTTATGGCGTTGCTGAAGTCATA
GATTCAAAGACAATATCCTTTCCCATGGGAATGTTACTAAGCAGTCATGACCAGCTCTTC
ATTCAGGAGCTCGTTGATGGAATGTATCAAATGGGAGTCAATATTGAGAGCTTTTCTTCT
TCCATTGGGCCCGGGCAGATGGAAGTAACTTTTTGGCCAGAATTTGGCATCACTGCGGCA
GATAATGCCTTCACCTTCAGGACAGGTAGCAAAGAAGTAGCAAAAAAGCACAATTATCTA
GCCAGCTTTTTCACTGAGACAGGATTTTATAATTCAGGAATTCTGACCCATAGTCTGTGG
GACACCAGTGGGAGGAAAAACATGTTTTCTACTGGCTCCAGGGCA---------CAACAG
CTTACAGACATTGGGAAGAAATGGTTATCAGGGCTCTTAAAGCATTCTGCTGCTCTCAGC
TGCTTAATGGCACCTGCTGTCAGCTGCAGAAAGCGTTATTCTATGGATTGTAAAGAACCA
AAGGAATGTGTGGCCCCAACATGGGGGTATAATGATAACAATTGTTCTTATACTATCAAG
TGTCATGGTGAGAAAGGTGCTCAAATAGAAAACAAACTGGGTTCAGCCACAGCAAACCCT
TACCTTGTACTTGCTGCTACCATTGCTGCTGGTTTAGATGGAATTCAAAATGGGAATAGC
CTTTTGGAT------GGTCCA------GAAGACAGTGAAAATCTTGTTCAAACAAAAGCT
TCAGAAATCCCTCTAAAACTGGAAGATGCTTTAGTGGCACTTGGAGAAGATAAATGTTTG
CGAGAAGCTCTGGGAGATGCCTTTATACATTATTTTATTGCCATGAAGCAGTATGAATTG
GAAAATGAAGAAAGCGAGACAGACAGAAATAAATTCCTAGAATATTTTATT
>Orangutan|ENSPPYG00000016742|ENSPPYT00000019475
------------------ATGAATAAGGAAGAGGACCTT------------------CTG
CAGGAGGAC---TCAACAAGAGATGAAGGCAATGAGACTGAAGCCAACAGCATGAATACA
TTAAGAAGGACAAGAAAGAAAGTCACTAAACCACATGTTTGTTCAACTGAAGTGGGAGAA
ATGGATATGTCCAATTCAAAT---------------------------------------
------------------------------------------------------------
------------------------------------------------------------
---------------------------------------------GATTGCATGAGGGAC
AGCAGTCAAATTTTGACCCCACCTCAACTCTCTTCTAGAATGAAACACATTAGACAAGCC
ATGGCCAAAAATCGCCTCCAGTTTGTACGATTTGAAGCAACAGACCTCCACGGCGTGTCC
AGGTCTAAGACCATCCCTGCACACTTTTTTCAAGAGAAAGTGAGCCATGGTGTTTGCATG
CCCCGAGGTTATCTTGAGGTGATACCAAATCCTAAGGACAATGAAATGAATTACATAAGA
GCCACATGTTTTAATAGTGACATAGTCCTAATGCCAGAGTTATCAACCTTTAGAGTTTTG
CCATGGGCTGACAGAACTGCAAGAGTGATATGTGATACCTTCACTGTGACTGGTGAGCCT
CTTTTGACTTCTCCAAGGTACATTGCAAAGAGGCAGCTGAGCCAGCTGCAGGCCTCTGGC
TTTTCCCTGCTTTCTGCTTTCATCTATGATTTTTGCATTTTTGGTGTGCCCGAAATTTTA
AATTCAAAGATTATATCTTTTCCTGCTTCAACATTTTTAAATAACCATGATCAGCCCTTC
ATGCAGGAACTTGTTGATGGCTTGTATCACACTGGAGCCAATGTCGAGAGTTTTTCCTCC
TCTACCAGGCCTGGTCAGATGGAAATCTCTTTCCTGCCTGAATTTGGCATTAGCTCAGCT
GATAATGCATTTACCCTCAGAACAGGTGTCAAAGAAGTGGCAAGGAAATATAATTACATT
TCCAGCTTCTTCATTGAGACTGGATTTTGTAATTCAGGGATTTTGTCTCATAGTCTCTGG
GATGTCGATAGGAAGCAAAACATGTTCTGCAGCACTTCTGGAACT---------GAGCAG
CTCACGATCACTGGGAAAAAATGGTTGGCAGGACTCTTGAAGCACTCTGCTGCACTCAGC
TGCCTGATGGCACCTTCTGTTAGCTGCCGAAAGCGTTATTCCAAGGACAGGAAAGACCTG
AAGGAGAGTGTGCCTACAACATGGGGATACAATGACAACAGCTGTATATTTAATATCAAA
TGTCATGGAGAGAAAGGCACCCGGATAGAAAATAAACTAGGCTCAGCAACAGCAAACCCT
TATTTGGTGCTGGCTGCAACTGTTGCTGCAGGCTTAGATGGACTTCATAGCAGTAATGAG
GTCTTGGCT------GGTCCA------GATGAGAGCACAGACTTGTACCAAGTGGAACCT
TCTGAGATCCCTTTAAAACTAGAAGATGCCCTTGTGGCACTGGAAGAAGATCAATGCCTG
AAACAGGCTCTAGGAGAAACCTTTATTCGATATTTTGTTGCCATGAAGAAATATGAGTTG
GAGAATGAAGAAATAGCTGCAGAGAGAAATAAATTCTTAGAGTATTTTATT
>Platypus|ENSOANG00000002192|ENSOANT00000003478
------------------------------------------------------------
------------------------------------------------------------
------------------------------------------------------------
------------------------------------------------------------
---GTGGGGAAGCCAATCATGGGAGCCAATTCATCTGGGTCTGATCAACAGCAATCAGAA
GACAGTCAGAAGGATCAACCCACTGTGATAAAAACATCTCCCCACAAAACTTCG------
GGCAATGTGCCTAGCATTAAAGTTGACTCCAACTACAGCCATGCTGTAAATGACTATGAA
GACAATAGAATTCACATCCCCCTTCACTTGCGATCTAGGGTTGAACACATTGAACAAGAG
ATGGCTAGAGACAATATACATTTTGTCCGATTTGAAGCGACTGATCTGCATGGGGTCTCC
AGGTCTAAGAGCATTCCTGCCCGCTTTTTTCAAGAAAAAGCAATTCACGGTATTTCCATG
CCCAGAGGTTATCTTGAACTGACTCTGAATCCTAAGGATAACGAAGTGGATCATATAAGT
GCCCCCAATTTTAACAGTGACATCATCCTGATCCCAGATCTATCAACATTTCGAGTCCTA
CCTTGGGCTGAAAGAACAGCCAGAGTGATATGTGATTCCTTCACCATAATGGGAAGCCCC
TTATTGACCTCTCCCAGGCATCTGGCCAAACGGCAGCTGAACCAACTGCAGGAATGTGGC
TTCTCCTTGCACTCTGCCTTCACATATGAATTTTGTGTTTACGGTATGGCTGAAGTTATA
AATTCAAAGACAATTTCTTTCCCTGCAGCAACTTTACTAAATAGTCATGACCAAATTTTC
ATTCAGGAACTCGTGGATGGATTGTATCACACGGGTGTTAATGTTGAGAGCTTCTCTTCC
TCCATTGGGCCTGGACAGATGGAAATCTCTTTTGATCAAGATTTCGGCATCGGTTCCACG
GACAGCGCCTTTACCTTTAAGACTGGCATCAGAGAGGTTGCCAAGAAGCACAATTATATT
GCCAGTTTTTTTACTGAAACTGGATTCTACAATTTGGGAATTCTCTCCCACAGCCTGTGG
GATGCTGGTGGGAGGAAGAACTTGTTCTCCAGTGGTCCCAGAGCC---------CAGCAG
CTCACCGACATTGGGAAGAAGTGGTTATCGGGGCTCTTGCTGCATTCGGCGGCTCTCAGT
TGCCTCATGGCTCCCACCGTCAGTTGCCGTAAGCGCTATTCAGGGGATGAAAAAGAGCTG
AAAGAGTGCGTGAATACCACCTGGGGGTACAACGATAACAGCTGCATCTACAACATCAAG
TGCTATGGCCAGAGGGGCCCCCAGATACAAGTCAGGCTGGGCTCAGCTACTGCGAACCCT
TACCTGGTGTTGGCTGCCACCATAGCTGCAGGCTTGGATGGAATCCAGAGAGAGGTCAGT
GTCCTCGGG------GGGCCA------GATGACTGCCCAGACCTTTATCAGCTGAAACCT
TCAAACATCCCCTTGAAACTAGAAGATGCCCTTGTGGCCCTCGAGGAAGATAAGTGTATC
CGTGAAGCTCTTGGGGACACTTTTATCCAATATTTTGTGGCCATGAAACAATATGAGCTG
GAAAATGATGAAGCAGATGCTGAAAGGAATAAATTCTTAGAGTATTTTATT
>Rabbit|ENSOCUG00000025847|ENSOCUT00000027051
------------------ATGAATGATGAAGGGGATCTT------------------CTG
CAGGAGGAT---ACAGCAAGAGATGAAGTTAATGAGACTGAAGCCAGTAGAATGAGTAAA
TTAAGAAAGACAAGAAAGAAAGTCACTAAGCCACATGATTATTCAACTGAAGTGGGAGAA
ATGGATATATCCAATTCAAATGAGCGAATCAGAAGCCAAATGCTGTGTCACCAATTGGGG
GATACGAGTAAACCAGTCGCAGGACCTAGTTCTTCTGAGACTCGTGTTTCGCAGGATGAT
AAGGACTCCCCGGATCAGACAATGGTGATGAAACCATTGCCTCCCCAAACA---------
GCCAGTGTTCCTAGTGGTGAACATAACACAAATTCT---------GATTGTACCAGGGAT
AGCACTCAAATTCTGACCCCACCTCAACTCTCTTCTAGAATGAAGCACATTAAACAAGAG
ATGGCCAAAAATCACCTCCAGTTTGTACAGTTTGAAGCATCAGACCTTCATGGTGTGTCC
AGGTCAAAGAGTATCCCTGCACACTTTTTTCAAGAAAAAGTGATCCATGGTGTTTTCATG
CCCAGAGGTTATCTTGAATTGATACCGAATCCTAAGGACAATGAAGTGAATCACATAAGA
GCCACGTGTTTTAACAATGACATAGTCCTGATGCCAGAGTTATCAAGCTTTAGAGTTTTG
CCATGGGCTGAGAGAACTGCAAGAGTGATATGTGACACTTTCACTGTGACTGGTGAGCCT
CTGTTGACATCCCCAAGGTACATTGCAAAGAGGCAACTGAATCAGCTGCAGGACTGTGGC
TTTTCCCTCCTCTCTGCCTTCATCTACGATTTTTGCATTTTCGGAGTGCCTGAAATTATC
AACTCAAAGACCATATCTTTTGCTGCTTCAACATTAGTAAATAATCATGACCAGCCATTC
ATGCAGGAACTTGTTGATGGCTTATATCACACTGGAGCCAGTGTTGAGAGCTTTTCCTCC
TCTACCAGGCCAGGTCAGATGGAAATTTGCTTTCTCCCTGAATTTGGTATAAGTTCAGCC
GATAATGCATTTACTCTCAGAACGGGCGTCAAAGAAGTGGCAAGGAAATATAATTACATT
GCCAGCTTCTTCATTGAGACTGGATTCTGCAATTCAGGAATACTGTCTCATAGTCTCTGG
GATGTTGATGGGAAGAAAAACATGTTCTGCAACAGTTCTGGGGTT---------GAACAG
CTCACAATCATTGGGAAAAAATGGTTGGCAGGACTCCTGAAGCACTCTGCTGCTCTCAGC
TGCCTGATGGCACCTGCTGTTAGCTGCCGAAAGCGTTATTCCAAAGAGACCAAGGACCTG
AAGGAGAGCGTGCCTACGACATGGGGATACAATGATAACAGCTGTGCTTTTAATATCAAG
TGCCACGGTGACAAAGGTGCCCGGATAGAAAATAAACTAGGTTCTGCAACAGCAAACCCA
TACCTGGTACTGGCTGCCACTGTTGCTGCTGGCTTAGATGGACTTCAAAGCAACCTTGAT
GACTTGGCT------GGTCCA------GATGACAGCACAGACCTTTTCCAGTCAGAACCA
TCTGAGATTCCTCTGAAACTGGAAGATGCCCTTGTGGCACTGGAGGAAGATGAATGTCTG
AGAGAGGCTCTGGGAGAAACTTTTATTCGATATTTTGTGGCCATGAAGAAATATGAGTTG
GAAAATGAAGAAACAGATGCTGAGAGAAATAAATTCTTGGAGTATTTTATT
>Rat|ENSRNOG00000012205|ENSRNOT00000016316
------------------ATGAACGATGAAGGGGACCTT------------------GCA
CAGGAGGAC---ACAACAAAAGATGAAGCAAACTCGACTGAAGGCAGCAGGGTGAACAAG
TTGAAAAGGACAAGAAGAAAAGTCACCAAACCACATCTTTGCTCAGCAGATGGGGATGAA
ATCACCATGGCCAATTCCAGGGAGATGTCCAGAAACCAAACAGCA---------------
GATCTGAGCAAACCT------------GGCTCTGCTGAGTCTTGGTCCTGGCACAATGCC
AAAGACGCCCAAGATCAGATACCAGTGGTAAAATCTTCACTTCCC------AGT------
GCTGGTGCTCCTGATGCTGAATTCAACCCGAATACT---------GATCACACTCGGGAC
AATGCTCAGAGTTTGATCCTGCCTCAACTTTCTTCTAGAATGAAACACATCAAACAAGAA
ATGGCCAAAAATCACCTCCAGTTTGTACGATTTGAAGCCACAGACTTGCACGGTGTCTCC
AGATCTAAGAGCATCCCTGCACAATTTTTTCAAGAAAAAGTGATCCATGGAGTTTTCATG
CCCCGTGGTTATCTGGAATTGATGCCGAACCCTAAGGACAATGAGGTAAATCACATACGA
GCCACGTGCTTCAATAGTGACATAGTCCTCATGCCAGAGCTGTCGACCTTTAGAGTCTTG
CCTTGGGCAGAGAGGACTGCGCGGGTGATTTGTGACACCTTCACTGTGACGGGCGAGCCT
CTGCTGACGTCCCCTAGGTACATCGCCAAGAGGCAGTTGCGCCAGCTGCAGGATGCCGGC
TTCTCTCTGCTGTCTGCCTTCATCTATGATTTCTGCATTTTCGGTGTGCCCGAAGTGATC
AATTCAAAGACCATATCTTTTCCTGCCTCGACATTACTAAGTAATCATGACCAGCCCTTC
ATGCAGGAGCTGGTTGACGGCTTGTATCACACAGGGGCAAATGTGGAGAGCTTCTCCTCT
TCTACCAGGCCTGGGCAAATGGAGATCTGTTTTCTCCCGGAGTTTGGCATTAGCTCAGCG
GATAATGCCTTCACCCTCAGAACAGGTGTCCAAGAAGTGGCCAGGAGATATAACTACATA
GCAAGCCTTGTAATTGAGACTGGATTCTGCAACTCAGGAATTTTGTCTCATAGCATCTGG
GATGTGAGCGGGAAGACAAACATGTTCTACAGTGGTTCTGGGGTG---------GAGAGG
CTCACGCTCACCGGGAAGAAGTGGTTGGCAGGCCTGCTGAAGCACTCTGCGGCTCTCAGC
TGCCTGATGGCCCCTGCTGTCAACTGCCGCAAACGCTACTGCAAGGACAGCAGAGACCTG
AAGGACAGCGTGCCCACCACGTGGGGATACAACGACAACAGCTGTGCCTTGAACGTCAAG
TGTCATGGTGAAAAAGGCACCCAGATAGAAAATAAATTAGGTTCGGCAACCGCGAACCCT
TACCTGGTATTGGCCGCTACTGTGGCAGCAGGCTTGGATGGTCTTCAGAGCAGTGATGGT
GCTGCGGCT------GAATCC------GATGAGAGCCAGGATCTCTATCAACCAGAACCT
TCCGAGATCCCTTTGAAGATGGAAGATGCCCTCGCCGCCCTAGAGCAAGATGAGTGTCTG
AAGCAGGCACTGGGAGAGACTTTCATTCGCTATTTTGTTGCCATGAAGAAGTACGAACTG
GAAAATGAAGAAACAGACGCAGAGGGAAATAAATTCCTGGAGTATTTTATA
>Macaque|ENSMMUG00000005648|ENSMMUT00000007940
------------------ATGAATAATGAAGAGGACTTT------------------CTG
CAGAAGGAC---TCAACAAGAGATGAAGGCAGTGAGACTGAAGACAACAGCATGAATAAA
TTAAGAAGG------AAGAAAGTCACTAAACCACGTGTTTGTTCCACTGAAGTCGGAGAA
ATGGATATGTCCAATTCAAAT---------------------------------------
------------------------------------------------------------
------------------------------------------------------------
---------------------------------------------GATTGCATGAGGGAC
AGCAGTCAAATTCTGGCCCCACCTCAACTCTCTTCTAGAATGAAACACATTAGACAAGCC
ATGGCCAAAAATCGCCTCCAGTTTGTACGATTTGAAGCAACAGACCTCCATGGCGTGTCC
AGGTCTAAGACTATCCCTGCACACTTTTTTCAAGAGAAAGTGAGCCATGGAGTTTGCATG
CCCCGAGGTTATCTTGAAGTGATACCGAATCCTAAGGACAGTGAAATGAATCGCATAAGA
GCCACATGTTTTAATAGTGACATAGTCCTAATGCCAGAGATATCAACCTTTAGAGTTTTG
CCATGGGCTGATAGAACTGCAAGAGTGATATGTGATACTTTCACTGTGACTGGTGAGCCT
CTTTTGACTTCCCCAAGGTACATTGCAAAGAGGCAGCTGAGCCAGCTGCAGGCCTCTGGC
TTTTCCCTGCTTTCTGCTTTCATCTGTGATTTCTGCATTTTTGGTGTGCCCGAATTTTTA
AATTCAAAGACTATATCATTTCCTGCTTCAACATTTTTAAATAACCATGATCAGCCCTTC
ATGCAGGAACTTGTTGATGGCTTGTATCACACTGGAGCAAATGTCGAGAGTTTTTCCTCC
TCTACCAGGCCTGGTCAGATGGAAATCTGTTTCCTGCCTGAATTTGGCATTAGCTCAGCT
GATAATGCATTTACCCTCAGAACAGGTGTCAAAGAAGTGGCAAGGAAATACAATTACATT
TCCAGCTTCTTCATTGAGACTGGATTTTGTAATTCAGGGATTTTGTCTCATAGTCTCTGG
GATGTCGATAGGAAGAAGAACATGTTTTGCAGCACTTCTGGAACT---------GAGCAG
CTGACGATCACTGGGAAAAAATGGTTGGCAGGACTCTTGAAGCACTCTGCCGCACTCAGC
TGCCTGATGGCGCCTACTGTTAGCTGCCGAAAGCGTTATTCCAAGGACCGTAAAGACCTG
AAGGACAGTGTGCCTACAACGTGGGGATACAATGACAACAGCTGTATATTTAATATCAAG
TGTCATGGAGAGAAAGGCGCCCGGATAGAAAATAAGCTAGGCTCAGCAACAGCAAACCCT
TACTTGGTGCTGGCTGCAACTGTTGCTGCAGGCTTAGATGGACTTCATAGCAGTAATGAG
GTCTTGGCT------GGTCCA------GATGAGAGCACAGACTTTTACCAAGCGGAAACT
TCTGAGATCCCTTTAAAACTGGAAGATGCCCTTGTGGCACTGGAAGAAGATCAATGTCTG
AGGCAGGCTCTAGGAGAAACCTTTATTCGATATTTTGTTGCCATGAAGAAATATGAGTTG
GAGAATGAAGAAATAGCTGCAGAGAGAAATAAATTCTTAGAGTATTTTATT
>Marmoset|ENSCJAG00000001759|ENSCJAT00000003330
------------------ATGAATAATGAAGAGGACCTT------------------CTG
CAGGAGGAC---TCAAAAAGAGATGAAGGCAATGAGACTGAAGCCAACAGCATGTATAAA
TTAAGAAAGACGAGGAAGAAAGTCACTAAATCACATGTTTGTTCAACTGAAGTGGGAGAA
ATGGATATATCCAATTTAAAT---------------------------------------
------------------------------------------------------------
------------------------------------------------------------
---------------------------------------------GATTGCATGAGGGAC
AGCAGTCAAATATTGACCCCACCTCAACTCTCTTCTAGAATGAAACACATTAGACAAGCT
ATGGCCAAAAATCGTCTCCAGTTTGTACGATTTGAAGCAACAGACCTTCATGGTGTGTCC
AGGTTTAAGAGTATCCCTGCACACTTTTTTCAAGAGAAAGTGAGCCAAGGCGTTTGCATG
CCCCGAGGTTATCTTGAAGTGATGCCAAATCCTAAGGACAATGAAATGAATCACCTAAGA
GCCACCTGTTTTAATAGTGACATAGTACTAATGCCAGAGGTATCAACCTTTAGAGTTTTG
CCATGGGCTGAGAGAACTGCAAGAGTGATATGTGATACCTTCACTGTGACTGGTGAGCCT
CTTTTGACTTCCCCAAGGTACATTGCAAAAAGGCAGTTGAGCCAGCTACAGGCGTCTGGC
TTTTCCTTGCTTTCTGCCTTCATCTATGATTTTTGCATTTTTGGTGTGCCCGAAATTTTA
AATTCAAAGACCATATCTTTTCCTGCTTCAACATTTTTTAATAACCATGATCAGCCCTTC
ATGCAGGAACTTGTTGATGGCTTATATCACACTGGAGCCAATGTTGAGAGTTTTTCCTCC
TCTACCAGGCCTGGTCAGATGGAAATCTGTTTTCTGCCTGAATTTGGCATTAGTTCAGCT
GATAACGCATTTACCCTCAGAACAGGTGTCAAAGAAGTAGCAAGCAAATATAATTACATT
ACCAGCTTCTTCATTGAGACTGGATTTTGTAATTCAGGGATTTTGTCTCATAGTCTCTGG
GATGTCGAAAGGAAGAAAAACATGTTCTGCAGCAGTTCTGGAACT---------GAGCAG
CTCACGATCACTGGGAAAAAATGGTTGGCAGGACTCTTGAAACACTCTGCTGCTCTCAGC
TGCCTGATGGCGCCTGCTGTTAGCTGCCGAAAGCGTTATTCCAAGGACAGAAAAGACCTG
AAGGAGAGTGTGCCTACAACGTGGGGATACAATGATAACAGCTGTATATTTAATATCAAG
TGTCATGGAGAGAAAGGCACCCGGATAGAAAATAAACTAGGCTCAGAAACAGCAAACCCT
TACTTGGTGCTGGCTGCAACTGTGGCTGCAGGCCTAGATGGACTTCATACAAGTGATGAG
GTCTTGGCC------GGTCCA------GATGAGAGCACAGACTTTTACCAAGTAGAACCT
TCCGAGATCCCTTTAAAACTGGAAGATGCCCTTGTGGCACTGGAAGAAGACCAATGTCTG
AGGCAGGCTCTAGGAGAAACCTTTATTCGGTATTTTGTTGCCATGAAGAAATATGAGTTG
GAGAGCGAAGAAAGAGATGCAGAGAGAAATAAATTCTTAGAGTATTTTATT
>Microbat|ENSMLUG00000009828|ENSMLUT00000009840
---------------------AGCAGCGACTCTGGTCAT------------------CTA
TTACAGGAT---TCA---AGAGATGAATGTAATGAGACGGAAGGCAGCAGGATGAGTAAA
TTAAGAAGGACAAGAAAGAAAGTCACTAAATCACATATTTCTTCAACTGAAATAGGAGAA
ATGGATATGTCCATCTCAAAAGAAAGGATCAAAGAACAAATGGTGTGTCACACATTAGGG
GATACGAGCAACCCAGCTGTGGGAACTGGCTCTGATGAATCGCAT---CCGCAAGATGAC
AAGGACTCCCAGGATCATACAGCAGAAATGAAACCCTCACCCCTCAAAACATCA------
GCCAGGGCTCCTGGTAATGAATTCAACCCAGACTCCAGCTGTACTGATGACACTGGGGAC
AGCACACAAATTCTGAAGGTACCTCAACTCTCCTCTAGAATGAAGCACATTAAAAAAGAG
ATGGCCAAAAATCACCTTCAGTTTGTGCGATTTGAAGCAACAGATCTCCACGGGGTGTCC
AGGTCTAAGAGTATCCCTGCACACTTCTTCCAGGAAAAAGTGGCCCACGGTGTTTTCATG
CCCCGAGGTTATCTCGAATTGATGCCGAGTCCTAAGGGCCACGAAGTGGATCACATAAGA
GCCACATGTTTTAACAGCGACATCGTCCTGATGCCCGAGCTGGCCACCTTTCGGGCGCTG
CCATGGGCGGAGAGGACGGCGAGAGTGATCTGCGACACATTCACGGTGACGGGCGAGCCC
TTGTTGACGTCCCCGCGGTACATCGCCAAGCGGCAGCTGAGCCAGCTGCAGGGCGCGGGC
TTCTCCCTGCTCTCTGCTTTCCTCTACGACTTCTGCGTCTTCGGGGCGCCCGAAGTGATC
AATTCCAAGACCATCTCCTTCCCGGCTGCAACCTTGTTCAGCAACCACGACCAGCCCTTC
ATCCAGGAGCTGGTCGATGGTTTGTGCCACACCGGAGCCCATGTGGAGAGCTTCTCCTCC
TCCACCAGGCCGGGGCAGGTGGAAATCTGTCTGCTGCCCGAATTTGGCATCGGTTCAGCC
GACAACGCGTTCACCCTCCGAGCAGGCGTCAGAGAAGTGGCCCGGAAATACAATTACATC
ACCAGCTTTTTCATCGAGACTGGCTTCTGCCATTCAGGAATCTTGTCTCACAGTCTCTGG
GATGTGGGAGGGGAGACCAATCTGTTCTGCAGCAGCCCCGGCCCCGGCCCCGGGCCGCCG
CTCTCCGCCACCGGGAGGCGATGGGTGGCCGGACTCTTGAAACACGCGGCCGCGCTCAGC
TGCCTGCTGGCTCCTGCCCGCAGCTGCCGGAAACGCTACTCCAAGGAGAGCAAAGAGCAG
CAGGAGAGCGTGCCCACCACGTGGGGCTACAATGACAACAGCTGTGCCTTTAATATCAAG
TGTCACGGGGAGAAGGGCGCCCGGGTAGAAAACACACTGGGCTCAGCCACGGCCAATCCT
TACCTGGTGTTGGCCGCCACGGTGGCAGCAGGTCTGGACGGACTTCAAAGCCGCGATGGT
GCCCTGCCT------GTCCCCGAGGATGATGACAGCCCTGAGCCTTACCCGTCAAAGCCT
CCTGAGATCCCTTTGAAGCTGGAAGATGCCCTCGTGGCGCTGGAGGAAGACCCATGTCTG
CGACAGGCTCTCGGAGAAACTTTCATTCGGTATTTTGTTGCCATGAAGAAATATGAGCTG
GAACATGAAGACACAGATGCGGAGAGAAATAAATTCCTGGAGTATTTTATT
>Human|ENSG00000146166|ENST00000370657
------------------ATGAATAATGAAGAGGACCTT------------------CTG
CAGGAGGAC---TCAACAAGAGATGAAGGCAATGAGACTGAAGCCAACAGCATGAACACA
TTAAGAAGGACAAGGAAGAAAGTCACTAAACCATATGTTTGTTCAACTGAAGTGGGAGAA
ACGGATATGTCCAATTCAAAT---------------------------------------
------------------------------------------------------------
------------------------------------------------------------
---------------------------------------------GATTGCATGAGGGAC
AGCAGTCAAATTTTGACCCCACCTCAACTCTCTTCTAGAATGAAACACATTAGACAAGCC
ATGGCCAAAAATCGCCTCCAGTTTGTACGATTTGAAGCAACAGACCTCCACGGCGTGTCC
AGGTCTAAGACTATCCCTGCACACTTTTTTCAAGAGAAAGTGAGCCATGGTGTTTGCATG
CCCCGAGGTTATCTTGAAGTGATACCAAATCCAAAGGACAATGAAATGAATAACATAAGA
GCCACATGTTTTAATAGCGACATAGTCCTAATGCCAGAGTTATCAACCTTTAGAGTTTTG
CCATGGGCTGACAGAACTGCAAGAGTGATATGTGATACCTTCACTGTGACTGGTGAGCCT
CTTTTGACTTCCCCAAGGTACATTGCAAAGAGGCAGCTGAGCCATCTGCAGGCCTCTGGC
TTTTCCCTGCTTTCTGCTTTCATCTATGATTTTTGCATTTTTGGTGTGCCCGAAATTTTA
AATTCAAAGATTATATCTTTTCCTGCTTTAACATTTTTAAATAACCATGATCAGCCCTTC
ATGCAGGAACTTGTTGATGGCTTGTATCACACTGGAGCCAATGTCGAGAGTTTTTCCTCC
TCTACCAGGCCTGGTCAGATGGAAATCTCTTTCCTGCCTGAATTTGGCATTAGCTCAGCT
GATAATGCATTTACCCTCAGAACAGGTGTCAAAGAAGTGGCAAGGAAATATAATTACATT
GCCAGCTTCTTCATTGAGACTGGATTTTGTGATTCAGGGATTTTGTCTCATAGTCTCTGG
GATGTCGATAGGAAGAAAAACATGTTCTGCAGCACTTCTGGAACT---------GAGCAG
CTCACGATCACTGGGAAAAAATGGTTGGCAGGACTCTTGAAGCACTCTGCTGCGCTCAGC
TGCCTGATGGCGCCTTCTGTTAGCTGCCGAAAGCGTTATTCCAAGGACAGGAAAGACCTG
AAGAAGAGTGTGCCTACAACATGGGGATACAATGACAACAGCTGTATATTTAATATCAAA
TGTCATGGAGAGAAAGGCACCCGGATAGAAAATAAACTAGGCTCAGCAACAGCAAACCCT
TACTTGGTGCTGGCTGCAACTGTTGCTGCCGGCTTAGATGGACTTCATAGCAGTAATGAG
GTCTTGGCT------GGTCCA------GATGAGAGCACAGACTTTTACCAAGTGGAACCT
TCTGAGATCCCTTTAAAACTAGAAGATGCCCTTGTGGCACTGGAAGAAGATCAATGCCTG
AGACAGGCTCTAGGAGAAACCTTTATTCGATATTTTGTTGCCATGAAGAAATATGAGTTG
GAGAATGAAGAAATAGCTGCAGAGAGAAATAAATTCTTAGAGTATTTTATT
>Orca|XP_004282556.1
------------------ATGAATGATGAAGGGGACCTT------------------CTG
AAGGAGGAC---ATC---AGAGATGAAGGTAATGAGACTAAAGCCAGCAGGATGAGTAAA
TTAGGAAATACAAGAAAGGAAGTCACTAAACTACATAGTTTGTCAACTGAAATAGGAGAA
GTGGATATAGCCAACTCAAAAGAAAGGATTAGAAACCAAATGGTGTGTCACAAATTGGGG
GATACCAATAAACCAGTCATGGGACCTGGCTCTGCTGAATCTCATTTGTCAGAAGATGAC
AAGGATTCCAAAGATCAGAAAATAGTGATAAAGCCATTGCCCATCAAAACATCA------
GTTAACGCTCCTGGTGGTGAATTTCACCCAAACTCCAACTATACTGATAACACTGGGAAC
AGCACTCAAATTCCTACTGCACCTCAACTCTCCTCTAGAATGAAACACATTAAACAAGAG
ATGGCCAAAAATCACCTTCAGTTTGTGCGATTTGAAGCAACAGACCTCCATGGTGTATCC
CGGTCTAAGAGTATCCCTGCACAATTTTTCCAAGAAAAAGTGATCCATGGCGTTTACATG
CCCCGAGGTTATCTAGAATTGATACCAAATCCTAAGGACAATGAAGTGGATCACATAAGA
GCAACATGTTTTAATAGTGACATAGTCCTGATGCCAGAGCTATCGACCTTCAGAGTTTTG
CCGTGGGCCGAGAGGACAGCAAGGGTGATCTGTGACACGTTCACTGTGACTGGCGAGCCT
CTGCTGACTTCCCCAAGGCACATCGCAAAGAGGCAGCTGAGCCAGCTGCAGGACTCTGGC
TTCTCCCTGTTCTCTGCCTTCATCTATGATTTTTGTACTTTTGGTGTACCCGAAATTATC
AATTCAAAGACCATATCTCTTCCTGCCTCAGCATTGCTAAATGACCACGACCAGCCTTTC
ATCCAGGAACTCGTGGATGGGTTGTATCACACTGGGGCCACTGTTGAGAGCTTTTCCTCC
TCTACCAGGCCTGGCCAGATGGAAATCTGCTTTCTGCCCGAATTTGGCATCAGTTCAGCT
GATAATGCATTTACCTTTAGAACAGCTGTCAAAGAAGTGGCAAGGAAATATAATTACATC
ACCAGCTTTTTCATTGAGACTGGATTCTGCAATTCAGGAATTTTGTCTCATAGTCTCTGG
GATGTCGATGGAAAGAAAAACATGTTCTGTAGCAGTTCTGGAATG---------GAGCAG
CTCACGACCACTGGGAAAAAATGGTTGGCAGGTCTCTTGAAGCACTCTGCTGCTCTCAGC
TGCTTGATGGCTCCCGCTGCTAGCTGCCGGAAGCGCTATTTCAAGGACAGTAAAGACCTG
AAGGAGAGTGTGCCGACAACGTGGGCATACAACGATAACAGCTGTGCTTTTAATATCAAG
TGCCATGGTGAGAAAGGCACCAGAATAGAAAATAAGCTGGGCTCAGCCACGGCAAACCCT
TACCTGGTGCTGGCTGCCACTGTGGCTGCAGGCTTGGATGGACTTCAAAGAAACGATGGT
GTTTTGGCT------GCTCCA------GAGGATGGCACAGACCTTCATCAGCCCAAATTT
TCTGAGATCCCTTTGAAACTAGAAGATGCCCTCATGGCACTGGAGGAAGATCAATGTCTG
AGACAGGCTCTAGGGGAAACTTTTATTCGATATTTTGTTGCCATGAAGAAATATGAGTTG
GAAAGTGAAGAAACAGATGCTGAGAGAAATAAATTCTTAGAGTATTTTATT
>Chimp|ENSPTRG00000018312|ENSPTRT00000033857
------------------ATGAATAATGAAGAGGACCTT------------------CTG
CAGGAGGAC---TCAACAAGAGATGAAGGCAATGAGACTGAAGCCAACAGCATGAACACA
TTAAGAAGGACAAGGAAGAAAGTCACTAAACCACATATTTGTTCAACTGAAGTGGGAGAA
ACGGATATGTCCAATTCAAAT---------------------------------------
------------------------------------------------------------
------------------------------------------------------------
---------------------------------------------GATTGCATGAGGGAC
AGCAGTCAAATTTTGACCCCACCTCAACTCTCTTCTAGAATGAAACACATTAGACAAGCC
ATGGCCAAAAATCGCCTCCAGTTTGTACGATTTGAAACAACAGACCTCCACGGCGTGTCC
AGGTCTAAGACTATCCCTGCACACTTTTTTCAAGAGAAAGTGAGCCATGGTGTTTGCATG
CCCCGAGGTTATCTTGAAGTGATACCAAATCCTAAGGACAATGAAATGAATCACATAAGA
GCCACATGCTTTAATAGCGACATAGTCCTAATGCCAGAGTTATCAACCTTTAGAGTTTTG
CCATGGGCTGACAGAACTGCAAGAGTGATATGTGATACCTTCACTGTGACTGGTGAGCCT
CTTTTGACTTCCCCAAGGTACATTGCAAAGAGGCAGCTGAGCCAGCTGCAGGCCTCTGGC
TTTTCCCTGCTTTCTGCTTTCATCTATGATTTTTGCATTTTTGGTGTGCCCGAAATTTTA
AATTCAAAGATTATATCTTTTCCTGCTTCAGCATTTTTAAATAACCATGATCAGCCCTTC
ATGCAGGAACTTGTTGATGGCTTGTATCACACTGGAGCCAATGTCGAGAGTTTTTCCTCC
TCTACCAGGCCTGGTCAGATGGAAATCTCTTTCCTGCCTGAATTTGGCATTAGCTCAGCT
GATAATGCATTTACCCTCAGAACAGGTGTCAAAGAAGTGGCAAGGAAATATAACTACATT
GCCAGCTTCTTCATTGAGACTGGATTTTGTGATTCAGGGATTTTGTCTCATAGTCTCTGG
GATGTCGATAGGAAGAAAAACATGTTCTGCAGCACTTCTGGAACT---------GAGCAG
CTCACGATCACTGGGAAAAAATGGTTGGCAGGACTCTTGAAGCACTCTGCTGCGCTCAGC
TGCCTGATGGCGCCTTCTGTTAGCTGCCGAAAGCGTTATTCCAAGGACAGGAAAGACCTG
AAGAAGAGTGTGCCTACAACATGGGGATACAATGACAACAGCTGTATATTTAATATCAAA
TGTCATGGAGAGAAAGGCACCCGGATAGAAAATAAACTAGGCTCAGCAACAGCAAACCCT
TACTTGATGCTGGCTGCAACTGTTGCTGCTGGCTTAGATGGACTTCATAGCAGTAATGAG
GTCTTGGCT------GGTCCA------GATGAGAGCACAGACTTTTACCAAGTAGAACCT
TCTGAGATCCCTTTAAAACTAGAAGATGCCCTTGTGGCACTGGAAGAAGATCAATGCCTG
AGACAGGCTCTAGGAGAAACCTTTATTCGATATTTTGTTGCCATGAAGAAATATGAGTTG
GAGAATGAAGAAATAGCTGCAGAGAGAAATAAATTCTTAGAGTATTTTATT
>Cow|ENSBTAG00000010051|ENSBTAT00000035588
------------------ATGAATGATGAAGGGGACCTT------------------CTG
AAGGAGGAC---ACA---AGAGATGAAGGTAATGAGACTAAGGCCAGCAGTGTGAGTAAA
TTGATGAGGACAAGAGAGAAAGTCACTAAACTACATATTTTTTCAACTGAAGTAGGAGAA
ATGGATATATCCAACTCAAAAGAAAAGAATAGAAACCTCAGAGTGTGCCACAAACTGGGG
GATACCGACAAACCAGTCATGGCGCCTGGCTCTCCTGAATCTCATTTGACACCAGATGAC
AAGGACTCCAAAGATCAGACAGTAGCAATAAAACCATTGTCCCTTCCAACATTA------
ATCAATGATCCTGGTGATGAATTTCACCCAAACTCCAGTGATACTGATAACACCAGGGAC
AACACCCAAGTTCCTACTGCACCTCAACTCTCCTCTAGAATGAAGCACATTAAACAAGAG
ATGGCCAAAAATCACCTTCAATTTGTGCGATTTGAAGCAACAGACCTCCATGGTGTGTCC
AGGTCTAAGAGTATCCCTGCACAATTTTTCCAAGAAAAAGTGATTCATGGTGTTTACATG
CCCCGAGGTTATCTTGAATTGATACCAAATCCTAAGGACAATGAAGTGGATCACATTAGA
GCAACGTGTTTTAATAGTGACATAGTCCTGATGCCAGAGCTATCAACCTTCAGAGTTCTG
CCGTGGGCCAAGAGAACAGCCAGGGTGATCTGTGACACATTCACCGTGACCGGGGAGCCT
CTTCTGACCTCCCCAAGGCACATCGCCAAAAGGCAGCTGAGCCAGCTGCAGGATGCTGGC
TTCTCCCTGCTCTCTGCTTTCATCTATGATTTTTGCATTTTTGGTGTACCTGAAATTATC
AATTCAAAAACCATATCTCTTCCTGCTTCAGCACTGCTAAATAATCATGACCAGCTGTTC
ATCCAGGAACTCGTGGATGGTTTGTATCACACTGGGGCCAATGTTGAGAGCTTTTCCTCC
TCTACCAGGCCTGGCCAGATGGAAATCTGTTTTCTGCCTGAATTTGGCATCAGTTCAGCT
GATAATGCATTTACCCTCAGAATGGCTGTCAAAGAAGTGGCAAGGAAGTATAATTATATC
ACCAGCTTTTTCATCGAGACTGGATTCTGTAACTCAGGAATTTTGTCTCATAGTCTCTGG
GATGTCGATGAGAAGAAAAACATGTTCTGTAGCAATTCTGGAATT---------GAGCAG
CTCACGATTCCTGGGAAAAAATGGTTGGCAGGCCTCTTGAAGCACTCTGCTGCCCTCAGC
TGCTTGATGGCCCCTGCTGTTAGCTGCAGGAAGCGCTACTCTAAGGAGAGTAAAGACCTG
AAAGAGAGTGTGCCGACAACGTGGGGGTACAATGATAACAGCTGTGCTTTTAACATTAAG
TGTCACGGTGAGAAAGGCACTAGAATAGAAAATAAACTGGGCTCAGCCACAGCAAATCCT
TACCTGGTGTTGGCCGCCACTGTTGCTGCAGGCTTGGATGGACTTTACAGCGATGATGGT
GTTTTGTCT------GGTCCA------GAGAACAGCACAGACCTTCATCAGTCCAAACCT
TCTGAGATCCCTTTGAAACTGGAACATGCCCTCATGGCACTAGAGGAAGATCAATGTCTG
AGACAGGCTCTAGGAGAAACTTTTATTCGGTATTTTGTTGCCATGAAAAAATATGAGTTG
GAAAATGAAGAAACAGATGCTGAGAGAAATAAATTCTTAGAATATTTTATT
>Dog|ENSCAFG00000002482|ENSCAFT00000003918
------------------TTTGAAGCTGAAATGGATTTG------------------TTA
TTACAGAAT---ACG---AGAGATGAAGGTAATGAGACTGAAGCCAGCAGGATGAGTAAA
TTAAGAAGAACAAGAAAGAAAGTCACAAAACAACATATTTTTTCAACTGAAGTAGGAGAA
ATGGATGTATCAAACTCAAAAGAAAGGATCAGAAGCCAAATGGTGTGCCACACATTGGGG
AATATGAGCAAACCAGTTGTGGGACCTGGCTCCGCAGACTCTCATCTGCCACAAGATGAC
AAGGACTCTGAGAATCAGACGACAGTGATAAAACCATCACCCCTCAAAACATCA------
GCCAGTGCTCCTTGTAGTGAATTTAACACAAACTCCAACCATGCTGATAACACCTGGGAG
GACACTCAAATTCCGACCACACCTCACCTCTCCTCTAGAATGAAGCACATTAAACAAGAG
ATGGCCAAGAATCACCTTCAATTTGTGAGATTTGAAGCCACAGACCTTCATGGTGTGTCC
AGATCGAAGAGTATCCCTGCACACTTTTTCCAAGAAAAAGTGATCCATGGTGTTTGCATG
CCCCGAGGTTATCTTGAACTGATACCAAATCCTAAGGATGATGAAGTGGATCACATAAGA
GCAACATGTTTTAATAGTGACATAGTCCTAATGCCAGAGCTCTCAACCTTTAGAGTCTTG
CCATGGGCTGAGAGAACTGCAAGAGTGATATGTGACACATTCACTGTGACTGGCGAGCCT
CTTTTGACTTCCCCAAGGTACATCGCAAAGAGGCAGCTGAGCCAGCTGCAGGACTCTGGC
TTTTCCCTGCTCTCTGCCTTCATCTATGATTTTTGCATTTTTGCTGTGCCTGAAATTATC
AATTCAAAGACCATATCTTTTCCTGCCTCCACATTGCTAAATAATCATGACCAGCCTTTC
ATCCAGGAACTCGTTGATGGTTTGTATCATACTGGAGCGAATGTCGAGAGTTTTTCCTCC
TCTACCAGGCCTGGTCAGATGGAAATCTGTTTTTTGCCCGAATTTGGCATCAGTTCAGCT
GATAATGCATTTACCCTCAGAACAGGTGTCAAAGAAGTGGCAAGGAAATATAATTACATC
GCTAGCTTTTTCATCGAGACTGGATTTTGCAATTCAGGAATTTTGTCTCATAGTCTCTGG
GATGTCGATGGGAAGAAAAATATGTTCTGCAGTAGTTCTGGAATT---------GAAGAG
CTCACGATCACGGGGAAAAAATGGTTGGCAGGACTCTTGAAGCACTCGGCCGCTCTCAGC
TGCCTGATGGCTCCTGCTGTCAGCTGCCGAAAGCGTTACTCCAAGGAGAGTAAAGACCTC
AAGGAGAGCGTGCCTACGACATGGGGATACAATGATAACAGCTGTGCTTTTAATATCAAG
TGTCATGGTGAGAAAGGCACCCGGATAGAAAATAAACTGGGCTCCGCCACTGCAAATCCT
TACCTGGTGCTGGCGGCGACTGTCGCCGCGGGCTTGGATGGACTTCAAAGCAGCGATGGT
GTCCTGGCC------AGTCCA------GGTGACAGCACGGACTTGTATCCGTCAAAAGCT
TCCGAGATCCCCTTGAAACTGGAAGACGCTCTTGTGGCGCTGGAGGAAGATCAATGTCTG
AGACAGGCCCTGGGGGAAACGTTTATTCGCTATTTTGTTGCCATGAAAAAATATGATTTG
GAAAATGAAGAAACAGATGCCGAGAGAAATAAATTCTTAGAGTATTTTATT
>Elephant|ENSLAFG00000002710|ENSLAFT00000036941
---------------------GCCTCTGATCAAAAACTAGAGACTCTAAAAAAAAGATTA
CAG---GAC---ACAACAAGAGATGAAGGTAATGAGACTGAAGACTGCAGGATTAATAAA
TTAAGAAGGACACGAAAGAAAGTCACTAAACCACATGTTTCTTCAACTGAAATAGAAGAA
ATGGACCTATCCATCTCAGAAGAGAGGATCGGAAAGCAAATGCTGTGTAACAAATTGGGA
GATGCAAGCCAACCAGTTGTGGGACCCGGCTCTGCTGAGTCTGATCAGCCTCCTGATGAC
AGGAATTCCAAGGAGCAGGTGATGGTGATAAAGCCATCCCTCCCTAAAGTATCA------
CAAAAAGTTTACAACCCCAAACAAAACACCAATATA---------GATCACACCAGGGAC
AGCACTCAATTCCCCACCCTATCTCAACTCTCCTCTAGGATGAAGCACATTAAACAAGAG
ATGACCACAGATCACCTCCAGTTTGTACGTTTTGAAGCAACAGACCTGCATGGTGTGTCC
AGGTCTAAGAGCATCCCGGCTCATTTTTTTCAAGAAAAAGTGATCCATGGAGTTTATATG
CCCAGAGGTTATCTTGAATTGATGCCAAACCTTAAAGACAATGAAGTGAATCACATAAGA
GCAACATGTTTTAATAGCGACATAGTCCTGATGCCAGAGTTATCAACCTTTAGAGTTTTG
CCATGGGCCGAGAGAACTGCAAGAGTGATATGTGATACATTCACTGTGACCGGAGATCCT
CTGTTGACTTCTCCAAGGTACATTGCAAAGAGGCAGCTGAGCCATTTGCAGGGCTCTGGC
TTTTCCCTGTGCTCTGCCTTCATCTATGATTTCTGCATTTTTGGTGTGCCGGAAATTATC
AACTCGAAGACCATATCTTTTCCTGTTTCGCCGTTACTCAATAATCATGAGCAACCCTTT
ATGCACGAACTCATTGATGGCTTGTATCAAATTGGAGCCAATGTTGAGAGCTTTTCCTCC
TACTCCAGGCCTGGTCACATGGAAATCTGTTTTCTGCCAGAATTTGGCATCAGTGCAGCT
GATAATGCATTTACCCTAAGAACAGGTGTCAAAGAATTGGGAAGGAAATATAATTACATC
ACCAGTTTTTTCATTGAGACTGGATTCTGCAATTCGGGAATTTTGTCTCATAGTCTTTGG
GATGTCAGTGAGAAGCAAAACGTATTCTGCAGCAGTTCTGGAGTT---------GAAGAG
CTTACAATGACTGGGAAAAAATGGTTGGCCGGACTCTTGAAGCACTCTGCGGCTCTCAGC
TGCCTGATGGCACCTGCAGTTAGCTGCCGAAAGCGTTATTCCAAGGACAGAAGAGACCTG
AGGGAGAGTGTGCCTACAACATGGGGATACAATGATAACAGCTGTGCTTTCAATATCAAG
TGTCACGGTGAGAAAGGCACCCGGATTGAAAATAAACTAGGCTCAGCGACAGCAAACCCT
TACCTGGTGCTGGCTGCTACTATTGCTGCAGGCTTGGACGGACTTCAAAGCAGCGATGGT
GTCTTGGCT------GAGCCC------GATGACAGCACGGACTTCTACCAGTTTAAACCT
TCTGAGATTCCTTTGAAACTGGCAGATGCCCTTGTGGCGCTAGAGGAAGATCAATGTCTG
AGACAGGCTCTAGGAGAAACTTTTATTCGATATTTTGTTGCTATGAAGAAATATGAGTTG
GAAAACGAAGAAACTTACGCTGAGAGAAATAAATTCTTAGAGTACTTTATT
>Bowhead|bmy_22451T0
------------------------------------------------------------
------------------------------------------------------------
------------------------------------------------------------
------------------------------------------------------------
------------------ATGGGCTTG---------------------------------
---GACACCAGAGATGAA------------------------------------------
---------------------------------------------GATAACACCAGGGAC
AGCACTCAAATTCCTACTGCACCTCAACTCTCCTCTAGAATGAAACACATTAAAGAAGAG
ATGACCAAAAATCACCTTCAGTTTGTGCGATTTGAAGCAACAGACCTCCATGGTGTGTCC
AGGTCTAAGAGTATCCCTGCACACTTTTTCCAAGAAAAAGTGATCCATGGCGTTTGCATG
CCCCGAGGTTATCTTGAATTGATACCAAATCCTAAGGACAAGGAAGTGGATCACATAAGA
GCAACATGTTTTAATAGTGACATAGTCCTGATGCCAGAGCTATCGACCTTCAGAGTTTTG
CCGTGGGCCGAGAGGACCGCAAGGGTGATCTGTGACACRTTCACTGTGACTGGCGAGCCT
CTGCTGACTTCCCCAAGGCACATCGCAAAGAGGCAGCTGAGCCGGCTGCAGGACTCTGGT
TTCTCCCTGTTCTCTGCCTTCATCTATGATTTTTGCATTTTTGGTGTACCTGAAATCATC
AATTCAAAGACCATATCTCTTCCTGCTTCAGCATTGCTAAATGATCACGACCAGCCCTTC
ATCCAGGAACTCGTGGATGGTTTGTATCACACTGGGGCCAATGTTGAGAGCTTTTCCTCC
TCTACCAGGCCTGGCCAGATGGAAATCTGCTTTCTGCCYGAATTTGGCATCAGTTCAGCT
GATAATGCATTTACCTTTAGAACAGCTGTCAAAGAAGTGGCAAGGAAATATAATTACATC
ACTAGCTTTTTCATCGAGACTGGATTCTGCAATTCAGGAATTTTGTCTCATAGTCTCTGG
GATGTCGATGGAAAGAAAAACATGTTCTGTAGCAGTTCTGGAATT---------GAGCAG
CTCACGATCACTGGGAAAAAATGGTTGGCAGGTCTCTTGAAGCACTCTGCTGCTCTCAGC
TGCTTGATGGCTCCTGCTGCCAGCTGCCGGAGGCGCTATTTCAAGGAGAGTAAAGACCTG
AAGGAGAGTGTGCCGACAACGTGGGCGTACAACGATAACAGCTGTGCTTTTAATATCAAG
TGCCATGGCGAGAAAGGCGCCAGAATAGAAAATAAACTGGGCTCAGCCACGGCAAACCCT
TACCTGGTGCTGGCCGCCACTGTGGCTGCAGGCTTGGATGGACTTCAAAGAAACGATGGT
GTTTTKGCT------GCTCCA------GAGGACAGCACAGACCTTCATCYRTCCAAACTT
TTTGAGATCCCTTTGAAACTAGAAGATGCCCTCATGGCACTGGAGGAAGATCAATGTCTG
AGACAGGCTCTAGGGGAAACTTTTATTCGATATTTTGTTGCCATGAAGAAATATGAGTTG
GAAACTGAAGAAACAGATGCTGAGAGAAATAAATTCTTAGAGTATTTTATT
>Minke|BACU007944
------------------------------------------------------------
------------------------------------------------------------
------------------------------------------------------------
---------------------------------------ATGGTGTGTCACAAATTGGGG
GATACCAGCAAACCAGTCATGGGACCTGGCTCTGCTGAATCTCATTTGCCAGAAGATGAC
AAGGACTCCAAAGATCAGACAATAGTGATAAAGCCACTGCCCCTCAAAGCATCA------
GCTAGCGCTCCTGGTGGTGAATTTCACCCAAACTCCAGCTATACTGATAACACCAGGGAC
AGCACTCAAATTCCTACTGCACCTCAACTCTCCTCTAGAATGAAACACATTAAAGAAGAG
ATGACCAAAAATCACCTTCAGTTTGTGCGATTTGAAGCAACAGACCTCCATGGTGTGTCC
AGGTCTAAGAGTATCCCTGCACACTTTTTCCAAGAAAAAGTGATCCATGGCGTTTGCATG
CCCCGAGGTTATCTTGAATTGATACCAAATCCTAAGGACAAGGAAGTGGATCACATAAGA
GCAACATGTTTTAATAGTGACATAGTCCTGATGCCAGAGCTATCGACCTTCAGAGTTTTG
CCGTGGGCCGAGAGGACCGCAAGGGTGATCTGTGACACGTTCACTGTGACTGGCGAGCCT
CTGCTGACTTCCCCAAGGCACATCGCAAAGAGGCAGCTGAGCCGGCTGCGGGACTCTGGT
TTCTCCCTGTTCTCTGCCTTCATCTATGATTTTTGCATTTTTGGTGTACCTGAAATCATC
AATTCAAAGACCATATCTCTTCCTGCTTCAGCATTGCTAAATGATCACGACCAGCCCTTC
ATCCAGGAACTCGTGGATGGTTTGTATCACACTGGAGCCAATGTTGAGAGCTTTTCCTCC
TCTACCAGGCCTGGCCAGATGGAAATCTGCTTTCTGCCCGAATTTGGCATCAGTTCAGCT
GATAATGCATTTACCTTTAGAACAGCTGTCAAAGAAGTGGCAAGGAAATATAATTACATC
ACTAGCTTTTTCATCGAGACTGGATTCTGCAATTCAGGAATTTTGTCTCATAGCCTCTGG
GATGTCGATGGAAAGAAAAACATGTTCTGTAGCAGTTCTGGAATT---------GAGCAG
CTCACGATCACTGGGAAAAAATGGTTGGCAGGTCTCTTGAAGCACTCTGCTGCTCTCAGC
TGCTTGATGGCTCCTGCTGCTAGCTGCCGGAGGCGCTATTTCAAGGAGAGTAAAGACCTG
AAGGGGAGTGTGCCGACAACGTGGGCATACAACGATAACAGCTGTGCTTTTAATATCAAG
TGCCATGGCGAGAAAGGCGCCAGAATAGAAAATAAACTGGGCTCAGCCACGGCAAACCCT
TACCTAGTGCTGGCCGCCACTGTGGCTGCAGGCTTGGATGGACTTCAAAGAAACGATGGT
GTTTTGGCT------GCTCCA------CAGGACAGCACAGACCTTCATCCATCCAAACTT
TTTGAGATCCCTTTGAAACTAGAAGATGCCCTCATGGCACTGGAGGAAGATCAATGTCTG
AGACATGCTCTAGGGGAAACTTTTATTCGATATTTTGTTGCCATGAAGAAATATGAGTTG
GAAACTGAAGAAACAGATGCTGAGAGAAATAAATTCTTAGAGTATTTTATT
