# Supplementary material for: Insights into the Evolution of Longevity from the Bowhead Whale Genome
Source: Cell Rep. 2015 Jan 6;10(1):112–22. doi: 10.1016/j.celrep.2014.12.008 (PMC4536333; doi:10.1016/j.celrep.2014.12.008)
Supplement: Supplemental Folder 2. Species Used in the Analysis of Selective Pressure Variation, Single-Gene Orthologous Families Tested, Likelihood Ratio Tests, MAKER Parameters, and Full Assembly and Read Usage Data, Related to Experimental Procedures [file mmc3.zip › Tested SGOs/reciprocal_group_3142.2.fas]

>Gibbon|ENSNLEG00000003727|ENSNLET00000004731
------ATGTCTTTATTTCTCAGTAACTTATCAACAAATGACTCTAGCCTGTGGAAAGAG
AATCATAATTCTACG------GACCTTTTAAATCCGCCAGGAACTCTGAATATCTATCTT
TTTTGCTTGACATGTCTCATGACTTTTGCAGCCTTGGTGGGCAGCATTTATTCACTAATT
TCCCTGCTGACAATGCAGAACAGAACTGTTGTGTCCATGCTTGTGGCTTCCTGGTCTGTG
GATGATCTCATGAGCGTCCTGTCGGTGACCATCTTCATGTTTTTGCAGTGGCCAAACGAG
GTCCCCAGTTACTTCCAATTTCTGTGCACCACCTCTGCCTTATTGTATTTATGCCAGGGC
CTCTCTAGCAACTTGAAGGCGACTCTCCTAGTCTCTTACAACTTTTAT---ACGATGCAC
AGAGGTGTGGGGAGCCAGACAGCCTCCAGAAGATCGGGCCAGGTGCTCGGCGTGGCGCTG
ACCGTGTGGACAGCCAGTCTGCTGCTCTCGGCGCTCCCGCTGTGCGGCTGGGGCGCCTTC
GTGCGCACGCCCTGGGGCTGCCTGGTGGACTGCTCCAGCTCCTACGTGCTGCTCCTCTCT
ACCGTGTACGCTTTGGCCTTCGGATTCCTCTTGGGCCTCTCAGTCCCTCTCACTCACCGA
TTGCTGTGTTCGGAGGAGCCGCCGAGACTCCACGCCAACTACCAGGAAATTACCCGTGGA
GCTTCA---GTTCCTGGGACCCCTCCCACTGCG---GGGAGAGTGGTTTCCCTGTCCCCA
GAGGATGCTCCGGGCCCGAGTCTGCGG------CGCTCTGGGGGATGCTCCCCGAGCTCA
GACACCGTGTTCGGACCGGGTGCGCCC---------------------------------
------------ACTGCA------------------------GCTGGG------------
GCTGAAGCCTGCAGGCGT---------GAGAACCGGGGTACTCTCTATGGCACCAGGAGC
TTCACCGTGAGCGTAGCGCAGAAGCGCTTCGCTTTGATCCTAGCGCTTACAAAAGTCGTC
CTTTGGCTGCCCATGATGATGCACATGGTGGTCCAGAACGTCGTGGGGTTTCAGAGCCTT
CCCTTGGAGACATTCAGCTTTCTACTTACCCTGCTGGCCACCACTGTAACCCCAGTGTTT
GTCTTGTCCAAACGCTGGACCCACTTGCCCTGTGGCTGCATCATCAACTGCAGGCAGAAC
GCATATGCAGTGGCATCCGATGGGGAAAAAATCAAGAGAAAAGGCTTTGAATTCAATCTA
TCATTCCAAAAAAGTTATGGGATTTAT---------------------------AAAATA
GCACATGAAGATTACTATGAT------GATGATGAAAATTCCATATTCTATCACAACCTG
ATGAACTCTGAGTGTGAAACTACAAAA---GACCCTCCGAGAGACAACCGTAACATCTTC
AACGTTATAAAAGTAGAAATCAGCACC---------------------------------
---------------------------------ACACCCTCTCTGGACAGCTCCACACAA
AGAGGCATCAACAAATGCACAAATACTGATATTACAGAAGCTAAACAGGATTCCAACAAC
---------------------AAAAAGGGTGCG---------TTTTCTGACAAAACG---
------------GGAGGTGATATTAACTATGAAGAAACTACCTTTTTTGAAGGGCCAGAA
AGAAGATTGTCTCATGAAGAGAGTCAGAAACCAGATCTTTCAGACTGGGAGTGGTGTAGG
AGTAAATCAGAAAGA---------------------------------------------
---------------------------------------------------ACCCCTCGT
CAGCGTTCCGGTGGTGCCCTTGCCATTCCCTTGTGTGCATTCCAGGGGACTGTGTCTCTC
CACGCACCTACAGGGAAAACCCTATCTCTTTCTACCTATGAGGTAAGTGCAGAAGGGCAA
AAAATAACTCCAGCCTCTAAGAAAATAGAAGTCTATCGATCGAAAAGTGTTGGCCATGAA
CCAAACTCAGAAGATTCTTCATCCACGTTTGTGGACACCAGTGTGAAAATACACTTGGAG
GTTCTTGAAATTTGCGATAATGAAGAGGCCTTGGACACTGTGTCAATCATTAGTAACATC
AGCCAGTCCTCCACACAAGTCAGATCTCCATCCCTACGTTACTCCAGGAAAGAAAACAGA
TTTGTTTCATGTGATCTAGGGGAAACGGCCTCATACTCCCTCTTTTTGCCCACCAGTAAT
CCTGATGGTGATATCAATATCTCCATTCCAGACACCGTAGAAGCACACAGGCAGAACAGT
AAAAGGCAGCATCAAGAGAGGGATGGCTACCAGGAGGAAATCCAGTTGTTAAATAAAGCT
TACAGAAAAAGAGAGGAAGAAAGCAAGGGTAGT---
>Gorilla|ENSGGOG00000001655|ENSGGOT00000001664
------ATGTCTTTATTTCTGAGTAACTTATCAACAAATGACTCTAGCCTGTGGAAAGAG
AATCATAATTCTACG------GACCTTTTAAATCCGCCAGGAACCCTGAATATCTATCTT
TTTTGCTTGACATGTCTCATGACTTTTGCAGCCTTGGTGGGCAGCATTTATTCACTCATT
TCCCTGCTGAAAATGCAGAACAGAACTGTTGTGTCCATGCTTGTGGCTTCCTGGTCTGTG
GATGATCTCATGAGCGTCCTGTCGGTGACCATCTTCATGTTTTTGCAGTGGCCAAACGAG
GTCCCCGGTTACTTCCAATTTCTGTGCACCACCTCTGCCTTATTGTATTTATGCCAGGGC
CTCTCTAGCAACTTGAAGGCGACTCTCCTAGTCTCTTACAACTTTTAT---ACGATGCAC
GGAGGTGTGGGGAGCCAGACAGCCTCCAGAAGATCGGGCCAGGTGCTCGGCGTGGTGCTG
ACCGTGTGGGCAGCCAGTCTGCTGCTCTCGGCGCTCCCGCTGTGCGGCTGGGGCGCCTTC
GTGCGCACGCCCTGGGGCTGCCTGGTGGACTGCTCCAGCTCCTACGTGCTATTCCTCTCT
ATCGTGTACGCTTTGGCCTTCGGACTCCTCGTGGGCCTCTCAGTCCCACTCACTCACCGA
TTGCTGTGTTCGGAGGAGCCGCCGAGACTCCACTCCAACTACCAGGAAATTTCCCGTGGA
GCTTCA---ATTCCTGGGACCCCTCCTACTGCG---GGGAGAGTGGTTTCCCTGTCCCCA
GAGGATGCTCCAGGCCCGAGTCTGCGG------CGCTCTGGGGGATGCTCTCCGAGCTCC
GACACCGTGTTCGGACCGGGTGCGCCC---------------------------------
------------GCTGCC------------------------GCTGGG------------
GCTGAAGCCTGCAGGCGT---------GAGAACCGGGGGACTCTCTATGGCACCAGGAGC
TTCACCGTGAGCGTAGCGCAGAAGCGCTTCGCTTTGATCCTAGCGCTTACAAAAGTCGTC
CTTTGGCTGCCCATGATGATGCACATGGTGGTCCAGAACGTCGTGGGGTTTCAGAGCCTT
CCCTTGGAGACATTCAGCTTTCTACTTACCCTGCTGGCCACCACTGTAACCCCAGTGTTT
GTCTTGTCCAAACGCTGGACCCACTTGCCCTGTGGCTGCATCATCAACTGCAGGCAGAAC
GCATATGCAGTGGCGTCCGATGGGAAAAAAATCAAGAGAAAAGGCTTTGAATTCAATCTA
TCATTCCAAAAAAGTTATGGGATTTAT---------------------------AAAATA
GCACATGAAGATTACTATGAT------GATGATGAAAATTCCATATTCTATCACAACCTG
ATGAACTCTGAGTGTGAAACTACAAAA---GACCCTCAGAGAGACAACCGTAACATCTTC
AATGCTATAAAAGTAGAAATCAGCACC---------------------------------
---------------------------------ACGCCCTCTCTGGACAGCTCCACACAA
AGAGGCATCAACAAATGCACAAATACTGATATTACAGAAGCTAAACAGGATTCCAACAAC
---------------------AAAAAGGATGCA---------TTTTCTGACAAAACA---
------------GGAGGTGATATTAACTATGAAGAAACTACCTTTTTTGAAGGGCCAGAA
AGAAGACTGTCTCATGAAGAGAGTCAGAAACCAGATCTTTCAGACTGGGAGTGGTGTAGG
AGTAAATCAGAAAGA---------------------------------------------
---------------------------------------------------ACCCCTCGT
CAG---------------------------------------------------------
------------------------------------------------------------
------------------------------------------------------------
------------------------------------------------------------
------------------------------------------------------------
------------------------------------------------------------
------------------------------------------------------------
------------------------------------------------------------
------------------------------------------------------------
------------------------------------
>Guinea_Pig|ENSCPOG00000009609|ENSCPOT00000009696
AGTACAATGTCTTTT---------------------AGTAACTCTAGCCTGTGGGGAAAC
AACCATAATTCTACG------GACCTTTCCAATTCTCCAGGAACTCTAAATATCTGTCTT
TTTTGCTTGACATGTGCAATGACTCTTGCAGCTCTGACAGGCAGCATTTTTTCACTAGTT
TCTCTGCTGAAATTGCAGAGGAGGACTGTTGTGTCCATGCTTGTGGCGTCCTGGTCTGTG
GATGATCTCATGAGCGTTCTCTCTGTGACTATCTTCATGTATTTGCAGTGGCCAAAAGAG
GCCCCTGGCTACTTCCAGTCTCTGTGCACCACCTCTGCCTTACTGTATTTATGCCAGGGC
CTCTCGAGCAACTTGAAGGCGACTCTTCTAGTCTCCTATAACTTTTAC---ACAATGCAC
AGGGCTGCGGAAAGTCAGGCAGCATCCAAACGCTCCGGCCAGGTGCTCGGAGCAGCGCTG
ATGGTGTGGGCAGCCAGCCTGGTGCTCTCCGCGCTCCCTCTCTGTGGTTGGGGCGCCTTC
GTGCGCACGCCCTGGGGCTGTCTGGTGGACTGCTCCAGCTCCTACGTGTTGCTCCTCTTC
GCCGTGTATGCTTCGGCCTTCGGACTCCTGGCTGGCCTCTCGGTCCCGCTCATTCATCAG
TTGCTGTGTTCCGAGGAGCCGCAGAGACTCCACGCCTACTACCAGGAAATCTCCCGCAGA
GCCTCC---ACTCCGGGGACCCCTCCTACTGTA---GGGACAGCGCTGTCCCTGTCCCCG
GAGGATGCTGCAGGGCCCGCTCCGCCC------GGCCCTAAGGCGTGCTTCCCGAGCTCA
GACTCCGGTTTTGGGCCGGATCTGGCG---------------------------------
------------GCTGCCGCCGGGACCAGG------------ACCGGG------------
ACCGGAGCCTGCATGCGT---------GGACAGCCA------------GGCACCAGGAGC
TTCGCCAGGAGCACAGCGCAGAAGCGCTTCGCTTTGATCCTAGCGTTGACAAAAGTCGTT
CTCTGGCTGCCCTTGATGATCCATATGGTGGTCAAGCACGTGGCGGGAGTTCAGTGCCTT
CCCTTCGAGTCCCTCGGCTTTCTGCTCACCCTGCTGGCTGCCACTGTGACCCCAGTGTTT
GTCTTGTCCAAACGCTGGACCCACTTGCCCTGTGGCTGCATCATCAACTGCAGGCAGGAC
ACTTACCCCGAGGCATCTGATAGGAAAAAAACCAATAGAAAAGGCTTTGAATTCAATCTG
TCATTCCAACGAAGTTATGGAGTTTAT---------------------------AAAATA
GCACATGAAGATTATTATGAT------GATGATGAAAACTCTATATCCTACCACAACCTG
ATGAATTATGAATGTGAAACTACAAAA---GATTCTCAGAGAGACAATTGTAATATCTTC
AACACCATAAAAGTAGAAATCAGCACC---------------------------------
---------------------------------ACACCCTCTCTGGACAGCTCCACACTA
AAAGGCATTAACAAATGCACAAATACTGATGTTATAGAGGCTAAGCAAGTTCCTGATGAA
---------------------GAAAAGTGTGCA---------TTTTCAGACAAAACA---
------------GGAAGTAATATTAACTACGAAGAAGCCACCTTTTACGAAGGTCCAGAA
AGAAGACTATCGCATGAAGAGAGTCAGAAACCAGACCTTTCAGATTGGGAATGGTGTAGG
AGTAAATCAGAAAGA---------------------------------------------
---------------------------------------------------ACACCTCGT
CAGCGGTCCTGTGGTGGGCTTGCCATTCCCCTGTGTGCATTCCAAGGCACTGTGTCTCTC
CACGCGCCTACAGGGAAAACCCTCTCTCTTTCTACCTATGAAGTGAGTGCTGAAGGTCAA
AAAATAACTCCGGCCTCTAAGAAAATAGAAGTCTACCGATCTAAAAGTGTCGGCCATGAA
CCGAATCCAGAGGATTCTCCCTCAACGTTTGCAGACACTAATGTGAAGATACACCTGGAG
GTCCTCGAAATTTGTGATAATGAAGAGGCCTTGGACACTGTTTCGATTATTAGCAACATC
AGCCAGTCGTCCACGCAAGTCAGATCTCCTTCACTACGCTACTCGAGGAAAGAAAACAGA
TTTGTCTCGTGTGATTTAGGGGAAACAGCTTCGTATTCTCTCTTTTTACCTACAAGTGAT
CCTGATGGTGATATCAACATCTCCATTCCAGACACTGTCGAAGCACACAGGCAGAACAGT
AAGAGGCAACGCCAAGAGAAGGATGGCTACCAGGAAGAAATCCAGATGTTAAACAAAGCT
TACAGGAAACGGGAGGAGGAAAGCAAGAGTAAC---
>Horse|ENSECAG00000009123|ENSECAT00000009273
------------------------------------------------------------
------------------------------------------------------------
------------------------------------------------------------
------------------------------------------------------------
------------------------------------------------------------
------------------------------------------------------------
------------------------------------------------------------
------------------------------------------------------------
------------------------------------------------------------
------------------------------------------------------------
------------------------------------------------------------
------------------------------------------------------------
------------------------------------------------------------
------------------------------------------------------------
------------------------------------------------------------
------------------------------------------------------------
------------------------------------------------------------
------------------------------------------------------------
------CTGCCTTTGCAGGTCCACATGGTGGTCCAGCACGCCGTGGGGTTTCAGAGCCTT
CCCTTCGAGACACTCAGCTTCCTCCTAACCCTGCTGGCCACCACTGTGACCCCAGTGTTC
GTCCTGTCCAAACGCTGGGCCCACCTGCCCTGTGGCTGCATCATCGACTGCAAGCAGAGC
GCCTGTGCGGTGGCGTCGGACGGGAGGAAAGCCAAGAGGAGAGGCTTTGAATTCAATCTA
TCTTTCCAACGAAGTTATGGAATTTAT---------------------------AAAATA
GCATATGAAGATTACTATGAC------GATGCTGAAAATTCTACATCATATCACAATCTC
ATGAACTACGAGTGCAAAACTGCAAAA---GACTCTCAGAGAGACTCTTGTGATATCTTC
AACGCCATAAAAGTGGAAATCAGCACT---------------------------------
---------------------------------ACACCCTGTCTGGACAGCTCCACCCTG
AAAGGCATCAACAAATGCACGAATACTGATATTACAGAGGCTGAACAGGATTCCCACAGT
---------------------CAAAGGGGCGTTGATCTACTGCTTTCTGAAAAAACA---
------------GGAGGTGACATTAACTATGAAGAAACCACCTTTTTGGAAGGGCCAGAA
AGAAGACTTTCTCATGAGGAGAGTCAGAAACCAGACCTCTCAGACTGGGAATGGTGTAGG
AGTAAATCAGAAAGA---------------------------------------------
---------------------------------------------------ACCCCTCGT
CAGCGCTCTGGTGGTGGCCTGGCCATCCCCCTGTGTGCATTCCAGGGCACTGTGTCTCTC
CAAGCGCCTACAGGGAAAACTCTTTCTCTGTCTACCTATGAGGTAAGTGCAGAAGGACAA
AAAATATCCCCAGCCTCTAAGAAAATAGAAGTCTATCGATCCAAAAGTGTCGGCCATGAG
CCAAACTCTGAGGATTCTCCCGCCACGTTCGCGGACGCCAGTGTGAAAATACACTTGGAA
GTTCTTGAAATCTGTGATAATGAGGAGGCCTTGGACACCGTGTCAATCATTAGCAACATC
AGCCAGTCGTCCACACAGGTCAGATCGCCATCTCTGCGCTACTCCCGGAAAGAAAACAGA
TTCGTCTCGTGTGACTTAGGGGAGACAGCCTCCTACTCTCTCTTCTTGCCCACAAGTAGT
CCTGAAGGGGACATCAACATCTCCATCCCGGACACCGTGGAAGCGCACAGGCAGAACAGC
AAGAAGCAGCGTCAGGAGAGGGAGGGGCACCAAGAGGAAATCCAGCTGTTGAACAAAGCC
TACAGGGAGAGAGAGCGAGCGAGCCAAGGGGCC---
>Mouse|ENSMUSG00000043441|ENSMUST00000058535
------ATGTCTTTCTTTCTCAGCAACTTA---ACAAATGACTCTAACCTGTGGAAAGCA
AGTCATAATTCTACGGAGACGGACCTTATGAATTCACCAGCAACTCTGACTCTTTCTCTC
TTTTGCCTGATCTGTATAATGACTCTCGCAGCTCTGGTGGGCAGCATTTTCTCACTGGTT
TCGCTGCTGACCATGCAATACAGAACTGTTTTGTCCATACTTGTGACATCTTGGTCTGTG
GATGATCTCTTGAGCGTCTTGTCCGTGGCCATCTTCATGGTTTTACAGTGGCCAAAAGAG
GCACAGGGCTACTTCCAGTCTCTGTGCACCACCTCTGCCCTACTGTATATGTGCCAGGGC
CTCTCCAGCAACTTGAAGGCGACTCTCATAGTCTGCTACAACTTTTAT---ACGATGAAC
AGGACGGTGGAGAGTCAGTCAAGCTCCTGGCGATTAGGACAGGTACTTGGTGTGACTTTA
ACCGTTTGGGCAGTCAGCCTGCTGCTGGCTTCGCTCCCGCTCTGTGGCTGGGGTGTCTTC
GTGCGCACGCCTTGGGGCTGCCTGACCGACTGCTCCAGCCCATACGTGCTGCTCCTCTTC
GCGGTATACGCTTCCGCTTTCGGGCTCCTGGCGGTTCTCTCTGTCCCTCTCACTCACCAG
CTGCTGTGTTCGGAGGAACCGCTGAGACTCCATGCCAACTACCAGGAAATTTCTCGTGGC
GCCTCT---ACTCCTGGGACCCCTGCTGCTGCG---GGAAGAGTGCTCTGTCTGCCGCCA
GAGGATGTTGAGATCCCTGCTCTGCGA------TGCACTGGGGGATGCTCCCCGAGCTCC
GACGTGGTGTTTGCCCCGGGTCAGCCG---------------------------------
------------GCTGCC------------------------TCCGGC------------
GCTGGAGCCGGCAGGCGA---------GAGAATCCCGGGACTCCCCAGGGCACCAACAGC
TTCCCCTTGAGCTTGGCACAGAAGCGCTTTTCTTTGATTCTAGCGCTGACGAAAGTCATC
CTTTGGCTACCCATGATGATCCACATGGTGGTAAAACACGTGGTGGGGTTTCAGAGCCTT
CCGGTCGATATGCTCAGCTTTCTACTAAGCCTGCTGGCCAGCAGTGTAACACCAGTGTTT
GTCTTATCCAAACGTTGGGCCCACTTGCCTTGTGGCTGCATCATCAACTGCCAGCCAGAC
ACCTACTCCGTTGCCTTCGATGGGAAAAAGTCGAAGAGGAAAGGCTTTGAATTCAATCTA
TCATTCCAACAAAGTTATGGACTCTAT---------------------------AAAATA
CCACATGCAGATTGCTATGAT------GATGATGAAAATTCCATATCCTATCACAACCCA
AAGAATTATGAGTGTGAAGCTACAAAG---GAGCCTTGGGGAGACAACCGCAGTGTCTTC
AATACCATCACAGTAGAAATCAGCACC---------------------------------
---------------------------------ACGCCACCGCTGGACAGCGCCACACTG
ACGGGTGTCCACAAGTGTACCAATACTGACATCCCAGAATCCAAACAGGCCATGAAAGAG
---------------------GAAAAGGGTGCT---------TTTTCTGTTAAAACA---
------------GAAAGCGATATTAACTATGGAGAAACCACCTCTTTTGAAGGTCCAGAG
AGACGACTGTCCCATGAGGAGAATCAGAAACCAGATCTTTCAGACTGGGAATGGTGCAGG
AGTAAGTCTGAACGA---------------------------------------------
---------------------------------------------------ACGCCTCGC
CAGCGTTCCGGTGGTGGGCTGGCTATTCCCATATGCGCGTTCCAGGGGACTGTGTCTCTC
CAAGCACCTACTGGGAAAACGCTCTCTCTTTCTACTTATGAGGTCAGCGCAGAAGGGCAA
AAGATAACCCCAGCCTCTAAGAAAATAGAAGTCTATCGATCTAAAAGTGTTGGCCATGAA
CCGAACTCAGAGGAGTCTCCCTCCACGTTTGCGGACACCAGTGTAAAAATACACTTGGAA
GTTCTTGAAATTTGTGACAACGATGAGGCTCTAGACACTGTGTCAATTATCAGCAACATC
AGCCAATCCTCCACAAAAGTCAGGTCTCCTTCTCTGCGCTACTCACGGAAGGAAAACAGA
TTCGTCTCCTGCGACTTAGGAGAAACTGCCTCATACTCGCTCTTTTTACCCACAAGTGAT
CCTGATGGTGATATTAACATCTCTATCCCTGACACGGTGGAGGCCCACAGACAGAACAGC
AGGCGGCAGCATGAAGAGAGGGATGGCTACCAGGAAGAGATCCAGTTGTTAAACAAAGCC
TACAGGAAAAGAGAGGCAGAAAGCAAGGGTGAT---
>Opossum|ENSMODG00000015808|ENSMODT00000020080
------ATGTCTCTGATGCCCAGTAACTTTTCCATGAATGGGACTAGTCCAGGGATGGAG
AGCCCTATTAAGGAC------ACGACTCCCAACCGATCAAGACCGTTAACGGTTTTCTTC
CTCTGCTTAACATTTGTGATGACTATCACAGCGCTGGTGGGAAGCATTTATTCCTTAGCT
TCCCTGCTGAAAATGCCCAACAAGACCGTGCTCTCCATGATGGTGGCCTCTTGGTCGGTG
GACGACCTGATCAGTGTCCTGCCCATGATCATCTTCCTCTTTCTGCAGTGGCCAAAAGAC
AGTCCCGAGGACTCCCAGCCCCTGTGCGCCACGTCGGCCTTTCTCTACCTCTTCCAGGGC
ATCTCTAGCAACCTCAAGGCATCAGTTATAGTTTCCTACAACTTTTAC---ACGCTACAC
AGAAGTGTGGTGAGTCCTGGCGCGGCCGGCCAGCTTCGTGCTCTTCTGGGCACTCTGCTC
GCCATCTGGGTGGCCAGCCTTCTCCTGTGCACTCTCCCCCTCTGGGGCTGGGGTGCCTTC
GTTCGCACGCCTTGGGGGTGTCTAGCGGACCGGAACAGCTCC------CTGCTGCTGTTT
ATTGTCTACTCGCTCAGCTTCTGCGTTCTGGCCGGATTCTCTGTCCCGCTCACTTACCAG
CTGCTGTGTTCCGACCAGCTGCCTAGATTTCGAGTCAATTACCAGGAAATCTCCCGCGGA
GGAGGCTTCACGCCGTGCACCCCTCCGACCCGG---GGCAGTGCCCTCCCCAGCACCCCA
GAGGATCCCCAAGTCTCCACGGTGCAATACTATAGGGGAGCGGGACGCACCCTAAGCTCA
GAGGCTGCCTTTGCCCTGGGTCTGCCC---------------------------------
------------GGAGGGCAGGGGCCCAGGACAGGGACCGAGGCAGGG------------
GCCAGAGGCTGCAGGCGGCCTGAGCAGGAGCAGGGGGGCGTCCAGCGCGGCAGCCGAAGC
TTCACCGTGAGCATAGCCCAGAAGCGATTTTCCTTGATTCTGGCGCTGACCAAG------
------------------ATCCACATGGTGGCCCGGAGCACCCCGGAGTTCCAGAGTCTC
CCCTTCGAGCTCTTCAGCTTTTTGTTGACTTCCCTGGCAGCCACCGTGACCCCAGTGTTC
GTCTTGTCTGAACGCTGGACCCACCTGCCCTGTGGCTGCATCATTAACTGCCCGCAGAAC
ACCTATGCTGTGACTTCCGAGGAGACCAAAACTAAAAGGAAAGGCTTTGAATTCAATTTA
TCATTCCAACACAGTTATGGCATTTAT---------------------------AGGATA
GCCCATGACAATCACTATGATGAAGATGATGATGAAAACTCCATAGCATATCATAACTTG
ATGGACTATGAATGTGGACCCCTAAGA---GAGACACAGAAAGATGCCAGCAGCTTCCTC
CATGCTATAAAAGTAGAATTCAGCACC---------------------------------
---------------------------------ACACCTTCTCAGGACAGCTCCATACTT
CCAGATATCAGCAAAAGCACAAATACAGTTAGCCCTGAAACAAATCAGGACTTTGACAGA
---------------------GACAAGGGCATTGATCAGCTGCTGACTGACAAGACAACG
GTGTTTGTGACAGAAGATACCAGAAACTATGAAAAATCTACCTTTTTGGATGGGCCAGAA
AGAAGGCTTTCCCATGAGGAGAGTCACAAACCAGAACTTTCAGACTGGGAATGGTGCAGA
AGCAAATCTGAAAGA---------------------------------------------
---------------------------------------------------ACTCCTCGT
CAGAAATCTGGTGGTGCTCTCGCCATTCCTTTGTGTGCATTTCAAGGGACTGTGTCTCTT
CATGCCCCCACAGGGAAGACCTTGTCTCTCTCCACCTATGAGGTGAGCGCCGAAGGGCAA
AAAATAACCCCGGCAGCCAAGAAAATCGAAGTCTATCGATCCAAGAGCGTGGGCCACGAG
CCAAACCCCGAGGATTCGCCCACCACTTTCCCGGACACCAGTGTCAAGATCCACTTGGAA
GTGTTGGAAATCTGTGACAATGAAGAAGCAATGGACACCGTGTCCATCATCAGCAACATC
AGCCAGTCCTCCACCCAAGTCAGGTCTCCATCTCTACGCTACTCCCGGAAAGAAAACCGA
TTCGTTTCCTGTGATCTGGGGGAGACCGCCTCTTACTCCCTCTTCATTCCCACAAACAAT
CCTGACAGCGACATCAATATCTCCATTCCGGACACCGTGGAGGCGCACAGGAAGAACAGT
CAGAAGCAGCATCTGGAAAGAGATGGTTATCAGGAAGAAATACAGTTGCTAAATAAAGCG
TACCGGAAAAGGGAAGAAGAGGGCAGTGGAAGC---
>Orangutan|ENSPPYG00000014223|ENSPPYT00000016534
------ATGCCTTTATTTCTCAGTAACTTATCAACAAATGACTCTAGCCTGTGGAAAGAG
AATCATAATTCTACG------GACCTTTTAAATCCGCCAGGAACCCTGAATATCTATCTT
TTTTGCTTGACATGTCTCATGACTTTTGCAGCCTTGGTGGGCAGCATTTATTCACTAGTT
TCCCTGCTGAAAATGCAGAACAGAACTGTTGTGTCCATGCTTGTGGCTTCCTGGTCTGTG
GATGATCTCATGAGCGTCCTGTCGGTGACGATCTTTATGTTTTTGCAGTGGCCAAACGAG
GTCCCCGGTTACTTCCAATTTCTGTGCACCACCTCTGCCTTATTGTATTTATGCCAGGGC
CTCTCTAGCAACTTGAAGGCGACTCTCCTAGTCTCTTACAACTTTTAT---ACGATGCAC
AGAGGTGTGGGGAGCCAGACAGTCTCCAGAAGATCGGGCCAGGTGCTCGGCGTGGCGGTA
ACCGTGTGGACAGCCAGTCTGCTGCTCTCGGCGCTCCCGCTGTGCGGCTGGGGCGCCTTC
GTGCGCACGCCCTGGGGCTGCCTGGTGGACTGCTCCAGCTCCTACGTGCTGCTCCTCTCT
ACCGTGTACGCTTTGGCCTTCGGACTCCTCGTGGGCCTCTCAGTCCCACTCACTCACCGA
TTGCTGTGTTCGGAGGAGCCGCCGAGACTCCACTCCAACTACCAGGAAATTTGCCGTGGA
GCTTCA---ATTCCTGGGACCCCTCCTACTGCG---GGGAGAGTGGTTTCCCTGTCCCCA
GAGGATGCTCCGGGCCCGAGTCTGCGG------CGCTCTGGGGGATGCTCTCCGAGCTCG
GACACCGTGTTCGGACCGGGTGCGCCC---------------------------------
------------GCTGCC------------------------GCTGGG------------
GCTGAAGCCTGCAGGCGT---------GAGAACCGGGGGACTCTCTATGGCACCAGGAGC
TTCACCGTGAGCGTAGCGCAGAAGCGCTTCGCTTTGATCCTAGCGCTTACAAAAGTCGTC
CTTTGGCTGCCCATGATGATGCACATGGTGATCCAGAACGTCGTGGGGTTTCAGAGCCTT
CCCTTGGAGACATTCAGCTTTCTACTTACCCTGCTGGCCACCACTGTAACCCCAGTGTTT
GTCTTGTCCAAACGCTGGACCCACTTGCCCTGTGGCTGCATCATCAACTGCAGGCAGAAC
GCATATGCAGTGGCGTCCGATGGGAAAAAAATCAAGAGAAAAGGCTTTGAATTCAATCTA
TCATTCCAAAAAAGTTATGGGATTTAT---------------------------AAAATA
GCACATGAAGATTACTATGAT------GATGATGAAAATTCCATATTCTATCACAACCTG
ATGAACTCTGAGTGTGAAACTACAAAA---GACCCTCAGAGAGACAACCGTAACATCTTC
AATGCTATAAAAGTAGAAATCAGCACC---------------------------------
---------------------------------ACGCCCTCTCTGGACAGCTCCACACAA
AGAGGCATCAACAAATGCACAAATACTGATATTACAGAAGCTAAACAGGATTCCAACGAC
---------------------AAAAAGCGTGCG---------TTTTCTGACAAAACG---
------------GGAGGTGATATTAACTATGAAGAAACTACCGTTTTTGAAGGGCCAGAA
AGAAGACTGTCTCATGAAGAGAGTCAGAAACCAGATCTTTCAGACTGGGAGTGGTGTAGG
AGTAAATCAGAAAGA---------------------------------------------
---------------------------------------------------ACTCCTCGT
CAGCGTTCCGGTGGTGCCCTTGCCATTCCCTTGTGTGCATTCCAGGGGACTGTGTCTCTC
CATGCACCTACAGGGAAAACCCTGTCTCTTTCTACCTATGAGGTAAGCGCAGAAGGGCAA
AAAATAACTCCAGCCTCTAAGAAAATAGAAGTCTATCGGTCCAAAAGTGTTGGCCATGAG
CCAAACTCAGAAGATTCTTCATCCACGTTTGTGGACACCAGTGTGAAAATACACTTGGAG
GTTCTTGAAATTTGCGATAATGAAGAGGCCTTGGACACTGTGTCAATCATTAGTAACATC
AGCCAGTCCTCCACACAAGTCAGATCTCCATCCCTACGTTACTCCAGGAAAGAAAACAGA
TTTGTTTCATGTGAGCTAGGGGAAACAGCCTCATACTCCCTCTTTTTGCCCACCAGTAAT
CCTGATGGTGATATCAATATCTCCATTCCAGACACTGTAGAAGCACACAGGCAGAACAGT
AAAAGGCAGCATCAAGAGAGGGATGGCTACCAGGAGGAAATCCAGTTGTTAAATAAAGCT
TACAGAAAAAGAGAGGAAGAAAGCAAGGGTAGT---
>Platypus|ENSOANG00000009564|ENSOANT00000015185
------ATGTGGGCGTCGGTGCCCAACGTGTCGCTGAACGGGACGGGCCCGGCCTCGGGC
CGGGGG------------------------------TCCGGCGCCTTCAACGTGGCCCTC
TTCGCCTCGACGCTGGTCCTGAGCGCGGCGGCCCTGCTGGGCGGCCTCTGCCACCTGTCC
GCCCTGCTGAGCCGGCCCCGCCGGACGGCCGTGGCCCTGCTGGTGGCCGCCTGGTCGGTG
GACGACCTCATCGGGGCGGCGTCGGGGGTGGCCTTCCTCTCGGTGCAGTGG---------
------------------------------------GGTCTCCTCTACCTGGGCCAGGGG
CTGGCCAGCAGCCTGAAGGCGCCGGTCCTGGCGGGCTACCACGTCTACACCACGATGGGC
CCGGCCGGGGGAGCACCCCGGGCCTCG------ACGGCCCCGGCGCTGGCCTCGGTGCTG
GCCGTCTGGGGGCTCAGCCTGGCCCTCTGCCTGCCGCCCCTGGCCGGCTGGGGGGCTTAT
CTGCCCACGCCCTGGGGCTGCCTGGTGGACCGGGCCAGCGGCCAGGCGCTGGTCCCCGTG
TCCGTCTTCGCCCTGGCCTTCGGGCTGCTGGCGGCCCTGGCCGTCCCTCTGACCCCGAGG
CTGCTCTGCTCCGAGGAG------------------------------------------
---GAC---CGGCCCGGGAGACCCCCG---------------------------------
------------------------------------------------------------
---------------CCGGGGGAGCCC---------------------------------
------------CCGGGA------------------------------------------
------------------------------------------CCCTTCGCCGACCGCAGC
GCCGCCGTGGCCTTCGCCCAGAAGCGATTCTCTTTGATTCTGGCCTTGACCAAAGTCGTC
CTCTGGCTCCCCATGATGATCCAGATATTGGTCCAGCACGTGGGGGGCTATCAGAGCTCC
CCCTTCGAGAATCTCAGCTTTCTGCTGACTCTGCTGGCGGCCACCGTCACACCCGTGTTT
GTGCTGTCCGAACACTGGATCCACTTTCCGTGTGGGTGCATCATTAACTGCAGGAGGAAC
GCCTATGCCGTGGCCTCGGAGGAAAGCAAAACCAAAAGAAGAGGTTTTGAATTCAGTTTG
TCATTTCAACAAGGTTATGGGATTTAC---------------------------AAGATA
GCTCACGACAATCTCCGTGATGAG------GATGAAAACTCTATTTCATATCACAACCTG
ATCAGCTGTGAGAGCGAAACCCCCAGA---GAGACTCCGAAAGATAGCAGCAACCCCTTC
CACGCTCAGCCCGAGGAGTTCAGTACC---------------------------------
---------------------------------ATACTGGTCCAGGACAGCTCCATCCTA
ACGGACACGGATAGAGAACCCAAACCTAGCAGTTCCGACGCTAAGCAAGACACGGACGAA
---------------------GACAAAGCCACCGAACGGGTGTCGACAGACAAGACCAGA
ACATTTACAAGGGAAGATTCCAGAAATTTGGAAAAGACGACCAATTTGGAAGGGCCGGAG
AGAAGGCTTTCTCACGAAGAGAGTCGCAAGCCTGAACTTTCGGACTGGGAATGGTGCAGG
AGCAAATCTGAGAGG---------------------------------------------
---------------------------------------------------ACACCCCGT
CAGGTA------------------------------------------------------
------------------------------------------------------------
------------------------------------------------------------
------------------------------------------------------------
------------------------------------------------------------
------------------------------------------------------------
------------------------------------------------------------
------------------------------------------------------------
------------------------------------------------------------
---------------------------------CAG
>Rabbit|ENSOCUG00000001185|ENSOCUT00000001184
------ATGCCTTTATTTCTCAGTAACTTATTAACAAATGACTCCAGCCTGTGGAAAGAA
AATCATAATTCTACG------GACCTTTTAGATCCACCAGGAACTCTGAATATCTATCTG
TTTTGTCTGACATGTTTAATGACTCTTGCAGCCCTGGCGGGCAGCATTTTTTCACTGATT
TCCCTGCTAAAAATGCAGAACCGAACTGTTGTGTCCATGCTCGTGGCTTTCTTGTCTGTG
GATGATTTCCTGGGCGTCCTGGCGGTGACTATCTTCATGTTTTTGCAGTGGCCAGGCGAG
GTCCCTGGCAACTTCCAGTCTCTGTGCACCACCTCTGCCTTACTGTATTTATGCCAAGGC
CTCTCCAGCAACTTGAAGGCGACTCTGCTAGTCTCCTACAACTTTTAC---ACTTTGCGC
AGAGCTGTGATGAGCCAGGCAAGCTCCAGGAGCTCGGGCCAGGTCCTTGGCGTGGCGCTG
GCCCTGTGGGCAGTCAGCCTGCTGCTCTCGGCGCTCCCGCTGTGCGGCTGGGGCTCCTTC
GTGCGCACGCCCTGGGGCTGCCTGGCCGACTGCTCCAGTTCCTACGTGCTGCTCCTCTTC
GCCGTGTATGCTTCGGCCTTCGTGCTGCTCGCTGGTCTCTCGCTCCCGCTCATTCTCCAG
TTGCTATGTTCGGAGGAGCCGCCGAGACTGCACGGCAACTATCAGGAAATTTCCCGAGGG
GCTTCC---ACTCCCGGCACCCCTCCTACCGGG---GGAAGAACGCTTTCCCTGTCTCCC
GAGACTGCTCCGGACCGGGCTGTGCGC------TGCGCTGCGGGAGGCTCCCCGAGCTCG
GACACCGTTTTTGGAGCCGGACCGCGA---------------------------------
------------GCTGCC------------------------GCTGGG------------
GCTGGAGCCCGCAGGAGC---------GAGCACCGGGGGACTCTCTATGGCACCAGAAGC
TACACCGTGAGCGTCGCGCAGAAGCGCTTCGCCTTGATCCTAGCGCTGACTAAAGTCCTC
CTTTGGCTGCCCATGATGATCCACATGGTGGTCAAACACGTGAAAGAGTTTCAGAACCTT
CCCTTGGAGACACTCAGCTTTCTACTAACCCTGCTGGCCATCACTGTAACCCCTGTATTT
GTCTTGTCCAAACGCTGGACCCATTTGCCCTGTGGCTGCATCATCAACTGCAAGCAGAAC
ACACTGGCAGTGGCATCTGATGGGGAAAAAACCAAGAGGAAAGGCTTTGAATTCAATCTA
TCATTCCAACAAAGTTATGGAATTTAT---------------------------AAAATA
GCACGTGAAGATTACTATGAT------GATGATGAAAATTCCATATCCTATCAAAATCTG
ATGAACTATGAGTGTGAAACTACAAAA---GACTGTCAAAGAGACAACCGTAATATCTTC
AATACCATAAAAGTCGAAATCAGCACC---------------------------------
---------------------------------ACACCCTCTCTGGACAGCTCCACACTG
AGAGGCATTAACAAATGCACAAATACTGATATTACAGAGGCCAAACAGGATTCAGACAAA
---------------------GATGACAGTGTG---------TTTTCTGACAAAAGA---
------------GAAAGTGATATTAACTATGAAGAAACCACCTTTTTTGAAGGGCCAGAG
AGAAGGCTATCTCATGAGGAGAATCAGAAACCAAATCTTTCAGACTGGGAGTGGTGTAGG
AGTAAATCAGAAAGA---------------------------------------------
---------------------------------------------------ACGCCTCGT
CAGCGTTCCAGTGGTGGTCTTACCATTCCTCTGTGTGCATTCCAGGGGACTGTGTCTCTC
CATGCACCAACAGGGAAAACCCTATCTCTTTCTACTTATGAGGTGAGCGCAGAAGGGCAA
AAAATAACCCCAGCCTCTAAGAAAATAGAAGTCTATCGATCCAAAAGTGTTGGCCATGAA
CCAAATTCAGAGGATTCTCCTAACACATTTGCGGACACCAGTGTGAAAATACACTTGGAG
GTTCTTGAAATTTGCGAAAATGAAGAGGCCTTGGATACTGTTTCTATCATTAGCAACATC
AGCCAGTCCTCCACAAAGGTCAGATCTCCATCCCTACGCTACTCACGAAAAGAAAACAGA
TTTGTTTCATGTGATTTAGGGGAAACAGCCTCATACTCTCTCTTTTTACCCACAAGCAAT
CCTGATGGTGATATCAACATCTCCATTCCAGACACTGTTGAAGCACACAGGCAGAACAGT
AAACGACAGCATCAAGAGAGGGATGGCTACCAGGAGGAAATCCAGCTGTTAAACAAAGCT
TACAGGAAAAGAGAGGAAGAAAGCAAGGGTAAT---
>Rat|ENSRNOG00000014793|ENSRNOT00000019929
------ATGTCGTTCTTCCTCAGCAACTTA---ACAAATGACTCTAGACTGTGGAAAGTA
AGTCATAATTCTACG------GACCTTATGAATTCGCCAGAAACTCTGACTCTTTCTCTC
TTTTGCCTGATCTGTTTAATGACTCTCGTAGCTCTGGTAGGCAGCATTTTCTCACTGGTT
TCTCTGCTCACCATGCAGTACAGAACTGTTGTGTCTATGCTTGTGACCTCTTGGTCTGTG
GATGATCTCTTGAGCGTCTTGTCAGTGGCCATCTTCATGGTTTTGCAGTGGCCAAGAGAG
GCACCGGGCTACTTCCAGTCTCTGTGTACCACCTCTGCCTTACTGTATATGTGCCAGGGC
CTCTCCAGCAACTTGAAGGCGACTCTTATAGTCTTCTACAACTTTTAT---ACGATGCAC
AGGACAGTGGTGAGTCAGTCAAGCTCCTGGCGATCAGGACAGGTACTCGGTGTGGCTTTA
ACCGTGTGGGCAGTCAGCCTGCTGCTGGCCTCGCTCCCGCTGTGCGGCTGGGGTGTCTTC
GTGCGCACGCCTTGGGGCTGCCTGACCGACTGCTCCAGCCCATACGTGCTGCTCCTCTTC
GCGGTGTACGCTTCCGCTTTCGGGCTCCTGGCGGTTCTTTCTGTCCCTCTCACTCACCAG
CTGCTGTGTTCAGAGGAGCCGCCAAGACTCCATGCCAACTACCAGGAAATTTCTCGTGGC
GCCTCT---ACTCCTGGGACCCCTGCTGCTGGG---GGAAGAGTGCTCTGTCTGTTGCCA
GAGGATGTTGAAATCCCTGCTCTGCCA------GGCACTGGG---AGCTCCCTGAGCTCC
GACATGGTGTTTGCACCGGGTCAGCCT---------------------------------
------------GCTGCC------------------------TCTAGC------------
GCTGGAGCCGGCAAGCGA---------GAGAATCTCTGGACTCCCCGTGGCTCGAGCAGC
TTCCCCGTGAGCCTGGCACAGAAGCGCTTTGCTTTGATCCTAGCGCTGACTAAAGTCATC
CTCTGGCTGCCTATGATGATCCACATGGTGGTAAAACACGTGGTGGGGTTTCAGAGCCTT
CCGGTCGATATGCTCAGCTTTCTACTAACCCTGCTGGCCAGCACTGTAACACCAGTGTTT
GTCTTGTCTAAACGATGGGCCCACTTGCCTTGTGGCTGCATCATCAACTGCCAGCCTGAC
ACCTACTCCGTTGCATTCGATGGGAAAAAGTCAAAGAGGAAAGGCTTTGAATTCAATTTA
TCGTTCCAACAAAGTTATGGACTCTAT---------------------------AAAATG
ACACATGCAGATTACTATGAC---GATGATGATGAAAATCCCATATCCTACCACAACCCA
AAGAAATATGAGTGTGAAGCTACAAAG---GAGCCTCGGGAAGACAACCACGGTGTGTTC
AATACCATCACAGTAGAAATCAGCACC---------------------------------
---------------------------------ACGCCACCGCTGGACAGCGCCACACTG
ACCGGTGTCAACAAGTGCACCAACACGGATATCCCTGAGCCCAAACAGGCCGTGAGCGAA
---------------------GAAAAGGGTGCC---------TTTTCTATTAAAACA---
------------GAATGTGCTATTAACTATGGAGAAGCCACCTCGTTTGAAGGTCCAGAG
AGACGACTGTCCCATGAGGAGACTCAGAAACCAGATCTTTCAGACTGGGAGTGGTGCAGG
AGTAAGTCAGAACGA---------------------------------------------
---------------------------------------------------ACACCTCGC
CAGCGTTCTGGTGGTGGGCTGGCTATTCCCATTTGTGCGTTCCAAGGGACTGTGTCTCTC
CAAGCACCAACTGGGAAAACCCTCTCTCTTTCTACCTATGAGGTCAGTGCAGAAGGGCAA
AAGATAACCCCGCCCTCTAAGAAAATAGAAGTCTATCGATCTAAAAGTGTTGGCCATGAA
CCGAACTCAGAAGAGTCTCCCTCCACGTTTGCAGACACCAACGTAAAAATACACTTGGAA
GTTCTTGAAATTTGTGACAACGATGAGGCTTTAGACACTGTGTCAATCATCAGCAACATC
AGCCAGTCCTCTACAAAAGTTCGGTCTCCTTCTCTGCGCTACTCACGGAAGGAAAACAGG
TTTGTCTCATGCGACTTAGGAGAAACTGCCTCCTACTCCCTCTTCTTACCCACAAGTGAT
CCTGACGGAGATATCAACATCTCTATCCCAGACACAGTGGAGGCACACAGACAGAACAGC
AGGCGGCAGCATCAAGACAGGGATGGCTACCAGGAAGAGATCCAGTTGTTAAACAAAGCC
TACAGGAAAAGAGAAGCAGAAAGCAAGGGTAAC---
>Macaque|ENSMMUG00000011348|ENSMMUT00000015894
------ATGTCTTTATTTCTCAGTAACTTATCAACAAATGACTCTAGCCTGTGGAAAGAG
AATCATAATTCTACG------GACCTTTTAAATCCGCCAGGAACTCTGAATATCTATCTT
TTTTGCTTGACATGTCTCCTGACTTTTGCAGCCTTGGTGGGCAGCATTTATTCACTAATT
TCACTGCTGAAGATGCAGAACAGAACTGTTGTGTCCATGCTTGTGGCTTCCTGGTCTGTG
GATGATCTCATGAGCGTCCTGTCGGTGACCATCTTCATGTTTTTGCAGTGGCCAAACGAG
GTCCCCGGTTACTTCCAATTTCTATGCACCACATCTGCCTTATTGTATTTATGCCAGGGC
CTCTCTAGCAACTTGAAGGCGACTCTCCTAGTCTCTTACAACTTTTAC---ACGATGCAC
AGGGCTGTGGGGAGCCAGATAGCCTCCAGAAGATCGGGCCAGGTGCTTGGCGTGGCGCTG
ACAGTGTGGACAGCCAGTCTGCTGCTCTCGGCGCTCCCGCTGTGCGGCTGGGGCGCCTTC
GTGCGCACGCCCTGGGGATGCCTGGTGGACTGCTCCAGTTCCTACGTGCTGCTCCTCTCC
ACCGTGTACGCTTTGGCCTTCGGACTCCTCGTGGGCCTCTCGGTCCCACTTACATACCGA
TTGCTGTGTTCTGAGGAGCCGCCGAGACTCCACGCCAACTACCAGGAAATTTCCCGTGGA
GCTTCA---ACTCCTGGAACCCCTCCTACTGCG---GGGAGAGTGGTTTCCCTGTCCCCA
GAGGATGCTCCCGGCCCGAGTCTGCGG------CGCTCTAGGGGATGCTCCCCGAGCTCA
GACACCGTGTTTGGACCGGGTGCGCCC---------------------------------
------------GCTGCC------------------------GCTGGG------------
GCTGGAGCCTGCAGGCGT---------GAGAAACGGGGGACTCTCTACGGCACCAGGAGC
TTCACCGTGAGCGTAGCGCAGAAGCGCTTCGCTTTGATCCTAGCACTTACAAAAGTCGTC
CTTTGGCTGCCCATGATGCTGCACATGGTGGTCCAGAACGTCGTGGGGTTTCAGAGCCTT
CCCTTGGAGACATTCAGCTTTCTACTTACCCTGCTGGCCACCACTGTAACCCCAGTGTTT
GTCTTGTCCAAACGCTGGACCCACTTGCCCTGTGGCTGCATCATCAACTGCAGGCAGAAC
GCATACGCAGTGGCATCCGATGGGAAAAAAAGTAAGTCCTCAACACCGCGGGTATCCTTG
TCTTGTTCCATGTCTCAGGGAGTATATTGTCTACTTTTCCCTGTTCAGTGTAATAAA---
------------------------------GATGACAACTCTCACTACTTTACAGGTTTG
------AGCTTATGTCAGGTCACTGCATTTCAACCTCAGACACCTGAGAAGAATATGAAC
CAAGCCCTTAAAATTGAGTTCTCCAGTTTGTGCAAAAGTGTTACAGGCACAGATAATCTT
GCCAAAAGGAAAAGTGAAATCATTACAGCTTTCACTGTAAGCCTT---------------
---------------------------------------------AAAAGGAGTAATAGT
TCACCCTGCAGAAAAGGTGGGAGGAAGAGAGTG---------TTTTCT------------
------------------------------------------------------------
------------------------------------------------------------
------ACAGAACAGATATCTTTACTGTCAAATCTTCCAGTCCATGAACACAATATGTCT
CTTCATTTATTCAGATTGTCAATTAAAGTGTCAAGTAGTTTCCAGTATATTAGTCCTATA
CATCGTTCCGGTGGTGCCCTTGCCATTCCTTTGTGTGCATTCCAGGGGACTGTGTCTCTC
CATGCACCTACAGGGAAAACCCTATCTCTTTCTACCTATGAGGTAAGCGCAGAAGGGCAA
AAAATAACTCCAGCCTCTAAGAAAATAGAAGTCTATCGATCCAAAAGTGTTGGCCATGAA
CCAAACTCAGAAGATTCTTCATCCACGTTTGCAGATACCAGTGTGAAAATACACTTGGAG
GTTCTTGAAATTTGCGATAATGAAGAGGCCTTGGACACTGTGTCAATCATTAGTAACATC
AGCCAGTCCTCCACACAAGTCAGATCTCCATCCCTACGTTACTCCAGGAAAGAAAACAGG
TTTGTTTCCTGTGATCTAGGGGAAACGGCCTCATACTCCCTCTTTTTGCCCACCAGTAAT
CCTGATGGTGATATCAATATCTCCATTCCAGACACCGTAGAAGCACACAGGCAGAATAGT
AAAAGGCAGCATCAAGAGAGGGATGGCTATCAGGAGGAAATCCAGTTGTTAAATAAAGCT
TACAGAAAAAGAGAGGAAGAAAGCAAGGGTAGT---
>Marmoset|ENSCJAG00000000982|ENSCJAT00000001785
------ATGTCTTTATTTCTCAGTAACTTATCAACAAATGACTCTAGCCTTTGGAAAGAG
AATCATAATTCTACG------GACCTTTTAAATCCTCCAGGAACTCTGAATATCTATCTG
TTTTGCTTGACATGTCTCCTGACTTTTGCAGCCTTGGTGGGCAGCATTTATTCACTAATT
TCTCTGCTGAAAATGCAGAACAGAACCGTTGTGTCCATGCTTGTGGCTTCCTGGTCTGTG
GATGATCTTATGAGCGTCTTATCGGTGACCATCTTCATGTTTTTGCAGTGGCCAAACGAG
TTCCCCGGTTACTTCCAATTTCTGTGCACCACCTCTGCCTTATTGTATTTATGCCAGGGC
CTCTCTAGCAACTTGAAGGCTACTCTCCTAGTCTCTTACAACTTTTAC---ACGATGCAC
AGGGATGTGGGGAGCCAGGCAGCCTCCAGAAGATCGGGCCAGGTGGTCAGCGTGGTGCTG
ACGGTATGGACAGCCAGTCTGCTGCTCTCCGCGCTCCCGCTGTGCGGCTGGGGCGCCTTC
GTGCGCACGCCCTGGGGCTGCCTGGTGGACTGCTCCAGCTCCTACGTGCTGCTGCTTTCT
ACCGTGTACGCTTTGGCCTTCGGAGTCCTCGTGGGCCTCTCGGTCCCCCTCACTTACCGG
TTGCTGTGTTCAGAGGAGCCGCCGAGACTCCACGCCAACTACCAGGAAATTTCCCGTGGA
GTTTCC---ACTCCTGGGACCCCTCCTACTATG---AGGAGAGTACTTTCCCTGTCCCCG
GAGGATGCTCCGGCCCCGAGTCTGCCG------CGCTCTGGGGGATGCTCCCCGACCTTG
GACCCGGTGTTCGGACTGGGTGCACCA---------------------------------
------------GCTGCC------------------------GCGGGG------------
GCTGGAGGCTGCAGGCGT---------GAGAACCGGGGAACTCTCTATGGCACCAGGAGC
TACACCGTGAGCATAGCGCAGAAGCGCTTCGCTTTGATCCTAGCGCTTACCAAAGTCGTC
CTTTGGCTGCCCATGATGATGCACATGGCGGTCCAGAACGTCGTGGGGTTTCAGAGCCTT
CCCTTGGAGACACTCAGCTTTCTACTTACCCTTCTGGCCACCACTGTAACCCCAGTGTTT
GTCTTGTCCAAACGCTGGACCCACTTGCCCTGTGGCTGCATCATCAACTGCAGGCAGAAC
GCATATGCAGTGGCATCTGATGGGAAAAAAATCAAGAGAAAAGGCTTTGAATTCAATCTA
TCATTCCAAAAAAGTTATGGGATTTAT---------------------------AAAATA
GCACATGAAGATTACTATGAT------GATGATGAAAATTCCATATTCTATCACAACCTG
ATGAACTATGAGTGTGAAAATACAAAA---GACCCTCAGAAAGACGACCGTAACATCTTC
AATGCTATAAAAGTAGAAATCAGCACC---------------------------------
---------------------------------ACGCCCTCTCTGGACAGCTCCACACAA
AGAGACATCAACAAATGCATAAATACTGATATTACAGAAGCTAAACAGAATTCCGACAAC
---------------------AAAAAGGGTGTG---------TTTCCTGACAAAACA---
------------GGAGGTGATATTAACTATGAAGAAACTACCTTTTTTGAAGGGCCAGAA
AGAAGACTGTCTCATGAAGAGAGTCAGAAACCAGATCTTTCAGACTGGGAGTGGTGCAGG
AGTAAATCCGAAAGA---------------------------------------------
---------------------------------------------------ACCCCTCGT
CAGCGTTCCAGTGGTGCCCTTGCCATTCCCTTGTGTGCATTCCAGGGGACTGTGTCTCTC
CACGCACCTACAGGGAAAACCCTATCTCTTTCTACCTATGAGGTAAGCGCAGAAGGGCAA
AAAATAACTCCAGCCTCTAAGAAAATAGAAGTCTATCGATCCAAAAGTCTTGGCCATGAA
CCAAACTCAGAAGATTCTTCATCCACGTTTGCAGACACCAGTGTGAAAATACACTTGGAG
GTTCTTGAAATTTGCGATAATGAAGAGGCCTTGGACACTGTGTCAATCATTAGTAACATA
AGCCAGTCCTCCACACAAGTCAGATCTCCATCCTTACGGTACTCCAGGAAAGAAAACAGA
TTTGTTTCATGTGATCTAGGGGAAACGGCCTCATATTCCCTCTTTTTACCCACGAGTAAT
CCTGATGGTGATATCAACATCTCTATTCCAGACACCGTAGAAGCACACAGGCAGAACAGT
AAAAGGCAGCATCAAGAGAGGGATGGCTACCAGGAGGAAATTCAGTTGTTAAATAAAGCT
TACAGAAAAAGAGAGGAAGAAAGCAAGGGTAGT---
>Microbat|ENSMLUG00000012000|ENSMLUT00000012001
------ATGTCCGTATTTCTCAATAACTTA---ACAAATGACTCTAGTCTATGGAAAGAG
AATCATAATTCGACA------GATCTTTTAAATCCACCAGGAACTCTGAACGTCTACCTT
TTTTGCCTGACGTGCTTCCTGACTCTCGCAGCCCTGGCAGGCAGCATCTATTCACTAGTT
TCCCTGCTGAAAACGCAGAACAGAACTGTTGTGTCCATGCTCGTGGCGTCCTGGTGTGGG
GATGATCTCCTGAGCGTCCTGTCGGTGACCATCTTCATGTTTTTGCAGTGGCCAAACGAG
GTCTTTGACTACTTCCAGTCTCTGTGCACCACCTCTGCCTTACTCTATTTGTGCCAGGGC
CTCTCGAGCAACTTGAAGGCGACTCTCCTAGTCTCATACAACTTTTAC---ACGATGCAC
AGGACTGTAGGGAGCCAGGCAGCCTCCAGAAGATCCAGTCAGGTGCTCGGCGTGGCCCTG
ATGGTGTGGGCAGCCAGCCTGCTGCTCTCCGCGCTCCCACTGTGCGGCTGGGGCGCCTTC
GTGCGCACGCCCTGGGGCTGCCTGGCGGACTGCTCCAGCTCCTACGTGCTGCTGCTCTTC
GCGGTGTACACTTCAGCCTTCGGACTGCTCGCCGGCCTCTCGGTCCCGCTCATTCACCAG
CTGCTGTGCTCAGAGGAGCCGCTGAGACTCCATGCTCACTACCAGGAGATTTCCCGCGGA
ACGTCC---ACCCCCGGGACCCCTCCAACTGGG---GAGAGAGTGCTTTCCCTGTGCCCA
GAGGATGCTCTGGGCCCTGCCCTGCGT------CGCTTTGCGGGATGCTCCCCGAACTCA
GACGCCGTGTTGGGGCCGGGGCCGCCCGGGAGGGTG---GAGCAGGAG------CGCGGG
CCAGGGCGCAGCGCAGCT------------------------GCTGGG------------
GCTGGAGCCTGCAGGCGT---------GAGGACCCGGGGACTCTCTATGGCACCAGGAGC
TTCAGCGTGAGCACAGCGCAGAAGCGCTTCTCTTTGATCCTGGCGCTGACCAAAGTCATC
CTTTGGCTTCCCATGATGATCCACATGGTGGTCCAGCAC---ATGGGCTTTCAGAGCCTT
CCCTTCGAGTCACTCAGCTTCCTACTAACCCTGCTGGCCACCACTGTAACCCCCGTGTTT
GTCTTGTCCAAACGCTGGACCCACCTGCCCTGTGGCTGCATCATCAACTGCAAGCAGGAT
GCATATGCAGTGGCATCCGATGGGGGAAAAACCAAGAGAAACTGCTTTGAATTCAATCTA
TCATTTGAACAAAGTTATGGAATTTAT---------------------------AAAATA
GCACATGAAGACTACTATGGT------GATGATGGAAATTCTATATCCTATCACAATCTC
ATGAACTATGAATGCAAAACTCCAAAA---GATTCTCAGAGAGACACTCCTAATATCTTC
AGTGCCATAAAAGTGGAAATCAGCACT---------------------------------
---------------------------------ACACCCTCCCTGGACAGCTCCACACTT
AAAGGCATTAACAAGTATACGAATACTGATATTACAGAGGCTAAACAGGATTCCCACAAT
---------------------GAGAAGGGTGTTGACCCACTGCTCTATGAAAAAAGA---
---------------GGTGATATTCACTATGAAGAAACCACCTTTTTGGAAGGGCCAGAA
AGAAGACTTTCTCATGAGGAGAATCAGAAACCAGACCTTTCAGACTGGGAATGGTGTAGG
AGTAAATCAGAAAGA---------------------------------------------
---------------------------------------------------ACTCCTCGT
CAGCGTTCCGGTGGTGGCCTTGCCATTCCCTTGTGTGCGTTCCAGGGGATGGTGTCTCTC
CAGGCCCCCACAGGGAAAACACTATCTCTTTCTACCTATGAGGTAAGCACAGAAGGACAG
AAAATAACCCCAGCCTCTAAGAAAATAGAAGTCTATCGATCCAAAAGTGTTGGCCATGAA
CCAAACTCAGAAGATTCTCCATCCACATTTGCGGACACCAGTGTAAAAATACATTTGGAG
GTTCTTGAAATTTGTGATAATGAAGAGGCCTTGGACACTGTGTCGATCATTAGCAACATC
AGCCAGTCCTCCACACAGGTCCGATCTCCATCCCTACGCTACTCACGGAAAGAAAACAGA
TTTGTTTCATGTGACTTAGGAGAAACAGCCTCGTATTCTCTCTTTTTACCCACAAGTAAT
CCTGATGGTAATATCAACATCTCCATCCCAGACACCGTTGAAGCACACAGGCAGAACAGT
AAAAGGCAGCATCAAGAGAGGGATGGCTACCAAGAGGAAATCCAGTTGTTAAATCAAGCT
TACAGGAAGAGAGAGGAAGAAAGCAAGGGTAGC---
>Human|ENSG00000174948|ENST00000389740
------ATGTCTTTATTTCTCAGTAACTTATCAACAAATGACTCTAGCCTGTGGAAAGAG
AATCATAATTCTACG------GACCTTTTAAATCCGCCAGGAACCCTGAATATCTATCTT
TTTTGCTTGACATGTCTCATGACTTTTGCAGCCTTGGTGGGCAGCATTTATTCACTAATT
TCCCTGCTGAAAATGCAGAACAGAACTGTTGTGTCCATGCTTGTGGCTTCCTGGTCTGTG
GATGATCTCATGAGCGTCCTGTCGGTGACCATCTTCATGTTTTTGCAGTGGCCAAACGAG
GTCCCCGGTTACTTCCAATTTCTGTGCACCACCTCTGCCTTAATGTATTTATGCCAGGGC
CTCTCTAGCAACTTGAAGGCGACTCTCCTAGTCTCTTACAACTTTTAT---ACGATGCAC
AGAGGTGTGGGGAGCCAGACAGCCTCCAGAAGATCGGGCCAGGTGCTCGGCGTGGTGCTG
ACCGTGTGGGCAGCCAGTCTGCTGCTCTCGGCGCTCCCGCTGTGCGGCTGGGGCGCCTTC
GTGCGCACGCCCTGGGGCTGCCTGGTGGACTGCTCCAGCTCCTACGTACTATTCCTCTCT
ATCGTGTACGCTTTGGCCTTCGGACTCCTCGTGGGCCTCTCAGTCCCACTCACTCACCGA
TTGCTGTGTTCGGAGGAGCCGCCGAGACTCCACTCCAACTACCAGGAAATTTCCCGTGGA
GCTTCA---ATTCCTGGGACCCCTCCTACTGCG---GGGAGAGTGGTTTCCCTGTCCCCA
GAGGATGCTCCAGGCCCGAGTCTGCGG------CGCTCTGGGGGATGCTCTCCGAGCTCC
GACACCGTGTTCGGACCGGGTGCGCCC---------------------------------
------------GCTGCC------------------------GCTGGG------------
GCTGAAGCCTGCAGGCGT---------GAGAACCGGGGGACTCTCTATGGCACCAGGAGC
TTCACCGTGAGCGTAGCGCAGAAGCGCTTCGCTTTGATCCTAGCGCTTACAAAAGTCGTC
CTTTGGCTGCCCATGATGATGCACATGGTGGTCCAGAACGTCGTGGGGTTTCAGAGCCTT
CCCTTGGAGACATTCAGCTTTCTACTTACCCTGCTGGCCACCACTGTAACCCCAGTGTTT
GTCTTGTCCAAACGCTGGACCCACTTGCCCTGTGGCTGCATCATCAACTGCAGGCAGAAC
GCATATGCAGTGGCGTCCGATGGGAAAAAAATCAAGAGAAAAGGCTTTGAATTCAATCTA
TCATTCCAAAAAAGTTATGGGATTTAT---------------------------AAAATA
GCACATGAAGATTACTATGAT------GATGATGAAAATTCCATATTCTATCACAACCTG
ATGAACTCTGAGTGTGAAACTACAAAA---GACCCTCAGAGAGACAACCGTAACATCTTC
AATGCTATAAAAGTAGAAATCAGCACC---------------------------------
---------------------------------ACGCCCTCTCTGGACAGCTCCACACAA
AGAGGCATCAACAAATGCACAAATACTGATATTACAGAAGCTAAACAGGATTCCAACAAC
---------------------AAAAAGGATGCG---------TTTTCTGACAAAACA---
------------GGAGGTGATATTAACTATGAAGAAACTACCTTTTCTGAAGGGCCAGAA
AGAAGACTGTCTCATGAAGAGAGTCAGAAACCAGATCTTTCAGACTGGGAGTGGTGTAGG
AGTAAATCAGAAAGA---------------------------------------------
---------------------------------------------------ACCCCTCGT
CAGCGTTCCGGTTATGCCCTTGCCATTCCCTTGTGTGCATTCCAGGGGACTGTGTCTCTC
CATGCACCTACAGGGAAAACCCTATCTCTTTCTACCTATGAGGTAAGCGCAGAAGGGCAA
AAAATAACTCCAGCCTCTAAGAAAATAGAAGTCTATCGATCCAAAAGTGTTGGCCATGAA
CCAAACTCAGAAGATTCTTCATCCACGTTTGTGGACACCAGTGTGAAAATACACTTGGAG
GTTCTTGAAATTTGTGATAATGAAGAGGCCTTGGACACTGTGTCAATCATTAGTAACATC
AGTCAGTCCTCCACACAAGTCAGATCTCCATCCCTACGTTACTCCAGGAAAGAAAACAGA
TTTGTTTCATGTGACCTAGGGGAAACAGCCTCATACTCCCTCTTTTTGCCCACCAGTAAT
CCTGATGGTGATATTAATATCTCCATTCCAGACACAGTAGAAGCACACAGGCAGAACAGT
AAAAGGCAGCATCAAGAGAGGGATGGCTACCAGGAGGAAATCCAGTTGTTAAATAAAGCT
TACAGAAAAAGAGAGGAAGAAAGCAAGGGTAGT---
>Orca|XP_004283463.1
------ATGTCTGTATTTCTCAGTAACTTATCAACAAATGACTCTAGCCTGTGGAAAGAA
AATCATAATTCGACA------GATCTTTTAAATCCGCCAGGAACCGTGAATATATATCTT
TTTTGCCTGACATGCTTAATGACTCTCGCAGCCCTGGCAGGCAGCATTTATTCACTAGTT
TCCCTAATGAAAACGCGGAACAGAACTGTTGTGTCCATGCTTGTGGCTTCCTGGTCTGGG
GATGATCTCATGAGCGTCTTGTCGGTGACCATCTTCATGTTTTTGCAGTGGCCAAATGAG
GTCTCTGACTACTTCCAGTCTCTGTGCACCACCTCTGCCTTACTATATTTATGCCAGGGC
CTCTCGAGCAACTTGAAGGCGACTCTCTTAGTCTCCTACAACTTTTAC---ACGATGCAC
AGGGCTGTGGGGAGCCAGGCAGCCTCCAGAAGATCCGGCCAGGTGCTCGGCGTGGCGCTG
ACGGTGTGGGCAGCCAGTCTGCTGCTCTCCGCGCTTCCTCTGTGCGGCTGGGGCGCCTTT
GTACGCACGCCTTGGGGCTGCCTGGCCGACTGCTCCAGCTCCTACGTGCTGCTACTTTTC
GCTGTGTACACTTCGGCCTTCGGACTCCTCGCCGGCCTCTCGGTCCCCCTCACTCACCAG
TTGCTGTGTTCGGAGGAGCCACCAAGACTCCACGCCAACTACCAGGAAATTTCCCGCGGA
GCTTCC---ACTCCAGGGACCCCTTCAACGCGG---GGGAGAGTGCTTTCCCCGTCCCCA
GATGATGCTCCGGGCCCGGCCCTGCGG------TGCTCGGGAGGATGCTCCCCGAGCTCG
GATACCGTGTTTGGACCGGGTCTGCCCGCGAGGGCA---GGGCTGGGG------CAGGGG
CCCGGGCGCGGTGCTACC------------------------GCTGTG------------
GCTGGAGCCTGCAGGCGT---------GAGGACCGGGGGACTCTCTATGGCACCAGGAGC
TTCACCGTGAGCGTAGCGCAGAAGCGCTTTTCTTTGATTTTAGCGATGACAAAAGTCACC
CTTTGGCTGCCCATGATGATCCACATGGTGGTCCAGCACGTCGTGGGGTTTCAGAGCCTT
CCCTTTGAGACGCTCAGCTTTCTGCTAACCCTCCTGGCCACCACTGTAACTCCAGTGTTT
GTCTTGTCCAAACACTGGACACACTTGCCCTGTGGCTGCATCATCAACTGCAAGCAGAAC
ACATATGCAGTGACGTCTGATGGGAAAAAACCCAAGAGGAGATGCTTTGAATTCAATCTA
TCATTTCAACGAAGTTATGGAATTTAT---------------------------AAAATA
GCACATGAAGATTACTATGAT------GATGATGAAAATTCAACATCCTATCACAATCCC
ATGAACTATGAGTGCAAAACTACAAAA---GACTCTCAGAGAGACTCTCATAATGTATTC
AATGCCATAAAGGTGGAAATCAGCACC---------------------------------
---------------------------------ACGCCCTCTCTGGACAGCTCCACACTA
AAAGGCATCAACAAATGCACAAACACTGATATTATAGATGCTAAACAGGATTCCCACAAT
---------------------GAAAAGGGTGTTGATCCACTGCTCTCTGAAAAAACA---
------------GAAGGTGATATTAAATATGATGAAACCACCCTTTTGGAAGGGCCAGAA
AGAAGACTTTCTCATGAGGAGAGTCAGAAACCAGACCTTTCAGACTGGGAATGGTGTAGG
AGTAAATCAGAAAGA---------------------------------------------
---------------------------------------------------ACCCCTCGT
CAGCGTTCCGGTGGTGCCCTGGCCATTCCCCTATGTGCATTCCAGGGGACCGTGTCTCTC
CAAGCCCCAACCGGGAAAACCCTATCTCTTTCTACCTATGAGGTGAGCACAGAAGGACAA
AAAATTACCCCAGCCTCTAAGAAGATAGAAGTCTATCGATCCAAAAGTGTTGGCCATGAA
CCAAACTCAGAAGATTCTCCCTCCACATTTGCGGACACCAGTGTGAAAATACACTTGGAG
GTTCTTGAAATTTGTGATAATGAAGAGGCCTTGGACACGGTGTCAATTATTAGCAACATC
AGCCAGTCCTCCACACAGATCAGATCTCCTTCCCTACGCTACTCACGGAAAGAAAACAGA
TTTGTTTCATGTGATTTAGGGGAAACAGCCTCATATTCTCTCTTTTTACCCACAAGTAAT
CCTGATGGTGATATCAACATCTCCATTCCAGACACTGTTGAAGCACACAGGCAGAACAGT
AAAAGGCAGAGCCAAGAGAGGGACGGCTACCAGGAGGAAATCCAGTTGTTAAATAAAGCT
TATAGGAGAAGAGAAGAAGAAAGCAAGGATAAC---
>Chimp|ENSPTRG00000015549|ENSPTRT00000029010
------ATGTCTTTATTTCTCAGTAACTTATCAACAAATGACTCTAGCCTGTGGAAAGAG
AATCATAATTCTACG------GACCTTTTAAATCCGCCAGGAACCCTGAATATCTATCTT
TTTTGCTTGACATGTCTCATGACTTTTGCAGCCTTGGTGGGCAGCATTTATTCACTAATT
TCCCTGCTGAAAATGCAGAACAGAACTGTTGTGTCCATGCTTGTGGCTTCCTGGTCTGTG
GATGATCTCATGAGCGTCCTGTCGGTGACCATCTTCATGTTTTTGCAGTGGCCAAACGAG
GTCCCCGGTTACTTCCAATTTCTGTGCACCACCTCTGCCTTAATGTATTTATGCCAGGGC
CTCTCTAGCAACTTGAAGGCGACTCTCCTAGTCTCTTACAACTTTTAT---ACGATGCAC
AGAGGTGTGGGGAGCCAGACAGCCTCCAGAAGATCGGGCCAGGTGCTCGGCGTGGTGCTG
ACCGTGTGGGCAGCCAGTCTGCTGCTCTCGGCGCTCCCGCTGTGCGGCTGGGGCGCCTTC
GTGCGCACTCCCTGGGGCTGCCTGGTGGACTGCTCCAGCTCCTACGTGCTATTCCTCTCT
ATCGTGTACGCTTTGGCCTTCGGACTCCTCGTGGGCCTCTCAGTCCCACTCACTCACCGA
TTGCTGTGTTCGGAGGAGCCGCCGAGACTCCACTCCAACTACCAGGAAATTTCCCGTGGA
GCTTCA---ATTCCTGGGACCCCTCCTACTGCG---GGGAGAGTGGTTTCCCTGTCCCCA
GAGGATGCTCCAGGCCCGAGTCTGCGG------CGCTCTGGGGGATGCTCTCCGAGCTCC
GACACCGTGTTCGGACCGGGTGCGCCC---------------------------------
------------GCTGCC------------------------GCTGGG------------
GCTGAAGCCTGCAGGCGT---------GAGAACCGGGGGACTCTCTATGGCACCAGGAGC
TTCACCGTCAGCGTAGCGCAGAAGCGCTTCGCTTTGATCCTAGCGCTTACAAAAGTCGTC
CTTTGGCTGCCCATGATGATGCACATGGTGGTCCAGAACGTCGTGGGGTTTCAGAGCCTT
CCCTTGGAGACATTCAGCTTTCTACTTACCCTGCTGGCCACCACTGTAACCCCAGTGTTT
GTCTTGTCCAAACGCTGGACCCACTTGCCCTGTGGCTGCATCATCAACTGCAGGCAGAAC
GCATATGCAGTGGCGTCCGATGGGAAAAAAATCAAGAGAAAAGGCTTTGAATTCAATCTA
TCATTCCAAAAAAGTTATGGGATTTAT---------------------------AAAATA
GCACATGAAGATTACTATGAT------GATGATGAAAATTCCATATTCTATCACAACCTG
ATGAACTCTGAGTGTGAAACTACAAAA---GACCCTCAGAGAGACAACCATAACATCTTC
AATGCTATAAAAGTAGAAATCAGCACC---------------------------------
---------------------------------ACGCCCTCTCTGGACAGCTCCACACAA
AGAGGCATCAACAAATGCACAAATACTGATATTACAGAAGCTAAACAGGATTCCAACAAC
---------------------AAAAAGGATGCG---------TTTTCTGACAAAACA---
------------GGAGGTGATATTAACTATGAAGAAACTACCTTTATTGAAGGGCCAGAA
AGAAGACTGTCTCATGAAGAGAGTCAGAAACCAGATCTTTCAGACTGGGAGTGGTGTAGG
AGTAAATCAGAAAGA---------------------------------------------
---------------------------------------------------ACCCCTCGT
CAGCGTTCCGGTGGTGCCCTTGCCATTCCCTTGTGTGCATTCCAGGGGACTGTGTCTCTC
CATGCACCTACAGGGAAAACCCTATCTCTTTCTACCTATGAGGTAAGCGCAGAAGGGCAA
AAAATAACTCCAGCCTCTAAGAAAATAGAAGTCTATCGATCCAAAAGTGTTGGCCATGAA
CCAAACTCAGAAGATTCTTCATCCACGTTTGTGGACACCAGTGTGAAAATACACTTGGAG
GTTCTTGAAATTTGCGATAATGAAGAGGCCTTGGACACTGTGTCAATCATTAGTAACATC
AGTCAGTCCTCCACACAAGTCAGATCTCCATCCCTACGTTACTCCAGGAAAGAAAACAGA
TTTGTTTCATGTGATCTAGGGGAAACAGCCTCATACTCCCTCTTTTTGCCCACCAGTAAT
CCTGATGGTGATATTAATATCTCCATTCCAGACACCGTAGAAGCACACAGGCAGAACAGT
AAAAGGCAGCATCAAGAGAGGGATGGCTACCAGGAGGAAATCCAGTTGTTAAATAAAGCT
TACAGAAAAAGAGAGGAAGAAAGCAAGGGTAGT---
>Cow|ENSBTAG00000006147|ENSBTAT00000008088
------ATGTCTGTGTTTCTCAGTAACTTATCAACAAATGACTCTAACTTGTGGAAAGGA
AACCATAATTCGACA------GACCCTTTAAATCCGCCAGGAACCGTGAATATCTATCTT
TTTTGCCTGACATGCCTAATGACTCTGGCAGCCCTGGCAGGCAGCATTTATTCACTAGTT
TCTCTGCTGAAAATGCGGAACAGAACTGTTGTGTCCATGCTTGTGGCTTCCTGGTCTGGG
GATGATCTCATGAGCGTCTTGTCGGTGACCATCTTCATGTATTTGCAGTGGCCAAATGGG
GTCTCTGACTACTTCCAGTCTCTGTGCACCATCTCTGCCTTACTTTATTTATGCCAGGGC
CTCTCAAGCAACTTGAAGGCGACTCTCTTAGTCTCCTACAACTTTTAC---ACGATGCAC
AGGGCTGTGGGGAGCCAGGCAACCTCCAGAAGATCCGGCCAGGTGCTCGGCGTGGCGCTG
ACCGTGTGGGCAGCCAGTCTGCTGCTCTCGGCGCTCCCTCTGTGCGGCTGGGGCGCCTTC
GTGCGCACGCCTTGGGGCTGTCTGGCCGACTGCTCCAGCTCCTACGTGCTGCTCCTCTTC
GCTGTGTACACTTCGGCTTTCGGAATACTAGCCGGCCTCTCGGTCCCGCTCACTCACCAG
TTGCTGTGTTCCGAGCAGCCGCCAAGACTTCACGCCAACTACCAGGAAATTTCCCGCGGC
ACTTCC---ACTCCAGGGACCCCTGCAACTGGA---GGGAGAGTGCTTTCCCTGTCCCCA
GATGAGGCTCCAGGTCCGGCCCCGCGG------TACTCTGGAGGATGCTCCCCGAGCTCG
GACACCGTGTTTGGACCGGGTCCACCCGCGAGGAGCTCAGGGCCAGGG------CAGGAG
CCGGGGCACGGTGCTGCC------------------------GCTGTG------------
GCTGGAGACTGCAGGCGC---------AAGAACCGGGGGACTCTCTTTGGCACCAGGAGC
TTCACCGTGAGCGTAGCGCAGAAGCGCTTTTCTTTGATCTTAGCGCTGATAAAAGTCACC
CTTTGGCTGCCCATGATGATCCACATGGCGGTCCAGCACATCTTGGGGTTTAAGAGCCTT
CCCTTTGAGATGCTCAGCTTTATGCTAACCCTCCTGGCCACCACTGTAACTCCAGTGTTT
GTCTTGTCTAAACATTGGACACACTTGCCCTGTGGCTGCATCATCAACTGCAAGCAGAAC
ACATATGCAGTGACATCGGATGGGAAAAAACCCAAGAGGAGATGCTTTGAATTCAATCTA
TCATTCCAGCAAAGTTATGGAATTTAT---------------------------AAAATA
GCACATGAAGATTACTATGAT------GATGATGAAAATTCTACAGCCTGTCACAATCTC
ATGAACTATGAGTGCACAACTACAAAA---GACTCTCAGAGAGACACTCAT---ATCTTC
AGTGCCATAAAAGTGGAAATCAGCACC---------------------------------
---------------------------------ACACCCTCTCTGGACAGCTCCACACTA
ACAGGCATCAACAAATGCACAAACACTGACATTATAGAAGCTGAAGAGGAGTCCCACAAT
---------------------GAAAGAGGTGTTGATCCTCTACTCTCTGAAAAAGCA---
------------GAAGGTGATATTAAATATGATGAAACCACCTTTTTGGAAGGGCCAGAA
AGAAGACTTTCTCATGAAGAGAGTCAGAAACCAGACCTTTCAGACTGGGAATGGTGTAGG
AGTAAATCAGAAAGA---------------------------------------------
---------------------------------------------------ACCCCTCGT
CAGCGTTCCGGAGGTGCTCTGGCCATTCCCTTGTGTGCATTCCAGGGGACCGTGTCTCTC
CAAGCCCCGACCGGGAAAACCCTATCTCTGTCTACCTATGAGGTGAGCGCAGAAGGGCAA
AAAATAACCCCAGCCTCTAAGAAAATAGAAGTCTACCGATCCAAAAGTGTTGGCCATGAA
CCAAACTCAGAAGATTCTGCCTCCACAATTGCGGACACCAGTGTGAAAATACACTTGGAG
GTTCTTGAAATTTGTGATAATGAAGAGGCCCTGGACACGGTGTCAATCATTAGCAACATC
AGCCAGTCCTCCACGCAGGTCAGATCGCCTTCCCTACGCTACTCACGGAAGGAGAACAGA
TTCGTTTCCTGTGATTTAGGGGAAACAGCCTCATATTCTCTCTTTTTACCCACAACTAAT
CCCGATGGTGATATCAACATCTCCATTCCAGACACTGTGGAGGCACACAGGCAGAACAGT
AAAAGGCAGAGCCAAGAGACTGTTGGCTACCAGGAGGAAATCCAGCTGTTAAATAAAGCT
TATCGGAAAAGAGAAGAAGAAAGCAAGGGTGAC---
>Dog|ENSCAFG00000008688|ENSCAFT00000013790
------ATGTCTGGATCTTCCAGTAACTTGTCAGCAAACGACTCTAGCCTGTGGAAAGGA
GGTGGTGATTCGACG------GACCTTTTAAGTCTGCCAGGGACTCTGAATATCTATCTC
TTCTGCCTGACATGCCTAATGACTCTCGCGGCCCTGGCGGGCAGCATCTACTCGCTGGTG
TCCCTGCTGAGGATGCAGACCCGGACGGTCGTGTCCATGCTTGTGGCTTCCTGGTCCGGG
GACGACCTCCTGGGCGTCCTGTCGGTGACCATCTTCATGGTCTTGCAGTGGCCGAGCGAG
GTCCCTGCGTACTCTCGGCCTCTGTGTGCCACCTCTGCCCTGCTGTACCTGTGCCAGGGC
CTCTCGAGCAACTTGAAGGCGACGCTCCTGGTGTCCTACAACTTCTAC---TCGGTGCAC
GGGGCGGCGGGGGGCGGGGCGGCCTCCCGCAGGTGCGGCCAGGTGCTGGCCGTGGTGCTG
ACCGTGTGGGCCGCCAGCCTGGGGCTGTCCGCGCTCCCGCTGTGCGGCTGGGGCGCCTTC
GTGCGCACGCCCTGGGGCTGCGGGGCCGACTGCTCCAGCTCCTACGTGCTGCTGCTCTTC
GTCGTGTACACTTCGGCCTTCGCACTGCTCGCCGGCCTCTCGGTGCCGCTCACCCACCAG
CTGCTGTGCTCGGAGGAGCCGCCCCGGCTGCACGCCAGCTACCAGCACATCTCCCGCGGA
GCCTCC---ACGCCCGGGACCCCTCCG---------GGCCGG------------TGCGCC
GAGGATGCTGCGGGCTCGGCGCCGCGG------CGCCCCGGGGCGCGCTCC---------
---------------CAGGGCCCCCAC---------------------------------
------------GCGGCGCCGGGGGCACGG------------CCGGGGCGGGGGCCGCTG
CCCGGAGCCTGCGGGCGC---------GCGAGCCGGGGGGCCCCCTGCGGCGCCGGGAGC
TTCCCCGCGAGCGTGGCGCAGAAGCGCTTCTCCCTGATCCTAGCGCTGACCAAAGCCCTC
CTCTGGCTGCCCATGATGATTCACATGATGGTTCAGCACGTGCTGGGGTTTCAGAGCCCT
CCCTTCGAGACGCTCAGCTTTCTACTAACCCTGCTGGCCACCACTGTAACCCCAGTGTTT
GTCTTGTCCAAACGCTGGACCCACTTGCCCTGTGGCTGCATCATCAACTGTAAGCAGGAC
GCCTATACAGTGGCATCGGATGGGGAAAAAACCAAGAGGAGAGGCTTTGAATTCAATCTA
TCATTCCAACGGAGTTATGGGATTTAT---------------------------AAAATA
GCACATGAAGATTACTATGAT------GATGATGAAAATTCTGTATCCTATCACAATCTC
ATGAATTCTGAATGCAAAACTGCAAAA---GACTCTCAGAGAGACACTCACAGCATCTTC
AATGCCATAAAAGTGGAAATCAGCACT---------------------------------
---------------------------------GCACCCTCCCGGGACAGCTCCATACTA
AAAGGGATCAACAAATGTACCAATACTGACATGACCGAGGCTGAGCAGGATTGCCACGGT
---------------------GAGAAGAGCGTTGATCCATTGCTTTCTGAAAAAACG---
------------GGACATGATGCTAACTATGAAGAAACCACCTTTCTGGAAGGGCCAGAA
AGAAGACTTTCTCATGAGGAGAGTCAGAAACCAGACCTTTCAGACTGGGAATGGTGTAGG
AGTAAGTCAGAAAGA---------------------------------------------
---------------------------------------------------ACTCCTCGT
CAGCGTTCTGGTGGTGCCCTGGCCATTCCCTTGTGCGCATTCCAGGGGACCGTGTCTCTC
CAAGCGCCTACAGGGAAAACCCTATCTCTATCTACCTATGAGGTAAGTGCAGAAGGACAA
AAAATAACCCCAGCCTCCAAGAAAATAGAAGTCTATCGATCCAAAAGTGTTGGCCATGAA
CCAAACTCAGAAGACACTCCCTCCACATTTGCGGACACCAGCGTGAAAATACACTTGGAA
GTTCTCGAAATTTGTGATAATGAAGAAGCCTTGGACACTGTGTCAATCATTAGTAACATC
AGCCAGTCCTCGACACAGGTCAGATCTCCATCCCTACGCTACTCAAGGAAAGAAAACAGA
TTTGTTTCCTGTGATTTAGGGGAAACAGCCTCATACTCTCTCTTTTTACCCACGAGTAAT
CCTGACGGTGATATCAACATCTCCATTCCGGACACTGTTGAAGCACACAGGCAAAACAGT
AAACGGCAGCATCAAGAGAAGGATGGTTACCAGGAGGAAATCCAGTTATTAAATAAAGCT
TACAGAAAAAGAGAGGAAGAAAGCAAGGGTAACCAG
>Elephant|ENSLAFG00000015353|ENSLAFT00000015349
------ATGTCTGTATTTCTCAGTAACTTGTCGACAAATGACTCTAGCCTGTGGAAGGAC
AACGATAATTCTACG------GACCTTTTAAACCCTCCAGGAACTCTGAATGTCTTCCTT
TTTTGCCTGACATGCTTAATGGCTCTTGCAGCCCTGGCGGGCAGCATCTATTCACTAATT
TCCCTGCTGAAAATGCAGAACAGAACAGTTGTGTCCATGCTTGTGGCTTCCTGGTCTGGC
GATGACCTCATGAGCGTCCTGTCGGTGACCATCTTCATGTTCTTGCAGTGGCCACATGAG
ACCCCTGGCTACTTTCAGGCTCTGTGCACCACCTCTGCCTTACTGTATACATGCCAGGGC
CTCTCCAGCAACTTGAAGGCGACTCTCCTCGTCTCCTACAACTTTTAC---ACCATGCAC
AGGGCCGTGGGGAGCCAGGCAGCCTCCAGGAGAGCCGGCCAGGTGTTCGGTGTGGCGCTG
ACCGTGTGGGCGGCCAGTCTGCTGCTAGCCGCGCTCCCGCTCTGCGGCTGGGGCGCCTTC
GTGCGCACGCCCTGGGGCTGCCTGGCGGACTGCTCCAGCTCCTACGTGCTGCTGCTCTTC
GCCGTGTACAGCTTGGCCTTCGGGCTCCTGGCCGGCCTCTCGGTGCCGCTCACTCATCAG
TTGCTTTGTTCCGAGGAGCCGCCCAGACTCCACGCCAACTACCAGGAAATTTCCCGCGGA
GCTTCC---ACTCCCGGGACCCCTTCGGCCGGG---GGCAGAGTGCTCTCCCTGTCCCCC
GAGGAGACCCCGGGCCCGGCCCTGCGC------TGCTCCCGGGGATGCGCCCCGAGCTCC
GACACCGAGTTGGCACCCGGGCGGCCGGCGAGCACC---GGGCCGGAC------CCGGGG
CGTGGCGCCGCTGCAGCC------------------------GCTGGG------------
GCGGGAGCCTGCAGGCGT---------GAGAACCGGGGAACCCTCTATGGCTCCAGGAGC
TTCACCGTGAGCGTCGCTCAGAAGCGCTTCTCCCTGATCCTAGCGCTGACAAAAGTCATC
CTTTGGCTGCCCATGATGATCCACATGGTGGTCCAGCACGCGGTGGGGTTGCAGAGCCTT
CCCTTCCAGACTCTCAGCTTTCTACTAACCCTGCTGGCCGCCACGGTTACTCCAGTGTTT
GTCTTGTCCAAACGCTGGACCCACCTGCCCTGTGGGTGCATCATCAACTGCAAGCAGAAC
GCCTATGCGGATGCATCA---GGTGAGCAGACAACCAAAAGAAGCTTTGAGTTCAATCTA
TCGTTCCAACGAAGCTATGGAATTTAC---------------------------AAGATA
GCACATGAAGATTACTATGAG------GCTGATGAAAATTTTGTATCCTATCACAACCTG
ATGAACTATGATCGTGAAACTACAAAG---GACTCTCAGAGAGACACCCGCAATTTCTTC
AATGCCGTCAAAGTGGAAATCAGCACC---------------------------------
---------------------------------ACACCCTCTCCGGACAGCTCCACATTG
AAGGGTATCAACAAATGCACGAATACTGATATAACAGGTGGGAGATATGGTTCTGACAAA
---------------------GATGAGGGCGTCGACTCACCATTTTCTGACAAAACA---
------------GGAGGTGATGTTAACTATGAAGAAACTGCCTTTTTGGAAGGGCCAGAA
AGAAGACTTTCTCACGAGGACAATCAGAAACCAGACCTTTCAGACTGGGAGTGGTGTAGG
AGTAAATCAGAAAGA---------------------------------------------
---------------------------------------------------ACCCCTCGT
CAGCGTCCTGGCGGTGCCCTGGCCATCCCTCTGTGTGCATTCCAGGGCACCGTGTCTCTC
CAGGCTCCTACTGGGAAAACCCTGTCGCTTTCCACCTATGAGGTAAGCGCAAAAGGGCAA
AAAATCACCCCAGCATCTAAGAAAATAGAAGTCTACCGATCCAAAAGCGTTGGCCACGAA
CCAAACCCGGAGGATTCTCCCTCCACGTTTGCAGACGCCAGTGTGAAGATCCACTTGGAA
GTTCTCGAGATCTGTGAGAACGAAGAGGCCTTGGACACTGTGTCAATCATCAGTAACATC
AGTCAGTCCTCCGCACAAGTCAGGTCTCCCTCCCTGCGCTACTCGAGGAAAGAAAACAGA
TTCGTTTCCTGTGAGCTGGGGGAAACCGCTTCATACTCCCTCTTTCTGCCCACCAGTAAC
CCTGACGGTGACATTAATATCTCCATCCCAGACACTGTTGAAGCTCACAGGCAGAACAGT
AAAAGGCAGCACCAGGAGAGGGAAGGCTACCAGGAGGAAATCCAGTTGTTAAACAAAGCT
TACAGGAAAAGAGAGGAAGAAAGCAAGGGTGAC---
>Bowhead|bmy_11853T0
------ATGTCTGTATTTCTCAGTAACTTATCAACAAATGACTCTAGCCTGTGGAAAGAA
AATCATAATTCGACA------GATCTTTTAAATCCGCCAGGAACCGTGAATATCTATCTT
TTTTGCCTGACATGCTTAATGACTGTCGCAGCCCTGGCAGGCAGCATTTATTCACTAGTT
TCCCTCATGAAAACGCGGAACAGAACTGTTGTGTCCATGCTTGTGGCGTCCTGGTCTGGG
GATGATCTCATGAGCGTCTTGTCAGTGACCATCTTCATGTTTTTGCAGTGGCCAAATGAG
GTCTCTGACTACTTCCAGGCTCTGTGCACCACCTCTGCCTTACTATATTTATGCCAGGGC
CTCTCGAGCAACTTGAAGGCGACTCTCTTAGTCTCCTACAACTTTTAC---ACGATGCGC
AGGGCTGTGGGGAGCCAGGCAGCCTCCAGGAGATCCGGCCAGGTGCTCGGCGTGGCGCTG
ACGGTGTGGACAGCCAGCCTGCTGCTCTCGGCGCTTCCTCTGTGCGGCTGGGGCGCCTTT
GTACGCACGCCTTGGGGCTGCCTGGCCGACTGCTCCAGCTCCTACGTGCTGCTGCTTTTC
GCTGTGTACACTTCGGCCTTCGGACTCCTCGCCGGCCTCTCGGTCCCCCTCACTCACCAG
CTGCTGTGTTCGGAGGAGCCGCCAAGACTCCACGCCAACTACCAGGAAATTTCCCGCGGA
GCTTCC---ACTCCAGGGACCCCTTCAACGGGG---GGGAGAGTGCTTTCCCTGTCCCCA
GATGATGCCCCGGGCCCGGCCCTGCGG------TGCTCTGGAGGATGCTCCCCGAGCTCG
GACACCGTGTTTGGACCGGGTCTGCCCGCGAGGGAA---GGGCTGGGGCTGGGGCAGGGG
CCGGGGCGCGGTGCTACC------------------------GCTGTG------------
GCTGGAGCCTGCAGGCGT---------GAGGACCGGGGGACTCTCTATGGCACCAGGAGC
TTCACCGTGAGCGTAGCGCAGAAGCGCTTTTCTTTGATCTTAGCGATGACAAAAGTCACC
CTTTGGCTGCCCATGATGATCCACATGGTGGTCCAGCACATCGTGGGCTCTCAGAGCCTT
CCCTTTGAGACGCTCAGCTTTCTGCTAACCCTCCTGGCCACCACTGTAACTCCAGTGTTT
GTCTTGTCCAAACACTGGACACACTTGCCCTGTGGCTGCATCATCAACTGCAAGCAGAAC
ACATATGCAGTGACGTCTGATGGGAAAAAACCCAAGAGGAGATGCTTTGAATTCAATCTA
TCATTTCAACGAAGTTATGGAATTTAT---------------------------AAAATA
GCACATGAAGATTACTATGAT------GATGATGAAAATTCAATATCCTATCACAATCTC
ATGAACTATGAGTGCAAAACTACAAAA---AACTCTCAGAGAGACTCTCATAATATATTC
AATGCCATAAAGGTGGAAATCAGCACC---------------------------------
---------------------------------ACACCCTCTCTGGACAGCTCCACACTA
AAAGGCATCAACAAATGCACGAACACTGATATTATAGATGCTAAACAGGATTCCCACAAT
---------------------GAAAAAGGTGTTGATCCACTGCTCTCTGAAAAAACA---
------------GAAGGTGATATTAAATATGACGAAACCACCCTTTTGGAAGGGCCAGAA
AGAAGACTTTCTCATGAGGAGAGTCAGAAACCAGACCTTTCAGACTGGGAATGGTGTAGG
AGTAAATCAGAAAGA---------------------------------------------
---------------------------------------------------ACCCCTCGT
CAG---------------------------------------------------------
------------------------------------------------------------
------------------------------------------------------------
------------------------------------------------------------
------------------------------------------------------------
------------------------------------------------------------
------------------------------------------------------------
------------------------------------------------------------
------------------------------------------------------------
------------------------------------
>Minke|BACU020503
------ATGTCTGTATTTCTCAGTAACTTATCAACAAATGACTCTAGCCTGTGGAAAGAA
AATCATAATTCGACA------GATCTTTTAAATCCGCCAGGAACCGTGAATATCTATCTT
TTTTGCCTGACATGCTTAATGACTGTCGCAGCCCTGGCAGGCAGCATTTATTCACTAGTT
TCCCTCATGAAAACGCGGAACAGAACTGTTGTGTCCATGCTTGTGGCGTCCTGGTCTGGG
GATGATCTCATGAGCGTCTTGTCGGTGACCATCTTCATGTTTTTGCAGTGGCCAAATGAG
GTCTCTGACTACTTCCAGTCTCTGTGCACCACCTCTGCCTTACTGTATTTATGCCAGGGC
CTCTCGAGCAACTTGAAGGCGACTCTCTTAGTCTCCTACAACTTTTAC---ATGATGCGC
AGGGCTGTGGGGAGGCAGGCAGCCTCCAGGAGGTCCGGCCAGGTGCTCGGCGTGGCGCTG
ACGGTGTGGGCAGCCAGCCTGCTGCTCTCGGCGCTTCCTCTGTGCGGCTGGGGCGCCTTT
GTACGCACGCCTTGGGGCTGCCTGGCCGACTGCTCCAGCTCCTACGTGCTGCTGCTTTTC
GCTGTGTACACTTCGGCCTTCGGACTCCTCGCCGGCCTCTCGGTCCCCCTCACTCACCAG
CTGCTGTGTTCGGAGGAGCCGCCAAGACTCCACGCCAACTACCAGGAAATTTCCCGCGGA
GCTTCC---ACTCCAGGGACCCCTTCAACGGGGGTTGGCAGAGTGCTTTCCCTGTCCCCA
GATGATGCCCCGGGCCCGGCCCTGCGG------TGCTCCGGAGGATGCTCCCCGAGCTCA
GACGCCGTGATTGGCCCGGGTCTGCCCGCGAGGGCA---GGGCTGGGG------CAGGGG
CCGGGGCGCGCTGCTGCC------------------------GCCGTG------------
GCTGGAGCCTGTAGGCGT---------GAGGACCGGGGGACTCTCTACGGCACCAGGAGC
TTCACCGTGAGCGTAGCGCAGAAGCGCTTTTCTTTGATCTTAGCGATGACAAAAGTCACC
CTTTGGCTGCCCATGATGATCCACATGGTGGTCCAGCACGTCGTGGGCTCTCCGAGCCTT
CCCTTTGAGACGCTCAGCTTTCTGCTAACCCTCCTGGCCACCACTGTAACTCCAGTGTTT
GTCTTGTCCAAACACTGGACACACTTGCCCTGTGGCTGCATCATCAACTGCAAGCAGAAC
ACATATGCAGTGACGTCTGATGGGAAAAAACCCAAGAGGAGATGCTTTGAATTCAATCTA
TCATTTCAACGAAGTTATGGAATTTAT---------------------------AAAATA
GCACATGAAGATTACTATGAT------GATGATGAAAATTCAATATCCTATCACAATCTC
ATGAACTATGAGTGCAAAACTACAAAA---AACTCTCAGAGAGACTCTCATAATATATTC
AATGCCATAAAGGTGGAAATCAGCACC---------------------------------
---------------------------------ACACCCTCTCTGGACAGCTCCACACTA
AAAGGCATCAACAAATGCACAAACACTGATATTATAGATGCTAAACAGGATTCCCACAAT
---------------------GAAAAAGGTGTTGATCCACTGCTGTCTGAAAAAACA---
------------GAAGGTGATATTAAATATGACGAAAGCATCCTTTTGGAAGGGCCAGAA
AGAAGACTTTCTCATGAGGAGAGTCAGAAACCAGACCTTTCAGACTGGGAATGGTGTAGG
AGTAAATCAGAAAGA---------------------------------------------
---------------------------------------------------ACCCCTCGT
CAGCGTTCCGGTGGCGCCCTGGCCATTCCCCTGTGTGCATTCCAGGGGACCGTGTCTCTC
CAAGCCCCAACCGGGAAAACCCTATCTCTTTCTACCTATGAGGTGAGCACAGAAGGACAA
AAAATAACCCCAGCCTCTAAGAAAATAGAAGTCTATCGATCCAAAAGTGTTGGCCATGAA
CCAAACTCAGAAGATTCTCCCTCCACATTTGCGGACACCAGCGTGAAAATACACTTGGAG
GTTCTTGAAATTTGTGATAATGAAGAGGCCTTGGACACGGTGTCAATTATTAGCAACATC
AGCCAGTCCTCCACACAGGTCAGATCTCCTTCCCTACGCTACTCACGGAAAGAAAACAGA
TTTGTTTCGTGTGATTTAGGGGAAACAGCCTCATATTCTCTCTTTTTACCCACAAGTAAT
CCTGATGGTGATATCAACATCTCCATTCCAGACACTGTTGAAGCACACAGGCAGAACAGT
AAAAGGCAGAGCCAAGAGAGGGATGGCTACCAGGAGGAAATCCAGCTGTTAAATAAAGCT
TATAGGAAAAGAGAAGAAGAAAGCAAGGATAAC---
