# Supplementary material for: Insights into the Evolution of Longevity from the Bowhead Whale Genome
Source: Cell Rep. 2015 Jan 6;10(1):112–22. doi: 10.1016/j.celrep.2014.12.008 (PMC4536333; doi:10.1016/j.celrep.2014.12.008)
Supplement: Supplemental Folder 2. Species Used in the Analysis of Selective Pressure Variation, Single-Gene Orthologous Families Tested, Likelihood Ratio Tests, MAKER Parameters, and Full Assembly and Read Usage Data, Related to Experimental Procedures [file mmc3.zip › Tested SGOs/reciprocal_group_3146.2.fas]

>Gibbon|ENSNLEG00000000627|ENSNLET00000000780
------------------------------------------------------------
------------------------------------------------------------
------------------------------------ATGAGTAAGCTGTGGCGGCGTGGG
AGCACCTCTGGGGCTATGGAGGCCCCTGAGCCGGGAGAAGCCCTGGAGTTGAGCCTGGCG
GGTGCCCATGGCCATGGAGTGCACAAGAAAAAACACAAGAAGCACAAGAAAAAACACAAG
AAGAAACACCATCAGGAAGAA---------------GACGCTGGGCCCACGCAG------
CCGTCC------------------CCTGCCAAGCCCCAGCTCAAACTCAAAATCAAGCTT
GGGGGACAAGTCCTGGGGACCAAGAGTGTTCCTACCTTCACTGTGATCCCAGAGGGGCCT
CGCTCACCCTCTCCCCTTATGGTTGTGGATAATGAAGAGGAACCTATGGAAGGAGTCCCC
CTTGAGCAGTACCGTGCCTGGCTGGATGAAGACAGTAATCTCTCTCCCTCTCCACTTCGG
GACCTATCAGGAGGGTTA---GGGGGTCAGGAGGAAGAGGAGGAACAGAGGTGGCTGGAT
GCTCTGGAGAAGGGGGAGCTGGATGACAATGGAGACCTCAAGAAGGAGATCAATGAGCGG
CTGCTTACTGCTCGACAGCGAGCTCTGCTTCAGAAGGCGCGGAGTCAACCTTCCCCGATG
CTGCCACTGCCT---GTGGCTGAGGGCTGTCCACCTCCCGCCCTCACAGAGGAGATGCTG
CTGAAGCGCGAGGAGCGGGCGCGGAAGCGGCGGCTCCAGGCGGCGCGGCGGGCAGAAGAG
CACAAGAACCAGACTATCGAGCGCCTCACCAAGACTGCGGCGACCAGCGGGCGGGGAGGC
CGGGGGGCCGCACGGGGCGAGCGGCGGGGAGGGCGGGCTGCG------GCTCCGGCCCCC
ATGGTGCGCTACTGCAGCGGAGCACAGGGTTCCACCCTCTCCTTCCCACCTGGCGTCCCC
GCCCCCACGGCGGTGTCTCAGCGGCCATCCCCCTCAGGCCCTCCTTCGCGCTGCTCTGTC
CCCGGCTGTCCCCATCCGCGCCGCTACGCTTGCTCCCGCACGGGCCAGGCACTCTGCAGT
CTTCAGTGCTACCGCATCAACCTGCAGATGCGGCTGGGGGGGCCCGAGGGCCCTGGATCC
------------CCCCTTTTGGCTACG---------------------
>Gorilla|ENSGGOG00000014610|ENSGGOT00000014660
------------------------------------------------------------
------------------------------------------------------------
------------------------------------ATGAGTAAGGTGTGGCGGCGTGGG
AGCACTTCTGGGGTTATGGAGGCCCCTGAGCCGGGAGAAGCCCTGGAGTTGAGCCTGGCG
GGTGCCCATGGCCATGGAGTGCACAAGAAAAAACACAAGAAGCACAAGAAGAAACACAAG
AAGAAACACCATCAGGAAGAA---------------GACGCCGGGCCCACGCAG------
CCGTCC------------------CCTGCCAAGCCTCAGCTCAAACTCAAAATCAAGCTT
GGGGGACAAGTCCTGGGGACCAAGAGTGTTCCTACCTTCACTGTGATCCCAGAGGGGCCT
CGCTCACCCTCTCCCCTTATGGTTGTGGATAATGAAGAGGAACCTATGGAAGGAGTCCCC
CTTGAGCAGTACCGTGCCTGGCTGGATGAAGACAGTAATCTCTCTCCCTCTCCACTTCGG
GACCTATCAGGAGGGTTA---GGGGGTCAGGAGGAAGAGGAGGAACAGAGGTGGCTGGAT
GCCCTGGAGAAGGGGGAGCTGGATGACAATGGAGACCTCAAGAAGGAGATCAATGAGCGG
CTGCTTACTGCTCGACAGCGAGCTCTGCTCCAGAAGGCACGGAGTCAACCTTCCCCTATG
CTGCCGCTGCCT---GTGGCTGAGGGCTGCCCACCTCCCGCCCTCACAGAGGAGATGTTG
CTGAAGCGCGAGGAGCGGGCGCGGAAGCGGCGGCTCCAGGCGGCGCGGCGGGCGGAAGAG
CACAAGAACCAGACTATCGAGCGCCTCACCAAGACTGCGGCGACC---------------
------------------------------------------------------------
ATGGTGCGCTACTGCAGCGGAGCACAGGGTTCCACCCTTTCCTTCCCACCTGGCGTCCCC
GCCCCCACGGCAGTGTCTCAGCGGCCATCCCCCTCAGGCCCGCCGCCGCGCTGCTCTGTC
CCCGGCTGTCCCCATCCGCGCCGCTACGCTTGCTCCCGCACAGGCCAGGCACTCTGCAGT
CTTCAGTGCTACCGCATCAACCTGCAGATGCGGCTGGGGGGGCCCGAGGGCCCTGGATCC
------------CCCCTTTTGGCTACG---------------------
>Guinea_Pig|ENSCPOG00000012726|ENSCPOT00000012848
---------ATA------------------------------------------------
------------------------------------------------TCCTCCTGTGTA
CCGAGCATTTCCAGTCCGTTTTCCTTGCAGGATCCCATGAGTAAGCTGTGGCGGCGCGGG
AGCACCTCTGGGGCTATGGAGACCCCCGAGCCGGGGGAGGCTCTGGAGTTGAGCCTAACC
GGTGCCCACGGCCACGGAGTGCACAAGAAAAAGCACAAGAAGCACAAAAAGAAACACAAG
AAGAAACATCATCAGGAAGAG---------------GAGACCGGGCCAACACAG------
CCGTCT------------------CCTGCCAAGCCCCAGCTCAAACTCAAAATCAAGCTG
GGCGGGCAGGTCCTGGGCACCAAGAGTGTGCCCACCTTCACTGTTATTCCTGAGGGGCCT
CGCTCACCCTCTCCCCTGATGGTTGTGGATAATGAAGAGGAACCTATGGAGGGAGTGCCC
CTGGAGCAGTACCGTGCCTGGCTGGATGAAGACAGTAATCTATCCCCCTCCCCGCTTCGG
GAACTGTCAGGAGGGATA---GGGGACCAGGAGGAAGAGGAGGAACAGAGATGGCTAGAT
GCCCTGGAGAAAGGGGAGCTAGATGACAATGGAGACCTCAAGAAGGAGATCAATGAGCGG
CTGCTCACCGCTCGGCAGAGAGCGTTGCTCCAGAAGGCTCGGAGTCAGCCTTCCCCGATG
CTGCCACTCCCT---GTCCCTGCGGGCTGCCCGGCCCCTGCCCTCACAGAGGAGATGCTG
CTGAAGCGCGAGGAGCGGGCGCGGAAGCGGCGGCTGCAGGCAGCGCGGCGGGCAGAAGAA
CACAAGAACCAAACTATCGAGCGCCTCACCAAGACTGCTGCGCCCAGTGGGCGGGGAGGC
CGAGGAGCTGCAAGGGGCGAGCGGCGGGGAGGGCGGGCCGCA------GCGCCGACCCCC
ATGGTGCGCTACTGCAGTGGTGCCCAAGGTTGCACTCTTTCTTTCCCGCCTGGCGTCCCC
GCCCCCGCGGCAATTTCTCAGCGGCCAGCCCCAGCAGGTCCTTCTCCACGTTGCTCTGTC
CCCGGGTGCCCGCACCCACGCCGCTATGCCTGCTCCCGAACGGGTCAGGCGCTCTGCAGC
CTGCAGTGCTATCGTATCAACCTGCAGATGCGGCTGGGGGGGCCCGAGGGCCCGGGATCC
------------CCTCTTCTAGCAACT---------------------
>Horse|ENSECAG00000010193|ENSECAT00000010438
------------------------------------------------------------
------------------------------------------------------------
------------------------------------ATGAGTAAGCTGTGGCGGCGTGGG
AGCACCTCTGGGGCCATGGAGGCCCCTGAGCCGGGAGAAGCGCTGGAGTTGAGTCTGGCG
GGTGCCCATGGCCACGGAGTGCACAAGAAGAAGCACAAGAAGCATAAGAAGAAGCATAAG
AAGAAACACCATCAGGAGGAG---------------GAGGCTGGGCCTACGCAG------
CCGTCT------------------CCTGCCAAGCCCCAGCTCAAACTCAAAATCAAGCTG
GGAGGGCAGGTCCTGGGCACCAAGAGTGTTCCTACCTTCACTGTGATCCCTGAGGGTCCT
CGCTCACCCTCTCCCCTTATGGTTGTGGACAATGAAGAGGAACCTATGGAAGGAGTCCCT
CTTGAGCAGTACCGTGCCTGGCTGGATGAAGACAGTAATCTGTCCCCCTCCCCACTTCGG
GACCTGTCTGGGGGCTTA---GTGGGTCAGGAGGAGGAGGAGGAACAGAGGTGGCTGGAT
GCCCTGGAGAAGGGGGAGCTGGATGACAATGGAGATCTCAAGAAGGAGATTAATGAACGG
CTGCTCACTGCTCGACAGCGAGCTCTGCTCCAGAAGGCGCGGAGTCAGCCTTCCCCGATG
CTGCCGCTGCCT---GTGGCTGGGGGCTGCCCCGCCCCCGCCCTCACCGAGGAGATGCTG
CTGAAGCGCGAGGAGCGGGCACGGAAGAGGCGGCTGCAGGCGGCGCGGCGGGCAGAGGAG
CACAAGAACCAGACTATCGAGCGCCTCACCAAGACTGCGGCGCCCAGCGGGCGGGGAGGC
CGAGGGGCCGCGCGGGGCGAGCGGCGGGGAGGGCGGGCAGCT------GCCCCGGCCCCC
ATGGTGCGCTACAGCAGCGGGGCACAGGGTTCCACCCTTTCCTTCCCACCTGGCGTCCCC
ACCCCCGCGCCAGTGTCTCAGAGGCCGTCCCCATCTGGCCCTCCTCCTCGATGCTCTGTC
CCCGGCTGCCCCCACCCGCGACGCTACGCCTGCTCCCGCACGGGCCAGGCGCTTTGCAGC
CTTCAGTGCTACCGTATCAACTTGCAGATGCGGCTAGGGGGACCCGAGGGCCCCGGATCC
------------CCACTTTTGGCTACT---------------------
>Mouse|ENSMUSG00000030034|ENSMUST00000113935
---------ATG------------------------------------------------
------------------------------------------------TCGGCTTGTGTC
CCGACAGTTTCCAGTCCTCTCCCTTTGCAGGACCCCATGAGCAAGCTGTGGCGGCGCGGG
AGCACATCTGGGGCTATGGAGGCCCCCGAGCCAGGGGAAACGCTGGAGCTGAGCCTGGCA
GGTGCCCACGGCCACGGAGTACACAAGAAAAAACACAAGAAACATAAAAAGAAACACAAG
AAAAAGCATCATCAGGAAGAG---------------GAGGCCGGACCGACGCTG------
CAGACT------------------CCTGCCAAGCCCCAACTTAAACTTAAAATCAAGCTG
GGTGGACAGGTCCTGGGCACCAAGAGTGTCCCCACTTTCACTGTGATTCCTGAGGGGCCT
CGCTCACCGTCTCCCCTGATGGTGGTGGATAATGAAGAGGAACCTATGGAAGGCGTACCT
CTGGAGCAGTACCGCGCCTGGCTGGATGAAGACAGTAATCTGTCCCCCTCCCCACTTCGG
GACCTGCCAGGGGATCTG---GAGGGCCAGGAGGAAGAGGAGGAACAGAGATGGTTAGAC
GCCCTGGAGAAGGGAGAGCTGGATGACAACGGAGACCTCAAGAAGGAGATCAATGAGCGG
CTGCTTACAGCGAGACAGCGAGCCCTCCTCCAGAAGGCGCGGAGCCAGCCGTCCCCGACT
CTGCCTCTGCCA---GTGGGTGGGGGCTGCCCTGCCCCTGCCCTCACCGAAGAGATGCTG
CTGAAGCGTGAGGAGCGTGCACGGAAGCGGCGGCTGCAGGCGGCGAGGAGGGCCGAGGAG
CACAAAAATCAGACAATTGAGCGCCTCACCAAGACGGCCGCTCCTAGCGGGCGTGGAGGG
CGCGGGGCGGCGCGGGGCGAGCGGCGCGGAGGACGGGCTGCTGCCCCGGCCCCTGCACCC
ATGGTGCGCTACTGCAGCGGGGCACAGGGCTCCACCTTGTCTTTTCCTCCCGGCGTTCCC
ACACCCACGGCGGTGGCACAGCGGCCTGCCCCATCGGGCCCCGCTCCACGATGCTCTGTC
CCCGGCTGCCCCCACCCGCGTCGTTATGCCTGCTCCCGCACCGGCCAGGCCCTTTGCAGC
CTACAGTGCTACCGCATCAACCTGCAGCTACGGCTGGGAGGGCCCGAGGGCCCGGGGTCC
------------CCACTCCTGGCCACC---------------------
>Opossum|ENSMODG00000004975|ENSMODT00000006255
------------------------------------------------------------
------------------------------------------------------------
------------------------------------------------------------
------------------------------------------------------------
------------------------------------------------------------
---------CATCAGGAGGAA---------------GGGCCTGGCCCACCCCTG------
CCCAGCACCACCTCTGGCCCTACCCCAGCCCCTGCCCAGCTTAAGCTCAGGATCAAGCTG
GGAGGTCAGGTCCTGGGCACCAAAAGTGTTCCCACCTTCACTGTGATCCCAGAGGAGCCC
CGGTCCCCTTCTCCCCTCATGGTTGTGGACAATGAAGAAGAGCCAATGGAAGGGGTCCCC
ATTGAGCAGTACCGAGCCTGGCTTGATGAAGACAGTAACCTGTCCCCGTCCCCTCTTGGG
GAGTTGGCTGGAGGCCTG---GGAGGCCGAGAAGATGAAGAAGAGCAGCGCTGGCTGGAT
GCCCTGGAGAAGGGGGAGCTGGACGATAATGGGGACCTGAAAAAAGAGATCAATGAGCGG
TTACTCACTGCCCGGCAGAGAGCCCTATTGCAGAAGGCCCGCAGCCAGCCCTCCCCGATG
CTGGCTCTGCCAGCAGTGGCCCCGGGT------GCACCAGCCCTCACGGAAGAGATGCTG
ATGAAGCGAGAGGAGAGGGCCCGCAAGAGACGCCTGCAGGCGGCGAGGCGGGCGGAGGAG
CACAAGAATCAGACCATCGAGAGACTGACCAAGACGGCCGCCCCTAGCAGCCGAGGTGGT
AGAGGGGGGGCCCGTGGGGAGCGCAGGGGAGGCCGGCCAGCT------GCTGCCACACCC
ATGGTCCGCTACAGCAGCGGGGCCAGGGGTGCCACCCTGTCCTTCCCCGTGGGCGTGCCC
ACACCGGCCCCTGCCTCGCCGCCCCCTCCGCCTCCTGGTCCTCGGCCTCGCTGTTCTGTT
CCGGGCTGTCCTCACCCGCGGCGCTACGCGTGCTCACGCACGGGGCAGCCCCTCTGCAGC
TTGCAGTGTTACCGCCTCAACCTGCAGTTGCAGTTGGGGCTGCCCGAGGGAGCTGCGGCT
GCGCAGACAGGCCCCCTTGTGGCTACC---------------------
>Orangutan|ENSPPYG00000012276|ENSPPYT00000014244
------------------------------------------------------------
------------------------------------------------------------
------------------------------------ATGAGTAAGCTGTGGCGGCGTGGG
AGCACCTCTGGGGCTATGGAGGCCCCTGAGCCGGGAGAAGCCCTGGAGTTGGGCCTGGCG
GGTGCCCATGGCCATGGAGTGCACAAGAAAAAACACAAGAAGCACAAGAAGAAACACAAG
AAGAAACACCATCAGGAAGAA---------------GACGCCGGGCCCACGCAG------
CCGTCC------------------CCTGCCAAGCCCCAGCTCAAACTCAAAATCAAGCTT
GGGGGACAAGTCTTGGGGACCAAGAGTGTTCCTACCTTCACTGTGATCCCAGAGGGGCCT
CGCTCACCCTCTCCCCTTATGGTTGTGGATAATGAAGAGGAACCTATGGAAGGAGTCCCC
CTTGAGCAGTACCGTGCCTGGCTGGATGAAGACAGTAATCTCTCTCCCTCTCCACTTCGG
GACCTATCAGGAGGGTTA---GGGGGTCAGGAGGAAGAGGAGGAACAGAGGTGGCTGGAT
GCCCTGGAGAAGGGGGAGCTGGATGACAATGGAGACCTCAAGAAGGAGATCAATGAGCGG
CTGCTTACTGCTCGACAGCGAGCTCTGCTCCAGAAGGCGCGGAGTCAACCTTCCGCGATG
CTGCCGCTTCCT---GTGGCTGAGGGCTGTCCACCTCCCGCCCTCACAGAGGAGATGCTG
CTGAAGCGCGAGGAGCGGGCGCGGAAGCGGCGGCTCCAGGCGGCGCGGCGGGCAGAGGAG
CACAAGAACCAGACTATCGAGCGCCTCACCAAGACTGCGGCGACCAGCGGGCGGGGAGGC
CGGGGGGCCGCACGGGGCGAGCGGCGGGGAGGGCGGGCTGCG------GCTTCAGCCCCC
ATGGTGCGCTACTGCAGCGGAGCACAGGGTTCCACCCTTTCCTTCCCACCTGGCGTCCCG
GCCCCCACGGCGGTATCTCAGCGGCCATCCCCCTCAGGCCCTCCTCCGCGCTGCTCTGTC
CCCGGCTGTCCCCATCCGCGACGCTACGCTTGCTCCCGCACGGGCCAGGCACTCTGCAGT
CTTCAGTGCTACCGCATCAACCTGCAGATGCGGCTGGGGGGACCCGAGGGCCCTGGATCC
------------CCCCTTTTGGCTACG---------------------
>Platypus|ENSOANG00000021297|ENSOANT00000030901
------------------------------------------------------------
------------------------------------------------CATTCATTCCCC
CCG------TCCCCCCCACCCTCACACCCC------------------------CGCCCC
TCCACA------------GACGAGCCCGAG---------------------------TCC
GGCGGCCACGGC---GGCAGCCACAAGAAGAAGCACAAGAAGCACAAGAAGAAGCACAAG
AAGAAGCATCACCAGGAGGAGGCGGGAGCGGCCGGCGAGGCCGGGCCCGGGCGCGGCTTC
CCCGTGGCGTCGCCGGGGGCCGGTCCGGCCAAGCCCCAGCTCAAGCTCAAGATCAAATTG
GGAGGGCAGATCCTGGGCACCAAGAGCGTGCCCACCTTCACAGTGATGCCCGGGGGACCC
CGCTCGCCTTCTCCCCTCAACGTCCTGGAC---GACGACGAGCCCGTGGAGGGCGTCCCC
ATTGAGCAGTATCGAGCCTGGCTGGACGAGGACAGCAACCTGTCTCCCTCCCCGCTGCGC
GAGCTGGCCGGGGGCCTGGCCGGGGGCGAGGAGGAGGAGGAGGAGGAGCGCTGGCTGGAG
GCCTTGGAGAAGGGCGAACTGGACGACAACGGCGACCTGAAGAAGGAGATCGACGAGCGG
CTCCTCACCGCCCGGCAG------------------------------------------
------------------------------------------------------------
------------------------------------------------------------
------------------------------------------------------------
------------------------------------------------------------
------------------------------------------------------------
------------------------------------------------------------
------------------------------------------------------------
------------------------------------------------------------
------------------------GTG---------------------
>Rabbit|ENSOCUG00000015323|ENSOCUT00000031826
---------ATG------------------------------------------------
------------------------------------------------TCTGCTTATGTC
CCGACCATTTCCAGTCCCCTTGCCTTGCAGGACCCCATGAGTAAGCTGTGGCGGCGCGGA
AGCACTTCTGGGGCCATGGAGGTCCCCGAGCCGGGGGAAGCCCTGGAGTTGAGCCTGGCC
GGAGCTCATGGCCACAGCGTGCACAAGAAAAAGCACAAGAAGCACAAAAAGAAACATAAG
AAGAAACACCACCAGGAGGAG---------------GAGGCTGGACCCACTCAG------
CCGTCA------------------CCTGCCAAGCCCCAGCTCAAACTCAAAATCAAGCTG
GGCGGGCAAATCCTGGGCACCAAGAGTGTTCCCACCTTCACCGTGATCCCCGAGGGCCCA
CGCTCGCCCTCTCCCCTTATGGTCGTGGATAATGAAGAGGAGCCCATGGAAGGAGTGCCC
CTGGAGCAGTACCGTGCCTGGCTGGATGAAGACAGTAATCTGTCTCCCTCCCCGCTTCGG
GACCTGTCCGGGGGATTA---GGAGGGCAGGAGGAAGAGGAGGAGCAGAGGTGGCTGGAT
GCCCTGGAGAAGGGGGAGCTGGATGACAATGGAGACCTCAAGAAAGAAATCAATGAGCGA
CTGCTCACCGCTCGACAGCGAGCGCTGCTCCAGAAGGCTCGGAGCCAGCCCTCCCCGACG
TTGCCGCTGCCG---GTGGCGGGGGGCTGCCCGGCCCCCGCCCTCACCGAGGAGATGCTG
CTGAAGCGCGAGGAGCGGGCGCGGAAGCGGCGGCTGCAGGCGGCGCGGCGGGCTGAGGAG
CACAAGAATCAGACCATCGAGCGCCTCACCAAGACCGCGGCGCCCAGCGGCCGGGGCGGC
CGTGGGGCCGCGAGGGGCGAGCGGAGGGGCGGGCGCGCCGCA------GCCCCTGCCCCC
ATGGTGCGCTACAGCAGCGGAGCTCAGGGGTCCACCCTGTCCTTCCCCGCTGGCGTCCCC
GCTCCCGCAGCACTGTCCCAGCGGCCAGCCCCCTCGGGCCCTCCTCCACGCTGCTCCGTT
CCCGGTTGCCCGCACCCACGCCGCTACGCCTGCTCCCGCACGGGCCAAGCACTCTGCAGC
CTTCAGTGCTACCGCATCAACCTGCAGATGCGGCTGGGGGGGCCCGAGGGCCCCGGATCC
------------CCCCTTTTGGCTACCTTCGAGAGCTGTGCCCAGGAG
>Rat|ENSRNOG00000008873|ENSRNOT00000011921
------------------------------------------------------------
------------------------------------------------------------
------------------------------------ATGAGCAAGCTGTGGCGGCGCGGG
AGCACGTCTGGGGCTATGGAGCCCCCCGAGCCAGGGGAAACGCTGGAGTTGAGCCTGGCA
GGTGCCCACGGCCACGGAGTACACAAGAAAAAACACAAGAAACATAAAAAGAAACACAAG
AAAAAGCATCATCAGGAAGAG---------------GAGGCCGGACCGACGCTG------
CAGGCT------------------CCTGCGAAGCCCCAACTTAAACTTAAAATCAAGCTG
GGTGGACAGGTCCTGGGCACCAAGAGTGTCCCTACTTTCACTGTGATCCCGGAGGGGCCT
CGATCACCTTCTCCCCTGATGGTAGTGGATAATGAAGAGGAACCTATGGAAGGCGTGCCT
CTGGAGCAGTACCGAGCCTGGCTGGATGAAGACAGTAATCTGTCCCCCTCCCCACTTCGG
GACCTACCAGGGGATCTG---GAGGGCCAGGAGGAAGAGGAGGAACAGAGATGGTTAGAT
GCCTTGGAGAAGGGAGAGCTAGATGACAACGGAGACCTCAAGAAGGAGATCAATGAGCGG
CTGCTTACTGCAAGACAACGAGCCCTGCTCCAGAAGGCTCGGAGTCAGCCGTCACCGACT
CTGCCTCTGCCG---GTGGCTGGGGGCTGCCCAGCCCCTGCCCTCACGGAAGAGATGCTG
CTGAAGCGTGAGGAGCGTGCGCGGAAGCGGCGGCTGCAGGCGGCGAGGCGGGCCGAGGAG
CATAAGAATCAGACAATTGAGCGCCTCACAAAGACAGCTGCTCCTAGCGGGCGAGGAGGG
CGCGGGGCGGCACGGGGTGAGCGGCGCGGAGGCCGCGCCGCTGCCCCGGCTCCTGCACCC
ATGGTGCGCTACAGCAGCGGGGCACAGGGCTCCACCTTGTCTTTTCCTCCCGGCGTTCCC
ACACCCGCGGCGGTGGCACAGCGGCCTGCCCCGTCGGGCCCCGCTCCACGCTGCTCTGTC
CCCGGCTGCCCCCACCCGCGCCGTTACGCCTGCTCCCGCACCGGCCAGGCCCTTTGCAGC
CTACAGTGCTACCGCATCAACCTGCAACTACGGCTGGGAGGACCCGAGGGTCCAGGGTCC
------------CCACTCCTGGCCACC---------------------
>Macaque|ENSMMUG00000002728|ENSMMUT00000003883
------------------------------------------------------------
------------------------------------------------------------
------------------------------------ATGAGTAAGCTGTGGCGGCGTGGA
AGCACCTCTGGGGCTATGGAGGCCCCTGAGCCGGGAGAAGCCCTGGAGTTGAGCCTAGCG
GGTGCCCATGGCCATGGAGTGCACAAGAAAAAACACAAGAAGCACAAGAAGAAACACAAG
AAGAAACACCATCAGGAAGAA---------------GATGCCGGGCCCACGCAG------
CTGTCC------------------CCTGCCAAGCCCCAGCTCAAACTCAAAATCAAGCTT
GGGGGACAAGTCCTGGGGACCAAGAGTGTTCCTACCTTCACTGTGATCCCAGAGGGGCCT
CGCTCACCCTCTCCCCTTATGGTTGTGGATAATGAAGAGGAACCTATGGAAGGAGTCCCC
CTTGAGCAGTACCGTGCCTGGCTGGATGAAGACAGTAATCTCTCTCCCTCTCCACTTCGG
GACCTATCAGGAGGGTTA---GGGGGTCAAGAGGAAGAGGAGGAACAGAGGTGGCTGGAT
GCCCTGGAGAAGGGGGAGCTGGATGATAATGGAGACCTCAAGAAGGAGATCAATGAGCGG
CTGCTTACTGCTCGACAGCGAGCTCTGCTCCAGAAGGCGCGGAGTCAGCCTTCCCCGATG
CTGCCGCTGCCT---GTGGCTGAGGGCTGTCCAGCTCCTGCTCTCACAGAGGAGATGCTG
CTGAAGCGCGAGGAGCGGGCGCGTAAGCGGCGGCTCCAGGCGGCGCGGCGGGCAGAAGAG
CACAAGAACCAGACTATCGAGCGCCTCACCAAGACTGCGGCGACCAGTGGGCGGGGAGGC
CGGGGAGCTGCACGGGGCGAGCGGCGGGGAGGGCGGGCTGCG------GCTCCGGCCCCC
ATGGTGCGCTACTGCAGCGGAGCACAGGGTTCCACCCTTTCCTTCCCACCTGGCGTCCCC
ACCCCCACGGCGGTGTCTCAGCGGCCATCCCCCTTAGGCCCGCCTCCGCGCTGCTCTGTC
CCCGGCTGTCCCCATCCGCGCCGCTACGCTTGCTCTCGCACCGGCCAGGCACTCTGCAGT
CTTCAGTGCTACCGCATCAACCTGCAGATGCGGCTGGGGGGACCCGAGGGTCCTGGATCC
------------CCCCTTTTGGCTACG---------------------
>Marmoset|ENSCJAG00000017525|ENSCJAT00000034138
------------------------------------------------------------
------------------------------------------------------------
------------------------------------ATGAGTAAGCTGTGGCGGCGTGGG
AGTACCTCTGGGGCTATGGAGGCCCCTGAGCCGGGAGAAACCCTGGAGTTGAGCCTGGCA
GGTGCCCATGGCCATGGGGTGCACAAGAAAAAACACAAGAAGCACAAGAAGAAACACAAG
AAGAAACACCATCAGGAAGAA---------------GAGGCCGGGCCCACGCAG------
CCGTCT------------------CCTGCCAAGCCCCAGCTCAAACTCAAAATCAAGCTG
GGGGGACAAGTCCTGGGGACCAAGAGTGTTCCTACCTTCACTGTGATCCCAGAGGGGCCT
CGCTCACCCTCTCCCCTTATGGTTGTGGATAATGAAGAGGAACCTATGGAAGGAGTCCCC
CTTGAGCAATACCGTGCCTGGCTGGATGAAGACAGTAATCTGTCTCCGTCTCCACTTCGG
GACCTATCAGGAGGGTTA---GGGGGTCAGGAGGAAGAGGAGGAGCAGAGGTGGCTGGAT
GCCCTGGAGAAGGGGGAGCTGGACGACAATGGAGACCTCAAGAAGGAGATCAATGAACGG
CTGCTTACTGCTCGACAGCGAGCTCTGCTTCAGAAGGCACGGAGTCAGCCTTCCCCGATG
CTGCCGCTGCCG---GTGGCTGAGGGCTGTCCAGCCCCCGCCCTCACAGAGGAGATGCTG
CTGAAGCGCGAGGAGCGGGCGCGGAAGCGGCGGCTCCAGGCGGCGCGGCGGGCAGAGGAG
CATAAGAACCAGACTATCGAGCGGCTCACCAAGACTGCGGCGCCCAGCGGGCGGGGAGGC
CGGGGGGCCGCACGGGGCGAGCGGCGGGGAGGGCGGGCCGCG------GCTCCGGCCCCC
ATGGTGCGCTACTGCAGCGGAACACAGGGTTCCACCCTTTCCTTCCCACCTGGCGTCCCC
GCCCCCACGGCGGTATCTCCGCGGCCATCCCCCTCAGGCCCTCCTCCGCGCTGCTCTGTC
CCCGGCTGTCCCCATCCGCGCCGCTACGCTTGCTCCCGCACGGGCCAGGCACTCTGCAGT
CTTCAGTGCTACCGCATCAACCTGCAGATGCGGTTGGGGGGTCCCGAGGGCCCTGGATCC
------------CCGCTTTTGGCTACG---------------------
>Microbat|ENSMLUG00000006828|ENSMLUT00000006880
CAGGAACCC---------------------------------------------------
------------------------------------------------------------
------------------------------------ATGAGTAAGCTGTGGCGGCGCGGG
AGCACCTCTGGGGCTATGGAGGCCCCTGAGCCAGGGGAGGCGCTGGAGTTGAGTCTGGCG
GGTGCCCACGGCCACGGAGTGCACAAGAAAAAGCACAAGAAGCACAAGAAGAAACACAAG
AAAAAACACCATCAGGAAGAG---------------GAAGCTGGGCCCACGCAG------
CCGTCT------------------CCTGCCAAGCCCCAGCTCAAACTCAAAATCAAGCTG
GGTGGGCAGGTCCTGGGCACCAAGAGTGTTCCTACCTTCACTGTGATCCCTGAGGGGCCC
CGGTCCCCCTCTCCCCTTATGGTTGTGGACAATGAAGAGGAACCAATGGAAGGAGTCCCC
CTTGAGCAGTACCGTGCCTGGCTGGATGAAGATAGTAATTTGTCCCCCTCCCCACTTCGA
GATTTGTCGGGGGACTTA---GGGGGTCAGGAGGAAGAGGAGGAACAGAGGTGGCTGGAT
GCCCTGGCCAAAGGGGAGCTAGATGACAATGGGGATCTCAAGAAGGAGATCAACGAACGG
CTGCTCACTGCTCGACAGCGAGCTATGCTCCAGAAGGCGCAGAGTCAGCCTTCCCCGATG
CTGCCGCTGCCT---GTGGCTGCGGGCTGCCCGGCCCCCGCCCTCACCGAGGAGATGCTG
CTGAAGCGCGAGGAGCGGGCTCGTAAGAGGCGGCTGCAGGCGGCGCGGCGGGCGGAGGAG
CACAAGAACCAGACTATCGAGCGCCTCACCAAGACGGCAGCGCCCAGCGGGCGTGGGGGC
CGAGGGGCCGCGAGGGGGGAGCGGCGGGGAGGGCGGGCCGCG------GCCCCGGCCCCC
ATGGTGCGCTACAGCAGCGGGGCACAGGGTTCCACCCTTTCCTTCCCACCTGGCGTCCCC
ACCCCCGCACCAGTGTCTCAGCGGCCACCCCCGCCTGGCCCTCCTCCGCGGTGTTCGGTC
CCTGGCTGTCCGCACCCGCGCCGCTACGCCTGCTCCCGCACGGGCCAGGCACTCTGCAGC
CTGCAGTGCTACCGCATCAACCTGCAGATGCGCCTGGGGAGACCCGAAGGCCCCGGGTCC
------------CCCCTTTTGGCTACT---------------------
>Human|ENSG00000115274|ENST00000452361
------------------------------------------------------------
------------------------------------------------------------
------------------------------------ATGAGTAAGCTGTGGCGGCGTGGG
AGCACCTCTGGGGCTATGGAGGCCCCTGAGCCGGGAGAAGCCCTGGAGTTGAGCCTGGCG
GGTGCCCATGGCCATGGAGTGCACAAGAAAAAACACAAGAAGCACAAGAAGAAACACAAG
AAGAAACACCATCAGGAAGAA---------------GACGCCGGGCCCACGCAG------
CCGTCC------------------CCTGCCAAGCCTCAGCTCAAACTCAAAATCAAGCTT
GGGGGACAAGTCCTGGGGACCAAGAGTGTTCCTACCTTCACTGTGATCCCAGAGGGGCCT
CGCTCACCCTCTCCCCTTATGGTTGTGGATAATGAAGAGGAACCTATGGAAGGAGTCCCC
CTTGAGCAGTACCGTGCCTGGCTGGATGAAGACAGTAATCTCTCTCCCTCTCCACTTCGG
GACCTATCAGGAGGGTTA---GGGGGTCAGGAGGAAGAGGAGGAACAGAGGTGGCTGGAT
GCCCTGGAGAAGGGGGAGCTGGATGACAATGGAGACCTCAAGAAGGAGATCAATGAGCGG
CTGCTTACTGCTCGACAGCGAGCTCTGCTCCAGAAGGCGCGGAGTCAACCTTCCCCTATG
CTGCCGCTGCCT---GTAGCTGAGGGCTGCCCACCTCCCGCCCTCACAGAGGAGATGCTG
CTGAAGCGCGAGGAGCGGGCGCGGAAGCGGCGGCTCCAGGCGGCGCGGCGGGCAGAAGAG
CACAAGAACCAGACTATCGAGCGCCTCACCAAGACTGCGGCGACCAGTGGGCGGGGAGGC
CGGGGGGGCGCACGGGGCGAGCGGCGGGGAGGGCGGGCTGCG------GCTCCGGCCCCC
ATGGTGCGCTACTGCAGCGGAGCACAGGGTTCCACCCTTTCCTTCCCACCTGGCGTCCCC
GCCCCCACGGCAGTGTCTCAGCGGCCATCCCCCTCAGGCCCGCCGCCGCGCTGCTCTGTC
CCCGGCTGTCCCCATCCGCGCCGCTACGCTTGCTCCCGCACAGGCCAGGCACTCTGTAGT
CTTCAGTGCTACCGCATCAACCTGCAGATGCGGCTGGGGGGGCCCGAGGGTCCTGGATCC
------------CCCCTTTTGGCTACCTTCGAGAGCTGTGCCCAGGAG
>Orca|XP_004277152.1
---------ATG------------------------------------------------
------------------------------------------------TCTGCTTGTGTT
CCGACTATTTTCAGCCTCTTTTCCTTGCAGGACCCCATGAGTAAGCTGTGGCGGCGCGGG
AGCACCTCTGGGGCTATGGAGGCCCCTGAGCCGGGGGAAGCCCTGGAGTTGAGTTTGGCG
AGTGCCCACGGCCATGGAGTGCACAAGAAAAAGCACAAGAAGCACAAGAAGAAACACAAG
AAGAAACACTACCAGGAAGAG---------------GAGGCTGGGCCCACGCAG------
CCGTCT------------------CCTGCCAAGCCCCAGCTCAAACTCAAAATCAAGTTG
GGCGGGCAGGTCCTGGGCACCAAAAGTGTTCCTACCTTCACTGTGATCCCTGAGGGTCCT
CGCTCACCCTCTCCCCTTATGGTTGTGGACAATGAAGAGGAACCTGTGGAAGGAGTCCCC
CTTGAGCAGTACCGTGCCTGGCTGGATGAAGACAGTAATCTGTCCCCCTCCCCACTGCGG
GACTTGTCCGGGGCCTTA---GGGGGTCAGGAGGAAGAGGAAGAACAAAGGTGGCTGGAT
GCCTTGGAGAAGGGGGAGCTGGATGACAATGGAGATCTCAAGAAGGAGATCAATGAACGG
CTGCTCACTGCTCGACAGCGAGCTCTGCTGCAGAAGGCTCGAAGTCAGCCTTCCCCGATT
CTGTCACTACCT---GTGGCCGGGGGTTGCCCAGCCCCCGCTCTCACCGAGGAGATGCTG
TTGAAGCGTGAGGAGCGGGCACGGAAGAGGCGGCTGCAGGCGGCTCGGCGGGCGGAGGAG
CACAAGAACCAGACTATTGAGCGCCTCACCAAGACTGTGGCGCCCAGCGGGCGGGGAGGC
CGAGGGGCCGCGCGGGGCGAGAGGCGTGGAGGGCGGGCCGCG------GCCCCGGCCCCC
ATGGTGCGCTACAGCAGCGGGGCACAAGGTTCCACCCTTTCCTTCCCACCTGGCGTCCCC
GCCCCCGCGCCGGTGTCTCAGCGGCCGTCCCCATCTGCCCCTGCGCCTCGGTGCTCTGTC
CCCGGCTGTCCACATCCGCGCCGCTATGCCTGCTCCCGCACAGGCCAGGCACTCTGCAGC
CTTCAGTGCTACCGCATCAACCTGCAGATGCGGCTGGGTGGGCCTGAGGGCCCCGGATCC
------------CCACTTCTGGCTTCT---------------------
>Chimp|ENSPTRG00000042535|ENSPTRT00000022481
------------------------------------------------------------
------------------------------------------------------------
------------------------------------ATGAGTAAGCTGTGGCGGCGTGGG
AGCACCTCTGGGGCTATGGAGGCCCCTGAGCCGGGAGAAGCCCTGGAGTTGAGCCTGGTG
GGTGCCCATGGCCATGGAGTGCACAAGAAAAAACACAAGAAGCACAAGAAGAAACACAAG
AAGAAACACCATCAGGAAGAA---------------GACGCTGGGCCCACGCAG------
CCGTCC------------------CCTGCCAAGCCTCAGCTCAAACTCAAAATCAAGCTT
GGGGGACAAGTCCTGGGGACCAAGAGTGTTCCTACCTTCACTGTGATCCCAGAGGGGCCT
CGCTCACCCTCTCCCCTTATGGTTGTGGATAATGAAGAGGAACCTATGGAAGGAGTCCCC
CTTGAGCAGTACCGTGCCTGGCTGGATGAAGACAGTAATCTCTCTCCCTCTCCACTTCGG
GACCTATCAGGAGGGTTA---GGGGGTCAGGAGGAAGAGGAGGAACAGAGGTGGCTGGAT
GCCCTGGAGAAGGGGGAGCTGGATGACAATGGAGACCTCAAGAAGGAGATCAATGAGCGG
CTGCTTACTGCTCGACAGCGAGCTCTGCTCCAGAAGGCGCGGAGTCAACCTTCCCCTATG
CTGCCGCTGCCT---GTGGCTGAGGGCTGCCCACCTCCCGCCCTCACAGAGGAGATGCTG
CTGAAGCGCGAGGAGCGGGCGCGGAAGCGGCGGCTCCAGGCGGCGCGGCGGGCAGAAGAG
CACAAGAACCAGACTATCGAGCGCCTCACCAAGACTGCGGCGACCAGTGGGCGGGGAGGC
CGGGGAGGCGCACGGGGCGAGCGGCGGGGAGGGCGGGCTGCG------GCTCCGGCCCCC
ATGGTGCGCTACTGCAGCGGAGCACAGGGTTCCACCCTTTCCTTCCCACCTGGCGTCCCC
GCCCCCACGGCAGTGTCTCAGCGGCCATCCCCCTCAGGCCCGCCGCCGCGCTGCTCTGTC
CCCGGCTGTCCCCATCCGCGCCGCTACGCTTGCTCCCGCACAGGCCAGGCACTCTGCAGT
CTTCAGTGCTACCGCATCAACCTGCAGATGCGGCTGGGCGGGCCCGAGGGCCCTGGATCC
------------CCCCTTTTGGCTACG---------------------
>Cow|ENSBTAG00000001840|ENSBTAT00000002404
------------------------------------------------------------
------------------------------------------------------------
------------------------------------ATGAGTAAGCTGTGGCGGCGCGGG
AGCACCTCTGGGGCTATGGAGGCCCCTGAGCCTGGGGAAGCCCTGGAGTTGAGTCTAGCG
GGTGCCCACGGCCACGGAGTGCACAAGAAAAAGCACAAGAAACACAAGAAGAAACACAAG
AAAAAACACTACCAGGAAGAG---------------GAGGCTGGGCCAACGCAG------
CAGTCT------------------CCTGCCAAGCCCCAGCTCAAACTCAAAATCAAGTTG
GGCGGGCAGGTCTTGGGCACCAAGAGTGTTCCTACCTTCACTGTGATCCCTGAAGGTCCT
CGCTCACCCTCTCCCCTTATGGTTGTGGACAATGAAGAGGAACCTGTGGAAGGAGTCCCC
CTTGAGCAGTACCGTGCCTGGCTGGATGAAGACAGTAATCTGTCCCCCTCCCCACTGCGG
GACCTGTCTGGGGGGTTA---GGAGGCCAGGAGGAAGAGGAAGAACAGAGGTGGCTGGAT
GCCTTGGAGAAGGGGGAGCTGGATGACAATGGAGATCTCAAAAAGGAGATCAATGAACGG
CTGCTCACCGCTCGGCAGCGAGCTCTGCTGCAGAAGGCTCGAAGTCAGCCTTCCCCGATG
CTGTCACTACCT---GTGGCTGGGGGCTGCCCGGCCCCCGCTCTCACCGAAGAAATGCTG
CTGAAGCGTGAGGAGCGGGCACGGAAGAGGCGGCTGCAGGCAGCTCGGCGGGCCGAGGAG
CACAAGAACCAGACTATCGAGCGCCTCACCAAGACTGCGGCGCCCAGTGGGCGGGGAGGC
CGAGGGGCCTCCCGGGGCGAGCGGCGGGGAGGGCGGGCGGTG------GCCCCAGCCCCC
ATGGTGCGCTACAGCAGCGGGGCACAGGGTTCCACCCTCTCCTTCCCGCCTGGCATCCCT
GCCCCCGCGCCTGTGTCTCAGCGGCCATCCCCATCTGGCCCACCTCCTCGATGCTCTGTC
CCCGGCTGTCCCCATCCGCGCCGCTATGCCTGCTCGCGCACGGGCCAGGCACTCTGCAGC
CTTCAGTGCTATCGCATCAATTTGCAGATGCGGCTAGGTGGGCCTGAGGGCCCCGGATCC
------------CCACTTCTGGCTACT---------------------
>Dog|ENSCAFG00000008503|ENSCAFT00000048819
---------ATGGTAACTGCGTGTACCGCTGGACAAGTGAGGCCCCTGGGCGGATGGGGT
TCTTCAGGGCTCTCCCTGCCCCGCTCTTGTCGTACACCGTTGACAGGCTCTCCTTACGCA
------------------------------------------------------------
---------------------------------GGGGAAGCGCTGGAATTGAGTCTGGCG
GGTGCCCACAGCCATGGAGTGCACAAGAAAAAGCACAAGAAGCACAAGAAAAAACACAAG
AAGAAACACCACCAGGAAGAG---------------GAGGCTGGGCCGACGCAG------
CCGTCA------------------CCTGCCAAGCCCCAGCTTAAACTCAAAATCAAACTG
GGTGGGCAGATCCTGGGCACCAAGAGTGTTCCTACTTTCACTGTGATCCCTGAGGGTCCT
CGTTCACCCTCTCCCCTTATGGTTGTGGACAACGAAGAGGAACCTATGGAAGGAGTCCCC
CTTGAGCAGTACCGTGCCTGGCTGGATGAAGACAGTAATCTGTCCCCCTCCCCACTTCGG
GACTTGTCAGGGGGCTTA---GGGGGTCAAGAGGAAGAGGAGGAACAGAGGTGGCTGGAT
GCCTTGGAGAAGGGGGAGCTAGATGACAATGGAGATCTCAAGAAGGAAATCAATGAACGG
TTGCTCACTGCTCGACAGCGAGCTCTACTCCAGAAGGCGCGGAGTCAGCCTTCCCCGATG
TTGCCGCTACCT---GTGGCTGGGGGCTGCCCGGCCCCGGCCCTCACCGAGGAGATGCTG
CTGAAGCGGGAGGAGAGGGCGCGAAAGAGACGGCTGCAGGCGGCTCGGCGGGCGGAGGAG
CACAAGAACCAGACTATCGAGCGCCTCACCAAGACCGCGGCGCCCAGCGGGCGGGGAGGC
CGAGGGGCAGCGCGGGGCGAGCGACGGGGAGGGCGCACGGCG------GCCCCGGCCCCA
ATGGTGCGCTACAGCAGCGGGGCCCAGGGTTCCACCCTTTCCTTCCCGCCAGGCATCCCC
GCCCCCGCGCCAGTGTCTCAGCGGCCGTCCCCATCTGGCCCTCCTCCTCGGTGCTCCGTC
CCCGGCTGCCCGCACCCACGCCGCTACGCCTGCTCGCGCACGGGCCAGGCGCTCTGCAGC
CTTCAGTGCTACCGCATCAACCTGCAGATGCGGCTTGGAGGGCCCGAGGGCCCCGGGTCC
------------CCCCTTTTGGCTACT---------------------
>Elephant|ENSLAFG00000011514|ENSLAFT00000011513
---------ATG------------------------------------------------
------------------------------------------------TCTGCATATGTC
CCGAACCTTTCCAGTCCCCTTTCTTTGCAGGATCCCATGAGTAAGCTGTGGCGGCGCGGA
AGCACCTCTGGGGCTATGGAGGCCCCTGAGCCAGGGGAAGCGCTGGAATTGAGTCTGGCG
GGTGCCCATGGTCACGGAGTGCACAAGAAGAAACACAAGAAGCACAAGAAGAAACACAAA
AAGAAACACCACCAGGAAGAG---------------GAGAGCGGGCCCATGCAG------
CCATCT------------------CCTGCCAAGCCCCAGCTCAAACTCAAGATCAAGCTG
GGTGGGCAGGTGCTAGGCACAAAGAGTGTTCCTACCTTCACTGTGATTCCTGAGGGACCT
CGCTCACCCTCTCCCCTTATGGTTGTGGATAATGAAGAGGAACCTATGGAAGGAGTACCC
CTTGAGCAGTACCGTGCCTGGCTGGATGAAGACAGTAATCTGTCTCCCCCTCCACTTCGG
GACCTGGCAGGTGGCTTA---GGGGGTCAGGAGGAAGAGGAGGAACAGAGGTGGCTGGAT
GCCCTGGAGAAAGGGGAGTTGGATGACAATGGAGACCTTAAGAAAGAGATCAATGAGCGC
TTGCTTACTGCTCGACAGCGAGCTCTGCTCCAGAAGGCGCGGAGTCAGCCTTCCCCGATG
CTGCCGCTCCCT---ATGGCTGGGGGCTGCCCGGCCCCTGCCCTGACAGAGGAAATGCTG
CTGAAGCGGGAGGAAAGGGCGCGGAAGCGGCGGCTGCAGGCTGCACGGCGGGCAGAAGAG
CACAAGAACCAGACCATCGAGCGCCTCACCAAGACTGCAGCGCCCAGCGGGCGGGGAGGC
CGGGGAGCTGCTCGAGGCGAGCGGCGGGGAGGGCGGGCCGCG------GCCCCGGCCCCT
ATGGTGCGCTACAGCAGCGGTGCACAGGGCTCCACCCTGTCCTTTCCACCTGGCGTTCCT
GCCCCCGCTGCAGTGTCCCAGCGGCCATCCCCATCAGGCCCTCCTCCGCGCTGCTCTGTC
CCTGGGTGCCCCCACCCGCGCCGCTACGCCTGCTCCCGCACCGGCCAGGCGCTCTGCAGC
CTGCAGTGCTACCGCATCAACCTGCAGATGCGGCTGGGGGGTCCGGATGGCCCGGGATCA
------------CCTCTTTTGGCTACT---------------------
>Bowhead|bmy_12423T0
---------ATG------------------------------------------------
------------------------------------------------TCTGCTTGTGTT
CCGATTATTTTCAGCCCCTTTTCCTTGCAGGACCCCATGAGTAAGCTGTGGCGGCGCGGG
AGCACCTCTGGGGCTATGGAGGCCCCTGAGCCGGGGGAAGCCCTGGAGTTGAGTTTGGCG
GGTGCCCACGGCCACGGAGTGCACAAGAAAAAGCACAAGAAGCACAAGAAAAAACACAAG
AAGAAACACTACCAGGAAGAG---------------GAGGCTGGGCCCACGCAG------
CCGTCT------------------CCTGCCAAGCCCCAGCTCAAACTCAAAATCAAGTTG
GGCGGGCAGGTCCTGGGCACCAAAAGTGTTCCTACCTTCACTGTGATCCCTGAGGGTCCT
CGCTCACCCTCTCCCCTTATGGTTGTGGACAATGAAGAGGAACCTGTGGAAGGAGTCCCC
CTTGAGCAGTACCGTGCCTGGCTGGGTGAG------------------------------
------------------------------------------------------------
---------AAGGGT---------------------------------------------
------------CTGGAGCGAGCTCTGCTGCAGAAGGCTCGAAGTCAGCCTTCCCCGATT
CTGTCACTACCT---GTGGCTGGGGGCTGCCCGGCCCCCGCTCTCACCGAGGAGATGCTG
TTGAAGCGTGAGGAGCGGGCACGGAAGAGGCGGCTGCAGGCGGCTCGGCGGGCGGAGGAG
CACAAGAACCAGACTATTGAGCGCCTCACCAAGACTGTGGCGCCCAGCGGGCGGGGAGGC
CGAGGGGCCGCGCGGGGCGAGAGGCGGGGAGGGCGGGCCGCG------GCCCCGGCCCCC
ATGGTGCGCTACAGCAGCGGGGCACAAGGTTCCACGCTTTCCTTCCCACCTGGCGTCCCC
GCCCCCGCGCCCGTGTCTCAGCGGCCATCCCCATCTGCCCCTGCCCCTCGGTGCTCTGTC
CCCGGCTGTCCACATCCGCGCCGCTATGCCTGCTCCCGGACAGGCCAGGCACTCTGCAGC
CTTCAGTGCTACCGCATCAACCTGCAGATGCGGCTGGGTGGGCCTGAGGGCCCCGGATCC
------------CCACTTCTGGCTTCT---------------------
>Minke|BACU010574
------------------------------------------------------------
------------------------------------------------------------
------------------------------------ATGAGTAAGCTGTGGCGGCGCGGG
AGCACCTCTGGGGCTATGGAGGCCCCTGAGCCGGGGGAAGCCCTGGAGTTGAGTTTGGCG
GGTGCCCACGGCCACGGAGTGCACAAGAAAAAGCATAAGAAGCACAAGAAAAAACACAAG
AAGAAACACTACCAGGAAGAG---------------GAGGCTGGGCCCACGCAG------
CCGTCT------------------CCTGCCAAGCCCCAGCTCAAACTCAAAATCAAGTTG
GGCGGGCAGGTTCTGGGCACCAAAAGTGTTCCTACATTCACTGTGATCCCTGAGGGTCCT
CGCTCCCCCTCTCCCCTTATGGTTGTGGACAATGAAGAGGAACCTGTGGAAGGAGTCCCC
CTTGAGCAGTACCGTGCCTGGCTGGATGAAGACAGTAATCTGTCCCCCTCCCCACTGCGG
GACTTGTCCGGGGCCTTA---GGGGGTCAGGAGGAAGAGGAAGAACAAAGGTGGCTGGAT
GCCTTGGAGAAGGGGGAGCTGGATGACAATGGAGATCTCAAGAAGGAGATCAATGAACGG
CTGCTCACTGCTCGACAGCGAGCTCTGCTGCAGAAGGCTCGAAGTCAGCCTTCCCCGATT
CTGTCACTACCT---GTGGCTGGGGGCTGCCCGGCCCCTGCTCTCACCGAGGAGATGCTG
TTGAAGCGAGAGGAGCGGGCACGGAAGAGGCGGCTGCAGGCGGCTCGGCGGGCGGAGGAG
CACAAGAACCAGACTATTGAGCGCCTCACCAAGACTGTGGCGCCCAGCGGGCGGGGAGGC
CGAGGGGCCGCGCGGGGCGAGAGGCGGGGAGGGCGGGCCCCG------GCCCCGGCCCCC
ATGGTGCGCTACAGCAGTGGGGCACAAGGTTCCACCCTTTCCTTCCCACCTGGCGTCCCC
GCCCCCGCGCCTGTGTCTCAGCGGCCATCCCCATCTGCCCCTGCTCCTCGGTGCTCTGTC
CCCGGCTGTCCACATCCGCGCCGCTATGCCTGCTCCCGCACAGGCCAAGCACTCTGCAGC
CTTCAGTGCTACCGCATCAACCTGCAGATGCGGCTGGGTGGGCCTGAGGGCCCCGGATCC
------------CCACTTCTGGCTTCT---------------------
