# Supplementary material for: Insights into the Evolution of Longevity from the Bowhead Whale Genome
Source: Cell Rep. 2015 Jan 6;10(1):112–22. doi: 10.1016/j.celrep.2014.12.008 (PMC4536333; doi:10.1016/j.celrep.2014.12.008)
Supplement: Supplemental Folder 2. Species Used in the Analysis of Selective Pressure Variation, Single-Gene Orthologous Families Tested, Likelihood Ratio Tests, MAKER Parameters, and Full Assembly and Read Usage Data, Related to Experimental Procedures [file mmc3.zip › Tested SGOs/reciprocal_group_3153.2.fas]

>Gibbon|ENSNLEG00000012481|ENSNLET00000015920
ATGACAGAACAGGAGACCCTGGCCCTGCTGGAATTG------AAGAGGTCTGATTCCCCA
GAGAAGAGCTCACCCCAGGCCTTG------------------------GTTCCCAATGGC
CGGCAGCCAGAAGGGGAAGGTGAGGCCGAATCCCTGGGAGCTGAGTCC------CTCAGA
GTGGGGTCTTCAGCTGGATCTCCCACAGCCATAGAGGGGGCTGAGGATGGTCTAGACAGC
ACAGTAAGCGAGGCTGCCACCTTGCCCTGG---------------GGGACTGGCCCTCAG
CCCAGTGCTCCGTTCCCGGATCCCCCTGGCTGGCGGGACATTGAACCAGAGCCCCATGAT
TCAGAACCACTTACCAAGCTAGAAGAGCTGCCCAAAGACAATGCCAACCTGCTGCCTGAG
AAAGCGGCCCGTGCCTTCGTGCCTATTGACCTACAGTGCATTGAG---------------
CGGCAGCCCCAAGAAGACCTTATCGTGCGCTGTGAGGCAGGC---AAGGGCGAGTGCCGA
------ACCTTCATGCCCCCCCGGGCCACTCACCCCGAC---------CCCACTGAGTGC
AAGTGGGCTGAGGCAGTGGTGAGGCCACCTAGC------TGTTCCTGTGGGGGCTGCGGG
AGCTGTGGAGACCGTGAGTGGCTAAGGGCTGTGGCC---TCCGTGGGAGCCGCACTCATC
CTCTTCCCTTGCCTACTATACGGGGCATATGCCTTCCTGCCGTTTGATGTCCCACGGCTG
CCCACCATGAGTTCCCGCCTGATCTACACACTGCGCTGCGGGGTCTTTGCCACCTTCCCC
ATTGTGCTG------------------GGGATCCTGGTGTACGGGCTGAGTCTGTTATGC
TTTTCTGCCCTTCGGCCCTTTGGGGAGCCACGGCGGGAGGTGGAGATCCACCGGCGATAT
GTGGCCCAGTCGGTCCAGCTCTTTATCCTCTACTTCTTCAACCTGGCTGTGCTTTCCACT
TACCTGCCCCAGGATACCCTCAAACTGCTTCCTCTGCTCACTGGTCTCTTTGCCATCTCC
CGGCTGATCTACTGGCTGACCTTCGCCGTGGGCCGCTCCTTCCGAGGCTTCGGCTATGGC
CTGACGTTTCTGCCGCTGCTGTCGATGCTGATGTGGAACCTCTACTACATGTTCGTGGTA
GAGCCGGAGCGCATGCTCACTGCCACCGAGAGCCGCCTGGACTATCCGGACCACGCCCGC
TCGGCCTCCGACTACAGGCCCCGCCCCTGGGGC
>Gorilla|ENSGGOG00000014240|ENSGGOT00000014287
ATGACAGAACAGGAGACCCTGGCCCTACTGGAAGTG------AAGAGGTCTGATTCCCCA
GAGAAGAGCTCACCCCAGGCCTTG------------------------GTTCCCAATGGC
CGGCAGCCAGAAGGGGAAGGTGGGGCCGAATCCCCGGGAGCTGAGTCC------CTCAGA
GTGGGGTCTTCAGCTGGATCTCCCACAGCCATAGAGGGGGCTGAGGATGGTCTAGACAGC
ACAGTAAGTGAGGCTGCCACCTTGCCCTGG---------------GGGACCGGCCCTCAG
CCCAGTGCTCCGTTCCCGGATCCCCCTGGCTGGCGGGACATTGAACCAGAGCCCCCTGAG
TCAGAACCACTTACCAAGCTAGAGGAGCTGCCCGAAGACGATGCCAACCTGCTGCCTGAG
AAAGCGGCCCGTGCCTTCGTGCCTATTGACCTACAGTGCATTGAG---------------
CGGCAGCCCCAAGAAGACCTTATCGTGCGCTGTGAGGCAGGC---GAGGGCGAGTGCCGA
------ACCTTCATGCCCCCCCGGGTCACCCACCCCGAC---------CCCACTGAGCGC
AAGTGGGCTGAGGCAGTGGTGAGGCCGCCTGGC------TGTTCCTGTGGGGGCTGCGGG
AGCTGTGGAGACCGTGAGTGGCTAAGGGCTGTGGCC---TCCATGGGAGCCGCACTCATT
CTCTTCCCTTGCCTACTATACGGGGCATATGCCTTCCTGCCGTTTGATGTCCCACGGCTG
CCCACCATGAGTTCCCGCCTGATCTACACACTGCGCTGCGGGGTCTTTGCCACCTTCCCC
ATTGTGCTG------------------GGGATCCTGGTGTACGGGCTGAGCCTGTTATGC
TTTTCTGCCCTTCGGCCCTTTGGGGAGCCACGGCGGGAGGTGGAGATCCACCGGCGATAT
GTGGCCCAGTCGGTTCAGCTCTTTATTCTCTACTTCTTCAACCTGGCCGTGCTTTCCACT
TACCTGCCCCAGGATACCCTCAAACTGCTCCCTCTGCTCACTGGTCTCTTTGCCGTCTCC
CGGCTGATCTACTGGCTGACCTTCGCCGTGGGCCGCTCCTTCCGAGGCTTCGGCTACGGC
CTGACGTTTCTGCCGCTGCTGTCGATGCTGATGTGGAACCTCTACTACATGTTCGTGGTG
GAGCCGGAGCGCATGCTCACTGCCACCGAGAGCCGCCTGGACTACCCGGACCACGCCCGC
TCGGCCTCCGACTACAGGCCCCGCCCCTGGGGC
>Guinea_Pig|ENSCPOG00000023937|ENSCPOT00000020638
ATGACAGAACCTGAGTCCCTGGCCCTGTTGGAAGTG------AAGGAACCTGAAACCCCA
GAAAAGAGCCCATCTCAGACTCTG------------------------GTCCCCAATGGC
CAGCAGCCAGAAGGGGAAGGTGGCACTGAGTCTCCTGGAGCTGAGTCT------CTCAGA
GTAGGGTCTTCAGTTGGATCTCCCACTGCTAGAGAGGGGACAGAAGATGGGCTAGATAGC
ACAGTAAGTGAGGCTGCCACTTTGCCCTGG---------------GGGACTGACCCCCAG
CCCAGTGCCCCATTCCCTGACCCCCCTGGGTGGCGGGACATTATTTCAGACCCTCTTGAG
TCAGAACCACTCACCAAGCTAGAGGAGCCACTTGAAGATGATATCAACTTGCTGCCTGAG
AAGCCAGCCCGGGCCATTGTGCCCATTGACTTACAGTGCATCGAG---------------
CAACAGCGCCAGGAAGAAGTCATTGTGTGCTTTGAGGCGCGG---GAGGGGGAGCACCGA
------AACTTTCTGCCTCCTCGGGCCACCCATCCTGAG---------CCCCCTGAATGC
AAGTGGGCTGAAGCAGTCATGAAGCCACCTGGC------CAGTCTTGTGGAGGCTGCGGG
AGCTGCGGAAGCCAAGAGGGACTGAGGGCTGTGGCC---TCAGTCGGAGCTGCTCTCATT
CTCTTCCCCTGCCTGCTCTATGGGGCATACGCCTTCCTGCCTTTTGATGCCCCACGGTTG
CCCACCATGAGCTCCCGCCTGATCTACACACTGCGTTGTGGGGTTTTTGCTACACTTCCC
ATCGTGCTG------------------GGACTCCTGGTATATGGCCTGAGCCTGCTGTGC
TTTTCTGCCTTACGGCCCTTTGGAGAGCCAAGGCGCGAAGTGGAGATCCATCGGCAGTAT
GTGGCCCAGTCTGTCCAACTCTTCATCCTCTACTTTTTCAACCTGGCTGTGCTTTCCACC
TACCTGCCCCAGGACACCCTCAAGTTGCTCCCTCTGCTCACGGGGCTGTTTGCTATCTCC
AGGTTGATATACTGGCTGTCCTTTGCTGTGGGCCGCTCCTTCCGAGGCTTCGGCTACGGC
CTGACGTTCCTGCCGCTGCTGGCCATGTTGGTGTGGAACCTCTATTACATGTTTGTGGTG
GAACCAGAGCGCATGCTCACAGCCTCAGAGAGCCGCCTGGACTATCCGGACCATGCCCAC
TCCGCTTCTGACTACTGGCCACGCCCCTGGGGC
>Horse|ENSECAG00000001165|ENSECAT00000001162
ATGACAGAACCTGAGACCCTGCCCCTGCTGGAAGTG------AAGGGGCCCGAGGCCCCA
GAGAAGAGCCCACCCCAGGTCTTG------------------------ATCCCCAATGGC
GGGCAGCCAGAAGGGGAAGGCGGGGCTGAGTCCCCCGGAGCTGAGTCC------TCTGGA
CTAGGGTCTTCAGCTGGGTCTCCCACAGCCGGAGAGGGGACTGAGGATGGTCTAGATAGC
ACAGTAAGTGAGGCTGCCACCTTGCCCTGG---------------GGGACTGGCCCCCAG
CCCAGTGCCCCATTCCCAGATCCCCCTGGCTGGCGGGACATTGAGCCTGAGCCCCTTGAG
TCAGAGCCACCCACCAAGCTAGAGGAGTTGCCTGAAGATGATGCCAGCCTGCTTCCTGAG
AAGGCAGCCCGGGCCTTTGTGCCCATCGACCTACAGTGCATTGAG---------------
CGGCGGCCCCAGGAGGACCTTGTTGTGTGCTGTGAGGCGGGC---GAGGGTGAGCGCCAC
---CAGACCTTCCTGCCCCCCCGGGCGACCCACCCTGAG---------CCCTCAGAGCGC
AAGTGGGCTGAGGCAGTGGTGAGGCCGCCTGGC------CGCTCCTGTGGGGGCTGTGGG
AGCTGTGGGGGCCGAGAGGGGCTGAGGGCCGTGGCC---TCAGTGGGAGCTGCCCTCATC
CTCTTCCCCTGCCTGCTCTATGGGGCATATGCCCTCCTGCCCTTCGATGCCCCACGGCTG
CCTACCATGAGTTCCCGCCTCGTCTACACGCTCCGCTGCGGGGTCTTTGCCACCTTCCCC
ATCATACTG------------------GGGCTCCTGGTGTACGGGCTGAGCCTGTTGTGC
TTTTCTGCCCTACGGCCCTTTGGGGAGCCACGGCGGGAGGTAGAGATCCACCGGCAATAC
GTGGCCCAGTCAGTCCAGCTCTTCATCCTCTACTTCTTCAATCTGGCCGTCCTTTCCACC
TACCTGCCCCAAGAGACCCTCAAACTGCTTCCTCTGCTCACTGGTCTCTTTGCCATCTCC
CGGCTGATATACTGGCTGACCTTCGCTGTGGGCCGCTCCTTTCGAGGCTTTGGCTACGGC
CTGACGTTCCTGCCCCTGCTGTCCATGCTGATGTGGAACCTCTACTACATGTTCGTGGTG
GAGCCCGAGCGCATGCTCACTGCGGCCGAGAGCCGCCTGGACTACCCCGACCACGCCCGC
TCGGCCTCGGACTACAGGCCCCGCCCCTGGGGC
>Mouse|ENSMUSG00000001420|ENSMUST00000001456
ATGACAGAACCGGAGACACTGGCCCTGCTGGACATG------AAGGAACCCGAGACTCCA
GAGAAGAGCCCACCGCAGGCTTTA------------------------GTC---------
CTGCAGTCAGAGGAAGAAGGTGGGACTGAGTCCCCTGGAACTGAGTCG------CTCAGA
GTGGGGTCTTCAGTAGGGTCTCCTATAGTCAGAGAGGGGCCTGAGGATGGTCCAGACAGC
ACAATAAGTGAGGCTGCCACTTTACCCTGG---------------GGAACTGACCCCCAT
CCTAGCGCCCCACTTCCGGATCCCCCGGGCTGGCGAGATATTGAACCAGAGCCCCTAGAG
TCAGAGGCACCTACTAAGTCGGAGGAGCCATTCAAAGAGGATGCCAACCTGCTCCCCGAG
AAGACAGTTAGGGCCTTCGTGCCCATTGATCTACAGTGCATCGAG---------------
CGGAAGCCACAGGAGGAGCGCATCCTGCATCGCGACGCTGGA---CCAGGCGAGCTCAGG
------AATTTCCTGCCAGCTCGACTCAGCCACCCTGAG---------CCCCCAGAGCGC
AAGTGGGCTGAGGCCGTGGTGAGACCCCCTGGC------CGGTCCTGCGGGGGCTGTGGA
AGCTGTGGAGGTCGTGAGGCACTGAGAGCTGTCGCC---TCGGTGGTGGCGGCCCTCATC
TTCTTCCCCTGTCTGCTGTACGGAGCATACGCCTTCCTGCCTTTCGATGCCCCGAGGCTG
CCCACCATGAGCTCCCGCTTGGTTTACACCCTTCGCTGTGGGGTCTTTGCCACCTTTCCC
ATCGTACTC------------------GGGCTCCTTGTGTACGGGCTGAGCCTATTGTGC
TTTTCTGCGCTTCGGCCCTTCGGCGAGCCGAGGCGGGAAGTGGAGATCCACCGGCAGTAC
GTGGCCCAGTCTGTGCAGCTCTTCATCCTCTACTTCTTTAACCTGGCTGTGCTTTCCACC
TATCTGCCCCAGGACACCCTCAAGCTGCTCCCGCTGCTCACCGGTCTCTTTGCCATATCT
CGGCTGATATACTGGTTGACCTTTGCTGTGGGCCGCTCCTTCCGAGGCTTTGGCTATGGC
CTGACTTTCCTGCCACTCTTGGCCATGCTGGTGTGGAACCTCTATTACATGTTTGTGGTG
GAGCCAGAGCGCATGCTCACTGCCTCCGAGAGCCGCTTGGACTACCCTGACCATGCTCGG
TCTGTTTCCGACTACAGGCCCCGCTCATGGGGC
>Opossum|ENSMODG00000016892|ENSMODT00000021452
ATGACAGAACCTGAGACACTGGCTCTGCTGGAGGTA------AAGGGGCAAGAAACCCTT
GAGAAGACTTTGCCCCAGCCCCTC------------------------ATCCCTAATGGA
CTCAGACCAGAGGGGGAAGAAGGGGAAGAGCTTGCCCCTTGTGAGAACGAGATGGGGAAG
GTGGGC------------------------------------------------------
------AGTGAAGCTACTACTTTGCCCTGGGTGAGGACATCATTAGGTATTGGCCCTGAA
CCCAGTGCCCCCTTCCCAGACTCTCCTGGTTGGCAGGGATATGATAAAGAGCCCATTCTG
ACAGAGCTGCCCCATAAGCCTGAAGAGTCAGCTGAGGAAGATATTAACCTGATGCCTGAG
CAGGCAGCCCGAGCATTTGTGCCAATTGACCCACAGTGCATTGAG---------------
AGGAGGCCCCAAGAAGAGCTCATTGTCCACTGTGACAAAAAGGTTGAGGGTGAA------
AGCCAAGCCTTTCTGTTGCCTCGAGCTGCTCGGTCAGAT---------CCCCCTGAACGG
AAATGGGCAGAAGCAGCAGTCGTCCCCCCTGCCCACTGCAGGAGTTGTGGAGGCTGT---
---------GGCCGTGAGGGATTGAGGGCTGTGGCC---TCTTTTGGGGCTGCTCTTATC
TTCTTCCCCTGCCTGTTATATGGAGCTTATGCCTTCCTGCCTTTTGATGCGCCCCGGCTG
CCCACCATGAGTTCTCGACTTGTCTACACACTCCGCTGTGGGGTATTTGCCACTTTCCCC
ATAATTTTA------------------GGGCTTCTGGTCTACGGCCTGTCTCTCTTGTGC
TTTTCTGCACTTCATCCCTTTGGGGAACAACAGAGAGAAGTTGAAATCCACAGACGATAT
GTGACTCAGTCTGTCCAGCTCTTCATCCTCTATTTCTTCAACCTGGCAGTACTTGCCACT
TACCTGCCCCAGGATACCCTCAAGCTGCTACCCCTGCTCACTGGCCTCTTCGCCATATCT
CGGCTGGTGTATTGGTTGACTTTTGCAGTGGGCCGGTCCTTCCGGGGCTTTGGCTATGGG
CTGACCTTTCTGCCATTGCTCTCTATGTTGGTGTGGAACCTTTACTACATGTTCCTGGTG
GAGCCTGAGCGTATGTTCACTGCCACTGAAAGTCGACTTGACTACCCAGACCACGCTCGA
GCTGCT---GACTACAAGCCACATCTCTGGGGG
>Orangutan|ENSPPYG00000000722|ENSPPYT00000000868
ATGACAGAACAGGAGACCCTGGTCCTGCTGGAAGTG------AAGAGGTCTGATTCCCCA
GAGAAGAACTCACCCCAGACCTTG------------------------GTTCCCAATGGC
CGGCAGCCAGAAAGGGAAGGTGGAGCCGAATCCCCGGGAGCTGAGTCC------CTCAGA
GTGGGGTCTTCAGCTGGATCTCCCACAGCCATAGAGGGGGCTGAGGATGGTCTAGACAGC
ACAGTAAGCGAGGCTGCCACCTTGCCCTGG---------------GGGACTGGCCCTCAG
CCCAGTGCTCCGTTCCCGGATCCCCCTGGCTGGCGGGACATTGAACCAGAGCCCCCTGAG
TCAGAACCACTTACCAAGCTAGAGGAGCTGCCCGAAGATGATGCCAACCTGCTGCCTGAG
AAAGCGGCCCGTGCCTTCGTGCCTATTGACCTACAGTGCATTGAG---------------
CGGCAGCCCCAAGAAGACCTTATCGTGCGCTGTGAGGCAGGC---GAGGGCGAGTGCCGA
------ACCTTCATGCCCCCCCGGGTCACCCACCCCGAC---------CCCACTGAGCGC
AAGTGGGCTGAGGCAGTGGTGAGGCCGCCTGGC------TGTTCCTGTGGGGGCTGCGGG
AGCTGTGGAGACCGTGAGTGGCTAAGGGCTGTGGCC---TCTGTGGGAGCTGCACTCATC
CTCTTCCCTTGCCTACTATATGGGGCATATGCCTTCCTGCCATTTGATGTCCCACGGCTG
CCCACCATGAGTTCCCGCCTGATCTACACACTGCGCTGCGGGGTCTTTGCCACCTTCCCC
ATTGTGCTG------------------GGGATCCTGGTGTACGGGCTGAGCCTGTTATGC
TTTTCTGCCCTTCGGCCCTTTGGGGAGCCACGGCGGGAGGTGGAGATCCACCGGCAATAT
GTGGCCCAGTCGGTCCAGCTCTTTATCCTCTACTTCTTCAACCTGGCCGTGCTTTCCACT
TACCTGCCCCAGGATACCCTCAAACTGCTCCCCCTGCTCACTGGTCTCTTTGCCGTCTCC
CGGCTAATCTACTGGCTGACCTTCGCCGTGGGCCGCTCCTTCCGAGGCTTCGGCTACGGC
CTGACGTTTCTGCCGCTGCTGTCGATGCTGCTGTGGAACCTCTACTACATGTTCGTGGTG
GAGCCGGAGCGCATGCTCACTGCCACCGAGAGCCGCCTGGACTACCCGGACCACGCCCGC
TCGGCCTCTGACTACAGGCCCCGCCCCTGGGGC
>Platypus|ENSOANG00000009327|ENSOANT00000014839
ATGGTGGAACCCGAGACCCTGGCCCTCCTGGAGCTGGGGACGCCTGACCCGGAGCCCTCC
AAGAAGCGGCCTTCCCACCCCCTGCCCCAGCCCTCGGCGGCATCCCCCGCCCCCAATGGC
TCACTG---GACGGGGAAGGG---------GTGAACGGCGCAGGGGAG------GGGGAT
GCGACC------------------------------------------------------
------AGCGAGGCGGCCACCCTGCCCTGGAGCCCCCGCTCCCCGTCGACC---CCTCAG
CCCAGCGCGCCCCTGGCCGACCCC------------------------------------
TCTGAACCGCTGACCCTGCCC---------------------------------------
---GGGTCCCGGGCCGCGGTGCCCATCGACCCACAGTGTGTGGAGCTGTGTCCGGCCCCG
CCACGGCCTCCCGCCGACCTCATCGTCCGCTACGAGAGCGAG---ACGGGCCGC------
---------------CCCCCGGACCCTCCCCACCCGGCCGTGGTGGGGTCCCCCGGTCGC
AAGTGGGAGGCCGCGACCGGGGGGTCCCCAGGC------CGCAAGTGGGAG------GCC
GCGACCGGGGGGTCACCGGGCCGCAAGTGGGAGGCCGCGGCGGGAGGAACCCCGATGCCA
GCCCTTCCCGTTTCCATAACAGGC------------CTGTCTTTCCAACTTTCCCAAAAA
AAGGCTTTAGCTGGGTGGTGGATTCACACCCTGCGCTGCGGCGTCTTCGCCACCTTTCCC
ATAGTGCTGGTTATTACCCCCCGGGCAGGGCTGCTGGTACACGGCGTGTCCCTGCTGTGC
TTCGGCTCCCCGCGGCCGTTCGCCGCCCCGCGGCCGGAGGTGGAACTGCACCGCCGCTAC
GTGGGTCAGTCGGTCCAGCTCTTCGTCCTCTACTTCTTCAACCTGGCCGTGCTGGCCACC
CACCTGCCCCAGGACCGCCTCAAGCTGCTCCCGCTGCTCGCCGGCCTCTTCGCCATCTCC
CGGCTGGTGTACTGGCTGACCTTCGCCATGGGCCGTTCTTTCCGCGGCTTTGGGTTCGGG
CTGACGTTCCTGCCGCTGCTGGCCATGCTGGGGTGGAACCTGTACCACATGTTCCTAGTG
GAGCCGGAGCGCCTCTTCACCCCCGCC------------GACCCCTCCGACCTCACCCGG
GCCGGC------------CCCCGGCCCTGGGGC
>Rabbit|ENSOCUG00000012899|ENSOCUT00000012896
ATGACAGAGCCTGAGACCCTGGCCCTGCTGGAAGTG------AAGAGGCCTGAGGCCCCG
GAGAAGAGCCCACCCCAGGACCTG------------------------GTTCCCAATGGC
CGGCAGCCAGAAGGGGGAGGCGGGGCCGAGTCCCCTGAAGGCGGGTCC------CTCCAA
GTGGAGTCTTCAGCTGGCTCTGCCTCAGCCAGAGAGGCCACCGAGGATGGCCTGGACAGC
ACAGTGAGCGAGGCCGCCACCTTGCCCTGG---------------GGCACCGACCCCCAG
CCCACTGCGCCCTTCCCAGACCCTCCCGGCTGGAGGGACGTGGAGTCAGAGCCGCTCGAG
CCCGAGCTGCCCGTCAGGCCCGAGGGGCTGCCTGAGGATGATGCCAACCTGCTGCCTGCC
AAGGCTGCCCGGGCCTTCGTGCCCATCGACCTGCAGTGCATCGAG---------------
CGGCGGCCCCAGGAGGACCTCATCGTGCGCTGCGAGGCGGGC---GAGGGCGAGCGTCGG
------TCCTTCCTGCCCCCCCGGCTCCCCCACATTGAG---------CCCCCCGAGTGC
AAGTGGGCCGAGGCCGTGGTGAGGCCCCCCAGC------CGCTCCTGCGGGAGCTGCGGA
AGCTGCGGAGGCCGTGAGGGGCTGAGGGCTGTGGCC---TCGGTGGGAGCCGCCCTCGTC
CTCTTCCCGTGCCTGCTGTACGGAGCCTACGCCTTCCTGCCCTTCGACGCCCCACGGCTG
CCCACCCTGAGCTCCCGCCTGGTCTACACACTGCGCTGCGGGGTCTTTGCCACCTTCCCC
ATCGTGCTG------------------GGGCTCCTGGTGTACGGGCTGAGCCTGTTGTGC
TTTTCTGCCCTACGGCCCTTTGGAGAGCCCCGGCGGGAGGTGGAGATCCACCGGAGATAC
GTGGCCCAGTCGGTCCAGCTCTTCATCCTGTACTTCTTCAACCTGGCCGTGCTCTCCACC
TACCTGCCCCAGGACACCCTCAAGCTGCTCCCTCTGCTCACCGGCCTCTTCGCCGTCTCT
CGGCTGATCTACTGGCTGACCTTCGCCGTGGGCCGCTCCTTCCGCGGCTTCGGCTACGGC
CTCACCTTCCTGCCGCTGCTGTCCATGCTGGTGTGGAACCTCTACTACATGTTCGTGGTG
GAGCCCGAGCGCATGCTCACCGCTGCCGAGAGCCGCCTGGACTACCCGGACCACGCTCGC
TCGGCCTCGGACCACAGGCCCCGCCCCTGGGGC
>Rat|ENSRNOG00000019414|ENSRNOT00000026414
ATGACAGAACCGGAGACACTGGCCCTGCTGGACATG------AAGGACACTGAGATTTCA
GAGAAGAGCCCACCGCAGGCTTCA------------------------GTC---------
CTGCAGCCAGAGGAAGAAGGTGGGACTGAGTCCCCTGGAGCTGAGTCC------CTCAGA
GTGGGGTCTTCAGTAGGGTCTCCTACAGTCAGAGAGGGGCCTGAGGATGGACCAGACAGC
ACAATAAGTGAGGCTGCCACTTTACCTTGG---------------GGAACTGACCCCCAT
CCCAGCGCCCCACTTCCGGATCCCCCGGGCTGGCGAGATATTGGGCCAGAGCTCCTAGAG
TCAGAAGCACCTATTAAGTCGGAGGAACCACTCAAAGAGGATGCCAACCTGCTCCCTGAG
AAGACAGTTAGGGCCTTCGTGCCCATTGACCTACAGTGCATCGAG---------------
CGGAAGCCTCAGGAGGAGCGCATCAAGCATCGTGAGGCCGGA---CCAGGCGAGCTCAGG
------AATTTCTTGCCAGCCCGACTCAGCCACCCTGAG---------CCCCCAGAGCGC
AAGTGGGCTGAGGCAGTTGTGAGACCCCCTGGC------CGGTCCTGCGGGGGCTGTGGA
AGCTGTGGAGGCCGTGAGGCACTGAGAGCTGTAGCC---TCGGTGGTGGCTGCCCTCATC
TTCTTCCCCTGCCTGCTGTATGGAGCATACGCCTTCCTGCCTTTCGATGCTCCAAGGCTG
CCCACCATGAGCTCCCGCTTGGTCTATACCCTCCGCTGTGGGGTCTTTGCCACCTTCCCC
ATCGTGCTG------------------GGGCTCCTCGTGTACGGGCTGAGCCTATTGTGC
TTTTCTGCCCTTCGGCCCTTTGGAGAGCCGAGACGGGAAGTAGAGATCCACCGGCAGTAC
GTGGCCCAGTCTGTGCAGCTCTTCATCCTCTACTTCTTTAACCTGGCTGTGCTTTCCACC
TATCTGCCCCAGGACACGCTCAAGCTGCTCCCCCTGCTCACCGGTCTGTTTGCCATATCT
CGGCTGATATACTGGCTGACCTTTGCTGTGGGCCGCTCCTTCCGAGGCTTTGGCTACGGC
CTGACTTTCCTGCCGCTCTTGGCCATGCTGGTGTGGAACCTCTATTACATGTTCGTGGTG
GAGCCAGAGCGCATGCTCAGTGCCTCCGAGAGCCGCTTGGACTACCCCGACCATGTCCGG
TCTGTTTCTGACTACAGGCCCCGCTCATGGGGC
>Macaque|ENSMMUG00000000091|ENSMMUT00000000136
ATGACAGAACAGGAGACCCTGGCCCTGCTGGAAGTG------AAGAGGTCGGATTCCCCA
GAGAAGAGCTCACCCCAGGCCTTG------------------------GTTCCCAATGGC
CGGCAGCCAGAAGGGGAAGGTGGGGCCGAATCCCCAGGAGCTGAGTCC------GTCAGA
GTGGGGTCTTCAGCTGGGTCTCCCACAGCCATAGAGGGGGCTGAGGATGGTCTAGACAGC
ACAGTAAGCGAGGCTGCCACCTTGCCCTGG---------------GGGACCGGCCCTCAG
CCCAGTGCTCCGTTCCCGGATCCCCCTGGCTGGCGGGACATTGAACCAGAGCCCCCTGAG
TCAGAGCCACTTACCAAGCTAGAGGAGCTGCCCGAAGACGATGCCAACCTGCTGCCTGAG
AAAGCGGCCCGTGCCTTCGTGCCTATTGACCTACAGTGCATTGAG---------------
CGGCGGCCCCAAGAAGACCTTATCATGCGCTGTGAGGCAGGC---GAGGGCGAGTGCCGA
------ACCTTCATGCCCCCCCGGGCCACCCAGCCCGAC---------CCCACTGAGCGC
AAGTGGGCTGAGGCGGTGGTGAGGCCACCTGGC------CATTCCTGTGGGGGCTGCGGG
AGCTGTGGAGACCGTGAGTGGCTAAGGGCTGTGGCC---TCCGTGGGAGCTGCACTCATC
CTCTTCCCCTGCCTACTATATGGGGCATATGCCTTCCTGCCGTTTGATGTCCCACGGCTG
CCCACCATGACTTCCCGCCTGATCTACACACTCCGCTGCGGGGTCTTTGCCACCTTCCCC
ATTGTGCTG------------------GGGATCCTGGTGTACGGGCTGAGCCTGTTATGC
TTTTCTGCCCTTCGGCCCTTTGGGGAGCCACGGCGGGAAGTGGAGATCCACCGGCGATAT
GTGGCCCAGTCGATCCAGCTCTTTATCCTCTACTTCTTCAACCTGGCCGTGCTTTCCACT
TACCTGCCCCAGGACACCCTCAAACTGCTCCCTCTGCTCACTGGTCTCTTTGCCATCTCC
CGTCTGATCTACTGGCTGACCTTCGCCGTGGGCCGCTCCTTCCGCGGCTTCGGCTATGGC
CTGACGTTTCTGCCGCTGCTGTCAATGCTGATGTGGAACCTCTACTACATGTTCGTGGTG
GAGCCGGAGCGCATGCTCACTGCCACGGAGAGCCGCCTGGACTACCCGGACCACGCCCGG
TCGGCCTCCGACTACAGGCCCCGCCCCTGGGGC
>Marmoset|ENSCJAG00000005765|ENSCJAT00000011198
ATGACAGAACAGGAGCCCCTGGCCCTGCTGGAAGTG------AAGAGGTCTGAGGCCCCA
GAGAAGAGCTCGCCCCAGGCCTTG------------------------GTCCCCAATGGC
CAGCAGCCAGAAGGGGAAGGTGGAGTCGAGTCCCCGGGAGCTGAGTCC------CTCCAA
GTGGGATCTTCAGCTGGGTCTCCTACAGCCATAGAGGGAGCTGAAGATGGTCTAGACAGC
ACAGTAAGCGAGGCTGCCACCTTGCCCTGG---------------GGGACTGGCCCTCAG
CCCAGTGCTCCGTTCCCGGATCCCCCTGGCTGGCGGGACATTGAACCGGAGCCCCCTGAG
TCAGAACCACTTACTAAGCTAGAGGAGCTGACCGAAGATGATGCCAATCTGCTGCCTGAG
AAAGCAGCCCGTGCCTTCGTGCCTATTGACCTACAGTGCATTGAG---------------
CGGCGACCCCAAGATGACCTTATCGTGCGCTGTGAGGCAGGA---GAGGGCGAACGCCGA
------ACCTTTGTGCCCCCCCGGGCCACCCACCCCAAC---------TCCACTGAGTGC
AAGTGGGCTGAGGCAGTGGTGAGGCCGCCTGGC------CGTTCCTGTGGGGGCTGCGGA
AGCTGTGGAGACCGTGAATGGCTAAGGGCCGTGGCC---TCTGTGGGAGCTGCACTTCTC
CTCTTTCCCTGCCTACTATATGGGGCATATGCCTTCCTGCCCTTTGATGTGCCACGGCTG
CCCACCATGAGTTCCCGCCTGATCTACACACTGCGCTGCGGGGTCTTTGCCACCTTCCCC
ATTGTGCTG------------------GGGATCCTGGTGTACGGGCTGAGCCTGTTATGG
TTTTCTGCCCTTCGGCCCTTTGGGGAGCCACGGCGGGAGGTGGAGATCCACCGGCGATAT
GTGGCCCAGTCGGTCCAGCTCTTTATCCTCTACTTCTTCAACCTGGCCGTGCTTTCCACC
TACCTGCCCCAGGATACCCTCAAGCTGCTCCCCCTGCTCACTGGTCTCTTTGCCATCTCC
CGGCTGATCTACTGGCTGACCTTCGCCGTGGGCCGCTCCTTCCGAGGCTTCGGCTACGGC
CTGACGTTTCTACCGCTGCTGTCGATGCTGGTGTGGAACCTCTACTACATGTTCCTAGTG
GAGCCGGAGCGCATGCTCACTGCCACCGAGAGCCGCCTGGACTACCCGGACCACGCCCAC
TCGGCCTCCGACTACAGGCCCCGCCCCTGGGGC
>Microbat|ENSMLUG00000008551|ENSMLUT00000008542
ATGACAGAACCCGAAACCCTGAAGCTGCTGGAAGTG------AAGAGTCCCGAGGCCCCG
GAGAAGAGCCCACCCCAGGCCTTG------------------------GTCCCCAATGGC
AGGCAGCCGGAAGGGGAAGATGGGGCACAGTCCCCTGGTGCCGAGTCC------TCGAGA
GTGGAGTCTTCAGCTGGGTCTCCCGCAGCTAAAGAGGGGACTAGAGATGGTCTAGACAGC
ACAGTAAGCGAGGCTGCCACCCTGCCCTGG---------------GGGACTGGCCCCCCG
CCCAGTGCCCTGTTCCCAGATCCCCCTGGTTGGCGGGACATTGAGCCCGAGCCCCTCGAG
TTGGAGCCACTCAGCAAACTAGAGGAGTTGCCTGAAGATGATGCCAACCTGCTGCCTGAG
AAGGCAGCCCGGGCCTTCGTGCCCATCGACCTACAGTGCATTGAG---------------
CGACGGCCCCAGGAGGACCTTGCTGTGCGCTGTGAGGCGGGC---GAGGGCGAGCGCCGC
CGG---GCCTTCCTGCCCACCCGCACCGTCCACCCGGAG---------CCCTGTGAGCGC
AAGTGGGCTGAGGTTGTGGCGAGGCCGCCGGGC------CACCCCTGTGGGAGCTGCGGG
AGCTGTGGGGGCCATGAGAGCTTGAAGGCTGTGGGCCTTCGGGTGGGAGCCGCTCTCCTT
CTCTTCCCCTGCCTGCTGTATGGGGCCTACACCTTCCTGCCCTTCGAT---CCCCGGCTG
CCCACCATGAGCTCCCGCCTTGTCTACACACTGCGCTGCGGGGTCTTCGCCACCTTCCCC
ATCGTGCTG------------------GGGCTCCTGGTGTACGGGCTCAGCCTGCTGTGC
TTCTCCTCCCTGCGACCGTTTGAGGAGCCTCGGCGGGAGGTGGAGATCCACCGGCAGTAC
GTGGCCCAGTCGGTCCAGCTCTTCATCCTCTACTTCTTCAACCTGGCTGTGCTGTCCACC
TACCTGCCCCAAGACACCCTCAAGCTGCTCCCTCTGCTCACTGGCCTCTTCGCCGTCTCC
CGGTTGATATACTGGCTGACCTTTGCCATCGGCCGCTCCTTCCGTGGCTTTGGCTACGGC
CTGACATTCCTGCCCCTGCTGTCCATGCTAGTGTGGAACCTCTACTACATGTTCGTGGTG
GAGCCTGAGCGCATGTTCACTGCCACCGAGAGCCGCCTGGACTACCCCGACTATGCCCGC
------TCGGACTACAGGCCCCGCCCCTGGGGC
>Human|ENSG00000163472|ENST00000295694
ATGACAGAACAGGAGACCCTGGCCCTACTGGAAGTG------AAGAGGTCTGATTCCCCA
GAGAAGAGCTCACCCCAGGCCTTG------------------------GTTCCCAATGGC
CGGCAGCCAGAAGGGGAAGGTGGGGCCGAATCCCCGGGAGCTGAGTCC------CTCAGA
GTGGGGTCTTCAGCTGGATCTCCCACAGCCATAGAGGGGGCTGAGGATGGTCTAGACAGC
ACAGTAAGTGAGGCTGCCACCTTGCCCTGG---------------GGGACTGGCCCTCAG
CCCAGTGCTCCGTTCCCGGATCCCCCTGGCTGGCGGGACATTGAACCAGAGCCCCCTGAG
TCAGAACCACTTACCAAGCTAGAGGAGCTGCCCGAAGACGATGCCAACCTGCTGCCTGAG
AAAGCGGCCCGTGCCTTCGTGCCTATTGACCTACAGTGCATTGAG---------------
CGGCAGCCCCAAGAAGACCTTATCGTGCGCTGTGAGGCAGGC---GAGGGCGAGTGCCGA
------ACCTTCATGCCCCCCCGGGTCACCCACCCCGAC---------CCCACTGAGCGC
AAGTGGGCTGAGGCAGTGGTGAGGCCGCCTGGC------TGTTCCTGTGGGGGCTGCGGG
AGCTGTGGAGACCGTGAGTGGCTAAGGGCTGTGGCC---TCCGTGGGAGCCGCACTCATT
CTCTTCCCTTGCCTACTATACGGGGCATATGCCTTCCTGCCGTTTGATGTCCCACGGCTG
CCCACCATGAGTTCCCGCCTGATCTACACACTGCGCTGCGGGGTCTTTGCCACCTTCCCC
ATTGTGCTG------------------GGGATCCTGGTGTACGGGCTGAGCCTGTTATGC
TTTTCTGCCCTTCGGCCCTTTGGGGAGCCACGGCGGGAGGTGGAGATCCACCGGCGATAT
GTGGCCCAGTCGGTCCAGCTCTTTATTCTCTACTTCTTCAACCTGGCCGTGCTTTCCACT
TACCTGCCCCAGGATACCCTCAAACTGCTCCCTCTGCTCACTGGTCTCTTTGCCGTCTCC
CGGCTGATCTACTGGCTGACCTTTGCCGTGGGCCGCTCCTTCCGAGGCTTCGGCTACGGC
CTGACGTTTCTGCCACTGCTGTCGATGCTGATGTGGAACCTCTACTACATGTTCGTGGTG
GAGCCGGAGCGCATGCTCACTGCCACCGAGAGCCGCCTGGACTACCCGGACCACGCCCGC
TCGGCCTCCGACTACAGGCCCCGCCCCTGGGGC
>Orca|XP_004284611.1
ATGACAGAACCCGAGACCCTGGCCCTGCTGGAAGTG------AAGGGGCTGGAGGCCCTG
GAGAAGAGCCCACCCCAGGCTTTG------------------------GTCCCCAATGGC
CGGAAGCTGGAAGGGGAAGATGGGGTTGAGTCCCCTGGAGCTGAGTCC------TCCAGA
GCGGGATCTTCAGCTGGGTCTCCCACAGCCGGAGAGGGGACGGAGGATGGTCTAGACAGC
ACAGTAAGTGAGGCTGCCACCTTGCCCTGG---------------GGGACTGGCCCCCAG
CCCAGTGCCCCGTTCTCAGATCCCCCTGGCTGGAGGAACATTGAGCCTGAGCCCCTTAAG
TCAGAGCCACCCACCAAGCTAGAGGAGTTGCCTGAAGATGACGCCAGCCTGCTGCCCGAG
AAGGTGGCCCGGGCCTTCGTGCCCATCGACCTACAGTGCATTGAG---------------
CGGCGGCCCCAGGAAGACCTCATTGTGTGCTGCGAGGCCAGC---GAGGGTGAGCGCCGT
---CAGACCTTCCTGCCCACCCGGGCCACCCACCCTGAG---------CCCCCGGAGCGC
AAGTGGGCCGAGGCAGTGGTGAGGCCGCCTGGG------TACTCCTGTGGGTGCTGCAGG
GGACGTGGAGGCCATGAGGGGCTGAGGGCCATGGCC---TCGGTGGGAGCCGCCCTCATC
CTCTTTCCCTGCCTGCTCTATGGGGCATATGCCTTCCTGCCCTTCGATGCCCCGCGCCTG
CCGACCATGAGTTCCCGCCTCATCTACACGCTGCGCTGCGGGGTCTTTGCCACCTTCCCC
ATTGTACTG------------------GGGATCCTGGTGTACGGGCTGAGCCTGTTGTGC
TTTTCTGCCCTGCGGCCCTTTGGGGAGCCACGACGGGAGGTGGACATCCACCGGCGATAC
GTGGCCCAGTCGGTCCAGCTCTTCATCCTCTACTTCTTCAACCTGGCCGTGCTTTCCACC
TACCTGCCCCAAGACACCCTCAAACTGCTCCCTCTGCTCACTGGTCTCTTCGCCATCTCC
CGGCTGATATACTGGCTGACCTTTGCCGTGGGCCGCTCCTTCCGAGGCTTTGGCTACGGC
CTGACATTCCTGCCCCTGCTGTCCATGCTGGTGTGGAACCTCTACTATATGTTCGTGGTG
GAGCCCGAACGCATGCTCACTGCCTCCGAGAGCCGCCTGGACTACCCTGACCACGCCCGC
TCAGCCTCAGACTACAGGCCTCGCTCCTGGGGC
>Chimp|ENSPTRG00000001453|ENSPTRT00000002674
ATGACAGAACAGGAGACCCTGGCCCTACTGGAAGTG------AAGAGGTCTGATTCCCCA
GAGAAGAGCTCACCCCAGGCCTTG------------------------GTTCCCAATGGC
CGGCAGCCAGAAGGGGAAGGTGGGGCCGAATCCCCGGGAGCTGAGTCC------CTCAGA
GTGGGGTCTTCAGCTGGATCTCCCACAGCCATAGAGGGGGCTGAGGATGGTCTAGACAGC
ACAGTAAGTGAGGCTGCCACCTTGCCCTGG---------------GGGACTGGCCCTCAG
CCCAGTGCTCCGTTCCCGGATCCCCCTGGCTGGCGGGACATTGAACCAGAGCCCCCTGAG
TCAGAACCACTTACCAAGCTAGAGGAACTGCCCGAAGACGATGCCAACCTGCTGCCTGAG
AAAGCGGCCCGTGCCTTCGTGCCTATTGACCTACAGTGCATTGAG---------------
CGGCAGCCCCAAGAAGACCTTATCGTGCGCTGTGAGGCAGGC---GAGGGCGAGTGCCGA
------ACCTTCATGCCCCCCCGGGTCATCCACCCTGAC---------CCCACTGAGCGC
AAGTGGGCTGAGGCAGTGGTGAGGCCGCCTGGC------TGTTCCTGTGGGGGCTGCGGG
AGCTGTGGAGACCGTGAGTGGCTAAGGGCTGTGGCC---TCCGTGGGAGCCGCACTCATT
CTCTTCCCTTGCCTACTATACGGGGCATATGCCTTCCTGCCGTTTGATGTCCCACGGCTG
CCCACCATGAGTTCCCGCCTGATCTACACACTGCGCTGCGGGGTCTTTGCCACCTTCCCC
ATTGTGCTG------------------GGGATCCTAGTGTACGGGCTGAGCCTGTTATGC
TTTTCTGCCCTTCGGCCCTTTGGGGAGCCCCGGCGGGAGGTGGAGATCCACCGGCGATAT
GTGGCCCAGTCGGTCCAGCTCTTTATTCTCTACTTCTTCAACCTGGCCGTGCTTTCCACT
TACCTGCCCCAGGATACCCTCAAACTGCTCCCTCTGCTCACTGGTCTCTTTGCCGTCTCC
CGGCTGATCTACTGGCTGACCTTTGCCGTGGGCCGCTCCTTCCGAGGCTTCGGCTACGGC
CTGACGTTTCTGCCGCTGCTGTCGATGCTGATGTGGAACCTCTACTACATGTTCGTAGTG
GAGCCGGAGCGCATGCTCACTGCCACCGAGAGCCGCCTGGACTACCCGGACCACGCCCGC
TCGGCCTCCGACTACAGGCCCCGCCCCTGGGGC
>Cow|ENSBTAG00000009436|ENSBTAT00000012416
ATGACAGAACCCGAGACCCTGGCCCTGCTGGAAGTG------AAGGGGCCTGAGACCCTG
GAGAAGAGCCCACCCCAGGCCTTG------------------------GTCCCCAATGGC
CGGAAGCTGGAAGGGGAAGATGAGGTTGAGTCCCTTGGAGCTGAGTCC------TCTAGA
GTGGGGTCTTCAGCTGAGTCTCCCACAGCCAGAGAGGGGACCGAGGATGGTCTAGACAGC
ACAGTAAGTGAGGCTGCCACTTTGCCTTGG---------------GGAACTGGACCCCAG
CCCAGTGCCCCGTTCCCAGATCCCCCGGGCTGGAGGAACATTGAGCCTGAGCCCCCCGAG
TCAGAGCCACCCACCAAACTAGAGGAGTTGCCTGAAGATGAAGCCAGCTTGCTGCCCGAG
AAGGCAGCCCGGGCCTTCGTGCCCATCGACCTACAGTGCATTGAG---------------
CGGCGGCCCCAGGAGGACCTCGTTGTGTGCTGTGAGGCCAGT---GAGGGCGAGCACCGC
---CGGACCTTCCTGCCTCCCCGGGCCACCCACCCTGAG---------CCCCCGGAGTGC
AAGTGGGCCGAAGCAGTGGTGAAGCCGCCTGGC------CACTCCTGTGGGGGCTGTGGG
GGCTGTGGAGGCCGAGAGGCGCTGAGGGCCGTGGCC---TCAGTGGGAGCCGCCCTCATC
CTCTTCCCCTGCCTGCTCTACGGGGCGTACGCCTTCCTGCCCTTCGATGCCCCACGCCTG
CCGACCATGAGTTCCCGCCTCATCTACACCTTGCGCTGTGGGGTCTTTGCCACCTTCCCC
ATTGTACTG------------------GGGATCCTGGTGTACGGGCTGAGCCTGCTGTGC
TTTGCTGCCCTTCGGCCCTTTGGGGAGCCACGGCGGGAGGTGGAGATCCACCGGCAATAT
GTGGCCCAGTCGGTCCAGCTCTTCATCCTCTACTTCTTCAACCTGGCCGTGCTTTCCACC
TACCTGCCTCAAGATGCCCTCAAACTGCTCCCTCTACTCACTGGTCTCTTTGCCATCTCC
CGGCTCATATACTGGCTGACCTTCGCTGTGGGCCGCTCCTTCCGAGGCTTTGGCTACGGC
CTGACGTTCCTGCCTCTGCTGTCCATGCTGCTGTGGAACTTCTACTACATGTTCGTGGTG
GAGCCCGAACGCATGCTCACTGCCTCCGAGAGCCGCCTGGACTACCCTGACCACGCCCGC
TCTGCCTCAGACTACAGGCCCCGCTCCCGGGGC
>Dog|ENSCAFG00000016836|ENSCAFT00000026648
ATGACAGAACCCGAAACCCTGGCCCTGCTGCAAGTG------AAGGGGTCTGAGGCTGTG
GAGAAGAGCCTGCCCCAGGCCCTG------------------------GTCCCCAATGGC
CAGCAGCCGGAAGAGGAAGGTGGGGCTGAGTCCCACAGAGCTGAGTCC------TCCGAG
ATGGGGTCTCCAGCTAGATCTCCTGTGGCTGGAGAGGGGGCTGAGGATGGTCTCAACAGC
ACAGTGAGTGAGGCTGCCACCTTGCCATGG---------------GGGACCGGCCCCCAG
CCCAGCGCCCCATTCCCAGACCCCCCAGGCTGGCGGGACATCGAGCCAGAGCCACTCCGG
TCGGAGCCACCCACCAAGCTAGAGGAGCTGTGCGAAGATGATGCCAACTTGCTGCCCGAG
AAGGTGGCCCGGGCCTTTGTACCCATCGACCTGCAGTGCATCGAG---------------
CGGCGGCCCCAGGAGGACTCAGCTGTGCACTGTGAGGCGGGC---GAGGGCGAGCGCAGA
CGG---GCCTGCCTGTCCTCCCGGGCTGCTCAGCCTGAG---------CCCCGCGAGCGC
AAGTGGGCTGAGGCCGTGGTGAAGCCGCCTGGC------CGCTCCTGCAGGGGCTGCAGG
GGCTGCGGGGGCCGGGAGGGGCTGAGAGCCGTGGCC---TCCATGGGGGCCGCCCTTGTC
CTCTTTCCCTGCCTGCTGTATGGGGCCTACACTTTCCTGCCCTTCGACGCTCCTCGGCTG
CCTACCATGAGCTCTCGCCTCATCTACACGCTGCGCTGCGGGGTCTTTGCCACCTTCCCC
ATTATCCTG------------------GGGCTCCTGGTGTATGGGCTGAGTCTGCTGTGC
TTCTCGGCCCTGCGGCCTTTTGGGGAGCCGCGGCGGGAGGTGGAGATCCACAGGCGGTAT
GTGGCCCAGTCAGTCCAACTCTTCATCCTGTACTTCTTCAACATGGCTGTGCTTTCCACC
TACCTGCCCCAAGAGACCCTCAAACTGCTCCCTCTGCTCACTGGTCTCTTTGCTGTCTCC
CGGCTCATTTACTGGCTGACCTTTGCCGTGGGCCGCTCCTTCCGAGGCTTTGGCTATGGC
CTCACGTTCCTGCCCCTGCTGGCCATGCTGGTGTGGAACCTTTACTACATGTTCCTGGTG
GAGCCTGAGCGCATGCTAACTGCGGCTGAGAGCCGCCTGGACTACCCCGACCATGCCCGC
TCAGCCTCGGAGCACAGGCCAAGGCCCTGGGGC
>Elephant|ENSLAFG00000027928|ENSLAFT00000037282
ATGACCAAACCTGAGACCGTAGCCCTGTTGGAAGTG------AAGGGGTCCGAGGCTTTG
GAAAAGAGCCCACCTCAGGCTTTG------------------------GTTCCCAATGGC
CAGCAGCCAGAAGGGGAAGGTGGGGCTGAGTCCCCCAGAGCTGAGTCC------CCCAGA
GTGGAGTCTTCGGTTGGGTCTCCCATGGCTGGAGAGGGGACTGAGGATGGTCTGGACAGC
ACAGTGAGCGAGGCTGCCACCTTGCCCTGG---------------GGGACTGGCCCCCAG
CCCAGTGCTCCGTTCCCAGACCCCCCCGGCTGGCGGGGCATTGGGCCAGAGTCCCTAGAG
TCAGAGCCACCTCCCAGGCCAGAGGAGCCATCCGAAGATGATGTGAACCTGCTGCCTGAG
AAGGCAGCCCGCGCCTTTGTGCCCATCGACCTACAATGCATTGAG---------------
CGGCGGCCCCAGGAGGACCTCATAGTGCGCTGTGAGTCAGGC---GAGGAGGAGCGCCGG
------GCCTTTCTGCCCACCCGGGCCACCCACCCTGAG---------CCCCCTGAGCGC
AAGTGGGCTGAGGCAGTGGTGAGGCCACCTAGC------CGGTCCTGCAAGGGCTGTGGG
AGC---------CGTGAGGGGCTGAGGGCCGTGGCC---TCGGTAGGGGCTGCCCTCATC
CTCTTCCCCTGCCTACTGTATGGGGCATATGCCTTCTTGCCCTTCGATGCCCCTCGGCTG
CCCACAGTGAGTTCCCGTCTGGTCTACACGCTGCGCTGCGGGGTCTTTGCCACCTTCCCC
ATCGTGCTG------------------GGAATCCTGGTATATGGGCTGAGCCTGCTGTGC
TTTTCTGCCCTACGGCCCTTTGGGGAGCCCCGGCGGGAGGTGGAGATCCACCGGCGATAT
GTGGCCCAGTCGGTGCAGCTCTTCATCCTCTACTTCTTCAACCTGGCCGTGCTTTCCACC
TACCTGCCCCAGGACACCCTCAAGCTGCTCCCACTGCTCACTGGCCTCTTTGCCATCTCC
AGGCTGATATACTGGCTGACCTTCGCCGTGGGCCGCTCCTTCCGAGGCTTTGGCTACGGC
TTGACGTTCCTGCCGCTGCTGGCCATGCTGGTGTGGAACCTCTACTACATGTTCGTGGTG
GAGCCCGAGCGCATGCTCACTGCGGCGGAGAGCCGCCTGGACTACCCGGACCACGCCCAC
TCCGCCTCCATCTACAGGCCCCGCCCCTGGGGC
>Bowhead|bmy_03411T0
ATGACAGAACCCGAGACCCTGGCCCTGCTGGAAGTG------AAGGGGCCCGAGGCCCTG
GAGAAGAGCCCACCCCAGGCTTTG------------------------GTCCCCAATGGC
CGGAAGCTGGAAGGGGAAGATGGGGTTGAGTCCCCTGGAGCTGAGTCC------TCCAGA
GCGGGATCTTCAGCTGGGTCTCCCACAGCCGGAGAGGGGACGGAGGATGGTCTAGACAGC
ACAGTAAGTGAGGCTGCCACCTTGCTCTGG---------------GGGACTGGCCCCCAG
CCCAGTGCCCTGTTCTCAGATCCCCCTGGCTGGAGGAACATTGAGCCTGAGCCCCTTGAG
TCAGAGCCACCCACCAAGCTAGAGGAGTTGCCCGAAGATGACGCCAGCCTGCTGCCCGAG
AAGGTGGCCCGGGCCTTCGTGCCCATCGACCTACAGTGCATTGAG---------------
CAGCGGCCCCAGGAAGACCTCATTGTGTGCTGTGAGGCCAGT---GAGGGTGAGCACCGC
---CAGACATTCCTGCCCACCCGGGCCACCCACCCTGAG---------CCCCCGGAGCGC
AAGTGGGCCGAGGCAGTGGTGAGGCCGCCTGGG------TACTCCTGTGAGTGCTGCAGG
GGATGTGGAGGCCATGAGGGGCTGTGGGCCATGGCC---TCGGTGGGAGCCGCCCTCATC
CTCTTCCCCTGCCTGCTCTATGGGGCATATGCCTTCCTGCCCTTCGATGCCCCGCGCCTG
CCGACCATGAGTTCCCGCCTCATCTACACGCTGCGCTGCGGGGTCTTTGCCACCTTCCCC
ATTGTACTG------------------GGGATCCTGGTGTACGGGCTGAGCCTGTTGTGC
TTTTCTGCCCTGCGGCCCTTTGGGGAGCCATGGCGGGAGGTGGAGATCCACCGGCGATAT
GTGGCCCAGTCGGTCCAGCTCTTCATCCTCTACTTCTTCAACCTGGCCGTGCTTTCCACC
TACCTGCCCCAAGATACCCTCAAACTGCTGCCTCTGCTCACTGGTCTCTTTGCCATCTCC
CGGCTGATATACTGGCTGACCTTTGCCGTGGGCCGCTCCTTCCGAGGCTTTGGCTACGGC
CTGACATTCCTGCCCCTGCTGTCCATGCTGGTGTGGAACCTCTACAATATGTTCGTGGTG
GAGCCCGAACGCATGCTCACTGCCTCCGAGAGCCGCCTGGACTACCCTGACCACGCCCGC
TCGGCCTCAGACCACAGGCCTCGCTCCTGGGGC
>Minke|BACU003942
ATGACAGAACCCGAGACCCTGGCCCTGCTGGAAGTG------AAGGGGCCCGAGGCCCTG
GAGAAGAGCCCACCCCAGGCTTTG------------------------GTCCCCAATGGC
CGGAAGCTGGAAGGGGAAGATGGGGTTGAGTCCCCTGGAGCTGAGTCC------TCCAGA
GCGGGATCTTCAGCTGGGTCTCCCACAGCCGGAGAGGGGACGGAGGATGGTCTAGACAAC
ACAGTAAGTGAGGCTGCCACCTTGCCCTGG---------------GGGACTGGCCCCCAG
CCCAGTGCCCCGTTCTCAGATCCCCCTGGCTGGAGGAACATTGAGCCTGAGCCCCTTGAG
TCAGAGCCACCCACCAAGCTAGAGGAGTTGCCCGAAGATGACACCAGCCTGCTGCCCGAG
AAGGTGGCCCGGGCCTTCGTGCCCATCGACCTACAGTGCATTGAG---------------
CGGCGGCCCCAGGAAGACCTCATTGTGTGCTGTGAGGCCAGT---GAGGGTGAGCACCGC
---CAGACACTCCTGCCCACCCGGGCCACCCACCCTGAG---------CCCCCGGAGCGC
AAGTGGGCCGAGGCAGTGGTGAGGCCGCCTGGG------TACTCCTGTGGGTGCTGCAGG
GGATGTGGAGGCCATGAGGGGCTGTGGGCCATGGCC---TCGGTGGGAGCCGCCCTCATC
CTCTTCCCCTGCCTGCTCTATGGGGCATATGCCTTCCTGCCCTTCGATGCCCCGCGCCTG
CCGACCATGAGTTCCCGCCTCATCTACACGCTGCGCTGCGGGGTCTTTGCCACCTTCCCC
ATTGTACTG------------------GGGATCCTGGTGTACGGGCTGAGCCTGTTGTGC
TTTTCTGCCCTGCGACCCTTTGGGGAGCCACGGCGGGAGGTGGAGATCCACCGGCGATAT
GTGGCCCAGTCGGTCCAGCTCTTCATCCTCTACTTCTTCAACCTGGCCGTGCTTTCCACC
TACCTGCCCCAAGATACCCTCAAACTGCTGCCTCTGCTCACTGGTCTCTTTGCCATCTCC
CGGCTGATATACTGGCTGACCTTTGCCGTGGGCCGCTCCTTCCAAGGCTTTGGCTACGGC
CTGACATTCCTGCCCCTGCTGTCCATGCTGGTGTGGAACCTCTACTATATGTTCGTGGTG
GAGCCCGAACGCATGCTCACTGCCTCCGAGAGCCGCCTGGACTACCCTGACCACGCCCGC
TCCGCCTCAGACCACAGGCCTCGCTCCTGGGGC
