# Supplementary material for: Insights into the Evolution of Longevity from the Bowhead Whale Genome
Source: Cell Rep. 2015 Jan 6;10(1):112–22. doi: 10.1016/j.celrep.2014.12.008 (PMC4536333; doi:10.1016/j.celrep.2014.12.008)
Supplement: Supplemental Folder 2. Species Used in the Analysis of Selective Pressure Variation, Single-Gene Orthologous Families Tested, Likelihood Ratio Tests, MAKER Parameters, and Full Assembly and Read Usage Data, Related to Experimental Procedures [file mmc3.zip › Tested SGOs/reciprocal_group_3166.2.fas]

>Gibbon|ENSNLEG00000006870|ENSNLET00000008768
ATGAAGCGCAGTTCAGTTTCCACCGGTGGTGCTGGCCGCCTCTCCATGCAGGAGTTAAGA
TCCCAGGATGTAAATAAACAAGGCCTCTATACCCCTCAAACCAAAGAGAAACCAACTTTT
GGAAAGTTGAGTATAAACAAACCGACATCT---------GAAAGAAAAGTCTCGCTATTT
GGCAAAAGAACTAGTGGGCATGGATCCCGGAATAGTCAACTTGGTATATTTTCCAGTTCT
GAGAAAATCAAGGACCCGAGACCACTTAATGACAAAGCATTCATTCAGCAGTGTATTCGA
CAACTCTGTGAGTTTCTTACAGAAAATGGTTATGCACATAATGTGTCCATGAAATCTCTA
CAAGCTCCCTCTGTTAAAGACTTCCTGAAGATCTTCACATTTCTTTATGGCTTCCTGTGC
CCCTCATACGAACTTCCTGACACAAAGTTTGAAGAAGAGGTTCCAAGAATCTTTAAAGAC
CTTGGGTATCCTTTTGCACTATCCAAAAGCTCCATGTATACAGTGGGGGCTCCTCATACG
TGGCCTCACATTGTGGCAGCCTTAGTTTGGCTAATAGACTGCATCAAGATACATACTGCC
ATGAAAGAAAGCTCACCTTTATTTGATGATGGGCAGCCTTGGGGAGAAGAAACTGAAGAT
GGAATTATGCATAATAAGTTGTTTTTGGACTACACCATAAAATGCTATGAGAGTTTTATG
AGTGGTGCTGACAGCTTTGATGAGATGAATGCAGAGCTGCAGTCAAAACTGAAGGATTTA
TTTAATGTGGATGCTTTTAAGCTGGAATCATTAGAAGCAAAAAACAGAGCATTGAATGAA
CAGATTGCAAGATTGGAACAAGAAAGAGAAAAAGAACCGAATCGTCTAGAGTCGTTGAGA
AAACTGAAGGCTTCCTTACAAGGAGATGTTCAAAAGTATCAGGCATACATGAGCAATTTG
GAGTCTCATTCAGCCATTCTTGACCAGAAATTAAATGGTCTCAATGAGGAAATTGCTAGA
GTAGAACTAGAATGTGAAACAATAAAACAGGAGAATACTCGACTACAGAATATTATTGAC
AACCAGAAGTACTCAGTTGCAGACATTGAGCGAATAAATCATGAAAGAAATGAATTGCAG
CAGACTATTAACAAATTAACCAAGGACCTGGAAGCTGAACAGCAGAAGTTGTGGAATGAG
GAATTAAAATATGCCAGAGGCAAAGAAGCGATTGAAACACAATTAGCAGAGTATCACAAA
TTGGCTAGAAAATTAAAACTTATTCCTAAAGGTGCTGAGAATTCCAAAGGTTATGACTTT
GAAATTAAGTTTAATCCCGAGGCTGGTGCCAACTGCCTTGTCAAATACAGGGCTCAAGTT
TATGTACCTCTTAAGGAACTCCTGAATGAAACTGAAGAAGAAATTAATAAAGCTCTAAAT
AAAAAAATGGGTTTGGAGGATACTTTAGAACAATTGAATGCAATGATAACAGAAAGCAAG
AGAAGTGTGAGAACTCTGAAAGAAGAAGTTCAAAAGCTGGATGATCTTTACCAACAAAAA
ATTAAAGAAGCAGAGGAAGAGGATGAAAAATGTGCCAGTGAGCTTGAGTCCTTGGAGAAA
CACAAGCACCTGCTAGAAAGTACTGTTAACCAGGGGCTCAGTGAAGCTATGAATGAATTA
GATGCTGTTCAGCGGGAATACCAGCTAGTTGTGCAAACCACGACTGAAGAAAGACGAAAA
GTGGGAAATAACTTGCAACGTCTGTTAGAGATGGTTGCTACACATGTTGGGTCTGTAGAG
AAAAATCTTGAGGAGCAGATTGCTAAAGCTGATAGAGAATATGAAGAATGCATGTCAGAA
GATCTCTCGGAAAATATTAAAGAGATTAGAGATAAGTATGAGAAGAAAGCTGCTCTAATT
AAATCTTCTGAAGAA------------------
>Gorilla|ENSGGOG00000000939|ENSGGOT00000000947
ATGAAGCGCAGTTCAGTTTCCAGCGGTGGTGCTGGCCGCCTCTCCATGCAGGAGTTAAGA
TCCCAGGATGTAAATAAACAAGGCCTCTATACCCCTCAAACCAAAGAGAAATCAACCTTT
GGAAAGCTGAGTATAAACAAACCGACATCT---------GAAAGAAAAGTCTCGCTATTT
GGCAAAAGAACTAGTGGACATGGATCCCGGAATAGTCAACTTGGTATATTTTCCAGTTCT
GAGAAAATCAAGGACCCGAGACCACTTAATGACAAAGCATTCATTCAGCAGTGTATTCGA
CAACTCTGTGAGTTTCTTACAGAAAATGGTTATGCACATAATGTGTCCATGAAATCTCTA
CAAGCTCCCTCTGTTAAAGACTTCCTGAAGATCTTCACATTTCTTTATGGCTTCCTGTGC
CCCTCATACGAACTTCCTGACACAAAGTTTGAAGAAGAGGTTCCAAGAATCTTTAAAGAC
CTTGGGTATCCTTTTGCACTATCCAAAAGCTCCATGTACACAGTGGGGGCTCCTCATACA
TGGCCTCACATTGTGGCAGCCTTAGTTTGGCTAATAGACTGCATCAAGATACATACTGCC
ATGAAAGAAAGCTCACCTTTATTTGATGATGGGCAGCCTTGGGGAGAAGAAACTGAAGAT
GGAATTATGCATAATAAGTTGTTTTTGGACTACACCATAAAATGCTATGAGAGTTTTATG
AGTGGTGCCGACAGCTTTGATGAGATGAATGCAGAGCTGCAGTCAAAACTGAGGGATTTA
TTCAATGTGGATGCTTTTAAGCTGGAATCATTAGAAGCAAAAAACAGAGCATTGAATGAA
CAGATTGCAAGATTGGAACAAGAAAGAGAAAAAGAACCGAATCGTCTAGAGTCGTTGAGA
AAACTGAAGGCTTCCTTACAAGGAGATGTTCAAAAGTATCAGGCATACATGAGCAATTTG
GAGTCTCATTCAGCCATTCTTGACCAGAAATTAAATGGTCTCAATGAGGAAATTGCTAGA
GTAGAACTAGAATGTGAAACAATAAAACAGGAGAACACTCGACTACAGAATATCATTGAC
AACCAGAAGTACTCAGTTGCAGACATTGAGCGAATAAATCATGAAAGAAATGAATTGCAG
CAGACTATTAATAAATTAACCAAGGACCTGGAAGCTGAGCAACAGAAGTTGTGGAATGAG
GAGTTAAAATATGCCAGAGGCAAAGAAGCGATTGAAACACAATTAGCAGAGTATCACAAA
TTGGCTAGAAAATTAAAACTTATTCCTAAAGGTGCTGAGAATTCCAAAGGTTATGACTTT
GAAATTAAGTTTAATCCTGAGGCTGGTGCCAACTGCCTTGTCAAATACAGGGCTCAAGTT
TATGTTCCTCTTAAGGAACTCCTGAATGAAACTGAAGAAGAAATTAATAAAGCCCTAAAT
AAAAAAATGGGTTTGGAGGATACTTTAGAACAATTGAATGCAATGATAACAGAAAGCAAG
AGAAGTGTGAGAACTCTGAAAGAAGAAGTTCAAAAGCTGGATGATCTTTACCAACAAAAA
ATTAAGGAAGCAGAGGAAGAGGATGAAAAATGTGCCAGTGAGCTTGAGTCCTTGGAGAAA
CACAAGCACCTGCTAGAAAGTACTGTTAACCAGGGGCTCAGTGAAGCTATGAATGAATTA
GATGCTGTTCAGCGGGAATACCAACTAGTTGTGCAAACCACGACTGAAGAAAGACGAAAA
GTGGGAAATAACTTGCAACGTCTGTTAGAGATGGTTGCTACACATGTTGGGTCTGTAGAG
AAACATCTTGAGGAGCAGATTGCTAAAGTTGATAGAGAATATGAAGAATGCATGTCAGAA
GATCTCTCAGAAAATATTAAAGAGATTAGAGATAAGTATGAGAAGAAAGCTACTCTAATT
AAGTCTTCTGAAGAA------------------
>Guinea_Pig|ENSCPOG00000005838|ENSCPOT00000005901
ATGAAGCGCAGTTCTGTTTCCAGTGGTGGTGCTGGCCGCCTCTCCATGCAGGAGTTAAGA
TCCCTGGACATGAATAAACCAGGCCTTTATACCCCTCAAACCAAAGAGAAACCAAGCTTC
AGCAAGTTGAGTATAAACAAATCTACATCT---------GAGAGAAAAGTCTCTGTATTT
GGTAAAAGAACCAGTGGACATGGATCCCGGAATAGTCAACTCGGTATATTTTCCAGTTCT
GAAAAAATCAAGGACCCAAGACCACTTAACGACAAAGCATTCATTCAACAGTGTATTCGA
CAACTTTGTGAGTTTCTTACAGAAAATGGTTATGTATACAATGTATCCATGAAATCTCTC
CAAGCTCCCTCTGTCAAGGACTTCCTAAAGATCTTCACTTTTCTTTATGGTTTCCTATGC
CCGTCATATGAGCTTCCAGACACAAAATTTGAAGAAGAGGTACCAAGAATTTTTAAAGAC
CTTGGGTATCCTTTTGCTCTGTCCAAAAGCTCCATGTACACAGTGGGAGCCCCTCACACC
TGGCCGCACATTGTGGCAGCCTTGGTTTGGCTAATAGACTGCATCAAGATACACAATGCC
ATGAAAGAAAACTCACCTTTGTTTGACGATGGACAGCCTTGGGTGGAAGAAACTGAAGAT
GGAATTATACATAATAAGTTGTTTCTGGACTACACCATTAAGTGCTATGCGAGCTTCATG
GCTGGCGCGGACTCCTTTGACGAGATGAACTCAGAGTTGCAGTCCAAGCTGAAGGATTTA
TATAATGTAGATGCCGCCAAGCTGGAATCATTAGCCGCAAAAAACAAAGCACTAAATGAG
CAGATCGCAAGACTGGAGCACGAAAGAGAAAAAGAACCGAATCGTCTAGAGTCTTTGAGG
AAGCTGAAAACTTCCCTACAAGCAGATGTTCAAAAATACCAATCATACATGAGCAACTTG
GAGTCTCATTCAGCTATTCTTGACCAGAAACTGAGTGGTCTCGATGAAGAAATTTCTAGA
GTAGAAGTAGAATGTGAAACAATAAAACAGGAGAATGCCCGGCTACAGAATATTGTGGAT
AACCAGAAATACTCTGTCGCCGACATTGAGAGAATAAATCATGAAAAAAATGACTTGCAA
CAAACCATCAATAAACTCACCAAGGACCTGGAGGCCGAGCAGCAGCAGCTGTGGGACGAG
GAGCTCAAGTACGCCAGAGCCAAAGAGGCGATTGAAACACAATTAGCAGAGTATCACAAG
GTGGCTAGAAAACTGAAACTTATCCCAAAAGGTGCTGAGAATTCCAAAGGTTACGACTTT
GAAATTAAGTTCAATCCCGAAGCCGGTGCCAACTGCCTTGTCAAATACAGGGCGCAAGTT
TACGTACCTCTCAAAGAACTCCTGAATGAAAATGAAGAACAAATTAATAAAGCTCGAAAT
AAGAAAATGGGTTTGGAGGATACTTTAGAACAATTGAATACAATGTTAACAGAAAGCAAG
AGGAGTGTACGAACGCTGAAGGAAGAAGTTCAAAAGCTGGATGATCTGTACCAACAGAAA
GTTAAGGAAGCCGAGGAAGAGGACGAGAAATGTGCCAGCGAGCTGGAGTCCTTGGAGAAG
CACAAGCATCTGCTGGAGAGCGCCGTGAATGAGGGCCTCAGCGAGGCGATGGCCGAGCTG
GACGCTGTGCAGCGGGAGTACCAACTAGTCGTGCAGACCACAACTGAGGAAAGAAGGAAA
GTGGGAAGTAACTTGCAGCGTCTCCTAGAGATGGTCGCCATCCATGTAGGGTCCGTGGAG
AAACATCTTGAGGAGCAGAATACTAAAGCTGATAGAGAGTACGAGGAATGCATGTCTGAA
GATCTTTTGGAAAATATTAGAGAGATTGCAGAAAAATATAAGAAGAATGCTGCTCTCCTG
AAGGCTTCTGATGAA------------------
>Horse|ENSECAG00000008827|ENSECAT00000009292
------------------------------------------------------------
---------------------------------------AGCAAAGAGAAACCAGCCTTT
GGAAAGTTGAATATAAGCAGACCCACATCT---------GAAAGAAAAGTCTCTGTATTT
GGTAAAAGAACTAGTGGACATGGATCCCGGAATAGTCAATTTGGTATATTTTCCAATTCT
GAAAAAATCAAGGACCCAAGACCACTTAATGACAAAGCATTCATTCAGCAGTGTATTCGA
CAACTCTGTGAGTTTCTTACAGAAAATGGCTATGCGTATAGTGTGTCCATGAAGTCCCTA
CAAGCTCCTTCTGTTAAAGACTTCCTAAAGATCTTCACTTTTCTTTATGGCTTCCTCTGC
CCTTCGTATGAACTTCCTGACACCAAGTTTGAAGAAGAGGTTCCAAGAATCTTTAAAGAT
CTTGGGTATCCTTTTGCATTATCCAAAAGCTCCATGTATACAGTAGGGGCCCCTCATACA
TGGCCTCACATTGTGGCAGCATTGGTTTGGCTGATAGACTGCATCAAGTTACACACTGCC
ATGAAAGAAAGCTCCCCTATATTTGATGATGGACAGCCTTGGGGAGAAGAAACTGAAGAT
GGAATTATGCATAATAAGTTGTTTTTGGACTACACCATAAAATGCTACGAGAGTTTCATG
ACTGGTGCCGACAGCTTTGAAGAGATGAATGCAGAGTTGCAGTCGAAGCTGAAGGATTTA
TTTAATGTAGATGCTTCCAAGCTGGAATCGTTAGCAGCAAAAAACAAAGCATTGAATGAA
CAGATTGCAAAACTGGAACAAGAAAGAGAGAAAGAACCGAATCGTCTAGAGTCATTGAGA
AAACTGAAAGCTTCCTTACAAGCAGATGTTCAAAAATATCAGGCATACATGAGCAATTTG
GAGTCTCATTCAGCCATTCTTGACCAGAAATTGAGTGGTCTTGATGAAGAAATTTCTAGA
GTAGAAATAGAGTGTGAAACAATGAAACAGGAGAATACTCGACTACAAAATATTGTTGAT
AATCAGAAGTACTCAGTTGCAGACATTGAGAGAATAAATCATGAAAGAAATGAATTGCAG
CAGACCATTAATAAATTAACCAAGGACCTGGAGGCTGAACAACAACAGTTGTGGAATGAG
GAGCTAAAATATGCCAGAGGCAAAGAGGCGATTGAAACACAATTAGCAGAGTATCACAAA
TTGGCTAGAAAATTAAAACTTATTCCTAAGGGTGCTGAGAATTCCAAAGGTTATGACTTT
GAAATTAAGTTTAATCCTGAAGCTGGAGCCAACTGCCTTGTCAAATACCGAGCTCAAGTT
TATGTACCACTCAAGGAACTCCTGAATGAAACTGAAGAAGAAATTAATAAAGCTTTAAAT
AAAAAAATGGGGCTAGAGGATACCTTAGAACAATTAAATACAATGATAACTGAAAGCAGG
AGAAGTGTAAGATCTCTGAAAGAAGAAGTTCAAAAGCTGGATGATCTTTACCAACAAAAA
GTTAAGGAAGCTGAGGAAGAGGACAAAAAATGTGCCAATGAGCTGGAATCCTTGGAGAAA
CACAAGCACCTGCTAGAAAGTGCTGTTAATGAGGGCCTCAGTGAAGCTATGAATGAATTA
GATGCTATTCAGCGGGAATACCAACTTGTTGTACAGACCACAACTGAAGAAAGACGAAAA
GTGGGAAATAACTTGCAGCGTCTTTTAGAGATGGTTGCTACACATGTAGGGTCTGTGGAG
AAACATCTGGAGGAGCAACTTGCTAAAGTTGATAGAGAGTTTGAAGAATACATGTCTGAA
GATCTCTTGGAAAATATTAGAGAGATTGGAGACAAGTATAAGAAGAAAGCTGCTCTACTT
AAGTCTTCTGATGAA------------------
>Mouse|ENSMUSG00000024056|ENSMUST00000024851
ATGAAGCGCAGTTCAGTTTCCACCTGTGGTGCTGGCCGCCTCTCTATGCAGGAGTTAAGG
ACCCTGGACCTCAATAAGCCAGGCCTTTATACCCCTCAAACCAAAGAAAGATCAACCTTT
GGAAAGCTGAGTACACACAAACCGACATCG---------GAAAGAAAAGTCTCAATATTT
GGGAAAAGGACTAGCGGACATGGATCCAGGAATAGTCAACTTGGTATATTTTCCAGTTCT
GAAAAAATCAAGGACCCAAGACCACTTAATGACAAAGCATTCATTCAGCAGTGTATTCGA
CAACTCTATGAGTTTCTTACAGAAAACGGTTATGTGTATAGTGTATCCATGAAGTCTCTG
CAAGCTCCATCCACTAAAGAGTTCCTAAAGATCTTCGCCTTTCTTTATGGCTTTCTGTGC
CCGTCGTATGAACTTCCTGGTACAAAATGTGAAGAAGAGGTCCCAAGAATTTTTAAAGCA
CTTGGGTATCCCTTCACACTGTCCAAGAGCTCCATGTATACAGTGGGAGCCCCTCACACG
TGGCCTCACATCGTGGCTGCCTTGGTGTGGCTCATAGACTGCATCAAGATTGATACTGCC
ATGAAAGAAAGCTCACCTTTATTTGATGATGGGCAGCTCTGGGGAGAAGAGACTGAAGAT
GGAATTAAACACAATAAGTTGTTTTTGGAGTACACCAAAAAGTGCTATGAGAAGTTCATG
ACCGGGGCCGACAGCTTTGAAGAAGAGGATGCTGAGCTGCAGGCGAAGCTGAAGGACTTG
TACAAGGTAGATGCGTCTAAGCTGGAGTCACTCGAAGCAGAAAACAAAGCACTAAATGAA
CAGATTGCAAGACTGGAGGAGGAAAGAGAAAGAGAACCGAACCGTCTGATGTCATTGAAG
AAACTGAAAGCGTCCTTACAAGCAGATGTTCAAAACTATAAAGCATACATGAGCAACTTG
GAGTCTCATTTAGCCGTCCTGAAACAGAAATCGAATAGTCTTGATGAAGAAATTGGTAGA
GTAGAACAAGAATGTGAAACTGTTAAACAGGAAAACACTCGACTACAGAGTATCGTTGAT
AACCAGAAGTATTCAGTCGCTGACATTGAGAGAATAAATCATGAGAAAAATGAATTGCAG
CAGACTATTAATAAATTAACCAAAGACCTGGAAGCCGAACAGCAACAGATGTGGAATGAA
GAATTAAAATACGCAAGAGGCAAAGAGGCGATTGAAGCGCAGCTAGCGGAGTACCACAAG
TTGGCTAGAAAATTAAAGCTTATCCCCAAAGGTGCTGAGAATTCCAAAGGTTACGACTTT
GAAATTAAGTTTAATCCTGAGGCGGGTGCCAACTGCCTTGTCAAATACAGGACTCAAGTG
TATGCACCGCTCAAAGAGCTCTTGAATGAAAGCGAAGAAGAAATTAACAAAGCTCTGAAT
AAAAAGAGGCATCTGGAGGATACTTTAGAACAACTGAACACCATGAAAACGGAAAGCAAG
AACACTGTGAGGATGCTGAAGGAGGAGATTCAGAAACTGGATGACCTTCACCAGCAGGCA
GTGAAGGAAGCTGAGGAAAAAGACAAGAAGAGTGCCAGTGAGCTTGAGTCCCTGGAGAAA
CACAAGCACCTGCTGGAGAGCGGGGTGAACGATGGCCTCAGCGAGGCCATGGATGAGTTG
GACGCCGTCCAGCGGGAATACCAGCTAACTGTGAAGACCACAACTGAAGAAAGAAGAAAG
GTGGAAAACAACTTACAACGTCTTTTGGAGATGGTCGCCACACACGTAGGGTCTTTGGAG
AAACATCTTGAAGAGGAGAATGCTAAAGCCGACAGAGAGTATGAAGAATTCATGTCTGAA
GATCTCCTGGAAAACATCAGGGAGATGGCAGAGAAGTATAAGAGAAATGCTGCCCAACTT
AAGGCTCCCGACAAA------------------
>Opossum|ENSMODG00000021471|ENSMODT00000027307
ATGAAGCGCAGTTCATTTTCGACTGGTGCTGCTGGCCGCCAGTCCATGCAGGCCTTGAGA
TCACAAGACTTCAATAAACAAGGTTTTTATACCCCACAAACCAAAGAAAGAACAACCTTT
GGGAAGTTGAATACTAATAGACGGACCCCTGGCACGTCAGAAAGGAAAATCAGCTTCTTT
GGTAAAAGAACTAGTGGGCCTGGATCCCGGAATAGTCTGCTTGGTGTATTTGGCGGCACT
GAAAAAATGAAAGACCCTAGACCACTTAATGACAAAGCATTCATTCAACAGTACATTCGA
CAACTCTGTGAGTTTCTTACAGAAAATGCATATGCCTACAGTGTATCCATGAAATCTCTT
CAAGCTCCATCTGTTAAAGACTTCCTAAAGATCTTCACCTTTATTTTTGATTTCTTATGG
CCTTCTTATGAGCTTCCTGTCACTAAGTTTGAAGAGGAGATTCCAAGAATTTTGAAAGAT
CTTGGGTATCCATTTGCTTTACCAAAAAGCTCCATGTATACAGTAGGAGCACCTCATACG
TGGCCTCATATGGTGGCAGGTTTGAATTGGCTTATAGACTGTGTTAAGCTCTACTTTTCT
AGGAAAGAAAGTTCACCTTCATTTGATGATGGACAGCCCTGGGGACCAGAAAGTGAAGAT
GGAATAATGCATAATAAGTTGTTTTTGGACTATACTGTAAAATGCTATGAAAATTTTATG
ACTGGTGCAGATACTTTTGAAGATTTAGATACAGAGTTACACTCAAAGCTAAAGGACTTG
TTTAACATAGATGATTTCCAAGTAGAATCTTTAGTTTTGGAAAACAAAAGGCTAAATGAA
GAAATTGCAAGGCTGGAACGAGAGAGAGAAAATGAGCCGAATCGTCTTGTATCACTAAGA
AAATTGAAAACATCTTTAAAAGCAGATGTTCAGAAGTACCAGGCATATATGAAAAATTTG
GAGGCACATTCTGCTGTTCTTCACCAGAAATCAAGTAGTCTAAATGGAGAAGTTCCTGCA
GCAGAACTGGAATTAGAAGCAATAAAGCAAGAAAATGCCCGGCTACAAAATATTATTGAT
ATCCAGAAGTATTCAGTTGCTGACATTGAAAGAATACATCATGAAAGAAATGAATTTCAA
CAAACCATCAAAAAGTTAACCACAGAACTAGAGGCAGAACAAAAGCAGTTATGGAATGAA
GAACTAAAATATGCAAGAACTAAGGAAGCGATTGAAGCACAACTGGCAGAATATCACAAA
CTTGCTCGAAAATTAAAACTTATTCCGAAGATTGCAGAAAATTACAAAGGTTATGACTTT
GAAATTAAGTTTAATCCTGAGACTGGTACAAACTATCCTGTCAAATATAGGACTCAAATC
TATATTCCACTAAAGGAGCTCCTGAACCAAAATGAAGAAGGAATAAGCAAAGTTCTACAT
AAAAAAATGGGCTCAGAAGAGACCCTAGAACAGGTGAACACAATGGTAACAGAAGTGAAG
AGGAATGTAAAAATGTTAAATGATGAAGTCCAAAAACTAAAGGATCTTAAACAACAAAAA
ATTAAGGAAGCTGAAGAGAAAGAAGGAAAATGTTCAACTGAGATGGAGTCCCTTGAAAAG
CATAAACATTTACTTGAAAATGGAGTTCATGAAGGCCTCAGTGAAGCTATGAGTGAATTG
GATGACATTCAACAGCAACGCCAGCTGGTGTTACAAACAACAACTGAAGAAAGACGAAAA
GTGAGCAATAACTTACAACGTCTCCTAGAAATGGTTGCTACCCATGTTGGATCTGTTGAA
AAGCACTTTGAAGAGCAAATTGTTAGAGTAGACAAAGAATGTGAAGAATTCATTGCTGAA
ATTTCCTTGGAAAATATTAAAGAAATCGTAGACAAATACAAAACAAAAGCTTCCATTATC
---TCTTCCAGCGAA------------------
>Orangutan|ENSPPYG00000009039|ENSPPYT00000010547
ATGAAGCGCAGTTCAGTTTCCACCGGTGGTGCTGGCCGCCTCTCCATGCAGGAGTTAAGG
TCCCAGGATGTAAATAAACAAGGCCTCTATACCCCTCAAACCAAAGAGAAACCAACCTTT
GGAAAGCTAAGTGTAAACAAACCGACATCT---------GAAAGAAAAGTCTCGCTATTT
GGCAAAAGAACTAGTGGACATGGATCCCGGAATAGTCAACTTGGTATATTTTCCAGTTCT
GAGAAAATCAAGGACCCGAGACCACTTAATGACAAAGCATTCATTCAGCAGTGTATTCGA
CAACTCTGTGAGTTCCTTACAGAAAATGGTTATGCACATAATGTGTCCATGAAATCTCTA
CAAGCTCCCTCTGTTAAAGACTTCCTGAAGATCTTCACATTCCTTTACGGCTTCCTGTGC
CCGTCATACGAACTTCCTGACACCAAGTTTGAAGAAGAGGTTCCAAGAATCTTTAAAGAC
CTTGGGTATCCTTTTGCACTATCCAAAAGCTCCATGTATACAGTGGGGGCTCCTCATACG
TGGCCTCACATTGTGGCAGCCTTAGTTTGGCTAATAGACTGCATCAAGATACATACTGCC
ATGAAAGAAAGCTCACCTTTATTTGATGATGGGCAGCCTTGGGGAGAAGAAACTGAAGAT
GGAATTATGCATAATAAGTTGTTTTTGGACTACACCATAAAATGCTATGAGAGTTTTATG
AGTGGTGCCGACAGCTTTGATGAGATGAATGCAGAGCTGCAGTCAAAACTGAAGGATTTA
TTTAATGTGGATGCTTTTAAGCTGGAATCATTAGAAGCAAAAAACAGAGCATTGAATGAA
CAGATTGCAAGATTGGAACAAGAAAGAGAAAAAGAACCGAATCGTCTAGAGTCGTTGAGA
AAACTGAAGGCTTCCTTACAAGGAGATGTTCAAAAGTATCAGGCATACATGAGCAATTTG
GAGTCTCATTCAGCCATTCTTGACCAGAAATTAAATGGTCTCAATGAGGAAATTGCTAGA
GTAGAACTAGAATGTGAAACAATAAAACAGGAGAACACTCGACTGCAGAATATTATTGAC
AACCAGAAGTACTCAGTTGCAGACATTGAGCGAATAAATCATGAAAGAAATGAATTGCAG
CAGACTATTAATAAATTAACCAAGGACCTGGAAGCTGAACAACAGAAGTTGTGGAATGAG
GAGTTAAAATATGCCAGAGGCAAAGAAGCGATTGAAACACAATTAGCAGAGTATCACAAG
TTGGCTAGAAAATTAAAACTTATTCCTAAAGGTGCTGAGAATTCCAAAGGTTATGACTTT
GAAATTAAGTTTAATCCCGAGGCTGGTGCCAACTGCCTTGTCAAATACAGGGCTCAAGTT
TATGTACCTCTTAAGGAACTCCTGAATGAAACTGAAGAAGAAATTAATAAAGCCCTAAAT
AAAAAAATGGGTTTGGAGGATACTTTAGAACAGTTGAATGCAATGATAACAGAAAGCAAG
AGAAGTGTGAGAACTCTGAAAGAAGAAGTTCAAAAGCTGGATGATCTCTACCAACAAAAA
ATTAAGGAAGCAGAGGAAGAGGATGAAAAATGTGCCAGTGAGCTTGAGTCCTTGGAGAAA
CACAAGCACCTGCTAGAAAGTACTGTTAACCAGGGGCTCAGTGAAGCTATGAATGAATTA
GATGCTGTTCAGCGGGAATACCAGCTGGTTGTGCAAACCACGACTGAAGAAAGACGAAAA
GTGGGAAATAACTTGCAACGTCTGTTAGAGATGGTTGCTACACATGTTGGGTCTGTAGAG
AAACATCTTGAGGAGCAGATTGCTAAAGCTGATAGAGAATATGAAGAATGCATGTCAGAA
GATCTCTTGGAAAATATTAAAGAGATTAGAGATAAGTATGAGAAGAAAGCTACTCTAATT
AAGTCTTCTGAAGAA------------------
>Platypus|ENSOANG00000010845|ENSOANT00000017186
ATGAGACGCAGCACGCTTACCGGCAGTGGCGCCGCCCGCCAGTCCATGCAGGCCCTGAGG
GCTCAGGATTCCAATAAACCGGGGCTCCACACACCCCAAACCAAAGAAAGACCAACATTT
GGGAAACTGAGTGTAAGTAAACCCCAGTCTGGTACCTCGGAAAGAAGAGTCAGCTTCTTT
GGCAAAAGAACAAGTGGTCCTGGATCACGCAACAGTCAATATGGAATATTT---GGCACT
GAAAAAATCAAGGATCCCAGACCACTTAATGACAAGGCCTTTATCCAACAGTATATCCGC
CAACTTTGTGAGTTTCTTTCAGAAAATGACTATGCTTTCAACGTGTCCATGAAATCTCTT
CAAGCACCATCCGTTAAAGACTTCCTAAAGATCTTCACCTTTATTTATCGTTTCTTGTGC
CCCTCTTATGAGCTTCCTGATGCTAAGTTTGAAGAAGAGGTTCCCCGAATCTTCAAAGAC
CTTGGGTATCCTTTTGCAATATCAAAAAGCTCCATGTACACCGTGGGGGCACCGCACACC
TGGCCTCAGATCGTGGCCGCCTTGGTTTGGCTGATCGACTGTGTCAAGCTATACCACGCC
AAGAAGGACAATTCACCGTCATTTGAAGATGGACAGCCCTGGGGAGGAGAGACCGAAGAT
GGAATTATTCATAATAAGTTGTTTTTGGACTACACTGTAAAGTGCTATGAGCATTTCATG
ACTGGTGCAGATTCCTTTGAAGAATTTGATGCAGAACTGGAGTCAAAGCTAAAAGACTTG
TATAATGTGGATGAATCCCATTTGGAGTCCATAACAATGGAAAACAAAAGATTGAATATA
GAAATTGCAAGACTAGAAAGAGAGAGAGAGAATGAGCCGAATCGGCTAGTATCGCTGAAA
AAACTGAAAACGTCCTTACAAGCAGATGTTCAGAAATATCAGGCTTATATGACCAATTTG
GAGTCTCATACAGGCATTCTCGACCAGAAGGTGAAAGATGTTTCAGAGGAGGTTGCTGCA
GCAGAGATGGAGCTTGAAGCGATAAAGCAGGAGAATGCCAAACTACAGCATACTTTCGAT
AACCAGAAGTACTCAGTTGCAGACATTGAAAGAATAAATCATGAAAGAAATGAGTTGCAG
CAGACCATCAACAAATTGACCAAAGAGCTGGAGGCCGAACAGCAGCAGCTCTGGAATGAG
GAGCTAAAATACGCTAGAAGCAAAGAGGGGATTGAAACCCAATTGGCAGAATATCACAAA
CTGGCCAGAAAACTAAAACTCATCCCCCAGAGTGCAGAGAATTCCAAAGGGTGTGACTAC
GAAATCAAGTTTAACCCTGAAGCCGGTCCCAATTGCCTAGTGAAATACAGAACTCAAATC
TACGTGCCTCTTAAGGAACGCTTGAACCAAACCGAAGATGAAATCAGTAAAGCGCTCCAT
AAGAAAATCGGTTTAGAGGATACTCTAGAGCAAGTGAACACCATGGTAGCAGAAAGCAAG
AGGACTGTAAAAATGTTGAAAGAAGAAATACAAAAGTTAGATGATCTTTACCAGCAGAAA
ATAAAGGAAGCGGAAGAAGAGGAGAAGAAGCGGGCTACTGAGCTCGAGTCCCTGGAGAAG
CACAAACATTTACTTGAGAGTGGGGTAAATGAAGGCCTCAGCGAAGCTACAAATGAACTG
AACGATATTCAGCGCCAATATCAAGTGGTCTTGCAGACGACAACTGAAGAAAGATGGAAA
ATCGGCATTAATGTGCAACGTCTCTTGGAGGTCGTTGCCACTCATGTAGAATCTGTGGAA
AAATACCTTGAGGAACAGATTCTCAGAGCGGACAGAGAATTTGAAGAATTTATGTCCGAG
GATTCCTTGAAAGATCTGAATGAAATCATAGACAAGTATAAACAGAAGGCTGCCATCCTG
---GAGACGGAAGAAGAAATGTTGACTCGCGAG
>Rabbit|ENSOCUG00000015410|ENSOCUT00000015415
ATGAAGCGCAGCTCAGTTTCCACTGGTGGTGCTGGCCGCCTCTCTATGCAGGAGTTACGA
TCGCAGGACCTCAACAGACAAAGCCTTCATACACCTCAGACCAAAGAGAAACCAACCTTT
GGAAAGTTGAGTGTAAACAAACCCACATCC---------GAAAGAAAAGTCTCCGTGTTT
GGTAAAAGAACTAGTGGACATGGATCCCGGAATAGTCAATTTGGTATATTTTCCAGTTCT
GAAAAAATCAAGGACCCAAGACCACTTAATGACAAAGCATTCATTCAGCAGTGTATTCGA
CAACTCTGTGAGTTTCTTACAGAAAATGGCTATGCATATAGTGTATCCATGAAATCTCTA
CAAGCTCCGTCTGTTAAAGACTTCCTAAAGATCTTCACTTTTCTTTATGGCTTCCTATGC
CCTTCATATGAACTTCCTGACACAAAATTTGAAGAAGAAGTTCCAAGAATCTTTAAAGAC
CTTGGGTATCCTTTTGCACTATCCAAAAGCTCCATGTATACAGTGGGGGCCCCTCATACA
TGGCCTCACATTGTGGCAGCCTTGGTTTGGCTGATAGACTGCATCAAGATATATTCTGCC
ATGAAAGAAAATTCACCTTTGTTTGATGATGGACAGCCATGGGGAGAAGAAACTGAAGAT
GGAATTATGCATAATAAGTTGTTTTTGGACTACACCATAAAATGCTATGAGAGTTTCATG
ACTGGTGCTGACAGCTTTGAAGAAATGAATGCAGAGTTGCAGTCAAAGCTGAAGGATTTA
TATAATGTAGATGCTTTCAAGCTGGAATCATTAGCAGCAAAAAACAAAGCATTAAATGAA
CAGATTGCAAGATTGGAACAAGAAAGAGAAAAAGAACCGAATCGTCTAGAGTCATTGAGA
AAACTGAAAACCTCCTTACAAGCAGATGTTCAGAAATATCAAGCATACATGAGCAATTTG
GAATCTCATTCAGCTATTCTTGACCAGAAATTGAATGGTCTCGATGAAGAAATTTCTAGA
GTAGAACTAGAATGTGAAACAATGAAGCAGGAGAATACTCGACTACAGAATATTGTTGAT
AACCAGAAGTACTCAGTCGCAGACATTGAGAGAATAAATCATGAAAAAAATGAGTTGCAG
CAGACCATTAATAAATTAACCAAGGACCTGGAATCTGAACAACAGCAGTTGTGGAATGAA
GAACTAAAGTATGCCAGAGGCAAAGAAACTATTGAAACACAACTAGCAGAGTACCACAAA
TTGGCTAGAAAATTAAAACTTATCCCTAAGGGTGCTGAGAATTCCAAAGGTTATGACTTT
GAAATTAAGTTTAATCCTGAAGCTGGTGCCAATTGCCTTGTCAAATATAGGGCTCAAGTT
TATGTACCTCTCAAGGAACTCCTGAATGAAAATGAAGAAGAAATTAATAAAGCTCTAAAT
AAAAAAATGGGTTTGGAGGATACTTTAGAACAATTGAACACAATGATAACAGAAAGCAAG
AGAGGTGTGAGAACTCTGAAAGAAGAAGTACAAAAGCTGGATGATCTTTACCAACAAAAA
GTTAAGGAAGCTGAGGAAGAGGATGAAAAATGTGCCAATGAGCTTGAATCCTTGGAGAAA
CACAAGAACCTGCTAGAGAGTGCTGTTAATGAGGGCCTCAGTGAAGCTATGAATGAATTA
GATGCTGTTCAGCGGGAATATCAACTAGTTGTGCAGACCACAACTGAAGAAAGACGAAAG
GTGGGAAATAACTTGCAGCGTCTTTTAGAAATGGTTGCTACACATGTAGGATCTGTGGAG
AAACATCTTGAGGAACAGATTGCTAAAGTTGATAGAGAGTATGAAGAATGCATGTCTGAA
GATCTCTGGGAAAATATTAGAGAGATTGCAGAAAAGTATAAGAAGAATGCTGCTCTCCTA
AAGGCCTCTGACGAA------------------
>Rat|ENSRNOG00000013727|ENSRNOT00000018644
------------------------------------------------------------
------------------------------------------------------------
------------------------------------------------------------
------------------------------------------------------------
------------------------------------------------------------
------------------------------------------------------------
------------------------------------------------------------
------------------------------------------------------------
------------------------------------------------------------
------------------------------------------------------------
------------------------------------------------------------
------------------------------------------------------------
------------------------------------------------------------
------------------------------------------------------------
------------------------------------------------------------
------------------------------------------------ATGAGCAATTTG
GAGTCTCATTCATCCATTCTGGAGCAGAAACTGAGCAGTCTTGATGAAGAGATTGGTAGA
CTGGAGCTAGAATGTGAGACAGTTAAACAGGAAAACACTCGACTACAGAGTGTTGTTGAT
AACCAGAAGTATTCGATCGCTGACATTGAGAGAATAAATCATGAGAAAAATGAATTGCAG
CAGACTATAAATAAATTAACCAAAGACCTGGAAGCCGAACAACAACAAATGTGGAATGAG
GAATTAAAATATGCCAGAGGCAAAGAGGCGATTGAAGCACAGTTAGCAGAGTACCACAAG
TTGGCTAGAAAACTGAAGCTTATCCCCAAGGGTGCTGAGAATTCCAAAGGTTATGACTTT
GAAATTAAGTTTAATCCTGAGGCTGGTGCCAACTGCCTTGTCAAATACAGGACTCAAGTG
TATGCACCTCTCAAAGAACTCTTGAATGAAATCGAAGAAGAAATTAACAAAGCTCTGAAT
AAAAAGATGGGTCTGGAGGATACTTTAGAACAACTGAACACCGTGAAAACAGAAAGCAAG
AGGGCTGTGAGAATGCTGAAGGAAGAGGTTCAAAAGCTGGACGACCTTTACCAACAAAAA
GTTAAGGAAGCTGAGGAAGAAGACAAGAAGTGTGCCAGTGAGCTTGACTCCCTGGAGAAA
CACAAGCACCTGCTGGAAAGCGCAGTGAACGAGGGTCTCAGCGAGGCCATGGGCGAGCTG
GACGCCGTCCAGCGGGAATACCAGTTAGCTGTGCAGACCACAACTGAAGAAAGAAGAAAG
GTGGGAAACAACTTACAACGTCTTTTGGAGATGGTTGCTACACATGTAGGGTCTTTGGAG
AAACACCTTGAAGAGCAGATTGTTAAAGCTGACAGAGAGTATGAGGAATGCACGTCTGAA
GATCTCTTGGAAAACATCAGAAGGATCGCAGAGAAGTATAAGAGCAACGCTGCCCAACTG
AAGGCCCCCGACAAA------------------
>Macaque|ENSMMUG00000018952|ENSMMUT00000026648
ATGAAGCGCAGTTCAGTTTCCACCGGTGGTGCTGGCCGCCTCTCCATGCAGGAGCTAAGA
TCCCAGGATGTAAATAAACAAGGCCTCTATACCCCTCAAACCAAAGAGAGACCAACCTTT
GGAAAGTTGAGTATAAACAAACCAACATCT---------GAAAGAAAAGTCTCACTATTT
GGCAAAAGAACTAGTGGACATGGATCCCGGAATAGTCAACTTGGTATATTTTCCAGTTCT
GAGAAAATCAAGGACCCGAGACCACTTAATGACAAAGCATTCATTCAGCAATGTATTCGA
CAACTCTGTGAGTTTCTTACAGAAAATGGTTATGCACATAATGTGTCCATGAAATCTCTA
CAAGCTCCCTCTGTTAAAGACTTCCTGAAGATCTTCACATTTCTTTATGGCTTCCTGTGT
CCCTCATATGAACTTCCTGACACAAAGTTTGAAGAAGAGGTTCCAAGAATCTTTAAAGAC
CTTGGGTATCCTTTTGCACTATCCAAAAGCTCCATGTATACAGTAGGGGCTCCTCATACG
TGGCCTCACATTGTGGCAGCCTTAGTTTGGCTAATAGACTGCATCAAGATACATACTGCC
ATGAAAGAAAGTTCACCTTTATTTGATGATGGGCAGCCTTGGGGAGAAGAAACTGAAGAT
GGAATTATGCATAATAAGTTGTTTTTGGACTACACCATAAAATGCTATGAGAGTTTTATG
AGTGGTGCCGACAGCTTTGATGAGATGAATGCAGAGTTGCAGTCAAAACTGAAGGATTTA
TTTAACGTGGATGCTTTTAAGCTGGAATCATTAGAAGCAAAAAACAGAGCATTGAATGAA
CAGATTGCAAGATTGGAACAAGAAAGAGAAAAAGAACCGAATCGTCTAGAGTCGTTGAGA
AAACTGAAGGCTTCCTTACAAGGAGATGTTCAAAAGTATCAGGCATACATGAGCAATTTG
GAGTCTCATTCAGCCATTCTTGACCAGAAATTAAATGGTCTCAATGAGGAAATTGCTAGA
GTAGAACTAGAATGTGAAACAATAAAACAGGAGAACACTCGACTACAGAATATTATTGAC
AACCAGAAGTACTCAGTTGCAGACATTGAGCGAATAAATCATGAAAGAAATGAATTGCAG
CAGACTATTAATAAATTAACTAAGGACCTGGAAGCTGAACAACAGAAGTTGTGGAATGAG
GAGTTAAAATATGCCAGAGGCAAAGAAGCGATTGAAACACAATTAGCAGAGTATCACAAA
TTGGCTAGAAAATTAAAACTTATTCCTAAAGGTGCTGAGAATTCCAAAGGTTATGATTTT
GAAATTAAGTTTAATCCCGAGGCTGGTGCCAACTGCCTTGTCAAATACAGGGCTCAAGTT
TATGTACCTCTTAAGGAACTCCTGAACGAAACTGAAGAAGAAATTAATAAAGCTCGAAAT
AAAAAAATGGGTTTGGAGGATACTTTAGAACAATTGAATGCAATGATAACAGAAAGTAAG
AGAAGTGTGAGAACTCTGAAAGAAGAAGTTCAAAAGCTGGATGATCTTTACCAACAAAAA
ATTAAGGAAGCAGAGGAAGAGGATGAAAAATGTGCCAGTGAGCTTGAGTCCTTGGAGAAA
CACAAGCACCTGCTAGAAAGTACTGTTAACCAGGGGCTCAGTGAAGCTATGAATGAATTA
GATGCTGTTCAGCGGGAATACCAACTAGTTGTGCAAACCACGACTGAAGAAAGACGAAAA
GTGGGAAATAACTTACAACGTCTGTTAGAGATGGTTGCTACACATGTCGGGTCTGTAGAG
AAACATCTTGAGGAGCAGATTGCTAAAGCTGATAGAGAATATGAAGAATGCATGTCAGAA
GATCTCTCAGAAAATATTAAAGAGATTAGAGATAAGTATGAGAAGAAAGCTGCTCTAATT
AAGTCTTCTGAAGAA------------------
>Marmoset|ENSCJAG00000000078|ENSCJAT00000000165
ATGAAGCGCAGTTCCGTTTCCACCGGTGGTGCTGGCCGCCTCTCCATGCAGGAGTTAAGA
TCCCAGGACTTAAATAGACAAGGCCTCTATACTCCTCAAACCAAAGAGAAACCAACCTTT
GGAAAGTTAAGTATAAACAAACCAACATCT---------GAAAGAAAAGTCTCGCTATTT
GGCAAAAGAACTAGTGGACATGGATCCCGGAATAGTCAATTAGGTATATTTTCCAGTTCT
GAGAAAATCAAGGACCCGAGACCACTTAATGACAAAGCATTCATTCAGCAGTGTATTCGA
CAACTCTGTGAGTTTCTTACAGAAAATGGTTATGCACATAATGTATCCATGAAATCTCTA
CAAGCTCCCTCTGTTAAAGACTTCCTGAAAATCTTCACGTTTCTTTATGGCTTCCTGTGC
CCCTCATATGAACTTCCTGACACGAAGTTTGAAGAAGAGGTTCCGAGAATCTTTAAAGAC
CTTGGGTATCCTTTTGCACTATCCAAAAGCTCCATGTATACAGTGGGGGCTCCTCATACA
TGGCCTCACATTGTGGCAGCCTTGGTTTGGCTAATAGACTGCATCAAGATACATAGTGCC
ATGAAAGAAAGCTCACCTTTATTTGATGATGGACACCCTTGGGGAGAAGAAAGTGAAGAT
GGAATTATGCATAATAAGTTGTTTTTGGACTACACCATAAAATGCTATGAGAGTTTTATG
AGTGGTGCCGACAGTTTTGAAGAGATGAATGCAGAGCTGCAGTCAAAACTCAAGGATTTA
TTTAATGTGGATGCTTTCAAGCTGGAATCATTAGAAGCAAAAAACAGAGCATTGAATGAA
CAGATTGCAAGATTGGAACAAGAAAGAGAAAAAGAACCGAATCGTCTAGAGTCGTTGAGA
AAACTGAAAGCTTCCTTACAAGGAGATGTTCAAAAGTATCAGGCATACATGAGCAATTTG
GAGTCTCATTCAGCCATTCTTGACCAGAAATTAAATGGTCTCAATGAGGAAATTGCTAGA
GTAGAACTAGAATGTGAAGCAATAAAACAGGAGAATACTCGACTACAGAATATTGTTGAC
AACCAGAAGTACTCAGTTGCAGATATTGAGCGAATAAATCATGAAAGAAATGAATTGCAG
CAGACTATTAATAAATTAACCAAGGACCTGGAGGCTGAACAACAGAAGTTGTGGAATGAG
GAGATAAAATATGCCAGAGGCAAAGAAGCGATTGAAACACAATTAGCAGAGTATCACAAA
TCAGCTAGAAAATTAAAACTCATTCCTAAAGGTGCTGAGAATTCTAAAGGTTATGACTTT
GAAATTAAGTTTAATCCTGAGGCTGGTGCCAGCTGTCTTGTCAAATACAGGGCTCAAGTT
TATGTACCACTTAAGGAACTCCTGAATGAAACTGAAGAAGAAATTAATAAAGCTCTAAAT
AAAAAAATTGTTTTGGAGGATACTTTAGAACAATTGAATGCAATGATAACAGAAAGCAGG
AGAAGTGTGAGAACTCTGAAAGAAGAAGTTCAAAAGCTGGATGATCTTTACCAACAAAAA
AATAAGGAAGCAGAGGAAGAGGATGAAAAATGTGCCAATGAGCTTGAGTCCTTGGAGAAA
CACAGGCACCTGCTAGAAAGTACTGTTAACCAGGGGCTCAGTGAAGCTATGAATGAATCA
GATGCTGTTCAGCGGGAACACCAAATAGTTATGCAAACCACGAGTGAAAAAAGACGGAAA
GTGGGAAATAACTTGCAACGTCTGATAGAGATGGTTGCTACACATGTCAGGTCTGTAGAG
AAACATCTTGAGGAGCAGATTGCTAAAGTTGATAGAGAATATAAAGAATGCATGTCAGAA
GATCTCTTGGAAAATATTAAAGAGATTAGAGATAAGTATAAGAAGAAAGCTGCTCTAATT
AAGGCTTCTGAAGAA------------------
>Microbat|ENSMLUG00000003354|ENSMLUT00000003363
ATGAAGCGCAGTTCAGTTTCTACCGGCGGTGCTGGCCGCCTCTCTATGCAGGAGTTAAGA
TCCCAAGACTTCAATAAACAAGGCCTCTACACCCCTCAGACCAAAGAAAAGCCATCCTTT
GGAAAGTTGAATATGACCAAACCCACATCT---------GAAAGAAAAGTCTCTCTATTT
GGTAAAAGAACTAGTGGAACTGGATCCCGGAATAGTCAATTTGGTATATTTTCC------
------GTTCAGGACCCAAGACCACTTAATGACAAAGCATTCATTCAGCAGTGTATTCGA
CTACTCTGTGAGTTCCTTACAGAAAATGGTTATGCATATAATGTATCCATGAAATCTCTA
CAAGCTCCTTCTGTTAAAGACTTCCTGAAGATCTTCACTTTTCTTTATGGCTTCCTGTGC
CCTTCGTATGAATTGCCTGACACAAAGTTTGAAGAAGAGGTTCCAAGAATCTTTAAAGGG
CTTGGGTATCCTTTTGCATTATCTAAAAGCTCCATGTATACAGTAGGGGCCCCTCATACA
TGGCCTCACATTGTGGCAGCCTTAGTTTGGCTAATCGACTGCATTAAGTTACATACTGCC
ATGAAAGAAAGCTCACCTTTATTTGATGATGGCCAGCCTTGGGGAGAAGAAACTGAAGAT
GGAATCATGTATAATAAGTTGTTTTTGGACTACACCGTAAAATGCTATGAGAGCTTCATG
ACTGGTGCCGACAGCTTTGAGGAGATGAATGCAGAGTTGCAGTCAAAGCTGAAGGATTTA
TTTAATGTAGATGCTTTCAAACTGGAATCATTAGCAGCAAAAAACAAAGCACTGAATGAA
CAGATCGCAAGATTGGAACAAGAAAGAGAAAAAGAACCGAATCGTTTAGAAACATTGAGA
AAACTGAAAGCTTCCTTACAAGCAGATGTTCAAAAATATCAGGCATACATGAGCAACTTG
GAGTCTCATTCAGCCATTCTTGACCAGAAATTGAATGGTCTTGATGAAGATATTTCTAGA
ATAGAACTAGAATGTGAAACAATGAAACAGGAGAATACTCGACTACAGAATATTGTTGAT
AACCAGAAGTACTCAGTTGCAGACATTGAGAGAATAAATCATGAAAGAAATGAATTGCAG
CAAACCATTAATAAATTAACCAAGGAATTAGAGGATGAACAGCAGCAGTTGTGGAATGAG
GAGTTAAAATATGCCAGAGGCAAAGAAGCGATTGAAACACAATTAGCAGAGTATCACAAG
TTGGCTAGAAAATTAAAACTTATTCCTAAGGGTGCTGAGAATTCCAAAGGTTATGACTTT
GAAATTAAGTTTTATCCTGAAGCTGGTGCCAACTGCCTTGTCAAATACAGAGCTCAAGTT
TATGTACCACTCAAGGAACTCTTGAACCAAACTGAAGAAGAAAGTAATAAAGCTCTAAAT
AAAAAAATGGGGTTAGATGATACTTTAGAACAATTAAATACAATGATAATGGAAAGCAGA
AGAAGTGTAAGAACTCTGAAAGAAGAAATTCAAAAGCTGGATGATCTTTACCAACAAAAA
GTGAAGGAAGCTGAGGAAGAGGACAACAAATGTGCCAATGAGCTGGAGTCCTTGGAGAAA
CACAAGCACATGCTGGAGAGTGCTGTTAATGAGGGCCTCAGTGAAACTATGAATGAATTA
GATTCTATTCAGCGGGAATACCAACTGGTTGTACAGACCACAACTGAAGAAAGACGAAAA
GTGGGAAATAACTTGCAGTGTCTTTTAGAGATGGTTGCCACACATGTAGGCTCTGTGGAG
AAACACCTTGAGGAGCAGATTGCTAAAGTTGATAGAGAGTATGAAGAGCATGTGTCTGAA
GATCTCTTGGAAAATATTAGAGAGATTGGAGAAAAGTATAAGAAGAAAGCTGCTCTAATT
AAATCTTCTGATGAC------------------
>Human|ENSG00000080986|ENST00000261597
ATGAAGCGCAGTTCAGTTTCCAGCGGTGGTGCTGGCCGCCTCTCCATGCAGGAGTTAAGA
TCCCAGGATGTAAATAAACAAGGCCTCTATACCCCTCAAACCAAAGAGAAACCAACCTTT
GGAAAGTTGAGTATAAACAAACCGACATCT---------GAAAGAAAAGTCTCGCTATTT
GGCAAAAGAACTAGTGGACATGGATCCCGGAATAGTCAACTTGGTATATTTTCCAGTTCT
GAGAAAATCAAGGACCCGAGACCACTTAATGACAAAGCATTCATTCAGCAGTGTATTCGA
CAACTCTGTGAGTTTCTTACAGAAAATGGTTATGCACATAATGTGTCCATGAAATCTCTA
CAAGCTCCCTCTGTTAAAGACTTCCTGAAGATCTTCACATTTCTTTATGGCTTCCTGTGC
CCCTCATACGAACTTCCTGACACAAAGTTTGAAGAAGAGGTTCCAAGAATCTTTAAAGAC
CTTGGGTATCCTTTTGCACTATCCAAAAGCTCCATGTACACAGTGGGGGCTCCTCATACA
TGGCCTCACATTGTGGCAGCCTTAGTTTGGCTAATAGACTGCATCAAGATACATACTGCC
ATGAAAGAAAGCTCACCTTTATTTGATGATGGGCAGCCTTGGGGAGAAGAAACTGAAGAT
GGAATTATGCATAATAAGTTGTTTTTGGACTACACCATAAAATGCTATGAGAGTTTTATG
AGTGGTGCCGACAGCTTTGATGAGATGAATGCAGAGCTGCAGTCAAAACTGAAGGATTTA
TTTAATGTGGATGCTTTTAAGCTGGAATCATTAGAAGCAAAAAACAGAGCATTGAATGAA
CAGATTGCAAGATTGGAACAAGAAAGAGAAAAAGAACCGAATCGTCTAGAGTCGTTGAGA
AAACTGAAGGCTTCCTTACAAGGAGATGTTCAAAAGTATCAGGCATACATGAGCAATTTG
GAGTCTCATTCAGCCATTCTTGACCAGAAATTAAATGGTCTCAATGAGGAAATTGCTAGA
GTAGAACTAGAATGTGAAACAATAAAACAGGAGAACACTCGACTACAGAATATCATTGAC
AACCAGAAGTACTCAGTTGCAGACATTGAGCGAATAAATCATGAAAGAAATGAATTGCAG
CAGACTATTAATAAATTAACCAAGGACCTGGAAGCTGAACAACAGAAGTTGTGGAATGAG
GAGTTAAAATATGCCAGAGGCAAAGAAGCGATTGAAACACAATTAGCAGAGTATCACAAA
TTGGCTAGAAAATTAAAACTTATTCCTAAAGGTGCTGAGAATTCCAAAGGTTATGACTTT
GAAATTAAGTTTAATCCCGAGGCTGGTGCCAACTGCCTTGTCAAATACAGGGCTCAAGTT
TATGTACCTCTTAAGGAACTCCTGAATGAAACTGAAGAAGAAATTAATAAAGCCCTAAAT
AAAAAAATGGGTTTGGAGGATACTTTAGAACAATTGAATGCAATGATAACAGAAAGCAAG
AGAAGTGTGAGAACTCTGAAAGAAGAAGTTCAAAAGCTGGATGATCTTTACCAACAAAAA
ATTAAGGAAGCAGAGGAAGAGGATGAAAAATGTGCCAGTGAGCTTGAGTCCTTGGAGAAA
CACAAGCACCTGCTAGAAAGTACTGTTAACCAGGGGCTCAGTGAAGCTATGAATGAATTA
GATGCTGTTCAGCGGGAATACCAACTAGTTGTGCAAACCACGACTGAAGAAAGACGAAAA
GTGGGAAATAACTTGCAACGTCTGTTAGAGATGGTTGCTACACATGTTGGGTCTGTAGAG
AAACATCTTGAGGAGCAGATTGCTAAAGTTGATAGAGAATATGAAGAATGCATGTCAGAA
GATCTCTCGGAAAATATTAAAGAGATTAGAGATAAGTATGAGAAGAAAGCTACTCTAATT
AAGTCTTCTGAAGAA------------------
>Orca|XP_004275970.1
ATGAAACGCAGTTCATTTTCTACCGGTGGTGCTGGCCGCCTCTCTATGCAGGAATTAAGA
TCCCAGGACTTAAATAAACCAGGCCTCCATACCCCTCAAACCAAAGAGAAATCAACCTTT
GGAAAATTGAGTATTAACAAACCCACATCT---------GAAAGAAAAGCCTCTGTATTT
GGTAAAAGAACTAGTGGACATGGATCCCGGAATAGTCAATTTGGTATATTTTCCACTTCT
GAAAAAATCAAGGACCCAAGACCACTTAATGACAAAGCATTCATTCAACAATGTATTCGA
CAGCTCTGTGAGTTTCTTTCAGAAAACGGTTATGCATATAGCGTATCCATGAAATCTCTA
CAAGCTCCTTCTGTTAAAGACTTCCTAAAGATCTTCACTTTTCTTTATGGCTTCCTGTGC
CCTTCGTATGAACTTCCTGACACAAAGTTTGAAGAAGAGGTTCCAAGAATCTTTAAAGAT
CTTGGGTATCCTTTTGCATTATCGAAAAGCTCCATGTATACAGTGGGGGCCCCTCATACA
TGGCCTCACATTGTGGCAGCCTTGGTTTGGCTAATAGACTGCATCAAGTTACATAATGCC
ATGAAAGAAAGCTCACCTTTATTTGATGATGGACAGCCTTGGGGAGAAGAAACTGAAGAT
GGAATTATGCATAATAAGTTGTTTTTGGACTACACCATAAAATGCTATGAGAGTTTCATG
ACTGGTGCCGACAGCTTTGAAGAGATGAATGCAGAGTTGCAGTCCAAGCTGAAGGATTTA
TTTAATGTAGATGCTTCCAAGCTGGAATCATTAGCAGCAAAAAACAGAGCATTGAATGAA
CAGATTGCAAGATTGGAACAAGAAAGAGAAAAAGAACCGAATCGCCTAGAGTCATTGAGA
AAACTGAAAGCTTCCTTACAAGCAGATGTTCAAAAATATCAGGCATACATGAGCAATTTG
GAGTCTCATTCAGCCATTCTTGACCAGAAATTGAATGGCCTCGATGAAGAAATTTCTAGA
GTAGAACTAGAATGTGAAACAATGAAACAGGAGAATTCTCGACTACAGAATATTGTTGAT
AACCAGAAGTACTCAGTTGCAGACATTGAGAGAATAAATCATGAAAGAAATGAATTGCAG
CAGACCATTAATAAATTAACCAAGGACCTGGAGGCTGAACAGCAGCAGTTGTGGAATGAG
GAACTGAAATATGCCCGAGGCAAAGAGGCGATTGAAACACAATTAGCAGAGTATCATAAG
TTGGCTAGAAAATTAAAACTTATCCCTAAGGGTGCTGAAAATTCCAAAGGTTATGACTTT
GAAATTAAGTTTAATCCTGAAGCTGGTGCCAACTGCCTTGTCAAATACAGAGCTCAAGTT
TATGTACCACTCAAAGAACTCTTGAACCAAACTGAAGAAGAAACTAATAAAGCTCTAAAT
AAAAAGATGGGGTTAGAGGATACTTTAGAACAATTAAATACAATGATCACAGAAAGCAGG
AGAAGTGTGCGAACTCTGAAAGAAGAAGTTCAAAAGCTGGATGATCTTCACCAACAAAAA
GTTAAGGAAGCTGAGGAAGAGGACAAAAAATGTGCCAATGAGCTGGAATCCTTGGAGAAA
CACAAGCACCTGCTGGAGAGTGCAGTTAACGAGGGCCTCAGTGAAGCTATGAATGAGTTA
GATGCTATTCAGCGGGAATGCCAACTAGTTGTGCAGACCACAACTGAAGAAAGACGAAAA
GTGGGAAATAACTTGCAGCGTCTTTTAGAGATGGTTGCTACACACGTAGGGTCTGTAGAG
AAACATCTTGAGGAGCAGATTGCTAAAGCTGATAGAGAGTATGAAGAATACACGTCTGAA
GATCTCTTGGACAATATTAGAGAGATTGGAGACAAGTATAAGAAGAAAGCTGCTCTACTT
AAGGCTTCTGATGAA------------------
>Chimp|ENSPTRG00000009829|ENSPTRT00000018061
ATGAAGCGCAGTTCAGTTTCCAGCGGTGGTGCTGGCCGCCTCTCCATGCAGGAGTTAAGA
TCCCAGGATGTAAATAAACAAGGCCTCTATACCCCTCAAACCAAAGAGAAACCAACCTTT
GGAAAATTGAGTATAAACAAACCGACATCT---------GAAAGAAAAGTCTCGCTATTT
GGCAAAAGAACTAGTGGACATGGATCCCGGAATAGTCAACTTGGTATATTTTCCAGTTCT
GAGAAAATCAAGGACCCGAGACCACTTAATGACAAAGCATTCATTCAGCAGTGTATTCGA
CAACTCTGTGAGTTTCTTACAGAAAATGGTTATGCACATAATGTGTCCATGAAATCTCTA
CAAGCTCCCTCTGTTAAAGACTTCCTGAAGATCTTCACATTTCTTTATGGCTTCCTGTGC
CCCTCATACGAACTTCCTGACACAAAGTTTGAAGAAGAGGTTCCAAGAATCTTTAAAGAC
CTTGGGTATCCTTTTGCACTATCCAAAAGCTCCATGTACACAGTGGGGGCTCCTCATACA
TGGCCTCACATTGTGGCAGCCTTAGTTTGGCTAATAGACTGCATCAAGATACATACTGCC
ATGAAAGAAAGCTCACCTTTATTTGATGATGGGCAGCCTTGGGGAGAAGAAACTGAAGAT
GGAATTATGCATAATAAGTTGTTTTTGGACTACACCATAAAATGCTATGAGAGTTTTATG
AGTGGTGCCGACAGCTTTGATGAGATGAATGCAGAGCTGCAGTCAAAACTGAAGGATTTA
TTTAATGTGGATGCTTTTAAGCTGGAATCATTAGAAGCAAAAAACAGAGCGTTGAATGAA
CAGATTGCAAGATTGGAACAAGAAAGAGAAAAAGAACCGAATCGTCTAGAGTCGTTGAGA
AAACTGAAGGCTTCCTTACAAGGAGATGTTCAAAAGTATCAGGCATACATGAGCAATTTG
GAGTCTCATTCAGCCATTCTTGACCAGAAATTAAATGGTCTCAATGAGGAAATTGCTAGA
GTAGAACTAGAATATGAAACAATAAAACAGGAGAACACTCGACTACAGAATATCATTGAC
AACCAGAAGTACTCAGTTGCAGACATTGAGCGAATAAATCATGAAAGAAATGAATTGCAG
CAGACTATTAATAAATTAACCAAGGACCTGGAAGCTGAACAACAGAAGTTGTGGAATGAG
GAGTTAAAATATGCCAGAGGCAAAGAAGCGATTGAAACACAATTAGCAGAGTATCACAAA
TTGGCTAGAAAATTAAAACTTATTCCTAAAGGTGCTGAGAATTCCAAAGGTTATGACTTT
GAAATTAAGTTTAATCCCGAGGCTGGTGCCAACTGCCTTGTCAAATACAGGGCTCAAGTT
TATGTACCTCTTAAGGAACTCCTGAATGAAACTGAAGAAGAAATTAATAAAGCCCTAAAT
AAAAAAATGGGTTTGGAGGATACTTTAGAACAATTGAATGCAATGATAACAGAAAGCAAG
AGAAGTGTGAGAACTCTGAAAGAAGAAGTTCAAAAGCTGGATGATCTTTACCAACAAAAA
ATTAAGGAAGCAGAGGAAGAGGATGAAAAATGTGCCAGTGAGCTTGAGTCCTTGGAGAAA
CACAAGCACCTGCTAGAAAGTACTGTTAACCAGGGGCTCAGTGAAGCTATGAATGAATTA
GATGCTGTTCAGCGGGAATACCAACTAGTTGTGCAAACCACAACTGAAGAAAGACGAAAA
GTGGGAAATAACTTGCAACGTCTGTTAGAGATGGTTGCTACACATGTTGGGTCTGTAGAG
AAACATCTTGAGGAGCAGATTGCTAAAGTTGATAGAGAATATGAAGAATGCATGTCAGAA
GATCTCTTGGAAAATATTAAAGAGATTAGAGATAAGTATGAGAAGAAAGCTACTCTAATT
AAGTCTTCTGAAGAA------------------
>Cow|ENSBTAG00000021673|ENSBTAT00000031047
ATGAAACGCAGTTCAGTTTCCACCGGTGGTGCTGGCCGCCTGTCTATGCAGGAATTAAGA
TCCCAGGACTTAAATAAACCAGGTCTCCATACCCCTCAAACCAAAGAGAAATCAACCTTT
GGAAAATTGAACATAAACAGACCCACATCT---------GAAAGAAAAACCTCTGTATTT
GGTAAAAGAACTAGTGGACCTGGATCCCGGAATAGTCAGTTTGGTATATTTTCCACTTCT
GAAAAAATCAAGGACCCAAGACCACTTAATGACAAAGCATTTATTCAGCAATGTATTCGA
CAGCTCTGTGAGTTTCTTTCAGAAAACGGTTATGCATATAGTGTATCCATGAAATCTCTA
CAAGCTCCTTCTGTTAAAGACTTCCTGAAGATCTTCACTTTTCTTTATGGCTTCCTCTGC
CCTTCGTATGAACTTCCTGACACAAAGTTTGAAGAAGAGGTTCCAAGAATCTTTAGAGAT
CTTGGGTATCCTTTTGCATTATCGAAAAGCTCCATGTATACAGTGGGGGCCCCTCATACG
TGGCCTCACATTGTGGCAGCCTTGGTTTGGCTAATAGACTGCATCAAGTTACATAATGCC
ATGAAAGAAAGCTCACCTTTATTTGATGATGGACAGCCTTGGGGAGAAGAAACTGAAGAT
GGAATTATGCATAATAAGCTGTTTTTGGACTACACCATAAAATGCTATGAAAGTTTCATG
ACTGGTGCCGACAGCTTTGAGGAGATGAATGCAGAGCTGCAGTCCAAGCTGAAGGATTTA
TTTAACGTAGATGCTTCCAAGCTGGAATCATTAGCAGCAAAAAACAGAGCATTGAATGAA
CAAATTGCAAGATTGGAGCAAGAAAGAGAAAAAGAACCGAATCGTCTAGAGTCATTGAGA
AAATTGAAAACTTCTTTACAAGCAGATGTTCAGAAGTATCAGGCATACATGAGCAATTTG
GAGTCTCATTCAGCCATTCTTGACCAGAAATTGAATGGTCTCGATGAAGAAATTTCTAGA
GTAGAACTAGAATGTGAAACAATGAAACAGGAGAATTCTCGACTACAGAATATTGTTGAC
AACCAGAAGTACTCGGTTGCAGACGTTGAGAGAATAAATCATGAAAGAAATGAATTGCAG
CAGACCATTAATAAATTAACCAAGGACCTAGAGGCTGAACAGCAGCAGTTGTGGAATGAG
GAGCTGAAATATGCCCGAGGCAAAGAGGCGATTGAAACACAATTAACAGAGTATCATAAA
TTGGCTAGAAAATTAAAACTTATCCCTAAGGGTGCTGAAAATTCCAAAGGTTATGACTTT
GAAATTAAGTTTAATCCTGACGCTGGTGCCAACTGCCTTGTCAAATACAGAGCTCAAGTT
TATGCACCACTCAAGGAACTGTTGAACCAAACTGAAGAAGAAATTAATAAAGCTCTAAAT
AAAAAGATGGGTTTAGAGGATACTTTAGAACAATTAAGTACAATGATCACAGAAAGCAGG
AGAAGTGTACGAACTCTGAAAGAAGAAGTTCAAAAGCTGGATGATCTTTACCAACAGAAA
GTGAAGGAAGCTGAGGAAGAGGACAAAAAATGTGCCGATGAGCTGGAGTCCTTGGAGAAA
CACAAGCACCTGCTGGAGAGCGCAGTTAACGAGGGCCTCAGTGAGGCTGTGAATGAGTTA
GACGCTATTCAGCGGGAATACCAACTAGTCGTGCAGACCACAACTGAAGAGAGACGGAAA
GTGGGAAATAACTTGCAGCGTCTTTTAGAGATGGTTGCTATACATGTCGGGTCTGTGGAG
AAACACCTTGAGGAGCAGATTGCTAAAAACGATAGAGAGTGTAAAGAATACGCATCTGAA
GATCTCTTGGAAAACATCAGAGAGATTGGAGACAAGTACAAGAAGAAAGCTGCTCTAATT
CAGGCTCTTGATGAA------------------
>Dog|ENSCAFG00000018395|ENSCAFT00000029233
ATGAAGCGCAGTTCAGTTTCCACCGGTGGTGCTGGCCGCCTCTCCATGCAGGATTTAAGG
TCTCAGGATTTCAATAAACAAGGCCTCCATACCCCTCAAACCAAAGAGAAACCAGCCTTT
GGAAAGTTGAGTATAAACAAACCGACATCT---------GAAAGAAAAATCTCTGTGTTT
GGTAAAAGAACTAGTGGACATGGCTCCCGGAATAGTCAATTTGGTATATTTTCCAGTTCT
GAAAAAATCAAGGACCCCCGGCCACTTAATGACAAAGCATTCATTCAACAGTGTATTCGA
CAACTCTGTGAGTTTCTTACAGAAAATGGTTATGCATATAGCGTATCCATGAAATCTCTA
CAAGCTCCTTCTGTTAAAGACTTCCTAAAGATCTTCACTTTTCTTTATGGCTTCCTGTGC
CCTTCATATGAACTTCCTGACACAAAGTTTGAAGAAGAGGTTCCAAGAATCTTTAGAGAT
CTTGGGTATCCTTTTGCATTATCCAAAAGCTCCATGTATACAGTGGGGGCCCCTCATACA
TGGCCACACATTGTGGCAGCCTTGGTTTGGCTAATAGACTGCATCAAGTTACATAATGCC
ATGAAAGAAAGCTCACCTTTGTTTGATGATGGACAGCCTTGGGGAGAAGAAACTGAAGAT
GGAATTATGCACAATAAGCTGTTTTTGGACTACACCATAAAATGCTATGAGAGTTTCATG
ACTGGTGCTGACAGTTTTGAAGAGATGAATGCAGAGTTGCAGTCAAAGCTGAAGGATTTA
TTTAATGTAGATGCTTCTAAGCTGGAGTCACTAGCAGCAAAAAATAAAGCATTGAATGAA
CAAATTGCAAGATTGGAACAAGAAAGAGAAAAAGAACCGAATCGTCTAGAGTCATTGAGA
AAACTGAAAACTTCCTTACAAGCAGATGTTCAAAAATATCAGGCATACATGAACAATTTG
GAGTCTCATTCAGCAATTCTTGACCAGAAATTGAATGGTCTTGATGAAGAAATTTCTAGA
GTAGAACTAGAATATGAAACAATGAAACAGGAGAATACCCGCCTACAGAATATTGTTGAT
AACCAGAAGTACTCAGTTGCAGACATCGAGAGAATAAATCATGAAAGAAATGAATTGCAG
CAGACCATTAATAAATTAACCAAAGACCTGGAGGCTGAACAACAGCAGCTGTGGAATGAA
GAGCTAAAATATGCCAGAGGCAAGGAGGCGATTGAAACACAATTATCAGAGTATCACAAG
TTGGCCAGAAAATTAAAACTTATCCCTAAGGGTGCTGAAAATTCCAAAGGTTATGACTTT
GAAATTAAGTTTAATCCTGAAGCTGGTGCCAACTGCCTTGTCAAATACAGAGCTCAAGTT
TATGTACCACTCAAGGAACTCTTGAACCAAACTGAAGAAGAAATTAATAAAGCTCTAAAT
AAAAAAATGGGGTTAGAAGATACTTTAGAACAGTTAAATACAATGATAACAGAAAGCAGG
AGAGGTGTAAGAACTCTGAAAGAAGAAGTTCAAAAGCTGGATGATCTTTACCAACAAAAA
GTTAAGGAAGCTGAAGAAGAGGACAAAAAGTGTGCCAGTGAGCTGGAGTCCTTGGATAAA
CACAAACATCTGCTAGAGAGTGCTGTTAATGAGGGCCTCAGTGAAGCTATAAATGAATTA
GATGCTATTCAGCGAGAATACCAACTAGTTGTGCAAACCACAACTGAAGAACGACGAAAA
GTGGGAAATAACTTGCAGCGTCTTTTAGAGATGGTTGCTACACATGTAGGATCTGTGGAG
AAACATCTTGAGGTGCAGATTGCTAAAGTTGATAGAGAGTATGAAGAATATGTGTCTGAA
GATCTCTTGGAAAATATTAGAGAGATTGGAGACAAGTATAAGAAGAAAGCTGCTCTAATT
AAGCCTTCTGAGGAA------------------
>Elephant|ENSLAFG00000004506|ENSLAFT00000004507
ATGAAGCGCAGTTCAGTTTCCACCGGTGGTGCTGGCCGCCTCTCTGTGCAAGAGTTAAGA
TCCCAGGACCTCAATAAACAAGGCCTCTATACCCCTCAAAACAAAGAGAAATCAGCCTTT
GGAAAGTTAAGTTTAAACAAACCCACATCATCTACATCTGAAAGAAAAGTCTCTGTGTTT
GGCAAAAGAACTAGTGGAACTGGATCCCGGAACAGTCAGTTTGGCATATTTTCCAGTTCT
GAAAAAATCAAGGACCCAAGACCACTAAATGACAAAGCGTTTATTCAGCAGTGTATTCGT
CAACTCTGTGAGTTTCTTACAGAAAATGGTTATGCTTACAGTATATCCATGAAATCTCTC
CAAGCACCATCTGTTAAAGACTTCCTAAAGATCTTCACTTTTCTATATGGCTTCCTGTGC
CCTTCCTATGAACTTCCTGATACAAAATTTGAGGAAGAGGTTCCAAGAATCTTTAAGGAT
CTTGGGTATCCTTTTGCATTATCTAAAAGCTCCATGTATACAGTGGGGGCCCCTCATACA
TGGCCTCACATTGTGGCAGCCTTGGTTTGGCTGATAGACTGCATCAAGTTATACACTGCC
ATGAAAGAAAGCTCGCCTTCATTTGATGATGGACAGCCTTGGGGAGAAGAAACTGAAGAT
GGAATTATGCATAATAAGTTGTTTTTGGACTACACCATAAAATGCTATGAGAGTTTTATG
ACTGGTGCAGACAGCTTCGAAGAGATGAACACGGAGTTGCAGTCAAAGCTTAAGGATTTG
TTTAATGTGGATGCTTCCAAGTTGGAATCATTAGCAGCCAAAAACAAAGCGCTGAATGAG
CAGATTGCAAGATTGGAGCGCGAGAGAGAAAAAGAACCGAATCGTCTAGAGTCATTGAGG
AAACTGAAAGGTTCCTTGCAAGCAGATGTTCAAAAGTATCAGGCATACATGAGCAATTTG
GAGTCTCACTCAGCCATTCTTGACCAGAAATTGAATGGTCTTGATGAAGACATTGCCAGA
GTAGAAATAGAATGTGAAACAGTAAAACAGGAGAATACTCGACTACAGAATATTGTTGAT
AACCAGAAGTACTCAGTTGCAGACATTGAGAGAATAAATCATGAAAGAAATGAATTGCAG
CAAACCATTAATAAATTAACCAAGGACCTGCAGGCTGAACAACAGCAGTTGTGGAATGAG
GAGCTAAAATATGCCAGAGGCAAAGAGACGATTGAAGCACAGTTAGCAGAATATCATAAG
CTGGCTAGAAAATTAAAACTTATCCCTAAGGGGGCTGAGAATTCCAAAGGTTATGACTTT
GAAATTAAGTTTAACCCTGAGGCTGGTGCCAACTGCCTTGTCAAATATAAGGCTCAAGTT
TATGCACCACTCAAGGAACTCCTGAACCAAACTGAAGAAGAAATTAATAAAGTTCTAAAT
AAAAAAATGGGTTTAGAGGATACCTTAGAACAATTGAATATAATGGTAACAGAAAGCAAG
AGAAGTGTAAGAACTCTGAAAGAAGAAGTTCAAAAATTGGATGACCTCTACCAACACAAG
GTTAAGGAAGCTGAGGAAGAGGACAAAAAATGTGCCAATGAGCTTGAGTCCTTGGAGAAA
CACAAGCACCTACTGGAGAGTGGGGTTAATGAAGGCCTCAGTGAAGCAATGAATGAATTA
GATACTATTCAGCGGGAATACCAGCTAGTTGTGCAGACCACAAGTGAAGAAAGACGAAAA
GTGGGAAATAACTTGCAGCGACTTTTAGAAATGGTTGCTACACATGTAGGGTCTGTGGAG
AAACATCTTGAGGAGCAGCTTGCTAAAGTTGATAGAGAGTATGAAGAATACATGTCTGAA
GATATCTTAGAAAATATTAGAGAGATTGCAGACAAGTATAAGAAGAAAGCTGCTCTACTA
AAGGCTTCTGATGAA------------------
>Bowhead|bmy_17735T0
------------------------------------------------------------
------------------------------------------------------------
------------------------------------------------------------
------------------------------------------------------------
------------------------------------------------------------
------------------------------------------------------------
------------------------------------------------------------
------------------------------------------------------------
------------------------------------------------------------
------------------------------------------------------------
ATGAAAGAAAGCTCACCTTTATTTGATGATGGACAGCCTTGGGGAGAAGAAACTGAAGAT
GGAATTATGCATAATAAGTTGTTTTTGGACTACACCATAAAATGCTATGAGAGTTTCATG
ACTGGTGCTGACAGCTTTGAAGAGATGAATGCAGAGTTGCAGTCCAAGCTG---------
---------AATGCTTCCAAGCTGGAATCATTAGCAGCAAAAAACAGAGCATTGAATGAA
CAGATTGCAAGATTGGAACAAGAAAGAGAAAAAGAACCGAATCGCCTAGAGTCATTGAGA
AAACTGAAAGCTTCCTTACAAGCAGATGTTCAAAAATATCAGGCATACATGAGCAATTTG
GAGTCCCATTCAGCCATTCTTGACCAGAAATTGAATGGCCTCGATGAAGAAATTTCTAGA
GTAGAACTAGAATGTGAAACAATGAAACAGGAGAATTCTCGACTACAGAATATTGTTGAT
AACCAGAAGTACTCAGTTGCAGACATTGAGAGAATAAATCATGAAAGAAATGAATTGCAG
CAGACCATTAATAAATTAACCAAGGACCTGGAGGCTGAACAACAGCAGTTGTGGAATGAG
GAACTGAAATATGCCCGAGGCAAAGAGGCGATTGAAACGCAATTAGCAGAGTATCATAAG
TTGGCTAGAAAATTAAAACTTATCCCTAAGGGTGCTGAAAATTCCAAAGGTTATGACTTT
GAAATTAAGTTTAATCCTGAAGCTGGTGCCAACTGCCTTGTCAAATACAGAGCTCAAGTT
TATGTACCGCTCAAAGAACTCTTGAACCAAACTGAAGAAGAAATTAATAAAGCTCTAAAT
AAGAAGATGGGGTTAGAGGATACTTTAGAACAATTAAATACAATGATCACCGAAAGCAGC
AGAAGTGTACGAACTCTGAAAGAAGAAGTCCAAAAGCTGGATGATCTTCACCAACAAAAA
GTTAAGGAAGCTGAGGAAGAGGACAAAAAATGTGCCAATGAGCTGGAGTCCTTGGAGAAA
CACAAGCACCTGCTGGAGAGTGCAGTTAACGAGGGCCTCAGTGAAGCTATGAATGAGTTA
GATGCTATTCAGCGGGAATGCCAACTAGTTGTGCAGACCACAACTGAAGAAAGACGAAAA
GTGGGAAATAACTTGCAGCGTCTTTTAGAGATGGTTGCTACACACGTAGGGTCTGTAGAG
AAACATCTTGAGGAGCAGATTGCTAAAGCTGATAGAGAGTATGAAGAATACACGTCTGAA
GATCTCTTGGACAATATTAGAGAGATTGGAGACAAGTATAAGAAGAAAGCTGCTCTACTT
AAGGCTTCTGATGAA------------------
>Minke|BACU014683
---------------------------------------------ATGCAGGAATTAAGA
TCCCAGGACTTAAATAAACCAGGCCTCCATACCCCTCAAACCAAAGAGAAATCAACCTTT
GGAAAATTGAATATAAACAAACCCACATCT---------GAAAGAAAGGCCTCTGTATTT
GGTAAAAGAACTAGTGGACCTGGATCCCGGAATAGTCAATTTGGTATATTCTCCACTTCT
GAAAAAATCAAGGACCCAAGACCACTTAATGACAAAGCATTCATTCAGCAATGTATTCGA
CAGCTCTGTGAGTTTCTTTCAGAAAACGGTTATGCATATAGCGTATCCATGAAATCTCTA
CAAGCTCCTTCTGTTAAAGACTTCCTAAAGATCTTCACTTTTCTTTATGGCTTCCTGTGC
CCTTCATATGAACTTCCTGACACAAAGTTTGAAGAAGAGGTTCCAAGAATCTTTAAAGAT
CTTGGGTATCCTTTTGCATTATCGAAAAGTTCCATGTATACAGTGGGGGCCCCTCATACG
TGGCCTCACATTGTGGCAGCCTTGGTTTGGCTAATATTCTGCATCAAGTTACATAATGCC
ATGAAAGAAAGCTCACCTTTATTTGATGATGGACAGCCTTGGGGAGAAGAAACTGAAGAT
GGAATTATGCATAATAAGTTGTTTTTGGACTACACCATAAAATGCTATGAGAGTTTCATG
ACTGGTGCCGACAGCTTTGAAGAGATGAATGCAGAGTTGCAGTCCAAGCTGAAGGATTTA
TTTAATGTAGATGCTTCCAAGCTGGAATCATTAGCAGCAAAAAACAGAGCATTGAATGAA
CAGATTGCAAGATTGGAACAAGAAAGAGAAAAAGAACCGAATCGCCTAGAGTCATTGAGA
AAACTGAAAGCTTCCTTACAAGCAGATGTTCAAAAATATCAGGCATACATGAGCAATTTG
GAGTCCCATTCAGCCATTCTTGACCAGAAATTGAATGGCCTCGATGAGGAAATTTCTAGA
GTAGAACTAGAATGTGAAACAATGAAACAGGAGAATTCTCGACTACAGAATATTGTTGAT
AACCAGAAGTACTCAGTTGCAGACATTGAGAGAATAAATCATGAAAGAAATGAATTGCAG
CAGACTATTAATAAATTAACCAAGGACCTGGAGGCTGAACAACAGCAGTTGTGGAATGAG
GAACTGAAATATGCCCGAGGCAAAGAGGCGATTGAAACGCAATTAGCAGAGTATCATAAG
TTGGCTAGAAAATTAAAACTTATCCCTAAGGGTGCTGAAAATTCCAAAGGTTATGACTTT
GAAATTAAGTTTAATCCTGAAGCTGGTGCCAACTGCCTTGTCAAATACAGAGCTCAAGTT
TATGTACCGCTCAAAGAACTCTTGAACCAAACTGAAGAAGAAATTAATAAAGCTCTAAAT
AAGAAGATGGGGTTAGAGGATACTTTAGAACAATTAAATACAATGATCACCGAAAGCAGG
AGAAGTGTACGAACTCTGAAAGAAGAAGTTCAAAAGCTGGATGATCTTCACCAACAAAAA
GTTAAGGAAGCTGAGGAAGAGGACAAAAAATGTGCCAATGAGCTGGAGTCCTTGGAGAAA
CACAAGCACCTGCTGGAGAGTGCAGTTAACGAGGGCCTCAGTGAAGCTATGAATGAGTTA
GATGCTATTCAGCGGGAATGCCAACTAGTTGTGCAGACCACAACTGAAGAAAGACGAAAA
GTGGGAAATAACTTGCAGCGTCTTTTAGAGATGGTTGCTACACACGTAGGGTCTGTAGAG
AAACATCTTGAGGAGCAGATTGCTAAAGCTGATAGAGAGTATGAAGAATACACGTCTGAA
GATCTCTTGGACAATATTAGAGAGATTGGAGACAAGTATAAGAAGAAAGCTTCTCTACTT
AAGGCTTCTGATGAA------------------
