# Supplementary material for: Insights into the Evolution of Longevity from the Bowhead Whale Genome
Source: Cell Rep. 2015 Jan 6;10(1):112–22. doi: 10.1016/j.celrep.2014.12.008 (PMC4536333; doi:10.1016/j.celrep.2014.12.008)
Supplement: Supplemental Folder 2. Species Used in the Analysis of Selective Pressure Variation, Single-Gene Orthologous Families Tested, Likelihood Ratio Tests, MAKER Parameters, and Full Assembly and Read Usage Data, Related to Experimental Procedures [file mmc3.zip › Tested SGOs/reciprocal_group_3167.2.fas]

>Gibbon|ENSNLEG00000006701|ENSNLET00000008540
ATGCTGTCCTGCCGCCTCCAGTGCGCGCTGGCTGCGCTGTCCATCGTCCTGGCCCTGGGC
GGTGTCACCGGCGCTCCCTCGGACCCCAGACTCCGTCAGTTTCTGCAGAAGTCCCTGGCT
GCTGCCGCAGGGAAGCAGGAACTGGCCAAGTACTTCTTGGCAGAGCTTCTGTCTGAACCC
AACCAGACGGAGAATGATGCCCTGGAACCTGAGGATCTGTCCCAGGCTGCTGACCAGGAT
GAAATGAGGCTTGAGCTGCAGAGATCTGCTAACTCCAACCCGGCTATGGCACCCCGAGAA
CGCAAAGCTGGCTGCAAGAATTTCTTCTGGAAGACTTTCACATCCTGT
>Gorilla|ENSGGOG00000022732|ENSGGOT00000030454
ATGCTGTCCTGCCGCCTCCAGTGCGCGCTGGCTGCGCTGTCCATCGTCCTGGCCCTGGGC
GGTGTCACCGGCGCTCCCTCGGACCCCAGACTCCGTCAGTTTCTGCAGAAGTCCCTGGCT
GCTGCCGCGGGGAAGCAGGAACTGGCCAAGTACTTCTTGGCAGAGCTGCTGTCTGAACCC
AACCAGACGGAGAATGATGCCCTGGAACCTGAAGATCTGTCCCAGGCTGCTGAGCAGGAT
GAAATGAGGCTTGAGCTGCAGAGATCTGCTAACTCAAACCCGGCTATGGCACCCCGAGAA
CGCAAAGCTGGCTGCAAGAATTTCTTCTGGAAGACTTTCACATCCTGT
>Guinea_Pig|ENSCPOG00000009662|ENSCPOT00000009749
ATGCTGTCCTGCCGCCTCCAGTGCGCGCTGGCCGCGCTCTCCCTGGTCCTGGCCCTGGGC
AGTGTCGCTGGCGCGCCCTCGGACCCCCGACTCCGTCAGTTTCTGCAGAAGTCCCTGGCT
GCTGCCGCGGGAAAGCAGGAACTGGCCAAGTATTTCCTGGCAGAGCTGCTGTCTGAGCCC
AACCAGACGGAGAACGATGCTCTGGAACCTGAAGATTTGTCCCAGGCTGCCGAGCAGGAC
GAGATGAGGCTGGAGCTGCAGAGGTCTGCGAACTCGAACCCGGCCATGGCACCTCGGGAA
CGCAAAGCGGGCTGCAAGAATTTCTTCTGGAAGACTTTCACATCCTGT
>Horse|ENSECAG00000023368|ENSECAT00000024998
ATGCTGTCCTGCCGTCTCCAGTGCGCGCTGGCCGCGCTCTCCATCGTCCTGGCTCTGGGC
GGTGTCACCGGCGCGCCCTCGGATCCCCGACTCCGTCAGTTTCTGCAGAAGTCCCTGGCT
GCTGCCGCGGGGAAGCAGGAACTGGCCAAGTACTTCTTGGCAGAGCTACTGTCTGAACCC
AACCAGACAGAGAACGATGCCCTGGAACCTGAAGATTTGTCCCAGGCTGCTGAGCAGGAT
GAAATGAGGCTGGAGCTGCAGAGATCTGCTAACTCAAACCCGGCCATGGCTCCCCGAGAA
CGCAAAGCTGGCTGCAAGAATTTCTTCTGGAAGACTTTCACATCCTGT
>Mouse|ENSMUSG00000004366|ENSMUST00000004480
ATGCTGTCCTGCCGTCTCCAGTGCGCCCTGGCTGCGCTCTGCATCGTCCTGGCTTTGGGC
GGTGTCACCGGCGCGCCCTCGGACCCCAGACTCCGTCAGTTTCTGCAGAAGTCTCTGGCG
GCTGCCACCGGGAAACAGGAACTGGCCAAGTACTTCTTGGCAGAGCTGCTGTCCGAGCCC
AACCAGACAGAGAATGATGCCCTGGAGCCCGAGGATTTGCCCCAGGCAGCTGAGCAGGAC
GAGATGAGGCTGGAGCTGCAGAGGTCTGCCAACTCGAACCCAGCAATGGCACCCCGGGAA
CGCAAAGCTGGCTGCAAGAACTTCTTCTGGAAGACATTCACATCCTGT
>Opossum|ENSMODG00000008503|ENSMODT00000010778
ATGCTGTCCTGCCGCCTCCAGTGCGCGCTGGCCCTGCTTTCCATCACCTTGGCGGTGAGC
AGTGTCAGCGCTGCTCCCTCGGACCCGAGACTCCGCCAGTTTCTGCAGAAGTCTCTGGCT
GCCACAGCAGGGAAACAGGAATTGGCCAAATATTTTTTGGCAGAACTTCTGTCAGAACCC
AGCCAGACAGAAAATGAGGCTCTGGAGCCAGAGGAATTGACCCAGGATGTGGAACCAGAA
GAAATGCGGATGGAACTCCAGAGATCTGCTAACTCGAACCCAGCCATGACAACCAGAGAA
CGCAAAGCTGGCTGCAAGAATTTCTTCTGGAAGACATTCACATCCTGT
>Orangutan|ENSPPYG00000014393|ENSPPYT00000016743
ATGCTGTCCTGCCGCCTCCAGTGCGCGCTGGCTGCGCTGTCCATCGTCCTGGCCCTGGGC
GGTGTCACCGGCGCTCCCTCGGACCCCAGACTCCGTCAGTTTCTGCAGAAGTCCCTGGCT
GCTGCCGCAGGGAAGCAGGAACTGGCCAAGTACTTCTTGGCAGAGCTGCTCTCTGAACCC
AACCAGACGGAGAATGATGCCCTGGAACCTGAAGATCTGTCCCAGGCTGCTGAGCAGGAT
GAAATGAGGCTTGAGCTGCAGAGATCTGCTAACTCAAACCCGGCTATGGCACCCCGAGAA
CGCAAAGCTGGCTGCAAGAATTTCTTCTGGAAGACTTTCACATCCTGT
>Platypus|ENSOANG00000000871|ENSOANT00000001351
ATGCTGTCCTGCCGCCTTCCGTGCGCCCTCGCGCTGCTGTCCATCGCCTTGGCCGTGAGC
GGGGTCACCGCCGCTCCCTCGGACCCGAGGCTCCGCCAGTTTCTGCAAAAGTCTCTGGCC
GCAGCAGCAGGGAAGCAGGAACTGGCCAAATATTTTTTGGCAGAACTCCTCTCAGAACCC
AGCCAGACAGAAAATGAAGCCCTGGAATCGGAAGACTTGCAACAGGATGCCGAACAGGAT
GACATGAGAATGGAGCTTCAGCGATCTGCTAACTCAAAACCAGCTATGACACCCAGAGAA
CGCAAAGCAGGCTGCAAGACTTTCTTCTGGAAAACATTCACATCCTGT
>Rabbit|ENSOCUG00000007564|ENSOCUT00000007563
ATGCTGTCCTGTCGCCTGCAGTGCGCGCTGGCCGCGCTCTCCATCGTCCTGGCTCTGGGC
GGTGTCACCGGAGCGCCTTCGGACCCTAGGCTCCGTCAGTTTCTGCAGAAGTCCCTGGCG
GCTGCCGCGGGGAAGCAGGAACTGGCCAAGTACTTCTTGGCAGAGCTGCTGTCTGAGCCC
AACCAGACGGAGAATGATGCCCTGGAACCTGAAGATCTGTCCCAGGCTGCTGAGCAGGAT
GACATGAGGCTGGAGCTGCAGAGATCTGCGAACTCAAACCCGGCTATGGCCCCCCGAGAG
CGCAAGGCTGGCTGCAAGAACTTCTTCTGGAAGACTTTCACATCATGT
>Rat|ENSRNOG00000001837|ENSRNOT00000002519
ATGCTGTCCTGCCGTCTCCAGTGCGCGCTGGCCGCGCTCTGCATCGTCCTGGCTTTGGGC
GGTGTCACCGGGGCGCCCTCGGACCCCAGACTCCGTCAGTTTCTGCAGAAGTCTCTGGCG
GCTGCCACCGGGAAACAGGAACTGGCCAAGTACTTCTTGGCAGAACTGCTGTCCGAGCCC
AACCAGACAGAGAACGATGCCCTGGAGCCTGAGGATTTGCCCCAGGCAGCTGAGCAGGAC
GAGATGAGGCTGGAGCTGCAGAGGTCTGCCAACTCGAACCCAGCCATGGCACCCCGGGAA
CGCAAAGCTGGCTGCAAGAACTTCTTCTGGAAGACATTCACATCCTGT
>Macaque|ENSMMUG00000000850|ENSMMUT00000001219
ATGCTGTCCTGCCGCCTCCAGTGCGCGCTGGCTGCGCTGTCCATCGTCCTGGCCCTGGGC
GGTGTCACCGGCGCTCCCTCGGACCCCAGACTCCGTCAGTTTCTGCAGAAGTCCCTGGCT
GCTGCCGCGGGGAAGCAGGAACTAGCCAAGTACTTCTTGGCAGAGCTGCTCTCTGAACCC
AACCAGACGGAGAATGATGCCCTGGAACCCGAAGATCTGTCCCAGGCTGCTGAGCAGGAT
GAAATGAGGCTTGAGTTGCAGAGATCTGCTAACTCAAACCCAGCTATGGCACCCCGAGAA
CGCAAAGCTGGCTGCAAGAATTTCTTCTGGAAGACTTTCACATCCTGT
>Marmoset|ENSCJAG00000014415|ENSCJAT00000028025
ATGCTGTCCTGCCGCCTCCAATGCGCGCTGGCTGCGCTCTCCATCGTCCTGGCCCTGGGC
GGTGTCGCCAGCGCGCCCTCGGACCCCAGACTCCGTCAGTTTCTGCAGAAGTCCCTGGCT
GCCGCCGCAGGGAAGCAGGAACTGGCCAAGTACTTCTTGGCAGAGCTGCTGTCTGAACCC
AACCAGACGGAGAACGATGCCCTGGAACCTGAAGATCTGTCCCAGGCTGCTGAGCAGGAT
GAAATGAGGCTTGAGCTGCAGAGATCTGCTAACTCAAACTCAGCTATGGCACCCCGAGAA
CGCAAAGCTGGCTGCAAGAATTTCTTCTGGAAGACCTTCACATCCTGT
>Microbat|ENSMLUG00000012903|ENSMLUT00000012902
ATGCTGTCCTGCCGCCTCCAGTGCGCGCTGGCCGCGCTCTCCATCGTCCTGGCTTTGAGC
GGTGTCACCGGCGCGCCCTCGGATCCCCGACTCCGTCAGTTTCTGCAGAAATCCCTGGCT
GCTGCCGCAGGGAAGCAGGAACTAGCCAAGTACTTCTTGGCAGAGCTGCTGTCTGAACCC
AACCAGACAGAGAATGATGCCCTGGAACCTGAAGATTTGTCCCAGGCTGCTGACCAGGAT
GAAATGAGGCTGGAGCTGCAGAGATCCACTAACTCGAACCCGGCCATGGCACCCCGAGAA
CGCAAAGCTGGCTGCAAGAATTTCTTCTGGAAGACTTTCACATCCTGT
>Human|ENSG00000157005|ENST00000287641
ATGCTGTCCTGCCGCCTCCAGTGCGCGCTGGCTGCGCTGTCCATCGTCCTGGCCCTGGGC
TGTGTCACCGGCGCTCCCTCGGACCCCAGACTCCGTCAGTTTCTGCAGAAGTCCCTGGCT
GCTGCCGCGGGGAAGCAGGAACTGGCCAAGTACTTCTTGGCAGAGCTGCTGTCTGAACCC
AACCAGACGGAGAATGATGCCCTGGAACCTGAAGATCTGTCCCAGGCTGCTGAGCAGGAT
GAAATGAGGCTTGAGCTGCAGAGATCTGCTAACTCAAACCCGGCTATGGCACCCCGAGAA
CGCAAAGCTGGCTGCAAGAATTTCTTCTGGAAGACTTTCACATCCTGT
>Orca|XP_004278528.1
ATGCTGTCCTGCCGTCTCCAGTGCGCGCTGGCCGCGCTCTCCATAGTTCTGGCTCTGGGC
GGTGTCACCGGCGCGCCCTCAGATCCCCGACTCCGTCAGTTTCTGCAGAAATCCCTGGCT
GCCGCCGCTGGGAAGCAGGAATTGGCCAAGTACTTCTTGGCAGAGCTGCTCTCTGAACCC
AACCAGACAGAGAACGATGCCCTGGAGCCTGAAGATCTGTCCCAGGCTGCTGAACAGGAT
GAAATGAGGCTGGAGCTGCAGAGATCCGCTAACTCGAACCCGGCCATGGCGCCCCGAGAA
CGCAAAGCCGGCTGCAAGAATTTCTTCTGGAAGACTTTCACATCCTGT
>Chimp|ENSPTRG00000015727|ENSPTRT00000029313
ATGCTGTCCTGCCGCCTCCAGTGCGCGCTGGCTGCGCTGTCCATCGTCCTGGCCCTGGGC
GGTGTCACCGGCGCTCCCTCGGACCCCAGACTCCGTCAGTTTCTGCAGAAGTCCCTGGCT
GCTGCCGCGGGGAAGCAGGAACTGGCCAAGTACTTCTTGGCAGAGCTGCTGTCTGAACCC
AACCAGACGGAGAATGATGCCCTGGAACCTGAAGATCTGTCCCAGGCTGCTGAGCAGGAT
GAAATGAGGCTTGAGCTGCAGAGATCTGCTAACTCAAACCCGGCTATGGCACCCCGAGAA
CGCAAAGCTGGCTGCAAGAATTTCTTCTGGAAGACTTTCACATCCTGT
>Cow|ENSBTAG00000017312|ENSBTAT00000023020
ATGCTGTCCTGCCGCCTCCAGTGCGCGCTGGCCGCGCTCTCCATCGTCCTGGCTCTTGGC
GGTGTCACCGGCGCGCCCTCGGATCCCCGGCTCCGTCAGTTTCTGCAGAAATCCCTGGCT
GCTGCCGCTGGCAAGCAGAAACTGGCCAAGTACTTCTTGGCAGAGCTGCTGTCTGAACCC
AACCAGACAGAGAATGATGCCCTGGAGCCTGAAGATTTGTCCCAGGCTGCTGAGCAGGAT
GAAATGAGGCTGGAGCTGCAGAGATCTGCTAACTCAAACCCGGCCATGGCACCCCGAGAA
CGCAAAGCTGGCTGCAAGAATTTCTTCTGGAAGACTTTCACATCCTGT
>Dog|ENSCAFG00000013891|ENSCAFT00000022039
ATGCTGTCCTGCCGCCTCCAGTGCGCGCTGGCCGCGCTGTCCATCGTCCTGGCTCTGGGC
GGTGTCACCTGCGCGCCCTCGGACCCCCGACTCCGCCAGTTTCTGCAGAAGTCCCTGGCT
GCCGCCGCGGGGAAGCAGGAACTGGCCAAGTACTTCTTGGCAGAGCTGCTGTCTGAACCC
AACCAGACAGAGAATGATGCCCTGGAACCTGAAGATTTGTCCCAGGCTGCTGAGCAGGAT
GAAATGAGGCTGGAACTGCAGAGATCTGCTAACTCAAACCCCGCCATGGCACCCCGAGAA
CGCAAAGCTGGCTGCAAGAATTTCTTCTGGAAGACTTTCACATCCTGT
>Elephant|ENSLAFG00000012303|ENSLAFT00000012300
ATGCTGTCCTGCCGCCTCCAGTGCGCGCTGGCCGCGCTTTCCATCGTCCTGGCCCTGGGC
GGTGTCACCGGAGCGCCCTCGGACCCCAGACTCCGCCAGTTTCTGCAGAAGTCCCTCGCT
GCTGCCGCTGGGAAGCAGGAGCTGGCCAAGTACTTCTTGGCAGAACTGCTGTCTGAACCC
AACCAGACGGAGAATGATGCCCTGGAACCTGAAGACCTGTCCCAGGCTGCTGAGCAGGAT
GAAATGAGGCTGGAGCTGCAGAGATCTGCTAACTCAAATCCAGCCATGGCACCCCGAGAA
CGTAAAGCTGGCTGCAAGAATTTCTTCTGGAAGACCTTCACATCCTGT
>Bowhead|bmy_04468T0
ATGCTGTCCTGCCGTCTCCAGTGCGCGCTGGCCGCGCTCTCCATCGTTCTGGCTCTGGGC
GGTGTCACCGGCGCGCCCTCAGATCCCCGACTCCGTCAGTTTCTGCAGAAATCCCTGGCT
GCTGCCGCTGGGAAGCAGGAATTGGCCAAGTACTTCTTGGCAGAACTGCTCTCTGAACCC
AACCAGACAGAGAACGATGCCCTGGAGCCTGAAGATTTGTCCCAGGCTGCTGAACAGGAT
GAAATGAGGCTGGAGCTGCAGAGATCCGCTAACTCAAACCCGGCCATGGCACCCCGAGAA
CGCAAAGCTGGCTGCAAGAATTTCTTCTGGAAGACTTTCACATCCTGT
>Minke|BACU016534
ATGCTGTCCTGCCGTCTCCAGTGCGCGCTGGCCGCGCTCTCCATCGTTCTGGCTCTGGGC
GGTGTCACCGGCGCGCCCTCAGATCCCCGACTCCGTCAGTTTCTGCAGAAATCCCTGGCT
GCTGCCGCTGGGAAGCAGGAATTGGCCAAGTACTTCTTGGCAGAACTGCTCTCTGAACCC
AACCAGACAGAGAACGATGCCCTGGAGCCTGAAGATTTGTCCCAGGCTGCTGAGCAGGAT
GAAATGAGGCTGGAACTGCAGAGATCCGCAAACTCAAACCCGGCCATGGCCCCCCGAGAA
CGCAAAGCTGGCTGCAAGAACTTCTTCTGGAAGACTTTCACATCCTGC
