# Supplementary material for: Insights into the Evolution of Longevity from the Bowhead Whale Genome
Source: Cell Rep. 2015 Jan 6;10(1):112–22. doi: 10.1016/j.celrep.2014.12.008 (PMC4536333; doi:10.1016/j.celrep.2014.12.008)
Supplement: Supplemental Folder 2. Species Used in the Analysis of Selective Pressure Variation, Single-Gene Orthologous Families Tested, Likelihood Ratio Tests, MAKER Parameters, and Full Assembly and Read Usage Data, Related to Experimental Procedures [file mmc3.zip › Tested SGOs/reciprocal_group_3175.2.fas]

>Gibbon|ENSNLEG00000003408|ENSNLET00000004334
------------------------------------------------------------
------------------------------------------------------------
------------------------------------------------------------
------------------------------------------------------------
---------------ATGGATAAATTCGTCATTCGAACGCCTAGAATCCAGAATAGCCCT
CAGAAGAAAGATTCTGGAGGAAAGGTTTACAAGCAGGCCACGATTGAATCTCTGAAGAGA
GTTGTGGTTGTAGAAGACATAAAAAGATGGAAAACTATGCTGGAGCTTCCTGATCAAACC
AAAGAGAATCTTGTTGAAGCCTTACAAGAATTAAAGAAGAAAATACCCTCCAGGGAAGTG
TTAAAATCAACAAGGATAGGTCACACTGTGAACAAGATGTGTAAACACTCAGATTCAGAA
GTGGCTTCTCTTGCCAGAGAAGTTTACACTGAGTGGAAAACTTTCATTGAAAGACATTCA
AATAGACCTTCTATTGAAGTTAGAAGTGATCCCAAAACCGAGTCGTTTAGGAAAAATGCT
CAGAAATTACTCTCAGAAGCCTTGGAATTAAAGATGGATCACCTACTGGTTGAAAATATT
GAGCGGGAAACGTTTCATCTCTGCTCCCGCCTCATTAATGGGCCGTACCGGCGGACGGTG
AGAGCCCTGGTCTTCACATTAAAGCACCGAGCTGAAATCCGGGCTCAGGTGAAGAGCGGC
TCGCTGCCAGTCGGC------------------------------------------ACG
TTTGTACAGACCCACAAAAAG
>Gorilla|ENSGGOG00000000929|ENSGGOT00000000935
------------------------------------------------------------
------------------------------------------------------------
------------------------------------------------------------
------------------------------------------------------------
---------------ATGGATAAATTCGTCATTCGAACGCCTAGAATCCAGAATAGCCCT
CAGAAGAAAGATTCTGGAGGAAAGGTTTACAAGCAGGCGACGATTGAATCTCTGAAGAGA
GTTGTGGTTGTAGAAGACATAAAAAGATGGAAAACTATGCTGGAGCTTCCTGATCAAACC
AAAGAGAATCTTGTTGAAGCCTTACAAGAATTAAAGAAGAAAATACCCTCCAGGGAAGTG
TTAAAATCAACAAGGATAGGTCACACTGTGAACAAGATGCGTAAACACTCAGATTCAGAA
GTGGCTTCTCTTGCCAGAGAAGTTTACACTGAGTGGAAAACTTTCACTGAAAAACATTCA
AATAGACCTTCTATTGAAGTTAGAAGTGATCCCAAAACCGAGTCGTTTAGGAAAAATGCT
CAGAAATTACTCTCAGAAGCCTTGGAATTAAAGATGGATCACCTACTGGTTGAAAATATT
GAGCGGGAAACGTTTCATCTCTGCTCCCGCCTCATTAATGGGCCGTACCGGCGGACGGTG
AGAGCCCTGGTCTTCACATTAAAGCACCGAGCTGAAATCCGGGCTCAGGTGAAGAGCGGC
TCGCTGCCAGTCGGC------------------------------------------ACG
TTTGTACAGACCCACAAAAAG
>Guinea_Pig|ENSCPOG00000025393|ENSCPOT00000028266
------------------------------------------------------------
------------------------------------------------------------
------------------------------------------------------------
------------------------------------------AGAATACGTGAAGGTAGT
CGGAGTGCCCTAAGGATGGATAAATTCGTCATTCGAACGCCTAGAATCCAGAATACCCCA
CAGAAGAAAGATCCTGGAGGAAAGATTTACAAGCAGGCTACGATTGAATCTCTGAAGAGA
GTTGTGGTCATAGAAGACATAAAAAGATGGAAATCCATGTTGGAGCTTCCTGATCAAACC
AAAGAGAATCTAGTTGAAGCCTTACGAGAACTGAAGAAGAAAATACCCTCCAGGGAAGTG
TTAAAATCAACAAGGATAGGTTTCACGGTGAAGAAGATGTGTAAGCACTCAGATTCAGAG
GTGGCTTGTCTTGCCAAAGAAGTTTATACAGAGTGGAAAACTTTCATTGAAAAACATTTA
GATAGACCATCTATTGAAGTCCGAAGTGATCCCCAAACAGAATCATTTAGGAAAAATGCC
CGGAAACTACTCTCAGAAGCCTTGGAATTAAAGATGGATCACCTACTGGTTGAAAATATT
GAGCGGGAAACGTTTCATCTCTGTTCCCGCCTCATTAATGGGCCTTACCGGCGTACGGTG
AGAGCTCTGGTCTTCACATTAAAGCACCAAGTTGAAATCCAGGACCAGGTGAAGAATGGC
TTGCTGCCAATCAGC------------------------------------------ACG
TTTGTACAGACCCACAAAAAG
>Horse|ENSECAG00000006901|ENSECAT00000006894
---------TTTGATGGAGTTTTAGAATCTGCC---------------------------
------------------------------------------------------------
------------------------------------------------------------
------------------CTCTTTCTTGAGCAGAACACGCGGCAAGCCCGTGAAGGTAGT
TGGAGCCCCCTAGAAATGGATAAATTCGTCATTCGAACGCCTAGAATCCAGAATAGTCCT
CAGAAGAAAGATCCTGGAGGAAAGATTTACAAGCAGGCCACGATTGAATCTCTGAAGAGA
GTTGTGGTTATCGAAGACATAAAAAGATGGAAAACTATGTTGGAGCTTCCTGATCAAAGC
AAAGAAAATCTAGTTGAAGCCTTACGAGAATTAAAGAAGAAAATACCCTCCAGGGAAGTG
TTAAAATCAACCAGGATAGGTCACACTGTGAACAAGATGCGTCGACACTCAGATTCAGAA
GTGGCTTGTCTTGCCAGAGAAGTTTACACTGAGTGGAGAACTTTCATTGAAAAACATTTG
GATAGACCTTCTATTGAAGTCCGAAGTGATCCCAAAACTGAGACATTCCGGAAAAAAGCC
CAGAAATTACTCTCAGAAGCCTTGGAATTAGAGATGGATCACCTACTGGTTGAAAATATT
GAGCGGGAAACGTTTCATCTCTGCTCCCGCCTCATTAATGGGCCTTACCGGCGGACGGTG
AGAGCCCTGGTCTTCACATTAAAGCAACGAGCCGAAATCCGGGCTCAGGTGAAGGACGGC
TCACTGCCGGTCGGC------------------------------------------GCA
TTTGTACAGACCCACAAAAAA
>Mouse|ENSMUSG00000028619|ENSMUST00000030362
------------------------------------------------------------
------------------------------------------------------------
------------------------------------------------------------
------------------------------------------------------------
---------------ATGGATAAATTCGTCATTCGAACGCCTAGGATCCAGAATAGCCCG
AAGAAGAAA---CTCGGAGAAAAGGTTTACAAGCAAGCCACGATTGAGTCGTTGAAGAGA
GTTGTGGTTATAGAAGACATAAAAAGATGGAAAACTATGTTGGAGCTTCCTGATCAAACC
AAAGAAAACCTAGTTGCTGCCTTACAAGAATTAAAGAAGAAAATGCCCTCGAGGGAGGTG
TTGAGATCCACAAGGATAGGTCATGCTGTGAACAAGATGCGCAGGCACTCGGACCCAGAG
GTGGCTGGTCTTGCCAAAGAAGTTTACACTGAGTGGAAGACTTTCATTGAAAAACATTTG
GACAGACCTTCTATTGAAGTCCGGAGCGATCCAAAAACTGAGTCATTTAGAAAAAATGCC
CAGAAATTACTTTCAGAAGCCTTGGAATTGAAGATGGATCACCTACTGGTTGAAAATATT
GAGCGGGAAACGTTTCATCTCTGCTCCCGGCTCATTAACGGGCCCTACCGGAGGACGGTA
CGCGCTCTGGTCTTCACATTAAAGCACCGAGCTGAGATCCGGGAGCAGGTGAAGAGCGGA
GCGCTGCCGGTCGGC------------------------------------------ACG
TTTGTACAGACCCACAAAAAG
>Opossum|ENSMODG00000021363|ENSMODT00000027174
------------------------------------------------------------
------------------------------------------------------------
------------------------------------------------------------
------------------------------------------------------------
---------------ATGGATAAATTTGTCATTCGGAAACCTCTGGTTCACAACAGCCCT
CAGAAGAAAGATTCTGGAGAAAAGGTTTATAAGCAAGCCACTCTTGAATCTCTAAAGAGA
GTGGTGGTTGTTGAAGACATAAAAAGATGGAAAGGTGTGCTGGAGCTTCCAGGGCAGCCC
CAGGAAAACTTACTTGAAGCCTTGCGGGAATTAAAGAAGAAACTACCCTCCAAGGACGTG
TTAAAGTCAACCAGGATAGGTCACACCGTGAACAAGATGCGCAAACATTCAGATGGAGAG
GTGGCCAGTCTTGCCAATGAAGTTTACACTGAATGGAGAACATTCATTGAAAAGCATTCA
GACAAGCCCTCCATTGTAGTCCGCAGTGACCCCCAAACGGAGGCCCTTAGGAAGAATGCC
CAGAAATTATTATCTGAAGCCATGGAGTTGGAGATGGATCACCCACTGGTTGAAAATATT
GAGCGTGAAGCTTTTCATCTCTGCTCCCGTCTCATTAATGGACCGTATCGGCGGACAGTG
AGAGCCCTGGTCTTTACATTAAAGCACCAAGCTGAAATTCGAGCTCAGGTCAAGAGTGGC
TTGCTACCAGTCAAC------------------------------------------ACG
CTGGTGCAGACTTACAAAAAG
>Orangutan|ENSPPYG00000001323|ENSPPYT00000001588
---------------------------------GGGAATGTGGTTCGCTGTGGCCCAGAC
GCGCGAGGGCCGGCGGAGTTTCTTCACAGGAACTACCGCCCTGGGAGGAAGTGTGTGTTT
AGTTTCAGCACAGACGACTGGGCTTGGGAGCTTACGAGGTTGCAGTCTGGAGGGCGCCAA
CAGCAGCTCCCAGGGCTGCTTTTCCTG------AACACGCTGCAAGCACGTCAAGGTAGT
CGGAGTCCCCTAACAATGGATAAATTCGTCATTCGAACGCCTAGAAACCAGAATAGCCCT
CAGAAGAAAGATTCTGGAGGAAAGGTTTTCAAGCAGGCTACGATTGAATCTCTGAAGAGA
GTTGTGGTTGTAGAAGACATAAAAAGATGGAAAACTATGCTGGAGCTTCCTGATCAAACC
AAAGAGAATCTTGTTGAAGCCTTACAAGAATTAAAGAAGAAAATACCCTCCAGGGAAGTG
TTAAAATCAACAAGGATAGGTCACACTGTGAACAAGATGCGTAAACACTCAGATTCAGAA
GTGGCTTCTCTTGCCAGAGAAATTTACACTGAGTGGAAAACTTTCATTGAAAAACATTCA
AATAGACCTTCTATTGAAGTTAGAAGTGATCCCAAAACCGAGTCGTTTAGGAAAAATGCT
CAGAAATTACTCTCAGAAGCCTTGGAATTAAAGATGGATCACCTACTGGTTGAAAATATT
GAGCGGGAAACGTTTCATCTCTGCTCCCGCCTCATTAATGGGCCGTACCGGCGGACGGTG
AGAGCCCTGGTCTTCACATTAAAGCACCGAGCTGAAATCCGGGCTCAGGTGAAGAGCGGC
TCGCTGCCAGTCGGC------------------------------------------ACG
TTTGTACAGACCCACAAAAAG
>Platypus|ENSOANG00000010723|ENSOANT00000017009
------------------------------------------------------------
------------------------------------------------------------
------------------------------------------------------------
------------------------------------------------------------
---------------ATGGATAAGTTTGTCATCCGAAAGCCTCGGGGGCGGGAGAGTCCC
CAGAAGAGAGCGCCCGAAGAAAAGGTTTACAGGCAAGCCACCCTGGAATCGCTGAAGAGG
GTTGTGGTCGTGGAGGACGTAAAGAGATGGAAGTCAATGTTGGAGCTCCCCGGCCAGAGC
GAGGAGGTCCTCACGGAAGCCTTGAGGGAGCTGAGGAAGAAGATCCCCTCCAAAGAGGTG
CTCCAGTCCACCCAGATAGGTGACGCCGTGAGCGCGATGCGTGGCCACCCAGCCCCGGCG
GTGGCCAGCCTGGCGCACGAGGTCCTCGCCGCCTGGGAAGCATTCCTGGCCCATCACGCC
AACAAGCCTTGCATCGAGGTGCGGAGCGATTCCGGGACGGAGGGCCTCCGCCAGAAGGCC
CGGGAAATGCTCTCCCGAGCCCTGGAGCTGGAGGAAGCTGACCCGTTGGCCGAAAGCGTC
GAGCGAGAAGCCTTCCACCTGTGCTCCCGCCTGGTCAGGGGCCCGTACCGGCGGACCGTC
CGAGCCCTGGTCTTCGCGCTCAAGCACCGGCCCCAGCTCCGAGCGCAGCTGCGGAGCGGA
TCGCTGACCGTCGGC------------------------------------------GCC
TTGGTGCGGGACCACCGAAAG
>Rabbit|ENSOCUG00000008136|ENSOCUT00000008134
------------------------------------------------------------
------------------------------------------------------------
------------------------------------------------------------
------------------------------------------------------------
---------------ATGGATAAATTCGTCATTCGAACGCCCAGAGTCCAGAGTAGCCCT
CGGAAGAAAGATGCTGGAGGGAAGACTTACAGGCAGGCCACGATTGAATCTCTGAAGAGA
GTTGTGGTTGTAGAAGACATAAAAAGATGGAATACTATGTTGGAGCTTCCTAATCAAACC
AAAGAGAATCTAGTTGAAGCCTTACAAGAATTAAAGAAGAAAATACCCTCCAGGGAAGTG
TTAAAATCAACAAGGATAGGTCATACTGTGAACAAGATGCGCAAACACTCAGATTCAGAG
GTGGCTTGTCTTGCCGGAGAAGTATATACTGAGTGGAAAACTTTCATTGAAAAACATTTG
GATAGACCTGCTATTGAAGTTCGAAGTGATCCCAAAACTGAGTCCTTTAGGAAAAATGCC
AAAAAATTACTGTCAGAAGCCTTGGAATTAAAGATGGATCACCTACTGGTTGAAAATATT
GAGCGGGAAACGTTTCATCTCTGCTCCCGCCTCATTAATGGGCCATACCGGCGGACGGTG
AGAGCTCTGGTCTTCACATTAAAGCACCAAGCTGAAATCCGGGCTCAGGTGAAGAGCGGC
TCGCTGCCGGTCGGCCGTTTGTACAGACCCACAAAAAGTGACCCGGGGACGGTCCCAACC
CTGGGCCAGGCA---------
>Rat|ENSRNOG00000009398|ENSRNOT00000048784
------------------------------------------------------------
------------------------------------------------------------
------------------------------------------------------------
------------------------------------------------------------
---------------ATGGATAAATTTGTCATTCGAACGCCTAGGATCCAGAATAGCCCG
AAGAAAAAA---CTCAAAGAAAAGGTTTACAAGCAAGCCACGATTGAGTCTTTGAAGAGA
GTTGTGGTTATAGAAGACATAAAAAGGTGGAAAACTGTGTTGGAGCTTCCTGAGCAAACC
AAAGAAAACCTGGTCGCCGCCCTACAAGAATTAAAGAAGAAGATACCCTCCAGGGAGGTG
TTGCGGTCGACAAGGATAGGTCATGCTGTGAACAAGGTGCGCAGGCACTCGGACCCAGAG
GTGGCGGGCCTTGCCAAAGAAGTTTACACTGAGTGGAAAACTTTCATTGAAAACCATCTG
GACAGACCCTCTATTGAAGTCCACAGTGATCCAAAAACTGAGTCATTTAGAAAAAATGCC
CAGAAATTACTTTCAGAAGCCCTGGAATTGAAGATGGATCACCTACTGGTTGAAAATATT
GAACGGGAAACGTTTCATCTCTGCTCGCGGCTCATTAACAGGCCCTACCGGAGGACGGTG
CGCGCTCTGGTCTTCACATTAAAGCACCGAGCTGAGATCCGGGAGCAGGTGAAGAGCGGG
ACGCTGCCGGTCGGC------------------------------------------ACG
TTTGTACAGACCCACAAAAAG
>Macaque|ENSMMUG00000014218|ENSMMUT00000019954
---GCAGTCTTTAGTGAGGTTTTAGAATCTACC---------------------------
------------------------------------------------------------
------------------------------------------------------------
------------------GTCTTTCTTGACCAGAACACGCTGCAAGCACGTCAAGGTAGT
CGGAGGCCCCTAACAATGGATAAATTCGTCGTTCGAACGCCTAGAATCCAGAATAGCCCT
CAGAAGAAAGATTCTGGAGGAAAGGTTTACAAGCAGGCCACGATTGAATCTCTGAAGAGA
GTTGTGGTTGTAGAAGACATAAAAAGATGGAAAACTATGCTGGAACTTCCTGATCAAACC
AAAGAGAATCTCATTGAAGCCTTACAAGAATTAAAGAAGAAAATACCCTCCAGGGAAGTG
TTAAAATCAACAAAGATAGGTCACACTGTGAACAAGATGCGTAAACACTCAGATTCAGAA
GTGGCTTCTCTTGCCAGAGAAGTTTACACTGAGTGGAAAACTTTCATTGAAAAACATTCA
AATAGACCTTCTATTGAAGTTAGAAGTGATCCCAAAACCGAGTCGTTTAGGAAAAATGCC
CAGAAATTACTCTCAGAAGCCTTGGAATTAAAGATGGATCACCTACTGGTTGAAAATATT
GAGCGGGAAACGTTTCATCTCTGCTCCCGCCTCATTAATGGGCCGTACCGGCGGACGGTG
AGAGCCCTGGTCTTCACATTAAAGCACCGAGCTGAAATCCGGGCTCAGGTGAAGAACGGC
TCGCTGCCAGTCGGC------------------------------------------ACG
TTTGTACAGACCCACAAAAAG
>Marmoset|ENSCJAG00000004976|ENSCJAT00000009614
------------------------------------------------------------
------------------------------------------------------------
------------------------------------------------------------
------------------------------------------------------------
---------------ATGGATAAATTCATCATTCGAACGCCTAGAATCCAGAATAGCCCT
CAGAAGAAAGACTCTGGAGGAAAGGTTTACAAGCAGGCCGCGATTGAATCTCTGAAGAGA
GTTGTGGTTGTAGAAGACATAAAAAGATGGAAAACTATGCTGGAGCTTCCTGGTCAAACG
AAAGAGAATCTCGTTGAAGCCTTACAAGAATTAAAGAAGAAAATACCCTCCAGGGAGGTG
TTAAAATCAACAAAGATAGGTCACACTGTGAACAAGCTGCGTAAACACTCAGATTCAGAA
GTGGCTTATCTTGCCAGAGAAGTTTATACTGAGTGGAAAACTTTCATTGAAAAACATTCA
AATAGACCTTCTATTGAAGTTAGAAGTGATCCCAAAACTGAGTCATTTCGGAAAAATGCC
CAGAAATTACTCTCAGAAGCCTTGGAATTAAAGATGGATCACCTACTGGTTGAAAATATT
GAGCGGGAAACGTTTCATCTCTGCTCCCGCCTCATTAATGGGCCGTACCGGCGGACGGTG
AGAGCCCTGGTCTTCACATTAAAGCACCGAGCTGAAATCCGGGCTCAGGTGAAGAACGGC
TCGCTGCCGGTCGGC------------------------------------------ACG
TTTGTACAGACCCACAAAAAG
>Microbat|ENSMLUG00000007689|ENSMLUT00000007688
------------------------------------------------------------
------------------------------------------------------------
------------------------------------------------------------
------------------------------------------------------------
---------------ATGGATAAATTCGTCATTCGAACGCCTAGACTCCAGAGTAGTCCT
CAGAAGAAAGGTCCTGGAGGGAAGATTTACAAGCAGGCCACAATCGAATCTCTGAAGAGA
GTTGTGGTTGTAGAAGACATAAAAAGATGGAAAACTATGTTGGAGCTTCCTAATCAAACC
AAAGAGAATCTAGTTGAAACCTTACGAGAATTAAAGAAGAAAATACCCTCCAAGGAAGTG
TTAAAATCAACAAGGATAGGTCACACGGTGAATAAGATGCGTCAACACTCAGATTCAGAA
GTGGCTTGTCTTGCCAAAGAAGTTTACACTGAGTGGAGAACTTTCATTGAGAAACATGCA
GATAGACCTTCTATTGAAGTCCGAAGTGATTCCAAAACCGAGGCACTTAGGAAAAACGCC
CAGAAATTACTCTCAGAAGCGTTGGAATTAGAGATGGATCACCTACTGGTTGAAAATATT
GAGCGGGAAACGTTTCATCTCTGCTCCCGCCTCATTAATGGGCCCTACCGGCGGACGGTG
AGAGCCCTGGTCTTCACATTAAAGCACCGAGCTGAAATCCGGGCTCAGGTGAAGAACGGC
TCGCTGCCAGTCGGC------------------------------------------ACG
TTTGTACAGACCCACAAAAAA
>Human|ENSG00000116205|ENST00000371331
ATGGCAGTCTTTAGTGGGGTTTTAGAATCTGCC---------------------------
------------------------------------------------------------
------------------------------------------------------------
------------------CTCTTTCTTGACCAGAACACGCTGCAAGCACGTCAAGGTAGT
CGGAGTCCCCTAACAATGGATAAATTCGTCATTCGAACGCCTAGAATCCAGAATAGCCCT
CAGAAGAAAGATTCTGGAGGAAAGGTTTACAAGCAGGCCACGATTGAATCTCTGAAGAGA
GTTGTGGTTGTAGAAGACATAAAAAGATGGAAAACTATGCTGGAGCTTCCTGATCAAACC
AAAGAGAATCTTGTTGAAGCCTTACAAGAATTAAAGAAGAAAATACCCTCCAGGGAAGTG
TTAAAATCAACAAGGATAGGTCACACTGTGAACAAGATGCGTAAACACTCAGATTCAGAA
GTGGCTTCTCTTGCCAGAGAAGTTTACACTGAGTGGAAAACTTTCACTGAAAAACATTCA
AATAGACCTTCTATTGAAGTTAGAAGTGATCCCAAAACCGAGTCGTTGAGGAAAAATGCT
CAGAAATTACTCTCAGAAGCCTTGGAATTAAAGATGGATCACCTACTGGTTGAAAATATT
GAACGGGAAACGTTTCATCTCTGCTCCCGCCTCATTAATGGGCCGTACCGGCGGACGGTG
AGAGCCCTGGTCTTCACATTAAAGCACCGAGCTGAAATCCGGGCTCAGGTGAAGAGCGGC
TCGCTGCCAGTCGGC------------------------------------------ACG
TTTGTACAGACCCACAAAAAG
>Orca|XP_004273869.1
------------------------------------------------------------
------------------------------------------------------------
------------------------------------------------------------
------------------------------------------------------------
---------------ATGGATAAATTCGTCCTTCGAACACCCAGAATCCAGAATAGTCCT
CAGAAGAAAGCTCCTGGAGGAAAGATTTACAAGCAGGCCACGATTGAATCTCTGAAGAGA
GTTGTGGTTATAGAAGACATAAAAAGATGGAAAACTATGTTGGAGCTTCCTGATCAAACC
AAAGAGAATCTAGTTGAAGCCTTACGAGAATTAAAGAAGAAAATACCCTCCAAGGAAGTG
TTAAAATCAACAAGGATAGGTCACACTGTGAACAAGATGCGTCAACACTCAGATTCAGAA
GTGGCTTGTCTTGCCAGAGAAGTTTACACTGAATGGAGAACTTTCATTGAAAAACACAAG
GATAGACCTTCTATAGAAGTCCGAAGTGATTCCAAAACCGAGACATTTAGGAAAAACGCC
CAGAAATTACTCTCAGAAGCCTTGGAATTGGAGATGGATCACCTACTGGTTGAAAATATT
GAACGGGAAACGTTTCATCTCTGCTCCCGCCTCATTAATGGGCCATACCGGCGGACAGTG
AGAGCCCTGGTCTTCACATTAAAGCATCGAGCTGAAATCCGGGCTCAGGTGAAGAACGGC
ACGCTGCCAGTCGGC------------------------------------------ACG
TTTGTACAGACCCACAAAAAA
>Chimp|ENSPTRG00000000765|ENSPTRT00000001448
ATGGCAGTCTTTAGTGAGGTTTTAGAATCTGCC---------------------------
------------------------------------------------------------
------------------------------------------------------------
------------------CTCTTTCTTGACCAGAACACGCTGCAAGCACGTCAAGGTAGT
CGGAGTCCCCTAACAATGGATAAATTCGTCATTCGAACGCCTAGAATCCAGAATAGCCCT
CAGAAGAAAGATTCTGGAGGAAAGGTTTACAAGCAGGCCACGATTGAATCTCTGAAGAGA
GTTGTGGTTGTAGAAGACATAAAAAGATGGAAAACTATGCTGGAGCTTCCTGATCAAACC
AAAGAGAATCTTGTTGAAGCCTTACAAGAATTAAAGAAGAAAATACCCTCCAGGGAAGTG
TTAAAATCAACAAGGATAGGTCACACTGTGAACAAGATGCGTAAACACTCAGATTCAGAA
GTGGCTTCTCTTGCCAGAGAAGTTTACACTGAGTGGAAAACTTTCACTGAAAAACATTCA
AATAGACCTTCTATTGAAGTTAGAAGTGATCCCAAAACCGAGTCGTTTAGGAAAAATGCT
CAGAAATTACTCTCAGAAGCCTTGGAATTAAAGATGGATCACCTACTGGTTGAAAATATT
GAGCGGGAAACGTTTCATCTCTGCTCCCGCCTCATTAATGGGCCGTACCGGCGGACGGTG
AGAGCCCTGGTCTTCACATTAAAGCACCGAGCTGAAATCCGGGCTCAGGTGAAGAGCGGC
TCGCTGCCAGTCGGC------------------------------------------ACG
TTTGTACAGACCCACAAAAAG
>Cow|ENSBTAG00000009527|ENSBTAT00000012535
------------------------------------------------------------
------------------------------------------------------------
------------------------------------------------------------
------------------------------------------------------------
---------------ATGGATAAATTCGTCATTCGAACACCCAGAATCCAGAGTAGTCCT
CAGAAGAAAGATCCTGGAGGAAAGATTTACAAGCAGGCCACCATTGAATCTCTGAAGAGA
GTTGTGGTTATAGAAGACATAAAAAGATGGAAAACTATGTTGGAGCTTCCTGATCAAAGC
AAAGAGAATCTAGTCGAAGCCTTACGAGAATTAAAGAAGAAAATACCTTCCAGAGAAGTG
TTAAAGTCAACAAAGATAGGTCATACTGTGAACAAGATGCGTCAACACTCAGATTCAGAA
GTGGCTTGTCTTGCCAGAGAAGTTTACACTGAGTGGAGAACTTTCATAGAAAAACATGTC
AATAGACCTTCCATAGAAGTCCGAAGTGATGCCAAAACTGAGACATTTAGGAAAAATGCC
CAGAAATTACTCTCAGAAGCCTTGGAATTAGAGATGGATCACCTACTGGTTGAAAATATT
GAACGGGAAACGTTTCATCTCTGCTCCCGCCTCATTAATGGGCCATACCGGCGGACGGTG
AGAGCCCTGGTCTTCACATTAAAGCATCGAGCTGAAATCCGGGAGCAGGTGAAGAGCAGC
ATGCTGCCAGTCGGC------------------------------------------ACG
TTTGTACAGACCCACAAAAAG
>Dog|ENSCAFG00000019056|ENSCAFT00000030263
------------------------------------------------------------
------------------------------------------------------------
------------------------------------------------------------
------------------------------------------------------------
---------------ATGGATAAATTCGTCGTCCGCACGCCTAGAATCCAGAGTAGTCCT
CAGAAGAAGGATCCTGCTGGAAAGATTTACAAGCAGGCCACTATTGAATCTCTGAAGAGA
GTTGTGGTTATAGAAGACATAAAAAGATGGAAAACTATGTTGGAGCTTCCTGATCAGACC
AAACAGAATCTAGTTGAAGCTTTACAAGAATTAAAGAAGAAAATACCCTCCAGGGAAGTG
TTAAAATCAACAAGGATAGGTCACACTGTGAACAAGATGCGTCAGCACTCAGATCCAGAA
GTGGCTTGTCTTGCCAGGGAAGTATACACTGAGTGGAGAACTTTCATTGAAAAACATTTA
GATAGACCTTCTATTGAAGTGCGAAGTGACCCCAAAACTGAGACGTTCAGGAAAAATGCC
CAGAAGTTACTCTCAGAGGCCTTGGAGTTAGAGATGGATCACCTACTGGTTGAAAATATT
GAGCGGGAAACGTTTCATCTCTGCTCCCGCCTCATTAATGGGCCGTACCGGCGGACGGTG
AGAGCCCTGGTCTTCACATTAAAGCACCAAGCTGAAATCCGGGCTCAGGTGAAGAACGGC
TCACTGCCAGTCGGC------------------------------------------ACG
TTTGTACAGAACCACAAAAAA
>Elephant|ENSLAFG00000013768|ENSLAFT00000013766
------------------------------------------------------------
------------------------------------------------------------
------------------------------------------------------------
------------------------------------------------------------
---------------ATGGATAAATTCGTCGTAAGAACGCCTCGAGTCCAGAATAGCCCT
CAGAAGAAAGATCCTGCAGCAAAAATGTACAAGCAGGCCACGATTGAATCTCTGAAGAGA
GTTGTGGTTGTAGAAGACATAAAAAGATGGAAAACTATATTGGAGCTTCCTGATCAAACC
AAAGAGAATCTAGTTGAAGCCTTACAAGAATTAAAGAAGAAAATACCCTCTAGGGAAGTG
TTAAAGTCAACAAGGATAGGTCACACTGTGAACAAGATGCGGAAACACTCAGATTCAGAA
GTGGCTTGCCTTGCCAGAGAAGTTTACACTGAGTGGAGAACTTTCATGGAAAAACATTTG
CATAGACCTTCTATTGAAGTCCGGAGTGATCCCAAAACTGAGACATTTAGAAAAAATGCC
CAAAAATTACTCTCAGAAGCTTTGGAATTAAAGATGGATCACCTACTGGTTGAAAATATT
GAGCGGGAAGCGTTTCATCTCTGTTCCCGCCTCATTAACAGGCCGTACCGGCGGACGGTG
AGAGCCCTGGTCTTCACATTAAAGCACCAAGCTGAAATTCGGGCCCAGGTGAAGAATGGC
TTGCTGCCAGTCAGC------------------------------------------ACA
TTTGTAAAGACCCACAAAAAG
>Bowhead|bmy_18834T0
------------------------------------------------------------
------------------------------------------------------------
------------------------------------------------------------
------------------------------------------------------------
---------------ATGGATAAATTCGTCCTTCGAACACCCAGAATCCAGAATAGTCCT
CAGAAGAAAGCTCCTGGAGGAAAGATTTACAAGCAGGCCACGATTGAATCTCTGAAGAGA
GTTGTGGTTATAGAAGACATAAAAAGATGGAAAACTATGTTGGAGCTTCCTAATCAAACC
AAGGAGAATCTAGTTGAAGCCTTACGAGAATTAAAGAAGAAAATACCCTCCAAGGAAGTG
TTAAAATCAACAAAGATAGGTCACACTGTGAACAAGATGCGTCAACACTCAGATTCAGAA
GTGGCTTGTCTTGCCAGAGAAGTTTACACTGAGTGGAGAACTTTCATTGAAAAACACATG
GATAGACCTTCTATAGAAGTCCGAAGTGATTCCAAAACCGAGACATTTAGGAAAAACGCC
CAGAAATTACTCTCGGAAGCCTTGGAATTGGAGATGGATCAYCTACTGGTTGAAAATATT
GAACRGGAAACATTTCATCTGTGCTCCCGCCTCATTAATGGGCCATACCGGCGGACAGTG
AGAGCCCTGGTCTTCACATTAAAGCATCGAGCTGAAATCCGGGCTCAGGTGAAGAACGGC
ACGCTGCCAGTCGGC------------------------------------------ACG
TTTGTACAGACCCACAAAAAG
>Minke|BACU000244
------------------------------------------------------------
------------------------------------------------------------
------------------------------------------------------------
------------------------------------------------------------
---------------ATGGATAAATTCGTCCTCCGAACACCCAGAATCCAGAATAGTCCT
CAGAAGAAAGCTCCTGGAGGAAAGATTTACAAGCAGGCCACGATTGAATCTCTGAAGAGA
GTTGTGGTTATAGAAGACATAAAAAGATGGAAAACTATGTTGGAGCTTCCTAATCAAACC
AAAGAGAATCTAGTTGAAGCCTTACAAGAATTAAAGAAGAAAATACCCTCCAAGGAAGTG
TTAAAATCAACAAGGATAGGTCACACTGTGAACAAGATGCGTCAACACTCAGATTCAGAA
GTGGCTTGTCTTGCCAGAGAAGTTTACACTGAGTGGAGAACTTTCATTGAAAAACACGTG
GATAGACCTTCTATAGAAGTCCGAAGTGATTCCAAAACCGAGACATTTAGGAAAAACGCC
CAGAAATTACTCTCGGAAGCCTTGGAATTGGAGATGGATCACCTACTGGTTGAAAATATT
GAACGGGAAACGTTTCATCTCTGCTCCCGCCTCATTAATGGGCCATACCGGCGGACAGTG
AGAGCCCTGGTCTTCACATTAAAGCATCGAGCTGAAATCCGGGCTCAGGTGAAGAACGGC
ACGCTGCCAGTCGGC------------------------------------------ACG
TTTGTACAGACCCACAAAAAG
