# Supplementary material for: Insights into the Evolution of Longevity from the Bowhead Whale Genome
Source: Cell Rep. 2015 Jan 6;10(1):112–22. doi: 10.1016/j.celrep.2014.12.008 (PMC4536333; doi:10.1016/j.celrep.2014.12.008)
Supplement: Supplemental Folder 2. Species Used in the Analysis of Selective Pressure Variation, Single-Gene Orthologous Families Tested, Likelihood Ratio Tests, MAKER Parameters, and Full Assembly and Read Usage Data, Related to Experimental Procedures [file mmc3.zip › Tested SGOs/reciprocal_group_3179.2.fas]

>Gibbon|ENSNLEG00000012198|ENSNLET00000015581
---------------------------------ATGGCGGCGGCAGGAGCAGGACCTGGC
CAGGAAGCGGGTGCCGGGCCTGGCCCAGGAGCGGCCGCAAATGCAACAGGGGCAGAAGAC
GGGGAGATGAAGCCGGTGGCAGCGGGAGCAGCGGCTCCTCCTGGAGAGGGGACCTCTGCT
GCTCCGACA---GCTGAGCCCAGTTCCGGGGAGGCTGAAGGCGGGGAGGCAAACTTGGTC
GATGTAAGCGGTGGCTTGGAGACAGAATCATCTAATGGAAAAGATACACTAGAAGGTGCT
GGGGATACGTCAGAGGTGATGGATACTCAGGCGGGCTCCGTGGATGAAGAAAATGGCCGA
CAGTTGGGTGAGGTAGAGCTACAATGTGGGATTTGTACAAAATGGTTCACGGCTGACACA
TTTGGCATAGATACCTCATCCTGTCTACCTTTCATGACCAACTACAGTTTTCATTGCAAT
GTCTGCCATCACAGTGGGAATACCTATTTCCTCCGGAAGCAAGCAAACTTGAAGGAAATG
TGCCTTAGTGCTTTGGCCAACCTGACATGGCAGTCCCGAACACAGGATGAACATCCAAAG
ACAATGTTCTCCAAAGAT---AAGGATATTATACCATTTATTGATAAATACTGGGAGTGC
ATGACAACCAGACAGAGACCTGGGAAAATGACTTGGCCAAATAACATTGTTAAAACAATG
AGTAAAGAAAGAGATGTATTCTTGGTAAAGGAACACCCAGATCCAGGGAGTAAAGACCCA
GAAGAAGATTACCCCAAATTTGGACTTTTGGATCAGGACCTTAGTAACATTGGTCCTGCT
TATGACAACCAAAAACAGAGCAGTGCTGTGTCTACTAGTGGGAATTTAAATGGG------
GGA------------------ATTGCAGCAGGAAGCAGTGGAAAAGGACGAGGAGCCAAG
CGCAAACAGCAGGATGGAGGGACCACAGGGACCACCAAGAAGGCCCGGAGTGACCCTTTG
TTTTCTGCTCAGCGCCTTCCCCCTCATGGCTACCCCTTGGAACACCCGTTTAACAAAGAT
GGCTATCGGTATATTCTAGCTGAGCCTGATCCCCACGCCCCTGACCCCGAGAAGCTGGAA
CTTGACTGCTGGGCAGGAAAACCTATTCCTGGAGACCTCTACAGAGCCTGCTTGTATGAA
CGGGTTTTGTTAGCCCTACATGATCGAGCTCCCCAGTTAAAGATCTCAGATGACCGGCTG
ACTGTGGTTGGAGAGAAGGGCTACTCTATGGTGAGGGCCTCTCACGGAGTACGGAAAGGT
GCCTGGTATTTTGAAATCACCGTGGATGAGATGCCACCAGATACCGCTGCCAGACTGGGT
TGGTCCCAGCCCCTGGGT------AACCTTCAAGCTCCTTTAGGTTATGATAAATTTAGC
TATTCTTGGCGGAGCAAAAAGGGAACCAAGTTCCACCAGTCCATTGGCAAACACTACTCT
TCTGGCTATGGACAGGGAGACGTCCTGGGATTTTATATTAATCTCCCTGAAGACACAGAG
ACAGCCAAGTCATTGCCAGATACATACAAAGAT---------------------------
------------------------------------------------------------
------------------------------------------------------------
---------------------AAG------------------------------------
---------------------------------------------------GCTTTGATA
AAATTCAAGAGTTATTTGTATTTTGAGGAAAAAGACTTTGTGGATAAAGCAGAGAAGAGC
CTGAAGCAGACTCCCCATAGTGAGATAATATTTTATAAAAATGGTGTCAATCAAGGTGTG
GCTTACAAAGATATTTTTGAGGGGGTTTACTTTCCAGCCATCTCACTGTACAAGAGCTGC
ACGGTTTCCATTAACTTTGGACCATGCTTCAAGTATCCTCCGAAGGATCTCACTTACCGC
CCTATGAGTGACATGGGCTGGGGTGCCGTGGTAGAGCACACCCTGGCTGACGTCTTGTAT
CATGTGGAGACAGAAGTGGATGGGAGGCGCAGTCCCCCGTGGGAACCC
>Gorilla|ENSGGOG00000005777|ENSGGOT00000031156
---------------------------------ATGGCGGCGGCAGGAGCAGGACCTGGC
CAGGAAGCGGGTGCCGGGCCTGGCCCAGGAGCGGCCGCAAATGCAACAGGGGCAGAAGAG
GGGGAGATGAAGCCGGTGGCAGCGGGAGCAGCCGCTCCTCCTGGAGAGGGGACCTCTGCT
GCTCCGACA---GTTGAGCCCAGTTCCGGGGAGGCTGAAGGCGGGGAGGCAAACTTGGTC
GATGTAAGCGGTGGCTTGGAGACAGAATCATCTAATGGAAAAGATACACTAGAAGGTGCT
GGGGATACGTCAGAGGTGATGGATACTCAGGCGGGCTCCGTGGATGAAGAGAATGGCCGA
CAGTTGGGTGAGGTCGAGCTGCAATGTGGGATTTGTACAAAATGGTTCACAGCTGACACA
TTTGGCATAGATACCTCATCCTGTCTACCTTTCATGACCAACTACAGTTTTCATTGCAAT
GTCTGCCATCACAGTGGGAATACCTATTTCCTCCGGAAGCAAGCAAACTTGAAGGAAATG
TGCCTTAGTGCTTTGGCCAACCTGACATGGCAGTCCCGAACACAGGATGAACATCCGAAG
ACAATGTTCTCCAAAGAT---AAGGATATTATACCATTTATTGATAAATACTGGGAGTGT
ATGACAACCAGACAGAGACCTGGGAAAATGACTTGGCCAAATAACATTGTTAAAACAATG
AGTAAAGAAAGAGATGTATTCTTGGTAAAGGAACACCCAGATCCAGGGAGTAAAGACCCA
GAAGAAGATTACCCCAAATTTGGACTTTTGGATCAGGACCTTAGTAACATTGGTCCTGCT
TATGACAACCAAAAACAGAGCAGTGCTGTGTCTACTAGTGGGAATTTAAATGGG------
GGA------------------ATTGCAGCAGGAAGCAGCGGAAAAGGACGAGGAGCCAAG
CGCAAACAGCAGGATGGAGGGACCACAGGGACCACCAAGAAGGCCCGGAGTGACCCTTTG
TTTTCTGCTCAGCGCCTTCCCCCTCATGGCTACCCATTGGAACACCCGTTTAACAAAGAT
GGCTATCGGTATATTCTAGCTGAGCCTGATCCCCACGCCCCTGACCCCGAGAAGCTGGAA
CTTGACTGCTGGGCAGGAAAACCTATTCCTGGAGACCTCTACAGAGCCTGCTTGTATGAA
CGGGTTTTGTTAGCCCTACATGATCGAGCTCCCCAGTTAAAGATCTCAGATGACCGGCTG
ACTGTGGTTGGAGAGAAGGGCTACTCTATGGTGAGGGCCTCTCATGGAGTACGGAAAGGT
GCCTGGTATTTTGAAATCACTGTGGATGAGATGCCACCAGATACCGCTGCCAGACTGGGT
TGGTCCCAGCCCCTAGGA------AACCTTCAAGCTCCTTTAGGTTATGATAAATTTAGC
TATTCTTGGCGGAGCAAAAAGGGAACCAAGTTCCACCAGTCCATTGGCAAACACTACTCT
TCTGGCTATGGACAGGGAGACGTCCTGGGATTTTATATTAATCTTCCTGAAGACACAGAG
ACAGCCAAGTCATTGCCAGACACATACAAAGAT---------------------------
------------------------------------------------------------
------------------------------------------------------------
---------------------AAGAATACTATGGATCTATTCAAAAGCCACATATATACT
GATTATAAAATGGTCTCTAATGTAGTTGCCAAGTTAAAAACTCAAGATAGT---------
------------------------------------------------------------
------------------TCTGAAATAATATTTTATAAAAATGGTGTCAATCAAGGTGTG
GCTTACAAAGATATTTTTGAGGGGGTTTACTTCCCAGCCATCTCACTGTACAAGAGCTGC
ACGGTTTCCATTAACTTTGGACCATGCTTCAAGTATCCTCCGAAGGATCTCACTTACCGC
CCTATGAGTGACATGGGCTGGGGCGCCGTGGTAGAGCACACCCTGGCTGACGTCTTGTAT
CACGTGGAGACAGAAGTGGATGGGAGGCGCAGTCCCCCATGGGAACCC
>Guinea_Pig|ENSCPOG00000003327|ENSCPOT00000003370
------------------------------------------------------------
------------------------------------------------------------
------------------------------------------------------------
---------------------------------------------GATGCAAACTTGGTT
GATGTAAGTGGCGGTTTGGAGACAGAATCCTCCAATGGAAAAGATACATTAGAAGGTGCT
GGGGATACTTCAGAGGTGATGGATGCTCAGGCTGGCTCTGTTGATGAAGAGAATGGCCGA
CAGTTGGGAGAGGTAGAATTGCAGTGTGGGATATGCACAAAGTGGTTCACAGCAGATACC
TTTGGCATAGATACCTCATCCTGTCTACCTTTCATGACCAACTACAGTTTCCATTGCAAT
GTGTGCCATCATAGTGGGAATACCTACTTCCTCCGGAAGCAAGCAAACTTAAAGGAAATG
TGCCTTAGTGCTTTGGCCAACCTGACGTGGCAATCCCGAACACAGGATGAACATCCCAAA
ACCATGTTTTCCAAAGAT---AAGGATATTATACCCTTTATCGATAAATACTGGGAGTGC
ATGACAACCAGACAGAGACCTGGAAAGATGACTTGGCCAAATAATATCGTCAAAACAATG
AGTAAAGAAAGAGATGTATTCTTGGTAAAGGAGCACCCCGATCCAGGGAGCAAAGACCCC
GAAGAAGATTACCCCAAATTTGGGCTTTTGGATCAGGATCTCAGTAACATTGGTCCTGCT
TATGACAACCAAAAACAAAGCAGTGCTGTATCTACCAGTGGGAATCTAAATGGG------
GGA------------------ATCACAGCAGGAAGCAGTGGCAAAGGGAGAGGAGCCAAG
CGCAAACAGCAGGACGGCGGGACCACGGGGACCACCAAGAAAGCCCGGAGTGACCCTTTG
TTTTCTGCTCAGCGTCTCCCGCCTCACGGCTACCCCTTGGAGCACCCATTCAACAAAGAC
GGTTACCGCTATATCCTGGCTGAGCCGGATCCGCACGCCCCTGACCCCGAGAAGCTTGAG
CTTGACTGCTGGGCAGGAAAACCCATCCCTGGAGACCTCTACAGAGCTTGCCTGTATGAA
CGGGTTCTGTTAGCCCTGCATGACCGAGCGCCCCAGTTGAAGATCTCTGATGACCGGCTG
ACCGTGGTTGGGGAGAAGGGTTACTCCATGGTGCGGGCCTCCCACGGGGTGCGGAAAGGT
GCCTGGTATTTTGAAATCACTGTGGATGAGATGCCGCCAGACACGGCTGCCAGGCTGGGA
TGGTCCCAGCCTTTAGGT------AACCTTCAGGCTCCCTTAGGTTATGATAAATTTAGC
TATTCTTGGCGGAGTAAGAAGGGAACCAAATTTCACCAGTCCATTGGCAAACACTACTCT
TCAGGCTACGGACAGGGAGATGTGCTGGGGTTTTACATCAGTCTCCCAGAAGACACCGAG
ACAGCCAAGTCACTGCCTGACACTTACAAAGAT---------------------------
------------------------------------------------------------
------------------------------------------------------------
---------------------AAG------------------------------------
---------------------------------------------------GCTCTGATA
AAGTTCAAGAGTTACTTATATTTTGAGGAGAAAGATTTCGTGGATAAAGCCGAGAAGAGC
CTGAAGCAGACTCCTCACAGTGAGATAATATTTTATAAAAACGGTGTCAATCAAGGAGTG
GCTTACAAAGATATTTTTGAGGGGGTTTACTTTCCAGCTATCTCACTGTACAAGAGCTGC
ACGGTCTCCATTAACTTTGGGCCGTGCTTCAAGTACCCTCCCAAGGACCTCACCTACCAC
CCGATGAGCGACATGGGCTGGGGCGCCGTGGTCGAGCACACGCTGGCCGACGTCCTGTAT
CACGTGGAGACGGAAGTGGACGGGAGGCGCAGTCCACCCTGGGAGCCC
>Horse|ENSECAG00000013970|ENSECAT00000014641
---------------------------------ATGGCGGCGGCGGGAACCGGACCCGGC
CCGGGAGTGGGTGCAGGACCGGGTCCCGCGGCGGCTGCAAATGCAACAGCGGCGGAAGAA
GGGGAGACGAAGCCGGTGGTAGCGGTAGCAGCCGCTTCGGTCGGAGAGGGGACATCTGCT
GCTCCAGCA---GCAGAGCCCAGTTCCGGAGAGGCCGAAAGCGGGGATGCAAACTCCGTT
GATGTAAGTGGTGGTTTGGAGACGGAATCCTCTAATGGAAAAGATACACTAGAAGGTGCT
GGGGATACTTCAGAGGTGATGGATACTCAGGCGGGCTCCGTGGATGAGGAGAATGGCCGA
CAGCTGGGAGAGGTGGAGCTGCAGTGTGGGATATGTACAAAGTGGTTCACAGCAGACACC
TTTGGCATAGATACCTCATCCTGTCTACCTTTCATGACCAACTACAGCTTTCACTGCAAC
GTGTGCCATCATAGTGGGAATACCTATTTCCTCCGGAAGCAAGCAAACTTGAAGGAAATG
TGCCTTAGTGCTTTGGCCAACCTAACATGGCAGTCCCGAACGCAGGATGAACATCCGAAA
ACCATGTTCTCCAAAGAT---AAGGATATCATACCATTTATTGATAAATACTGGGAGTGC
ATGACGACCAGACAGAGACCTGGAAAAATGACTTGGCCAAATAACATTGTTAAAACGATG
AGTAAGGAAAGAGATGTATTCTTGGTAAAGGAACACCCTGATCCTGGGAGTAAGGACCCA
GAAGAAGATTACCCAAAATTTGGACTTTTGGATCAGGATCTTAGTAACATTGGTCCTGCT
TATGACAACCAAAAACAAAGCAGTGCTGTGTCTACCAGTGGGAATCTAAATGGG------
GGG------------------ATTGCAGCAGGAAGCAGTGGAAAAGGAAGAGGAGCTAAG
CGCAAACAGCAGGATGGAGGAACCACAGGGACCACCAAGAAGGCCCGGAGTGACCCTTTG
TTTTCTGCTCAGCGCCTTCCCCCTCACGGTTACCCCTTGGAACACCCGTTTAATAAAGAT
GGCTATCGATATATTCTCGCTGAGCCTGATCCCCACGCCCCTGATCCTGAGAAGCTTGAA
CTTGACTGCTGGGCTGGAAAACCTATTCCTGGAGACCTCTACAGAGCCTGCTTGTATGAA
CGGGTTTTGTTAGCCCTACATGATCGAGCTCCCCAGTTGAAGATCTCTGATGACCGGCTG
ACTGTGGTTGGAGAGAAGGGCTACTCCATGGTTCGGGCTTCTCATGGGGTACGGAAAGGT
GCCTGGTACTTTGAAATCACGGTGGATGAGATGCCGCCGGACACTGCTGCCAGACTGGGT
TGGTCCCAGCCATTAGGT------AACCTTCAAGCTCCCTTAGGTTATGATAAATTTAGC
TATTCTTGGCGGAGCAAAAAGGGAACCAAGTTCCACCAGTCCATTGGCAAACACTACTCT
TCTGGCTATGGACAGGGAGACGTCCTGGGGTTTTATATCAATCTTCCTGAAGACACAGAG
ACAGCCAAGTCACTGCCCGATACTTATAAAGAT---------------------------
------------------------------------------------------------
------------------------------------------------------------
---------------------AAG------------------------------------
---------------------------------------------------GCTTTGATA
AAGTTCAAGAGTTATTTGTATTTTGAGGAAAAAGACTTTGTGGATAAAGCAGAGAAGAGC
CTAAAGCAGACTCCTCATAGTGAGATAATATTTTATAAAAATGGTGTCAATCAAGGTGTG
GCTTACAAAGATATCTTTGAGGGAGTTTACTTTCCAGCCATCTCCCTGTACAAGAGCTGC
ACGGTTTCCATTAACTTTGGACCGTGCTTCAAGTATCCTCCAAAGGATCTTACTTACCAC
CCTATGAGTGACATGGGCTGGGGTGCCGTGGTAGAACACACTCTGGCTGATGTCTTATAT
CACGTGGAAACAGAAGTGGATGGGAGGCGGAGTCCCCCGTGGGAACCC
>Mouse|ENSMUSG00000031575|ENSMUST00000068892
---------------------------------ATGGCGGCGGCTGGAGCGGGTCCTGGT
CCGGGAGTCAGCGCCGGCCCTGGTCCCGGAGCCGCTGCAAGTGCCACAACGGCGGAGGAC
CGAGAGACAGAGCCGGTG------------GCCGCGGGGGCTGGCGAGGGGCCGTCAGCC
GCCCCGGGA---GCGGAGCCCAGCTCCGGAGAGGCCGAAAGTGGGGATGCAAACTTGGTT
GATGTAAGT---GGTCTGGAGACAGAATCTTCTAATGGAAAAGATACTTTGGAAGGTACC
GGAGACACTTCAGAAGTGATGGATACCCAGGCGGGCTCTGTGGATGAGGAGAATGGGCGG
CAGTTGGGAGAAGTGGAGTTGCAGTGTGGGATATGTACAAAATGGTTCACCGCTGACACC
TTTGGAATAGACACGTCGTCATGTCTGCCTTTTATGACCAACTACAGCTTCCATTGCAAT
GTGTGCCATCACAGTGGGAATACCTACTTTCTCCGGAAGCAAGCAAATTTAAAAGAAATG
TGCCTTAGTGCCTTGGCGAATTTGACGTGGCAGTCTCGAACACAGGATGAACATCCAAAA
ACCATGTTCTCCAAAGAT---AAGGATATTATACCATTTATTGATAAATACTGGGAATGT
ATGACAACCAGACAGAGACCTGGAAAAATGACTTGGCCCAATAACATTGTCAAAACAATG
AGTAAGGAAAGAGATGTGTTCTTGGTAAAGGAACACCCTGACCCAGGAAGCAAAGACCCA
GAAGAAGATTACCCCAAGTTTGGACTTTTGGATCAGGATCTTAGTAATATTGGTCCTGCT
TATGACAACCAGAAACAAAGCAGTGCTGTGTCTGCTAGTGGGAACCTAAATGGG------
GGG------------------ATCGCAGCCGGAAGCAGTGGGAAAGGAAGAGGAGCCAAG
CGTAAGCAGCAAGATGGAGGGACAACAGGGACCACCAAGAAGGCCAGAAGTGATCCTTTA
TTTTCTGCTCAGCGTCTCCCTCCTCATGGCTATCCTTTGGAACATCCATTTAACAAAGAT
GGCTATCGGTATATTCTTGCTGAGCCCGATCCTCATGCCCCCGACCCGGAGAAGCTTGAA
CTTGACTGCTGGGCGGGAAAGCCTATTCCTGGAGACCTTTACAGAGCCTGCTTATATGAA
CGAGTCTTGTTAGCCCTACATGATCGAGCTCCCCAGTTAAAGATCTCTGATGACCGGCTG
ACCGTGGTTGGAGAGAAGGGCTACTCCATGGTCCGGGCCTCTCATGGGGTACGCAAAGGG
GCCTGGTACTTTGAAATCACTGTGGATGAGATGCCCCCAGACACTGCTGCCAGGCTGGGC
TGGTCCCAGCCCTTAGGT------AACCTCCAAGCTCCCTTAGGCTATGATAAGTTTAGC
TATTCTTGGCGGAGCAAGAAAGGCACCAAGTTCCACCAGTCCATTGGCAAGCACTATTCG
TCTGGCTACGGACAAGGGGACGTCCTAGGGTTCTATATCAACCTTCCCGAAGACACAGAG
ACAGCCAAGTCACTGCCGGACACCTACAAAGAT---------------------------
------------------------------------------------------------
------------------------------------------------------------
---------------------AAG------------------------------------
---------------------------------------------------GCTTTGATA
AAGTTCAAGAGTTATTTGTATTTTGAAGAAAAAGACTTTGTGGACAAAGCAGAGAAGAGC
CTAAAACAGACCCCCCATAGTGAGATAATATTTTATAAAAATGGTGTCAATCAGGGTGTG
GCTTACAGAGATATTTTTGAAGGAGTTTACTTCCCAGCCATCTCACTGTACAAGAGCTGC
ACGGTTTCCATTAACTTTGGACCATCCTTCAAATACCCTCCAAAGGATCTCACGTACCAC
CCTATGAGTGACATGGGCTGGGGCGCTGTGGTAGAACACACACTGGCTGATGTTTTGTAT
CACGTGGAGACAGAAGTGGACGGAAGACGTAGTCCACCCTGGGAACCC
>Opossum|ENSMODG00000010761|ENSMODT00000013728
------------------------------GTT---------------------------
------------------------------------------------------------
------------------------------GCCGCCCCAACTGGAGAGGGCACGTCGGCA
GCACCTGCC---GCGGATCCAAACTCCGGAGAGGCCGAAAGCGGGGATTCTACTTTGGTT
GATGTCACTGCTGGTTTGGAGACTGAATCCTCAAATGGAAAAGATACTCTAGAAGGAGCT
GGGGACAGTTCAGAAGTCATGGACACTCAGACTGGTTCTGTGGATGAAGAAAATGGTCGA
CAGTTGGGAGAAGTGGAACTGCAGTGTGGGATATGTACAAAGTGGTTCACAGCAGACACC
TTTGGCATTGATACCACGTCCTGCTTACCTTTTATGACAAACTACAGTTTTCATTGCAAT
GTGTGTCATCATAGTGGGAACACCTACTTTCTCCGAAAGCAAGCAAACTTGAAAGAAATG
TGCCTCAGTGCTTTGGCCAATCTGACATGGCAGTCCCGAACCCAAGATGAACATCCTAAA
ACCATGTTCTCCAAAGAC---AAGGATATTATACCATTCATTGATAAGTATTGGGAGTGC
ATGACCACTAGACAGAGACCTGGGAAAATGACTTGGCCCAATAACATAGTGAAAACAATG
AGTAGAGAAAGGGATGTATTTTTGGTGAAGGAACATCCAGACCCTGGAAGTAAAGACCCG
GAAGAAGATTACCCCAAATTTGGGCTTTTGGATCAGGATCTTGGTAATATTGGCCCAGCT
TATGACAACCAGAAGCAAAGCAGTACGGTATCTACTAGCGGAAATTTAAATGGCAAGTGG
GGA------------------ATTGCAGCAGGAAGCAGTGGAAAAGGAAGAGGAGCCAAG
CGCAAACAGCAGGATGGAGGGACCACAGGAACAACCAAAAAGGCTCGAAGTGACCCCTTG
TTTTCTGCTCAACGCCTTCCCCCTCATGGCTATCCACTGGAACACCCATTTAACAAAGAT
GGCTATCGATACATTCTCGCAGAACCGGACCCTCATGCCCCAGACCCTGAGAAATTGGAA
CTGGACTGTTGGGCTGGGAAGCCTATTCCAGGAGACCTCTACAGAGCCTGTCTCTATGAA
CGGGTTTTGTTAGCACTTCACGATCGAGCTCCTCAGCTAAAGATCTCAGATGACCGACTG
ACTGTGATTGGAGAGAAGGGCTACTCCATGGTTCGAGCCTCACATGGAGTTCGGAAAGGT
GCCTGGTACTTTGAGATCTCGGTGGATGAGATGCCTCCAGATACAGCTGCCAGACTGGGC
TGGTCCCAGCCACTTGGC------AACCTCCAAGCTCCTTTAGGCTATGACAAATTTAGT
TATTCATGGCGGAGCAAGAAGGGGACCAAGTTTCATCAGTCTATTGGCAAGCGCTATTCC
TCTGGCTATGGTCAGGGTGACATACTGGGGTTTTATATCAATCTTCCTGAGGAGACAGAA
ACCGCCAAGTCTTTGCCCGACACCTATAAAGAT---------------------------
------------------------------------------------------------
------------------------------------------------------------
---------------------AAG------------------------------------
---------------------------------------------------GCTTTGATA
AAGTTCAAGAGTTACTTATATTTTGAGGAAAAGGATTTTGTGGATAAAGCTGAGAAGAGC
CTCAAGCAGACTCCCCATAGTCAAATAATATTCTACAAAAATGGTGTCAGCCAAGGAGTG
GCCTACAAAGAAATTTTTGAAGGGGTCTACTTTCCTGCCATCTCACTGTATAAAAGCTGC
ACGGTTTCTATTAACTTTGGACCCTGCTTCAAGTATCCTCCACGAGACCTCACTTACCGC
CCTATGAGTGACATGGGTTGGGGTGCTGTGGTGGAGCACACATTAGCCGATGTCTTATAC
CACGTGGAAACAGAAGTGGATGGGAGACGGAGTCCTCCTTGGGAGCCG
>Orangutan|ENSPPYG00000018519|ENSPPYT00000021591
---------------------------------ATGGCGGCGGCAGGAGCAGGACCTGGC
CAGGAAGCGGGTGCCGGGCCTGGCCCAGGAGCGGCCGCAAATGCAACAGGGGCAGAAGAG
GGGGAGATGAAGCCGGTGGCAGCGGGAGCAGCCGCTCCTCCTGGAGAGGGGACCTCTGCT
GCTCCGACA---GCTGAGCCCAGTTCCGGGGAGGCTGAAGGCGGGGAGACAAACCTGGTA
GATGTAAGCGGTGGCTTGGAGTCAGAATCATCTAAGGGAAAAGATACACTAGAAGGTGCT
GGGGATACGTCAGAGGTGATGGATACTCAGGCGGGCTCCGTGGATGAAGAGAATGGCCGA
CAGTTGGGTGAGGTAGAGCTGCAATGTGGGATTTGTACAAAATGGTTCACGGCTGACACA
TTTGGCATAGATACCTCATCCTGTCTACCTTTCATGACCAACTACAGTTTTCATTGCAAT
GTCTGCCATCACAGTGGGAATACCTATTTCCTCCGGAAGCAAGCAAACTTGAAGGAAATG
TGCCTTAGTGCTTTGGCCAACCTGACATGGCAGTCCCGAACACAGGATGAACATCCGAAG
ACAATGTTCTCCAAAGAT---AAGGATATTATACCATTTATTGATAAATACTGGGAGTGC
ATGACAACCAGACAGAGACCTGGGAAAATGACTTGGCCAAATAACATTGTTAAAACAATG
AGTAAAGAAAGAGATGTATTCTTGGTAAAGGAACACCCAGATCCAGGGAGTAAAGACCCA
GAAGAGGAATACCCCAAATTTGGACTTTTGGATCAGGACCTTAGTAACATTGGTCCTGCT
TATGACAACCAAAAACAGAGCAGTGCTGTGTCTACTAGTGGGAATTTAAATGGG------
GGA------------------ATTGCAGCAGGAAGCAGCGGAAAAGGACGAGGAGCCAAG
CGCAAACAGCAGGATGGAGGGACCACAGGGACCACCAAGAAGGCCCGGAGTGACCCTTTG
TTTTCTGCTCAGCGCCTTCCCCCTCATGGCTACCCCTTGGAACACCCGTTTAACAAAGAT
GGCTATCGGTATATTCTAGCTGAGCCTGATCCCCACGCCCCTGATCCCGAGAAGCTGGAA
CTTGACTGCTGGGCAGGAAAACCTATTCCTGGAGACCTCTACAGAGCCTGCTTGTATGAA
CGGGTTTTGTTAGCCCTACATGATCGAGCTCCCCAGTTAAAGATCTCAGATGACCGGCTG
ACTGTGGTCGGAGAAAAGGGCTACTCTATGGTGAGGGCCTCTCACGGAGTACGGAAAGGT
GCCTGGTATTTTGAAATCACCGTGGATGAGATGCCACCAGATACCGCTGCCAGACTGGGT
TGGTCCCAGCCCCTAGGA------AACCTTCAAGCTCCTTTAGGTTATGATAAATTTAGC
TATTCTTGGCGGAGCAAAAAGGGAACCAAGTTCCACCAGTCCATTGGCAAACACTACTCT
TCTGGCTATGGACAGGGAGACGTCCTGGGATTTTATATTAATCTTCCTGAAGACACAGAG
ACAGCCAAGTCATTGCCAGATACATACAAAGAT---------------------------
------------------------------------------------------------
------------------------------------------------------------
---------------------AAG------------------------------------
---------------------------------------------------GCTTTGATA
AAATTCAAGAGTTATTTGTACTTTGAGGAAAAAGACTTTGTGGATAAAGCAGAGAAGAGC
CTGAAGCAGACTCCCCATAGTGGAGTAATATTTTATAAAAATGGTGTCAATCAAGGTGTG
GCTTACAAAGATATTTTTGAGGGGGTTTACTTCCCAGCCATCTCACTGTACAAGAGCTGC
ACGGTTTCCATTAACTTTGGACCATGCTTCAAGTATCCTCCGAAGGATCTCACTTACCAC
CCTATGAGTGACATGGGCTGGGGCGCCGTGGTAGAGCACACCCTGGCTGACGTCTTGTAT
CACGTGGAGACAGAAGTGGATGGGAGGCGCAGTCCCCCATGGGAACCC
>Platypus|ENSOANG00000013100|ENSOANT00000020707
ACTCAGGCAGGTGGAAGACCAAAAACACCCCTG---------------------------
------------------------------------------------------------
------------------------------AGAACTGGGACCGGAGAAGGAGCCCCGGCC
GCCCCCGCT---GCGGAGCCCAGCGCGGGGGAGGCGGACAGCGGAGATGCCGCCCTGGTT
GACGTAACTGGTGGATTGGAAACTGAATCCTCTAATGGGAAAGAAACACTGGAAGGTGCT
GGGGACAGTTCAGAAGTGATGGATACCCAGGCTGGCTCTGTGGATGAAGAGAATGGCCGG
CAACTGGGAGAAGTGGAGCTACAGTGTGGGATATGTACAAAATGGTTCACGGCAGACACC
TTTGGCATTGACACCACATCCTGCTTACCTTTCATGACCAACTACAGTTTTCACTGCAAC
ATATGTCATCATAGTGGGAACACCTATTTCCTCAGAAAACAAGCAAATTTGAAGGAAATG
TGCCTTAGTGCCCTGGCCAATCTAACATGGCAGTCCCGGACACAGGATGAGCATCCCAAA
ACCATGTTCTCCAAAGACAAGAAGGATATTATACCTTTTATTGATAAGTATTGGGAGTGC
ATGACAACCAGGCAAAGACCTGGGAAGATGACCTGGCCAAACAACATTGTTAAAACAATG
AGTAAGGAGAGAGATGTATTCTTGGTGAAGGAACACCCAGACCCCGGCAGCAAAGACCCA
GAGGAGGATTACCCAAAGTTTGGGCTTTTGGACCAGGACCTTGGTAATATCGGTCCCGCC
TATGATAACCAGAAGCAAAGCAGTGCTGTTTCTACTAGTGGAAACTTGAACGGG------
GGA------------------ATTGCGGCAGGTAGCAGTGGGAAAGGAAGAGGGGCCAAG
CGCAAACAGCAGGACGGAGGGACAACTGGCACCACCAAGAAAGCCCGAAGTGACCCCTTA
TTTTCTGCCCAGCGCCTCCCCCCTCACGGCTACCCACTGGAGCACCCCTTCAACAAAGAC
GGCTATCGCTACATTCTGGCCGAGCCTGATCCCCACGCTCCTGACCCTGAGAAACTGGAG
CTGGACTGCTGGGCCGGAAAGCCCATTCCTGGAGACCTCTACAGAGCTTGCCTTTATGAA
CGGGTCCTGCTCGCGCTGCATGACCGAGCTCCCCAGCTAAAGATTTCTGACGACCGGCTG
ACTGTAATCGGAGAGAAGGGCTATTCTATGGTGCGGGCCTCACATGGGGTGCGCAAGGGT
GCCTGGTACTTTGAAATCTCAGTGGACGAGATGCCTCCAGACACTGCTGCTAGACTGGGT
TGGTCCCAGCCACTAGGA------AACCTCCAAGCCCCACTGGGTTATGACAAGTTCAGT
TATTCTTGGCGGAGCAAGAAGGGAACCAAGTTCCACCAGTCCATTGGCAAGCGCTACTCT
TCTGGCTATGGACAAGGAGATGTCTTGGGGTTTTACATCTCCCTTCCCGAAGAAACAGAG
ACTGCTAAATCCCTGCCTGACACCTATAAGGAT---------------------------
------------------------------------------------------------
------------------------------------------------------------
---------------------AAG------------------------------------
---------------------------------------------------GCTTTGATA
AAGTTCAAGAGTTATTTGTATTTTGAGGAAAAGGACTTTGTGGATAAAGCAGAAAAGAGC
CTAAAGCAAACCCCCAAAAGCCAAATAATATTCTACAAAAATGGCGTTAGCCAAGGAGTG
GCCTACAAGGAAATATTTGAAGGAGTTTACTTTCCTGCTATCTCCCTCTACAAGAGTTGC
ACTGTTTCCATCAACTTTGGGCCCTGCTTTAAGTATCCACCAAGGGAGATCACTTACCGT
CCTATGAGTGACATGGGCTGGGGCGCTGTAGTGGAGCACACATTGGCCGATGTCTTGTAT
CACGTAGAAACAGAAGTGGATGGGAGACGGAGTCCCCCGTGGGAGCCA
>Rabbit|ENSOCUG00000029521|ENSOCUT00000033710
------------------------------------------------------------
------------------------------------------------------------
------------------------------------------------------------
------------------------------------------------------------
------------------------------------------------------------
------------------------------------------------------------
------------------------------------------------------------
------------------------------------------------------------
------------------------------------------------------------
------------------------------------------------------------
------------------------------------------------------------
ATGACAACCAGACAGAGACCTGGGAAAATGACTTGGCCAAATAACATTGTTAAAACCATG
AGTAAAGAGAGAGATGTGTTTTTGGTAAAGGAGCATCCTGATCCAGGGAGCAAAGACCCT
GAAGAAGACTACCCCAAATTTGGACTTCTGGATCAGGATCTTAGTAACATCGGTCCTGCT
TACGACAACCAGAAACAAAGCAGTGCTGTGTCTACCAGTGGGAATCTAAATGGC------
GGAGCCATTTTGGGAGGGGGCATTGCAGCAGGGAGCAGTGGAAAAGGAAGAGGAGCCAAG
CGCAAACAGCAGGACGGAGGGACCACGGGGACCACCAAGAAGGCCCGCAGTGACCCTTTG
TTTTCTGCTCAGCGCCTTCCCCCCCATGGCTACCCCTTGGAGCATCCATTTAATAAAGAT
GGCTATCGGTATATTTTAGCTGAGCCTGACCCCCACGCCCCTGACCCTGAGAAGCTCGAA
CTTGACTGCTGGGCAGGAAAACCTATCCCTGGAGACCTCTACAGAGCCTGCTTGTACGAG
CGAGTTTTGTTAGCCCTACATGATCGAGCTCCCCAGCTGAAGATCTCCGATGACCGGCTG
ACTGTGGTTGGAGAGAAGGGCTACTCCATGGTGCGGGCCTCTCACGGGGTGCGGAAAGGT
GCCTGGTACTTTGAGATCACTGTGGATGAGATGCCACCTGACACTGCTGCCAGACTTGGT
TGGTCTCAGCCCTTAGGC------AACCTCCAAGCTCCCTTGGGCTATGACAAATTCAGC
TATTCTTGGCGGAGCAAAAAGGGAACCAAGTTCCATCAGTCCATTGGCAAACACTATTCC
TCTGGCTACGGACAGGGAGATGTCCTGGGATTCTACATCAACCTTCCTGAAGACACAGAG
ACAGCCAAGTCATTGCCTGACACATACAAAGAC---------------------------
------------------------------------------------------------
------------------------------------------------------------
---------------------AAG------------------------------------
---------------------------------------------------GCTTTGATC
AAGTTCAAGAGTTATCTGTATTTTGAGGAGAAAGACTTCGTGGATAAAGCAGAGAAGAGC
CTAAAGCAGACTCCCCATAGTGAGATAATATTTTATAAAAATGGTGCCAATCAAGGTGTG
GCTTACAAAGATATTTTTGAGGGGGTTTACTTCCCAGCCATCTCACTGTACAAGAGCTGC
ACG---------------------------------------------------TATCAT
CCAGCT------------------------------------------------------
------------------------------------------------
>Rat|ENSRNOG00000014875|ENSRNOT00000020181
---------------------------------ATGGCGGCGACTGGAGTGGGTCCTGGC
CCTGGAGTGGGCGCCGGCTCTGGTCCAGGAGCAGCTGCAAGTGCCACAACGACAGAAGAC
AGAGAAACGGAGCCGGCG------------ACCGCTGGGGCTGGAGAGGGGCCGTCTGCC
GCCCCGGGA---GCGGAGCCCAGCTCTGGAGAGGCTGAAAGTGGGGATGCAAACTTGGTT
GATGTAAGT---GGTCTGGAGACAGAATCTTCTAATGGAAAAGATACTTTGGAAGGCGCT
GGGGATACTTCAGAAGTGATGGATACCCAGGCGGGCTCTGTGGATGAGGAGAATGGGCGG
CAGTTGGGAGAGGTCGAGTTGCAATGCGGAATATGTACAAAATGGTTCACAGCAGACACC
TTTGGAATAGACACGTCGTCATGTCTACCTTTTATGACCAACTACAGCTTCCATTGCAAC
GTGTGCCATCACAGCGGGAACACTTACTTTCTCCGGAAGCAAGCAAATTTAAAAGAAATG
TGCCTTAGTGCTCTGGCGAACCTGACGTGGCAGTCTCGGACACAGGATGAACATCCGAAA
ACCATGTTTTCCAAGGAT---AAGGATATTATACCATTTATTGATAAATACTGGGAGTGT
ATGACAACCAGACAGAGACCTGGAAAAATGACTTGGCCCAATAACATTGTCAAAACAATG
AGTAAGGAAAGAGATGTGTTCTTGGTAAAGGAACACCCTGATCCAGGGAGCAAAGACCCA
GAAGAAGATTACCCCAAATTTGGACTTTTGGATCAGGATCTTAGTAATATTGGTCCTGCT
TATGACAACCAGAAACAAAGCAGTGCTGTGTCTGCTAGTGGGAACCTAAATGGG------
GGG------------------ATCGCAGCAGGAAGCAGTGGGAAAGGAAGAGGAGCCAAG
CGTAAGCAGCAAGATGGAGGGACAACAGGGACCACCAAGAAGGCCAGAAGTGACCCTTTA
TTTTCTGCTCAGCGTCTCCCTCCTCATGGCTACCCTTTGGAACATCCATTTAACAAAGAT
GGCTATCGGTATATTCTAGCTGAGCCCGATCCTCATGCCCCTGACCCAGAGAAGCTTGAA
CTTGACTGCTGGGCAGGCAAACCTATTCCTGGAGACCTCTACAGAGCCTGCTTATATGAA
CGAGTCTTGCTAGCCCTACATGATCGTGCTCCCCAGTTAAAGATCTCTGATGACCGGCTG
ACCGTGGTTGGAGAGAAGGGCTACTCCATGGTGCGGGCTTCTCATGGGGTGCGGAAGGGG
GCCTGGTACTTTGAAATCACTGTGGACGAGATGCCGCCAGACACTGCTGCCAGGCTGGGC
TGGTCTCAGCCCTTAGGT------AACCTTCAGGCTCCCTTAGGCTATGATAAATTTAGC
TATTCTTGGCGGAGCAAAAAGGGAACCAAGTTTCACCAGTCTATTGGCAAACACTACTCG
TCTGGCTATGGACAAGGAGATGTCCTAGGGTTTTATATCAATCTTCCTGAAGATACAGAG
ACAGCCAAGTCACTGCCGGACACGTACAAAGAT---------------------------
------------------------------------------------------------
------------------------------------------------------------
---------------------AAG------------------------------------
---------------------------------------------------GCTTTGATA
AAGTTCAAGAGTTATTTGTATTTTGAAGAAAAAGACTTTGTGGACAAAGCAGAGAAGAGC
CTAAAACAGACTCCACATTCTGAGATAATATTTTATAAAAATGGTGTCAATCAGGGTGTG
GCTTACAAGGATATTTTTGAAGGTGTTTACTTCCCAGCCATCTCACTGTACAAGAGCTGC
ACGGTTTCCATTAACTTTGGACCATCCTTCAAATACCCTCCAAAGGACGTCACTTACCAC
CCTATGAGTGACATGGGCTGGGGTGCTGTGGTAGAACACACTCTGGCTGATGTTTTGTAT
CATGTGGAGACAGAAGTGGACGGAAGGCGCAGTCCGCCTTGGGAACCC
>Macaque|ENSMMUG00000013675|ENSMMUT00000019202
---------------------------------ATGGCGGCGGCGGGAGCAGGACCCGGC
CAGGAAGCGGGTGCCGGGCCTGGCCCAGGAGCGGCCGCAAATGCAACAGCTGCAGAAGAG
GGGGAGATGAAGCCGGTGGCAGCGGGAGCAGCCGCTCCTCCTGGAGAGGGGACCTCTGCT
CCTCCGACA---GCTGAGCCCAGTTCCGGCGAGGCTGAAGGCGGGGAGGCAAACTTGGTC
GATGTAAGCGGTGGTTTGGAGACAGAATCATCTAATGGAAAAGATACACTAGAAGGTGCT
GGGGATACGTCAGAGGTGATGGATACTCAGGCGGGCTCCGTGGATGAAGAGAATGGCCGA
CAGTTGGGTGAAGTAGAGCTGCAATGTGGGATTTGTACAAAATGGTTCACGGCTGACACA
TTTGGCATAGATACCTCATCCTGTCTACCTTTCATGACCAACTACAGTTTTCACTGCAAT
GTCTGCCATCACAGTGGGAATACCTATTTCCTCCGGAAACAAGCAAACTTGAAGGAAATG
TGCCTTAGTGCTTTGGCCAACCTGACATGGCAGTCCCGAACACAGGATGAACATCCGAAG
ACAATGTTCTCCAAAGAT---AAGGATATTATACCATTTATTGATAAATACTGGGAGTGC
ATGACAACCAGACAGAGACCTGGGAAAATGACTTGGCCAAATAACATTGTTAAAACAATG
AGTAAAGAACGAGATGTATTCTTGGTAAAGGAACACCCAGATCCAGGGAGCAAAGACCCA
GAAGAAGATTACCCCAAATTTGGACTTTTGGATCAGGACCTTAGTAACATTGGTCCTGCT
TACGACAACCAAAAACAGAGCAGTGCTGTGTCTACTAGTGGGAATCTAAATGGG------
GGA------------------ATTGCAGCAGGAAGCAGCGGAAAAGGACGAGGAGCCAAG
CGCAAACAGCAGGATGGAGGGACCACAGGGACCACCAAGAAGGCCCGGAGTGACCCTTTA
TTTTCTGCTCAGCGCCTTCCCCCTCATGGCTACCCCTTGGAACACCCGTTTAACAAAGAT
GGCTATCGGTATATTCTAGCTGAGCCTGATCCCCACGCTCCTGACCCCGAGAAGCTGGAA
CTTGACTGCTGGGCAGGAAAACCTATTCCTGGAGACCTCTACAGAGCCTGCTTGTATGAA
CGGGTTTTGTTAGCCCTACATGATCGAGCTCCCCAGTTAAAGATCTCAGATGACCGGCTA
ACTGTGGTTGGAGAGAAAGGTTACTCTATGGTGAGGGCCTCTCATGGAGTTCGGAAAGGT
GCCTGGTACTTTGAAATCACCGTGGATGAGATGCCACCAGATACCGCTGCCAGACTGGGT
TGGTCCCAGCCCCTA---------------------------------------------
------------------------------------------------------------
------------------------------------------------------------
------------------------------GATAGAGAGGATAGACCATCTGGCCAAGGA
CTAAGGCTTCGAGGCTGTTGGGTATTATTGGAAAAGATGTGTGAATTTCGCCACTTCTAT
GGGTATTTTTATTGTGGTGTGTATGTATTTATATTAGAAGTGTGTAATAATTCAAAATCT
AGCAAAACTGAACTGGTTTTCAAG------------------------------------
---------------------------------------------------GCTTTGATA
AAATTCAAGAGTTATTTGTATTTTGAGGAAAAAGATTTTGTGGATAAAGCAGAGAAGAGC
CTGAAACAGACTCCCCATAGTGAGATAATATTTTATAAAAATGGTGTCAATCAAGGTGTG
GCTTACAAAGATATTTTTGAGGGGGTTTACTTTCCAGCCATCTCACTGTACAAGAGCTGC
ACGGTTTCCATTAACTTTGGACCATGCTTCAAGTATCCTCCGAAGGATCTCACTTACCGC
CCTATGAGTGACATGGGCTGGGGCGCCGTGGTAGAGCACACCCTGGCTGACGTCTTGTAT
CACGTGGAGACAGAAGTGGATGGGAGGCGCAGTCCCCCGTGGGAACCC
>Marmoset|ENSCJAG00000002642|ENSCJAT00000005110
---------------------------------ATGGCGGCGGCGGGAGCAGGACCCGGC
CCGGAAGCAGGTGCCGGGCCTGGCCCTGGAGCGGCCGCAAATGCAGCAGCCTCAGAAGAG
GGGGAGACGAAGCCGATGGCAGTGGGAGCAGCCGCTCCTGGTGGAGAGGGGGCCTCTGCT
GCTCCGACA---GCTGAGCCCAGTTCAGGGGAGGCTGAAAGCGGGGATGCAAACTTGGTC
GATGTAAGTGGTGGCTTGGAGACAGAATCATCTAATGGAAAAGATACAATAGAAGGTGCT
GGGGATACATCAGAGGTGATGGATACTCAGGCGGGCTCCGTGGATGAAGAGAATGGCCGA
CAGTTGGGAGAGGTAGAGCTGCAATGTGGGATTTGTACAAAATGGTTCACGGCTGACACA
TTTGGCATAGATACGTCATCCTGTCTACCTTTCATGACCAACTACAGTTTTCATTGCAAT
GTCTGCCATCACAGTGGGAATACCTATTTCCTCCGGAAACAAGCAAACTTGAAGGAAATG
TGCCTTAGTGCTTTGGCCAACCTGACATGGCAGTCCCGAACGCAGGATGAACATCCGAAG
ACAATGTTCTCCAAAGAT---AAGGATATTATACCATTTATTGATAAATACTGGGAGTGC
ATGACAACCAGACAGAGACCTGGGAAAATGACTTGGCCAAATAACATTGTTAAAACAATG
AGTAAAGAAAGAGATGTATTCTTGGTAAAGGAACACCCAGATCCAGGGAGTAAAGACCCA
GAAGAAGATTACCCCAAATTTGGACTTTTGGATCAGGACCTTAGTAACATTGGTCCTGCT
TATGACAACCAAAAACAGAGCAGTGCTGTGTCTACTAGTGGGAATCTAAATGGG------
GGA------------------ATTGCGGCAGGAAGTAGCGGAAAAGGACGAGGAGCCAAG
CGCAAACAGCAGGATGGAGGGACCACAGGGACCACCAAGAAGGCCCGGAGTGACCCTTTG
TTTTCTGCTCAGCGCCTACCCCCTCATGGCTACCCCTTGGAACACCCATTTAACAAAGAT
GGCTATCGGTATATTCTAGCTGAGCCTGATCCCCACGCCCCTGACCCCGAGAAGCTGGAA
CTTGACTGCTGGGCAGGAAAACCTATTCCTGGAGACCTCTACAGAGCCTGCTTGTATGAA
CGCGTTTTGTTAGCTCTACATGATCGAGCTCCCCAGTTAAAGATCTCAGATGACCGGCTA
ACTGTGGTTGGTGAGAAGGGCTACTCTATGGTGAGGGCCTCTCATGGCGTACGGAAAGGT
GCCTGGTACTTTGAAATCACCGTGGATGAGATGCCACCAGATACTGCTGCCAGACTGGGT
TGGTCCCAGCCCCTAGGT------AACCTTCAAGCTCCTTTAGGTTACGATAAATTTAGC
TATTCTTGGCGGAGCAAAAAGGGAACCAAGTTCCACCAGTCCATTGGCAAACACTACTCT
TCTGGCTATGGACAGGGAGATGTCCTGGGATTTTATATTAATCTTCCTGAAGACACAGAG
ACAGCCAAGTCATTGCCAGATACATACAAAGAT---------------------------
------------------------------------------------------------
------------------------------------------------------------
---------------------AAG------------------------------------
---------------------------------------------------GCTTTGATA
AAATTCAAGAGTTATTTGTATTTTGAGGAAAAAGACTTTGTGGATAAAGCAGAGAAGAGC
CTGAAACAGACTCCGCATAGTGAGATAATATTTTATAAAAATGGTGTCAATCAAGGTGTG
GCTTACAAAGATATTTTTGAGGGAGTTTACTTTCCAGCCATCTCACTGTACAAGAGCTGC
ACGGTTTCCATTAACTTTGGACCATGCTTCAAGTATCCTCCGAAGGATCTCACTTACCGC
CCTATGAGTGACATGGGCTGGGGTGCCGTGGTAGAGCACACCCTTGCTGACGTCTTGTAT
CACGTGGAGACAGAAGTGGATGGGAGGCGCAGCCCCCCGTGGGAACCC
>Microbat|ENSMLUG00000003723|ENSMLUT00000003727
---------------------------------ATGGCGGCGGCGGGAACTGGACCCGGA
CCCGGAGTGGGTGCAGGACCTGGCCCAGCAGCGGCAGCAAATGCAACAGTGACGGAGGAA
GGGGAGACGAAGCCGGCGGTAGCGGTCGCAGCCGCTCCAGCCGGAGAGGGGACCTCTGCT
GCTCCAGCA---GCGGAGCCCGGCTCCGGAGAGGCCGAAAGCGGGGATGCGAACTCTGTT
GATGTAAGCGGTGGTTTGGAGACAGAATCCTCTAATGGAAAAGATACACTAGAAGGTGCT
GGGGATACTTCTGAGGCGATGGATACTCAAGCGGGCTCCGTGGATGAAGAGAATGGCCGG
CAGCTGGGAGAGATAGAGCTGCAGTGTGGGATATGTACCAAGTGGTTCACAGCAGACACC
TTTGGCATAGATACCTCATCCTGTCTACCTTTCATGACCAACTACAGTTTTCACTGCAAT
GTGTGCCATCATAGTGGGAATACCTATTTCCTCCGGAAGCAAGCAAACTTGAAGGAAATG
TGCCTTAGTGCGTTGGCCAACCTAACATGGCAGTCCCGAACACAAGATGAACATCCAAAA
ACCATGTTCTCCAAAGAT---AAGGATATCATACCATTTATTGATAAATACTGGGAGTGC
ATGACAACCAGACAAAGACCTGGGAAAATGACTTGGCCAAATAACATTGTTAAAACCATG
AGTAAAGAAAGAGATGTATTCTTGGTAAAAGAACACCCTGATCCTGGAAGTAAGGACCCA
GAAGAAGATTACCCCAAATTTGGGCTTTTGGATCAGGATCTTAGTAATATTGGTCCTGCT
TATGACAACCAAAAACAAAGCAGTGCTGTGAATACCAGTGGGAATTTAAATGGG------
GGA------------------ATTGCAGCAGGAAGCAGTGGAAAAGGAAGAGGAGCTAAG
CGCAAACAGCAGGATGGAGGGACCACAGGGACCACCAAGAAGGCCCGGAGTGACCCTTTG
TTTTCTGCTCAGCGCCTTCCCCCTCATGGCTACCCCTTGGAACACCCATTTAACAAAGAT
GGCTATCGGTATATTCTAGCGGAGCCTGATCCCCACGCCCCTGACCCTGAGAAGCTTGAA
CTTGACTGCTGGGCAGGAAAACCTATTCCTGGAGATCTCTACAGAGCCTGCTTGTATGAA
CGGGTTTTGTTAGCCTTACATGATCGAGCTCCCCAGTTAAAGATCTCTGATGACCGGCTG
ACTGTGGTTGGAGAGAAGGGCTACTCTATGGTGCGGGCTTCTCATGGGGTCCGGAAAGGG
GCCTGGTACTTCGAAATTACGGTGGATGAGATGCCACCAGACACTGCTGCTAGACTGGGC
TGGTCTCAGCCGTTAGGT------AACCTTCAAGCTCCCTTAGGTTATGATAAATTTAGC
TATTCTTGGCGGAGCAAAAAGGGAACCAAGTTCCACCAGTCCATTGGCAAACACTACTCT
TCTGGCTATGGACAGGGAGATGTCCTAGGATTCTATATCAACCTTCCTGAAGACACAGAG
ACAGCCAAGTCGCTGCCTGATACTTATAAAGAT---------------------------
------------------------------------------------------------
------------------------------------------------------------
---------------------AAG------------------------------------
---------------------------------------------------GCTTTGATA
AAGTTCAAGAGTTATTTGTATTTTGAGGAAAAAGACTTTGTGGATAAAGCAGAGAAGAGC
CTAAAGCAGACTCCCCATAGTGAGATAATATTTTATAAAAATGGTGTCAATCAAGGTGTG
GCTTACAAAGATATTTTTGAGGGGGTTTACTTTCCGGCCATCTCATTGTACAAGAGCTGC
ACGGTTTCCATTAACTTTGGACCATGCTTCAAGTATCCTCCAAAGGATCTCACTTACCGC
CCTATGAGTGATATGGGCTGGGGCGCTGTCGTAGAACACACTCTGGCTGATGTCTTATAT
CATGTGGAGACAGAAGTGGATGGGAGGCGGAGTCCTCCGTGGGAACCC
>Human|ENSG00000129691|ENST00000343823
---------------------------------ATGGCGGCGGCAGGAGCAGGACCTGGC
CAGGAAGCGGGTGCCGGGCCTGGCCCAGGAGCGGTCGCAAATGCAACAGGGGCAGAAGAG
GGGGAGATGAAGCCGGTGGCAGCGGGAGCAGCCGCTCCTCCTGGAGAGGGGATCTCTGCT
GCTCCGACA---GTTGAGCCCAGTTCCGGGGAGGCTGAAGGCGGGGAGGCAAACTTGGTC
GATGTAAGCGGTGGCTTGGAGACAGAATCATCTAATGGAAAAGATACACTAGAAGGTGCT
GGGGATACATCAGAGGTGATGGATACTCAGGCGGGCTCCGTGGATGAAGAGAATGGCCGA
CAGTTGGGTGAGGTAGAGCTGCAATGTGGGATTTGTACAAAATGGTTCACGGCTGACACA
TTTGGCATAGATACCTCATCCTGTCTACCTTTCATGACCAACTACAGTTTTCATTGCAAC
GTCTGCCATCACAGTGGGAATACCTATTTCCTCCGGAAGCAAGCAAACTTGAAGGAAATG
TGCCTTAGTGCTTTGGCCAACCTGACATGGCAGTCCCGAACACAGGATGAACATCCGAAG
ACAATGTTCTCCAAAGAT---AAGGATATTATACCATTTATTGATAAATACTGGGAGTGC
ATGACAACCAGACAGAGACCTGGGAAAATGACTTGGCCAAATAACATTGTTAAAACAATG
AGTAAAGAAAGAGATGTATTCTTGGTAAAGGAACACCCAGATCCAGGCAGTAAAGATCCA
GAAGAAGATTACCCCAAATTTGGACTTTTGGATCAGGACCTTAGTAACATTGGTCCTGCT
TATGACAACCAAAAACAGAGCAGTGCTGTGTCTACTAGTGGGAATTTAAATGGG------
GGA------------------ATTGCAGCAGGAAGCAGCGGAAAAGGACGAGGAGCCAAG
CGCAAACAGCAGGATGGAGGGACCACAGGGACCACCAAGAAGGCCCGGAGTGACCCTTTG
TTTTCTGCTCAGCGCCTTCCCCCTCATGGCTACCCATTGGAACACCCGTTTAACAAAGAT
GGCTATCGGTATATTCTAGCTGAGCCTGATCCGCACGCCCCTGACCCCGAGAAGCTGGAA
CTTGACTGCTGGGCAGGAAAACCTATTCCTGGAGACCTCTACAGAGCCTGCTTGTATGAA
CGGGTTTTGTTAGCCCTACATGATCGAGCTCCCCAGTTAAAGATCTCAGATGACCGGCTG
ACTGTGGTTGGAGAGAAGGGCTACTCTATGGTGAGGGCCTCTCATGGAGTACGGAAAGGT
GCCTGGTATTTTGAAATCACTGTGGATGAGATGCCACCAGATACCGCTGCCAGACTGGGT
TGGTCCCAGCCCCTAGGA------AACCTTCAAGCTCCTTTAGGTTATGATAAATTTAGC
TATTCTTGGCGGAGCAAAAAGGGAACCAAGTTCCACCAGTCCATTGGCAAACACTACTCT
TCTGGCTATGGACAGGGAGACGTCCTGGGATTTTATATTAATCTTCCTGAAGACACAGAG
ACAGCCAAGTCATTGCCAGACACATACAAAGAT---------------------------
------------------------------------------------------------
------------------------------------------------------------
---------------------AAG------------------------------------
---------------------------------------------------GCTTTGATA
AAATTCAAGAGTTATTTGTATTTTGAGGAAAAAGACTTTGTGGATAAAGCAGAGAAGAGC
CTGAAGCAGACTCCCCATAGTGAGATAATATTTTATAAAAATGGTGTCAATCAAGGTGTG
GCTTACAAAGATATTTTTGAGGGGGTTTACTTCCCAGCCATCTCACTGTACAAGAGCTGC
ACGGTTTCCATTAACTTTGGACCATGCTTCAAGTATCCTCCGAAGGATCTCACTTACCGC
CCTATGAGTGACATGGGCTGGGGCGCCGTGGTAGAGCACACCCTGGCTGACGTCTTGTAT
CACGTGGAGACAGAAGTGGATGGGAGGCGCAGTCCCCCATGGGAACCC
>Orca|XP_004284927.1
---------------------------------ATGGCGGCGGCGGGAACTGTACCCGGC
CCGGGAGTGAATGCAGGACCCGGCCCGGCAGTGGCTGCAAATGCAACACCGGCAGAAGAA
GGGGAAACGAAGCCGGTAGTAGCGGTAGCAGCCGCTCCGGCCGGGGAGGGGACGTCTGCT
GCTCCAGCC---GCGGAGCCTGGCTCTGGAGAGGCCGAAAGCGGGGATGCAAACTCAGTT
GATGTAAGTGGTGGCTTGGAGACAGAATCCTCTAATGGAAAGGATACACTAGAAGGTGCT
GGGGATACTTCAGAGGTGATGGATACTCAGGCGGGCTCCGTGGATGAAGAGAATGGTCGC
CAGTTGGGAGAGGTGGAGCTGCAGTGTGGAATATGTACCAAATGGTTCACAGCAGACACC
TTTGGCATAGATACCTCATCCTGTCTACCTTTCATGACCAACTACAGTTTCCACTGCAAT
GTATGCCATCATAGTGGGAATACCTACTTCCTCCGGAAGCAAGCAAACTTGAAAGAAATG
TGCCTTAGTGCTTTGGCCAACCTAACCTGGCAGTCGCGAACACAGGATGAACATCCGAAA
ACCATGTTCTCCAAAGAT---AAGGATATCATACCATTTATTGATAAATATTGGGAGTGC
ATGACGACCAGACAGAGACCTGGGAAAATGACCTGGCCAAATAACATTGTTAAAACGATG
AGTAAAGAAAGAGATGTATTCTTAGTAAAGGAACACCCCGATCCTGGGAGTAAGGACCCA
GAAGAAGATTACCCCAAATTTGGCCTTCTGGATCAGGATCTTAGTAACATTGGTCCTGCT
TATGACAACCAAAAACAAAGCAGTGCTGTGTCTACCAGTGGGAATCTAAATGGG------
GGA------------------ATTGCAGCGGGAAGCAGTGGAAAAGGAAGAGGAGCTAAG
CGCAAACAGCAGGATGGCGGGGCCACAGGGACCACCAAGAAGGCCCGGAGTGACCCTTTG
TTTTCTGCTCAGCGCCTTCCCCCTCATGGCTACCCCTTGGAACACCCATTTAACAAAGAT
GGCTATCGGTATATTCTAGCTGAGCCCGATCCCCACGCCCCTGACCCTGAGAAGCTTGAA
CTCGACTGCTGGGCAGGAAAACCGATTCCTGGAGACCTCTACAGAGCCTGCTTGTATGAA
CGGGTTTTGTTAGCCCTACATGATCGAGCTCCCCAATTAAAGATCTCCGATGACCGGCTG
ACTGTGGTTGGAGAGAAGGGCTACTCTATGGTTCGGGCTTCTCATGGGGTTCGGAAAGGT
GCCTGGTACTTTGAAATCACGGTGGATGAGATGCCGCCAGACACCGCTGCCAGACTGGGC
TGGTCCCAGCCGTTAGGT------AACCTTCAAGCTCCCTTAGGTTATGATAAATTTAGC
TATTCTTGGCGGAGCAAAAAGGGGACCAAATTCCACCAGTCCATTGGCAAACACTACTCT
TCTGGCTATGGACAGGGAGATGTCCTGGGATTTTATATCAGTCTTCCTGAAGACACAGAG
ACAGCCAAGTCACTGCCCGATACCTATAAAGAT---------------------------
------------------------------------------------------------
------------------------------------------------------------
---------------------AAG------------------------------------
---------------------------------------------------GCTTTGATA
AAGTTCAAGAGTTATTTGTATTTTGAAGAAAAAGACTTTGTGGATAAAGCAGAGAAGAGC
CTAAAGCAGACTCCCCATAGCGAGATAATTTTTTATAAAAATGGTGTCAATCAAGGTGTG
GCTTACAAAGACATTTTTGAGGGGGTTTACTTTCCGGCCATCTCGCTGTACAAGAGCTGC
ACGGTCTCCATTAACTTTGGACCATGCTTCAAGTATCCTCCAAAGGATCTCATGTACCGC
CCTATGAGTGACATGGGCTGGGGCGCCGTGGTGGAACACACTCTGGCTGACGTCTTGTAT
CACGTGGAAACAGAAGTGGATGGGAGGCGGAGTCCCCCGTGGGAACCC
>Chimp|ENSPTRG00000020167|ENSPTRT00000047384
---------------------------------ATGGCGGCGGCAGGAGCAGGACCTGGC
CAGGAAGCGGGTGCCGGGCCTGGCCCAGGAGCGGCCGCAAATGCAACAGGGGCAGAAGAG
GGGGAGATGAAGCCGGTGGCAGCGGGAGCAGCCGCTCCTCCTGGAGAGGGGACCTCTGCT
GCTCCGACA---GTTGAGCCCAGTTCCGGGGAGGCTGAAGGCGGGGAGGCAAACTTGGTC
GATGTAAGCGGTGGCTTGGAGACAGAATCATCTAATGGAAAAGATACACTAGAAGGTGCT
GGGGATACATCAGAGGTGATGGATACTCAGGCGGGCTCCGTGGATGAAGAGAATGGCCGA
CAGTTGGGTGAGGTAGAGCTGCAATGTGGGATTTGTACAAAATGGTTCACGGCTGACACA
TTTGGCATAGATACCTCATCCTGTCTACCTTTCATGACCAACTACAGTTTTCATTGCAAC
GTCTGCCATCACAGTGGGAATACCTATTTCCTCCGGAAGCAAGCAAACTTGAAGGAAATG
TGCCTTAGTGCTTTGGCCAACCTGACATGGCAGTCCCGAACACAGGATGAACATCCGAAG
ACAATGTTCTCCAAAGAT---AAGGATATTATACCATTTATTGATAAATACTGGGAGTGC
ATGACAACCAGACAGAGACCTGGGAAAATGACTTGGCCAAATAACATTGTTAAAACAATG
AGTAAAGAAAGAGATGTATTCTTGGTAAAGGAACACCCAGATCCAGGGAGTAAAGACCCA
GAAGAAGATTACCCCAAATTTGGACTTTTGGATCAGGACCTTAGTAACATTGGTCCTGCT
TATGACAACCAAAAACAGAGCAGTGCTGTGTCTACTAGTGGGAATTTAAATGGG------
GGA------------------ATTGCAGCAGGAAGCAGCGGAAAAGGACGAGGAGCCAAG
CGCAAACAGCAGGATGGAGGGACCACAGGGACCACCAAGAAGGCCCGGAGTGACCCTTTG
TTTTCTGCTCAGCGCCTTCCCCCTCATGGCTACCCATTGGAACACCCGTTTAACAAAGAT
GGCTATCGGTATATTCTAGCTGAGCCTGATCCCCACGCCCCTGACCCCGAGAAGCTGGAA
CTTGACTGCTGGGCAGGAAAACCTATTCCTGGAGACCTCTACAGAGCCTGCTTGTATGAA
CGGGTTTTGTTAGCCCTACATGATCGAGCTCCCCAGTTAAAGATCTCAGATGACCGGCTG
ACTGTGGTTGGAGAGAAGGGCTACTCTATGGTGAGGGCCTCTCATGGAGTACGGAAAGGT
GCCTGGTATTTTGAAATCACTGTGGATGAGATGCCACCAGATACCGCTGCCAGACTGGGT
TGGTCCCAGCCCCTAGGA------AACCTTCAAGCTCCTTTAGGTTATGATAAATTTAGC
TATTCTTGGCGGAGCAAAAAGGGAACCAAGTTCCACCAGTCCATTGGCAAACACTACTCT
TCTGGCTATGGACAGGGAGACGTCCTGGGATTTTATATTAATCTTCCTGAAGACACAGAG
ACAGCCAAGTCATTGCCAGACACATACAAAGAT---------------------------
------------------------------------------------------------
------------------------------------------------------------
---------------------AAG------------------------------------
---------------------------------------------------GCTTTGATA
AAATTCAAGAGTTATTTGTATTTTGAGGAAAAAGACTTTGTGGATAAAGCAGAGAAGAGC
CTGAAGCAGACTCCCCATAGTGAGATAATATTTTATAAAAATGGTGTCAATCAAGGTGTG
GCTTACAAAGATATTTTTGAGGGGGTTTACTTCCCAGCCATCTCACTGTACAAGAGCTGC
ACGGTTTCCATTAACTTTGGACCATGCTTCAAGTATCCTCCGAAGGATCTCACTTACCGC
CCTATGAGTGACATGGGCTGGGGCGCCGTGGTAGAGCACACCCTGGCTGACGTCTTGTAT
CACGTGGAGACAGAAGTGGATGGGAGGCGCAGTCCCCCATGGGAACCC
>Cow|ENSBTAG00000000978|ENSBTAT00000001294
---------------------------------ATGGCGGCGGCGGGAAGCGGACCAGGA
CTGGGAGTGAGCGCAGGACCAGGCCCGGCAGCAGCTGCTAATGCAACACCGGCAGAAGAA
GGGGAGACGAAGCAGGCAGCAGCCGTAGCGGCCGCTCCAGCCGGAGAGGGGACGTCTGCT
GCTCCAGCCTCCGCGGAGCCCGGCTCCGGAGAGGCCGAAAGCGGTGATGCAAACTCGGTT
GATGTAAGTGGTGGCTTGGAGACAGAATCCTCTAATGGAAAAGATACACTTGAAGGTGCT
GGGGATACTTCAGAGGTGATGGATACTCAGGCAGGCTCCGTGGATGAAGAAAATGGCCGT
CAGTTGGGAGAGGTAGAGCTGCAGTGTGGAATATGTACCAAATGGTTCACAGCAGACACC
TTTGGTATAGATACCTCATCCTGCCTCCCTTTCATGACCAACTACAGTTTCCACTGCAAC
GTGTGCCATCATAGCGGGAACACCTACTTCCTCCGGAAGCAAGCAAACTTAAAAGAAATG
TGCCTTAGTGCTTTGGCCAACCTAACGTGGCAGTCCCGAACACAAGATGAGCATCCAAAA
ACCATGTTCTCCAAAGAT---AAGGATATCATACCGTTTATTGATAAATACTGGGAATGC
ATGACGACCAGACAAAGACCTGGGAAAATGACCTGGCCAAATAACATTGTGAAAACTATG
AGTAAAGAAAGAGACGTGTTCTTAGTAAAGGAACACCCTGATCCAGGGAGTAAGGACCCA
GAAGAAGATTACCCCAAATTTGGCCTTCTGGATCAGGATCTTAGTAACATCGGTCCTGCT
TATGACAACCAAAAACAGAGTAGTGCCGTGTCTACCAGTGGGAATCTAAATGGA------
GGA------------------ATTGCAGCAGGAAGCAGCGGGAAAGGCAGAGGAGCCAAG
CGCAAACAGCAGGACGGCAGCACCGCGGGGACCACCAAGAAGGCCCGGAGTGACCCTTTG
TTTTCTGCTCAGCGTCTTCCCCCTCATGGCTACCCCTTGGAACACCCGTTTAACAAAGAT
GGCTATCGCTATATTCTAGCTGAGCCCGATCCCCACGCCCCTGACCCTGAGAAGCTCGAA
CTCGACTGCTGGGCAGGAAAACCGATTCCGGGAGATCTCTACAGAGCCTGCTTATATGAA
CGGGTTTTGTTAGCCCTCCATGATCGAGCTCCCCAGTTAAAGATCTCCGATGACCGGCTG
ACTGTGGTCGGCGAGAAGGGCTACTCTATGGTTCGGGCTTCCCATGGGGTTCGGAAAGGT
GCCTGGTACTTTGAAATCACAGTGGATGAGATGCCGCCAGACACTGCCGCCAGACTGGGC
TGGTCCCAGCCGTTAGGT------AACCTTCAGGCTCCCTTAGGTTATGATAAATTTAGT
TATTCTTGGCGGAGCAAAAAGGGAACCAAATTCCACCAGTCCATTGGCAAACACTACTCT
TCTGGCTACGGACAGGGAGACGTCCTGGGATTTTATATCAACCTTCCCGAAGATACAGAG
ACAGCCAAGTCACTGCCCGATACCTACAAAGAT---------------------------
------------------------------------------------------------
------------------------------------------------------------
---------------------AAG------------------------------------
---------------------------------------------------GCTTTAATA
AAGTTCAAGAGTTATTTGTATTTTGAAGAAAAAGACTTTGTGGATAAAGCAGAGAAGAGC
CTAAAGCAGACTCCTCACAGTGAGATAATTTTTTATAAAAATGGTGTCAATCAAGGTGTG
GCTTACAAAGACATTTTTGAAGGGGTTTACTTTCCAGCCATCTCCCTGTATAAGAGCTGC
ACGGTCTCCATAAACTTTGGACCATGCTTCAAGTACCCTCCAAAGGATCTCACGTACCGC
CCTATGAGTGACATGGGCTGGGGCGCCGTGGTGGAGCACACTCTGGCCGATGTCTTGTAT
CACGTGGAGACGGAAGTGGATGGAAGGCGGAGCCCCCCGTGGGAGCCC
>Dog|ENSCAFG00000006146|ENSCAFT00000009954
---------------------------------ATGGCGGCGGCGGGAACCGGACCCGGA
CCCGGAGTAGATGCAGGACCCGGCCCAGCAGCGGCCGCAAATGCAACAACGGCGGAAGAA
GGGGAGATAAAACCGGTGGTAGCAGTGGCAACTGCCCCGGCTGGAGAGGGGGCATCTGTT
GCTCCAACT---GCGGAACCTAGTTCTGGAGAGGCAGAAAGCGGGGATGCAAATTCAGTT
GATGTAGGTGGTGGTTTGGAGACCGAATCCTCTAATGGAAAAGATACACTAGAAGGTGCT
GGGGATACTTCAGAGGTGATGGATACTCAGGCTGGCTCGGTGGATGAAGAGAATGGCCGG
CAGTTGGGAGAGGTAGAGCTGCAATGTGGGATATGTACGAAATGGTTCACAGCAGACACC
TTTGGCATAGATACCTCATCCTGTCTACCTTTCATGACCAACTATAGTTTTCACTGCAAT
GTGTGCCATCATAGTGGGAATACCTATTTCCTCCGGAAGCAAGCAAACTTGAAGGAAATG
TGCCTTAGTGCTCTGGCCAACCTAACATGGCAGTCCCGAACACAGGATGAACATCCGAAA
ACCATGTTCTCCAAAGAT---AAGGATATCATACCATTTATTGATAAATACTGGGAGTGC
ATGACGACCAGACAGAGACCTGGGAAAATGACTTGGCCAAATAACATTGTTAAAACAATG
AGTAAAGAAAGAGATGTATTCTTAGTAAAGGAACATCCTGATCCCGGGAGTAAGGACCCA
GAAGAAGATTACCCCAAATTTGGACTTTTGGATCAGGATCTTAGTAACATTGGTCCTGCT
TATGACAACCAAAAGCAAAGCAGTGCTGTGTCTACAAGTGGGAATCTAAATGGG------
GGA------------------ATTGCAGCAGGAAGCAGTGGAAAAGGAAGAGGAGCTAAG
CGCAAGCAGCAGGATGGAGGGACCACAGGGACCACCAAGAAGGCCCGGAGTGACCCTTTG
TTTTCTGCTCAGCGCCTTCCCCCTCATGGCTACCCCTTGGAACACCCGTTTAACAAAGAC
GGCTATCGGTATATTCTAGCTGAGCCCGATCCCCATGCCCCTGACCCTGAGAAGCTTGAA
CTTGACTGCTGGGCAGGAAAGCCTATTCCTGGAGACCTCTACAGAGCGTGCTTGTATGAA
CGGGTTTTATTAGCCCTACACGATCGAGCTCCCCAGCTAAAGATCTCCGATGACCGGCTC
ACTGTAGTTGGAGAGAAGGGCTATTCCATGGTCCGGGCTTCTCATGGAGTACGGAAAGGC
TCCTGGTACTTTGAAATCACAGTGGATGAGATGCCGCCAGACACCGCTGCCAGACTGGGT
TGGTCCCAGCCGTTAGGAACAGGTAACCTTCAAGCTCCCTTAGGTTATGATAAATTTAGC
TATTCATGGCGAAGCAAAAAAGGAACCAAGTTCCACCAGTCGATTGGCAAACACTACTCT
TCTGGCTATGGACAGGGAGACGTGCTGGGATTCTATATCAATCTTCCTGAAGACACAGAG
ACAGCCAAGTCACTGCCCGATACTTACAAAGAT---------------------------
------------------------------------------------------------
------------------------------------------------------------
---------------------AAG------------------------------------
---------------------------------------------------GCTTTGATA
AAGTTCAAGAGTTATTTGTATTTTGAGGAAAAAGACTTTGTGGATAAAGCAGAGAAGAGC
CTAAAGCAGACTCCCCATAGTGAGATAATATTTTATAAAAACGGTGTCAATCAAGGTGTG
GCCTACAAAGATATTTTTGAGGGGGTTTATTTTCCAGCCATCTCACTGTATAAGAGTTGC
ACGGTTTCCATTAACTTTGGACCATGTTTCAAGTATCCTCCAAAGGATCTCACTTACCGC
CCCATGAGTGACATGGGCTGGGGCGCTGTGGTAGAACATACTCTGGCTGATGTCTTGTAT
CATGTGGAAACAGAGGTGGATGGGAGACGGAGTCCACCATGGGAACCC
>Elephant|ENSLAFG00000002084|ENSLAFT00000002085
---------------------------------ATGGCGGCGGCGGGAACCGGCCCCGGG
TCGGGAGCGGGTGCCGGACCGGGCCCGACAGCGGCCTCAAATGCAGCCGCAGCGGAAGAG
GGAGAGACGAAACCGGTGGCGGCGGTAGCAGCTGCTCCAGCCGGAGAGGGGACGTCTGCT
GCTCCAGCA---GCGGAGCCCAGTTCTGGAGAGGCCGATAGTGGGGATGCAAACTTGGTT
GATGTAAGTGGAGGTTTGGAGACAGAATCCTCGAATGGGAAAGATACACTAGAAGGTGCT
GGGGATACTTCAGAAGCGATGGACACCCAGGCAGGCTCTGTGGATGAAGAGAATGGCCGG
CAGTTGGGAGAGGTGGAGCTGCAGTGCGGAATATGTACAAAGTGGTTCACAGCAGACACC
TTTGGCATAGATACCTCATCGTGTTTACCTTTCATGACCAACTACAGCTTTCACTGTAAT
GTGTGCCATCATAGTGGAAATACCTATTTCCTTCGGAAGCAAGCAAACTTGAAGGAAATG
TGCCTCAGTGCTTTGGCCAACCTGACATGGCAGTCCCGAACACAGGATGAACACCCGAAA
ACCATGTTCTCCAAAGAT---AAGGATATTATACCATTTATTGATAAATACTGGGAGTGC
ATGACGACCAGACAGAGACCTGGGAAAATGACGTGGCCAAATAACATTGTTAAAACGATG
AGTAAAGAAAGAGATGTATTCTTGGTAAAGGAACACCCTGATCCCGGGAGTAAAGACCCA
GAAGAAGATTACCCCAAATTTGGACTTTTGGATCAGGATCTTAGTAACATTGGTCCTGCT
TATGACAACCAAAAACAGAGCGGTGCTGTGTCTACCAGTGGGAATCTAAATGGA------
GGA------------------ATTGCAGCAGGAAGCAGTGGAAAAGGAAGAGGAGCTAAG
CGCAAGCAGCAGGACGGAGGGACCACTGGGACCACCAAGAAGGCCCGGAGTGACCCTCTG
TTTTCTGCTCAGCGCCTCCCCCCTCATGGCTACCCCTTGGAACACCCGTTTAACAAAGAC
GGCTATCGGTATATTCTAGCCGAGCCTGATCCCCACGCCCCTGACCCTGAGAAGCTTGAA
CTTGACTGCTGGGCAGGAAAACCTATTCCTGGAGACCTCTACAGAGCCTGCTTATATGAA
CGGGTTTTGTTAGCCCTCCATGATCGAGCTCCCCAGCTGAAGATCTCAGATGACCGACTG
ACTGTGGTTGGAGAGAAGGGCTACTCTATGGTGCGGGCTTCTCATGGCGTACGGAAAGGT
GCCTGGTACTTTGAAATCACTGTGGATGAGATGCCCCCAGACACTGCTGCGAGACTGGGT
TGGTCCCAGCCCTTAGGT------AACCTTCAAGCTCCCTTGGGTTATGATAAATTTAGC
TATTCTTGGCGGAGCAAAAAGGGAACCAAATTCCACCAGTCCATTGGCAAACACTACTCT
TCTGGCTATGGACAGGGGGATGTCCTGGGATTTTATATCAATCTTCCTGAAGACACAGAG
ACAGCCAAGTCACTGCCTGATACTTACAAAGAT---------------------------
------------------------------------------------------------
------------------------------------------------------------
---------------------AAG------------------------------------
---------------------------------------------------GCTTTGATA
AAGTTCAAAAGTTATTTGTATTTTGAAGAAAAAGACTTTGTGGATAAGGCAGAGAAGAGC
CTAAAGCAGACTCCCCATAGTGAGATAATATTTTATAAAAATGGTGTCAATCAAGGTGTG
GCTTACAGAGATATTTTTGAGGGCGTTTACTTCCCAGCCATCTCACTGTACAAGAGCTGC
GCAGTTTCCATTAACTTTGGACCGTGCTTCAAGTGTCCTCCAAAGGATCTCTCTTACCGC
CCTATGAGTGACATGGGCTGGGGCGCCGTGGTAGAGCATACTCTGGCCGATGTCTTATAT
CATGTGGAAACAGAAGTGGATGGGAGGAGGAGCCCCCCGTGGGAACCC
>Bowhead|bmy_16861T0
---------------------------------ATGGCGGCGGCGGGAACCGGACCCGGC
CCGGGAGTGAATGCAGGACCCGGCCCGGCAGTGGCTGCAAATGCAACACCGGCAGAAGAA
GGGGAAACGAAACCGGTAGTAGCGGTAGCAGCCGCTCCGGCCGGGGAGGGGACGTCTGCT
GCTCCAGCC---GCGGAGCCTGGCTCTGGAGAGGCCGAAAGCGGGGATGCAAACTCAGTT
GATGTAAGTGGTGGCTTGGAGACAGAATCCTCTAATGGAAAGGATACACTAGAAGGTGCT
GGGGATACTTCAGAGGTGATGGATACTCAGGCGGGCTCCGTGGATGAAGAGAATGGTCGC
CAGTTGGGAGAGGTGGAGCTGCAGTGTGGAATATGTACCAAATGGTTCACAGCAGACACC
TTTGGCATAGATACCTCATCCTGTCTACCTTTCATGACCAACTACAGTTTCCACTGCAAT
GTATGCCATCATAGTGGGAATACCTACTTCCTCCGGAAGCAAGCAAACTTGAAAGAAATG
TGCCTTAGTGCTTTGGCCAACCTAACCTGGCAGTCCCGAACACAGGATGAACATCCGAAA
ACCATGTTCTCCAAAGAT---AAGGATATCATACCATTTATTGATAAATATTGGGAGTGC
ATGACGACCAGACAGAGACCTGGGAAAATGACCTGGCCAAATAACATTGTTAAAACGATG
AGTAAAGAAAGAGATGTATTCTTAGTAAAGGAACACCCCGATCCTGGGAGTAAGGACCCA
GAAGAAGATTACCCCAAATTTGGCCTTCTGGATCAGGATCTTAGTAACATTGGTCCTGCT
TATGACAACCAAAAACAAAGCAGTGCTGTGTCTACCAGTGGGAATCTAAATGGG------
GGA------------------ATTGCAGCGGGAAGCAGTGGAAAAGGAAGAGGAGCTAAG
CGCAAACAGCAGGATGGCGGGGCCACAGGGACCACCAAGAAGGCCCGGAGTGACCCTTTG
TTTTCTGCTCAGCGCCTTCCCCCTCATGGCTACCCCTTGGAACACCCATTTAACAAAGAT
GGCTATCGGTATATTCTAGCTGAGCCCGATCCCCACGCCCCTGACCCTGAGAAGCTTGAA
CTCGACTGCTGGGCAGGAAAACCGATTCCTGGAGACCTCTACAGAGCCTGCTTGTATGAA
CGGGTTTTGTTAGCCCTACATGATCGAGCTCCCCAGTTAAAGATCTCCGATGACCGGCTG
ACTGTGGTCGGAGAGAAGGGCTACTCTATGGTTCGGGCTTCTCATGGGGTTCGGAAAGGT
GCCTGGTACTTTGAAATCACGGTGGATGAGATGCCGCCAGACACCGCTGCCAGGCTGGGC
TGGTCCCAGCCGTTAGGT------AACCTTCAAGCTCCCTTAGGTTATGATAAATTTAGC
TATTCTTGGCGGAGCAAAAAGGGGACCAAATTCCACCAGTCCATTGGCAAGCACTACTCT
TCTGGCTATGGACAGGGAGATGTCCTGGGGTTTTATATCAGTCTTCCTGAAGACACAGAG
ACAGCCAAGTCACTGCCCGATACCTATAAAGAT---------------------------
------------------------------------------------------------
------------------------------------------------------------
---------------------AAG------------------------------------
------------------------------------------------------------
------------------------------------------------------------
------------------------ATAATTTTTTATAAAAATGGTGTCAATCAAGGTGTG
GCTTACAAAGATATTTTTGAGGGGGTTTACTTTCCGGCCATCTCGCTGTACAAGAGCTGC
ACGGTCTCCATTAACTTTGGACCATGCTTCAAGTATYCTCCAAAGGACCTCACGTACCGC
CCTATGAGTGACATGGGCTGGGGCGCTGTGGTGGAACACACTCTGGCTGACGTCTTGTAT
CACGTGGAAACAGAAGTGGATGGGAGGCGGAGTCCCCCGTGGGAACCC
>Minke|BACU007417
---------------------------------ATGGCGGCGGCGGGAATCGTACCTGGC
CCGGGAGTGAATGCAGGACCCAGCCCTGCAGTGGCTGCAAATGCAACACCGGCAGAAGAA
GGGGAAACGAAACCGGTAGTAGCGGTAGCAGCCGCTCCGGCCGGGGAGGGGACGTCTGCT
GCTCCAGCC---GCGGAGCCTGGCTCTGGAGAGGCCGAAAGCGGGGATGCAAACTCAGTT
GATGTAAGTGGTGGCTTGGAGACAGAATCCTCTAATGGAAAGGATACACTAGAAGGTGCT
GGGGATACTTCAGAGGTGATGGATACTCAGGCGGGCTCCGTGGATGAAGAGAATGGTCGC
CAGTTGGGAGAGGTGGAGCTGCAGTGTGGAATATGTACCAAATGGTTCACAGCAGACACC
TTTGGCATAGATACCTCATCCTGTCTACCTTTCATGACCAACTACAGTTTCCACTGCAAT
GTATGCCATCATAGTGGGAATACCTACTTCCTCCGGAAGCAAGCAAACTTGAAAGAAATG
TGCCTTAGTGCTTTGGCCAACCTAACCTGGCAGTCCCGAACACAGGATGAACATCCGAAA
ACCATGTTCTCCAAAGAT---AAG------------------------------------
------------------------------------------------------------
AGTAAAGAAAGAGATGTATTCTTAGTAAAGGAACACCCCGATCCTGGGAGTAAGGACCCA
GAAGAAGATTACCCCAAATTTGGCCTTCTGGATCAGGATCTTAGTAACATTGGTCCTGCT
TATGACAACCAAAAACAAAGCAGTGCTGTGTCTACCAGTGGGAATCTAAATGGG------
GGA------------------ATTGCAGCGGGAAGCAGTGGAAAAGGAAGAGGAGCTAAG
CGCAAACAGCAGGATGGCGGGGCCACAGGGACCACCAAGAAGGCCCGGAGTGACCCTTTG
TTTTCTGCTCAGCGCCTTCCCCCTCATGGCTACCCCTTGGAACACCCATTTAACAAAGAT
GGCTATCGGTATATTCTAGCTGAGCCCGATCCCCACGCCCCTGACCCTGAGAAGCTTGAA
CTCGACTGCTGGGCAGGAAAACCGATTCCTGGAGACCTCTACAGAGCCTGCTTGTATGAA
CGGGTTTTGTTAGCCCTACATGATCGAGCTCCCCAGTTAAAGATCTCCGATGACCGGCTG
ACCGTGGTCGGAGAGAAGGGCTACTCTATGGTCCGGGCTTCTCATGGGGTTCGGAAAGGT
GCCTGGTACTTTGAAATCACGGTGGATGAGATGCCGCCAGACACCGCTGCCAGGCTGGGC
TGGTCCCAGCCGTTAGGT------AACCTTCAAGCTCCCTTAGGTTATGATAAATTTAGC
TATTCTTGGCGGAGCAAAAAGGGGACCAAATTCCACCAGTCCATTGGCAAGCACTACTCT
TCTGGCTATGGACAGGGAGATGTCCTGGGGTTTTATATCAGTCTTCCTGAAGACACAGAG
ACAGCCAAGTCACTGCCCGATACCTATAAAGAT---------------------------
------------------------------------------------------------
------------------------------------------------------------
---------------------AAG------------------------------------
---------------------------------------------------GCTTTGATA
AAGTTCAAGAGTTATTTGTATTTTGAAGAAAAAGACTTTGTGGATAAAGCAGAGAAGAGC
CTAAAGCAGACTCCCCATAGCGAGATAATTTTTTATAAAAATGGTGTCAATCAAGGTGTG
GCTTACAAAGATATTTTTGAGGGGGTTTACTTTCCGGCCATCTCGCTGTACAAGAGCTGC
ACGGTCTCCATTAACTTTGGACCATGCTTCAAGTATCCTCCAAAGGACCTCATGTACCGC
CCTATGAGTGACATGGGCTGGGGCGCTGTGGTGGAACACACTCTGGCTGACGTCTTGTAT
CACGTGGAAACAGAAGTGGATGGGAGGCGGAGTCCCCCGTGGGAACCC
