# Supplementary material for: Insights into the Evolution of Longevity from the Bowhead Whale Genome
Source: Cell Rep. 2015 Jan 6;10(1):112–22. doi: 10.1016/j.celrep.2014.12.008 (PMC4536333; doi:10.1016/j.celrep.2014.12.008)
Supplement: Supplemental Folder 2. Species Used in the Analysis of Selective Pressure Variation, Single-Gene Orthologous Families Tested, Likelihood Ratio Tests, MAKER Parameters, and Full Assembly and Read Usage Data, Related to Experimental Procedures [file mmc3.zip › Tested SGOs/reciprocal_group_3188.2.fas]

>Gibbon|ENSNLEG00000005384|ENSNLET00000031793
------------ATGGGAAGCCAGCATCTTCCTAATACAAAAGCACAGTTTACCGTCCCC
------------------------------------------CTCAGCCAACGTGCGGCT
GAAGAGAAAGCCGCGGGGCGTACCTTTAGCACGGGACGCTGCTTTGGAGGGCTCGCCCTC
GACACAGCGCCCCTCCCGGCACCTGGCCAGAACCTCCCAGGGCGAAGGTCAGGGGCCGAG
AAGCTT------------------------------------------------------
------------------GAAAGTACTAAATTTAAGAATGTTTGGACAACTCATTCCAGG
TCACCTATAGCCTATGAGAGAGGAAGAATATATTTTGACAATTATCGGCGCTGTGTCAGC
AGTGTTGCATCTGAGCCAAGAAAACTTTATGAAATGCCAAAATGTTCCAAATCAGAAAAA
ATAGAGGATGCTTTATTATGG---------------------------------------
---GAATGCCCAGTGGGAGATATACTTCCCAATTCATCAGATTATAAGTCCTCACTCATA
GCACTGACTGCTCATAATTGGCTACTTCGTGTATCAGCAACTACGGGAAAAATCCTTGAG
AAAATATATCTTGCACCTTATTGCAAATTC---AGATACTTGAGCTGGGACACTCCTCAA
GAAGTCATTGCAGTTAAGTCAGCTCAGAACAGAGGCTCAGCAGTGGCCCGGCAGGCAGGC
ATTCAA---CATGTTTTGCTGTACCTTGCAGTGTTCCGAGTTCTACCTTTTTCACTTGTA
GGGATTCTAGAGATCAACAAAAAGATTTTTGGGAAC---GTTACAGATGCTACCTTGTCT
CATGGAATACTGATTGTGATGTACAGCTCAGGACTGGTCAGACTCTATAGCTTCCAAACC
ATCGCTGAACAGTTCATGCAACAGAAACTTGACTTAGGGTGTGCATGCAGATGGGGTGGG
ACTACTGGAACTGTAGGAGAGGCTCCTTTTGGCATTCCTTGTAATATTAAAATCACAGAC
ATGCCACCACTGCTCTTTGAGGTGTCATCCCTGGAGAATGCTTTTCAGATTGGAGGCCAT
CCTTGGCACTACATCATCACACCTAATAAGAAGAAACAGAAAGGAGTTTTCCATATTTGT
GCCCTAAAAGACAATTCCCTG------GCAAAAAATGGGATCCAAGAAATGGATTGTTGT
TCTCTAGAATCTGACTGGATCTATTTCCATCCTGATGCTTCTGGTAGGATAATACATGTT
GGTCCAAATCAAGTCAAAGTTTTGAAGCTAACTGAAATAGAAAATAATAGTTCTCAGCAT
CAGATCTCTGAAGATTTTGTCATTTTGGCCAACAGGGAGAACAAT---------------
------------------------------------------------------------
------------------AAAAATGAAAATGTACTCACTGTTACAGCTTCTGGACGGGTG
GTAAAAAAAAGTTTTAACCTTCTGGATGATGACCCAGAACAAGAGACTTTCAAAATTGTG
GACTATGAAGATGAGTTAGATTTGCTTTCTGTGGTAGCTGTTACTCAAATAGATGCTGAA
GGAAAAGCTCACCTGGATTTCCACTGTAATGAATATGGAACTTTACTTAAAAGCATTCCA
CTAGTGGAGTCATGGGATGTGACATATAGCCATGAAGTCTACTTTGACAGAGACTTGGTG
CTACACATAGAGCAGAAACCCAACAGAGTCTTTAGCTGCTATGTTTACCAGATGGTATGT
------------------------------------------------------------
------------------------GACACTGGGGAAGAAGAAGAAACCATAAACAGAAGC
TGT---------------------------------------------------------
---------------------------------------------------
>Gorilla|ENSGGOG00000025563|ENSGGOT00000033445
------------ATGGGC---------------------------------------CCG
ACCCGG---------------AAGCCCAACGTGTGCAGCCGGCTGAGTCGCCGGGCT---
------------------------------------------------------------
------------------------------------------------------------
---CTGGGCTGTTTCTCGCGCGACGCAGGCGTGGTGCAGAGGACCAACCTGGGCATCCTG
CGGGCGCTGGTGTGCCAGGAAAGTACTAAATTTAAGAATGTTTGGACAACTCATTCCAGG
TCACCTATAGCCTATGAGAGAGGAAGAATATATTTTGACAATTATCGGCGCTGTGTCAGC
AGTGTTGCATCTGAGCCAAGAAAACTTTATGAAATGCCAAAATGTTCCAAATCAGAAAAA
ATAGAGGATGCTTTATTATGG---------------------------------------
---GAATGCCCAGTGGGAGATATACTTCCCAATTCATCAGATTATAAGTCCTCACTCATA
GCACTGACTGCTCATAATTGGCTACTTCGTATATCAGCAACTACAGGAAAAATCCTTGAG
AAAATATATCTTGCACCTTATTGCAAATTCAGAAGATACTTGAGCTGGGACACTCCTCAA
GAAGTCATTGCAGTTAAGTCAGCTCAGAACAGAGGCTCAGTAGTGGCCCGGCAGGCAGGC
ATTCAACAACATGTTTTGTTGTACCTTGCAGTGTTCCGAGTTCTACCTTTTTCACTTGTA
GGGATTCTAGAGATCAACAAAAAGATTTTTGGAAAC---GTTACAGATGCTACCTTGTCT
CATGGAATACTGATTGTGATGTACAGCTCAGGACTGGTCAGACTCTATAGCTTCCAAACC
ATCGCTGAACAGTTCATGCAACAGAAACTTGACTTAGGGTGTGCATGCAGATGGGGTGGG
ACTACTGGAACTGTAGGAGAGGCTCCTTTTGGCATTCCTTGTAATATTAAAATCACAGAC
ATGCCACCACTGCTCTTTGAGGTGTCATCCCTGGAGAATGCTTTTCAGATTGGAGGCCAT
CCTTGGCACTACATCATCACACCTAATAAGAAGAAACAGAAAGGAGTTTTCCATATTTGT
GCCCTAAAAGACAATTCCCTGCTTCAGGCAAAAAATGGGATCCAAGAAATGGATTGTTGT
TCTCTAGAATCTGACTGGATCTATTTCCATCCTGATGCTTCTGGTAGAATAATACATGTT
GGTCCAAATCAAGTCAAAGTTTTGAAGCTAACTGAAATAGAAAATAATAGTTCTCAGCAT
CAGATCTCTGAAGATTTTGTCATTTTGGCCAACAGGGAGAACAAT---------------
------------------------------------------------------------
------------------AAAAATGAAAATGTACTCACTGTTACAGCTTCTGGACGGGTG
GTAAAAAAAAGTTTTAACCTTCTGGATGATGACCCAGAACAAGAGACTTTCAAAATTGTG
GACTATGAAGATGAGTTAGATTTACTTTCTGTGGTAGCTGTTACTCAAATAGATGCTGAA
GGAAAAGCTCACCTGGATTTCCACTGTAATGAATATGGAACTTTACTTAAAAGCATTCCA
CTAGTGGAGTCATGGGATGTGACATATAGCCATGAAGTCTACTTTGACAGAGACTTGGTG
CTACACATAGAGCAGAAACCCAACAGAGTCTTCAGCTGCTATGTTTACCAGATGATATGT
------------------------------------------------------------
------------------------GACACTGGGGAAGAAGAAGAAACCATAAACAGAAGC
TGT---------------------------------------------------------
---------------------------------------------------
>Guinea_Pig|ENSCPOG00000013459|ENSCPOT00000013592
------------ATGGGC---------------------------------------CCG
ACCCGG---------------AAGCCCAACGTGTGCAGCCAGCTGAGTCGCCGGGCT---
------------------------------------------------------------
------------------------------------------------------------
---CTGGGCTTCTTCGCCCGCGACGCAGGCGTGGTGCAGAGGACAAACCTGGGCATCCTG
CGGGTGCTGGTGTGCCAGGAAAGTACTAAATTTAAGAATGTTTGGACAACTCATTCCAAG
TCACCTATAGCCTATGAGAGAGGAAGAATATATTTTGACAATTATCGGTGTTGTGTCAGC
AGTGTTGCATCAGAGCCAAGAAAACTTTATGAGATGCCAAAGTGTCCCAAATCAGAAAAA
ATAGAGGATGCTTTGTTATGG---------------------------------------
---GAATGCCCAGTGGGGGATGTACTTTCCAATCCATCAGATTATAAATCCTCACTCATA
GCACTGACTGCTCATAATTGGCTACTCCGTATATCGGCGACTACAGGAAAAATTCTTGAA
AAAATATATCTCGCCTCTTACTGCAAATTC---AGGTACCTGAGCTGGGATACTCCTCAA
GAAGTCATCACAATCAAGTCAGCTCAGAACAAATGTTCTGCATTGGCTTGTCAGGCAGGC
ATTCAGCAGACTGTTTTGTTATACCTTGCAGTGTTCCGAGTTCTGCCTTTTTCACTTGTA
GGGATTGTAGAGATCAACAAAAGGATTTTCGGGAAC---ATTACCGATGCTACCCTCTCT
CATGGGATACTAATTGTGATGTACAGCTCAGGACTGGTCAGGCTCTATAGCTTCCAAGCC
ATCACTGAACAGTTCATGCAACAGAAACTTGACTTAGGGTGTGCATGCAGATGGGGTGGG
ACTACTGGAACTGTAGGAGAGGCTCCTTTTGGCATCCCTTGTAATATTAAAATCACAGAC
TCACCACCATTGCTCTTTGAGGTGTCATCTCTAGAAAATGCTTTTCAAATTGGAGGCCAT
CCTTGGCACTACATCATTACACCCAATAAGAAGAAACAGAAAGGAGTTTTCCATATTTGT
GCCTTGAAGGATAACTCCTTG------GCAAAAAATGGGATCCAAGAAATGGACTGTTGT
TCTTTAGAATCTGACTGGATCTATTTCCATCCTGATGCTTCTGGTAGAATAATACATGTT
GGTCCAAATCAAATCAAAATTTTAAAGCTAAATGAAATAGAAAATAATAGTTCTCAGCAT
CAGATCTCTGAAGATTTTGTAATTTTGGCCAATAGGGAGCACAAA---------------
------------------------------------------------------------
------------------AAA---GAAAACTTAATCACTGTTACAGCTTCTGGAAGGGTG
GTGAAAAAAAGTTTTAACCTTCTGGATGATGACCCAGAACAAGAGACTTTCAAAATTGTG
GACTATGAAGATGAGTTGGATTTGCTCTCTGTAGTAGCTGTTACTCAAATAGATGCTGAA
GGAAAAGCTCACTTGGATTTCCACTGTAATGAATATGGAACGTTACTTAAAAGCATTCCA
CTAGTGGAGTCATGGGATGTGACATACAGCCATGAAGTCTACTTTGACAGAGACTTGGTG
CTCCACATTGAACAGAAACCCAACAGGGTCTTCAGCTGCTATGTATACCAGATGGTGTGT
------------------------------------------------------------
------------------------GACCCTGGAGAAGAAGAAGAA---------------
------------------------------------------------------------
---------------------------------------------------
>Horse|ENSECAG00000023656|ENSECAT00000028908
------------ATGGGC---------------------------------------CCA
ACCCGG---------------AAGCCCAACGTGTGCCGCCGGCTGAGTCACCGGGCG---
------------------------------------------------------------
------------------------------------------------------------
---CTGGGCTTCTTCTCGCGCGACGCAGGCGTGGTGCAGAGGACGAACCTGGGCATCCTG
CGGGCGCTGGTGTGCCAGGAAAGTACTAAATTTAAGAACGTTTGGACTACTCATTCCAAG
TCACCTATAGCCTATGAGAGAGGAAGAATATATTTTGACAATTATCGGTGCTGTGTCAGC
AGTGTTGCTTCAGAGCCAAGAAAACTTTATGAAATGCCAAAATGTTCGAAATCAGAAAAA
ATAGAGGATGCTTTATTATGG---------------------------------------
---GAATGCCCAGTGGGGGACATGCTGCCCAATCCATCAGATTATAAATCCTCTCTCATA
GCATTGACTGCTCATAATTGGCTGCTTCGTATATCAGCAACTACAGGAAAAGTGCTTGGG
AAGGTTTATCTTGCTTCGTATTGCAAATTC---AGATACGTGAGCTGGGACACTCCTCAG
GAAGTCATTGCAGTCAAGTCGGCTCAGAACAAAGGCTCAGCGTTGGCCCGGCAGGCAGGC
ATTCAACAGCCTGTTTTGCTGTACCTTGCAGTGTTCCGTGTTTTACCTTTTTCACTCATA
GGGGTTCTGGAGATCAACAAAAAGATTTTCGGGAAT---GTAACAGATGCTACCTTGTCT
CATGGAATACTGATTGTGATGTACAGCTCTGGATTGGTCAGACTCTATAGCTTCCAAGCC
ATCGCTGAACAGTTCATGCAACAGAAACTTGACTTAGGGTGTGCATGCAGATGGGGTGGG
ACTACTGGAACTGTAGGAGAGGCTCCTTTTGGCATTCCTTGTAATATTAAAATCACAGAC
ACGCCACCACTGCTCTTTGAGGTGTCCTCCCTGGAGAATGCTTTTCAGATTGGAGGCCAT
CCTTGGCACTACATCATCACACCTAATAAGAAGAAACAGAAAGGAGTATTCCATATTTGT
GCCCTAAAAGACAATTCCTTG------GCAAAAAATGGGATCCAAGAAATGGAGTGTTGT
TCTCTAGAATCTGACTGGATCTATTTTCATCCCGATGCTTCTGGTAGAATAATACATGTT
GGCCCAAATCAGGTCAAAGTTTTAAAGCTAAATGAAGTAGAAAATAATAGTGCTCAGCAT
CAGATCTCTGAAGATTTTGTCATTTTGGCCAACAGGGAGAAGAAC---------------
------------------------------------------------------------
------------------AAAAGTGAAAACTTACCTACTGTTACAGCCTCTGGACGGGTG
GTAAAAAAAAAATTTAACCTTCTGGATGACGACCCAGAACAAGAGACTTTCAAAATTGTG
GATTATGAAGATGAGTTGGATTTGCTTTCTGTGGTAGCTGTTACGCAAATAGATGCTGAA
GGAAAAGCTCACCTGGATTTCCACTGTAATGAATATGGGACTTTACTTAAAAGCATTCCT
CTAGTGGAGTCATGGGATGTGACATATAGCCATGAAGTCTACTTTGACAGAGACTTGGTG
CTACACATAGAGCAGAAACCCAGCAGGATTTTCAGCTGCTATGTTTACCAGATGGTATGT
------------------------------------------------------------
------------------------GACCCTGGCGAAGAAGAAGAAACCATAAAC---AGA
AGTTGT------------------------------------------------------
---------------------------------------------------
>Mouse|ENSMUSG00000041966|ENSMUST00000064141
------------ATGGGC---------------------------------------CGG
ACCCGG---------------AAGGCCAATGTGTGCCGCAGGCTGAGTCGCCGGGCT---
------------------------------------------------------------
------------------------------------------------------------
---CTGGGCTTCTATGCACGCGACGCAGGCGTGGTGCAGAGGACGAACCTGGGCATCCTG
CGGGCGCTGGTGTGCCAGGAGAGTACTAAATTTAAGAATGTTTGGACAACTCATTCCAAG
TCACCTATAGCCTATGAGAGAGGAAGAATATATTTTGACAATTACCGGTGCTGTGTCAGC
AGTGTTGCATCAGAGCCAAGAAAACTTTATGAAATGCCAAAATGTTCCAAATCAGAAAAA
ATTGAGGATGCTTTATTATGG---------------------------------------
---GAATGCCCAGTGGGAGACATACTTCCTGACCCATCAGACTATAAATCCTCACTCATA
GCCCTGACTGCTCATAATTGGCTGCTTCGTATATCCGCAACTACAGGGGAAGTCCTGGAG
AAAATATACCTTGCTTCCTACTGCAAATTC---AGGTACCTGAGCTGGGACACACCTCAG
GAGGTCATCGCAGTGAAGTCGGCTCAGAACAAAGGCTCCGCAGCGGCTCGCCAGGCAGGC
ACTTCACCACCCGTTTTGTTGTACCTCGCAGTGTTCCGGGTTCTGCCCTTTTCACTTGTA
GGGATTCTAGAGATCAACAAAAAGGTTTTTGAGAAT---GTCACAGATGCTACCTTGTCA
CATGGAATCCTGATTGTGATGTACAGCTCGGGACTAGTCAGACTCTACAGCTTCCAAGCC
ATCATCGAACAGTTCATGCAACAGAAACTTGACTTAGGGTGTGCATGCAGTCAGGGCGGG
ACTACTGGGACTGTAGGAGAGGCTCCTTTTGGCATTCCTTGTAATGTTAAAATCACAGAC
TCACCACCTCCACTCTTTGAAGTTTCATCTCTGGAGAACGCATTCCAGATTGGAGGCCAT
CCTTGGCACTACATCATCACGCCTAATAAGAAGAAACAGAAAGGAGTTTTTCATATTTGT
GCCCTAAAAGATAATTCTTTG------GCAAAAAATGGAATCCAAGAAATGGAGTGCTGT
TCATTAGAATCTGACTGGATCTATTTCCACCCTGATGCTTCTGGAAGAATAATACATGTT
GGCCCAAACCAAGTCAAAGTCTTGAAGCTAAGTGAGGTAGAAAATGATAGTTCTCAGCAT
CAGATCTCTGAAGATTTTGTCATTTGGGCTAAAAGAGAAGACAGA---------------
------------------------------------------------------------
------------------AAG---GAAAATTTAATCACCGTTACAGCTTCTGGACGTGTG
GTGAAAAGAAATGTCAGCCTTCTGGATGATGACCCAGAACAAGAGACTTTCAAAATCGTG
GACTATGAAGATGAGTTGGACTTACTTTCCGTAGTAGCTGTCACTCAAATAGATGCTGAA
GGAAAAGCTCACCTGGATTTCCACTGTAATGAATATGGAACCTTACTCAAAAGCATCCCA
CTAGTGGAGTCATGGGATGTGACATATAGCCATGAAGTCTACTTTGACAGAGATTTGGTG
CTGCACATCGAACAGAAGCCCAACAGGGTCTTCAGCTGCTATGTTTACCAGATGGTCTGT
------------------------------------------------------------
------------------------GACCCTGGAGAAGAGGAGGAAGCTGTCAACAGAAGT
GGT---------------------------------------------------------
---------------------------------------------------
>Opossum|ENSMODG00000008711|ENSMODT00000011056
ATGTGCTCGGATTCGGCC---------------------------------------TCC
GGGCGTCCGCGGGCCAACGGGAAGCCCAACATATGCAGCCAGCTGAGCAGGAGGGCC---
------------------------------------------------------------
------------------------------------------------------------
---CAGGGCTTTTTCTCTAACGATGCAGGGATGGTCCAAAGGACAAACTTGGGGATCCTG
AGGAAGCTGGTGTGCCAGAAAAGCACTAAATTCAAGAATGTTTGGACAACTCATTCTAAA
TCACCAATTGCCTATGAAAGAGGAAGAATATATTTTGACAATTACCGGTGCTGTGTCAGC
AGTGTTGCAGCAGAGCCAAGAAAGCGTTATGAGATGCCAAAGTGTTCTAAATCAGAAAAA
ATAGAGGACGCTTTATTGTGG---------------------------------------
---GAATGCCCTGTGGGGGACATACTGCCCAATCCATCAGATTACAGATCATCCCTCATA
GCTCTCACTGCTCATAACTGGCTACTTCGTATATCTGCAAATAATGGAGAAGTACTGGAG
AAAGTTTATCTTGCTTCTTATTGCAAATTC---AGATATTTGAACTGGGACACTCCTCAA
GAGGTCATTGTTGTCAAATCTGCTCAGAGCAAAGCCACAGCTCTTGCCCGCCAGGCAGGC
ATTCAACCGTCTGTGCTGTTGTACTTTGCTGTATTTCGAGTCATACCTCTCTCACTTATA
GGAATGCTGGAGATCAATAAGAAAATTTTTGGAAATGGTGTCACAGATGCCACGATTTCT
CATGGAATGTTGATTGTGATGCATAACTCAGGACTGATCAGACTCTATAGCTTCCAGGCC
ATCACTGAACAGTTCATGCAACAGAAACTTGACCTGGGGCGCACATGCAGATGGGGTGGG
ACATCTGGGATAGTCGGAGAGTCACCTTTTGGCATTCCTTGTAATATTAAAATCACAGAT
ACCCCTCCACTCCTCTTTGAAGTATCTTCCCTGGAGAACACATTTCAGATTGGAGGCTAT
CCTTGGCACTATATCATCACCCCTAACAAGAAGAAACAAAAAGGCGTCTTCCATATTTGC
GCACTGAAAGATCATTCCTTG------GCAAAAAATGGGATCCAAGAAATGAACTGTTGT
TCGCTAGAATCTGACTGGATATATTTCCATCCTGATGCCTCTGGGAGAATAATTCATGTG
GGTCCAAATCAGGTCAAAATCTTGAAGCTAAAAGAAATAGAAAATAACAAGGCTCAACAT
CAAGTTGCTGAGGATTTTGTCATTGTAGCTGACAGAGAA---GAA---------------
------------------------------------------------------------
------------------AAAAACAAAGGCTTATTAACTGTAACAGCCTCTGGACGAGTG
GTGAAGAGACGTTTTAATCTGTTGGATGATGACCCAGAACAAGAGACTTTCAAAATTGTG
GACTATGAAGATGAGTTGGATTTGCTCTCGGTGGTGGCAGTCACTCAACTGGACACTGAA
GGGAAAGCTCACCTGGATTTCCACTGTAATGAACATGGGACATTACTCAAGAGCATTCCA
TTAGTGGAGTCGTGGGACGTGACATACAGCCATGAAGTTTACTTCGACAGAGACTTAGTT
TTGCACATAGAACAGAAACCTAACAGAATCTTCAGTTGCTATGTTTACCAGATGGTATGT
------------------------------------------------------------
------------------------GATGCTGTGGAAGAGGATGAAAAA------------
------------------------------------------------------------
---------------------------------------------------
>Orangutan|ENSPPYG00000012928|ENSPPYT00000015016
------------ATGGGC---------------------------------------CCG
ACCCGG---------------AAGCCCAACGTGTGCAGCCGGCTGAGTCGCCGGGCG---
------------------------------------------------------------
------------------------------------------------------------
---CTTGGCTGCTTCTCGCGCGACGCAGGCGTGGTGCAGAGGACCAACCTGGGCATCCTG
CGGGCGCTGGTGTGCCAGGAAAGTACTAAATTTAAGAATGTTTGGACAACTCATTCCAGG
TCACCTATAGCCTATGAGAGAGGAAGAATATATTTTGACAATTATCGGCGCTGTGTCAGC
AGTGTTGCATCTGAGCCAAGAAAACTTTATGAAATGCCAAAATGTTCCAAATCAGAAAAA
ATAGAGGATGCTTTATTATGG---------------------------------------
---GAATGCCCAGTGGGAGATATACTTCCCAATTCATCAGATTATAAGTCCTCACTCATA
GCACTGACTGCTCATAATTGGCTACTTCGTGTATCAGCAACTACGGGAAAAATCCTTGAG
AAAATATATCTTGCACCTTATTGCAAATTC---AGATACTTGAGCTGGGACACTCCTCAA
GAAGTCATTGCAGTTAAGTCAGCTCAGAACAGAGGCTCAGCAGTGGCCCGGCAGGCAGGC
ATTCAA---CATGTTTTGCTGTACCTTGCAGTGTTCCGAGTTCTACCTTTTTCACTTGTA
GGGATTCTAGAGATCAACAAAAAG------------------------------------
------------------------------------GTCAGACTTTATAGCTTCCAA---
ATCGCTGAACAGTTCATGCAACAGAAACTTGACTTAGGGTGTGCATGCAGATGGGGTGGG
ACTACTGGAACTGTAGGAGAGGCTCCTTTTGGCATTCCTTGTAATATTAAAATCACAGAC
ATGCCACCACTGCTCTTTGAGGTGTCATCCCTGGAGAATGCTTTTCAGATTGGAGGCCAT
CCTTGGCACTACATCATCACACCTAATAAGAAGAAACAGAAAGGAGTTTTCCATATTTGT
GCCCTAAAAAACAATTCCCTG------GCAAAAAATGGGATCCAAGAAATGGACTGTTGT
TCTCTAGAATCTGACTGGATCTATTTCCATCCTGATGCTTCTGGTAGAATAATACATGTT
GGTCCAAATCAAGTCAAAGTTTTGAAGCTAACTGAAATAGAAAATAATAGTTCTCAACAT
CAGATCTCTGAAGATTTTGTCATTTTGGCCAACAGGGAGAACAAT---------------
------------------------------------------------------------
------------------AAAAATGAAAATGTACTCACTGTTACAGCTTCTGGACGGGTG
GTAAAAAAAAGTTTTAACCTTCTGGATGATGACCCAGAACAAGAGACTTTCAAAATTGTG
GACTATGAAGATGAGTTAGATTTGCTTTCTGTGGTAGCTGTTACTCAAATAGATGCTGAA
GGAAAAGCTCACCTGGATTTCCACTGTAATGAATATGGAACTTTACTTAAAAGCATTCCA
CTAGTGGAGTCATGGGATGTGACATATAGCCATGAAGTCTACTTTGACAGGGACTTGGTG
CTACACATAGAGCAGAAACCCAACAGAGTCTTCAGCTGCTATGTTTACCAGATGGTATGT
------------------------------------------------------------
------------------------GACACTGGGGAAGAAGAAGAAACCATAAACAGAAGC
TGT---------------------------------------------------------
---------------------------------------------------
>Platypus|ENSOANG00000008573|ENSOANT00000013653
------------TCCGCA---------------------------------------TCC
CGCAGG---------------AAGGACAACGTCTGTCACCTGCTGGGAGGAAGGACG---
------------------------------------------------------------
------------------------------------------------------------
---CGGGGGCTTTTCACAGGTGATGCTGGGGTCATCCAGAGGAAAAACCTGGGAATCCTC
AGGAAGTTGATGTGCCAGGAAAGTACTAAATTCAAGAATGTTTGGACAACACATTCCAAA
TCTCCTATTGCCTATGAGAGAGGAAGAATTTATTTTGACAATTATCGGTCCTGTGTCTGC
TGTGTTGCTTCAGAGCCAAGAAAGCTTTATGAAATGCCAAAATGTTCCAAATCAGAAAAA
ATAGAGGATGCTTTATTGTGG---------------------------------------
---GAATGTCCAGTGGGGGAAATGCCACTTAATCCATCCGACTATAAATCTTCCCTTATC
GCACTGACAGCAAATAATTGGCTTCTTCGTATATCTGTAAATACTGGAGAAATACTTGAA
AAAGTATATCTTGCTTCCTACTGCAAATTC---AGGTATTTGAGTTGGGATACCCCTCAA
GAAGTCATTGTTGTAAAGTCAGCTCAAAACAAAGTTACGGCAATAGCCAGACAGGCAGGC
ATTCAGCAGTCTGTACTCTTGTACCTCGGGGTGTTCAGCGTCCTCCCTCTTTCACTTATA
GGAGTGCTGGAGATTAATAAAAAAATCTTTGGCAACAGTGTCACAGATGCCACAGTTTCT
CATGGAATGCTGATTGTGATGCACAGTTCAGGTCTGGTCAGACTTTACAGCTTCCAGACC
ATCACTGAACAGTTCACGAAGCAGAAACTTGATTTAGGGTGTACATGCAGTTGGGGTGGG
GCCATTGGAACTGTGGGAGAATCTCCTTTTGGCATTCCTTGTAATATTGAAATAACAGAC
ACACCATCACTGCTCTTTGAAGTGTCTTCTCTGGAGAATGCATTTCAGATCGGAGGATAC
CCTTGGCACTACATCATCACTCCAAACAAGAAAAAACAAAAAGGGGTTTTCCATATTTGT
TCCTTGAAAGATCATTCCTTG------GCGAAAAATGGAATCCAAGAAATGGAATGTTGT
TCCTTGGAATCCGATTGGATATATTTCCATCCCGATGCCTCGGGAAGGATAATTCACGTA
GGCCCAAATCAGGTCAAAGTTTTGAAGCTAAATGAAATAGAAAATAACAGTTCCCAGCAT
CAGATCACTGAAGATTTTGTCATTATGGCTAACAGAGAG---AAT---------------
------------------------------------------------------------
------------------AAAACAGGCAGTTCAGTAACTGTCACAGCTTCTGGACGGGTA
GTGAAGAAACGTTTAAACCTATTGGATGATGATCCAGAAGAAGAGACTTTCAAAATTGTG
GATTATGAAGATGAGTTGGATTTGCTCTCCGTCGTAGCAGTAACTCAACTAGATGTGGAG
GGAAAAGCTCACCTTGACTTCCACTGTAATGAGCATGGCAATTTACTTAAGAGCATTCCA
CTTGTGGAGTCATGGGATGTGACATACAGCCATGAAGTTTACTTTGACCGAGACTTAGTT
TTGCACATAGAACAGAAGCCCAACAGGGTTTTCAGTTGCTATGTATACCAGATGGTCTGC
------------------------------------------------------------
------------------------AATGCTGTGGAGGAGGATGAAAGCACAAGCAAGAAG
TGT---------------------------------------------------------
---------------------------------------------------
>Rabbit|ENSOCUG00000013882|ENSOCUT00000013888
------------ATGGGC---------------------------------------CCC
ACCCGG---------------AAGCCTAACGTCTGCAGCCGGCTGAGTCGCCGGGCG---
------------------------------------------------------------
------------------------------------------------------------
---CTGGGCTTCTTCTCGCGTGATGCAGGCGTGGTGCAGAGGACGAACCTGGGCATCCTG
CGGGCGCTGGTGTGCCAGAAAAGTACTAAATTTAAGAATGTTTGGACAACTCATTCCAAG
TCGCCGATAGCCTATGAGAGAGGAAGAATATATTTTGACAATTACCGGTGCTGTATCAGC
AGTGTTGCATCAGAGCCAAGAAAACTTTATGAAATGCCAAAATGTTCCAAATCAGAAAAA
ATTGAAGATGCTTTATTATGG---------------------------------------
---GAATGCCCAGTGGGGGAAATACTTCCCAATGCATCAGATTATAAATCCTCACTCATA
GCACTGACTGCTCATAATTGGCTACTTCGCATATCAGCAACGACAGGAAAAATCCTTGAG
AAAATATATCTTGCATCTTACTGTAAATTC---AGATACTTGAGCTGGGACACTCCTCAA
GAAGTCATTGCAGTCAAATCAGCTCAGAACAAAGCCTCAGCAGTGGCCCGGCAGGCAGGC
ATTCAGCAGCCTGTTTTGTTATACCTTGCGGTGTTCCGAGTTCTGCCATTTTCGCTTGTA
GGGATTCTGGAGATCAATAAAAAGATTTTCGGGAGT---GTTACAGATGCTACTTTGTCT
CATGGGATACTGATTGTGATGTACAGCTCGGGATTGGTCAGACTGTATAGCTTCCAAGCC
ATCACTGAACAGTTCATGCAACAGAAACTTGACTTAGGGTGTGCATGCAGATGGGGTGGG
ACTGCTGGAACTGTAGGAGAGGCTCCTTTTGGCATTCCTTGTAATATTAAAATAACAGAC
TCACCACCACTGCTCTTTGAAGTGTCATCCCTGGAGAATGCTTTTCAGATTGGAGGCCAT
CCTTGGCACTATATCATCACACCTAACAAGAAGAAACAGAAAGGAGTTTTCCATATTTGT
GCTCTAAAAGACAAATCATTG------GCAAAAAATGGAATCCAAGAAATGGAATGTTGT
TCTCTAGAATCTGACTGGATCTATTTCCATCCTGATGCTTCTGGTAGAATAATACATGTT
GGCCCAAATCAAGTCAAAGTTTTAAAGCTAAATGAAATAGAAAATGATTCT---CAGCAT
CAGGTGTCTGAAGATTTTGTCATACTTGCCAATAGAGAGAAGAAC---------------
------------------------------------------------------------
------------------AAAAATGAAAACTTATTCACTGTTACGGCGTCTGGACGGGTA
GTAAAGAAAAATTTTACCCTTCTGGATGATGACCCAGAACAAGAGACTTTCAAAATTGTG
GACTATGAAGATGAATTGGATTTGCTTTCTGTGGTAGCTGTTACTCAGATAGATGCTGAA
GGAAAAGCTCACCTGGATTTTCACTGTAATGAATATGGAACTTTACTTAAAAGTATTCCA
CTAGTAGAGTCATGGGATGTGACATATAGCCATGAAGTCTACTTTGACAGAGACTTGGTG
CTGCACATTGAACAGAAACCCAACAGAGTCTTCAGCTGCTATGTATACCAGATG------
------------------------------------------------------------
------------------------------------------------------------
GGT---------------------------------------------------------
---------------------------------------------ACACAT
>Rat|ENSRNOG00000009403|ENSRNOT00000031463
------------ATGGGC---------------------------------------CGG
ACCCGG---------------AAGGCCAATGTGTGCCCCAGGCTGAGTCGCCGTGCT---
------------------------------------------------------------
------------------------------------------------------------
---CTGGGCTTCTACACACGCGACGCGGGCGTGGTGCAGAGGACGAACCTGGGCATCCTG
CGGGCGCTGGTGTGCCAGGAGAGTACTAAATTTAAGAATGTTTGGACAACTCATTCCAAG
TCACCTATAGCCTATGAGAGAGGAAGAATATATTTTGACAATTACCGGTGCTGTGTCAGC
AGTGTTGCATCAGAGCCAAGAAAACTTTATGAAATGCCAAAATGTTCCAAATCAGAAAAA
ATTGAGGATGCTTTATTATGG---------------------------------------
---GAATGCCCAGTGGGAGAAATACTTCCTGACCCGTCAGACTATAAATCTTCACTCATA
GCACTGACTGCTCATAATTGGCTGCTTCGTATATCAGCAACTACAGGGGAAATCCTGGAG
AAAATATACCTTGCTTCCTATTGCAAATTC---AGGTACCTGAGCTGGGACACTCCTCAA
GAGGTCATTGCAGTGAAGTCGGCTCAGAACAAAGGGTCTGCAGCAGCTCGGCAGGCAGGC
ACTCAGCCTCCTGTTCTGTTGTACCTCGCCGTGTTCCGGGTCCTGCCCTTTTCCCTTGTA
GGGATTCTAGAGATCAACAGAAAGGTTTTCGAGAAC---GTCACAGATGCTACCTTGTCA
CATGGAATCCTGATTGTGATGTACAGCTCAGGACTAGTCAGGCTGTACAGCTTCCAAGCC
ATCATCGAGCAGTTCATGCAACAGAAACTTGACTTAGGGTGTGCATGCAGTCAGGGCGGG
ACTACTGGGACTGTAGGAGAGGCTCCTTTTGGCATTCCTTGTAATGTTAAAATCACAGAC
TCACCACCTCCACTCTTTGAAGTTTCATCCCTGGAGAATGCATTTCAGATTGGAGGCCAT
CCTTGGCACTACATCATCACGCCTAATAAGAAGAAACAAAAGGGAGTTTTCCATATTTGT
GCCCTTAAAGATAATTCCCTG------GCAAAAAATGGAATCCAGGAAATGGAATGTTGT
TCACTAGAATCTGACTGGATCTATTTCCACCCTGATGCTTCTGGAAGAATAATACACGTT
GGCCCAAATCAAGTCAAAGTCTTGAAGCTGAGTGAAGTAGAAAATAATAGTTCTCAGCAT
CAGATCTCTGAAGATTTTGTCATTTGGGCCAATAGAGAAGACAGA---------------
------------------------------------------------------------
------------------AAG---GAAAACTTAATCACGGTTACAGCTTCTGGACGTGTG
GTGAAACGAAATGTCAACCTTCTGGATGATGACCCAGAACAGGAGACTTTCAAAGTCGTG
GACTATGAAGATGAGTTGAACTTGCTTTCCGTAGTGGCTGTCACTCAAATAGATGCAGAA
GGGAAAGCTCACCTGGATTTCCACTGTAACGAGTATGGAACCTTACTCAAAAGCATCCCA
CTAGTGGAGTCATGGGATGTG---------------------------------------
------------------------------------------------------GTATGT
ATAACCACTGGGACACTGAGTTGTAAGGGTTTCCTTTACAAGCGCCATTTATTAGGACAT
GTCCTCGTCAGTCCAGATTCACCTGTGCCG------------------------------
------------------------------------------------------------
---------------------------------------------------
>Macaque|ENSMMUG00000023370|ENSMMUT00000032881
------------------------------------------------------------
------------------------------------------------------------
------------------------------------------------------------
------------------------------------------------------------
------------------------------------------------------------
------------------------------------------------------------
------------------------------------------------------------
------------------------------------------------------------
------------------------------------------------------------
------------------------------------------------------------
------------------------------------------------------------
------------------------------------------------------------
------------------------------------------------------GCAGGC
ATTCAACAACCTGTTTTGCTGTACCTTGCAGTGTTCCGAGTTCTACCTTTTTCACTTGTA
GGGATTCTAGAGATCAATAAAAAGATTTTTGGGAAC---GTTACAGATGCTACCTTGTCT
CATGGAATACTGATTGTGATGTACAGCTCAGGACTGGTCAGACTCTATAGCTTCCAAACC
ATCGCTGAACAGTTCATGCAACAGAAACTTGACTTAGGGTGTGCATGCAGATGGGGTGGG
ACTACTGGAACTGTAGGAGAGGCTCCTTTTGGCATTCCTTGTAATATTAAAATCACAGAC
CTACCACCACTGCTCTTTGAGGTGTCATCCCTGGAGAATGCTTTTCAGATTGGAGGCCAT
CCTTGGCACTACATCATCACACCTAATAAGAGGAAACAGAAAGGAGTTTTCCATATTTGT
GCCCTAAAAGACAATTGCCTG------GCAAAAAACGGGATCCAGGAAATGGATTGTTGT
TCTCTAGAATCTGACTGGATCTATTTCCATCCTGATGCTTCTGGTAGAATAATACATGTT
GGCCCAAATCAAGTC---------------------------------------------
------------------------------------------AACGAACTAGTGAGCCAA
TTAATGGAAAGAATTAGCTTAAAACCTGAATTTATTCTTTCAGCCTCAACATTACTGTTT
GTAAGTATTAAATTTGAAAAAAATGAAAATGTACTCACTGTTACAGCTTCTGGACGGGTG
GTAAAAAAAAGTTTTAACCTTCTGGATGATGACCCAGAACAAGAGACTTTCAAAATTGTG
GACTATGAAGATGAGTTAGATTTGCTTTCTGTAGTAGCGGTTACTCAAATAGACGCTGAA
GGAAAAGCTCACCTGGATTTCCACTGTAATGAATATGGAACTTTACTTAAAAGCATTCCA
CTAGTGGAGTCATGGGATGTGACATATAGCCATGAAGTCTACTTTGACAGAGACTTAGTG
CTACACATAGAGCAGAAACCCAACAGAGTCTTCAGCTGCTATGTTTACCAGATGGTATGT
------------------------------------------------------------
------------------------AACACTGCAGAAGAAGAAGAAACCATAAACAGAAGC
TGT---------------------------------------------------------
---------------------------------------------------
>Marmoset|ENSCJAG00000007161|ENSCJAT00000014071
------------ATGGGC---------------------------------------CCG
ACCCGG---------------AAGCCTAACGTGTGCAGCCGGCTAAGTCGCCGGGCG---
------------------------------------------------------------
------------------------------------------------------------
---CTGGGCTGCTTCTCGCGCGACGCAGGCGTGGTACAGAGGACCAACCTGGGCATCCTA
CGGGCGCTGGTGTGCCAGGAAAGTACTAAATTTAAGAATGTCTGGACAACTCATTCCAGG
TCACCTATAGCCTATGAGAGAGGAAGAATATATTTTGACAATTATCGGCGCTGTGTCAGC
AGTGTTGCATTGGAGCCAAGAAAACTTTATGAAATGCCAAAATGTTCCAAATCAGAAAAA
ATAGAAGATGCTTTGTTATGG---------------------------------------
---GAATGCCCAGTGGGAGATAAACTTCCCAATTCAGCTGATTGTAAGTCCTCACTCATA
GCACTAACTGCTCATAATTGGCTACTTCGTATATCAGCAACTACAGGAAAAATCCTTGAG
AAAATATATCTTGGACCTTATTGCAAATTCAGAAGATACTTGAGCTGGGACACTCCTCAA
GAAGTCATTGCAGTCAAGTCAGCACAGAACAGAGGCTCAGTAGTGGCCCGGCAGGCAGGC
GTTCAACAACCCATTTTGCTCTACCTTGCAGTGTTCCAAGTTCTACCTTTTTCACTTGTA
GGGATTCTAGAGATCAACAAAAAGATTTTTGGGAAC---GTTTCAGATGCTACCTTGTCT
CATGGAATACTGATTGTGATGTACAACTCAGGACTGGTCAGACTCTATAGCTTCCAAACC
ATCGCTGAACAGTTCATGCAACAGAAACTTGACTTAGGGTGTGCATGCAGATGGGGTGGG
ACTACTGGAACTGTAGGAGAGTCTCCTTTTGGCATTCCTTGTAATATTAAAATCACAGAC
ACACCACCACTGCTCTTTGAGGTGTCATCCCTGGAGAATGCTTTTCAGATTGGAGGCCAT
CCTTGGCACTACATCATTACACCTAATAAGAAGAAACAGAAAGGAGTTTTCCATATTTGT
GCCCTAAAAGACAATTCCCTGCTTCAGGCAAAAAATGGGATCCAAGAAATGGATTGTTGC
TCTCTAGAATCTGACTGGATCTATTTCCATCCTGATGCTTCTGGTAGAATAATACATGTT
GGCCCAAATCAAGTCAAAGTTTTGAAGCTAACTGAAATAGAAAATAATAGTTCTAAGCAT
CAGATCTCTGAAGATTTTGTCATTTTGGCCAACAGGGAGAACAAT---------------
------------------------------------------------------------
------------------AAAAATGAAAATGTACTCACTGTTACAGCTTCTGGACGGGTG
GTAAAAAAAAGTTTTAACCTTCTGGATGATGACCCAGAACAAGAGACTTTCAAAATTGTG
GACTATGAAGATGAGTTAGATTTGCTTTCTGTGGTAGCTGTTACTCAAATAGATACTGAA
GGAAAAGCTCACCTGGATTTCCACTGTAATGAATATGGAACTTTACTTAAAAGCATTCCA
TTGGTGGAGTCATGGGATGTGACATATAGCCATGAAGTCTACTTTGACAGAGACTTGGTG
CTCCACATAGAGCAGAAACCCAACAGAGTCTTCAGCTGCTATGTTTACCAGATGGTATGT
------------------------------------------------------------
------------------------GACACTGGGGAAGAAGAAGAAACCGTAAACAGAAAC
TGT---------------------------------------------------------
---------------------------------------------------
>Microbat|ENSMLUG00000013675|ENSMLUT00000013686
------------ATGGGC---------------------------------------CCA
ACCCGG---------------AAGCCCAACGTGTGCCGCCGC---AGCCGCCGGGCG---
------------------------------------------------------------
------------------------------------------------------------
---CTGGGCTTCTTCTCGAGCGACGCGGGCGCGGTGCAGAGGACGAACCTGGGCATCCTG
CGGGCGCTGGTGTGCCAGAAAAGTACAAAATTTAAGAATGTTTGGACTACTCATTCCAAG
TCACCTATAGCCTATGAAAGAGGAAGAATATATTTTGATAATTATCGGTGCTGTGTCAGC
AGTGTTGCATCAGAGCCAAGAAAACTTTATGAAATGCCAAAATGCTCCAAATCAGAAAAA
ATAGAGGATGCTTTATTATGG---------------------------------------
---GAATGCCCAGTGGGGGAAATGCTGCCCAATCCATCAGATTATAAATCCTCACTCATA
GCACTGACAGCCCATAACTGGCTACTTCGTATATCAGCAAGTACGGGAAAAGTCCTTGAG
AAAATATATCTTGCTTCGTATTGCAAATTCAGAAGATACTTGAGCTGGGACACTCCTCAA
GAAGTCATTGCAGTCAAGTCAGCTCAGAACAAAGGCTCAGCATTGACCCGGCAGGCAGGC
CTTCCACAGCCTGTTTTGCTGTACCTTGCAGTGTTCCATGTTCTACCTTTTTCACTCATA
GGGATTCTGGAGATCAACAAAAAGATTTTCGGGAAC---GTTACAGATGCTACCTTATCT
CATGGAATACTGATTGTGATGTACGGCTCAGGACTGGTCAGACTCTATAGCTTCCAAGCC
ATCACTGAACAGTTCATGCAACAGAAACTTGACTTAGGGTGTGCATGCAGATGGGGTGGG
ACTGCTGGAACTGTGGGAGAGGCTCCTTTTGGCATTCCTTGTAATATTAAACTCACAGAC
ACGCCACCACCGCTCTTTGAGGTGTCCTCCCTGGAGAACGCCTTTCAGATTGGAGGCCAC
CCTTGGCACTACATCATCACACCTAATAAGAAGAAGCAGAAGGGAGTTTTCCATATTTGT
GCCCTTAAAGACAACTCCTTG------GCTAAAAATGGGATCCAAGAAATGGAATGTTGT
TCTCTAGAATCTGACTGGATCTATTTTCATCCTGATGCTTCTGGAAGAATAATACATGTT
GGCCCAAATCAGGTCAAAGTTTTAAAGCTAAATGAAATAGAAAATAATAGTGGCCAGCAT
CAGGTCTCTGAAGATTTTGTCATATTGGCCAACAGAGAG---AAC---------------
------------------------------------------------------------
------------------AAAAATGAAAACTTACCCACTGTTACTGCATCTGGACGGGTG
GTTAAAAAAAAATTTAATCTTCTGGATGATGACCCAGAACAAGAGACTTTCAAAATTGTG
GACTATGAAGATGAATTGGATTTGCTTTCTGTGGTAGCTGTTACTCAAATAGATGCCGAA
GGAAAAGCTCACCTTGATTTCCACTGTAATGAATATGGAACTTTACTTAAAAGCATTCCA
CTGGTGGAGTCATGGGATGTGACATACAGCCACGAAGTCTACTTTGACAGAGACTTGGTC
CTACACATAGAACAGAAACCCAGCAGGGTCTTTAGCTGCTATGTTTACCAGATGGTGTGT
------------------------------------------------------------
------------------------GACCCTGGGGAAGAAGAAGAAACCACAAACAGAAGA
TCTTGT------------------------------------------------------
---------------------------------------------------
>Human|ENSG00000115827|ENST00000375255
------------ATGGGC---------------------------------------CCG
ACCCGG---------------AAGCCCAACGTGTGCAGCCGGCTGAGTCGCCGGGCG---
------------------------------------------------------------
------------------------------------------------------------
---CTGGGCTGCTTCTCGCGCGACGCAGGCGTGGTGCAGAGGACCAACCTGGGCATCCTG
CGGGCGCTGGTGTGCCAGGAAAGTACTAAATTTAAGAATGTCTGGACAACTCATTCCAGG
TCACCTATAGCCTATGAGAGAGGAAGAATATATTTTGACAATTATCGGCGCTGTGTCAGC
AGTGTTGCATCTGAGCCAAGAAAACTTTATGAAATGCCAAAATGTTCCAAATCAGAAAAA
ATAGAGGATGCTTTATTATGG---------------------------------------
---GAATGCCCAGTGGGAGATATACTTCCCAATTCATCAGATTATAAGTCCTCACTCATA
GCACTGACTGCTCATAATTGGCTACTTCGTATATCAGCAACTACGGGAAAAATCCTTGAG
AAAATATATCTTGCACCTTATTGCAAATTC---AGATACTTGAGCTGGGACACTCCTCAA
GAAGTCATTGCAGTTAAGTCAGCTCAGAACAGAGGCTCAGCAGTGGCCCGGCAGGCAGGC
ATTCAACAACATGTTTTGCTGTACCTTGCAGTGTTCCGAGTTCTACCTTTTTCACTTGTA
GGGATTCTAGAGATCAACAAAAAGATTTTTGGGAAC---GTTACAGATGCTACCTTGTCT
CATGGAATACTGATTGTGATGTACAGCTCAGGACTGGTCAGACTCTATAGCTTCCAAACC
ATCGCTGAACAGTTCATGCAACAGAAACTTGACTTAGGGTGTGCATGCAGATGGGGTGGG
ACTACTGGAACTGTAGGAGAGGCTCCTTTTGGCATTCCTTGTAATATTAAAATCACAGAC
ATGCCACCACTGCTCTTTGAGGTGTCATCCCTGGAGAATGCTTTTCAGATTGGAGGCCAT
CCTTGGCACTACATCGTCACACCTAATAAGAAGAAACAGAAAGGAGTTTTCCATATTTGT
GCCCTAAAAGACAATTCCCTG------GCAAAAAATGGGATCCAAGAAATGGATTGTTGT
TCTCTAGAATCTGACTGGATCTATTTCCATCCTGATGCTTCTGGTAGAATAATACATGTT
GGTCCAAATCAAGTCAAAGTTTTGAAGCTAACTGAAATAGAAAATAATAGTTCTCAGCAT
CAGATCTCTGAAGATTTTGTCATTTTGGCCAACAGGGAGAACCAT---------------
------------------------------------------------------------
------------------AAAAATGAAAATGTACTCACTGTTACAGCTTCTGGACGGGTG
GTAAAAAAAAGTTTTAACCTTCTGGATGATGACCCAGAACAAGAGACTTTCAAAATTGTG
GACTATGAAGATGAGTTAGATTTGCTTTCTGTGGTAGCTGTTACTCAAATAGATGCTGAA
GGAAAAGCTCACCTGGATTTCCACTGTAATGAATATGGAACTTTACTTAAAAGCATTCCA
CTAGTGGAGTCATGGGATGTGACATATAGCCATGAAGTCTACTTTGACAGAGACTTGGTG
CTACACATAGAGCAGAAACCCAACAGAGTCTTCAGCTGCTATGTTTACCAGATGATATGT
------------------------------------------------------------
------------------------GACACTGGGGAAGAAGAAGAAACCATAAACAGAAGC
TGT---------------------------------------------------------
---------------------------------------------------
>Chimp|ENSPTRG00000012632|ENSPTRT00000023407
------------ATGGGC---------------------------------------CCG
ACCCGG---------------AAGCCCAACGTGTGCAGCCGGCTGAGTCGCCGGGCG---
------------------------------------------------------------
------------------------------------------------------------
---CTGGGCTGCTTCTCGCGCGACGCAGGCGTGGTGCAGAGGACCAACCTGGGCATCCTG
CGGGCGCTGGTGTGCCAGGAAAGTACTAAATTTAAGAATGTTTGGACAACTCATTCCAGG
TCACCTATAGCCTATGAGAGAGGAAGAATATATTTTGACAATTATCGGCGCTGTGTCAGC
AGTGTTGCATCTGAGCCAAGAAAACTTTATGAAATGCCAAAATGTTCCAAATCAGAAAAA
ATAGAGGATGCTTTATTATGG---------------------------------------
---GAATGCCCAGTGGGAGATATACTTCCCAATTCATCAGATTATAAGTCCTCACTCATA
GCACTGACTGCTCATAATTGGCTACTTCGTATATCAGCAACTACGGGAAAAATCCTTGAG
AAAATATATCTTGCAGCTTATTGCAAATTC---AGATACTTGAGCTGGGACACTCCTCAA
GAAGTCATTGCAGTTAAGTCAGCTCAGAACAGAGGCTCAGCAGTGGCCCGGCAGGCAGGC
ATTCAACAACATGTTTTGCTGTACCTTGCAGTGTTCCGAGTTCTACCTTTTTCACTTGTA
GGGATTCTAGAGATCAACAAAAAGATTTTTGGGAAC---GTTACAGATGCTACCTTGTCT
CATGGAATACTGATTGTGATGTACAGCTCAGGACTGGTCAGACTTTATAGCTTCCAAACC
ATCGCTGAACAGTTCATGCAACAGAAACTTGACTTAGGGTGTGCATGCAGATGGGGTGGG
ACTACTGGAACTGTAGGAGAGGCTCCTTTTGGCATTCCTTGTAATATTAAAATCACAGAC
ATGCCACCACTGCTCTTTGAGGTGTCATCCCTGGAGAATGCTTTTCAGATTGGAGGCCAT
CCTTGGCACTACATCATCACACCTAATAAGAAGAAACAGAAAGGAGTTTTCCATATTTGT
GCCCTAAAAGACAATTCCCTG------GCAAAAAATGGGATCCAAGAAATGGATTGTTGT
TCTCTAGAATCTGACTGGATCTATTTCCATCCTGATGCTTCTGGTAGAATAATACATGTT
GGTCCAAATCAAGTCAAAGTTTTGAAGCTAACTGAAATAGAAAATAATAGTTCTCAGCAT
CAGATCTCTGAAGATTTTGTCATTTTGGCCAACAGGGAGAACAAT---------------
------------------------------------------------------------
------------------AAAAATGAAAATGTACTCACTGTTACAGCTTCTGGACGGGTG
GTAAAAAAAAGTTTTAACCTTCTGGATGATGACCCAGAACAAGAGACTTTCAAAATTGTG
GACTATGAAGATGAGTTAGATTTGCTTTCTGTGGTAGCTGTTACTCAAATAGATGCTGAA
GGAAAAGCTCACCTGGATTTCCACTGTAATGAATATGGAACTTTACTTAAAAGCATTCCA
CTAGTGGAGTCATGGGATGTGACATATAGCCATGAAGTCTACTTTGACAGAGACTTGGTG
CTACACATAGAGCAGAAACCCAACAGAGTCTTCAGCTGCTATGTTTACCAGATGATATGT
------------------------------------------------------------
------------------------GACACTGGGGAAGAAGAAGAAACCATAAACAGAAGC
TGT---------------------------------------------------------
---------------------------------------------------
>Cow|ENSBTAG00000007683|ENSBTAT00000010105
------------ATGGGC---------------------------------------CCA
AGCCAG---------------AAGCCCAACGTGTGCGGTCGGCTCAGTCGCCGGGCG---
------------------------------------------------------------
------------------------------------------------------------
---CTGGGCTTTTTCTCGCGCGACGCGGGCATGGTGCAGAGGACGAACCTGGGCATCCTG
CGGGCGCTGGTGTGCCAGGAAAGTACTAAATTTAAGAATGTTTGGACAACTCATTCCAAA
TCACCTATAGCCTATGAGAGAGGAAGAATATACTTTAACAATTATCGGTGCTGTATCAGC
AGTGTAACAATGGAAAAGAGATCCAAGTAC------------------------------
------------CTACTAATTAGATGCTGTTTTAGGGAAGAATTTCTGTATTTTGGTTTG
AAACCATGTCCGACTGGAGAAATGCTTCCCAGTCCATCAGATTATAAATCTTCACTCATA
GCACTGACTGCTCATAATTGGCTGCTTCGTATATCAGCAACTACAGGAAAAGTCCTTGAG
AAAATATATCTTGCTTCATATTGCAAATTC---AGGTATTTGAGCTGGGACACTCCTCAA
GAAGTCATTGCTGTCAAGTCAGCTCAGAACAAAAGTTCAACATTGGCCCGACAGGCAGGC
ATTCAACAGCCTGTTTTGCTGTATCTTGCAGTGTTCCATGTGCTACCTTTTTCACTCATA
GGGATTCTGGAGATCAACAAAAAGATTTTTGGGAAC---GTCACGGATGCCACCTTGTCT
CATGGAATACTGATTGTGATGTACAGCTCGGGACTGGTCAGACTTTATAGCTTCCAAGCC
ATCACCAAGCAGTTCATGCAACAGAAACTTGACTTAGGGTGTGCATGCAGATGGGGTGGG
ACTACTGGAACTGTAGGAGAGGCTCCCTTTGGCATTCCTTGTAATATTAAAATCACAGAT
ACACCGCCACTGCTCTTTGAGGTGTCCTCGCTGGAGAATGCTTTTCAGATTGGAGGCCAT
CCTTGGCACTACATCATTACACCTAATAAGAAGAAACAGAAAGGAGTTTTCCATATTTGT
GCCTTAAAGGACAATTCCTTG------GCAAAAAATGGGATCCAAGAAATGGAATGTTGT
TCTTTAGAATCTGATTGGATCTACTTCCACCCTGATGCTTCTGGCAGAATAATACATGTT
GGCCCAAATCAGGTCAAAGTTTTAAAGCTAAGTGAAGTAGAAAATAATAGTGCCCAGCAT
CAGATCTCTGAAGATTTTGTCATTTTGGCCAACAGAGAGAGGAAC---------------
------------------------------------------------------------
------------------AAAAATGAAAACCTACCCACTGTTACAGCTTCTGGACGGGTG
GTAAAAAGAAGTTTTACCATTCTGGATGATGACCCAGAACAAGAGACTTTCAAAATTGTC
GACTATGAAGATGAGTTGGATTTGCTTTCTGTGGTAGCTGTTACTCAAATAGATGCTGAA
GGAAAAGCTCACCTGGATTTCCACTGTAATGAATATGGAACTTTACTTAAAAGTATTCCA
CTCATGGAGTCATGGGATGTGACATATAGCCATGAAGTCTACTTTGACAGAGACTTGGTG
CTCCACATAGAGCAGAAGCCCAGCAGGGTCTTCAGCTGCTATGTTTACCAAATGGTATGT
------------------------------------------------------------
------------------------GACCCTGGGGAAGAAGAAGAAACCACAGACAAAAGG
AAT---AAAACA------------------------------------------------
------------------------GATCACAATAATTTTACATTT------
>Dog|ENSCAFG00000012660|ENSCAFT00000020096
------------ATGGGC---------------------------------------CCA
GCTCAG---------------AAACCCAACGTGTGCCGCCAGCTCAGTCGCCGGGCG---
------------------------------------------------------------
------------------------------------------------------------
---CTGGGCTTCTTCTCGCGGGACGCAGGCGTGGTGCAGAGGACCAACCTGGGCATCCTG
AGGGCGCTGGTGTGCCAGGAAAGTACTAAGTTTAAGAATGTGTGGACCACTCATTCTAAG
TCACCTATAGCCTATGAGAGAGGAAGAATATATTTTGACAATTACCGGTGCTGTGTCAGC
AGTGTTGCATCAGAGCCAAGAAAACTTTATGAAATGCCAAAATGTTCCAAATCAGAAAAA
ATAGAGGATGCATTATTATGG---------------------------------------
---GAATGCCCAGTGGGGGAAATACTTCCCAATCCATCAGATTATAAATCTTCACTGATA
GCACTGACTGCTCATAATTGGTTATTTCGCATATCAGCAACTACTGGAAAAGTCCTTGAG
AAAATATATCTTGCTTCATATTGCAAATTC---AGATACTTGAGCTGGGACACTCCTCAA
GAAGTCATTGCAGTCAAGTCAGCTCAAAACAAAGGCTCAGTATTGGCCCGGCAGGCAGGC
ATTCAACAGCCTGTTTTGCTGTACCTTGCAGTGTTCCATGTTTTACCTTTTTCACTCATA
GGGATTCTGGAGATCAATAAGAAGATTTTCGGGAAC---GTTACAGATGCTACCTTGTCT
CATGGAATACTGATTGTGATGTACAGCTCAGGACTGGTCAGACTCTATAGCTTCCAAGCC
ATCACTGAACAGTTCATGCAACAGAAACTTGACTTAGGGTGTGCATGCAGATGGGGTGGG
ACTGCTGGAACTGTAGGAGAGGCTCCTTTTGGCATTCCTTGTAATATTAAAATCACAGAC
ACACCACCACTGCTCTTTGAAGTGTCCTCTCTGGAGAATGCTTTTCAGATTGGAGGCCAT
CCTTGGCACTACATCATCACACCTAATAAGAAGAAACAGAAAGGAGTTTTCCATATTTGT
GCCCTAAAAGATAATTCCTTG------GCAAAAAATGGGATCCAAGAAATGGAATGTTGT
TCTCTCGAATCTGACTGGATCTATTTTCATCCAGATGCTTCTGGTAGAATAATACATGTT
GGCCCAAATCAGGTCAAAGTTTTAAAGCTAAATGAAGTAGAAAATAATAGTGCCCAGCAT
CAGATCTCTGAAGATTTTGTCATTTTGGCCAACAGGGAGAAGAAT---------------
------------------------------------------------------------
------------------AAAAATGAAAATTTACCCACTGTTACAGCTTCTGGACGGGTG
GTGAAAAGAACTTTTAACCTTCTGGATGATGACCCAGAACAAGAGACTTTTAAAATTGTG
GACTATGAAGATGAGCTGGACTTGCTTTCTGTGGTAGCTGTTACTCAAATAGATGCTGAA
GGAAAAGCTCACCTGGATTTCCACTGTAATGAATATGGAACTTTACTTAAAAGCATTCCA
CTAGTGGAGTCATGGGATGTGACATACAGCCACGAAGTCTACTTTGACAGAGACTTGGTA
CTACACATAGAACAGAAACCCAGCAGGGTCTTCAGCTGCTATGTTTACCAGATG------
------------------------------------------------------------
---------------------------------------------------------AGA
GAG---AATGCACAAGCAGGGAGAGGAGCAGAGAGAGACAGAAAAGCAAAGTCCTTGCTG
AGTGCAGAGTCTGCCGCAAGGCTGGATCATACAAATCTGAGATCA------
>Elephant|ENSLAFG00000003558|ENSLAFT00000003561
------------ATGGGC---------------------------------------AGG
ACCCGC---------------AAGCCCAACGTGTGCCGCCTGCTGAGCCGCCGGGCG---
------------------------------------------------------------
------------------------------------------------------------
---CTGGGCTGCTTTTCACGCGACGCAGGCGTGGTACAGAGGACGAACCTGGGCATCCTG
CGAATGCTCGTGTGCCAGGAAAGTACTAAGTTTAAGAATGTTTGGACAACTCATTCCAAG
TCACCTATAGCCTATGAGAGAGGAAGAATATATTTTGACAATTATCGGTGCTGTGTTAGC
AGTGTTGCATCAGAGCCGAGAAAACTTTATGAGATGCCAAAATGTTCCAAATCAGAAAAA
ATAGAGGATGCTTTATTATGG---------------------------------------
---GAATGCCCAGTGGGGGAAGTACTTCCCAATCCATCAGATTATAAATCCTCACTCATT
GCACTGACTGCTCATAATTGGCTACTTCGTATATCTGCAACTACTGGAAAAATCCTTGAG
AAGATATATCTTGCTTCCTATTGCAAATTCAGAAGATACTTGAGCTGGGACACTCCTCAA
GAAGTCATTGCAGTCAAGTCAGCTCAGAACAAAGTCTCAGCAGTGGCCCGCGAGGCAGGC
CTTCAACAGTCTGTTTTGCTGTACCTTGCAGTGTTCCGTGTTCTACCTTTTTCACTCATA
GGGATTTTGGAGATCAACAAAAAAATTTTCGGGAAC---GTTACAGATGCTACCTTATCT
CACGGAATACTGATAGTGATGTATAGCTCGGGACTGGTCAGACTCCATAATTTCCAAGCC
ATCACTGAACAGTTCATGCAACAGAAACTTGACTTAGGGTGTGCATGCAGATGGGGTGGG
ACTACTGGAACTGTAGGAGAGGCTCCTTTTGGCATTCCTTGTAATATTAAAATCACAGAC
ATGCCACCACTGCTGTTTGAGGTATCCTCCCTGGAGAATGCTTTTCAGATTGGAGGCCAT
CCTTGGCATTATATCATCACACCTAATAAGAAGAAACAGAAAGGAGTTTTCCATATTTGT
GCCCTAAACGACAATTCCTTG------GCAAAAAATGGGATCCAAGAAATGGAGTGTTGT
TCTCTAGAATCTGACTGGATCTATTTCCATCCTGATGCTTCTGGTAGAATAATACATGTT
GGGCCAAATCAGGTCAAAGTTTTAAAGCTAAATGAAATAGAAAATAGTTTC---CAACAT
CAGATCTCTGAAGATTTTGTCATTTTGGCCAACAGAGAGAAGAAC---------------
------------------------------------------------------------
------------------AAAAATGAAAACTTATTCACTGTTACAGCTTCTGGACGGGTA
GTGAAAAAACATTTTAACCTTCTGGATGATGACCCAGAGCAAGAGACTTTCAAAATTGTA
GACTATGAAGATGAGTTGGATTTGCTGTCTGTGGTAGCTGTTACTCAACTAGATGCTGAA
GGAAAAGCTCACCTGGATTTCCACTGTAATGAATATGGAACTTTACTTAAAAGCATTCCA
CTAGTGGAGTCATGGGATGTGACGTACAGCCATGAAGTCTACTTTGACAGAGACTTGGTA
CTACACATAGAACAGAAGCCAAACAGAGTCTTCAGCTGCTACGTTTACCAGATGGTATGT
------------------------------------------------------------
------------------------GACACTGGAGAAGAAGAAGAAAACATAGACAGACGT
TGT---------------------------------------------------------
---------------------------------------------------
>Bowhead|bmy_09095T0
------------ATGGGC---------------------------------------CCA
AGCCAG---------------AAGCCCAACGTGTGCCGCAGGCTGAGTCGCCGGGCG---
------------------------------------------------------------
------------------------------------------------------------
---CTGGGCTTCTTCTCTCGGGACGCGGGCGTGGTGCAGAGGACGAACCTGGGTATCCTG
CGGGCGCTGGTGTGCCAGGAAAGTACTAAGTTTAAGAATGTTTGGACAACTCATTCCAAG
TCACCAATAGCCTATGAGAGAGGAAGAATATATTTTGACAACTATCGGTGCTGTGTCAGC
AGTGTTGCATCAGAGCCAAGAAAACTTTATGAAATGCCAAAATGTTCCAAATCAGAAAAA
ATAGAGGATGCTTTATTATGG---------------------------------------
---GAATGCCCAGTGGGAGAAATGCTTCCCAATACATCAGATTATAAATCCTCACTCATA
GCACTGACTGCTCATAATTGGCTACTTCGTATATCAGCAACTACAGGAAAAGTCCTTGAG
AAAATATATCTTGCTTCATATTGCAAATTC---AGATACTTGAGCTGGGACACTCCTCAA
GAAGTCATTGCAGTCAAGTCAGCTCAGAACAAAGGCTCAGCATTGGCCCAGCAG------
------------------------------------------------------------
------------------------ATTTTCGGGAGC---GTAACAGATGCCACCTTGTCT
CATGGAATACTGATTGTGATGTACAGCTCGGGACTGGTCAGACTTTATAGCTTCCAAGCC
ATCACTGAACAGTTCATGCAACAGAAACTTGACTTAGGGTGTGCATGCAGATGGGGTGGG
ACTACTGGAACTGTAGGAGAGGCTCCTTTTGGCATTCCTTGTAATATTAAAATCACAGAT
ACACCACCACTGCTCTTTGAGGTGTCCTCCCTGGAGAATGCTTTTCAGATTGGAGGCCAT
CCTTGGCACTACATCATCACACCTAATAAGAAGAAACAAAAAGGAGTTTTCCATATTTGT
GCCCTAAAGGACAATTCCTTG------GCAAAAAACGGGGTCCAAGAAATGGAGTGTTGT
TCTCTAGAATCTGACTGGATCTATTTCCATCCTGATGCTTCTGGTAGAATAATACATGTT
GGCCCAAATCAGGTCAAAGTTTTAAAGCTRAGTGAAGTAGAAAATAATAGTGCCCAGCAT
CAGATCTCTGAAGATTTTGTCATTTTGGCCAACAGGGAGAAGAAC---------------
------------------------------------------------------------
------------------AAAAATGAAAACTTACCCACTGTTACAGCTTCTGGACGGGTG
GTAAAAAAAAGCTTTAACCTTCTGGATGATGACCCAGAACAAGAGACTTTCAAAATTGTG
GACTATGAAGATGAGTTGGATTTGCTTTCTGTGGTAGCTGTTACTCAAATAGATGCTGAA
GGAAAAGCTCACCTGGATTTCCACTGTAATGAATATGGAACTTTACTTAAAAGCATTCCA
CTCGTGGAGTCATGGGATGTGACATATAGCCACGAAGTTTACTTTGACAGAGACTTGGTA
CTACACATAGAACAAAAACCCAGCAGGGTCTTCAGCTGCTATGTTTACCAGATGGTATGT
------------------------------------------------------------
------------------------GACCCTGGGGAAGAAGAAGAAACCACAAAC---AGA
AGTTGTAAAAAA------------------------------------------------
------------------------GATTGCAATAGTTTTAAATTT------
>Minke|BACU010122
------------ATGGGC---------------------------------------CCA
AGCCAG---------------AAGCCCAACGTGTGCCGCAGGCTGAGTCGCCGGGCG---
------------------------------------------------------------
------------------------------------------------------------
---CTGGGCTTCTTCTCTCGGGACGCGGGCGTGGTGCAGAGGACGAACCTGGGTATCCTG
CGGGCGCTGGTGTGCCAGGAAAGTACTAAGTTTAAGAATGTTTGGACAACTCATTCCAAG
TCACCAATAGCCTATGAGAGAGGAAGAATATATTTTGACAACTATCGGTGCTGTGTCAGC
AGTGTTGCATCAGAGCCAAGAAAACTTTATGAAATGCCAAAATGTTCCAAATCAGAAAAA
ATAGAGGATGCTTTATTATGG---------------------------------------
---GAATGCGCAGTG---------------------------------------------
------------------------------------------------------------
------------------------------------------------------------
------------------------------------------------------------
------------------------------------------------------------
------------------------ATTTTCGGGAGC---GTAACAGATGCCACCTTGTCT
CATGGAATACTGATTGTAATGTACAGCTCGGGACTGGTCAGACTTTATAGCTTCCAAGCC
ATCACTGAACAGTTCATGCAACAGAAACTTGACTTAGGGTGTGCATGCAGATGGGGTGGG
ACTACTGGAACTGTAGGAGAGGCTCCTTTTGGCATTCCTTGTAATATTAAAATCACAGAT
ACACCACCACTGCTCTTTGAGGTGTCCTCCCTGGAGAATGCTTTTCAGATTGGAGGCCAT
CCTTGGCACTACATCATCACACCTAATAAGAAGAAACAAAAAGGAGTTTTCCATATTTGT
GCCCTAAAGGACAATTCCTTG------GCAAAAAACGGGGTCCAAGAAATGGAGTGTTGT
TCTCTAGAATCTGACTGGATCTATTTCCATCCTGATACTTCTGGTAGAATAATACATGTT
GGCCCAAATCAGGTCAAAGTTTTAAAGCTAAGTGAAGTAGAAAATAATAGTGCCCAGCAT
CAGATCTCTGAAGATTTTGTCATTTTGGCCAACAGGGAGAAGAAC---------------
------------------------------------------------------------
------------------AAA---------------------------------------
---------------------------------------------ACTTTCAAAATTGTG
GACTATGAAGATGAGTTGGATTTGCTTTCTGTGGTAGCTGTTACTCAAATAGATGCTGAA
GGAAAAGCTCACCTGGATTTCCACTGTAATGAATATGGAACTTTACTTAAAAGCATTCCA
CTCGTGGAGTCATGGGATGTGACATATAGCCACGAAGTTTACTTTGACAGAGACTTGGTA
CTACACATAGAACAAAAACCCAGCAGGGTCTTCAGCTGCTATGTTTACCAGATGGTATGT
------------------------------------------------------------
------------------------GACCCTGGGGAAGAAGAAGAAACCACAAAC---AGA
AGTTGTAAAAAA------------------------------------------------
------------------------GATTGCAGTAGTTTTAAATTT------
