# Supplementary material for: Insights into the Evolution of Longevity from the Bowhead Whale Genome
Source: Cell Rep. 2015 Jan 6;10(1):112–22. doi: 10.1016/j.celrep.2014.12.008 (PMC4536333; doi:10.1016/j.celrep.2014.12.008)
Supplement: Supplemental Folder 2. Species Used in the Analysis of Selective Pressure Variation, Single-Gene Orthologous Families Tested, Likelihood Ratio Tests, MAKER Parameters, and Full Assembly and Read Usage Data, Related to Experimental Procedures [file mmc3.zip › Tested SGOs/reciprocal_group_3191.2.fas]

>Gibbon|ENSNLEG00000014970|ENSNLET00000019109
---------------------------------ATGAATGAAAATAAAGATACTGATTCA
AAGAAAAGTGAAGAATACGAAGATGACTTTGAAAAGGACCTGGACTGGTTAATTAATGAA
AATGAAAAAAGTGATGCCAGCATAATAGAGATGGCTTGTGAGAAGGAAGAGAAT---ATT
AACCAAGACTTAAAAGAGAATGAGACAGTAATAGAGCACACCAAACAGCAT---------
---TCTGATCCTGACAAATCTTTGCAGGATGAGGTCTCACCAAGAAGAAATGACATCATT
TCTGTACCAGGTATTCAACCTTTGGATCCCATATCAGATTCAGATAGTGAAAACTCTTTC
CAGGAATCCAAACTAGAAAGCCAGAAAGACTTGGAGGAGGAAGAGGATGAGGAA------
---------GTAAGGAGATATATTATGGAGAAAATTGTACAAGCTAACAAGCTGCTACAG
AATCAAGAACCCGTGAATGATAAAAGGGAGCGAAAACTTAAGTTCAAGGACAAGTTAGTT
GATTTGGAAGTTCCTCCA---CTAGAAGACACTACTACTTCTAAAAATTATTTTGAAAAC
GAAAGGAATATGTTTGGGAAACTGTCACAGTTATGTATTTCCAATGATTTTGGACAAGAA
AATGTGCTCCTGTCACTTACTAATGGAAGCTGTGAAGAAAAC---AAGGATAGGACAATA
CTGGTAGAGAGAGATGGAAAATTTGAACTTCTGAATTTACAAGACATTGCTAGTCAGGGG
TTTTTGCCTCCCATTAATAATGCAAATAGTACAGAAAATGACCCTCAGCAGTTGTTACCC
AGATCTTCCAACTCCTCTGTCAGT---------GGCACCAAGAAAGAAGATTCTGCAGCA
AAGATTCATGCTGTCACTCACTCATCAACAGGAGAGCCGCTGGCTCATATCCCTCAGCCA
CCACTCAACCGCAAGACTTGTCCAAGCTCTGCTGCCAACTCAGATCGATGTAAAGGGAAT
GGGAAATCTAATCACAGGACACAGTCTACACATATCTCACCAGTGACTTCAACATACTGT
CTTTCCCCTCGACAGAAAGAACTACAAAAACAACTAGAACAAAAGAGAGAAAAACTGAAA
AGAGAG---------GAAGAGCGACGAAAAATAGAAGAAGAGAAAGAAAAAAAGAGAGAG
---------AATGACATAGTATTTAAAGCATGGTTGCAAAAGAAAAGAGAGCAGGTCTTA
GAAATGAGGAGAATTCAGCGAGCAAAGGAAATTGAAGACATGAACAGTAGACAGGAAAAC
AGAGATCCACAACAAGCTTTTCAATTATGGCTTAAAAAAAAGCACCAAGAGCAGATGAAA
GAAAGACAGACAGAAGAACTAAGAAAGCAAGAGGAATGTTTATTCTTCCTTAAAGGAACA
GAAGGCCGGGAAAGGGCCTTTAAACAATGGTTAAGAAGGAAACGGATAGAAAAAATGGCA
GAGCAACAAGCTGTCAGAGAGAGAACTAGACAGCTCCGACTAGAAGCTAAGCGTTCTAAA
CAGTTACAGCACCACCTATAT---ATGTCAGAAGCCAAACCTTTTCGTTTTACTGATCAT
TATAAC
>Gorilla|ENSGGOG00000026920|ENSGGOT00000027937
---------------------------------ATGAATGAAAATAAAGATACTGATTCA
AAGAAAAGTGAAGAATACGAAGATGACTTTGAAAAGGACCTGGAGTGGTTAATTAATGAA
AATGAAAAAAGTGATGCCAGCATAATAGAGATGGCTTGTGAGAAGGAAGAGAAT---ATT
AACCAAGACTTAAAAGAGAATGAGACAGGAATGGAGCACACCAAACGACAT---------
---TCTGATCCTGACAAATCTTTGCAGGATGAGGTTTCACCAAGAAGAAATGACATCATT
TCTGTACCAGGTATTCAACCTTTGGATCCCATATCAGATTCAGATAGTGAAAACTCTTTC
CAGGAATCCAAACTAGAAAGCCAGAAAGACTTGGAGGAGGAAGAGGATGAGGAA------
---------GTAAGGAGATATATTATGGAGAAAATTGTGCAAGCTAACAAGCTTCTACAG
AATCAAGAACCGGTGAATGATAAAAGGGAGCGAAAACTTAAGTTCAAGGACAAGTTAGTT
GATTTGGAAGTTCCTCCA---CTAGAAGACACTACTACTTCTAAAAATTATTTTGAAAAC
GAAAGGAATATGTTTGGGAAACTGTCACAATTATGTATTTCCAATGATTTTGGACAAGAA
AATGTGCTCCTGTCACTTACTAATGGAAGCTGTGAAGAAAAC---AAGGATAGGACAATA
CTGGTAGAGAGAGATGGAAAATTTGAACTTCTGAATTTACAAGACATTGCCATTCAGGGG
TTTTTGCCTCCCATTAATAATGCAAATAGTACAGAAAATGACCCCCAGCAGTTGTTACCC
AGATCTTCCAACTCCTCTGTCAGT---------GGCACCAAGAAAGAAGATTCTACAGCA
AAGATTCATGCTGTCACTCACTCATCAACAGGAGAGCCGCTGGCTTATATCCCTCAGCCA
CCACTCAACCGCAAGACTTGTCCAAGCTCTGCTGTCAACTCAGATCGAAGTAAAGGGAAT
GGGAAATCTAATCACAGGACACAGTCTGCACATATCTCACCAGTGACTTCAACATACTGT
CTTTCCCCACGACAGAAAGAACTACAAAAACAACTAGAACAAAAGAGAGAAAAACTGAAA
AGAGAG---------GAAGAGCGACGAAAAATAGAAGAAGAGAAAGAAAAAAAGAGAGAG
---------AATGACATAGTATTTAAAGCGTGGTTGCAAAAGAAAAGAGAGCAGGTCTTA
GAAATGAGGAGAATTCAGCGAGCAAAGGAAATTGAAGACATGAACAGTAGACAGGAAAAC
AGAGATCCACAACAAGCTTTTCGATTATGGCTTAAAAAAAAGCACGAAGAGCAGATCAAA
GAAAGACAGACAGAAGAACTAAGAAAGCAAGAGGAATGTTTATTCTTCCTTAAAGGAACA
GAAGGCCGGGAAAGGGCCTTTAAACAATGGTTAAGAAGGAAACGGATAGAAAAAATGGCA
GAGCAACAAGCTGTCAGAGAGAGAACTAGACAGCTCCGACTAGAAGCTAAGCGTTCTAAA
CAGTTACAGCACCACCTATAT---ATGTCAGAAGCCAAACCTTTTCGTTTTACTGATCAT
TATAAC
>Guinea_Pig|ENSCPOG00000024492|ENSCPOT00000026650
---------------------------------ATGAATGAAAATAAAGATACTGACTCA
AAAGAAAGTGGAGAATATGAAGATGACTTTGAAAAGGACCTCGAGTGGTTAATTAATGAA
AAAGAAATG---GATGCCAGCATAATGGAGATGTCTTATGAGAAGGAAGAGACATTCATT
AATCAAGAATTAAAAGAAAATGAAACAGAAGTAGAACACACAGAACAACTT---------
---TCTGATCTTGACAAATCTTTGAAGGATGAGGTTCCACCAAGAAGAAATGACTTTATT
TCTGTCCCAAGTATTCAGTCTTTGGATCGCATATCAGATTCAGATAGTGAGAACTCTTTT
CAGGAATCCAAATTAGAAAGTCAGAAAGACCTAGAAGAG---GAAGATGAGGAA------
---------GTAAGCAGGTATATTAAGGAGAAAATTATACAAGCTAACAAGCTTCTACAG
ACTCAAGAACCTGTGGATGATAAAAGGGAACGAAAACTTAAGTTCAAGGACAAATTGGTT
GATCTGGAAGTTCCTCCA---TTAGAGGACAATGATGCCTACAAAAATTATTTTGGAAGT
GAAAACAGTATGTCTGGAAAACTGTCACAGTTATGTATTTCCAATGAATTAGGACAAGAA
AATGTATTCCTGTCACTTACTGATGGAAGTTTTGAAGAAAAC---AAGGATATGAAGATA
CTGGTAGAGAGGGACGGAAAGTTTGAACTCCTGAATTTACAAGACATTGAGAGCCAGGGA
TTTTTGCCCCCCATTGGTAATGCTATTGGTGCCGAAAATGAAGCTCAGCAGTTGTTACTC
AGATCTCTCAGCTCATCTGTCAGC---------AGTGTCAAGAAAGACGAACCTACAGCG
AAGATCCAC---ATTACTCAGTCAGCAACAGGAGAGCCCTTGGCTTATGTCCCTCAGCCA
CCACCCAACCCCAAAACTCATCCACGCTCTGCTGCCACCTCAGATCGAAATAAAGGAAGT
GGAAAATCTCGTCATCGGACGCAGTCTGCCAATATACCGCCAGTAACCTCCACATACTAT
CTTTCCCTTCAACAGAAGGAACTCCAGAAACAGCTGGAAAGGAAGAAAGAAAAGCTTAAG
AGAGTGAAGGGAGTAAAACAGAACAGAAAAATACAACGTCCTGTTTCTAAAGAGAAACAA
TTTTCAAACAATGACATGGTCTTCAAAGCATGGCTGCAAAAAAAGAAAGAGAAGGTCATA
GAAATGAAAAGAATCCAACGAGCTAAGCAAATTGAGGACATGAACAACAGACAGGAAGAC
AGAGATCCACAAGAAGCTTTTCGATTATGGCTTAAGAAAAAGCACGAGGAGCAGATGAAA
GAAAGAAAGACAGAAGAACTAAGAAAGCAAGAGGAATGTTTATTTTTTCTCAAAGGAACA
GAAGGCCGGGAGAAGGCTTTTAAACAATGGCTAAAAAGGAAACGAATTGAAAAAATAGCA
GAACAACAAGCTGTGGAAGAGAGGGCCAGACAGCTCCGATTAGAAGCAAGACGTGCTAAA
TACTTGCAGAACCACCTTTGGACTATGGCAGAAGCCAGATCTTTTCGTTTCACTGATCAT
TATAAC
>Horse|ENSECAG00000008361|ENSECAT00000008548
---------------------------------ATGGATGAAAATAAAGATGCTGATTCA
AAAGAAAGTGGAGAATATGAAGATGACTTTGAAAAGGACCTGGAGTGGTTAATTAATGAA
AAAGAAAAAAGTGATGCCGGCATAATGGAGATGGCTTGTGGGAATGAAGGCAAT---ATT
AATCAAGAATTAAAAGAGAATAAAACAGAAATAGAACACACCAAACAGCTT---------
---TCTGATCCCGACAAGTCTTTGAAGGATGAGGCTTCACCAGGAAGAAGTGACTTCATT
TCTGTACCAAGTATTCAACCTTTGGATCAAATATCAGATTCAGATAGTGAGAATTCTTTC
CAGGAATCCAAACTGGAAAGCCAGAAAGACCTGGAAGAAGAGGAGGATGAGGAA------
---------GTAAGGAGATATATTATGGAGAAAATTATACAAGCCAACAAGCTTCTACAG
AATCAAGAACCCGTGAGTGATAAAAGGGAGCGAAAACTTAAGTTCAAGGACAAATTAGTC
GATCTGGAAGTTCCTCCA---CTGGATGAAACTGATACTTACAAAAATTATTTTGAAAAT
GAAAGTAATGTGTCTGGAAAACTGTCACAGTTATGTATTTCCAGTGAATTTGGGCAAGAA
AATGTGCTCCTGTCCTTTACTGATGGAAGTTGTGAAGAAAAC---AAGGATAGGAAGATA
CTAGTAGAGAGAGACGGAAAGTTTGAACTTTTGAATTTACAGGATATTGAGAGTCAGGGG
TTTTTGCCTCCCATTAATAGTGCTAATAGTACAGAAAATGAATCTCAGCAGTTATCACCC
AGATCTTCCAACTCATCTGTCAAT---------GGTGTCAATAAAGAGGAGCCGATAGCA
AGGATTCATGGTATTGCTCACTCATCAACGGAAGAGCCACTGGCTTATATCCCTCAACCA
CCACCCAACCCCAAGACTCGGCCAAGCTCTGCTGCCAATGCAGATCAAAGTAAGAGGAAT
GGAAAAGTTAGTCACAGGACACAGTCTGCAAATGTATCTCCAGTCACCTCAACATATTGT
CTTTCTGCTAAACAGAAAGAACTGCAAAAACGGCTACAACAAAAGAGAGAAAAGTTAAAG
AGAGAG---------GAAGAACAACGGAAAATAGAAGAAGAGAAAGAAAAGAAAAGAGAG
---------AATGACATGGTATTTAAAGCATGGTTGCAAAGGAAAAGAGAGCAGGTCCTA
GACATGAGAAGAATTCAGCGAGCTAAGCAAATTGAGGACATGAATAGTAGACAGGAAAAC
AGAGATCCACAACAAGCTTTTCAATTATGGCTTAAAAAAAAGCACGAAGAGCAGCTGAAA
GAAAGAAAGACTGAAGAGCTACGAAAGCAGGAGGAGTGCTTATTCTTCCTTAAAGGAACA
GAAGGCCGGGAAAGGGCCTTTAAACTATGGCTAAGAAGGAAACAGATAGAAAAACTAGCA
GAGCAAGAAGTTGCCAAAGAAAGAACTAGACAGCTCCGACTAGAAGCAAAGAGTTCTAAG
CAGTTACAGTACAACCTATATGATATGCCAGAAGGCAAATCTTTTCGTTTTACTGATCAT
TACAAC
>Mouse|ENSMUSG00000026578|ENSMUST00000027867
---------------------------------ATGGATGAAGATAAAGATATTGATTCA
AAAGAGAGTGGAGAATATGAAGATGACTTTGAAAAGGACTTGGAGTGGTTGATCAATGAT
AAAGAAAAAAGTAATGGCAGCACAATAGAGATGGCTTGCAAGAAGGAAGATGAT---CTT
GACCAGGTATTAAAAGAGAATGAAACAGAAACAGAACTTGGCCAACAGCTC---------
---TCTGATCCAGATAACTCTCCAAAGGATGAGGCCTTGCCCAGAAGGAATGATTTCATT
TCTGTCCCAAGTATTCAGCCGTTGGATCCCATATCAGACTCAGACAGTGAGAACTCCTTC
CAGGATTCCAAACCAGAAAACCAGAAAGACCTGGAGGATGAAGAGGATGAGGAA------
---------GTAAGGAGATACATTATGGAGAAAATTATAGAGGCTAACAAGCTTCTTCAG
ACTCAAGAGCCTGTGAATGATAAGAGGGAGCGAAAACTGAAGTTCAAAGACAAATTGGTT
GATCTGGAAGTCCCACCA---TTAGAAGACAGTGATACTTGTAAAGCTCTCTTAGAAAAC
GAGACCAATATGTCTGGGAAACTGTCCCAGTTATGTATTTCTGGTGACTTAGAACAAGAG
AGTGTTCTCGTGTCAGTTACCGATGGCAGCTGTGAAGAAAAC------GATAGGAAGATA
CTGGTGGAGAGAGATGGAAAGTTTGAACTTATGAATCTGCAGGACATTGAGAGTCAGGGC
TTTCTGCCCCCCATTAGCAGCGCTAATAGTGTGGAACATGAATCCTCCCAGTTGCCGCTC
AGGGCTCCCAACCCGTCTGTTGGT---------GGGATCAAGAAAGAAGAGTCTGAAGCA
AAGGGTCATGTCTTGCCTATCTCTCCAGCAGGAGAGCCATTGGCTCAGGTCCCTCAGCTA
CTCCCCAACCCCAAGAATCGTCCAAGCTCTGCTGCCAACCCAGATGTAACTAAAAAAGCC
AGGAGGTCCAATCACAGGATACAGTCAGCAGGAGTCTCTCCAGTGACCTCAACATACTGT
CTTTCACCACGACAGAAGGAACTCCAAAAACAGCTGGAACGAAAGCGTGAAAAGCTCAAG
AGGGAG---------GAAGAACAGCGCAAACTGGAGGAAGAGAATGAGAAGAAAAAGGAG
---------AATGAGATGGTGTTTAAAGCATGGCTGCAGAAGAAAAGAGAGCAGGTCATA
GAAATGCGGAGAGTTCAGCGGGCAAAGCAGATCGAAGACATGAGCAGCAGACAAGTGAAC
AGAGACCCACAGCAAGCTTTTCGGTTATGGCTTAAGAAAAAGCATGAGGAGCAGATGAAA
GAAAGGAAGACAGAAGAACTCAGAAAGCAAGAGGAGTGTTTGTTCTTCCTGAGGGGAACA
GAGGGCCGCGAGAGAGCCTTTCGACAATGGCTCAGAAGGAAACAGATCGAGAAGATAGCC
GAGCAGCAGGCTGTCAAAGAGAGAGCCAGGCAGCTCCGGCTCGAAGCCCGCCGCTCCAAA
CAGCTACAGAGCAGCCTGTACAGCATACCCGAAGCCAAGGCTTTCCGCTTCACCGACCAC
TACAAC
>Opossum|ENSMODG00000003052|ENSMODT00000003796
---------------------------------ATGAATGAAAAGAAAGATGCTGATTTG
ATGGAAAGTGGAGAATATGAAGATGACTTTGAAAAGGATCTTGAATGGTTAATTAATGAA
GAAGAAAAAAGCCACGTCAGCAGTGTTGAGATATGTAGTGAAAAGGAAGAAATT---ACT
CATGAAGAACTGAAAGAGAATGAAAAAGGAGGCGAGGATATAAAACAGCTT---------
---CCTGATCCTGAGAAGTTATCAAAGGAGGAACTGTCACCAAGACGAAATAACTTCATT
TCAGTACCTAGCATTCAACCTTTGGATCCTGTATCTGATTCAGATAGTGAAAACTCATTC
CAAGAAAACAAGATAGAAAGCCAAAAGGATCTGGATGAGGATGAGGATGAGGAA------
---------GTAAAACGATACATTATGGAAAAGATTGTAACAGCCAACAAGATTTTGGAG
AATCAAGAACCTGTAAATGAAAAGAGAGAAAGAAAACTTAAATTCAAGGAAAAGTTAGTA
GATCTGGAAGTTCCACCA---CTGGAAGACACAGAAACCTATAGAAATGATTATGAAAAT
GAGAGAGATGTGTCTGGAAAACTGTCACAGCTGCGTATTTCTGGTGAACTTAGACCAGAG
AATGTGCTCCTTTCACTGTCTAATGGCAATAGTGAAGAATAT---AAGGATGGAAAGATA
CTGGTAGAGAGAGATGGGAAGTTTGAGCTTCTGAGTTTACAAGACATTGAGAGCCAGGGC
TTTTTGCCTCCCATT---AATGTTAACATTACTGAGATTGAAAACCAGCAGTTATCACCT
CGATCTTCCAATTCAGCTACCAATGGGATGATTGGGATTAAAAAGGAAGACCTAGTT---
AAGTCACATGTTATCGCTCACACATCAACAGGGGAGCCGGTGGTTTATTTTCCACAACCG
CCACCCAATCCCAAATACCGGCCAAGCTCCGCAGTTAACACAAGAAGAAGCAAAGGGAAT
GGGAAATCTAGCCGCAGAGTACAATCTGCAAACATATCACCAATAAACTCAACATACTGC
CTTTCACCTCGACAGAAAGAACGTCAGAAACAAATCGAATTAAGGAAAGAAAAACTAAAG
AGAGAG---------GAAGAACAGCGGAAAAGAGAAGAGGAGAAAGAGAAGAAAAAAGAG
---------AATGAAATGGTGTTTAGAGCCTGGTTACAAAAGAAAAAAGAACACTTTATG
GAAATGAGGAGAATTCAGAGGGCAAAGGAAATGGAAGATATGAATAGCAGACAAGAAAAC
AGAGATCCCCAGCAAGCTTTTAGATTATGGCTTAAAAAAAAGCATGAAGAACAGATTAAA
GAGAGACAGATTGAAGAACTGAGGCGACAAGAAGAGTGTCTTTTTTTTCTTAGAGGGGCA
GAAGGCCGTGACAGGGCATTTAAACAATGGCTAAAAAGAAAACGAATAGAGAAGCTGGCA
GAGCAGCAGGCTGCTAAAGAGAGAGCCAGGCAGCTGCGCGTTGAAGCTCGGCGATCAAAA
CAGCTACAGAACCTCCTGTACAACATTTCAGAAAGCAAGCCCTTTCGTTTCACTGATCAT
TACAGT
>Orangutan|ENSPPYG00000000533|ENSPPYT00000000644
---------------------------------ATGAATGAAAATAAAGATACTGATTCA
AAGAAAAGTGAAGAATATGAAGATGACTTTGAAAAGGACCTGGAGTGGTTAATTAATGAA
AATGAAAAAAGTGATGCCAGCATAATAGAGATGGCTTGTGAGAAGGAAGAGAAT---ATT
AACCAAGACTTAAAAGAGAATGAGACAGTAATAGAGCACACCAAACAGCAT---------
---TCTGATCCTGACAAGTCTTTGCAGGATGAGGTCTCACCAAGAAAAAATGACATCATT
TCTGTACCAGGTATTCAACCTTTGGATCCCATATCAGATTCAGATAGTGAAAACTCTTTC
CAGGAATCCAGACTAGAAAGCCAGAAAGACTTGGAGGAGGAAGAGGATGAGGAA------
---------GTAAGGAGATATATTATGGAGAAAATTGTACAAGCTAACAAGCTTCTACAG
AATCAAGAACCGGTGAATGATAAAAGGGAGCGAAAACTTAAGTTCAAGGACAAGTTAGTG
GATTTGGAAGTTCCTCCA---CTAGAAGACACTACTACTTCTAAAAATTATTTTGAAAAC
GAAAGGAATATGTTTGGGAAACTGTCACAGTTATGTATTTCCAATGATTTTGGACAAGAA
AATGTGCTCCTGTCACTTACTAATGTAAGCTGTGAAGAAAAC---AAGGATAGGACAATA
CTGGTAGAGAGAGATGGAAAATTTGAACTTCTGAATTTACAAGACATTGCCAGTCAGGGG
TTTTTGCCTCCCATTAATAATGCAAATAGTACAGAAAATGACCCTCAGCAGTTGTTACCC
AGATCTTCCAACTCCTCTGTCAGT---------GGCACCAAGAAAGAAGATTCTGCAGCA
AAGATTCACGCTGTCACTCACTCATCAACAGGAAAGCCGCTGGCTTATATCCCTCAGCCA
CCACTCAACCGCAAGACTTGTCCAAGCTCTGCTGTCATCTCAGATCAAAGTAAAGGGAAT
GGGAACTCTAATCACAGGGCACAGTCTGCACATATCTCACCGGTGACTTCAACATACTGT
CTTTCCCCTCGACAGAAAGAACTACAAAAACAACTAGAACAAAAGAGAGAAAAACTGAAA
AGAGAG---------GAAGAGCGACGAAAAATAGAAGAAGAGAAAGAAAAAAAGAGAGAG
---------AATGACATAGTATTTAAAGCATGGTTGCAAAAGAAAAGAGAGCAGGTCTTA
GAAATGAGGAGAATTCAGCGAGCAAAGGAAATTGAAGACATGAACAGTAGACAGGAAAAC
AGAGATCCACAACAAGCTTTTCGATTATGGCTTAAAAAAAAGCATGAAGAGCAGATGAAA
GAAAGACAGACAGAAGAACTAAGAAAGCAAGAGGAGTGTTTATTCTTCCTTAAAGGAACA
GAAGGCCGGGAAAGGGCCTTTAAACAATGGTTAAGAAGGAAACGGATAGAAAAAATGGCA
GAGCAACAAGCTGTCAGAGAGAGAACTAGACAGCTCCGACTAGAAGCTAAGCGTTCTAAA
CAGTTACAGCACCACCTATAT---ATGTCAGAAGCCAAACCTTTTCGTTTTACTGATCAT
TATAAC
>Platypus|ENSOANG00000000862|ENSOANT00000001338
ATGGAGGGGAGAGGATTCCTGAAAGAAGACAGAATGAATGAAAGGGAAGGGTTTGGCTCC
ATGGAAACTGGAGAATATGAAGATGACTTTGAAAAGGACCTGGACTGGTTTATTAATGAA
GAAGAAACACAGCACACTGGCAACACTGAGATCCCCGGTGAGGCGGAAGAGGAT---ATG
AAAGTGGATATCGACCCAAAATCGGGAGGGGAGGAGAGAAGCGGAGACTTGGCAGGACGG
CACCCACGTCACGACGGAGAACTGAAGGCCGAGCCGTCCCCAAGGAGAGACGACCTCCTC
TCCGGGCCGGGCTTTAGCCCTTCGGATCCCGGATCCGATTCGGAAAGCGAAAACTCCTCC
CAAGAGTCCAAGCTGGAGAGCGACAACGTCTTGGATGACGAGGAGGAGGAGGAGGAGGGG
GAAGAGGAAGCCAAGCGGTATATTTCGGAGAAGGTCATCCTCGCCAATAGGCTCCTAGAG
AGCGAAGAGCCAGTGGATGAAAATCGAGAACGAAAGCTGAAGTTCAAAGAGAAACTGGTC
GACCTGGAAGTGCCCCCTGATCCGGAAGGCCCGGGCCCGGGTACAGAGGATGCCGAAATC
GAAGGGGAGGTCTCTGGGAAAATCTCCCAGCTGCACATTTCGAATGAAATCCGCCCCGAA
AGCGTACTCCTTTCGTTTACTAACGGCAGCAGCAGCAACGGACTAAAGAACGGACAGGTC
CTCGTGGAGCGATCCGGAAAGTTTGAACTCTTGAATTTGCAAGATGTGGAGAGCCAGGGC
TTCCTGCCTCCTATT---GGCGTGCCTTTCTCCAGAACGTTTTCTCAGCAGGAAGTCTCC
CGCTCTTCCTACCCAACTGCTAGAGGGCCCGGGCGGGTTAGGAAAGACAAACCTTCAATC
CGTCGACGCTTCAACGTTTTCTCGTCCTCGGGAGAGCCGCTGGCTTGTATCCCTCAGCCC
GCGTCCAGTCCCAAGCATCGCCCAAGCTCCGCGGCCAACACG------------------
------------------------------------------------------------
---------------AAAGAAAGGCAGAGACAGCTAGAACTCCAGAAGGAGGAGCTAAGG
AAAGCG---------GAAGAAGAGCGGAAAAGAGAAGAGGAGGAGATGAAGAAAAAAGAG
---------AATGAGTTGGTGTTCAAAGCTTGGCTGCTGAAGAAAAAAGAACAGGTTCTA
GAAGAGAAGAGAATCCAGCGAGCAAAGGAGATGGAAGACATGAACAGCAGGCTAGAGAAC
AGAGATCCACAGGAAGCTTTCCGGTTATGGCTTAAAAAAAAGCAGGAAGAACAGATGAAA
GAAAAACAGATCGAGGACCTGAAACGACAGGAGGAATGTTTGTTCTTCCTTAAGGGGGCA
GAAAGCCGCGATAGGGCCTTTAAGCAATGGTTAAGGAGGAAACGAGTGGAAAAGCAAGCA
GAGCAACAGGCCGCCAGAGAGCAAGCCAGACAGCATCGGATAGAAGCCAGACGAGCGAAA
CAACTCCAGCACATCTTAAGCGCTTTTTCGGAAATGACAGCCTTTCGTTTCACCGACAAA
CAGAGC
>Rabbit|ENSOCUG00000000852|ENSOCUT00000000850
---------------------------------ATGAATGAAAATAAAGATTTTGATTCA
AAAGAAAGTGAAGAATATGAAGATGACTTTGAAAAGGACCTGGAGTGGTTAATTAATGAA
AAAGAAAAAAGTGATGTCAGCATAATAGAGATGGCTTATGAGAAGGAAGAAAAT---GTT
ATCCAAGAATTAAAAAAGAATGAAACAGAAATAGAACACACTGAACAGGCT---------
---TCTGATTATGACAAATCTTTGAAGGCTGAAGCTTCACTAAGAAGAAATGACTTCATT
TCTGTACCAAGTAGTCAACCTTTAGATCCAATATCAGATACAGATAGTGAAAACTCTTTC
CAAGAATCCAAATTAGAAAGCCAGAAAGATCTGGAGGAGGAAGAGGATGAGGAA------
---------GTAAGGAGATATATAATGGAGAAAATTATACAAGCTAACAAAATTCTACAG
AGTCAA---CCTGTGAATGATAAAAGGGAGAGAAAACTTAAGTTCAAAGACAAATTAGTT
GATCTGGAAGTTCCCCCA---CTGGAAGAAACTGATAATTACAAAAATTATTTTGAAAAT
GAAAGTAATATGTATGGAAAACTATCACAGTTATGTATTTCCAGTGAACTTGGACAAGAA
AATGTGCTCTTGTCAATTACTGATGGAAGCTGTGAAGAAAAC---AAGGATAGGAAGATA
CTGGTAGAGAGAGATGGAAAATTTGAACTTCTGAATTTACAAGACATTGAGAGTCAGGGA
TTTTTGCCCCCCATTAATAATGTTATGAATACAGACAATGAACCTCAGCAGTTGTCACTC
AGATCCTCCAACTCATCTGTCAGT---------GGTGCCAAGAAAGAAGAGTCTCCAGTG
GCCAGTCATGCTATCACTCACTCATCAGCAGGAGAGCCAGTAGCTTATATCCCTCAGCCA
CTACCCAACCCCAACACTCGCCCAGGCTCTGTTGCCTACTCAGATCGCAGTAAAGGGAGT
TGGAGATCTAATAACAGGACACAGTCTGCAAATATATCTCCAGTGACCTCAACATACTGT
CTTTCCCCTCGACAGAAAGAACTGCAAAAACAGCTGGAACAAAAGCGAGAAAAGCTAAGG
AGAGAG---------GAAGAACAACGGAAAATAGAAGAAGAGAAAGAAAGGAAAAAAGAG
---------AATGATGTAGTATTTAAAGCATGGTTGCAAAAGAAAAGAGAGCAGGTTCTA
GAAATGAGGAGAATTCAACGAGCAAAACAAATTGAAGACATGAACAGTAGACAGGAGAAC
AGAGATCCACAACAAGCTTTTCGGCTATGGCTTAAAAAAAAACATGAAGAGCAGATGAAA
GAAAGAAAGACAGAAGAGCTGAGAAAGCAAGAGGAATGCTTATTCTTTCTTAAAGGAACA
GAAGGCCGTGAGAAGGCCTTTAAACAATGGCTAAGAAGGAAACGGATAGAAAAAATAGCA
GAGCAACAAGCAGTCAAAGAAAGAACTAGACAGCTCCGCCTAGAAGCAAAGCGTTCTAGA
CAATTACAGAACCACCTGTATAGTATGTCAGAAGCCAAATCTTTTCGTTTTACTGATCAT
TACAAC
>Rat|ENSRNOG00000002860|ENSRNOT00000003844
---------------------------------ATGGATGAAGATAAAGGTATTGATTCA
AAAGAGAGTGGAGAATATGAAGATGACTTTGAAAAGGACCTGGAGTGGTTGATCAATGAT
AAAGAGAAGAGTAATGGCAGCATGATAGAGGTGGCTTGCAAGAAGGAAGACGAT---CTT
GACCAGGAATTAAAAGAGAAGGAAACAGAAACAGAACTCGGCCCACAGCTC---------
---TCTGATCCAGATAAACCTCCAAAGGATGAGGCCTTGCCCAGAAGAAATGACTTCATT
TCTGTCCCGAGTATTCAGCCGTTGGATCCCATATCAGACTCAGACAGTGAGAACTCCTTC
CAGGACTCCAAACCAGAAAACCAGAAAGACCTGGAGGATGAAGAGGATGAGGAA------
---------GTAAGGAGATACATTATGGAGAAAATTATAGAGGCTAACAAGCTTCTACAG
ACTCAGGAACCTGTGAATGATAAAAGGGAGCGGAAACTGAAGTTCAAAGACAAATTAGTT
GATCTGGAAGTCCCACCT---TTAGAAGACAGTGACACTTGTAAAGTTCTCTTAGAAAAC
GAGACCAATATGTCTGGAAAACTGTCACAGTTATGTATTTCTGGTGACTTAGGCCAAGAG
AGTATGCTCATGTCAGTTACTAATGGCGGCTGTGAAGAAAAC------GATAGGAAGATA
CTGGTGGAAAGAGATGGGAAGTTTGAACTTATGAACCTACAGGACATTGAGAGTCAGGGG
TTCCTGCCCCCCATTAGCAGTGCTAATGGTATGGAACATGAGTCCTCACAGTTGCCCCTC
AGGTCTGCCAACCTGTCTGTCGGC---------GGCATCAAGAAAGAAGAGCCCGAGGCA
AAGATTCACATCATGACTCTCTCTCAAGCAGGAGAGCCATTGGCTCAAGTCCCTCAGCCA
CCAGCCAACCCCAAGAACCGTCCAAGCTCTGCTGCCAACCCAGATCTAAATAAAAAAACC
AGGAGATCCAGTCACAGGATACAGTCAGCGGGTGTCTCTCCAGTGACCTCGACATACTGT
CTTTCACCAAGACAGAAGGAACTCCAGAAACAGCTAGAACGAAAGCGTGAAAGGCTGAAG
AGGGAG---------GAAGAACAGCGTAAGCTAGAGGAGGAGAATGAGAAGAAAAAGGAG
---------AACGAGATGGTGTTTAAAGCATGGCTGCAGAAGAAGAGAGAGCAGGTGGTA
GAAATGCGGCGAGTTCAGCGAGCGAAGCAGATCGAAGACATGAGCAGCAGACAAGTGAAC
AGAGACCCACAGCAAGCTTTTCGACTATGGCTTAAGAAAAAGCATGAGGAGCAGATGAAA
GAAAGGAAGACTGAGGAGCTGAGAAAGCAAGAGGAGTGTTTGTTCTTTCTGAGAGGAACA
GAGGGCCGCGAGAGGGCCTTTAGACAATGGCTCAGAAGGAAACAGATAGAGAAAATAGCA
GAGCAGCAGGCTGTCAAAGAGAGAGCGCGGCAGCTCCGACTGGAAGCTCGGCGCTCCAAA
CAACTGCAGAGCGGCCTGTACAGTGTGCCCGAGGCCAAGGCTTTCCGCTTCACCGACCAC
TACAAC
>Macaque|ENSMMUG00000000065|ENSMMUT00000000092
---------------------------------ATGAATGAAATTAAAGATACTGATTCA
AAAAAAAGTGAAGAATACGAAGATGACTTTGAAAAGGACTTGGAGTGGTTAATTAATGAA
AATGAAAAAAGTGATGCCAGCATAATAGAGATGGCTTGTGAGAAGGAAGAGAAT---ATT
AACCAAGACTTAAAAGAGAATGAAACAGTAATAGAGCACACCAAACAGCAT---------
---TCTGATCCTGACAAGTCTCTGCAGGATGACGTCTCACCAAGAAGAAATGACATAATT
TCTGTACCAGGTATTCAACCTTTGGATCCCATATCAGATTCAGATAGCGAAAACTCTTTC
CAGGAATCCAAACTAGAAAGCCAGAAAGACTTGGAGGAGGAAGAGGATGAGGAA------
---------GTAAGGAGATATATTATGGAGAAAATTGTACAAGCTAACAAGCTTCTACAG
AATCAAGAACCTGTGAATGATAAAAGGGAGCGAAAACTTAAGTTCAAGGACAAATTAGTT
GATTTGGAAGTTCCTCCA---CTAGAAGACACTAATACGTCTAAAAATTATTTTGAAAAC
GAAAGGAATATGTTTGGGAAACTGTCACAGTTATGTATTTCCAATGATTTTGGACAAGAA
AATGTACTCCTGTCACTTACTAATGCAAGTTGTGAAGAAAAC---AAGGATAGGACAATA
CTGGTAGAAAGAGATGGAAAATTTGAACTTCTGAATTTACAAGACATTGCGAGTCAGGGG
TTTTTGCCTCCCATTAATAATGCAAATAGTACAGAAAATGACCCTCAGCACTTGTTACTC
AGATCTTCCAACTCCTCTGTCAGT---------GGCACCAAGAAAGAAGATTCTGCAGCA
AAGATTCATGCTGTCACTCACTCATCAACAGGAGAGCCACTGGTTTATATCCCTCAGCCA
CCACTCAACCGCAAGACTTGTCCAAGCTCTGCTGCCAACTCAGATCGAAGTAAAGGAAAA
GGGAAATATAATCACAGGACACAGTCTGCACGTATCTCACCAGTGACTTCAACATACTGT
CTTTCCCCTCGACAGAAAGAACTACAAAAACAGCTAGAACAAAAGAGAGAAAAGCTGAAA
AGAGAG---------GAAGAGCAACGAAAAATAGAAGAAGAGAAAGAAAAAAAGAGAGAG
---------AATGACATAGTATTTAAAGCATGGTTGCAAAAGAAAAGGGAGCAGGTCTTA
GAAATGAGGAGAATTCAGCGAGCAAAGGAAATTGAAGACATGAACAGTAGACAGGAAAAC
AGAGATCCACAACAAGCTTTTCGATTATGGCTTAAAAAAAAGCACGAAGAGCAGATGAAA
GAAAGAAAGACAGAAGAACTAAGAAAGCAAGAGGAATGCTTATTCTTCCTTAAAGGAACA
GAAGGCCGGGAAAGGGCCTTTAAACAATGGCTAAGAAGGAAACGGATAGAAAAAATAGCA
GAGCAACAAGCTGTCAGAGAGAGAACTAGACAGCTCCGACTAGAAGCTAAGCATTCTAAA
CAGTTACAGCACCACCTATAT---ATGTCAGAAGCCAAACCTTTTCGTTTTACTGATCAT
TATAAC
>Marmoset|ENSCJAG00000010246|ENSCJAT00000019944
---------------------------------ATGAATGAAAATGAAGATGCTGATTCA
AAAGAAAGTGAAGAATACGAAGATGACTTTGAAAAGGACCTGGAGTGGTTAATTAATGAA
AATGAAAAAAGTGATGCCAGCATAATAGAGATGGCTTGTGAGAAGGAAGAGAAT---ATT
AACCAAGACTTAAAAGAGAATGAAACAGTAATAGAACACACTGAACAGCTT---------
---TCTGATCCTGACAAATCTTTGCAGGATGAGATCTCACCAAGAAGAAATGACTTCATT
TCTGTACCAAGTAGTCAACCTTCAGATCCCATATCAGATTCAGATAGTGAAAACTCTTTC
CAGGAATCCAACATAGAAAGCCAGAAAGACTTGGAGGATGAAGAGGATGAGGAA------
---------GTGAGGAGATATATTATGGACAAAATTGTACAAGCTAACAAGCTTCTACAG
AATCAAGAACCTGTGAATGATAAAAGGGAGAGGAAACTTAAGTTCAAGGACAAATTAGTT
GATTTGGAAGTTCCTCCA---CTAGAAGACACTAACACTTACAAAAATTATGTTGAAAAT
GAAGGGAATATGTTTGGAAAACTGTCACAGTTATGTATTTCCACTGATTTTGGACAAGAA
AATGTGCTCCTGTCACTTACTAATGGAAGCTGTGAAGAAAAC---AAGGATAGGACAATG
CTGGTAGAGAGAGATGGAAAATTTGAACTTGTGAATTTACAAGACATTGAGAGTCAGGGA
TTTTTGCCTCCTATTAATAATGCGAATAGTACAGAAAATGATCCTCAACAGTTGTTACCA
AGATTGTCCAATTCCTCTGTCAGT---------GGCATCAAGAAAGAAGATTCTGCAGCA
GAGATTCTTGCTGTTACTCACTCATCAATAGGAGAGCCACTGGCTGATATCCCTCAGCCA
CCGCTCAACCACAAGACTTGTCCAAGCTCTGCTGCCAACTCAGATCGAAGTAAAGGGAAT
GGGAAATCTAATCACAGGACACAGTCTGCACATATCTCACCAGTGACCTCAACATACTGT
CTTTCCCCTCGACAGAAAGAACTACAAAAACAACTAGAACAAAAGAGAGAAAAGCTCAAA
AGAGAG---------GAAGAGCAACGGAAAATAGAAGAAGAGAAGGAAAAAAAGAGAGAG
---------AATGACATAGTATTTAAAGCATGGTTGCAAAAGAAAAGAGAGCAGGTCTTA
GAAACGAGGAGAATTCAGCGAGCAAAGCAAATTGAAGACATGAACAGTAGACCGGAAAAC
AGAGATCCGCAACAAGCTTTTAAATTATGGCTTAAGAAAAAGCACCAAGAGCAGATTAAA
GAAAGAAAGACAGAAGAACTAAGAAAGCAAGAGGAATTCTTATTCTTCCTTAAAAGAACA
GAAGGCCGTGAAAGGGCCTTTAAACAATGGCTAAGAAGGAAACGGATTGAGAAAACAGCA
GAGCAGGAAGCTGTCAGAGAGAGAACTAGACAGCTCCAACTAGAAGCCAAGCGTGCTAAA
CAGTTGCAGCAACACCTATAT---ATGTCAGAAGCCAAACCTTTTCGTTTTACTGATCAT
TATAAC
>Microbat|ENSMLUG00000007713|ENSMLUT00000007709
---------------------------------ATGGATGAAAATAAAGATACTGATTCC
AAAGAAACTGGAGAATATGAAGATGACTTTGAAAAGGACCTGGAGTGGTTAATTGATGAA
AAAGAACAAAGTGATGTCAACATAATAGAGATGGCTTGTGGGAATGAAGAGAGC---ATT
AGCAAAGAGTTAAAAGAGAATGAAACAGAAGCCGAACACACGGGACAGCTT---------
---CCTGATCCTGACACATCCTCGAGGGATGAGGCTTCACCAAGAAGAAATGACTTCATT
TCCGTACCGAGTAGTCAGTCTTTGGAACCCATGTCAGATTCAGACAGTGAAAACTCCTTC
CAGGAATCCAAACTGGAAAGCCAGAAAGATGTGGAGGAGGACGAGGATGAGGAA------
---------GTGAGGAGATACATTATGGAGAAAATTATACAAGCCAACAAGATTCTACAG
AATCAAGAACCCGTGAATGACAAGAGGGAGCGGAAACTGAAGTTCAAGGACAAATTAGTG
GATCTCGAAGTTCCTCCG---CTGGAAGACACTGACGACTACAAACGTTGTTTTGAAAAT
GAGAGCAATGTGTCTGGGAAACTGTCGCAGTTACATATTTCCAATGAACTTGGACAGGAA
GGTGTGCTCCTGTCGCTCCCTGGCGGGAGCTGTGAGGAGAAC---AAGGACAGGAAGGTA
CTGGTCGAGAGAGACGGGAAGTTTGAACTTATGAATCTGCAAGACATTGAGAGTCAGGGG
TTCTTGCCCCCCATTAGCAATGTCAACAGTTCAGAACATGACGCTCAGCAGTCATCAGCC
AGGTCCTCCAGCTCAGCTGTCAGT---------GGTGTCAAGAAGGAAGAGCCTGCAGCA
AAGACCCAGGGC---------TCATCCACAGAGGAGCCCGCGGCTTTCCCCCCTCAGCCG
CCACCCAACCCCAAGGCTCGGCCCAGCTCTGCTGCCAACTCAGAGCCCAGTAAGGGGAAT
GGGAAGTCTAATCACAGGATACAGTCTGCCAATGTCTCTCCAGTGACCTCCACGTATTGT
CTTTCTCCGCGACAGAAGGAACTGCAAAAGCGGCTGGAACAGAGGAGAGAGAAGCTGAGG
AGGGAG---------GAAGAACTACGGAAAATAGAAGAAGAGAAAGAAAAGAAAAAGGAG
---------AACGACATAGTGTTTAAAGCGTGGTTGCAAAGGAAAAGAGAGCAGGTCGTA
GAAATGAGGAGAATTCAGCGAGCAAAGGAAATTGAAGACATGAGCAGTAGACAGGAAAAC
AGAGACCCACAACAAGCTTTTCGATTATGGCTTAAAAAGAAGCACGAAGAGCAGCTGAAA
GAAAAAAAGACAGAAGAACTACGAAAGCAGGAGGAATGCTTGTTCTTCCTCCAGGGGACA
GAAGGCCGTGAACGGGCCTTTAAACAGTGGCTACGAAGGAAGCGGGTGGAAAAACTAGTG
GAGCAACAAGCTGTCAAGGAAAGGACTAGACAGTTCCGACTGGAAGCAAAGCGTTCCAAA
CAGTTTCAGCCATAT---------ATGTCCGAAGCCAAATCCTTCCGTTTTACTGACCAT
TACAAC
>Human|ENSG00000117477|ENST00000367806
---------------------------------ATGAATGAAAATAAAGATACTGATTCA
AAGAAAAGTGAAGAATACGAAGATGACTTTGAAAAGGACCTGGAGTGGTTAATTAATGAA
AATGAAAAAAGTGATGCCAGCATAATAGAGATGGCTTGTGAGAAGGAAGAGAAT---ATT
AACCAAGACTTAAAAGAGAATGAGACAGTAATGGAGCACACCAAACGGCAT---------
---TCTGATCCTGACAAATCTTTGCAGGATGAGGTCTCACCAAGAAGAAATGACATCATT
TCTGTACCAGGTATTCAACCTTTGGATCCCATATCAGATTCAGATAGTGAAAACTCTTTC
CAGGAATCCAAACTAGAAAGCCAGAAAGACTTGGAGGAGGAAGAGGATGAGGAA------
---------GTAAGGAGATATATTATGGAGAAAATTGTACAAGCTAACAAGCTTCTACAG
AATCAAGAACCGGTGAATGATAAAAGGGAGCGAAAACTTAAGTTCAAGGACCAGTTAGTT
GATTTGGAAGTTCCTCCA---CTAGAAGACACTACTACTTTTAAAAATTATTTTGAAAAC
GAAAGGAATATGTTTGGGAAACTGTCACAATTATGTATTTCCAATGATTTTGGACAAGAA
GATGTGCTCCTGTCACTTACTAATGGAAGCTGTGAAGAAAAC---AAGGATAGGACAATA
CTGGTAGAGAGAGATGGAAAATTTGAACTTCTGAATTTACAAGACATTGCCAGTCAGGGG
TTTTTGCCTCCCATTAATAATGCAAATAGTACAGAAAATGACCCTCAGCAGTTGTTACCC
AGATCTTCCAACTCCTCTGTCAGT---------GGCACCAAGAAAGAAGATTCTACAGCA
AAGATTCATGCTGTCACTCACTCATCAACAGGAGAGCCGCTGGCTTATATCGCTCAGCCA
CCACTCAACCGCAAGACTTGTCCAAGCTCTGCTGTCAACTCAGATCGAAGTAAAGGGAAT
GGGAAATCTAATCACAGGACACAGTCTGCACATATCTCACCAGTGACTTCAACATACTGT
CTTTCCCCTCGACAGAAAGAACTACAAAAACAACTAGAAGAAAAGAGAGAAAAACTGAAA
AGAGAG---------GAAGAGCGACGAAAAATAGAAGAAGAGAAAGAAAAAAAGAGAGAG
---------AATGACATAGTATTTAAAGCGTGGTTGCAAAAGAAAAGAGAGCAGGTCTTA
GAAATGAGGAGAATTCAGCGAGCAAAGGAAATTGAAGACATGAACAGTAGACAGGAAAAC
AGAGATCCACAACAAGCTTTTCGATTATGGCTTAAAAAAAAGCACGAAGAGCAGATGAAA
GAAAGACAGACAGAAGAACTAAGAAAGCAAGAGGAATGTTTATTCTTCCTTAAAGGAACA
GAAGGCCGGGAAAGGGCCTTTAAACAATGGTTAAGAAGGAAACGGATGGAAAAAATGGCA
GAGCAACAAGCTGTCAGAGAGAGAACTAGACAGCTCCGACTAGAAGCTAAGCGTTCTAAA
CAGTTACAGCACCACCTATAT---ATGTCAGAAGCCAAACCTTTTCGTTTTACTGATCAT
TATAAC
>Chimp|ENSPTRG00000001657|ENSPTRT00000003006
---------------------------------ATGAATGAAAATAAAGATACTGATTCA
AAGAAAAGTGAAGAATACGAAGATGACTTTGAAAAGGACCTGGAGTGGTTAATTAATGAA
AATGAAAAAAGTGATGCCAGCATAATAGAGATGGCTTGTGAGAAGGAAGAGAAT---ATT
AACCAAGACTTAAAAGAGAATGAGACAGTAATGGAGCACACCAAACGACAT---------
---TCTGATCCTGACAAATCTTTGCAGGATGAGGTCTCACCAAGAAGAAATGACATCATT
TCTGTACCAGGTATTCAACCTTTGGATCCCATATCAGATTCAGATAGTGAAAACTCTTTC
CAGGAATCCAAACTAGAAAGCCAGAAAGACTTGGAGGAGGAAGAGGATGAGGAA------
---------GTAAGGAGATATATTATGGAGAAAATTGTACAAGCTAACAAGCTTCTACAG
AATCAAGAACCGGTGAATGATAAAAGGGAGCGAAAACTTAAGTTCAAGGACCAGTTAGTT
GATTTGGAAGTTCCTCCA---CTAGAAGACACTACTACTTCTAAAAATTATTTTGAAAAC
GAAAGGAATATGTTTGGGAAACTGTCACAATTATGTATTTCCAATGATTTTGGACAAGAA
GATGTACTCCTGTCACTTACTAATGGAAGCTGTGAAGAAAAC---AAGGATAGGACAATA
CTGGTAGAGAGAGATGGAAAATTTGAACTTCTGAATTTACAAGACATTGCCAGTCAGGGG
TTTTTGCCTCCCATTAATAATGCAAATAGTACAGAAAATGACCCTCAGCAGTTGTTACCC
AGATCTTCCAACTCCTCTGTCAGT---------GGCACCAAGAAAGAAGATTCTACAGCA
AAGATTCATGCTGTCACTCACTCATCAACAGGAGAGCCGCTGGCTTATATCGCTCAGCCA
CCACTCAACCGCAAGACTTGTCCAAGCTCTGCTGTCAACTCAGATCGAAGTAAAGGGAAT
GGGAAATCTAATCACAGGACACAGTCTGCACATATCTCACCAGTGACTTCAACATACTGT
CTTTCCCCTCGACAGAAAGAACTACAAAAACAACTAGAACAAAAGAGAGAAAAACTGAAA
AGAGAG---------GAAGAGCGACGAAAAATAGAAGAAGAGAAAGAAAAAAAGAGAGAG
---------AATGACATAGTATTTAAAGCGTGGTTGCAAAAGAAAAGAGAGCAGGTCTTA
GAAATGAGGAGAATTCAGCGAGCAAAGGAAATTGAAGACATGAACAGTAGA---GAAAAC
AGAGATCCACAACAAGCTTTTCGATTATGGCTTAAAAAAAAGCACGAAGAGCAGATGAAA
GAAAGACAGACAGAAGAACTAAGAAAGCAAGAGGAATGTTTATTCTTCCTTAAAGGAACA
GAAGGCCGGGAAAGGGCCTTTAAACAATGGTTAAGAAGGAAACGGATAGAAAAAATGGCA
GAGCAACAAGCTGTCAGAGAGAGAACTAGACAGCTCCGACTAGAAGCTAAGCGTTCTAAA
CAGTTACAGCACCACCTATAT---ATGTCAGAAGCCAAACCTTTTCGTTTTACTGATCAT
TATAAC
>Cow|ENSBTAG00000020264|ENSBTAT00000027004
---------------------------------ATGAATGAAAATAAAGATACTGATTCA
AAAGACAGTGGAGAATATGAAGATGACTTTGAAAAGGACCTGGAGTGGTTGATTAATGAA
AAAGAAAAAAGCGGTGCCAGCATAATGGAGATGGCTTGTGGGAATGAAGAGAAT---ATT
AACCAAGACTTAAAAGAGAATGAAACAGAAATAGAACACACCAAGCAGCTT---------
---TCTGATCCTGATAAATCTTTGAAGGATGAGGTTTCACTGAGAAGAAATGACTTTATT
TCTGTACCAAGTATTCAACCTTTGGACCCCATATCAGATTCAGATAGTGAAAACTCTTTG
CAAGAATCCAAACTAGAAAGCCATCAAGACCTGGAGGAGGAAGAGGATGAGGAA------
---------TTAAGGAGATATATTATGGAGAAAATTATACAAGCCAACAGACTTCTACAA
AATCAAGAACCAGTGAATGATAAAAGGGAACGCAAACTTAAATTCAAGGACAAATTAGTT
GATTTAGAAGTTCCTCCT---CTGGAAGACAGTGATACTTACAAAAATTATTTTGCAAAT
GAAAGTAATGTGTCTGGAAAACTGTCACAGTTATGTATTTCCAATGAATTTAGACAAGAA
AATGTGATCCTGTCACTTACTGATGGAAATTGTGAAGAAAAC---AAGGATAGGAAAATC
CTAATGGAGAGAGATGGAAAGTTTGAACTTGTGAATTTACAAGACATTAAGAGTCAGGGG
GTTTTGCCTCCCATTAATAATGCTAATAGTACAGAAGGTGAACCTCAGCAGTTGTCACCC
AGATCTCCCAATTCGTCTGTCAGT---------GGAGTCAAGAAAGAAGAGCCAGTAGCC
AAAGTACATGCTCTTGCTCCCTCATCAACAGAAGAGCCACTGACTTACATCCCTCAGCCA
CCACCCAACCCCAAGACTTACCCAAGCTCTGCTGTCAACTCAGATCGAAGTAAGGGGAAC
GGAAAATCTAACCAGAGGACCCAGTCTGCAGATGTGTCTCCAGCGACCTCAACATTCTGT
CTCTCTCCTCGACAGAAAGAACTGAAAAAACGACTAGAACAAAAGAGAGAAAAGCTGAAG
AAAGAG---------GAAGATCAAAAGAAAATAGAAGAAGAAAAAGAAAAGAAAAAAGAA
---------AACGACATGGTATTTAAAGCATGGTTGCAAAAGAAGAGAGAGCAGGTCCTA
GAAATGAGGAGAATTCAGCGAGCAAAGCAGATTGAAGACATGAACAGTAGA---------
------------------------------------------------------------
------------------------------------------------------------
------------------------------------------------------------
------------------------------------------------------------
------------------------------------------------------------
------
>Dog|ENSCAFG00000015239|ENSCAFT00000024185
---------------------------------ATGGATGAAAATAAAGATATGGACTCA
AAAGAAAGTGGAGAATATGAAGACGACTTTGAAAAGGACTTAGAATGGCTAATTAATGAA
AAAGAAAAAAGTGGTGCCAGTATAATAGAGATGGCTTGTGAGAATGAAGAGAAT---ATT
AACCAAGAATTAAAAGACAATGAAACAGAAATAGAAGACACCGAACAACAT---------
---TCTGATCCTGACAAATCTTTGAAGGATGAGCTTTCACCAAGAAGAAATGACTTCATT
TCTGTACCAAGTATTCAACCTTTGGATCCCATATCAGATTCAGATAGTGAAAACTCTTTC
CAGGAATCCAAAGTGGAAAACCAGAGAGACCTGGAAGAGGAAGAGGATGAGGAA------
---------GTAAGGAGATATATTATGGAGAAAATTATTCAAGCCAATAAGATTCTACAA
AATCAAGAACCTGTGAATGATAAAAGGGAGCGAAAACTTAAGTTCAAAGACAAACTAGTT
GATCTGGAAGTTCCTCCA---CTGGAAGACACTGATACTCACAAAAATTATCTTGAAAAT
GAAAGTAGTATGTCAGGAAAACTGTCACAATTATGTATTTCCAATGAATTTGGACAAGAA
AATGTACTCCTGTCACTGACTGATGGAAATTATGAAGAAAAC---AGGGATAGGAAAATA
CTAGTAGAAAGAGATGGAAAGTTTGAACTTCTGAATTTACAAGACATTGAGAGTCAGGGG
TTTTTGCCTCCCATTAAT---GCGAATAGCACAGAAAATGAACCTCACCAGTTGTCACCC
AGATCTTCTAACTCAAATGTTAAT---------AGTGTCAAGAAAGAAGAGCCTGTAGCA
AAGATTCATGCTATTGCTCACTCATCAATAGAAGAACCACTGGCTTTTATCCCTCAGCCA
CCACCCAACCCCAAGACTCGTCCAAGCTCTGCTGCCAACTCAGATCGAAGTAAGGGGAAT
GGGAAATCTAATCACAGGATACAGTCTGCAAATATATCTCCAGTGACCTCAACATACTGT
CTTTCCCCTCGACAGAAAGAACTGCAAAAACGGCTAGAACAAAAAAGAGAAAAGCTAAAG
AGAGAG---------GAAGAACAACGAAAAATAGAAGAAGAGAAAGAAAAGAAAAAAGAG
---------AATGACATGGTATTTAAAGCATGGTTGCAAAAGAAAAGAGAGCAGGTCCTA
GAAATGAGGAGAATTCAGCGAGCAAAGCAAATTGAAGATATGAATAGTAGACAGGAAAAC
AGAGATCCACAACAAGCTTTTCGATTATGGCTTAAAAAAAAGCATGAAGAGCAGTTGAAA
GAAAGAAAGACAGAAGAACTACGAAAGCAAGAGGAATGCTTATTCTTCCTTAAAGGAACA
GAGGGCCGTGAGCGGGCCTTCAAACAATGGCTACGAAGGAAACGGATCGAAAAACTAGCA
GAACAACAAGCTGTCAGAGAAAGAACTAGACAGCTCAGACTAGAAGCAAAGCATTCTAAA
CAACTGCAGAGCCACCTATAC---ATGTCAGAAGCCAAATCTTTTCGTTTTACTGATCAT
TACAAC
>Elephant|ENSLAFG00000000540|ENSLAFT00000000540
---------------------------------ATGAATGGAAATGAATGTATTGATTCA
AAAGAAAGTGGAGAATATGAAGATGACTTTGAAAAGGATCTGGAGTGGTTAATTAATGAA
AAAGAAAAAAACAATGTCAACATGATAGAGATGGCTTCTGGGAAAGAAGAAATC---ATT
AACCATGCATTAAAAGAGAAAGAAGCAGAAATAGAATGCACCAAGCAGCTT---------
---TCTGATCCTGACAGATCTTTGAAGGATGAAGTTTCACCAAGAAGAAATGACTTCATT
TCTGTACCAAGTATTCAAACTTCAGATCCCATGTCAGATTCAGATAGTGAAAACTCTTTC
CAGGAATCCAAAATGGAAAGCCAGAAAGACCTGGAGGAAGAAGAGGATGAGGAA------
---------GTAAGGCGATATATTATGGAGAAGATTATACAAGCCAACAGACTTCTACAG
AATCAAGAACCTGTGGATGATAAAAGGGAGCGAAAACTTAAGTTCAAGGACAAATTAGTT
GATCTAGAAGTTCCTCCA---CTGGAAGACAATGATACTTACAAAAATTGCTTTGAAAAT
GAAAGTAAGATGTCTGGAAAACTGTCACAGTTATATATTTCCAATGAAATTAGGCAAGAA
GATATGCTCCTATCACTTAATGATGGAAGTTGTGAAGAAAAC---AAGGATAGAAAGATA
CTAGTAGAGAGAGATGGAAAGTTCGAACTTCTGAATTTACAAGACATTGAGAGCCAGGGC
TTTTTGCCACCCATTAATAATGGTAATAATACAGAAAATGAACCTCAGGAATTATCACCC
AGATCTCCCAACTCATCTGTCAGC---------GGTGTTAAGAAAGAAGAGCCTGTAGCA
AAGATTCATGCTATTGCTCACTCATCAATAGGAGAGCCACTGGCTTATATCCCTCAGCCA
CCAGCCAATCCCAAGACTCGTCCAAACTCTGCTGCCAGCTCAGATAGAAGTAAAGGGAAT
GGGAAATCTAATTATAGGACCCACTCTACAAATATATCTCCAGTTACCTCAACATATTGT
CTTTCCCCTCGACAGAAAGAACTGCAAAAACAGCTAGAACAAAGGAGAGAGAAGCTAAAG
AGAGAG---------GAAGAACAACGGAGAATAGAAGAAGAGAAAGAAAAGAAAAGAGAG
---------AATGACATAGTGTTTAAAGCATGGTTACAAAAGAAACGAGAGCAGGTTCTA
GAAATGAGGAGAATTCAGCGAGCAAAGGAAATGGAAGACGTGAACAGTAGACAGGAAAAC
AGAGATCCACATCAAGCTTTTCGGTTATGGCTTAAGAAAAAGCATGAAGAGCAGATGAAA
GAAAGAAAGACAGAAGAACTAAGAAGGCAAGAAGAATGCTTATTCTTCCTTAAAGGAACA
GAAGGCCGTGAAAGGGCCTTTAAACAATGGCTAAGAAGGAAACGCATAGAGAAACTAGCA
GAGCAACAAGCTGTCAAAGAGAGAAGCAGGCAGCTCCGACTAGAAGCCAAGCGTTCTAAA
CAGTTACAGAGCCACCTGTATAGTATGTCAGAAGCCAGATCTTTTCGTTTTAGTGATCAT
TACAAC
>Bowhead|bmy_03699T0
---------------------------------ATGGATGAAAATAAAGAAACTGATTCA
AAAGATAGTGGAGAATATGAAGATGACTTTGAAAAGGACCTGGAATGGTTGATAAATGAA
AAAGAAAAAAGTGGTGCCAGCATAATAGAGATGGCTTGTGGGAATGAAGAGAAT---ATT
AACCAAGGCTTAGAAGAGAATGAAACAGAAATAGAACATACCAAGCAGCTT---------
---TCTGATCCTGACAAATCTTTCACGGATGCGGTTTCATCAAGAAGAAATGACGTCATT
TCTGTACCAAGTATTCAACCTTCGGATCCCATATCAGATTCAGACAGTGAAAACTCTTTA
CAGGAATCCAAACTAGAAAGCCAGCAAGACCTGGAGGAGGAAGAGGATGAGGAA------
---------GTAAGGAGATATATTATGGAGAAAATTATACAAGCCAACAAGCTTCTACAA
AATCAAGAACCCGTGAATGATAAAAGGGAACGAAAACTGAAATTCAAGGACAAATTAGTT
GATTTGGAAGTTCCTCCT---CTGGAAGACACTGACACTTACAAAAATTATCTTGAAAAT
GAAAGTAATGTGTCTGGAAAACTGTCTCAGTTATGTATTTCCAATGAATTTGGACAAGAA
AATGTGCTCCTGTCACTTACTGATGGAAATTCTGAAGAAAAC---AAGGATAGGAAAATA
CTAGTAGAGAGAGATGGGAAGTTTGAACTTCTGAATTTACAAGACATTGAGAGTCAGGGG
TTTTTGCCCCCYGTTAATAATGCTAATTATACAGAAAATGAACCTCAGCAGTTGTCACCC
ATATCTCCCAACCTATCTGTCAGT---------GGAGTCAAGAAAGAAGAGCCAATAGCA
ACAATTCATGCTGTAGCTCACTCATCAACAGAAGAGCAACTGGCTTACATCCCTCAGCCA
CCACCCAACCCCAAGACTCATCCAGGTTCTGCTGCCAACTCAGATCGAAGTAAGGGGAAT
GGAAAATCTAATCATAGGACACGGTCTGCAGATGTATCTCCAGTGACCTCAACATACTGT
CTCTCTCCTCGACAGAAAGAACTGCAAAAACGACTAGAACGAAAGAGAGAAAAGCTAAAG
AGAGAG---------GAAGAACAAAGGAAAATAGAAGAAGAGAAAGAAAAGAAAAAAGAG
---------AATGACTTGGTGTTTAAAGCATGGTTGCAAAAGAAGAGAGAGCAGGTCCTA
GAAATGAGGAGAATTCAGCGAGCAAAGCAAATTGAAGACATGAACAGTAGAGTAAGTAAA
ACTTCTCTG---------------------------------------------------
------------------------------------------------------------
------------------------------------------------------------
------------------------------------------------------------
------------------------------------------------------------
------
>Minke|BACU004254
---------------------------------ATGGATGAAAATAAAGAAACTGATTCA
AAAGATAGCGGAGAATATGAAGATGACTTTGAAAAGGACCTGGAATGGTTGATTAATGGA
AAAGACAAAAGTAGTGCCAGCATAATAGAGATGGCTTGTGGGAATGAAGAGAAT---ATT
AACCAAGGCTTAAAAGAGAATGAAACAGAAATAGAACATACCAAGCAGCTT---------
---TCTGATCCTGACAAATCTTTCAAGGATGAGGTTTCATCAAGAAGAAATGATGTCATT
TCTGTACCAAGTATTCAACCTTCGGATCCCATATCAGATTCAGACAGTGAAAACTCTTCA
CAGGAATCCAAACTAGAAAGCCAGCAAGACCTGGAGGAGGAAGAGGATGAGGAA------
---------GTAAGGAGGTATATTATGGAGAAAATTATACAAGCCAACAAGCTTCTACAA
AATCAAGAACCCGTGAATGATAAAAGGGAACGAAAACTTAAATTCAAGGACAAATTAGTT
GATTTGGAAGTTCCTCCT---CTGGAAGACACTGATACTTACAAAAATTATCTTGAAAAT
GAAAGTAATGTGTCTGGAAAACTGTCTCAGTTATGTATTTCCAATGAATTTGGACAAGAA
GATGTGCTCCTGTCACTTACTGATGGAAATTCTGAAGAAAAC---AAGGATAGGAAAATA
CTAGTAGAGAGAGATGGAAAGTTTGAACTTCTGAATTTACAAGACATTGAGAGTCAGGGG
TTTTTGCCCCCCATTAATAACGCTAATTATACAGAAAATGAACCTCAGCAGTTGTCACCC
ATATCTCCCAGTTTATCTGTCAGT---------GGAGTCAAGAAAGAAGAGCCAATAGCA
ACAATTCATGCTCTAGCTCACTCATCAACAGAAGAGCAACTGGCTTATATCCCTCAGCCA
CCAGCCAACCCCAACACTCATCCAGGTTCTGCTGCCAACTCAGATCGAAGTAAGGGGAAT
GGAAAATCTAATCATAGGACACGGTCTGCAGATGTATCTCCAGTGACCTCAACATACCGT
CTCTCTGCTCGACAGAAAGAACTGCAAAAACGACTAGAACAAAAGAGAGAAAAGCTAAAG
AGAGAG---------GAAGAACAAAGGAAAATAGAAGAAGAGAAAGAAAAGAAAAAAGAG
---------AATGACATGGTGTTTAAAGCATGGTTGCAAAAGAAGAGAGAGCAGGTCCTA
GAAATGAGGAGAATTCAGCGAGCAAAGCAAATTGAAGACATGAACAGTAGACAGGAAAAG
AGAGATCCACAGCAAGCTTTTCGATTATGGCTTAAAAAAAAGCACGAAGAACAGTTGAAA
GAAAGAAAGACAGAAGAACTGCGAAAGCAAGAGGAATGCTTATTCTTCCTTAAAGGAACA
GAAGGCCGTGAAAGGGCCTTTAAACAATGGCTAAGAAGGAAACGGATAGAAAAACTAGCA
GAGCAACAAGCTGTCAAAGAAAGAACTAGGCAGCTCCGACTGGAAGCAAAGTGTTCTAAA
CAGTTACAGTACCACCTATATAATATGTCAGAAGCCAGATCTTTTCGTTTTACTGATCAT
TACAGC
