# Supplementary material for: Insights into the Evolution of Longevity from the Bowhead Whale Genome
Source: Cell Rep. 2015 Jan 6;10(1):112–22. doi: 10.1016/j.celrep.2014.12.008 (PMC4536333; doi:10.1016/j.celrep.2014.12.008)
Supplement: Supplemental Folder 2. Species Used in the Analysis of Selective Pressure Variation, Single-Gene Orthologous Families Tested, Likelihood Ratio Tests, MAKER Parameters, and Full Assembly and Read Usage Data, Related to Experimental Procedures [file mmc3.zip › Tested SGOs/reciprocal_group_3200.2.fas]

>Gibbon|ENSNLEG00000017498|ENSNLET00000022317
---------------ATGCTG---GGGAGCACAGCTGTAATGCTGCTG---TTGCTGCTG
CCC------TGGACAGCTCAGGGCAGGGCTGTGCCTGGGGGCAGCAGCCCTGCCTGGGCT
CAGTGCCAGCAGCTTTCACAGAAGCTCTGCACACTGGCCTGGAGTGCACATCCACTAGTG
GGACACATGGATCTA---AGAGAA------GAGGGAGATGAAGAGACCACA---AATGAT
GTTCCCCATATCCAGTGTGGAGATGGCTGTGACCCCCAAGGACTCAGGGACAACAGTCAG
TTCTGCTTGCAAAGGATCCACCAGGGTCTGATTTTTTACGAGAAGCTGCTAGGATCGGAT
ATTTTCACAGGGGAGCCTTCTCTGCTCCCTGATAGCCCTGTGGGTCAGCTTCATGCCTCC
CTACTGGGCCTCAGCCAACTCCTGCAGCCTGAGGGTCACCATTGGGAGACTCAGCAGATT
CCAAGCCTCAGTCCCAGCCAGCCATGGCAGCGCCTCCTTCTCCGCTTCAAAATCCTTCGC
AGCCTCCAGGCCTTTGTGGCTGTAGCTGCCCGGGTCTTTGCCCATGGAGCAGCAACCCTG
AGT------------------CCC
>Gorilla|ENSGGOG00000001663|ENSGGOT00000001671
GAAGAAGGCAAAAAGATGCTG---GGGAGCAGAGCTGTAATGCTGCTG---TTGCTGCTG
CCC------TGGACATCTCAGGGCAGAGCTGTGCCTGGGGGCAGCAGCCCTGCCTGGGCT
CAGTGCCAGCAGCTTTCACAGAAGCTCTGCACACTGGCCTGGAGTGCACATCCACTAGTG
GGACACATGGAGCTA---AGAGAA------GAGGAAGATGAAGAGACTACA---AATGAT
GTTCCCCGTATCCAGTGTGGAGATGGCTGTGACCCCCAAGGACTCAGGGACAACAGTCAG
TTCTGCTTGCAAAGGATCCACCAGGGTCTGATTTTTTATGAGAAGCTGCTAGGATCGGAT
ATTTTCACAGGGGAGCCTTCTCTGCTCCCTGATAGCCCTGTGGGCCAGCTTCATGCCTCC
CTACTGGGCCTCAGCCAACTCCTGCAGCCTGAGGGTCACCACTGGGAGACTCAGCAGATT
CCAAGCCTCAGTCCCAGCCAGCCATGGCAGCGTCTCCTTCTCCGCTTCAAAATCCTTCGC
AGCCTCCAGGCCTTTGTGGCTGTAGCCGCCCGGGTCTTTGCCCATGGAGCAGCAACCCTG
AGT------------------CCC
>Guinea_Pig|ENSCPOG00000014926|ENSCPOT00000015072
---------------ATGCTG---GGAAGCACAGCTGTGATGCTGCTA---CTGCTGCTC
CCC------TGGACTGCACAGACCCGGGCAGTCTCTGGGAGCAGCAACCCATCCTGGACC
CAGTGCCAGCAGCTGTCACAGAAGCTCTGCACCCTGGCTTGGAGTGCACATCCATCAGTA
GGACATGTGGAGCCACCAAGAGAA------GAGGCAGATGAAGAGACTACA---GATTAT
GTCCCCCATATCCTATGTGGGGATGGCTGTGATCCACAAGGACTCAAGGACAACAGTCAG
TTCTGTTTGCAGAGGATCTACCAGGGTCTGGTTTTCTACCAGAACCTGCTGGGCTCAGAC
ATTTTCACAGGGGAGCCTCCACTATTCCCTGATGGGCCTGTCAGCCAGCTTCACGCCTCC
CTGCTGGGGCTCAGCCAACTGCTGCAGCCTGAGGTTCACCAGTGGGAG---CCTCAGATT
CCCAGCCTCAGTCCCAACCAGCCATGGCAGCGCCTTCTTCTGAGAATCAAGATCCTTCGC
AGCTTCCAGGCCTTTGTGGCTGTAGCTGCCCGAGTCTTTGGCCATGGAGCAGCAACCCTG
ACC------------------CCT
>Horse|ENSECAG00000022310|ENSECAT00000023772
---------------ATGCTG---GGGAGCAGAGCTGTGTTGCTGCTG---CTGCTGCTC
CTGTGGCCCCGGACTGCTCAGGCCCGGGCTGTGCCTGGAGGCAGTAGCCCTGCCTGGGCT
CAGTGCCAGCAGCTCTCACAGAAGCTCTGTACGCTGGCCTGGAGTGCACATCCACCAATG
GGACATGTGGATCTACCAAGAGAA------GAGGGAGATGCTGAGACTACA---AATGAT
GTCCCCCATATCCAGTGCGAGGATGGCTGTGATCCTGAAGGACTCAGGGACAACAGTCAG
CCCTGCTTGCAAAGGATCCACCAGGGCCTGGTTTTTTACGAGAAGCTGCTGGGCTCAGAC
ATTTTCACAGGGGAGCCTTCTCTACTCCCCAATGGCCCTGTGGACCAGCTTCACGCCTCC
CTCCTGGGCCTCAGGCAACTCTTGCAGCCTGAGGGTCACCACTGGGAGACTGAGCAGATT
CCAAGCCCCAGTCCCAGCCAGCCGTGGCAGCGCCTCCTTCTCCGCCCCAAGATCCTTCGC
AGCCTCCAGGCCTTTGTGGCTGTAGCTGCCCGGGTCTTTGCCCATGGAGCAGCAACCCTG
ACC------------------CCT
>Mouse|ENSMUSG00000025383|ENSMUST00000026449
---------------ATGCTG---GATTGCAGAGCAGTAATAATGCTA---TGGCTGTTG
CCC------TGGGTCACTCAGGGCCTGGCTGTGCCTAGGAGTAGCAGTCCTGACTGGGCT
CAGTGCCAGCAGCTCTCTCGGAATCTCTGCATGCTAGCCTGGAACGCACATGCACCAGCG
GGACATATGAATCTACTAAGAGAA------GAAGAGGATGAAGAGACTAAA---AATAAT
GTGCCCCGTATCCAGTGTGAAGATGGTTGTGACCCACAAGGACTCAAGGACAACAGCCAG
TTCTGCTTGCAAAGGATCCGCCAAGGTCTGGCTTTTTATAAGCACCTGCTTGACTCTGAC
ATCTTCAAAGGGGAGCCTGCTCTACTCCCTGATAGCCCCATGGAGCAACTTCACACCTCC
CTACTAGGACTCAGCCAACTCCTCCAGCCAGAGGATCACCCCCGGGAGACCCAACAGATG
CCCAGCCTGAGTTCTAGTCAGCAGTGGCAGCGCCCCCTTCTCCGTTCCAAGATCCTTCGA
AGCCTCCAGGCCTTTTTGGCCATAGCTGCCCGGGTCTTTGCCCACGGAGCAGCAACTCTG
ACTGAGCCCTTAGTGCCAACAGCT
>Orangutan|ENSPPYG00000004657|ENSPPYT00000005515
---------------ATGCTG---GGGAGCAGAGCTGTAATGCTGCTG---TTGCTGCTG
TCC------TGGACAGCTCAGGGCAGAGCTGTGCCTGGGGGCGGCAGCCCTGCCTGGGCT
CAGTGCCAGCAGCTTTCACAGAAGCTCTGCACACTGGCCTGGAGTGCACATCCACTAGTG
GGACACATGGATCTA---AGAGAA------GAGGGAGATGAAGAGACTACA---AATGAT
GTTCCCCATATCCAGTGTGGAGATGGCTGTGACCCCCAAGGACTCAGGGACAACAGTCAG
TTCTGCTTGCAAAGGATCCACCAGGGTCTGATTTTTTACGAGAAGCTGCTAGGATCGGAT
ATTTTCACAGGGGAGCCTTCTCTGCTCCCTGATAGCCCTGTGGGCCAGCTTCATGCCTCC
CTATTGGGCCTCAGCCAACTCCTGCAGCCTGAGGGTCACCACTGGGAGACTCAGCAGATT
CCAAGCCTCAGTCCCAGCCAGCCATGGCAGCGCCTCCTTCTCCGCTTCAAAATCCTTCGC
AGCCTCCAGGCCTTTGTGGCTGTAGCCGCCCGGGTCTTTGCCCATGGAGCAGCAACCCTG
AGT------------------CCC
>Platypus|ENSOANG00000012738|ENSOANT00000020160
---------------ATGACC---GGGCTCAGACTGCTGGTGCTGGTCCTGCTCCTCCAA
CCA------------GCTGAGAACCGGGCTGTGCCTGGTAGGGCCAGCCTGGCCTGGGGA
CAATGCCAGCAGCTGGCCCAAAGCATCACCACACTGGCCTGGGGCATCAGGCCGCTCGGC
GAGCACATGGAAATGCCGAGAGAG------GAGGGAGAGAGGAAGGCGGAG---GACCCC
ACGCCCCAGATCCAGTGCAGCGACCGCTGCGACCCCGACGGACTGGGCTCCGACGGAGAG
CTCTGCCTGCGGCGGCTGCAGGAGGCGCTCACCTTCTACGGGCACCTGCTGGGCTCCGAT
CTCTTCAGTGGGCAGCCCCAG---------CCCGGCCCCGTGGGTCAGCTCCGGTCCGAC
CTGCTGGACCTTGGCCGGCTCCTGCAGCAGCCCCTGCATAGTGGTTGCGCTAGCATCCGG
CCCCGCACCCGGCCGGCGGCCCAGAGACGAAGGAGCGCTTGCCAGAGT------------
------------------------------------------------------------
------------------------
>Rabbit|ENSOCUG00000007233|ENSOCUT00000007231
---------------ATGCTG---GGGCTCAAAGCTGGGTTGCTGCTG---TTGCTGCTG
CTC------TGGACTGCTCAGGGCCGGGCTGTGCCTGGGGACAGCAGCCCCGCCTGGACT
CAGTGCCAGCAGCTCTCCCAGAAGCTCTGCACACTGGCCTGGAGTGCACATCCCCAGATG
GGACCCATGGAGCTACTAAGAGAA------GAGGGAGATGAAGAGACTACCAGTGACGAT
GTCCCCCATATCCAGTGTGAAGATGGCTGTGACCCCCAGGGACTAAGGGACAACACTCAG
TTCTGCCTGCAGAGGATCCGCCAGGGTTTGTTTTTTTACGAGAAGCTGTTGGGCTCAGAC
ATTTTCACAGGGGAGCCGGCTCTCCTCCCTGACGGCCCTGTGGGTCAGCTTCACGCCTCT
CTCCTGGGCCTCAGCCAACTCCTGCAGCCCGAGGGTCACCACCGGGAGACTCCGCAGACC
CCGAGCCTCCATCCCAGCCAGCCATGGCAGCGCCGCCTCCTCCGCTTCAAGATCCTTCGC
AGCCTCCAGGCCTTTTTGGCCGTGGCTGCCCGAGTCTTTGCCCATGGAGCGGCAACTCTG
AGC------------------CCC
>Rat|ENSRNOG00000003254|ENSRNOT00000004363
---------------ATGCTG---GATTGCAGAGCAATAATACTCCTG---TGGCTGTTG
CCC------TGGGCCACTCAGGGGCTGGCTGTGCCTAGGAGTAGCAGTCCTGACTGGGCT
CAGTGCCAGCAGCTCTCCCGGAATCTCTGCACACTAGCCTGGAGTGCACACACACCAGTG
GGACAAATGGATCTACTAAGAGAA------GAAGGGGAAGAAGAGACTAAA---AGTGAC
GTGCCCCGTATCCAGTGTGGTGATGGTTGTGATCCCCAAGGTCTCAAGGACAACAGCCAG
TTCTGTTTGCAAAGGATCCGCCAAGGTCTGGTGTTTTATAAGCACCTGCTGGACTCGGAC
ATCTTCACAGGGGAGCCTTCTCTACTCCCGGATAGCCCTGTGGACCAGCTTCATACCTCC
CTACTGGGCCTCAGCCAGCTCCTCCAGCCAGAGGATCACCACTGGGAGACTCAACAGATG
CCTCGCCTGAGTCCCAGCCAGCAGTGGCAGCGTTCTCTTCTCCGTTCCAAGATCCTTCGC
AGCCTCCAAGCCTTTCTGGCCATAGCTGCCCGGGTCTTTGCCCACGGAGCAGCAACTCTG
ACTGAGCCCTTAGTGCCAACGGCT
>Macaque|ENSMMUG00000031831|ENSMMUT00000046362
---------------ATGCTG---GGGAGCAGAGCTGTAATGCTGCTG---TTGCTGCTG
TCC------TGGACAGCTCAGGGCAGGGCTGTGCCTGGGGGCAGCAGCCCTGCCTGGGCT
CAGTGCCAGCAGCTTTCACAGAAGCTCTGCACACTGGCCTGGAGTGCACATCCACTAGTG
GGACACATGGATCTA---AGAGAA------GAGGGAGATGAAGAGACTACA---AATGAT
GTTCCCCATATCCAGTGTGGAGATGGCTGTGACCCCCAAGGACTCAGGGACAACAGTCAG
TTCTGCTTGCAAAGGATTCGCCAGGGTCTGATTTTTTACGAGAAGCTACTGGGATCGGAT
ATTTTCACAGGGGAGCCTTCTCTGCTGCCTGATAGCCCTGTGGGCCAGCTTCATGCCTCC
CTACTGGGCCTCAGCCAACTCCTGCAGCCTGAGGGTCACCACTGGGAGACTCAGCAGATT
CCAAGCCCCAGTCCCAGCCAGCCATGGCAGCGCCTCCTTCTCCGCTTCAAAATCCTTCGC
AGCCTCCAGGCCTTTGTGGCTGTAGCTGCCCGGGTCTTTGCCCATGGAGCAGCAACCCTG
AGC------------------CCC
>Marmoset|ENSCJAG00000011123|ENSCJAT00000021700
---------------ATGCTG---GGGAGCAGAGCTGTAATGCTGCTG---TTGCTGCTG
CCC------TGGACAGCTCAGGGCAGGGCTGTGCCTGGGGGCAGCAGCCCTGCCTGGACT
CAGTGCCAGCAGCTCTCACAGAAGCTCTGCATGCTGGCCTGGAGTGCACATCCACTAGTG
GGACACATGCATCTA---AGAGAA------GAGGGAGATGAAGAGACTACA---AATGAT
GTTCCCCATATCCAGTGTGGAGATGGCTGTGATCCCCAAGGACTCAGGGACAACAGTCAG
TTCTGCTTGCAAAGGATCCACCAGGGTCTGATTTTTTATGAGAAGCTGCTAGGATCGGAT
ATTTTCACAGGGGAGCCTTCTCTGCTCCCTGATAGCCCTGTGGGCCAGCTTCATGCCTCC
CTACTGGGCCTCAGCCAACTCCTGCAGCCTGAGGGTCACCATTGGGAGACTCAGCAGATT
CCAAGCCCCGGTCCCAGCCAGCCATGGCAGCGCCTCCTTCTCCGCTTCAAAATCCTTCGC
AGCCTCCAGGCCTTTGTGGCTGTAGCTGCCCGGGTCTTTGCCCATGGAGCGGCAACCCTG
AGT------------------CCC
>Microbat|ENSMLUG00000006778|ENSMLUT00000006770
---------------ATGCTG---GGGAGCAGAGCTGTGATGCTGCTG---CTGCTGCTG
ACGACATGCTGGACCGCTCAGGGCCGGGCCGTGCCTAAAGGCAGCAGCCCTGCCTGGGCT
CGGTGCCAGCAGCTCTCACAGAGACTGTGCACACTGGCCTGGAGGGCGCACCCGCCAACG
GGACATGTGGATCTACCAAGAGAAGTAGGAGAAGAGGAAGATGAGACGACA---AATGAT
GTTCCCCACATCCAGTGTGAGGACGGCTGTGACCCCCAAGGACTCCGGGACAACAGCCAG
TCTTGCTTGCAAAGGATCCACCAGGGCCTGGTTTTCTACGAGAAGCTGCTGGGCTCAGAC
ATTTTCACAGGGGAGCCTTCCCTGCTCCCCGATGGCCCTGTGAGCCAGCTTCATGCCTCT
CTGCTGGGTCTCAGGCAACTCTTGCAGACTGAGGGGCACCATTGGGCGACTGAGCAGACT
CCAAGCCTCAGTCCCAGCCAACCATGGCAGCGGCTCCTTCTCCGCCCTAAGATCCTTCGC
AGCCTTCAGGCCTTTGTGGCTGTGGCTGCCCGGGTCTTTGCCCATGGAGCAGCAACCCTG
AGC------------------CCC
>Human|ENSG00000110944|ENST00000228534
---------------ATGCTG---GGGAGCAGAGCTGTAATGCTGCTG---TTGCTGCTG
CCC------TGGACAGCTCAGGGCAGAGCTGTGCCTGGGGGCAGCAGCCCTGCCTGGACT
CAGTGCCAGCAGCTTTCACAGAAGCTCTGCACACTGGCCTGGAGTGCACATCCACTAGTG
GGACACATGGATCTA---AGAGAA------GAGGGAGATGAAGAGACTACA---AATGAT
GTTCCCCATATCCAGTGTGGAGATGGCTGTGACCCCCAAGGACTCAGGGACAACAGTCAG
TTCTGCTTGCAAAGGATCCACCAGGGTCTGATTTTTTATGAGAAGCTGCTAGGATCGGAT
ATTTTCACAGGGGAGCCTTCTCTGCTCCCTGATAGCCCTGTGGGCCAGCTTCATGCCTCC
CTACTGGGCCTCAGCCAACTCCTGCAGCCTGAGGGTCACCACTGGGAGACTCAGCAGATT
CCAAGCCTCAGTCCCAGCCAGCCATGGCAGCGTCTCCTTCTCCGCTTCAAAATCCTTCGC
AGCCTCCAGGCCTTTGTGGCTGTAGCCGCCCGGGTCTTTGCCCATGGAGCAGCAACCCTG
AGT------------------CCC
>Orca|XP_004274192.1
---------------ATGCTG---GGGAGCAGAGCTGTG------CTG---CTG---CTG
CTTCTGCCCTGGATTGCTTGGGGCCGGGCTGCGCCTCAGGGCAGCAGCCCTGCTTGGGTT
CGGGGCCAGCAGCTCTCACAGCAGCTCTGCATGCTGGCCTGGAGTGCACATCAACCAATG
GGACATGTGGATCTACCAAGAGAA------GAA---GATGATGAGACTACA---AATCAT
GTCCCCCATATCCAGTGTGAGGATGGCTGTGATCCACAAGGACTCAGGGACAACAGTCAG
TCCTGCTTGCAAAGGATCCACCAAGGCTTGGTTTTTTACGAGAAGCTGCTGGGCTCAGAT
ATTTTCACAGGGGAGCCTTCGCTACTCCCCGATGGCCCTGTGGGCCAGCTTCATGCCTCC
CTACTGGGCCTCAGGGAACTCTTGCAGCCCGAGGGTCACCACTGGGAGATTGAGCAGACT
CCAAGCCCCAGTCCCAGCCAGCCGTGGCAGCGCCTCCTTCTCCGCCTCAAGATCCTTCGC
AGCCTCCAGGGCTTTGTGGCTGTAGCTGCCAGGGTCTTTGCCCATGGAGCAGCAACTCTG
AGC------------------CCC
>Chimp|ENSPTRG00000005093|ENSPTRT00000009369
---------------ATGCTG---GGGAGCAGAGCTGTAATGCTGCTG---TTGCTGCTG
CCC------TGGACAGCTCAGGGCAGAGCTGTGCCTGGGGGCAGCAGCCCTGCCTGGACT
CAGTGCCAGCAGCTTTCACAGAAGCTCTGCACACTGGCCTGGAGTGCACATCCACTAGTG
GGACACATGGATCTA---AGAGAA------GAGGGAGATGAAGAGACTACA---AATGAT
GTTCCCCATATCCAGTGTGGAGATGGCTGTGACCCCCAAGGACTCAGGGACAACAGTCAG
TTCTGCTTGCAAAGGATCCACCAGGGTCTGATTTTTTATGAGAAGCTGCTAGGATCGGAT
ATTTTCACAGGGGAGCCTTCTCTGCTCCCTGATAGCCCTGTGGGCCAGCTTCATGCCTCC
CTACTGGGCCTCAGCCAACTCCTGCAGCCTGAGGGTCACCACTGGGAGACTCAGCAGATT
CCAAGCCTCAGTCCCAGCCAGCCATGGCAGCGTCTCCTTCTCCGCTTCAAAATCCTTCGC
AGCCTCCAGGCCTTTGTGGCTGTAGCCGCCCGGGTCTTTGCCCATGGAGCAGCAACCCTG
AGT------------------CCC
>Cow|ENSBTAG00000004378|ENSBTAT00000005745
GAGGCAGGCAACGAGATGCTG---GGGAACAGAGCTGTGATGCTGCTG---CTGCTGCTA
CTGCTGCCCTGGACAGCTCAGGGCCGGGCTGTGTCAGAGGACAGCAGCCCTGCTTGGACT
CGGGGCCAACAGCTCTCACAGCAACTCTGCATGCTGGCCTGGAGTGCACACCTACCAATG
GGACATGTGGATCTACCAAGAGAA------GAAGGAGGTGATAAGACTACA---GATGAT
GTCCCCCGTATCCAGTGTGAGGATGGCTGTGATCCACAAGGACTCAGGGACAACAGTCAG
TCCTGCTTGCAAAGAATTCATCGAGGCCTGGTTTTTTACGAGAAGCTGCTGGGCTCAGAT
ATTTTCACAGGGGAGCCTTCTCTACTCCCAAATGGCCCTGTGGACCAGCTTCACGCCTCC
ATACTGGGCCTCAGGGAACTCTTGCAGCCCAAGGGTCACCACTGGGAAACTGAGCAGACT
CCAAGCCCTATTCCCAGCCAGCCATGGCAGCGCCTCCTTCTCCGTCTCAAGATCCTTCGA
AGCCTCCAGGCCTTTGTGGCTGTAGCTGCCCGGGTCTTTGCCCACGGAGCAGCAACT---
------------------------
>Dog|ENSCAFG00000000120|ENSCAFT00000000198
---------------ATGCTG---GGAAGCAGGGCTGTGATGCTGCTGCTGCTGCTGCTG
CTGCTGCCCTGGACTGCTGAGCCCCGGGCTGTGCCTGAGGGCAGTAGCCCTGCCTGGATT
CAGGGCCAGCAGCTCTCACAGAAGCTCTGCACGCTGGTGTGGAGTGCACATCCTCCCATG
GGACATGTGGACCTACCAAGAGAA------GAGGGAGATGGTGAGACTACA---AGTGAT
GTCCCCCGCATCCAGTGCGGGGATGGCTGTGATCCCCAAGGACTCAAAGACAACAGTCAG
TTCTGCTTACAAAGGATCCACCAGGGCCTGGTTTTTTATGAGAAACTGCTGGGCTCAGAC
ATTTTCACAGGGGAGCCTTCTCTACTCCCTGATGGCCCTGTGGGCCAGCTTCACGCCAAC
CTCCTGGGCCTTAGGCAACTCTTGCAGCCAGAGGGTCACCACTGGGAGACTGAGCAAACT
CCAAGCCCCAGTCCCAGCCAGCCATGGCAGCGCCTCCTCCTCCGCCTCAAGATCCTTCGC
AGCCTCCAGGCCTTTGTGGCTGTAGCTGCCCGGGTCTTTGCCCACGGAGCAGCAACCCTG
AGC------------------CCG
>Elephant|ENSLAFG00000014886|ENSLAFT00000014881
---------------ATGCTGCTGGGTAGTAAAGCTGTGATGCTGCTG---TTGCTGCTG
CTT------TGGACCCCTCAGGGCTGGGCCGTGCCTGGGAGCAGCAGCCCTGCCTGGGCT
CAGGGCCAGCAGCTCTCTCAGAAGCTGTGCATGCTGGCCTGGAGTGCACATCCATCAATA
GCACATGTGGATGTCCCAAGAGAA------GAGGGAGATGACGAGACTACA---AGTGAA
GTTCCCCGTATCCAGTGTTGGGATGGCTGTGATCCCCAGGGACTCAGAGACAATAGTCAG
TTCTGCTTGCAGAGAATCCACCAGGGCCTGATTTTTTATGAGAAGCTACTAGGCTCAGAC
ATTTTCAGAGGGGAGCCTTCTCTACTCCCTGATGGCCCTGTGGGCCAGCTTCATGCCTCC
CTACTGGGCCTCAGCCAACTCCTGCAGCCAGAGGGTCACCACAGTGAGACTCAGCCGACT
CCAACCCCCAGTCCCAGCCTGCCGTGGCAGCGCCTCCTTCTGCGCCTCAAGATCCTTCGT
AGCCTCCAGGCCTTTGTGGCTGTAGCTGCCCGGGTCTTTGCCCATGGAGCAGCAACCCTG
AGC------------------CCC
>Bowhead|bmy_03920T0
---------------ATGCTG---GGGAGCAGAGCTGTG------CTG---CTGCTGCTG
CTGCTGCCCTGGATTGCTCAGGGCCAGGCTGTGCCTGAGGGCAGCAGCCCTGCTTGGGCT
CGGGGCCAGCAGCTCTCACAGCAACTCTGCATGCTGGCCTGGAGTGCACATCAACCAATG
GGACATGTGGATCTACCAAGAGAA------GAAGGAGATGATGAGACTACA---AATCAT
GTCCCCCATATCCAGTGTGGGGATGGCTGTGATCCACAAGGACTCAGGGACAACAGT---
------------------------------------------------------------
------------------------------------------------------------
------------------------CAGCCCGAGGGTCACCACTGGGAGACTGAGCAGACT
CCAAGCCCCAGTCCCAGCCAGCCGTGGCAGCGCCTCCTTCTCCGTCTCAAGATCCTTCGC
AGCCTCCAGGCCTTTGTGGCTGTAGCTGCCAGGGTCTTTGCCCATGGAGCAGCAACTCTG
AGC------------------CCC
>Minke|BACU019277
------------------------------------------------------------
------------------------------------------------------------
------------------------------------------------------------
---------GATCTACCAAGAGAA------GAAGGAGATGATGAGACTACA---CATCAT
GTTCCCCATATCCAGTGTGGGGATGGCTGTGATCCACAAGGACTCAGGGACAACAGTCAG
TCCTGCTTGCAAAGGATCCACCAAGGCCTGGTTTTTTATGAGAAGCTGCTGGGCTCAGAT
ATTTTCACAGGGGAGCCTTCTCTACTCCCCGATGGCCCTGTGGGCCAGCTTCATGACTCC
CTACTGGGCCTCAGGGAACTCTTGCAGCCCGAGGGTCACCACTGGGAGACTGAGCAGACT
CCAAGCCCCAGTCCCAGCCAGCCGTGGCAGCGCCTCCTTCTCCGTCTCAAGATCCTTCGC
AGCCTCCAGGCCTTTGTGGCTGTAGCTGCCAGGGTCTTTGCCCATGGAGCAGCAACTCTG
------------------------
