# Supplementary material for: Insights into the Evolution of Longevity from the Bowhead Whale Genome
Source: Cell Rep. 2015 Jan 6;10(1):112–22. doi: 10.1016/j.celrep.2014.12.008 (PMC4536333; doi:10.1016/j.celrep.2014.12.008)
Supplement: Supplemental Folder 2. Species Used in the Analysis of Selective Pressure Variation, Single-Gene Orthologous Families Tested, Likelihood Ratio Tests, MAKER Parameters, and Full Assembly and Read Usage Data, Related to Experimental Procedures [file mmc3.zip › Tested SGOs/reciprocal_group_3205.2.fas]

>Gibbon|ENSNLEG00000007734|ENSNLET00000009853
------------------ATGGCTGCGGCCACAGCTGCGGCG------------------
---CTGGAATCCTGGCAGGCGGCGGCTCCGCGGAAGAGG---CGCTCGGCGGCTAGACGG
------CCGCGGCGGAGG------------------------------------------
------------GAGGCGGCGACC------------CGAAGCCCCGAGGCGGAGTTCGAG
TCTGACAGCGGAGTCGTGCTTCGTCGCATCTGGGAGGCT---------------------
------------GAGAAGGACCTGTTTATCTCTGATTTCTGGAGTTCAGCACTA---GAA
ACCATCAATAGATGTCTCACAAAACATCTGGAACAACTGAAG------------GCCCCT
ATGGGGACTCTTTCGGACATCTTTGGAAACCTGCATCTTGACTCATTG---CCAGAGGAG
TCAGATGTGGCCCCTGATTCTATCCCAAGA---------GAGACCCTAGTCACAGGAACC
TGCCATTTGAAGTGTGTGTGTTACGGCATTGGGAACTTTGCCACCTGCATCATAGCTAGA
AACCAGCTAACGTTTTTGCTGCTTTTGTTGGAAAAGTGCCAGATTCCCAGAAGTCACTGT
TGGGTATATGACCCTCTGTTTAGCCAACTTGAAATTGAAGTACTTAACACCCTTGGTGTG
ACTGTTCTCAGTGGGAACGAGGAAGGGAAACGGAGTATTCGCGGGGAGCCTACCATCTTT
TACATGGTCCATTGTGGGACGGCCTTGTACAACAATCTTTTATGGAGTAACTGGTCTGTA
GATGCCCTTTCTAAGATGGTCATCATTGGGAACAGTTTCAAAGGACTTGAGGAGAGGTTG
TTGGCAAGGATTCTGCAGAAAAATTATCCCTACATTGCCAAGATTTTAAAAGGACTGGAG
GAGCTTGAGTTTCCTCAGACTTCACAATACATGGACATATTTAATGATACTTCTGTCCAC
TGGTTCCCTGTGCAAAAGCTAGAACAGCTCTCCACAGATATTTGGGAATTTCAGGAAGAA
CCAGATTATCAGGACTGTGAGGACCTAGAAATCATCAGGAAC---AAGAGAGAAGATCCT
TCTGCT------------ACTGAC------------------------------------
------------------------------------------------------------
---------------------------------------
>Gorilla|ENSGGOG00000004994|ENSGGOT00000005020
------------------ATGGCTGCGGCCGCAGCTACGGCG------------------
---CTGGAATCCTGGCAGGCGGCGGCTCCGCGGAAGAGG---CGCTCCGCGGCTCGACGG
------CCGCGGCGGAGG------------------------------------------
------------GAGGCGGCGCCC------------CGGGGCCCCGAGGCGGAGTTCGAG
TCTGACAGCGGAGTCGTGCTTCGTCGCATATGGGAGGCT---------------------
------------GAGAAGGACCTGTTTATCTCTGATTTCTGGAGTTCAGCACTA---GAA
ACCATCAATAGATGTCTCACAAAACATCTGGAACAACTGAAG------------GCCCCT
GTGGGGACTCTTTCGGACATCTTTGGAAACCTGCATCTTGACTCATTG---CCAGAGGAG
TCAGATGTGGCCACTGATTCTATCCCAAGA---------GAGACCTTGGTCACAGGAACC
TGCCATTTGAAGTGTGTGTGTTACGGCATTGGGAACTTTGCCACCTGCATCATAGCTAGA
AACCAGCTAACGTTTTTGCTGCTTTTGTTGGAAAAGTGCCAGATTCCCAGAAGTCACTGT
TGGGTATATGACCCTCTGTTTAGCCAACTTGAAATTGAAGTCCTTAACACCCTTGGTGTG
ACTGTTCTCAGTGAGAACGAGGAAGGGAAACGGAGTATTCGCGGGGAGCCTACCATCTTT
TACATGCTCCATTGTGGGACGGCCTTGTACAACAATCTTTTATGGAGTAACTGGTCAGTA
GATGCCCTTTCTAAGATGGTCATCATTGGGAACAGTTTCAAAGGACTTGAGGAGAGGTTG
TTGGCAAGGATTCTGCAGAAAAATTATCCCTACATTGCAAAGATTTTAAAAGGACTGGAG
GAGCTTGAGTTTCCTCAGACTTCACAATACATGGACATATTTAATGATACCTCTGTCCAC
TGGTTCCCTGTGCAAAAGCTAGAACAGCTCTCCATAGATATTTGGGAGTTTTGGGAAGAA
CCAGATTATCAGGACTGTGAGGACCTTGAAATCATCAGGAAC---AAGAGAGAAGATCCT
TCTGCT------------ACTGAC------------------------------------
------------------------------------------------------------
---------------------------------------
>Guinea_Pig|ENSCPOG00000000357|ENSCPOT00000000360
------------------ATGGCGGCGGCCGCAAAGGCGGCG------------------
---TCGGAACGCTGGCAGACCGCGGCTCCGCGG---AGG---CGCTCGGCTGCGCGGCAG
------CCGCGGCGG---------------------------------------------
---------AAGGAGGTGGCAGCG------------GGAGGCCGTGAGACCGATCTCGAG
GCGAACACTAAAATCGTGCTTCGTCGCCTCCAAGAGGCC---------------------
------------GAGAATGATCTGCTTATCTCTGCTTTCTGGAGCTCAGCACTA---GAA
ACTGTCAGCCGATGCCTCACAGAGCTGCTGGGACAGCAGAAG------------CCTCCT
GGGAGGACTCTACCAGAAGCCTTTGGAAGCCTGCACCTTGACTCACCA---CTAGGTGAG
CCTGATGTGTCCCATGCCTCCAGCTCTGGA---------GAGACCCTGGCCCCAAAAACC
TGCCACATGAAGTGTGTGTGTTACGGCATTGGGAACTTTGCCACCTGCATCACAGCTAGG
ATCCAGCTAGCATTTCTGCTTCTCTTCCTGGACAAGTGCCAGACTCCTAGAAGTCACTGC
TGGGTCTATGACCCTTTGTTCAGCCCCCTGGAAATCGCAGTTCTTAACACCCTTGGTGTG
ACAGTTCTCAGGGAGAATGAGGAAGGCAAGCGGAGTGTTCGTGGGGAACTCACCGTCTTC
TATATGCTCCACTGTGGGACAGCCTTGTACAACAATCTTCTGTGGAGTAACTGGTCAGTA
GATGCGCTGTCCAGGATGGTCATTATTGGGAACAGTTTCAAAGGCCTTGAGGAAAGGTTG
TTGACAAGGATTCTGCAGAAAAATTATCCCTACATTGCAAAGATTCTGGAAGGACTGGAG
GAGGTGGAGTTTCCTCAGACCCCAGAGTACATGGACACATTTAACGACACTTCTGTTCAC
TGGTTCCCTACACAAAAGCTGAAGCGGGTACCCAGGGATCTGTGGACATTTCGGGAAGAA
CCTGATTACGAGGGCTGTGAGGACCTTGAGATCATCAGGAAG---ACAGCAGACCCTCCC
ACTGTG------------AGCCCG------------------------------------
------------------------------------------------------------
---------------------------------------
>Horse|ENSECAG00000016288|ENSECAT00000017081
------------------------------------------------------------
------------------------------------------------------------
------------------------------------------------------------
------------------------------------------------------------
------------------------------------------------------------
------------------GACCTGCTTATCTCTGATTTCTGGAGTTCAGCACTA---GAC
ACCATCAACAGATGTCTTACGAAGCATCTAGAACAGCTGAAG------------GCCCCT
GTGGGGAGTCTTTCAGAAGCCCTGGGAAACCTGCATCTTGGCTCATCA---CCGGGTGAG
TCAGCTGTGGCCACAGGCTCCATCCCAGGA---------GACACCCTGGCCACAGGAAGC
TGCCATTGGAAGTGCGTGTGTTACGGCATTGGGAACTTTGCCACCTGCATCATAGCCAGA
ATCCAGCTAACGTTTCTGCTCCTCTTCCTGGAGAAATGCCACATCCCGAGAAGTCACTGC
CGGGTGTATGACCCTCTGTTCAGCCCACTCGAAACTGCAGTCCTTCAGAGCCTTGGCGTG
ACTGTCCTCAGTGAGAACGAGGCGAGAAAACGGAACGTTGGTGGTGAGCCCACCATCTTT
TACATGCTGCACTGTGGGACGGCCCTGTACAACAACCTCTTATGGAGCAACTGGTCGGTC
GAGGCGCTGTCCAGGCTGGTCATCATTGGGAACAGCTTCAGAGGCCTGGAGGAGAGGTTG
TTGACAAGGATTCTACAGAAAAATTACCCCTACGTTGCGAAGATTTTAAAAGGACTGGAG
GAGCTTGAATTTCCTCAGACGTCCCAGTACATGGACATATTTAACGATACCTCTGTCCAG
TGGTTCCCTGTACAGAAGCTCAAACAACTCTCCACGGACACGTGGGCGTTTCGGGACGAA
CCCGATTATCAGGACTGTGAGGACCTGGAAATCATCAGGAAC---GGGACACAAGAAGCT
TCAGCT------------GCTGAC------------------------------------
------------------------------------------------------------
---------------------------------------
>Mouse|ENSMUSG00000029346|ENSMUST00000146510
------------------------------GCGGCGGCGGCT------------------
---CTCGAGCCCTGGAGCGCGGTGGCTCCGCGGAGGAGGAAGCGCGCGGCGGGAAGGCGA
------CCGCGGCCG---------------------------------------------
---------GGCGAG------------------------GGGCCCCGGGCCGAGCCGGAG
GCGGACGGCGAAGCGGTGCTACGCCGCCTGCGGGAGGCC---------------------
------------GAGGAGGACCTGCGGATCTCTGATTTCTGCAGTTCGGCACTG---GAA
ACCATCACCGAGTGTCTTAGGAAACAGTTGGAGCAACTGCAG------------CCC---
---------CTAACAGAAGCCCTTGGAAGGCTGCACCTTGGCTCATCGTTGCCT------
------------------AGTGCGTCACAG---------GAGCCCTTGGCTTCAAGCGCC
TCCCATGTGAAGTGTGTGTGCTACGGTCTTGGGACCTTTGCCTCCTGCCCCACTGCTCGG
ATCCAGCTTGCTTTTATGCTTCTCTTTCTAGAGAAGTGCCAGGTCCCCAGAAGTCACTGC
TGGGTCTATGACCCTCTGTTCAGTCAGACTGAGGTTTCCGTTCTCACCTCCCTCGGCGTG
ACTGTCCTCAGTGAGAATGAGGAAGGCAAGCGCAGTGTCCAGGGCCAGCCCACTGTCTTC
TACATGCCACACTGTGGGACAGCTCTATACAACAACCTGCTGTGGAGCAACTGGTCTGCA
GACGCCCTGTCCAGGGTGCTCATCATCGGGAACAGCTTCCGAGGCCTTGAGGAAAGGTTG
TTGGCGAGGATTCTGCAGGAAAATTACCCCTACATTGCAAAGATTCTGAAAGGCCTGGAG
GAGGTCCCACTGCCGCAGACTCCCCAGTACACTGACACCTTTAATGATACATCTGTCCAC
TGGTTCCCACTATTGAAGCTGGAAGGACTGCCTGGGGACCTGTGGGCATCCCAGGAAGAG
CCTGACTACCAGGACTGTGAGGACCTGGAGATCATCAGGAAA---GCTACAGATCGCTCA
GCTGGA------------GTAACA---------GGACAGTTCTCTCCACCTGGGCCAGGA
GCCACGGTGCACACCACACCAGATCCTTTGCCCGGCCAGGAATACAGGCCGACTGGGGAC
ACTGAGTCACATCCTGCCCTGGTGGCCTGGTCTCCCAAA
>Opossum|ENSMODG00000010697|ENSMODT00000013646
------------------ATGGAGGCGACCGCAGCT------------------------
------GATGAATGGAGGACTGTCCCGAAGCGCAGG---------------GGGCGGCGC
------CCGAGACCA---------------------------------------------
---------GCCAAGCTGCACATG------------GCAGACGGGGACCCTGAGATGGGC
GGGGATGGCGATGCAGTACGAAGGCGGGTCTGTGAGGCC---------------------
------------CGGGAGGACTTGGTCACCTCTGATTTCTGGCGTTTAACAGAG---GAA
CTCATCCAGAAGTGTTTTACTAAACCTAAGGACCAACTACAGGAAAGTCCAGAGCCC---
---------ATTTCAGAAGTCCTTGAACATCTCTGTCTCGAACCATCA---CAGCACCCA
GTTGAGGCACCCAATTCCAACTTGAGGAAA---------GAGTCATTAGAG---AGGACA
AGCCATTTTAAGTGTGTTTGCTATGGAATTGGGAAGTTTGCTTCATGTGTAATAGCTCGA
AATCAACTAGCATTTTTACTTCTCTTTCTGGAAAAGTTACAGATTCCCAGAAATCACTGC
TATATATTTGATCCTCTCTTTAATGAACTTGAAATTTCAGTTCTTAATGCCTTTGGTCTT
ACTGTTCTCAATGAGAATGAGGAAGGAAAACGGAACATCTGTGGTGAACCCACCATTTTT
TACATGATCCACTGTGGAACGGCTTTGTATAATAATCTATTATGGAGTAACTGGTCCGTC
GATTCTCTTTCCAAGGTGATGATCATTGGAAATAGTTTCAAAGGAATTGAAGCAAAGTTG
TTAACAAGGATTCTGCAGGAAAATTACCCCTATGTAGCAAAGATTTTAAAGGGAATAGAA
GAAATTGAATTTCCCCAGACATCACAATATATGGATGTATTTAATGATACTGCCATCCTT
TGGTTTCCTTTACAAAACCTGAAGGAGTTCCCCAGTGAAATGTGGACATTCCAAGATGGG
CCAGTCTATTCAGAAACTGAAGAGCTGGAAATCATCAGGAACAAGAGGAAGTTGACTCAG
CCCTTT------------CTTCAG------------------------------------
------------------------------------------------------------
---------------------------------------
>Orangutan|ENSPPYG00000011665|ENSPPYT00000013542
------------------ATGGCTGCGGCCGCAGCTGCGGCG------------------
---CTGGAATCCTGGCAGGCGGCGGCTCCGCGGAAGAGG---CGCTCGGCGGCTCGACGG
------CCGCGGCGGAGG------------------------------------------
------------GAGGCGGCGCCC------------CCGGGCCCCGAGGCGGAGTTCGAG
TCTGACAGCGGAGTCGTGCTTCGTCGCATCTGGGAGGCT---------------------
------------GAGAAGGACCTGTTTATCTCTGATTTCTGGAGTTCAGCACTA---GAA
ACCATCAATAGATGTCTCACAAAACATCTGGAACAACTGAAG------------GCCCCT
GTGGGGACTCTTTCGGACATCTTTGGAAACCTGCATCTTGACTCATTG---CCAGAGGAG
TCAGATGTGGCCCCTGATTCTATCCCAAGA---------GAGACCCTGGTCACAGGAACC
TGCCATTTGAAGTGTGTGTGTTACGGCATTGGGAACTTTGCCACCTGCATCATAGCTAGA
AACCAGCTAACGTTTTTGCTGCTTTTGTTGGAAAAGTGCCAGATTCCCAGAAGTCACTGT
TGGGTATATGACCCTCTGTTTAGCCAACTTGAAACTGATGTACTTAACACCCTTGGTGTG
ACTGTTCTCAGTGAGAACGAGGAAGGGAAACGGAGTATTCGCGGGGAGCCTACCATCTTT
TACATGCTCCATTGTGGGACGGCCTTGTACAACAATCTTTTATGGAGTAACTGGTCAGTA
GATGCCCTTTCTAAGATGGTCATCATTGGGAACAGTTTCAAAGGACTTGAGGAGAGGTTG
TTGGCAAGGATTCTGCAGAAAAATTATCCCTACATTGCAAAGATTTTAAAAGGACTGGAG
GAGCTTGAGTTTCCTCAGACTTCACAATACATGGACATATTTAATGATACCTCTGTCCAC
TGGTTCCCTGTGCAAAAGCTAGAACAGCTCTCCACAGATATTTGGGAGTTTCGGGAAGAA
CCAGATTATCAGGACTGTGAGGACCTTGAAATCATCAGGAAG---AAGAGAGAAGATCCT
TCTGCT------------ACTGAC------------------------------------
------------------------------------------------------------
---------------------------------------
>Rabbit|ENSOCUG00000006293|ENSOCUT00000006293
---------------------ACG---GCGGCGACGGCGGCG------------------
---CAATCGAGGGCTCGGGCC---------------CGG---TTCACCCACGCGCGGCGG
CAAGGCCCCCGATCACGCGCCGCCCCGCCT---------ACCGCAGCTCCCGGCCAGCCG
GCGCGCGGTGATGACGTGGCGTCA------------CAGGGTCCCGAGGCGGGGCTCGAG
GCAGACCCTGGAGTCGTGCTTCGTCGCCTCCGGGAGGCT---------------------
------------GAGGGAGACCTGCTCCTCTCGGACTTCTGGAGTTCAGCACTA---GAC
ACTGTCAACAGGTGTCTTACAAAACATCGGGAGCAACTGGAG------------GCCCCG
GTGGGGTCTCTCTCTGGAGCCCTGGGAAGGCTGCATCTG---------------GCTGAG
TCAGCCGTGGCCCCTGGCTCTGCGCCGGCA---------GACGTGGTGGCCCCTGGAGCC
TGCCAGCTCAAGTGTGTGTGCTACGGCCTCGGCAGCTTTGCCACGTGTGTCGTAGCGAGA
AACCAGCTAGCGTTTTTGCTCCTCCTCCTGGAAAAGTGCCAGATCCCCAGAAGTCACTGC
TGGGTGTATGACCCTCTGTTCAGCCCACTTGAAATTGCAGTTCTGAACCGCCTCGGTGTG
GCTGTTCTGAGCGAGAACGAGGAAGGAAAGCGGAGTGTTGCTGGCGAGCCCACCCTCTTC
TACATGGTGCACTGTGGGACGGCCTTGTACAACAACCTCTTGTGGAGGAACTGGTCTGTG
GACGCGCTTTCCAAGATGCTCATCATCGGCAACAGCTTCACGGGGCTGCAGGAAAGGTTG
TTGACAAGGACCCTGCAGAAGAGCTACTCCTACATTGCGAAGGTCCTGAAGGGACTGGAG
GAGCTGGAGTTCGCCCAGACGGCCCAGTACGTGGACACCTTTAACGACACTGCTGTCCAC
TGGTTCCCTGTGCAGAAGCTACAGCAGCTCTCCACGGAGGTCTGGACGTTCCGGGAAGAA
CCCGAGTATCAGGACTGCGAGGACCTGGAGATCATCAGGAAGGAGAGACGGAAGAGCCCG
CAGCCC------------CTGAGC------------------------------------
------------------------------------------------------------
---------------------------------------
>Rat|ENSRNOG00000000662|ENSRNOT00000000826
------------------------------GTCGTGGCGGCT------------------
---TCCGAACGGTGGAGTGCAGTGGCC---CGGCGGAGGAAGCGCGCGGCAGGGAGACGG
------CCGCGGCAG---------------------------------------------
---------GGCGAG------------------------GAGCCCCAGGCAGAGCCGGAG
GCGGACAGCGAGGCGGTGCTGCGCCGCCTGCTGGAGGCC---------------------
------------GAGGAGGACCTGCGGATCTCTGATTTCTGCAGTTCAGCTCTG---GAA
ACCATCACCGAGTGTCTTAGGAAGCAGCTGGAGCAACTGCAG------------TCC---
---------CTAACGGAAGCTCTTGGAAGACTGCACCTTGGCTCATCA---CCT------
------------------GGTGGGTCCGGG---------GAGCCCTTGGCCTTAAGCACC
TCGAATGTGAAGTGTGTATGCTATGGTCTTGGGACCTTTGCCTCCTGCCCCGCTGCTCGG
ATCCAGCTTGCTTTTTTGCTTCTCTTTCTGGAGAAGTGCCAGATCCCCAGAAGTCACTGC
TGGGTCTATGACCCTCTATTCAGTCAGACTGAGGTTTCCGTTCTCACCTCCCTGGGTGTG
ACAGTCCTCAGTGAGAATGAGGAAGGCAAGCACAGTGTCCAGAGCCAGCCCACTGTCTTC
TACATGCCACACTGTGGGACAGCTCTATACAACAACCTGCTGTGGAGCAACTGGTCTGCA
GATGCCCTGTCCAGGGTGGTCATCATCGGGAACAGTTTCCAAGGCCTCGAGGAAAGGTTG
TTGGCGAGGATTCTTCAGGAAAATTACTCATACATTGCAAAGGTG---------------
------------------------------------------------------------
------------------------------------------------------------
------------------------------------------------TCTGACAGAATA
GCTGGG------------CTGGGG------------------------------------
------------------------------------------------------------
---------------------------------------
>Macaque|ENSMMUG00000023443|ENSMMUT00000032986
------------------------------------------------------------
---------------------GCGGCTCCGCGGAAGAGG---CGCTCGGCGGCTCGACGG
------CCGCGGCGGAGG------------------------------------------
------------GAGGCGGCGCCC------------CGGAGTCCCAAGGCGGAGTTCGAG
TCTGACAGCGGAGTCGTGCTTCGTCGCATCTGGGAGGCT---------------------
------------GAGAAGGACCTGTTTATCTCTGATTTCTGGAGTTCAGCACTA---GAA
ACCATCAATAGATGTCTCACAAAACATCTGGAACAGCTGAAG------------GCCCCT
GTGGGGTCTCTTTCTGACATCTTTGGAAACCTGCATCTTGACTCATTG---CCAGATGAG
TCAGATGTGGCCCCTGATTCTATCCCAAGA---------GAGACCCTGGTCACAGGAACG
TGCCATTTGAAGTGTGTGTGTTACGGCATTGGGAACTTTGCCACCTGCATCATAGCTAGA
AACCAGCTAACGTTTTTGCTGCTTTTGTTGGAAAAGTGCCAGATTCCCAGAAGTCACTGT
TGGGTATATGACCCTCTGTTTAGCCAACTTGAAATTGAAGTACTGAACACCCTTGGTGTG
ACTGTTCTCAGTGAGAATGAGGAAGGGAAACGGAGTATTCGCGGGGAACCTACCATCTTT
TACATGCTCCATTGTGGGACGGCCTTGTACAACAATCTTTTATGGAGTAATTGGTCAGTA
GATGCCCTTTCTAAGATGGTCATCATTGGGAACAGTTTCAAAGGACTTGAGGAGAGGCTG
TTGGCAAGGATTCTGCAAAAAAATTATCCCTACATTGCAAAGATTTTAAAAGGACTGGAG
GAGCTTGAGTTTCCTCAGACTTCACAATACATGGACATATTTAATGACACCTCTGTCCAC
TGGTTCCCCATGCAAAAGCTAGAACAGCTCTCCACAGATATTTGGGAGTTTCAGGAAGAA
CCAGATTATCAGGACTGTGAGGACCTTGAAATCATCAGGAAC---AAGACAGAAGATCCT
TCCACT------------ACTGAC------------------------------------
------------------------------------------------------------
---------------------------------------
>Marmoset|ENSCJAG00000008709|ENSCJAT00000016923
------------------ATGGCTTCCGCCTCGGCTGCCGCG------------------
---CCGGAATCCTGGCAGGCGGCTGGTCCGCGGAAGAGG---CGCTCGGCGGCGCGACGG
------CCACGGCGGAGG------------------------------------------
------------GAAGCGGCGCCC------------CGGGACCCCGAGGCGGAATTCGAG
GCTGACAGCGGAGTCGTGCTTCGTCGCATCTCGAACGCT---------------------
------------GGGAAGGACCTGTTGATCTCTGATTTCTGGAGTTCAGCACTA---GAA
ACCATCAATGAATGTCTCACAAAACATCTGGAACAGCTGAAG------------GCCCCT
GTGGGTACTCTTTCGGACACCTTTGGAAAGCTGCATCTTGACTCATCG---CCAGATGAG
TCAGATGTGGCCCCTGACTCTATCCCAGGA---------GAGACCCCGGGCACAGGAACC
AGCCGTTGGAAGTGTGTGTGTTACGGCATTGGGAACTTTGCCACCTGCATCATTGCTAGA
AACCAGCTAACGTTTTTGCTGCTTTTGTTGGAGAAGTGCCAGATTCCCAGAAGTCACTGT
TGGGTGTATGACCCTCTGTTCAGCCAACTTGAAATTGAAGTACTTAACATCCTTGGTGTG
ACTGTTCTCAGTGAGAACGAGGAAGGGAAACGGAGTATTCGTGGGGAGGCTACCATCTTT
TACATGCTCCATTGTGGGACGGCCTTGTACAACAATCTTTTATGGAGTAACTGGTCAGTA
GATGCCCTTTCTAAGATGGTCATTATTGGGAACAGTTTCAAAGGACTGGAGGAAAGGTTG
TTGGCAAGGATTCTGCAGAAAAATTATCCCTACATTGCAAAGATTTTAAAAGGACTGGAG
GAGCTTGAGTTTCCTCAGACTTCACAGTACATGGACATGTTTAATGATACCTCTGTCCAC
TGGTTCCCTGTACAAAAGCTACAACAGCTCTCCACAGATGCTTGGGAGTTTTGGGAAGAA
CCAGATTATCAGGACTGTGAGGACCTTGAAATCATCAGGAAC---AAGACAGAAGATCCT
TCAGCT------------ACTGAC------------------------------------
------------------------------------------------------------
---------------------------------------
>Microbat|ENSMLUG00000007995|ENSMLUT00000007993
CAG---------------AGGACA---ATGGCGGCGGCGGCG------------------
---CTGGAGCCCTGGCGGGCCGCGGCTCCGCGGAGAAGG---CGCTCAGCGGCTCGGCGT
------CCGCGGACGAGG------------------------------------------
------------CCGGCGGCGGCGGCGGCCGGG------GACCCGGAGGCGGATCCCGAG
GTGGACGACGGAGTCGTGCTTCGTCGCGTTCGGGAGGCC---------------------
------------AGGGAAGACCTGCGCGTTTCTGACTTCTGGAGCTCAGCGCTA---GAA
ACCATCAACACATGTCTTAAGAAACATCTTGAACAACTGGAT------------GCCCCT
GTGGGGGCTCTTTCGGAAGCCATTGGAAGCCTGCACCTAGACTCCTCA---CCAGATGAC
TCGGGGGTGGCTCCGGGCTCCATCCCGGGA---------GAGACCCTGGTCCCGGGGACC
GGAGGGTGGAAGTGTGTGTGCTACGGCGTCGGGAACTTTGCCACCTGCGCCATCGCTAGA
AGCCAGCTCGCGTTCTTGCTTCTCTTCCTGGAAAAGTGCCAGATTCCCAGAAGCCACTGC
TGGGTGTATGACCCTCTGTTTAGCCAACTGGAAATTGCAGTCCTTACCACCCTGGGGGTG
ACTGTCCTCGGTGAGAACGAGGAAGGGAAGCGGAGTGTGCGCGGCCAGCCCACCGTCTTT
TACATGCTGCACTGCGGGACGGCCCTGTACAACAACCTCCTGTGGAGCAACTGGTCAGCG
GATGCCCTTTCCAAGATGGTCATCATCGGGAACAGCTTCCGAGGCCTGGAGGAAAGGTTG
TTGACAAAGATTCTGCAGAAAAACTATGCCTATGTTGCAAAGGTTTTAGAAGGACTGGAG
GAGCAGGCGTTTCCCCAGACGGCACAGTACTCGGACGGGTTTAATGACACCTCTGTGCAC
TGGTTCCCAGTCCAGAAGCTAAAAGCAGCTCCCCACGACACGTGGTCT---CGGGAAGAG
CCGGATTACCGGGACTGCGAGGACCTCGAGATCATCAGGAAC---CAGGCA---GGTGCC
TCAGCT------------ACCGGC------------------------------------
------------------------------------------------------------
---------------------------------------
>Human|ENSG00000100104|ENST00000215917
------------------ATGGCTGCGGCCGCAGCTGCGGCG------------------
---CTGGAATCCTGGCAGGCGGCGGCTCCGCGGAAGAGG---CGCTCCGCGGCTCGACGG
------CCGCGGCGGAGGGAGGCGGCGCCCCGGGGGAGAGAGGCGGCGCCC---------
---CGGGGGAGAGAGGCGGCGCCC------------CGGGGCCCCGAGGCGGAGTTCGAG
TCTGACAGCGGAGTCGTGCTTCGTCGCATCTGGGAGGCT---------------------
------------GAGAAGGACCTGTTTATCTCTGATTTCTGGAGTTCAGCACTA---GAA
ACCATCAATAGATGTCTCACAAAACATCTGGAACAACTGAAG------------GCCCCT
GTGGGGACTCTTTCAGACATCTTTGGAAACCTGCATCTTGACTCATTG---CCAGAGGAG
TCAGATGTGGCCACTGATTCTATCCCAAGA---------GAGATCTTGGTCACAGGAACC
TGCCATTTGAAGTGTGTGTGTTACGGCATTGGGAACTTTGCCACCTGCATCGTAGCTAGA
AACCAGCTAACGTTTTTGCTGCTTTTGTTGGAAAAGTGCCAGATTCCCAGAAGTCACTGT
TGGGTATATGACCCTCTGTTTAGCCAACTTGAAATTGAAGTCCTTAACACCCTTGGTGTG
ACTGTTCTCAGTGAGAACGAGGAAGGGAAACGGAGTATTCGCGGGGAGCCTACCATCTTT
TACATGCTCCATTGTGGGACGGCCTTGTACAACAATCTTTTATGGAGTAACTGGTCAGTA
GATGCCCTTTCTAAGATGGTCATCATTGGGAACAGTTTCAAAGGACTTGAGGAGAGGTTG
TTGGCAAGGATTCTGCAGAAAAATTATCCCTACATTGCAAAGATTTTAAAAGGACTGGAG
GAGCTTGAGTTTCCTCAGACTTCACAATACATGGACATATTTAATGATACCTCTGTCCAC
TGGTTCCCTGTGCAAAAGCTAGAACAGCTCTCCATAGATATTTGGGAGTTTCGGGAAGAA
CCAGATTATCAGGACTGTGAGGACCTTGAAATCATCAGGAAC---AAGAGAGAAGATCCT
TCTGCT------------ACTGAC------------------------------------
------------------------------------------------------------
---------------------------------------
>Orca|XP_004283849.1
------------------ATG---------------------------------------
------------------------------------------------------------
------------------------------------------------------------
------------------------------------------------------------
---------------------------------------------------ACCACGCCA
TTTTTTCTCAACAGGGAGGACCTGCTTATCTCTGATTTCTGGAGTTCAGCACTA---GAA
ACCATCAACAGGTGTCTTAGGAAATATCTGGAACAGCTGAAG------------GCCCCT
GTGGGGCCTCTTTCAGAAGCCCTTGGAAACCTGCATCTCAACTCATCA---CCAGGTGAG
TCAGATGTGGCCCCTGGCTCCGTCCCAGAA---------GAGACCCCAGTCACAGGATCC
TGCCGTTTGAAGTGTGTGTGTTACGGCGTTGGGAACTTCGCCACCTGCATCATAGCTAGA
AACCAGCTCGCATTTTTGCTTCTCTTTCTGGAAAAGTGCCAGATCCCCAGAAGTCACTGC
TGGGTGTATGACCCTCTGTTTAGCCAGCTGGAAATTGCGGTTCTTAGCACCCTTGGTGTG
GTTGTTCTCAGTGACAATGAGGAAGGAAAACGGAGTGTGTACGGCGAGCCCACCGTCTTT
TACATGCTCCACTGTGGGACGGCGCTCTACAACAACCTTCTATGGAGGAACTGGTCCATA
GATGCCCTTTCCAAGATGGTCATCGTTGGGAACAGTTTCAGAGGACTCGAGGAAAGGTTG
TTGACAAGGATTCTGCAGAAACATTATCCGTATGTTGCAAAGATTTTGAAAGGACGGGAG
GAGCTGGCATTCCCTCAGACTTCACAGTACACGGACGTATTTAATGACACCTCCGTCCAC
TGGTTTCCTGTACAAAAGCTAACACAACTCTCCACGGACACTTGGGCCTTCCGGGAAGAA
CCGGATTACCAGGACTGTGAGGGTCTCGAGATCATCAGGAAC---AAGACAGAAGACCCT
TCAGCCACTGACTTGAACCCGCTG------------------------------------
------------------------------------------------------------
---------------------------------------
>Chimp|ENSPTRG00000014195|ENSPTRT00000026523
------------------ATGGCTGCGGCCGCAGCTGCGGCG------------------
---CTGGAATCCTGGCAGGCGGCCGCTCCGCGGAAGAGG---CGCTCCGCGGCTCGACGG
------CCGCGGCGGAGG------------------------------------------
------------GAGGCGGCGCCC------------CGGGGCCCCGAGGCGGAGTTCGAG
TCTGACAGCGGAGTCGTGCTTCGTCGCATCTGGGAGGCT---------------------
------------GAGAAGGACCTGTTTATCTCTGATTTCTGGAGTTCAGCACTA---GAA
ACCATCAATAGATGTCTCACAAAACATCTGGAACAACTGAAG------------GCCCCT
GTGGGGACTCTTTCAGACATCTTTGGAAACCTGCATCTTGACTCATTG---CCAGAGGAG
TCAGATGTGGCCACTGATTCTATCCCAAGA---------GAGACCTTGGTCACAGGAACC
TGCCATTTGAAGTGTGTGTGTTACGGCATTGGGAACTTTGCCACCTGCATCGTAGCTAGA
AACCAGCTAACGTTTTTGCTGCTTTTGTTGGAAAAGTGCCAGATTCCCAGAAGTCACTGT
TGGGTATATGACCCTCTGTTTAGCCAACTTGAAATTGAAGTCCTTAACACCCTTGGTGTG
ACTGTTCTCAGTGAGAACGAGGAAGGGAAACGGAGTATTCGCGGGGAGCCTACCATCTTT
TACATGCTCCATTGTGGGACGGCCTTGTACAACAATCTTTTATGGAGTAACTGGTCAGTA
GATGCCCTTTCTAAGATGGTCATCATTGGGAACAGTTTCAAAGGACTTGAGGAGAGGTTG
TTGGCAAGGATTCTGCAGAAAAATTATCCCTACATTGCAAAGATTTTAAAAGGACTGGAG
GAGCTTGAGTTTCCTCAGACTTCACAATACATGGACATATTTAATGATACCTCTGTCCAC
TGGTTCCCTGTGCAAAAGCTAGAACAGCTCTCCATAGATATTTGGGAGTTTCGGGAAGAA
CCAGATTATCAGGACTGTGAGGACCTTGAAATCATCAGGAAC---AAGAGAGAAGATCCT
TCTGCT------------ACTGAC------------------------------------
------------------------------------------------------------
---------------------------------------
>Cow|ENSBTAG00000012277|ENSBTAT00000016280
------------------ATGGCG---GCGGCGGCGGCGGCGGCGGCGGCGGCGGCGGCG
ACACGAGAAACCTGGCGGGCGGCATCTCCGCGGAGAAGG---CGCTCAGCGGCTCGGCGT
------CCGAAGCGGAGG------------------------------------------
------------GAGGCTGCGGCGGCCGCTGGG------ACCCCGGGAGCCGAGCCCGAG
GTGGACGGTGGAGTCGTGCTTCGTCGCATCCAGGAAGCC---------------------
------------AGGGAGGACCTGGTTATCTCTGACTTCTGGAGCTCAGCACTA---GAA
ACCATCACCGGGTGTCTCCGGAAACACCTGGAACAGCTGAGG------------GCCCCC
GAGGGGTCTCTCTCGGAAGCCCTGGGACACCTACATCTCGACGCCCCC---CCGGTAGAG
GCAGATGCGACCCCTGGCTCCGTCCCGGAA---------GAGACCCTGGTCCCAGGGACC
TGCTGCTTCAAGTGTGTGTGTTACGGCGTCGGGAAGTTCGCCAGCTGCATCATAGCTAGA
AGCCAGCTGGCGTTTTTGCTCCTCCTTCTGGAGCGGTGCCAGATCCCCAGGAGTCACTGC
TGCGTGTACGACCCTCTGTTTAGTCGACTAGAAATCGCGGTCCTCAACGCCCTGGGCGTG
GTGGTTCTCGGGGATAATGAGGAGGGGAAGCGGAGCGTGTGCGGGGAGCCCACCATCTTC
TACATGCCGCACTGCGGGACGGCGCTCTACAACAACCTACTGTGGAGGAACTGGTCGGTG
GACGCCCTTTCCAAGGTGGTCATCATCGGCAACAGCTTCGGGGGGCTCGAGGAGAGGTTG
TTGACGAGGATTCTGCATAAACATTACCCATACGTTGCAAAGATTCTGACAGGCCTGGAG
GAGCTGGCGTTCCCTCAGACCCCAAGGTACATGGACGTGTTTAATGACACCTCTCTCCAC
TGGTTTCCTGTACAAAAGCTAACACAGCTCCCCACGGACACTTGGGCGTTTCGGGAAGAG
CCAGATTACCAGGACTGTGAGGACCTCGAGATCATCAGGAAG---AAGACAGAGCCTCCC
TGCGCT------------GACCTG------------------------------------
------------------------------------------------------------
---------------------------------------
>Dog|ENSCAFG00000011732|ENSCAFT00000018636
---ATGGTTTATCCGTTGATG---------------------------------------
------------------------------------------------------------
------------------------------------------------------------
------------------------------------------------------------
------------------------------------------------------------
---------------GAGGACCTGCTTCTGTCTGATTTCTGGAGTCTGGCACTA---GAA
ACCATCGACAGCTGTCTTACAAAACATCTGGAACAACTGAAA------------GCCCCT
GATGGGACTCTTTTGGAAGCCCTTGGAAACCTGCATCTTAACTCCTCT---CCAGATGAG
TCAGCTGTGACCCCTGGTGCCATCCCAGGA---------GAGACCCTGGTCCCAGGAACC
TGCCGTTGGAAGTGTGTATGTTATGGCATTGGGAACTTTGCCACCTGTGTCATAGCTAGA
TACCAGCTAACATTTTTGCTCCTCTTCCTGGAAAAGTGCCGGATTCCCAGAAGGCACTGC
TGGGTGTACGATCCTCTGTTCAGCCAACTAGAAATTGGGGTTCTGAATAGCCTTGGTTTG
ACAGTTCTCAATGAGAATGAGGAAGGAAAACGGAGTGTGGACGGCGAACCCACCATCTTC
TACATGCCCCACTGCGGGACGGCCCTGTACAACAACCTGCTCTGGAGCAACTGGTCGCTG
GATGCCCTTTCTCAGATGCTCCTCATCGGGAACAGCTTCCGAGGACTTGAGGAAAGATTG
CTGGGAAGGATTTTGCAGAAAAATTATACCTACATCGCAAAGATTTTAAAGGGACTGGAG
GAGCTTGAGCTGCCTGAGACTTCCCAGTACACCGATGTATTTAATGATACCTCCATCCAC
TGGTTCCCTGTACAGAAGCTACAACAACTCCCCACAGACACTTGGGCATTTCAGGAAGAA
CCAGACTATCAGGACTGTGAAGACCTTGAAATCATCAGGAGG---AAC------------
---AAG------------ACGAGGGATCAT------------------------------
------------------------------------------------------------
---------------------------------------
>Elephant|ENSLAFG00000013361|ENSLAFT00000013362
------------------ATGACGTCT---------AAGGAG------------------
---CTAGAACCCTGGCGGGCGGCATCTCGGCGGAAAAGG---CGCTCGGCTGCGCGGCGA
------CCAGGGCAGAGA------------------------------------------
------------GAGGCGGCAGCC------------CGGGGCGCCGAGGGGGACCCCGAG
GCGGACAGTGCAGCCGTACTTCGTCGTATCCGGGAGGCC---------------------
------------GGGGAGGACCTGCTTCTCTCTGATTTCTGGAGTTCAGCACTA---GAA
ACCATCAACAGGTGCCTTAGGAAACATCAGGAACAACTGAAG------------GCCCTT
GTAGGGACTCTTTCAGAAGCCCTCGGAAACCTGCATCTTGACTCATTG---CCACACGAG
CCAGACGTGGCCTGTGACTACATCCCGGGGGAGACTGGGGAGACCCTGGTCACAGGAGCC
TGCCCCTTGAAGTGCGTGTGTTACGGCATTGGGAACTTTGCCACCTGCGTCATAGCTAGA
AACCAGCTAACGTTTTTGCTGCTTTTCCTGGAAGAGTGCCAGGTTCCCAGAAGTCACTGC
TGCGTGTATGACCCTCTGTTCAGCCAAGTGGAGATTGCAGTTCTGAACGCCCTGGGTGTG
ACTGTGCTCAGTGAGAACGAGGAAGGAAAGCGGAGCATTTGTGATGAGCCCACCATCTTT
TATATGCTCCATTGTGGGACAGCTTTGTACAACAATCTTTTATGGAGTAACTGGTCAGTA
GATGCCCTTTCCAAAATGGTCATCATTGGAAACAGCTTCAGAGGACTTGAGGAAAGGTTG
TTGACAAGGATTCTGCAGAAAAATTATTCCTACATTGCAAAGGTATCT------------
------------------------------------------------------------
------------------------------------------------------------
---------------------------------ATCTGGACA---AAG------------
---GGA------------ACGGGA------------------------------------
------------------------------------------------------------
---------------------------------------
>Bowhead|bmy_19211T0
------------------ATGGCG---GCGGCGGCGGCGGCG------------------
---CTGGAAGCCTGGCAGGCGGCGTCTCGTCGGAGAAGG---CGCTCGGCGGCGATGCGT
------CCGCGGCGTAGG------------------------------------------
------------GAGGCGGCGGCGGCGGCGGCGGCCCGGGCCCCGGGAGCCCAGCCCGAG
GGT---------------------------CAGAGCGTGCCCTCTGACTGTACTGGGCCT
------------------------------------------------GCTCTTTCAGAA
ACCGTCAACAGGTGTCTTAGGAAACATCTGGAACAGCTGAAG------------GCCCCT
GTGGGGCCTCTTTCAGAAGCCATTGGAAGCCTGCATCTCGGCTCATCA---CCAGGTGAG
TCAGATGTGGCCCCTGGCTCCGTCCCAGAA---------GAGACCCCAGTCACAGGATCC
TGCCGTTTGAAGTGTGTGTGTTACGGCGTTGGGAACTTCGCCACCTGCGTCATAGCTAGA
AACCAGCTCGCGTTTTTGCTTCTCTTTCTGGAAAAGTGCCAGATACCCAGAAGTCACTGC
TGGGTGTATGACCCTCTGTTTAGCCAGCTGGAAATTGCGGTTCTTAGCACCCTTGGTGTG
GTTGTTCTCAGTGAGAACGAGGAAGGAAAACGGAGTGTGTACGGCGAGCCCACTGTCTTT
TACATGCTCCACTGTGGGACGGCGCTCTACAACAACCTTCTATGGAGGAACTGGTCCATA
GATGCCCTTTCCAAGATGGTCATCGTTGGGAACAGTTTCAGAGGACTCGAGGAAAGGTTG
TTGACAAGGATTCTGCAGAAACATTATCCGTATGTTGCAAAGATTGTGAAAGGAGTGGAG
GAGCTGGCATTCCCTCAGACCTCACAGTACACAGACGTATTTAATGACACCTCCGTCCAC
TGGTTTCCTGTACAAAAGCTAACACAACTCTCCACGGACACTTGGGCCTTTCGGGAAGAA
CCAGATTACCAGGACTGTGAGGATCTCGAGATCATCAGGAAC---AAGACGGAGGATCCT
TCAGCCCGA------------CTG------ACT---------------------------
------------------------------------------------------------
---------------------------------------
>Minke|BACU008832
------------------ATG---------------------------------------
------------------------------------------------------------
------------------------------------------------------------
------------------------------------------------------------
---------------------------------------------------ACCACGCCA
TTTTTTCTCAACAGGGAGGACCTGCTTATCTCTGATTTCTGGAGTTCAGCACTA---GAA
ACCGTCAACAGGTGTCTTAGGAAACATCTGGAACAGCTGAAG------------GCCCCT
GTGGGGCCTCTTTCAGAAGCCATTGGAAGCCTGCATCTCGACTCATCA---CCAGGTGAG
TCAGATGTGGCCCCTGGCTCCGTCCCAGAA---------GAGACCCCAGTCACAGGATCC
TGCTGTTTGAAGTGTGTGTGTTACGGCGTTGGGAACTTCGCCACCTGCGTCATAGCTAGA
AACCAGCTCGCATTTTTGCTTCTCTTTCTGGAAAAGTGCCAGATACCCAGAAGTCACTGC
TGGGTGTATGACCCTCTGTTTAGCCAGCTGGAAATTGCGGTTCTTAGCACCCTTGGTGTG
GTTGTTCTCAGTGAGAACGAGGAAGGAAAACGGAGTGTGTACGGCGAGCCCACCGTCTTT
TACATGCTCCACTGTGGGACGGCGCTCTACAACAACCTTCTGTGGAGGAACTGGTCCATA
GATGCCCTTTCCAAGATGGTCATCGTTGGGAACAGTTTCAGAGGACTCGAGGAAAAGTTG
TTGACAAGGATTCTGCAGAAACATTATCCGTATGTTGCAAAGATTGCGAAAGGAGTGGAG
GAGCTGGCATTCCCTCAGACCTCACAGTACACAGACGTATTTAATGACACCTCCGTCCAC
TGGTTTCCTGTACAAAAGCTAACACAACTCTCCACGGACACTTGGGCCTTTCGGGAAGAA
CCAGATTACCAGGACTGTGAGGATCTCGAGATCATCAGGAAC---AAGACGGAGGATCCT
TCAGCCCCTGACCTGAACCCGCTG------------------------------------
------------------------------------------------------------
---------------------------------------
