# Supplementary material for: Insights into the Evolution of Longevity from the Bowhead Whale Genome
Source: Cell Rep. 2015 Jan 6;10(1):112–22. doi: 10.1016/j.celrep.2014.12.008 (PMC4536333; doi:10.1016/j.celrep.2014.12.008)
Supplement: Supplemental Folder 2. Species Used in the Analysis of Selective Pressure Variation, Single-Gene Orthologous Families Tested, Likelihood Ratio Tests, MAKER Parameters, and Full Assembly and Read Usage Data, Related to Experimental Procedures [file mmc3.zip › Tested SGOs/reciprocal_group_3207.2.fas]

>Gibbon|ENSNLEG00000000994|ENSNLET00000001259
------------------------------------------------------------
---------------------------ATGGAGCAGGCGAACCCTTTACGTCCAGATGGC
GAGTCCAAAGGA------------------------------------------GGTGTT
TTAGCTCACTTGGAAAGGCTAGAGACCCAAGTGAGCAGATCCCATAAACAGTCTGAAGAG
CTTCAGAGCATTCAGGCCCAGGAAGGTGCTCTTGGAACCAAGATTCATAAACTAAGGCAT
CTGCGAGATGAGCTGAGGGCTGCGGTGCGGCACCGGCGAGCCAGTGTG---AAAGCATGT
ATTGCCAATGTAGAACCCAACCAAACAGTGGAGATCAATGAGCAAGAAGCATTGGAAGAG
AAACTGGAAAATGTGAAAGCCATTCTGCAGGCGTATCATCTTACAGGCCTCAGTGGTAAA
CTGACCAGCCGAGGAGTTTGTGTCTGCATCAGTACTGCTTTTGAGGGGAACCTACTGGAT
TCCTATTTTGTGGACCTTGTCATACAGAAACCACTCCGGATACATCACCATTCAGTCCCA
GTCTTCATTCCTCTGGAAGAGATAGCTGCAAAATATTTACAGACCAACATCCAGCACTTC
CTGTTCAGTCTCTGCGAATACCTGAATGCTTACTCTGGGAGGAAGTACCAGGCCGACCGG
CTTCAGAGTGACTTTGCAGCCCTCCTGACTGGGCCCCTGCAGAGAAACCCACTGTGTAAC
TTGCTGTCATTTACTTACAAACTGGATCCAGGGGGTCAGTCCTTCCCGTTCTGTGCTAGA
TTGCTGTATAAGGACCTCACAGCAACTCTTCCCACTGACGTCACCGTGACATGTCAA---
GGAGTGGAAGCATTATCCACTTCATGGGAGGGGCAACGAGCATCTCATGAAACTCTGTTC
CGTACGAAGCCCTTGCATCAAGTGTTTGCCTCATTTGCA---------------------
------------------------------------------------------------
------------------------------------------------------------
------------------------------AGAAAAGGAGAAAAGTTGGATATGAGTCTA
GTTTCC---
>Gorilla|ENSGGOG00000004072|ENSGGOT00000004095
------------------------------------------------------------
---------------------------ATGGAGCAGGCGAACCCTTTACATCCAGATGGC
GAGTCCAAAGGA------------------------------------------GGTGTT
TTAGCTCACTTGGAAAGGCTAGAGACCCAAGTGAGCAGATCCCATAAACAGTCTGAAGAG
CTGCAGAGCATGCAGGCCCAGGAAGGTGCTCTTGGAACCAAGATTCATAAACTAAGGCGT
CTGCGAGATGAGCTGAGGGCTGCGGTGTGGCACCGGCGAGCCAGCGTG---AAAGCATGT
ATTGCCAATGTAGAACCCAACCAAACAGTGGAGATCAATGAGCAAGAAGCATTGGAAGAG
AAATTGGAAAATGTGAAAGCCATTCTGCAGGCGTATCATTTTACAGGCCTCAGTGGTAAA
CTGACCAGCCAAGGAGTTTGTGTCTGCATCAGTACTGCTTTTGAGGGGAACCTATTGGAT
TCCTATTTTGTGGACCTTGTCATACAGAAACCACTCCGGATACATCACCATTCAGTCCCA
GTCTTCATTCCTCTGGAAGAGATAGCTGCAAAATATTTACAGACCAACATCCAGCACTTC
CTGTTCAGTCTCTGCGAGTACCTGAATGCTTACTCTGGGAGGAAGTACCAGGCAGACCGG
CTTCAGAGTGACTTTGCAGCCCTCCTGACTGGGCCCTTGCAGAGAAACCCACTGTGTAAC
TTGCTGTCATTTACTTACAAACTGGATCCAGGGGGTCAGTCCTTCCCGTTCTGTGCTAGA
TTGCTGTATAAGGACCTCACAGCAACTCTTCCCACTGATGTCACCGTGACATGTCAA---
GGAGTGGAAGCATCATCCACTTCATGGGAGGAGCAACGAGCATCTCATGAAACTCTGTTC
TGTACGAAGCCCTTGCATCAAGTGTTTGCCTCATTTGCA---------------------
------------------------------------------------------------
------------------------------------------------------------
------------------------------GGAAAAGGAGAAAAGTTGGATATGAGTCTG
GTCTCC---
>Guinea_Pig|ENSCPOG00000005563|ENSCPOT00000005623
------------------------------------------------------------
---------------------------ATGGAGGCAGCGAAAACTGGGTGTCCGGACGAC
GAGACCAAAAGA------------------------------------------GGGGTT
TTAGCTCACTTGGAAGGACTAGAGGCTCAGATGAACAGAGCCTGTAAACGGTCTGAAAAA
CCATGGAGAGTTCAGGCAAGGGAAAGTGCTCTTGGAACCAAGATTCGTGAACTGAGACGC
TTGCGAGACAAGCTGAAGGCTGAAGTGAAACGGCGGCAGCAAACCACAGAGAAAGCTTCT
TTGGCCAGTACAGAATGTGACCAAACAGTGGAGACCAGAGAGCAAGAAGCTTTGGAAAGG
AAACGGGAAAGCGTGAAAGCCATCCTGCAGGCGTATCGCTTTACAGGGCTCAGTGGAAAA
CTGACCAGCCGCGGGGTGTGTGTCTGCATCAGCACTGCTTTTGAGGGGAACCTCCTGGAT
TCCTACTTTGTGGACCTTGTCATAGAGAAGCCACTCCGGATTCACCACCACTCCATTCCA
GTCTTCATCCCGCTAGAAAAGATAGCTGCAAAATACCTGCAGACTGACCTTCAGCACTTC
CTGTTCAGTCTGTGCGAGGCCCTAAATGCTTACTCTGGGAGAAAGTACCAGGCAGATCGG
CTGCAGGGGGAGTTTGCAGCCTTTTTGACCGGACCCTTGCAGAGAAACTCCCTGTGCAAC
CTGCTGTCCTTCACCTACAAAGTGGATCAG---------TCCTCCTCGTTCCGTGCCAGA
TTGCTGTATGAGGACCTCACTGTGACTCTCCCAACTGACGTCACTGTTACACCCCAA---
GGGACAGAAGCGCTGTCCGCTTTGCGGGAAGAGCAGCGGGCAGCCCACGAGGCTTTGTTC
CGCACAGAGCCCCTGCATAAGGTGTTTGCTTCATTCGCC---------------------
------------------------------------------------------------
------------------------------------------------------------
------------------------------AGAGAA---GAGGAGCTGAGTGTGAGCGTG
GCCTCC---
>Horse|ENSECAG00000017127|ENSECAT00000018030
------------------------------------------------------------
------------------------------------------------------------
------------------------------------------------------GGTGTT
TTAGCTCACTTGGAAAGACTAGAGACTCGAATGCACAGATCCCGTAAAAAATTGGAAGAG
CCGCAGACAGTGCAGGCAGAGGAAAGCGCCCTTGTTACCGAGATTCAGAAACTGAGACGT
CTGCGAGATAAGCTGAGGGCAGAAGTGAAACGACGTCAAGCTGGAGTT---AAAGCATCT
ACTGCCAATGTAGAACCTGACCAAACATGGGAGATCACTGAGCAAGAAGTTTTGGAAAGA
AAATGGGAAAACTTGAAAGCTATTTTGCAGGCATATCGTTTTACAGGGCTCAGCGGGAAA
CTGACCAGCCGAGGAGTCTGTGTTTGCATCAGCACTGCTTTTGAGGGCAACCTGCTGGAT
TCCTATTTCATGGACCTTATCGTGCAGAAACCACTTAGGATCCATCGCCATTCAGTTCCA
GTCTTCATTCCCCTGGAGGAGCTATCTGCAAAATACTTAGAGACTAACATTCAGCACTTC
TTGTTCACTCTCTGCGAATACCTAAATGCTTACTCTGGGAGGAAGTACCAGGCAGATCGC
CTTCAGAGTGACTTTGCAGCCTTTCTGGCTGGGCCCTTGCAGAGAAACTCACTGTGCAAC
TTGCTGTCGTTTACTTACAAAGTGGAGCCGAGGGGTCAGTCCTTCCCGCTTTGTGCTAGA
CTGCTGTATAAGGACCTCACAAGGACCCTTCCAACTGATGTCACCGTTACTTATCAA---
GGGATGGATGCATTATCCACCTCATGGGAAGAACAGCGAGCATCCCAAGAAAATCTGTTT
CGTACGAAGCCCCTACATCACGTGTTTACTTCATTTGCA---------------------
------------------------------------------------------------
------------------------------------------------------------
------------------------------AGAAAAGGAGAAATGTTGGATATGAGCCTA
GTCTCC---
>Mouse|ENSMUSG00000020652|ENSMUST00000140975
------------------------------------------------------------
---------------------------ATGGAGTCTGCAAATACTTTGTGTCCAGGCAGG
AAGTGCAAAGGA------------------------------------------GGTGTT
TTAGCTCACCTGGAAAGACTAGAGGCTCAAACGAACATATCGAATAGAAAGTCTGAAGAA
CCA---GCAGTTCGTAAAAAGGAAAGTTCTCTTAGAACCAAGATTCGAGAACTGCGGCAA
CAACGAGATAAGCTGAGGGCAGAAGTGAAGCAGTGGGGAGCCAGAGTT---AAAGAACCT
CCTGCCAAAGAAGACCCAAGCAGAACCGTG---ATCAGTGAACAGGAAGTTCTGGAAAGG
GAGTGGAGAAATGTGGACGCCATTCTGGAGGCATATCGCTTTACGGGGCTCAGCGGGAAG
TTGACCAGTCGTGGCGTCTGCATGTGCATCAGCACAGCCTTTGAGGGGAACCTACTAGAT
TCCTACTTTGTGGACCTCGTCATAGAGAAACCACTCCGGATTCATCACCATTCCGTCCCA
GTCTTCATCCCTCTGGAAAAGATAGCCGCAGCACACCTACAGACTGATGTTCAGCGCTTC
CTGTTTAGACTCTGGGAATACCTAAATGCCTACGCGGGGAGGAAGTACCAGGCAGACCAA
CTTGAGAGTGACTTCTGCGATGTCCTCACGGGACCTTTGCAGAGAAACGCCCTGTGCAAC
TTGCTGTCGTTCACCTATAAAGTGGAACAGAGATGCCAGACCTTCTCCTTCAGTGCCAGG
TTGCTGTATGAGGACCCCACAGCAGCTCTTCCCACGAATGTCACTGTGACAAGGCCA---
GGTGTGGAGGCATCATCCCCTCCTTGGGAAGAGCACAGAGCATCCCATCAGATGCTCTTC
CGTACCAAGCCCCTGCACAAGGTGTTTGCTTCATTTTCC---------------------
------------------------------------------------------------
------------------------------------------------------------
------------------------------AAAGAAACCGAAAAGCTGCATTTGAACCTG
GTCTCC---
>Opossum|ENSMODG00000015893|ENSMODT00000020186
------------------------------------------------------------
---------------------------ATGGCAACTTCCCAG------------------
------AAACAT------------------------------------------GGTGTT
TTATATCAGCTGGAAAAACTGGAGGCTCAGAATCTCAGATCAGCCAGGCAACAAGAAGAG
AACTACGGAGAGCAGGAGACAGGAGCTGTCTTGAAAGCAAAGATCCTGAAGATGAGAAAA
CTTCGGGATGAACTAAGGATTAAAGTGAAGCTCCAGGAAGCCAGTGCC---AGAATACCC
ATCACTAATCTAGAACCCTATGAACCCTTGAAGAACAGTGAG---GAAAATCTGGAGATG
AAGTTGAAAAAGGCTAAAGCTTTCTTGCAAGCATTCCATTTAACAGGGATTAGTGGCAAA
TTGACCAAGCAAGGGGTCTGTGTCTGCTTCAGCACTGCTTTTGAGGGAAATATCTTGGAT
TCCTATTATGTGGATCTTATCATCCAGGAACCACTTAAGATACATCGCCATTCCATTCCA
GTTTTCATCCCCCTGGAACAGATAGCTGCAAAGTACTTGCAGTCTGATTTTCAACGCTTC
ATGTTTAGTCTCAGTGAACACCTAAATGCCTATTCTGGAAGAAAATATCAGGCAGATCAA
CTTCAGCATGGCTTTTCAGCTTTCCTAGCCAGGCCCTTGCAAAGAAATTCCCTGTGCACT
TTGCTGACATTCACGTACACCATGGACTCCAGTGAGAAGGCTTTCCCTTTTTGTGCCAGG
CTTGTGTATGAGGACCTCACAAGAACTCTCCCCACCAATGTCACAGTTACATACCAA---
GGGACAGGAGCAACACCTGCCTCATGGGAGAAGCAGCGAGCAGCCCAGGAGACTTTATTC
TATAAAAATGCCCTTCCCAAGGTGTTTGAGTCTTTTTTG---------------------
------------------------------------------------------------
------------------------------------------------------------
------------------------------AGAAGA---GAGACCTTTGATTGTACATCC
AGTGAACCC
>Orangutan|ENSPPYG00000012596|ENSPPYT00000014634
------------------------------------------------------------
---------------------------ATGGAGCAGGCGAACCCTTTACGTCCAGATGGC
GAGTCCAAA---------------------------------------------------
------------------------------------------------------------
------------------------------------------------------------
------------------------------------------GGAGTG---AAAGCATGT
ATTGCCAATGTAGAACCCAACCAAACAGTGGAGATCAATGAGCAGGAAGCACTGGAAGAG
AAATTGGGAAATGTGAAAGCCATTCTGCAGGCATATCATTTTACAGGCCTCAGTGGTAAA
CTGACCAGCCGAGGAGTTTGCGTCTGCATCAATACTGCTTTTGAGGGGAACCTATTGGAT
TCCTATTTTGTGGACCTTGTCATACAGAAACCACTCCGGATACATCACCATTCAGTCCCA
GTCTTCATTCCTCTGGAAGAGATAGCTGCAAAATATTTACAGACCAACATCCAGCACTTC
CTGTTCAGTCTCTGCGAGTACCTGAATGCTTACTCTGGGAGGAAGTACCAGGCAGACCGG
CTTCAGAGTGACTTTGCAGCCCTCCTGACTGGGCCCTTGCAGAGAAACCCACTGTGTAAC
TTGCTGTCATTTACTTACAAACTGGATCCAGGGGGTCAGTCCTTCCCGTTCTGTGCTAGA
TTGCTGTATAAGGACCTCACAGCAACTCTTCCCACTGACGTCACCGTGACATGTCAA---
GGAGTGGAAGCATTATCCACTTCGTGGGAGGAACAACGAGCATCTCATGAAACTCTGTTC
TGTACGAAGCCCTTGCATCAAGTGTTTGCCTCATTTGCA---------------------
------------------------------------------------------------
------------------------------------------------------------
------------------------------AGAAAAGGAGAAAAGTTGGATATGAGTCTG
GTCTCCTCA
>Platypus|ENSOANG00000028712|ENSOANT00000041081
------------------------------------------------------------
------------------------------------------------------------
------------------------------------------------------------
------------------------------------------------------------
------------------------------------------------------------
------------------------------------------------------------
------------------------------------------------------------
------------------------------------------------------------
------------------------------------------------------------
------------------------------------------------------------
------------------------------------------------------------
------------------------------------------------------------
------------------------------------ATGCAGAGGAACTCGGCCTGCAAC
CTGCTGTCCTTCACCTACCGCCTGGAGCAGGAGGGGCAGTCCTTCCACTTTGCCGCCAAG
CTGGCCTACGCGGACCCCACCTCCAGCCTGCCCACAGACGTCACCGTCACCGTGCAA---
GGAACCCCC------TCCGCCCTGAGAGAGGAGCGGCGAGCGGCCCACGCCGTCCAGTTC
CGGCAGGAGCCTCTGCACCGAGCCTTTGCCACCTTATCCGGCCTGGGCTTGGGGGCGGCG
GGAGGGGTCTCGGAAGGCGTCCCGGGACTCGGCCCCCCGGACGGCCTGTCTTCCGGGCTT
CTGCCTAAAACCCTCGGGCCCGGGGGCCCGGCGGGGAGGCGATCCGGCGGGGAGACAGCC
AGCGGCAGGGCGCCCTTCCCCGGGCCCAAGGCAGAG---CACGCCACACCCGCTCGGACC
AAGACT---
>Rabbit|ENSOCUG00000015435|ENSOCUT00000015433
ATGCGCCCCAGCTCCCGGAGCAGGGACGTTTGGGGCCCCGGTGCCGCCTGCCTGCCCGGC
TTCCTAGGAAGGCTTTGGGAACCTGCGATGGAGCCGGCGAACGCCTCCCGTCCGGACGGC
GAGCCCCACGGA------------------------------------------GGTGTT
TTGGCCCACCTGGAAAGGCTGGAGGCACAAGTGACCGAGTCCCGCACAAAGTCCGCAGAG
CGGCAGAGGGCTCGGGCAGAGGGAGGTGCCCTCGGGGCCAGGATACAGAAACTGCGACGT
CTGCGAGATGAGCTGAGGGCCGAGGTGCAGCGGCGGCGAGCCTCGGTT---AAAGCGTCC
ACTGCCAGTGTACAGCCTGACCAGACAGCGGGGATGAGCGAGCAGGACGTTTTGGAGAGA
CGATGGGAACACGCAAAGGCCATGCTGCAGGCGTATCGTTTCACAGGGCTCAGCGGACGA
CTGACCAGCCGCGGAGTCTGCGTGCGCATCAGCACGGCCTTTGAGGAGCACCTGCTGGAG
TCCTACTTCGTGGACCTTGTCATCCAGAAGCCGCTGCGGATCCTTCGCCACTCGGTCCCG
GTGTTCATCCCTTTGGAAAAGATGGCTGCGCAGCACCTGCAGAGTGACATCCGGCACTTC
CTCTTCAGCCTCTGCGAGCACCTGAATGCGTACGCGGGGAGGAAGTTCCAGGCAGACCGC
CTGCAGGGCGACTTCGCCGCCTTTCTCACTGGGCCCCTGCGGAGAAACGCACTGTGCAGC
CTGCTGTCGTTTACGTACAGAGTGGACTCGGGGGCTCAGTCTGTCGCCTTCTCCGCTAGA
CTGCTGTACGAGGACCTCACGGTCACTCTCCCAACTCGCGTCACCGTGGCATGTGAA---
GGGACCGAAGCCTTATCCCGTTCATGGGAACACCAGCGAGCATCCCATGAAGCTCTGTTC
TCCACGAAGCCCCTACATCAGGTTTTTGCTTCATTTGCA---------------------
------------------------------------------------------------
------------------------------------------------------------
------------------------------AGAGAAGGAGAAAAGCTGGATATGAGCCTC
ATCTCC---
>Rat|ENSRNOG00000050111|ENSRNOT00000070979
------------------------------------------------------------
---------------------------ATGGAATCTGCAAATTCTTTGTGTCCAGGCACA
GAGTGTAAAGGA------------------------------------------GGTGTT
TTAGCTCACCTGGAAAGACTAGAGGCTCAAATGAACAGATCGAATAGAAAGTCTGAAGAA
CCA---ACAGTTCGTGAAAAGGAAAGTTCTCTTAGAACCAAGATTCGAGAACTGCAGCAA
CAGCGAGATAGGCTGAGGGTGGAAGTGAAGCAGTGGCGAGCCAGAGTT---AAAGAATCT
TCTGCCAAAGAAGACTCAAGCAAAACCACG---CTTAGTGAACAGGAAGTTCTGGAAAAG
CAGTGGAGAAACCTGAAAGCCATTCTGCAGGCATATCGATTTACAGGGCTCAGCGGGAAG
TTGACCAACCGTAGAGTCTGTGTGTACATCAGCACCGCCTTTGAGGGGAACCTACTAGAT
TCCTACTTTGTGGACCTCGCCATAGAGAAACCACTCCGGATTCATCACCATTCCATCCCA
GCCTTCATCCCTCTGGAAAAGATAGCCACAGCATACCTACAGACTGACGTTCAGCGCCTC
CTGTTTAGTCTCTCGGAGTACCTAAATGCCTACGTGGGAAGGAAGTATCAGGCAGACCAA
CTTGAGAGTGACTTCTGCGCTTTCCTCACGGGACCTTTGCAGAGAAGCGCCCTGTGCAAC
TTGCTGTCATTCACCTATAAAGTGGAACACGGGACCCAGGCCTTCTCCTTTAGTGCCAGG
TTGCTGTATGAGGACCTCACAGCAGCTCTTCCCACAGGAGTCACTGTGACAAGGCCAGCA
GGTGTGGAAGCATCGTCCCCTCATTGGGAAGAGCACAGAGCATCCCATGAAATGCTCTTC
CGTACCAAGACCCTGCACCAGGCGTTTGCTTCATTTTCC---------------------
------------------------------------------------------------
------------------------------------------------------------
------------------------------AAAGAGACAGAAATGCTGCATTTGAACCTG
GTCTCC---
>Macaque|ENSMMUG00000009599|ENSMMUT00000013394
------------------------------------------------------------
---------------------------ATGGAGCAGGCGAACCCTTTACGTCCAGATGGC
GAGTCTAAAGGA------------------------------------------GGTGTT
TTAGCTCACTTGGAAAGGCTAGAGAACCAAACGAGCAGATCCCGTAAACGGTCTGAAGAG
CCGCAGAGCGCGCAGGCCCAGGAGCGTGTTCTTGGAACCAAGATTCAGAAACTAAGGCAC
CTGCGAGATGATCCGAGGGCTGCGCGGCGGCACCGGCGAGGCGGCGTG---AAAGCATGT
ATTGCCAATGTAGAACCCAACCGAACAGTGGAGGTCAATGAGCAAGAAGCATTGGAAGAG
AAACTGGAAAACGTGAAAGCCATTCTGCAGGCGTATCATTTTACAGGCCTCAGTGGTAAG
CTGACCAGCCGAGGAGTTTGTGTCTGCATCAATACTGCTTTTGAGGGGAACCTATTGGAT
TCCTATTTTGTGGACCTTGTCATACAGAAACCACTCCGGATACATCACCATTCAGTTCCA
GTCTTCATTCCTCTGGAAGAAATAGCTGCAAAATACTTACAGACCAACATCCAGCACTTC
CTGTTCAGTCTCTGCGAGTACCTGAATGCTTACTCTGGGAGGAAGTACCAGGCAGACCGG
CTTCAGAGTGACTTTGCAGCCCTCCTGACTGGGCCCTTGCAGAGAAACCCACTGTGTAAC
TTGCTGTCATTTACTTACAAACTGGACCCAGGCGGTCAGTCCTTCCTGTTCTGTGCTAGA
TTGCTGTATAAGGATCTCACAGCAACTCTTCCCACTGACGTCACCGTGACATGTCAA---
GGTAAGAAGGCATTATCCACTTCATGGGAGGAGCAACGAGCATCTCATGAAACTCTGTTC
TATACGAAGCCCCTGCATCAAGTGTTTGCCTCATTTGCA---------------------
------------------------------------------------------------
------------------------------------------------------------
------------------------------AGAAGA---GAAAAGTTGGAGATGAGTCTG
GTCTCC---
>Marmoset|ENSCJAG00000008019|ENSCJAT00000015631
------------------------------------------------------------
---------------------------ATGGAGCAGGCGAACCCTTTACATCCAGATGGC
GAGTCCAAAGGA------------------------------------------GGTGTT
TTAGCTCACTTGGAAAGGCTAGAGACCCAAATGAGCAAATCCCGTAAACAGTCTGAAGAG
CCACAGAGTGTGCAGGCCCAGGAAGGTGCTCTTGGAACCAAGATTCATAAACTGAGGCAT
CTGCGAGATGAGCTGAGGGCAGCGGTGCAGCACCGGCAAGCCAGCGTG---AAAGCATCT
ACTGCCAATGTAGAACCCAACCTAGCAGTGGAGATGAATGAGCAAGAAGTGTTGGAAGAG
AAACTGGAAAATGTGAAAGCCGTTCTGCAGGCCTATCGTTTTACAGGCCTCAGTGGTAAA
CTGACCAGCCGAGGAGTCTGTGTCTGCATCAATACTGCTTTTGAGGGGAACCTGTTGGAT
TCCTATTTTGTGGACCTTGTCATACAGAAACCACTCCGGATACATCACCATTCAGTCCCA
GTCTTCATTCCTCTAGAAGAGATAGCTGCAAAATACTTACAGACCAACATCCAGCACTTC
CTGTTCAGTCTCTGCGAGTACCTGAATGCTTATTCTGGGAGGAAGTACCAGGCAGACCGG
CTTCAGAGTGACTTTGCAGCCCTCCTGACTGGGCCCTTGCAGAGAAACCCACTGTGTAAC
TTGCTGTCATTTACTTACAAACTGGATCCAGGCAGTCAGTCCTTCCCGTTCTGTGCTAGA
TTGCTGTATAAGGACCTCACAGCAACTCTTCCCACCGACGTCACTGTGACATATCAA---
GGAGTGGAAGCATTATCCACTTCATGGGAGGAGCAGCGAGCATCCCATGAAACTCTGTTC
TGTATGAAGCCCCTGCATCAAGTGTTTGCTTCATTTGCA---------------------
------------------------------------------------------------
------------------------------------------------------------
------------------------------AGAAAAGGAGAAAAGTTGGATATGAGTCTG
GTCTCC---
>Microbat|ENSMLUG00000014129|ENSMLUT00000014131
------------------------------------------------------------
---------------------------ATGGAACTGGCGAACACTTCCAGTCCGGAGGGC
GGGCCCGGGGCA------------------------------------------GGTGTG
CTCGCTCACTTGGAAAGACTAGAGGCTGAA---------TCCCGTAAAAAATTCGAAGAG
CCACAGGGAGCG---------GAGAGCGCTCTTGGAAACAAGATTCGTAACCTGAGGAGT
CTGCGAGATAAACTGAGGGCGGAAGTGAACCGGCGTCAGGCCGGAGTG---AGGAGCGCC
AAAGCCAGTGTAGAACCTGACCAAACATTTGAGGTCAGTGAGCAAGAAGTTTTGGAAAGA
AAACGAGAAAATGTGAAATCCATTCTGCAAGCATATCGTTTTACAGGGCTCAGTGGGAAA
CTGACCAGCAGAGGAGTCTGTGTTTCCATCAGCACTGCTTTTGAGGGGAACCTGCTGGAT
TCCTATTTTGTGGATCTTGTCATACAGAAACCACTTCGGATACATCACCATTCGATTCCA
GTCTTCATTCCCCTAGAGGAGATAGCTGCAAAATACCTACAGAGTAATATTCAGCACTTC
CTGTTCAGTCTCTGCGAATACCTAAATGCTTACTCTGGAAGGAAGTATCAAGCAGATCGA
CTTCAGAGTGACTTTGCAGCCTTTCTGGCTGGGCCCTTGCAGAGAAACTCACTGTGCAAC
CTGCTATCATTTACTTACAAAGCGGAGCCGAGTGGCCAGTCCTTCCCATTTTGTGCTAGA
CTGCTATATAAGGACATCACAAGAACCCTTCCAACTGACGTCACTGTTACTTATCAA---
GGAACGGATGCATTGTCCACCTCCTGGGAAGAACAGCGAGCTTCCCATGAAAACCTGTTC
TGTACAAAGCCCCTTCATCAAGTGTTTGCTTCATTTGCA---------------------
------------------------------------------------------------
------------------------------------------------------------
------------------------------AGAAGAGAAGAAAAGCTGGATATGAACCTG
CTCTAC---
>Human|ENSG00000138092|ENST00000260662
------------------------------------------------------------
---------------------------ATGGAGCAGGCGAACCCTTTACGTCCAGATGGC
GAGTCCAAAGGA------------------------------------------GGTGTT
TTAGCTCACTTGGAAAGGCTAGAGACCCAAGTGAGCAGATCCCGTAAACAGTCTGAAGAG
CTGCAGAGCGTGCAGGCCCAGGAAGGTGCTCTTGGAACCAAGATTCATAAACTAAGGCGT
CTGCGAGATGAGCTGAGGGCTGTGGTGCGGCACCGGCGAGCCAGCGTG---AAAGCATGT
ATTGCCAATGTAGAACCCAACCAAACAGTGGAGATCAATGAGCAAGAAGCATTGGAAGAG
AAATTGGAAAATGTGAAAGCCATTCTGCAGGCATATCATTTTACAGGCCTCAGTGGTAAA
CTGACCAGCCGAGGAGTTTGTGTCTGCATCAGTACTGCTTTTGAGGGGAACCTATTGGAT
TCCTATTTTGTGGACCTTGTCATACAGAAACCACTCCGGATACATCACCATTCAGTCCCA
GTCTTCATTCCCCTGGAAGAGATAGCTGCAAAATATTTACAGACCAACATCCAGCACTTC
CTGTTCAGTCTCTGCGAGTACCTGAATGCTTACTCTGGGAGGAAGTACCAGGCAGACCGG
CTTCAGAGTGACTTTGCAGCCCTCCTGACTGGGCCCTTGCAGAGAAACCCACTGTGTAAC
TTGCTGTCATTTACTTACAAACTGGATCCAGGGGGTCAGTCCTTCCCGTTCTGTGCTAGA
TTGCTGTATAAGGACCTCACAGCAACTCTTCCCACTGACGTCACCGTGACATGTCAA---
GGAGTGGAAGTATTATCCACTTCATGGGAGGAGCAACGAGCATCTCATGAAACTCTGTTC
TGTACGAAGCCCTTGCATCAAGTGTTTGCCTCATTTACA---------------------
------------------------------------------------------------
------------------------------------------------------------
------------------------------AGAAAAGGAGAAAAGTTGGATATGAGTCTG
GTCTCC---
>Chimp|ENSPTRG00000011717|ENSPTRT00000021822
------------------------------------------------------------
---------------------------ATGGAGCAGGCGAACCCTTTACGTCCAGATGGC
GAGTCCAAAGGA------------------------------------------GGTGTT
TTAGCTCACTTGGAAAGGCTAGAGACCCAAGTGAGCAGATCCCATAAACAGTCTGAAGAG
CTGCAGAGCGTGCAGGCCCAGGAAGGTGCTCTTGGAACCAAGATTCATAAACTCAGGCGT
CTGCGAGATGAGCTGAGGGCTGCGGTGCGGCACCGGCGAGCCAGCGTG---AAAGCATGT
ATTGCCAATGTAGAACCCAACCAAACAGTGGAGATCAATGAGCAAGAAGCATTGGAAGAG
AAATTGGAAAATGTGAAAGCCATTCTGCAGGCGTATCATTTTACAGGCCTCAGTGGTAAA
CTGACCAGCCGAGGAGTTTGTGTCTGCATCAGTACTGCTTTTGAGGGGAACCTATTGGAT
TCCTATTTTGTGGACCTTGTCATACAGAAACCACTCCGGATACATCACCATTCAGTCCCA
GTCTTCATTCCCCTGGAAGAGATAGCTGCAAAATATTTACAGACCAACATCCAGCACTTC
CTGTTCAGTCTCTGCGAGTACCTGAATGCTTACTCTGGGAGGAAGTACCAGGCAGACCGG
CTTCAGAGTGACTTTGCAGCCCTCCTGACTGGGCCCTTGCAGAGAAACCCACTGTGTAAC
TTGCTGTCATTTACTTACAAACTGGATCCAGGGGGTCAGTCCTTCCCGTTCTGTGCTAGA
TTGCTGTATAAGGACCTCACAGCAACTCTTCCCACTGACGTCACCGTGACATGTCAA---
GGAGTGGAAGTATTATCCACTTCATGGGAGGAGCAACGAGCATCTCATGAAACTCTGTTC
TGTACGAAGCCCTTGCATCAAGTGTTTGCCTCATTTACA---------------------
------------------------------------------------------------
------------------------------------------------------------
------------------------------AGAAAAGGAGAAAAGTTGGATATGAGTCTG
GTCTCC---
>Cow|ENSBTAG00000015014|ENSBTAT00000032953
------------------------------------------------------------
---------------------------ATGGAGCTGGCAAATACTTTAAGACAAGACGGC
GAGTCTCGCGGA------------------------------------------GGTGTT
TTAGCTCACTTGGAAAGACTAGAGACTCAAGTGAGCAAATCCCGTAAAAAATTGGAAGAG
CCACAGAATGCACAAGCTCTTGAAGCC------------AGGATTCATGAACTGAAACGT
CTACGAGATAAGCTGAGGGCTGAAGTGAAACAGCGTCAAGCCAGAGTT---AAAGCATCT
ACTGCCAATGTAGAACCTGACCAAATATTAGAGATTAGTGAGCAAGAAATTTTGGAGAGA
AAACAGGAAAACATGAAAGCCATTCTGCAGGCATATCGTTTTACAGGGATCAGCGGGAAG
CTGACCAGCCGAGGAGTCTGTGTCTGCATCAGCACTGCTTTCGAGGGGAACCTGCTGGAT
TCCTACTTTGTGGACCTTGTCATGGAGAAACCACTTTGGATACATCACCATTCAGTTCCA
GTCTTCATTCCCCTAGAAGAGATATCTGCAAAATACCTACAGACTAATACTCGGCACTTC
TTGTTTGTTCTCTGGGAATACCTAAATGCTTACTCAGGGAGGAAGTACCAGGCAGATCGA
CTTCAGAGTGACTTTGCAGCCTTTCTTGTGGGGCCCTTGCAGAGAAACTCATTGTGCAAC
TTGCTGTCATTTACTTACAAAGTGAAGCCGGAAGGTCAGTCCTTCCCCTTTTGTGCTAGA
CTGCTGTATAAGGACCTCACGACAACCCTTCCAACTGACGTCACAGTTACTTCTCAA---
GGAACAGAAGCTTTACCCAGCACGTGGGAAGAACAGCGAGCAGCCCATGAAAACCTGTTT
TTTACGAAGCCCCTACATCAGGTGTTTACTTCATTTGCA---------------------
------------------------------------------------------------
------------------------------------------------------------
------------------------------AAAAAAGGAGAAAAGCTGGATATGAGCTTG
GTCTCC---
>Dog|ENSCAFG00000004085|ENSCAFT00000046082
------------------------------------------------------------
------------------------------------------------------------
------------AAATCCCCGGCTTCTTGTGAAATTGTCTTTTTACTTTTCTCAGGTGTT
TTAGCTCACTTGGAAAGATTAGAGATTCAAGTGAACAGATCTCATAAAAACTTAGAAGAT
CCACAGAGAGCACAGGCAGTCGAACATGCTCTCAGGACCAAGATTCATAAACTGAGATGT
CTACGAGATGAGCTGAGAAGTAAAGTGAAGCGACGTCAAGCCAGAGTT---AGAGCATCT
ATTGCTAATGAAGAGCCTGATCAAACACAGGAAATCAGTGAGCAAGAAGTTGCGGAAAGA
AGACAGGAAAATGTGAAAGCTATTCTGCAGGCATATCGTTTTACAGGGCTTAGTGGGAAA
CTGACCAGCCGAGGGGTCTGTGTCTGCATCAGCACTGCTTTTGAGGGAAATCTGCTGGAT
TCCTATTTTATCGACCTTGTCCTACAGAAGCCACTTTGGATACATCACCATTCAATTCCA
ATCTTCATTCCCTTGGAGGAGATATCTGCAAAATACCTGCAGACTAATATTCAGCGCTTC
CTGTTCTGTCTTTGTGAATACCTAAATGCTTATGCTGGAAGGAAGTACCAGGCAGATCGA
CTTCAGAGTGACTTTGCAGCCTATCTCGCTCGGCCCTTGCAGAGAAACCCACTGTGCAAC
TTGCTGTCATTTACTTACAAAGTGGAGCTGCGGGGTCAG---TTCCTGTTTTGTGCTAGA
CTGCTGTATAAGGACCTCACAACCACCCTCCCAACGGACGTCACCATTACCTACCCA---
GAAATGGATGCATTACCCCCCTCATGGGAAGAACAACGAGCATCTCATGAAAATCTGTTT
TTTACGAAGCCCTTACATCAAGTTTTTACTTCATTTGCA---------------------
------------------------------------------------------------
------------------------------------------------------------
------------------------------AGAAAAGGAGAGAAGTTGGATGTGACCCAG
GTC------
>Elephant|ENSLAFG00000014455|ENSLAFT00000014450
------------------------------------------------------------
------------------------------------------------------------
------------------------------------------------------GGTATT
TTAGCTCACTTGGAAAGACTGGAGACTCAAATGAACAGATCTCATAAACGGTTTGAAGGG
CCACAGAGGACACAGGCAGAGGAAAGCACTCTTGGGACCAGGATTCATAAACTGAGACTT
CTGCGAGATAAGCTGAGGGCTGAAGTGAAGCAGCGGCAAGCCGAGATT---GAAGCATCT
GCCGCCAGTACAGAGCCTGACCAGACACTGGAGACAAGTGAACAGGAAGTTTTAGAGACA
AAGCTGGAAAACCTGAAAGCACTTCTACAGGCGTACCATTTTACAGGGCTCAGTGGTAAA
CTGACCAGCAGAGGAGTCTCTGTCTGCATCCACACTGCTTTTGATGGGAACCTCTTGGAT
TCCTATATCGTGGACCTTGTCATAGAGAAACCACTTTGGATACATCACCATTCAGTTCCA
GTCTTCATTCCTCTAGAAGAGATAGCGGCAAAATACTTACAGACTGATGTCCAGCACTTC
CTGTTCAGTCTCTGCGAACACCTAAATGGTTATGCTGGGAGGAAGTACCAGGCAGATCGA
CTTCAGAGTGACTTTGCAGCGTTTCTGGCTGGGCCCTTACAGAGAAACTCACTGTGCAAC
GTGTTGTCATTTACTTACAAAGTGGAGCTAGGGGGTCAGTCCTTCCTGTTTTGTGCCAGA
CTGTTGTATAAGGACCTCACAGTGACGCTTCCAACTGACGTCACAGTTACACATCGA---
GGGACAGACGCATTATCCACGTCATGGGAAGAACAGCGAGTCTCCCATGAAAATTTGTTT
CGTACAACGTCACTACATAAAGCGTTCACTTCATTTGCT---------------------
------------------------------------------------------------
------------------------------------------------------------
------------------------------GGA---GGAGAAAAGTTGAATATGAGCCTG
---------
>Bowhead|bmy_05478T0
------------------------------------------------------------
---------------------------ATGGAGCTGGCGAATACTCTAAGTCAAGACGGC
GAGTCCAAAGGA------------------------------------------GGTGTT
TTAGCTCACTTGGAAAGACTAGAGACTCAAGTGAGCAGATGCCGTAAAAAACTGGAAGAG
CCACAGAGTGCACAGGCAGTGGAAAGTGCTCTTGGAACCAGGATTCATGAATTGAGACGT
CTGCGAGATAAGCTGAGGGCTGAAGTGAAACAACATCAAGCTAGAGTT---AAAGCATCT
ACTACCAATGTAGAACCCGACCAAACATTAGAGATTACTGAGCAAGAAATTTTGAAGAGA
AAACGGGAAAACGTGAAAGCCATTCTGCAGGCATATCGTTTTACA---------------
------------------------------------------------------------
------------------------------------------------------------
---------------GAGGAGATATCTGCAAAATACTTACAGACTAATATTCAGCACTTC
CTGTTCACTCTCTGCGAGTACCTGAATGCTTACTCTGGGAGGAAGTACCAGGCAGATCGA
CTTCAGAGTGACTTTGCAGCCTTTCTGGCTGGGCCCTTGCAGAGAAACTCACTGTGCAAC
TTGCTGTCATTTACTTACAAAGCAGAGCCGGAAGGCCAGTCCTTCCCATTTTGTGCTAGA
CTGCTGTATAAGGACCTCACGACAACTCTTCCAACTGATGTCACTGTTACTTATCAA---
GGGACGGATGCATTATCCACCACACGGGAAGAACAGCGAGCAGCCCATGAAAATCTGTTT
TTTACAAAGCCCCTACATCAAGTGTTTACTTCATTTGCA---------------------
------------------------------------------------------------
------------------------------------------------------------
------------------------------AGAAAAGGAGACAAGTTGGATATGAGCCTG
GTCTCC---
>Minke|BACU014516
------------------------------------------------------------
---------------------------ATGGAGCTGGCGAATACTCTAAGTCAAGACGGC
GAGTCCAGAGGA------------------------------------------GGTGTT
TTAGCTCATTTGGAAAGACTAGAGACTCAAGTGAGCAGATGCCGTAAAAAACTGGAAGAG
CCACAGAGCACACAGGCAGTGGAAAGTGCTCTTGGAACCAGGATTCATGAATTGAGACGT
CTGCGAGATAAGCTGAGGGCTGAAGTGAAACAACATCAAGCTAGAGTT---AAAGCATCT
ACTACCAATGTAGAACCGGACCAAACATTAGAGATTACTGAGCAAGAAATTTTGAAGAGA
AAACGGGAAAACGTGAAAGCCATTCTGCAGGCATATCGTTTTACAGGGATCAGTGGGAAG
CTGACCAGCCGAGGAGTCTGTGTCTGCATCGGCACTGCTTTTGAGGGGAATCTGCTGGAT
TCCTATTTTGTGGACCTTGTCATGCAGAAACCACCTCAGATACATCACCATTCGATTCCA
GTCTTCATCCCCCTAGAGGAGATATCTGCAAAATACTTACAGACTAATATTCAGCACTTC
CTGTTCACTCTCTGCGAGTACCTGAATGCTTACTCTGGGAGGAAGTACCAGGCAGATCGA
CTTCAGAGTGACTTTGCAGCCTTTCTGGCTGGGCCCTTGCAGAGAAACTCACTGTGCAAC
TTGCTGTCGTTTACTTACAAAGCAGAGCCGGAAGGCCAGTCCTTCCCATTTTGTGCTAGA
CTGCTGTATAGGGACCTCACGACAACTCTTCCAACTGATGTCACTGTTACTTATCAA---
GGGACGGATGCATTATCCACCACATGGGAAGAACAGCAAGCAGCCCATGAAAATCTGTTT
TTTACAAAGCCCCTACATCAAGTGTTTACTTCATTTGCA---------------------
------------------------------------------------------------
------------------------------------------------------------
------------------------------AGCAAAGGAGACAAGTTGGATATGAGCCTG
GTCTCC---
