# Supplementary material for: Insights into the Evolution of Longevity from the Bowhead Whale Genome
Source: Cell Rep. 2015 Jan 6;10(1):112–22. doi: 10.1016/j.celrep.2014.12.008 (PMC4536333; doi:10.1016/j.celrep.2014.12.008)
Supplement: Supplemental Folder 2. Species Used in the Analysis of Selective Pressure Variation, Single-Gene Orthologous Families Tested, Likelihood Ratio Tests, MAKER Parameters, and Full Assembly and Read Usage Data, Related to Experimental Procedures [file mmc3.zip › Tested SGOs/reciprocal_group_3213.2.fas]

>Gibbon|ENSNLEG00000003467|ENSNLET00000004494
ATGGCCAAGGAAAGATGCCTGAAAAAGTCCTTTCAAGATAGTCTTGAAGACATAAAGAAG
CGTATGAAAGAGAAAAGGAATAAAAACTTGGCAGAGATTGGCAAACGCAGGTCTTTTATA
GCTGCACCATGCCAAATAATCACCAACACTTCTACACTGCTGAAAAATTACCAAGACAAC
AACAAAATGTTAGTTTTAGCTTTGGAAAATGAGAAATCCAAAGTGAGAGAAGCCCAAGAT
ATCATCCTACAGCTGAGAAAAGAATGTTACTATCTCACATGTCAGCTATATGCATTGAAA
GGAAAACTTACATCACAACAAACAGAA---GAA---ACTGCTCAGAACCAGGAAATATCG
------------------------TCCTCTGGAATGGAC---CCCAAT------------
---------AGTGATGACAGCTCCAGAAATTTATTTGTGAAGGATTTACCGCAAATT---
------------------------CCTCTTGAAGAAAGTGAACTTCCAGGACAAGGAGAA
TCATTTCAAACAGAA---------------------GATCAGATACCTACTATT---CCT
CAAGACACA---------------CTGGGAGTTGATTTTGATTCAGGT------------
GAAGCTGAGTCCACT---GATAATGTGTTACCTAGAACTGTATCTGTCCGTAGCAGTTTA
AAGAAACATTGTAACAGTGTATGTCAGTTTGATAGCTTGGATGATTTT------GAAACC
AGTCATTTGGCAGGGAAGTCTTTTGAATTCGAAAGATTTGGCTTTTTAGACCCACTAGTA
AACATGCACAGACCTGAAAATGTACAACACAATGCTTGTCAATGGAGCAAGGACCAAGTT
AACTTATCA---CCAAAGCTGATTCAGCCAGGAACGTTTACTAAAACAAAAGAAGAAATT
TTAGAATGTAAATCTGAACAAACTAAAAGTAAGCAACGAGATACACAAGAAAGAAAAAGA
GAAGAGAAAAGAAAAGCTAACAGGAGA---AAATCA---AAACGTATGTCAAAATATAAA
GAGAATAAAAGCGAAAATAAAAAAACTGTTTCCAAAAAAAAAATGCACAAATCTGTCAGT
TCCAATGATGCTTACAATTTTAATTTGGAAGAGGGTGTTCATCTTACTCCTTTCCGACAA
AAAATG---AGC------------------------------AATGACTCTAAAAGAGAA
GAAAAC---AACGAGTCTGAAGTGAGCCTCTGTGAATTGAGTGGTTCAGGAGATGATTCC
GATGAC------CTCTATTTGCCC---------ACTTGCAAGTACATTCAGAATCCCACC
AACGATTCATATAGAAGACCAGTTACC---AGGCCTCTAGCTAAAAGAGCACTGAAATAT
ACA---------------------------GATGAAAAA------------GAGACAGAG
GGTTCTAAGCCAACAAAAACTCCTACTAGT---------------ACA---------CTA
CCTGAAACTCACCAGTCACCTCATCTTACCCTGAAAGATATCACCAATGTCTCCTTGTAT
CCTGTTGTGAAAATCAGAAGACGTTCTCTTTCTCCAAAAAAGAATAAAGCAAGTCCAGCA
GTGGCTCTACCTAAACGTAGGTGCACAGCCAGCGTG---AACTATAAGGAGCCCACCCTC
GCTTCG---AAACTGAGAAGAGGGGACCCTTTTACAGATTTGTGTTTTTTGAATTCTCCT
ATTTTCAAGCAGAAAAAGGATTTGAGACATTCTAAAAAA---------------------
------------------------------------------------------------
------------------------------------------AGTATGAAA---------
CAAATACAA---------------------------------
>Gorilla|ENSGGOG00000006380|ENSGGOT00000006411
ATGGCCAAGGAAAGATGCCTGAAAAAGTCCTTTCAAGATAGTCTTGAAGACATAAAGAAG
CGAATGAAAGAGAAAAGGAATAAAAACTTGGCAGAGATTGGCAAACGCAGGTCTTTTATA
GCTGCACCATGCCAAATAATCACCAACACTTCTACACTGCTGAAAAATTACCAAGACAAC
AACAAAATGTTAGTTTTAGCTTTGGAAAATGAAAAATCCAAAGTGAAAGAAGCCCAAGAT
ATCATCCTACAGCTGAGAAAAGAATGTTACTATCTCACATGTCAGCTATATGCATTGAAA
GGAGAACTTACATCACAACAAACAGAA---GAA---CCTGCTCAGAACCAGGAAATATGT
------------------------TCCTCTGGAATGGAC---CCCAAT------------
---------AGTGATGACAGCTCCAGAAATTTATTTGTGAAGGATTTACCGCAAATT---
------------------------CCTCTTGAAGAAAGTAAACTTCCAGGACAAGGAGAA
TCATTTCAAATAGAA---------------------GATCAGATACCTACTATT---CCT
CAAGACACA---------------CTGGGAGTTGATTTTGATTCAGGT------------
GAAGCTAAGTCTACT---GATAATGTCTTACCTAGAACTGTATCTGTTCGTAGCAGTTTA
AAGAAACATTGTAACAGTATATGTCAGTTTGATAGCTTGGATGATTTT------GAAACC
AGTCATTTGGCAGGGAAGTCTTTTGAATTCGAAAGAGTTGGATTTTTAGACCCACTAGTA
AACATGCACATACCTGAAAATGTACAACACAATGCTTGTCAGTGGAGCAAGGACCAAGTT
AACTTATCA---CCAAAGCTGATTCAGCCAGGAACGTTTACTAAAACAAAAGAAGACATT
TTAGAATCTAAATCTGAACAAACTAAAAGTAAGCAAAGAGATACACAAGAAAGAAAAAGA
GAAGAGAAAAGAAAAGCTAAGAGGAGA---AAATCA---AAACGTATGTCAAAATATAAA
AAGAATAAAAGCGAAAATAAAAAAACTGTTTCCAAAAAAAAAATGCACAAATCTGTCAGT
TCCAATGATGCTTACAATTTTAATTTGGAAGAGGGTGTTCATCTTACTCCTTTCCGACAA
AAAATG---AGC------------------------------AATGACTCTAATAGAGAA
GAAAAC---AACGAGTCTGAAGTGAGCCTCCGTGAATCAAGTGGTTCAGGAGATGATTCC
GATGAC------CTCTATTTGCCC---------ACTTGCAAGTACGTTCAGAATCCCACG
AGCAATTCAGATAGA---CCAGTCACC---AGGCCTCTAGCTAAAAGAGCACTGAAATAC
ACA---------------------------GATGAAAAA------------GAGACGGAG
GGTTCTAAGCCAACAAAAACTCCTACCACT---------------ACA---------CCA
CCTGAAACTCAGCAGTCACCTCATCTTAGCCTGAAGGATATCACCAATGTCTCCTTGTAT
CCTGTTGTGAAAATCAGAAGACTTTCTCTTTCTCCAAAAAAGAATAAAGCAAGCCCAGCA
GTGGCTCTGCCTAAACGTAGGTGCACAGCCAGCGTG---AACTATAAGGAGCCCACCCTC
GCTTCG---AAACTGAGAAGAGGGGACCCTTTTACAGATTTGTGTTTTTTGAATTCTCCT
ATTTTCAAGCAGAAAAAGGATTTGAGACGTTCTAAAAAA---------------------
------------------------------------------------------------
------------------------------------------AGTATGAAA---------
CAAATACAA---------------------------------
>Guinea_Pig|ENSCPOG00000008318|ENSCPOT00000020302
ATGGCCAAAGAAAGGTGCCAGAAAAAGACCTTTCAAGATAGTCTTGAAGACATAAAGAGG
CGAATGAAAGAGAAAAGGAATAAAAACTTGGCCGAGATTGGCAAACGCAGATCCTTTATA
ACTGCACCAAGCCAAATAACTACCAACACTTATACACTGCTGAAAAATTACCAAGACAAC
AACAGAATGTTAGTTTTAGCTCTGGAAAATGAAAAATCCAAAGTAAGAGAAGCCCAAGAT
ATCATCCTACAACTAAGAAAAGAATGTTACTACCTTACATGTCAGCTGTATGCACTGAAA
AAAAAACTCACTTCACAACAAACAGAAGATGAT---ACTGCTCAGAACCAGGAAGTATGT
------------------------CTCACAGGAATGGAC---TCCAAT------------
---------AATGACGACAACTCTGGAGATTTATTTGCAAAGGATTTACCGTTAGTATTA
AATTCATTACTATGGTTATTAATACCA------------------------------AGA
TCTTTAAAATTCCTA---------------------GAGCAAATTCTTTGTACT------
CAAGACACA---------------GTGGGATCTGATTTTGATTCAGGT------------
GAAGCTAAACCTACT---ACTAATGTCTTACCTAGAACCGTATCACTCCGTCGCCACATA
AAGGAACATCTTAACACACTAAGTCAGCCTGATACTTTGGGTGATTTT------GAAACC
AGTCATTTG---------TCTTTTGAACTGGAAAGAATAAGATATGTAGACCCAGCAGTA
AACATGCTCATACCAGGAAATGAAGAAAAAAGTGTCTGTCAGTGGAACAGAGACAAAATT
AATTTATCA---CCAAGGCTGATTCAACCAGGAAAGTTTACCAAAATGAAAGAGGTCATT
TTAGAATCTAAATCTGAAAAA---GAAAGTAAGCACAGAGATGTACAACTAGGAAAAAAA
---GAGAAAAGAAAAGCTAACAGAAGA---AAATCT---AAGTCTACACCAAAGCATAAA
AGGAATAAAAGTAAAAATCAAAAAACTGTTTGCTCTCAAAAAATGGATGAATCTTTCAGT
TCCACTGATGCTTATAATTTTAATTTGGAAGAGGGCGTTCATGTCACTCCTTTCCGACAA
AAAGGA---AAC------------------------------ACTGATTCTGATAGAGAA
GAAAACAACAGTAAGTCTCAAGTGAGTATCTGTGAATCCAGCAGTTATGAAGATGATTCT
GATGAT------CTCTATGTACCT---------GACTGTAATTATACTGAGAGTCTCACA
AGCTTATCAAATAGA---CCAATCACC---AGGCCTCAAAATAAAAGAGCGTTAAACTAC
ACA---------------------------GATATACAA------------GAGATGGAG
GATTCAAAGCCAACAAAAACTCCTACCGCT---------------AAG---------ACT
CGCCTATCACTTCCATCACCTCATTGTAACCTGAAGGACATCACCAATGTTCCG---TTT
CCTGAAATAAAAATCAGGAAACTTTCTCTTTCTCCAGAAAAGAATAAGGAAAGCACACCC
ATGTGTCTCCCCAAGCGCAGGTGCACAAGCAGTGTG---AACTACAAGGAGCCAACATTA
GCTTCG---AAACTAAGAAGAGGAGACCCTTTCACAGATTTGTGTTTCTTGAATTCTCCT
ATTTTCAAGCAGAAAAAGAATTCAAGACGTTCTAAAAAA---------------------
------------------------------------------------------------
------------------------------------------------------------
------------------------------------------
>Horse|ENSECAG00000012475|ENSECAT00000012961
ATGGCCAAGGAAAGGTGCCTTAAAAAGTCCTTTCAAGATAGTCTTGAAGACATCAAGAAA
CGAATGAAAGAGAAAAGGAATAAAAATTTGGCAGAGATTGGCAAACGAAAGTCTTTTATA
GCCGCACCATGCCAAATAATCACCAACACTTCTACACTGCTAAAAAACTACCAAGACAAC
AATAGAATGTTAGTTTTAGCTTTGGAAAATGAAAAATCCAAAGTGAGAGAAGCCGAAGAT
ATCATCCTACAGCTGAGAAAAGAATGTTACTACCTCACATGTCAGCTATATACATTGAAG
GAAAAACTTACTTCACAAGAAGCAGAA---GGA---ACTGCTCAGAACCAGGAAGTATGT
------------------------CTTTCTGAAATGGAT---TCCAAT------------
---------GGTGAC---AACTCCAGGGATTTATTTGTGACGGATTTACCGCAAGTT---
------------------------CCTCTTCAGGAAGCTCACCTTCCAGGACCAGGAGAA
TCGTTCCAGATAGAA---------------------GAGCAAATACCTACCATTCCTAAT
CAAGACAGA---------------CAGAGATTTGATTTGGATTCAGGT------------
GAAGATAAGTCTACT---GATAATGTCTTACCTAGAACTGTATCTCTCCGTCGCAGTTTA
AAGAAACGTTTTAACAATCTGTGTCAATTCGATACCTTGGATGATTTT------GAAATC
AGTCACTTGTCAGGACAGTCTTTTGAACTGGAAAGAATTAGATTTGTAGACCCACTAATA
AGCGTGCACATACCTGAAAATGTAGAAGAAAATGTTTGTCAATGGAACAAGGATCAAATT
AACTTATCA---CCAAAGCTCATTCACCCAGGAAAATCTACTAAAACGAACGAAGACATT
TTAGAGTATAAATCTGAACCAACTAAAAGAAAGCATAGAGATGCGCACGGAAGAAAA---
---GAGAAAAGAAAAGCTAACAGAAGGAGAAAATCA---AAATGTATATCAAAGTATAAA
TGGAGCAAAAGTGTAAATAAAAAAACTGTTTCCAAAAGTAAGTTGGATGGATCTATCACT
TCCAATGATGCTTACAATTTTAATTTGGAAGAGGGTGTTCATCTCACTCCTTTCCGACAA
AAAATG---AGC------------------------------AATGATTCTACAAGAGAA
GAGAACAGCTATGAATCTGAAGTGAGCATTTGTGAATCAGGTGGTTCAGGAGATGATTCT
GATGAC------CTCTATTTGCCC---------ACTTGCAAGTCCAGTCAAGATCTCACC
AGCGAATCAAATAGGGGCCCAGTCACC---AGGCCTCAGTCTAAAAGAGTGCTAAAATAT
TCG---------------------------GCTGGAAAA------------GAGACAGAG
GGTTCTAAGCCAACAGAAACTCCTACCAGT---------------GCG---------CTA
CCTGAAACTCACCAGTCATCTCATCGTAGCCTGAAGGATATCACCAATGTCCCCATGGAT
CCTGTAGTGAAAATCAGAAAACTATCTCTTTCTCCCAAAAAGAATAAAGAAAGCCCAGCA
GCGTCTCTGCCTAAGCGCAGGTGCACCGCCAGTGTG---AACTACAAGGAACCCACACTC
GCTTCG---AAACTGAGAAGAGGGGACCCTTTTACAGATTTGTGCTTCTTGAATTCGCCT
ATTTTCAAGCAGAGAAAGGATTCCAGA---TGCAGTTCT---------------------
------------------------------------------------------------
---------------------------------------AAA------AAA---------
AAAGTT------------------------------------
>Mouse|ENSMUSG00000023940|ENSMUST00000024736
ATGGCTAAGGAAAGGTGTCAGAAAAGGTCCTTTCAAGATACCCTTGAAGACATTAAGAAT
CGAATGAAAGAAAAAAGGAATAAAAATTTGGCGGGGATTGGGAAACGCAAGTCCTTTATT
GTTGCACCGGGCCAAGTACCCACTAACACTGCTACACTACTGAGATATTACCAAGATAAC
AACAGGTTGTTAGTCTTGGCTTTGGAAAATGAGAAATCCAAAGTGAGAGAAGCACAGGAT
GTCATCCTGCAACTGAGAAAAGAATGCTACTACCTTACTTGTCAGCTGTATGCATTGAAA
GAGAAGCTAACTTCCCGACAAAGTGAA---GAA---ACTACTCAGAACTGGAAAGGACGT
------------------------CCCTCAGACGTGGTC---TCCAGC------------
---------ATTGACAATACGACCAGGGACTTGTCAGGGAAGTCCTTACAGCAAATT---
------------------------GCTGTTGAAGAAACTGATTGTCCT------------
---TACCAAACCACA---------------------GAACCAAGTCCTGCTGTT---ACT
CCAGAGACA---------------CAGGGTTGCGATTTTGATTCAGGT------------
AAAGTTGAGTCTACT---GATGAAGTCTTACCCAGAACTATATCTATCCGTCGCCATTTA
AGGAAAGATTTTAGTAATATAAGCCACTCCACGACTTTGGAGGATTGT------AAAGCC
AGTCCAAGAGTGGCACAGTCTCTGGAAGTTAAAGGAAGTAGATGTAGAGAAGTAACCGTA
ACCCTGCACAGACTTGAA------------AATGTTTGTCTGTGGAACAAAGACCAAATT
AGCTTATGT---TCTAGACTGATTAACCCAGCAAAGATTACTGAAACA---GAAGTCATT
TTATCATCTAAACCTGAACAAATAGAAAGCAAGCATAAACGTGCACGAAAAAGAAGAGCA
---GAGCAAAGAAGAACCAAGCAGAGATGCAAATCA---AAATCCTCATTGAGGAGTAAG
GGGAACAAAAACAAAGATAAGCAGGGTTTACCCCCTACTACACTGGATGGAGGTATTGGT
TCCTGTGATGCTTACGATTTTAATCTAAAAGGGACGGTCCACCCCACCCCTTTCCGACAA
AAAATG---AAC------------------------------AATGGCTGCAACAAAGAA
ACGGATAGCAGCAACTCAGAAGTGAGTGACCTCGAATGCAGTACCTCTGAGGATGAGTCT
GATGAC------CTCTACCTGCCT---------CCCTCCAAGCGCTTGCGAGACTACAGA
---GAGTCAGAGAGA---GCAGTTACC---AGGCCTCGGTCTAAAAGAGGACTTCAGTAC
CCA---------------------------GATGGGAAA------------GAGAGGAAG
GAGGTGCTGCCATCTACAGCTCCTACTGGT---------------ATC---------CCA
CCTGAGACTCAAGAGTCACCTCGTTGTAGCCTAAAGGATGTCACCAATATCCTGCAGTGT
CCTAGAGTGAAGATCAGGAAGCCTTCTCTGCCTCCAAAGCGGCGTGAAGACAGCCCAGCA
GTGGCTCTGACTAAACGCAGGTGTAGCACCATCAAA---AGCTATAAAGAGCCAACACTC
GCTTCA---AAGCTAAGAAGAGGGGACCCTTTCACGGACTTGTGTTTCTTGAATTCTCCT
ATTTTCAAGCAGAAAAGGGGTATGAGATGTCCTAAAAGA---------------------
------------------------------------------------------------
---------------------------------------AGA------ACC---------
AAGCAAACACAG------------------------------
>Opossum|ENSMODG00000014812|ENSMODT00000034100
ATGTCGAAGGAAAAATGCCTTAAAAAATCCTTTCAGGATAGTCTGGAAGATATAAAGGAA
CGGATGAAAGAGAAAAGAAACAAACGACTGGCCCAAATAGGCAAAACCAAGCCCATTCTT
GGTGCCAAGTGCAAGATAATTGCCAATCCATCTGAACAGTTGAAGAGTTACCAGGAGAAC
AACAGAGCACTGGCATTAGCTTTAGAGAATGAAAGATCCAAAGTGAGGGATGCCCAAGAC
ACCATCCTCCATTTGAAGAAGGAATGCCAGTGCCTCAGCCTTCAGCTGTTTGTATTAAGA
AGACAGCTGACTTCAGAGCAAGCAGAA---GAT---TCCACTCAGAACCAGAGAATGAAT
------------------------ACCTCAGAAACGGAGGAATGCTACAATGAAGGCATT
GCCAGCAACTCACCAGAAAATTAT---------------------TTACCGCATGTG---
------------------------CCCATTCTGGATGCTGACCTTCCAGGAAAAGCTGAA
TCTTCTCAAACAGAA---------------------GGAGAAAATTCCCCTGTT---TTT
CAAGATACA---------------CTGGGGCTTAATATTGAGAATTCTTCTCCAAATGAA
GAGGAGAAGCTACCT---GACAGTGTCTTACCAAGAAGTGTATCTGTTCGACGCAGTGTA
CAGAAAACGTACACTGATAAATTTCGCTTCGAAACCTTAGATCATTTA------GAAATT
GGTCATTTGACAGAGGAATTTTGCAAACTGGACCAGCTTGTATATGAGGAAAATCTAATA
AACAATCTTGTCACTGAAAATCTAGACCAAAATGTCTGTCAGTGGAACAAGAACCAAATT
AATTTATCC---CCCGTGCTAATTGAGCCAGATGCTCTTACTGAAACAGAACGTGTGGTG
GTGATACCTACAGAGAACCAAACTGAAATAAAAAGTAAATATTCACAAAGAGGAAAAAGA
GAGCAAAAAGGAAGATCCAGTGGGAGGAGGAAATCT---AAATGTGCACCAAAGGGTAAG
AAGAGTAGGAGTGGAGGCAAAAAAAATCTTTCCAAAGAAAAATTAGATGAATCTATGGAC
TCCAGTGATGCCTACAATTTTAATTTTGAAGAAAGAGTTCACATCACTCCTTTCCGGCAA
AAGAAAGCAAAT------------------------------GATGATTGTGAGCAAGAA
GAAATCAGTATTCATTCTGAGACTAACAACTCTGAATCAAGTGATTCAGAACGAGATTCT
GGTGAA------CTCTATGTACCTTTTAAACAAAAATCCAAATACATGCAAAATCTGGAT
CCTGACTCACTTATAAGCCCCATCCAAATGAGGCCCCGATCCAAAAGGACATTCTCA---
GAA---------------------------CAGAAGAAATGTGTGACTGAAAACACCCCT
GAGAGCTCTGTGAGACCGGCGGACACCGGC---------------CATGTCAGTTCACCT
TGTGAAACTCAACAGTCATTTCATCTCAGCTTGAAAGATGTCACCAATATCCATCAAACT
TCTGGTGCAAAAAGCAGGAAACATTCCATTCCATTCAGCAAGAGTGAAGAACGTTCTTCC
CTGCCCCTGCGTAAGCGCAGGTGTACCCTCAGTGTG---AATTATAAGGAACCTGCCCTT
GCCACA---AAACTAAGAAGAGGAGACCCATTTACAGATGTATGTTTTTTGAATTCTCCA
ATTTTCAAACAGAAAAAGGACTCCAGGCCCAGATCTTCT---------------------
------------------------------------------------------------
---------------------------------------AAA------AAG---------
CATTCACTGTCCAAATACAATGAAGCTTTTGTTGGATGTCGT
>Orangutan|ENSPPYG00000014071|ENSPPYT00000016363
ATGGCCAAGGAAAGATGCCTGAAAAAGTCCTTTCAAGATAGTCTTGAAGACATAAAGAAG
CGAATGAAAGAGAAAAGGAATAAAAACTTGGCAGAGATTGGCAAACGCAGGTCTTTTATA
GCTGCACCATGCCAAATAATCACTAACACTTCTACACTGCTGAAAAATTACCAAGACAAC
AACAAAATGTTAGTTTTAGCTTTGGAAAATGAAAAATCCAAAGTGAGAGAAGCCCAAGAT
ATCATCCTACAGCTGAGAAAAGAATGTTACTATCTCACATGTCAGCTATATGCATTGAAA
GGAAAGCTTACATCACAACAAACAGAA---GAA---CCTGCTCAGAACCAGGAAATATGT
------------------------TCCTCTGGAATGGAC---CTCAAT------------
---------AGTGATGACAGCTCCAGAAATGTATTTGTGAAGGATTTACCGCAAATT---
------------------------CCTCTTGAAGAAACTGAACTTCCAGGACAAGGAGAA
TCATTTCAAATAGAA---------------------GATCAGATACCTGCTGTT---CCT
CAAGACACA---------------CTGGGAGTTGATTTTGATTCAGAT------------
GAAGCTAAGTCCACT---GAAAATGTCTTACCTAGAACTGTATCTGTCCGTAGCAGTTTA
AAGAAACATTGTAACAGTATATGTCAGTTTGATAGCTTGGAGGATTTT------GACACC
AGTCATTTGGCAGGGAAGTCTTTTGAATTCGAAAGAGTTGGATTTTTAGACCCACTAGTA
AACATGCACATACCTGAAAATGTACAACACAATGCTCATCAGTGGAGCAAGGACCAAGTT
AACTTATCG---CCAAAGCTGATTCAGCCAGGAACATTTACTAAAACAAAA---GACATT
TTAGAATCTAAATCTGAACAAACTAAAAGTAAGCAAAGAGATACACAAGAAAGAAAAAGA
GAAGAGAAAAGAAAAGCTAACAGGAGA---AAATCA---AAATGTATGTCAAAATATAAA
GAGAATAAAAGCGAAAATAAAAAAACTGTTTCCAAAAAAAAAATGCACAAATCTGCCAGT
TCCAATGACGCTTACAATTTTAATTTGGAAGAGGGTGTTCATCTTACTCCTTTCCGACAA
AAAATG---AGC------------------------------AATGATTCTAATAGAGAA
GAAAAC---AACGAGTCTGAAGTGACCCTCTGTGAATCAAGTGGTTCAGGAGATGATTCC
GATGAC------CTCTATTTGCCC---------ACTTGCAAGTACATTCAGAATCCCACC
AGTGATTCAGATAGAAGACCAGTCACC---AGGCCTCTAGCTAAAAGAGCACTGAAATAC
ACA---------------------------GATGAAAAA------------GAGACGGAG
GGTTCTAAGCCAACAAAAACTCCTACCAGT---------------ACA---------CCA
CCTGAAACTCACCAGTCACCTCATCTTAGCCTGAAGGATATCACCAATGTCTCCTTGTAT
CCTGTTGTGAAAATCAGAAGACTTTCTCTTTCTCCAAAAAAGAATAAAGCAAGCCCAGCA
GTGGCTCTGCCTAAACGTAGGTGCACAGCCAGCGTG---AACTATAAGGAGCCCACCCTC
GTTTCG---AAACTGAGAAGAGGGGACCCTTTTACAGATTTGTGTTTTTTGAATTCTCCA
ATTTTCAAGCAGAAAAAGGATTTGAGACGTTCTAAAAAAAGAGCCCTGGAGGTATCACGT
GCTAAAGAAGCAATTTTTATTTTATATTTTGTTCGAGAATTTGTTTCGAGATTCCCAGAC
TGTAGGAAATGTAAA---------------TGCTTGAGC---------------------
------------------------------------------
>Platypus|ENSOANG00000004986|ENSOANT00000007908
ATGGCCAAAAAAAATTGCCTCAAAAAGTCTTTTCAAGACAGCCTGGAAGATATAAAGGAG
CGAATGAAAGAGAAGAGAAATAAAAAACTAGCAAAGCTTGGCAAAACCAATTCCATCTTA
TCTGCAAAGTGCAAAATAATCACCAATAATTCCACCCAGCTGAAAAGTTTCCAAGAAAAC
AACAGAGCGCTAGCTCTTGCTTTGGAAGATGAAAGAAACAAAATGCGAGAAGCCCAAACT
GCCATTCTGCATCTGAAGAAAGAGTGCCATTTCCTGAAATTTCAGCTATTTGGGCTTAAA
AAAAAGCTTATCTCTCAGAGGGCAGAA---GAA---CCTGCACAGGGTAATTTCACAAAC
------------------------ACTGCA---ATGGATGAAATAAATGACTTTCATTAC
ACAAGGAAT---------------------------------------------------
---------------------------------------GACATTTCTGGATGTAGTTTT
TTAATCAAGATAGAG---------------------GGCTCTCATAAAGGCTTC---ATT
ACAGTTACTGAGCTAATTCCAGGTATTGTTCCTAGTACTGAGAGTTCTTCA---AATGAA
GAGGGTAGACCCACC---GGTACTATCTTACCCAAAGGAGTATCCACCCGGCGTCATCGT
TTGACAAAAAGTCATAATGAATTATGTAATCCTATGCTT------TTG------GAAACT
ACTTATTTGTCAAGGGAATTTTGTGAACGGGATGAAACTGCATTTAGTGAAAATCCCACA
AACACCCTTGCAATTGAAAATCCTGAACAAAATACTCGTCTGTATGACCAAGACCAGATC
---ATGTCA---ACGATGCCGATGCAATCAGGTGCACCCACTGAAACGAAGTGTGCCCTT
TTGGATTCTAAACAGAAACAAATTCAAGTTAAAAATAGAGATGTTCAAGCAGAAACAAGG
CCGCAGAAAAGAAAATCCAGTGGGGTAAGAAAGTCTTCCAAATCTACATCAAGAAGTAAA
GAGCGGCAAAGCCGTGGTAAAAAGACGGGCCCCAAGGAGAAACTGGAAGAATCAACTGGC
TCTGGTGATGCCTACGATTTTTATCTTGAGGAGAGTGTTCACCTCACACCTTTCCGACCA
AGCAAAGTGAACAAGGAGGAGAAGGAAGAAAAATGCATGACTGATGATGATTCGAAAGAA
AAAAGTACAAGTTTTCCCGAAATGAGCAGCAGTGAATCGAGTGGTGCCGAAGAGGATTCA
GACGAG------CTCTATGTACCTTTTAAACAGAAGTCCAAATTCATGCAAAGTTTGGCT
TGCAAATCTGATATGGGCTCACTCCCCATGAGACCTCGTTCCAAGAGGTCATTAAAG---
CCA---------------------------CAGAAATCT------------GACAGACCT
CAGATCTCCCCTTCTTCCAAGCCCTTCTGT---------------ACAACCTCTGGAACT
TGTCAAACACCT---------CACCTCGGCCTGAAGGATGTCACCAACATCTCCTCGCCC
TCCTCTGCAAAATGGAGAAATCGTTCCACCCCATTCACCTGCAGTGAGGAGAAGCCTGCC
ATTTCCATGCGGAAGCGCAGATGCACCCTCAGTGTG---AACTATAAGGAGCCTGCACTT
GCCACG---AAACTCAGAAGAGGAGACCCGTTTACAGACACCTATTTTTTGAATTCTCCA
GTTTTCAAGCAGAGGAAAGCTGGCAAACGCCGCTCCCTC---------------------
------------------------------------------------------------
---------------------------------------AAA------AAG---------
GATTCACTCTCCAAATACAACGAAGCTTTTGTTGGATGTCGT
>Rabbit|ENSOCUG00000006050|ENSOCUT00000006051
ATGGCAAAGGAAAGGTGCCTGAAAAAATCTTTCCAAGATAGTCTTGAAGACATAAAGAAG
CGAATGAAAGAGAAAAGGAGTAAAAATTTGTCTGAGATTGGCAAACGCAAGTCTTTTACA
GTTGCACCATGCCAGATAATCAGCAACACTTCTACACTGCTGAAAAATTACCAAGATAAC
AATAGAATGTTAGTTTTAGCTTTGGCAAATGAAAAATCCAAAGTGAAAGAAGCCCAAGAT
ACCATCTTCCAGCTGAGAAAACAATGTTACTACCTTACATGTCAGCTATATGCATTGAAA
GAAAAACTTGATTCACAACAAACCAAA---GAA---TCGGCTCAGAACCAGGAAATATTT
------------------------CCCTCTGGAATGGAC---TCCGTT------------
---------GGTGATGACAACTCCAGAGATTTATTTATGATGGATTTACCGCAAGTG---
------------------------GCTCTTCAAGAAACTGACCTTCCAGGACAAGAAGAA
TCATTTCACATTGGA---------------------GAGCAAATGCCTGCGATT---CCT
CAAGACACA---------------CTGGGAATTGACTTTAATTCAGCT------------
GAAACTAAGTCTGGT---TTTAATATCTTACCTAGAACTGTATCTCTCCGTCGCCATTTA
AAAAGCCATTTTGACAGTCCAAGTCAGCTTGATGCCTTGGATGATTTT------GAAGCT
AGTCATTTGGCAGAGCAGACTTTTGAAATTGAAAAAATTAGCTATGTAGACCAGTTAGTA
AACATACACATGCCTGAACATGTAAAACAAAATGTGTGTCAGTGGAACAAGGACCAAATT
AATGTATCA---CCAAAGCTGATTCACCCAGGAAAGTTCACTAAACTAAAAGAAGTCATT
TTGGAACCCAAATCTGAACAAACTGAAAGTAAGCATAGACATACACAACAGAAAAAAAGA
GAAGAAAAGCGAAAAGCTAACAGAAGGAGAAAATCA---AAACCCTTGTCAAAGTATAAA
GGATGCAAGCTTACAAATAAAAAAACTGTTTCCAAAAAAGAATTGAATGAATCTGTCAGT
TCTAGTGATGCTTACAATTTCAATTTGGAAGAAGGAATTCATCTAACTCCTTTCCGACAA
AAAATG---AAC------------------------------AATGATTCTAATAAAGAA
GAAAATAGCAATAAGACTGAAGTGAGTGAGTGTGAGTCAAGTGGTTCTGGGGATGACTCT
GATGAC------CTCTATCTGCCC---------CCTTGCAAATCCACTCAAAATCTCTCC
GACAAATCAGAT---AGACCAGTCACG---AGACCTCGATCTAAAAGAACATTAAAATAT
ACTGATGAAAAAGATACAGGGGCTTCTGTGGATGAAAAA------------GACACGGAG
GGTTCTATGCCAATGAGAACTCCTGCCAGT---------------ACCACA------CCA
TCTGGAACTCACCAGTCACCTCATTTTAGCCTGAAGGATATCACCAATGTCCTCTTGAAT
CCTGAAGTGAGAATCAGAAGACTTTCTCTTTCTCCAGAAGCAAATACAGAAAGCATGGCA
GTGTCTCTGCCTAAGCGCAGGTGCACAACCAGCGTG---AACTATAAGGAGCCCACACTT
GCTTCG---AAACTGAGAAGAGGGGACCCTTTTACAGACTTGTGTTTCTTGAATTCTCCT
ATTTTCAAGCAGAAAAAGGATTCGAGACATTCTAAAAAG---------------------
------------------------------------------------------------
---------------------------------------AAAAGTATGAGG---------
AAAACACAG---------------------------------
>Rat|ENSRNOG00000022499|ENSRNOT00000065721
ATGGTTAAGGAAAGGTGTCAGAAAAGGTCCTTTCAAGATACTCTTGAAGACATTAAGAAG
CGAATGAAAGAAAAAAGGAATAAAAACCTGGCGGAGGTTGGCAAACGCAAGTCCTTTATT
GTTGCACCGTGCCAAGTATCCACTAACACTTCTACACTACTAAAATATTACCAAGATAAC
AACAGGTTGTTAGTTTTGGCTTTGGAAAATGAGAAGTCCAAAGTGAGAGAAGCACAAGAT
ATCATCCTACAGCTGAGAAGAGAGTGCTACCACCTCACCTGCCAGCTGTGTACACTGAAA
GAGAAGCTAACCTCCCGACAACGTGAC---GAAGGTGCCCAGCAGAACTGGAAAGAACGT
------------------------CCCTCAGAAGTGGTC---TCCAGCAGTGAAAATATG
ACCAGGGACTTTGACAATTCGACCAGGGACTTGTCTGTGAAGACCTTACAGCAAACT---
------------------------GCTCTTGAAGAAACTGACTGTCCC------------
---TTCCAAACCACAGATTTGTGTTTTAACTGTTCAGAAGCAAGTCCTACTGTT---ACA
CCAGAGACA---------------CTGGGTTGTGATTTTGATTCGGAT------------
AAAGTCAACTCTACT---GATGAAGTCTTACCTAGAACTGTATCTTCCCGTCAGCACTTA
AGGAGAGACTTTAGTAATGTAAGT------------------------------AAAGCC
AGTTCAAGAGAGGAGCCGTCCTTGGAGGTTAAAAGAAGTAGATGTAAAGACCTAACTGTA
ACCCTGCATAGACTTGACAACATAGAACAAAATGTTTATCTGTGGAACAAAGAGCAAATT
AACTTATGC---CCTAGACTGATTAGCCCAGCAAAGATTACTAAAACACAAGAAGCCATT
TCATCATCTAAACCTGAACAAAAAGAGATCAAGCATAAACGAGCACAAAAAAGAAGAGCA
---GAGCATAGAAGAACCAACCAGAGATGCAAGTCA---AACTTCTCATTGAGGAGTAAG
GGCAGCAGAGGCAAAGAAAAGCGGGCTTTACCCCGGAATTCACTGGATGGGTGTGTTGGT
TCCAGTGATGCTTACGATTTTAATCTAAAAGAACGTGTTCACCACACCCCTTTCCGACAA
AAAATG---AAG------------------------------GATGGCTCCAATAGAGAA
ACCGACAGCATCAACTCAGAAGTGAGT------GCATGCAGTACCTCTGAGGGCGAGTCT
GACGACGACGACCCCTATCTGCCT---------CCTTACAAGCGCTTGCAAGACTACACA
---GGGTCAGAGGAA---CCAGTTACC---AGGCCTCGCTCTAAAAGAGGCTCTACCTAC
CCA---------------------------GACGAGAAA------------GCGGTGGAG
GAGGTGCTGCCACCCACAGCTCCCACTGGT---------------ACC---------CCA
CCTGAGACTCAAGAGTCACCTCACCGAGGCCTTAAGGATGTCACCAATAGCTTGCGGCGT
CCAATAGTGAAAAGCAGGAAGCTTTCTCTGGCTCCAAAACGGCATGAAGACAGCCCAGCA
GTGTCTCTG------CGCAGGTGTACCACCATCATA---AGCTATAAAGAGCCGACACTC
AATTCG---AAGCTAAGAAGAGGGGACCCTTTTACAGACTTGTGTTTCTTGAATTCTCCT
ATTTTCAAGCAGAAAAAGGAAATGAGACATCGTAAAAGA---------------------
------------------------------------------------------------
---------------------------------------ACA------------------
------------------------------------------
>Macaque|ENSMMUG00000020341|ENSMMUT00000028611
ATGGCCAAGGAAAGATGCCTGAAGAAGTCCTTTCAAGATAGTCTTGAAGACATAAAGAAG
CGAATGAAAGAGAAAAGGAATAAAAACTTGGCAGAGATTGGCAAACGCAGGTCTTTTATA
GCTGCACCATGCCAAATAATCACCAACACTTCTACACTGCTGAAAAATTACCAAGACAAC
AACAAAATGTTAGTTTTAGCTTTGGAAAATGAAAAATCCAAAGTGAGAGAAGCCCAAGAT
ATCATCCTACAGCTGAGAAAAGAATGTTACTATCTCACATGGCAGCTATATGCATTGAAA
GGAAAACTTACATCACAACAAACAGAA---GAA---CCTGCTCAGAACCAGGAAATATGT
------------------------TCCTCTGGAATGGAC---CCCAAT------------
---------AGCGATGACAACTCCAGAAATTTATTTGTGAAGGATTTACCGCAAATT---
------------------------CCTCTTGAAGAAACTGAACTTCCAGGACAAGGAGAG
TCATTTCAAATAGAA---------------------GATCAGATACCTACTATT---CCT
CAAGAAACA---------------CTGGGATTTGATTTTGGTTCAGGT------------
GAAGCTAAGTCCACT---GATAATGTCTTACCTAGAACTGTATCTGTCCGTCGCAGTTTA
AAGAAACATTGTAACAGTGTATGTCAGTTTGATAGCTTGGATGATTTT------GAAACC
AGTCATTTGGCGGGGAAGTCTTTTGAATTCGAAAGAGTTGGATTTTTAGACCCACTAGTA
AACATG------CCTGAAAATGTACAATACAATGTTTGTCAATGGAGCAAGGACCAAGCT
AACTTATCACTTTCAAAGCTGATTCATCCAGAAACGTTTACTAAAACAAAAGAAGACATT
TTAGAATCTAAATCTGAACAAACTAAAAGTAAGCAAAGAGATACACAAGAAAGAAAAAGA
GAAGAGAAAAGAAAAGCTAACAGGAGA---AAATCA---AAACCTATGTCAAAATATAAA
GAGAATAAAAGTGAAAATAAAAGAACTGTTTCCAAAAAGAAAATGCACAAATCTGTCAGT
TCCAATGATGCTTACAATTTTAATTTGGAAGAGGGTGTTCATCTTACTCCTTTCCGACAA
AAAATG---AGC------------------------------AATGACTCTAATAGAGAA
GAGAAC---AATGAGTCTGAAGTGAGCCTCTGTGAATCAAGTGGTTCAGGAGATGATTCC
GATGAC------CTCTATTTGCCC---------ACTTGCAAGTACATTCAGAATCCCACC
AGCGATTCAGGTACAAGACCAGTCACC---AGGCCTCTAGCTAAAAGAGGACTGAAATAT
ACA---------------------------GATGAAAAA------------GAGACGGAG
GGTTCTAAGCCAACAAAAACTCCTACTAGT---------------ACA---------CCA
CCTGAAACTCACCAGTCACCTCATCTTAAACTGAAGGATATCACCAATGTCTCCTTGTAT
CCTGTTGTGAAAATCGGAAGGCTTTCTGTTTCTCCAAAAAAGACTAAAGAAAGCCCAGCA
GTGGCTCTGCCTAAACGTAGGTGCACAGTCAGCGTG---AACTATAAGGAGCCCACCCTC
GCTTCG---AAACTGAGAAGAGGGGACCCTTTTACAGATTTGTGCTTTTTGAATTCTCCT
ATTTTCAAGCAGAAAAAGGATTTGAGACGTTCTAAAAAAAGAGCCCTGGAGGTATCACCT
ACCAAAGAAGCAATTTTTATTTTATATTATGTTTGGGAATTTGTT---------------
------------------------------------------------------------
------------------------------------------
>Marmoset|ENSCJAG00000003760|ENSCJAT00000007198
ATGGCCAAGGAAAGGTGCCTGAAAAAGTCCTTTCAAGATAGTCTTGAAGACATAAAGAAG
AGAATGAAAGAGAAAAGGAATAAAAACTTGGCAGAGATTGGCAAACGCAGGTCTTTTACA
GTTGCACCATGCCAAGCAATCACCAGCACTTCTACATTGCTGAAAAATTACCAGGACAAC
AACAAAATGTTAGTTTTAGCTTTGGAAAATGAAAAAGCCAAAGTGAGAGAAGCCCAAGAT
ACCATCCTACAGCTGAGAAAAGAATGTTACTATCTCACATGTCAGCTATATGCATTGAAA
GGAAAACTTACATCGCAACAAACAAAA---GAA---CCTGCTCAGAACCAGGAAATACAC
------------------------TCTTCTGGAATGGAC---CCCAAT------------
---------AGTGATGACAGCTCCAGAAATTTATTTGTGAAAGATTTACCGCAAATT---
------------------------CCTATTGAAGAAGCTGAACTTCCAGGACAAGGAGAA
TCATTTCAAATAGAA---------------------GACCAGATACCTACTATT---CCT
CAAGACACA---------------CTGGGA------TATGATTCAGGT------------
GAAGCTAAGTCCACT---GATAATATCTTACCTAGAACTGTATCTGTCCGTAGCAGTTTA
AAAAAACATTGTAATAGTGTATGTCCGTTTGATAGCTTGGATGATTTTGGTTTTGAAACC
AGTCATTTGGCGGGGAAGTCTTTTGAATTGGAAAGAGTTAGATTTTTAGACCCACTAGTA
AAGGTGCACATACCTCAAAATGTACAACACAATGTTTGTCAATGGAACACAGACCAAGTT
AACTTACCA---CCAAAGCTGATTCAGCCAGCAACATTTACTAAAACAAAAGAAGACTTT
TTAGAATCTAAATCTGAACAAACTAAAAGTAAGCAAAGAGATGCACAAGAAAGAAAAGGA
GAAGAGAAAAGAAAAGCTAACAGGAGA---AAATCA---AAACCTATGTCAAAATATAAA
GAAAATAAAAGCAAAAATAAAAAAATTGTTTACAAAAAAAAAATGCACGAATCTGTCAGT
TCCAATGATGCTTACAATTTCAATTTGAAAGAGGGTGTTCATCTTACTCCTTTCCGACAA
AAAATG---AGC------------------------------AATGACTCTAACAGAGAA
GAAAACAAGAATGAGTCTGAAGTGAGCATCTGTGAATCAAGTGGTTCAGAAGATGATTCT
GATGAC------CTCTATCTGCCC---------ACTTGCAAGTGCATTCAGAATCCCACC
AGTGATTCAGAT---AGACCAGTCACC---AGGCCTCGATCTAAAAGAGCACTGAAATAC
ACT---------------------------GATGAAAAA------------GAGACAGAG
GGTTCTAAGCCAACAGAAACTCCTACAAGT---------------ATA---------CCA
CCTGAAACTCACCAGTCACCTCATCTTAGCCTGAAGGATATCACCAATGTATCCTTGTAT
CCTGTCGTGAAAATCAGAAAGCTTTCTCTTTCTCCAAAAAAGAATATAGCAAGCCCAGCA
GTGTCTTTACCTAAACGTAGGTGTACAGCCAGTGTG---AACTATAAGGAGCCTACTCTC
GTTTCG---AAGCTGAGAAGAGGGGACCCTTTTACAGATTTGTGTTTCTTGAATTCTCCT
ATTTTCAAACAGAAAAAGGATTTGAGACGTTCTAAAAAA---------------------
------------------------------------------------------------
------------------------------------------AGTATGAAA---------
CAAATGAAA---------------------------------
>Microbat|ENSMLUG00000007432|ENSMLUT00000007427
ATGGCCAAGGAAAGGAACCTCAAAAAGTCCTTTCAAGAAAGTCTTGAAGAAATAAAGAAA
CGAATGAAAGAGAAAAGGAATAAAAACTTGGCAGAGATTGGCAAACGAAAGTCTTTTGTA
GTTGCACCATGCCAAATAATCACCAACACTTCTACACTGCTAAAAAACTACCAAGACAAC
AACAAAATGTTAGTTTTAGCTTTGGAAAATGAAAAATCCAAAGTGAGAGAAGCCCAAGAC
ATCATCCTACAGCTGAGAAAAGAATGTTACTTCCTCACATACCAGTTATATGCATTGAAA
GAAAAACTTACTTCACAACAAACAGAA---GAA---CCTGCTCAGAACCATGAAGTAAGT
------------------------TCTTCTGGAATGAAC---TCCAGT------------
---------GATGACAACAACTCTGGGGATTTATTTGTGAAGGATTTACCGCAAGCT---
------------------------CCTCTTCAGGAAGATCACCTTCCAGAACAAGGGGAA
TCATTCCAAATAGAA---------------------GAGCAAATGCCTACTATT---CCT
CAAGACAGG---------------CTGGGATTTGATTTGGATTCAGGT------------
GAAGGTACATCTACT---GATAATATCTTACCTAGAACTGTATCTCTCCGTCGCAACTTA
AAGAAACATTTTAACAATTTAGGCCAATTCAACACCTTGGATAATTTT------GAAATC
AGTCATATGTCAGAGCAGTCTTCTGGGTTAGAAACAATTAGATTTGTAGACCCATTAGTA
AACATGCACATATCTGAAAATGTAGAACAAAATATTTGTCAGTGGAACAAGGATCAAATT
AACTTATCA---CCAAAGCTGACTCACCCTGGAGGATCTGCTAAAAGAAAAGAAAATATT
TTAGAGTATAAATCTGAGCAAACTAAAAATAAGCATGGAGATGCACAAAGAAGAAGAAGA
GGAGAGAAAAGAAAAGCTAACAGAAGGAGAAAATCA---AAATATGTATGTAAGTATAAA
GGAATCACAAGTAAAAATAGAAAACCTGTTTGCAAAAAAAAGGTGGATGATTTTATCACT
TCCAATGATGCTTACAACTTTAATTTGGAAGAAGGTGTTCATCCTTCTCCTTTCCGACAA
AAAATG---AGC------------------------------AATGATTCTAAAAGAGAA
GAAGATACCAATGTATCCGAAGTGAGCAGCTATGAATCAAGTAGTTCAGAAGAGGATTCT
GATGAC------CTCTATTTGCCC---------ACTTGCAAGGACAGTCCAAGTCTCACC
AGCCAATCAGATAGGAGCCCAACCACC---AGGCCTCGATCTACAAGAGCACTACGATGT
AGG---------------------------GATGAAAAA------------GAGATGGAG
AGTTCTCAGCCAACAAAAACTCCTACCAGT---------------GCA---------GTA
CCTGAAACTCACCAGTCACCTCGTTTTAGCCTGAAGGATATCACCAATGTCCCCTTGTAT
GCTGAAGTGAAAATTAGAAAACTTTCTCTTTCTCCACAACAGAAGAAAGAAAGCCCAGGA
GGGTCTCTGCCTAAGCGTAGGTGCACAGTCAGTGTG---AACTATAAGGAACCCACACTC
GCTTCG---AAACTAAGAAGAGGAGACCCTTTTACAGATTTGTGTTTCTTGAATTCACCT
GTTTTTAAGCAAAAAAAGGATTCCAGACGCAGTTCTAAA---------------------
------------------------------------------------------------
---------------------------------------AAG------AAA---------
AAAAAAGTA---------------------------------
>Human|ENSG00000129810|ENST00000263753
ATGGCCAAGGAAAGATGCCTGAAAAAGTCCTTTCAAGATAGTCTTGAAGACATAAAGAAG
CGAATGAAAGAGAAAAGGAATAAAAACTTGGCAGAGATTGGCAAACGCAGGTCTTTTATA
GCTGCACCATGCCAAATAATCACCAACACTTCTACACTGCTGAAAAATTACCAAGACAAC
AACAAAATGTTAGTTTTAGCTTTGGAAAATGAAAAATCCAAAGTGAAAGAAGCCCAAGAT
ATCATCCTACAGCTGAGAAAAGAATGTTACTATCTCACATGTCAGCTATATGCATTGAAA
GGAAAACTTACATCACAACAAACAGTA---GAA---CCTGCTCAGAACCAGGAAATATGT
------------------------TCCTCTGGAATGGAC---CCCAAT------------
---------AGTGATGACAGCTCCAGAAATTTATTTGTGAAGGATTTACCGCAAATT---
------------------------CCTCTTGAAGAAACTGAACTTCCAGGACAAGGAGAA
TCATTTCAAATAGAA---------------------GATCAGATACCTACTATT---CCT
CAAGACACA---------------CTGGGAGTTGATTTTGATTCAGGT------------
GAAGCTAAGTCTACT---GATAATGTCTTACCTAGAACTGTATCTGTTCGTAGCAGTTTA
AAGAAACATTGTAACAGTATATGTCAGTTTGATAGCTTGGATGATTTT------GAAACC
AGTCATTTGGCAGGGAAGTCTTTTGAATTCGAAAGAGTTGGATTTTTAGACCCACTAGTA
AACATGCACATACCTGAAAATGTACAACACAATGCTTGTCAATGGAGCAAGGACCAAGTT
AACTTATCA---CCAAAGCTGATTCAGCCAGGAACGTTTACTAAAACAAAAGAAGACATT
TTAGAATCTAAATCTGAACAAACTAAAAGTAAGCAAAGAGATACACAAGAAAGAAAAAGA
GAAGAGAAAAGAAAAGCTAACAGGAGA---AAATCA---AAACGTATGTCAAAATATAAA
GAGAATAAAAGCGAAAATAAAAAAACTGTTCCCCAAAAAAAAATGCACAAATCTGTCAGT
TCCAATGATGCTTACAATTTTAATTTGGAAGAGGGTGTTCATCTTACTCCTTTCCGACAA
AAAGTG---AGC------------------------------AATGACTCTAATAGAGAA
GAAAAC---AACGAGTCTGAAGTGAGCCTCTGTGAATCAAGTGGTTCAGGAGATGATTCC
GATGAC------CTCTATTTGCCC---------ACTTGCAAGTACATTCAGAATCCCACG
AGCAATTCAGATAGA---CCAGTCACC---AGGCCTCTAGCTAAAAGAGCACTGAAATAC
ACA---------------------------GATGAAAAA------------GAGACGGAG
GGTTCTAAGCCAACAAAAACTCCTACCACT---------------ACA---------CCA
CCTGAAACTCAGCAGTCACCTCATCTTAGCCTGAAGGATATCACCAATGTCTCCTTGTAT
CCTGTTGTGAAAATCAGAAGACTTTCTCTTTCTCCAAAAAAGAATAAAGCAAGCCCAGCA
GTGGCTCTGCCTAAACGTAGGTGCACAGCCAGCGTG---AACTATAAGGAGCCCACCCTC
GCTTCG---AAACTGAGAAGAGGGGACCCTTTTACAGATTTGTGTTTTTTGAATTCTCCT
ATTTTCAAGCAGAAAAAGGATTTGAGACGTTCTAAAAAAAGAGCCCTGGAGGTATCACCT
GCCAAAGAAGCAATTTTTATTTTATATTATGTTCGAGAATTTGTTTCGAGATTCCCAGAC
TGTAGGAAATGTAAACTTGAAACCCACATCTGCTTGAGG---------------------
------------------------------------------
>Chimp|ENSPTRG00000014686|ENSPTRT00000027475
ATGGCCAAGGAAAGATGCCTGAAAAAGTCCTTTCAAGATAGTCTTGAAGACATAAAGAAG
CGAATGAAAGAGAAAAGGAATAAAAACTTGGCAGAGATTGGCAAACGCAGGTCTTTTATA
GCTGCACCATGCCAAATAATCACCAACACTTCTACACTGCTGAAAAATTACCAAGACAAC
AACAAAATGTTAGTTTTAGCTTTGGAAAATGAAAAATCCAAAGTGAAAGAAGCCCAAGAT
ATCATCCTACAGCTGAGAAAAGAATGTTACTATCTCACATGTCAGCTATATGCATTGAAA
GGAAAACTTACATCACAACAAACAGAA---GAA---CCTGCTCAGAACCAGGAAATATGT
------------------------CCCTCTGGAATGGAC---CCCAAT------------
---------AGTGATGACAGCTCCAGAAATTTATTTGTGAAGGATTTACCGCAAATT---
------------------------CCTCTTGAAGAAAGTAAACTTCCAGGACAAGGAGAA
TCATTTCAAATAGAA---------------------GATCAGATACCTACTATT---CCT
CAAGACACA---------------CTGGGAGTTGATTTTGATTCAGGT------------
GAAGCTAAGTCTACT---GATAATGTCTTACCTAGAACTGTATCTGTTCGTAGCAGTTTA
AAGAAACATTGTAACAGTATATGTCAGTTTGATAGCTTGGATGATTTT------GAAACC
AGTCATTTGGCAGGGAAGTCTTTTGAATTCGAAAGAGTTGGATTTTTAGACCCACTAGTA
AACATGCACATACCTGAAAATGTACAACACAATGCTTGTCAATGGAGCAAGGACCAAGTT
AACTTATCA---CCAAAGCTGATTCAGCCAGGAACGTTTACTAAAACAAAAGAAGACATT
TTAGAATCTAAATCTGAACAAACTAAAAGTAAGCAAAGAGATACACAAGAAAGAAAAAGA
GAAGAGAAAAGAAAAGCTAACAGGAGA---AAATCA---AAACGTATGTCAAAATATAGA
AAGAATAAAAGCGAAAATAAAAAAACTGTTTCCAAAAAAAAAATGCACAAATCTGTCAGT
TCCAATGATGCTTACAATTTTAATTTGGAAGAGGGTGTTCATCTTACTCCTTTCCGACAA
AAAATG---AGC------------------------------AATGACTCTAATAGAGAA
GAAAAC---AACGAGTCTGAAGTGAGCCTCCGTGAATCAAGTGGTTCAGGAGATGATTCC
GATGAC------CTCTATTTGCCC---------ACTTGCAAGTACGTTCAGAATCCCACG
AGCAATTCAGATAGA---CCAGTCACC---AGGCCTCTAGCTAAAAGAGCACTGAAATAC
ACA---------------------------GATGAAAAA------------GAGACGGAG
GGTTCTAAGCCAACAAAAACTCCTACCACT---------------ACA---------CCA
CCTGAAACTCAGCAGTCACCTCATCTTAGCCTGAAGGATATCACCAATGTCTCCTTGTAT
CCTGTTGTGAAAATCAGAAGACTTTCTCTTTCTCCAAAAGAGAATAAAGCAAGCCCAGCA
GTGGCTCTGCCTAAACGTAGGTGCACAGCCAGCGTG---AACTATAAGGAGCCCACCCTC
GCTTCG---AAACTGAGAAGAGGGGACCCTTTTACAGATTTGTGTTTTTTGAATTCTCCT
ATTTTCAAGCAGAAAAAGGATTTGAGACGTTCTAAAAAA---------------------
------------------------------------------------------------
------------------------------------------AGTATGAAA---------
CAAATACAA---------------------------------
>Cow|ENSBTAG00000000752|ENSBTAT00000001001
ATGGCCAAGGAAAGATGCCTCAAAAAGTCTTTTCAAGATAGTCTTGAAGACATAAAGAAA
CAAATAAAAGAGAAAAGGAGTAAAAATTTAACAGAGGTT---AAACGAAAGTCTTTGATC
ATTGCGCCATGCCAAACAATCACCAACACTTCCAAAGTGCTA---AACTATGAAGACAAC
AACAGAATGTTAGCCTTAGCTTTGGAAAATGAAAAGTCCAAACTGAAAGAAGCCCACGAT
GTCATCTTAAAGCTGCGGAGAGAGTGTTACCTCCTCAGCTACCAACTGTACACACTGAAA
AATAAACTTACGTCACAACAGACAGAA---GAA---CCTGCTCAGGAC---------TGC
CTTAATTGGGGAGGAATGGACTCCAAAAGTGGAATGGAC---TCCAGT------------
---------AGTGACGACAACTCCAGAGATGTATTTGTGAAGCATTTACCGCAAGTG---
---------------------------CTTGAGGGTGCTGACTGTCCAGGACAA------
---------TTCTCA---------------------GAGCCAGTACCTACTATT---TCT
CAAGACAGA---------------CCAGGATTCGATTTGGATTCAAGT------------
GAAGATAAGTCAACT---GATATTGTCTTACCTAGAACTATATCTCTCCGTCGTGGTTTA
AAGAAATACATTAACAGTCCATGTCAGATTAGTGCTGTGGATGATTTT------GGAATC
AGTCACTTGTCAGAGGACTCTTTGGAACTAGAAAGGATTAGATTTGTAGACCCGCCAATA
AGCACACGGATACCTGAAAACGTAGAACAAAGTGTTTGTCGGTACAGCAGGAGTCAGATT
TACTTATCC---CCAAGGCTGGTTCACCCAGGACAATCTACCAAAACAAAGAAAGATGCT
TATGACTATAAATCACAGCCAACTAAAAGCAAGCACAGAGGTGCCAAAGAACGAAAA---
---GGAAAAGCGAAAGCTAACCAAAGGGGGAAATCA---AGATCTGTATCAAAGTGTAAA
GGGAGCAAAAGTGGG------------------------------AATAAAACTCTCACC
TCCTGTGACGCTTACAATTTTAATTCGGAAGAAGGTGTTCACCTTACTCCCTTCCGGCAA
AAAGTG---TGC------------------------------AATGATGCTACAAGAGAG
GAAACCAACAATGAATCTGAAGTGAGCACCTGTGAATCAAGCTGTTCAGGAGATGATTCT
GATGAC------CTCTATGTTCCC---------ACATCCAAGTCCAGTCCAGATCTCAGC
AGTGAATCAATGAGGAGTCCTGTCCCC---AGGCCTCGGCCTAGACGAGCGCTGAGA---
CGT---------------------------GGG---------------------------
GGCTCTGAGACAACGGAGACGCCTCCTGGTAAAGGTGGTACAGGTGTA---------CTA
CCTGAAGCTCCCCAGTCGCCTCATTTTAGCCTGAAGGATATCACTAATGTCCCTTTGTAT
CCTGTGATGAAAACCAGAAAGCTTTCTCTTTCTCCAAAAAAGAATGTAGAAAGCCCACCA
GTGTCTTTACGTAAACGTAGGTGCACAGCCGCCGTCGTGAACTATAAGGAACCCACGCTC
GCTTCG---AAACTGAGGAGAGGGGACCCTTTCACGGATTTGTGTTTCTTGAATTCGCCT
ATTTTCAAGCAGAAAAAAGATTCCAGACACTGTTCTAAA---------------------
------------------------------------------------------------
---------------------------------------AAA------AAAATTAATTGG
ACTGAA------------------------------------
>Dog|ENSCAFG00000005806|ENSCAFT00000009354
ATGGCCAAGGAAAGGTGCCTTAAAAAGTCCTTTCAAGATAGTCTTGAAGACATAAAGAGA
CGGATGAAAGAGAAAAGGAATAAAAATTTGGCAGAGATTGGCAAACGAAAGTCTTTTATA
GCTGCGCCATGCCAAATAATCTCCAACGCTTCTACACTGCTAAAAAACTACCAAGACAAC
AACAGAATGTTAGTTTTAGCTTTGGAAAATGAAAAGTCTAAAGTGAGAGAAGCCCAAGAT
ATCATCTTGCAACTGAGAAGAGAATGTTATTATCTCACGTGTCAGCTGTATGCATTAAAA
GAAAAACTGACTTCACAACAAACAGAA---GAA---ACTTCTCAGAACCGAGAAGTATGT
------------------------CCCTCTGGAATGGAC---TCCAAT------------
---------AATGACAACAGCCTTGGGGATTTATCTGTGAAGGATTTACCACAAGTT---
------------------------CCTCTTCAGGAAGCTCACCTTCCAGAACAAGGAGAA
TCATTCCAAATAGAA---------------------GAGCAAATACTT---GTT---TCT
CAACATAGC---------------CTGGAATTTGATTTAGATTCAGAG------------
GAAGATAAATCTACTTACGACAATGCTTTACCTAGAACGGTATCTGTCCGTCGAAGTTTA
AAGAAACATTTTAACAATCTATGTCAGTTCAATGCCTTGGATGGTTTT------GAAATC
AGTCATTTCTCACAGCAGCCCTCTGAATCTGAAAGAATTAGATGTGAAGACCCACTAGTA
AACATGCACATATCTGAAAATGTGGAACAAAGTGTTTGTCAATGGAATAAGGATCAAATT
AACTTATCA---CCAAAGCTGACAGACCCAGGAAGACCTAATAAAACAAAAGAAAACATT
TTACAACATAAATTTGAACAAGCTAAAAATAAGCATAGAGGTGCACAAGGAAGAAAA---
GAGGAGAAAAGAAAAGCTAACAGAAGGAGAAAATCA---AAATCTGGATCAAAGTATAAA
GGGAGCAAAAGTGAAAATAAAAAGACTGTTTCCAAAAAAAAATTGGATGAATCTGTCACT
TCCAATGATGCTTACAATTTTAATTTGGTAGAAGGTATTCATCTCACCCCTTTCCGGCAA
AAAATG---AAC------------------------------AGTGATTCTAACAGAGAA
GAAAACAATAAGGAATTTGAAGTGAGCATCTATGAATCAAGTGATTCAGGAGATGATTCT
GATGAC------CTTTATTTGCCC---------ACTTGCAAGTACAGTCAAGATCTCTCC
AGTGAACCAGAT---AGCCCACTTGCC---AGGTCTCGACCTAAAAGAGCACAAAAATAC
AGA---------------------------AATGAAAAA------------GAGATGGAG
GATTCTAAGCTTACAGAAACTCCTATCAGT---------------GCA---------CTA
CCTGAAACTCACTGCTCAACTCATTTTAGCCTGAAGGATATCACCAATGTCCCCTTATAT
CCTGAAGCAAAAATCAGAAAACTTTCTCTTTCTCCAAAAATGAAA---GAAAGCCCAGCA
GTGTCTCTGCCAAAGCGCAGGTGTGCAGTCAGTATG---AACTATAAGGAACCCACACTC
GCTTCG---AAACTGAGAAGAGGAGACCCTTTTACAGATTTGTGTTTCTTGAATTCTCCT
ATTTTCAAACAGAGAAAGGATTCCAGACGCAGTTCTAAA---------------------
------------------------------------------------------------
---------------------------------------AAA------AAA---------
TCAAAA------------------------------------
>Elephant|ENSLAFG00000032470|ENSLAFT00000034734
ATGGCCAAGGAACGGTGTCTTAAAAAGTCCTTTCAGGATAGTCTTGAAGACATAAAGAAA
CGAATGAAAGAGAAAAGGAATAAAAACTTGTCACAGATTGGCAAACGCAAGTCTTTTATA
GCTGCGCCATGCCAGATAACCAGCAACACTTCTACACTGCTGAAAAATTACCAGGACAAC
AATAGAATGTTAGTTTTGGCTTTGGAAAGTGAAAAATCCAAAGTGAGAGAAGCCCAAGAT
ATCATCCTACAGCTAAGAAAAGAATGTTACTACCTCGCATGTCAGCTATATGCCTTAAAA
GAAAAATTTACTTCACATCAAACGGAA---GAA---CCTGCTCAGAACCAGGAAATAAGT
------------------------CCCTCTGGAATCGAC---TCCAGT------------
---------GGCAATGACAGCTCTGGGGAATTATCTTTGAAGAATTTACTGCAAATT---
------------------------CCTCTGCAGGAAGCTGACCTTCCAGGACAG------
---------TTTTCA---------------------GAGCAGATACCTGCTGTT---CCT
CATGAAAGA---------------CTGAGATTCGATTTTGATTCAGGT------------
GAAGATAAGTCTCCT---GATAACGCCTTACCTAGAACTGTATCTGTCCGTCGAGGTTTA
AAGAGACATTTTAATAATCTATGTCAGTTCGATACCTTTGCTGACTTT------GAAACC
AGTCATTTGCCAGGAGAATCTTTTGAATGGGAAAGAATTAGATTTGCAGACCCGCTAATA
AGTATAAACATACCTGAAAATGCAGAAAAAGATGTTTGTCAATGGAACAAGGACAAAATT
AACTTATCC---CCAAAGCTGACTCACCCAGAAAGCCTTACTATAACAAAAGAAGTCATT
TTAGAGTCTAAATCTGAACAAACTAAAACTAAGAATAGAAATGCACAAAGAAGAAAAAGA
GAAGAGAACAGAAAAGCTAACAGAAGGAGGAAATCA---AAGTCTATAAAAAGATGTAAA
GGGGACAAAAGTGAAAATAAAAAAACTGTTTGCCAAAAAAACTTGGATAAGTCTGTCAGT
TCCAGTGATGCTTATAATTTTAATTTGGAAGAGGGCGTTCACCTCACTCCTTTCCGACAA
AATATAGTAAGC------------------------------AGTGATTCTACAAGAAAA
GAAATCAACAGTGAGTCTGACGTGAGCATCTGTGAGTCAAGTGATTCAGGAGATGATTCC
GATGAC------TTCTATTTGCCTCCTAAAAACGTTTGCAAGAACATTCAAAATCTTGAC
ATCAAATCAGACAGGAGCCCAATTACC---AGGCGTCGATCTAAAACAGGACCAAAATGT
ACG---------------------------GGTGAAAAA------------GAGATGGAG
GATCCCAAGCCAACTGAAACTCCTACCAGC---------------GCA---------CCA
CTTAAAAATCACCAGTCGCCGCGTCGTAGCCTGAAGGATATCACCAATGTTTCCATGACT
CCTGTAATAAGGATCAGAAAACTTTCTCTTTCTCCAGAAAAGCAAAAAGGAAGCCCAGTA
GCATCTCTGCCTAAGCGTAGGTGCACTGTCAGCGTG---AACTATAAGGAACCCACGCTA
TCTTCG---AAACTAAGAAGAGGGGACCGTTTCACAGATTTGTGTTTCTTGAATTCTCCT
GTTTTCAAGCAAAAAAGGGACTCCAGATGCAGTTCTAAA---------------------
------------------------------------------------------------
---------------------------------------AAA------AAA---------
AAAGCATTAAGC------------------------------
>Bowhead|bmy_13200T0
ATGGCCAAGGAACGATGCCTCAAAAAGTCCTTTCAAGATAGTCTTGAAGACATAAAGAAA
CGAATGAAAGAGAAAAGGAGTAAAAACTTGGCAGAGATTGGCAAACGAAAGTCTTTGATA
GCTGCGCCATGCCAAATAATGACCAACACTTCTACACTGCTAAAAAACTACCAAGACAAC
AACAGAATGTTAGTCTTAGCTTTGGAAAATGAAAAGTCCAAAGTGAGAGAAGCCCAGGAT
ATCATCTTACAGCTGAGGAAAGAATGTTACTACCTCATGTGTCAGCTGTACACACTGAAA
GAAAAACTTACTTCACAACAGACAGAA---GAA---ACTGCTCAG---------------
------------------------------------------------------------
------------------------------------------------------------
------------------------------------------------------------
---------------------------------------CCAACACCTACTATT---TCT
CAAGACAGA---------------CTGGGATTCGATTTGGATTCAGGT------------
GAAGATAAGTCAACT---GATAATGTCTTACCTAGAACTGTATCTCTCCGTCGCAGTTTA
AAGAAACATGTCAACAATCCATGTCAGTTCAATGCCTTGGATGATTTT------GGAATC
AGTCATTTGTCAGAGCAGTCTTTGGAATTGGAAAGAATTAGATTTGTAGACTCACCAGTA
AACACGCACATACCTGAAAATGTAGAACAAAATTTTTATCAATGGAACAAGGATCAAATT
TACTTATCA---ACAAGGCTAATTCACCCAGGACAATCTACTAAAACAAAAGAAGACATT
TTAGAGTATAAATTAGACCAAACTAAAAGTAAGCACAGAGCTGCCCAAGGAAGAAAAAGA
GAAGAGAAAAGAAAAGCTAACAAAAGGAAAAAATCA---AAATCTGTCTCAAAGTATAAA
GGGAGCAAAAGTGAATATAAAAAAACTGTTTCCCAAAAAAAGTTGGATAAATCTGTCACC
TCCAGTGATGCTTACAATTTTAATTTGGAAGAGCGTGTTCATCTCACTCCTTTCCGACAA
AAAGTG---AGC------------------------------AATGATCCTAAAAGAGAA
GAAAACAACAATGAATCTGAAGTGAGCATCTGTGAATCAAGTGGTTCAGGAGATGATTCT
GATGAC------CTCTATCTGCCC---------ACGTGCAAGTACAGTCAAGATCTCACC
AGTGAATCAGATAGCAGTGCAGTCACC---AGGCCTCGATCTAAAAGAGCACTGAAACAT
AGG---------------------------GGTGAAAAG------------GAGACAGAG
GGTTCTGAGCCAACAAAAACTCCTCCTAGT---------------GCA---------CTA
CCTGAAACTCACCAGTCACCTCATTTTCGCCTGAAGGATATCACAAACGTCCCCTTGTAT
CCTGTAGTGAAAACCAGAAAACTTTCTCTTTCTCCAAAAAAGAATGTAGAAAGCCCACCA
GTGTCTTTGCATAAACGTAGGTGCACAGCCAGTGTG---AACTATAAGGAACCCACGCTC
GCTTCGTATAAA------------------------------------------------
------------------------------------------------------------
------------------------------------------------------------
------------------------------------------------------------
------------------------------------------
>Minke|BACU009990
ATGGCCAAGGAACGATGCCTCAAAAAGTCCTTTCAAGATAGTCTTGAAGACATAAAGAAA
CGAATGAAAGAGAAAAGGAGTAAAAACTTGGCAGAGATTGGCAAACGAAAGTCTTTGATA
GCTGCACCATGCCAAATAATCACCAACACTTCTACACTGCTAAAAAACTACCAAGACAAC
AACAGAATGTTAGTCTTAGCTTTGGAAAATGAAAAGTCCAAAGTCAGAGAAGCCCAGGAT
ATCATCTTACAGCTGAGGAAAGAATGTTACTACCTCATGTGTCAGCTGTACACACTGAAA
GAAAAACTGACTTCACAACAGACAGAA---GAA---CCTACTCAGGACCAGGAAGTATGT
------------------------CCCTCTGGAATGGAC---TCCAGT------------
---------AGCGACAGCGACTCCAGGAATTTACTCGTGGAGGATTTACCGCAAGTT---
------------------------CCTCTTCAGGACGCTGACTTTCCAGGACAAGAAGAA
TTGTTCCAAATAGAA---------------------GAGCCAACACCTACTACT---TCT
CAAGACAGA---------------CTGGGATTCGATTTGGATTCAGGT------------
GAAGATAAGTCAACT---GATAATGTCTTACCTAGAACTGTATCTCTCCGTCGCAGTTTA
AAGAAACATGTCAACAATCCATGTCAGTTCAATGCCTTGGATGGTTTT------GGAATC
AGTCATTTGTCAGAGCAGTCTTTGGAATTGGAAAGAATTAGATTTGTAGACTCACCAGTA
AACACGCACATACCTGAAAATGTAGAACAAAATTTTTATCAATGGAACAAGGATCAAATT
TACTTATCA---ACAAGGCTAATTCACCCAGGACAATCTACGAAAACAAAAGAAGACATT
TTAGAGTATAAATTAGACCAAACTAAAAGTAAGCACAGAGCTGCCCAAGGAAGAAAAAGA
GAAGAGAAAAGAAAAGTTAACAAAAGGAGAAAATCA---AAATCTGTCTCAAAGTATAAA
GGGAGCAAAAGTGAATATAAAAAAACCGTTTCCCAAAAAAAGTTGGATAAATCTGTCACC
TCCAGTGATGCTTACAATTTTAATTTGGAAGAGCGTGTTCATCTCACTCCTTTCCGACAA
AAAATG---AAC------------------------------AATGATTCTAAAAGAGAA
GAAAACAACAATGAATCTGAAGTGAGCATCTGTGAATCAAGTGGTTCAGGAGATGATTCT
GATGAC------CTCTATCTGCCC---------ACGTGCAAGTACAGTCAAGATCTCACC
AGTGAATCGGATAGGAGTCCAGTCACC---AGGCCTCGATCTAAAAGAGCACTGAAACAT
AGG---------------------------GGTGAAAAG------------GAGACAGAG
GGTTCTGAGCCAACAAAAACTCCTCCTAGT---------------GCA---------CTA
CCTGAAACTCACCAGTCACCTCATTTTCACCTGAAGGATATCACAAATGTCCCCTTGTAT
CCTGTAGTGAAAACCAGAAAACTTTCTCTTTCTCCAAAAAAGAATGTAGAAAGCCCACCA
GTGTCTTTGCGTAAACGTAGGTGCACAGCCAGTGTG---AACTATAAGGAACCCACGCTC
GCTTCG---AAACTGAGAAGAGGGGACCCTTTTACAGATTTGTGTTTCTTGAATTCGCCT
ATTTTTAAGCAGAAAAAGGATTCCAGACGCAGTTCTAAA---------------------
------------------------------------------------------------
---------------------------------------AAA------AAA---------
AAAGCA------------------------------------
