# Supplementary material for: Insights into the Evolution of Longevity from the Bowhead Whale Genome
Source: Cell Rep. 2015 Jan 6;10(1):112–22. doi: 10.1016/j.celrep.2014.12.008 (PMC4536333; doi:10.1016/j.celrep.2014.12.008)
Supplement: Supplemental Folder 2. Species Used in the Analysis of Selective Pressure Variation, Single-Gene Orthologous Families Tested, Likelihood Ratio Tests, MAKER Parameters, and Full Assembly and Read Usage Data, Related to Experimental Procedures [file mmc3.zip › Tested SGOs/reciprocal_group_3216.2.fas]

>Gibbon|ENSNLEG00000007824|ENSNLET00000009971
---------------ATGGCCAGACCTCCCGTGCCCGGTTCGGTGGTTGTCCCAAACTGG
CACGAGAGTGCCGAGGGCAAGGAGTACCTGGCTTGCATTCTGCGCAAGAACCGCCGGCGG
GTGTTTGGGCTGCTTGAGCGGCCAGTGCTGCCGCCGCCTGTGTCCATTGACACTGCCAGC
TACAAGATCTTTGTGTCCGGGAAGAGTGGTGTGGGCAAGACGGCACTGGTGGCCAAGCTG
GCTGGGCTGGAGGTGCCTGTGATGCACCACGAGACCACTGGCATCCAGACCACCGTGGTA
TTT---TGGCCAGCCAAGCTGCAGGTCAGCGGCCGTGTCGTCATGTTTCGTTTTGAGTTC
TGGGACTGTGGAGAGTCTGCACTCAGGAAGTTCGATCATATGCTGCCGGCTTGCATGGAG
AACACAGATGCCTTCCTCTTCCTCTTCTCCTTCACTGACCGTGCCTCCTTTGAAGACCTC
CCTGGACAGCTGGCCCGCATAGCAGGTGAGGCCCCTGGTGTC---AGGATGGTCGTCGGC
TCCAAATTTGACCAGTACATGCACACGGACGTGCCCGAGCGGGACCTCTCAGCCTTCCGG
CAGGCCTGGGAGCTGCCCCTGCTACGGGTGAAGAGTGTGCCGGGGCGGCGGCTGGCTGAT
GGGCGCACGCTGGACGGGCGGGCTGGGCTGGCCGACGTTGCCCACATACTCAACGGCCTT
GCTGAGCAGCTGTGGCACCAGGACCAGGTGGCAGCTGGCCTGCTTCCCAACCCCCCAGAG
------------------------------------------------------------
------------------------------------------------------------
------------------------------------------------------------
------------------------------------------------------------
------------------------------------------------------------
------------------------------------------------------------
------------------------------------------------------AGTGCT
---------------CCTGAA
>Gorilla|ENSGGOG00000004323|ENSGGOT00000004342
---------------ATGGCCAGACCTCCCGTGCCCGGTTCGGTGGTTGTCCCAAACTGG
CACGAGAGTGCCGAGGGCAAGGAGTACCTGGCTTGCATTCTGCGCAAGAACCGCCGGCGG
GTGTTTGGGCTGCTTGAGCGGCCAGTGCTGCCGCCGCCTGTGTCCATTGACACTGCCAGC
TACAAGATCTTTGTGTCCGGGAAGAGTGGTGTGGGCAAGACGGCGCTGGTGGCCAAGCTG
GCTGGCCTGGAGGTGCCTATGGTGCACCACGAGACCACCGGCATCCAGACCACCGTGGTA
TTT---TGGCCAGCCAAGCTGCAGGCCAGCAGCCGTGTCGTCATGTTTCGTTTTGAGTTC
TGGGACTGTGGAGAGTCTGCACTCAAAAAGTTCGATCATATGCTGCCGGCTTGCATGGAG
AACACAGATGCCTTCCTCTTCCTCTTCTCCTTCACTGACCGTGCCTCCTTTGAAGACCTC
CCTGGACAGCTGGCCCGCATAGCAGGTGAGGCCCCTGGTGTCGTCAGGATGGTCATCGGC
TCCAAATTTGACCAGTACATGCACACGGACGTGCTCGAGCGGGACCTCACAGCCTTCCGG
CAGGCCTGGGAGCTGCCCCTGCTACGGGTGAAGAGTGTGCCGGGACGGCGGCTGGCTGAT
GGGCGCACACTGGACGGGCGGGCTGGGCTGGCCGACATTGCCCACATACTCAATGGCCTT
GCTGAGCAGCTGTGGCACCAGGACCAGGTGGCGGCTGGCCTGCTTCCCAACCCCCCAGAG
------------------------------------------------------------
------------------------------------------------------------
------------------------------------------------------------
------------------------------------------------------------
------------------------------------------------------------
------------------------------------------------------------
------------------------------------------------------AGTGCT
---------------CCTGAA
>Guinea_Pig|ENSCPOG00000004573|ENSCPOT00000004622
---------------ATGGCCAGACCT---GCGCACGGCTCCGTGATTGTCCCAGACTGG
CACGAGACAGTGGAGGGCAAGGAGTACTTGGCCTGCATCCTGCGCAAGAACCGCCGGCGG
GTGTTTGGGCTGCTTGAGCGGCCACTGCTGTCCCCACCTGTGGCCATTGACACTGCCAGC
TACAAGATCTTTGTCTCTGGGAAGACTGGTGTGGGGAAGACTGCGCTGGTGGCCAAGCTG
GCTGGCCTGGAGGTGCCCACGGTGCACCACGAAACCCCTGGCATCCAGACCACTGTGGTG
TTC---TGGCCAGCCAAGCTGCAGGCCAGCAATCGGGTTGTCATGTTCCGCTTTGAGTTC
TGGGACTGCGGAGAGTCTGCACTCAAAAAGTTTGACCACATGCTGCCGGCTTGCAAGGAG
AACACAGACGCCTTCCTCTTCCTGTTCTCCTTCACTGACCGTGCCTCCTTTGAAGACCTG
CCTGGGCAGCTGGCCCGAATAGCAGGTGAAGCCCCTGGTGTCGTCAGGATGGTCATTGGC
TCCAAATTTGACCAGTACATGCACACGGACGTGCCTGAGCGGGACCTCACCGCCTTCCGG
CAGGCCTGGGAACTGCCCCTGCTGCGGGTGAAGAGCGTGCCTGGCCGGCGGCTGGCAGAT
GGGCACACACTGGATGGCCGGGCAGGGCTGGCCGATGTTGCCCATGTGCTCAATGGCCTC
GCTGAGCAGCTGTGGCACCAGGACCAAATAGCAGCCGGCCTGCTTCCCACCCCCACTGAC
------------------------------------------------------------
------------------------------------------------------------
------------------------------------------------------------
------------------------------------------------------------
------------------------------------------------------------
------------------------------------------------------------
------------------------------------------------------AAGACC
---------------CCTGAC
>Horse|ENSECAG00000021924|ENSECAT00000023377
---------------ATGGCCAGACCACCTGCCCCGGGCTCAGTGGTTGTCCCAGACTGG
CACGAGAGCGCCGAGGGCAAGGAGTACCTGACCTGCATCCTGCGCAAGAACCGCCGGCGG
GTGTTTGGCCTGCTTGAGCGACCAGTGCTGCCCCCACCCGTGGCCATTGACACAGCCAGC
TACAAGATCTTCGTGTCTGGGAAGAGTGGCGTGGGCAAGACAGCGCTGGTGGCCAAGTTG
GCTGGCCTGGAGGTGCCCGTGGTACACCATGAGACCACTGGCATCCAGACCACCGTGGTA
TTT---TGGCCAGCCAAACTGCAGGCCAGCGACCGTGTCGTCATGTTCCGCTTTGAGTTC
TGGGATTGCGGGGAGTCTGCGCTCAAGAAGTTTGATCACATGCTGCCGGCTTGCAAAGAG
AAAACAGACGCTTTCCTCTTCCTCTTCTCTTTCACCGACCGTGCCTCCTTCGAAGATCTC
CCTGGACAGCTGGCCCGAGTAGCAGGTGAGGCCCCCAGTGTCGTCAGGATGGTCATCGGC
TCCAAATAT---CCTTACATGCACACAGATGTGCCTGAGCGTGACCTCACAGCCTTCCGG
CAGGCCTGGGATCTGCCCCTCCTGCGAGTGAAGAGTGTGCCAGGGCGGCGGCTGGCAGAT
GGACGCACGCTGGATGGGCGGGCTGGGCTGGCTGACATTGCCCATGTGCTCAATGGTCTG
GCGGAGCAGCTGTGGCACCAGGATCAGGTGGCAGCTGGCCTGCTCCCCAATCCCCCAGAG
------------------------------------------------------------
------------------------------------------------------------
------------------------------------------------------------
------------------------------------------------------------
------------------------------------------------------------
------------------------------------------------------------
------------------------------------------------------AACACC
---------------CCCAGC
>Mouse|ENSMUSG00000073733|ENSMUST00000097813
---------------ATGGCCAGACCTCCCATGCACGGTTCGGTGATTGTCCCAGACTGG
CATGAGACGGTCGAGGGTAAGGAGTACTTAGCCTGCATCCTGCGCAAGAATCGCCGGCGG
GAGTTTGGGTTGCTTGAACGCCCGGTGCTGCCCCCTTCCGTGGTCATTGATACCGCCAGC
TATAAGATCTTTGTGTCCGGGAAGAGTGGTGTGGGCAAGACAGCACTGGTGGCAAAGCTG
GCCGGCCTGGAAGTGCCTATAGTACACCATGAGACCACTGGCATTCAGACCACTGTGGTG
TTT---TGGCCAGCCAAGCTGAAGGCCAGCGACTGTGTTGTCATGTTCCGTTTTGAATTC
TGGGACTGTGGGGAGTCTGCCCTCAAGAAGTTTGATCACATGCTGCCGGCTTGTAAAGAG
AATGCAGATGCCTTCCTCTTCCTCTTTTCTTTCACCGATCGTGCCTCCTTCGAAGACCTT
CCTGGACAGTTGACTCGTGTAGCCGGTGAAGCTCCTGGGCTCGTCAAGATAGTTATCGGG
TCCAAGTTTGATCAGTACATGCACACAGATGTGCCAGCGCGAGACCTCACAGCCTTCCGG
CAGGCCTGGGAACTGCCCTTGTTCCGGGTGAAGAGTGTGCCAGGGCGGCGGCTGGCAGAC
GGACGAACACTGGATGGCAGGGCTGGGCTAGCTGACACAGCCCATGTGCTCAATGGCCTT
GCAGAACAGTTGTGGCACCAGGACCAGGTGGCAGCCGGCCTGCTCCCCAGCTCCCCAGAG
------------------------------------------------------------
------------------------------------------------------------
------------------------------------------------------------
------------------------------------------------------------
------------------------------------------------------------
------------------------------------------------------------
------------------------------------------------------AGTGCT
---------------CCCGGC
>Opossum|ENSMODG00000003242|ENSMODT00000004032
---------------ATGGCCCGGCTCCCAGCACCAGGCTCTGTGATTGTCCCTGACTGG
CATGAGAGCACAGAGGGCAAAGAACATCTGTCATGCATCCTTCGGAAGAACCGGCGAAGG
GTGTTTGGACTGCTAGAGAGGCCTGTTCTGCCGCCTCAGGTGGCTGCCGACACTGCGAGC
TACAAGATTTTTGTTTCTGGGAAGAGTGGGGTGGGGAAGACAGCCCTTGTGGCCAAGTTG
GCCGGCCTGGAGGTTCCTGTGATACACCATGAAACAGTAGGTATCCAGACGACAGTAGTG
TAC---TGGCCCGCCAAACTGCAGGCCAGCGAACGAGTGGTCATCTTCCGCTTTGAGTTC
TGGGATTGTGGAGAAGCGGCACTCAAGAAATTTGATCACATTTTACCTGCCTGCAAGGAG
AAAACAGACGCCTTCCTTTTCCTCTTCTCTTTCACCGACCGGGCCTCCTTCGAAGACCTC
CCGGCTCAGCTCTCCCGGATTGCCGGAGATGCCCCCAACGCCGTCAAGATGGTGATCGGC
TCCAAGTTTGATCAGTACATGCACACGGACGTTCCGGAGCGGGACCTCACGGCTTTCCGG
CAGGCCTGGGAGCTGCCCCTGCTGCGGGTGAAGAGCGTGCCTGGGCGCCGGCTGGCCGAT
GGGCGCACCCTGGACGGGAGGGCCGGTCTGCTGGATGTGGCTCATATCCTCAATGGCTTG
GGGGAGCACTTGTGGCACCAGGACCAGGTGGCGGCCGGGCTTATCCCTGGCCCCAGGAGA
------------------------------------------------------------
------------------------------------------------------------
------------------------------------------------------------
------------------------------------------------------------
------------------------------------------------------------
------------------------------------------------------------
------------------------------------------------------AGC---
---------------CCCCAG
>Orangutan|ENSPPYG00000001824|ENSPPYT00000002181
---------------ATGGCCAGACCTCCCGTGCCCGGTTCGGTGGTTGTCCCAAACTGG
CACGAGAGTGCCGAGGGCAAGGAGTACCTGGCTTGCATTCTGCGCAAGAACCGCCGGCGG
GTGTTTGGGCTGCTTGAGCGGCCAGTGCTGCCGCCGCCTGTGTCCATTGACACTGCCAGC
TACAAGATCTTTGTGTCCGGGAAGAGTGGTGTGGGCAAGACAGCACTGGTGGCCAAGCTG
GCTGGCCTGGAGGTACCTGTGGTGCACCACGAGACCACTGGCATCCAGACCACCGTGGTA
TTT---TGGCCAGCCAAGCTGCAGGCCAGCGGCCGTGTCATCATGTTTCGTTTTGAGTTC
TGGGACTGTGGAGAGTCTGCACTCAAAAAGTTCGATCATATGCTGCCGGCTTGCATGGAG
AACACAGATGCCTTCCTCTTCCTCTTCTCCTTCACTGACCGTGCCTCCTTTGAAGACCTC
CCTGGACAGCTGGCCCGCATAGCAGGTGAGGCCCCTGGTGTCATCAGGATGGTCATCGGC
TCCAAATTTGACCAGTACATGCACACAGACGTGCCCGAGCGGGATCTTACAGCCTTCCGG
CAGGCCTGGGAGCTGCCCCTGCTACGGGTGAAGAGTGTGCCGGGGCGGCGGCTGGCTGAT
GGGCGCACGCTGGACGGGCGGGCTGGGCTGGCCGACGTTGCCCACATACTCAATGGCCTT
GCTGAGCAGCTGTGGCACCAGGACCAGGTGGCGGCTGGCCTGCTTCCCAACCCCCCAGAG
------------------------------------------------------------
------------------------------------------------------------
------------------------------------------------------------
------------------------------------------------------------
------------------------------------------------------------
------------------------------------------------------------
------------------------------------------------------AGTGCT
---------------CCTGAA
>Platypus|ENSOANG00000029107|ENSOANT00000041679
------------------------------------------------------------
------------------------------------------------------------
------------------------------------------------------------
------------------------------------------------------------
------------------------------------------------------------
------------------------------------------------------------
------------------------------------------------------------
------------------------------------------------------------
------------------------------------------------ATGGTGATAGGC
TCCAAGTTTGACCAATACATGCACACGGACGTGCCCGAACGGGACCTGACAGCCTTCCGC
CAGACCTGGGGGCTGCCCCTGCTGCGGGTGAAGAGCGTCCCTGGGCGACGGCTAGCCGAC
GGACGCACCCTGGACGGCTGGGCCGGGGTAGCCGACGTGGCCCCCGTCCTCAACAGCCTG
GCGGAGCATCTCTGGCACCAGGACCGGGTCTCCGCCGGGCTGGTCCCCGGCCCCCGGGAG
ATCAAGGCTGGGAGGCTGGCAGCTCACAGACGAATCCCCCTCAGCGTCCGTTCCCAGAGC
TGGAGAGTCACCTGTCCTCTCTCCTCTGAGCCAGTGACCCAGAAGTCCCCGTCACAGAGG
GAGCCCCACCAGAGGGTAGGATCCGGCTCCAGAGCCATCCAGCAGTGGCATTTACTGAGC
ACCTACTCTGTGCAGAGTGCTGTACCAAGCGGTAGACAGAGGAGGTCTACAGCTCCAGAC
TCAAGTTGTCTGGGGCTTCTGGTCACTCCTTGGCACCTCCCTCTCCTGCTGCCATGCTCT
CTGGAAGCCACAAGCATTGAAGCTCTCAGACCTCCCAGGAAGCCAGAGCCAGAGCAGGGA
GGAATAGTAATAATCATGGTACCTGTTCAGCGCTTACTATGTGCCGAACACTGTTCTAAG
---------------CAAGGG
>Rabbit|ENSOCUG00000013650|ENSOCUT00000013646
---------------ATGGCTCGCCCGCCCGCGCCCGGCTCGGCCATTGTCCCAGACTGG
CACGAGAGCCCCGAGGGCAAGGAGTTCCTGGCCTGCGTCCTGCGCAGGAGCCGCCGGCGG
CTGTTCGGGCTGCTTGAACGGCCAGTGCTGCCCCCGTCTGTGGCCATTGACACTGCCAGC
TACAAGGTCTTCGTGTCTGGGAAGAGTGGCGTGGGCAAGACAGCGCTGGTGGCCAAGCTG
GCCGGCCTGGAGGTGCCGACGGCGCACCATGAGACCATCGGGATCCAGACCACCGTGGTG
TTT---TGGCCAGCCAAGCTGCAGGCCAGTGACCGTGTCGTCATGTTCCGCTTTGAGTTC
TGGGACTGCGGCGAGGCGGCGCTTAGAAAGTTTGACCACATGCTGCCGGCCTGCAAGGAG
AACACAGACGCCTTCCTCTTCCTCTTCTCCTTCACTGACCGTGCCTCCTTCGAAGACCTC
CCGGGCCAGCTGGCCCGCGTCGCGGGCGAGACCCCTGCTGTTGTCAGGATGGTCATTGGC
TCCAAGTTTGACCAGTACATGCACACAGACGTGCCCGAGCGCGACCTCACGGCCTTCCGG
CAGGCCTGGGAGCTGCCCCTGTTGCGGGTGAAGAGTGTGCCCGGGCGGCGACTGGCCGAC
GGGCGCACGCTGGACGGCTGGGCCGGGCTGGCTGACGTCGCCCACGTGCTCAACGGGCTC
GCCGAGCAGCTGTGGCACCAGGATCAGGTGGCTGCCGGCCTGCTTCCCAACCCGCAGAGA
------------------------------------------------------------
------------------------------------------------------------
------------------------------------------------------------
------------------------------------------------------------
------------------------------------------------------------
------------------------------------------------------------
------------------------------------------------------GCGCCG
---------------CCGGCT
>Rat|ENSRNOG00000023346|ENSRNOT00000064310
---------------ATGGCCAGACTTCCCATGCACGGTTCGGTGATTGTCCCAGACTGG
CATGAGACGGTCGAGGGCAAGGAGTACTTAGCCTGCATCCTGCGCAAGAATCGCCGGCGT
GAGTTT------------------------------------------------------
------------------------------------------GCTAATTCTGCCAACAGA
GCC---------------------AGGAACATGGAAACAGCCCATCCCTGCCAACAGCAA
CTG---TCACCAGAGATGCTG---------------------------------------
------TTGACTGAGTCCTCACTTAGGGTCATGCCCTCT---------------------
------------------------------------------------------------
GCTGGGCACTTTGCACAG---------CAACCTTGCAACAGGGTTTCGCTATGTATC---
------------CAGTAC------------------------------------------
---------------TCGTTATTGTGTATCCAGTACTTGTTATGTAGA------------
------------------------------------------------------------
------------------------------------------------------------
------------------------------------------------------------
------------------------------------------------------------
------------------------------------------------------------
------------------------------------------------------------
------------------------------------------------------------
------------------------------------------------------------
------------------------------------------------------------
---------------CCAGGC
>Macaque|ENSMMUG00000012732|ENSMMUT00000047539
---------------ATGGCCAGACCTCCCGTGCCCGGTTCGGTGGTTGTCCCAAACTGG
CACGAAAGTGCTGAGGGCAAGGAGTACCTGGCTTGCATTCTGCGCAAGAACCGCCGGCGG
GTGTTTGGCCTGCTTGAGCGGCCAGTGCTGCCGCCGCCTGTGTCCATCGACACTGCCAGC
TATAAGATCTTTGTGTCTGGGAAGAGTGGTGTCGGCAAGACGGCGCTGGTGGCCAAGCTG
GCTGGCCTGGAGGTGCCTGTGGTGCACCACGAGACCACCGGCATCCAGACCACCGTGGTA
TTT---TGGCCAGCCAAGCTGCAGGCCAGCGGCCGTGTCGTCATGTTTCGTTTTGAGTTC
TGGGACTGTGGAGAGTCTGCACTCAAAAAGTTCGATCATATGCTCCCGGCTTGCATGGAG
AACACAGATGCCTTCCTCTTCCTCTTCTCCTTCACTGACCGTGCCTCCTTTGAAGACCTC
CCTGGACAGCTGACCCGCATAGCAGGTGAGGCCCCTGGTGTCGTCAGGATGGTCATCGGC
TCCAAATTTGACCAGTACATGCACACAGACGTGCCTGAGCGGGACCTCATAGCCTTTCGG
CAGGCCTGGGAGCTGCCCCTGCTACGGGTGAAGAGTGTGCCAGGGCGGCGGCTGGCTGAT
GGGTGCACGCTGGACGGGCGGGCTGGGCTGGCTGACGTTGCCCACGTACTCAACGGCCTT
GCTGAGCAGCTGTGGCACCAGGACCAGGTGGCAGCTGGCCTGCTTCCCAACCCCCCAGAG
------------------------------------------------------------
------------------------------------------------------------
------------------------------------------------------------
------------------------------------------------------------
------------------------------------------------------------
------------------------------------------------------------
------------------------------------------------------AGTGCT
---------------CCTGAA
>Marmoset|ENSCJAG00000008314|ENSCJAT00000016192
---------------ATGGCCAGACCTCCCGTGCCCGGTTCGGTGGTTGTCCCAAACTGG
CACGAGAGTGCCGAGGGCAAGGAGTACCTGGGTTGCATTCTGCGCAAGAACCGCCGGCGG
GTGTTTGGACTGCTTGAGCGGCCAGTGCTGCCACCGCCTGTGTCCATTGACACTGCCAGC
TATAAGATCTTCGTGTCCGGGAAGAGTGGTGTGGGCAAGACGGCGCTGGTGGCCAAGCTG
GCTGGCCTGGAGGTGCCTGTGCTACACCACGAGACCCCCGGCATCCAGACCACCGTGGTA
TTT---TGGCCAGCCAAGCTGCAGGCCAGCGACCGTGTCGTCATGTTTCGTTTTGAGTTC
TGGGACTGTGGAGAGTCTGCGCTCAAAAAGTTCGATCACATGCTGCCGGCTTGCAAGGAG
AACACAGATGCCTTCCTCTTCCTTTTCTCCTTCACTGACCGTGCCTCCTTTGAAGACCTC
CCTGGACAGCTGGCCCGCATAGCAGGTGAAGCCCCTGGTGTCATCAGGATGGTCATCGGC
TCCAAATTTGACCAGTACATGCACACAGACGTGCCTGAGCGGGACCTCATAGCCTTCCGG
CAGGCCTGGGAGCTGCCCCTGCTACGGGTGAAGAGTGTGCCAGGGCGGCGGCTGGCTGAT
GGGCGCACGCTGGATGGGCGGGCTGGGCTGGCTGACATTGCTCACATACTCAACGGCCTC
GCTGAGCAGCTGTGGCACCAAGACCAGGTGGCGGCTGGCCTGCTTCCCAACCCCCTAGAG
------------------------------------------------------------
------------------------------------------------------------
------------------------------------------------------------
------------------------------------------------------------
------------------------------------------------------------
------------------------------------------------------------
------------------------------------------------------AGTGCT
---------------CCTGGA
>Microbat|ENSMLUG00000014976|ENSMLUT00000014978
---------------ATGGCCAGACCACCCGCCCCTGGCTCAGTGATTGTCCCCGACTGG
CACGAAAGCGCCGAGGGCAAGGAGTGCCTGACCTGCATCCTGCGCAAGAACCGCCGGCGG
GTGTTTGGGCTGCTCGAGCGACCAGTGCTGCCCCCAGCTGTGGCCATTGACACGGCCAGC
TACAAGATCTTCGTGTCTGGGAAGAGTGGTGTGGGCAAGACGGCGCTGGTGGCCAAGCTC
GCTGGCCTGGAGGTGCCCGTGGCACACCATGAGACCACTGGCATCCAGACCACCGTGGTA
TTT---TGGCCTGCCAAGCTGCAGGTCAGTGAGCGTGTTGTCATGTTCCGCTTTGAGTTC
TGGGACTGCGGGGAGTCTGCGCTCAAAAAGTTCGACCACATGCTGCCGGCTTGCAAGGAG
AAGACGGACGCCTTCCTCTTCCTCTTCTCTTTCACCGACCGTGCCTCCTTCGAAGACCTC
CCTGGACAGCTGACCCGCATAGCAGGCGAGGCCCCTGGTGTCGTCAGGATAGTCGTTGGC
TCCAAGTTTGACCAGTACATGCACACGGATGTGCCTGAGCGTGACCTCACAGCCTTCCGG
CAGACCTGGGAACTGCCCCTCCTGCGGGTGAAGAGTGTGCCAGGGCGGCGGCTGGCAGAT
GGGCGCACGCTGGATGGGCGGGCTGGGCTGGCTGACATTGCCCATGTGCTCAATGCCCTG
GCGGAGCACCTGTGGCACCAGGACCAGGTGGCAGCTGGCCTGATTCCCAACCCTGCAGAG
------------------------------------------------------------
------------------------------------------------------------
------------------------------------------------------------
------------------------------------------------------------
------------------------------------------------------------
------------------------------------------------------------
------------------------------------------------------AATGCT
---------------CCCGGC
>Human|ENSG00000132881|ENST00000375599
---------------ATGGCCAGACCTCCCGTGCCCGGTTCGGTGGTTGTCCCAAACTGG
CACGAGAGTGCCGAGGGCAAGGAGTACCTGGCTTGCATTCTGCGCAAGAACCGCCGGCGG
GTGTTTGGGCTGCTTGAGCGGCCAGTGCTGCTGCCGCCTGTGTCCATTGACACTGCCAGC
TACAAGATCTTTGTGTCCGGGAAGAGTGGTGTGGGCAAGACGGCGCTGGTGGCCAAGCTG
GCTGGCCTGGAGGTGCCTGTGGTGCACCACGAGACCACCGGCATCCAGACCACCGTGGTA
TTT---TGGCCAGCCAAGCTGCAGGCCAGCAGCCGTGTCGTCATGTTTCGTTTTGAGTTC
TGGGACTGTGGAGAGTCTGCACTCAAAAAGTTCGATCATATGCTGCTGGCTTGCATGGAG
AACACAGATGCCTTCCTCTTCCTCTTCTCCTTCACTGACCGTGCCTCCTTTGAAGACCTC
CCTGGACAGCTGGCCCGCATAGCAGGTGAGGCCCCTGGTGTCGTCAGGATGGTCATCGGC
TCCAAATTTGACCAGTACATGCACACGGACGTGCCCGAGCGGGACCTCACAGCCTTCCGG
CAGGCCTGGGAGCTGCCCCTGCTACGGGTGAAGAGTGTGCCGGGGCGGCGGCTGGCTGAT
GGGCGCACACTGGACGGGCGGGCTGGGCTGGCCGACGTTGCCCACATACTCAATGGCCTT
GCTGAGCAGCTGTGGCACCAGGACCAGGTGGCGGCTGGCCTGCTTCCCAACCCCCCAGAG
------------------------------------------------------------
------------------------------------------------------------
------------------------------------------------------------
------------------------------------------------------------
------------------------------------------------------------
------------------------------------------------------------
------------------------------------------------------AGTGCT
---------------CCTGAA
>Chimp|ENSPTRG00000000224|ENSPTRT00000000464
---------------ATGGCCAGACCTCCCGTGCCCGGTTCAGTGGTTGTCCCAAACTGG
CACGAGAGTGCCGAGGGCAAGGAGTACCTGGCTTGCATTCTGCGCAAGAACCGCCGGCGG
GTGTTTGGGCTGCTTGAGCGGCCAGTGCTGCCACCGCCTGTGTCCATTGACACTGCCAGC
TACAAGATCTTTGTGTCCGGGAAGAGTGGTGTGGGCAAGACGGCGCTGGTGGCCAAGCTG
GCTGGCCTGGAGGTGCCTGTGGTGCACCACGAGACCACCGGCATCCAGACCACTGTGGTA
TTT---TGGCCAGCCAAGCTGCAGGCCAGCAGCCGTGTCGTCATGTTTCGTTTTGAGTTC
TGGGACTGTGGAGAGTCTGCACTCAAAAAGTTCGATCATATGCTGCCGGCTTGCATGGAG
AACACAGATGCCTTCCTCTTCCTCTTCTCCTTCACTGACCGTGCCTCCTTTGAAGACCTC
CCTGGACAGCTGGCCCGCATAGCAGGTGAGGCCCCTGGTGTCGTCAGGATGGTCATCGGC
TCCAAATTTGACCAGTACATGCACACGGATGTGCCCGAGCGGGACCTCACAGCCTTCCGG
CAGGCCTGGGAGCTGCCCCTGCTACGGGTGAAGAGTGTGCCGGGGCGGCGGCTGGCTGAT
GGGCGCACACTGGATGGGCGGGCTGGGCTGGCTGACGTTGCCCACATACTCAATGGCCTT
GCTGAGCAGCTGTGGCACCAGGACCAGGTGGCGGCTGGCCTGCTTCCCAACCCCCCAGAG
------------------------------------------------------------
------------------------------------------------------------
------------------------------------------------------------
------------------------------------------------------------
------------------------------------------------------------
------------------------------------------------------------
------------------------------------------------------AGTGCT
---------------CCTGAA
>Cow|ENSBTAG00000014221|ENSBTAT00000018903
---------------ATGGCCGGGCCGGCCGCCCCGGGCTCGGTGATTGTCCCAGACTGG
CACGAGAGCGCCCAGGGCAAGGAGTACCTGGCCTGCATCCTGCGCAAGAGCCGCCGGCGG
GTGTTTGGGCTGCTCGAGCGACCAGTGCTTCCCCCGCCTGTGGCCATCGACACTGCCAGC
TACAAGATCTTCGTGTCTGGGAAGAGTGGCGTGGGCAAGACAGCGCTGGTGGCCAAGCTG
GCTGGCCTGGAGGTGCCCGTGGTGCACCACGAGACCACTGGCATCCAGACCACTGTGGTG
TTT---TGGCCTGCCAAGCTGCAGGCCAGCGACCGCGTCGTCATGTTCCGCTTCGAGTTC
TGGGACTGCGGGGAGTCTGCGCTCAAAAAGTTCGAACACATGCTGCCGGCTTGCAAGGAG
AACGCAGACGCGTTCCTCTTCCTCTTCTCCTTCACTGACCGGGCCTCCTTTGAAGACCTC
CCTGGACAGCTGGCGCGAGTAGCCGGCGAGGCCCCTGGCGTGGTCAGGATGGTCATCGGC
TCCAAATTCGACCAGTACGTGCACACGGACGTGCCCGAGCGGGACCTCGCGGCCTTCCGG
CAGGCCTGGCCACTGCCCCTGCTGCGGGTGAAGAGCGTGCCGGGGCGGCGGCTGGCGGAC
GGACGCACGCTGGACGGCCGGGCCGGGCTGGCCGACGTCGCCCACGTGCTCAACGGCCTG
GCGGAGCAGCTGTGGCACCAGGACCAGGTGGCAGCTGGCCTGCTCCCAGCCCCAGAGGCC
------------------------------------------------------------
------------------------------------------------------------
------------------------------------------------------------
------------------------------------------------------------
------------------------------------------------------------
------------------------------------------------------------
------------------------------------------------------TGTCCC
GGCCCAGGGGTGGTGGGCTCG
>Dog|ENSCAFG00000015939|ENSCAFT00000025246
TCGGGGCGCCCAGCCATGGCCAGACCACCCGCCCCGGGCTCGGTGATTGTTCCAGACTGG
CACGAGAGCGCCGAGGGCAAGGAGTACCTGGCCTGCATCCTGCGCAAGAACCGCAGACGG
GTGTTCGGGCTGCTGGAACGGCCAGTGCTGCCCCCACCCGTGGCCATTGACACAGCCAGC
TACAAGATCTTCATGTCTGGGAAGAGTGGCGTGGGCAAGACGGCACTGGTGGCCAAGCTG
GCTGGCCTAGAGGTACCCGTGGTACACCATGAGACCACTGGCATCCAGACCACCGTGGTA
TTT---TGGCCAGCCAAGCTGCAGGTCAGCGACCGTGTTGTCATGTTCCGCTTTGAGTTC
TGGGACTGTGGGGAGTCTGCACTCAAAAAGTTCGATCACATGCTGCCGGCTTGCAAGGAG
AAAACAGATGCTTTCCTCTTCCTCTTCTCCTTCACCGACCGCGCCTCCTTTGAAGACCTC
CCTGGACAGCTGGCCCGAGTAGCAGGAGAGGCCCCTGGTGTTGTCAGGATGGTCATCGGC
TCCAAATTTGACCAGTACATGCACACAGATGTGCCTGAGCGTGACCTCACAGCCTTCCGG
CAGACCTGGGAACTGCCCCTCCTGCGGGTGAAGAGTGTGCCAGGGCGGCGGCTGGCGGAT
GGGCGCACGCTAGATGGGCGGGCTGGCCTGGCCGACATTGCCCACGTGCTCAATGGCCTG
GCGGAACAGCTGTGGCACCAGGACCAGGTGGCGGCTGGCCTGCTCCCCAGCGCCTCTGAG
------------------------------------------------------------
------------------------------------------------------------
------------------------------------------------------------
------------------------------------------------------------
------------------------------------------------------------
------------------------------------------------------------
------------------------------------------------------AACACC
---------------CCC---
>Elephant|ENSLAFG00000027749|ENSLAFT00000035575
---------------ATGGCCAGGCCACCCACCCCAGGCTCGATGGTTATCCCAGACTGG
CATGAGAGCGCCGAGGGCAAGGAGTACCTGGGGTGCATTCTGCGCAAGAACCGTCGGAGG
GTGTTTGGGCTGCTGGAGAGACCGATGCTGCCCCCTTCTGTGGCCGTTGACACTGCCAGC
TACAAGATCTTTGTGTCCGGGAAGAGTGGAGTGGGCAAGACAGCGCTGGTGGCTAAGCTG
GCTGGCCTGGAGGTGCCCATTGTGCACCACGAGACCACCGGTAAACCAGCCTCCTGGGCT
CTAGCTTGGCCCTGGATCCTACAAGCC---GAAGTTTGTACCCAGCCCCATCTCTTATTC
TGTGACCTTGGAAAGTCCCTTTACCTCTCTGAGCCTACATTGGCTCCTGCTTGCCAGGAG
AAGGCAGATGCTTTCCTCTTCCTCTTCTCCTTTACTGACCACGCCTCCTTCGTGGACCTA
CCTGGACAGCTGGCCCGAGTAGCAGGCCAGGTTCCTGGTGCTGTCAGGATAGTAATTGGC
TCCAAATTTGACCAGTACATGCACACAGATGTGCCTGAACGGGACCTCACAGCCTTCCGG
CGGGCCTGGGAGCTGCCTCTCCTGCGGGTGAAGAGTGTGCCGGGGCGGCGGCTGGCCGAC
GGGCGCACACTGGATGGCCGGGCAGGGCTGGCTGATGTTGCCCACGTGCTTAATGGCCTC
GCTGAGCAGCTGTGGCACCAGGACCAGGTGGCAGCTGGCCTGCTCCCCAGCCCCCCAGAG
------------------------------------------------------------
------------------------------------------------------------
------------------------------------------------------------
------------------------------------------------------------
------------------------------------------------------------
------------------------------------------------------------
------------------------------------------------------AACACC
---------------CCTATC
>Bowhead|bmy_08223T0
---------------ATGGCCAGACTACCCGCCCCAGGCTCAGTGATTGTCCCAGACTGG
CACGAGAGCGCCGAGGGCAAGGAGTACCTGGCCTGCATCCTGCGCAAGAACCGACGGCGG
GTGTTTGGGCTGCTCGAGCGACCAGTGCTGCCCCCGCCTGTGGCCATTGACACCGCCAGC
TACAAGATCTTTGTGTCTGGGAAGAGTGGTGTGGGCAAGACAGCGCTGGTGGCCAAGCTG
GCTGGCCTGGAG------------------------------------ACCACCGTGGTA
TTT---TGGCCGGCCAAGCTGCAGGCCAGCGACCGTGTTGTCATGTTCCGCTTTGAGTTC
TGGGACTGCGGGGAGTCTGCGCTCAAAAAGTTCGATCACATGCTGCCGGCTTGCCAGGAG
AAAACAGATGCTTTCCTCTTCCTCTTCTCCTTCACTGACCGTGCCTCCTTTGAAGACCTC
CCTGGACAGCTGGCCCGAGTAGCAGGCGAGGCCCCTGGTGTGGTCAGGATGGTCATCGGC
TCCAAATTTGACCAGTATATGCACACGGACGTGCCTGAGCGGGACCTCACAGCCTTCCGG
CAGGCCTGGGAGCTGCCCCTCCTGCGGGTGAAGAGTGTGCCAGGGCGACGGCTGGCAGAT
GGACGCACGCTGGATGGGCGGGCTGGGCTGGCCGACATTGCCCACGTGCTCAACGGCCTG
GCAGAGCAGTTGTGGCACCAGGACCAGGTGGCAGCTGGCCTGCTCCCCAACCCCCCAGAG
------------------------------------------------------------
------------------------------------------------------------
------------------------------------------------------------
------------------------------------------------------------
------------------------------------------------------------
------------------------------------------------------------
------------------------------------------------------GACCCC
---------------CCCAGC
>Minke|BACU005684
---------------ATGGCCAGACTACCCGCCCCAGGCTCAGTGATTGTCCCAGACTGG
CACGAGAGCGCCGAGGGCAAGGAGTACCTGGCCTGCATCCTGCGCAAGAACCGACGGCGG
GTGTTTGGGCTGCTCGAGCGACCAGTGCTGCCCCCGCCTGTGGCCATTGACACCGCCAGC
TACAAGATCTTTGTGTCTGGGAAGAGTGGTGTGGGCAAGACAGCGCTGGTGGCCAAGCTG
GCTGGCCTGGAGGTGCCCGTGGTGCACCACGAGACCACTGGCATCCAGACCACCGTGGTA
TTT---TGGCCGGCCAAGCTGCAGGCCAGCGACCGTGTTGTCATGTTCCGCTTTGAGTTC
TGGGACTGCGGGGAGTCTGCGCTCAAAAAGTTTGATCACATGCTGCCGGCTTGCCAGGAG
AAAACAGATGCTTTCCTCTTCCTCTTCTCCTTCACTGACCGTGCCTCCTTTGAAGACCTC
CCTGGACAGCTGGCCCGAGTAGCAGGCGAGGCCCCTGGTGTGGTCAGGATGGTCATCGGC
TCCAAATTTGACCAGTATATGCACACGGACGTGCCTGAGCGTGACCTCACAGCCTTCCGG
CAGGCCTGGGAGCTGCCCCTCCTGCGGGTGAAGAGTGTGCCAGGGCGACGGCTGGCAGAT
GGACGCACGCTGGATGGGCGGGCTGGGCTGGCCGACATTGCCCACGTGCTCAACGGCCTG
GCAGAGCAGTTGTGGCACCAGGACCAGGTGGCAGCTGGCCTGCTTCCCAACCCCCCAGAG
------------------------------------------------------------
------------------------------------------------------------
------------------------------------------------------------
------------------------------------------------------------
------------------------------------------------------------
------------------------------------------------------------
------------------------------------------------------GACCCC
---------------CCCAGC
