# Supplementary material for: Insights into the Evolution of Longevity from the Bowhead Whale Genome
Source: Cell Rep. 2015 Jan 6;10(1):112–22. doi: 10.1016/j.celrep.2014.12.008 (PMC4536333; doi:10.1016/j.celrep.2014.12.008)
Supplement: Supplemental Folder 2. Species Used in the Analysis of Selective Pressure Variation, Single-Gene Orthologous Families Tested, Likelihood Ratio Tests, MAKER Parameters, and Full Assembly and Read Usage Data, Related to Experimental Procedures [file mmc3.zip › Tested SGOs/reciprocal_group_3218.2.fas]

>Gibbon|ENSNLEG00000017262|ENSNLET00000022017
------------------------------------------------------------
------------------------------------------------------------
------------------------------------------------------------
------------------------------------------------------------
---------NCCATCAGCAGCAGCGAGCCGCCGCCG------------------CAGCAG
TTCCAG------GCGCAGAGCTCCTACCCCCCTGGGCCCGGCCGG------GCCGCCGCC
GCCGCT---TCGTCGTCGTCG---------------------------------CCGTCC
TGCACGCCCGCTACATCCCAGGGCCACCTGAGGACTCCGGCGCAGCCGCCGCCC------
---------------GCGTCCCCCGCCGCCTCCTCG------------------------
------------------------------------------------------------
------TCGTCCTCGTTCGCCGCCGTCGTCAGGTATGGCCCAGGCGCGGCGGCGGCCGCC
---GGCACCGGCGGCACGGGT------------------AGCGACAGC------------
------------------------------------------------------------
------------------------------------------------------------
---------------------------------------GCC------------------
------------------AGCCTGGAGCTCAGC------GCA---GAGAGTCGAATGATC
TTGGATGCCTTTGCCCAGCAGTGCAGTCGAGTTCTTAGCCTCTTAAATTGTGGAGGAAAA
CTCCTGGACTCCAGCCATTCTCAGTCCATGATTTCTTGCGTAAAGCAGGAAGGCTCAAGT
TACAACGAAAGACAGGAGCACTGTCACATTGGGAAAGGGGCCCACAGTCAGACCTCAGAC
AATGTAGACATAGAGATGCAATATATGCAAAGGAAACAACAAACTTCTGCCTTTTTGAGG
GTTTTCACTGACTCTCTACAAAATTACCTGCTCTCCGGGAGCTTTCCGACTCCAAACCCC
TCGTCAGCCAGTGAATATGGCCACCTGGCAGACGTGGATCCTCTGTCAACCTCTCCTGTG
CACACATTAGGTGGCTGGACTTCCCCAGCAACGTCCGAATCCCATGGCCACCCATCTTCA
TCTACACTGCCAGAAGAGGAGGAGGAGGAGGAAGAG---------------GAAGGCTAT
TGTCCTCGATGCCAAGAGCTGGAGCAGGAGGTTATTTCACTGCAACAAGAAAATGAAGAG
CTCAGAAGGAAGTTAGAGAGCATCCCAGTGCCCTGCCAGACCGTTTTAGATTACTTG---
---------------AAGACAGTTCTGCAGCACCACAACCAACTCCTGATACCACAGCCA
GCTGACCAGCCGACTGAGGGA---------------------------------------
------------------------------------------------------------
------------------------AGCAAGCAGCTGTTGAACAACTATCCTGTCTACATA
ACGAGCAAACAGTGGGATGAGGCTGTAAATTCTTCAAAGAAAGATGGGAGACGGCTCCTT
CGATACCTCATCAGATTTGTTTTCACAACCGATGAGCTTAAGTACTCATGCGGCCTTGGG
AAAAGGAAAAGGTCAGTGCAGTCAGGAGAGACAGGTCCCGAAAGACGCCCTCTGGATCCA
GTTAAAGTAACATGCCTCCGAGAATTCATTAGGATGCATTGTACCTCCAACCCCGATTGG
TGGATGCCCTCGGAGGAGCAGATAAACAAAGTATTCAGCGACGCTGTCGGTCACGCCCGA
CAGGGGCGGGCGGTGGGGACTTTCCTGCACAACGGTGGCTCATTTTATGAAGGGATCGAT
CACCAGGCTTCTCAGGATGAA---GTCTTCAATAAAAGTTCCCAGGATGGATCTGGGGAT
>Gorilla|ENSGGOG00000002767|ENSGGOT00000002784
ATGGAGGAAGAGATGCAGCCGGCAGAGGAGGGGCCCAGCGTCCCCAAAATCTACAAGCAG
CGCAGCCCCTACAGCGTCCTCAAGACGTTCCCCAGCAAGAGACCGGCGCTGGCCAAGCGC
TACGAGCGACCCACCCTGGTGGAGCTGCCGCACGTGCGG------------GCGCCCCCG
CCGCCCCCGCCGCCCTTCGCGCCGCACGCCGCC---------------------------
------GTCTCCATCAGCAGCAGCGAGCCGCCGCCG------------------CAGCAG
TTCCAG------GCGCAGAGCTCCTACCCCCCCGGGCCCGGCCGG------GCCGCCGCC
GCCGCT---TCGTCGTCGTCG---------------------------------CCGTCC
TGCACGCCCGCCACATCCCAGGGCCACTTGAGGACTCCGGCGCAGCCGCCGCCC------
---------------GCGTCCCCCGCCACCTCCTCG------------------------
------------------------------------------------------------
------TCGTCTTCGTTCGCCGCTGTCGTCAGGTATGGCCCAGGCGCGGCGGCGGCCGCC
---GGCACCGGCGGCACGGGT------------------AGCGACAGC------------
------------------------------------------------------------
------------------------------------------------------------
---------------------------------------GCC------------------
------------------AGCCTGGAGCTCAGC------GCA---GAGAGTCGAATGATC
TTGGATGCCTTTGCCCAGCAGTGCAGTCGAGTTCTTAGCCTCTTAAATTGTGGAGGAAAA
CTCCTGGACTCCAACCATTCTCAGTCCATGATTTCTTGCGTAAAGCAGGAAGGCTCAAGT
TACAACGAAAGACAGGAGCACTGTCACATTGGGAAAGGGGTCCACAGTCAGACCTCAGAC
AGTGTAGACATAGAGATGCAATATATGCAAAGGAAACAACAAACTTCTGCCTTTTTGAGG
GTTTTCACTGACTCTCTACAAAATTACCTGCTCTCGGGAAGCTTTCCGACTCCAAACCCC
TCGTCAGCCAGTGAATATGGCCACCTGGCCGACGTGGATCCTCTGTCAACCTCTCCTGTG
CATACATTAGGTGGCTGGACTTCCCCAGCAACGTCCGAATCCCATGGCCACCCATCTTCA
TCTACACTGCCAGAAGAGGAGGAGGAGGAGGAAGAG---------------GAAGGCTAT
TGTCCTCGATGCCAAGAGCTGGAGCAGGAGGTTATTTCACTGCAACAAGAAAATGAAGAG
CTCAGAAGGAAATTAGAGAGCATCCCAGTGCCCTGCCAGACCGTTTTAGATTACTTG---
---------------AAGACGGTTCTGCAGCACCACAACCAACTCCTGATACCACAGCCA
GCTGACCAGCCGACAGAGGGA---------------------------------------
------------------------------------------------------------
------------------------AGCAAGCAGCTGTTGAACAACTATCCTGTCTACATA
ACGAGCAAACAGTGGGATGAGGCTGTAAATTCTTCAAAGAAAGATGGGAGACGGCTCCTT
CGATACCTCATCAGATTTGTTTTCACAACCGATGAGCTTAAGTACTCATGCGGCCTTGGG
AAAAGGAAAAGGTCAGTGCAGTCAGGAGAGACAGGTCCCGAAAGACGCCCTCTGGATCCA
GTTAAAGTAACATGCCTCCGAGAATTCATTAGGATGCATTGTACCTCCAACCCCGATTGG
TGGATGCCCTCGGAGGAGCAGATAAACAAAGTGTTCAGCGACGCTGTCGGTCACGCCCGA
CAGGGGCGGGCGGTGGGGACTTTCCTGCACAACGGTGGCTCATTTTATGAAGGGATCGAT
CACCAGGCTTCTCAGGATGAA---GTCTTCAATAAAAGTTCCCAGGATGGATCTGGGGAT
>Guinea_Pig|ENSCPOG00000019773|ENSCPOT00000026586
------------ATGCAGCCGGCGGAGGAGGGGCCCAGCGTCCCCAAAATCTACAAGCAG
CGCAGCCCCTACAGCGTCCTCAAAACGTTCCCCAGC------------------------
------------------------------------------------------------
------------------------------------------------------------
------------------------------------------------------------
------------------------------------------------------------
------------------------------------------------------------
------------------------------------------------------------
------------------------------------------------------------
------------------------------------------------------------
------------------------------------------------------------
------------------------------------------------------------
------------------------------------------------------------
------------------------------------------------------------
------------------------------------------------------------
------------------------TCCATCATCATCAATTCA---GAGAGTCGTATGATC
TTGGATGCCTTTGCCCAGCAGTGCAGTCGAGTACTTAGTCTCTTAAATTGTGGAGGAAAA
CTTCTGGACTCCAGCCATTCTCAGTCTATGATTTCTTGCGTAAAGCAGGAAGGCTCTAGT
TACAGTGAAAGACAGGAACAATGCCACATTGGGAAAGGAATCCACAGTCAGACCTCAGAC
AGTGTAGACATAGAGATGCACTATATGCAAAGGAAACAACAGACTTCTGCCTTTTTGAGA
GTTTTCACTGACTCTCTCCAAAATTACCTGCTCTCGGGGAGCTTTCCAACTCCAAACACC
TCGTCGGTCAGTGAGTATAGCCACCTGGCCGATGTGGATCCTCTTTCAACCTCCCCTGTG
CACACACTAGGTGGCTGGACCTCCCCAGCGACATCTGAATCCCATGGCCACCCATCTTCC
TCTACACTGCGC---------------------------------------------TAC
TGTCCTCGATGTCAGGAGTTGGAGCAAGAGGTTATTTCACTGCAACAAGAAAATGAAGAG
CTCAGAAGGAAATTAGAGAGCATTCCGGTGCCCTGCCAGACGGTGCTGGATTACCTG---
---------------AAGACAGTACTGCAGCACCACAACCAGCTCCTGATGCCCCAGTCA
GCTGACCAGCCAACTGAGGGA---------------------------------------
------------------------------------------------------------
------------------------AGCAAGCAGCTGTTGAACAACTATCCTGTCTACATA
ACAAGCAAACAGTGGGATGAGGCGGTAAATTCCTCAAAGAAAGATGGGAGAAGGCTCCTT
CGATACCTCATCAGATTTGTTTTCACAACTGATGAGCTTAAGTACTCATGCGGCCTTGGG
AAAAGGAAAAGGTCAGTGCAGTCAGGAGAGGCAGGTCCTGAAAGACGCCCTCTGGATCCA
GTTAAAGTCACATGCCTCCGAGAATTCATTAGGATGCACTGTACCTCCAACCCCGACTGG
TGGATGCCCTCAGAGGAGCAGATAAACAAAGTGTTCAGCGACGCCGTGGGTCACGCCCGG
CAGGGGCGGGCGGTGGGGACTTTCCTGCACAACGGTGGCTCATTTTATGAAGGGATCGAT
CACCAGGCTTCACAGGATGAA---GTCTTCAATAAAAGTTCACAGGATGGATCTGGAGAT
>Horse|ENSECAG00000021008|ENSECAT00000022303
------------------------------------------------------------
------------------------------------------------------------
------------------------------------------------------------
------------------------------------------------------------
------------------------------------------------------------
------------------------------------------------------------
------------------------------------------------------------
------------------------------------------------------------
------------------------------------------------------------
------------------------------------------------------------
------------------------------------------------------------
------------------------------------------------------------
------------------------------------------------------------
------------------------------------------------------------
------------------------------------------------------------
------------------------------------------------------ATGATC
TTGGATGCCTTTGCCCAGCAGTGCAGTCGAGTTCTTAGCCTCTTAAATTGTGGAGGAAAA
CTTCTGGACTCCAACCATTCTCAATCCATGATTTCTTGCGTAAAGCAGGAAGGCTCAAGT
TATCCCGAAAGACAGGAGCAATGTCACGTTGGGAAAGCAGTCCACAATCAGACCTCAGAC
AGTGTAGACATAGAGATGCAATATATGCAAAGGAAACAACAAACTTCTGCCTTTTTGAGA
GTTTTCACTGACTCCCTACAAAATTATCTGCTCTCGGGAAGCTTTCCCACTCCAAACACC
TCATCAGTCAGTGAGTATGGCCATCTGGCCGACATGGATCCTCTGTCAACCTCCCCTGTG
CATACACTAGGTGGCTGGACCTCTCCAGCAACGTCTGAATCCCATGGTCACCCATCCTCT
TCTACACTGCCAGAGGAGGATGAGGAGGAAGAAGAG---------------GAAGGCTAC
TGTCCTAGATGCCAAGAGCTGGAGCAGGAGGTTATTTCCCTGCAACAAGAAAATGAAGAG
CTCAGAAGAAAATTAGAGAGTATCCCAGTGCCCTGCCAGACTGTTTTAGATTACTTG---
---------------AAGACGGTGCTGCAACACCACAACCAACTCATGATCCCACAGCCA
GCTGACCAGCCGACCGAGGGG---------------------------------------
------------------------------------------------------------
------------------------AGCAAGCAGCTGTTGAACAACTATCCTGTCTACATA
ACGAGCAAACAGTGGGACGAGGCTGTAAATTCCTCAAAGAAAGACGGGAGGCGGCTCCTT
CGATACCTCATCAGATTTGTTTTCACAACCGATGAGCTTAAGTACTCATGCGGCCTTGGG
AAAAGGAAAAGGTCAGTGCAGTCAGGAGAGACAGGTCCTGAAAGACGCCCTCTGGATCCA
GTTAAAGTAACATGCCTCCGAGAATTCATTAGGATGCACTGTACCTCCAACCCCGACTGG
TGGATGCCCTCGGAGGAACAAATCAACAAAGTCTTCAGCGATGCTGTGGGTCACGCCCGG
CAGGGGCGGGCGGTAGGGACTTTCCTGCACAACGGTGGCTCGTTTTATGAAGGGATCGAT
CACCAGGCTTCCCAGGACGAA---GTCTTCAATAAAAATTCCCAGGATGGGTCTGGGGAT
>Mouse|ENSMUSG00000092060|ENSMUST00000169190
ATGGAGCCCGAGATGCAGGCGGCGGAGGAGGGGCCCAGCGCGCCCCGCATCTACAAGCAG
CGCGGCCCCTACAGCGTCCTCAAGACGTTCCCCAGCCGGCGGCCGGCGCTGGCCAAGCGC
TACGACAGACCCTCTCTGCTCGAGCTGTCGCCCGCGCGGCCGTCCCCGCTGCCGCCGCCG
CCGCCGCCGCCGCCCTTCGCCTCGCTCGCCGCC---------------------------
------GTGCCCATCAGCAGCAGCGAGCCGCCGCCG------------------------
TTCCCG------ACGCAGCCGTCCTACCCGGCCGGGTCAGGCCGGGCCCCCGCCGCCGCC
GCCGCC---TCGTCGTCGTCG---------------------------------CCGTCC
TGCACACCCGCCGCGCCCCCGGGCCATCCCAGGACTCCGGCGCCACCGCCGCCGCCG---
---CCTCCGCCGCTCGCGGCCCCCGCCGCCTCGTCG------------------------
------------------------------------------------------------
------TCGTCGTCCTTCGCCGCCGTCGTCAGGTACGGCCCTGGCCCGGCGACCGGCGCT
---TGCAGCAGCGGCGCGGGT------------------AGCGACGGC------------
------------------------------------------------------------
------------------------------------------------------------
---------------------------------------GCC------------------
------------------AGCCTGGAGCTCAGT------GCA---GAGAGCCGGATGATC
CTGGATGCCTTTGCCCAACAGTGCAGTCGTGTTCTTAGTCTCTTAAACTGTGGAGGAAAA
CTTCTGGACTCCAACCACTCTCAATCCATGATTTCTTGCGTCAAGCAGGAAGGCTCTAGT
TATAATGAAAGACAGGACCAGTGTCACATTGTGAAAGGGGTCCAGAGTCAGACCTCTGAC
AACATAGACATAGAAATGCAATATATGCAAAGAAAGCAACAAACTTCTGCCTTTTTGAGA
GTGTTCACTGACTCTCTCCAAAATTATCTGCTCTCGGGGAGCTTCCCGACTCCAAACACC
TCATCAGCCAGTGAGTATGGCCACCTGGCTGATGTGGACCCTCTCTCAGCCTCCCCGGTG
CACACCTTAGGTGGCTGGACCTCTCCGGCAACATCTGAGTCTCACGGTCACCCATCCTCC
TCTACGCTGCCGGAGGAGGAAGAGGAAGAGGAAGAA---------------GAAGGCTAC
TGCCCTCGATGCCAGGAGCTGGAGCAGGAGGTTATCTCGTTGCAACAAGAAAATGAAGAG
CTCAGAAGAAAATTAGAGAGCATCCCAGTGCCCTGCCAGACCGTCCTCGATTACCTG---
---------------AAGACAGTGCTGCTGCACCACAACCAGCTCCTG---CCGCAGCCC
GCCGAGCAGCCCACCGAGGGA---------------------------------------
------------------------------------------------------------
------------------------AGCAAGCAGCTGTTGAACAACTACCCTGTGTACATA
ACGAGCAAACAGTGGGACGAGGCCGTGAACTCCTCCAAGAAGGACGGGCGGCGGCTCCTG
CGCTACCTCATCAGATTTGTCTTCACCACAGATGAGCTTAAGTACTCATGCGGCCTTGGG
AAAAGGAAAAGGTCAGTGCAGTCAGGAGAGACAGGTCCCGAAAGACGCCCTCTGGATCCA
GTTAAAGTCACGTGCCTCCGAGAATTCATTAGGATGCACTGTACCTCAAACCCTGATTGG
TGGATGCCCTCGGAGGAGCAGATAAACAAAGTGTTCAGCGATGCTGTAGGTCATGCCCGA
CAGGGGCGGGCCGTGGGGACTTTCCTGCACAACGGTGGCTCGTTTTATGAAGGGATGGAT
CACCAGGCTTCCCAGGATGAG---GTCTTCAGCAAGACA---CAGGACGGATCTGGGGAC
>Opossum|ENSMODG00000020579|ENSMODT00000026199
ATGGAGGAGGAGATGCAGCCAGCAGAGGAGGGGCCCAGCCTCCCCAAAATCTACAAGCAG
CGGAGCCCTTACAGCGTCCTCAAGACCTTCCCCAGTAAGAGGCCAGCCTTGACCAAGAGG
TACGAGAGACCCACCATGGTGGAAATCCCTCCGGTCAGGGCA------------------
---------------------------GCTGCAGGAGGACAGCAACCCCACTTTCAGCAT
CCTCCTGCCTCCATCAGCAGCAGCGAG---------------------CAGCATTCTCAA
TACCAG------GCGCAGAGCTCCTATCCGAACGGGCCCGGCCGAGCCGCCGCCGCCGCC
---------TCTTCTTCCTCC---------------------------------CCCTCT
TGCACCCCAGTCGTGTCCCAGGGCCACCTGAGGACTCCAGTCCCTCCGCCTACTCCCCTG
GCTTCCTCCTCCGCCGCCGCCGCTGCCGCCGCCGCCGCTGCA------------------
------------------------------------------------------------
------------------GCCGGGGTCTCCAGGTACGGAGCCAACCAGGCGGCGGCCGCA
GGCAGCAGCAGCAGTAGCAGCAGCAGCAGCAGCAGCAGCAGCGAGGGG------------
------------------------------------------------------------
------------------------------------------------------------
---------------------------------------AGCAGCAACGGCACCAGCGGC
------------------AGCCTGGAGCTCAGC------GCA---GAGAGTCGTATGATC
CTGGATGCCTTTGCCCAGCAGTGCAGTCGGGTTCTTAGTCTTTTAAACTGTGGTGGAAAA
TTTCTGGACTCCAGCCATTCGCAATCCATGATTTCTTGTGTAAAGCAGGAAGGTTCAAGT
TATAGCGAAAGACAAGAACAGTGTCAGATTGGAAAAATCGTTCATAGTCAGACAACAGAC
AATTTAGACATTGAGATGCAATATATGCAAAAGAAACAGCAAACCTCTGCCTTCTTGAGG
GTCTTCACTGATTCCCTACAAAATTATCTACTTTCTGGGAGCTTTCCAACTCAGAATACC
TCATCTGTAAATGATTATAGCCATCTGGCAGATGTGGACCCTCTTTCAACCTCCCCAGTT
CATACTTTAGGTGGATGGACCTCCCCAGCCACTTCAGAATCACATGGTCACCCATCATCT
TCTACTCTCCCAGAAGAGGAAGAAGAGGAA---------------------GAAGGATAC
TGCCCCCGATGCCAAGAACTAGAACAAGAAGTCATTTCACTACAACAAGAAAATGAGGAA
CTCAGAAGAAAACTAGAGAGCATCCCAGTGCCCTGCCAGACGGTCTTAGATTATTTG---
---------------AAAACTGTCCTTCAGCACCATAACCAACTTATGATACCACAGCCA
GCAGATCAGCCCACAGAGGGA---------------------------------------
------------------------------------------------------------
------------------------AGCAAGCAGCTGTTGAACAACTATCCTGTCTACATC
ACTAGTAAACAATGGGATGAGGCTGTAAATTCTTCCAAGAAAGATGGGAGGCGGCTACTT
CGATACCTCATCAGATTTGTTTTTACAACCGATGAGCTTAAGTACTCATGCGGCCTTGGA
AAAAGGAAAAGGTCAGTGCAGTCAGGAGAGACAGGTCCTGAAAGACGTCCTCTGGATCCA
GTTAAAGTAACATGTCTCAGAGAGTTCATTAGGATGCATTGTACTTCCAACCCGGATTGG
TGGATGCCATCAGAGGAGCAAATAAATAAAGTATTCAGTGATGCAGTTGGCCATGCCCGA
CAAGGACGAGCTGTGGGGACTTTCCTACATAATGGCAGCTCATATTATGAAGGGATTGAG
CATCAGCCTTCACAGGATGAA---GTCTTCAATAAAGGTTCCCAGGATGCAGCTGGAGAT
>Orangutan|ENSPPYG00000014697|ENSPPYT00000017088
------------ATGCAGCCGGCAGAGGAGGGGCCCAGCGTCCCCAAAATCTACAAGCAG
CGCAGCCCCTACAGCGTCCTCAAGACGTTCCCCAGCAAGAGACCGGCGCTGGCCAAGCGC
TACGAGCGACCCACCCTGGTGGAGCTGCCGCACGTGCGG------------GCGCCCCCG
CCGCCCCCGCCGCCCTTCGCGCCGCACGCCGCC---------------------------
------GTCTCCATCAGCAGCAGCGAGCCGCCGCCG------------------CAGCAG
TTCCAG------GCGCAGAGCTCCTACCCCCCCGGGCCCGGCCGG------GCCGCCGCC
ACCGCT---TCGTCGTCGTCG---------------------------------CCGTCC
TGCACGCCCGCCACATCCCAGGGCCACTTGAGGACTCCGGCGCAGCCGCCGCCC------
---------------GCGTCCCCCGCCGCCTCCTCG------------------------
------------------------------------------------------------
------TCGTCTTCGTTCGCCGCTGTCGTCAGGTATGGCCCAGGCGCGGCGGCGGCCGCC
---GGCACCGGCGGCACGGGT------------------AGCGACAGC------------
------------------------------------------------------------
------------------------------------------------------------
---------------------------------------GCC------------------
------------------AGCCTGGAGCTCAGC------GCA---GAGAGTCGAATGATC
TTGGATGCCTTTGCCCAGCAGTGCAGTCGAGTTCTTAGCCTCTTAAATTGTGGAGGAAAA
CTCCTGGACTCCAACCATTCTCAGTCCATGATTTCTTGCGTAAAGCAGGAAGGCTCAAGT
TACAACGAAAGACAGGAGCACTGTCACATTGGGAAAGGGGTCCACAGTCAGACCTCAGAC
AATGTAGACATAGAGATGCAATATATGCAAAGGAAACAACAAACTTCTGCCTTTTTGAGG
GTTTTCACTGACTCTCTACAAAATTACCTGCTCTCGGGGAGCTTTCCGACTCCAAACCCC
TCGTCAGCCAGTGAATATGGCCACCTGGCCGACGTGGATCCTCTGTCAACCTCTCCTGTG
CATACATTAGGTGGCTGGACTTCCCCAGCAACGTCCGAATCCCATGGCCACCCATCTTCA
TCTACACTGCCAGAAGAGGAGGAGGAGGAGGAAGAG---------------GAAGGCTAT
TGTCCTCGATGCCAAGAGCTGGAGCAGGAGGTTATTTCACTGCAACAGGAAAATGAAGAG
CTCAGAAGGAAATTAGAGAGCATCCCAGTGCCCTGCCAGACCGTTTTAGATTACTTG---
---------------AAGACGGTTCTGCAGCACCACAACCAACTCCTGATACCACAGCCA
GCTGACCAGCCGACAGAGGGA---------------------------------------
------------------------------------------------------------
------------------------AGCAAGCAGCTGTTGAACAACTATCCTGTCTACATA
ACGAGCAAACAGTGGGATGAGGCTGTAAATTCTTCAAAGAAAGATGGGAGACGGCTCCTT
CGATACCTCATCAGATTTGTTTTCACAACCGATGAGCTTAAGTACTCATGCGGCCTTGGG
AAAAGGAAAAGGTCAGTGCAGTCAGGAGAGACAGGTCCCGAAAGACGCCCTCTGGATCCA
GTTAAAGTAACATGCCTCCGAGAATTCATTAGGATGCATTGTACTTCCAACCCCGATTGG
TGGATGCCCTCGGAGGAGCAGATAAACAAAGTGTTCAGCGACGCTGTCGGTCACGCCCGA
CAGGGGCGGGCGGTGGGGACTTTCCTGCACAACGGTGGCTCATTTTATGAAGGGATCGAT
CACCAGGCTTCTCAGGATGAA---GTCTTCAATAAAAGTTCCCAGGATGGATCTGGGGAT
>Platypus|ENSOANG00000000333|ENSOANT00000000557
------------------------------------------------------------
------------------------------------------------------------
------------------------------------------------------------
------------------------------------------------------------
------------------------------------------------------------
------------------------------------------------------------
------------------------------------------------------------
------------------------------------------------------------
------------------------------------------------------------
------------------------------------------------------------
------------------------------------------------------------
------------------------------------------------------------
------------------------------------------------------------
------------------------------------------------------------
------------------------------------------------------------
------------------------------------------------------------
------------------------------------------------------------
------------------------------------------------------------
------------------------------------------------------------
---------------------------------------CAGACGTCAGCCTTCCTGCGG
GTGTTCACTGACTCCCTGCAGAGCTACCTGCTTTCCGGGAGCTTCCCATCCCAGAAGCCC
TCGTCCATCAGTGACTCCGGCCCCCTGGCCGACGGAGACCCTCTGTCGGCCTCCCCTTCG
CACACGTTCGGCGGCTGGGCGTCCCCGGCCACATCTGAATCTCACGGTCACCCGTCGTCC
TCGACGCTCCCAGAAGAAGAAGAGGAGGAGGAGGAGGAGGAAGATGAGGAGGAAGGGTAC
TGTCCTCGGTGCCAGGAGCTCGAACAGGAGGTCATCTCCCTCCAGCAGGAAAACGAGGAG
CTGCGGAGGAAACTGGAGAGTATGCCAGTGCCCTGCCAGACGGTTTTAGATTACTTG---
---------------AAGACGGTTCTTCAACACCACAACCAGCTAATGGGGCCCCAGCCA
GCAGACCAACCGACAGAGGGTCGGGAGGGTGCCCATCTGGGCACTTGTTGGGTCCCCGAG
GTGTTGGTGTGGCTGGCTCGCCCACATCCAGGGGAAAGCGAGTCGGCCGAGTGGTCAGGG
GGACGTGTTGTCGGTTTCCAGGGGAGCAAGCAGCTGCTGAGCAACTATCCGGTCTACATC
ACCAGCAAGCAGTGGGACGAGGCCGTGAACTCCTCCAAGAAAGACGGGCGGCGGCTCCTG
CGCTACCTCATCCGGTTCGTCTTCAGCACGGATGAGCTTAAGTACTCATGCGGCCTCGGG
AAAAGGAAAAGGTCAGTGCAGTCGGGAGAGACGGGTCCTGAAAGACGCCCCCTGGATCCA
GTTAAAGTAACATGTCTCAGAGAATTCATCAGGATGCACTGCACCTCCAACCCGGACTGG
TGGATGCCTTCCGAGGAGCAGATCAATAAGGTATTCAGTGACGCGGTGGGACACGCCCGC
CAGGGCCGGGCCGTGGGGACCTTCCTGCACAACGGCCACTCGTACTTCGAGGGGATGGAG
CCCCGGCCCCCCCCGGACGATGGCGTCTTCGGTGGCGGCTCCCGC---GGTGGCGGCTGT
>Rabbit|ENSOCUG00000029507|ENSOCUT00000033235
------------------------------------------------------------
------------------------------------------------------------
------------------------------------------------------------
------------------------------------------------------------
------------------------------------------------------------
------------------------------------------------------------
------------------------------------------------------------
------------------------------------------------------------
------------------------------------------------------------
------------------------------------------------------------
------------------------------------------------------------
------------------------------------------------------------
------------------------------------------------------------
------------------------------------------------------------
------------------------------------------------------------
------------------------------------------------------ATGATC
TTGGATGCCTTTGCCCAGCAGTGCAGTCGAGTTCTTAGCCTATTAAATTGTGGAGGGAAA
CTTCTGGACTCCAACCATTCTCAATCCATGATTTCTTGTGTAAAGCAAGAAGGCTCAAAT
TATAACGAAAGACAGGAGCAGTGTCACGTTGGGAAAGGGGTCCACAGTCAGACCTCAGAC
AATGTAGACATCGAGATGCAATATATGCAAAGGAAACAGCAGACTTCTGCCTTCTTGAGA
GTTTTCACTGACTCCCTGCAGAATTACCTGCTCTCGGGGAGCTTTCCGACTCCTAACACC
TCATCGGTCAGCGAGTATGGCCACTTGGCTGACGTGGATCCCCTGTCGACCTCCCCGGTG
CACACACTAGGTGGCTGGACCTCCCCAGCAACATCCGAATCCCACGGTCACCCATCGTCC
TCCACGCTGCCAGAGGAGGAAGAGGAGGAGGAAGAG---------------GAAGGCTAC
TGTCCTCGATGCCAAGAGCTGGAGCAGGAGGTTATTTCACTACAACAAGAAAATGAAGAG
CTCAGAAGGAAACTTGAGAGCATCCCAGTGCCCTGCCAGACTGTGCTAGATTACCTG---
---------------AAGACCGTCCTGCAGCACCACAACCAACTGCTGATGCCGCAGCCT
GCCGACCAGCCCACCGAGGGA---------------------------------------
------------------------------------------------------------
------------------------AGCAAGCAGCTGTTGAACAACTATCCCGTCTACATA
ACGAGCAAACAGTGGGACGAGGCTGTGAATTCCTCCAAGAAAGATGGGAGACGACTCCTG
CGCTACCTCATCAGATTTGTTTTCACAACCGATGAGCTTAAGTACTCATGCGGCCTTGGG
AAAAGGAAA---------------------------------------------------
------------------------------AGAATTCAT---------------------
------------------------------------------------------------
------------------------------------------------------------
------------------------------------------------------------
>Rat|ENSRNOG00000032019|ENSRNOT00000043639
------------------------------------------------------------
------------------------------------------------------------
------------------------------------------------------------
------------------------------------------------------------
------------------------------------------------------------
------------------------------------------------------------
------------------------------------------------------CCTTCG
TGCACTCCGAGAGCGCCCCCGGGCCACCCGAGGACTCCGGCGCCACCGCCGCCGCCGCCG
CCGCCGCCGCCCCTCGCGGCCCCCGCCGCCTCGTCG------------------------
------------------------------------------------------------
------TCGTCGTCCTTCGCCGCCGTCGTCAGGTACGGCCCTGGCCCGGCGAGCGGCGCG
---GGCAGCAGCGGCGCGGGT------------------AGCGACGGC------------
------------------------------------------------------------
------------------------------------------------------------
---------------------------------------GCC------------------
------------------AGCCTAGAGCTCAGT------GCA---GAGAGCCGGATGATC
CTGGATGCCTTTGCCCAGCAGTGCAGTCGTGTTCTTAGTCTCTTAAATTGTGGAGGAAAA
CTTCTGGACTCCAGCCACTCTCAGTCCATGATTTCTTGCGTCAAGCAGGAAGGCTCTAGT
TATAACGAAAGACAGGACCAGTGCCACATCGTAAAAGGGGTCCAAAGTCAGACCTCTGAC
AACATAGACATAGAAATGCAATATATGCAAAGAAAACAACAGACTTCTGCCTTTCTGAGA
GTGTTCACCGACTCTCTCCAAAATTACCTGCTCTCGGGGAACTTCCCCACTCCGAACACC
TCATCGGTCAGTGAGTATGGCCACCTGGCTGATGTGGACCCTCTCTCAGCCTCCCCGGTG
CACACGTTAGGTGGCTGGACCTCCCCGGCAACATCTGAGTCCCACGGTCACCCGTCCTCC
TCCACACTGCCGGAGGAG---GAGGAGGAGGAAGAG---------------GAAGGCTAC
TGCCCTCGGTGCCAGGAGCTGGAGCAGGAGGTTATCTCGCTGCAACAAGAAAATGAAGAA
CTCAGAAGAAAATTGGAGAGCATCCCAGTGCCCTGCCAGACCGTCCTAGATTACCTA---
---------------AAGACAGTGCTGCTGCACCACAACCAGCTCCTG---CCGCAGCCC
GCCGAGCAGCCCACCGAGGGA---------------------------------------
------------------------------------------------------------
------------------------AGCAAGCAGCTGTTGAACAGCTATCCTGTGTACATA
ACGAGCAAACAGTGGGACGAGGCTGTGAACTCTTCCAAGAAGGACGGGAGGCGGCTTCTG
CGCTACCTCATCAGATTCGTCTTCACCACCGACGAGCTTAAGTACTCATGCGGCCTTGGG
AAAAGGAAAAGGTCAGTGCAGTCAGGAGAGACAGGTCCCGAAAGACGCCCTCTGGATCCA
GTTAAAGTCACGTGCCTCCGAGAATTCATTAGGATGCACTGTACCTCAAACCCTGATTGG
TGGATGCCCTCGGAGGAGCAGATAAACAAAGTGTTCAGCGATGCCGTAGGTCACGCCCGA
CAAGGGCGGGCAGTGGGGACTTTCCTGCACAACGGTGGCTCGTTTTACGAAGGGATGGAT
CACCAGGCTTCCCAAGATGAG---GTCTTCAACAAGAGCTCTCAGGATGGGTCTGGGGAC
>Macaque|ENSMMUG00000015808|ENSMMUT00000022201
------------ATGCAGCCTGCAGAGGAGGGGCCCAGCGTCCCCAAAATCTACAAGCAG
CGCAGCCCCTACAGCGTCCTCAAGACGTTCCCCAGCAAGAGACCGGCGCTGGCCAAGCGC
TACGAGCGACCCACCCTGGTGGAGCTGCCGCACGTGCGG------------GCGCCCCCG
CCGCCCCCGCCGCCCTTCGCGCCGCACGCCGCC---------------------------
------GTCTCCATCAGCAGCAGCGAGCCGCCGCCG------------------CAGCAG
TTCCAG------GCGCAGAGCTCCTACCCCCCCGGGCCCGGCCGG------GCCGCCGCC
GCCGCT---TCGTCGTCGTCG---------------------------------CCGTCC
TGCACGCCCGCCACATCCCAGGGCCACCTGAGGACTCCGGCGCAGCCGCCGCCC------
---------------GCGTCCCCCGCCGCCTCGTCG------------------------
------------------------------------------------------------
------TCGTCCTCGTTCGCCGCCGTCGTCAGGTATGGCCCAGGCGCGGCGGCGGCCGCC
---GGCACCGGCGGCACGGGT------------------AGCGACGGC------------
------------------------------------------------------------
------------------------------------------------------------
---------------------------------------GCC------------------
------------------AGCCTGGAGCTCAGC------GCA---GAGAGTCGAATGATC
TTGGATGCCTTTGCCCAACAGTGCAGTCGAGTTCTTAGCCTCTTAAATTGTGGAGGAAAA
CTCCTGGACTCCAACCATTCTCAGTCCATGATTTCTTGCGTAAAGCAGGAAGGCTCAAGT
TACAACGAAAGACAGGAGCACTGTCACATTGGGAAAGGGGTCCACAGTCAGACCTCAGAC
AATGCAGACATAGAGATGCAATATATGCAAAGGAAACAACAAACTTCTGCCTTTTTGAGG
GTTTTCACTGATTCTCTACAAAATTACCTGCTCTCGGGGAGCTTTCCGACTCCAAACCCC
TCGTCAGCCAGTGAATATGGCCACCTGGCCGATGTGGATCCTCTGTCAACCTCTCCTGTG
CATACATTAGGTGGCTGGACTTCCCCAGCAACGTCCGAATCCCATGGCCACCCATCTTCA
TCTACACTGCCAGAAGAGGAGGAGGAGGAGGAAGAG---------------GAAGGCTAT
TGTCCTCGATGCCAGGAGCTGGAGCAGGAGGTTATTTCACTGCAACAAGAAAATGAAGAG
CTCAGAAGGAAATTAGAGAGCATCCCAGTGCCCTGCCAGACTGTTTTAGATTACTTG---
---------------AAGACGGTTCTGCAGCACCACAACCAACTCCTGATACCACAGCCA
GCCGACCAGCCAACTGAGGGA---------------------------------------
------------------------------------------------------------
------------------------AGCAAGCAGCTGTTGAACAACTATCCTGTCTACATA
ACGAGCAAACAGTGGGATGAGGCTGTAAATTCTTCAAAGAAAGATGGGAGACGGCTCCTT
CGATACCTCATCAGATTTGTTTTCACAACCGATGAGCTTAAGTACTCATGCGGCCTTGGG
AAAAGGAAAAGGTCAGTGCAGTCAGGAGAGACAGGTCCCGAAAGACGCCCTCTGGATCCA
GTTAAAGTAACATGCCTCCGAGAATTCATTAGGATGCATTGTACCTCCAACCCCGATTGG
TGGATGCCCTCGGAGGAGCAGATAAACAAAGTGTTCAGCGACGCTGTCGGTCACGCCCGA
CAGGGGCGGGCAGTGGGGACTTTCCTGCACAACGGTGGCTCGTTTTATGAAGGGATCGAT
CACCAGGCTTCTCAGGATGAA---GTCTTCAATAAAAGTTCCCAGGATGGATCTGGGGAT
>Marmoset|ENSCJAG00000019212|ENSCJAT00000037675
------------ATGCAGCCGGCGGAGGAGGGGCCCAGCGTCCCCAAAATCTACAAGCAG
CGCAGCCCCTACAGCGTCCTCAAGACGTTCCCCAGCAAGAGACCGGCGCTGGCCAAGCGC
TACGAGAGACCCACCCTGGTGGAGCTACCGCACGTGCGGGCCCGCCGCGTCCCAGGGCCA
CCTGAGGATCCT------------------------------------------------
---------------------CGTCGTCCTCGTTCGCCGCCGTCGTCAGCTCAGCGCAGG
TACCAACTCTCGGCGCAACTTTCCTTCCCGCCATGGCCGGGG------------------
------------------------------------------------------------
------------------------------------------------------------
------------------------------------------------------------
------------------------------------------------------------
------------------------------------------------------GCAGCG
GGAGGATTCTCCAGCGCCGAT------------------GCGCCGGGC------------
---TTCCGACGGCGTTCTCCTAACAGGTGGCTCCGCGGCTTGGAACCCGAGCCGGGAAGC
GCGGTTGTAGCGGTCGGCGGCCAGGATCGGTCGGGCGGGATCGGAGTGGGGGTCGGAGTG
GGAGCGGCGGCCGCTCAGGGAGAAGCTAGAGAAAACAAATCA------------------
------------------TGCTTGTCTCTAATT------TCA---GAGAGCCGAATGATC
TTGGATGCCTTTGCCCAGCAGTGCAGTCGAGTTCTCAGTCTCTTAAATTGTGGAGGAAAA
CTTCTGGACTCCAACCATTCTCAGTCCATGATTTCTTGCGTAAAGCAGGAAGGCTCAAGT
TATAACGAAAGACAGGAGCACTGTCACATTGGGAAAGGAGTCCACAGTCAGACCTCAGAC
AATGTAGACATAGAAATGCAATATATGCAAAGGAAACAACAAACTTCTGCCTTTTTGAGG
GTTTTCACTGACTCTCTACAAAATTACCTGCTCTCGGGGAGCTTTCCAACTCCAAACCCT
TCGTCTGTCAGTGAATATGGCCACCTGGCCGAAGTGGATCCTCTGTCAACCTCTCCTGTG
CATACACTAGGTGGCTGGACTTCCCCAGCAACGTCCGAATCCCATGGTCATCCATCTTCA
TCTACACTGCCAGAAGAGGAAGAGGAGGAGGAAGAG---------------GAAGGGTAT
TGTCCTCGATGCCAAGAGCTAGAGCAGGAGGTTATTTCACTGCAGCAAGAAAATGAAGAG
CTCAGAAGGAAATTAGAGAGCATCCCAGTGCCCTGCCAGACTGTTTTAGATTACTTG---
---------------AAGACAGTTCTGCAGCACCACAACCAACTACTGATGCCACAGCCA
GCCGACCAACCGACTGAGGGA---------------------------------------
------------------------------------------------------------
------------------------AGCAAGCAGCTGTTGAACAACTATCCTGTCTACATA
ACGAGCAAACAGTGGGACGAGGCTGTAAATTCTTCAAAGAAAGATGGGAGACGGCTCCTT
CGATACCTCATCAGATTTGTTTTCACAACCGATGAGCTTAAGTACTCATGCGGCCTTGGG
AAAAGGAAAAGGTCAGTGCAGTCAGGAGAGACAGGTCCCGAAAGACGCCCTCTGGATCCA
GTTAAAGTAACATGCCTCCGAGAATTCATTAGGATGCATTGTACCTCCAACCCCGATTGG
TGGATGCCCTCGGAGGAGCAGATAAACAAAGTGTTCAGCGATGCTGTAGGTCACGCCCGA
CAGGGGCGGGCGGTGGGGACTTTCCTGCACAACGGTGGCTCATTTTATGAAGGGATCGAT
CACCAGGCTTCGCAGGATGAA---GTCTTCAATAAAAGTTCCCAGGATGGATCTGGGGAT
>Microbat|ENSMLUG00000002615|ENSMLUT00000002613
ATGGAGGAAGACATGCAGCCCGCGGAGGAGGGGCCCAGCGTCCCCAAAATCTACAAGCAG
CGCAGCCCCTACAGCGTCCTCAAGACGTTCCCCGGCAAGAGACCGGCGCTGGCCAAGCGC
TACGAGAGACCCACCCTGGTGGAGCTGCCGCACGTCCGG---------------------
CCGCCCCCGCCGCCCTTCGCGACGCGCGCCGCC---------------------------
------GTCTCCATCAGCAGCAGCGAGCCGCCGCCGCCGCCG------------------
TTCCCG------GCGCAGAGCACCTACCCCCCCCCGGCCGGGGCG------GCCGCCGCC
GCCGCCCCCTCTTCGTCATCG---------------------------------CCTTCC
------GCCGGCCTCCCCAGGGCCCACCTGCGGAACTCCCGCCGCCCCCCG---------
---------------------CCGCAATCCTCATCC------------------------
------------------------TTCGTCTTATCCCCCCCCCGGGTGCACCCCAGGGTA
CCCGGTTCCTCTCCT---------------------------------------------
------TCACCTGGAGCCGGG------------------GGGGCGGGGGAACAGCAGGAA
GCT---------------------------------------------------------
------------------------------------------------------------
---------------------------------------GCG------------------
------------------CATCTTGTTAAAAGT------GCATTCTCCAGTCGCATGATC
TTGGATGCCTTTGCCCAGCAGTGCAGTCGAGTTCTTAGCCTGCTAAATTGTGGAGGCAAA
CTTCTGGACTCCAACCATTCTCAGTCCATGATTTCTTACGTCAAGCAGGAGGGCTCAAGT
TACACTGAAAGACAGGACCCGTGTCACGTGGGGAAAGGGGTCCACAGTCAGACTTCGGAC
AATGTAGACATAGAGATGCAATATATGCAAAGGAAACAACAAACTTCTGCCTTTTTGAGA
GTTTTCACTGACTCCCTACAAAATTACCTGCTCTCGGGGAGCTTTCCAACTCCGAACACC
TCATCGGTCAGCGAGTACGGCCACCTGGCCGACGTGGACCCTCTGTCAACCTCCCCCGTG
CATACACTGGGAGGCTGGGCCTCCCCGGCAACGTCTGAGTCCCATGGTCACCCGTCGTCT
TCTACGCTGCCCGAAGATGAAGAGGAGGAGGAGGAG---------------GAAGGCTAC
TGTCCCAGATGCCAAGAGCTGGAGCACGAGGTCATTTCACTGCAACAAGAAAATGAAGAG
CTCAGAAGGAAACTAGAGAGCATCCCAGTGCCCTGCCAGACTGTTCTAGATTACTTG---
---------------AAGACGGTGCTACAGCATCACAACCAACTCATGATCCCACAGCCA
GTTGAGCAGCCCTCCGAGGGA---------------------------------------
------------------------------------------------------------
------------------------AGCAAGCAGCTGTTGAACAACTATCCTGTCTACATA
ACGAGCAAACAGTGGGACGAGGCTGTAAATTCTTCAAAGAAAGATGGGAGACGGCTCCTG
CGATACCTCATCAGATTTGTTTTCACAACCGATGAGCTTAAGTACTCATGCGGCCTTGGG
AAAAGGAAAAGGTCAGTGCAGTCAGGAGAGACAGGTCCCGAAAGACGCCCTCTGGATCCA
GTTAAAGTAACATGCCTCCGAGAATTCATTAGGATGCACTGTACCTCCAACCCCGACTGG
TGGATGCCCTCGGAGGAGCAGATAAACAAAGTGTTCAGCGATGCTGTGGGTCATGCCCGG
CAGGGGCGCGCGGTGGGGACTTTCCTGCACAATGGTGGCTCGTTTTATGAAGGGATCGAT
CACCAGGCCTCCCAGGATGAA---GTCTTCAGTAAGAATTCCCAGGATGGGTCTGGGGAT
>Human|ENSG00000188848|ENST00000502486
ATGGAGGAAGAGATGCAGCCGGCAGAGGAGGGGCCCAGCGTCCCCAAAATCTACAAGCAG
CGCAGCCCCTACAGCGTCCTCAAGACGTTCCCCAGCAAGAGACCGGCGCTGGCCAAGCGC
TACGAGCGACCCACCCTGGTGGAGCTGCCGCACGTGCGG------------GCGCCCCCG
CCGCCCCCGCCGCCCTTCGCGCCGCACGCCGCC---------------------------
------GTCTCCATCAGCAGCAGCGAGCCGCCGCCG------------------CAGCAG
TTCCAG------GCGCAGAGCTCCTACCCCCCCGGGCCCGGCCGG------GCCGCCGCC
GCCGCT---TCGTCGTCGTCG---------------------------------CCGTCC
TGCACGCCCGCCACATCCCAGGGCCACTTGAGGACTCCGGCGCAGCCGCCGCCC------
---------------GCGTCCCCCGCCGCCTCCTCG------------------------
------------------------------------------------------------
------TCGTCTTCGTTCGCCGCTGTCGTCAGGTATGGCCCAGGCGCGGCGGCGGCCGCC
---GGCACCGGCGGCACGGGT------------------AGCGACAGC------------
------------------------------------------------------------
------------------------------------------------------------
---------------------------------------GCC------------------
------------------AGCCTGGAGCTCAGC------GCA---GAGAGTCGAATGATC
TTGGATGCCTTTGCCCAGCAGTGCAGTCGAGTTCTTAGCCTCTTAAATTGTGGAGGAAAA
CTCCTGGACTCCAACCATTCTCAGTCCATGATTTCTTGCGTAAAGCAGGAAGGCTCAAGT
TACAACGAAAGACAGGAGCACTGTCACATTGGGAAAGGGGTCCACAGTCAGACCTCAGAC
AATGTAGACATAGAGATGCAGTATATGCAAAGGAAACAACAAACTTCTGCCTTTTTGAGG
GTTTTCACTGACTCTCTACAAAATTACCTGCTCTCGGGAAGCTTTCCAACTCCAAACCCC
TCGTCAGCCAGTGAATATGGCCATCTGGCCGACGTGGATCCTCTGTCAACCTCTCCTGTG
CATACATTAGGTGGCTGGACTTCCCCAGCAACGTCCGAATCCCATGGCCACCCATCTTCA
TCTACACTGCCAGAAGAGGAGGAGGAGGAGGACGAG---------------GAAGGCTAT
TGTCCTCGATGCCAAGAGCTGGAGCAGGAGGTTATTTCACTGCAACAAGAAAATGAAGAG
CTCAGAAGGAAATTAGAGAGCATCCCAGTGCCCTGCCAGACCGTTTTAGATTACTTG---
---------------AAGATGGTTCTGCAGCACCACAACCAACTCCTGATACCACAGCCA
GCTGACCAGCCGACAGAGGGA---------------------------------------
------------------------------------------------------------
------------------------AGCAAGCAGCTGTTGAACAACTATCCTGTCTACATA
ACGAGCAAACAGTGGGATGAGGCTGTAAATTCTTCAAAGAAAGATGGGAGACGGCTCCTT
CGATACCTCATCAGATTTGTTTTCACAACCGATGAGCTTAAGTACTCATGCGGCCTTGGG
AAAAGGAAAAGGTCAGTGCAGTCAGGAGAGACAGGTCCCGAAAGACGCCCTCTGGATCCA
GTTAAAGTAACATGCCTCCGAGAATTCATTAGGATGCATTGTACCTCCAACCCCGATTGG
TGGATGCCCTCGGAAGAGCAGATAAACAAAGTGTTCAGCGACGCTGTCGGTCACGCCCGA
CAGGGGCGGGCGGTGGGGACTTTCCTGCACAACGGTGGCTCATTTTATGAAGGGATCGAT
CACCAGGCTTCTCAGGATGAA---GTCTTCAATAAAAGTTCCCAGGATGGATCTGGGGAT
>Chimp|ENSPTRG00000016015|ENSPTRT00000066837
ATGGAGGAAGAGATGCAGCCGGCAGAGGAGGGGCCCAGCGTCCCCAAAATCTACAAGCAG
CGCAGCCCCTACAGCGTCCTCAAGACGTTCCCCAGCAAGAGACCGGCGCTGGCCAAGCGC
TACGAGCGACCCACCCTGGTGGAGCTGCCGCACGTGCGG------------GCG------
---CCCCCGCCGCCCTTCGCGCCGCACGCCGCC---------------------------
------GTCTCCATCAGCAGCAGCGAGCCGCCGCCG------------------CAGCAG
TTCCAG------GCGCAGAGCTCCTACACCCCCGGGCCCGGCCGG------GCCGCCGCC
GCCGCT---TCGTCGTCGTCG---------------------------------CCGTCC
TGCACGCCCGCCACATCCCAGGGCCATTTGAGGACTCCGGCGCAGCCGCCGCCC------
---------------GCGTCCCCCGCCGCCTCCTCG------------------------
------------------------------------------------------------
------TCGTCTTCGTTCGCCGCTGTCGTCAGGTATGGTCCAGGCGCGGCGGCGGCCGCC
---GGCACCGGCGGCACGGGT------------------AGCGACAGC------------
------------------------------------------------------------
------------------------------------------------------------
---------------------------------------GCC------------------
------------------AGCCTGGAGCTCAGC------GCA---GAGAGTCGAATGATC
TTGGATGCCTTTGCCCAGCAGTGCAGTCGAGTTCTTAGCCTCTTAAATTGTGGAGGAAAA
CTCCTGGACTCCAACCATTCTCAGCCCATGATTTCTTGCGTAAAGCAGGAAGGCTTAAGT
TACAACGAAAGACAGGAGCACTGTCACATTGGGAAAGGGGTCCACAGTCAGACCTCAGAC
AATGTAGACATAGAGATGCAGTATATGCAAAGGAAACAACAAACTTCTGCCTTTTTGAGG
GTTTTCACTGACTCTCTACAAAATTACCTGCTCTCGGGAAGCTTTCCGACTCCAAACCCC
TCGTCAGCCAGTGAATATGGCCACCTGGCCGACGTGGATCCTCTGTCAACCTCTCCTGTG
CATACATTAGGTGGCTGGACTTCCCCAGCAACGTCCGAATCCCATGGCCACCCATCTTCA
TCTACACTGCCAGAAGAGGAGGAGGAGGAGGAGGAA------------GAGGAAGGCTAT
TGTCCTCGATGCCAAGAGCTGGAGCAGGAGGTTATTTCACTGCAACAAGAAAATGAAGAG
CTCAGAAGGAAATTAGAGAGCATCCCAGTGCCCTGCCAGACCGTTTTAGATTACTTG---
---------------AAGACGGTTCTGCAGCACCACAACCAACTCCTGATACCACAGCCA
GCTGACCAGCCGACAGAGGGA---------------------------------------
------------------------------------------------------------
------------------------AGCAAGCAGCTGTTGAACAACTATCCTGTCTACATA
ACAAGCAAACAGTGGGATGAGGCTGTAAATTCTTCAAAGAAAGATGGGAGACGGCTCCTT
CGATACCTCATCAGATTTGTTTTCACAACCGATGAGCTTAAGTACTCATGCGGCCTTGGG
AAAAGGAAAAGGTCAGTGCAGTCAGGAGAGACAGGTCCCGAAAGACGCCCTCTGGATCCA
GTTAAAGTAACATGCCTCCGAGAATTCATTAGGATGCATTGTACCTCCAACCCCGATTGG
TGGATGCCCTCGGAGGAGCAGATAAACAAAGTGTTCAGCGACGCTGTCGGTCACGCCCGA
CAGGGGCGGGCGGTGGGGACTTTCCTGCACAACGGTGGCTCATTTTATGAAGGGATCGAT
CATCAGGCTTCTCAGGATGAA---GTCTTCAATAAAAGTTCCCAGGATGGATCTGGGGAT
>Cow|ENSBTAG00000005567|ENSBTAT00000049892
ATGGAGGAAGAGATGCAGCCGGCAGAGGAGGGGCCCAGCGTCCCCAAAATCTACAAGCAG
CGCGGCCCCTACAGCGTCCTCAAGACGTTCCCCGGCAAGAGGCCAGCGCTGGCCAAGCGC
TACGAGCGACCCACCCTGGTGGAGCTGCCGCACGTGCGG---------------------
CCGCCCCCGCCGCCCTTCGCCCCGCACGCCGTG---------------------------
------GTCTCCATCAGCAGCAGCGAGCCGCCGCCGCCGCCGCCGCCGCAGCAGCAGCAG
TTCCAG------GCGCAGGGATCTTTCCCCCCCGGGCCCGGCCGG------GCCAACGCC
GCCGCG---TCGTCGTCGTCT---------------------------------CCGTCC
GGCACCCCCGCCGCGTCCCAGGGCCACCTGAGGACTACGGCGGCGCCGCCCGCG------
---------------GCCGCCGCCGCCGCGTCATCA------------------------
------------------------------------------------------------
------TCCTCCTCGTTCGCCGCCGTCGTCAGGTACGGGTCGAGCCCGGCGGCCTCCGCG
---GGCAGCAGCAGCACGGGC------------------GGCGACGGC------------
------------------------------------------------------------
------------------------------------------------------------
---------------------------------------GCC------------------
------------------AGTCTGGAGCTCAGC------GCA---GAGAGTCGTATGATC
TTGGACGCTTTTGCTCAACAATGCAGCCGAGTCCTTAGCCTCTTAAATTGTGGAGGCAAA
CTTCTAGACTCCAACCATTCTCAATCCATGATATCTTGTGTGAAGCAGGAAGGCTCAAGT
TACACTGAAAGACAGGAACCATGTCCTGTTGGCAAAGGGGTCCACAGTCAGACCTCAGAC
AATTTAGACATTGAAATGCAATATATGCAAAGGAAACAACAAACTTCTGCATTTTTGAGA
GTTTTCACTGACTCCCTGCAAAATTACCTGCTCTCAGGGAGCTTTCCAACTCCAAACACC
TCCTCGGTCAGCGAGTACGGCCACCTGGCGGATGTGGATCCTCTGTCAACATCCCCCGTG
CACACGCTAGGTGGCTGGACCTCCCCAGCAACATCTGAATCCCATGGTCACCCATCATCA
TCTACGCTGCCTGAGGAGGAGGAAGAGGAGGAAGAG---------------GAAGGCTAC
TGTCCCCGATGCCAAGAGCTGGAGCAGGAGGTGATTTCACTGCAACAAGAAAATGAAGAG
CTCAGAAGAAAGTTAGAGAGCATCCCAGTGCCCTGCCAGACTGTCTTAGATTACCTG---
---------------AAGATGGTGCTCCAGCACCACAACCAGCTCATGATCCCACAGCCA
GCTGACCAGCCGACCGAGGGA---------------------------------------
------------------------------------------------------------
------------------------AGCAAGCAGCTGTTGAACAACTATCCTGTCTACATA
ACGAGCAAACAGTGGGATGAGGCTGTAAATTCTTCAAAGAAAGATGGGAGGCGGCTCCTT
CGATACCTCATCAGATTTGTTTTCACTACCGATGAGCTTAAGTACTCATGCGGCCTTGGA
AAAAGGAAAAGGTCAGTGCAGTCAGGAGAGACAGGTCCTGAGAGACGCCCTCTGGATCCA
GTTAAAGTAACATGCCTCCGAGAATTCATTAGGATGCACTGTACCTCCAACCCCGACTGG
TGGATGCCCTCAGAGGAGCAGATAAACAAAGTGTTCAGCGATGCTGTGGGTCACGCCCGG
CAGGGGCGAGCCGTGGGCACTTTCCTGCACAACGGAGGTTCCTTTTATGAAGGGATCGAT
CACCAGCCTTCCCAGGATGAA---GTCTTCAATAAAAATTCCCAGGATGGATCTGGTGAT
>Dog|ENSCAFG00000001802|ENSCAFT00000002832
------------------------------------------------------------
------------------------------------------------------------
------------------------------------------------------------
------------------------------------------------------------
------------------------------------------------------------
------------------------------------------------------------
------------------------------------------------------------
------------------------------------------------------------
------------ATGGATGCCCCAGTCCAAACCTCCACGCTCTGGCACCATGGTCTGTCT
TTGGGAGAATGGCTCAGGGAAGAG------------------------------------
------TCCAGCACA---------------------------GGCCCTCGAAGC------
------------------------------------------------------------
------------------------------------------------------------
------------------------------------------------------------
------------------------------------------------------------
------------------------------AGT------TTG---AAGAGTCGAATGATC
TTGGATGCCTTTGCCCAGCAATGCAGTCGAGTTCTTAGTCTCTTAAATTGTGGAGGAAAG
CTTCTGGACTCCAACCATTCTCAATCCATGATTTCTTGTGTAAAGCAGGAAGGCTCGAGT
TATACGGAAAGACAGGAGCAGTGTCCCATCGGGAAAGGGGTCCACAGTCAGACCTCAGAT
AACATAGACGTAGACATGCAATATATGCAAAGGAAACAACAGACTTCTGCCTTTTTGAGG
GTTTTCACTGACTCCCTACAGAATTACCTGCTCTCAGGGAGCTTTCCAACTCCAAACACC
TCTTCAGTCAGTGAGTATGGCCAGCTGGCCGACGTGGATCCTCTGTCAACCTCCCCCGTG
CATACACTAGGTGGCTGGACCTCCCCGGCAACCTCCGAATCCCACGGTCACCCGTCCTCT
TCTACACTGCCGGAGGAGGAAGAAGAGGAGGAAGAG---------------GAAGGCTAC
TGCCCTAGATGCCAAGAGCTGGAGCAGGAGGTTATTTCACTACAACAAGAAAATGAAGAG
CTCAGACGGAAATTAGAGAGCATACCAGTGCCCTGCCAGACTGTTCTGGATTACCTG---
---------------AAGACTGTGCTGCAGCACCACAACCAGCTCCTGGTCCCTCAGCCT
GCAGACCAGCCCACTGAGGGA---------------------------------------
------------------------------------------------------------
------------------------AGCAAGCAGCTGTTGAACAACTATCCTGTCTACATA
ACGAGCAAACAGTGGGACGAGGCTGTAAATTCTTCAAAGAAAGACGGGAGACGGCTCCTT
CGATACCTCATCAGATTTGTTTTCACAACCGATGAGCTTAAGTACTCATGCGGCCTTGGG
AAAAGGAAAAGGTCAGTGCAGTCAGGAGAGACAGGTCCCGAAAGACGCCCTCTGGATCCA
GTTAAAGTAACATGCCTCCGAGAATTCATTAGGATGCACTGTACCTCCAACCCCGACTGG
TGGATGCCCTCGGAGGAACAAATAAACAAAGTGTTCAGCGACGCTGTGGGTCACGCCCGG
CAGGGGCGGGCGGTGGGGACTTTCCTGCACAACGGTGGCTCGTTTTATGAAGGGATCGAT
CACCAGGCTTCCCAGGATGAG---GTCTTCAATAAAAATTCCCAGGATGGGCCTGGGGAT
>Elephant|ENSLAFG00000010189|ENSLAFT00000010188
------------ATGCAGTCGGCGGAGGAGGGGCCCAGCGTCCCCAAAATCTACAAGCAG
CGCAGTCCCTACAGCGTCCTCAAGACCTTCCCCAGCAAGAGACCGGCGCTGGTCAAGCGC
TACGAGAGACCCACCCTGGTGGAGCTGCCGCACGTC------------------------
------------CCCTTCGCGCCACACGCCGCG---------------------------
------GTCTCCATCAGCAGCAGCGAGCCGCCGCCGCCGCCG------CAGCAGCAGCAG
TTCCAG------GCTCAGAGCTCTTACCCCCCCGGGCCCGGCCCAGCAGCGCGAGCAGCG
ACGGCGGTAGCCTGGAGCTCAGTAGAGGCGGGCCGTCGGAGTGCACCCCGGAAGCCTTCT
TGTGCGCCCCACGCGCGG------------------------------------------
------------------------------------------------------------
------------------------------------------------------------
------------------------------------------------GCAGCAACTTCT
GGAGGACTTTCCGGCGCCGCGGCTGCTTCATTGAGGACTTCCGACGGC------------
------------------------------------------------------------
------------------------------------------------------------
---------------------------------------GCTCGCCTCGGAACGGGTGGC
TCCGCGGCTCGCAGCCCGACCCTTAAACTGACA------AGA---GAGAGTCGTATGATC
CTGGATGCCTTTGCCCAGCAGTGCAGTCGAGTTCTTAGCCTCTTAAATTGTGGAGGAAAA
CTCCTGGACTCCAACCATTCGCAATCCATGATTTCTTGCATAAAGCAGGAAAGCTCGAGT
TATAATGAGAGACAGGAGCAGTGCCACATTGGGAAAGCAGTCCACAGCCAGACCTCAGAC
AGTGTAGATGTAGAGATGCAATATATGCAAAGGAAACAACAAACCTCTGCGTTTTTGAGG
GTTTTCACTGACTCCCTACAAAATTACCTGCTCTCAGGGAGCTTTCCGACTCCGAACACC
TCATCGGTCAGTGAGTATGGCCACCTGGCTGACGTGGACCCTCTGTCAACCTCCCCCGTG
CACACACTAGGCGGCTGGACCTCCCCGGCAACGTCTGAATCCCACGGTCACCCATCCTCC
TCTACACTGCCAGAGGAAGAAGAGGAAGAGGAAGAG---------------GAAGGCTAC
TGTCCTCGATGCCAAGAGCTGGAACAGGAGGTTATTTCACTGCAACAAGAAAATGAAGAG
CTCAGAAGGAAATTGGAGAGTATCCCAGGACTTTGTTACATCGTTATGGATTATCTGCTT
AGCAGTGCTGCCTACAAGTTGGTGGTACAGAGGCACCACCAACTCATGATACCGCAGCCA
GCTGACCAGCCAACCGAAGGA---------------------------------------
------------------------------------------------------------
------------------------AGCAAGCAGCTGTTGAACAACTATCCTGTCTACATA
ACAAGCAAACAGTGGGACGAGGCCGTAAACTCTTCAAAGAAAGATGGGAGACGGCTCCTT
CGATACCTCATCAGATTTGTTTTCACGACCGATGAGCTTAAGTACTCATGCGGCCTTGGG
AAAAGGAAAAGGTCAGTGCAGTCAGGAGAGACAGGTCCTGAAAGACGCCCTCTGGATCCA
GTTAAAGTAACATGCCTCCGAGAATTCATTAGGATGCACTGTACCTCCAACCCCGATTGG
TGGATGCCCTCGGAGGAGCAAATAAACAAAGTGTTCAGCGACGCTGTGGGTCACGCCCGG
CAGGGGCGGGCAGTGGGGACTTTCCTGCACAACGGCGGCTCCTTTTATGAAGGGATCGAT
CATCAGGCTTCGCAGGATGAA---GTCTTCAATAAAAGTGCCCAGGATGGATCTGGGGAT
>Bowhead|bmy_09549T0
ATGGAGGAGGAGATGCAGCCGGCGGAAGAGGGGCCCAGCGTCCCCAAAATCTACAAGCAG
CGCGGCCCCTACAGCGTCCTCAAGACATTCCCCAGCAAGAGACCGGCGCTGGCCAAGCGC
TACGAGCGACCCACCCTGGTGGAGCTGCCGCACGTGCGG---------------------
CCGCCCCCGCCGGCCTTCGCGCCGCAAGCCGCG---------------------------
------GTCTCCATCAGCAGCAGCGAGCCGCCGCCGCCACCG------------CAGCAG
TTCCAG------GCGCAGAGCTCTTACCCACCCGGGCCCGGCCGG------GCCGCCGCC
GCCGCC---TCGTCGTCATCT---------------------------------CCGTCC
TGCACGCCCGCCGCGTCCCAGGGCCACCTGAGGATCCCAGCGCCGCCGCCC---------
---------------GCGGCCCCCGCCGCGTCGTCG------------------------
------------------------------------------------------------
------TCCTCATCTTTCGCCGCCGTCGTCAGGTACGGCTCAGGCCCGGCGGCAGCCGCC
GCGGGCAGCAGCAGCGCGGGC------------------GGCAACGGC------------
------------------------------------------------------------
------------------------------------------------------------
---------------------------------------GCC------------------
------------------AGCCTGGAGCTCAGC------GCA---GAGAGTCGTATGATC
TTGGACGCCTTTGCTCAACAATGCAGCCGAGTCCTTAGCCTCTTAAATTGTGGAGGAAAG
CTTCTGGACTCCAGCCATTCTCAATCCATGATTTCTTGCGTAAAGCAGGAAGGCTCAAGT
TACACTGAAAGACAGGAGCAGTGCCCTGTTGGCAAAGGGGTCCACAGTCAGACCTCAGAC
AATGTAGACATAGAGATGCAATATATGCAAAGGAAACAACAGACTTCTGCCTTCTTGAGG
GTTTTCACTGACTCCCTGCAAAATTACCTGCTCTCCGGGAGCTTTCCGACTGCAAACACC
TCCTCGGTCAGTGAGTATGGCCACCTGGCGGATGTGGATCCTCTAGCAACGTCCCCCGTG
CACACACTAGGTGGCTGGACCTCCCCAGCGACATCCGAATCCCACGGTCACCCATCCTCT
TCTACGCTGCCTGAG---GAAGAAGAGGAGGAAGAG---------------GAGGGCTAC
TGTCCTCGATGCCAAGAGCTGGAGCAGGAGGTGATTTCACTGCAACAAGAAAATGAAGAG
CTCAGAAGAAAGTTAGAGAGCATCCCAGTGCCCTGCCAGACCGTTTTAGACTACCTG---
---------------AAGACAGTGCTTCAGCACCACAACCAGCTCATGGTCCCACAGCCA
GCCGACCAGCCGGCCGAGGGA---------------------------------------
------------------------------------------------------------
------------------------AGCAAGCAGCTGTTGAACAACTATCCTGTCTACATA
ACGAGCAAACAGTGGGACGAGGCTGTAAATTCTTCAAAGAAAGACGGGAGGCGGCTCCTT
CGATACCTCATCAGATTTGTTTTCACAACCGATGAGCTTAAGTACTCATGCGGCCTTGGG
AAAAGGAAAAGGTCAGTGCAGTCAGGAGAGACAGGTCCTGAAAGACGCCCTCTGGATCCA
GTTAAAGTAACATGCCTCCGAGAATTCATTAGGATGCACTGTACCTCCAACCCCGACTGG
TGGATGCCCTCGGAGGAGCAGATAAACAAAGTGTTCAGTGACGCTGTGGGTCACGCCCGG
CAGGGGCGGGCAGTGGGGACTTTCCTGCACAACGGAGGCTCATTTTATGAAGGGATCGAT
CACCAGGCTTCCCAGGATGAA---GTCTTCAGTAAAAATTCCCAGGATGGGTCTGGTGAT
>Minke|BACU007627
------------------------------------------------------------
------------------------------------------------------------
------------------------------------------------------------
------------------------------------------------------------
------------------------------------------------------------
------------------------------------------------------------
------------------------------------------------------------
------------------------------------------------------------
------------------------------------------------------------
------------------------------------------------------------
------------------------------------------------------------
------------------------------------------------------------
------------------------------------------------------------
------------------------------------------------------------
------------------------------------------------------------
------------------------------------------------AGTCGTATGATC
TTGGACGCCTTTGCTCAACAATGCAGCCGAGTCCTTAGCCTCTTGAATTGTGGAGGAAAG
CTTCTGGACTCCAGCCATTCTCAATCCATGATTTCTTGCGTAAAGCAGGAAGGCTCAAGT
TACGCTGAAAGACAGGAGCAGTGCCCTGTTGGCAAAGGGGTCCACAGTCAGACCTCAGAC
AATGTAGACATAGAGATGCAATATATGCAAAGGAAACAACAGACTTCTGCCTTCTTGAGG
GTTTTCACTGACTCCCTGCAAAATTACCTGCTCTCCGGGAGCTTTCCGACTGCAAACACC
TCCTCGGTCAGTGAGTATGGCCACCTGGCGGATGTGGATCCTCTAGCAACGTCCCCCGTG
CACACACTAGGTGGCTGGACCTCCCCAGCGACATCCGAATCCCACGGTCACCCATCCTCT
TCTACGCTGCCTGAGGAAGAAGAAGAGGAGGAAGAG---------------GAGGGCTAC
TGTCCTCGATGCCAAGAGCTGGAGCAGGAGGTGATTTCACTGCAACAAGAAAATGAAGAG
CTCAGAAGAAAGTTAGAGAGCATCCCAGTGCCCTGCCAGACCGTTTTAGACTACCTG---
---------------AAGACGGTGCTTCAACACCACAACCAGCTCATGATCCCACAGCCA
GCCGACCAGCCGGCCGAGGGA---------------------------------------
------------------------------------------------------------
------------------------AGCAAGCAGCTGTTGAACAACTATCCTGTCTACATA
ACGAGCAAACAGTGGGACGAGGCTGTAAATTCTTCAAAGAAAGACGGGAGGCGGCTCCTT
CGATACCTCATCAGATTTGTTTTCACGACCGATGAGCTTAAGTACTCATGCGGCCTTGGG
AAAAGGAAAAGGTCAGTGCAGTCAGGAGAGACAGGTCCTGAAAGACGCCCTCTGGATCCA
GTTAAAGTAACATGCCTCCGAGAATTCATTAGGATGCACTGCACCTCCAACCCCGACTGG
TGGATGCCCTCAGAGGAACAGATAAACAAAGTGTTCAGTGACGCCGTGGGTCACGCCCGG
CAGGGGCGGGCAGTGGGGACTTTCCTGCACAACGGAGGCTCATTTTATGAAGGGATCGAT
CACCAGGCTTCCCAGGATGAA---GTCTTCAGTAAAAATTCCCAGGATGGGTCTGGTGAT
