# Supplementary material for: Insights into the Evolution of Longevity from the Bowhead Whale Genome
Source: Cell Rep. 2015 Jan 6;10(1):112–22. doi: 10.1016/j.celrep.2014.12.008 (PMC4536333; doi:10.1016/j.celrep.2014.12.008)
Supplement: Supplemental Folder 2. Species Used in the Analysis of Selective Pressure Variation, Single-Gene Orthologous Families Tested, Likelihood Ratio Tests, MAKER Parameters, and Full Assembly and Read Usage Data, Related to Experimental Procedures [file mmc3.zip › Tested SGOs/reciprocal_group_3220.2.fas]

>Gibbon|ENSNLEG00000012806|ENSNLET00000016359
ATGGATCTCAGCGAGCTGGAGAGAGACAATACGGGCCGCTGTCGCCTCAGTTCGCCTGTG
CCCGCGGTGTGCCGCAAGGAGCCTTGCGTCCTGGGCGTCGATGAGGCGGGCAGGGGCCCC
GTGCTGGGCCCC------------------------------------------------
---ATGGTCTACGCCATCTGTTATTGTCCCCTGTCCCGCTTGGCAGATCTGGAGGCGCTG
AAAGTGGCA------------GACTCAAAGACCCTATTGGAGAGCGAGCGGGAAAGGCTG
TTTGCGAAAATGGAGGAC---AGGGACTTTGTCGGCTGGGCGCTGGATGTGCTGTCGCCA
AACCTCATCTCTACCAGCATGCTTGGGCGG------------------------------
---------------------------------------------------------GTC
AAATACAACCTGAACTCCCTGTCACATGATACAGCCACTGGGCTTATACAATATGCATTG
GACCAGGGCGTGAACGTCACCCAGGTATTCGTGGACACCGTAGGGATGCCAGAGACATAC
CAGGCGTGGCTGCAGCAAAGTTTTCCCGGGATTGAGGTGACAGTCAAGGCCAAAGCAGAT
GCCCTCTACCCAGTGGTTAGTGCTGCCAGCATCTGTGCCAAGGTGGCCCGGGACCAGGCC
GTGAAGAAATGGCAGTTCGTGGAGAAACTGCAGGACTTGGAT---ACTGATTATGGCTCA
GGCTACCCCAATGATCCCAAGACAAAAGCGTGGTTGAAGGAGCACGTGGAGCCTGTGTTC
GGCTTCCCCCAGTTTGTCCGGTTCAGCTGGCGCACGGCCCAGACCATCCTGGAGAAAGAG
GCAGAAGATGTTATATGGGAGGACTCAGCACCC---GAGGATCAG------------GAG
GGACTCAGGAAGATCACATCCTACTTCCTCAAT---------------GAAGGGTCC---
---CAAGCC---CGTCCC------CGTTCTTCCCACCGATATTTCCTGGAACGCGGCCTA
GAGTCAGCAACCAGCCTC
>Gorilla|ENSGGOG00000005846|ENSGGOT00000005877
ATGGATCTCAGCGAGCTGGAGAGAGACAATACGGGCCGCTGTCGCCTGAGTTCGCCTGTG
CCCGCGGTGTGCCGCAAGGAGCCTTGCGTCCTGGGCGTCGATGAGGCGGGCAGGGGCCCC
GTGCTGGGCCCC------------------------------------------------
---ATGGTCTACGCCATCTGTTATTGTCCCCTGTCTCGCCTGGCCGATCTGGAGGCGCTG
AAAGTGGCA------------GACTCAAAGACCCTATTGGAGAGCGAGCGGGAAAGGCTG
TTTGCGAAAATGGAGGAC---ACGGACTTTGTCGGCTGGGCGCTGGATGTGCTGTCTCCA
AACCTCATCTCTACCAGCATGCTTGGGCGG------------------------------
---------------------------------------------------------GTC
AAATACAACCTGAACTCCCTGTCACATGATACAGCCACTGGGCTTATACAGTATGCATTG
GACCAGGGCGTGAACGTCACCCAGGTATTCGTGGACACCGTAGGGATGCCAGAGACATAC
CAGGCGCGGCTGCAGCAAAGTTTTCCCGGGATTGAGGTGACGGTCAAGGCCAAAGCAGAT
GCCCTCTACCCGGTGGTTAGTGCTGCCAGCATCTGTGCCAAGGTGGCCCGGGACCAGGCC
GTGAAGAAATGGCAGTTCGTGGAGAAACTGCAGGACTCGGAT---ACTGATTATGGCTCA
GGCTACCCCAATGATCCCAAGACAAAAGCGTGGTTGAAGGAGCACGTGGAGCCTGTGTTT
GGCTTCCCCCAGTTTGTCCGGTTCAGCTGGCGCACAGCCCAGACCATCCTGGAGAAAGAG
GCGGAAGATGTTATATGGGAGGACTCAGCATCC---GAGGATCAG------------GAG
GGACTCAGGAAGATCACATCCTACTTCCTCAAT---------------GAAGGGTCC---
---CAAGCC---CGTCCC------CGTTCTTCCCACCGATATTTCCTGGAACGCGGCCTG
GAGTCAGCAACCAGCCTC
>Guinea_Pig|ENSCPOG00000020147|ENSCPOT00000026051
ATGGACCTCAGCGAGCTGGAAAAGGACAATACCGGGCGCTGTCGCCTGAGCTCGCCCGTG
CCCGCCGTGTGTTGCAAAGAGCCCTGTGTCCTGGGCGTGGATGAAGCCGGCCGGGGCCCC
GTACTGGGTCCC------------------------------------------------
---ATGGTCTATGCCATCTGTTATTGTCCCCAGTCCCGCCTGGCAGATCTGGAGGCCTTG
AAAGTGGCAGCA---------GATTCAAAGACCCTGTCGGAGAACGAACGGGACAGGCTG
TTTTCGAAAATGCAGGAAGACAGGGACTTTGTGGGCTGGGCCCTGGACGTGCTATCTCCA
AACCTCATCTCCACCAGCATGCTTGGGCGG------------------------------
---------------------------------------------------------GTC
AAATACAACCTGAACTCCCTCTCCCATGACACAGCCTCCGGGCTGATCCAGCACGCACTG
GACCAGGGTGTGAACGTCACCCAGGTATTCGTGGACACTGTGGGACTGGCAGCGTCATAC
CAGGAGCGGCTGCAGCAGCGCTTTCCTGACGTTACAGTGACTGTCAAAGCCAAAGCAGAC
GCCCTCTACCCTGTGGTCAGTGCCGCCAGCATCTGCGCCAAGGTGGCTCGAGACCAGGCA
ATCTCCCCATGGGAATTTGTTCCAAGA---CAGGATCTTAGC---ACAGCTGTCACCATC
TCTTTGCCCCCAGACCCCAAGACGAAGGCCTGGCTGAGAAGGCACGTGGAGCCTGTATTC
GGCTTTCCACAGCTCGTGCGGTTCAGCTGGCGTACAGCCCAGGCCATTCTGGAGACCGAG
GCGGAAAACGTTACCTGGGAGGACTCTGCACTC---GAGGAGCAG------------GAG
GGATCCAGGAAGATCACGTCCTATTTCCAAGGC---------------GAAGGCCCG---
---CAGGCC---------------CGCCACCCACACCGGTACTTCCAGGAGCGGGGCCTG
GAGCCAGCCACTGCCCTC
>Horse|ENSECAG00000007013|ENSECAT00000007283
ATGGATCTCAGCGAGCTGGAGAGGGACAATACGGGCCGCTGCCGCCTGAACTCGCCTGTG
CCCGCGGTGTGCCGCAAACAGCCCTGCGCCCTGGGTGTCGATGAGGCGGGCCGGGGCCCG
GTGCTGGGCCCC------------------------------------------------
---ATGGTCTATGCCATCTGTTATTGCCCCCTGTCCCGCCTGGCAGATCTGGAGGCCCTG
AAAGTGGCA------------GACTCAAAGACCCTGTCGGAGAGCGAGCGGGACAGGCTC
TTTGCGAGAATGAAGGAGGATGGGGACTTTGTGGGCTGGGCACTGGACGTGCTGTCTCCA
AACCTCATCTCTACCAGCATGCTTGGGCGG------------------------------
---------------------------------------------------------GTC
AAGTACAATCTGAACTCTCTGTCCCATGATACGGCCGCTGGGCTGGTGCAGTATGCTTTG
GACCAGGGCGTGAAAGTCGCCCAGGTGTTTGTGGACACCGTGGGGATGCCAGAGACATAC
CAGCAGCGGCTGCAGCAGCGCTTTCCCGGCATTGAGGTGACAGTCAAGGCCAAGGCAGAC
TCGCTCTACCCCGTGGTCAGCGCCGCCAGCATCTGTGCTAAGGTGGCCCGAGACCAGGCT
GTGAAGAACTGGAAGTTTGTGGAAAAGCTACAGGACTCGGAC---ACTGATTATGGCTCC
GGCTACCCCAACGATCCCAAGACGAAAGCGTGGTTGAGGAGGCACGTGGAGCCCGTGTTC
GGCTTCCCCCAGTTTGTCCGGTTCAGCTGGCGCACGGCCCAGAGCATCCTGGAGAAGGAG
GCGGAAGACGTTGTCTGG------------------------------------------
------------------------------------------------------------
------------------------------------------------------------
------------------
>Mouse|ENSMUSG00000052926|ENSMUST00000109736
ATGGATCTCAGCGAGCTGGAGAGGGACAATACGGGTCGTTGTCGTCTGAGTTCTCCTGTA
CCTGCTGTGTGTCTCAAGGAGCCGTGCGTTCTGGGCGTGGATGAAGCGGGCCGAGGCCCT
GTGCTTGGTCCC------------------------------------------------
---ATGGTCTACGCCATCTGTTACTGCCCCCTGTCTCGCTTGGCAGATCTGGAGGCCCTG
AAAGTGGCA------------GACTCTAAGACCTTGACAGAGAACGAGCGGGAGAGGCTC
TTTGCGAAAATGGAGGAGGATGGAGACTTTGTGGGTTGGGCTTTGGACGTCCTGTCTCCA
AACCTGATCTCTACCAGCATGCTTGGGCGA------------------------------
---------------------------------------------------------GTC
AAGTACAACCTCAACTCCCTGTCACACGATACAGCTGCGGGGCTGATACAGTACGCACTG
GACCAGAATGTGAATGTCACTCAGGTATTTGTGGACACTGTAGGAATGCCAGAGACATAC
CAGGCTCGATTACAACAGCACTTTCCCGGGATAGAGGTGACAGTCAAGGCCAAAGCTGAC
TCCCTGTTCCCTGTGGTCAGTGCTGCCAGCATCTTTGCCAAGGTGGCCCGAGACAAGGCT
GTGAAGAACTGGCAGTTTGTGGAAAATTTACAGGATCTGGAC---TCCGATTATGGCTCA
GGCTATCCCAATGATCCCAAGACCAAAGCCTGGCTGAGGAAACATGTGGACCCTGTGTTT
GGCTTTCCCCAGTTTGTACGGTTCAGTTGGAGCACAGCCCAGGCCATCCTGGAGAAGGAG
GCAGAAGATGTCATTTGGGAGGACTCAGAAGCTGAGGAGGATCCT------------GAA
AGACCGGGAAAAATCACCTCCTACTTC---AGC---------------CAGGGCCCG---
---CAGACCTGCCGCCCT------CAGGCCCCCCACAGATACTTCCAGGAGCGAGGCCTG
GAGGCAGCCAGCAGCCTC
>Opossum|ENSMODG00000006997|ENSMODT00000008842
ATGGATCTGGGAGACTTTGAGCGGGACAACACTGGCAGCTGCCGACTGAGTTCGCCGGTG
CCGGAGCTGTGCCGCACCGAGGACTGCTGCCTGGGCATCGATGAGGCCGGCCGAGGGCCT
GTCCTGGGCCCC------------------------------------------------
---ATGGTCTATGGAATCTGCTTTTGTCCCTTGTCCAGACTGGGCGACCTGGAGGCCCTG
AAGGTGGCA------------GATTCAAAGACCCTGTCAGAGGCCGAGAGGGAGAGACTC
TTTGGGAAGCTAGACCAGGCTCGGGACTTTGTGGGCTGGGCCTTGGACATTCTGTCCCCG
AACCTCATCTCCAACAGCATGCAGAGGCGG------------------------------
---------------------------------------------------------GCC
AAGTATAACTTGAACTCCCTTTCTCACGACACTGCTATGGCTTTGGTGCAGTTGGCCCTG
GATCAGGGTGTGAAGGTCACTCAGGTGTTTGTGGATACAGTGGGGCCAGCTGACAAGTAC
CAGCAAAAACTTCAGGAGAGGTTTCCAGAGCTGGAGGTGACTGTTCGACCCAAGGCAGAC
TCCCTCTTCCCTGTGGTCAGTGCTGCCAGCATTTGTGCCAAGGTTGCCCGGGACCAGGTT
GTGAAGAGATGGAAGTTTCTGGAAGACCTCGGGGACCTGAAA---ATGGATTATGGGTCT
GGCTACCCCAATGACCCCAAGACTAAAGAGTGGCTGTCCCAGTGCTTGGACCCGGTCTTT
GGCTTTCCCCAGTTTGTTCGATTTAGCTGGAGCACCGCCCAGCTCATCCTGGATGGACGT
GCCGTGCCTGTGCGCTGGGAGGACTCGGAGGAA---GAAGCGGGAGATCCACCAGCTGCT
GGCAGGGGTTCTAGCACCCCCTCCCTGCTGTCTTTCTTTGCCCGCAGACAGACTCCC---
---ACAGAA---AGA------------CAGCCTCACCGGTTCTTCCATGAGAGGGGGTTG
GAGACGGTGGCTGACCTG
>Orangutan|ENSPPYG00000009608|ENSPPYT00000011194
ATGGATCTCAGCGAGCTGGAGAGAGACAATACGGGCCGCTGTCGCCTGAGTTCGCCTGTG
CCCGCGGTGTGCCGCAAGGAGCCTTGCGTCCTGGGCGTCGATGAGGCTGGCAGGGGCCCC
GTGCTGGGCCCC------------------------------------------------
---ATGGTCTACGCCATCTGTTATTGTCCCCTGTCCCGCCTAGCAGATCTGGAGGCGCTG
AAAGTGGCA------------GACTCAAAGACCTTATTGGAGAGTGAGCGGGAAAGGCTG
TTTGCGAAAATGGAGGAC---AGGGACTTTGTCGGCTGGGCGCTGGATGTGCTGTCTCCA
AACCTCATCTCTACCAGCATGCTTGGGCGG------------------------------
---------------------------------------------------------GTC
AAATACAACCTGAACTCCCTGTCACATGATACAGCCACTGGGCTTATACAGTATGCATTG
GACCAGGGCGTGAACGTCACCCAGGTATTCGTGGACACCGTAGGGATGCCAGAGACATAC
CAGGCGCGGCTGCAGCAAAGTTTTCCTGGGATTGAGGTGACGGTCAAGGCCAAAGCAGAT
GCCCTGTACCCGGTGGTTAGTGCTGCCAGCATCTGTGCCAAGGTGGCCCGGGACCAGGCC
GTGAAGAAATGGCAGTTCGTGGAGAAACTGCAGGACTCGGNGTATACTGATTATGGCTCA
GGCTACCCCAATGATCCCAAGACAAAAGCGTGGTTGAAGGAGCACGTGGAGCCTGTGTTC
GGCTTCCCCCAGTTTGTCCGGTTCAGCTGGCGCACGGCCCAGACCATCCTGGAGAAAGGG
GCAGAAGATGTTATATGGGAGGACTCAGCACCC---GAGGATCAG------------GAG
GGACTCAGGAAGATCACATCCTACTTCCTCAAT---------------GAAGGGTCC---
---CAAGCC---CGTCCC------CGTTCTTCCCACCGATATTTCCTGGAACGTGGCCTG
GAGTCAGCAACCAGCCTC
>Platypus|ENSOANG00000009079|ENSOANT00000014458
ATGGACCTCGGGGATTTCGAACGGGACAACACGGGCAGCTGCCGTTTGAGCTCGCCCGTC
CCGGAGCTGTGC------------------------------------------------
---------CCGAACCGAAGAGTGCTGCCTGGGCAATCGATGAGCCGGCCGGGATTCCCG
TGCTGGGTTGAGGGGGACTGCTTCTGCCCCCTGTCCCGTCAGGGGGATCTCACGGCACTG
AAGGTAGCA------------GACTCGAAAACCCTGACGGAATCAGAGCGCGAGCGGCTC
TTTGGGAAGCTGGATGCAGCCCGAGAGTTTGTGGGCTGGGCCCTGGAAGTGCTATCCCCC
AATCTCATCTCCACCAGCATGCAACGACGG------------------------------
---------------------------------------------------------GCC
AAGTATAACCTGAATGCCCTATCTCATGACACTGCCATGGCACTGGTTCAGCATGCCCTG
GACATGGGGGTGCGAGTCACCCAGGTGTTTGTGGACACAGTGGGCCCAGCCGAGAAGTAC
CAAGAGAAGCTGAAGCAGCGATTTCCAGAGCTGGAAGTGACTGTGAAACCCAAAGCCGAT
TCCCTCTTCCCTGTGGTCAGCGCCGCCAGTATCTGTGCAAAGGTGGCCCGTGACCTGGTG
GTGAAGAACTGGCGGTTCCTGGAGGATTTAGGGGATGGAAAC---ATGGACTATGGCTCT
GGCTACCCCAATGACCCCAAGACCAAGGAGTGGCTGTCCCAGAACCTGGACCCCGTCTTT
GGCTTCCCGCAGTTTGTGCGATTCAGCTGGAGCACGGCCCAAACCATCCTAGACCGCGAA
GCAGTGCCTGTGCGG---GAGGATGCAGAGGAG---GAGGAGGGG------------GCT
TCTTCAAGAAAGGGCACCCCCTCCCTGCTTGCCTTCTTTGCTCGCAAAGATGGTCCT---
---GCCCAG---CGC------------CAGCCTCACCGTTTCTTCCATGAACGTAGACTG
GAGAGCATCACTAACCTA
>Rat|ENSRNOG00000003504|ENSRNOT00000046181
ATGGATCTCAGCGAACTGGAGAGGGACAATACAGGCCGTTGTCGCCTGAGTTCTCCTGTA
CCTGCCGTGTGCCTCAAGGAGCCGTGCGTCCTGGGCGTGGATGAAGCGGGCCGGGGTCCT
GTGCTTGGTCCC------------------------------------------------
---ATGGTCTACGCCATCTGTTACTGCCCCCTGTCCCGCCTGGCAGATCTGGAGGCCCTG
AAAGTAGCA------------GACTCAAAGACCTTGACAGAGAATGAGCGGGAGAGGCTC
TTTGCGAAAATGGAAGAGGACGGAGACTTTGTGGGTTGGGCTTTGGACATCCTGTCTCCA
AACCTGATCTCTACCAGCATGCTTGGGCGG------------------------------
---------------------------------------------------------GTC
AAATACAACCTCAACTCTATGTCTCACGACACAGCCGCGGGGCTGATACAGCATGCGATG
GATCAGAATGTGAAAGTCACCCAGGTGTTTGTGGACACTGTAGGAATGCCAGAGACATAC
CAGGCTCGACTACAGCAGCGGTTTCCAGGGATCGAGGTGACAGTCAAGGCCAAAGCTGAC
TCCCTGTTCCCTGTGGTCAGTGCTGCCAGCATCATTGCCAAGGTGGCCCGAGACCAGGCT
GTGAAGAACTGGCAGTTTGTGGAGAGTTTACAGGGTCTGGAC---TCAGATTATGGCTCA
GGCTATCCCAATGATCCCAAGACCAAAGCCTGGCTGAGGAAACATGTGGACCCTGTGTTT
GGCTTCCCCCAGTTTGTACGGTTCAGTTGGAGCACAGCCCAGGCCATCCTGGAAAAGGAG
GCAGAAAGTGTCACCTGGGAAGACTCAGCAGCTGAGGAGGATCCT------------GAG
GGACCCGGAAGAATCACCTCCTACTTC---AGC---------------CAGGGCCCG---
---CAGGCCTGCCGCCCT------CAGGTCTCCCACAAATACTTCCAGGAGCGAGGCCTG
GAGACAGCCACCAGCCTC
>Macaque|ENSMMUG00000005690|ENSMMUT00000007993
ATGGATCTCAGCGAGCTGGAGAGAGACAACACGGGCCGCTGTCGCCTGAGTTCGCCTGTG
CCCGCGGCGTGCCGCAAGGAGCCTTGCGTCCTGGGCGTCGATGAGGCGGGCAGGGGCCCC
GTCCTGGGCCCC------------------------------------------------
---ATGGTCTACGCCATCTGTTATTGTCCCCTGTCCCACCTGGCAGATCTGGAGGCCCTG
AAAGTGGCA------------GACTCAAAGACCCTATTGGAGAGCGAGCGGGAAAGGCTC
TTTGCGAAAATGGAGGAGAACAGGGACTTTGTCGGCTGGGCGCTGGACGTGCTATCTCCA
AACCTCATCTCTACCAGCATGCTTGGGCGA------------------------------
---------------------------------------------------------GTC
AAATACAACCTGAACTCCCTGTCACATGATACAGCCACTGGGCTTATACAGTATGCATTG
GACCAGGGCGTGAACGTCACCCAGGTGTTTGTGGACACTGTAGGGATGCCAGAGACATAC
CAGGCGCGGCTGCAGCAAAGTTTTCCCGGGATTGAGGTGACGGTCAAGGCCAAAGCAGAT
GCCCTCTACCCAGTGGTTAGTGCTGCCAGCATCTGTGCCAAGGTGGCCCGGGACCAGGCC
GTGAAGAAATGGAAGTTCGTGGAGAAACTGCAGGACTCGGAT---ACTGATTATGGCTCA
GGCTACCCCAATGATCCCAAGACAAAAGTGTGGTTGAAGGAGCACGTGGAGCCTGTGTTC
GGCTTCCCCCAGTTTGTCCGGTTCAGCTGGCGCACAGCTCAGACCATCCTGGAGAAAGAG
GCGGAAGATGTTATATGGGAGGACTCAACACCC---GAGGATCAG------------GAG
GGACTCAGGAAGATCACATCCTACTTCCTCAAT---------------GAAGGGTCC---
---CAAGCC---CGTCCC------CGTACTTCCCACCGATATTTCCTGGAACGTGGCCTG
GAGTCAGCAACCAGCCTC
>Marmoset|ENSCJAG00000004873|ENSCJAT00000009406
ATGGATCTCAGCGAGCTAGAGAGAGACAATACGGGCCGCTGTCGCCTGAGTTCCCCTGTG
CCTGCGGTGTGCGGCAAGGAACCTTGTGTTGTGGGCGTCGATGAGGCGGGCCGGGGCCCG
GTGCTGGGCCCA------------------------------------------------
---ATGGTCTACGCAATCTGTTATTGTCCCCTGTCCCGCCTGGCAGATCTGGAAGCCCTG
AAAGTGGCA------------GACTCAAAGACCCTATCGGAGAGTGAGCGGGAAAGGCTT
TTAGGGAAAATGCAGGAGGACGGGAACTTTGTGGGCTGGGCGCTGGACGTGCTGTCTCCA
AACCTCATCTCTACCAGCATGCTTGGGCGAGAATTCTGGGCGGCAGAAAGTACGTGCCAG
GGCTTTTCGGCTAGAGCACTGATGTTGTGTTCAATTAATATGTTTCTGTTGCCATGG---
------------------------------------------------------------
---------------------CAGGTATTTGTGGACACCGTAGGCATGCCAGAGACATAC
CAGAAGCGGCTGCAGCAAAGTTTTCCCGGGATTGAGGTGACAGTCAAGGCCAAAGCAGAT
GCCCTCTACCCTGTGGTCAGTGCTGCCAGCATCTGTGCCAAGGTGGCCCGGGACCAGGCG
GTGAAAAACTGGCAGTTCGTGGAAAAACTGCAGGACCTGGAT---ACTGATTATGGCTCA
GGCTACCCCAATGATCCCAAGACAAAAGTGTGGCTGAAGGAGCACGTGGAGCCTGTGTTC
GGCTTCCCCCAGTTTGTCCGGTTCAGCTGGCGCACGGCCCAGACCATCCTGGAGAAAGAG
GCAAAAGATGTTATATGGGAGGACTCAGCACCC---GAGGATCAG------------GAG
GGACTTGGGAAGATCACATCCTACTTCTTCAAT---------------GAAGGGTCC---
---CGAGTC---TGTCCC------CGTGCTTCCCACCGGTATTTCCTGGAGCGTGGCCTG
GAGTCAGCAACCAGCCTC
>Microbat|ENSMLUG00000012723|ENSMLUT00000012726
ATGGATCTCGGAGAGCTGGAGAGAGACAATACGGGCCGCTGTCGCCTGAACTCGCCTGTG
CCCGCAGTGTGCCGCAAGGAGCCGTGCGTCCTGGGCGTCGATGAAGCAGGCCGGGGCCCG
GTGCTGGGCCCC------------------------------------------------
---ATGGTTTACGCCATTTGTTATTGTCCCATGTCGCGCCTAGCAGATCTGGAGGCCTTG
AAAGTGGCA------------GACTCAAAGACCCTGTCGGAGAGCGAGCGGGACAGGCTA
TTTGCGAAAATGGAAGAGGATGGGGACTTTGTGGGCTGGGCACTGGACGTGCTGTCTCCA
AACCTCATCTCTACCAGCATGCTTGGGCGG------------------------------
---------------------------------------------------------GTC
AAGTATAATCTGAACTCTCTGTCCCATGATACAGCCGCTGGGCTGGTGCAGTATGCATTG
GACCAGGGCGTCAACGTTGCTCAGGTATTTGTGGACACTGTGGGAATGCCAGAGACATAC
CAAGAGCGGTTGCAGCAGCGCTTTCCCGGCATTGAGGTGACAGTCAAGGCCAAGGCAGAT
GCTCTCTATCCCGTGGTCAGCGCTGCCAGCATCTGTGCCAAGGTGGCCCGAGACCAGGCC
GTGAAGAACTGGCAGTTTGTGGAGAAACTACAGGACCTGGAC---ACTGATTATGGCTCA
GGCTACCCCAATGATCCCAAGACGAAAGCATGGTTGAGGAAGAACGTGGAGCCCGTGTTT
GGCTTTCCCCAGTTTGTCCGGTTCAGTTGGCGCACGGCCCAGAGCATCCTGGAGAAGGAG
GCGGAAGGTGTTACGTGGGAGGACTTGCCAACA---GGGGATCAG------------GAA
GGACAAGGGAGGATTACATCCTATTTC---AAC---------------GAAAAGCCAGGA
AACCGT---------CCC------CATCTCCCCCACCGGTACTTCCAGGAACGTGGCCTA
GAGTCAGCGACCACTCTC
>Human|ENSG00000104889|ENST00000221486
ATGGATCTCAGCGAGCTGGAGAGAGACAATACAGGCCGCTGTCGCCTGAGTTCGCCTGTG
CCCGCGGTGTGCCGCAAGGAGCCTTGCGTCCTGGGCGTCGATGAGGCGGGCAGGGGCCCC
GTGCTGGGCCCC------------------------------------------------
---ATGGTCTACGCCATCTGTTATTGTCCCCTGCCTCGCCTGGCAGATCTGGAGGCGCTG
AAAGTGGCA------------GACTCAAAGACCCTATTGGAGAGCGAGCGGGAAAGGCTG
TTTGCGAAAATGGAGGAC---ACGGACTTTGTCGGCTGGGCGCTGGATGTGCTGTCTCCA
AACCTCATCTCTACCAGCATGCTTGGGCGG------------------------------
---------------------------------------------------------GTC
AAATACAACCTGAACTCCCTGTCACATGATACAGCCACTGGGCTTATACAGTATGCATTG
GACCAGGGCGTGAACGTCACCCAGGTATTCGTGGACACCGTAGGGATGCCAGAGACATAC
CAGGCGCGGCTGCAGCAAAGTTTTCCCGGGATTGAGGTGACGGTCAAGGCCAAAGCAGAT
GCCCTCTACCCGGTGGTTAGTGCTGCCAGCATCTGTGCCAAGGTGGCCCGGGACCAGGCC
GTGAAGAAATGGCAGTTCGTGGAGAAACTGCAGGACTTGGAT---ACTGATTATGGCTCA
GGCTACCCCAATGATCCCAAGACAAAAGCGTGGTTGAAGGAGCACGTGGAGCCTGTGTTC
GGCTTCCCCCAGTTTGTCCGGTTCAGCTGGCGCACGGCCCAGACCATCCTGGAGAAAGAG
GCGGAAGATGTTATATGGGAGGACTCAGCATCC---GAGAATCAG------------GAG
GGACTCAGGAAGATCACATCCTACTTCCTCAAT---------------GAAGGGTCC---
---CAAGCC---CGTCCC------CGTTCTTCCCACCGATATTTCCTGGAACGCGGCCTG
GAGTCAGCAACCAGCCTC
>Orca|XP_004277511.1
ATGGATCTCAGCGAGCTGGAGAGAGACAATACGGGCCGCTGTCGCCTGAACTCGCCTGTA
CCTTCTGTGTGCCGCAAGGAGCCCTGCGTCCTGGGCGTCGATGAAGCGGGCCGGGGCCCG
GTGCTGGGCCCC------------------------------------------------
---ATGGTCTACGCCATCTGCTATTGCCCCCTGTCCCGCCTGGCAGATCTGGAGGCCCTG
AAAGTGGCA------------GACTCAAAGACCTTGTCGGAGAGCGAGCGGCACAGGCTC
TTTGCGAAAATGGAGGAGGACGGAGACTTTGTGGGCTGGGCACTGGACGTGCTGTCTCCA
AACCTCATCTCTACCAGCATGCTTGGGCGG------------------------------
---------------------------------------------------------GTC
AAATACAACCTGAACTCCCTGTCTCATGATACAGCTACTGGGCTGATGCAGTATGCGTTG
GACCAAGGTGTGAAAGTGGCCCAGGTGTTTGTGGACACTGTGGGGCCCCCAGAGACATAC
CAGGAGCGGCTGCAGCAGCGCTTTCCTGGTGTTGAGGTGACAGTCAAGGCCAAGGCAGAT
GCCCTCTATCCCGTGGTCAGTGCCGCCAGTATCTGTGCCAAGGTGGCCCGAGACCAGGCT
GTGAAGAACTGGAAGTTTGTGGAAAAACTGCAGGACCTGGAC---ACTGATTATGGCTCA
GGCTACCCCAATGATCCCAAGACAAAAGCGTGGTTGAGGGAGCACGTGGACCCTGTGTTC
GGCTTCCCCCAGTTTGTCCGGTTCAGTTGGCGCACAGCCCAGAGCATCCTGGAGAAGGAG
GCAGAAGACGTTACATGGGAGGACTCGCAGACG---GGGGATCAG------------GAG
GGACTTAGGAGGATCAAGTCATACTTC---AGT---------------GAAGGCCCC---
---CGC---------CCC------CGCCTCCCCCATCGGTACTTCCAGGAGCGGGGCCTG
GAGTCAGCCACCATTCTC
>Chimp|ENSPTRG00000010542|ENSPTRT00000019445
ATGGATCTCAGCGAGCTGGAGAGAGACAATACGGGCCGCTGTCGCCTGAGTTCGCCTGTG
CCCGCGGTGTGCCGCAAGGAGCCTTGCGTCCTGGGCGTCGATGAGGCGGGCAGGGGCCCC
GTGCTGGGCCCC------------------------------------------------
---ATGGTCTACGCCATCTGTTATTGTCCCCTGTCTCGCCTGGCAGATCTGGAGGCGCTG
AAAGTGGCA------------GACTCAAAGACCCTGTTGGAGAGCGAGCGGGAAAGGCTG
TTTGCGAAAATGGAGGAC---ACGGACTTTGTAGGCTGGGCGCTGGATGTGCTGTCTCCA
AACCTCATCTCTACCAGCATGCTTGGGCGG------------------------------
---------------------------------------------------------GTC
AAGTACAACCTGAACTCCCTGTCACATGATACAGCCACTGGGCTTATACAGTATGCATTG
TACCAGGGCGTGAACGTCACCCAGGTATTCGTGGACACCGTAGGGATGCCAGAGACATAC
CAGGCGCGGCTGCAGCAAAGTTTTCCCGGGATTGAGGTGACGGTCAAGGCCAAAGCAGAT
GCCCTCTACCCAGTGGTTAGTGCTGCCAGCATCTGTGCCAAGGTGGCCCGGGACCAGGCC
GTGAAGAAATGGCAGTTCGTGGAGAAACTGCAGGACTCGGAT---ACTGATTATGGCTCA
GGCTACCCCAATGATCCCAAGACAAAAGCGTGGTTGAAGGAGCACGTGGAGCCTGTGTTC
GGCTTCCCCCAGTTTGTCCGGTTCAGCTGGCGCACGGCCCAGACCATCCTGGAGAAAGAG
GCGGAAGATGTTATATGGGAGGACTCAGCATCC---AAGGATCAG------------GAG
GGACTCAGGAAGATCACATCCTACTTCCTCAAT---------------GAAGGGTCC---
---CAAGCC---CGTCCC------CGTTCTTCCCACCGATATTTCCTGGAACGCGGCCTG
GAGTCTGCAACCAGCCTC
>Cow|ENSBTAG00000009661|ENSBTAT00000012731
ATGGATCTCAGCGAGCTGGAAAGAGACAATACGGGCCGCTGTCGCCTGAGTTCGCCTGTG
CCTCCTGTGTGCCTCAAAGAGCCCTGCGTCCTGGGCGTCGATGAAGCAGGCCGGGGCCCG
GTGCTGGGCCCC------------------------------------------------
---ATGGTCTATGCTATCTGCTATTGTCCCCTGTCCCGCCTGGAGGATCTGGAGGCTCTG
AAAGTGGCA------------GACTCAAAGACCCTGTCGGAGAGCGAGCGGGACAGGCTC
TTTGCGAAAATGGAGGAGGACGGGGACTTTGTGGGCTGGGCACTGGACGTGCTGTCTCCA
AACCTCATCTCTACCAGCATGCTTGGGCGG------------------------------
---------------------------------------------------------GTG
AAATACAACCTGAACGCCCTCTCTCATGATACAGCCACTGGGCTAGTGCAGTTTGCGTTG
GACCAGGGTGTGAACGTGGCCCAGGTGTTTGTGGACACCGTGGGGCTCCCAGAGACATAC
CAGGAACGATTGCAGCAGCGTTTCCCTGGCATTGAGGTGACAGTCAAGGCCAAGGCAGAT
GCCCTCTACCCTGTGGTCAGTGCTGCCAGTATCTGTGCCAAGGTGGCCCGAGACCAGGCT
GTGAAGAACTGGAAGTTTGTGGAGAAACTGCAGGACCTGGAC---ACTGATTATGGCTCG
GGCTACCCTAATGATCCCAAGACGAAAGCCTGGTTGAGGAAGCACGTGGACCCTGTGTTC
GGCTTCCCCCAGTTTGTCCGCTTCAGCTGGCGCACAGCCCAGAGCATCCTGGAGAGTGAG
GCGGAAGACGTGAAGTGGGAGGACTCAGAGACT---GGGGATCCG------------AAG
GGACCTGGGAAGATCAAGTCCTACTTC---AGT---------------GAAAGCCCC---
---CAA---------ACCTGCCTCCGCCTCCCCCATCGGTACTTCCAGGAGCGGGGCCTG
GAGTCAGCCACTGTCCTC
>Dog|ENSCAFG00000017159|ENSCAFT00000027175
ATGGATTTCAGCGAGCTGGACAGAGACAACACGGGCCGCTGTCGCCTGAGCTCGCCTGTG
CCCGCGGTGTGCCGCCAGGAGCCCTGCGTCCTGGGCGTCGATGAAGCGGGCCGGGGCCCG
GTGCTGGGCCCC------------------------------------------------
---ATGGTCTACGCCATCTGTTATTGCCCCCTGTCCCGCCTGGGAGATCTGGAAGCCCTG
AAAGTGGCA------------GACTCAAAGACCCTATCGGAGAGCGAGCGGGACAGGCTC
TTTGTGAAAATGGAGAAGGACAGGGACTTTGTGGGCTGGGCATTGGACGTGCTGTCTCCA
AACCTCATCTCTACGAGCATGCTTGGGCGG------------------------------
---------------------------------------------------------GTC
AAGTACAACCTGAACTCCCTATCCCATGATACAGCCACTGGGCTGGTGCAGTATGCCTTG
GACCAGGGTGTGAAAGTTGCACAGGTATTTGTGGACACTGTGGGGCTGCCAGAGACCTAC
CAAGAGCGGTTGCAGCAGCGCTTTCCTGGCATTGAGGTGACGGTCAAGGCCAAGGCCGAT
GCCCTCTACCCTGTGGTCAGCGCTGCCAGTATCTGTGCCAAGGTGGCCCGTGACCAGGCT
GTAAAGAGCTGGCACTTTGTGGAAAAGCTGCAGGACCTGGAT---GCCGATTATGGCTCC
GGTTACCCCAATGATCCCAAGACAAAAGCGTGGTTGAGGAAGCACGTGGAGCCTGTGTTT
GGCTTCCCCCAGTTTGTCCGTTTCAGCTGGCGCACGGCCCAGAGCATCCTGGAGAAGGAG
GCAGAAGGTGTTATATGGGAGGACTCGCTGACA---GGGGATCAG------------GAG
GGACCTGGGAGGATCATGTCCTATTTC---AGC---------------AAAGGCCCT---
---CGAACC---CACCCC------CGCCTCCCCCACCGGTACTTCCAAGAGCGAGGCCTG
GAGTCAGCCACCATTCTC
>Elephant|ENSLAFG00000015571|ENSLAFT00000015573
ATGGATCTCAGCGACCTGGAGAGAAACAATACGGGCCGCTGTCGCCTGAGTTCACCTGTG
CCCGCGGTGTGCCGCAAGGAGCCTTGCGTCCTGGGCGTGGATGAGGCGGGCCGGGGCCCT
GTGCTGGGCCCC------------------------------------------------
---ATGGTCTACGCCATCTGTTATTGCCCCTTGTCCCGCCTGGCAGATCTGGAGGCCCTG
AAAGTGGCA------------GACTCGAAGACCCTGTCGGAGAGCGAGCGGGACCGGCTC
TTTGCGAAAATGAAGGAGGACAGGGACTTTGTGGGCTGGGCGCTGGACGTGCTGTCTCCA
AACCTCATCTCCACCAGCATGCTTGGGCGG------------------------------
---------------------------------------------------------GTC
AAATACAATCTGAACTCCCTGTCCCATGATACGGCCGCTGGGCTGGTGCAGTATGCCTTG
GACCGGAGTGTGAAAGTCACCCAGGTATTTGTGGACACTGTGGGGCTACCAGAGAAGTAC
CAGGAGCGGCTACAGCAGCGCTTTCCTGGAATTGAGGTGACAGTCAAGGCCAAGGCAGAT
GCCTTGTACCCCGTGGTCAGTGCTGCCAGCATCTGCGCCAAGGTGGCCCGAGACCAGGCA
GTGAGGAGCTGGCAGTTCGTGGAGAAACTGCAGGACGTGGAT---GCTGATTATGGTTCG
GGCTACCCCAATGATCCCAAGACAAAAGCGTGGTTGAAGAAGCATGTGGAGCCCATCTTT
GGCTTCCCCCAGTTTGTCCGGTTCAGTTGGCGCACAGCCCAGAGCATCCTGGAGGAGGAG
GCGGAAGGTGTTACATGGGAGGACTCCTTGGCA---GAGGATCAG------------GAG
GGACTCAGGAGGATCACGTCCTACTTCCTCAGT---------------GAAGGCCCC---
---CGT---------CCC------CGCCTCCCCCACCGATACTTCCAGGAGCGTGGCCTG
GAGTCAGCCACCACCCTC
>Bowhead|bmy_04867T0
ATGGATCTCAGCGAGCTGGAGAGAGACAATACGGGCCGCTGTCGCCTGAATTCGCCTGTA
CCTTCTGTGTGCCGCAAGGAGCCCTGCGTCCTGGGCGTCGATGAAGCGGGCCGGGGCCCG
GTGCTGGGCCCC------------------------------------------------
---ATGGTCTACGCCATCTGCTATTGCCCCCTGTCCCGCCTGGCAGATCTGGAGGCCCTG
AAAGTGGCA------------GACTCAAAGACCTTGTCGGAGAGCGAGCGGGACAGGCTC
TTTGGGAAAATGGAGGAGGACGGAGACTTTGTGGGCTGGGCACTGGACGTGCTGTCTCCA
AACCTCATCTCTACCAGCATGCTTGGGCGG------------------------------
---------------------------------------------------------GTC
AAATACAACCTGAACTCCCTGTCTCATGATACAGCTACTGGACTGGTGCAGTATGCGTTG
GACCAGGGTGTGAAAGTGGCCCAGGTGTTTGTGGACACTGTGGGGCCCCCAGAGACGTAC
CAGGAGCGGCTGCAGCAGCGCTTTCCTGGTGTTGAGGTGACAGTCAAGGCCAAGGCAGAT
GCCCTCTATCCCGTGGTCAGTGCCGCCAGTATCTGTGCCAAGGTGGCCCGAGACAAGGCT
GTGAAGAACTGGAAGTTTGTGGAAAAACTGCAGGACTTGGAC---ACTGATTATGGCTCA
GGCTACCCCAATGATCCCAAGACAAAAGCGTGGTTGAGGGAGCACGTGGACCCTGTGTTC
GGCTTCCCCCAGTTTGTCCGGTTCAGTTGGCGCACAGCCCAGAGCATCCTGGAGAAGGAG
GCAGAAGACGTTACATGGGAGGACTCGCAGACA---GGGCATCAG------------GAG
GGACTCAGGAGGATCAAGTCGTACTTC---AGC---------------GAAGGCCCC---
---CGC---------GCT------CGCCTCCCCCATCGGTACTTCCAGGAGCGGGGCCTG
GAGTCAGCCACCATTCTC
>Minke|BACU003984
ATGGATCTCAGCGAGCTGGAGAGAGACAATACGGGCCGCTGTCGCCTGAATTCGCCTGTA
CCTTCTGTGTGCCGCAAGGAGCCCTGCGTCCTGGGAGTCGATGAAGCGGGCCGGGGCCCG
GTGCTGGGCCCC------------------------------------------------
---ATGGTCTACGCCATCTGCTATTGCCCCCTGTCCCGCCTGGCAGATCTGGAGGCCCTG
AAAGTGGCAGCTGAGCCCTGGGACTCAAAGACCTTGTCGGAGAGCGAGCGGGACAGGCTC
TTTGGGAAAATGGAGGAGGACGGAGACTTTGTGGGCTGGGCACTGGACGTGCTGTCTCCA
AACCTCATCTCTACCAGCATGCTTGGGCGG------------------------------
---------------------------------------------------------GTC
AAGTACAACCTGAACTCCCTGTCTCATGATACAGCTACTGGACTGGTGCAGTATGCGTTG
GACCAGGGTGTGAAAGTGGCCCAGGTGTTTGTGGACACTGTGGGGCCCCCAGAGACATAC
CAGGAGCGGCTGCAGCAGCGCTTTCCTGGTGTTGAGGTGACAGTCAAGGCCAAGGCAGAT
GCCCTCTATCCTGTGGTCAGTGCCGCCAGTATCTGTGCCAAGGTGGCCCGAGACAAGGCT
GTGAAGAACTGGAAGTTTGTGGAAAAACTGCAGGACTTGGAC---ACTGATTATGGCTCA
GGCTACCCCAATGATCCCAAGACAAAAGCGTGGTTGAGGGAGCACGTGGACCCTGTGTTC
GGCTTCCCCCAGTTTGTCCGGTTCAGTTGGCGCACAGCCCAGAGCATCCTGGAGAAGGAG
GCAGAAGACGTTACATGGGAGGACTCACAGACA---GGGCATCAG------------GAG
GGACTCAGGAGGATCAAGTCGTACTTC---AGC---------------GAAGGCCCC---
---CGC---------GCC------CGCCTCCCCCATCGGTACTTCCAGGAGCGGGGCCTG
GAGTCAGCCACCATTCTC
