# Supplementary material for: Insights into the Evolution of Longevity from the Bowhead Whale Genome
Source: Cell Rep. 2015 Jan 6;10(1):112–22. doi: 10.1016/j.celrep.2014.12.008 (PMC4536333; doi:10.1016/j.celrep.2014.12.008)
Supplement: Supplemental Folder 2. Species Used in the Analysis of Selective Pressure Variation, Single-Gene Orthologous Families Tested, Likelihood Ratio Tests, MAKER Parameters, and Full Assembly and Read Usage Data, Related to Experimental Procedures [file mmc3.zip › Tested SGOs/reciprocal_group_3226.2.fas]

>Gibbon|ENSNLEG00000012112|ENSNLET00000015446
------------------------ATGGGGACTGTGAGCAGAAGCAATATCGCTCGCCAT
CTGCAAACCAAT------------------------------------------------
------------------------CTCATTCTATATTGTGTCGGTGCTGTGGGCACCTGT
ACTGTCTCTGTCACACAACCGTGGTACCTAGAAGTGGACTACACTCATGAGGCTGTCACC
ATAAAGTGTAACTTCTCTGCAACTGGATGCCCTTCTGAGCAACCAACACGCCTGTGGTTT
CGCTACGGCGCT---CACCAGCCTGAGAACCTATGCTTGGACGGGTGCAAAAGTGAGGCA
GACAAGTTCACAGTGAGGGAGGCCCTCAAAGAAAACCAAGTTTCCCTCACTGTAAACAGA
GTGACTTCAAATGACAGTGCAATTTACATCTGTGGAATAGCATTCCCCAGTGTGCCG---
GAAGCGAGAGCTAAACAGACGGGAGGAGGGACCACACTG---GTGGTAAGAGAAATTAAG
CTGCTCAGCAAGGAACTGCGGAGCTTCCTGACAGCTCTTGTATCACTGCTCTCTGTCTAT
GTGACTGGTGTATGCGTGGCCTTCATACTCCTCTCCAAATCA---AAATCCAACCCTCTA
AGAAACAAAGAAATAAAAGAAGACTCACAAAAG------AAGAAGAGTGCTCGGCGTATT
TTTCAGGAAATTGCTCAAGAACTATACCATAAGAGACATGTGGAAACAAATCAG------
---CAA---TCTGAG---------------------------AAAGATAACAACACT---
---TATGAAAACAGAAGAGTA---------CTTTCCAACTATGAAAGACCA
>Gorilla|ENSGGOG00000028076|ENSGGOT00000034446
------------------------ATGGGGACTGCGAGCAGAAGCAACATCGCTCGCCAT
CTGCAAACCAAT------------------------------------------------
------------------------CTCATTCTATTTTGTGTCGGTGCTGTGGGCGCCTGT
ACTCTCTCTGTCACACAACCGTGGTACCTAGAAGTGGACTACACTCATGAGGCTGTCACC
ATAAAGTGTACCTTCTCCGCAACCGGATGCCCTTCTGAGCAACCAACATGCCTGTGGTTT
CGCTACGGTGCT---CACCAGCCTGAGAACCTGTGCTTGGACGGGTGCAAAAGTGAGGCA
GACAAGTTCACAGTGAGGGAGGCCCTCAAAGAAAACCAAGTTTCCCTCACTGTAAACAGA
GTGACTTCAAATGACAGTGCAATTTACATCTGTGGAATAGCATTCCCCAGTGTGCCG---
GAAGCGAGAGCTAAACAGACAGGAGGAGGGACCACACTG---GTGGTAAGAGAAATTAAG
CTGCTCAGCAAGGAACTGCGGAGCTTCCTGACAGCTCTTGTATCACTGCTCTCTGTCTAT
GTGACCGGTGTGTGCGTGGCCTTCATACTCCTCTCCAAATCA---AAATCCAACCCTTTA
AGAAACAAAGAAATAAAAGAAGACTCACAAAAG------AAGAAGAGTGCTCGGCGTATT
TTTCAGGAAATTGCTCAAGAACTATACCATAAGAGACATGTGGAAACAAATCAG------
---CAA---TCTGAG---------------------------AAAGATAACAACACT---
---TATGAAAACAGAAGAGTA---------CTTTCCAACTATGAAAGACCA
>Guinea_Pig|ENSCPOG00000014429|ENSCPOT00000014574
------------------------ATGGGGATTGTGAACAGAAGCCAGTCTGTTCTCCGT
CTGGAAATCAAC------------------------------------------------
------------------------CTACTTCTATTTTATATAGGTGCCATAAGGTCCTGT
ATTGTCTCTGTCAAGCAACCGGGTTACCTAGAGGTGGACTACACGCACAAGGCTGTCACC
ATAGAATGCACCTTCTCTACAAGTGGATGCCCTTCACATCAACCACTGAGCCTGTGGTTT
CGATATGGCGTT---CACCAAGCTGAGCACCTCTGCTCGGAAACATGCAGAAGTGAAGCT
GATAAATTCACAACGAGCAAAGTTTTGGACAAGAACAAAGTTTCTCTCACTATCAACAGG
CTGAGTTCAAATGACAGTGCAATTTACATCTGTGGAATAGCATTTTCTGATACAGGG---
GCACCAAGAGCCAAGCAAACCGGGCACGGGACCACACTG---GTGGTAAGAGAAAGTAAG
CTTCTCAGCAAGGAACTGCAGAGTGTCTTCATAGCACTCTTAGTCCTGCTCTCAATCTTT
ATTATTGGCATATGTGTGATCTTCGGAGTTCTCTCCAAATCA---AAATCTAACACTCTA
AAAACCAAAGAAACAAAAGAAGATTCACAAAAG------AAGAGAAGTGCTCGGCGTATT
TTTCAAGAAATTGCTCAAGAACTATACCATAAGAGATATGTGGAAACAAGCCAA------
---CAA---CCCGAG---------------------------AAAGAC---AACACT---
---TATGAAAACAGAGGAGCA---------TTTTCCAATTATGAAAGACCA
>Horse|ENSECAG00000018228|ENSECAT00000019283
------------------------ATGGAGACTGTGAACGGAGGCAAGATCATTCTCGGT
CTGGAAATCAAT------------------------------------------------
------------------------CTGATTCTATTCTATGCGGGTGCTGCGAGCGACTGT
AAAGTCTCTGTGTCTCAACCGGGTCACCTCACAGTGGACTACACTCAAAAGGCCGTTACC
TTGAAGTGTTCCTTCTCCACAGCGGGGTGCCCTGCAGAGCCCCCAATGAGCCTGTGGTTT
CGCTATGGTGCT---TACCAGCCTGAGAGCCTCTGCTTGGACGGATGCAGAAGTGAGGCG
GACAAATTCGTAGTGAGGGAAGCCCTGGCAGAAAAGCAAGTTTCTCTCACTGTAAACAGA
CTGGCTTTCAATGACAGTGCAATCTACATCTGCGGAATAGCCTTTCCCAGTTCAAGG---
GACTCGAGAGCGAAGCGAACCGGAGAAGGGACCACGTTG---GTGGTTAGAGAAATTAAG
GTTCTCAGTAAGGAAATGCAGAGTGTCCTGATAGCTCTCTTATCACTGCTCTCTATCTAC
GTCACTGGTGTCCTCGTGATCTTCATAGTTCTCTCCAAGTCG---AAATCTAACACTCTA
AGAAACAAAGAAACA---GAGGACTCACAAAAG------AAGAAGAGCGCTCGGCGTATT
TTTCGGGAAATTGCTCAAGAACTATATAGTAAGAGACACGTGGAGACAAGCCAA------
---GAA---CCTGAG---------------------------AAAGAC---AACACT---
---TATGAAAACAGAAGAGTA---------CTCTCCAACTATGAAAGACCA
>Mouse|ENSMUSG00000035004|ENSMUST00000047194
------------------------ATGGGCCCCGTGAGTGCACGCAGGAGCCGCCTCCGG
CCAGAGATCAGC------------------------------------------------
------------------------CTGATCCTTTTCCAAGTCGGTATGGTGGGTGCCTGC
ACTGTGTATGTGCTGCAACCAGGTTACCTAGAAGTGGACTACGGTTCTGACGCCGTCACC
ATGGAGTGTAACTTTTCTACAGTTGGATGCCCTCCAGTGCCACCAAAGAGCTTGTGGTTT
CGCTGTGGTACT---CACCAGCCTGAAGCTCTGTGCTTGGATGGATGCAGAAATGAGGCA
GACAAGTTCACAGTGAAAGAAACCCTGGACCCGGACCAAGTCTTCCTCACTGTTAACAGG
CTGTCTCCAAATGACAGTGCAATTTACATCTGTGGAATAGCATTTCCCAATGAACTG---
TCACCAAGCGCTAAACACGTTGGAAAGGGGACTACACTG---GTGGTAAGAGAA---AGA
CTTTTCAGCAAGGAGGTGCGCAGTTTCCTGATAGTGCTCTTAGCTCTGCTCTCTGTCTAC
ATCACCGGTGTGTGTGTGACCTTCATAGTCCTCTTCAAATCA---AAATCTAACGGTCCA
AGAAGCAGAGAAACCAAA---GGCTCA---AAA------AAGAAGAGTGCTCGGCGTATC
TTTCAGGAAATTGCTCAAGAATTATACCATAAGAGATATGTGGAAACAAGTCAT------
---CTA---CCTGAG---------------------------CAAGAG---GGCACT---
---GATGAAAACAGAAAAGCA---------CTCCCCAACCCTGGAAGAGCA
>Opossum|ENSMODG00000007789|ENSMODT00000009866
------------ATGTACAACAAGATGGCAACCCCAAATAGAGCTGTCACTATTATCACT
CTGGAATTCAAC------------------------------------------------
------------------------CTGATTCTATTGTATACTGGTGCTATCCAAACATGT
ACTGTTAATATACAACAGCCTTCCTTTCTAGAAGTTGACTACACTTGTAAAACAATTACT
ATACAATGTGATTTTTCTGTTATCAACTGCCCTAAATCGAACCCTAAAGTTCTATGGTTT
CGCCAAGATGCTTACCACCAACCTGCAAATTTGTGTCCAAATCAATGCCTAGACAAGGCC
GGCAAATTTACGATAACTGAATCACTGACCCAAAATCAAGCTTCTCTCACCCTAAACACA
GTAACTTTAAATGACAGTGCAATTTACTTCTGTGGAATAGCATTTTCAGAATCAGAT---
GAACCAAGGTCTAAGCAAACAGGGCCAGGAACAATGCTG---GTGGTGAGAGGGACTAGA
CTGCTCAGCCATGAAGTACAGAATCTTCTGATAGCCCTCTTATCTCTGCTATCCATCTAT
ATTGCTGCCCTAAGTGTGATCTTCATAGTCATCTCCAAACAGTTAAAATTGAAAATGCCA
AGGAAAACAGGAACTGATGAAGAACCACCAAAG------AAGAGAAGTGCTCGACATGTT
TTTCAGGAAATTGCACAAGAATTATATCACAAGAGATATGTGGAAACA---AAA------
---CAA---CCAGAG---------------------------AAAGATGACATCATC---
---TATGAAAATAGAAGAGCA---------CATTCCAACTTT---------
>Orangutan|ENSPPYG00000007182|ENSPPYT00000008457
------------------------ATGGGGACTGTGAGCAGAAGCAACATCGCTCGCCAT
CTGCAAACCAAT------------------------------------------------
------------------------CTCGTTCTATTTTGTGTCGGTGCTGTGGGCGCCTGT
ACTGTCTCTGTCACACAACCGTGGTACCTAGAAGTGGACTACACTCACGAGGCTGTCACC
ATAAAGTGTAACTTCTCCGCAACCGGATGCCCTTCTGAGCAACCAACACGACTGTGGTTT
CGCTATGGCGCT---CACCAGCCTGAGAACCTGTGCTTGGACGGGTGCAAAAGTGAGGCA
GACAAGTTCACAGTGAGGGAGGCCCTCAAAGAAAACCAAGTTTCCCTCACTGTAAACAGA
GTGACTTCAAATGACAGTGCAATTTACATCTGTGGAATAGCATTCCCCAGTGTGCCA---
GAAGCGAGAGCTAAACAGACAGGAGGAGGGACCACACTG---GTGGTAAGAGAAATTAAG
CTGCTCAGCAAGGAACTGCGGAGCTTCCTGACAGCTCTTGTATCACTGCTCTCTGTCTAT
GTGACCGGTGTTTGCGTGGCCTTCATACTCCTCTCCAAATCA---AAATCCAACCCTCTA
AGAAACAAAGAAATAAAAGAAGACTCACAAAAG------AAGAAGAGTGCTCGGCGTATT
TTTCAGGAAATTGCTCAAGAACTATACCATAAGAGACATGTGGAAACAAATCAG------
---CAA---TCTGAG---------------------------AAAGATAACAACACT---
---TACGAAAACAGAAGAGTA---------CTTTCCAACTATGAAAGACCA
>Platypus|ENSOANG00000003268|ENSOANT00000005186
------------------------GTGGGAGGAGAAAATAGGTCAAACATTCAATCGTAT
TTATTGTTTACT------------------------------------------------
---------------------------------GTGTGCACAGGTTCGACAAAAGCCTGT
CAAGTTACTGTTAGACAGCCCTCCCTCTTAGAAGTGGACTACACATGTCAGGAAGTAACC
ATACAGTGCCATTTCTCTGCTTCTGGATGCCCCAGTTCCCCACTCACGGTTCTGTGGTTT
CGCCAACACACT---CGCCAACTTGAGAATTTATGCCTAAACCAATGTTCAAGAGACATG
GGAAAATTTACATTGACTGGTTTAACAAACCTAAATGAAGCTTCCCTCACTGTTAAAGCA
GTGAGTTTAAATGACAGTGCAATTTATTTCTGTGGAATAGCATTTCCAGAATCAGAT---
GAACCGGGTTCTAAGCAAACTGGAGGAGGAACAATACTG---GTGGTAAGAGGGACTAAG
CTTCTCGGCGATAAAGAACATAAGCTCCTAATATCCCTATCATCACTGCTGTCTTTATAT
ATCATTGCCCTATTTGCAACCTTCATAATCCTCTACAGATCA---AAATTCAAAATACTG
AGGAAAACAGGAATGGATGAAGAACCACAACAGATGAACAAAAAGAGTGGACGCCGTATT
TTTCAGGAAATTGCACATGAACTATACCTTAAGAGATATGTGGAAACA---AAT------
---------CCTGAG---------------------------TCTGTAAATTTTAATGGT
CAAATTCAGAAAAGGTGCATT---------CCTAACAATATTAAACAACAG
>Rabbit|ENSOCUG00000004291|ENSOCUT00000004291
------------------------ATGGAAACTGCTCACAAAGGCAAGATCGGCCCCCAT
CTGGGAATCAAT------------------------------------------------
------------------------TTCATCCTATTTTATATCGGTGCTGTGGGGGCCTGC
ACCGTCTCCATCACACAACCACGTTACTTGGAAGTGGACCTCACTTACAAGACTGTCACT
ATCGATTGCACCTTCTCCAAGAGTGGCTGCCCTTCGGCGCAAACAACAAGCTTGTGGTTC
CGCCATGGCGTG---CAACAGCCTGAGAACCTGTGCTTGAATGGCTGCAGAAGTGAGGCA
GACAAATTCACAGTGAGGGAAGTACTAGCCCAAAATCAAGTTTCCCTCACCATAAACAGA
GTGACTTCAAACGACAGTGCAATTTACATCTGTGGAATCGCTGTTGCTACTCATGCACTG
GCACCGGGAGCTAAGCAAACTGGAGATGGGACCATGCTG---GTGGTGAGAGAAAGCAAG
CTTCTCAGCAGGGAAGTGCGGAGCCTGCTGACGGCTCTCCTAGCATTGCTCTCCATCTAC
ATCGCTGGCGTCTGCGTCATCTTCATCATCTTCTCCAAAGCA---AAATCTAACATCCTA
AGAAACAAAAAAACAAAAGAAGATCCACAAAAG------AAA---AGTGCTCGGAGAATT
TTTCAGGAAATTGCTCAAGAACTGTACCATAAGAGATACGTGGGCAGAAGCCAA------
---CAA---CCTCAAAGCCTGGAGGAGGACTTGCCCGAGAAAGAAAAC---AACACT---
---TATGAAAACAGAAGCACA---------CTCTCCTACTATGAAAGACCA
>Rat|ENSRNOG00000017277|ENSRNOT00000023262
------------------------ATGGGCCCTGTGAGCACGAGCAGGAGGGGCCTCCGG
CTAGGAATCAGC------------------------------------------------
------------------------CTGATCCTTCTTCAAGTTGGTGTGGTGGGCGCCTGT
ACTGTATCTGTGCTACAGCCAGGTTACCTAGAGGTGGACTACACGTCTCAGACTGTCACC
ATGGAGTGTACCTTTTCTACAACTGGATGCCCTGCAGTGCAACCAAAAAGCTTGTGGTTT
CGCTGTGGCACT---CACCAGCCTGAAGCTCTGTGCTTGGACGGATGCAGAAATGAGGCA
GACAAGTTCACAGTGAAAGAAACCCTGGACCAGAACCGAGTCTCCCTCACTGTTAACAGG
CTGTCTCCAAATGACAGTGCAATCTACATCTGTGGAATAGCATTTCCCAATGAAAAG---
GTACCAACAGCCAAACAGACTGGAGACGGGACTACACTG---GTGGTAAGAGAA---AGA
CTTTTCAGCAGGGAGGTGCACAGTCTCCTGATAGTGCTCTTAGCACTGCTCGCAGTCTAC
GTCACCGGTGTGTGTGTGATCTTCATAGTCCTCTTCAGATCA---AAATCTAACACTCCA
AGAAGCAGAGAAACCAAGGAAGACTCG---AAA------AAGAAGAGTGCTCGACGTATC
TTCCAGGAAATTGCTCAAGAATTATACCATAAGAGATATGTGGAAACAAGTCAT------
---CAG---CCTGAG---------------------------CAAGAC---GGCAAT---
---TATGAAAACAGAAAAGCA---------CTCCCCAGCCCTGGAAGACCA
>Macaque|ENSMMUG00000013876|ENSMMUT00000019477
------------------------ATGGGGACTGTGAGCAGAAGCAACATCGCGCGCCAT
CTGCAAACCAAC------------------------------------------------
------------------------CTCATTCTATTTTGTGTCGGTGCTGTGGGCGCCTGT
ACTGTCTCTGTCACACAACCATGGTACCTAGAAGTGGACTACACTCACGAGGCCGTCACC
ATAAAGTGTACCTTCTCCGCAACCGGATGCCCTTCTGAGCAACCAACACGCCTGTGGTTT
CGCTACGGGACT---CAACAGCCTGAGAACCTGTGCTTGGACGGGTGCAAAAGCGAGGCA
GACAAGTTCACAGTGAGGGAAGCCTTCATGGAAAACCAAGTTTCCCTCACTGTAAACAGA
GTGACTGCAAATGACAGTGCAATTTACATCTGTGGAATAGCATTCCCCAGTGTGCCG---
GAAGCGAGAGCTAAGCAGACGGGAGGAGGGACCACACTG---GTGGTAAGAGAAATTAAG
CTGCTCAGCAAGGAACTGTGGAGCTTCCTGACAGCTCTTGTATCACTGCTCTCTGTCTAT
GTGACCGGTGTAGGCGTGGCCTTCATGCTCCTCTCCAAATCA---AAATCCAAACCTCTA
AGAAACAAAGAAATAAAAGAAGACTCACAAAAG------AAGAAGAGTGTTCGGCGTATT
TTTCAGGAAATTGCTCAAGAACTATACCATAAGAGACATGTGGAAACAAACCAA------
---CGA---TCTGAG---------------------------AAAGACAACACCACT---
---TATGAAAACAGAAGGGTA---------CTTTCCAACTATGAAAGACCA
>Marmoset|ENSCJAG00000020568|ENSCJAT00000040378
------------------------ATGGGGACTGTGAGCAGAAGCAACCTCGCTCGCCAT
CTGCAAACCAAT------------------------------------------------
------------------------CTCATTCTATTTTATGTCGGTGCTGTGGGTGCCTGT
ACTGTCTCCGTCACACAACCACGGTACCTAGAAGTGGACTACACTCACGAGGCTGTCACC
ATAAAGTGTACCTTCTCCACAACCGGATGCCCTTCCGAGCGACCGACACACCTGTGGTTT
CGCTATGGTGCT---CACCAGCCTGAGAACCTGTGCCTGGATGGGTGCAAAAGCGAGGCA
GACAAGTTCACAGTGAGAGAAGCACCCACAGAAAACCAAGTTTCCCTCACTGTAAACAGA
GTGACTTCAAATGACAGTGCAATTTACATCTGTGGAATAGCATTCCCCAGTGCGCTG---
GAAGCAAGAGCTAAGCAGACCGGAGGAGGGACCACACTG---GTGGTAAGAGAAATTAAG
CTTATCAGCAAGGAACTGTGGAGTGTCCTGACAGCTGTTATATCACTGCTCTCTGTCTAT
GTGACTGGTGTATGCGTGGCCTTCATACTCCTCTCCAAATCA---AAATCCAATCCTCTA
AGAAACAAAGAAACAAAAGAAGACTTACAAAAG------AAGAAGAGTGCTCGGCGTATT
TTTCAGGAAATTGCTCAAGAACTATACCAAAAGAGACATGTGGAAACAAACCAG------
---CAA---CTTAAT---------------------------AAGAACTCTAACTTT---
---TACGAAAACAGAAGAACA---------CTTTCCAACTACGAAAGAGCA
>Microbat|ENSMLUG00000015693|ENSMLUT00000015694
------------------------ATGGAGGCTGTGGACGCGGCCAGGGCCCTCCTCGGC
CTGGAAGTCGGT------------------------------------------------
------------------------CTGCTTCTGTGCTGTGTCGGTGCTGCGGGCGGCTGC
ACCGTCTCTGTCTCGCAGCCGCCTGTCCTCGAAGTGGACGACGCGCAAGGGGCGGTGACC
GTGCCCTGCTCCTTCTCCACGGTGGGCTGCCCCCCCGAGCCCCTCAGCAGCCTGTGGTTC
CGCTATGGGGCT---CACCGGACGGAGACGCTCTGCGTGGACGGGTGCACAAGTGAGGCC
GACAAGTTTACAGTGAGGAAGGCCCTGGCAGAGAACCAGGTCTCCCTCACAGTCAACCGG
CTGACGCCCAATGACAGTGCCATCTACATCTGTGGACTCGCCTCGCCCAGCTCAGAG---
GACCCAAGGGCCAAGGAGGCCGGAGCGGGGACCGTGCTGGTGGTGGTGAGAGGAGCGCGA
GGCCCAGGCAAGGGCCTGCGGGGGCTCCTGGCGGCTCTGCTGGCTCTGCTCTCCGTCTAC
GTGGTCGTGGTGCTCGGGATCTTCGTCATCCTCGCCAGGTCA---AAATTTAACACTCTA
AGAAACAAAGAAAAA---GAAGATTCACAAAAG------AAAAAGAGTGCCAGGCGTATT
TTTCGGGAAATTGCTCAAGAACTTTATAATAAGAGACATGTGGGAACAAGTCAC------
---CAA---CCTGAG---------------------------AAAGAC---AACACT---
---TATGAAAACCGGACAGCA---------CTGGACAACTATGAAAGACCA
>Human|ENSG00000140749|ENST00000268389
------------------------ATGGGGACTGCGAGCAGAAGCAACATCGCTCGCCAT
CTGCAAACCAAT------------------------------------------------
------------------------CTCATTCTATTTTGTGTCGGTGCTGTGGGCGCCTGT
ACTCTCTCTGTCACACAACCGTGGTACCTAGAAGTGGACTACACTCATGAGGCCGTCACC
ATAAAGTGTACCTTCTCCGCAACCGGATGCCCTTCTGAGCAACCAACATGCCTGTGGTTT
CGCTACGGTGCT---CACCAGCCTGAGAACCTGTGCTTGGACGGGTGCAAAAGTGAGGCA
GACAAGTTCACAGTGAGGGAGGCCCTCAAAGAAAACCAAGTTTCCCTCACTGTAAACAGA
GTGACTTCAAATGACAGTGCAATTTACATCTGTGGAATAGCATTCCCCAGTGTGCCG---
GAAGCGAGAGCTAAACAGACAGGAGGAGGGACCACACTG---GTGGTAAGAGAAATTAAG
CTGCTCAGCAAGGAACTGCGGAGCTTCCTGACAGCTCTTGTATCACTGCTCTCTGTCTAT
GTGACCGGTGTGTGCGTGGCCTTCATACTCCTCTCCAAATCA---AAATCCAACCCTCTA
AGAAACAAAGAAATAAAAGAAGACTCACAAAAG------AAGAAGAGTGCTCGGCGTATT
TTTCAGGAAATTGCTCAAGAACTATACCATAAGAGACATGTGGAAACAAATCAG------
---CAA---TCTGAG---------------------------AAAGATAACAACACT---
---TATGAAAACAGAAGAGTA---------CTTTCCAACTATGAAAGGCCA
>Chimp|ENSPTRG00000007866|ENSPTRT00000014488
------------------------ATGGGGACTGCGAGCAGAAGCAACATTGCTCGCCAT
CTGCAAACCAAT------------------------------------------------
------------------------CTCATTCTATTTTGTGTCGGTGCTGTGGGCGCCTGT
ACTCTCTCTGTCACACAACCGTGGTACCTAGAAGTGGACTACACTCATGAGGCTGTCACC
ATAAAGTGTACCTTCTCCGCAACCGGATGCCCTTCTGAGCAACCAACATGCCTGTGGTTT
CGCTACGGTGCT---CACCAGCCTGAGAACCTGTGCTTGGACGGGTGCAAAAGTGAGGCA
GACAAGTTCACAGTGAGGGAGGCCCTCAAAGAAAACCAAGTTTCCCTCACTGTAAACAGA
GTGACTTCAAATGACAGTGCAGTTTACATCTGTGGAATAGCATTCCCCAGTGTGCCG---
GAAGCGAGAGCTAAACAGACGGGAGGAGGGACCACACTG---GTGGTAAGAGAAATTAAG
CTGCTCAGCAAGGAACTGCGGAGCTTCTTGACAGCTCTTGTATCACTGCTCTCTGTCTAT
GTGACCGGTGTGTGCGTGGCCTTCATACTCCTCTCCAAATCA---AAATCCAACCCTCTA
AGAAACAAAGAAATAAAAGAAGACTCACAAAAG------AAGAAGAGTGCTCGGCGTATT
TTTCAGGAAATTGCTCAAGAACTATACCATAAGAGACATGTGGAAACAAATCAG------
---CAA---TCTGAG---------------------------AAAGATAACAACACT---
---TATGAAAACAGAAGAGTA---------CTTTCCAACTATGAAAGACCA
>Cow|ENSBTAG00000018869|ENSBTAT00000025119
------------------------ATGGAGACCGTGAACAGAGGAAAGATCATTCTCGGT
CTGGAATTCAAT------------------------------------------------
------------------------CTGATTCTGTTTTATGTCGGGGTCGCGGATGACTGC
ACCGTCTCAGTGTCTCAACCACCTGAACTTCAAGTGGACTACATGCAAAAGGTCGTAACC
TTGCCCTGCTCCTTCTCCACAGTGGGGTGCCCTGCAGAGCAACCAAAATGCCTGTGGTTT
CGCTACGGGACT---CATGAGTCTAAGAACCTGTGCTTGAATGGATGCAGAAGTAAGACA
GACAAATACACACTT---GAGAATCCGGCACAAAACCAGGTTTCCCTCACTGTGAACAGG
CTGACTTTCAATGACAGTGCAATCTACGTCTGTGGAATAGCCTTTCCCAACTCAAAG---
CAACCGAGAGCTAAGCAAACGGGAAGAGGGACTGTGCTT---GTGGTAAGAGAGATGAAG
GTTCTCAGCAAGGAACTGCAGTCCGCCCTGATAGCCCTCTTAGTCCTGTTCTCTATCTAC
ATCACCAGTGTGCTCGTGATCCTCATCGTCCTCACCAAAGCA---AAATCTAACACTCAA
AGAAAGAACGAAACA---GAAGAATCACAAAAG------AAAAAGAGTGCTCGGCGTATT
TTTCAGGAAATTGCTCAAGAGCTATATAGCAAGAGACAA---CAAACAAGCCAA------
---CAA---ACTGAA---------------------------AAAGAC---AACACT---
---TATGAAAACAGAGCTGCG---------CTTTCTAACTATGAAAGACCA
>Dog|ENSCAFG00000017712|ENSCAFT00000048924
------------------------ATGGAGACTGTGAAGGGAAGCAGGATCGTTCTTGGC
CTGGAAATCAAT------------------------------------------------
------------------------CTGATTCTCTTTTATGTCGGTGCTGCACGTGGCTGC
AGAGTCTCTGTCTCACAACCACCTTACCTTGAAGTGGATTACAATCAAGAGGCTGCAACC
ATTCAGTGTTCCTTCACCCACATGGGGTGCCCTTCACAGCAACCAAAAAGCCTGTGGTTT
CGCTATGGTGTA---GACCAACCTGAGAACCTATGCTTGGATAGATGCACCAACAATGCG
GGCAAATTCACAGTGAAGGAAGCCCTGACAGAAAACCAAGTCACCCTCACTGTAAACAGG
GTGATGTTGAATGACAGTGCAATCTATATCTGTGGGATCATCTTTCCCAATTCAAAG---
GAACCCGGAGCGAAGCAGACCGGAGAAGGGACCACATTG---GTTGTAAGAGTAATTAAC
AAAGAAAGGAAGGAACTGCACAGTCTCCTGATAGCTGTTCTATCACTGCTCTCCATCTAC
ATTACCGGTGCACTCGTGATCTTCATAGTCCTCTCCAAATCA---AAATCTAATTCTTTA
AGAAACAAAGAAACG---GAAGATTCACGAAAG------AAGAAGAGTGCTCGACGTATT
TTTCAGGAAATTGCTCAGGAACTATATAGTAAGAGACACATGGAAACAACAACCTATACA
ATAAAG---GATGAT---------------------------AAAGGC---AACACT---
---TATGAAAACAGAAGAGTA---------CTTCCCAACTACGAAAGACCA
>Elephant|ENSLAFG00000014310|ENSLAFT00000025867
CAGAAGCCTAGG------------CAAACTGAAGTGCAAAGCCAGCTAAACGGCGCTCAC
CTG---------------------------------------------------------
------------------------------TTCTCTCCCGCAGGTGCTGAGGGCGCCTGT
ACTGTCTCTGTCACACAACCATCTCATCTCGAAGTGGACTACACTTATGAGGCCATTACC
ATCGAGTGTACCTTCTCCCCGGCCGGATGCTCTACAGAGCCACCAATTAGTCTGTGGTTC
CGCTATGGTGCT---CACCAGTCAGAGAACCTGTGCTCACATGGATGCCACCGTGAGACT
GACAAGTTCATGGTCAGAGAGTCCCTGGCACAGAACCAAGTTTCCCTCACTGTAAACAGG
GTGACTTTGAATGACAGTGCAATTTACATCTGTGGAATAGCATTTCCAAGGTCAGTG---
GAACCGAAAGCCAAGCAAACCGGAGGAGGTACCCTATTG---GTGGTGAGAGAAACGAAG
CTTCTCAGCAAGGAGCTACGGAACACGCTGATAGTGGTCTTGTCGCTGCTCTGCATCTAT
GTCACTGCTGTGGGTGTGATCTTCATAATCCTCTCCACATCA---AAATCTAACACCTTA
AGGAGCCAAGAAACGGAAGAAGAGTCACAAAAG------AAGATGAGTGCTCGGCGGATT
TTTCAGGACATTGCACAAGAATTATACCATAAGAGATACGTGGAAAGAAGCCAC------
---CAG---CCTGAG---------------------------AAAGACAGCAACACT---
---TACGAAAATATGTCAGTGTGGTACCAAATACCAGCACCAGGAAGGCCG
>Bowhead|bmy_12033T0
------------------------------------------------------------
ATGGCTTTCAACGATTCTTCACCCCAAAATGTCAATAAAACGGAAGCACAGACAAAGGGA
GGTGAGAGGTCCACTCAACAGGCTCGCCTGCTTCCTCCTGCAGGTGCCGCGGGCGACTGC
ACCGTCTCGGTGGTTCAGCCACCTTCCCTTGAAGTGGACTACACTCAAAAGGCTGTGACC
ATGCACTGCTCCTTCTCCACAGCGGGGTGCCCTGCAGAGCAACCAACAAGCCTGTGGTTT
CGCTACGGCGCT---CTCCAGCCCGAGAACCTGTGCTTGGATGGATGCAGAAATGAGACA
GACAAATTCACACTT---GTGAATCTGGCACAAAACCAAGTTTCCCTCACTGTAAACAGG
CTGACTTTCAATGACAGTGCCATCTATATCTGTGGAATAGCCTTTCCCAGTTCAAAG---
GAACCGGGAGCTAAGCGGACGGGAGGAGGGACTGTGCTG---GTGGTAAGAGAGACAAAG
GTTCTCAGCAAGGAACTGCAGAGTCTCCTGACGGCCCTCTTATCACTGCTCTCTATCTAC
GTTACTGGTGTATTCGTGTTCTTCATCGTCCTCACCAAATCA---AGATCTAACACTCTA
AGAAAGAAAGAAACA---GAAGATTCTCAAAAG------AAAAAGAGTGCTCGGCGTATT
TTTCAGGAAATTGCTCAAGAACTATATAATAAGAGACACATGGAAACAAGCCAA------
---CAACCTCAGGAG---------------------------AAAGAC---AACACT---
---TATGAAAATAGAAGAGCA---------CTTTCTAACTATGAAAGACCA
>Minke|BACU018207
------------------------------------------------------------
ATGGCTTTCAAAGATTCTTCACCCCAAAATGTCAATAAGACGGAAGCACAGACAAAGGGA
GGTGAGAGGTCCACTCAACAGGCTCGCCTGCTTCCTCCTGCAGGTGCCGCGGGCAACTGC
ACCGTCTCGGTGGTTCAACCACCTTCCCTTGAAGTGGACTACACTCAGAAAGCTGTGACC
ATGCACTGCTCCTTCTCCACAGCGGGGTGCCCTGCAGAGCAACCAACAAGCCTGTGGTTT
CGCTACGGCGCT---CTCCAGCCCGAGAACCTGTGCTTGGATGGATGCAGAAATGAGACA
GACAAATTCACACTT---GTGAATCTGGCACAAAACCAAGTTTCCCTCACTGTAAACAGG
CTGACTTTCAATGACAGTGCAATCTACATCTGTGGAATAGCCTTTCCCAGTTCAAAG---
GAACCGAGAGCTAAGCAGACGGGAGGAGGGACTGTGCTG---GTGGTAAGAGAGACAAAG
GTTCTCAGCAAGGAACTGCAGAGTCTCCTGGCGGCCCTCTTATCACTGCTCTCTATGTAC
GTTACTGGTGTATTCGTGTTCTTCATCGTCCTCACCAAATCA---AAATCTAACACTCTA
AGAAAGAAAGAAACA---GAAGATTCACAAAAG---------------------------
------------------------------------------------------------
---------CAGGAG---------------------------AAAGAC---AACACT---
---TATGAAAATAGAAGAGCA---------CTTTCTAACTATGAAAGACCA
