# Supplementary material for: Insights into the Evolution of Longevity from the Bowhead Whale Genome
Source: Cell Rep. 2015 Jan 6;10(1):112–22. doi: 10.1016/j.celrep.2014.12.008 (PMC4536333; doi:10.1016/j.celrep.2014.12.008)
Supplement: Supplemental Folder 2. Species Used in the Analysis of Selective Pressure Variation, Single-Gene Orthologous Families Tested, Likelihood Ratio Tests, MAKER Parameters, and Full Assembly and Read Usage Data, Related to Experimental Procedures [file mmc3.zip › Tested SGOs/reciprocal_group_3230.2.fas]

>Gibbon|ENSNLEG00000016920|ENSNLET00000021593
ATGTTGCAGGAGGAGTCGGACCTCTCTCTCATTATTGCCCAGATAGTCCAAAAGCTCAAG
GGCTCCAATTTGTACTCTCAGCTGGAACGGCAGGCCTGGGCC------------------
------------------------------------------------------------
------------------------AGTCTTCAGAGACCTGAGATAAAACTTGAATCACTG
AAAGAAGATATTAAGGAATTCTTTAAAATATCA------GGTTGGGAGAAGAAACTTCAG
AATGCTGTTTATAGTGAACTGAGTGTGTTTCCTTTACCTAGTCATCCTGCTGCACCTCCT
GAACATCTTAAAGAACCTTTGGTATACATGAGGAAAGCACAGGGAAGTTGGGAAAAAAGA
ATTTTGAAGAGTTTAAATAGTATGTGCACTGAACTGAGTATCCCACTGGCACGAAAGAGG
CCAGTTGGAGAACAGAAAGAACTTCTTAATAAATGGAATGAAATGGGAACTGATGAACCA
GATTTAAGCCTTTTCAGACCTGTTTATGCACCTAAGGATTTTCTTGAGGTATTAATTAAT
CTTCGAAACCCAAATTATGAAAACGGTGATTCTCTTAGTTTCCGGACTCATTTGGGTTTA
ATTCAAGTTCCACTGAAAGTAAAAGACATCCCTGAATTGAAAGAATGCTTTGTGGAACTT
GGCTTAAATATAGGACAACTGGGTATAGATGATTCTACACAAGTGCCTCCTGAA------
------------------------CTTTTTGAAAATGAGCATGTACGTATTGGGCAAAAA
GTTCTA------------------------------------------------------
---------GCAGAACAA------------------------------------GATAGT
GCTGCTGCTCAACAGTACATCAGACAAGGAAGTCCCACGGCACTGAGAGCTGAATTGTGG
GCTCTCATTTTGAATATTTCCAGCCAACCTGAGGATGTCTTGTATTATGAGCAGCTTAAG
ACCAATGTGATACAACATGACCTTTTGGTGGACAGTCTAATCTATAAAGATGTGAAGTTG
ACAGCAAGCAATGATGATTATTATTTTGTATTTGAAGATTATTTATATCAGGTATTACTT
TGTTTTTCCCGGGATACATCTGTGTTGAGTCACTTTGCATTCAACAGTGCCTCGCCACCA
AAATCATACATAAGAGGAAAACTAGGACTGGAAGAATATGCTGTCTTTTACCCACCAAAT
GGTGTTATCCCTTTTCATGGATTTTCA---------------------------ATGTAT
GTTGCACCACTTTGTTTTCTATACCATGAACCTTCCAAATTGTATCAGATATTCCGTGAG
ATGTATGTGCGTTTTTTCTTCAGACTCCATTCCATCTCTTCTCATCCTTCTGGTATTGTG
TCACTCTGTCTGCTGTTTGAAACTCTTCTTCAAACTTATCTTCCCCAACTCTTTTATCAT
CTACGGGAAATTGGAGCTCAACCACTTCGCATATCATTTAAGTGGATGGTTCGAGCTTTC
TCTGGATACTTAGCTACAGATCAGCTCTTGCTTTTATGGGATAGAATCCTAGGATACAAC
TCTTTGGAAATTCTTGCTGTGCTGGCAGCTGCCGTGTTTGCTTTCCGAGCAGTGAACCTG
ATGGAGGTGACATCACTGGCTGCAGCTGAAGCAGTTCTTGCTGACCTTTCTACTTTAAAA
GTTATGCCTCTTCTTCAAATTTTTCTGTTTGCTACTGTCACC
>Gorilla|ENSGGOG00000025239|ENSGGOT00000031685
ATGTTGCAGGAGGAGTCGGACCTCTCTCTCATTATTGCCCAGATAGTCCAAAAGCTCAAG
GGCTCCAATTTGTACTCTCAGCTGGAACGGCAGGCCTGGGCC------------------
------------------------------------------------------------
------------------------AGTCTTCAGAGACCTGAGATTAAACTTGAATCACTG
AAAGAAGATATTAAGGAATTCTTTAAAATATCAGAAACAGGTTGGGAGAAGAAACTTCAG
AATGCTGTTTATAGTGAACTGAGTGTGTTTCCTTTACCTAGTCATCCTGCTGCACCTCCT
GAACATCTTAAAGAACCTTTGGTATACATGAGGAAAGCACAGGGAAGTTGGGAAAAAAGA
ATTTTGAAGAGTTTAAATAGTATGTGCACTGAACTGAGTATCCCACTGGCACGAAAGAGG
CCAGTTGGAGAACAGAAAGAACTTCTTAATAAATGGAATGAAATGGGAACTGATGAACCA
GATTTAAGCCTTTTCAGACCTGTTTATGCACCTAAGGATTTTCTTGAGGTATTAATTAAT
CTTCGCAACCCAAATTATGAAAACGGTGATTCTCTTAGTTTCAGGACTCACTTGGGTTTA
ATTCAAGTTCCACTGAAAGTAAAAGACATCCCTGAATTGAAAGAATGCTTTGTGGAACTT
GGCTTAAATATAGGACAACTAGGTATAGATGATTCTACACAAGTGCCTCCTGAA------
------------------------CTTTTTGAAAATGAGCATGTACGTATTGGGCAAAAA
GTTCTA------------------------------------------------------
---------TCAGAACAA------------------------------------GATAGT
GCTGCTGCTCAACAGTACATCAGACAAGGAAGTCCCACGGCACTGAGAGCTGAATTGTGG
GCTCTCATTTTGAATATTTCCAGCCAACCTGAGGATGTCTTGTATTATGAGCAGCTTAAG
ACCAATGTGATACAACATGACCTTTTGGTGGACAGTCTAATCTATAAAGATGTGAAGTTG
ACAGCAAGCAATGATGATTATTATTTTGTATTTGAAGATTATTTATATCAGGTATTACTT
TGTTTTTCCCGGGATACATCTGTGTTGAGTCACTTTGCATTCAACAGTGCCTCGCCACCA
AAATCATACATAAGAGGAAAACTAGGACTGGAAGAATATGCTGTCTTTTACCCACCAAAT
---------------------------GAAATGATAGAGGTAGACTCCCTACAGATGCAT
ATTGCACCACTTTGTTTTCTATACCATGAACCTTCCAAATTATATCAGATATTCCGTGAG
ATGTATGTGCGTTTTTTCTTCAGACTCCATTCCATCTCTTCTCATCCTTCTGGTATTGTG
TCACTCTGTCTGCTGTTTGAAACTCTTCTTCAAACTTATCTTCCCCAACTCTTTTATCAT
CTACGAGAAATTGGGGCTCAACCACTTCGCATATCATTTAAGTGGATGGTTCGAGCTTTC
TCTGGATACTTAGCTACAGATCAGCTCTTGCTTTTATGGGATAGAATCCTGGGATACAAC
TCTCTGGAAATTCTTGCTGTGCTGGCAGCTGCCGTGTTTGCTTTCCGAGCAGTGAACCTG
ATGGAGGTGACATCACTGGCTGCAGCTGAAGCAGTTCTTGCTGACCTTTCTACTTTAAAA
GTTATGCCTCTTCTTCAAATTTTTCTGTTTGCTACTGTCACC
>Guinea_Pig|ENSCPOG00000003940|ENSCPOT00000003984
ATGTTGCAGGAGGAGTCCGATCTGTCTCTCATTATTGCCCAGATAGTCCAAAAGCTCAAG
GGCTCCAATCTGTACGCCCAGCTGGAACGGCAGGCCTGGGCC------------------
------------------------------------------------------------
------------------------AGTCTTCAGAGACCTGAGATTAGACTTGAATCACTA
AAAGAAGATATAAAAGAGTTCTTTAAAATAACAGAAACAGGTTGGGAGAAGAAACTTCAG
AATGCTGTTTATAGTGAACTGAACGTGTACCCTTTACCTCGTCATCCCGCTGCTCCTCCT
GAACACCTTAAAGAGCCTCTGGTGTACATGAGAAAAGCACAGGGAAGTTGGGAAAAAAGA
ATTTTGAAGAGTCTAAATAGTATGTGCACTGAACTGAGTATCCCACTGGCACGGAAGAGA
CCAGTTGGACAACAGAAAGAACTTCTTAATAAATGGAATGAAATGGGAACCGACGAACCA
GATTTAAGCCTTTTCCGACCTGTTTATGCACCTAAGGATTTTCTTGAGGTATTAATTAAT
CTTCGCAACCCAAATTATGAAAATGGTGATTCTCTTAGTTTCAGGACTCATTTGGGTTTA
ATCCAAGTTCCTCTCAAAGTAAAAGATATCCCTGAATTGAAAGAATGCTTTGTAGAGCTT
GGCTTAAATACAGGACAACTGGGTATAGATGATTCCACACAAGTGCCTCCTGAGTTTTCT
CTTTTTTATTCAAAAGTGTTAAAATTATTT------------------------CAAAAA
GTAATTGCCGTACAAAAGACATTTACAAAGCAAAAATATTGCCCATGCCCTATCCCAGGA
GGTAGAAGAGGAAAAAAAATAATGTTAATTTTATTGATTAAAAACCTACCAGTTGAT---
------------------------------------------------------------
------------------------------------ATCTTGTATTATGAGCAGCTTAAG
ACCAATGTGATACAACATGACCTTTTGGTGGACAGTCTAATTTATAAAGATGTGAAGTTG
ACAGCAAGCAATGATGATTACTATTTTGTATTTGAAGATTATTTATATCAGGTATTACTT
TGTTTTTCCCGGGATACGTCTGTATTGGGCCACTTTGCATACAACAGTGCTTCACCACCG
AAATCATACATAAGAGGAAAACTAGGATTAGAAGAATATGCAGTGTTTTATCCACCAAAC
GGTGTAATCCCTTTTCATGGATTTTCA---------------------------ATGTAT
GTCGCGCCCCTTTGCTTTCTGTACCATGAACCGTACAAGCTGTACCAGACGTTCCGCGAG
ATGTACGTGCGCTTCTTCTTCAGACTGCATTCCATCTCCTCGCACCCCTCTGGTATTGTG
TCACTCTGTTTGCTGTTTGAAACCCTTCTTCAAACCTATCTTCCACAACTCTTTTATCAT
CTACGGGAAATTGGGGCTCAACCACTTCGTATATCCTTTAAGTGGATGGTTCGTGCTTTC
TCTGGATACTTGGCTACAGATCAACTCTTGCTATTGTGGGATAGAATCCTAGGATACAAC
TCTCTGGAAATTCTTGCTGTCCTGGCAGCTGCCGTGTTTGCTTTCCGAGCAGTGAACCTG
ATGGAGGTGACATCACTGGCTGCAGCTGAAGCAGTTCTTGCTGACCTTTCTACTTTAAAA
GTTATGCCTCTTCTTCAAATTTTTCTGTTTGCTACTGTCACC
>Horse|ENSECAG00000011680|ENSECAT00000012364
ATGTTGCAGGAGGAGTCGGATCTGTCGCTTGTGATCGCCCAGATAGTCCAGAAGCTCAAG
GGCTCCAGCCTGTACGCCCAGTTGGAACGGCAGGCCTGGGCC------------------
------------------------------------------------------------
------------------------AGTCTTCAGAGACCTGAGATTAAACTTGAATCACTA
AAAGAAGATATTAAGGAATACTTTAAAATATCA------GGTTGGGAGAAGAAACTTCAG
AATGCTGTTTATAGTGAACTGAGTGTGTTTCCTTCACCTAGTCATCCTGCTGCACCTCCT
GAGCATCTGAAAGAACCTTTGGTATATATGAGGAAAGCACAGGGAAGTTGGGAAAAAAGA
ATTTTGAAGAGTTTAAATAGTATGTGCACTGAACTGAGTATCCCATTGGCACGAAAGAGG
CCAGTTGGAGAACAGAAAGAACTTCTCAATAAATGGAATGAAATGGGAACTGATGAACCA
GATTTAAGCCTTTTCAGACCTGTTTATGCCCCTAAGGATTTTCTTGAGGTATTAATTAAT
CTTCGC---CCAAGTTATGAAAATGGTGATTCTCTTAGTTTTAGGACTCATTTGGGTTTA
ATCCAAGTTCCTCTGAAAGTAAAAGACATCCCTGAATTGAAAGAATTCTTTGTAGAACTT
GGCTTAACTACAGGACAACTGGGTATAGATGATTCTACACAAGTGCCTCCCGAA------
------------------------CTTTTTGAAAATGAGCATGTACGAATTGGGCAAAAA
GTTCTA------------------------------------------------------
---------GCAGAACAA------------------------------------GATAGT
GCTGCTGCTCAACAGTATATCAGACAAGGAAGTCCCACAGCACTGAGAGCTGAATTGTGG
GCTCTCATTTTGAATATTTCCAGTCAACCTGAGGATATCTTGTATTATGAACAGCTTAAG
ACCAATGTGATACAACATGACCTTTTGGTGGACAGTCTAATTTATAAAGATGTGAAGTTG
ACAGCAAGCAATGATGATTATTATTTTGTATTTGAAGATTATTTATATCAGGTATTACTT
TGTTTTTCCCGGGATACATCTGTGTTGGGTCACTTTGCGTACAACAGTGCTTCACCACCG
AAATCATACATAAGAGGAAAACTAGGACTAGAGGAATATGCTGTCTTTTATCCACCAAAT
GGTGTAATCCCTTTTCATGGATTTTCA---------------------------ATGTAT
GTTGCACCACTTTGTTTTCTATACCATGAACCTTCCAAATTGTATCAGATATTCCGTGAG
ATGTATGTGCGTTTTTTCTTCAGACTCCATTCCATCTCTTCTCATCCTTCTGGTATTGTG
TCACTCTGTTTGCTGTTTGAAACTCTTCTTCAAACTTATCTCCCCCAACTCTTTTATCAC
CTACGAGAAATTGGGGCTCAGCCGCTTCGCATATCATTTAAATGGATGGTTCGAGCTTTC
TCTGGTTACTTAGCTACAGATCAGCTCTTGCTTTTGTGGGATAGAATCCTAGGGTACAAC
TCTCTGGAAATTCTTGCTGTCCTGGCAGCTGCTGTGTTTGCTTTCCGAGCAGTGAACCTG
ATGGAGGTGACATCACTGGCTGCAGCTGAAGCAGTTCTTGCTGACCTTTCCACTTTAAAA
GTTATGCCTCTTCTTCAAATTTTTCTGTTTGCTACTGTCACC
>Mouse|ENSMUSG00000039178|ENSMUST00000037337
ATGTTGCAGGAGGAGTCGGACCTGTCCCTCATCATTGCCCAGATCGTCCAGAAACTCAAG
GGCTCCAATTTGTATGCTCAGCTGGAACGGCAGGCCTGGTCC------------------
------------------------------------------------------------
------------------------TGTCTTCAGAGACCCGAGATCAGACTCGAATCACTC
AAAGAAGATATTAAGGAATTCTTTAAAATATCA------GGTTGGGAGAAGAAACTTCAG
AATGCTGTTTATAGTGAACTGAATGTGTTTCCTTTGCCAAGTCATCCTTCTGCACCCCCT
GAGCATCTCAAAGAACCTTTGGTGTACATGAGGAAAGCACAGGGAAGCTGGGAAAAAAGA
ATCTTGAAGAGTTTAAATAGTATGTGCACAGAACTGAGTATCCCACTAGCACGAAAGAGA
CCAGCTATGGAGCAGAAAGAGCTTCTCAATAAGTGGAATGAGATGGGAACGGATGAGCCA
GATTTAAGCCTTTTTCGACCCGTTTATGCACCTAAGGACTTTCTTGAGGTATTAATTAAT
CTCCGCAACCCAAATTATGAAAATGGTGATTCTCTTAGTTTTAGGACTCATTTGGGTTTA
ATCCAAGTTCCTCTGAAAGTAAAAGACATCCCTGAATTGAAAGAATGCTTTGTAGAACTT
GGCTTAAACACAGGACAACTGGGAATAGATGATTCTACACAAGTGCCTCCTGAA------
------------------------CTTTTTGAAAATGAACATGTGCGTATTGGGCAGAAA
GTTCTA------------------------------------------------------
---------GCGCAGCAG------------------------------------GACAGC
GCTGCTGCTCAGCAGTACATCCGACAAGGAAGTCCCACAGCACTGAGAGCTGAGCTCTGG
GCGCTCATTCTGAATATCTCCAGTCAGCCTGAGGATATCCTGTATTATGAGCAGCTTAAG
ACCAATGTGATCCAGCACGACCTTTTGGTGGACAGTCTCATTTATAAAGATGTGAAGCTG
ACAGCAAGCAATGATGATTACTATTTTGTATTTGAAGATTATTTATATCAGGTGTTACTT
TGCTTTTCACGGGATACGTCTGTACTGGGCCACTTTGCATACAACAGTGCTTCACCGCCG
AAGTCATACATCAGAGGAAAACTAGGATTAGAAGAATATGCTGTTTTCTATCCGCCCAAT
GGTGTCATCCCTTTCCATGGGTTTTCC---------------------------ATGTAT
GTTGCACCATTGTGTTTTCTGTATCATGAACCTTACAAATTGTATCAGATATTCCGTGAG
ATGTACGTCCGCTTTTTCTTCAGACTCCACTCCATCTCCTCTCATCCTTCTGGTATTGTG
TCACTCTGTTTGCTGTTTGAAACTCTTCTTCAAACGTATCTTCCCCAACTCTTTTATCAT
CTGCGAGAAATTGGAGCTCAACCACTTCGGATATCATTTAAATGGATGGTTCGAGCTTTT
TCTGGATACTTAGCTACAGATCAACTCTTGCTTTTATGGGATAGAATTCTAGGATACAAC
TCTCTGGAAATACTTGCTGTGCTGGCAGCTGCCGTGTTTGCTTTCCGAGCAGTGAACCTG
ATGGAGGTGACATCACTGGCTGCAGCTGAAGCAGTTCTGGCTGACCTTTCTACTTTAAAA
GTCATGCCTCTTCTTCAAATTTTTCTGTTTGCTACCGTCACC
>Opossum|ENSMODG00000000109|ENSMODT00000043360
------------------------------------------------------------
------------------------------------------ATGCCTTCTTTGTTCTGT
TTCTATATAAAACCTGGACTGATCTGGGCTTGGTGTGGGAATTCACCATTCTGTCCCTCT
GCTGCCAAGGAGTGGCCTCTCGTTAGTCTTCAGAAACCTGAGATTAAACTTGAAACCCTC
AAAGAAGATATTAAGGAGTTCTTTAGAATA------ACAGGTTGGGAGAAGAAACTTCAT
AATGCTGTTTATAGTGAACTGACTGTGTTTCCTTTACCTAGACATCCAGCAGCACCCCCT
GAACATCTAAAAGAACCTTTGGTATATATGAGAAAAGCACAGGGAAGTTGGGAGAAAAGA
ATTTTGAAGAGTCTGAATAGTATGTGTACTGAACTAAGTATTCCACTGGCACGAAAGAGA
CCAGTTGTAGAGCAAAAGGAACTTCTCAACAAATGGAATGAAATGGGAACTGATGAACCA
GATTTGAGCCTTTTCAGACCTGTGTATGCTCCTAAAGATTTTCTTGAGGTATTAATTAAT
CTTCGTAACCCAAATTATGAAAATGGTGAACATCTTAATTTTAAAACTCATTTGGGCTTA
ATCCAGGTTCCTCTGAAAGTAAAATATATCTCTGAATTGAAAGAGTTCTTTGTTGAATTG
AGCTTAAATACAGGACAGCTGGGTATTGATGATGCTACACAAGTGCCTCCTGAG------
------------------------CTTTTTGAAAATGAGCATGTACGGCTTGGACAAAAG
GTTTTA------------------------------------------------------
---------GCAGAACAA------------------------------------GATAGT
GCTGCTGCTCAACAGTATATCAGACAAGGTAGCCCAACAGCCCTTAGAGCAGAATTGTGG
GCCCTCATATTGAATGTTTCTAATCAACCTGAGGACCTGTTGTATTATGAGCAGCTCAAA
TCTAATGTGATTCAGCATGACCTGTTAGTGGATAGCCTTATTTATAAGGATGTGAAGCTA
ACAGCCAGCAATGATGATTACTATTTTGTATTTGAAGATTATTTGTATCAGGTATTACTT
TGTTTCTCCCGGGATACAGCTGTGTTAGGACACTTTGCTTACAACAGTGCTTCACCACCA
AAGTCATACATAAGAGGAAAACTTGGAATGGAAGATTATGCTGTCTTTTATCCACCAAAT
GGTGTAATCCCTTTTCATGGATTTTCA---------------------------ATGTAT
GTTGCTCCACTTTGTTTTCTGTACCATGAACCTTCCAAATTGTATCAGATATTCCGTGAG
ATGTATGTGCGTTTTTTCTTCAGACTCCATTCCATCTCTTCTCATCATTCTGGCATTGTT
TCACTGTGTTTGCTGTTTGAGACACTTCTTCAAACTCATCTTCCACAACTCTTTTATCAT
CTACGAGAAATTGGAGCTCAGCCACTTCGTATATCATTTAAATGGATGGTACGTGCATTC
TCCGGTTACCTGGCCACAGATCAGCTTTTGCTTTTATGGGACAGAATCTTAGGATACAAC
TCTCTGGAAATTCTTGCTGTTCTGGCAGCTGCTGTGTTTGCTTTCCGAGCAGTAAACCTG
ATGGAGGTGACATCACTGGCTGCGGCTGAAGCTGTGCTTGCTGACCTATCTACTTTAAAA
GTTATGCCTCTTCTTCAAATTTTTCTTTTTGCTACTGTCACT
>Orangutan|ENSPPYG00000014654|ENSPPYT00000017040
ATGTTGCAGGAGGAGTCGGACCTCTCTCTCATTATTGCCCAGATAGTCCAAAAGCTCAAG
GGCTCCAATTTGTACTCTCAGCTGGAACGGCAGGCCTGGGCC------------------
------------------------------------------------------------
------------------------AGTCTTCAGAGACCTGAGATTAAACTTGAATCACTG
AAAGAAGATATTAAGGAATTCTTTAAAATATCA------GGTTGGGAGAAGAAACTTCAG
AATGCTGTTTATAGTGAACTGAGTGTGTTTCCTTTACCTAGTCATCCTGCTGCACCTCCT
GAACATCTTAAAGAACCTTTGGTATACATGAGGAAAGCACAGGGAAGTTGGGAAAAAAGA
ATTTTGAAGAGTTTAAATAGTATGTGCACTGAACTAAGTATCCCGCTGGCACGAAAGAGG
CCAGCTGGAGAACAGAAAGAACTTCTTAATAAATGGAATGAAATGGGAACTGATGAACCA
GATTTAAGCCTTTTCAGACCTGTTTATGCACCTAAGGATTTTCTTGAGGTATTAATTAAT
CTTCGCAACCCAAATTATGAAAACGGTGATTCTCTTAGTTTCAGGACTCATTTGGGTTTA
ATTCAAGTTCCACTGAAAGTAAAAGACATCCCTGAATTG---------------------
---------------------------------TCTACACAAGTGCCTCCTGAA------
------------------------CTTTTTGAAAATGAGCATGTACGTATTGGGCAAAAA
GTTCTA------------------------------------------------------
---------GCAGAACAA------------------------------------GATAGT
GCTGCTGCTCAACAGTACATCAGACAAGGAAGTCCCACGGCACTGAGAGCTGAATTGTGG
GCTCTCATTTTGAATATTTCCAGCCAACCTGAGGATGTCTTGTATTATGAGCAGCTTAAG
ACCAATGTGATACAACATGACCTTTTGGTGGACAGTCTAATCTATAAAGATGTGAAGTTG
ACAGCAAGCAATGATGATTATTATTTTGTATTTGAAGATTATTTATATCAGGTATTACTT
TGTTTTTCCCGGGATACATCTGTGTTGAGTCACTTTGCATTCAACAGTGCCTCGCCACCA
AAATCATACATAAGAGGAAAACTAGGACTGGAAGAATATGCTGTCTTTTACCCACCAAAT
------------------------------------------------------------
GTTGCACCACTTTGTTTTCTATACCATGAACCTTCCAAGTTATATCAGATATTCCGTGAG
ATGTATGTGCGTTTTTTCTTCAGACTCCATTCCATCTCTTCTCATCCTTCTGGTATTGTG
TCACTCTGTCTGCTGTTTGAAACTCTTCTTCAAACTTATCTTCCCCAACTCTTTTATCAT
CTACGAGAAATTGGGGCTCAACCACTTCGCATATCATTTAAGTGGATGGTTCGAGCTTTC
TCTGGATACTTAGCTACAGATCAGCTCTTGCTTTTATGGGATAGAATCCTAGGATACAAC
TCTCTGGAAATTCTTGCTGTGCTGGCAGCTGCCGTGTTTGCTTTCCGAGCAGTGAACCTG
ATGGAGGTGACATCATTGGCTGCAGCTGAAGCAGTTCTTGCTGACCTTTCTACTTTAAAA
GTTATGCCTCTTCTTCAAATTTTTCTGTTTGCTACTGTCACC
>Platypus|ENSOANG00000006700|ENSOANT00000010699
------------------------------------------------------------
------------------------------------------------------------
------------------------------------------------------------
------------------------------------------------------------
------------------------------------------------------------
------------------------------------------------------------
---------------------------ATGAGGAAAGCCCAGGCATGTTGGGAGAAAAGA
ATTCTGAAGAGCCTGAATAGCATGTGTACTGAACTGAGTATCCCACTAGCCCAGAAGAGA
CCAGTTGCAGAGCAGAAAGAGCTTCTTAATAAATGGAATGAAATGGGGACAGATGAACCA
GATTTAAGTCATTTTAGACCTGTTTATGCTCCTAAAGATTTTCTTGAGGTACTAATGAAT
CTACGCAACCCAAATTATGAAAATGGTGATCAGCCTAGTTTCAGAACTCATTTGGGTTTA
ATCCAAGTGCCACTAAAAGTCAGAGACATCCCTGAATTGAAAGAGTTCTTCAGTGAGCTA
GGTTTGAATACTGGACAGCTGGGCATTGATGATTCAACGCAAGTGCCTCCTGAA------
------------------------CTTTTTGAAAACGAGCATGTACGCGTTGGGCAGAAA
GTTTTA------------------------------------------------------
---------ACAGAACAA------------------------------------GATAGT
GCTGCTGCTCAACAGTATATCCGGCAAGGAAGCCCTACAGCACTTCGAGCGGAGTTGTGG
GCCCTCATTTTAAATGTTTCCAATCAACCCGAGGACATTTTATATTATGAGCAACTCAAG
TCCAATGTCATTCAGCATGACCTTCTGGTAGATAGCTTAATTTACAAGGATGTTAAGCTG
ACGGCCAGCAATGATGATTACTATTTCGTATTTGAAGATTATTTATACCAGGTGTTACTT
TGTTTCTCCCGGGACACATCCGTTTTGGATCATTTTGCGTACAACAGCGCTTCCCCGCCC
AAATCGTACATAAAAGGAAAACTTGGAATGGAAGAGTATGCTGTCTTTTATCCACCGAAT
GGTGTAATCCCTTTCCATGGATTTTCA---------------------------ATGTAC
GTTGCTCCACTTTGTTTTCTGTACCATGAACCTTCCAAACTGTATCAGATCTTCCGTGAG
ATGTATGTGCGTTTTTTCTTCAGACTCCATTCCATCTCGTCTCATCCTTCTGGTGTTGTG
TCCCTGTGCCTGTTGTTTGAGACTCTGCTTCAAACTCATCTTCCTCAACTCTTCTATCAC
CTGCGGGAAATTGGCGCTCAGCCACTACGCATATCGTTTAAATGGATGGTGCGGGCATTC
TCTGGCTACCTCGCCACGGACCAGCTCCTGCTTCTGTGGGATAGGATCCTAGGCTATAAC
TCTTTGGAAATCCTTGCCGTCCTGGCAGCTGCTGTGTTTGCTTTCCGAGCGGTCAACCTG
ATGGAGGTGACATCACTGGCTGCAGCTGAAGCTGTACTCGCCGACCTTTCCACTCTGAAA
GTCATGCCTCTTCTTCAGATTTTTTTATTTGCTACGGTCACT
>Rabbit|ENSOCUG00000013465|ENSOCUT00000013468
ATGTTGCAGGAGGAGTCGGACCTGTCTCTCATCATTGCCCAGATAGTCCAGAAGCTTAAG
GGCTCCAATTTGTACGCTCAGCTGGAACGGCAGGCCTGGGCT------------------
------------------------------------------------------------
------------------------AGTCTTCAGAGACCTGAGATTAAGCTTGAATCACTA
AAAGAGGATATTAAGGAATTCTTTAAAATA------ACAGGTTGGGAGAAGAAACTTCAG
AATGCGGTTTATAGTGAACTGAGTGTGTTTCCTTTACCTAGTCACCCTGCTGCACCTCCT
GAACATCTTAAAGAACCTTTCCTATACATGAGGAAAGCCCTCGGAAGTTGGGAAAAAAGA
ATTTTGAAGAGTTTAAATAGTATGTGCACTGAACTGAGTATCCCATTGGCACGAAAGAGG
CCAGTTGCAGAACAGAAAGAACTTCTCAATAAATGGAATGAAATGGGAACCGATGAACCA
GATTTAAGCCTTTTCAGACCTGTTTATGCACCTAAGGATTTTCTTGAGGTATTAATTAAT
CTTCGCAACCCAAATTATGAAAATGGCGATCCTCTTAGTTTCAGGACTCATTTGGGTTTA
ATCCAAGTTCCTCTGAAAGTGAAAGACATCCCTGAATTGAAAGAATACTTTGTAGAACTT
GGCTTAAATACAGGACAACTGGGTATAGATGATTCTACACAAGTGCCTCCTGAA------
------------------------CTTTTTGAAAATGAGCACGTGCGTATTGGTCAAAAA
GTCCTA------------------------------------------------------
---------GCAGAGCAA------------------------------------GACAGT
GCCGCTGCTCAACAGTACATCAGACAAGGAAGTCCCACGGCACTGAGAGCGGAACTGTGG
GCTCTCATTTTGAATATTTCCGGTCAACCCGAGGATATATTGTACTATGAACAGCTAAAA
ACCAATGTGATACAATATGACCTTTTGGTGGACCGTTTAACTTACAAAGATGTGAAGTTG
ACAGCAAGCAATGATGATTATTATTTTGTATTTGAAGATTATTTATATCAGGTATTACTT
TGTTTTTCTCGTGATACATCAGTGTTGGGTCACTTTGCATACAACTGTGCTTCACCACCG
AAGTCATACATAAGAGGAAAAATAGGACTAGAAGAATATGCCGTCTTTTATCCACCAAAT
GGTGTAATCCCTTTTCATGGATTTTCA---------------------------ATGTAT
GTTGCACCACTTTGTTTTCTATACCATGAGCCTTACAAATTGTATCAGATATTCCGTGAG
ATGTATGTGCGTTTTTTCTTCAGACTCCATTCGATCTCTTCTCATCCTTCTGGTATTGTG
TCACTCTGTTTGCTGTTTGAAAGTCTTCTTCAAACTTACCTCCCTCAACTCTTTTATCAT
CTACGAGAAATTGGGGCTCAACCACTCCGCATATCATTTAAGTGGATGGCTCGCGCTTTC
TCTGGATACTTAGCTACAGATCAGCTCCTGCTTTTGTGGGATAGAATCCTGGGATACAAC
TCTCTGGAAATTCTTGCTGTGCTGGCAGCTGCTGTGTTTGCTTTCCGAGCAGTGAACCTG
ATGGAGGTGACATCACTGGCTGCAGCTGAAGCAGTTCTTGCTGACATTTCTACTTTAAAA
GTTATGCCTCTTCTTCAGATTTTTCTGTTTGCTACTGTCACC
>Rat|ENSRNOG00000003003|ENSRNOT00000004030
ATGTTGCAGGAGGAGTCGGACCTGTCTCTCATCATTGCCCAAATAGTCCAGAAACTCAAG
GGCTCCAATTTGTATGCTCAGCTGGAACGGCAGGCCTGGGCC------------------
------------------------------------------------------------
------------------------TGTCTTCAGAGACCCGAAATCAGACTTGAATCACTC
AAAGAAGATATTAAGGAATTCTTTAAAATATCA------GGTTGGGAGAAGAAACTTCAG
AATGCTGTTTATAGTGAACTGAATGTGTTTCCTTTGCCCAGTCATCCTTCTGCACCCCCT
GAGCATCTCAAAGAACCTTTGGTGTACATGAGGAAAGCACAGGGAAGTTGGGAAAAAAGA
ATTTTGAAGAGTTTAAATAGTATGTGCACAGAACTAAGTATCCCATTAGCACGAAAGAGA
CCAGTGGGAGAGCAGAAAGAACTTCTCAATAAGTGGAATGAAATGGGAACTGATGAGCCA
GATTTAAGCCTTTTTCGACCTGTTTATGCACCTAAGGACTTTCTTGAGGTATTAATTAAT
CTCCGCAACCCAAATTATGAAAATGGTGATTCTCTTAGTTTTAGGACTCATTTGGGTTTA
ATCCAAGTTCCTCTGAAAGTAAAAGACATCCCTGAATTGAAAGAATGCTTTGTAGAACTT
GGCTTAAACACAGGACAACTGGGTATAGATGATTCTACACAAGTGCCTCCTGAA------
------------------------CTTTTTGAAAATGAGCATGTGCGTATTGGGCAGAAA
GTTCTA------------------------------------------------------
---------GCGCAGCAG------------------------------------GACAGC
GCTGCTGCCCAGCAGTACGTCCGACAGGGAAGCCCCACTGCACTGAGAGCGGAGCTCTGG
GCGCTCATTTTGAATATCTCCAGTCAGCCTGAGGATATCCTGTATTATGAGCAGCTGAAA
ACCAATGTGATACAGCACGACCTTTTGGTGGACAGTCTAATTTATAAAGATGTGAAGCTG
ACAGCAAGCAATGATGATTACTATTTTGTATTTGAAGATTATTTATATCAGGTGTTACTT
TGCTTTTCACGGGATACGTCTGTGCTGGGTCACTTTGCATACAACAGTGCTTCACCACCG
AAATCATACATCAGAGGAAAACTAGGATTAGAAGAATATGCTGTCTTCTATCCACCCAAT
GGTGTCATCCCCTTCCATGGATTTTCC---------------------------ATGTAT
GTTGCACCACTGTGTTTTCTGTATCATGAACCTTACAAATTGTATCAGATATTCCGTGAG
ATGTATGTCCGCTTTTTCTTCAGACTCCACTCCATCTCCTCTCATCCTTCTGGTATTGTG
TCACTGTGTTTGCTGTTTGAAACTCTTCTTCAAACGTATCTTCCCCAACTCTTTTATCAT
CTGCGAGAAATCGGAGCTCAACCACTTCGAATATCATTTAAATGGATGGTTCGAGCTTTT
TCTGGATACTTAGCTACAGATCAACTCTTGCTTTTATGGGATAGAATCCTAGGATACAAC
TCTCTGGAAATTCTTGCTGTGCTGGCAGCTGCCGTGTTTGCTTTCCGAGCAGTGAACCTG
ATGGAGGTGACATCACTGGCTGCAGCTGAAGCAGTTCTGGCTGACCTTTCTACTTTAAAA
GTCATGCCTCTTCTTCAAATTTTTCTGTTTGCTACCGTCACC
>Macaque|ENSMMUG00000019239|ENSMMUT00000027027
ATGTTGCAGGAGGAGTCGGACCTCTCTCTCATTATTGCCCAGATAGTCCAAAAGCTCAAG
GGCTCCAATTTGTACTCTCAGCTGGAACGGCAGGCCTGGGCC------------------
------------------------------------------------------------
------------------------AGTCTTCAGAGACCTGAGATTAAACTTGAATCACTG
AAAGAAGATATTAAGGAATTCTTTAAAATATCA------GGTTGGGAGAAGAAACTTCAG
AATGCTGTTTATAGTGAACTGAGTGTGTTTCCTTTACCTAGTCATCCTGCTGCACCTCCT
GAACATCTTAAAGAACCTTTGGTATACATGAGGAAAGCACAGGGAAGTTGGGAAAAAAGA
ATTTTGAAGAGTTTAAATAGTATGTGCACTGAACTGAGTATCCCACTGGCACGAAAGAGG
CCAGTTGGAGAACAGAAAGAACTTCTTAATAAATGGAATGAAATGGGAACTGATGAACCA
GATTTAAGCCTTTTCAGACCTGTTTATGCACCTAAGGATTTTCTTGAGGTATTAATTAAT
CTTCGCAACCCAAATTATGAAAACGGTGATTCTCTTAGTTTCAGGACTCATTTGGGTTTA
ATTCAAGTTCCTCTGAAAGTAAAAGACATCCCTGAATTGAAAGAATGCTTTGTGGAACTT
GGCTTAAATATAGGACAACTGGGTATAGATGATTCTACACAAGTGCCTCCTGAA------
------------------------CTTTTTGAAAATGAGCATGTACGTATTGGGCAAAAA
GTTCTA------------------------------------------------------
---------GCAGAACAA------------------------------------GATAGT
GCTGCTGCTCAACAGTACATCAGACAAGGAAGTCCCACGGCACTGAGAGCTGAATTGTGG
GCTCTCATTTTGAATATTTCCAGCCAACCTGAGGATGTCTTGTATTATGAGCAGCTTAAG
ACCAATGTGATACAACATGACCTTTTGGTGGACAGTCTAATCTATAAAGATGTGAAGTTG
ACAGCAAGCAATGATGATTATTATTTTGTATTTGAAGATTATTTATATCAGGTATTACTT
TGTTTTTCCCGGGATACATCTGTGTTGAGTCACTTTGCATACAACAGTGCCTCGCCACCA
AAATCATACATAAGAGGAAAACTAGGACTGGAAGAATATGCTGTCTTTTACCCACCAAAT
GGTGTTATCCCTTTTCATGGATTTTCA---------------------------ATGTAT
GTTGCACCACTTTGTTTTCTATACCACGAACCTTCCAAATTGTATCAGATATTCCGTGAG
ATGTATGTGCGTTTTTTCTTCAGACTTCATTCCATCTCTTCTCATCCTTCTGGTATTGTG
TCACTCTGTCTGCTGTTTGAAACTCTTCTTCAAACTTACCTTCCCCAACTCTTTTATCAT
CTACGAGAAATTGGGGCTCAACCACTTCGTATATCATTTAAGTGGATGGTTCGAGCTTTC
TCTGGATACTTAGCTACAGATCAGCTCTTGCTTTTATGGGATAGAATCCTAGGATACAAC
TCTCTGGAAATTCTTGCTGTGCTGGCAGCTGCCGTGTTTGCTTTCCGAGCAGTGAACCTG
ATGGAGGTGACATCACTGGCTGCAGCTGAAGCAGTTCTTGCTGACCTTTCTACTTTAAAA
GTAATGCCTCTTCTTCAAATTTTTCTGTTTGCTACTGTCACC
>Marmoset|ENSCJAG00000021004|ENSCJAT00000041336
ATGTTGCAGGAGGAGTCGGACCTCTCGCTTATTATTGCCCAGATAGTCCAAAAGCTCAAG
GGCTCCAATTTGTACTCTCAGCTGGAACGGCAGGCCTGGGCC------------------
------------------------------------------------------------
------------------------AGTCTTCAGAGACCCGAAATTAAACTTGAATCATTG
AAAGAAGATATTAAGGAATTCTTTAAAATATCA------GGTTGGGAGAAGAAACTTCAG
AATGCTGTTTATAGTGAACTGAGTGTGTTTCCTTTACCTAGTCATCCTGCTGCACCTCCT
GAACATCTTAAAGAACCTTTGGTATACATGAGGAAAGCACAGGGAAGTTGGGAAAAAAGA
ATTTTGAAGAGTTTAAATAGCATGTGCACTGAACTGAGTATCCCACTGGCACGAAAGAGG
CCAGTTGGAGAACAGAAAGAACTTCTTAATAAATGGAATGAAATGGGAACTGATGAACCA
GATTTAAGCCTTTTCAGACCTGTTTATGCACCTAAGGATTTTCTTGAGGTATTAATTAAT
CTTCGCAACCCAAATTATGAAAATGGTGATTCTCTTAGTTTCAGGACTCATTTGGGTTTA
ATTCAAATTCCACTGAAAGTAAAAGACATCCCTGAATTGAAAGAATGCTTTGTGGAACTT
GGCTTAAATACAGGACAACTGGGTATAGATGATTCTACACAAGTGCCTCCTGAA------
------------------------CTTTTTGAAAACGAGCATGTACGTATTGGACAAAAA
GTTCTA------------------------------------------------------
---------GCAGAACAA------------------------------------GATAGT
GCTGCTGCTCAGCAGTACATCAGACAAGGAAGTCCCACGGCACTGAGAGCTGAATTGTGG
GCTCTCATTTTGAATATTTCCAGTGAACCTGAGGATGTCTTGTATTATGAGCAGCTTAAG
ACCAATGTGATACAACATGACCTTTTGGTGGACAGTCTAATTTATAAAGATGTGAAGTTG
ACAGCAAGCAATGATGATTATTATTTTGTATTTGAAGATTATTTATATCAGGTATTACTT
TGTTTTTCCCGGGATACATCTGTGTTGAGTCACTTTGCATACAACAGTGCCTCGCCACCA
AAATCATATATAAGAGGAAAACTAGGACTGGAAGAATATGCTGTCTTTTACCCACCAAAT
GGTGTTATCCCTTTTCATGGATTTTCA---------------------------ATGTAT
GTTGCACCACTTTGTTTTCTGTACCATGAACCTTCCAAATTGTATCAAATATTCCGTGAG
ATGTATGTGCGTTTTTTCTTCAGACTTCATTCCATCTCTTCTCATCCTTCTGGTATTGTG
TCACTCTGTCTGCTGTTTGAAACTCTTCTTCAAACTTATCTTCCCCAACTCTTTTATCAT
CTACGAGAAATTGGGGCTCAACCACTTCGCATATCATTTAAGTGGATGGTTCGAGCTTTC
TCTGGATACTTAGCTACAGATCAACTCTTGCTTTTATGGGACAGAATCCTAGGATACAAC
TCTCTGGAAATTCTTGCTGTGCTGGCAGCTGCCGTGTTTGCTTTCCGAGCAGTGAACCTG
ATGGAGGTGACATCACTGGCTGCAGCTGAAGCAGTTCTTGCTGACCTTTCTACTTTAAAA
GTTATGCCTCTTCTTCAAATTTTTCTGTTTGCTACTGTCACC
>Microbat|ENSMLUG00000017193|ENSMLUT00000017198
ATGTGGCAGGAGGAGTCGGATCTGTCTCTCAGTATCGCTCAGATAGTCCAAAAACTCAAG
GGCTCCAGTTTGTACTCTCAGCTGGAACGTCAGGCCTGGGCC------------------
------------------------------------------------------------
------------------------AGTCTTCAGAGAACTGATATTAAACTTGAATCTCTA
AAAGAAGATATCAAGAGATTCTTTAAAACATCAGAAACAGGTTGGGAGAAGAAACTTCAG
AATGCTGTTTATAGTGAACTGAGTGTGTTTCCTCTACCTAGTCACCCTGCAGTACCTCCG
GAACATCTTAAAGAGCCTTTGGTATACATGAGGAAAGCACAGGGAAGTTGGGAAAAAAGG
ATTTTGAAGAGTTTAAATAGTATGTGCACTGAACTGAGTATCCCATTGGCACGAAAGAGG
CCAGTTGGAGAACAGAAAGAACTTCTCAATAAATGGAATGAAATGGGAACTGATGAACCA
GATTTAAGCCATTTCAGACCCGTTTATGCACCTAAGGATTTTCTTGAGGTATTAATTAAT
CTTCGCAACCCAAATTATGAAAATGGTGATTCTCCTAGTTTCAGGACTCATTTGGGTTTA
ATCCAAATTCCTCTGAAAGTAAAAGACATCCCTGAATTGAAAGAATTATTTGTAGAACTC
GGCTTAACTACAGGACAACTAGGTATAGATGATTCTACACAAGTGCCTCCTGAA------
------------------------CTTTTTGAAAATGAGCATGTACGTATTGGGCAAAAA
GTTCTA------------------------------------------------------
---------GCAGAACAA------------------------------------GATAGT
GCTGCTGCTCAACAGTATGTCAGACAAGGAAGCCCCACAGCACTGAGAGCTGAATTATGG
GCTCTCATTTTGAATATTTCCAGTCAACCTGAGGATATCTTGTATTATGAACAGCTTAAG
ACCAATGTGATACAACATGACCTTTTGGTGGACAGTCTAATTTATAAAGATGTGAAGTTG
ACGGCAAGCAATGATGATTATTATTTTGTATTTGAAGATTATTTATATCAGGTTTTACTT
TGTTTTTCCCGGGATACGTCTGTGTTGGGTCACTTTGCATACAACAGTGCTTCACCACCA
AGATCATACATAAGAGGAAAACTAGGAATAGAAGAATATGCTGTCTTTTACCCACCAAAT
GGTGTAATTCCTTTTCATGGATTTTCA---------------------------ATGTAT
GTTGCACCACTTTGTTTTCTATACAATGAACCTTCCAAATTGTATCAGATATTCCGTGAG
ATGTATGTGCGTTTTTTCTTCAGACTTCATTCCATCTCTTCTCATCCTTCTGGTATTGTG
TCACTCTGTTTGCTATTTGAGACTCTTCTTCAAACTTACCTCCCCCAACTCTTTTATCAT
CTACGAGAAATTGGGGCTCAACCACTTCGAATATCATTTAAATGGATGGTTCGAGCTTTC
TCTGGATACTTAGCTACAGATCAACTCTTGCTTTTGTGGGATAGAATCCTAGGATACAAC
TCTCTAGAAATTCTTGCTGTCCTGGCAGCTGCCGTGTTTGCCTTCCGAGCAGTCAACCTG
ATGGAGGTGACATCACTGGCTGCAGCTGAAGCAGTTCTTGCTGACCTTTCTACTTTAAAA
GTTATGCCTCTTCTTCAGATTTTTTTGTTTGCTACTGTCACC
>Human|ENSG00000109680|ENST00000264866
ATGTTGCAGGAGGAGTCGGACCTCTCTCTCATTATTGCCCAGATAGTCCAAAAGCTCAAG
GGCTCCAATTTGTACTCTCAGCTGGAACGGCAGGCCTGGGCC------------------
------------------------------------------------------------
------------------------AGTCTTCAGAGACCTGAGATTAAACTTGAATCACTG
AAAGAAGATATTAAGGAATTCTTTAAAATATCA------GGTTGGGAGAAGAAACTTCAG
AATGCTGTTTATAGTGAACTGAGTGTGTTTCCTTTACCTAGTCATCCTGCTGCACCTCCT
GAACATCTTAAAGAACCTTTGGTATACATGAGGAAAGCACAGGGAAGTTGGGAAAAAAGA
ATTTTGAAGAGTTTAAATAGTATGTGCACTGAACTGAGTATCCCACTGGCACGAAAGAGG
CCAGTTGGAGAACAGAAAGAACTTCTTAATAAATGGAATGAAATGGGAACTGATGAACCA
GATTTAAGCCTTTTCAGACCTGTTTATGCACCTAAGGATTTTCTTGAGGTATTAATTAAT
CTTCGCAACCCAAATTATGAAAACGGTGATTCTCTTAGTTTCAGGACTCATTTGGGTTTA
ATTCAAGTTCCACTGAAAGTAAAAGACATCCCTGAATTGAAAGAATGCTTTGTGGAACTT
GGCTTAAATATAGGACAACTGGGTATAGATGATTCTACACAAGTGCCTCCTGAA------
------------------------CTTTTTGAAAATGAACATGTACGTATTGGGCAAAAA
GTTCTA------------------------------------------------------
---------GCAGAACAA------------------------------------GATAGT
GCTGCTGCTCAACAGTACATCAGACAAGGAAGTCCCACGGCACTGAGAGCTGAATTGTGG
GCTCTCATTTTGAATATTTCCAGCCAACCTGAGGATGTCTTGTATTATGAGCAGCTTAAG
ACCAATGTGATACAACATGACCTTTTGGTGGACAGTCTAATCTATAAAGATGTGAAGTTG
ACAGCAAGCAATGATGATTATTATTTTGTATTTGAAGATTATTTATATCAGGTATTACTT
TGTTTTTCCCGGGATACATCTGTGTTGAGTCACTTTGCATTCAACAGTGCCTCGCCACCA
AAATCATACATAAGAGGAAAACTAGGACTGGAAGAATATGCTGTCTTTTACCCACCAAAT
GGTGTTATCCCTTTTCATGGATTTTCA---------------------------ATGTAT
GTTGCACCACTTTGTTTTCTATACCATGAACCTTCCAAATTGTATCAGATATTCCGTGAG
ATGTATGTGCGTTTTTTCTTCAGACTCCATTCCATCTCTTCTCATCCTTCTGGTATTGTG
TCACTCTGTCTGCTGTTTGAAACTCTTCTTCAAACTTATCTTCCCCAACTCTTTTATCAT
CTACGAGAAATTGGGGCTCAACCACTTCGCATATCATTTAAGTGGATGGTTCGAGCTTTC
TCTGGATACTTAGCTACAGATCAGCTCTTGCTTTTATGGGATAGAATCCTAGGATACAAC
TCTCTGGAAATTCTTGCTGTGCTGGCAGCTGCCGTGTTTGCTTTCCGAGCAGTGAACCTG
ATGGAGGTGACATCACTGGCTGCAGCTGAAGCAGTTCTTGCTGACCTTTCTACTTTAAAA
GTTATGCCTCTTCTTCAGATTTTTCTGTTTGCTACTGTCACC
>Chimp|ENSPTRG00000015970|ENSPTRT00000029797
ATGTTGCAGGAGGAGTCGGACCTCTCTCTCATTATTGCCCAGATAGTCCAAAAGCTCAAG
GGCTCCAATTTGTACTCTCAGCTGGAACGGCAGGCCTGGGCC------------------
------------------------------------------------------------
------------------------AGTCTTCAGAGACCTGAGATTAAACTTGAATCACTG
AAAGAAGATATTAAGGAATTCTTTAAAATATCA------GGTTGGGAGAAGAAACTTCAG
AATGCTGTTTATAGTGAACTGAGTGTGTTTCCTTTACCTAGTCATCCTGCTGCACCTCCT
GAACATCTTAAAGAACCTTTGGTATACATGAGGAAAGCACAGGGAAGTTGGGAAAAAAGA
ATTTTGAAGAGTTTAAATAGTATGTGCACTGAACTGAGTATCCCACTGGCACGAAAGAGG
CCAGTTGGAGAACAGAAAGAACTTCTTAATAAATGGAATGAAATGGGAACTGATGAACCA
GATTTAAGCCTTTTCAGACCTGTTTATGCACCTAAGGATTTTCTTGAGGTATTAATTAAT
CTTCGCAACCCAAATTATGAAAACGGTGATTCTCTTAGTTTCAGGACTCATTTGGGTTTA
ATTCAAGTTCCACTGAAAGTAAAAGACATCCCTGAATTGAAAGAATGCTTTGTGGAACTT
GGCTTAAATATAGGACAACTGGGTATAGATGATTCTACACAAGTGCCTCCTGAA------
------------------------CTTTTTGAAAATGAGCATGTACGTATTGGGCAAAAA
GTTCTA------------------------------------------------------
---------GCACAACAA------------------------------------GATAGT
GCTGCTGCTCAACAGTACATCAGACAAGGAAGTCCCACGGCACTGAGAGCTGAATTGTGG
GCTCTCATTTTGAATATTTCCAGCCAACCTGAGGATGTCTTGTATTATGAGCAGCTTAAG
ACCAATGTGATACAACATGACCTTTTGGTGGACAGTCTAATCTATAAAGATGTGAAGTTG
ACAGCAAGCAATGATGATTATTATTTTGTATTTGAAGATTATTTATATCAGGTATTACTT
TGTTTTTCCCGGGATACATCTGTGTTGAGTCACTTTGCATTCAACAGTGCCTCGCCACCA
AAATCATACATAAGAGGAAAACTAGGACTGGAAGAATATGCTGTCTTTTACCCACCAAAT
GGTGTTATCCCTTTTCATGGATTTTCA---------------------------ATGTAT
GTTGCACCACTTTGTTTTCTATACCATGAACCTTCCAAATTGTATCAGATATTCCGTGAG
ATGTATGTGCGTTTTTTCTTCAGACTCCATTCCATCTCTTCTCATCCTTCTGGTATTGTG
TCACTCTGTCTGCTGTTTGAAACTCTACTTCAAACTTATCTTCCCCAACTCTTTTATCAT
CTACGAGAAATTGGGGCTCAACCACTTCGCATATCATTTAAGTGGATGGTTCGAGCTTTC
TCTGGATACTTAGCTACAGATCAGCTCTTGCTTTTATGGGATAGAATCCTAGGATACAAC
TCTCTGGAAATTCTTGCTGTGCTGGCAGCTGCCGTGTTTGCTTTCCGAGCAGTGAACCTG
ATGGAGGTGACATCACTGGCTGCAGCTGAAGCAGTTCTTGCTGACCTTTCTACTTTAAAA
GTTATGCCTCTTCTTCAAATTTTTCTGTTTGCTACTGTCACC
>Cow|ENSBTAG00000033214|ENSBTAT00000047180
ATGTTGCAGGAGGAGTCGGATCTGTCTCTCATTATTGCCCAGATAGTCCAAAAGCTCAAA
GGCTCTAATTTGTACGCTCAGTTGGAACGGCAGGCCTGGGCC------------------
------------------------------------------------------------
------------------------AGTCTTCAGAGACCTGAGATTAAACTTGAATCACTA
AAAGAAGATATTAAGGAATTCTTTAAAATATCA------GGTTGGGAGAAAAAACTTCAG
AATGCTGTGTATAGTGAACTGAGTGTGTTTCCTTTACCTAGTCATCCTGCTGCACCTCCT
GAACATCTTAAAGAACCTTTGGTATACATGCGGAAAGCACAGGGAAGTTGGGAAAAAAGA
ATTTTGAAGAGTTTAAATAGTATGTGCACTGAACTGAGTATTCCATTGGCACGAAAGAGG
CCAGTTGGAGAACAGAAAGAACTTCTCAATAAATGGAATGAAATGGGAACCGATGAACCA
GATTTAAGCCTTTTCAGACCTGTTTATGCACCTAAGGATTTTCTTGAGGTATTAATTAAT
CTTCGCAACCCAAATTATGAAAGTGGTGATTCTCTTAGTTTCAGGACTCATTTGGGTTTA
ATCCAAGTTCCTCTCAAAGTAAAAGACATCCCTGAATTGAAAGAATTCTTTGTAGAACTT
GGCTTAACTACAGGACAGCTGGGTATAGATGACTCTACACAAGTGCCTCCTGAG------
------------------------CTTTTTGAAAATGAGCATGTACGTATTGGGCAAAAA
GTTTTA------------------------------------------------------
---------ACACAACAA------------------------------------GATAGT
GCTGCTGCTCAACAGTATATCAGACAAGGAAGTCCCACAGCCCTGAGAGCTGAACTATGG
GCTCTCATTTTGAATATCTCCAGTCACCCTGAGGATATTTTATATTATGAGCAGCTTAAG
ACAAATGTGATACAACATGACCTTTTGGTGGACAGTCTAATTTATAAAGATGTGAAATTG
ACAGCAAGCAATGATGATTATTATTTTGTATTTGAAGATTATTTATATCAGGTGTTACTT
TGTTTTTCCAGAGATACATCTGTATTGAGTCATTTTGCATACAACAGTGCTTCACCACCG
AAATCATACATAAGAGGAAAACTAGGACTAGAAGAATATGCTGTCTTTTATCCACCAAAT
GGCGTAATCCCTTTTCATGGATTTTCA---------------------------ATGTAT
GTTGCACCACTTTGTTTTCTATACCATGAACCTTCCAAACTGTATCAGATATTCCGTGAG
ATGTATGTGCGTTTTTTCTTCAGGCTTCATTCCATCTCTTCTCATCCTTCTGGTATTGTG
TCACTCTGTCTGCTGTTTGAAACTCTTCTGCAAACTTATCTCCCCCAACTCTTTTATCAT
CTGCGAGAAATTGGGGCTCAACCACTTCGCATATCATTTAAATGGATGGTTCGAGCTTTC
TCTGGATACTTAGCTACAGATCAACTCTTGCTTTTGTGGGACAGAATCCTAGGATACAAC
TCTCTGGAAATTCTTGCTGTCCTGGCAGCTGCTGTGTTTGCTTTCCGAGCAGTGAACCTG
ATGGAGGTGACATCACTGGCTGCAGCTGAAGCAGTTCTTGCTGACCTTTCTACTTTAAAA
GTTATGCCTCTTCTTCAGATTTTTCTGTTTGCTACTGTCACC
>Dog|ENSCAFG00000016362|ENSCAFT00000025947
------------------------------------------------------------
------------------------------------------------------------
------------------------------------------------------------
------------------------------------------------------------
------------------------------------------------------------
------------------------------------------------------------
---------------------------ATGAGGAAAGCACAGGGAAGTTGGGAAAAAAGA
ATTTTGAAGAGTTTAAATAGTATGTGCACTGAACTGAGTATCCCATTGGCACGAAAGAGG
CCAGTTGGAGAACAGAAAGAACTTCTCAATAAATGGAATGAAATGGGAACTGATGAACCA
GATTTAAGCCTTTTCAGACCTGTTTATGCACCGAAGGATTTTCTGGAGGTGTTAATTAAT
CTTCGCAACCCAAATTATGAAAATGGTGATTCTCTTAGTTTCAGGACTCATTTGGGTTTA
ATCCAAGTTCCTCTGAAAGTAAAAGACATCCCTGAATTGAAAGAATTTTTTGTTGAACTC
GGCTTAACTACAGGACAGCTGGGTATAGATGATTCTACACAAGTGCCTCCTGAA------
------------------------CTTTTTGAAAATGAGCATGTACGTATTGGGCAAAAA
GTCCTA------------------------------------------------------
---------GCAGAACAA------------------------------------GATAGT
GCTGCTGCTCAGCAATATATCAGACAAGGAAGCCCTACAGCACTGAGAGCAGAATTATGG
GCTCTCATTTTGAATATTTCCAGTCAACCTGAGGATATCTTGTATTATGAGCAGCTTAAG
ACAAATGTGATACAACATGACCTTTTGGTGGACAGTCTAATCTATAAAGATGTGAAGTTG
ACAGCAAGCAATGATGATTATTATTTTGTATTTGAAGATTATTTATATCAGGTGTTACTT
TGTTTTTCCCGGGATACATCCGTGTTGGGTCATTTTGCATACAACAGTGCTTCACCACCG
AAGTCCTACATAAGAGGAAAACTAGGACTAGAAGAATATGCAGTCTTTTATCCACCAAAT
GGAGTAATCCCTTTCCATGGATTTTCA---------------------------ATGTAT
GTTGCACCACTTTGTTTTCTATACCATGAACCTTCCAAATTGTATCAGATATTCCGTGAG
ATGTATGTGCGTTTTTTCTTCAGACTCCATTCCATCTCTTCTCATCCTTCTGGTATTGTG
TCCCTCTGTTTGCTGTTTGAAACTCTTCTTCAAACCTATCTCCCCCAGCTCTTTTATCAT
CTACGAGAAATTGGAGCTCAGCCACTTCGCATATCCTTTAAATGGATGGTTCGAGCTTTT
TCTGGATACTTAGCTACAGATCAACTCCTGCTTTTGTGGGATAGAATCCTAGGATACAAC
TCTCTGGAAATTCTTGCTGTGCTGGCAGCTGCTGTGTTTGCTTTCCGAGCAGTGAACCTG
ATGGAGGTGACATCACTGGCTGCAGCTGAAGCCGTTCTTGCTGACCTTTCTACTTTAAAA
GTTATGCCTCTTCTTCAAATTTTTCTGTTCGCTACTGTCACC
>Elephant|ENSLAFG00000009636|ENSLAFT00000009637
ATGTTGCAGGAGGAGTCGGATCTGTCTCTCATTATTGCTCATATAGTGCAGAAGCTCAAA
GGCTCCAGTCTGTACGCTCAGCTGGAGCGGCAGGCCTGGACC------------------
------------------------------------------------------------
------------------------AGTCTTCAGAGACCTGAGATTAAACTTGAATCACTA
AAAGAAGATATTAAGAAATTCTTTAAAATATCA------GGTTGGGAGAAGAAACTTCAG
AATGCTGTTTATAGTGAACTGAGTGTGTTTCCTTTACCTAGTCATCCTGCTGCGCCTCCT
GAACATCTTAAAGAACCTTTGGTATACATGAGGAAAGCACAGGGAAGTTGGGAAAAAAGA
ATTTTGAAGAGTTTAAATAGCATGTGCACTGAACTCAGTATCCCACTGGCACGAAAGAGG
CCAGTTGGAGAACAGAAAGAACTTCTCAATAAATGGAATGAAATGGGAACTGATGAACCA
GATTTAAGCCTTTTCCGACCTGTTTATGCGCCTAAGGATTTTCTTGAGGTATTAATTAAT
CTTCGCAACCCAAATTATGAAAATGGTGATTCTCTTAGTTTCAGGACTCATTTGGGTTTA
ATCCAAGTTCCTCTGAAAGTAAAAGACATCCCTGAATTGAAAGAATCCTTTGTAGAACTC
AGCTTAAATACAGGACAGCTGGGTATAGATGATTCTACACAAGTGCCTCCTGAA------
------------------------CTTTTTGAAAATGAGCATGTACGGATAGGGCAGAAA
GTTCTA------------------------------------------------------
---------GAAGAACAA------------------------------------GATAGT
GCTGCTGCTCAACAGTATATCAGACAAGGAAGTCCCACAGCACTTAGAGCTGAATTGTGG
ACTCTCATTTTGAATATTTCCAGTCAACCTGAGGATATCTTGTATTATGAGCAGCTCAAG
ACCAATGTGATACAACATGACCTTTTGGTGGACAGTCTAATATATAAAGATGTGAAGTTG
ACAGCAAGCAATGATGATTATTATTTTGTATTTGAAGATTATTTATATCAGGTATTACTT
TGTTTTTCCCGGGATACATCCGTGTTGAGTCACTTTGCATACAACAGTGCTTCACCACCG
AAATCATACATAAGAGGAAAACTAGGTCTAGAAGAATATGCCGTCTTTTATCCACCAAAT
GGTGTAATCCCTTTTCATGGATTTTCA---------------------------ATGTAT
GTTGCACCACTTTGTTTTCTATACCATGAACCTTCCAAATTATATCAGATATTCCGGGAG
ATGTACGTGCGTTTTTTCTTCAGACTCCATTCCATCTCTTCTCATCCTTCTGGTATTGTG
TCACTGTGTTTGCTGTTTGAAACTCTTCTTCAAACGTATCTTCCCCAACTCTTTTATCAT
CTACGAGAAATTGGGGCTCAACCGCTTCGCATATCGTTTAAATGGATGGTTCGAGCTTTC
TCTGGATACTTAGCTACGGATCAACTCTTGCTTTTATGGGATAGAATCTTAGGATACAAC
TCTTTGGAAATTCTTGCTGTCCTGGCAGCTGCTGTGTTTGCCTTCCGAGCAGTGAACCTG
ATGGAGGTGACATCACTGGCTGCAGCTGAAGCAGTTCTTGCTGACCTTTCCACTTTAAAA
GTTATGCCTCTTCTTCAAATTTTTCTGTTTGCTACTGTCACC
>Bowhead|bmy_09508T0
ATGTTGCAGGAGGAGTCGGATCTCGCTCTCATTATTGCCCAGATAGTCCAAAAGCTCAAG
GGCTCCAATTTGTACGCTCAGTTGGAACGGCAGGCCTGGGCC------------------
------------------------------------------------------------
------------------------AGTCTTCAGAGACCTGAGATTAAACTTGAATCACTA
AAAGAAGATATTAAGGAATTCTTTAAAATA------------------------------
------------TCAGGTTTG------TTTCCTTTACCCAGTCATCCTGCTGCACCTCCT
GAACATCTTAAAGAACCTTTGGTGTACATGAGGAAAGCACAG------------------
------------------------------------------------------------
------------------------------------------------------------
------------------------------------------------GTATTAATTAAT
CTTCGCAACCCAAATTATGAAAATGGTGATTCTCATAGTTTCAGGACTCATTTGGGTTTA
ATCCAAGTTCCTCTAAAAGTAAAAGACATCCCTGAATTGAAC------------------
------------------------------------------------------------
---------------TTTTTGAAAATGAGC------------------------ATGTAC
GTATTG------------------------------------------------------
---------GGCAAAAAG------------------------------------GAT---
------------------------------------------------------------
------------------------------------ATCTTGTATTATGAGCAGCTTAAG
ACTAATGTGATACAACATGACCTTTTGGTGGACAGTTTAATTTATAAAGATGTGAAATTG
ACAGCAAGCAATGATGATTATTATTTTGTATTTGAAGATTATTTATATCAGGTATTACTT
TGTTTCTCCCGAGATACATCTGTGTTGGGTCACTTTGCATACAGCAGTGCTTCACCACCG
AAATCATACATAAGAGGAAAACTAGGACTAGAAGAATATGCCGTCTTTTATCCACCAAAT
------------------------------------------------------------
GTTGCACCACTTTGTTTTCTGTACCGTGAACCTTCCAAATTGTATCAGATATTCCGTGAG
ATGTATGTGCGTTTTTTCTTCAGACTTCATTCCATCTCTTCTCATCCTTCTGGTATTGTG
TCACTCTGTCTGCTGTTTGAAACTCTTCTTCAAACTTATCTCCCCCAACTCTTTTATCAT
CTACGAGAAATTGGGGCTCAACCACTTCGCATATCATTTAAATGGATGGTTCGAGCTTTC
TCTGGATACTTAGCTACAGATCAACTCTTACTTTTGTGGGATAGAATCCTAGGGTACAAC
TCTCTGGAAATTCTTGCTGTCCTGGCAGCTGCTGTGTTTGCTTTCCGAGCAGTGAACCTG
ATGGAGGTGACATCACTGGCTGCAGCTGAAGCAGTTCTTGCTGACCTTTCTACTTTAAAA
GTTATGCCTCTTCTTCAAATTTTTCTGTTTGCTACTGTCACT
>Minke|BACU002259
ATGTTGCAGGAGGAGTCGGATCTCGCTCTCATTATTGCCCAGATAGTCCAAAAGCTCAAG
GGCTCCAATTTGTACACTCAGTTGGAACGGCAGGCCTGGGCC------------------
------------------------------------------------------------
------------------------AGTCTTCAGAGACCTGAGATTAAACTTGAATCACTA
AAAGAAGATATTAAGGAATTCTTTAAAATATCA------GGTTGGGAGAAGAAACTTCAG
AATGCTGTGTATAGTGAACTGAGTGTGTTTCCTTTACCCAGTCATCCTGCTGCACCTCCT
GAACATCTTAAAGAACCTTTGGTATACATGAGGAAAGCACAGGGAAGTTGGGAAAAAAGA
ATTTTGAAGAGTTTAAATAGTATGTGCACTGAACTGAGTATCCCATTGGCACGAAAGAGG
CCAGTTGGAGAACAGAAAGAACTTCTCAATAAATGGAATGAAATGGGAACTGATGAGCCA
GATCTAAGCCTTTTCAGGCCTGTTTATGCACCTAAGGATTTTCTCGAGGTATTAATTAAT
CTTCGCAACCCAAATTATGAAAATGGTGATTCTCATAGTTTCAGGACTCATTTGGGTTTA
ATCCAAGTTCCTCTAAAAGTAAAAGACATCCCTGAATTGAAAGAATTCTTTGTGGAACTT
GGCTTAACTGCAGGACAACTTGGTGTAGATGACTCTACACAAGTGCCTCCTGAA------
------------------------CTTTTTGAAAATGAGCATGTACGTATTGGGCAAAAA
GTTCTA------------------------------------------------------
---------TCAGAACAA------------------------------------GATAGT
GCTGCTGCCCAACAGTATATCAGACAAGGAAGTCCCACAGCACTGAGAGCTGAATTATGG
GCTCTCATTTTGAATATTTCCAGCCAACCTGAGGATATCTTGTATTATGAGCAGCTTAAG
ACTAATGTGATACAACATGACCTTTTGGTGGACAGTTTAATTTATAAAGATGTGAAATTG
ACAGCAAGCAATGATGATTATTATTTTGTATTTGAAGATTATTTATATCAGGTATTACTT
TGTTTCTCCCGAGATACATCTGTGTTGGGTCACTTTGCATACAGCAGTGCT---------
------------------------------------------------------------
------------------------------------------------------------
------------------------------------------------------------
------------------------------------------------------------
------------------------------------------------------------
------------------------------------------------------------
------------------------------------------------------------
------------------------------------------------------------
------------------------------------------------------------
------------------------------------------
