# Supplementary material for: Insights into the Evolution of Longevity from the Bowhead Whale Genome
Source: Cell Rep. 2015 Jan 6;10(1):112–22. doi: 10.1016/j.celrep.2014.12.008 (PMC4536333; doi:10.1016/j.celrep.2014.12.008)
Supplement: Supplemental Folder 2. Species Used in the Analysis of Selective Pressure Variation, Single-Gene Orthologous Families Tested, Likelihood Ratio Tests, MAKER Parameters, and Full Assembly and Read Usage Data, Related to Experimental Procedures [file mmc3.zip › Tested SGOs/reciprocal_group_3233.2.fas]

>Gibbon|ENSNLEG00000016751|ENSNLET00000021346
---------ATGGATCCAACGTGCCTTTCAGAGTGTGTTTATAACCTCATTCCCAGTGAC
TTGAAGGAGCCTCCCCAGCCTCCTAGGTAC---ATATCCATTTTTAAGGCAACTGTAAAA
GATGACATGCAAAAAGCTAAAACTGCAATGAAAACTATGGGACCAGCAAAAGTTGAAGTA
CCTTCTCCAAAGGATTTCCTAAAGAAACATTCAAAGGAAAAAACTCTACCACCCAAA---
AAAAAGTTTGATCGGAACATGCCCAAAAAGCCTGCTGTGCCATTGAGGACTGATCATCCT
GTCATGGGAATACAGAGTGGAAAAAATTTTATAAATACAAATGCAGCCGATGTCATCATG
GGAGTGGCTAAAAAGCCTAAACCAATTTATGTTGATAAAAGAACTGGAGACAAGCATGAT
CTTGAGCCTTCAGGACTAGTTCCAAAGTACATCAATAAAAAGGATTATGGTGTCACACCT
GAATACATATGTAAGCGAAATGAGGAAATAAAGAAAGCCCAAGAAGACTATGATCGTTAT
ATCCAGGAAAACCTTAAGAAAGCGGCTATGAAAAGGCTCTCCGATGAAGAAAGGGAGGCA
GTTCTGCAGGGGCTGAAAAAGAATTGGGAAGAGGTGCATAAAGAATTCCAGTCCCTCTCG
GTCTTTATAGATTCCATACCAAAGAAGATCCGCAAGCAGAGGCTGGAAGAAGAAATGAAA
CAACTAGAACACGACATTGGCATAATTGAAAAGCACAAAATTATTTATATTGCCAATAAT
GCA
>Gorilla|ENSGGOG00000003223|ENSGGOT00000003238
---------ATGGATCCAACGTGCCCTTCTGAGTGCATTTATAACCTCATACCCAGTGAC
TTGAAGGAGCCTCCCCAGCCTCCTAGGTAC---ATATCCATTTTTAAGGCAACTGTAAAA
GATGACATGCAAAAAGCTAAAACTGCAATGAAAACTATGGGACCGGCAAAAGTTGAAGTA
CCTTCTCCAAAGGATTTCCTAAAGAAACATTCGAAGGAAAAAACTCTACCACCCAAA---
AAAAAGTTTGATCGGAACATGCCCAAAAAGCCTGCTGTGCCATTGAAGACTGATCATCCT
GTCATGGGAATACAGAGTGGAAAAAATTTTATAAATACAAATGCAGCCGATGTCATCATG
GGAGTGGCTAAAAAGCCTAAACCAATTTATGTTGATAAAAGAACTGGAGACAAGCATGAT
CTTGAGCCTTCAGGACTAGTTCCAAAGTACATCAATAAAAAGGATTATGGTGTCACACCT
GAATACATATGTAAGCGAAACGAGGAAATAAAGAAAGCCCAAGAAGACTATGATCGTTAT
ATCCAGGAAAACCTTAAGAAAGCAGCTATGAAAAGGCTCTCCGATGAAGAAAGGGAGGCA
GTTTTGCAGGGGCTGAAAAAGAACTGGGAAGAGGTGCATAAAGAATTCCAGTCCCTCTCG
GTCTTTATAGATTCTATACCAAAGAAGATCCGCAAGCAGAGACTGGAAGAAGAAATGAAA
CAACTAGAACACGACATTGGCATAATTGAAAAGCACAAGATTATTTATATTGCCAATAAC
GCA
>Guinea_Pig|ENSCPOG00000009590|ENSCPOT00000009677
---------ATGGATCCAGCGTGCTTGTCTGAGAGCATTTATAACCTCATACCCAATGAC
TTCAAAGAACCTCCCCGGCCTCCTAGATAC---GCATCAATTTTTAGAGCAGCTGTAAAA
AATGACATGAAAAAATCTAAAACGTCAATGAAAACCATGGGACCAGCCAAAGTTGAAGTT
CCTTCTCCAAAAGATTTCCTAAAGAAACATTCAAAGGAAAAAGCCCTACCACCCAAA---
AAAAAGTTCGACTGGAATGAGCCCAGAAAGCCTCCTGTGCCGCTGAGGACTGATCACCCA
GTCATGGGAATACAGAGTGGAAAAAATTTTATAAATACAAACGCAGCCGAAGTCATCATG
GGAGTGGCTAAAAAGCCTAAGCCAATTTATGTTGACAAAAGAACTGGAGACAAGCATGAT
CTGGAAACATCAGGACTTCTTCCGAAGTACATCCATAAAAAGGATTATGGCGTCACACCT
GAATACATATGTAAGCGGAATGAGGAAGTGAAGAAAGCTCAGGAAGAGTATGATCATTAT
ATCCAGGAAAACCTCAAGAAGGCAGCTATGAAAATGTTATTGGATGAAGAAAGAGATGCT
GTTCTGCAGGGGCTAAAGAAGAACTGGGAAGAAGTACACAAAGAGTTCCAGTCCCTCTCA
GTCTTCATCGACTCTCTACCAAAGAAGGTCCGTAAGCAGAAGCTAGAAGAAGCGATGAAA
CAGCTGGAACACGACATTGGTATCATCGAAAAGCACAAGATTATTTACATTGCCAACAGG
AAA
>Horse|ENSECAG00000008266|ENSECAT00000008440
---------ATGGATCCAGCGTGCTTTTCTGAGAGCATTTATAACCTCATACCCAGTGAC
TGGAAGGAACCTCCCCAGCCTCCTAGGTAC---ACATCAGTTTTTAAGACAGCTGTAAAA
GATGACATGCAAAAATTTAAAACTGCAATGAAAACTATGGGACCAGCAAAAGTTGAACTA
CCTTCTCCAAAGGAATTCCTGAAGAAACATTCAAAGGAAAAACCTCTACCACCGAAA---
AAAAAGTTTGATCGGAATGAGCCCAAAAAGCCTCCTGTGCCATTGAGGACTGATCATCCA
GTCATGGGAATACAGAGTGAAAAAAATTTTATAAATACAAATGCAGCCGATGTCATTATG
GGAGTGGCGAAAAAGCCTAAACCAATTTACATTGACAAAAGAACAGGAGACAAGCATGAT
CTTGAAACTTCAGGACTGGTTCCAAAGTACATCAGTAAAAAGGATTATGGTGTCACACCT
GAGTATATATGTAAGCGAAATGAGGAAGTAAAGAAAGCCCAAGAAGAATATGATAATTAT
ATCCAGGAAAACCTCAGGAAAGCAGCTATGAAAAGGTTATCTGATGAAGAAAGGGAGACG
GTTCTGCAGGGGCTGAAAAAGAACTGGGAAGAGGTGCATAAGGAGTTCCAGTCCCTCTCG
GTCTTCATTGATTCCGTGCCGAAGAAGATTCGCAAGCAGAAGCTGGAACAAGAAATGAAG
CAACTGGAACATGACATTAGTGTCATTGAAAAGCACAAAATTATTTATATTGCCAATAAT
GCA
>Mouse|ENSMUSG00000026679|ENSMUST00000027992
---------ATGGACTCACCCTGCACTTCCGAGAGTATTTATAACCTCATACCCAGTGAC
TTGAAGGAGCCGCCCCAGCATCCTAGGTAT---ACATCACTGTTTAGAGCAACTATAAAA
AATGACATGAAGAAATTTAAAACGGCAATGAAAACCATGGGACCTGCAAAAGTAGAGATA
CCTTCCCCCAAGGATTTTCTAAAGAAGCATTCCAAGGAAAAAACACTACCACCAAAA---
AAAAAGTTTAATAGGTGCTCTCCCAAGAAGCCTGCAGTGCCCTTGAGAACCGATCATCCA
GTTATGGGAATACAGAGTGGAAAAAACTTCATAAACACAAATGCAGCTGACGTCATCATG
GGCGTGGCCAAAAAGCCCAAGCCGATTTATGTTGACAAAAGAACTGGAGATAAGCATGAC
CTTGAAACTTCAGGGCTATTCCCCAAGTACATCAACAAAAAGGATTATGGCATCACGCCT
GAGTACATATGCAAGCGAAATGAGGATGTGAAGAAAGCACAAGAAGAGTATGACAATTAC
ATCCAGGAGAACCTCAAGAAAGCGGCCATGAAGAGACTCTCTGACGAAGAAAGGGAGGCA
GTTCTGCAGGGACTGAAGAAGAACTGGGAAGAGGTGCACAAAGAGTTCCAATCCCTCTCG
GTCTTCATTGATTCTGTACCAAAGAAGATTCGCAAGCAGAAGCTGGAAAAAGAGATGAAG
CAGCTGGAACACGACATCAGTGTCATTGAGAAGCACAAGATCATCTACATCGCTAACAAG
---
>Opossum|ENSMODG00000008730|ENSMODT00000011078
---------ATGGACTCCCTGTGCCCTCCCGAGAGCATTTATAACCTCATACCCGCTGAC
ACGAAGGTTCCTGCCAAGCCTTCGAGATAT---GTATCGATATTTAAGACAGCTGTGAAA
AATGACTTACAGAAAGGTAAAACTGCGTGCAAAACCATGGGGCCAGCGAAAATTGAGTTA
CCTTCCCCAAAAGACTTTCTCCAGAAACATTCAAAGGTACCAAAACTTCCACCCAGTGAC
AAAAAGCTTGAAAAGCCTCAACGAAAAAAACCTCCTGTGCCATCGAGGAATGATCATCCA
ATTATGGGAATTCAGAGTGGAAAAAACTTCATAAACACAAATGCAGCCGATGTCATCATG
GGGGTAGCCAAGAAGCCTAAAGCTCTTTATGTTGACAAAAGGACTGGAGACAGACATGGC
CTGGAATATTCAGGACTTATTCCAAAGTACATAAATAAAAAGGATTATGGCATTACTCCC
CAGTATATATGCAAGCGAAATGAGGAAGTTAAAAAAGTGCAAGAAGAATATGACAACTAT
GTCCAGGAGAACCTTAAGAGGGCAGCCATGAAGCGTCTCTCTGATGAAGAGAGGGACTCA
GTTCTTCAAGGTCTGAAAAAGAATTGGGAAGAAGTACACAAGGAATTCCAGTCTCTTTCT
GTATTTATTGACTCCCTACCAAAGAGGATTCGGAAGCAAAGACTAGAAGCAGAAATGAAA
CAACTGGAACATGACATTGGTGTAATTGAAAAGCATAAAGTCATCTATATTGCTAATAAG
---
>Orangutan|ENSPPYG00000002813|ENSPPYT00000003390
---------ATGGATCCAACGTGCCCTTCTGAGTGCATTTATAACCTCATACCCAGTGAC
TTGAAGGCGCCTCCCCAGCCTCCTAGGTAC---ATATCCATTTTTAAGGCAACTGTAAAA
GATGACATGCAAAAAGCTAAAACTGCAACGAAAACTATGGGACCAGCAAAAGTTGAAGTA
CCTTCTCCAAAGGATTTCCTAAAGAAACATTCAAAGGAAAAAACTCTACCACCCAAA---
AAAAAGTTTGATCGGAACGTGCCCAAAAAGCCTGCTGTGCCATTGAAGACTGATCATCCT
GTCATGGGAATACAGAGTGGAAAAAATTTTATAAATACAAATGCAGCCGATGTCATCATG
GGAGTGACTAAAAAGCCTAAACCAATTTATGTTGATAAAAGAACTGGAGACAAGCATGAT
CTTGAGCCTTCAGGACTAGTTCCAAAGTACATCAATAAAAAGGATTATGGTGTCACACCT
GAATACATATGTAAGCGAAACGAGGAAATAAAGAAAGCCCAAGAAGACTATGATCATTAT
ATCCAGGAAAACCTTAAGAAAGCGGCTATGAAAAGGCTCTCCGATGAAGAAAGGGAGGCA
GTTCTGCAGGGGCTGAAAAAGAACTGGGAAGAGGTGCATAAAGAATTCCAGTCCCTCTCG
GTCTGTATAGATTCCATACCAAAGAAGATCCGCAAGCAGAGGCTGGAAGAAGAAATGAAA
CAACTAGAACATGACATTGGCATAATTGAAAAGCACAAGATTATTTATATTGCCAATAAT
GCA
>Platypus|ENSOANG00000006023|ENSOANT00000009585
---------ATGGCTTCGCTGGCCCCTCCTGAGAGCATTTATAACCTCTTACCCACTGAG
CCAAAGAAAGTCAGCAACCCTCCGAGATAT---GTATCAACTTTTAGATCATTTGTGAGA
CATGAGTTACAGAAAAATAAAGCTGCATGTAAAACCCTGGGACCAGCAAAAGTGGAAGTT
CCTTCCCCACAGGAGTTTCTGCAGAAGCATTCAAAGGAAGTAAAGCTGCCACCCAGG---
AAAAAAATTGAAAATAACAAGCCCAAAAAGCCTCCTGTGGCATCGAAGACAGATCACCCA
GTTTTGGGAATCGCGAGTGGAAAGAATTTTATAAACACAAATGCAGCTAATGTCATCATG
GGAGTAGCTAAAAAGCCTAAACCCGTTTATGTTGATAGATGTACTGGAAACAAACATAAT
CTTGAACCTTCAGGACTTGTTCCAAAATACATCAACAAAAAGGATTATGGTCTCACTCCT
GAATACATAATTAAGCGAAACGAAGAAGTAAGGAAAGCCCAGGAAGAGTACGATGCCTAT
GTCCAGGAGAGTCTCAGAAAGGCAGCCATGAAACGGCTGACTGATGAAGAAAGGGAAACG
GTTCTGCAGGGGTTGAAACAGAACTGGGAAGAGGTACACCGGGAGTTCCAAGCCCTGTCG
GTAGTTATAGATTCTACACCCAAGAAGATGCGCAAGCAAAAGCTAGAAGCAGAGATGAAA
CAACTCGAGCATGACATTGGTGTAATTGAGAAGCACAAAGTCATCTATATTGCCAATAAT
---
>Rabbit|ENSOCUG00000011392|ENSOCUT00000011388
---------ATGGATTCCGCGTGCTCCTCGGAGAGCATCTATAACCTCATCCCCAGGGAC
CTCAAGGAGCCTCCCCAGCCCGCTAGGTAC---ATATCCATTTTTAAGGCAGCCGTAAAA
AACGACATGCAGAAATACAAAGCGGCAATGAAAACCATGGGGCCAGCCAAAGTGGAGGTA
CCTTCTCCAAAGGAGTTCCTAAAGAAACACTCCAAGGAAAAAACTCTACCACCCAAA---
AAGAAGTTTGAATGGAATGAGCCCAGGAAGCCTGCCGTGCCGTTGAGGACCGAGCACCCG
GTGATGGGCATTCAGAGCGGGAAGAATTTTATCAACACGAACGCAGCGGACGTCATCATG
GGAGTGGCTAAGAAGCCCAAACCTGTCTACGTGGACAAGAGAACCGGGGACAAGCACGAT
CTGGAGACTTCAGGGCTCCTTCCCAAGTACATCAATAAAAAGGACTATGGGGTCACCCCC
AAGTACATCTGTATGCGGAACGAGGAAGTCAGGCGGGCCCAAGAAGAGTATGACCGCTAC
ATCCAGGAGAACCTCAAGAAGGCGGCCATGAAGAGGCTGTCAGATGAGGAGAGGGAGGCC
ATTCTGCAGGGCCTGAAGAAGAACTGGGAGGAGGTGCACAAGGAGTTCCAGTCGTTCTCG
GTCTTCATCGACTCCATCCCGAAGAAGGTCCGCAAGCAGAAGCTGGAAGAGCAGATGAAG
CAGCTGGAACACGACATCGGGGTCATCGAGAAACACAAGATCATTTACATCGCCAACAAA
CAG
>Rat|ENSRNOG00000018631|ENSRNOT00000025140
---------ATGGACCCAGCCTGCACTTCCGAGAGTATTTATAACCTCATACCCAGTGAC
TTGAAGGAGCCGCCCCAGCGTCCTAGGTAC---TCATCACTGTTTAAAGCGACTATAAAA
GATGACATGAAGAAACTCAAAACTGGGATGAAGACCATGGGGCCTGCAAAAGTAGAGGTG
CCTTCCCCAAAGGATTTCCTAAGGAAACATTCCAAGGACATACAGCTGCCGCCCAAG---
AAAACGTTTAATAGGTTCTCTTCCAAGAAGCCTGCAGTGCCCTTGAGGACCGATCATCCA
GTTATGGGAATACAGAGTGGAAAAAACTTCATAAACACAAATGTAGCTGATGTCATCGTG
GGCGTGGCCAAAAAGCCCAAGCCAATTTATGTTGACAAACGAACTGGAGACAGGCATGAT
CTTGAAACGTCAGGACTCTTCCCCAAGTACATCAACAAAAAGGATTACGGCATCATACCT
GAGTACATATGCAAACGCAATGAGGATGTGAAGAAAGCACAAGAAGAGTATGACAATTAC
GTCCAGGAGAATCTTAAGAAAGCAGCCATGAAGAGACTCTGTGATGAAGAAAGGGAGGCC
GTTCTGCAGGGGCTGAAGAAGAACTGGGAAGAGGTGCACAAAGAGTTCCAGTCCCTCTCG
GTCTTCATCGACTCCATACCGAAGAAGATCCGCAAGCAGAAGCTGGAAAAAGAGATGAAA
CAGCTGGAGCACGACATCAGCATCATCGAGAAGCACAAGATCATCTACATCGCCAACCAG
---
>Marmoset|ENSCJAG00000007598|ENSCJAT00000014863
---------ATGGATCCAACGTGCCCTTCTGAGTGCATTTATAACCTCATACCCAGTGAC
TTGAAGGAGCCTCCCCAGCCTCCTAGGTAC---ATATCAATTTTTAAGGCAACTGTAAAA
GACGACATACAAAAAACTAAAACTGCAATGAAAACAATGGGACCAGCAAAAGTTGAAGTA
CCTTCTCCAAAGGATTTCCTAAAGAAACATTCAAAGGAAAAAACCTTACCACCCATA---
AAAAAGTTTGATCGGAACGTGCCCAAAAAACCTGCTGTGCCATTGAGGACTGATCATCCT
GTCATGGGAATACAGAGTGAAAAAAATTTTATAAATACAAATGCAGCCAATGTCATTATG
GGAGTGGCTAAAAAGCCTAAACCAATTTATGTTGATAAAAGAACTGGAGACAAGCATGAT
CTTGAGCCTTCAGGACTGGTTCCAAAGTACATCAATAAAAAGGATTATGGTGTCACACCT
GAATACATATGTAAGCGAAACGAGGAAATAAAGAAAGCCCAAGAAGAATATGATCATCAT
ATTCAGGAAAACCTTAAGAAAGCAGCTATGAAAAGGGTCTCTGATGACGAAAGGGAGGCG
ATTCTGCAGGGGCTGAAAAAGAACTGGGAAGAGGTGCATAAAGAGTTCCAGTCCCTCTCA
GTCTTTATAGATTCCATACCAAAGAAAATCCGCAAGCAGAGGCTGGAAGAAGAAATGAAG
CAACTGGAACACTACATTGGTGTAATTGAAAAGCACAAAATTATTTATATTGCCAATAAT
GCA
>Microbat|ENSMLUG00000007962|ENSMLUT00000007965
---------ATGGATCCAACATGCCCTTCTGAGAGCATTTACAACCTCATACCCAGTGAC
TGGAAGGAGCCTCCCCCGCCTCCTAGGTAC---ACATCAGTTTTTAAGACAGCTGTGAAA
GAGGACATGAAAAAAGTTAAAACTGCAATGAAGACTATGGGGCCACCAAGAGTTGAAGTA
CCTTGTCCAAAGGATTTCCTGAAGAAACATTCAAAGGAAAAAGCTGCGCCGCCCAAA---
AAGAAATTTGATTGGTTTGGGACCAGAAAGCCTCCTGTGCCACTGAGGACTGATCATCCA
GTCATGGGCGTACAGAGTGGAAAAAATTTTATCAATACAAACGCAGCCGATGTCATTATG
GGAGTGGCTAAAAAGCCTAAACCAATTTACGTTGACAAAAGAACTGGAGACAAGCATGAT
CTTGAAAGTTCTGGACTAGTTCCAAAGTACATCAATAAAAAGGATTATGGTGTCACACCT
GAATACATATGTAAGCGAAATGAGGAAGTGAAAAACGCCCAGGAAGAGTATGATAACTAC
GTCCAAGAAAGCCTCCGGAAAGCAGCCATGAAAAGGCTCTCCGATGAAGAGAGGGAAGGA
GTGCTGCAGGGGCTAAAAAAGAACTGGGAAGAGGTGCATAAGGAGTTCCAGTCCCTCTCC
GTCTTCATCGATTCTTTACCAAAGAAGATG------------------------------
---NTGGAACATGACATTGGTGTCATTGAAAAGCACAAAATTATTTATATTGCCAATAAG
---
>Human|ENSG00000151023|ENST00000331161
---------ATGGATCCAACGTGCTCTTCTGAGTGCATTTATAACCTCATACCCAGTGAC
TTGAAGGAGCCTCCCCAGCCTCCTAGGTAC---ATATCCATTTTTAAGGCAACTGTAAAA
GATGACATGCAAAAAGCTAAAACTGCAATGAAAACTATGGGACCAGCAAAAGTTGAAGTA
CCTTCTCCAAAGGATTTCCTAAAGAAACATTCAAAGGAAAAAACTCTACCACCCAAA---
AAAAACTTTGATCGGAACGTGCCCAAAAAGCCTGCTGTGCCATTGAAGACTGATCATCCT
GTCATGGGAATACAGAGTGGAAAAAATTTTATAAATACAAATGCAGCTGATATCATCATG
GGAGTGGCTAAAAAGCCTAAACCAATTTATGTTGATAAAAGAACTGGAGACAAGCATGAT
CTTGAGCCTTCAGGACTAGTTCCAAAGTACATCAATAAAAAGGATTATGGTGTCACACCT
GAATACATATGTAAGCGAAACGAGGAAATAAAGAAAGCCCAAGAAGACTATGATCGTTAT
ATCCAGGAAAACCTTAAGAAAGCAGCTATGAAAAGGCTCTCCGATGAAGAAAGGGAGGCA
GTTTTGCAGGGGCTGAAAAAGAACTGGGAAGAGGTGCATAAAGAATTCCAGTCCCTCTCG
GTCTTTATAGATTCTATACCAAAGAAGATCCGCAAGCAGAGGCTGGAAGAAGAAATGAAA
CAACTAGAACACGACATTGGCATAATTGAAAAGCACAAGATTATTTATATTGCCAATAAC
GCA
>Orca|XP_004281007.1
---------ATGGATCCAACGTGCTCTTCTGAGAGCATTTATAACCTCATACCCAGTGAC
TGGAAGGAACATCCCCCGCCTCCTAGGTAT---GTATCCATTTTTAAGGCAGCTGTAAAA
GATGAGAAGCAAAAATTTAAAACTGCAATGAAAACTATGGGACCAGCAAAACTTGAAGTA
CCTTCTCCAAAGGATTTCCTGAAGAAACATTCAAAGGAAAAAACTCTACCACCCAAA---
AAAAAGTTTGAACGGAATGAGCCCAAAAAGCCTCCTGTGCCATTGAGGACGGACCATCCA
GTCATGGGAATACAGAGTGAAAAAAAATTTATAAATACAAATGCAGCCGATGTCATTATG
GGAGTGGCTAAAAAACCTAAGCCAATTTATGTTGACAAAAGAACTGGAGACAAGCATGAC
CTTGAAACTTCAGGACTAGTTCCAAAGTACATCAATAAAAAGGGTTATGGTGTCACGCCT
GATTACATACGTAAGCGAAATGAAGAAGTGAAGAAAGCCCAGGAAGAATATGATAACTAT
ATCCAGGAAAACCTCAGGGAAGCAGCTATGAAAAGGCTATCTGATGAAGAAAGGGAGGCA
GTTCTGCAGGGGCTGAAAAAGAACTGGGAAGAAGTACATAAGAAGTTTCAGTCCCTCTCG
GTCTTCATCGACTCCATACCAAAGAAGATTCGCAAGCAGAAGCTGGAAGAAGAGATGAAG
CAGCTGGAACATGACATTGGTGTCCTCGAAAAGCACAAAATTATTTATATTGCTAATAAG
---
>Chimp|ENSPTRG00000002367|ENSPTRT00000004341
---------ATGGATCCAACGTGCCCTTCTGAGTGCATTTATAACCTCATACCCAGTGAC
TTGAAGGAGCCTCCCCAGCCTCCTAGGTAC---ATATCCATTTTTAAGGCAACTGTAAAA
GATGACATGCAAAAAGCTAAAACTGCAATGAAAACTATGGGACCAGCAAAAGTTGAAGTA
CCTTCTCCAAAGGATTTCCTAAAGAAACATTCAAAGGAAAAAACTCTACCACCCAAA---
AAAAAGTTTGATCGGAACGTGCCCAAAAAGCCTGCTGTGCCATTGAAGACTGATCATCCT
GTCATGGGAATACAGAGTGGAAAAAATTTTATAAATACAAATGCAGCCGATGTCATCATG
GGAGTGGCTAAAAAGCCTAAACCAATTTATGTTGATAAAAGAACTGGAGACAAGCATGAT
CTTGAGCCTTCAGGACTAGTTCCAAAGTACATCAATAAAAAGGATTATGGTGTCACACCT
GAATACATATGTAAGCGAAACGAGGAAATAAAGAAAGCCCAAGAAGACTATGATCGTTAT
ATCCAGGAAAACCTTAAGAAAGCAGCTATGAAAAGGCTCTCCGATGAAGAAAGGGAGGCA
GTTTTGCAGGGGCTGAAAAAGAACTGGGAAGAGGTGCATAAAGAATTCCAGTCCCTCTCG
GTCTTTATAGATTCTATACCAAAGAAGATCCGCAAGCAGAGGCTGGAAGAAGAAATGAAA
CAACTAGAACACGACATTGGCATAATTGAAAAGCACAAGATTATTTATATTGCCAATAAC
GCA
>Cow|ENSBTAG00000015569|ENSBTAT00000020682
ATGGTGGCCATGGATCCAACGGGCCCTTCTGAGAGCATTTATAACCTCATACCCAGTGAC
TGGAAGGAGCCTCCACAGCCTCCTAGGTAT---GTATCAATTTTTAAAGCAACTGTAAAA
GATGACATGCAAAAATTTAAAACTGCGATGAAAACTATGGGACCAGCAAAACTTGAAGTA
CCTTCTCCAAAGGATTTCCTGAAGAAACACTCAAAGGAAAAAATTCTACCACCCAAA---
AAAAAGTTTGAATGGAATGAGCGCAGAAAGCCACCTGTGCCATTGAGGACTGACCATCCA
GTCATGGGAATACAGAGTGAAAAAAATTTTATAAATACAAATGCAGCTGATGTCATTATG
GGAGTGGCTAAAAAGCCTAAACCAATTTATGTTGACAAAAGAACTGGAGACAAGCATGAC
CTTGAAACTTCAGGACTGGTTCCAAAGTACATCAATAAAAAGGATTATGGTGTCACACCT
GAATATATATGTAAGCGAAACGAGGAAGTAAAGAAAGCCCAAGAAGAATATGATAACTAT
ATCCAGGAAAACCTCAGGAAAGCAGCTATGAAAAGGCTATCTGATGAAGAAAGGGAAGCA
GTTCTGCAGGGGCTGAAAAAGAACTGGGAAGAGGTGCATAAGGAGTTTCAGTCCCTCTCG
GTCTTCATTGACTCCATACCAAAGAAGATTCGCAAGCAGAAGCTGGAAGAAGAGATGAAG
CAGCTGGAGCACGACATTGGTGTCCTTGAAAAGCACAAAGTCATTTATATTGCTAATAAG
AAA
>Dog|ENSCAFG00000004264|ENSCAFT00000006840
---------ATGGATACAACTTGCTTTTCTGAGAGCATTTATAACCTCATACCCAGTGAC
TGGAAGGAGCCTCCCCACCGTCCTAGGTAC---ATATCTATTTTTAAGACGTCTATAAAA
GACAACATGCAAAAACATAAAATGGCAATGAAGTCTATGGGACCACCAAAAGTTGAAGTA
CCTTCTCCAAAGGATTTCCTGAAGAAACATTCAAAGGAAAAAACTCTACCACCCAAA---
AAAATGTTTGATCGGAATGAGCCCAGAAAACCTCCTGTGCCACTGAGGACTGATCATCCA
GTCATGGGAATACAGAGTGAAAAAAATTTTGTAAACACAAATGCAGCCGATGTCATTATG
GGAGTGGCTAAAAAGCCTAAACCAATTTATGTTGACAAAAGAACTGGAGACAAGCATGAT
CTTGAAACCTCAGGACTAGTTCCCAAATACATCAATAAAAAGGATTATGGTGTCACACCT
GAATATATATGTAAGCGAAATGAGGAAGTAAAGAAAGCCCAAGAAGAATATGATAATTAT
ATCCAGGAAAACCTTCGGAAAGCAGCTATGAAAAAGCTCTCTGATGAAGAAAGGGAGGCG
GTTCTTCAGGGGCTGAAGAAGAACTGGGAAGAGGTGCATAAGGAGTTCCAGTCCCTCTCG
GTATTCATCGATTCCATCCCAAAGAAGATCCGCAAGCAGAAGCTGGAAGAAGAGATGAAG
CAGCTGGAGCATGACATCAGCATTATTGAAAAGCACAAAATTATTTATATTGCCAATAAG
---
>Elephant|ENSLAFG00000015408|ENSLAFT00000015407
---------ATGGATCCAACGTGCTCTTCTGAGAGCGTTTATAACCTCATACCCAGTGAC
GCGAAGGAGCCTCCCCAGCCTCCTAGGTATTACACATCAGTTTTTAAGACAACTGTGAAA
GAAGATGTTCAAAAAGCTAAAAATGCAATGAAAACTATGGGACCAGCAAAAGTTGAAGTA
CCTTCTCCAAAAAATTTCCTAAAGAAACATTCAAAGGAAAAAACTCTACCACCCAAA---
AAAAAGTTTGAATGGAATGAGCCCAGAAAGCCACCTGTGCCACAGAGGAGTGAACATCCT
GTCATGGGAATACAAAGTGGAAAAAATTTTATAAATACAAATGCAGCTGATGTCATTATG
GGAGTGGCTAAAAAGCCCAAACCAATTTATGTTGACAAAAGAACTGGAGACAAGCATGAT
CTTGAATCTTCAGGACTAGTCCCAAAGTTCATCAATAAAAAGGATTATGGTGTCACACCT
GGATATATATGCAAGCGAAATGAGGAAGTAAAGAAAGCCCAAGAAGAATATGATAATTAT
GTCCAGGAAAACCTTAGAAAGGCAGCTATGAAAAGGCTGTCTGATGAAGAAAGGGAGGCA
GTTCTGCAGGGGCTGAAAAAAAACTGGGAAGTGGTGCATAAAGAGTTCCAGTCTCTCTCG
GTCTTCATAGATTCCATACCGAAGAAAATGCGCAAGCAGAAGCTGGAAGAAGAAATGAAG
CAACTGGAACATGATATTGGTGTAATTGAAAAGCATAAAATTATTTATATTGCTAATAAG
---
>Bowhead|bmy_11039T0
------------------------------------------------------------
------------------------------------------------------------
---------------------------ATGAAAACTATGGGACCAGCAAAACTTGAAGTA
CCTTCTCCAAAGGATTTCCTGAAGAAACATTCAAAGGAAAAAACTCTACCGCCCAAA---
AAAAAGTTTGAACGGAATGAGCCCAGAAAGCCTCCTGTGCCATTGAGGACGGACCATCCA
GTCATGGGAATACAGAGTGAAAAAAATTTTATAAATACAAATGCAGCCGATGTCATTATG
GGAGTGGCTAAAAAACCTAAACCAATTTATGTTGACAAAAGAACTGGAGACAAGCATGAC
CTTGAAACTTCAGGACTAGTTCCAAAGTACATCAATAAAAAGGGTTATGGTATCACGCCT
GAATATATACGTAAGCGAAATGAAGAGGTGAAGAAAGCCCAGGAAGAATATGATAACTAT
ATCCAGGAGAACCTCAGGGAAGCCGCTATGAAAAGGCTATCTGATGAAGAAAGGGAGGCA
GTTCTGCAGGGGCTGAAAAAGAACTGGGAAGAAGTACATAAGGAGTTTCAGTCCCTCTCG
GTCTTCATCGACTCCATACCAAAGAAGATTCACAAGCAGAAGCTGGAAGAAGAGATGAAG
CAGCTGGAACACGACATTGGTGTCCTCGAAAAGCACAAAATTATTTATATTGCTAATAAG
TCA
>Minke|BACU019646
---------ATGGATCCAACGTGCTCTTCTGAGAGCATTTATAACCTCATACCCAGTGAC
TGGAAGGAACCTCCCCCGCCTCCTAGGTAT---GTATCAGTTTTTAAGGCAGCTGTAAAA
GATGACAAGCAAAAATTTAAAACTGCAATGAAAACTATGGGACCAGCAAAACTTGAAGTA
CCTTCTCCAAAGGATTTCCTGAAGAAACATTCAAAGGAAAAAACTCTACCGCCCAAA---
AAGAAGTTTGAACGGAATGAGCCCAGAAAGCCTCCTGTGCCATTGAGGACGGACCATCCA
GTCATGGGGATACAGAGTGAAAAAAATTTTATAAATACAAATGCAGCCGATGTCATTATG
GGAGTGGCTAAAAAACCTAAACCAGTTTATGTTGACAAAAGAACTGGAGACAAGCATGAC
CTCGAAACTTCAGGACTAGTTCCAAAGTACATCAATAAAAAGGGTTATGGTGTCACGCCT
GAATATATACGTAAGCGAAATGAAGAAGTGAAGAAAGCCCAGGAGGAATATGATAACTAT
ATCCAGGAAAACCTCAGGGAAGCAGCTATGAAAAGGCTATCTGATGAAGAAAGGGTGGCA
GTTCTGCAGGGGCTGAAAAAGAACTGGGAAGAAGTACATAAGGAGTTTCAGTCCCTCTCG
GTCTTCATCGACTCCATACCAAAGAAGATTCGCAAGCAGAAGCTAGAAGAAGAGATGAAG
CAGCTGGAACACGACATTGGTGTCCTCGAAAAGCACAAAATTATTTATATTGCTAATAAG
CAA
