# Supplementary material for: Insights into the Evolution of Longevity from the Bowhead Whale Genome
Source: Cell Rep. 2015 Jan 6;10(1):112–22. doi: 10.1016/j.celrep.2014.12.008 (PMC4536333; doi:10.1016/j.celrep.2014.12.008)
Supplement: Supplemental Folder 2. Species Used in the Analysis of Selective Pressure Variation, Single-Gene Orthologous Families Tested, Likelihood Ratio Tests, MAKER Parameters, and Full Assembly and Read Usage Data, Related to Experimental Procedures [file mmc3.zip › Tested SGOs/reciprocal_group_3238.2.fas]

>Gibbon|ENSNLEG00000006843|ENSNLET00000008720
---ATGGCGGAGTCCTGGTCTGGGCAGGCCTTGCAGGCTCTGCCGGCCACGGTACTGGGC
GCGCTGGGCGCGCTGGGCGGCGAGTTCTTGCGGGAGTGGGAGGCGCAGGACATGCGCGTG
ACCCTCTTCAAGCTGCTGCTGCTGTGGTTGGTGTTAAGTCTCCTGGGCATCCAGCTGGCG
TGGGGGTTCTACGGGAATACAGTGACCGGGTTGTATCACCGT------------------
------------------------------CCAGGTCTGGGTGGTCAGAATGGATCCACG
CCTGATGGCTCCACGCATTTCCCATCGTGGGAAATGGCAGCAAATGAACCTCTCAAAACC
CACAGAGAA
>Gorilla|ENSGGOG00000025751|ENSGGOT00000023399
---ATGGCGGAGTCCTGGTCTGGGCAGGCCTTGCAGGCTCTGCCGGCCACG---------
------GGCGCGCTGGGCAGCGAGTTCTTGCGGGAGTGGGAGGCTCAGGACATGCGCGTG
ACCCTCTTCAAGCTGCTGCTGCTGTGGTTGGTGTTAAGTCTCCTGGGCATCCAGCTGGCG
TGGGGGTTCTACGGGAATACAGTGACCGGGTTGTATCACCGT------------------
------------------------------CCAGGTCTGGGTGGTCAGAATGGATCCACG
CCTGATGGCTCCACGCATTTCCCTTCGTGGGAAATGGCAGCAAACGAACCTCTCAAAACC
CACAGAGAA
>Guinea_Pig|ENSCPOG00000021257|ENSCPOT00000028363
---ATGGCGGAACCATGGTTTGGTCAGTCGTTGCAGGCTTTGCCCTCAGCTGTGGTGGGC
GCACTGGGAGCCCTGGGCAGCGAGTTCTTGCGGGAATGGGAGGCGCAGGACATGCGCGTG
ACCCTGTTCAAGCTGCTACTGCTTTGGTTGGTGTTAAGTCTCCTGGGCATCCAGCTGGCG
TGGGGGTTCTACGGGAACACGGTGACCGGGTTGTATCACCGCCCAGATCCTCACTCCCAG
CCTGCAGCAGCTCTGGATGTGTTCCTGCCTCCAGGTCTGGGCGGCCAGAATGGATCTACA
CCTGATGGCTCCACGCATTTCCCTTCGTGG------------------------------
---------
>Horse|ENSECAG00000017355|ENSECAT00000018328
---ATGGCGGAACCTTGGTCTGGGCAGTCATTGCAGGCTTTGCCGGCCACAGTGCTGGGC
GCGCTGGGTGCCCTGGGTAGCGAGTTCCTGCGGGAGTGGGAGGCACAGGACATGCGCGTG
ACCCTCTTCAAGCTGCTGCTGCTGTGGTTGGTATTAAGTCTCCTGGGCATCCAGCTGGCG
TGGGGGTTCTACGGGAGCACTGTGACCGGGCTGTATCACCGC------------------
------------------------------CCAGGTCTGGGCAACCAGAACGGATCCACA
TCTGATGGCTCCACGCATTTCCCTTCTTGGGAAACAGGAGCAAACGAACCTCTCAAAACC
CACAGAGAA
>Mouse|ENSMUSG00000039461|ENSMUST00000044725
---ATGGCGGAGCCTTGGGCCGGGCAGTTTCTGCAAGCTTTGCCCGCCACGGTGCTCGGA
GCGCTGGGCACCCTGGGCAGCGACTTTCTGCGGGAGTGGGAGACACAAGACATGCGAGTG
ACTCTCTTCAAGCTGCTCCTGCTGTGGTTGGTGTTAAGTCTCCTGGGCATCCAGCTGGCC
TGGGGGTTCTACGGGAACACAGTGACCGGGTTGTATCACCGTCCAGATCCCCACCCTCAG
CCTCCTGCAGCTATGGGTGTGTTCCTGCCTCCAGGTCTGGGTGGCCAGAATGGATCCACA
CCTGATGGCTCCACACATTTCTCTTCATGGGAGATAGCAGCAAATGAAGCTCTCAAAACG
CACAGAGAA
>Opossum|ENSMODG00000012978|ENSMODT00000016536
ATGGCGGCTGAGTCCGGGTCCGAGCTGGGTTGGCAAGCTTTGCCCACGGCCGTCCTGGGC
GCCCTGAGCACACTGGGCAGCGAGTTCCTGCGCGAGTGGGAGGCGCAGGACATGCGTGTG
ACCCTCTTCAAGTTGCTGCTCCTGTGGCTGGTGCTGAGCCTCCTGGGGATCCAGCTGGCC
TGGGGGGTGTACGGAAGCACTGTGACTGGCCTGTACCACCGCCCGTCCTCGGGTCCG---
---------------------------------------GGAGGCCAGAATGGCTCCACT
CCCGATGGCTCTTCCTTGTTTCCTCCATGGGAAACTTCAGAAAACGAATCAATGAAAACC
CATCGTGAA
>Orangutan|ENSPPYG00000013872|ENSPPYT00000016137
---ATGGCGGAGTCCTGGTCTGGGCAGGCCTTGCAGGCTCTGCCGGCCACGGTACTGGGC
GCGCTGGGCGCGCTGGGCAGCGAGTTCTTGCGGGAGTGGGAGGCGCAGGACATGCGCGTG
ACCCTCTTCAAGCTGCTGCTGCTGTGGTTGGTGTTAAGTCTCCTGGGCATCCAGCTGGCG
TGGGGTTTCTACGGGAATACAGTGACCGGGTTGTATCACCGT------------------
------------------------------CCAGGTCTGGGTGGTCAGAATGGATCCACG
CCTGATGGCTCCACGCATTTCCCTTCGTGGGAAATGGCAGCAAACGAACCTCTCAAAACC
CACAGAGAA
>Rabbit|ENSOCUG00000013319|ENSOCUT00000013316
---ATGGCGGAGTCTTGGTCTGGACAGTCTTTGCAGGCTCTGCCGGCCACGGTGCTAGGC
GCGCTGGGCGCGCTGGGCAGCGAGTTCCTGCGGGAGTGGGAGGCGCAGGACATGCGTGTG
ACCCTCTTCAAACTGCTGCTGCTGTGGTTGGTGTTAAGTCTCCTGGGCATCCAGCTGGCG
TGGGGGTTCTACGGGAACACGGTGACCGGGTTGTATCACCGC------------------
------------------------------CCAGGTCTGGGCGGCCAGAATGGATCCACA
CCTGATGGCTCCACACATTTCCCTTCGTGGGAAATGGCAGCAAACGAACCTCTCAAAACC
CACAGAGAA
>Rat|ENSRNOG00000048237|ENSRNOT00000075241
---ATGGCGGAGCCTTGGGCTGGGCAGTTTCTGCAAGCTTTGCCCGCCACGGTGCTCGGA
GCGCTGGGCACCCTGGGCAGCGAGTTTCTGCGGGAGTGGGAGACACAAGATATGCGAGTG
ACTCTCTTCAAGCTTCTCCTGCTTTGGTTGGTGTTAAGTCTCCTGGGCATCCAGCTGGCG
TGGGGGTTCTACGGGAACACAGTGACCGGGTTGTATCACCGT------------------
------------------------------CCAGGTCTGGGTGGCCAGAATGGATCCACA
CCTGATGGCTCCACACATTTCCCTTCATGGGAAATGGCAGCAAATGAAGCTCTCAAAACT
CACAGAGAA
>Macaque|ENSMMUG00000018019|ENSMMUT00000025308
---ATGGCGGAGCCCTGGTCTGGGCAGGCCTTGCAGGCTCTACCGGCCACGGTACTGGAT
GCGCTGGGCGCGCTGGGCAGCGAATTCTTGAGGGAGTGGGAGGCGCAGGACATGCGCGTG
ACCCTTTTCAAGCTGTTGCTGCTGTGGTTGGTGTTAAGTCTCCTGGGCATCCAGCTGGCC
TGGGGGTTCTACGGGAATACAGTGACCGGGTTGTATCACCGT------------------
------------------------------CCAGGTCTGGGTGGTCAGAATGGATCCACG
CCTGATGGCTCCACGCATTTCCCTTCGTGGGAAATGGCAGCAAACGAACCTCTCAAAACC
CACAGAGAA
>Marmoset|ENSCJAG00000003957|ENSCJAT00000007584
---ATGGCGGAACCCTGGTCTGGGCAGGCCTTGCAGGCTCTGCCGGCCACGGTGCTGGGC
GCGCTGGGCGCTCTGGGCAGCGAGTTCTTGCGGGAGTGGGAGGCACAGGACATGCGCGTG
ACCCTCTTCAAGTTTTTGCTGCTGTGGTTGGTGTTAAGTCTCCTGGGCATCCAGCTGGCG
TGGGGGTTCTACGGGAATACGGTGACCGGATTGTATCACCGT------------------
------------------------------CCAGGTCTGGGTGGTCAGAATGGATCCACG
CCTGATGGCTCCACGCATTTCCCTTCGTGGGAAATGGCAGCAAATGAACCTCTCAAAACC
CACAGAGAA
>Microbat|ENSMLUG00000013917|ENSMLUT00000013916
---ATGGCGGAGTCCTGGTCCGGGCAGTCCTTGCAGGCGCTGCCGGCCACGGCGCTGGGC
GCTCTGGGCGCCCTGGGCAGCGAGTTCCTGCGGGAGTGGGAGGCGCAGGACATGCGTGTG
ACCCTCTTCAAGCTGCTGTTGCTGTGGTTGTTGCTAAGCCTCCTGTGCATCCAGCTGGCG
TGGGGGTTCTACGGGAGCACGGTGACCGGGCTGTACCATCGC------------------
------------------------------CCAGGTCTGGGCGGCCAGAACGGATCCACA
CCCGACGGCTCCACGCATTTCCCTACGTGGGAGACAGCAGCAAACGAGCCTCTCAAAACC
CACAGAGAA
>Human|ENSG00000145022|ENST00000273590
---ATGGCGGAGTCCTGGTCTGGGCAGGCCTTGCAGGCTCTGCCGGCCACGGTG------
---CTGGGCGCGCTGGGCAGCGAGTTCTTGCGGGAGTGGGAGGCGCAGGACATGCGCGTG
ACCCTCTTCAAGCTGCTGCTGCTGTGGTTGGTGTTAAGTCTCCTGGGCATCCAGCTGGCG
TGGGGGTTCTACGGGAATACAGTGACCGGGTTGTATCACCGT------------------
------------------------------CCAGGTCTGGGTGGTCAGAATGGATCCACG
CCTGATGGCTCCACGCATTTCCCTTCGTGGGAAATGGCAGCAAACGAACCTCTCAAAACC
CACAGAGAA
>Orca|XP_004283991.1
---ATGGCGGAGCCTTGGTCTGGGCAGTCCTTGCAGGCTCTGCCGGCCACGGTGCTGGGC
GCTCTGGGCGCCCTCGGCAGCGAGTTCCTGCTGGAGTGGGAGGCGCAGGACATGCGCGTG
ACCCTCTTCAAGCTGCTGCTGCTTTGGTTGGTGTTAAGTCTCCTGAGCATCCAGCTGGCG
TGGGGGTTCTACGGGAGTACGGTGACCGGGCTGTATCACCGG------------------
------------------------------CCAGGTCTGGGCGGCCAGAACGGATCCACA
CCTGATGGCTCCACGCATTTCCCTTCCTGGGAAACAGCAGCAAATGAACCTCTTAAAACC
CACAGAGAA
>Chimp|ENSPTRG00000014923|ENSPTRT00000027930
---ATGGCGGAGTCCTGGTCTGGGCAGGCCTTGCAGGCTCTGCCGGCCACGGTGCTGGGC
GCGCTGGGCGCGCTAGGCAGCGAGTTCTTGCGGGAGTGGGAGGCGCAGGACATGCGCGTG
ACCCTCTTCAAGCTGCTGCTGCTGTGGTTGGTGTTAAGTCTCCTGGGCATCCAGCTGGCG
TGGGGGTTCTACGGGAATACAGTGACCGGGTTGTATCACCGT------------------
------------------------------CCAGGTCTGGGTGGTCAGAATGGATCCACG
CCTGATGGCTCCACGCATTTCCCTTCGTGGGAAATGGCAGCAAACGAACCTCTCAAAACC
CACAGAGAA
>Cow|ENSBTAG00000022632|ENSBTAT00000030664
---ATGGCGGAACCTTGGTCTGGGCAGTCCTTGCAGGCTCTACCGGCCACGGTGCTGGGC
GCGCTGGGCGCCCTCGGCAGCGAGTTCCTTCGGGAGTGGGAGGCGCAAGACATGCGCGTG
ACTCTCTTCAAGCTGCTGCTGTTTTGGTTGGTGTTAAGTCTCCTGAGCATCCAGCTGGCG
TGGGGGTTCTACGGGAGTACGGTGACCGGGCTGTATCACCGC------------------
------------------------------CCAGGTCTGGGCGGCCAGAACGGATCCACA
CCTGATGGCTCCACGCATTTCCCTTCCTGGGAAACAGCAGCAAATGAACCTCTCAAAACC
CACAGAGAA
>Dog|ENSCAFG00000011493|ENSCAFT00000018230
---ATGGCGGAGCCTTGGTCTGGGCAGTCCTTGCAGTCTCTGCCGACCTTGGTGCTGGGC
ACACTGGGCACCCTGGGCAGCGAGTTCCTGCGGGAGTGGGAGGCGCAGGACATGCGCGTT
ACCCTCTTCAAGCTGCTGCTACTGTGGTTGGTGATAAGTCTCCTGGGCATCCAGCTGGCG
TGGGGGTTCTACGGGAGCACGGTAACAGGGCTGTATCACCGCCCAGATTCCCACCCCAAG
CCTGCTGCAGCTCTGGATGTGTTCCTGCCCCCAGGTCTGGGCGGCCAGAACGGATCCACA
CCTGATGGCTCCACGCATTTCACTTCGTGGGAAACA---GCAAATGAACCTCTCAAAACT
CACAGAGAA
>Elephant|ENSLAFG00000009728|ENSLAFT00000009726
---ATGGCGGAGCCTTGGTCCGGGCAGTCCTTGCAGGCTCTGCCGGCTACGGTGCTGGGC
GCACTGGGCGCCCTGGGCAGCGAGTTCCTGCGGGAGTGGGAGGCGCAGGACATGCGCGTG
ACTCTCTTCAAGCTGCTGCTGCTGTGGTTGGTGTTAAGTCTCCTGGGCATCCAGCTGGCG
TGGGGGTTCTACGGGAACACGGTGACCGGGCTGTATCACCGCCCAGGCCCCACCCCACAG
CCTGCTGCAGCTCTGGCTGTGTTCCTGCCCCCAGGTCTGGGCGGCCAGAACGGATCCACA
CCTGATGGCTCCACGCATTTTCCTTCCTGGGAAACTGCAGCAAATGAACCTCTCAAAACC
CACAGAGAA
>Bowhead|bmy_06008T0
---ATGGCGGAGTCTTGGTCTGGGCAATCCTTGCAGGCTCTGCCGGCCACGGTGCTGGGC
GCTCTGGGCGCCCTCGGCAGCGAGTTCCTGCTGGAGTGGGAGGCGCAGGACATGCGCGTG
ACCCTCTTCAAGCTGCTGCTGCTTTGGTTGGTGTTAAGTCTCCTGAGCATCCAGCTGGCG
TGGGGGTTCTACGGGAGTACGGTGACCGGGCTGTATCACCGGCCAGATACCCACCCCCAG
CTTGCTGCAGCTCTGGATGTGTTCCTGCCCCCAGGTCTGGGCGGCCAGAACGGATCCACA
CCTGATGGCTCCACGCATTTCCCTTCCTGGGAAACAGCAGCAAATGAACCTCTAAAAACC
CACAGAGAA
>Minke|BACU020438
---ATGGCGGAGCCTTGGTCTGGGCAATCCTTGCAGGCTCTGCCGGCCACGGTGCTGGGC
GCTCTGGGCGCCCTCGGCAGCGAGTTCCTGCTGGAGTGGGAGGCGCAGGACATGCGCGTG
ACCCTCTTCAAGCTGCTGCTGCTTTGGTTGGTGTTAAGTCTCCTGAGCATCCAGCTGGCG
TGGGGGTTCTACGGGAGTACGGTGACCGGGCTGTATCACCGG------------------
------------------------------CCAGGTCTGGGCGGCCAGAACGGATCCACA
CCTGATGGCTCCACGCATTTCCCTTCCTGG------------------------------
---------
