# Supplementary material for: Insights into the Evolution of Longevity from the Bowhead Whale Genome
Source: Cell Rep. 2015 Jan 6;10(1):112–22. doi: 10.1016/j.celrep.2014.12.008 (PMC4536333; doi:10.1016/j.celrep.2014.12.008)
Supplement: Supplemental Folder 2. Species Used in the Analysis of Selective Pressure Variation, Single-Gene Orthologous Families Tested, Likelihood Ratio Tests, MAKER Parameters, and Full Assembly and Read Usage Data, Related to Experimental Procedures [file mmc3.zip › Tested SGOs/reciprocal_group_3240.2.fas]

>Gibbon|ENSNLEG00000017112|ENSNLET00000021817
ATGGCGGCGCGCTCTGTGTCGGGCATTACCAGAAGAGTCTTCGTGTGGACAGTCTCAGGG
ACACCACGTAGAGAATTTTGGTCTCGATTC---------AGAAAAGAGAAAGAGCCAGTG
GTTGTTGAGACAGTAGAAGAG---AAAAAGGAACCTATCCCAGTGTGTCCACCCTTACGA
AGCCGAGCATACACACCACCTGAAGATCTCCAGAGTCGTTTGGAATCTTACGTTAAAGAA
GTTTTT------GGTTCATCTCTTCCTAGTAATTGGCAAGACATCTCCCTGGAAGATAGT
CATCTAAAGTTCAATCTTTTGGCTCATTTAGCTGATGACTTGGGTCATGTAGTCCCTAAC
TCCAGACTCCACCAGATGTGCAGGGTTAGAGATGTTCTTGATTTCTATAATGTCCCTATT
CAAGATAGATCTAAATTTGATGAACTCACTTCCAGTAATCTGCCCCCCAATTTGAAAATC
ACTTGGAGTTAC
>Gorilla|ENSGGOG00000009431|ENSGGOT00000009468
ATGGCGGCGCGATCTGTGTCGGGCATTACCAGAAGAGTCTTCATGTGGACAGTCTCAGGG
ACACCACGTAGAGAATTTTGGTCTCGATTC---------AGAAAAGAGAAAGAGCCAGTG
GTTGTTGAGACAGTAGAAGAG---AAAAAGGAACCTATCCTAGTGTGTCCACCCTTACGA
AGCCGAGCATACACACCACCTGAAGATCTCCAGAGTCGTTTGGAATCTTACGTTAAAGAA
GTTTTTGGTTTTGGTTCATCTCTTCCTAGTAACTGGCAAGACATCTCCCTGGAAGATAGT
CGTCTAAAGTTCAATCTTTTGGCTCATTTAGCTAATGACTTGGGTCATGTAGTCCCTAAC
TCCAGACTCCACCAGATGTGCAGGATTAGAGATGTTCTTGATTTCTATAATGTCCCTATT
CAAGATAGATCTAAATTTGATGAACTCAGTGCCAGTAATCTGCCCCCCAATTTGAAAATC
ACTTGGAGTTAC
>Guinea_Pig|ENSCPOG00000012902|ENSCPOT00000013027
ATGGCTGCGCTGTGTGTCTCTGTCCTTGCAAGAAGAGGATGGACTCGTATGGTCGCGGGG
ACGGCGCGTAGAGAGTTTTGGTCTCGATCC---------AGAAAAGAGGAAGAACCCGTG
GTTGCTGAGACT---GAAGAAGTGAAAAAGGAACCGATTCTGGCCTGTCCACCTTCACGA
AGCCGCACATACATGCCACCTGAAGATCTGCAGAGTCGTTTGGAATTTCGTGTTAAAGAA
ATTTGT------GGTTCGTCTCTTCCCAGTAATTGGCAGGACATCTCCCTAGAAGATTGC
CATATGAAGTTCAGTCTCTTGGCACATTTAGCTGATGACTTGGGCCATGCGGTACCTAAC
TCCAGGCTTCACCAGATGTGCACCGTCAGAGATGTTCTTGAATTCTATAATGTTCCTGTT
CAGGACAGATCTAAATTTGATGAACTTAGTGTTAGTAATTTGCCTCCCAATTTGAAAATC
TCTTGGGGTTAC
>Horse|ENSECAG00000002531|ENSECAT00000002358
---------------------------------------TGCACATATTTG---------
------------------TTTGATCATTTC---------AGGAAAGAGAAG---CCAGTG
GTGGCTGAGAACACAGAAGAAGTGAAGGAAGAGCCTATCTTAGTGTGTCCACCCTTACGA
AGCCGAGCGTACATACCACCTGAAGATCTCCAGAGTCGTTTGGAATCTCATGTCAAGGAG
GTTTTT------GGCTCATCTCTTCCCAGCAAGTGGCAGGACATCTCCCTGGAAGATGCT
CGTCTGAAGTTCAATTTCTTGGCGCGTTTAGCTGATGACTTGGGCCATGCAGTGCCTAAC
TCCAGGCTTCATCAGATGTGCAGGGTCAGAGATGTTCTTGATTTCTATAATGTGCCTGTT
CAGGATAGGTCTAAATTTGATGAACTTATTGCCAGTGATCTGCCTCCCAATTTAAAAATC
ACTTGGGGTTAC
>Mouse|ENSMUSG00000044018|ENSMUST00000057829
ATGGCGGCGCTGATCGTGTCTCGGTTAGCAAGAAGAGGCTGGCTGTGGAAGCTTCCCTTG
GCAACACGTAGAGAATTTTGGTCTCGATCC---------AGGAAGGAGAAGGAGCCAGTT
GTGGCAGAGACAGTGGAAGAAGTGAAAAAAGAACCTGTTTTGGTGTGTCCACCCTTACGA
AGCCGAGCATACACACCGCCCAGTGATCTCCAGAGTCGCTTGGAATCTCATATTAAAGAA
GTTCTT------GGTTCATCTCTTCCTAATAACTGGCAAGATATCTCCCTGGATGATGGA
CATATGAAGTTCAGACTCTTAGCAGGCTTAGCTGATGGCTTAGGCCATGCGGTCCCTAAC
TCCAGGCTTCACCAAATGTGCAGGGTCAGAGATGTTCTTGATTTCTATAATGTTCCTGTT
CAAGACAAATCTAAATTTGATGAACTCGTTGCTAGTAATTTACCTCCCAATTTGAAAATC
AGTTGGAGTTAC
>Opossum|ENSMODG00000022960|ENSMODT00000029335
---------------------------------------------------------TCA
CCATCATTGTGTTTTATTTTTTTCTTTAGA---------AAGAAGCAGGAAGAGATAATG
GTGCCTGAGAATGCAGTAGAGATGAAAGATGAACCTATTCTGGAATGTCCACCACCACGA
AGTCGAAAATACATTCCTCCTGAGGATCTCCAGAGTCGTTTAGAGTCTCATGTCAGGGAA
GTTTTT------GGTACATCCCTCAACAATGATTGGCAAGAAACCAGCCTGGAAAAGAGT
CAACTAAAGTTTTTTCTCTTAGCACAACTAGCTGAAGAGTTTGGCCATGTGGTACCCAAC
TCTAGGCTTCATCAAATGCGCAGTGTTAAGGATGTTGCTCATTTCTATAGCATCCCTGTG
CAGGATGGAACAAAATTTGATGAAATTAGCGCTAGGCAATTGCCTTCCAACTTGAAAATC
AGCTGGGATTAC
>Orangutan|ENSPPYG00000019451|ENSPPYT00000022685
ATGGCGGCGCGATCTGTGTCGGGCATTACCAGAAGAGTCTTCATGTGGACAGTCTCAGGG
ACACCACGTAGAGAATTTTGGTCTCGATTC---------AGAAAAGAGAAAGAGCCGGTG
GTTGTTGAGACAGTAGAAGAG---AAAAAGGAACCTATCCTAGCGTGTCCACCCTTACGA
AGCCGAGCATACACACCACCTGAAGATCTCCAGAGTCGTTTGGAATCTTACGTTAAAGAA
TTTTTT------GGTTCATCTCTTCCTAGTAATTGGCAAGACATCTCCCTAGAAGATAGT
CGTCTAAAGTTCAATCTTTTGGCTCATTTAGCTGATGACTTGGGTCATGTAGTCCCTAAC
TCCAGACTCCACCAGATGTGCAGGGTTAGAGATGTTCTTGATTTCTATAATGTCCCTATT
CAAGATAGATCTAAATTTGATGAACTCAGTGCCAGTAATCTGCCCCCCAATTTGAAAATC
ACTTGGAGTTAC
>Platypus|ENSOANG00000004770|ENSOANT00000007547
ATGGCGGCGGGCGGTCTGTTCGGCGGCCTTTTGAGGCGGTCGGTCCCCGTGGTCCTTGGC
CGGTCCCGGAGGGCTTTGTGGGGGCTGTCC---------AGAAAAGAAAGAGAGCCGCCT
GTGATGGAAGCAGCAGAAGAGGTAAAGGAAGAGCCCACCCTGGCATGCCCCCCGCCTCCG
AGCCGCAAATACCTCCCGCCCGAGGATCTCGAGAGTCGTCTTGAGTCTCTTGTTAAGGAA
GTCTTT------GGGGCATCCCTTCCCGCAGACTGGCGAAAAGCCACACTGGAAAAGAGT
CAACTGAAGTTTCATCTGCTAGCCCAGCTAGCTGAAGAATTGGGCCACGTGGTGCCCAAC
TCCAGGCTTCACCAGATGAACAGCGCCCAGGACGTTCTCGCTTTTTATAGCATTCCTGTC
CAGGACCAATCGAAGTTTGATGAGCTTTGTTCCAGTGAGCTCCCTGCCAACCTGAAAATC
ACTTGGGAATAC
>Rabbit|ENSOCUG00000006340|ENSOCUT00000006337
ATGGCGGGTCTGGCAGTGTGCGGTGTTGGTAGAAGAGGCTTTGCGTGGATGGTCGCAAGA
GTGACGCGCAGAGAGTTTTGGTCTCGGTCCAGACTACCCAGAAAAGAGGAAGAGCTGGTG
GAGGCTGAGACAGTAGAAGAGGTGAAGAAAGAACCTCTCTTGGTGTGTCCGCCCATACGA
AGCCGAACGTACGTGCCACCTGAAAATCTCCAGAGTCTTTTGGAATCTCGTGTTAAAGAA
GTTTTT------GGTACGGCTCTTCCCAGCAATTGGCAGGACATCCATCTGGAAGATGGT
CATCTGAAGTTCATTCTCTTGGGGCGCTTAGCTGATGACTTGGGCCATGCAGTGCCTAAC
TCCAGGCTTCACCAGATGTGCAGAATCAGAGATGTTCTAGAGTTCTATAATGTTCCTGTT
CAAGATAGATCGAAATTTGATGAATTTAATACCAGTAATCTACCTCCTAATTTGAAAATC
ACTTGGAATTAC
>Rat|ENSRNOG00000007328|ENSRNOT00000009678
ATGGCGGCGCTGTGTGTGTGTCGGTTTGCAAGAAGAGGCTGGCTGTGGAAGCCTCCCTTG
GCTACACGTAGAGAATTCTGGTCTAGATCC---------AGGAAGGAGAAGGAGCTGGTG
GTGGCCGAGACAGTGGAAGAAGTGAAAAAAGCACCTGCTTTGGTGTGTCCACCCTTACGA
AGCCGAGCATACACACCACCCAGTGATCTCCAGAGTCGCTTGGAATCTCATATTAAAGAA
GTTCTT------GGTTCATCTCTTCCTAATAATTGGCAAGATATCTCCCTGGATGATGGA
CATGTGAAGTTCAGACTCCTAGCAAATTTAGCTGATGACTTAGGCCATGCAGTACCTAAC
TCCAGGCTTCACCAAATGTGCAGGGTCAGAGATGTTCTTGATTTCTATAATGTTCCTGTT
CAAGACAGATCTAAATTTGATGAACTCATTGCTAGTAATTTACCTCCCAATTTGAAAATC
AGTTGGAATTAC
>Macaque|ENSMMUG00000023794|ENSMMUT00000033482
ATGGCGGCGCGATATCTGTCCGGTATTACCAGGCGAGTCTCCCTGTGGACAGTCTCAGGG
ACACCACGTAGAGAATTTTGGTCTCGATTC---------AGAAAAGAGAAAGAGCCAGTG
GTTGCTGAGACAGTAGAAGAG---AAAAAGGAACCTATCCTAGTGTGTCCACCCTTACGA
AGCCAAGCATACACACCACCTGAAGATCTCCAGAGTCGTTTGGAATCTTACGTTAAAGAA
GTTTTT------GGTTCATCTCTTCCTAGTAATTGGCAAGACATCTCCCTGGAAGATAGT
CGTCTAAAGTTCAATCTTTTGGCACATTTAGCTGATGACTTGGGTCATGTAGTCCCTAAC
TCCAGACTCCACCAGATGTGCAGGGTTAGAGATGTTCTTGATTTCTATAATGTCCCTATT
CAAGATAGATCTAAATTTGATGAACTCAGTGCCAGTAATCTGCCTCCAAATTTGAAAATC
ACTTGGAGTTAC
>Marmoset|ENSCJAG00000016300|ENSCJAT00000031698
ATGGCCGCGCGATATGTGTCTGGCATTGCCGGAAGAGTCTTCCTGTGGAAAGTCTCAGGG
GCACCACGTAGAGAATTTTGGTCTCGATCC---------AGAAAAGAGATAGAGCCAGTG
GTTGCTGAGACTGTAGAAGAGGCGAAAAAGGAATCTATCCTAGTGTGTCCACCCTTACGA
AGCCGAGCATACACACCACCTGAAGATCTCCAGAGTCGTTTGGAATCTTATGTTAAAAAA
GTTTTT------GGTTCATCTCTTCCTTGTAATTGGCAAGACGTCTCCCTGGAAGATGGC
CGTCTAAAGTTCAGTCTCTTGGTGCATTTAGCTGATGACTTGGGTCATGTAGTCCCTAAT
TCTAGACTCCACCAGATGTGCAGGGTTAGAGATGTTCTTGAATTCTATAACATTCCTGTT
CAAGATAGATCTAAATTTGATGAACTCAGTGCCAGTAATCTGCCCCCCAATTTGAAAATC
ACTTGGAGCTAC
>Microbat|ENSMLUG00000006011|ENSMLUT00000006009
ATGGCAGCTGTCTCAGTGCCCGGAGTTTGGAAAAAAGGCCTCACGTGGATCATCGCAGGG
GTCCCACGTCGAGAATTTTGGTCTCGATTC---------AGAGAACAGAAAAAGCCAGTG
GTGGCTGAGGCGGTAGAGGAGGTGAAGACAGAACCCGTCCTGGCGTGCCCGCCCTTACGC
AGCCGAACGTACGTACCTCCTGAAGATCTCCAGAGCCGTTTGCAATCGAGCGTCCAAGAC
ATTTTT------GGCTCATCTGCTCCTAGCAATTGGCAGGACATCTCCCTGGAAGACGGG
CGCCTGAAGTTCAGTTTCTTGGCACGTTTAGCTGACGACTTGGGCCACGCAGTGCCTAAC
TCCAGGCTCCATGAGATGTGCAGGGTGAGGGATGTTCTCGAGTTCTATAACGTGCCTGTT
AAGGATGGATCTAAATTTGATGACCTTGTGGCCAGCAATCTGCCTCCCAATATAAAAATC
ACGTGGGGCTAC
>Human|ENSG00000136897|ENST00000374865
ATGGCGGCGCGATCTGTGTCGGGCATTACCAGAAGAGTCTTCATGTGGACAGTCTCAGGG
ACACCATGTAGAGAATTTTGGTCTCGATTC---------AGAAAAGAGAAAGAGCCAGTG
GTTGTTGAGACAGTAGAAGAG---AAAAAGGAACCTATCCTAGTGTGTCCACCTTTACGA
AGCCGAGCATACACACCACCTGAAGATCTCCAGAGTCGTTTGGAATCTTACGTTAAAGAA
GTTTTT------GGTTCATCTCTTCCTAGTAATTGGCAAGACATCTCCCTGGAAGATAGT
CGTCTAAAGTTCAATCTTCTGGCTCATTTAGCTGATGACTTGGGTCATGTAGTCCCTAAC
TCCAGACTCCACCAGATGTGCAGGGTTAGAGATGTTCTTGATTTCTATAATGTCCCTATT
CAAGATAGATCTAAATTTGATGAACTCAGTGCCAGTAATCTGCCCCCCAATTTGAAAATC
ACTTGGAGTTAC
>Chimp|ENSPTRG00000021199|ENSPTRT00000039204
ATGGCGGCGCGATCTGTGTCGGGCATTACCAGAAGAGTCTTCATGTGGACAGTCTCAGGG
ACACCACGTAGGGAATTTTGGTCTCGATTC---------AGAAAAGAGAAAGAGCCAGTG
GTTGTTGAGACAGTAGAAGAG---AAAAAGGAACCTATCCTAGTGTGTCCACCTTTACGA
AGCCGAGCATACACACCACCTGAAGATCTCCAGAGTCGTTTGGAATCTTACGTTAAAGAA
GTTTTT------GGTTCATCTCTTCCTAGTAATTGGCAAGACATCTCCCTGGAAGATAGT
CGTCTAAAGTTCAATCTTTTGGCTCATTTAGCTGATGACTTGGGTCATGTAGTCCCTAAC
TCCAGACTCCACCAGATGTGCAGGGTTAGAGATGTTCTTGATTTCTATAATGTCTCTATT
CAAGATAGATCTAAATTTGATGAACTCAGTGCCAGTAATTTGCCCCCCAATTTGAAAATC
ACTTGGAATTAC
>Cow|ENSBTAG00000008962|ENSBTAT00000011798
ATGGCGGCGCTCTGGGTGGCCGGCGTTGGCAGAAAAAGCCTCACAGTGGTAGCTTCAGGG
GCGCCACGCAGAGAATTTTGGTCTCGACTC---------AGAAAAGAGAAACAGCCAGTG
GTAGCTGAGACAGTAGAAGAGGTGAAGAAAGAACCTATCTTGGTGTGTCCACCCTTACGA
AGCCAAGCATACATACCACCTAAAGATCTCCAGAGTCGTTTGGAATCTCATGTCAAAGAA
GTTTTT------GGTTCATCTGTTCCTACCAGTTGGCAGGAGATCTCGCTGGAAGATGTT
CATATGAAGTTCAGCTTCTTAGCACGTTTAGCTGATGACTTGGGCCATGCAGTGCCTAAC
TCCAGGCTTCACCAGATGTGCAGGGTTAGAGATGTTCTTGATTTCTATACTGTGCCTGTT
CAGGATAGATCTAAATTTGATGAACTTATTGCCAGTAATCTGCCTCCCAATTTAAAAATC
ACCTGGGGTTAC
>Dog|ENSCAFG00000032597|ENSCAFT00000044806
ATGGCGGCGCTGTCAGCGTCTGGCGTTACCAGAAGAGGCCTCGCGTGGGTCGTCTTAGGG
GCACCGCGGAGAGAATTTTGGTCTCGATTC---------AGAAAAGAGAAGAAGCCATTG
GTGCCTGAGACAGTAGAAGAGGTGAAGGAAAAACCTATTTTGGTGTGTCCACCCTTACGA
AGCCGAACATACATACCACCTGAAGATCTCCAGAGTCGTGTGGAATCTTGTGTCAGAGAA
ATTTTT------GGCTCATCTGTTCCTAGCAGTTGGCAGGACGTGCCCCTGGAAGATGGT
CATCTGAAATTCGGGTTGTTGTCACGTTTAGCTGATGACTTGGGCCATGCAGTGCCCAAC
TCCAGGCTTCACCAGATGTGCAGGGTCAGAGATGTTCTTGATTTCTATAATGTGCCTATT
CATGATAGATCTAAATTTGATGAACTGATTGCCAGTAATCTGCCTCCCAATTTAAAAATC
ACTTGGGGTTAT
>Elephant|ENSLAFG00000031753|ENSLAFT00000033380
ATGGCGGCTTTACCCGTGTTCTGCGTTACCAGACGAGGACTCACGTGGATAGCTTCAGGG
GCGCCACGCCGAGAGTTTTGGTCTCGATTC---------AGGAAAGAGAAAGAGCCAGTG
GTGGCTGAGGCAGTAGAAGAGGTGAAGAAAGACCCTATCTTGGTGTGTCCACCCTTACGA
AGCCGAACATACGTACCACCTGATGATCTCCAGAGTCGTCTGGAATCTCGCGTCAAAGAA
GTTTTT------GGTCCATCTGTTCCTAGGAGTTGGCAGGACATCTCCCTGGAAGATGGT
CATCTGAAGTTTAGTCTCTTGGCACATCTAGCTGATGAATTGGGTCATGCAGTGCCTAGC
TCAAGGCTTCATCAGATGTGCAGAGTCAGAGATGTTCTTGATTTCTACAGTGTTCCTGTT
CAGGACAGATCGAAATTTGATGAACTTATGGCCAATAATCTGCCTCCCAATTTGAAAATC
ACTTGGGGTTAC
>Bowhead|bmy_12955T0
ATGGCGGCGCTCCGGGTGTCCGGCGTTGCCAGA---AGCTTCACGTGGATAGTCGCAGGG
GCGCCACGCAGAGAATTTTGGTCTCGATTC---------AGAAAAGAGAAACAGCCAGTG
GTGGCTGAGACAGTAGAAGAGGTGAAGAAAGAACCTATTCTGGTGTGTCCACCCTTACGA
AGCCGAACTTACATACCACCTGAAGATCTCCAGAGTCGTTTGGAATCTCATGTCAAGGAA
GTTTTT------GGTTCATCTGTTCCTAACAATTGGCAGGACATCTCCCTGGAAGATGTT
CATCTGAAGTTCAGCTTCTTGGCACTTTTAGCTGATGACTTGGGCCATGCAGTGCCTAAC
TCCAGGCTTCACCAGATGTGCAGGGTCAGAGATGTTCTTGATTTCTATAATGTGCCTGTT
CAGGATAGATCTAAATTTGATGAACTTATTGCCAGTAATCTGCCTCCCAATTTAAAAATC
ACTTGGGGTTAC
>Minke|BACU020198
------------------------------------------------------------
------------------------------------------AAAGAGAAACAGCCAATG
GTGGCTGAGACAGTAGAAGAGGTGAAGAAAGAACCTATTCTGGTGTGTCCACCCTTACGA
AGCCGAACTTACATACCACCTGAAGATCTCCAGAGTCGTTTGGAATCTCATGTCAAAGAA
GTTTTT------GGTTCATCTGTTCCTAACAATTGGCAGGACATCTCCCTGGAAGATGTT
CATCTGAAGTTCAGCTTCTTGGCACTTTTAGCTGATGACTTGGGCCATGCAGTGCCTAAC
TCCAGGCTTCACCAGATGTGCAGGGTCAGAGATGTTCTTGATTTCTATAATGTGCCTGTT
CAGGATAGATCTAAATTTGATGAACTTATTGCCAGTAATCTGCCTCCCAATTTAAAAATC
ACTTGGGGTTAC
