# Supplementary material for: Insights into the Evolution of Longevity from the Bowhead Whale Genome
Source: Cell Rep. 2015 Jan 6;10(1):112–22. doi: 10.1016/j.celrep.2014.12.008 (PMC4536333; doi:10.1016/j.celrep.2014.12.008)
Supplement: Supplemental Folder 2. Species Used in the Analysis of Selective Pressure Variation, Single-Gene Orthologous Families Tested, Likelihood Ratio Tests, MAKER Parameters, and Full Assembly and Read Usage Data, Related to Experimental Procedures [file mmc3.zip › Tested SGOs/reciprocal_group_3243.2.fas]

>Gibbon|ENSNLEG00000005530|ENSNLET00000007048
ATGTGGACTTTTCTGGGCATTGCCACTTTCACCTATTTTTATAAGAAGTTCGGGGACTTC
ATCACTTTGGCCAACAGGGAGGTCCTGTTGTGCGTGCTGGTGTTCCTCTCGCTGGGCCTG
GTGCTCTCCTACCGCTGTCGCCACCGAAAC------GGAGGTCTCCTCGGGCGCCAGCAG
AGCGGCTCCCAGTTCGCCCTCTTCTCGGATATTCTCTCAGGCCTGCCTTTCATTGGCTTC
TTCTGGGCCAAGTCCCCCCCTGAATCAGAAAATAAGGAGCAGCTCGAGGCCAGGAGG---
---CGCAGAAAAGGAACCAATATTTCAGAAACAAGCTTAATAGGAGCAGCTGCCTGTACA
TCAACATCTTCTCAGAATGACCCGGAAGTTATCATCGTGGGAGCTGGCGTGCTTGGCTCT
GCTTTGGCAGCCGTGCTTTCCAGAGATGGAAGAAAGGTGGCAGTCATCGAGAGAGACTTA
AAAGAGCCTGACAGAATAGTTGGAGAATTCCTGCAGCCGGGTGGTTATCATGTTCTCAAA
GACCTTGGTCTTGGAGATACAGTGGAAGGTCTTGATGCCCAGGTTGTAAATGGTTACATG
ATTCATGATCAGGAAGCCAAATCAGAGGTTCAGATTCCTTACCCCCTGTCAGAAAACAAT
CAAGTGCAGAGTGGAAGAGCTTTCCATCACGGAAGATTCATCATGAGTCTCCGGAAAGCA
GCTATGGCAGAGCCC---------------------------------------------
------AATGCAAAG---------------TTTATTGAAGGTGTTGTGTTACAGTTATTA
GAGGAAGATGATATTGTGATGGGAGTTCAGTACAAGGAT---------------AAAGAG
ACTGGAGATATCAAGGAACTCCATGCTCCATTGACTGTTGTTGCAGATGGGCTTTTCTCC
AAGTTCAGGAAAAGCCTGGTCTCCAATAAAGTTTCTGTATCATCTCATTTTGTTGGCTTT
CTTATGAAGAATGCACCACAGTTTAAAGCAAATCATGCTGAACTTATTTTAGCTAACCCG
AGTCCAGTTCTCATCTACCAGATTTCATCCAGTGAAACTCGAGTACTTGTTGATGTTAGA
GGAGAAATGCCAAGGAATTTAAGAGAATACATGGTTGAAAAAATTTACCCACAAATACCT
GATCACCTGAAAGAACCATTCTTAGAAGCCACTGACAATTCTCGTCTGAGGTCCATGCCA
GCAAGCTTCCTTCCTCCTTCATCAGTGAAGAAACGAGGTGTTCTTCTTTTGGGAGATGCA
TATAATATGAGGCATCCACTTACTGGTGGAGGAATGACTGTTGCTTTTAAAGATATAAAA
CTATGGAGAAAACTGCTAAAGGGTATCCCTGACCTTTATGATGATGCCGCTATTTTCGAG
GCCAAAAAATCATTTTACTGGGCAAGAAAAACATCTCATTCCTTTGTCGTGAATATCCTT
GCTCAGGCTCTTTATGAATTATTTTCTGCCACAGATGATTCCCTGCATCAACTAAGAAAA
GCCTGTTTTCTTTATTTCAAACTTGGTGGCGAATGTGTTGCGGGTCCTGTTGGGCTGCTT
TCTGTATTGTCTCCTAACCCTCTAGTTTTAATTGGACACTTCTTTGCTGTTGCAATCTAT
GCCGTGTATTTTTGCTTTAAGTCGGAACCTTGGATTACAAAACCTCGAGCCCTTCTCAGT
AGTGGTGCTGTATTGTACAAAGCGTGTTCTGTAATATTTCCTCTAATTTACTCAGAAATG
AAGTATATGGTTCAT------
>Gorilla|ENSGGOG00000007317|ENSGGOT00000007353
ATGTGGACTTTTCTGGGCATTGCCACTTTCACCTATTTTTATAAGAAGTTCGGGGACTTC
ATCACTTTGGCCAACAGGGAGGTCCTGTTGTGCGTGCTGGTGTTCCTCTCGCTGGGCCTG
GTGCTCTCCTACCGCTGTCGCCACCGAAAC------GGGGGTCTCCTCGGGCGCCAGCAG
AGCGGCTCCCAGTTCGCCCTCTTCTCGGATATTCTCTCAGGCCTGCCTTTCATTGGCTTC
TTCTGGGCCAAGTCCCCCCCTGAATCAGAAAATAAGGAGCAGCTTGAGGCCAGGAGG---
---CGCAGAAAAGGAACCAATATTTCAGAAACAAGCTTAATAGGAGCAGCTGCCTGTACA
TCAACATCTTCTCAGAATGACCCAGAAGTTATCATCGTGGGAGCTGGCGTGCTTGGCTCT
GCTTTGGCAGCCGTGCTTTCCAGAGATGGAAGAAAGGTGACAGTTATTGAGAGAGACTTA
AAAGAGCCTGACAGAATAGTTGGAGAATTCCTGCAGCCAGGTGGTTATCATGTTCTCAAA
GACCTTGGTCTTGGAGATACAGTGGAAGGTCTTGATGCCCAGGTTGTAAATGGTTACATG
ATTCATGATCAGGAAAGCAAATCAGAGGTTCAGATTCCTTACCCCCTGTCAGAAAACAAT
CAAGTGCAGAGTGGAAGAGCTTTCCATCACGGAAGATTCATCATGAGTCTCCGGAAAGCA
GCTATGGCAGAGCCC---------------------------------------------
------AATGCAAAG---------------TTTATTGAAGGTGTTGTGTTACAGTTATTA
GAGGAAGATGATGTTGTGATGGGAGTTCAGTACAAGGAT---------------AAAGAG
ACTGGAGATATCAAGGAACTCCATGCTCCACTGACTGTTGTTGCAGATGGGCTTTTCTCC
AAGTTCAGGAAAAGCCTGGTCTCCAATAAAGTTTCTGTATCATCTCATTTTGTTGGCTTT
CTTATGAAGAATGCACCACAGTTTAAAGCAAATCATGCTGAACTTATTTTAGCTAACCCG
AGTCCAGTTCTCATCTACCAGATTTCATCCAGTGAAACTCGAGTACTTGTTGACGTTAGA
GGAGAAATGCCAAGGAATTTAAGAGAATACATGGTTGAAAAAATTTACCCACAAATACCT
GATCACCTGAAAGAACCATTCTTAGAAGCCACTGACAATTCTCATCTGAGGTCCATGCCA
GCAAGCTTCCTTCCTCCTTCATCAGTGAAGAAACGAGGTGTTCTTCTTTTGGGAGACGCA
TATAATATGAGGCATCCACTTACTGGTGGAGGAATGACTGTTGCTTTTAAAGATATAAAA
CTATGGAGAAAACTGCTAAAGGGTATCCCTGACCTTTATGATGATGCAGCTATTTTCGAG
GCCAAAAAATCATTTTACTGGGCAAGAAAAACATCTCATTCCTTTGTCGTGAATATCCTT
GCTCAGGCTCTTTATGAATTATTTTCTGCCACAGATGATTCCCTGCATCAACTAAGAAAA
GCCTGTTTTCTTTATTTCAAACTTGGTGGCGAATGTGTTGCGGGTCCTGTTGGGCTGCTT
TCTGTATTGTCTCCTAACCCTCTAGTTTTAATTGGACACTTCTTTGCTGTTGCAATCTAT
GCCGTGTATTTTTGCTTTAAGTCAGAACCTTGGATTACAAAACCTCGAGCCCTTCTCAGT
AGTGGTGCTGTATTGTACAAAGCGTGTTCTGTAATATTTCCTCTAATTTACTCAGAAATG
AAGTATATGGTTCAT------
>Guinea_Pig|ENSCPOG00000007368|ENSCPOT00000007440
ATGTGGACTTTTCTGGGTATTGCCACTTTCACCTACTTTTATAAGAAGTGCGGGGACTTC
GTGACCCTGGCCGTCAGAGAGCTCCTGCTCTGCGTGGTAGTGTTCCTGTCGCTGGGCCTG
GTGCTGTCCTACCGGAGTCGCTACCGCAGC------GGGGGCCTCTTCGGCCGCCCCCAA
AGCGGCTCCCAGGCCGCCCTCTTCTCA---------------------GTCATCGGCTTC
TTCTGGGCCAAGTCACCTCTTGGGCCAGGAAAGAAGCAGCAGCTGGAGGCCAGGAGG---
---CACAGAAAAGGAATCCATATTTCCGAAACAACCTTAGTAGAAGCAGCTACCTCTACA
TCAGCACCTTCCCTGAATGATCCAGAAATTATCATCGTGGGATCCGGTGTACTTGGCTCT
GCTCTGGCAGCAGTGCTTTCCAGAGATGGAAGAAAGGTGACAGTAATTGAGAGAGATTTA
AAAGAGCCTCACAGAATAGTTGGAGAATTTATGCAGCCCGGAGGTTGCTGTGTTCTTAAA
GACCTGGGTCTTGGAGATGCCCTAGAAGGTATTGATGCCCAGTGTTTGAATGGCTACGTA
CTTCACGATCGAGAAAGCAAGTCAGAGGTTCACATTACTTACCCGCTGTCTGAAAACAGT
CAGGTGCAGGGTGGGAGAGCTTTTCATCATGGAAAATTCGTCATGAATCTTCGGAAAGCA
GCTATGGCAGAGCCC---------------------------------------------
------AATGCACAG---------------TTCGTTGAAGGTGTCGTACTGCAGTTACTG
GAGGAGGAAGATGCTGTGATCGGAGTTAAATACAAAGAT---------------AAAAAG
ACTGGAGATATCAAGGAACTCCATGCTCCATTGACTGTTGTAGCAGACGGGATTTTCTCC
AAGTTCAGGAAAAACTTGATCTCCACTGAAGCTTCAGTTTCATCTCACTTTGTTGGCTTC
CTCATGAAGAATGCACCACAGTTTAAACCCAATTATGCTGAACTCCTTTTACTTAATCCA
AGCCCAGTTCTCATCTACCAGATTTCACCCAGTGAAACTCGAGTACTTGTTGACATTCGT
GGAGAAAAGCCAAGGAATTTAAGAGAATACATGGCTGAACAAATTTACCCACAGGTACCT
GAGCACCTGAAGGAGCCGTTCCTAGAAGCCTCTCAGAATTCCCCTCTGAAGTCAATGCCA
GCGAGCTTCCTTCCTTCCTCCCCAGTGAACAGACGAGGCGTTGTCCTTCTGGGGGACGCG
TACAACGTGAGGCACCCTCTCACTGGCGGGGGCATGACTGTGGCTCTGAAAGACATAAAG
TTGTGGAGACACCTGCTGAAGGGCATCCCTGACCTTTATGATGATGCGGCTGTCTTGCAG
GCTAAAAAATCATTCTATTGGTCCAGAAAAAGTTCTCATTCTTTCGTTGTGAATGTCCTT
GCCCAGGCTCTTTATGAGTTATTTTCTGCTAGGGATGATTCCTTACATCGGCTAAGAAAA
GCCTGTTTTCTTTATTTCAAACTCGGTGGACGGTGTGTTGCTGGTCCTGTTGGACTGCTT
TCCGTATTGTCTCCAAACCCTCTCGTCTTAATTGGACACTTCTTTGCTGTCGCAGTCTAT
GCCATGTATTTTTGCTTTAAATCGGAACCTTGGATTACAAAACCCCGAGCCCTTTTCAGT
AGTGTCGCTGTAATTTACAAAGCGTGCTCAGTCATATTCCCTCTCATTTACTCAGAAGTG
AAATACATGGTTCAT------
>Horse|ENSECAG00000013998|ENSECAT00000014945
ATGTGGACTTTTCTAGGCATTGCCACTTTCACCTACTTCTACAAGAAATGCGGAGACTTC
GTCACGTTGGCCAACAAGGAGCTGCTACTGTGCGTCCTGGTGTTCCTGTCGCTGGGCCTG
GTGCTCTCCTATCGCTGTCGCTACCGCCCC------GGGGCCCTGCTCGCGCGCCAGCAG
AGCGGCTCCCAGTTCGCGCTCCTCTCCGACATCCTGTCGGCGCTGCCTCTCATTGGCTTC
TTCTGGTCCAAGTCCCCCCCGGGGTCGGAGGATAAAGAGCAGCTTGGGTCTAGGAGG---
---CACAAAAAAGGAACCAATATTTCAGAAACAACCTTAATAGGAGCAGCTACCTCTTCA
TTGATACCTTCTCAGAATGATCCAGAAGTTATCATCGTGGGATCTGGCGTACTTGGCTCT
GCTTTGGCAGCAGTGCTTTCCAGAGATGGAAGAAAAGTGACAGTAATTGAGAGAGACTTA
AAAGAGCCTGACAGGATAGTTGGAGAACTTCTGCAGCCAGGTGGTTATCATGTCCTTAAA
GACCTTGGTCTTGAAGACGCAGTGGAAGGTATTGATGCCCAGTTTGTAAATGGCTACATG
ATTCATGATCAGGACAGCAAATCACACGTTCACATTCCTTACCCTGTCTCAGAAAACAGT
CAAGTGCAGAGTGGAAGAGCTTTCCATCATGGCAGATTCATCATGAGTCTCCGGAAAGCA
GCCATGGCAGAGCCC---------------------------------------------
------AATACAAAG---------------TTCATTGAGGGCATTGTGCTACAGTTATTA
GAAGAAGATGATGCTGTGGTGGGAGTTCAGTACAAGGAT---------------AAAGAA
ACCGGAGACATCAAGGAACTCCATGCTCCATTGACTGTTGTTGCAGATGGAATTTTTTCC
AGGTTCAGGAAAAACCTGATCTCCAGTAAAGTTTCTGTTACATCTCATTTTGTTGGCTTT
CTAATGAAGGATGTACCACAGTTTAAAGCAAATCATGCTGAACTTATTTTAAGTGATCAG
AGTCCAATTCTCATCTACCAGATTTCATCTAATGAAACTCGAGCACTTGTTGATATTCGA
GGAGAAATGCCAAGGGATTTAAGAGAATACATGGCTGAAAAAATTTACCCACAATTACCT
GATCATCTGAAAGAACCATTCCTAGAAGCCATTCACAATTCTCGTTTGAGATCTATGCCA
GCAAGCTTCCTTCCTTCTTCACCAGTAAACAAACGAGGGGTTCTTCTCTTGGGAGATGCG
TATAATATAAGACACCCTCTTACTGGAGGAGGAATGACTGTTGCTTTTAAAGATGTAAAA
CTATGGAGAAAATTGCTGAAAAGTATCCCTGACCTTTATGATGATGCAGCTGTTTTCCAG
GCCAAAAAATCATTCTATTGGACAAGAAGAAGGTCTCATTCCTTTGTTGTGAATGTCCTT
GCTCAGGCTCTTTATGAATTATTTTCTGCCCCAGATGATTGCCTACATCAACTAAGAAAA
GCTTGTTTTCTTTATTTCAAACTTGGTGGAGAATTTGTTGCTGGTCCTGTTGGGCTGCTT
TCTGTACTGTCTCCGGACCCTCTGGTTTTAATTGGACACTTCTTTGGTGTTGCACTCTAT
GCCACATATTTTTGCTTTAAATCAGAACCTTGGATTACAAAACCCCGAGCCATCTTCAGG
AGTGGTGCTGTACTGTACAAAGCATGCTCTGTAATATTTCCTCTCATTTACTCAGAAATG
AAGTACTTGGTTCATTCAGCC
>Mouse|ENSMUSG00000022351|ENSMUST00000022977
ATGTGGACTTTTCTTGGCATTGCTACCTTCACCTATTTTTATAAGAAATGCGGGGAT---
GTCACCCTGGCCAACAAGGAGCTCCTGCTGTGCGTGCTGGTGTTCCTGTCGCTGGGCCTG
GTGCTCTCCTACCGCTGTCGCCATCGACAC------GGGGGCCTCCTTGGCCGCCATCAG
AGCGGCGCCCAGTTCGCTGCCTTCTCGGATATTCTCTCTGCTTTGCCTCTTATTGGCTTC
TTCTGGGCCAAGTCACCT---GAATCAGAAAAGAAAGAACAGCTGGAGTCCAAGAAG---
---TGCAGAAAAGAAATCGGTCTTTCAGAAACGACATTAACAGGAGCAGCTACCTCAGTG
TCGACCTCGTTCGTGACGGACCCGGAAGTGATCATCGTGGGATCTGGTGTGCTTGGATCT
GCCTTGGCAGCAGTTCTCTCCAGAGATGGAAGAAAGGTGACGGTCATCGAGAGAGATTTA
AAAGAGCCCGACAGGATAGTTGGGGAGCTGCTGCAGCCAGGAGGCTACCGTGTTCTCCAG
GAGCTGGGCCTTGGAGATACAGTAGAAGGTCTCAATGCCCATCATATACATGGCTACATA
GTTCATGACTATGAAAGCAGATCTGAAGTTCAAATTCCGTACCCACTGTCAGAAACCAAC
CAAGTGCAGAGTGGAATTGCTTTTCACCATGGCCGATTCATCATGAGTCTCCGGAAAGCA
GCTATGGCAGAGCCC---------------------------------------------
------AATGTAAAG---------------TTTATAGAAGGTGTTGTGCTTCAGTTACTA
GAGGAAGATGATGCTGTAATCGGCGTGCAATACAAGGAC---------------AAGGAG
ACTGGGGACACCAAGGAGCTCCACGCCCCGCTCACCGTTGTTGCGGATGGACTCTTCTCC
AAGTTCAGGAAGAGCCTCATCTCCAGTAAAGTCTCCGTTTCTTCCCACTTCGTTGGCTTC
CTTATGAAGGATGCACCACAGTTTAAACCCAATTTTGCGGAGCTTGTTCTGGTCAACCCC
AGTCCAGTTCTCATCTACCAGATTTCTTCCAGTGAAACTAGGGTACTTGTTGATATTCGG
GGAGAATTGCCAAGAAACCTAAGAGAATACATGGCTGAACAAATTTACCCACAGTTACCT
GAGCACCTGAAGGAGTCATTTCTGGAGGCCTCTCAGAATGGTCGTCTGCGGACCATGCCG
GCCAGCTTCCTTCCTCCTTCCTCAGTGAACAAACGAGGCGTCCTTATTCTGGGAGATGCG
TATAACCTGAGGCACCCTCTTACTGGTGGAGGAATGACAGTTGCTTTAAAAGATATAAAA
TTGTGGAGACAACTGTTAAAAGACATTCCTGACCTTTATGATGATGCTGCTATTTTCCAG
GCCAAAAAATCATTCTTTTGGTCAAGAAAAAGGACCCATTCCTTTGTTGTGAATGTATTG
GCTCAGGCCTTGTATGAATTATTTTCAGCTACAGATGATTCCTTGCATCAGCTCCGAAAA
GCTTGCTTTCTGTATTTTAAACTTGGTGGAGAGTGTGTGACCGGTCCTGTTGGGTTGCTT
TCAATATTGTCTCCTCACCCTCTGGTGTTGATTCGACACTTCTTTTCCGTTGCAATCTAC
GCCACGTATTTCTGCTTCAAATCAGAGCCGTGGGCTACAAAACCACGGGCCCTTTTCAGT
AGCGGTGCTGTACTGTACAAAGCGTGTTCTATCCTATTTCCACTCATCTATTCAGAAATG
AAGTATCTGGTTCAT------
>Opossum|ENSMODG00000001811|ENSMODT00000002257
ATGTGGACTTTTCTGGGCATTGCCACTTTCACCTATTTTTATAAGAAATGTGGGGATTTT
GTATCTTATGCCAACAAGGAGCTGTTCTTGTGCGTGCTGGTCTTTTTTTCTTTGGGCATG
GTGCTGTCTTACCGATACCATTATCGGAAT------GGAGGACTTCATAGGCAACAACAA
AAAAAGTCCCAATATGGGATTTTGTCTGATATTCTTTTGTCTTTGCCGTTTGTTGGATTT
TTCTGGACAAAATCGCCATCCGGGGCAGCACACAAGGAGCAACTAAAATCCAGGAAG---
---GGCAAAAAGGAAGTTGATGCTCCAGAGACAACCCTATTGGGAACAGTTTCATCA---
---GTGACTTCTGAGTATGACCCAGAAGTTATTATTGTGGGGTCAGGTGTACTTGGATCT
GCTTTGGCTGCAGTACTAGCTAGAGATGGAAGAAAGGTGACAGTAATTGAGAGAGATTTA
AAAGAGCCAGACAGGATACTTGGAGAATTGCTACAGCCAGGAGGGTTTTGTGCTCTTAAG
GATCTGGGTCTTGAAGGTGTGGTGGAAGGCCTTGATGCCCATGTTGTCAATGGTTATGTC
ATTCATAACCAGGGGTGCAGAGAGGAAGTCGAAGTGCCATTCCCTCGCTCAGCAGACAGT
CGGGTGCAGAGTGGCCGAGCATTTCATCATGGACGCTTCATCATGAATCTCCGAAGGGCA
GCTATGGCAGAACCC---------------------------------------------
------AATACAAAG---------------TACATTGAAGGAGTTGTGTTGAAACTGTTG
GAGGAGGAGGATGTTGTGGTGGGAGTTCAGTACAAAGAT---------------AAAGAA
ACTGGAGACATCAAGGAACTCCGTGCACCATTGACAGTTGTTGCAGATGGGCTTTTCTCC
AAGTTCAGGAAAAATTTGGTCTCCAATAAAGTGTCGATCACATCCCATTTTGTTGGCTTC
CTTATGAAGGATGCACCACAATTTAAAGCAAATTTTGCTGAACTCATTTTAGCAGATCCT
AGTCCAGTGCTCATCTACCAGATTTCATCCAATGAAACTCGGGTTCTTGTTGATATCCGT
GGAGAAATGCCAAGAGATTTAAGAGATTATATGATAGAGAAAGTTTATCCACAGTTGCCT
GATCACATAAGAGAACCGTTCCTAGAGGGAATTCAGAATGATCGCTTGAGGTCTATGCCT
GCAAGTTTCCTTCCTCCTTCACCAGTAAACAAACGAGGTGTTCTTCTTTTGGGAGATGCC
TATAATATACGACATCCTCTTACCGGTGGGGGAATGAGTGTTGTTTTCAATGATATAAAA
ATCTGGAGGAAGTTGCTGAAGAGCATCCCTGATCTTTATGATGAGAGAGCGCTTCTCCAG
GCCCAAAATTCATTCTATCGGTCAAGAAGAAAATCTCATTCATTTGTTGTGAATGTTCTT
GCTCAGGCTCTTTATGAATTATTTTCTGCCTCAGATGCATCTCTGCATCAGTTAAGAAGA
GCCTGTTTTTTTTACTTCAAGCTTGGTGGAAACTGTATTTCTGGTCCAGTTGGATTGCTT
TCTGTATTGTCACCTAATCCCATGACTCTCATTGGACATTTCTTTGCTGTTGCATTATAT
GCTGTTTACTTTTGTTTTAAGTCAGAACCCTGGATTACAAAACCACGAGCCTTCTTCAGT
AGTGGTGCTGTCTTTTACAAAGCTTGCTGTGTCATATTTCCTCTCATTTATTCAGAAATT
AAATACTTA---CAT------
>Orangutan|ENSPPYG00000018872|ENSPPYT00000022017
ATGTGGACTTTTCTGGGCATTGCCACTTTCACCTATTTTTATAAGAAGTTCGGGGACTTC
ATCACTTTGGCCAACAGGGAGGTCCTGTTGTGCGTGCTGGTGTTCCTCTCGCTGGGCCTG
GTGCTCTCCTACCGCTGTCGCCACCGAAAC------GGGGGTCTCCTCGGGCGCCAGCAG
AGTGGCTCCCAGTTCGCCCTCTTCTCGGATATTCTCTCAGGCCTGCCTTTCATTGGCTTC
TTCTGGGCCAAGGCCCCCCCTGAATCAGAAAATAAGGAGCAGCTCGAGGCCAGGAGG---
---CGCAGAAAAGGAACCAATATTTCAGAAACAAGCTTAATAGGAGCAGCTGCCTGTACA
TCAACATCTTCTCAGAATGACCCGGAAGTTATCATCGTGGGAGCTGGCGTGCTTGGCTCT
GCTTTGGCAGCCGTGCTTTCCAGAGATGGAAGAAAGGTGACAGTCATCGAGAGAGACTTA
AAAGAGCCTGACAGAATAGTTGGAGAATTCCTGCAGCCGGGTGGTTATCATGTTCTCAAA
GACCTTGGTCTTGGAGATACAGTGGAAGGTCTTGATGCCCAGATTGTAAATGGTTACATG
ATTCATGATCAGGAAAGCAAATCAGAGGTTCAGATTCCTTACCCCCTGTCAGAAAACAAT
CAAGTGCAGAGTGGAAGAGCTTTCCATCATGGAAGATTCATCATGAGTCTCCGGAAAGCA
GCTATGGCAGAGCCC---------------------------------------------
------AATGCAAAG---------------TTTATTGAAGGTGTTGTGTTACAGTTATTA
GAGGAAGATGATGTTGTGATGGGAGTTCAGTACAAGGAT---------------AAAGAG
---------------GAACTCCATGCTCCATTGACTGTTGTTGCAAATGGGCTTTTCTCC
AAGTTCAGGAAAAGCCTGGTCTCCAATAAAGTTTCTGTATCATCTCATTTTGTTGGCTTT
CTTATGAAGAATGCACCACAGTTTAAAGCAAATCATGCTGAACTTATTTTAGCTAACCCG
AGTCCAGTTCTCATCTACCAGATTTCATCCAGTGAAACTCGAGTACTTGTTGACGTTAGA
GGAGAAATGCCAAGGAATTTAAGAGAATACATGGTTGAAAAAATTTACCCACAAATACCT
------------------------------------------------------------
------------------------------------GGTGTTCTTCTTTTGGGAGATGCA
TATAATATGAGGCATCCACTTACTGGTGGAGGAATGACTGTTGCTTTTAAAGATATAAAA
CTATGGAGAAAACTGCTAAAGGGTATCCCTGACCTTTATGATGATGCAGCTATTTTCGAG
GCCAAAAAATCATTTTACTGGGCAAGAAAAACATCTCATTCCTTTGTCGTGAATATCCTT
GCTCAGGCTCTTTATGAATTATTTTCTGCCACAGATGATTCCCTGCATCAACTAAGAAAA
GCCTGTTTTCTTTATTTCAAACTTGGTGGTGAATGTGTTGCGGGTCCTGTTGGGCTGCTT
TCTGTATTGTCTCCTAACCCTCTAGTTTTAATCGGACACTTCTTTGCTGTTGCAATCTAT
GCCGTGTATTTTTGCTTTAAGTCAGAACCTTGGATTACAAAACCTCGAGCCCTTCTCAGT
AGTGGTGCTGTATTGTACAAAGCGTGTTCTGTAATATTTCCTCTAATTTACTCAGAAATG
AAGTATATGGTTCAT------
>Platypus|ENSOANG00000014091|ENSOANT00000022231
ATGTGGACTTTCCTGGGGATCGCCCCCTTCACCTACTTCTATAAGAAATGCGGGGACTTG
GTGGGCTACGGCAACAGAGAGGTGCTGTCGTGCGTGCCGGTGTTCCTCTCGCTGGGTCTG
CTGCTCTCTTATCGATACCGTTATCGCGAC------GGAGGCTTCCCCGGGCCCGAGCGG
CGACGGTCCCGTCTCGGGCTCGCGTCCGACGTCCTCTCGGCCTTGCCTCTCGTTGGCTTC
TTCTGGGCCGGACTGCCGTCCGGATCGGCAGGCGGAGACGAATTCCCATCCAGAAGG---
---GGCGAAAGGGGAAGAGAGGCTTCGGAGAGCGTCCCGCCCGGAGCCGCCGCCTCTACG
CCGGCGATGCCTCGGCACGATCCAGAAGTTATCATCGTCGGGTCAGGCGTGCTCGGGTCA
GCCCTAGCTGCCGTGCTCTCCAGGGACGGGAGGAAAGTGACCGTCATCGAAAGGGACCTA
AAGGAGCCCGACAGGATAGTCGGAGAACTGCTGCAGCCCGGAGGTTATCGGGCCCTTAAA
GATTTGGGCCTCGAAGATACGGTGGAAGGCCTCGACGCTCACGTTGTAAATGGCTACATA
ATCCACGATGGAGGAAGCAATTCAGAGGTTGAGATCCCCTACCCGCTATCCCCAGACAGC
CAGGTGCAGAGCGGCCGAGCTTTTCATCACGGCCGTTTCATCATGGGGCTCCGAAAGGCG
GCCATGGCGGAACCC---------------------------------------------
------AACACCAAG---------------TTCATCGAGGGGGTTGTGTTACAGCTGCTA
GAAGAAGATGACACTGTGATAGGGGTTCAGTACCGGGAT---------------AAAGAA
ACCGGAGACATCCAGGAACTCCACGCGCCTCTCACAGTCGTCGCAGATGGACTCTTCTCG
AAATTCAGGAAAAATCTGGTCTCCAACCAAGTTTTTGTCGCTTCCCATTTTGTAGGCTGC
ATTATGAAGGATGCACCGCAGTTTAAAGCCAATCACGCCGAACTCATCTTAGCTAACCCC
AGCCCAGTCCTCATCTATCAGATTTCGTCCAGTGAAACCCGAGTACTTGTCGACATTCGA
GGGGAAATGCCAAGAAACTTAAGAGACTACATGGTGGAAAGGATATATCCGCAATTACCT
GATCATATAAAAGAACCATTTCTCATATCGGTTCAGAACGATCGCTTGAGGTCCATGCCG
GCAAGCTTCCTCCCTCCTTCACCGGTGAACAAGCGAGGAGTTCTTCTTTTGGGAGACGCG
TACAATATGAGACATCCTCTGACCGGAGGAGGGATGAGTGTTGTTTTGAATGATATAAAG
ATCTGGAGAGGGCTACTGAAAGGAATTCCAGATCTCTACGAGGACGCTGCGATTCTCCAG
GCCAAAAAAACCTTTTACTGGACAAGAAAAAAATCTCATTCATTTGTAGTGAATGTTCTC
GCTCAGGCCCTTTACGAGCTGTTCGCTGCCACAGACGATTCCCTGCATCAGCTGCGGAAG
GCGTGCTTCCTTTACTTCAAGCTCGGAGGACAGTGTGTGGCCGGTCCGGTCGGGTTACTC
TCCGTACTGACTCCTAACCCGTTGGCTCTGGTCGGACACTTCTTTGCCGTTTCACTGTAC
GCCGTTTACTTCTGTTTTAAGTCAGAACCCTGGATCACCAAACCAAGAGCCTTTTTCAGT
AGCGGTGCTATCCTTTACCGGGCTTGTGGTGTCTTATTTCCTCTTATTTACTCTGAAATG
AAGTACCTGATTCAT------
>Rabbit|ENSOCUG00000015771|ENSOCUT00000015771
ATGTGGACTTTTCTCGGCATTGCCACCTTCACCTATTTTTATAAGAAATGCGGGGACTTT
GTCACTTTGGCCAACAAGGAGCTCCTCTTGTGCGTGCTGGTGTTCCTGTCGCTGGGCCTG
GTGCTCTCCTACCGCTGCCGCCACCGCAGC------GGGGGCCTCGTTGGGCGCCGGCAG
AGCAGCTCCCAGTTCGCGGTCTTCTCGAATATTCTCTCCGCTTTGCCTCTTATTGGCTTC
TTCTGGGCCAAGTCTCCTCCTGGCTCAGAGAAGAAAGAGCAGCTGGAGTCCAGGAGG---
---CACAGAAAAGGAACCAGTATTTCCGAAACAACCTTAATAGGAGCAGCTACCTCTACA
TCCACATCTTGTCAAAATGATCCAGAAGTTATTATCGTGGGATCTGGTATACTTGGCTCT
GCATTGGCAGCAGTGCTTTCCAGAGATGGAAGAAAGGTGACAGTAATTGAGAGAGATTTA
AAAGAGCCTGACAGAATAGTTGGAGAATTTCTGCAGCCAGGTGGTTATCATGTTCTCAAA
GACCTTGGTCTTGGAGATACAGTGGAGGGTCTTGATGCACAGGTTGTACATGGCTACATA
GTTCATGATCAGGAAAGCAAATCGGAGGTTCAGATTCCTTACCCTCTGTCAGAAAATAGT
CAAGTGCAGAGTGGAAGAGCTTTCCATCATGGAAGATTTATCATGAGTCTCCGGAAAGCA
GCTATGGCAGAGCCC---------------------------------------------
------AACACAAAA---------------TTTATTGAAGGCATTGTGCTACAGTTATTA
GAGGAAGATGACGTTGTGATGGGTGTTCAGTACAAGGAT---------------AAAGAG
ACTGGAGATATCAAGGAACTCCATGCTCCATTGACAGTTGTTGCAGATGGGCTTTTCTCC
AAGTTCAGGAAAAACTTGGTCTCCAATAAAGTTTCTGTTTCATCTCATTTTGTTGGCTTT
CTTATGAAGAATGCACCACAGTTTAAAGCAAATCACGCAGAACTTATTTTAGTTAATCCG
AGTCCAGTTCTCATCTACCAGATTTCATCTACAGAAACTAGAGTGCTTGTTGACATTAGA
GGAGAAATGCCAAGGAACTTAAGAGAATACATGACTGAAAAAGTTTACCCACAAATACCT
GACCACCTGAAAGAATCATTCCTGGAAGCCATTCAGAATTCTCGTTTGAGGTCTATGCCA
GCAAGCTTCCTTCCTCCTTCACCAGTAAACAAACGAGGTGTGCTTATTTTGGGAGATGCA
TATAACATGAGGCATCCTCTTACGGGCGGAGGAATGACTGTTGCTTTTAAAGATATAAAA
ATATGGAGAAAACTGCTCAAGGGTATCCCTGACCTTTATGATGATGCAGCTGTCTTCCAG
GCCAAAAAGTCATTTTATTGGACAAGAAAAAGGTCTCATTCCTTTGTTGTGAATGTCCTT
GCTCAGGCACTTTATGAATTATTTTCTGCCACAGATGATTCCCTTCATCAGCTAAGAAAA
GCCTGTTTTCTTTACTTCAAACTTGGTGGAGAATGTGTTGCCGGTCCTGTTGGGCTGCTT
TCTGTATTGTCTCCTAACCCTCTAGTTTTAATTGGACACTTCTTTGCTGTTGCATTGTAT
GCCACATATTGTTGCTTTAAATCAGAACCTTGGATTACAAAACCTCGAGCCTTTCTCAGT
AGTGGTGCTGTACTGTACAAAGCGTGTGCTGTAATATTTCCTCTGATTTACTCAGAAATG
AAGTTTGTGGCTTAT------
>Rat|ENSRNOG00000009550|ENSRNOT00000012883
ATGTGGACTTTTCTTGGAATTGCTACTTTCACCTATTTTTATAAGAAATGCGGGGAT---
GTCACCCTGGCCAACAAGGAGCTCCTGCTGTGCGTACTGGTGTTCCTGTCGCTGGGCCTG
GTGCTCTCCTACCGCTGTCGCCATCGAAAC------GGGGGCCTCCTTGGCCGCCATCAG
AGCGGCTCCCAGTTCGCTGCCTTCTCAGATATTCTCTCTGCTTTGCCTCTTATTGGCTTC
TTCTGGGCCAAATCACCCCCTGAATCAGAAAAGAAAGAACAGCTGGAGTCCAAGAGG---
---CGCAGAAAAGAAGTCAATCTGTCAGAGACGACGTTAACGGGAGCAGCTACCTCAGTA
TCGACATCATCTGTGACGGACCCAGAAGTGATCATCATAGGGTCTGGTGTACTTGGCTCT
GCTTTGGCAACAGTACTCTCTAGAGATGGAAGAACGGTGACAGTAATCGAGAGAGATTTA
AAAGAGCCTGACAGAATACTTGGAGAGTGTCTGCAGCCCGGTGGCTATCGAGTTCTTCGA
GAGCTGGGCCTTGGAGATACAGTAGAAAGTCTTAATGCCCATCATATACACGGCTACGTA
ATTCATGACTGTGAAAGCAGGTCTGAAGTTCAAATTCCATACCCGGTGTCAGAAAACAAC
CAAGTACAGAGTGGGGTTGCTTTCCACCATGGCAAGTTCATCATGAGTCTCCGGAAAGCA
GCTATGGCAGAGCCC---------------------------------------------
------AATGTAAAG---------------TTTATAGAAGGTGTTGTGCTTCGGTTACTA
GAGGAAGATGATGCTGTGATTGGTGTGCAATACAAGGAC---------------AAGGAG
ACTGGGGACACCAAGGAGCTCCATGCCCCGCTCACTGTTGTTGCCGACGGGCTCTTCTCC
AAGTTCAGGAAGAACCTCATCTCCAATAAAGTCTCTGTTTCCTCCCACTTCGTTGGCTTC
ATTATGAAGGATGCACCACAGTTTAAAGCCAATTTCGCGGAGCTTGTTCTGGTCGATCCC
AGTCCAGTTCTCATCTACCAGATTTCACCCAGCGAAACTAGGGTGCTTGTCGATATTCGA
GGAGAATTGCCAAGAAACTTAAGAGAATACATGACAGAACAAATTTACCCACAGATACCT
GATCACTTGAAGGAATCATTTCTGGAGGCCTGTCAGAATGCTCGTCTGCGGACCATGCCA
GCAAGCTTCCTTCCTCCTTCCTCAGTGAACAAACGAGGCGTCCTACTTCTGGGAGATGCG
TATAACCTGAGGCATCCTCTTACTGGTGGAGGAATGACAGTCGCTTTAAAAGATATAAAA
ATATGGAGACAACTGTTAAAAGATATTCCTGACCTTTATGATGATGCCGCTATTTTCCAG
GCCAAAAAGTCATTCTTTTGGTCAAGAAAAAGGAGCCATTCCTTTGTTGTGAACGTGCTG
GCTCAGGCGTTGTATGAACTATTTTCTGCTACAGATGATTCCTTGCGTCAGCTCCGAAAA
GCTTGCTTTCTTTATTTTAAACTTGGTGGAGAATGTTTGACTGGTCCTGTTGGGTTGCTT
TCTATATTGTCTCCTGACCCTCTCCTATTGATTCGACACTTCTTCTCCGTTGCAGTCTAT
GCCACGTATTTCTGCTTCAAGTCAGAGCCATGGGCTACAAAACCTCGGGCTCTTTTCAGT
AGTGGTGCTATACTGTACAAAGCGTGCTCTATAATATTTCCTCTCATCTATTCAGAAATG
AAGTATCTGGTTCAC------
>Macaque|ENSMMUG00000003535|ENSMMUT00000005000
ATGTGGACTTTTCTGGGCATTGCCACTTTCACCTATTTTTATAAGAAGTGCGGGGACTTC
GTCACTTTGGCCAACAGGGAGGTCCTGTTGTGCGTGCTGGTGTTCCTCTCGCTGGGCCTG
GTGCTCTCCTACCGCTGTCGCCACCGAAAC------GGGGGTCTCCTCGGGCGCCAGCGG
AGCGGCTCCCAGTTCGCCCTCTTCTCGGATATTCTCTCAGCCCTGCCTTTCATTGGCTTC
TTCTGGGCCAAGTCCCCCCCTGAATCAGAAAATAAGGAGCAGCTCGAGGCCAGGAGG---
---CGCAGAAAAGGAACCAATATTTCAGAAACAACCTTAATAGGAGCAGCTGCCTCTACA
TCAACATCCTCTCAAAATGACCCAGAAGTTATCATCGTGGGAGCTGGCGTGCTTGGCTCT
GCTTTGGCAGCAGTGCTTTCCAGAGATGGAAGAAAGGTGACAGTAATCGAGAGAGACTTA
AAAGAGCCTGACAGAATAGTTGGAGAATTCCTGCAGCCGGGTGGTTATCATGTTCTCAAA
GACCTTGGTCTTGGAGATACAGTGGAAGGTCTTGATGCCCAGGCTGTAAATGGTTACATG
ATTCATGATCAGGAAAGCAAATCAGAGGTTCAGATTCCTTTCCCCCTGTCAGAAAACAAT
CAAGTGCAGAGTGGAAGAGCTTTCCATCACGGAAGATTCATCATGAGTCTCCGGAAAGCA
GCTATGGCAGAGCCCAAACTGAAAAGACTTGATATCCATGGAAGAAGAGTATGTTCACTG
TATGAAAATGCAAAAATAAATACTCCCAAA------------------------------
------------------------------TATAAGGATTATAAAAATTACCTGTTACAG
---------------GAACTTCACGCTCCATTGACTGTTGTTGCAGATGGGCTTTTCTCC
AAGTTCAGGAAAAGCCTGATCTCCAATAAAGTTTCTGTATCATCTCATTTTGTTGGCTTT
CTTATGAAGAATGCACCACAGTTTAAAGCAAATCATGCTGAACTTATTTTAGCTAACCCG
AGTCCAGTTCTCATCTACCAGATTTCATCCAGTGAAACTCGAGTACTTGTTGACGTTAGA
GGAGAAATGCCGAGGAATTTAAGAGAATACATGGTTGAAAAAATTTACCCACAAATACCT
GATCACCTGAAAGAACCATTCTTAGAAGCCACTGAGAATTCTCGTCTGAGGTCCATGCCA
GCAAGCTTCCTTCCTCCTTCATCAGTGAACAAACGAGGTGTTCTTCTTTTGGGAGACGCA
TACAATATGAGGCATCCACTTACTGGTGGAGGAATGACTGTTGCTTTTAAAGATATAAAA
CTATGGAGAAAACTGCTAAAGGGCATCCCTGACCTTTATGATGATGCAGCTATTTTTGAG
GCCAAAAAATCATTTTACTGGGAAAGAAAAGCATCTCATTCCTTTGTCGTGAATATTCTT
GCTCAGGCTCTTTATGAATTATTTTCTGCCACAGATGATTCCCTGCATCAACTAAGAAAA
GCCTGTTTCCTTTATTTCAAACTTGGTGGTGAATGTGTTGCGGGTCCTGTTGGGCTGCTT
TCTGTATTGTCTCCTAACCCTCTGGTTTTAATTGGACATTTCTTTGCTGTTGCAGTCTAT
GCCATATATTTTTGCTTTAAGTCGGAACCTTGGATTACAAAACCTCGAGCTCTTCTCAGT
AGTGGTGCTGTTTTGTACAAAGCGTGTTCTATAATATTTCCTCTCATTTACTCAGAAATG
AAGTATATGGTTCAT------
>Marmoset|ENSCJAG00000012744|ENSCJAT00000024768
ATGTGGACTTTTCTGGGCATTGCCACTTTCACCTATTTTTATAAGAAATGCGGAGACGTC
ATCACTTTAGCCAACAGGGAGCTCCTGTTGTGCATGCTGGTGTTCCTCTCGCTGGGCCTG
GTGCTCTCCTACCGTTGTCGCCACCGAAAC------GGGGGCGTCCTCGGGCGCCAGCAG
AGCGGCTCTCAGTTCGCCCCCTTCTCGGATATTCTCTCTGCCTTGCCTTTCATTGGCTTC
TTCTGGGCCAAGTCCCCCACTGGATCAGAAAATAAGGAACAGCTCGAGGCCAGGAGG---
---CGCAGAAAAGGAACCAGTATTTCAGAAACAACCATAATAGGAGCAGCTGCCTCTACA
TCAACATCTTCTCAAAATGATCCGGAAGTTATCATCGTGGGCGCTGGCATACTTGGCTCT
GCTTTGGCAGCAGTGCTTTCCAGAGATGGAAGAAAGGTGACAGTAATTGAAAGAGACTTA
AAAGAGCCTGACAGAATAGTTGGAGAATTCCTGCAGCCGGGTGGTTATCAAGTTCTTAAA
GACCTTGGTCTTGGAGATACAGTAGAAGGTCTTGATGCCCAGGTTGTAAATGGCTACATG
ATTCATGATCAGGAAAGCAAATCAGAGGTTCAGATTCCTTTCCCCCTGTCAGAAAACAAT
CAAGTGCAGAGTGGAAGAGCTTTCCATCATGGAAGATTCATCATGAGTCTCCGGAAAGCA
GCTATGGCAGAGCCC---------------------------------------------
------AATGCAAAG---------------TTTATTGAAGGTGTTGTGTTACAGTTATTA
GAGGAAGATGATGCTGTAATGGGAGTTCAGTACAAGGAT---------------AAAGAG
ACTGGAGATACCAAGGAACTCCATGCTCCATTGACTGTTGTTGCAGATGGGCTTTTCTCC
AAGTTCAGGAAAAGCCTGATCTCCAATAAAGTTTCTGTATCGTCTCATTTTGTTGGCTTT
CTTATGAAGAATGCACCACAGTTTAAAGCAAATCATGCTGAACTTATTTTAGCTAACCCA
AGTCCAGTTCTCATCTACCAGATTTCATCCAGTGAAACTCGAGTACTTGTTGACGTTAGA
GGAGAAATGCCAAGGAATTTAAGAGAATACATGTTTGAAAATATTTACCCACAAGTACCT
GATCACCTGAAAAAACCATTTTTAGAAGCCACTGAGAGTTCTCATCTGAGGTCCATGCCA
GCAAGCTTCCTTCCTCCTTCACCAGTGAACAAACAAGGTGTTCTTCTTTTGGGAGATGCA
TATAATATGAGGCATCCACTTACTGGTGGAGGAATGACTGTTGCATTTAAAGATATAAAA
CTGTGGAGGAAACTGCTAAAGGGTATCCCTGACCTTTATGATGATGCAGCTATTTTCGAG
GCCAAAAAATCATTTTACTGGGCAAGAAAAACATCTCATTCCTTTGTCGTAAATATCCTT
GCTCAGGCTCTTTATGAATTATTTTCTGCCACAGATGATTCCCTGCATCAACTAAGAAGA
GCCTGTTTTCTTTATTTCAAACTTGGTGGCGAATGTGTTGCGGGTCCTGTTGGGCTGCTT
TCTGTATTGTCTCCTAACCCTCTAGTTTTAATTGGACACTTCTTTGCTGTTGCAGTGTAT
GCCATATATTTTTGCTTTAAGTCGGAACCTTGGATTACAAAACCTCGAGCCTTTCTCAGT
AGTGGTGCTGTATTGTACAAAGCTTGTTCTGTAATATTTCCTCTCATTTACTCAGAAATG
AAGTATATGGTTCAT------
>Microbat|ENSMLUG00000000613|ENSMLUT00000000611
ATGTGGACCTTCCTCGGCCTTGCCACCTTCACGTACTTTTATAAGAAATGCGGGGATGTG
GTCACTTGGGCCAACAAGGAGCTGCTGCTGTGCGTGCTGGTGTTCCTGTCGCTGGGCCTG
GTGCTGTCCTACCGCTGCCGCTGCCGCTCCCGCGGCGGGGCCCTCCCGCGGCGCCAGCAG
AAGGGCTCCCAGCTCGCCGTCTTCTCCGACCTCCTGGCGGCCCTGCCTTTCATCGGCTTC
TTCTGGGCCAAATCCCCGCCGGGGACAGAAAATAACGAGCAGCTCGGGTCCAGGAAGAAA
CAGTGCAAAAAAGGAACCAATATTTCAGAAACCACCTTAATAGGAGCAGCTGCCTCTACA
TCGATATCTTCTCAAAATGACCCGGAAGTTATCATTGTGGGATCTGGTGTCCTTGGCTCT
GCTTTGGCAGCAGTGCTCTCCAGAGATGGAAGAAAGGTGACAGTAATTGAGAGAGATTTA
CAAGAGCCTGACAGGATAGTTGGAGAATTTCTGCAGCCAGGTGGTTATCATGTCCTTAAA
GACCTTGGTCTTGAAGATACAGTGGAAGGTATTGATGCCCAGGTTATACATGGCTACGTA
ATTCATGATCGGGAAAGCAAATCAGATGTTCAGATTCCTTACCCTCTGCTAGAAGACAAT
CAAGTGCAGAGTGGAAGAGCTTTCCATCATGGAAGATTCATCATGAGTCTCCGGAAGGCA
GCTATGGCAGAGCCC---------------------------------------------
------AATACGAAG---------------TTTATTGAGGGCGTTGCGCTTCAGTTATTA
GAAGATGATGATGCTGTGGTTGGAGTTCAGTACAGGGAT---------------AAAGAA
ACTGGAGACATCAAGGAACTCCATGCTCCATTGACTGTTGTTGCAGATGGACTATTTTCC
AAGTTTAGGAAAAACCTGATCTCGAGTAAAGTTTCCGTTTCATCTCATTTTGTTGGCTTT
CTTATGGAGAATGCACCACAATTTAAAGCAAATCATGCTGAACTTCTTTTACTTAATCCA
AGCCCAGTTCTCATCTACCAGATTTCATCTCATGAAACTCGAGTACTTGTTGACGTTCAA
GGAGAATTGCCAAGGAATTTAAGAGAATACATGGTTGAAAAAATTTACCCACAATTACCT
GATCACTTGAAAGAACCATTCTTAGAAGCCACACAGAATTCTCGTTTGAGGTCTATGCCA
GCAAGCTTCCTTCCTCCTTCACCAGTAAACAAACGAGGTGTTCTTCTTTTGGGAGATGCA
TATAATATAAGGCATCCTCTCACTGGAGGAGGAATGAGTGTTGTTTTTAAAGATATAAAA
CTGTGGAGGAAATTGCTAAAGGGTATCCCTGATCTTTATGATGATGCAGCTATTTTCCAG
GCCAAAAAATCATTCTATTGGTCAAGAAAAATGTCTCATTCCTTTGTTGTGAATATCCTT
GCTCAGGCACTTTATGAATTATTTTCTGCAAAAGATGATTCCCTACATCAGCTAAGAAAA
GCCTGTTTTTTATATTTCAAACTTGGTGGAGAGTGTGTTGCTGGTCCTGTTGGGCTGCTT
TCTGTGCTCTCTCCTAATCCTCTAAGTTTAATTGGACACTTCTTTGCTGTTGCCATCTAT
GCCACATATTTTTGCTTTAAATCAGAACCTTGGATTACGAAACCCCGAGCCATTTTCAGT
AGTGGTGCTGTATTTTACAAAGCATGTTCTGTGATATTCCCTCTGATTTACTCAGAAATG
AAGTACTTGGTTCTT------
>Human|ENSG00000104549|ENST00000265896
ATGTGGACTTTTCTGGGCATTGCCACTTTCACCTATTTTTATAAGAAGTTCGGGGACTTC
ATCACTTTGGCCAACAGGGAGGTCCTGTTGTGCGTGCTGGTGTTCCTCTCGCTGGGCCTG
GTGCTCTCCTACCGCTGTCGCCACCGAAAC------GGGGGTCTCCTCGGGCGCCAGCAG
AGCGGCTCCCAGTTCGCCCTCTTCTCGGATATTCTCTCAGGCCTGCCTTTCATTGGCTTC
TTCTGGGCCAAATCCCCCCCTGAATCAGAAAATAAGGAGCAGCTCGAGGCCAGGAGG---
---CGCAGAAAAGGAACCAATATTTCAGAAACAAGCTTAATAGGAACAGCTGCCTGTACA
TCAACATCTTCTCAGAATGACCCAGAAGTTATCATCGTGGGAGCTGGCGTGCTTGGCTCT
GCTTTGGCAGCTGTGCTTTCCAGAGATGGAAGAAAGGTGACAGTCATTGAGAGAGACTTA
AAAGAGCCTGACAGAATAGTTGGAGAATTCCTGCAGCCGGGTGGTTATCATGTTCTCAAA
GACCTTGGTCTTGGAGATACAGTGGAAGGTCTTGATGCCCAGGTTGTAAATGGTTACATG
ATTCATGATCAGGAAAGCAAATCAGAGGTTCAGATTCCTTACCCTCTGTCAGAAAACAAT
CAAGTGCAGAGTGGAAGAGCTTTCCATCACGGAAGATTCATCATGAGTCTCCGGAAAGCA
GCTATGGCAGAGCCC---------------------------------------------
------AATGCAAAG---------------TTTATTGAAGGTGTTGTGTTACAGTTATTA
GAGGAAGATGATGTTGTGATGGGAGTTCAGTACAAGGAT---------------AAAGAG
ACTGGAGATATCAAGGAACTCCATGCTCCACTGACTGTTGTTGCAGATGGGCTTTTCTCC
AAGTTCAGGAAAAGCCTGGTCTCCAATAAAGTTTCTGTATCATCTCATTTTGTTGGCTTT
CTTATGAAGAATGCACCACAGTTTAAAGCAAATCATGCTGAACTTATTTTAGCTAACCCG
AGTCCAGTTCTCATCTACCAGATTTCATCCAGTGAAACTCGAGTACTTGTTGACATTAGA
GGAGAAATGCCAAGGAATTTAAGAGAATACATGGTTGAAAAAATTTACCCACAAATACCT
GATCACCTGAAAGAACCATTCTTAGAAGCCACTGACAATTCTCATCTGAGGTCCATGCCA
GCAAGCTTCCTTCCTCCTTCATCAGTGAAGAAACGAGGTGTTCTTCTTTTGGGAGACGCA
TATAATATGAGGCATCCACTTACTGGTGGAGGAATGACTGTTGCTTTTAAAGATATAAAA
CTATGGAGAAAACTGCTAAAGGGTATCCCTGACCTTTATGATGATGCAGCTATTTTCGAG
GCCAAAAAATCATTTTACTGGGCAAGAAAAACATCTCATTCCTTTGTCGTGAATATCCTT
GCTCAGGCTCTTTATGAATTATTTTCTGCCACAGATGATTCCCTGCATCAACTAAGAAAA
GCCTGTTTTCTTTATTTCAAACTTGGTGGCGAATGTGTTGCGGGTCCTGTTGGGCTGCTT
TCTGTATTGTCTCCTAACCCTCTAGTTTTAATTGGACACTTCTTTGCTGTTGCAATCTAT
GCCGTGTATTTTTGCTTTAAGTCAGAACCTTGGATTACAAAACCTCGAGCCCTTCTCAGT
AGTGGTGCTGTATTGTACAAAGCGTGTTCTGTAATATTTCCTCTAATTTACTCAGAAATG
AAGTATATGGTTCAT------
>Chimp|ENSPTRG00000020572|ENSPTRT00000038054
ATGTGGACTTTTCTGGGCATTGCCACTTTCACCTATTTTTATAAGAAGTTCGGGGACTTC
ATCACTTTGGCCAACAGGGAGGTCCTGTTGTGCATGCTGGTGTTCCTCTCGCTGGGCCTG
GTGCTGTCCTACCGCTGTCGCCACGGAAAC------GGGGGTCTCCTCGGGCGCCAGCAG
AGCGGCTCCCAGTTCGCCCTCTTCTCGGATATTCTCTCAGGCCTGCCTTTCATTGGCTTC
TTCTGGGCCAAGTCCCCCCCTGAATCAGAAAATAAGGAGCAGCTCGAGGCCAGGAGG---
---CGCAGAAAAGGAACCAATATTTCAGAAACAAGCTTAATAGGAGCAGCTGCCTGTACA
TCAACATCTTCTCAGAATGACCCGGAAGTTATCATCGTGGGAGCTGGCGTGCTTGGCTCT
GCTTTGGCAGCCGTGCTTTCCAGAGATGGAAGAAAGGTGACAGTCATTGAGAGAGACTTA
AAAGAGCCTGACAGAATAGTTGGAGAATTCCTGCAGCCGGGTGGTTATCATGTTCTCAAA
GACCTTGGTCTTGGAGATACAGTGGAAGGTCTTGATGCCCAGGTTGTAAATGGTTACATG
ATTCATGATCAGGAAAGCAAATCAGAGGTTCAGATTCCTTACCCCCTGTCAGAAAACAAT
CAAGTGCAGAGTGGAAGAGCTTTCCATCACGGAAGATTCATCATGAGTCTCCGGAAAGCA
GCTATGGCAGAGCCC---------------------------------------------
------AATGCAAAG---------------TTTATTGAAGGTGTTGTGTTACAGTTATTA
GAGGAAGATGATGTTGTGATGGGAGTTCAGTACAAGGAT---------------AAAGAG
ACTGGAGATATCAAGGAACTCCATGCTCCACTGACTGTTGTTGCAGATGGGCTTTTCTCC
AAGTTCAGGAAAAGCCTGGTCTCCAATAAAGTTTCTGTATCATCTCATTTTGTTGGCTTT
CTTATGAAGAATGCACCACAGTTTAAAGCAAATCATGCTGAACTTATTTTAGCTAACCCG
AGTCCAGTTCTCATCTACCAGATTTCATCCAGTGAAACTCGAGTACTTGTTGACGTTAGA
GGAGAAATGCCAAGGAATTTAAGAGAATACATGGTTGAAAAAATTTACCCACAAATACCT
GATCACCTGAAAGAACCATTCTTAGAAGCCACTGACAATTCTCATCTGAGGTCCATGCCA
GCAAGCTTCCTTCCTCCTTCATCAGTGAAGAAACGAGGTGTTCTTCTTTTGGGAGACGCA
TATAATATGAGGCATCCACTTACTGGTGGAGGAATGACTGTTGCTTTTAAAGATATAAAA
CTATGGAGAAAACTGCTAAAGGGTATCCCTGACCTTTATGATGATGCAGCTATTTTCGAG
GCCAAAAAATCATTTTACTGGGCAAGAAAAACATCTCATTCCTTTGTCGTGAATATCCTT
GCTCAGGCTCTTTATGAATTATTTTCTGCCACAGATGATTCCCTGCATCAACTAAGAAAA
GCCTGTTTTCTTTATTTCAAACTTGGTGGCGAATGTGTTGCGGGTCCTGTTGGGCTGCTT
TCTGTATTGTCTCCTAACCCTCTAGTTTTAATTGGACACTTCTTTGCTGTTGCAATCTAT
GCCGTGTATTTTTGCTTTAAGTCAGAACCTTGGATTACAAAACCTCGAGCCCTTCTCAGT
AGTGGTGCTGTATTGTACAAAGCGTGTTCTGTAATATTTCCTCTAATTTACTCAGAAATG
AAGTATATGGTTCAT------
>Cow|ENSBTAG00000005498|ENSBTAT00000007228
ATGTGGACTTTTCTCGGCATCGCCACTTTCACCTATTTTTATAAGAAATGCGGAGACTTT
GTCTCTCTGGCCAACAAGGAGCTGTTGCTGTGCGTGCTGGTGTTCCTGTCGCTGGGGCTC
GTGCTGTCTTAT------CGCTACCGGAGT------GGGGCCCTCCTCGGGCGCCGGCAG
AGCGGCTCCCAGTTGGCGGGCTTCTCCTATATTCTGTCAGCCTTGCCTTTCATTGGCTTC
TTCTGGGCCAAGTCCCCCGCTGGATCAGAAAATAAAGAGAAGCTGGGGTCTAGGAGG---
---TGCAAAAAAGGGACCAGTATTTCAGAAACAACCTTAATAGGAACAGCAGCCTCTACA
CTGACCTCTTCTCAAAATGATCCAGAAGTAATCATCGTGGGATCTGGCGTCCTCGGCTCT
GCTTTGGCTGCAGTGCTTTCCAGAGATGGAAGAAAGGTGACGGTAATTGAGAGAGATTTA
AAAGAGCCTGACCGGATCCTTGGAGAATTTCTGCAGCCAGGTGGTTATTATGTCCTGAAA
GACCTTGGTCTTGAAGATACAGTGGAAGGTATTGATGCCCAGGTTGTAAATGGCTACATA
ATTCATGATCAGGAAAGCAAAACAGAGGTTCAGATTCCTTTCCCTCTGTCAGAGAACAAT
CATGTGCAGAGTGGAAGAGCTTTCCATCATGGAAGATTCATCATGCGTCTCCGGAAGGCA
GCCATGGCAGAGCCC---------------------------------------------
------AATGCAAAG---------------TTTATCGAGGGCACTGTGCTGCAGTTACTA
GAAGAAGATGATGCTGTGATGGGAGTTCAGTACAAGGAT---------------AAAGAG
ACTGGAGACATCAAGGAACTCCATGCTCCATTGACTGTTGTTGCAGATGGACTTTTCTCC
AAGTTCAGGAAAAACCTGATCTCCAATAAAGTTTCCATTTCTTCACATTTTGTTGGCTTC
CTTATGGAGAATGCACCGCAGTTTAAAGCAAATCATGCCGAACTTATTTTAGCTAACCCA
AGTCCAGTTCTCATCTACCAAATTTCACCTAATGAAACTCGAGTGCTTGTGGACGTCCGA
GGAGACATGCCAAGGAATTTAAGAGAATACATGACTGAAAATATCTACCCACAGTTACCT
GATCACCTGAAAGGACCATTCCTAGAAGCCTCTCAGAATTCACGTTTGAGATCAATGCCA
GCAAGCTTCCTCCCTTCTTCACCAGTAAACAAACGAGGTGTTCTTCTTTTGGGAGATGCA
TATAATATGAGGCATCCTCTTACTGGTGGAGGAATGACTGTTGTTTTTAATGATATAAAA
TTGTGGAGAAAATTGCTGAAGGGTATCCCTGACCTTTATGATGATGCCGCTGTTTTCCAG
GCCAAAAAATCATTTTATTGGGCAAGAAAAAAGTCTCATTCCTTTGTTGTGAATGTCCTT
GCTCAGGCTCTTTATGAATTATTTTCTGCCACAGATGATTCCCTACATCAACTGAGAAAA
GCCTGTTTTTTTTATTTCAAACTTGGTGGAAAATGTGTTGCAGGTCCGGTTGGGCTGCTT
TCCGTATTATCTCCCAATCCTCTGGTTTTAATTGGACACTTCTTTGGCGTTGCAGTCTAT
GCCACCTATTTTTGCTTTAAATCGGAACCTTGGATTACAAAACCCCGAGCCATTTTCAGT
AGCGGTGCTGTATTGTACAGAGCGTGTTCTGTAATATTTCCTCTCATTTACTCAGAAATG
AAGTACTTGGTTCAT------
>Dog|ENSCAFG00000001056|ENSCAFT00000038326
ATGTGGACCTTCTTGGGCATTGCCACTTTCACGTACTTTTACAAGAAATGCGGAGACTTC
GTGTCTTTCGCCAACAAGGAGCTGCTGCTGTGCGTGCTGGTGTTCCTGTCCCTGGGCCTG
GTGCTCTCCTACCGCTGCCGCTACCGGAGC------GGGGCCCTCCTGGGGCGCCAGCGG
AGCGGCTCCCAGTTCGCGCTCTTCTCAGATATTCTGTCGGCCTTGCCTTTCATTGGCTTC
TTCTGGGCCAAGTCACCCCCGGGATCAGAGGATAAAGAGCAGCCTGCGTCTAGGAGG---
---CACAAAAAAGGAACCAGTATTTCAGAAACAACCTTAATAGGAGCAGCTGCCTCTTCA
---ATACCTTCTCAAAATGACCCAGAAGTTATCATTGTGGGATCTGGTGTACTTGGCTCT
GCTTTGGCAGCCGTGCTTTCCAGAGATGGAAGAAAAGTGACAGTGATTGAGAGAGATTTA
AAGGAGCCCGACCGGATAGTTGGAGAATTTCTGCAGCCAGGTGGTTACCGTGTCCTTGAA
GACCTGGGTCTTAAAGATGCAGTGGAAGATATTGATGCCCAGGTGGTAGATGGCTACATA
ATCCATGATCAGGATAGCAAATCAGAGGTTCAGATTCCTTACCCTGTGTCAGAAAACAGT
CAGGTGCGGAGTGGAAGAGCTTTCCATCATGGAAGATTCATCATGGGTCTCCGGAAAGCA
GCTATGGCAGAGCCC---------------------------------------------
------AATACAAAG---------------TTCATTGAAGGCATCGTGCTACAATTATTG
GAAGAAGATGATGCTGTGATGGGAGTTCAATACAGGGAT---------------AAAGAA
ACCGGGGACGTCAAGGAACTCCATGCTCCATTGACTGTTGTTGCAGATGGACTTTTTTCC
AAGTTCAGGAAAAACCTGATCTCCAATAAAGTTTCGGTTTCGTCTCATTTTGTTGGCTTT
CTCATGAAGAATGCACCACAGTTTAAGGCAAATCATGCTGAACTTATTTTGACTAATCCG
AGTCCAGTTCTCATCTATCAGATTTCATCTAATGAAACTCGAGTACTTGTTGACATCCGA
GGAGAAATGCCCAGGAACTTAAGAGAATACATGGCTGAAAAAATTTACCCACAATTACCT
GATCACCTCAAAGAACCGTTCCTGGAAGCCATTCAGAATTCTCGTTTGAGATCTATGCCA
GCAAGTTTTCTTCCTTCTTCACCAGTGAACAAACGAGGTGTTCTTCTTTTGGGAGATGCT
TATAATATGAGGCATCCTCTTACCGGAGGAGGAATGACTGTTGTTTTTAAAGATCTAAAA
CTATGGAGAAAATTGCTAAAGAGTATCCCTGACCTTTATGACGATGCAGCTGTTTTCCAG
GCCAAAAAATCATTCTATTGGGAGAGGAAAACATCTCATTCCTTTGTTGTGAATATCCTT
GCTCAGGCTCTTTATGAATTATTTTCTGCCAAGGATGATTCCCTACATCAACTAAGAAAA
GCCTGTTTTCTTTATTTCAAACTTGGTGGCGAATGTGTTGCTGGTCCTGTTGGGCTGCTT
TCTGTCCTGTCTCCTAACCCTCTCATTTTAATCGGACACTTCTTTGCTGTGGCCCTCTAT
GCCACATATTTCTGCTTTAAATCGGAACCTTGGATTACAAAACCCCGAGCCATTTTCAGT
AGTGGTGCTGTATTGTACAAAGCATGTTCTGTAATCTTTCCTCTGATTTACTCGGAAATT
AAGTACCTGGTCAAT------
>Elephant|ENSLAFG00000003760|ENSLAFT00000003757
ATGTGGACCTTTCTGGGCATTGCCACTTTCACCTATTTCTATAAGAAGTGCGGGGACTTC
ATCACCTTGGCCAACAAGGAGCTCTTGCTCTGCGTGCTGGTGTTCCTGTCGCTGGGCCTG
GTGCTTTCCTACCGCTGTCGCTACCGAAAT------GGGGGCCTCCTCGGGCGACAGCAG
AGCCAGTCCCATTTCGCAGCCTTCTCGGATATTCTGTCAGCATTGCCCTTCATTGGCGTC
TTCTGGGCCAAACCCCCCGCTGGATCCGAAAAGAAAGAGCAGCCAGAGTCTAGGAGG---
---CGTAAAAAAGGAGTGAATATTTCAGAAACAACCTTAACAGGAGCAGCA---------
---ATAACTTCTCAAAATGATCCTGAAATTATCATCGTGGGATCTGGCGTACTTGGCTCT
GCTTTGGCAGCAGTGCTTTCCAGAGATGGAAGAAAGGTGACAGTAATTGAGAGAGATTTA
AAAGAGCCTGACAGGATAGTTGGAGAATTTCTGCAGCCAGGTGGCTATCAAGTCCTTAAA
GACCTTGGTCTTCAAGATACAGTGGGAGGCCTTGATGCCCAGGTTGTAAACGGCTACGTA
ATTCATGATCAAGAAAGCAAATCAGAAGTTGAAATTCCCTTCCCTCTGTCAGAAAACAAC
CAAGTGCTGAGTGGAAGAGCTTTCCATCACGGAAGATTCATCATGAGTCTCCGGAAAGCA
GCTATGGCTGAACCC---------------------------------------------
------AATGCAAAG---------------TTTATTGAAGGCATTGTACTCCAGTTACTA
GAGGAAGATGATGTTGTGATGGGAGTTCAGTACAGGGAT---------------AAAGAA
ACTGGAGCCATCAAGGAACTCCATGCTCCATTGACTGTTGTTGCAGATGGGCTTTTCTCC
AAGTTCAGGAAAAACCTGATCTCCAATCAAGTTTCTGTTTCATCTCATTTTGTTGGTTTT
CTTATGAAGAATGCACCACAATTTAAAGCAAATCATGCTGAGCTTGTCTTGGCTAATCCA
AGTCCAGTTCTCATCTATCAGATTTCATCCAGTGAAACCCGAGTACTTGTGGACATTCGA
GGAGAAATGCCAAGGAATTTAAGAGAATACATAACTGAAAAAATCTATCCACAAATTCCT
GATCACCTCAAAGAACCATTCCTAGAAGCCATTCAGAATTCTCGATTGAGGGTCATGCCA
GCCAGCTTCCTTCCTTCTTCACCAGTCAACAAACGAGGTGTTCTTCTTTTGGGAGATGCA
TATAATATGAGGCATCCTCTTACTGGTGGAGGAATGACTGTTGTTTTTAACGATATAAAA
CTATGGAGGAAACTGCTAAAGGGCATCCCTGATCTTTATGACGATGCAGCTATTCTCCAG
GCCAAAAAATCATTCTATTGGACAAGAAAAAAGTCTCATTCCTTTGTTGTCAATATCCTT
GCCCAGGCTCTTTATGAATTATTTTCTGGCACAGATGATTCCCTGCATCAGCTAAGAAAA
GCCTGTTTTTTTTATTTCAAACTTGGTGGAGAATGTGTTGCTGGTCCTGTTGGGCTGCTT
TCTGTATTGTCTCCTAACCCACTAATCTTAATTGGACACTTCTTTGCTGTTGCAGTCTAT
GCCATATATTTTTGCTTTAAAGCAGAACCTTGGATTTCAAAACCCCGAGCCTTTTTTAGT
AGTGGTGCTGTTTTGTACAAAGCCTGTTGTGTAATAGTTCCTCTTATTTACTCAGAAATG
AAGTACTTGGTT---------
>Bowhead|bmy_07433T0
ATGTGGACTTTTCTTGGCATTGCCACTTTCACCTATTTTTATAAGAAATGCGGAGACTTC
GTGTCTCTGGCCAACAAGGAGCTCTTGCTGTGCGTGCTGGTGTTCCTGTCGCTGGGGCTG
GTGCTGTCCTATCGTTGTCGCTACCGGAAC------GGGGCCCTCCTCGGGCGCCGGCAG
AGCGGCTCCCAGTTCGCGGTCTTCTCGGATATTCTCTCAGCCTTGCCTTTCATTGGCTTC
TTCTGGGCTAAATCCCCCCCCGGATCAGAAAATAAAGAGCAGCTCGGGTCTAGGAGG---
---TGCAAAAAAGGAACCAGTATTTCAGAAACAACCTTARTAGGAGCAACTGCCTCTACG
TTGWTATCTTCTCAAAATGATCCAGAAATTATCATCGTGGGATCTGGTGTACTCGGCTCT
GCTTTGGCGGCAGTGCTTTCCAGAGATGGAAGAAAGGTGACAGTAATTGAGAGAGATTTA
AAAGAGCCTGACAGGATACTTGGAGAATTTCTGCAGCCAGGTGGTTATCATGTCCTTAAA
GACCTGGGTCTTGAAGATACAGTGGAAGGTATTGATGCCCAGGTTGTAAATGGCTACATA
ATTCATGATCAGGAGAGCAAATCAGAGGTTCAGATTCCTTTCCCTCTGTCAGAAAACAGT
CATGTGCAGAGTGGAAGAGCTTTCCATCATGGAAGGTTCATCATGAGTCTCCGGAAAGCA
GCTATGGCAGAGCCC---------------------------------------------
------AACACAAAG---------------TTTATTGAGGGCACTGTGCTGCAGTTACTA
GAAGAAGATGATGCTGTGATGGGAGTTCAGTACAGGGAT---------------AAAGAG
ACTGGAGACATCAAGGAACTCCATGCTCCATTGACCGTTGTTGCAGATGGACTTTTTTCC
AAGTTCAGGAAAAACCTGATTGCCAATAAAGTTTCCGTTTCTTCACATTTTGTTGGCTTC
CTTATGAAGAATGCACCACAGTTTAAAGCAAATCATGCTGAACTTATTTTAGCTAATCCG
AGTCCAGTTCTCATCTACCAGATTTCACCTAATGAAACTCGAGTACTTGTTGACATCCGA
GGAGAAATGCCAAGGAATTTAAGAGAATACATGACTGAAAACATTTACCCACAATTACCT
------------------------------------------------------------
------------------------------------GGTGTTCTTCTTTTGGGAGATGCA
TATAACATGAGGCATCCTCTTACTGGAGGAGGAATGACTGTTGTTTTTAATGATATAAAA
CTATGGAGAARATTGCTAAAGRGTATCCCTGACCTTTATGATGATGCARCTGTTTTCCAG
GCCAAAAAATCATTCTATTGGACAAGAAAAACGTCTCATTCCTTTGTTGTGAATATCCTT
GCTCAGGCTCTTTATGAATTATTTTCTGCCACAGATGATTCCCTACATCAACTAAGAAAA
GCGTGTTTTCTTTATTTCAAACTTGGTGGAGAATGTGTTGCTGGTCCAGTTGGGCTGCTT
TCTGTG------------------------------------------------------
------------------------------------------------------------
------------------------------------------------------------
---------------------
>Minke|BACU013234
ATGTGGACTTTTCTTGGCATTGCCACTTTCACCTATTTTTATAAGAAATGCGGAGACTTC
GTCTCTCTGGCGAACAAGGAGCTCTTGCTGTGCGTGCTGGTGTTCCTGTCGCTGGGGCTG
GTGCTGTCCTATCGCTGTCGCTACCGGAAC------GGGGCCCTCCTCGGGCGCCGGCAG
AGCGGCTCCCAGTTCGCGGTCTTCTCGGATATTCTCTCAGCCTTGCCTTTCATTGGCTTC
TTCTGGGCTAAATCCCCCCCTGGATCAGAAAATAAAGAGCAGCTCGGGTCTAGGAGG---
---TGCAAAAAAGGAACCAGTATTTCAGAAACAACCTTAATAGGAGCAACTGCCTCTACG
TTGATATCTTCTCAAAACGATCCAGAAATTATCATCGTGGGATCTGGTGTACTCGGCTCT
GCTTTGGCGGCAGTGCTTTCCAGAGATGGAAGAAAGGTGACAGTAATTGAGAGAGATTTA
AAAGAGCCCGACAGGATACTTGGAGAATTTCTGCAGCCAGGTGGTTATCATGTCCTTAAA
GACCTGGGTCTTGAAGATACAGTGGAAGGTATTGATGCCCAGGTTGTAAATGGCTACATA
ATTCATGATCAGGAGAGCAAATCAGAGGTTCAGATTCCTTTCCCTCTGTCAGAAAACAGT
CATGTGCAGAGTGGAAGAGCTTTCCATCATGGAAGGTTCATCATGAGTCTCCGGAAAGCA
GCTATGGCAGAGCCC---------------------------------------------
------AACACAAAG---------------TTTATTGAGGGCACTGTGCTGCAGTTACTA
GAAGAAGATGATGCTGTGATGGGAGTTCAGTACCGGGAT---------------AAAGAG
ACTGGAGACATCAAGGAACTCCATGCTCCATTGACCGTTGTTGCAGATGGACTTTTTTCC
AAGTTCAGGAAAAACCTGATTGCCAATAAAGTTTCTGTTTCTTCACATTTTGTTGGCTTC
CTTATGAAGAATGCACCACAGTTTAAAGCAAATCATGCTGAACTTATTTTAGCTAATCCG
AGTCCAGTTCTCATCTACCAGATTTCACCTGATGAAACTCGAGTACTTGTTGACATCCGA
GGAGAAATGCCAAGGAATTTAAGAGAATACATGACTGAAAACATTTACCCACAATTACCT
GATCACCTGAAAGAACCATTCCTAGAAGCCACTCAGAATTCTCGTTTGAGGTCGATGCCA
GCAAGCTTCCTCCCTTCTTCACCAGTAAACAAACAAGGTGTTCTTCTTTTGGGAGATGCA
TATAACATGAGGCATCCTCTTACTGGAGGAGGAATGACTGTTGTTTTTAATGATATAAAA
CTATGGAGAAAATTGCTGAAGGGTATCCCTGACCTTTATGATGATGCAGCTGTTTTCCAG
GCCAAAAAATCATTCTATTGGACAAGAAAAACGTCTCATTCCTTTGTTGTGAATATCCTT
GCTCAGGCTCTTTATGAATTATTTTCTGCCACAGATGATTCCCTACATCAACTAAGAAAA
GCGTGTTTTCTTTATTTCAAACTTGGTGGAGAATGTGTTGCTGGTCCAGTTGGGCTGCTT
TCTGTATTGTCTCCTAATCCTCTGGTTTTAATTGGACACTTCTTTGCCGTTGCAGCCTAT
GCCACATATTTTTGCTTTAAATCAGAACCTTGGATTACAAAACCCCGAGCCATTTTCAGT
AGCGGTGCTGTATTGTACAGAGCGTGTTCTGTAATATTTCCTCTAATTTACTCAGAAATG
AAGTACTTGGTTCAT------
