# Supplementary material for: Insights into the Evolution of Longevity from the Bowhead Whale Genome
Source: Cell Rep. 2015 Jan 6;10(1):112–22. doi: 10.1016/j.celrep.2014.12.008 (PMC4536333; doi:10.1016/j.celrep.2014.12.008)
Supplement: Supplemental Folder 2. Species Used in the Analysis of Selective Pressure Variation, Single-Gene Orthologous Families Tested, Likelihood Ratio Tests, MAKER Parameters, and Full Assembly and Read Usage Data, Related to Experimental Procedures [file mmc3.zip › Tested SGOs/reciprocal_group_3245.2.fas]

>Gibbon|ENSNLEG00000008888|ENSNLET00000032786
------------------ATGTCCTTC------------ATCCCGGTGGCCGAGGATTCC
GACTTCCCCATCCACAACCTGCCCTACGGCGTCTTCTCGACCAGAGGCGACCCAAGACCG
AGGATAGGCGTAGCCATTGGCGACCAGATCCTGGACCTCAGCGTCATCAAGCACCTCTTT
ACTGGTCCTGTCCTCTCCAAACACCAGGATGTCTTCAGTCAGCCTACACTCAACAGCTTC
ATGGGCCTGGGTCAGGCTGCCTGGAAGGAGGCGAGAGTGTTCTTGCAGGACTTGCTGTCT
GTGAGCCAAGCCAGGCTCAGAGATGACACCGAACTTCGGAAGCGTGCATTCATCTCCCAG
GCTTCTGCCACGATGCACCTTCCAGCCGCCATAGGAGACTACACAGACTTCTATTCCTCT
CGGCAGCATGCTACCAACGTCGGAATCATGTTCAGGGACAAGGAGAATGCATTGATGCCA
AATTGGAACCAAAGTGGGTTAAAAAGGGAGCTCTTCCTCAGCCACTCACCAGAGGCAACT
ACTTTGAACAAGTTGGGTGTGCCGCCTCCTGTACTTTGCTCCAGGTTACACATGCATGAC
CACGCG---CTGCACTTACCAGTGGGCTACCATGGCCGTGCC------------------
---------------TCCTCCGTCGTGGTGTCTGGCACCCCAATCCGAAGGCCCATGGGA
CAGATGAAACCTGATGACTCTAAGCCTCCTGTATATGGT---GCCTGCAAGCTCTTGGAT
ATGGAGCTGGAAATGGCTTTTTTTGTAGGCCCTGGAAACAGATTGGGAGAGCCGATCCCC
ATTTCCAAGGCCCATGAGCACATTTTTGGAATGGTCCTTATGAACGACTGGAGTGCGCGA
GACATTCAGAAGTGGGAGTATGTCCCTCTTGGGCCATTCCTTGGGAAGAGTTTTGGGACC
ACCATCTCTCCGTGGGTGGTGCCCATGGATGCTCTCATGCCCTTTGCCGTGCCCAACCCG
AAGCAGGACCCCAGGCCCCTGCCATATCTGTGCCATGATGAGCCCTACACATTTGACATC
AACCTCTCTGTTAACCTGAAAGGAGAAGGAATGAGCCAGGCGGCTACCATATGCAAGTCC
AATTTTAAGCACATGTACTGGACGATGCTGCAGCAGCTCACTCACCACTCTGTCAACGGC
TGCAACCTGCGGCCGGGGGACCTCCTGGCTTCTGGGACCATCAGCGGGCCGGAGCCAGAA
---------------------------------------AACTTCGGCTCCATGTTGGAA
CTGTCATGGAAGGGAACGAAGCCCATAGACCTGGGGAATGGTCAGACCAGGAAGTTTCTG
CTGGACGGGGATGAAGTCATCATAACAGGGTACTGCCAGGGGGATGGTTATCGCATCGGC
TTTGGCCAGTGTGCTGGAAAAGTGCTGCCTGCTCTCTTGCCATCG------------
>Gorilla|ENSGGOG00000012215|ENSGGOT00000012262
------------------ATGTCCTTC------------ATCCCGGTGGCCGAGGATTCC
GACTTCCCCATCCACAACCTGCCCTACGGCGTCTTCTCGACCAGAGGCGACCCAAGACCG
AGGATAGGTGTGGCCATTGGCGACCAGATCCTGGACCTCAGCATCATCAAGCACCTCTTT
ACTGGTCCTGTCCTCTCCAAACACCAGGATGTCTTCAATCAGCCTACACTCAACAGCTTC
ATGGGCCTGGGTCAGGCTGCCTGGAAGGAGGCGAGAGTGTTCTTGCAGAACTTGCTGTCT
GTGAGCCAAGCCAGGCTCAGAGATGACACCGAACTTCGGAAGTGTGCATTCATCTCCCAG
GCTTCTGCCATGATGCACCTTCCAGCCGCCATAGGAGACTACACAGACTTCTATTCCTCT
CGGCAGCATGCTACCAACGTCGGAATCATGTTCAGGGACAAGGAGAATGCATTGATGCCA
AATTGG------------------------------------------------------
------------------------------------------------------------
---------CTGCACTTACCAGTGGGCTACCATGGCCGTGCC------------------
---------------TCCTCCGTCGTGGTGTCTGGCACCCCGATCCGAAGGCCCATGGGA
CAGATGAAACCTGATGACTCTAAGCCTCCCGTATATGGT---GCCTGCAAGCTCTTGGAC
ATGGAGCTGGAAATGGCTTTTTTTGTAGGCCCTGGAAACAGATTGGGAGAGCCGATCCCC
ATTTCCAAGGCCCATGAGCACATTTTTGGAATGGTCCTTATGAACGACTGGAGTGCACGA
GACATTCAGAAGTGGGAGTATGTCCCTCTCGGGCCATTCCTTGGGAAGAGTTTTGGGACC
ACTATCTCTCCGTGGGTGGTGCCCATGGATGCTCTCATGCCCTTTGCTGTGCCCAACCCG
AAGCAGGACCCCAGGCCCCTGCCGTATCTGTGCCATGACGAGCCCTACACGTTTGACATC
AACCTGTCTGTTAACCTGAAAGGAGAAGGAATGAGCCAGGCGGCTACCATATGCAAGTCC
AATTTTAAGTACATGTACTGGACGATGCTGCAGCAGCTCACTCACCACTCTGTCAACGGC
TGCAACCTGCGTCCGGGGGACCTCCTGGCTTCTGGGACCATCAGCGGGCCGGAGCCAGAA
---------------------------------------AACTTCGGCTCCATGTTGGAA
CTGTCGTGGAAGGGAACGAAGCCCATAGACCTGGGGAATGGTCAGACCAGGAAGTTTCTG
CTGGACGGGGATGAAGTCATCATAACAGGGTACTGCCAGGGGGATGGTTACCGCATCGGC
TTTGGCCAGTGTGCTGGAAAAGTGCTGCCTGCTCTCCTGCCATCA------------
>Guinea_Pig|ENSCPOG00000022356|ENSCPOT00000027737
------------------ATGTCCTTC------------ATCCCTGTGGCCGCAGACTCG
GACTTCCCCATCCAGAACCTGCCCTACGGGGTCTTCTCCACACGGGACAACCCACGGCCA
CGGATCGGTGTGGCCATCGGGGACCAGATCCTGGACCTCAGTGTCATTAAGCATCTCTTC
ACTGGACCTGTCCTCGCCAAGCAGCAAGATGTCTTCGCCGAGCCGACTCTCAACGGCTTC
ATGAGCCTGGGGCGGGCCGCCTGGAAGGAAGCAAGAGCACTTCTGCAGAGCTTGCTGGCT
GTCGGCCAAGCCAGGCTCCGGGATGACACGGCGCTTCGGGGGCGTGCATTCACCTCGCAG
GCTTCGGCCACCATGCACCTCCCGGCTGCCATCGGAGACTACACGGACTTCTACTCCTCC
CGGCAGCATGCCACCAACATTGGCACCATGTTCAGGGGCAAAGAGAATGCGCTGATGCCC
AACTGG------------------------------------------------------
------------------------------------------------------------
---------TTGAGCTTACCTGTGGGCTACCACGGCCGCGCC------------------
---------------TCCTCCATCGTGGTGTCCGGCACGCCGATCCGCAGGCCCATGGGT
CAGATGCGGCCTGATAACTCCAAGCCTCCCGTGTTCGGG---CCCAGCAAGCGCCTGGAC
TTGGAGCTAGAAATGGCTTTCTTCGTAGGCCCTGGGAACCGGCTGGGAGAGCCCATCCTC
ATTTCCAAGGCCCACGAACACATCTTCGGAGTGGTGCTTATGAACGACTGGAGTGCCCGG
GACATCCAGCAGTGGGAGTACGTGCCTCTGGGGCCTTTCCTCGGGAAGAGTTTTGCCACC
ACCATCTCCCCGTGGGTGGTGCCCATGGACGCCCTCGAGCCCTTCACCATGCCCAACCCT
GAGCAGGACCCCAGGCCCCTGCCATATCTCTGCCACGACCAGCCCTACACGTTCGACATC
AACCTGTCTGTTGCCTTGAAAGGAGAAGGGATGAGCCAGGCAGCCACCATCTGCAAGTCC
AACTTCAAGCACATGTACTGGACCATGCTGCAGCAGCTCACCCACCACTCTGTCAATGGC
TGTAACCTTCAGCCAGGCGACCTCCTGGCTTCTGGGACCATCAGCGGGCCGGATCCAGGG
---------------------------------------AGCTTCGGCTGCATGCTGGAG
CTGTCTTGGAAGGGTACAAAGCCCATAGAGCTGGGACAGGGACAGACCAGGACTTTCCTG
CTGGACGGGGATGAGGTCTTCATCACAGGGCACTGCCAGGGAGATGGCTACCGCGTGGGT
TTCGGCCCTTGCACTGGGAAGGTACTGCCCGCGCTCATGCCAGCC------------
>Horse|ENSECAG00000000939|ENSECAT00000002563
------------------ATGTCGTTC------------GTCCCGGTGGCCGCGGATTCA
GACTTCCCCATCCACAACCTGCCCTACGGCGTCTTCTCCACCAAAAGCAACCCAAAACCG
AGGATTGGTGTGGCCATTGGTGACCAGATCCTGGACCTCAGTGTCATTAAGGACCTCTTC
ACTGGGCCTGTCCTCTCCAAACACCAGGATGTCTTCGATCAGCCAACTCTCAACAGCTTC
ATGGGCCTGGGTCAGGCTGCCTGGAAGGAGGCAAGAGGATTCTTGCAGAACTTGCTGTCT
GCCAGCCAAGCCAGGCTCAGAGATGACACGGAGCTTCGGAAGCATGCGTTCACCCCCCAG
GCTTCTGCCACAATGCATCTTCCAGCCACCATAGGTGACTACACGGACTTCTATTCCTCT
TGGCAGCATGCTACAAATGTTGGAATCATGTTCAGGGGCAAGGAAAATGCATTGGTGCCA
AATTGG------------------------------------------------------
------------------------------------------------------------
---------CTGCACTTGCCAGTGGGCTACCATGGCCGCGCT------------------
---------------TCCTCTGTCGTGGTGTCTGGTACCCCAATCCGAAGGCCCGTGGGA
CAGATGAGACCCGATGACTCTAAGCCTCCTGTATATGGT---GCCTGCAAACTCTTGGAC
ATAGAATTGGAAATGGCTTTCTTTGTAGGTCCTGGGAACAAATTTGGAGAGCCGATCCCC
ATTTCCAAGGCCCATGAGCACATTTTTGGAATGGTCCTTATGAACGACTGGAGTGCTCGA
GACATTCAGAAGTGGGAGTATGTCCCTCTTGGGCCATTCCTCGGGAAGAGTTTTGGAACC
ACAATCTCTCCATGGGTGGTACCCATGGATGCCCTCATGCCCTTTGCTGTGCCCAACCTG
GAGCAGGACCCCAGACCCCTGCCATACCTCCGCCATGACCAGCCCTACACATTCGACATC
AACCTCTCTGTTGCCCTGAAAGGAGAAGGAATGAGCCAGCCGGCTACCATATGCAGGTCC
AATTTTAAGTACATGTACTGGACAATGCTGCAGCAGCTTGCTCACCACTCTGTCAATGGC
TGTAATCTGCGGCCCGGGGACCTCTTGGCTTCTGGAACCATCAGCGGGCCGGAGCCAGAA
---------------------------------------AGCTTTGGCTCCATGTTGGAG
CTGTCCTGGAAGGGAACAAAAGTCATAGAGCTGGGGAATGGACATACCAGGACGTTTTTG
CTGGACGGGGATGAAGTCATCATAACAGGGCACTGCCAGGGGGACGGTTACCGCATCGGC
TTTGGCCAGTGTGCTGGAAAAGTGCTACCTGCTGTCTTGCCAGTG------------
>Mouse|ENSMUSG00000030630|ENSMUST00000032865
------------------ATGTCCTTT------------ATTCCAGTGGCCGAGGACTCC
GACTTTCCCATCCAAAACCTGCCCTATGGTGTTTTCTCCACTCAAAGCAACCCAAAGCCA
CGGATTGGTGTAGCCATCGGTGACCAGATCTTGGACCTGAGTGTCATTAAACACCTCTTT
ACCGGACCTGCCCTTTCCAAACATCAACATGTCTTCGATGAGACAACTCTCAATAACTTC
ATGGGTCTGGGTCAAGCTGCATGGAAGGAGGCAAGAGCATCCTTACAGAACTTACTGTCT
GCCAGCCAAGCCCGGCTCAGAGATGACAAGGAGCTTCGGCAGCGTGCATTCACCTCCCAG
GCTTCTGCGACAATGCACCTTCCTGCTACCATAGGAGACTACACGGACTTCTACTCTTCT
CGGCAGCATGCCACCAATGTTGGCATTATGTTCAGAGGCAAGGAGAATGCGCTGTTGCCA
AATTGG------------------------------------------------------
------------------------------------------------------------
---------CTCCACTTACCTGTGGGATACCATGGCCGAGCT------------------
---------------TCCTCCATTGTGGTATCTGGAACCCCGATTCGAAGACCCATGGGG
CAGATGAGACCTGATAACTCAAAGCCTCCTGTGTATGGT---GCCTGCAGACTCTTAGAC
ATGGAGTTGGAAATGGCTTTCTTCGTAGGCCCTGGGAACAGATTCGGAGAGCCAATCCCC
ATTTCCAAAGCCCATGAACACATTTTCGGGATGGTCCTCATGAACGACTGGAGCGCACGA
GACATCCAGCAATGGGAGTACGTCCCACTTGGGCCATTCCTGGGGAAAAGCTTTGGAACC
ACAATCTCCCCGTGGGTGGTGCCTATGGATGCCCTCATGCCCTTTGTGGTGCCAAACCCA
AAGCAGGACCCCAAGCCCTTGCCATATCTCTGCCACAGCCAGCCCTACACATTTGATATC
AACCTGTCTGTCTCTTTGAAAGGAGAAGGAATGAGCCAGGCGGCTACCATCTGCAGGTCT
AACTTTAAGCACATGTACTGGACCATGCTGCAGCAACTCACACACCACTCTGTTAATGGA
TGCAACCTGAGACCTGGGGACCTCTTGGCTTCTGGAACCATCAGTGGATCAGACCCTGAA
---------------------------------------AGCTTTGGCTCCATGCTGGAA
CTGTCCTGGAAGGGAACAAAGGCCATCGATGTGGAGCAGGGGCAGACCAGGACCTTCCTG
CTGGACGGCGATGAAGTCATCATAACAGGTCACTGCCAGGGGGACGGCTACCGTGTTGGC
TTTGGCCAGTGTGCTGGGAAAGTGCTGCCTGCCCTTTCACCAGCC------------
>Opossum|ENSMODG00000019427|ENSMODT00000024666
------------------ATGTCCTTT------------ATCCCCGTGGCCGAGAACTCG
GATTTCCCCATTCAGAACCTGCCGTACGGAGTCTTCTCCACGCCAGAGAGCCCAAGACAA
AGAATTGGTGTGGCGATTGGAGACCAGATATTGGATCTCAGTGTGATTAAGCACCTATTC
AATGGTCCTGTTCTTTCCCATCACCAGGATGTCTTTGAGCAGCCAACTCTTAATAGATTC
ATGGGCTTGGGTTATGCTGCTTGGAAGGAGGCAAGAATGTACCTGCAGAACCTGCTTTCA
GCTGGGAAAGCAACTTTGAGAGATGATGCTGTTCTACGGAAACGTGCATTTACACCTCAG
GCCTCTGCCACAATGCACTTGCCAGCCACCATTGGAGATTACACTGACTTTTATTCTTCT
CGACAACATGCTACCAATGTTGGAATCATGTTCAGAGGGAAGGAAAATGCTTTGATGCCT
AACTGG------------------------------------------------------
------------------------------------------------------------
---------CTGCACTTGCCAGTGGGATATCATGGACGAGCT------------------
---------------TCCTCTGTGGTGGTATCAGGCACGCCACTACGAAGACCTGCAGGA
CAATTGTGCCCTGATGAAAGCAAGCCTCCAGTACAGGGT---GTTTCTAAACTTTTGGAC
TTTGAGTTGGAAATGGCATTCTTTGTAGGCCCTGGAAACAAACTTGGAGAACCAATTCCC
ATTAATAAAGCCCATGAGCATATTTTTGGAATGGTCCTCATGAACGACTGGAGTGCTCGG
GATATCCAGAAGTGGGAGTATGTTCCTCTAGGACCATTCTTGGGGAAGAGCTTTGGAACA
ACCATCTCCCCGTGGGTGGTGCCTATGGAAGCACTCATGCCATTCACATTGCCTAACCCA
GTTCAGGAGCCTAAGCCTCTGCCTTATCTCTGTCATGAAGAGCCCTATACGTTTGACATC
AATCTCTTTGTTGCCCTGAAAGGGGAAGGAATGAACCAACCAGTTACAATATGCAGATCT
AATTTTAAGCACATGTACTGGACGATGAAGCAACAGCTTGTTCACCACACCATCAATGGC
TGCAATCTCCAACCTGGAGATCTCTTGGCATCTGGAACCATTAGTGGGCCTAATCCTGAA
---------------------------------------AACTTTGGGTCCATGTTGGAA
TTATCATGGCGGGGAACTAAGGTCATCGATCTTGGCAATGGACAAACCAGAAAATTTCTG
CAAGATGGAGATGAAGTTATTATAACAGGTAAG---------------------------
------------AACAACACCTTTATCCCTCCACTTGTGGCCAAGTCAAGTATTTAT
>Orangutan|ENSPPYG00000006713|ENSPPYT00000007927
------------------ATGTCCTTC------------ATCCCGGTGGCCGAGGATTCC
GACTTCCCCATCCACAACCTGCCCTACGGCGTCTTCTCGACCAGAGGCGACCCAAGACCG
AGGATAGGCGTGGCCATTGGCGACCAGATCCTGGACCTCAGTGTCATCAAGCACCTCTTT
ACTGGGCCTGTCCTCTCCAAACACCAGGATGTCTTCAATCAGCCTACACTCAACAGCTTC
ATGGGC---GGTCAGGCTGCC---AAGGAGGCGAGAGTGGTCTTGCAGAATTTGCTGTCT
GTGAGCCAAGCCAGGCTGAGAGATGACACCGAACTTCGGAAGCGTGCATTCATCTCCCAG
GCTTCTGCCACAATGCACCTTCCAGCCGCCATAGGAGACTACACAGACTTCTATTCCTCT
CGGCAGCATGCTACCAATGTTGGAATCATGTTCAGGGACAAGGAGAATGCATTGATGCCA
AATTGG------------------------------------------------------
------------------------------------------------------------
---------CTGCACTTACCAGTGGGCTACCATGGCCGTGCC------------------
---------------TCCTCTGTTGTGGTGTCTGGCACCCCAATCCGAAGGCCCATGGGA
CAGATGAAACCTGATGACTCTAAGCCTCCTGTATATGGT---GCCTGCAAGCTCTTGGAC
ATGGAGCTGGAAATGGCTTTTTTTGTAGGCCCTGGAAACAGATTGGGAGAGCCGATCCCC
ATTTCCAAGGCCCATGAGCACATTTTTGGAATGGTCCTTATGAACGACTGGAGTGCGCGA
GACATTCAGAAGTGGGAGTATGTCCCTCTAGGGCCATTCCTTGGGAAGAGTTTTGGGACC
ACCATCTCTCCGTGGGTGGTGCCCATGGAAGCTCTCATGCCCTTTGCTGTACCCAACCCG
AAGCAGGACCCCAGGCCCCTGCCGTATCTGTGCCATGACGAGCCCTACACATTTGACATC
AACCTCTCTGTTAACCTGAAAGGAGAAGGAATGAGCCAGGCGGCTACCATATGCAAGTCC
AATTTTAAGTACATGTACTGGACGATGCTGCAGCAGCTCACTCACCACTCTGTCAACGGC
TGCAACCTGCAGCCGGGGGACCTCCTGGCTTCTGGGACCATCAGCGGGCCGGAACCAGAA
---------------------------------------AACTTCGGCTCCATGTTGGAA
CTGTCATGGAAGGGAACGAAGCCCATAGACCTGGGGAATGGTCAGACCAGGAAGTTTCTG
CTGGACGGGGATGAAGTCATCATAACAGGGTACTGCCAGGGGGATGGTTACCGCGTCGGC
TTTGGCCAGTGTGCTGGAAAAGTGCTGCCTGCTCTCTTGCCATCA------------
>Platypus|ENSOANG00000030692|ENSOANT00000040418
------------------------------------------------------------
------------------------------------------------------------
------------------------------------------------------------
------------------------------------------------------------
------------------------------------------------------------
------------------------------------------------------------
------------------------------------------------------------
---------------------------ATGTTCAGAGGGAAGGATAATGCTTTGATGCCT
AACTGG------------------------------------------------------
------------------------------------------------------------
---------CTGCACCTTCCCGTCGGCTACCATGGCCGGGCC------------------
---------------TCCTCTGTCGTGGTGTCAGGCACGCCGGTCCGCAGACCCATGGGG
CAGACGTGCGCTGATGAGAAGAAACCCCCAATATTCGAG---GCCTGCAAACTTTTGGAC
ATTGAATTGGAAATGGCATTCTTCGTCGGCCCCGGTAACAAGCTGGGAGAGCACATTCCC
ATTCACAAGGCTCACGAGCACATCTTCGGGATGGTTCTGATGAATGACTGGAGTGCTCGG
GACATCCAGAAGTGGGAGTACGTCCCCCTCGGTCCGTTCCTGGGAAAGAGCTTCGCCACC
ACCATCTCACCGTGGGTGGTACCCATGGAAGCCCTGGCGCCATTTGCAGTGCCCAACCCG
GTCCAG------------------------------------------------------
------------------------------------------------------------
------------------------------------------------------------
------------------------GTCAGTAGTGGGGAATGGAGTGGG------------
------------------------------------------------------------
------------------------------------------------------------
------------------------------------------------------------
---------------------------------------GCGGGCACTGGGACCTGC
>Rabbit|ENSOCUG00000004660|ENSOCUT00000004658
GTCCAGCTTTCTGTGCAAATGAGCTTTGCCCGCCCGAGGCTTTCCCCTGCTGACCACGCC
---------------------------------------GTCTCCTCCCAGCCCAGACCC
CGGATTGGCGTGGCCATCGGCGACCAGATCCTGGACCTGAGTGCCATCAAGCACCTCTTC
ACAGGGCCTGTCCTCTCCCAACACCAGGATGTCTTCGATGAGCCAACTCTCAACAGCTTC
ATGGGCCTGGGCCAGGCTGCCTGGAAGGAGGCGAGAGCGCTGCTGCAAAACTTGCTGTCT
GCTGGCCACGCCAGGCTCAGAGACGACCAGGAGCTGCGGGCGCGCGCCTTCACCTCTCAG
GCTGTTGCCACGATGCACCTGCCAGCCACCATAGGAGACTACACGGACTTCTATTCCTCG
CGACAGCACGCCACCAACGTCGGCATCATGTTCAGGGGCCAGGAGAACGCGCTGATGCCC
AATTGG------------------------------------------------------
------------------------------------------------------------
---------TTGCACTTACCAGTGGGTTACCACGGCCGTGCG------------------
---------------TCCTCCGTCGTGGTGTCTGGCACCCCGATCCGCAGGCCCGTGGGG
CAAATGCGACCTGACAACACCCAGCCTCCTGTGTACGGC---GCCAGCAAACGCCTGGAC
ATAGAGCTGGAAATGGCTTTCTTCGTAGGCCCCGGGAACAGACTGGGAGAGCCCATCCCC
ATCTCCAAGGCCCACGAGCACATTTTCGGCATGGTCCTCATGAATGACTGGAGCGCCCGA
GACATTCAGCAGTGGGAGTACGTGCCCCTGGGGCCGTTCCTCGGCAAGAGTTTTGGAACC
ACCATCTCCCCGTGGGTGGTGCCCATGGACGCCCTCCTGCCCTTTGCCGTGCCTAACCCG
GAGCAGGACCCCAGGCCCCTGCCGTACCTCCGCCATGACCAGCCCTACACGTTTGACATC
AATCTCTTTGTTGCTCTGAAAGGAGAAAATATGAGCCAGGCAGCCACCATTTGCAGGTCC
AACTTTAAGCACATGTACTGGACGATGCTGCAGCAGCTCACGCACCACTCTGTCAATGGC
TGCAACCTGCGCCCGGGGGACCTGGTGGCTTCCGGAACCATCAGCGGCCCG---CCTGAG
TGGCAGGCCTGGCGTCCCCAGGGGTGGCCATGTCTCTTTTTTTTTTCCTCCCTCATGACG
CTGTCC---------------------------------------ACCCTTGNATTCCTG
CTGGACGGCGACGAAGTCACCTTTGCAGGGTATTGCCAGGGGGACGGCTACCGTGTCGGC
TTTGGCCAGTGTTCTGGACGAGTGCTGCCTGCCCTCCTGTCCGCT------------
>Rat|ENSRNOG00000013223|ENSRNOT00000068167
------------------ATGTCCTTT------------ATTCCGGTGGCCGAGGACTCC
GACTTTCCCATCCAAAACCTGCCCTATGGCGTTTTCTCCACTCAAAGCAACCCAAAGCCA
CGGATTGGTGTGGCCATCGGTGACCAGATCTTGGACCTGAGTGTCATTAAACACCTCTTT
ACCGGACCTGTCCTCTCCAAACATCAGCATGTCTTCGATGAGACAACTCTCAATAGCTTT
ATGGGCCTCGGCCAAGCGGCATGGAAGGAGGCAAGAGCATCCTTACAGAACTTACTGTCT
GCCAGCCAAGCCCAGCTCAGAGATGACAAGGAGCTTCGGCAGCGTGCATTCACCTCCCAG
GCTTCTGCCACGATGCACCTTCCTGCTACCATAGGAGACTACACGGACTTCTACTCCTCT
CTGCAGCATGCCACTAACGTTGGCATTATGTTCAGGGGCAAGGAGAATGCGCTGTTGCCC
AATTGG------------------------------------------------------
------------------------------------------------------------
---------TATGTCCTAGGTTTTTCCCAGCAGCAAAGACCC------------------
---------------TCTTTGGTCAAAGTAGCCAAGCATGACTTTAGGTGTCCT---GGG
CTACCCAGACCTAGCTCTGCAAAGCCTCCTGTGTATGGT---GCCAGCAAACGCTTAGAC
ATGGAGTTGGAAATGGCTTTCTTTGTAGGCCCTGGGAACAGATTCGGCGAGCCAATCCCC
ATTTCCAAGGCCCAGGAGCACATTTTCGGGATGGTCCTCATGAACGACTGGAGTGCTCGA
GACATCCAGCAATGGGAGTACGTCCCCCTTGGGCCATTCCTGGGGAAAAGTTTTGGAACC
ACCATCTCCCCATGGGTGGTGCCCATGGATGCTCTCATGCCCTTTGTGGTGCCAAACCCA
AAGCAGGACCCTAAGCCCCTGCCATATCTCTGCCACAGCCAGCCCTACACATTTGATATC
AACCTGTCCGTTGCTTTGAAAGGAGAAGGAATGAGCCAGGCAGCTACCATCTGCAGGTCC
AACTTTAAGCACATGTACTGGACCATTCTGCAGCAACTGACACACCACTCTGTTAATGGA
TGCAATCTGAGACCTGGGGACCTCTTGGCTTCTGGAACCATCAGTGGATCAGACCCTGAA
---------------------------------------AGCTTTGGCTCCATGCTGGAA
CTGTCCTGGAAGGGAACAAAGGCTATCGATGTGGGGCAGGGGCAAACCAGGACCTTTCTT
CTGGACGGAGATGAAGTCATCATAACAGGTCACTGCCAGGGGGATGGCTACCGTGTTGGT
TTTGGCCAATGTGCTGGGAAAGTGCTGCCTGCCCTCTCGCCAGCC------------
>Macaque|ENSMMUG00000017060|ENSMMUT00000023996
------------------ATGTCCTTC------------ATCCCGGTGGCCGAGGATTCC
GACTTCCCCATCCACAACCTGCCCTACGGCGTCTTCTCCACCAGAGGCGACCCAAGACTG
AGGATAGGCGTGGCCATTGGCGACCAGATCCTGGACCTCAGCGTCATCAAGCACCTGTTT
ACTGGGCCTGTCCTCTCCAAACACCAGGATGTCTTCAATCAGCCTGTGCTCAACAGCTTC
ATGGGCCTGGGTCAGGCTGCCTGGAAGGAGGCGAGAGTGTTCTTGCAGAACTTGCTGTCT
GTGAGCCAAGCCAGACTCAGAGATGACACTGAACTTCGGAAGCGTGCATTCATCTCCCAG
GCTTCTGCCATGATGCACCTTCCAGCCACCATAGGAGACTACACAGACTTCTATTCCTCT
CGGCAGCATGCTACCAATGTCGGAATCATGTTCAGGGACAAGGAGAATGCCTTGATGCCA
AATTGG------------------------------------------------------
------------------------------------------------------------
---------CTGCACTTACCAGTGGGCTACCATGGCCGTGCC------------------
---------------TCCTCCATCGTGGTGTCTGGTACCCCAATCCGAAGGCCTATGGGG
CAGATGAAACCTGATGACTCTAAGCCTCCTGTGTATGGT---GCCTGCAAGCTCTTGGAC
ATGGAACTGGAAATGGCTTTTTTTGTAGGCCCTGGAAACAGATTGGGAGAGCCGATCCCC
ATTTCCAAGGCCCATGAGCACATTTTTGGGATGGTCCTTATGAACGACTGGAGTGCACGA
GACATTCAGAAGTGGGAATATGTCCCTCTCGGGCCATTCCTTGGGAAGAGTTTTGGGACC
ACCATCTCTCCGTGGGTGGTGCCCATGGATGCTCTCATGCCCTTTGCTGTGCCCAACCCG
AAGCAGGACCCCAGGCCTCTGCCGTATCTCTGCCATGATCGGCCCTACACATTTGACATC
AACCTCTCTGTTGCCCTGAAAGGAGAAGGAATGAGCCAGGCGGCTACCATATGCAAGTCC
AATTCTAAGTATATGTACTGGACGATGCTGCAGCAGCTTACTCACCACTCTGTCAATGGC
TGCAACCTGCGGCCGGGGGACCTCTTGGCTACTGGGACCATCAGTGGGCCGGAGCCAGAA
---------------------------------------AGCTTCGGCTCCATGCTGGAA
CTGTCGTGGAAGGGAACGAAGCCCATCAGCCTGGGGAATGGTCAGACCAGGAAGTTTCTG
CTGGACGGGGATGAAGTCATCATAACAGGGTACTGCCAGGGGGATGGTTACCGCATCGGC
TTTGGCCAGTGTGCTGGAAAAGTGCTGCCTGCTCTCTTGCCATCA------------
>Marmoset|ENSCJAG00000007600|ENSCJAT00000014911
------------------ATGTCCTTC------------ATCCCAGTGGCCGAGGATTCC
GACTTCCCCATCCACAACCTGCCCTACGGCGTCTTCTCCACCAGAGGCGACCCAAGACGG
AGGATAGGTGTGGCTATTGGCGAGCAGATCCTGGACCTCAGCGTCATCAAGCATCTCTTC
ACTGGACCTGTCCTCTCCAAACACCAGGATGTCTTCAGTGAGCCTACACTCAACAGCTTC
ATGGGCCTGGGGCAGGCTGCCTGGAAGGAGGCAAGAGTGTTCTTGCAGAACTTGCTGTCT
GTGAGTCAAGCCAGGCTCAGAGATGACACGGAACTTCGGAAGCATGCATTCATCTCCCAG
GTGTCTGCCACGATGCACCTTCCAGCCGCCATAGGAGACTACACAGACTTCTATTCCTCG
CGGCAGCACGCTACCAACATCGGAGTCATGTTCAGAGGCAAGGAGAATGCATTGATGCCA
AATTGG------------------------------------------------------
------------------------------------------------------------
---------CTGCACTTACCAGTGGGCTACCATGGCCGTGCC------------------
---------------TCCTCTGTCGTGGTGTCTGGTACTCCTATCCGAAGGCCCATGGGA
CAGATGCAACCTGATGACTCGAAGCCTCCTGTATATGGT---GCCTGCAAGCTCTTGGAC
ATGGAGCTGGAAATGGCTTTTTTTGTAGGCCCTGGAAACAGATTGGGAGAGCCGATCCCC
ATTTCCAAGGCCCATGAGCACATTTTTGGAATGGTCCTGATGAATGACTGGAGTGCACGA
GACATTCAGAAGTGGGAGTATGTCCCTCTTGGGCCATTCCTCGGGAAGAGTTTTGGGACC
ACCATCTCTCCATGGGTGGTGCCCATGGATGCTCTCATGCCCTTTGCTGTGCCTAACCCA
GAGCAGGACCCCAGGCCCCTGCCGTATCTCTGCCATGACCGGCCCTACACATTTGACATC
AACCTCTCCGTTGCCCTGAAAGGAGAAGGAATGAGCCAGGCGGCTACCATATGCAAGTCC
AATTTTAAGTACATGTACTGGACGATGCTGCAGCAGCTCACTCACCATTCTGTCAATGGC
TGCAACCTGCAGCCGGGGGACCTTCTGGCTTCTGGGACCATCAGCGGGCCGGAGCCAGAA
---------------------------------------AGCTTCGGCTCCATGTTGGAA
CTGTCGTGGAGGGGAACAAAGCCCATAGAGCTGGGGAACGGACAGGCCAGGAAGTTTCTG
CTGGACGGGGATGAAGTCATCATAACAGGATACTGCCAGGGGGACGGTTACCGCATCGGC
TTTGGTCAGTGTGCCGGAAAAGTGCTGCCTGCTCTCTTGCCAGCA------------
>Human|ENSG00000103876|ENST00000261755
------------------ATGTCCTTC------------ATCCCGGTGGCCGAGGATTCC
GACTTCCCCATCCACAACCTGCCCTACGGCGTCTTCTCGACCAGAGGCGACCCAAGACCG
AGGATAGGTGTGGCCATTGGCGACCAGATCCTGGACCTCAGCATCATCAAGCACCTCTTT
ACTGGTCCTGTCCTCTCCAAACACCAGGATGTCTTCAATCAGCCTACACTCAACAGCTTC
ATGGGCCTGGGTCAGGCTGCCTGGAAGGAGGCGAGAGTGTTCTTGCAGAACTTGCTGTCT
GTGAGCCAAGCCAGGCTCAGAGATGACACCGAACTTCGGAAGTGTGCATTCATCTCCCAG
GCTTCTGCCACGATGCACCTTCCAGCCACCATAGGAGACTACACAGACTTCTATTCCTCT
CGGCAGCATGCTACCAACGTCGGAATCATGTTCAGGGACAAGGAGAATGCGTTGATGCCA
AATTGG------------------------------------------------------
------------------------------------------------------------
---------CTGCACTTACCAGTGGGCTACCATGGCCGTGCC------------------
---------------TCCTCTGTCGTGGTGTCTGGCACCCCAATCCGAAGGCCCATGGGA
CAGATGAAACCTGATGACTCTAAGCCTCCCGTATATGGT---GCCTGCAAGCTCTTGGAC
ATGGAGCTGGAAATGGCTTTTTTTGTAGGCCCTGGAAACAGATTGGGAGAGCCGATCCCC
ATTTCCAAGGCCCATGAGCACATTTTTGGAATGGTCCTTATGAACGACTGGAGTGCACGA
GACATTCAGAAGTGGGAGTATGTCCCTCTCGGGCCATTCCTTGGGAAGAGTTTTGGGACC
ACTGTCTCTCCGTGGGTGGTGCCCATGGATGCTCTCATGCCCTTTGCTGTGCCCAACCCG
AAGCAGGACCCCAGGCCCCTGCCGTATCTGTGCCATGACGAGCCCTACACATTTGACATC
AACCTCTCTGTTAACCTGAAAGGAGAAGGAATGAGCCAGGCGGCTACCATATGCAAGTCC
AATTTTAAGTACATGTACTGGACGATGCTGCAGCAGCTCACTCACCACTCTGTCAACGGC
TGCAACCTGCGGCCGGGGGACCTCCTGGCTTCTGGGACCATCAGCGGGCCGGAGCCAGAA
---------------------------------------AACTTCGGCTCCATGTTGGAA
CTGTCGTGGAAGGGAACGAAGCCCATAGACCTGGGGAATGGTCAGACCAGGAAGTTTCTG
CTGGACGGGGATGAAGTCATCATAACAGGGTACTGCCAGGGGGATGGTTACCGCATCGGC
TTTGGCCAGTGTGCTGGAAAAGTGCTGCCTGCTCTCCTGCCATCA------------
>Orca|XP_004278376.1
------------------ATGTCTTTC------------GTCCCAGTGGCCGAGGATTCC
GACTTCCCCATCCACAACCTGCCCTACGGCGTCTTCTCTACCAAAGGCAACCCAAGACCA
AGGATCGGCGTGGCGATTGGTGACCAGATCCTAGACCTCAGTATCATTAAGCACCTCTTC
ACTGGGCCTGTCCTCTCCCAACACCAGGATGTCTTTGATCAGCCAGCTCTCAACAGCTTC
ATGGGCCTGGGTCAGGCTGCCTGGAAGGAGGCAAGAGGATTGTTGCAGAACCTGCTGTCC
GCCAGCCAGGCCAGGCTCAGAGATGACACGGAGCTTCGGAAGCGTGCATTCATCTCCCAG
GCTTCCGCCACAATGCATCTTCCGGCCACCATAGGCGACTACACGGACTTCTATTCCTCT
CGGCACCACGCCACCAATGTCGGAATCATGTTCAGGGGCACAGAGAACCCGTTGATGCCC
AATTGG------------------------------------------------------
------------------------------------------------------------
---------CTGCACTTACCAGTGGGCTACCACGGCCGTGCT------------------
---------------TCCTCCATTGTGGTGTCTGGCACCCCAATCCGCAGGCCCAAGGGA
CAGATGAGACCCGATGACTCTAAGCCTCCTGTGTATGGT---GCCTGCAAACTCTTGGAC
TTCGAGTTGGAAACAGCTTTCTTTGTAGGCCCCGGGAACAAATTTGGAGAGCCGATCCCC
ATTTCTAAGGCCCATGAGCACATTTTTGGAATGGTCCTTATGAACGACTGGAGTGCTCGA
GACATTCAGAAGTGGGAGTACGTCCCTCTTGGGCCGTTCCTCGGGAAGAGTTTTGGAACC
ACCATCTCTCCGTGGGTGGTGCCCATGGATGCCCTTATGCCCTTTGCTGTGCCCAACCAG
GAGCAGGACCCCAAGCCCCTGCCGTATCTCCGCCACGACCAGCCCTACACGTTCGACATC
AACCTCTCTGTCACCCTGAAAGGAGAAGGAATGAACCAAGCAGCTACCGTATGCAGGTCC
AATTTTAAGTATATGTACTGGACGATGCTGCAGCAGCTCACTCACCACTCTGTCAACGGC
TGCAACCTGCGGCCGGGGGACCTCTTGGCTTCTGGAACCATCAGCGGGCCGGAGCCAGAG
---------------------------------------AGCTTTGGCTGCATGCTGGAG
CTGTCGTGGAAGGGAACGAGAGCCATAGAGCTGGGGAATGGACAGACCAGGAAGTTTCTG
CTGGACGGGGATGAAGTCATCATCACAGGACAGTGCCAGGGGGACGGGTACCGCATTGGC
TTTGGCCAGTGTGCAGGAAAAGTGCTGCCTGCCCTCTCAGCGGCC------------
>Chimp|ENSPTRG00000007362|ENSPTRT00000013574
------------------ATGTCCTTC------------ATCCCGGTGGCCGAGGATTCC
GACTTCCCCATCCACAACCTGCCCTACGGCGTCTTCTCGACCAGAGGCGACCCAAGACCG
AGGATAGGTGTGGCCATTGGCGACCAGATCCTGGACCTCAGCATCATCAAGCACCTCTTT
ACTGGTCCTGTCCTCTCCAAACACCAGGATGTCTTCAATCAGCCTACACTCAACAGCTTC
ATGGGCCTGGGTCAGGCTGCCTGGAAGGAGGCAAGAGTGTTCCTGCAGAACTTGCTGTCT
GTGAGCCAAGCCAGGCTCAGAGATGACACCGAACTTCGGAAGTGTGCATTCATCTCCCAG
GCTTCTGCCACGATGCACCTTCCAGCCGCCATAGGAGACTACACAGACTTCTATTCCTCT
CGGCAGCATGCTACCAACGTCGGAATCATGTTCAGGGACAAGGAGAATGCATTGATGCCA
AATTGG------------------------------------------------------
------------------------------------------------------------
---------CTGCACTTACCAGTGGGCTACCATGGCCGTGCC------------------
---------------TCCTCCGTCGTGGTGTCTGGCACCCCAATCCGAAGGCCCATGGGA
CAGATGAAACCTGATGACTCTAAGCCTCCCGTATATGGT---GCCTGCAAGCTCTTGGAC
ATGGAGCTGGAAATGGCTTTTTTTGTAGGCCCTGGAAACAGATTGGGAGAGCCGATCCCC
ATTTCCAAGGCCCATGAGCACATTTTTGGAATGGTCCTTATGAACGACTGGAGTGCACGA
GACATTCAGAAGTGGGAGTATGTCCCTCTCGGGCCATTCCTTGGGAAGAGTTTTGGGACC
ACTATCTCTCCGTGGGTGGTGCCCATGGATGCTCTCATGCCCTTTGCTGTGTCCAACCCG
AAGCAGGACCCCAGGCCCCTGCCGTATCTGTGCCATGACGAGCCCTACACATTTGACATC
AACCTCTCTGTTAACCTGAAAGGAGAAGGAATGAGCCAGGCGGCTACCATATGCAAGTCC
AATTTTAAGTACATGTACTGGACGATGCTGCAGCAGCTCACTCACCACTCTGTCAACGGC
TGCAACCTGCGGCCGGGGGACCTCCTGGCTTCTGGGACCATCAGTGGGCCGGAGCCAGAA
---------------------------------------AACTTCGGCTCCATGTTGGAA
CTGTCGTGGAAGGGAACGAAGCCCATAGACCTGGGGAATGGTCAGACCAGGAAGTTTCTG
CTGGACGGGGATGAAGTCATCATAACAGGGTACTGCCAGGGGGATGGTTACCGCATCGGC
TTTGGCCAGTGTGCTGGAAAAGTGCTGCCTGCTCTCCTGCCATCA------------
>Cow|ENSBTAG00000012338|ENSBTAT00000016368
------------------ATGTCCTTC------------GTCCCGGTGGCCGAGGATTCT
GACTTCCCCATCCACAACCTGCCCTACGGCGTCTTCTCCACCCGAGGCAACCCAAGACCG
AGGATTGGCGTGGCCATTGGGGACCAGATCCTGGACCTCAGTGTCATCAAGCACCTCTTC
ACTGGGCCGATCCTCTCCGGACACCAGGATGTCTTCAATAAGCCAACTCTCAACAGCTTC
ATGGGCCTGGGTCAGGCTGCCTGGAAGGAGGCTAGAGCATTCTTGCAGAACCTGCTGTCT
GCCAGCCAAGCCAGGCTCAGAGATGACGTGGAGCTTCGGCAGCGTGCCTTCACATCCCAG
GCTTCCGCTACGATGTATCTTCCGGCCACCATAGGTGACTACACGGACTTCTATTCCTCT
CGGCATCATGCCACCAATGTCGGGGTTATGTTCAGGGGCAAGGAGAATGCACTGATGCCA
AACTGG------------------------------------------------------
------------------------------------------------------------
---------CTGCACCTGCCCGTGGGCTACCACGGGCGCGCT------------------
---------------TCCTCCGTGGTGGTGTCTGGCACCCCGATCCGCAGGCCCCTGGGG
CAGATGCGACCCGACGACTCTAAGCCTCCCGTTTATGGT---GCCTGCAAACTCCTGGAC
TTCGAGTTGGAGATGGCTTTCTTTGTAGGCCCTGGGAACAAACTCGGAGAGCCAATCCCC
ATTTCCAAGGCCCACGAGCACATTTTTGGAATGGTCCTTATGAACGACTGGAGTGCTCGA
GACATCCAGAAATGGGAGTACGTCCCACTTGGGCCGTTCCTTGGGAAGAGTTTTGGAACC
ACCATCTCTCCGTGGGTGGTGCCCATGGATGCCCTCATGCCCTTTGCTGTGTCCAACCCG
GAGCAGGACCCCAAGCCCCTGCCGTATCTCTGCCATGACCAGCCCTACACATTCGACATC
AACCTCTCTGTTGCCCTGAAAGGAGAAGGAATGAGCCAGGCAGCTACCATATGCAGGTCT
AATTTTAAGTACATGTACTGGACAATGCTGCAGCAGCTCACCCACCACTCTGTCAATGGC
TGCAACCTGCAGCCGGGCGACCTCTTGGCTTCTGGAACCATCAGCGGGCCGGAGCCAGAG
---------------------------------------AGCTTCGGCTGCATGCTGGAG
CTGTCGTGGAAGGGCACAAGGGCCGTAGAGCTGGGGAATGGCCAGACCAGGAAGTTCCTG
CTGGACGGGGATGAAGTCATCATGACAGGGCACTGCCAGGGGGATGGGTACCGCATTGGC
TTCGGCCAGTGTGCGGGAAAAGTGCTGCCTGCCCTCTCGCTCGCC------------
>Dog|ENSCAFG00000013958|ENSCAFT00000022144
------------------ATGTCCTTC------------GTCGCGGTGGCCGAGGATTCG
GACTTCCCCATCCACAACCTGCCCTACGGCGTCTTCTCCACCCCAGGCAACCCAAGACAG
AGGATTGGCGTGGCCATTGGGGACCAGATCCTGGACCTCAGTGTCATTAAGCACCTCTTC
ACTGGGCCCATCCTCTCCAAACACCAGGATGTGTTCAATCAGCCAGCTCTCAACAGCTTC
ATGGGCCTGGGCCAGGCCGCCTGGAAGGAAGCAAGAGCATTCTTGCAGAACTTGCTGTCC
GCTAGCCATGCCAGGCTCCGAGACGACACGGAGCTTCGGAGACGTGCGTTCACCGATCAG
GCTTCTGCTGTGATGCACCTGCCGGCTATCATAGGTGACTACACGGACTTCTACTCCTCC
CGGCAGCATGCCACCAACGTCGGGATCATGTTCCGGGGCAAGGAGAATGCACTGATGCCA
AATTGG------------------------------------------------------
------------------------------------------------------------
---------CTGCACTTGCCAGTGGGCTACCATGGCCGTGCC------------------
---------------TCCTCTGTCGTGGTGTCCGGCACTCCGATTCGCAGGCCCATGGGA
CAGATGAGCCCCGATGACTCTAAGCCTCCTGTCTATGGT---GCCTGCAAGCTCTTGGAC
ATGGAGCTAGAAATGGCTTTCTTTGTAGGCCCTGGGAACAAGTTTGGAGAGCCGATCCCC
ATTTCCAGGGCCCATGAGCACATTTTTGGAATGGTCCTCATGAACGACTGGAGCGCTCGG
GACATTCAGAAGTGGGAGTATGTCCCCCTGGGGCCGTTCCTCGGGAAGAGTTTTGGCACC
ACCATCTCCCCGTGGGTGGTGCCCATGGATGCCCTCATGCCCTTTGTGGTGCCCAACCCG
GAGCAGGACCCCAAGCCCCTGCCGTATCTCCGCCACAGCCAGCCCTACACGTTCGACATC
AACCTCTCTGTCACCCTGAAAGGAGAAGGAATGAGCCAGGCAGCGACCATATGCAAGTCC
AATTTTAAGTACATGTACTGGACGATGCTCCAGCAGCTGACCCATCACACCGTCAATGGC
---TACCTTCGGCCAGGGGACCTGTTGGCTTCTGGAACCATTTTCGGGCCGGAGCCAGAG
---------------------------------------AGCTTCGGCTCCATGCTAGAG
CTGTCGTGGAGGGGAACGAAGGCCATCGAGCTGGGGAACGGACAGACCAGGAGGTTTCTG
CTGGATGGAGATGAAGTCGTCATAACAGGACACTGCCAGGGGGACGGGTACCGTGTCGGC
TTCGGCCAGTGTGCTGGGAAAGTGCTGCCCGCCCTCCCGCCAGCG------------
>Elephant|ENSLAFG00000000284|ENSLAFT00000000285
------------------------------------------------------------
---------------------------------------------TCCCAGCCAAGACCG
AGGATCGGTGTGGCGATTGGCGACCAGATACTGGACCTCAGCGTCATCAAGCACCTCTTC
ACCGGGCCTGTCCTCTCCAAACACCAGGATGTCTTTGATGAGCCAACCCTCAACAGCTTC
ATGGGCCTGGGGCAGGCTGCCTGGAAGGAGGCGAGAGCATCGTTACAGAGCTTGCTGTCT
GCCAGCCAAGCCAGGCTCAGGGATGACATGGAGCTTCGGAAGCGTGCATTCGCCTCCCAG
GCTTCTGCCGCGATGCACCTTCCAGCCACCGTAGGAGACTACACGGACTTCTACTCCTCT
CGGCAGCATGCTACAAATGTTGGCATCATGTTCAGGGACAAGGACAATGCCTTGATGCCA
AACTGG------------------------------------------------------
------------------------------------------------------------
------TTTTTGCACTTACCGGTAGGCTACTATGGGCGCGCCTTCTTCTGTTGTGGTGTC
CGGCATCTCCGATTC------------------------------CGAAGGCCCATGGGA
CAGATGAGT------ACAGCTAAGCCTCCCATCTACGGTGCTGCCTGTCAAATCTTAAAA
TGCAAAGTGCATATGGCTTTCTTTGTAGGTCCTGGGAACAAATTCGGAGAGCCAATCCCC
ATTTCCAAGGCCCACGAGCACATATTTGGAATGGTCCTCATGAACGACTGGAGTGCTCGA
GACATTCAGAAGTGGGAGTACGTCCCTCTTGGGCCATTCCTTGGGAAGAGTTTTGGAACT
ACCATCTCTCCGTGGGTGGTGCCCATGGACGCTCTTATGCCCTTTGCCGTGCCCAACCCA
GTGCAGGACCCCAGGCCTCTGCCGTATCTCTGCCATGACCAGCCCTACACCTTCAACATC
AACCTCTCTGTCACCCTGAAAGGAGAAGGAATGAGTCGGGCAGTTACCATATGCAGGTCC
AATTTTAAGCACATGTACTGGACGATGCTGCAGCAGCTCACCCACCACTCTGTCAATGGC
TGCAACCTCCGGCCGGGGGACCTCCTGGCTTCTGGAACCGTCAGTGGGCCGGAGCCAGAA
---------------------------------------AGCTTTGGCTGCATGCTGGAG
CTGTCTTGGAAGGGGACGAAGGCCATCGAGCTGGGGAACGGGCAGACCAGGAAGTTTCTG
CTGGATGGGGATGAAGTCGTCATCACAGGGTACTGCCAGGGGAATGGCTACCGCATTGGC
TTCGGCCAGTGTGCTGGGAAAGTGCTGCCCCCCTTCATGTCGGCG------------
>Bowhead|bmy_07506T0
------------------ATGTCTTTC------------GTCCCAGTGGCCGAGGATTCC
GACTTCCCCATCCACAACCTGCCCTACGGCGTCTTCTCCACCAAAGGCAACCCAAGACCA
AGGATCGGCGTGGCGATTGGTGACCAGATCCTAGACCTCAGTGTCATTAAGCACCTCTTC
ACTGGGCCTGTCCTCTCCCAACACCAGGATGTCTTTGATCAGCCAACTCTCAACAGCTTC
ATGGGCCTGGGTCAGGCTGCCTGGAAGGAGGCAAGAGGATTGTTGCAGAACCTGCTGTCC
GCCAACCAAGCCAGGCTCAGAGATGACACGGAGCTTCGGAAGCGTGCATTCACCTCCCAG
GCTTCCGCCACGATGCATCTTCCGGCCACCATAGGCGACTACACGGACTTCTATTCCTCT
CGGCACCACGCCACCAACGTCGGAGTCATGTTCAGGGGCACGGAGAACCCACTGATGCCC
AATTGG------------------------------------------------------
------------------------------------------------------------
---------CTGCACTTACCAGTGGGCTACCACGGCCGTGCT------------------
---------------TCCTCCATCGTGGTGTCTGGCACCCCAATCCGCAGGCCCATGGGA
CAGATGAGACCCGATGACTCTAAGCYTCCTGTGTATGGT---GCCTGCAAACTCTTGGAC
TTCGAGTTGGAAATGGCTTTCTTTGTAGGCCCTGGGAACAAATTTGGAGAGCCGATCCCC
ATTTCTAAGGCCCATGAGCACATTTTTGGAATGGTCCTTATGAACGACTGGAGTGCTCGA
GACATTCAGAAGTGGGAGTACGTCCCTCTTGGGCCGTTCCTCGGGAAGAGTTTTGGAACC
ACCATCTCTCCGTGGGTGGTGCCCATGGATGCCCTCATGCCCTTTGCTGTGCCCAACCCG
GAGCAGGACCCCAAGCCCCTGCCGTATCTCCACCATGACCAGCCCTACACATTCGACATC
AACCTCTCTGTCACCCTGAAAGGAGAAGGAATGAACCAAGCAGCTACCATATGCAGGTCC
AATTTTAAGTATATGTACTGGACGATGCTGCAGCAGCTCACTCACCACTCTGTCAATGGC
TGCAACCTGCGGCCGGGGGACCTCTTGGCTTCTGGAACCATCAGCGGGCCTGAGCCAGAG
---------------------------------------AGCTTTGGCTGCATGCTGGAG
CTTTCGTGGAGGGGAACGAGGGCCATAGAGCTGGGGAATGGACAGACCAGGAAGTTTCTG
CTGGACGGGGATGAAGTCATCATCACAGGACACTGCCAGGGGGACGGGTACCGCATTGGC
TTTGGCCGGTGTGCAGGGAAAGTGCTGCCTGCCCTCTCACAGGCC------------
>Minke|BACU016020
------------------ATGTCTTTC------------GTCCCAGTGGCCGAGGATTCC
GAATTCCCCATCCACAACCTGCCCTACGGCGTCTTCTCCACCAAAGGCAACCCAAGACCA
AGGATCGGCGTGGCGATTGGTGACCAGATCCTAGACCTCAGTGTCATTAAGCACCTCTTC
ACTGGGCCTGTCCTCTCCCAACACCAGGATGTCTTTGATCAGCCAACTCTCAACAGCTTC
ATGGGCCTGGGTCAGGCTGCCTGGAAGGAGGCAAGAGGATTGTTGCAGAACCTGCTGTCC
ACCAGCCAAGCCAGGCTCCGAGATGACACGGAGCTTCGGAAGCGTGCATTCACCCCCCAG
GCTTCCGCCACGATGCATCTTCCGGCCACCATAGGCGACTACACGGACTTCTATTCCTCT
CGGCACCACGCCACCAACGTCGGAGTCATGTTCAGGGGCACAGAGAACGCACTGATGCCC
AATTGG------------------------------------------------------
------------------------------------------------------------
---------CTGCACTTACCAGTGGGCTACCACGGCCGTGCT------------------
---------------TCCTCCATCGTGGTGTCTGGCACCCCAATCCGCAGGCCCATGGGA
CAGATGAGACCCGATGACTCTAAGCCTCCTGTGTATGGT---GCCTGCAAACTCTTGGAC
TTCGAGTTGGAAATGGCTTTCTTTGTAGGCCCTGGGAACAAATTTGGAGAGCCGATCCCC
ATTTCTAAGGCCCATGAGCACATTTTTGGAATGGTCCTTATGAACGACTGGAGTGCTCGA
GACATTCAGAAGTGGGAGTACATCCCTCTTGGGCCGTTCCTCGGGAAGAGTTTTGGAACC
ACCATCTCTCCGTGGGTGGTGCCCATGGATGCCCTCATGCCCTTTGCTGTTTCCAACCCG
GAGCAGGACCCCAAGCCCCTGCCGTATCTCCGCCACGACCAACCCTACACGTTCGACATC
AACCTCTCTGTCACCCTGAAAGGAGAAGGAATGAACCAAGCAGCTACCATATGCAGGTCC
AATTTTAAGTATATGTACTGGACGATGCTGCAGCAGCTCACTCACCACTCTGTCAACGGC
TGCAACCTGCGGCCAGGGGACCTCTTGGCTTCTGGAACCATCAGCGGGCCGGAGCCAGAG
---------------------------------------AGCTTTGGCTGCATGCTGGAG
CTGTCGTGGAGGGGAACGAGGGCCATAGAGCTGGGGAATGGACAGACCAGGAAGTTTCTG
CTGGACGGGGATGAAGTCATCATCACAGGACACTGCCAGGGGGACGGGTACCGCATTGGC
TTTGGCCGGTGTGCAGGGAAAGTGCTGCCTGCCCTCTCTCCGGCC------------
