# Supplementary material for: Insights into the Evolution of Longevity from the Bowhead Whale Genome
Source: Cell Rep. 2015 Jan 6;10(1):112–22. doi: 10.1016/j.celrep.2014.12.008 (PMC4536333; doi:10.1016/j.celrep.2014.12.008)
Supplement: Supplemental Folder 2. Species Used in the Analysis of Selective Pressure Variation, Single-Gene Orthologous Families Tested, Likelihood Ratio Tests, MAKER Parameters, and Full Assembly and Read Usage Data, Related to Experimental Procedures [file mmc3.zip › Tested SGOs/reciprocal_group_3250.2.fas]

>Gibbon|ENSNLEG00000009599|ENSNLET00000012253
ATGAGAATTGCAGTGATTTGCTTTTGCCTCTTAGGCATCACCTATGCCCTACCAGTTAAA
------------CAGGCTGGTTCTGGAAGTTCTGAGGAA---------------------
---------------------------------------------AAGCAGCTTTAC---
---AACAAATACCCAGATGCTGTGGCCACATGGCTAAAGCCTGACCCATCTCAGAAGCAG
AATCTCCTAGCCCCACAGAATGCTGTGTCCTCTGAAGAA---ACCAATGACTTTAAACAA
GAGACCCTTCCAAGTAAGTCCAACGAAAGCCATGACCACATGGACGATGTGGATGATGAA
GATGATGATGAC---CATGTGGACAGCCAGGACTCCATTGACTCGAACGACTCTGATGAT
GTAGATGACACTGATGATTCTCACCAGTCTGATGAGTCTCACCATTCTGATGAATCCGAT
GAACTGGTCACTGATTTTCCCACAGACCTGCCAGCAACT------GAAGTTTTCACTCCA
GTTGTCCCCACAGTAGACACATATGATGGCCGCGGTGATAGTGTGGTTTATGGACTG---
AGGTCAAAATCTAAG---AAGTTTCGCAGACCTGACATCCAGTACCCTGATGCTACAGAC
GAGGACATCACCTCACACATGGAAAGCGAGGAGCTGAATGGTGCATACAAGGCCATCCCC
GTTGCCCAGGACCTGAATGCGCCTTCTGATTGGGACAGCCGT------------------
------------------GGGAAGGAC------AATCATGAAACGAGTCAGCTGGATGAC
CAAAGTGCTGAAACTCACAGCCACAAGCAGTCCAGATTATATAAGCGGAAGCCNNNNNNN
---NNNNNNNNNNNNNNNNNNNNNNNNNNNNNN---------------------------
---------------------------NNNNNNNNNNNNNNTCAAGTCAGCCATGAATTC
CACAGCCATGAA---------------------TTTCACAGCCATGAAGATACGCTGGTT
GTAGACCCTAAAAGTAAGGAAGAAGATAAACACCTGAAATTTCGCATTTCTCATGAATTA
GATAGTGCATCTTCTGAGGTCAAT
>Gorilla|ENSGGOG00000005577|ENSGGOT00000005607
ATGAGAATTGCAGTGATTTGCTTTTGCCTCCTAGGCATCACCTATGCCCTACCAGTTAAA
------------CAGGCTGATTCTGGAAGTTCTGAGGAA---------------------
---------------------------------------------AAGCAGCTTTAC---
---AACAAATACCCAGATGCTGTGGCCACATGGCTAAACCCTGACCCATCTCAGAAGCAG
AATCTCCTAGCCCCACAGAATGCTGTGTCCTCTGAAGAA---ACCAATGACTTTAAACAA
GAGACCCTTCCAAGTAAGTCCAATGAAAGCCATGACCACATGGATGATGTGGATGATGAA
GATGATGATGAC---CATGTGGACAGCCAGGACTCCATTGACTCGAACGACTCTGATGAT
GTAGATGACACTGATGATTCTCACCAGTCTGATGAGTCTCACCATTCTGATGAATCTGAT
GAACTGGTCACTGATTTTCCCACGGACCTGCCAGCAACC------GAAGTTTTCACTCCA
GTTGTCCCCACAGTAGACACATATGATGGCCGAGGTGATAGTGTGGTTTATGGACTG---
AGGTCAAAATCTAAG---AAGTTTCGCAGACCTGACATCCAGTACCCTGATGCTACAGAC
GAGGACATCACCTCACACATGGAAAGCGAGGAGTTGAATGGTGCATACAAGGCCATCCCC
GTTGCCCAGGACCTGAACGCGCCTTCTGATTGGGACAGCCGT------------------
------------------GGGAAGGAC------AGTTATGAAACGAGTCAGCTGGATGAC
CAAAGTGCTGAAACCCACAGCCACAAGCAGTCCAGATTATATAAGCGGAAAGCCAGTGAT
---GAGAGCAATGAGCATTCCGATGTGATTGAT---------------------------
---------------------------AGTCAGGAACTTTCCAAAGTCAGCCGTGAATTC
CACAGCCATGAA---------------------TTTCACAGCCATGAAGATATGCTGGTT
GTAGACCCCAAAAGTAAGGAAGAAGATAAACACCTGAAATTTCGTATTTCTCATGAATTA
GATAGTGCATCTTCTGAGGTCAAT
>Guinea_Pig|ENSCPOG00000014587|ENSCPOT00000014732
ATGAGGGTTACTGTGATTTGCTTTTGCCTCTTAGGCATCGCCTCCTCTTTCCCAGTTAAG
------------CAGGCTGATTCTGGCAGCTCTGAAGAA---------------------
---------------------------------------------AAGCTGATCTATCAC
GACAACAAACTCCCAGAAGCTGCATCTTCATGGTTAAAATCTGACCCATCCCAGAAGCAG
AATCTCCTAGCACCACAGAATGCCATGTCCTCTGAAGAA---ACCAACGACTTGAAACAA
GAGACCCTCCCAAGCACCTCGAATGAGAGCCACGACCACATGGACGACCTGGATGATGAA
GATGATGGAGAC------CTGGACACCGATGAC---------CCCAATGACGAGGATGAT
GCTAAG------------------TGGTCACCGGAGGCCCCCCAC---------------
---------GAA------------------TTGGCTCGGAAACCCCCACTTCCCAGTCCC
ATTGTCCTCACTATAGAAACATTTGACGGGCGAGGCGAC---------------TGG---
AGTTCAAGGTCAAAG---AAGCTCCCCGTTTCTGACAGTCAGTTCTCCGATGTCACAGAC
GAGGACCTCACCTCACATGTGAAAAGCCAGGAGTCCCACGAAGCACACCAGGCTGTGCTC
CTTGCCCAGCACCTGAATGTGCCCTCTGACTGGGACAGCCAT------------------
------------------GGCAAGGAC------AGTCACGAGTCCAGTCAGCTGGACGAC
CTGAGTGTGGAGACCCACAGCCAGGAGCATCCCAGAGAGCACACACGGAAGGCCCGAGAC
---CACAGCAGTGAGCACTCCGATGCGGTGGAC---------------------------
---------------------------AGTCGGGAAGGCGCCAGA---------------
---------------------------------------------------------GTC
GAAGACCCCAAGAGTAAGGAGGAAGACGAACACCTGAAAATCCGAATATCTCATGAGTTA
GATAGTGCGTCTTCCGAGGCCAAT
>Horse|ENSECAG00000017191|ENSECAT00000018317
ATGAGAATTGCCGTGATTTGCTTATGCCTCTTAGGCATCGCCTATGCCCTTCCAGTTAAT
------------CAGGCCGACTCTGGCAGCTCTGAGGAA---------------------
---------------------------------------------AAGCAGCTTTAC---
---AACAAACACTCAGATGCTGTAAGCATATGGCTCAAGCCTGATCCGTCTCAGAAGCAG
AATCTCCTAGCACCACAG---ACCGTGTCCTCTGAAGAA---ACTGACAACCTCAAACAA
GAGACCCTCCCAAGTCAGTCCAACGAAAGCCATGACCACACAGATGATGTGGATGACGAT
GATGTTGGAGAC---CATGAGGATGACCAGGACTCCATTGACTCAGATGACTCAGATGAA
ACTGATCCTACTGATGACCCTGACAATTCTGATGAGTCTCACCATTCTGATGAATCTGAT
GAACTGGTCACTGATTTTTCCACCGACGTTCCAGCAACC------CCAGTTTTTACACCA
GCTGTGCCCACAAGAGACACGTATGATGGCCGAGGTGACAGTTTGAGTTATGGCCTG---
AAGTCAAAATCCAGG---AAGTTTCGCAGATCTGAAGACCAGTATCCTGATGCTACGGAA
GAGGACCTCACATCACCTGTGGAAAGCAAGGACATAGATGATGTACACAAGGCCGTCCTT
GTTGCCCAGGGCTTGCACGTGGCTTCTGATTGGGACAGCCGT------------------
------------------GGGAAGGAC------AGTCAGGAAACAAGTCAGCTGGACGAC
CACAGTGTGGAAACCCACAGCCGGGAGCATTCCAAAGAATATCAGCTGAAGGCAAATGAT
---GAGACCAGTGAGCATTCCGATGTGATTGAT---------------------------
---------------------------AGTCGTGAAAATTCCAAAGTCAGCCAGGAATTC
CCCAGCCAAGAA---------------------TTCCACAGCAGTGAAGGCAAGCTAGTC
CGAGACCGTAAGAGCGAAGACGAAGACAAATACCTGAAATTTCGCACTTCTCATGAATCA
GAGAGTGCATCTTCTGAGGTCAAT
>Mouse|ENSMUSG00000029304|ENSMUST00000086833
ATGAGATTGGCAGTGATTTGCTTTTGCCTGTTTGGCATTGCCTCCTCCCTCCCGGTGAAA
------------GTGACTGATTCTGGCAGCTCAGAGGAG---------------------
---------------------------------------------AAGAAGCTTTAC---
---AGCCTGCACCCAGATCCTATAGCCACATGGCTGGTGCCTGACCCATCTCAGAAGCAG
AATCTCCTTGCGCCACAGAATGCTGTGTCCTCTGAAGAA---AAGGATGACTTTAAGCAA
GAAACTCTTCCAAGCAATTCCAATGAAAGCCATGACCACATGGACGACGATGATGACGAT
GATGATGACGAT------GGAGACCATGCAGAG---------AGCGAGGATTCTGTGGAC
TCGGAT------------------GAATCTGACGAATCTCACCATTCGGATGAGTCTGAT
GAGACCGTCACT------------------GCTAGTACACAAGCAGACACTTTCACTCCA
ATCGTCCCTACAGTCGATGTCCCCAACGGCCGAGGTGATAGCTTGGCTTATGGACTG---
AGGTCAAAGTCTAGG---AGTTTCCAGGTTTCTGATGAACAGTATCCTGATGCCACAGAT
GAGGACCTCACCTCTCACATGAAGAGCGGTGAGTCTAAGGAGTCCCTCGATGTCATCCCT
GTTGCCCAGCTTCTGAGCATGCCCTCTGATCAGGACAACAAC------------------
------------------GGAAAGGGC------AGCCATGAGTCAAGTCAGCTGGATGAA
CCAAGTCTGGAAACACACAGACTTGAGCATTCCAAAGAG---------------AGCCAG
---GAGAGTGCCGATCAGTCGGATGTGATCGAT---------------------------
---------------------------AGTCAAGCAAGTTCCAAAGCCAGCCTGGAACAT
CAGAGCCACAAG---------------------TTTCACAGCCACAAGGACAAGCTAGTC
CTAGACCCTAAGAGTAAGGAAGATGATAGGTATCTGAAATTCCGAATTTCTCATGAATTA
GAGAGTTCATCTTCTGAGGTCAAC
>Opossum|ENSMODG00000020728|ENSMODT00000026390
ATGAGGACTGCAGTGATTTGCTTCTGCTTACTTGGCATTGTCTCCGCATTGCCTGTGAAA
CAT---------CAGATCAATTCTGGGAGCTCAGAAGAA---------------------
---------------------------------------------AGGCGGCTTTAT---
---AACAAACATCCAAACCTTGTGGCAACATGGCTGAATGCTGATCCTTCCCAGAAGCAA
ACATTATTGGCCACACAGAATTCAGTGTCCTCTGAAGAAAGTACAGAAGACTTACAGCAG
---ACACTCCCAAGTAATTCTAATGAAAGCCCAGATACTACTGACGATGTAGATGATGAT
GATGATGATGATGGGCACAAAAGCACT---------------------GATTCTGATGAT
---------------------------------------------TCAGATGAATCTGAT
GAAGTAGTTACTGATTTTCCTACTGATATCCCAACAACA------TCAAGTTTTCTACCT
GACGGACCAACAAGAGGTGATAATAGTGGAAGAGGAGATAGTGTGGCCTATGGACTG---
AGATCAAAAGTGGGA---GCACCCGATATATCATCAGCAGAGACTCATGAAGTCACCGAA
GAGGATCTTACATCCCAAATGGAAAGCTATGAATCTGAAAAGGCACACAAGGCATTCCCT
CTCTCACAAAACCTACCTAAGGTTTCAGCTTGGGGCAGCAAT------------------
------------------AGTAAGGAG------AGTAATGAAGCCAGCCACCCAGATGAA
TATAGTGTGGAAACCTACAGTCATGAGCAATTTAAAAGCTACCAACTAGAAGAGACTAAC
CCTGACAGCCAGCAGCAAGGTGACTCACATGAC---------------------------
---------------------------AGTCAGGAAAATGACAAAGTCAGCCAAGAATTT
CGCACACAAGAAGTGAATAAGCTCAGTCAAGAATTTCAGAGCCAAGAAAGTCACCCAGTC
AATGACCCTGAGAGTGTGGAAAATACAAAATATCTGAAGTTGCATTCTTTTCCTGAAGCT
GATAGTGCATCTTATGAAGCCCAT
>Orangutan|ENSPPYG00000015266|ENSPPYT00000017749
------------------------------------------------------------
------------------------------------------------------------
------------------------------------------------------------
------------------------------------------------------------
------------------------------------------------------------
------------------------------------------------------------
------------------------------------------------------------
------------------------------------------------------------
------------------------------------------------------------
------------------------------------------------------------
------------------------------------ATTCAGTACCCTGATGCTACAGAC
GAGGACATCACCTCACACATGGAAAGCGAGGAGTTGAATGGTGCATACAAGGCCATCCCC
GTTGCCCAGGACCTGAACACGCCTTCTGATTGGGACAGCCAT------------------
------------------GGGAAGGAC------AGTCATGAAATGAGTCAGCTGGATGAC
CAAAGTGCTGAAACCCACAGCCACAAGAAGTCCAGATTATATAAGCGGAAGGCCAGTGAT
---GAGAGCAATGAGCATTCCGATGTGATTGAT---------------------------
---------------------------AGTCAGGAACTTTCCAAAGTCAGCCATGAATTC
CACAGCCATGAA---------------------TTTCACAGCCATGAAGATATGCTGGTT
GTAGACCCTAAAAGTAAAGAAGAAGATAAACACCTGAAATTTCGCATTTCTCATGAATTA
GATAGTGCATCTTCTGAGGTCAAT
>Platypus|ENSOANG00000013630|ENSOANT00000021509
ATGAGAACTGCAGTGATTTGTCTTTGCCTCATCAGCATTGCTTGTGCATTGCCGGTTAAA
CGATCAGGTCCTGAAGCCAATTCGGGAAGCTCTGAGGAA---------------------
---------------------------------------------AAACAGCTTTAC---
---AACAAACATCCAAACCAACTTTCCTCATGGCTGAACACAGATCCATCCCAGAAACAG
GCCCTGCTAGCGCCTCAGAATTTGGTGTCGTCTGAGGAAAGCAAAGAGAACATCCAACAA
CAGACCCTCCCTAGTATCTCAAACGAAAGCCATGATGACGTTGATGATGCAGATGACCAG
GATGACAGCGAC---CACAAGGAC------------------------GAGTCTGACGAC
---------------------------------------------TCTGATGAATCTGAT
GAGGTTGTCACTGATTTTCCCACTGATGTCCCAGCAACT------GCAGTTTTCACCCCA
GCTGCCCCAACCCGGGGTGATAATGGTGGCAGAGGAGACAGGGTCTACCGTGGATTG---
AAGACAAAACCTGGG---GTGCTCTATAAGGCTGCAGTACAGGGGCACGATGCTTCCGAT
---GATTTCACATCCCGCCTGGAAAGCCTGGAGTCGGATGAATCTCCAGAGGCGTACCCC
GATGCCCACAAGCTGCAGAAATCTTCAGAATGGCATAGCAATGAGGCCAGCCACCAAGAC
GATCGGAGCATGCAGAAATCTTCTGAATGGCACAGCAGTGAAGCCAGCCACCAAGACGAT
CGGAGCGTGGAAACACACAGTCACGAAGAGGCCAAAGGCTATCGGCTGAAGCAGGAAGAT
---CACAGCAGCCAGCAGGATGATCTGAATGAC---------------------------
---------------------------AGCCAGGAGAGTTATAAAGTCAGCAGAGAAAAT
GACAGCCAAGAG------AAGACAGCCCAAGACGCTGACAGTGATGAGTTCAAC------
---------------------AGGAAGCATTATCTGAAGAGTCATACCTCCCATGAATTT
GATAGTGCTTCATCTGAGACCCAT
>Rabbit|ENSOCUG00000022536|ENSOCUT00000022202
ATGAGAATCGCCGTGATTTGCTTTTGTCTCTTGGGCATGGCCTACGCCCTCCCGGTTAAA
------------CACGCTGATTCGGGCAGCTCCGAGGAA---------------------
---------------------------------------------AAGCAGCTTTAC---
---CACAAACACCCGGATGCTCTGGCCACATGGCTAAACCCTGACCCATCTCAGAAGCAG
AATCTCCTAACACCGCAGAATGCTATGTCCTCAGAAGAA---AAGGATGACCTTAAACAA
GAGACCCTCCCGAGTAAGTCCATTGAAAGCCATGACCACGTGGATGATATTGATGAGGAT
GAGGACGATGAC---CACGTGGATAACCAGGAC---------TCCAATGAATCCGACGAT
GCCGACCACCCCGATGACTCTCACCACTCCGACGAGTCCCACCAATCTGATGAGTCTGAT
GAA---GTCACTGTGTACCCCACTGAGGATGCAGCAACC------ACAGTTTTCACTGAA
GTCGTTCCCACAGTAGAAATATACGACGGCCGTGGTGACAGTGTGGCTTACAGACTGAAG
AGGTCAAAATCTAAG---ATGTTCCACGTCTCTAATGCCCAGTATCCTGGTGCTTCAGAG
GAAGACCTCAGCTCACACGTGGACAGCGAGGACTTGGATGATACACCCAGGGCCATCCCA
GTGGCTCAGCACCTGAATGTACCTTCTGATTGGGACAGCCAG------------------
------------------GAGAAGGAC------AGCCATGATGTAAGCCAGGTGGATGAC
CACAGCGTGGAAACCCAAAGTCACGAGCAGGCCAGACAATATAAGCGCGAGGCCAATGAT
---AACAGCGTGGAACATTCCCACAGCATCGAT---------------------------
---------------------------AGTCAGGAAAGTTCCAAAGTCAGCCAGGAATCC
CAGAGCCGTGAA---------------------TTTCGCAGCCACGAAGACAAGCTAGCC
ATCGAGCCGAAGAGTGAAGAGGATGAAGAGCACAGACAACTCCGTGTTTCTCATGAATTA
GATAGTACATCTTCGGAGATCAAT
>Rat|ENSRNOG00000043451|ENSRNOT00000067875
ATGAGACTGGCAGTGGTTTGCTTTTGCCTGTTCGGCCTTGCCTCCTGTCTCCCGGTGAAA
------------GTGGCTGAGTTTGGCAGCTCAGAGGAG---------------------
---------------------------------------------AAGGCGCATTAC---
---AGCAAACACTCAGATGCTGTAGCCACTTGGCTGAAGCCTGACCCATCTCAGAAGCAG
AATCTTCTAGCCCCACAGAATTCTGTGTCCTCTGAAGAA---ACGGATGACTTTAAGCAA
GAAACTCTTCCAAGCAACTCCAATGAAAGCCATGACCACATGGACGATGATGACGAC---
GACGATGACGAC------GGAGACCATGCAGAG---------AGCGAGGATTCTGTGAAC
TCGGAT------------------GAATCTGACGAATCTCACCATTCCGATGAATCTGAT
GAGTCCTTCACT------------------GCCAGCACACAAGCAGACGTTTTGACTCCA
ATCGCCCCCACAGTCGATGTCCCTGACGGCCGAGGTGATAGCTTGGCTTACGGACTG---
AGGTCAAAGTCCAGG---AGTTTCCCTGTTTCTGATGAACAGTATCCCGATGCCACAGAT
GAGGACCTCACCTCCCGCATGAAGAGCCAGGAGTCCGATGAGGCTATCAAGGTCATCCCA
GTTGCCCAGCGTCTGAGCGTGCCCTCTGATCAGGACAGCAAC------------------
------------------GGGAAGACC------AGCCATGAGTCAAGTCAGCTGGATGAA
CCAAGCGTGGAAACACACAGCCTGGAGCAGTCCAAGGAGTATAAGCAGAGGGCCAGCCAC
---GAGAGCACTGAGCAGTCGGATGCGATCGATAGTGCCGAGAAGCCGGATGCAATCGAT
AGTGCGGAGCGGTCGGATGCTATCGACAGTCAGGCGAGTTCCAAAGCCAGCCTGGAACAT
CAGAGCCACGAG---------------------TTTCACAGCCATGAGGACAAGCTAGTC
CTAGACCCTAAGAGTAAGGAAGATGATAGGTATCTGAAATTCCGCATTTCTCATGAATTA
GAGAGTTCATCTTCTGAGGTCAAT
>Macaque|ENSMMUG00000008793|ENSMMUT00000042016
ATGAGAATTGCAGTGATTTCCTTTTGCCTCTTAGGCATCGCCTATGCCCTGCCAGTTAAA
------------CAGGCTGATTCTGGAAGTTCTGAGGAA---------------------
---------------------------------------------AAGCAGCTTTAC---
---AACAAATACCCAGATGCTGTGGCCACATGGTTAAAGCCTGACCCATCTCAGAAGCAG
AATCTCCTAGCCCCACAGAATGCTGTGTCTTCCGAAGAA---ACCAATGACTTTAAACAA
GAGACCCTTCCAAGTAAGTCTAACGAAAGCCATGACCACATGGATGATGTGGATGATGAA
GATGATGATGAC---CATGTGGACAGCCAGGACTCCATCGACTCGAATGACTCTGATGAA
GTAGATGACACTGATGATTCTCACCAGTCTGATGAGTCTCACCATTCTGATGAATCCGAT
GAACTGGTTACTGATTTTCCCACAGACCTGCCAGCAACT------GAAGTTTTCACTCCA
GTTGTCCCCACAGTAGACATATATGATGGCCGAGGTGATAGTGTGGCTTATGGACTG---
AGGTCAAAATCTAAG---AAGTTCCGCAGACCTGACATCCAGTACCCTGATGCTACAGAC
GAGGACATCACCTCACATGTGGAAAGCGAGGAGTTGAATGGTGCATACAAGGCCATCCCA
GTTGTCCAGGGCCTGAACGTGCCTTCTGATTGGGACAGCCGT------------------
------------------GGGAAGGAC------AGTCATGAAACGAGTCAGCTGGATGAC
CACAGTGCTGAAACCCACAGCCACAAGCACTCCAGATTATATAAGCGGAAAGCCAGTGAT
---GACAGCAATGAGCATTCCGATGTGATTGAC---------------------------
---------------------------AGTCAGGAACGTTCCAAAATCAGCCATGAATTC
CACAGCCATGAA---------------------TTTCACAGCCATGAAGATATGCTGGTT
GTAGACCCTAAAAGTAAGGAAGAAGATAAACACCTGAAATTTCGCATTTCTCATGAATTA
GATAGTGCATCTTCTGAGGTCAAT
>Marmoset|ENSCJAG00000006299|ENSCJAT00000012256
ATGAGAATTGCAGTGATTTGCTTTTGCCTCTTAGGCATCGCCTATGCCCTACCAGTTAAA
------------CGGGCTGATTCTGGAAGTTCTGAGGAA---------------------
---------------------------------------------AAGCAGCTTTAC---
---AACAAATACCCAGATGCTGTGGCCACGTGGCTAAAGCCTGACCCATCTCAGAAGCAG
AATCTCCTAGCCCCACAGAATGCTGTGTCCTCTGAAGAA---ACTGATGACTTTAAACAA
GAGACCCTTCCAAGTAAGTCCAATGAAAGCCATGATGACATGGACGATGTGGATGATGAT
GATGATGATGAC---CATGTGGACAGCCAG---------GACTCGAATGACTCTGATGAA
GTAGATCACACTGATGATTCTCACCAGTCTGATGAATCTCACCATTCTGATGAATCCGAT
GAACTGGTCACTGATTTTCCCACGGACCTGCCAGCAACT------GAAGTTTTCACTCCA
CCTGTCCCCACAATAGACACATATGATGGCCGAGGTGATAGTGTGGGTTATGGACTG---
AGATCAAAATCCAAG---AAATTTCGCAGATCTGACATCCAGTACCCTGATGCTACCGAG
GAGGACATCACCTCACACGTGGAAAGCGAGGAGTTGAATGGTGCATACAAGGCCATCCCT
GTTGCCCAGAGCCTGAACGTGCCTTCTGATTGGGACAGCCAT------------------
------------------GGGAAGGAC------AGTCATGAAATGAGTCAGCTGGATGAC
CAAAGTGCGGAAACCCACAGCCACGAGCAGTCCAGATTACATAAGCGGAAAGCCAGTGAT
---GAGAGCAATGAGCATTCAGATGTGATTGAT---------------------------
---------------------------AGTCAGGAAGTTTCCAAAGTCAGCCGTGAGTTC
CACAGCCATGAA---------------------TTTCACAGCCAGGAAGATCTGCTCGTT
GTAGACCCTAAAAGTACGGAAGAAGATAAACACCTGAAATTTCGCATTTCCCATGAATTA
GATAGTGCATCTTCTGAGGTCAAT
>Microbat|ENSMLUG00000010286|ENSMLUT00000010278
ATGGGCATTGTCCCAAGGAGCCTG---------------------------------GAC
------------AAAAAGACACAGGGTTCGATTCAGACGAACAGAATTAAGGCCAATATA
GAGTTTCCTGGAGTCACTGTATTAGATTGCTTAATGAAGACACTAAGAGAGCTTTAC---
---AACAAACACCCAGATGCTGTAGCCACATGGCTAAAGCCTGACCCTTCTCAGAAGCAG
AGTCTCTTAGCACCACAGAATACGGTATCCTCTGAAGAA---ACTGATGACTTCAAACAA
GAGACTCTCCCAAGTAAGTCCAATGAAAGCCAGGACCACACAGATGATGTGGGTGATGAC
GAC---GAAGAT---CGTGTGGACAGCCAAGACTCCATCGACTCAAATGACTCAGATGAC
GATGATCGTACTGATGACCCTGACAATTCTGACGAGTCTCACCATTCTGACGAGTCTGAT
GAACTGGTCACTGATTTCCCCACTGACTTTCCTGGAACC------CCTTTTGCCACTCCA
GCTGTCCCCACAATAGACACAAATGATGGCCGAGGTGATAGTGTGGCTTATGGACTG---
AGGTTAAAATCGAAG---AAGTTACACAGATCTGTCGTCCAGTATCCTGATGCTACAGAG
GAAGACCTGACGTCACACATGGAAAGCGATGAGATGGATGATGCACACAGGGCCATCCTG
GTTGCCCAGGGCCTGCCCGTGGCTTCTGATTGGGACAGCCGT------------------
------------------GGGAAGGAC------AGCCAGGAAACAAGTCAGCTGGATGAC
CACAGTGTGGAAACCCACAGCCACGAGGCTGCCAAAGAATATAAGCTGAAGGCAATGGAT
---GCAAGCAATGAGCATTCTGTTGGGATTGAT---------------------------
---------------------------AGTCAGGAAAATTCCAGAGTCAGCCATGAGTTC
CACAGCCGAGAA---------------------TTGCAGAGCCATGAAGACAAACTGGCA
TCAGCCCCTCAGAGTGAGGAACAAGATAAACATCTCAAATTTCGCATTTCTCATGAATTA
GAGAGTGCATCATCTGAGGTCAAT
>Human|ENSG00000118785|ENST00000395080
ATGAGAATTGCAGTGATTTGCTTTTGCCTCCTAGGCATCACCTGTGCCATACCAGTTAAA
------------CAGGCTGATTCTGGAAGTTCTGAGGAA---------------------
---------------------------------------------AAGCAGCTTTAC---
---AACAAATACCCAGATGCTGTGGCCACATGGCTAAACCCTGACCCATCTCAGAAGCAG
AATCTCCTAGCCCCACAGAATGCTGTGTCCTCTGAAGAA---ACCAATGACTTTAAACAA
GAGACCCTTCCAAGTAAGTCCAACGAAAGCCATGACCACATGGATGATATGGATGATGAA
GATGATGATGAC---CATGTGGACAGCCAGGACTCCATTGACTCGAACGACTCTGATGAT
GTAGATGACACTGATGATTCTCACCAGTCTGATGAGTCTCACCATTCTGATGAATCTGAT
GAACTGGTCACTGATTTTCCCACGGACCTGCCAGCAACC------GAAGTTTTCACTCCA
GTTGTCCCCACAGTAGACACATATGATGGCCGAGGTGATAGTGTGGTTTATGGACTG---
AGGTCAAAATCTAAG---AAGTTTCGCAGACCTGACATCCAGTACCCTGATGCTACAGAC
GAGGACATCACCTCACACATGGAAAGCGAGGAGTTGAATGGTGCATACAAGGCCATCCCC
GTTGCCCAGGACCTGAACGCGCCTTCTGATTGGGACAGCCGT------------------
------------------GGGAAGGAC------AGTTATGAAACGAGTCAGCTGGATGAC
CAGAGTGCTGAAACCCACAGCCACAAGCAGTCCAGATTATATAAGCGGAAAGCCAATGAT
---GAGAGCAATGAGCATTCCGATGTGATTGAT---------------------------
---------------------------AGTCAGGAACTTTCCAAAGTCAGCCGTGAATTC
CACAGCCATGAA---------------------TTTCACAGCCATGAAGATATGCTGGTT
GTAGACCCCAAAAGTAAGGAAGAAGATAAACACCTGAAATTTCGTATTTCTCATGAATTA
GATAGTGCATCTTCTGAGGTCAAT
>Chimp|ENSPTRG00000016266|ENSPTRT00000066276
ATGAGAATTGCAGTGATTTGCTTTTGCCTCCTAGGCATCACCTGTGCCCTACCAGTTAAA
------------CAGGCTGATTCTGGAAGTTCTGAGGAA---------------------
---------------------------------------------AAGCAGCTTTAC---
---AACAAATACCCAGATGCTGTGGCCACATGGCTAAACCCTGACCCATCTCAGAAGCAG
AATCTCCTAGCCCCACAGAATGCTGTGTCCTCTGAAGAA---ACCAATGACTTTAAACAA
GAGACCCTTCCAAGTAAGTCCAATGAAAGCCATGACCACATGGATGATGTGGATGATGAA
GATGATGATGAC---CATGTGGACAGCCAGGACTCCATTGACTCGAACGACTCTGATGAT
GTAGATGACACTGATGATTCTCACCAGTCTGATGAGTCTCACCATTCTGATGAATCTGAT
GAACTGGTCACTGATTTTCCCACGGACCTGCCAGCAACC------GAAGTTTTCACTCCA
GTTGTCCCCACAGTAGACACATATGATGGCCGAGGTGATAGTGTGGTTTATGGACTG---
AGGTCAAAATCTAAG---AAGTTTCGCAGACCTGACATCCAGTACCCTGATGCTATAGAC
GAGGACATCACCTCACACATGGAAAGCGAGGAGTTGAATGGTGCATACAAGGCCATCCCC
GTTGCCCAGGACCTGAACGCGCCTTCTGATTGGGACAGCCGT------------------
------------------GGGAAGGAC------AGTTATGAAACGAGTCAGCTGGATGAC
CAAAGTGCTGAAACCCACAGCCACAAGCAGTCCAGATTATATAAGCGGAAAGCCAGTGAT
---GAGAGCAATGAGCATTCCGATGTGATTGAT---------------------------
---------------------------AGTAAGGAACTTTCCAAAGTCAGCCGTGAATTC
CACAGCCATGAA---------------------TTTCACAGCCAAGGAGATATGCTGGTT
GTAGACCCCAAAAGTAAGGAAGAAGATAAACACCTGAAATTTCGTATTTCTCATGAATTA
GATAGTGCATCTTCTGAGGTCAAT
>Cow|ENSBTAG00000005260|ENSBTAT00000047589
ATGAGAATTGCAGTGATTTGCTTCTGCCTCTTGGGCATTGCCTCCGCCCTTCCAGTTAAA
------------CCGACCAGTTCTGGCAGCTCTGAGGAA---------------------
---------------------------------------------AAGCAGCTTAAC---
---AACAAATACCCAGATGCTGTAGCCACATGGCTAAAGCCTGACCCATCTCAGAAGCAG
ACTTTCCTAGCACCACAGAATTCTGTGTCCTCTGAGGAA---ACTGATGACAACAAACAA
AATACCCTCCCAAGTAAGTCCAATGAAAGCCCTGAGCAAACAGACGATCTAGATGACGAT
GATGAT---------------AACAGCCAGGAC---GTCAACTCTAATGACTCCGACGAC
GCTGAAACCACTGATGACCCTGACCATTCCGACGAGTCTCACCATTCTGATGAATCTGAT
GAAGTT------GATTTTCCCACTGATATTCCAACAATC------GCAGTTTTCACTCCG
TTTATCCCTACGGAAAGCGCAAATGATGGCCGAGGTGATTGT---------GGCTTA---
CGGACTGAAGTCAAGATCAAGTTCCGCCGATCTAACGTTCAGAGTCCAGATGCCACAGAG
GAGGACTTCACATCACACATAGAGAGTGAGGAGATGCATGACGCACCTAAG---------
------------------------------------------------------------
---------------------------------------AAGACGAGTCAGCTGACTGAC
CACAGCAAGGAAACCAACAGTAGCGAGCTTTCCAAAGAACTCACGCCAAAGGCCAAGGAT
---AAG---AACAAGCATTCCAATCTGATTGAG---------------------------
---------------------------AGTCAGGAAAATTCCAAACTC------------
---AGCCAAGAA---------------------TTCCATAGCCTTGAAGACAAGCTAGAC
CTAGATCATAAGAGTGAAGAA---GACAAACACCTGAAAATTCGTATTTCTCATGAATTA
GATAGTGCCTCTTCTGAGGTCAAT
>Dog|ENSCAFG00000009569|ENSCAFT00000039667
ATGAGGATTGCAGTGATTTGCTTTTGCCTCTTAGGCATTGCCTACGCCATTCCGATTAAG
------------CACGCTGATTCTGGGAGCTCTGAGGAA---------------------
---------------------------------------------AAGCAGCTTTAC---
---AACAAATATCCAGGTGCTGTAGCTACATGGCTAAAGCCTGACCCATCTCAGAAGCAG
ACTTTCCTAGCACTACAGAATGCTGTGCTGACTGAGGAA---ACTGATGACTTCAAACAA
AAAACCTTCTCAAGTAAGTCCAATGAAAGCCATGACGATGTAGATGAAGATGATGGAGAC
GATGTG---------------GATAGCCAGGAC---------TCCGTTGACTCGAATGAC
TTA------------------GAT------GACGACTCCAACGAGTCTGATGAATCCGAT
GAACTGGTCACTGATTTTCCCACTGACATTCCAGCAACC------CAATTATTCACTCCA
GCTGTCCCCACAAGAGGTTCATATGATGGCCGAGGTGATAGTGTGGCTTATGGACTG---
AGGTCCAAATCTAAG---AAGTCCCACAAATATGAAGTCCAGTATCCTGATTCTACAGAG
GAGGACTTCACATCACTTGTGAAAAGTGCGAGTATGGAAGATGACTTCAATGCCGTCCTA
CTTTCCCGGACAGTGAGAGGCACCTCTGACAGGGACAGCCAT------------------
------------------GCAAAAGAC------AGTCAGGAAACAAGTCAGCTTGATGAC
CACAGTATGGAAACCAAGGGCCGCAAGCACTCCCAAGAGTATAAGCTGAGAGCAAGTGAT
---GAGAGCAATATGCATTCCCATGAGATTGGT---------------------------
---------------------------AGCCAGGAAAATTCTGAAGTCAGCAGTGAACTT
GTCAGCCAATTA---------------------AGTCAAAGCCATGAGAAGGAGTTAATT
GTAGACTCCAAGAGTGAGGAAGAAGATAAACACCTGAAATTTCACGTTTCTCATGAATTA
GATAGTGCATCTTCTGAGATCAAT
>Elephant|ENSLAFG00000006514|ENSLAFT00000006513
ATGAGAACTGCAGTGATTTGCTTTTGCCTCTTAGGCATCGCCTACGCCCTTCCAGTTAAA
TAC---------CAAGCTGATTCTGGCAGCTCTGAGGAA---------------------
---------------------------------------------AAGCAGCTTCAC---
---AGCAAACACCCAGATACTGTGGCCACATGGCTAAAGCCTGACGTATCTTACAAGCAG
ATTCTTCTAGCACCACAGAATGCCGTGTCCTCTGAAGAA---AATGACAAGCTTAAACAA
GAGACCCTCCCAAGTAAGTCCAATGAAAGCCACGACCAGACGGACAACGTGGATGATGAA
GACGATGGAGAC---CACGTGGATAGTCAGGACTCCGTTGACTCAGACGATTTGGATGAT
GATGATCATACCGATGACCCCTACCATTCCGACGAGTCTCACCATTCTGATGAATCTGAT
GAACTGGTTACTGGTTTTCCCACTGACGATCCAGGAACC------CCAGTGTTCACTCCA
GCTGTGCCCACAGTAGACACTTACGATGGCCGAGGTGATAATGTGGTTTATCGGCTG---
AGCTCAAAATCTAAG---AAGAGCCACAAATCTGTAATCCAGTTTCCTGATGCCACAGAG
GAAGACTTTACCTCGCGTATGGAAAGCAAGGAGTTGGATGATGCACACAAGGCCATCCGT
GTCGTCAAGAGCCTGAAGAGGGCTTCTGATTGGGACAGCCAT------------------
------------------CAACAGGAC------AGTCATGAAACCAGTCAGCTGGATGAT
CACAGTGTGGAAACCCATAGCCAAGAGCAGTCCAAAGAGTATAAGCGGAAGGCAAATGAT
---GTGAGCAGTGAGCATTCCGATATGATTGAT---------------------------
---------------------------AGTCAGGAAAATTCCAAAGTCAGTCATGAATTT
------------------------------------CACAGCCACGAAGACAAGCACCGC
CCAGACCCTGAGAGTGAGGAACAAGATAAACACCTGAAATTTCTCATTTCTCATGAATTA
GAGAGTAAATTAGAGAAAAAAAAC
>Bowhead|bmy_21354T0
ATGAGAATTGCAGTGATTTGCTTCTGCCTCTTGGGCATCGCCTCCGCCCTTCCAGTTAAA
------------CACACTGATTCTGGCAGCTCTGAGGAA---------------------
---------------------------------------------AAGCAGCTTTAC---
---AACAAACACCCAGATGCTATAGCCACATGGCTAAAGCCTGACCCATCTCAGAAGCAG
ACTTTCCTAGCACCACAGAATACTGTGTCCTCTGAGGAA---ACTGCTGACAACAAGCAA
GAGACCCTCCCGAGTAAGTCCAATGAAAGCCCTGAGCCCACAGACACTGTGGATGACGAA
GAGGATGGA------------GACAGCCAGGAC---ACTGACGCAAATGACTCCAATGAC
GCT------------------GACCATTCCGACGAGTCTTACCATTCTGATGAATCTGAT
GAAGTGGTCACTGATTTTCCCACTGACGTTCCAGCAACC------TCCGTTTTCACTCCA
CCTGTCCCGACCGGAGACACATACGACGGCCGAGGYGATAGTGTGGCTTATGGACTG---
AGGTCGAAATCTAAG---AAGTTCCGCAGATCTGAAGTCCAGTATCCAGATGCCACAGAG
GAGGACGTCACGTCACACGTGGAGAGCGAGGAGGTGGGTGATGCACCCAAGGCCATCCTG
GTTGCCCAGCGCCTCCACAGGGCTTCTGACTGGGACAGCCGT------------------
------------------GGGAAGGAC------AGTCAGGAGACGAGTCAGCCGGACGAC
CGCAGTATGGAAACCCACAGCCGCGAGCATTCCAAAGAATTCAAGCTGAAGGCCGAGGAT
---GAGAGCAATGAGCGTTCCSACGTGATTGAG---------------------------
---------------------------AGTCAGGATAATTCCAAAGTCAGCCATGAGTTC
CACAGCCAAGAA---------------------TTCCRCAGCCGGGAAGACAAGYTAGTC
CCAGACCTTAAGAGTGAAGAA---GACAAACMCCTGAAATTTCGCGTTTCTCATGAATTG
GATAGTGCCTCTTCTGAGGTCAAT
>Minke|BACU010629
ATGAGAATTGCAGTGATTTGCTTCTGCCTCTTGGGCATTGCCTCCGCCCTTCCAGTTAAA
------------CACACTGATTCTGGCAGCTCTGAGGAA---------------------
---------------------------------------------AAGCAGCTTTAC---
---AACAAATACCCAGATGCTATAGCCACATGGCTAAAGCCTGACCCATCTCAGAAGCAG
ACTTTCCTAGCACCACAGAATACTGTGTCCTCTGAGGAA---ACTGCTGACAACAAGCAA
GAGACCCTCCCGAGTAAGTCCAACGAAAGCCCTGAGCACACAGACACTGTGGATGACGAA
GACGATGGA------------GACAGCCAGGAC---ACTGACGCAAATGACTCCAATGAC
GCT------------------GACCATTCCGACGAGTCTCACCATTCTGATGAATCTGAT
GAAGTGGTCACTGATTTTCCCACTGACGTTCCAGCAACC------TCCGTCTTCACTCCA
CCTGTCCCGACCGGAGACACATACGACGGCCGAGGTGATAGTGTGGCTTATGGACTG---
AGGTCGAAATCTAAG---AAGTTCCGCAGGTCTGAAGTCCAGTATCCAGATGCCACAGAG
GAGGACGTCACGTCACACGTGGAGAGCGAGGAGGTGGGTGATGCACCCAAGGCCATCCTG
GTTGCCCAGCGCCTCCACAGGTCTTCTGACTGGGACAGCCGC------------------
------------------GGGAAGGAC------AGTCAGGAGACGAGTCAGCCGGACGAC
CGCAGTGTGGAAACCCACAGCCGCGAGCATTCCAAAGAATTCAAGCTGAAGGCCGAGGAT
---GAGAGCAGTGAGCGTTCCGACGTGATTGAG---------------------------
---------------------------AGTCAGGATAATTCCAAAGTCAGCCATGAGTTA
CACAGCCAAGAA---------------------TTCCATAGCCGGGAAGACAAGCTAGTC
CCAGACCTTAAGAGTGAAGAA---GACAAACACCTGAAATTTCGCGTTTCTCATGAATTG
GATAGTGCCTCTTCCGAGGTCAAC
