# Supplementary material for: Insights into the Evolution of Longevity from the Bowhead Whale Genome
Source: Cell Rep. 2015 Jan 6;10(1):112–22. doi: 10.1016/j.celrep.2014.12.008 (PMC4536333; doi:10.1016/j.celrep.2014.12.008)
Supplement: Supplemental Folder 2. Species Used in the Analysis of Selective Pressure Variation, Single-Gene Orthologous Families Tested, Likelihood Ratio Tests, MAKER Parameters, and Full Assembly and Read Usage Data, Related to Experimental Procedures [file mmc3.zip › Tested SGOs/reciprocal_group_3253.2.fas]

>Gibbon|ENSNLEG00000012627|ENSNLET00000016120
------------ATGTCGCCCAACTTCAAACTTCAGTGTCACTTCATTCTCATCTTCCTG
ACGGCTTTAAGAGGGGAAAGCCGGTACCTAGAG---------------------------
------------CTGCGGGAAGCGGCGGAGTACGATCCCTTCCTGCTCTTCAGC------
GCCAACCTGAAGCGGGAGCTGGCTGGGGAGCAGCCGTACCGCCGCGCTCTGCAGTGCCTG
GACATGCTGAGCCTCCAGGGCCAGTTCACCTTCACCGCCGACCGGCCGCAGCTGCACTGC
GCCGCCTTCTTCATCGGCGAGCCCGAGGAGTTCATTACCATCCACTACGACCAGGTCTCC
ATCGACTGTCAGGGCGGCGACTTCCTGAAGGTATTCGATGGTTGGATTCTCAAGGGGGAG
AAGTTCCCCAGTTCCCAGGATCATCCTCTCCCCACAGCTGAGCGGTACATAGATTTCTGT
GAGAGTGGCCTTAGCAGGAGGAGCATCAGATCTTCTCAGAATGTGGCCATGATCTTCTTC
CGAGTCCATGAACCAGGAAATGGATTCACATTAACCATAAAGACAGACCCCAACCTCTTT
CCCTGTAATGTCATTTCTCAGACTCCAAATGGAAAGTTTACCCTGGTAGTTCCACACCAG
CATCGAAACTGCAGCTTCTCCATAATTTATCCTGTAGTGATCAAAATATCTGATCTCACC
CTGGGACACGTAAATGGTCTTCAGTTAAAGAAATCCTCAGCAGGTTGCGAGGGAATAGGA
GACTTTGTGGAGCTGCTGGGAGGAACTGGATTGGACCCTTCCAAGATGATGCCTTTAGCT
GATCTCTGCTACTCCTTTCATGGCCCG---------GCCCAGATGAAAGTTGGCTGTGAC
AACACTGTGGTGCGCGTGGTCTCCAGTGGAAAACACGTAAATCGTGTGACTTTTGAGTAT
CGTCAGCTGGAACCGTACGAGCTGGAAAACCCAAATGGAAACAGTATCGGGGAATTCTGT
TTGTCTGGTCTT
>Gorilla|ENSGGOG00000011139|ENSGGOT00000011180
------------ATGTCGCCCAACTTCAAACTTCAGTGTCACTTCATTCTCATCTTCCTG
ACGGCTCTAAGAGGGGAAAGCCGGTACCTAGAG---------------------------
------------CTGAGGGAAGCGGCGGACTACGATCCTTTCCTGCTCTTCAGC------
GCCAACCTGAAGCGGGAGCTGGCTGGGGAGCAGCCGTACCGCCGCGCTCTGCGGTGCCTG
GACATGCTGAGCCTCCAGGGCCAGTTCACCTTCACCGCCGACCGGCCGCAGCTGCACTGC
GCAGCCTTCTTCATCAGCGAGCCCGAGGAGTTCATTACCATCCACTACGACCAGGTCTCC
ATCGACTGTCAGGGCGGCGACTTCCTGAAGGTATTTGATGGTTGGATTCTCAAGGGGGAG
AAGTTCCCCAGTTCCCAGGATCATCCTCTCCCCTCAGCTGAGCGGTACATAGATTTCTGT
GAGAGTGGTCTTAGCAGGAGGAGCATCAGATCTTCCCAGAATGTGGCCATGATCTTCTTC
CGAGTCCATGAACCAGGAAATGGATTCACATTAACCATAAAGACAGACCCCAACCTCTTT
CCCTGCAATGTCATTTCTCAGACTCCAAATGGAAAGTTTACCCTGGTAGTTCCACACCAG
CATCGGAACTGCAGCTTCTCCATAATTTATCCTGTGGTGATCAAAATATCTGATCTTACC
CTGGGACACGTAAATGGTCTTCAGTTAAAGGTGAGT------------------------
------------------------------------------------------------
------------------------------------------------------------
------------------------------------------------------------
---------------------------------------------------------TGC
TTACTTGTTTCC
>Guinea_Pig|ENSCPOG00000002422|ENSCPOT00000002455
------------ATGCCACCCAGCCACAAACTCCAGTGTCACTTCGTCCTCCTCGTCCTG
GCGGCTCTGAGAGGGGACAGCCGGTACCTGGAG---------------------------
------------CTGCAAGATGCCGCGGACTACGACCCCTTCCTGCTCTTCAGC------
GCCAGCCCGAAGCGGGACCTGGCCGGGGAGCAGCAGTACCGCCGCGGCGCTGCGTGCCTG
GACATGCTGAGCCTGCCGGGCCAGTTCACGTTCACCGCTGCGCGGCCGCAGCTGCACTGC
GCCGCCTTCTTCATCGGCGAGGCAGAGGAGCTGCTGTCCATCCGCTTCGACCTGGTGTCC
ATCGACTGCACGCGCGGGGACTTCCTGAAGGTATTCGATGGCTGGATCCTCAAGGGGGAG
AAATTCCCCAGCTCCCAGGATCATCCTGTCCCCACCACTGATCGGTACACAGACTTCTGT
GAGAGTGGTTTCAGCCCAAGGAGCATTAGATCCTCCCAGAATGTGGCCATGATTCTCTTC
CGGGTCCATGAACCAGGAAATGGATTCACAGTAACCATAAAGACAGATCCCAACCTCTTT
CCTTGCAATGTCATCTCTCAGACACCGAATGGAAGGTTTACCCTGGTCATTCCTCGCCAG
CATCGGAACTGCAGCTTCTCCATCATTTATCCAGTGTCGATCAAAATATCAGATCTCACC
CTGGGACATGTGCATGGTCTTCAGTTAAAAAAACCCTCAGCAGGCTGTGGGGGAACCGGA
GACTTTGTGGAGCTGCTGGGAGGAGCTGGCCTGGATCCCTCCAAGATGATGCCTTTAGCT
GATCTCTGTTACCCCTTTCATGGCCCT---------GCCCAGATGAAGATTGGCTGTGAC
AACTCTGTGGTGCGCATGGTCTCCAGTGGAAAACACATCAATCGTGTGACATTTGAGTAT
CACCAGCTGGCACCATATGAACTGGGGAACCCAACTGGAAACAGCATCCCAGAATCCTGT
TCATCTGGTCTT
>Horse|ENSECAG00000017949|ENSECAT00000019236
------------ATGTCTCCATCCTTCAAACTTCAGTGTCACTTCATTCTGATCTTCCTG
ATGGCTCTAAGAGGGGACAGCCGGTACCCAGAG---------------------------
------------CTGCGGGAAGCGGCGCACCACGACCCCTTCCTGCTCCTCAGC------
GCCAGCTTGAAGCGGGAGCTGGCGGGGAAGCCGCTCTACCGCCGCGCTCTGCGTGAGCTC
AGGGGCATCGACCGTCGAGGAGCTATTCACCTTCATCCCGACCGGCCGCAGCTGCACTGC
GCC---TTCTTCATCGGCGAGCCG---GAGTTCATCACCATCCACTACGACCTGGTCTCC
ATCGACTGTCAGGGCGGGGACTTCCTGCAGGTATTTGATGGGTGGATCCTCAAGGGGGAG
AAGTTCCCCAGTTCACAGGATCATCCTCTCCCGACGACTGAGCGGTACATAGATTTCTGT
GACAGTGGTCTAAGCAGAAGGAGCATCAGATCCTCCCAGAACGTGGCCATGATCTTCTTC
CGGGTCCATGAACCAGGAAATGGATTCACATTAACCATAAAGACAGATCCCAATCTCTTT
CCCTGCAACGTCATTTCCCAGACCCCAAACGGAAGGTTCACCCTGGTAGTTCCGCATCAA
CACCGAAACTGCAGCTTCTCCATAATTTATCCTGTGGCAATCAAAATATCCGACCTCACC
CTGGGACACCTAAACGGTCTGCAGTTAAAGAAACCCTCAGCAGGCTGCGGGGGCAAAGGA
GACTTTGTGGAGCTGCTGGGAGGAACAGGACTGGACCCTTCAAAGATGATGCCTTTAGCC
GATCTCTGCTATCCCTTTCGTGGCCCT---------GCACAAATGAAAATTGGCTGTGAC
AACACAGTGGTGCGCATGGTCTCCAGCGGAAAACACATCAATCGTGTGACTTTCGAGTAC
CGCCAGCTGGAGCCATACGAACTGGAAAACCCAAATGGAAACAGTATCCCGGAATTCTGT
TTGTCT---ATC
>Mouse|ENSMUSG00000021680|ENSMUST00000045583
------------ATGTCACCGAACTTCAAACTCCAATGTCACTTCATTCTGATCCTCCTG
ACAGCTCTAAGGGGAGAGAGCCGCTACCTAGAG---------------------------
------------GTGCAAGAAGCCGCGGTCTACGACCCTCTCCTGCTCTTCAGT------
GCCAATCTGAAGCGGGACCTGGCAGAGGAGCAGCCGTACCGACGGGCTCTGCGGTGCCTG
GACATGCTGAGCCTCCCTGGCCAGTTCACCTTCACCGCAGACCGGCCGCAGCTGCACTGC
GCCGCCTTCTTCATCGGCGAACCCGAGGAATTCATCACCATCCACTATGACCTGGTCTCC
ATCGACTGCCAAGGCGGGGATTTCCTGAAGGTATTTGATGGTTGGATCCTAAAGGGAGAG
AAATTCCCAAGTTCTCAGGATCACCCTCTGCCCACTATGAAGAGGTACACAGATTTCTGT
GAGAGTGGTCTTACCAGAAGGAGCATCAGGTCTTCCCAGAATGTGGCCATGGTCTTCTTC
CGGGTCCACGAACCAGGAAATGGATTCACGATAACCATAAAGACAGATCCCAACCTCTTC
CCTTGCAATGTCATCTCTCAGACTCCGAGTGGAAGGTTTACTTTAGTGGTTCCATACCAG
CACCAAAACTGCAGCTTCTCCATCATCTATCCAGTGGCAATCAAAATCTCTGATCTTACC
CTCGGACACTTGCATGGCCTTCAGTTAAAGAAACCTGCGGCTGGCTGCGGTGGGACTGGT
GACTTTGTGGAGCTGCTGGGAGGAACTGGATTGGACCCCTCCAAGATGATGCCCTTAGCA
GACCTGTGTTACCCCTTTCTCGGCCCT---------GCCCAGATGAAAATTAGCTGCGAC
AATGCTGTGGTACGCATGGTCTCCAGTGGGAAACACATTAACCGTGTGACATTTGAGTAT
CGTCAGCTGGAGCCATTCGAGCTAGAAACCTCGACCGGAAACAGCATCCCAGAATACTGT
TTGTCTAGTCTG
>Opossum|ENSMODG00000019745|ENSMODT00000025083
ATGCGGTCCAGAATGTCTCCTGCCTTCAAACTTCAGTGTCACTTCATCCTGATCTTTCTG
GGAGCTCTTCGGGGAGAGACCAGATACCTGGAG---------------------------
------------CTGCGGGAGGTTGCAGAAGCCGATCCTTTGTTGCTCTTCAAC------
ACGGATCTGAAGCGGGAGCTGTCCGAGGAACAGCTCTATCATCGCTCGCTGAGATGCATA
GACATGCTGAGCATTGAGGGCCAATTCACCTTCACCGCCGAGCAGCCCCAGTTGCAATGC
GCCGCCTTCTTCATCGGGGAGCCGGAGGAGGTCATCTCCATCCAATATGACCTGGTCAGC
GTTGACTGCCAAGGTGGAGACTTTCTGAAGGTGTTTGATGGTTGGATTCTTAAAGGGGAG
AAATTTCCCAGTTCCCAGGATCATCCTCTTCCTATGTCTGACCGGTACATAGATTTCTGT
GAAAGTGAA---AATATCAGAACTTTTAGCTCATCACAGAATGTGGCTATGATCTTCTTT
CGGATTCATGAGCCAGGCAACGGATTTACAATAACCGTTAAGAAAAACCCTAACCTCTTC
CCTTGCAATGTCATCTCTCAGACCCCCAATGGAAGATTTACCATGGTCATTCCTCATCAG
CACAGAAACTGCAGTTTCTCTATCATTTATCCAGTGGTTATAAAAATATCAGATCTCATA
TTGGGGCACTTAAATGGTCTTCAGTTAAAGAAACCTTCTGTAGGTTGTGGAGGAATAGGA
GATTTTGTGGAGCTACTAGGAGGAACTGGATTGGACCCTTCCAAGATGATGCCTTTTGCT
GATCTATGTTATCCTTTTCATGGTCCT---------GCCCAGTTGACAATCGGCTGTGAC
AACACTGTAGTGCGTATGGTCTCCAGTGGGAAACACGTCAATCGTGTGACATTTGAGTAT
CATCAGCTTGAGCCCTATGACCTGGGAAGTCCCAGTGGAAACAGCATTAAGGAATACTGC
TTCCCCAGCATC
>Orangutan|ENSPPYG00000015573|ENSPPYT00000018115
------------ATGTCGCCCAACTTCAAACTTCACTGTCACTTCATTCTCCTCTTCCTG
ACGGCTCTAAGAGGGGAAAGCCGGTACCTAGAG---------------------------
------------CTGCGGGAAGCGGCGGACTACGATCCTTTCCTGCTCTTCAGC------
GCCAACCTGAAGCGGGAGCTGGCTGGGGAGCAGCCGTACCGCCGCGCTCTGCGGTGCCTG
GACATGCTGAGTCTCCAGGGCCAGTTCACCTTCACCGCCGACCGGCCGCAGCTGCACTGC
GCCGCCTTCTTCATCAGCGAGCCCGAGGAGTTCATTACCATCCACTACGACCAGGTCTCC
ATCGACTGTCAGGGCGGCGACTTCCTGAAGGTATTTGATGGTTGGATTCTCAAGGGGGAG
AAGTTCCCCAGTTCCCAGGATCATCCTCTCCCCACAGCTGAGCGGTACATAGATTTCTGT
GAGAGTGGTCTTAGCAGGAGGAGCATCAGATCTTCCCAGAATGTGGCCATGATCTTCTTC
CGAGTCCATGAACCAGGAAATGGATTCACATTAACCATAAAGACAGACCCCAACCTCTTT
CCCTGCAATGCCATTTCTCAGACTCCAAATGGAAAGTTTACTCTGGTAGTTCCACACCAG
CATCGAAACTGCAGCTTCTCCATAATTTATCCTGCAGTGATCAAAATATCTGATCTCACC
CTGGGACACGTAAATGGTCTTCAGTTAAAG------------------------------
------------------------------------------------------------
---------------------------------------CAGATGAAAGTTGGCTGTGAC
AACACTGTGGTGCGCATGGTGTCCAGTGGAAAACACGTAAATCGTGTGACTTTTGAGTAT
CGTCAGCTGGAACCGTACGAGCTGGAAAACCCAAATGGAAACAGTATCGGGGAATTCTGT
TTGTCTGGTCTT
>Platypus|ENSOANG00000031473|ENSOANT00000040431
------------------------------------------------------------
------------------------------------------------------------
------------------------------------------------------------
------------------------------------------------------------
------------------------------------------------------------
------------------------------------------------------------
------------------------------------------------------------
------------------------------------------------------------
------------------------------------------------------------
------------------------------------------------------------
------------------------------------------ATGGTCATACCTCACCAG
CGCCGAAACTGCAGCTTCTCCATCATTTATCCTGTAGTTATAAAAATAACCAATTTCACC
TTGGGCCATTTCAATGACCTTCAGCAAAAGAGTCCTTCAGAAGGGTGTGGGAGGGCTGGA
GATTTCGTGGAGCTGCTGGGTGGGACTGGATTGGCCTCTTCGAAGATGATGTCTGTAGCT
GACCTGTGCCACCCCTTTCACGGGCCA---------GTCCAAATGAAGATCAGCTGTGAC
AACGTGGTCGTGAGGATGGTCTCTAGTGGGAAACATGTCAATCGGGTGACATTTGAGTAT
CACCAGCTGGAGCCGAATGACCTGGAAACACAACAGGAGAACAGTACTAAGGAATATTGT
TTTCCTGGTATT
>Rabbit|ENSOCUG00000010027|ENSOCUT00000010026
------------ATGTCGCCCGCCTGCAGACTCGGCTGCCACCTCCTCCTGCTCTGCCTG
TGCGCGCTACGAGGGCGCAGCCAGGAGCTGGAG---------------------------
------------CTGCGGGAAGCGGAGGATTACGACCCCTTCCTGCTCTTCGGC------
GCCAGCCCGAAACGGGATGCCGACGGGGAGGAGCTGTACCGCCGCACGCTGCGCTGCGTG
GACGCGCTGAGCCTCCAGGGCCAGTTCACCTTCACCGCGGACCGGCCCCAGCTGCACTGC
GCCGTCTTCCTCATCGCGGAGCCCGGGGAGCTGCTCACCGTGCGCGTCGACCGCGCCTCC
CTGGACTGCCCCGGCGGGGACTTACTGAAGGTCTTTGATGGCTGGATTCTCAAGGGGGAG
AAGTTCCCCAGTTCCCAGGACCACCCCCTGCCCACACCTGCGCGCTACATGGATTTCTGC
ACAGGGGGCCTCAGCGGACAGAGCGTCACATCCTCCCAGAACGTGGCCATGATCCTCTTC
CGGGTCCACGACCCAGGAAATGGGTTCACAGTGACCGTGAGGACAGATCCCAACCTCTTC
CCCTGCAACGTGGTTTCTCCGACTCCGAGCGGAAGGTTCACACTGGTGGTGCCGCGCCAG
CGCCGCAACTGCAGCTTCTCCGTCGTCTACCCCGTGGTGATCAGAATCTCTGACCTCGCC
CTGGGCCGTGTCGGAGGTCTGCATGTGCAGCTGCCCTCGGCAGGTTGTGGGGGAACAGGA
GACTTCGTGGAGCTGCTGGGCGGGACCGGATTGGACCCTTCCAAGATGACGCCTCTGGCC
GATCTCTGCTACCCCTTCCGTGGCCCT---------GCACAGATGAAAATCGGCTGTGAC
AGCGCCGTGGTGCGCATGGTCTCCAGCGGGAAACACGTCAACCGCGTGACCGTTGAGTAC
CGCCAGCTGGAGCCGCAGGAAGTGGAAGCCCCGAGTGGGAACAGCCTGGGGCAGCCCTGT
GTGTCCGGCCCC
>Rat|ENSRNOG00000017890|ENSRNOT00000024191
------------ATGTCACCGAACTTCAAACTCCAATGCCACTTCACTCTGATCCTCCTG
ACAGCTCTAAGGGGAGAGAGCCGCTACCTAGAG---------------------------
------------GTGCAAGAAGCCGCAGTCTACGACCCTTTCCTGCTTTTCAGC------
GCCAATTTGAAGCGGAACCTGGCAGAGGAGCAGCCCTACCGACGGGCTCTGCGCTGCCTG
GACATGCTGAGCCTCCCTGGCCAGTTCACCTTCACCGCTGACCAGCCGCAGCTGCACTGC
GCCGCCTTCTTCATCGGCGAGCCGGAGGAGTTCATCACCATCCACTTTGACCTGGTCTCC
ATCGACTGCCAGGGTGGGGATTTCCTGAAGGTATTTGATGGTTGGATCCTTAAGGGGGAG
AAGTTCCCAAGTTCTCAGGATCACCCTCTGCCCACCAGGGAGAGGTACACAGATTTCTGT
GAGAGCGGTCTCACCAGAAGGAGTGTTACATCTTCCCAGAATGTGGCCATGGTCTTCTTC
CGGGTCCATGAACCAGGAAATGGATTCACGATAACCATAAAGACAGACCCCAACCTCTTC
CCTTGCAATATCATCTCTCAGACTCCGAGTGGAAGATTTACTTTGGTGGTTCCATACCAG
CACCAAAACTGCAGCTTTTCCATCATTTATCCGGTGACCATCAAAATCTCTGACCTCGCC
CTGGGACACCTGCATGGCCTTCAGTTGAAGAAACCTGCGGCTGGCTGTGGTGGAACTGGA
GACTTTGTGGAGCTGCTGGGAGGAACTGGACTGGACACCTCCAAGATGATGCTCTTAGTG
GACCTGTGTTACCCCTTTCATGGCCCT---------GCCCAGATGAAAATTAGCTGCGAC
AATGCTGTGGTGAGGATGGTCTCCAGTGGAAAACACATGAACCGTGTGACTTTTGAGTAT
CGTCAGCTGGAACCACTCGAGCTGGAAACCTCGACCAGAAACAGCATCCCGGAGTACTGC
TTGTCTAGTCTT
>Macaque|ENSMMUG00000021354|ENSMMUT00000030058
------------ATGTCGCCCAACTTCAAACTTCAGTGTCACTTCATTCTCATCTTCCTG
ACGGCTCTAAGAGGGGAAAGCCGGTACCTAGAG---------------------------
------------CTGCGGGAAGCGGCGGACTATGATCCTTTCCTGCTCTTCAGC------
GCCAACCTGAAGCGGGAGCTGGCTGGGGAGCAGCCGTACCGCCGCGCTCTGCGGTGCCTG
GACATGCTGAGCCTCCAGGGCCAGTTCACCTTCACCGCCGACCGGCCGCAGCTGCACTGC
GCCGCCTTCTTCATCGGCGAGCCCGAGGAGTTCATCACCATCCACTACGACCAGGTCTCC
ATCGACTGTCAGGGCGGCGACTTCCTGAAGGTATTTGATGGTTGGATTCTCAAGGGGGAG
AAGTTCCCCAGTTCCCAGGATCATCCTCTCCCCACAGCTGAGCGGTACATAGATTTCTGT
GAGACTGGTCTTAGCAGGAGGAGCATCAGATCTTCCCAGAATGTGGCCATGATCTTCTTC
CGAGTCCGTGAACCAGGAAATGGATTCACATTAACCATAAAGACAGACCCCAACCTCTTT
CCCTGCAATGTCATTTCTCAGACTCCAAATGGAAAGTTTACCCTGGTCGTTCCACACCAG
CATCGAAACTGCAGCTTCTCCATCATTTATCCTGTGGTAATCAAAATATCTGATCTCACC
CTGGGACACGTAAATGGTCTTCAGTTAAAGAAATCCTCAGCAGGTTGTGAGGGAATAGGA
GACTTTGTGGAGCTGCTGGGAGGAACTGGATTGGACCCTTCCAAGATGATACCTTTAGCT
GATCTCTGCTACCCCTTTCATGGCCCG---------GCCCAAATGAAAGTTGGCTGTGAC
AACACTGTGGTGCGCATGGTCTCCAGTGGAAAACACATAAATCGTGTGACTTTTGAGTAT
CGTCAGCTGGAACCATATGAGCTGGAAAACCCAAATGGAAACAGTATCGGGGAATTCTGT
TTGTCTGATCTT
>Marmoset|ENSCJAG00000019970|ENSCJAT00000039237
------------ATGTCACCCAACTTCAAACTTCAGTGTCACTTCGTTCTCATCTTCCTG
ACGGCTCTAAGAGGGGAAAGCCGGTACCTAGAG---------------------------
------------CTGCGGGAAGCGGCGGATTACGAACCTTTCCTGCTGTTCAGC------
GCCAACCTGAAGCGGGAGCTGGCTGGGGAGCAGCCGTACCGCCGCGCTCTGCGGTGCCTG
GATATGCTGAGCCTCCAGGGTCAGTTCACCTTCACCGCCGACCGGCCGCAGCTGCACTGC
GCCGCCTTCTTCATCAGCGAGCCGGAGGAGTTCATCACCATCCACTACGACCTGGTCTCC
ATCGACTGTCAGGGCGGCGACTTCTTGAAGGTATTTGATGGTTGGATTCTCAAGGGGGAG
AAATTCCCCAGTTCCCAGGATCATCCTCTCCCCACAGCTGAGCGGTACATAGATTTCTGT
GAGAGTGGTCTTAGCAGGAGGAGCATCAGATCTTCCCAGAATGTGGCCATGATCTTCTTC
CGAGTCCATAAACCAGGAAGTGGATTCACATTAACCATAAAGACAGACCCCAACCTCTTT
CCCTGCAATGTCATTTCTCAGACTCCAAATGGAAAGTTTACTCTGGTAGTTCCACACCAG
CATCGAAACTGCAGCTTCTCCATAATTTATCCTGTGGTGATCAAAGTATCTGATCTCACC
CTAGGACACTTAAATGGTCTTCAGTTAAAGAAATCCTCAGCAGGGTGTGAGGGAATAGGA
GACTTCGTGGAGCTGCTGGGAGGAACTGGATTGGACCCTTCCAAGATGACACCTTTAGCT
GATCTCTGCTACCCCTTTCATGGCCCA---------GCTCAAATGAAAGTTGGCTGTGAC
AACACTGTGGTGCGCATGGTCTCCAGTGGAAAACACATAAATCGTGTGACTTTTGAGTAT
CGTCAGTTGGAACCGTACGAGCTGGAAAACCCAAATGGAAACAGTATTGGGGAATTCTGT
TTGTCTGGTCTT
>Microbat|ENSMLUG00000025557|ENSMLUT00000025258
------------ATGTCTCCTTCCTTCAAACTCCGGTGTCGCTTCATCCTGATCTTCCTG
GTGGCTCTGAGAGGGGAGAGCCGATACCTGGAG---------------------------
------------CTGCGGGAAGCCGGGGACCAGGACCCTTTCCTGCTCCTCAGC------
GCCCACCTGAAGCGGGAGCTGGCGGGGGAGCCGCTGTACCGCCGCGCTCTGCGGTGCCTG
GACATGCTGAGCCTGCAGGGCCAGTTCACCTTCACCGCCGACCGGCCGCAGCTGCACTGC
GCTGCCTTCTTCATCAGCGAGCCCGAGGAGTTCATCACCATCTACTACGACCTGGTCTCC
ATTGACTGCCAGGGCGGGGACTTCCTGAAGGTATTTGACGGTTGGATTCTCAAAGGGGAG
AAGTTCCCCAGTTCCCAGGACCACCCTCTCCCCACAACTGAGCGATACATAGATTTCTGT
GAGAGCGGTCTTGGCAGAAGGAGCATCAGATCCTCCCAGAACGTGGCCATGATCTTCTTC
CGGGTCCATGAACCAGGAAATGGGTTCACATTAACCATCAGGACAGTTCCCAACCTCTTT
CCCTGCAACGTCATTTCCCAGACCCCAAATGGAAGGTTCACCCTGGTGGTTCCACATCAG
CATCGAAACTGCAGCTTCTCCATAATTTATCCTGTGATGATCAAAATATCTGATCTCACC
CTGGGACACTTAAATGGCCTGCAGTTAAAGAAACCTGCAGCAGGCTGTGGGGGGAAAGGA
GACTTTGTGGAGCTGCTGGGAGGAAGTGGATTGGACCCTTCCAAGATGATGCCTTTAGCG
GATCTCTGCTATCCCTTTCAAGGCCCTGGAATGACAGCCCAAATGAAAATTGGCTGCGAC
AACACGGTGGTGCGCATGGTCTCCAGCGGAAAACACATAAACCGTGTGACTTTTGAGTAC
CGCCAGCTGGAGCCATACGAACTGGAAAACCCAAATGGAAACAGTATCCGGGAATTCTGT
TTGTCTGGTCTT
>Human|ENSG00000145708|ENST00000274368
------------ATGTCGCCCAACTTCAAACTTCAGTGTCACTTCATTCTCATCTTCCTG
ACGGCTCTAAGAGGGGAAAGCCGGTACCTAGAG---------------------------
------------CTGAGGGAAGCGGCGGACTACGATCCTTTCCTGCTCTTCAGC------
GCCAACCTGAAGCGGGAGCTGGCTGGGGAGCAGCCGTACCGCCGCGCTCTGCGGTGCCTG
GACATGCTGAGCCTCCAGGGCCAGTTCACCTTCACCGCCGACCGGCCGCAGCTGCACTGC
GCAGCCTTCTTCATCAGCGAGCCCGAGGAGTTCATTACCATCCACTACGACCAGGTCTCC
ATCGACTGTCAGGGCGGCGACTTCCTGAAGGTATTTGATGGTTGGATTCTCAAGGGGGAG
AAGTTCCCCAGTTCCCAGGATCATCCTCTCCCCTCAGCTGAGCGGTACATAGATTTCTGT
GAGAGTGGTCTTAGCAGGAGGAGCATCAGATCTTCCCAGAATGTGGCCATGATCTTCTTC
CGAGTCCATGAACCAGGAAATGGATTCACATTAACCATAAAGACAGACCCCAACCTCTTT
CCTTGCAATGTCATTTCTCAGACTCCAAATGGAAAGTTTACCCTGGTAGTTCCACACCAG
CATCGAAACTGCAGCTTCTCCATAATTTATCCTGTGGTGATCAAAATATCTGATCTTACC
CTGGGACACGTAAATGGTCTTCAGTTAAAGAAATCCTCAGCAGGTTGCGAGGGAATAGGA
GACTTTGTGGAGCTGCTGGGAGGAACTGGATTGGACCCTTCCAAGATGACGCCTTTAGCT
GATCTCTGCTACCCCTTTCATGGCCCG---------GCCCAGATGAAAGTTGGCTGTGAC
AACACTGTGGTGCGCATGGTCTCCAGTGGAAAACACGTAAATCGTGTGACTTTTGAGTAT
CGTCAGCTGGAGCCGTACGAGCTGGAAAACCCAAATGGAAACAGTATCGGGGAATTCTGT
TTGTCTGGTCTT
>Chimp|ENSPTRG00000017007|ENSPTRT00000031528
------------ATGTCGCCCAACTTCAAACTTCAGTGTCACTTCATTCTCATCTTCCTG
ACGGCTCTAAGAGGGGAAAGCCGGTACCTAGAG---------------------------
------------CTGAGGGAAGCGGCGGACTACGATCCTTTCCTGCTCTTCAGT------
GCCAACCTGAAGCGGGAGCTGGCTGGGGAGCAGCCGTACCGCCGCGCTCTGCGGTGCCTG
GACATGCTGAGCCTCCAGGGCCAGTTCACCTTCACCGCCGACCGGCCGCAGCTGCACTGC
GCAGCCTTCTTCATCAGCGAGCCCGAGGAGTTCATTACCATCCACTACGACCAGGTCTCC
ATCGACTGTCAGGGCGGCGACTTCCTGAAGGTATTTGATGGTTGGATTCTCAAGGGGGAG
AAGTTCCCCAGTTCCCAGGATCATCCTCTCCCCTCAGCTGAGCGGTACATAGATTTCTGT
GAGAGTGGTCTTAGCAGGAGGAGCATCAGATCTTCCCAGAATGTGGCCATGATCTTCTTC
CGAGTCCATGAACCAGGAAATGGATTCACATTAACCATAAAGACAGACCCCAACCTCTTT
CCCTGCAATGTCATTTCTCAGACTCCAAATGGAAAGTTTACCCTGGTAGTTCCACACCAG
CATCGAAACTGCAGCTTCTCCATAATTTATCCTGTGGTGATCAAAATATCTGATCTTACC
CTGGGACACGTAAATGGTCTTCAGTTAAAGAAATCCTCAGCAGGTTGCGAGGGAATAGGA
GACTTTGTGGAGCTGCTGGGAGGAACTGGATTGGACCCTTCCAAGATGACGCCTTTAGCT
GATCTCTGCTACCCCTTTCATGGCCCG---------GCCCAGATGAAAGTTGGCTGTGAC
AACACTGTGGTGCGCATGGTCTCCAGTGGAAAACACGTAAATCGTGTGACTTTTGAGTAT
CGTCAGCTGGAACCGTACGAGCTGGAAAACCCAAATGGAAACAGTATCGGGGAATTCTGT
TTGTCTGGTCTT
>Cow|ENSBTAG00000020202|ENSBTAT00000026905
------------ATGGCCCCCACTTTCAAACTTCAGTGTCACTTCATTCTGATCTGCCTG
CTGGCTCTAAGAGGAGAGAGCCGGTACCTGGAG---------------------------
------------CTGCGGGAAGCAGTGGACCACGATCCTTTTCCACACCTCGCCGGTGGC
GCCAGCCCGAAGCGGGAGCTGGAGGGGGAGCCGCTGTACAGCCGCGCTCTGCGGTGCGTG
GACATGCTGAGCCTCCAGGGCCAGTTCACCTTCACCGCCGACCGGCCGCAGCTACACTGC
GCCACATTCTTCATCGCAGAGCCGGAGGAGTTCATCACCATCCGCTACGATCTGGTCTCC
ATCGACTGTCAGAGGGGGGACATCCTGCAGGTATTTGATGGTTGGATTCTCAAGGGGGAG
AAATTCCCCAGTTCCCAGGATCACCCTCTCCCCACGACGGAGAGGTACATAGATTTCTGT
GAGAGTGGTCTGAGCAGAAGGACCATCAGATCCTCCCAGAACGTGGCCATGATCTTCTTC
CGGGTCCATGAGCCAGGAAATGGATTCACAGTAACCATGAAGACAGAGCCTAACCTCTTC
CCCTGCAATATCATCTCCCAGACCCCAAATGGAAGGTTTACTCTGGTTGTGCCACATCAG
CATCGCAACTGCAGCTTCTCCATCATTTATCCTGTAGCGATCAAAATATCCGATCTCACC
CTGGGACACTTAAATGGTCTGCAGTTAAAGAAGTCCTCTGCAGGCTGTGGGGGAATAGGG
GACTTTGTGGAGCTGCTGGGAGGAACTGGTTTGGACCCTTCCAAGATGCTGCTTTTAGCT
GATCTCTGCTACCCTTTACGTGGCCCA---------GCCCAGATGAAAGTTGGCTGTGAC
CACACGGTGCTGCGCATGGTCTCCAGTGGAAAACATATAAATCGCGTGACTTTTGAGTAT
CGTCAGCTGGAACCATATGAGCTGGAAAACCCGAACGGAAACAGTATCCAGGAATTCTGT
CTGTCTACTCTT
>Dog|ENSCAFG00000009274|ENSCAFT00000014739
------------ATGTCTCCGTCTTTCAAACTTAAGTGTCACCTCGTTCTGATCTTCCTG
ATGGCTCTACGAGGGGAGACCCGGTACCTGCAG---------------------------
------------CTGCGGGAAGCGGCGGACCGCGACCCCCTCCTGCTCTGGGGC------
GCCCGCCTGAAGCGGGACCTGGCCGGGGAGCCCGAGTACCGCCGCGCGCTGCGGTGCCTG
GACATGCTGAGCCTCCCGGGTCAGTTCACCTTCACCGCCGACCGGCCGCGGCTGCACTGC
GCCGCCTTCCTCATCGCCGAGCCGGAGGAGCTCATCACCGTCCACTACGACCTGGTCTCC
ATCGACTGTCGGGGCGGCGACTTCCTGAAGGTGTTTGATGGTTGGATTCTCAAGGGGGAG
AAATTCCCCAGTTCCCAGGATCATCCTCTCCCCACCACTGAGCGGTACATAGATTTCTGT
GACAGTGGGCTTAGCCGAAGGAGCATCAGATCTTCCCAGAACGTGGCCATGATCTTCTTC
CGGGTCCATGAACCAGGAAACGGATTCACATTCACCATAAAGACAGATCCCAACCTCTTT
CCCTGCAATGTGATTTCCCAGACCCCAAATGGAAGGTTTACCCTGGTAGTCCCACATCTG
CATCGAAACTGCAGCTTCTCCATAATTTATCCTGCGGTGATCAAAATATCTGATCTCACC
CTGGGCCACCTAAGTGGTCTGCAGTTAAAGAACCCCTCAGCAGGTTGTGGGGGAATAGGA
GACTTTGTAGAGCTGCTGGGAGGAACTGGACTGGACCCTTCCAAGATGATGCCTTTGGCT
GACCTCTGCTATTCATTTCATGGCCCT---------GCCCAAATGAAAATTGGCTGTGAC
AACACAGTGGTGCGCCTGGTCTCCAGCGGAAAGCACATAAACCGTGTGACTTTTGAGTAC
CGCCAGCTGGAACCATATGAACTGGAAAACCCAAGTGGAAATAGTATCCAAGAACTCTGT
TTGTCTGGTCTT
>Elephant|ENSLAFG00000013037|ENSLAFT00000013036
------------ATGTCATCTACCTTCAAACTTCAGTGTCACTTCATTCTGATCTTCCTG
ATGGCTCCAAGAGGGGATAGTCGGTCCCTGGAG---------------------------
------------TTGCGGGAAGCGGCTGACTACGACCCTTTCCTGCTCTTCAGC------
GCCAACCTGAAGCGGGAGCTGGCGGGGGAGCAGCTGTACCGCCGCGCTCTGCGGTGCGTG
GACATGCTGAGCCTCCAGGGCCAGTTTACCTTCACCGCCAACCAGCCGCAGCTGCACTGC
GCCGCCTTCTTCATTGGCGAGCCAGAGGAGTTCATCACTATCCACTACGACCTGGTCTCC
ATCGACTGTCAGGGCGGGGACTTCCTGAAGGTATTTGATGGTTGGATTCTCAAGGGGGAG
AAGTTCCCCAGTTCCCAGGATCATCCTCTCCCCATGACTGAGCGGTACATAGATTACTGT
GAGAATGGTCTTAGCCGAAGGAGCGTCAGATCCTCCCAGAACGTGGCCATGATCTTCTTT
CGAGTCCAGGAACCAGGAAATGGATTCACATTAACCATAAAGACTGATCCTAACCTCTTC
CCCTGCAATGTCATCTCCCAGACCCCAAATGGAAGGTTTACCCTGGTAGTCCCACATCAG
CATCGCAACTGCAGCTTCTCCATAATTTATCCCGTGGCAATAAAAATATCTGATCTCACC
CTGGGACATTTAAATGGTCTTCAGTTAAAGAAATCCTCAGCAGGCTGTGGCGGGGTAGGA
GACTTCGTGGAGCTGCTGGGAGGAGCTGGATTGGACCCTTCCAAGATGATGCCTCTGGCT
GACCTCTGCTACCCCTTTCATGGCCCT---------GCCCAAATGAAAATTGGCTGTGAC
AACACCGTGGTACGCATGGTCTCTAGTGGAAAACACATAAACCGCGTGACGTTTGAGTAT
CGTCTGCTACAACCATATGAACTGGAAAACCCAAATGGGAACAGTATCAGGGAGTTCTGT
TTATCTCATCTT
>Bowhead|bmy_21622T0
------------------------------------------------------------
ATGGCTCTAAGAGGGGAGAGCCGGTACCTGGAGGTGAGCGATTACCCGGTTGACCCATCA
TACCTTCCTGTGCTGCGGGAAGCTGTGGACCACGACCCCTTCCTACTCTTCAGC------
GCCAACCTGAAGCGGGAGCTGCCGGGGGAGCAGCTGTACCGCCGCGCTATGCGGTGCCTG
GACATGCTGAGCCTCCAGGGCCAGTTCACCTTCACCGCCGACCGGCCGCAGCTGCACTGC
GCCGCCTTCTTCATCGCAGAGCCCGAGGAGTTTATCACCATCCACTACGAACTGGTCTCC
ATCGACTGTGAGAGCGGGGACTTCCTGAAGGTATTTGATGGTTGGATTCTCAAGGGGGAG
AAGTTCCCCAGTTCCCAGGATCACCCTCTCCCCATGACTGAGCGGTACATAGATTTCTGT
GAGAGTGGTCTTAGCAGAAGGAGCGTCAGATCCTCCCAGAACGTGGCCATGATCTTCTTC
CGGGTCCATGAACCAGGAAATGGGTTCACATTAACCATAAAGACAGATCCTAACCTCTTT
CCCTGCAATGTCATCTCCCAGACCCCAAATGGAAGGTTTACTCTGGTCGTGCCACATAAG
CATCGCAACTGCAGCTTCTCCATAATTTATCCTGTGGTGATCAAAATATCTGATCTCACC
CTGGGACACTTAAATGGTCTGCAATTAAAGAAGTCCTCAGCAGGTTGTGTGGGAATAGGA
GACTTTGTGGAGCTGCTGGGAGGAACTGGATTGGACCCTTCCAAGATGATGCCTTTAGCT
GATCTCTGCTATCCTTTTCACGGCCCT---------GCCCAGATGAAAATTGGCTGTGAC
AACACGGTGGTGCGCATGGTCTCCAGCGGAAAACATGTAAATCGTGTGACTTTTGAATAC
CGCCAGCTGGAACCATACGAACTGGAAAACCCGAATGGAAACAGTATCCAGGAAYTCTGT
TTGTCTACTCTT
>Minke|BACU006176
------------------------------------------------------------
ATGGCTCTGAGAGGGGAGAGCCGGTACCTGGAGGTGAGCGATTACCCGGTTGACCCATCA
CACCTTCCTGTGCTGCGGGAAGCTGTGGACCACGACCCTTTCCTACTCTTCAGC------
GCCAACCTGAAGCGGGAGCTGCCGGGGGAGCAGCTGTACCGCCGCGCTATGCGGTGCCTG
GACATGCTGAGCCTCCAGGGCCAGTTCACCTTCACCGCCGACCGGCCGCAGCTGCACTGC
GCCGCCTTCTTCATCGCAGAGCCCGAGGAGTTTATCACCATCCACTACGAACTGGTCTCC
ATCGACTGTGAGAGCGGGGACTTCCTGAAGGTATTTGATGGTTGGATTCTCAAGGGGGAG
AAGTTCCCCAGTTCCCAGGATCACCCTCTCCCCATGACTGAGCGGTACATAGATTTCTGT
GAGAGTGGTCTTAGCAGAAGGAGCGTCAGATCCTCCCAGAACGTGGCCATGATCTTCTTC
CGGGTCCATGAACCAGGAAATGGGTTCACATTAACCATAAAGACAGATCCTAACCTCTTT
CCCTGCAATGTCATCTCCCAGACCCCAAATGGAAGGTTTACTCTGGTCGTGCCACATAAG
CATCGCAACTGCAGCTTCTCCATAATTTATCCTGTGGTGATCAAAATATCTGATCTCACC
CTGGGACACTTAAATGGTCTGCAATTAAAGAAGTCCTCAGCAGGTTGTGTGGGAATAGGA
GACTTTGTGGAGCTGCTGGGAGGAACTGGATTGGACCCTTCCAAGATGATGCCTTTAGCT
GATCTCTGCTATCCTTTTCACGGCCCT---------GCCCAGATGAAAATTGGCTGTGAC
AACACGGTGGTGCGCATGGTCTCCAGCGGAAAACATGTAAATCGTGTGACTTTTGAATAC
CGCCAACTGGAACCATACGAACTGGAAAACCATAATGGAAACAGTATCCAGGAATTCTGT
TTGTCTACTCTT
