# Supplementary material for: Insights into the Evolution of Longevity from the Bowhead Whale Genome
Source: Cell Rep. 2015 Jan 6;10(1):112–22. doi: 10.1016/j.celrep.2014.12.008 (PMC4536333; doi:10.1016/j.celrep.2014.12.008)
Supplement: Supplemental Folder 2. Species Used in the Analysis of Selective Pressure Variation, Single-Gene Orthologous Families Tested, Likelihood Ratio Tests, MAKER Parameters, and Full Assembly and Read Usage Data, Related to Experimental Procedures [file mmc3.zip › Tested SGOs/reciprocal_group_3255.2.fas]

>Gibbon|ENSNLEG00000012217|ENSNLET00000015580
ATGGGCTCCGAGGCGGCGCAGCTGCTGGAGGCTGCCGACTTCGCGGCTCGCAAGCACCGG
CAGCAGCGGCGGAAGGACCCCGAAGGGACCCCCTACATCAACCACCCCATC---GGTGTG
GCACGGATCCTGACCCACGAGGCGGGAATCACTGACATTGTGGTGTTACAGGCGGCCCTG
CTCCATGACACGGTGGAGGACACGGACACCACCCTGGATGAGGTGGAGCTACACTTTGGG
GCACAAGTGCGGCGCCTGGTGGAGGAGGTAACAGATGACAAGACTCTGCCCAAGCTGGAG
AGAAAGAGGCTGCAGGTGGAGCAAGCGCCCCACAGTAGCCCCGGGGCCAAACTGGTGAAG
CTGGCAGACAAGCTGTACAATCTGAGGGACCTGAATCGCCGCACCCCAGAGGGATGGTCA
GAACATCGAGTCCAGGAATACTTCGAGTGGGCAGCGCAGGTGGTGAAGGGGCTTCAGGGA
ACAAACCGGCAACTGGAAGAGGCTCTAAAGCATCTGTTCAAGGAGCGGGGGCTGACACTC
>Gorilla|ENSGGOG00000008199|ENSGGOT00000008233
ATGGGCTCTGAGGCGGCGCAGCTGCTGGAGGCTGCCGACTTCGCGGCTCGCAAGCACCGG
CAGCAGCGGCGGAAGGACCCCGAAGGGACCCCCTACATCAACCACCCCATC---GGTGTG
GCACGGATCCTGACCCACGAGGCGGGAATCACTGACATTGTGGTGTTACAGGCGGCCCTG
CTCCATGACACGGTGGAGGACACAGACACCACCCTGGATGAGGTGGAGCTACACTTTGGG
GCACAAGTGCGGCACCTGGTGGAGGAGGTAACAGATGACAAGACTCTGCCCAAGCTGGAG
AGAAAGAGGCTGCAGGTGGAGCAAGCGCCCCACAGTAGCCCCGGGGCCAAACTGGTGAAG
CTGGCAGACAAGCTGTACAATCTGAGGGACCTGAATCGCTGCACCCCAGAGGGATGGTCA
GAACATCGAGTCCAGGAATACTTCGAGTGGGCAGCGCAGGTGGTGAAGGGGCTTCAGGGA
ACAAACCGGCAACTGGAAGAGGCTCTAAAGCATCTGTTCAAGGAGCGGGGGCTGACACTC
>Guinea_Pig|ENSCPOG00000001767|ENSCPOT00000001788
ATGGGCTCGGAAGTCGCGCAGCTGTTGGAAGCTGCAGACTTCGCGGCTCGTAAGCACCGA
CAGCAAAGACGGAAGGATCCTGAAGGGACCCCTTACATCAACCACCCCATC---GGTGTG
GCTCGGATCCTGACCCACGAGGCAGGAATCACTGACATTGTGGTGTTACAGGCGGCTCTG
CTCCATGACACCGTGGAAGACACAGACACCACCCTGGATGAAGTGGAGCTGCACTTTGGA
ACCCAGGTACGGCGCTTGGTGGAGGAGGTGACAGATGACAAGACTCTGCCCAAGCTGGAG
AGGAAGCGGCAGCAGGTGGAGCAGGCACCACACAGCAGCCCAGGAGCCAAGTTGGTGAAG
CTGGCAGACAAGTTGTACAATCTGAGGGATCTGAATCGCTGCACCCCGGCGGGATGGTCA
GAACATCGTGTCCAGGAGTACTTCGAGTGGGCAGCGCAGGTGGTGAAGGGGCTTCAGGGA
ACCAACCAGCGGCTGGAAGAATCTCTACAGCAACTGTTTAAGGATCGAGGGCTGACACTC
>Horse|ENSECAG00000017200|ENSECAT00000018151
ATGGGCTCCGAGGCGGCGCGGCTGCTGGAGGCTGCAGACTTCGCGGCTCGCAAGCACCGA
TGGCAGCGGCGGAAGGACCCCGAAGGGACCCCCTACATCAACCACCCTATC---GGTGTG
GCTCGGATCCTGACCCATGAGGCGGGAATCACTGACATTGTGGTGTTGCAGGCAGCCCTG
CTCCATGACACCGTGGAGGACACGGACACCACCCTGGATGAGGTGGAGCTGCACTTCGGG
GCGCAAGTGCGCCGTCTGGTGGAGGAGGTGACGGATGACAAGACTCTGCCCAAGCTGGAG
AGAAAGCGGCTGCAGGTGGAGCAGGCGCCCCACAGCAGCCCGGGGGCGAAACTGGTGAAG
CTGGCAGACAAACTGTACAATCTGAGGGACCTGAATCGCTGCACCCCAGAGGGATGGTCC
GAACAGAGAGTCCAGGAATACTTCGAGTGGGCAGCACAGGTGGTGAAGGGGCTTCAGGGA
ACAAACCGGCAGCTGGAAGAGGCTCTCAAGCAGCTGCTTAAGGAGCGGGGGCTGACACTC
>Mouse|ENSMUSG00000030532|ENSMUST00000032747
ATGGGCTCGGAGGCAGCTCAGCTGCTGGAGGCTGCTGACTTCGCCGCTCACAAACACCGA
CAGCAGCGACGAAAAGATCCTGAAGGGACTCCCTACATTAATCACCCCATC---GGTGTA
GCCCGGATCCTAACCCATGAGGCTGGAATCACTGATATTGTGGTGTTACAGGCCGCCCTG
CTCCATGACACAGTAGAAGACACAGATACTACCCTGGATGAGGTAGAGCTGCACTTTGGA
GCACAGGTTCGACGCTTGGTGGAGGAGGTAACAGATGACAAGACTCTGCCCAAACTGGAA
AGAAAGCGGCAACAGGTGGAGCAGGCACCACACAGCAGCCCAGGGGCCAAACTGGTGAAG
CTGGCAGACAAGCTATACAATCTGAGGGACCTGAATCGCTGCACCCCTACAGGATGGTCA
GAACACCGAGTCCAGGAGTACTTCGAGTGGGCAGCCCAGGTGGTAAAAGGGCTTCAAGGG
ACAAACCAGCAACTGGAAGAGGCACTAAAGCAGCTGTTCGAGGAGCGAGGGCTGACGCTC
>Opossum|ENSMODG00000019501|ENSMODT00000024761
ATGAGCTCCGATGCGGCCCTGCTGCTAGAGGCGGTCGACTTCGCCGCCAGGAAGCACAGC
AAGCAGCGGCGGAAGGACCCGGAGAAGACCCCATACATCAATCACCCAATC---GGTGTG
GCTCACATCTTAACCAAAGAAGCAGCTGTTACGGACATCGCGGTACTGCAGGCCGCCTTG
CTGCACGACACTGTGGAAGATACGGATACTACTTTAGAGGAGGTGGAGGAACATTTTGGG
GCAGAGGTGAGGTCCATCGTAGAAGAAGTGACTGATAACAAAGCACTGTCCAAGCTAGAA
CGAAAGCAGCTGCAGGTGAAGAACGCTGCGCACAGCAGCCGGCCGGCCAAGCTGGTGAAA
CTTGCAGATAAACTGTACAACCTTCGAGACTTGAAGCGGTGCACCCCAGTCGGATGGTCT
GAGCAAAGGGTTCAGGAGTACTTTGAGTGGGCAGCACAAGTGGCAAAGGGCCTTCAGGGC
ACAAGCCCTCAAATGGAAGAGGCACTGCAGAAACTCTTCCAAGAACGAGGACTGTCACTG
>Orangutan|ENSPPYG00000006788|ENSPPYT00000008014
ATGGGCTCCGAGGCGGCGCAGCTGCTGGAGGCTGCCGACTTCGCGGCTCGGAAGCACCGG
CAGCAGCGGCGGAAGGACCCCGAAGGGACCCCCTATATCAACCACCCCATC---GGTGTG
GCACGGATCCTGACCCACGAGGCGGGAATCACTGACATTGTGGTGTTACAGGCGGCCCTG
CTCCATGACACGGTGGAGGACACAGACACCACCCTGGATGAGGTGGAGCTACACTTTGGG
GCACAAGTGCGGCGCCTGGTGGAGGAGGTAACAGATGACAAGACTCTGCCCAAGCTGGAG
AGAAAGAGGCTGCAGGTGGAGCAAGCGCCCCACAGTAGCCCCGGGGCCAAACTGGTGAAG
CTGGCAGACAAGCTGTACAATCTGAGGGACCTGAATCGCTGCACCCCAGAGGGATGGTCA
GAACATCGAGTCCAGGAATACTTCGAGTGGGCAGCGCACGTGGTGAAGGGGCTTCAGGGA
ACAAACCGGCAACTGGAAGAGGCTCTAAAGCATCTGTTCAAGGAGCGGGGGCTGACACTC
>Rabbit|ENSOCUG00000002200|ENSOCUT00000002197
ATGGGCTCCGAGGCCGCACAGCTGCTGGAGGCCGCAGACTTCGCGGCTCGCAAGCACCGG
CAGCAGCGCCGGAAGGACCCCGAAAGGACACCCTACATCAACCACCCGATC---GGTGTG
GCTCGGATCCTGACCCATGAGGCGGGAATCACTGACATTGTGGTGTTACAGGCGGCCCTG
CTCCACGACACCGTGGAGGACACGGACACCACCCTGGACGAGGTGGAGCTGCACTTTGGG
GCGCAGGTGCGGCGCCTGGTGGAGGAGGTGACAGATGACAAGACTCTGCCCAAGCTGGAG
AGAAAGCGGCTGCAGGTGGAGCACGCGCCCCACAGCAGCCCGGGGGCCAAACTGGTGAAG
CTGGCCGACAAGCTGTACAATCTGAGAGACCTGAAGCGCTGCACCCCGGAGGGGTGGTCA
GAACCTCGAGTGCAGGAATACTTCGAGTGGGCGGCGCAGGTGGTGAAGGGGCTTCGGGGA
ACAAACCGGCAGCTGGAAGAGGCCCTGGAGCAGCTGTTCAGCGAGCGTGGGCTGACGCTC
>Rat|ENSRNOG00000012236|ENSRNOT00000016445
ATGGGATCGGAGGCAGCTCAGCTGCTGGAGGCTGCTGACTTCGCCGCTCAAAAACACCGA
CAGCAGCGACGGAAAGATCCTGAAGGGACTCCCTACATCAATCACCCCATC---GGTGTA
GCCCGGATCCTAACCCATGAGGCTGGAATCACTGATATTGTGGTGTTGCAGGCGGCCTTG
CTCCATGACACAGTAGAAGACACAGATACTACCCTGGATGAGGTAGAGCTGCACTTTGGA
GCACAGGTTCGACGCTTGGTGGAGGAGGTAACAGATGACAAGACTCTGCCCAAACTGGAA
AGAAAGCGGCAACAGGTGGAACAGGCACCCCACAGCAGCCCAGGGGCCAAACTAGTGAAG
CTGGCAGACAAGCTACACAATCTAAGGGACCTGAATCGCTGCACCCCTAAAGGCTGGTCA
GAACATCGAGTCCAGGAGTACTTCGAGTGGGCAGCACAGGTGGTAAAAGGGCTTCAAGGA
ACGAACCAGCAACTGGAAGAGGCACTAAAACAGCTGTTCGAGGAACGAGGGCTGACTCTC
>Macaque|ENSMMUG00000005105|ENSMMUT00000007200
ATGGGCTCCGAGGCCGCCCAGCTGCTGGAGGCTGCCGACTTCGCTGCTCGCAAGCACCGG
CAGCAGCGGCGGAAGGACCCCGAAGGGACCCCCTACATCAACCACCCCATC---GGTGTG
GCTCGGATCCTGACCCACGAGGCGGGAATCACTGACATTGTGGTGTTACAGGCGGCCCTG
CTCCATGACACGGTGGAGGACACAGACACCACCCTGGATGAGGTGGAGCTACACTTTGGG
GCACAGGTGCGGCGCCTGGTGGAGGAGGTAACAGATGACAAGACTCTGCCCAAGCTGGAG
AGAAAGCGGCTGCAGGTGGAGCAAGCGCCCCACAGTAGCCCCGGGGCCAAACTGGTGAAA
CTGGCAGACAAGCTGTACAATCTGAGGGACCTGAATCGCTGCACCCCA------------
GAGGGTACGCTTTCC---------------------------------------------
------------------------------------------------------------
>Marmoset|ENSCJAG00000009674|ENSCJAT00000018738
ATGAGCTCCGAGGCGGCGCAGCTGCTGGAGGCTGCCGACTTCGCAGCTTACAAGCATCGT
CAGCAGCGGCGGAAGGACCCGGAGGGGACCCCCTACATCAACCACCCCATC---GGTGTG
GCTCGGATCCTGACCCACGAGGCGGGAATCACTGACATTGCAGTGTTACAGGCAGCCCTG
CTCCATGACACGGTGGAGGACACAGACACCACTCTGGATGAGGTGGAGCTACACTTTGGG
GCACAGGTGCGGTGCCTGGTGGAGGAGGTAACAGATGACAAGACTCTGCCCAAGCTGGAG
AGAAAGCGGCTGCAGGTGGAGCAGGCGCCCCACAGCAGCCCCGGGGCCAAACTGGTGAAG
CTGGCAGACAAGCTGCACAATCTGAGGGACCTGAATCGCTGCACCCCAGAGGGT------
------------------------------------------------------------
------------------------------------------------------------
>Microbat|ENSMLUG00000028137|ENSMLUT00000022402
------------------------------------------------------------
------------------CCCCGAGGGACCCCCTACATCAACCACCCGATCGGTGGTGTG
GCTCGGATCCTGACCCACGAGGCGGGAATCACTGACATTGCGGTGTTACAGGCGGCCCTG
CTCCATGACACGGTGGAGGACACGGACACCACCCTCGATGAGCTGGAGCTGCACTTCGGG
GCGCAGGTGCGG---CTGGTGGAGGAGGTGACGGATGACAAGACGCTGCCGAAGCTGGAG
AGGAAGAGGCTGCAGGTGGAGCACGCGCCCCACAGCAGCCCGGGGCCCAAGCTGGTGAAG
CTGGCGGACAAGCTGTACAACCTGAGGGACCTGAATCGCTACACCCCAGAGGGGTGGTCG
GAGCACCGGGTGCAGGAATACTTCGAGTGGGCGGCGCAGGTGGTGAAAGGGCTGCAGGGC
ACCAGCCGGCCGCTGGAAGAGGCGCTGCAGCAGCTGTTCAAGGAGCGGGGGCTGGCGCTG
>Human|ENSG00000184508|ENST00000394272
ATGGGCTCTGAGGCGGCGCAGCTGCTGGAGGCTGCCGACTTCGCGGCTCGCAAGCACCGG
CAGCAGCGGCGGAAGGACCCCGAGGGGACCCCCTACATCAACCACCCCATC---GGTGTG
GCACGGATCCTGACCCACGAGGCGGGAATCACTGACATTGTGGTGTTACAGGCGGCCCTG
CTCCATGACACGGTGGAGGACACAGACACCACCCTGGATGAGGTGGAGCTACACTTTGGG
GCACAAGTGCGGCGCCTGGTGGAGGAGGTAACAGATGACAAGACTCTGCCCAAGCTGGAG
AGAAAGAGGCTGCAGGTGGAGCAAGCGCCCCACAGTAGCCCCGGGGCCAAACTGGTGAAG
CTGGCAGACAAGCTGTACAATCTGAGGGACCTGAATCGCTGCACCCCAGAGGGATGGTCA
GAACATCGAGTCCAGGAATACTTCGAGTGGGCAGCGCAGGTGGTGAAGGGGCTTCAGGGA
ACAAACCGGCAACTGGAAGAGGCTCTAAAGCATCTGTTCAAGCAGCGGGGGCTGACAATC
>Orca|XP_004278325.1
ATGGGCTCCGAGGCGGCCCAGCTGTTGGAGGCGGCTGATTTCGCGGCTCGCAAGCACCAA
TGGCAGCGGCGGAAGGACCCCGAAGGGACCCCCTACATCAATCACCCTATC---GGTGTG
GCTCGTATCCTGACCCACGAGGCAGGAATCTCTGACATTGTGGTGTTACAGGCAGCCCTG
CTCCATGACACGGTGGAGGACACAGACACCACCCTGGATGAGGTGGAGCTGCACTTCGGG
GCACAAGTGCGGCGTCTGGTGGAGGAGGTAACAGATGACAAGACTCTGCCCAAGCTGGAG
AGAAAGCGGCTGCAGGTGGAGCAGGCACCCCACAGCAGCCCCGGGGCTAAACTGGTGAAG
CTGGCAGACAAACTGTACAATCTGAGGGACCTGAATCGCTGCACCCCAGAGGGATGGTCT
GAACACCGAGTCCAGGAATACTTCGAGTGGGCAGCACAGGTGGTGAAGGGGCTTCAGGGG
ACAAACCAACAGCTGGAAGACGCTCTAAAGCAGCTGTTTAAGGAGCGGGGGCTGACGCTC
>Chimp|ENSPTRG00000007464|ENSPTRT00000013764
ATGGGCTCTGAGGCGGCGCAGCTGCTGGAGGCTGCCGACTTCGCGGCTCGCAAGCACCGG
CAGCAGCGGCGGAAGGACCCCGAAGGGACCCCCTACATCAACCACCCCATC---GGTGTG
GCACGGATCCTGACCCACGAGGCGGGAATCACTGACATTGTGGTGTTACAGGCGGCCCTG
CTCCATGACACGGTGGAGGACACAGACACCACCCTGGATGAGGTGGAGCTACACTTTGGG
GCACAAGTGCGGCGCCTGGTGGAGGAGGTAACAGATGACAAGACTCTGCCCAAGCTGGAG
AGAAAGAGGCTGCAGGTGGAGCAAGCGCCCCACAGTAGCCCCGGGGCCAAACTGGTGAAG
CTGGCAGACAAGCTGTACAATCTGAGGGACCTGAATCGCTGCACCCCA------------
GAGGTAAAAATACAA---------------------------------------------
------------------------------------------------------------
>Cow|ENSBTAG00000018637|ENSBTAT00000024795
ATGGGCTCCGAGGTGGCCCAGCTCCTGGAGGCTGCTGACTTCGCGGCCCGCAAGCACCAA
CGGCAGCGGCGGAAAGACCCCGAAGGGACCCCCTACATCAACCACCCTATC---GGTGTG
GCTCGGATCCTGACCCACGAGGCGGGGATCACTGACATTGTGGTATTACAGGCAGCCCTG
CTCCATGACACAGTGGAGGACACAGACACTACCCTGGATGAGGTGGAGCTGCACTTTGGG
GACCAAGTGCGGCGCCTGGTGGAGGAGGTGACAGATGACAAGACTCTGCCCAAGCTGGAG
AGAAAGCGGCTGCAGGTGGAGCACGCACCCCAGAGCAGCCCCGGAGCTAAACTGGTGAAG
CTGGCAGATAAGCTGTACAATCTGAGGGACCTGAATCGCTGCACCCCAGAGGGATGGACT
GAACACCGAGTCCAGGAATACTTCGAGTGGGCGGCACAGGTGGTGAAGGGGCTCCAGGGA
ACAAACCGACAGCTGGAAGAGGCTCTAAGGCAGCTGTTTAAGGAGCGGGGGCTGACACTC
>Dog|ENSCAFG00000012239|ENSCAFT00000019442
ATGGGCTCCGAGGCCGCGCAGTTGGTGGAGGCTGCGGACTTCGCGGCTCGCAAGCACCGA
CTGCAGCGGCGGAAGGACCCCGAAGGGACCCCCTACATCAACCACCCTATC---GGTGTG
GCTCGGATCCTGACCCATGAGGCGGGCATCACTGACATTGTGGTGTTACAGGCAGCCCTG
CTCCACGACACAGTGGAGGACACAGACACCACCTTGGATGAGGTGGAGCTGCACTTTGGG
ACACAAGTGCGACGTTTGGTGGAGGAAGTAACGGATGACAAGACTCTGCCCAAGTTGGAG
AGAAAGCGGCTGCAGGTGGAGCAGGCACCCCATAGCAGCCCCGCGGCTAAACTGGTGAAG
CTGGCAGACAAGCTGTACAATCTGAGAGATCTGAATCGCTGCACCCCAGAGGGATGGTCT
GAACGTCGGGTCCAGGAATACTTCGAGTGGGCAGCACACGTGGTGAAGGGGCTCCAGGGA
ACAAACCCGCCGCTGGAGGAGGCTCTAAAGCAGCTGTTTAAGGAGCGGGGACTGACACTC
>Elephant|ENSLAFG00000007114|ENSLAFT00000007114
ATGGACTCCGAAGTGGCACAGCTAATGGAGGCTGCCGACTTCGCGGCTCGCAAGCACCGA
CAGCAGCGGCGGAAGGACCCCGAAGAGACGCCCTACATCAATCACCCCATC---GGTGTG
GCTCGGATCCTGACCCATGAGGCGGGAATCACTGATATTGTGGTGTTACAGGCAGCCCTG
CTCCATGACACGGTGGAGGACACAGACACTACCCTGGATGAAGTGGAGCTGCACTTTGGG
GCACAAGTGCGGCGCCTGGTGGAGGAGGTGACAGATGACAAGACTCTGCCCAAGCTGGAG
AGAAAGCGGCTGCAGGTGGAGCAGGCTCCCCACAGCAGCCCCGGGGCTAAACTGGTGAAG
CTGGCAGACAAGCTGTACAATCTGAGGGACCTGAATCGCTGCACCCCAAAGGGATGGTCA
GAACATCGAGTTCAAGAATACTTCCAGTGGGCAGTGCAGGTGGTGAGGGGGCTTCAGGGA
ACAAACCGGCAACTAGAAGAAGCTCTAAAGCAGCTGTTTGAGGACCGGGGGCTGACACTC
>Bowhead|bmy_10340T0
ATGGGCTCCGAGGCGGCTCAGCTGTTGGAGGCTGCTGACTTCGCGGCTCGCAAGCACCAA
TGGCAGCGGCGGAAGGACCCCGAAGGGACCCCCTACATCAATCACCCTATC---GGTGTG
GCTCGTATCCTGACCCACGAGGCAGGAATCTCTGACATTGTGGTGTTACAGGCAGCCCTG
CTCCATGACACGGTGGAGGACACAGACACCACCCTGGATGAGGTGGAGCTGCACTTTGGG
GCACAAGTGCGGCGTCTGGTGGAGGAGGTAACAGATGACAAGACTCTGCCCAAGCTGGAG
AGAAAGCGGCTGCAGGTGGAGCAGGCACCCCACAGCAGCCCCGGGGCTAAACTGGTGAAG
CTGGCAGACAAGCTGTACAACCTGAGGGACCTGAATCGCTGCACCCCAGAGGGATGGTCC
GAACACCGAGTCCAGGAATACTTCGAGTGGGCAGCACAGGTGGTGAAGGGGCTTCAGGGG
ACAAACCAACAGCTGGAAGACGCTCTAAAGCAGCTGTTTAAGGAGCGGGGGCTGACACTC
>Minke|BACU016072
ATGGGCTCCGAGGCGGCCCAGCTGTTGGAGGCTGCTGACTTCGCGGCTCGCAAGCACCAA
AGGCAGCGGCGGAAGGACCCCGAAGGGACCCCCTACATCAATCACCCTATC---GGTGTG
GCTCGTATCCTGACCCACGAGGCAGGAATCTCTGACATTGTGGTGTTACAGGCAGCCCTG
CTCCATGACACGGTGGAGGACACAGACACCACCCTGGATGAGGTGGAGCTGCACTTTGGG
GCACAAGTGCGGCGTCTAGTGGAGGAGGTAACAGATGACAAGACTCTGCCCAAGCTGGAG
AGAAAGCGGCTGCAGGTGGAGCAGGCACCCCACAGCAGCCCCGGGGCTAAACTGGTGAAG
CTGGCAGACAAGCTGTACAATCTGAGGGACCTGAATCGCTGCACCCCAGAGGGATGGTCC
GAACACCGAGTCCAGGAATACTTCGAGTGGGCAGCACAGGTGGTGAAGGGGCTTCAGGGG
ACAAACCAACAGCTGGAAGACGCTCTAAAGCAGCTGTTTAAGGAGCGGGGGCTGACACTC
