# Supplementary material for: Insights into the Evolution of Longevity from the Bowhead Whale Genome
Source: Cell Rep. 2015 Jan 6;10(1):112–22. doi: 10.1016/j.celrep.2014.12.008 (PMC4536333; doi:10.1016/j.celrep.2014.12.008)
Supplement: Supplemental Folder 2. Species Used in the Analysis of Selective Pressure Variation, Single-Gene Orthologous Families Tested, Likelihood Ratio Tests, MAKER Parameters, and Full Assembly and Read Usage Data, Related to Experimental Procedures [file mmc3.zip › Tested SGOs/reciprocal_group_3263.2.fas]

>Gibbon|ENSNLEG00000004370|ENSNLET00000005580
ATGGCCCTGTGGGCACTGACCCGCCTTCTGCGCTCTCTGAGCCTGGCGCCCCCGACCGTC
GCCGCCCCTGCCCCGAGTGTGTTCCCCGCCGCCCAG------------------------
------------------------------------------------------------
------------------------------------------------------------
------------------------------------------------------------
------------------------ATG------------------ATGAACAATGGCCTC
CTCCAACAGCCCTCTGCCTTGATGTTGCTCCCCTGCCGCCCAGTCCTTACTTCTGTGGCC
CTTAATGCCAACTTTGTGTCCTGGAAGAGTCGTACCAAGTACACCATTGCACCAGTGAAG
ATGAGGAAGTCTGGGGGCCGAGACCACACAGGCCGAATCCGGGTACATGGTATTGGCGGG
GGCCACAAACAACGTTATCGCATGATTGACTTTCTGCGTTTCCGGCCTGAG---GAGACC
AAGTCAGGACCCTTTGAGGAGAAGGTTATCCAAGTCCGCTATGATCCC------------
------------------------TGTAGG------------------------TCAGCA
GACATAGCTCTGGTTGCTGGGGGCAGCCGGAAACGCTGGATCATTGCTACAGAAAACATG
CAGGCTGGAGACACAATCTTGAACTCTAACCACATAGGCCGAATGGCAGTTGCTGCTCGG
GAAGGGGATGCGCATCCTCTTGGGGCTCTGCCTGTGGGGACCCTCATCAACAACGTGGAA
AGTGAGCCAGGCCGGGGTGCCCAATATATCCGAGCTGCA---------------------
---------GGGACGTGTGGTGTGCTACTGCGGAAGGTGAATGGCACAGCCATTATCCAG
CTGCCCTCTAAGAGGCAGATGCAGGTGCTGGAAACGTGTGTAGCAACAGTAGGCCGAGTA
TCCAACGTTGATCATAACAAACGGGTCATTGGCAAGGCAGGTCGCAACCGCTGGCTGGGC
AAGAGGCCTAACAGTGGGCGGTGGCACCGCAAGGGGGGCTGGGCTGGCCGAAAG------
---------------------ATTCGG---------------------------------
---------------------CCACTACCCCCCATGAAGAGTTACGTGAAGCTGCCTTCT
GCTGCTGCCCAAAGC
>Gorilla|ENSGGOG00000010552|ENSGGOT00000010592
ATGGCCCTGTGGGCACTGACCCGCGCTCTGCGCTCTCTGAACCTGGGGCCCCCGACCGTC
GCCGCCCCTGCCCCGAGTCTGTTCCCCGCCGCCCAG------------------------
------------------------------------------------------------
------------------------------------------------------------
------------------------------------------------------------
------------------------ATG------------------ATGAACAATGGCCTC
CTCCAACAGCCCTCTGCCTTGATGTTGCTCCCCTGCCGCCCATTTCTTACTTCTGTGGCC
CTTAATGCCAACTTTGTGTCCTGGAAGAGTCGTACCAAGTACACCATTACACCAGTGAAG
ATGAGGAAGTCTGGGGGCCGAGACCACACAGGCCAAATCCGGGTGCATGGTATTGGCGGG
GGCCACAAGCAGCGTTATCGAATGATTGACTTTCTGCGTTTCCGGCCTGAG---GAGACC
AAGTCAGGACCCTTTGAGGAGAAAGTTATCCAAGTCCGCTATGATCCC------------
------------------------TGTAGG------------------------TCAGCA
GACATAGCTCTGGTTGCTGGGGGCAGCCGGAAACGCTGGATCATCGCCACGGAAAACATG
CAGGCTGGAGATACAATCTTGAACTCTAACCACATAGGCCGAATGGCAGTTGCTGCTCGG
GAAGGGGATGCACATCCTCTTGGGGCTCTGCCTGTGGGGACCCTCATCAACAACGTGGAA
AGTGAGCCAGGCCGGGGTGCCCAATATATCCGAGCTGCA---------------------
---------GGGACGTGTGGTGTGCTACTGCGGAAGGTGAATGGCACAGCCATTATCCAG
CTGCCCTCTAAGAGGCAGATGCAGGTGCTGGAAACGTGCGTAGCAACAGTAGGCCGAGTA
TCCAACGTTGATCATAACAAACGGGTCATTGGCAAGGCAGGTCGCAACCGCTGGCTGGGC
AAGAGGCCTAACAGTGGGCGGTGGCACCGCAAGGGGGGCTGGGCTGGCCGAAAG------
---------------------ATTCGG---------------------------------
---------------------CCACTACCCCCCATGAAGAGTTACGTGAAGCTGCCTTCT
GCTGCTGCCCAAAGC
>Guinea_Pig|ENSCPOG00000024326|ENSCPOT00000025863
ATGGCCTTGTGGTCTCTGACCCGCGCTCTGGGCTCTCTGAGCCTGGCGCCCCCAGCTGTC
ACTGGACCCGTCCCTCGTCTACTCCCTGCCGCTCAG------------------------
------------------------------------------------------------
------------------------------------------------------------
------------------------------------------------------------
------------------------GTG------------------ATGAGCAATGCC---
CTCCAACTGCCCTCTACCTTGATGTTGTACTCCTGCCGTTCACTCCTTACTTCTGTGGCC
CTTAATGCCAATTTTGTGTCCTGGAAAAGTCGTACCAAGTACACCATTTCACCAGTGAAA
ATGAGGAAGTCAGGGGGTCGAGACCACACAGGCCGCATCAGTGTCCATGGTATTGGTGGA
GGCCACAAACAACGTTATCGCATGATTGACTTTCTGCGTTTCCGGCCAGAGCAGAGTGCC
AAGCCAGCATCCTTTGAAGAGAAGGTTATCAGAGTCCGCTATGACCCC------------
------------------------TGTAGG------------------------TCAGCA
AACATAGCTCTGGTTGCTGGGGGTAGCCGGAAACGCTGGATCATTGCCACAGAAAACATG
CAGGCCGGCGATGTGATCCTAAACTCTAACCATATAGGCCGCATTGCAGTTGCTGCGCAG
GAAGGGGACGCACATCCTCTTGGGGCCCTGCCTGTGGGGACCCTTATCAACAATGTGGAA
AGTGAACCAGGCCGAGGGGCCCAGTATATCCGAGCTGCA---------------------
---------GGGACGTGTGGTGTGCTGCTGAGGAAGGTGAACGGGACAGTCATTATCCAG
CTGCCCTCGAAGAGGCAGATGCAGGTTCTAGAGACGTGCACAGCTACAGTGGGCCGAGTG
TCCAACGTGGATCATAACAAACGGGTCATTGGCAAAGCCGGCCGGAACCGCTGGCTGGGC
AAGAGGCCTAACAGCGGGCTGTGGCATCGCAAGGGGGGCTGGGCTGGTCGCAAG------
---------------------ATTCGG---------------------------------
---------------------CCACTGCCCCCTATGAAGAGTTATGTGAAGCTGCCTTCT
GCTGCTGCCCAAAGC
>Horse|ENSECAG00000020273|ENSECAT00000021638
ATGGCCCTGCGGGTACTGACCCGCGCTCTGGGCTCTCTGAGCCTGACGCCCCCGGCTGCT
GCCGCCTCCGGCCCAAGCCTGCTCCAGGCCGCCCAG------------------------
------------------------------------------------------------
------------------------------------------------------------
------------------------------------------------------------
------------------------GTG------------------ACAAACAATGCTCTC
CTCCAGCTGCCCTCTGCCTCGATGTTGCTTCCCTGCCGCCCAGTCCTTACCTCTGTGGCC
CTTAGTGCCAATTTTGTTTCCTGGAAGAGTCATACCAAGTACACCATTACACCAATGAAG
ATGAGAAAGTCTGGGGGCCGAGACCACACAGGCCGAATCAAGGTGCATGGTATTGGCGGG
GGCCACAAGCAGCGTTATCGCATGATTGACTTTCTACGCTTCCGGCCTGAGCAGGAAACC
AAGTCAGGACCCTTTGAGGAGAAGGTCATCACTGTCCGCTATGATCCC------------
------------------------TGTAGG------------------------------
GACATAGCTCTGGTTGCTGGGGGTAGCCGGAAACGCTGGATCATTGCCACAGAAAACATG
CAGGCTGGAGATATAATCCTGAACTCTGACCACATAGGCCGAATGGCAGTGGCTGCTCGG
GAAGGAGATGCACATCCTCTCGGGGCCTTGCCAGTAGGGACCCTCATCAACAATGTGGAG
AGTGAGCCAGGCCGGGGAGCTCAGTATATCCGAGCTGCA---------------------
---------GGGACATGTGGTGTGCTTCTGCGGAAGGTGAATGGGACAGCCATCATCCAG
CTGCCCTCTAAGAGGCAGATGCAGGTGCTGGAAACATGCATAGCAACAGTAGGTCGAGTA
TCCAACGTTGATCATAACAAACGGGTCATCGGCAAGGCTGGGCGGAACCGCTGGCTGGGC
AAAAGGCCTAACAGCGGGCTATGGCACCGCAAGGGGGGCTGGGCTGGCCGAAAG------
---------------------ATTCGG---------------------------------
---------------------CCGTTGCCGCCTATGAAGAGTTATGTGAAGCTCCCCTCA
GCTGCTGCCCAAAGC
>Mouse|ENSMUSG00000002767|ENSMUST00000002844
ATGGCGCTGTGTGCGCTGACGAGTGCTCTGCGCTCTTTGAGCCTGGCATCCGCGGCCATT
ACCGCCCGGGTTCCGACTCTGCTCCCTGCTGCCCAG------------------------
------------------------------------------------------------
------------------------------------------------------------
------------------------------------------------------------
------------------------ATA------------------CAGAGCAATGTCCTC
CTTCAGCTGCCCCCTGCCTTGGTGTCGCCCTCTTACCGCCCAGTGCATATGTCTGCGGAC
CGCAGTGCCAAGTTTGTGTCCTGGAAGAGTCGTACCAAGTACACAGTTAAACCAGTGAAG
ATGAGGAAGTCTGGGGGTCGAGACCATACAGGCCGCATCCGAGTGCATGGTATCGGTGGA
GGCCACAAACAGAATTATCGCATGATTGACTTTCTACGGTTCCGGCCAGAAAAGGAAAAG
GCACCAGAACCGTTTGAGGAGAAGGTTGTGGTAGTCCGCTATGATCCT------------
------------------------TGTAGG------------------------TCTGCA
GACATAGCTCTGGTTGCTGGGGGTAGCCGGAAGCGCTGGATCATTGCCACGGAAAACATG
AAGGCTGGAGATACAATCCTGAACTCTAATCACATAGGCAGGATGGCAGTGGCCGCCCAG
GAGGGGGATGCACATCCACTTGGGGCGCTGCCTGTGGGGACCCTCATCAACAACGTAGAG
AGCGAGCCTGGCCGGGGAGCCCAGTATATCCGAGCTGCA---------------------
---------GGGACATGCGGTGTGCTGCTTCGGAAGGTGAACGGGACAGCCATTATCCAG
CTGCCCTCGAAGAGGCAAATGCAGGTGCTGGAGTCATGCACTGCAACTGTAGGCCGAGTA
TCCAACGTTAACCATAACCAGCGGGTCATCGGCAAGGCAGGAAGGAACCGCTGGCTGGGC
AAGAGGCCTAACAGTGGGCTGTGGCAACGCAAGGGAGGCTGGGCCGGCCGAAAG------
---------------------ATTCGG---------------------------------
---------------------CCACTACCACCCATGAAGAGTTATGTGAAGCTGCCCTCC
GCTGCTGCCCAAAAC
>Opossum|ENSMODG00000018989|ENSMODT00000024120
ATGGCACTGCCGGCGCTGTCCCGAGCCTTGGGCTCCCTCAGCCTGGCC------------
ACAGGT------CCGCGCCTT------GCCGCCCAG------------------------
------------------------------------------------------------
------------------------------------------------------------
------------------------------------------------------------
------------------------GTAATCGGTCTGTGCGGGATGATGAACAATATCTTC
CTCCAGCCTTCTTCAGCTGGAATGCTAGTTTCCTGCCGCTCTTTTCTGACTTCTGGGGTC
CTTAATGCAAACTTTGTTTCCTGGAAGAGTCGTACCAAATATACCATTACACCAGTGAAG
ATGAGGAAGTCAGGGGGCCGGGACCACACAGGTCGAATCAAAGTACATGGTATTGGTGGA
GGCCACAAACAGCGTTACCGAATGATTGACTTCCTTCGGTTTCGACCTGAGCATGAGGCT
AAGCCAGGGCCTTTTGAGGAGAAGGTCATTGATGTCCGCTATGATCCCTGTAGGCAAATG
ACCTGCCTCTGTCACGTCACTTCATGTAGG------------------------TCTGCA
GACATTGCCCTTGTTGCTGGGGGCAATAGGAAACGCTGGATTATTGCCACCGAAAACATG
CAAGTAGGAGACATACTCCATAATTCTGACCACATTGGCCGCATGACAGTTGCTGCCCAG
GAGGGGGATGCACATCCTCTAGGAGCCCTGCCCATTGGGACTCTCATCAACAACTTGGAG
AGTGAGCCAGGCCGGGGTGCCCAGTACATCAGAGCTGCA---------------------
---------GGAACCTGTGGTATCCTTTTGCGGAAGATCAATGGGACAGCCATTGTCCAG
CTGCCCTCCAAGAGGCAAATGCAGGTGCTGGAGACATGTATCGCCACAGTGGGCCGAGTG
TCCAATGTGGATCACAACAAGCGGGTCATTGGAAAAGCCGGGAGAAACCGCTGGTTGGGC
AAGCGACCTAACAGTGGACTCTGGCAACGCAAAGGAGGTTGGGCTGGCCGAAAG------
---------------------ATTAAG---------------------------------
---------------------CCCCTCCCCCCTATGAAGAGTTATGTGAAGTTACCATCT
GCTGCTGCCCAGAGC
>Orangutan|ENSPPYG00000016630|ENSPPYT00000019339
ATGGCCCTGTGGGCGCTGACCCGCGCTCTGCGCTCTCTGAGCCTGGCGCCCCCGACCGTC
GCTGCCCCTGCCCCAAGTCTGTTCCCCGCCGCCCAGAGTGAAATGACCCCTCCCTTCCAT
TCATATGTGAAGAATTCCCAGAAACAATGCAGAGGGCAAAAGGAATTGGCACTGATGGTG
GTACATGGGTGTGTGGAAGTTACCAGTTCTGGAGAAGGGAATTGTTTAGGTAAAAACAGC
TTCCTGGAGATGGAGAGTTCTGAGCCAAATTTGGAAGGAGATTACCAATGGGAGAACATT
ACTGTGCAAGCTGTGAAGGGTGGAATG------------------ATGAACAATGGCCTC
CTCCAACAGCCCTCTGCCTTGATGTTGCTCCCCTGCCGCCCAATCCTTACTTCTGTGGCC
CTTAATGCCAACTTTGTGTCCTGGAAGAGTCGTACCAAGTACACCATTGCACCAGTGAAG
ATGAGGAAGTCTGGGGGCCGAGACCACACAGGCCGAATCCGGGTGCATGGTATTGGCGGG
GGCCACAAGCAACGTTATCGCATGATTGACTTTCTGCGTTTCCGTCCTGAG---GAGACC
AAGTCAGGACCCTTTGAGGAGAAGGTTATCCAAGTCCGCTATGATCCC------------
------------------------TGTAGG------------------------------
GACATAGCTCTGGTTGCTGGGGGCAGCCGGAAACGCTGGATCATCGCCACGGAAAACATG
CAGGCTGGAGATACAATCTTGAACTCTAACCACATAGGCCGAATGGCAGTTGCTGCTCGG
GAAGGGGATGCGCATCCTCTTGGGGCTCTGCCTGTGGGGACCCTCATCAACAACGTGGAA
AGTGAGCCAGGCCGGGGTGCCCAATATATCCGAGCTGCAGGAAAGGTGGCAAATCGGCTT
CTTTCCCCAGGGACGTGTGGTGTGCTACTGCGGAAGGTGAATGGCACAGCCATTATCCAG
CTGCCCTCTAAGAGGCAGATGCAGGTGCTGGAAACGTGTGTAGCAACAGTAGGCCGAGTA
TCCAACGTTGATCATAACAAACGGGTCATTGGCAAGGCAGGTCGCAACCGCTGGCTGGGC
AAGAGGCCTAACAGTGGGCGGTGGCACCGCAAGGGAGGCTGGGCTGGCCGAAAG------
---------------------ATTCAG---------------------------------
---------------------CCACTACCCCCCATGAAGAGTTATGTGAAGCTGCCTTCT
GCTGCTGCCCAAAGC
>Platypus|ENSOANG00000008451|ENSOANT00000013439
ATGGCCGTCCGCGCCCTGGCCCGGGCCTGCGGGGTCCTCGGGGCGGCC------------
GCTGCG------CCCCGCCTGCCTCCCTCCGCTCAG------------------------
------------------------------------------------------------
------------------------------------------------------------
------------------------------------------------------------
------------------------GTG------------------GTGAACGGTGCGGTG
CTCCCGCCTCCCCCAGCCGCTACGCTGCTCCCCCGCCGCCTCCTCCTCACCTCCGAGGCC
CTCGGTGCCAACTTCGTTTCCTGGAAGACCCGCACCAAGTACACCATCCGGCCGGTGAAG
ATGAGGAAATCCGGAGGCCGGGACCATACAGGCCGCATCTCCGTCCACGGCATCGGTGGG
GGCCACAAGCAGCGTTACCGAATGATCGATTTCCTGCGGCTACGGCCCGAGGCCGGTAAC
TCTCCCGGGGCCTTTGAGGAGAAGGTCTTCTCAGTCCGCTACGATCCC------------
------------------------TGCAGG------------------------TCAGCA
AATATCGCCTTGGTGGCTGGAGGCAATTGGAAACGCTGGATCATCGCCACAGAAAACATG
CAGGAAGGAGACATAATCCAGACCTCAAACAAAATTGGCCGCATGGCAGTGGCCGCCCGG
GAGGGCGACGCACATCCCCTGGGGGCTTTGCCCATCGGGACGCTGATCCACAACCTGGAG
AGCGAGCCCGGCCGCGGAGCCCAGTACATCCGGGCCGCA---------------------
---------GGGACCTGTGGTGTGTTGCTGCGGAAGGTGAACGGCACAGCCATTGTCCAG
CTGCCCTCCAAAAGACAGATGCAGGTGCTGGAGACGTGCATGGCCACCGTGGGCCGGGTC
TCCAACGTGGACCACGACCAGCGCATCATCGGGAAGGCGGGGCGCAACCGGTGGCTGGGC
AAGAGGCCCAGCAGCGGGCTGTGGCATCGCAAGGGGGGGTGGGCCGGCCGCAAG------
---------------------ATCCGC---------------------------------
---------------------CCGCTGCCCCCCATGAAGAGCTACGTG------------
---------------
>Rabbit|ENSOCUG00000001586|ENSOCUT00000001587
ATGGCCGTGTGTGCCCTGACCCGCACTCTGGGCTCCCTGAGACTGGGGTCCCCAGCCGTC
GTCAGCCCCGTCCCGAATCTGTTCCCCGCCTCCAAG------------------------
------------------------------------------------------------
------------------------------------------------------------
------------------------------------------------------------
------------------------GTG------------------ATAAGCAATGCCCTC
CTCCAACTGCCCTCTGCCTTGACGTTGCTCCCCTGTCGCCCGGTTGTTACCTCTGTAACC
CTTAATGCCAAGTTTGTTTCCTGGAAGAATGTTACCAAGTACACCGTTAAACCAGTGAAG
ATGCGGAAGACTGGGGGCCGGGACCATACAGGCCGCATCCGAGTGCACGGTATAGGCGGG
GGCCACAAACAACGTTATCGCATGATTGACTTTCTGCGTTTCCGGCCCGAGGAGGAGACC
AAGCCAGGACCCTTTAAGGAGAAGGTTGTCACAGTCCGCTACGATCCC------------
------------------------TGTAGG------------------------TCAGCA
GACATAGCTCTGGTTGCTGGGGGCAGTCGGAAACGCTGGATCATTGCCACAGAAAACATG
CAGCCTGGAGACACAATCCTGAACTCGGACCATATAGGTCGAATGGCAGTTGCTGCCCAG
GAAGGGGATGCACATCCTCTCGGGGCCCTGCCTGTGGGGACCCTCATCAACAACGTGGAA
AGTGAGCCAGGCCGGGGAGCCCAGTATATCCGAGCTGCA---------------------
---------GGAACGTGCGGCGTGCTGTTGCGGAAGGTGAATGGGACAGCCATCATCCAG
CTGCCCTCCAAGCGGCAGATGCAGGTGCTGGAAACGTGCATAGCAACGGTAGGCCGAGTG
TCCAATGTTGATCACAACAAACGGGTCATCGGCAAGGCCGGTCGCAACCGCTGGCTGGGC
AAGAGGCCTAACAGCGGGCTGTGGCAGCGCAAGGGGGGCTGGGCTGGCCGGAAG------
---------------------ATTCGC---------------------------------
---------------------CCGCTGCCGCCCATGAAGAGTTACGTGAAGCTGCCTTCC
ATTGCTGCCCGAAGC
>Rat|ENSRNOG00000018057|ENSRNOT00000024380
ATGGCCCTGTGCGCGCTGGCTAGTGCTCTGCGCTCCTTGAGCCTGGCATCCCCGGCCATT
ACCGCCCGGGTTCCGACTCTGCTTCCTGTTGGC---------------------------
------------------------------------------------------------
------------------------------------------------------------
------------------------------------------------------------
---------------------------------------------CAGAGCAATGTCCTC
CTTCAGCTGCCCTCTGCCCTGGCATTGCCCGCTCACCGCCCAGTGCATATGTCTGCGGAC
CGCAGCGCTAAGTTTGTGTCCTGGAAGAGTCGTATCAAGTACACAGTTAAACCAGTGAAG
ATGAGGAAGTCTGGGGGTCGAGACCACACAGGCCGCATCCGAGTGCATGGTATTGGTGGA
GGCCACAAGCAGAATTATCGAATGATTGACTTTCTCCGGTTCCGGCCAGAAAAGGGGACC
GAGCCAGAACCCTTTGAGGAGAAGGTTGTGGTAGTCCGCTACGATCCT------------
------------------------TGTAGG------------------------TCTGCA
GACATAGCTCTGGTTGCCGGGGGCAGCCGGAAACGCTGGATCATTGCCACAGAAAACATG
AAGGCAGGAGATACAATCCTGAACTCTAACCACATCGGCAGAATGGCAGTGGCTGCTCAG
GAAGGGGATGCACATCCGCTTGGGGCGCTGCCTGTGGGGACCCTCATCAACAATGTAGAG
AGCGAGCCTGGCCGAGGAGCCCAGTATATCCGAGCTGCA---------------------
---------GGGACATGCGGTGTGCTGCTCCGGAAGGTGAATGGAACAGCCATTATCCAG
CTGCCCTCGAAGAGGCAAATGCAGGTGCTGGAGTCGTGCACTGCAACTGTAGGCCGGGTT
TCCAACGTTAATCATAACCAGCGGGTCATCGGCAAGGCAGGACGGAACCGCTGGCTAGGC
AAGAGGCCTAACAGTGGGCTGTGGCAACGCAAGGGAGGCTGGGCCGGCCGGAAG------
---------------------ATTCGG---------------------------------
---------------------CCACTGCCACCCATGAAGAGTTACGTGAAGCTGCCCTCC
GCTGCTGCCCAAAGC
>Macaque|ENSMMUG00000002450|ENSMMUT00000040619
ATGGCCCTGTGGGCACTGACCCGCGCTCTGCGCTCTCTGAGCCTGGCGCCCCCGACCGTC
GCCACCCCTGCCCCGAGTCTGTTCCCCGCCGCCCAG------------------------
------------------------------------------------------------
------------------------------------------------------------
------------------------------------------------------------
------------------------ATG------------------ATGAACAATGCCCTC
CTCCAACAGCCCTCTGCCTTGATGTTGCTCCCCTGCCGCCCAATCCTTACTTCTCTGGCC
CTTAATGCCAACTTTGTGTCCTGGAAGAGTCGTACCAAGTACACCATTGCACCGGTGAAG
ATGAGGAAGTCTGGGGGCCGAGACCACACAGGCCGAATCCGGGTGCATGGTATTGGTGGG
GGCCACAAGCAACGTTATCGCATGATTGATTTTCTGCGTTTCCGGCCTGAG---GAGACC
AAGTCAGGACCCTTTGAGGAGAAGGTTATCCAAGTCCGCTATGATCCC------------
------------------------TGTAGG------------------------------
GACATAGCTCTGGTTGCTGGGGGCAGCCGGAAACGCTGGATCATCGCCACAGAAAACATG
CAGGCTGGAGATACAGTCTTGAACTCTAACCACATAGGCAGAATGGCAGTTGCTGCTCGG
GAAGGGGATGCGCATCCTCTTGGGGCTCTGCCTGTGGGGACCCTCATCAACAACGTGGAA
AGTGAGCCAGGCCGGGGTGCCCAATATATCCGAGCTGCA---------------------
---------GGGACGTGTGGTGTGCTACTGCGGAAGGTGAATGGCACAGCCATTATCCAG
CTGCCGTCTAAGAGGCAGATGCAGGTGCTGGAAACGTGCATAGCAACAGTAGGCCGAGTA
TCCAACGTTGATCATAACAAACGGGTCATTGGCAAGGCAGGTCGCAACCGCTGGCTGGGC
AAGAGGCCTAACAGTGGGGGCACCGCAAGGGAG---------GCTGGGCCGAAAGATTCG
GCCACTACCCCCTATGAAGAGTTACGTGAAGCTGCCTTCTGCTGCTGCCCAAAGCTGATA
TCCCTGTACTCTAATAAAATGCCTCCCCCTCCTGTAATCTGTTAC---------------
---------------
>Marmoset|ENSCJAG00000005116|ENSCJAT00000009893
ATGGCCCTGTGGGCACTGACCCGCGCTCTGCGCTCTCTGAGCCTGGCACCCCCGACCGTC
GCCGCCCCTGTCCCAAGTCTGTTCCCCGCCGCCCAG------------------------
------------------------------------------------------------
------------------------------------------------------------
------------------------------------------------------------
------------------------ATG------------------ATGGACAGTGCCCTC
CTCCAACAGCCCTCTGTCTTGATGTTGCTCCCCTGCTGCCCAGTCCTTACTTCTGCGGCC
CTTAATGCCAACTTTGTGTCCTGGAAGAGTCGTACCAAGTACACCATTACACCAGTGAAG
ATGAGGAAGTCTGGGGGCCGAGACCACACAGGCCGCATCCGGGTGCATGGTATTGGCGGG
GGCCACAGGCAACGTTATCGAATGATTGACTTTCTGCGTTTCCGGCCTAAG---GAGACC
AACTCAGGACCTTTTGAGGAGAAGGTTATCCAAGTCCGCTATGATCCC------------
------------------------TGTAGG------------------------TCAGCA
GACATAGCTCTGGTTGCTGGGGGCAGCCGGAAACGCTGGATCATTGCAACAGAAAACATG
CAGGCTGGAGATAGAATCTTGAACTCTAACCACATAGGCCGCATGGCAGTTGCTGCTCGG
GAAGGGGATGCGCATCCTCTTGGGGCTTTGCCTGTGGGGACCCTCATCAACAATGTGGAA
AGTGAGCCAGGCCGGGGTGCCCAGTATATCCGGGCTGCA---------------------
---------GGGACGTGTGGTGTGCTACTGCGGAAGGTGAATGGCACAGCCATTATTCAG
CTGCCCTCTAAGAGGCAGATGCAGGTGCTGGAAACGTGCATAGCAACAGTAGGTCGAGTA
TCCAACGTTGATCATAACAAACGGGTTATTGGCAAGGCAGGGCGCAACCGTTGGCTGGGC
AAGAGGCCTAACAGTGGGCGATGGCACCGCAAGGGGGGCTGGGCTGGCCGAAAG------
---------------------ATTCGG---------------------------------
---------------------CCACTACCCCCCATGAAGAGTTATGTGAAGCTGCCTTCT
GCTGCTGCCCAAAGC
>Microbat|ENSMLUG00000012198|ENSMLUT00000012202
ATGGCTCTGCGGGTACTGACCCGTGCTCTGGGCTCTCTGAGTCTGGCGCCCCCGGCTGCC
GCCGCCCCCGGCCCGAGTGTGCTCCCGACCGCCCAG------------------------
------------------------------------------------------------
------------------------------------------------------------
------------------------------------------------------------
------------------------GCG------------------ACAAGCAATGCT---
CTCCAGCTGCCCTCTGCCTCGATGTTGCTCCCCTGCCGCCCGTTCCTTACCTCTGTGGCC
CTGAGTGCCAAGTTTGTGTCCTGGAAAAGTCGTACCACGTATACCGTTGCACCACAGAAA
ATGAGGAAATCTGGAGGCCGAGACCACACAGGCCGAATCCGAGTGCATGGTATCGGTGGG
GGTCACAAGCAACGTTATCGCATGATTGACTTTCTTCGGTTCCGGCCGGAGCAGGACACC
AAGCCGGGACCCTTTGAGGAGAAGGTCATCCTCGTCCGCTATGACCCC------------
------------------------TGTAGG------------------------TCAGCA
GACATAGCTCTGGTGGCTGGGGGCAACCGGAAACGCTGGATCGTTGCCACGGAAAACATG
CAGGCTGGAGATATAATCCTTAATTCTGACCACATAGGCCGCATGGCAGTTGCTCCTCGA
GAAGGGGATGCACATCCTCTTGGGGCCTTGCCAGTGGGGACCCTCATCAACAGTGTGGAG
AGCGAGCCAGGCCGGGGGGCCCAGTATATCCGAGCCGCA---------------------
---------GGGACGTGCGGTGTGCTGCTACGGAAGGTGAATGGGACAGCCATCATCCAG
CTGCCTTCTAAGAGGCAGATGCAGGTGCTGGAAACGTGCATAGCAACAGTAGGCCGAGTA
TCCAACGTTGATCATAACAAACGGGTCATTGGCAAGGCAGGGCGGAACCGCTGGCTGGGC
AAGAGGCCCAACAGCGGGCGATGGCAACGCAAGGGGGGCTGGGCTGGCAGAAAG------
---------------------ATTCGG---------------------------------
---------------------CCACTACCCCCAATGAAGAGTTACGTGAAGCTGCCCTCA
GCGGCTGCCCAAAGC
>Human|ENSG00000112651|ENST00000388752
ATGGCCCTGTGCGCACTGACCCGCGCTCTGCGCTCTCTGAACCTGGCGCCCCCGACCGTC
GCCGCCCCTGCCCCGAGTCTGTTCCCCGCCGCCCAG------------------------
------------------------------------------------------------
------------------------------------------------------------
------------------------------------------------------------
------------------------ATG------------------ATGAACAATGGCCTC
CTCCAACAGCCCTCTGCCTTGATGTTGCTCCCCTGCCGCCCAGTTCTTACTTCTGTGGCC
CTTAATGCCAACTTTGTGTCCTGGAAGAGTCGTACCAAGTACACCATTACACCAGTGAAG
ATGAGGAAGTCTGGGGGCCGAGACCACACAGGCCGAATCCGGGTGCATGGTATTGGCGGG
GGCCACAAGCAACGTTATCGAATGATTGACTTTCTGCGTTTCCGGCCTGAG---GAGACC
AAGTCAGGACCCTTTGAGGAGAAGGTTATCCAAGTCCGCTATGATCCC------------
------------------------TGTAGG------------------------TCAGCA
GACATAGCTCTGGTTGCTGGGGGCAGCCGGAAACGCTGGATCATCGCCACAGAAAACATG
CAGGCTGGAGATACAATCTTGAACTCTAACCACATAGGCCGAATGGCAGTTGCTGCTCGG
GAAGGGGATGCGCATCCTCTTGGGGCTCTGCCTGTGGGGACCCTCATCAACAACGTGGAA
AGTGAGCCAGGCCGGGGTGCCCAATATATCCGAGCTGCA---------------------
---------GGGACGTGTGGTGTGCTACTGCGGAAGGTGAATGGCACAGCCATTATCCAG
CTGCCCTCTAAGAGGCAGATGCAGGTGCTGGAAACGTGCGTAGCAACAGTAGGCCGAGTA
TCCAACGTTGATCATAACAAACGGGTCATTGGCAAGGCAGGTCGCAACCGCTGGCTGGGC
AAGAGGCCTAACAGTGGGCGGTGGCACCGCAAGGGGGGCTGGGCTGGCCGAAAG------
---------------------ATTCGG---------------------------------
---------------------CCACTACCCCCCATGAAGAGTTACGTGAAGCTGCCTTCT
GCTTCTGCCCAAAGC
>Chimp|ENSPTRG00000018186|ENSPTRT00000043668
ATGGCCCTGTGCGCACTGACCCGCGCTCTGCGCTCTCTGAACCTGGCGCCCCCGACCGTC
GCCGCCCCTGCCCCGAGTCTGTTCCCCGCCGCCCAG------------------------
------------------------------------------------------------
------------------------------------------------------------
------------------------------------------------------------
------------------------ATG------------------ATGAACAATGGCCTC
CTCCAACAGCCCTCTGCCTTGATGTTGCTCCCCTGCCGCCCAGTTCTTACTTCTGTGGCC
CTTAATGCCAACTTTGTGTCCTGGAAGAGTTGTACCAAGTACACCATTACACCAGTGAAG
ATGAGGAAGTCTGGGGGCCGAGACCACACA------------------------------
------------------------------------------------------------
------------------------------------------------------------
---------------------------------------------------------GCA
GACATAGCTCTGGTTGCTGGGGGCAGCCGGAAACGCTGGATCATCGCCACGGAAAACATG
CAGGCTGGAGATACAATCTTGAACTCTAACCACATAGGCCGAATGGCAGTTGCTGCTCGG
GAAGGGGATGCGCATCCTCTTGGGGCTCTGCCTGTGGGGACCCTCATCAACAACGTGGAA
AGTGAGCCAGGCCGGGGTGCCCAATATATCCGAGCTGCA---------------------
---------GGGACGTGTGGTGTGCTACTGCGGAAGGTGAATGGCACAGCCATTATCCAG
CTGCCCTCTAAGAGGCAGATGCAGGTGCTGGAAACGTGCGTAGCAACAGTAGGCCGAGTA
TCCAACGTTGATCATAACAAACGGGTCATTGGCAAGGCAGGTCGCAACCGCTGGCTGGGC
AAGAGGCCTAACAGTGGGCGGTGGCACCGCAAGGGGGGCTGGGCTGGCCGAAAG------
---------------------ATTCGG---------------------------------
---------------------CCACTACCCCCCATGAAGAGTTACGTGAAGCTGCCTTCT
GCTGCTGCCCAAAGC
>Cow|ENSBTAG00000012752|ENSBTAT00000016951
ATGGCCCTGCGGGTAGTGACCCGCGCTCTTGGCTCACTGAGCCTGACCCCCCGGATTGCC
GCCGTCCCCGGCCCAAGCCTGCTCCCGGCCGCCCAG------------------------
------------------------------------------------------------
------------------------------------------------------------
------------------------------------------------------------
------------------------GTG------------------ACAAACAATGTCCTC
CTTCAGCTGCCCTCTGCGTCGATGTTGCTTCCCAGCCGCCCACTCCTTACCTCTGTGGCC
CTTAGTGCTAAGTTTGTGTCCTGGAAGAGTCGTACGAAGTATACCACTATGCCAGTAAAG
ATGAGGAAGTCTGGGGGCCGAAACCACACAGGCCGTATCCAGGTGCATGGTATTGGCGGG
GGCCACAAGCAGCGTTATCGAATGATTGACTTTCTGCGGTTCCGGCCCGAGCAGGAATCC
AAGCCAGGACCCTTTGAGGAGAAGGTCATAGTTGTCCGCTATGATCCC------------
------------------------TGTAGG------------------------TCAGCA
GACATAGCTCTGGTTGCTGGGGGCAACCGGAAACGCTGGATCATTGCCACAGAAAACATG
AAGGCTGGAGACACAATCCTGAACTCTGACCACATAGGCCGAATGGCAGTTGCTGCTCGG
GAAGGGGACGCCCATCCTCTTGGGGCCTTGCCAGTGGGGACCCTCATCAACAATGTGGAG
AGTGAGCCAGGCCGCGGGGCCCAGTATATCCGAGCTGCC---------------------
---------GGGACCTGTGGCGTGCTGCTACGGAAGGTGAACGGGACAGCCATTATCCAG
CTGCCCTCTAAGAGGCAGATGCAGGTGCTGGAGACGTGCACAGCCACAGTGGGCCGAGTC
TCCAACGTTGACCACAACAAACGGGTCATCGGCAAGGCTGGGCGGAACCGCTGGCTGGGA
AAGAGGCCGAACAGTGGGCGATGGCACCGCAAGGGGGGCTGGGCAGGCCGAAAG------
---------------------ATCCGG---------------------------------
---------------------CCGCTGCCCCCCATGAAGAGTTACGTGAAGCTGCCCTCA
GCTGCTGCCCAAAAC
>Dog|ENSCAFG00000001782|ENSCAFT00000002798
ATGGCCCTGAGGGCACTGACTCGCGCCCTGGGCTCCCTGAGCCTGACGCCCCCAGCCGCT
GCTGCCCTCGGCCCGGGCCTGCTGCCAGCAGCCCAG------------------------
------------------------------------------------------------
------------------------------------------------------------
------------------------------------------------------------
------------------------GTA------------------ACAAGTAGTACCCTT
CTCCAGCTGCCCTCTTCCTCAGTGTTGATCCCCTGCCGCCCAGTGCTTACCTCTGTGGCC
CTTAATGCCAATGTTGTGTCCTGGAAGAGTCGTACCAAGTACACCATTACACCAGTGAAG
ATGAGGAAGTCTGGGGGCCGAAACCACACAGGACGAATCCAAGTGCATGGTATTGGCGGG
GGCCACAAGCAGCGTTATCGCATGATTGACTTTCTGCGGTTCCGGCCTGAGCTGGAAACA
AAGCCAGGACCTTTTGAAGAGAAGGTCATCATGGTCCGCTATGATCCC------------
------------------------TGTAGA------------------------TCAGCA
GACATAGCTCTGGTTGCTGGGGGTAGCCGGAAACGCTGGATCGTTGCCACAGAAAACATG
CAGGCTGGAGATATAATCCTGAACTCTGACCACATAGGCCGAATGGCAGTTGCTGCTCGG
GAAGGGGATGCACATCCTCTTGGGGCCTTGCCTGTGGGAACCCTCATCAACAACGTGGAG
AGTGAGCCTGGCCGGGGGGCCCAGTATATCCGAGCCGCA---------------------
---------GGGACATGTGGTGTGCTGCTTCGGAAAGTGAATGGGACAGCCATCATCCAG
CTGCCATCCAAGAGGCAGATGCAGGTTCTGGAAACGTGCATGGCAACAGTGGGCCGGGTA
TCCAACGTTGATCATAACAAACGGGTCATCGGCAAGGCTGGGCGGAACCGCTGGCTGGGC
AAGAGGCCTTCCAGCGGGCTATGGCACCGAAAGGGGGGCTGGGCTGGCCGCAAG------
---------------------ATTCGA---------------------------------
---------------------CCATTGCCTCCCATGAAGAGTTATGTCAAGCTGCCTTCG
GCAGCTGCCCAAAAC
>Elephant|ENSLAFG00000017251|ENSLAFT00000017248
ATGGCCTTACAGGCGCTGACCCGCACTCTGGGCTCCCTAAGCCTGGTGCCCCCGGCCGTC
TCCGCCGCCGCGCAGAACCTACTCCCCGCCGCCCAG------------------------
------------------------------------------------------------
------------------------------------------------------------
------------------------------------------------------------
------------------------GTG------------------ATAAGCAATGCCTTC
CTCCAGTCACTCTCTGCCTCAGTGTTGCTTCCCTGCCGCCCAGTCCTTACCTTTGCGGCC
CTGAATGCCAAGTTTGTGTCCTGGAAGAGTCATACCAAGTACACCATTACACCAGTGAAG
ATGAAGAAGTCTGGGGGCCGAGACCACACAGGCCACATCCGAGTGCATGGCATCGGCGGA
GGCCACAAGCAGCGTTATCGAATGATAGACTTTCTGCGGTTCCGGCCCGAGCAGGAAACC
AAGTCAGGACCTTTTGAGGAGAAGGTCATTGTTGTCCGCTATGATCCC------------
------------------------TGTAGG------------------------TCAGCA
CACATAGCTCTGGTTGCTGGGGGCAGCCGGAAACGCTGGATCATTGCCACAGAAAACATG
AAGGCTGGAGATGTAATCCTCAACTCTGACCACATAAGCCGAATGGCAGTTGCTGCTCGG
GAAGGGGATGCACGTCCTCTTGGAGCCCTGCCTGTGGGTACCCTCATTAACAACGTGGAG
AGTGAGCCAGGCCGGGGGGCCCAGTATATCAGAGCTGCA---------------------
---------GGGACGTGTGGTGTGCTGCTGCGGAAGGTGAATGGGACAGCCATCATCCAG
CTGCCTTCTAAGAGGCAGATGCAGGTG---------------------------------
------------------------------------------------------------
------------------------------------------------------------
------------------------------------------------------------
------------------------------------------------------------
---------------
>Bowhead|bmy_00063T0
ATGGCCTTGCGGGCACTGACCCGCGCTCTTGGCTCTCTGAGCCTGACGCCCCGGATTGCC
GCCGTCCCCGGCCCAAGCCTGCTCCTGGCCGCCCAG------------------------
------------------------------------------------------------
------------------------------------------------------------
------------------------------------------------------------
------------------------GTG------------------ACAAACAATGTCCTC
CTTCCGCTGCCCTCTCCCTCGATGTTGCTTCCCTGCCGCCCAGTCCTTACCTCTGTGGCC
CTTAGTGCTAAGTTTGTGTCCTGGAAGAGTCGTACCAAGTATACCGTTATGCCAGTGAAG
ATGAGGAAGTCCGGGGGCCGAAACCACACAGGCCGAATCCAAGTGCACGGTATTGGTGGG
GGCCACAAGCAACGTTATCGAATGATTGACTTTCTGAGGTTCCGGCCCGAGCAGGAATCC
AAGCCAGGGCCCTTTGAGGAGAAGGTCATCACTGTCCGCTATGATCCC------------
------------------------TGTAGGCAAGTTTGGGATGTGAGGTGGTGGTCAGCA
GACATAGCTCTGGTTGCTGGGGGCAACCGGAAACGCTGGATCATTGCCACAGAAAACATG
CAAGCTGGAGATACAATCCTGAACTCTGACCACATAGGCCGAATGGCAGTTGCTGCTCGG
GAAGGGGATGCACACCCTCTTGGGGCCTTGCCAGTGGGGACCCTCATCAACAATGTGGAG
AGTGAGCCAGGCCGGGGGGCCCAGTATATCCGAGCCGCA---------------------
---------GGGACCTGTGGTGTGCTGCTACGGAAGGTGAATGGGACAGCCATCATCCAG
CTGCCCTCTAAGAGGCAGATGCAGGTGCTGGAAACGTGCATAGCAACAGTGGGCCGAGTA
TCCAACGTTGATCATAACAAACGGGTCATCGGCAAGGCCGGGCGGAACCGCTGGCTGGGC
AAGAGGCCCAACAGTGGGCGATGGCACCGCAAGGGGGGCTGGGCTGGCCGAAAG------
---------------------ATCCGG---------------------------------
---------------------CCACTGCCCCCCATGAAGAGTTATGTGAAGCTGCCCTCA
GCTGCTGCCCAAAGC
>Minke|BACU019256
ATGGCCTTGCGGGCACTGACCCGCGCTCTTGGCTCTGTGAGCCTGACGCCCCGGATTGCC
GCCGTCCCCGGCCCAAGCCTGCTCCTGGCCGCCCAG------------------------
------------------------------------------------------------
------------------------------------------------------------
------------------------------------------------------------
------------------------GTG------------------ACAAACAATGTCCTC
CTTCCGCTGCCCTCTCCCTCGATGTTGCTTCCCTGCCGCCCAGTCCTTACCTCTGTGGCC
CTTAGTGCTAAGTTTGTGTCCTGGAAGAGTCGTACCAAGTATACCGTTATGCCAGTGAAG
ATGAGGAAGTCCGGGGGCCGAAACCACACAGGCCGAATCCAAGTGCACGGTATCGGTGGG
GGCCACAAGCAACGTTATCGAATGATTGACTTTCTGAGGTTCCGGCCCGAGCAGGAATCC
AAGCCAGGACCCTTTGAGGAGAAGGTCATCACTGTCCGCTATGATCCC------------
------------------------TGTAGGCAAGTTTGGGATGTGAGG------TCAGCA
GACATAGCTCTGGTTGCTGGCGGCAACCGGAAACGCTGGATCATTGCCACAGAAAACATG
CAAGCTGGAGATACAATCCTGAACTCTGACCACATAGGCCGAATGGCAGTTGCTGCTCGG
GAAGGGGATGCACACCCTCTTGGGGCCTTGCCGGTGGGGACCCTCATCAACAATGTGGAG
AGTGAGCCAGGCCGGGGGGCCCAGTATATCCGAGCCGCA---------------------
---------GGGACCTGTGGTGTGCTGCTACGGAAGGTGAATGGGACAGCCATCATCCAG
CTGCCCTCTAAGAGGCAGATGCAGGTGCTGGAAACGTGCATAGCAACAGTGGGCCGAGTA
TCCAACGTTGAT------------------------------------------------
------------------------------------------------------------
------------------------------------------------------------
------------------------------------------------------------
---------------
