# Supplementary material for: Insights into the Evolution of Longevity from the Bowhead Whale Genome
Source: Cell Rep. 2015 Jan 6;10(1):112–22. doi: 10.1016/j.celrep.2014.12.008 (PMC4536333; doi:10.1016/j.celrep.2014.12.008)
Supplement: Supplemental Folder 2. Species Used in the Analysis of Selective Pressure Variation, Single-Gene Orthologous Families Tested, Likelihood Ratio Tests, MAKER Parameters, and Full Assembly and Read Usage Data, Related to Experimental Procedures [file mmc3.zip › Tested SGOs/reciprocal_group_3268.2.fas]

>Gibbon|ENSNLEG00000017404|ENSNLET00000022191
ATGGAGCGGGGCGCAGGA---GCCAAG------------------CTG---CTGCAGCTG
CTGCTGCTTCTGCGGGCGACTCGTTTCACA------TGTGCACAGGCAGATGGCCGG---
---------AAC------GGC---------------TACTCGGCGGTCATCGAAGTGACC
AACGGGGGTCCCTGGGGCGACTGGGCCTGGCCCGAGATGTGTCCTGACGGGTTCTTCGCC
AGCGGGTTCTCGCTCAAGGTGGAGCCTCCCCAAGGCATTCCTGGCGACGACACTGCACTG
AATGGGATCAGGCTGCACTGCGCACGCGGGAACGTCCCAGGCAATACGCACGTGGTAGAG
TCCCAGTCTGGAAGCTGGGGCGAATGGAGTGAGCCGCTGTGGTGTCGCGGCGGCGCCTAC
CTAGTGGCTTTCTCGCTTCGCGTGGAGGCACCCACGACCCCCGGTGACAACACAGCAGCG
AACAACATGCGCTTCCGCTGTTCAGACGGCGAGGAACTGCAGGGGCCTGGGCTGAGCTGG
GGAGACTTTGGAGACTGGAGTGACCGTTGCCCCAAGGGC---GCGTGCGGCCTGCAGACC
AAGATCCAGGGACCTAGAGGC---CTCGGCGATGACACTGCGCTGAACGACGCGCGCTTA
TTCTGCTGCCGCAGT
>Gorilla|ENSGGOG00000011459|ENSGGOT00000011502
ATGGAGCGGGGCGCAGGA---GCCAAG------------------CTG---CTGCCGCTG
CTGCTGCTTCTGCGGGCGACTGGTTTCACA------TGTGCACAGGCAGATGGCCGG---
---------AAC------GGC---------------TACACGGCGGTCATCGAAGTGACC
AACGGGGGTCCCTGGGGCGACTGGGCCTGGCCTGAGATGTGTCCCGATGGATTCTTCGCC
AGCGGGTTCTCGCTCAAGGTGGAGCCTCCCCAAGGCATTCCTGAAGACGACACTGCAATG
AATGGGATCAGGCTGCACTGCGCGCGCGGGAACGTCCTAGGCAATACGCACGTGGTACAG
TCCCAGTCTGGAAGCTGGGGCGAATGGAGTGAGCCGCTGTGGTGTCGCGGCGGCGCCTAC
CTAGTGGCTTTCTCGCTTCGCGTGGAGGCACCCACGACCCTCGGTGACAACACAGCAGCG
AACAACGTGCGCTTCCGCTGTTCAGACGGCGAGGAACTGCAGGGGCCTGGGCTGAGCTGG
GGAGACTTTGGAGACTGGAGTGACCATTGCCCCAAGGGC---GCGTGCGGCCTGCAGACC
AAGATCCAGGGACCTAGAGTC---CTCGGCGATGACACTGCGCTGAACGACGCGCGCTTA
TTCTGCTGCCGCAGT
>Guinea_Pig|ENSCPOG00000002624|ENSCPOT00000002658
ATGGAGCAGGGCACTGCA---GCCACC------------------CTG---------CTG
CTGCTGCTGTGT---GCAGGTTGCTGTAGA------CACTCACAGGCGGACCTCGTA---
---------CCG---------------------------------GTCATTGAAGTAACC
AACGGGGGTCCCTGGGGCGACTGGGCCTGGCCTGAGATGTGTCCTGATGGCTACCTTGCC
AGCGGCTTTTCACTCAAGGTGGAGCCGGTTCAAGGCATTAGTGCTGATGACACGGCTCTG
AACGGGATCCGGCTGCACTGCACTCGTGGGGCTGCCCAG---------CACGTTGTGGAA
TCCAAGTCTGGAAGGTGGGGTGCGTGGAGTGAGCCAGTGTGGTGTCCCGACAGAGGCTTC
CTAACGGCTTTCGCGCTTCGCGTGGAAGCAGCTGAGACCCCTGGGGACAACACCGCGGCG
AACAACGTGCGCTTCCGCTGCTCGGACGGCTCGGAGTTGGAGGGGCCGGGGCTGAGCTGG
GGGGAGTTCGGGGAGTGGAGCGACGCGTGCTCCAAAGGG---GTGTGCGGCCTGCAGACC
AAGATCGAGGCGCCGAGAGGA---CTCGGAGATGACACTGCACTAAACGACCTGCGACTG
TTCTGCTGCCGCGCT
>Horse|ENSECAG00000016643|ENSECAT00000017517
ATGGAGCGGGTCGCGGGA---GCCAAG------------------CTG---------CTG
CTGCTGCTGCTGTCGGCGACTTGCTGGGGA------CGTGCACGAGCAGATGGGCTG---
---------AGA------GGC---------------TACAAGTCGGTCATCGAGGTGACC
AACGGAGGCCCCTGGGGCCACTGGGCCTGGCCCGAGATGTGTCCTGACGGATTCTTCGCC
AGCGGGTTCTCGCTCAAGGTGGAGCCCCAGCAAGGCATTCCTGGCGACGACACAGCTCTA
AACGGGATCCGGCTGCACTGCGCGCGCGGAAATGCGGAGCTCAACACGCATGTGGTGGAG
TCCGAGTCTGGAAGGTGGGGCGCGTGGAGTGGGCCGCTGTGGTGTCCCGGCGGCGGCTTC
CTGGTGGCTTTCTCGCTTCGCGTGGAGGCACCCATGACCCCCGGGGACAACACGGCTGCG
AACAACGTGCGCTTCCGCTGCTCCGACGGCACGGTGCTGGAGGGGCCTGGCCTGGCCTGG
GGAGACTACGGAGACTGGAGTGACCCATGCCCCAAAGGC---GTGTGCGGCTTGCAGACC
AAGGTCGAGCGGCCTAGAGGC---CTCCGCGATGACACCGCGGTTAACGACGCGCGCTTC
TTCTGCTGCCAAAGT
>Mouse|ENSMUSG00000020830|ENSMUST00000021179
ATGGAGTTGCAGGCTGGA---GCCAGG------------------CTG---------TTA
CTGCTGCTGGGG---GTGATGTGCTATGGA------CATGCACAGATT------CAAGTT
CACGTAGAACCA------CGC---------------TATGCATCGATCGTTGACGTGACC
AACGGTGGTACCTGGGGTGATTGGGCCTGGCCTGAGATGTGTCCTGATGGATACTTTGCC
AGTGGGTTCTCTGTCAAGGTGGAGCCCCCTCAAGGCATTCCTGGAGATGACACAGCTCTG
AATGGGATCCGGCTACACTGCACTCGAGGGAACTCACAGAAAAACACCCACGTCGTGGAG
TCCCAGTCCGGAAGCTGGGGTTCATGGAGTGAGCCTCTGTGGTGTCCTGGCACTAGCTTC
TTAGTGGCTTTCTGCCTCCGGGTGGAGCCATTTACATTCCCAGGGGACAACACTGGAGTG
AACAACGTGCGCTTCCGTTGCTCAGACGGCGTGGAGCTGGAGGGGCCTGGGCTGAACTGG
GGAGACTACGGAGAGTGGAGCAACTCATGTCCCAAAGGT---GTCTGTGGCTTGCAGACC
AAAATCCAGAAGCCAAGAGGC---CTCCGAGATGACACTGCACTTAATGACATCAGAATA
TTCTGCTGTGCCAGC
>Opossum|ENSMODG00000005563|ENSMODT00000007020
ATGATTTCGGGACCCCAGTCCGTGGTG------------------CTG---------CTA
TTGCTCCTCCTG---GAATCCTGTCTCAGGTCAGGCTCTTCTGAATACGACGGCTTC---
---------AGG------GAGCGCGAAGGGCACCTCTACACCGCTGTTATCGAGGTGCCC
AACGGCGGACCCTGGGGAGACTGGACGTGGCCCGAGATGTGTCCGGATGGATTCTTCGCC
AGTGGCTTCTCCCTCAAGGTCGAACCCCCCCAGGGCATCCCTGGAGATGACACGGCCCTG
AACGGGGTCCGGCTTCACTGCTCCCGAGGTGACGCTGAGCGTAACACTCACGTCGTGGAG
TCTCAGGCAGGCAGGTGGGGAGCATGGTCTGAGCCGCAATGGTGTCCTGATGGAGGCTTC
CTCGCCGCTTTCTCCCTACGGGTGGAAGAGCCTAGGACTCCAGGAGACAATACTGCTGTT
AACAATGTTCGCTTCCGCTGCTCAGGGGGCGAAGAAGTGGAGGGGCCCGGCCTGGAGTGG
GGCGAGTTTGGGTCTTGGAGTGACAATTGCTCCAAGGGC---GTGTGCGGCCTTCAAACC
AAACAGGAGCCCCCCCGTGGG---CTCAGGGATGATACTGCACTCAACGACCTTCGTCTT
TTCTGTTGCAGCAGC
>Orangutan|ENSPPYG00000007842|ENSPPYT00000009192
ATGGAGCGGGGCGCAGGA---GCCAAG------------------CTG---CTGCCGCTG
CTGCTGCTTCTGCGGGTGGCTCCTTTCACA------TGTGCACAGGCAGATGGCCGG---
---------AAC------GGC---------------TACATGGCGGTCATCGAAGTGACC
AACGGGGGTCCCTGGGGCGACTGGGCCTGGCCTGAGATGTGTCCTGACGGATTCTTCGCC
AGCGGGTTCTCCCTCAAGGTGGAGCCTCCCCAAGGCGTTCTTGGCGATGACACTGCACTG
AATGGGATCAGGCTGCACTGCGCGCGCGGGAACGTCCCAGGCAATACGCACGTGGTAGAG
TCCCAGTCTGGAAGCTGGGGCGAATGGAGTGAGCCGCTGTGGTGTCGCTGCGGCGCCTAC
CTAGTGGCTTTTTCGCTTCGCGTGGAGGCACCCACGACCCCCGGTGACAACACAGCAGCG
AACAACGTGCGCTTCCGCTGTTCAGACGGCGAGGAACTGCAGGGGCCTGGGCTGAGCTGG
GGAGACTTTGGAGACTGGAGTGACCGTTGCCCCAAGGGC---GCGTGCGGCCTGCAGACC
AAGATCCAGGGACCTAGAGGC---CTCGGCGATGACACTGCGCTGAACGACGCGCGCTTA
TTCTGCTGCCGCAGT
>Platypus|ENSOANG00000006745|ENSOANT00000010766
------------GTGGTTTGCACAGTGCCACTCAAAACCTTCTTACTC---------ATT
CCCGTCATGTTC------------------CCTGGGGGGAAACAAGTCCCCGTACTT---
---------GCACAAATGAAC---------------TTTTACAGCACGATTGAGGTTTCT
AATGGAGGGCCTTGGGGCTCATGGACCTGGGTGGATATGTGCCCAGAAGGATCATATGCT
ATTGGGTACAGTCTAAAGGTGGAGGAAACCTTTAGT---GCGAATGACGAGACTTCACTC
AACGGGATCCGCCTGTTCTGTACT------AATAGAACCAGCTCGGCCTTCACTATTGAA
TCCAACATTGGAGAGTTTGGATACTGGGCCCGTATCTCTTGGTGCCCCACA---GGCTTC
CTCAGCTCCTTCCAGTTGAAGGTGGAGTCCCCGCAAGGGATCCTCGACGACACAGCGGTG
AACAACATCAGGTTCCGCTGCAGCACCGGCGTAGTCCTCGAGAACCCCGGTGGGCCCTAT
GGTGAATACGCCTCTTGGAGTGACGCGTGCCCCAGGGGGGGGATCTGCGGGTTGCAGACC
AAACAGGAACCCTACCGGGGACTCTTGTGGGACGACACAGCCCTAAATGACGTCCGCTTC
TTTTGCTGTGAA---
>Rabbit|ENSOCUG00000002755|ENSOCUT00000002754
ATGGAGCAGGGCGCTGGA---CGCAAGCCGCTGCTGCCGCTGCTGCTGCTGCTG---CTG
CTACTGCTGGCG---CGGACGCCCTGCAGA------TGCTCATGGGCAGACGGGCTG---
---------AGC------GAC---------------TACACAACGGTCATCCAAGTGACC
AACGGCGGCCCCTGGGGCGACTGGGCCTGGCCTGAGATGTGTCCTGAAGGGTACTTCAGC
AGCGGCTTCTCGCTTAAGGTGGAGCCCTCTCAGGGCCTTCCCGGCGACGACACGGCTCTG
AACGGGGTCTGGCTGCACTGCACGCGGGGGAACGCCGAGCGCAACACGCATGTGGTGGAG
TCCCAGTCTGGAAGGTGGGGCGCATGGAGCGAGCCGCTGTGGTGTCCTGGCGGCGGCTTC
CTAGTGGCTTTCTCGCTTCGCGTGGAGCCATCCACCACTCTCGGGGACAACACGGCAGCG
AACAACGTGCGCTTCCGCTGCTCAGACGGCACCGAGTTGGAGGGCCCTGGCCAGACCTGG
GGGGTCTTTGGAGACTGGAGCGGCTCCTGCCCCAAAGGC---GTGTGCGGCTTGCAGACC
AAGGTCGAGCGGCCGCGCGGC---CTGCGCGACGACACCGCGCTGAACGACCTGCGCCTC
TTCTGCTGCCGCAAC
>Rat|ENSRNOG00000026508|ENSRNOT00000029421
ATGAAGTTGCAGGCTGAA---GCTGGG------------------CTG---------CTA
CTGCTGCTGTGG---GTGATGAGCTGTGCA------CACGCACAGAAA------CTTATT
CACGTAGAACCA------CGA---------------TATGCATCGATTGTTGAAGTGACC
AACGGTGGTACCTGGGGTGACTGGGCCTGGCCTGAGATGTGTCCTGATGGATACTTTGCC
AGTGGGTTCTCTGTCAAGGTGGAGCCCCCTCAAGGCATTCCTGGAGATGACACAGCCCTG
AATGGAATCCGGCTGCACTGCACTCGAGGGAACGCACAGCAAAACACCCATGTCGTGGAG
TCCCAGTCTGGGAGCTGGGGCTCATGGAGTGAGCCTCTGTGGTGCCCTGGCACTAGCTTC
CTAGTGGCTTTCTGCCTTCGGGTGGAGCCATTTACGTTTCCAGGGGACAACACGGGAGTG
AACAACGTGCGCTTCCGTTGCTCGGACGGTGTGGAGCTGGAAGGGCCTGGGCTGAACTGG
GGAGACTATGGAGAGTGGAGCGACTCGTGTCCCAAAGGT---GTCTGTGGCTTGCAGACC
AAAATCCAGAAGCCTAGAGGC---CTCCGAGATGACACTGCACTTAATGACGTCAGAATA
TTCTGCTGTAACAGC
>Macaque|ENSMMUG00000012997|ENSMMUT00000018227
ATGGAGCCAGGCGGGGGA---GCCAAG------------------CTG---CTGCCGCTG
CTGCTGCTTCTGCAGGCCACGCGTTTCACA------TGTGCACAGGCAGATGGCTGG---
---------AAC------GGC---------------TACCCGGCGGTCATCGAAGTGACC
AACGGGGGTCCCTGGGGCGACTGGGCCTCGCCTGAGATGTGTCCTGACAGATTCTTCGCC
AGCGGGTTCTCGCTCAAGGTGGAGCCTTCCCAAGGCATTCTTGGCGATGACACTGCACTG
AATGGGATCAGGCTGCACTGCGCGCCCGGGAGCGTCCTAGGCAACACGCAAGTGGTGGAG
TCCCAGTCTGGAAGCTGGGGCGAATGGAGCGAGCCGCTGTGGTGTCGCGGCGGCGCCTAC
CTAGTGGCTTTCTCGCTTCGCGTGGAAGCACCCACGACCCTCGGTGACAACACAGCAGCG
AACAACGTGCGCTTCCGCTGTTCGGACGGCGAGGAACTGCAGGGGCCTGGGCTGAGCTGG
GGAGACTTTGGAGACTGGAGTGACCCTTGCCCCAAGGGC---GTGTGCGGCCTGCAGACC
AAGATCCAGGGACCTAGAGGC---TTAAGCGACGACACTGCGCTGAACGACGTGCGCTTA
TTCTGCTGCCTCAAT
>Marmoset|ENSCJAG00000012039|ENSCJAT00000023355
AGGGAAAGGATACCAGGATACAAAAAA------------------ATT---ATTCCTGTT
CTATTTGTATATCAGGTGACGTGTTTCACA------TGTGCACAGGCAGATGAGCAG---
---------AAC------GGC---------------TACACGGCGGTCATCGAAGTGACC
AACGGAGGTCCCTGGGGCGACTGGGCCTGGCCTGAGATGTGTCCTCAAGGATTCTTTGCC
AGCGGGTTCTCTCTCAAGGTGGAGCCTCCCCAAGGTGCTCCTAGCGACGACACTGCATTG
AATGGGATCAGGCTGCACTGTGCGTGCGGGAACGTCCTAGGAAATGCGTACGCGATAGAG
TCCAAGTCTGAAAGGTGGGGCGAGTGGAGTGAGCCGCTGTGGTGTCCGGGCGGCGGCTAC
CTGGTGGCTTTCTCGTTTCGCGTGGAGGCACCTCTCCCCCACGGTGACGACACAGCAGCT
AACAACGTGCGCTTCCGCTGTTCAGACGGCAAGGAACTGGAGGGGCCTGGGCTGAGCTGG
GGAGACTTTGGAGACTGGAGTCCGCCTTGCCCCAAGGGT---GTGTGCGGCCTGCAGACC
AAGATCGAGGGGCCTAGAGGC---CCCAGCGATGACACTGCGCTGAACGACGTGCGATTT
TTCTGCTGCCGCAGT
>Microbat|ENSMLUG00000015623|ENSMLUT00000015620
ATGGAGCCA---GTGGGA---GCCAAG------------------------------CTG
CTGCTGCTGTGG---GCGATGTGCTGCGGG------CACGCCAGAGCGATTGGTTCC---
---------AGA------AGC---------------TACACCCAAGTCATCGAGGTGACC
AACGGGGGCCCCGCGGGCGACTGGGCCTGGCCCGAGATGTGTCCTGATGGATTTTTCACC
ATCGGATTCTCCATCAAGGTGGAGCCCCCGCAAGGCATTCCTGGAGACGACACGGCAATG
AACGGGATTCGGCTGCACTGCTCCCGTGGG------------------CACAAAGTGGAG
TCCGAGTCTGGAAGGTGGGGCGCATGGAGCGAGCCGCTGTGGTGTCCCCATGGCAGCTTC
CTCGTGGCTTTCTCACTCCGAGTGGAGGCACCCACGACCCTTGGGGACAACACGGGCGCC
AACAACGTGCGCTTCCGCTGCTCCGACGGCAAGGAGCTGGAGGGGCCTGGCCTGGCCTGG
GGAGACTTTGGAAGCTGGAGTGAGCCGTGTCCTAAAGGC---ATATGTGGTTTGCAGACC
AAGATCCAGCGGCCCAGAGGC---CTCCCCGACGACACCGCGGTGAACGACGTGCGTTTT
TTCTGCTGC---AGC
>Human|ENSG00000182853|ENST00000328739
ATGGAGCGGGGCGCAGGA---GCCAAG------------------CTG---CTGCCGCTG
CTGCTGCTTCTGCGGGCGACTGGTTTCACA------TGTGCACAGACAGATGGCCGG---
---------AAC------GGC---------------TACACGGCGGTCATCGAAGTGACC
AGCGGGGGTCCCTGGGGCGACTGGGCCTGGCCTGAGATGTGTCCCGATGGATTCTTCGCC
AGCGGGTTCTCGCTCAAGGTGGAGCCTCCCCAAGGCATTCCTGGCGACGACACTGCACTG
AATGGGATCAGGCTGCACTGCGCGCGCGGGAACGTCCTAGGCAATACGCACGTGGTAGAG
TCCCAGTCTGGAAGCTGGGGCGAATGGAGTGAGCCGCTGTGGTGTCGCGGCGGCGCCTAC
CTAGTGGCTTTCTCGCTTCGCGTGGAGGCACCCACGACCCTCGGTGACAACACAGCAGCG
AACAACGTGCGCTTCCGCTGTTCAGACGGCGAGGAACTGCAGGGGCCTGGGCTGAGCTGG
GGAGACTTTGGAGACTGGAGTGACCATTGCCCCAAGGGC---GCGTGCGGCCTGCAGACC
AAGATCCAGGGACCTAGAGGC---CTCGGCGATGACACTGCGCTGAACGACGCGCGCTTA
TTCTGCTGCCGCAGT
>Chimp|ENSPTRG00000008607|ENSPTRT00000015879
ATGGAGCGGGGCGCAGGA---GCCAAG------------------CTG---CTGCCGCTG
CCGCTGCTTCTGCGGGCGACTGGTTTCACA------TGTGCACAGGCAGATGGCCGG---
---------AAC------GGC---------------TACACGGCGGTCATCGAAGTGACC
AGCGGGGGTCCCTGGGGCGACTGGGCCTGGCCTGAGATGTGTCCCGATGGATTCTTCGCC
AGCGGGTTCTCGCTCAAGGTGGAGCCTCCCCAAGGCATTCCTGGCGATGACACTGCACTG
AATGGGATCAGGCTGCACTGCGCGCGCGGGAACGTCCTAGGCAATACGCACGTGGTAGAG
TCCCAGTCTGGAAGCTGGGGCGAATGGAGTGAGCCGCTGCGGTGTCGCGGCGGCGCCTAC
CTAGTGGCTTTCTCGCTTCGCGTGGAGGCACCCACGACCCTCGGTGACAACACAGCAGCG
AACAACGTGCGCTTCCGCTGTTCAGACGGCGAGGAACTGCAGGGGCCTGGGCTGAGCTGG
GGAGACTTTGGAGACTGGAGTGACCATTGCCCCAAGGGC---GCGTGCGGCCTGCAGACC
AAGATCCAGGGACCTAGAGGC---CTCGGCGATGACACTGCGCTGAACGACGCGCGCTTA
TTCTGCGGCCGCAGT
>Cow|ENSBTAG00000045946|ENSBTAT00000064861
ATGGAGCTAGGAGCAGGA---GCCAAG------------------CTGCCGCTGCCACTG
CTGCTGCTGCAG---GCCACTTGCTTGGGG------TACGCA---------GGAGCA---
---------GAC------AGC---------------TACATGTCGGTCATCGAGGTGACC
AACGGGGGCCCCTGGGGCGACTGGGCCTGGCCCGAGATGTGTCCTGACGGATTCTTCGCC
AGCGGGTTCTCGCTCAAGGTGGAGCCCCCGCAAGGCATTCCTGGCGATGACACGGCCCTG
AATGGGATCCGGCTGCACTGCGCGCGCGGGCAAGCGGATCTCAACGCACACGTGGTGGAG
TCCCAGTCTGGAAGGTGGGGATGGTGGAGTGAGCCGCTGTGGTGTCCCGTCGGCGGCTTC
CTGGTGGCTTTCTCGCTTCGAGTGGAGGCACCCGTGACCTTTGGGGACAACACAGCTGCG
AACAACGTTCGCTTCCTCTGCTCCGACGGCACGGAGCTGCAGGGGCCGGGCCTGACCTGG
GGAGACTTCGGAAACTGGAGTGAGCTTTGTCCTAAAGGC---ATATGCGGCTTGCAGACC
AAGATCCAGCAGCCTCAAGGC---CTCCTCGACGACACCGCCATCAACGACGCGCTCTTT
TTCTGCTGCCGCAAT
>Dog|ENSCAFG00000015866|ENSCAFT00000025138
ATGGAGAGGGGGGCCGCA---GCCAAG------------------CTGCTGTTG---CTG
GTGCTGCTGTGG---GGCACCTGCTGCAGA------AATGCACAAGCTGACCACCTG---
---------AGT------GAC---------------TACACGTCGGTCATCGAGGTGACC
AATGGGGGACCTTGGGGCGACTGGGCCTGGCCGGAGATGTGTCCTGATGGATTCTTTGCC
AGTGGGTTCTCGCTCAAGGAAGAGCCCCCCCAAGGCATCTCCAGAGATGACACGGCTTTG
AACGGGATTCGACTGCACTGCTCACGGGGGAATGCGGAGCGCAACACGCAGGTGGTGGAG
TCCCAGTCTGGAAGGTGGGGCTCATGGAGTGAGCCCCTGTGGTGCCCTGGCGGTGGCTTT
CTGGTGGCTTTCTCGCTGAGGGTGGAGGCGCGCCAGACCCTCGGGGACAACACGGCTGCC
AACAACGTACGCTTCCGCTGCTCCGACAGCACGGAGCTGGAGAGGCCCGGCCTGGCCTGG
GGTGACTTTGGGAAATGGAGTAAGCCCTGCCCCAAAGGC---GTGTGCGGTCTGCAGACC
AAGGTGGAGCCCCCGATGGGC---CTCCAGGATGACACCGCCCTCAACGACGTGCGCTTC
TTCTGCTGCCGCAGT
>Elephant|ENSLAFG00000015223|ENSLAFT00000015219
ATGAAGCGGGGCGGGGGG---GCCAAG------------------CTG---CTG---CTG
CTGCTGTTGTGG---GCAACGCGCTGCGGA------CCAACAGGAGCAGGTGGGCCG---
---------AGT------GGC---------------TTCAAGTCGGTCATCGAGGTAACT
AACGGGGGGCCCTGGGGCGACTGGGCCTGGCCGGAGATGTGTCCTGACGGATTCTTCGCC
AACGGATTCTCGCTCAAGGTGGAGCCTCCCCAAGGCATTGCTGGCGACGACACGGCTCTG
AATGGGATCCGACTACACTGCGCTGGGGGGAACACGGAGTGCAACACGCACGTGGTGGAG
TCCCAGTCTGGAAGGTGGGGCACTTGGAGTGAGCCGCAGTGGTGCCCCGGCGGCGGCTTC
CTCGTGGCTTTCTCGCTTCGCGTGGAGGCATCTGTGACCCCCGCCGACAACACGGCTGCG
AACAACGTGTTCTTCCGCTGCTCCGACGGCGCGGAGTTGCAGGGGCCTGGCCTGACCTGG
GGAGAGTTTGGAGACTGGAGCGACCCGTGCCCCAAAGGC---GTGTGCGGCTTGCAGACC
AAGATCCAACTGCCTAGAGGC---CTTGGCGATGACACGGCGCTGAACGACCTGCGCTTA
TTCTGCTGCAGCAGC
>Bowhead|bmy_08651T0
ATGGAGCGGGGCGCGGGA---GCCAAG------------------CTG---------CTT
CTGCTGCTGTGG---GCGACGTGCTTCGGG------CATGCAAGAGCAGATGCGTTG---
---------AGC------GGC---------------TACACATTGGTCATCGAG------
------------------------------------------------------------
------------------GTGGAGCCCCCCCAAGGCATTCCTGGCGACGACACGGCTCTG
AACGGAAGCCGGCTGCACTGCGCGCGCGGGAATGCGGAGCTCAACACGCACGTGGTGGAG
TCCCAGTCTGGAAGGTGGGGCGCGTGGAGTGAGCCGCTGTGGTGTCCCGGCAGCGGCTTC
CTGGTGGCTTTCTCGCTTCGCGTGGAGGCACCCGTGACCCCCGGGGACAACACGGCTGCG
AACAACGTGCGCTTCCGCTGCTCCGACAGCACGGAGTTGCAGGGGCCCGGTCTGTCCTGG
GGAGACTTTGGAGACTGGAGTGAGCCTTGCCCTAAAGGA---GTGTGCGGCTTGCAGACC
AAGATCGAGCAGCCTAGAGGC---CTCCGCGATGACACCGCTGTTAACGACGCGCGCTTT
TTCTGCTGTCGCAGT
>Minke|BACU001282
ATGGAGCAGGGCGCGGGA---GCCAAG------------------CTG---------CTT
CTGCTGCTGTGG---GCGACGTGCTTCGGG------CGTGCAAGAGCAGATGCGTTG---
---------AGC------GGC---------------TACACATTGGTCATCGAGGTGACC
AACGGGGGCCCCTGGGGCGACTGGGCCTGGCCAGAGATGTGTCCTGACGGATTCTTCGCC
AGCGGGTTCTCGCTCAAGGTGGAGCCC------------CCCCANGACGACACGGCTCTG
AACGGAATCCGGCTGCACTGCGCGCGCGGGAATGCGGAGCTCAACACGCACGTGGTGGAG
TCCCAGTCTGGAAGGTGGGGCGCGTGGAGTGAGCCGCTGTGGTGTCCCGGCAGCGGCTTC
CTGGTGGCTTTCTCGCTTCGCGTGGAGGCACCCGTGACCCCCGGGGACAACACGGCTGCG
AACAACGTGCGCTTCCGCTGCTCCGACAGCACGGTGTTGCAGGGGCCCGGTCTGTCCTGG
GGAGACTTTGGAGACTGGAGTGAGCCTTGCCCTAAAGGA---GTGTGCGGCTTGCAGACC
AAGATCGAGCAGCCTAGAGGC---CTCCGCGATGACACCGCTGTTAACGACACGCGCTTT
TTCTGCTGTCGCAGT
