# Supplementary material for: Insights into the Evolution of Longevity from the Bowhead Whale Genome
Source: Cell Rep. 2015 Jan 6;10(1):112–22. doi: 10.1016/j.celrep.2014.12.008 (PMC4536333; doi:10.1016/j.celrep.2014.12.008)
Supplement: Supplemental Folder 2. Species Used in the Analysis of Selective Pressure Variation, Single-Gene Orthologous Families Tested, Likelihood Ratio Tests, MAKER Parameters, and Full Assembly and Read Usage Data, Related to Experimental Procedures [file mmc3.zip › Tested SGOs/reciprocal_group_3270.2.fas]

>Gibbon|ENSNLEG00000016112|ENSNLET00000020516
ATGGAGGACACACCCGCCTCACTCAGCTGTTCGGACTGTCAGCGCCACTTTCCCAGCCTC
CCAGAGCTCTCTCGGCACCGAGAACTACTCCAT---CCATCTCCCAACCAGGACAGTGAG
GAGGCTGACAGCATCCCTCGGCCCTACCGTTGTCAGCAGTGTGGGCGGGGCTACCGTCAC
CCCGGGAGCCTGGTCAACCATCGTCGGACCCACGAGACTGGCCTTTTCCCCTGTACCACC
TGTGGCAAGGACTTCTCCAATCCGATGGCTCTCAAGAGCCATATGAGGACTCATACTCCT
GAGGGCCGCCGCAGGCACAGGCCCCCACGCCCCAAGGAAGCCACTCCACGCCTCCAGGGT
GAGACGGTGTCCACTGACTCCTGGGGCCAAAGGCTTGGCTCTAGTGAAGGCTGGGAAAAC
CAGACAAAACATACAGAAGAGACACCT---------------------------------
GACTGTGAATCTGTACCTGACCCCAGGGCAGCTTCGGGTACGTGGGAAGATCTGCCCACC
AGACAAAGAGAAGGCTTGGCAAGCCACCCAGGTCCTGAGGATGGTGCAGAGAGCTGGGGA
CCCTCCACTAACTCTGCCAGAGCCCCTCCTCTCCCCATCCCAGCCAGCAGCCTCCTTAGC
AACTTGGAGCAGTATCTGGCTGAATCAGTAGTGAACTTCACAGGAGGCCAGGAGCCCACC
CAGTCCCCTCCTGCCGAGGAG---GAGCGGCGGTACAAATGTAGTCAGTGTGGCAAGACC
TACAAGCACGCCGGGAGCCTCACCAACCACCGCCAGAGCCACACGCTGGGCATCTACCCC
TGTGCCATCTGTTTCAAGGAGTTCTCTAACCTCATGGCTCTGAAGAACCACTCTCGACTG
CGCGCCCAGTATCGGCCTTACCACTGTCCCCACTGCCCCCGTGCCTTCCGGCTCCCCCGG
GAGCTGCTGGAACACCAGCAGTCCCATGAGGGTGAAAGGCAGGAGACACCCTGGGAGGAG
AAAGGGATGCCCACCACCAATGGGCACACAGACGACAGCAGCCAGGAC------CAGCTC
CCCAGTGCACAGATGCTGAATGGCTCTGCGGAGCTCAGCACCTCTGGGGAG---------
------CTGGAGGACAGTGGCCTGGAGGAATACCGACCTTTCCACTGTGGGGACTGTGGC
CGTACTTACCGCCATGCTGGGAGCCTCATCAACCATCGAAAGAGCCACCAGACAGGTGTC
TACCCCTGCTCACTCTGTTCTAAGCAACTGTTCAATGCGGCTGCCCTCAAAAATCATGTG
CGGGCTCATCACAGGCCCAGGCAAGGAGTTGGGGAAAATGGACAGCCATCAGTCCCACCA
GCTCCCCTGCTGCTGGCT---------------------GAGACCACCCACAAAGAGGAA
GAGGAC---------CCCACCACCACCCTGGACCATCGGCCCTATAAGTGCAGTGAGTGT
GGTCGTGCTTACCGCCACCGGGGGAGCCTGGTGAACCATCGCCACAGCCATCGGACTGGA
GAGTACCAGTGCTCACTCTGTCCCCGCAAGTACCCCAATCTCATGGCCCTGCGCAACCAC
GTGCGGGTACATTGCAAGGCTGCTCGCCGAAGTGCAGACATCGGGGCTGAGGGTGCCCCC
AGCCACCTCAAGGTAGAACTCCCGCCTGACCCAGTGGAGGCAGAGGCAGCCCCG------
---CACACAGATCAAGACCATGTGTGCAAACATGAAGAGGAGGCCACGGACATCACCCCA
GCAGCAGACAGGACAGCAGCACATATCTGTAGCAACTGTGGGCTGCTCTTTGAAGACCCT
GAGAGCCTTGAACGTCATGGCCTGACTCATGGGGCAGGGGAAAAGGAAAATAGC------
------AGGACAGAGACCACAGTGTCACCTCCTAGGGCCTTTGCCTGCCGAGACTGTGGA
AAGAGCTATCGCCACTCCGGCAGCCTTATCAACCACAGGCAGACCCACCAGACAGGAGAC
TTCAGTTGTGGGGCCTGTGCCAAGCACTTCCACACCATGGCTGCCATGAAGAACCACTTG
CGCCGGCACAGTCGGCGGCGGAGCAGGCGGCAT---------------------------
---------TGGAAGCGGGCTGGCGGTGCCAGCGGTGGGGGAGAAGCCAAACTCCTGGCA
GCAGAGAGCTGGACCCGGGAGCTA------------GAAGACAATGAAGGCCTGGAGTCT
CCCCAAGACCCTTCAGGGGAAAGTCCTCATGGGGCTGAAGGCAACCTGGAAAGTGATGGG
GACTGTTTGCAGGCTGAATCTGAAGGGGACAATTGTGGGCTTGAGAGGGGTGAGACCCAT
TTCCAGGGTGATAAAGAGAGCGGAGGCACTGGGGAAGGACTG------GAAAGGAAG---
---------GATGCTCGTTTACTTGACAACTTGGACATCCCA---GGTGAGGAAGGTGGT
GGGACTCGCTTC---TGCGATGGCCTCACTGGGGTGGATGAAGACCAGAAGCCAGCCACT
GGCCAGCCCAACTCCTCTTCCCACTCTGCCAACGCTGTCACTGGCTGGCAGGCTGGGGCC
GCTCACACATGCTCTGACTGTGGGCATTCTTTCCCCCATGCCACTGGCCTGCTGAGCCAC
AGGCCCTGCCACCCACCAGGCATCTATCAGTGCTCCCTCTGCCCAAAGGAGTTTGACTCT
CTGACTGCCCTCCGCAGCCACTTCCAGAACCATAGGCCTGGGGAGGCGACCTCAGCACAG
CCTTTCCTCTGCTGCCTCTGCGGCATGATCTTCCCCGGGCGGGCTGGCTACAGGCTTCAC
CGGCGCCAGGCCCACAGCTCCTCTAGCATGACTGAGGGCTCAGAG---GAGGAGGGGGAA
GAGGAAGGAGTGGCA---GAGGCAGCCCCTGCACGCAGTCCACCACTGCAGCTCTCGGAA
GCAGAGCTGCTGAATCAGCTGCAGCGGGAGGTGGAAGCGCTGGACAGTGCAGGGTATGGG
CACATCTGTGGCTGCTGCGGTCAGACCTACGATGACCTGGGGAGCCTGGAGCGTCACCAC
CAAAGTCAGAGT---------TCT------GGGACTACTGCAGACAAGGCTCCCAGC---
------CCCTTGGGAGTGGCAGGTGATGCCACGGAGATGGTCGTGGACAGT------GTC
TTGGAGGACATA---GTGAATTCTGTCTCTGGAGAGGGTGGAGATGCCAAGTCTCAAGAG
GGAGCAGGCACCCCCTTGGGAGAC---GGCCTCTGCATCCAGGGTGGGGAAAGTTTGCTG
GAGGCT------------------------------------------------------
------------------------------------------------------------
------------------------------------------------CAGCCCCGCCCC
TTCCGCTGCAACCAGTGTGGCAAGACCTATCGCCATGGAGGCAGCCTGGTGAACCACCGC
AAGATCCACCAGACTGGAGACTTTCTCTGCCCTGTCTGCTCCCGCTGCTACCCCAACCTG
GCTGCCTACCGTAATCATCTGCGGAACCACCCTCGCTGCAAAGGCTCTGAGCCCCAGGTT
AGGCCCATCCCAGAGGCAGCAGGTAGCAGTGAGAGGCAGGTTGGGCCCATCCCAGAAAGC
AGCAGCAGCAAGCCCCAGCACGTGGCAGAGGAGGGGCCGGGGCAAGCAGAAGTCGAGAAG
CTCCAGGAAGAACTTAAAGTGGAGCCCCTGGAGGAAGTGGCC---AGGGTGAAAGAA---
GAGGTATGGGAGGAGACCACTGTGAAGGGGGAGGAGATAGAGCCCAGGCTGGAGACCGCC
GAGAAGGGCTGCCAG---ACTGAAGCCAGCTCTGAGCGGCCCTTCAGCTGCGAGGTGTGT
GGCCGATCCTACAAGCACGCCGGCAGCCTCATCAACCACCGGCAGAGCCACCAGACCGGC
CACTTTGGCTGTCAGGCCTGCTCCAAGGGCTTCTCAAACCTCATGTCCCTCAAGAACCAC
CGGCGCATCCATGCAGATCCCCGACGTTTCCGCTGCAGCGAGTGTGGGAAGACCTTCCGC
CTGCGGAAACAGCTGGCCAGCCACCAGCGGGTCCACATGGAGCGGCGTGGGGGT------
GGGGGCACCCGAAAG---------------------GCA---ACTCGGGAAGATCGGCCC
TTCCGCTGTGGGCAGTGCGGGCGGACCTATCGCCATGCTGGCAGCCTCCTGAACCACCGG
CGCAGCCACGAG------ACGGGCCAGTAC------AGCTGCCCCACCTGCCCCAAGACC
TACTCCAACCGCATGGCCCTGAAGGACCACCAGAGGCTGCACTCAGAGAATCGGCGGCGA
CGGGCTGGACGGTCC------AGGCGCACAGCTGTGCGTTGCGCCCTCTGTGGCCGCGGC
TTCCCTGGCCGGGGATCTTTGGAGCGGCACCTGCGGGAGCATGAGGAGGAGACAGAAAGG
GAGCCAGCCAATGGCCAGGGAGGCCTGGATGGCACAGCGGCCAGTGAGGTGAACCTGGCT
GGCAGCCAGGGACTAGAGGCCCAATTGGGTGGTGCTGAGCCAGTACCCCACCTGGAGGAT
---GGAGTCTCAAGGCCAGGG---------GAGCGCAGTCAGAGCCCCATCAGGGCAGCA
---------AGCTCAGAAGCCCCAGAGCCACTGTCCTGGGACGCAGGGAAGGCAGGTGGG
TGGCCAGTAGGTGGGGGACTGGGGAATCATAGTGGAGGCTGGGTTCCTCAG------TTC
CTGACCAGGTCAGAG---GAGCCAGAGGACAGTATCCACAGGAGTCCTTGCCACACTGGT
GACTGCCAGCTCAATGGACCTACTTTGAGTCACATGGATAGCTGGGACAACAGAGACAAC
AGCTCTCAGCTGCAGCCAGGGAGC------------------------------------
------------------------------------------------------------
------------------------------------------------------------
------------------------------------------------------------
------------------------------------------------------------
------------------------------------------------------------
------------------------------------------------------------
------------------------------------------------------------
------------------------------------------------------------
------------------------------------------------------------
------------------------------------------------CACTCCTCCTCT
TGCAGCCAGTGTGGCAAGACTTACTGCCAGTCGGGCAGCCTCTTGAAC---CACAACACC
CACAAGACAGACCGACACTATTGCCTGCTCTGCTCCAAAGAGTTCTTGAATCCTGTGGCC
ACAAAGAGCCACAGCCACAACCACATAGATGCCCAGACCTTTGCCTGTCCTGACTGTGGC
AAGGCCTTTGAGTCCCACCAGGAACTGGCCAGCCACCTGCAGGCTCATGCCCGGGGCCAC
AGCCAGGTGCCAGCCCAGATGGAGGAGGCCAGAGATCCCAAAGCTGGGACTGGGGAGGAC
------CAGGTGGTTCTCCCTGGTCAAGGGAAAGCCCGGGAGGCCCCATCAGAAACCCCC
AGAGGCCCAGGAGAG---------------------------------------------
---AGTGTGGAGACAGCCAGGGGAGGACAAGCGGTGACGTCCATGGCGGCTGAGGACAAG
GAGCGGCCCTTCCGCTGCACCCAGTGCGGGCGCTCCTACCGCCACGCTGGTAGCCTGCTT
AACCACCAGAAGGCCCACACCACAGGGTTGTACCCCTGCTCCCTCTGTCCCAAACTTCTC
CCTAACCTGCTGTCTCTTAAGAACCACAGCAGGACCCACACGGACCCCAAGCGCCACTGC
TGCAGCATCTGTGGCAAGGCCTTCCGGACAGCTGCCCGGCTGGAGGGCCACAGGCGGGTC
CACGCACCCCGGGAGGGGCCTTTCACCTGCCCCCGTTGTCCCCGCCACTTCCGCCGCCGA
ATCAGCTTCGTGCAGCACCAGCAGCAG---CACCAGGAG---TGGACAGTGGCTGGCTCC
GGA---------------------------------------------------------
---------------------------------------------------GCCCCAGTG
GCACCAGCAACGGGCAGAGGGGACTTGCCATTGCCCCCTCCACCCACCCCCACGACCCCG
CTCCTGGATCCTTCACCCCAGTGGCCTGCAGACCTCAGCTTCTCCCTC
>Gorilla|ENSGGOG00000010292|ENSGGOT00000010330
ATGGAGGACACACCCCCCTCACTCAGCTGTTCCGACTGTCAGCGCCACTTTCCCAGCCTC
CCAGAGCTCTCTCGGCACCGAGAACTGCTCCAT---CCATCTCCCAACCAGGACAGTGAG
GAGGCTGACAGCATCCCTCGGCCCTACCGTTGTCAGCAGTGTGGGCGGGGCTACCGTCAC
CCCGGGAGCCTGGTTAACCATCGTCGGACCCACGAGACTGGCCTTTTCCCCTGTACCACC
TGTGGCAAGGACTTCTCCAATCCCATGGCTCTCAAGAGCCATATGAGGACACATGCTCCT
GAGGGCCGCCGCAGGCACAGGCCCCCACGCCCCAAGGAAGCCACTCCACACCTCCAGGGT
GAGACGGTGTCCACTGACTCCTGGGGCCAAAGGCTTGGCTCTAGTGAAGGCTGGGAAAAC
CAGACAAAACATACAGAAGAGACACCT---------------------------------
GACTGTGAATCTGTACCTGACCCCAGGGCAGCTTCGGGTACGTGGGAAGATCTGCCCACC
AGACAAAGAGAAGGCTTGGCAAGCCACCCAGGTCCTGAGGATGGTGCAGACGGCTGGGGA
CCCTCCACTAACTCTGCCAGAGCCCCTCCTCTCCCCATCCCAGCCAGCAGCCTCCTTAGC
AACTTGGAACAGTATCTGGCTGAATCAGTAGTGAACTTCACAGGGGGCCAGGAGCCCACC
CAGTCCCCTCCTGCTGAGGAG---GAGCGGCGGTACAAATGTAGTCAGTGTGGCAAGACC
TACAAGCACGCCGGGAGCCTCACCAACCACCGCCAGAGCCACACGCTGGGCATCTACCCC
TGTGCCATCTGTTTCAAGGAGTTCTCTAACCTCATGGCTCTGAAGAACCACTCTCGACTG
CATGCCCAGTATCGGCCTTACCACTGTCCCCACTGCCCCCGTGTCTTCCGGCTCCCCCGG
GAGCTGCTGGAACACCAGCAGTCCCATGAGGGTGAAAGGCAGGAGCCACACTGGGAGGAG
AAAGGGATGCCCACCACCAATGGGCACACAGATGAGAGCAGCCAGGAC------CAGCTC
CCCAGTGCACAGATGCTGAATGGCTCTGTGGAGCTCAGCACCTCTGGGGAG---------
------CTGGAGGACAGTGGCCTGGAGGAATACCGGCCTTTCCGCTGTGGGGACTGTGGC
CGTACTTACCGCCATGCTGGGAGCCTCATCAACCATCGAAAGAGCCACCAGACAGGTGTC
TACCCCTGCTCACTCTGTTCTAAGCAGCTGTTCAATGCGGCTGCCCTCAAAAACCATGTG
CGGGCTCATCACAGGCCCAGGCAAGGAGTTGGGGAAAATGGGCAGCCATCAGTCCCACCA
GCTCCCCTGCTGCTGGCT---------------------GAGACCACCCACAAAGAGGAA
GAGGAC---------CCCACCACCACCCTGGACCATCGGCCCTATAAGTGCAGTGAGTGT
GGTCGTGCTTACCGCCACCGGGGGAGCCTGGTGAACCATCGCCACAGCCATCGGACTGGA
GAGTACCAGTGCTCACTCTGTCCCCGCAAGTACCCCAATCTCATGGCCCTGCGCAACCAC
GTGCGGGTACATTGCAAGGCTGCTCGCCGAAGTGCAGACATCGGGGCTGAGGGTGCCCCC
AGCCACCTCAAGGTAGAACTCCCGCCTGACCCAGTGGAGGCAGAGGCAGCCCCG------
---CACACAGATCAGGACCATGTGTGCAAACATGAAGAAGAGGCCACGGATATCACCCCG
GCAGCAGACAAGACAGCAGCACATATCTGTAGCATCTGTGGGCTGCTCTTTGAAGACCCT
GAGAGCCTTGAACGTCATGGCCTGACTCATGGGGCAGGGGAAAAGGAAAATAGC------
------AGAACAGAGACCACAATGTCACCTCCTAGGGCCTTTGCCTGCCGAGACTGTGGA
AAGAGCTATCGCCACTCAGGCAGCCTTATCAACCACAGGCAGACCCACCAGACAGGAGAC
TTCAGTTGTGGGGCCTGTGCCAAGCACTTCCACACCATGGCTGCCATGAAGAACCACTTG
CGCCGGCACAGTCGGCGGCGGAGCAGGCGGCAT---------------------------
---------CGGAAGCGGGCTGGCGGTGCCAGCGGTGGGAGAGAAGCCAAACTCCTGGCA
GCGGAGAGCTGGACCCGGGAGCTA------------GAAGACAATGAAGGCCTGGAGTCT
CCCCAAGACCCTTCAGGGGAAAGTCCTCATGGGGCTGAAGGCAACCTGGAAAGTGATGGG
GACTGTTTGCAGGCTGAATCTGAAGGGGACAAATGTGGGCTTGAGAGGGATGAGACCCAT
TTCCAGGGTGATAAAGAGTGCGGAGGCACTGGGGAAGGACTG------GAAAGGAAG---
---------GATGCCAGTTTACTTGACAACTTGGACATCCCA---GGTGAGGAAGGTGGT
GGCACTCACTTC---TGCGATAGCCTCACTGGGGTGGATGAAGACCAGAAGCCAACCACT
GGCCAACCCAACTCCTCTTCCCACTCTGCCAACGCTGTCACTGGCTGGCAGGCTGGGGCC
GCTCACACATGCTCTGACTGTGGGCATTCTTTCCCCCATGCCACTGGCCTGCTGAGCCAC
AGGCCCTGCCACCCACCAGGCATCTATCAGTGCTCCCTCTGCCCGAAGGAGTTTGACTCT
CTGCCTGCCCTCCGCAGCCACTTCCAGAACCATAGGCCTGGGGAGGCGACCTCAGCACAG
CCTTTCCTCTGCTGCCTCTGCGGCATGATCTTCCCTGGGCGGGCTGGCTACAGGCTTCAC
CGGCGCCAGGCCCACAGCTCCTCTGGCATGACTGAGGGCTCAGAG---GAGGAGGGGGAA
GAGGAAGGAGTGGCA---GAGGCAGCCCCTGCACGCAGTCCGCCACTGCAGCTCTCGGAA
GCAGAGCTGCTGAATCAGCTGCAGCGGGAGGTGGAAGCGCTGGACAGTGCAGGGTATGGG
CACATCTGTGGCTGCTGTGGTCAGACCTACGATGACCTGGGGAGCCTGGAGCGTCACCAC
CAAAGTCAGAGT---------TCT------GGGACTACTGCAGACAAGGCTCCCAGC---
------CCCTTGGGAGTGGCAGGTGATGCCATGGAGATGGTCGTGGATAGT------GTC
TTGGAGGACATA---GTGAATTCTGTCTCTGGAGAGGGTGGAGATGCCAAGTCTCAAGAG
GGAGCAGGCACCCCCTTGGGAGAC---AGCCTCTGCATCCAGGGTGGGGAAAGTTTGCTG
GAGGCT------------------------------------------------------
------------------------------------------------------------
------------------------------------------------CAGCCCCGCCCC
TTCCGCTGCAACCAGTGTGGCAAGACCTATCGCCATGGGGGCAGCCTGGTGAACCACCGC
AAGATCCACCAGACTGGAGACTTTCTCTGCCCTGTCTGCTCCCGCTGCTACCCCAACCTG
GCTGCCTACCGTAATCATCTGCGGAACCACCCTCGCTGCAAAGGCTCTGAGCCCCAGGTT
GGGCCCATCCCAGAGGCAGCAGGTAGCAGTGAGCCGCAGGTTGGGCCCATCCCAGAAGGA
GGCAGCAACAAGCCCCAGCACATGGCAGAGGAGGGGCCGGGGCAAGCAGAAGTCGAGAAG
CTCCAGGAAGAACTTAAAGTGGAGCCCCTGGAGGAAGTGGCC---AGGGTGAAAGAA---
GAGGTGTGGGAGGAGACCACTGTGAAGGGGGAGGAGATAGAGCCCAGGCTGGAGACCGCC
GAGAAGGGCTGCCAG---ACTGAAGCCAGCTCTGAGCGGCCCTTCAGCTGCGAGGTGTGT
GGCCGATCCTACAAGCACGCCGGCAGCCTCATCAACCACCGGCAGAGCCACCAGACCGGC
CACTTTGGCTGTCAGGCCTGCTCCAAGGGCTTCTCAAACCTCATGTCCCTCAAGAACCAC
CGGCGCATCCATGCAGATCCCCGACGTTTCCGCTGCAGCGAGTGTGGGAAGGCTTTCCGC
CTGCGGAAACAGCTGGCCAGCCACCAGCGGGTCCACATGGAACGGCGTGGGGGT------
GGGGGCACCCGAAAG---------------------GCG---ACTCGGGAAGATCGGCCC
TTCCGCTGTGGGCAGTGCGGGCGGACCTATCGCCATGCCGGCAGCCTCCTGAACCACCGG
CGCAGCCACGAG------ACGGGCCAGTAC------AGCTGCCCCACCTGCCCCAAGACC
TACTCCAACCGCATGGCCCTGAAGGACCACCAGAGGCTGCACTCAGAGAATCGGCGGCGA
CGGGCTGGACGGTCC------AGGCGCACAGCTGTGCGTTGCGCCCTCTGTGGCCGCAGC
TTCCCTGGCCGGGGATCTTTGGAGCGGCACCTGCGGGAGCAT---GAGGAGACAGAAAGG
GAGCCAGCCAATGGCCAGGGAGGCCTGGATGGCACAGCGGCCAGTGAGGCGAACCAGGCT
GGCAGCCAGGGACTAGAGACCCAATTGGGTGGTGCTGAGCCAGTACCCCACTTGGAGGAT
---GGAGTCCCAAGGCCAGGG---------GAGCGCAGTCAGAGCCCCATCAGGGCAGCA
---------AGCTCAGAAGCCCCAGAGCCACTGTCCTGGGGTGCAGGGAAGGCAGGTGGG
TGGCCGGTAGGTGAGGGACTGGGGAATCATAGTGGAGGCTGGGTTCCTCAG------TTC
CTAACTAGGTCAGAG---GAGCCAGAGGACAGTGTCCACAGGAGTCCTTGCCACGCTGGT
GACTGCCAGCTCAATGGACCTACTCTGAGTCACATGGATAGCTGGGACAACAGAGACAAC
AGCTCTCAGCTGCAGCCAGGGAGC------------------------------------
------------------------------------------------------------
------------------------------------------------------------
------------------------------------------------------------
------------------------------------------------------------
------------------------------------------------------------
------------------------------------------------------------
------------------------------------------------------------
------------------------------------------------------------
------------------------------------------------------------
------------------------------------------------CACTCC---TCT
TGCAGCCAGTGTGGCAAGACTTACTGCCAGTCGGGCAGCCTCTTGAAC---CACAACACC
CACAAGACAGACCGACACTATTGCCTGCTCTGCTCCAAGGAGTTCTTAAATCCTGTGGCC
ACAAAGAGCCACAGCCACAACCACATAGACGCCCAGACCTTTGCCTGTCCTGACTGTGGC
AAAGCCTTTGAGTCCCACCAGGAACTGGCCAGCCACCTGCAGGCTCATGCCCGGGGCCAC
AGCCAGGTGCCAGCCCAGATGGAGGAGGCCAGAGATCCCAAAGCCGGGACTGGGGAGGAC
------CAGGTGGTTCTCCCTGGTCAAGGGAAAGCCCGGGAGGCCCCATCAGAAACCCCC
AGAGGCCCAGGAGAG---------------------------------------------
---AGTGTGGAGAGAGCCAGGGGAGGACAAGCGGTGACGTCCATGGCGGCTGAGGACAAG
GAGCGGCCCTTCCGCTGCACCCAGTGCGGGCGCTCCTACCGCCATGCCGGCAGCCTGCTG
AACCACCAGAAGGCCCACACCACAGGGTTGTACCCGTGCTCCCTCTGTCCCAAACTTCTC
CCTAACCTGCTGTCTCTTAAGAACCACAGCAGGACCCACACGGACCCCAAGCGCCACTGC
TGCAGCATCTGTGGCAAGGCCTTTCGGACAGCTGCCCGGCTGGAGGGCCACGGGCGGGTC
CACGCACCCCGGGAGGGGCCTTTCACCTGCCCCCATTGTCCCCGCCACTTCCGCCGCCGA
ATCAGCTTCGTGCAGCACCAGCAGCAG---CACCAGGAGGAGTGGACGGTGGCCGGCTCC
GGA---------------------------------------------------------
---------------------------------------------------GCCCCAGTG
GCACCAGTGACGGGCAGAGGGGACTTGCCATTGCCCCCTCCACCCACCCCCACGACCCCA
CTCCTGGATCCTTCACCCCAGTGGCCTGCAGACCTCAGCTTCTCCCTC
>Guinea_Pig|ENSCPOG00000011969|ENSCPOT00000012085
------------------------------------------------------------
------------------------------------------------------------
------------------CGGCCCTACCACTGTCAGCAGTGTGGGCGAGGATACCGTCAC
CCAGGGAGTCTGGTCAACCACCGTCGGACCCACGAGACTGGACTTTTCCCCTGTACCACG
TGTGGCAAGGACTTTACCAATCCTATGGCCCTCAAGAGCCACATGAGGACACATGCTCCT
GAG---------------------------------------------------------
------------------------------------------------------------
------------------------------------------------------------
------------------------------------------------------------
------------------------------------------------------------
------------------------------------------------------------
------------------------------------------------------------
------------------------GAGCGACGGTATAAATGCAGTCAGTGTGGCAAGACC
TACAAGCATGCTGGGAGCCTCACCAACCACCGGCAGAGCCACACTCTGGGTATTTACCCT
TGTGCCATCTGCTTCAAGGAATTTTCTAACCTCATGGCTCTGAAGAACCACTCCCGACTC
CATGCCCAGTATCGGCCTTACCACTGCCCACATTGCCCTCGTGCTTTTCGGCTTCCCCGG
GAGCTGCTGGAACACCAGCAGTCTCATGAG------------------------------
------------------------------------------------------------
------------------------------------------------------------
------------------------------------------------------------
------------------------------------------------------------
------------------------------------------------------------
------------------------------------------------------------
------------------------------------------------------------
------------------------------------------------------------
------------------------------------------------------------
------------------------------------------------------------
------------------------------------------------------------
------------------------------------------------------------
------------------------------------------------------------
------------------------------------------------TTTGAA------
------------------------------------------------------------
---------------------------------AGGGCATTTGCCTGCAAAGACTGTGGT
AAGAGCTATCGACACTCAGGCAGCCTTATCAACCACAAGCAGACCCATCAGACAGGGGAC
TTCAGTTGTGAGGCTTGTGCCAAGCACTTCCACACCATGGCTGCCATGAAAAGCCATTTG
CGACGCCAT---------------------------------------------------
------------------------------------------------------------
------------------------------------------------------------
------------------------------------------------------------
------------------------------------------------------------
------------------------------------------------------------
------------------------------------------------------------
------------------------------------------------------------
------------------------------------------------------------
------------------------------------------------------------
------------------------------------------------------------
------------------------------------------------------------
------------------------------------------------------------
------------------------------------------------------------
------------------------------------------------------------
------------------------------------------------------------
------------------------------------------------------------
---------------------------------------------AAGGTT---------
------------------------------------------------------------
------------------------------------------------------------
------------------------------------------------------------
------------------------------------------------------------
------------------------------------------------------------
------------------------------------------------CATCCCCGCCCC
TTCCGTTGCAACCAGTGTGGCAAGACCTATCGCCATGGGGGCAGCCTGGTAAATCACCGC
AAGATCCACCAAACT---------------------------------------------
------------------------------------------------------------
------------------------------------------------------------
------------------------------------------------------------
------------------------------------------------------------
------------------------------------------------------------
---------------------------------GAGCGACCTTTCAGCTGTGAGGTGTGT
GGCCGCTCATACAAGCATGCTGGCAGTCTCATCAATCACCGACAAAGCCACCAGACTGGC
CACTTTGGCTGCCAGGCCTGCTCCAAGGGCTTCTCAAACCTCATGTCCCTTAAGAACCAC
CGGCGCATCCATGCAGACCCTCAGCGTTTCCGCTGCAGTGAATGCGGAAAAGCCTTTCGC
TTGCGAAAGCAACTAGCTAGTCACCAGCGGGTTCACATTGAATGGCATGGCAAT------
GGGGTAACCCGAAAG---------------------CTG---ATCCGGGAAGATAGGCCC
TTCCGATGTGGGCAGTGTGGGCGGACCTACCGCCATGCTGGCAGTCTCCTGAACCACCGG
CGCAGCCATGAG------ACAGGCCAGTAT------AGCTGCCCTTCCTGCCCCAAGACC
TATTCCAACCGCATGGCCCTAAAGGACCACCAGAGACTACACTCTGAGAGCCGC------
------------------------------------------------------------
------------------------------------------------------------
------------------------------------------------------------
------------------------------------------------------------
------------------------------------------------------------
------------------------------------------------------------
------------------------------------------------------------
------------------------------------------------------------
------------------------------------------------------------
---------------------TCC------------------------------------
------------------------------------------------------------
------------------------------------------------------------
------------------------------------------------------------
------------------------------------------------------------
------------------------------------------------------------
------------------------------------------------------------
------------------------------------------------------------
------------------------------------------------------------
------------------------------------------------------------
------------------------------------------------TAT------TCC
TGCTGCCAGTGTGGCAAGACCTACCGCCAGTCAGATGGTTTCTTGAGT---CACAACACC
CATAAGTCAGACCTCTACTATTGCCTGCTCTGCTCTGAGGAGTTCTTAAATCCTATGGCT
ACTAAGAGTCACAACCGTAACCATGTATCTGCCCAGGCATTTTCGTGCCCTGACTGTGGC
ATAGTCTTTGAGTCTCACCATGAATTGGCCACTCATTTGGAGACTCATGGG---------
------------------------------------------------------------
------------------------------------------------------------
------------------------------------------------------------
------------------------------------------------GCTGACAACAAG
GAGCGGCCCTTCCGCTGTGCCCAGTGTGGGCGTTCCTATCGCCATGCTGGCAGCCTGCTG
AACCACCAGAAGGCCCACACCATTGGCCTCTATCCCTGCTCCTTGTGCCCTAAACTTCTG
CCCAACCTACTATCTCTTAAGAACCATGGCAGAACCCACACAGACCCCAAGCGTCACCGC
TGCAGCATCTGTGGCAAGGCCTTCCAGACAGCTGCCCGGCTAGAGGGACATAGGAGGGTC
CATGCACCCCAAGAGGGGCCTTTCACATGCCTCCGTTGTCCCCGTCACTTCCGCCGTCGT
ATCAGCTTCCTGCAGCACCAGCAGCAA---CAC---------------------------
------------------------------------------------------------
------------------------------------------------------------
------------------------------------------------------------
------------------------------------------------
>Horse|ENSECAG00000008184|ENSECAT00000008249
ATGGAGGACTTGCCCACCTCACTCAGCTGCTCTGACTGTCAGCGCCACTTTCCTAGCCTC
CCAGAACTGTCACGGCACCGTGAACTGCTCCAT---CCATCTTCCAACCAGGATAATGAG
GAGGCTGACAGCATCCCTCGGCCCTACCGCTGTCAGCAGTGG------------------
------AGCCTGGTCAACCATCGCCGGACCCACGAGACTGGCCTTTTCCCCTGTACCACC
TGTGGCAAGGACTTTACCAATCCCATGGCCCTCAAGAGCCACATGAGAACTCATGCTCCT
GAGGGCCGCCGCAGACGCAGGCCCCCCCGCCTGAAGGAAGCCACTGCATGCCTCCAGGGG
GAGACAGTGTCCCCTGACTCCTGGGGCCAGAGGCTTGGCCCTAGGGAAGGCTGGGAAAAC
CAGAAAAAACATACTGAAGAGACATCT---------------------------------
GGCTGTGAGTCTGGGCCTGATCCCAGGGCAGCTCTGGGCACTTGGGAAGATCCACCTACC
AGACAAAGAGAAGTCTGGGAAAGCCAGCCAGATCCTGAGGAGGATGCAGAGGGCTCGGGG
CCCACTACGAACTCTGCTAGAGCCCCACCGCTCCCCACCCCAGCCAGCAGCCTTCTGAGC
AATTTGGAACAGTATTTGGCTGAATCAGTAGTGAATTTCACAGGGGGCCAGGAGCCTACC
CAGTCCCCTCCT---GAGGAA---GAACGTCGGTACAAGTGCAGTCAATGTGGCAAGACC
TACAAGCATGCCGGGAGTCTCACCAACCACCGCCAGAGCCATACCCTGGGCATCTACCCT
TGTGCCATCTGCTTCAAGGAGTTCTCTAACCTCATGGCCCTGAAAAACCATTCCCGACTC
CATGCCCAATATCGGCCATACCAGTGTCCCCACTGCCCCCGTGCCTTCCGGCTCCCCCGA
GAGCTTCTGGAACACCAGCTATCCCATGAGGGAGAAAGGCAGGAACGGCTGTGGGAAGAA
AAAGGGATGCCCACCACCAATGGGCACACAGATGAGAGCAGCCAGGAC------CAACTC
CCCACTACACAGATGCTGAATGGCTCCAGGGAGCTCAGCACCTCTGGAGAG---------
------CTGGAGGACAGTGGTCTAGAGGAGTACCGGCCTTTCCGCTGTGGTGACTGTGGC
CGTACTTACCGCCATGCTGGGAGCCTCATCAACCATCGCAAGAGCCACCAGACAGGTGTC
TACCCCTGCTCCATCTGTTCCAAGCAGCTGTTTAATGCAGCTGCCCTCAAAAACCATGTG
CGGGCTCATCACAGACCCCGGCAAGGAGCTGGGGAAGATGGGCAGCCATCAGTGCTGCTA
GCTCCCCTGCCCCTGGCT---------------------GAGAACACCCACAAAGAGAAG
GAGGTC---------CCCACTACCACCCTGGACCACCGCCCGTATAAGTGCAATGAGTGT
GGTCGGGCTTACCGCCACCGGGGGAGCCTAGTGAACCACCGCCACAGCCATCGGACAGGA
GAGTACCAGTGCTCACTCTGTCCCCGCAAGTACCCTAACCTTATGGCCCTGCGCAACCAC
GTGCGGGTACATTGCAAGGCTGCTCGCCGCAGCACAGGCCCAGGGAACGAGGGTCCCCCC
AGCCACCTCAAGGTGGAGCTCCCGCCTGACCCAGTGGGAGCAGAGGCAACCACA------
---CGTACAGACCAGGAACATGTGTGCAAACAAGAAGAGGGC---ACTGATGTCCCCCCA
GCAGCAGATAGGACAGCACCACAGATATGTAGCGTGTGTGGGATGCTCTTTGAAGACTCT
GAGAGCCTTGAACATCATGTACGGACCCATGGGGAAGAGGAA------AACAAC------
------AGGTCAGGGACCAGGGTATCACCACCTCGGGCATTTGCCTGCCGAGACTGTGGA
AAGAGCTATCGCCACTCTGGCAGCCTTATCAACCACAGGCAGACCCACCAGACAGGAGAC
TTCAGTTGTGGGGCCTGTGCCAAGCACTTCCATACCATGGCTGCCATGAAGAACCATTTG
CGACGCCATAGTCGACGGCGGAGCAGGCGGCAC---------------------------
---------CGCAGGCGGGCTGGCAGTGCTGGTGGTGGGGGAGAAGCCAAATTCCTGTCA
GGCGGGAACTGGGCCGAGGAGTTGGTG---------GGAGACAGTGAGGGCCTGGACTGC
CCCCATGACCCTTTAGGGGAAAGATGTAGTAGAGCTGAAGGCAACTTGGAAGGTGATGGG
GGCTATTTGCAGGCTGAAACTGAAAGAGACAAGTGTGGGCTTGAGAGGGATGAGGCCTGT
TTCCAGGGTGATATCCAG------GGCACTGAGGAAGGACTG------GAAAGGAAG---
---------GAGGCCTGTTTCCTTGACAACTTGGACGTCCCAGTCAATGAGGAAAGAAAT
GGGACTCACTTC---TGTGATGGCCTCACTGGAGTGGACGAAGACCAGAAACCAGCCACT
GGCCAGCTCAGCTCCCCTTCCCATTCTGCTGAAGCTGTCACTAGCTGGCAGGCTGAGGTC
TCCCACACATGTTCTGACTGTGGGCATTCTTTCCCCCATGCCACCGGCCTGCTGAGCCAT
GGGCCCTGCCACCCACCAGGCATCTATCAGTGCTCCCTCTGCCCGAAGGAGTTCGACTCT
CTGCCTGCCCTGCGCAGCCACTTCCAGAACCACGGGCCCGGGGAGGCAGCCTCGGCACAG
CCTTTCCTCTGCTGCCTCTGTGGCATGATCTTCCCTGGGCGGGCTGGCTACAAGCTTCAC
CGGCGCCAGGCTCATGCCTCTTCTGGCATGACTGAGGGCTCAGAG---GAGGAGGGAGAA
GAGGAAGGAGCAGCA---GAGGCAGCCTCCACTCAGAGCCCCCCACTGCAGCTTTCGGAA
GCAGAGTTGTTGAATCAGCTGCAGCGAGAGGTGGAGGCGCTGGATGGAGCTGGTTATGGG
CACATCTGTGGCTGCTGTGGTCAGACGTATGATGACCTGGGAAGCCTGGAGCGTCATCAC
CAAAGTCAGAGT---------TCT------GGGAACACCACAGACAAGGCTCCCAGC---
------CACTTGGGAGAGTCAGGTGATGCCACGGGAATGGTTGTAGACAGT------GTC
TTTGAGAGCACA---GTGACCTCTCTTTCTGGGGAGGGTGGAGACACAAAGTCTGGAGAG
GGAATAAGTGCTGTGGTTACAGAT---GGCCTTTGCATGCAGGGTGAGGAAAGTTCTCTG
GAGGCC------------------------------------------------------
------------------------------------------------------------
------------------------------------------------CAGCCCCGCCCC
TTCCGCTGCAACCAGTGTGGCAAGACCTACCGCCATGGGGGCAGTCTGGTGAACCACCGC
AAGATCCACCAGACTGGAGACTTCATCTGCCCTGTCTGCTCCCGCTGCTACCCCAACCTG
GCTGCCTACCGTAATCATCTGCGAAACCACCCACGCTGCAAAGGCTCAGAGCCCCAGGTG
GGGCCCATCCCAGAGGCAGGAGGCAGCAGTGAG---------------------------
------------CCCCAGAACATGGGAGAGGACGGGCTGGCGCAGGCAGAAGTGGGGAAG
TTCCAGGAAAAACTTAAAGTGGAGCCCCTGGAGGAGGTGGCG---AGAGTGAAAGAA---
GAGGCATGGGAGGAGACCACTGTGAAGGGGGAAGAGATGGAGCCAAGGTTGGAGACTGCA
GAGAAGGGCTGCCAG---ACTGAGGCCAGCTCTGAGCGGCCCTTCAGCTGCGAGGTGTGT
GGCCGGTCATACAAGCATGCTGGCAGCCTCATCAATCACCGGCAGAGCCACCAGACTGGC
CACTTTGGCTGCCAGGCCTGCTCCAAAGGTTTCTCAAACCTAATGTCCCTCAAGAACCAC
AGGCGCATCCATGCAGATCCCCGGCGTTTCCGCTGCAGCGAGTGTGGGAAGGCCTTCCGC
CTGCAGAAACAGCTGGCCAGCCACCAGCGGGTCCACCTTCAGCGGGGTGGGGGT------
GGGGGCACCCGAAAG---------------------CTG---ACTCTGGAAGATCGGCCC
TTCCGGTGTGGGCAGTGTGGACGGACCTACCGCCATGCTGGCAGCCTCCTGAACCACCGG
CGCAGCCATGAG------ACAGGCCAGTAT------AGCTGTCCCACCTGCCCCAAGACC
TACTCCAATCGCATGGCCCTGAAGGACCACCAGAGGCTGCATTCAGAGAGCCGGCGGCGG
CGTGCAGGGCGATCC------CGGCGGGCAGCTGTGCGCTGTGCCCTCTGTGGCCGGGGC
TTCCCTGGCCGGGGACCTCTGGAGCGGCACCTGCGAGAGCATGAGGAGCAGACCAAAAGT
------------GGTCGGGGAGGCTCAAGTGGCACAGAGCACAGTGAGGGAAACCTGGTT
GATGACCAGGGACTAGAGAACAGATTGGGTGGTACTGAGCCAGTACCCCAGCTGGAGGAT
---GGAGACATGAGGCCAGGA---------GAGCAGAGTCAGAGCCCCATTAGGGCAGTA
---------GGTTCAGAAGCCACAGAGCCAGTATCTTGGGGCATGGGGAAAGCAGATGGG
TTGCAAGGGGACAGTGGACAGGTGAATCATGATGGAGATTGGGTTCCTCAGGGTCATGTA
CTGGCCAAGCCAGAAGACAAGTCAGGGGACAGTGTTTCCAGGACTTCTTGCCCCCTTGGC
AACAGCCAGCCCAATGGACCTAGTCTGAGTCACGTGGATAGCTGGGACAATGGAGATAGC
ATACCTCAGCTCCAGCCAGAGAGC------------------------------------
------------------------------------------------------------
------------------------------------------------------------
------------------------------------------------------------
------------------------------------------------------------
------------------------------------------------------------
------------------------------------------------------------
------------------------------------------------------------
------------------------------------------------------------
------------------------------------------------------------
------------------------------------------------CATCCCTTTTCC
TGCAGCCATTGTGGCAAGACCTACTGGCAGTCGGAAGGCCCCTTGAACCACTACAACACC
TACAAGACAGACCACCGCTATTGTCTGCTCTGCTCCAAGGAGTTCTTGGATCCTGTGACC
ACTAAGAGCCACAGCCGTAACCACATAGCTGCCCAGACCTTTGCCTGCCCTGACTGTGGC
AAGGCCTTTCAGCACCACCATGAACTAACCAGCCACCTGCAGACTCATGCTAGGGGCATC
AGTCAAGTGCCACCTCAGATAGAGGAGGCCAGAGGTCCCAAAGCTGGGACTGTGGAGGAT
------GAGGTGGATCTCCCTGTCCAAGGAAAAACCCAGAAGGCCCCATCAGAAGCCCCC
AGGCCTCCAGGAGAG---------------------------------------------
---AATGCTGGGAGAGCTAATGGAGGGCAAGGAGTAAAGGCCACAGCGGCTGAAGATGAA
GAGCGGCCCTTCCGCTGTGCCCAGTGTGGGCGTTCCTACCGCCATGCTGGTAGCCTCCTG
AACCACCAGAAGGCCCACACCACTGGACTCTATCCCTGTTCCCTCTGCCCCAAGCTTCTA
CCTAACCTGCTGTCCCTTAAGAACCATGGCAGGACCCACACGGACCCAAAGCGTCACCGC
TGCAGCATCTGTGGCAAGGCGTTCCGGACAGCTGCTCGGCTGGAGGGCCATGGGCGAGTC
CATGCACCCCGGGAGGGGCCCTTCACCTGCCCCCACTGTCCCCGCCACTTCCGCCGCCGC
ATCAGCTTCCTGCAGCACCGGCAGCAG---CACCAGGAGGAATGGACAGGTGCCAGCTCT
GGA---------------------------------------------------------
------------------------------------------------------------
------------------GGGGACTTGTCATTGCCTCTTCCACCCACCCCAACGACCCTA
CTCCTGGACCCTTCCCCCAAGTGGCCTGCAGACCTCAGCTTCTCCCTC
>Mouse|ENSMUSG00000049739|ENSMUST00000050383
ATGGAGGACATGCCCCTCTCATTCAGTTGCTCTGACTGTCAGCGCCACTTTCCTAACCTC
CCAGAACTGGCACGGCATCGAGAACTGCGCCAT---TCATCTGCTAAGCAGGACGGGGAG
GAAGCCGATGGCATCCCTCACCCCTATGGCAGT------------------------CAC
CCGGAGAACTTGGCCAACCATCAGAGGAACCATGAGACTCTTTTTTTCCCCTGTACCACC
TGTGGCAAGGATTTTTCTAATCGCTTGGCCCTCCAGAGCCATATGAGGACTCATGCTCCT
GAGAGCCACCGAAGGCACGGGCCTCCACATGCCATGGAAACCGCTCCACACCTTGGGAGT
GAGACCATGGCTACTGACTCCTGGGGTCAGAGGCTTGGATCTGGGGAAGGCTGGGAAAAT
CAGACGAAGTTGGTACGAGAGACACAT---------------------------------
GACTGGGAATCTGGAGCTGACCCCAGGGCAGCGTCAGGGACGTGGGAAGATCCACCTACC
AAACAAAGACAAGGCTTAGAAATGCAGCCAGATTCTAAAGGAGGTACGGCGGACTGGGTG
CCCGCCGTCAGTTCCGAAGGAGCATCACCACTCCCCACTCCAGCGAGCAACCTTCTTAGC
AATTTGGAACAGTATTTGGCTGAATCAGTAGTGAACTTCACAGAGGCCCAGGAGCCCACT
GAGCCTCTTCCTACTGAGGGG---GAGCGAAAGTACAGGTGCAGTGAGTGCGGGAAGACC
TATAAGCATGCCGGGAGCCTCACCAACCACCGCCAGAGTCACACTCTGGGCATCTACCCT
TGTTCCATCTGTTTCAAGGAGTTCTCTAACCTCATGGCCCTGAAGAACCACTCGAGACTC
CATGCCCAGTATCGGCCTTACCACTGTCCTCACTGCCCCCGTGCCTTTCGGCTCCCCAGG
GATCTGCTGGAACATCAGCAGTCCCATGAGGGGCTAAAGCAGGAACAACCATGGGAAGAC
AAAGAGATGCCTACCACAAATGGACACGCAGATGAGAGGAGTTGGGGT------CAGCTA
TCTAAAACAGGGATGTTGAATGGTTCTGGGGAGCTCAGCTCTTCTGGACAG---------
------CTAGAAGATGGCGGCTCAGAGGAATATCGACCTTTCTGTTGTGGAGACTGTGGC
CGTACCTACCGTCATGCAGGTAGTCTCATCAACCATCGAAAAAGCCACCAAACAGGTATC
TACCCCTGTTCCATTTGTTCCAAGCAGCTATTCAATGCAGCTGCTCTGAAAAACCATATT
CGTGCTCATCATAGACCCCGGCAAGGAGCTGGGGAAGGTGGTCAGTCATCAGTGTCCTCA
ACTGCTCTTACGTCAGCC---------------------GAGAATACTCCAAAAGTGGAC
GAGGTC---------CCCACTGCCAGCCTGGACCATCGTCCCTATAAGTGTAATGAGTGT
GGTCGGGCTTACCGCCACAGAGGGAGCCTGGTGAACCACCGCCACAGCCACCGGACAGGA
GAGTACCAGTGTTCACTTTGTCCTCGAAAATACCCCAACCTTATGGCTCTGCGCAACCAT
GTGCGGGTACATTGCAAGGCTACACGCCGAAGTACAGATCCAGGGACTGAAGGTTCACCC
AGCCCTGTCAAGAAAGAA---CAACATGATCCAGTGGGAATGGAAGCAGCATTC------
---CACGGAGATGAGGAACATGCATGCAAACGTGAAGAAGAGGCCACCAGTAACCCCTCA
ATGGCAGATAGGACAGTGCCACAGGTGTGTAGCATTTGTGGAATGTTGTTTGAAGATCTC
AAAAGTCTCGAACATCATAGCGTGACCCACAGGGAAGGAGAAAAA------AGC------
------AGGACAGACAGCACGGTGTCACCAACTAGAACATTTGCTTGCCAAGACTGTGGC
AAGAGCTATCGCCACTCAGGCAGCCTTATTAACCATAGGCAGACCCATCAGACAGGAGAC
TTCAGTTGTGGGGCCTGTGCCAAGCATTTCCATACCATGGCTGCGATGAAAAGCCATTTA
CGGCGTCACAGTCGGCAGTGGAACAGAAGGCGG---------------------------
---------CAGAAGCAA------GATAGTGGTACAGGGGAAGTAGCCACGCTCCCACCT
GGGGGCGCCTGGACCCTGAAGCTG------------GAAAACGACGAGGACCCAGATTCT
TCCCAAGATCCTTTGGGAGAAAGTCCTTGTGAAACTGAAGACAACCTGGAAAGGGATGGG
GACTGTTTGCAGGCTGGATCTAGAGGCAACGAATGTGTGCTTAAAAGGGAGGAAGCCTGT
TTTCTGGGTGATAAAGAG------GGCACTGAGGAAGGACTA------GAAGAGAGA---
---------GAGGCCTGTTTCCTTGACGACCTAGGCACCCCAGGT---GATGAGTGCAAT
GAAACTGGCTTC---TGTGGTGGCCTCCCTGGGATGGACAGTGACCGGAAGAGGGGCATC
TGCCACTCTGACTCCTCCTCCCACCCTGCTGACGCTGACACTGTCTGGAAGGCCGCAGCC
ACTCACACCTGTTCTGACTGTGGAGATTCTTTCTCCCATGCTGCTGGCCTGTTGAGCCAT
AGGTCCTGCCACCCTCCAGGCATCTATCAATGCTCTCTCTGTCCAAAGGAATTTGATTCT
CTGCCTGCCCTTCGAAGTCACTTCCAGACCCATCGGCCAGGAGAGGTAGCCTCAGCACAG
CCCTTCCTCTGCTGCCTGTGCGGTATGATCTTTCCTGGGAGGACTGGCTACAGGCGTCAT
CTGCGCCAGGCTCATGGAGCTTCTGCCATGACTGAGGGCTCAGAAGAAGAGGAG------
---GAAGGCACAGCA---GAAACAGCCTCTACCCATAGTCCTCCCCTGCAACTCTCAGAA
GCAGAGCTGCTGAATCAACTGCAGCGTGAGGTGGAAGCTCTAGATGGAGCAGGTTATGGT
CATATTTGTGGTTGCTGTGGTCAGACCTATGATGACCTGGGGAGCCTGGAGCGTCACCAC
CAAAGTCAAAGT---------TCT------AGCAATAGGACAGAGAATGTTCCTAGC---
------CATTTGGAAGGAGCAGGTGATGCAACAGAAATGGTTGCAGATCAT------GGC
TTTGAGGGCACA---GTGACCTCCGTCTCAGAAGAAGGTGGGGACATAAAGTCTGAAGAG
GGAGTAGGTGGCACAGTTGCAGAC---AGCCTTTGCATGCAGGCTGGTGAAAGCTTTCTG
GAGTCC------------------------------------------------------
------------------------------------------------------------
------------------------------------------------CACCCTCGCCCT
TTCCAATGTAACCAGTGTGGCAAGACCTATCGCCACGGAGGCAGCTTGGTAAACCACCGA
AAGATCCACCAGACAGGTGATTTCATCTGTCCTGTCTGTTCCCGCTGCTACCCCAATCTG
GCTGCCTACCGGAATCATCTGCGGAATCACCCTCGCTGCAAAGGCTCAGAGCCCCAAATG
GGGCCCATCTCAGAAGCAGGAGGCTGCAGTGAG---------------------------
------------CCCCAGAATGCAGCAGAGGCAGGGCAGGAGCAGGCTGTCATAGGGCAA
CTCCAGGAAGAGCTTAAAGTGGAGCCCTTGGAGGAGCTGGCA---GGTGTCAAAGAA---
GAAGTGTGGGAGGGGACCGCTGTAAAGGAAGAGGAGCTGGAGCAGGAGTTGGAGACA---
------GGCTGTCAG---ACTGAGGTCACCTCGGAGCGGCCCTTTAGCTGTGAAGTGTGT
GGCCGCACCTACAAGCATGCTGGCAGCCTTATCAATCACCGGCAGAGCCACCAGACTGGC
CACTTTGGCTGCCAGGCCTGCTCCAAGGGTTTCTCAAACCTCATGTCACTCAAGAACCAC
CGGCGCATCCATGCAGACCCTCGACAGTTCCGCTGCAGTGAGTGTGGGAAAGCCTTTCGC
CTGCGAAAGCAGCTGGCCAACCACCAGCGAGTCCATGCTGAGCGACGCAGGAGT------
AGGGGCACCCAGAAA---------------------CTG---ACTCGTGAGGACCGGCCT
TTCAGATGTGGGCAGTGTGGCCGGACTTACCGCCATGCTGGCAGTCTCATGAACCACCAG
TGCAACCCTGAG------GCCAGCCGTTAC------AGCTGCCCTTTCTGTTTTAAGACC
TATTCCAACCGCACAGCCCTGAAAGACCATCAGAGGGTACATTCTGATAGTCAACAGCGG
CGACAGTCAGGATGTCCCCAGAGGGCAGCAGCTGTACGTTGTACCCTATGTGGCTGTGGC
TTTTCTGGCCAGGGATCTCTAGAGCAGCATCTACAGGAGCATGAGGAC---ACCAAACTA
GAGGTAGCCAGTGGCCAGGGAGGCCAACATGCTACAGAAGGCAGTGAGGAGAACCTT---
GATGACTGGGGACTGGAGGGCAGGTCAGATGGTACTGAG---GTACTGCAGGTGGAACAT
---GAAACCAAGAGGCCTGGG---------GGACACAGTCAGAGTCCCAGTAGCCCAGCG
TGTTCAGGAGGCACAGAATCCACACAGCAGGTG------------GGGAAAGTAGATGGG
AGTCAAGGAGACAGAGGACAAATGAACCACAATGGTGCCTGGGTTCTTCAGGATCAG---
TTAACCAAGCCAGAAGGCAAGTTGGAAGACACTGTCTCCAGGAATCCTTGTCACCTCTCT
GAGAGCCAGTCCAATGGTCCTACTCTAAGATACAGGGATAGTTGGAAAGGTGCTGACAGC
GGCTCTCAACTCCAACCAGAAAGC------------------------------------
------------------------------------------------------------
------------------------------------------------------------
------------------------------------------------------------
------------------------------------------------------------
------------------------------------------------------------
------------------------------------------------------------
------------------------------------------------------------
------------------------------------------------------------
------------------------------------------------------------
------------------------------------------------CAC------TGC
TGCAGCCAGTGTGGCAAGGCCTACTGCCAACCTGATGGCCTCTTGAAC---CCCAGCATT
AATGGGAAAGACTGTCACATTTGTCTGCTCTGTTCCAAAGAGTTCTTGAATCCTGTGACC
ACTGAGATCCAC------AACCACACTACTGCCCAGCGCTTTGCTTGTAGTAATTGTAGC
AAAGTGTGTGAGTCCCACAGTGAACTGGCCACACACATGAAGACTCATGCTGTTGAGCAC
AGTCAGATGTCAGGTCAGATGGAGAAGACCAGAGGTCCACAGGCTGGGATGGCA------
------GAGGTGGGTCCTCCTGGTCCAGGGAAAGCTCAGGAGGCCCCATCAGAACTTCCT
GGAGACCCAGAGGAG---------------------------------------------
---AATGGGGTGCCAGCTAACGGAGGACAAGGAATACATTTCCCAGCAGCTGAAGACAAG
GAGCGTCCCTTTTGCTGTGCTCAGTGTGGGCGTTCATACCGCCATGCCGGTAGCCTGCTG
AACCACCAGAAGGCCCACACCATTGGACTCTACCCCTGTTCCCTGTGTCCCAAACTTCTG
CCTAACCTGCTGTCTCTCAAGAACCACAGTCGGACCCACACGGACCCCAAGCGCTACAGC
TGCAACATCTGTGGCAAGGCTTTCAGAACCGCTGCCCGGCTTCAGGGCCATGGACGGGTC
CATGCACCCCAGGAGGGACCATTCACCTGTTCTCATTGTCCTCGCCGCTTCCGCCACCGA
ATCAGCTTTCTGCGACACCAGCAGCAG---CACCAGGAAGAGTGGCCAGTGTCGAGCTCA
GGA---------------------------------------------------------
---------------------------------------------------GCCTCAGTG
GCACCAGCAGCAAGCAGAGAGGATTCCTCT---------------------ACAGCCTCG
CTTCCGAACCCCTCACCCCAGTGGCCTGCAGACCTCAGTCTCTCCCTC
>Opossum|ENSMODG00000001808|ENSMODT00000037669
ATGGAGGATACCCCTGCCTTGATCAGCTGCCCTGATTGTCAGCGTCATTTCCCCAGCCTC
CCAGAACTGGCACGTCACCGTGAGCTACTCCATCGCTCACCTTCAGGCAGGAATGGCGAT
GAGGCTGATGAGATCCCGAGGCCATACAGATGTGTTCAGTGTGGTCGAGGTTATCGTCAT
GCAGGTAGTCTGGTCAATCATCGACGGACCCATGAGATTGGCCTCTTTCCCTGTACCACA
TGCAACAAGGACTTCTCTAATCCTATGGCTCTCAAGAGTCACCTGAGGACTCATGTCCCT
GAGGGCCGAAAGAGGCGTCGACCTCCCCGCCACAAAGAGGCCACATCATATACTCAGGGT
CAGATGACTACCACTGACATTTGTCGGGGTATGCCTGGTCCTGGGGAAAACTGGAACAAC
CAGGCAAATCATGGACAAAGTACACAT---------------------------------
GTATGGGAGGCTGAACCTGAGCCTAGGGAGGCCTCTGGTACCTGGGAAAAGCCACCT---
GGACACAAGGATGGCTGGGAGAACAGGACAAATTCTAAGGAGAGTACAGAGGGATGGGGA
AATACATCAGGTCCCACAGAGGCCCCTGCTCTTCCTGCTCCAACCAGTAGCCTTCTTAGC
AATTTGGAGCAGTACTTAGCAGAATCTATGGTGGATTTTACAGGGAATGAGAGACCACCT
CAGTCCCCCCCTGCTGAGGAT---GAACGTCGATATAAGTGTGGACAGTGTGGCAAAACC
TATAAGCATGCTGGAAGCCTAACTAACCACCGTCAGAGCCATGCTCTAGGTGTTTACCCC
TGTGCTGTATGCTTCAAGGAATTTTCTAATCTTATGGCTCTAAAGAATCATTCTAGGTTA
CATGCCCAGTATAGACCTTACCAGTGTCCCCAATGCCCACGAGCTTTCCGCCTTCCTAGT
GAATTGTTAGGACATCAACAAGTCCATGAAGGAGAAGGGAAGGAACTACCATGGGAAGAG
AAAGGAGAACCATCTGCCAATGGCCAT------------------GATAGAAGTCAGCTT
CATGGTACCAAGGAGCTTAATGCCTCTGGAGAGTTCAGCACTTCTGGAGAGTTTGATGCT
GGAGATCTTAATGAGGGTGGAGTAGAAGAATATAGGCCTTTCCGTTGTACTGATTGTGGT
CGTACTTACCGACATGCTGGGAGCCTTATCAATCACCGGAAGAGTCATGAGACTGGTGTT
TATCCTTGCCCAGTCTGTCCAAAGCAGCTATTCAATGCTGCAGCCCTTAAAAATCACTTG
CGGGCTCATCTTAAAGCTCGTCGCAGTGGAGGGGAAGAGGAGCAGCAGCAGCAGCCACCA
CCTCCCACACCACTACCATCCCTGATGGCACTGCCACCAGAGGTTGATCCAGAGGAAGAA
GAGAATCCTGCTACTCCAACTACTACTACAGACCACCGCCCCTATAAATGTAATGAGTGT
GGGCGGGCTTACCGTCATCGTGGAAGCCTGGTAAACCACCGGCACAGCCATCAGACTGGT
GAATATCAGTGCTCACTTTGCCCTCGACAGTATCCAAACCTCATGGCCCTCCGAAATCAT
GTGAGGGTGCATTTTAAGGCAGCACGACGCAATGGAAGTCAAGGGAGAGAGGAACCA---
------CTAAAAAGGGAG---GATTCTACCCTTAGTCATGAGGAGGAATGCCCTGAAGAA
CAGCAAACAACCCAAGAGGAAGAAGATCCTAGTGAAGAAGGGACAATAGATAGCCATCCA
GAAGTAGACATGGCAGTGGCACAAATATGTGGTCTTTGTGGGATGCTTTTTGATGACATA
GAGAGTTTAAAACAGCATGGTCAAACCCATCAAGAAGGGGAAAAT------AAT------
------AGAGGAGAGTCATCAGAGTCACCTCCAAGGGCCTATTCCTGTAGAGACTGTGGG
AAGACTTATCGACACTCAGGAAGTCTCATCAACCACAGACAGACCCATCAGACAGGTGAC
TTTGGTTGTGGGACCTGTGCCAAGCATTTCCATACTGTGGCAGCCATGAAGAGCCACTTG
CGACGCCATAGCCGGAGAAGGAGCAAGAGGCATCAGCTTCGGACTTCGGGGATAACAAAT
AGAAATGAATCCTCCCCAGAAGGCTACCAAGAAAAG------------------------
------------------AATTTAATTGTGAAAGAGGAAGAAAAAGAGAAAACTGACTTT
CACAAAGATTTGAAAGTGAATGGAATTAATATGGCCAATGATAAGTTGGAAAACAATGAG
AACTGTTTTCAGAATAATATTAAAAAAGATAACTGTAAGCTAGAAAGAAATGAC------
---------------TGTTCCCCGAGTAATGAAGAGGACAAAATCAATGAAAAAAGACTG
GCAGGGAAAGAGTCCTCTTTCCTTGGGAATCTGATAACAGGCAATAAGGGAGGCAGTGGG
GATACTCCAGCTTTGGTAGAAGGAGTACATAAA------------CAAGAGAGTGTGTAT
---------GATGCTATTTCCCATGGCCCTGAGACTCTCAATGGTTGGCGGACCTCTGGC
CACCACACTTGTCATGATTGTGGGCGATCTTTCCACCATACAGCTGGCTTACTAAATCAT
AGACCTTGCCACCCACCAGGCATCTACCAGTGCTCACTCTGCCCTAAGGAATTTGACTCA
CTCCCTGCTCTACGAAGCCATTTTCAAAACCATGGGCCAGGAGAGGCCACATCAGGCCAA
CCTTTTCTTTGTTGTCTCTGTGGGATGATCTTTCCTGGCCGAGCAGATTATAGACAACAT
AGAAGTCAGGTCCACGATTCCCCTGGTGAAAACCAGGGTTCTTCAGAAGATGAA------
---GAG---------GAAGAGGCATTGGCCTCTAACTCCACTCCCTTGCAGCTCTCAGAA
GCAGAGCTATTAAACCAACTACAGAGGGAGGTAGAGGGATTGGACGGGGCTGGCTATGGG
CATATCTGTGCCTGCTGTGGCCAGACATATGATGACCTAGGAAGTCTGGAGCGCCACCAT
CAAAGTCTAGGG---------AGCATTTCAGTAGATGGAATAGATACGATT---------
------------------------------------------------------------
------------------------------------------------------------
------------------------------------------------------------
------CCTACAGACATGGAAGAGAAGGAAGGGATCTCAGAGACAACTTTGGGTGATAAT
TTTGAGAGCACTGTGACCTCTATCTCCCAAGATGACACAAGCACTATTTCTGAGGCATGG
ATAGAAGGCAGCAGTGTTGAAGCTGTTCCTGAATCCCTCTCTCCTGCCCAGCCTCGTCCC
TTTCAATGCAATCAGTGTGGTAAGACCTACCGACATGGTGGGAGTCTGGTAAACCACCGT
AAGACTCACCAGACAGGAGATTTTGCCTGTCCCATCTGTGCCCGAAGATATCCCAATTTG
GCTGCCTACCGAAATCACTTGCGTAATCATCCCCGTTGCAAAGGGGCAGAACCCCAATTA
GGAGTCATCCCTGGGGTA---GAAAGCAAGGAA---------------------------
------------CCAGAGAAGGCAGCAGAGATAGGGCCACTGCAGATATCATCAGAAGAA
TTGCAAAAAGAGCTTAAAGAGAATGCAGTAGAAGAGAGAGCC---ATTAAGAAAGAG---
CCA------GAGGAACCCTCTGTGAAGCAGGAAGATGTGCCACCAAAAGACGATGGCATA
GAAGAGGGGAATTCA---GAGGAGGCCAGTATGGATCGTCCCTTTGGCTGTGAATTGTGT
GGTCGGACATATAAGCATGCTGGTAGCCTCATCAACCATCGACAGAGTCATCAAACAGGA
CATTTTGGCTGCCAGGCCTGCTCCAAGGGTTTCTCTAACCTCATGGCTCTCAAGAACCAC
AGGCGTATCCATGCTGAACCTCGTCGGTTCCATTGTGGAGAATGTGGCAAAGCCTTTCGG
TTGCGGAAACAGCTAGCCAACCATCAACGTGTTCATGGGGAGCGACGAAATGGCAATTCT
GGAGGATCTCGTAAACTGCTGTCAACATCCCCCTCGCTG---ACAAGAGATGAACGACCT
TTCCATTGTGGGCAGTGCGGGAGGACTTACCGGCATGCAGGAAGCCTCCTGAACCATCGT
CGGAGCCACGAG------ATAGGGCAGTAC------AGCTGTCCAACCTGCCCTAAAACC
TATTCAAACCGCATGGCACTAAAGAACCATCAGCGCCTACACTCAGAAAGTCGG------
------------------------------------------------------------
------------------------------------------------------------
------------------------------------------------------------
------------------------------------------------------------
------------------------------------------------------------
------------------------------------------------------------
------------------------------------------------------------
------------------------------------------------------------
------------------------------------------------------------
---------------------AGGCGACGGGCAGGAAGGGTAAGGCGTGGGGGTGGACCT
CGGGTAGCTGTGCGCTGTGCCCTTTGTGGCCACAGTTTGCCTAGAAGGGGATCTCTGGAG
AGACATCTTAGGGAGCATGAGGAGACCAGTAAGAAGGAGCTAGATGTAATTAAAGTACTT
AGCCAAACAACTGTCAAAGATGAGAGTCAGGTAGATATCCATGAACCAGAAGAAAGATCA
TGTGAGTATGAACTTGGAGCTCAGGTCGATAACCAAACTAAGGGCACACAAGAATTAGGT
CAGGATCCCAGTGGGTTATCAGGAAGTCCAGAAGGCAGTGGAGAGTCATTGTCCTGGACC
CAGGGGAAAACAGATGGGTGGCATATTAATGAGACACCAGTGAGTATA------------
---------TCAGGTAGCCAAAAACACACCAGACCA------------------------
------------------GGTGACTATGGGCTTGGGAATACATGCAGTCAAGAAGATAGT
---CAACTT------------AAAGCCCCAGAGCCAAGTACCTTAGAAGGCTGGGATAGT
GGGCAGACACAGGACCAAGATAACAGTTCTCAATCCCAGCTAGAACTCCGTCCTTTTTGC
TGTGGACAGTGTGGCAAGACCTACAGGCATGCAGGCAGTCTTCTGAACCACCGCAATACC
CACAAAACAGGCCATTACCACTGTCAACTCTGTTCTAAGGAATTTTCAAATCCCATGGCT
GCCAAAAACCATGGCCGCATTCACACAGCTACCCGTCGCTTCATGTGCCCTCACTGTGGA
AAAGCTTTCCGTGCCTCTCGTGAGCTGACTAGCCACCAGAGAGGCCATGCTATGGATCAA
GGCCAGGCACCCCCTCAGGTGGAGGAAGCTGATGGACAAAAGGTTGAGACTAAAAGGGAT
ATGGAAGATAAGTGTGTATCAGGGCAAGGA------------------------------
------------GAGACCCAAAGAGCCTCTGAAGAAATATCAGAGTCTGAGACAGCTATG
AAGGAGGCA------------AAAGAAGTGGGGTTAAAACAA------GCCACGGAAGAA
GAACGTCCTTTCTGTTGCACCCAATGTGGGCGTTCTTACCGTCATGCTGGCAGCCTGCTA
AACCACCAAAAAGCCCATGCCACAGGTCTTTATCCTTGCTCCCTCTGCCCCAAGCTACTG
CCTAACCTATTGGCCCTCAAAAATCATGGAAGGACACACACAGACCCTAAGCGCCATCGC
TGTGGAATCTGTGGCAAAGCCTTTCGGACAGCAGCCCGGCTAGAAGGCCATGGGAGGGTC
CATGCACCTCGGGAGGGACCCTTCTCTTGCCCACATTGCCCTCGCCGCTTTCGTCGCCAA
ATCAGCTTCTTGCAGCACCAGCAACAA---CATAAAGAGGAGTGGACGATGACTAGTACT
GGT---------------------------------------------------------
------------------------------------------------------------
------------------------------------------------------------
------------------------------------------------
>Orangutan|ENSPPYG00000007304|ENSPPYT00000008591
ATGGAGGACACACCCCCCTCACTCAGCTGTTCTGACTGTCAGCGCCACTTTCCCAGCCTC
CCAGAGCTCTCTCGGCACCGAGAACTGCTCCAT---CCATCTCCCAACCAGGACAGTGAG
GAGGCTGACAACATCCCTCGGCCCTACCGTTGTCAGCAGTGTGGGCGGGGCTACCGTCAC
CCCGGGAGCCTGGTTAACCATCGTCGGACCCACGAGACTGGCCTTTTCCCCTGTACCACC
TGTGGCAAGGACTTCTGTAATCCCATGGCTCTCAAGAGCCATATGAGGACTCATGCTCCT
GAGGGCCGCCGCAGGCACAGGCCCCCACGCCCCAAGGAAGCCACTCCATGCCTCCAGGGT
GAGACGGTGTCCACTGACTCCTGGGGCCAAAGGCTTGGCTCTAGTGAAGGCTGGGAAAAC
CAGACAAAACATACAGAAGAGACACCT---------------------------------
AACTGTGAATCTGTACCTGATCCCAGGGCAGCTTCGGGTACATGGGAAGATCTGCCCACC
AGACAAAGAGAAGGCTTGGCAAGCCACCCAGGTCCTGAGGATGGTGCAGACGGCTGGGGA
CCCTCCACTAACTCTGCCAGAGCCCCTCCTCTCCCCATCCCAGCCAGCAGCCTCCTTAGC
AACTTGGAACAGTATCTGGCTGAATCAGTAGTGAACTTCACAGGGGGCCAGGAGCCCACC
CAGTCCCCTCCTGCCGAGGAG---GAGCGGCGGTACAAATGTAGTCAGTGTGGCAAGACC
TACAAGCACGCCGGGAGCCTCACCAACCACCGCCAGAGCCACACGCTGGGCATCTACCCC
TGTGCCGTCTGTTTCAAGGAGTTCTCTAACCTCATGGCTCTGAAGAACCACTCTCGACTG
CATGCCCAGTATCGGCCTTACCACTGTCCCCACTGCCCCCGTGCCTTCCGGCTCCCCCGG
GAGCTGCTGGAACACCAGCAGTCCCATGAGGGTGAAAGGCAGGAGCCACCCTGGGAGGAG
AAAGGGATACCCACCACCAATGGGCACACAGATGAGAGCAGCCAGGAC------CGGCTC
CCCAGTGCACAGATGCTGAATGGCTCTGCGGAGCTCAGCACCTCTGGGGAG---------
------CTGGAGGACAGTGGCCTGGAGGAATACCGGCCTTTCCGCTGTGGGGACTGTGGC
CGTACTTACCGCCATGCTGGGAGCCTCATCAACCATCGAAAGAGCCACCAGACAGGTGTC
TACCCCTGCTCACTCTGTTCTAAGCAGCTGTTCAATGCGGCTGCCCTCAAAAACCATGTG
CGGGCTCATCACAGGCCCAGGCAAGGAGTTGGGGAAAATGGGCAGCCATCAGTCCCACCA
GCTCCCTTGCTGCTGGCT---------------------GAGACCACCCACAAAGAGGAA
GAGGAC---------CCCACCACCACCCTGGACCATCGGCCATATAAGTGCAGTGAGTGT
GGTCGTGCTTACCGCCACCGGGGGAGCCTGGTGAACCATCGCCACAGCCATCGGACTGGA
GAGTACCAGTGCTCACTCTGTCCCCGCAAGTACCCCAATCTCATGGCCCTGCGCAACCAT
GTGCGGGTACATTGCAAGGCTGCTCGCCGAAGTGCAGACATCGGGGCTGAGGGTGCCCCC
AGCCACCTCAAAGTAGAACTCCCGCCTGACCCAGTGGAGGCAGAGGCAGCCCCA------
---CACACAGATCAGGACCATGTGTGCAAACATGAAGAGGAGGCCACAGACATCACCCCA
GCAGCAGACAGCACAGCAGCACATATCTGTAGCATCTGTGGGCTGCTCTTTGAAGACCCT
GAGAGCCTTGAACATCATGGCCTGACTCATGGGGCAGGGGAAAAGGAAAATAGC------
------AGGACAGAGACCACAGTGTCACCTCCTAGGGCCTTCGCCTGCCGAGACTGTGGA
AAGAGCTATCGCCACTCCGGCAGCCTTATCAACCACAGGCAGACCCACCAGACAGGAGAC
TTCAGTTGTGGGGCCTGTGCCAAGCACTTCCACACCATGGCTGCCATGAAGAACCACTTG
CGCCGGCACAGTCGGCGGCGGAGCAGGCGGCAT---------------------------
---------CGGAAGCGGGCTGGTGGTGCCAGTGGTGGGGGAGAAGCCAAACTCTTGGCA
GCGGAGAGCTGGACCCGGGAGCTA------------GAAGACAATGAAGGCCTGGAGTCT
CCCCAAGACCCTTCAGGGGAAAGTCCTCACGGGGCTGAAGGCAACCTGGAAAGTGATGGG
GACTGTTTGCAGGCTGAATCTGAAGGGCACAAATGTGGGCTTCAGAGAGATGAGACCCAT
TTCCAGGGTGATAAAGAGAGCGGAGGCACTGGGGAAGGACTG------GAAAGGAAG---
---------GATGCCAATTTACTTGACAACTTGGACATCCCG---GGTGAGGAAGGTGGT
GGGACTCGCTTC---TGTGATGGCCTCACTGGGGTGGATGAAGACCAGAAGCCAGCCACT
GGCCAACCCAACTCCTCTTCCCACTCTGCCAACGCTGTCACTGGCTGGCAGGCTGGGGCC
GCTCACACATGCTCTGACTGTGGGCATTCTTTCCCCCATGCCACTGGCCTGCTGAGCCAC
AGGCCCTGCCACCCACCAGGCATCTATCAGTGCTCCCTCTGCCCGAAGGAGTTTGACTCT
CTGCCTGCCCTCCGCAGCCACTTCCAGAACCATAGGCCTGGGGAGGCGACCTCAGCACAG
CCTTTCCTCTGCTGCCTCTGCGGCATGATCTTCCCCGGGCGGGCTGGCTACAGGCTTCAC
CGGCGCCAGGCCCACAGCTCCTCTGGCATGACTGAGGGCTCAGAG---GAGGAGGGGGAA
GAGGAAGGAGTGGCA---GAGGCAGCACCTGCACGCAGTCCGCCACTGCAGCTCTCGGAA
GCAGAGCTGCTGAATCAGCTGCAGCGGGAGGTGGAAGCGCTGGACAGTGCAGGGTATGGG
CACATCTGTGGCTGCTGCGGTCAGACCTACGATGACCTGGGAAGCCTGGAGCGTCACCAC
CAAAGTCAGAGT---------TCC------GGGACTACTGCAGACAAGGCTCCCAGC---
------CCCTTGGGAGTGGCAGGTGATGCCACGGAGATGGTCGTGGACAGT------GTC
TTGGAGGACACA---GTGAATTCTGTCTCTGGAGAGGGTGGAGATGCCAAGTCTCAAGAG
GGAGCAGGCACCCCCTTGGGAGAC---GGCCTCTGCATCCAGGGTGGGGAAAGTTTGCTG
GAGGCT------------------------------------------------------
------------------------------------------------------------
------------------------------------------------CAGCCCCGCCCC
TTCCGCTGCAACCAGTGTGGCAAGACCTATCGCCATGGGGGCAGCCTGGTGAACCACCGC
AAGATCCACCAGACTGGAGACTTTCTCTGCCCTGTCTGCTCCCGCTGCTACCCCAACCTG
GCTGCCTACCGTAATCATCTGCGGAACCACCCTCGCTGCAAAGGCTCTGAGCCCCAGGTT
GGGCCCATCCCAGAGGCAGCAGGTAGCAGTGAGCCGCAGGTTGGGCCCATCCCAGAAGGA
GGCAGCAGCAAGCGCCAGCACATGGCAGAGGAGGGGCCGGGGCAAGCAGAAGTCGAGAAG
CTCCAGGAAGAACTTAAAGTGGAGCCCCTGGAGGAAGTGGCC---AGGGTGAAAGAA---
GAGGTGTGGGAGGAGACCACTGTGAAGGGGGAGGAGATAGAGCCCAGGCTGGAGACCGCC
GAGAAGGGCTGCCAG---ACTGAAGCCAGCTCTGAGCGGCCCTTCAGCTGCGAGGTGTGT
GGCCGATCCTACAAGCACGCCGGCAGCCTCATCAACCACCGGCAGAGCCACCAGACCGGC
CACTTTGGCTGTCAGGCCTGCTCCAAGGGCTTCTCAAACCTCATGTCCCTCAAGAACCAC
CGGCGCATCCATGCAGATCCCCGACGTTTCCGCTGCAGCGAGTGTGGGAAGGCCTTCCGC
CTGCGGAAACAGCTGGCCAGCCACCAGCGGGTCCACGTGGAGCGGCGTGGGGGT------
GGGGGCACCCGAAAG---------------------GCG---ACTCGGGAAGATCGGCCC
TTCCGCTGTGGGCAGTGCGGGCGGACCTATCGCCACGCCGGCAGCCTCCTGAACCACCGG
CGCAGCCACGAG------ACGGGCCAGTAC------AGCTGCCCCACCTGCCCCAAGACC
TACTCCAACCGCATGGCCCTGAAGGACCACCAGAGGCTGCACTCAGAGAATCGGCGGCGA
CGGGCTGGACGGTCC------AGGCGCGCAGCTGTGCGTTGCGCCCTCTGTGGCCGCGGC
TTCCCTGGCCGGGGATCTTTGGAGCGGCACCTGCGGGAGCATGAGGAGGAGACAGAAAGG
GAGCCAGCCAATGGCCAGGGAGGCCTGGATGGCACAGCGGCCAGTGAGGCGAACCTGGCT
GGCAGCCAGGGACTAGAGGCCCAATTGGGTGGTGCTGAGCCAGTACTCCACCTGGAGGAT
---GGAGTCCCGAGGCCAGGG---------GAGCGCAGTCAGAGCCCCATCAGGGCAGCA
---------AGCTCAGAAGCCCCAGAGCCACTGTCCTGGGGCGCAGGGAAGGCAGGTGGG
TGGCCAGTATGTGGGGGACTGGGGAATCATAGTGGAGGCTGGGTTCCTCAG------TTC
CTGACCAGGTCAGAG---GAGCCAGAGGACAGTGTCCACAGGAGTCCTTGCCACGCTGGT
GACTGCCAGCTCAATGGACCTACTCTGAGTCACATGGATAGCTGGGACAACAGAGACAAC
AGCTCTCAGCTGCAGCCAGGGAGC------------------------------------
------------------------------------------------------------
------------------------------------------------------------
------------------------------------------------------------
------------------------------------------------------------
------------------------------------------------------------
------------------------------------------------------------
------------------------------------------------------------
------------------------------------------------------------
------------------------------------------------------------
------------------------------------------------CACTCCTCCTCT
TGCAGCCAGTGTGGCAAGACTTACTGCCAGTCGGGCAGCCTCTTGAAC---CACAACACC
CACAAGACAGACCGACACTATTGCCTGCTCTGCTCCAAGGAGTTCTTGAATCCTGTGGCC
ACAAAGAGCCACAGCCACAACCACATAGATGCCCAGAACTTTGCCTGTCCTGACTGTGGC
AAGGCCTTTGAGTCCCACCAGGAACTGGCCAGCCACCTGCAGGCTCATGCCCAGGGCCAC
AGCCAGGTGCCACCCCAGATGGAAGAGGCCAAAGATCCCAAAGCTGGGACTGGGGAGGAC
------CAGGTGGTTCTCCCTGGTCAAGGGAAAGCCCAGGAGGCCCCATCAGAAACCCCC
AGAGGCCCAGGAGAG---------------------------------------------
---AGTGTGGAGAGAGCCAGGGGAGAACAAGCGGTGACGTCCATGGCGGCTGAGGACAAG
GAGCGGCCCTTCCGCTGCGCCCAGTGCGGGCGCTCCTACCGCCACGCCGGCAGCCTGCTG
AACCACCAGAAGGCCCACACCACAGGGTTGTACCCCTGCTCCCTCTGTCCCAAACTTCTC
CCTAACCTGCTGTCTCTTAAGAACCACAGCAGGACCCACACGGACCCCAAGCGCCACTGC
TGCAGCATCTGTGGCAAGGCCTTCCGGACAGCTGCCCGGCTGGAGGGCCACGGGCGGGTC
CACGCACCCCGGGAGGGGCCTTTCACCTGCCCCCATTGTCCCCGCCACTTCCGCCGCCGA
ATCAGCTTCGTGCAGCACCAGCAGCAG---CACCAGGAGGAGTGGACAGTGGCCGGCTCT
GGA---------------------------------------------------------
---------------------------------------------------GCCCCAGTG
GCACCAGCGACGGGCAGAGGGGACTTGCCATTGCCCCCTCCACCCACCCCCACGACCCCA
CTCCTGGATCCTTCACCCCAGTGGCCTGCAGACCTCAGCTTCTCCCTC
>Platypus|ENSOANG00000010373|ENSOANT00000016457
ATGGAGGACCCCCCTGCCCTGTTCGGCTGCCCCGACTGTCAGCGCCACTTCCCCAGCCAG
CCGGAGCTGGCCCGCCATCGAGAGCTGCTCCACCGCCCGGCCCCGGCCAGGGGCGGGGAC
GGACCCGACGAGATCCCCCGGCCGTATCGCTGCGGGCAGTGCGGCCGGGGCTACCGCCAC
GCGGGGAGCCTGGTCAATCACCGCCGGACCCACGAGATCGGCCGCTTCCCCTGTACCACG
TGTAACAAGGACTTCTCCAACCCCATGGCCCTCAAGAGCCACCTGAGGACGAAGGCCCCG
CCGTGCGACCGGAGCCAGACGGGGCCGGACCACTGGGGCGGGACGTCC------------
------------------------------------GGTCCCAGGGAAGGCCGGGAGAAC
CACACCAGCCCCGGAGGAGGTACAGATGAGTGGGAGGGCCTGGGGAACCGCCGGGGAACC
TGCTGGGAGGCCGGGCTGGAAAACAGGGGCGCGTCGGGCAACTGGAAAGAGCCGCCT---
GGGCCGGGGGCGGGCTGGGAGAGCAGGCCGAGTCCGGAGGAGAGCCCGGGCGGTTGGGGG
GCCCCACCGGCCCGCCCCGAGGCTCCCCCTCTCCCCGCCCCGGCCAGCAACCTCCTCAGC
AACCTGGAACAGTACTTGGCCGAGTCTGTGGTGGATTTCCCGGGGGGCGAAGGGCCGGCC
CAGTCCTCCCCGGCGGCCGCCGCCGAGCGGCGTTATAAGTGCGGCCAGTGCGGCAAGGCC
TACAAGCACGCCGGGAGCCTGACCAACCACCGACAGAGCCACGCCCTGGGGGTCTACCCC
TGTGCCGTATGCTTCAAGGAGTTCTCCAACCTCATGGCCCTGAAGAACCACTCCCGACTC
CACGCCCAGTATCGGCCTTACCAGTGCCCGCGGTGCCCCCGGGCCTTCCGGCTACCCAGC
GAGTTGCTGGGGCACCAGCAGGCCCACGAAGGGGAA------GAGGCGCCTTGGGAGGCG
---GGCGAGGCGACGTCCAACGGCCACGCGGGGGAAGGTTGCCCCGAGGAGGGGGCCCCC
GACGCCTCCAGGGCCCCCGATCTGGGCGGGGAGCTCACCGCGTCCGGGGAGCCCGCCGCC
GCCGAGCTCCCAGAGGGCGGGCGGGAGGATCGGCGGCCCTTCCGCTGTGCCGACTGCGGC
CGCACCTACCGCCACGCGGGGAGCCTCATCAACCACCGCAAGAGCCACGAGACGGGCGTC
TACCCCTGCCCGGCCTGCCCCAAGCAGCTGTTCAACGCCGCCGCTCTCAAGAACCACCTG
AGAGCCCACCTCAGC---------------------------------------------
---------------------------------CCCCCCGAAGTCGCCTCCGAGGAGGAA
GACGCCCCCGGCACCCCGACCTCGGCCACGGACCACCGCCCTTACAAGTGCCACGAGTGC
GGGCGGGCTTACCGCCACCGGGGCAGCCTCGTGAACCACCGGCACAGCCACCGGACCGGA
GAGTATCAGTGCTCGCTCTGCCCCCGCCAGTACCCAAACCTCATGGCCCTGCGCAATCAC
GTCAGGGTTCACTTCAAGGCGGCCCGGCACGGCGGGAGCCGGGGGCGGGAGAGGCCG---
------------------------------------------------------------
------------------------------------------------------------
------------------------------------------------------------
---------------------------------GAGGGAGAAGGG------GCGGTCTGG
GTCTGGCGCGGGGGGAGG------------------------AGCTGCCGC---------
------------------------------------------------------------
------------------------------------------------------------
------------CGACGGAGAGCGGAGAGGAGA---------------------------
---------CCCACTCTTGCGGGAGCTGGTCAGGGT------------------------
------------------GAGTATATT---------TCAGAAAGGGAGAAGTTCCGTTTC
CCGGAGGACGCG------------------------------------------------
------------------------------------------GAGAGAGCTTCT------
---------------GAGGGCCGCGGGAAGAGCGAAGCCCATTTCGGAGCCGGTGAAACG
GGAGGAGCCGAGGCCCCTTTCCACGGCGGCCCAGGCACCGCGGAAGACGGGGGCGATGGC
AACGGGGCGGCG---GGAGAGGCGGGGCCCGGC------------CAAGAGAGAGCGAGC
---------GACGGGAGCCCCTGGAGCCCCGAGGCCCTCAACGGCTGGCGGGAGGCGGGC
CCCCACACCTGCCACGAATGCGGGCGGTCGTTCCGCCACGCCGCTGGCCTCCTGAGCCAC
CGGCCCTGCCACCCGGCGGGCATCTACCAGTGCTCGCTGTGCCCCAAAGAGTACGACTCG
CTCCCGGCTCTGCGCAGCCACTTCCAGAGCCACGGGCCGGGCGAGGCCTCCCCGGGGCAG
CCTTTCCTCTGCTGCCTCTGTGGCATGATCTTCCCCGAGCGGGCGGGCTACCGGCGCCAC
CGGCGAGAGGCCCACAACTCCCCGGCGGGGAGCCGGTGCTCCTCGGCGGCAGTA------
---GCCGGCGTGGTGGAGGAGGTGGCGGCCGTTCACCCGACTCCCCTGCGGGTCTCTGAG
GTGGAGCTCCTCAATCAGCTGCAGAGGGAGGTGGAGGGGTTGGACGGCGCCGGCTACGGG
CACATCTGCGGTTGCTGCGGCCAGACCTACGATGACCTCGGGAGCCTGGAACGCCACCAT
CGGAGTCTGGGGGAGGTTTCTGGCGTCTCCGCCGGGGGTGCGGACGGAATC---------
------------------------------------------------------------
------------------------------------------------------------
------------------------------------------------------------
------CCC---------------------------------------------------
------------------------------------------------------------
------------------GGGGGCGCCGCGAAGGGACTGCCTCCCAGCCAGCCTCGTCCC
TTCCGCTGCGGCCAGTGTGGCAAGACCTACCGCCACGGTGGAAGCCTGGTGAACCACCGG
AAGACCCACCAGACGGGAGACTTCGCCTGCCCCGTCTGTGCCCGCCGCTACCCTAATATG
GCCGCCTACCGCAACCACCTGCGCAACCACCCCCGCTGCAAAGGAGCCGAGCGGCCCTCG
GGGGCCGCCGCCCCGCTG---GGCAACCGGGAG---------------------------
------------CCCCGGAAGGCCGAGGAGAAGGTGTGGCAGCGGGGCCCGGCGGAGGAG
CAGCGGGAAAGGCTCAAAGAGGAACCCGCGGAGGGAGCCGCC---GGGGAGAAGGAGAGG
CCG------CCGGAGGCCGCCGGGAAGCCGGCGGGGGTGCTACCGGGACAGCCCGGCTCG
GAGGAGCGGGAGGCCCCGAAGGAGGCCAGCCTCGAACGGCCCTTTGGCTGCGAGCTCTGC
GGCCGGACCTATAAGCACGCCGGCAGCCTCATCAACCACCGGCAGAGCCACCAGACCGGC
CATTTTGGGTGCCAGGCCTGCCCCAAGGGCTTCTCGAACCTCATGGCCCTCAAGAACCAC
CGGCGCATCCACGCCGAGCCCCGCCGCTTCCGCTGCGCCGAGTGCGGCAAAGCCTTCCGG
CTGCGCAAGCAGCTGGCCAGTCATCAGCGCGTCCACGGGGAGCGGCGGAGCGGC------
GCGGGCTGCTGGGCAGCCAAAGATACAGCCCTCCATCTACTGACTAGGGACAACAGA---
---------------------------------------------------AATAACACC
CGAGGATGTAGATTTTTTATTTCTGCTGTG------AAAGTTGAAACAGGTCCTCCTGAC
CATCAAAATAAA------------------------------TCAAAACAGAGG------
------------------------------------------------------------
------------------------------------------------------------
------------------------------------------------------------
------------------------------------------------------------
------------------------------------------------------------
------------------------------------------------------------
------------------------------------------------------------
------------------------------------------------------------
------------------------------------------------------------
---------------------TCTCGGTGGGTTTGTCAAATT------------------
AAATTTTCTGTGACATGCCCTTTAAAGGGA------------------------------
------------------------------------------------------------
------------------------------------------------------------
---------------------------------------------------------GGC
CAGGAGCCG---------------------------------------------------
CAGGGTCGAGTGGACGGG---------------ACGCCGGCGTGGATGGCCGGCGGCCGG
GAAACCGGCTCCGGCGATCGGGCGCCCGGGAGGCCG------------------------
------------------GGGGGCCACGAGCGGGGCGGTCCCGATGGCCCGAAGGACGGC
CTGGCCCAA------------AGGAGCCCCGGACCG------------------------
------------------------------------------GAGCCTCGCCCCTTCCGC
TGCGGCCAGTGCGGCAAGACCTACCGCCACGCCGGCAGCCTCCTCAACCACCGCAACACC
CACAAGACCGGCTGCTACCGCTGCCCTCTCTGCCCCAAGCAGTTCTCCAACCCTATGGCC
GCCAAGAACCACGGGCGGATCCACACGGCCACCCGGCGCTTCGCCTGCCCCGACTGCGGC
AAAGCCTTCCGCGCCTCCCGGGAGCTGGCCAGCCACCGGCGAGCCCACGGG------CAG
GGGAACGGCCCG------------------------------------------------
---------------------------GGA------------------------------
------------GAA---------------------------------------------
---GAGGCC------------CGAGGGGTGGGGCGGAGAGAG------GCC---GACGAA
GAGCGACCCTTCCGCTGCGCCCAGTGTGGGCGCTCCTACCGCCACGCCGGCAGCCTCCTG
AACCACCAGAAGGCCCACGCCACCGGCCTCTACCCTTGCCCTCTCTGCCCCAAGCTCCTG
CCCAATCTCCTGGCCCTCAAGAACCACGGGCGAACCCACACAGACCCCAAGCGCCATCGC
TGCGGCGTCTGCGGCAAGGCCTTCCGGACAGCGGCCAGACTGGAGGGCCACGGCCGGGTC
CACGCGCCCCGCGAGGGGCCCTTCCCCTGCCCCCACTGTCCCCGCCGCTTCCGCCGCCGC
CTCAGCTTCCTACAGCACCAGCAGCAGCTGCACCCGGAGGAGCGGACGGCGGCTGGCACT
GGT---------------------------------------------------------
---------------------------------------------------ACGAGTTCA
GGACCTCTC---------------------ATCTCCCCTCCACGTACCCCCGTGACCCCG
GCCCCGGACCCCTCACCCCAGTGGCCTCCAGACTGCAGCTTCACCCTG
>Rabbit|ENSOCUG00000014377|ENSOCUT00000014379
ATGGAGGACACGCCCCTCTCATTCAGTTGCTCTGACTGTCAGCGCCACTTCCCTAGCCTC
CCGGAACTGTCACGGCACCGAGAACTGCTTCAT---CCAGCTCCCGGCCAGGACAGTGAG
GAGGCTGACAACATCCCCCGGCCCTACCGCTGTCAGCAGTGTGGGAGGGGCTACCGCCAT
CCCGGGAGCCTGGTCAACCACCGCCGGACCCATGAAACTGGCCTGTTCCCCTGTCCCACC
TGTGGCAAGGACTTCACCAACCCCATGGCCCTCAAGAGCCACATGAGGACTCACGCTCCT
GAGGGCCGCCGCAGGCGCAGGCCCCCCCGCCCCAGGGAAGCCGCTCCCCACCTCCAGCGT
GAGGCAGTGTCTGCTGATTCCTGGGGCCAGGGGCTTGGCCCTGGGGAAGGCTGGGGAGAC
CAGGCCAAACACACTGAAGAGGCAGCT---------------------------------
GACTCTGAGTCTGGACCCGACCCCAGGGCGCCTGCAGGCACTTGGGAAGATGCACCCGCC
AGACAAAAAGAAAGCTGGGACAGCCAGCGGGATCCTGAGGAGGGCACAGAGGGCTGGAGA
CCGACCACCAACTCCGCCCAAGCCCCACCTCTCCCCACCCCAGCCAGCAGCCTCCTTAGC
AACTTGGAACAGTATCTGGCTGAGTCAGTAGTGAACTTCGCAGAGGGCCAGCTGCCTCCC
CAGTCCCCTCCTGCGGAGGAG---GAGCGGCGCTACAAGTGTGGTCAGTGTGGCAAGACC
TACAAGCATGCCGGGAGCCTCACCAACCACCGCCAGAGCCATACCCTGGGCGTCTACCCT
TGTAGCATCTGCTTCAAGGAGTTCTCTAACCTCATGGCTATGAAGAACCACTCCCGACTC
CATGCCCAGTATCGGCCTTACCACTGTCCTCGCTGTCCTCGTGCCTTCCGGCTCCCCCAG
GAGCTGCTGGAGCATCAGCAGTCCCATGAGGGCGAAAGGCAGGAGCAGCCATGGGAGGAG
AAAGGGCCGCCCACCACAAACGGGCACATGGATGAGACCAGCCAGGCC------CGGCTC
CCTGGTACTCAGATGCTGAATGGC------------------TCCGGGGAG---------
------CTGGACGAGAGTGGCCTGGAGGAGTACCGGCCTTTCCGCTGTGGGGACTGTGGC
CGGACTTACCGCCACGCCGGGAGCCTCATCAACCATCGCAAGAGCCACCAAACAGGGGTC
TACCCTTGCTCAGTCTGTTCCAAACAGCTGTTCAATGCCGCTGCCCTCAAAAACCATGTG
CGTGCCCATCACAGGCCCCGACAAGGAATGGGGGAAGATGGGCAGCCATCAGTGCCGCCA
GCTCCCCTGCTAGGAGCT---------------------GAGAGCACCCACAGAGAGGAA
GAGGTC---------CCGCCCCCCACCCTGGATCATCGGCCCTATAAGTGCAATGAGTGC
GGCCGGGCTTACCGGCACCGGGGGAGCCTGGTGAATCACCGGCACAGCCATCGGACAGGG
GAGTACCAGTGTTCACTCTGTCCCCGCAAATACCCCAACCTCATGGCCCTGCGCAACCAC
GTGCGCGTGCATTGCAAGGCTGCTCGCCGAAGTGCAGACCCAAGGACTGAGAGTCCTCCC
AGCCACCTTAAGGTAGAA---CCCCCTCATCCTGTGGTAGCA------------------
---------GATCAGGGGCGGGTGTGCACACCTGAGGAGGCGGCCTCTGGCCCCCTCCTA
GAAGCAGATAGGACGGCAGCCCAGATGTGCAACATCTGCGGGATGCTCTTTGAAGACCCT
AAGAGCCTGGAACATCACGGCCTGACCCATGGCCTCGGGGGAGGAGAGAACAGC------
------AGGACAGAGACCACAGCGTCACCACCTCGGACGTTCGCCTGCCGAGACTGCGGA
AAGAGCTACCGCCACTCAGGCAGCCTTATCAACCACCGGCAGACCCACCAGACGGGGGAC
TTCAGTTGTGAGGCCTGTGCCAAGCACTTCCACACCATGGCCGCCATGAAGAACCATTTG
CGACGCCACAGTCGGCGGCGGAGCAGGCGGCAT---------------------------
---------CGGAAGCAGGCAGGCAGTGCT---GGTAGAGGAGATGCCAAACTCCCGTCA
GGGGAGACCTGGGCCCAGGAGTTG------------GCAGACGACGAGGGCCTGCACGCT
GCCCAAGAGCCTTCGGGAGAAAGCCTTGCTGGGGCCGGAGGCAACTTGGAAAGTGAAGGG
GACCGTCTGCAGGCAGAACCTGCAGGG---AAATGTGGGCTGGAAAGGGGTGAGCCCTGT
TCACAGGGTGACAAAGAGAGCCAAGGCCCCGAGGGAGGACTG------GAAGGGAGG---
---------GAGGCCTGTCACCTCAACAACTTGGCCATCCCAGGCGGTGGGGAATGCAAC
GAGACTCGCTTC---TGTGATGGCCTTAGCACGGCGGAT---GGAGAGAAAGTGACCACT
GGCCAGCCGGCGCCCTCTTCACACTGTGCCGAGGCTGCCGCTGGCTGGCAGGCCGAGGTC
CCTCACACATGTTCTGACTGTGGGCATTCTTTTCCCCATGCCACTGGCCTGCTGGACCAC
AGGCCCTGTCACCCACCAGGCATCTATCAGTGCTCCCTCTGCCCAAAGGAGTTTGACTCT
CTGCCAGCCCTGCGCGGCCACTTCCAGAGCCACGGGCCAGGGGAGGTGGCCTCAGCACAG
CCTTTCCTCTGCTGCCTCTGTGGCATGATCTTCCCTGGGCGGGCCGGCTATAGGCTTCAC
CAGCGCCAGGCCCACAACTCCTCCGGCACGACTGAGGGCTCAGAGGAGGAGGAGGGGGAG
GAGGAAGGAGCCGCA---GAAGCAACCTCTACCCATAGTCCTCCGCTGCAGGTCTCGGAG
GCAGAGCTGCTGAATCAGCTGCAGCGCGAGGTGGAGGCGCTGGATGGAGCAGGCTACGGG
CACATCTGTGGCTGCTGCGGTCAGACCTACGATGACCTGGGGAGCCTGGAACGCCACCAC
CAGAGTCAGAAC---------TCT------CAGAATACCGTGGAGAAGGTGCCCAGC---
------CCCTTGAGAGCAGCCGGTGATGCTGTGGAGATGGTTACAGACCTT------GTC
TTTGAGGGCACG---GAGACCTCTGTCTCTGGAGAGGGTCGAGATGCGAAGTCTGAGGAG
GGAGTAGTTGGCACAGTTGCAGATGGCTCTGCTGGCGTGCAGGGCGGAGAAAGTCTGCCT
GAGGCC------------------------------------------------------
------------------------------------------------------------
------------------------------------------------CAGCCTCGCCCC
TTCCGCTGCAACCAGTGTGGCAAAACCTATCGCCACGGGGGCAGCCTGGTGAACCACCGC
AAGATCCACCAGACTGGAGACTTCAGCTGCCCCGTCTGCTCCCGCTGCTACCCCAACCTG
GCCGCCTACCGGAATCACCTGCGGAACCACCCCCGCTGCAAAGGCTCTGAGCCCCAGGTG
CGGCCCCTCCCGGAGGCAGGGGGCAGCACGGAG---------------------------
------------CCCCAGGTCGTGGCAGAGGAGGGGGCAGAGCAGGCGGAAGCCGGGAAG
CTCCAGGAGGAGCTTAAGGCGGAGCCCCTGGCAGAGGCGACGACGCAGGTGAAGGAA---
GAGGCGTGGGAGGAGACGACGGTGAAG---GAGGAGGTGGAGCCGAGGCTGGAGACGGCC
GAGAAAGGCTGTCAG---ACTGAGGCCAGCTCTGAGCGGCCCTTCAGCTGTGAGGTGTGC
GGCCGCTCCTACAAGCACGCCGGCAGCCTCATCAATCACCGGCAGAGCCACCAGACGGGC
CACTTCGGCTGTCAGGCCTGCTCCAAGGGCTTCTCCAACCTCATGTCCCTCAAGAACCAC
AGGCGCATCCACGCCGACCCCCGGCGCTTCCGCTGCAGTGAGTGTGGGAAGGCCTTCCGC
CTGCGGAAACAGCTGGCCAGCCACCAGCGGGTGCACGCCGAGCGGCGAGGCGGC------
GGGGGCGCCCGGAAG---------------------CTG---GCTCGGGAAGATCGGCCC
TTCCGGTGTGGGCAGTGCGGCCGGACCTACCGCCATGCCGGCAGCCTCCTGAACCATCGG
CGCAGCCACGAG------ACAGGCCAGTAC------AGCTGCCCTGCCTGCCCCAAGACC
TACTCCAACCGCATGGCTCTGAAGGACCATCAGAGGCTGCACTCCGAGAGTCGCCGGCGG
CGGGCCGGTCGGGCC------CGGCGGGCAGCTGTGCGCTGTGCCCTCTGTGGTCGCGGC
TTCCCTGGCCGGGGATCTCTGGAGCGGCACCTGCGGGAGCACGAGCAGCAGACCGAAGGA
GAGCTGCCCACTGGCCCAGGAGGTCCAGATGGCTCCGCTGGCAGCAAGGGGAACCTGGCT
GACAACCAGGGTCTGCAGGACAGATCGGGTGGGACTGAGTCAGGGCTGCGGCTGGAGGAG
GTTGGAGCTGCAAGGCCTGGG---------GAGCTCAGTCAGAGCGCCATTCAGGCAGTG
---------GGTCCAGAAGCCACAGAGCCACTGTCATGGGGCTCGGGGAAGGCAGATGGA
---------GCCGGGGGCCTGGTGAATCACAAGGGAGGTTGGGTTCCTCCTGGTCAGGTG
CCAACCAAGGCAGAAGACAAGTCAGAGGACGATGATCCCAGGAGTCCTTGCCACATCGGT
AATGGCCAGACCAATGGACCCAGTCTGAATCACACGGATGGCTGGGAGGATGGGGACGGC
AGCTCCCAGCGCCAGCCAGAGTCT------------------------------------
------------------------------------------------------------
------------------------------------------------------------
------------------------------------------------------------
------------------------------------------------------------
------------------------------------------------------------
------------------------------------------------------------
------------------------------------------------------------
------------------------------------------------------------
------------------------------------------------------------
------------------------------------------------CCTCCT---TCC
TGCAGCCGGTGCGGCAAAGCCTACAGCCAGCCCGACGGCCTTTTGAAC---CACAGCCTC
AAT------------------TGCCTGCATTGCTACAGGGAGTCCTTGAGTCCTGTGGCC
ACT---------------AACCATCTAGCTGCCCAGACCTTTGCCTGCCCTGACTGTGAC
AAGGCCTTTCAGTACCATCATGACCTGGCCAACCACCTACAGACCCATGCCCAGGACCAG
AGTCAGGTGCCAACCCAGATGGAGGAGGCG------------GCTGGGACGGGACAGGGG
------GAGCCGGGGCTCCCTGAGCAAGGGGAGGCTCAGGAGGCCCCAGCAGAACCCTCC
AAG---------GAG---------------------------------------------
---AATGCCGAGCGGGCTGGTGGGAGGCAGAGAATGCAGCCCACGCCGGCTGAAGACAGG
GAGCGGCCCTTCCGCTGCGCACAGTGTGGGCGTTCCTACCGCCATGCGGGCAGCCTGCTG
AACCACCAGAAGGCCCACACCACTGGGCTCTACCCCTGCTCCCTCTGCCCCAAGCTTCTG
CCCAACCTGCTGTCTCTCAAGAACCATGGCAGGACCCACACGGACCCCAAGCGCCATCGC
TGCAGCATCTGTGGCAAGGCCTTCCGGACAGCTGCCCGGCTGGAGGGCCACGGGCGCGTC
CACGCGCCTCGAGAGGGGCCTTTCACCTGCCCGCATTGTCCCCGACACTTCCGCCGCCGA
GTCAGCTTCCTGCAGCACCAGCAGCAG---CACCAGGAGGAGTGGACAGTGGCCAGCTCC
GGA---------------------------------------------------------
---------------------------------------------------GCCCCAGTG
GCATCAGCGGCAGGCAGAGGGGACTTGTCATTGCCCCCCGTAGCCACCCCCACGACCCCG
CTCCTGGACCCTTCACCCCGGTGGCCTGCAGACCTCAGCTTCCCCCTC
>Rat|ENSRNOG00000048377|ENSRNOT00000066988
------------------------------------------------------------
------------------------------------------------------------
------------------------------------------------------------
------------------------------------------------------------
------------------------------------------------------------
------------------------------------------------------------
------------------------------------------------------------
------------------------------------------------------------
------------------------------------------------------------
------------------------------------------------------------
------------------------------------------------------------
------------------------------------------------------------
------------------------------------------------------------
------------------------------------------------------------
------------------------------------------------------------
------------------------------------------------------------
------------------------------------------------------------
------------------------------------------------------------
------------------------------------------------------------
------------------------------------------------------------
------------------------------------------------------------
------------------------------------------------------------
------------------------------------------------------------
------------------------------------------------------------
------------------------------------------------------------
------------------------------------------------------------
------------------------------------------------------------
------------------------------------------------------------
------------------------------------------------------------
------------------------------------------------------------
------------------------------------------------------------
------------------------------------------------------------
------------------------------------------------------------
------------------------------------------------------------
------------------------------------------------------------
------------------------------------------------------------
------------------------------------------------------------
------------------------------------------------------------
------------------------------------------------------------
------------------------------------------------------------
------------------------------------------------------------
------------------------------------------------------------
------------------------------------------------------------
------------------------------------------------------------
------------------------------------------------------------
------------------------------------------------------------
------------------------------------------------------------
------------------------------------------------------------
------------------------------------------------------------
------------------------------------------------------------
------------------------------------------------------------
------------------------------------------------------------
------------------------------------------------------------
------------------------------------------------------------
------------------------------------------------------------
------------------------------------------------------------
------------------------------------------------------------
------------------------------------------------------------
------------------------------------------------------------
------------------------------------------------------------
------------------------------------------------------------
------------------------------------------------------------
------------------------------------------------------------
------------------------------------------------------------
------------------------------------------------------------
------------------------------------------------------------
---------------------------ACCTCTGAGCGGCCCTTTAGCTGTGAAGTATGT
GGCCGCACCTACAAGCATGCTGGCAGCCTTATCAATCACCGGCAGAGCCACCAGACTGGC
CACTTTGGCTGCCAGGCCTGCTCCAAGGGCTTCTCAAACCTCATGTCACTCAAGAACCAC
CGGCGCATCCATGCAGACCCTCGACATTTCTGCTGCAGCGAATGTGGGAAAGCCTTTCGC
CTGCGGAAGCAGCTGGCCAACCACCAGCGGGTCCATGCTGAGCGACGCCGT---------
------------------------------------------------------------
------------------------------------------------------------
---------------------------TAC------AGCTGCCCTTTCTGTTTTAAGACC
TATTCCAACCGCAAAGCCCTGAAAGACCATCAGAGGCTGCATTCTGAT------------
------------------------------------------------------------
------------------------------------------------------------
------------------------------------------------------------
------------------------------------------------------------
------------------------------------------------------------
------------------------------------------------------------
------------------------------------------------------------
------------------------------------------------------------
------------------------------------------------------------
------------------------------------------------------------
------------------------------------------------------------
------------------------------------------------------------
------------------------------------------------------------
------------------------------------------------------------
------------------------------------------------------------
------------------------------------------------------------
------------------------------------------------------------
------------------------------------------------------------
------------------------------------------------------------
------------------------------------------------------------
------------------------------------------------------------
------------------------------------------------------------
------------------------------------------------------------
------------------------------------------------------------
------------------------------------------------------------
------------------------------------------------------------
------------------------------------------------------------
------------------------------------------------------AACAAG
GAACGTCCCTTTTGCTGTGCTCAGTGTGGGCGTTCTTACCGCCATGCTGGTAGCCTCCTG
AATCACCAGAAGGCCCATACCATTGGACTCTACCCCTGTTCCCTGTGTCCCAAACTTCTG
CCCAACTTGCTGTCTCTGAAGAACCACAGCAGGACCCACACGGACCCCAAGCGCTACAGC
TGTAACATCTGTGGGAAGGCTTTCCGAACCGCTGCCCGGCTTCAGGGCCATGGACGGGTC
CACGCACCCCAGGAGGGACCATTCACTTGTTCTCATTGTCCTCGCCACTTCCGCCACCGA
ATCAGCTTCCTGCGACACCAGCAGCAG---CAC---------------------------
------------------------------------------------------------
------------------------------------------------------------
------------------------------------------------------------
------------------------------------------------
>Macaque|ENSMMUG00000012860|ENSMMUT00000018041
ATGGAGGACGCACCCCCCTCACTCAGCTGTTCTGACTGTCAGCGCCACTTTCCCAGCCTC
CCAGAGCTGTCTCGGCACCGAGAACTGCTCCAT---CCATCTTCCAACAAGGACAGTGAG
GAGGCTGACAGCATCCCTCGGCCCTACCGTTGTCAGCAGTGTGGGCGGGGCTACCGTCAC
CCCGGGAGCCTGGTCAACCATCGTCGGACCCACGAGACTGGCCTTTTCCCCTGTACCACC
TGTGGAAAGGACTTCTCCAATCCCATGGCTCTCAAGAGCCACATGAGGACTCATGCTCCT
GAGGGCCGCCGCAGGCACAGGCCCCCACGCCCCAAGGAAGCCACTCCACGCCTCCAGGGT
GAGACGGTGTCCACTGACTCCTGGGGCCAAAGGCTTAGCTCTGGTGAAGGCTGGGAAAAC
CAGACAAAACATACGGAAGAGACACCT---------------------------------
GACTGTGAATCTGTACCGGACTCCAGGGCAGCTTCGGGTACGTGGGAAGATCTGCCCACC
AGACAAAGAGAAGGCTTGGCAAGCCAACCAGATTCTGAGGATGCTGCAGACGGCTGGGGA
CCCTCCACCAACTCTGCCAGAGCCCCTCCTCTCCCCACCCCAGCCAGCAGCCTTCTTAGC
AACTTGGAACAGTATCTGGCTGAATCAGTAGTGAACTTCACAGCGGGCCAGGAGCCCACC
CAGTCTCCTCCTGCCGAGGAG---GAGCGGCGGTACAAATGTAGTCAGTGTGGCAAGACC
TACAAGCACGCCGGGAGCCTCACTAACCACCGCCAGAGCCACACGCTGGGCATCTACCCC
TGTGCCATCTGCTTCAAGGAGTTCTCTAACCTCATGGCTCTGAAGAACCACTCTCGACTG
CATGCCCAGTATCGGCCTTACCACTGTCCCCACTGCCCCCGTGCCTTCCGGCTCCCCCGG
GAGCTGCTGGAACACCAGCAGTCCCATGAGGGTGAAAGGCAGGAGCCACCCTGGGAGGAG
AAAGGGATGCCCACCACCAATGGGCACACAGACGAGAGCAGCCGGGAC------CAGCTC
CCCAGTGCACAGATGCTGAATGGCTGTGCAGAGCTTAGCACCTCTGGGGAG---------
------CTGGAGGACAGTGGCCTGGAGGAATACCGGCCTTTCCGCTGTGGGGACTGTGGC
CGTACTTACCGCCATGCCGGGAGCCTCATCAACCATCGAAAGAGCCACCAGACAGGTGTC
TACCCCTGCTCGCTCTGTTCTAAGCAGCTGTTCAATGCGGCTGCTCTCAAAAACCATGTG
CGGGCTCATCACAGGCCCAGGCAAGGAGTTGGGGAAAATGGGCAGCCATCAGTGCCACCA
GCTCGCCTGCTGCTGACT---------------------GAGACCACCCACAAAGAGGAA
GAGGAC---------CCCACCACCACCCTGGACCATCGGCCCTATAAGTGCAGTGAGTGT
GGTCGTGCTTACCGCCACCGGGGGAGCCTGGTGAACCATCGCCACAGCCATCGGACTGGA
GAGTACCAGTGCTCACTGTGTCCCCGCAAGTACCCCAATCTCATGGCCCTTCGCAACCAC
GTGCGGGTACATTGCAAGGCTGCTCGCCGAAGTGCAGACATCGGGGCCGAGGGTGCCCCC
AGCCACCTCAAGGTAGAACTCCCGCCTGACCCAGTAGAGGCAGAGGCAGCCCCG------
---CACACAGATCAGGACCACGTGTGCAAACATGAAGAAGAGGCCACAGACATCACGCCA
GCAGCAGACAGGACAGCAGCACATACCTGTAGCATCTGTGGGCTGCTCTTTGAAGACCCT
GAGAGCCTTGAACGTCATGGCCTGACTCATGGGGCAGGGGAAAAGGAAAATAGC------
------AGGACAGAGACCACAGTGTCACCTCCTCGGGCCTTCGCCTGCCGAGACTGTGGA
AAGAGCTATCGCCACTCCGGCAGCCTTATCAACCACAGGCAGACCCACCAGACAGGAGAC
TTCAGTTGTGGGGCCTGTGCCAAGCACTTCCACACCATGGCTGCCATGAAGAACCACATG
CGCCGGCACAGTCGGCGGCGGAGCAGGCGGCAT---------------------------
---------CGGAAGCGGGCTGGTGGTGCCAGTGGTGGGGGAGAAGCCAAACTCCTGGCA
GCAGGGAGCTGGACCCGGGAGCTA------------GAAGACAATGAAGGCCTGGACTCT
CCCCAAGACCCTTCAGGGGAAAGTCCTCATGGGGCGGAAGGCAACCTGGAAAGTGATGGG
GGCTTTTTGCAGGCTGAATCTGAAGGGGACAAATGTGGGCTTGAGAGGGATGAGACCCAT
TTCCAGGGTGATAAAGAGAGTGGAGGCACTGGGGAAGGACTG------GAAAGGAAG---
---------GATGCCAGTTTACTTGACAATTTGGACATCCCAGGAGGTGAGGAAGGTGGT
GGGACTCGCTTC---TGCGATGGCCTCACTGGCGTGGATGAAGACCAGAAGCCAGCCACT
GGCCAACCCAACTCCTCTTCCCACTCTGCCAACACTGTCACTGGCTGGCAGGCTGGGGCC
ACTCACACATGCTCTGACTGTGGGCATTCTTTCCCCCATGCCACTGGCCTGCTGAGCCAC
AGGCCCTGCCACCCACCAGGCATCTATCAGTGCTCCCTCTGCCCGAAGGAGTTTGACTCT
CTGCCTGCCCTCCGCAGCCATTTCCAGAACCATAGGCCCGGGGAGGCGACCTCAGCACAG
CCTTTCCTCTGCTGCCTCTGCGGCATGATCTTCCCCGGGCGGGCTGGCTACAGGCTTCAC
CGGCGCCAGGCTCACAGCTCCTCTGGCATGACTGAGGGGGAAGAG---GAGGAGGGGGAA
GAGGAAGGAGCGGCA---GAGGCAGCCCCTGCACGCAGCCCGCCACTGCAGCTCTCAGAA
GCAGAGCTGCTGAATCAGCTGCAGCGGGAGGTGGAAGCACTGGACAGTGCAGGGTATGGG
CACATCTGTGGCTGCTGCGGGCAGACCTACGATGACCTGGGGAGCCTGGAGCGCCACCAC
CAAAGTCAAAGT---------TCT------GGGACTGCTGCAGACAAGGCTCCCAGC---
------CCCTTGGGAGTGGCAGGTGATGCCACGGAGATGGTTGTGGGCAGT------GTC
TTGGAGGACATA---GTGACTTCCGTCTCTGGAGAGGGTGGAGATGCCAAGTCTCAAGAG
GGAGCAGGCACCCCCTTGGGAGAC---GGCCTCTGCATGCAGGGTGGGGAAAGTTTGCTG
GAGGCT------------------------------------------------------
------------------------------------------------------------
------------------------------------------------CAGCCCCGCCCC
TTCCGCTGCAACCAGTGTGGCAAGACCTATCGCCATGGGGGCAGCCTGGTGAACCACCGC
AAGATCCACCAGACTGGAGACTTTCTCTGCCCTGTCTGCTCCCGCTGCTACCCCAACCTG
GCTGCCTACCGTAATCATCTGCGGAACCACCCTCGCTGCAAAGGCTCTGAGCCCCAGGTT
GGGCCCATCCCAGAGGCAGGAGGTAGCAGTGAGCTGCAGGTTGGGCCCACCCCAGAAGGA
GGCAGCAGCAAGCCCCAGCACATGGCAGAGGAGGGACTGGGGCAGGCAGAAGTCGAGAAG
CTCCAGGAAAAACTTAAAGTGGAGCCCCTGGAGGAAGTGGCC---GGGGTGAAAGAA---
GAGGTGTGGGAGGAGACCACTGTGAAAGGGGAGGAGATAGAGCCCAGGCTGGAGACTGCC
GAGAAGGGCTGCCAG---ACTGAAGCCAGCTCTGAGCGGCCCTTCAGCTGTGAGGTGTGT
GGCCGATCCTACAAGCATGCCGGCAGCCTCATCAACCACCGGCAGAGCCACCAGACCGGC
CACTTCGGCTGTCAGGCCTGCTCCAAGGGCTTCTCAAACCTCATGTCCCTCAAGAACCAC
CGGCGCATCCATGCAGATCCCCGACGTTTCCGCTGCAGTGAGTGTGGGAAGGCCTTCCGC
TTGCGGAAACAGCTGGCCAGCCACCAGCGGGTCCACATGGAGCGACGTGGGGGT------
GGGGGCACCCGAAAG---------------------CCG---ACTCGGGAAGATCGGCCC
TTCCGCTGTGGGCAGTGCGGGCGGACCTATCGCCATGCTGGCAGCCTCCTGAACCACCGG
CGCAGCCACGAG------ACGGGCCAGTAC------AGCTGCCCCACCTGCCCCAAGACC
TACTCCAACCGCATGGCCCTGAAGGACCACCAGAGGCTGCACTCGGAGAATCGGCGGCGG
CGGGCTGGACGGTCC------AGGCGCTCAGCTGTGCGTTGCGCCCTCTGTGGCCGCGGC
TTCCCTGGCCGGGGATCTCTGGAACGGCACCTGCGGGAGCATGAGGAGGAGACAGAAAGG
GAGCCAGCCAATGGCCAGGGAGGCCTGGATGGCACA---GCCAGTGAGGCGAACCTGGCT
GGTAGTCAGGGACTAGAGGCCCAATTGGGTGGTGCTGAGCCAGTACCCCAGCTGGAGGAT
---GGAGTCCAGAGACCAGGG---------GAGCTCAGTCAGAGCCCCATCAGGGCAGCA
---------AGCTCAGAAGCCCCAGAGCCACTGTCCTGGGATGCAGGGAAGGCAGGTGGG
TGGCCAGTAGGTGGGGGACTGGGAAATCACAGTGGCGGCTGGGTTCCTCAG------TTC
CTGACCAGGTCAGAG---GAGCCAGAGGACAGTGTCCACAGGAGTCCTTGCCATGCTGGT
GACTGCCAGCTCAATGGACCTACTCTGAGTCACATGGATAGCTGGGACAACAGAGACAAT
AGCTCTCAGCTGCAGCCAGGGAGC------------------------------------
------------------------------------------------------------
------------------------------------------------------------
------------------------------------------------------------
------------------------------------------------------------
------------------------------------------------------------
------------------------------------------------------------
------------------------------------------------------------
------------------------------------------------------------
------------------------------------------------------------
------------------------------------------------CACTCC---TCT
TGCAGCCAGTGCGGCAAGACTTACTGCCAATCGGGCAGCCTCTTGAAC---CACAACACC
CACAAGACAGACCGACACTATTGCCTGCTCTGCTCCAAGGAGTTCTTGAATCCTGTGGCC
ACAAAGAGCCACAGCCACAACCACATAGATGCCCACACCTTTACCTGTCCTGACTGTGGC
AAGGCCTTTGAGTCCCACCAGGAACTGGCCAGCCACCTGCAGGCTCATGCCCTGGGCCAC
AGCCAGGTGCCAGCCCAGATGGAGGAGGCCAGAGATCCCAAAGCCAGAACTGGGGAGGAT
------GAGGTGGTTCTCCCTGGTCAAGGGAAAGCCCGGGAGGCCCCATCAGAAACCCCC
GGAAGCCCAGGAGAG---------------------------------------------
---AGTGTGGAGAGAGCCAGGGGAGGACAAGTGGTGACGTCCATGGCAGCTGAGGACAAG
GAGCGGCCCTTCCGCTGCGCCCAGTGCGGGCGCTCCTACCGCCACGCCGGCAGCCTACTG
AACCACCAGAAGGCCCACACCACAGGGTTGTACCCCTGCTCCCTCTGTCCCAAACTTCTC
CCTAACCTGCTGTCTCTTAAGAACCACAGCAGGATCCACACGGACCCCAAGCGCCACTGC
TGCAGCATCTGTGGCAAGGCCTTCCGAACAGCTGCCCGGCTGGAGGGTCACGGGCGGGTC
CACGCACCCCGGGAGGGGCCTTTCACCTGTCCCCATTGTCCCCGCCACTTCCGCCGCCGA
ATCAGCTTTGTGCAGCACCAGCAGCAG---CACCAGGAGGAGTGGACAGTGGCCAACTCT
GGA---------------------------------------------------------
---------------------------------------------------GCCCCAGTG
GCACCAGCGACGGGCAGAGGGGACTTGTCATTGCCCCCTCCACCCACCCCCACGACCCCA
CTCCTGGATCCTTCACCCCAGTGGCCTGCAGACCTCAGCTTCTCCCTC
>Marmoset|ENSCJAG00000003085|ENSCJAT00000005910
------------------------------------------------------------
------------------------------------------------------------
------------------------TACCGCTGTCAGCAGTGTGGGCGGGGCTACCGTCAC
CCTGGGAGCCTGGTCAACCATCGTCGGACCCATGAGACTGGCCTTTTCCCCTGTACCACC
TGTGGCAAGGACTTCACCAATCCCATGGCTCTCAAGAGCCACATGAGGACTCATGCTCCT
GAG---------------------------------------------------------
------------------------------------------------------------
------------------------------------------------------------
------------------------------------------------------------
------------------------------------------------------------
------------------------------------------------------------
------------------------------------------------------------
------------------GAG---GAGCGGCGGTACAAGTGTAGTCAGTGTGGCAAGACC
TACAAGCACGCCGGGAGCCTCACCAACCACCGCCAGAGCCACACGCTGGGCATCTACCCC
TGTGCCATCTGCTTTAAGGAGTTCTCGAACCTCATGGCTCTGAAGAACCACTCTAGACTC
CATGCCCAGTATCGGCCTTACCATTGTCCCCACTGCCCCCGTGCCTTCCGGCTCCCCCGT
GAGCTGCTGGAACACCAGCAGTCCCATGAGGGTGAA------------------------
------------------------------------------------------------
------------------------------------------------------------
------------------------------------------------------------
------------------------------------------------------------
------------------------------------------------------------
------------------------------------------------------------
------------------------------------------------------------
------------------------------------AGGCCCTATAAGTGCAGTGAGTGT
GGTCGTGCTTACCGCCACCGAGGGAGCCTGGTGAACCATCGCCACAGCCATCGGACTGGA
GAGTACCAGTGTTCTCTCTGTCCCCGCAAGTACCCCAATCTCATGGCCCTGCGCAACCAT
GTGCGAGTACATTGC---------------------------------------------
------------------------------------------------------------
------------------------------------------------------------
------------------------------------------------------------
------------------------------------------------------------
------------------------------------------------------------
------------------------------------------------------------
------------------------------------------------------------
------------------------------------------------------------
------------------------------------------------------------
------------------------------------------------------------
------------------------------------------------------------
------------------------------------------------------------
------------------------------------------------------------
------------------------------------------------------------
------------------------------------------------------------
---------------------------------------------------GCTGAGGCT
GCTCACACATGCTCTGATTGTGGGCATTCTTTCCCCCATGCCACTGGCCTGCTGAGCCAC
AGGCCCTGCCAC------------------------------------------------
------------------------------------------------------------
------------------------------------------------------------
------------------------------------------------------------
------------------------------------------------------------
------------------------------------------------------------
------------------------------------------------------------
------------------------------------------------------------
------------------------------------------------------------
------------------------------------------------------------
------------------------------------------------------------
---GCT------------------------------------------------------
------------------------------------------------------------
------------------------------------------------CAGCCCCGCCCC
TTTCGCTGCAACCAATGTGGCAAGACCTATCGCCATGGGGGCAGCCTGGTGAACCACCGC
AAGATCCACCAC------------------------------------------------
------------------------------------------------------------
------------------------------------------------------------
------------------------------------------------------------
------------------------------------------------------------
------------------------------------------------------------
------------------------------TCTGAGCGGCCCTTCAGCTGTGAGGTGTGT
GGCCGTTCCTACAAGCATGCTGGCAGCCTCATCAACCACCGGCAGAGCCACCAGACCGGC
CACTTTGGCTGTCAGGCCTGTTCCAAGGGTTTCTCAAACCTCATGTCCCTCAAGAACCAC
CGGCGTATCCATGCAGATCCCCGACGTTTCCGCTGCAGTGAGTGTGGGAAGGCCTTCCGC
CTGCGGAAACAGCTGGCCAGCCACCAGCGAGTTCACATGGAGCGGCGTGGGGGT------
GGTGGCACCCGAAAA---------------------CCG---ACTCGAGAAGATCGGCCC
TTCCGCTGTGGGCAGTGTGGGCGGACCTATCGCCATGCTGGCAGCCTCCTGAACCACCGG
CGCAGCCACGAG------ACGGGCCAGTAC------AGCTGCCCCACCTGCCCCAAGACC
TACTCCAACCGCATGGCTCTGAAGGACCATCAGAGGCTGCACTCA---------------
------------------------------------------------------------
------------------------------------------------------------
------------------------------------------------------------
------------------------------------------------------------
------------------------------------------------------------
------------------------------------------------------------
------------------------------------------------------------
------------------------------------------------------------
------------------------------------------------------------
------------------GGGAGC------------------------------------
------------------------------------------------------------
------------------------------------------------------------
------------------------------------------------------------
------------------------------------------------------------
------------------------------------------------------------
------------------------------------------------------------
------------------------------------------------------------
------------------------------------------------------------
------------------------------------------------------------
------------------------------------------------CACTCTTTCTCT
TGCAGCCAGTGCGGCAAGATTTACTGCCAGTCTGGCGGCCTCTTGAAC---CACAATACC
CACAAGACAGACCGACACTATTGCCTGCTCTGCTCCAAGGAGATCTTGACTCCTATGGCC
ACTAAGAGCCACAGTCACAACCACATAGATGCCCAGACCTCTGTCTGCCCTGACTGTGGC
AAGGCTTTTGAATCCTACCATGAACTGGCCAGCCACCTGCAGGCTCATACCCGGGGCCAC
AGCCAGGTGCCAGCCCAAATGGAGGAGGCCAGAGATCCCAAAGCAGGGACTTGGGAGGAC
------GAGGTGGGCCTCCCTAGTCAA---------------------------------
------------------------------------------------------------
------------------------------------------------GCTGAAGATAAG
GAGCGGCCCTTCCGCTGTGCCCAGTGCGGGCGCTCCTACCGCCATGCCGGCAGCCTGCTG
AACCACCAGAAGGCCCACACCACGGGGCTATACCCCTGCTCCCTTTGCCCCAAACTTCTC
CCCAACCTGCTGTCTCTTAAGAACCACAGCAGGACTCACACGGACCCCAAGCGCCACTGC
TGCAGCATCTGTGGCAAGGCCTTCCGGACAGCTGCCCGGCTGGAGGGCCATGGGCGGGTC
CACGCACCTCGGGAGGGGCCTTTCACCTGCCCCCGTTGTCCCCGCCACTTCCGCCGCCGA
ATCAGCTTCATGCAGCACCAGCAGCAG---CACCAGGAGGAG------------------
------------------------------------------------------------
------------------------------------------------------------
------------------------------------------------------------
------------------------------------------------
>Microbat|ENSMLUG00000004755|ENSMLUT00000004752
ATGGAGGATGTGCCCACCTCACTCAGCTGCTGTGACTGTCAGCACCACTTTCCCAGTGTC
CTGGAACTGTCAAAACACCGTGAACTGCTCCAT---CCATCCTCCAGCCAGGACAGTGAG
GAGGCTGATAACATCCCTCCGCCCTACCGCTGTCAGCAGTGTGGGCAGGGCTACCGTCAC
CCAGGAAGCTTGGTCAACCACCACTGTACCCATGAAACTGGCCTTTTCCCCTGTACCATC
TGTGGCAAGGACTTCATTAATCCCATGGCCCTCAAGAGCCACATGAGGACTCATGCTCTT
GAGGGA---------------------AGCCCCAAGGAAGCCACTCCACGCCTCCAGGGG
GAGACAGTGTCCACTGACTCTTGGGGCCAGAGGTTTGGCCATGGGGAAAGCTGGGAGAAT
CAGAAAAAACATGCCGAAGAGACACCT---------------------------------
GGCTGTGAATCTGGGCCTGACCCCAGGGCAGCTCTGGACACTTGGGAAGATCCACCCATC
AGACAAAGAGAAGACTGGGAAAGCCAGCGAAATCCTGAGGAGGGTGCGGAGGGCTGGGGG
TCCATCACCAACTCTGCCAGGGCCCCGCTGCTCTCCACTCCAGCCAGCAGCCTCCTTAGC
AACTTGGAACAGTATTTGGCTGAGTCAGTGGTGAATTTCACGGGGGGTCAGGAGCCCCCC
CAGTCCTCTCCTGCAGAGGAG---GAACGGCGGTACAAGTGTGGTCAGTGTGGCAAGACT
TATAAGCACGCGGGGAGCCTCACCAACCACCGCCAGAGCCACACCCTGGGCATCTACCCT
TGTACCATTTGCTTTAAGGAGTTCTCTAACCTCATGGCTCTGAAGAACCACTCCCGACTC
CATGCCCAATATCGGCCTTACCAATGTCCCCACTGCCCCCGTGCCTTTCGGCTGCCCCAA
GACCTGCTGGAACACCAGCAATCCCATGAGGGAGAAAGACAGGAGCAGCCGTGGGAAGAG
AAAGGGATGCCCACCACCAATGGGCACACAGACGAGAGCAGCTGGGAT------CAGCTC
CCTAGTACACCGATGCTGAACGGCTCTGGGGAACTCGGCGTCTCTGGGGAG---------
------CTGGAGGACAGTGGGCTGGAGGAGTACCGACCTTTCCGCTGTGGGGACTGTGGC
CGTACTTACCGCCATGCTGGGAGCCTTATCAACCATCGCAAGAGTCACCAGACAGGTGTC
TATCCTTGCTCCATCTGTTCCAAGCAGCTGTACAATGCAGCTGCTCTCAAAAACCATGTG
CGGGCTCATCACAGACCCCGGCAAGGAGCTGCAGAGGATGGGCAGCCATCCGAGCTGCCA
CCTCCTTTGGCTCTGACG---------------------GAGACCACCCACAAAGAGAGA
GAGGTT---------CCCACCGCCACCCTGGACCACCGCCCCTATAAGTGCAATGAATGT
GGTCGGGCTTACCGCCACCGGGGGAGCTTAGTGAACCACCGCCACAGCCATCAGACAGGA
GAGTACCAGTGCTCGCTCTGTCCCCGCAAGTACCCCAACCTTATGGCCCTGCGCAACCAC
GTGCGGGTCCATTGCAAGTCTGCTCGTCGCAGCACAGGCCCAGGGGCTGAAGGTCCCCCC
AGCCAACTCAGGGTGGAG------TCTGACTCAGTGGGAGCAAAGGCAGCCCCA------
---TGTACAGATCAAGGGACTGGGTGCAAACAAGAAGAGAAGGCCACTGATGTCCCCCCA
GTAGCAGATACGACAGCACAACAGATACGCGACATGCGTGGGATGCTCTCTGAAGATCCT
GAGAGCCTTGAGCATCACAGCCGGACCCATGGAGAAGGGGGG------AATAGC------
------AGGACAGAGGCCAGGGTGTCACCTCCTCGGGCATTTGCCTGCCGGGACTGTGGA
AAGAGCTATCGCCACTCAGGCAGCCTTATCAACCACAGGCAGACCCATCAGACAGGGGAC
TTCAGCTGCGGGGCCTGCACCAAGCACTTCCACACCATGGCTGCCATGAAGAACCATTTA
CGACGCCACAGTAGGCGTAGGAGCAGGCGGCCC---------------------------
---------TGGAGGCGGACTGGCAGTGCTGGGGGTGGGGGAGAAGCCCAACTCCCTTCT
GGTGGGAACTGGGCCCAGGAGTTGGTA---------GAAGACAATGAGGGCCCGGACTGT
CCCCAGGGCCCTTCAGAGGAAAGTCCTAGTGGAGCCGAAAGCAACTTGGAAAGTGATGGG
GGCTCTTTGCAGGCTCATGCTGAAAGAGACAAATGTGAGCCTCAAAGGGATGAGGCCTGT
TTCCAGGGTGATAAAGAGAGCAGAGGTCCTAAGGAAGGACTA------GAAAGGAAG---
---------GAGGCCTGCTTTCTTGACAACTTGGAAATGCCAGGTGATGAGGAAAGCAAT
GGGACCCGCTTC---TGCGATGGCCTCCCTGGGGTGGATGAAGACCAGAAACCAGCCACT
GGCCAGCCCAGCTCT---TCCCACTCCGTTGAAGCTGTCACTAGCTGGCAGGCTGAGGTC
TCCCACACATGTTCTGACTGTGGGCATTCGTTCCCCCATGCCACTGGCCTGCTGAGCCAC
AGGCCCTGCCACCCACCAGACATCTATCAGTGCTCCCTCTGCCCGAAGGAGTTTGACTCT
CTGCCTGCCCTGCGCAGCCACTTCCAGAACCACAGGCCTGGGGAGGCAGCCCCAGCACAG
CCTTTCCTCTGCTGCCTCTGTGGCATGATCTTCCCTGGGCGGGCTGGCTACAGGCTTCAC
CGGCGCCAGGCTCATGACTCCTCTGGACTGACTGAGGGCTCAGAGGAGGAGGAGGGAGAA
GATGAAGCAGCAGCA---GTGGCAGCCTCCACCCATAGTACCCCACTACAGCTCTCAGAA
ACAGAGCTGTTGAATCAGCTGCAGCGGGAGGTGGAGGCATTGGATGGAGCCGGTTATGGG
CACATCTGTGGCTGCTGTGGTCAAACCTATGATGACCTAGGGAGCCTGGAGCGTCACCAC
CAAAATCAGAGT---------TCT------GGGAACACGACAGACAAGGCTCCCAAC---
------CACTTGGGAGAGTCAGGTGATACCACGGAAATGGTTGCAGATGGC------GTC
TTTGAGGGCACG---GTGACTTCTCTCCCTGCAGAAGGTGGAGACACAAAGTCTGGAGAG
GGAGTAGGTGCCCGGGTTGCAGAC---AGCCTCTCCGTGCAGGGCGGGGAAAGTTCCCTG
GAGGAT------------------------------------------------------
------------------------------------------------------------
------------------------------------------------CAGCCCCGCCCC
TTCCGCTGCAATCAGTGTGGCAAAACCTATCGCCATGGGGGCAGCCTAGTGAACCATCGC
AAGATCCACCAGACTGGAGACTACATCTGCCCTGTCTGCTCCCGCTGCTACCCCAACCTG
GCTGCCTACCGCAATCACCTGCGAAACCACCCACGCTGCAAAGGCTCTGAGCCCCAGGTG
GGGCCCGCCTCACAGGCCGGAGGCGGCAGTGAG---------------------------
------------CCCCAGAACGTGGCAGAGGAGGGGCTGGGGCAGGCGGAAGTGGAGAAG
CTCCAGGAGGAAATTAAAATAGAGCCCCCCGAGGAGGTGGCA---AGGGTGAAAGAA---
GAGCCGTGGAAGGAGCCCACTCTGAAGGGGGAGGAGATGGGGCTGAGGTTGGAGACTGCG
GAGAAGGGCTGCCAG---ACCGAGGCCAGTTCTGAGCGGCCCTTCAGCTGCGAGGTATGT
GGTCGGTCATACAAGCACGCCGGCAGCCTCATTAACCACCGGCAGAGCCACCAGACCGGC
CACTTTGGCTGCCAGGCCTGCTCCAAAGGCTTCTCAAACCTCATGTCCCTCAAGAACCAC
CGGCGCATCCACGCAGACCCCCGGCGTTTCCGCTGCGGGGACTGTGGGAAGGCGTTCCGC
CTGCGGAAACAGCTGGCTAACCACCAGCGGATCCACCTCGAGAGGGGT------------
GGGGGCACCCGAAAA---------------------CTG---GCTCGGGAAGATTGGCCC
TTCCGGTGTGGGCAGTGTGGGCGGAGCTACCGCCATGCCGGCAGCCTCCTGAACCACCGG
TGCAGCCCTGAG------ACGGGCCCGTAC------AGCTGTCCCACCTGTCCCAAGACC
TACTCCAACCTCATGGCCTTGAAGGACCACCAGAAGCTACACGCAGAGAGCCGGCGGCGG
CGAGCAGGGCGGGCC------CGGCGGGCAGCTGTCCGCTGCGCGCTCTGTGGCCAGGGC
TTCCCGGGCCGGCGTTCTCTGGAGCGGCACTTGCGAGAGCATGAGGAGGAGACCAAAAGT
------------GGTCAGGGAGGTCCTGGAGGCACAGAGGGCAGCAAGGGGAACCTCGCT
GATGACAAGGGACTGGAGGACAGATCTGGTGGTACTGAGTCAGTTCCCCAGCTGCAGTGT
---GGAGCCAGGAAGCCAGGG---------GAGCAGAGTCATAGCCCCAGCAGGTCAGCA
---------GGTCCGGAAGCCACAGAGCCAGTACCCTGGGGCATGGGGCAAACAGATGGA
TGGCAAGGAGATGGGGGACCGGTGAATCATGATGGAGATTGGGTTCCTCGGGGTCATGTA
CTGACCAAGCCAGAAGAAGACTCAGCAGACAGTGTCCCCATAAGTTCTTGCCACCTTGGC
AACAGCCAGCCCAATGGACCTAGT------CATGTGGACAGCTGGGACAATAGAGACAGC
ACCCCTCAGCTCCAACCAGAGAGC------------------------------------
------------------------------------------------------------
------------------------------------------------------------
------------------------------------------------------------
------------------------------------------------------------
------------------------------------------------------------
------------------------------------------------------------
------------------------------------------------------------
------------------------------------------------------------
------------------------------------------------------------
------------------------------------------------CACCCCTTTTCC
TGCTGCCGTTGTGGTAAGACC---TGCCAGTCGGAAGGCCCCTTGAACCACCAC---ACC
CATAAGGCAGACTGCCACTATTGCCTGCTCTGCTCCAAGGAGTTCCTGAATCCTGTGGCC
ACTGAGAGTCACAGCCACAACCATGTATCTTCCCAGACCTTTGCCTGCCCTGACTGTGGC
AAAACCTTTCCGTTCCAACATGAACTAGCCAGCCACCTGCAAACTCATGCCAAGGGCCTC
AGTCAGGTACCACCCCAGATAGAGGAGGCCAGAGGCCCCAAAGCTGGGACTGTGGAGGAT
------GAGGTAGATGTCGCTGGTCAAGGGAAAGCCCAGAAGGCCCCAACAGGTCCCCCC
CGGGCCCCAGGAGAG---------------------------------------------
---AATACTGAGAGAGCTAAAGAAGGGCAGGGAGTGAAGTCCACAGTGGCTGACGATGAG
GACCGGCCTTTCCGCTGTGCCCAGTGTGGGCGTTCATACCGCCATGCCGGTAGCTTGTTG
AACCACCAGAAGGCCCACACCACTGGACTCTATCCTTGCTCCCTCTGTCCCAAACTTCTA
CCCAACCTGCTTTCCCTTAAGAACCATGGCAGGACCCACACGGACCCCAAACGCCATCGC
TGCAGCATCTGTGGCAAGGCCTTCCGGACAGCTGCCCGGCTGGAGGGCCACGGGCGGGTC
CATGCACCCCAGGAGGGGCCCTTCACCTGCCCCCATTGTCCCCGCCATTTCCGCCGCCGC
ATCAGCTTTCTGCAGCACCAGCAGCAG---CACCAGGAGGAGCGGACAGTGGCCAACTCT
GGA---------------------------------------------------------
---------------------------------------------------GCCTCAAAG
GCACCAGCAGCGGGC---------CTGTCATTGCCCCCTCCACCCACCCCCACAACCCCA
CTTCTGGACCCTTCACCCCAGTGGCCTGCAGATCTCAGCTTCTCCCTC
>Human|ENSG00000167395|ENST00000300850
ATGGAGGACACACCCCCCTCACTCAGCTGCTCCGACTGTCAGCGCCACTTTCCCAGCCTC
CCAGAGCTCTCTCGGCACCGAGAACTGCTCCAT---CCATCTCCCAACCAGGACAGTGAG
GAGGCTGACAGCATCCCTCGGCCCTACCGTTGTCAGCAGTGTGGGCGGGGCTACCGTCAC
CCCGGGAGCCTGGTTAACCATCGTCGGACCCACGAGACTGGCCTTTTCCCCTGTACCACC
TGTGGCAAGGACTTCTCCAATCCCATGGCTCTCAAGAGCCATATGAGGACACATGCTCCT
GAGGGCCGCCGCAGGCACAGGCCCCCACGCCCCAAGGAAGCCACTCCACACCTCCAGGGT
GAGACGGTGTCCACTGACTCCTGGGGCCAAAGGCTTGGCTCTAGTGAAGGCTGGGAAAAC
CAGACAAAACATACAGAAGAGACACCT---------------------------------
GACTGTGAATCTGTACCTGACCCCAGGGCAGCTTCGGGTACGTGGGAAGATCTGCCCACC
AGACAAAGAGAAGGCTTGGCAAGCCACCCAGGTCCTGAGGATGGTGCAGACGGCTGGGGA
CCCTCCACTAACTCTGCCAGAGCCCCTCCTCTCCCCATCCCAGCCAGCAGCCTTCTTAGC
AACTTGGAACAGTATCTGGCTGAATCAGTAGTGAACTTCACAGGGGGCCAGGAGCCCACC
CAGTCCCCTCCTGCTGAGGAG---GAGCGGCGGTACAAATGTAGTCAGTGTGGCAAGACC
TACAAGCACGCCGGGAGCCTCACCAACCACCGCCAGAGCCACACGCTGGGCATCTACCCC
TGTGCCATCTGTTTCAAGGAGTTCTCTAACCTCATGGCTCTGAAGAACCACTCTCGACTG
CATGCCCAGTATCGGCCTTACCACTGTCCCCACTGCCCCCGTGTCTTCCGGCTCCCCCGG
GAGCTGCTGGAACACCAGCAGTCCCATGAGGGTGAAAGGCAGGAGCCACGCTGGGAGGAG
AAAGGGATGCCCACCACCAATGGGCACACAGATGAGAGCAGCCAGGAC------CAGCTC
CCCAGTGCACAGATGCTGAATGGCTCTGCGGAGCTCAGCACCTCTGGGGAG---------
------CTGGAGGACAGTGGCCTGGAGGAATACCGGCCTTTCCGCTGTGGGGACTGTGGC
CGTACTTACCGCCATGCTGGGAGCCTCATCAACCATCGAAAGAGCCACCAGACAGGTGTC
TACCCCTGCTCACTCTGTTCTAAGCAGCTGTTCAATGCGGCTGCCCTCAAAAACCATGTG
CGGGCTCATCACAGGCCCAGGCAAGGAGTTGGGGAAAATGGGCAGCCATCAGTCCCACCA
GCTCCCCTGCTGCTGGCT---------------------GAGACCACCCACAAAGAGGAA
GAGGAC---------CCCACCACCACCCTGGACCATCGGCCCTATAAGTGCAGTGAGTGT
GGTCGTGCTTACCGCCACCGGGGGAGCCTGGTGAACCATCGCCACAGCCATCGGACTGGA
GAGTACCAGTGCTCACTCTGTCCCCGCAAGTACCCCAATCTCATGGCCCTGCGCAACCAC
GTGCGGGTACATTGCAAGGCTGCTCGCCGAAGTGCAGACATCGGGGCTGAGGGTGCCCCC
AGCCACCTCAAGGTAGAACTCCCGCCTGACCCAGTGGAGGCAGAGGCAGCCCCG------
---CACACAGATCAGGACCATGTGTGCAAACATGAAGAAGAGGCCACGGACATCACCCCA
GCAGCAGACAAGACAGCAGCACATATCTGTAGCATCTGTGGGCTGCTCTTTGAAGACGCT
GAGAGCCTTGAACGTCATGGCCTGACTCATGGGGCAGGGGAAAAGGAAAATAGC------
------AGAACAGAGACCACAATGTCACCTCCTAGGGCCTTTGCCTGCCGAGACTGTGGA
AAGAGCTATCGCCACTCAGGCAGCCTTATCAACCACAGGCAGACCCACCAGACAGGAGAC
TTCAGTTGTGGGGCCTGTGCCAAGCACTTCCACACCATGGCTGCCATGAAGAACCACTTG
CGCCGGCACAGTCGGCGGCGGAGCAGGCGGCAT---------------------------
---------CGGAAGCGGGCTGGCGGTGCCAGCGGTGGGAGAGAAGCCAAACTCCTGGCA
GCGGAGAGCTGGACCCGGGAGCTA------------GAAGACAATGAAGGCCTGGAGTCT
CCCCAAGACCCTTCAGGGGAAAGTCCTCATGGGGCTGAAGGCAACCTGGAAAGTGATGGG
GACTGTTTGCAGGCTGAATCTGAAGGGGACAAATGTGGGCTTGAGAGGGATGAGACCCAT
TTCCAGGGTGATAAAGAGAGCGGAGGCACTGGGGAAGGACTG------GAAAGGAAG---
---------GATGCCAGTTTACTTGACAACTTGGACATCCCA---GGTGAGGAAGGTGGT
GGCACTCACTTC---TGCGATAGCCTCACTGGGGTGGATGAAGACCAGAAGCCAGCCACT
GGCCAACCCAACTCCTCTTCCCACTCTGCCAATGCTGTCACTGGCTGGCAGGCTGGGGCC
GCTCACACATGCTCTGACTGTGGGCATTCTTTCCCCCATGCCACTGGCCTGCTGAGCCAC
AGGCCCTGCCACCCACCAGGCATCTATCAGTGCTCCCTCTGCCCGAAGGAGTTTGACTCT
CTGCCTGCCCTCCGCAGCCACTTCCAGAACCATAGGCCTGGGGAGGCGACCTCAGCACAG
CCTTTCCTCTGCTGCCTCTGTGGCATGATCTTCCCTGGGCGGGCTGGCTACAGGCTTCAC
CGGCGCCAGGCCCACAGCTCCTCTGGCATGACTGAGGGCTCAGAG---GAGGAGGGGGAA
GAGGAAGGAGTGGCA---GAGGCAGCCCCTGCACGCAGTCCACCACTGCAGCTCTCGGAA
GCAGAGCTGCTGAATCAGCTGCAGCGGGAGGTGGAAGCGCTGGACAGTGCAGGGTATGGG
CACATCTGTGGCTGCTGTGGTCAGACCTACGATGACCTGGGGAGCCTGGAGCGTCACCAC
CAAAGTCAGAGT---------TCT------GGGACTACTGCAGACAAGGCTCCCAGC---
------CCCTTGGGAGTGGCAGGTGATGCCATGGAGATGGTCGTGGACAGT------GTC
TTGGAGGACATA---GTGAATTCTGTCTCTGGAGAGGGTGGAGATGCCAAGTCTCAAGAG
GGAGCAGGCACCCCCTTGGGAGAC---AGCCTCTGCATCCAGGGTGGGGAAAGTTTGTTG
GAGGCT------------------------------------------------------
------------------------------------------------------------
------------------------------------------------CAGCCCCGCCCC
TTCCGCTGCAACCAGTGTGGCAAGACCTATCGCCATGGGGGCAGCCTGGTGAACCACCGC
AAGATCCACCAGACTGGAGACTTTCTCTGCCCTGTCTGCTCCCGCTGCTACCCCAACCTG
GCTGCCTACCGTAATCATCTGCGGAACCACCCTCGCTGCAAAGGCTCTGAGCCCCAGGTT
GGGCCCATCCCAGAGGCAGCAGGTAGCAGTGAGCTGCAGGTTGGGCCCATCCCAGAAGGA
GGCAGCAACAAGCCCCAGCACATGGCAGAGGAGGGGCCGGGGCAAGCAGAAGTCGAGAAG
CTCCAGGAAGAACTTAAAGTGGAGCCCCTGGAGGAAGTGGCC---AGGGTGAAAGAA---
GAGGTGTGGGAGGAGACCACTGTGAAGGGGGAGGAGATAGAGCCCAGGCTGGAGACTGCC
GAGAAGGGCTGCCAG---ACTGAAGCCAGCTCTGAGCGGCCCTTCAGCTGCGAGGTGTGT
GGCCGATCCTACAAGCACGCCGGCAGCCTCATCAACCACCGGCAGAGCCACCAGACCGGC
CACTTTGGCTGTCAGGCCTGCTCCAAGGGCTTCTCAAACCTCATGTCCCTCAAGAACCAC
CGGCGCATCCATGCAGATCCCCGACGTTTCCGCTGCAGCGAGTGTGGGAAGGCCTTCCGC
CTGCGGAAACAGCTGGCCAGCCACCAGCGGGTCCACATGGAACGGCGTGGGGGT------
GGGGGCACCCGAAAG---------------------GCG---ACTCGGGAAGATCGGCCC
TTCCGCTGTGGGCAGTGCGGGCGGACCTATCGCCACGCCGGCAGCCTCCTGAACCACCGG
CGCAGCCACGAG------ACGGGCCAGTAC------AGCTGCCCCACCTGCCCCAAGACC
TACTCCAACCGCATGGCCCTGAAGGACCACCAGAGGCTGCACTCAGAGAATCGGCGGCGA
CGGGCTGGACGGTCC------AGGCGCACAGCTGTGCGTTGCGCCCTCTGTGGCCGCAGC
TTCCCTGGCCGGGGATCTTTGGAGCGGCACCTGCGGGAGCAT---GAGGAGACAGAAAGG
GAGCCAGCCAATGGCCAGGGAGGCCTGGATGGCACAGCGGCCAGTGAGGCGAACCTGACT
GGCAGCCAGGGACTAGAGACCCAATTGGGTGGTGCTGAGCCAGTACCCCACTTGGAGGAT
---GGAGTCCCAAGGCCAGGG---------GAGCGCAGTCAGAGCCCCATCAGGGCAGCA
---------AGCTCAGAAGCCCCAGAGCCACTGTCCTGGGGTGCAGGGAAGGCAGGTGGG
TGGCCGGTAGGTGGGGGACTGGGGAATCATAGTGGAGGCTGGGTTCCTCAG------TTC
CTAACTAGGTCAGAG---GAGCCAGAGGACAGTGTCCACAGGAGTCCTTGCCACGCTGGT
GACTGCCAGCTCAATGGACCTACTCTGAGTCACATGGATAGCTGGGACAACAGAGACAAC
AGCTCTCAGCTGCAGCCAGGGAGC------------------------------------
------------------------------------------------------------
------------------------------------------------------------
------------------------------------------------------------
------------------------------------------------------------
------------------------------------------------------------
------------------------------------------------------------
------------------------------------------------------------
------------------------------------------------------------
------------------------------------------------------------
------------------------------------------------CACTCC---TCT
TGCAGCCAGTGTGGCAAGACTTACTGCCAGTCAGGCAGCCTCTTGAAC---CACAACACC
AACAAGACAGACCGACACTATTGCCTGCTCTGCTCCAAGGAGTTCTTAAATCCTGTGGCC
ACAAAGAGCCACAGCCACAACCACATAGACGCCCAGACCTTTGCCTGTCCTGACTGTGGC
AAAGCCTTTGAGTCCCACCAGGAACTGGCCAGCCACCTGCAGGCTCATGCCCGGGGCCAC
AGCCAGGTGCCAGCCCAGATGGAGGAGGCCAGAGATCCCAAAGCCGGGACTGGGGAGGAC
------CAGGTGGTTCTCCCTGGTCAAGGGAAAGCCCAGGAGGCCCCATCAGAAACCCCC
AGAGGCCCAGGAGAG---------------------------------------------
---AGTGTGGAGAGAGCCAGGGGAGGACAAGCGGTGACGTCCATGGCGGCTGAGGACAAG
GAGCGGCCCTTCCGCTGCACCCAGTGCGGGCGCTCCTACCGCCATGCTGGCAGCCTGCTG
AACCACCAGAAGGCCCACACCACAGGGTTGTACCCGTGCTCCCTCTGTCCCAAACTTCTC
CCTAACCTGCTGTCTCTTAAGAACCACAGCAGGACCCACACGGACCCCAAGCGCCACTGC
TGCAGCATCTGTGGCAAGGCCTTTCGGACAGCTGCCCGGCTGGAGGGCCACGGGCGGGTC
CATGCACCCCGGGAGGGGCCTTTCACCTGCCCCCATTGTCCCCGCCACTTCCGCCGCCGA
ATCAGCTTCGTGCAGCACCAGCAGCAG---CACCAGGAGGAGTGGACGGTGGCCGGCTCC
GGA---------------------------------------------------------
---------------------------------------------------GCCCCAGTG
GCACCAGTGACGGGCAGAGGGGACTTGCCATTGCCCCCTCCACCCACCCCCACGACCCCA
CTCCTGGATCCTTCACCCCAGTGGCCTGCAGACCTCAGCTTCTCCCTC
>Chimp|ENSPTRG00000008029|ENSPTRT00000014812
ATGGAGGACACACCCCCCTCACTCAGCTGCTCCGACTGTCAGCGCCACTTTCCCAGCCTC
CCAGAGCTCTCTCGGCACCGAGAACTGCTCCAT---CCATCTCCCAACCAGGACAGTGAG
GAGGCTGACAGCATCCCTCGGCCCTACCGTTGTCAGCAGTGTGGGCGGGGCTACCGTCAC
CCCGGGAGCCTGGTTAACCATCGTCGGACCCACGAGACTGGCCTTTTCCCCTGTACCACC
TGTGGCAAGGACTTCTCCAATCCCATGGCTCTCAAGAGCCATATGAGGACACATGCTCCT
GAGGGCCGCCGCAGGCACAGGCCCCCACGCCCCAAGGAAGCCACTCCACACCTCCAGGGT
GAGACGGTGTCCACTGACTCCTGGGGCCAAAGGCTTGGCTCTAGTGAAGGCTGGGAAAAC
CAGACAAAACATACAGAAGAGACACCT---------------------------------
GACTGTGAATCTGTACCTGACCCCAGGGCAGCTTCGGGTACGTGGGAAGATCTGCCCACC
AGACAAAGAGAAGGCTTGGCAAGCCACCCAGGTCCTGAGGATGGTGCAGACGGCTGGGGA
CCCTCCACTAACTCTGCCAGAGCCCCTCCTCTCCCCATCCCAGCCAGCAGCCTTCTTAGC
AACTTGGAACAGTATCTGGCTGAATCAGTAGTGAACTTCACAGGGGGCCAGGAGCCCACC
CAGTCCCCTCCTGCTGAGGAG---GAGCGGCGGTACAAATGTAGTCAGTGTGGCAAGACC
TACAAGCACGCCGGGAGCCTCACCAACCACCGCCAGAGCCACACGCTGGGCATCTACCCC
TGTGCCATCTGTTTCAAGGAGTTCTCTAACCTCATGGCTCTGAAGAACCACTCTCGACTG
CATGCCCAGTATCGGCCTTACCACTGTCCCCACTGCCCCCGTGTCTTCCGGCTCCCCCGG
GAGCTGCTGGAACACCAGCAGTCCCATGAGGGTGAAAGGCAGGAGCCACACTGGGAGGAG
AAAGGGATGCCCACCACCAATGGGCACACAGATGAGAGCAGCCAGGAC------CAGCTC
CCCAGTGCACGGATGCTGAATGGCTCTGCGGAGCTCAGCACCTCTGGGGAG---------
------CTGGAGGACAGTGGCCTGGAGGAATACCGGCCTTTCCGCTGTGGGGACTGTGGC
CGTACTTACCGCCATGCTGGGAGCCTCATCAACCATCGAAAGAGCCACCAGACAGGTGTC
TACCCCTGCTCACTCTGTTCTAAGCAGCTGTTCAATGCGGCTGCCCTCAAAAACCATGTG
CGGGCTCATCACAGGCCCAGGCAAGGAGTTGGGGAAAATGGGCAGCCATCAGTCCCACCA
GCTCCCCTGCTGCTGGCT---------------------GAGACCACCCACAAAGAGGAA
GAGGAC---------CCCACCACCACCCTGGACCATCGGCCCTATAAGTGCAGTGAGTGT
GGTCGTGCTTACCGCCACCGGGGGAGCCTGGTGAACCATCGCCACAGCCATCGGACTGGA
GAGTACCAGTGCTCACTCTGTCCCCGCAAGTACCCCAATCTCATGGCCCTGCGCAACCAC
GTGCGGGTACATTGCAAGGCTGCTCGCCGAAGTGCAGACATCGGGGCTGAGGGTGCCCCC
AGCCACCTCAAGGTAGAACTCCCGCCTGACCCAGTGGAGGCAGAGGCAGCCCCG------
---CACACAGATCAGGACCATGTGTGCAAACATGAAGAAGAGGCCACGGACATCACCCCA
GCAGCAGACAAGACAGCAGCACATATCTGTAGCATCTGTGGGCTGCTCTTTGAAGACCCT
GAGAGCCTTGAACGTCATGGCCTGACTCATGGGGCAGGGGAAAAGGAAAATAGC------
------AGAACAGAGACCACAATGTCACCTCCTAGGGCCTTTGCCTGCCGAGACTGTGGA
AAGAGCTATCGCCACTCAGGCAGCCTTATCAACCACAGGCAGACCCACCAGACAGGAGAC
TTCAGTTGTGGGGCCTGTGCCAAGCACTTCCACACCATGGCTGCCATGAAGAACCACTTG
CGCCGGCACAGTCGGCGGCGGAGCAGGCGGCAT---------------------------
---------CGGAAGCGGGCTGGCGGTGCCAGCGGTGGGAGAGAAGCCAAACTCCTGGCA
GCGGAGAGCTGGACCCGGGAGCTA------------GAAGACAATGAAGGCCTGGAGTCT
CCCCAAGACCCTTCAGGGGAAAGTCCTCATGGGGCTGAAGGCAACCTGGAAAGTGATGGG
GACTGTTTGCAGGCTGAATCTGAAGGGGACAAATGTGGGCTTGAGAGGGATGAGACCCAT
TTCCAGGGTGATAAAGAGAGTGGAGGCACTGGGGAAGGACTG------AAAAGGAAG---
---------GATGCCAGTTTACTTGACAACTTGGACATCCCA---GGTGAGGAAGGTGGT
GGCACTCACTTC---TGCGATAGCCTCACTGGGGTGGATGAAGACCAGAAGCCAGCCACT
GGCCAACCCAACTCCTCTTCCCACTCTGCCAATGCTGTCACTGGCTGGCAGGCTGGGGCC
GCTCACACATGCTCTGACTGTGGGCATTCTTTCCCCCATGCCACTGGCCTGCTGAGCCAC
AGGCCCTGCCACCCACCAGGCATCTATCAGTGCTCCCTCTGCCCGAAGGAGTTTGACTCT
CTGCCTGCCCTCCGCAGCCACTTCCAGAACCATAGGCCTGGGGAGGCGACCTCAGCACAG
CCTTTCCTCTGCTGCCTCTGCGGCATGATCTTCCCTGGGCGGGCTGGCTACAGGCTTCAC
CGGCGCCAGGCCCACAGCTCCTCTGGCATGACTGAGGGCTCAGAG---GAGGAGGGGGAA
GAGGAAGGAGTGGCA---GAGGCAGCCCCTGCACGCAGTCCACCACTGCAGCTCTCGGAA
GCAGAGCTGCTGAATCAGCTGCAGCGGGAGGTGGAAGCGCTGGACAGTGCAGGGTATGGT
CACATCTGTGGCTGCTGTGGTCAGACCTACGATGACCTGGGGAGCCTGGAGCGTCACCAC
CAAAGTCAGAGT---------TCT------GGGACTACTGCAGACAAGGCTCCCAGC---
------CCCTTGGGAGTGGCAGGTGATGCCATGGAGATGGTCGTGGACAGT------GTC
TTGGAGGACATA---GTGAATTCTGTCTCTGGAGAGGGTGGAGATGCCAAGTCTCAAGAG
GGAGCAGGCACCCCCTTGGGAGAC---AGCCTCTGCATCCAGGGTGGGGAAAGTTTGCTG
GAGGCT------------------------------------------------------
------------------------------------------------------------
------------------------------------------------CAGCCCCGCCCC
TTCCGCTGCAACCAGTGTGGCAAGACCTATCGCCATGGGGGCAGCCTGGTGAACCACCGC
AAGATCCACCAGACTGGAGACTTTCTCTGCCCTGTCTGCTCCCGCTGCTACCCCAACCTG
GCTGCCTACCGTAATCATCTGCGGAACCACCCTCGCTGCAAAGGCTCTGAGCCCCAGGTT
GGGCCCATCCCAGAGGCAGCAGGTAGCAGTGAGCCGCAGGTTGGGCCCATCCCAGAAGGA
GGCAGCAACAAGCCCCAGCACATGGCAGAGGAGGGGCCGGGGCAAGCAGAAGTCGAGAAG
CTCCAGGAAGAACTTAAAGTGGAGCCCCTGGAGGAAGTGGCC---AGGGTGAAAGAA---
GAGGTGTGGGAGGAGACCACTGTGAAGGGGGAGGAGATAGAGCCCAGGCTGGAGACCGCC
GAGAAGGGCTGCCAG---ACTGAAGCCAGCTCTGAGCGGCCCTTCAGCTGCGAGGTGTGT
GGCCGATCCTACAAGCACGCCGGCAGCCTCATCAACCACCGGCAGAGCCACCAGACCGGC
CACTTTGGCTGTCAGGCCTGCTCCAAGGGCTTCTCAAACCTCATGTCCCTCAAGAACCAC
CGGCGCATCCATGCAGATCCCCGACGTTTCCGCTGCAGCGAGTGTGGGAAGGCCTTCCGC
CTGCGGAAACAGCTGGCCAGCCACCAGCGGGTCCACATGGAACGGCGTGGGGGT------
GGGGGCACCCGAAAG---------------------GCG---ACTCGGGAAGATCGGCCC
TTCCGCTGTGGGCAGTGCGGGCGGACCTATCGCCACGCCGGCAGCCTCCTGAACCACCGG
CGCAGCCACGAG------ACGGGCCAGTAC------AGCTGCCCCACCTGCCCCAAGACC
TACTCCAACCGCATGGCCCTGAAGGACCACCAGAGGCTGCACTCAGAGAATCGGCGGCGA
CGGGCTGGACGGTCC------AGGCGCACAGCTGTGCGTTGCGCCCTCTGTGGCCGCAGC
TTCCCTGGCCGGGGATCTTTGGAGCGGCACCTGCGGGAGCAT---GAGAAGACAGAAAGG
GAGCCAGCCAATGGCCAGGGAGGCCTGGATGGCACAGCGGCCAGTGAGGCGAACCTGGCT
GGCAGCCAGGGACTAGAGACCCAATTGGGTGGTGCTGAGCCAGTACCCCACTTGGAGGAT
---GGAGTCCCAAGGCCAGGG---------GAGCGCAGTCAGAGCCCCATCAGGGCAGCA
---------AGCTCAGAAGCCCCAGAGCCACTGTCCTGGGGTGCAGGGAAGGCAGGTGGG
TGGCCGGTAGGTGGGGGACTGGGGAATCATAGTGGAGGCTGGGTTCCTCAG------TTC
CTAACTAGGTCAGAG---GAGCCAGAGGACAGTGTCCACAGGAGTCCTTGCCACGCTAGT
GACTGCCAGCTCAATGGACCTAATCTGAGTCACATGGATAGCTGGGACAACAGAGACAAC
AGCTCTCAGCTGCAGCCAGGGAGC------------------------------------
------------------------------------------------------------
------------------------------------------------------------
------------------------------------------------------------
------------------------------------------------------------
------------------------------------------------------------
------------------------------------------------------------
------------------------------------------------------------
------------------------------------------------------------
------------------------------------------------------------
------------------------------------------------CACTCCTCCTCT
TGCAGCCAGTGTGGCAAGACTTACTGCCAGTCGGGCAGCCTCTTGAAC---CACAACACC
CACAAGACAGACCGACACTATTGCCTGCTCTGCTCCAAGGAGTTCTTAAATCCTGTGGCC
ACAAAGAGCCACAGCCACAACCACATAGACGCCCAGACCTTTGCCTGTCCTGACTGTGGC
AAAGCCTTTGAGTCCCACCAGGAACTGGCCAGCCACCTGCAGGCTCATGCCCGGGGCCAC
AGCCAGGTGCCAGCCCAGATGGAGGAGGCCAGAGATCCCAAAGCCGGGACTGGGGAGGAC
------CAGGTGGTTCTCCCTGGTCAAGGGAAAGCCCGGGAGGCCCCATCAGAAACCCCC
AGAGACCCAGGAGAG---------------------------------------------
---AGTGTGGAGAGAGCCAGGGGAGGACAAGCGGTGACGTCCATGGCGGCTGAGGACAAG
GAGCGGCCCTTCCGCTGCACCCAGTGCGGGCGCTCCTACCGCCATGCTGGCAGCCTGCTG
AACCACCAGAAGGCCCACACCACAGGGTTATACCCGTGCTCCCTCTGTCCCAAACTTCTC
CCTAACCTGCTGTCTCTTAAGAACCACAGCAGGACCCACACGGACCCCAAGCGCCACTGC
TGCAGCATCTGTGGCAAGGCCTTTCGGACAGCTGCCCGGCTGGAGGGCCACGGGCGGGTC
CATGCACCCCGGGAGGGGCCTTTCACCTGCCCCCATTGTCCCCGCCACTTCCGCCGCCGA
ATCAGCTTCGTGCAGCACCAGCAGCAG---CACCAGGAGGAGTGGACGGTGGCCGGCTCC
GGTAGGGGGCATGAAGGGTCCCAGGAGGAGGTGGGCACACAGTGGAGGGGGAAGTCCAGC
CCCAAAGTGGGTGGGGGAGCAAGGAGTGAGAGGAGAGAGCCCCGGGGATTC---------
------------------------------------------------------------
------------------------------------------------
>Cow|ENSBTAG00000016687|ENSBTAT00000044722
------------------------------------------------------------
------------------------------------------------------------
---------------CCTCGGCCCTACCGCTGTCAGCAGTGTGGGCGAGGCTATCGTCAC
CCAGGGAGCCTGGTCAATCACCGCCGGACCCACGAGACTGGCCTTTTCCCCTGTACCACC
TGTGGCAAGGACTTCACCAACCCCATGGCGCTCAAGAGCCACATGAGGACTCATGCTCCT
GAA---------------------------------------------------------
------------------------------------------------------------
------------------------------------------------------------
------------------------------------------------------------
------------------------------------------------------------
------------------------------------------------------------
------------------------------------------------------------
------------------------------------------------------------
------------------------------------------------------------
------------------------------------------------------------
------------CGGCCTTACCAGTGTCCCCACTGCCCCCGTGCCTTCCGGCTCCCCCGA
GAGCTGCTGGAACACCAGCAGTCCCATGAGGGTGAA------------------------
------------------------------------------------------------
------------------------------------------------------------
---------------------------------AGGCCTTTCCGCTGTGGGGACTGTGGC
CGTACCTACCGCCATGCTGGGAGCCTCATTAACCATCGAAAGAGCCACCAGACA------
------------------------------------------------------------
------------------------------------------------------------
------------------------------------------------------------
---------------------------------GACCGCCCCTATAAGTGCAATGAGTGC
GGTCGGGCTTACCGGCACCGGGGGAGCCTAGTGAACCACCGCCACAGCCATCGGACA---
------------------------------------------------------------
------------------------------------------------------------
------------------------------------------------------------
------------------------------------------------------------
------------------------------------------------------------
------------------------------------------------------------
------------------------------GCTCGGGTGTTTGCTTGCCGAGACTGTGGC
AAGAGCTATCGCCACTCAGGCAGCCTTATCAACCACCGGCAGACCCACCAAACGGGAGAC
TTCAGTTGTGGGGCCTGTGCCAAGCATTTCCACACCATGGCTGCCATGAAGAACCACTTG
CGTCGCCACAGT------------------------------------------------
------------------------------------------------------------
------------------------------------------------------------
------------------------------------------------------------
------------------------------------------------------------
------GGTGATAAA---------------------------------------------
------------------------------------------------------------
------------------------------------------------------------
------------------------------------------------------------
------------------------------------------------------------
------------------------------------------------------------
------------------------------------------------------------
CCTTTCCTCTGTTGCCTCTGTGGCATGATCTTCCCTGGGCGGGCTGGCTACAGGCTTCAC
CGGCGCCAGGCTCATGACTCTGCC------------------------------------
------------------------------------------------------------
------------------------------------------------------------
------------------------------------------------------------
------------------------------------------------------------
------------------------------------------------------------
------------------------------------------------------------
------------------------------------------------------------
------------------------------------------------------------
------------------------------------------------------------
------------------------------------------------------CGCCCC
TTCCGCTGCAACCTGTGCGGCAAGACCTATCGGCATGGGGGCAGCCTGGTGAACCACCGC
AAGATCCACCAGACCGGGGAC---------------------------------------
------------------------------------------------------------
------------------------------------------------------------
------------------------------------------------------------
------------------------------------------------------------
------------------------------------------------------------
------------------------------------CGGCCCTTCAGCTGCGAG------
------------------------------------------------------------
---------------GCCTGTTCCAAAGGTTTCTCCAACCTCATGTCCCTCAAGAACCAC
CGGCGCATCCACGCCGATCCCCGGCGTTTCCGCTGTGCTGAGTGCGGGAAGGCCTTCCGC
CTGCGGAAGCAGCTGGCCAGCCACCAGCGGGTCCAC------------------------
---------------------------------------------CTGGAAGATCGGCCC
TTTCGCTGCGGGCAGTGCGGGCGGACCTACCGCCATGCGGGCAGCCTCCTGAACCACCGG
CGCAGCCAT---------------------------------------------------
------------------------------------------------------------
------------------------------------------------------------
------------------------------------------------------------
------------------------------------------------------------
------------------------------------------------------------
------------------------------------------------------------
------------------------------------------------------------
------------------------------------------------------------
------------------------------------------------------------
------------------------------------------------------------
------------------------------------------------------------
------------------------------------------------------------
------------------------------------------------------------
------------------------------------------------------------
------------------------------------------------------------
------------------------------------------------------------
------------------------------------------------------------
------------------------------------------------------------
------------------------------------------------------------
------------------------------------------------------------
------------------------------------------------------------
------------------------------------------------------------
------------------------------------------------------------
------------------------------------------------------------
------------------------------------------------------------
------------------------------------------------------------
------------------------------------------------------------
------------------------------------------------------------
------------------------------------------------------------
------------------------------------------------------------
------------------------------------------------------------
------------------------------------------------------------
------------------------------------------------------------
------------------------------------------------------------
------------------------------------------------------------
------------------------------------------------------------
------------------------------------------------------------
------------------------------------------------------------
------------------------------------------------
>Dog|ENSCAFG00000016793|ENSCAFT00000026584
ATGGAGGACACACCCACCTCACTCAGCTGCTCTGACTGTCAGCGCCACTTTCCTAGTCTC
CCAGAGCTGTCCCGGCACCGAGAGCTGCTCCAT---CCATCTTCCAAGCAGGACAGTGAG
GAGGCAGACAGTATCCCTCGGCCCTACCGCTGTCAGCAGTGTGGGCGGGGCTACCGTCAC
CCAGGGAGTTTGGTCAACCACCGGCGGACCCACGAGACTGGCCTTTTCCCTTGTACCACC
TGTGGCAAGGACTTTACCAACCCTGTGGCCCTCAAGAGCCACATGAGGACTCATGCTCCT
GAGGGCCGCCGGAGGCGCAGGCCTCCCCGCTCCAAGGAAGTTGTTCCACGCCTGCAGGGA
GAAACAACATCCTCTGACTCCAGGGACCAGAGGCTCAGCCCTGGGGAAAGCTGGACAAGC
CAGGAAAAACCTGTTGAAGAGACATCT---------------------------------
GGC------TCTGGGCCTGAGCCCAGG------------------GAAGATCCATCCACC
AGACAAAGA---GGCTGGGAAAGCCAGCCAGATTCCGAAGAGGGTGCGGAGGGCTGGGGG
CCCACCACCAATTCTGCGAGAGCCACCCCGCTGCCCACCCCAGCCAGCAGCCTCCTTAGC
AATTTGGAACAGTATTTGGCTGAATCAGTTGTGAATTTCACAGGGGGCCAGGAGCCGGCT
CAGCCACCTCCTGCTGAGGAG---GAACGGCGGTACAAGTGCAGTCAGTGTGGCAAGACT
TACAAGCATGCCGGGAGCCTCACCAACCACCGGCAGAGCCACACCCTGGGCATCTACCCT
TGTGCCATCTGCTTCAAGGAGTTTTCTAACCTAATGGCTCTGAAGAACCACTCCCGACTC
CATGCCCAGTATCAGCCTTACCAGTGTCCCCACTGTCCCCGTGCCTTCCGGCTCCCCCGA
GAGCTGCTGGACCACCAACAGTCCCATGAGGGGGCAAGGCAGGAGCAGCTATGGGAAGAG
AAAGGGATGCCCACAACCAATGGGCACACAGATCAGAGCAGCCAGGAC------CAGCTC
CCTAGTACACAGATGCTGAACTGCTCCGGGGAGCTCAGCACCTCTGGGGAG---------
------CTGGAGGACTGCGGCCCTGAGGAGTACCGGCCTTTCCGCTGTGGGGACTGTGGC
CGTACATACCGCCATGCCGGGAGCCTCATCAACCATCGTAAGAGCCACCAGACAGGTGTC
TACCCCTGCTCCATCTGTTCGAAGCAGTTGTTCAATGCAGCTGCCCTCAAAAACCACGTG
CGGGCTCATCACAGACCCCGGCAAGGAGCTGGGGAAGATGGGCAGCCATCAGTGCCATCA
ACTCCCCTGCCTCTGGCA---------------------GATACAACTCACAAAGAGGAA
GAAGTC---------CCCACCATCACCCTGGACCACCGCCCCTATAAGTGCGATGAGTGT
GGTCGGGCTTACCGCCACCGGGGGAGCCTGGTGAACCACCGCCACAGCCATCGGACTGGA
GAATACCAGTGCTCCCTCTGTCCCCGCAAGTACCCCAACCTTATGGCCCTGCGCAACCAT
GTACGAGTCCATTGCAAAGCCGCTCGCCGCAGTGCAGGACCAGGGGCTGAGGGACCCCCC
AGTCACCTCAAGGTAGAGCTCCCTCCTGACCAAGTGGAAGCAGAGGCAGCCCCG------
---CATATGGATCAGGGGCATGGGTGCAAACATGAAGAGGAGGCCACAGGTGTCTCCCCA
GCAGCAGAGAGGACAGCACCACAGATGTGTAACCTCTGTGGGATGCTCTTTGAAGACCCT
GAGAGCCTTGAACACCATGGCCGGACTCATGGGGAAGGGGAA------GACAGT------
------AGGACAGAGACCAGGGTGTCCCCTCCTCGGGCATTTGCCTGCCAAGATTGTGGG
AAGAGCTATCGCCACTCAGGGAGCCTTATCAACCACAGGCAGACCCACCAGACAGGGGAC
TTCAGTTGCGGGGCCTGTGCCAAGCACTTCCACACCATGGCTGCCATGAAGAACCATTTG
CGACGCCACAGTGGGCGGTGGAGCAGGCAGCAC---------------------------
---------CGGAGGAGGGCTAGCAGTGCTGGCAGTGGCGGGGAAGCCAAACTCCCATCA
GGCGGGAACTGGGCGCAGGAGTTGGTG---------GAAAGCAATGAGGGCCTGGACGAT
CCGCAAGAGCCTCCAGGCGGAGGTCCTAACGGAGCCGAAGGCAGCTTGGAAAGCGACAGG
GGCTCTTTGCAGGTTGAGGCCGAAAGAGATAGATGTGGGCTTGAGCGGGCTGAGGCCCAT
AGCCAGGGTGATAAAGAGAGCAGCGGTAGTGAGGAAGGGCTG------AAAAGGAAG---
---------GAGGCATGTTTTCTTGACAACTCAGACATCCCAGGCCATGAGGAGAGCAAT
GGGACTCGCTTC---TGTGATGGTGCCACAGGGGTGAATGAAGACCAGAAACCAGCCACT
GGCCAGTGCAGCTCCCCTCGCCAACCTCCTGAAGCTGTCACCAGCTGGCAGGCTGAGGTC
TCCCACACGTGTTCTGACTGTGGGCATTCTTTCCCTCATGCCACTGGCCTGCTGAGCCAT
AGGCCCTGCCATCCACCAGGCATCTATCAGTGCTCCCTCTGCCCGAAGGAGTTCGACTCT
CTGCCTGCCCTGCGCAGCCACTTCCAGAACCACGGGCCCGGGGAGGCAGCCCCTGCGCAG
CCTTTCCTCTGCTGCCTCTGCGGCATGATCTTCCCAGGACGGGCTGGCTACAGGCTTCAC
CGACGCCAGGCTCATGACTCTTCTGGTCTGACTGAGGGCTCCGAG---GAGGAGGGGGAA
GAGGAAGGAGCCTCA---GGGGCAACCTCCACCCAGAGCCCTCCGCTACAGCTCTCGGAA
GCAGAGCTATTGAATCAGCTGCAGCGGGAGGTGGAGGCACTGGATGGAGCTGGTTATGGG
CACATCTGTGGCTGCTGTGGTCAGACTTATGATGACCTGGGGAGCTTGGAGCGTCACCAC
CAGAGTCAGAGT---------TCT------GGGAACACCACAGACAAAGCTCCCAGC---
------CACTTAGGAGAGTCAGATGATGCCATGGGAAGGATTGCAGATGGTGACTGTGTC
TTTGAGGGCACAGCAGTGGCTTCTCTCTCTGGGGAGGGTGGGGACACAAAGTCTGGAGAG
GGAGCAGGTGCCATGGTTGTAGAC---AGCGTTTGCCTGCAGGGCGGGGAAAGCCCACCT
GAGACC------------------------------------------------------
------------------------------------------------------------
------------------------------------------------CAACCCCGCCCC
TTTCGCTGCAATCAGTGTGGTAAGACCTATCGCCATGGCGGCAGCCTGGTAAACCACCGC
AAGATCCACCAGACTGGAGACTTCATCTGTCCTGTCTGCTCCCGCTGCTACCCCAACCTG
GCTGCCTACCGTAATCATCTGCGAAACCACCCACGCTGCAAAGGCTCTGAGCCCCAGGTG
GGGCTTGTGCCAGAGGCCGGAGGTAGCAGAGAG---------------------------
------------CCTCCGAAAGTGGCAGAA---GGACCGGGGCAGGCAGACATGGGAAAA
TTCCAGGAAGAACTTAAAGCAGAGCCCTCAGAGGAGGAGGCA---AAGGTGAAAGAG---
GAGGAGTGGGAGGAGGCCTCTGTGAAGGCGGGCGAGGCAGAGCCGAGGCTGGAGACGGCA
GAGAAGAGCTGCCAG---ACTGAGGCCAGCTCAGAGCGTCCCTTCAGCTGTGAGGTGTGT
GGCCGGTCCTACAAGCATGCTGGCAGCCTCATCAATCACCGACAGAGCCACCAGACTGGC
CATTTTGGCTGTCAGGCCTGTTCCAAGGGCTTCTCCAACCTCATGTCCCTCAAGAACCAC
CGGCGCATCCATGCAGATCCTCGGCGTTTCCGCTGCAGTGAATGTGGGAAGGCCTTCCGC
CTGCGGAAACAGCTGGCCAGCCACCAACGGGTCCACACCGAGCGAGGTGGGAGC------
GGGGGCGCCCGGAAG---------------------CTG---ACTCGGGAAGATCGACCC
TTCAGGTGTGGGCAGTGCGGGCGGGCCTACCGCCACGCGGGCAGCCTCCTGAACCACCGG
CGCAGCCACGAG------ACAGGTCACTAC------AGCTGTCCCACTTGCCCCAAGACC
TACTCCAATGGCGTGGCCCTGAAGGACCACCAGAGGCTGCACTCAGAGAGCCGGCGGCGG
CGAGCAGGGCTGTCA------CGGCGGATGGCCGTGCGCTGTGCCCTGTGTGGCCGGGGT
TTCCCTGGCCGGGGATCTCTGGAGCGGCACCTCCGGGAGCATGAAGCAGAGACTGAAAGG
------------GATCAG---------AGGGGCCTGGAGGGCCCAGAGGGGAACCAGGCT
GATGGCCAGGGACTAGAAGACAGATCAGGTGATACTGAGGCAGTTCTCCAGCTGGAGGAC
------------AGACCCGGGAGGCTGGAGGAGCAGAATCAGAGCCCCATTGGGGCAGCA
---------GGTTCAGAACCCACTGAGCTAGTATCCAGGGACATGGGGAATGTCGAAGGG
AGGCAAGGAGATGGGGGACCGGTGAATCATGGTGAAGGTTGGGTTCCTCTGGGTCATGTA
CTGACCAAGCCAGAAGATGAGTCAGGGGACAGTATCCCCAAGAGTTCTTGCCACCTTGGC
AACAGCCAGCCCAATGGCCCTAGTCTGAGTCCTGTGGAGAGCTGGGACAATGGAGATAGC
AAACCTCAGCTCCAGCCAGAGAGT------------------------------------
------------------------------------------------------------
------------------------------------------------------------
------------------------------------------------------------
------------------------------------------------------------
------------------------------------------------------------
------------------------------------------------------------
------------------------------------------------------------
------------------------------------------------------------
------------------------------------------------------------
------------------------------------------------CACCCCTTTTCC
TGCAGCTGTTGTGGCAAGACGTACTGCCAGTCAGAAGGCCCTCTGAACTGCCACAGCACC
CCCAAGACAGACTGCCACCATTGCCTGCTCTGCTCCAAGGAGGTCTCAAATCCTGTGGCC
ACAAGGAGCCACAGCTGCAACCACATAGCTGCCCAGACCTTTGCCTGCCCTGACTGTGGT
AAGGCTTTTCAGTCCCATCATGAACTAGCCAGTCACCTGCACACTCATGCCAGCAGCCTC
AGTCAGGTGCCACCCCAGACACAGGAGGCCAGAGGTACTGCCAGTGGGATTGTGGAAGCT
------GAGGCAGATCCCTCTGGCCAAGGGGGAATCCAGAAGTCCCCATCAGAACCCCAC
ACAGCCCCAGGAGAG---------------------------------------------
---AATGCTGGGAGAGCTAATGGGGGCCAAGGAGTAAAGTCCACGGTGGCTGAAGACGAG
GAACGGCCCTTCCGCTGTGCCCAGTGTGGGCGGTCCTACCGCCATGCCGGTAGCCTGCTA
AACCATCAGAAGGCTCACACCACTGGACTCTACCCATGCTCCCTCTGCCCCAAACTTCTA
CCTAACCTGTTGTCCCTTAAAAACCATGGCAGGACCCACACAGACCCCAAGCGCCACCGT
TGCAGCATCTGTGGCAAGGCCTTCCGGACAGCTGCCCGGCTGGAGGGTCATGGGCGGGTC
CATGCACCTCGGGAGGGGCCCTTCACTTGCCCCCATTGTCCCCGCCACTTCCGCCGCCGA
ATCAGCTTCCAGCAGCACCAGCAGCAG---CACCAGGAGGAGTGGACAGTGGCCAGCTCT
GGA---------------------------------------------------------
---------------------------------------------------GCCCCAAAG
GCACCAGCAGCAGGCAGAGGGGGCTTGTCATTGCCCCCTCCACCCACCCCCACGACCTCA
CTTCTGGATCCTTCACCCCAGTGGCCTGCAGACCTCAGCTTCTCCCTC
>Elephant|ENSLAFG00000032716|ENSLAFT00000035941
------------------------------------------------------------
------------------------------------------------------------
---------------CCCAGGCCCTACCGCTGTCAGCAGTGTGGGCGGGGCTACCGTCAT
CCCGGGAGCCTGGTCAACCACCGCCGCACCCACGAGACTGGCCTTTTCCCCTGTACCACC
TGTGGCAAGGACTTCACCAATCCCATGGCCCTCAAAAGCCACATGAGGACTCATGCTCCT
------------------------------------------------------------
------------------------------------------------------------
------------------------------------------------------------
------------------------------------------------------------
------------------------------------------------------------
------------------------------------------------------------
------------------------------------------------------------
---------------GAGGAG---GAACGGCGGTACAAGTGCAGCCAATGTGGGAAGACC
TACAAGCATGCTGGAAGCCTCACCAACCACCGTCAGAGCCACACCCTGGGCATCTATCCT
TGTGCTATCTGCTTCAAGGAGTTCTCTAACCTGATGGCTCTGAAGAACCACTCCCGGCTC
CATGCCCAGTATCGGCCTTACCGGTGTCCCCACTGCCCCCGTGCCTTCCGGCTCCCCCGG
GAGCTGCTGGAACACCAGCAGTCCCATGAGGGCGAA------GAA---------------
------------------------------------------------------------
------------------------------------------------------------
------------------------------TACCGGCCATTCCGCTGCGAGGATTGTGGA
CGCACTTACCGCCACGCTGGGAGCCTCATCAACCATCGCAAGAGCCACCAGACA------
------------------------------------------------------------
------------------------------------------------------------
------------------------------------------------------------
---------------------------------GATCGCCCCTATAAGTGCAATGAGTGT
GGTCGAGCCTACCGCCACCGGGGGAGCCTGGTGAACCACCGCCACACTCACCGGACAGGC
------------------------------------------------------------
------------------------------------------------------------
------------------------------------------------------------
------------------------------------------------------------
------------------------------------------------------------
------------------------------------------------------------
------------------------------------------------------------
------------------------------------------------------------
------------------------------------------------------------
------------------------------------------------------------
------------------------------------------------------------
------------------------------------------------------------
------------------------------------------------------------
------------------------------------------------------------
---------------------------------------------------------ACA
GGTGGGGCA---------------------------------------------------
------------------------------------------------------------
------------------------------------------------------------
------------------------------------------------------------
------------CCACCA------------------------------------------
------------------------------------------------------------
------------------------------------------------------------
------------------------------------------------------------
------------------------------------------------------------
------------------------------------------------------------
CAGATCTGTAGTGTCTGTGGGCTGCTCTTTGAAGACCCTGAGAGCCTTGACCATCATGGC
CGGACCCATGGC---------TCT------------------------------------
------------------------------------------------------------
------------------------------------------------------------
------------------------------------------------------------
------------------------------------------------------------
------------------------------------------------------------
------------------------------------------------------------
------------------------------------------------------------
------------------------------------------------------------
------------------------------------------------------------
------------------------------------------------------------
------------------------------------------------------------
------------------------------------------------------------
------------------------------------------------------------
---------------------------------GAGCGGCCCTTCAGCTGCGAGGTGTGT
GGTCGGTCATACAAGCACGCAGGCAGCCTCATCAATCACCGGCAGAGCCATCAGACCGGC
CACTTCGGCTGCCAGGCCTGCTCCAAGGGCTTCTCCAACCTTATGTCCCTCAAGAACCAT
CGGCGCATCCATGCGGATCCCCGGCGTTTCCGGTGCGGCGAGTGTGGGAAGGCCTTCCGC
CTGCGGAAACAGCTGGCCAGCCACCAGCGAGTCCACGTTGAGCGGCGTGGGGGT------
GGGGGCTCCCGAAAA---------------------CTG---ACTCGGGAAGATCGGCCC
TTCCCGTGTGGGCAGTGTGGGCGGACCTACCGCCACGCCGGGAGCCTCCTGAATCACCGG
CGCAGCCATGAG------ACAGACGAGTCATGGGACAGTGTCCCCAGGAGCCCT------
------------------------------------------------------------
------------------------------------------------------------
------------------------------------------------------------
------------------------------------------------------------
------------------------------------------------------------
------------------------------------------------------------
------------------------------------------------------------
------------------------------------------------------------
------------------------------------------------------------
------------------------------------------------------------
------------------------------------------------------------
---------------TGCCACCTT------------------------------------
------------------------------------------------------------
------------------------------------------------------------
------------------------------------------------------------
------------------------------------------------------------
------------------------------------------------------------
------------GGCAACAGCAAGCCCAGTGAACCTATCCCACCAAGAACTAGCCAGCCA
CCTGCAAACTCATGCCAGGGGCCTCAGTCAGGTGCCACTCCAGATGGAGGAGGCCAGGGA
---TCCCAAAGCTGGGACTACAGAGAACCAGAACCC------------------------
------------------------------------------------------------
------------------------------------------------------------
------------------------------------------------------------
------------------------------------------------------------
---------------TCTAGG---------------------------------------
------GCTCCA------------------------------------------------
---------------------------GGA------------------------------
------------GAG---------------------------------------------
---AACGCTGGGAGAGCTAGTAGAGGGCAAGGAGTAAAGTCCACAGGGGCTGAAGATGAA
GAGCGGCCCTTCCGCTGTGCCCAGTGTGGGCGTTCCTACCGCCACGCTGGTAGCCTGCTG
AACCACCAGAAGGCCCACACCACTGGACTCTATCCCTGCTCCCTCTGCCCCAAGCTTCTG
CCCAACCTACTGTCCCTCAAGAACCATGGCAGGACCCATACGGACCCCAAGCGCCACCGC
TGCAGCATCTGTGGCAAGGCTTTCCGGACAGCTGCCCGGCTGGAGGGCCATGGGCGGGTC
CAT---------------------------------------------------------
------------------------------------------------------------
------------------------------------------------------------
------------------------------------------------------------
------------------------------------------------------------
------------------------------------------------
>Bowhead|bmy_00728T0
ATGGAGGACACGCCCACCTCACTCAGCTGCTCTGACTGTCAGCGCCACTTTCCTAGCCTC
CTAGAACTGTCACGGCACCGAGAACTGCTCCAT---CCATCTTCCAACCAGGACAGTGAG
GAGGCTGACAGCATCCCTCGGCCCTACCGCTGTCAGCAGTGTGGGCGGGGCTATCGTCAC
CCAGGGAGCCTGGTCAACCACCGCCGGACCCACGAGACTGGCCTTTTCCCCTGTACCACC
TGTGGCAAGGACTTCACCAATCCCATGGCCCTCAAGAGCCACATGAGGACTCATGCTCCT
GAAGGCCGCCGGCGGCGCAGGCCTCCGTGCCCCAAGGAAGCCACTCCATGCCTCCAGGGG
GAGACAGTGTCCACTGACTCCTGGGGCCAGAGGCTTGGCCCTGGGGAAGGCTGGGAAAAC
CAGAAGAAACATACTGAAGAGACATCT---------------------------------
GGCTGTGAATCTGGGCCAGACTCTAGGGCAGCTCTGGGCACTTGGGAAGATCCACCCACC
AGACAAAGAGAAGGCTGGGAAAGCCAGCCAGATCCTGAGGAGGGCACAGAGGGCTGGGGG
CCTACCACCAACTCTGCTGGAGACCCACCGTTCCCCACCCCGGCCAGCAGTCTCCTTAGC
AATTTGGAACAGTATTTGGCTGAATCAGTAGTGAATTTCACAGCGGGTCAGGAGCCCGCC
CAGTCCCCTCCTGCTGAGGAG---GAGCGGCGGTACAAGTGCAGTCAATGTGGCAAGACC
TACAAGCATGCCGGGAGCCTCACCAACCACCGCCAGAGCCACACCCTGGGCGTCTACCCT
TGTGCCATCTGCTTCAAGGAGTTCTCTAACCTCATGGCTCTGAAGAATCACTCCCGACTC
CATGCCCAGTATCGGCCTTACCAGTGTCCCCACTGCCCCCGCGCCTTCCGGCTCCCCCGA
GAGCTGCTGGAACATCAGCAATCCCATGAGGGTGAAAGTCAGGAGCGGCTGTGGGAAGAG
AAAGGGATGCCCACCACCAATGGGCACGCAGACGAGAGCAGCCGGGAC------CAGCTC
CCTGGTACACAGATGCTGAATGGCTCTGGGGAGCTGAGCACCTCTGGGGAG---------
------CTGGAAGATAGCAGCCTGGAGGAGTACCGGCCATTCCACTGTGGGGACTGTGGC
CGTACCTACCGCCATGCTGGGAGCCTCATCAACCATCGCAAGAGCCACCAGACAGGTGTC
TACCCCTGCTCCATCTGTTCCAAGCAGCTGTTCAACGCAGCTGCCCTCAAAAACCACGTG
CGGGCGCATCACAGACCCCGGCAAGGAGCCGGAGAGGATGGGCAGCCATCAGTACTGCCA
GCTCCCCTGCCACTGGCT---------------------GAGACCACCCACAAAGAGAAG
GAGGTC---------CCCGCCGCCACCCTGGACCACCGCCCCTATAAGTGCAATGAGTGT
GGTCGGGCTTACCGGCACCGGGGGAGCCTGGTGAACCACCGCCATAGCCATCGGACAGGA
GAGTACCAGTGCTCACTCTGTCCCCGGAAGTACCCCAACCTCATGGCCCTGCGCAACCAC
GTGCGGGTACACTGCAAGGCTGCTCGCCGCAGCACAGGCCCAGGGGCCGAGGGTCCCCTC
GGCCGCCGCAAGGTGGAGYTCCCAGCTGACCCAGTGGGAGCAGAGGCAGCCCTC------
---CGTTCAGATCAGGGACCTGGGTGCAGACGTGAAGAGGGGGCCACCGATGTCCCGCCA
GCAGCAGATAGGACCGCGCCACCGATATGTAGCCTGGGTGGCATGCTCTTTGAAGACCCT
GAGAGTCTTGAACGTCACGGCCGGAGCCATGGGGAAGGGGAG------AACGGC------
------AGGACCGAGACCAGGGTGTCACCTCCTCGGGCGTTTGCCTGCCGAGACTGTGGA
AAGAGCTATCGCCACTCAGGCAGCCTCATCAACCACCGGCAGACCCACCAGACGGGAGAC
TTCAGTTGCGGGGCCTGCGCCAAGCGCTTCCACACCGTGGCCGCCATGAAGAACCACATG
CGCTGCCACAGTCGGCGGCGGAGCAGGCGGCAC---------------------------
---------CGGAGGCGGGCTGGCAGTGCTGGCGGTGGGGGAGAAGCCGAACTCCCGTCA
GGCGGGAGCTGGGCCCCAGAGCTGGTG---------GGAGACGGTGAGGGCCTGAGCCGT
CCCCAAGACCCTTCAAGGCAAAGTCTGAGCGGAGCCGAAGGCAACATGGAAAGTGATGGG
AGCTGTTTGCAGGCTGCAGCTGAAAGGGACAAATGTGGGCTTGAGAAGGATGAGGCCTGT
TTCCAGGGTGATAAAGAGAGCAGCGGCACTGAGGAAGGACTG------GAAAGGAAG---
---------GAGGCCTGTTTCCTTGGCAACTTGGACATCCCAGGCGATGAGGAGAGCAAT
GGGACTCGCTTC---TGTGGTGGCCTCCCTGGGGTGGAGGAAGACCAGAAACCAGCCCCT
GGCCAGCCCAGCTCCCCTTCCCACTCTGCCAGAGCCGCTGCTGGCTGGCAGGCTGAGGTC
TCCCACACGTGTCCTGACTGTGGGCATTCTTTCCCCCACTCTGCTGGCCTGCTGAGCCAC
AGGCCCTGCCACCCACCGGGCATCTATCAGTGCTCCCTCTGCCCGAAGGAGTTTGAGTCC
TTGCCTGCCCTGCGCAGCCACTTCCAGAGCCATGGGCCCGGGGAGGCAGCCTCCGCACAG
CCCTTCCTCTGCTGCCTCTGCGGCATGATCTTCCCTGGGCGGGCTGGCTACAGGCATCAC
CGGCGTCAGGCTCATGACTCCTATGGTACGACTGAGGGCTCAGAG---GAGGAGGGGGAA
GAGGAAGGAGCAGCA---GGGGCAGCCTCCACCCGTAGCCCCCCACTGCAGCTCTCGGAA
GCAGAACTGCTGAATCAGCTGCAGCGGGAGGTGGAGGCGCTGGATGGCGCTGGGTATGGG
CACATCTGTGGCTGCTGCGGTCAGACCTACGATGACCTGGGCAGCCTGGAGCGTCACCAT
CAAAGCCAGAGT---------TCT------GGGAACACCAACGGCGAGGTTCCCAGCCTC
ATTCATCACCCGGGAGAGTCAGGTGATGCCACGGGGATGGTTGCAGATGGC------ACC
TTTGAGGGCACG---GTGACCTCTTTTTCTGGGGAGGGTGGAGACACAAAGTCTGGAGAG
GGAGTAGGTGCCACGCTTGCAGAC---AGCCTTTGCATGCAGGGTGGGGAAAGTTCTCTG
GAGACC------------------------------------------------------
------------------------------------------------------------
------------------------------------------------CAGCCCCGCCCC
TTCCGCTGCAACCAGTGCGGCAAGACCTATCGCCATGGGGGCAGCCTGGTGAACCACCGC
AAGATCCACCAGACCGGAGACTTCATCTGCCCTGTCTGCTCCCGCTGCTACCCCAACCTG
GCTGCCTATCGCAATCATCTGCGAAACCACCCGCGCTGCAAAGGCTCTGAGCCCCAGGTG
GGGCCCGTTCCAGAGGCAGGAGGCAGCGGTGAG---------------------------
------------CCCCAAAACATGGCGGAGGAGGGCCTCGGGCAGGCAGAAGTGGAGAAG
TTCCAGAAGGAACTTAAAGTGGAGCCCCTGGAGGAGGTGGCG---AGGGTGAAGGAA---
GAGGCCTGGGAGGAGACCACTGTGAAGGGGGAGGAAATGGAGCCGAGGTTGGAGACTGCG
GAGAAGGGCTGCCAG---ACTGAAGCCAGCTCCGAGCGGCCCTTCAGCTGCGAGGTGTGC
GGCCGGTCCTACAAGCACGCCGGCAGCCTCATCAATCACCGGCAGAGCCACCAGACCGGC
CACTTTGGCTGCCAGGCCTGCTCCAAAGGCTTCTCAAACCTCATGTCCCTGAAGAACCAC
CGGCGCATCCACGCGGATCCCCGGCGTTTCCGCTGCGCCGAATGTGGGAAGGCCTTCCGC
CTGCGGAAGCAGCTGGCCAGCCACCAGCGGGTCCACATGGAGCGCGGTGGAGCT------
GGGGGCTCCCGCAAG---------------------CTG---CCCCGGGAAGATCGGCCC
TTTCGCTGTGGGCAGTGTGGGCGGACCTACCGCCACGCCGGCAGCCTCCTGAACCACAGG
CGTAGCCACGAG------ACGGGCCAGTAT------AGCTGTCCCGCCTGCCCCAAGACC
TACTCCAACCGCATGGCCCTGAAGGACCACCAGAGGCTGCACTCGGAGAGCCGGCGGCGC
CGAGCTGGGCGGTCC------CGGCGGGCAGCTGTGCGCTGCGCCCTCTGCGGCCGGGGC
TTCCCTGGCCGGGGATCTCTGGAGCGGCACCTGCGAGAGCATGAGGAGGAGGCCAGAGGG
------------GGTCAGGGAGGCCCAAACGGCACTGAGGGCGGTGAGGGGAACCTGGTC
GATGACCAGGGACTAGAGGGCAGGTGGTGCGGTACTGAGTCGGTATCCCCGCTGGAGGCT
---GGAGTCATGAGGCCAGCG---------GAGCAGAGTCAGAGCCCCCTCAAGGCAGCA
---------GGTTTAGAAGGCACAGAGCCAATGTCCTGGGGCACGGGGAAAGCAGATGGG
TGGCGAGGAGACAGAGGACCGGTGAATCATGATGGAGATTGGGTTCCTGGGGGTCACGTA
CCGACCAAGCCGGAAGACGAGTCAGGGGACAGTGTCCCCAGGAGTCCTTGCCACCTTGGC
AACAGCCAGCCCAATGGACCTAGTCTGATTCCCATGGATAGCTGGGACAATGGAGACAGC
AGCCCTCAGCTTCAGCCGGAGAGC------------------------------------
------------------------------------------------------------
------------------------------------------------------------
------------------------------------------------------------
------------------------------------------------------------
------------------------------------------------------------
------------------------------------------------------------
------------------------------------------------------------
------------------------------------------------------------
------------------------------------------------------------
------------------------------------------------CACTCCTTTTCC
TGCAGCCCTTGTGGCAAGACCTCCTGCCAGTCGGAAGGGCCCTTGAAACACCACAACACC
CACAAGACAGACCGTCACTATTGCCTGCTCTGCTCCAAGGAGTTCTTGAATCCTGTGGCC
ACCAAGAGCCAGAGCCACAACCACATAGCTGCCCAGACCTTTGCCTGCCCTGACTGTGGC
AAGGCCTTTCGGTCCCACCATGAACTCGCCAGCCACCTGCAGACTCATGCCAGGGGCCTC
AGTCAGGTGTCGCCCCAGATGGAG---GCCAGAGGTGCCAAAGCTGGGGCTGTGGAGGAT
------GAGGTGGATCTCCCT------GGTCAAGTCCGGAAGGCCCCATCAGAACCCCCC
AGGGCCCCAGGAGAG---------------------------------------------
---AATGCCGGGAGAGCTAATGGAGGCCAAGGCGTCAGGTCTGCAGCGGCTGTGGACGAG
GAGCGGCCCTTCCACTGTGCCCAGTGTGGGCGTTCCTACCGCCATGCCGGTAGCCTGCTG
AACCACCAGAAGGCCCACACCACTGGACTGTATCCCTGCTCCCTCTGCCCCAAACTTCTA
CCCAACCTGCTGTCCCTTAAGAACCACGGCAGGACCCACACGGACCCCAAGCGCCACCGC
TGCAGCGTCTGTGGCAAGGCCTTCCGGACAGCTGCCCGGCTGGAGGGCCACGGGCGGGTC
CACGCACCCCGGGAGGGGCCCTTCACCTGCCCCCACTGTCCCCGCCACTTCCGCCGCCGC
ATCAGCTTCCTGCAGCACCAGCAGCAG---CACCAGGAGGAGTGGGCAGTGGCCAGCTCT
GGT---------------------------------------------------------
---------------------------------------------------ACG------
------------------------------------------------------------
------------------------------------------GGGGCA
>Minke|BACU011953
ATGGAGGACACGCCCACCTCACTCAGCTGCTCTGACTGTCAGCGCCACTTTCCTAGCCTC
CCAGAACTGTCACGGCACCGAGAACTGCTCCAT---CCATCTTCCAACCAGGACAGTGAG
GAGGCTGACAGCATCCCTCGGCCCTACCGCTGTCAGCAGTGTGGGCGGGGCTATCGTCAC
CCAGGGAGCCTGGTCAACCACCGCCGGACCCACGAGACTGGCCTTTTCCCCTGTACCACC
TGTGGCAAGGACTTCACGAATCCCATGGCCCTCAAGAGCCACATGAGGACTCATGCTCCT
GAAGGCCGCCGGCGGCGCAGGCCTCCGCGCCCCAAGGAAGCCACTCCATGCCTCCAGGGG
GAGACAGTGTCCAGTGACTCCTGGGGCCAGAGGCTTGGCCCTGGGGAAGGCTGGGAAAAC
CAGAAGAAACATACTGAAGAGACATCT---------------------------------
GGCTGTGAATCTGGGCCAGACTCTAGGGCAGCTCTGGGCACTTGGGAAGATCCACCCACC
AGACAAAGAGAAGGCTGGGAAAGCCAGCCAGATCCTGAGGAGGGCACAGAGGGCTGGGGG
CCCACCACCAACTCTGCCGGAGACCCACCGCTCCCCACCCCGGCCAGCAGTCTCCTTAGC
AATTTGGAACAGTATTTGGCTGAATCAGTAGTGAATTTCACAGCGGGCGAGGAGCCCGCC
CAGTCCCCTCCTGCTGAGGAT---GAGCGGCGGTACAAATGCAGTCAATGTGGCAAAACC
TACAAGCATGCTGGGAGCCTCACCAACCACCGCCAGAGCCACAACCTGGGCGTCTACCCT
TGTGCCATCTGCTTCAAGGAGTTCTCTAACCTCATGGCTCTGAAGAATCACTCCCGACTC
CATGCCCAGTATCGGCCTTACCAGTGTCCCCACTGCCCCCGCGCCTTCCGGCTCCCCCGA
GAGCTGCTGGAACATCAGCAATCCCATGAGGGTGAAAGTCAGGAGCGGCTGTGGGAAGAG
AAAGGGATGCCCACCACCAATGGGCATGCAGATGAGAGCAGCCGGGAA------CAGCTC
CCTGGTACACAGATGCTGAATGGCTCTGGGGAGCTGAGCACCTCTGGGGAG---------
------CTGGAAGATAGCAGCCTGGAGGAGTACCGGCCATTCCACTGTGGGGACTGTGGC
CGTACCTACCGCCATGCTGGGAGCCTCATCAACCATCGCAAGAGCCACCAGACAGGTGTC
TACCCCTGCTCCATCTGTTCCAAGCAGCTGTTCAACGCAGCTGCCCTCAAAAACCACGTG
CGGGCACATCACAGACCCCGGCAAGGAGCCGGAGAGGATGGGCAGCCATCAGTACTGCCA
GCTCCCCTGCCGCTGGCT---------------------GAGACCACCCACAAAGAGAAG
GAGGTC---------CCCGCCGCCACCCTGGACCACCGCCCCTATAAGTGCAATGAGTGT
GGTCGGGCTTACCGGCACCGGGGGAGCCTGGTGAACCACCGCCATAGCCATCGGACAGGA
GAGTACCAGTGCTCACTCTGTCCCCGCAAGTACCCCAACCTCATGGCCCTGCGCAACCAC
GTGCGGGTACACTGCAAGGCTGCTCGCCGCAGCACAGGCCCAGGGGCCGAGGGTCCCCTC
GGCCGCCGCAAGTTGGAGCTCCCAGCTGACCCAGTGGGAGCAGAGGCAGCCCCC------
---CATTCAGATCAGGGACCTGGGTGCAGACGTGAAGAGGGGGCCACCGATGTCCCGCCA
GCAGCAGATAGGACCGCGCCACAGATATGTAGCCTGGGTGGCATGCTCTTTGAAGACCCT
GAGAGTCTTGAACATCACGGCCGGAGCCATGGGGAAGGGGAG------AACGGC------
------AGGACCGAGACCAGGGTGTCACCTCCTCGGGCGTTTGCCTGCCGAGACTGTGGA
AAGAGCTATCGCCACTCAGGCAGCCTCATCAACCACCGGCAGACCCACCAGACGGGAGAC
TTCAGTTGCGGGGCCTGCGCCAAGCGCTTCCACACCGTGGCCGCCATGAAGAACCACATG
CGCCGCCACAGTCGGCGGCGGAGCAGGCGGCAC---------------------------
---------CGGAGGCGGGCTGGCAGCGCTGGCGGTGGGGGAGAAGCCAAACTCCCGTCA
GGCGGGAGCTGGGCCCCAGAGCTGGTG---------GGAGACGGTGAGGGCCTGAGCCCT
CCCCAAGACCCTTCAAGGCAAAGTCTGAGTGGAGCCGAAGGCAACATGGAAAGTGATGGG
AGCTGTTTGCAGGCTGCAGCTGAAAGGGACAAATGTGGGCTTGAGAGGGATGAGGCCTGT
TTCCAGGGTGATAAAGAGAGCAGCGGCACTGAGGAAGGACTG------GAAAGGAAG---
---------GAGGCCTGTTTCCTTGACAACTTGGACGTCCCAGGCGATGAGGAGAGCAAT
GGGACTCGCTTC---TGTGGTGGCCTCCCTGGGGTGGAGGAAGACCAGAAACCAGCCCCT
GGCCAGCCCAGCTCCCCTTCCCACTCTGCCAGAGCCGCTGCTGGCTGGCAGGCTGAGGTC
TCCCACATGTGTCCTGACTGTGGGCATTCTTTCCCCCACTCCGCTGGCCTGCTGAGCCAC
AGGCCCTGCCACCCACCGGGCATCTATCAGTGCTCCCTCTGCCCGAAGGAGTTTGAGTCC
TTGCCTGCCCTGCGCAGCCACTTCCAGAGCCATGGGCCCGGGGAGGCAGCCTCCGCACAG
CCCTTCCTCTGCTGCCTCTGCGGCATGATCTTCCCTGGGCGGGCTGGCTACAGGCGTCAC
CGGCGCCAGGCTCATGACTCCTATGGTACGACTGAGGGCTCAGAG---GAGGAGGGGGAA
GAGGAAGGAGCAGCA---GGGGCAGCCTCCACCCATAGCCCCCCACTGCAGCTCTCGGAA
GCAGAACTGCTGAATCAGCTGCAGCGGGAGGTGGAGGCGCTGGATGGCGCCGGGTATGGG
CACATCTGTGGCTGCTGTGGTCAGACCTACGATGACCTGGGCAGCCTGGAGCGTCACCAT
CAAAGCCAGAGT---------TCC------GGGAACACCAACGGCGAGGTTCCCAGCCTC
ATTCATCACCCGGGAGAGTCAGGTGATGCCACGGGGATGGTTGCAGATGGC------ACC
TTTGAGGGCACG---GTGACCTCTTTTTCTGGGGAGGGTGGAGACACAAAGTCTGGAGAG
GGAGTAGGTGCCACGCTTGCAGAC---AGCCTTTGCATGCAGGGTGGGGAAAGTTCTCTG
GAGACC------------------------------------------------------
------------------------------------------------------------
------------------------------------------------CAGCCCCGCCCC
TTCCGCTGCAACCAGTGCGGCAAGACCTATCGCCATGGGGGCAGCCTGGTGAACCACCGC
AAGATCCACCAGACCGGAGACTTCATCTGCCCCGTCTGCTGCCGCTGCTACCCCAACCTG
GCTGCCTATCGCAATCATCTGCGAAACCACCCGCGCTGCAAAGGCTCTGAGCCCCAGGTG
GGGCCCGTTCCAGAGGCAGGAGGCAGCGGTGAG---------------------------
------------CCCCAAAACATGGCGGAGGAGGGCCTCGGGCAGGCAGAAGTGGAGAAG
TTCCAGAAGGAACTTAAAGTGGAGCCCCTGGAGGAGGTGGCG---AGGGTGAAGGAA---
GAGGCCTGGGAGGAGACCACTGTGAAGGGGGAGGAAATGGAGCCGAGGTTGGAGACTGCG
GAGAAGGGCTGCCAG---ACTGAAGCCAGCTCCGAGCGGCCCTTCAGCTGCGAGGTGTGC
GGCCGGTCCTACAAGCATGCCGGCAGCCTCATCAATCACCGGCAGAGCCACCAGACCGGC
CACTTTGGCTGCCAGGCCTGCTCCAAAGGCTTCTCAAACCTCATGTCCCTCAAGAACCAC
CGGCGCATCCACGCGGATCCCCGGCGTTTCCGCTGCGCCGAATGTGGGAAGGCCTTCCGC
CTGCAGAAGCAGCTGGCCAGCCACCAGCGGGTCCACGTGGAGCGCGGTGGAGCT------
GGGGGCTCCCGCAAG---------------------CTG---CCCCGGGAAGATCGGCCC
TTTCGCTGTGGGCAGTGTGGGCGGACCTACCGCCACGCCGGCAGCCTCCTGAACCACAGG
CGTAGCCATGAG------ACGGGCCAGTAT------AGCTGTCCCGCCTGCCCCAAGACC
TACTCCAACCGCATGGCCCTGAAGGACCACCAGAGGCTGCACTCGGAGAGCCGGCGGCGC
CGAGCTGGGCGGTCC------CGGCGGGCAGCTGTGCGCTGCGCCCTCTGCGGCCGGGGC
TTCCCTGGCCGGGGATCTCTGGAGCGGCACCTGCGAGAGCATGAGGAGGAGGCCAGAGGG
------------GGTCAGGGAGGCCCAAACGGCACCGAGGGCGGTGAGGGGAACCTGGTC
GATGACCAGGGACTAGAGGGCAGGTGGTGCGGTACTGAGTCGGTATCCCCGCTGGAGGCT
---GGAGTCATGAGGCCAGCG---------GAGCAGAGTCAGAGCCCCCTCAAGGCATCA
---------GGTTTAGAAGGCACAGAGCCAATGTCCTGGGGCACGGGGAAAGCAGATGGG
TGGCAAGGAGACAGAGGACCGGTGAATCATGATGGAGATTGGGTTCCTGGGGGTCACGTA
CCGACCAAGCCGGAAGACGAGGCAGGGGACAGTGTCCCCAGGAGTCCTTGCCACCTTGGC
AACAGCCAGCCCAATGGACCTAGTCTGATTCCCGTGGATAGCTGGAACAATGGAGACAGC
AGCCCTCAGCTTCAGCCGGAGAGC------------------------------------
------------------------------------------------------------
------------------------------------------------------------
------------------------------------------------------------
------------------------------------------------------------
------------------------------------------------------------
------------------------------------------------------------
------------------------------------------------------------
------------------------------------------------------------
------------------------------------------------------------
------------------------------------------------CACTCCTTTTCC
CGCAGCCCTTGTGGCAAGACCTCCTGCCAGTCGGAAGGGCCCTTGAAACACCACAACACC
CACAAGACAGACCGTCACTATTGCCTGCTCTGCTCCAAGGAGTTCTTGAATCCTGTGGCC
ACCAAGAGCCAGAGCCACAACCACATAGCTGCCCAGACCTTTGCCTGCCCTGACTGTGGC
AAGGCCTTTCGGTCCCACCATGAACTTGCCAGCCACCTGCAGACTCATGCCAGGGGCCTC
AGTCAGGTGTCGCCCCAGATGGAG---GCCAGAGGTCCCAAAGCTGGGGCTGTGGAGGAT
------GAGGTGGATCTCCCT------GGTCAAGTCCAGAAGGCCCCATCAGAACCCCCC
AGGGCCCCAGGAGAG---------------------------------------------
---AATGCCGGGAGAGCTAATGGAGGCCAAGGCGTC------------------------
------------------------------------------------------------
------------------------------------------------------------
------------------------------AGGACCCACACGGACCCCAAGCGCCACCGC
TGCAGCGTCTGTGGCAAGGCCTTCCGGACAGCTGCCCGGCTGGAGGGCCACGGGCGTGTC
CACGCACCCCGGGAGGGGCCCTTCACCTGCCCCCACTGTCCCCGCCACTTCCGCCGCCGC
ATCAGCTTCCTGCAGCACCAGCAGCAG---CACCAGGAGGAGTGGGCAGTGGCCAGCTCT
GGA---------------------------------------------------------
---------------------------------------------------ACCCCAAAG
GCACCAGCGGCGGGCAGAGGGGACTTGTCATTGCCCCCTCCACCCACCCCCACGACCCCA
CTCCTGGACCCTTCACCCCAGTGGCCTGCAGACCTCAGCTTCTCCCTC
