# Supplementary material for: Insights into the Evolution of Longevity from the Bowhead Whale Genome
Source: Cell Rep. 2015 Jan 6;10(1):112–22. doi: 10.1016/j.celrep.2014.12.008 (PMC4536333; doi:10.1016/j.celrep.2014.12.008)
Supplement: Supplemental Folder 2. Species Used in the Analysis of Selective Pressure Variation, Single-Gene Orthologous Families Tested, Likelihood Ratio Tests, MAKER Parameters, and Full Assembly and Read Usage Data, Related to Experimental Procedures [file mmc3.zip › Tested SGOs/reciprocal_group_3275.2.fas]

>Gibbon|ENSNLEG00000015320|ENSNLET00000019526
------------------------------------------------------------
------------------------------------------------------------
------------------------------------------------------------
------------------------------------------------------------
---------------------------CAGGATGGCATCAGAATTAATGTAACTACACTG
AAAGATGATGGGGACATATCTAAACAGCAGGTTGTTCTTAACATAACCTATGAGAGTGGA
CAGGTGTATGTAAATGACTTACCTGTAAATAGTGGTGTAACCCGA---ATAAGCTGTCAG
ACTTTGATAGTGAAGAATGAAAATCTTGAAAATTTGGAGGAAAAAGAATATTTTGGAATT
GTCAGTGTAAGGATTTTAGTTCATGAGTGGCCTATGACATCTGGTTCCAGTTTGCAACTA
ATTGTCATTCAAGAAGAGGTAGTAGAGATTGATGGAAAACAAGTTCAACAAAAGGATGTC
ACCGAAATTGATATTTTAGTTAAGAACCGGGGAGTACTCAGACATTCAAACTATACCCTC
CCTTTGGAAGAAAGCATGCTCTACTCTATTTCTCGAGATAGTGACATTTTATTTACCCTT
CCTAACCTCTCCAAAAAA---GAA---AGTGTTAGTTCACTGCAAACTACTAGCCAGTAT
CTTATCAGGAATGTGGAAACCACTGTAGATGAAGATGTTTTACCTGGCAAGTTACCTGAA
ACTCCTCTCAGAGCAGAGCCTCCATCTTCATATAAGGTAATGTGTCAGTGGATGGAAAAG
TTTAGAAAAGATCTGTGTAGGTTCTGGAGCAGTGTTTTCCCAGTATTCTTCCAGTTTTTG
AACATCATGGTGGTTGGAATTACAGGAGCAGCTGTGGTAATAACCATCTTAAAGGTGCTT
TTCCCAGTTTCTGAATACAAAGGAATTCTTCAGTTGGATAAAGTGGATGTCATACCCGTG
ACAGCTATCAACTTATATCCAGATGGTCCTGAGAAAACAGCTGAA---------AACCTT
GAAGATAAAACA---------------TGT------------------------ATT
>Gorilla|ENSGGOG00000008286|ENSGGOT00000008323
---------------------ATGGAGGGCGCTCCACCGGGATCG---------CTCGCC
CTCCGGCTCCTGCTGTTCGTGGTGCTACCCGCCTCCGGCTGGCTGACGACGGGC------
---------------------------------------------------GCC------
------CCCGATCCG---CCGCCGCTGTCCGGAGCCCCA---------------------
---------------------------CAGGACGGCATCAGAATTAATGTAACTACACTG
AAAGATGATGGGGACATATCTAAACAGCAGGTTGTTCTTAACATAACCTATGAGAGTGGA
CAGGTGTATATAAATGACTTACCTGTAAATAGTGGTGTAACCCGA---ATAAGCTGTCAG
ACTTTGATAGTGAAGAATGAAAATCTTGAAAATTTGGAGGAAAAAGAATATTTTGGAATT
GTCAGTGTAAGGATTTTAGTTCATGAGTGGCCTATGACATCTGGTTCCAGTTTGCAACTA
ATTGTCATTCAAGAAGAGGTAGTAGAGATTGATGGAAAACAAGTTCAGCAAAAGGATGTC
ACTGAAATTGATATTTTAGTTAAGAACCGGGGAGTACTCAGACATTCAAACTATACCCTC
CCTTTGGAAGAAAGCATGCTCTACTCTATTTCTCGAGACAGTGACATTTTATTTACCCTT
CCTAACCTCTCCAAAAAA---GAA---AGTGTTAGTTCACTGCAAACCACTAGCCAGTAT
CTTATCAGGAATGTGGAAACCACTGTAGATGAAGATGTTTTACCTGGCAAGTTACCTGAA
ACTCCTCTCAGAGCAGAGCCGCCATCTTCATATAAGGTAATGTGTCAGTGGATGGAAAAG
TTTAGAAAAGATCTGTGTAGGTTCTGGAGCAGTGTTTTCCCAGTATTCTTTCAGTTTTTG
AACATCATGGTGGTTGGAATTATAGGAGCAGCTGTGGTAATAACCATCTTAAAGGTGTTT
TTCCCAGTTTCTGAATACAAG---------------------------------------
------------------------------------------------------------
---------------------------------------------------------
>Guinea_Pig|ENSCPOG00000008152|ENSCPOT00000008227
---------------------ATG---GGAGGCCCGGAGCCTCCA---------CTGCTC
GCTCTCCGGCTGTTCTTCTTGGTTCTGCCGGTGGCCGGGTGGCTGACGACGCCT------
---------------------------------------------------GCC------
------CCGGAGCCGTCGCCT------CCCGGAGCCCCG---------------------
---------------------------CAGGGTGGCATCAGAATTAATATAACAACATTG
AAAGATGATGGGGAAGTATCTAGAGAACAGGTTTTTCTTAACATAACCTATGAGAGTGGA
CAGGTATATGTAAATGACTTACCTGTAAATAGTGGTGTAACCCGA---ATAAGCTGTCAG
ACTTTAATAGTGAAGAATGCTGATCTGGAAAATTTGAAGGAAAAGAAATATTTTGGAATT
GTCAGTTTAAGAATTTTAGTTCATGAGTGGCCTATGACATCAGGTTCCAGTTTGCAACTA
ATTGTCATTCAAGAAGAGGTAGTAGAGATTGATGGAAGACAAGCTCAACAGAAGGATGTT
ACTGAAATTGATATTTTAGTTAAGGACCAGAGAATACTCAGACATTCAAACTATACCCTT
CTTTTAGAAGAAAGCATGTTGTACTCTATTTCCCGAGATAATGACATTTTATTTACCCTT
CCCAACCTCTCCAAAAAA---GAA---AGCGTGAATTCACTGCAGACCACCAGCCAGTAT
CTTATCAGGAATATGGAAACCACTGTAGATGAAAGTGCTTTATCTGGAAAATTACCTGAA
ACTCCCCTTAGAGCAGAGCCTCCATCCTCATATAAGGTAATGTGTCAGTGGATGGAAAAT
TTCAGAAAAGATCTGTGTAGATTCTGGAGCAGTGTTTCCCACGTGTTCTTCATGTTTTTA
AACGTCATGGTGGTTGGAATTCTAGGAGCATCTGGGGTCTTAACCATCTTAAAGTTGCTT
TTTCCAGTTTCTAAATACAAAGGACTTCTTCAGGTGGATAAAGTGAATATTATACCTGTG
ACAGCTATCAACTTTTATCCAGATTTCCCTGAGAAGACAGAAAAA---------AACCTT
GAAGACAAACAA---------------ATA------------------------CTT
>Horse|ENSECAG00000017120|ENSECAT00000018093
------------------------------------------------------------
------------------------------------------------------------
------------------------------------------------------------
------------------------------------------------------------
---------------------------CAGGACAGCATCAGAATTAATGTAACTACCCTG
AAAGACGGTGGGGAGGCATCTCGAGAACAGGTGATTCTTAACATAACCTATGAGAGTGGA
CAGGTCTATGTAAATGACCTCCCTGTAAATAGTGGGGTCACCCGA---ATCAGCTGTCAG
ACTTTGATAGTGAAGAATGAAAATCTAGGAAATTTGGAGGAAAAAGAATATTTTGGAATT
GTCACTGTAAGGATTTTAGTTCATGAGTGGCCTATGACATCTGGTTCCAGTTTGCAACTA
ATTGTCATTCAAGAAGAAGTAGTAGAGATTGATGGAAAACAAGCTCAACAAAAGGATGTC
ACTGAAATTGATATTTTAGTTAAGAACCAGGGAGTAATCAGACATACAAACTACACCCTG
CCTTTGGAAGAAAGCATGCTGTACTCCATTTCCCGAGACAATGACGTTTTGTTTACCCTT
CCCAACCTCTCCAAAAAA---GAA---AGTGTTAGTTCGTTGCAGACCACCAGCCAGTAC
CCCATCAGGAGCGTGGAGACCACCGTAGAAGGAGAGGCTCTACCTGGCAAATTACCTGAG
ACTCCTCTCAGAGCAGAGCCTCCGTTTCCCTATAAGGTGATGTGTCAGTGGATGGAGAGG
TTCAGGAAGGACCTGTGCAGGTTCTGGAGCAGCGTTTGCCCAGTGTTCTTCATGTTTTTG
AATGTCATGGTGGTCGGAAATATAGGAGCAGCTGTGGTCATAACCATCTTAAAGGTGCTT
TTCCCAGTTTGTGAATACAAAGGAATTCTTCAGTTGGATAAAGTGAATGTTATACCTGTG
ACAGCTATCAACGTACATCCAGATGGTCCTGAGAAAACAGTGGAA---------AACCGT
GGAGATAAAACA---------------TGT------------------------GTT
>Mouse|ENSMUSG00000040006|ENSMUST00000124838
---------------------ATGGAGGGCGGCCTGTCGGCGCCG---------CTGTCC
GTCCGGTTGTTGCTGTTCATAGCGCTGCCAGCCGCGGGATGGCTGACCACCAAC------
---------------------------------------------------GCG------
------CCCAGGCCG---CCG------TCCACAGCCCCG---------------------
---------------------------CAGAATGGCATCCAAATCAATGTAACTACCCTG
AGCAAGAGTGGGGAAGAGTCTGAAGAACAGGTTGTTCTTAACATAACCTATGAGCGTGGA
CAGGTATATGTAAATGACTTACCTGTAAATAGTGGTGTAACCCGA---ATAAGCTGTCAG
ACTTTGATAGTGAAGAGTGAAAATCTGGAAAAATTGGAGGAGAAACACTATTTTGGAATT
GTCACTGTGAGGATCTTAGTTCTCGAGAGGCCTGTGACGTACAGTGCCAGCTCCCAGCTG
ATTGTCATCCAAGGAGAGGTTGTGGAGATTGACGGGAGACAAGCTCAACAAAAGAATGTT
ACTGAAATTGACATTTTAGTTAAGAACCAGAGAGTACTCAGATATTCAAGCTATTTCCTT
CCTTTGGAAGAAAGCATGCTTTATTCTATTTCTCAAGACAGTGACATTTTATTCACGCTT
CCTGACTTTTCCAAAAAAGTAGGA---ACTGTTAGCTCACTGCAGACCACCAGCCACTAC
CTCATGGGGAATGTGGAAACCACTGTGGATGGAAATGCTTTACCTGGCAAGTTGCCTGAG
ACTCCTCTTAGAGCAGAGCCTCCATCTTCATACAAGGTAATGTGCCAGTGGATGGAGAAG
CTGAGAAAAGCGCTCTGTAGGTTCTGGAGCAGTGTGGTCCCTGTGCTCTTCATGTTTCTG
GACGTCATGGTGGTTGGAGTTCTGGGAGCAGCAGGAGTCATAGCAGTGTTAAAGCTGCTC
TTCCCAGTGTGTGAGAACAAAGGAATTCTTCAGGTGGATAAAATGAATGGGATCTCG---
GTACCTATCATCTTATACCCAGACGGCTCTGAGAAAACAGCACAA---------AAACTT
ACAGATAAAACA---------------GAT------------------------ATT
>Opossum|ENSMODG00000016822|ENSMODT00000021366
---------------------ATGGAGGGAGCGCCGCCATCCGCTCCTCTCCTGCTGCTG
GTGCTGCTGCTTCTGCTTCCCTTGCTCCAAGCTCCCGGGCGGCTCTTGGCTGGC------
---------------------------------------------------GCC------
------TCGGAGCCG---CCA------TCAGCTGCTTCG---TTC---------------
------------------------ACCCAGGACAATATCAAAATTAATGTAACTACCCTG
GAAGATGATGGGGAACTCCATGAGAAACAGGTTGTTCTTAATATTATTTATGAAAATGGA
CAGATATATGTAAATGACTTCCCCTTAAAGAGTGGTGTAACCCGA---ATAAGGGGTGAG
GCCTTCATAGTGGAGGATGAAAATTTGGAAAACCTAAAGGTCAAAGGATATTTTGGAACT
GTCAGCATACGGATATTAGTTCATCAATGGCCTCTGGCATCCAGTTCCAATGTACAAATG
ATTGCCATTCAAGAAGAGGTAGTAGACATTGATGGGAAAAAAGCTCAACAAAAAGTTGTC
ATTGAAGTTGGTATTTTAGTGAAAAACCACAGAGTCCACCGACGTTCAAATTACACTGTT
CCTTTAGAGGAAAGCATACTGTATTCTATTCCCAGAGACAATGACGTTTTCTTTACATTT
CCTCATCTCTCACAAAAA---GAT---AGCCCTAGTGCATTGCAGACAACTAGCCAGTAC
CTTGTCAGGAATGTGGAAACAACCATAAATGAAGACCCATTGCCCGACAAGTTACCCGAA
ACTCCACTTCGAGCAGAGCCTCCATCTTCATATAAGGTAATTTGCCAGTTGATGGAGGAT
TTCAGAAAATATATATGTAAATTCTGGATCAATATTTTCCCAGTACTTTTTATGTTTATG
AATATCATGGTGCTTGGAATTATAGGAGCAGCTATAGTTATAGCCATCTTGAAGGTGCTT
TTCCCTCATTATGAATCCAAGGGAATTCTTCACCTGGATAAAGTGGAC------------
---TACCATAAGTACTACCCTAACATCTCAGAGACAACAGAGGAACCAAAGATTACTCTT
GAAGAGAAGATA---------------TGT------------------------ATT
>Orangutan|ENSPPYG00000017088|ENSPPYT00000019888
---------------------ATGGAGGGCGCTCCACTGGGGCCG---------CTCGCC
CTCCGGCTCCTGCTGTTCGTGGCGCTACCCGCCTCCGGCTGGGTGACGACAGGC------
---------------------------------------------------GCC------
------CCTGAGCCG---CCGCCGCTGTCCGGAGCCCCA---------------------
---------------------------CAGGACGGCATCAGAATTAATGTAACTACACTG
AAAGATGATGGGGACATATCTAAACAGCAGGTTGTTCTTAACATAACCTATGAGAGTGGA
CAGGTGTATGTAAATGACTTACCTGTAAATAGTGGTGTAACCCGA---ATAAGCTGTCAG
ACTTTGATAGTGAAGAATGAAAATCTTGAAAATTTGGAGGAAAAAGAATATTTTGGAATT
GTCAGTGTAAGGATTTTAGTTCATGAGTGGCCTATGACATCTGGTTCCAGTTTGCAACTA
ATTGTCATTCAAGAAGAGGTAGTAGAGATTGATGGAAAACAAGTTCAGCAAAAGGATGTC
ACTGAAATTGATATTTTAGTTAAGAACTGGGGAGTGCTCAGACATTCAAACTATACCCTC
CCTTTGGAAGAAAGCATGCTCCACTCTATTTCTCGAGACAGTGACATTTTATTTACCCTT
CCTAACCTCTCCAAAAAA---GAA---AGTGTTAGTTCACTGCAAACCACTAGCCAGTAT
CTTATCAGGAATGTGGAAACCACTGTGGATGAAGATGTTTTACCTGGCAAGTTACCTGAA
ACTCCTCTCAGAGCAGAGCCTCCATCTTCATATAAGGTAATGTGTCAGTGGATGGAAAAG
TTTAGAAAAGATCTGTGTAGGTTCTGGAGCAGTGTTTTCCCAGTATTCTTTCAGTTTTTG
AACATCATGGTGGTTGGAATTACAGGAGCAGCTGTGGTAATAACCATCTTAAAGGTGCTT
TTCCCAGTTTCTGAATACAAAGGAATTCTTCAGTTGGATAAAGTGGACGTCATACCTGTG
ACAGCTATCAACTTATATCCAGATGGTCCAGAGAAAACAGCTGAA---------AACCTT
GAAGATAAAACA---------------TGT------------------------ATT
>Platypus|ENSOANG00000001064|ENSOANT00000001696
------------------------------------------------------ATGCCA
GTGACTATCTGCAGTTGCTGCGAGAGACAGTTTGGGGACCAAACTACTGCTGGA------
---------------------------------------------------GCCATGACT
GAGCTGAACGAACCC---ACT------AACCCAGTAACC---TCACGACTCTGCTACCGG
CCTTGTGTGAAGCTGAAATTGTGTGCCCTGGACAACATCCGAATTAATGTGACTCTCCTG
AATAATGATGGGGAACTGCACGAAAAACAGGTTGTCCTCAACGTCACCTATGATGGTGGC
CAGATATATGTAAATGATTTTCCTATGAAGACTGGGGTATCCCGC---ATAAGATGCCAG
ACCTTAATAGAAGAGAACGGAAATTCTGGAAACCTACCTGTCGAAGGGAACTTTGGAGTT
GTCAGTCTTCGAATTTTAGTTCATGTATGGCCCATGACTTCCAAGTCTGATGTGCAGCTG
ATTGTCGTTCAACAGGAGGTGATGGAGATTGATGGAAAACAAGTTCAACAAAAGGATATG
ATTGAAATTGATATTTTAGTTAAGGAGGAGAGAATTCTCAGACGGACGAATTACACAGTT
CCTCTACAGGAAAGCATGCTGTACTCTATTCCCGTGGGCAGTGACATCGTATTGACACCT
CCTAATCTTTCCAGAAAA---GCTACCAGTGATGGTCCACTGCAGACAACGAGCCAATAT
CTTCTCAGGAATGTGGAAACTACCGTAGATGAAGACACACTTGCCGTCAAGTTGCCTGAA
ACCCCTCTTCGAGCAGAGTCTCCGTCTTCATACAGAGTGATGTGCCGGTGGATGGAGGGT
GTGAGAGAAGATTTACGGAGATTCTGGGTTAAAGCCTTCCCGGTGCTGTTTAAATTTATG
AACGTCATGCTGGTTGGAATCATAGGAGCAGCTGTGATCATAACGTTTTTAACCATGTTT
TTTCCCGGGCAGGAGAGCAAAGGAATTCTTCGCTTGGATAAAGTGAACGCTGTACCTATA
GCATCCATCAACCCTTTTCCCAATATCCCAGAGAAGGCAAAGGACGAGAAGATGGGCGTT
GACTACGACGTGCACTGTGGAGCGAGTCTC------------------------TTG
>Rabbit|ENSOCUG00000010863|ENSOCUT00000010863
ATGGAGGTGAGCTGCTCCTGCATGGAG---------------------------------
---------CTGACCTTGGCTGCTAGGTCATCACTTAGTTGGCTTAGCTCAAGTGAGAAG
TACTTGGCTGCAAATATGGAATTGAAGAGTCTACCCAATCTTGGACTATTCTCA------
------CCAGGATAT---CCA------CAGCAGCTGTGG---------------------
---------------------------AAGGACAGTATCAGGATTAATGTAACTACCTTG
AAGGATGATGGAGAGATATCTGAAGCACAGGTTGTCCTTAACGTAACCTATGAGACTGGA
CAGGTATATATAAATGACTTACCTGTAAGTAGTGGTGTAACCCGA---ATAAGCTGTCAG
ACTTTGATAGTGAAGAATGAGAGTCTGGAAAGCCTGAAGCAGAAAGAGTGTTTTGGAGTG
GTCAGTGTGAGGATTGTAGTTCACGAGTGGCCTATGACCTCTGGTTCCGGTTTGCAACTG
CTTGTCATTCAAGCAGAGGTCGTGGAGCTTGATGGCAAGCAAGCTCAACCAAAGGACGTT
ACCGAAGTTGCTATTTTAGTTAAGAATCAGCAAACACTCAGGCGTTCAAGCTACACGCGC
CCGCTGGAGGCAAGCGTGCTGCACTCTCTGTCGCGGGGCGGCGACGCTCTCTTCACCCTT
CCCAGCCTCTCCAAGAAA---GAA---AGTGCTGCTTCCCTGCAGACCACCAGCCAGTAC
CTCATCAGGAACGTGGAGACCACCGTGGATGGAGACGCACTACCTGGCAAGTTACCCGAG
ACTCCTCTCAGAGCGGAGCCTCCGTCTTCATATAAGGTGATGTGTCAGTGGATGGAAAAG
TTCAGGAAGGATCTGTGTGGGTTCTGGGGCAGTGTCTTCCCACTCTTCTTCATGTTTCTG
AACGTCGTGGTGGTTGGAATTATGGGAGCAGCTGTGGTAATAACCATCCTAAAGGTGCTC
TTCCCATGGTTTGATTACAAAGGAATTCTTCAGTTGGATCAAGTGAATGTTATACCCATG
ACAGCTGTCAACTTATATCCTGATGGACTGGAGAAAAAAGTGGAA---------AACCTT
GAAGACAAAGCA---------------TGTACTGAAAACATCTCAAATCATGCACTC
>Rat|ENSRNOG00000015239|ENSRNOT00000020810
---------------------ATGGAGGGCGCCCTTTCGGCGCCG---------CTGCCC
GTCCGGCTGTTGCTGTTTGTGGCGCTGCCAGCCGCGGGGTGGCTGACCACCAAC------
---------------------------------------------------GCG------
------CCCAGGCCT---CTG------TCCACAGTCCCG---------------------
---------------------------CAGGATGGCATCAGAATTAATGTAACTACCCAG
AAAGACAATGGGGAAGTATCTAAAGAGCAGGTTGTTCTTAACATAACCTATGAGAGTGGA
CAGGTGTATGTGAATGACTTACCTGTAAATAGTGGTGTAACCCGA---ATAAGCTGTCAG
ACTTCGATAGTGAAGAGTGAAAATCTGGAAAATTTGGAGGAGAAAGAATATTTTGGAATA
GTCACTGTAAGGATCTTACTTCGTGAGAGGCCTGTGACATATAGTACCAGTTCACAGCTA
ATTGTCATTCAGGAGGAGGTTGTGGAGCTCGATGGAAGACAAGCTCAACAAAAGAATGTT
ACTGAAATCAACATTTTAGTTAAGAACCAGAGAGTACTCAGACGTTCAAACTTTTTCCTT
CCTTTGGAAGAAAGCATGCTTTATTCTATTTCCCAAGACAGTGACATTTTATTCACGCCT
CCCGATTTTTCCAAAAAAGTAGGA---ACTGTTGGCTCACTGCAGACCACCAGCCACTAC
CTCGTGGGGGACTTGGGAACCACGGTGGATGGAAATGCTTTACCTGGCAAGTTGCCTGAG
ACGCCTCTCAGAGCAGAGCCGCCATCTTCATACAAGGTAATGTGCCAGTGGATGGAGAAG
CTCAGGAAGGCACTCTGTGGGTTCTGGAGCGGCGTGTTCCCAGTGTTGTTCATGTTTCTG
AACGTCATGGTGGTTGGAGTTCTGGGAGCAGCAGGAGTCATTGCGCTGTTAAAGTTGCTT
TTCCCTGTGCGTGAGAACAAAGGAATTCTTCAGGTGGATAAAATGAATGGGATCTCTGTG
GTACCTATCATCTTATACCCAGACGGCTCTGAGAAAACAGCAGAA---------AAACTT
ACAGATAAAACG---------------GAT------------------------ATT
>Macaque|ENSMMUG00000015161|ENSMMUT00000021256
---------------------ATGGAGGGCGCTCCACCGGGGCCG---------CTCGCC
CTCCGGCTGCTGCTGTTCGTGGCGCTACCCGCCGCCGGGTGGCTGACGACGGGC------
---------------------------------------------------GCC------
------CCCGAGCCG---CTGCCGCTGTCCGGAGCCCCA---------------------
---------------------------CAGGACGGCATCAGAATTAATGTAACTACACTG
AAAGATGATGGGGACATATCTAAACAGCAGGTTGTTCTTAACATAACCTATGAGAGTGGA
CAGGTGTATGTAAATGACTTACCTGTAAATAGTGGTGTAACCCGA---ATAAGCTGTCAG
ACTTTGATAGTGAAGAATGAAAATCTTGAAAATTTGGAGGAAAAAGAATATTTTGGAATT
GTCAGTGTAAGGATTTTAGTTCATGAGTGGCCTATGACATCTGGTTCCAGTTTGCAGCTA
ATTGTCATTCAAGAAGAGGTAGTAGAGATTGATGGAAAACAAGTTCAACAAAAGGATGTC
ACTGAAATTGATATTTTAGTTAAGAACCGGGGAATACTCAGACATTCAAACTATACCCTC
CCTTTGGAAGAAAGCATGCTCTACTCTATTTCTCGAGACAGTGACATTTTATTTACCCTT
CCTAACCTCTCCAAAAAA---GAA---AGTGTTAGTTCACTGCAGACCACCAGCCAGTAT
CTTATCAGGAATGTGGAAACCACTGTAGATGAAGATGTTTTACCTGGCAAGTTACCTGAA
ACTCCTCTCAGAGCAGAGCCTCCATCTTCATATAAGGTAATGTGTCAGTGGATGGAAAAG
TTTAGAAAAGATCTGTGTAGGTTCTGGAGCAGTGTTTTCCCAGTATTCTTTCAGTTTTTG
AACATCATGGTGGTTGGAATTACAGGAGCAGCTGTGGTAATAACCATCTTAAAGGTGCTT
TTCCCAGTTTCTGAATACAAAGGAATTCTTCAGTTGGATAAAGTGGATGTCATACCTGTG
ACAGCTATCAACTTATATCCAGATGGTCCTGAGAAAACAGCTGAA---------AACCCT
GAAGATAAAACA---------------TGT------------------------ATT
>Marmoset|ENSCJAG00000019634|ENSCJAT00000038500
---------------------ATGGAGGGCACCCCACCGGCGCCG---------CTCGCC
CTCCAGCTGCTGCTCTTCGTGGCGATACCCGTCGCCGGGTGGCTGACAACGGGC------
---------------------------------------------------GCC------
------CCCGAGCCG---CTGCCGCTGTCCAGAGCTTCG---------------------
---------------------------CAGGATGGCATCAGAATTAATGTAACTACGCTG
AAAGATGACGGGGAGGTATCTAAACAGCAGGTTGTTCTTAACATAACCTATGAGAGTGGA
CAGGTGTATCTAAATGACTTACCTGTAAACAATGGTGTAACCCGC---ATAAGCTGTCAG
ACTTTGATAGTG---AATGAAAATCTTGAAAATTTGGAGAAAAAGGAATATTTTGGAATT
GCCAGTGTAAGGATTTTAGTTCATGAGTGGCCTATGACGTCTGGTTCCAGTTTGCAACTA
ATTGTCATTCAGGAAGAGGTAGTAGAGATTGATGGAAAACAAGTTCAACAAAAGGATGTG
ACTGAAGTTGATATTTTAGTTAAGAACCAGAGAATACTCAGACATTCAAACTATACCCTC
CCTTTGGAAGAAAGCATGCTCTACTCTATTTCTCGAGACGGTGACATTTTATTTACCCTC
CCTAACCTCTCCAAAAAA---GAA---AGTGTTAGTTCACTGCAGACCACCAGCCAGTAT
CTTGTCAGGAATGTGGAAACCACTGTAGATGAAGATGTTTTACCTGGCAAGTTACCTGAA
ACTCCTCTCAGAGCAGAGCCTCCATCTTCATATAAGGTAATGTGTCAGTGGATGGAAAAG
TTTAGAAAAGATCTGTGTAGGTTTTGGAGCAGTGTTTTCCCAGTGTTCTTTCAGTTTTTG
AACATCATGGTGGTTGGAATTACAGGAGCAGCTGTGGTAATAACCATGTTAAAGGTGCTT
TTCCCAGTTTCTGAATACAAAGGAATTCTTCAGTTGGATAAAGTTAATGTCATACCGGTG
ACGGCTGTCAACTTATATCCAGATGGTCTTGAGAAAACAGCTGAA---------AACCTT
GAAGATAAAACA---------------TGT------------------------ATT
>Microbat|ENSMLUG00000002059|ENSMLUT00000002058
---------------------ATGGAGGGCGCTCTGCTGGCGCCA---------CTCGCA
CTCCGTCTGCTCTTGCTCGCGACGTTGCCGGCCGCAGGGTGGCTGCAGACGGGA------
---------------------------------------------------ATC------
------CCTGAGCCG---CCG---CCGCCCGGAGCTCCG---------------------
---------------------------AAGGACAGCATAAGAATTAATGTAACTACCCTG
AAAGATGATGGGGAGGTATCTAAAGAACAGGTTGTTCTTAACATAACCTATGAGAGTGGA
CAGGTATATGTAAATGACTTCCCTGTAAATAGTGGTGTAACCCGA---ATAAGCTGTCAG
ACTTTGATAGTGAAGAATGAAAATCTAGAAAATTTGAATGAAAAAGAATATTTTGGAATT
ATCAGTGTAAGGATTTTAGTTCGAGAGTGGCCTATGACATCTGGTTCCAGTTTGCGACTA
ATTGTCATTCAAGAAGAGGTAGTAGAGATTGATGGAAAACAAGCTCAACAAAAGGATGTT
ACTGAAATTGATCTTTTAGTTAAGAACCAGGGAATACTCAGACATACAAACTACACGCTA
CCTTTGGAAAAAAGCATGCTGTACTCCATTTCCAGAGATGATGACATTTTATTTACCCTT
CCCAACCTTTCCAAAAAAGTAGAA---AGTGTTAGTTCACTACAGACCACCAGCCAGTAT
CTTATCAGGAATGTGGAAACCACCGTAGATGGCGATGCTTTACCTGGCAAATTACCTGAA
ACTCCTCTCAGAGCAGAGGCTCCATCTTCCTATAAGGTGATGTGTCAGTGGATGGAAAAG
TTCAGAAAAGATCTGTGCAGGTTCTGGAACAGTGTTTTCCCAGTATTCTTTATGTTTTTG
AACATCATGGTGGTTGGAATTATAGGAGCAGCTGTGGTAATAACCATCTTAAAGGTGCTT
TTCCCAGTTTGTGAATACAAAGGAATTCTTCAGTTGGATAAAGTTAATATTATACCCGTG
GCAGCTGTCAACTTATATGCAGATGGTCCTGAGAAAACAGCAGAA---------ATCCTT
GAAGATAAAATA---------------TGT------------------------ATT
>Human|ENSG00000055211|ENST00000367419
---------------------ATGGAGGGCGCTCCACCGGGGTCG---------CTCGCC
CTCCGGCTCCTGCTGTTCGTGGCGCTACCCGCCTCCGGCTGGCTGACGACGGGC------
---------------------------------------------------GCC------
------CCCGAGCCG---CCGCCGCTGTCCGGAGCCCCA---------------------
---------------------------CAGGACGGCATCAGAATTAATGTAACTACACTG
AAAGATGATGGGGACATATCTAAACAGCAGGTTGTTCTTAACATAACCTATGAGAGTGGA
CAGGTGTATGTAAATGACTTACCTGTAAATAGTGGTGTAACCCGA---ATAAGCTGTCAG
ACTTTGATAGTGAAGAATGAAAATCTTGAAAATTTGGAGGAAAAAGAATATTTTGGAATT
GTCAGTGTAAGGATTTTAGTTCATGAGTGGCCTATGACATCTGGTTCCAGTTTGCAACTA
ATTGTCATTCAAGAAGAGGTAGTAGAGATTGATGGAAAACAAGTTCAGCAAAAGGATGTC
ACTGAAATTGATATTTTAGTTAAGAACCGGGGAGTACTCAGACATTCAAACTATACCCTC
CCTTTGGAAGAAAGCATGCTCTACTCTATTTCTCGAGACAGTGACATTTTATTTACCCTT
CCTAACCTCTCCAAAAAA---GAA---AGTGTTAGTTCACTGCAAACCACTAGCCAGTAT
CTTATCAGGAATGTGGAAACCACTGTAGATGAAGATGTTTTACCTGGCAAGTTACCTGAA
ACTCCTCTCAGAGCAGAGCCGCCATCTTCATATAAGGTAATGTGTCAGTGGATGGAAAAG
TTTAGAAAAGATCTGTGTAGGTTCTGGAGCAACGTTTTCCCAGTATTCTTTCAGTTTTTG
AACATCATGGTGGTTGGAATTACAGGAGCAGCTGTGGTAATAACCATCTTAAAGGTGTTT
TTCCCAGTTTCTGAATACAAAGGAATTCTTCAGTTGGATAAAGTGGACGTCATACCTGTG
ACAGCTATCAACTTATATCCAGATGGTCCAGAGAAAAGAGCTGAA---------AACCTT
GAAGATAAAACA---------------TGT------------------------ATT
>Chimp|ENSPTRG00000018693|ENSPTRT00000056757
---------------------ATGGAGGGCGCTCCACCGGGGTCG---------CTCGCC
CTCCGGCTCCTGCTGTTCGTGGCGCTACCCGCCTCCGGCTGGCTGACGACGGGC------
---------------------------------------------------GCC------
------CCCGAGCCG---CCGCCGCTGTCCGGAGCCCCA---------------------
---------------------------CAGGACGGCATCAGAATTAATGTAACTACACTG
AAAGATGATGGGGACATATCTAAACAGCAGGTTGTTCTTAACATAACCTATGAGAGTGGA
CAGGTGTATGTAAACGACTTACCTGTAAATAGTGGTGTAACCCGA---ATAAGCTGTCAG
ACTTTGATAGTGAAGAATGAAAATCTTGAAAATTTGGAGGAAAAAGAATATTTTGGAATT
GTCAGTGTAAGGATTTTAGTTCATGAGTGGCCTATGACATCTGGTTCCAGTTTGCAACTA
ATTGTCATTCAAGAAGAGGTAGTAGAGATTGATGGAAAACAAGTTCAGCAAAAGGATGTC
ACTGAAATTGATATTTTAGTTAAGAACCGGGGAGTACTCAGACATTCAAACTATACCCTC
CCTTTGGAAGAAAGCATGCTCTACTCTATTTCTCGAGACAGTGACATTTTATTTACCCTT
CCTAACCTCTCCAAAAAA---GAA---AGTGTCAGTTCACTGCAAACCACTAGCCAGTAT
CTTATCAGGAATGTGGAAACCACTGTAGATGAAGATGTTTTACCTGGCAAGTTACCTGAA
ACTCCTCTCAGAGCAGAGCCGCCATCTTCATATAAGGTAATGTGTCAGTGGATGGAAAAG
TTTAGGAAAGATCTGTGTAGGTTCTGGAGCAGTGTTTTCCCAGTATTCTTTCAGTTTTTG
AACATCATGGTGGTTGGAATTACAGGAGCAGCTGTGGTAATAACCATCTTAAAGGTGTTT
TTCCCGGTTTCTGAATACAAAGGAATTCTTCAGTTGGATAAAGTGGACGTCATACCTGTG
ACAGCTATCAACTTATATCCAGATGGTCCAGAGAAAACAGCTGAA---------AACCTT
GAAGATAAAACA---------------TGT------------------------ATT
>Cow|ENSBTAG00000000880|ENSBTAT00000001170
---------------------ATGGAGGGCGCTCCGCGGGCGCCC---------CTCGCT
CTCCGGCTGCTCTTCTTCGCGGCCCTGCCAGCCACCGGGTGGCTGACGACCGGC------
---------------------------------------------------ACC------
------CTTGAGCCG---CCGCTCCTGCCGCCAGCCCCG---------------------
---------------------------AAGGACAGCATCAGAATTAATGTAACTACCCTG
---GAGGATGGGGAGGTGTCTAAAGAACAGGTTGTTCTTAACATAACCTATGAGAGTGGA
CAGGTATATGTAAATGACTTCCCTGTAAATAGTGGTGTAACCCGA---ATAAGCTGTCAG
ACTTTGATAGTGAAGAATGAAAATCTGGAAAACTTGGAGGAAAAAGAGTATTTTGGAATT
GTCAGTGTAAGGATTTTAGTTCATGAGTGGCCAATGACATCTGGTTCCAGTTTGCAACTG
ATTGTCATTCAAGAAGAAGTTGTAGAGATAGATGGAAAACAGGCTCAACAAAAGGACGTT
ACTGAAATTGATATTTTAGTTAAGAATCAGGGAATAGTCAGACGTTCAAACTACACCCTG
CCTTTAGAAGAAAGCATGCTCTACTCGATTTCCCGAGACAGTGACATTCTATTCACCCTT
CCCAACCTCTCCAAAAAAGGAGAA---AGCGTTAGTTCATTGCAGACCACCAGCCAGTAT
CTTATCAGGAATGTGGAAACCACTGTAAATGAA---GCTCTGCCTGGCAAATTACCTGAA
ACTCCTCTCAGAGCTGAGCCTCCATCTTCATATAAGGTGATGTGTCAGTGGATGGAAAAG
TTCAGAAAAGATCTATGCAGGTTCTGGAGCAGTATCTTCCCGATATTCTTTATGTTTTTG
AATGTCATGGTGGTTGGAATTATAGGAGCAGTTATAGTAATAACCATCTTAAAGGTGCTT
TTCCCAGTTTGTGAATACAAAGGAATTCTGCAGTTGGATAAAGTCAATGTTATACCTCTC
ACAGCTGTCAACTTATATCCAGATGGACCTGAGAAAACAGCAGAA---------AACCCT
GGAGATAAAACG---------------TGT------------------------GTT
>Dog|ENSCAFG00000032487|ENSCAFT00000046676
---------------------ATGGAGGGCTCTCCGCCGGCGCCG---------TTTGCC
CTCCGGCTGCTCCTGCTCGCGGCGCTCCCGGCCGCCGGGTGGCTGATGACGGTT------
---------------------------------------------------ACC------
------CAAGAGCTG---CCACTGCGATCCCGGGCCCTG---------------------
---------------------------AAGGACAGCATCAGAATTAATGTAACTACCCTG
AAAGATGATGGGGAGGTATCTAAAGAACAGCCATTTTTGAAAGCTACCTACCATAGTCAG
AAAATCCAGATAAAGTTATGCCCCGTTCGTTCCTCCTTGACAAACTATTTGTCTTGTTCC
ATTTTTATAGTGAAGAATGAAAATCTTGAAAATTCGGAGGAAAAAGAGTATTTTGGAATT
GTCAGTGTAAGGGTTTTAGTTCATGAGTGGCCTATGACCTCTGGTTCCAGTTTGCAACTA
ATTGTCATTCAAGAAGAGGTAGTAGAAATCGATGGGAAACAAGCTCAACAAAAGGATGTT
ACTGAAATTGATATTTTAGTTAAGAACCAGGGAATACTCAGACATTCAAACTACACCCTA
CCTTTGGAGGAAAGCATGCTGTATTCTATTTCCCGAGATAGTGACATTTTATTTACCCTT
CCTAACCTCTCCAAAAAAGTAGAA---AGTGTTAGCTCATTGCAGACCACCAGCCAGTAT
CCTATCAGGAATGTGGAAACCACTGTAGATGAAGACGCTTTACCTGGCAAACTACCTGAG
ACTCCTCTCAGAGCAGAGCCTCCTTCTTCATACAAGGTGATGTGTCAGTGGATGGAAAAG
TTCAGAAAAGATCTGTGTCGGTTCTGGAGCAGTGTTTTTCCAGTATTTTTTATGTTCCTG
AATGTCATGGTGGTTGGAATTATAGGAGCAGCCGTGGTAATAACCATCTTAAAGGTGCTT
TTCCCGGTTTGTGAATACAAAGGAATTCTTCAATTGGATAAAGCAAATGCTATACCTGTC
ACAGCTATCCACTTATTTCCGGATAATCCTGAGAAAAAAGCAGAA---------ACCCTT
GAAGATAAAACA---------------TGC------------------------GTT
>Elephant|ENSLAFG00000005075|ENSLAFT00000005074
---------------------ATGGAGGGCGCTCCTCGGGCGCCG---------CTCGCC
CTCCGGCTGCTCCTGCTCCTGGCCCTGCCGACCGCCGAGGAGCTGACGACCAGA------
---------------------------------------------------ACA------
------CCGGAGCTG---------CTGTCCCGAGCCCCCAAA------------------
---------------------------GAGGACGGCATCAGAGTTAATGTAACTATCCTG
ACAGATGATGGGCAGGTATCTCAAGAACAGGTTGTTCTTAACATAACTTATGAGAGTGGA
CAGGTATATGTAAATGACTTCCCTGTAAATAATGGTGTAACCCGA---ATAAGCTGTCAA
ACTTTAATAGTGAAGAGTGAAAATCTGGAAAATGTGGAGGAAAAAGGATATTTCGGAATT
GTCAGTGTAAGGATTTTAGTTCATGAGTGGCCTATGACATCTGGTTCCAGTTTGCAACTA
ATTGTCATTCAAGAAGAGGTAGTAGAGATTGATGGAAAACAAGCTCAACAAAAGGATGTT
ACTGAAATTGATATTTTAGTGAAAAACCAGGGAATACTCAGACATTCAAACTACACGCTT
CCTTTGGAAGAAAGCATGCTGTACTCCATTTCCCGGGACAGTGACACTTTATTTACCCTT
CCCAACCTCTCCAGAAAAGTAGAA---AGTGTTGGCTCATTGCAGACCACCAGTCAGTAT
CTTATCAGGAACGTGGAAACCACCATAGATGAAGATGCTTTACCTGGCAAATTACCTGAA
ACTCCTCTCAGAGCAGAGCCCCCATCCTCATATAAGGTCATGTGTCAGTGGATGGAAAAG
TTCAGAAAAGATCTGTGCAGGTTCTGGAGCAGTGTTTTCCCAGTATTTTTTATGTTTTTG
AATGTCATGGTGGCTGGAATTACAGGAGCAGCTGTGGTAATAACCATCTTAAAGATGCTT
TTCCCAGTTTATGAATACAAAGGAATTCTTCAGTTGGATAAAATGAATGTTATACCTGTG
AAAGCTATTAACTTATATCCAGATGGGCCTGAGAAAACAACAGAA---------AACCTT
GAAGATAAAACA---------------CGT------------------------ATT
>Bowhead|bmy_02561T0
------------------------------------------------------------
------------------------------------------------------------
------------------------------------------------------------
------------------------------------------------------------
---------------------------CAGGACAGCATCAGAATTAATGTAACTACCCTG
AAAGATGATGGGGAGGTATCTAAAGAACAGGTTGTTCTTAACATAACCTATGAGAGTGGA
CAGGTATATGTAAATGACTTCCCTGTAAATAGTGGTGTAACCCGA---ATAAGCTGTCAG
ACTTTGATAGTGAAGAATGAAAATCTGGAAAATTTGGAGGAAAAAGAATATTCTGGAATT
GTCAGTGTAAGGATTTTAGTTCATGAGTGGCCTATGACATCTGGTTCCAGTTTGCAACTA
ATTGTCGTTCAAGAAGAGGTAGTAGAGATTGATGGAAAACAAGCTCAACAGAAGGACGTT
ACCGAAATAGATATTTTAGTTAAGAATCAGGGAATACTCAGACATTCAAACTACACCCTG
CCTTTGGAAGAAAGCATGCTCTACTCGATTTCCCGAGACAGTGACATTTTATTTACCCTT
CCCAACCTCTCCAAAAAAGGAGAA---AGTGTTAGTTCATTGCAGACCACCAGCCAGTAT
CTTATCAGGAATGTGGAAACCACTGTAAATGAAGACGCTTTACCTGGCAAATTACCTGAA
ACTCCTCTCAGAGCAGAGCCTCCATCTTCGTATAAGGTGATGTGTCAGTGGATGGAAAAG
TTCAGAAAAGATTTGTGCAGGTTCTGGTGTAGTGTTTTCCCAGTGTTCTTTATGTTTTTG
AATGTCATGGTGGTTGGAATTATAGGAGCAGTTATAGTAATAACCATCTTAAAGGTGCTT
TTCCCAGTTTGTGAATACAAAGGAATTCTTCAGTTGGATAAAGTGAATGTTATGCCTGTG
ACAGCTGTCAACTTATATCCAGATGGTACTGAGAAAACAGCAGAA---------AACCCT
GAAGATAAAACA---------------TGT------------------------GTT
>Minke|BACU017492
---------------------ATGGAGGGCGCTCCGCGGGCGCCG---------CTCGCC
CTCCGGCTGCTCATCGTCGCGGCCCTGCCAGTCACCGGGTGGCTGACGACGGGC------
---------------------------------------------------ACC------
------TTTGAGCCG---CCGCTGTTGCCCCGAGCCCCG---------------------
---------------------------AAGGACAGCATCAGAATTAATGTAACTACCCTG
AAAGATGATGGGGAGGTATCTAAAGAACAGGTTGTTCTTAACATAACCTATGAGAGTGGA
CAGGTATATGTAAATGACTTCCCTGTAAATAGTGGTGTAACCCGA---ATAAGCTGTCAG
ACTTTGATAGTGAAGAATGAAAATCTGGAAAATTTGGAGGAAAAAGGATATTCTGGAATT
GTCAGTGTAAGGATTTTAGTTCATGAGTGGCCTATGACATCTGGTTCCAGTTTGCGACTA
ATTGTCGTTCAAGAAGAGGTAGTAGAGATTGATGGAAAACAAGCTCAACAGAAGGACGTT
ACTGAAATAGATATTCTAGTTAAGAATCAGGGAATACTCAGACATTCAAACTACACCCTG
CCTTTGGAAGAAAGCATGCTGTACTCGATTTCCCGAGACAGTGACATTTTATTTACCCTT
CCCAACCTCTCCAAAAAAGGAGAA---AGTGTTAGTTCATTGCAGACCACCAGCCAGTAT
CTTATCAGGAATGTGGAAACCACTGTAAATGAAGACGCTTTACCTGGCAAATTACCTGAA
ACTCCTCTCAGAGCAGAGCCTCCATCTTCGTATAAGGTGATGTGTCAGTGGATGGAAAAG
TTCAGAAAAGATCTGTGCAGGTTCTGGTGTAGTGTTTTCCCAGTATTCTTTATGTTTTTG
AATGTCATGGTGGTTGGAATTATAGGAGCAGTTATAGTAATAACCATCTTAAAGGTGCTT
TTCCCAGTTTGTGAATACAAAGGAATTCTTCAGTTGGATAAAGTGAATGTTATGCCTGTG
ACAGCTGTCAACTTATATCCAGATGGTACTGAGAAAACAGCAGAA---------AACCCT
GAAGATAAAACA---------------TGT------------------------GTT
