# Supplementary material for: Insights into the Evolution of Longevity from the Bowhead Whale Genome
Source: Cell Rep. 2015 Jan 6;10(1):112–22. doi: 10.1016/j.celrep.2014.12.008 (PMC4536333; doi:10.1016/j.celrep.2014.12.008)
Supplement: Supplemental Folder 2. Species Used in the Analysis of Selective Pressure Variation, Single-Gene Orthologous Families Tested, Likelihood Ratio Tests, MAKER Parameters, and Full Assembly and Read Usage Data, Related to Experimental Procedures [file mmc3.zip › Tested SGOs/reciprocal_group_3277.2.fas]

>Gibbon|ENSNLEG00000011352|ENSNLET00000014510
------------------------------------------------------ATGCAT
CCGCGGCGCCCGGACGGATTTGATGGCTTGGGCTACCGGGGTGGT------GCCCGGGAC
CAGCAGGGCTTTGGCGGC------GCTTTCCCTGCAAGGTCCTTCAGCACCGGGTCGGAC
CTGGGCCACTGGGTGACAACTCCCCCAGACATCCCCGGCAGCCGCAACCTGCACTGGGGC
GAGAAGAGCCCGCCCTACGGTGTGCCCACCACCTCCACCCCGTACGAAGGCCCCACG---
------GAGGAACCCTTTTCC---------------------------------------
------------AGTGGC---------GGCGGCGGCAGT------GTGCAGGGGCAGAGC
AGT---------GAACAGCTGAATAGATTTGCTGGATTTGGTATTGGACTTGCAAGTCTC
TTTACAGAAAATGTATTGGCACATCCTTGCATTGTTCTACGCCGCCAATGTCAGGTTAAT
TACCATGCTCAGCATTACCATCTCACTCCATTTACAGTCATCAATATTATGTACAGTTTC
AACAAAACTCAGGGACCTAGAGCCCTGTGGAAAGGAATGGGAAGTACATTTATTGTCCAG
GGAGTCACACTTGGAGCAGAAGGCATAATTAGTGAATTTACACCTTTGCCAAGGGAGGTT
TTACATAAATGGAGTCCTAAACAAATAGGAGAACACCTTCTACTGAAATCCCTAACTTAC
GTGGTGGCAATGCCTTTTTATTCAGCAAGTCTGATTGAAACAGTGCAG------------
------------------AGTGAGATAATTCGAGATAATACTGGCATTTTGGAATGTGTT
AAAGAAGGAATTGGAAGAGTGATAGGCATGGGAGTGCCTCATAGCAAACGACTTCTTCCA
CTTCTTTCCTTGATCTTCCCTACGGTGCTTCATGGAGTTCTTCATTACATCATCAGCTCA
ATTATTCAGAAGTTTGTCCTACTAATTCTAAAGAGAAAGACTTACAATAGCCACCTAGCT
GAGAGCACTAGCCCTGTGCAGAATATGTTGGATGCTTATTTTCCAGAACTTATTGCTAAC
TTTGCTGCCAGTCTTTGTTCTGACGTTATACTTTACCCATTGGAAACAGTTTTGCACCGC
CTTCACATTCAAGGAACACGCACAATAATTGACAATACAGACCTTGGCTATGAAGTGCTT
CCAATTAATACACAGTATGAGGGGATGAGAGACTGTATCAATACCATAAGGCAGGAGGAA
GGAGTGTTTGGTTTTTATAAAGGGTTTGGTGCTGTTATAATACAGTACACACTGCATGCA
GCTGTTTTACAGATTACCAAAATTATTTACTCTACACTTCTTCAAAATAACATT
>Gorilla|ENSGGOG00000024980|ENSGGOT00000034630
GTGGCCCGGGTGGTGGTGGGCTCCGGGCGG------------------------------
------------------------------------------------------------
------------------------------------------------------------
------------------------------------------------------------
------------------GGCGTGCCCACC---TCCACCCCATACGAAGGCCCCACG---
------GAGGAACCCTTTTCC---------------------------------------
------------AGTGGC---------GGCGGCGGCAGT------GTGCAGGGGCAGAGC
AGT---------GAACAGCTGAATAGATTTGCTGGATTTGGTATTGGACTTGCAAGTCTC
TTTACAGAAAATGTATTGGCACATCCTTGCATTGTTCTACGCCGCCAATGTCAGGTTAAT
TACCATGCTCAGCATTACCATCTCACTCCATTTACAGTCATCAATATTATGTACAGTTTC
AACAAAACTCAGGGACCTAGAGCCCTGTGGAAAGGAATGGGAAGTACATTTATTGTCCAG
GGAGTCACACTTGGAGCAGAAGGCATAATTAGTGAATTTACACCTTTGCCAAGGGAGGTT
TTACATAAATGGAGTCCTAAACAAATAGGAGAACACCTTCTACTGAAATCCCTAACTTAC
GTGGTGGCAATGCCTTTTTATTCAGCAAGTCTGATTGAAACAGTGCAG------------
------------------AGTGAGATAATTCGAGATAATACTGGCATTTTGGAATGTGTT
AAAGAAGGAATTGGAAGAGTGATAGGCATGGGAGTGCCTCATAGCAAACGACTTCTTCCG
CTTCTTTCCTTGATCTTCCCTACGGTGCTTCATGGAGTTCTTCATTACATCATCAGCTCA
GTTATTCAGAAGTTTGTCCTACTAATTCTAAAGAGAAAGACTTACAATAGCCACCTAGCT
GAGAGCACTAGCCCTGTGCAGAGTATGTTGGATGCTTATTTTCCAGAACTTATTGCTAAC
TTTGCTGCCAGTCTTTGTTCTGACGTTATACTTTACCCATTGGAAACAGTTTTGCACCGC
CTTCACATTCAAGGAACACGCACAATAATTGACAATACAGACCTTGGCTATGAAGTGCTT
CCAATTAATACACAATATGAGGGAATGAGAGACTGTATCAATACCATAAGGCAGGAGGAA
GGAGTGTTTGGTTTTTATAAAGGGTTTGGTGCTGTTATAATACAGTACACACTGCATGCA
GCTGTTTTACAGATTACCAAAATTATTTACTCTACACTTCTTCAA---------
>Guinea_Pig|ENSCPOG00000000136|ENSCPOT00000000137
------------------------------------------------------------
------------------------------------------------------------
------------------------------------------------------------
------------------------------------------------------------
------------------------------------------------------------
------------------------------------------------------------
------------------------------------------------------------
---TTTATTTTAGAACAGTTGAGTAGATTTGCTGGATTTGGTATTGGACTTGCAAGTCTC
TTTACAGAAAATGTACTGGCCCATCCTTGCATTGTTCTACGCCGCCAATGCCAGGTTAAT
TACCATGCTCGGAATTACCATCTCACTCCATTTACAGTCATCAATATTATGTATAGCTTC
AACAAAACTCAGGGACCAAGAGCCCTATGGAAAGGAATGGGAAGTACATTCATTGTCCAA
GGAGTCACACTTGGAGCAGAAGGCATCATTAGTGAATTCACACCTTTGCCAAGGGAGATT
TCACACAAATGGAATCCTAAACAAATAGGTGAACATCTTCTACTGAAAGCCCTAACTTAT
ATTGTGGCAATGCCTTTTTATTCAGCAAGTCTAATTGAAACAGTACAG------------
------------------AGTGAGATAATTCGCGACAATGCTGGCATTTTGGAGTGTGTT
AAAGAAGGAATCGGAAGAGTGATAGGCTTAGGAGTACCTCACAGCAAACGACTCCTTCCC
CTTCTTTCCCTGGTCTTCCCTACAGTGCTGCATGGAGTTCTTCACTACATCATCAGCTCA
ATCATTCAGAAGTTTGTCCTACTAATTCTAAAGAGAAAGACTTATAATAGCCACCTAGCT
GAGAGCAGTAGCCCTGTGCAGAGTATGTTGGATGCTTATTTTCCAGAACTTATTGCTAAC
TTTGCTGCCAGTCTTTGCTCTGATGTTATACTCTTCCCATTGGAAACAGTTTTACACCGC
CTTCACATTCAAGGAACACGCACAATAATTGACAATACAGACCTTGGCTATGAAGTGCTT
CCAATTAATACACAGTATGAGGGGATGAGAGACTGTATCAATACCATAAAGCAAGAGGAA
GGAATGCTTGGTTTTTATAAAGGATTTGGTGCTGTTATAGTACAGTACATACTGCATGCT
GCTGTCTTACAGATTACCAAAGTTATTTACTCTACACTTCTTCAAAATAGCATT
>Horse|ENSECAG00000022177|ENSECAT00000023768
------------------------------------------------------------
CCGCGGCGCCCCGACGGATTCGATGGCTTGGGCTATCGGGGTGGT------GCCCGGGAT
GAGCAGGGCTTTGGCGGC------GCTTTCCCTGCAAGGTCCTACGGCACCGCGTCGGAC
CTGAGCCACTGGGTGACCACTCCCCCGGACATCCCAGGGAGCCGCAACCTGCACTGG---
GAGAAGAGCCCGCCCTACGGTGCGCCCGCCCCCGCCACC------GAGGGCCCCGCG---
------GAGGAGCCGTTTCCC---------------------------------------
---------------GGC---------GGCGGC---GGCGGA---GTGCCGGGCCAGAGC
AGC---------GAACAGTTGAATAGATTTGCTGGATTTGGGATTGGACTTGCAAGTCTC
TTTACAGAAAATGTACTGGCCCATCCTTGCATTGTTCTCCGCCGCCAATGTCAGGTTAAT
TACCACGCTCGACATTATCATCTCACTCCATTTACAGTCATCAATATTATGTACAGCTTC
AACAAAACTCAGGGACCAAGGGCCCTTTGGAAAGGAATGGGAAGTACATTTATTGTCCAG
GGAGTCACACTTGGAGCAGAGGGAATAATCAGTGAATTCACACCTTTACCAAGGGAGATT
TCGCATAAATGGAATCCTAAACGAATAGGAGAGCACCTTCTACTGAAATCCCTAACCTAT
GTGGTGGCAATGCCTTTTTATTCAGCAAGTCTAATTGAAACAGTACAG------------
------------------AGTGAGATAATTCGAGATAATACTGGAATTTTGGAATGTGTT
AAAGAAGGAATTGGAAGAGTGATAGGCTTGGGAGTGCCTCATAGCAAACGACTGCTGCCG
CTGCTCTCCTTGGTCCTCCCTACGGTGCTGCACGGGCTTCTTCATTACATCATCAGCTCA
GCCATTCAGAAGTTTGTCCTACTGATTCTGAAGAGAAAGACTTGTAACAGCCACCTAGCT
GAGAGCACTAGCCCGGTACAGAGTATGCTGGATGCTTATTTTCCAGAACTTATTGCTAAC
TTTGCTGCCAGTCTTTGCTCTGATGTTTTACTTTACCCACTGGAAACAGTTTTGCACCGC
CTTCACATTCAAGGAACACGCACAATAATTGACAACACAGACCTTGGCTATGAAGTGCTT
CCAATTAATACACAGTATGAGGGGATGAGAGACTGTATCAATACCATAAGGCAGGAGGAA
GGAATGCTGGGTTTTTATAAAGGGTTTGGTGCTGTTATAATACAGTACACACTGCATGCA
GCTGTTTTACAGATTACCAAAATTATTTACTCTACACTTCTTCAAAATAGTGTT
>Mouse|ENSMUSG00000024259|ENSMUST00000060396
------------------------------------------------------ATGCAT
CCGCGGCGCCCTGAGGGCTTCGATGGCCTGGGCTACCGGGGAGGC------GTTCGGGAT
GATCCGGCTTTCGGCGGC------CCTTTCCATGCGCGCTCCTTCGGTTCAGGGACGGAA
CTGGGCCACTGGGTGACGACGCCCCCGGACATCCCGGGCAGCCGCAACCTGCACTGGGGC
GAAAAGAGCCCTTCCTACGGCGTGCCGTCCGCGCCCCCGACGCTCGAGGGTTCCGCG---
------GAGGAGCCCTTTCCC---------------------------------------
------------GGCGGC---------GGCGAG---GGCCCG---CGGCCGGGACCGAGC
AGC---------GAACAGTTGAATAGATTTGCTGGATTTGGTATTGGACTTGCAAGTCTC
TTTACAGAAAATGTGCTGGCCCATCCTTGCATTGTTTTACGCCGCCAGTGTCAGGTCAAT
TACCATGCTCGGCATTACCATCTCACTCCATTTTCAATTATCAACATTATGTATAGCTTC
AACAAAACTCAGGGACCAAGAGCCCTATGGAAAGGGATGGGAAGCACATTTATTGTTCAG
GGAGTCACACTTGGAGCAGAAGGCATAATAAGTGAATTTACACCTTTACCGAGGGAGGTT
TCACACAAATTGAACCCTAAACAAATAGGTGAACACCTTCTCCTGAAATGCCTAACATAC
ATGGTGGCCATGCCTTTTTATTCTGCAAGTCTGATCGAAACAGTACAG------------
------------------AGTGAGATAATCCGAGATAACACTGGCATTCTGGAATGTGTT
AAAGAAGGAATTGGACGAGTGATAGGCTTGGGAGTGCCTCACAGCAAACGCCTTCTTCCA
CTGTTTTCATTGATCTTCCCAACAGTGCTGCATGGAGTTCTTCATTACATTATCAGCTCC
ATCATTCAGAAGATTGTCCTTCTAATTCTGAAGAGAAAGACCTATAACAGCCACCTAGCT
GAGAGCACTAGCCCCATGCAGAATATGTTGGATGCCTATTTTCCAGAACTTATTGCGAAC
TTTGCTGCCAGCCTTTGTTCTGACGTTATACTTTACCCACTGGAAACAGTTCTGCATCGT
CTTCATATTCAAGGAACACGCACAATTATTGACAACACAGACCTTGGCTACGAAGTACTT
CCAATTAATACGCAGTATGAGGGAATGAGAGACTGTATAAATACCATAAAGCAGGAGGAA
GGAGTGTTTGGTTTCTATAAAGGGTTTGGTGCTGTTATAATACAGTATACACTGCATGCA
ACCATCTTACAGATTACCAAAATGATTTACTCCACACTTCTTCAGAATAGCATT
>Opossum|ENSMODG00000015644|ENSMODT00000019877
------------------------------------------------------ATGCAT
CCGCGGCGTCCAGACGGCTTCGATGGCTTGGGCTATAGGGGTGGAGGCAGCAGCCGGGAG
GATCCGGGG---GGCAAC------AGTTTCTCCGCAAAGTCCTTCAGCTCC---TCGGAC
CTGAGCCACTGGGTGACCACTCCGCCCGACATCCCTGGCAGCCGCAACCTGCACTGGGGG
GAGAAGACCCCACTTTATGGCGCTGGAGCAGCTCCCACCCCAGTCGGGGCGTCCTGC---
------GAGGAGCCCTATCCT---------------------------------------
------------GGCGGCTGCAGCAGCGGG------------------CCCGGGGCTAGT
AGT---------GAACAGTTAAATAGATTTGCTGGATTTGGTATTGGACTTGCAAGTCTG
TTTACAGAAAATGTGTTGGCCCATCCTTGCATTGTTCTCCGTCGCCAATGCCAGGTTAAT
TATCATGCTCGACATTATCACCTCACTCCATTTACAGTCATCAATATTATGTACAGCTTC
AACAAAACCCAGGGTCCAAGAGCCCTTTGGAAAGGAATGGGAAGCACATTTATTGTTCAG
GGGGTCACACTTGGAGCTGAAGGAATCATCAGTGAATTCACACCTTTGCCAAGGGAACTT
TCTCACAAATGGAGTCCTAAACAAGTGGGAGAACACCTTCTACTTAAAGCCCTAACTTAT
GTGGTGGCAATGCCTTTTTATTCAGCGAGCCTGATTGAGACTGTTCAGGACTTTGTTCCA
TCAATCAGAATTACAAGGAGTGAGATAATTCGGGACAATGCTGGAATTTTGGAATGTGTA
AAAGAAGGAATTGGCAGAGTGATTGGCTTGGGAGTGCCTCATAGCAAGCGTTTGCTCCCA
CTTCTTGCTTTGACCTTTCCCACTGTTTTGCATGGAGTTCTTCATTATATCATAAGTTCT
ATCATCCAGAAGTTTGTTCTACTGCTTCTGAAAAGGAAGAATACTCATAATCATCCAACT
GAAAGTACCAGTCCTGTGCAGAGTATATTGGATGCTTATTTTCCTGAACTGATTGCAAAC
TTTACTGCCAGCCTCTGCTCTGATGTTATGCTTTACCCACTGGAAACAGTTTTGCACCGT
CTTCATATTCAAGGAACACGTACAATAATTGACAATACAGACCTTGGCTATGAAGTGCTT
CCAATCAATACTCAGTATGAGGGAATGAGAGACTGTATCAATACTATAAAGCAAGAAGAA
GGAATGCTTGGTTTTTATAAAGGGTTTGGCGCTATTATAGTACAGTATGCACTGCATGCA
GCTGTTCTTCAGATTACCAAAATTATTTACTCTACACTGCTTCAAAGTAATGTT
>Orangutan|ENSPPYG00000015677|ENSPPYT00000018238
------------------------------------------------------ATGCAT
CCGCGGCGCCCGGACGGATTTGATGGCTTGGGCTACCGGGGTGGT------GCCCGGGAC
GAGCAGGGCTTTGGCGGC------GCTTTCCCTGCAAGGTCCTTCAGCACCGGGTCGGAC
CTGGGCCACTGGGTGACGACTCCCCCAGACATCCCCGGCAGCCGCAACCTGCACTGGGGC
GAGAAGAGCCCGCCCTACGGCGTGCCCACCACCTCCACCCCGTACGAAGGCCCCACG---
------GAGGAACCCTTTTCC---------------------------------------
------------AGTGGC---------GGCGGCGGCAGT------GTGCAGGGGCAGAGC
AGT---------GAACAGCTGAATAGATTTGCTGGATTTGGTATTGGACTTGCAAGTCTC
TTTACAGAAAATGTATTGGCACATCCTTGCATTGTTCTACGCCGCCAATGTCAGGTTAAT
TACCATGCTCAGCATTACCATCTCACTCCATTTACAGTCATCAATATTATGTACAGTTTC
AACAAAACTCAGGGACCTAGAGCCCTGTGGAAAGGAATGGGAAGTACATTTATTGTCCAG
GGAGTCACACTTGGAGCAGAAGGCATAATTAGTGAATTTACACCTTTGCCAAGGGAGGTT
TTACATAAATGGAGTCCTAAACAAATAGGAGAACACCTTCTACTGAAATCCCTAACTTAC
GTGGTGGCAATGCCTTTTTATTCAGCAAGTCTGATTGAAACAGTGCAG------------
------------------AGTGAGATAATTCGAGATAATACTGGCATTTTGGAATGTGTT
AAAGAAGGAATTGGGAGAGTGATAGGCATGGGAGTGCCTCATAGCAAACGACTTCTTCCG
CTTCTTTCCTTGATCTTCCCTACAGTGCTTCATGGAGTTCTTCATTACATCATCAGCTCA
CTTATTCAGAAGTTTGTCCTACTAATTCTAAAGAGAAAGACTTACAATAGCCACCTAGCT
GAGAGCACTAGCCCTGTGCAGAGTATGTTGGATGCTTATTTTCCAGAACTTATTGCTAAC
TTTGCTGCCAGTCTTTGTTCTGACGTTATACTTTACCCACTGGAAACAGTTTTGCACCGC
CTTCACATTCAAGGAACACGCACAATAATTGACAATACAGACGTTGGCTATGAAGTGCTT
CCAATTAATACACAGTATGAGGGAATGAGAGACTGTATCAATACCATAAAGCAGGAGGAA
GGAGTGTTTGGTTTTTATAAAGGGTTTGGTGCTCTTATAATACAGTACACATTGCATGCA
GCTGTTTTACAGATTACCAAAATTATTTACTCTACACTTCTTCAAAATAACATT
>Platypus|ENSOANG00000007426|ENSOANT00000011827
------------------------------------------------------------
------------------------------------------------------------
------------------------------------------------------------
---------------------------------------------AACAAACATGGGAAT
TCCCGGACCCCAAAGTTAGGCCCGTTTTTGGCGCCCACCCCGCTTGGGGGATCCGGGAGC
CTCCACGAGGACCCCTATCCC---------------------------------------
------------GGCGGC---------GGG------------------CCCGGGAACGGC
AAC---------GATCAGTTGAATAGATTTGCCGGATTCGGTATTGGGCTTGCAAGTTTG
TTTACAGAGAATGTGTTGGCCCATCCGTGCATTGTTCTTCGCCGCCAGTGTCAGGTTAAT
TACCATGCTCGGCATTACCATCTCACTCCATTTACAGTTATCAATATAATGTACAGCTTT
AACAAAACCCAGGGTCCAAGAGCCCTTTGGAAGGGAATGGGGAGCACATTCATTGTTCAA
GGAGTTACACTTGGAGCAGAAGGAATCCTTAGTGAATTCACATCCCTGCCAAGGGAGCTT
TCCCACAAATGGAGTCTCAGACGAATTGGAGAACACCTTCTACTGAAAGCCCTAACTTAT
GTGGTGGCAATGCCTTTTTACTCTGCGAGCCTGATCGAGACCGTGCAG------------
------------------AGTGAGATCATTCGAGATAATCCTGGCATTTTGGAGTGTGTC
AAAGAAGGGATTGGCAGAGTCGTGGGCCTGGGAGTGCCTCATAGCAAACGGCTGCTCCCG
CTTCTGGCTTTGACCTTTCCCACCGTGCTACATGGAGTCCTGCATTACATCGTCACCTCC
ATTGTCCAAAAGTGTGTCTTGCTGATTCTCAAGCGGAAGCAGGTCCAGAGCCAAGCCACC
GAGAGCGTCAGTTCTGTGCAGAGTATGTTGGATGCTTATTTCCCAGAACTGATCGCAAGT
TTCGCTGCCAGTCTCTGCTCTGATGTCTTGCTGTACCCCCTGGAGACAGTCTTACACCGT
CTTCATATCCAAGGAACGCGCACGATCATTGACAATACAGACCTTGGCTATGAAGTGCTC
CCAATCAATACTCAGTACGAGGGAATGAGAGACTGTATCAATACCATAAAGCAGGAAGAA
GGAATGTTTGGTTTTTATAAAGGGTTCGGTGCTATCGTAATACAGTATACCCTGCATGCA
GCCGTTTTACAAATTACCAAAATTATTTACTCTACACTGCTTCAAAATAGCATC
>Rabbit|ENSOCUG00000012366|ENSOCUT00000012366
------------------------------------------------------ATGCAT
CCGCGGCGCCCGGATGGATTCGATGGCTTGGGCTACCGGGGCGGG------GCCCGGGAC
GAGCAGGGCTTCGGCGGC------GCTTTCCCTGCAAGGTCTTTCAGCTCCGGCTCGGAC
CTGGGCCACTGGGTGACGACTCCCCCAGACATCCCAGGCAGCCGCAACCTGCACTGGGGC
GAGAAGAGCCCGCCGTTTGGCGTGCCCTCCGCCTCCACGCCGCACGAGGTCCCCGCG---
------GAGGAGCCCTTTCCT---------------------------------------
------------GGCACT---------GGCGGC---GGCGGC---GTGCAGGGGCAGAGC
AGC---------GAACAATTGAATAGATTTGCTGGATTTGGTATTGGACTTGCAAGTCTT
TTTACAGAAAATGTGCTGGCCCATCCTTGCATTGTCCTACGCCGTCAATGTCAGGTTAAT
TATCATGCTCGGCATTATCATCTCACTCCATTTACAGTCATCAATATTATGTACAGCTTC
AACAAAACTCAGGGACCAAGAGCCCTGTGGAAAGGAATGGGAAGTACATTTATTGTCCAA
GGAGTCACACTTGGAGCAGAAGGCATAATTAGTGAATTCACACCCTTGCCAAGGGAGGTT
TCACACAAATGGAGTCCTAAACAAATAGGAGAACATCTTCTATTGAAATCCCTAACTTAT
ATAATAGCAATGCCTTTTTATTCAGCAAGTCTAATTGAAACAGTACAG------------
------------------AGTGAAATAATTCGAGATAATACCGGCATTTTGGAATGTATT
AAAGAAGGAATTGGAAGAGTGATAGGCTTGGGAGTGCCTCATAGCAAACGACTTCTTCCG
CTTCTTTCCTTGGTCTTCCCCACGGTGCTGCATGGCGTTCTTCATTATATCATCAGCTCA
ATCGTGCAGAAGTTTGTTCTCCTGATTCTAAAGAGAAAGACTTATAATAGCCACTTAGTT
GAGAACACTAGCCCCGTGCAGAATATGTTGGATGCTTACTTTCCAGAACTTATTGCTAAC
TTTGCTGCCAGTCTTTGCTCTGACGTTATACTTTACCCACTGGAAACAGTTTTGCACCGC
CTTCACATTCAAGGAACACGCACAATAATTGACAATACAGACCTGGGCTATGAAGTACTT
CCAATTAATACGCAGTATGAGGGAATGAGAGACTGCATCAATACGATAAGGCAGGAGGAA
GGAGTGCTTGGTTTTTATAAAGGGTTTGGTGCTGTTATAATACAGTATACACTGCATGCA
GCTGTCTTACAGATTACCAAAATTATTTACTCTACACTTCTTCAGAATAGTGTT
>Rat|ENSRNOG00000017091|ENSRNOT00000023032
------------------------------------------------------ATGCAT
CCGCGGCGCCCTGAGGGCTTCGACGGCTTGGGCTACCGGGGAGGC------GTGCGGGAC
GATCCGGCTTTCGGCGGC------CCCTTCCATGCGCGCTCCTTCGGTTCAGGGACGGAA
CTGGGCCACTGGGTGACAACACCCCCGGACATCCCGGGCAGCCGCAACCTGCACTGGGGC
GAGAAAAGCCCTTCGTACGGTGTGCCGTCCGCGCCCCCGACGCTCGAGGGCCCCGCG---
------GAGGAGCCCTTTCCC---------------------------------------
------------GGCGGC---------GGCGAC---GGCCCG---CGGCCGGGACGGAGC
AGC---------GAACAGTTGAATAGATTTGCTGGATTTGGTATTGGACTTGCAAGTCTC
TTTACAGAAAATGTACTGGCCCATCCTTGTATTGTTTTACGCCGCCAATGCCAGGTCAAT
TACCATGCTCGGCATTACCATCTCACTCCATTTTCAGTTATCAACATTATGTATAGCTTC
AACAAAACTCAGGGACCAAGAGCCCTGTGGAAAGGAATGGGAAGCACATTTATTGTTCAG
GGAGTCACACTTGGAGCAGAAGGCATCATTAGTGAGTTTACACCTTTACCAAGGGAGGTT
TCACAGAAATGGAACCCTAAACAAATAGGTGAACACCTTCTCCTGAAATGCCTAACGTAC
ATGGTGGCCATGCCTTTCTATTCAGCAAGTCTGATCGAAACAGTACAG------------
------------------AGTGAGATAATCCGAGATAATACTGGCATCCTGGAATGTGTT
AAAGAAGGAATTGGACGGGTGATAGGCTTGGGAGTGCCTCACAGCAAACGCCTTCTTCCA
CTGTTTTCATTGATCTTCCCAACAGTGCTGCATGGAGTTCTCCATTACATCATCAGCTCC
ATCATTCAGAAGATTGTCCTTCTAATTCTGAAGAGAAAGACCTGTAGTAGCCACCTAGCC
GAGAGCACTAGCCCCATGCAGAATATGCTGGATGCTTATTTTCCAGAACTTATTGCTAAC
TTTGCCGCCAGCCTTTGCTCTGACGTGATACTTTACCCGTTGGAAACAGTTCTGCATCGT
CTTCATATTCAAGGAACACGCACAATAATTGACAATACAGACCTTGGTTATGAAGTACTT
CCAATTAATACGCAGTATGAGGGAATGAGAGACTGTGTAAATACCATCAAGCAGGAAGAA
GGAGTGTTTGGTTTTTATAAAGGGTTTGGTGCTGTTATCATACAGTATACATTGCATGCA
ACCATCTTACAGATTACCAAAATTATTTACTCCACACTTCTTCAGAATAGCATT
>Macaque|ENSMMUG00000009624|ENSMMUT00000013438
GTGGCCCGGGTGGTGGTGGGCTCCGGGCGGGCTCGTCATCCTGCCCCCGCTGCAATGCAT
CCGCGGCGCCCGGACGGATTTGATGGCTTGGGCTACCGGGGCGGT------GCCCGGGAC
GAGCAGGGCTTCGGCGGC------GCTTTCCCTGCAAGGTCCTTCAGCACCGGGGCGGAC
CTGGGCCACTGGGTGACGACTCCCCCAGACATCCCCGGCAGCCGCAACCTGCACTGGGGC
GAGAAGAGCCCCCCCTACGGCGTGCCGACCACCTCCACCCCGTACGAAGGCCCCACG---
------GAAGAACCCTTTTCC---------------------------------------
------------ACTGGC---------GGCGGCGGCGGT------GTGCAGGGGCAGAGC
AGT---------GAACAGCTGAATAGATTTGCTGGATTTGGTATTGGACTTGCAAGTCTC
TTTACAGAAAATGTATTGGCACATCCTTGCATTGTTCTACGCCGCCAATGTCAGGTTAAT
TACCATGCCCAGCATTACCACCTCACTCCATTTACAGTCATCAATATTATGTACAGTTTC
AACAAAACTCAGGGACCTAGAGCCCTGTGGAAAGGAATGGGAAGTACATTTATTGTCCAG
GGAGTCACACTTGGAGCAGAAGGCATAATTAGTGAATTTACACCTTTGCCAAGGGAGGTT
TTACATAAATGGAGTCCTAAACAAATAGGAGAACACCTTCTACTGAAATCCCTAACTTAT
GTGGTGGCAATGCCTTTTTATTCAGCAAGTCTGATTGAAACAGTGCAG------------
------------------AGTGAGATAATTCGAGATAATACTGGCATTTTGGAATGTGTT
AAAGAAGGAATTGGAAGAGTGATAGGCATGGGAGTGCCTCACAGCAAACGACTTCTTCCG
CTTCTTTCCTTGATCTTCCCTACGGTGCTTCATGGAGTTCTTCATTACATCATCAGCTCA
GTTATTCAGAAATTTGTCCTACTAATTCTAAAGAGAAAGACTTACAATAGCCACCTAGCT
GAGAGCACTAGCCCTGTGCAGAGTATGTTGGATGCTTATTTTCCAGAACTTATTGCTAAC
TTTGCTGCCAGTCTTTGTTCTGACGTTATACTTTACCCATTGGAAACAGTTTTGCACCGC
CTTCACATTCAAGGAACACGCACAATAATTGACAATACAGACCTTGGCTATGAAGTGCTT
CCAATTAATACACAGTATGAGGGAATGAGAGACTGTATCAATACCATAAGGCAGGAGGAA
GGAGTGTTTGGTTTTTATAAAGGGTTTGGTGCTGTTATAATACAGTACACACTGCATGCA
GCTGTTTTACAGATTACCAAAATTATTTACTCTACACTTCTTCAAAATAACATT
>Marmoset|ENSCJAG00000016257|ENSCJAT00000031634
GCGGCCCGGGTGGTGGTGGGCTCCGGGCGG---CGTCATTCTGCCCCCGCTGCGATGCAT
CCGCGGCGCCCGGACGGATTTGATGGCTTGGGCTACCGGGGCGGT------GCCCGGGAC
GAGCAGGGCTTTGGCGGC------GCTTTTCCAGCAAGGTCCTTCAGCACCGGGTCGGAC
CTGGGCCACTGGGTGACGACTCCCCCAGACATCCCCGGCAGTCGCAACCTGCACTGGGGC
GAGAAGAGCCCGCCCTACGGCGTGCCCACCACCTCCACGCCGTATGAAGCCCCCACA---
------GAGGAAGCCTTTTCC---------------------------------------
------------AGTGGC---------GGCGGCGGCGGCGGT---GTGCAGGGGCAGAGC
AGC---------GAACAACTGAATAGATTTGCTGGATTTGGTATTGGACTTGCAAGTCTC
TTTACAGAAAATGTATTGGCACATCCTTGCATTGTTCTACGCCGCCAATGTCAGGTTAAT
TACCATGCTCAGCATTACCATCTCACTCCATTTACAGTCATCAATATAATGTACAGTTTC
AACAAAACTCAGGGACCTAGAGCCCTGTGGAAAGGAATGGGAAGTACATTTATTGTCCAG
GGAGTCACACTTGGAGCAGAAGGCATAATTAGTGAATTTACACCTTTGCCAAGGGAGGTT
TTACATAAATGGAATCCTAAACAAATAGGAGAACACCTTCTACTGAAATCCCTAACTTAT
GTGGTGGCAATGCCTTTTTATTCAGCAAGTCTGATTGAAACAGTGCAG------------
------------------AGTGAGATAATTCGAGATAATACTGGCATTTTGGAATGTGTT
AAAGAAGGAATTGGAAGAGTGATAGGCATGGGAGTGCCTCATAGCAAACGACTTCTTCCG
CTTCTTTCCTTGATCTTCCCTACGGTGCTTCATGGAGTTCTTCATTACATCATCAGCTCA
GTTATTCAGAAGTTTGTCCTACTAATTCTAAAGAGAAAGACTTATAATAGCCACCTAGCT
GAGAGCACTAGCCCTGTGCAGAGTATGTTGGATGCTTATTTTCCAGAACTTATTGCTAAC
TTTGCTGCCAGTCTTTGTTCTGACGTTATACTTTACCCATTGGAAACAGTTTTGCACCGC
CTTCACATTCAAGGAACACGCACAATAATTGACAATACAGACCTTGGCTATGAAGTGCTT
CCAATTAATACACAGTATGAGGGAATGAGAGACTGTATCAATACCATAAGGCAGGAGGAA
GGAGTGTTTGGTTTTTATAAAGGGTTTGGTGCTGTTATAATACAGTACACACTGCATGCA
GCTGTTTTACAGATTACCAAAATTATTTACTCTACACTTCTTCAAAATAACATT
>Microbat|ENSMLUG00000007623|ENSMLUT00000007626
------------------------------------------------------ATGCAT
CCGCGGCGCCCGGACGGGTTCGATGGCTTGGGCTATCGCGGGAGT------GCACGGGAT
GAGCGCGGTTTTGGCGTG------GCCTTCCCTGCAAGGTCCTTCAGCTCCGGGCCGGAG
CTGGGCCACTGGGTGACCACTCCCCCAGACATCCCCGGGAGCCGCAACCTGCACTGGGGC
GAGAAGAGCCCGCCCTATGGCGTGCCCGCCCCCTCCACCCCC---GAGGGCCCCGCG---
------GAGGAGCCCTTTCCCGCGGCGGCGGCGGCGGCAGCGGCAGCGGCGGCGGCGTGC
CGGCCCGAGCACGGT---------------------------------------------
TTA---------GAACAGTTGAGTAGATTTGCTGGATTTGGTATTGGACTTGCAAGTCTC
TTTACAGAAAATGTACTGGCTCATCCTTGCATTGTTCTACGCCGCCAATGTCAGGTTAAT
TACCATGCTCGACATTATCATCTCACTCCATTTACAGTCATCAATATTATGTACAGCTTC
AACAAAACTCAGGGACCAAGGGCCCTTTGGAAAGGAATGGGAAGTACATTTATTGTCCAG
GGAGTCACACTTGGAGCAGAAGGAATAATTAGTGAATTCACACCTTTACCAAGGGAGGTT
TCACATAAATGGAATCCTAAACAAATAGGAGAACACCTTCTGCTGAAATCCCTAACTTAT
ATAGTGGCAATGCCTTTTTATTCAGCAAGTCTGATTGAAACAGTACAG------------
------------------AGTGAGATAATTCGAGATAATACTGGAATTTTGGAATGTGTT
AAAGAAGGCATTGGAAGAGTGATAGGCCTGGGAGTGCCTCATAGCAAACGACTACTTCCT
CTTCTCTCCTTGATCTTCCCCACGGTGCTGCATGGGGTTCTTCATTACATCATCAGCTCC
ATCATTCAGAAGATCGTCCTACTAATTCTAAAGAGAAAGACTTATCATGGCCACCCAGCT
GAGAGCACTAGCCCAGTGCAGAGTATGCTGGATGCTTATTTTCCAGAACTTATTGCTAAC
TTTGCTGCCAGTCTTTGCTCTGATGTTATACTTTACCCCTTGGAAACAGTTTTGCACCGC
CTTCACATTCAAGGAACACGCACAATAATTGACAATACAGACCTTGGCTATGAAGTGCTT
CCAATTAATACACAGTATGAGGGAATGAGAGACTGTATCAATACCATAAAGCAGGAGGAA
GGAATGCTTGGTTTTTATAAAGGGTTTGGTGCTGTTATAATACAGTACACACTGCATGCA
GCTGTCCTACAGATTACCAAAATCATTTACTCTACGCTTCTTCAAAATAGCGTT
>Human|ENSG00000164209|ENST00000355943
------------------------------------------------------ATGCAT
CCGCGGCGCCCGGACGGATTTGATGGCTTGGGCTACCGGGGTGGT------GCCCGGGAC
GAGCAGGGCTTTGGCGGC------GCCTTCCCTGCAAGGTCCTTCAGCACCGGGTCGGAC
CTGGGCCACTGGGTGACGACTCCCCCAGATATCCCCGGCAGCCGCAACCTGCACTGGGGC
GAGAAGAGCCCGCCCTACGGCGTGCCCACCACCTCCACCCCGTACGAAGGCCCCACG---
------GAGGAACCCTTTTCC---------------------------------------
------------AGTGGC---------GGCGGCGGCAGT------GTGCAGGGGCAGAGC
AGT---------GAACAGCTGAATAGATTTGCTGGATTTGGTATTGGACTTGCAAGTCTC
TTTACAGAAAATGTATTGGCACATCCTTGCATTGTTCTACGCCGCCAATGTCAGGTTAAT
TACCATGCTCAGCATTACCATCTCACTCCATTTACAGTCATCAATATTATGTACAGTTTC
AACAAAACTCAGGGACCTAGAGCCCTGTGGAAAGGAATGGGAAGTACATTTATTGTCCAG
GGAGTCACACTTGGAGCAGAAGGCATAATTAGTGAATTTACACCTTTGCCAAGGGAGGTT
TTACATAAATGGAGTCCTAAACAAATAGGAGAACACCTTCTACTGAAATCCCTAACTTAC
GTGGTGGCAATGCCTTTTTATTCAGCAAGTCTGATTGAAACAGTGCAG------------
------------------AGTGAGATAATTCGAGATAATACTGGCATTTTGGAGTGTGTT
AAAGAAGGAATTGGAAGAGTGATAGGCATGGGAGTGCCTCATAGCAAACGACTTCTTCCG
CTTCTTTCCTTGATCTTCCCTACGGTGCTTCATGGAGTTCTTCATTACATCATCAGCTCA
GTTATTCAGAAGTTTGTCCTACTAATTCTAAAGAGAAAGACTTACAATAGCCACCTAGCT
GAGAGCACTAGCCCTGTGCAGAGTATGTTGGATGCTTATTTTCCAGAACTTATTGCTAAC
TTTGCTGCCAGTCTTTGTTCTGACGTTATACTTTACCCATTGGAAACAGTTTTGCACCGC
CTTCACATTCAAGGAACACGCACAATAATTGACAATACAGACCTTGGCTATGAAGTGCTT
CCAATTAATACACAATATGAGGGAATGAGAGACTGTATCAATACCATAAGGCAGGAGGAA
GGAGTGTTTGGTTTTTATAAAGGGTTTGGTGCTGTTATAATACAGTACACACTGCATGCA
GCTGTTTTACAGATTACCAAAATTATTTACTCTACACTTCTTCAAAATAACATT
>Chimp|ENSPTRG00000017126|ENSPTRT00000031728
------------------------------------------------------ATGCAT
CCGCGGCGCCCGGACGGATTTGATGGCTTGGGCTACCGGGGTGGT------GCCCGGGAC
GAGCAGGGCTTTGGCGGC------GCCTTCCCTGCAAGGTCCTTCAGCACCGGGTCGGAC
CTGGGCCACTGGGTGACGACTCCCCCAGACATCCCCGGCAGCCGCAACCTGCACTGGGGC
GAGAAGAGCCCGCCCTACGGCGTGCCCACCACCTCCACCCCGTACGAAGGCCCCACG---
------GAGGAACCCTTTTCC---------------------------------------
------------AGTGGC---------GGCGGCGGCAGT------GTGCAGGGGCAGAGC
AGT---------GAACAGCTGAATAGATTTGCTGGATTTGGTATTGGACTTGCAAGTCTC
TTTACAGAAAATGTATTGGCACATCCTTGCATTGTTCTACGCCGCCAATGTCAGGTTAAT
TACCATGCTCAGCATTACCATCTCACTCCATTTACAGTCATCAATATTATGTACAGTTTC
AACAAAACTCAGGGACCTAGAGCCCTGTGGAAAGGAATGGGAAGTACATTTATTGTCCAG
GGAGTCACACTTGGAGCAGAAGGCATAATTAGTGAATTTACACCTTTGCCAAGGGAGGTT
TTACATAAATGGAGTCCTAAACAAATAGGAGAACACCTTCTACTGAAATCCCTAACTTAC
GTGGTGGCAATGCCTTTTTATTCAGCAAGTCTGATTGAAACAGTGCAG------------
------------------AGTGAGATAATTCGAGATAATACTGGCATTTTGGAATGTGTT
AAAGAAGGAATTGGAAGAGTGATAGGCATGGGAGTGCCTCATAGCAAACGACTTCTTCCG
CTTCTTTCCTTGATCTTCCCTACGGTGCTTCATGGAGTTCTTCATTACATCATCAGCTCA
GTTATTCAGAAGTTTGTCCTACTAATTCTAAAGAGAAAGACTTACAATAGCCACCTAGCT
GAGAGCACTAGCCCTGTGCAGAGTATGTTGGATGCTTATTTTCCAGAACTTATTGCTAAC
TTTGCTGCCAGTCTTTGTTCTGACGTTATACTTTACCCATTGGAAACAGTTTTGCACCGC
CTTCACATTCAAGGAACACGCACAATAATTGACAATACAGACCTTGGCTATGAAGTGCTT
CCAATTAATACACAATATGAGGGAATGAGAGACTGTATCAATACCATAAGGCAGGAAGAA
GGAGTGTTTGGTTTTTATAAAGGGTTTGGTGCTGTTATAATACAGTACACACTGCATGCA
GCTGTTTTACAGATTACCAAAATTATTTACTCTACACTTCTTCAAAATAACATT
>Cow|ENSBTAG00000009667|ENSBTAT00000042610
------------------------------------------------------ATGCAT
CCGCGGCGCCCGGACGGGTTCGATGGCTTGGGCTACCGGGGTGGG------GCCCGAGAC
GAGCCGGGCTTTGGCGGA------GCCTTTCCGGCGAGGTCCTTCAGCTCCGCGTCGGAC
CTGAGCCGCTGGGTGACCTCTCCCCCAGACATCCCGGGGAGCCGCAACCTGCACTGGGCC
GAGGAGAGCCCGCCCCGCGGCGCGCCCGCCCCCTGCACGCCGCCCGAGGGCCCGGCG---
------GAGGGGCCCTGTCCC---------------------------------------
------------GGCGGC---------TCGGGGCGCAGCGGT---GGTCCCAGAAGAAGT
ACT---------GAGCAGTTGAATAGATTCGCTGGATTTGGTATTGGACTTGCAAGTCTT
TTTACAGAGAATGTACTGGCCCATCCCTGCATCGTTCTGCGCCGCCAGTGTCAGGTTAAC
TACCATGCTCGGCACTATCATCTCACCCCGTTTACAGTCATCAATATTATGTACAGTTTC
AACAAAACCCAGGGACCAAGGGCCCTTTGGAAAGGAATGGGAAGTACATTTATCGTGCAG
GGAATCACACTTGGAGCAGAGGGAATAATCAGTGAATTCACACCTTTACCAAGGGAGATT
TCACATAAATGGAATCCTAAACAAATAGGAGAACACCTTCTATTAAAATCCCTAACTTAT
ATAGTGGCAATGCCTTTTTATTCAGCAAGTCTAATTGAAACAGTACAG------------
------------------AGTGAGATAATCCGAGACGGCGCGGGGATTCTGGAGTGTGTG
AAGGAGGGCATTGGCAGAGCGATCGGCCTGGGCGTGCCTCACAGCAAGCGCCTGCTGCCG
CTCCTGTCCTTGGTCTTCCCCACGGTGCTGCACGGGGTTCTCCATTACGTCATCAGCTCG
GTCGTCCAGAAGGTCGTCCTGCTCATCCTGAAGAGAAAGGCTTACGACGGCCACCTCGCC
GAGGGCGCCAGCCCGGTGCAGAGCATGCTGGATGCCTACTTTCCGGAGCTCATCGCCAAC
TTCGCGGCCAGCCTCTGCTCTGACGTCACGCTCTACCCGCTGGAGACGGTTCTGCACCGC
CTGCACGTGCAGGGAACACGCACGATCATCGACAACACAGACCTGGGCTATGAGGTGCTT
CCGATTAACACGCAGTACGAGGGCGTGAGAGACTGCGTCAACACCATACGGCAGGAGGAG
GGCGCGCTCGGCTTCTACAAAGGGTTCGGAGCTGTGGTCGTACAGTACACGCTGCACGCG
GCTGTGTTGCAGATCACCAAAATTATTTACTCCACGCTTCTTCAGAACAGTGCT
>Dog|ENSCAFG00000007396|ENSCAFT00000011848
------------------------------------------------------------
------------------------------------------------------------
------------------------------------------------------------
------------------------------------------------------------
------------------------------------------------------------
------------------------------------------------------------
------------------------------------------------------------
------------GAGCAGTTGAATAGATTTGCTGGATTTGGTATTGGCCTTGCAAGTCTC
TTTACCGACTTTGTTCTGGCCCATCCTTGCGGGGGTCTACTCCGCCCATGTCAGGTTAAT
TATCATGCCCGGCATTACCATCTCACTCCATTTACAGTGATCAATATTATGTACAGCTTC
AATAAAACTCAGGGACCGAGGGCCCTTTGGAAAGGAATGGGAAGTACGTTTATTGTCCAG
GGAGTCACACTTGGAGCAGAGGGAATAATAAGTGAATTCACACCTTTACCAAGGGAGATT
TCACATAAATGGAATCCTAAACAAATAGGAGAACACCTTCTGCTGAAATCCCTGACTTAC
ATGGTGGCAATGCCTTTTTATTCGGCAAGTCTAATTGAAACAGTACAG------------
------------------AGTGAGATAATTCGAGATAACACTGGAATTTTGGAATGTATA
AGAGAAGGAATTGGAAGAGTGATTGGCCTTGGAGTGCCTCATAGCAAACGACTGCTCCCA
CTTCTTTCCTTGATCTTCCCTACGGTGCTGCATGGGGTTCTTCATTACATCATCAGCTCA
GTCATTCAGAAGTTTGTCCTACTGATTCTAAAGAGAAAGACTTATAGTAGCCATCTAGCT
GAGACCACTAGCCCGGTGCAGAGTATGTTGGATGCTTATTTTCCAGAACTGATTGCTAAC
TTTGCTGCCAGTCTTTGCTCTGATGTTATACTTTACCCATTGGAAACAGTTTTGCACCGC
CTTCACATTCAAGGAACACGCACAATCATTGACAATACAGACCTTGGCTATGAAGTGCTT
CCAATTAACACACAGTACGAGGGGATGAGAGACTGTATCAATACTATAAGGCAGGAAGAA
GGAGTGCTTGGTTTTTATAAGGGGTTTGGTGCTGTTATAATACAGTACACACTGCATGCA
GCTGTTCTACAGATTACCAAAATTATTTACTCCACCCTTCTTCAAAATAGCGTT
>Elephant|ENSLAFG00000017041|ENSLAFT00000017042
------------------------------------------------------ATGCAC
CCGCGGCGCCCGGACGGATTCGATGGCTTGGGCTACCGAGGTGGC------TCCCGGGAT
GAGCAGGGCTTCGGCGGTGGCGGCGCTTTTCCTGCAAGGTCCTTCAGCTCGGGATCGGAC
CTGAGCCACTGGGTCACTACTCCCCCAGACATCCCGGGCAGCCGCAACCTGCACTGGGGC
GAGAAGAGCCCACTCTACGGCGGGCCCGCCGTCTCCACCCCGCTCGAGGGGCCAGCG---
------GAGGAACCCTTTCCC---------------------------------------
------------AGCGGC---------GGCGGC---GCG------GTGCCGGGACAGAGC
AGC---------GAACAGTTAAATAGATTTGCTGGATTTGGCATTGGACTTGCAAGTCTT
TTTACAGAAAATGTACTGGCCCATCCTTGCATTGTTCTGCGCCGCCAGTGTCAGGTTAAT
TACCATGCTCAGAATTATCATCTCACTCCATTTACAGTCATCAATATTATGTACAGCTTC
AACAAAACTCAGGGACCAAGAGCCCTTTGGAAAGGAATGGGAAGTACATTTATTGTCCAG
GGAGTGACACTTGGAGCAGAAGGAATAATCAGTGAATTCACACCTTTGCCAAGGGAGATT
TCACACAAATGGAATCCTAAACAAATAGGAGAACACCTTCTACTGAAAGCCCTAACTTAC
ATGGTGGCAATGCCTTTCTATTCAGCAAGTCTAATTGAGACAGTACAG------------
------------------AGTGAGATAATTCGAGATAATACTGGAATTTTGGAATGTATT
AAAGAAGGAATTGGAAGAGTGATAGGTATGGGAGTGCCTCATAGCAAACGACTACTTCCG
CTTCTTTCCTTGATCTTCCCTACGGTGCTGCATGGAGTTCTTCATTACATCATCAGCTCA
ATCATTCAGAAGTTTGTCCTACTAATTCTAAAGAGAAAGACTTATAATAGCTACCTAGCT
GAGAGCACTAGCCCTGTGCAAAGTATGTTGGATGCTTATTTTCCAGAACTTATTGCTAAC
TTTGCTGCCAGTCTTTGCTCTGACGTTATACTTTACCCATTGGAAACTGTTTTGCACCGC
CTTCACATTCAAGGAACACGTACCATAATTGACAATACAGACCTTGGCTATGAAGTGCTT
CCAATTAATACACAGTATGAGGGGATGAGAGACTGTATCAATACCATAAGGCAGGAGGAA
GGAGCGCTTGGTTTTTATAAAGGGTTTGGTGCTGTTATAATACAGTACACACTGCATGCA
GCTGTTCTACAGATTACCAAAATTATTTACTCTACCCTTCTTCAAAACAGCATT
>Bowhead|bmy_04932T0
------------------------------------------------------ATGCAT
CCGCGGCGCCCGGACGGATTCGATGGCTTGGGCTATCGGAGTGGT------GCCCGGGAT
GAGCAGGGCTTTGGCGGC------GCTTTCCCTGCAAGGTCCTTCAGCTCCGCGTCGGAC
CTGAGCCACTGGGTGACAACTCCCCCAGACATCCCGGGTAGCCGCAACCTGCACTGGGGC
GAGAAGAGCCCGCCCTACGGTGTGCCCGCCCCCTCCACCCCGCTCGAGGGCCCAGCG---
------GAGGAACCCTTTCCC---------------------------------------
------------GGCGGC---------GGCGGCGGCGGCGGCAGCGTGCCCGGGCAGAGC
AGC---------GAACAGTTGAATAGATTTGCTGGATTTGGTATTGGACTTGCAAGTCTT
TTTACAGAAAATGTACTGGCCCATCCCTGCATTGTTCTACGCCGCCAATGTCAGGTTAAT
TACCATGCTCGGCATTATCATCTCACTCCATTTACAGTCATTAATATTATGTACAGCTTC
AACAAAACTCAGGGACCAAGGGCTCTTTGGAAAGGAATGGGAAGTACATTTATTGTTCAG
GGAGTCACACTTGGAGCAGAGGGAATAATCAGTGAATTCACACCTTTACCGAGGGAGATT
TCACATAAATGGAATCCTAAACAAATAGGAGAACACCTTCTACTGAAATCCCTAACTTAT
ATAGTGGCAATGCCTTTTTATTCAGCAAGTCTAATCGAAACAGTACAG------------
------------------AGTGAGATAATTCGAGACAATACTGGAATTTTGGAATGTATT
AAAGAAGGAATTGGAAGAGTGATAGGCTTGGGAGTGCCTCACAGCAAACGACTACTTCCG
CTTCTTTCCTTGATCTTCCCTACGGTGCTGCATGGGGTTCTTCATTATGTCATCAGCTCA
GTCATTCAGAAGATTGTCCTGCTAATTCTAAAGAGAAAGACTTATCATAGCCACCTAGCT
GGGAGCGCTAGCCCAGTGCAGAGTATGTTGGATGCTTATTTTCCAGAGCTTATTGCTAAC
TTTGCTGCCAGTCTTTGCTCTGATGTTATACTTTACCCATTGGAAACAGTTTTGCACCGC
CTTCACATTCAAGGAACACGCACAATAATTGACAATACAGACCTTGGCTATGAAGTGCTT
CCAATTAATACACAGTATGAGGGAATGAGAGACTGTATCAATACCATAAGGCAGGAAGAA
GGAATGCTTGGTTTTTATAAAGGGTTTGGTGCTGTTGTAATACAGTACACGCTGCACGCA
GCTGTTTTACAGATTACCAAGATTATTTACTCTACACTTCTTCAAAATAGTGTT
>Minke|BACU014959
------------------------------------------------------ATGCAT
CCGCGGCGCCCGGACGGATTCGATGGCTTGGGCTATCGGAGTGGT------GCCCGGGAT
GAGCAGGGCTTTGGCGGC------GCTTTCCCTGCAAGGTCCTTCAGCTCCGCGTCGGAC
CTGAGCCACTGGGTGACAACTCCCCCAGACATCCCGGGTAGCCGCAACCTGCACTGGGGC
GAGAAGAGCCCGCCCTACGGTGTGCCCGCCCCCTCCACCCCGCTCGAGGGCCCAGCG---
------GAGGAACCCTTTCCC---------------------------------------
------------GGCGGC---------GGCGGC---------AGCGTGCCCGGGCAGAGC
AGC---------GAACAGTTGAATAGATTTGCTGGATTTGGTATCGGACTTGCAAGTCTT
TTTACAGAAAATGTACTGGCCCATCCCTGCATTGTTCTACGCCGCCAATGT---------
------------------------------------------------------------
---------CAGGGACCAAGGGCTCTTTGGAAAGGAATGGGAAGTACATTTATTGTTCAG
GGAGTCACACTTGGAGCAGAGGGAATAATCAGTGAATTCACACCTTTACCGAGGGAGATT
TCACATAAATGGAATCCTAAACAAATAGGAGAACATCTTCTACTGAAATCCCTAACTTAT
ATAGTGGCAATGCCTTTTTATTCAGCAAGTCTAATCGAAACAGTACAG------------
------------------AGTGAGATAATTCGAGACAATGCTGGAATTTTGGAATGCATT
AAAGAAGGAATTGGAAGAGTGATAGGCTTGGGAGTGCCTCACAGCAAACGACTACTTCCG
CTTCTTTCCTTGATCTTCCCTACGGTGCTGCATGGGGTTCTTCATTACATCATCAGCTCA
GTCATTCAGAAGATTGTCCTGCTAATTCTAAAGAGAAAGACTTATCATAGCCACCTAGCT
GAGAGCACTAGCCCGGTGCAGAGTATGTTGGATGCTTATTTTCCAGAGCTTATTGCTAAC
TTTGCTGCCAGTCTTTGCTCTGATGTTATACTTTACCCATTGGAAACAGTTTTGCACCGC
CTTCACATTCAAGGAACACGCACAATAATTGACAATACAGACCTTGGCTATGAAGTGCTT
CCAATTAATACACAGTATGAGGGAATGAGAGACTGTATCAATACTATAAGGCAGGAAGAA
GGAATGCTTGGTTTTTATAAAGGGTTTGGTGCTGTTGTAATACAGTACACGCTGCACGCA
GCTGTTTTACAGATTACCAAGATTATTTACTCTACACTTCTTCAAAATAGTGTT
