# Supplementary material for: Insights into the Evolution of Longevity from the Bowhead Whale Genome
Source: Cell Rep. 2015 Jan 6;10(1):112–22. doi: 10.1016/j.celrep.2014.12.008 (PMC4536333; doi:10.1016/j.celrep.2014.12.008)
Supplement: Supplemental Folder 2. Species Used in the Analysis of Selective Pressure Variation, Single-Gene Orthologous Families Tested, Likelihood Ratio Tests, MAKER Parameters, and Full Assembly and Read Usage Data, Related to Experimental Procedures [file mmc3.zip › Tested SGOs/reciprocal_group_3280.2.fas]

>Gibbon|ENSNLEG00000012911|ENSNLET00000016466
------------------------------------------------------------
------------------------------------------------------------
------------------------------------------------------------
------------------------------------------------------------
------------------------------------------------------------
---------ATGAACACGGCCGACCAGGCCCGGGTGGGGCCCGCGGACGACGGGCCTGCG
CCGTCCGGGGAGGAGGAGGGA---GAGGGGGGCGGCGAGGCGGGC------------GGG
------------AAGGAGCCAGCAGCGGACGCG---------------GCCCCGGGGCCC
AGCGCTGCATTCCGCCTCATGGTGACTCGGCGGGAGCCGGCCGTGAAGCTGCAGTATGCG
GTGAGCGGCCTGGAACCGCTGTCTTGGTCCGAGGACCACCGCGTGTCTGTGTCCACGGCC
CGCAGCATCGCTGTGCTGGAGCTCATCTGCGACGTGCACAACCCGGGCCAGGACCTGGTT
ATCCACCGCACCTCGGTACCCGCCCCGCTCAACAGCTGTCTCCTCAAAGTTGGCTCAAAA
ACAGAAGTTGCTGAGTGCAAGGAGAAATTCGCCGCCTCCAAGGACCCCACGGTCAGTCAG
ACTTTCATGTTGGATAGGGTGTTCAACCCTGAGGGGAAGGCTTTACCACCAATGAGAGGA
TTCAAGTACACCAGCTGGTCTCCCATGGGTTGCGATGCTAATGGCAGGTGCCTCTTGGCA
GCACTGACCATGGACAATCGCCTGACCATCCAGGCAAATCTCAACAGACTGCAGTGGGTC
CAGCTGGTCGACCTGACTGAGATCTATGGAGAACGTCTTTATGAGACCAGTTACAGGCTC
TCTAAAAACGAGGCCCCGGAAGGAAATCTCGGGGATTTTGCTGAGTTCCAGAGGAGACAC
AGCATGCAGACCCCAGTCAGAATGGAGTGGTCGGGCATCTGTACCACCCAGCAGGTCAAG
CATAACAACGAATGCCGGGACGTTGGCAGTGTGCTCCTGGCTGTCCTCTTTGAAAACGGT
AATATCGCTGTGTGGCAGTTTCAGCTGCCGTTTGTAGGAAAAGAATCCATCTCTTCATGC
AACACGATTGAGTCAGGAATCACCTCTCCCAGTGTATTGTTTTGGTGGGAATATGAGCAC
AATAATCGAAAAATGAGTGGCCTTATTGTGGGGAGTGCTTTTGGACCCATAAAAATTCTT
CCTGTCAATCTCAAAGCAGTCAAAGGCTATTTCACTTTAAGGCAGCCTGTTATCTTGTGG
AAAGAAATGGACCAGTTACCTGTGCACAGCATCAAATGTGTGCCACTTTATCATCCTTAC
CAGAAGTGTAGTTGCAGCTTAGTAGTGGCTGCAAGAGGCTCTTATGTGTTTTGGTGTCTT
CTTCTGATCTCCAAAGCAGGGCTGAATGTTCACAATTCCCATGTCACAGGCCTTCACTCA
CTGCCGATTGTCTCCATGACTGCAGACAAACAGAATGGAACAGTCTATACTTGCTCCAGT
GATGGAAAGGTGAGGCAGCTGATTCCCATTTTCACAGATGTTGCATTGAAGTTTGAACAC
CAGTTGATTAAACTCTCAGATGTGTTTGGCTCAGTGAGGACTCACGGGATAGCAGTGAGC
CCCTGCGGTGCGTACCTGGCCATCATTACCACTGAGGGCATGATCAATGGCCTCCACCCC
GTTAACAAAAACTACCAGGTCCAGTTTGTTACTCTCAAAACCTTTGAAGAGGCAGCTGCT
CAGCTCCTGGAATCTTCAGTTCAAAACCTTTTTAAGCAGGTAGATTTAATAGACCTAGTA
CGCTGGAAGATTTTAAAAGATAAACATATCCCTCAATTTTTACAAGAAGCTTTGGAAAAA
AAGATTGAAAGCAGTGGAGTCACCTATTTTTGGCGTTTTAAGCTTTTCCTCCTGAGGATT
TTATATCAGTCAATGCAGAAAACCCCTTCAGAAGCCTTGTGGAAACCCACCCATGAGGAC
TCAAAAATCTTACTAGTGGATTCGCCTGGGATGGGCAATGCTGACGATGAGCAGCAGGAA
GAAGGCACTTCTTCCAAACAGGTGGTGAAGCAAGGCCTGCAGGAGAGGAGCAAGGAA---
GGAGATGTAGAGGAGCCCACTGATGACTCGCTCCCCACGACTGGAGATGCTGGAGGCCGT
GAGCCAATGGAAGAGAAACTCCTGGAAATCCAAGGGAAAATCGAAGCTGTGGAGATGCAC
TTGACCAGGGAACACATGAAGCGAGTCTTAGGAGAAGTGTATCTGCACACCTGGATCACA
GAAAACACTAGCATCCCCACCCGCGGACTCTGTAACTTTTTAATGTCTGATGAAGAGTAT
GATGACAGAACTGCACGGGTGCTGATTGGACATATCTCAAAGAAGATGAACAAACAGACT
TTCCCTGAGCACTGTAGTTTGTGTAAAGAGATCTTGCCATTCACAGATCGCAAACAGGCA
GTCTGTTCCAATGGCCACATTTGGCTCCGGTGCTTCTTAACCTACCAGTCCTGCCAGAGT
TTGATATATAGAAGGTGTTTGCTTCATGACAGCATTGCCCGGCATCCAGCTCCAGAAGAT
CCCGACTGGATTAAGAGGTTACTACAAAGCCCCTGCCCTTTCTGTGATTCTCCTGTCTTC
>Gorilla|ENSGGOG00000008326|ENSGGOT00000008362
------------------------------------------------------------
------------------------------------------------------------
------------------------------------------------------------
------------------------------------------------------------
------------------------------------------------------------
---------ATGAACACGGCCGACCAGGCCCGGGTGGGGCCCGCGGACGACGGGCCTGCG
CCG---------------------------------------------------------
------------------CCAGCAGCGGACGCG---------------GCCCCGGGGCCC
AGCGCTGCATTCCGCCTCATGGTGACTCGGCGGGAGCCGGCCGCCCCC------------
---------------------------------------CGCGTGTCTGTGTCCACGGCC
CGCAGCATCGCTGTGCTGGAGCTCATCTGCGACGTGCACAACCCGGGCCAGGACCTGGTT
ATCCACCGCACCTCGGTGCCCGCACCGCTCAACAGCTGTCTCCTCAAAGTTGGCTCAAAA
ACAGAAGTTGCTGAGTGCAAGGAGAAATTCGCCGCCTCCAAGGACCCCACGGTCAGTCAG
ACTTTCATGTTGGATAGGGTGTTCAACCCTGAGGGGAAGGCTTTACCAGCAATGAGAGGA
TTCAAGTACACCAGCTGGTCTCCCATGGGTTGCGATGCTAATGGCAGGTGCCTCTTGGCA
GCACTGACCATGGACAATCGCCTGACCATCCAGGCAAATCTCAACAGACTGCAGTGGGTC
CAGCTGGTTGACCTGACTGAGATCTATGGAGAACGTCTTTATGAGACCAGTTACAGGCTC
TCTAAAAATGAGGCCCCGGAAGGAAATCTTGGGGATTTTGCTGAGTTTCAGAGGAGACAC
AGCATGCAGACCCCAGTCAGAATGGAGTGGTCGGGCATCTGTACCACCCAGCAGGTCAAG
CATAACAACGAATGCCGGGACGTTGGCAGTGTGCTCCTGGCTGTCCTCTTTGAAAACGGT
AATATCGCCGTGTGGCAGTTTCAGCTGCCGTTTGTAGGAAAAGAATCCATCTCTTCATGC
AACACAATTGAGTCAGGAATCACCTCTCCCAGTGTATTGTTTTGGTGGGAATATGAGCAC
AATAATCGAAAAATGAGTGGCCTTATTGTGGGGAGTGCTTTTGGACCCATAAAAATCCTT
CCTGTCAATCTCAAAGCAGTCAAAGGCTATTTCACTTTAAGGCAGCCTGTTATCTTGTGG
AAAGAAATGGACCAGTTACCTGTGCACAGTATCAAATGTGTGCCACTTTATCATCCTTAC
CAGAAGTGTAGTTGCAGCTTAGTAGTGGCTGCAAGAGGCTCTTATGTATTTTGGTGTCTT
CTTCTGATCTCCAAAGCAGGGCTGAATGTTCACAATTCCCATGTCACAGGCCTTCACTCA
CTGCCGATTGTCTCCATGACTGCAGACAAACAGAATGGAACAGTCTATACTTGCTCCAGT
GACGGAAAGGTGAGGCAGCTGATTCCCATTTTCACAGATGTTGCATTGAAGTTTGAACAC
CAGTTGATTAAACTCTCAGATGTGTTTGGCTCAGTGAGGACTCACGGGATAGCAGTGAGC
CCCTGCGGTGCGTACCTGGCCATCATCACCACTGAGGGCATGATCAACGGCCTCCACCCT
GTTAACAAAAACTACCAGGTCCAGTTTGTTACTCTCAAAACCTTTGAAGAGGCAGCTGCT
CAGCTCCTGGAATCTTCAGTTCAAAACCTTTTTAAGCAGGTAGATTTAATAGACCTAGTA
CGCTGGAAGATTTTAAAAGATAAACATATCCCTCAATTTTTACAAGAAGCTTTGGAAAAA
AAGATTGAAAGCAGTGGAGTCACCTATTTTTGGCGTTTTAAGCTTTTCCTCCTGAGGATT
TTATATCAGTCAATGCAGAAAACCCCTTCAGAAGCCTTGTGGAAACCCACCCATGAGGAC
TCAAAAATCTTACTAGTGGATTCACCTGGGATGGGCAATGCTGACGATGAACAGCAGGAA
GAAGGCACTTCTTCCAAACAGGTGGTGAAGCAAGGCCTGCAGGAGAGGAGCAAGGAA---
GGAGATGTAGAGGAGCCCACTGATGACTCGCTCCCCATGACTGGAGATGCTGGTGGCCGT
GAGCCAATGGAAGAGAAACTCCTGGAAATCCAAGGGAAAATCGAAGCTGTGGAGATGCAC
TTGACCAGGGAACACATGAAGCGAGTCTTAGGAGAAGTGTATCTGCACACCTGGATCACA
GAAAACACTAGCATCCCCACCCGCGGACTCTGTAACTTTTTAATGTCTGATGAAGAGTAT
GATGACAGAACTGCACGGGTGCTGATTGGACATATCTCAAAGAAGATGAACAAACAGACT
TTCCCTGAGCACTGTAGTTTGTGTAAAGAGATCTTGCCATTCACAGATCGCAAACAGGCA
GTCTGTTCCAATGGCCACATTTGGCTCCGGTGCTTCTTAACCTACCAGTCCTGCCAGAGT
TTGATATATAGAAGGTGTTTGCTCCATGACAGCATTGCCCGGCATCCAGCTCCAGAAGAT
CCCGACTGGATTAAGAGGTTACTGCAAAGCCCCTGCCCTTTCTGTGATTCTCCTGTCTTC
>Guinea_Pig|ENSCPOG00000014247|ENSCPOT00000014389
------------------------------------------------------------
------------------------------------------------------------
------------------------------------------------------------
------------------------------------------------------------
------------------------------------------------------------
---------ATGAACACGGCCGACAAGGCCCGGGTGGGGCCTGCGGCCGACGGGCCCGCG
CCGCCGGGAGAGGAGGAGGGC---GAAGGG------------GGC------------GGG
------------AAGGAGCCGGCGGCCGACGCA---------------GCCCCGGGGCCC
AGCACCGCATTCCGCCTCATGGTGACTCGGCGGGAGCCGGCCGTGAAGCTGCAGTACGCA
GTGAGCGGCCTGGAGCCGCTGGCCTGGTCGGAAGACCACCGCGTGTCGGTGTCCACGGCC
CGCAGCATCGCTGTGTTGGAGCTCATTTGCGACGTGCACAACCCGGGGCAGGACCTGGTG
ATCCACCGCACCTCAGTTCCCGCTCCACTCAACAGCTGCCTCCTCAAAGTCGGCTCAAAA
ACAGAAGTTGCAGAGTGCAAGGAGAAATTTGCCGCCTCTAAAGACCCTACTGTCAGCCAG
ACTTTCATGTTGGACAGGATGTTCAACCCCGAGGGGAAGGCGCTGCCCCCAATGCGAGGG
TTCAAGTACACTAGCTGGTCTCCCATGGGCTGTGATGCGAATGGCAGGTGCCTCTTGGCT
GCTCTGACCATGGACAATCGCCTGACTGTGCAGGTGAACCTCAACAGATTCCAGTGGGTC
CAGCTGGTGGATCTGACTGAGATTTATGGAGAGCGTCTTTATGAGACTAGTTATAGGCTC
TCTAAAAGCGAGGCCCCCGGGGGGAACCTTGGGGATTTTGCTGAGTTTCAGAGGAGACAC
AGCATGCAGACCCCGGTCAGAATGGAGTGGTCGGGTATCTGCACCACCCAGCAGGTCAAG
CACAACAACGAGTGCCGGGATGTTGGCAGCGTGCTCCTGGCTGTCCTCTTTGAAAACGGA
AATATTGCCGTGTGGCAGTTCCAGCTGCCTTTTGTGGGAAAGGAGTCCATCTCTTCCTGC
AACACGATCGAGTCAGGAATCAGCTCTCCTAGTGTCTTGTTCTGGTGGGAATACGAGCAC
AACAATCGGAAGATGAGCGGCCTTATTGTCGGGAGTGCTTTTGGACCCGTGAAGATTCTC
CCCGTCAACCTCAAGGCGGTCAAAGGCTACTTCACGCTGAGGCAGCCCGTTGTCTTGTGG
AAAGAAATGGACCAGTTGCCTGTGCACAGCATCAAGTGTGTGCCCCTCTACCACCCCTAC
CAGAAGTGCAGCTGCAGCTTGGTGGTGGCTGCCAGGGGTTCCTATGTGTTCTGGTGTCTT
CTGCTGATCTCCAAGGCAGGCCTGAATGTTCACAATTCCCATGTCACAGGCCTTCACTCG
CTGCCCATTGTCTCCATGACTGCAGACAAACAGAACGGAACGGTGTACACCTGTTCCAGT
GACGGGAAGGTGAGGCAGCTGATTCCCATTTTCACAGACGTGGCACTGAAGTTCGAACAC
CAGCTGATTAAGCTCTCTGATGTGTTCGGCTCGGTGAGGACTCATGGGATCGCGGTGAGC
CCCTGTGGTGCGTATCTGGCCATCATTACCACCGAGGGCATGGTCAATGGCCTCCATCCT
GTGAATAAAAACTACCAGGTCCAGTTTGTCACTCTCAAAACCTTTGAAGAGGCTGCTGCT
CAGCTCCTGGAATCTTCCGTTCAAAATCTTTTTAAGCAGGTAGATTTAATAGATCTGGTA
CGCTGGAAGATTTTAAAAGATAAACACATTCCTCAGTTTTTACACGAAGCTTTGGAAAAG
AAGATTGAAAGCAGTGGGGTCACCTATTTTTGGCGCTTCAAGCTTTTCCTGCTGAGGATT
TTGTACCAATCAATGCAAAAAACACCCTCCGAAGCCTTGTGGAAACCTGCTCACGAGGAC
TCAAAGATTCTGCTGGTTGACTCACCTGGGACAGGCAATGCCGAGGATGAGCAGCAGGAA
GAAGGCACTTCCTCCAAACAGGGGAGCAAG---------CAAGAGAGGAGCAAGGAG---
GGTGACACAGAGGAGCCAGCGGATGACTCACTGCCCCCCTCAGGAGACTCGGGGACCCGG
GAGCCGATGGAGGAGAAGCTCCTGGAGATCCAAGGGAAGATCGAGGCTGTGGAGATGCAC
CTGACGCGGGAGCACATGAAGCGTGTGCTGGGCGAGGTGTACCTGCACACCTGGATCACG
GAGAACACCAGCATCCCCACTCGGGGGCTCTGCAACTTCCTGATGTCTGATGATGAGTAC
GACGACAGGACAGCGCGGGTGCTGATCGGACACATCTCCAAGAAGATGAACAAGCAGACG
TTCCCTGAGCACTGTAGCTTGTGTAAGGAGATCTTGCCGTTCACAGATCGCAAACAGGCT
GTCTGCTCCAATGGGCACATTTGGCTCCGGTGCTTCCTAACCTACCAGTCCTGCCAGAGC
CTGATCTACAGAAGATGTTTGCTGCACGACAGCATCGCTCGGCACCCAGCCCCAGAAGAT
CCGGACTGGATTAAGAGGCTGCTGCAGAGCCCATGTCCTTTCTGTGACTCTCCTGTCTTC
>Horse|ENSECAG00000019248|ENSECAT00000020454
------------------------------------------------------------
------------------------------------------------------------
------------------------------------------------------------
------------------------------------------------------------
------------------------------------------------------------
------------------------------------------------------------
------------------------------------------------------------
------------------------------------------------------------
---------------------------------------NCCGTGAAGCTGCAGTATGCG
GTGAGCGGCCTGGAGCCGTTGGCCTGGTCTGAGGACCACCGCGTGTCCGTGTCGACGGCC
CGCAGCATCGCTGTGCTGGAGCTCATCTGCGACGTGCACAACCCGGGCCAGGACCTGGTC
ATCCACCGCACGTCGGTGCCCGCCCCTCTCAACAGCTGCCTCCTCAAAGTTGGCTCAAAA
ACAGAAGTTGCTGAGTGTAAGGAGAAATTTGCCACCTCTAAAGACCCCACGGTCAGTCAG
ACTTTCATGTTGGATAGAGTGTTCAACCCTGAGGGGAAGGCTTTGCCACCACTGAGAGGA
TTCAAATACACTAGCTGGTCGCCCATGGGTTGTGATGCTAATGGCAGGTGCCTTTTGGCA
GCGCTGACCATGGACAATCGCCTCACCGTCCAGGCTAACCTCAACAGACTGCAGTGGGTC
CAGCTGGTCGATCTGACTGAGATTTACGGGGAACGTCTTTATGAGACCAGTTACAGGCTC
TCTAAAAGTGAGGCCCCGGAAGGAAATCTTGGGGATTTTGCTGAGTTTCAGAGGAGACAC
AGCATGCAGACTCCAGTCAGGATGGAATGGTCAGGCATCTGTACTACTCAGCAGGTCAAG
CATAACAATGAGTGCCGTGATGTGGGCAGTGTGCTCCTGGCAGTCCTCTTTGAAAACGGT
AACATTGCTGTGTGGCAGTTTCAACTACCATTTGTAGGAAAGGAATCCATCTCTTCGTGC
AACACAATTGAGTCAGGAATCAACTCTCCTAGTGTTTTATTTTGGTGGGAATATGAGCAC
AATAATCGGAAAATGAGCGGCCTTATTGTGGGGAGTGCTTTTGGACCTGTAAAAATTCTT
CCTGTCAATCTCAAAGCAGTTAAAGGCTATTTCACTTTAAGGCAACCTGTTGTCTTATGG
AAAGAAATGGACCAGTTGCCAGTGCACAGTATCAAATGTGTACCTCTTTATCACCCTTAC
CAGAAGTGTAGTTGTAGCTTAGTGGTGGCTGCAAGAGGATCCTATGTGTTTTGGTGTCTT
CTTCTGATCTCCAAAGCGGGTCTGAATGTTCACAATTCCCACGTCACAGGCCTTCACTCC
CTGCCGATCGTCTCCATGACTGCAGATAAGCAGAACGGAACGGTATATACTTGTTCCAGT
GATGGGAAAGTGAGGCAGCTGATTCCCATTTTCACAGATGTTGCATTAAAGTTTGAACAC
CAGTTGATTAAACTGTCAGATGTGTTTGGCTCGGTGAGGACACACGGGATAGCAGTGAGC
CCCTGTGGTGCATATCTGGCCGTCATTACAACTGAGGGCATGGTCAATGGCCTCCATCCC
GTGAACAAAAACTACCAGGTCCAGTTTGTTACTCTCAAAACCTTTGAAGAGGCAGCTGCT
CAGCTCCTGGAATCTTCTGTTCAAAATCTCTTTAAGCAGGTGGATTTAATAGACCTAATA
CGCTGGAAGATTTTAAAAGATAAACATATCCCTCAATTTTTACAAGAAGCTTTGGAAAAA
AAGATTGAAAGCAGTGGGGCCACTTATTTTTGGCGTTTTAAACTTTTCCTCCTGAGGATT
TTGTATCAGTCAATGCAGAAAACCCCTTCAGAAGCCCTATGTAAACCCACCCATGAGGAC
TCAAAGATCTTACTGGTTGACTCGCCAGGGGTGGGCAATGCTGAGGATGAGCAGCAAGAA
GAAGGCACGTCTTCCAAACAGGCGAATAAACAGGGCCTTCAGGAGAGGAGCAGAGAG---
GCTGATCCAGAGGACACCACGGATGACTCACTCACCCAGGCCGGAGATGCTGGAGGCCGC
GAGCCGATGGAAGAGAAACTCCTGGAAATCCAAGGGAAAATTGAAGCCGTGGAAATGCAC
TTGACCAGAGAGCACATGAAGCGAGTCTTAGGAGAAGTGTACCTGCACACCTGGATCACA
GAAAACACTAGCATCCCCACCAGGGGACTCTGTAACTTTTTAATGTCTGATGAAGAGTAT
GATGACAGAACAGCACGGGTGCTGATCGGACACATCTCCAAGAAGATGAACAAACAGACT
TTTCCTGAGCACTGTAGTTTGTGTAAAGAGATCTTGCCGTTCACAGATCGCAAACAGGCA
GTCTGTTCCAATGGCCACATTTGGCTCCGGTGCTTTTTAACCTACCAGTCCTGCCAGAGT
CTGATATACAGAAGGTGTTTGCTCCATGACAGCATTGCCCGCCATCCAGTTCCAGAAGAT
CCTGACTGGATTAAGAGGTTACTGCAAAGCCCCTGCCCTTTCTGCGATTCTCCTGTCTTC
>Mouse|ENSMUSG00000035666|ENSMUST00000037117
------------------------------------------------------------
------------------------------------------------------------
------------------------------------------------------------
------------------------------------------------------------
------------------------------------------------------------
---------ATGAGCGAGGCGGACCAGGCCCTGGTGGGGCCCAAGGCCGACGAGCCCTCG
CCGCCCGCAGAGGAGAAGGAC---GAAGGGGGCGGG------------------------
------------AAGGAGGCGGCTGCCGACGCG---------------GCCCCCGGGCCC
AGCGCCTCGTTTCGCCTCATGGTGACTCGGCGGGAGCCTGCCGTGAAGCTGCAATACGCG
GTGAGCGGGTTAGAGCCGCTCTCCTGGTCTGAGGACCACCGCGTGTCTGTGTCCACGGCT
CGCAGCGTCGCCGTGCTGGAGCTTATCTGCGATGTGCACAACCCAGGCCAGGATCTGGTG
ATCCACCGCACCTCGGTACCCGCACCTCTCAACAGCTGCCTCCTCAAGGTTGGCTCAAAA
ACAGAAGTTGCTGAGTGCAAGGAAAAGTTCGCTTCCTCTAAAGACCCCACCATCAGCCAG
ACTTTCATGCTAGACAGGATGTTCAACCCCGAGGGGAAGGCCTTGCCCCCAATGCGGGGT
TTCAAATACACTAGCTGGTCTCCAATGGGTTGTGATGCAAATGGCAGGTGCCTCTTGGCA
GCACTGACCATGGACAATCGCCTGACTGTGCAGGTGAACCTCAACAGACTCCAGTGGGTT
CAGCTGGTTGATCTGACGGAGATTTATGGAGACCGTCTTTATGAGACTAGTTATAGACTG
TCTAAAAATGAGGCTCCTGAGGGAAATCTCGGGGATTTTGCTGAGTTTCAGAGGAGACAC
AGTATGCAGACCCCAGTCAGAATGGAATGGTCGAGTATCTGTACCACTCAGCAGGTCAAG
CACAACAACGAGTGCCGGGATGTGAGCAGCGTGCTGCTGGCTGTCCTCTTTGAGAACGGG
AATATAGCTGTGTGGCAGTTCCAGCTGCCATTCGTGGGGAAGGAGTCCATCTCTTCATGC
AACACTATTGAGTCAGGAATCAGCTCCCCCAGTGTTTTGTTTTGGTGGGAATATGAGCAC
AATAATAGGAAAATGAGTGGCCTTATTGTGGGCAGTGCTTTTGGACCTGTAAAAATTCTC
CCTGTCAATCTCAAAGCAGTGAAAGGCTACTTTACTTTAAGGCAGCCTGTTGTCTTGTGG
AAAGAAATGGACAAGTTACCTGTGCACAGCATCAAATGTGTGCCACTTTACCACCCCTAC
CAGAAGTGTAGCTGTAGCTTAGTGGTAGCTGCAAGAGGCTCCTATGTGTTTTGGTGTCTT
CTTCTGATCTCCAAGGCAGGTCTGAATGTTCACAATTCCCACGTCACAGGCCTCCACTCA
CTGCCCATCGTCTCCATTACTGCAGACAAGCAGAATGGAACAGTGTACACCTGCTCTAGT
GATGGGAAGGTGAGGCAGTTGATTCCCATTTTCACAGATGTTGCATTAAAGTTTGAACAC
CAGCTGATTAAGCTCTCAGATGTCTTTGGCTCAGTGAGGACTCACGGCATTGCAGTGAGT
CCCTGTGGTGCTTATCTGGCCATCATCACCACTGAGGGCATGATGAATGGCCTCCATCCT
GTGAATAAGAACTACCAGGTCCAGTTTGTTACTCTGAAGACCTTTGAAGAGGCAGCTGCT
CAGCTCTTGGAGTCTTCAGTTCAGAATCTCTTTAAGCAGGTAGACTTGATCGACCTGGTC
CGCTGGAAAATTTTAAAAGATAAACATATTCCTCAGTTTTTACATGAAGCATTGGAAAAA
AAGATTGAAAGCAGCGGGGTTACCTATTTTTGGCGTTTTAAGCTTTTCCTTCTAAGGATT
TTGTATCAGTCAATGCAGAAATCCCCTTCCGAGGCCTTATGGAAACCCACCCATGAGGAC
TCAAAAATCTTACTGGTTGACTCACCTGGGATGGGCGACGGTGAGGATGAGCAGCAAGAA
GAAGGTACTTCC---AAGCAGGGGACTAAGGCTGGCCTGCAGGAGAAGAGCAAAGAA---
GGTGACACAGAGGAGACCCCTGAGGACTCACTCACTGCAGGGGGAGACACCGGAGGCCGT
GAACCTGTAGAGGAAAAGCTCCTTGAGATCCAAGGGAAGATTGAGGCTGTGGAGATGCAC
CTGACCAGGGAGCACATGAAGCGGGTCCTGGGAGAAGTGTACCTGCACACCTGGATCACA
GAGAACACCAGCATACCCACCAGAGGGCTCTGTAACTTCCTGATGTCTGATGAGGATTAT
GATGACAGGACAGCACAGGTCTTGATTGGACATATCTCCAAGAAGATGAACAAACAGACC
TTCCCTGAGCGCTGCAGTCTGTGTAAGGAGATCTTACCATTCACAGATCGCAAGCAAGCT
GTTTGTTCCAATGGGCACATCTGGCTCCGGTGCTTTCTAACCTACCAGTCCTGCCAGAGC
TTGATATACAGACGGTGTTTGCTCCATGACAGCATCGCCAGGCATCCTGTTCCAGAAGAT
CCTGACTGGATTAAGAGGTTGCTGCAGAGTCCTTGTCCTTTCTGTGATTCTCCTGTCTTC
>Opossum|ENSMODG00000012559|ENSMODT00000016007
ATGCGCCCAGAGCCTCGACACCCCCCACCCCCAGCCCCTTTCCCCTTCCCTCCACCCCTC
AATACACATCACCCCCACGAAGGTATGCTTGTGGTAGTTCGAAAGAGGCCAAGGTTTCTA
GGCAGGCAGTACGTTAGTCACCAGTGCCCAGATTTGGTTGCTAGGCAACGACGGGGTCCT
TCCTGGCTCGGCGGCGCTCCGGGCCGCGGGGAGCCGGGAAAAGGAGGGGGGACCGGAGGG
GGCGGCAGCGGCAGCGGCGGCGGCGGGAGTTTGCGCGTCCCCGGCTCGGGCCTTTCCACT
CCAGGGAAGATGTCTGTGTCCGACGAGCCCCGAGTGATGTCCTCGGTGGATGAGGCTGAG
CCGCCAGAGGAGGAGGAAGATGAGGAG------------------GAGGAGGAGGAAGGA
AAAAGGAGGGAGAAGGAGCCGGTGGCTGCGGCCCCTGGGGCAGCTGGGGCTGCGGGGCCC
AGCGCCAGCTTCGGGCTGGTGGCGGCGCGGCGGGAGCCGGCCGTGAAGCTGCAGCACGCC
GTCAGCGGCCTGGAACCGCTCTCCTGGTCTGAGGACCACCGAGTGTCGGTTTCCACCGCC
CGCAGCATTGCCGTGCTGGAGCTTATCTGCGATGTGCACAGCCCGGGCCAGGATCTGGTC
ATCCACCGCACCTCAGTCCCCGCTCCGGCCAACAGCTGCTTGCTCAAGGTTGGTTCAAAA
AAGGAAGTTGTTGAATGTAAGGAGAAATTTGCCACCTCTAAGGACCCCACAGTCAGTCAA
AGCTTCATGTTAGATAGAGTGTTCAATCCTGAAGGAAAATCTTTGCCCCCAATGAGAGGA
TTCAAGTATACCAGCTGGTCCCCAATGGGCTGTGATGCTAATGGGAGATGCCTGTTGTCA
GCATTAACCATGGACAATCGCTTGACCATCCAGGCTAACCTCAACAGACTACAGTGGGTA
CAGCTGGTTGATTTAACTGAGATCTATGGAGAGCGTCTTTATGAGACCAGCTATAAGCTC
ACCAAAAATGAAGCCCCTGAAGGAGACCTGGGAGACTTTGCTGAGTTTCAGAGGAGGCAC
AGTATGCAGACACCAGTACGGATGGAGTGGTCAGGCATTTGCACCACCCAACAGGTCAAG
CACAATAATGAATGCCATGATGTTGGTAGTGTTCTCCTGGCAGTCCTTTTTGAAAATGGA
AACATTGCAGTGTGGCAGTTCCAGCTCCCATTTATTGGCAAGGAATCCATTTCTTCATGC
AACACCATTGAATCTGGGATTACCTCTCCTAGTGTTTTGTTTTGGTGGGAATACGAACAC
AACAATAGAAAGATGAGTGGGCTTATTGTGGGTAGTGCATTTGGGCCTGTTAAAATTCTT
CCTGTTAACCTCAAAGCAGTTAAGGGCTACTTCACATTAAGACAACCAGTTATTTTATGG
AAAGAAATGGACCAGTTGCCAGTACACAGTATTAAATGTATTCCTCTTTATCATCCTTAC
CAGAAATGTAGTTGTAGCTTAGTGGTGGCTGCTAGGGGATCCTATGTATTTTGGTGTCTT
CTTCTGATATCCAAAGCAGGTCTGAATGTCCATAATTCGCATGTCACAGGACTTCACACA
CTACCAATTGTTTCCATGACTGCAGACAAACAAAATGGTACAGTATACACATGCTCAAGT
GATGGAAAGGTCAGGCAGTTGATACCCATTTTTACAGATGTTGCATTAAAGTTTGAGCAC
CAGCTGATTAAACTATCAGAAGTATTTGGCTCAGTGAGGACTCATGGGATATCAGTAAGC
CCCTGTGGTGCATACCTGGCAGTCATTACAACTGAGGGTATGATCAATGGTCTCCACCCT
GTTAACAAAAACTATCAGGTTCAATTTGTAACTCTCAAAACATTTGAAGAGGCAGCAGCT
CAACTTCTGGAATCTTCAGTTCAAAACCTCTTTAAGCAAGTGGACTTATTAGATCTGGTA
CGCTGGAAAATTTTGAAAGACAAACATATCCCTCAGTTTTTACAAGAAGCCTTGGACAAA
AAGATTGAAAGTTCTGGATCGACTTACTTTTGGCGTTTTAAACTTTTCCTTTTGCGAATT
TTATACCAGTCAATGCAGAAAACCCCCTCAGAAGTCTTATGGAAGCCCACCCACGAGGAC
AACAAAATCTTAATATCCGATTCTCTTGGGCTGGGCCATACTGAGGAGGAACACCAGGAA
GAAGGAACTTCTTTCAAACAAATAGGTAAGCCAGGTGGCCATGAGAGGAACAAAGAA---
AGAGATGCTGAAGATCTAGCTGACAGTTCACCCATCCAGTCTGGAGATGCAGGC---CGT
GAGCCAATGGAAGAAAAACTCCTTGAAATCCAAGGAAGAATTGAAGCTGTTGAAATGCAT
TTAACTAGGGAACATATGAAGAGGGTTTTGGGAGAAGTATACCTCCACACATGGATCACA
GAGAACACTGGCATCCCCACTAGAGGACTCTGTGACTTCTTAATGTCTGATGAAGGCTAT
GATGACAGAACAGCTCGGGTGCTCATCGGGCACATCTCAAAGAAGATGAACAAACAGACT
TTCCCTGAGCACTGCAGCTTGTGTAAAGAAATTTTGCCTTTCACAGACCGTAAGCAAGCA
GTTTGCTCCAATGGGCACATTTGGCTTCGGTGCTTTTTAACCTACCAGTCCTGCCAGAGT
TTGATATACAGAAGGTGTTTGCTTCATGACAGCATTGCACGGCATCCAACTCCAGAAGAT
CCTGACTGGATAAAGAGGTTATTGCAAGGCCCTTGTCCATTCTGCGACTCCCCCGTTTTC
>Orangutan|ENSPPYG00000019714|ENSPPYT00000023016
------------------------------------------------------------
------------------------------------------------------------
------------------------------------------------------------
------------------------------------------------------------
------------------------------------------------------------
---------ATGAACACGGCCGACCAGGCCCGGGTGGGGCCCGCGGACGACGGGCCTGCG
CCGTCCGGGGAGGAGGAGGGA---GAGGGGGGCGGCGAGGCGGGC------------GGG
------------AAGGAGCCAGCAGCGGACGCG---------------GCCCCGGGGCCC
AGCGCTGCATTCCGCCTCATGGTGACTCGGCGGGAGCCGGCCGTGAAGCTGCAGTATGCG
GTGAGCGGCCTGGAACCGCTGGCTTGGTCCGAGGACCACCGCGTGTCTGTGTCCACGGCC
CGCAGCATCGCTGTGCTGGAGCTTATCTGCGACGTGCACAACCCGGGCCAGGACCTGGTT
ATCCACCGCACCTCGGTGCCCGCCCCGCTCAACAGCTGTCTCCTCAAAGTTGGCTCAAAA
ACAGAAGTTGCTGAGTGCAAGGAGAAATTCGCCGCCTCCAAGGACCCCACGGTCAGTCAG
ACTTTCATGTTGGATAGGGTGTTCAACCCTGAGGGGAAGGCTTTACCACCAATGAGAGGA
TTCAAGTACACCAGCTGGTCTCCCATGGGTTGCGATGCTAATGGCAGGTGCCTCTTGGCA
GCACTGACCATGGACAATCGCCTGACCATCCAGGCAAATCTCAACAGACTGCAGTGGGTC
CAGCTGGTCGACCTGACTGAGATCTATGGAGAACGTCTTTATGAGACCAGTTACAGGCTC
TCTAAAAATGAGGCCCCGGAAGGAAATCTCGGGGATTTTGCTGAGTTTCAGAGGAGACAC
AGCATGCAGACCCCAGTCAGAATGGAGTGGTCGGGCATCTGTACCACCCAGCAGGTCAAG
CATAACAACGAATGCCGGGACGTTGGCAGTGTGCTCCTGGCTGTCCTCTTTGAAAACGGT
AATATCGCCGTGTGGCAGTTTCAGCTGCCGTTTGTAGGAAAAGAATCCATCTCTTCATGC
AACACGATTGAGTCAGGAATCACCTCTCCCAGTGTATTGTTTTGGTGGGAATATGAGCAC
AATAATCGAAAAATGAGTGGCCTTATTGTGGGGAGTGCTTTTGGACCCATAAAAATTCTT
CCTGTCAATCTCAAAGCAGTCAAAGGCTATTTCACTTTAAGGCAGCCTGTTATCTTGTGG
AAAGAAATGGACCAGTTACCTGTGCACAGCATCAAATGTGTGCCACTTTATCATCCTTAC
CAGAAGTGTAGTTGCAGCTTAGTCGTGGCTGCAAGAGGCTCTTATGTATTTTGGTGTCTT
CTTCTGATCTCCAAAGCAGGGCTGAATGTTCACAATTCCCATGTCACAGGCCTTCACTCA
CTGCCGATTGTCTCCATGACTGCAGACAAACAGAATGGAACAGTCTATACTTGCTCCAGT
GATGGAAAGGTGAGGCAGCTGATTCCCATTTTCACAGATGTTGCATTGAAGTTTGAACAC
CAGTTGATTAAACTCTCAGATGTGTTTGGCTCAGTGAGGACTCACGGGATAGCAGTGAGC
CCCTGCGGTGCGTACCTGGCCATCATTACCACTGAGGGCATGATCAACGGCCTCCACCCT
GTTAACAAGAACTACCAGGTCCAGTTTGTTACTCTCAAAACCTTTGAAGAGGCAGCTGCT
CAGCTCCTGGAATCTTCAGTTCAAAACCTTTTTAAGCAGGTCGATTTAATAGACCTAGTA
CGCTGGAAGATTTTAAAAGATAAACATATCCCTCAATTTTTACAAGAAGCTTTGGAAAAA
AAGATTGAAAGCAGTGGAGTCACCTATTTTTGGCGTTTTAAGCTTTTCCTCCTGAGGATT
TTATATCAGTCAATGCAGAAAACCCCTTCAGAAGCCTTGTGGAAACCCACCCATGAGGAC
TCAAAAATCCTACTAGTGGATTCGCCTGGGATGGGCAATGCTGACGATGAACAGCAGGAA
GAAGGCACTTCTTCCAAACAGGTGGCGAAGCAAGGCTTGCAGGAGAGGAGCAAGGAA---
GGGGAGGGAGAGGAGAAAAAAGATGACTCGCTCCCCACAACTGGAGATGCTGGAGGCCGT
GAGCCAATGGAAGAGAAACTCCTGGAAATCCAAGGGAAAATCGAAGCTGTGGAGATGCAC
TTGACCAGGGAACACATGAAGCGAGTCTTAGGAGAAGTGTATCTGCACACCTGGATCACA
GAAAACACTAGCATCCCCACCCGTGGACTCTGTAACTTTTTAATGTCTGATGAAGAGTAT
GATGACAGAACTGCACGGGTGCTGATTGGACATATCTCAAAGAAGATGAACAAACAGACT
TTCCCTGAGCACTGTAGTTTGTGTAAAGAGATCTTGCCATTCACAGATCGCAAACAGGCA
GTCTGTTCCAATGGCCACATTTGGCTCCGGTGCTTCTTAACCTACCAGTCCTGCCAGAGT
TTGATATATAGAAGGTGTTTGCTCCATGACAGCATTGCCCGGCATCCAGCTCCAGAAGAT
CCCGACTGGATTAAGAGGTTACTGCAAAGCCCCTGCCCTTTCTGTGAT------------
>Platypus|ENSOANG00000005050|ENSOANT00000008020
------------------------------------------------------------
------------------------------------------------------------
------------------------------------------------------------
------------------------------------------------------------
------------------------------------------------------------
------------------------------------------------------------
------------------------------------------------------------
------------------------------------------------------------
------------------------------------------------------------
------------------------------------------------------------
------------------------------------------------------------
---------------------------------------CTCTTTCAGGTTGGTTCCCCA
AAAGAGGTCGCCGAATGCAAGGAAAAATTCGCCACCTCCAAGGACCCCACGGTCAGTCAG
ACCTTCATGTTGGATAGAGTGTTCAATCCCGAGGGGAAGTCCCTGCCCCCGATGCGAGGG
TTCAAGTACACCAGCTGGTCCCCGCTGGGCTGCGATGCCAACGGGCGGTGCCTGCTGGCG
GCCTTAACCATGGACAACCGACTGACCGTCCAGGCCAACCTCAACCGGCTGCAGTGGGCG
CAGCTGGCGGACCTGACGGAGATCTACGGGGAGCGCCTCTCGGAGGCCAGCTACGTGGTG
TCCAAAGGCGAGGCCCCCCGGGGCCGCCTGGAGGACTTCGCCGAGTTCCAGAGGAGGCAC
AGCATGCAGGCGCCGGTGCGGATGGAGTGGTCGGGCATCTGCACCACCCAGCAGGTGAAG
CACAACAACGAGTGCCGCGACGTAGGCAGCGTGCTGCTGGCCGTCCTCTTTGAGAACGGG
AACATCGCCGTCTGGCAGTTCCAGCTCCCCTTCGTCGGGAAGGAATCCATCACCTCGTGC
AGCACCATCGAGTCGGGGATCGGTTCCCCCACCGTCCTGTCGTGGTGGGAGTACGAGCAC
AGCAACCGGAAGATGAGCGGGCTGATCGTGGGGAGCGCCTTCGGGCCCGTCAAGATCCTG
CCCGTCAACCTCAAAGCGGTCAAAGGCTACTTCACGCTGAGGCAGCCCGTCGTCCTGTGG
CAAGAGATGGACCAGTTGCCCGTCCACAGCATCAAGTGCATCCCCCTCTACCACCCGTAC
CAGAAGTGCACGTGCAGCTTAGTGGTGGCCGCGCGGGGGTCCTACGTGTTCTGGTGCCTC
CTCCTGATCTCCAAGGCGGGTCTGAACGTCCACAACTCCCACGTCACGGGGCTCCACAGC
CTGCCCATCGTGTCCCTGACGGCGGACAGGCAGAACGGCACGGTGTACACCTGCTCGAGC
GACGGGAAGGTCAGGCAGCTCATCCCCATCTTCACGGACGTCGCGTTGAAGTTTGAGCAC
CAGCTGATCAGGCTGGCGGAGGTGCTGGGCTCGGTCAGGACGTACGGGATAGCGGTGAGC
CCCTGCGGCGCCTACCTGGCCGTCATCACCTCCGAGGGCATGGTCAACGGCCTCCACCCG
GTGAACAAAAGCTACCAGGTGCAGTTCGTCACCCTGAAGACGTTCGAAGAGGCCGCGGCC
CAGCTCTTGGAGTCTTCCGTCCAGAACCTCTTTAGGCAGGTGGACCTGACGGACCTCGTC
CGCTGGAAGATTCTGAAAGACAAACACATCCCTCAGTTCCTGCAGGAGGCTTTGGATAAA
AAGATCGAACGCTGCGGGGCCACTTACTTCTGGCGCTTCAAGCTCTTCCTTCTGAGGGTC
CTGTACCAGTCGATGCAGAAGACCCCCGCCGAGGTCCTGTGGAGACCCAACCACGAAGAC
TCCAAGATCTTCCTCTCGGACTCGCCGGGGGCGGGCAATCCCGAGGACGAGCCCGAGGAA
GAAGGGACTGCTTCCAAGCGGGTGGGCAGGCGGGGCCCGCCGGGGCAGGGCAAAGCC---
GGAGACCCCGAAGACGCGGCGGGGGACCCCCTCACCCTGCCCGGGGACCCGGGGGGCCCC
GAGCCGATGGAAGAGAAGCTCTTGGAGATCCAGGCCAGGATCGAGGCCGTGGAAATGCAC
TTGACGAGGGAACACATGAAGCGGGTCTTGGGCGAGGTCTACCTGCACACGTGGATCACG
GAGAACACGAGCATCCCCACCAGAGGAGTCTGTGACTTCTTAATGGCCGACGAAGGGTAT
GACGACAGAACGGCACGGGTGCTGATTGGGCATATCTTGAAGAAGATGAACAAACAGACT
TTCCCAGAGCACTGCAGTCTGTGTAAAGAGATCCTGCCCTTCACAGATCGCAAACAGGCC
GTGTGCTCCAATGGACATATTTGGCTCCGTTGCTTTTTAACCTATCAGTCCTGCCAGAGT
TTGATATACCGAAGGTGTTTGCTTCACGACAGCATCGCACGTCATTCAACCCCAGAAGAT
CCTGACTGGATTAAGAGACTGTTGCAAGGACCCTGCACTTTTTGTGATTCTCCAGTTTTC
>Rabbit|ENSOCUG00000008751|ENSOCUT00000008751
------------------------------------------------------------
------------------------------------------------------------
------------------------------------------------------------
------------------------------------------------------------
------------------------------------------------------------
------------------------------------------------------------
------------------------------------------------------------
------------------------------------------------------------
------------------------------------------------------------
------------------------------------------------------------
------------------------------------------------------------
------------------------------------TGTGCTGCCAAAGTGGGCTCAAAA
GCAGAAGTTGCAGAATGCAAGGAGAGGTTTGCCACCTCGAAAGACCCCACAATCAGCCAG
ACTTTCATGTTGGATAGGGTGTTCAACCCCGAGGGGAAGGCTTTGCCGCCGCTGAGAGGA
TTCAAATACACTAGCTGGTCCCCCATGGGCTGCGATGCCAATGGCAGGTGCCTCTTGGCA
GCACTGACCATGGACAACCGCCTGACCATCCAGGCTAACCTCAACAGACTGCAGTGGGTC
CAGCTGGTCGACCTGACGGAGATTTATGGGGAACGTCTTTATGAGACCAGTTACAGGCTC
TCCAAGAATGACGCTCCACAGGGAAATCTGGGGGATTTTGCTGAGTTCCAGAGGAGACAC
AGCATGCAGACTCCAGTGAGAATGGAGTGGTCGGGCATCTGCACCACCCAGCAGGTCAAG
CACAATAACGAGTGCCGAGACGTGGGCAGCGTGCTCCTGGCCGTCCTCTTTGAGAACGGC
AACATTGCTGTGTGGCAGTTCCAGCTGCCGTTTGTGGGAAAGGAGTCCATCTCCTCCTGC
AACACCATCGAGTCGGGAATCAACTCTCCCAGCGTCTTGTTTTGGTGGGAATATGAGCAC
AATAACCGGAAAATGAGCGGCCTTATTGTAGGGAGTGCTTTTGGACCTGTGAAAATTCTT
CCTGTCAACCTCAAAGCAGTGAAAGGCTATTTCACGCTGAGGCAGCCTGTCGTCTTGTGG
AAGGAGATGGACCAGTTGCCAGTGCACAGCATCAAGTGCGTGCCCCTCTACCACCCCTAC
CAGAAGTGCAGCTGCAGCCTGGTGGTGGCGGCCAGGGGCTCCTATGTGTTTTGGTGTCTC
CTTCTGATCTCCAAAGCAGGCCTCAACGTTCACAATTCCCACGTCACGGGCCTGCACTCG
CTGCCGATCGTCTCCATGACGGCCGACAGACAGAACGGGACAGTGTACACGTGTTCAAGT
GACGGGAAGGTGAGGCAGCTGATCCCCATCTTCACAGATGTTGCGCTCAAGTTTGAACAC
CAGCTGATCAAGCTCTCAGATGTGTTTGGCTCCGTGAGGACTCACGGGATAGCAGTGAGC
CCCTGCGGGGCGTATCTGGCCATCATCACGACGGAGGGCATGGTCAATGGCCTCCATCCC
GTGAACAAAAACTACCAGGTCCAGTTTGTCACCCTGAAAACCTTTGAAGAGGCGGCAGCT
CAGCTCCTGGAATCTTCGGTTCAGAATCTCTTCAAGCAGGTAGATCTGATTGACCTTGTG
CGCTGGAAGATTTTAAAGGATAAGCACATCCCGCAGTTTCTGCAAGAGGCTTTGGAGAAA
AAGATCGAAAGCAGTGGAGTCACCTACTTCTGGCGCTTTAAGCTTTTCCTGCTGAGGATT
TTGTATCAGTCGATGCAGAAAACCCCCTCAGAAGCCTTGTGGAAGCCCACCCACGAGGAC
TCAAAAATCTTGCTGGCCGACTCCCCCGGGGCGGGCAATGCCGAGGACGAGCAGCAGGAG
GAAGGCGGCTCCTCCAAGCAGGCGGGGAAGCAGGGCCTGCAGGAGAGGAGCCGGGAG---
GGTGACGCGGAGGAGGCCGCCGAGGACGCGCTTGTGCCGGCCGGGGAGGGCGGAGGCCGC
GAGCCCATGGAGGAGAAGCTCCTGGAAATCCAAGGGAAGATCGAGGCTGTGGAGATGCAC
CTGACCAGGGAGCACATGAAGCGAGTCCTGGGGGAGGTGTACCTGCACACCTGGATCACC
GAGAACACCAGCATCCCCACCAGAGGGCTCTGCAACTTCCTGATGTCGGACGAGGAGTAT
GACGACAGGACGGCCCGGGTGCTGATTGGACACATCTCGAAGAAGATGAACAAGCAGACC
TTCCCCGAGCACTGCAGCTTGTGCAAGGAGATCCTGCCCTTCACAGACCGCAAGCAGGCC
GTCTGCTCCAACGGCCACATTTGGCTCCGGTGCTTCCTGACCTACCAGTCCTGCCAGAGT
CTGATCTACAGACGGTGTCTGCTCCATGACAGCATCGCCCGGCATCCAGCCCCGGAAGAT
CCTGACTGGATCAAGAGGCTCCTGCAGAGCCCCTGCCCCTTCTGTGACTCCCCCGTCTTC
>Rat|ENSRNOG00000012784|ENSRNOT00000017389
------------------------------------------------------------
------------------------------------------------------------
------------------------------------------------------------
------------------------------------------------------------
------------------------------------------------------------
---------ATGAGCGAGGCGGACCAAGCCCGGGTGGGGCCCAAGGCCGACGAACCTTCG
TCGCCCGCAGAGGAGAAGGAC---GAAGGGGGCGGG------------------------
------------AAGGAGGCGGCTGCCGACGCG---------------GCCCCGGGGCCC
AGCGCCTCGTTTCGCCTCATGGTGACTCGGCGGGAGCCTGCCGTGAAGCTGCAGTACGCT
GTGAGCGGGTTGGAGCCGCTCTCCTGGTCTGAGGACCACCGTGTGTCTGTGTCCACGGCC
CGCAGCATCGCCGTGCTAGAGCTTATCTGCGATGTGCACAACCCAGGCCAGGACCTGGTG
ATCCACCGCACCTCGGTACCCGCTCCTCTCAACAGCTGCCTCCTCAAGGTTGGCTCGAAA
ACAGAAGTTGCTGAGTGCAAGGAAAAGTTTGCTTCCTCTAAAGACCCCACCATCAGCCAG
ACTTTCATGCTGGACAGGATGTTCAACCCTGAGGGGAAGGCATTGCCCCCAATGCGGGGT
TTCAAATACACTAGCTGGTCTCCCATGGGTTGTGATGCAAATGGCAGGTGCCTCTTGGCA
GCGCTGACCATGGACAATCGCCTGACCGTGCAGGTAAACCTCAACAGACTCCAATGGGTT
CAGCTGGTTGATCTGACTGAGATTTATGGAGACCGTCTTTATGAGACCAGTTATAGACTG
TCTAAAAATGAGGCTCCTGAGGGAAACCTTGGGGATTTTGCTGAGTTTCAGAGGAGACAC
AGCATGCAGACCCCAGTCAGAATGGAATGGTCGAGTATCTGTACCACTCAGCAGGTCAAG
CACAACAACGAGTGCCGGGATGTGAGCAGCGTGCTCCTGGCCGTCCTCTTTGAGAACGGG
AATATAGCTGTGTGGCAGTTCCAGCTGCCGTTTGTGGGCAAGGAGTCCATCTCTTCGTGC
AACACTATTGAGTCAGGAATCAGCTCCCCCAGTGTCTTGTTTTGGTGGGAATATGAGCAC
AGCAATAGGAAGATGAGTGGCCTTATTGTAGGCAGTGCTTTTGGACCCGTAAAAATTCTC
CCTGTCAATCTCAAAGCAGTCAAAGGCTACTTTACTTTACGGCAGCCTGTTGTCTTGTGG
AAAGAGATGGACAAGTTGCCTGTGCACAGCATCAAATGTGTGCCACTTTATCACCCTTAC
CAGAAGTGTAGCTGTAGCTTAGTGGTGGCCGCAAGAGGCTCCTATGTGTTCTGGTGTCTT
CTTCTGATCTCCAAGGCGGGTCTGAATGTTCACAATTCCCACGTCACAGGCCTTCACTCG
CTGCCCATCGTCTCCATTACCGCAGACAAGCAGAACGGAACCGTGTACACCTGCTCTAGT
GACGGAAAGGTGAGGCAGTTGATTCCCATCTTCACAGATGTTGCATTAAAATTTGAACAC
CAGCTGATTAAGCTCTCAGATGTATTTGGCTCAGTGAGGACTCACGGCATTGCAGTGAGC
CCCTGTGGTGCTTACCTGGCCATCATCACCACTGAGGGCATGGTCAATGGCCTCCATCCA
GTGAACAAGAACTACCAGGTTCAGTTTGTTACTCTCAAGACCTTTGAAGAGGCAGCTGCT
CAGCTCTTGGAGTCTTCAGTTCAGAATCTCTTTAAGCAGGTAGACTTGATTGACTTAGTC
CGCTGGAAAATTTTAAAAGATAAACATATTCCTCAGTTTTTACATGAAGCTTTGGAAAAA
AAGATTGAAAGCAGTGGGGTTACCTATTTTTGGCGTTTTAAGCTTTTCCTCCTAAGGATT
TTGTATCAGTCAATGCAGAAATCCCCATCCGAGGCCTTATGGAAACCCACCCATGAGGAC
TCAAAAATCTTACTGGTTGACTCACCTGGGATGGGCGATGGTGAGGATGAGCAGCAAGAG
GAAGGTACTTCC---AAGCAGGGGACGAAGGCTGGCCTGCAGGAGAAGAGCAAAGAGGGT
GGTGACACGGAGGAGACTCCTGAGGATTCACTCACTGCCGTGGGAGACACCGGAGGCCGT
GAACCCATAGAGGAGAAGCTCCTTGAGATCCAAGGGAAGATTGAGGCTGTGGAGATGCAC
CTGACCAGGGAGCACATGAAGCGGGTCCTCGGAGAAGTGTACCTGCACACCTGGATCACG
GAGAACACCAGCATCCCCACCAGAGGGCTCTGCAACTTTCTCATGTCTGATGAAGATTAT
GATGACAGAACAGCACAGGTCTTGATTGGACATATCTCCAAGAAGATGAACAAGCAGACC
TTCCCTGAGCGCTGCAGTCTGTGTAAGGAGATCTTACCATTCACAGATCGCAAGCAAGCT
GTTTGTTCCAATGGGCACATCTGGCTCCGGTGCTTTCTAACCTACCAGTCCTGCCAGAGC
TTGATCTACAGGCGGTGTTTGCTCCATGACAGCATCGCCAGGCACCCTGTTCCAGAAGAT
CCTGACTGGATTAAGAGGTTGCTGCAGAGTCCTTGTCCTTTCTGTGATTCTCCTGTCTTC
>Macaque|ENSMMUG00000009915|ENSMMUT00000013846
------------------------------------------------------------
------------------------------------------------------------
------------------------------------------------------------
------------------------------------------------------------
------------------------------------------------------------
---------ATGAACACGGCCGACCAGGCCCGAGTGGGGCCCGCGGACGACGGGCCTGCG
CCACCCGGAGAGGAGGAGGGAGAGGAGGGGGGCGGCGAGGCGGGC------------GGG
------------AAGGAGCCAGCAGCGGACGCG---------------GCCCCGGGGCCC
AGCGCTGCGTTCCGCCTCATGGTGACTCGGCGGGAGCCGGCCGTGAAGCTGCAGTATGCG
GTGAGCGGCCTGGAACCGCTGGCTTGGTCCGAGGACCACCGCGTGTCTGTGTCCACGGCC
CGCAGCATCGCTGTGCTGGAGCTCATCTGCGACGTGCACAACCCGGGCCAGGACCTGGTT
ATCCACCGCACCTCGGTGCCCGCCCCTCTCAACAGCTGTCTCCTCAAAGTTGGCTCAAAA
ACAGAAGTTGCTGAGTGCAAGGAGAAATTCGCCGCCTCCAAGGACCCCACGGTCAGTCAG
ACTTTCATGTTGGATAGAGTGTTCAACCCTGAGGGGAAGGCTTTACCACCAATGAGAGGA
TTCAAGTACACCAGCTGGTCTCCCATGGGTTGTGATGCTAATGGCAGGTGCCTCTTGGCA
GCACTGACCATGGACAATCGCCTGACCATCCAGGCAAATCTCAACAGACTGCAGTGGGTC
CAGCTGGTTGACCTGACTGAGATCTATGGAGAACGTCTTTATGAGACCAGTTACAGGCTC
TCTAAAAATGAGGCCCCGGAAGGAAATCTCGGGGATTTTGCTGAGTTTCAGAGGAGACAC
AGCATGCAGACCCCAGTCAGAATGGAGTGGTCGGGCATCTGTACCACTCAGCAGGTCAAG
CATAACAATGAATGCCGGGATGTTGGTAGTGTGCTCCTGGCCGTCCTCTTTGAAAATGGT
AATATCGCCGTGTGGCAGTTTCAGCTGCCCTTTGTAGGAAAAGAATCCATCTCTTCATGC
AACACGATTGAGTCAGGAATCACCTCTCCCAGTGTATTGTTTTGGTGGGAATATGAGCAC
AATAATCGAAAAATGAGTGGCCTTATTGTGGGGAGTGCTTTTGGACCCATAAAAATTCTT
CCTGTCAATCTCAAAGCAGTCAAAGGCTATTTCACTTTAAGGCAGCCTGTTATCTTGTGG
AAAGAAATGGACCAGTTACCTGTGCACAGCATCAAATGTGTACCACTTTATCATCCTTAC
CAGAAGTGTAGTTGCAGCTTAGTAGTGGCTGCAAGAGGCTCTTATGTATTTTGGTGTCTT
CTTCTGATCTCCAAAGCAGGGCTGAATGTTCACAATTCCCATGTCACAGGCCTTCACTCA
CTGCCGATTGTCTCCATGACTGCAGACAAACAGAATGGAACAGTCTATACTTGCTCCAGT
GATGGAAAGGTGAGGCAGCTGATTCCCATTTTCACAGATGTTGCATTGAAGTTTGAACAC
CAGTTGATTAAACTCTCAGATGTGTTTGGCTCAGTGAGGACTCACGGGATAGCAGTGAGC
CCCTGCGGTGCGTACCTGGCCATCATTACCACTGAGGGTATGGTCAACGGCCTCCACCCC
GTTAACAAAAACTACCAGGTGCAGTTTGTTACTCTCAAAACCTTTGAAGAGGCAGCTGCT
CAGCTCCTGGAATCTTCAGTTCAAAACCTTTTTAAGCAGGTAGATTTAATAGACCTAGTA
CGCTGGAAGATTTTAAAAGATAAACATATCCCTCAATTTTTACAAGAAGCTTTGGAAAAA
AAGATTGAAAGCAGTGGAGTCACCTATTTTTGGCGTTTTAAGCTTTTCCTCCTGAGGATT
TTATATCAGTCAATGCAGAAAACCCCTTCAGAAGCCTTGTGGAAACCCACCCATGAGGAC
TCAAAAATCTTGCTAGTGGATTCACCTGGGATGGGCAATGCTGACGATGAACAGCAGGAA
GAAGGCACTTCTTCCAAACAGGTGGTGAAGCAAGGCCTGCAGGAGAGGAGCAAGGAA---
GGAGATGTAGAGGAGCCCACTGATGACTCGCTCCCCCCAACTGGAGATGCTGGAGGCCGG
GAGCCAATGGAAGAGAAACTCCTGGAAATCCAAGGGAAGATCGAAGCTGTGGAGATGCAC
TTGACCAGGGAACACATGAAGCGAGTCTTAGGAGAAGTGTATCTGCACACCTGGATCACA
GAAAACACTAGCATCCCCACCCGAGGACTCTGTAACTTTTTAATGTCTGATGAAGAGTAT
GATGACAGAACAGCACGGGTGCTGATTGGACATATCTCAAAGAAGATGAACAAACAGACT
TTCCCTGAGCACTGTAGTTTGTGTAAAGAGATCTTGCCATTCACAGATCGCAAACAGGCA
GTCTGTTCCAATGGCCACATTTGGCTCCGGTGCTTCTTAACCTACCAGTCCTGCCAGAGT
TTGATATATAGAAGGTGTTTGCTCCATGACAGCATTGCCCGGCATCCAGCTCCAGAAGAT
CCCGACTGGATTAAGAGGTTACTGCAAAGCCCCTGCCCTTTCTGTGATTCTCCTGTCTTC
>Marmoset|ENSCJAG00000018166|ENSCJAT00000035498
------------------------------------------------------------
------------------------------------------------------------
------------------------------------------------------------
------------------------------------------------------------
------------------------------------------------------------
---------ATGGACACGGCCGACCAAACCCTAGTGGGGCCCGCGGACGATGGGCCTGCG
CCGCCCGAAGAGGAGGAGGGA---GAGGGGGGCAGCGAGGCGGGCAGCGAGGCAGGCGGG
------------AAGGAGCCGGGAGCGGACGCG---------------GCCCCGGGGCCC
AGCGCTGCATTCCGCCTCATGGTGACTCGGCGGGAGCCGGCCGTGAAGCTGCAGTATGCG
GTAAGCGGTCTGGAACCGCTGGCTTGGTCCGAGGACCACCGCGTGTCGGTGTCCACGGCC
CGCAGCATCGCTGTGCTGGAGCTTATCTGCGACGTGCACAACCCGGGTCAGGACCTGGTT
ATCCACCGCACCTCGGTGCCTGCCCCTCTCAATAGCTGTCTCCTCAAAGTTGGCTCAAAA
ACAGAAGTCGCTGAATGCAAGGAGAAGTTCGCCGCCTCCAAGGACCCCACGGTCAGTCAG
ACTTTCATGTTGGATAGGGTGTTCAACCCTGAGGGGAAGGCTTTACCACCAATGAGAGGC
TTCAAGTACACCAGCTGGTCTCCCATGGGTTGTGATGCTAATGGCAGGTGCCTCTTGGCA
GCACTGACCATGGACAATCGCCTGACCATCCAGGCGAATCTCAACAGACTGCAGTGGGTC
CAGCTGGTTGACCTGACTGAGATCTACGGAGAACGTCTTTATGAGACCAGTTACAGGCTC
TCTAAAAGTGAGGCCCCAGAAGGAAATCTTGGGGATTTTTCTGAGTTTCAGAGGAGACAC
AGCATGCAGACCCCAGTCAGAATGGAGTGGTCAGGCATCTGTACCACTCAGCAGGTCAAG
CATAACAACGAATGCCGGGACGTTGGCAGTGTGCTCCTGGCCGTCCTCTTTGAAAATGGT
AACATCGCCGTGTGGCAGTTTCAGCTGCCATTTGTAGGAAAAGAATCCATCTCTTCATGC
AACACAATTGAGTCAGGAATCACCTCTCCCAGTGTATTGTTTTGGTGGGAATATGAGCAC
AACAATCGAAAAATGAGTGGCCTTATTGTGGGGAGTGCTTTTGGACCTGTAAAAATTCTT
CCTGTCAATCTCAAAGCAGTCAAAGGCTATTTCACGTTAAGGCAGCCTGTTATCTTGTGG
AAAGAAATGGACCAGTTGCCTGTGCACAGCATCAAATGTGTGCCACTTTATCACCCTTAC
CAGAAGTGTAGTTGTAGCTTAGTAGTAGCTGCAAGAGGCTCCTATGTATTTTGGTGTCTT
CTTCTGATCTCCAAAGCAGGGCTGAATGTTCACAATTCCCACGTGACAGGTCTTCACTCA
CTCCCTATTGTCTCCATGACTGCAGACAAACAGAATGGAACGGTCTATACTTGCTCGAGT
GACGGAAAAGTGAGACAGCTGATTCCCATTTTCACAGATGTTGCATTAAAGTTTGAACAT
CAGTTGATTAAACTCTCAGATGTGTTTGGCTCAGTGAGGACTCACGGGATAGCAGTGAGC
CCCTGTGGTGCGTACCTGGCCATCATTACCACTGAGGGCATGGTCAACGGCCTCCACCCC
GTTAACAAAAACTATCAGGTCCAGTTTGTTACTCTCAAAACCTTCGAAGAGGCAGCTGCT
CAGCTCCTGGAATCATCTGTTCAAAACCTTTTTAAGCAGGTAGATTTAATAGACCTAGTA
CGCTGGAAGATTTTAAAAGATAAACATATCCCTCAATTTTTACAAGAAGCTTTGGAAAAA
AAGATTGAAAGCAGTGGAGTCACCTACTTTTGGCGTTTTAAACTTTTCCTCCTGAGGATT
TTATATCAGTCAATGCAGAAAACCCCTTCAGAAGCCTTGTGGAAACCCACCCAGGAGGAC
TCAAAAATCTTACTAGTGGATTCACCTGGAATGGGCAATCCTGAAGATGAACAGCAGGAA
GAAGGCACTTCTTCCAAACAGGTGGTGAAGCAAGGCTTGCAGGAGAGGATCAAGGAA---
GGAGATGGAGAGGAGCCCCTGGATGACTCACTCGCCCAGACTGGAGATGCTGGAGGCCGT
GAGCCAATGGAAGAGAAACTCCTGGAAATCCAAGGGAAAATTGAAGCCGTGGAGATGCAC
TTGACCAGGGAACACATGAAGCGAGTCTTAGGAGAGGTGTATCTGCACACCTGGATCACA
GAAAACACTAGCATCCCCACCCGAGGACTCTGTAACTTTTTAATGTCTGATGAAGAGTAT
GATGACAGAACAGCACGGGTGCTGATTGGACATATCTCAAAGAAGATGAACAAACAAACC
TTCCCTGAGCACTGTAGTTTGTGTAAAGAAATCTTGCCATTCACAGATCGCAAACAGGCA
GTCTGTTCCAATGGCCACATTTGGCTCCGGTGCTTCTTAACCTACCAGTCCTGCCAGAGT
TTGATATATAGAAGGTGTTTGCTCCATGACAGCATTGCCCGGCATCCAGCTCCAGAAGAT
CCCGACTGGATTAAGAGGTTACTGCAAAGCCCCTGCCCTTTCTGTGACTCTCCTGTCTTC
>Microbat|ENSMLUG00000011547|ENSMLUT00000011541
------------------------------------------------------------
------------------------------------------------------------
------------------------------------------------------------
------------------------------------------------------------
------------------------------------------------------------
------------------------------------------------------------
------------------------------------------------------------
------------------------------------------------------------
------------------CTTATTTCCAGGTTGGCTCAAAAGCAGAAGTTG---------
------------------------------------------------CTCAGTGTAAAC
AGAAATTTGCCAGCTCTC------------------------------------------
------------------------------------------------------------
---------------------------------------------------------CAG
ACC---------------------------------------------------------
------------------CCGCCAATGGGCTGCGATGCTAATGGCAGGTGCATCTTGGCA
GCTCTGACCCTGGACAATCGCCTGACCATCCAGGCTAACCTCAACAGGCTGCAGTGGGTC
CAGCTGGTCGACCTGACTGAGATTTACGGAGACCGTCTCTTTGAGACCAGTTACAGGTTC
TCTAAAACCGAGGCCCCCGGAGGGAACCTGGCGGACTTTGCTGAGTTCCAGAGGAGACAC
AGCATGCAGATGCCGGTGAGGATGGAGTGGTCGGGCATCTGCACCACGCAGCAGGTCACG
CACAACAACGAGTGCCGGGACGTGGGCAGCGTGCTCCTGGCCGTCCTCTTTGAAAACGGC
AACATCGCCGTGTGGCAGTTCCAGCTGCCTTTCGTGGGGAAGGAGTCCATCTCTTCCTGC
AACACAATCGAGTCGGGAATCAGCTCTCCAAGTGTCTTGTTTTGGTGGGAATATGAGCAC
AATAATCGGAAAATGAGTGGCCTTATTGTGGGGAGTGCCTTCGGACCCGTAAAAATCCTC
CCTGTCAATCTCAAAGCCATTAAAGGCTACTTCACGCTAAGGCAGCCCATTGTCCTGTGG
AAAGAAATGGACCAGTTGCCCGTGCACAGCATCAAGTGTGTCCCGCTCTATCACCCTTAC
CAGAAGTGTAACTGCAGCTTGGTGGTGGCCGCCAGAGGACCCTATGTGTTCTGGTGTCTC
CTGCTGATCTCCAAGGCAGGTCTGAATGTTCACAATTCCCACGTCACGGGCCTTCACTCG
ATGCCCATCGTTTCCATGACGGCAGACAAGCAGAACGGGACCGTATACACGTGCTCCAGC
GACGGCAAGGTGAGGCAGCTGATTCCCATCTTCACTGATGTCGCCTTGAAGTTTGAACAC
CAGCTGATTAAGCTGTCAGAGGTGTTTGGCTCAGTGAGGACACACGGGATAGCGGTGAGC
CCCTGTGGTGCGTATCTGGCCATCATTACAACTGAGGGCATGGTCAATGGCCTCCATCCC
GTTAACAAAAACTACCAGGTCCAGTTTGTTGCTCTCAAAACTTTTGAAGAGGCAGCTGCT
CAGCTCTTGGAATCTTCGGTTCAGAACCTCTTTAAACAGGTAGATTTGCTAGACCTCGTG
CGCTGGAAGATTCTGAAAGATAAATATATCCCTCCGTTTTTACAAGAAGCTTTGGAAAAA
AAGATCGAAAGCAGCGGGGCCACCTACTTCTGGCGTTTCAAGCTTTTCCTCCTGAGGATT
TTGTATCAGTCGATGCAGAAAACCCCTTCCGAAGCCTTGTGGCAGCCCACCAAGGAGGAC
TCGAAAGTCTTGCTAGTCGACTCCCCTGGGATGGGCCCCATGGAGGACGAGCAA---GAA
GAAGGCACGTCCTCCAGGCAGGCGAGTAAGCAAGGCCTTCAGGAGAAGAGCAAAGAG---
GGGGACCCGGACGACCCCGCCGATGACTCCCTCACCCAGGCGGGAGATGTCGGAGGCCAT
GAGCCGATGGAGGAGAAACTGCTGGAAATCCAGGGGAAGATCGAAGCTGTGGAAATGCAC
TTGAGCAGGGAGCACATGAAGCGGGTCTTGGGAGAAGTGTACCTGCACACGTGGATCACG
GAGAACACCAGCGTCCCCACCAGGGGGCTCTGCGACTTCCTCATGTCTGACGAGGAGTAT
GACGACCGGACAGCGCGGGTGCTGATCGGCCACATCTCCAAGAAGATGAACAAGCAGACC
TTCCCTGAGCACTGCAGTCTGTGCAAGGAGATCTTGCCTTTCACGGATCGCAAGCAGGCG
GTCTGCTCCAACGGCCACATCTGGCTCCGGTGCTTTTTAACCTACCAGTCCTGCCAGAGC
CTGATCTACAGAAGGTGTTTGCTCCACGATAGTATTGCCCGCCACCCGGCTCCGGAAGAC
CCCGACTGGATCAAGAGGCTGCTGCAAAGCCCCTGCCCTTTCTGCGACTCTCCTGTCTTC
>Human|ENSG00000125484|ENST00000372146
------------------------------------------------------------
------------------------------------------------------------
------------------------------------------------------------
------------------------------------------------------------
------------------------------------------------------------
---------ATGAACACGGCCGACCAGGCCCGGGTGGGGCCCGCGGACGACGGGCCTGCG
CCGTCTGGGGAGGAGGAGGGA---GAGGGGGGCGGCGAGGCGGGC------------GGG
------------AAGGAGCCAGCAGCGGACGCG---------------GCCCCGGGGCCC
AGCGCTGCATTCCGCCTCATGGTGACTCGGCGGGAGCCGGCCGTGAAGCTGCAGTATGCG
GTGAGCGGCCTGGAACCGCTGGCTTGGTCCGAGGACCACCGCGTGTCTGTGTCCACGGCC
CGCAGCATCGCTGTGCTGGAGCTCATCTGCGACGTGCACAACCCGGGCCAGGACCTGGTT
ATCCACCGCACCTCGGTGCCCGCACCGCTCAACAGCTGTCTCCTCAAAGTTGGCTCAAAA
ACAGAAGTTGCTGAGTGCAAGGAGAAATTCGCCGCCTCCAAGGACCCCACGGTCAGTCAG
ACTTTCATGTTGGATAGGGTGTTCAACCCTGAGGGGAAGGCTTTACCACCAATGAGAGGA
TTCAAGTACACCAGCTGGTCTCCCATGGGTTGCGATGCTAATGGCAGGTGCCTCTTGGCA
GCACTGACCATGGACAATCGCCTGACCATCCAGGCAAATCTCAACAGACTGCAGTGGGTC
CAGCTGGTTGACCTGACTGAGATCTATGGAGAACGTCTTTATGAGACCAGTTACAGGCTC
TCTAAAAATGAGGCCCCGGAAGGAAATCTCGGGGATTTTGCTGAGTTTCAGAGGAGACAC
AGCATGCAGACCCCAGTCAGAATGGAGTGGTCGGGCATCTGTACCACCCAGCAGGTCAAG
CATAACAACGAATGCCGGGACGTTGGCAGTGTGCTCCTGGCTGTCCTCTTTGAAAACGGT
AATATCGCCGTGTGGCAGTTTCAGCTGCCGTTTGTAGGAAAAGAATCCATCTCTTCATGC
AACACAATTGAGTCAGGAATCACCTCTCCCAGTGTATTGTTTTGGTGGGAATATGAGCAC
AATAATCGAAAAATGAGTGGCCTTATTGTGGGGAGTGCTTTTGGACCCATAAAAATTCTT
CCTGTCAATCTCAAAGCAGTCAAAGGCTATTTCACTTTAAGGCAGCCTGTTATCTTGTGG
AAAGAAATGGACCAGTTACCTGTGCACAGTATCAAATGTGTGCCACTTTATCATCCTTAC
CAGAAGTGTAGTTGCAGCTTAGTAGTGGCTGCAAGAGGCTCTTATGTATTTTGGTGTCTT
CTTCTGATCTCCAAAGCAGGGCTGAATGTTCACAATTCCCATGTCACAGGCCTTCACTCA
CTGCCAATTGTCTCCATGACTGCAGACAAACAGAATGGAACAGTCTATACTTGCTCCAGT
GACGGAAAGGTGAGGCAGCTGATTCCCATTTTCACAGATGTTGCATTGAAGTTTGAACAC
CAGTTGATTAAACTCTCAGATGTGTTTGGCTCAGTGAGGACTCACGGGATAGCAGTGAGC
CCCTGCGGTGCATACCTGGCCATCATCACCACTGAGGGCATGATCAACGGCCTCCACCCT
GTTAACAAAAACTACCAGGTCCAATTTGTTACTCTCAAAACCTTTGAAGAGGCAGCTGCT
CAGCTCCTGGAATCTTCAGTTCAAAACCTTTTTAAGCAGGTAGATTTAATAGACCTAGTA
CGCTGGAAGATTTTAAAAGATAAACATATCCCTCAATTTTTACAAGAAGCTTTGGAAAAA
AAGATTGAAAGCAGTGGAGTCACCTATTTTTGGCGTTTTAAGCTTTTCCTCCTGAGGATT
TTATATCAGTCAATGCAGAAAACCCCTTCAGAAGCCTTGTGGAAACCCACCCATGAGGAC
TCAAAAATCTTACTAGTGGATTCGCCTGGGATGGGCAATGCTGACGATGAACAGCAGGAA
GAAGGCACTTCTTCCAAACAGGTGGTGAAGCAAGGCCTGCAGGAGAGGAGCAAGGAA---
GGAGATGTAGAGGAGCCCACTGATGACTCGCTCCCCACGACTGGAGATGCTGGAGGCCGT
GAGCCAATGGAAGAGAAACTCCTGGAAATCCAAGGGAAAATCGAAGCTGTGGAGATGCAC
TTGACCAGGGAACACATGAAGCGAGTCTTAGGAGAAGTGTATCTGCACACCTGGATCACA
GAAAACACTAGCATCCCCACCCGCGGACTCTGTAACTTTTTAATGTCTGATGAAGAGTAT
GATGACAGAACTGCACGGGTGCTGATTGGACATATCTCAAAGAAGATGAACAAACAGACT
TTCCCTGAGCACTGTAGTTTGTGTAAAGAGATCTTGCCATTCACAGATCGCAAACAGGCA
GTCTGTTCCAATGGCCACATTTGGCTCCGGTGCTTCTTAACCTACCAGTCCTGCCAGAGT
TTGATATATAGAAGGTGTTTGCTCCATGACAGCATTGCCCGGCATCCAGCTCCAGAAGAT
CCCGACTGGATTAAGAGGTTACTGCAAAGCCCCTGCCCTTTCTGTGATTCTCCTGTCTTC
>Chimp|ENSPTRG00000021501|ENSPTRT00000039820
------------------------------------------------------------
------------------------------------------------------------
------------------------------------------------------------
------------------------------------------------------------
------------------------------------------------------------
---------ATGAACACGGCCGACCAGGCCCGGGTGGGGCCCGCGGACGACGGGCCTGCG
CCGTCCGGGGAGGAGGAGGGA---GAGGGGGGCGGCGAGGCGGGC------------GGG
------------AAGGAGCCAGCAGCGGACGCG---------------GCCCCGGGGCCC
AGCGCTGCATTCCGCCTCATGGTGACTCGGCGGGAGCCGGCCGAGAAG------------
---------------------------------------CGG------------------
------------------------------------------------------------
---------------------------------------------CAGGTTGGCTCAAAA
ACAGAAGTTGCTGAGTGCAAGGAGAAATTCGCCGCCTCCAAGGACCCCACGGTCAGTCAG
ACTTTCATGTTGGATAGGGTGTTCAACCCTGAGGGGAAGGCTTTACCACCAATGAGAGGA
TTCAAGTACACCAGCTGGTCTCCCATGGGTTGCGATGCTAATGGCAGGTGCCTCTTGGCA
GCACTGACCATGGACAATCGCCTGACCATCCAGGCAAATCTCAACAGACTGCAGTGGGTC
CAGCTGGTTGACCTGACTGAGATCTATGGAGAACGTCTTTATGAGACCAGTTACAGGCTC
TCTAAAAATGAGGCCCCGGAAGGAAATCTTGGGGATTTTGCTGAGTTTCAGAGGAGACAC
AGCATGCAGACCCCAGTCAGAATGGAGTGGTCGGGCATCTGTACCACCCAGCAGGTCAAG
CATAACAACGAATGCCGGGACGTTGGCAGTGTGCTCCTGGCTGTCCTCTTTGAAAACGGT
AATATCGCCGTGTGGCAGTTTCAGCTGCCGTTTGTAGGAAAAGAATCCATCTCTTCATGC
AACACAATTGAGTCAGGAATCACCTCTCCCAGTGTATTGTTTTGGTGGGAATATGAGCAC
AATAATCGAAAAATGAGTGGCCTTATTGTGGGGAGTGCTTTTGGACCCATAAAAATTCTT
CCTGTCAATCTCAAAGCAGTCAAAGGCTATTTCACTTTAAGGCAGCCTGTTATCTTGTGG
AAAGAAATGGACCAGTTACCTGTGCACAGTATCAAATGTGTGCCACTTTATCATCCTTAC
CAGAAGTGTAGTTGCAGCTTAGTAGTGGCTGCAAGAGGCTCTTATGTATTTTGGTGTCTT
CTTCTGATCTCCAAAGCAGGGCTGAATGTTCACAATTCCCATGTCACAGGCCTTCACTCA
CTGCCGATTGTCTCCATGACTGCAGACAAACAGAATGGAACAGTCTATACTTGCTCCAGT
GACGGAAAGGTGAGGCAGCTGATTCCCATTTTCACAGATGTTGCATTGAAGTTTGAACAC
CAGTTGATTAAACTCTCAGATGTGTTTGGCTCAGTGAGGACTCATGGGATAGCAGTGAGC
CCCTGCGGTGCGTACCTGGCCATCATCACCACTGAGGGCATGATCAACGGCCTCCACCCT
GTTAACAAAAACTACCAGGTCCAGTTTGTTACTCTCAAAACCTTCGAAGAGGCAGCTGCT
CAGCTCCTGGAATCTTCAGTTCAAAACCTTTTTAAGCAGGTAGATTTAATAGACCTAGTA
CGCTGGAAGATTTTAAAAGATAAACATATCCCTCAATTTTTACAAGAAGCTTTGGAAAAA
AAGATTGAAAGCAGTGGAGTCACCTATTTTTGGCGTTTTAAGCTTTTCCTCCTGAGGATT
TTATATCAGTCAATGCAGAAAACCCCTTCAGAAGCCTTGTGGAAACCCACCCATGAGGAC
TCAAAAATCTTACTAGTGGATTCGCCTGGGATGGGCAATGCTGACGATGAACAGCAGGAA
GAAGGCACTTCTTCCAAACAGGTGGTGAAGCAAGGCCTGCAGGAGAGGAGCAAGGAA---
GGAGATGTAGAGGAGCCCACTGATGACTCGCTCCCCACGACTGGAGATGCTGGAGGCCGT
GAGCCAATGGAAGAGAAACTCCTGGAAATCCAAGGGAAAATCGAAGCTGTGGAGATGCAC
TTGACCAGGGAACACATGAAGCGAGTCTTAGGAGAAGTGTATCTGCACACCTGGATCACA
GAAAACACTAGCATCCCCACCCGCGGACTCTGTAACTTTTTAATGTCTGATGAAGAGTAT
GATGACAGAACTGCACGGGTGCTGATTGGACATATCTCAAAGAAGATGAACAAACAGACT
TTCCCTGAGCACTGTAGTTTGTGTAAAGAGATCTTGCCATTCACAGATCGCAAACAGGCA
GTCTGTTCCAATGGCCACATTTGGCTCCGGTGCTTCTTAACCTACCAGTCCTGCCAGAGT
TTGATATATAGAAGGTGTTTGCTCCATGACAGCATTGCCCGGCATCCAGCTCCAGAAGAT
CCCGACTGGATTAAGAGGTTACTGCAAAGCCCCTGCCCTTTCTGTGATTCTCCTGTCTTC
>Cow|ENSBTAG00000004091|ENSBTAT00000005344
------------------------------------------------------------
------------------------------------------------------------
------------------------------------------------------------
------------------------------------------------------------
------------------------------------------------------------
---------ATGAATACGGCC---CTGACCCGGGTGGGGCCCGCGGCCGAGCGGCCCGCG
CCGCCCGAGGAGGTGGAG------------------------GGCTCTGAGACCGGCGGG
------------AAGGAGCCGGCGGCGGACGCG---------------GCCCCGGGGCCC
AGCACGGCGTTCCGCCTGCTGGTGACTCGGCGGGAGCCGGCGGTGAGGCTGCAGTACGCG
GTGAGCGGCCAGGAGACGCTGGCGTGGTCCGAGGACCACCGCGTGTCGGTGTCCACGGCC
CGCAGCATCGCCGTGCTGGAACTCATCTGCGACGTGCACAACCCGGGCCAGGACCTGGTT
ATCCACCGCACGTCGGTGCCCGCGCCTCTCCACAGCTGCTTCCTCAAAGTTGGCTCAAAA
AGGGAAGTTGCCGAGTGTAAACAGAGATTTGCCACCTCTGAAGACCCCACAGTCAGTCAG
ACTTTCATGTTGGACAGGGTGTTCAACCCTGAGGGGAAGGCTCTGCCACCACTGAGAGGG
TTCAAGTACACTAGCTGGTCCCCTGTGGGCTGTGACGCTAATGGCAGGTGCCTGCTGGCC
GCACTGACCATGGACAATCGCCTGACCATCCAGGCTAACCTCAACAGACTGCAGTGGGTC
CAGCTGGTGGACCTGACGGAGATTTATGGAGAGCGTCTCTATGAGACCAGCTACAGGTTC
TCCAGAAACGAGGCCCCGGAGGGCAGTCTCAGGGATTTCGCCGAGTTTCAGAGGCGACAC
AGCATGCAGGCGCCGGTGCGCATGGAGTGGTCGGGCATCTGCACCACCCAGCAGGTCAAG
CACAACAACGAGTGCCGCGACGTGGGCAGCGTGCTCCTGGCGGTCCTCTTCGAGAACGGG
AACATCGCCGTGTGGCAGTTCCAGCTCCCCTTTGCAGGGAAGGAGTCCATCTCTTCATGC
AACACCATCGAGTCAGGAATCAGCTCTCCTAGCGTTTTGTTCTGGTGGGAATATGAGCAC
AACAATCGGAAAATGAGCGGCCTTATAGTGGGGAGTGCTTTTGGGCCTGTGAAAATCCTG
CCTGTCAACCTTAAAGCAGTCAAAGGCTATTTCACCTTGAGGCAGCCTGTCGTCTTGTGG
AAAGAAATGGACCAGCTGCCAGTCCACAGCATCAAGTGCGTGCCGCTGTATCACCCTTAC
CAGAAGTGCAGCTGCAGCTTAGTGGTGGCCGCACGAGGGTCCTATGTGTTTTGGTGTCTT
CTCCTGATCTCCAAAGCAGGTCTGAATGTTCACAACTCTCACGTCACAGGCCTGCACTCC
CTGCCCATCGTCTCCATGACTGCCGACAAGCAGAATGGGACGGTGTATACTTGCTCCAGT
GACGGCAAGGTGAGGCAGCTGATCCCCATTTTCACAGATGTGGCGTTGAAGTTTGAGCAC
CAGTTGATTAAACTCTCTGATGTGTTTGGCTCCGTGAGGACACACGGGATAGCCGTGAGC
CCCTGCGGCGCATACCTGGCCGTCATCACCACTGAGGGCATGGTCAACGGCCTCCATCCC
GTTAACAAAAACTACCAGGTTCAGTTCGTTACTCTCAAAACCTTTGAAGAGGCAGCTGCT
CAGCTTCTGGAGTCTTCTGTCCAGAATCTCTTTAAGCAGGTAGATTTAATAGACCTAGTA
CGCTGGAAGATTTTAAAGGATAAGCATATCCCTCAATTTTTACATGAAGCTTTGGAAAAA
AAGATCGAAAGCAGTGGGGCCACCTATTACTGGCGTTTCAAACTCTTCCTCTTGAGAATT
TTATATCAGTCGATGCAGAAAACCCCTTCAGAAGCCTTGTGCAAACCCACCCACGAGGAC
TCAAAAATCTTGCTAGTTGACTCACCTGGGATGGGCAATGCTGAGGATGAACAGCAGGAG
GAAGGCACCTCTTCCAAACAGATTAGTAAGCAA---------------AGCAAAGAC---
GGCGATCCAGAGGACCCCACAGAGGACTTACTCCCTCAATCTGCGGATACTGGAGGCCGA
GAGCCAATGGAAGAGAAACTCCTTGAAATCCAGGGAAAAATTGAAGCAGTGGAAATGCAC
TTGACGAGGGAGCACATGAAGCGAGTCCTGGGCGAAGTGTATCTACACACCTGGATCACA
GAAAACACTAGCATCCCCACCAGGGGACTCTGTAACTTCCTGATGTCTGATGAGGAGTAT
GATGACAGAACCGCACGGGTGCTGATTGGACACATCTCAAAGAAGATGAACAAGCAGACC
TTCCCTGAGCACTGCAGTTTGTGTAAGGAGATCTTGCCGTTTACAGATCGCAAGCAGGCC
GTCTGCTCCAATGGCCACATCTGGCTCCGGTGCTTTTTAACCTACCAGTCCTGCCAGAGT
TTGATATACAGAAGGTGTTTGCTCCATGACAGCATCGCTCGCCATCCAATTCCAGAAGAC
CCTGACTGGATCAAGAGGTTACTGCAGAGCCCCTGCCCTTTCTGCGACTCTCCTGTTTTC
>Dog|ENSCAFG00000019887|ENSCAFT00000031641
------------------------------------------------------------
------------------------------------------------------------
------------------------------------------------------------
------------------------------------------------------------
------------------------------------------------------------
---------ATGAGCTCGGCCGACAAGGCCCGGGTGGGGCCCGCGGCCGACGGGCCCGCG
CCGCCCGAGGAGGACGAGGGC---GAGGGGGGCGGCGAGGCGGGC------------GGG
------------AAGGGGCCGGCGGCAGAGGCG---------------GCCCCCGGGCCC
AGCGCGGCGTTCCGCTTCCTGGTGACTCGGCGGGAGCCGGCCGTGAGGCTGCAGTACGCA
GTGAGCGGCTTGGAGCCGCTGGCCTGGTCGGAGGACCACCGCGTGTCGGTGTCCACGGCC
CGCAGCATCGCTGTGCTGGAGCTCATCTGCGACGTGCACAACCCGGGCCAGGACCTGGTC
ATCCACCGCACGTCGGTGCCCGCCCCTCTCAACAGCTGCCTCCTCAAAGTTGGCTCAAAA
GCAGAAGTTGCTGAGTGTAAGGAGAAATTTGCCACCTCGAAAGACCCCACAGTCAGTCAG
ACTTTCATGTTGGACAGGGTGTTCAACCCTGAGGGGAAGGCGTTGCCACCAATGAGAGGA
TTCAAATATACTAGTTGGTCCCCCATGGGTTGCGATGCAAATGGCAGGTGCCTCTTGGCA
GCACTGACCATGGATAATCGCCTGACCATCCAGGCTAACCTCAATAGACTACAGTGGGTC
CAGTTGGTTGATCTGACTGAGATTTATGGAGAACGTCTTTATGAGACCAGCTATAGGCTC
TCTAAAAATGAGGCTCCAGAGGGGAATCTTGGGGACTTCGCGGAGTTTCAGAGGAGACAT
AGCATGCAGACACCGGTCAGAATGGAGTGGTCGGGCATCTGTACCACTCAGCAGGTCAAG
CATAACAACGAGTGCCGGGATGTAGGCAGTGTGCTCCTGGCAGTCCTCTTTGAAAATGGT
AACATTGCTGTGTGGCAGTTTCAGCTGCCATTTGTAGGAAAGGAATCCATCTCTTCTTGC
AACACTATTGAGTCAGGAATCAACTCTCCTAGTGTTTTGTTTTGGTGGGAATATGAGCAC
AATAATCGGAAAATGAGTGGCCTTATTGTGGGGAGTGCTTTTGGACCTGTAAAAATTCTT
CCTGTCAATCTCAAAGCAGTTAAAGGCTATTTCACTTTAAGGCAGCCTGTTGTCTTGTGG
AAAGAAATGGACCAGTTGCCAGTGCACAGCATTAAATGTGTTCCACTTTATCACCCTTAC
CAAAAGTGTAGTTGTAGCTTAGTGGTGGCTGCAAGAGGATCCTATGTGTTTTGGTGTCTT
CTTCTGATCTCCAAAGCAGGTCTCAATGTCCACAATTCCCATGTCACAGGCCTTCACTCC
CTGCCGATTGTCTCCATGACTGCAGACAAGCAGAATGGAACAGTATATACTTGTTCTAGT
GATGGTAAGGTGAGGCAGCTGATTCCAATTTTCACCGATGTTGCATTAAAGTTTGAACAC
CAGTTAATTAAACTCTCAGATGTGTTTGGCTCAGTGAGGACACACGGGATAGCAGTGAGC
CCCTGTGGTGCGTATCTGGCCGTCATTACAACTGAGGGCATGGTCAACGGCCTCCATCCT
GTGAACAAAAACCACCAGGTCCAGTTTGTTACTCTCAAAACCTTTGAAGAGGCAGCTGCT
CAGCTCCTGGAATCTTCAGTTCAGAATCTCTTCAAGCAAGTAGATTTAATAGATCTTGTA
CGCTGGAAGATTTTAAAAGATAAACATATCCCTCAATTTTTACAAGAAGCTTTGGAAAAA
AAGATTGAAAGCAGTGGAGCCACCTATTTTTGGCGTTTCAAACTTTTCCTCCTGAGGATT
TTGTATCAGTCAATGCAGAAAACCCCTTCAGAAGCATTATGGAAACCCACCCACGAGGAC
TCCAAAATCTTATTAGTTGACTCCCCTGGGATGGGCAATGCTGAGGAAGAACAGCAAGAG
GAAGGCCCTTCTTCCAAACAGGCGAGTCGGCAAGGCCTTCAGGAGAGGAGCAGAGAA---
GGTGATCCAGAGGACCCCACCGAGGATTCGCTGACCCAGTCTGGAGATGCAGGGGGCCGT
GAGCCAATGGAAGAGAAGCTCCTGGAGATCCAAGGGAAAATTGAAGCTGTGGAAATGCAC
TTAACCAGGGAGCACATGAAGCGCGTTTTAGGGGAAGTTTACCTGCACACCTGGATCACT
GAAAACACAAGCATCCCCACCAGGGGACTCTGTAACTTCCTGATGTCTGATGAAGAGTAT
GATGACCGAACAGCACGGGTGCTGATTGGACACATCTCAAAGAAGATGAACAAACAGACT
TTCCCTGAGCACTGTAGTTTGTGTAAAGAGATCTTGCCATTCACAGATCGCAAACAGGCA
GTCTGCTCCAATGGCCACATTTGGCTCCGGTGCTTTTTAACCTACCAGTCCTGCCAGAGT
CTGATATATAGAAGGTGTTTGCTCCATGACAGCATTGCCCGTCATCCAGCTCCGGACGAT
CCTGACTGGATTAAGAGGTTACTGCAAAGCCCCTGCCCTTTCTGCGATTCTCCTGTCTTC
>Elephant|ENSLAFG00000015395|ENSLAFT00000015393
------------------------------------------------------------
------------------------------------------------------------
------------------------------------------------------------
------------------------------------------------------------
------------------------------------------------------------
---------ATGTCCACCGCCAACAAGGCCCGAGTGGGGCCCGAGACCGACGGGCCTGCG
CCACCCGGGGAGGAGGAGGGC---GAGGGGGGCGGCGAGGCGGGC------------GCG
------------AAGGAGGCAGCGGCGGACGCG---------------GCTCCCGGGCCC
AGTGCCGCGTTCCGCCTCATGGTGACCCGGCGGGAGCCGGCCGTGAAGCTGCAGTACGCA
GTGAGCGGCCTGGAGCCGCTCTCCTGGTCCGAGGACCACCGCGTGTCGGTGTCCACGGCC
CGCAGCATCGCTGTTCTGGAGCTCATCTGCGACGTGCACAACCCGGGCCAGGACCTGGTC
ATCCACCGCACCTCGGTGCCCGCCCCTCTCAACAGCTGCTTCCTTAAAGTTGGCTCAAAA
AAAGAAGTTGCTGAGTGTAAGGAAAAATTTGCCACTTCTAAAGACCCCACAGTCAGTCAG
ACTTTCATGTTGGATAGGGTGTTCAATCCTGAAGGCAAGGCTTTGCCACCACTGAGAGGA
TTCAAATACACTAGCTGGTCCCCGATGGGTTGTGATGCTAATGGCAGGTGCCTGTTGGCA
GCACTGACTATGGACAACCGCCTTACTGTCCAGGCCAACCTCAGCAGACTACAGTGGGTA
CAGCTGGTTGATCTGACTGAGATTTACGGAGAACGACTTTATGAAACAAGTTACAGGCGC
TCTAAAAATGAAGCCCCAGAAGGAAGTCTTGGGGACTTTGCTGAGTTTCAGAGGAGACAT
AGCATGCAGACACCAGTCAGAATGGAGTGGTCAGGCATCTGTACCACACAGCAGGTCAAG
CATAACAATGAATGCCGTGATGTTGGTAGCGTGCTCCTGGCAGTTCTCTTTGAAAATGGT
AACATTGCCGTATGGCAATTCCAGCTACCATTTGTAGGAAAAGAATCCATCTCTTCATGC
AATACAATTGAGTCAGGAATCAACTCTCCTAGTGTTTTGTTTTGGTGGGAATATGAGCAC
AATAATCGGAAAATGAATGGCCTTATTGTAGGGAGTGCTTTTGGACCTGTAAAAATCCTT
CCTGTCAATCTCAAAGCAGTTAAAGGTTACTTCACTTTAAGGCAGCCTGTTGTCTTGTGG
AAAGAAATGGACCAGTTGCCTGTGCACAGCATTAAGTGTGTACCACTTTACCATCCGTAC
CAGAAGTGTAGTTGTAGCTTAGTGGTGGCTGCAAGAGGATCCTATGTGTTTTGGTGTCTT
CTTCTGATCTCCAAAGCAGGTCTGAACGTTCACAATTCCCATGTCACAGGGCTTCACTCA
CTGCCAATTGTCTCCATGACTGCAGACAAACAGAATGGAACAGTATATACTTGTTCCAGT
GATGGGAAGGTGAGGCAGTTGATTCCCATTTTCACAGATGTTGCATTAAAGTTTGAACAC
CAGTTGATTAAGCTCTCAGATGTGTTTGGCTCAGTGAGGACTCATGGGATAGCAGTGAGC
CCCTGTGGTGCATATCTGGCCGTCATTACAACCGAGGGCATGGTCAATGGCCTCCATCCT
GTTAACAAAAATTACCAGGTCCAGTTTGTTACTCTCAAAACCTTTGAAGAGGCAGCTGCT
CAGCTCCTGGAATCTTCAGTTCAAAATCTCTTTAAGCAGGTAGATTTAATAGACCTAGTA
CGCTGGAAGATTTTAAAAGATAAACATATCCCTCAATTTTTACATGAAGCTTTGGAAAAA
AAGATTGAAAGCAGTGGGGCCACCTATTTTTGGCGTTTTAAACTTTTCCTTCTGAGGATC
TTATATCAGTCAATGCAGAAAATTCCTTCGGAAGCCTTATGGAAACCCTCCAATGAAGAC
TCAAAAATCTTACTACTTGACTCACCTAGGATGGGCAATGCTGAGGATGAACAGCAAGAA
GAAGGCACTTCT---AAACAGGTGAATAAACAAAGCTTTCAGGAGAGGAGCAAAGAA---
GGTGATACAGAGGAGCCTACTGATGACTCACTCACCCAGTCTGGCGATGTTGGAGGCCGT
GAGCCAATGGAAGAGAAACTCCTTGAAATCCAAGGGAAGATTGAAGCTGTGGAAATGCAC
TTGACTAGGGAGCACATGAAGCGAGTCTTAGGAGAAGTTTACCTGCACACTTGGATCACA
GAGAACACGAGCATCCCTACCAGAGGACTCTGTAACTTCTTAATGTCCGATGAAGAATAC
GATGACAGAACAGCACGGGTGCTGATTGGACATATCTCAAAGAAGATGAACAAGCAGACT
TTCCCCGAGCATTGTAGTTTGTGTAAAGAGATCTTGCCTTTCACAGATCGAAAACAGGCA
GTCTGTTCAAATGGCCACATTTGGCTCCGGTGCTTTTTAACCTACCAGTCCTGCCAGAGT
TTGATATACAGAAGGTGTTTGCTCCATGACAGCATTGCCCGACATCCAGCTCCAGAAGAT
CCTGACTGGATTAAGAGGTTACTGCAAAGCCCCTGTCCTTTCTGTGACTCTCCTGTCTTC
>Bowhead|bmy_05374T0
------------------------------------------------------------
------------------------------------------------------------
------------------------------------------------------------
------------------------------------------------------------
------------------------------------------------------------
---------ATGAATACGGCC---AAGGCCCGGGTGGGGCCCGCGGTCGACCGGCCTGCG
CCACCCGAGGAGAAGGAA------------------------GGC---GACGCGGGTGGG
------------AGGGAGCCGGGGGCGGACGCG---------------GCCCCCGGGCCC
AGCGCCGCGTTCCGCCTCCTGGTGACTCGGCGGGAACCGGCGGTGAAGCTGCAGTATGCG
GTGAGCGGCCTGGAGCCGCTGGTGTGGTCCGATGACCACCGCGTGTCGGTGTCCACGGCC
CGCAGCATCGCTGTGCTGGAGCTCATCTGCGACGTGCACAACCCGGGCCAGGACCTGGTT
ATCCACCGCACCTCGGTGCCTGCGCCTCTCAACAGCTGCTTTCTCAAAGTTGGCTCAAAA
ACGGAAGTTGCTGAGTGTAAGGAGAAATTTGCCACCTCTGAAGACCCCACAGTCAGTCAG
ACTTTCATGTTGGACAGGGTGTTCAACCCTGAGGGGAAGGCTTTGCCACCATTGAGAGGA
TTCAAGTACACTAGCTGGTCCCCCATGGGCTGTGATGCTAATGGCAGGTGCCTCCTGGCA
GCACTGACCATGGACAATCGCCTGACCATCCAGGCTAACCTCAACAGACTGCAGTGGGTC
CAGCTGGTCGATCTGACGGAGATTTATGGAGAACGTCTTTATGAGACCAGTTACAGGTTC
TCTAAAAGTGAGGCCCCAGAAGGGAATCTCAGGGATTTTGCTGAGTTTCAGAGGAGACAC
AGCATGCAGACACCAGTCAGGATGGAGTGGTCAGGCATCTGTACCACTCAGCAGGTCAAG
CATAACAACGAGTGCCGCGACGTGGGCAGCGTGCTCCTGGCCGTCCTCTTTGAAAACGGT
AACATTGCTGTGTGGCAGTTTCAGCTACCGTTTGTAGGAAAGGAATCTATCTCTTCATGC
AACACAATTGAGTCAGGAATCAACTCTCCTAGTGTTTTGTTTTGGTGGGAATATGAGCAC
AATAATCGGAAAATGAGCGGCCTTATTGTGGGGAGTGCTTTTGGACCTGTAAAAATTCTT
CCTGTCAATCTCAAAGCAGTTAAAGGCTATTTCACGTTAAGGCAGCCTGTCGTCTTGTGG
AAAGAAATGGACCAGTTGCCAGTACAGAGCATCAAGTGTGTACCGCTGTATCACCCTTAC
CAGAAGTGTAGTTGTAGCTTAGTGGTGGCCGCAAGAGGACCCTATGTGTTTTGGTGTCTT
CTTCTGATCTCCAAAGCAGGTCTGAATGTTCACAATTCTCACGTCACAGGCCTGCACTCA
CTGCCGATCGTCTCCATGACTGCAGACAAGCAGAATGGGACGGTATATACCTGTTCCAGT
GAYGGGAAGGTGAGGCAGCTGATTCCCATTTTCACAGATGTTGCATTGAAGTTTGAACAC
CAGTTGATTAAACTCTCGGATGTGTTTGGCTCAGTGAGGACACACGGGATAGCCGTGAGC
CCCTTTGGTGCGTACCTGGCCGTCATTACCACTGAGGGCATGGTCAACGGCCTCCATCCC
GTTAACAAAAACTACCAGGTTCAGTTCRTTACTCTCAAGAGCTTTGAAGARGCAGCTGCT
CAGCTTCTGGAATCKTCAGTTCAAAATCTCTTTAAGCAGGTAGATTTAATAGACCTAGTA
CGTTGGAAGATTTTAAAAGATAAACATATCCCTCAGTTTTTACAAGAAGCTTTGGAAAAA
AAGATTGAAAGCAGTGGGGCCACCTATTTTTGGCGTTTCAAACTCTTCCTCCTGAGGATT
TTATACCAGTCGATGCAGAAAACCGCTTCAGAAGCCTTATGCAGACCCATCCTTGAGGAC
TCAAAAATCTTACTGGTTGACTCACCTGGGACGGGCAGTGCTGAGGGTGAGCAGCCKGAA
GAAGGCACTTCCTCCGAACAGACGAATAAGCARGGCCTTCAGGAGAGGAGCAAAGAA---
GGTGGTCCGGAGGGCCCCACAGATGACTCACTCACTCAGTCTGGAGACATTGGAGGCCGA
GAGCCAATGGAAGAGAAACTCCTTGAAATCCAAGGGAAAATTGAAGCTGTGGAAATGCAC
TTGACCCGGGAGCACATGAAGCGAGTCTTAGGCGAAGTATACCTGCACACCTGGATCACA
GAAAACACTAGCATCCCCACCCGGGGACTCTGTAACTTTTTAATGTCTGATGAAGAGTAT
GATGACAGAACCGCACGGGTGCTGATCGGACACATCTCAAAGAAGATGAACAAGCAAACT
TTCCCGGAGCACTGTAGTTTGTGTAAAGAGATTTTGCCGTTCACAGATCGCAAACAGGCG
GTCTGTTCCAATGGCCACATTTGGCTCCGGTGCTTCTTAACGTACCAGTCCTGCCAGAGT
TTGATATACAGGAGGTGTTTGCTCCATGACAGCATTGCCCGCCATCCAGCCCCGGAAGAT
CCTGACTGGATTAAGAGGTTACTGCAAAGCCCCTGCCCTTTCTGTGATTCTCCTGTCTTC
>Minke|BACU016190
------------------------------------------------------------
------------------------------------------------------------
------------------------------------------------------------
------------------------------------------------------------
------------------------------------------------------------
------------------------------------------------------------
------------------------------------------------------------
------------------------------------------------------------
------------------------------------------------------------
------------------------------------------------------------
------------------------------------------------------------
------------------------------------------------------------
------------------------------------------------------------
------ATGTTGGACAGGGTGTTCAACCCTGAGGGGAAGGCTTTGCCACCATTGAGAGGA
TTCAAGTACACTAGCTGGTCCCCCATGGGCTGTGATGCTAATGGCAGGTGCCTCCTGGCA
GCACTGACCATGGACAATCGCCTGACCATCCAGGCTAACCTCAACAGACTGCAGTGGGTC
CAGCTGGTCGATCTGACGGAGATTTATGGAGAACGTCTTTATGAGACCAGTTACAGGTTC
TCTAAAAGTGAGGCCCCAGAAGGGAATCTCAGGGATTTTGCTGAGTTTCAGAGGAGACAC
AGCATGCAGACACCAGTCCGGATGGAGTGGTCAGGCATCTGTACCACTCAGCAGGTCAAG
CATAACAACGAGTGCCGCGACGTGGGCAGCGTGCTCCTGGCCGTCCTCTTTGAAAACGGT
AACATTGCTGTGTGGCAGTTTCAGCTACCATTTGTAGGAAAGGAATCTATCTCTTCATGC
AACACGATTGAGTCAGGAATCAACTCTCCTAGTGTTTTGTTTTGGTGGGAATATGAGCAC
AATAATCGGAAAATGAGTGGCCTTATTGTGGGGAGTGCTTTTGGACCTGTAAAAATTCTT
CCTGTCAATCTCAAAGCAGTTAAAGGCTATTTCACGTTAAGGCAGCCTGTCGTCTTGTGG
AAAGAAATGGACCAGTTGCCAGTACAGAGCATCAAGTGTGTGCCGCTGTATCACCCTTAC
CAGAAGTGTAGTTGTAGCTTAGTGGTGGCCGCAAGAGGACCCTATGTGTTTTGGTGTCTT
CTTCTGATCTCCAAAGCAGGTCTGAATGTTCACAATTCTCACGTCACAGGCCTGCACTCA
CTGCCGATTGTCTCCATGACTGCAGACAAGCAGAATGGGACGGTATATACTTGTTCCAGT
GATGGGAAGGTGAGGCAGCTGATTCCCATTTTCACAGATGTTGCACTGAAGTTTGAACAC
CAGTTGATTAAACTCTCGGATGTGTTTGGCTCAGTGAGGACACACGGGATAGCCGTGAGC
CCCTTTGGTGCGTACCTGGCCGTCATTACCACTGAGGGCATGGTCAATGGCCTCCATCCC
GTTAACAAAAACTACCAGGTTCAGTTCGTTACTCTCAAAAGCTTTGAAGAGGCAGCTGCT
CAGCTTCTGGAATCTTCAGTTCAAAATCTCTTTAAGCAGGTAGATCTAATAGACCTAGTA
CGTTGGAAGATTTTAAAAGATAAACATATCCCTCAGTTTTTACAAGAAGCTTTGGAAAAA
AAGATTGAAAGCAGTGGGGCCACCTATTATTGGCGTTTCAAACTCTTCCTCCTGAGGATT
TTATACCAGTCGATGCAGAAAACCGCTTCAGAAGCCTTATGCAGACCCATCCTTGAGGAC
TCAAAAATCTTACTGGTTGACTCACCTGGGACGGGCAGTGCTGAGGGTGAGCAGCCGGAA
GAAGGCACTTCCTCCGAACAGACGAATAAGCAAGGCCTTCAGGAGAGGAGCAAAGAA---
GGTGGTCCGGAGGGCCCCACAGATGACTCACTCGCTCAGGCTGGAGACATTGGAGGCCGA
GAGCCAATGGAAGAGAAACTCCTTGAAATCCAGGGGAAAATTGAAGCTGTGGAAATGCAC
TTGACCCGGGAGCACATGAAGCGAGTCTTAGGCGAAGTATACCTGCACACCTGGATCACA
GAAAACACTAGCATCCCCACCCGGGGACTCTGTAACTTTTTAATGTCCGATGAAGAGTAT
GATGACAGAACCGCACGGGTA---------------------------------------
------------------------------------------------------------
------------------------------------------------------------
------------------------------------------------------------
---------------------------------------------------GGTGTTGAT
