# Supplementary material for: Insights into the Evolution of Longevity from the Bowhead Whale Genome
Source: Cell Rep. 2015 Jan 6;10(1):112–22. doi: 10.1016/j.celrep.2014.12.008 (PMC4536333; doi:10.1016/j.celrep.2014.12.008)
Supplement: Supplemental Folder 2. Species Used in the Analysis of Selective Pressure Variation, Single-Gene Orthologous Families Tested, Likelihood Ratio Tests, MAKER Parameters, and Full Assembly and Read Usage Data, Related to Experimental Procedures [file mmc3.zip › Tested SGOs/reciprocal_group_3282.2.fas]

>Gibbon|ENSNLEG00000012234|ENSNLET00000015601
---------------------------------------ATGGAGAAGTTTGGGATGAAT
TTCGGGGGCGGCCCGAGCAAGAAAGACTTGCTGGAGACTATAGAGACGCAGAAGAAGCAG
CTTCTCCAGTACCAGGCACGGCTCAAAGATGTGGTCCGTGCCTATAAAAGCCTGCTGAAG
GAGAAAGAGGCATTAGAGGCCAGCATCAAGGTGCTGTCGGTATCCCACGAGGCA---GAT
GTGGGCCTCGCAGGTGTCCAGCTTCCAGGCCTCACCTTTCCTGACTCTGTGGATGACCGG
TGCTCCACTCACAGCGAGGATAGCACTGGGACCGCCACTAGCTTGGATACTGCGGCCAGT
CTCACCAGCATCAAGGGTGAGTTTGGGGTAGAAGATGACATACCGGCCCGTGGACCACCA
CCTCCAAAGTCCGAAGAGGCCAGTGGGTCCGAGAGTGGCGTTAGCAGTAGCAGTGGGGAT
GGGCCA---TTTGCAGGTGGGGAGGTGGACAAAAGACTGCACCAGATGAAGACTCAGTTG
GCTACTTTGACCAGTTCTTTGGCCACAGTCACTCAGGAGAAGTCCCGCATGGAGGCTTCT
TACGTGGCTGACAAGAAGAAGATGAAGCAGGACTTAGAGGATGCTAGTAACAAGGCAGAG
GAGGAGAGGGCC---------------------------------------CGCCTGGAG
GGAGAATTGAAGGGGCTGCAGGAGCAAATAGCAGAAACCAAAGCCCGGCTTATCACGCAG
CAGCATGATCGGGCCCAAGAACAGAGTGACCATGCCTTGATGCTG---------------
---------------------------CGTGAGCTCCAGAAGCTGCTGCAGGAGGAGAGG
ACCCAGCGCCAGGACTTGGAGCTTAGGTTAGAAGAGACCCGAGAAGCCCTGGCAGGACGA
GCATATGCAGCTGAACAGATGGAAGGATTTGAACTGCAGACCAAGCAGCTGACCCGTGAG
GTGGAGGAGCTGAAAAGTGAACTGCAGGCCATTCGAGATGAGAAGAATCAGCCAGACCCC
CGGCTGCAAGAACTTCAGGAAGAGGCTGCCCGCCTTAAGAGCCATTTCCAGGCTCAGTTA
CAGCAGGAAATGAGAAAGACAGCTCTTGCAGAGGATCAACTCCGTCAGCAATCTCAGGTG
GAAGAACAGAGGGTGGCAGCCCTGGAGAATCAAATATCTGAGGTGTCTGAGCTGCTAGGC
ACTTATGAGAAAGCCAAGCAGAAGGACCAGCTGGCCATTCAGAAGCTGAAGGAGCGCATT
CTGCAGCTGGACCTGGAGAACAAGACACTGGCTCTAGCAGCCTCCAGCAGGTCCCCTTTA
GACAGCCATGGAGAGGAGTCCAGTCTGGATGTCAGTGTCCTGAAAGATAAGATGGAGAAG
CTGAAGAGGCTGCTGCAGGTTGCGGCCAGGAAAAGCCAGGTGACCCTGGATATGGAGAAG
CTCTGTGACTTGGAGATAATGCCCAGCTCGGAGGCTGCTGATGGGGAGAAGGCTACTGCA
CTCTATTACCAACAGGAGCTGAAACAGCTGAAGGAAGAGTTTGAGAGGTACAAGATGAGA
GCCCAGGTTGTCCTCAAAAGCAAGAATACCAAAGATGGTAACCTGGGAAAGGAGCTGGAG
GCAGCCCAGGAACAGCTTGCAGAGCTGAAGGAGAAGTATATCTCCCTGCGGCTCTCCTGT
GAGGAGCTGGAGCACCAACACCAGCAGGAGGCTGATGACTGGAAGCAGGAGCTGGTCCGG
CTGCAGCAGCTCCACCGGCAGGAGCTGGAGCGGTGCCAGCTGGACTTCAGGGACCGCACA
CTGAAACTGGAGGAGGAGCTGCACAAGCAGCGGGATCGTGCCCTGGCTGTGCTCACTGAG
AAGGACTTGGAACTGGAGCAACTGCGGTCTGTGGCCTTGGCCTCTGGGCTGCCAGGACGC
AGAAGTCCT---------GTGGGTGGTGGCGGTCCTGGGGACCCGGCTGACACATCATCC
TCTGATAGCCTGACCCAAGCATTACAACTTGCAGTGGCCAATGAGCCCACTTTCTTTCTG
TACGCTGAACAACTGGCCCGCAAGGAGGTGGAGATCACATCACTGAGGAAGCAGAAGCAC
AGGCTGGAGGTCGAGGTGCATCAGCTGCAGGATCGGCTGCTGGAGGAGGGCGAACGGCAT
AGTGAGGAGGTTGCAGCCCTGCAGAGCCACATTGAAAAGAACATCAGGGACCAGAGCAGG
GAGGGAGCCAATCTGGAGTACCTCAAAAACATCATCTACCGCTTCCTGACCTTACCTGAC
TCCCTGGGCCGCCAGCAGACTCTCACAGCCATACTGACTATCTTGCACTTCAGTCCAGAG
GAGAAACAAGTGATAATGCGACTCCCAACTAGTGCCAGCTGGTGGCCTTCTGGCAAGAGA
---------------------------
>Gorilla|ENSGGOG00000008848|ENSGGOT00000008887
---------------------------------------ATGGAGAAGTTTGGGATGAAT
TTTGGGGGCGGCCCGAGCAAGAAAGACTTGCTGGAGACTATAGAGACGCAGAAGAAGCAG
CTTCTCCAGTACCAGGCACGGCTCAAGGATGTGGTCCGTGCCTATAAAAGCCTGCTGAAG
GAGAAAGAGGCATTAGAGGCCAGCATCAAGGTGCTGTCGGTATCCCACGAGGCA---GAT
GTGGGCCTCGCAGGTGTCCAGCTTCCAGGCCTCACCTTTCCTGACTCTGTGGATGACCGG
TGCTCCACTCACAGCGAGGATAGCACTGGGACCGCCACTAGCTTGGATACTGCGGCCAGT
CTCAGCAGCACCAAGGGTGAGTTTGGGGTAGAAGATGACAGACCGGCCCGTGGACCACCA
CCTCCAAAGTCCGAAGAGGCCAGTGGGTCCGAGAGTGGCGTTAGCAGTAGCAGTGGGGAT
GGGCCA---TTTGCAGGTGGGGAGGTGGACAAAAGACTGCACCAGCTGAAGACTCAGTTG
GCTACTTTGACCAGTTCTTTGGCCACAGTCACTCAGGAGAAGTCCCGCATGGAGGCTTCT
TACCTGGCTGACAAGAAAAAGATGAAACAGGACTTAGAGGATGCCAGTAACAAGGCGGAG
GAGGAGAGGGTC---------------------------------------CGCCTGGAG
GGAGAATTGAAGGGGCTGCAGGAGCAAATAGCAGAAACCAAAGCCCGGCTTATCACGCAG
CAGCATGATCGGGCCCAAGAGCAGAGTGACCATGCCTTGATGCTG---------------
---------------------------CGTGAGCTCCAGAAGCTGCTGCAGGAGGAGAGG
ACCCAGCGCCAGGACTTGGAGCTTAGGTTAGAAGAGACCCGAGAAGCCTTGGCAGGACGA
GCATATGCAGCTGAACAGATGGAAGGATTTGAACTGCAGACCAAGCAGCTGACCCGTGAG
GTGGAGGAGCTGAAAAGTGAACTGCAGGCCATTCGAGATGAGAAGAATCAGCCAGACCCC
CGGCTGCAAGAACTTCAGGAAGAGGCTGCCCGCCTTAAGAGCCATTTCCAGGCTCAGTTA
CAGCAGGAAATGAGAAAGACAGCTCTTGCAGAGGATCAACTCCGTCAGCAATCTCAGGTA
GAAGAACAGAGGGTGGCAGCCCTGGAGAATCAAATATCCGAGGTGTCTGAGCTGCTAGGC
ACCTACGAGAAAGCCAAGCAGAAGGACCAGCTGGCCATTCAGAAGCTGAAGGAGCGCATT
CTGCAGCTGGACCTGGAGAACAAGACACTGGCTCTAGCAGCCTCCAGCAGGTCCCCTTTA
GACAGCCATGGAGAGGAGTCCAGTCTGGATGTGAATGTCCTGAAAGATAAGATGGAGAAG
CTGAAGAGGCTGCTGCAGGTTGCGGCCAGGAAAAGCCAGGTGACCCTGGATGTGGAGAAG
CTCTGTGACCTGGAGATAATGCCCAGCTCGGAGGCTGCTGATGGGGAGAAGGCTACTGCA
CTCTATTACCAACAGGAGCTGAAACAGCTGAAGGAAGAGTTTGAGAGGTACAAGATGAGA
GCCCAGGTCGTCCTCAAAAGCAAGAATACCAAAGATGGTAACCTGGGAAAGGAGCTGGAG
GCAGCCCAGGAACAGCTTGCAGAGCTGAAGGAGAAGTATATTTCCTTGCGGCTCTCCTGC
GAGGAGCTGGAGCACCAACACCAGCAGGAGGCTGATGACTGGAAGCAGGAGCTGGCCCGG
CTGCAGCAGCTCCACCGGCAGGAGCTGGAGCGGTGCCAGCTGGACTTCAGGGACCGCACA
CTGAAACTGGAGGAGGAGCTGCACAAGCAGCGGGATCGTGCCCTAGCTGTGCTCACCGAG
AAGGACTTGGAACTGGAGCAACTGCGTTCTGTGGCCTTGGCCTCTGGGCTGCCAGGACGC
AGAAGTCCT---------GTGGGTGGTGGCGGTCCTGGGGACCCAGCTGACACATCATCC
TCTGATAGCCTGACCCAAGCATTACAACTTGCAGCAGCCAATGAGCCCACTTTCTTTCTG
TATGCTGAGCAACTGGCCCGCAAGGAGGTGGAGATCACGTCACTGAGGAAGCAGAAGCAC
AGGCTGGAGGTCGAGGTGCATCAGCTGCAGGATCGGCTGCTGGAGGAGGGCGAACAGCAT
CGCGAGGAGGTTGCAGCCCTGCAGAGCCACATCGAAAAGAACATCAGGGACCAGAGCAGG
GAGGGAGCCAATCTGGAGTACCTCAAAAACATCATCTACCGCTTCCTGACCTTACCTGAC
TCCCTGGGCCGCCAGCAGACTCTCACAGCCATACTGACTATCTTGCACTTCAGTCCAGAG
GAGAAACAAGTGATAATGCGACTCCCAACCAGTGCCAGCTGGTGGCCTTCTGGCAAGAGA
---------------------------
>Guinea_Pig|ENSCPOG00000006237|ENSCPOT00000006302
---------------------------------------ATGGAGAAGTTTGGGATGAAT
TTTGGTGGCGGCCCGAGCAAGAAAGACCTCCTGGAGACCATAGAGACGCAGAAGAAGCAG
CTTCTCCAGTACCAGGCTCGGCTTAAGGATGTGGTTCGCGCCTACAAAAGTTTGCTTAAG
GAGAAAGAGGCTCTGGAGGCCAGCATTAAGGTGCTATCGGTATCCCATGAGGCG---GAT
GCGGGCCTCGCAGGTGTCCCGGCTTCAGGTCTCACCTTTTCTGACCCTGTGGATGACCGC
TGCTCCACTCATAGCGAGGATAGCGCCGGGACCGCCACTAGCTTGGATACCACAGCCAGT
CTCACAAGCACCAAGGGCGATTTTGGTGTAGAGGATGACAGATTGGCTCGTGGACCACCA
CCTCTGAAGTCCGAAGAGGCTAGTGGGTCAGAGAGTGGCGTCAGCAGTAGCAGTGGTGAT
GGACCG---TTTGCAGGTGGTGAGGTGGACAAAAGACTGCACCAGCTGAAGACCCAGTTG
GCTACTTTGACAAGCTCTTTGGCTACAGTCACACAGGAAAAGTCCCGCATGGAGGCTTCT
TACCTGGCCGACAAGAAGAAGATGAAACAAGATTTAGAGGAAGCCAATAAAAAGGCAGAG
GAGGAGAGGGAC---------------------------------------CGCCTAGAG
GGAGAAGTGAAGGGGCTGCAGGAACAGATAGCAGAAACCAAAGCCCGACTTATCACACAA
CAGCATGATCGGGCCCAAGAGCAGAGTGACCATGCCTTGATGCTG---------------
---------------------------CGTGAGCTCCAGAAACTGCTGCAGGAAGAGAGG
ACCCAGCGCCAGGACTTGGAACTTAGGTTAGAAGAGACCCGAGAAGCCTTGGCAGGGCGG
GCCTATGCAGCTGATCAGATAGAAGGATTTGAACTGCAGACCAAGCAGCTGACTCGTGAG
GTGGAGGAGCTGAAAGGTGAGTTACAAGCCATTCGAGATGAGAAGAATCGGCCAGATCCC
CGGTTGCAAGAACTTCAAGAAGAGGCTGCCTGCCTTAAGAGCCATTTCCAGGCTCAGCTG
CAGCAGGAAATAAGAAAGACAGCTTTGGCAGAGGATCAGCTCCGCCAGCAATCTCAGGTA
GAAGAGCAGAGGGTCGCAGCCTTAGAAAGTCAGATATCTGAAGTATCTGAACTGCTGGGC
ACCTATGAGAAAACTAAACAGAAAGACCAACTGACCATCCAGAAACTAAAGGAGCGCATT
TTGCAGCTGGATCTGGAGAACAAGACCCTGGCTCTTGCAGCCTCCAGTCGATCCCCTCTT
GATAGCCATGCAGATGAGTCCAGTCTAGATGTCAATGTCCTGAAGGATAAGATGGAGAAA
CTGAAGAGGCTGCTGCAGGTTGCAGCCAGGAAAAGCCAGGTGACGCTGGATGTGGAGAAG
CTCTGTGACCTGGAGATAATGCCCAGCTCGGAGGCTGCCGATGGGGAAAAGGCTACTGCA
CTCTATTACCAACAGGAGCTGAAACAGCTAAAGGAAGAGTTTGAGCGCTACAAGATGAGG
GCCCAAGTCGTGCTCAAGAGCAAGAATACCAAAGATGGGAACCTGGCAAAGGAGCTGGAG
GCAGCGCAGGAACAGCTTGCAGAGCTGAAGGAGAAGTATATCTCCCTCCGACTCTCGTGT
GAGGAGCTGGAGCGCCAGCACCAGCAGGAGGCTGAGGACTGGAAGCAGGAGCTGGTCCGA
CTGCAGCAGCTTCACCGACAAGAGCTGGAACGCAGCCAGCTGGACTTCAGGGATCGTACG
CTGAAACTGGAAGAGGAACTGCACAAGCAGCGGGACCGAGCCCTGGCTGTGCTCACTGAG
AAGGATTTGGAGCTGGAGCAATTGCGTTCTGTGGCCTTGTCTTCTGGATTGTCAGGTCGC
AGAAGCCCT---------GTGGGTGGTGGGGGCCCTAGGGATCCCACTGACACATCTTCT
CCAGATAGCCTAACCCAAGCACTGCAACTTGCTGTGGCCAATGAACCCACTTTTTTTCTG
TATGCTGAGCAGTTGGCTCGCAAGGAGGTAGAGATCACATCATTGAGGAAGCAGAAACAC
AGGCTGGAAGTGGAGGTGCACCAGTTGCAGGATCGAATTTTGGAGGAGGGGGAGCGGCAT
CGTGAGGAAGTTGGAGCCTTGCAGAGCCACATCGAAAAGAACATCAGGGACCAGAGCAGA
GAGGGAGCCAACCTAGAGTACCTTAAAAACATCATCTACCGCTTCCTGACTTTGCCTGAC
AGCTTGGGGCGCCAGCAGACTCTGACAGCCATCCTGACTATTTTACACTTTAGTCCAGAA
GAGAAAAAAGTGATAATGAGACTCCCAACCAGTGGTAGCTGGTGGCCTTCTGGCAAGAGA
---------------------------
>Horse|ENSECAG00000019925|ENSECAT00000021141
---------------------------------------ATGGAGAAGTTTGGGATGAAT
TTCGGGGGCGGCCCGAGCAAGAAGGACCTGCTGGAGACCATTGAGACGCAGAAGAAGCAG
CTCCTCCAGTACCAGGCACGTCTCAAGGATGTGGTCCGTGCCTATAAAAGCCTAATGAAA
GAGAAAGAGGCGCTAGAGGCCAGCATTAAAGTGCTGTCGGTATCCCACGAGGCG---GAT
GTGGGCCTTGGAGGTGTCCAGCCTCCAGGCCTCACCTTTCCTGACTCTGTGGATGACCGA
TGCTCCACTCACAGCGAGGATAGCACTGGGACCGCCACCAGCTTGGACACTGCGGCCAGT
CTCACCAGCACCAAGGGTGAGTTTGGGGTGGAAGATGACAGACTGGTCCGTGGACCACCA
CCTCCGAAGTCCGAAGAGGCCAGCGGGTCGGAGAGTGGGGTCAGCAGTAGCAGTGGGGAT
GGACCA---TCTGGGGGTGGGGAGGTGGACAAACGGTTGCAGCAGCTGAAGACTCAGTTG
GCTACTTTGACCAGCTCTTTGGCTACAGTCACCCAGGAGAAGTCTCGCATGGAAGCTTCT
TACCTGGCTGACAAAAAGAAGATGAAACAGGATTTAGAGGATGCCAGTAAAAAGGCGGAG
GAGGAGAGGGGC---------------------------------------CGTCTGGAG
GGAGAACTGAAAGGGCTACAGGAGCAGATAGCTGAAACCAAAGCGAGACTTATCACGCAA
CAGCACGATCGGGCCCAAGAGCAGAGTAACCATGCCTTGATGCTG---------------
---------------------------CGGGAGCTCCAGAAACTGCTGCAAGAGGAGAGG
ACCCAGCGCCAGGACTTGGAGCTACGGTTGGAAGAGACCCGAGAAGCCCTGGCAGGGCGG
GCATATGCAGCTGGTCAGATGGAAGGGTTTGAACTGCAGACCAAGCAGCTGAGCCGTGAG
GTGGAGGAGCTGAAAGGTGAGCTGCAGGCTCTTCGGGAAGAGAAGAATCGGCCAGACCCT
CGGCTGCAGGAGCTTCAGGAAGAGGCTGCCAGCCTTAAGAGCCATTTCCAGGCTCAGTTG
CAGCAGGAAATGAGGAAGACAGCCCTTGTGGAGGATCTACTCCGCCAGCAGTCTCAGGTG
GAAGAGCAGAGGGTGGCAGCCCTAGAGAATCAAATATCTGAGGTGTCGGAACTGCTTGGC
ACATATGAGAAAGCCAAGCAGAAGGACCAGCTAGCCATCCAGAAGCTGAAGGAGCGCATT
TTGCAGCTGGATCTTGAGAACAAGACACTGGCTCTCGCAGCCTCCAGCCGGTCCCCTCTG
GACAGCCATGGAGAGGAGTCCAGTCTGGATGTCAATGTCCTAAAAGATAAGATGGAGAAG
CTGAAGAGGCTGCTGCAGGTTGCAGCCAGGAAAAGCCAGGTGACCTTGGATGTAGAGAAG
CTCTGCGACCTGGAGATAATGCCCAGCTCAGAGGCTGCTGATGGGGAGAAGGCTTCTGCG
CTCTACTACCAACAGGAGCTGAAACAGCTGAAGGAAGAGTTTGAGAGGTACAAGATGAGG
GCCCAGGTTGTCCTCAAGAGCAAGAACACCAAAGACGGTAACCTGGCTAAGGAGCTGGAG
GAAGCCCAGGAACAGCTTGCAGAGCTGAAGGAGAAGTATATCTCCCTGCGGCTGTCCTGT
GAGGAGCTTGAGCGCCAGCACCAGCAGGAGGCTGAGGACTGGAAGCAGGAGCTGGCCCGG
CTGCAGCATCTCCACCGTCAGGAGCTAGAGCGGAGCCAGCTGGACTTCAGGGACCGCACG
CTGAAATTGGAGGAGGAGCTGCACAAGCAGCGGGACCGTGCCCTGGCTGTGCTGGCCGAG
AAGGACTTGGAGCTGGAGCAACTGCGTTCTGTAGCCTTGTCCTCCGGGCTGCCAGGACAC
AGAAGCCCT---------GTGGGTGGGGGGGGTCCTGGGGACCCGGCTGACACATCTTCT
TCAGATAGCCTGACCCAAGCACTGCAACTAGCTGCGGCCAGCGAGCCTACTTTCTTCCTG
TACGCCGAGCAGTTGGCCCGCAAGGAGGTGGAGATTACATCACTGAGGAAGCAGAAGCAC
AGGCTTGAGGTAGAGGTGCACCAGCTGCAGGATCGGCTGCTGGAGGAGGGAGAGCAGCAT
CGCGAGGAGGTTGGTGCCCTGCAGAGCCACATTGAAAAGAACATCAGGGACCAGAGTAGG
GAGGGAGCCAACCTGGAGTACCTCAAAAACATCATCTACCGCTTCCTGACTTTGCCTGAC
ACCCTGGGCCGCCAGCAGACACTCACAGCCATCCTGACTATCTTGCATTTCAGTCCAGAG
GAGAAACAAGTGATAATGCGGCTTCCAACCAGTGGTAGCTGGTGGCCTTCTGGCAAGAGA
---------------------------
>Mouse|ENSMUSG00000029708|ENSMUST00000064377
---------------------------------------ATGGAGAAGTTTGGGATGAAT
TTCGGGGGCGGCCCAAGTAAGAAGGATCTCTTGGAGACCATCGAGACACAGAAAAAGCAG
CTTCTCCAGTACCAGGCAAGACTCAAGGATGTGGTGCGTGCCTATAAAAGCCTGCTGAAG
GAGAAAGAAGCCCTGGAGGCCAGCATCAAGGTACTGTCGGTATCCCACGAGGCG---GAT
GTAGGCCTCTCAGGTGTGCAGCCTCCAGGTCTCACGTTTCCTGATTCTGTGGATGACCGG
TGCTCCACTCACAGTGAGGACAGCACCGGAACTGCCACTAGCTTGGATACCGCAGCCAGT
CTTACAAGTGTCAAGGGTGAATTTGGGGTTGAAGATGACAGAGCGGCCCGTGGACCACTT
CCCCCAAAGTCTGAAGAGGCCAGTGGGTCAGAGAGTGGCGTTAGTAGTAGCAGTGGGGAT
GGGCCA---TCTGCCGGTAGTGAGATGGACAAAAGAGTGCATCAGCTGAAGACTCAGTTG
GCCACTTTGACTAGCTCCTTGGCGACAGTCACTCAGGAAAAGTCCCGTATGGAGGCGTCT
TACCTGGCGGATAAGAAGAAGATGAAGCAGGACTTAGAGGATGCCAATAAAAAGGCAGAG
GAAGAGCGGGGT---------------------------------------CGCCTGGAG
GGAGACTTGAAGGTGCTGCAAGAGCAGATAGCAGAAACCAAAGCCCGCCTCATTACACAG
CAGCACGATCGTGCCCAGGAGCAGAGTGACCATGCCTTGATGCTG---------------
---------------------------CGCGAGCTTCAGAAGCTCTTGCAGGAGGAGAGG
ACCCAGCGCCAGGACCTGGAACTTCGCTTAGAAGAGACCAGAGAAGCCTTGGCAGGGCGG
GCATATGCCGCTGATCAGGTCGAAGGGTTTGAACTGCAGACCAAGCAGCTGACCCGAGAG
GTAGAGGAGCTGAAAGGTGAGCTGCAAACCATTCGAGATGAGAAGAACCGACCAGACCCC
CGGCTGCAGGAGCTTCAGCAAGAGGCTGCCCGTCTTAAAAGCCATTTCCAGGCCCAATTG
CAGCAAGAAATGAGGAAGACAGCCCTTGCAGAGGACCAGCTCCGCCAGCAGTCTCAGGTA
GAAGAGCAGAGAGTAGCAGCCCTGGAGAGCCAGATCTCTGAGGTATCTGAACTGCTGGGC
ACCTACGAGAAAGCCAAGCAGAAAGACCAGCTGGCCATCCAGAAGCTGAAGGAGCGACTT
CTGCAGCTGGACCTGGAGAACAAGACACTGGCCCTCGCAGCCTCTAGCCGGTCCTCCCTT
GACATCCATGGCGACGAATCCAGTCTGGATATCAATGTCTTGAAGGACAAGATGGAGAAG
CTCAAGAAGCTACTACAGGTTGCAGCTAGGAAAAGCCAGGTGACCCTGGATGTGGAGAAG
CTCTGCGACCCTGAGATAATGGCCAACTCCGAGGCTGCTGACGGGGAAAAGGCTACCGCG
CTCTACTACCAACAGGAGCTGAAGCAGCTGAAGGAAGAGTTTGAGCGGTATAAGATGCGA
GCCCAAGTTGTGCTCAAAAGCAAGAACACCAAAGATGGGAGCCTGGGGAAGGAGCTGGAG
GCAGCACAGGAGCAGCTCGCAGAGCTGAAGGACAAGTATATCTCCCTGCGGCTGTCCTGT
GAGGAGCTGGAAAGCCAGCACCAGCAGGAGGCTGAGGACTGGAAGCAGGAACTGGCCCGG
CTGCAGCAGCTCCATCGGCAGGAACTGGAGCGCAGCCAGCTGGACTTCAGGGACCGCACA
CTGAAACTGGAGGAGGAGCTACACAAGCAGCGGGACCGGGCCCTGGCTGTGCTCGCGGAG
AAGGACTTGGAGCTGGAGCAACTACGTTCTGTGGCCTTGTCCTCTGGGTTGCCAGGACGC
AGAAGCCCCGTGGGAGGAGTGGGTGGTGGAGGTCTTGGGGACCCAGCCGACACAGCCTCC
TCAGATAGCTTGACCCAGGCCCTGCAGCTTGCTGCAGCCAACGAGCCCACCTTCTTTCTT
TATGCTGAGCAGTTGGCCCGCAAGGAGGTGGAGATCACATCTCTGAGGAAGCAGAAACAC
AGGCTGGAGGTAGAAGCCCATCAGCTGCAGGAAAGGCTGCTGGAGGAGGGCGAGCGGCAT
CGAGAGGAGGTTGGAGCCCTCCAGAGCCACATCGAAAAGAATATGAGGGACCAGAGCAGG
GAGGGAGCCAACCTGGAATATCTCAAAAACATCATCTACCGCTTCCTGACCCTGCCCGAC
AGCCTGGGCCGCCAGCAGACGCTCACCGCCATCCTCACGATCTTGCACTTCAGTCCTGAA
GAGAAACAAGTGCTAATGCGGCTCCCAAGCGGTGGGAGCTGGTGGCCTTCCGGCAAGAGA
---------------------------
>Opossum|ENSMODG00000015233|ENSMODT00000019371
---------------------------------------ATGGAGAAGTTTGGCATGAAC
TTCGGCGGGGGTCCTAGCAAGAAGGACCTGCTTGAGACCATAGAGACTCAGAAGAAGCAA
CTGCTCCAATACCAGGTCCGTCTCAAAGACGTCGTTCGGGCCTATAAGAGCCTGCTGAAG
GAGAAAGAGGCCCTGGAGGCCAGTCTCAAGGTCCTTTCTGCGTCTCAGGAGGCTGATGAT
GCCGGCCTCCCTGCTGTCCAGTCCCCAGGCCTCCCCTTGGCAGAGTCTGTTGATGACCGG
TGCTCCACTCACAGTGAGGACAGCACTGGCACTGCCACTAGTCTGGACACAACTGCCAGT
CTGACCAGTACCAAAGGTGATCTCGGGATGGAAGAGGAGAGACTGGCTATTGGTCTACCA
CCTCCAAAGTCTGAGGAAACCAGTGGGTCAGAGAGCGGCATTAGTTCCAGTAGTGGAGAT
GTGCCAGCTAGCGGTGGGGGGGAGATCGACAAACGGTTACACCAGCTTAAGACTCAGTTG
GCCACGCTGACCAGCTCTTTGGCCACTGTGACACAAGAGAAGTCCCGAATGGAAGCCTCA
TACCAGGCTGATAAAAAGAAGATGAAACAAGATTTGGAGGATGCCAGCAGAAAGGCTGAG
GAAGAAAAGAGC---------------------------------------CGGCTTGAG
GGGGAGCTAAAGGGGCTGCAGGAGCAGATGGCAGAAACTAAAGCCAGGTTGATCACACAG
CAGCATGACAGAGCCCAAGAGCAGAGTGATCACGCTTTGATGCTG---------------
---------------------------CGTGAGCTGCAGAAATTGCTACAAGGAGAGAGG
ACCTTAAGGCAGGATATTGAGCTACAGCTGGAAGAGACCCGGGAAGCCTTGGCTGGACAG
GCCTATTCAGCTAACCAGGTGGAAGGATTCGAATTACAGATCAAACAGTTGACTGGTGAA
GTGGAGGAACTGAAGCATGAGCTGCAGGCTCTTCGAGAGGAGAAGAATCAGCCAGACCCT
AGGCTGGAGGAGCTTCAGGAAGAAGCTGCCCACATTAAAAACCATTTCCAGGCCCTTTTG
CAGCAGGAAATGAGGAAGACTGCTTTGGCAGAGGAGCAGCTTCTTCAATATTCTAAGATG
GAGGAACAGAGGGTGGCTGCCCTAGAGAACCAAGTCTCAGAAGTGTCTGAATTGCTGGGC
ACCTATGAGAAAGCTAAGCAGAAAGACCAGCTGGCTATTCAAAAGTTAAAGGATCGCCTT
TTACAGTTGGATATGGAGAATAAGACACTTGCTCTTGCAGCTTCTAGTCGTTCTCCCTTG
GACAGCCACAATGAGGAAACCAGCCTGGATGTCAATGTCCTAAAGGATAAGATGGAGAAA
CTGAGAAGGCTGCTACAGATTGCAGCCAGGAAGAGCCAGGTGTCTCTGAATATGGAAAAA
TTGTGTGATCTAGACTTGCTGACAAACTCAGATGCTGCTGATGGGGAAAAGGCTACTGCA
CTCTACTACCAACAAGAGCTAAAGCAGCTCAAAGAGGAGTTTGAAAGGTACAAAATGAGG
GCCCAAGTTGTCCTCAAGAGCAAGACAACCAAAGATGGCAACCTAGCCAAGGAACTGGAG
GACAGCCAGGAACAGCTTGCAGAGCTGAAGGAGAAATATATTTCCCTTCGACTGTCCTGT
GAAGAGCTGGAACGGCAACACCAACAAGAGGCAGAGAGTTGGAAGCAGGAGTTGGCTCAG
TTACAGCAGGCCCATCGACAGGAGCTGGAGAAAAGCCAGCTTGATTTCAGGGACAGGACA
CTGAAGCTTGAAGAAGAGCTACACAAACAGAGGGACCGTGCTCTAGCAGTGCTTGCTGAA
AAGGACTTGGAACTAGAGCAGCTTCGTTCTGTGGCTTTGTGCTCTGGGCTGCAAGGACAC
AAGGCCTCA---------GTGAGCCAAGGAAGTACTGGAGATCTAAGTGAC---TCAACT
CCAGACAGTTTGACCCAAGCTCTGCACTTGGCTGCATCAAATGAACCCACTTTCTTCTTG
TATGCTGAACAGCTGGCTCGAAAGGAGGTTGAGATAACTTCCTTGAGGAAACAAAAGCAT
AAGCTTGAAGTGGAG---------------------------------------------
------------------------------------------------------------
------------------------------------------------------------
------------------------------------------------------------
---------------------------------------------------------AGG
ACCAGTGACATCATGGTGACTTTCAAG
>Orangutan|ENSPPYG00000017968|ENSPPYT00000020947
ATGACAGACCGGCCCGTGGACCACCACCTCCAAAGTCTT---------------------
------------------------------------------------------------
------------------------------------------------------------
------------------------------------------------------------
------------------------------------------------------------
------------------------------------------------------------
------------------------------------------------------------
------------GAAGAGGCCAGTGGGTCCGAGAGTGGCGTTAGCAGTAGCAGTGGGGAT
GGGCCA---TTTGCAGGTGGGGAGGTGGACAAAAGACTGCACCAGCTGAAGACTCAGTTG
GCTACTTTGACCAGTTCTTTGGCCACAGTCACTCAGGAGAAGTCCCGCATGGAGGCTTCT
TACCTGGCTGACAAGAAGAAGATGAAACAGGACTTAGAGGATGCCAGTAACAAGGCGGAG
GAGGAGAGGGCC---------------------------------------CGCCTGGAG
GGAGAATTGAAGGGGCTGCAGGAACAAATAGCAGAAACCAAAGCCCGGCTTATCACGCAG
CAGCATGATCGGGCCCAAGAGCAGAGTGACCATGCCTTGATGTTG---------------
---------------------------CGTGAGCTCCAGAAGCTGCTGCAGGAGGAGAGG
ACCCAGCGCCAGGACTTGGAGCTTAGGTTAGAAGAGACCCGAGAAGCTCTGGCAGGACGA
GCATACGCAGCTGAACAGATGGAAGGATTTGAACTGCAGACCAAGCAGCTGACCCGTGAG
GTGGAGGAGCTGAAAACTGAACTGCAGGCCATTCGAGATGAGAAGAATCAGCCAGACCCC
CGGCTGCAAGAACTTCAGGAAGAGGCTGCCCGCCTTAAGAGCCATTTCCAGGCTCAGTTA
CAGCAGGAAATGAGAAAGACAGCTCTTGCAGAGGATCAACTCCGTCAGCAATCTCAGGTG
GAAGAACAGAGGGTGGCAGCCCTGGAGAATCAAATATCCGAGGTATCTGAGCTGCTAGGT
ACCTACGAGAAAGCCAAGCAGAAGGACCAGCTGGCCATTCAGAAGCTGAAGGAGCGCATT
CTGCAGCTGGACCTGGAGAACAAGACACTGGCTCTAGCAGCCTCCAGCAGGTCCCCTTTA
GACAGCCATGGAGAGGAGTCCAGTCTGGATGTCAATGTCCTGAAAGATAAGATGGAGAAG
CTGAAGAGGCTGCTGCAGGTTGCGGCCAGGAAAAGCCAGGTGACCCTGGATGTGGAGAAG
CTCTGTGACCTGGAGATAATGCCCAGCTCGGAGGCTGCTGATGGGGAGAAGGCTACTGCA
CTGTATTACCAACAGGAGCTGAAACAGCTGAAGGAAGAGTTTGAGAGGTACAAGATGAGA
GCCCAGGTCGTCCTCAAAAGCAAGAATACCAAAGATGGTAACCTAGGAAAGGAGCTGGAG
GCAGCCCAGGAACAGCTTGCAGAGCTGAAGGAGAAGTATATCTCCCTGCGGCTCTCCTGC
GAGGAGCTGGAGCACCAACACCAGCAGGAGGCTGATGACTGGAAGCAGGAGCTGGCCCGG
CTGCAGCAGCTCCACCGGCAGGAGCTGGAGCGGTGCCAGCTGGACTTCAGGGACCGCACA
CTGAAACTGGAGGAGGAGCTGCACAAGCAGCGGGATCGTGCCCTGGCTGTGCTGACGGAG
AAGGACTTGGAACTGGAGCAACTGCGTTCTGTGGCCTTGGCCTCTGGGCTGCCAGGACGC
AGAAGTCCT---------GTGGGTGGTGGCGGTCCTGGGGACCCAGCTGACACATCATCC
TCTGATAGCCTGACCCAAGCATTACAACTTGCAGCGGCCAGCGAGCCCACTTTCTTTCTG
TACGCTGAACAACTGGCCCGCAAGGAGGTGGAGATCACATCACTGAGGAAGCAGAAGCAC
AGGCTGGAGGTCGAGGTGCATCAGCTGCAGGATCGGCTGCTGGAGGAGGGCGAACGGCAT
CGCGAGGAGGTTGCAGCCCTGCAGAGCCACATCGAAAAGAACATCAGGGACCAGAGCAGG
GAGGGAGCCAATCTGGAGTACCTCAAAAACATCATCTACCGCTTCCTGACCTTACCTGAC
TCCCTGGGCCGCCAGCAGACTCTCACAGCCATACTGACTATCTTGCACTTCAGTCCAGAG
GAGAAACAAGTGATAATGCGACTCCCAACCAGTGCCAGCTGGTGGCCTTCTGGCAAGAGA
---------------------------
>Platypus|ENSOANG00000000822|ENSOANT00000001276
---------------------------------------ATGGAGAAGTTCGGGATGAAC
TTCGGGGGTGGCCCCAGCAAGAAGGACCTCCTGGAGACCATCGAGAGTCAGAAGAAGCAG
CTCCTCCAGTACCAGGCCCGCCTCAAGGATGTGGTGCGGGCCTACAAGAGCCTCCTGAAG
GAGAAGGAAGCCCTGGAGGCCAGCCTCAAAGTGCTGTCCGTGTCGCACGAGGCC---GAC
---------------------------------------------CCCACGGACGACAGG
TGCTCCACGCACAGCGAGGACAGCACGGGCACCGCCACTAGCCTGGAGACGGCGGGCAGC
CTCACCAGCACCAAGGGGGAGCCGGGGGCTGAGGACGAGAGGCTGGCGGCCGGCCCCCCG
CTTCCCAAGTCCGAGGAGGCGAGCGGTTCCGAGAGCGGCGTCAGCACCAGCAGCGGGGAT
GTGCCC---GCCGGAGGCGGGGAGGCCGACAGACGACTGCATCAGCTGAAGACCCAGTTG
GCCACCCTGACCAGCTCCCTGGCCACAGTGACCCAGGAAAAGTCCCGCATGGAGGCCTCG
TACCATGGC---------------------------------------CGACAGAAAGAA
GATGAAACAGGGATGATGGACTCATTTATAGTTGATTCGGAAGGAATGGGAAGGATTGTT
GGGGAT---------------------------------------CGGATTGTAACC---
---------CGTGAATGCGAAGAAAGCAGGTTTAGTCTTCTAACCTTTTATCACTTAGTC
AGTTCAGAGTCAAGCCGCTTGCCCTCCCGTGAGCTGCAGAAGTTGCTGCAGGGGGAGAAG
GGCGCTCCGGCAGGACATGGAGCTCGGCTAGAGGAGACCCGGGAGGCCCTGGCCGGGCGA
GCGTTCGCAGCTGACCAGGTGGAAGGCTTTGAGCTGCAGACCAAACAGCTGCTCTTCGAG
GTGGAAGAGCTCAAGAGCCAACTGCAGGCTTTGCGGGAAGAAAAGAGCCGGCCGGACCCC
CGCCTGCAAGAGCTGCAGGAAGAGACTGCCCGTCTTAAGAGTCACTTCCAAGCCCAGCTG
CATCAGGAAATGAGGAAGACGGCCCTTGCCGAGGATCAGCTCCGACAGCACTCCCAGATG
GAGGAGCAGAGGGTGGCTGCCCTCGAGGGCCAGGTCTCGGAGGTTTCCGAGCTGCTGGGC
ACGTACGAGAAAGCCAAGCAGAAAGACCAGCTGGCCATCCAGAAGCTAAAGGATCGCATC
TTGCAGCTGGACATGGAGAACAAGACCCTGGCCCTGGCCGCCTCTAGCCGGTCCCCTCTG
GATAGCCCCAGTGAGGAGGCCAGCCTGGATGTCAACGTGCTGAAAGACAAGATGGAGAAA
CTGAGGAGGTTGCTGCAGGTGGCTTCCAGGAAGAGCCAGGCGGCCCTGGACGTGGAGAAG
CTGAGCGAAATGGAGATCCTTCCGAGCTCAGAGACCGCCGACGGCGAGAAGGCCACCGCC
CTTTACTACCAGCAGGAGCTGAAGCAGCTGAAAGAGGAGTTTGAGAGGTATAAGACGAGG
GCCCAGGTCGTCCTCAAGAGCAAAGCGACCAAAGACGGTAACCTGGCCAAGGAGCTGGAG
GAGGCGCAGGAGCAGCTGGCGGAGCTGAAGGAGAAGTACATCTCCCTGCGGCTGTCCTGC
GAGGAGTTGGAGCGCCAGCGCCGGCAGGAGGCCGAGGAGTGGAGGCAGGAGTTGGTCCGG
CTGCAGCAGGCCCACCGGCAGGAGCTGGACAGGAGCCAGCTGGAGTTCAGGGACCAGATG
GCCAAGCTGGAGGAAGAACTGCATAAGCAGAGGGACCGGGCCCTGGCCGTGCTCTCGGAA
AAGGACCTGGAGCTGGAGCAGCTGCGTTCGGTGGCCCTGACCTCCGGGCTGCAGGGACAC
AAGGCCCCG---------CCGGGCTGGGGGGGCGGCGAAGACGGAAGCGAC---TCTTCC
TCGGACAGCCTGACCCAGGCCCTGCACCTGGCGGCGGCCAACGAGCCCACGTTCTTCCTG
TACGCCGAGCAGCTGGCCCGGAAGGAGGTGGAGATCACGGCCTTGAGGAAGCAAAGGCAC
AAGCTGGAGATGGAGGTTCACCAGTTGCAGGACAGATTGCTGGTGGAGGGGGAACAGCAC
CGGGAGGAAGTGTGCGCCTTGCAGGGCCACATCGAGAAGAGCTTCAGGGACCAGAGCAGG
GAGGGGGCTAACCTGGAATACCTCAAAAACATCATTTATCGCTTTCTGACTCTGCCGGAC
TCCCTGGGCCGCCAGCAGACCCTCACCGCCATACTGACTATCCTGCACTTCAGCCCAGAG
GAGAAGCAGGATATCATGAGGGTTCCTGCCAGCAGCAGCTGGTGGCCTTCCGGCAAGAGA
---------------------------
>Rabbit|ENSOCUG00000006344|ENSOCUT00000006344
---------------------------------------ATGGAGAAGTTTGGGATGAAT
TTTGGGGGCGGCCCGAGCAAGAAGGACCTGCTGGAAACCATCGAGTCTCAGAAGAAGCAG
CTCCTCCAGTACCAGGCCAGGCTCAAGGACGTGGTCCGCGCCTACAAAAGCTTGCTGAAG
GAGAAGGAGGCGCTGGAGGCCAGCATCAAGGTGCTGTCGGTATCCCACGAGGCG---GAT
GTGGGCCTCGCAGGTGTCCAGCCTCCAGGCCTCACCTTCTCTGACTCTGTGGATGACCGG
TGCTCCACTCACAGCGAGGATAGCACCGGCACCGCCACCAGCCTGGACACTGCGGCCAGT
CTGAGCAGCATCAAGGGTGAGTTTGGGGTAGAAGATGACAGACCGGCCCGTGGACCACCG
CCTGCGAAGTCGGAAGAGGCCAGTGGGTCGGAGAGCGGCGTTAGCAGCAGCAGTGGGGAT
GGGCCG---TTTGCAGGTGGGGAGGTGGACAAGAGGTTGCACCAGCTGAAGACTCAGCTG
GCTACTTTGACCAGCTCTTTGGCTACAGTCACCCAGGAGAAGTCCCGCATGGAGGCTTCT
TACCTGGCCGACAAGAAGAAGATGAAACAGGACCTAGAGGATGCCAATAAGAAGGCGGAA
GAGGAGAGGGGC---------------------------------------CGCCTGGAG
GGAGAATTGAAGGGGCTGCAGGAGCAGATAGCCGAAACCAAAGCCCGGCTGATCACGCAG
CAGCATGATAGGGCCCAGGAGCAGAGTGACCATGCCCTGATGCTC---------------
---------------------------CGGGAGCTCCAGAAGCTGCTGCAGGAGGAGAGG
ACCCAGCGTCAGGACCTGGAGCTTCGGCTGGAAGAGACGCGGGAAGCCCTGGCCGGGCGG
GCCTATGCAGCCGAGCAGATGGAAGGCTTCGAACTGCAGACCAAGCAGCTGAGCCGGCAG
GTGGAGGAGCTGAAAGGTGAACTGCAGGCCATCCGAGAGGAGAAGAATCGACCGGACCCC
CGGCTCCAAGAGCTTCAGGAAGAGGCCGCTCGCCTCAAGAGCCATTTCCAGGCTCAGCTG
CAGCAGGAAATGAGAAAGACAGCCCTTGCGGAAGATCAGCTCCGCCAGCAGTCTCAGGTG
GAAGAGCAGAGGGTGGCGTCCCTGGAGAATCAGATATCTGAGGTGTCTGAGCTGCTGGGC
ACGTACGAGAAGGCAAAGCAGAAGGACCAGCTGGCCATCCAGAAGCTGAAGGAGCGCGTT
CTGCAGCTGGACCTGGAGAACAAGACCCTGGCCCTGGCAGCCTCCAGCCGGTCCCCTCTA
GACAGCCATGGGGAGGAGTCCAGCCTGGACGTCAACGTCCTCAGGGATAAGATGGAGAAG
CTGAAGAGGCTGCTGCAGGTGGCCGCCAGGAAGAGCCAGGTGACCCTGGATGTGGAGAAG
CTCTGTGACCTGGACACGGTGGGCAGCTCAGACGCCACTGATGGGGAGAAGGCTTCTGCG
CTCTACTACCAGCAGGAGCTGAAGCAGCTGAAGGAAGAATTCGAACGGTATAAGATGAGG
GCCCAAGTTGTCCTCAAGAGCAAGAACGCCAAAGATGGCAACGTGGCGAAGGAGCTGGAG
GCCGCCCAGGAGCAGCTTGCCGAGCTGAAGGAGAAGTACATCTCCCTGCGGCTGTCGTGT
GAGGAGCTGGAGCGGCAGCACCAGGGGGAGGCAGAGGCCTGGAAGCAGGAGCTGGCCCGG
CTGCAGCAGCTGCACCGGCACGAGCTGGAGCGCAGCCGGCTGGACTTCAGGGACCGCACG
CTGAAACTGGAGGAGGAGCTGCACAAGCAGCGGGACCGGGCCCTGGCCGTGCTCGCCGAG
AAGGACCTGGAGCTGGAGCAGCTGCGCGCCGTGGCCTTGTCTTCTGGGCTGCCAGGGCGC
AGAAGCCCG---------GTGGGGGCCGGGGCTCCAGGGGACCCGGCCGACCCGTCTGCC
CCAGATAGCCTGACCCAAGCACTGCAGCTTGCTGCGGGCAACGAGCCCACGTTCTTCCTG
TACGCCGAGCAGTTGGCCCGCAAGGAGGTGGAGATCACGTCGCTGAAGAAGCAGAAACAC
AGGCTGGAGGTGGAGGTGCATCAGCTGCAGGACCGGCTGCTGGAAGAGGGGGAGCGACAC
CGCGAGGAGGTGGGAGCCCTGCAGAGCCACATTGAAAAGAATACCAGGGACCAGAGCAGG
GAGGGCGCCAACCTGGAGTACCTCAAGAACATCATCTACCGCTTCCTGACCCTGCCCGAC
AGCCTGGGCCGCCAGCAGACGCTCACGGCCATCCTGACTATCTTGCACTTCAGTCCAGAG
GAGAAACAAGCAATAATGCGGCTCCCAGCCAGCGGTAGCTGGTGGCCCTCTGGCAAGAGA
---------------------------
>Rat|ENSRNOG00000007792|ENSRNOT00000010246
---------------------------------------ATGGAGAAGTTTGGGATGAAT
TTCGGGGGCGGCCCAAGCAAGAAGGATCTCTTAGAGACCATAGAGACACAGAAAAAGCAG
CTTCTCCAGTACCAGGCAAGGCTCAAGGATGTGGTTCGCGCCTATAAAAGCCTGCTGAAG
GAGAAAGAAGCCCTGGAGGCCAGCATCAAGGTACTGTCGGTATCCCACGAGGCA---GAT
GCAGGCCTCTCAGGTGTGCAGCCTCCGGGTCTCACGTTTCCTGATTCTGTGGATGACCGG
TGCTCCACTCACAGTGAGGATAGCACCGGAACTGCCACGAGCTTGGATACCGCAGCCAGT
CTTACAAGTGTCAAGGGTGAATTTGGGGTTGAAGATGACAGAGTGGCCCGTGGACCACTT
CCTCCAAAGTCTGAAGAGGCCAGTGGGTCAGAGAGTGGCGTTAGCAGTAGCAGTGGGGAT
GGGCCA---TCTGCGGGTAGTGAGATAGACAAAAGAGTGCATCAGCTGAAGACTCAATTG
GCCACTTTGACTAGCTCCTTGGCTACAGTCACTCAGGAAAAGTCCCGAATGGAAGCGTCT
TACCTGGCGGATAAGAAGAAGATGAAGCAGGACTTAGAAGATGCCAATAAAAAGGCAGAG
GAAGAGCGGGGC---------------------------------------CGCCTGGAG
GGAGACTTGAAGGGGCTGCAAGAGCAGATAGCAGAAACCAAAGCCCGACTTATTACACAG
CAGCACGATCGCGCCCAGGAGCAGAGTGACCATGCCTTGATGCTG---------------
---------------------------CGGGAGCTACAGAAGCTTTTGCAGGAGGAGAGG
ACCCAACGCCAGGACCTGGAACTTCGGCTAGAAGAGACCAGGGAAGCCTTGGCAGGGCGG
GCGTATGCAGCTGATCAGCTAGAAGGGTTTGAACTGCAGACCAAGCAGCTGACCCGTGAG
GTAGAGGAGCTGAAAGGTGAGCTGCAAGCCATTCGAGAGGAGAAGAACCGACCAGATCCC
CGGCTGCAGGAGCTTCAGCAGGAGGCTGCCCGTCTTAAAAGCCATTTCCAGGCCCAGTTG
CAGCAAGAAATGAGGAAGACAGCCCTTGCAGAGGACCAGCTTCGCCAGCAGTCTCAGGTA
GAGGAGCAAAGGGTAGCAGCCCTGGAGAACCAGATCTCTGAGGTGTCTGAACTGCTGGGC
ACCTATGAGAAAGCCAAGCAGAAAGACCAGCTGGCCATCCAGAAGTTGAAGGATCGAATT
TTACAGTTGGACTTGGAGAACAAGACACTGGCCCTTGCAGCCTCCAGCCGGCCCTCTCTT
GACATCCATGGAGACGAATCCAGTCTGGATATCAATGTCTTGAAGGACAAGATGGAGAAG
CTCAAGAGGCTCCTGCAGGTTGCAGCTAGGAAAAGCCAGGTGACCCTGGATGTAGAGAAG
CTCTGTGACCCTGATATAATGGCCAACTCAGAGGCTGCGGATGGGGAAAAGGCTACTGCG
CTTTACTACCAACAGGAGCTGAAGCAGCTGAAGGAAGAGTTTGAGCGGTACAAGATGAGA
GCCCAAGTGGTGCTCAAAAGCAAGAACACCAAAGATGGGAACCTGGGGAAGGAGCTCGAG
GCCGCACAGGAGCAGCTTGCGGAGTTGAAGGACAAGTATATCTCCCTGCGTCTGTCCTGT
GAGGAGCTTGAAAACCAGCACCAGCAGGAGGCTGAGGACTGGAAGCAGGAGCTGACCCGG
CTGCAGCAGCTCCATCAGCAGGAACTGGAGCGCAGCCAGCTGGACTTCAGGGACCGCACG
ATGAAACTGGAGGAGGAGCTACATAAGCAGCGGGACCGGGCCCTGGCGGTGCTCGCAGAG
AAGGACTTGGAGTTGGAGCAGCTTCGTTCTGTGGCCTTATCCTCGGGGTTGCCAGGACGC
AGAAGCCCTGTGGGAGGAGTGGGTGGTGGAGGTCTTGGGGACCCGGATGACCCAGCTTCC
TCGGATAGCTTGACCCAAGCCTTGCAGCTTGCTGCAGCCAACGAGCCCACCTTCTTCCTT
TATGCTGAGCAGTTGGCCCGAAAGGAGGTGGAGATCACATCTCTGAGGAAGCAGAAACAC
AGGCTGGAGGTAGAGGCCCATCAGCTGCAGGAGAGGCTGCTGGAGGAGGGCGAGCGGCAT
CGAGAGGAGGTTGGAGCCCTTCAGAGCCACATCGAAAAGAACATCAGGGACCAGAGCAGG
GAGGGAGCCAACCTGGAGTATCTCAAAAACATCATCTACCGCTTCCTGACCTTGCCAGAC
AGCCTGGGCCGCCAGCAGACCCTCACGGCCATCCTCACCATCTTGCACTTCAGTCCTGAG
GAGAAACAAGTACTAATGAGGCTCCCAAGTGGTGGGAGCTGGTGGCCTTCTGGCAAGAGA
---------------------------
>Macaque|ENSMMUG00000015421|ENSMMUT00000021624
---------------------------------------ATGGAGAAGTTTGGGATGAAT
TTCGGAGGCGGCCCGAGCAAGAAAGACTTGCTGGAGACTATAGAGACGCAGAAGAAGCAG
CTTCTCCAGTATCAGGCACGGCTCAAGGATGTGGTCCGTGCCTATAAAAGCCTACTGAAG
GAGAAAGAGGCGCTAGAGGCCAGCATCAAGGTGCTGTCGGTATCCCACGAGGCA---GAT
GTGGGCCTCGTAGGTGTCCAGCTTCCAGGCCTCACATTTCCTGACTCTGTGGATGACCGG
TGCTCCACTCACAGCGAGGATAGCACTGGGACCGCCACTAGCTTGGATACTGCGGCCAGT
CTTACCAGCACCAAGGGTGAGTTTGGGGTAGAAGATGACAGACCGGCCCGGGGACCACCA
CCTCCAAAGTCCGAAGAGGCCAGTGGGTCCGAAAGTGGCGTTAGCAGTAGCAGTGGGGAT
GGGCCA---TTTGCAGTTGGGGAGGTGGACAAAAGACTGCACCAACTGAAGACTCAGTTG
GCTACTTTGACTAGTTCTTTGGCCACAGTCACTCAGGAGAAGTCCCGCATGGAGGCTTCT
TACGTGGCTGACAAGAAGAAGATGAAACAGGACTTAGAGGATGCCAGTAACAAGGCGGAG
GAGGAGAGGGCC---------------------------------------CGCCTGGAG
GGAGAATTGAAGGGGCTGCAGGAGCAAATAGCAGAAACCAAAGCCCGGCTTATCACACAG
CAGCATGATCGGGCCCAAGAGCAGAGTGACCATGCCTTGATGCTG---------------
---------------------------CGTGAGCTCCAGAAGCTGCTGCAGGAGGAGAGG
ACCCAGCGCCAGGACTTGGAGCTTAGGTTAGAAGAGACCCGAGAAGCCCTGGCAGGACGA
GCATATGCAGCTGAACAGATGGAAGGATTTGAACTGCAGACCAAGCAGCTGACCCGTGAG
GTGGAGGAGCTGAAAAGTGAACTGCAGGTCATTCGAGATGAGAAGAATCAGCCAGACCCC
CGGCTGCAAGAACTTCAGGAAGAGGCTGCCCGCCTTAAGAGCCATTTCCAGGCTCAGTTA
CAGCAGGAAATGAGAAAGACAGCTCTTGCAGAGGATCAACTCCGTCAGCAATCTCAGGTG
GAAGAACAGAGGGTGGCAGCCCTGGAAAATCAAATATCCGAGGTGTCTGAGCTGCTAGGC
ACCTATGAGAAAGCCAAGCAGAAGGACCAGCTGGCCATTCAAAAGCTGAAGGAGCGCATT
CTGCAGCTGGACCTGGAGAACAAGACACTGGCTCTAGCAGCCTCCAGCAGGTCCCCTTTA
GACAGCCATGGAGAGGAGTCCAGTCTGGATGTCAATGTCCTGAAGGATAAGATGGAGAGG
CTGAAGAGGTTGCTGCAGGTTGCAGCCAGGAAAAGCCAGGTGACCCTGGATGTGGAGAAG
CTCTGTGACCTGGAGATAATGCCTAGCTCGGAGGCTGCTGATGGGGAGAAGGCTACTGCA
CTCTATTACCAACAGGAGCTGAAACAGCTGAAGGAAGAGTTTGAGAGGTACAAGATGAGG
GCCCAGGTCGTCCTCAAAAGCAAGAATACCAAAGATGGTAACCTGGGAAGGGAACTAGAG
GCAGCCCAGGAGCAGCTTGCAGAGCTGAAGGAGAAGTATATCTCCCTGCGGCTCTCCTGT
GAGGAGCTGGAACAGCAACACCAGCAGGAGGCTGAAGACTGGAAGCAGGAGCTGGCCCGG
CTGCAGCAGCTCCACCGGCAGGAGCTGGAGCGGTGCCAGCTGGACTTCAGGGACCGCACA
CTGAAACTGGAGGAGGAGCTGCACAAGCAGCGGGATCGTGCCCTGGCTGTTCTCACTGAG
AAGGACTTGGAACTGGAGCAACTGCGTTCTGTGGCCTTGGCCTCTGGGCTGCCAGGACGC
AGAAGTCCT---------GTGGGTGGTGGTGGTCCTGGGGACCCAGCTGACACATCATCC
TCTGATAGCCTGACCCAAGCATTACAACTTGCAGCGGCCAATGAACCCACTTTCTTTCTG
TATGCTGAGCAGCTGGCCCGCAAGGAGGTGGAGATCACATCACTGCGGAAGCAGAAGCAC
AGGCTGGAGGTCGAGGTGCATCAGCTGCAGGATCGGCTGCTGGAGGAGGGCGAACGGCAT
CGCGAGGAGGTTGCAACCCTGCAAAGCCACATCGAAAAGAACATCAGGGATCAGAGCAGA
GAGGGAGCCAATCTGGAGTACCTCAAGAACATCATCTACCGCTTCCTAACCTTACCTGAC
TCCCTGGGCCGCCAGCAGACTCTCACAGCCATACTGACTATCTTGCACTTCAGTCCGGAG
GAGAAACAAGTGATAATGCGACTCCCAGCCAGTGCCAGCTGGTGGCCTTCTGGCAAGAGA
---------------------------
>Marmoset|ENSCJAG00000017602|ENSCJAT00000034273
---------------------------------------ATGGAGAAGTTTGCTATGAAT
TTCGGTGGCGGCCCGAGCAAGAAAGACTTGCTGGAGACTATAGAGACGCAGAAAAAGCAG
CTTTTCCAGTACCAGGCACGGCTCAAGGATGTGGTCCGTGCCTATAAAAGCCTGCTGAAG
GAGAAAGAGGCGCTAGAGGCCAGCATCAAGGTGCTGTCGGTATCCCACGAGGCA---GAT
GTGGGCCTCGCAGGTGTCCAGCTTCCAGGCGTCGCCTTTCCGGACTTTGTGGATGACCGG
TGCTCCACTCACAGTGAGGATAGCACTGGGACCGCCACTAGCGTGGATACGGCAGCCAGT
CTCACCAGCACCAAGGGCGAGTTTGGGATAGAAGATGACAGACCAGCCCGTGGACCACCA
CCTCCGAAGTCCGAAGAGGCCAGTGGGTCAGAGAGTGGTGTTAGCAGTAGCAGTGGGGAT
GGGCCA---TTTGCGGGTGGGGAGGTGGACAAAAGACTGCACCAGCTGAAGACTCAGTTG
GCTACTTTGACCAGTTCTTTGGCCACAGTCACTCAGGAGAAGTCCCGCATGGAGGCTTCT
TACCTGGCTGACAAGAAAAAGATGAAACAGGACTTAGAGGATGCCAATAACAAGGCAGAG
GAGGAGAGGGCT---------------------------------------CGCCTGGAG
GGAGAATTGAAGGGGCTGCAGGAGCAAATAGCAGAAACCAAAGCCCGGCTTATCACGCAG
CAGCATGATCGGGCCCAAGAGCAGAGTGACCATGCCTTGATGCTG---------------
---------------------------CGTGAGCTCCAGAAGCTGCTGCAGGAGGAGAGG
ACCCAGCGCCAGGACTTGGAGCTTAGGTTAGAAGAGACCCGAGAAGCCCTGGCAGGACGA
TCATATGCAGCTGAACAGATGGAAGGATTTGAACTTCAGACCAAGCAGCTGACCCGTGAG
GTGGAGGAGCTGAAAAGTGAACTGCAGGCCATTCGAGATGAGAAGAATCAGCCAGACCCC
CGGCTGCAAGAACTTCAGGAAGAGGCCGCCCGCCTTAAGGGCCATTTCCAGGCCCAGTTA
CAGCAGGAAATGAAAAAGACAGCTCTTGCAGAGGATCAACTCCGTCAGCAATCTCAGGTG
GAAGAACAGAGGGTGGCAGCCCTGGAGAATCAAATATCTGAGGTGTCGGAGCTGCTGGGC
ACGTACGAGAAAGCCAAGCAGAAGGACCAGCTGGCCATCCAGAAGCTGAAGGAGCGTATT
CTGCAGCTGGACCTGGAGAACAAGACACTGGCTCTAGCAGCCTCCAGCAGGTCCCCTCTA
GACAGCCATGGAGAGGAGTCTAGTCTGGATGTCAATGTCCTGAAGGATAAAATGGAGAAG
CTGAAGAGACTGCTGCAGGTTGCAGCCAGGAAAAGCCAGGTGACCCTGGATGTGGAGAAG
CTCTGTGACCTGGAGATAATGACCAGCTCGGAGACTGCTGATGGGGAGAAGGCTACTGCA
CTCTATTACCAACAGGAGCTGAAACAACTGAAGGAAGAGTTTGAGAGGTACAAGATGAGG
GCCCAGGTGGTCCTAAAAAGTAAGAATACCAAAGATGGTAATCTGGGGAAGGAGCTGGAG
GCAGCCCAGGAACAGCTTGCAGAGCTAAAGGAGAAGTATGTCTCCCTGCGGTTGTCCTGC
GAGGAGCTTGAGCACCAACACCAGCAGGAGGCTGAGGACTGGAAGCAGGAGCTGGCCCAG
CTACAGCAGCTCCACCGGCAGGAGCTGGAGCGGTGCCAGCTGGACTTCAGGGATCGCACA
CTGAAACTGGAGGAGGAGCTGCACAAGCAGCGGGATCGTGCCCTGGCTGTGCTCGCTGAG
AAGGACTTGGAACTGGAACAACTGCGTTCTGTGGCCTTGGCCTCTGGGCTGCCAGGACGC
AGGAGTCCT---------GTGGGCGGTGGGGGTCCTGGGGATGTGGCTGACACATCATCC
TCAGATAGCCTGACCCAAGCATTACAACTTGCAGCGGCCAATGAGCCCACTTTCTTTCTG
TACGCTGAGCAGCTAGCCCGCAAGGAAGTGGAGATCACATCGCTGAGGAAGCAGAAGCAC
AAGCTGGAGGTCGAGGTGCATCAGCTGCAGGATCGGCTGCTGGAGGAGGGCGAACGGCAT
CGCGAGGAGGTTGCAGCCCTGCAGAGCCACATCGAAAAGAACATCAGGGACCAGAGCAGG
GAGGGAGCCAACCTGGAGTACCTCAAAAACATCATCTACCGCTTCTTGACCTTACCTGAC
TCCCTGGGCCGCCAGCAGACTCTCACAGCCATATTGACTATCTTGCACTTCAGTCCGGAG
GAGAAGAAAGTGGTAATGCGACTCCCAGCCAGTGCTAGCTGGTGGCCTTCTGGCAAGAGA
---------------------------
>Microbat|ENSMLUG00000017118|ENSMLUT00000017123
---------------------------------------ATGGAGAAGTTTGGGATGAAT
TTCGGGGGTGGCCCGAGCAAGAGGGACCTGCTGGAGACCATTGAGAGCCAGAAGCAGCAG
CTCAGCCAGTACCAGACACGGCTCAAGGATGTGGTCCGCGCCTATAAAAGCCTCCTGAAA
GAGAAAGAGGCTCTGGAGGCCAGCATCAAGGTGCTGTCGGTATCCCACGAGGCG---GAC
GTGGGCCTCGCAGGTGTCCAGCCGCCAGGCCACACCTCTCCTGACTGCGTGGATGACCGA
TGCTCCACGCACAGCGAGGACAGCACTGGGACCGCCACCAGCTTGGATACCACGGCCAGT
CTCGCTAGCACCAAGGGTGAGCTTGGGGCAGAAGATGACAGACTGGCCCGTGGACCACCA
CCTCCAAAGTCCGAAGAGGCTAGTGGGTCAGAGAGCGGTGTTAGCAGCAGCAGCGGGGAT
GGACAG---GCTGCGGGTGGGGAGGTGGACAAACGACTGCACCAGCTGAAGACTCAGTTG
GCCACTTTGACTAGCTCTTTGGCCACGGTCACCCAGGAGAAGTCCCGCATGGAAGCTTCT
TACCTGGCTGACAAGAAGAAGATGAAACAGGACTTAGAGGATGCCAGCAAAAAGGCCGAG
GAGGAGAGGGAG---------------------------------------CGTCTGGAG
GGAGAATTGAAGGAGCTGCAGGAGCAGATGGCAGAAACCAAAGCCCGACTGATCACACAA
CAGCACGACCGGGCCCAAGAGCAGAGTGACCATGCCTTGATGCTG---------------
---------------------------CGTGAGCTCCAGAAGCTGCTGCAGGAGGAGCGA
ACCCAGCGCCAAGACTTGGAGCTTCGGTTAGAAGAGGCCCGAGAAGCCCTGGCTGGGCGG
GCATATGCTGCTGGTCAGATGGAAGGGTTTGAACTGCAGGCTAAACAGCTGACCCGGGAG
GTGGAGGAGCTCAAAGGTGAGCTGCAGGCTCTTCGAGATGAGAAGAATCGGCCAGACCCC
CGGCTGCAGGAGCTTCAGGAAGAGGCCGCCTGCCTTAAGAGCCATTTCCAGGCCCAGCTG
CAGCAGGAAATGAGGAAGACAGCCCTTGCAGAGGATCAACTACGCCAGCAATCTCAGCTG
GAAGAGCAGAGGGTGGCAGCCCTGGAGAACCAAATATCCGAGGTGTCGGAGCTGCTGGGC
ACCTATGAGAAAGCCAAGCAGAAGGACCAGCTGGCCATCCAGAAGCTGAAGGAGCGCATT
CTGCAGCTGGACCTGGAGAACAAGACGCTGGCTCTTGCAGTCTCTAGCCGGTCCCCTCTA
GACAGCCATGCAGAAGAGTCCAGTCTGGATGTCAATGTCCTGAAGGACAAGATGGAGAAG
CTGAAGAGGCTACTGCAGGTGGCGGCCAGGAAAAGCCAGGTGACCTTGGATGTAGAGAAG
CTCTGCAACCTGGAGATAATGCCCAGCTCTGAGGCTGCCGATGGGGAGAAGGCTACTGCG
CTCTACTACCAGCAGGAGCTGAAACAGCTGAAGGAAGAGTTTGAGAGGTACAAGATGAGG
GCCCAGGTCGTCCTCAAGAGCAAGACCACCAAAGACGGTAACCTGGCCAAGGAGCTGGAG
GAATCCCAGGAACAGCTTGCAGAGCTGAAGGAGAAGTATATCTCCCTGCGGCTGTCCTGT
GAGGAGCTCGAGCGCCAGCACCAGCAGGAGGCTGAGGACTGGAAGCAGGAGCTGGCCCGG
CTGCAGCATCACCACCGGCAAGAGCTGGAGCGGAGCCAGCTGGACTTCAGGGACCGCACG
CTGAAACTGGAGGAGGAGCTGCACAAGCAGCGGGACCGGGCCCTGGCTGTGCTGGCCGAG
AAGGACTTGGAGCTGGAGCAGCTGAGGTCTGTGGCTTTGTCTTCTGTGCTGCCAGGACGC
AGAAGCCCC---------GTCGGTGGCGGGGATCCTGAGGACCCGGCTGACGTAGCTTCC
CCTGATAACCTGACCCAAGCACTTCAACTCGCTGCGGCCAACGAGCCCACTTTCTTCCTG
TACGCTGAGCAGTTGGCCCGCAAGGAGGTGGAGATCACATTCCTGAGGAAGCAGAAACAT
AGGCTGGAGGTGGAGGTGCATCAGCTGCAGGAGCGGCTGCTGGAGGAGGGGGAGCGGCAC
CGGGAGGAGGTTGGAGTCCTGCAGAGCCACATTGAGAAGAACACCAGGGACCAGAGTCGG
GAGGGAGCCAATCTGGAGTACCTCAAAAACATTATTTACCGCTTCCTGACCTTGCCTGAC
AGCCTGGGCCGCCAGCAGACACTCACAGCCATCCTGACTATCTTGCATTTCAGTCCAGAG
GAGAAACAAGTGATAATGCACCTCCCACCCAGTGGTGGCTGGTGGTCTTCTGGCAAGAGA
---------------------------
>Human|ENSG00000179562|ENST00000321407
---------------------------------------ATGGAGAAGTTTGGGATGAAT
TTCGGGGGCGGCCCGAGCAAGAAGGACTTGCTGGAGACTATAGAGACCCAGAAGAAGCAG
CTTCTCCAGTACCAGGCACGGCTCAAGGATGTGGTCCGTGCCTATAAAAGCCTGCTGAAG
GAGAAAGAGGCATTAGAGGCCAGCATCAAGGTGCTGTCGGTATCCCACGAGGCA---GAT
GTGGGCCTCGCAGGTGTCCAGCTTCCAGGCCTCACCTTTCCTGACTCTGTGGATGACCGG
TGCTCCACTCACAGCGAGGATAGCACTGGGACCGCCACTAGCTTGGATACTGCGGCCAGT
CTCACCAGCACCAAGGGTGAGTTTGGGGTAGAAGATGACAGACCGGCCCGTGGACCACCA
CCTCCAAAGTCCGAAGAGGCCAGTTGGTCCGAGAGTGGCGTTAGCAGTAGCAGTGGGGAT
GGGCCA---TTTGCAGGTGGGGAGGTGGACAAAAGACTGCACCAGCTGAAGACTCAGTTG
GCTACTTTGACCAGTTCTTTGGCTACAGTCACTCAGGAGAAGTCCCGCATGGAGGCTTCT
TACTTGGCTGACAAGAAAAAGATGAAACAGGACTTAGAGGATGCCAGTAACAAGGCGGAG
GAGGAGAGGGCC---------------------------------------CGCCTGGAG
GGAGAATTGAAGGGGCTGCAGGAGCAAATAGCAGAAACCAAAGCCCGGCTTATCACGCAG
CAGCATGATCGGGCCCAAGAGCAGAGTGACCATGCCTTGATGCTG---------------
---------------------------CGTGAGCTCCAGAAGCTGCTGCAGGAGGAGAGG
ACCCAGCGCCAGGACTTGGAGCTTAGGTTAGAAGAGACCCGAGAAGCCTTGGCAGGACGA
GCATATGCAGCTGAACAGATGGAAGGATTTGAACTGCAGACCAAGCAGCTGACCCGTGAG
GTGGAGGAGCTGAAAAGTGAACTGCAGGCCATTCGAGATGAGAAGAATCAGCCAGATCCC
CGGCTGCAAGAACTTCAGGAAGAGGCTGCCCGCCTTAAGAGCCATTTCCAGGCTCAGTTA
CAGCAGGAAATGAGAAAGACAGCTCTTGCAGAGGATCAACTCCGTCAGCAATCTCAGGTA
GAAGAACAGAGGGTGGCAGCCCTGGAGAATCAAATATCCGAGGTGTCTGAGCTGCTAGGC
ACCTACGAGAAAGCCAAGCAGAAGGACCAGCTGGCCATTCAGAAGCTGAAGGAGCGCATT
CTGCAGCTGGACCTGGAGAACAAGACACTGGCTCTAGCAGCCTCCAGCAGGTCCCCTTTA
GACAGCCATGGAGAGGAGTCCAGTCTGGATGTCAATGTCCTGAAAGATAAGATGGAGAAG
CTGAAGAGGCTGCTGCAGGTTGCGGCCAGGAAAAGCCAGGTGACCCTGGATGTGGAGAAG
CTCTGTGACCTGGAGATAATGCCCAGCTCGGAGGCTGCTGATGGGGAGAAGGCTACTGCA
CTCTATTACCAACAGGAGCTGAAACAGCTGAAGGAAGAGTTTGAGAGGTACAAGATGAGA
GCCCAGGTTGTCCTCAAAAGCAAGAATACCAAAGATGGTAACCTGGGAAAGGAGCTGGAG
GCAGCCCAGGAACAGCTTGCAGAGCTGAAGGAGAAGTATATTTCCCTGCGGCTCTCCTGC
GAGGAGCTGGAGCACCAACACCAGCAGGAGGCTGATGACTGGAAGCAGGAGCTGGCCCGG
CTGCAGCAGCTCCACCGGCAGGAGCTGGAGCGGTGCCAGCTGGACTTCAGGGACCGCACA
CTGAAACTGGAGGAGGAGCTGCACAAGCAGCGGGATCGTGCCCTAGCTGTGCTCACCGAG
AAGGACTTGGAACTGGAGCAACTGCGTTCTGTGGCCTTGGCCTCTGGGCTGCCAGGACGC
AGAAGTCCT---------GTGGGTGGTGGCGGTCCTGGGGACCCAGCTGACACATCATCC
TCTGATAGCCTGACCCAAGCATTACAACTTGCAGCGGCCAATGAGCCCACTTTCTTTCTG
TACGCTGAGCAACTGGCCCGCAAGGAGGTGGAGATCACATCACTGAGGAAGCAGAAGCAC
AGGCTGGAGGTCGAGGTGCATCAGCTGCAGGATCGGCTGCTGGAGGAGGGCGAACGGCAT
CGTGAGGAGGTTGCAGCCCTGCAGAGCCACATCGAAAAGAACATCAGGGACCAGAGCAGG
GAGGGAGCCAATCTGGAGTACCTCAAAAACATCATCTACCGCTTCCTGACCTTACCTGAC
TCCCTGGGCCGCCAGCAGACTCTCACAGCCATACTGACTATCTTGCACTTCAGTCCAGAG
GAGAAACAAGTGATAATGCGACTCCCAACCAGTGCCAGCTGGTGGCCTTCTGGCAAGAGA
---------------------------
>Chimp|ENSPTRG00000019650|ENSPTRT00000036395
---------------------------------------ATGGAGAAGTTTGGGATGAAT
TTCGGGGGCGGCCCGAGCAAGAAAGACTTGCTGGAGACTATAGAGACGCAGAAGAAGCAG
CTTCTCCAGTACCAGGCACGGCTCAAGGATGTGGTCCGTGCCTATAAAAGCCTGCTGAAG
GAGAAAGAGGCATTAGAGGCCAGCATCAAGGTGCTGTCGGTATCCCACGAGGCA---GAT
GTGGGCCTCGCAGGTGTCCAGCTTCCAGGCCTCACCTTTCCTGACTCTGTGGATGACCGG
TGCTCCACTCACAGCGAGGATAGCACTGGGACCGCCACTAGCTTGGATACTGCGGCCAGT
CTCACCAGCACCAAGGGTGAGTTTGGGGTAGAAGATGACAGACCGGCCCGTGGACCACCA
CCTCCAAAGTCCGAAGAGGCCAGTTGGTGCGAGAGTGGCATTAGCAGTAGCAGTGGGGAT
GGGCCA---TTTGCAGGTGGGGAGGTGGACAAAAGACTGCACCAGCTGAAGACTCAGTTG
GCTACTTTGACCAGTTCTTTGGCCACAGTCACTCAGGAGAAGTCCCGCATGGAGGCTTCT
TACTTGGCTGACAAGAAAAAGATGAAACAGGACTTAGAGGATGCCAGTAACAAGGCGGAG
GAGGAGAGGGCC---------------------------------------CGCCTAGAG
GGAGAATTGAAGGGGCTGCAGGAGCAAATAGCAGAAACCAAAGCCCGGCTTATCACGCAG
CAGCATGATCGGGCCCAAGAGCAGAGTGACCATGCCTTGATGCTG---------------
---------------------------CGTGAGCTCCAGAAGCTGCTGCAGGAGGAGAGG
ACCCAGCGCCAGGACTTGGAGCTTAGGTTAGAAGAGACCCGAGAAGCCTTGGCAGGACGA
GCATATGCAGCTGAACAGATGGAAGGATTTGAACTGCAGACCAAGCAGCTGACCCGTGAG
GTGGAGGAGCTGAAAAGTGAACTGCAGGCCATTCGAGATGAGAAGAATCAGCCAGACCCC
CGGCTGCAAGAACTTCAGGAAGAGGCTGCCCGCCTTAAGAGCCATTTCCAGGCTCAGTTA
CAGCAGGAAATGAGAAAGACAGCTCTTGCAGAGGATCAACTCCGTCAGCAATCTAAGGTA
GAAGAACAGAGGGTGGCAGCCCTGGAGAATCAAATATCCGAGGTGTCTGAGCTGCTAGGC
ACCTACGAGAAAGCCAAGCAGAAGGACCAGCTGGCCATTCAGAAGCTGAAGGAGCGCATT
CTGCAGCTGGACCTGGAGAACAAGACACTGGCTCTAGCAGCCTCCAGCAGGTCCCCTTTA
GACAGCCATGGAGAGGAGTCCAGTCTGGATGTCAATGTCCTGAAAGATAAGATGGAGAAG
CTGAAGAGGCTGCTGCAGGTTGCGGCCAGGAAAAGCCAGGTGACCCTGGATGTGGAGAAG
CTCTGTGACCTGGAGATAATGCCCAGCTCGGAGGCTGCTGATGGGGAGAAGGCTACTGCA
CTCTATTACCAACAGGAGCTGAAACAGCTGAAGGAAGAGTTTGAGAGGTACAAGATGAGA
GCCCAGGTCGTCCTCAAAAGCAAGAATACCAAAGATGGTAACCTGGGAAAGGAGCTGGAG
GCAGCCCAGGAACAGCTTGCAGAGCTGAAGGAGAAGTATATTTCCCTGCGGCTCTCCTGC
GAGGAGCTGGAGCACCAACACCAGCAGGAGGCTGATGACTGGAAGCAGGAGCTGGCCCGG
CTGCAGCAGCTCCACCGGCAGGAGCTGGAGCGGTGCCAGCTGGACTTCAGGGACCGCACA
CTGAAACTGGAGGAGGAGCTGCACAAGCAGCGGGATCGTGCCCTAGCTGTGCTCACCGAG
AAGGACTTGGAACTGGAGCAACTGCGTTCTGTGGCCTTGGCCTCTGGGCTGCCAGGACGC
AGAAGTCCT---------GTGGGTGGTGGCGGTCCTGGGGACCCAGCTGACACATCATCC
TCTGATAGCCTGACCCAAGCATTACAACTTGCAGCGGCCAATGAGCCCACTTTCTTTCTG
TACGCTGAGCAACTGGCCCGCAAGGAGGTGGAGATCACATCACTGAGGAAGCAGAAGCAC
AGGCTGGAGGTCGAGGTGCATCAGCTGCAGGATCGGCTGCTGGAGGAGGGCGAACGGCAT
CGCGAGGAGGTTGCAGCCCTGCAGAGCCACATCGAAAAGAACATCAGGGACCAGAGCAGG
GAGGGAGCCAATCTGGAGTACCTCAAAAACATCATCTACCGCTTCCTGACCTTACCTGAC
TCCCTGGGCCGCCAGCAGACTCTCACAGCCATACTGACTATCTTGCACTTCAGTCCAGAG
GAGAAACAAGTGATAATGCGACTCCCAACCAGTGCCAGCTGGTGGCCTTCTGGCAAGAGA
---------------------------
>Cow|ENSBTAG00000003102|ENSBTAT00000004036
---------------------------------------ATGGAGAAGTTTGGAATGAAT
TTCGGGGGCGGCCCAAGCAAGAAGGACCTGCTGGAGATCATTGAGACTCAGAAGAAGCAG
CTCCTCCAGTACCAGACACGTCTCAAGGATGTAGTCCGTGCCTATAAAAGTCTGCTGAAG
GAGAAAGAGGCGCTGGAGGCCAGCATTAAGGTACTGTCCGTATCCCACGAGGCG---GAT
GTGGGCCTCGCAGGTGTGCAGCCTCAAGGCCTCACCTTTCCTGACTCTGTGGATGACCGA
TGCTCCACTCACAGCGAGGATAGCACAGGGACCGCCGCCAGCCTGGATACTGCGGCCAGT
CTCACCAGCACCAAGGGTGAGTTCGGGATAGAAGATGACAGACTGGCCCGTGGACCACCA
CCTCTAAAGTTGGAAGAGGCCAGCGGGTCAGAGAGTGGCGTTAGCTGTAGTAGTGGGGAC
GGACCA---TCTGGGGGTGGGGAGGTGGACAAACGACTGCACCAGCTGAAGACTCAGTTG
GCTACTTTGACCAGCTCTTTGGCTACAGTCACCCAGGAGAAGTCCCGCATGGAAGCTTCT
TACCTGGCCGACAAAAAGAAGATGAAGCAGGACTTAGAGGATGCCAGTAAGAAAGCAGAG
GAGGAGAGGGGC---------------------------------------CGGCTGGAG
GGAGAGCTGAAGGGGCTGCAGGAACAGATAGCAGAAACCAAAGCCCGGCTTATCACGCAG
CAACACGATCGGGCCCAAGAGCAGAGTGACCATGCCTTGATGCTG---------------
---------------------------CGTGAGCTCCAGAAGCTGCTACAGGAGGAGAGG
GCCCAGCGCCAGGACTTGGAGCTTCGGTTGGAAGAGACCCGGGAAGCTCTGGCCGGGCGG
GCCTATGCAGCCGGTCAGATGGAAGGGTTTGAACTGCAGACCAAGCAGCTAACCCGTGAG
GTGGAAGAGCTGAAAGGTGAGCTTCAGGCTCTTCGAGATGAGAAGAATCAGCCTGACCCC
CGGCTGAAGGAGCTTCAAGAAGAGGCTGCCTGCCTTAAGAGCCATTTCCAGGCTCAGTTG
CAGCAGGAAATGAGGAAGACAGCCGTCGCTGAGGATCAGCTGCGCCAGCAGTCGCAGTTG
GAAGAGCAGAGGGTGGTGGCCCTGGAGAATCAAATATCCCAGGTGTCGGAATTGCTGGGC
ACCTACGAGAAGGCCAAGCAGAAGGACCAGCTGGCCATCCAGAAGCTGAAGGAGCGCATT
CTGCAGCTGGACCTGGAGAACAAAACCCTGGCGCTAGCAGCCTCCAGCCGGTCCCCTCTG
GACAGCCATGGAGAGGAGTCCAGTCTGGATGTCAATGTCCTGAAGGACAAGATGGAGAAG
CTGAAGAGGCTGCTGCAGGTGGCGGCCAGGAAGAGCCAGGTGACCCTGGACGTGGAGAAG
CTCTGCGACCTGGAGATAATGCCCAGCTCCGAGGCTGCTGATGGGGAGAAGGCCACGGCG
CTCTACTACCAGCAGGAGCTGAAACAGCTGAAGGAGGAATTTGAGAGGTACAAGATGCGG
GCCCAGGTGGTCCTCAAGAGCAAGAACGTCAAAGACGGGAACCTGGGCAAGGAGCTGGAG
GAAGCCCGGGAGCAGCTGGCCGAGCTGAAGGAGAAGTACATCTCGCTGCGGCTGTCCTGC
GAGGAGCTGGAGCGCCAGCACCAGCAGGAGGCCGAGGGCTGGAAGCAGGAGCTGGCCCGG
CTGCAGCATGGCCACCGGCAGGAGCTGGAGCGGAGCCAGCTGGACTTCCGGGACCGCACA
CTGAAGCTGGAGGAGGAGCTGCACAAGCAGCGGGATCGGGCGCTAGCTGTGCTGGCCGAG
AAGGACCTGGAGCTGGAGCAGCTGCGGTCCGTGGCCTTGTCCTCCGGGCTGCCGGGGCGC
AGAAGCCCC---------GTGGGCGGCGCAGGCCCCAGGGACCAGGCGGACACCTCCCCC
CCGGACAGCCTGACCCAAGCCCTGCAACTCGCCGCGGTCAGCGAGCCCACTTTCTTCCTG
TATGCCGAGCAGCTGGCCCGCAAGGAGGTGGAGATCACGTCGCTGAGGAAGCAGAAGCAC
CGGCTGGAGGTGGAAGTGCATCGCCTGCGGGACCGGTTGCTGGAGGAGGGGGAGCGGCAT
CGGGAGGAGGTGGGAGCCCTGCAGAGCCACATTGCGAAGCACAGCCGGGACCAGAGCCGG
GAGGGGGCCAACCTGGAGTACCTCAAGAACATCATCTACCGCTTCCTGACCTTGCCGGAC
ACCCTGGGCCGCCAGCAGACGCTCACTGCCATTCTGACCATCTTGCACTTCAGTCCAGAG
GAGAAGCAAGCGATCATGCGGCTGCCAGTTGGTGGTGGTTGGTGGCCCTCTGGCAAGAGA
---------------------------
>Dog|ENSCAFG00000001730|ENSCAFT00000002710
---------------------------------------ATGGAGAAGTTTGGCATGAAT
TTCGGGGGCGGACCGAGCAAGAAGGACCTGCTGGAGACCATTGAGACGCAGAAGAAGCAG
CTCCTGCAGTACCAGGCACGTCTCAAGGATGTGGTCCGCGCCTATAAAAGTCTACTGAAA
GAGAAGGAGGCTCTAGAGGCCAGCATTAAGGTGCTGTCGGTGTCCCACGAGGCG---GAT
GTGGGCCTCACAGGCGTCCAGCCTCCAGGCCTCTCTTTCCCTGACTCTGCGGATGACCGA
TGCTCCACTCACAGCGAAGATAGCACTGGGACAGCCACGAGCTTGGATACTGCGGCCAGT
CTCACCAGCACCAAGGGTGAGTTTGGGGTAGAGGATGACAGGCTGGCTCGTGGCCCACCA
CCTCCAAAGTCCGAAGAAGCCAGCGGATCAGAGAGTGGCGTTAGCAGTAGCAGTGGAGAT
GGAGCA---TCTGGGGGTGGAGAAGTGGACAAACGGCTGCACCAGCTGAAGACTCAGTTG
GCTACTTTGACCAGCTCTTTGGCTACAGTCACCCAGGAGAAGTCTCGCATGGAAGCTTCT
TACCTGGCTGACAAAAAGAAGATGAAACAGGACTTAGAGGATACCAGTAAAAAGGCAGAG
GAGGAGAGGGGC---------------------------------------CGTCTGGAG
GGAGAATTGAAGGGGCTGCAGGAGCAGATAGCAGAAACCAAAGCCCGACTTATCACCCAG
CAGCATGATCGGGCCCAAGAGCAGAGTGACCATGCTGTGATGCTT---------------
---------------------------CGTGAGCTCCAGAAACTGCTGCAGGAGGAGAGG
ACTCAGCGCCAGGACTTGGAGCTTCGGCTGGAAGAGACCCGAGAGGTCCTGGCGGGGCGG
GCATATGCAGCCGGTCAGATGGAAGGGTTTGAACTGCAGACCAAGCAGCTGACCCGTGAG
GTGGAGGACTTGAAAGGTGAGCTACAAGCTCTTCGAGAAGAGAAGAATCGGCCAGACCCT
CGGCTGCAGGAGCTTCAGGAAGAGGCCGCTTGCCTTAAGAGCCATTTCCAGGCTCAGTTG
CAGCAGGAAATGAGAAAGACAGCCCTTGCAGAAGATCAACTGCGGCAGCAATCTGAGGTA
GAAGAGCAGAGAGTGGCGGCCCTGGAGAATCAAATATCTGAGGTGTCTGAATTACTGGGC
ACCTATGAGAAAGCCAAGCAGAAGGACCAGCTGGCCATCCAGAAGCTAAAGGAGCGTATT
CTGCAGCTGGATCTGGAGAACAAGACACTGGCTCTGGCAGCCTCCAGCCGGTCCCCTCTA
GATAGCCATGGAGAAGAGTCCAGTCTGGATGTCAATGTCCTGAAGGATAAGATGGAGAAG
CTGAAGAGGTTGCTGCAGGTGGCAGCCAGGAAAAGCCAGGTGACCCTGGATGTGGAGAAG
CTCTGTGACCTGGAGATCATGCCCAGCTCAGAGGCTGCTGACGGGGAGAAGGCTTCCGTG
CTCTACTACCAACAGGAGCTGAAGCAGCTAAAGGAGGAGTTTGAGAGGTACAAGATGAGG
GCCCAGGTGGTCCTCAAGAGCAAGAACACCAAAGACGGTAATCTGGCCAAGGAGCTGGAG
GAGGCCCAGGAACAGCTTGCAGAACTGAAGGAGAAGTATATCTCATTGCGGCTATCCTGC
GAGGAGCTCGAGCGCCAGCACCAGCAGGAGGCTGAGGACTGGAAGCAGGAGCTGGCCCGG
CTGCAGCATCTCCACCGGCAGGAGCTAGAGCGGAGCCAGCTGGACTTCAGGGACCGCACG
CTGAAACTCGAAGAAGAGCTGCACAAGCAGCGGGATCGGGCCCTGGCTGTGCTGGCTGAG
AAGGACTTGGAGCTGGAGCAGCTGCGCTCTGCAGCCTTGTCCTCTGGGCTGCCAGGGCGC
AGAAGCCCC---------GTGGGGGGCGGGGGGCCCGGAGAGCTTGCCGATGTGTCTGCC
CCAGATAGCCTGACGCAGGCACTGCAGCTGGCTGCAGCCAACGAGCCCACGTTCTTCCTG
TATGCGGAGCAGCTGGCCCGCAAGGAGGTGGAGATCACATCACTGAGGAAGCAGAAACAC
AGGCTGGAGGTGGAGGTGCATCAGCTGCAGGATCGGCTGCTGGAGGAGGGGGAGCGGCAC
CGTGAGCGGGTCGGAGCCCTACAGAGCCACATTGAGAAGAATATCAGGGACCAGAGCAGG
GAGGGAGCCAACCTGGAGTACCTCAAAAACATCATCTACCGCTTCCTGACCCTGCCCGAC
ACCCTGGGCCGCCGGCAGACGCTCACAGCCATCCTGACCATCTTGCATTTCAGTCCCGAG
GAGAAACAAGTGATCATGCGGCTTCCAACTGGTAGTAGCTGGTGGCCTTCTGGCAAGAGA
---------------------------
>Elephant|ENSLAFG00000000145|ENSLAFT00000000145
---------------------------------------ATGGAGAAGTTTGGGATGAAT
TTCGGGGGCGGCCCGAGCAAGAAGGACCTGCTGGAGACCATAGACACACAGAAGAAGCAG
CTCCTGCAGTACCAGGCACGGCTCAAGGATGTGGTCCGCGCCTATAAAAGCCTACTGAAG
GAGAAAGAAGCGCTGGAGGCCCAG---AGGTACTGTCCGGTGTCCCACGAGGCG---GAT
GTGGTCCTCGCAGGTGTCCAGCCCTCAGGTCTCACTTTTCCTGACTCCATTGATGACCGG
TGCTCCACTCACAGCGGGGATAGCACGGGGACCGCCACCAGCTTGGATACTGCAGCCAGT
CTCACCAGCACCAAGGGTGAGTTTGGGGTAGAAGATGAGAGACCGGCCCGTGGCCCACTA
CCTCTGAAGTCCGAAGAAGCCAGCGGTTCGGAGAGTGGCATTAGCAGCAGTAGTGGGGAC
GGTCCG---TCGGGGGGCGTGGAGGCAGACAAACGACTGCACCAAATGAAGACTCAGTTG
GCCACTTTGACCAGCTCTTTGGCTACAGTCACCCAGGAGAAGTCCCGTATGGAGGCTTCT
TACCTGGCTGACAAGAAGAAGATGAAACAGGACTTAGAGGATGCCAGTAAGAAGGCAGAG
GAGGAGAGGGGC---------------------------------------CGTCTGGAG
GGGGAATTGAAGGGGCTGCAGGAGCAAATAGCGGAAACCAAAGCTCGACTTATCACGCAG
CAGCACGATCGGGCCCAAGAGCAGAGTGACCACGCCTTGATGCTG---------------
---------------------------CGTGAGCTCCAGAAGCTGCTGCAGGAGGAGAGG
ACCCAGCGCCAGGACCTGGAGCTCCGTCTGGAGGAGACCCGAGAAGCCCTGGCAGGGCGG
GCATATGCCATTGGTCAGATGGAAGGGTTTGAACTGCAGACCAAGCAGCTAACCAGGGAG
GTAGAGGAGCTGAAGGGTGAGCTGCAGGCTCTTCGAAATGAGAAGAATCGGCCTGACCCC
CGGCTGCAGGACCTTCAGGAAGAGGCCGCTGGCCTCAAGAGTCATTTCCAGGCTCAGTTG
CAACAGGAAATAAGGAAGACAGCCCTTGCCGAGGAACAACTCCGACAGCAATCTCAGGTG
GAAGAGCAGAGGGTGGCAGCCCTAGAGAACCAGATATCCGAGGTGTCTGAACTGCTGGGC
ATCTACGAGAAGGCCAAGCAGAAGGACCAACTGGCTATCCAGAAGCTGAAGGAGCGTATT
CTGCAGCTGGACCTGGAGAATAAGACACTGGCTCTCGCAGCCTCCAGCCGGTCCCCTCTG
GACAGCCATGGTGAGGAGTCCAGTCTGGATGTTAATGTCCTGAAGGACAAGATGGAGAAG
CTGAAGAGACTGTTGCAGGTTGCAGCCAGAAAAAGCCAGGTGGCCCTGGATGTGGAGAAG
CTCTGCGACCCAGAGATAATGCCCACCTCGGAGGCTACTGATGGGGAGAAAGCCACTGCG
CTGTACTACCAACAGGAGCTGAAACAGCTGAAGGAGGAGTTTGAGAGGTACAAGATGAGG
GCCCAGGTTGTCCTCAAGAGCAAGAGCACCAAAGACAGCAATGTGTCAAAGGAGCTGGAG
GAAGCCCAGGAGCAGCTGGCAGAGCTGAAGGAGAAGTACATCTCCCTGCGGCTGTCCTGC
GAGGAGCTCGAGCGCCAGCACCAGCAGGAGGCTGAGGACTGGAAGCAGGAGCTGACCCGG
CTGCAGCAGCTGCACCGGCAGGAGCTGGAGCGCAGTCAGCTGGACTTCAGGGACCGCACG
CTGAAGCTGGAGGAGGAGCTGCACAAGCAGCGTGACCGGGCCCTGGCCGTGCTGGCTGAG
AAAGACCTGGAGCTGGAGCAGTTGCGCTCCGTGGCCCTGTCCTCCAGCCTGCCAGGACGC
AGAAGCCCA---------GTGGGGGCTGGAGGTCTTGGGGACCCAGTTGACACATCATCC
CCAGATAGCCTGACCCAAGCCCTGCACCTTGCGGCACCCAACGAGCCCACTTTCTTCCTG
TATGCTGAGCAGCTGGCCCGCAAGGAGGTGGAGATCACCTCGCTGCGGAAGCAGAAGAAC
AGGCTGGAGGCTGAGGTGCGTCAGCTGCAGGATCGGCTGCTGGAGGAGAGGGAGCGGCAC
CAGGAGGAGGTTGGAGCCCTGCAGAGCCACATTGAAAAGAACATCAGGGACCAGAGCAGG
GAGGGAGCCAACCTGGAGTACCTCAAAAACATCATCTACCGCTTCCTGACCTTGCCAGAC
TCTCTGGGCCGTCAGCAGACGCTCACAGCCATACTGACGATCTTGCATTTCAGTCCCGAG
GAGAAACAAGTGATAAAGCGGCTCCCAGCCAGTGGTAGCTGGTGGCCTTCGGGCAAGAGA
---------------------------
>Bowhead|bmy_16601T0
---------------------------------------ATGGAGAAGTTTGGGATGAAT
TTCGGGGGCGGCCCAAGCAAGAAGGACCTGCTGGAGACCATTGAGACCCAGAAGAAGCAG
CTCCTCCAGTACCAGGCACGTCTCAAGGATGTAGTCCGCGCCTATAAAAGTCTGCTGAAA
GAGAAAGAGGCGCTGGAGGCCAGCATTAAGGTGCTGTCGGTATCCCACGAGGCG---GAT
GTGGGCCTTGCAGGTGTCCAGCCTCAAGGCCTCACCTTTCCTGACTCTGTGGATGACCGA
TGCTCCACTCACAGCGAGGATAGCACTGGGACCGCCACCAGCTTAGATACTGCGGCCAGT
CTCACCAGCACCAAGGGTGAGTTTGGGGTAGAAGATGACAGACTGGCCCGTGGACCACCA
CCTCTAAAGTGCGAAGAGGCCAGTGGATCGGAGAGCGGCGTTAGCAGTAGTAGTGGGGAT
GGACCA---TCTGGGAGTGGGGAGGTGGACAAACGACTGCACCAGCTGAAGACTCAGTTG
GCGACTTTGACCAGCTCTTTGGCTACAGTCACCCAGGAGAAGTCCCGCATGGAAGCTTCT
TACCTGGCTGATAAAAAGAAGATGAAACAGGACTTAGATAATGCCAGTAAAAAAGCAGAG
GAGGAGAGGGGC---------------------------------------CGGCTGGAG
GGAGAATTGAAGGGGCTGCAGGAGCAGATAGCAGAAACCAAAGCCCGACTTATCACGCAG
CAGCACGATCGGGCCCAAGAGCAGAGTGACCATGCCTTGATGCTG---------------
---------------------------CGTGAGCTCCAGAAGCTGCTGCAGGAGGAGAGG
ACCCAGCGCCAGGACTTGGAGCTTCGATTGGAAGAGACCCGAGAAGCTCTGGCTGGGCGG
GCCTATGCAGCCGGTCAGATGGAAGGGTTTGAACKGCAAACCAAGCAGCTGACCCGTGAG
GTAGAGGAGCTGAAAGGTGAGCTGCAGGGTCTTCGAGATGAGAAGAATCGGCCTGACCCC
CGGCTGCAGGAGCTTCAGGAAGAGGCCGCCTGCCTTAAAAGCCATTTCCAGGCTCAGCTG
CAGCAGGAAATGAGGAAGACAGCCCTCGCCGAAGATCAGCTACGACAGCAATCGCAGTTG
GAAGAGCAGAGGGTGGCGGCCCTGGAGAATCAAATATCTGAGGTGTCGGAACTGCTRGGC
ACCTATGAGAAAGCCAAGCAGAAGGACCAGCTGGCCATCCAGAAGCTGAAGGAGCRCATT
CTTCAGCTGGACCTGGAGAACAAGACACTGGCGCTAGCGGCCTCTAGCCGGTCCCCTCTG
GACAGCCATGGAGAGGAGTCCAGTCTGGATGTCAATGTCCTGAAGGACAAGATGGAGAAG
CTGAAGAGGCTGCTGCAGGTTGCGGCCAGGAAGAGCCAGGTGACCTTGGACGTGGAGAAG
CTCTGCAACCTGGAGATAATGCCCAGCTCAGAGGCTGCCGACGGGGAGAAGGCCAGCGTG
CTCTACTACCAGCAGGAGCTGAAACAGCTGAAGGAGGAGTTTGAGCGGTACAAGATGCGG
GCCCAGGTCGTCCTCAAGAGCAAGAACGTCAAAGACGGGAACCTGGGCAAGGAGCTGGAG
GAAGCCCGGGAGCAGCTGGCGGAGCTGAAGGAGAAGTACATCTCGCTGCGGCTGTCCTGC
GAGGAGCTCGAATGCCAGCACCAGCAGGAGGCTGAGGGCTGGAAGCAGGAGCTGGCCCGG
CTGCAGCACATCCACAGGCAGGAGCTGGAGCGGAGCCAGCTGGACTTCAGGGACCGCGCG
CTGAAACTGGAGGAGGAGCTGCACAAGCAGCGGGACCGGGCCCTGGCCGTGCTGGCCGAG
AAGGACCTGGAGCTGGAGCAGCTGCGTTCCGTGGCCTCGTCCTCTGGGCTGCCGGGACGC
AGAAGCCCT---------GTGGGCAGTGTGGGCCCCGGGGATCCGGCGGACACATCTGCC
CCGGACAGCCTGACCCAAGCCCTGCAACTGGCTGCGGCCAACGAGCCCACTTTCTTCCTT
TATGCCGAGCAGTTGGCCCGCAAGGACGTGGAGGTCACGTCCCTGAGGAAGCAGAAGCAC
AGGCTGGAGGGGGAGGTGCATCAGCTGCAGGATCGGCTGCTGGAGGAGGGGGAGCGGCAT
CGGGAGGAGGTGGGGGCCCTGCAGAGCCACATTGCAAAGAACATCAGGGACCAGAGTCGG
GAGGGAGCCAACCTGGAGTACCTCAAGAACATCATCTACCGCTTCCTGACCTTGCCGGAC
ACCGTGGGCCGCCAGCAGACGCTCACTGCCATCCTCACCATCTTGCACTTCAGTCCAGAG
GAGAAACAAGTGATCATGCGGCTCCCAGCCGGTGCTAGTTGGTGGCCTTCTGGCAAGAGA
---------------------------
>Minke|BACU006826
---------------------------------------ATGGAGAAGTTTGGGATGAAT
TTCGGGGGCGGCCCAAGCAAGAAGGACCTGCTGGAGACCATTGAGACCCAGAAGAAGCAG
CTCCTCCAGTACCAGGCACGTCTCAAGGATGTAGTCCGCGCCTATAAAAGTCTGCTGAAA
GAGAAAGAGGCGCTGGAGGCCAGCATTAAGGTGCTGTCGGTATCCCACGAGGCG---GAT
GTGGGCCTTGCAGGTGTCCAGCCTCAAGGCCTCACCTTTCCTGACTCTGTGGATGACCGA
TGCTCCACTCACAGCGAGGATAGCACTGGGACCGCCACCAGCTTAGATACTGCGGCCAGT
CTCACCAGCACCAAGGGTGAGTTTGGGGTAGAAGATGACAGACTGGCCCGTGGACCACCA
CCTCTAAAGTGCGAAGAGGCCAGTGGCTCGGAGAGCGGCGTTAGCAGTAGTAGTGGGGAT
GGACCA---TCTGGGAGTGGGGAGGTGGACAAACGACTGCACCAGCTGAAGACTCAGTTG
GCGACTTTGACCAGCTCTTTGGCTACAGTCACCCAGGAGAAGTCCCGCATGGAAGCTTCT
TACCTGGCTGATAAAAAGAAGATGAAACAGGACTTAGATAATGCCAGTAAAAAAGCAGAG
GAGGAGAGGGGC---------------------------------------CGGCTGGAG
GGAGAATTGAAGGGGCTGCAGGAGCAGATAGCAGAAACCAAAGCCCGACTTATCACGCAA
CAGCACGATCGGGCCCAAGAGCAGAGTGACCATGCCTTGATGCTG---------------
---------------------------CGTGAGCTCCAGAAGCTGCTGCAGGAGGAGAGG
ACCCAGCGCCAGGACTTGGAGCTTCGATTGGAAGAGACCCGAGAAGCTCTGGCTGGGCGG
GCCTATGCAGCCGGTCAGATGGAAGGGTTTGAACTGCAAACCAAGCAGCTGACCCGTGAG
GTAGAGGAGCTGAAAGGTGAGCTGCAGGCTCTTCGAGATGAGAAGAATCGGCCTGACCCC
CGGCTGCAGGAGCTTCAGGAAGAGGCCGCCTGCCTTAAAAGCCATTTCCAGGCTCAGTTG
CAGCAGGAAATGAGGAAGACAGCCCTCGCCGAAGATCAGCTACAACAGCAGTCGCAGTTG
GAAGAGCAGAGGGTGGCGGCCCTGGAGAATCAAATATCTGAGGTGTCGGAACTGCTGGGC
ACCTATGAGAAAGCCAAGCAGAAGGACCAGCTGGCCATCCAGAAGCTGAAGGAGCGCATT
CTTCAGCTGGACCTGGAGAACAAGACACTGGCGCTAGCGGCCTCTAGCCGGTCCCCTCTG
GACAGCCATGGAGAGGAGTCCAGTCTGGATGTCAATGTCCTGAAGGACAAGATGGAGAAG
CTGAAGAGGCTGCTGCAGGTTGCGGCCAGGAAGAGCCAGGTGACCTTGGACGTGGAGAAG
CTCTGCAACTTGGAGATAATGCCCAGCTCAGAGGCTGCCGACGGGGAGAAGGCCAGCGCG
CTCTACTACCAGCAGGAGCTGAAACAGCTGAAGGAGGAGTTTGAGAGGTACAAGATGCGG
GCCCAGGTCGTCCTCAAGAGCAAGAACGTCAAAGACGGGAACCCGGGCAAGGAGCTGGAG
GAAGCCCGGGAGCAGCTGGCGGAGCTGAAGGAGAAGTACATCTCGCTGCGGCTGTCCTGC
GAGGAGCTCGAATGCCAGCACCAGCAGGAGGCTGAGGGCTGGAAGCAGGAGCTGGCCCGG
CTGCAGCACATCCACCGGCAGGAACTGGAGCGGAGCCAGCTGGACTTCAGGGACCGCACG
CTGAAACTGGAGGAGGAGCTGCACAAGCAGCGGGACCGGGCCCTGGCCGTGCTGGCCGAG
AAGGACCTGGAGCTGGAGCAGCTGCGTTCCGTGGCCTTGTCCTCTGGGCTGCCGGGACGC
AGAAGCCCT---------GTGGGCAGTGTGGGCCCCGGGGATCCGGCGGACACATCTGCC
CTGGACAGCCTGACCCAAGCCCTGCAACTGGCTGCGGCCAGCGAGCCCACTTTCTTCCTT
TACGCCGAGCAGTTGGCCCGCAAGGAGGTGGAGGTCACGTCCCTGAGGAAGCAGAAGCAC
AGGCTGGAGGGGGAGGTGCATCAGCTGCAGGATCGGCTGCTGGAGGAGGGCGAGCGGCAT
CGGGAGGAGGTGGGGGCCCTGCAGAGCCACATTGCGAAGAACATCAGGGACCAGAGTCGG
GAGGGAGCCAACCTGGAGTACCTCAAGAACATCATCTACCGCTTCCTGACCTTGCCGGAC
ACCGTGGGCCGCCAGCAGACGCTCACCGCCATCCTCACCATCTTGCACTTCAGTCCAGAG
GAGAAACAAGTGATCATGCGGCTCCCAGCCAGTGCTAGTTGGTGGCCTTCTGGCAAGAGA
---------------------------
