# Supplementary material for: Insights into the Evolution of Longevity from the Bowhead Whale Genome
Source: Cell Rep. 2015 Jan 6;10(1):112–22. doi: 10.1016/j.celrep.2014.12.008 (PMC4536333; doi:10.1016/j.celrep.2014.12.008)
Supplement: Supplemental Folder 2. Species Used in the Analysis of Selective Pressure Variation, Single-Gene Orthologous Families Tested, Likelihood Ratio Tests, MAKER Parameters, and Full Assembly and Read Usage Data, Related to Experimental Procedures [file mmc3.zip › Tested SGOs/reciprocal_group_3288.2.fas]

>Gibbon|ENSNLEG00000009606|ENSNLET00000012262
------------------------------------------------------------
------------------------------------------------------------
------------------------------------------------------------
------------------------------------------------------------
------------------------------------------------------------
------------------------------------------------------------
------------------------------------------------------------
------------------------------------------------------------
------------------------------------------------------------
------------------------------------------------------------
NNTCTCATCTACTTGGGAGGACTGTCTGGCTCCTTTCTTTACACAGGA---GGAATTGGA
TTCAAATACGTGGCTCTGGGAGACCTCATCATCCTCATCACTTTTGGCCCGCTGGCTGTG
ATGTTCGCCTACGCCATCCAGGTGGGGTCCCTGGCCATCTTCCCACTGGTCTATGCCATC
CCCCTCGCCCTTAGCACCGAGGCCATTCTCCATTCCAACAACACCAGGGACATGGAGTCC
GACCGGGAGGCTGGCATCGTCACGCTGGCCATCCTCATCGGCCCCACGTTCTCCTACATT
CTCTACAACACGCTGCTCTTCCTGCCCTACCTGGTCTTCAGCATCCTGGCCACACACTGC
ACCATCAGCCTGGCACTCCCCCTGCTTACCATTCCCATGGCCTTCTCCCTTGAGAGACAG
TTCCGAAGCCAGGCCTTCAACAAACTGCCCCAGAGGACTGCCAAGCTCAACCTCCTGCTG
GGACTTTTCTACGTCTTTGGCATCATTCTGGCACCAGCAGGCAGTCTGCCCAAAATT---
------------------------------------------------------------
---------------------
>Gorilla|ENSGGOG00000001270|ENSGGOT00000001277
------------------------------------------------------------
------------------------------------------------------------
ATGGCGGCCTCTCAGGTCCTGGGGGAGAAGATTAACATCCTGTCGGGAGAGACTGTCAAA
GCTGGGGACAGGGACCCGCTGGGGAACGACTGTCCCGAGCAAGATAGGCTCCCCCAGCGC
TCCTGGAGGCAGAAGTGTGCCTCCTACGTGTTGGCCCTGAGGCCCTGGAGCTTCAGTGCC
TCACTCACACCGGTGGCCCTGGGCAGTGCCCTTGCCTACAGATCCCACGGTGTCCTGGAT
CCCAGGCTCTTGGTGGGTTGTGCCGTGGCTGTCCTGGCTGTGCACGGGGCCGGTAATTTG
GTCAACACTTACTATGACTTTTCCAAGGGCATTGACCACAAAAAGAGTGATGACAGGACA
CTTGTGGACCGAATCTTGGAGCCGCAGGATGTCGTCCGGTTCGGAGTCTTCCTCTACACG
TTGGGCTGCGTCTGTGCCGCTTGCCTCTACTACCTGTCCCCTCTGAAACTGGAGCACTTG
GCTCTTATCTACTTTGGAGGCCTGTCTGGCTCCTTTCTCTACACAGGA---GGAATTGGA
TTCAAATACGTGGCTCTGGGAGACCTCATCATCCTCATCACTTTTGGCCCGCTGGCTGTG
ATGTTCGCCTACGCCATCCAGGTGGGGTCCCTGGCCATCTTCCCACTGGTCTATGCCATC
CCCCTCGCCCTCAGCACCGAGGCCATTCTCCATTCCAACAACACCAGGGACATGGAGTCC
GACCGGGAGGCTGGTATCGTCACGCTGGCCATCCTCATCGGCCCCACGTTCTCCTACATT
CTCTACAACACGCTGCTCTTCCTGCCCTACCTGGTCTTCAGCATCCTGGCCACACACTGC
ACCATCAGCCTGGCACTCCCCCTGCTTACCATTCCCATGGCCTTCTCCCTTGAGAGACAG
TTCCGAAGCCAGGCCTTCAACAAACTGCCCCAGAGGACTGCCAAGCTCAACCTCCTGCTG
GGACTTTTCTACGTCTTTGGCATCATTCTGGCACCAGCAGGCAGTCTGCCCAAAATT---
------------------------------------------------------------
---------------------
>Guinea_Pig|ENSCPOG00000011678|ENSCPOT00000011791
------------------------------------------------------------
------------------------------------------------------------
ATGGCTGCTTTGCAGTCAGCCGGGGAGAGGATTAACATCCAGGCGGGAGAGACAGCCAAG
GTCGGTGACATGAATTCGCTGGGGAATGACTGGCCGGAGTCCGACAGGCCTCCCCAGCGC
TCCCGCAGGCAAAAATGCGCTTCCTACGTGCTGGCCCTGAGGCCCTGGAGCTTCAGTGCC
TCGCTCACCCCCGTAGCCCTGGGCAGCGCCTTGGCGTACAGATCCCAGGGCGTCCTGGAT
CCTAGGCTGCTGGTGGGTTGTGCCGTCGCTGTCCTGGCTGTGCACGGGGCCGGCAATTTG
GTCAACACTTACTATGACTTTTCTAAGGGCATTGACCACAAGAAGAGTGATGACAGGACG
CTGGTGGACCGAATCTTGGAGCCCCAGGACGTTGTTCGGTTCGGAGTCTTCCTTTACACC
TTGGGCTGCGTCTGTGCTGCTTGCCTGTACTGTCTGTCCTCTCTGAAATTGGAGCACTTG
GCTCTCATCTACTTTGGAGGACTGTCTGGCTCTTTTCTCTACACGGGA---GGCATTGGA
TTCAAGTATGTGGCCCTGGGAGACCTCGTCATCCTCATCACTTTTGGCCCGCTGGCCGTG
ATGTTCGCCTACGCTGTCCAGGTGGGGTCGCTGGCAGTCTTCCCTCTGGTCTATGCCATC
CCCCTGGCCCTCAGCACCGAGGCAATCCTCCATTCCAACAACTCCAGGGACATGGAGTCC
GACCGGGAGGCCGGCATCGTCACGCTGGCCATCCTCATTGGCCCCACCTGCTCCTACGTG
CTCTACAACACCCTGCTCTTCCTGCCCTACCTGATCTTCAGCATCCTGGCCACACACTGC
AGTATCAGTCTGGCGCTGCCCCTGCTCACCATCCCCATGGCCTTCTCCCTGGAGAGGCAG
TTCCGCAGCCAGGCCTTCAACAAACTGCCCCAGAGGACGGCCAAGCTTAACCTCCTACTG
GGCCTTTTCTACGTCTTTGGCATCATCCTGGCCCCGGCGGGCAGTCTGCCCAAGCTC---
------------------------------------------------------------
---------------------
>Horse|ENSECAG00000015176|ENSECAT00000015854
------------------------------------------------------------
------------------------------------------------------------
ATGGCGGCCTCGCAGGTCCCAGGGGAGAAGATTAACATCCAGGCGGGAGAGACGGCCAAG
GCTGGGGACAGGGACCTCCTGGGGAACGACTGTCTGGAGCAGGACAGGCCCCCCCAGCGC
TCCTGGAGGCAGAAGTGCGCCTCCTACGTGCTGGCTCTGCGGCCCTGGAGCTTCAGTGCT
TCCCTCACCCCGGTGGCCCTGGGCAGTGCCCTTGCCTACAGATCCCAGGGCGTCCTGGAT
CCCAGGCTGTTGGTGGGGTGTGCCGTGGCTGTCCTGGCTGTGCACGGGGCTGGCAATTTG
GTCAACACTTACTATGACTTTTCCAAGGGCATTGACCACAAAAAGAGTGATGACAGGACC
CTGGTGGACCGAATCTTGGAGCCCCAGGATGTTGTCCGGTTTGGCGTCTTCCTCTACACT
TTGGGCTGTGTCTGTGCCGCTTGCCTCTACTATCTGTCCCCTCTGAAACTGGAGCACTTG
GCTCTCATCTACTTTGGAGGCCTGTCTGGCTCCTTTCTCTACACAGGA---GGAATTGGA
TTCAAGTACGTGGCTCTGGGAGACCTCATCATCCTCATCACTTTTGGCCCACTAGCAGTG
ATGTTCGCCTATGCCGTCCAGGTGGGGTCCCTGGCAGTCTTCCCATTGGTCTACGCCATC
CCCCTCGCCCTTAGCACCGAGGCCATTCTCCATTCCAACAACACCAGGGACATGGAGTCC
GACCGGGAGGCTGGCATCGTCACGCTCGCTATCCTCATTGGCCCTACCTTCTCCTACATG
CTCTATAACACACTGCTCTTCCTGCCCTACCTGATCTTCAGCATCCTGGCCACGCACTGC
AGCATCAGCCTGGCACTCCCCCTGCTCACCATTCCCATGGCCTTCTCCCTCGAGAGACAG
TTCCGAAGCCAGACGTTCAACAAACTGCCCCAGAGGACTGCCAAACTCAACCTCCTGCTG
GGACTCTTCTATGTCTTTGGCATCATTCTGGCACCAGCAGGCAGTCTGCCCAAACTC---
------------------------------------------------------------
---------------------
>Mouse|ENSMUSG00000047719|ENSMUST00000051633
------------------------------------------------------------
------------------------------------------------------------
ATGGCTGCGGTACAGGCCCCGGGGGAGAAGATTAATATCCTGGCAGGAGAGACAGCCAAG
GTCGGGGAC------CCGCAGAAGAACGAATGGCCCGAGCAGGACAGGCTTCCCGAACGA
TCCTGGAGGCACAAGTGCGCCTCCTACGTGTTGGCCCTGAGGCCCTGGAGCTTCAGTGCC
TCACTCACCCCTGTGGCCCTGGGCAGTGCCTTGGCCTACAGGTCTCAGGGTGTCCTGGAT
CCCAGGCTGTTGTTGGGTTGTGCAGTGGCTGTCCTGGCTGTACACGGGGCCGGCAATTTG
GTCAACACATACTATGACTTTTCCAAGGGCATTGACCACAAAAAGAGTGATGACAGAACT
TTGGTGGACAGAATTCTGGAGCCCCAGGATGTTGTTCGATTTGGAGTCTTCCTCTACACC
TTGGGCTGCGTCTGTGCTGCTTGCCTCTACTACCTGTCCGCTCTGAAATTGGAACACTTG
GCTCTCATCTACTTCGGAGGCCTGTCTGGCTCCTTTCTCTACACAGGA---GGAATTGGA
TTCAAGTATGTGGCCCTGGGAGACCTCGTCATCCTCATCACTTTCGGCCCGCTGGCTGTG
ATGTTTGCCTACGCTGTCCAGGTGGGATCCCTGGCCATCTTCCCTCTAATCTACGCCATC
CCTCTGGCCCTCAGCACGGAGGCCATTCTCCATTCCAACAACACCAGGGACATGGAATCT
GACCGAGAGGCTGGCATCGTCACGCTGGCCATCCTCATTGGGCCCACCTTCTCCTATGTC
CTCTATAACACACTGCTCTTTGTGCCCTACCTAATCTTTACCATCCTGGCCACGCACTGC
AGCATCAGCCTGGCACTGCCCCTGCTCACCATCCCCATGGCCTTCTCCCTTGAGAGGCAG
TTCCGCAGCCAGGCCTTCAACAAGCTGCCCCAGAGGACAGCCAAGCTCAACCTCCTGCTG
GGGCTTTTCTATGTCTTTGGCATCATCCTGGCACCAGCAGGCAGCCTGCCCAGACTC---
------------------------------------------------------------
---------------------
>Opossum|ENSMODG00000011080|ENSMODT00000014125
ATGGCGGCTGAGGCCCCGAGCCCAGGGGAGAGGATCAACATCCAGGCGAGCGAGGGCCCC
CCGGCCTCGGGAGCCAAGGTCGGGAACGGCTGCCCGTGCAGTGACACA---GCGGCG---
------------------------------------------------------------
---------------------------------------GCTCCTGGGCCGCGAGGGCGG
TCGTGGCGCCACAAGTGCGCCTCGTATGTGCTGGCGCTGAGGCCGTGGAGCTTCAGCGCA
TCGCTGAGCCCTGTGGCGCTAGGGAGTGCGCTGGCCTATCGCTCCCAGGGTGCGCTGCAG
CCGGGCCTGCTGCTGGGCAGCGCCGTGGCCGTGCTGGCCGTGCACGGGGCCGGGAACCTG
GTCAACACCTACTACGACTTCTCCAAGGGCATCGACCACAAGAAGAGCGATGACCGCACA
CTCGTGGACCGCATCCTGGAACCCCAGGATGTGGTTCGCTTCGGTGTCTTCCTCTACACC
CTGGGCTGCGTGTGTGCTGCCTGCCTCTACTGCCTGTCCACCCTCAAACTGGAGCATCTG
GCGCTCATCTTCTTTGGGGGTCTCTCCAGCTCTTTCCTCTACACCGGA---GGAATTGGA
TTCAAGTATGTGGCTTTGGGAGACCTGGTCATCCTCATCACCTTTGGTCCACTGGCTGTT
ATGTTCGCCTATGCTGTGCAGGTGGGGTCCCTGGCCATCTTCCCGCTGGTCTACGCCATC
CCCTTGGCTCTCAGCACCGAGGCCATCCTCCATTCCAACAACACCCGGGACATGGAGTCA
GACAGAGAGGCCGGCATTGTCACTCTGGCCATTCTTATTGGTCCCACCTTCTCCTACATC
CTCTACAACACGCTGCTCTTCCTGCCCTACCTAATCTTCAGCATCCTGGCCACTCGCTAC
ACCATCAGCATGGCGCTGCCTCTGCTCACCATTCCCATGGCCTTTTCACTGGAGAGACAG
TTCAGGAGTCAGACCTTCAACAAATTGCCACAGAGGACTGCCAAGCTCAACCTCCTGCTG
GGGCTTTTCTATGTCTTTGGCATCATCTTGGCACCAGCAGGCACTCTGCCCAAACTC---
------------------------------------------------------------
---------------------
>Orangutan|ENSPPYG00000019217|ENSPPYT00000022402
------------------------------------------------------------
------------------------------------------------------------
ATGGCGGCCTCTCAGGTCCTGGGGGAGAAGATTAACATCCTGTCGGGAGAGACTGTCAAG
GCTGGGGACAGGGACCCGCTGGGCAACGACTGTCCCGAGCAAGATAGGCTCCCCCAGCGC
TCCTGGAGGCAGAAGTGTGCCTCCTACGTGTTGGCCCTGAGGCCCTGGAGCTTCAGTGCC
TCACTCACACCGGTGGCCCTGGGCAGTGCCCTTGCCTACAGATCCCACGGTGTCCTGGAT
CCCAGGCTCTTGGTGGGTTGTGCCGTGGCTGTCCTGGCTGTGCACGGGGCCGGTAATTTG
GTCAACACTTACTATGACTTTTCCAAGGGCATTGACCACAAAAAGAGTGATGACAGGACA
CTTGTGGACCGAATCTTGGAGCCCCAGGATGTCGTCCGGTTCGGAGTCTTCCTCTACACG
TTGGGCTGCGTCTGTGCCGCTTGCCTCTACTACCTGTCTCCTCTGAAACTGGAGCACTTG
GCTCTTATCTACTTTGGAGGCCTGTCTGGCTCCTTTCTCTACACAGGA------------
------------------------------------------------------------
------------------------------------------------------------
------------------------------------------------------------
------------------------------------------------------------
------------------------------------------------------------
------------------------------------------------------------
------------------------------------------------------------
------------------------------------------------------------
------------------------------------------------------------
---------------------
>Platypus|ENSOANG00000008976|ENSOANT00000014296
------------------------------------------------------GGCTCA
CCT---------------------------------------------------------
------------------------------------------------------------
------------------------------------------------------------
------------------------------------------------------------
TCTCTCTCT---------------------------------------------------
------------------------------------------------------------
------------------------------------------------------------
------------------------------------------------------------
------------------------------GGGTTCCCGACTCTA---------------
---------------------------------------------------GGGATTGGC
CTGAAGTACGTGGCTCTAGGCGACCTGGTTATCCTGATCACCTTCGGGCCGCTGGCTGTC
ATGTTCGCCTACGCCGTCCAGGTGGGCTCCTTGGCCGTCTTCCCCCTGGTCTACGCCGTT
CCCTTGGCCCTCAGCACCGAGGCCATCCTGCACTGCAACAACACCCGGGACGTGGAGTCG
GACCGGGCGGCCGGCATCGTCACCCTCGCCATCCTCGTCGGCCCCACCTTCTCCTACGTC
CTGTACAACACGCTGCTCTTCCTGCCCTATCTCATCTTCAGCCTCCTGGCCACCCGCTAC
ACCCTCAGCATGGCGCTGCCCCTGCTCACCATTCCCGTGGCCTTCTCCCTGGAGAGACAG
TTCCGGAGCCAGAACTTCAACAAGCTGCCCCAGAGGACTGCCAAGCTCAACCTCCTACTG
GGCCTCTTCTACGTCTTCGGCATCATCCTGGCGCCCGCGGGCACTCTGCCCAAACTG---
------------------------------------------------------------
---------------------
>Rabbit|ENSOCUG00000028134|ENSOCUT00000023180
------------------------------------------------------------
------------------------------------------------------------
------------------------------------------------------------
------------------------------------------------------------
------------------------------------------------------------
------------------------------------------------------------
------------------------------------------------------------
------------------------------------------------------------
------------------------------------------------------------
---------------GCTGCAGGA------------------------------------
------------------------------------------------------ATTGGA
TTCAAGTACGTGGCTCTGGGAGACCTCGTCATCCTCATCACCTTTGGCCCGCTGGCTGTG
GTGTTCGCCTACGCCGTCCAGGTGGGGTCCCTGGCCATCTTCCCGCTGGTCTACGCCATC
CCCCTCGCCCTCAGCACCGAGGCCATTCTCCATTGCAACAACACCAGGGACATGGAGTCC
GACCGGGAGGCCGGCATCGTCACGCTGGCCATCCTCATCGGCCCCACCTCCTCCTACATC
CTCTACGCCGCGCTGCTCTTCCTGCCCTACCTGGTCTTCAGCATCCTGGCCACGCGCTGC
AGCATCAGCCTGGCGCTGCCCCTGCTCACCATCCCCGTGGCCTTTTCCCTCGAGAGACAG
TTCCGCAGCCAGGCTTTCAACAAGCTGCCCCAGAGGACAGCCAAGCTCAACCTCCTGCTG
GGACTGTTCTATGTCTTTGGCATCATCCTGGCCCCAGCGGGCAGCCTGCCCAAACTC---
------------------------------------------------------------
---------------------
>Rat|ENSRNOG00000009575|ENSRNOT00000012692
------------------------------------------------------------
------------------------------------------------------------
ATGGCTGCGGTACAGGCCCCGGGGGAGAAGATTAATATCCAGGCAGGAGAGACGACCCAG
GTCGGGGACACGGACCAGCAGAGGAACGACTGGCCTGAGGAGGACAGGCTTCCAGAACGA
TCCTGGAGACAGAAGTGCGCCTCCTATGTGTTGGCCCTGAGACCCTGGAGCTTCAGTGCC
TCACTCACTCCTGTGGCCCTGGGCAGTGCCTTGGCCTACAGATCCCAGGGTGTCCTGGAT
CCCAGGCTGTTGTTGGGTTGTGCAGTGGCCGTCCTGGCTGTGCACGGGGCTGGCAATTTG
GTCAACACTTACTATGACTTTTCCAAGGGCATTGACCACAAAAAGAGTGATGACAGGACT
CTGGTGGACAGAATTTTGGAGCCCCAGGATGTTGTTCGATTTGGAGTCTTCCTCTACACC
TTGGGCTGTGTGTGTGCTGCTTACCTCTACTACCTATCCACCCTGAAACTGGAGCACTTG
GCTCTCATCTACTTTGGAGGCCTGTCTGGCTCCTTTCTCTACACAGGA---GGAATTGGA
TTCAAGTACGTGGCACTGGGAGACCTCGTCATCCTCATCACTTTCGGCCCGCTGGCCGTG
ATGTTTGCCTATGCTGTCCAGGTGGGGTCCTTGGCCATATTCCCTCTGGTCTACGCCATC
CCTCTGGCCCTCAGCACAGAGGCCATTCTCCATTCTAACAACACCAGGGACATGGAGTCT
GACCGCGAGGCTGGCATCGTCACGCTGGCCATCCTCATCGGGCCCACCCTCTCCTACATC
CTCTACAACACGCTGCTCTTCCTGCCCTACCTGATCTTCACCATCCTGGCCACGCACTGC
AGCATCAGCCTGGCACTGCCCCTCCTCACCAGCCCCATGGCCTTCTCCCTGGAGAGGCAG
TTCCGCAGCCAGGCCTTCAACAAGCTGCCCCAGAGGACGGCCAAGCTCAACCTCCTGCTG
GGGCTTTTCTATGTCTTTGGCATCATCCTGGCACCAGCAGGCAGCCTGCCCAGACTC---
------------------------------------------------------------
---------------------
>Macaque|ENSMMUG00000032252|ENSMMUT00000047577
------------------------------------------------------------
------------------------------------------------------------
ATGGCTGCCTCTCAGGTCCTGGGGGAGAAGATTAACATCCTGTCGGGAGAGACTGTCAAG
GCTGGGGACAGGGAACCGCTGGGGAACGACTGTCCCGAACAAGATAGGCTCCCCCAGCGC
TCCTGGAGGCAGAAGTGCGCCTCCTACGTGTTGGCCCTGAGGCCCTGGAGCTTCAGTGCC
TCACTCACACCGGTGGCCCTGGGCAGTGCCCTTGCCTACAGATCCCACGGTGTCCTGGAT
CCCAGGCTCTTGGTGGGTTGTGCCGTGGCTGTCCTGGCTGTGCACGGGGCCGGTAATTTG
GTCAACACTTACTATGACTTTTCCAAGGGCATTGACCACAAAAAGAGTGATGACAGGACA
CTTGTGGACCGAATCTTGGAGCCCCAGGATGTCGTCCGGTTCGGAGTCTTCCTCTACACG
TTGGGCTGCGTCTGTGCCGCTTGCCTCTACTGCCTATCCCCTCTGAAACTGGAACACTTG
GCTCTCATCTACTTTGGAGGCCTGTCTGGCTCCTTTCTCTACACAGGA---GGAATTGGA
TTCAAATACGTGGCTCTGGGAGACCTCATCATCCTCATCACTTTTGGCCCGCTGGCTGTG
ATGTTCGCCTACGCCATCCAGGTGGGGTCCCTGGCCATCTTCCCACTGGTCTATGCCATC
CCCCTTGCCCTTAGCACCGAGGCCATTCTCCATTCCAACAACACCAGGGACATGGAGTCC
GACCGGGAGGCTGGCATCGTCACCCTGGCCATCCTCATCGGCCCCACGTTCTCCTATATT
CTCTACAACACGCTGCTCTTCCTGCCCTACCTGGTCTTCAGCATCCTGGCCACACACTGC
ACCATCAGCCTGGCGCTCCCCCTGCTCACCATTCCCATGGCCTTCTCCCTTGAGAGACAG
TTCCGAAGCCAGGCCTTCAACAAACTGCCCCAGAGGACTGCCAAGCTCAACCTCCTGCTG
GGACTTTTCTACGTCTTTGGCATCATTCTGGCACCAGCAGGCAGTCTTCCCAAACTT---
------------------------------------------------------------
---------------------
>Marmoset|ENSCJAG00000002187|ENSCJAT00000004137
------------------------------------------------------------
------------------------------------------------------------
ATGGCGGCTTCTCAGGTCCTGGGGGAGAAGATTAACATCCTGTCGGGCGAGACTGTCAAG
GCTGGGGACAGGGACCCGCTGGGGAACGACTGTCCCGAGCAAGATAGGCTCCCCCAGCGC
TCCTGGAGGCAGAAGTGCGCCTCTTACGTGCTGGCCTTGAGGCCCTGGAGCTTCAGTGCC
TCACTCACACCGGTGGCCCTGGGCAGTGCCCTGGCCTACAGATCCCACGGTGTACTGGAT
CCCAGGCTCTTGGTGGGTTGTGCCGTGGCTGTCCTGGCTGTGCACGGGGCCGGTAATTTG
GTCAACACTTACTATGACTTTTCCAAGGGCATTGACCACAAAAAGAGTGATGACAGGACA
CTTGTGGATCGAATCTTGGAGCCCCAGGATGTCGTCCGGTTCGGAGTCTTCCTCTACACG
TTGGGCTGCTTCTGTGCAGCTTGTCTCTACTACCTGTCCTCTCTGAAACTGGAACACTTG
GCCCTCATCTACTTTGGAGGCCTCTCTGGCTCCTTTCTCTACACAGGA---GGAATTGGA
TTCAAATACGTGGCTCTGGGAGACCTCATCATCCTCATCACTTTTGGCCCGCTGGCTGTG
ATGTTCGCCTACGCTGTCCAGGTGGGGTCCCTGGCCATCTTCCCACTGGTCTATGCCATC
CCCCTTGCCCTTAGCACCGAGGCCATTCTCCATTCCAACAACACCAGAGACGTGGATTCT
GACCGGGAGGCTGGCATCGTCACACTGGCCATCCTCATCGGCCCCACGCTCTCCTACATT
CTCTACAACACGCTGCTCTTCCTGCCCTACCTGGTCTTCAGCATCCTGGCCATGCACTGC
AGCATCAGCCTGGCACTCCCCCTGCTCACCATTCCCATGGCCTTCTCCCTTGAGAGACAA
TTCCGAAGCCAGGCCTTCAACAAACTGCCCCAGAGGACTGCCAAGCTCAACCTCTTGCTG
GGACTTTTCTACGTGTTTGGCATCATTCTGGCACCAGCAGGCAGTCTGCCCAAACTT---
------------------------------------------------------------
---------------------
>Microbat|ENSMLUG00000004344|ENSMLUT00000004345
------------------------------------------------------------
---------------------------------------------------------TCC
ATGGCGGCCTCGCCGGTCCTGGGGGAGAAGATTAGCATCCAGGCGGGAGAGACCGCCCCG
GCCGGGGACAGGGACCTGCTGGGCAACGACGGCCCCGAGTGGGACAAGCCCGTCCCGCGC
TCCTGGAGGCACAAGTGCGCCTCCTACGTGCTGGCCCTGCGCCCCTGGAGCTTCAGCGCC
TCGCTCACCCCGGTGGCCCTGGGCAGTGCCCTGGCCTACAGGTCCCAGGGCGTCCTGGAC
CCCAGGCTGTTGGTGGGCTGTGCCGTGGCGGTGCTGGCCGTGCACGGGGCTGGCAACTTG
GTCAACACGTACTATGACTTTTCCAAGGGCATTGACCACAAAAAGAGCGACGACCGGACC
CTGGTGGACCGGATCTTGGAGCCGCAGGATGTGGTCCGGTTTGGAGTCTTCCTCTACACT
CTGGGCTGTGTCTGTGCCGCTTGCCTCTACTACCTGTCCACTCTGAAACTGGAGCACTTG
GCTCTCATCTACTTCGGAGGCCTGTCTGGCTCCTTTCTCTACACGGGA---GGGATTGGA
TTCAAGTACGTGGCTCTGGGAGACCTCGTCATCCTCATCACGTTCGGCCCGCTGGCCGTG
ATGTTCGCCTACGCCGTCCAGGTGGGGTCCCTGGCCATCTTCCCACTGGTGTACGCCATC
CCTCTCGCCCTCAGCACCGAGGCCATTCTCCATTCCAACAACACCCGGGACATGGAGTCC
GACCGGGCGGCGGGCATCGTCACGCTCGCCATCCTCATCGGCCCCACCTTCTCGTACATG
CTCTACAACACGCTGCTCTTCCTGCCCTACCTGATCTTCAGCATCCTGGCCACGCACTAC
AGCATCAGCCTGGCCCTCCCCCTGCTCACCATTCCCATGGCCTTTTCCCTGGAGAGGCAG
TTCCGGAGCCAGACTTTCAACAAACTGCCCCAGAGGACCGCCAAACTCAACCTCCTGCTG
GGGCTCTTCTACGTCTTTGGCATCATCCTGGCACCAGCAGGCAGTCTGCCCAAACTC---
------------------------------------------------------------
---------------------
>Human|ENSG00000120942|ENST00000376810
------------------------------------------------------------
------------------------------------------------------------
ATGGCGGCCTCTCAGGTCCTGGGGGAGAAGATTAACATCCTGTCGGGAGAGACTGTCAAA
GCTGGGGACAGGGACCCGCTGGGGAACGACTGTCCCGAGCAAGATAGGCTCCCCCAGCGC
TCCTGGAGGCAGAAGTGTGCCTCCTACGTGTTGGCCCTGAGGCCCTGGAGCTTCAGTGCC
TCACTCACACCGGTGGCCCTGGGCAGTGCCCTTGCCTACAGATCCCACGGTGTCCTGGAT
CCCAGGCTCTTGGTGGGTTGTGCCGTGGCTGTCCTGGCTGTGCACGGGGCCGGTAATTTG
GTCAACACTTACTATGACTTTTCCAAGGGCATTGACCACAAAAAGAGTGATGACAGGACA
CTTGTGGACCGAATCTTGGAGCCGCAGGATGTCGTCCGGTTCGGAGTCTTCCTCTACACG
TTGGGCTGCGTCTGTGCCGCTTGCCTCTACTACCTGTCCCCTCTGAAACTGGAGCACTTG
GCTCTTATCTACTTTGGAGGCCTGTCTGGCTCCTTTCTCTACACAGGA---GGAATTGGA
TTCAAGTACGTGGCTCTGGGAGACCTCATCATCCTCATCACTTTTGGCCCGCTGGCTGTG
ATGTTCGCCTACGCCATCCAGGTGGGGTCCCTGGCCATCTTCCCACTGGTCTATGCCATC
CCCCTCGCCCTCAGCACCGAGGCCATTCTCCATTCCAACAACACCAGGGACATGGAGTCC
GACCGGGAGGCTGGTATCGTCACGCTGGCCATCCTCATCGGCCCCACGTTCTCCTACATT
CTCTACAACACACTGCTCTTCCTGCCCTACCTGGTCTTCAGCATCCTGGCCACACACTGC
ACCATCAGCCTGGCACTCCCCCTGCTTACCATTCCCATGGCCTTCTCCCTTGAGAGACAG
TTTCGAAGCCAGGCCTTCAACAAACTGCCCCAGAGGACTGCCAAGCTCAACCTCCTGCTG
GGACTTTTCTATGTCTTTGGCATCATTCTGGCACCAGCAGGCAGTCTGCCCAAAATT---
------------------------------------------------------------
---------------------
>Chimp|ENSPTRG00000000144|ENSPTRT00000059661
------------------------------------------------------------
------------------------------------------------------------
ATGGCGGCCTCTCAGGTCCTGGGGCAGAAGATTAACATCCTGTCGGGAGAGACTGTCAAA
GCTGGGGACAGGGACCCTCTGGGGAACGACTGTCCCGAGCAAGATAGGCTCCCCCAGCGC
TCCTGGAGGCAGAAGTGTGCCTCCTACGTGTTGGCCCTGAGGCCCTGGAGCTTCAGTGCC
TCACTCACACCGGTGGCCCTGGGCAGTGCCCTTGCCTACAGATCCCACGGTGTCCTGGAT
CCCAGGCTCTTGGTGGGTTGTGCCGTGGCTGTCCTGGCTGTGCACGGGGCCGGTAATTTG
GTCAACACTTACTATGACTTTTCCAAGGGCATTGACCACAAAAAGAGTGATGACAGGACA
CTTGTGGACCGAATCTTGGAGCCGCAGGATGTCGTCCGGTTCGGAGTCTTCCTCTACACG
TTGGGCTGCGTCTGTGCCGCTTGCCTCTACTACCTGTCCCCTCTGAAACTGGAGCACTTG
GCTCTTATCTACTTTGGAGGCCTGTCTGGCTCCTTTCTCTACACAGGA---GGAATTGGA
TTCAAATACGTGGCTCTGGGAGACCTCATCATCCTCATCACTTTTGGCCCGCTGGCTGTG
ATGTTCGCCTACGCCATCCAGGTGGGGTCCCTGGCCATCTTCCCACTGGTCTATGCCATC
CCCCTCGCCCTTAGCACCGAGGCCATTCTCCATTCCAACAACACCAGGGACATGGAGTCC
GACCGGGAGGCTGGTATCGTCACGCTGGCCATCCTCATCGGCCCCACGTTCTCCTACATT
CTCTACAACACGCTGCTCTTCCTGCCCTACCTGGTCTTCAGCATCCTGGCCACACACTGC
ACCATCAGCCTGGCACTCCCCCTGCTTACCATTCCCATGGCCTTCTCCCTTGAGAGACAG
TTCCGAAGCCAGGCCTTCAACAAACTGCCCCAGAGGACTGCCAAGCTCAACCTCCTGCTG
GGACTTTTCTACGTCTTTGGCATCATTCTGGCACCAGCAGGCAGTCTGCCCAAAATT---
------------------------------------------------------------
---------------------
>Cow|ENSBTAG00000014014|ENSBTAT00000018617
------------------------------------------------------------
---------------------------------------------ACACGTGCAGCCTCC
ATGGCG------------------GAGAAGATTAACATCCACGCTGGAGAGACGGCCAAG
GTCGAGGACAGAGACCTGCTGGGGAACGGCTGTCCTCAGCAGGACAGACCTCCGCAGCGC
TCGTGGAGGCAGAAGTGCGCCTCCTATGTCCTGGCCCTGCGGCCCTGGAGCTTCAGCGCC
TCACTCACCCCGGTGGCCCTGGGCAGTGCCCTGGCATACAGATCCCAAGGCGTCCTGGAT
CCCAGGCTGTTGGTGGGTTGTGCCATAGCTGTCCTCGCGGTGCACGGGGCTGGCAATTTG
GTCAACACTTATTACGACTTTTCCAAAGGCATTGACCACAAAAAGAGTGATGACAGGACC
CTGGTGGACCGAATCTTGGAGCCCCGGGATGTAGTTCGGTTTGGAGTCTTCCTCTACACC
TTGGGCTGTGTCTGTGCCGCTTGCCTCTACTGTCTGTCTCCTCTCAAACTGGAGCACTTA
GCTCTCATCTACTTCGGAGGCCTGTCTGGCTCCTTTCTCTACACAGGA---GGAATTGGA
CTCAAGTACCTGGCTCTGGGGGACCTCGTCATCCTCATCACGTTCGGCCCGCTGGCTGTG
ATGTTCGCCTACGCCGTCCAGGTGGGGTCCCTGGCGGTCTTCCCACTGCTCTACGCCATC
CCCCTCGCCCTTAGCACGGAGGCCATCCTCCATTCCAACAACACCCGGGACATGGAGTCG
GACCGGGAGGCTGGCATCGTCACCCTCGCCATCCTCATCGGGCCCACGCTGTCCTATGTG
CTCTACAACACCCTGCTCTTCCTGCCCTACCTGGCCTTCAGCATCCTGGCTGTGCACTGC
AGCATCAGCCTGGCTCTGCCCCTGCTCACCATCCCCATGGCCTTCTCCCTTGAGAGGCAG
TTCCGAAGCCAGACCTTCAACAAACTGCCCCAGAAGACTGCCAAGCTCAACCTTCTGCTG
GGCCTCTTCTACGTGTTCGGCATCATCCTGGCACCAGCAGGCAGTCTGCCCAAACTC---
------------------------------------------------------------
---------------------
>Dog|ENSCAFG00000016599|ENSCAFT00000026285
------------------------------------------------------------
---------------------------------------------ATG---GCGGCGTCG
CAGGCCGCGGGGGACGTC---------------AACATCCCGGCGGGCGACGCGGGCAGG
CCCGGGGACCGCGAGCCGCCGGGGCCCGACTGTCCGGAGGCGGACCGGCCCACGCGCCGC
TCCTGGAGGCACAAGTGCGCCTCGTACGTGCTGGCGCTGCGGCCCTGGAGCTTCAGCGCG
TCGCTGACCCCCGTGGCCCTGGGCAGCGCCTTGGCCTACCGGGCGCAGGGCGGGCTGGAC
CCGCGGCTGCTGGCGGGCTGCGCCGTGGCCGTCCTGGCCGTGCACGGCGCCGGCAACCTG
GTCAACACCTACTACGACTTCTCCAAGGGCATCGACCACAAGAAGAGCGACGACAGGACG
CTGGTGGACCGCATCCTGGAGCCGCAGGACGTGGTGCGGTTCGGCGTCCTGCTCTACACC
CTGGGCTGCGTGTGCGCCGCCGGCCTCTACTCCCTGTCGCCCCTGAGGCTGGAGCACTTG
GCCCTCATCTACTTCGGAGGCCTGTCGGGCTCCTTCCTCTACACGGGA---GGAATTGGA
TTCAAGTATGTGGCTCTGGGAGACCTCGTCATCCTCATCACGTTTGGCCCGCTGGCTGTG
ATGTTCGCCTACGCCGTGCAGGTGGGGTCCCTGGCGGTCTTCCCACTGGTCTACGCCATC
CCTCTCGCCCTGAGCACCGAGGCCATTCTCCATTCCAACAACACCCGGGACATGGAGTCG
GACAGGGAGGCCGGCATCGTCACGCTCGCCATCCTCATCGGCCCCACCCTCTCCTACATG
CTCTACAACACGCTGCTCTTCCTGCCATACCTGATCTTCAGCATCCTGGCCACACGCTGC
AGCATCAGCCTGGCCCTCCCGCTGCTCACCATTCCCATGGCCTTCTCCCTGGAGAGACAG
TTCCGCAGCCAGACTTTCAACAAGCTGCCCCAGAGGACTGCCAAACTGAACCTCCTGCTG
GGGCTCTTCTATGTCTTTGGCATCATTCTGGCCCCAGCGGGCAGTCTGCCCAAACTGGTC
GCCGTGCTGATGGATGGAGGACACATAGTAGAGTATGTTTGGGTTTCGGCTAGGCATCTG
ACAACATGTCCTGGGAATGGA
>Elephant|ENSLAFG00000015673|ENSLAFT00000015670
------------------------------------------------------------
------------------------------------------------------------
ATGGCGGCCACGCAGGTACCGGGGGAGAAGATTAGCATCCATACGGGAGAAACGGCCAAG
GCGGGGGACAGAGACCCGTTCGGTAACGACTGCCCCGGGCAGGACAGGCCCCCCCAGCGC
TCCTGGAGGCAGAAGTGCGCCTCCTACGTGTTGGCCCTGCGGCCCTGGAGCTTCAGTGCC
TCACTCACCCCAGTGGCCCTGGGCAGTGCCCTGGCCTACAGATCCCAGGGTGACCTGGAT
CCCAGGCTACTGGTGGGTTGTGCCGTGGCTGTCCTGGCTGTGCACGGGGCTGGCAATTTG
GTCAACACTTACTATGACTTTTCCAAGGGCATTGACCACAAAAAGAGTGATGATAGGACT
CTGGTGGACCGAATCTTAGAGCCCCAGGATGTTGTCCGGTTTGGAGTCTTCCTTTACACC
TTGGGCTGTGTCTGTGCAGCTTGCCTCTACTACCTGTCTCCTCTGAAGTTGGAACACTTA
GCTCTCATCTACTTTGGAGGCCTGTCTGGCTCTTTTCTCTACACAGGAGTAGGAATTGGC
TTCAAGTACGTGGCTCTGGGAGACCTCGTCATCCTCATCACTTTTGGTCCACTGGCTGTG
ATGTTCGCCTACGCCGTCCAAGTGGGGTCCCTAGCGGTCTTCCCCCTGGTCTACGCCATC
CCCCTTGCCCTTAGCACTGAGGCCATCCTCCATTCGAACAACACCAGGGACATGGAGTCC
GACCAGGAGGCTGGCATCGTCACGCTGGCCATCCTCATCGGCCCCACCCTCTCCTACGTG
CTCTACACCACGCTGCTCTTCCTGCCCTACCTCATCTTCAGCATTTTGGCCACACGCTGC
AGCATCAGCCTAGCCCTCCCCTTGCTCACCATTCCCATGGCCTTTTCCCTTGAGAGACAG
TTCCGAAGCCAGGCCTTCAACAAACTGCCTCAGAGGACTGCCAAACTCAACCTCCTGCTG
GGACTTTTCTATGTCTTTGGCATCATCCTGGCACCAGTGGGCAGCCTGCCCAGACTT---
------------------------------------------------------------
---------------------
>Bowhead|bmy_20134T0
------------------------------------------------------------
------------------------------------------------------------
ATGGCGGCCTCGCAGGTCCAGGGGGAGAAGATTAACATCCAGGCAGGAGAGACGGCCAAG
GTCGGGGACAGGGACCTGCTGGGGAACGGCTGTCCCGAGCAGGACAGACCACCGCAGCGC
TCGTGGAGGCAGAAGTGCGCCTCCTATGTTCTGGCCCTGCGGCCCTGGAGCTTCAGTGCC
TCACTCACGCCGGTGGCCCTGGGCAGTGCCCTGGCCTACAGATCCCAGGGCGTCCTGGAT
CCCAGGCTATTGGTGGGTTGTGCCGTAGCTGTCCTCGCTGTGCACGGGGCTGGCAATTTG
GTCAACACTTACTACGACTTTTCCAAGGGCATTGACCACAAAAAGAGTGATGACAGGACC
CTGGTGGACCGAATCTTGGAGCCCCAGGATGTCGTCCGGTTTGGAGTCTTCCTCTACACC
TTGGGCTGTGTCTGTGCTGCTTGCCTCTACTACCTGTCCCCTCTGAAACTGGAGCACTTA
GCTCTCATCTACTTCGGAGGCCTGTCTGGCTCCTTTCTCTACACAGGA---GGAATTGGA
TTCAAGTACCTGGCTCTGGGAGACCTCATCATCCTCATCACTTTTGGCCCGCTGGCTGTG
ATGTTCGCCTACGCCGTCCAGGTGGGGTCCCTGGCGGTCTTCCCGCTGGTCTACGCCATC
CCCCTCGCCCTTAGCACCGAGGCCATCCTCCATTCCAACAACACCAGGGACATGGAGTCC
GACCGGGAGGCTGGCATCGTCACGCTCGCCATCCTCATCGGCCCCACTCTCTCCTACATG
CTCTACAACACGCTGCTCTTCCTGCCCTACCTGATCTTCAGCATCCTGGCCGTGCACTGC
AGCATCAGCCTGGCACTGCCCCTGCTCACCATTCCCATGGCCTTTTCCCTTGAGAGACAG
TTCCGAAGCCAGACTTTCAACAAACTGCCCCAGAGGACTGCCAAACTCAACCTTCTGCTG
GGCCTCTTCTACGTTTCCAGCATCATTCTGGCACCAGCAGGCAGTCTGCCCAAACTC---
------------------------------------------------------------
---------------------
>Minke|BACU002980
------------------------------------------------------------
------------------------------------------------------------
ATGGCGGCCTCGCAGGTCCCGGGGGAGAAGATTAACATCCAGGCAGGAGAGACGGCCAAG
GTCGGGGACAGGGACCTGCTGGGGAACGGCTGTCCCGAGCAGGACAGACCACCGCAGCGC
TCGTGGAGGCAGAAGTGCGCCTCCTATGTTCTGGCCCTGCGGCCCTGGAGCTTCAGTGCC
TCACTCACCCCGGTGGCCCTGGGCAGTGCCCTGGCCTACAGATCCCAGGGCGTCCTGGAT
CCCAGGCTATTGGTGGGTTGTGCCGTAGCTGTCCTCGCTGTGCACGGGGCTGGCAATTTG
GTCAACACTTACTACGACTTTTCCAAGGGCATTGACCACAAAAAGAGTGATGACAGGACC
CTGGTGGACCGAATCTTGGAGCCCCAGGATGTCGTCCGGTTTGGAGTCTTCCTCTACACC
TTGGGCTGTGTCTGTGCTGCTTGCCTCTACTACCTGTCCCCTCTGAAACTGGAGCACTTA
GCTCTCATCTACTTCGGAGGCCTGTCTGGCTCCTTTCTCTACACAGGA---GGAATTGGA
TTCAAGTACCTGGCTCTGGGAGACCTCATCATCCTCATCACTTTCGGCCCGCTGGCTGTG
ATGTTCGCCTACGCCGTCCAGGTGGGGTCCCTGGCGGTCTTCCCGCTGGTCTACGCCATC
CCCCTCGCCCTTAGCACCGAGGCCATCCTCCATTCCAACAACACCAGGGACATGGAGTCC
GACCGGGAGGCTGGCATCGTCACGCTCGCCATCCTCATCGGCCCCACTCTCTCCTACATG
CTCTACAACACGCTGCTCTTCCTGCCCTACCTGATCTTCAGCATCCTGGCTGTGCACTGC
AGCATCAGCCTGGCACTGCCCCTGCTCACCATTCCCATGGCCTTTTCCCTCGAGAGACAG
TTCCGAAGCCAGACTTTCAACAAACTGCCCCAGAGGACTGCCAAACTCAACCTTCTGCTG
GGCCTCTTCTACGTTTCCAGCATCGTTCTGGCACCAGCAGGCAGTCTGCCCAAACTC---
------------------------------------------------------------
---------------------
