# Supplementary material for: Insights into the Evolution of Longevity from the Bowhead Whale Genome
Source: Cell Rep. 2015 Jan 6;10(1):112–22. doi: 10.1016/j.celrep.2014.12.008 (PMC4536333; doi:10.1016/j.celrep.2014.12.008)
Supplement: Supplemental Folder 2. Species Used in the Analysis of Selective Pressure Variation, Single-Gene Orthologous Families Tested, Likelihood Ratio Tests, MAKER Parameters, and Full Assembly and Read Usage Data, Related to Experimental Procedures [file mmc3.zip › Tested SGOs/reciprocal_group_3290.2.fas]

>Gibbon|ENSNLEG00000007617|ENSNLET00000009708
------------------------------------------------------------
------------ATGAACGGGCCGGCGGACGGCGAAGTGGACTACAAAAAAAAATACCGG
AATCTGAAGCGGAAGCTCAAGTTC------------------------------------
---CTCATCTACGAGCACGAGTGCTTCCAGGAGGAGCTGAGGAAAGCGCAAAGGAAATTA
CTGAAGGTGTCCCGGGACAAGAGTTTCCTCCTAGACCGACTTCTGCAGTACGAGAACGTG
GATGAAGACTCTTCGGACTCAGATGCCACTGCATCATCGGATAACAGCGAGACAGAGGGG
ACACCCAAGTTGTCTGACACACCGGCCCCTAAGAGGAAGAGAAGCCCTCCGCTGGGGGGG
GCCCCCTCTCCCTCCAGCCTCTCCCTGCCTCCTTCAACAGGGTTTCCCCTTCAGGCCTCC
GGGGTCCCCTCCCCATACCTGAGC---------------------TCG------------
------------------------------------CTGGCCTCCCCCCGCTACCCC---
---------------------------CCATTCCCTTCTGACTACCTGGCCCTGCAGCTG
CCCGAGCCC------------------AGTCCCCTGAGGCCCAAGCGGGAGAAACGGCCC
CGCCTGCCC---CGGAAACTCAAGGTA---------------------------------
------------------------------------------------------------
------------------------------------------------------------
------------------------------------------------------------
------
>Gorilla|ENSGGOG00000012004|ENSGGOT00000024881
------------------------------------------------------------
------------ATGAACGGGCCGGCGGACGGCGAAGTGGACTACAAAAAAAAATACCGG
AATCTGAAGCGGAAGCTCAAGTTC------------------------------------
---CTCATCTACGAGCACGAGTGCTTCCAGGAGGAGCTAAGGAAAGCGCAAAGGAAATTA
CTGAAAGTGTCCCGGGACAAGAGTTTCCTCCTAGACCGACTTCTGCAGTACGAGAACGTG
GATGAAGACTCTTCGGACTCAGATGCCACTGCATCATCAGATAACAGCGAGACAGAGGGG
ACACCCAAGTTGTCTGACACACCGGCCCCTAAGAGGAAGAGAAGCCCTCCGCTGGGGGGC
GCCCCCTCTCCCTCCAGCCTCTCCCTGCCTCCTTCAACAGGGTTTCCCCTTCAGGCCTCC
GGGGTCCCCTCCCCATACCTGAGC---------------------TCG------------
---------------------------------------------------------TTT
TTCCATCCTCCTTCTGTTTGCATTTCTCCATTCCCTTCTGACTACCTGGCCCTACAGCTG
CCCGAGCCC------------------AGTCCCCTGAGGCCCAAGCGGGAGAAACGGCCC
CGCCTGCCC---CGGAAACTCAAGATGGCGGTGGGACCCCCCGACTGTCCTGTGGGAGGG
CCGCTGACCTTCCCTGGCCGGGGTTCTGGG---GCTGGGGTCGGGACAACCCTGACCCCC
CTCCCACCCCCCAAGATGCCCCCCCCCACGATCCTGAGCACGGTCCCTCGGCAGATGTTC
AGCGATGCAGGTAGCGGGGACGATGCCTTGGATGGAGACGATGACCTGGTGATCGACATC
CCGGAG
>Guinea_Pig|ENSCPOG00000011974|ENSCPOT00000012090
------------------------------------------------------------
------------ATGAACGGGCCAGCGGACGGTGAAGTGGACTACAAAAAGAAATACCGT
AATTTGAAGCGGAAGCTCAAGTTT------------------------------------
---CTCATCTACGAACACGAGTGCTTCCAGGAGGAGCTGAGAAAGGCTCAAAGGAAATTA
CTGAAGGTGTCCCGAGACAAGAGTTTTCTCCTAGACCGACTTCTGCAGTATGAGAACGTG
GATGAAGACTCGTCTGACTCGGATGCCACAGCATCTTCAGATAATAGTGAGACAGAGGGG
ACACCCAAGTTGTCGGACACACCAGCCCCAAAGAGGAAGAGAAGCCCTCCATTGGGGGGC
ACCCCCTCCCCCTCCAGCCTCTCCCTGCCTCCTTCGACAGGGTTTCCCCTCCAGGCTTCT
GGGACGCCCTCACCATACCTGAGC---------------------TCG------------
------------------------------------CTGGCTTCCCCCCCTTACCCC---
---------------------------CCATTCCCTTCTGACTACCTGGCCCTGCAGCTG
CCCGAGCCC------------------AGCCCCCTGAGGCCCAAGCGGGAGAAACGGCCC
CGCCTGCCC---CGGAAACTCAAGATGGCGGTGGGACCCCCCGACTGCCCTGTGGGCGGG
CCACTGACCTTCCCTGCCAGGGGCCCTGGG---ACTGGGGTCGGGACGGCCCTGACTCCC
CTCCCCCCTCCCAAGATGCCCCCCCACACGATCCTGAGCACCGTCCCTCGGCAGATGTTC
AGCGATGCAGGCAGCGGGGATGACGCCCTGGATGGGGACGATGACCTGGTGATCGACATC
CCAGAG
>Horse|ENSECAG00000015015|ENSECAT00000015822
------------------------------------------------------------
------------ATGAATGGGCCGGCGGACGGCGAAGTGGACTACAAGAAGAAATACCGG
AACCTGAAGCGGAAGCTCAAGTTC------------------------------------
---CTCATCTACGAACACGAGTGCTTCCAGGAGGAACTGAGGAAGGCGCAGAGGAAATTG
CTGAAGGTGTCCCGGGACAAGAGTTTTCTCCTAGACCGACTTCTGCAGTACGAGAACGTG
GATGAAGACTCTTCTGACTCAGATGCCACTGCATCTTCAGATAACAGCGAGACAGAGGGG
ACACCCAAGTTGTCGGACACGTCAGCCCCCAAGAGGAAGAGAAGCCCTCCGCTGGGGGGC
GCCCCCTCCCCCTCCAGCCTCTCCCTGCCTCCTTCAACAGGGTTTCCCCTTCAGGCCTCT
GGGGCCCCCTCCCCATACCTGAGC---------------------TCG------------
------------------------------------CTGGCTTCCCCTCCTTACCCC---
---------------------------CCATTCCCTTCTGATTACCTGGCCCTGCAGCTG
CCCGAGCCC------------------AGCCCCCTGAGGCCCAAGCGGGAGAAACGGCCC
CGCCTGCCC---CGGAAACTCAAGATGGCGGTGGGACCCCCCGACTGCCCTGTGGGAGGG
CCGCTGACCTTCCCTGGCCGAGGTTCTGGG---GCTGGGGTGGGGGCAGCCCTAGCCCCA
CTGCCCCCGCCTAAGATGCCCCCTCCCACGATCCTGAGCGCCGTCCCTCGGCAGATGTTC
AGCGATGCGGGCAGCGGGGATGATGCCCTGGACGGGGATGATGACCTGGTGATTGATATC
CCGGAG
>Mouse|ENSMUSG00000030689|ENSMUST00000106343
------------------------------------------------------------
------------ATGAACGGACCAGCGGACGGCGAAGTGGACTACAAAAAGAAATACAGG
AATCTGAAGCGGAAGCTCAAGTTC------------------------------------
---CTCATTTACGAGCACGAGTGCTTCCAGGAGGAGCTCAGAAAGGCGCAAAGGAAATTG
CTGAAGGTTTCCCGAGACAAGAGTTTCCTTCTAGATCGACTTCTGCAGTATGAGAACGTG
GATGAAGACTCCTCTGATTCAGATGCCACCGCATCTTCAGATAACAGTGAGACAGAGGGG
ACACCCAAGTTGTCTGACACGCCAGCCCCTAAGAGGAAGAGAAGCCCCCCCATGGGAGGT
GTCCCATCCCCTTCCAGCCTCTCCTTGCCTCCTTCAACAGGCTTTCCCCTGCAGACTTCT
GGGGCCCCCTCCCCATACCTGAGC---------------------TCG------------
------------------------------------CTGGCTTCTCCCCCTTACCCC---
---------------------------CCATTCCCTTCTGACTACCTGGCCCTGCAGCTG
CCTGAGCCC------------------AGCCCCCTGAGGCCCAAGCTGGAGAAACGGCCC
CGCCTACCC---CGGAAACTCAAGATGTCGGTTGGACCCCCTGACTGCCCCGTGGGTGGG
CCGCTGGCTTTCCCAGCCAGGGGTTCTGGT---GCCAGTGTTGGGGCAGCCCTGACCCCC
CTGCCTCCTCCCAAGATGCCTCCACATACAATCCTGAGCACCGTCCCTCAGCAGATGTTC
AGCGATGCAGGCAGTGGGGATGACGCCCTGGACGGAGATGACGACCTGGTGATCGACATT
CCAGAG
>Opossum|ENSMODG00000015706|ENSMODT00000019948
------------------------------------------------------------
------------ATGAATGGGCAAGCGGACGTCGAGGTGGACTACAAGAAGAAATACCGG
AACCTGAAACGGAAGCTCAAATTC------------------------------------
---CTAATCTATGAACATGAGTGTTTTCAGGAGGAACTGAGGAAGGCACAGAGAAAACTG
CTGAAGGTGTCCCGGGACAAGAGTTTCCTTTTGGATCGTCTTCTGCAGTATGAAAATGTG
GATGAAGATTCTTCTGACTCTGATGCCACAGCATCCTCAGAGAACAGTGAGACAGAGGGC
ACACCCAAACTCACTGAGACACCAGCCCCCAAGAGGAAAAGAAGTCCCCCCCTAGGGGGT
GCCCCATCCCCCTCTGGCCTTTCACTACCCCCATCCTCAGGGTTTCCCCTGCAAGCCTCC
GGGGGCCCCTCTCCGTACCTGACC---------------------TCG------------
------------------------------------GTGAGT------------AGA---
---------------------------AGTTTCAGTGGTCATGTTTTAGCC---AAGCTG
CCTGAGCCC------------------AGTCCCCTGAGACCCAAGCGGGAGAAACGGCCC
CGCCTGCCC---CGGAAGCTCAAGATGGCAGTGGGGCCATCTGAGTGTCCAGTGGGGGGT
TCACTGACCTTCCCAGGCCGGGGAGCTGGTAGTGCTGGGGTAGGGGCAACCCTGGCCCCA
TTGGGGCCTCCTAAGCTGCCCCCACATACCATCCTGAGCACCGTCCCTCGCCAGATGTTC
AGTGATGCAGGGAGTGGAGATGATGCCCTGGACGGCGATGATGACCTCGTGATTGACATC
CCTGAA
>Orangutan|ENSPPYG00000007245|ENSPPYT00000008528
------------------------------------------------------------
------------ATGAACGGGCCGGCGGACGGCGAAGTGGACTACAAAAAAAAATACCGG
AATCTGAAGCGGAAGCTCAAGTTC------------------------------------
---CTCATCTACGAGCACGAGTGCTTCCAGGAGGAGCTGAGGAAAGCTCAAAGGAAATTA
CTGAAGGTGTCCCGGGACAAGAGTTTCCTCCTAGACCGACTTCTGCAGTACGAGAACGTG
GATGAAGACTCTTCGGACTCAGATGCCACTGCATCATCAGATAACAGCGAGACAGAGGGG
ACACCCAAGTTGTCTGACACACCGGCCCCTAAGAGGAAGAGAAGCCCTCCGCTGGGGGGG
GCCCCCTCTCCCTCCAGCCTCTCCCTGCCTCCTTCAACAGGGTTTCCCCTTCAGGCCTCC
GGGGTCCCCTCCCCATACCTGAGC---------------------TCGGTGAGTTGGGNN
NNNNNNNNCTCAATAATCAACCCTATGGTTTGC---CTTTCT------------------
---------------------------------------------------------CTG
CCAGAGCCCACTCCT---------------------------------------------
CGCCTCCCCCAAAGAAAGGCCAGG------------------------------------
------------------------------------------------------------
------------------------------------------------------------
------------------------------------------------------------
------
>Platypus|ENSOANG00000010035|ENSOANT00000015912
------------------------------------------------------------
------------------------------------------------------------
---------------TTACCTTGTATCTCCCCTCAGCGCTTAGACTGTTCTAAGCACATA
GCTTTGCACATAGAACATGAGTGTTTCCAGGAGGAATTGAGGAAGGCGCAGAGGAAACTC
CTGAAGGTGTCTCGAGACAAGAGTTTTCTCCTGGATCGGCTCCTGCAGTATGAGAATGTA
GATGAAGACTCTTCAGACTCCGACGCCACCGCCTCCTCGGAAAATAGCGAGACAGAGGGG
ACGACCAAACTGGTCGAGACCCCGGCCCCCAAGAGGAAGAAAAGCCCCCAGCTGGGGGGT
GCCCCTTCACCCTCTGCCCTCTCTCTGCCACCCTCC---GGGTTTCCCCTGCAGGCTTCT
GGAGCTCCCTCCCCTTATCTGAGC---------------------TCG------------
------------------------------------CTGGCCTCCCCACCATACCAC---
---------------------------CCTTTCCCCTCCGACTACTTGGCCCTGCAGCTG
CCCGAGCCC------------------AGTCCCCTGAGGCCCAAGCGGGAGAAACGGCCC
CGCCTGCCC---CGGAAACTCAAGATGCCCGTGGGTCCACCCGAGTGTCCGGTGGGCGGC
CCGCTGTCCTTCCCGGGGCGAGGAGCCGGCGAGGGGGGCGTAGGGGCGGCCCTGGCCCCG
CTGGGGGCCACCAAGCTGCCCCCCCACACCATCCTGAGCACAGTCCCGCGGCAGATGTTC
AGCGATGCCGGCAGCGGGGACGACGCCCTGGATGGAGACGACGACCTGGTGATCGACATC
CCTGAG
>Rabbit|ENSOCUG00000006323|ENSOCUT00000006320
------------------------------------------------------------
------------ATGAACGGGCCGGCGGATGGCGAAGTGGACTACAAAAAGAAATACCGG
AATCTGAAGCGGAAGCTCAAGTTC------------------------------------
---CTCATCTACGAACACGAGTGCTTCCAGGAGGAGCTGAGAAAGGCACAGAGGAAATTG
CTCAAGGTGTCCCGGGACAAGAGCTTCCTGCTCGATCGACTGCTGCAGTACGAGAACGTG
GACGAGGACTCTTCTGACTCGGATGCCACGGCTTCTTCCGATAACAGCGAGACAGAGGGG
ACGCCCAAGCTGTCAGACACACCAGCCCCCAAGAGGAAGAGAAGCCCTCCGCTGGGCGGG
GCCCCCTCCCCTTCCAGCCTCTCCCTGCCTCCTGCAACAGGGTTTCCCCTTCAGGCCTCC
GGGGCCCCCTCCCCCTACCTGAGC---------------------ACG------------
---------------------------------CAGCTGGCTTCCCCGCCCTACCCC---
---------------------------CCACTCCCTTCTGACTACCTGGCCCTGCAGCTG
CCTGAGCCC------------------AGCCCCCTGAGGCCCAAGCGGGAGAAACGGCCC
CGCCTGCCC---CGGAAACTCAAGATGGCGGTGGGCCCCCCAGACTGCTCCGTGGGCGGG
CCGCTGGCCTTCCCTGGTCGGGGGGCCGGG---GCCGGGGTCGGCGCAGCGCTGACCCCT
CTGCCTCCCCCCAAGCTGCCCCCCCACACGATCCTGAGCACCGTCCCCCGGCAGATGTTC
AGCGACGCGGGCAGCGGGGACGACGCCCTGGACGGGGACGACGACCTGGTGATCGACATC
CCGGAG
>Rat|ENSRNOG00000019960|ENSRNOT00000027033
------------------------------------------------------------
------------ATGAACGGACCAGCGGACGGCGAAGTGGACTACAAAAAGAAATACAGG
AATCTGAAGCGGAAGCTCAAGTTC------------------------------------
---CTCATTTACGAACACGAGTGCTTCCAGGAGGAGCTCAGGAAGGCGCAAAGAAAATTG
CTGAAGGTTTCCCGAGACAAGAGTTTCCTTCTAGATCGACTTCTGCAGTATGAGAACGTG
GATGAAGACTCTTCCGATTCAGATGCCACTGCGTCTTCAGACAACAGTGAGACCGAAGGG
ACGCCCAAGTTGTCGGACACACCAGCCCCTAAGAGGAAGAGAAGCCCCCCGATGGGAGGT
GCCCCATCCCCTTCCAGCCTCTCATTGCCTCCTTCATCAGGATTTCCCCTGCAGACTTCT
GGGGCCCCCTCCCCATACCTGAGC---------------------TCG------------
------------------------------------CTGGCTTCTCCCCCTTACCCC---
---------------------------CCATTCCCTTCTGACTACCTGGCCCTGCAGCTG
CCTGAGCCC------------------AGCCCCCTGAGGCCCAAGCTGGAGAAACGGCCC
CGCCTACCC---CGGAAACTCAAGATGGCGGTGGGCCCCCCTGACTGCCCTGTGGGTGGA
CCGCTGGCTTTCCCTGCCAGGGGTTCTGGT---GCCAGTGTTGGGGCAGCTCTGACCCCC
CTGCCTCCTCCCAAGATGCCTCCACATACAATCCTGAGCACCGTCCCTCAGCAGATGTTC
AGCGATGCCGGCAGCGGAGATGATGCCCTAGACGGAGATGATGACCTGGTGATCGACATC
CCGGAG
>Macaque|ENSMMUG00000020276|ENSMMUT00000028523
------------------------------------------------------------
------------ATGAACGGGCCGGCCGATGGTGAAGTGGACTACAAAAAGAAATACCGG
AATCTGAAACGGAAGCTCAAGTTC------------------------------------
---CTCATCTACGAGCACGAGTGCTTCCAGGAGGAGCTGAGGAAAGCGCAAAGGAAATTA
CTGAAGGTGTCCCGGGACAAGAGTTTCCTCCTAGACCGACTTCTGCAGTACGAGAATGTG
GATGAAGACTCTTCAGACTCAGATGCCACTGCATCATCAGATAACAGCGAGACCGAGGGG
ACACCCAAGTTGTCTGACACACCGGCCCCTAAGAGGAAGAGAAGCCCTCCGCTGGGGGGG
GCCCCCTCTCCCTCCAGCCTCTCCCTGCCTCCTTCAACAGGGTTTCCCCTTCAGGCCTCC
GGGGTTCCCTCCCCATACCTGAGC---------------------TCG------------
------------------------------------CTGGCCTCCCCCCGCTACCCC---
---------------------------CCATTCCCTTCTGACTACCTGGCCCTGCAGCTG
CCCGAGCCC------------------AGCCCCCTGAGGCCCAAGCGGGAGAAACGGCCC
CGCCTGCCC---CGGAAACTCAAGATGGCGGTGGGGCCCCCTGACTGCCCTGTGGGAGGA
CCGCTGACCTTCCCTGGCCGGGGTTCTGGG---GCTGGGGTCGGGACAGCCCTGACCCCC
CTCCCACCCCCCAAGATGCCCCCCCCCACGATCCTGAGCACGGTCCCTCGGCAGATGTTC
AGCGACGCAGGTAGCGGGGACGATGCCCTGGATGGGGACGATGACCTGGTGATCGACATC
CCAGAG
>Marmoset|ENSCJAG00000006954|ENSCJAT00000013607
------------------------------------------------------------
------------ATGAACGGGCCGGCGGACGGCGAAGTAGACTACAAAAAAAAATACAGG
AATCTGAAGCGGAAGCTCAAGTTC------------------------------------
---CTCATCTACGAGCACGAGTGCTTCCAGGAGGAGCTGAGGAAAGCGCAGAGGAAATTA
CTGAAGGTGTCCCGGGACAAGAGTTTCCTCCTAGACCGACTTCTGCAGTATGAGAACGTG
GATGAAGACTCTTCAGACTCAGATGCCACTGCATCTTCAGATAACAGCGAGACAGAGGGG
ACACCCAAGTTGTCTGACACTCCAGCCCCTAAGAGGAAGAGAAGCCCTCCGCTGGGGGGG
GCCCCCTCTCCCTCCAGCCTCTCCCTGCCTCCTTCAACAGGGTTTCCCCTTCAGGCCTCC
GGGGTCCCCTCCCCATACCTGAGCTCGGTGAGTTGGGGTCAAGGTTCT------------
------------------------------------------------------------
---------------------------CCATTCCCCTCTGACTACCTGGCCCTGCAGCTG
CCCGAGCCC------------------AGCCCCCTGAGGCCCAAGCGGGAGAAACGGCCC
CGCCTGCCC---CGGAAACTCAAGATGGCGGTGGGACCCCCTGACTGCCCTGTGGGAGGG
CCGCTGACCTTCCCTGGCCGGGGTTCTGGG---GCTGGGGTCGGGACAGCCCTGACCCCC
CTCCCACCCCCCAAGATGCCCCCCCCCACAATCCTGAGCACAGTCCCTCGGCAGATGTTC
AGCGACGCAGGTAGCGGGGACGATGCCCTAGATGGGGATGATGACCTGGTGATCGACATC
CCGGAG
>Microbat|ENSMLUG00000008865|ENSMLUT00000008866
------------------------------------------------------------
------------ATGAACGGGCCGGCGGACGGCGAAGTGGACTACAAGAAGAAGTACCGG
AACCTGAAGCGGAAGCTCAAGTTC------------------------------------
---CTCATCTACGAACACGAGTGCTTCCAGGAGGAACTGAGGAAGGCACAGAGGAAACTG
CTGAAGGTGTCCCGGGACAAGAGTTTCCTCCTAGACCGGCTCCTGCAGTACGAGAACGTG
GATGAAGACTCTTCGGACTCAGATGCCACTGCATCTTCAGATAACAGTGAGACAGAGGGG
ACACCCAAGTTGTCGGACACGCCAGCCCCCAAGAGGAAAAGAAGCCCTCCGATGGGGGGT
GCCCCCTCTCCCTCCAGCCTCTCTCTGCCTCCTTCAGCAGGGTTTCCCCTTCAGGCCTCC
GGGGCCCCCTCCCCATACCTGAGC---------------------TCG------------
------------------------------------CTGGCTTCCCCCCCCTACCCC---
---------------------------CCATTCCCTTCTGACTACCTGGCCCTGCAGCTG
CCCGAGCCC------------------AGCCCCCTGAGGCCCAAGCGGGAGAAACGGCCC
CGCCTGCCC---CGGAAACTCAAGATGGCGGTGGGACCCCCTGACTGCCCTGTGGGAGGG
CCGCTGACCTTCCCCAGCCGGGGTTCTGGG---GCTGGGGTGGGGGCAGCCCTGGCCCCA
CTGCCTCCCACTAAGATGCCCCCCCCTACGATCCTGAGTGCAGTCCCTCGGCAGATGTTC
AGCGATGCAGGCAGCGGGGATGATGCCCTGGATGGAGATGATGACCTGGTGATCGACATC
CCGGAG
>Human|ENSG00000169592|ENST00000563197
------------------------------------------------------------
------------ATGAACGGGCCGGCGGACGGCGAAGTGGACTACAAAAAAAAATACCGG
AATCTGAAGCGGAAGCTCAAGTTC------------------------------------
---CTCATCTACGAGCACGAGTGCTTCCAGGAGGAGCTGAGGAAAGCGCAAAGGAAATTA
CTGAAGGTGTCCCGGGACAAGAGTTTCCTCCTAGACCGACTTCTGCAGTACGAGAACGTG
GATGAAGACTCTTCGGACTCAGATGCCACTGCATCATCAGATAACAGCGAGACGGAGGGG
ACACCCAAGTTGTCTGACACACCGGCCCCTAAGAGGAAGAGAAGCCCTCCGCTGGGGGGC
GCCCCCTCTCCCTCCAGCCTCTCCCTGCCTCCTTCAACAGGGTTTCCCCTTCAGGCCTCC
GGGGTCCCCTCCCCATACCTGAGC---------------------TCG------------
------------------------------------CTGGCCTCCTCCCGCTACCCC---
---------------------------CCATTCCCTTCTGACTACCTGGCCCTGCAGCTG
CCCGAGCCC------------------AGTCCCCTGAGGCCCAAGCGGGAGAAACGGCCC
CGCCTGCCC---CGGAAACTCAAGATGGCGGTGGGACCCCCCGACTGCCCTGTGGGAGGG
CCGCTGACCTTCCCTGGCCGGGGTTCTGGG---GCTGGGGTCGGGACAACCCTGACCCCC
CTCCCACCCCCTAAGATGCCCCCCCCCACGATCCTGAGCACGGTCCCTCGGCAGATGTTC
AGCGATGCAGGTAGCGGGGACGATGCCTTGGATGGAGACGATGACCTGGTGATCGACATC
CCGGAG
>Chimp|ENSPTRG00000007979|ENSPTRT00000066871
GCGGGAGCGGCAGGGCAGCCCCTGCTTGGGGTAGCGGGAGGGCAGACTCTGGGCGCCACT
CCCGGGCCGGTCATGAACGGGCCGGCGGACGGCGAAGTGGACTACAAAAAAAAATACCGG
AATCTGAAGCGGAAGCTCAAGTTC------------------------------------
---CTCATCTACGAGCACGAGTGCTTCCAGGAGGAGCTGAGGAAAGCGCAAAGGAAATTA
CTGAAGGTGTCCCGGGACAAGAGTTTCCTCCTAGACCGACTTCTGCAGTACGAGAACGTG
GATGAAGACTCTTCGGACTCAGATGCCACTGCATCATCAGATAACAGCGAGACAGAGGGG
ACACCCAAGTTGTCTGACACACCGGCCCCTAAGAGGAAGAGAAGCCCTCCGCTGGGGGGC
ACCCCCTCTCCCTCCAGCCTCTCCCTGCCTCCTTCAACAGGGTTTCCCCTTCAGGCCTCC
GGGGTCCCCTCCCCATACCTGAGC---------------------TCG---------GAA
CGGGGCCAGGCC------------------------------------------------
------------------------------------------------------------
------------------------------------------------------------
------------------------------------------------------------
------------------------------------------------------------
------------------------------------------------------------
------------------------------------------------------------
------
>Cow|ENSBTAG00000005030|ENSBTAT00000006625
------------------------------------------------------------
------------ATGAACGGACCGGCAGACGGTGAAGTGGACTACAAGAAGAAATACCGG
AATCTGAAGCGAAAACTCAAATTC------------------------------------
---CTTATCTACGAACACGAGTGCTTCCAGGAGGAACTGAGGAAGGCGCAGAGGAAATTG
CTGAAAGTGTCCCGGGACAAGAGTTTCCTCCTAGACCGACTTCTGCAGTACGAGAACGTG
GATGAAGACTCTTCTGACTCTGACGCCACTGCATCTTCAGACAACAGTGAGACAGAGGGG
ACACCCAAGTTGTCAGACACACCTGCCCCTAAGAGGAAAAGAAGCCCTCCGCTGGGGGGT
GCTCCCTCCCCCTCCAGCCTCTCCTTGCCTCCTTCAACAGGGTTTCCCCTTCAGGCCTCA
AGGGCCCCCTCCCCATACCTGAGC---------------------TCG------------
------------------------------------CTGGCTTCCCCCACCTACCCC---
---------------------------CCATTCCCTTCTGACTACCTGGCCCTGCAGCTG
CCCGAGCCC------------------AGCCCCCTGAGGCCCAAGCGGGAGAAACGGCCC
CGCCTGCCC---CGGAAACTCAAGATGGCGGTGGGACCCCCCGACTGCCCTGTGGGAGGG
CCGCTGACCTTCCCAGGCCGGGGCTCTGGG---GCTGGGGNNNCC---------------
CTACCCCCACCCAAGATGCCCCCCCCTACGATCCTGAGTGCCGTCCCTCGGCAGATGTTC
AGCGACGCGGGTAGCGGGGATGATGCCCTGGACGGGGACGATGACCTGGTGATCGACATC
CCGGAG
>Dog|ENSCAFG00000017065|ENSCAFT00000027029
------------------------------------------------------------
------------ATGAACGGGCCGGCGGACGGCGAAGTGGACTACAAGAAAAAATACCGG
AACCTGAAGCGGAAGCTCAAGTTC------------------------------------
---CTCATCTACGAACACGAGTGCTTCCAGGAGGAGCTGAGGAAGGCGCAGAGGAAGTTG
CTGAAGGTGTCCCGGGATAAGAGTTTCCTCCTAGACCGACTTCTGCAGTACGAGAACGTG
GATGAAGATTCCTCTGACTCAGATGCCACTGCATCTTCAGATAACAGCGAGACAGAGGGA
ACACCCAAGCTGTCGGACACGCCAGCCCCCAAGAGGAAGAGAAGCCCTCCGCTGGGGGGT
GCCCCCTCCCCCTCCAGTCTCTCCCTGCCTCCTTCAACGGGGTTTCCCCTTCAGGCCTCC
ACGGCCCCCTCCCCGTACCTGAGC---------------------TCG------------
------------------------------------CTGGCTTCCCCCCCCTACCCC---
---------------------------CCATTCCCTTCTGACTACCTGGCCCTGCAGCTG
CCCGAGCCC------------------AGCCCCCTGAGGCCCAAGCGGGAGAAACGGCCC
CGCCTGCCC---CGGAAACTCAAGATGGCGGTGGGACCCCCCGACTGCCCTGTGGGAGGG
CCGCTGACCTTCCCGGGCCGGGGTTCCGGG---GCTGGGGTGGGGGCAGCCCTGGCCCCA
CTGCCTCCACCCAAGATGCCCCCGCCAACCATCCTGAGCGCCGTCCCTCGGCAGATGTTC
AGCGACGCGGGCAGCGGGGACGATGCCCTGGATGGGGACGATGACCTGGTGATCGACATC
CCGGAG
>Elephant|ENSLAFG00000004631|ENSLAFT00000004629
------------------------------------------------------------
------------ATGAACGGGCCAGCGGAAGGCGAGGTGGACTACAAAAAGAAATATCGG
AACCTGAAGCGGAAGCTGAAGTTT------------------------------------
---CTCATCTACGAACACGAGTGCTTCCAGGAGGAGCTCAGGAAGGCGCAGAGAAAATTG
CTGAAGGTGTCCCGGGACAAGAGTTTCCTTCTTGACCGACTTCTGCAGTACGAGAACGTG
GATGAAGACTCTTCTGACTCAGATGCCACTGCGTCTTCAGATAACAGCGAGACAGAGGGG
ACACCCAAGTTGTCAGACACTCCAGCCCCCAAGAGGAAGAGAAGCCCTCCGCTGGGGGGT
ACCCCCTCCCCGTCCAGCCTCTCCCTGCCTCCTTCAACAGGGTTTCCCCTTCAGGCCTCT
GGGGCCCCCTCCCCATACCTGAGC---------------------TCG------------
------------------------------------CTGGCCTCCCCTTCCTACCCC---
---------------------------CCATTCCCTTCTGACTACCTGGCCCTGCAGCTG
CCCGAACCCAGCCCCCTGAGGGAGCCCAGCCCCCTGAGGCCCACGCGGCAGAAACGGCCT
CGCCTGCCC---CGGAAACTGAAGATGGCGGTGGGAACCCCCGACTGCCCTGTGGGAGGG
CCGCTGACCTTTCCAGGTCGAGGTGCTGGG---GCTGGGGTGGGGGCAGCCCTGGCCCCA
CTGCCCCCTCCCAAGATGCCCCCCCACACCATCCTGAGCACCGTCCCTCGGCAGATGTTC
AGTGACGCTGGCAGCGGCGATGACGCCCTGGAT---GATGATGACCTGGTGATCGACATC
CCGGAG
>Bowhead|bmy_00776T0
------------------------------------------------------------
------------ATGAACGGGCCGGCGGACGGCGAAGTGGACTACAAGAAGAAATACCGG
AACCTGAAGCGGAAGCTCAAATTC------------------------------------
---CTCATCTACGAACACGAGTGCTTCCAGGAGGAACTGAGGAAGGCGCAGAGGAAATTG
CTGAAGGTGTCCCGGGACAAGAGTTTCCTCCTAGACCGACTTCTGCAGTACGAGAACGTG
GATGAAGACTCTTCTGACTCAGATGCCACTGCATCTTCAGATAACAGCGAGACAGAGGGG
ACACCCAAGTTGTCGGACACGCCAGCCCCTAAGAGGAAGAGAAGCCCTCCGCTGGGGGGT
GCCCCCTCCCCCACCAGCCTCTCCCTGCCTCCTTCAACAGGGTTTCCCCTTCAGGCCTCT
GGGGCCCCCTCCCCATACCTGAGC---------------------TCG------------
------------------------------------CTGGCTTCCCCCACCTACCCC---
---------------------------CCATTCCCTTCTGACTACCTGGCCCTGCAGCTG
CCCGAGCCC------------------AGCCCCCTGAGGCCCAAGCGGGAGAAACGGCCC
CGCCTGCCC---CGGAAACTCAAGATGGCGGTAGGACCCCCCGACTGCCCCGTGGGAGGG
CCGCTGACCTTCCCAGGCCGGGGTTCTGGG---GCCGGTGTGGGGGCAGCCCTGGCCCCA
CTGCCCCCGCCCAAGATGCCTCCCCCTACGATCCTGAGCGCTGTCCCTCGGCAGATGTTC
AGCGACGCGGGCAGCGGGGACGACGCCCTGGACGGGGATGATGACCTGGTGATCGACATC
CCGGAG
>Minke|BACU011912
------------------------------------------------------------
------------ATGAACGGGCCGGCGGACGGCGAAGTGGACTACAAGAAGAAATACCGG
AACCTGAAGCGGAAGCTCAAATTC------------------------------------
---CTCATCTACGAACACGAGTGCTTCCAGGAGGAACTGAGGAAGGCGCAGAGGAAATTG
CTGAAGGTGTCCCGGGACAAGAGTTTCCTCCTAGACCGACTTCTGCAGTACGAGAATGTG
GATGAAGACTCTTCTGACTCAGATGCCACTGCATCTTCAGATAACAGCGAGACAGAGGGG
ACACCCAAGTTGTCGGACACGCCAGCCCCTAAGAGGAAGAGAAGCCCTCCGCTGGGGGGT
GCCCCCTCCCCCACCAGCCTCTCCCTGCCTCCTTCAACAGGGTTTCCCCTTCAGGCCTCT
GGGGCCCCCTCCCCATACCTGAGC---------------------TCG------------
------------------------------------CTGGCTTCCCCCACCTACCCC---
---------------------------CCATTCCCTTCTGACTACCTGGCCCTGCAGCTG
CCCGAGCCC------------------AGCCCCCTGAGGCCCAAGCGGGAGAAACGGCCC
CGCCTGCCC---CGGAAACTCAAGATGGCGGTAGGACCCCCTGACTGCCCCGTGGGAGGG
CCGCTGACCTTCCCAGGCCGGGGTTCTGGG---GCCGGCGTGGGGGCAGCCCTGGCCCCA
CTGCCCCCGCCCAAGATGCCTCCCCCTACGATCCTGAGCGCCGTCCCTCGGCAGATGTTC
AGCGACGCGGGCAGCGGGGACGACGCCCTGGACGGGGATGATGACCTGGTGATCGACATC
CCAGAG
