# Supplementary material for: Insights into the Evolution of Longevity from the Bowhead Whale Genome
Source: Cell Rep. 2015 Jan 6;10(1):112–22. doi: 10.1016/j.celrep.2014.12.008 (PMC4536333; doi:10.1016/j.celrep.2014.12.008)
Supplement: Supplemental Folder 2. Species Used in the Analysis of Selective Pressure Variation, Single-Gene Orthologous Families Tested, Likelihood Ratio Tests, MAKER Parameters, and Full Assembly and Read Usage Data, Related to Experimental Procedures [file mmc3.zip › Tested SGOs/reciprocal_group_3294.2.fas]

>Gibbon|ENSNLEG00000000902|ENSNLET00000001150
ATGGACCCCAAGGACCGCAAGAAGATCCAGTTCTCGGTGCCCGCGCCCCCTAGCCAGCTC
GACCCCCGCCAGGTGGAGATGATCCGGCGCAGGAGACCAACGCCTGCCATGCTGTTCCGG
CTCTCAGAGCACTCCTCACCAGAGGAGGAAGCCTCCCCCCACCAG---------------
------------------AGAGCCTCAGGAGAGGGGCACCATCTCAAGTCGAAGAGACCC
AACCCCTGTGCCTACACACCACCTTCGCTGAAAGCTGTGCAGCGCATTGCTGAGTCTCAC
CTGCAGTCTATCAGCAATTTGAATGAGAACCAGGCCTCAGAGGAGGAGGATGAGCTGGGG
GAGCTTCGGGAGCTGGGTTATCCAAGAGAGGAAGACGAGGAGGAAGAGGAG---GATGAT
GAAGAAGAGGAGGAAGAAGAGGACAGCCAGGCTGAAGTCCTGAAGGTCATCAGGCAGTCT
------------------------------------------------------------
---------------------------------------------GCCGGGCAAAAGACA
ACCTGTGGCCAGGGTCTGGAGGGGCCCTGGGAGCGCCCACCCCCTCTGGATGAGCCCGAG
AGAGATGGAAGCTCTGAGGACCAAGTGGAAGACCCA------------GCA---CTAAGT
------------------------------GAGCCTGGGGAGGAACCTCAGCGCCCTTCC
CCCTCTGAGCCTGGCACA
>Gorilla|ENSGGOG00000006745|ENSGGOT00000006774
ATGGACCCCAAGGACCGCAAGAAGATCCAGTTCTCGGTGCCCGCGCCCCCTAGCCAGCTC
GACCCCCGCCAGGTGGAGATGATCCGGCGCAGGAGACCAACGCCTGCCATGCTGTTCCGG
CTCTCAGAGCACTCCTCACCAGAGGAGGAAGCCTCCCCCCACCAGGTGACCCCTTTAACC
TGGCACTTCCCCTGGCAGAGAGCCTCAGGAGAGGGGCACCATCTCAAGTCGAAGAGACCC
AACCCCTGTGCCTACACACCACCTTCGCTGAAAGCTGTGCAGCGCATTGCTGAGTCTCAC
CTGCAGTCTATCAGCAATTTGAATGAGAACCAGGCCTCAGAGGAGGAAGATGAGCTGGGG
GAGCTTCGGGAGCTGGGTTATCCAAGAGAGGAAGACGAGGAGGAAGAGGAG---GATGAT
GAAGAAGAGGAAGAAGAAGAGGACAGCCAGGCTGAAGTCCTGAAGGTCATCAGGCAGTCT
------------------------------------------------------------
---------------------------------------------GCTGGGCAAAAGACA
ACCTGTGGCCAGGGTCTGGAGGGGCCCTGGGAGCGCCCACCCCCTCTGGATGAGTCCGAG
AGAGACGGAGGCTCTGAGGACCAAGTGGAAGACCCA------------GCA---CTAAGT
------------------------------GAGCCTGGGGAGGAACCTCAGCGCCCTTCC
CCCTCTGAGCCTGGCACT
>Guinea_Pig|ENSCPOG00000009051|ENSCPOT00000009134
ATGGACCCCAAGGACCGCAAGAAGATCCAGTTCTCCGTGCCCGCGCCCCCCAGCCAGCTC
GACCCCCGCCAGGTGGAAATGATCCGGCGCAGGAGGCCAACCCCTGCCATGCTGTTCCGG
CTCTCAGAGCACTCCTCACCAGAGGAGGAGGCCTCGCCCCACCAG---------------
------------------AGAGCCTCTGGAGAGGGGCACCACCTCAAGTCCAAGAGACCC
AACCCCTGTGCCTACACACCGCCCTCACTGAAAGCTGTGCAGCGCATTGCAGAGTCCCAC
CTGCAGACCATCAGCAACCTGGGC------------------------------------
------------------------------------------------------------
---------TCAGAGGAGGAGGACAGCCAGGCTGAGGTCCTGAAGGCCATCAGGGGCTCT
GAGGGACTTCCACCCATGGCAGTGAGGAGATGTCGTGAAGAGACTAGCAAGCAGGAGGGC
CCTGTGTCACATGACAGGAGTACCAATTCCTTCCTCCCAACCCCAGCAGGGCAGAAGGTA
ACCTGTGGCCAGGGTCTGGAGGGGCCCTGGGAGCGTCCACTCCCTCTGGATGAGGACCAA
------------------------------AGCCCA------------GCA---CTCACT
GGCCCTGAGTCCCCCTCTACTTGTCTTGCAGAGCCAGAGGAGGAACCCCAGCGCCCCGAC
CCCCCTGAGCCTGGCACA
>Horse|ENSECAG00000020165|ENSECAT00000021447
------------------------------------------------------------
---------------------ATCCGGCGCAGGAGACCAACCCCTGCCATGTTGTTCCGG
CTCTCAGAGCACTCCTCTCCAGAGGAGGAGGCCTCCCCGCAC------------------
---------------CAGAGAGCCTCAGGAGAGGGGCACCACCTCAAGTCGAAGAGATCC
AACCCCTGTGCCTACACACCGCCCTCACTGAAAGCTGTGCAGCGCATTGCTGAGTCTCAC
CTGCAGTCCATCAGCAACCTGAATGAGAACCAGGCCTCGGAGGAGGAGGATGAGCTGGGG
GAGCTTCGGGAGCTGGGCTACCCAAGAGAGGAAGAGGAGGAGGAGGAGGAGGAGGATGAC
GAAGAAGAGGAGGAGGAGGAGGACAGCCAGGCTGAAGTCCTGAAGAGCAGCAGGGGGTCT
------------------------------------------------------------
---------------------------------------------GCTGGGCAGAAGACA
ACTTGTGGCCAGGGTCTGGAGGGGCCCTGGGAGCGCCCGCCCCCTCTGGATGAGCCCCAG
AGAGATGGAAGCTCCGATGACCAAGTGGAAGACCCC------------GCA---CTAAGT
------------------------------GAGCCAGGGGAGGAGCCACAGCGCCCTGCC
CACCTGGAGCCTGGCACA
>Mouse|ENSMUSG00000061718|ENSMUST00000078694
ATGGACCCCAAGGACCGCAAGAAGATTCAGTTCTCTGTGCCCGCGCCCCCGAGCCAGCTC
GACCCCCGACAGGTGGAGATGATCCGGCGCCGGAGACCAACCCCTGCCATGCTTTTCCGG
GTCTCAGAGCACTCCTCACCAGAGGAGGAGGCCTCTCCACATCAG---------------
------------------AGAACCTCTGGAGAGGGGCACCACCCAAAGTCGAAGAGACCC
AACCCCTGTGCCTATACGCCCCCATCACTGAAAGCTGTGCAG---------------CAC
CTGCAGACCATTAGCAACTTGAGTGAGAACCAGGCCTCGGAGGAAGAGGATGAGTTAGGG
GAGCTTCGGGAGCTTGGGTACCCACAGGAGGATGATGAGGAGGAT------GAG---GAT
GAAGAGGAGGACGAAGAAGAAGACAGCCAGGCGGAGGTCCTGAAAGGCAGCAGGGGCACT
------------------------------------------------------------
---------------------------------------------GTGGGGCAGAAGCCT
ACTTGTGGCCGGGGTCTGGAGGGGCCCTGGGAGCGCCCACCTCCTCTGGATGAGCCCCAG
AGAGATGGAAACTCTGAGGACCAAGTGGAAGGCAGA------------GCAACACTAAGT
------------------------------GAGCCTGGAGAGGAACCTCAGCATCCCAGC
CCCCCC------------
>Opossum|ENSMODG00000012788|ENSMODT00000016292
ATGGATCCCAAAGACCGAAAGAAGATCCAGTTCTCCGTGCCCGCGCCCCCGAGCCAGCTT
GACCCTCGCCAGGTGGAGATGATCCGACGCAGGAGACCAACCCCTGCCATGCTGTTCCGT
GTTTCAGAGCACTCTTCTCCAGAGGAAGAAGCTTCCCCTTATCAG---------------
------------------AGATCCTCTGGTGAGGGGCACCACCTCAAGACCAAGAGACCC
AACCCCTGTGCCTACACTCCCCCTTCTCTGAAAGCTGTCCAGCGCATTGCTGAATCACAC
CTGCAGTCCATCAGCAACCTGAGTGAGAATCAGCCTTCTGATGAAGAGGAAGAA------
GAAGAAGGTGAGCAGGGAAGCCGAGGTTGTCAGGGAGAGGAAGAAGAGGAGGAGGAGGAG
GAGGAAGAGGAGGAAGATGACTCCAGCCAGGCAGAGGTTGTGAAGGGCAGAAACAAGCCT
------------------------------------------------------------
---------------------------------------------GCTGTACAACAGACT
TCTTGTGGCCAAGGCCTGGAGGGACCTTGGGAGCGTCCACCCCCACTGGATGAGCCCCAG
AAGGATGGAACCTCTGAAGGCAAAGAAGAAGGAGAAGAAGAAGAGGTTGTG---CAGAAT
------------------------------GAACCTGATGAGGGGACCCAGCACCCCGGG
CCTCCTGCTCCTGGCACA
>Orangutan|ENSPPYG00000008484|ENSPPYT00000009914
ATGGACCCCAAGGACCGCAAGAAGATCCAGTTCTCGGTGCCCGCGCCCCCTAGCCAGCTC
GACCCCCGCCAGGTGGAGATGATCCGGCGCAGGAGACCAACGCCTGCCATGCTGTTCCGG
CTCTCAGAGCACTCCTCACCAGAGGAGGAAGCCTCCCCCCACCAG---------------
------------------AGAGCCTCAGGAGAGGGGCACCATCTCAAGTCGAAGAGACCC
AACCCCTGTGCCTATACACCACCTTCGCTGAAAGCTGTGCAGCGCATTGCTGAGTCTCAC
CTGCAGTCTATCAGCAATTTGAATGAGAACCAGGCCTCAGAGGAGGAGGATGAGCTGGGG
GAGCTTCGGGAGCTGGGTTATCCAAGAGAGGAAGACGAGGAGGAAGAGGAG---GATGAT
GAAGAAGAGGAAGAAGAAGAGGACAGCCAGGCTGAAGTCCTGAAGGTCATCAGGCAGTCT
------------------------------------------------------------
---------------------------------------------GCTGGGCAAAAGACA
ACCTGTGGCCAGGGTCTGGAGGGGCCCTGGGAGCGCCCACCCCCTCTGGATGAGCCCGAG
AGAGATGGAAGCTCTGAGGACCAAGTGGAAGACCCA------------GCA---CTAAGT
------------------------------GAGCCTGGGGAGGAACCTCAGCGCCCTTCC
CCCTCTGAGCCTGGCACA
>Rabbit|ENSOCUG00000021711|ENSOCUT00000024770
------------------------------------------------------------
------------------CAGATCCGGCGCCGGAGACCAACCCCGGCCATGCTGTTCCGG
CTCTCAGAGCACTCCTCCCCAGAGGAGGAGGCCTCCCCCCACCAGGTGAGCTTCCTGGAC
TTGCACATCCCCCGACAGAGAGCAGCGGGAGAGGGGCACCATGTCAAGTCGAAGAGAGCC
AACCCCTGTGCCTACACACCCCCCTCACTGAAAGCCGTGCAGCGCATCGCCGAGTCTCAC
TTGCAGTCCATCAGCAACGTGGGCGAGAACCAGGCCTCGGAGGAGGAGGATGAGCTGGGG
GAGCTGCGGGAGCTGGGATACCCCCGAGAAGAGGACGAGGACGAGGATGAGGACGAGGAC
GAGGAGGAAGAGGAAGAAGAGGACAGCCAGGCTGAAGTCCTGAAGGGCGGCAGGGGGTCC
------------------------------------------------------------
---------------------------------------------GTCGAGCAGAAGACA
TCCTGTGGCCAGGGTCTGGAGGGGCCCTGGGAGCGCCCACCTCCTCTGGATGAGCCCCAG
AGAGATGGAAGTTCTGAGGACCAAGTGGAAGACCCA------------GCC---CTAAGT
------------------------------------------------------------
------------------
>Rat|ENSRNOG00000028404|ENSRNOT00000037752
ATGGACCCCAAGGACCGCAAGAAGATCCAGTTCTCTGTGCCCGCGCCCCCGAGCCAGCTC
GACCCCCGACAGGTGGAGATGATCCGGCGCCGGAGGCCAACCCCTGCCTTGCTGTTCCGG
GTCTCAGAGCATTCCTCGCCAGAGGAGGAGTCCTCTCCGCACCAG---------------
------------------AGAACCTCAGGAGAGGGGCACCACCCAAAGTCGAAGAGACCC
AACCCCTGTGCCTACACTCCCCCATCACTGAAAGCTGTGCAACGCATCGCTGAGTCCCAC
CTGCAGACCATCAGCAACCTGAGTGAGAACCAGGCCTCGGAGGAAGAGGACGAGTTAGGG
GAGCTTCGGGAGCTGGGGTATCCACAAGAGGATGATGAAGAGGATGAGGACGAG---GAT
GAAGAGGAGGACGAAGAAGAAGACAGCCAGGCGGAGGTCCTGAAAGGCAGCAGGGGGACT
------------------------------------------------------------
---------------------------------------------GCGGGGCAGAAGCTT
ACTTCTGGCCAGGGTCTGGAGGGGCCCTGGGAGCGCCCACCTCCTCTGGATGAGCCCCAG
AGAGATGGAAACTCTGAGGACCAAGGGGAAGGCAGA------------GCAACACAAAGT
------------------------------GAGCCGGGAGAGGAGCCTCGGCACCCTACC
CCCCCTGAGTCCGGCACA
>Macaque|ENSMMUG00000001405|ENSMMUT00000001995
ATGGACCCCAAGGACCGCAAGAAGATCCAGTTCTCGGTTCCCGCGCCCCCTAGCCAGCTC
GACCCCCGCCAGGTGGAGATGATCCGGCGCAGGAGACCAACGCCTGCCATGCTGTTCCGG
CTCTCAGAGCACTCCTCACCAGAGGAGGAAGCCTCCCCCCACCAG---------------
------------------AGAGCCTCAGGAGAGGGGCACCATCTCAAGTCGAAGAGACCC
AACCCCTGTGCCTACACACCACCTTCGCTGAAAGCTGTGCAGCGCATTGCTGAGTCTCAC
CTACAGTCTATCAGCAATTTGAATGAGAACCAGGCCTCAGAGGAGGAGGATGAGCTGGGG
GAGCTTCGGGAGCTGGGTTATCCAAGAGAGGAAGACGAGGAGGAAGAGGAG---GATGAT
GAGGAAGAGGAGGAAGAAGAGGACAGCCAGGCTGAAGTCCTGAAGGTCATCAGGCAGTCT
------------------------------------------------------------
---------------------------------------------GCTGGGCAAAAGACA
ACCTGTGGCCAGGGTCTGGAGGGGCCCTGGGAGCGCCCACCCCCTCTGGATGAGCCCGAG
AGAGATGGAAGCTCTGAGGACCAAGTGGAAGACCCA------------GCA---CTAAGT
------------------------------GAGCCTGGGGAGGAACCTCAGCGCCCTTCC
CCCTCTGAGCCTGGCACA
>Marmoset|ENSCJAG00000008712|ENSCJAT00000010092
ATGGACCCCAAGGACCGCAAGAAGATCCAGTTCTCGGTGCCTGCACCCCCTAGCCAGCTC
GACCCCCGCCAGGTGGAGATGATCCGGCGCAGGAGACCAACCCCTGCCATGCTGTTCCGG
CTTTCAGAACACACCTCACCAGAAGAGGAGGCCTCCCCGCACCAG---------------
------------------AGAGCCTCAGGAGAGGGGCACCACCTCAAGTCGAAGAGAGCC
AACCCCTGTGCCTACACACCCCCTTCACTGAAAGCTGTGCAGCGCATTGCTGAGTCTCAC
CTGCAGTCTATCAGCAACTTGAATGAGAACCAGGCCTCAGAGGAGGAGGATGAGCTGGGG
GAGCTTCGGGAGCTAGGTTATCCAAGAGAGGAAGATGAGGAGGAGGAGGAG---GAGGAT
GAAGAAGAGGAGGAAGAAGAGGATAGCCAAGCTGAAGTCCTGAAGGTCATCAGGCAGTCT
------------------------------------------------------------
---------------------------------------------GCTGGGCAGAAGACA
ACCTGTGGCCAGGGTCTGGAGGGGCCCTGGGAGCGCCCACCCCCTCTGGATGAGCCGGAG
AGAGATGGAAGCTCT------------GAGAACCCA------------GCA---CTAAGT
------------------------------GAGCCTGGGGAGGAACCTCAGCACCCTTCC
CCCTCTGAGCCTGGCACA
>Microbat|ENSMLUG00000014973|ENSMLUT00000014976
------------------------------------------------------------
------------------------------------------------------------
------------------------------------------------------------
------------------------------------------------------------
---------------------------CTGGCAGCCGTGCAGCGCATTGCCGAGTCTCAC
CTGCAATCCATCAGCAACCTGGGCGAGAACCAGGCCTCGGAGGAGGAGGATGAGCTTGGG
GAGCTGCGGGAGCTGGGCTACCCAAGAGAGGAAGAAGAGGAGGAGGAC---------GAT
GAAGAAGAAGAGGAGGAGGAGGACAGCCAGGCTGAAGTCCTGAAGGGCAGCAGGGGGCCT
------------------------------------------------------------
---------------------------------------------GTTGGGCAGAAGACA
ACTTGTGGCCAGGGTCTGGAGGGGCCCTGGGAGCGCCCGCCCCCTCTGGATGAGCCCCAG
AGAGATGGAAGCTCTGAGGACCAAGCGAAAGACCCC------------GCA---CTAAGC
------------------------------GAGCCTGGGGAAGACCCACAGCGCCCTGCC
CACCCTGAGCCTGGCACA
>Human|ENSG00000131771|ENST00000254079
ATGGACCCCAAGGACCGCAAGAAGATCCAGTTCTCGGTGCCCGCGCCCCCTAGCCAGCTC
GACCCCCGCCAGGTGGAGATGATCCGGCGCAGGAGACCAACGCCTGCCATGCTGTTCCGG
CTCTCAGAGCACTCCTCACCAGAGGAGGAAGCCTCCCCCCACCAG---------------
------------------AGAGCCTCAGGAGAGGGGCACCATCTCAAGTCGAAGAGACCC
AACCCCTGTGCCTACACACCACCTTCGCTGAAAGCTGTGCAGCGCATTGCTGAGTCTCAC
CTGCAGTCTATCAGCAATTTGAATGAGAACCAGGCCTCAGAGGAGGAGGATGAGCTGGGG
GAGCTTCGGGAGCTGGGTTATCCAAGAGAGGAAGATGAGGAGGAAGAGGAG---GATGAT
GAAGAAGAGGAAGAAGAAGAGGACAGCCAGGCTGAAGTCCTGAAGGTCATCAGGCAGTCT
------------------------------------------------------------
---------------------------------------------GCTGGGCAAAAGACA
ACCTGTGGCCAGGGTCTGGAAGGGCCCTGGGAGCGCCCACCCCCTCTGGATGAGTCCGAG
AGAGATGGAGGCTCTGAGGACCAAGTGGAAGACCCA------------GCA---CTAAGT
------------------------------GAGCCTGGGGAGGAACCTCAGCGCCCTTCC
CCCTCTGAGCCTGGCACA
>Orca|XP_004282773.1
ATGGACCCCAAGGACCGCAAGAAGATCCAGTTCTCCGTGCCCGCGCCCCCCAGCCAGCTC
GACCCCCGCCAGGTGGAGATGATCCGGCGCAGGAGACCAACCCCTGCCATGCTGTTCCGG
CTCTCAGAGCACTCCTCGCCAGAGGAGGAGGCCTCACCCCAC------------------
---------------CAGAGAGCCTCAGGAGAGGGGCACCACCTCAAGTCGAAGAGACCC
AACCCCTGTGCCTACACACCCCCCTCGCTGAAAGCTGTGCAGCGCATTGCTGAGTCTCAC
CTGCAGTCCATCAGCAACCTGGGTGAGAACCAGGCCTCAGAGGAGGAGGATGAGCTGGGG
GAGCTGCGGGAGCTGGGCTACCCAAGAGAGGAGGACGAGGAGGAGGAGGACGAAGAA---
---GAGGAGGAGGACGAG---GACAGCCAGGCTGAAATTCTGAAGGGCGGCAGGGGGTCT
------------------------------------------------------------
---------------------------------------------GCTGGGCAGAAGACT
ACTTTTGGTCAAGGTCTGGAGGGTCCCTGGGAGCGTCCGCCTCCTCTGGATGAGCCCCAG
AGAGACGGAAGCTCTGAGGACCAAGTGGAAGATCCG------------GCA---TTAAAT
------------------------------GAACCTGGGGAGGAGCCACAGCGCCCTGCT
CACCCTGAACCTGGCACA
>Chimp|ENSPTRG00000009095|ENSPTRT00000016750
ATGGACCCCAAGGACCGCAAGAAGATCCAGTTCTCGGTGCCCGCGCCCCCTAGCCAGCTC
GACCCCCGCCAGGTGGAGATGATCCGGCGCAGGAGACCAACGCCTGCCATGCTGTTCCGG
CTCTCAGAGCACTCCTCACCAGAGGAGGAAGCCTCCCCCCACCAG---------------
------------------AGAGCCTCAGGAGAGGGGCACCATCTCAAGTCGAAGAGACCC
AACCCCTGTGCCTACACACCACCTTCGCTGAAAGCTGTGCAGCGCATTGCTGAGTCTCAC
CTGCAGTCTATCAGCAATTTGAATGAGAACCAGGCCTCAGAGGAGGAGGATGAGCTGGGG
GAGCTTCGGGAGCTGGGTTATCCAAGAGAGGAAGATGAGGAGGAAGAGGAG---GATGAT
GAAGAAGAGGAAGAAGAG---GACAGCCAGGCTGAAGTCCTGAAGGTCATCAGGCAGTCT
------------------------------------------------------------
---------------------------------------------GCTGGGCAAAAGACA
ACATGTGGCCAGGGTCTGGAGGGGCCCTGGGAGCGCCCACCCCCTCTGGATGAGTCCGAG
AGAGATGGAGGCTCTGAGGACCAAGTGGAAGACCCA------------GCA---CTAAGT
------------------------------GAGCCTGGGGAGGAACCGCAGCGCCCTTCC
CCCTCTGAGCCTGGCACA
>Cow|ENSBTAG00000006035|ENSBTAT00000007930
ATGGACCCCAAAGACCGCAAGAAGATCCAGTTCTCCGTGCCCGCGCCCCCCAGCCAGCTC
GACCCCCGCCAGGTGGAGATGATCCGGCGCAGGAGACCAACCCCTGCCATGCTGTTCCGG
CTCTCAGAGCACTCCTCACCAGAGGAGGAGGCCTCACCCCAC------------------
---------------CAGAGAGCCTCAGGAGAGGGGCACCACCTCAAGTCGAAGAGATCC
AATCCTTGTGCCTACACACCCCCCTCGCTGAAAGCCGTCCAGCGCATTGCTGAGTCTCAC
CTGCAGTCCATCAGCAACCTGGGTGAGAACCAGGCCTCGGAGGAGGAGGATGAGCTGGGG
GAGCTGCGGGAACTGGGCTACCCAAGAGAGGAAGAGGAGGAGGAAGAGGAGGAGGAT---
---GAAGAGGAGGAGGAG---GACAGCCAGGCGGAAGTCCTGAAGGGCAGCAGGGGGTCT
------------------------------------------------------------
---------------------------------------------GCTGGGCAGAAGACA
ACTTATGGCCAAGGTCTGGAGGGTCCCTGGGAGCGCCCGCCTCCTCTGGATGGGCCCCAG
AGAGACGGAAGCTCTGAGGACCAAGTGGAAGACCCA------------GCA---TTGAAT
------------------------------GAACCCGGGGAGGAGCCACAGCGCCCTGCC
CACCCTGAGCCTGGCACA
>Dog|ENSCAFG00000016396|ENSCAFT00000026001
ATGGACCCTAAGGACCGCAAGAAGATCCAGTTCTCGGTGCCCGCGCCCCCCAGCCAGCTC
GACCCCCGCCAGGTGGAGATGATCCGTCGCAGGAGACCAACCCCTGCCATGCTCTTCCGG
CTTTCAGAGCACTCCTCTCCAGAGGAGGAGGCCTCCCCTCACCAG---------------
------------------AGAGCTTCAGGAGAGGGGCACCACCTCAAGTCGAAGAGACCC
AACCCATGTGCCTACACACCCCCCTCGCTGAAAGCCGTGCAGCGTATTGCTGAGTCTCAT
CTGCAGTCCATCAGCAACCTGAGTGAGAACCAGGCCTCAGAGGAGGAGGATGAGCTGGGG
GAGCTGCGGGAACTGGGCTACCCAAGAGAGGAAGATGAAGAGGAGGAGGAGGAGGATGAC
GACGATGAAGAGGAGGAGGAGGACAGCCAGGCTGAGGTCCTGAAGGGCAGCAGGGGGTCT
------------------------------------------------------------
---------------------------------------------GCTGGGCAGAAGACA
ACTTGTGGCCAGGGTTTGGAAAGCCCCTGGGAGCGCCCACCCCCTCTGGATGAGCCCCAG
AGAGATGGAAGTTCCAAAGAACAAGTGGAAGACCTG------------GCA---CTAAAT
------------------------------GAGCCTGGGGAGGGGCCACAGCGCCCCACC
CACCCCGAGCCTGGCACA
>Elephant|ENSLAFG00000016037|ENSLAFT00000016035
------------------------------------------------------------
---------------------ATCCGGCGCAGGAGACCGACCCCTGCCATGCTGTTCCGG
CTTTCAGAGCACTCTTCACCAGAGGAGGAGTCCTCCCCACACCAGGTAAGTTTCCAGAGA
TTCCACTTCCCCTGGCAGAGAGCCTCAGGAGAAGGACACCACCTCAAGTCGAAGAGAGCC
AATCCCTGTGCCTACACGCCCCCCTCGCTGAAAGCGGTACAACGCATTGCTGAGTCTCAC
CTGCAGTCCATCAGCAATGTGGGTGAGAACCAGGTCTCGGAGGAGGAGGATGAGCTGGGG
GAGCTGCGGGCCCTGGGCTATCCAAGAGAAGATGAGGAGGAAGAAGAGGAGGAG------
GAAGAGGAGGATGAAGAAGAGGACAGCCAGGCTGAAGTCCTGAAGAGCAGCAGGGGATCT
------------------------------------------------------------
---------------------------------------------GCTGGACAGAAAGCA
ACCTGTGGCCTGGGTCTAGAGGGACCCTGGGAGCGCCCACCCCCTCTGGATGAGCCCCAG
AGAGATGGAAGCTCTGAGGATCAAGTGGAAAACCCA------------GCA---CAAAGT
------------------------------------------------------------
------------------
>Bowhead|bmy_12739T0
ATGGACCCCAAGGACCGCAAGAAGATCCAGTTCTCCGTGCCCGCGCCCCCCAGCCAGCTC
GACCCCCGCCAGGTGGAGATGATCCGGCGCAGGAGACCAACCCCTGCCATGCTGTTCCGG
CTCTCAGAGCACTCCTCGCCA---------------------------------------
------------------------------------------------------------
---------------------------------GCTGTGCAGCGCATTGCTGAGTCTCAC
CTGCAGTCCATCAGCAACGTGGGTGAGAACCAGGCCTCAGAGGAGGAGGATGAGCTGGGG
GAGCTGCGGGAGCTGGGCTACCCAAGAGAGGAAGAAGAGGAGGAGGAGGAGGATGACGAA
GAAGAGGAGGAGGAGGAG---GACAGCCAGGCTGAAATCCTGAAGGGCAGCAGGGGGTCT
------------------------------------------------------------
---------------------------------------------GCTGGGCAGAAGACT
ACTTGTGGCCAAGGTCTGGAGGGTCCCTGGGAGCGCCCGCCTCCTCTGGATGAGCCCCAG
AGAGACGGAAGCTCTGAGGACCAAGTGGAAGACCCG------------GCA---TTAAAT
------------------------------GAACCTGGGGAGGAGCCGCAGCGCCCTGCT
CACCCTGAACCTGGCACA
>Minke|BACU007011
ATGGACCCCAAGGACCGCAAGAAGATCCAGTTCTCCGTGCCCGCGCCCCCCAGCCAGCTC
GACCCCCGCCAGGTGGAGATGATCCGGCGCAGGAGACCAACCCCTGCCATGCTGTTCCGG
CTCTCAGAGCACTCCTCGCCAGAGGAGGACGCCTCACCCCACCAG---------------
---------------CAGAGAGCCTCAGGAGAGGGGCACCACCTCAAGTCGAAGAGAGCC
AACCCCTGTGCCTACACACCCCCCTCGCTGAAAGCTGTGCAGCGCATTGCTGAGTCTCAC
CTGCAGTCCATCAGCAACGTGGGTGAGAACCAGGCCTCAGAGGAGGAGGATGAGCTGGGG
GAGCTGCGGGAGCTGGGCTACCCAAGAGAGGAAGAAGAGGAGGAGGAGGAGGATGACGAA
GAAGAAGAGGAGGAGGAGGAGGACAGCCAGGCTGAAATCCTGAAGGGCAGCAGGGGGTCT
------------------------------------------------------------
---------------------------------------------GCTGGGCAGAAGACT
ACTTGTGGCCAAGGTCTGGAGGGTCCCTGGGAGCGCCCGCCTCCTCTGGATGAGCCCCAG
AGAGACGGAAGCTCTGAGGACCAAGTGGAAGACCCT------------GCA---TTAAAT
------------------------------GAACCTGGGGAGGAGCCACAGCGCCCCGCT
CACCCTGAACCTGGCACA
