# Supplementary material for: Insights into the Evolution of Longevity from the Bowhead Whale Genome
Source: Cell Rep. 2015 Jan 6;10(1):112–22. doi: 10.1016/j.celrep.2014.12.008 (PMC4536333; doi:10.1016/j.celrep.2014.12.008)
Supplement: Supplemental Folder 2. Species Used in the Analysis of Selective Pressure Variation, Single-Gene Orthologous Families Tested, Likelihood Ratio Tests, MAKER Parameters, and Full Assembly and Read Usage Data, Related to Experimental Procedures [file mmc3.zip › Tested SGOs/reciprocal_group_3300.2.fas]

>Gibbon|ENSNLEG00000018454|ENSNLET00000023479
ATGTCTATTATGGACCACAGCCCCACCACGGGCGTGGTCACAGTCATTGTCATCCTCATT
GCCATCGCCGCCCTGGGGGCCTTGATCCTGGGCTGCTGGTGCTACCTGCGGCTGCAGCGC
ATCAGCCAGTCAGAGGACGAGGAGAGCATCGTGGGGGATGGGGAGACCAAGGAACCCTTC
CTGCTGGTGCAGTATTCGGCCAAGGGACCGTGCGTGGAGAGAAAGGCCAAGCTGATGACT
CCCAATGGCCCGGAAGTCCACGGC
>Gorilla|ENSGGOG00000009720|ENSGGOT00000009757
ATGTCTATTATGGACCACAGCCCCACCACGGGCGTGGTCACAGTCATCGTCATCCTCATT
GCCATCGCGGCCCTGGGGGCCTTGATCCTGGGCTGCTGGTGCTACCTGCGGCTGCAGCGC
ATCAGCCAGTCAGAGGACGAGGAGAGCATCGTGGGGGATGGGGAGACCAAGGAACCCTTC
CTGCTGGTGCAGTATTCGGCCAAGGGACCGTGCGTGGAGAGAAAGGCCAAGCTGATGACT
CCCAACGGCCCGGAAGTCCACGGC
>Guinea_Pig|ENSCPOG00000022148|ENSCPOT00000023931
ATGTCTATTATGGACCACAGCCCCACCACTGGTGTGGTCACAGTCATTGTCATCCTCATC
GCCATTGCTGCGCTGGGGGCCTTGATCCTGGGCTGCTGGTGCTACCTGCGGCTACAGCGC
ATCAGCCAGTCGGAAGACGAGGAGAGCATCGTGGGGGATGGTGAAACCAAGGAGCCCTTT
CTGCTGGTGCAGTATTCAGCCAAGGGACCATGTGTGGAGAGGAAGGCCAAGCTGATGACC
CCCAGTGGCCCAGAAGTGCACGGC
>Horse|ENSECAG00000004091|ENSECAT00000003938
ATGTCTATTATGGACCACAGCCCCACCACGGGCGTGGTCACGGTCATCGTCATCCTCATC
GCCATCGCCGCCCTGGGGGCCCTGATCCTGGGCTGCTGGTGTTACCTGCGGCTGCAGCGC
ATCAGCCAGTCGGAGGACGAGGAGAGCATCGTCGGGGATGGCGAGACCAAGGAGCCCTTC
CTGCTGGTGCAGTACTCGGCCAGGGGACCGTGTGTGGAGAGGAAGGCCAAGCTG---ACC
CCCAATGGCCCGGAAGTCCACGGC
>Mouse|ENSMUSG00000037972|ENSMUST00000089011
ATGTCTATTATGGACCACAGCCCCACCACCGGGGTGGTAACGGTCATTGTCATCCTCATC
GCCATAGCTGCCCTGGGGGCCTTGATCCTGGGCTGCTGGTGCTACCTGCGGCTGCAGCGC
ATCAGCCAGTCAGAGGATGAGGAGAGCATCGTGGGTGATGGCGAGACAAAGGAGCCCTTT
CTACTGGTGCAGTACTCTGCTAAGGGGCCATGTGTGGAAAGAAAGGCCAAGTTGATGACC
GCCAACAGCCCAGAAGTGCATGGC
>Opossum|ENSMODG00000024781|ENSMODT00000037185
ATGTCTATTATGGACCACAGCCCCACCACCGGCGTGGTCACTGTCATCGTCATTCTCATC
GCCATCGCGGCCCTGGGAGCCCTCATCCTGGGCTGCTGGTGTTACTTGCGCCTGCAGCGC
ATCAGCCAGTCGGAGGACGAAGAGAGCATCGTGGGGGATGGGGAAACCAAAGAACCCTTC
CTGTTGGTCCAGTATTCGGCAAAGGGTCCCTGCGTGGAGAGAAAAGCCAAGCTG---ACC
CCCAATGGCCCGGAGGTCCACGGC
>Orangutan|ENSPPYG00000007108|ENSPPYT00000008370
ATGTCTATTATGGACCACAGCCCCACCACGGGCGTGGTCACAGTCATCGTCATCCTCATT
GCCATCGCGGCCCTGGGGGCCTTGATCCTGGGCTGCTGGTGCTACCTGCGGCTGCAGCGC
ATCAGCCAGTCAGAGGATGAGGAGAGCATCGTGGGGGATGGGGAGACCAAGGAACCCTTC
CTGCTGGTGCAGTATTCGGCCAAGGGACCGTGCGTGGAGAGAAAGGCCAAGCTGATGACT
CCCAACGGCCCGGAAGTCCACGGC
>Platypus|ENSOANG00000000988|ENSOANT00000001563
ATGTCTATTATGGACCACAGCCCCACCACCGGAGTGGTTACCGTTATTGTCATTCTCATT
GCCATCGCGGCTCTGGGGGCCTTGATCCTGGGCTGCTGGTGTTACCTGCGCCTACAGCAC
ATCAGCCAGTCGGAAGACGAAGAGAGCATCGTGGGAGATGGCGAAACCAAAGAACCCTTC
CTCTTGGTGCAGTATTCTGCCAAAGGACCTTGCGTGGAGAGGAAAGCCAAGCTG---ACT
CCGAATGGCGCCGAAGTCCACAGC
>Rabbit|ENSOCUG00000016051|ENSOCUT00000016043
ATGTCTATAATGGACCACAGCCCCACCACGGGCGTGGTCACTGTCATCGTCATCCTCATC
GCCATCGCCGCCCTGGGGGCCCTGATCCTGGGCTGCTGGTGCTACCTGCGTCTGCAGCGC
ATCAGCCAGTCCGAGGATGAGGAGAGCATCGTGGGGGATGGCGAGACCAAGGAGCCCTTC
CTGCTGGTGCAGTACTCTGCGAAGGGACAGTGCGTGGAGAGAAAGGCCAAGCTGATGACC
CCCAACGGCCCGGAAGTGCACGGC
>Rat|ENSRNOG00000002463|ENSRNOT00000003333
ATGTCTATTATGGACCACAGCCCCACGACTGGGGTAGTCACAGTCATTGTCATCCTCATC
GCCATAGCTGCCCTGGGGGCCTTGATCCTCGGCTGCTGGTGCTACCTGCGGCTGCAGCGC
ATCAGCCAGTCAGAGGATGAGGAGAGCATCGTGGGCGATGGCGAGACAAAGGAGCCCTTT
CTACTGGTGCAGTATTCTGCCAAGGGGCCATGTGTGGAAAGAAAGGCCAAATTGATGACC
GCCAACAGCCCGGAAGTGCATGGC
>Macaque|ENSMMUG00000014239|ENSMMUT00000019981
ATGTCTATTATGGACCACAGCCCCACCACGGGCGTGGTCACAGTCATCGTCATCCTCATT
GCCATCGCGGCCCTGGGGGCCTTGATCCTGGGCTGCTGGTGCTACCTGCGGCTCCAGCGC
ATCAGCCAGTCAGAGGACGAGGAGAGCATCGTGGGGGATGGGGAGACCAAGGAACCCTTC
CTGCTGGTGCAGTATTCGGCCAAGGGACCGTGCGTGGAGAGAAAGGCCAAGCTGATGACT
CCCAACGGCCCGGAAGTCCACGGC
>Marmoset|ENSCJAG00000023129|ENSCJAT00000044114
ATGTCTATTATGGACCACAGCCCCACCACGGGCGTGGTCACAGTCATCGTCATCCTCATT
GCCATCGCAGCCCTGGGGGCCTTGATCCTGGGCTGCTGGTGCTACCTGCGGCTGCAGCGC
ATCAGCCAGTCGGAGGATGAGGAGAGCATCGTGGGGGATGGGGAAACCAAGGAGCCCTTC
CTGCTGGTGCAGTACTCGGCCAAAGGACCGTGCGTGGAGAGAAAGGCCAAGCTGATGACT
CCCAACGGCCCGGAAGTCCATGGC
>Microbat|ENSMLUG00000016040|ENSMLUT00000016038
ATGTCTATTATGGACCACAGCCCCACCACGGGTGTGGTCACAGTCATCGTCATCCTCATC
GCCATCGCTGCCCTGGGGGCCTTGATCCTGGGCTGCTGGTGCTACCTGCGGCTGCAGCGC
ATCAGCCAGTCAGAGGACGAGGAAAGCATCGTGGGGGATGGAGACACCAAGGAGCCCTTC
CTGCTGGTGCAGTACTCAACCAAGGGACCGTGTGTGGAGAGGAAGGCCAAGCTG---ACC
CCCAATGGCCCAGAAGTGCACGGC
>Human|ENSG00000184602|ENST00000329565
ATGTCTATTATGGACCACAGCCCCACCACGGGCGTGGTCACAGTCATCGTCATCCTCATT
GCCATCGCGGCCCTGGGGGCCTTGATCCTGGGCTGCTGGTGCTACCTGCGGCTGCAGCGC
ATCAGCCAGTCAGAGGACGAGGAGAGCATCGTGGGGGATGGGGAGACCAAGGAACCCTTC
CTGCTGGTGCAGTATTCGGCCAAGGGACCGTGCGTGGAGAGAAAGGCCAAGCTGATGACT
CCCAACGGCCCGGAAGTCCACGGC
>Chimp|ENSPTRG00000041691|ENSPTRT00000075829
ATGTCTATTATGGACCACAGCCCCACCACGGGCGTGGTCACAGTCATCGTCATCCTCATT
GCCATCGCGGCCCTGGGGGCCTTGATCCTGGGCTGCTGGTGCTACCTGCGGCTGCAGCGC
ATCAGCCAGTCAGAGGACGAGGAGAGCATCGTGGGGGATGGGGAGACCAAGGAACCCTTC
CTGCTGGTGCAGTATTCGGCCAAGGGACCGTGCGTGGAGAGAAAGGCCAAGCTGATGACT
CCCAACGGCCCGGAAGTCCACGGC
>Cow|ENSBTAG00000026376|ENSBTAT00000037468
ATGTCTATCATGGACCACAGCCCCACCACGGGAGTGGTCACGGTCATCGTCATCCTCATC
GCCATCGCCGCCCTGGGGGCCTTGATCTTGGGCTGCTGGTGCTACCTGCGACTCCAGCGC
ATCAGCCAGTCGGAGGATGAGGAGAGCATCGTAGGGGATGGTGAGACCAAGGAGCCCTTC
CTGCTGGTGCAGTACTCGGCCAAGGGACCGTGTGTGGAGAGGAAGGCCAAGCTG---ACC
CCCAACGGCCCTGAAGTCCACAGC
>Dog|ENSCAFG00000018904|ENSCAFT00000030005
ATGTCTATAATGGACCACAGCCCCACCACGGGTGTGGTCACGGTCATCGTCATCCTCATC
GCCATTGCGGCCCTGGGGGCCTTGATCCTGGGCTGCTGGTGCTACCTGCGGCTGCAGCGC
ATCAGCCAGTCGGAAGACGAGGAGAGCATCGTGGGGGATGGCGAGACCAAGGAGCCCTTC
CTGCTGGTGCAATACTCCGCCAAGGGACCGTGCGTGGAGCGGAAGGCCAAGCTG---ACC
CCGAATGGTCCAGAAGTCCACGGC
>Elephant|ENSLAFG00000018341|ENSLAFT00000018340
ATGTCTATCATGGACCACAGCCCCACCACGGGTGTGGTCACCGTCATTGTCATCCTCATC
GCCATTGCTGCCCTGGGGGCCTTGATCTTGGGCTGCTGGTGCTACCTTCGGCTCCAGCGC
ATCAGCCAGTCGGAGGACGAGGAGAGCATTGTGGGTGATGGTGAGACTAAGGAGCCCTTC
CTACTGGTACAGTACTCAGCCAAGGGACCGTGTGTGGAGCGGAAGGCCAAGCTG---ACC
CCCAACGGCCCAGAAGTCCACGGC
>Bowhead|bmy_06505T0
ATGTCCATCATGGACCACAGCCCCACCACCGGTGTGGTCACGGTCATCGTCATCCTCATT
GCCATCGCTGCCCTGGGGGCCTTGATCCTGGGCTGCTGGTGCTACCTGCGGCTGCAGCGC
ATCAGCCAGTCGGAGGACGAGGAGAGCATCGTGGGGGATGGCGAGACCAAGGAGCCCTTC
CTGCTGGTGCAGTACTCGGCCAAGGGACCGTGCGTGGAGAGGAAGGCCAAGCTG---ACC
CCCAACGGCCCTGAAGTCCACGGC
>Minke|BACU020504
ATGTCCATCATGGACCACAGCCCCACCACCGGTGTGGTCACGGTCATCGTCATCCTCATC
GCCATCGCTGCCCTGGGGGCCTTGATCCTGGGCTGCTGGTGCTACCTGCGGCTGCAGCGC
ATCAGCCAGTCGGAGGACGAGGAGAGCATCGTGGGGGATGGCGAGACCAAGGAGCCCTTC
CTGCTGGTGCAGTACTCGGCCAAGGGACCGTGCGTGGAGAGGAAGGCCAAGCTG---ACC
CCCAACGGCCCTGAAGTCCACGGC
