# Supplementary material for: Insights into the Evolution of Longevity from the Bowhead Whale Genome
Source: Cell Rep. 2015 Jan 6;10(1):112–22. doi: 10.1016/j.celrep.2014.12.008 (PMC4536333; doi:10.1016/j.celrep.2014.12.008)
Supplement: Supplemental Folder 2. Species Used in the Analysis of Selective Pressure Variation, Single-Gene Orthologous Families Tested, Likelihood Ratio Tests, MAKER Parameters, and Full Assembly and Read Usage Data, Related to Experimental Procedures [file mmc3.zip › Tested SGOs/reciprocal_group_3304.2.fas]

>Gibbon|ENSNLEG00000011489|ENSNLET00000014672
ATGGCCCCGCTGGGAGGCTCCCCGCGGCTTGTGCTGCTGTTCAGCGGCAAGAGGAAATCC
GGGAAGGACTTCGTGACCGAGGCGCTGCAGAGCATACTCGGAGCTGATGTCTGTGCTGTC
CTCCGGCTCTCTGGTCCACTCAAGGAGCAGTATGCTCAGGAGCATGGCTTGAACTTCCAG
AGACTCCTGGACACCAGCACCTACAAGGAGGCCTTTCGGAAGGACATGATCCGCTGGGGA
GAGGAGAAGCGCCAGGCTGACCCAGGCTTCTTTTGCAGGAAGATTGTGGAGGGCATCTCC
CAGCCCATCTGGCTGGTGAGTGACACACGGAGAGTGTCTGACATCCAGTGGTTTCGGGAG
GCCTATGGGGCCGTGACGCAGACGGTCCGCGTTGTAGCATTGGAGCAGAGCCGACAGCAG
CGGGGCTGGGTGTTCACGCCAGGGGTGGACGACGCTGAGTCAGAATGTGGCCTGGACAAC
TTCGGGGACTTTGACTGGGTCATCGAGAACCATGGAGTTGAACAGCGCCTGGAGGAGCAG
TTGGAGAACCTGATAGAATTTATCCGCTCCAGACTT------------------------
------------
>Gorilla|ENSGGOG00000012840|ENSGGOT00000012885
ATGGCCCCGCTGGGAGGCGCCCCGCGGCTGGTACTGCTGTTCAGCGGCAAGAGGAAATCC
GGGAAGGACTTCGTGACCGAGGCGCTGCAGAGCAGACTCGGAGCTGATGTCTGTGCTGTC
CTCCGGCTCTCTGGTCCACTCAAGGAGCAGTATGCTCAGGAGCATGGCTTGAACTTCCAG
AGACTCCTGGACACCAGCACCTACAAGGAGGCCTTTCGGAAGGACATGATCCGCTGGGGA
GAGGAGAAACGCCAGGCTGACCCAGGCTTCTTTTGCAGGAAGATTGTGGAGGGCATCTCC
CAGCCCATCTGGCTAGTGAGTGACACACGGAGAGTGTCTGACATCCAGTGGTTTCGGGAG
GCCTATGGGGCCGTGACGCAGACAGTCCGCGTTGTAGCGTTGGAGCAGAGCCGACAGCAG
CGGGGCTGGGTGTTCACGCCAGGGGTGGACGACGCTGAGTCAGAATGTGGCCTGGACAAC
TTCGGGGACTTTGACTGGGTCATCGAGAACCATGGAGTTGAACAGCGCCTGGAGGAGCAG
TTGGAGAACCTGATAGAATTTATCCGCTCCAGACTT------------------------
------------
>Guinea_Pig|ENSCPOG00000006036|ENSCPOT00000006100
ATGGCTCCGCAGAGAGGTTCCCCTCAGCTGGTGCTGCTCTTCAGCGGGAAGAGGAAATCA
GGGAAGGACTTCGTGACCGAAAGGCTGCGGTGCAGACTTGGAGCTGATGTCTGTGCTGTC
CTCCGGCTTTCTGGTCCACTCAAGGAGCAGTATGCTCAGGAGCATGGCCTGAACTTTGAG
AGACTCCTGGATGCCAGCAGTTACAAAGAGGCTCATCGGAGTGACATGATCCGCTGGGGG
GAGGAGAAGCGCCGGGCTGATCCTGGCTTCTTCTGCAGGAAGATCGTGGAGGGCGTCTCC
CAGCCAGTGTGGCTGGTGAGTGACACACGGCGGGTGTCTGATGTCCAGTGGTTTCAAGAG
GCCTATGGTCCTGTGACACAGACGGTCCGAGTAGTGGCCTCGGAGCAGAGCCGACACCAG
CGGGGCTGGGTGTTTATGCCAGGGGTGGATGATGCTGAGTCAGAATGTGGCCTGGACAAC
ATTGGGGGCTTTGACTGGGTCATTGAGAACCATGGAGATGAGCAGCAGCTAGAGGAGCAG
TTGGACAACCTGCTGAGATTTATCTACTCCAGACTC------------------------
------------
>Horse|ENSECAG00000016089|ENSECAT00000016967
ATGGCCCCGCTGGGAGGCGCCCCGCGGCTGGTGCTCCTCTTCAGCGGGAAGAGGAAATCC
GGAAAGGACTTCGTGACCGAGGCGCTGCAGAGCAGACTCGGAGCTGATGTCTGTGCCATC
CTCCGGCTCTCGGGTCCACTCAAGGAGCAGTATGCTCAGGAACATGGCTTGAACTTCCAG
AGACTCCTGGATGCCAGCACCTACAAGGAGGCCTATCGGAGGGACATGATCCGCTGGGGC
GAGGAGAAGCGCCAGGCTGACCCCGGCTTCTTCTGCAGGAAGATCGTGGAGGGTGTCTCC
CAGCCGGTCTGGCTCGTGAGTGACACACGGAGGGTGTCTGACATCCAGTGGTTTCAGGAG
ACCTACGGGGCTATGACGCAGACCATCCGAGTGGTGGCCTTGGAGCAGAGCCGACAGCAG
CGGGGCTGGGTGTTCACTCCAGGGGTGGATGACGCCGAGTCAGAATGTGGCCTGGACAAC
TTCGGGGGCTTCGACTGGGTCATCGAGAACCACGGAGATGAGCAGCGCCTGGAGGAGCAG
TTGGAGAACCTGATAGAATTTATTCACTCCAGACTT------------------------
------------
>Mouse|ENSMUSG00000027952|ENSMUST00000029564
ATGGCCCCGCTCGGAGCCTCCCCGCGTCTGGTGCTGCTGTTTAGCGGGAAGAGAAAATCC
GGGAAGGACTTCGTGACCGAGAGGCTGAAGAGCAGACTTGGAGGTAACATCTGTGCTCTC
CTGCGGCTCTCTGGTCCACTCAAGGAGGAGTATGCTCGGGAGCATGGCTTGGACTTCCAG
AGACTTCTGGATGCGAGCACCTACAAGGAGACCTATCGGAGGGACATGATCTGTTGGGGG
GAGCAGAAGCGCCAGGCAGACCCAGGCTTCTTCTGCCGGAAGATTGTGGAAGGCGTGTCC
CAGCCTATCTGGCTGGTGAGTGACACACGGAGGACATCTGACATCCAGTGGTTTCAGGAG
GCCTATGGGGCTGTGATACAGACAGTCCGAGTAGTGGCCTCGGAGCAGAGTCGACAGCAA
CGGGGCTGGGTGTTCACACCAGGGGTGGACGATGCTGAGTCAGAGTGTGGTCTGGACAAC
TTTGGGAACTTTGACTGGGTCATTGAGAACCACGGAGATGAGCAGTGCCTGGAGGATCAG
CTGGAGCACCTGCTGGGATTTATTCAAGCCAAACTT------------------------
------------
>Opossum|ENSMODG00000017150|ENSMODT00000021776
ATGGCTCCGAGAGTCGATTCCCCGCGGCTCGTGCTCTTGTTCAGCGGCAAGAGGAAGTCC
GGGAAGGACTTCGTGACGGATGAGTTGCGGAGCAGGCTGGGGACGGACGTGTGTGCTGTG
CTTCGACTCTCTGGACCCCTCAAGGAACAGTATGCCAAGGAGCACGGGCTGGACTTCCAG
AGGCTCCTTGATGCCAGCAGCTACAAAGAGGCCTTCCGGCAGGACATGATCCGCTGGGGA
GAGGAGAAGAGGGAGGCAGACCCAGGCTTCTTCTGCAGGAAGATTGTGGAGGGGGTCCCC
CAGCCTGTCTGGCTGGTGAGCGACACTCGGCGGGAGTCGGATATCCATTGGTTCCAGGCC
TCCTTTGGCGATGTGACCCAGCTGGTCCGGGTGGTGGCATCGGAGGAAAGCCGGCGACAG
CGGGGCTGGGTGTTCACAGCAGGGGTGGACGATGCTGAATCAGAATGTGGCCTGGACCAC
TTTGAAGCCTTTGACTGGGTCATCGAGAACCACGGCGAAGACCGGAAGCTGGAGCAGCAG
CTGGGGAAGTTGGTGGACTTTATCCACAGTAAGCTGCAGCCCTCCGGCTGCGAGGAGGGG
GCTGGGGGCGAC
>Orangutan|ENSPPYG00000000772|ENSPPYT00000000929
ATGGCCCCGCTGGGAGGCGCCCCGCGGCTGGTGCTGCTGTTCAGCGGCAAGAGGAAATCC
GGGAAGGACTTCGTGACCGAGGCGCTGCAGAGCAGACTCGGAGCTGATGTCTGTGCTGTC
CTCCGGCTCTCTGGTCCACTCAAGGAGCAGTATGCTCAGGAGCATGGCTTGAACTTCCAG
AGACTCCTGGACACCAGCACCTACAAGGAGGCCTTTCGGAAGGACATGATCCGCTGGGGA
GAGGAGAAACGCCAGGCTGACCCAGGCTTCTTTTGCAGGAAGATTGTGGAGGGCATCTCC
CAGCCCATCTGGCTGGTGAGTGACACACGGAGAGTGTCTGACATCCAGTGGTTTCGGGAG
GCCTATGGGGCCGTGACGCAGACGGTCCGCGTTATAGCGTTGGAGCAGAGCCGACAGCAG
CGGGGCTGGGTGTTCACGCCAGGGGTGGATGATGCTGAGTCAGAATGTGGCCTGGACAAC
TTCAGGGACTTTGACTGGGTCATCGAGAACCATGGAGTTGAACAGCGCCTGGAGGAGCAG
TTGGAGAACCTGATAGAATTTATCCGCTCCAGACTT------------------------
------------
>Rabbit|ENSOCUG00000016158|ENSOCUT00000016158
ATGGCCCCGCTGGGAGGCGCCCCTCGGCTGGTGCTGCTGTTCAGCGGGAAGAGGAAATCC
GGGAAGGACTTCGTGACCGAGGCTCTGCAGAGCAGGCTCGGCGCTGGTGTCTGTGCTGTC
CTCCGGCTCTCGGCGCCGCTCAAGGAGCAGTACGCTCAGGAGCATGACCTGGACTTCCGG
AGACTCCTGGATGCCAGCACTTACAAGGAGGCCTATCGGAGGGACATGATCCGCTGGGGG
GAGGAGAAGCGCCAGGCTGACCCGGGCTTCTTCTGCAGGAAGGTTGTGGAGGGCGTCGCC
CAGCCCATCTGGCTGGTGAGTGACACACGGAGGGTGTCCGACATCCAGTGGTTTCGGGAG
GCCTATGGGTCCGTGACGCAGACGGTCCGTGTGGTAGCCTCGGAGCAGAGCCGACAGCAG
CGGGGCTGGGTGTTCACACCAGGGATAGATGATGCTGAGTCCGAATGTGGCCTGGATGAC
TTTGGGGACTTTGACTGGGTCCTGGAGAACCACGGAGATGAACAGCGCCTGGAGGAGCAG
TTGGAGAATCTGTTGGAGTTTGTCCGCTCCAGACTT------------------------
------------
>Rat|ENSRNOG00000020696|ENSRNOT00000028095
ATGGCCCCGCTCGGAGCTTCCCCGCGTCTGGTGTTGCTGTTTAGCGGGAAGAGAAAATCC
GGGAAGGACTTCGTGACCGAGAGGCTGCAGAGCAGACTTGGAGGTAACATCTGTGCTGTC
CTGCGGCTCTCTGGTCCACTCAAGGAGCAGTACGCTCGGGAGCATGGCTTGGACTTCCAG
AAACTTCTGGACGCAAGCACTTACAAGGAGACCTATCGGAGGGACATGATCTGTTGGGGG
GAGGAGAAGCGCCAGGCTGACCCAGGCTTCTTCTGCCGGAAGATTGTGGAAGGCGTGTCC
CAGCCTATCTGGCTGGTGAGTGACACACGGAGGATGTCTGACATCCAGTGGTTTCAGGAG
GCCTACGGGGCTTTGACACAGACCGTCCGAGTAGTAGCCTCGGAGCAGAGTCGACAGCAA
CGGGGCTGGGTGTTCACACGAGGGGTGGACGATGCTGAGTCAGAATGTGGCCTGGACAGC
TTTGGGGACTTTGACTGGGTCATTGAGAACCACGGAGATGAACAGTGCCTGGAGGATCAG
TTGGAGAACCTTCTGGAATTTATTCATGCCAAACTTCAGCGC------------------
------------
>Macaque|ENSMMUG00000002027|ENSMMUT00000002868
ATGGCCCCGCTGGCAGGCGCCCCGCGGCTGGTGCTGCTGTTCAGCGGCAAGAGGAAATCC
GGGAAGGACTTCGTGACCGAGGCGCTGCAGAGCAGACTCGGAGCTGATGTCTGTGCTGTT
CTGCGGCTCTCGGGTCCACTCAAGGAGCAGTATGCTCAGGAGCATGGCTTGAACTTCCAG
AGACTCCTGGACGCCAGCACCTACAAGGAGGCCTTTCGGAAGGACATGATCCGCTGGGGA
GAGGAGAAACGCCAGGCTGACCCAGGCTTCTTTTGCAGGAAGATTGTGGAGGGCATCTCT
CAGCCCATCTGGTTGGTGAGTGACACACGGAGAGTGTCTGACATCCAGTGGTTTCGGGAG
GCCTATGGGGCCATGACGCAGACTGTCCGCGTTGTAGCGTTGGAGCAGAGCCGACAGCAG
CGGGGCTGGGTGTTCACGCCAGGGGTGGACGACGCTGAGTCAGAATGTGGCCTGGACAAC
TTTGGGGGCTTTGACTGGGTCATCGAGAACCATGGAGATGAACAGCGCCTGGAGGAGCAG
TTGGAGAACCTGATAGAATTTATCCGCTCCAGACTG------------------------
------------
>Marmoset|ENSCJAG00000009383|ENSCJAT00000018169
ATGGCCCCGCTGGGAGGTGCCCCGCGGCTGGTGCTGCTGTTCAGCGGCAAGAGGAAATCC
GGGAAGGACTTCGTGACCGAGGCGCTGCAGAGCAGACTTGGAGCTGATGTCTGTGCTGTC
CTCCGGCTCTCTGGTCCACTCAAGGAGCAGTATGCTCAGGAGCATGGCTTGAACTTCCAG
AGACTCCTGGATGCCAGCACCTACAAGGAGGCCTTTCGGAGGGACATGATCCGCTGGGGA
GAGGAGAAACGCCAGACTGACCCAGGCTTCTTTTGCAGGAAGATTGTAGATGGCGTCTCC
CAGCCCATCTGGTTGGTGAGTGACACACGGAGAGTGTCTGACATCCAGTGGTTTCGGGAG
GCCTATGGGGCCGTGACGCAGACGGTCCGTGTTGTAGCTTTGGAGCAGAGCCGACAGCAG
CGGGGCTGGGTGTTCACACCAGGGGTGGATGACGCTGAGTCAGAATGTGGCCTGGACAAC
TTCGGGGACTTTGACTGGGTCATTGAGAACCACGGAGATGAGCAGCGCCTGGAGGAGCAG
CTGGAGACCCTGATAGAATTTATCCGCGCCAGACTT------------------------
------------
>Microbat|ENSMLUG00000002376|ENSMLUT00000002377
ATGGCCCCGCGGGGAGGAGCCCCCCGGCTGGTGCTGCTGTTCAGCGGGAAGAGGAAATCC
GGGAAGGACTTCGTGACCGAGGCGCTGCAGAGCAGACTCGGCGCGGACGTCTGTGCTGTC
CTCCGGCTCTCCGGTCCCCTCAAGGAGCAGTATGCCCAGGAACACGGCCTGAACTTCCAG
AGACTCCTGGATGCCAGCGCCTACAAGGAGGCCTATCGGCGGGACATGATCCTCTGGGGA
GAGGCGCAGCGCCAGGCTGACCCCGGCTTCTTCTGCAGGAAGGTCGTGGAGGGCGTCTGC
CAGCCGGTCTGGGTAAGGGTGCCGAGGGGCAGCATTGAGGAAACTCCGTGTCTCCAGGCC
TCCCTCAGCGGAGCGAGCCTCCTGCCCTCGGTCACTGTGACTCGGGGAGGTTCAAATCCA
GTGGGT------GCAACCCCTCGAGTGGACGACGGCGAGTCCGAATGCGGCCTGGACAAC
TTTGGGGACTTCGACTGGGTCATCGAGAACGACGGAGACGAGCAGCGCCTGGAGGAGCAG
TTGGGGAACCTGATAGAGTTTGTCCGCTCCAGACTT------------------------
------------
>Human|ENSG00000163344|ENST00000368467
ATGGCCCCGCTGGGAGGCGCCCCGCGGCTGGTACTGCTGTTCAGCGGCAAGAGGAAATCC
GGGAAGGACTTCGTGACCGAGGCGCTGCAGAGCAGACTTGGAGCTGATGTCTGTGCTGTC
CTCCGGCTCTCTGGTCCACTCAAGGAACAGTATGCTCAGGAGCATGGCTTGAACTTCCAG
AGACTCCTGGACACCAGCACCTACAAGGAGGCCTTTCGGAAGGACATGATCCGCTGGGGA
GAGGAGAAACGCCAGGCTGACCCAGGCTTCTTTTGCAGGAAGATTGTGGAGGGCATCTCC
CAGCCCATCTGGCTGGTGAGTGACACACGGAGAGTGTCTGACATCCAGTGGTTTCGGGAG
GCCTATGGGGCCGTGACGCAGACGGTCCGCGTTGTAGCGTTGGAGCAGAGCCGACAGCAG
CGGGGCTGGGTGTTCACGCCAGGGGTGGACGATGCTGAGTCAGAATGTGGCCTGGACAAC
TTCGGGGACTTTGACTGGGTCATCGAGAACCATGGAGTTGAACAGCGCCTGGAGGAGCAG
TTGGAGAACCTGATAGAATTTATCCGCTCCAGACTT------------------------
------------
>Orca|XP_004284696.1
ATGGCCCCGCTGGGAGGCGCCCCGCGGCTGGTGCTGCTGTTCAGCGGGAAGAGGAAATCC
GGGAAGGACTTCGTGACCGAGGCGCTGCAGAGCAGACTTGGAGCTGACGTGTGTGCTGTC
CTCCGGCTCTCCGGTCCACTCAAGAAGCAGTATGCTCAGGAGCACGGCTTAGACTTCCAG
AGACTCCTGGATGCCAGCACCTACAAGGAGCCCTTTCGGAGGGACATGATCCGCTGGGGG
GAGGAGAAGCGCCAGGCCGACCCAGGCTTCTTCTGCAGGAAGATCGTGGAGGGTGTCTCC
CAGCCCATCTGGCTGGTGAGTGACACACGGAGGGTGTCTGACATCCAGTGGTTTCGGGAG
GCCTATGGGGCTGTGACGCAGACGGTCCGCGTGGTGGCCACAGAGCAGAGCCGACAGCAG
CGGGGCTGGGTGTTCACACCAGGGGTGGATGATGCTGAGTCAGAATGTGGCCTGGACAAC
GTCGGGGCCTTCGATTGGGTCATTGAGAACCACGGAGATGAGCAGCACCTGGAGGAGCAG
TTGGAGCACCTGATAGAATTTGTCCGCTCCAGACTT------------------------
------------
>Chimp|ENSPTRG00000001393|ENSPTRT00000002553
ATGGCCCCGCTGGGAGGCGCCCCGCGGCTGGTACTGCTGTTCAGCGGCAAGAGGAAATCC
GGGAAGGACTTCGTGACCGAA---------------CTCGGAGCTGATGTCTGTGCTGTC
CTCCGGCTCTCTGGTCCACTCAAGGAGCAGTATGCTCAGGAGCATGGCTTGAACTTCCAG
AGACTCCTGGACACCAGCACCTACAAGGAGGCCTTTCGGAAGGACATGATCCGCTGGGGA
GAGGAGAAACGCCAGGCTGACCCAGGCTTCTTTTGCAGGAAGATTGTGGAGGGCATCTCC
CAGCCCATCTGGCTGGTGAGTGACACACGGAGAGTGTCTGACATCCAGTGGTTTCGGGAG
GCCTACGGGGCCGTGACGCAGACGGTCCGCGTTGTAGCGTTGGAGCAGAGCCGACAGCAG
CGGGGCTGGGTGTTCACGCCAGGGGTGGACGACGCTGAGTCAGAATGTGGCCTGGACAAC
TTTGGGGACTTTGACTGGGTCATCGAGAACCATGGAGTTGAACAGCACCTGGAGGAGCAG
TTGGAGAACCTGATAGAATTTATCCGCTCCAGACTT------------------------
------------
>Cow|ENSBTAG00000017819|ENSBTAT00000023689
ATGGCCCCGCTGGGAGGCGTACCGGGGCTGGTGCTGCTGTTCAGCGGGAAGAGGAAATCC
GGGAAGGACTTCGTGACCGAGGCGCTTCAGAGCAGGCTAGGGGCTGATGTGTGTGCTATC
CTCCGGCTCTCCGGTCCACTCAAGGAGCAGTACGCTCAGGAGCACGGCTTGGACTTCCAG
AGACTTATGGATGCCAGCACCTACAAAGAGGCCTATCGGAGCGACATGATCTGCTGGGGC
GAGGAGAAGCGCCAGGCTGACCCAGGCTTCTTCTGCAGGAAGATTGTGGAGGGTGTCTGC
CAGCCTGTCTGGCTGGTGAGTGATACACGGAGGGTGTCTGACATCCAGTGGTTTCAGGAG
GCCTATGGGGCTGTGACACAGACGGTCCGTGTGGTGGCCACGGAGGAGAGCCGGCAGCAG
CGGGGCTGGGTGTTCACGCCAGGGGTGGACGACGCTGAGTCAGAGTGTGGCCTGGACAAC
TTCAGGACCTTCGATTGGGTCATTGAGAACCACGGGGATGAACAGCACCTGGAGGAGCAG
TTGGAGCACCTAATAGAATTTATCCGCTCCAGACTT------------------------
------------
>Dog|ENSCAFG00000017165|ENSCAFT00000027183
ATGGCCCCGCGGGGAGGCGCCCCGTGCCTGGTGCTGCTGGTCAGCGGGAAGAGGAAGTCC
GGGAAGGACTTCGTGGCCGAGGCGCTGCGGAGCAGACTTGGCGCCGATGTCTGTGCTGTC
CTCCGGCTCTCTGGTCCACTCAAGGAACAGTATGCTAAGGAGCACGACCTGGATTTCCAG
AGACTCCTGGATGCCAGCGCCTACAAGGAGGCCTTTCGGAGGGATATGATCCGCTGGGGG
GAGGAGAAGCGCCAGGCCGACCCCGGCTTCTTCTGCAGGAAGGTTGTAGAGGGTGTCTTC
CAGCCTGTCTGGCTGGTGAGTGACACACGGAGGGTGTCGGACATCCAGTGGTTCCGGGAG
GCCTATGGGGCTCTGACACAGACCGTCCGTGTGGTAGCCTCGGAGCAGAGCCGACAGCAG
CGGGGCTGGGTGTTCACCACAGGGGTGGACGATGCTGAGTCCGAGTGTGGTCTGGACAAC
TTTGGGGCCTTTGACTGGGTCATTGAGAACCATGGGGATGAGCAGCGCCTGGAAGAGCAG
TTGGAGAAGCTGGTAGTGTTTGTCCGCTCCAGACTG------------------------
------------
>Elephant|ENSLAFG00000009881|ENSLAFT00000009880
------------------------------------------------------------
------------------------CTGTCCCACAGACTCGGAGCTGAAGTGTGTGCTGTC
CTCCGGCTCTCTGGGCCACTCAAGGAGCAGTATGCTCAGGAACACAGCCTGGATTTCCAG
AGACTCCTGGACGCCAGCACCTACAAGGAAGCCTATCGAAAGGACATGATCCGATGGGGA
GAGGAGAAACGCCAGGCCGACCCTGGCTTCTTCTGCAGGAAAATTGTGGAGGGCGTCTCC
CAGCCTGTCTGGCTGGTGAGTGACACACGGCGGGTATCTGACATCCAGTGGTTTCAGGAG
GCTTATGGGGCTGCGACGAAGACAGTCCGAGTGGTGGCCTCAGAGCAGAGCCGACAGCAG
CGCGGCTGGATGTTCACAATGGGGGTGGACAATGCTGAGTCGGAATGCGGTCTGGACAAC
TTTGGGGACTTTGACTGGGTCATCGAGAACCACGGAGATGAGCAGTGCCTGGAGGAGCAG
CTGGAGAGCCTGATAGAATTTGTCCACTCCAGACTC------------------------
------------
>Bowhead|bmy_03363T0
------------------------------------------------------------
------------------------------------------------------------
------------------------------------------------------------
---------------------------------------------ATGATCCGCTGGGGA
GAGGAGAAGCGCCAGGCTGACCCAGGCTTCTTCTGCAGGAAGATCGTGGAGGGCGTCTCC
CAGCCCGTCTGGCTGGTGAGTGACACACGGAGGGTGTCTGACATCCAGTGGTTTCGGGAG
GCCTATGGGGCTGTGACGCAGACGGTCCGTGTGGTGGCCACAGAGCAGAGCCGACAGCAG
CGGGGCTGGGTGTTCACACCAGGGGTGGATGATGCTGAGTCAGAATGTGGCCTGGACAAC
GTCGGGGCCTTCGATTGGGTCATTGAGAACCACGGAGATGAGCAGCGCCTGGAGGAGCAG
CTGGAGCACCTGATAGAATTTGTCCGCTCCAGACTT------------------------
------------
>Minke|BACU007467
ATGGCCCCGCTGGGAGGCGCCCCGCGGCTGGTGCTGCTGTTCAGCGGGAAGAGGAAATCC
GGGAAGGACTTCGTGACCGAGGCGCTGCAGAGCAGACTTGGAGCTGACGTGTGTGCTGTC
CTCCGGCTCTCTGGTCCACTCAAGGAGCAGTATGCCCAGGAGCACGGCTTAGATTTCCAG
AGACTCCTGGATGCCAGCACCTACAAGGAGCCCTTTCGGAGGGACATGATCCGCTGGGGA
GAGGAGAAGCGCCAGGCCGACCCAGGCTTCTTCTGCAGGAAGATCGTGGAGGGCGTCTCC
CAGCCCGTCTGGCTGGTGAGTGACACACGGAGGGTGTCTGACATCCAGTGGTTTCGGGAG
GCCTATGGGGCTGTGACGCAGACGGTCCGCGTGGTGGCCACAGAGCAGAGCCGACAGCAG
CGGGGCTGGGTGTTCACACCAGGGGTGGATGATGCTGAGTCAGAATGTGGCCTGGACAAC
GTCGGGGCCTTCGATTGGGTCATTGAGAACCACGGAGATGAGCAGCGCCTGGAGGACCAG
CTGGAGCGCCTGATAGAATTGGTCCGCTCCAGACTT------------------------
------------
