# Supplementary material for: Insights into the Evolution of Longevity from the Bowhead Whale Genome
Source: Cell Rep. 2015 Jan 6;10(1):112–22. doi: 10.1016/j.celrep.2014.12.008 (PMC4536333; doi:10.1016/j.celrep.2014.12.008)
Supplement: Supplemental Folder 2. Species Used in the Analysis of Selective Pressure Variation, Single-Gene Orthologous Families Tested, Likelihood Ratio Tests, MAKER Parameters, and Full Assembly and Read Usage Data, Related to Experimental Procedures [file mmc3.zip › Tested SGOs/reciprocal_group_3305.2.fas]

>Gibbon|ENSNLEG00000012746|ENSNLET00000016264
ATGGGAGACCTTTTTTCCTTATTTTGGGAGGTAGATCCTCCCCCCATACCTTTAAATTGT
GCCATTCCAAATCAGAATTATGAATGCCGGAAGGATGACCCTTGTGGTACCATAGGGAGC
TTCCTGCTTTGGTATTTTGTTATCGTATTTGTCCTGATGTTCTTCTCTAGGGCTTCTGTC
TGG------------ATGTCT---GGGGATAAAAAGGATGAA------------GGCAGT
GGGACAAGTACTTCAGTAAGGAAAGCAAGCAAAGAGACTTCCTGTAAGTGGCAAAGCAAA
GACGGTGCCTGGGATCCCTCACAA------------ACAATGAAGAAACCAAAGCAGAAC
CAACTTACCCCTGTAACCAACTCAGAAGTGGCTTTGGTCAATGCCTATCTTGAACAAAGA
CGAGCCAGGCACCAGTCTCAGTTCAATGAGGTGAACCAGAACCAACATGACAGTGATACT
ACGGAATGTGGCAGTGAAGAGTCTAACTCAGAAGCCTCCTCGTGGAAGGAGAGTGAAAGC
GAACACCACCCATCACCAGACGGTATTAAGAGGAGAAAAATGGCTCAGAGGCAAAGGAAT
CTGGGAAGTTACCAAATGAGCGAAAGGCACTGCCTCCACTGCAAAGCCTTGAGAACCAAT
GAATGGTTGGTGCACCATTCCCAACAAAAGCCT---GTAACACCGCCAATGAAAGGAGAT
AGTCAAGAGGAAAGTTCCATATCTGAC---ATTAAC---ATGAAATTTAGTAAATTT
>Gorilla|ENSGGOG00000007124|ENSGGOT00000007154
ATGGGAGACCTTTTTTCCTTATTTTGGGAGGTAGATCCTCCCCCCATACCTTTAAATTGT
GCCATTCCAAATCAGGATTATGAATGCTGGAAGGATGACTCTTGTGGGACCATAGGGAGC
TTCCTGCTTTGGTATTTTGTTATCGTATTTGTCCTGATGTTCTTCTCTAGGGCTTTTGTC
TGG------------ATGTCT---GAGGATAAAAAGGATGAA------------GGCAGT
GGGACAAGTACTTCAGTAAGGAAAGCAAGCAAAGAGACTTCCTGTAAGCGGCAAAGCAAA
GACAGTGCCTGGGATCCCTCACAA------------ACAATGAAGAAACCAAAGCAGAAC
CAACTTACCCCTGTAACCAACTCAGAAGTGGCTTTGGTCAATGCCTATCTTGAACAAAGA
CGAACCAGGCGCCAGTCTCAGTTCAATGAGGTGAACCAGAACCAACATGACAGTGATACT
ACGGAGTGTGGCAGTGAAGAGTCTAACTCAGAAGCCTCCTCGTGGAAGGAGAGTGAAAGT
GAACACCACCCATCACCAGACAGTATTAAGAGGAGAAAAATGGCTCAGAGGCAAAGGAAT
CTGGGAAGTTACCAAATGAGTGAAAGGCACTGCCTCCACTGCAAAGCCTTGAGAACCAAT
GAATGGTTGGTGCACCATTCCCAACAGAAGCCTTCAGTAACACCGCCAATGAAAGGAGAC
AGTCAAGAGGAAAGTTTCATATCTGAC---ATTAAC---ACGAAATTTAGTAAATTT
>Guinea_Pig|ENSCPOG00000023824|ENSCPOT00000025600
ATGGGAGACCTTTTGTCCTTATTTCAAGAGGTGGATCCTCCTCCTGTACTGTTAAGTCAT
TATAACCCAATTCAAGATCATGAATGCCAGAAGGATGACTCTTGTCGGGCGATAGGGAGC
TTCCTGCTTTGGTACTTTGTCATTTTATTGGTCCTGGTGTTCATCTCTCGGGCTTCTGTC
TGG------------ATGTCT---AAGAATAAACAGGATGAA------------GAGAGT
GGGACGAGCGCAGGAGAAAGCAAAGCAATCAAAGAAAATTCCTATGAACAGCAAAGCAAA
GGTGGTTGCTGGGACTCTTCACAA------------ATGATGAAGAAACCAAAGCAGAAT
CAACTTTTCCCCATCACTGATTCAGAAGTCGCTTTGGTCAGTGCCTATCTTGAGCAAAGA
CGAGTCTCGCGCCACTTTGAAGTCGACAAGGTGAATCCGGTTCCACAAGATAGTGAAACC
ACGGAGTGTGACAGTGAAGAATCTAACTCAGGAGCCTCTTCATGGAAGGAGAGTGAAAGT
GAACACCACCCCTCATTAGGCAACATTCAGAGGAGAAAAGCTGCTCAGAGGCACCAGAAT
CCGGGAAGTCCCCAAATTCGAGAAAAGCCCTGCCTCCACTGCAAAGCCATTAGAACCAAT
GAATGGTTAACACGTCATTTCCTACAAAGGGCTTCAGAAATTGTGCCCACAAAGAAAAAT
ACTCAAGAGGAAATTTCCACACCTGAG---ATCAAC---ACAAAGTTCAGTAAAATT
>Horse|ENSECAG00000018473|ENSECAT00000019550
ATGGGAGACCTTTTTTCCTTATTTTGGGAGGTGGATCCTCCCCCCATGCCTTTAAGCTTT
ACCATTCCAAATCAAGATTATGAGTGCCGGAGGGATGACTCTTGCGGGACGATAGGGAGC
TTCCTGCTTTGGTATTTTGTCATTATATTGGTCCTGGTGTTCTTCTCTCGGGCTTCTGTC
TGG------------ATGTCT---GAGAAGAAAAAGGATGAA------------GACAGT
GGGACAAACATTTCAATAAGTAAAGCAAGCAAAGATACTTCCTATAAGCGGCAAAGCAAA
GATGGTACCTGGGACTCTTTACAA------------ATGATGAAAAAACCAAAGCAGAGC
CAATTTGCTCCTGTAACTGAATCAGAAGTGGCTTTGGTCAACGCCTATCTTGAACAGAGA
CGAATCAGGCTTCATCCTCAGTTCAGCCAGATGACTCAGACCCAACATGACAGTGATACT
ACGGAGTGTGACAGTGAAGAATCTAACTCGGGAGCTTCCTCATGGAAGGAGAGTGAAAGT
GAACACCACCCATCACCAGCCAGTATTAAGAAGAGAAAAATAGCTCAGAGGCAAAAGAAT
GTGGGAAGTTACCAGATCAAGGAAAGGCCCTGCCTCCACTGCAAAGCCTTGAGAACCAAT
GAATGGTTGACACGCCATTTCCTTCAAAACACCTCAGTAACAACCCCAATGAAGGGAGAT
ATTCAAGAGGAAAATTCTTCACCTGAC---ATTAAC---ACAAAGTTCAGTAAATTT
>Mouse|ENSMUSG00000029784|ENSMUST00000031798
ATGGGACACCTTTTGTCTTTATTTTGGGAGGTGGATCCCCCTCCCATACCTCTCGGTTTC
ACCATGCCCAGTCAGGATGCCGAGTGCCGGAAGGATGACTCTTGCGGGACAATAGGAAGT
TTCCTGCTTTGGTACTTCATCATCATACTGATCCTCATGTTCTTCTCTCGCGCTTCCGTC
TGG------------ATGTCT---GAGAGCAAACAGGACGAA------------GACAGC
GGGACCAGTGCGTCACTCAGTAAAGCAAGCAAAGAAACTTCCTGTAAGCGACAAAATAGA
GAAGGGTCCTGGGACTCTTCACTG------------GTGATGAAGAAACCAAAGCAGAAC
CAAGTTTCCACAGTAACCGATTCCGAGGTGGCTTTGGTCAGCGCCTACCTTGAACAAAGA
CGAGTCAGGCGCCATTCCCAGTTCCTCCGGGTGAATCAGATCCAGCAAGATAGTGACACC
ACTGAATGTGACAGCGAGGAATCGAACTCCGGAGCGTCCTCCTGGAAGGAGAGTGAAAGC
GACCATCATCTGTCACCTGCCAATATTAAGAGGAGGAAGTCAGTGTCCAGGCAAAGGGAT
ATGGAAAACTATGAAGTCAGACAAAGGCCCTGTCTCCACTGCAAAGCCATGAGAACCAGG
GAGTGGCTGACACGTCACTTCCCACCAAGCGCCTCAGTAACAACCCCCATGAAGGGAGAG
ATTCAAGAGGAGAATTTGACACCTGGG---ACCAAC---ACAAAATTCAGCAAATTT
>Opossum|ENSMODG00000014561|ENSMODT00000018520
ATGGGACTCCCCTATTCCCTTTTCTGGGAGATGGACCCTCCCAAAAAGCCTTTGAATTTA
---ATTTCAAATCCGGAGTATGAATGCCGAAAGGATGACTCTTGTGGGGCAATAGGGAAC
TTTCTGCTTTGGTACTTTGCCATTATGTTGTTCCTGATGATCCTCTATAGGGCTTCTCTC
TGG------------ATGTCT---GAGAAA---AAGGATATATCATTATCAACTGACAGT
GGGACAGGTGGCTCA---------GGATGTAAAGATGCCTACTGTAAGCGACATAACAAA
AGCGCCATCTGGGACTCTTTTAGAAAGATCTTTAAG------AAGAAACCCAAACACATG
CAACTTTCCCCTGTAACTGACTCAGAAGTGGCCCTTGTGAATGCCTACCTAGAAAGGAGA
AGAGCCAGGCTTCACTCTCAGCTGAACCAGATGAATCAAGGCCTCCACGACAGCGACACC
ACGGACAGGGACAGCATGGACTCCAACTCAGGAGCCTCCTCCTGGAAGGAGAGTGAGACG
GAACATCACCCAACACCAGCCAGCCTTCGGAGAAGAAAGATAGCTCAAAGGCAGAGGAAC
CTTGGCAGCTATCAAATCAGGGAAAGGCCTTGCCTCCACTGCAAAGCCATGAGAACCAGT
GAATGGCTCACTCGCCACTTCCTTCATCCTCCTACAGCACCTCCTCCAGTAGATGGAGAT
ATTCCAGAGGAGAATTCTCTGATAGAA---ATTAAC---ACAAAATTCAGTCGAATT
>Orangutan|ENSPPYG00000018001|ENSPPYT00000020990
ATGGGAGACCTTTTTTCCTTATTTTGGGAGGTAGATCCTCCCCCCATACCTTTAAATTGT
GCCATTCCAAATCAGGATTATGAATGCTGGAAGGATGACTCTTGTGGGACCATAGGGAGC
TTCCTGCTTTGGTATTTTGTTATCGTATTTGTCCTGATGTTCTTCTCTAGGGCTTCTGTC
TGG------------ATCTCT---GAGGATAAAAAGGATGAA------------GGCAGT
GGGACAAGTACTTCAGTAAGGAAAGCAAGCAAAGAGACTTCCTGTAAGCGGCAAAGCAAA
GACAGTGCCTGGGATCCCTCACAA------------ACAATGAAGAAACCAAAGCAGAAC
CAACTTACCCCTGTAACCAACTCAGAAGTGGCTTTGGTCAATGCCTATCTTGAACAAAGA
CGAGCCAGGTGCCAGTCTCAGTTCAATGAGGTGAACCAGAACCAACATGACAGTGATACT
ACAGAGTGTGGCAGTGAAGAGTCTAACTCAGAAGCCTCCTCGTGGAAGGAGAGTGAAAGT
GAACAC---CCATCACCAGACAGTATTAAGAGGAGAAAAACGGCTCAGAGGCAAAGGAAT
CTGGGAAGTTACCAAATGAACGAAAGGCACTGCCTGCACTGCAAAGCATTGAGAACCAAT
GAATGGTTGGTGCACCATTCCCGACAGAAGCCTTCAGTAACACCGCCAATGAAAGGAGAC
AGTCAAGAGGAAAGTTCCATATCTGAC---ATTAAC---ACGAAATTTAGTAAATTT
>Platypus|ENSOANG00000011464|ENSOANT00000018164
ATGTTTCTCCCATTTTCCTTTTTTTGGAGGATGGATCCTCCTGGGAAACCTATGGGATTG
TCCGTCTCAAGTTTAGATTACGAGTGTGGAAAGGAAGATACCTGTAGGATCATGGGGACC
TTCCTTCTTGGGTACTTTATCATCGTGATGGTCATTATGGTCTTCTTTCGGGCTTCTGAA
TGG------------ATGTCC---AAGAAAGGAAAAGATAAGGAACTATCAACAGATAGT
GAGAAAAGCAATACCATAAATAAAGCTGTCAAAGATCCCACTTGTAAATGGCACAGCAAA
TTCGGCATCTTGGACCCTCTCAGG------------------AAAGCCCCCAAACACACC
CGGCTTTCTCCCGAAACTGACTCTGAGGTGGCCCTGGTCAATGCTTACCTCGGAAGAAGA
CGGGCCAGAATCTTGTCTCAGTGGGACCTGCACCACCAGATCCCAAATGACAATAACTCC
ATAGCCCTGGCCAACGAGGATTCAGTCTCTCAAGCCTCTTCGTGGAAGGAGAGCGAGTCG
GAGGGTCGCCCGACCTTGGCCAGCCTCCATCAGAGGAAGATAGCTCTGAGGCAACAGAAC
CTGGGGAGCTGCCAAATCAGAGAACGACCCTGCCTTCACTGCAAAGCCCAGAGGACCAGG
GAGTGGCTAGTTCGTCACTTCTTCCAGCCTGAGCAGGCTCCTCCAGGG---GACGGAGAA
ACCTTCAGG---AGAGGACTTGTAAAT---GCGGAT---------------------
>Rabbit|ENSOCUG00000000151|ENSOCUT00000000150
ATGGGAGACCTCTTTTCCTTATTTTGGGAGGTAGATCCTCCCCCCATACCTTTAAGTCTT
ACCATTCCAAACCAGGATGCTGAGTGCCGGAAGGATGACTCTTGTGGGACGATAGGGAGC
TTCCTGCTTTGGTATTTTGTCGTTATCTTGGTCCTGATGCTCTGCTCTCGGGCTTCTATC
TGG------------ATGTCT---GAGTATAAAAAGGATGAA------------GACAGT
GGGACAAGTGCTTCAGTAAGTAAAGCAAGCAAAGATCCTTACTATAAGCGGCAAAACAAA
GATGGTCCCTGGGACTCTTCAGAA------------ACGATGAAGAAACCAAAGCAGAGC
CAGTTCACCCCTGTAACTGACTCAGAAGTGGCTTTGATCAATGCCTATCTTGAACAAAAG
CGAGCCAAGCTCCATTTTCAGTTCAACCAAGTGAATCAGAACCATCGTGATAGCGACACC
AGTGAGTGCGACACTGAAGAGTCTAACTCGGGAGCCTCCTCATGGAAGGAGAGTGAAAGT
GAACACCAGCCATCACCAGTCAGTGTTATGAGGAGAAAAATAGCACAGAGGCAAAGGAGT
CTGGTTAGTTACCAAATTCGGGAGAGGCCCTGCCTCCACTGCAAGGCCATGAGGACCAAT
GAATGGCTGACACGCCATTTCCTACAAAACACTTCGATAGCAACCCCCATGAAGGGAGAT
ACTCAAGAGGATACGTCTACCCCTGAA---ATTAAC---ACAAAATTCAGTAAATTT
>Rat|ENSRNOG00000010345|ENSRNOT00000030462
------------------------------------------------------------
------------------------------------------------------------
------------------------------------ATGTTCTTTGAAAGAACTGAGAAA
AGAGTCACCAGGGAGATGTCT---GAGAGCAAAAGGGATGAA------------GACAGT
GGGACCAGTGCTTCACTAAGTAAAGCAAGCAAAGAGGCTGCCTGTAAGCGACAGAGTAGA
GAAGCGTCCTGGGATTCCTCACTA------------GTGCTGAAGAAACCGAAGCAGAAC
CCACTTTCCACAGTAACTGACTCTGAGGTGGCTTTGGTCAGCGCCTACCTTGAACAAAGA
CGAGCCAGGCGCCATTCCCAGTTTCACCGGGTGAATCAGATCCAACAAGACAGTGACACC
ACTGAATGTGACAGTGAGGAGTCAAACTCCGGAGTGTCATCCTGGAAGGAGAGCGAAAGC
GACCATCATCCGTCACCTGCCACTATTAAGAGGAGGAAGTCAGTGGCGAGGCAAAGGGAT
ATGGAAAACTATGAAGTCCGAGAGAGGCCTTGTCTCCACTGCAAAGCCATGAGAACCAGT
GAGTGGCTGACACGTCACTTCCCACCAAGCACTTCAGTAACAACCCCCATGAAGGGAGAG
ATTCAAGAGGAGAATTTGACACCTGGTAGTACCAAC---ACAAAATTAAGCAAGTTT
>Macaque|ENSMMUG00000010060|ENSMMUT00000014044
ATGGGAGACCTTTTTTCCTTATTTTGGGAGGTAGATCCTCCCCCCATACCTTTAAATTGT
GCCATTCCAAATCAGGATTATGAATGCCGGAAGGATGACTCTTGTGGGACCATAGGGAAC
TTCCTGCTTTGGTATTTTGTCATTGTATTTGTCCTGATGTTCTTCTCTAGGGCTTCTGTC
TGG------------ATGTCT---GAGGATAAAAAGGATGAA------------GGCAGT
GGGACAAGTACTTCAGTAAGGAAAGCAAGCAAAGAGACTTCCTACAAGTGGCAAAGCAAA
GACGGTGCCTGGGATCCCTCACAG------------ACAATGAAGAAACCAAAGCAGAAC
CAACTTACTCCTGTAACCAACTCAGAAGTGGCTTTGGTCAATGCCTATCTTGAGCAAAGA
CGAGCCAGGCGCCAGTCTCAGTTCAATGAGGTGAACCAGAACCAACATGACAGTGATACT
ACGGAGTGTGGCAGTGAAGAATCTAACTCAGAAGCCTCCTCATGGAAGGAGAGTGAAAGT
GAACACCACCCATCACCAGACAGTATTAAGAGGAGAAAAATGGCTCAGAGGCAAAGGAAT
CTGGGAAGTTACCAAATGAGTGAAAGGCACTGCCTCCACTGCAAAGCCATGAGAACCAAT
GAATGGTTGGTGCACCATTCCCAACAAAAGGCTTCAGTAACACCGCCAATGAAAGGAGAC
AGTCCAGAGGAAAGTTCCATATCTGAC---ATTAAC---ACGAAATTTAGTAAATTT
>Marmoset|ENSCJAG00000010598|ENSCJAT00000020658
ATGGGAGACCTTTTTTCCTTATTTTGGGAGGTAGATCCTCCCCCTATACCTTTAAGTTTT
GCCATTCCAAGTCAGGACAATGAATGCCAGAAGGATGACTCTTGTGGGACCGTAGGGAGC
TTCCTGCTTTGGTATTTTGTCATCATATTTGTCCTGATGTTCTTCTCTAGGGCTTCTGTC
TGG------------ATGTCT---AAGGATAAAAAGGATGAA------------GACAGT
GGGACGAGTGCTTCCATAAGGAAAGCAGGCAAAGAGACTTCCTATCAGTGGGAAAGCAAA
GATGGTGCCTGGGATTCCTCACAA------------ACAATGAAGAAACCAAAGCAGAAC
CAACTTACTCCTGTAACCAACTCAGAAGTGGCTTTGGGCAATGCCTATCTTGAACAAAGA
CGAGCCAGGTGCCTGTCTCAGTTCAATGAGGTGAACCAGGACCAACACAACAGTGATACT
ACGGAGTGTGGCAGTGAAGAATCTAACTCAGAAGCCTCCTCGTGGAAGGAGAGTGAAAGT
GAACACCACCCATCACCAGACAGTATTAAGAGGAGAAAAATGGCTCAGAGGCAAAAGAAT
CTGCGAAGTTACCAAATGAGAGAAAGGCCCTGCCTCCATTGCAAAGCCATGAGAACCAAT
GAATGGTTGGTGCACCATTTCCTGCAAAAGGCTTCAATAGCACCCTCAATGAAAGAAGAC
AGTCAAGAGGAAAGTTCCACACCTGAC---ATTTAT------AAATTCAGTAAAATT
>Microbat|ENSMLUG00000015383|ENSMLUT00000015385
ATGGGAGAACTTCTTTCCTTATTTTGGGCGGTGGATCCTCCCCCCAGACCGCTAACTTTC
AGCATTCCAAGTCAGGATCATGAGTGCTGGCAGGATGACTCCTGCGGGGCAGTAGGGACC
TTACTCTTCTGGTATTTTGTCATTATATTGGTCTTGATGTTCTTCTCTCGAGTTCCTTTC
TGG------------ATGTCT---GAGAAGAAAAAGGATGAA------------GATAGT
GGGACAAGCACTTCAGTAAGTAAAGCAAGCAAAGATACTTCCCGTAAGTGGCAAAACGAA
GATGGTGCCTGGGACTCTCCACAA------------AAGATGAAAAAACCAAAGCAGATC
CAGCTTACTCCTATAACTGACTCAGAAGTGGCTTTGGTAAATGCCTATCTTAAACGAAGA
CGATCTATGCACCATTCTCAATTCAGCCAGGTGAATCAGACCCAACCTGACAGTGATACT
ACTGAGTATGACAGTGAAGAATCTGACTCCGGAGCCTCCTCGTGGAAGGAGAGTGAAAAT
GAACAC---CCATCATCAGCCGGTATTAAA---AGAAAAACAGTTCAGAGGCAAAAGAGT
GTGGGAAGCTACCAAATCAGGGAAAGGCCCTGCCTCCACTGCAAAGCCATGAGAACCAAT
GAATGGTTGGCACGCCATTTCCTTCAAAACACAACAGCAACAGCCCCAAAGAAGGGAGAT
ATTCAAGAGGAAAATTCTGTACCTGAG---ATTAAC---ACAAAATTCAGTAAATTT
>Human|ENSG00000165120|ENST00000297819
ATGGGAGACCTTTTTTCCTTATTTTGGGAGGTAGATCCTCCCCCAATACCTGTAAATTGT
GCCATTCCAAATCAGGATTATGAATGCTGGAAGGATGACTCTTGTGGAACCATAGGGAGC
TTCCTGCTTTGGTATTTTGTTATCGTATTTGTCCTGATGTTCTTCTCTAGGGCTTCTGTC
TGG------------ATGTCT---GAGGATAAAAAGGATGAA------------GGCAGT
GGGACAAGTACTTCAGTAAGGAAAGCAAGCAAAGAGACTTCCTGTAAGCGGCAAAGCAAA
GACAGTGCCTGGGATCCCTCACAA------------ACAATGAAGAAACCAAAGCAGAAC
CAACTTACCCCTGTAACCAACTCAGAAGTGGCTTTGGTCAATGCCTATCCTGAACAAAGA
CGAGCCAGGCGCCAGTCTCAGTTCAATGAGGTGAACCAGAACCAACATGACAGTGATACT
ACGGAGTATGGCAGTGAAGAGTCTAACTCAGAAGCCTCCTCGTGGAAGGAGAGTGAAAGT
GAACACCACCCATCACCAGACAGTATTAAGAGGAGAAAAATGGCTCAGAGGCAAAGGAAT
CTGGGAAGTTACCAAATGAGCGAAAGGCACTGCCTCCACTGCAAAGCCTTGAGAACCAAC
GAATGGTTGGCGCACCATTCCCGACAGAAGCCTTCAGTAACACCGCCAATGAAAAGAGAC
AGTCAAGAGGAAAGTTCCATATCTGAC---ATTAAC---AAGAAATTTAGTAAATTT
>Chimp|ENSPTRG00000019692|ENSPTRT00000036484
ATGGGAGACCTTTTTTCCTTATTTTGGGAGGTAGATCCTCCCCCCATACCTTTAAATTGT
ACCATTCCAAGTCAGGATTATGAATGCTGGAAGGATGACTCTTGTGGAACCATAGGGAGC
TTCCTGCTTTGGTATTTTGTTATCGTATTTGTCCTGATGTTCTTCTCTAGGGCTTCTGTC
TGG------------ATGTCT---GAGGATAAAAAGGATGAA------------GGCAGT
GGGACAAGTACTTCAGTAAGGAAAGCAAGCAAAGAGACTTCCTGTAAGCGGCAAAGCAAA
GACAGTGCCTGGGATCCCTCACAA------------ACAATGAAGAAACCAAAGCAGAAC
CAACTTACCCCTGTAACCAACTCAGAAGTGGCTTTGGTCAATGCCTGTCTTGAACAAAGA
CAAGCCAGGCGCCAGTCTCAGTTCAATGAGGTGAACCAGAACCAACATGACAGTGATACT
ACGGAGTGTGGCAGTGAAGAGTCTAACTCAGAAGCCTCCTCGTGGAAGGACAGTGAAAGT
GAACACCACCCATCACCAGACAGTATTAAGAGGAGAAAAATGGCTCAGAGGCAAAGGAAT
CTGGGAAGTTACCAAATGAGCGAAAGGCACTGCCTCCACTGCAAAGCCTTGAGAACCAAT
GAATGGTTGGCGCACCATTCCCGACAGAAGCCTTCAGTAACACCGCCAATGAAAGGAGAC
AGTCAAGAGGAAAGTTCCATATCTGAC---ATTAAC---ATGAAATTTAGTAAATTT
>Cow|ENSBTAG00000013473|ENSBTAT00000017917
ATGGGAGATCTTTTTTCTTTATTTTGGGAGGTGGATCCTCCCGCCATTCCTATAAGTTTT
ACCATTCCAAATCAAGATTATGAATGCCGGAAGGATGACTCTTGTGGGACAATAGGGAAC
TTCCTGCTTTGGTATTTTGTCATTATACTGGTCCTGATGTTCTTCTCTAGGGCTTCTGTC
TGG------------ATGTCT---GAGAAGAAAAAGGATGAA------------GACAAT
GGGACAAGTACTTCACCAAGTAAAGAAAGCAAAGATATTTCCAATAAGCGGCGAGGCAAA
GAGGATGCCTGGGATTCTTTGCAA------------ATGATGAAAAAACCAAAGCAGAGC
CAACTTACCCCTGTAACTGACTCAGAAGTGGCTTTGGTCAATGCCTGTCTTGAACAAAGA
CGAGCGAGGCGCTATTCTGAATTCAGTCAAGTGAATCGAACCCCACATGACAGTGATACT
ACTGAGTGTGACAGTGAAGAATCTAACTCCGGAGCCTCCTCATGGAAGGAGAGTGAAAGT
GAACACCGCCCATCACCAGCCGGTATTAAGAAGAGAAAAATAGCTCAGAGGCAAAGGAAT
ATGGGAGGTTACCAAATCAGGGAAAGGCCCTGCCTCCACTGCAAAGCCATGAGAACCAAT
GAATGGCTAACTCGCCATTTCCTTCAAAATGCTTCAGTAACAAGCTCAGTGAAGGGAGAT
---------GAAAATTCTGGACCTGAT---ATTAAG---ACAAAATTCAGTAAATTT
>Dog|ENSCAFG00000001494|ENSCAFT00000002328
ATGGGAGACCTTTTTTCCTTATTTTGGGAGGTAGATCCTCCCCCCATACCTTTAAGTTTC
ACCATTCCAAATCAGGATTATGAATGCCGGAAGGATGACTCTTGCGGGGCCATAGGGAGT
TTCCTGCTTTGGTATTTTATCATTATATTGGTCTTGCTGTTCTTTTCTCGGGCTTCTGTC
TGG------------ATGTCA---GAGAAGAAAAAAGATGAA------------GACAGT
GGGACCAGCACATCAGTCAGTAAAGCAAGCAAAGATACTTCCTATAAGCGGCAAAGCAAA
GATGGTGACTGGGACTCTTTACAA------------ATGATGAAAAAAACAAAGCAGAAC
CAACTTACTCCTGTAACTGATTCAGAAGTGGCTTTGGTCAATGCCTATCTTGAACAAAGA
CGAGCCAGGCGCCATTCTCAGTTCAGCCAGGTGAATCAGATCCAACATGATAGTGATACT
ACTGAGTGTGACAGTGAAGAATCTAACTCAGGAGCCTCCTCATGGAAGGAGAGTGAAAGT
GAACACCATCCGTCACCAGCTAGTATTAAGAAGAGAAAACTAGCTCAGAGGCAAAGGAAT
GTGGGAAGTTACCAAATCAGGGAAAGGCCCTGCCTCCACTGCAAAGCCATGAGAACCAAT
GAATGGCTGACCCGCCATTTCCTTCAAAATGCTTCAGCAACAAACCACATGAAGGCAGAT
ATTCAAGAGGAAAATTGTGTACCTGAA---ATTAAC---ACAAAATTCAGTAAATTT
>Elephant|ENSLAFG00000028169|ENSLAFT00000035335
ATGGGAGACCTTTTTTCCTTATTTTGGGAGATGGATCCTCCTCCCAAACCTTTAACTCTA
ACCATTCCAAATCAGGATTATGAATGCCAGAAGGATGACTCTTGTGTGGCAATAGGGAGC
TTCCTGCTTTGGTACTTTGCCATTATCTCGGTCCTGATGTTCTTCTCTAGGACTTCTGTC
TGG------------ATTTCTGCGAAAAACAAAAAAGATGGA------------GACAGT
GGGACCAGCGCTTCAGTAAGTAAAGCAAGCAAAGATGCTTCCTATAAGGAGCACAGCAAA
GATGCTACCTGGGACTCTTTACAA------------ACAATGAAGAAACCAAAGCATGTC
CATCTGACCCCTGTAACTGACTCAGAAGTGGCTTTGATCAATGCCTATCTTGAACAAAGA
CGAGCCGGGCGCCATTCTCAACTTAACCAGAGGAATCAGATCCAACATGACAGTGATACT
ACCGAGTATGACAGTGAAGAATCTAACTCTGGACCCTCCTCGTGGAAGGAGAGTGCAAGT
GAACACCAGCCATCACCAGCCGGTATCAAGAGGAGAAAAATAGTACAGAGGCAAAAGAAT
CTGGGAAGTTACCAGATCAGGGAGAGGCCCTGCCTCCACTGCAAAGCCATGAGAACCAAT
GAGTGGTTGACGCGCCATTTCCTTCAAAACACTTCAGTAGCAACTCTAAAGAAGGCAGAT
ACTGAAGAGGAAAATTCTATACCTGAC---ATTAAC---ACAAAATTCAGTAAATTT
>Bowhead|bmy_08070T0
------------------------------------------------------------
------------------------------------------------------------
------------------------------------------------------------
---------------ATGTCT---GAGAAGAAAAAGAATGGA------------GACAAT
GGAACAAGCACTTCACTAAGTAAAGCAAGCAAAGATACTTCCTCTAAGCGGCAAAACAAA
GATGGTGCCTGGGATTCTTTGCAA------------ATGATGACAAAACCAAAGCAGAAC
CAACTTACTCTTGTAACTGACTCAGAAATGGCTTTGGTCAATGCATATCTTGAACAAAGA
CGAGCGAGGCACCATTCTGAATTCAGCCGGGTGAATCAGACCCAACCTGACAGTGATACT
ACTGAGTGTGAGAGTGAAGTATCTAACTCGGGAGCCTCCTCTTGGAAGGAGAGTGAAAGT
GAACACCACCAATCACCAGCCAGTATTAAGAAGAGAAAAATAGCTCAGAGGCAAAGGAAT
ATGAGAGGTTGCCAAATCAGGGAAAGGCCCTGCCTCCACTGCAAAGCCATGAGAACCAAT
GAATGGCTGACCCGCCATTTCCTTCAAAACGCTTCAGTAACAACCCCAAAGAAGGGAGAT
ATTCAAGAAGGAAATTCTGGGTCTGGT---ATTAAC---ATAAAATTCAGTAAATTT
>Minke|BACU019814
ATGGGAGACCTTTTTTCTTTATTTTGGGAGGTGGATCCTCCCCCCATACCTATAAGTTTT
ACCATTCCAAATCAAGATTATGAATGCCGGAAGGATGACTCTTGTGGGACAATAGGGAAC
TTCCTGCTTTGGTATTTTGTCATTATATTGGTCCTGATGTTCTTCTCTCGGGCTTCTGTC
TGG------------ATGTCT---GAGAAGAAAAAGAATGAA------------GACAAT
GGAACAAGCACTTCACTAAGTAAAGCAAGCAAAGATACTTCCTATAAGCGGCAAAACAAA
GATGGTGCCTGGGATTCTTTGCAA------------ATGATGACAAAACCAAAGCAGAAC
CAACTTACTCTTGTAACTGACTCAGAAATGGCTTTGGTCAATGCATATCTTGAACAAAGA
CAAGCGAGGCACCATTCTGAATTCAGCCGGGTGAATCAGACCCAACCTGACAGTGATACT
ACTGAGTGTGAGAGTGAAGTATCTAACTCGGGAGCCTCCTCTTGGAAGGAGAGTGAAAGT
GAACACCACCAATCACCAGCCAGTATTAAGAAGAGAAAAATAGCTCAGAGGCAAAGGAAT
ATGGGAGGTTGCCAAATCAGGGAAAGGCCCTGCCTCCACTGCAAAGCTATGAGAACCAAT
GAATGGCTGACCCGCCATTTCCTTCAAAACACTTCAGTAACAACCCCAAAGAAGGGAGAT
ATTCAAGAAGGAAATTCTGGACCTGGT---ATTAACAAAATTCAG------------
