# Supplementary material for: Insights into the Evolution of Longevity from the Bowhead Whale Genome
Source: Cell Rep. 2015 Jan 6;10(1):112–22. doi: 10.1016/j.celrep.2014.12.008 (PMC4536333; doi:10.1016/j.celrep.2014.12.008)
Supplement: Supplemental Folder 2. Species Used in the Analysis of Selective Pressure Variation, Single-Gene Orthologous Families Tested, Likelihood Ratio Tests, MAKER Parameters, and Full Assembly and Read Usage Data, Related to Experimental Procedures [file mmc3.zip › Tested SGOs/reciprocal_group_3315.2.fas]

>Gibbon|ENSNLEG00000015954|ENSNLET00000020317
ATGAGGTCCCGGCTTCTGCTCTCCGTGGCCCATCTGCCCACAATTCGGGAGACCACGGAG
GAGATGCTG---CTTGGGGGTCCTGGGCAGGAGCCC---------------------CCG
CCCTCTCCTAGCCTGGATGACTACGTGAGGTCCATATCTCGACTGGCACAGCCCACCTCT
GTGCTGGACAAGGCCACGGCCCAGGGCCAACCC------AAGCCACCCCACAGGCCAGCC
CAGGCCTGC---------------------------------------CGGAAGGGCCAC
CCTGCTGTGTCCCTGCGAGACATCACCGCACGTTTCAGTGGCCAGCAGCCCACACTGTCC
ACGGCTGATGCTGTGGACCCCCTGGACTGGCTTTTTGGGGAGTCCCAGGAAAAGCAGCCA
AGCCAGAGGGACCTGCCAAGGAGGACTGGCCCCTCTGCTGGTCTCTGCGGTCCACACAGA
CAGATGGACAGCAACAAGCCCAGGGGGGCCCCCAGAGGGAGGCTCTGTGAAGCCAGGATG
CCTGGGCACTCCCTGGCAAGACCACCACGGGATGGGCAG---CAGAGCTCTGACCTAAGA
AGCTGGACTTTTGGGCAGCCTGCC------CAAGCCATGGCCTCCCCCCACCACCCCCGC
CCCGGC---AGTGTCCTCAGAACTCTCTACTCGCACCTCCCGGTGATCCATGAACTC
>Gorilla|ENSGGOG00000012844|ENSGGOT00000012887
ATGAGGTCCCGGTTTCTGCTCTCCGTGGCCCATCTGCCCACAATTCGGGAGACCACGGAG
GAGATGCTG---CTTGGGGGTCCTGGGCAGGAGCCC---------------------CCA
CCCTCTCCTAGCCTGGATGACTACGTGAGGTCTATATCTCGACTGGCACAGCCCACCTCT
GTGCTGGACAAGGCCACGGCCCAGGGCCAACCC------AGGCCACCCCACAGCCCAGCC
CAGGCCTGC---------------------------------------CGGAAGGGCAGC
CCTGCCGTGTCCCTGCGAGACATCACCGCACGTTTCAGTGGCCAGCAGCCCACACTGCCC
ATGGCTGATGCTGTGGACCCCCTGGACTGGCTTTTTGGGGAGTCCCAGGAAAAGCAGCCA
AGCCAGAGGGACCTGCCAAGGAGGACTGGCCCCTCTGCTGGCCTCTGGGGTCCACACAGA
CAGATGGACAGCAGCAAGCCCAGGGGGGCCCCCAGAGGGAGGCTCTGTGAAGCCAGGATG
CCTGGGCACTCCCTGGCAAGACCACCGCGGGATGGGCAG---CAGAGCTCTGACCTAAGA
AGCTGGACTTTTGGGCAGCCTGCC------CAAGCCATGGCCTCCCGCCACCGCCCCCGC
CCCAGC---AGTGTCCTCAGAACTCTCTACTCGCACCTCCCGGTGATCCATGAACTC
>Guinea_Pig|ENSCPOG00000006311|ENSCPOT00000006376
ATGCGGTCTCGGCTCCTGCTGTCAGTAGCCCCGCTGCCCACCATCCGGGAGACTTCAGAG
GAGATGCAG---CCCACAGACCCAGGGCAGGAGCCC---------------------CTG
GCTTCTCCCAGCCTGGAGGACTACGTGAGGTCTATCTGCCAGCTGGTGCAGCCTACTGCC
ATAGTGGATAAGGTCACTATCCAGGGCGGACTC------AGCCGACCCCACCAGGCAGCT
CAAGACAGA---------------------------------------GACAAGAGTCCT
CTGGCTTCTTCCCCCCAGGAGATCTGTGCTTCCTTCAACGGCCGAGAGCCCACACTGCCC
TCTGCTGGTGCTACAGACCCACTGGACTGGCTCTTCGGAGCTTCCCAGGAAAAGCAG---
------------------------------------------------------------
------------------------------------------------------------
------------------------------------------------------------
------------------------------------------------------------
---------------------------------------------------------
>Horse|ENSECAG00000003150|ENSECAT00000002986
ATGAGGTCCCGGCTTCTGCTTTCTGTGGCCCACCTGCCCACAATCCGGGAGGCCTCGGAG
GAGATGCTG---CCCGGGGGGCCTGGGCAGGAACTT---------------------CCA
GCCTCCCCCAGCCTGGATGACTATGTGAGGTCTATCTGTCAGCTGGCACAGCCCACCTCA
GTGCTAGATATGGCTACAGCCAGGGTCCGACCC------AGCAGACCCCACCGGACAGCC
CGAGCCTGC---------------------------------------GAGAAGAGCTGC
CCCCCTGGGTCCCTGCAGGACATCACCACCCACTTCAGCACCCAGCAGCCTGCAGCGCCC
AGGCCCGGCACTGCCGACCCCCTGGACTGGCTCTTTGGGGAGTCCCAGGAAAAGCGTCCA
AGCAGGAGAGAACTGCCAAGGATGACTGGTCCTTCTGCTGAGCCCAGGGGTCCACGCAGA
CAGATGGACAGCAGCAAGGCCTGGAGGGCCCCCAAAGGGAGGCTCGGTGATGCCAGGATG
CCCAGACACTCTCTAGCAAGACCACTGAGGGATGGGCAC---CAGGACACC---------
------------------------------------------------------------
---------------------------------------------------------
>Mouse|ENSMUSG00000048489|ENSMUST00000067354
ATGAGGTCCCGGCTTCTGCTGCCCGTGCCCCATTTGCCAACGATTCGGGAAATGTCAGAA
GAGCTGTCA---CATGGGGCAGCTGGGCAGGAACCC---------------------CCA
GCGTCCCCCAGCCTGGATGACTACGTCAGGTGTATCTGTCAGCTGGCACAGCCCACCTCA
GTGCTGGACAAGGTCACAGCCCAGAGCCGTCCC------AACAGACCCTCCCGGCCAGCC
TGGACTCGA---------------------------------------GAGAAGAGGCGC
CAGGCCGAGTCTCCAGGAGACAGCTCTCTTTGCGTCAGCAGCCTGCAGCCCACACTGCCC
TCTCCCGGCACTGACAACCCTCTGGACTGGCTCTTTGGGAAGTCACAGGGAGAGCAGGCA
GATGGGAGAGGTCGACCCAACAGGACTGGT---TCTTCAGATCCCTGGGATGTGCCCAGA
CAGATG------------------GGCAAGGACACGGGGAGACTCTGTGAGGCCAGGGTA
CCTGAGCACTCTCTGGGAAGAAAACCAGGGCCCAGGCAC---CAGACCTCCGACCTGAAA
AGCTGGACTTCTAGAAAGTCCTGC------CGGGCCTTAGCGTCCGTCTCCAGCTCTCGC
CCCAGC---AGTATCCTAGGTACTCTCTATTTGCACCTCCCAGTGATCCATGAACTC
>Opossum|ENSMODG00000010008|ENSMODT00000012758
ATGAGGTCCAGACTTCTGATTTCAGTGGCCCTCCTGCCAACCATAAGTGAGGCCTCAGAG
ATGCTGCTG---CTGGGAAGTACCCAGGCCAAAAGCGATGAGCTCCAAAGTGACCTTCTC
TCATCACAGAGCCTTGATGACTACGTGAAGTCCATCTGTCAGCTGGCCCAGCCCACTTCT
GTGCTCGATGGGGCCCAA---------CGTCTCCCCTACACCAGGCCATGGAGGCCATGT
AAACTCAGAGGAAAGACCTTCAATGATGCGTCTCTGGCTTCACACAGTGAGAAGTCATGC
CCGACCTCCTCCCTGCAAGACATCACAGCCCGCTTCAGTGGCCAGAACCTCACACTGCCT
CTGGGCAATAACACTGACCCCCTAGACTGGCTTTTTGGGGAATCCCAAACAAAGCGACAG
AGCTGGAAGGATGCTCTGAGGAGGACTGGTTCAGCCACTGACCCTTCACCTCTGCATAAA
CAGACTGAAACAGGCAAGTCCAGAGTGGCCCGCCGAGTCAGAGCCTGCGAAGCCAAAGTT
TCTGGGGGGCCCTTGGGGAAACTGTCCACTGACAAGGCTTTGGAGAAAAGGACT------
---------------CAGCCCTCTGCATTGAATGCTGCCCTGGAGTATTCCAGCAATTCC
CACCAGGGGAGGATACCCCGGTCTTTGAACTCAAATCTCCCAGTCATTTATGAACTG
>Orangutan|ENSPPYG00000002224|ENSPPYT00000002677
ATGAGGTCCCGGCTTCTGCTCTCCGTGACCCATCTGCCCACAATTCGGGAGACCACAGAG
GAGATGCTG---CTTGGGGGTCCTGGGCAGGAGCCC---------------------CCG
CCCTCTCCTAGCCTGGATGACTACGTGAGGTCCATATCTCGACTGGCACAGCCCACCTCT
GTGCTGGACAAGGCCACGGCCCAGGGCCAACCC------AGGCCACCCCACAGGCCAGCC
CAGGCCTGC---------------------------------------CGGAAGGGCCGC
CCTGCTGTGTCCCTGCGAGACATCACCGCATGTTTCAGTGGCCAGCAGCCCACACTACCC
ACGGCTGATGCTGTGGACCCCCTGGACTGGCTTTTTGGGGAGTCCCAGGAAAAGCAGCCA
AGCCAGAGGGACCTGCCAAGGAGGACTGGCCCCTCTGTTGGCCTCTGGGATCCACACAGA
CAGATGGACAGCAGCAAGCCCAGGGGGGCCCCCAGAGGGAGGCTCTGTGAAGCCAGGATG
CCTGGGCACTCCCTGGCAAGACCACCGCGGGATGGGCAG---CAAAGCTCTGACCTAAGA
AGCTGGACTTTTGGGCAGCCTGCC------CAAGCCATGGCCTCCCCGCACCGCCCCCGC
CCCGGC---AGTGTCCTCAGAACTCTCTACTCGCACCTCCCAGTGATCCATGAACTC
>Rabbit|ENSOCUG00000006521|ENSOCUT00000006520
ATGAGGTCCCGGCTTCTGCTTTCCGTGGCTCCTCTGCCCACAATTCGGGAGACCTCAGAG
GAGATGCTGCCCCCCGGGGGGCTTGGACAGGAGCCC---------------------CCG
GCCTCCCCCAGCCTGGATGACTACGTAAGGTCCATCTGTCAGCTGGCACAGCCCACCTGC
GTCCTGGACAAGGCCACAGTCCAAGACGGACTC------AGCGGACCCCACCGGCCAGCT
TGGGGCTTG---------------------------------------GAGGAGACCTGC
CCCACTGCCACCCTCCAGGACAGCACCGCCCGCTTCGGCGCGCAGCAGCCCCCACGGCCC
ACGGCGGGCCCTGCAGACCCCCTGGACTGGCTCTTTGGGGAGTCCCAGGAAAAGCAGTCA
AGTAGGAGACAGCCAGCCAGGAGGACTGGTGCCTCTGCTGGGCTCGGGGGTCTGCACAGG
CAAACAGACAGTGGCAAGACCAGGGCCGTCCCCAGGGGGAAGCTCTGTGAAGCCAGGGCC
CCTGGGCACTCTCTGGCGAGAACATCACGGGACGGGCCG---CAGAGCGCCAACCTCAGA
AGCCACATGGCTGGGCGGCCCAGC------CGGGCCACGGACTCCTCCTACAGCCCTCGT
CCGAGC---AGTATCCTGAGGACTTTCTACCTGCACCTCCCCGTAATCCACGAACTC
>Rat|ENSRNOG00000023465|ENSRNOT00000018133
ATGAGGTCCCGCCTTCTGCTGCCTGTGCCCCATTTGCCAACGATTCGGGAAACTTCAGAG
GAGCTATCG---CATGGGGCACCTGGGCAGGAGCCT---------------------CCA
GCCTCTCCCAGCCTGGATGACTATGTCAGGTGTATTTGTCAGCTGGCACAGCCTACCTCA
GTGGTGGACAAGGCCACAGCCTGGAGCCCTCCC------AACAGATCCTGCCGGCCAGCC
TGGCCTAGA---------------------------------------GAGAAGAGGCAC
CAGTCCGAGTCTCTAGAAGATAGTTCTCCTTGCTTCAGCAGCCTACAGCCCACACTGCCC
GCTCCCGGCACTGACAACCCTCTGGACTGGCTCTTTGGAAAGTCACAGGAACAGCAGACA
GATAGAAGAGATCTACCCAACAGGACCGGT---TCTTCAGGTCACTGGGGTGTGCACAGA
CAGATG------------------GGCAAGGACTCGGGGAGGCCTTCTGAGGCCAGGGTA
CCTGAGTACTCCCTGGGAAGAAAGCCAGGGCACAGGCAC---CAGACCTCCAACCTGAAA
AGCTGGACTTCTAGAAAGCCCTGC------CAGGCCTTAGCATCCGTCTCCAGCTCTCGC
CCCAGC---AGCATCCTAGGCACTCTCTATTTGCATCTCCCAGTGATTCATGAACTC
>Macaque|ENSMMUG00000017490|ENSMMUT00000024591
ATGAGGTCCCGGCTTCTGCTCTCTGTGGCCCATCTGCCCACAATTCGGGAGACCACGGAG
GAGATGCTG---CTTGGGGGTCCTGGGCAGGAGCCC---------------------CCG
CCCTCTCCTAGCCTGGATGACTACGTGAGATCCATATCTCGACTGGCACAACCCACCTCT
GTGCTGAACAAGGCCACGGCCCAGGGCCAACCC------AGGCCACCCCACAGGCCAGCC
CAGGCCTGC---------------------------------------CGGAAGGGCCGC
CCTGCTGTGTCCCTGCGGGACATCACCGCACGTTTCAGGGGCCAGCAGCCCACACTGCCC
ACGGCTGATGCTGTGGACCCCCTGGACTGGCTTTTTGGGGAGTCCCAGGAAAAGCAGCCA
AGCCAGAGGGACCTGCCGAGGAGGACTGGCCCCTCTGCTGGCCTCTGGGGTCCGCACAGA
CAGATGGACAGCAGCAAGGCCAGGGGGGCCCCCAGAGGGAGGCTCTGTGAAGCCAGGATG
CCTGGGCACTCCCTAGCAAGACCATTGCGGGATGGGCAG---CAGAGCTCTGACCTAAGA
AGCTGGACTTTGGGGCAGCCTGCC------CAAGCCATGGCCTCCCCCCGCAGCCCCCGC
CCCAGC---AGTGTCCTCAGAACTCTCTACTCGCACCTCCCGGTGATCCATGAACTC
>Marmoset|ENSCJAG00000014707|ENSCJAT00000061534
ATGAGGTCCCGGCTTCTGCTTTCCGTGGCCCATCTGCCCACAATTCGGGAGACCACAGAG
GAGATGCTG---CTTGGGGTGCCTGGGCAGGAGCCT---------------------CTG
CCCTCCCCTAGCCTGGATGACTACGTGAGGTCCATATCTCGACTGGCACAGCCCACCTCT
GTGCTGGACAAGGCCACAGCCCAAGGCCATCCC------AGGCCACCCCACAGGCCAGTC
CAGGCTTGC---------------------------------------CGGAAGGGCTAC
CCTGCCATGTCCCTGCGGGATATCACTGCACGTTTCAGTGGCCAGCAGCCCACACTGCCC
ACAGCCAATGCTGTGGACCCCCTGGACTGGCTTTTTGGGGAGTTCCAGGAAAAGCAGCCA
AGCCGGAGGGACCTGCCACGG---ACTGGCCCCTCTGCTGGCCTCTGTGGTCCGCACAGA
CATATGGACAGTGGCAAGGCCAAAGGGGCCCTCAGAGGGAGGCTCTGTGAAGCCAGGATG
CCTGGGCATTCCCTGGCAAGACCGCCACAGGATGGGCAG---CAGGGCTCTGACCTGAGA
AGCCGGACTTCTGGGCAGGCTGGC------CAGGCCACAGCCTCCCCCTGCAGTCCCCGC
CCGGGC---AGTGTCCTCAGAACTCTCTACCTGCACCTCCCGGTTATCCACGAACTC
>Microbat|ENSMLUG00000008098|ENSMLUT00000008092
ATGAGGTCCCGGCTTCTGCTTTCTGTGGCCCGTCTGCCCACAATCCGGGAGAGCTGGGAG
GAGGTGCTG---CCTGGGGGGCCCAGGCAGGACCCC---------------------CTG
GCTTCCCCGAGCCTGGATGACTACAGGAGGTCCATTTGTCAGCTGGCGCAGCCCACCTCA
GCGCTGACCGAGGCTGCAGCCAGGGCCCAGCCC------AGCAGACGCCCCTGGCAAGCC
CGGGCCGGC---------------------------------------GAGAAGAGCGGC
TCCCCCGGGTCCCTCCAGGACTTCACCACTCCCTTCAGCAGCCAGCAGCCCCCA------
------AACACGGCTGACCCCCTGAACTGGCTCTTCGGCCAGTCCCAGGAAAAGCAGCCA
CGACGCAGGGACCTGCCAAGGAGGACTGGTCCCTCTGCGGACCCCTGGGGTCCTCACAGA
GAGATGGAGAGCACCAAGGCCGGGGGGTGCCCCAGAGGGAAGCTCTATGATGCCAGGGCA
CCAGGGCACTGTCCGGTGGGACAGTTAAGGGACTGGCAC---CAGGGCTCC---------
---CGTGCTTCCCGGCAACCCATC------CGGGCCGCAGCCCCACCGCCAAGCTCGCGC
CCCAGC---AGCGTTCTCAGAACTCTCTATTTGCACCTCCCGGTGATCCATGAACTC
>Human|ENSG00000165507|ENST00000298295
ATGAGGTCCCGGCTTCTGCTCTCCGTGGCCCATCTGCCCACAATTCGGGAGACCACGGAG
GAGATGCTG---CTTGGGGGTCCTGGACAGGAGCCC---------------------CCA
CCCTCTCCTAGCCTGGATGACTACGTGAGGTCTATATCTCGACTGGCACAGCCCACCTCT
GTGCTGGACAAGGCCACGGCCCAGGGCCAACCC------AGGCCACCCCACAGGCCAGCC
CAGGCCTGC---------------------------------------CGGAAGGGCCGC
CCTGCTGTGTCCCTGCGAGACATCACCGCACGTTTCAGTGGCCAGCAGCCCACACTGCCC
ATGGCTGATACTGTGGACCCCCTGGACTGGCTTTTTGGGGAGTCCCAGGAAAAGCAGCCA
AGCCAGAGGGACCTGCCAAGGAGGACTGGCCCCTCTGCTGGCCTCTGGGGTCCACATAGA
CAGATGGACAGCAGCAAGCCCATGGGGGCCCCCAGAGGGAGGCTCTGTGAAGCCAGGATG
CCTGGGCATTCCCTGGCAAGACCACCGCAGGATGGGCAG---CAGAGCTCTGACCTAAGA
AGCTGGACTTTTGGGCAGTCTGCC------CAAGCCATGGCCTCCCGCCACCGCCCCCGC
CCCAGC---AGTGTCCTCAGAACACTCTACTCGCACCTCCCGGTGATCCATGAACTC
>Orca|XP_004283423.1
ATGAGGTCCCGGCTTTTGCTTTCCGTGGCCCACCTGCCCACAATTCGGGAGACCTTGGAG
GAGATGCTG---CCCGGTGGGCCTGGAGAGGACCCC---------------------CCC
GCCTCCCCTAGCCTGGATGACTACGTGAAGTCCATCTGTCAGCTGGCGCAGCCCACCTCA
GTGCCGGATGAGGCTGCAGCCAGGGTCCGACCC------AGTAGACCCCACCAGCCAGCC
CGTTCCCGT---------------------------------------GAGAAGAGCTGC
ACCACTGGGTCCCTACAGGACATCACCACCCGCTTCAGTGGCCAGCAGCCCACACTGCCC
GGGGCCAGCACTGTGGACCCTCTGGACTGGCTCTTTGGGGAGTCTCAGGAAAATCGGCCA
AGTGGGAGGGACATGCCAAGGAGGACTGGATCCTCTGCTGACCCCTGGGCTTCATGCAGA
CAGACGGACAGTGGCAAGGCCCGGGGGGCCCCCAGAGGGAGGCTGAGTGATGTCAGGGCT
CCAGGGCACTCTCTGCTGAGACTGCAGAGGGACTGGCAC---CAGTGCTCC---------
---CAGGCTTCTGGGCAACCTGGC------CAGGATGCAGTTTCCCCAACAAGCCCCCGT
CCCAGC---AGCGTCCTTAGAACTCTCTATTTGCACCTCCCCGTGATCCATGAACTC
>Chimp|ENSPTRG00000029898|ENSPTRT00000057755
ATGAGGTCCCGGCTTCTGCTCTCCGTGGCCCATCTGCCCACAATTCGGGAGACCACGGAG
GAGATGCTG---CTTGGGGGTCCTGGGCAGGAGCCC---------------------CCA
CCCTCTTCTAGCCTGGATGACTACGTGAGGTCTATATCTCGACTGGCACAGCCCACCTCT
GTGCTGGACAAGGCCACGGCCCAGGGCCAACCC------AGGCCACCCCACAGGCCAGCC
CAGGCCTGC---------------------------------------CGGAAGGGCCGC
CCTGCCGTGTCCCTGCGAGACATCACCGCACGTTTCAGTGGCCAGCAGCCCACACTGCCC
ATGGCTGATGCTGTGGACCCCCTGGACTGGCTTTTTGGGGAGTCCCAGGAAAAGCAGCCA
AGCCAGAGGGACCTGCCAAGGAGGACTGGCCCCTCTGCTGGCCTCTGGGGTCCACATAGA
CAGATGGATAGCAGCAAGCCCAGGGGGGCCCCCAGAGGGAGGCTCTGTGAAGCCAGGATG
CCTGGGCACTCCCTGGCAAGACCACCGCGGGATGGGCAG---CAGAGCTCTGACCTAAGA
AGCTGGACTTTTGGGCAGCCTGCC------CAAGCCATGGCCTCCCGCCACCGCCCCCAC
CCCAGC---AGTGTCCTCAGAACACTCTACTCGCACCTCCCGGTGATCCATGAACTC
>Cow|ENSBTAG00000002670|ENSBTAT00000003460
ATGAGGTCCCGGCTTTTGCTTTCTGTGGCCCTCCTGCCCACAATTCGGGAGACCTCGGAG
GAGATGCTA---CCCGGAGGGGCTGGAGAGGAACCG---------------------CCC
GCCTCCCCCAGCCTGGATGACTACGTGAGGTCCATTTGTCAGTTGGCACAGCCCACCTCA
GTGCTGGATGAGGCCGCAGCCAGGGTGCGAACC------AGCAGACCCCACCGGATAGCC
CGTTCCTGT---------------------------------------GCAAAGAGCTGC
CCCACTGGGTCTCTACAGGACATCACCACTCGCTTCACTGGCCAGCAGCCCTCCCTGCCC
AGGACTGGCACTGTGGACCCCCTGGACTGGCTCTTTGGGGAGTCTCAGGAGAAGCAGCCA
AGTAAAAGGGATGTGCCAAGGAGGACTGGACCCTCCGCTGATCCCTGGGCTTCTCGCAGA
CAGACGGACAGTGGCAAGGCGCCAGGGACCCCCAGAGGGAGGCTGAGTGATGCCAAGGCT
CCAGGACACTCTCTGCAGAGAACATCGAGGGACTGGCAC---CAGTGCTCC---------
---CAGGCTTCTGGGCAACCTGGA------CAGGATGCGGGCTCCCCCACAAGCCCTCGC
CACAGC---AGCATCCTCAGAACTCTCTCTCTGCACCTCCCGGTGATCCATGAACTC
>Dog|ENSCAFG00000007018|ENSCAFT00000011244
ATGAGGTCCCGGCTACTGCTTCCTGTGGCCCATCTGCCCACGATTCAGGAGACCTCGGAG
GAGATGCTG---CCCGGGGGCCCTGGGCAGGAGCCC---------------------CCA
GCCTCCCCCAGCCTGGATGACTATGTGAAATCTATTTGTCAGCTGGCACAGCCCACTTCA
GTGCTGGACATGGCCACAGCCAGGGCCCAGCCC------AGCAGAACCCTCCGGCCAGCC
CAAGCCTTC---------------------------------------AAGAAGAACTGC
CCTACTGAGTCCCTGCAAGACATCACTACCCACTTCAGTGGTCAGCAACCTGCACCAACC
AGGGATTGCACTGCTGACCCCCTGGACTGGCTCTTTGGGGATTCCCAAGAAAAGCAGCCA
AGTAGGAGGGACCCACCAAGGACGACTGGCTCCTCTGCGGACCCCTGGGGTCCACACAGA
CAGATGGATGGTGGCAAGGCCCAAGGGACTTCCAGAGGGAGATTCTGTGATGCCAGCGTG
CAGGAGCACTCTCTGGTGAGACCCTCAAGGGATTGGCAT---CAGTGCTCC---------
---TGGGCTTCCAGGCAATTCAGT------GGGGCTGCAGCCTCTCCCCCAGCCCCTCGC
CCCAGC---AGCACCCTCAGAACTCTCTATGTGCACCTCCCGGTGATTCATGAACTC
>Elephant|ENSLAFG00000030292|ENSLAFT00000035907
ATGCGGTCCCGGCTTCTGATCTCTGTGACCCTCCTGCCTACAATTCGGGAAACTTCGGAA
GAGGTGCTG---TCCAGGGGGCCT------GAGCCC---------------------CCG
CCCTCTCCCAGCCTGGACGATTACGTGAGGTCCATCTGTCAGCTAGCACAGCCCGCTTCT
GTGCTGGATGAGGCCCCTGCTGGGGACAGACCC------AGCAGATTGCACCGGCCAGCC
CGGGCCTGT---------------------------------------GAGAGGAGTCAC
CCTGCCATGTCACTACAGGACATCCCCACCTGCTTCAGCGGCCAGGGGCCCCTACTTCCC
AGGGTTGGCACAGCCGACCCCCTGGACTGGCTCTTTGGGGAGTCCCAGGAGAAGCAGCCA
ACTAGAAAGGACTTGCTGAGGAGGACTGGCCTCTCTGCTAACCCCTGGGGTCTGCACAGA
CAGACAGACACTGGCAAGGCCAGAAGTGGGCCCAAAGCGAGGTTCTGTGATGCCAGGGCC
CCTGGGCACTCTCTGGCGAGGCTGCCACAGGGCAGGCACCTGAGCTCCAGC---------
---TGGGATTCCAGGCAGCCC------------------------------------CGC
TCCAGTGGCAGCGTTCTCAGAGCTCTCCACTCGGACCTCCCGGTGATTCACGAACTC
>Bowhead|bmy_14160T0
ATGAGGTCCCGGCTTTTGCTTTCTGTGGCCCACCTGCCCACAATTCGGGAGACCTTGGAG
GAGATGCTG---CCCGGTGGGCCTGGAGAGGACCCC---------------------CCC
GCCTCCCCTAGCCTGGATGACTACGTGAAGTCCATCTGTCAGCTGGCGCAGCCCACCTCA
GTGCCGGATGAGGCTGCAGCCAGGGTCCGACCC------AGGAGACCCCACCGGCCAGCC
CGTTCCCGT---------------------------------------GAGAAGAGCTGC
ACCCCTGGTTCCCTAGAGGACATCACCACCCACTTCAGTGGCCAGCAGCCCACACTGCCC
GGGGCCAGCACTGTGGACCCCCTGGACTGGCTCTTTGGGGAGTCTCAGGAAAATCGGCCA
AGTGGGAGGGACATGCCAAGGAGGACTGGATCCTCTGCTGACCCCTGGGCTTCATGCAGA
CAGACGGACAGTGGCAAGGCCCGGGGGGCCCCCAGAGGGAGGCTGAGTGATGTCAGGGCT
CCAGGGCACTCTCTGCTGAGACTGCAGAGGGACTGGCAC---CAGTGCTCC---------
---CAGACTTCTGGGCAAGCTGGC------CAGGATGCATTTTCCCCAACAAGCCCCCGT
CCCAGC---AGCGTCCTTAGAACTCTCTATTTGCACCTCCCCGTGATCCATGAACTC
>Minke|BACU019851
------------------------------------------------------------
------------------------------------------------------------
---TCCCCTAGCCTGGATGACTACGTGAAGTCCATCTGTCAGCTGGCGCAGCCCACCTCA
GTGCCGGATGAGGCTGCAGCCAGGGTCCGACCC------AGGAGACCCCACCGGCCAGCC
CGTTCCCGT---------------------------------------GAGAAGAGCTGC
ACCCCTGGGTCCCTACAGGACATCACCACCCGCTTCAGTGGCCAGCAGCCCACACTGCCC
GGGGCCAGCACTGTGGACCCCCTGGACTGGCTCTTTGGGGAGTCTCAGGAAAATAGGCCA
AGTGGGAGGGACATGCCAAGGAGGACTGGATCCTCTGCTGACCCCTGGGCTTCATGCAGA
CAGACGGACAGTGGCAAGGCCCGGGAGGCCCCCAGAGGGAGGCTGAGTGATGTCAGGGCT
CCAGGGCACTCTCTGCTGAGACTGCAGAGGGACTGGCAC---CAGTGCTCC---------
---CAGGCTTCTGGGCAAGCTGGC------CAGGATGCAGTTTCCCCAACAAGCCCCCGT
CCCAGC---AGCGTCCTTAGAACTCTCTATTTGCACCTCCCCGTGATCCATGAACTC
