# Supplementary material for: Insights into the Evolution of Longevity from the Bowhead Whale Genome
Source: Cell Rep. 2015 Jan 6;10(1):112–22. doi: 10.1016/j.celrep.2014.12.008 (PMC4536333; doi:10.1016/j.celrep.2014.12.008)
Supplement: Supplemental Folder 2. Species Used in the Analysis of Selective Pressure Variation, Single-Gene Orthologous Families Tested, Likelihood Ratio Tests, MAKER Parameters, and Full Assembly and Read Usage Data, Related to Experimental Procedures [file mmc3.zip › Tested SGOs/reciprocal_group_3316.2.fas]

>Gibbon|ENSNLEG00000003644|ENSNLET00000004619
ATGGCTGCACTAAATTGTCTCTTGGACAGTGTCAGAAGGGACATAAAGAAGGTGGACAGA
GAACTAAGGCAACTGAGATGCATTGACGAATTTAGCACACGGTGCCTGTGCGACTTGTAT
ATGCACCCCTATTGCTGCTGTGACTTGCACCCATATCCGTACTGCTTGTGCTATTCCAAG
CGATCACGCTCTTGCGGCTTGTGTGATCTC---TACCCATGTTGCCTGTGTGATTATAAG
CTTTACTGTCTGCGACCATCTCTCAGAAGTTTGGAGAGGAAAGCCATCAGAGCCATAGAA
GATGAGAAGCGAGAGCTTGCCAAACTGAGAAGAACAACAAATAGAATTCTGGCTTCCTCC
TGCTGTAGCAGTAACATTTTAGGATCGGTGAATGTATGCGGTTTTGAACCTGATCAAGTC
AAAGTTCGAGTGAAGGATGGAAAGGTATGTGTGTCGGCTGAGCGGGAGAACAGGTACGAC
TGCCTCGGATCGAAAAAGTACAGCTACATGAACATCTGCAAAGAGTTCAGCTTGCCGCCC
TGTGTGGATGAGAAGGATGTAACATACTCCTACGGGCTCGGCAGTTGTGTCAAGATCGAG
TCTCCTTGCTACCCTTGCACTTCTCCTTGCAACCCTTGCAACCCCTGCAACCCATGCAAC
---------CCGTGCAGCCCCTGCAACCCCTGCAGCCCCTGCAGCCCCTGCAACCCATGT
---------GACCCTTGCAACCCGTGTTATTCCTGTGGAAGCCGATTTTCCTGTAGGAAG
ATGATTTTG
>Gorilla|ENSGGOG00000023400|ENSGGOT00000024451
ATGGCTGCACTGAGTTGTCTCTTGGACAGTGTCAGAAGGGACATAAAGAAGGTGGACAGA
GAACTAAGGCAACTGAGATGCATCGACGAATTTAGCACACGGTGCCTGTGCGACTTGTAT
ATGCACCCCTATTGCTGCTGTGACTTGCACCCATATCCGTACTGCTTGTGCTATTCCAAG
CGATCACGCTCTTGCGGCCTGTGTGATCTC---TACCCATGTTGCCTGTGTGATTATAAG
CTTTACTGTCTGCGACCATCTCTCAGAAGTTTGGAGAGGAAAGCCATCAGAGCCATAGAA
GATGAGAAGCGAGAGCTTGCCAAACTGAGAAGAACAACAAATAGAATTCTGGCTTCCTCC
TGCTGTAGCAGTAACATTTTAGGATCGGTGAATGTATGCGGTTTTGAACCTGATCAAGTC
AAAGTTCGAGTGAAGGATGGAAAGGTATGTGTGTCAGCTGAGCGGGAGAACAGGTACGAC
TGCCTTGGATCGAAAAAGTACAGCTACATGAACATCTGCAAAGAGTTCAGCTTGCCGCCC
TGTGTGGATGAGAAGGATGTAACATACTCCTACGGGCTCGGCAGTTGTGTCAAGATCGAG
TCTCCTTGCTACCCTTGCACTTCT---------CCTTGCAACCCTTGCAACCCCTGCAAC
---------CCGTGCAGCCCCTGCAACCCCTGCAACCCCTGCAGCCCCTGCAACCCATGT
---------GACCCTTGCAACCCCTGTTATCCCTGTGGAAGCCGATTGTCCTGTAGGAAG
ATGATTTTG
>Guinea_Pig|ENSCPOG00000012742|ENSCPOT00000012864
ATGGCTGCACTGAGTTGTCTCCTGGACAGCGTGAGGAGGGACATCAAGAAGGTGGACCGC
GAGCTGCGGCAGCTGCGCTGCATTGATGAGTTCAGCTCGCGCTGCCTGTGCGACCTGTAC
ATGCACCCCTACTGCTGCTGCGACCTGCACCCCTATCCCTACTGCCTGTGCTACTCTAAG
CGCTCTCGCTCCTGCGGCCTGTGCGACCTC---TACCCCTGCTGCCTGTGCGACTACAAG
GTCTACTGCCTGCGGCCATCGCTGCGCAGCCTGGAGCGCAAGGCCATCCGGGCCATCGAG
GATGAGAAGAGAGAGATCGCCAGGCTCCGCAGGACGACCAACAGGCTGCTAGCCTCCTCC
TGCTGCAGCAGCAACATCCTGGGCTCCGTGAACGTGTGCGGCTTTGAGCCAGACCAGGTG
AAGGTGCGCGTAAAGGACGGCAAGGTGTGCGTGTCAGCCGAGCGGGAGAACCGGTACGAC
TGCCTGGGCTCCAAGAAGTACAGCTACATGAACATCTGCAAGGAGTTCAGCCTGCCGCCC
TGCGTGGACGAGAAGGACGTCACCTACTCCTACGGGCTGGGCAGCTGCGTCAAGATCGAG
TCGCCCTGCTTCCCCTGCACACACGCTTGCAACTTGTGTCTGCCT---------------
------------------------------------------------------------
------------------------------------------------------------
---------
>Horse|ENSECAG00000012647|ENSECAT00000013106
ATGGCTGCACTGAGTTGTCTTTTGGATAGTGTTAGAAGGGACATAAAGAAGGTGGACAGA
GAACTAAGGCAATTGAGATGCATCGACGAGCTGAGCACACGATGCCTGTGCGACTTGTAC
ATGCACCCGTACTGCTGCTGTGACCTGCACCCCTATCCGTACTGCCTGTGCTATTCAAAG
CGATCACGCAGCTGCGGCCTGTGTGACCTG---TATCCGTGTTGCCTGTGCGATGTCAAG
CTGTACTGTCTTCGACCATCTCTCAGAAGTTTGGAGAGGAAAGCCATTAGAGCCATAGAG
GACGAAAAGAGAGAGCTTGCCAAGCTGAGAAGAACAACGAATAGAATTCTGGCCTCCTCT
TGCTGTAGCAGTAACATTTTAGGATCGGTGAACGTCTGCGGCTTTGAACCTGATCAAGTC
AAAGTTCGGGTGAAGGATGGAAAGGTATGTGTGTCAGCCGAGCGGGAGAACAGGTACGAC
TGCCTTGGCTCGAAGAAGTACAGCTACATGAACATCTGCAAGGAGTTCAGCTTGCCCCCG
TGCGTGGACGAGAAGGACGTAACGTACTCCTACGGGCTCGGCAGTTGCGTCAAGATCGAG
TCTCCATGCTACCCTTGCATCTCTCCCTGCAGCCCCTGCAACCCG---------------
------------TGCAACCCCTGCAACCCCTGCAGCCCCTGTAGCCCCTGCAGCCCATGT
GACCCTTGCAACCCCTGCAACCCTTGCTATCCCTGTGGGAGCCGATTTTCCTGTAGGAAG
ATGATTTTG
>Mouse|ENSMUSG00000061923|ENSMUST00000081966
ATGGCCGCACTGAGTTGTCTTTTGGACAGTGTTAGGAGGGACATAAAGAAGGTGGACAGA
GAATTAAGACAATTGAGATGTATCGACGAAATCAGCTCCCGCTGCCTGTGTGACTTATAC
ATGCACCCGTACTGCTGCTGCGACCTGCATCCCTATCCCTACTGCCTCTGCTACTCCAAG
CGATCCCGCTCCTGTGGCCTGTGTGACCTCTACTACCCGTGCTGCCTGTGTGACTACAAG
CTGTACTGCCTTCGCCCATCGCTCCGCAGTTTAGAGAGA---------------------
------------------------CTCAGAAGGACGACAAATAGAATTCTGGCCTCGTCT
TGCTGCAGCAGTAACATACTGGGATCGGTGAATGTGTGCGGCTTTGAACCTGATCAAGTC
AAAGTGCGCGTGAAAGATGGGAAGGTCTGCGTGTCGGCCGAGAGGGAAAACAGGTACGAC
TGCCTCGGATCCAAAAAGTACAGTTACATGAACATCTGCAAAGAGTTCAGTCTGCCGCCA
TGTGTGGATGAGAAGGACGTGACGTACTCCTACGGGCTCGGCAGCTGTGTCAAGATCGAG
TCTCCATGTTACCCTTGCACGTCTCCCTGTAATCCTTGCAACCCATGTAGCCCCTGCAGC
CCCTGTGCCCCCTGCGGCCCTTGCGGCCCCTGTGGCCCCTGTGGCCCCTGTGGTCCCTGC
GGCCCCTGCGACCCTTGCAACCCCTGCTATCCCTGTGGAAGCCGATTCTCCTGTAGGAAG
ATGATCTTA
>Opossum|ENSMODG00000005901|ENSMODT00000007448
ATGGCTGCACTAAGTTGTCTTTTGGACAGTGTAAGAAGGGATATAAGGAAGGTGGACAGA
GAACTAAGGCAATTGAAATGCCTCGACGAG---TGCACACGTTGCGTCTGCGACTTATAT
GTGCATCCTTATTGCTGTTGTGACTTACATCCATACCCGGCTTGCCTGTGCTATTCAAAG
TGCCCTCGCATTTGTGGCCTATGTGATCTA---TACCCATATTGCCTGTGTGATATCAAG
CTTTTCTGTCTTCGACCAACCATCAGAAGTTTGGAGAGGAAGGCCATTAAAGCCATTCTG
GATGAAAAGAAAGAACTGACCAAACTAAGAAGAACAACAAACAAGATTCTGGCAGCATCC
TGTTGCAGTAGTAACTTACTAGGGTCC---------------------------------
---------------------------------------------------AGGATTGAG
GAGCATTGGTGTCAACACAACAGTTTCCTT------------GAGATGTTTTTGTCCCCT
---CTGCAAAGGTTACCAATTTCCCATTCATTTTCTGTCTTGACTTGCCTCTCTTCA---
------------------------------------------------------------
------------------------------------------------------------
------------------------------------------------------------
---------
>Orangutan|ENSPPYG00000018799|ENSPPYT00000021930
ATGGCTGCACTGAGTTGTCTCTTGGACAGTGTCAGAAGGGACATAAAGAAGGTGGACAGA
GAACTAAGGCAACTGAGATGCATCGACGAATTTAGCACACGGTGCCTGTGCGACTTGTAT
ATGCACCCCTATTGCTGCTGTGACTTGCACCCATATCCGTACTGCTTGTGCTATTCCAAG
CGATCACGCTCTTGTGGCCTGTGTGACCTC---TACCCATGTTGCCTGTGTGATTATAAG
CTTTACTGTCTGCGACCATCTCTCAGAAGTTTGGAGAGGAAAGCCATTAGAGCCATAGAA
GATGAGAAGCGAGAGCTTGCCAAACTGAGAAGAACAACAAATAGAATTCTGGCTTCCTCC
TGCTGTAGCAGTAACATTTTAGGATCGGTGAATGTATGCGGTTTTGAACCTGATCAAGTC
AAAGTTCGAGTGAAGGATGGAAAGGTATGTGTGTCGGCTGAGCGGGAGAACAGGTACGAC
TGCCTCGGATCGAAAAAGTACAGCTACATGAACATCTGCAAAGAGTTCAGCTTGCCGCCC
TGTGTGGATGAGAAGGATGTAACATACTCCTACGGGCTCGGCAGTTGTGTCAAGATCGAG
TCTCCTTGCTACCCTTGCACTTCT---------CCTTGCAACCCCTGCAACCCCTGCAAC
---------CCGTGCAGCCCCTGCAACCCCTGCAGCCCCTGCAGCCCATGT---------
---------GACCCTTGCAACCCGTGTTATCCCTGTGGAAGCCGATTTTCCTGTAGGAAG
ATGATTTTG
>Rabbit|ENSOCUG00000017222|ENSOCUT00000017219
ATGGCTGCACTGAGTTGTCTTTTGGACAGCGTTAGAAGGGACATAAAGAAGGTGGACAGA
GAACTCAGGCAACTGAGATGCATCGACGAACTTAGCACGCGTTGCCTGTGCGACCTGTAC
ATGCATCCGTACTGCTGTTGTGACTTGCACCCGTACCCCTACTGCCTATGCTATTCCAAG
AGGTCCCGTTCCTGTGGCCTGTGTGACATC---TACCCTTGCTGCCTGTGTGACTACAAG
CTTTACTGTCTTCGACCATCTCTCAGAAGTTTGGAGAGGAAAGCCATTAGAGCCATAGAG
GATGAAAAGAGAGAGCTTGCCAAACTGAGAAGAACCACGAATAGAATCCTGGCCTCCTCT
TGCTGTAGCAGTAACATTTTAGGATCGGTGAACGTGTGCGGCTTTGAACCTGACCAAGTC
AAAGTACGAGTGAAGGACGGAAAGGTGTGTGTGTCAGCCGAGCGGGAGAACAGGTACGAC
TGCCTTGGGTCGAAAAAGTACAGCTACATGAACATCTGCAAAGAGTTCAGCTTGCCGCCG
TGTGTGGACGAGAAGGACGTGACGTACTCGTACGGGCTGGGCAGCTGTGTGAAGATCGAG
TCGCCGTGCTACCCATGCACTTCTCCCTGC------------------AACCCCTGCAGC
CCCTGTAGCCCTTGCAACCCCTGTAACCCC---------TGCAGCCCCTGCAGCCCCTGC
AGCCCCTGCGACCCCTGCAGCCCCTGCTACCCCTGCGGCAGCCGATTTTCCTGTAGGAAG
ATGATTTTG
>Rat|ENSRNOG00000006578|ENSRNOT00000008700
ATGGCCGCACTGAGTTGTCTTTTGGACAGTGTTAGAAGGGACATAAAGAAGGTGGACAGA
GAACTAAGACAATTGAGATGTATCGACGAAATCAGCTCCCGCTGCCTGTGTGACTTATAC
ATGCACCCTTACTGCTGCTGCGACCTGCACCCCTACCCCTACTGCCTCTGCTACTCCAAG
CGATCCCGCTCCTGTGGCCTGTGTGACCTCTACTACCCGTGCTGCCTGTGTGACTACAAG
CTGTACTGCCTCCGCCCATCGCTCCGCAGCTTAGAGAGA---------------------
------------------------CTCAGAAGGACGACAAATAGAATTCTGGCCTCCTCT
TGCTGCAGCAGTAACATTTTAGGATCGGTGAACGTCTGCGGCTTTGAACCTGATCAGGTC
AAAGTGCGCGTTAAAGATGGAAAGGTCTGCGTATCGGCCGAGAGGGAAAACAGGTACGAC
TGCCTCGGATCCAAAAAGTACAGTTACATGAACATCTGCAAAGAGTTCAGTCTGCCGCCG
TGCGTGGATGAGAAAGACGTGACCTACTCCTACGGGCTCGGCAGTTGTGTCAAGATCGAG
TCTCCATGCTACCCTTGCACGTCTCCCTGCAACCCCTGCAACCCCTGCAGCCCCTGCAGC
---------CCCTGCGGCCCCTGCGGTCCTTGCGGTCCCTGTGGCCCCTGTGGTCCCTGC
GGCCCCTGCGACCCTTGCAACCCCTGCTATCCCTGTGGAAGCCGATTCTCCTGTAGGAAG
ATGATCTTG
>Macaque|ENSMMUG00000002108|ENSMMUT00000002972
ATGGCTGCACTGAGTTGTCTCTTGGACAGTGTCAGAAGGGACATAAAGAAGGTGGACAGA
GAACTAAGGCAACTGAGATGCATCGACGAATTTAGCACGCGGTGCCTGTGTGACTTGTAT
ATGCACCCCTACTGCTGCTGTGACTTGCACCCATATCCGTACTGCTTGTGCTACTCCAAG
CGATCACGCTCTTGCGGCCTGTGTGATCTC---TACCCATGTTGCCTGTGTGATTACAAG
CTTTACTGTCTGCGACCATCGCTCAGAAGTTTGGAGAGGAAAGCCATCAGAGCCATAGAA
GATGAGAAGCGAGAGCTTGCCAAACTGAGAAGAACAACAAATAGAATTCTGGCTTCCTCC
TGCTGTAGCAGTAACATTTTAGGATCAGTGAATGTATGCGGTTTTGAACCTGATCAAGTC
AAAGTTCGAGTGAAGGATGGAAAGGTATGTGTGTCGGCTGAGCGGGAGAACAGGTACGAC
TGCCTCGGATCGAAAAAGTACAGCTACATGAACATCTGCAAAGAGTTCAGCTTGCCGCCC
TGTGTGGATGAGAAGGATGTAACATACTCCTACGGGCTCGGCAGTTGCGTCAAGATCGAG
TCTCCTTGCTACCCTTGCACTTCT---------CCCTGCAACCCTTGCAACCCCTGCAAC
---------CCGTGCAGCCCCTGCAACCCCTGTAGCCCCTGCAGCCCCTGCAACCCATGT
---------GACCCTTGCAACCCGTGTTATCCCTGTGGAAGCCGATTTTCCTGTAGGAAG
ATGATTTTG
>Marmoset|ENSCJAG00000016066|ENSCJAT00000031242
ATGGCTGCACTGAGTTGTCTCTTGGACAGTGTCAGAAGGGACATAAAGAAGGTGGACAGA
GAACTAAGGCAACTGAGATGCATCGACGAATTTAGCACGCGCTGCCTGTGCGACTTGTAT
GTGCACCCCTATTGCTGCTGCGACTTGCACCCATATCCGTACTGCCTGTGCTATTCCAAG
CGATCACGCTCTTGCGGCCTGTGTGATCTC---TACCCGTGTTGCCTGTGTGACTACAAG
CTTTACTGCGTGCGACCCTCTCTCAGAAGTTTGGAGAGGAAAGCCATTAGAGCCATAGAA
GATGAGAAGCGAGAGCTTGCCAAACTGAGAAGAACAACAAATAGAATTCTGGCTTCCTCT
TGCTGTAGCAGTAACATTTTAGGATCGGTGAATGTATGCGGCTTTGAGCCTGATCAAGTC
AAAGTTCGAGTGAAGGATGGAAAGGTATGTGTGTCGGCTGAGCGGGAGAACAGGTACGAC
TGCCTCGGATCGAAAAAGTACAGCTACATGAACATCTGCAAAGAGTTCAGCTTGCCGCCC
TGTGTGGATGAGAAGGATGTAACGTACTCCTACGGGCTCGGCAGTTGTGTCAAGATTGAG
TCTCCTTGCTACCCCTGCACTTCT---------CCCTGCAACCCCTGCAGCCCCTGCAAC
---------CCGTGCAGCCCC---------TGCAGCCCCTGCAGCCCCTGCAACCCATGT
---------GACCCTTGCAACCCGTGTTATCCCTGTGGAAGCCGATTTTCCTGTAGGAAG
ATGATTTTG
>Microbat|ENSMLUG00000011639|ENSMLUT00000011626
ATGGCTGCACTGAGTTGTCTTTTGGACAGTGTTAGAAGGGACATAAAGAAGGTGGACAGA
GAACTGAGGCAATTGAGATGCATCGACGAGCTC------AGATGCCTGTGCGACTTATAT
ATGCACCCGTACTGCTGTTGTGACTTGCACCCCTACCCGTACTGCCTGTGCTATTCGAAG
CGTTCACGATCCTGCGGCCTGTGCGATCTCTACTACCCTTGTTGCCTGTGTGACTTCAAG
CTTTACTGTCTCCGACCATCCCTCAGAAGTTTGGAGAGGAAAGCCATTAGAGCCATAGAA
GATGAAAAGAGAGAGCTTGCCAAACTGAGAAGAACAACCAACAGGATTCTGGCCTCCTCT
TGCTGTAGCAGTAACATTTTAGGATCGGTGAACGTGTGCGGCTTTGAACCCGATCAAGTG
AAGGTCCGCGTGAAGGATGGAAAGGTGTGTGTGTCGGCTGAGCGGGAGAACAGGTATGAC
TGTCTGGGCTCGAAGAAGTACAGCTACATGAACATCTGCAAGGAGTTCAGCCTGCCCCCG
TGCGTGGACGAGAAGGACGTGACCTACTCCTACGGGCTGGGCAGCTGCGTCAAGATCGAG
TCTCCGTGCTACCCCTGCACGTCTCCCTGCAGCCCCTGCAACCCCTGCAACCCCTGTAAC
CCCTGCAGCCCCTGTAACCCCTGTAACCCCTGCAACCCCTGTAACCCCTGCAGCCCCTGC
AGCCCCTGCGACCCTTGCAACCCCTGCTACCCCTGCGGCAGCCGATTCTCCTGTAGGAAG
ATGATTTTG
>Human|ENSG00000155087|ENST00000285402
ATGGCTGCACTGAGTTGTCTCTTGGACAGTGTCAGAAGGGACATAAAGAAGGTGGACAGA
GAACTAAGGCAACTGAGATGCATCGACGAATTTAGCACACGGTGCCTGTGCGACTTGTAT
ATGCACCCCTATTGCTGCTGTGACTTGCACCCATATCCGTACTGCTTGTGCTATTCCAAG
CGATCACGCTCTTGCGGCCTGTGTGATCTC---TACCCATGTTGCCTGTGTGATTATAAG
CTTTACTGTCTGCGACCATCTCTCAGAAGTTTGGAGAGGAAAGCCATCAGAGCCATAGAA
GATGAGAAGCGAGAGCTTGCCAAACTGAGAAGAACAACAAATAGAATTCTGGCTTCCTCC
TGCTGTAGCAGTAACATTTTAGGATCGGTGAATGTATGCGGTTTTGAACCCGATCAAGTC
AAAGTTCGAGTGAAGGATGGAAAGGTATGTGTGTCGGCTGAGCGGGAGAACAGGTACGAC
TGCCTTGGATCGAAAAAGTACAGCTACATGAACATCTGCAAAGAGTTCAGCTTGCCGCCC
TGTGTGGATGAGAAGGATGTAACATACTCCTATGGGCTCGGCAGCTGTGTCAAGATCGAG
TCTCCTTGCTACCCTTGCACTTCTCCTTGCAGCCCCTGCAGCCCCTGCAGCCCCTGCAAC
---------CCC---------------------------TGCAGCCCCTGCAACCCGTGC
AGCCCATATGATCCTTGCAACCCGTGTTATCCCTGTGGAAGCCGATTTTCCTGTAGGAAG
ATGATTTTG
>Orca|XP_004275375.1
ATGGCTGCACTGAGTTGTCTTCTGGACAGTGTTAGAAGGGACATAAAGAAGGTGGACAGA
GAACTAAGGCAGTTGAAATGCATTGACGAACTCAGCACACGATGCCTGTGTGACTTATAC
ATGCACCCATATTGCTGCTGTGACTTGCACCCGTACCCGTACTGCCTGTGCTATTCAAAG
CGATCACAGTCCTGCGGCCTGTGTGATTTC---TACCCATGTTGCCTGTGTGATGCCAAG
CTTTACTGTCTTCGCCCGTCTCTCAGAAGTTTGGAGAGGAAAGCCATTAGAGCCATAGAA
GATGAAAAGAGAGAGCTTGCCAAATTGAGAAGAACAACAAATAGAATTCTAGCCTCCTCT
TGCTGTAGCAGTAACATTTTAGGATCAGTGAACGTGTGCGGCTTTGAACCCGATCAAGTC
AAGGTGCGAGTGAAGGACGGAAAGGTGTGCGTGTCAGCTGAGCGCGAGAACAGATACGAC
GGCCTGGGATCGAAAAAGTACAGCTACATGAACATCTGCAAAGAGTTCAGCTTGCCCCCG
TGTGTAGATGAGAAGGACGTGACGTACTCCTACGGGCTCGGCAGTTGTGTCAAGATCGAG
TCTCCCTGCTACCCTTGCACGTCTCCCTGC------------------------------
------------------------------------------AACCCCTGTGATCCCTGC
AGCCCCTGTGACCCCTGCAACCCATGCTATCCCTGTGGGAGCCGGTTTGCCTGTAGGAAG
ATGATTTTG
>Chimp|ENSPTRG00000020483|ENSPTRT00000037899
ATGGCTGCACTGAGTTGTCTCTTGGACAGTGTCAGAAGGGACATAAAGAAGGTGGACAGA
GAACTAAGGCAACTGAGATGCATTGACGAATTTAGCACACGGTGCCTGTGCGACTTGTAT
ATGCACCCCTATTGCTGCTGTGACTTGCACCCATATCCGTACTGCTTGTGCTATTCCAAG
CGATCACGCTCTTGCGGCCTGTGTGATCTC---TACCCATGTTGCCTGTGTGATTATAAG
CTTTACTGTCTGCGACCATCTCTCAGAAGTTTGGAGAGGAAAGCCATCAGAGCCATAGAA
GATGAGAAGCGAGAGCTTGCCAAACTGAGAAGAACAACAAATAGAATTCTGGCTTCCTCC
TGCTGTAGCAGTAACATTTTAGGATCGGTGAACGTATGTGGTTTTGAACCTGATCAAGTC
AAAGTTCGAGTGAAGGATGGAAAGGTATGTGTGTCGGCTGAGCGGGAGAACAGGTACGAC
TGCCTTGGATCGAAAAAGTACAGCTACATGAACATCTGCAAAGAGTTCAGCTTGCCGCCC
TGTGTGGATGAGAAGGATGTAACATACTCCTACGGGCTCGGCAGTTGTGTCAAGATCGAG
TCTCCTTGCTACCCTTGCACTTCT---------CCTTGCAACCCTTGCAACCCCTGCAAC
---------CCGTGCAGCCCCTGCAACCCCTGCAACCCCTGCAGCCCCTGCAACCCATGT
---------GACCCTTGCAACCCGTGTTATCCCTGTGGAAGCCGATTTTCCTGTAGGAAG
ATGATTTTG
>Cow|ENSBTAG00000003445|ENSBTAT00000004476
ATGGCTGCACTGAGTTGTCTTTTGGACAGTGTTAGAAGGGACATCAAGAAGGTGGACAGA
GAACTAAGGCAGTTGAGATGCATCGACGAGCTCAGCGCACGATGCCTGTGCGACTTATAC
ATGCACCCATATTGCTGCTGCGACCTGCACCCCTACCCCTACTGCCTGTGCTACTCAAAG
CGATCACGGTCCTGCGGCCTGTGCGATCTC---TACCCGTGTTGCCTGTGTGATGTTAAG
CTTTACTGTCTTCGCCCGTCTCTCAGAAGTTTGGAGAGGAAAGCCATTAGAGCCATAGAG
GATGAGAAGAGAGAGCTTGCCAAACTGAGAAGAACAACAAATAGAATTCTGGCCTCCTCT
TGCTGTAGCAGTAACATTTTAGGATCGGTGAACGTGTGCGGCTTTGAACCGGATCAAGTC
AAGGTTAGAGTGAAGGACGGAAAGGTGTGTGTGTCGGCCGAGCGCGAGAACAGATACGAC
TGCCTGGGGTCGAAAAAATACAGCTACATGAACATCTGCAAAGAGTTCAGCTTGCCCCCG
TGCGTGGACGAGAAGGACGTGACCTACTCCTACGGGCTCGGCAGTTGCGTCAAGATCGAG
TCTCCCTGCTACCCTTGCGCGTCTCCCTGTAACCCCTGTAACCCCTGTAACCCCTGCAGC
CCCTGTAGCCCCTGTAACCCCTGTAACCCCTGCAGCCCCTGTAGCCCCTGCAGCCCCTGT
AACCCCTGTGACCCCTGTAACCCCTGCTATCCTTGTGGGAGCCGGTTTTCCTGTAGGAAG
ATGATCTTG
>Dog|ENSCAFG00000030644|ENSCAFT00000049775
ATGGCTGCACTGAGTTGTCTTCTGGACAGTGTTAGAAGGGACATAAAGAAGGTGGACCGA
GAACTGAGGCAGTTGAGATGCATTGACGAA---TGTACACGGTGTCTGTGCGACCTGTAC
ATGCACCCGTACTGCTGCTGCGACCTGCACCCCTACCCCTACTGCCTGTGCTACTCGAAG
CGAGCGCGCTCCTGCGGCCTGTGTGATCTC---TACCCGTGCTGCCTGTGCGACGTCAAG
CTCTACTGTCTGCGACCATCTCTCAGAAGTTTGGAGAGGAAAGCCATTAGAGCCATAGAA
GATGAAAAGAGAGAGCTTGCCAAACTGAGAAGAACAACAAATAGAATTCTGGCCTCCTCT
TGCTGTAGCAGTAACATTTTAGGATCAGTAAACGTGTGCGGCTTTGAGCCTGATCAAGTC
AAAGTCCGGGTGAAGGACGGCAAGGTGTGCGTGTCGGCCGAGCGGGAGAACAGATACGAC
TGCCTCGGGTCGAAAAAGTACAGCTACATGAACATCTGCAAAGAGTTCAGCCTGCCGCCG
TGCGTGGACGAGAAAGACGTGACTTACTCCTATGGGCTGGGGAGTTGCGTCAAGATTGAG
TCTCCATGCTACCCCTGCACGTCTCCCTGCAACCCCTGCAACCCCTGCAGTCCTTGTAGC
CCCTGCAGCCCCTGTAACCCCTGCAAC---------------------------------
---CCCTGTGACCCTTGCAGCCCATGCTATCCCTGCGGGAGCCGATTTTCCTGTAGAAAG
ATGATTTTG
>Elephant|ENSLAFG00000006099|ENSLAFT00000006099
ATGGCTGCACTGAGTTGTCTTTTGGACAGCGTTAGAAGGGACATAAAGAAGGTGGACAGA
GAACTGAGGCAACTGAGATGCATCGACGAACTTAGCTCACGATGCCTGTGCGACTTATAC
ATGCACCCGTATTGCTGTTGTGACTTGCACCCATATCCGTACTGCCTGTGCTATTCAAAG
CGATCACGTTCTTGTGGCCTGTGTGATATC---TATCCATGTTGCCTGTGTGATTACAAG
CTTTACTGTCTTCGACCATCTCTCAGAAGTTTGGAGAGA---------------------
------------------------CTGAGAAGAACAACAAATAGAATTCTGGCCTCCTCT
TGCTGTAGCAGTAACATTCTAGGATCGGTGAACGTGTGCGGCTTTGAGCCTGACCAAGTG
AAAGTTCGAGTGAAGGACGGAAAGGTGTGTGTGTCGGCAGAACGGGAGAACAGGTACGAC
TGCCTTGGATCGAAAAAGTACAGCTATATGAACATCTGCAAAGAGTTCAGCTTGCCGCCC
TGTGTGGATGAGAAAGACGTAACCTACTCCTACGGGCTTGGCAGTTGCGTCAAGATTGAG
TCTCCGTGCTACCCTTGTGCTTCTCCCTGC------------------AACCCCTGCAAC
CCCTGCAACCCCTGCAACCCCTGCAACCCCTGCAGCCCCTGTAGCCCCTGCAGCCCTTGT
AGCCCCTGTGACCCCTGCAACCCATGCTATCCCTGTGGGAGCCGATTTTCCTGTAGGAAG
ATGATATTG
>Bowhead|bmy_00477T0
ATGGCTGCACTGAGTTGTCTTCTGGACAGTGTTAGAAGGGACATAAAGAAGGTGGACAGA
GAACTAAGGCAGTTGAGATGCATCGACGAACTCAGCACACGATGCCTGTGTGACTTATAC
GTGCACCCGTATTGCTGCTGTGACTTGCACCCGTACCCATACTGCCTGTGCTATTCAAAG
CGATCACAGACCTGCGGCCTGTGTGATCTC---TACCCATGCTGCGGGTGTGATGTCAAG
CTTTACTGTCTTCGCCCGTCTCTCAGAAGTTTGGAGAGGAAAGCCATTAGAGCCATGGAA
GATGAAAAGAGAGAGCTTGCCAAATTGAGAAGAACGACAAATAGAATTCTAGCCTCCTCT
TGCTGTAGCAGTAACATTTTAGGATCAGTGAACGTGTGCGGCTTTGAACCCGATCAAGTC
AAGGTGCGAGTGAAGGACGGAAAGGTGTGCGTGTCAGCTGAGCGCGAGAACAGATACGAC
TGCCTGGGATCAAAAAAGTACAGCTACATGAACATCTGCAAAGAGTTCAGCTTGCCCCCG
TGTGTAGACGAGAAGGACGTGACGTACTCCTACGGGCTCGGCAGTTGTGTCAAGATCGAG
TCTCCCTGCTACCCTTGCACGTCTCCCTGC------------------------------
------------------------------------------AACCCCTGTGATCCCTGC
AGCCCCTGTGACCCCTGCAACCCATGCTATCCCTGTGGGAGCCGGTTTTCCTGTAGGAAG
ATGATTTTG
>Minke|BACU004819
ATGGCTGCACTGAGTTGTCTTCTGGACAGTGTTAGAAGGGACATAAAGAAGGTGGACAGA
GAACTAAGGCAGTTGAGATGCATCGACGAACTCAACACACGATGCCTGTGTGACTTATAC
GTGCACCCGTATTGCTGCTGTGACTTGCACCCGTACCCATACTGCCTGTGCTATTCAAAG
CGATCACAGACCTGCGGCCTGTGTGATCTC---TACCCATGTTGCGGGTGTGATGTCAAG
CTTTACTGTCTTCGCCCGTCTCTCAGAAGTTTGGAGAGGAAAGCCATTAGAGCCATGGAA
GATGAAAAGAGAGAGCTTGCCAAATTGAGAAGAACAACAAATAGAATTCTAGCCTCCTCT
TGCTGTAGCAGTAACGTTTTAGGATCAGTGAACGTGTGCGGCTTTGAACCCGATCAAGTC
AAGGTGCGAGTGAAGGACGGAAAGGTGTGCGTGTCAGCTGAGCGCGAGAACAGATACGAC
TGCCTGGGATCGAAAAAGTACAGCTACATGAACATCTGCAAAGAGTTCAGCTTGCCCCCG
TGTGTAGACGAGAAGGACGTGACATACTCCTACGGGCTCGGCAGTTGTGTCAAGATCGAG
TCTCCCTGTTACCCTTGCACGTCTCCCTGC------------------------------
------------------------------------------AACCCCTGTGATCCCTGC
AGCCCCTGTGACCCCTGCAACCCATGCTATCCCTGTGGGAGCCGGTTTTCCTGTAGGAAG
ATGATTTTG
