# Supplementary material for: Insights into the Evolution of Longevity from the Bowhead Whale Genome
Source: Cell Rep. 2015 Jan 6;10(1):112–22. doi: 10.1016/j.celrep.2014.12.008 (PMC4536333; doi:10.1016/j.celrep.2014.12.008)
Supplement: Supplemental Folder 2. Species Used in the Analysis of Selective Pressure Variation, Single-Gene Orthologous Families Tested, Likelihood Ratio Tests, MAKER Parameters, and Full Assembly and Read Usage Data, Related to Experimental Procedures [file mmc3.zip › Tested SGOs/reciprocal_group_3328.2.fas]

>Gibbon|ENSNLEG00000015380|ENSNLET00000019604
ATGGGGTGTACACCTTCACACAGTGACATTGTAAACAGCGTTGCAAAGAGTGGCATTCAG
TTCTTGAAAAAGCCCAAAGCAATTCGGCCAGGATGTCAGGGCGGAAGTGAAAGGGGTTCC
ATCCCTTTGCTGGTTAAAAACTCCACCTGCTATGACGCTGGGGAGGGCCTG---------
---------GCAGAGGAGCAG---CCAAATTCCAGGAGGAACCAAACCACAGCTAAAGGT
TTTTGTCAGCTCATGGGAGATCCTGCTTCAGGCAAAAGGAAAGATATGGAAGGACTGATC
CCAGGAACCAAAACCTCTTCATCCCAGCTGAACAAATCACAAAGCCACATGGCTAAGGAT
ATTCCGTTCAAGACACAGGGTTCCCATGGATCACAAGGGGCAGACTTTTCTGGAGATGAG
AGTGAGGAAAGTAGTACCCAAGATACTTCCAAATGGAAAAGGACACCAAAATGTCACACG
TCAAGCACACAGAGCCACTGC------TACCAAACCATCCACCCTGCTCATGAGTCTGAA
GGCAAAGTGGACTTCCCGGAGCCCCTGGTAAAGGCCCACCAGCACACTTATGCCTATCTA
CACTCCAGCCTCTCCAAATATGAAGCAATTCTGTGCATCATCCATCAGGCCACCCAGACC
CGGGAGCTGCTGCAGCCCACGGTCAGCTTCCTGCTGCTGTGCTTTGAGGAGATCAGCCAG
CTGCTGGGCGAGATCTCCAAGGATGGAGAAGTGCTCCTGCAGGAAGTCAGGGAGGATCTG
GCTTGGCCTTTGAAGAAAAGAGAGCCCCAGGAG---CAGCCAGATCTCCTGCAACAGCTG
CTGCAGTACACAGTCAGCAAGCTGCAGGTGCTCAATGGCACGGTGGCCTCGCTCACCGGC
AGCTTCCTGGAGGGCTCCAGCAGCTACCTCCACTCCACTGCAACCCACTTGGAAAATAAG
CTGAGTGCAAAAAGGAATGTGGATGAACGCCTCCTGAGGGCTCTGGGGCAGCTAGAGAGC
CTGGCGAGTGGCTGTGGTGACCCTGGGGTGCAGGGTCTCCCCTTATGCTCTGAGGACAGT
GGCATTGGTGCTGACAATGAGTCTGTGCAGTCAGTGGACAAGCTGGGCAAGCAAACCAGC
TGGGACCTTGCACCAGAGCCCGAA---GAATGGAAGTCGGTGACTTCACCCCACACAGAG
GCCAGGCAGTCAGGACACGCCTGGCAGCAAAGTCCATTCTGTATGGAGTCAGACAGACCC
CAGGACTGCCTGCTCTCAGGGGCTCCTATGGCAAAGGTTCAGCCACGAGCACAGGATGAA
GCAAGGGGCCCATGCCTCTCCAGTACAACCCCAGAAAATATCACCTCCCCACCT------
TTGAAGCTGGGGACAAGCACCCCATGTGATTCCTTTGGGATT------------GGGGTC
TCTGTGGAACCACACCTTTCC---AAAACCTCCAGGCTGATGGACGCTTCATCTCTCAGT
GACAGCGAGGACAGCAGCCCAGAGGAG---GAG---GAAGACGAAATGAGCAGGACGAGT
CTGTGCGCCTGGCAAGAAAAAGCTCCACATTCAAGGCCACGATCTTCACCTGCTGATCGG
GAAAGCCCATTTCAGGCCCGCACCAGGAGGCTTAGGAGCCTCCAAGCCCAGGAAATGATT
CTGAAGATGAAGGAGGCAATCAGCGAAAGGATCAAGTTTGTCCCTGTGCCCTGTGGGCAC
CAGGACTGGTCTGAGGAGGAGGAGGGGAGGACAGTGGTCCCCCCGAGACCCAGCACGGTG
AGTGGCAGCAGGAGGGCCCCTGAGAGGCAGAGAAGATCCCAGTCAGAGTCATGTCTCCAG
AGTCACGTGGAGGACGCCACCTTTCAGAGC---GCGAAGGCCCAGAGGGACCTCAGTCAG
AAGCTGGAGGCATTTTATGCCCTGGTGCCAAAGGCAGGGGCAGAGCCAGNNNNNNNNAAT
CTGCAGCCCAGAGCAGCAGCCGTGTGG---CCCAATGGC---TGCAGGGTCAGTCCAAGC
AACACCACCAGCAGGCTCAAGGCATCCCTCACCAAGAACTTCAGTATTTTGCCTAGTCAG
GACAAGAGCATCTTGCAGAAATGCAATCCCCATCCTGAGGACGAA---------CAAGGC
AAAGCTGAGAAGCTTCCAAATGCCATCCCATCA------------------GGAGAG---
GTCAGTGAGGCTGCCAAGGCCACGGACTGGAATGTCAGGGGCTGTCCCACCAGAACATCC
GTCAAGAAGCTTATTGAAACTTTCAGTCCCACGGAGAGTCTGAGGACGCTGAGGGACTCT
AAGGACTCAGGGGCAAGTCCCTGCCTCAGGAATTGC---------ATCATGCCCCCCAGA
TTTCCCATGTACAGGGGGCTAGCCCCTTTGTATCCGAAGCCCCAGATTTCTCCAGCATCA
GGCAGAGAATCTCTCAAAATGGGCATAGGCTGGAAGCCCTTAGCACCTATCTTTCCCCCT
CTGACTAAA---GCAGAAGCAGCCAAGAGTGAGGAGCTC------AGCTGTGAAATGGAG
GGGAACCTCGAGCACCTCCCTCCACCGCCCCTGGAAGTTCTGATGGACAAATCATTCGCT
TCTCTGGAGTCCCCAGAAAGCAGCAAGTCCACAGAGAGCTCCCCCAAGGAAACCCAGGAT
CCAGGGCCGGAAGAGGCTGGCCCCACCAGGAGAACATGGGCTTCCCCAAAGCTGAGGGCC
TCTGTGAGCCCCCTGGACTTGCTGCCCAGCAAGAGCACCGCCAGCCCGACCAAGCCTCAC
AGCACAGGGCCAGGGAGT------GGCAGGAGCAGCTGCCAGCCCAGGAAGCCAGCCCTC
GACCTGAGCCGCCCACCAGCCACCAGCCAAAGCCCCGAGGTGAAG---GGTGGGGCTTGG
AGTCAG------GGAGAGAAGGCCACCAGCCTCTACAGGCAGCCCCGGAAGGCCATCGCC
TGGCACCACTCCGGCCCTCCATCTGGGCAAAACAGGACCTCA---------GAGTCCAGC
CTGGCCAGACCG------------------------------AGGCAGAGCCGAGAGAGA
AGCCCCCCTGTGGGCAGAAAGGCCTCTCCCACGAGGATACACTGGGTGCCTCAAGCAGAC
AAGAGGCGCCGGAGCCTGCCCTCCTCTTACAGACCTGCCCAGCCA------------AGC
CCCTCTGCT---GTGCAGACGCCCCCCAGCCCACCACTCAGCCCG---------------
---------------GTGCTAAGCCCACCCACCACAAAGCGGCGAACTTCCCCACCGCAC
CAGCCTAAGTTGCCCAGCCCTCCCCCCGAG---------AGTGCACCCACTCAGTGCAAG
GTCCCCAGCCCTCCGACCCAGTACCCAGAAGCAAGCCCCGCTTCCTCGACTCCCTCCCCA
TCACCCCCAATGTCCCCTTCTCAGGGGCACAAGGCAACAAGAGACTCTGAAGACAGCCAA
GCAGTCATAGCCAAAGTGTCTGGGAACACACATTCCATATTCTGCCCAGTTACCTCCTCT
CTGTTTGAAGCTAAACCGCCACTCTCAACAGCCCACTCACTGACCGCACCATCGCTGCCG
CCAGAGGCTGGGGGCCCTCTCGGGAACGCAGCAGGATGCTGGAGGAACAGCTCAGGGCCT
TGGCTGAGAGCAGACTCACAGCGGAGAGCAGCTCTGTGTGCCCTCAACCCTCTGCCTTTC
CTCAGGAGGACAGCTTCTGACCGCCAGCCG------GGTGGCCGACCGCAGCCTCCCGCC
TTGGACCCC---------------------------------------------------
------------------ACCGGCACCTCTTGTGAATCCCAGCTCGGCCAA---------
AGCAGC---------------------------------------AGCAGC---GAGGAG
AGCCCTAAGAAGGACACAGAGCCG---GGGAGCAGCCCCTGCTCCCCTGAACTGCAGGGC
GGC---ACCAGGCGTGCATCTCCCCCAGAGTTCTGTGTGCTGGGCCACGGGCTGCAACCG
GAGCCTCGCACCGGCCACATCCAGGACAAATCCCAGCCAGAGGCGCAGCCCCAGCAAGAG
GAGGTGTCC---------------------------------------------------
------------------------------
>Gorilla|ENSGGOG00000003060|ENSGGOT00000027296
ATGGGGTGTACACCTTCACACAGTGACATTGTAAACAGCGTTGCAAAGAGTGGCATTCAG
TTCTTGAAAAAGCCCAAAGCAATTCGGCCAGGATGTCAGGGCGGAAGTGAAAGAGGTTCC
ATCCCTTTGCTGGTTAAAAACTCCACCTGCTATGACGCTGGGGAGGGCCTG---------
---------GCAGAGGAGCAG---CCAAGTCCCAGGAGGAACCAAACCACAGCTAAAGGT
CTTTGTCAGCTCATGGGAGATCCTGCTTCAGGCAAAAGGAAAGATATGGAAGGACTGATC
CCAGGAACCAAAACCTCTTCATCCCAGCTGAACAAATCACAAAGCCACATGGCTAAGGAT
ATTCCGTTCAAGACACAGGGTTCCCATGGATCACAAGGGGCAGACTTTTCTGGAGATGAG
AGTGAGGAAAGTAGTACCCAAGATACTTCCAAATGGAAAAGGACACCAAAATGTCACACG
TCAAGCACACAGAGCCACTGC------TACCAAACCATCCACCCTGCTCATGAGTCTGAA
GGCAAAGTGGACTTCCCGGAGCCTCTGGTAAAGGCCCACCAGCAGGCTTACGCCTATCTA
CACTCCAGCCTCTCCAAATATGAAGCAATTCTGTGCATCATCCATCAGGCCACCCAGACC
CGGGAGCTGCTGCAGCCCATGGTCAGCTTCTTGCTGCTGTGCTTTGAGGAGATCGTCCAG
CTGTTGGGGGAGATCTCCAAGGATGGAGAAGTGCTCCTGCAGGAAGTCAGGGAGGATCTG
GCTTGGCCTTTGAAGAAAAGAGAGCCCCAGGAG---CAGCCAGATCTCCTGCAACAGCTG
CTACAGTACACAGTCAGCAAGCTGCAGGTGCTCAATGGCACAGTGGCCTCGCTCACCGGC
AGCTTCCTGGAGGGCTCCAGCAGCTACCTCCACTCCACTGCAACCCACTTGGAAAATAAG
CTGAGCACAAAAAGGAATGTGGATGAACGCCTCCTGAGGGCTCTGGGGCAGCTAGAGAGC
CTGGCGAGTGGCTGTGGCGACCCTGGGGTGCAGGGTCTCCCCTTATGCTCTGAGGACAGT
GGCATTGGTGCTGACAATGAGTCCGTGCAGTTGGTGGACAAGCTGGGCAAGCAAACCAGC
TGGGACCTTGCACCAGAGCCCGAA---GAATGGAAGTCGGTGACTTCACCCCACACAGAG
GCCAGGCAGTCAGGACACGCCTGGCAGCAAAGTCCATTCTGTTTGGGTTCAGGCAGACCC
CAGGACTGCCTGCTTTCAGGGGCTCCTATGGCAAAGGTTCAGCCACGAGCACAGGACGAA
GCAAGGAGCCCATGCCTCTCCAGTACAAGCCCAGAAAATATCACCTCCCCACCT------
TTGAAGCTGAGGACAAGCACCCCATGTGATTCCTTTGGAATT------------GGGGTC
TCTGTGGAACCACACCTTTCC---AAAACCTCCAGGCCGATGGACACTTCATCTCTTAGT
GACAGCGAGGACAGCAGCCCAGAGGAG---GAGGAGGAAGACAAAATGAGCAGCATGAGT
CTGTGTGCCTGGCAGGAAAAAACTCCACATTCAAGGCCACAATCTTCACCTGCTGACCGG
GAAAGCCCATTTCAGGCCCGCACCAGGAGGCTTAGGAGCCTCCAGGCCCAGGAAATGATT
CTGAAGATGAAGGAGGCAATCAGCGAAAGGATCAAGTTTGTCCCTGTGCCCTGTGGGCAC
CAGGACTGGTCTGAGGAGGAGGAGGGGAGGACAGTGGTCCCCCCAAGACCTAGCACGGTA
AGTGGCAGCAGGAGGGGCCCTGAGAGGCAGACGAGGTCCCAGTCAGAGTCGTGTCTCCAG
AGTCACGTGGAGGACCTCACCTTTCAGGAGCTGCGAAGGGTCCAGAGGGACCTCAGTCAG
AAGCTGGAGGCATTTTATGCCCTGGGTGCCAAAGGGCAGGGGCAGAGCCAAGAGCAGATT
CTGCAGCCCAGAGCAGCAGCCGTGTGG---CCCAATGGCACCTGCAGGGTCAGTCCAAGC
AACACCACCAGCAGGCTCAAGGCATCCCTCACCAAGAACTTCAGTATTTTGCCTAGTCAG
GACAAGAGCATCTTGCAGAAATGCAATCCCCATCCTGAGGACGAA---------CAAGGC
AAAGCTGAGAAGCTTCCAAATGCCATCCCATCA------------------GGAGAG---
GTCAGTGAGGCTGCCAAGGCCACAGACTGGAATGTCAGGGGCTGTCCCACCAGAACATCC
GTCAAGAAGCTTATTGAAACTTTCAGTCCCACGGAGAGTCTGAGGACGCTGGGGGACTCT
AAGGACTCTGGGGCAAGTCCCTGCCTCAGGAATTGC---------ATCATGCCCCCCAGA
TTTCCCATGTACAGAGGGTTTGCCCCTTTGTATCCGAAGCCCCAAATTTCTCCAGCATCA
GGCAGAGAATCTCTCAAAATGGGCATAGGCTGGAAGCCCTTAGCACCTATCTTTCCCCCT
CTGCCTAAA---GCAGAAGCAGCCAAGAGTGAGGAGCTG------AGCTGTGAAATGGAG
GGGAACCTCGAGCACCTCCCTCCACCACCCCTGGAAGTTCTGATGGACAAATCATTTGCT
TCTCTGGAGTCCCCAGAAAGCAGCAAGTCCGCAGAGAACTCCCCCAAGGAAACCCAGGAG
CCAGGGCCGGGAGAGGCTGGCCCCACCAGGAGAACATGGGCTTCCCCAAAGCTGAGGGCC
TCTGTGAGCCCCCTGCACTTGCTGCCCAGCAAGAGCACCGCCAGCCCGACCAAGCCTCGC
AGCACAGGGCCAGGGAGT------GGCAGGAACAGCTGCCAGCCCAGGAAGCCAGCCCTG
GACCTGAGCAGCCCACCAGCCACCATCCAAAGCCCTGAGGTGAAG---GGTGGGACTTGG
AGTCAG------GCAGAGAAGGCCACCAGCCTCTACAGGCAGCCCCGGAAGGCCATCGCC
TGGCACCACTCCGGCCCTCCATCTGGACAAAACAGGACCTCA---------GAGTCCAGC
CTGGCCAGACCA------------------------------AGGCAGAGCCGAGACAGA
AGCCCCCCTGTGGGCAGAAAGGCCTCTCCCACGAGGACACACTGGGTGCCTCAAGCAGAC
AAGAGGCGCCGGAGCCTGCCCTCCTCTTACAGACCTGCCCAGCCA------------AGC
CCCTCTGCT---GTGCAGACGCCCCCCAGCCCACCACTCAGCCCTGGAGCTCCCAGCCCA
CCTGTGAGCCCCAGGGTGCTAAGCCCACCCACCACAAAGCGGCGAACTTCCCCACCGCAC
CAGCCCAAGTTGCCCAACCCTCCCCCCGAG---------AGTGCACCCGCTCAGTGCAAG
GTCCCCAGCACCCCAACCCAGCACCCAGAAGCAAGCCCCCCTTCCTCGATTCCCTCCCCA
TCGTCCCCAATGTCCCCTTCTCAGGGGCACAAGGAAACAAGAGACTCTGAAGACAGCCAA
GCAGTCATAGCCAAAGTGTCTGGGAACACACATTCCATATTCTGCCCAGCTACCTCCTCT
CTGTTTGAAGCTAAACCGCCACTCTCAACAGCCCACCCACTGACCCCACCATCGCTGCCG
CCAGAGGCTGGGGGCCCTCTCGGGAACCCAGCAGGATGCTGGAGGAACAGCTCAGGGCCT
TGGCTGAGAGCAGACTCACAGCAGAGAGCAGCTCTGTGTGCCCTCAACCCTCTGCCTTTC
CTCAGGAGGACAGCTTCTGACCGCCAGCCA------GGTGGCCGACCACAGCCTCCCAAC
TTGGACCCC---------------------------------------------------
------------------ACCAGCACCTCTTATGAATCCCAGCTCGGCCAA---------
AACAGC---------------------------------------AGCAGC---GAGGAG
AGCCCTAAGAAGGACACAGAGCCA---GGGAGCAGCCCCTGTTCCCCTGAACTGCAGGGC
GGC---ACCAGGCATGCATCTCCCCCAGAGTTCTGTGTGCTGGGCCACGGGCTGCAACCG
GAGCCTCGGACCGGCCACATCCAGGACAAATCCCAGCCAGAGGTGCAGCCCCAGCAAGAG
GAGGTGTCC---------------------------------------------------
------------------------------
>Guinea_Pig|ENSCPOG00000004688|ENSCPOT00000004737
------------------------------------------------------------
------------------------------------------------------------
------------------------------------------------------------
------------------------------------------------------------
------------------------------------------------------------
------------------------------------------------------------
------------------------------------------------------------
------------------------------------------------------------
ACCTCCAAACCAGGCCACTGC------TACCAAACCATCCTTTCTACTCCTGGGTCTACA
GGCAAAGTGGACTTCCCTGACCCCCTAGTAAAGGCTCACCAGCGTGCTTACACCTACCTG
CACTCCAGCCTCTCCAGGTACGAAGCCATCGTGTGCCTCATCCATCAGGCCACCCAGACC
CGGGAGCTGCTGCAGCCCATGCTCCATTTCCTGCTGCTGTGCTTTGAGGAGGTTAGCCAG
CTCTTGGGAGAGATCTCTAGGGATGGAGAAGTGCTCCTCCAGGAGGTTAGGGACAATCTG
GTTTGGCCACCGAGGAAAGGAGAGGCCCAGGAA---CAGCCAGACCTCCTGCAACAGCTT
CTGCAGTACACGGTCAGCAAGCTACAGGCACTCCATGGCACAGTGGCCACCCTCACTGGC
AGCCTCCTGGAGGGCTCTAGCGGCTACCTCCACTCCACTGCAAGCCACTTGGAAAAGAAG
CTGAGCAGGAAGAGAGGTGTGGAGGAATGCCTGCTAAGGACACTGGGGCAGCTAGAGAGC
TTCGCAAGTGGCCATGGTGACCCTGGGCTGCACGATCTACCCTTGTGCTCTGAGGACAGT
GGCATTGGTGCTGACAATGAGTCCGTGCAATCCATGGACAAGCTAGGGAAGCAAGCCAGC
TGGGACTTCGCACCAGAGCATGTA---GAATGGAAGTTGGGGACTTCACCCCAGATGGAG
ACCAGTTTGTCAGGACAGGCCTGGCAGCAAGGTATAATCTGGACAGGTCCACACAGAGCC
CATGACTGCCCACTGTCAAAGCCCCTCATGACAAAGATCCAGCCCATAATGCAGGGTGAA
GCGGGGAGGCCATGCCACTCCAGCACAGATGCAGAAACAACCACCTCCTGGCCT------
TCGGCAGGAGACAAGAGCAGGCCATGTGATCCCCTGGGGATT------------GCAGCC
CCCACAAAAGCACATCTTCCT---AAAAGCTCCAGGCTGATGGCGACTTTATCCTTCAGT
GCAGGTGAGGACAGCAGCCCA---GAG---GAGGAGGACAATGAGGTTAGCAGCATGAGT
CTGTGCACAGGGCAGGACAGAGCTCCGTGTTCAAGGCCACGGTCTTCACCTGCTGACAGA
GAAAGCCTCTTGCAGCCATGCTCCAGGAAGCTTAGGAGCCCCCAGGCCCGGGAGATGATT
CTGAAAATGAAGGAAGCCATCAGTGAAAGGATCAAGTTTGTGCCTGTCCCTGCTGGACAT
CAAGACTGGGCTGAGGAAGAGGAGGGGAGGACAATGATCCCACACAGACCTAGCACAGTC
AGCGGCGGGAGGAGGGCCCCGGAGAGGCAGAGGAGGTCCCAGTCAGAGGGGTGTCTTAAG
AGCTACGAGGAGGACCCTACCCTCCAGGAACTGCAGAGGGTCCAGAGAGATCTCAGTCAG
AGGCTGGAGGTGTTTTATGCGTTGGAGGCCAAAAGACAGGGGCAGACTCAG---------
---CAGCCCAGGGCAGCAGCTCTGTGG---GCCACCAGCAAGTGCAGGGTGAGTCCCAAC
AGCACCATCCACAAGCTCAAGGCATCCCTCTCCAAGGACTTCAGCATCCTGCCCAGCCAG
GACAAGAACATCTGGCAGAGATGTAGTCTGCACCCTGAAAGCGAACAGCCCCAGCAGGGA
AACGCTGAGAAGCTACGTGGCACCATCCCATTG------------------GCTGAAAAG
GATCATGAGGCCTCCAAAGCCAAGGACTGCATTGTACCGGGCTGTCCCACCAGAACATCC
GTCAAAAAACTTATTGAAACTTTCAGTCCCACTGAGAGCTTGAGGACACCAGGGGATACT
AAGAACTCGGGGTCCAGCCCCAGTCTCAGGAAGTGGGGAGTCCCCATCATGCCTCCCAGA
TTTCCCATTTACAGGGGGCTTGCTCCATTGTATGCCAAGCCCCAAATCTCTCCAGCAGTA
GGCAGCAACTATTTCAAAGCAGGGGCAGGCTGGAGGCCCTTGGCGCCTGTCTCTCCTCCT
TTGCCTGCA---GCAGGAGTGTCTAGGTGTGAGGATGCA------CTTTATGAAACAGAG
GGGGACTCAGAGCATCTCCCTCCACCGCCTCTGGAAATCCTGATGGACAAATCATTCACT
TCTCTGGAGCCCCTAGAAAGCAGCAATCCAGCAGGAAGCTCCCCTGAAGGGACCCCAGCA
CCAGGGCTGGGGGGACCTGGTCCTGCCTCAGGAACATGGGCTTCCCCAAAGCTGAGAGCT
TCCATGAGCCCCCTTGACCTGCTGCCCAGCAAGTGCACTGCCACCCCCACCACACTGCGC
AGCACGGGGCTGGGGGGC------ACCAAGAGAGGCAGCAGTCCCAGAAAGCCAGTCTCG
GATCCCCGTCTCCCGCCGGCAGCCTGCCCAGACTCAGGGCGGGAG---AGCAGGGCTCAG
AGTCAGGCACAAGCTGCAAAGGCCACAAGCACCTCCAAGCAACCCCGGAAGGCAGTTGTC
TGCCATCACACCAGCCTTACATCTGGCAAA------------------------------
---GCAAGACCTCNNNNNNNNNNNNNNAGCCCC------CCCAGGTTGAGCCGGGAGAGA
AGCCCCCCGGTGATCAGAAAAGCCTCACCCACAAAGGCACACTGGGCGCCTCACGCAGAA
CAAGAAGACCAAAGTCTCCCCACG------------------------------------
------------GTGATCAGCTCCCCCAGCCCACCACTCAGCCCTGGAGCTCCCAGCCCA
CCAGTGAACCCCAAGGTGCCAAGTCCACCACCAGCAAAGAAGGGACCTTCAGCCTCCGAA
CCC---AAGTCTCCCAGCTTGCACCCAGGG---------AGCCCTCCTGCCCAGCTC---
------------------------ACAGAAGCAAGCTCCTCTTCCCCTGTTTCTTCCTTG
TCCCCCGCAGTGTCCACATCTCAGGGGCAGAGGGACACGAGAGACTCTGAAGACAGCCAA
GCCCCCTCAGCCAAGGTATCT------------GCCATTTTCTGTCCTGCTACACTGGCT
CTGTTTGAAGCCAAATCG------------------------TCCCCACAGTCACTGCCA
CCAGAGCCTGAGGCCCCTCTAGGGACTCCAGCAGTGTGCTGGAGGAGCAGCTCAGGGCCC
AGAATGAAAGGAGATTCACAGAGGAGAATGGCTCTGTGTTCCCTCAACCCCCTGCCCTTC
GTCAGAAGGACAGCTCCCCACCACCAGTGG------AGTGTCCCACTTCAGCTGCCCAGT
TCCAGCCTC---------------------------------------------------
------------------ACTGGTGCCTCTTGGGAATCCCAGCCCAGCCAA---------
AGCAGC---------------------------------------AGCAGCAGCGAGGAC
GGTTCCAAGCAGGATGTGGCAGCAGGACGGAGCAGCCCCTGTGCCCTAGATCTGTTA---
------ACAGAACAAGCAGCTCCCCCAGGGCTCTGCGTGCTTGGTCATGGGCTGCAGCCA
GAGGCCCGCATCGGCCGCGCCCAGGACAAATCTCAGCCGGAGGAACAGCCCCAACACAAG
GAGATGACT---------------------------------------------------
------------------------------
>Horse|ENSECAG00000022549|ENSECAT00000024052
ATGGGGTGCACACCTTCCCACAGTGAAATTGTTAACAGCGTCGCTAAGAGTGGCATCCAG
TTTTTTAAAAAGCCCAAAGCAATTTTGCCAGGATGTCAGGGGGACAGTGAGAAATGCTCT
ATCCCGTTGCTGGCTCAAAGCTCCGCCTGCTCTGACTCTGGGAGGGGCTTGTCCCAGGGA
CAGAGGCCGGCGGAGGACCAG---CCAAGTTCCAGATGGACTCAAACCAGAGCTGAA---
------------------GATCCCACTACAGGCAAAAAGAAAGATGTGGAAGGACTGATC
CCAGAAACCAGAACCTCCCCATTGCAGCTGAACAAATCAAAAAGTCACATGGCTAAGGAC
ATTTCATTCAAGACACAGACC---CATGAGTCACAAGGGGCAGCCTTTTCTGGGGAAGAG
AGTGAAGAAAGCAATTCCCAGGAGACCTCCAAATGGGAAAGGAAGCCAAAATGCCACAAG
TCAGGCAAACAGGGCCATTGC------TGCCAAACTATCTTTCCTGCTCACGGGTCTGAA
GTCAAAGTGGACTTCCCTGAGCCCCTGGTAAAGGCCCACCAGCACGCTTACACCTATCTG
CACTCCTGCCTCTGCAAATATGAAGCAGTTCTGCACATCACCCATCAGGCCACCCAGACC
CAGGAGCTGCTGCAGCCCATGGTCAGCTTCCTGCTGCTGTGCTTTGATGAGGTCAACCAG
CTCCTGGGGGAGATCTCCAAGGACGGAGAAGTGCTCCTCCAGGAAGTCAGGGAGGATCTG
GCTTGGCCGTTGAAGAAAGGAGAGCCCCAGGGG---CAGCCAGATCTCCTGCAACAGCTT
CTGCAGTACACAGTCAGCAAGCTGCAGGTGCTCAGTGGCGCAGTGGCCTCACTCACTGGC
AGCTTCCTGGAGGGCTCCAGCAGCTACCTCCACACTACCGCAAGCCACTTGGGAAAAAAG
CTGAGCACAAAGAGGGGTGCGGATGAACGCCTTCTAAGGGCTCTGGGGCAACTGGAGAGC
TTAGCAAGCGACCACAGCGACCCTGGAGTACAAGGTCTACCCTTGTGCTCTGAGGACAGC
GGCATTGGTGCCGACAATGACTCCGTGCTGCTGGCGGACAAGCTGGGCAAGCAAGCTAGC
TTGGACTTAGGGCTGGAGCCTGCA---GACTGGAAGTCGGGGATTTTACCCCCAGTGGAG
TCCAGGCTGTTGGGACATGCCTGGCAGCAAAGTCCTTTCCAGATGGGTTCAGACAGACCC
CAGGACTGCCCACTCTCAAGGCCTCTTACAGCAAAGGTTCAGCCAGCAGCACAGGGTGGA
ACAGGGAGCCCAGGCCCCTCCAGCACCAGCCCAGAAAATACCACCTCCAGGCCT------
CCGGGGATGGGCAAAAGCAATCCACATGAATCCCTTGGGATG------------GAGATC
TCTGTGGAAGCACATCTTCCT---AAAAGCTCCAGGTTGATGGACACACCATCCCTCAGC
GAAGGTGAGGACAGCAGCCTA---GAG---GAGGAGGAAGAC------------------
---------------------ACTTCTTACCCAAGGCCAAGGTCTTCACCTGCTGGCCCA
GAAAGCACATTTCAGCTACATCCCGGGAGACTCAGGAGCCCCCAGGCCCAGGAAATGATT
CTGAAGATGAAGGAAGCCATCAGTGAAAGGATCAAGTTTGTCCCTTTGCCCTCTGGGCAC
CAGGACTGGGCTGAGGAGGAGGAGAGGAGGACAGCAGTCCCACCAAGACCCAGCACGGTC
AGTGGCAGCAGGAGGGAGCCCGAGAGGCAGAGGAGGTCCCAGTCAGAGGGGTGTCTGAAG
AGCCACATGGAGGACGCCACTCTCCAGGAGCTGCGGAGGGTCCAGAGAGACCTCAGCCAG
AGGCTGGAGGCGTTTTACACCCTGGGCACCCAGCGGCAGGGGCAGGGCAAGGAGCAGGTT
CTGCACCCCAGAGCAGCAGCTAGGAGG---CCTGACAACAACTACAGGGTCCCCCCGAGC
AACACCATCAGCAAGCTGAAGGCATCCTTCACCAAGAAGTTCAGCATTTTGCCAAGTCAG
GACAAGAGCATTTTGCAGAAATGCAGTACCCCCCCGGAAGGTGAACAGCCCTGGCCGCCA
AAAGCTGAGGGGCTTCCAAATGCCATCCCATCA------------------GGCGAGAGG
GCTAGTGAGGCTCCCGGGGCCAAGGACGGGAACATCAGGGGCCATCCCACTAGAACATCA
GTCAAGAAACTCATTGAAACTTTCAGTCCCCCTGAGAAACTGACAACACTGGGGGATTCT
AAGGACTCTGGGTTGAAC---TGCCTCAGGAAGTGGGGGGTCCCCATCATGCCTCCCAGA
TTTCCCATTTACAGGGGGCTTGCTCCTATGTATCCAAAGCCCCAGATTTCTCCAGCAGCA
GGCAGAGACTCT---------------------------------------TTTCCCCCT
CTGCTCACA---GCAGAAGCATCCAAGAGTGAGGACCTT------AACTGTGAAATGCAG
GAGGACCCAGAGCATCTCCCTCCACCACCTCTGGAAATCCTGATGGACAAATCTTTTGCT
TCTCTGGATACCCCAGAAAGCAGCAATCTGAGGAGGAGCTCCCTTGAAGGAACCCACGTG
CCGGGGCTGGGAAGGGCTGGCCCTTCCGGGAGAACGTGGGCTTCCTCAAAGCTCAGAGCC
TCCATGAGCCCCACTGACCTGCTTCCCAGCAGGAGAACTGCCACCCTCACCGGGCCCCGC
AGTGCAGGGCCAGGGAGC------GGCAAGAGTGGGTGCAATACTGGAAAGCTCACCTTG
GACCTGAACCATCTGCCAGCAACCAGCCAAAACCCAGAAGTGGAGGGTAGCAGGGCTCCA
AGTCAGGCACGAGCGGACAGGGCTGCAAGCCTCTCCAAGCATCCCCGGAAGGCAGTCCCC
TGGCAGCACTCCAGCCACGCATCTGGGCAGACCAGGACCTCG---------GAACCCAGC
CTGGCCAGATCAACGCAAGGGCCACGTTCTCCGGAGGCTCTAAGACACAGCCAAGAGAGA
AGCCCCCCAGTGATCAGAAAGGCCTCTCCCACAAGGGCACACTGGACACCCCGAGCAGAC
AAGAGTCACCCCAGCCTGCCCTCCTGTCACAGACATGCCCAGCCA------------AGT
GTCCCCTCC---ACGCATGGCTCCCCCAGCCCACCACTCAGC---------------CCT
CTGGCAAGCCCCAGGGTGCTAAGTCCCCCAACAGTGAAGAAAGGAGCTTCCCCACCACCC
CAGCACAAGCTGCCAGGCCCTCCCCTG---------------------------------
GTCTCCACCCCCCCTACCCAGCGCACAGAAGCACGTTCTCCTGCCTCTGGCCCCTCCCTA
TCCCCCCCAGCGTCCCCTAGTCAGGGACTCAAGGAAACAAGAGATTCTGAAGACAGTTGG
GAGGCCCCAGCCAAAGCACCTGGGAACACGTGTTCCATATTCTGCCCAGCCACCTCCTCT
CTGTTTGAAGCGAAATCACCATTCTCAACAGCCCGCCCACTCACCCCACCATCACTGCCA
CCTGAAGTTGGGGACCATGGTGGGACCCCCACAGGATGCTGGAGGAGCAGCTCAGGGCCA
CGACTGAGGGGGGACGCACAGCGGGGAATGGCCCTGTGTGCCCTCAACCCCCAGCCCTTC
ATCAGAAGGACAGCCTCTGACCGCCGGCCA------GGCGTCCGCCTTCATCTGCCTAAA
------------------------------------------------------------
------------------------GAC---------------------------------
---AGCTGGATTTTCAGATCTTGTTCTGCAGTGTCAGTCTCTACCAGCGGT---GAGGAG
AGCCCTAAGAAGGATGCAGAGCCG---TGGAGCAGCCCCTGTGCCCCAGAGCTGAAGGGC
AGC---GGCAGGGGCGCATCTCCCCCGGAGCTCTGCGTGCTGGGCCACGGGCTGCAACGG
GAGGCCAGCACTGGCTTCAGCCAGGACAAGCCCCAG------------------------
------------------------------------------------------------
------------------------------
>Mouse|ENSMUSG00000044375|ENSMUST00000057405
ATGGGGTGCACGCCATCACACAACGTCATCGTCAACAGCGTTGCGAAGAGTGGCATTCAG
TTTTTTAAGAAGCCAAAAGCAATTTTGCCAGGATGTCAGTGGGGCAGCCCCAAATGCCCC
ATCCCTTTGCTGGTTCAAAGTTCCACTTTCTGTGACTCTGGTGGCGAGTTGCACCTGGGA
GAGAGGCTGGTAGAGGAGACAGTGTCAAGTTCCAAGAAGCTGCAGGCCATGGCTGAAGGT
GTTCGTCAGCTC------------------------CCAAAAGCTATGGAAGGTCTGATT
CCAGAAAGCCAAACCTTC------CAGGTGAACAAACCACAAGGCCACAGGGCTACGGAC
ATTTCATTCAGGACAGAAGGCTCCCACGGGACACAGGAAGTAGATTTCTCTGGGAAAGAG
AGTAAGGAGAACACTCCCCAGGAGACCTCCAAGGGGAACAGAGAGTCAGTGTGCCATCAA
CCAGACAGCCAGGACCATTGC------CGCCAATCG---------GCTACTGAGTCAAAG
GGCAGAGTGGATTTCCCTGAGCCCCTGGTAAAGGCCCACCAGCATGCTTATGCCTACCTG
CACACCAGCCTTTCCAGATACGAAGCCATTGTGCGCCTCGTCCAGCAAGCCAGCCAGACC
TGGGGGCTGCTGCGACCCATGCTCAACTTCCTGCTGCTGTGCTTCGAGGAAGCCGGCCAG
CTTCTGAGCGAAATCTCTAAAGATGGAGATGTGCTCCTCCAGGAAGTTCGAGGGGATCTG
GCGTGGCCACTGAGGAAAGGTGAGCCCTGGGAACAACACCCAGACCTCCTGCAACAGCTG
CTGCAGTACACAGTCAGCAAGCTGCGGGCGCTCCACGGCACAGTGGCTGCCCTCACCGGG
AGCTTCTTGGAGGGCTCCAGCAGCTGTCTCAGATCCACTGCCGGCCACCTGGAAGGTAAG
CTGAGCACCAAGAGAGGTATAGATGAATGTCTCCTCAGGGCCCTGGGACAGCTAGAGAGC
CTGACCAGCAGCCACGGTGACGCAGGGCTGCTGGGTCCACCCTTATGCTCTGAGGACAGT
GGCATCGGTGCTGACAATGAGTCTGTGCACTCCGTGGAGAAGCTGGGCAAGCAAGCCAGC
TGGGACTTTGCAGCAGAACTTGGA---GAATGGAAGCCAGGGACTGCAGCCCAAGTGGAG
GCCAGGCCTTCAGGGCACGCCTGGCAGGAAGGTCCATACTGGACAGGTTCAGACAGACCC
CAGGACTGTCCACTGTCGAGTCCTAGGATAGCAAAGGTTCAACCCGCAGTGCAAGATGAA
GCCAGGAGCGCGAGCACTTCCGGCGCAGGCGCAGAAGCAGTCACCTCCGGGCCT------
TCAGAGGCTGCCGAAAGCCTTCCGTGGGACTCTCTGGGGGCT------------GAGATT
CCTGTGCGGACACCACTTTCT---CGAAGCTCTGGGTTGACGGATGCTCCATCCCTGAGT
GAAGAGGAAGACTGCAGCCCA---GAG---GAAGAA---GATGAACTTAGCAGCACCGAC
CTGCACCCTGAGCCACAGAAAGCCCTACCTTCAAGACCACGGTCCTCACCTGACACGCGG
GAAAGCCTCTTTCAGCCGTACTCCAAGGAGCTTAGGAACCCCCAGGCCCAGGAAATGATT
CTGAAGATGAAAGAGGCCATCAGCGAAAGGATCAAGTTTGTCCCCGAGCCTTCCAGACCC
CAGGACTGGACTGAGGAGGAGGAAGGGGGAACAGTGGTCCCTCCAAGACCCAGATCAGTC
AGTGGCAGCAGGGGGGGCCCTGAGAGACAAAGGAGGTCGCAATCAGAGGGATGCCTGAAG
AGCCACGTGGAAGACCCCACCCTCCAGGAACTGAGGAGGGTCCAGACAGACCTCAGTAGG
AGGCTGGAGGTATTTTATGCCCTGGGTGCCACACGGCAGGGGCAGAGCCGGGAACGATGT
CTGCCGTCCAGGGCATCAGTGCTATGG---CCCCCCACCAACTGCAGGGTGAGTCCCAGT
AGTGCCATCAGCAAGTTCAAGGCCTCTCTGACCCAAAACTTCAGCATTTTGCCCAATCAA
GACAAGAGCATCTTTCAAAAAGGTAGTCCCTGCTTTGACGGTGAGCAGCCCTGCCAGGGG
AAGGCTGAAAAGCTGCCAAATGCCATCTTTTGT------------------GGCAAGAAG
AGCGGTAGGGCTCCCAGGGACAACGAACGGGACATCAGGGCCTGTCCCACCAGACCATCG
GTTAAGACGCTTATTGAGACGTTCAGTCCTACTGAGAGCCTGAGGATGCCGAGGAACTGT
AGGAACTTGGGGTCAAGCCCCTGCCTCAGGAAATGGGGGGTTCCTGCCATGCCTCCCAGA
TTTCCTATTTACAGGGGGCTAGCCCCCCTGTATTCTAAGCCCCAGATTTCTCCAGCA---
------------------------GCAGGCTGGAGGCCTTCTGCACCC---TTTCCCTCC
CTTCCTCTA---GCTGAAGTGTCTGAGAGTGAAGACATT------AGCGGTGACGTGGAG
GAGGACCTAGAGAACCTCCCACCACCACCTCTGGAAGTCCTGATGGACAAATCCTTCGCT
GCTCTGGAGTGTCCAGAATGTAGCCAGCCAGCAGGGAGCTCCCTGGAAGAGACCCTATTA
CCAGGTCTTCAAGAGGCTAGCCATCCAAAAAGAACATGGGTTTCCCCTAGGCTGAAAGCC
TCCATGAGCCCCATGGACTTGCTCCCCAGCAAAGGCAGTGGCAGCTCCCCGAGGCTACAC
AGCACTAGATCCGGGAGC------ACCAGGATTGTGGGCGATTCCAGAAAGTTGACCTTG
GACCTGAACTCTAAGCAAACAGCTAGCCCAAGCTCAGAGGCAAAG---AGCAGGGCTCAG
ATTCAGGCCCGAGCAGAGACTATAGCAGGCTTCTCCAAGCAGCACCAGAAGGCGATTCCC
TGGCACCACACCAACCCTACACCTGGGCAAAGCAGGACGTTG---------GAGCCCAGC
CTGGCCAGGTTTTCACGAGACCCACACTCTTCAGAAGCGTCCAGAAAGGGTCCAGAGAGA
AGCCTTCCACGAGTCAGAAAGGCCTCTCCCCAAAGAGCACAGTGGGCATCCCAAGGGGAC
AGGAGGCTGCAGAGCCTGCCCTCCAGTCATGGACCATCCCAGCCG------------GGC
CTCCCTGCT---GTCCTCAGCTCCCCCAGCCCTCCTCTGAGC------------------
---------CCCAGGACCCTGAGCCCACCAGCCACAAGGAAAACTACTTCCCCACCATGC
CAGCACCCGCAGTCCAACCCAGCCCCAGGG---------AGCCCTCCTGTCCGACGG---
------------------------ACAGAAACAAACACCCCCTCCTCTGCCTCCTGTTCA
TCCCCCTCAGTGTCTCCATCACGGGGGTCCAAGGACTCAATTCACTCTGAGGACAGTGAG
GCTACCACAGCCAAAGCATCCAGGAACACGTGTTCCATATTCTATCCAGCCGCCACTTCT
CTCTTTGAAGCTAAATCTTCATCCTCAACATCCCATCCACAGATG------------CTG
CCAGAACCTGGGGGCCTTTTGAGGACCCCAACAGGAGGCTGGAGGGGCAGCTCGGGGCAG
CGACTGAGGGCAGACTCACAGAAGAGAACGGTGCTGAATGCCCTCAACCCCCTGCCTTTT
GTCAGAAGGACAGCTTCAGACCGCCAGCGCCAGCAGGGCGACCAGCTTCAGCAGTCCCGC
TCAGAC------------------------------------------------------
------------------------------TGGGAATTCCATTCCTGCCAAAACAGCAGC
AGCAGC---------------------------------------AGCAGCAGTGAGGAG
AACCCCAAGCAAGAACTCCCACCT---TGGAACAACTCCAGAGTCCCAGAACTGCAGGGT
AGTAGCACCAAGCGGGCATCTCCTTTGGAGCTCTGTGTGCTGGGCCATGGGCTGCAGCCA
GAAGCCCGAATGAACCGCGGCCAGGACAGACCCCAGCCAGAGTCACAGCCCCAGCACAAG
GAAATATCT---------------------------------------------------
------------------------------
>Opossum|ENSMODG00000015538|ENSMODT00000019743
------------------------------------------------------------
------------------------------------------------------------
------------------------------------------------------------
------------------------------------------------------------
------------------------------------------------------------
------------------------------------------------------------
------------------------------------------------------------
------------------------------------------------------------
------------------------------------------------------------
------------------------------------------------------------
------------------------------------------------------------
------------------------------------------------------------
------------------------------------------------------------
------------------------------------------------------------
------------------------------------------------------------
------------------------------------------------CTCACTGATAAG
------------------------------------------------------------
------------------------------------------------------------
------------------------------------------------------------
------------------------------------------------------------
------------------------------------------------------------
------------------------------------------------------------
------------------------------------------------------------
------------------------------------------------------------
------------------------------------------------------------
GAAGATAGCAATTCAGAGGAGGAGGAA---GAAGACAATGATGAAGATGGCTCCACTAGC
CTGAGCCAGAGACAGAGAGAAATTCATTCTCTGAGGCCAAAAACTTCTCCATCTCTCACA
GAAAGTATGTTCTGGCCACATTTCAAGAGAATCGAGAGCCCCCAGGCCCAGGAGATGATT
CTCAAGATGAAGGATGCGATTAGTGAAAGAATCAAGTTTGTCCCAGCTCAGCCTGTACAC
AAAGAATGGATGGAGGATGAAGAAAAGAAGCCAATGCTCCCCAATAGATCCAGAACAGTT
GATGGGGACAGGAGGCAGTCTGAGAGACCAAGGAGATCCAAGTCTGAAGAGTCTCTCAAG
GGCCATGCAGAAGATCCCACACTCCTGGAACTACAGAGGGTTCAGAAGGACCTCAGTCAG
AGGCTAGAGATGTTTTATGGTTTCCGAAAGAAAAGGAAAACACAGAACAAAGAGGAACAC
TGCATCCCCAGAACAGATATGTTGTGT---CTGGTCAGCAAAAGTAGGCCTACCCAGTGC
TCCTCCATTAGCAAGTTGAAGGCCTCCCTTGCCAAGAACCTCAGTATTCTGCCTAGTCAG
GAAAAGATTGTCTTGCAGAAACCTGATCCCAACTCTAAAAGTCAGTCACCCAGGGAAGGA
AAG------------------------------GCTGAAAACTACCTACCATGGGAGAAA
GAAAATGAGGCTCCCAAGACCCAAGCATGGAATGGTGAGGGATGCACCCCGAGACCATCC
GTCAAGAAACTCATTGAAACATTTAGTCCCACTGAAGAGCTGGTGATCCCAATGAACACT
AGACACTCTGGGGCAGTCAGTAGTATCAAGAAATTTGGGATTCCCATCATGCCTTCCAGA
TTTCCCATTTACAGGGGGCTTGCTCCTTTGTATCCCAAGCATCAGATTTGTCCAGGAACA
GATGGAGAGCTCCCCAAATTGAACCCCAACTGGAGGCCTTTTGCACCAATCTTCACACCT
GTCTCCACAGTGGCACAAGTCTACAGGAGT---TGTCTA------CACAATGAAACAGAG
GAGGACTTGAAAGACCTCCCTCCTCCCCCTCCAGAAATCCTAATGGACAATTCATTCAAT
TCACTGAAGAGCCCTGGAGCTCCAGAACCAGAAGAGTGTCCTGCTGAAGTGCCCAAGAAG
CTTAGTCCAGTGGAACTTCCCCTGACCAGGAAAATGTCAGCTTCCCAAAGACTGAAGGCT
TCCCTGAACCCTATTGACTTACTGCCTAGCAAAAATATTCCCAACTCC------ATCCCT
CCCAGTGGCAAAGGGTCAGGGGACAACAAGACAGAGAAGAAAGCCAGAAATCTCTCCTTA
GAACTTGTCCATGCACCTGAAACCAACCACAACCAAGAAAGACCA---TGTGAGGCCCAA
AGAGAG------CCAGATAAGGCAGCAAATCTAAAACAGCAATCCCATAAGGTGGTGCCT
CTGCCCTACTCCAGCAGCACAGCTGGA---------ACAAATGGAAACAAGGAAGCCAGT
GTGGCCAGGCCATCCCAAGCATCGCATCCTCCTGAAGGGCCGAAGCAGGGCCAAGAGAAG
AGCCCAGCTCTGGTCAGGAAAGTCTCCCCTACAAGGATACACTGGTCACATAGGCCTGAA
AAGAGGAACCCTATCCCACCTGCCTCACATAGACCTATTGGGCCA------------AGT
CTCCCCCATGTGAGCCCCAAGGCAATAAGCCCCCCAACATTG------------------
---------AGAAAATCAGCTTCTCCACCCCTCCAACACAAGAATCCCAGTCCTCCAACA
GGA---GGACCTTCCAGTCCCCCAGCTCAAGGGATCTTGAGCCCACCAGCCTGCCAC---
------------------------AGAGAAGTGAACCCTCCTCCCTCTTCCTCCATTCCT
ACCCCTCCAAGCTCCCCATCCCAGGAGCCCAAGGAACCAAGTTCATATGGGGAGAATGAT
CCGAGCTCAGCCAAGGTAGCCCACAACACTTGCTCCATATTTTGTCCTGCAACCTCTTCT
CTGTTTGAAGCCAAATCTCAATCCTCCCCCAACTGCTCACAG------------------
ACAGAGAGT---GGGCAGTATCCA------------------------------------
------------------------------------------------------------
------------------------------------------------------------
------------------------------------------------------------
------------------------------------------------------------
------------------------------------------------------------
------------------------------------------------------------
------------------------------------------------------------
---GAA------------------------------------------------------
------------------------------------------------------------
------------------------------
>Orangutan|ENSPPYG00000012524|ENSPPYT00000014556
ATGGGGTGTACACCTTCACACAGTGACATTGTAAACAGCGTTGCAAAGAGTGGCATTCAG
TTCTTGAAAAAGCCCAAAGCAATTCGGCCAGGATGTCAGGGCGGAAGTGAAAGAGGTTCC
ATCCCTTTGCTGGTTAAAAACTCCACCTGCTATGACGCTGGGGAGGGCCTG---------
---------GCAGAGGAGCAG---CCAAGTTCCAGGAGGAACCAAACCACAGCTAAAGGT
CTTTGTCAGCTCATGGGAGATCCTGCTTCAGGCAAAAGAAAAGATATGGAAGGACTGATC
CCAGGAACCAAAACCTCTTCATCCCAGCTGAACAAATCACAAAGCCACATGGCTAAGGAT
ATTCCGTTCAAGACACAGGGTTCCCATGGATCACAAGGGGCAGACTTTTCTGGAGATGAG
GGTGAGGAAAGTAGTACCCAAGATACTTCCAAATGGAAAAGGACATCAAAATGTCACACG
TCAAGCACACAGAGCCACTGC------TACCAAACCATCCACCCTACTCATGAGTCTGAA
GGCAAAGTAGACTTCCCGGAGCCTCTGGTAAAGGCCCACCAGCATGCTTACGCCTATCTA
CACTCCAGCCTCTCCAAATATGAAGCAATTCTGTGCATCATCCATCAGGCCACCCAGACC
CGGGAGCTGCTGCAGCCCATGGTCAGCTTCCTGCTGCTGTGCTTTGAGGAGATCAGCCAG
CTGTTGGGGGAGATCTCCAAGGATGGAGAAGTGCTCCTGCAGGAAGTCAGGGAGGATCTG
GCTTGGCCTTTGAAGAAAAGAGAGCCCCAGGAA---CAGCCAGACCTCCTGCAACAGCTG
CTGCAGTACACAGTCAGCAAGCTGCAGGTGCTCAATGGCACGGTGGCTTCGCTCACCAGC
AGCTTCCTGGAGGGCTCCAGCAGCTACCTCCACTCCACTGCAACCCACTTGGAAAATAAG
CTGAGCGCAAAAAGGAATGTGGATGAACGCCTCCTGAGGGCTCTGGGGCAGCTAGAGAGC
CTGGCGTGTGGCTGTGGTGACCCTGGGGTGCAGGGTCTCCCCTTATACTCTGAAGACAGC
GGCATTGGTGCTGACAGTGAGTCCGTGCAGTCGGTGGACAAGCTGGGCAAGCAAACCAGC
TGGGACCTTGCACCAGAGCCCGAA---GAATGGAAGTCGGTGACTTCACCCCACACAGAG
GCCAGGCAGTCAGGACACGCCTGGCAGCAAAGTCCATTCTGTATGGGTTCAGACAGACCC
CAGGACTGCCTGCTCTCAGGGGCTCCTATGGCAAAGGTTCAGCCACAAGCACAGGATGAA
GCAATGAACCCATGCCTCTCCAGTACAAGCCCAGAAAATATCACCTCCCCACCT------
TTGAAGCTGGGGACAAGCACCCCATGTGATTCCTTCGGGGTT------------GGGGTC
TCTGTGGAGCCACACCTTTCC---AAAACCTCCAGGCTGATGGACGCTTCATCTCTTAGT
GACAGCGAGGACAGCAGCCCAGAGGAG---GAGGAGGAAGATGAAATGAGCAGCATGAGT
CTGTGTGCCTGGCAGGAAAAAACTCCACATTCAAGGCCACGATCTTCACCTGCTGACCGG
GAAAGCCCATTTCAGGCCCGCACCAGGAGGCTTAGGAGCCTCCAGGCCCAGGAAATGATT
CTGAAGATGAAGGAGGCAATCAGCGAAAGGATCAAGTTTGTCCCTGGGCCCTGTGGGCAC
CAGGACTGGTCTGAGGAGGAGGAGGGGAGGGCAGCGGTCCCCCCAAGACCTAGCACGGTA
AGTGGCAGCAGGAGGGCCCCTGAAAGGCAGAGGAGGTCCCAGTCAGAGTCGTGTCTCCAG
AGTCACGTGGAGGACCCCACCTTTCAGGAGCTGCGAAGGGTCCAGAGGGACCTCAGTCAG
AAGCTGGAGGCATTTTATGCCCTGGGTACCAAAGGGCAGGGGCAGAGCCAGGAGCAGATT
CTGCAGCCCAGAGCAGCAGCCATGTGG---CCCAATGGCACCTGCAGAGTCAGTCCAAGC
AACACCACCAGCAGGCTCAAGGCATCCCTCACCAAGAACTTCAGTATTTTGCCTAGTCAG
GACAAGAGCATCTTGCAGAAATGCAATCCCCATCCTGAGGACGAA---------CAAGGC
AAAGCTGAGAAGCTTCCAAATGCCATCCCATCA------------------GGAGAG---
GTCAGTGAGGGGGCCAAGGCCACGGACTGGAATGTCAAGGGCTGTCCCACCAGAACATCC
GTCAAGAAGCTTATTGAAACTTTCAGTCCCACGGACAGTCTGAGGATGCTGGGGGACTCT
AAGGACTCTGGGGCAAGTCCCTGCCTCAGGAATTGC---------ATCATGCCCCCCAGA
TTTCCCATGTACAGAGGGCTTGCCCCTTTGTATCCGAAGCCCCAAATTTCTCCAGCATCA
GGCAGAGAACCTCTCAAAATGGGCATAGGCTGGAAGCCCTTAGCACCTATCTTTCCCCCT
CTGCCTAAA---GCAGAAGCAGCCAAGAGTGAGGAGCTC------AGCTGTGAAATGGAG
GGGAACCTCGAGCACCTCCCTCCACCACCCCTGGAAGTTCTGATGGACAAATCATTCACT
TCTCTGGAGTCCCCAGAAAGCAGCAAGTCCACAGAGAGCTCCCCCAAGGAAACCCAGGAG
CCAGGACCGGGAGAGGCTGGCCCCACGAGGAAAACATGGGCTTCCCCAAAGCTGAGGGCC
TCTGTGAGCCCCCTGGACTTGCTGCCCAGCAAGAGCACCGCCAGCCTGACCAAGCCTCGC
AGCACAGGGCCAGGGAGT------GGCAGGAGCAGCTGCCAGCCCAGGAAGCCAGCTCTG
GACCTGAGCAGCCCACCAGCCACCAGCCAAAGCCCCGAGGTGAAG---GGTGGGACTTGG
AGTCAG------ACAGAGAAGGCCGCCAGCCTCTACAGGCAGCCCCGGAAGGCCATCGCC
TGGCACCACTCTGGCCCTCCATCTGGACAAAACAGGACCTCA---------GAGTCCAGC
CTGGCCAGACCG------------------------------AGGCAGAGCCGAGAGAGA
AGCCCCCCTGTGGGCAGAAAGGCCTCTCCCACGAGGACACACTGGATGCCTCAAGCAGAC
AAGAGGCGCCGGAGCCTGCCCTCCTCTTACAGACCTGCCCAGCCA------------AGC
CCCTCTGCT---ATGCAGACGCCCCCCAGCCCACCACTCAGCCCTGGAGCTCCCAGCCCA
CCTGTGAGCCCCAGGGTGCTAAGCCCACCCACCACAAAGCGGCGAACTTCCCCACCGCAC
CAGCCCAAGTTGCCCAACCCTCCCCTCGAG---------AGTGCACCCGCTCAGTGCAAG
GTCCCCAGCCCTCCGACCCAGCACCCAGAAGCAAGCCCCCCTTCCTCGATTCCCTCCCCA
TCACCCCCAATGTCCCCTTCTCAGGGGCACAAGGAAACAAGAGACTCTGAAGACAGCCAA
GCCGTCATAGCCAAAGTGTCTGGGAACACACATTCCATATTCTGCCCAGCTACCTCCTCT
CTGTTTGAAGCTAAACCGCCACTCTCAACAGCCCACCCACTGACCCCGCCATCGCTGCCA
CCAGAGGCTGGGGGCCCTCTCGGGAACCCAGCAGGATGCTGGAGGAACAGCTCAGGGCCT
TGGCTGAAAGCAGACTCGCAGCGGAGAGCGGCTCTGTGTGCCCTCAACCCTCTGCCTTTC
CTCAGGAGGACAGCTTCTGACCGCCAGCCG------GGTGGCCGACCGCAGCCTCCCATC
TTGGACCCC---------------------------------------------------
------------------ACCAGCACCTCTTGTGAATCCCAGCTTGGCCAA---------
AGCAGC---------------------------------------AGCAGC---GAGGAG
AGCCCTAAGAAGGACACAGAGCCG---GGGAGCAGCCCCTGTTCCCCTGAACTGCAGGGC
AGC---ACCAGGCGTGCATCTCCCCCAGAGTTCTGTGTGCTGGGCCACGGGCTGCAACCG
GAGCCTCGGACCGGCCACATCCAGGACAAATCCCAGCCAGAGGCGCAGCCCCAGCAAGAG
GAGGTGTCC---------------------------------------------------
------------------------------
>Platypus|ENSOANG00000014470|ENSOANT00000022808
ATGGGCTGTGCCCCTTCCCACAGCGATATCGTGCATCATGTTGCCAAAAGCGGAATCCAG
TTTCTGAAGAAACCCAAAGCTGTTCTGCCAGTGCGTCGGGCTGACAATGACGGATTCGCT
ATTCCATTACTGGTTAAAGGCTCCACTTCTTTTGACAGTGGCAGGGAATTCTCCTCAGGA
CAAAGATGGAGAACACAGCAG---CAAAGTTCCACATGGGATCAGGATGTCACCGAGAAC
CCCTGCCTGTTCCCTGGGACTGCTCTTTCTTCCACGGGGAAGGGGCTTCAGCAGACCACC
CCAGAAGCAGAAATCACTGGGTCTGATCTGATTGACGCTCAGAGAAACCCAGCTGAAGGC
AGTCAGGTTGCAAAGAAGAGTTCCAACAGATCTGACGGGACCGGCTTCTCTTGGGAAGAG
AGGAAGGAAAACAATGCCCGGAAA------------GGGAAAAAACCCAAAGGTCACAGA
CTGGGCAAAGAGGGTCACCGGGGCAAAGTCAAGACCAGTCTTTCCATGGGTCAGGCAGAC
AAGAAGGTAGATTTCCCTGAGCCGCTGGTAAAGGCCCATCACAGCGCTTATGCCTACCTG
CACCCCACCCTCGCCAAATACGACACCATCATAAGTATGGCCAACCAGGTGGTCCAAACC
CAGCTGGCTGTTCAGCAGATGGTGACCTTCCAGATACTGCGCTTTGATGAAATCAACCAG
CTGTTGGAGGAGATTGCCCAGGGTGGGGAAGACCTCCTCAAGGAAGCAGGGGGCCATCTG
GTTTGGCCAGAGGGGAAAGAGGGTGCCCAAGAG---CAACCAGATCTCTTGCAGCAGCTC
CTGCAATACACCGTCAACAAGATGCAGCTGCTCAATAGCACGGTGGCTGCCCTAACCTCC
AGGGCCCTGCAGGACTCCAGCAGCTATTTTCAATCCGCTGCCAGTCACTTGGAAGATAAA
CTGCATGCCAAGAGAGGATTCGATGAACGTCTCTGTGGGGCATTAGCGCTGCTGGAAAGA
GCGGCCGCCCGGCCCTGTGGACCCCAGGCAGACGACCTGCCTCTCCATTCGGAGGACAGC
GGCCTCGGGGCCGACAATGAGTCCGTCCGTTCCCTGGATAAAGCGGATACGCAGGCGAGC
TGCGATCATCCGGTGCAACAGGCTTCGGCCAGGAAGTTCTCATTTCCGGCCCAGAGAGAG
GCCGGGGCGGCAGAGGGTCCCTGGCCAGCCGGTCCC---------TCCTCAAGCAGATCA
CATGACTGTGCTCTTGACAGGAACTTTAGGGATATATTTTATCCTGCTGCACCCAACAAA
GGG---------ACAACTTCCCTCTCTGGCCCTCCCCATCCTCCCCACAAGCCGTGGAAC
TCGGAGCAGGTCAGAAGCTCTTCCTGGAATTCCCTTGAGACG------------GGTGGC
CCTGAGGGATCGACACATTTC---AGAGATGACAAGTTGTCTGCTTCTCTGTCCATTGAT
GAGGATGAGGACAGCAGCCCTAGAGAG---GAGGACGAGGACGAGGAAGACAGC---CAC
ATGGGTACAGGGCAGAGAAATCCTCGGCCTCAGAGGCCGAAGTCTTGTCCTGCAGCAACA
AGATACGTGTACAGATTCCCAGCCCAGAGGAGGGAGAGTCTGGAGGCCCAGGAAATGATC
CTGAAGATGAAGGATGCAATAAGCGACAAAATCAAATTTGTCCCAGCCAAGCCTAGCCAC
GGAGAATGGACCGAAGAAGAACCTGGGAAAATAGTGCTTTTGGCAAGGCCCAGCACAGTT
GGGGAAAGCAGACGGGCCCCTGCGAAGCAGAGGAGATCCAAGTCAGAGGAGTCCCTCAGG
AGCCAGGCTGAGGACCCCACCCTTCTAGAGCTCCAGAGGGTCCAGAGAGACCTCAGCCAG
AAATTAGAGATGTTTTATGCCCTCGGTGAGAAAAGGCAGGAACCCGGCAGGAAAGAGATC
CTGAGGCCAAGAGCAGCAGCAGCCGTAAAGCAAGACTCTAATGGCAATGATACCTCCAGC
TCAACCATCAGCAAGCTGAAGTCCTCCCTAGCCAAGAATTTCAGCATCTTGCCTAGTCAG
GACAAGATCATCTTACAGAAATGCCCGCCCGGCTCAGGGAGTCAGCTGTCCTGTGAGAAG
ACCAGCCAGACTCTCTCCGGGGCTCTTCCCTCTGCCCAGGAACCTGCCCCAGCTGAGGAG
GAAAACAAGGCTCTGGGGACACAGAGATGGAGCGGAAGGGACGCCACT---CGTCCGTCT
GTCAAGAAACTCATCGAGACCTTTAGTCCCCCGGAAGGCTTGAGCACGGCAAAGTTCTCC
AGAGACCTGGGGCCCATTTGCTGCATCAGGAAATTTGGGGTTCCCATCATGCCCCCGAGG
CTTCCTGCATACAGAGGGCTGGCTCCTTTGTATCCCAGGCACCGTGTTACCCCAGGAGGT
GAGAGGGAGCCCCTCCAGGGAAGCCCTCAGTGGATCCCATCGACAATCTCCTTCTCCCCA
CTTCCAGGG---GCAGAAGCATCCCAAAGC---GACATG------ACTAGTGAAACAGAG
GACTCCCTAGAAGACCTCCCGCCACCCCCACCAGAAATCCTGATGGACCATTCCTTCCAC
TCTCTGCAGACTCCAGAGACCCAAGAGCAGAGCGGAGACTCCACAGAGCTCCACAGCAAG
CCAGCCCTGGTAGAACTCGGGCCCTCCAAGATAACTCCGGCTTCCCAGAGGATGAAAGAC
TCAGTGAAACCCTTCAGCTTGCTGCCCAGTAAAAACCTGACCACAAGCTATAGGCTCCCA
ATCACC---------------------AGGATGGACAGCCGAGCAAGGAAACCCACGCTT
GACCCGAATTCTCCCCACGAGGCTGCCCATGACAGAGAG---------------------
---GAA------GCGGAGGAGATTGCAAGTCTCTACCGGCAGTCCCAAAAGGTAATTCCC
CTGCACCACCCCAGCAACGTGCCTGGACAGGACAAAAGCAAAGAAAACAAGGAGTCCGCA
GGAGCCAGGCCCCTCCCAAAGCCAAACTCTCCCGACACACCACGGCCAAGTCAAGAGAAA
AGCCAACCTCTGGTCAGAAGGGTCTCTCCGACAAGGATTCATTGGTTCCCCCTTACCAGC
---------------CCACCTTCCTCTCATAGAGTCATCCTGCCGGCCGCACAGTCCAGC
CTCCCCCAG---ACTCAAAAGCAACCCAGCCCCCCGTTGAGC------------------
---------CCCAGGACTTCGAGCCCTCCAATCAGGGCCAGGGCAACTAGCCCTCCGACG
AGCCCCAAGGCGCCAAGCCCCCCGATCCAA------TGGAGCCCACCGTCCCATCTC---
------------------------CAGGAAGCAAGCCCCCCACCATTCTGTCCCACCTCA
TCACCTCCAACTTCCCCTTCCCAGGGAACCAAGGACCCAAGGAATCCCAGAAATGGGCAT
CAAACACCAACCCAAGTGGCCAGCAATACCCGCTCCATATTCTGCCTTGCCACATCGTCA
CTTTTCGAAGCCCAAATCCAGGGGCCACTTGTTGGCTCCCAG------------------
CCAGAGGCTGGGGGACAGTTCCCTCTCCCAGGGGTGGGATGGAGGAGCAGTATGCACCCA
AGAAAGTGCTGGGATGCCCAGAGACAGACGAATGTGAGCGCCCTCAACCCTCAACCTTAC
ATCAGGAGGACTTATTCGGACCGCCGGCCG------AGAGATCCTCTCCAGCTACCCGGT
TCTGCCGGC---------------------------------------------------
------------------CTCGGGGCCGGCAGTGAACCACTGCTCAGCCAA---------
GCCCGC---------------------------------------TCA------GAGGAA
AGTCCCAAGAAAGAGGGGGAGCCG---TGGGACAACCTCGACTTAGCGGAACTGAAAGGA
GCCAGC---CGATCCGCGTCTCAGCCAGATCTCTGCGTGGTGGGGCGGGGCCTGCAGAGG
GAAGCA------------------------------------------------------
------------------------------------------------------------
------------------------------
>Rabbit|ENSOCUG00000003889|ENSOCUT00000003888
ATGGGCTGCACACCTTCACACACACACATTGTAAACAGCGTGGCAAAGAGTGGCATCCAG
TTTTTGAAAAAGCCCAAAGGCATTTTGCCAGGACGCCAGGGAGACAGTGAAAGAGGCTCC
ATCCCTTTGCTGGTGAGAAGTTCCACCTGCTATGACTCTGGGGGGGACCTGTCCTGCCGA
CCAACGCTGGCAGAGGCGCAG---CCGAAACACAGG---ACACAAACCACGGCTCAAGGT
------CAGTTCATGAGAGACCCTGCTTCAGGCAACAGGAAAGATAAGGCAGAACTGATC
CCAGGCGGCCAAAGCTCCCCAGCCCAGCTGAACAAAGCCCAAAGCCACGTGGCTAGAGAC
GGCTCATTCCAGACACCAGCCTGCCACGGGATGCAAGGTGGGGAC---------------
AATGAGAGAAGTGCTACTCAGGAGACCACCGAATGGGAAAAGAAGCTAAAATGCCACGGG
TCCAGCAAACAGGGCCCTGGC------TGCCAACCCATCCCGCCTGCTCCTGGGTGGGCA
GGCAAAGTGGACTTCCCCGAGCCCCTGGTGAAGGCCCACCAGCACGCCTACGCCTACCTG
CACCACAGCCTCTCCAAGTACGAGGCCATCGTGTGCCTGGTGCAGCGGGCCACCCAGACC
CGGGAGCTGCTGCAGCCCCTGCTCGGCTTCCTGCTGCGGTGCTTCGAGGAGGTCAGCCAG
CTCCTGGGGGAGATTGCCAAGGGCGGAGAGGAGCTCCTCCAGGAAGTCCGGGAGGACCTG
GCGTGGCCGCTGGGGAAGGGAGAGCCCCGGGAG---CAGCCAGATCTCCTGCAGCAGCTG
CTGCAGTACACGGTGGGCCGGCTGCAGGCGCTCCACGGCACGGTGGCCTCGCTCACCGGC
AGCTCCCTGGAGGGCTGCCACCACTCCCTACACTCCACGGCAAGCCACCTGGAAACCAAG
CTGAGCACCAAGAGGGGGGTGGAGGAACGCCTGCTGAGGGCTCTGGGGCAACTGGAGAGC
CTGGCCGGTGGCCGTGGAGACCCTGGGCTGCAGGGTCTACCCCTGTGCTCCGAGGACAGC
GGCATCGGCGGCGACAGTGAGTCAGTGCATTCCGTGGACAAGCTGGGCAGGCAAGGCAGC
TGGGACTTGACGCCAGAGCCTGCA---GAATGGAAGTCCAGGATCTTACCCCAGACGGAG
GCCAGGCTGCCGGGACAAGCCTGGCAGCAAAACCCCTGCTGGGTGGGCTCAGACAGACCC
CAGGACTGCCCACTCTCAACACCAACTAGGGCAAAGATTCAGCCAGCTGCCCAGCGAGAA
GCAAGCAGCCCTGCGCCCTGCAGCACAAGCCTGGGAAAGAGCAGCCCCAGGCAT------
CTGGAGCCAGGCAAGAGC------------AGGCTGGGCAAGCCCCCCAGGGGTGAGGGC
CCAGCAGAAGCACATCCGTCC---AAGGGCTGGGAGTGGACA---GCTCCAGCCCTTAGC
GAGCCTGAGGACAGCAGCCCA---GAG---GAGGAGGAG---GAAGTGGGCGGCACGATT
CCGTGCACGTGGCAGGAAAAGGCTCCACCGTCAAGGCCACGGTCATCACCTGCTAGCCCG
AAAAGCCCCTTTCAGCCACACTGCAGGAGGCTTAGGAGCCCCCAGGCCCAGGAAATGATT
CTGAAGATGAAGGAAGCCATCAGTGAGAGGATCAAGTTTGTCCCTGTGCCCTCTGCCCAC
CAGGACTGGGCTGAGGAGGAAGACGAGGCGACAGCGGTCCCACCAAGGCCTAACACGGTC
AGTGGCAGCAGGAGGGCCCCCGAGAGGCAGCGGAGGTCCCAGTCGGATGCTTGTCTCAAG
AATCCCATGGAGGACCCCACCCTCCAGGAGCTGCGCAGGATCCAGTGGGACCTCGGCCAG
AGGCTGGAGGCCTTTTATGCCTTGGGCGCCGAGCAGCAGGGTCACAGCAAGGGGCGGGTT
CTGCCACCCAGAGCAGCAGTGCTGCGG---CCCGGCGACAGCTGCAGGGTCAGCCCCAGC
ACCACCAGCAGCAAGCTCAAGGCCTCCCTCACCAAGAACTTCAGCATCCTGCCGAGCCAG
GACAAGAGCATTGTACAGAGGTGCAGCCCCCACCCCGAGGCGGACCAGCCGTGGCAGAGG
AAAGCCGAGAAGCTTCCAAACGCCACCGGGTCC------------------AGCGAGAGG
GACCACGAGGCCCCGGGGCCCAGGGACTGGAATGCCAGGGGCTGTGCCTCCAGGACATCG
GTCAAGAAACTCATTGAGACTTTCAGTGCCACCGAGAGTCTGAGGCCCCCGGGGGACAGC
AAGAGCCCTGGGTCTAGCCCCTTCCTCAGGAAGTGGGGGGTCCCCATCATGCCTCCTAGA
TTTCCCATCTACAGGGGTCTTGCCCCTTTGTATCCTAAACCTCAAATTTCTCCAGCAGCA
GGCAGAGACTCTCTTGGAGTGGGCATGGCCTGGAGGCCCCTCGCACCTGCCCTTCCCCCT
CTGCCTCCA---GCGGAAGAACCCAACAGCGAGGACGTG------AGCTGGGAGGGCGAG
GGGGACCCAGAGCCTCTCCCCCCACCACCCCTGGAAATCCTGATGGACACATCATTCGCT
TCTCTGGAGCCCCCAGGGAGCGCTGTGCCTGCAGGCAGCTCCCCCACAGAGCCCCGGGGA
ACAGGGCTAGGAAGGGCCTGCCCTCCAGGAGGGACGTGCACTTCCCCGAAGCTAAGAGCC
TCCATGGGCCCCAGGGACGTGCTGCCTAGCAAGAGCACGGTCAGCCCCTCCAGGCCCCGC
AGCACGGGGCCAGCAGGC------AGCAAGGTGAGCTGCAGTCCCAGAAGGCCCGCCTTG
GACCTGCACCACCCGCCAGCACCCAAGCCAAACCCAGAGGGAGCC---AGCGGGGCCCAG
AGTCACGCACAAGCAGAGAAGGCTGCAAGCCTCGCCAAGCACCCCCAGAAGGCCAGCGCC
TGGCACCGCTCCAGCCCCACGTCTGGGCAAAACAGGACCTCA---------GAACCCAGC
CTGGCCAGACCACCACGAGGACCACGATCTGCTGAGGCCCCGAGGCCGGGCCGAGAGAGA
AGCCCCGCGGTGGTCAGGAAGACCTCTCCCCCTAGGGCCCACTGGGCACCCCAAGCAGAC
AAGAAGCACCGGAGCCTGCCTGCCTCTCACAGGCCTGCCCAG---------------AGT
CCCCCCGCG---GCGCACAGCTCCCCCAGCCCACCACTCAGCCCTGCAGCTCCCAGCCCT
CCGGTGAGCCCCAGGGTGCTGAGCCCACCCCCAACAAAGAGGCGAACCTCCCCCCTACCC
CCGCACAAGCTGCCCAGCCCTCCCCCAGCG---------AGCCCCCCCACGCAGCAC---
------------------------CCAGAAGCCAACTCCCCGTCCTCGGCCCCCTCCCCG
TCGCCCCCAGGGTCCCCCTCTCAGGGGCACAAGGAAAGGGGAGACTCTGAAGGCAGTCAA
GCAGCCACGGCCGAAGCACCAGGCAACGCACGTTCCATCTTCTGCCCGGCCACCTCCTCC
CTGTTTGAAGCTAGATCACCTCTCTCAACAGCCCACCTGCTCGCCCCACCATCACTGCCA
CCA------------------------------GGATGC------------TCGGGG---
---------------TCCCAGAGGAGAATGGCTCTGTGTGCCCTCAATCCCCAGCCTTTC
ATCAGAAGGCCCGCTGCCCACCGCCAGCCA------GGGCTCCAGCTCCAGCTGCCTGGC
TCCAGCCCC---------------------------------------------------
------------------ACCGGCACCCCCTGGGATTCCCAGCTCAGCCAG---------
AGCAGC---------------------------------------AGCAGCGGTGAGGAG
AGCCCCAAGCAGGACGCAGAGCCT---TGGGGCGGCCCCTGTGGCCCAGAACTGCAGGGC
GGTGGCAGCAGGCGTGCATCTCCCCCAGAGCTCTGTGTGCTGGGCCACGGGCTGCAGCCG
GAGACCCGCACCGGCCGTGTCCAGGACAAACCCCAGCCGGAGCCACAACCCCAGGCAGAA
GGAGATGTC---------------------------------------------------
------------------------------
>Rat|ENSRNOG00000008942|ENSRNOT00000011832
ATGGGGTGCACACCGTCACACAATGTCATCGTCAACAGCGTCGCCAAGAGTGGCATTCAG
TTCTTTAAGAGGCCTAAAGCGATTTTGCCAGGATGTCAGTGGGGCAGCCAAAAATGCCCC
ATCCCTTTGCTAATTCAAAGTTCCACCTTCTGTGACCCTGGTGGGGAGCTGCACCCGGGA
GCGAGGCTGGCAGAGGAGACA---GCAAGTTCCAGGAAGCTCCCGGACATGACTGAAGGT
CTTTGTCAGCTC------------------------CCA---------------------
---GAAAGCCAAACCTTC------CACATGAACAAATCACAAAGCCGCATGGCTACAGAC
ATTTCGTTCAGGACAGAAGGCTCCCACAGGACACAAGAAGTAGAGTTTTCTGGGAAAGAG
GGTAAGGAAAACACTCCCCGGGAGACCTCAGAGCGGGGCAGAGAGCCAAAGTGCCATCCA
TCAGACAGCCAGGACCATTGC------TGCCAAACA---------GTTCCTGAGCCAAAA
GGCAAAGTGGACTTCCCTGAGTCCCTGGTAAAGGCCCACCAGCATGCTTACGCCTACCTG
CACACCAGCCTTTCCAGATATGAAGCAATTGTGCACCTCGTCCAGCAAGCCAGCCAGACC
TGGGAGCTCTTGCAGTCCATGCTTAGCTTCCTGCTGCTGGGCTTCGAGGAGGCCAGCCAG
CTTCTGGGAGAAATCTCTAAAGATGGAGAGGTGCTCCTCCGGGAAGTTAGAGGGGATCTG
GCATGGCCGGTGAGGAAGGGTGAGCCCTGGGAA---CACCCAGACCTCCTTCAACAGCTG
CTGCAGTATACAGTCAACAAGCTGCAGGTGGTGCACAGCACAGTGGCCGCCCTCACGGGG
AGCTTCCTGGAAGGCTCCAGCAGCTACCTCAGAGCCACTGCCGGCCACCTCGAAGGTAAG
CTGAGTACCAAGAGAGGTATAGATGAATGTCTCCTGAGGGCCCTGGGACAGCTAGAGAGT
CTGACCAGTGGCTCCAGTGACCCGGGGCTGCTGGGTCCACCCTTATGCTCTGAGGACAGT
GGCATCGGTGCTGACAATGAGTCTGTGCACTCCGTGGAGAAGCTGGGCAAGCAAGCCAGC
TGGGACTTTGCAGCAGAACTTGGA---GAATGGAAGCCAGGGACTGCAGCCCAAGGGGAG
GCCAGGCCGTCAGGGCATGCCTGGCAGAAAGGTCCATACTGGACAGGTCCAGACAGACCC
CAGGACTGTCCACTGTCAGGCCCCAGGATAGCAAAGGTTCAACCTGCAGTGCAGGATGAA
GCCCGGAGTTCGAACACTTCCAGCACTAGCCCAGAAGCAGTCACCTCCAGGCCT------
CCAGAGGCTGCCAAAAGCATCCCGTGGGACTCTCTGGGGACC------------GAGATC
CCTGTGCAGACACAGCTTTCTCGACGAAGCTCAGGACTGATGGGTTCTCCGTACCTGAGT
GGAGATGAGGACAGCAGCCCA---GAG---GAGGAA---GATGAACTTGGCAGCACGGAT
CTGCATCCTGAGCCACAGAAAGCCCTTCCTTCAAGACCACAGTCCTCACCAGACCCCCGG
GAGAGCCTGTTTCAGCCATACTCCACGAAGCTTAGGAGCCCCCAGGCCCAGGAAATGATT
CTGAAGATGAAAGAGGCCATCAGTGAAAGGATCAAGTTTGTCCCCGTGCCTTCCAGACCC
CAGGACTGGGCTGAGGAGGAGGAAGGGAGGTCAGTGGTCCCTCCGAGACCCAGATCTGTC
AGTGGCTGCAGGAGGGCCCCTGAGAGACAAAGGAGGTCGCAATCAGAGGGATGCCTCAAG
AGCCATGTGGAAGACCCCACCCTCCAGGAGCTGAGGAGGGTCCAGACAGACCTCAGTAAG
AGGCTGGAGGTATTTTATGCTCTGGGTGCCACACAGCAGGGACAGAGCAGGGAGCAATGT
CTGCCACCCAGGACATCACTGCTATGG---CCTCCCACCAACTGCAGGGTGAGTCCCAGT
AGTGCCATCAGCAAGTTCAAGGCCTCTCTCACCCAAAACTTCAGCATTTTGCCCAACCAG
GACAAGAGCATCTTCCAAAGAGGTAGTCCCTGCTTTGACAGTGACCAGCCTTGCCAGGGG
AAGGCTGAAAAGCTGCCAAGTGCCATCTTTTGT------------------GGCAAGAAG
AACAGTAGGGCTCCCGGAGACAATGAAAGGGACATCAGGGCCTGTCCCACCAGAACATCA
GTCAAGAAGCTTATTGAAACTTTCAGTCCTACCGAGAGTCCGAGGATGCCAAGGGACTGC
AGGAACTTGGGGACAAGCCCCTGCCTCAGGAAGTGGGGTGTTCCTGCCATGCCTCCCAGA
TTTCCTATATACAGGGGGCTAGCCCCCCTGTATCCTAAGCCCCAGATTTCTCCAGCA---
------------------------ATGAGCTGGAGGCCTTCTGCACCC---TTTCCCTCC
CTTCCTCCA---GCGGAAGCATCTGAGGGTGAAGACATA------GGCGGTGAAATGGAG
GAAGACCTGCAGAACCTCCCTCCACCACCTCTGGAAATCCTGATGGACAAATCGTTCACT
GCTCTGGAACATCCAGAATGTAGC------------------CTGGAGGAGACCCTGTTA
CCAGAGCTTCAGGAGGCCAGACGTCCAAAAAGAACATGGGCTTCCCCCAAGCTGAAAGCC
TCCATGAGCCCCATGGACTTGCTCCCCAGCAAGGGCAATGGCAGCTCCCCGAGGCTACAG
GGCACCAGGCCCGGGAGC------ACCAGTAATGTGGGCAATTCCAGAAAGTTGACCTTG
GACCTTAACTCTCAGCAAACAGCTAACCCAAGCCCAGAGGCGGAG---GGTGGAGCTCAG
ATTCAGGCACCCCCAGAGAATACGGCAGGCCTCTCCAAGCATCACCAAAAGGCAATTCCC
AGGCATCACGCTAACCCTACATCTGGGCAAAGCAGGGCCTTG---------GAGCCCAGC
CTAGCCAGATTTTCACGAGATCCACACTCTCCAGAAGCGTCCAGGAAGGGTCCAGAGAGA
AGCCCTCCAGGAGTCAGAAAGGCCTCTCCCCCAAGAGCTCAGTGGGCATCCCAAGGAGGC
AGGAGGCTGCAGAGCCTGCCCTCCACTCATGGACCGTCCCAGCCG------------GGC
CTCCGTGCT---GTCCTCAGCTCCCCCAGCCCACCCCTGAGC------------------
---------CCCAGGACACTGAGCCCACCGGCCACAAGAAAACCAACTTCCCCACCATGC
CAGTACCCGCAGTCCAACCCAGCCCCAGGG---------AGCCCTCCTGTCCAAAGG---
------------------------ACAGAAACAAACACCCCCTCCTCTGCTTCCTCTTCA
TCCCCCTCAGTGTCTCCATCTCGAGGGTCCAAGGACTCAAGTCACTCTGAGGACAGCGAA
GGTACCACAAACAAAGCATCCAGGGGCACATGTTCCGTACTCTTCCCG---GCCACAGCT
TTCTGTGAAGCTAAATCGTCATTCTCAACATCCCATCCACAGACG------------CTA
CCAGAACCTGGGGGCCTTCTGAGGACCCCAGCAGGAGGCTGGAGGGGCAGCGCAGGGCCA
CGACTGAGGGCAGATTCACAGAAGAGAACAGTTCTGAACGCCCTCGACGCCCTGCCTTTT
GTCAGAAGGACAGCTTCCGACCGCCAGCGCCAGCAGGGCGACCCACTTCAGCTGCCCAGC
TCAGAC------------------------------------------------------
------------------------------TGGGAATCCCATCCCTGCCAAAACAGCAGC
AGCAGC---------------------------------------AGTAGCAGTGAGGAG
AACGCCAAGCAAGAACTCCCACCT---TGGAACAACTCCCGAGTCCCAGAATTGCAGAGT
AGTAGCACCAAGTGGACCTCTCCTTTGGAGCTCTGTGTGCTGGGCCATGGGTTGCAGCCA
GAAGCCCGGCCGAGCCGTAGCCAGGACAGATCCCAGCCAGAGTCACAGCCCCAGCACAAG
GAAGTTTCG---------------------------------------------------
------------------------------
>Macaque|ENSMMUG00000004325|ENSMMUT00000006140
ATGGGGTGTACACCTTCACACAGTGACATTGTAAACAGCGTTGCAAAGAGTGGCATTCAG
TTCTTGAAAAAGCCCAAAGCAATTCGGCCAGGATGTCAGGGCAGAAGTGAAAGAGGTTCC
ATCCCTTTGCTGGTTAAAAACTCCACCTGCTATGACGCTGGGAAGGGCCTG---------
---------GCAGAGGAGCAG---CCAAGTTCCAGGAGGAACCAAACCACAGCTAAAGGT
CTTTGTCGGCTTATGGGAGATCCTGCTTCAGGCAAAAGGAAAGATATGGAAGGACTGATC
CCAGGAATCAAAACCTCTTCATCCCAGCTGAACAAATCACAAAGCCACATGGCTAAGGAC
ATTCTGTTCAAGACACAGGGTTCCCATGGATCACAAGGGGCAGACTTTTCTGGAGATGAG
AGTCAGGAAAGTAGTACCCAAGACACTTCCAAATGGAAAAGGACACAAAAATGTCACACG
TCAAGCAAACAGAGCCATTGC------TACCAAACCATCCACCCTGCTCATGAGTCTGAA
GGCAAAGTGGACTTCCCGGAGCCCCTGGTAAAGGCCCACCAGCACGCTTACACCTATCTC
CACTCCAGCCTCTCCAAATATGAAGCAATTCTGTGCATCATCCATCAGGCCACCCAGACC
CGGGAGCTGCTGCAGCCCATGCTCAGCTTCCTGCTGCTGTGCTTTGAGGAGATCAGCCAG
CTTTTGGGGGAGATCTCCAAGGATGGAGAAGTACTCCTGCAGGAAGTTAGGGAGGATCTG
GCATGGCCTTTGAAGAAAAGAGAGCCCCAGGAA---CAACCAGATCTCCTGCAACAGCTG
CTGCAGTACACAGTCAGCAAACTGCAGGTGCTCAATGGCACGGTGGCCTTGCTCACCAAC
AGCTTCCTGGAGGGCTCCAGCAGCTACCTCCACTCCACTGCAACCCACTTGGAAAACAAG
CTGAGCGCAAAAAGGAACGTGGATGAACGCCTCCTGGGGACTCTGGGGCAGCTACAGAGC
CTGGCGAGTGGCCGTGGTGATGCTGGGGTGCAGGGTCTCCCCTTATGCTCTGAGGACAGT
GGCATTGGTGCTGACAATGAGTCTGTGCAGTCGGTGGACAAGCTGGGCAAGCAAACCAGC
TGGGACCTTGCACCAGAGCCTGAA---GAATGGAAGTCGGTGACTTCACCCCACACAGAA
GCTAGGCAGTCCGGACATGCCTGGCAGCAAAGTCCATTCTGTATGGGTTCAGACAGACCC
CAGGACTGCCTGCTCTCAGGGGCTCCTATGGCAAAGGTTCAGCCACAAGCACAGGATGAA
GCAAGGAGCCTATGCCTCTCCAGTACAAACCCAGAAAATATCACCTCCCCGCCT------
TTGAAGCTGGGGACAAGCACCCCATGTGATACCTTTGGGATT------------GGGGTC
TCTGTGGAACCACATCTTTCC---GAAACCTCCAGGCTGATGGACGCTCCATCTCTTAGT
GACAGCGAGGACAGCAGCCCA---GAG---GAG---GAAGACAAAATGAGCAGCATGAGT
CTGCGTGTCTGGCAGGAAAAAACTCCACATTCAAGGCCACGATCTTCACCTGCTGACCGG
GAAAGCCCATTTCAGGCCCACACCAGGAGGCTTAGGAGCCTCCAGGCCCGGGAAATGATT
CTGAAGATGAAGGAAGCAATCAGTGAAAGGATCAAATTTGTCCCTGTGCCCTCTGGGCAC
CAGGATTGGTCTGAGGAGGAGGAGGGGAGGATAGTGGTCCCCCCAAGACCTAGCACCATC
AGTGGCAGCAGGAGGGCCCCTGAGAGGCAGAGGAGGTCCCAGTCAGAGTCATGTCTCCAG
AGTCACGTGGAGGACCCCACCCTTCAGGAGCTGCAAAGGGTCCAGAGGGACCTCAGTCAG
AAGCTGGAGGCATTTTATGCCCTGAGTGCCAAAGGGCAGGAGCAGAGCCAGGAGCAGATT
CTGCAGCCCAGAGCAGCAGCCGTGTGG---CCCAATGGCACCTGCAAGGTCAGTCCAAGC
AACACCACCAGCAGGCTCAAGGCATCCCTCACCAAGAACTTCAGTATTTTGCCTAGTCAG
GACAAGAGCATCTTGCAGAAATGCAGTCCCCATCCTGAGGACGAA---------CAGGGC
AAAGCTGAGAAGCTTCCAAATGCCATCCCATCA------------------GGAGAT---
GTCAGTGAGGCTGCCGAGGCCACAGACCGGAATGTCAGGGGCTGTCCCACCAGAACATCC
GTCAAGAAGCTTATTGAAACTTTCAGTCCCACGGAGAGTCTGAGGACACTGGGGGACTCT
AAGGACTCTGGGGCAAGTCCCTGCCTCAGGAATTGC---------ATCATGCCGCCCAGA
CTTCCCATGTACAGGGGCCTTGCCCCTTTGTATCCGAAGTCCCAAATTTCTCCAGCATCA
GGCAGAGAATCTCTCAAAATGGGCATAGGCTGGAAGCCCTTAGCACCTATCTTTCCCCCT
CTGCCCAAA---GCAGAAGCAGCCAAGAGTGAGGAGCTC------AGCTGTGAAATGGAG
GGGAACCCCGAGCACCTCCCTCCACCGCCCCTGGAAGTCCTGATGGACAAATCATTCGCT
TCTCTGGAGTCCCCAGAAAGCAGCAAGTCCACAGAGAGCTCCCCCGAGGAAACCCAGGAG
CCAGGGCCGGGAGAGGCTGGCCCCACCAGGAGAACTTGGGCTTCCCCAAAGCTGAGGGCC
TCTGTGAGCCCCCTGGACTTGCTGCCCAGCAAGAGCACCGCCAGCCCCACCAAGCCTCGC
AGCACAGGGCCAGGGAGT------GGCAGGAGCAGCTGCCAGCCCAGGAAGCCAGTCCTG
GACCTGAGCCGCCCACCAGCCACCAGCCAAAGCCCAGAGGTGAAG---GGTGGGACTTGG
AGTCAG------GCAGAGAAGGCCGCCAGCCTCTACAGGCAGCCCCGGAAAGCCATTGCC
TGGCACCACTCCAGCCCTCCATCTGGACAAAACAGGACCTCA---------GAATCCAGC
CTGGCCAGACCG------------------------------AGGCAGAGCCGAGAGAGA
AGCCCCACAGTGGGCAGAAAGGCCTCTCCCACGAGGACACACTGGGTGCCCCAAGCAGAC
AAGAGGCGCCGGAGCCTGCCCTCCTCGTACAGACCTGCCCAGTCA------------AGC
CCCTCTGCT---GTGCAGACGCCCCCCACTCCC---------------------AGCCCA
CCCGTGAGCCCCAGGGTGCTAAGCCCTCCAACCACAAAGCAGCGAACTTCCCCACCACAC
CAGCCCAAGCTGCCCAGCCCTCCCCCCGAG---------AGTGCACCTGCTCTGTGCAAC
GTCTCTGGCCCTCCAACCCAGCACCCAGAAGCAAGCCCCCCTTCCTCGATTCCCTCCCCA
TCACCCCCAATGTCCCCTTCTCAGGGGCACAAGGAAACAAGAGACTCTGAAGACAGCCAA
GCAGTCATAGCCAAAGTGTCTGGGAACACACATTCCATATTCTGCCCAGCTACCTCCTCT
CTGTTTGAAGCTAAACCGCCGCTCTCAATAACCCACCCACTGACCCCACCATCGCTGCCC
CCAGAGGCTGGAGGCCCTCTCGGGAACCCAGCAGGATGCTGGAGGAACAGCTCAGGGCCT
TGGCTGCAAGCAGACTCACAGCGGAGAGCGGCTGTGTGTGCCCTCAACCCTCTGCCTTTC
CTCAGGAGGACAGCTTCTGACCGCCAGCCG------GGTGCCCGACCGCAGCCTCCCGTC
TTGAACCCC---------------------------------------------------
------------------ACCAGCACCTCTTGTGAATCCCAGCTCAGCCAA---------
AGCAGC---------------------------------------AGCAGC---GAGGAG
AGCCCTAAGAAGGACACAGAGCCG---GGGAGCAGCCCCTCTTCCCCTGAACTGCAGGGC
AGC---AGCAGGCGTGCATCTCCCCCAGAGTTCTGTGTGCTGGGCCACGGGCTGCAACCA
GAGCCTCGCGCCGGCCACATCCAGGACAAATCCCAGCCAGAGGCGCAGCCCCAGCAAGAG
GAGGTGTCC---------------------------------------------------
------------------------------
>Marmoset|ENSCJAG00000008907|ENSCJAT00000017231
ATGGGCTGTACACCTTCACACAGTGACATTGTAAACAGTGTTGCAAAGAGTGGCATTCAG
TTCTTGAAAAAACCCAAAGCCATTCGGCCAGGATGTCCGGGTGGCAGTGAAAGAGGTTCC
ATCCCTCTGCTGGTTAAAAACTCCACCTGCTATGACGCTGGGGAGGGCCTG---------
---------GCAGAGGAGCAG---CCAAGTTCCAGGAGGAACCAAACCACAGCTAAAGGT
CTTTGTCAGCTCATGAGAGATCCTGCTTCAGGCGAAAGGAAAGATATGGAAGGACTAATC
CCAGGAACCAAAACCTCTTCATCCCAGCCCAACAAATCACAAAGCCACATGGCTAAAGAC
ATTCCGTTCAAGACACAGGGTTCCCATGGATCTCAAGGGGCAGAACTTTCTGGAGATGAG
AGTGAGGAAAGTAGTACCCAAGATGATTCCAAGTGGAAAAGGACACCAAAATGCCACACG
TCAAGCGCACAGAGCCACTGC------CGCCAAACCATCCACAGTGCTCATGGGTCTGAA
GGCAAAGTGGACTTCCCGGAGCCGCTGGTAAAGGCCCACCAGCACGCTTATGCCTATCTA
CACTCCAGCCTCTCCAAATACGAAGCAATTCTGCGCATCATCCATCAGGCCACCCAGACC
CGGGAGCTGCTGCAGCCCATGGTCAGCTTCCTGCTGCTGTGCTTTGAGGAGATCAGCCAG
CTGTTGGGGGAGATCTCCAAGGATGGAGAAGTGCTCCTGCAGGAAGTTAGGGAGGATCTG
GCTTGGCCTTTGAAGAAAAGGGAGCCCCAGGAG---CAGCCAGACCTCCTGCAACAGCTG
CTGCAGTACACAGTCAGCAAGCTGCAGGTGCTCAATGGCACGGTGGCCTTGCTCACCAGC
AGCTTCCTGGAGGGCTCCAGCAGCTACCTCCACTCCACCGCAGCCCACTTGGAAAATAAG
CTGAGCACAAAAAAGAATGTGGATGAGTGCGTCCTGAGGGCTCTGGGGCAGCTAGAGAGC
CTCGCAAGTGGCTGTGGTGACCCTGGAGTACAGGGTCTCCCCTTATGCTCAGAGGACAGT
GGCATTGGTGCTGACAATGAGTCTGTGCAGTCAGTGGACAAGCTAGGCAAACAAACCAGC
TGGGACCTTGCACCAGATCCCAAA---GAATGGAAGTCAGTGACTTTGCCCTACACAGAG
GCCAGGCAGGCAGGACACACCTGGCAACAAAGTTCATTCTGTATGGATTCAGGCCGACCC
CAGGACTGCCTGTTCTCAGGGGTTCCTATGGCAAAGGTTCAGCCACAAGCACAGGACGAA
GCAAGGAGCCCCTGCCTCTCCAGCACAAACCCAGAAAATATCACCTCCCTGCCT------
TTGGAGCTGGAAACAAGCACCCCAAGTGATTCATTTGGGATT------------GGGGCC
CCTGTGGAAGCACATCTTTCC---AAAACCTCCAGACTGATGGACACTCCATCTCTTAGT
GACAGCGAGGACAGCAGCTCA---GAG---GAAGAGGAAGAAGAAATGAGCAGCATGAGT
GTGTGTGCATGGCAGGTAAAAGCTCCAGATTCAAGGCCACGATCTTCACCTGCTGACTGG
GAAAGTCCATTTCAGTCCCACTCCAGGAGGCTTAGGAGCTCCCAGGCTCAGGAAATGATT
CTGAAGATGAAGAAAGCAATCAGCGAAAGGATCAAGTTTGTCCCTGTGCCCTCTGGGCAC
CAGGACTGGTCAGAGGAGGAGGAGGGGAGAACAGCGGTCCCCTCAAGACCTAGCACGGTC
AGTGGCAGCAGGAGGGCCCCCGAGAGGCAGAGGAGGTCCCAGTCAGAGTCGAGTCTACAG
AGTCACGTGGAGGACCCCACCCTTCAGGAGCTTCGAAGGGTCCAGAGGGACCTCAGTCAG
AAGCTGGAGGCATTTTATGCCCTGGGCACTAAAGGGCGGGGGCAGAGCCAGGAGCAGATT
CCACAGCCCAGGGCAGCAGCCGAGTGG---CCCAATGGCGCCTGCAGGGTCAGTTCAAGC
AGTACCACCAGCAGGCTCAAGGCGTCCCTCACCAAGAACTTCAGCATTTTGCCTAGTCAG
GACAAGAGCATCTTGCAGAAATGCAGTCCCCATCCTGAGGACAAA---------CAGGGC
AAAGCTGAGAAGCTTCCAGATGCCACCCTATCA------------------GGAGAG---
TTCAGTGAGGCTGCTGGGGCCAAAGACTGGAATGTCAGGGCCTGTCCCACCAGAACATCC
GTCAAGAAGCTCATTGAAACTTTCAGTCCCATGGAGAGTCTGAGGACGCTGGGGGACTCC
AAGGACTCTGAGGAAAGTCCCTACCTGAGGAATAGC---------ATCATGCCCCCCAGA
TTTCCCATGTCCAGGGGGCTTGCCCCTTTGTATCCGAAGCCCCAAATTTCTCCAGCCTCA
GGCAGAGAATCTCTCAAAATGGGCATAGGCTGGAAGCCCTTAGCACCTATCTTTCCCCCT
CTGCCTAAA---GCAGAAGCAGCCAAGAGTGAGGAGCTC------AGCTGTGAAGTGGAG
GGGAACCCTGAGCACCTCCCTCCACCACCCCTGGAAGTCCTGATGGACAAATCATTTACT
TCTCTGGAGTCCCAAGAAAGCACCGAGTCCACAGAGAGCTCTCCCGAGGAAACGCAGGAA
TCAGGGCCAGGAGAGGCTGGCCCCACCAGGAGAACATGGGCTTCCCCAAAGCTGAGGGCC
TCTGTGAGCCCCCTGGACTTGCTGCCCAGCAAGAGCACCGCCAGCCCCACCAAGCCTCGC
AGCACAGAGCCAGGGAGT------GGCAAGAGCAGCTGCCAGCCCAGGAAGCCAGCCCTG
GACCTGAGCCACCCACCAGCCACTAGCCACAGCCCAGAGGTGAAG---GGTGGGACTTGG
AGTCGG------ACAGAGAAGGCCGCCAGCCTCTCCAGGCAGCCCCGGAAGGCAGCTGCC
TGGCACCACTCCAGCCCTCCATCCGGACAGAACAGGACCTCA---------GAGTCCAGC
CTGGCCAGACTG------------------------------AGGCAGAGCCGAGAGAGA
AGCCCCGCTGTGGGCAGAAAAGACTCTCCCACGAGGACACACTGGGTGCCCCAAGCAGAG
AAGAGGCGCCGGAGCCTGCCCCCCTCTTACAGACCTGCCCAGCCA------------GGC
CCCTCTGCT---ATGCAGACACTCCCCAGCCCACCACTCAGCCCTGGAGCTTCCAGCCCA
CTGGTGAGCCCCAGGGTGCTAAGCCCACCAACCACAAAGCGGCGAACGTACCCACCGTGC
CAGGCCAAGCTGCCCAGCCCTCCCCCGGAA---------AGCCCACCCGCTCAGTGCAAG
GTCTCCAGCCCTCCAAGCCAGCGCCCAGAAGCAAGCCCCCCTTCCTCAGTTCCCTCCCCA
TCACCCCCAATGTCCCCGTCTCAGGGGCACAAGGAAACAAGAGACTCTGAAGACAGCCAA
GCAGTCACAGCCAAAGTGTCTGGGAACACACATTCCATATTCTGCCCGGCCACCTCCTCT
CTGTTTGAAGCTAAATCGCCACTCTCAACAGCCCACCCACTGACC------------CCA
CCAGAGGCTGGGGGCCCTCTTGGGAACCCAGCAGGGTGCTGGAGGAGCAGCTCAGGGCCT
TGGCTGAGAGCAGACTCACAGCGGAGAGCAGCTCTGTGTGCCCTCAACCCTCTGCCTTTC
CTCAGAAGGACAGCTTCTGACCGCCAGCCG------GGTGCCCGCCTGCAGCCTCCC---
---AACCCC---------------------------------------------------
------------------ACCAGCACCTCCTGTGAATCCCAGCCCGGCCAA---------
AGCAGC---------------------------------------AAAAAG---GAGGAG
AGCCCTAAGAAGGATGCAGAGCCA---GGGAGCAGCCCCTGTGCCCCTGAATTACAGGGC
AGC---GGCAGGCATGCATCTCCCCCAGAGTTCTGTGTGCTGGGCCACGGGCTGCAACCG
------------------------------------------------------------
------------------------------------------------------------
------------------------------
>Microbat|ENSMLUG00000010731|ENSMLUT00000010735
ATGGGGTGTACACCGTCCCACAGTGACATCATTAACAGCGTGGCTAAGAGTGGCATCCAG
TTTTTTAAAAAGCCCAAAGCAGTTCTGCCAGGAAGTGCGGGGGGCAGTGAGAGGGGCGCC
GTCCCCGTGCTGGACCGAAGCTCCACCTGCTATGACTCTGGGGGGGCCTTGTCCCAGGGA
CAGAGGCCGACAGAGGCGCAG---CCAGGTCCCGGGTGGGCCCAAACCTTGGCTGAAGGT
CACTGTCAGCTCACAAGAGATTCCACTGCAGGCAACAGGGAAGATCTGGAAGGACTGACC
CCAGAAACCAAAACCTCCCCATCCCAGCTGAACACATCACAAAGCCACATGGCTAAGGAC
ATTCCATTCAAGACACAGAGCTCCCGGGAGTCGCAGGGGGAAGCCTTTTGTGGGGAAGAG
AGTGCAGAGAGTACCACCCAGGGGAGCTCCCTGTGGGAAAAGAAGCCTAAATGCCCCAGG
TCCAGGCAGCAGGGCCTCCGT------TGCCAAACCGCCCTTCCCGCTCAGGGGTCTGAA
GGCAAAGTGGACTTCCCCGAGCCCCTGGTGAAGGCCCACCAGCACGCTTACACCTACCTG
CACTCCTGCCTCTCCAAATACGAAGCCATCCTGAGCCTCACCCACCAGGCTACCCAGACC
CGGGAGCTGCTGCAGCCCATGGTCAGCTTCCTGCTGCTGTGCTTCGAGGAGGCCAACCAG
CTCTTGGGGGAGATCTCCAGGGATGGAGAGGCGCTCCTCCAGGAAGTCGGGGAGGGCCTG
GCCTGGCCGTTGAGGAAAGGGGAGCCCCGGGAG---CAGCCGGATCTCCTGCAGCAGCTG
CTGCAATACACGGTGAGCCGGCTGCAGGTGCTGGTGGGCGCGGTGGCCTCGCTCACCAGT
GGCTGCCTGGAGGGCTCCGGCAGCCACCTCCAAGCCATGGCCAGCCACTTGGAACACCAG
CTGAGCGTGAAGAGGGGTATGGATGAGCGCCTCCTAAGGACTCTGGGGCAGCTGGAGAGC
TTGGCGAGCGGCCACAGCGACCCTGGGGTGCAGGGCCTACCCTTGTGCTCTGAGGACAGT
GGCATCGGTGCGGACAGTGAGTCTGTGCACCAGGTGGACAGGCTGGGCAAGCAAGCCAGC
TGGGACCTAATGCCGGAGCCTGCA---GAGTGGAAGCCAGGGGTTCCCCCCACGGCGGAG
GCCGGGCTGTTGGGACATACCTGGCAGCAAAGCCCGTTCTGGAGGGGTGCAGACCGACCC
CAGGACCAGCCGCTCTCAGGGCCTCCTGGGGTCAAGGTGCAGCCAGCAGCACAGGGTGGA
GCAGGGAGCCTCGGCCCCTCCAGCTCAGGCCCAGAAAGTGCTCCCCGCAGGCCT------
GGAGGGCTGGGCAAAGGCAATGCATGCGACTCCTTTGCGGCC------------GGGGTC
TCCCTGGACGCACATCTTCCT---AAAGGCTCCGGGTTGGTGACCACTCCCTCCCTCGGT
GCCGGAGAAGACAGCAGCACA---GAG---GAGGGGGAAGAC------------------
---------------------AGTCTGCATCCACGGCCGCGGTCTTCACCTGCTGGCCCG
GAGGGCCCGTTTCAGCTACTCCCCGGGAGGCTGAGGAGTTCCCAAGCGCGGGAAATGATT
CTGAAGATGAAGGAAGCCATCAGTGAGAGGATCAAGTTTGTCCCTGTGTCCTCTGGGCAC
CTGGATTGGGCTGAGGAGGAGGAGAGG---ACAGTGGTCCCGTCAAGACCGAGCACGGTC
CATGGCAGCAGGGGGGGCCCCATGAGGCAGAGGAGGTCCCAGTCAGAGGCGTGTCTGAAG
GGCCACGTGGAGGAGCTCACCCTCCAGGAGCTGCGGAGGGTCCAGGGAGACCTGAGCCAG
CGGCTGGAGGCCTTCTACGCCCTGGGCACCCGGGGGCGGGGGCAGAGCAGGGGGCAGGTT
CTGCTGCCCAGAGCAGCATCTCTGCGG---CCCGACCACCACGGCAGGGGCGCCCCGAGC
AGCACCATCAGCAAGCTGAAGGCCTCGCTGACCAAGAGCTTCAGCATTTTGCCAAGTCAG
GACAAGAGCATTCCGCAGACACGCAGTCCCCGCCCGGAGGGTGAACGGCCCTGGCAGGGG
ACAGCTGAGCGGCTTCCAGCTGCCATCCCACCA------------------GGGGAGAGG
GCCGGGGAGGCTGCCAGGGCCCAGGACTGGGCCGGCAGGGGCCATCCCCCCAGAACCTCG
GTCAAGAAACTCATTGAAACATTCAGTCCCACTGAGAGTCTGCAGACACTGGGTGAGTCC
AAAGACTCCGGGCCGGGCCCCTGCCTCAGGAAGTGGGGGGTCCCCATCATGCCCCCCAGA
TTTCCCATTTACAGGGGGCTTGCCCCTTTGTATCCAAAGCCCCAAATTTCTCCCGCAGCG
GGC---------------------CCAGGCTGGAGGCCCTTCGCTCCCGCCTTTCCCCCT
CTG---------CCGGCAGCGCCCACGAGGGAGGACCCT------CCCCATGAAGCA---
GAGGACCCAGAGCACCTCCCCCCGCCGCCCCTGGAAATCCTGATGGACAAGTCCTTCATT
TCTCTGGAGCCCCCCGAAAGCAGCAAGCTGGTGGGGAGCTCCCCTGAAGGGACCCACGTG
CCAGGGCTGGGAGAGGCTAGCTCTGCCCGGAGAACATGGGCTTCCCCAAAGCTAGGAGCC
TCCATGAGCCCCACTGACCTGTTGCCCAGCAGGCATGTGGCCACCCCCACCAGGCCCTGC
AAAACAGGGCCCGGGGGC------GGCAGGAGCAGCTGCAACCCCGGGAAGCTGGCCGGG
GACCTCAGCCCCCCGCCAGCGATCAGCCGAAACCCAGAGGCGGAGGACGGTGGGGCTCAG
GGTCAGGTGCGCGTGGACAGGGCCATGAGCCTCTCCAAGCAGCCCCGGAGGGCAGTTCCC
TGGCACCGCTCCAGCCATACATCTGAGCAGAACAGGACCTCG---------GAGCCCGGC
CTGCCCAGACCAACTCGGGGGCCGCATTCTTCTGAGGCCTCAAGGCAGAGCCAAGAGAGC
AGCTCCCCGCTGGGCAGGAAGGCCTCTCCTACCAGGGCACACGGGGTGCCCAGAGCAGAC
AGGAGGCACCCAAGCCTGTCCTCCTCCTACAGACCTGCTCAGCCC------------AGT
GTCCCCTCT---GTGCACGAGTCCCCTGGCCCCACAATCAGC---------------CCT
CCAGAGAGCCCCAGGGCACTGAGCCCCCCAACAGTGACG---------------CCACCC
CAGCACCAGCTGCCCAGCCCGCCCCCTGAG---------AGCCCACTGGCTCAGCACAAG
CTCTCCAACCCCCCTGCCCAGCGCACAGAAGCAAGGTCCCCGGCCTCTGGTCCCTCCCCT
ACCCCTCCTGAGTCCCCCCCTCAGGGGCACAAGGAAATAAGAGGTTCTGAAGACAGTGAG
GCGGCCACAGCCAAAGCATCTGGGAACACATGTCCCGGGTTCTGCCCAGCCACCTCCTCT
CTGTTTGAAGCTAAATCGTCATTCTCAGCAGCCCACCCACTCACCCCT---GCGCTGCCA
CCTGCAGCTGGGGGCCCTCATGAGACCCCCACAGGATGCTGGAGGAGCAGCTCAGGGCCA
CGACTGAGGGGGGGCTCGCAGCGGGGAACGACTCTGTGTGCCCTCAACCCTCAGCCCTTC
GTCAGAAGGACAGCTTCCGACCGCCAGCCA------GGTGTCCGCCTTCGCCTGCCTGCC
CCGGGCGCC---------------------------------------------------
------------------ACCAGCAATGCTTGTGAATCCCAGCGTGGCCAG---------
AGCAGC---------------------------------------AGCAGCAGTGAGGAG
AGCCCCAAGAAGGACACCGAGCCG---TGGAGCGGTCCCTGCGCCCCAGAGCTGAAGGGC
------GGCCGGGCCGCGTCTCCCCCAGAACTCTGTGTGCTGGGCCACGGGCTGCACCGG
GAGGCCAGCGCCGGCCGCACCCAGGACAAGCCCCAGCGGAAGGAA---------------
---GTGGCC---------------------------------------------------
------------------------------
>Human|ENSG00000179270|ENST00000331664
ATGGGGTGTACACCTTCACACAGTGACCTTGTAAACAGCGTTGCAAAGAGTGGCATTCAG
TTCTTGAAAAAGCCCAAAGCAATTCGGCCAGGATGTCAGGGCGGAAGTGAAAGAGGTTCC
ATCCCTTTGCTGGTTAAAAACTCCACCTGCTATGACGCTGGGGAGGGCCTG---------
---------GCAGAGGAGCAG---CCAAGTCCCAGGAGGAACCAAACCACAGCTAAAGGT
CTTTGTCAGCTCATGGGAGATCCTGCTTCAGGCAAAAGGAAAGATATGGAAGGACTGATC
CCAGGAACCAAAACCTCTTCATCCCAGCTGAACAAATCACAAAGCCACATGGCTAAGGAT
ATTCCGTTCAAGACACAGGGTTCCCATGGATCACAAGGGGCAGACTTTTCTGGAGATGAG
AGTGAGGAAAGTAGTACCCAAGATACTTCCAAATGGAAAAGGACAGCAAAATGTCACACG
TCAAGCACACAGAGCCACTGC------TACCAAACCATCCACCCTGCTCATGAGCCTGAA
GGCAAAGTGGACTTCCCGGAGCCTCTGGTAAAGGCCCACCAGCAGGCTTACACCTATCTA
CACTCCAGCCTCTCCAAATATGAAGCAATTCTGTGCATCATCCATCAGGCCACCCAGACC
CGGGAGCTGCTGCAGCCCATGGTCAGCTTCTTGCTGCTGTGCTTTGAGGAGATCAGCCAG
CTGTTGGGGGAGATCTCCAAGGATGGAGAAGTGCTCCTGCAGGAAGTCAGGGAGGATCTG
GCTTGGCCTTTGAAGAAAAGAGAGCCCCAGGAG---CAGCCAAATCTCCTGCAACAGCTG
CTACAGTACACAGTCAGCAAGCTGCAGGTGCTCAATGGCACAGTGGCCTCGCTCACCGGC
AGCTTCCTGGAGGGCTCCAGCAGCTACCTCCACTCCACTGCAACCCACTTGGAAAATAAG
CTGAGCACAAAAAGGAATGTGGATGAACGCCTCCTGAGGGCTCTGAGGCAGCTAGAGAGC
CTGGCGAGTGGCTGTGGCGACCCTGGGGTGCAGGGTCTCCCCTTATGCTCTGAGGACAGT
GGCATTGGTGCTGACAATGAGTCCGTGCAGTCGGTGGACAAGCTGGGCAAGCAAACCAGC
TGGGACCTTGCACCAGAGCCCGAA---GAATGGAAGTCGGTGACTTCACCCCACACAGAG
GCCAGGCAGTCAGGACACACCTGGCAGCAAAGTCCATTCTGTTTGGGCTCAGGCAGACCC
CAGGACTGCCTGCTCTCAGGGGCTCCTATGGCAAAGGTTCAGCCACGAGCACAGGACGAA
GCAAGGAGCCCATGCCTCTCCAGTACAAGCCCAGAAAATATCACCTCCCCACCT------
TTGAAGCTGGGGACAAGCACCCCATGTGATTCCTTTGGGATT------------GGGGTC
TCTGTGGAACCACACCTTTCC---AAAACCTCCAGGCCGATGGACGCTTCATCTCTTAGT
GACAGCGAGGACAGCAGCCCAGAGGAG---GAGGAGGAAGACAAAATGAGCAGCATGAGT
CTGTGTGCCTGGCAGGAAAAAACTCCACATTCAAGGCCACAATCTTCACCTGCTGACCGG
GAAAGCCCATTTCAGGCCCGCACCAGGAGGCTTAGGAGCCTCCAGGCCCAGGAAATGATT
CTGAAGATGAAGGAGTCAATCAGCGAAAGGATCAAGTTTGTCCCTGTGCCCTGTGGGCAC
CAGGACTGGTCTGAGGAGGAGGAGGGGAGGACAGTGGTCCCCCCAAGACCTAGCACGGTA
AGTGGCAGCAGGAGGGCCCCTGAGAGGCAGACGAGGTCCCAGTCAGAGTCGTGTCTCCAG
AGTCACGTGGAGGACCCCACCTTTCAGGAGCTGCGAAGGGTCCAGAGGGACCTCAGTCAG
AAGCTGGAGGCATTTTATGCCCTGGGTGCCAAAGGGCAGGGGCAGAGCCAGGAGCAAATT
CTGCAGCCCAGAGCAGCCGCCGTGTGG---CCCAATGGCACCTGCAGGGTCAGTCCAAGC
AACACCACCAGCAGGCTCAAGGCATCCCTCACCAAGAACTTCAGTATTTTGCCTAGTCAG
GACAAGAGCATCTTGCAGAAATGCAATCCCCATCCTGAGGACGAA---------CAAGGC
AAAGCTGGGAAGCTTCCAAATGCCATCCCATCA------------------GGAGAG---
GTCAGTGAGGCTGCCAAGGCCACAGACTGGAATGTCAGAGGCTGTCCCACCAGAACATCC
GTCAAGAAGCTTATTGAAACTTTCAGTCCCACGGAGAGTCTGAGGATGCTGGGGGACTCT
AAGGACGCTGGGGCAAGTCCCTGCCTCAGGAATTGC---------ATCATGCCCCCCAGA
TTTCCCAAGTACACAGGGCTTGCCCCTTTGTATCCGAAGCCCCAAATTTCTCCAGCATCA
GGCAGAGAATCTCTCAAAATGGGCATAGGCTGGAAGCCCTTAGCACCTATCTTTCCCCCT
CTGCCTAAA---GCAGAAGCAGCCAAGAGTGAGGAGCTC------AGCTGTGAAATGGAG
GGGAACCTCGAGCACCTCCCTCCACCGCCTATGGAAGTTCTGATGGACAAATCATTCGCT
TCTCTGGAGTCCCCAGAAAGCAGCAAGTCCACAGAGAACTCCCCCAAGGAAACCCAGGAG
CCAGGGCCGGGAGAGGCTGGCCCCACCAGGAGAACATGGGCTTCCCCAAAGCTGAGGGCC
TCTGTGAGCCCCCTGGACTTGCTGCCCAGCAAGAGCACCGCCAGCCTGACCAAGCCTCAC
AGCACAGGGCCAGGGAGT------GGCAGGAGCAGCTGCCAGCCCAGGAAGCCAGCCCTG
GACCTGAGCAGCCCACCAGCCACCAGCCAAAGCCCCGAGGTGAAG---GGTGGGACTTGG
AGTCAG------GCAGAGAAGGCCACCAGCCTCTACAGGCAGCCCCGGAAGGCCATCGCC
TGGCACCACTCCGGCCCTCCATCTGGACAAAACAGGACCTCA---------GAGTCCAGC
CTGGCCAGACCA------------------------------AGGCAGAGCCGAGAGAGA
AGCCCCCCTGTGGGCAGAAAGGCCTCTCCCACGAGGACACACTGGGTGCCTCAAGCAGAC
AAGAGGCGCCGGAGCCTTCCCTCCTCTTACAGACCTGCCCAGCCA------------AGC
CCCTCTGCT---GTGCAGACGCCCCCCAGCCCACCT------------------------
---GTGAGCCCCAGGGTGCTAAGCCCACCCACCACAAAGCGGCGAACTTCCCCACCGCAC
CAGCCCAAGTTGCCCAACCCTCCCCCCGAG---------AGTGCACCTGCTCAGTGCAAG
GTCCCCAGCCCCCCAACCCAGCACCCAGAAGCAAGCCCCCCTTTCTCGATTCCCTCCCCA
TCACCCCCAATGTCCCCTTCTCAGGAGCACAAGGAAACAAGAGACTCTGAAGACAGCCAA
GCAGTCATAGCCAAAGTGTCTGGGAACACACATTCCATATTCTGCCCAGCTACCTCCTCT
CTGTTTGAAGCTAAACCGCCACTCTCAACAGCCCACCCACTGACCCCACCATCGCTGCCG
CCAGAGGCTGGGGGCCCTCTCGGGAACCCAGCAGAATGCTGGAAGAACAGCTCAGGGCCT
TGGCTGAGAGCAGACTCGCAGCGGAGAGCAGCTCTGTGTGCCCTCAACCCTCTGCCTTTC
CTCAGGAGGACAGCTTCTGACCGCCAGCCA------GGTGGCCGACCGCAGCCTCCCACC
TTGGACCCC---------------------------------------------------
------------------ACCAGCACCTCTTATGAATCCCAGCTCGGCCAG---------
AACAGC---------------------------------------AGCAGC---GAGGAG
AGCCCTAAGAAGGACACAGAGCCG---GGGAGCAGCCCCTGTTCCCCTGAACTGCAGGGC
GGC---ACCAGGCGTGCATCTCCCCCAGAGTTCTGTGTGCTGGGCCACGGGCTGCAACCG
GAGCCTCGGACCGGCCACATCCAGGACAAATCCCAGCCAGAGGCGCAGCCCCAGCAAGAG
GAGGTGTCC---------------------------------------------------
------------------------------
>Chimp|ENSPTRG00000011794|ENSPTRT00000021951
ATGGGGTGTACACCTTCACACAGTGACATTGTAAACAGCGTTGCAAAGAGTGGCATTCAG
TTCTTGAAAAAGCCCAAAGCAATTCGGCCAGGATGTCAGGGTGGAAGTGAAAGAGGTTCC
ATCCCTTTGCTGGTTAAAAACTCCACCTGCTATGACGCTGGGGAGGGCCTG---------
---------GCAGAGGAGCAG---CGGAGTCCCAGGAGGAACCAAACCACAGCTAAAGGT
CTTTGTCAGCTCATGGGAGATCCTGCTTCAGGCAAAAGGAAAGATATGGAAGGACTGATC
CCAGGAACCAAAACCTCTTCATCCCAGCTGAACAAATCACAAAGCCACATGGCTAAGGAT
ATTCCGTTCAAGACACAGGGTTCCCATGGATCACAAGGGGCAGACTTTTCTGGAGATGAG
AGTGAGGAGAGTAGTACCCAAGATACTTCCAAATGGAAAAGGACAGCAAAATGTCACACG
TCAAGCACACAGAGCCACTGC------TACCAAACCATCCACCCTGCTCATGAGCCTGAA
GGCAAAGTGGACTTCCCGGAGCCTCTGGTAAAGGCCCACCAGCAGGCTTACGCCTATCTA
CACTCCAGCCTCTCCAAATATGAAGCAATTCTGTGCATCATCCATCAGGCCACCCAGACC
CGGGAGCTGCTGCAGCCCATGGTCAGCTTCCTGCTGCTGTGCTTTGAGGAGATCAGCCAG
CTGTTGGGGGAGATCTCCAAGGATGGAGAAGTGCTCCTGCAGGAAGTCAGGGAGGATCTG
GCTTGGCCTTTGAAGAAAAGAGAGCCCCAGGAG---CAGCCAAATCTCCTGCAACAGCTG
CTACAGTACACAGTCAGCAAGCTGCAGGTGCTCAATGGCACAGTGGCCTCGCTCACCGGC
AGCTTCCTGGAGGGCTCCAGCAGCTACCTCCACTCCACTGCAACCCACTTGGAAAATAAG
CTGAGCACAAAAAGGAATGTGGATGAACGCCTCCTGAGGGCTCTGGGGCAGCTAGAGAGC
CTGGCGAGTGGCTGTGGCGACCCTGGGGTGCAGGGTCTCCCCTTATGCTCTGAGGACAGT
GGCATTGGTGCTGACAATGAGTCCGTGCAGTCGGTGGACAAGCTGGGCAAGCAAACCAGC
TGGGACCTTGCACCAGAGCCCGAA---GAATGGAAGTCAGTGACTTCACCCCACACAGAG
GCCAGGCAGTCAGGACACGCCTGGCAGCAAAGTCCATTCTGTTTGGGTTCAGGCAGACCC
CAGGACTGCCTGCTCTCAGGGGCTCCTATGGCAAAGGTTCAGCCACGAACACAGGACGAA
GCAAGGAGCCCATGCCTCTCCAGTACAAGCCCAGAAAATATCACCTCCCCACCT------
TTGAAGCTGGGGACAAGCACCCCATGTGATTCCTTTGGGATT------------GGGGTC
TCTGTGGAACCACACCTTTCC---AAAACCTCCAGGCCGATGGACGCTTCATCTCTTAGT
GACAGCGAGGACAGCAGCCCAGAGGAG---GAGGAGGAAGACAAAATGAGCAGCATGAGT
CTGTGTGCCTGGCAGGAAAAAACTCCACATTCAAGGCCACAATCTTCACCTGCTGACCGG
GAAAGCCCATTTCAGGCCCGCACCAGGAGGCTTAGGAGCCTCCAGGCCCAGGAAATGATT
CTGAAGATGAAGGAGGCAATCAGCGAAAGGATCAAGTTTGTCCCTGTGCCCTGTGGGCAC
CAGGACTGGTCTGAGGAGGAGGAGGGGAGGATAGTGGTCCCCCCAAGACCTAGCACGGTA
AGTGGCAGCAGGAGGGCCCCTGAGAGGCAGACGAGGTCCCAGTCAGAGTCGTGTCTCCAG
AGTCACGTGGAGGACCCCACCTTTCAGGAGCTGCGAAGGGTCCAGAGGGACCTCAGTCAG
AAGCTGGAGGCATTTTATGCCCTGGGTGCCAAAGGGCAGGGGCAGAGCCAGGAGCAGATT
CTGCAGCCCAGAGCAGCAGCCGTGTGG---CCCAATGGCACCTGCAGGGTCAGTCCAAGC
AACACCACCAGCAGGCTCAAGGCATCCCTCACCAAGAACTTCAGTATTTTGCCTAGTCAG
GACAAGAGCATCTTGCAGAAATGCAATCCCCATCCTGAGGACGAA---------CAAGGC
AAAGCTGAGAAGCTTCCAAATGCCATCCCATCA------------------GGAGAG---
GTCAGTGAGGCTGCCAAGGCCACAGACTGGAATGTCAGAGGCTGTCCCACCAGAACATCC
GTCAAGAAGCTTATTGAAACTTTCAGTCCCACGGAGAGTCTGAGGATGCTGGGGGACTCT
AAGGACTCTGGGGCAAGTCCCTGCCTCAGGAATTGC---------ATCATGCCCCCCAGA
TTTCCCATGTACACAGGGCTTGCCCCTTTGTATCCGAAGCCCCAAATTTCTCCAGCATCA
GGCAGAGAATCTCTCAAAATGGGCATAGGCTGGAAGCCCTTAGCACCTATCTTTCCCCCT
CTGCCTAAA---GCAGAAGCAGCCAAGAGTGAGGAGCTC------AGCTGTGAAATGGAG
GGGAACCTCGAGCACCTCCCTCCACCGCCCCTGGAAGTTCTGATGGACAAATCATTTGCT
TCTCTGGAGTCCCCAGAAAGCAGCAAGTCCACAGAGAACTCCCCCAAGGAAACCCAGGAG
CCAGGGCCGGGAGAGGCTGGCCCCACCAGGAGAACATGGGCTTCCCCAAAGCTGAGGGCC
TCTGTGAGCCCCCTGGACTTGCTGCCCAGCAAGAGCACCGCCAGCCTGACCAAGCCTCGC
AGCACAGGGCCAGGGAGT------GGCAGGAGCAGCTGCCAGCCCAGGAAGCCAGCCCTG
GACCTGAGCAGCCCACCAGCCACCAGCCAAAGCCCCGAGGTGACG---GGTGGGACTTGG
AGTCAG------GCAGAGAAGGCCACCAGCCTCTACAGGCAGCCCCGGAAGGCCATCGCC
TGGCACCACTCCGGCCCTCCATCTGGACAAAACAGGACCTCA---------GAGTCCAGC
CTGGCCAGACCA------------------------------AGGCAGAGCCGAGAGAGA
AGCCCCCCTGTGGGCAGAAAGGCCCCTCCCACGAGGACACACTGGGTGCCTCAAGCAGAC
AAGAGGCGCCGGAGCCTTCCCTCCTCTTACAGACCTGCCCAGCCA------------AGC
CCCTCTGCT---GTGCAGACGCCCCCCAGCCCACCT------------------------
---GTGAGCCCCAGGGTGCTAAGCCCACCCACCACAAAGTGGCGAACTTCCCCACCGCAC
CAGCCCAAGTTGCCCAACCCTCCCCCCGAG---------AGTGCACCCGCTCAGTGCAAG
GTCCCCAGCCCCCCGACCCAGCACCCAGAAGCAAGCCCCCCTTCCTCGATTCCCTCCCCA
TCACCCCCAATGTCCCCTTCTCAGGGGCACAAGGAAACAAGAGGCTCTGAAGACAGCCAA
GCAGTCATAGCCAAAGTGTCTGGGAACACACATTCCATATTCTGCCCAGCTACCTCCTCT
CTGTTTGAAGCTAAACCGCCACTCTCAACAGCCCACCCACTGACCCCACCATCGCTGCCG
CCAGAGGCCGGGGGCCCTCTCAGGAACCCAGCAGAATGCTGGAGGAACAGCTCAGGGCCT
TGGCTGAGAGCAGACTCGCAGCGGAGAGCAGCTCTGTGTGCCCTCAACCCTCTGCCTTTC
CTCAGGAGGACAGCTTCTGACCGCCAGCCA------GGTGGCCGACCGCAGCCTCCCACC
TTGGACCCC---------------------------------------------------
------------------ACCAGCACCTCTTATGAATCCCAGCTCGGCCAG---------
AACAGC---------------------------------------AGCAGC---GAGGAG
AGCCCTAAGAAGGACACAGAGCCG---GGGAGCAGCCCCTGTTCTCCTGAACTGCAGGGC
GGC---ACCAGGCGTGCATCTCCCCCAGAGTTCTGTGTGCTGGGCCACGGGCTGCAACCG
GAGCCTCGGACCGGCCACATCCAGGACAAATCCCAGCCAGAGGCGCAGCCCCAGCAAGAG
GAGGTGTCC---------------------------------------------------
------------------------------
>Cow|ENSBTAG00000016934|ENSBTAT00000032980
ATGGGATGCACACCTTCCCACAGTGATCTTGTTAACAGTGTTGCCAAGAGTGGCATCCAG
TTTTTTAAAAAGCCCAAAGCAATTCTGCCAGCACATCAGAGGGCCAGTGAAAGAGGCTCC
CTCCCTTTGCTGGTTCAAAGTTCCACCTGCTATGACCCTGGAGGGGGCTCATCACAGGGA
CAACGGGCAGAAGAGGAACAG---CCTAGTCCCAGGTGGACCCAGACCGTGGCTGACAGT
CTCTGTCAGCCCACCAGGGATCCCACTGCAGGCAAAGCAAAAGATATGGAGAGACTGATC
CCAGAAACCAAAACCTCCCCATCCCAGCTGAACAAATCACAAAGCTGCATGGCTACGGAC
ATTCCATTCAAGAGACAGAGCTCCCATGGGTCACAGGGGGCAGCCTTTTCCGGGGAAGAG
AGTGAAGAAAGTATTACCCAGGAGACTTCCAAATGGGCAAAGAGACCAAAGTGTCACAGG
TCAAGCAAACAGGGCCATTAC------CGCCAAACCATCCTTCCTGCCCACGAGTCTGAA
GACAAGGTGGACTTCCCCGACCCCCTGGTGAAGGCCCACCAGCGCACTTACACCTATCTG
CATGCCTGCCTCTCCAAATATGAAGCAGTTCTGAGCATCACCCATCAGGCCACCCAGACC
CACGAGCTGCTGCAGCCCATGGTCAGCTTCCTGATGCTGTGTTTTGATGAGGTCAACCAG
CTCTTGGGGGAGATCTCCAAGGATGGAGACAAGCTCCTCCAGGAGGTTCGGAAGGATCTG
GCTTGGCCGTTGAAGAAAGGAGAGCCCCAGGAG---CAGCCAGATCTCCTGCAGCAGCTT
CTGCAGTACACAGTCAGCAAGCTGCAGGAGCTCAGCAGCACAGTGGCCTTGCTCACCAGC
AGCCTCCTGGAGGGCTCCGGCAGCTACCTCAACGCTGCTGCAGCCCACCTGGGGAACAAG
CTGAGCACAAAGAGGGGCGCGGATGAACACCTCCTCAGGGCTCTGGGGCACCTGGAGAGC
TTGGCGAGCAGCCACAGCGACCCTGAAGCATGGGATCTACCCCTGTGCTCTGAGGACAGT
GGCATCGGTGCAGACAATGAGTCCGTGCAGCTAGCAGACAAGCTGGGCAAGCAAGCCAGC
TGGGACTTAGTGCCGGAGGCTGCA---GAGTGGAGGCCAGCGATTTCACCCACAGTGGAG
GCCAGGCTGTCAGGACACACCTGGCAGCAAAGTCCATTCCGGATGGGTTTAGATGGACCC
CAGGACTGCCCACTCTCAAGGCCTCTCACAGCTAAGGTTCATCCAGCAGTGCAGGGTGGA
TCAGGGAGCCCCTGGTCCTCTGTTGCAGGCCCAGAAAATACTGCCTCCAGGCCT------
TGGGGGCTAGGCCAAAGTGCTCCGTGTGGTCCCCCTGGGATG------------GGGACT
TCCGGTGAAGCACACCTTTCT---AAAGGCTCCAGGTGCATGGACGCTCCATCCTTCAGT
GAAGGTGAGGACAGCAGCTCA---GAG---GAGGAGGAGGACGAAGGGAGCTGCACGAGC
CCATGCACCTGGCGGAAAAACGCTTCCCATCCAAGGCCACGGTCTTCACCTGCCAGTGCT
GAAAGCCCATTTCAGCCACACCCCCGGAGACTCAGGAGCCCCCAGGCCCGGGAGATGGTT
CTGAAGATGAAGGAAGCGATCAGTGAAAAGATCAAGTTTGTTCCTGTGCCCTCTGAGCAC
CAGGACTGGATGGAGGAAGAGGAGAGG---ACCACGGTGCCCCCAAGACCCAGCACGGCC
AGCGGCAGCAGGAGGACCCCCTCGAGGCAGAGGAGGTCCCAGTCCGAGGGGTGTCTGAAG
AGCCACACAGAAGATACCACCCTCCAGGAGCTGCAGAGGGTCCAGAGGGACCTCAGCCAG
AGGCTGGAGGCGTTTTACAGCCTGGGCACCCGATGGCAGGGGCAGAGCCAAGAGCCAGTC
ATGCAGCCCAGAGCTGCAACGTTGAGG---CCTGACAACCGCTGCTGGGTGGTTCCAAGC
AGTGCCATCAGCAAGCTAAAGTCATCCTTCACCAAGAACTTCAGCATTTTGCCAAGTCAG
GACAAGAGCATCCTGCAGAAGTGCTGCTCCCGCCCTGAGGGAGAACAGCCTGGGCAGGGA
AAAGCTGAGGGGCTCCCAAGCATCATCCCACCG------------------GGCGAGAGG
GCCCATGAGGCTCCAGCAGTCAGGGACCAGACCATCAGGAGCTGTCCCACCAGAACATCG
GTCAAGAAACTCATTGAAACCTTCAGTCCCACCGAGAGTCTAAGGACACTGGGGGATTCC
CAGGACTCGGGGCCAAGCCCCTGCCCCAAGAAGTGGGGGGTCCCCAGCATGCCTCCCAGA
TTCCCCATTTACAGAGGGCTGGCCCCATTGTATCCAAAGCCTCGGATTTCTCCAGCAGTG
GGTGGAGAATCTCTCAGGATGGGCCCAGGCTGGAGGCCCTTAGCTCCTACCTTTCCCCCT
CTGCTCACA---GCTGAAGCAACCAAGAGTGAGGACCTC------AACTGGGAAACAGAG
GAGAACCCAGAGGATCTCCCTCCACCGCCTCTGGAAATTCTGATGGACCAATCATTCACT
TCTCTGGAACCCCCAGAGAGCAACAAGCCGGCAGAGAGCCCCCTTGAAGGGACCCATGTG
CCAGGGCTGGGAGGGACTGGCTCTGCCCGGAGAACGTGGGCTTCCCCAAGACTAAGGGTC
TCCATGAGCCCCACTGACTTGCTGCCCAGCAAGAGCACCGCCACCCTCACCAGGGCCCGC
AGCACAGAACCAGGGAAC------AGCAAGGGCAGCTGCAATACTGGAAAGCTCGCCTTG
GACTTCAACCACCCACCAGCAGCTAGCGGAAACCCAGAGGTGCAGAGCAGCAGGGCGCAG
AGTCAGGTACGGGCAGACCGGGCCTCAGGCCTCTCCAAGCCTCCCCGGAAGGTCATCCAC
TGGCTCCATTCCAGCCACACATCTGGGCAGAACAGGATCTCA---------GAACCCAGC
CTGAGCAGGCCAATGCGGGGACCACATTCTCCTGAGGCCCCAAGGCAGACCCAAGGCCGA
AGCCCTGTGCTAGTCAGGAAGGCCTCTCCCACAAGGGCACACTGGACGCCCAGAGTGGAC
AAGAGGCACTCGGGCCTGCCCTCCACTCACAGATCTGCCCAGCCA------------AGT
GCACCCTGT---GTACATGGGTCCCCTAGCCCACCCCTCAGC---------------CCT
CCAGTGAGTCCCAGGGGGCTAAGCCTCCCAACAGTGAAGAAACGAGCTTCCCCTCCCCTC
CAGCACAAGCTGCACAGCCCTCCCTCAGCA---------AGCCCACTCGCTCAGCACAAG
ATCTCCAGTCCCCCTCCCCAGCGCACAGAAGCCGGTTCCCTGGCCTCTGGCCCCTCCCCC
TCTCCCCCAGCATCTCCCAGTCAGGGGCCCAAGGAAACACAAGATTCTGAAGACAGTCGG
GCAGCCACAGCA------TCCGGAAACACACGTTCCATTTTCTGCCCAGCCACCTCCTCT
CTGTTTGAAGCTAAACTACCATTCTCAACAGTACATCCACTCACCCCATCATCACTGCCC
CCTGAAGCTGGGGGGCCTCTTGAGACCCCCACAGGAGGCTGGAGGGGCAGCTCAGGGCCA
CGAATGAGGACGGATTCACAGCGAGGGACAACTCTGTGTGCCCTAAACCCTCAACCTTTC
ATCCGAAGGACAGCCTCTGAC---------------------------------------
------ACTGTGCTCCAAGAGAAGAACAAGATGGAAAGGGGGTATCAAGATTGGTCCAGC
CACATGCTACAAAAGAGTACCAGTGAC---------------------------------
---AGC---------------------------------------GGCAGC---GAGGAG
AGCCCCAAG---GACACAGAGCCA---TGGAAAAGCCCCTGTGGCCTAGAACTGAAGGGC
AAC---AGCAGGGGTGTGCCATCCCCAGAGCTCTGTGTGCTGGGCCACGGGTTGCAGCGA
GAGGCCAGTGTGGGCCATGCCCAGGACAAGTCCCAGCAGAAGGAATCACCCCAGAAAGCA
AGGGTGACA---------------------------------------------------
------------------------------
>Dog|ENSCAFG00000023626|ENSCAFT00000036452
ATGGGGTGTACACCTTCCCACAATGACATTGTTAATAGTGTTGCTAAGAGTGGCATCCAG
TTTTTTAAAAAGCCCAAGGCAATTTTGCCAGGACGTCAGGGGGGCAGTGAAAGATGCTCT
ATCCCTTTGCTGGTTCCAAGCTCCACCTGCTATGATTCTGGGGGAGGCTCCTCCCAGGCA
CAGAGGCTGGCAGAGGAGCAG---CCAAAGGCCAGGTGGACCCAAAGCCCAAATGAAGGT
CTCTATCAGCTCACAAGAGATCCC---------AAAGGGAAAGATATGGAAGGACTGCCC
CCAGAAACCAAAACGTCCCGATCCCAGCTGGATGAATCACAAAGCCACATGGCTAAGGAC
CTTCCATCCAAGACACAGAGTTCTCATGGGTTCCAAGGGGCAGCCTTTTCTGGGGAAGAG
AGTGAAGAAAGTACTACCCAG---------------CAAAGAAAGCTGAGATGCCACACA
TGTGGCCAACAGGGCCATTTC------TGCCAAACCATCCTTCCTGCTCACGAGCCTAAA
GGCAAAGTGGATTTCCCTGAGCCCCTGGTGAAGGCCCACCAGCACGCCTACACCTACCTA
CACTCCTGCCTCTCCAAATATGAAGCAATTCTGTGCATCATTCATCAGGCCACCCAGACC
CAAGAGCTGCTGCAGCCCATGGTCACCTTCCTGCTGCTATGCGTTGATGAGGTCAACCGG
CTCTTGGGGGAGATCTCCAAGGATGGAGAAATGCTTCTCAAGGAAGTTAAGGGGGATCTG
TCTTGGCCGTTGGGGAAAGGAGAGCCCCACGAG---CAGCCAGATCTCCTGCAACAGCTT
CTGCAGTACACAGTCAGCAAGCTGCTGGTGCTCAGTGGCACGGTGGCCTCGATCACGGGC
AGCTTCCTGGAGGGCTCCGGCAATTACCTCCACGCTACCGCCTGCCACTTGGGAAATAAG
CTGAGTACAAAGAGGGGTGTGGATGAATGCCTCCTAAGGGCTCTGGGGCAACTGGAAAGC
TTGGCGAGCGGCCACGGAGACCCTGGGATGCAGGACAGACCCTTGTGCTCTGAGGACAGT
GGCATCGGTGCTGACAACGAGTCTGTGCATCTGGTGGACAAGCTGGGCAAGCAAACCAGC
TGGGACTCAGCATCAGAGCCTGCA---GAATGGATGCCAGTGCTTTCATCCACAGGGGAA
GCCAAGCTGTCAGGACATAGCTGGCAGCAAGGTCCTTTCCGGATGGGTTCCGACAGACCC
CAGGACTGCCCACTCTCCAGGCCTCCGACGGCAAAGGTTCAGCCAACAGCATGGGGTGGA
GCAGGTGGCCCATGGCCCTCTAGCACAGGCCCAGAAAATACTACTGCCAGGCCT------
GGAGGGATCAGCAAAAGTGCTCTGTGTGATTCCCTTGGGATT------------GGGATC
TCGACAGAAGCACATTTTTCT---AAAGGCTCCAGGTTGATGGACACCCCTTCCCTCAGT
GAAGGTGAGGACAGCAGCCCA---GAC---GAGGAGGAAGACCAGGTGAGTGGCATGAGT
CAGTGTCCATGGCAGGAAAAATTGTCCCATCCGAGGCCACGCTCCTCACCTGGTGGCCCA
GCAAGCCCATTCCAGCCACACCCCAGGAGGCTCAAGAGTCTCCAAGCCCAGGAAATGATT
CTGAAAATGAAGGAAGCAATCAGTGAAAGGATCAAGTTCGTCCCTGTGCCTTCTGGGCCC
CAGGACTGGGCCGAGGAGGAGGAGAAG---ACAGTGGTCTCCCCGAGACCTAGCACAGCC
AGTGGCAGCAGCAGGGCCCCTGTGAGGCAGAGAAGGTCCCACTCAGAGGGGTGTCTGAAG
AGTCACGTGGAGGACCCCACCCTCCAGGAGCTGCAGAGGGTCCAGAGAGACCTTAGCCAG
AGGCTGGAGGCATTTTATGCCCTGGGTGCA---CATCTGGGGCAGAACTCAAAGCAGGTT
CTGCAGCCCCGGGCCACAGCTCTGAGG---CCCGACACC---TGCAGGGTTGCACCCAGC
AACACCACCAGCAAACTGAAGGCTTCCCTCACCAAGGACTTCAGCATTTTACCGAGTCAG
GCCAAGAGCATCTTACAGAAATGCAGTCCCCACCCTGAGAGCAAACAGTCCCCACAGGGG
AAGGCCGAGGGGCTCCGGGTCACCACTCCATCG------------------GGTGAGAAG
GCCCATGAGGCTGCAGGGGCCGAGGACTGGAATGTCAGGAGCTGTCCCACCAGAACATCA
GTCAAGAAACTCATTGAAACCTTCAGTCCCACTGAGGGTCTGAGGACCCTGGGCGATTTC
AAGGACTCTGGGCCAAGCCCCTGCCTCAGGAAGTGGGGGATCCCCATCATACCTCCCAGA
TTTCCTATATACAGGGGACTTTCCCCTTTGTATCCAAAGCCCCAAATTTCTCCAGCTGCA
AGTGGAGACTCTCTCAAGGTGGGCCCAGGCTGGAGGCCCCTAGCTCCCCTTTTCCCTCCT
CTGCTTACA---GCAGGAGCGTGCAAGAGGGAGGACCCCAATTTTAACTGTGAAACAGAA
GAGGATCTAGAGCACCTCCCTCCACCACCTCTGGAAATCCTGATGGACAAATCATTCACC
TCTCTGGAGTCCCCAGAAAGCAGCAAGCCAGCAGGAAGCTCCTCCAAAGGGACCCGGGCT
CCGGGGCTCGGATCGGCCGACCCCGACAGGAGAACGTGGGCTTCGCCAAAGCTAAGAGCC
TCCTTGAGCCCCACTGACCTGCTACCCAGCAAGAGCGCGAATGCCCCCGCCAGGCCCCAC
GGCACAGGCCCGGGGGGC------AGCAAGAGCGGCTGCGGTACCAGAAAGCTCACCTTG
GACCTGAGCCCCCCGCCCGCAGCCAGTGGAAACCCAGAGGCGGAGGGCAGAGGGGCTCGG
AGTGCGGCGCCTGCAGACAGGGCCACCAGCCTGTGCAAGCATCCCCAGAAGGCCACCCCC
TGGCACCACCCCAGCCACACATGTGGACAGCACAGGACCTGG---------GAACCCAGC
CCGGCCAGGCCAGCGGGGGGGCCACGCTCTCCCGAGGGCCCCCGGCAGAGCCAAGACCGG
AGCCCCCTGCTCGCCAGCAAGGCCTCTCCCACAAGAGGCTCCTGGACACGCCGAGCAGAC
AGGAGGCAGCCGGCC---------TGTCACAGGCCCGCCCAGCCG------------AGT
GCTCCCTCT---GTGCAAGGCCCCCCCAGCGCACCCGGCAGC---------------CCC
CCGTGCAGCCCCCCGCTGCGGGGCCCCCCGGCCAGGGGGGAAGGAGCG------------
------------CCCAGCGCTGCGCCCGAG---------AGCCCGCCCGCGCAGGACGAG
GCCTGCAGCCCCCCGGGCCCGCGCACAGAGGCCAGTTCCCCCTCCTCGCGCCCCTCGCCC
TCGCCCCCCGTGTCGCCTGCTCTGGGGCGCAGGTGGCCGGGCGCTTCTGGGCAGGGCGGG
GGCGGCGCAGCCAGAGCCTCGGGGAACCCGCGCCCCCTCTTCTGGCCCGCGTCCTCGCCC
GCGTTTGAAGCCGCCCCACCC---------------------GGGCCGCCG------CCC
CCTGAGGCTGGGGGCCCCCGGGGGACCCCCGCGGGCGGCTGGAGG---AGCTCGGGGCCC
GCGGCCAGGGCCGCCTCCCAGCGGGGCGGGGCTCTGTGCGCGCTCAACCCCCGGCCTTTC
ATCAGAAGGACCGCTTCGGACCCGCGCCCC------GGCGGCCGCCCCCGGCTGCCCGCC
CCCCGGGCG---------------------------------------------------
------------------GCCGGCGACGCGGGGGGCTCCGCGCTCAGCAGG---------
AGCAGC---------------------------------------AGCAGT---GAGGAG
AGCCTCAAGAAGGACACAGAGCCA---TGGAACAGCCCCTGTGCCCCAGAACTGAAGGGT
GGT---AGCAGGGGTGCGTCTCCCCCAGAGCTCTGCGTGTTGGGCCACGGGCTGCAACGG
GAGGTCAGAGCCAGCCGCACCCAGGACAAGCCTCAACAGAAAGAA---------------
---GTAGCTAATCAGGCTAATCAACAGGGTGACACTGATGCCAGTCACCCCAGAAGGCAA
TGGGAGACAGCCAAGCATCAGACTGTCCCA
>Elephant|ENSLAFG00000010301|ENSLAFT00000010303
ATGGGGTGCACACCTTCCCACAGTGACATTGTAAACAGCATTGCAAAGAATGGCATTCAG
TTTTTGAAAAAGCCCAAGGTTATTTTGCCAGGGCGTCAGGAGGACAATGAAAGATGCTCT
GTCCCTTTGCTGCTTAGAAGCCCCACCTGCCCTGACTCTGGCAGTGGCCAGCCCCAGGGA
CAAAGACCAGCCGAGGAGCAG---CCAAGTTCCAAGTGGAACCAAACTACAACTGAAGGT
CTTTGTCAGCTCACAGGAAATCCTGCTTCAGGCAAAAGGAAAGATATGGAAGGATGGATC
CTAGAAGCCAAAACCTCCCCATCCCAGCTGACCAAATCACAGAGCCACACGGCTAAGGAT
ATTCTTTTTAAGACACAGAACTCCCACAGGTCACAGGGGACACCCTTTTCTGTGGAATTG
AGTGAGGCAAGTAACACCCAGGAGACCTCCACCCAGGAAAGGAAGCCAAAATGCCACAGA
CTGGGCGAACAGGGCCATCGC------TCCCAAACTGTCCTTCCTCCTCATGGATCTGCA
GGCAGGGTGGACTTTCCAGAGCCCCTGGTAAAGGCCCATCACGACACTTACACCTACCTG
CACTCCAGCCTCTCCGAATATGAAGCAATCCTGCGCATTGTCCATCAGGCCGCCCAGACC
CAGGAGCTGCTGCAGCCCATGGTCAGCTTCCTGCTGCTCTGCTTTGATGAGGTCAACCAG
CTCATGGGTAAGATATCCAAGGATGGAGAAGCACTCCTACAGGAAGTTAGGGCTGATCTG
GCTTGGCCGTTGAAGGAAGGAGAGCCCCAGGAG---CAGCCAGATCTCCTGGAGCAGCTC
CTGCAGTACACAATCAGCAAGCTGCAGGGGCTCAGGGGCACCGTAGACTCACTCACCTGC
AGCCTCCTGGAGGGCTCAAGCAGCTACTTCCACTCTACTGCAAGCCGCTTGGAAAAGAAG
CTAAGCATAAAGAGGGGCATGGATGAGCACCTCTTAAGGGTTCTGGGGCAACTAGAGAAC
TTGGCAAGTGGCCATGGTGACCCTGGGGTGCAGGGTCTCCCCTTGTTCTCTGAGGACAGT
GGCATTGGTGCTGAAAATGAATCCGGGCAGTCCTTGGACAAGCTGGGAAAACAAACCAGT
TGGGACTTTGTGCTGGAGCCCATA---GAACAGAAGCCAGTCATTTCACCCCAAGTGGAA
GCTAGGCCGTCAGGATATGCCTGGCAGCCAAGTCCCTTCTGGATGGGTTCAGACAGACCC
CAAGACTGTCCACTCTCAAGGCCTCCTACTGCAAAGTTTCAGCCAGCAGCAAAGGGAGAA
GCGGGGATTCAGTGTTCATCCAACACAGACCCAGAAAGTATTTCCTCTGGGCCT------
TTTTGGCCAGGCAAAAGCACTCCACATGATTCCCTTGGAATT------------GGGGTC
CCTGTGGAAGCATGTCTCTCT---AAAGGCTCCAGTTCGATGGACTCTCCATCCCTCAGT
GAAGATGAGGACAGCAGCCCA---GACAAGGAGGAGGAAGATGAAGTTAGCAGTGTGAGT
CTGTGTGCATGGCAGGACACAGCTTTATTTCCAAGGCCACAGTCTTCACCTGCTAGCCGG
GAAAGCACGTTTCAGCCTCACTCCAGGAGATTTAGGAACCCCCAGGCCCAGGAAATGATT
CTGAAGATGAAGGAAGCCATTAGTGAAAGGATCAAATTTGTCCCCGTGCCCTCTGGGCCC
CAGGACTGGGCTGAGGAGGACGATAGGAGAACGATGGTCCCGCCAAGACCCAGCACGGTC
AGTGGCAGCAGAAAGGCTCCAGTGAGGCAGAGGAGGTCCCAGTCGGAGGTGAGTCTTAAG
AGCCACACAGAGGACCCCACCCTCCAGGAACTTCGGAGGGTCCAGAGAGACCTCAGCCAG
AGGCTGGAGGCGTTCTATGCCCTGGGTGCACAGCGCCAGCAGCACAGCACAGAGCAGATT
CTGAAGCCTAGAGCAGCAGGTTTGTGG---CCAGAGAACAACTGCCGGGCGACCCCAAGT
AACACCATCAGCAAATTGAAGGCATCCCTCACCAAGAATTTCAGCATTTTGCCTAGTCAG
GACAAGAGCATTTTGCAGAAGGGCAGTCCCCACCCCAAAGGTGAGCAGCCCTGGCAGAGG
ACAGCTGAGCAGCATGCCAACACTACCCCATCA------------------AGTGAAAAG
GGAAGCGAGGTTCCTGGGACCGAGGACCACCACATCAGAGGCCATCCCACAAGAACTTCA
GTCAAGAAACTGATTGAAACTTTCAGTCCCACAGACCATCTGAGGACACTGGGGGATTCC
AAGGACTCTGAGCCAAGCCCCTGCCTCAGGAAGTGGGGGGTCCCCATCATGCAGCCCAGA
TTTCCCATTTACAGGGGGCTTGCCCCCTTGTGCCCTAAACTCCACATTTCTCCAGCAGCA
GGCAGAGACGCACTCAATGTGGGCACAGGTTGGAGGCCCTTCACACCTATCTTTCCCCCT
GCATTTACA---GCAGAAGCCTCCAGAAGTAAAGATGTC------AACGGTGAGACAGAC
GAGGACCCAGAGCACCTCCCTCCACCACCTCTGGAAATCCTGATGGACAAATCATTCACT
TCTCTGGAGCTCCCAGAAAGCAGTGCACCAGCAGGGAGCTCCCCCAAAGGGACCGGCATG
CCAGGGCTGGAAGGGGTTGGCCCTCCTAGGAGAACGTGGGCTTCCCCAAAGCTAAGAGCC
TCCATGAGCCCCATTGACCTGCTGCCCAGCAAGGGCACCGCCAGCCCCACCAGGCCTCGA
AGCACAGGGCCAGGGAGC------ATCAAGAGTGGCTGCAATCCAAGAAAGTTTGCCTTA
GACTTGAACCACCCACTAGCCACCAGCCAAAGCCCAGAGACGGAG---GATAGGGCTGAG
AGTCAGGCACAAGCAGAGAAGGCTACGAGCCTTGGCAAGCATCCCTGGAAGGCGATAACC
TGGCATCACTCCAGGCACACATCTGGACAAAATGGAACCTTA---------GAACCCAGC
CAGGCCAGGCCAACCCGAGGGCCACATTCTCCTGAGGCCTCAAGGCAGAGCCAAGAGAGA
AGCCCCCTGGTGCTCAAGAAGGCCTCTCCCCCAAGGGTGCACTGGGCACCCCGAGCCGAA
AAGAGGCACCCTAGCCTACCCTCCTCCTACAGGCCTGCCCAGCCA------------ATC
CTTCCCCCC---GTACACAGGTCCCCTAGCCCACCATTCAGCACTGGAGCTCCGAGCCCC
CCAGTCAGCCCCAGGGTGCTAAGCCCACCAACACCAAAGAAACGAACATCCCCACTACCC
CAGCACAAGCAGCCCAGCCCCCCACTGGTG---------AGCCCCCCTACCCAGAGCAGA
---------------------------GAAGCAAGTTCCCCTTCGTCTGGGCCCTCTCCA
TCCACCCCAGTGTCTCCCTCTCAGGAGTGCAAAGAAGCAAGAGATTCTGAAGACTGTCCA
TCAGCCATGGTCAAAGTGTCTGGGAACACTTGCTCCATATTCTATCCAGCCACCTCCTCT
CTGTTTGAAGCTAAGGTGCCACTCTCAAGACCTCACCCACTGACCTCACCATCTCTGCCA
CCAGAGGCTGGGGGCTCTCTTGGAATGCCAACAGGGTGTTGGAGGAGCAGCTCAGGACCA
CGACGGAGGGTGGAGTCACAGAGGAGGGTGGCTCTGTGTGCCCTCAACCCTCAGCCTTTC
ATCAGAAGGACCGCTTCAGACCACCGACAG------GGCACCCGACTGCAGCTGCCGGTC
TCAGGGTGC---------------------------------------------------
------------------ACTGGCACAGCCAGTGAAAGCCAGCTCAGCCAC---------
CGCAGC---------------------------------------AGCAGT---GAGGAG
AGCCCCAGGAAGGGCAACGAGGCT---TGGAGCAGCTCCTACAGCCCAGAACTGAAG---
------CAAAGGCGTGTTTCTCCCCCAGAGCTCTGCATACTGGGCCACGGGTTGCAGAGG
GAG---------------------GACAAGCCCCAGCTGGAAGCACAGCCCCAGCGGGAG
GAGGCAGCC---------------------------------------------------
------------------------------
>Bowhead|bmy_15878T0
ATGGGATGTACACCTTCCCACAGTGATATTGTTAACAGCGTTGCTAAGAGTGGCATCCAG
TTTTTTAAAAAGCCCAAAGCAATTCTGCCAGGATGTCAGGGGGCCAGTGAAAGATGCTCC
ATCCCTTTGCTGGTTCAAAACTCCACCTGCTATGACTCTGGAGGGGGCTCGTCCCAGGGA
CAGAGGCCAGCAGAAGAGCAG---CAAAGTCCCAGGTGGATCCAATCCGTGGCTGAAAGT
CTTTGTCAGCTCACCAGAGATTCCACTTCAGGCAAAAGGAAAGATATGGAAGGACTGATC
CCAGAAACCAAAACCTCCCCATCCCAGCTGAACAAATCACAAAGCTACGTGGCTACAGAC
ATTCCATTCAAGAGACAGAGTTCCCATGGATCACAAGGGACGGCCTTTTCTGGGGAAGAG
AGTGAAGAAAGTAATACCCAGGAGACTTCCAAATGGGAAAAGAGGCCAAAATGTCACAGG
TCGAGCAAACAGGGCCATTAC------TGCCAAACCATCCTTCCTGCCCACGAGTCTGAA
GACAAAGTAGACTTCCCTGAGCCCCTGGTGAAGGCCCACCGGCGTGCTTACACCTATCTG
CACACCTGCCTCTCCAAATACGAAGCAGTTCTGAGCATCACCCATTGCGCCACACAGACC
CAGGAGCTGCTGCAGCCCATGGTCGGCTTCCTGTTGCTGTGTTTTGATGAGGTCAACCAG
CTCTTGGGGGAAATCTCCAAGGATGGAGAAGAGCTCCTCCAGGAAGTTAAGGAGGATCTG
GCTTGGCCGTTGAAGAAAAGAGAGCCCCAGGAG---CAGCCAGATCTCTTGCGGCAGCTT
CTGCAGTACACAGTTAGCAAGCTGCAGGCGCTCAGCGGCACGGTGGCCTCGCTCTCTGAC
AGCATCCTGGAGGGCTCCAGCCGCTACTTCCACGGCGCCGCAGGCCACCTGGGAAACAAG
CTGAGCAAGAAGAGGGGTGCGGATGAACGCCTCCTAAGGGTTCTGGGGCACCTGGAGAGC
TTAGCGAGTGGCCACAGTGACCCTGAAGTGCAGGGTCTACCCTTGTGCTCTGAGGACAGT
GGCATTGGTGCTGACAATGAGTCTGTGCAGCTGGCAGACAAGCTGGGCAAGCAAGCCAGC
TGGGACTTCGTGCTGGAGCCTGCA---GAATGGAGGCCAGCGATTTCACCCACAGCGGAG
GCCAGGCTGTCAGGACATACCTGGCAGCACAGTCCATTCTGGATGGGTTCAGCCAGACCC
CAGGACTGCCCGCTCTCAAGGCCTCTTACAGCAAAGGTTCAGCCAGCAGTGCAGGGTGGA
CCAGGGAGCCCCTGGCCCTCCAGCACAGGCCCAGAAAATACTGCCTCCAGGCCT------
TGGGGGCTGGGCCAACACGCTCCGTGTGATTCCCCTGGGATC------------AGGATC
TCCAGGGAAGCACACTTTCCT---AAAGGCTCCAGGTTGATGGACACTCCGCCCCTCAGT
GAAGGTGAGGACAGCAGCCCA---GAG---GAGGAGGAAGACAAAGAGAGTTGCCTGAGT
CCGCGTGCGTGGCAGGGACACGCTTCCCATGCAAGGCCTCGGTCTTCACCTGCCAGTGCC
GAAAGCCCATTTCAGCCACACCCCCGGAGGCTTAGGAGCCCCCAGGACCAGGAAATGATT
CTGAAGATGAAGGAAGCAATCAGTGAAAGGATCAAGTTTGTCCCCGTGCCCTCTGAGCAC
CAGGAATGGACTGAGGAAGAGGAGAGA---ACCATGGTGCCCCCAAGACCGAACACGGCC
AGCGACAGCAGGAAGGCCCCCTCAAGGCAGAGGAGGTCTCAATCTGAGGGGTGTCTGAAG
AGCCACGTGGAGGATCCCACCCTCCAGGAGCTGCAGAGGGTCCAGAGAGACCTCAGCCAG
AGGCTGGAGGCGCTTTGCACCCGGGGCACCCGACAGCAGGGGTACAGCCAGAAGCAGGTT
CTGCAACCCAGGGCAACAGCGCTGAGG---CCCGACAACTGCTGCAAGGTCACCCCAAGC
AGCACCATCAGCAAGCTGAAGGCATCCCTCACCAAGAACTTCAGCATTTTGCCAAGTCAG
------AGCACCTTGCAGAAATGCTGTCCCCACCCTGAGGGAGAACAGCCCTGGCAGGGA
AAAGCTGAGGGGCTTCCAAATGTCATCCCATCA------------------GGTGAGAGG
GCCAGTGAGGCTCCCAGGGCCCAGGACTGGAACATCACGAGCTGTCCTACCAGAACATCG
GTCAAGAAACTCATTGAAACTTTCAGTCCCAACGAGGGTCTAAGGACACTGGGGGATTCC
AAGGACTCTGGGCCGAGCCCCTGCCCCAGGAAGTGGGGGGTCCCCACCATGCCTCCCAGA
TTCCCCATTTACAGGGGACTTGCCCCTTTGTATCCAAAGCCTCGAATTTCTCCAACAGCA
GGTGGAGAATCTCTCAGGATGGGCCCAGGCTGGAGGCCCTTTGCTCCCACCTTTCTCCCT
CTGCTCACA---GCAGAAGCATCCAAGAGTGAGGACCTC------AACTGTGAAACAGAG
GACAACCCAGAGCATCTCCCTCCGCCGCCTCTGGAAATCCTGATGGACAAATCATTCACT
TCCCTGGAGCCCCCAGAAAACAGCAATCTAGCAGAGAGCTCCCTTGAAGGGACCGACGTG
CCAGGGCTGGGAGGGGCTGGCCCCGCCCGGAGAACGTGGGCTTCCCCAAAGCTAAGAGCC
GCCATGAGCCCCTCTGACCTGCTGCCCAGCAAGAGCACGGCCACCCTCGCCAGGGCCCGC
AGCGCAGAACCCGGGAGC------AGCAAGAGAGGCTGCAATCCCGGAAAGCTCGCCTTG
GACCTCAGCCACCCACCAGCAGCCAGCGGAAACCCAGAGGTGCAGGGCAGCAGGGCTCAG
AGTCAGGCACGAGCGGACAGGGCCACAGGCCTCTCCAAGCATCCCCGGAAGGTCATCCAC
TGGCACCACTCCAGCCACACGTCCGGGCAGAACAGGACCTTG---------GAACCCAGC
CTGGCCAGGCCAATGCGAGGGCCACATTCTCCCGAGGCCCCAAGGCAGAACCAAGATAGA
AGCCCCGCGCTGGTCAGGAAGGCCTCTCCCACAAGGGCGCACTGGACGCCCAGAGTGGGC
AAGAGGCACTCAAGCCTGCCCTCCACTCACAGACCTGCCCAGCCA------------AGT
GTGCCCTGT---GTGCACAGGTCCCCCAGCCCACCGCTCAGC---------------CCT
CCAGTGAGCCCCAGGGTGCTAAGCCCCCCAACAGTGAAGAAACGAGCTTCCCCTCCCCCC
CAGCACAAACTGTCCACCCCTCCCTCGGCA---------AGCCCACCCGCTCAGCACAAG
GTCTCCGGCCCCCCTGCCCAGTGCACAGAAGCCAGTTCCCCTGCCTCTGGCCCCTCCCCA
TCTCCACCAGCGTCTCCCAGTCAGGGGCCCAAGGAAACAAGAGATTCTGAAGACAGTCGG
GCAGCCACGGCCAAAGCATCTGGGAACACATGTTCCATTTTCTGTCCAGCCACCTCCTCT
CTGTTTGAAGCTAAGTCACCATTCTCAACAGTACCCCAACTCACCCCACCACTGCTGCCA
CCTGAAGCTGGGGGTCCTTGTGGGACCCCGACAGGATGCTGGAGGAGCAGCTCAGGGCCA
CGACTGAGGGCGGACTCACAGCGAGGGACAGCTCTGTGTGCCCTCAACCCTCAGCCTTTC
ATCAGAAGGACAGCTTCTGACTGCCGGCCG------GGCATCCGCCTTCACCTGCCTGCC
CCGGGCACC---------------------------------------------------
------------------ACCAGCGACGCTTGTGAATCCCAGCTTGGCCAG---------
AGCAGG------------------------------------------------------
------------------------------------------------------------
------------------------------------------------------------
------------------------------------------------------------
------------------------------------------------------------
------------------------------
>Minke|BACU014572
ATGGGATGTACACCTTCCCACAGCGATATTGTTAACAGCGTTGCTAAGAGTGGCATCCAG
TTTTTTAAAAAGCCCAAAGCAATTCTGCCAGGATGTCAGGGGGCCAGTGAAAGATGCTCC
ATCCCTTTGCTGGTTCAAAACTCCTCCTGCTATGACTCTGGAGGGGGCTCGTCCGAGGGA
CAGAGGCCAGCAGAAGAGCAG---CAAAGTCCCAGGTGGATCCAATCCGTGGCTGAAAGT
CTTTGTCAGCTCACCAGAGATCCCACTTCAGGCAAAAGGAAAGATATGGAAGGACTGATC
CCAGAAACCAAAACCTCCCCATCCCAGCTGAACAAATCACAAAGCTACGTGACTACAGAC
ATTCCATTCAAGAGACAGAGTTCCCATGGACCACAAGGGGCGGCCTTTTCTGGGGAAGAG
AGTGAAGAAAGTAATACCCAGGAGACTTCCAAATGGGAAAAGAGGCCAAAATGTCACAGG
TCGAGCAAACAGGGCCATTAC------TGCCAAACCATCCTTCCTGCCCACGAGTCTGAA
GACAAAGTAGACTTCCCTGAGCCCCTGGTGAAGGCCCACCAGCGTGCTTACACCTATCTG
CACACCTGCCTCTCCAAATACGAAGCAGTTCTGAGCATCACCCATCGCGCCACACAGACC
CAGGAGCTGCTGCAGCCCATGGTCAGCTTCCTGTTGCTGTGTTTTGATGAGGTCAACCAG
CTCTTGGGGGAAATCTCCAAGGACGGAGAAGAGCTCCTCCAGGAAGTTAAGGAGGATCTG
GCTTGGCCGTTGAAGAAAAGAGAGCCCCAGGAG---CAGCCAGATCTCTTGCGGCAGCTT
CTGCAGTACACAGTTAGCAAGCTGCAGGCGCTCAGCGGCACAGTGGCCTCGCTCTCTGAC
AGCCTCCTGGAGGGCTCCGGCCGCTACTTCCACGGCGCCGCAGGCCACCTGGGAAACAAG
CTGAGCAAGAAGAGGGGTGCGGATGAACGCCTCCTAAGGGTTCTGGGGCACCTGGAGAGC
TTAGCGAGTGGCCACAGTGACCCTGAAGTGCAGGGTCTACCCTTGTGCTCTGAGGACAGT
GGCATTGGTGCTGACAATGAGTCCGTGCAGCTGGCAGACAAGCTGGGCAAGCAAGCCAGC
TGGGACTTCGTGCTGGAGCCTGCA---GAAGGGAGGCCAGCGATTTCACCCACAGCGGAG
GCCAGGCTGTCAAGACGTACCTGGCAGCACGGTCCACTCTGGATGGGTTCAGCCAGACCC
CAGGACTGCCCGCTCTCAAGGCCTCTTACAGCAAAGGTTCAGCCAGCAGTGCAGGGTGGA
CCAGGGAGACCCTGGCCCTCCAGCACAGGCCCAGAAAATACTGCCTCCAGGCCT------
TGGGGGCTGGGCCAACGCGCTCCGTGTGATTCCCCTGGGATC------------AGGATC
TCCAGGGAAGCACACTTTCCT---AAAGGCTCCAGGTTGATGGACACTCCGCCTCTCAGT
GAAGGTGAGGACAGCAGCCCA---GAG---GAGGAGGAAGACAAAGAGAGTTGCCTGAGT
CCGCGTGCGTGGCAGGGACACGCTTCCCATGCAAGGCCTCGGTCTTCACCCGCCGGTGCC
GAAAGCCCATTTCAGCCACACCCCCGGAGGCTTAGGAGCCCCCAGGACCAGGAAATGATT
CTGAAGATGAAGGAAGCAATCAGTGAAAGAATCAAGTTTGTCCCCGTGCCCTCTGAGCAC
CAGGAATGGACTGAGGAAGAGGAGAGA---ACCATGGTGCCCCCAAGACCGAACACGGCC
AGCGACAGCAGGAAGGCCCCCTCAAGGCAGAGGAGGTCCCAATCTGAGGGGTGTCTGAAG
AGCCACGTGGAGGATCCCACCCTCCAGGAGCTGCAGAGGGTCCAGAGAGACCTCAGCCAG
AGGCTGGAGGCGCTTTGCACCCAGGGCACCCGACAGCAGGGGTACAGCCAGAAGCAGGTT
CTGCAACCCAGGGCAACAGCGCTGAGG---CCCGACAACTGCTGCAAGGTCACCCCAAGC
AGCACCATCAGCAAGCTGAAGGCATCCCTCACCAAGAACTTCAGCATTTTGCCAAGTCAG
------AGCACCTTGCAGAAATGCTGTCCCCGCCCTGAGGGAGAACAGTCCTGGCAGGGA
AAAGCTGAGGGGCTTCCAAATGTCATCCCATCA------------------GGTGAGAGG
GCCAGTGAGGCTCCCAGGGCCCGGGACTGGAACATCAGGAGCTGTCCTACCAGAACATCG
GTCAAGAAACTCATTGAAACTTTCAGTCCCACCGAGGGTCTAAGGACACTGGGGGATTCC
AAGGATTCTGGGCCGAGCCCCTGCCCCAGGAAGTGGGGGGTCCCCACCATGCCTCCCAGA
TTCCCCATTTACAGGGGACTTGCCCCTTTGTATCCAAAGCCTCGAATTTCTCCAGCAGCA
GGTGGAGAATCTCTCAGGATGGGCCCGGGCTGGAGGCCCTGTGCTCCCACCTTTCCCCTT
CTGCTCACA---GCAGAAACATCCAAGAGTGAGGACCTC------AACTGTGAAACAGAG
GAGAACCCAGAGCATCTCCCTCCGCCGCCTCTGGAAATCCTGATGGACAAATCATTCACT
TCCCTGGAGCCCCCAGAAAGCAGCAATCTAGCAGAGAGCTCCCTTGAAGGGACCCACGTG
CCAGGGCTGGGAGGGGCTGGCTCCACCCGGAGAACGTGGGCTTCCCCAAAGCTAAGAGCC
GCCATGAGCCCCTCTGACCTGCTGCCCAGCAAGAGCACGGCCACCCTCACCAGGGCCCGC
AGCGCAGAACCAGGGAGC------AGCAAGAGAGGCTGCAATCCCGGAAAGCTCGCCTCG
GACCTCAGCCACCCACCAGCAGCCAGCGGAAACCCAGAGGTGCAAGGCAGCAGGGCTCAG
AGTCAGGCACGAGCGGACAGGGCCACAGGCCTCTCCAAGCATCCCCGGAAGGTCATCCAC
TGGCACCACTCCAGCCACACGGCCGGGCAGAACAGGACCTCG---------GAACCCAGC
CTGGCCAGGCCAATGCGAGGGCCACATTCTCCCGAGGCCCCAAGGCAGAACCAAGATAGA
AGCCCCGCGCTGGTCAGGAAGGCCTCTCCCACAAGGGCGCACTGGACGCCCAGAGTGGGC
AAGAGGCACTCAAGCCTGCCCTCCACTCACAGACCTGCCCAGCCA------------AGT
GTGCCCTGT---GTGCACAGGTCCCCCAGCCCACCGCTCAGC---------------CCT
CCAGTGAGCCCCAGGGTGCTAAGCCCCCCAACAGTGAAGAAACGAGCTTCCCCTCCCCCC
CAGCACAAACTGTCCACCCCTCCCTCGGCA---------AGCCCACCCGCTCAGCACAAG
GTCTCCGGCCCCCCTGCCCAGTGCGCAGAAGCCAGTTCCCCTGCCTCTGGCCCCTCCCCA
TCTCCACCAGCGTCTCCCAGTCAGGGGCGCAAGGAGACAAGAGATTCTGAAGATAGTCGG
GCAGCCACGGCCAAAGCATCTGGGAACACATGTTCCATTTTCTGTCCAGCCACCTCCTCT
CTGTTTGAAGCTAAGTCACCATTCTCAACAGTACCCCAACTCACCCCACCATTGCTGCCA
CCTGAAGCTGGGGGTCCTTGTGGGACCCCAACAGGATGCTGGAGGAGCAGCTCAGGGCCA
CGACTGAAGGCGGACTTACAGCGAGGGACAGCTCTCTGTGCCCTCAACCCTCAGCCTTTC
ATCAGAAGGACAGCTTCTGACTGCCAGCCG------GTCATCCGCCTTCACCTGCCTGCC
CCGGGCACC---------------------------------------------------
------------------ACCAGCGACGCTTGTGAATCCCAGCTTGGCCAG---------
AGCAGC---------------------------------------AGCAGC---GAGGAG
GGCCCCAAG---GACACAGAGCCG---TGGAACAGTCCCTGTGCCCCAGAACCGAAGGGC
GGC---AGCAGGGGTAAACCGCCCCCAGAGCTCTGCGTGCTGGGCCATGGGCTGCAGCGG
GAGGCCAGTGCCAGCCATGCCCAGGACAAGCCCCAGCAGAAAGAA---------------
---GTGGCC---------------------------------------------------
------------------------------
