# Supplementary material for: Insights into the Evolution of Longevity from the Bowhead Whale Genome
Source: Cell Rep. 2015 Jan 6;10(1):112–22. doi: 10.1016/j.celrep.2014.12.008 (PMC4536333; doi:10.1016/j.celrep.2014.12.008)
Supplement: Supplemental Folder 2. Species Used in the Analysis of Selective Pressure Variation, Single-Gene Orthologous Families Tested, Likelihood Ratio Tests, MAKER Parameters, and Full Assembly and Read Usage Data, Related to Experimental Procedures [file mmc3.zip › Tested SGOs/reciprocal_group_3330.2.fas]

>Gibbon|ENSNLEG00000017952|ENSNLET00000022908
---------------ATGTCTCTGCAGATGGTAACAGTCAGTAATAACATAGCCTTAATT
CAACCAGGCTTCTCACTGATGAATTTTGATGGACAAGTTTTCTTCTTTGGACAAAAAGGC
TGGCCCAAAAGATCCTGCCCCACTGGAGTTTTCCATCTGGATGTAAAGCATAACCACGTC
AAACTGAAGCCTACGATTTTCTCTAAGGATTCCTGCTACCTCCCTCCTCTTCGCTACCCA
GCCACTTGCACATTCAAAGGCAGCTTGGAGTCTGAAAAGCATCAATACATCATCCATGGA
GGGAAAACACCAAACAATGAGGTTTCAGATAAGATTTATGTCATGTCTATTGTTTGCAAG
AACAACAAAAAGGTTACTTTTCGCTGCACAGAGAAAGACTTGGTAGGAGATGTTCCTGAA
GCCCGATATGGTCATTCCATTAATGTGGTGTATAGCCGAGGGAAAAGTATGGGTGTTCTC
TTTGGAGGACGCTCATACATGCCTTCTACCCACAGAACCACAGAAAAATGGAATAGTGTA
GCTGACTGCCTGCCCCATGTTTTCCTGGTGGATTTTGAATTCGGGTGTGCCACATCATAC
ATTCTTCCAGAACTTCAGGATGGGCTATCTTTTCACGTCTCTATTGCCAAAAATGACACC
ATCTATATTTTAGGAGGACATTCACTTGCCAATAATATCCGGCCTGCCAACCTGTACAGA
ATAAGGGTTGATCTTCCCCTGGGTAGCCCAGCTGTGAATTGCACAGTCTTGCCAGGAGGA
ATCTCTGTCTCCAGTGCAATCCTTACTCAAACTAACAATGATGAATTTGTTATTGTTGGT
GGCTATCAGCTTGAAAATCAAAAAAGAATGATCTGCAACATCATCTCTTTAGAGGACAAC
AAGATAGAAATTCGTGAGATGGAGACCCCAGATTGGACTCCAGACATTAAGCACAGCAAG
ATATGGTTTGGAAGCAACATGGGAAATGGAACTGTTTTTCTTGGCATACCAGGAGACAAT
AAACAAGTTGTTTCAGAGGCATTCTATTTCTATACGTTGAAATGTGCTGAAGATGAT---
ACGAATGAAGAGCAGACGATATTCACAAACAGTCAGACATCAACAGAAGATCCAGGGGAT
TCCACTCCTTTTGAAGACTCCGAAGAATTTTGTTTCAGTGCAGAAGCAAATAGTTTTGAC
GGTGATGATGAATTTGACACCTATAATGAAGACGATGAAGAAGATGAGTCTGAGACAGGC
TACTGGATTACATGCTGCCCTACTTGTGATGTGGATATCAACACATGGGTACCATTCTAT
TCAACCGAGCTCAACAAACCTGCCATGATCTACTGCTCTCATGGGGATGGGCACTGGGTC
CACGCTCAGTGCATGGATCTGGCAGAACGCACACTCATCCATCTGTCAGCAGGAAGCAAC
AAGTATTACTGCAATGAGCATGTGGAGATAGCAAGAGCTCTACACACTCCCCAAAGAGTC
CTGCCCTTAAAAAAGCCTCCAATGAAATCCCTCCGTAAAAAAGGTTCTGGAAAAATCTTG
ACTCCTGCCAAGAAATCCTTTCTTAGAAGGTTGTTTGAT
>Gorilla|ENSGGOG00000027505|ENSGGOT00000030452
---------------ATGTCTCTGCAGATGGTAACAGTCAGTAATAACATAGCCCTAATT
CAGCCAGGCTTCTCGCTGATGAATTTTGATGGACAAGTTTTCTTCTTTGGACAAAAAGGC
TGGCCCAAAAGATCCTGCCCCACTGGAGTTTTCCATCTGGATGTAAAGCATAACCATGTC
AAACTGAAACCTACAATTTTCTCTAAGGATTCCTGCTACCTCCCTCCTCTTCGCTACCCA
GCCACTTGCACATTCAAAAGCAGCTTGGAATCTGAAAAACATCAATACATCATCCATGGA
GGGAAAACACCAAACAATGAGGTTTCAGATAAGATTTATGTCATGTCTATTGTTTGCAAG
AACAACAAAAGGGTTACTTTTCGCTGCACAGAGAAAGACTTGGTAGGAGATGTTCCTGAA
GCCAGATATGGTCATTCCATTAATGTGGTGTACAGCCGAGGGAAAAGTATGGGTGTTCTC
TTTGGAGGACGCTCATACATGCCTTCTACCCACAGAACCACAGAAAAATGGAATAGTGTA
GCTGACTGCCTGCCCCGTGTTTTCCTGGTGGATTTTGAATTTGGGTGTGCTACATCATAC
ATTCTTCCAGAACTTCAGGATGGGCTATCTTTTCATGTCTCTATTGCCAAAAATGACACT
ATCTATATTTTAGGAGGACATTCACTTGCCAATAATATCCGGCCTGCCAACCTGTACAGA
ATAAGGGTTGATCTTCCCCTGGGTAGCCCAGCTGTGAATTGCACAGTCTTGCCAGGAGGA
ATCTCTGTCTCCAGTGCAATCCTGACTCAAACTAACAATGATGAATTTGTTATTGTTGGT
GGCTATCAGCTTGAAAATCAAAAAAGAATGATCTGCAACATCATCTCTTTAGAGGACAAC
AAGATAGAAATTCGTGAGATGGAGACCCCAGATTGGACCCCAGACATTAAGCACAGCAAG
ATATGGTTTGGAAGCAACATGGGAAATGGAACTGTTTTTCTTGGCATACCAGGAGACAAT
AAACAAGTTGTTTCAGAAGGATTCTATTTCTATATGTTGAAATGTGCTGAAGATGAT---
ACTAATGAAGAGCAGACAACATTCACAAACAGTCAAACATCAACGGAAGATCCAGGGGAT
TCCACTCCCTTTGAAGACTCCGAAGAATTTTGTTTCAGTGCAGAAGCAAATAGTTTTGAT
GGTGATGACGAATTTGACACCTATAATGAAGACGATGAAGAAGATGAGTCTGAGACAGGC
TACTGGATTACATGCTGCCCTACTTGTGATGTGGATATCAACACTTGGGTACCATTCTAT
TCAACTGAGCTCAACAAACCTGCCATGATCTACTGCTCTCATGGGGATGGGCACTGGGTC
CATGCTCAGTGCATGGATCTGGCAGAACGCACACTCATCCATCTGTCAGCAGGAAGCAAC
AAGTATTACTGCAATGAGCATGTGGAGATAGCAAGAGCTCTACACACTCCCCAAAGAGTC
CTACCCTTAAAAAAGCCTCCAATGAAATCCCTCCGTAAAAAAGGTTCTGGAAAAATCTTG
ACTCCTGCCAAGAAATCCTTTCTTAGAAGGTTGTTTGAT
>Guinea_Pig|ENSCPOG00000020441|ENSCPOT00000023518
---------------ATGTCACTGCAGATGGTAACAGTTGGTAACAACATAGCCTTAATT
CAACCAGGTTTCTCACTGATGAATTTTGATGGGCAAATTTTCTTCTTTGGCCAAAAGGGC
TGGCCAAAGAGATCCTGCCCTACTGGGGTTTTCCATTTTGACGTGAAGCATAACCATCTC
AAAATGAAGCCTGCAGTTTTCTCTAAGGATTCCTGCTATCTTCCTCCTCTTCGCTACCCA
GCCATTTGCACATTCAAAGGAAACTTGGAGTCTGAAAAGAATCAATATATCATACATGGA
GGGAAAACACCAAACAATGAGCTTTCTGATAAAATTTACGTCATGTCTATTGTTTGCAAA
AACAACAAAAAAGTTACCTTTCGCTGCACAGAGAAGGACTTGGTAGGAGATGTTCCTGAA
GCCAGATATGGTCATTCCATTGACGTGGTGTACAGTCGAGGGAAAAGTATGGGAGTGATC
TTTGGAGGACGATCATACATGCCCTCTACCCAAAGAACCACAGAGAAGTGGAATAGCGTA
GCTGATTGCTTACCCCATGTTTTCTTGGTGGATTTTGAATTTGGGTGTGCTACATCATAT
GTTCTTCCAGAACTTCAGGATGGACTATCTTTTCATGTCTCGATTGCCAAAAATGATACC
GTTTATATTTTAGGAGGACATTCGCTTGCCAATAACATCCGCCCTGCCAATCTGTACAGA
ATAAAGGTTGACCTCCCTTTGGGCAGTCCAGCTGTGAATTTTACAGTCTTGCCAGGAGGA
ATCTCTGTCTCCAGTGCAATCCTGACTCAAACTAACAGTGATGAATTTGTTATTGTTGGT
GGCTATCAACTTGAAAATCAAAAGAGAATGGTCTGCAACATTGTCACTTTAGAAGACAAC
AAGATAAAAATCTCTGAGATGGAAACCCCAGATTGGACCCCAGATATTAAACACAGCAAG
ATATGGTTTGGAAATAACATGGGGAATGGGAGCATTTTCCTTGGTATTCCAGGAGACCAT
AAACAGGCTGTTTCTGAAGCATTCTATTTTTATATGTTGAAATGCTGTGACAATGAT---
GTGAATGAAGATCAGAAAACCTTGACAAACAGTCAGACATCAACAGAAGATCCAGGAGAC
TCTACTCCCTTTGAAGATTCTGAAGAATTTTGTTTCAGTGCAGAAGCCTATAGTTTCGAT
GGTGATGATGAATTTGACACCTATAATGAAAATGATGAAGAAGATGAGTCTGTGACAGGC
TACTGGATAACATGCTGCCCTACTTGTGATGTGGATATCAACACTTGGGTACCATTCTAT
TCAACTGAGCTCAACAAACCTGCCATGATTTATTGTTCTCATGGAGATGGGCACTGGGTC
CATGCCCAGTGCATGGACCTGGCAGAACCAACGCTCATCCATCTGTCAGAAGGGAGCAAC
AAGTATTACTGCAATGAGCATGTGCAGATAGCAAGGGCACTACAAACTCCAAAAAGAGCC
ATACCCTTAAAAAAGCCTCCAATGAAATCAGTACGCAAAAAAGGTTCTGGAAAAGTCTTA
ACGCCTTCCAAAAAATCATTTTTTAGAAGACTGTTTGAT
>Horse|ENSECAG00000021988|ENSECAT00000023390
---------------ATGTCGCTACAGATGGTAACAGTTGGTAATAACCTAGCCTTAATT
CAACCAGGCTTCTCACTGATGACTTTTGATGGGCAGGTTTTCTTCTTTGGCCAGAAAGGC
TGGCCCAAGAGGTCCTGCCCCACTGGAGTTTTCCATTTTGATATAAAGCATAACAACCTC
AAACTGAAGCCCACAGCTTTCTCTAAGGATTCCTGCTACCTTCCTCCTCTCCGCTACCCA
GCCACTTGCACCTTCAAAGGCAGCTCAGAGTCTGAAAAGCATCAATACATCATCCACGGA
GGGAAAACACCAAACAATGAGCTTTCGGATAAGATTTATGTCATGTCTGTTCTTTGCAAG
AACAGCAAAAAAGTTACTTTTCGCTGCACGGAGAAAGACTTGGTAGGAGATGTTCCTGAA
GCCAGATATGGTCATTCCATTGATGTGGTGTATAGTCGAGGGAGAAGTATAGGTGTTCTC
TTTGGAGGACGGTCCTACATCCCTTCCACCCAAAGAACCACAGAAAAATGGAATAGCGTA
GCTGACTGCCTGCCCCATGTTTTCTTGGTGGATTTTGAATTTGGGTGCTCTACATCATAC
ATTCTTCCAGAACTTCAGGATGGGCTATCTTTTCACGTCTCCATTGCCAGAAATGATACC
ATTTATATTTTAGGAGGACATTCACTTGCCAATAACATCCGCCCTGCCAACCTATACAGA
ATAAGGGTTGATCTCCCCCTGGGTAGTCCAGCAGTGAACTGCACAGTCTTGCCAGGAGGA
ATCTCTGTCTCCAGTGCAATTCTGACTCAAACAAACAAGGATGAATTTGTTATTGTTGGT
GGCTATCAGCTTGAAAATCAAAAAAGAATGGTCTGCAACATTGTCTCTTTTGAGGACAAC
AAGATAGAAATTCGTGAGATGGAGACCCCAGATTGGACCCCAGATATTAAGCACAGCAAG
ACATGGTTTGGAAGTAACATGGGAAATGGAGCCATTTTCCTTGGCATACCAGGAGACAAT
AAGCAGGCTCTTTCAGAAGCATTCTATTTCTATATATTGAAATGTGCTGAAGACGAT---
TTGAACGAAGACCAGAAAACATTAACAAACAGTCAGACATCAACAGAAGACCCAGGGGAC
TCCACTCCCTTTGAAGACTCAGAAGAATTTTGTTTCAGTGCAGAAGCAAATAGTTTTGAT
GGTGATGATGAATTTGACACTTATAATGAAGATGATGAGGAAGATGAGTCTGAGACGGGC
TACTGGATTACATGCTGCCCTACTTGTGATGTGGATATCAACACTTGGGTACCATTTTAT
TCAACTGAGCTCAACAAACCTGCCATGATCTACTGCTCTCATGGAGATGGGCACTGGGTC
CATGCCCAGTGCATGGATCTGGCAGAACGCACGCTCATCCATCTGTCAGAAGGAAGCAAC
AAGTATTACTGCAAGGAGCATGTGGAGATAGCAAGAGCACTGCAAACCCCGAAAAGAGTC
TTACCCTTAAAAAAGCCTCCACTGAAATCGCTCCACAAAAAAGGTTCTGGGAAAATTTTG
ACTCCTGCCAAGAAATCCTTTCTTAGAAGGTTGTTTGAT
>Mouse|ENSMUSG00000032864|ENSMUST00000044031
---------------ATGTCCCTGCAGATGGTAACAGTGGGTCATAACATAGCCTTAATT
CAACCAGGCTTCTCACTTATGAATTTTGATGGCCAAGTTTTCTTCTTTGGCCAGAAAGGC
TGGCCTAAGAGATCCTGTCCTACTGGAGTCTTTCATTTTGATATAAAACAAAATCATCTC
AAACTGAAGCCTGCAATCTTCTCTAAAGATTCCTGCTACCTCCCACCTCTTCGTTATCCA
GCTACTTGCTCATACAAAGGCAGCATAGACTCTGACAAGCATCAATATATCATTCACGGA
GGGAAAACACCAAACAATGAGCTTTCCGATAAGATTTATATCATGTCTGTCGCTTGCAAG
AATAACAAAAAAGTTACTTTCCGTTGCACAGAGAAAGACTTAGTAGGAGATGTCCCTGAA
CCCAGATACGGCCATTCCATTGACGTGGTGTATAGTCGAGGGAAAAGCATGGGTGTTCTC
TTTGGAGGACGTTCATACATGCCTTCTACCCAGAGAACCACAGAAAAATGGAATAGTGTA
GCTGACTGCCTACCCCATGTTTTCTTGATAGATTTTGAATTTGGGTGTGCTACATCATAT
ATTCTCCCAGAACTTCAGGATGGGCTGTCTTTTCATGTTTCTATTGCCAGAAACGATACC
GTTTATATTTTGGGAGGACACTCACTTGCCAGTAATATACGCCCTGCTAACTTGTATAGA
ATAAGAGTGGACCTTCCCCTGGGTACCCCAGCAGTGAATTGCACAGTCTTGCCAGGAGGA
ATCTCTGTCTCCAGTGCAATCCTCACTCAAACAAACAATGATGAATTTGTTATTGTGGGT
GGTTATCAGCTGGAAAATCAGAAAAGGATGGTCTGCAGCCTTGTCTCTCTAGGGGACAAC
ACGATTGAAATCAGTGAGATGGAGACTCCTGACTGGACCTCAGATATTAAGCATAGCAAA
ATATGGTTTGGAAGCAACATGGGAAACGGGACTATTTTCCTTGGCATACCAGGAGACAAT
AAGCAGGCTATGTCAGAAGCATTCTATTTCTATACTTTGAGATGCTCTGAAGAGGAT---
TTGAGTGAAGATCAGAAAATTGTCTCCAACAGTCAGACATCAACAGAAGATCCTGGGGAC
TCCACTCCCTTTGAAGACTCAGAGGAATTTTGTTTCAGTGCTGAAGCAACCAGTTTTGAT
GGTGACGATGAATTTGACACCTACAATGAAGATGATGAAGATGACGAGTCTGTAACCGGC
TACTGGATAACATGTTGCCCTACTTGTGATGTTGACATCAATACCTGGGTTCCGTTCTAT
TCAACGGAGCTCAATAAACCCGCCATGATCTATTGTTCTCATGGGGATGGGCACTGGGTA
CATGCCCAGTGCATGGATTTGGAAGAACGCACACTCATCCACTTGTCAGAAGGAAGCAAC
AAGTATTATTGCAATGAACATGTACAGATAGCAAGAGCATTGCAAACTCCCAAAAGAAAC
CCCCCCTTACAAAAACCTCCAATGAAATCCCTCCACAAAAAAGGCTCTGGGAAAGTCTTG
ACTCCTGCCAAGAAATCCTTCCTTAGAAGACTGTTTGAT
>Opossum|ENSMODG00000024469|ENSMODT00000035842
---------------ATGTCCCTACAGATGATAACAGTGAATAACAATGCCTCCTTAATC
CAACCGGGTTTCTCTTTGATGAATTTCGGAGGACAAGTTTTTTTCTTCGGGCAAAAGGGC
TGGCCCAAGAGATCTTGTCCCACTGGCATTTTTCTCTTCGATTTCAAACAGAACCAACTC
AAACTGAGGCCTGCTCTTTTCTCGAAGGATTCCTGCTACCTCCCCCCTCTTCGATACCCA
GCTATCTGCACCTTCCAGGATAGCCTGGAGTTGAAGAAAGAGCAATATATCATCCATGGA
GGAAAAACCCCAAATAATGAACTCTCGGATAAGATTTACATCATTAGTGCCATCTGCAAA
AACAACAAGAAAGTGACTTTTTGCTGTACGGAGAAAGAATTAGTTGGAGATATTCCAGAG
GCGAGATACGGCCACACCATTGATGTGGTCTATAGCCGAGGAAAAAGCAGGTGTGTTGTC
TTTGGAGGTCGGTCCTATATGCCATCTGCCCAGAGGACCACAGAAAAATGGAACAGTGTA
GTTGACTGCCCTCCACACGTCTTCTTAATAGATTTGGAATTTGGATGCTGTACCTCCTAC
AACTTCCCGGAGCTCCAGGATGGGCTCTCCTTTCATGTCTCCATCGCTAGAGATGATACC
ATTTACATGATAGGGGGCCACTCTCTCTCTAATAATAGCCGACCCCCCAACCTGTACAGA
CTGAAGGTGGATCTGCCACTTGGGAGCCCAGAGGTGAGTTGCACCGTCTTACCGGGAGGA
ATCTCAATCTCCAGTGCCATCCTGACCCAGACGAAAAGCAATGAGTTTGTCATTGTGGGT
GGCTACCAGTTTGAAAACCAGAAAAGGCTGGTCTGCAATATCATCACCGTAGAGGACAAC
AAGATTGAGATCCAAGATATGGAGACCCCAGATTGGACCCCTGACATTAAACACAGCAAG
TTGTGGTTTGGAAGCAGCACGGGGAATGGGACCGTTTTTCTTGGTATACCAGGGGACAAT
CGTCAAACTCTCTCAGATGCCCACTACTTCTACCTCTTGAAGTGTGGTGGAGAAGACTTA
ATGGCAGAAGAACAGGCAGCATTCTCCTGTAGTCAAGCATCAACAGAAGATCCAGGGGAC
TCCACTCCCTTCGAAGACTCGGAAGAATTTTGTTTCAGTGCAGAAATCACCAGCTTTGAT
GGGGACAGTGATATTGATACCTATAATGAAGATGATGAAGAAGATGAATCAGAAACAGGC
TATTGGATCATCTGCTGCCCCACCTGTGATGTTGACATCAACACCTGGGTACCCTTCTAT
TCCACCGAACTCAACAAACCTGCTATGATCTACTGTTCTCACGGAGATGGCCATTGGGTC
CATGCCAAGTGTATGAACTTAGCCGAGCAGTTACTGATTCAACTCTCAAAAGGAAGCAGT
AAATATTTCTGCAATGAGCATGTGGAAATAGCAAGGGGCCTGCAAACACCGAAAAAGATT
CTGCCTTTAAAAAGGACCCCATTGAAAAAC---CACAAGAAAGCCCCAGTGAAAATAATA
ACTCCAGCCAAGAAATCATTTTTTAGAAAGTTATTTGAT
>Orangutan|ENSPPYG00000003348|ENSPPYT00000003991
---------------ATGTCTCTGCAGATGGTAACAGTCAGTAATAACATAGCCTTAATT
CAACCAGGCTTCTCGCTGATGAATTTTGATGGACAAGTTTTCTTCTTTGGCCAGAAAGGC
TGGCCCAAAAGATCCTGCCCCACTGGAGTTTTCCATTTGGATGTAAATCATAACCATGTC
AAACTGAAGCCTACAATTTTCTCTAAGGATTCCTGCTACCTCCCTCCTCTTCGCTACCCA
GCCACTTGCACATTCAAAGGCAGCTTGGAGTCTGAAAAGCATCAATACATCATCCATGGA
GGGAAAACACCAAACAATGAGGTTTCAGATAAGATTTACATCATGTCTGTTGTTTGCAAG
AGCAACAAAAAGGTTACTTTTCGCTGCACAGAGAAAGACTTGGTAGGAGATGTTCCTGAA
GCCAGATATGGTCATTCCATTAATGTGGTGTATAGCCGAGGGAAAAGTATGGGTGTTCTC
TTTGGAGGACGCTCATACATGCCTTCTACCCACAGAACCACAGAAAAATGGAATAGTGTA
GCTGACTGCCTGCCCCATGTTTTCCTGGTGGATTTTGAATTTGGATGTGCTACATCATAC
ATTCTTCCAGAACTTCAGGATGGGCTATCTTTTCATGTCTCTATTGCCAAAAATGACACC
ATCTATATTTTAGGAGGACATTCACTTGCCAATAATATCCGGCCTGCCAACCTGTACAGA
ATAAGGGTTGATCTTCCCCTGGGTAGCCCAGCTGTGAATTGCACAGTCTTGCCAGGAGGA
ATCTCTGTCTCCAGTGCAATCCTGACTCAAACTAACAATGATGAATTTGTTATTGTTGGT
GGCTATCAGCTTGAAAATCAAAAAAGAATGATCTGCAACATCATTTCTTTAGAGGACAAC
AAGATAGAAATTCGTGAGATGGAGACCCCAGATTGGACCCCAGACATTAAGCACAGCAAG
ATATGGTTTGGAAGCAACATGGGAAATGGAACTGTTTTTCTTGGCATACCAGGAGACAGT
AAACAAGTTGTTTCAGAAGCATTCTATTTCTATACGTTGAAATGTGCTGAAGATGAT---
ACGAATGAAGAGCAGACAACATTTACAAACAGTCAAACATCAACGGAAGATCCAGGGGAT
TCCACTCCCTTTGAAGACTCCGAAGAATTTTGTTTCAGTGCAGAAGCAAATAGTTTTGAT
GGTGATGATGAATTTGACACCTATAATGAAGATGATGAAGAAGATGAGTCTGAGACAGGC
TACTGGATTACATGCTGCCCTACTTGTGATGTGGATATCAACACTTGGGTACCATTCTAT
TCAACTGAGCTCAACAAACCCGCCATGATCTACTGCTCTCATGGGGATGGGCACTGGGTC
CATGCTCAGTGCATGGATCTAGCAGAACGCACACTCATCCATCTGTCAGCAGGAAGCAAC
AAGTATTACTGCAATGAGCATGTGGAGATAGCAAGAGCTCTACACACTCCCCAAAGAGTC
CTACCCTTAAAAAAGCCTCCAATGAAATCCCTCCGTAAAAAAGGTTCTGGAAAAATCTCG
ACTCCTGCCAAGAAATCCTTTCTTAGAAGGTTGTTTGAT
>Platypus|ENSOANG00000011771|ENSOANT00000018663
---------------ATGGCATTGCAGATGTTATCAGTGAGTACCAACTCATCTCTAATT
CAGCCTGGCTTCTCTCTAATGAATTTTGATGGCCAGGTTTTTTTCTTTGGCCAGAAGGGA
TGGCCCAAAAGATCCTGCCCTACAGGAGTTTTCCTCCTTGACATAAAACGCAACCAGCTC
AAACTGAAGCCTGCAACCTTCTCAAAAGATTCCTGCTACCTTCCTCCTCTCCGATATCCA
GCTACTTGCACTTTGAAAAATAGCCTCGAGCCTGAGAAGATCCAATACATCATTCATGGT
GGGAAAACTCCAAACAATGAACTTTCCAATAAGATTTATGTAATGGCTGTTGCTTGCAAA
AGTAATAAAAAAATTACTTTTTGCTGCACAGAGAAAGAGTTAGTAGGAGACATTCCTGAA
GCAAGATACGGCCACACCATTGATGTGGTGTACAGCAGAGGGAAAAGCATGACTGTGATC
TTTGGAGGACGGTCATACATGCCTCCTGCTCAGAGAACCACAGAAAAATGGAATAGCGTG
ATTGACTGCATGCCCCATGTTTACTTGGTGGACTTTGAATTTGGTTGCTCTACATCGTAT
GTCTTTCCAGAGCTACAGGATGGGCTGTCTTTCCATGTTTCCGTTGCCAGAAATGATACT
GTCTATATTTTAGGGGGTCATTCGCTCACCAACAACAGCAGACCTCCAAATCTGTTCAGG
TTGAAAGTTGATCTCCCATTAGGCAGTCCCGCTGTGAGTTGCACTGTCTTGTCTGGAGGA
CTCTCGGTTTCTAGTGCCATTGTGACCCAGAGGAACAGCAGTGAGTTTGTCATCGTTGGT
GGCTATCAACTTGACAACCTGAAAAGGATGGCCTGCCACATCATCAAATTAGAAGATAAC
AAATTTGAGATTGAAGAAATGGAGACCCCAGATTGGACGCCAGACATTAAGCATAGCAAA
ATTTGGTTCGGAAGCAATATGGGAAATGGAGCGATTTTTCTGGGCATTCCAGGGGACAAC
AAGCAGGCTATTTCAGATGCAAACTATTTCTATATTTTGAAATGTGGTCAAGACACAAAA
GAAGAAGATGATCAGGCAACATACACCTGTAGCCAAACATCGACAGAAGATCCGGGGGAC
TCCACTCCCTTCGAAGACTCGGAAGAATTTTGCTTCAGCACAGAAGCTAACTGTTTTGAT
GTTGAT---GACATTGACACGTATAATGAAGATGATGAAGAGGATGAATCCGAAGCAGGG
TACTGGATCACATGTTGTCCCACTTGTGATCTTGACGTTAACACTTGGGAGCCATTCTAT
TCAACTGAACTCAACAAACCCGCTATGATTTATTGTTCCAATGGTGATGGTCATTGGGTC
CATGCCCAGTGTATGGACTTGTCAGAGAGGATACTTATTCAACTTTCAGAAGGAAACACC
AAGTATTTTTGCAATGAGCACATAGAGATAGCTAGGGGGCTGCAAACTCCCAAGAAGATG
CTGCCTGTTAAAAAGCTTCCGATGAAATCCCTCCGTAAAAAAGCTCCAGTGAAGATAATG
ACACCAATGAAGAAATCCTTCCTTAGACGGTTATTTGAC
>Rabbit|ENSOCUG00000006995|ENSOCUT00000006991
---------------ATGTCGCTGCAGATGATAACAGTCAGGAATAACACAGCCTTAATT
CAACCAGGCTTCTCACTGATGAATTTTGATGGGCAAATTTTCTTCTTTGGCCAAAAAGGA
TGGCCCAAGAGATCCTGCCCCACTGGAGTTTTTCATTTTGATATAAAACAGAACCATCTC
AAACTGAAGCCAGCAGTTTTCTCTAAGGATTCCTGCTATCTTCCTCCTCTCCGTTACCCA
GCCACTTGCACATTCCAAGGCAGCTCAGAGTCTGAAAAACAACAATATATCATCCACGGA
GGGAAAACACCAAACAATGAGCTTTCTGATAAGATTTATGTCATGTCTGTTGTTTGCAAA
AACAACAAAAAAGTTACTTTTCGCTGCACAGAAAGAGACTTGGTAGGAGATGTTCCAGAA
GCCAGATATGGTCATTCCCTTGACGTGGTGTACAGTCGAGGAAAAAGTATGGGAGTTCTC
TTTGGAGGACGGTCATACATGCCTTCTAATCAAAGAACCACAGAAAAATGGAATAGCGTC
GCTGATTGCCTGCCCCATGTTTTCTTGGTGGATTTTGAATTTGGATGTGCCACATCCTAC
ATTCTTCCAGAGCTTCAGGATGGGCTGTCATTTCATGTCTCTATTGCCAGAAATGATACC
GTTTATATTTTAGGAGGACATTCTCTTGCCAATAATATCCGCCCTGCCAATCTGTACAGA
ATCAGGGTTGATCTCCCCTTGGGTAGCCCAGCCATAAATTGCACAGTTTTGCCAGGAGGA
ATTTCTGTCTCCAGTGCAATCCTGACTCAGACTAACAATGATGAATTTGTTATCGTTGGT
GGGTATCAGCTTGAAAATCAAAAAAGAATGGTCTGCAACATTGTCTCTTTAGAGGATAAC
AAGATTGAAATTCAAGAGATGGAGACCCCAGATTGGACTCCAGATATTAAGCACAGCAAA
ATATGGTTTGGAAGCAACATGGGAAATGGATCCGTTTTCCTTGGCATCCCAGGAGACAAT
AAACAGATTGTTTCAGAAGCATTTTATTTCTATATGTTGAAATGTACTGAAGATGAT---
GTGCATGAAGATCAGAGAACTTTCACAAATAGTCAGACATCAACAGAAGATCCAGGGGAC
TCCACTCCCTTTGAGGACTCGGAAGAATTTTGTTTCAGTGCAGAAGCAAATAGTTTTGAT
GGCGATGATGAATTTGACACTTATAATGAAGATGATGAAGATGATGAGTCTGAGACAGGC
TACTGGATTACCTGCTGCCCTACTTGTGATGTGGACATTAACACTTGGGTGCCATTCTAT
TCAACGGAGCTCAACAAGCCTGCCATGATCTACTGTTCTCATGGAGATGGGCACTGGGTC
CATGCCAAGTGCATGGATCTGGCAGAACGTACCCTCATCCATCTGTCAGAAGGAAGCAAC
AAGTATTATTGTAATGAGCATGTGGAGATAGCAAGAGCGCTACAAACTCCCAAAAGAACC
ATACCCTTAAGAAAGCCCCCAATGAAATCCCTCCACAAGAAAGGTTCTGGGAAAATCTTG
ACTCCTGCCAAGAAATCCTTTCTTAGACGGTTGTTTGAC
>Rat|ENSRNOG00000004623|ENSRNOT00000006097
---------------ATGTCCCTGCAGATGGTTACAGTGGGTCATAACATAGCCTTAATT
CAACCAGGCTTCTCACTGATGAATTTTGATGGTCAAGTTTTTTTCTTTGGCCAAAAAGGC
TGGCCTAAGAGATCCTGCCCTACTGGAGTCTTTCATTTTGATATAAAACAAAATCATCTC
AAACTGAAGCCTGCAGTTTTCTCTAAAGATTCCTGCTACCTCCCACCTCTTCGTTACCCA
GCTACTTGCTCGTACAAAGGCAGCACAGACTCTGACAAGCATCAATATATCATCCACGGA
GGGAAAACGCCAAACAATGAGCTTTCCGATAAGATTTATATCATGTCTGTCGCTTGCAAG
AATAACAAAAAAGTTACTTTCCGTTGTACAGAGAAAGACTTAGTAGGAGATGTCCCTGAA
GCCAGATATGGCCATTCCATTGACGTGGTATATAGCCGAGGAAAAAGTGTTGGTGTTCTC
TTTGGAGGACGGTCATACATGCCTTCTACCCAAAGAACCACAGAAAAATGGAATAGTGTA
GCTGATTGCCTACCCCATGTTTTCTTGGTAGATTTTGAATTTGGGTGTGCAACGTCATAT
ATTCTCCCAGAACTTCAGGACGGGCTGTCTTTTCATGTTTCTATTGCCAGAAATGATACC
ATTTATATTTTGGGAGGACACTCACTTGCCAGTAACATACGTCCTGCTAACTTGTATAGA
ATAAGAGTAGATCTTCCCCTGGGTACCCCAGCAGTGAATTGCACTGTCTTGCCAGGAGGA
ATCTCTGTCTCCAGTGCAATTGTCACTCAAACAAATAATGATGAATTTGTTATTGTTGGT
GGTTATCAGCTGGAAAATCAAAAAAGGATGGTGTGTAGCATTGTCTCTCTAGGGGACAAC
AGGATTGAAATTAGTGAGATGGAGACCCCAGACTGGACCCCAGATATTAAGCATAGCAAA
ATATGGTTTGGAAGCAACATGGGAAACGGGACTGTTTTCCTTGGCATACCAGGAGACAAC
AAGCAGGCTATGTCAGAAGCATTCTATTTCTATATGTTGAGATGCTCTGAAGATAAT---
TCGAGTGAGGAGCAGAAAATTGTCTCAAACAGTCAGACATCAACTGAAGATGCCGGGGAC
TCCACTCCCTTTGAAGACTCGGAAGAATTTTGTTTCAGTGCTGAAGCAATCAGCTTTGAT
GGTGATGATGAATTTGACACTTACAATGAAGATGATGAAGATGATGAATCTGTAACCGGC
TACTGGATAACGTGTTCCCCTACTTGTGATGTGGACATCAATACTTGGGTTCCATTCTAT
TCAACTGAGCTCAATAAACCCGCCATGATCTATTGTTCTCATGGGGATGGACACTGGGTG
CATGCCCAGTGCATGGATCTGGAAGAACGCACACTCATCCACTTGTCAGAAGGAAGCAAC
AAATATTACTGCAATGAGCATGTGCGGATAGCAAGAGCATTACAAACTCCCAAAAGAAAC
CTCCCCTTACAAAAGCCCCCAATGAAATCCCTCCACAAAAAAGGCTCCGGGAAAGTCTTG
ACTCCTGCCAAGAAATCCTTTCTTAGGAGGTTGTTTGAT
>Macaque|ENSMMUG00000018268|ENSMMUT00000025669
ATGCCATCAGAAAATATGTCTCTGCAGATGGTAACAGTAAGTAATAACATAGCCTTAATT
CAACCAGGCTTCTCACTGATGAATTTTGATGGACAAGTTTTCTTCTTTGGCCAAAAAGGC
TGGCCCAAAAGATCCTGCCCCACTGGAGTTTTCCACTTGGATGTAAAGCATAACCATGTC
AAACTGAAGCCTACAATTTTCTCTAAGGATTCCTGCTACCTCCCTCCTCTTCGCTACCCA
GCTACTTGCACATTCAAAGGCAACTTGGAGTCTGAAAAGCATCAATACATCATCCATGGA
GGGAAAACACCAAACAATGAGCTTTCAGATAAGATTTATGTCATGTCTATTGTTTGCAAG
AACAACAAAAGGGTTACTTTTCGCTGCACAGAGAAAGACTTGGTTGGCGATGTTCCTGAA
GCCAGATATGGTCATTCCATTAATGTGGTGTATAGCCGAGGGAAAAGTATGGGTGTTCTC
TTTGGAGGCCGCTCATACATGCCTTCTACCCACAGAACCACAGAAAAATGGAATAGTGTA
GCTGACTGCCTGCCCCATGTTTTCCTGGTGGATTTTGAATTTGGGTGTGCTACATCATAC
ATTCTTCCAGAACTTCAGGATGGGCTATCTTTTCATGTCTCTATTGCCAAAAATGATACC
ATCTATATTTTAGGAGGACATTCACTTGCCAATAATATCCGGCCTGCCAACCTGTACAGA
ATAAGGGTTGATCTTCCCTTGGGTAGCCCAGCTGTGAATTGCACAGTCTTGCCAGGAGGA
ATCTCTGTCTCCAGTGCAATCCTGACTCAAACTAACAAGGATGAATTTGTTATTGTTGGT
GGATATCAGCTTGAAAACCAAAAAAGAATGATCTGCAACATAATCTCTTTAGAGGACAAC
AAGATAGAAATTCGTGAGATGGAGACCCCAGATTGGACCCCAGACATTAAGCACAGCAAG
ATATGGTTTGGAAGCAACATGGGAAATGGAACTGTTTTTCTTGGCATACCAGGAGACAAT
AAACAAGTTGTTTCAGAAGCATTCTATTTCTATACATTGAAATGTGCTGAAGAGGAT---
ACGAATGAAGAGCAAACAACATTCACAAACAGTCAGACATCAACAGAAGATCCAGGGGAT
TCCACTCCCTTTGAAGACTCCGAAGAATTTTGTTTCAGTGCAGAAGCAAATAGTTTTGAT
GGTGATGATGAATTTGACACCTATAATGAAGATGATGAAGAAGATGAGTCTGAGACAGGC
TACTGGATTACATGCTGCCCTACTTGTGACGTGGATATCAACACTTGGGTGCCATTCTAT
TCAACCGAGCTGAATAAACCCGCCATGATCTACTGTTCTCATGGGGATGGGCACTGGGTC
CATGCTCAGTGCATGGATCTGGCAGAACGCACGCTCATCCATCTGTCAGCAGGAAGCAAC
AAGTATTACTGCAATGAGCATGTGGAGATAGCAAGAGCTCTACACACTCCCCAAAGAGTC
CTACCCTTAAAAAAGCCTCCAATGAAATCCCTCCGTAAAAAAGGTTCTGGAAAAATCTTG
ACTCCTGCCAAGAAATCCTTTCTTAGAAGGTTGTTTGAT
>Marmoset|ENSCJAG00000011084|ENSCJAT00000021608
---------------ATGTCACTGCAGATGGTAACAGTCAGTAATAACATAGCCTTAATT
CAACCAGGCTTCTCGCTGATGAATTTTGATGGGCAGGTTTTCTTCTTTGGCCAAAAAGGC
TGGCCCAAGAGATCCTGCCCTACTGGAGTTTTCCATTTGGAGGTAAACCATAACCATATC
AAATTGAAGCCTACAATTTTCTCTAAAGATTCCTGCTACCTCCCGCCTCTTCGCTACCCA
GCAACTTGCACATTCAAAGGCAGCTTGGAGTCTGAAAAGCATCAATACATCATCCATGGA
GGGAAAACACCAAACAATGAGCTTTCAGATAAGATTTATGTCATGTCTGTTGTTTCCAAG
AACAACAAGAAGGTTACTTTTCGCTGCACGGAGAAAGACTTGGTAGGAGATGTTCCTGAA
GCCAGATATGGTCATTCCATTAATGTGGTATATAGCCGAGGGAAAAGTATGGGTGTTCTT
TTTGGAGGACGCTCATACATGCCTTTTACCCACAGAACCACAGAAAAATGGAATAGTGTA
GCTGACTGCCTACCCCATGTTTTCCTGGTGGATTTTGAATTCGGGTGTGCTACATCATAC
ATTCTTCCAGAACTTCAGGATGGGCTATCTTTTCATGTCTCTATTGCCAAAAATGACACC
ATCTATATTTTAGGAGGGCATTCACTTGCCAATAATATCCGCCCTGCCAACCTGTACAGG
ATAAGGGTTGATCTTCCCCTGGGTAGCCCAGCTGTGAATTGCACAGTCTTGCCAGGAGGA
ATCTCTGTCTCCAGTGCAATCCTTACTCAAACTAACAATGATGAATTTGTTATTGTTGGT
GGATATCAGCTTGAAAATCAAAAAAGAATGATCTGCAACATCATCTCTTTAGAGGAAAAC
AAGATAGAAATTCGTGAGATGGAGACTCCAGATTGGACCCCAGACATTAAGCACAGCAAG
ATATGGTTTGGAAGCAACATGGGAAATGGAACTGTTTTTCTTGGCATACCAGGAGACAAT
AAACAAGTTGTTTCAGAAGCATTCTATTTCTATACATTGAAATGTGCTGAAGATGAT---
ATGAATGAAGAGCAGACAACATTCACAAACAGTCAGACATCAACAGAAGATCCAGGGGAC
TCCACTCCCTTTGAAGATTCCGAAGAATTTTGTTTCAGTGCAGAAGCAAATAGTTTTGAT
GGTGATGATGAATTTGACACCTATAATGAAGATGATGAGGAAGATGAGTCTGAGACAGGC
TACTGGATTACGTGCTGCCCTACTTGTGATGTGGATATCAACACTTGGGTACCGTTTTAT
TCAACCGAGCTCAACAAACCTGCCATGATCTACTGTTCTCATGGGGATGGGCACTGGGTC
CATGCTCAGTGCATGGATCTGGCAGAACGCACACTCATCCATTTGTCAGCAGGAAGCAAC
AAGTATTACTGCAATGAGCATGTGGAGATAGCAAGAGCTCTACACACTCCCCAAAGATTT
CTACCCTTAAAAAAGCCTCCAATGAAATCCCTCCATAAAAAGGGTTCTGGAAAAATCTTG
ACTCCTGCCAAGAAATCCTTTCTTAGAAGGTTGTTTGAT
>Microbat|ENSMLUG00000000551|ENSMLUT00000000545
---------------ATGTCACTTCAGATGGTTACAGTCAGTAATAACATAGCCTTAATT
CAACCAGGCTTCTCACTAATGAATTTTGATGGACAAGTTTTCTTCTTCGGCCAAAAAGGC
TGGCCCAAGAGGTCCTGCCCCACTGGAGTTTTCCATTTTGATGTAAAACATAACAATCTC
AAATTGAAGCCTGCAGTTTTCTCTAAGGATTCCTGCTACCTTCCTCCTCTTCGCTACCCA
GCCACTTGCACATTCAAAGGAGGCTTAGAGTCTGAAAGGCAGCAATACATTATCCACGGA
GGGAAAACACCAAACAATGAGCTTTCAGATAAGATGTATGTTATGTCTGTTGTGTGCAAG
AACAACAAAAAAGTTACTTTTCGCTGCACTGAGAAAGACTTGGTAGGAGATGTTCCTGAA
GCCAGATATGGCCATTCCATTGATGTGGTATATAGTCGAGGGAAGAGCATGGGTGTTGTC
TTTGGAGGGCGGTCATACATACCTTCTGCCCAGAGAACCACAGAAAAATGGAATACTGTA
GCAGACTGCCTGCCCCATGTTTTCTTGGTGGATTTTGAATTTGGGTGCTCTACATCATAC
ATTCTTCCAGAACTTCAGGATGGCCTATCTTTCCATGTCTCCATTGCCAGAAATGATACC
ATTTATATTTTAGGAGGACATTCACTTGCCAATAACATCCGCCCTGCCAACCTCTACAGA
ATAAGGGTTGATCTCCCCCTGGGTAGCCCAGCTGTGAATTGCACAGTTTTGCCGGGAGGA
ATCTCTGTCTCTAGTGCAATCCTGACTCGGACAAACAATGATGAATTTGTTATTGTGGGT
GGCTATCAGCTTGAAAATCAAAAAAGAATGGTCTGCAACATCATCTCTTTTGAAGACAAC
AAGATAGAGATTCGAGAGATGGAGACCCCAGATTGGACCCCAGATATTAAGCACAGCAAG
CTATGGTTTGGAAGCAACATGGGCAATGGAACTGTTTTCCTTGGCATACCAGGAGACAAT
AAACAAGCTGTTTCAGAAACATACTATTTCTACATGTTGAAATGTGCAGAAGACGAT---
GTGAACGAAGATCAGAAAACATTCACCAATAGTCAGACATCAACAGAAGACCCAGGGGAC
TCCACGCCCTTTGAAGACTCAGAAGAATTTTGTTTCAGTGCAGAAGCAAATAGTTTCAAT
GGTGACGATGAATTTGACACCTATAATGAAGATGATGAGGAAGATGAGTCTGTAACTGGC
TACTGGATTACATGCTGCTCTACTTGTGATGTGGATATCAACACTTGGGTACCATTTTAT
TCAACTGAGCTAAACAAGCCTGCCATGATCTATTGCTCTCATGGAGATGGGCACTGGGTC
CATGCCCAGTGCATGGACCTGGCGGAACGCACACTCATCCAGCTGTCGGAAGGAAGCAAC
AAGTATTACTGCAATGAGCATGTGAAGATAGCAAGAGCATTGCAAACCCCAAAACAAGTT
CCCCCCTTAAAAAGGCCTCCACTGAAATCCCTCCACAAAAAGGGTTCTGGGAAAATTCTT
ACTCCTGCCAAGAAATCCTTTCTTAGAAGGTTGTTTGAT
>Human|ENSG00000175097|ENST00000311485
---------------ATGTCTCTGCAGATGGTAACAGTCAGTAATAACATAGCCTTAATT
CAGCCAGGCTTCTCACTGATGAATTTTGATGGACAAGTTTTCTTCTTTGGACAAAAAGGC
TGGCCCAAAAGATCCTGCCCCACTGGAGTTTTCCATCTGGATGTAAAGCATAACCATGTC
AAACTGAAGCCTACAATTTTCTCTAAGGATTCCTGCTACCTCCCTCCTCTTCGCTACCCA
GCCACTTGCACATTCAAAGGCAGCTTGGAGTCTGAAAAGCATCAATACATCATCCATGGA
GGGAAAACACCAAACAATGAGGTTTCAGATAAGATTTATGTCATGTCTATTGTTTGCAAG
AACAACAAAAAGGTTACTTTTCGCTGCACAGAGAAAGACTTGGTAGGAGATGTTCCTGAA
GCCAGATATGGTCATTCCATTAATGTGGTGTACAGCCGAGGGAAAAGTATGGGTGTTCTC
TTTGGAGGACGCTCATACATGCCTTCTACCCACAGAACCACAGAAAAATGGAATAGTGTA
GCTGACTGCCTGCCCTGTGTTTTCCTGGTGGATTTTGAATTTGGGTGTGCTACATCATAC
ATTCTTCCAGAACTTCAGGATGGGCTATCTTTTCATGTCTCTATTGCCAAAAATGACACC
ATCTATATTTTAGGAGGACATTCACTTGCCAATAATATCCGGCCTGCCAACCTGTACAGA
ATAAGGGTTGATCTTCCCCTGGGTAGCCCAGCTGTGAATTGCACAGTCTTGCCAGGAGGA
ATCTCTGTCTCCAGTGCAATCCTGACTCAAACTAACAATGATGAATTTGTTATTGTTGGT
GGCTATCAGCTTGAAAATCAAAAAAGAATGATCTGCAACATCATCTCTTTAGAGGACAAC
AAGATAGAAATTCGTGAGATGGAGACCCCAGATTGGACCCCAGACATTAAGCACAGCAAG
ATATGGTTTGGAAGCAACATGGGAAATGGAACTGTTTTTCTTGGCATACCAGGAGACAAT
AAACAAGTTGTTTCAGAAGGATTCTATTTCTATATGTTGAAATGTGCTGAAGATGAT---
ACTAATGAAGAGCAGACAACATTCACAAACAGTCAAACATCAACAGAAGATCCAGGGGAT
TCCACTCCCTTTGAAGACTCTGAAGAATTTTGTTTCAGTGCAGAAGCAAATAGTTTTGAT
GGTGATGATGAATTTGACACCTATAATGAAGATGATGAAGAAGATGAGTCTGAGACAGGC
TACTGGATTACATGCTGCCCTACTTGTGATGTGGATATCAACACTTGGGTACCATTCTAT
TCAACTGAGCTCAACAAACCCGCCATGATCTACTGCTCTCATGGGGATGGGCACTGGGTC
CATGCTCAGTGCATGGATCTGGCAGAACGCACACTCATCCATCTGTCAGCAGGAAGCAAC
AAGTATTACTGCAATGAGCATGTGGAGATAGCAAGAGCTCTACACACTCCCCAAAGAGTC
CTACCCTTAAAAAAGCCTCCAATGAAATCCCTCCGTAAAAAAGGTTCTGGAAAAATCTTG
ACTCCTGCCAAGAAATCCTTTCTTAGAAGGTTGTTTGAT
>Chimp|ENSPTRG00000003513|ENSPTRT00000006614
---------------ATGTCTCTGCAGATGGTAACAGTCAGTAATAACATAGCCTTAATT
CAGCCAGGCTTCTCACTGATGAATTTTGATGGACAAGTTTTCTTCTTTGGACAAAAAGGC
TGGCCCAAAAGATCCTGCCCCACTGGAGTTTTCCATCTGGATGTAAAGCATAACCATGTC
AAACTGAAGCCTACAATTTTCTCTAAGGATTCCTGCTACCTCCCTCCTCTTCGCTACCCA
GCCACTTGCACATTCAAAGGCAGCTTGGAGTCTGAAAAGCATCAATACATCATCCATGGA
GGGAAAACACCAAACAATGAGGTTTCAGATAAGATTTATGTCATGTCTATTGTTTGCAAG
AACAACAAAAAGGTTACTTTTCGCTGCACAGAGAAAGACTTGGTAGGAGATGTTCCTGAA
GCCAGATATGGTCATTCCATTAATGTGGTGTACAGCCGAGGGAAAAGTATGGGTGTTCTC
TTTGGAGGACGCTCATACATGCCTTCTACCCACAGAACCACAGAAAAATGGAATAGTGTA
GCTGACTGCCTGCCCCGTGTTTTCCTGGTGGATTTTGAATTTGGGTGTGCTACATCATAC
ATTCTTCCAGAACTTCAGGATGGGCTATCTTTTCATGTCTCTATTGCCAGAAATGACACC
ATCTATATTTTAGGAGGACATTCACTTGCCAATAATATCCGGCCTGCCAACCTGTACAGA
ATAAGGGTTGATCTTCCCCTGGGTAGCCCAGCTGTGAATTGCACAGTCTTGCCAGGAGGA
ATCTCTGTCTCCAGTGCAATCCTGACTCAAACTAACAATGATGAATTTGTTATTGTTGGT
GGCTATCAGCTTGAAAATCAAAAAAGAATGATCTGCAACATCATCTCTTTAGAGGACAAC
AAGATAGAAATTCGTGAGATGGAGACCCCAGATTGGACCCCAGACATTAAGCACAGCAAG
ATATGGTTTGGAAGCAACATGGGAAATGGAACTGTTTTTCTTGGCATACCAGGAGACAAT
AAACAAGTTGTTTCAGAAGGATTCTATTTCTATATGTTGAAATGTGCTGAAGATGAT---
ACTAATGAAGAGCAGACAACATTCACAAACAGTCAAACATCAACAGAAGATCCAGGGGAT
TCCACTCCCTTTGAAGACTCTGAAGAATTTTGTTTCAGTGCAGAAGCAAATAGTTTTGAT
GGTGATGATGAATTTGACACCTATAATGAAGATGATGAAGAAGATGAGTCTGAGACAGGC
TACTGGATTACATGCTGCCCTACTTGTGATGTGGATATCAACACTTGGGTACCATTCTAT
TCAACTGAGCTCAACAAACCCGCCATGATCTACTGCTCTCATGGGGATGGGCACTGGGTC
CATGCTCAGTGCATGGATCTGGCAGAACGCACACTCATCCATCTGTCAGCAGGAAGCAAC
AAGTATTACTGCAATGAGCATGTGGAGATAGCAAGAGCTCTACACACTCCCCAAAGAGTC
CTACCCTTAAAAAAGCCTCCAATGAAATCCCTCCATAAAAAAGGTTCTGGAAAAATCTTG
ACTCCTGCCAAGAAATCCTTTCTTAGAAGGTTGTTTGAT
>Cow|ENSBTAG00000031309|ENSBTAT00000039656
---------------ATGTCACTACAGATGGTAACAGTCGGAAATAGCATAGCCTTAATT
CAACCAGGCTTCTCGTTAATGAATTTTGATGGGCAAGTTTTCTTCTTTGGCCAAAAAGGC
TGGCCCAAGAGGTCTTGCCCCACTGGAGTTTTCCATTTTGAGGTAAAGCATAATCATCTT
AAACTGAAGCCTGCAGTTTTCTCTAAGGATTCCTGCTACCTTCCTCCTCTTCGATACCCG
GCCACTTGCACATTCAGCGGCAACTTGGAGTCTGAAAAGCATCAGTACATCATCCATGGA
GGAAAAACACCAAACAATGAGCTTTCAGATAAGATTTATGTGATGTCTGTTGTTTCCAAG
AACAACAAAAAAGTTACCTTTCGCTGCACAGAGAAGGACTTGGTAGGAGACATTCCTGAA
GGCAGATATGGTCATTCCATTGATGTGGTGTATAGTCGGGGGAAAAGTATGGGTGTTCTC
TTTGGAGGACGGTCATACATACCTTCTGCCCAAAGAACCACAGAGAAATGGAACAGTGTA
GCTGACTGCCTGCCCCATGTCTTCTTGGTGGATTTTGAATTTGGGTGCTCTACGTCATAC
ATTCTTCCAGAACTTCAAGATGGACTATCTTTTCATGTCTCCATTGCCAGAAATGATACC
GTTTATATTTTAGGAGGCCATTCACTTGCCAATAACATCCGCCCTGCCAATCTGTACAGA
ATAAGGGTTGATCTCCCCCTGGGTAGCCCAGCTGTGGAGTGCACAGTCTTGCCAGGAGGA
ATCTCTGTCTCCAGTGCAATCCTGACTCAAATAAGCAATGATGAATTTGTTATTGTTGGT
GGCTATCAGCTTGAAAATCAAAAAAGAATGGTCTGTAACATCATCTCTTTCAAGGATAAC
AAGATAGACATTCTTGAGATGGAAACCCCAGATTGGACCCCAGATATTAAGCACAGCAAG
ATATGGTTTGGAAGCAACATGGGAAATGGAACTGTTTTCCTCGGCATACCAGGAGACAAT
AAACAGGCTGTTTCAGAAGCATTTTACTTCTATACATTGAAATGTGCTGAAGACGAT---
GTGAACGAAGATCAGATAACTTTGACAAGTAGTCAGACATCAACAGAAGACCCAGGGGAC
TCCACTCCCTTTGAAGACTCAGAAGAATTTTGCTTCAGCGCAGAAGCAAACAGTTTCGAT
GGTGATGATGAATTTGACACCTACAATGAAGATGATGAGGAAGATGAGTCTGAGACAGGC
TATTGGATTACATGCTGCCCTACTTGTGATGTGGATATCAATACGTGGGTACCATTTTAT
TCAACTGAGCTCAACAAGCCTGCCATGATCTATTGCTCTCATGGAGATGGACATTGGGTC
CATGCCCAGTGTATGGATCTGGCAGAACGCACACTCATCCATCTATCAGAAGGAAGCAAT
AAATATTACTGTAACGAGCATGTGGAGATAGCAAGAGCACTGCAAACTCCCAAAAGAGTT
CAATCATTAAAAAAGCCTCCACTGAGATCCCTCCATAAAAAGGGTTCTGGGAAAATAATT
ACTCCTGCCAAGAAATCCTTTCTTAGAAGGTTGTTTGAT
>Dog|ENSCAFG00000006803|ENSCAFT00000010949
---------------ATGTCATTACAGATGGTAACAGTCAGTAATAACGTGGCCTTAATT
CAACCAGGCTTCTCACTGATGAATTTTGATGGACAAGTTTTCTTCTTTGGCCAGAAAGGG
TGGCCAAAGAGGTCTTGCCCCACTGGAGTTTTCCACTTTGATGTAAAGCATAACCATCTC
AAACTGAAGCCTGCAGTTTTCTCCAAAGATTCCTGCTACCTTCCTCCTCTTCGTTACCCG
GCCACTTGCATATTCAGAGGCAGCTTAGAATCTGGAAAGCATGAGTACATCATCCATGGA
GGGAAAACACCAAACAATGAGCTTTCAGATAAGATTTATGTCATGTCTGTTGTTGGCAAG
AACAACAAAAAGGTGACCTTTCGCTGCACTGAGAAAGACCTGGAAGGAGATGTTCCTGAA
GCCAGATATGGTCATTCCATTGACATGGTGTATAGTCAAGGGAGAAGCATGGGAGTTCTC
TTTGGAGGACGGTCTTACATTCCTGCTGCCCAAAGAACCACGGAAAAATGGAATAGCGTA
GCTGACTGTCTGCCCCATGTCTTCTTGGTGGATTTTGAATTTGGGTGCTCTACATCATAC
CTACTTCCAGAACTTCAGGATGGGCTATCTTTTCATGTCTCCATTGCCAGAAATGATACC
ATTTATATCTTAGGAGGACATTCACTTGCCAATAACATCCGCCCTGCCAACCTATACAGA
ATAAAAGTTGATCTCCCCCTGGGTAGCCCCGCTGTGAGTTGCACAGTTTTGCCAGGAGGG
ATCTCCGTCTCCAGCGCAATCCTGACTCAAACAAAGAGTGATGAATTTGTTATCGTTGGT
GGCTATCAGCTTGAAAATCAAAAGAGGTTGGTCTGCAACACGGTGTCTTTCGAGGGCGAT
AAGATAGAAATTCATGAGATGGAGACTCCAGATTGGACCCCAGATATTAAGCACAGCAAG
ATCTGGTTTGGGAGCAGCATGGGAAATGGAACTGTCTTCCTTGGAATACCAGGAGACAAT
AAACAGGCTACTTCAGAAGCTTTCTATTTCTATATGTTGAAATGTGCTGAAGATGAT---
GCGAATGAAGATCAGAAAACACTCGCAAATAGTCAGACATCAACGGAAGATCCAGGGGAC
TCCACTCCCTTTGAAGACTCAGAAGAGTTTTGTTTCAGCGCAGAAGCAAATAGTTTTGAT
GGTGATGATGCATTTGACACCTATAATGAAGACGATGAGGAAGATGAGTCGGAGACAGGC
TACTGGATTACATGCTGCCCTACTTGCGATGTGGATGTCAACACTTGGGTACCATTTTAT
TCAACGGAGCTCAACAAACCTGCCATGATCTACTGCTCTCATGGAGATGGGCACTGGGTC
CATGCCCAGTGCATGGATCTAGCAGAACACACGCTCATCCATCTGTCGGAAGGAAGCAAC
AAGTATTACTGCAATGAGCATGTGAAGATAGCAAGAGCACTGCAAACCCCCAAAAGAGCC
CCACCCTTAAAAAAGCCTCCACTGAAATCCCTCCACAAAAAAGGTCCTGGGAAAATTTTG
ACCCCCGCCAAGAAATCCTTTCTTAGAAGGCTATTTGAT
>Elephant|ENSLAFG00000016472|ENSLAFT00000016470
---------------ATGTCACTGCAAATGGTAACAGTCGGTAATAATATAGCCCTAATT
CAACCAGGCTTCTCACTGATGCATTTTGATGGACAAGTTTTCTTCTTCGGCCAGAAAGGT
TGGCCTAAGAGAGCCTGCCCCACTGGTGTTTTCCATTTTGACGTAAAGCATAACCATCTC
AAACTGAAGCCTGCAGTTTTTTCCAAGGATTCCTGCTATCTTCCTCCTCTTCGCTACCCA
GCCATTTGCACATTCAAAGGCAGCTTTGAGTCTGAACAACATCAATACATTATCCATGGG
GGAAAAACGCCAAACAATGAGCTTTCAGATAAGATTTATGTCATGTCTGCTGTTTGCAAG
AACAACAAAAGAATTACTTTTCGCTGCATAGAGAAGGATTTAGTAGGAGATGTTCCTGAG
GCCAGGTATGGCCATTCCATTGATGTGGTGTATAGTCGGGGGAAAAGCATGGGAGTTCTT
TTTGGAGGACGTTCATACGTACCTGCTGCCCAAAGAACCACAGAAAAATGGAATAGAGTA
GTTGACTGCCTGCCTCATGTTTTCTTGGTGGATTTTGAATTTGGGTGCTCTACATCATAC
ATTCTTCCAGAACTTCAGGATGGGCTATCTTTTCATGTCTCCATTGCCAGAAATGATACC
ATTTATATTTTAGGAGGCCATTCACTGGCCAATAACATCCGCCCTGCCAACCTATACAGG
ATAAGGGTTGATCTCCCCCTGGGCAGCCCAGCTGTGAGTTGCACAGTCTTGTCAGGAGGA
ATCTCTGTCTCCAGTGCAATCTTGACTCAAACTAGCAATGATGAATTTGTTATTGTTGGT
GGCTATCAGCTTGAGGATAAAAAAAGAATGGTCTGTAACATTGTCTCTTTGGAGGACAAC
AAAATAGAAATTCGGGAGATGGAGACCCCAGATTGGACCCCAGATATTAAGCACAGCAAG
ATATGGTTTGGAGGCAACATGGGAAATGGAACCATTTTCCTTGGGATACCAGGAGACAAT
AAACAGGCTGTTTCAGAAACATTTTATTTCTATATGTTGAAATGTGCTGAAGACGAT---
GTGAACGAAGATCAGAAAACATTCACAAACAGTCAGACATCAACAGAAGATACAGGGGAC
TCCACTCCCTTTGAAGACTCAGAAGAATTTTGTTTCAGTGCAGAAGCATATAGTTTTGAT
GGTGATGATGAATTTGACACCTATAATGAAGATGATGAGGAAGATGAGTCAGTGACAGGC
TACTGGATTACATGCTGCCGTACTTGTGATGTGGATATCAACACGTGGGTACCATTCTAT
TCAACTGAACTCAACAAACCCGCCATGATCTACTGTTCTCATGAAGATGGGCACTGGGTC
CATGCCCAGTGCATGGATCTCGCAGAAAGCACGCTCATTCAACTATCGGAAGGAAGCAAC
AAGTACTACTGCAATGAGCATGTGGCAATAGCAAGAGCACTACAAACCCCCAAAAGAGCC
CTACCGTTAAAGAAGCCCCCACTGAAATCCCTCCGCAAAAAAGGCCCTGGGAAAATCTTA
ACTCCTGCCAAGAAATCATTTCTTAGAAGGCTATTCAAT
>Bowhead|bmy_12111T0
---------------------------ATGGTAACAGTCGGTAATAACATAGCCTTAATT
CAACCAGGCTTCTCATTAATGAATTTTGATGGGCAAGTTTTCTTCTTTGGCCAAAAAGGC
TGGCCCAAAAGGTCCTGCCCCACTGGAGTTTTCCATTTTGATGTAAAGCATAACCATCTC
AAACTGAAGCCTGCAGTTTTCTCTAAGGATTCCTGCTACCTTCCTCCTCTTCGTTACCCA
GCCACTTGCACATTCAAAGGCAACTTAGAGTCTGAAAAGCATCAGTACATCATCCATGGA
GGGAAAACACCAAACAACGAGCTTTCAGATAAGATTTATATCATGTCTGTTGTTTGCAAG
AACAACAAAAAAGTTACTTTTTGCTGCACAGAGAAAGACTTGGTAGGAGATGTTCCTGAA
GGCAGGTATGGTCATTCCATTGATGTAGTGTATAGTCGCGGAAAAAGTGTGGGTGTTCTC
TTTGGAGGACGGTCATACATACCTTCCGCCCAAAGAACCACAGAAAAATGGAACAGTGTA
GCTGACTGCCTGCCCCACGTTTTCTTGGTGGATTTTGAATTTGGGTGCTCTACGTCATAC
ATTCTTCCAGAACTTCAGGATGGGCTATCTTTTCACGTCTCCATTGCCAGAAATGATACC
GTTTATATTTTAGGAGGCCATTCACTTGCCAATAACAYCCGCCCTGCCAATCTATACAGA
ATAAGGGTTGATCTCCCTCTGGGTAGCCCAGCTGTGAATTGCACAGTCATGCCAGGAGGA
ATCTCTGTCTCCAGTGCAATCCTGACTCAAATAAGCAATGATGAATTTGTTATCATTGGT
GGCTATCAGCTTGAAAATCAAAAAAGAATGGTCTGCAACATCATCTCTTTCGAGGACAAC
AAGATGGAAATTCGTGAGATGGAAACCCCAGATTGGACCCCAGATATTAAGCACAGCAAG
ATATGGTTTGGAAGCAACATGGGAAATGGAACTATTTTCCTCGGCATACCAGGAGACAAT
AAACAGGTTGTTTCAGAAGCATTCTATTTCTATATGTTGAAATGCGCTGAAGACGCT---
GTGAATGAAGATCAGAAAACATTCACAAATAGTCAGACATCAACAGAAGACCCAGGGGAC
TCCACTCCCTTTGAAGACTCAGAAGAATTTTGTTTCAGTGCAGAAGCAAATAGTTTTGAT
GGTGATGATGAATTTGACACCTATAATGAAGATGATGAAGAAAATGAGTCTGAAACGGGC
TATTGGATTACATGCTGCCCTACTTGTGATGTGGATATCAACACTTGGGTACCATTTTAT
TCAACTGAGCTCAACAAACCTGCCATGATTTACTGCTCTCATGGAGATGGGCATTGGGTC
CATGCCCAGTGTATGGATCTGGCAGAAAGCACACTCATCCATCTGTCAGAAGGAAGCAAC
AAATATTATTGCAATGAGCATGTGGAGATAGCAAGAGCACTGCAAACCCCCAAAAGAGTT
CTACCCTTAAAAAAGCCTCCACTAAAGTCCCTCCACAAAAAGGGTTCTGGGAAAATTATT
ACTCCTGCCAAGAAATCCTTTCTTAGAAGGTTGTTTGAT
>Minke|BACU008912
---------------------------ATGGTAACAGTCGGTAATAACATAGCCTTAATT
CAACCAGGCTTCTCATTAATGAATTTTGATGGGCAAGTTTTCTTCTTTGGCCAAAAAGGC
TGGCCCAAAAGGTCTTGCCCCACTGGAGTTTTCCATTTTGATGTAAAGCATAACCATCTC
AAACTGAAGCCTGCAGTTTTCTCTAAGGATTCCTGCTACCTTCCTCCTCTTCGTTATCCA
GCCACTTGCACATTCAAAGGCAACTTAGAGTCTGAAAATCATCAGTACATCATCCATGGA
GGGAAAACACCAAACAACGAGCTTTCAGATAAGATTTATATCATGTCTGTTGTTTGCAAG
AACAACAAAAAAGTTACTTTTCGCTGCACAGAGAAAGACTTGGTAGGAGATGTTCCTGAA
GGCAGGTATGGTCATTCCATTGATGTAGTGTATAGTCGCGGAAAAAGTGTGGGTGTTCTC
TTTGGAGGACGGTCATACATACCTTCCGCCCAAAGAACCACAGAAAAATGGAACAGTGTA
GCTGACTGCCTGCCCCATGTTTTCTTGGTGGATTTTGAATTTGGGTGCTCTACGTCATAC
ATTCTTCCAGAACTTCAGGATGGGCTATCTTTTCACGTCTCCATTGCCAGAAATGATACC
GTTTATATTTTAGGAGGCCATTCACTTGCCAATAACATCCGCCCTGCCAATCTATACAGA
ATAAGGGTTGATCTCCCTCTGGGTAGCCCAGCTGTGAATTGCACAGTCACGCCAAGAGGA
ATCTCTGTCTCCAGTGCAATCCTGACTCAAATAAGCAATGATGAATTTGTTATCATTGGT
GGCTATCAGCTTGAAAATCAAAAAAGAATGGTCTGCAACATCATCTCTTTCGAGGACAAC
AAGATGGAAATTCGTGAGATGGAAACCCCAGATTGGACCCCAGATATTAAGCACAGCAAG
ATATGGTTTGGAAGCGACATGGGAAATGGAACTATTTTCCTCGGCATACCAGGAGACAAT
AAACAGGTTGTTTCAGAAGCATTCTATTTCTATATGTTGAAATGTGCTGAAGACGAT---
GTGAATGAAGATCAGAAAACAGTCACAAATAGTCAGACATCAACAGAAGACCCAGGGGAC
TCCACTCCCTTTGAAGACTCAGAAGAGTTTTGTTTCAGTGCAGAAGCAAATAGTTTTGAT
GGTGATGATGAATTTGACACCTATAATGAAGATGATGAAGAAGATGAGTCTGAAACAGGG
TATTGGATTACATGCTGCCCTACTTGTGATGTGGATATCAACACTTGGGTACCATTTTAT
TCAACTGAGCTCAACAAACCTGCCATGATTTACTGCTCTCATGGAGATGGGCATTGGGTC
CATGCCCAGTGTATGGATCTGGCAGAAAGCACACTCATCCATCTGTCAGAAGGAAGCAAC
AAATATTATTGCAATGAGCATGTGGAGATAGCAAGAGCACTGCAAACCCCCAAAAGAGTT
CTACCCTTAAAAAAGCCTCCACTGAAATCCCTCCACAAAAAGGGTTCTGGGAAAATTATT
ACTCCTGCCAAGAAATCCTTTCTTAGAAGGTTGTTTGAT
