# Supplementary material for: Insights into the Evolution of Longevity from the Bowhead Whale Genome
Source: Cell Rep. 2015 Jan 6;10(1):112–22. doi: 10.1016/j.celrep.2014.12.008 (PMC4536333; doi:10.1016/j.celrep.2014.12.008)
Supplement: Supplemental Folder 2. Species Used in the Analysis of Selective Pressure Variation, Single-Gene Orthologous Families Tested, Likelihood Ratio Tests, MAKER Parameters, and Full Assembly and Read Usage Data, Related to Experimental Procedures [file mmc3.zip › Tested SGOs/reciprocal_group_3343.2.fas]

>Gibbon|ENSNLEG00000016175|ENSNLET00000020600
------------------------------------------------------------
------------------------------------------------------------
------------------------------------------------------------
------------------------------------------------------------
------------------------------------------------------------
---ATGGAGAAAGACATAATGTCAGTATTAAGTTACCTG------AAGAAGCAGGATCAG
GAGAAAGATAAT---ATGATTGAAAAACTGAAACAGCAATTAAATGAAACAAAGGAAAAA
GCCCAAGAGGAGAAGGATAAATTGGAACAAAAGTATACCAGACAAATTAATGAACTAGAG
GGACAGTTCCATCAAAAAGCCAAAGAAATTGGCATGATTCACACAGAGCTGAAAGCAGTA
AGACAATTCCAGAAGAGAAAAATCCAAGTGGAGAGAGAGTTAGATGATCTGAAGGAGAAT
TTGAGAAACACAGAGCGGATACATCAGGAGACTCTTAGAAGACTGGAAAGCAGATTTTTT
GAAGAAAAGCACCGACTAGAACAAGAGGCTGAAAAGAAGATAATAATGCTGGCAGACAGA
GCCCACCATGAGGCTATTGTGCAATTGAACGATGCTGGAAGAAATGTTTTTAAAGAGAAT
GTTTATCTCCAGAAAGCTCTGGCATATCACCTGAAGGAAACTGACGCTCTACAAAAA---
------------------------------------------------------------
------AACTCCCAGAAGTTG---CAAGAGAGTCATACTTCACTTTTAAATCAAAAG---
------------------------------------------------------------
------------------------------------------------------------
------------------------------------------------------------
------------------------------------------------------------
------------------------------------------------------------
------------------------------------------------------------
------------------------------------------------------------
GAGATCAATGATCTGTTGGTTAAGGAAAAGATTATGCAACTTGTCCAGCAGAGATCACAA
ATCCAAACGCTTCAGAAGAAGGTAGTAAACTTGGAGACTGCTCTGAGTTACATGACCAAA
GAGTTTGAGAGTGAAGTTTTAAAACTGCAGCAACAGGCAATGATAGGGAACCAAGCAGGT
CAGGTAGAAATTGACAAGCTGCAGCACCTTCTTCAGATGAAGGACAGGGAAATGAATCGT
GTGAAGAAGCTGGCCAAGAACATACTGGATGAGAGAACAGAAGTGGAAAGATTCTTTCTA
GATGCTCTACACCAAGTGAAGCAACAGATCCTAATTAGCAGGAAGCATTATAAGCAGATA
GCACAAGCTGCTTTCAATTTAAAAATGAGAGCAGCATGTGCAGGAAGAACAGAATATCCC
AAAATCAGAACATTTGATGGCAGAGAGCACAGCACCAATAGTGTGAATCAGGATCTTCTG
GAGGCCGAAAAATGG---------ACA------CATATTGAAGGAAATGTGGATATTGGA
GATTTGACCTGGGAGCAGAAGGAAAAAGTATTACGATTGCTCTTTGCAAAAATGAATGGC
---TGTCCTTCTAGGAAATACAACCAGAGTTCTAGGCCTCCAGTTCCAGACTATGTTGTT
TCTGACAGTGGGGAAACAAAGGAATTTGGGGATGAAAGTAAGCTTCAAGATAAAATCTTC
ATCACTCAGCAAATTCCAATATCAGACTCTTCTGGTAAA---GTGGTGCTACCCACT---
ATTCCAAAAGGACCTCAAGAGTCTGACACAGGAACCTTC---
>Gorilla|ENSGGOG00000009049|ENSGGOT00000025348
------------------ATGCCGTCGAAG------------------GGA---------
---------AAGGACAAAAAGAAAGGCAAGAGC------AAAGGCAAA------------
------GACACGAAGAAGTTAATAAAAACAGATGAATCTGTG------GTGGACAGAGCC
AAGGCCAATGCCTCCCTTTGGGAGGCCAGGTTGGAAGTCACAGAACTCTCTAGGATTAAG
TATCGTGATACTTCACGGATACTGGCAAAAAGTAATGAGGACTTAAAGAAAAAGCAATGT
AAAATGGAGAAAGACATAATGTCAGTATTAAGTTACCTG------AAGAAGCAAGATCAG
GAGAAAGATAAT---ATGATTGAAAAACTGAAACAGCAATTAAATGAAACAAAGGAAAAA
GCCCAAGAGGAGAAGGATAAATTGGAACAAAAGTATACCAGGCAAATTAATGAACTAGAG
GGACAGTTCCATCAAAAAGCCAAAGAAATTGGCATGATTCACACAGAGCTGAAAGCAGTA
AGACAATTCCAGAAGAGAAAAATCCAAGTGGAGAGAGAGTTAGATGATCTGAAAGAGAAT
TTAAGAAACACAGAGCGGATACATCAGGAGACTCTTAGAAGACTGGAAAGCAGATTTTTT
GAAGAAAAGCACCGACTAGAACAAGAGGCTGAAAAGAAGATAATAATGCTAGCAGAGAGA
GCCCACCATGAGGCTATTGTATTTCTTAAC------------------------------
---------------------------------------------------------TTT
CTTGAAGTTAAATTTCTTCAACAATCTTGCAGGGTTGTCATGAGGTATATTAGTGGAAGT
ACATCTAACTCTCAGTTTTTC---ATGTCTAGTCATACTTTACTTTTACATCAAAAG---
------------------------------------------------------------
------------------------------------------------------------
------------------------------------------------------------
------------------------------------------------------------
------------------------------------------------------------
------------------------------------------------------------
------------------------------------------------------------
GAGATCAATGATCTGTTGGTTAAGGAAAAGATTATGCAACTTGTCCAGCAGAGATCACAA
ATCCAAACCCTTCAGAAGAAGGTAGTAAACTTGGAGACTGCTCTGAGTTACATGACCAAA
GAGTTTGAGAGTGAAGTTTTAAAACTGCAGCAACACGCAATGATAGAGAACCAAGCAGGT
CAGGTAGAAATTGACAAGCTGCAGCACCTTCTTCAGATGAAGGACAGGGAAATGAATCGT
GTGAAGAAGCTGGCCAAGAACATACTGGATGAGAGAACAGAAGTGGAAAGATTCTTTTTA
GATGCTCTGCACCAAGTGAAGCAACAGATCCTAATTAGCAGGAAGCATTATAAGCAGATA
GCACAAGCTGCTTTCAATTTAAAAATGAGAGCAGCATGTACAGGAAGAGCAGAATATCCC
AAAATCAGAACATTTGATGGCAGAGAGCACAGCACCAATAGTGTGAATCAGGATCTTCTG
GAGGCCGAAAAATGG---------ACA------CATATTGAAGGAAATGTGGATATTGGA
GATTTGACCTGGGAGCAGAAGGAAAAAGTATTGCGATTGCTCTTTGCAAAAATGAATGGC
---TGTCCTTCTAGGAAATACAACCAGAGTTCTAGGCCTCCAGTTCCAGACTATGTTGTT
TCTGACAGTGGGGAAACAAAGGAATTTGGGGATGAAAGTAAGCTTCAAGATAAAATCTTC
ATCACCCAGCAAATTCCAATATCAGACTCTTCTGGTAAA---GTGGTGCTACCCACT---
ATTCCAAAAGGACCTCAAGAGTCTGACACACCAAGTTTT---
>Guinea_Pig|ENSCPOG00000015588|ENSCPOT00000015740
------------------ATGAGTAGAAAT------------------AGA---------
---------AAAGATAGTTCAAATATGAAAGAA------AGAGGTAAA------------
------TCATGCAGGAAAATAGGAAAAATAGATGACTCTATCTCTGTGGTGGATCAAGCC
AAGGCGAATGCCTCCCTTTGGGAGGGAAGGTTGGAGATCACGGAACTCTCTAGGACTGAG
TATCGTGATGTTTGCTGGAGACTTGCCAAAAGTAATGAAGACTTTAAGAAACAACAGTAT
AAAATGGAGAAAGACACCATGTCTATATTAAACTATATG------AAGAGGCAGGAGCAG
GAAAAAGATAAT---ATGATTGAAAAGCTGCAACAGCAACTGGTTGAAACAAAGGAAAAA
GCCCAAGAGGAGAAGGAAAAACTGGAAGAAAAGTATGCTGTGCAAATAAGCAGGCTGGAG
GCACAGTTCAATGTAAAAGCCAAAGAAATTGGCGTGATTCAGACAGAGCTGAAAACAATA
AAACAATTCCAGAGGAGAAAAATTCAAATGGAGAAAGAATTAAACGATCTAAAAGACAAT
TTAAGAGTGACAGAGAAGAAACATCAGGAAACTCTTAGAAGAATGGAAGGCAAATTTTTT
GAAGAAAAGCACCGGTTAGAACAAGAGGCTGAAAAGAAGATAATAATGCTAGCAGAGAGA
GCCCACCATGAAGCCGTGGTGCAATTGAATGCTGCTGGAAGAAATGTTTTTAAAGAAAAT
GTTTATCTCCAGAAAAGTCTTGCATATCACTTGAAAGAAGCTGATGCTCTACAAAAA---
------------------------------------------------------------
------ACCTCCCAGAATCTG---AAAGAAAGTCATACCAATCTGTTACAACAAAAG---
------------------------------------------------------------
------------------------------------------------------------
------------------------------------------------------------
------------------------------------------------------------
------------------------------------------------------------
------------------------------------------------------------
------------------------------------------------------------
GAGATCAATGAACTACTGGTTAAAGAGAAGATAATGCAACTTACCCAGCAAAGAGCACAA
ATCCACATTCTTCGGAAGAAGGTGGTAAGCTTGGAGAATGCTCTGAGTTTTATGACCAAA
GAATTTGAGGCTGAAGTTTTGAAAGTGAAGCAACAGGCAATGATAGAGAATCAAGCAGGT
CAGGTAGAAATTGACAAGCTGCAGCAGCTTCTTCAAATGAAGGACAGGGAAATGAACCGA
ATAAAGAAGCTGGCCAAGAACATACTGGACGAGAGAACAGAAGTGGAAAGTTTCTTTTTA
GATGCTCTATATGAAGTGAAGCGACAGATCCTAAGCAGCAGAAAGCATTATAAACAGGTA
GCACAAGCTGCTTTCAATTTAAAAATGAGAATGGCCTGTGCAGGACAAACACAGTATCCC
CAGATCAGGACATTTGACGGCAGAGAACACAGCACCAACAGTGTGAATCAGGATCTCATG
GAGGCTGAAAAATGG---------ACA------AGTACTCAAAAAAATGTGGATATTGGA
GATTTGACTTGGGAGCAGAAGGAGAAAGTCTTGAGATTGCTCTTTGCAAAAATGAATGGT
---TCTGTTCTTAGGAAATATGACCAGAGTTCTAGGCCTACAGGTACAGAATATGTTGTT
TCTGACAGTGGAGAA---AAGGAATTGGGT---AGGAGTTTTCTTGCCAAAGTCCATTTC
ATCACTCAGCAAGTTCCAGTCTCAGACTCT------GAA---ATGGCAATGTCCAGT---
ATTCTGAAAGGATTACAGGAGTCCAACATGTTTACATTT---
>Horse|ENSECAG00000005420|ENSECAT00000005713
GTCCCCGGAGAAGCCAAGATGCCGTCAAAG------------------GGA---------
---------AAGGACAAAAGGAAAGGGAAGAGT------AAAGGCAAA------------
------GAGAAGAAGAAGCCAGTAAAAACTGATGAATCTGTG------GTGGACAGAGCC
AAGGCCAATGCCTCTCTTTGGGAGGCCAGGCTGGAAGTCACAGAACTCTCTAGGATGGAG
TACCGTGATACTTCCCAGAGATTGGCAAAAAGTAATGAGGACTTAAAGAAACGTCAGTAC
AAAATGGAGAAAGACACAATGTCTGTATTAAGCTACCTG------AAGAAGCAGGATCAA
GAGAAAGATAAT---ATGATTGAAAAACTGAAGCAGCAATTGAATGAAACAAAGGAAAAA
GCCCAAGAGGAGAAGGAAAAACTGGAACAAAAGTACACTGTGCAAATAAGTGAGCTGGAG
GGACAGTTCCATCAAAAAGCCAGAGAAATTAGCATGATTCAGACAGAGCTGAAAACAGTA
AAACAATTCCAGAAGAGAAAAATCCAAGTGGAGAAAGAATTAGATGATCTGAAGGAGAAT
TTAAGGAACACGGAGCGCAGACATCAGGAGACTCTTAGAAGACTGGAAGGCAGGTTTTTT
GAAGAAAAGCACCGACTAGAACAAGAGGCTGAAAAGAAGATAATAATGCTGGCAGAGAGA
GCCCACCAGGAAGCTGTTGTGCAATTGAACAAGGCTGGAAGAACTGTTTTTAAGGAGAAT
GTTTATCTCCAGAAAGCTCTCGCATACCACCTAAAGGAAGCTGATGATCTACAAAAA---
------------------------------------------------------------
------AACTCCCAGAAGTTG---CAAGAGACTCAGAATTTTCTGTTACATCAAAAG---
------------------------------------------------------------
------------------------------------------------------------
------------------------------------------------------------
------------------------------------------------------------
------------------------------------------------------------
------------------------------------------------------------
------------------------------------------------------------
GAGATCAATGATCTGTTGGTTAAGGAAAAGATTATGCAACTTACCCAGCAGAGATCACAA
ATCCAAACTCTTCAGAAGAAGGTGGTAAGCTTGGAGACTGCCCTAAGTTGTATGACCAGA
GAGTTTGAGTCTGAAGTTTTAAAACTGCAGCAACAAGCAGAGATAGAGAACCAAGCGGGT
CAGGTTGAAATTGACAAGCTGCAGCAACTTCTTCAGATGAAGGACAGGGAAATGAATCGA
GTGAAGAAGCTGGCCAAGAACATACTGGATGAGAGAACAGAAGTGGAAAGTTTCTTTTTA
GATGCTCTCCACCAAGTGAAGCAACAGATCCTATTTAGCAGGATACATTATAAACAGGTA
GCACAAGCTGCTTTCAACTTTAAAATGAGAGAGGCATGTGCAGGAAGAACAGAATATCCC
AAAATCCGAACATTTGATGGCAGAGAGCACAGCACCAATAGTGTGAATCAGGATCTTATG
GAGGCTGAGAAATGG---------ACA------GATATTCAAGGAAATGTGGATATTAGA
GATTTGACCTGGGAGCAGAAGGAGAAAGTCTTGAGATTGCTCTTTGCAAAAATGAATGGT
---TTTGTTCCTAGGAAATACAGCCAGAGTTCTAGGCCTCCAGTTCCAGACTATGTTGTT
CCTGACAATGGAGAAACAGAGGAATGTGGGGATGAATGTAAGCTTCAAGATCAAACCTTC
ATCACCCAGCAAGTGCCAGTCTCAGACTCTTCTGGTGAA---CTGACGATACCCAAC---
ATTCAGAAAGGATCACAAGAGTCTGACATG---------GTA
>Mouse|ENSMUSG00000057265|ENSMUST00000081828
------------------ATGCCGGCGAAGGACAAGAGGAAAGACAAGAGG---------
---------AAAGACAAGAGGAAAGGCAAAAAC------AAAGGCAAA------------
------GAACCAAAGAAAATAATCAAATCAGATGAACCTGCA------ATTGAAAGAGCC
AAAGCCAATGCCTCTCTTTGGGAGGCCAGATTGGAAGTCACAGAACTCTCTAGGATTGAA
TATCGTGATACTTCCCGAAGACTGGCAAAAAATAATGAAGACTTAAAGAAACAGCAATAT
AACATGGAAAAAGACATTATGTCTGTATTAAGCTACTTG------AAGAAGCAGGATCAA
GAGAAAGATAAT---ATGATAGAAAAACTGAAGCAGCAGTTGGCTAAAACAAAGGAAAAA
GCCCAGGAAGAGAAGGAAAAATTGGAACAAAAGTATGCTCTGCAAGTGAGTGAGTTGGAG
GGACAGTTTCATCAAAAAGCCAAGGAAATCGGCATGATTCAGACAGAGCTAAAGACAATA
AAACAATTCCAGAAGAGAAAAATACAAGTGGAGAAAGAATTAGATGATCTGAAAGAAAAT
TTAAGGAACTCAGAGAAGAACTATCAGGAGACTCTTAGAAGACTAGAAAGCAGATTTTTT
GAAGAAAAGCACCGTTTGGAGCAAGAGGCTGAGAAGAGGATCATAATGCTGGCAGAGAGA
GCTCACCATGAAGCTGTAGTGCAGTTGAACACTGCTGGAAGAAATGTTTTCAAAGAGAAT
GTTTATCTTCACAAGGCGCTTGCATACCACTTGAAGGAAGCTGAAATTCTCCAGCAA---
------------------------------------------------------------
------AACTCCAAGAAGATT---GAAGAAAACCATTCCTGCCTTTTACAACAAAAG---
------------------------------------------------------------
------------------------------------------------------------
------------------------------------------------------------
------------------------------------------------------------
------------------------------------------------------------
------------------------------------------------------------
------------------------------------------------------------
GAAATCAATGATCTGTTGGTTAAGGAAAAGATTATGCAACTCACCCAGCAGAAATCACAA
ATCCAAACTCTCCAGAAGAAGGTGGTAAGCTTGGAGAACGCTCTGACCTACATGACCACA
GAGTTTGAGGCTGAAGTGTTGAAACTGCAGCAAAAGGCAATCATAGAGAACCAAGCAGGC
TTGGTAGAGATTGACAAGCTGCAGCAACTTCTTCAGATGAAGGACAGGGAGATGAACCGA
GTGAAGAGGCTGGCTAAGAACATACTGGATGAGAGGACAGAAGTGGAACAGTTCTTTCTA
GACGCTCTCTACGAAGTGAAGCAACAGATTCTGGCCAGCAGGAAGCATTATAAGCAGATA
GCACAAGCTGCTTTCAATTTAAAAATGAGAGCAGCATGTGCGGGAAAAACAGAATATCCC
AGAATCAGGACCTTTGATGGCAAAGAACAAAGTACCAATAGTGTGAACCAGGATCTCTTG
GAGGCTGAAAAATGG---------CCA------ACTACTCAAAAAAATGTGGATATTAGA
GATTTGACCTGGGAGCAGAAGGAAAAGGTCTTAAGATTGCTCTTTGCAAAAATGAATGGT
---TTTGCTGCTAGGAAATACAGTCAGAGTTCTAAGCCTCCTGTTCCAGACCATATTATT
TATGGCAGTGGAGAAATGAAAGAAACTGGGGATGAAAATAACCTTCTAGATCAAACCTTC
ATCACCCAGCAAGCGCCAGTATCAGACTCC------AATAGAATGGTGTCACCCGATGTT
ATTCCTCAAGGATTACAGGACTCTGACATAGCC---------
>Opossum|ENSMODG00000006384|ENSMODT00000008078
------------------ATGGCGAAGGGG------------------AAG---------
---------AAGCCGAAAGGCAAAGTTAAA---------AAAGGCAAA------------
------GAA---AAGAAGCTAACAAAGAAGGAGGAATCGGAC------ATAGAGAGAGCC
AGGGCTAATGCTGCCCTTTGGGAGGCCAGATTGGAAGTCTCAGAGATATCCCGGGATGGA
TATCGTGAGGCTGTGCGGAGATTGGCACAGTGCAATGAGGACTTAAAGAGGCAACAGTAC
AGAATGGAGAAGGATATAATGTCAGTGCTAAGTTATGTG------AAGAAGCAGGATTCA
GAAAAAGACGTT---TTGATTGAAAACCTGAAACGACAGTTATTGGAAGCAAAGAACAAA
TCTGACATTGATAAAGAAGTTTTGCAAGAACGCTACTGTACAAGAATTATTGAGTTGGAA
GGGGAATTCAGTCAAAAAAACAAAGAAATTGGCTTAATTCAGGTAGAACTGAAAACCATA
AAGCAGTTCCAAAAGAGGAAAACTCAGATAGAAAAAGAATTAGAAGAGCTAAAGGAAACT
TTAAAAAATTCAGAGAGGAAACATCAAGAGAATCTTCGAAGGTTGGAAGGCAGATTTTTT
GAAGAAAAGTGCCGACTAGAGAAAGAGGCTGAGAAGAAGGTTGTCATGCTGGCAGAGAGA
GCCCACCAGGAAGCTGTTGTTCAGTTGAACAATGCTGGGAGAGCTGTTTTTAAAGAAAAT
GTTCAGCTTCAGAAGGCTCTTGCATTCCATGTGAAGGAAGCCCAGGAACTACAGTCA---
------------------------------------------------------------
------AATTCACAAAAGCTT---CAAGAAAATCAAACTTTGCTCCTACAACAGAAG---
------------------------------------------------------------
------------------------------------------------------------
------------------------------------------------------------
------------------------------------------------------------
------------------------------------------------------------
------------------------------------------------------------
------------------------------------------------------------
GAAACAAACGAGCTTTTGATTAAGGAAAAGATTATCCAAATTACTCAGCATAGATCCCAG
ATTCAGTGTCTTCAGAAGAAAGTAGAAAAACTGGAGAAAATTTTGGGTTACATGACTTCA
GAGTTTGAGACTGAAATTAAAAAAATCCAGCGTCAAGCACTTATTGAGACCCAGGCAGGC
AAAGTAGAAATTAACAAACTGGAACAAATCCTTGAGATGAAGGACAGGGAGATGAATCGT
GTGAAGAAGCTAGCCAAGAATATCCTGGATGAGCGCACAGAAGTGGAGAGATTCTTCCTC
GATGCTCTGTGCCAGGTGAAGCGACAAATCTGTCTTAGCAGGAGGGAGTACAAGCAGATG
GCACAAGCAGCATTTAATATGAAAATGAGAGATGCTTTCGCAGGAAAATCCGGGTATCCC
AGAATCCGGACATTTGATGGCAAAGTCCACAGCACCAATAGTGTAAACCAGGATCTTAGG
GAGGCAGAGAAATGG---------ACAGACATTAAATCAGAAATGGATGTGGATATTGGA
GACTTGACATGGGAACAGAAGGAAAAAGTTTTGAGATTACTTTTTGCAAAAATGAATGGT
---AAACTCCCAAAG---------------------------------------------
------------------------------------------------------------
------------------------------------------------------------
------------------------------------------
>Orangutan|ENSPPYG00000005979|ENSPPYT00000007065
------------------ATGCCGTCGAAG------------------GGA---------
---------AAGGACAAAAAGAAAGGCAAGAGC------AAAGGCAAA------------
------GACACGAAGAAGTTAATAAAAACAGATGAATCTGTG------GTGGACAGAGCC
AAGGCCAATGCCTCCCTTTGGGAGGCCAGGTTGGAAGTCACAGAACTCTCTAGGATTAAG
TATCGTGATACTTCACGGATACTGGCAAAAAGTAATGAGGACTTAAAGAAAAAGCAATGT
AAAATGGAGAAAGACATAATGTCAGTATTAAGTTACCTG------AAGAAGCAGGATCAG
GAGAAAGATAAT---ATGATTGAAAAACTGAAAGAGCAATTAAATGAAACAAAGGAAAAA
GCCCAGGAGGAGAAGGAGAAATTGGAACAAAAGTATACCAAGCAAATTAATGAACTAGAG
GGACAGTTCCATCAAAAAGCCAAAGAAATTGGCATGATTCACACAGAGCTGAAAGCAGTA
AGACAATTCCAGAAGAGAAAAATCCAAGTGGAGAGAGAGTTAGATGATCTGAAAGAGAAT
TTAAGAAACACAGAGCGGATACATCAGGAGACTCTTAGAAGACTGGAAAGCAGATTTTTT
GAAGAAAAGCACCGACTAGAACAAGAGGCTGAAAAGAAGATAATAATGCTGGCAGAGAGA
GCCCACCATGAGGCTATTGTGCAATTGAATGATGCTGGAAGAAATGTTTTTAAAGAGAAT
GTTTATCTCCAGAAAGCTCTGGCATATCACCTGAAGGAAACTGACGCTCTACAAAAA---
------------------------------------------------------------
------AACTCCCAGAAGTTG---CAAGAGAGTCATACTTTACTTTTACATCAAAAG---
------------------------------------------------------------
------------------------------------------------------------
------------------------------------------------------------
------------------------------------------------------------
------------------------------------------------------------
------------------------------------------------------------
------------------------------------------------------------
GAGATAAATGATCTGTTGGTTAAGGAAAAGATTATGCAACTTGTCCAGCAGAGATCACAA
ATCCAAACCCTTCAGAAGAAGGTAGTAAACTTGGAGACTGCTCTGAGTTACATGACCAAA
GAGTTTGAGAGTGAAGTTTTAAAACTGCAGCAACACGCAATGATAGAGAACCAAGCGGGT
CAGGTAGAAATTGACAAGCTGCAGCATCTTCTTCAGATGAAGGACAGGGAAATGAATCGT
GTGAAGAAGCTTGCCAAGAACATACTGGATGAGAGGACAGAAGTGGAAAGATTCTTTTTA
GATGCTCTACACCAAGTGAAGCAACAGATCCTAATTAGCAGGAAGCAATATAAGCAAATA
GCACAAGCTGCTTTCAATTTAAAAATGAGGGCAGCATGTGCAGGAAGAACAGAATATCCC
AAAATCAGAACATTTGATGGCAGAGAGCATAGCACCAATAGTGTGAATCAGGATCTTCTG
GAGGCCGAAAAATGG---------ACA------CATATTGAAGGAAATGTGGATATTGGA
GATTTGACCTGGGAGCAGAAGGAAAAAGTATTGCGATTGCTCTTTGCAAAAATGAATGGC
---TGTCCTTCTAGGAAATACAACCAGAGTTCTAGGCCTCCAGTTCCAGACTATGTTGTT
TCTGACAGTGGGGAAACAAAGGAATTTGGGGATGAAAGTAAGCTTCAAGATAAAATCTTC
ATCACCCAGCAAATTCCAATATCAGACTCTTCTGGTAAA---GTGGTGCTACCCACT---
ATTCCAAAAGGACCTCAAGAGTCTGACACAGGAACCTTC---
>Platypus|ENSOANG00000008768|ENSOANT00000013971
------------------------------------------------------------
------------------------------------------------------------
------------------------------------TACAAT------ATT---------
------------------------------------------------------------
TATAGAGAAAGCATATTA------------------------------------------
---------------------------------TATATAGATGGCAAGAAGCAAGCCCAG
GAAGAGAATGAAAACCTGATCGAGAAACTGAAACAGCAACTGGTCGATGCCAAGAAGCAA
GCCCAGGAAGAGAATGAAAAACTGGAGGAAAGTTACAGTAGGCAGCTGAACGAGCTGACG
GACAAGTTTCACCAGAAAGCCAAGGAAATCGGCTTGATTCAGCTGGAACTGAAAACCATC
AAGGATTTTCGTAAGAAGAAACTTCAAGTAGAGAGAGAACTGGAAGAGCTGAAAGAAAAC
ATGAAAACCACCAAAAAGAAACATCAGGAGACAGTCCGCAGACTGGAGGGGAAGTTTTCC
GAAGAGAAGCAACGGCTAGAAAAAGAGGCGGAGAAGAAGATAGTGATGCTGGCAGAGAGA
GCTCACCAAGAAGCCGTTTTGCAGCTGGACACCACCGGGAGATCCGTCTTCAAAGAAAAC
GTTCGTCTCCAGAAGGCCCTCAAGTACCACATTAAGGAAGCCCAGGAGTTACAAAAG---
------------------------------------------------------------
------AACTCTAAAAAGTTG---GAGGAGAATCACGCCTCTCTCCTACAGCTGAAG---
------------------------------------------------------------
------------------------------------------------------------
------------------------------------------------------------
------------------------------------------------------------
------------------------------------------------------------
------------------------------------------------------------
------------------------------------------------------------
GAGACCAACGAGCTTCTGGTCCAGGAGAAGGTCCTACAGGTCAGCCAGCAGAAATCCCAG
ATCCGGACTCTGCAGAGGAAGGTGGCGAGCCTGGAGACGGCCCTGGGTCACGTGACCCGG
GAGTTCGAAACGGAGATCCACGACGCCCGGCAAGAGGCCCGGAGGCGGAACCGAGAGGGC
CGCGTGGAGATCGACAAGCTCCAGTACCTCCTGGAGGTGAAGGACCGGGAGATGGAGCGA
GTGAAGAGGCTGGCCAGGAACGTCCTGGATCAGAGATCGGACGTGGAGACGTTCTTCCTG
GAGGCCCTGCAGCAGGTCAGGCGGGAGATCCAGAGCAGCAGGAAGAACTACAGGCAGGCG
GCCCGGGCCGCTTTTCAGCGGAAGATGAGAGAGGCCCACGCGGGGAAGACGGAGTACCCC
CAAATCAGGACGTTCGATGACCGGGAGGACAGCACCAACAGCGTGCACCGGGATCTGACG
GAGGCGGAGAGATGGCGGCCGACGACAAACGTGAATGCGGAGAAG---TTCGATATCGGA
GATCTGACCTGGGAACAGAAGGAAAAGGTT------------------------------
------------------------------------------------------------
------------------------------------------------------------
------------------------------------------------------------
------------------------------------------
>Rabbit|ENSOCUG00000017487|ENSOCUT00000017485
------------------ATGTCGTCGAAG------------------GGA---------
---------AAGGACAGGAAAAAAAGCAAAAGCAGAGTCAGAAGCAAG------------
------AAGGGGAAGAAGTCGGTGAAAACAGATGAATCTGTG------GTGGAGAGAGCC
AAAGCCAATGCTTCTCTCTGGGAGGCCAGGTTGGAAGTCACCGAGCTCTCCAGGATTGAG
TACCGTGATACTTCCCGGAGACTGGCGAAAAGTAATGAGGAGTTGAAGAAACAGCAGTAT
ATAATGGAGAAAGACACAATCTCTGTCTTAAGCTACCTG------AAGAAGCAGGACCAG
GAGAAAGACAAT---ATGATTGAAAAATTAAAACAGCAGTTGATTGAAACAAAGGAAAAA
GCTGAAGAGGAGAAGCAGCAAATGGAGCGCCAGTACACTATGTATATACATGACCTGGAG
GGAAAGTTCAATCAAAGAATCAAAGAAATTGGCATGATTCAGACAGAGCTGAAAGCAATA
AAACAATTTCAGAAGAGAAAAATTCAAGTGGAAAAAGAATTAGATGATCTGAAGGAGAGT
TTAAGGAACACAGAACGGAAACATCAGGAGACTCTTAGAAGACTAGAAGGCAGATTTTTT
GAAGAAAAGCATCGACTAGAACAAGAAGCTGAAAAGAAGGTAATAATGCTGGCAGAGCGA
GCCCACCATGAAGCTATTGTGCAACTGAATAATGCTGGGAGAAGTGTTTTTAAAGAGAAT
GTTTACCTCCAGAAAGCTCTTGCCTACCACCAGAAGGAGGCTGATGCTCTACAGAAA---
------------------------------------------------------------
------AACTCTCAGAAGTTG---AAAGAGAATCATACTTTCCTCTTACATCAAAAG---
------------------------------------------------------------
------------------------------------------------------------
------------------------------------------------------------
------------------------------------------------------------
------------------------------------------------------------
------------------------------------------------------------
------------------------------------------------------------
GAGATCAATGAGCTGTTGGTTAAGGAAAAGTTAATGCAACTTACCCAGCAGAGATCACAA
ATTCAGGTTCTTCAGAAGAAGGTGGTAAGCTTGGAAAATGCTCTGAGTTGTATGACCAGG
GAGTTTGAGACTGAAGTGTTAAAACTGCAGCAACACGCAATGATAGAGAACCAGGCTGGG
CAGGTAGAGATCGACAAGCTGCAGCAGCTGCTTCAGATGAAGGACAAGGAAATGAACCGA
GTAAAGAAGCTGGCCAAGAACATACTGGATGAGAGAACTGAAGTGGAGCGGTTCTTTCTA
GACGCTCTACACCAAGTGAAGCAACAGATCCTAGTCAACAGGAAGCACTATAAGCAGATA
GCGCAAGCTGCTTTCAACTTCAAAATGAGAGCAGCGTGTGCAGGAAAAACGGAGTACCCC
AAGATCAGAACGTTTGATGGCAGAGAACACAGCACCAACAGTGTGAACCAGGACCTTCTG
GAGGCTGAAAAATGG---------ACA------ATTACTCAAGGAAATGTGGATATTGGA
GATTTGACCTGGGAGCAGAAGGAGAAAGTCTTGAGATTGCTGTTTGCAAAAATGAATGGT
---TTTGCTTCTAGGAAATACAGCCAGAGTTCCAGGCCTCCAGTTCCAGAGTATGTTGTT
TCTGACGGTGAAGAAACAAAGGAATTTGGGGATGAAAGTAAACTTCAGGATCAAACCTTC
ATCACCCAGCAAGTTCCAGTATCCGACTCTTCTAGTGAA---ATGGTGCTACCCAGT---
ATTCCAAAAGGATCAGAAGACTCCAACACAGTAAGGACT---
>Rat|ENSRNOG00000011376|ENSRNOT00000063900
------------------ATGCCGGCA---------------------------------
---------AAGGACAAGAGGAAAGTCAAAAAC------AAAGAGCAA------------
------GATCAAAAGAAAGAAGTAAAAGTAGAGGACAATGCA------ATCGAACGAGCC
AAAGCCAATGCCTCTCTCTGGGAGGCCAGACTGGAAGTCACAGAACTCTCTAGGATTGAG
TATCGCGATACTTCCCGAAGACTGGCAAAAAATAATGAAGACTTAAAGAAACAGCAGTAT
AAACTGGAAAAAGACACCATGTCTGTATTAAGCTACTTG------AAGAAGCAGGATCAG
GAGAAAGATAAT---ATGATAGAAAAACTGAAGCAGCAGTTGGCTGAGACAAAGGAAAAA
GCCAAGGAAGAGAAGGAAAAATTGGAACAAAAGTATTCTATGCAAGTCAGTGAATTGGAG
GGACAGTTTCATCAAAAAGCCAAGGAAATTGGCATGATTCAGACAGAGCTAAAGACAATA
AAACAATTCCAGAAGAGGAAAATACAAGTGGAAAAAGAATTAGAAGATCTGAAAGAAAAT
CTAAGGAACTCAGAGAAGAACTATCAGGAGACCCTTAGAAGACTAGAAAGCAGATTTTTT
GAAGAAAAGCACCGGCTGGAACAAGAGGCTGAGAAGAGGATCATGATACTGGCCGAGAGA
GCCCACCATGAAGCTGTGGTGCAGCTGAACACTGCGGGAAGAAACGTCTTTAAAGAGAAT
GTTTATCTTCACAAGGCGCTCGCATACCACTTGAAGGCAGCTGAGGCTCAACAGAAG---
------------------------------------------------------------
------AACTCCAAGAAGATG---GAAGAGAGTCACTCCTGCCTTATACACCAAAAG---
------------------------------------------------------------
------------------------------------------------------------
------------------------------------------------------------
------------------------------------------------------------
------------------------------------------------------------
------------------------------------------------------------
------------------------------------------------------------
GCC---------------------------------------------------------
---------------------------------------------AACTAC---------
------------------------------------------------------------
------------------------------------------------------------
------------------------------------------------------------
------------------------------------------------------------
------------------------------------------------------------
------------------------------------------------------------
------------------------------------------------------------
------------------------------------------------------------
---------TCAAGAAAATGTGGA------------------------------------
------------------------------------------------------------
------------------------------------------------------------
------------------------------------TAT---
>Macaque|ENSMMUG00000012683|ENSMMUT00000017784
------------------------------------------------------------
------------------------------------------------------------
------------------------------------------------------------
------------------------------------------------------------
------------------------------------------------------------
------------------------------------------------------------
------------------------------------------------------------
------------------------------------------------------------
------------------------------------------------------------
------------------------------------------------------------
------------------------------------------------------------
------------------------------------AAGATAATAATGCTGGCAGAGAGA
GCCCACCATGAGGCTGTTGTGCAATTGAACGATGCTGGAAGAAATGTTTTTAAAGAGAAT
GTTTATCTCCAGAAAGCCCTGGCATATCACCTGAAAGCTGGC---GCTCTACAAAAA---
------------------------------------------------------------
------AACTCCCAGAAGTTGCTTAAGAGGAGTCATGCTTTACTTTTACATCAAAAGGTT
CCCTCTCATTTAGACTTGGTGTCCTTTTTTTCTTTATTTAAGGATTGGGTTGATAAATAC
CAAAAATTGAGTGTAATAATGATATATAAGGACAATGAGACCATTTTTCATCTGTATAAG
CAACAAGGATATGCCACAGTTTCCAATATAGTTATTAATGTTTTGCATCATTGTATTAAC
CAAAGTCCCCCAAAATTTTCTAAAATTTTAGAGATCTGCCACTATGATAAAGAAATCTGT
AATACTACTACTGTTACCAAGAGATTTGCTATAGAGACCTGTCTGGAAATCTTACCTGCA
GCTTTGTTTGAAGGTAAGAAAATAGACTACATAAGTTATGCATTATTTTTAAAATTTTGT
TACACTGTTTTCACAGTAAAATATTTAATACAAAAAGAAATGTTAATGGAAAAACACGTC
AGT---------------------------------------------------------
---------------------------------------------AATTTCACCAAACAA
CATTTT------------------------------------------------------
------------------------------------------------------------
------------------------------------------------------------
------------------------------------------------------------
------------TTTCCTCTGAAATTCTTC------------------------------
------------------------------------------------------------
------------AGG---------ACA------CATATTGAAGGAAATGTGGATATTGGA
GATTTGACCTGGGAGCAGAAGGAAAAAGTCTTGCGATTGCTCTTTGCAAAAATGAATGGC
---TGTCCTTCTAGGAAATACAACCAGAGTTCGAAGCCTCCAGTTCCAGACTATGTTGTT
TCTGACAGTGGGGAAACAAAGGAATTTGGGGATGAAAGTAAGCTTCAAGATAAAATCTTC
ATCACCCAGCAAATTCCAATATCAGACTCTTCTGGTAAA---GTGGTGCTACCCACT---
ATTCCAAAAGGACCTCAAGAGTCTGACACACTGACTTTT---
>Marmoset|ENSCJAG00000020404|ENSCJAT00000040073
------------------ATGCCGTCGAAG------------------AAA---------
---------AAGGACAAAAAGAAAGGCAAGAGC------AAAGGCAAA------------
------GACATGAAGAAGTTAATAAAAACAGATGAATCTATA------GTGGACAGAGCC
AAGGCCAATGCCTCTCTTTGGGAGGCCAGGTTGGAAGTCACAGAACTCTCTAGGATTGAG
TATCGTGATACTTCACGGATACTGGCAAAAAATAATGAGGACTTAAAGAAACAGCAGTAT
AAAATGGAGAAAGACACAATGTCTGTATTAAGTTACCTG------AAGAAGCAGGATCAG
GAGAAAGATAAT---ATGATTGAAAAACTGAAACAGCAATTAAAAGAAACAAAGGAAGAA
GCCCAAGAGGAGAAGGAAAAATTGGAACAAAAGTATACCAGGCAAATCAATGAAATAGAG
GGACAGTTTCATCAAAAAGCCAAAGAAATTGGCATGATTCACACAGAGCTGAAAACAGTA
AGACAATTCCAGAAGAGAAAAATGCAAGTGGAGAGAGAGTTAGATGATCTGAAGGACAAT
TTAAGAAACACAGAGCAGATACATCAGGAGACTCTTAGAAGACTGGAAAGCAAATTTTTT
GAAGAAAAGCACCGACTAGAGCAAGAGGCTGAAAAGAAGATAGTAATGCTGGCAGAGAGA
GCCCACCATGAGGCTATTGTGCAATTGAACGATGCTGGAAGAAATGTTTTTAAAGAGAAT
GTTTATCTCCAGAAAGCTCTGGCATATCACCTGAAGGAAGCTGACGCTCTACAAAAA---
------------------------------------------------------------
------AACTCCCAGAAGTTG---CAAGAGAGTCATACTTTACTTTTACATCAAAAG---
------------------------------------------------------------
------------------------------------------------------------
------------------------------------------------------------
------------------------------------------------------------
------------------------------------------------------------
------------------------------------------------------------
------------------------------------------------------------
GAGATCAATGATCTGTTGGTTAAGGAAAAGATTATGCAACTTATCCAGCAGAGATCACAA
ATCCAAACCCTTCAGAAGAAGGTACTAAGCTTGGAGACTGCTCTGAGTCACATGACCAAA
GAGTTTGAGAGTGAAGTTTTAAAGCTGCAGCAACAAGCAATGATAGAGAACCGAGCGAGT
CAGGTAGAAATTGATAAGCTGCAGCACCTTCTTCAGATGAAGGACAGGGAAATGAATCAT
GTGAAGAAGCTGGCCAAGAACATACTGGATGAGAGAACAGAAGTGGAAAGATTCTTTTTA
GATGCTCTACACCAAGTGAAGCAACAGATCCTAGTTAGCAGGAAGCATTATAAGCAGATA
GCACAAGCTGCTTTCAATTTAAAAATGAGAGCAGCATGTGCAGGAAGAACAGAATATCCC
AAAATCAGAACATTTGATGGCAGAGAGCACAGCACCAATAGTGTGAATCAGGATCTTCTG
GAGGCTGAAAAATGG---------ACA------CATATTGAAGGAAATGTGGATATTGGA
GATTTGACCTGGGAGCAGAAGGAAAAAGTCTTGAGATTGCTCTTTGCAAAAATGAATGGC
---TGTGCTTCTAGGAAATACAACCAGAGTTCTAGGCCTCCAGTTCCGGATTATGTTGTT
TCTGACAGTGGAGAAACAAAGGAATTTGGGGATGAAAGTAAGCTTCAAGATCAAACCTTT
ATCACCCAGCAAGTTCCGATATCAGACTCTTCTGGTAAA---GTGGTGCTACCCACT---
ATTCCAAAAGGATCTCAAGAGTCTGACACAGTAACCTTC---
>Microbat|ENSMLUG00000017010|ENSMLUT00000017011
------------------------AGCCCC------------------TGC---------
---------AGAGGCCCAGAGAGAAACAGAGGCGGGGCTGCTGGCGAA------------
------GCCCGAGAGAAGTCAACAAAAACTGAGGAAACTGCA------GTGGAAAGAGCC
AAGGCCAATGCCTCCCTTTGGGAGTCCAGGCTGGAAATCACAGAGCTCTCTAGGATTGAG
TATCGTGATACTTCCCTGAGACTTGCAAAAACTAATGAGGACTTAAGGAAACAGCAGTAT
AAAATGGAGAAAGACACAATGTCCGTATTAAGCTACCTG------AAGAAGCAGGACCAG
GAGAAAGATAAT---ATGATTGAAAAACTAAAACAGCAGTTGAATGAAACAAAGGAAAAA
GCCCAAGAGGAGAAGGAAATATTGGAACAAAAGTATAATGAGCAAATAAATGACCTGGAG
GGACGTTTCTATCAGAAATCCAAAGAAATTGGCATGATTCAGACAGAGCTAAAAACAATA
AAACAATTCCAAAAACGAAAAATCCAAGTGGAGAAAGAATTAGATGATCTGAAGGAGAAT
TTAAGGAACACGGAGCGGAAACATCAAGAGACGCTTAGAAAATTGGAAAGCAGGTTTTTT
AAAGAAAAGCACCGACTAGAACAGGAAGCTGAAAAGAAGGTGATAATGCTGGCAGAGAGA
GCCCATCATGAAGCCATTGTGCAATTGAACAGTGCTGGAAGAGCTGTTTTTAAAGAGAAT
GTTTCTCTCCAGAAAGCTCTTGACTACCACCTGAAGGAAGCTGATGCTCTACAAAAA---
------------------------------------------------------------
------AAATCTGAGAAGTTG---CTAGAGTCTAAAACTTCCCTTTTATATCAAAAG---
------------------------------------------------------------
------------------------------------------------------------
------------------------------------------------------------
------------------------------------------------------------
------------------------------------------------------------
------------------------------------------------------------
------------------------------------------------------------
GAAATCAATGATCTGTTGATTAAGGAAAAGGTTATGCAACTTACCCAGCAGAAGTCACAA
ATCCAAAATCTTCAGAAGAAGGTGGTAAGCTTGGAGACTGCCCTGAGTTGTCTGACTAGA
GAGTTTGAGACTGAAGTTCTAAAACAGAAGCAGGAGGCAATGGTAAATAACCAAAGTGAT
CAGATTGAACTTTACAAACTGCGGAACCTGCTTCAGAAGAAGAATAGGGAAATGAATAGA
GTGAAGAAACTGGCCAAGAACATACTAGATGAGAGAACAGAAGTGGAAAGTTTCTTTTTG
GATGCTCTACACCAAGTGAAGCAAGAGATTGCATTTAACAGGTTGCATTATAAGAAGATG
GCACAAGCTGCTTTCAATTTAAAAATGCGAGAGGCGTACGCAGGAAGAACAGAATATCCC
AAAATTCGAACATTTGATGGCAGAGAGCACAGCACCAATAGTGTGGACCAGGATCTTAAA
GAGGCTAGTAAATGG---------ACA------GATATTCAAGGAAATGTGGATATTGGA
GATTTGACTTGGGAGCAGAAGGAGAAAGTCTTACGATTGCTTTTTGCAAAAATGAATGGT
---TTTGGTCCCAGGAAATATAATCAGAGCTCTAGACCTCCAGGTTCAGAATATGTTGTT
CCAGACAATGGACAAACAGAGGAATTTGGGGATGAAAGTAAGCTTCAAGATCAAACGTTC
ATCACCCAGCAAGTACCAATCTCAGACTCTTCTCATGAA---CTGGTAATATCCAAT---
ATTCAGAAAGGATCACATGAGTCTGACATGGTAAGGAGT---
>Human|ENSG00000119636|ENST00000394009
------------------ATGCCGTCGAAG------------------GGA---------
---------AAGGACAAAAAGAAAGGCAAGAGC------AAAGGCAAA------------
------GACACGAAGAAGTTAATAAAAACAGATGAATCTGTG------GTGGACAGAGCC
AAGGCCAATGCCTCCCTTTGGGAGGCCAGGTTGGAAGTCACAGAACTCTCTAGGATTAAG
TATCGTGATACTTCACGGATACTGGCAAAAAGTAATGAGGACTTAAAGAAAAAGCAATGT
AAAATGGAGAAAGACATAATGTCAGTATTAAGTTACCTG------AAGAAGCAGGATCAG
GAGAAAGATAAT---ATGATTGAAAAACTGAAACAGCAATTAAATGAAACAAAGGAAAAA
GCCCAAGAGGAGAAGGATAAATTGGAACAAAAGTATACCAGGCAAATTAATGAACTAGAG
GGACAGTTCCATCAAAAAGCCAAAGAAATTGGCATGATTCACACAGAGCTGAAAGCAGTA
AGACAATTCCAGAAGAGAAAAATCCAAGTGGAGAGAGAGTTAGATGATCTGAAAGAGAAT
TTAAGAAACACAGAGCGGATACATCAGGAGACTCTTAGAAGACTGGAAAGCAGATTTTTT
GAAGAAAAGCACCGACTAGAACAAGAGGCTGAAAAGAAGATAATAATGCTAGCAGAGAGA
GCCCACCATGAGGCTATTGTGCAATTGAACGATGCTGGAAGAAATGTTTTTAAAGAGAAT
GATTATCTTCAGAAAGCTCTGGCATATCACCTGAAGGAAACTGACGCTCTACAAAAA---
------------------------------------------------------------
------AACTCCCAGAAGTTG---CAAGAGAGTCATACTTTACTTTTACATCAAAAG---
------------------------------------------------------------
------------------------------------------------------------
------------------------------------------------------------
------------------------------------------------------------
------------------------------------------------------------
------------------------------------------------------------
------------------------------------------------------------
GAGATCAATGATCTGTTGGTTAAGGAAAAGATTATGCAACTTGTCCAGCAGAGATCACAA
ATCCAAACCCTTCAGAAGAAGGTAGTAAACTTGGAGACTGCTCTGAGTTACATGACCAAA
GAGTTTGAGAGTGAAGTTTTAAAACTGCAGCAACACGCAATGATAGAGAACCAAGCAGGT
CAGGTAGAAATTGACAAGCTGCAGCACCTTCTTCAGATGAAGGACAGGGAAATGAATCGT
GTGAAGAAGCTGGCCAAGAACATACTGGATGAGAGAACAGAAGTGGAAAGATTCTTTTTA
GATGCTCTGCACCAAGTGAAGCAACAGATCCTAATTAGCAGGAAGCATTATAAGCAGATA
GCACAAGCTGCTTTCAATTTAAAAATGAGAGCAGCATGTACAGGAAGAACAGAATATCCC
AAAATCAGAACATTTGATGGCAGAGAGCACAGCACCAATAGTGTGAATCAGGATCTTCTG
GAGGCCGAAAAATGG---------ACA------CATATTGAAGGAAATGTGGATATTGGA
GATTTGACCTGGGAGCAGAAGGAAAAAGTATTGCGATTGCTCTTTGCAAAAATGAATGGC
---TGTCCTTCTAGGAAATACAACCAGAGTTCTAGGCCTCCAGTTCCAGACTATGTTGTT
TCTGACAGTGGGGAAACAAAGGAATTTGGGGATGAAAGTAAGCTTCAAGATAAAATCTTC
ATCACCCAGCAAATTGCAATATCAGACTCTTCTGGTGAA---GTGGTGCTACCCACT---
ATTCCAAAAGAACCTCAGGAGTCTGACACAGGAACCTTC---
>Chimp|ENSPTRG00000006530|ENSPTRT00000011972
------------------ATGCCGTCGAAG------------------GGA---------
---------AAGGACAAAAAGAAAGGCAAGAGC------AAAGGCAAA------------
------GACACGAAGAAGTTAATAAAAACAGATGAATCTGTG------GTGGACAGAGCC
AAGGCCAATGCCTCCCTTTGGGAGGCCAGGTTGGAAGTCACAGAACTCTCTAGGATTAAG
TATCGTGATACTTCACGGATACTGGCAAAAAGTAATGAGGACTTAAAGAAAAAGCAATGT
AAAATGGAGAAAGACATAATGTCAGTATTAAGTTACCTG------AAGAAGCAGGATCAG
GAGAAAGATAAT---ATGATTGAAAAACTGAAACAGCAATTAAATGAAACAAAGGAAAAA
GCCCAAGAGGAGAAGGATAAATTGGAACAAAAGTATACCAGGCAAATTAATGAACTAGAG
GGACAGTTCCATCAAAAAGCCAAAGAAATTGGCATGATTCACACAGAGCTGAAAGCAGTA
AGACAATTCCAGAAGAGAAAAATCCAAGTGGAGAGAGAGTTAGATGATCTGAAAGAGAAT
TTAAGAAACACAGAGCGGATACATCAGGAGACTCTTAGAAGACTGGAAAGCAGATTTTTT
GAAGAAAAGCACCGACTAGAACAAGAGGCTGAAAAGAAGATAATAATGCTAGCAGAGAGA
GCCCACCATGAGGCTATTGTGCAATTGAACGATGCTGGAAGAAATGTTTTTAAAGAGAAT
GTTTATCTCCAGAAAGCTCTGGCATATCACCTGAAGGAAACTGACGCTCTACAAAAA---
------------------------------------------------------------
------AACTCCCAGAAGTTG---CAAGAGAGTCATACTTTACTTTTACATCAAAAG---
------------------------------------------------------------
------------------------------------------------------------
------------------------------------------------------------
------------------------------------------------------------
------------------------------------------------------------
------------------------------------------------------------
------------------------------------------------------------
GAGATCAATGATCTGTTGGTTAAGGAAAAGATTATGCAACTTGTCCAGCAGAGATCACAA
ATCCAAACCCTTCAGAAGAAGGTAGTAAACTTGGAGACTGCTCTGAGTTACATGACCAAA
GAGTTTGAGAGTGAAGTTTTAAAACTGCAGCAACACGCAATGATAGAGAACCAAGCAGGT
CAGGTAGAAATTGACAAGCTGCAGCACCTTCTTCAGATGAAGGACAGGGAAATGAATCGT
GTGAAGAAGCTGGCCAAGAACATACTGGATGAGAGAACAGAAGTGGAAAGATTCTTTTTA
GATGCTCTGCACCAAGTGAAGCAACAGATCCTAATTAGCAGGAAGCATTATAAGCAGATA
GCACAAGCTGCTTTCAATTTAAAAATGAGAGCAGCATGTACAGGAAGAACAGAATATCCC
AAAATCAGAACATTTGATGGCAGAGAGCACAGCACCAATAGTGTGAATCAGGATCTTCTG
GAGGCCGAAAAATGG---------ACA------CATATTGAAGGAAATGTGGATATTGGA
GATTTGACCTGGGAGCAGAAGGAAAAAGTATTGCGATTGCTCTTTGCAAAAATGAATGGC
---TGTCCTTCTAGGAAATACAACCAGAGTTCTAGGCCTCCAGTTCCAGACTATGTTGTT
TCTGACAGTGGGGAAACAAAGGAATTTGGGGATGAAAGTAAGCTTCAAGATAAAATCTTC
ATCACCCAGCAAATTCCAATATCAGACTCTTCTGGTAAA---GTGGTGCTACCCAGT---
ATTCCAAAAGAACCTCAAGAGTCTGACACAGGAACCTTC---
>Cow|ENSBTAG00000018467|ENSBTAT00000024578
------------------ATGCCGGCTAAG------------------GGG---------
---------AAGGACAAAAAGAAAGGGAAAGGC------AAAGACAAAGGCAAAGATAAA
GACAAGAAGAAGAAGAAGATCATAAAACTTGAGGAGTCTGTT------TTGGAGAGAGCC
AAGGCCAATGCCTCCCTTTGGGAGGCCAGGCTGGAAGTCACAGAACTTTCTAGGATTGAG
TATCGTGATACTTCCCGGAGACTGGCAAGATGTAATGAAGAGTTAAAGAGACAGCAGTAT
AAAATGGAGAAAGACACAATGTCTGTATTGAACTATCTG------AAGAAACAGGATCAG
GAGAAAGATAAT---CTGATTGAAAAACTGAAACAGCAATTGAATGAAACAAAGGAAAAA
GCCCAAGAGGAGAAGGAAAAATTGGAACGAAAATTTACTATGCAAGTAAGTGAGCTGGAG
GGACAGTTCCATCAAAAGGCCAAAGAAATTGGCATGATTCAGACAGAGCTCAAAACAATA
AAACAATTCCAGAAGAGAAAAATCCAAGTGGAGAAAGAATTAGATGATCTAAAGGAGGAT
TTAAGGAACACAGAGCGGAAACATCAGGAGACACTTAGAAGACTGGAAGGCAAGTTTTTT
GAAGAAAAGCATAGACTAGAAAAAGAGGCTGAAAAGAAGATAATAATGCTGGCAGACAGA
GCCCACCATGAAGCTGTTGTGCAATTGAACAACGCTGGAAGAAGTGTTTTTAAAGAGAAT
ATTTATCTCCAGAAAGCTCTCGCATACCATCTGAAGGAAGCTGATGCTCTACAAAAA---
------------------------------------------------------------
------AACTCCCAGAAGTTG---CAAGAGACTCAGACTTTCCTTTCACAGCAAAAG---
------------------------------------------------------------
------------------------------------------------------------
------------------------------------------------------------
------------------------------------------------------------
------------------------------------------------------------
------------------------------------------------------------
------------------------------------------------------------
GAGATCAATGATCTATTGGTTAAAGAAAAGATAATGCAACTTACCCAGCAGAAATTACAA
ATCCAAACTCTTCAGAAGAAGGTAGTAAGCCTGGAGAATGCTCTGGTTTGCATGACCAAA
GAGTTTGAGACTGAAGTTTTAAAACTGCAGCAACAGGCAATGGTAGAGAACCAAGCAGGT
CAGGTTGAAATTTTCAAGCTGCAGCAACTTCTTCAGATGAAGGACAAGGAAATGAATCGA
ATAAAGAAGCTGGCCAAGAACATACTAGATGAGAGAACAGAAGTGGAAAGATTCTTTTTA
GATGCTCTACACCAAGTAAAGAAACAGATCCTATTTAGCAGAAAGCATTATAAACAGGTA
GCACAAACTGCTTTCAATCTTAAAATGAGAGAGGCATGTGTAGGAAGAATGGAATATCCC
AAAATCCGAACGTTTGATGGCAGAGAACATAGCACCAATAGCGTGAATCAGGATCTTATG
GAGGCTGATAAATGG---------ACA------GATATTCAAGGAAATGTGGATATTGGA
GATTTGACCTGGGAGCAGAAGGAGAAAGTCTTGAGACTGCTCTTTGCAAAAATGAATGGC
---TTTGTTCCTAGGAAATACAGCCAGAGCTCTAGACCTCCAGTTCCAGACTATGTTGTT
CCCGACGATGAAACAACAAAGGAGTCTGGGGATGAAAATAAGCTTCAAGATCAAACGTTC
ATCACCCAGCAAGTACCAATCTTAAATTCTACTGGTGAA---CTGTTGATACGCAAT---
ATTCAGAAAGGATCACAAGAGTCTGACACA---AATGCAAAA
>Dog|ENSCAFG00000016891|ENSCAFT00000026741
------------------ATGCCGCCTAAG------------------GGA---------
---------AAGGACAAAAAGAAAGGCAGGAGT------AAAGGCAAA------------
------GACAAGAAGAAGATAATAAAAGCTGATGAGTCTGCA------GTGGACAGAGCC
AAGGCCAATGCCTCCCTTTGGGAGGCCAGGCTGGAAGTCACAGAACTCTCTAGGATTGAG
TATCGTGATACTTCCCGGAGACTGGCAAAAAATAATGAGGACTTAAAGAAACAGCAGTAT
AAAATGGAGAAAGACACAATGTCTGTATTAAGTTACCTG------AAGAAGCAGGATCAG
GAAAAAGATAAT---ATGATTGAAAAACTGAAACAGCAATTGAATGAAACAAAGGAAAAA
GCCCAAGAGGAGAAGGAAAAATTGGAACAAAAGTATACTGTGCAAATAAATGAGCTGGAG
GGACGGTTCCATCAAAAAGCCAGAGAAATTGGCATGATTCAGACAGAGCTGAAAACAATA
AAACAATTCCAGAAGAGAAAAATCCAAGTGGAGAAAGAATTAGATGATCTGAAGGAGAAT
TTAAGGAACACAGAGCAGAAACATCAGGAGACTCTTAGAAGATTGGAGGGCAGGTTTTTT
GAAGAAAAGCACCGACTAGAACAAGAGGCTGAAAAGAAGATAATAATGCTGGCAGAGAAA
GCTCACCATGAAGCTGTTGTGCAATTGAACAATGCTGGAAGAGCTGTTTTTAAAGAGAAT
GTTTATCTCCAGAAAGCTCTCGCATACCATCTGAAGGAAGCTGATACTCTACAAAAA---
------------------------------------------------------------
------AATTCCCAGAAGTTG---CAAGAGACTCAGACTTTCCTTTTACATCAAAAG---
------------------------------------------------------------
------------------------------------------------------------
------------------------------------------------------------
------------------------------------------------------------
------------------------------------------------------------
------------------------------------------------------------
------------------------------------------------------------
GAGATCAATGATCTTTTAGTTAAGGAAAAGATCATGCAACTTACCCAGCAAAGACTGCAA
ATCCAGACTCTTCAGAAGAAGGTGGTAAGCTTGGAGACTGCACTGAGTTGTATGACCAGA
GAGTTTGAGATTGAAGTTTGTAAAGTGCAGCAACAGGCAATGATAGAGAACCAAGCAGGG
CAGGTTGAAATTGACAAGCTGCAGCAACTTCTCCAGATGAAGGACAGAGAAATGAATCGA
ATCAAAAAGCTGGCCAAGAACATACTGGATGAGAGAACAGAAGTGGAAAGGTTCTTCTTA
GATGCTCTACACCAAGTGAAGCAACAGATCCTACTTAGCAGGAAGCATTATAAACAGGTT
GCACAAGCTGCTTTCAATTTTAAAATGAGAGAGGCATATGCAGGAAGAACAGATTATCCT
AAAATCCGAACGTTCGATGGCAAAGAGCACAGCACCAATAGTGTGAATCAAGATCTTATG
GAGGCTGAGAAATGG---------ACA------GATATTCAAGGAAATGTGGATATTGGA
GATTTGACCTGGGAGCAGAAGGAGAAAGTCTTGAGATTGCTCTTTGCAAAAATGAATGGT
---TTTGTTCCTAGGAAATACAGCCAGCATTCTAGGCCTCCAGTTCCAGACTATGTTGTT
CCTGATGATGGAAATACAGAGGAATTAGAGAATGACAGTAAGCTTCAAGATCAAACCTTC
ATCACCCAGCAAGTACCAATCTCAGACTCTTCTAGTGAA---CTGATGATACCCAAC---
ATTCAGAAAGGATCACAAGAGTCTGACATA---GGTTCTTTC
>Elephant|ENSLAFG00000002530|ENSLAFT00000002529
---------------------------AAA------------------CAGTTCAGATAT
GGGAGAATTAAAAAAAAAAAAAAAAGGAAAAAT------CAAGTACAT------------
------GAAAAGATGAAGGCAATAAAACCAGATGAATCTGTG------GTGGACAGAGCC
AAGGCCAATGCAGCCCTTTGGGAGGCCAGGTTGGAAGTCACAGAACTCTCCAGGATTGAA
TATCGTGATACTTCCCGGAGATTGGCAAAAAGTAATGAGGACCTAAAGAGGCAGCAGTAT
AGAATGGAGAAAGACACAATGTCTGTACTAAATTACCTG------AAGAAACAGGATCAG
GAGAAAGATAAT---ATGATTGAAAAACTGAAACAGCAATTGATTGAAACACAGGAAAAA
GCCCAAGAGGAGAAGGAAAAACTGGAACAAAAGTACACTGTGCAAATAAGTGAGCTGGAG
GGACAGTTCCATCAAAAAGCCAAAGAAATTGGCATGATTCAGACAGAACTGAAAACAATA
AGACAATTCCAGAAGAGAAAAATCCAAGTGGAGAAAGAATTAGATGATCTAAAAGAGAAT
TTAAGGAACACAGAGCGGAAACATCAGGAGACTCTTAGAAGATTGGAAGGCAGGTTTTTT
GAGGAAAAGCATCGACTAGAACAAGAAGCTGAAAAGAAGATAATAATGTTGGCAGAGAGA
GCCCACCATGAAGCTGTTGTGCAACTGAATAATGCTGGAAGAAATGTTTTTAAAGAGAAT
GTTTATCTCCAGAAAGCTCTTGCATACCATCTGAAGGAAGCTGATGATCTACAAAAA---
------------------------------------------------------------
------AACTCCCAGAGGTTG---CAAGAGACTCATAGTATCCTTTTACATCAAAAG---
------------------------------------------------------------
------------------------------------------------------------
------------------------------------------------------------
------------------------------------------------------------
------------------------------------------------------------
------------------------------------------------------------
------------------------------------------------------------
GAGATCAATGACTTATTGGTTAAGGAAAAAATTATGCAACTTAACCAGCAGAAATCACAA
ATCCAAACACTTCAGAAAAAGGTGGTAAGCTTGGAGACTGCCCTGACTTGTATGACAAGG
GAGTTTGAAGCTGAAGTTTTAAAACTGCAACAACAGGCAATGATAGAGAATCAAGCGGGT
CAGGTAGAAATTGACAAGCTGCAGCATCTTCTTCAGTTGAAGGACAGGGAAATGAAGCGA
GTGAAGAAGCTGGCCAAGAACATACTGGATGAGAGAACAGAGGTGGAAGAATTCTTTTTG
GATGCTCTACACCAAGTGAAGCAACAGATCCTATTTAGCAGAATGCATTATAAGCAGATA
GCGCAAACTGCTTTCAATTTAAAAATGAGAGCAGCACTTGCAGGAAAAACAGAATATCCC
AAAATCCGAACATTTGATGGCAGAGAGCACAGCACCAATAGTGTGAATCAGGATCTTATG
GAGGCTGAGAAATGG---------ACA------AATATTCAAGGAAATGTGGATATTGGA
AATTTGACCTGGGAGCAGAAGGAAAAAGTCTTGAGATTGCTCTTTGCAAAAATGAATGGT
TTGTTCCTACACAGGAAATACAGCCAGAGTTCTAGGCCTCCAGTTCCAGACTATGTAGTT
CCTGACAACGGAGAAACAAAAGAACTTGGGGATGAAAATAAGCTTCAAGATCAAATCTTC
ATCACCCAGCAAGTCCCAGTCTCAGACTCTGCTGGTGAA---CTGGTACCACCCAGT---
ATTCAGAAGGCATCACAAAACCCTGACGTGGTA---------
>Bowhead|bmy_03557T0
------------------------------------------------------------
------------------------------------------------------------
------------------------------------------------------------
------------------------------------------------------------
------------------------------------------------------------
------------------------------------------------------------
---------------CAGATTGAAAAACTGAAACAGCAATTGAATGAAACTAAGCAAAAA
GCCCAAGAAGAGAAGGAAAAATTGGAACAAAAATATACTGTACAAATAAGTGAGCTGGAG
GGACAGTTCCATCAAAAAGCCAGAGAAATTGGCATGATTCAGACAGAGCTCAAAACAATA
AAACAATTCCAGAAGAGAAAAATCCAAGTAGAGAAAGAATTAGTTGATCTGAAGGAGGAC
TTAAGGAACACAGAGCAGAAACATCAGGAGACTCTTAGGAGATTGGAAGGCAGGTTTTTG
GAAGAAAAGCACCGACTAGAAAAAGAGGCTGAGAAGAAGATAATAATGCTGGCAGACAGA
GCCCACCATGAAGCTGTTGTGCAATTGAACAATGCTGGAAGAGCTGTTTTTAAAGAGAAT
ATTTATCTCCAGAAAGCTCTCGCATACCACCTGAAGGAAGCTGATGCTCTACAAAAA---
------------------------------------------------------------
------AACTCTCAGAAGTTG---CAAGAGACTCAGACTTTCCTTTTACAGCAAAAG---
------------------------------------------------------------
------------------------------------------------------------
------------------------------------------------------------
------------------------------------------------------------
------------------------------------------------------------
------------------------------------------------------------
------------------------------------------------------------
GAGATCAATGATCTGTTGGTTAAGGAAAAGATAATGCAGCTTACCCAGCAGAGATTACAA
ATCCAAACTCTTCAGAAGAAGGTAGTAAGCTTGGAGACTGCCCTGAGTTGTATGACCAAA
GAGTTTGAGACTGAAGTTTTAAAACTGCAGCAGCAGGCAATGGTAGAGAACCAAGCGGGT
CAGATTGAAAATTTCAAGCTGCAGCATCTTCTTCAGATGAAGGACAAGGAAATGAATCGA
GTAAAGAAGCTGGCCAAGAACATACTAGATGAAAGAACAGAAGTGGAAAGATTCTTTTTA
GATGCTCTACACCAAGTAAAGCAACAGATCYTATTTAGCAGAAAGCATTATAAACAGGTA
GCACAAGCTGCTTTCAATTTTAAAATGAGAGAGGCATGTGCAGGAAGAACAGAATATCCC
AAAATCCGAACATTTGATGGCAGAGAGCACAGCACCAATAGTGTGAATCAGGATCTTATG
GAGGCCGATAAATGG---------ACA------GATATTCAAGGAAATATGGACGTTGGA
GATTTGACCTGGGAGCAGAAAGAGAAAGTCTTGAGGTTGCTCTTTGCAAAAATGAATGGC
---TTTGTTCCTAGGAAATACAGCCAGAGTTCTAGACCTCCAGTTCCAGACTATATTGCT
CCTGATGATGAAACAACAAAGGAGTTTGGGGATGAAAGTAAGCTTCAAGATCAAACCTTC
ATCACCCAGCAAGTGCCAATCTTAGACTCTACTGGTGAA---CTGGTGATACCCAAT---
ATTCAGAAAGGATCACAAGAGTCTGACATAGTAAGGAGTCTG
>Minke|BACU010803
------------------ATGCCATCGAAG------------------GGA---------
---------AAGGACGAAAAGAAAGGGAAGGGT------AAAGGTAAAGGCAAAGACAAA
GACAAGAAGAAGAAGAAGATGATAAAAGTTGAGGAATCTGCC------ATGGAGAGAGCC
AAGGCCAATGCCTCCCTTTGGGAGGCCAGGCTGGAAGTCACAGAACTCTCTAGGATTGAG
TATCGTGATACTTCCCAGAGACTGGCAAAATGTAATGAAGAATTAAAGAAACAGCAGTAT
AGAATGGAGAAAGACACAATGTCTGTATTGAACTACCTG------AAGAAACAGGATCAG
GAGAAAGATAAT---CTGATTGAAAAACTGAAACAGCAATTGAATGAAACTAAGGAAAAA
GCCCAAGAAGAGAAGGAAAAATTGGAACAAAAATATACTGTACAAATAAGTGAGCTGGAG
GGACAGTTCCATCAAAAAGCCAGAGAAATTGGCATGATTCAGACAGAGCTCAAAACAATA
AAACAATTCCAGAAGAGAAAAATCCAAGTAGAGAAAGAATTAGATGATCTGAAGGAGGAC
TTAAGGAACACAGAGCAGAAACATCAGGAGACTCTTAGGAGATTGGAAGGCAGGTTTTTG
GAAGAAAAGCACCGACTAGAAAAAGAGGCTGAGAAGAAGATAATAATGCTGGCAGACAGA
GCCCACCATGAAGCTGTTGTGCAATTGAACAATGCTGGAAGAGCTGTTTTTAAAGAGAAT
GTTTATCTCCAGAAAGCTCTCGCATACCACCTGAAGGAAGCTGATGCTCTACAAAAA---
------------------------------------------------------------
------AACTCTCAGAAGTTG---CAAGAGACTCAGACTTTCCTTTTACAGCAGAAG---
------------------------------------------------------------
------------------------------------------------------------
------------------------------------------------------------
------------------------------------------------------------
------------------------------------------------------------
------------------------------------------------------------
------------------------------------------------------------
GAGATCAATGATCTGTTGGTTAAGGAAAAGATAATGCAGCTTACCCAGCAGAGATTACAA
ATCCAAACTCTTCAGAAGAAGGTAGTAAGCTTGGAGACTGCCCTGAGTTGTATGACCAAA
GAGTTTGAGACTGAAGTTTTAAAACTGCAGCAGCAGGCAATGGTAGAGAACCAAGCGGGT
CAGATTGAAAATTTCAAGCTGCAGCATCTTCTTCAGATGAAGGACAAGGAAATGAATCGA
GTAAAGAAGCTGGCCAAGAACATACTAGATGAAAGAACAGAAGTGGAAAGATTCTTTTTA
GATGCTCTACACCAAGTAAAGCAACAGATCCTATTTAGCAGAAAGCATTATAAACAGGTA
GCACAAGCTGCTTTCAATTTTAAAATGAGAGAGGCATGTGCAGGAAGAACAGAATATCCC
AAAATCCGAACATTTGATGGCAGAGAGCACAGCACCAATAGTGTGAATCAGGATCTTATG
GAGGCCGATAAATGG---------ACA------GATATTCAAGGAAATATGGACATTGGA
GATTTGACCTGGGAGCAGAAAGAGAAAGTCTTGAGGTTGCTCTTTGCAAAAATGAATGGC
---TTTGTTCCTAGGAAATACAGCCAGAGTTCTAGACCTCCAGTTCCAGACTATATTGGT
CCTGATGATGAAACAACAAAGGAGTTTGGGAATGAAAGTAAGCTTCAAGATCAAACCTTC
ATCACCCAGCAAGTGCCAATCTTAGACTCTACTGGTGAA---CTGGTGATACCCAAT---
ATTCAGAAAGGATCACAAGAGTCTGACATAGTAAGGAGTCTG
