# Supplementary material for: Insights into the Evolution of Longevity from the Bowhead Whale Genome
Source: Cell Rep. 2015 Jan 6;10(1):112–22. doi: 10.1016/j.celrep.2014.12.008 (PMC4536333; doi:10.1016/j.celrep.2014.12.008)
Supplement: Supplemental Folder 2. Species Used in the Analysis of Selective Pressure Variation, Single-Gene Orthologous Families Tested, Likelihood Ratio Tests, MAKER Parameters, and Full Assembly and Read Usage Data, Related to Experimental Procedures [file mmc3.zip › Tested SGOs/reciprocal_group_3344.2.fas]

>Gibbon|ENSNLEG00000005247|ENSNLET00000006660
---ATGAAGGCCTCGCAG------TGCTGCTGCTGT---CTCAGCCACCTCTTGGCTTCC
GTCCTC---CTCCTGCTGTTGCTGCCTGAACTAAGC------------GGGCCCCTGGCA
GTCCTGCTGCAGGCAGCCGAGGCCGCGCCAGGT------------CCTGGGCCTCCTGAC
CCTAGGCCACGGACATTGCCGCCGCTGCCACCG------------GGCCCTACCCCTGCC
CAGCAG------CCGGGCCGTGGTCTGGCT---GAAGCTGCGGGGCCGCGAGGCTCCGAG
GGAGGCAATGGCAGCAGCCCTGTGGCCGGGTTTGAAGCGGACGATCACGGAGGGAAGGTC
GGG---GAAGGCTCGGTG---GGTGGCGGCCTTGCTGTGAGCCCCAACCCTGGCGACAAG
CCCATGACCCAGCGGGCCCTGACTGTGTTGATGGTGGTGAGCGGCGCGGTGCTGGTGTAC
TTCGTGGTCAGGACGGTCAGGATGAGAAGAAGAAACCGAAAGACTAGGAGATATGGAGTT
TTGGACACTAATATAGAAAATATGGAATTGACACCTTTAGAACAAGATGATGAGGATGAT
GACAACACATTGTTTGATGCCAATCATCCTCGAAGA------------------------
------------------------------------------------------------
---------------
>Gorilla|ENSGGOG00000022218|ENSGGOT00000032439
---ATGAAGGCCTCGCAG------TGCTGCTGCTGT---CTCAGCCACCTCTTGGCTTCC
GTCCTC---CTCCTGCTGTTGCTGCCTGAACTAAGC------------GGGCCCCTGGCA
GTCCTGCTGCAGGCAGCCGAGGCCGCGCCAGGT------------CTTGGGCCTCCTGAC
CCTGGACCACGGACATTACCGCCGCTGCCACCG------------GGCCCTACCCCTGCC
CAGCAG------CCGGGCCGTGGTCTGGCT---GAAGCTGCGGGGCCGCGGGGCTCCGAG
GGAGGCAATGGCAGCAACCCTGTGGCCGGGCTTGAGACGGACGATCACGGAGGGAAGGCC
GGG---GAAGGCTCGGTG---GGTGGCGGCCTTGCTGTGAGCCCCAACCCTGGCGACAAG
CCCATGACCCAGCGGGCCCTGACCGTGTTGATGGTGGTGAGCGGCGCGGTGCTGGTGTAC
TTCGTGGTCAGGACGGTCAGGATGAGAAGAAGAAACCGAAAGACTAGGAGATATGGAGTT
TTGGACACTAACATAGAAAATATGGAATTGACACCTTTAGAACAAGATGATGAGGATGAT
GACAACACATTGTTTGATGCCAATCATCCTCGAAGG------------------------
------------------------------------------------------------
---------------
>Guinea_Pig|ENSCPOG00000021760|ENSCPOT00000026643
ACTATGTCGGCCCAGCTC------TGC---CGCTGCTGCCTCAGAAACCTCTTGGCCTCC
GCG------CTGCTTTTGCTACTGCCCGCTCTGAGC------------AGGCCCGTGGCC
GTG---CTGCGGGCCGCCGAAGCCTCCCCTGGA------------CTCGGGCCTCTGGCC
TCTGGTCCTCGGACCCTGCCGCCGCTGTCCCCG------------GGTCCCACCGCTGCG
CAGTCG------CCGGGTCGTGCTCCAGCC---GAAAGCCCAGTACTTCGCGGCCCAGAG
GGTGGTAATGGCAGCAGCCCTGGAGCGGGACTCTCAGCGGATGATCTCAGCGGGAAGGCC
GGGGAAGCC---TCCTTG---GGGGGCAGCCTGGCTGTGAGCCCCAACCCTGGCGACAAG
CCCATGACACAGCGGGCCCTGACCGTGTTGATGGTGGTGAGCGGCGCGGTGCTGGTATAC
TTCGTGGTCAGGACAGTCAGGATGAGAAGGAGAAACCGAAAGACAAGGCGGTATGGCGTT
TTGGACACTAACATAGAAAACATGGAATTGACACCTTTGGAGCAGGATGATGAGGAGGAT
GATAACACTTTGTTTGATGCCAATCATCCTAGAAGG------------------------
------------------------------------------------------------
---------------
>Horse|ENSECAG00000011841|ENSECAT00000012224
------------------------------------------------------------
------------------------------------------------------------
------------------------------------------------------------
------------------------------------------------------------
------------------------------------------------------------
------------------------------------------------------------
------------------------------------------------------------
---ATGACCCAGCGGGCGCTGACCGTGTTGATGGTGGTGAGCGGCGCGGTGCTGGTGTAC
TTCGTCGTCAGGACGGTCAGGATGAGAAGAAGAAACCGAAAGACTAGGAGATACGGAGTT
TTGGACACTAACATAGAAAACATGGAATTGACACCTTTAGAACAAGATGATGAGGATGAT
GATAACACATTGTTTGATGCCAATCATCCTCGAAGA------------------------
------------------------------------------------------------
---------------
>Mouse|ENSMUSG00000051185|ENSMUST00000059975
---ATGCCGACCCCGCGC------GGC---TGCTCCGGGCCTTGCCACTTCCTGGCTCCG
GCCTTCGTGTTG---TTGTTGCTGCCCGCTCTGAGC------------GGGTCCGGGGCG
GTACCGTCGATGGTGGTCAGGGAGGTGCAGGAG------------TCCAAGTCTCCCAAG
CCCGGGCCGCACACGCTGTCGCCGCTTCCTCCG------------GGCCCCACCGCGGCC
CAGCCT------CGGGGCCAAGCTCAGTCT---GATGCTGCCGGGCTGCCAGGCGCGGAG
AGCCGCAATGACAGCATCCCCGGGGCGGGGTCTGAGGCGGACGGCCTCGAAGGGAAGGCC
GGAGAA---GGTTCCCAG---GGTGGCAGCCTGGCCGTGAGTCCCAGTCCTGGCGACAAA
CCCATGACCCAGCGGGCCCTGACCGTGTTGGTGGTGGTGAGCGCCGCGGTGCTGGTGTAC
TTCGTGGTCAGGACCGTCAGGATGAGAAGAAGAAACCGCAAGACTAGGAGGTACGGTGTT
TTGGATACGAACATAGAGAACATGGAATTGACACCTTTAGAGCAAGACGATGAGGATGAT
GACAACACATTGTTTGATGCCAATCATCCTAGAAGA------------------------
------------------------------------------------------------
---------------
>Opossum|ENSMODG00000019275|ENSMODT00000024485
---ATGCAGGCCTCGCGTCGCCACTGC---TGCTGCTGCTGCCGCCGCTTCCTCTCAGCC
GCGCTGCTGCTG---GCGCTAAGCGGGCAGCTGTCC------------TCGCTGCTGCTG
CTGCTGCTGTTGCGCGACGGAGCGGCCTCTGACATCTCCCGCCCGTTGTCGCCGGAGGCC
TCCCTGCCGCCTTCCCGGCCCCCGCTGCCGCCCCTGGCCTCCGGTTCTGCCACCGCGGCT
GGGTCCGGCCTCCCGGGCAGCAGCCGGACG---GAGTTCCCTTCCGGGCAGGCTGGGCTT
AGCGGCAATGGCAGCAGCCCTGGGGCTGGGCCTGCTGAG---------------------
---------------GTCGGAGGGGGCGGGCTGTCCGTGTCCCCCAGTCCCCGAGACAAG
CCGATGACCCAGCGGGCCCTGTTGGTGCTGATGGTGGTCAGTGCCGCGGTCCTCGTGTAC
TTCGTGATCAGGACCATCCGAATGAGAAGAAGAAATAGGAAGACACGAAGATATGGAGTT
TTGGACACAAATCTAGAAAATATGGAATTAACACCGTTAGAACAAGATGATGATGATGAT
GATACAACTTTGTTTGATGCCAATCATCCCCGAAGA------------------------
------------------------------------------------------------
---------------
>Orangutan|ENSPPYG00000015660|ENSPPYT00000018218
---ATGAAGGCCTTGCAG------TGCTGCTGCTGT---CTCAGCCACCTCTTGGCTTCC
GTCCTC---CTCCTGCTGTTGCTGCCTGAACTAAGC------------GGGCCCCTGGCA
GTCCTGCTGCAGGCAGCCGAGGCCGCGCCAGGT------------CCTGGGCCTCCTGAC
CCTAGACCACGGACATTGCCGCCGCTGCCACCG------------GGCCCTACCCTTGCC
CAGCAG------CCGGGCCGTGGTCTGGCT---GAAGCTGCGGGGCCGCGGGGCTCCGAG
AGAGGCAATGGCAGCAGCCCTGTGGCCGGGCTTGAGGCGGACGATCACGGAGGGAAGGCC
GGG---GAAGGCTCGGTG---GGTGGCGGCCTTGCTGTGAGCCCCAACCCTGGCGACAAG
CCCATGACCCAGCGGGCCCTAACCGTGTTGATGGTGGTGAGCGGCGCGGTGCTGGTGTAC
TTCGTGGTCAGGACGGTCAGGATGAGAAGAAGAAACCGAAAGACTAGGAGATACGGAGTT
TTGGACACTAACATAGAAAATATGGAATTGACACCTTTAGAACAAGATGATGAGGATGAT
GACAACACATTGTTTGATGCCAATCATCCTCGAAGA------------------------
------------------------------------------------------------
---------------
>Rabbit|ENSOCUG00000007657|ENSOCUT00000007653
---ATGAAGGCCCCGCAC------TGCTGCTGCTGCGGTCTCGGGCGCCTCCTGGCCCCT
GTCCTGGTCCTGCTGCTGCTGCTGCCCGCGCTGAGC------------GGGCCCCTGGCG
GTGCTGCTGCAGGCCGCCGAGGCCGCGCCGGGC------------CCCAGGCCTCCGGAG
CCGCAGCCACGCACGCCG---------CCGCCG------------GGCCCCACCCCAGCT
CGG------------------------CCT---GAGGTCGCCGGGCCGCGGGGCCCCGAA
GGCGGCAATGGCAGCAGCCCCGGGGCGGGGCTTGTGGCCGACGAGGTCGCGGGGAAGGCC
GGG---GAAGGCTCCGTG---GGAGGCGGCCTCGCCGTGAGCCCCAACCCTGGCGACAAG
CCCATGACCCAGCGAGCCCTGACCGTGTTGATGGTGGTGAGCGGCGCGGTGCTGGTGTAC
TTCGTAGTCAGGACGGTCAGGATGAGGAGAAGAAATCGAAAGACAAGAAGATATGGTGTT
TTGGACACTAACATAGAAAACATGGAATTGACACCTTTAGAACAAGATGATGAGGATGAG
GATAACACATTGTTTGATGCCAATCATCCTCGAAGA------------------------
------------------------------------------------------------
---------------
>Rat|ENSRNOG00000019087|ENSRNOT00000050494
---ATGCCGACCCGGCGC------GGC---TGCTCCGGGCCTTGCCACTTCCTGGCCTCG
GCTTTCGTGCTG---CTGTTGCTGCCCGCGCTGAAC------------CAGTCCGTGGTG
CTACCGTCGACTGTGCCCAGGGCGGTGCAGGAG------------TCCAAGCCTCTCGAA
CCCGGGCCGCGTACGTTGTCGCCGCTGCCTCCC------------GGACCCACCGCGGCC
CAGCCG------CGAGGCCAAGCTCAGTCT---GAAGGCGCCGGGCCGCGAGGCGCGGAG
AGCCGCAATGGCAGCATTCCCGGGGCGGCGTCCGAGGCGGACGGTCCTGAAGGGAAGGCC
GGAGAA---AGCTCTCTG---GGTGGCAGCCTGGCCGTGAGTCCCAATCCTAGCGACAAG
CCCATGACCCAAAGGGCCCTGACCGTGTTGGTGGTGGTGAGCGCCGCGGTGCTGGTGTAC
TTCGTGGTCAGGACCGTCAGGATGAGAAGAAGAAACCGCAAAACTAGGAGGTACGGTGTT
TTGGATACTAACATAGAAAACATGGAATTGACACCTTTAGAACAAGACGATGAGGATGAT
GACAATACATTGTTTGATGCCAATCATCCTAGAAGA------------------------
------------------------------------------------------------
---------------
>Macaque|ENSMMUG00000014863|ENSMMUT00000020852
---ATGAAGGCCTCGCAG------TGCTGCTGCTGT---CTCAGCCACCTCTTGGCTTCC
GTCCTC---CTCCTGCTGCTGCTGCCTGAGCTAAGC------------GGGCCCCTGGCA
GTCCTGCTGCAGGCAGCCGAGGCCGCGCAAGGT------------CCTGGGCCTCCTGAC
CCTAGACCACGGACATTGCCGCCGCTGCCACCG------------GGCCCTACCGCTGCC
CAGCAG------CCGGGCCGTGGTCTGGCT---GAAGCTGCGGGGCCGCAGGGCTCCGAG
GGAGGCAATGGAAGCAGCCCTGTGGCCGGGCTTGAGGCGGACGATCACGGAGGGAAGGCC
GGG---GAAGGCTCAGTG---GGTGGCGGCCTTGCTGTGAGCCCCAACCCTGGCGACAAG
CCCATGACCCAACGGGCCCTGACCGTGTTGATGGTGGTGAGCGGCGCGGTGCTGGTGTAC
TTCGTGGTCAGGACGGTCAGGATGAGAAGAAGAAACCGAAAGACTAGGAGATACGGAGTT
TTGGACACTAACATAGAAAATATGGAATTGACACCTTTAGAACAAGATGATGAGGATGAT
GACAACACATTGTTTGATGCCAATCATCCTCGAAGA------------------------
------------------------------------------------------------
---------------
>Marmoset|ENSCJAG00000009554|ENSCJAT00000018501
---ATGAAGGCCTCGCAT------TGCTGCTGCTGT---CTCAGCCACCTCTTGGCTTCC
GTCCTC---TTCCTGCTGCTGCTGCCCGAGCTAAGC------------GGGCCCCTGGCA
GTGCTGCTACAGGCAGCCGAGGTCGCGCCAGGT------------CCTGGGCCTCCTGAC
CCTAGACCACGGACATTGCCGCCGCTGCCACCG------------GGCCCTACTGCTGCC
CAGCAG------CCAGGCCGTGGTCTAGCT---GAAGCTGCGGGGCCGCGGGGCTCCGAG
GGCGGCAATGGTAGCAGCCCCGGGGCCGGGCTTGAGGCGGAGGATCACGGAGGGAAGGCC
GGG---GAAGGCTCAGTG---GGTGGCGGCCTTGCTGTGAGCCCCAACCCTGGCGACAAG
CCCATGACCCAGCGGGCCCTGACAGTGTTGATGGTGGTGAGCGGCGCGGTGCTGGTGTAC
TTCGTGGTCAGGACGGTCAGGATGAGAAGAAGAAACCGAAAGACTAGGAGATACGGAGTT
TTGGACACTAACATAGAAAACATGGAATTGACTCCTTTAGAACAAGATGATGAGGATGAT
GATAACACATTGTTTGATGCCAATCATCCTCGAAGA------------------------
------------------------------------------------------------
---------------
>Microbat|ENSMLUG00000009103|ENSMLUT00000009091
---ATGAGGGCCCTGCAC------CGCAGCTGCTGC---CTCGGCCGCCTCCTGGCTTCC
GCCCTCCTGCTGTTGCTGCTCCTGCCAGGGTTAAGG------------GGGCCCCTGGCG
GTGCTGCTGCAGGCGGCCGAGGCCGCTCCGGAC------------TCAGGACCTCCCGAT
CACGGGCCGCGGACGCTGTCCCCCCTGCCGCCC------------GGCCCCACCGCCGCC
CAGGCC------CCGGGCCGCGCTCCGGCT---GAAGCCGCGAGGCCGCGGGGTGCAGAA
GGCGGCAATGGCAGCAGCCCCGGGGCGGCGCTGGCAGCGGATGACCCAGCGGGGAAGGCG
GGGGAAGAAGGCTCCGTG---GGTGGCGTCCTCGCTGTGAGCCCCAACCCAGGCGAAAAG
CCCATGACCCAGCGGGCCCTGACCGTACTGATGGTGGTGAGCGGCGCGGTGCTGGTGTAC
TTCGTCGTCAGGACTGTCAGGATGAGAAGAAGAAACCGAAAGACTAGGAGATACGGAGTT
TTGGACACTAATATAGAAAACATGGAACTGACACCTTTAGAACAGGATGATGAAGATGAT
GACAACACGTTGTTTGATGCCAATCATCCTCGAAGG------------------------
------------------------------------------------------------
---------------
>Human|ENSG00000174132|ENST00000312637
---ATGAAGGCCTCGCAG------TGCTGCTGCTGT---CTCAGCCACCTCTTGGCTTCC
GTCCTC---CTCCTGCTGTTGCTGCCTGAACTAAGC------------GGGCCCCTGGCA
GTCCTGCTGCAGGCAGCCGAGGCCGCGCCAGGT------------CTTGGGCCTCCTGAC
CCTAGACCACGGACATTACCGCCGCTGCCACCG------------GGCCCTACCCCTGCC
CAGCAG------CCGGGCCGTGGTCTGGCT---GAAGCTGCGGGGCCGCGGGGCTCCGAG
GGAGGCAATGGCAGCAACCCTGTGGCCGGGCTTGAGACGGACGATCACGGAGGGAAGGCC
GGG---GAAGGCTCGGTG---GGTGGCGGCCTTGCTGTGAGCCCCAACCCTGGCGACAAG
CCCATGACCCAGCGGGCCCTGACCGTGTTGATGGTGGTGAGCGGCGCGGTGCTGGTGTAC
TTCGTGGTCAGGACGGTCAGGATGAGAAGAAGAAACCGAAAGACTAGGAGATATGGAGTT
TTGGACACTAACATAGAAAATATGGAATTGACACCTTTAGAACAGGATGATGAGGATGAT
GACAACACGTTGTTTGATGCCAATCATCCTCGAAGA------------------------
------------------------------------------------------------
---------------
>Orca|XP_004281360.1
---ATGAAGGCGACGCAC------TGTAGCTGCTGC---CTCAGCCACCTGCTCGCCTCC
GCCCTCCTGCTGTTGCTACTGATGCCTGAGTTGAGA------------GGGCCCTTGGAG
GTACTGCTGCAGGCGGCCGAGGCCGTGCCGGAT------------CCCATGCCTCCGGAC
CGTGGGCCGCGAACCCTGCCACCTCTGCCGTCC------------GGCCCCACAGCTGCC
CAGTCC------CCGGGCCGCGCTCCGGCC---GAAGCCGAGGGACCACGGGGCGCCGAG
GGCGTCAATAGCAGCACTCCCAGTGCGGGGCTTGCAGCCGAAGACCCAGGCGGGAAAGCG
GGGGAAGAAGGCCCGGTG---GGTGGCGTCCTCGCTGTGAGCCCCAACCCCGGCGACAAG
CCCATGACCCAACGAGCCCTGACCGTGTTGATGGTGGTGAGTGGCGCGGTGCTGGTGTAC
TTCGTCGTCAGAACGGTCAGGATGAGAAGAAGAAACCGAAAGACTAGGAGATATGGAGTT
TTGGACACTAACATAGAAAACATGGAATTGACACCTTTAGAACAAGATGATGAGGATGAT
GATAACACATTGTTTGATGTCAATCATCCTCGAAGG------------------------
------------------------------------------------------------
---------------
>Chimp|ENSPTRG00000017105|ENSPTRT00000031695
---ATGAAGGCCTCGCAG------TGCTGCTGCTGT---CTCAGCCACCTCTTGGCTTCC
GTCCTC---CTCCTGCTGTTGCTGCCTGAACTAAGC------------GGGCCCCTGGCA
GTCCTGCTGCAGGCAGCCGAGGCCGCGCCAGGT------------CTTGGGCCTCCTGAC
CCTAGACCACGGACATTACCGCCGCTGCCACCG------------GGCCCTACCCCTGCC
CAGCAG------CCGGGCCGTGGTCTGGCT---GAAGCTGCGGGGCCGCGGGGCTCCGAG
GGAGGCAATGGCAGCAACCCTGTGGCCGGGCTTGAGGCGGACGATCACGGAGGGAAGGCC
GGG---GAAGGCTCGGTG---GGTGGCGGCCTTGCTGTGAGCCCCAACCCTGGCGACAAG
CCCATGACCCAGCGGGCCCTGACCGTGTTGATGGTGGTGAGCGGCGCGGTGCTGGTGTAC
TTCGTGGTCAGGACGGTCAGGATGAGAAGAAGAAACCGAAAGACTAGGAGATATGGAGTT
TTGGACACTAACATAGAAAATATGGAATTGACACCTTTAGAACAAGATGATGAGGATGAT
GACAACACATTGTTTGATGCCAATCATCCTCGAAGA------------------------
------------------------------------------------------------
---------------
>Cow|ENSBTAG00000045909|ENSBTAT00000063075
---ATGCAGCCGACGCTC------TGC---AGCTGCTGCCTCAGCCGCGCCCTGGCCTCG
GCGCTCCTGCTGTCGCTGCTGCTGCCCGAGTTGAGC------------GGGCCCTCCGCG
GGACGGCCGCCGGCAGCTCGGGCCGCGCCCGAT------------CTCCAGCCTGCGGCG
CGCGGTCCGCGCACCCGGCCCCCTCCGCCACCC------------GGGTCCTCCGCCGCC
CGGCCC------GCGGGCCGCGCTCCGGCCTTGGAAGCCGCGGGCGCGCGGGGAGCCGAG
GGCGGCAATGGCAGCACACCCGGGGCGGGGCCGGCCGCCGACGACCCCGGCGGGAAGGCG
GGGGCCGGGGGCCCGGCG---GGCGGTGTCCTGGCCGTGAGCCCCGACCCCGGCGACAAG
CCCATGACCCAGCGGGCCCTGACCGTGCTAATGGTGGTGAGCGGCGCGGTGCTGGTGTAC
TTCGTCGTCAGGACGGTCAGGATGAGAAGAAGGAACCGAAAGACTAGGAGATACGGGGTT
TTGGACACTAACATAGAAAACATGGAATTGACCCCTTTAGAGCAAGATGATGAGGAGGAT
GATAACACATTGTTTGATGCCAATCATCCTCGAAGG------------------------
------------------------------------------------------------
---------------
>Dog|ENSCAFG00000024608|ENSCAFT00000037952
------AAGGGCTCGCGC------TGC---GGCCGCGGCGTCAGCCCGCTCTTGGCCGCC
GCCCTGCTGCTGCTGCTGCTGCTGCCGCCGCCGCCGCCGGGCCCGGGGGGCGCTTGGGCC
TCGCTGCTGCGGGCGGCC------GCGCCGGGC------------CCCGCGGCCCCGGGG
------------ACCTCGCCGCCCCTGCGTCCC------------GGCCCCACCGCCGCC
GGGTCG------CCGGGCCGGGCGCCCGCA---GACGCCGCGGGGCCGCGGGGCGCGGAG
GGCGGCAACGGCAGCAGCCCCCGGGCGGGGCTGGCCGCGGACGACTCCGGCGGGAAGGCC
CGGGAGGAAGACTCGGCG---GGCGGGAGCCTGGCCGTGAGCCCCAACCCCGGCGACAAG
CCGATGACCCAGCGGGCCCTGACCGTGCTGATGGTGGTGAGCGGCGCGGTGCTGGTGTAC
TTCGTCGTCAGGACCGTCAGGATGAGAAGAAGAAACCGAAAGACTAGGAGATACGGAGTT
TTGGACACTAACATAGAAAACATGGAGTTGACACCTTTAGAACAAGATGATGAGGATGAT
GATAACACTTTGTTTGATGCCAATCATCCTCGAAGG------------------------
------------------------------------------------------------
---------------
>Elephant|ENSLAFG00000022950|ENSLAFT00000021712
---ATGAAGGCCTCGTAC------TGC---TGCTGC---TTCAGCCGTCTACTGGTCCCC
GCCTTCCTGTTGCTCCTGCTGCTGCCAGCGCTGAGT------------GGGCCCATGGCG
GTGCTGTTGCGTGCC---------------------------------------------
------------------------------------------------------------
---------------------------------------------------------GAG
GGCGGCAATGGTAGCACCCCGAGGGCCGGGCTTGTGGCGGAGGACCGCGAAGAGAAGACT
GGA---GAAGGAGGCGTAATGAGCGGTGGCCTCGCTGTGAGCCCCAACCCCGGCGACAAG
CCCATGACCCAGCGCGCCTTGACGGTGTTGATGGTGGTGAGCGGTGCCGTGCTTGTGTAT
TTCGTCGTCAGGACGGTCAGGATGAGAAGAAGAAATCGAAAGACAAGGAGATACGGAGTT
TTGGACACTAACATAGAAAACATGGAATTGACACCTTTAGAACAAGATGATGAGGATGAT
GATAACACATTGTTTGATGCCAACCATCCTCGGAGG------------------------
------------------------------------------------------------
---------------
>Bowhead|bmy_22416T0
---ATGAAGGCGACGCAC------TGTAGCTGCTGC---CTCAGCCACCTGCTCGCCTCC
GCCCTCCTGCTGTTGCTACTGCTGCCTGAGTTGAGA------------GGGCCCTTGGAG
GTACTGCTGCAGGCGGCCGAGACCATGCCGGAT------------CCCAGGCCTCCGGCC
CGTGGGTCGCGAACCCTGCCACCTTTGCCGCCC------------GGCCCCACAGCTGCC
CAGTCC------CCGGGCCGCGCTCCGGCC---GAAGCCGAGGGACCACGGGGCGCCGAG
GGCGTCAATAGCAGCACTCCCGGGGCGGGGCTTGCAGCAGAAGACCCAGGCGGGAAGGCG
GGAGAAGAAGGCCCAGTG---GGTGGCGTCCTCGCTGTGAGCCCCAACCCCGACGACAAG
CCCATGACCCAACGAGCCCTGACCGTGTTGATGGTGGTGAGTGGCGCGGTGCTGGTGTAC
TTCGTCGTCAGGACGGTCAGGATGAGAAGAAGAAACCGAAAGACTAGGAGATATGGAGTG
TTGGACACTAACATAGAAAACATGGAATTGACACCTTTAGAACAAGATGATGAGGATGAT
GATAACACATTGTTTGATGCCAATCATCCTCGAAGGATGGGCATTTATAGCATTTTTTTT
TTCCTTGCAGATAAAAATGTGCCTTTTGATGAGAGGACTTCATCTTTCTACAATGAAGAG
CAGAATTTCTATGTT
>Minke|BACU014805
---ATGAAGGCGACGCAC------TGTAGCTGCTGC---CTCAGCCACCTGCTCGCCTCC
GCCCTCCTGCTGTTGCTACTGCTGCCTGAGTTGAGA------------GGGCCCTTGGAG
GTACTGCTGCAGGCGGCCGAGGCCGTGCCGGAT------------CCCAGGCCTCCGGAC
CGTGGGCCGCGAACCCTACCGCCTCTGCCGCCC------------GGCCCCACAGCTGCC
CAGTCC------CCGGGCCGCGCTCCGGCC---GAAGCCGAGGGACCACGGGGCGCCGAG
GGCGTCAATAGCAGCACTCCCGGAGCGGGGCTTGCAGCAGAAGACCCAGGCGGGAAGGCA
GGGGAAGAAGGCCCAGTG---GGTGGCGTCCTCGCTGTGAGCCCCAACCCCGACGACAAG
CCCATGACCCAACGAGCCCTGACCGTGTTGATGGTGGTGAGTGGCGCGGTGCTGGTGTAC
TTCGTCGTCAGGACGGTCAGGATGAGAAGAAGAAACCGAAAGACTAGGAGATACGGAGTG
TTGGACACTAACATAGAAAACATGGAATTGACACCTTTAGAACAAGATGATGAGGATGAT
GATAACACATTGTTTGATGCCAATCATCCTCGAAGGATGGGCATTTATAGCATTTCTTTT
TTCCTTGCAGATAAAAATGTGCCTTTTGATGAGAGGACTTCATCTTTCTACAATGAAGAG
CAGAATTTCTATGTT
