# Supplementary material for: Insights into the Evolution of Longevity from the Bowhead Whale Genome
Source: Cell Rep. 2015 Jan 6;10(1):112–22. doi: 10.1016/j.celrep.2014.12.008 (PMC4536333; doi:10.1016/j.celrep.2014.12.008)
Supplement: Supplemental Folder 2. Species Used in the Analysis of Selective Pressure Variation, Single-Gene Orthologous Families Tested, Likelihood Ratio Tests, MAKER Parameters, and Full Assembly and Read Usage Data, Related to Experimental Procedures [file mmc3.zip › Tested SGOs/reciprocal_group_3351.2.fas]

>Gibbon|ENSNLEG00000013793|ENSNLET00000017613
ATGGGTGTGAGCAAGTTAGATATTTTATACCGGAGACTTCTCCTAACAAAACTTTTTATC
AGAGGATGGGGAAGGCCAGAAGATCTCAAA---AGACTCTTTGAATTCAGAAAGATGATT
GGAAATCGGGAAAGATGCCAGAATCTTGTTTCAAGCGATTACCCAGTACACATTGATAAG
ATTGAAGAGCAATCAGATTGTAAGATCTTAGATGGACACTTTGTTTCCCCCATGGCTCAC
TATGTGCCTGATATCATGCCAGTTGAATCTGTTATTGCAAGGTTCCAATTTATTGTGCCT
AAAGAATGGAACAGCAAATATAGACCTGTATGCATTCATCTTGCTGGAACAGGAGATCAT
CATTACTGGAGGCGACGAACACTAATGGCCCGTCCTATGATTAAAGAAGCCCGAATGGCT
TCTTTATTGTTAGAAAACCCTTATTAT---------------------------------
------------------------------------------------------------
---------GGCTGCAGGAAACCCAAGGACCAAGTAAGGTCCAGCTTAAAAAATGTGTCC
GACCTTTTTGTGATGGGAGGAGCTCTTGTTTTAGAATCTGCAGCTCTCTTGCACTGGCTA
GAGAGGGAAGGTTACGGCCCATTAGGAATGACTGGAATATCCATGGGAGGACATATGGCT
TCCTTAGCAGTATCCAACTGGCCTAAGCCCATGCCATTGATTCCATGCCTGTCTTGGTCC
ACAGCATCTGGGGTCTTCACTACG------------------------------------
------------------------------------------------------------
------------------ACAGATTCTTTCAAAATGGGACAAGAGTTTGTGAAACACTTC
ACTAGCAATGCAGACAAGCTAACTAACCTTAATCTGGTTTCCAGAACTTTAAATTTAGAT
ATATCAAACCAAGTTGTATCCCAAAAACATGCTGACTGCCATAATTCTAGTAAAACATCT
GTCAGCGCAACATCAGAAGGACTCTTATTGCAAGATACCTCTAAGATGAAGCGCTTCAAT
CAAACACTTTCAACCAACAAAAGTAGTTATACAAGTCGCAACCCTCAGTCATACCACCTA
CTTAGTAAAGAACAAAGAAGAAACAGTCTTCGGAAAGAATCTTTAATATTTATGAAAGGA
GTCATGGATGAATGTACTCATGTAGCAAATTTCTCAGTCCCAGTTGATCCAAGCCTCATT
ATAGTGGTTCAAGCCAAAGAAGATGCCTATATTCCACGAACAGGAGTTCGAAGTTTACAA
GAAATTTGGCCTGGTTGTGAAATCCGATACTTAGAAGGAGGTCATATTAGTGCTTATCTT
TTTAAACAAGGACTCTTCAGG---------------------------------------
---------
>Gorilla|ENSGGOG00000011012|ENSGGOT00000026476
ATGGGTGTAAGCAAGTTAGATATTCTATACCGGAGACTTCTCCTAACAAAACTTTTTATC
AGAGGATGGGGAAGGCCAGAAGATCTCAAAAGTAGACTCTTTGAATTCAGAAAGATGATT
GGAAATCGGGAAAGATGCCAGAATCTGGTTTCAAGCGATTATCCAGTACACATTGATAAG
ATTGAAGAGCAATCAGATTGTAAGATCTTAGATGGACACTTTGTTTCCCCCATGGCTCAC
TATGTGCCTGATATCATGCCAATTGAATCTGTTATTGCAAGGTTCCAATTTATTGTGCCT
AAAGAATGGAACAGCAAATATAGACCTGTATGCATTCATCTTGCTGGAACAGGAGATCAT
CATTACTGGAGGCGACGAACACTAATGGCCCGTCCTATGATTAAAGAAGCCCGAATGGCT
TCTTTATTGTTAGAAAACCCTTATTAT---------------------------------
------------------------------------------------------------
---------GGCTGCAGGAAACCCAAGGACCAAGTAAGGTCCAGCTTAAAAAATGTGTCC
GACCTTTTTGTGATGGGAGGAGCTCTTGTTTTAGAATCTGCAGCTCTCTTGCACTGGCTA
GAGAGGGAAGGTTACGGCCCTTTAGGAATGACTGGAATATCCATGGGAGGACACATGGCT
TCCTTAGCGGTATCCAACTGGCCTAAGCCCATGCCATTGATTCCATGCCTGTCTTGGTCC
ACAGCATCTGGGGTCTTCACTACGGGTGTGTTGAGTAAATCAATTAATTGGAGGGAGCTG
GAAAAGCAATATTATACCCAGACAGTTTATGAAGAAGAAATTATTCACATGCTTGAATAC
TGTGGA------------ACAGATTCTTTCAAAATGGGACAAGAGTTTGTGAAACACTTC
ACTAGCAGTGCAGACAAGCTAACTAACCTTAATCTGGTTTCCAGAACTTTAAATTTAGAT
ATATCAAACCAAGTTGTATCCCAAAAACCTGCTGACTGCCATAATTCTAGCAAAACATCT
GTCAGTGCGACATCAGAAGGACTCTTATTGCAAGATACCTCTAAGATGAAGCGCTTCAAT
CAAACACTTTCAACCAACAAAAGTAGTTATGCAAGTCGCAACCCTCAGTCATACCACTTA
CTTAGTAAAGAACAAAGAAGAAACAGTCTTCGGAAAGAGTCTTTAATATTTATGAAAGGA
GTCATGGATGAATGTACTCATGTAGCAAATTTCTCAGTCCCAGTTGATCCAAGCCTCATT
ATAGTGGTTCAAGCCAAAGAAGATGCCTATATTCCACGAACAGGAGTTCGAAGTTTACAA
GAAATTTGGCCTGGTTGTGAAATCCGATACTTAGAAGGGGGTCATATTAGTGCTTATCTT
TTTAAACAAGGACTCTTCAGACAAGCCATCTATGATGCATTTGACCGCTTCCTCCATAAA
TACGCTAAC
>Guinea_Pig|ENSCPOG00000006436|ENSCPOT00000006501
------------------------------------------------------------
------------------------------------------------------------
------------------------------------------------------------
------------------------------------------------------------
------------------------------------------------------------
------------------------------------------------------------
------------------------ATGGCCCGTCCCATGATTAAAGAGGCCCGAATGGCT
TCACTGTTGTTAGAAAACCCTTATTAT---------------------------------
------------------------------------------------------------
---------GGCTGCAGGAAACCCAAGGACCAAGTGAGGTCCAGCTTAAAAAATGTGTCT
GACCTTTTTGTGATGGGAGGAGCTCTTGTTTTAGAATCTGCAGCTCTCTTGCACTGGCTA
GAGCGGGAAGGCTATGGACCTTTAGGAATGACCGGAATATCCATGGGTGGACACATGGCC
TCCTTAGCAGTATCCAACTGGCCTAAGCCCATGCCATTGATTCCGTGTCTGTCTTGGTCC
ACAGCATCTGGAGTGTTTACTACGGGAGTATTGAGTAAATCAGTTAATTGGAGGGAGCTG
GAGAAGCAATATTACACACAGACGGTTTATGAAGAAGAAATTATTCACATGCTTGAGTAC
TGTGGA------------ACAGATTCTTTCAAAATGGGACAAGAGTTTGTGAAACACTTC
CCAAGCAGTGCAGACAAG---------------TTGGTTTCCAGGAGTTTAAATTTAGAT
ATGACAAACCAAGTTGTGTCCCAGCAACCTGCTGAGTGCCAAACCTCTAGTAACACACCT
ATCAGTGCTACGTCAGAAGGACTTTTGTTGCAAGATGCCTCTAAGATACACTGCCTGAAT
CGAACACTTTCAGCTGACAAAAATAATTATACAAGGTACAGCCCTCAGTCATACCAGGTC
CTCAGCAAAGAACAAAGAAGAAATAATCTTCAAAGAGAATCTTTAATATTTATGAAAGGA
GTCATGGATGAATGTACTCACGTAGCAAATTTCTCAGTTCCAGTTGACCCAAGCCTCATT
ATAGTGGTACAAGCCAAAGAAGATGCCTATATTCCACGAACAGGAGTTCGAAGTCTACAA
GAAATCTGGCCTGGTTGTGAAATCCGCTATCTAGAAGGGGGTCATATTAGCGCTTACCTT
TTTAAACAAGGACTCTTCAGACAAGCCATCTATGATGCATTTGAACGCTTCCTTCATAAA
TATGCTACC
>Horse|ENSECAG00000004120|ENSECAT00000005188
ATGGGTGTGAGCAAGTTAGATATTCTATACCGGAGACTTCTCCTCACAAAACTTTTTATC
AGAGGATGGGGAAGGCCAGAGGATCTCAAA---AGACTCTTTGAATTCAGGAAGGTGATT
GGAAATCGAGAAAGATGTCAGAATCTGGTTTCAAGTGATTATCCAGTATACATTGATAAG
ATTGAAGAGCAGTCAGACTGTAAGATCCTGGATGGACACTTTGTTTCCCCCATGGCCCAC
TATGTGCCTGATATCATGCCAACTGAATCTGTTATTGCAAGATTCCAATTTATTGTGCCT
AAAGAATGGAATAGCAAATATAGACCCGTATGCATTCATCTTGCTGGAACAGGAGATCAT
CATTACTGGAGACGACGAACACTAATGGCTCGTCCTATGATTAAAGAAGCCCGAATGGCT
TCCTTGTTGTTAGAAAACCCTTATTAT---------------------------------
------------------------------------------------------------
---------ATCCTTTTGAAACCCAAGGACCAAGTAAGATCCAGCTTAAAAAACGTATCT
GACCTCTTTGTGATGGGAGGAGCTCTTGTTTTGGAATCTGCAGCGCTCTTGCACTGGCTA
GAGAGGGAGGGTTATGGCCCTCTAGGAATGACTGGAATATCCATGGGAGGACATATGGCT
TCCTTAGCGGTATCCAACTGGCCTAAGCCCATGCCATTGATTCCATGTCTGTCTTGGTCC
ACAGCATCTGGGGTCTTCACTACGGGCGTGCTGAGTAAATCAATTAATTGGAGGGAGCTG
GAAAAGCAGTATTATACACAGACAGTTTATGAGGAAGAAATTATTCACATGCTTGAATAT
TGTGGA------------ACAGATTCTTTCAAAATGGGGAAAGAGTTCGTGAAACGCTTC
CCAAGCAGTGCAGACAAGCTAACTAACCTTAATCTGGTGTCTAGAACTTTAAATTTAGAT
ATGATGGACCAAGTTATGTCCCCAAAACCTGCTGAGTGCCATAAATCTAGTAAAACATCT
ATCAGTGCCACATCAGAAGGACTCTTGTTGCAAGATACC---AGGATGGAGTGCTTCAAT
CAAACGCTTTCAACCAGCAGAGGTAGTTATATGAGTTGCAATCCC---TCACACCACCTA
CTCAGTAAAGAACAAAGAAGAGACAATCTTCAGAAGGAA---TTAATATTTATGAAAGGA
GTCATGGATGAATGTACTCATGTAGCAAATTTTTCAGTTCCAGTTGACCCAAGCCTCATT
ATAGTGGTGCAAGCCAAAGAAGATGCCTATATTCCACGAACAGGAGTTAGAAGTCTACAA
GAAATTTGGCCTGGTTGTGAAATCCGATATCTAGAAGGGGGTCATATTAGTGCTTATCTT
TTTAAACAAGGACTATTCAGACGAGCCATCTATGATGCATTTGAACGCTTTCTCCATAAA
TATGCTAAT
>Mouse|ENSMUSG00000037818|ENSMUST00000108077
ATGGGTGTAAGCAAGTTAGATATTCTATACCGGAGACTTCTTCTCACAAAACTTTTCATC
AGAGGATGGGGAAGGCCAGAAGACCTCAAG---AGACTCTTTGAATTCAGAAAGATGATT
GGAAATCGAGAAAGGTGCCAGAACCTGGTTTCAAGTGACTACCCGGTACACATCGATAAG
GTTGAAGAACAGTCAGATTGTAAGATCCTAGATGGACACTTTGTTTCTCCCATGGCCCAC
TATGTGCCTGGTATCATGCCAATTGAATCTGTTGTTGCAAGATTCCAGTTTATCGTGCCT
AAGGAATGGAACAGCAGGTACCGACCTGTGTGCATTCATCTGGCTGGAACAGGAGACCAT
CATTACTGGAGGCGCAGAACACTCATGGCTCGTCCTATGATTAAGGAGGCCAGGATGGCT
TCATTGTTGTTAGAAAACCCTTATTAT---------------------------------
------------------------------------------------------------
---------GGCTGCAGGAAGCCCAAGGACCAAGTAAGATCCAGCTTAAAAAATGTGTCA
GACCTATTTGTGATGGGAGGCGCTCTTATTCTTGAGTCTGCAGCTCTCTTGCACTGGCTG
GAGAGGGAAGGTTATGGACCTCTTGGGATGACTGGAATATCCATGGGAGGACATATGGCC
TCCTTAGCAGTGTCCAACTGGCCCAAGCCCATGCCGTTGATTCCATGCCTGTCTTGGTCC
ACAGCATCTGGGGTCTTCACTACGGGTGTATTGAGTAAATCAATTAATTGGCGGGAGCTC
GAAAAGCAGTATTATACACAGACAGTTTATGAAGAAGAAATTATTCATATGCTTGAATAC
TGTGGG------------ACAGATTCTTTCAAAATGGGACACGAGTTCATGAATCACTTG
CCTAGCAATGCAGACAAGCTGACTAACCTGAATCTGGTTTCCAGAACTTTAAATTTAGAT
ATGACAGACCAAGTTGTATCCCCAAAGGATGCCAAGTGCCATAAGTCTGGTAAAACATCT
ATCAGTGCTCCTTCAAATGGACAGCTGTTGCAAGATACAGCTAAGATGGAATGCTTGAAT
CAAACGCTCTCGACTAACAAAAGTTGGTTTGCAAGTTACAACCCTCAGTCATTTCACCTG
CTCAATAGAGAACAAAGAAGAAGCAATCGTCAAAAAGAATCTTTAATATTCATGAAAGGA
GTCATGGATGAATGTACTCACGTAGCAAACTTCTCAGTTCCAGTTGATCCAAGCCTCATT
ATAGTGGTACAAGCCAAAGAGGATGCCTATATTCCACGAACAGGAGTTCGAAGCTTGCAA
GAAATTTGGCCTGGTTGTGAAATCCGGTATCTAGAAGGGGGTCATATCAGTGCTTATCTC
TTTAAACAAGGACTCTTCAGACAAGCCATCTACGATGCCTTTGAACGTTTCCTTCATAAA
TATGCTAAC
>Opossum|ENSMODG00000012274|ENSMODT00000015653
------------------------------------------------------------
------------------------------------------------------------
------------------------ATGGTTTCCAGAGATTATCCAGTATATGTTGACAAG
ATTGAAGATGAGACCGACTGTAAGATTCTCGAAGGACATTTTGTTTCTCCTATGGCTCAT
CATGTCCCTGATCTCATGCCAATTGAATCAGTTATTGCCAGGTTTCAATTCATTGTACCC
AAAGAATGGAACAACAAATACAGACCAGTGTGTATTCATCTTGCTGGAACGGGAGATCAT
CATTACTGGAGACGACGAACACTAATGGCCCGTCCAATGATCAAAGAAGCACGAATGGCT
TCTTTGTTGTTAGAAAACCCTTATTAT---------------------------------
------------------------------------------------------------
---------GGCTGTAGGAAACCCAAAGATCAAGTAAGGTCAAGCTTGAAAAATGTGTCT
GACCTCTTTGTGATGGGAGGGGCTCTTGTTCTAGAGTCTGCAGCTCTCTTGCATTGGCTA
GAGAGGGAGGGTTATGGACCTCTGGGGATGACTGGAATATCCATGGGAGGACATATGGCT
TCATTAGCTGTAACTAACTGGCCAAAACCTTTGCCACTAATTCCATGTCTTTCCTGGTCA
ACTGCTTCTGGAGTTTTTACTACGGGTGTGCTAAGTAAATCAGTCAATTGGAGGGAATTG
GAGAAACAGTATTATACACAGACAGTTTATGAAGAAGAAATTTTCCACATGCTTGAATAT
TGTGGG------------ACAGATTCTTTTAAAATGGGACAAGACTTTGTGAAACATTTC
CCTAATAGTGTGGACAACCTGACTGACTTTAATCTGACTCCCAGAACTTTGAACCTAGAC
CTA---GATGAATCTTTCTGCATGAAATCTGCCCAGTGTCACAACTCTGGAAAGGCCTCC
GTCGGTTCCGCATCAGAAGGCCTTGTGTTTGGAGAC------AAGATTCAGGCCCTTAGT
AAAACACTGTCTGCCCAGAGCAGTGGCAGTGAGAGCACGACACAGCAGTCAAACCGCCCA
TTGCGGGAAGAAAGAAGGCGGCGCAGCCTACAGAAGGAGTCCTTGATGTTCATGAAAGGC
GTCATGGACGAATGCACCCATGTGGCGAACTTCTCAGTTCCAGTTGATCCAAGTCTTATT
ATCGTGGTTCAAGCCAAAGAAGATGCCTATATTCCACGAACAGGAGTTCGAAGCCTTCAA
GAAATTTGGCCTGGATGTGAAATTCGCTACCTAGAAGGGGGACATATTAGTGCTTACCTT
TTCAAACAAGGGCTGTTCAGGCAAGCCATCTATGATGCATTTGAACGTTTTCTCCATAAA
TATGCTTAT
>Orangutan|ENSPPYG00000015059|ENSPPYT00000017504
ATGGGTGTGAGCAAGTTAGATATTCTATACCGGAGACTTCTCCTAACAAAACTTTTTATC
AGAGGATGGGGAAGGCCAGAAGACCTCAAA---AGACTCTTTGAATTCAGAAAGATGATC
GGAAATCGGGAAAGATGCCAGAATCTGGTTTCAAGCGATTATCCAGTACACATTGATAAG
ATTGAAGAGCAATCAGATTGTAAGATCTTAGATGGACACTTTGTTTCCCCCATGGCTCAC
TATGTGCCTGATATCATGCCAATTGAATCTGTTATTGCAAGGTTCCAATTTATTGTGCCT
AAAGAATGGAACAGCAAATATAGACCTGTATGCATTCATCTTGCTGGAACAGGAGATCAT
CATTACTGGAGGCGACGAACACTAATGGCCCGTCCTATGATTAAAGAAGCCCGAATGGCT
TCTTTATTGTTAGAAAACCCTTATTAT---------------------------------
------------------------------------------------------------
---------GGCTGCAGGAAACCCAAGGACCAAGTAAGGTCCAGCTTAAAAAATGTGTCT
GACCTTTTTGTGATGGGAGGAGCTCTTGTTTTAGAATCTGCAGCTCTCTTGCACTGGCTA
GAGAGGGAAGGTTACGGCCCTTTAGGAATGACTGGAATATCCATGGGAGGACACATGGCT
TCCTTAGCGGTATCCAACTGGCCTAAGCCCATGCCATTGATTCCATGCCTGTCTTGGTCC
ACAGCATCTGGGGTCTTCACTACG------------------------------------
------------------------------------------------------------
------------------ACAGATTCTTTCAAAATGGGACAAGAGTTTGTGAAACACTTC
AGTAGCAGTGCAGACAAGCTAACTAACCTTAATCTGGTTTCCAGAACTTTAAATTTAGAC
ATATCAAACCAAGTAGTATCCCAAAAACCTGCTGACTGCCATAATTCTAGTAAAACATCT
GTCAGTGCGACATCAGAAGGACTCTTATTGCAAGATACCTCTAAGATGAAGTGCTTCAAT
CAAACACTTTCAACCAACAAAAGTAGTTATACAAGTCGCAACCCTCAGTCATACCACCTA
CTTAGTAAAGAACAAAGAAGAAACAGTCTTCGGAAAGAATCTTTAATATTTATGAAAGGA
GTCATGGATGAATGTACTCACGTAGCAAATTTCTCAGTCCCAGTTGATCCAAGCCTCATT
ATAGTGGTTCAAGCCAAAGAAGATGCCTATATTCCACGAACAGGAGTTCGAAGTTTACAA
GAAATTTGGCCTGGTTGTGAAATCCGGTACTTAGAAGGGGGTCATATTAGTGCTTATCTT
TTTAAACAAGGACTCTTCAGG---------------------------------------
---------
>Platypus|ENSOANG00000014294|ENSOANT00000022531
ATGGGGGTGAGCAGGCTGGACGTCCTCTACCGCCGACTCCTCCTCACCAAGCTCTTCATC
CGAGGGTGGGGACGACCGGAGGATCTCAAG---AGGTTATTTGAATTCAGAAAGATTATT
GGTAATCGAGAGAAGTGCCAGAACTTGATTTCAAGAGATTACCCGGTCTTCATTGACAAG
GTTGGCGAGCACACGGACTGTAAGATCCTGGATGGGCACTTCGTATCGCCCATGGCCCAC
TACGTGCCCGGCATCATGCCCACGGAGTCCGTCATAGCCAGGTTCCAACTGATCGTGCCC
AAGGAATGGAAAAGCAAACACCGACCGGTCTGCATCCACCTGGCCGGCACCGGAGACCAC
TATTACTGGAGGCGACGTACGCTAATGGCTCGACCTATGATCAAAGAAGCGGGCATGGCT
TCCCTATTGTTAGAGAACCCTTATTAT---------------------------------
------------------------------------------------------------
---------GGTTGCAGAAAGCCAAAGGACCAAATACGGTCGAGCTTGAAGAACGTCTCG
GACCTGTTCGTCATGGGCGGGGCCCTGGTCCTGGAATCGGCCGCGCTGTTGCACTGGCTG
GAGAGGGAAGGCTTCGGACCCCTGGGCCTCACGGGCATCTCCATGGGAGGACACATGGCC
TCTTTAGCCGTAACTAACTGGCCCAAGCCACTCCCCCTGGTCCCCTGTCTGTCCTGGTCG
ACCGCCTCAGGAGTCTTCACTACGGGGGTGCTGAGCAAATCGATTAACTGGCGGGAACTG
GACAAGCAGTATTACACCCAGACCGTCTACGAGGAAGAAATCGTTCAGATGCTCGAGTAT
TGCGGA------------ACGGAGTCGTTCAAAATGGGCCTGGAGGCGGTGACGGAGTTC
CCCCCGGAGGCG------------------------GCGCCCCGG---------------
------------------CCCGCCGCCTCGCCGCCGGCCCGCCGCGTCGGCCGGCCGGCC
TCCAGCGCCGCCGCGGAGGGG---------------------------------------
------------------------------------------------------CACCCG
CCCCCGCCCGGCCCCCGCGGCCGC------------------------------------
------------------------------------------------------------
------------------------------------CGCTCGGCCGGCCGCCCG------
------------------------------------------------------------
------------------------------------------------------------
---------
>Rabbit|ENSOCUG00000005526|ENSOCUT00000005526
ATGGGTGTGAGCAAGTTAGATATTCTATACCGGAGGCTTCTCCTCACAAAACTTTTCATC
AGAGGATGGGGAAGGCCAGAGGATCTCAAA---AGGCTCTTCGAATTCAGAAAGATGATT
GGAAATCGAGAAAAATGCCAGAATCTTGTTTCAAGCGATTATCCAGTGTACATTGATAAG
ATTGAAGAGCAGTCAGACTGTAAGATCTTAGATGGACACTTTGTTTCTCCCATGGCCCAC
TATGTACCCGATATCATGCCAATTGAATCTGTTATTGCAAGGTTCCAATTTATTGTGCCT
AAAGAATGGAACAGCAAATATAGACCTGTCTGCATTCATCTTGCTGGAACAGGAGATCAT
CATTACTGGAGGCGACGAACACTAATGGCCCGCCCTATGATTAAAGAAGCACGAATGGCT
TCTTTGTTGTTAGAAAACCCTTATTAT---------------------------------
------------------------------------------------------------
---------GGCTGCAGGAAGCCCAAGGACCAAGTGAGGTCCAGCTTAAAAAACGTGTCT
GATCTTTTTGTGATGGGAGGAGCTCTTGTTTTAGAATCTGCAGCTCTCTTGCACTGGCTA
GAGAGGGAAGGTTATGGACCTCTAGGAATGACCGGAATATCCATGGGAGGACATATGGCC
TCTCTAGCCGTATCCAACTGGCCTAAGCCCATGCCTTTGATTCCATGTCTGTCTTGGTCC
ACAGCATCTGGGGTCTTCACTACGGGTGTGTTGAGTAAATCAATTAATTGGAGAGAACTG
GAAAAGCAATATTATACACAGACAGTTTATGAAGAAGAAATTATTCACATGCTTGAATAT
TGTGGA------------ACAGATTCTTTCAAAATGGGACAAGAGTTTGTGAAACGTTTC
CCTAGCAGTGCTGACAAGCTAACTAACCTTAATCTGGTTTCCAGAACCTTAAATTTAGAT
ATGACAAATCAAGTTGTGTCCCCAAAACCTGCTGAGTGCCATAATTCTAGTAAAACATCT
ATCGATGCCACATCAAAAGAACTCTTGGTGCAAGATACCTCTAAGTTGGAGTGCTTCAAT
CAAGCACTTTCAACCAACAAAAGTAGTTACGCAAGTTGTAATCCTCAATCATCCCACCTA
CTCAATAAAGAACAAAGAAGAAACAATCTTCAGAAAGAATCTTTAATATTTATGAAAGGA
GTCATGGATGAATGTACTCATGTGGCAAATTTCTCAGTTCCAGTTGACCCAAGCCTCATT
ATTGTGGTACAAGCCAAAGAAGATGCATATATTCCACGAACAGGAGTTCGAAGTCTACAA
GAAATTTGGCCTGGTTGTGAAATCCGATATTTAGATGGGGGTCATATTAGTGCTTATCTT
TTTAAACAAGGACTCTTCAGACAAGCCATCTATGATGCATTTGAACGCTTCCTTCACAAA
TATGCTAAC
>Rat|ENSRNOG00000013692|ENSRNOT00000068405
ATGGGTGTAAGCAAGTTAGATATCCTATACCGGAGACTTCTCCTCACCAAACTTTTCATC
AGAGGATGGGGAAGGCCAGAAGATCTCAAG---AGACTCTTTGAGTTCAGAAAGATGATT
GGAAATCGAGAAAGGTGCCAGAACCTGGTTTCAAGTGACTATCCGGTACACATCGATAAG
GTTGAAGAACAGTCAGATTGTAAGATCCTAGATGGACACTTTGTTTCTCCCATGGCCCAC
TATGTGCCTGGTATCATGCCAATTGAGTCTGTTATTGCAAGGTTCCAGTTTATCGTCCCT
AAAGAATGGAACAGCAGATACAGACCTGTGTGCATTCATCTGGCTGGAACAGGAGACCAT
CATTATTGGAGGCGCAGAACGCTCATGGCTCGTCCCATGATTAAGGAGGCCAGAATGGCT
TCATTGTTGCTAGAAAACCCTTATTAT---------------------------------
---------------------------------------------------ATCCTTTTG
CTCCCATGTGAGGCTAGA------------------AGATCCAGCTTAAAAAATGTGTCT
GACCTATTTGTGATGGGAGGCGCTCTTATTCTTGAGTCTGCAGCTCTCCTGCACTGGCTG
GAGAGGGAAGGTTATGGACCTCTTGGGATGACTGGGATATCCATGGGAGGACATATGGCC
TCCTTAGCAGTGTCCAACTGGCCCAAGCCCATGCCGTTGATTCCATGCCTGTCTTGGTCC
ACAGCGTCTGGGGTCTTCACCACGGGTGTATTGAGTAAATCAATTAATTGGCGGGAGCTG
GAAAAGCAGTATTATACACAGACAGTTTATGAAGAAGAAATTATTCATATGCTCGAATAC
TGTGGG------------ACAGATTCTTTCAAAATGGGACACGAGTTCATGAAACACTTC
CCTAGCAATGAAGACAAGCTGACTAACCTGAATCTGGTTTCCAGAACTTTAAACTTAGAT
ATGAGAGACCAAGTTGTGTCCCCAAAGCATGCTGAGTGCCATCATTCTGGTAAAGCATCT
ATCAGTGCTACTTCAAAAGGACAGCTGTTGCAAGATACAGCTAAGGTGGAACGCTTGAAT
CAAACACTCACAACTAACAAAAGTTGTTTTGCAAGTTACAACCCTCAGTCATTACACTTG
CTCAGTAGAGAACAAAGAAGGAGCAACCTTCAAAAAGAATCTTTAATATTCATGAAAGGA
GTCATGGATGAATGCACTCACGTAGCAAATTTCTCAGTTCCAGTTGACCCGAGCCTCATT
ATAGTGGTGCAAGCCAAAGAGGATGCCTATATTCCGCGAACAGGAGTTCGGAGCTTACAA
GAAATTTGGCCTGGCTGTGAAATCCGGTATCTAGAAGGGGGTCATATCAGTGCTTATCTC
TTTAAACAGGGACTCTTCAGACAAGCCATCTACGATGCCTTTGAACGTTTCCTTCATAAA
TATGCTAAC
>Macaque|ENSMMUG00000020931|ENSMMUT00000029435
------------------------------------------------------------
------------------------------------------------------------
------------------------------------------------------------
------------------------------------------------------------
------------------------------------------------------------
------------------------------------------------------------
------------------------ATGGCCCGTCCTATGATTAAAGAAGCCCGAATGGCT
TCTTTATTGTTAGAAAACCCTTATTATATCCTTTTACTATTCACAGAAGAAGAAATGAAA
CTGATGCACAGATATAAAGAAATGTCCAACGTTGCTGGTAATAAATGTAGA---------
---------GGTAGA---------------------AGGTCCAGCTTAAAAAATGTGTCT
GACCTTTTTGTGATGGGAGGAGCTCTTGTTTTAGAATCTGCAGCTCTCTTGCACTGGCTA
GAGAGGGAAGGTTACGGCCCTTTAGGAATGACTGGAATATCCATGGGAGGACACATGGCT
TCCTTAGCGGTATCCAACTGGCCTAAGCCCATGCCATTGATTCCATGCCTGTCTTGGTCC
ACAGCATCTGGGGTCTTCACTACGGGTGTGTTGAGTAAATCAATTAATTGGCGGGAGCTG
GAAAAGCAATATTATACCCAGACAGTATATGAAGAAGAAATTATTCACATGCTTGAATAC
TGTGGA------------ACAGATTCTTTCAAAATGGGACAAGAGTTTGTGAAATGCTTC
ACTAGCAGTGCAGACAAGCTAACTAACCTTAATCTGGTTTCCAGAACTTTAAATTTAGAT
ATAACAAACCAAGTTGTATCCCAAAAACCTGCTGACTGCCATAATTCTAGTAAAACGTCT
GTCAGTGCAACATCAGAAGGACTTTTATTGCAAGATACCTCTAAGATGAAGTGCTTCAAT
CAAACACTTTCAACCAACAAAAGTAGTTATACAAGTTGCAACCCTCAGTCATACCACCTA
CTTAGTAAAGAACAAAGAAGAAACAATCTTCGGAAAGAATCTTTAATATTTATGAAAGGT
GTCATGGATGAATGTACTCATGTAGCAAATTTCTCAGTACCAGTTGATCCAAGCCTCATT
ATAGTGGTTCAAGCCAAAGAAGATGCCTATATTCCACGAACAGGAGTTCGAAGTTTACAA
GAAATTTGGCCTGGTTGTGAGATCCGATACTTAGAAGGGGGTCATATTAGTGCTTATCTT
TTTAAACAAGGACTCTTCAGACAAGCCATCTATGATGCATTTGAACGCTTCCTCCATAAA
TACGCTAAC
>Marmoset|ENSCJAG00000003356|ENSCJAT00000006462
ATGGGTGTGAGCAAGTTAGACATTCTATACCGGAGACTTCTCCTAACAAAACTTTTTATC
AGAGGATGGGGAAGGCCAGAAGATCTCAAA---AGACTCTTTGAATTCAGAAAGATGATT
GGAAATCGAGAGAGATGCCAGAATCTGGTTTCAAGCGATTATCCAGTACACATTGATAAG
ATTGAAGAGCAATCAGATTGTAAGATCCTAGATGGACACTTTGTTTCCCCCATGGCTCAC
TATGTGCCTGATATCATGCCAATTGAATCTATTATTGCAAGGTTCCAATTTATTGTGCCT
AAAGAATGGAACAGCAAATATAGACCTGTATGCATTCATCTTGCTGGAACAGGAGATCAT
CATTACTGGAGGCGACGAACACTAATGGCCCGTCCTATGATTAAAGAAGCCCGAATGGCT
TCTTTATTGTTAGAAAACCCTTATTAT---------------------------------
------------------------------------------------------------
---------GGCTGCAGGAAACCCAAGGACCAAGTAAGGTCCAGCTTAAAAAATGTGTCT
GACCTTTTTGTGATGGGAGGAGCTCTTGTTTTAGAATCTGCAGCCCTGTTGCACTGGCTA
GAGAGGGAAGGTTATGGCCCTTTAGGAATGACTGGAATATCCATGGGAGGACACATGGCT
TCCTTAGCGGTATCCAACTGGCCTAAGCCCATGCCATTGATTCCATGCCTGTCTTGGTCC
ACAGCATCTGGGGTCTTCACTACG------------------------------------
------------------------------------------------------------
------------------ACAGATTCTTTCAAAATGGGACAAGAGTTTGTGAAACGCTTC
ACTAGCAGTGCAGACAAGCTAACTAACCTTAATCTGGTTTCCAGAACTATAAATTTAGAT
ATAACAGACCAAGTTGTATCCCAAAAACCTGTTGACTGCCATAATTCTAGTAAAACATCT
GTTAGTGCCACATCAGAAGGACTCTTACTGCAAGATACCTCTAAGATTGAGTGCTTCAAT
CAAACACTTTCAACCAACAAAAGTAGTTATACAAGTTGCAACCCTCAGTCATACCACCTT
CTTAGTAAAGAACAAAGAAGAAACAGTCTTCGGAAAGAATCTTTAATATTTATGAAAGGA
GTCATGGATGAATGTACTCATGTTGCAAATTTCTCAGTTCCAGTTGACCCAAGCCTCATT
ATAGTGGTTCAAGCCAAAGAAGATGCCTATATTCCACGAACAGGAGTTCGAAGTTTACAA
GAAATTTGGCCTGGTTGTGAAATTCGATACCTAGAAGGGGGTCATATTAGTGCTTATCTT
TTTAAACAAGGACTCTTCAGG---------------------------------------
---------
>Microbat|ENSMLUG00000005399|ENSMLUT00000005406
ATGGGTGTGAGTAAGTTAGATGTTCTATACCGGAGACTTCTCCTTACAAAACTTTTTATC
AGAGGATGGGGAAGGCCAGAGGATCTTAAA---AGACTCTTTGAATTCAGAAAGATAATT
GGAAATCGAGAAAGATGTCAGAATCTGGTTTCAAGTGATTATCCAGTATACATCGATAAG
ATTGAAGAGCAGTCAGACTGTAAGATCCTAGATGGACACTTTGTTTCTCCTATGGCACAT
TATGTACCTGATATCATGCCAGTTGAATCTATTATTGCAAGGTTCCAATTTATTGTGCCT
AAAGAATGGAATAGCAAATATAGACCCGTATGCATTCATCTTGCTGGAACAGGAGATCAT
CATTACTGGAGACGACGAACACTGATGGCTCGTCCTATGATTAAAGAAGCCGGAATGGCT
TCTTTGTTGTTAGAAAACCCTTATTAT---------------------------------
------------------------------------------------------------
---------GGCTGCAGGAAACCCAAGGACCAAATAAGGTCCAGCTTAAAAAACGTGTCT
GACCTATTTGTGATGGGAGGAGCTCTTGTTTTGGAATCTGCAGCTCTCTTGCACTGGCTA
GAGAGGGAGGGTTATGGACCTCTAGGAATGACCGGAATATCCATGGGAGGACATATGGCT
TCCTTAGCGGTATCCAACTGGCCTAAGCCCATGCCATTGATTCCATGTCTGTCTTGGTCT
ACAGCATCTGGGGTCTTCACTACGGGTGTCCTGAGTAAATCAATTAATTGGAGGGAGTTG
GAAAAGCAGTATTATGCACAGACCGTTTATGAGGAAGAAATTATTCACATGCTTGAATAT
TGTGGA------------ACAGATTCTTTCAAAATGGGACAAGAGTTCGTGAAATGCTTC
CCTAGCAGTGCAGACAAGCTCACTAACCTTAATCTGGTTTCTAGAACTTTAAATTTAGAT
ATGACAGACCAGGTTGTGTCCTCGAAACATAATGAATGTCATAAATCTAGTAAAACATCT
TTCAGTGCCACATCAGAAGGACTCTTGTTGAAAGATACTTCTAAGATGGAGTGCTTCAAT
CAAACACTTTCAACCAACAAAAGTAGTTATACAAGTTCCAATCCTCAGTCATACCACCTA
CTCAGTAAAGAACAAAGAAGAAAGAATCTTCAGAAAGAATCTTTGCTGTTTATGAAAGGA
GTCATGGATGAATGTACTCATGTAGCAAATTTCTCAGTTCCAGTAGACCCAAGCCTCATT
ATAGTGGTTCAAGCCAAAGAAGATGCATATATTCCACGAACTGGAGTTCGAAGTCTGCAA
GAAATTTGGCCTGGTTGTGAAATCCGATATCTAGAAGGGGGTCATATTAGTGCTTATCTG
TTCAAACAAGGAGTCTTCAGACGAGCCATCTATGATGCATTTGAACGCTTTCTGCACAAA
TATGCTAAC
>Human|ENSG00000164074|ENST00000398965
ATGGGTGTGAGCAAGTTAGATATTCTATACCGGAGACTTCTCCTAACAAAACTTTTTATC
AGAGGATGGGGAAGGCCAGAAGATCTCAAA---AGACTCTTTGAATTCAGAAAGATGATT
GGAAATCGGGAAAGATGCCAGAATCTGGTTTCAAGCGATTATCCAGTACACATTGATAAG
ATTGAAGAGCAATCAGATTGTAAGATCTTAGATGGACACTTTGTTTCCCCCATGGCTCAC
TATGTGCCTGATATCATGCCAATTGAATCTGTTATTGCAAGGTTCCAATTTATTGTGCCT
AAAGAATGGAACAGCAAATATAGACCTGTATGCATTCATCTTGCTGGAACAGGAGATCAT
CATTACTGGAGGCGACGAACACTAATGGCCCGTCCTATGATTAAAGAAGCCCGAATGGCT
TCTTTATTGTTAGAAAACCCTTATTAT---------------------------------
------------------------------------------------------------
---------GGCTGCAGGAAACCCAAGGACCAAGTAAGGTCCAGCTTAAAAAATGTGTCC
GACCTTTTTGTGATGGGAGGAGCTCTTGTTTTAGAATCTGCAGCTCTCTTGCACTGGCTA
GAGAGGGAAGGTTACGGCCCTTTAGGAATGACTGGAATATCCATGGGAGGACACATGGCT
TCCTTAGCGGTATCCAACTGGCCTAAGCCCATGCCATTGATTCCATGCCTGTCTTGGTCC
ACAGCATCTGGGGTCTTCACTACG------------------------------------
------------------------------------------------------------
------------------ACAGATTCTTTCAAAATGGGACAAGAGTTTGTGAAACACTTC
ACTAGCAGTGCAGACAAGCTAACTAACCTTAATCTGGTTTCCAGAACTTTAAATTTAGAT
ATATCAAACCAAGTTGTATCCCAAAAACCTGCTGACTGCCATAATTCTAGCAAAACATCT
GTCAGTGCGACATCAGAAGGACTCTTATTGCAAGATACCTCTAAGATGAAGCGCTTCAAT
CAAACACTTTCAACCAACAAAAGTGGTTATACAAGTCGCAACCCTCAGTCATACCACCTA
CTTAGTAAAGAACAAAGCAGAAACAGTCTTCGGAAAGAGTCTTTAATATTTATGAAAGGA
GTCATGGATGAATGTACTCATGTAGCAAATTTCTCAGTCCCAGTTGATCCAAGCCTCATT
ATAGTGGTTCAAGCCAAAGAAGATGCCTATATTCCACGAACAGGAGTTCGAAGTTTACAA
GAAATTTGGCCTGGTTGTGAAATCCGATACTTAGAAGGGGGTCATATTAGTGCTTATCTT
TTTAAACAAGGACTCTTCAGG---------------------------------------
---------
>Chimp|ENSPTRG00000016436|ENSPTRT00000030558
ATGGGTGTGAGCAAGTTAGATATTCTATACCGGAGACTTCTCCTAACAAAACTTTTTATC
AGAGGATGGGGAAGGCCAGAAGATCTCAAA---AGACTCTTTGAATTCAGAAAGATGATT
GGAAATCGGGAAAGATGCCAGAATCTGGTTTCAAGCGATTATCCAGTACACATTGATAAG
ATTGAAGAGCAATCAGATTGTAAGATCTTAGATGGACACTTTGTTTCCCCCATGGCTCAC
TATGTGCCTGATATCATGCCAATTGAATCTGTTATTGCAAGGTTCCAATTTATTGTGCCT
AAAGAATGGAACAGCAAATATAGACCTGTATGCATTCATCTTGCTGGAACAGGAGATCAT
CATTACTGGAGGCGACGAACACTAATGGCCCGTCCTATGATTAAAGAAGCCCGAATGGCT
TCTTTATTGTTAGAAAACCCTTATTAT---------------------------------
------------------------------------------------------------
---------GGCTGCAGGAAACCCAAGGACCAAGTAAGGTCCAGCTTAAAAAATGTGTCC
GACCTTTTTGTGATGGGAGGAGCTCTTGTTTTAGAATCTGCAGCTCTCTTGCACTGGCTA
GAGAGGGAAGGTTACGGCCCTTTAGGAATGACTGGAATATCCATGGGAGGACACATGGCT
TCCTTAGCGGTATCCAACTGGCCTAAGCCCATGCCATTGATTCCATGCCTGTCTTGGTCC
ACAGCATCTGGGGTCTTCACTACG------------------------------------
------------------------------------------------------------
------------------ACAGATTCTTTCAAAATGGGACAAGAGTTTGTGAAACACTTC
ACTAGCAGTGCAGACAAGCTAACTAACCTTAATCTGGTTTCCAGAACTTTAAATTTAGAT
ATATCAAACCAAGTTGTATCCCAAAAACCTGCTGACTGCCATAATTCTAGCGAAACATCT
GTCAGTGCGACATCAGAAGGACTCTTATTGCAAGATACCTCTAAGATGAAGCGCTTCAAT
CAAACACTTTCAACCAACAAAAGTAGTTATACAAGTCGCAACCCTCAGTCATACCACCTA
CTTAGTAAAGAACAAAGAAGAAACAGTCTTCGGAAAGAGTCTTTAATATTTATGAAAGGA
GTCATGGATGAATGTACTCATGTAGCAAATTTCTCAGTCCCAGTTGATCCAAGCCTCATT
ATAGTGGTTCAAGCCAAAGAAGATGCCTATATTCCACGAACAGGAGTTCGAAGTTTACAA
GAAATTTGGCCTGGTTGTGAAATCCGATACTTAGAAGGGGGTCATATTAGTGCTTATCTT
TTTAAACAAGGACTCTTCAGG---------------------------------------
---------
>Cow|ENSBTAG00000010630|ENSBTAT00000014052
ATGGGTGTGAGCAAGTTAGATATTCTATACCGGAGACTACTCCTTACAAAACTTTTTATC
AGAGGATGGGGAAGGCCAGAGGATCTCAAA---AGACTCTTTGAATTCAGAAAGATTATT
GGAAATCGAGAAAGATGTCAGAATCTGGTTTCAAGTGATTATCCAGTGTACATCGATAAG
ATTGAAGAGCAATCAGATTGTAAGATCCTAGATGGACACTTTGTTTCCCCCATGGCCCAT
TATGTGCCTGATATCATGCCAGTTGAATCTGTTATTGCTAGGTTCCAATTTATTGTGCCT
AAAGAGTGGAATAGCAAATACAGACCTGTATGCATTCATCTTGCTGGAACAGGAGATCAT
CATTACTGGAGACGACGAACACTAATGGCTCGTCCTATGATTAAAGAAGCCCGAATGGCC
TCTTTGCTGTTAGAAAACCCTTATTAT---------------------------------
------------------------------------------------------------
---------GGCTGCAGGAAACCCAAGGACCAAATAAGGTCCAGCTTAAAAAACGTGTCC
GACCTTTTTGTGATGGGAGGAGCTCTCGTTTTAGAGTCTGCAGCTCTCTTGCACTGGCTA
GAGAGGGAGGGTTATGGACCTCTAGGAATGACCGGAATATCCATGGGAGGACACATGGCT
TCCTTAGCAGTATCCAACTGGCCTAAGCCCATGCCATTGATTCCATGTCTGTCGTGGTCC
ACAGCATCTGGGGTCTTCACTACGGGCGTGCTAAGTAAATCAATTAATTGGAGGGAACTA
GAAAAGCAGTATTATACACAGACAGTTTATGAAGAAGAAATTATTCACATGCTTGAATAC
TGTGGA------------ACAGATTCTTTCAAAATGGGACAAGAGTTCGTGAAACGCTTC
CCTAGCAGTGCAGACAAGCTAACTAACCTTAATCTGGTTTCTAGAACTTTAAATTTAGAT
ATGACGGACCAAGTTGTGTCCCAAAAACCTGTTGAGTGCCATAAATCTAGTAAAACATCT
ATCAGTGCCACATCAGAAGGACTCTTGTTACAAGATACCTCTAAGATGGACTGCTTCAAT
CACACACTTTCAACCAACAAAAGTAGTTATACAAGTTGCAGTCCTCAGTCATGCCACCTA
CTCAGTAAAGAACAAAGAAGAAACAATCTTCAGAAAGAATCTTTAATATTTATGAAAGGA
GTTATGGACGAATGTACTCACGTAGCAAATTTCTCAGTTCCAGTTGACCCAAGCCTCATC
ATAGTGGTTCAAGCCAAAGAAGATGCCTATATTCCACGAACAGGAGTTCGAAGTCTGCAA
GAAATTTGGCCTGGTTGTGAAATCCGATATCTAGAAGGGGGTCATATTAGTGCTTATCTT
TTTAAACAAGGACTCTTCAGGCGAGCCATCTATGATGCATTTGAACGCTTCCTCCATAAA
TACGCCAAC
>Dog|ENSCAFG00000003848|ENSCAFT00000046949
ATGGGTGTGAGCAAGTTAGATATTCTATATCGAAGACTTCTCCTCACAAAACTTTTTATC
AGAGGATGGGGTAGGCCAGAAGATCTCAAA---AGACTCTTCGAATTCAGAAAGATGATT
GGAAATCGAGAAAGATGTCAGAATCTGGTTTCAAGTGATTATCCAGTACACATTGATAAG
ATTGAAGAGCAATCAGATTGTAAGATCCTAGATGGACACTTTGTTTCCCCCATGGCCCAC
TATGTGCCTGATATAATGCCAATTGAATCTGTTATTGCAAGGTTCCAACTTATAGTTCCT
AAAGAATGGAACAGCAAATATAAACCTGTATGCATTCATCTTGCTGGAACGGGAGATCAT
CATTACTGGAGACGACGAACGCTAATGGCTCGTCCTATGATTAAAGAAGCCCGAATGGCC
TCTCTGTTATTAGAAAACCCTTATTAT---------------------------------
------------------------------------------------------------
---------GGCTGCAGGAAACCCAAGGACCAAATAAGGTCCAGCTTAAAAAACGTGTCT
GACCTTTTTGTGATGGGAGGAGCTCTTGTTTTAGAATCTACAGCTCTCTTGCACTGGCTA
GAGAGAGAGGGTTATGGACCTCTAGGAATGACCGGAATATCCATGGGAGGACATATGGCT
TCCTTAGCAGTATCCAACTGGCCTAAGCCCATGCCGTTGATTCCATGTTTGTCTTGGTCC
ACAGCATCTGGGGTCTTCACTACGGGTGTGCTGAGTAAATCAATTAATTGGAGAGAGCTG
GAAAAGCAGTATTATACACAGACAGTTTATGAAGAAGAAATTATTCACATGCTTGAATAT
TGTGGA------------ACAGATTCTTTCAAAATGGGACAAGAGTTTGTGAAACGCTTC
CCTATCAGCACAGACAAGCTAACTAACCTTAATCTGGTTTCTAGAACTTTAAATTTAGAT
ATGACAGACCAAGTTGTATCCCAAAAACCTAGTGAGTGCCATAAATCTAGTAAAACATCT
ATCAGTGCCACATCAGAAGGACTCTTACTGCAAGACACCTCTAAGATGGAATCCTTCAAT
CAAACACTTCCAACCAACAAAAGTAATTATACAAGTTGCAATCCACAGTCATATCACCTA
CTTAGTAAAGAACAAAGAAGAAACAATCTTCAGAAAGAATCTTTAATATTCATGAAAGGA
GTCATGGATGAATGTACTCATGTGGCAAATTTCTCAGTTCCAGTTGATCCAAGCCTTATT
ATAGTGGTGCAAGCCAAAGAAGATGCTTATATTCCACGAACAGGAGTTCGAAGTCTACAA
GAAATTTGGCCCGGCTGTGAAATCCGATATCTAGAAGGGGGTCATATTAGTGCTTATCTG
TTTAAACAAGGACTCTTCAGACGAGCCATCTATGATGCATTTGAACGCTTCCTCCGTAAA
TATGCTAAC
>Elephant|ENSLAFG00000004585|ENSLAFT00000004584
ATGGGTGTGAGCAAGTTAGATGTTCTATACCGGAGACTTCTCCTCACAAAACTTTTTATC
AGAGGATGGGGAAGGCCAGAGGACCTCAAAAGTAGACTATTTGAATTCAGAAAGTTGATT
GGAAATCGAGAAAGATGCCAGCATCTGGTTTCAAGTGATTATCCAGTATACATTGATAAG
ATTGAGGAACAGTCAGACTGTAAGATCCTAGACGGACACTTTGTTTCTCCCATGGCCCAT
TATGTGCCTGATATCATGCCAGTTGAATCTGTTACTGCAAGGTTCCAATTTATTGTGCCT
AAAGAATGGAATAGCAAATACAGACCTGTATGTATTCATCTTGCTGGAACAGGAGATCAT
CATTATGGGAGGCGAAGAACACTAATGGCTCGTCCTATGATTAAAGAAGCCCGGATGGCT
TCTTTGTTATTAGAAAACCCTTATTAT---------------------------------
------------------------------------------------------------
---------GGCTGCAGGAAACCCAAAGACCAAGTAAGATCCAGCTTAAAAAACGTGTCT
GACCTTTTTGTGATGGGAGGAGCTCTTGTTTTAGAATCTGCAGCTCTCCTGCACTGGCTG
GAGAGGGAGGGTTATGGACCTCTGGGAATGACCGGAATATCCATGGGAGGACATATGGCT
TCCTTAGCAGTATCCAACTGGCCTAAGCCCATGCCATTGATTCCTTGTCTGTCTTGGTCC
ACAGCATCTGGGGTCTTCACTACGGGTGTACTGAGTAAATCAGTTAATTGGAGGGAGCTG
GAAAAGCAATATTATACACAAACAGTTTATGAAGAAGAAATTATTCACATGCTTGAATAT
TGTGGA------------ACGGATTCTTTCAAAATGGGACAAGAGTTTGTGAAACGTTTT
CCTAGCAGTGAAGACAAGCTAACTAACCTTAATCTGGTTTCTAGAACTTTAAAGTTAGAT
TTGACAGACCAAGTTGTGTTCCGGAAATCTGCTGAGTGCCATGGTTCTAATAAAACATCT
CTCAGTGCCCCATCGGAAGGACTTTTGTTGCAAGATACCTCTAAGATGGAGTGCTTCAAT
CAGCCACTTCCAACCAGCAAAAGTAGTTACAGGGGTTCCAGTAGTCAGTCATACGATCTA
CTCGGTAAAGAACAAAGAAGAAATAATCTCCAGAAAGAATCTTTGAAATTTATGAAAGGA
GTCATGGATGAATGTACTCATGTAGCAAATTTCTCAGTTCCAGTGGACCCAAGCCTAATT
ATAGTGGTTCAAGCCAAAGAAGATGCCTATATTCCACGAACGGGAGTTCGAAGTCTGCAA
GAAATTTGGCCTGGTTGTGAAGTCCGATATCTGGAAGGGGGTCATATTAGTGCTTATCTT
TTTAAACAAGGACTCTTTAGACAAGCCATCTATGATGCATTTGAACGCTTTCTCCATAAA
TATGCTCAC
>Bowhead|bmy_09266T0
ATGGGTGTGAGCAAGTTAGATATTCTATATCGGAGACTTCTCCTTACAAAACTTTTTATC
AGAGGATGGGGAAGGCCAGAGGATCTCAAA---AGACTCTTTGCATTCAGAAAGATTATT
GGAAATCGAGAAAGATGTCAGAATCTGGTTTCAAGTGATTATCCGATATACATCGATAAG
ATTGAAGAGCAGTCAGACTGTAAGATCCTAGATGGACACTTTGTTTCCCCCATGGCCCAC
TATGTGCCTGATATCATGCCAATTGAATCTGTTATTGCAAGGTTCCAATTTATTGTGCCT
AAAGAATGGAACAGCAAATATAGACCTGTATGCATTCATCTTGCTGGAACAGGAGATCAT
------------------------------------------------GCTAGA------
------------------------------------------------------------
------------------------------------------------------------
------------------------------------AGGTCCAGCTTAAAAAACGTGTCT
GATCTTTTTGTGATGGGAGGAGCTCTTGTTTTAGAATCTGCAGCTCTCTTGCACTGGCTA
GAGAGGGAGGGTTATGGACCTCTAGGAATGACCGGAATATCCATGGGAGGACACATGGCT
TCCTTAGCAGTATCCAACTGGCCTAAGCCCATGCCATTGATTCCATGTCTGTCTTGGTCC
ACAGCATCTGGG------------GGCGTGCTAAGTAAATCGATTAATTGGAGGGAGCTA
GAAAAGCAGTATTATACACAGACAGTTTATGAAGAAGAAATTATTCACATGCTTGAATAT
TGTGGA------------ACAGATTCTTTCAAAATGGGACAAGAGTTCCTGAAACACTTC
CCTAGCAGTGCAGACAAGCTAACTAACCTTAACCTGGTTTCTAGAACTTTAAATTTAGAT
ATGGTGGACGAAGTTGTGTCCCAAAAAGCTGCTGAGTGCCATAAATCTAGTAAAACATCT
ATCAGTGCCACATCAGAAGGACTCTTGTTGCAAGATACCTCTAGGATGGGGTGCTTCAAT
CAAACACTTTCAACCAACAAAAGTAGTTATACGCGTTGTAATCCTCAGTCATACCACCTA
CTCAGTAAAGAACAAAGAAGAAACACTCTTCAGAAAGAATCTTTAATATTTATGAAAGGA
GTTATGGATGAATGTACTCATGTAGCAAATTTCTCAGTTCCAGTTGACCCAAGCCTCATC
ATAGTGGTTCAAGCCAAAGAAGATGCCTATATTCCACGAACAGGAGTTCGAAGTCTACAA
GAAATTTGGCCTGGTTGTGAAATCCGATATCTAGAAGGGGGTCATATTAGTGCTTATCTT
TTTAAACAAGGACTCTTCAGGCGCGCCATCTATGATGCATTTGAACGCTTCCTCCGTAAA
TACGCTAAC
>Minke|BACU020026
ATGGGTGTGAGCAAGTTAGATATTCTATATCGGAGACTTCTCCTTACAAAACTTTTTATC
AGAGGATGGGGAAGGCCAGAGGATCTCAAA---AGACTCTTTGCATTCAGAAAGATTATT
GGAAATCGAGAAAGATGTCAGAATCTGGTTTCAAGTGATTATCCAATATACATCGATAAG
ATTGAAGAGCAGTCAGACTGTAAGATCCTAGATGGACACTTTGTTTCCCCCATGGCCCAC
TATGTGCCTGATATCATGCCAATCGAATCTGTTATTGCAAGATTCCAATTTATTGTGCCT
AAAGAATGGAACAGCAAATATAGACCCGTATGCATTCATCTTGCTGGAACAGGAGATCAT
CATTACTGGAGACGACGAACACTAATGGCTCGTCCTATGATTAAAGAAGCCCGAATGGCT
TCTTTGCTGTTAGAAAACCCTTATTAT---------------------------------
------------------------------------------------------------
---------ATCCTTTTGAAACCCAAGGACCAAATAAGGTCCAGCTTAAAAAACGTGTCT
GATCTTTTTGTGATGGGAGGAGCTCTTGTTTTAGAATCTGCAGCTCTCTTGCACTGGCTA
GAGAGGGAGGGTTATGGACCTCTGGGAATGACCGGAATATCCATGGGAGGACACATGGCT
TCCTTAGCAGTATCCAACTGGCCTAAGCCCATGCCATTGATTCCATGTCTGTCTTGGTCC
ACAGCATCT---------------------------------------------------
------------------------------------------------------------
---GGGGTCTTCACTACGACAGATTCTTTCAAAATGGGACAAGAGTTCCTGAAACACTTC
CCTAGCAGTGCAGACAAGCTAACTAACCTTAACCTGGTTTCTAGAACTTTAAATTTAGAT
ATGGTGGACGAAGTTGTGTCCCAAAAAGCTGCTGAGTGCCATAAATCTAGTAAAACATCT
GTCAGTGCCACATCAGAAGGACTCTTGTTGCAAGATACCTCTAGGATGGGGTGCTTCAAT
CAAACACTTTCAACCAACAAAAGTAGTTATACGCGTTGTAATCCTCAGTCATACCACCTA
CTCAGTAAAGAACAAAGAAGAAACACTCTTCAGAAAGAATCTTTAATATTTATGAAAGGA
GTTATGGATGAATGTACTCATGTAGCAAATTTCTCAGTTCCAGTTGACCCAAGCCTCATC
ATAGTGGTTCAAGCCAAAGAAGATGCCTATATTCCACGAACAGGAGTTCGAAGTCTACAA
GAAATTTGGCCTGGTTGTGAAATCCGATATCTAGAAGGGGGTCATATTAGTGCTTATCTT
TTTAAACAAGGACTCTTCAGG---------------------------------------
---------
