# Supplementary material for: Insights into the Evolution of Longevity from the Bowhead Whale Genome
Source: Cell Rep. 2015 Jan 6;10(1):112–22. doi: 10.1016/j.celrep.2014.12.008 (PMC4536333; doi:10.1016/j.celrep.2014.12.008)
Supplement: Supplemental Folder 2. Species Used in the Analysis of Selective Pressure Variation, Single-Gene Orthologous Families Tested, Likelihood Ratio Tests, MAKER Parameters, and Full Assembly and Read Usage Data, Related to Experimental Procedures [file mmc3.zip › Tested SGOs/reciprocal_group_3352.2.fas]

>Gibbon|ENSNLEG00000004874|ENSNLET00000006242
ATGAGGATGACAATGGAAGAGATGAAGAATGAAGCTGAGACCACATCCATGGTTTCTATG
CCCCTCTATGCAGTCATGTATCCTGTGTTTAATGAGCTAGAACGAGTAAATCTGTCTGCA
GCCCAGACGCTGAGAGCCGCTTTCATTAAGGCTGAAAAAGAAAATCCAGGTCTCACACAA
GACATCATTATGAAAATTTTAGAGAAAAAAAGCGTAGAAGTTAACTTCACGGAGTCCCTT
CTTCGTATGGCAGCTGATGATGTAGAAGAGTATATGATTGAACGACCAGAGCCAGAGTTC
CAAGACCTAAACGAAAAGGCACGAGCACTTAAACAAATTCTCAGTAAGATCCCAGATGAG
ATCAATGACAGAGTGAGGTTTCTGCAGACAATCAAGGATATAGCTAGTGCAATAAAAGAA
CTTCTTGATACAGTGAATAATGTCTTCAAGAAATATCAATACCAGAACCGCAGGGCACTT
GAACACCAAAAGAAAGAATTTGTAAAATACTCCAAAAGTTTCAGTGATACTCTGAAAACG
TATTTTAAAGATGGCAAGGCAATAAATGTGTTCATAAGTGCCAACCGACTAATTCATCAA
ACCAACTTAATACTTCAGACCTTCAAAACTGTGGCC------------------------
---------------------------------------
>Gorilla|ENSGGOG00000008621|ENSGGOT00000008660
ATGAGGATGACAATGGAAGAGATGAAGAATGAAGCTGAGACCACATCCATGGTTTCTATG
CCCCTCTATGCAGTCATGTATCCTGTGTGTAATCAGCTAGAACGAGTAAATCTGTCTGCA
GCCCAGACACTGAGAGCCGCTTTCATTAAGGCTGAAAAAGAAAATCCAGGTCTCACACAA
GACATCATTATGAAAATTTTAGAGAAAAAAAGCGTGGAAGTTAACTTCACGGAGTCCCTT
CTTCGTATGGCAGCTGATGATGTAGAAGAGTATATGATTGAACGACCAGAGCCAGAATTC
CAAGACCTAAACGAAAAGGCACGAGCACTTAAACAAATTCTCAGTAAGATCCCAGATGAG
ATCAATGACAGAGTGAGGTTTCTGCAGACAATCAAGGATATAGCTAGTGCAATAAAAGAA
CTTCTTGATACAGTGAATAATGTCTTCAAGAAATATCAATACCAGAACCGCAGGGCACTT
GAACACCAAAAGAAAGAATTTGTAAAGTACTCCAAAAGTTTCAGTGATACTCTGAAAACG
TATTTTAAAGATGGCAAGGCAATAAATGTGTTCGTAAGTGCCAACCGACTAATTCATCAA
ACCAACTTAATACTTCAGACCTTCAAAACTGTGGCC------------------------
---------------------------------------
>Guinea_Pig|ENSCPOG00000011955|ENSCPOT00000012071
ATGAGGATGACAATGGAAGAGATGAAGAATGAAGCTGAGACCACTTCCATGGTTTCTATG
CCCCTCTATGCAGTCATGTATCCTGTGTTTAATGAGTTAGAGCGAGTAAATCTGTCTGCA
GCTCAAACACTGAGAGCCGCTTTCATTAAGGCTGAAAAAGAAAATCCAGGTCTCACACAA
GACATCATTATGAAAATTTTAGAGAAAAAAAGTGTAGAAGTTAACTTCACGGAGTCCCTT
CTTCGTATGGCAGCTGATGATGTAGAAGAGTATATGATTGAACGACCAGAGCCAGAATTC
CAGGACCTAAATGAAAAGGCACGGGCACTTAAACAAATTCTCAGTAAGATCCCGGATGAG
ATAAATGACAGAGTGCGGTTTCTGCAGACAATCAAGGATATAGCTAGTGCAATAAAAGAA
CTTCTTGATACAGTGAATAATGTCTTCAAGAAGTACCAATACCAGAACCGCAGGGCACTT
GAACACCAAAAAAAAGAATTTGTAAAGTACTCCAAAAGTTTCAGTGATACTCTGAAAACA
TATTTTAAAGATGGCAAGGCAATAAATGTGTTCATAAGTGCCAACCGACTAATTCATCAA
ACCAACTTGATACTTCAGACCTTCAAAACTGTGGCC------------------------
---------------------------------------
>Horse|ENSECAG00000017911|ENSECAT00000019099
ATGAGGATGACAATGGAAGAGATGAAGAATGAAGCTGAGACCACTTCCATGGTTTCTATG
CCCCTCTATGCAGTCATGTATCCTGTGTTTAATGAGCTAGAACGAGTAAATCTGTCTGCA
GCTCAGACGCTGAGAGCAGCTTTCATTAAGGCTGAAAAAGAAAATCCAGGACTCACACAA
GACATCATTATGAAAATTTTAGAGAAAAAAAGTGTAGAAGTTAACTTCACAGAGTCACTT
CTTCGAATGGCAGCTGATGATGTAGAAGAGTATATGATTGAACGACCAGAGCCAGAATTC
CAGGACCTGAACGAGAAGGCACGAGCACTTAAACAAATTCTCAGTAAGATCCCCGATGAG
ATCAATGACAGAGTGAGGTTTCTGCAGACAATCAAGGATATAGCTAGTGCAATAAAAGAA
CTTCTTGATACAGTGAATAATGTCTTCAAGAAATATCAATACCAGAACCGCAGGGCACTT
GAACACCAAAAGAAAGAATTTGTAAAGTACTCCAAAAGTTTCAGTGATACTCTGAAAACC
TATTTTAAAGATGGCAAGGCAATAAATGTGTTCATAAGTGCCAACCGACTAATTCATCAA
ACCAACTTGATACTTCAGACCTTCAAAACTGTGGCC------------------------
---------------------------------------
>Mouse|ENSMUSG00000027835|ENSMUST00000161137
ATGAGGATGACAATGGAAGAGATGAAGAATGAAGCTGAGACCACTTCCATGGTTTCTATG
CCTCTCTATGCAGTCATGTATCCTGTGTTTAATGAGCTAGAACGAGTAAATTTGTCTGCA
GCTCAGACTCTGAGAGCCGCTTTCATTAAGGCTGAAAAGGAAAATCCAGGCCTCACACAA
GACATCATTATGAAAATATTAGAGAAAAAAAGTGTAGAAGTTAACTTCACCGAGTCCCTC
CTTCGTATGGCAGCTGATGACGTAGAAGAGTACATGATTGAGCGGCCAGAGCCAGAATTC
CAGGACCTAAATGAAAAGGCACGGGCACTTAAACAGATTCTCAGTAAGATTCCTGATGAG
ATCAATGACAGAGTGAGGTTTCTGCAGACAATCAAGGATATAGCTAGTGCAATAAAAGAA
CTACTTGATACAGTGAATAATGTCTTCAAAAAATATCAGTACCAGAACCGCAGGGCACTT
GAACACCAAAAGAAAGAATTTGTAAAATACTCCAAAAGTTTCAGTGACACTCTGAAGACT
TATTTTAAAGATGGCAAGGCAATAAATGTGTTCATAAGTGCCAACCGGCTAATTCATCAA
ACCAACTTGATACTTCAGACCTTCAAAACTGTGGCC------------------------
---------------------------------------
>Opossum|ENSMODG00000016226|ENSMODT00000036561
ATGAGGATGACAATGGAAGAGATGAAGAATGAAGCTGAGACCACTTCTATGGTTTCTATG
CCACTATATGCAGTCATGTACCCTGTGTTTAATGAGCTAGAACGAGTAAATCTGTCAGCA
GCTCAGACATTGAGAGCAGCTTTCATCAAGGCTGAAAAAGAAAACCCAGGTCTCACCCAG
GACATCATTATGAAAATTCTGGAGAAAAAAAGCGTAGAAGTTAACTTCACAGAATCCCTT
CTTCGTATGGCAGCTGATGATGTAGAAGAATATATGATTGAGAGACCAGAGCCTGAATTC
CAGGACTTGAATGAAAAAGCACGAGCACTTAAACAGATTCTCAGTAAGATCCCTGATGAG
ATCAATGACCGAGTAAGGTTCCTTCAGACAATCAAGGATATCGCTAGTGCAATAAAAGAA
CTTCTTGACACAGTGAACAACGTCTTCAAGAAATATCAATACCAGAACCGCCGGGCACTT
GAACACCAAAAGAAAGAATTTGTAAAATACTCCAAGAGCTTCAGTGACACTCTGAAAACC
TATTTTAAAGATGGAAAGGCAATAAATGTGTTCATAAGTGCCAACCGACTAATTCATCAA
ACCAACTTGATACTTCAGACCTTCAAGACTGTGGCC------------------------
---------------------------------------
>Orangutan|ENSPPYG00000029750|ENSPPYT00000033382
ATGAGGATGACAATGGAAGAGATGAAGAATGAAGCTGAGACCACATCCATGGTTTCTATG
CCCCTCTATGCAGTCATGTATCCTGTGTTTAATGAGCTAGAAAGAGTAAATCTGTCTGCA
GCCCAGACACTGAGAGCCGCTTTCATTAAGGCTGAAAAAGAAAATCCAGGTCTCACACAA
GACATCATTATGAAAATTTTAGAGAAAAAAAGCGTAGAAGTTAACTTCACGGAGTCCCTT
CTTCGTATGGCAGCTGATGATGTAGAAGAGTATATGATTGAACGACCAGAGCCAGAATTC
CAAGACCTAAACGAAAAGGCACGAGCACTTAAACAAATTCTCAGTAAGATCCCAGATGAG
ATCAATGACAGAGTGAGGTTTCTGCAGACAATCAAGGATATAGCTAGTGCAATAAAAGAA
CTTCTTGATACAGTGAATAATGTCTTCAAGAAATATCAATACCAGAACCGCAGGGCACTT
GAACACCAAAAGAAAGAATTTGTAAAGTACTCCAAAAGTTTCAGTGATACTCTGAAAACG
TATTTTAAAGATGGCAAG------------------------------------------
------------------------------------------------------------
---------------------------------------
>Platypus|ENSOANG00000010996|ENSOANT00000017424
ATGAGGATGACAATGGAAGAGATGAAGAATGAAGCAGAGACCACTTCTATGGTTTCCATG
CCGCTTTATGCAGTAATGTATCCAGTGTTTAATGAGCTAGAACGAGTAAACCTCTCTGCT
GCTCAGACCCTGAGAGCAGCTTTCATTAAGGCTGAAAAAGAAAATCCAGGTCTTACACAA
GACATCATAATGAAAATTCTGGAGAAAAAAAGCGTGGAGGTTAACTTTACAGAGTCGCTT
CTGCGTATGGCAGCCGATGATGTAGAAGAGTACATGATCGAAAGACCGGAACCTGAATTC
CAGGACCTGAATGAAAAGGCAAGAGCGCTGAAACAGATTCTCAGTAAGATCCCTGATGAG
ATCAATGATAGGGTGAGGTTTCTTCAGACAATCAAGGACATAGCTAGTGCGATAAAAGAA
CTTCTTGACACCGTGAATAATGTCTTTAAAAAATATCAATACCAGAATCGCAGGGCACTC
GAGCACCAAAAGAAAGAATTTGTAAAGTACTCCAAAAGTTTCAGCGATACTCTGAAGACC
TATTTTAAAGATGGAAAGGCAATAAATGTGTTTATAAGTGCCAACCGACTAATTCATCAA
ACCAACTTGATACTTCAGACCTTCAAAACTGTGGCC------------------------
---------------------------------------
>Rabbit|ENSOCUG00000015413|ENSOCUT00000015411
ATGAGGATGACAATGGAAGAGATGAAGAATGAAGCTGAGACCACTTCCATGGTTTCTATG
CCTCTCTATGCAGTTATGTATCCTGTGTTTAATGAGCTAGAACGAGTAAATCTGTCTGCA
GCTCAGACACTGAGAGCTGCTTTCATTAAGGCTGAAAAAGAAAATCCAGGTCTCACACAA
GACATCATTATGAAAATTCTAGAGAAAAAAAGTGTAGAAGTTAACTTCACTGAATCCCTT
CTTCGAATGGCAGCTGATGACGTAGAAGAGTACATGATTGAACGACCAGAGGCAGAATTC
CAGGACCTAAATGAAAAGGCACGGGCACTTAAACAGATTCTCAGTAAGATCCCAGATGAG
ATCAATGATAGAGTGAGGTTTCTGCAGACAATCAAGGACATAGCTAGTGCAATAAAGGAA
CTTCTTGATACAGTGAATAATGTCTTCAAGAAATATCAATACCAGAACCGCAGGGCACTT
GAACACCAAAAGAAAGAATTTGTAAAGTACTCCAAAAGTTTCAGTGATACTCTGAAAACG
TATTTTAAAGATGGCAAGGCAATAAATGTGTTCATAAGTGCCAACCGACTAATTCATCAA
ACCAACTTGATACTTCAGACCTTCAAAACTGTGGCC------------------------
---------------------------------------
>Rat|ENSRNOG00000010147|ENSRNOT00000013585
------ATGACAATGGAAGAGATGAAGACTGAAGCTGAGGCCGCGTCCATGGTTTCCATG
CCTCTCTACGCAGTCATGTACCCTGTGTTTAACGAGCTAGAACGAGTAAATTTGTCTGCA
GCTCAGACTCTGAGAGCCGCTTTCATTAAGGCTGAAAAGGAAAATCCAGGCCTCACACAA
GACATCATTATGAAAATCTTAGAGAAAAAAAGTGTAGAAGTTAACTTCACTGAGTCCCTT
CTTCGTATGGCAGCTGATGACGTAGAAGAGTACATGATTGAACGACCAGAGCCAGAATTC
CAGGACCTAAATGAAAAGGCACGGGCACTTAAACAGATTCTCAGTAAGATTCCAGACGAG
ATCAATGACAGAGTGAGGTTTCTGCAGACAATCAAGGATATAGCTAGTGCAATAAAAGAA
CTACTTGATACAGTGAATAATGTCTTTAAAAAATATCAATACCAGAACCGCAGGGCACTT
GAACACCAAAAGAAAGAATTTGTAAAATACTCCAAAAGTTTCAGTGACACTCTGAAGACA
TATTTTAAAGATGGCAAGGCAATAAATGTGTTCATAAGTGCCAACCGGCTAATTCATCAA
ACCAACTTGATACTTCAGACCTTCAAAACTGTGGCC------------------------
---------------------------------------
>Macaque|ENSMMUG00000005938|ENSMMUT00000008317
ATGAGGATGACAATGGAAGAGATGAAGAATGAAGCTGAGACCACATCCATGGTTTCTATG
CCCCTCTATGCAGTCATGTATCCTGTGTTTAATGAGCTAGAACGAGTAAATCTGTCTGCA
GCCCAGACACTGAGAGCCGCTTTCATTAAGGCTGAAAAGGAAAATCCAGGTCTCACACAA
GACATCATTATGAAAATTTTAGAGAAAAAAAGTGTAGAAGTTAACTTCACGGAATCCCTT
CTTCGTATGGCAGCTGATGATGTAGAAGAGTATATGATTGAGCGACCAGAGCCAGAATTC
CAAGACCTAAACGAAAAGGCACGAGCACTTAAACAAATTCTCAGTAAGATCCCAGATGAG
ATCAATGACAGAGTGAGGTTTCTGCAGACAATCAAGGATATAGCTAGTGCAATAAAAGAA
CTTCTTGATACAGTGAATAACGTCTTCAAGAAATATCAATACCAGAACCGCAGGGCACTT
GAACACCAAAAGAAAGAATTTGTAAAGTACTCCAAAAGTTTCAGTGATACTCTGAAAACG
TATTTTAAAGATGGCAAGGCAATAAATGTGTTCATAAGTGCCAACCGACTAATTCATCAA
ACCAACTTAATACTTCAGACCTTCAAAACTGTGGCC------------------------
---------------------------------------
>Marmoset|ENSCJAG00000002763|ENSCJAT00000005295
ATGAGGATGACAATGGAAGAGATGAAGAATGAAGCTGAGACCACATCCATGGTTTCTATG
CCTCTCTATGCAGTCATGTATCCTGTGTTTAATGAGCTAGAACGAGTAAATCTATCTGCA
GCTCAGACACTGAGAGCCGCTTTCATTAAGGCTGAAAAAGAAAATCCAGGTCTGACACAA
GACATCATTATGAAAATTTTAGAGAAAAAAAGTGTAGAAGTTAACTTCACAGAATCCCTT
CTTCGTATGGCAGCTGATGATGTAGAAGAGTATATGATTGAACGACCAGAGCCAGAATTC
CAAGACCTAAACGAAAAGGCACGAGCACTTAAACAAATTCTCAGTAAGATCCCAGATGAG
ATCAACGACAGAGTGAGGTTTCTGCAGACAATCAAGGATATAGCTAGTGCAATAAAAGAA
CTTCTTGATACAGTGAATAATGTCTTCAAGAAATATCAGTACCAGAACCGCAGGGCACTT
GAACACCAAAAGAAAGAATTTGTAAAGTACTCCAAAAGTTTCAGTGATACTCTGAAAACA
TATTTTAAAGATGGCAAGGCAATAAATGTGTTCATAAGTGCCAACCGACTAATACATCAA
ACCAACTTAATACTTCAGACCTTCAAAACTGTGGCC------------------------
---------------------------------------
>Microbat|ENSMLUG00000016978|ENSMLUT00000016981
ATGAGGATGACAATGGAAGAGATGAAGAATGAAGCTGAGACCACTTCCATGGTTTCTATG
CCTCTCTATGCAGTCATGTATCCTGTGTTTAATGAGCTAGAACGAGTAAATCTGTCTGCA
GCTCAGACACTGAGAGCAGCTTTCATTAAGGCTGAAAAAGAAAATCCAGGACTCACACAA
GACATCATAATGAAAATTTTAGAGAAAAAAAGTGTAGAAGTTAACTTCACAGAATCACTT
CTTCGAATGGCAGCTGATGATGTAGAAGAGTATATGATTGAACGACCAGAGCCAGAATTC
CAGGACCTAAACGAAAAGGCACGGGCACTTAAACAGATTCTCAGTAAGATCCCAGATGAG
ATCAATGACAGGGTGAGGTTTCTGCAGACAATCAAGGATATTGCTAGTGCAATAAAAGAA
CTTCTTGATACAGTGAATAATGTCTTCAAGAAATATCAATACCAGAACCGCAGGGCACTT
GAACACCAAAAGAAAGAATTTGTAAAGTACTCCAAAAGTTTCAGTGATACTCTGAAAACC
TATTTTAAAGATGGCAAGGCAATAAATGTGTTCATGAGTGCCAACCGACTAATTCATCAA
ACCAACTTGATACTTCAGACCTTCAAAACTGTGGCC------------------------
---------------------------------------
>Human|ENSG00000114209|ENST00000392750
ATGAGGATGACAATGGAAGAGATGAAGAATGAAGCTGAGACCACATCCATGGTTTCTATG
CCCCTCTATGCAGTCATGTATCCTGTGTTTAATGAGCTAGAACGAGTAAATCTGTCTGCA
GCCCAGACACTGAGAGCCGCTTTCATCAAGGCTGAAAAAGAAAATCCAGGTCTCACACAA
GACATCATTATGAAAATTTTAGAGAAAAAAAGCGTGGAAGTTAACTTCACGGAGTCCCTT
CTTCGTATGGCAGCTGATGATGTAGAAGAGTATATGATTGAACGACCAGAGCCAGAATTC
CAAGACCTAAACGAAAAGGCACGAGCACTTAAACAAATTCTCAGTAAGATCCCAGATGAG
ATCAATGACAGAGTGAGGTTTCTGCAGACAATCAAGGATATAGCTAGTGCAATAAAAGAA
CTTCTTGATACAGTGAATAATGTCTTCAAGAAATATCAATACCAGAACCGCAGGGCACTT
GAACACCAAAAGAAAGAATTTGTAAAGTACTCCAAAAGTTTCAGTGATACTCTGAAAACG
TATTTTAAAGATGGCAAGGCAATAAATGTGTTCGTAAGTGCCAACCGACTAATTCATCAA
ACCAACTTAATACTTCAGACCTTCAAAACTGTGGCC------------------------
---------------------------------------
>Chimp|ENSPTRG00000015598|ENSPTRT00000029089
ATGAGGATGACAATGGAAGAGATGAAGAATGAAGCTGAGACCACATCCATGGTTTCTATG
CCCCTCTATGCAGTCATGTATCCTGTGTTTAATGAGCTAGAACGAGTAAATCTGTCTGCA
GCTCAGACACTGAGAGCCGCTTTCATTAAGGCTGAAAAAGAAAATCCAGGTCTCACACAA
GACATCATTATGAAAATTTTAGAGAAAAAAAGCGTGGAAGTTAACTTCACGGAGTCCCTT
CTTCGTATGGCAGCTGATGATGTAGAAGAGTATATGATTGAACGACCAGAGCCAGAATTC
CAAGACCTAAACGAAAAGGCACGAGCACTTAAACAAATTCTCAGTAAGATCCCAGATGAG
ATCAATGACAGAGTGAGGTTTCTGCAGACAATCAAGGATATAGCTAGTGCAATAAAAGAA
CTTCTTGATACAGTGAATAATGTCTTCAAGAAATATCAATACCAGAACCGCAGGGCACTT
GAACACCAAAAGAAAGAATTTGTAAAGTACTCCAAAAGTTTCAGTGATACTCTGAAAACG
TATTTTAAAGATGGCAAGGCAATAAATGTGTTCGTAAGTGCCAACCGACTAATTCATCAA
ACCAACTTAATACTTCAGACCTTCAAAACTGTGGCC------------------------
---------------------------------------
>Cow|ENSBTAG00000031709|ENSBTAT00000044960
ATGAGGATGACAATGGAAGAGATGAAGAATGAAGCTGAGACCACTTCTATGGTTTCTATG
CCCCTCTATGCAGTCATGTATCCTGTGTTTAATGAGCTAGAACGAGTAAATCTGTCCGCA
GCTCAGACACTGAGAGCAGCTTTCATTAAGGCTGAAAAAGAAAATCCGGGACTCACACAA
GACATAATTATGAAAATTTTAGAGAAAAAAAGTGTAGAAGTCAACTTCACAGAGTCCCTT
CTTCGAATGGCAGCTGATGATGTAGAAGAGTATATGATTGAACGACCAGAGCCAGAATTC
CAGGACCTAAATGAAAAGGCACGAGCACTTAAACAAATTCTCAGCAAGATCCCAGATGAG
ATCAACGACAGAGTGAGGTTTCTGCAGACAATCAAGGATATAGCTAGTGCAATAAAAGAA
CTTCTTGATACAGTAAACAATGTCTTCAAGAAATACCAATACCAGAACCGCAGGGCACTC
GAACATCAAAAGAAAGAATTCGTAAAGTACTCTAAAAGTTTCAGTGATACTCTGAAAACC
TATTTTAAAGATGGCAAGGCAATAAATGTGTTCATAAGTGCCAACCGACTAATTCATCAA
ACCAACTTGATACTTCAGACCTTCAAAACTGTGGCC------------------------
---------------------------------------
>Dog|ENSCAFG00000014569|ENSCAFT00000023131
ATGAGGATGACAATGGAAGAGATGAAGAATGAAGCTGAGACCACTTCCATGGTTTCTATG
CCCCTCTATGCAGTCATGTATCCTGTGTTTAATGAGCTAGAACGAGTAAACCTGTCTGCA
GCTCAGACACTGAGAGCAGCTTTCATTAAGGCTGAAAAAGAAAATCCAGGACTCACACAA
GACATCATCATGAAAATTTTAGAGAAAAAAAGTGTAGAAGTTAACTTCACAGAGTCCCTT
CTTCGAATGGCAGCTGATGATGTAGAAGAGTATATGATTGAACGACCAGAACCAGAATTC
CAGGACCTAAATGAAAAGGCACGAGCACTTAAACAAATTCTCAGTAAGATCCCGGATGAG
ATCAATGACAGAGTGAGATTCCTGCAGACAATCAAGGATATAGCTAGTGCAATAAAGGAA
CTTCTTGATACAGTGAATAATGTCTTCAAGAAGTATCAATACCAGAACCGCAGG------
------------------------------------------------------------
------------------------------------------------------------
------------------------------GTAAGTTTAGTAGACGCCTTACAAGCTGCC
ACTTTACATTTTGATTTACATTTAGTTGTTTTATTGAAT
>Elephant|ENSLAFG00000006823|ENSLAFT00000006821
ATGAGGATGACAATGGAAGAGATGAAGAATGAAGCTGAGACCACTTCCATGGTTTCTATG
CCTCTCTATGCAGTCATGTATCCTGTGTTTAATGAGCTAGAACGAGTAAATCTGTCTGCA
GCTCAGACACTGAGAGCAGCTTTCATTAAGGCTGAGAAAGAAAATCCAGGTCTCACACAA
GACATCATTATGAAAATTTTAGAGAAAAAAAGTGTAGAAGTTAACTTCACAGAATCCCTT
CTTCGTATGGCAGCTGATGATGTAGAAGAATATATGATTGAACGACCAGAGCCAGAGTTC
CAGGACCTAAATGAAAAGGCACGAGCACTTAAACAAATTCTCAGTAAGATCCCAGATGAG
ATCAATGACAGAGTGCGGTTTTTGCAGACAATCAAGGATATAGCTAGTGCAATAAAAGAA
CTTCTTGATACAGTGAATAATGTCTTCAAGAAATACCAATATCAGAATCGCAGGGCACTT
GAACACCAAAAGAAAGAGTTTGTAAAGTACTCCAAAAGTTTCAGTGATACTCTGAAAACC
TATTTTAAAGATGGCAAGGCAATAAATGTGTTCATAAGTGCCAACCGACTAATTCATCAA
ACCAACTTGATACTTCAGACCTTCAAAACTGTGGCC------------------------
---------------------------------------
>Bowhead|bmy_10288T0
ATGAGGATGACAATGGAAGAGATGAAGAATGAAGCTGAGACCACTTCCATGGTTTCTATG
CCCCTCTATGCAGTCATGTATCCTGTGTTTAATGAGCTAGAACGAGTAAATCTGTCTGCA
GCTCAGACACTGAGAGCGGCTTTCATTAAGGCTGAAAAAGAAAATCCAGGACTCACACAA
GACATCATTATGAAAATTTTAGAGAAAAAAAGTGTAGAAGTCAACTTCACAGAGTCCCTT
CTTCGAATGGCAGCTGATGATGTAGAAGAGTATATGATTGAACGACCGGAGCCAGAATTC
CAGGACCTAAACGAAAAGGCACGAGCACTTAAACAAATTCTCAGTAAGATCCCAGATGAG
ATCAATGACAGAGTGAGGTTTCTGCAGACAATCAAGGATATAGCTAGTGCAATAAAAGAA
CTTCTTGATACAGTGAACAGTGTCTTCAAGAAATATCAATACCAGAACCGCAGGGCACTT
GAACACCAAAAGAAAGAATTTGTAAAGTACTCCAAAAGTTTCAGTGATACTCTGAAAACC
TATTTTAAAGATGGCAAGGCAATAAATGTGTTCATAAGTGCCAACCGACTAATTCATCAA
ACCAACTTGATACTTCAGACCTTCAAAACTGTGGCC------------------------
---------------------------------------
>Minke|BACU020431
ATGAGGATGACAATGGAAGAGATGAAGAATGAAGCTGAGACCACTTCCATGGTTTCTATG
CCCCTCTATGCAGTCATGTATCCTGTGTTTAATGAGCTAGAACGAGTAAATCTGTCTGCA
GCTCAGACACTGAGAGCGGCTTTCATTAAGGCTGAAAAAGAAAATCCAGGACTCACACAA
GACATCATTATGAAAATTTTAGAGAAAAAAAGTGTAGAAGTCAACTTCACAGAGTCCCTT
CTTCGAATGGCAGCTGATGATGTAGAAGAGTATATGATTGAACGACCGGAGCCAGAATTC
CAGGACCTAAACGAAAAGGCACGAGCACTTAAACAAATTCTCAGTAAGATCCCAGATGAG
ATCAATGACAGAGTGAGGTTTCTGCAGACAATCAAGGATATAGCTAGTGCAATAAAAGAA
CTTCTTGATACAGTGAACAGTGTCTTCAAGAAATATCAATACCAGAACCGCAGGGCACTT
GAACACCAAAAGAAAGAATTTGTAAAGTACTCCAAAAGTTTCAGTGATACTCTGAAAACC
TATTTTAAAGATGGCAAGGCAATAAATGTGTTCATAAGTGCCAACCGACTAATTCATCAA
ACCAACTTGATACTTCAGACCTTCAAAACTGTGGCC------------------------
---------------------------------------
