# Supplementary material for: Insights into the Evolution of Longevity from the Bowhead Whale Genome
Source: Cell Rep. 2015 Jan 6;10(1):112–22. doi: 10.1016/j.celrep.2014.12.008 (PMC4536333; doi:10.1016/j.celrep.2014.12.008)
Supplement: Supplemental Folder 2. Species Used in the Analysis of Selective Pressure Variation, Single-Gene Orthologous Families Tested, Likelihood Ratio Tests, MAKER Parameters, and Full Assembly and Read Usage Data, Related to Experimental Procedures [file mmc3.zip › Tested SGOs/reciprocal_group_3354.2.fas]

>Gibbon|ENSNLEG00000015387|ENSNLET00000031736
------------------------------------------------------------
------------------------------------------------------------
------------------------------------------------------------
------------------------------------------------------------
------------------------------------------------------------
------------------------------------------------------------
------------------------------------------------------------
------------------------------------------------------------
------------------------------------------ATGCCAGCCACACTCCTC
AGAGCCGTGGCCGGATCTCATCGTATATTATCAAAAGCACATCAGTGCCGA---------
AGAATCGGTCATCTAATGTTAAAACCACTTAAGGAATTTGAAAATACAACATGCAGC---
ACACTGACAATACGTCAAAATCTGGATTTGTTCCTTCATGATAAAACAGCTGGTGGTTTG
AATAAGTCTCAGATCCTGGAAACGAACCAAAAAAAGTCAGATACAAGCATGCTCTCTCCA
TTAAATGCTGCTCGTTGCCAA---GAAAAGGCACACCTTCCAACCATGAAATCCTTTGGT
ACTCACAGGAGAGTGACCCACAAACCAAATCTATTGGGTTCTAAATGGTTTACAAAAATA
TTAAAGAGGCATTTCTCATCTATATCGACGGAAACATTTGTTCCAAAACAAGACTTCCCA
CAGATGAAGAGACCACTAAAAGCATCCAGGACCAGACAGCCATCCAGGACCAACCTTCCA
GTTCTGTCTGTGAACGAG------GACCTAATGCACTGCACAGCATTTGCAACGGCAGAT
GAGTATCATCTGGGAAATCTGTCTCAAGATCTGGCCTCCCACGGATATGTTGAAGTAACA
AGCTTGCCTAGAGATGCAGCAAATATTTTGGTGGTGGGTGTGGACAATTCTGCAAAAGAA
GGTGATCCTGGAACAATATTCTTCTTCAGAGAAGGAGCTGCTGTGTTTTGGAATGTGAAA
GACAAAACTATGAAGCATGTGATGAAAGTTCTAGAAAAACATGAAATTCAGCCCTATGAA
ATCGCACTGGTA------------------------------------CACTGGGAAAAT
GAAGAACTTAACTACATAAAAACAGAGGGACAGTCAAAACTTCACAGGGGGGAAATCAAG
TTAAATTCAGAGCTGGATTTAGATGATGCCATCCTAGAGAAGTTTGCTTTCTCCAATGCT
CTATGCCTTTCTGTAAAACTGGCAATTTGGGAAGCATCACTGGATAAATTTATTGAATCT
ATTCAGTCAATTCCTGAGGCTTTAAAAGCTGGGAAGAAAGTGAAACTATCTCATGAAGAA
GTTATGCAGAAAATCGGTGAACTCTTTGCCCTAAGGCACCATATAAACTTGAGTTCAGAC
TTCTTGATTACTCCTGATTTCTACTGGGACAGAGAAAACCTGGAAGGACTTTATGATAAA
ACGTGTCAATTCCTTAGCATTGCCCGAAGAGTTAAGGTCATGAATGAAAAACTTCAGCAC
TGCATGGAACTAACAGATCTAATGCGGAATCACCTGAATGAGAAGAGGGCACTCCGCTTG
GAGTGGATGATTGTCATCCTCATTACCATAGAGGAGCACTCCACCAACACCGTAAGGTTG
AAAATTTTCAGAATGAAAGTCCAAAAGAAT------------------------------
---------
>Gorilla|ENSGGOG00000007148|ENSGGOT00000007177
------------------------------------------------------------
------------------------------------------------------------
------------------------------------------------------------
------------------------------------------------------------
------------------------------------------------------------
------------------------------------------------------------
------------------------------------------------------------
------------------------------------------------------------
------------------------------------------ATGCCAGCCACACTCCTC
AGAGCCGTGGCCGGATCTCATCGTATATTATCAAAAGCACATCAGTGCCGA---------
AGAATCGGTCGTCTAATGTTAAAACCACTTAAGGAATTTGAAAATACAACATGCAGC---
ACACTGACAATACGTCAAAGCTTGGATTTGTTCCTTCCTGATAAAACAGCTGGTGGTTTG
AATAAGTCTCAGATCCTGGAAATGCACCAAAAAAAGTCAGATACCAGCATGCTGTCTCCA
TTAAATGCTGCTCATTGCCAAGATGAAAAGGCACACCTTCCAACCATGAAATCCTTTGGT
ACTCACAGGAGAGTGACCCACAAACCAAATCTATTGGGTTCTAAATGGTTTATAAAAATA
TTAAAGAGGCATTTCTCATCTGTATCAACGGAAACATTTGTTCCAAAACAAGACTTCCCA
CAGGTGAAGAGACCACTAAAAGCATCCAGGACCAGACAGCCATCCAGGACCAACCTTCCA
GTTCTGTCTGTGAACGAGGAACAGGACCTAATGCACTGCACAGCATTTGCAACGGCAGAT
GAGTATCATCTGGGAAATCTGTCTCAAGATCTGGCCTCCCACGGATATGTTGAAGTAACA
AGCTTGCCTAGAGATGCAGCAAATATTTTGGTGATGGGTGTGGAAAATTCTGCAAAAGAA
GGTGATCCTGGAACAATATTCTTCTTCAGGGAAGGAGCTGCTGTGTTTTGGAATGTGAAA
GACAAAACTATGAAGCATGTGATGAAAGTTCTAGAAAAACATGAAATTCAGCCCTATGAA
ATCGCACTGGTA------------------------------------CACTGGGAAAAT
GAAGAGCTTAACTACATAAAAATAGAGGGACAGTCAAAACTTCACAGGGGGGAAATCAAG
TTAAATTCAGAGCTGGATTTAGATGATGCCATTCTAGAGAAGTTTGCTTTCTCCAATGCT
CTATGCCTTTCTGTAAAACTGGCAATTTGGGAAGCATCACTGGATAAATTTATTGAATCT
ATTCAGTCAATTCCTGAGGCTTTAAAAGCTGGGAAGAAAGTGAAACTATCTCATGAAGAA
GTTATGCAGAAAATCGGTGAACTCTTTGCTCTAAGGCACCGTATAAACTTGAGTTCAGAC
TTCCTGATTACTCCTGATTTCTACTGGGACAGAGAAAACCTGGAAGGACTTTACGATAAA
ACGTGTCAATTCCTTAGCATTGGCCGAAGAGTTAAGGTA---------------------
------------------------------------------------------------
------------------------------------------------------------
------------------------------------------------------------
---------
>Guinea_Pig|ENSCPOG00000005849|ENSCPOT00000005912
------------------------------------------------------------
------------------------------------------------------------
------------------------------------------------------------
------------------------------------------------------------
------------------------------------------------------------
------------------------------------------------------------
------------------------------------------------------------
------------------------------------------------------------
------------------------------------------ATGTCAGCCAGACTTCTC
AGAGCTCTCACCGGATCTCACAGTGTATTATCAAAAGCACATCCATGCCAA---------
AGATTGGTTCATCTGACTTTAAAACCACTAAAGGAGTTTGGAAATCCAACATGCAACAGC
ACCCTGATGATCCACCAAAACCTGGAGTCACACTTTCCTGTTACAGCAGCTGATGGCTTG
AGCAAGCCTCGGGTCCTGGAAATGAACTGGAAAATTTCAGATGCAAGCAGACTGTCTCCA
TTAACGACTGCACACTGCCAGGATGACAAAGGGCACCTTCTAACCATGAAATCACTTGGT
ACTCATAGGAAAGTGACCCACAAACCATCTCTTTTGGGTTCCCAGTGGTTTATAAAAATA
TTAAAGAGACATTGCTCATCTGTATCAACTGAAACATTTGTTCCAAAACAAGACTTTCCC
CAGTTCAAAAGACCCCTGAAAGCATCGAGGACCAGGCAGCCCTCCAGGACCAACCTTCCA
GTTCTGACTGTGAACGAG------AATCTGATGCACTGCACAGCATTCGCCACGGCAGAT
GAGTACCATTTGGGAAATCTTTCTCAGGACCTGACCTCCTGCGGATATATGGAAGTAACA
AGCTTGCCAACAGATGCAGCAAATACTTTGGTGATGGGTGTGCAAACTTCTGCAAAAGAA
GGTGATCCTGGAACAATATTCTTCTTCAGGGAAGGAGCTACTGTGTTTTGGAATGTGAAA
GACAAAACTATGAAGCATGTGATGCAGATTCTAGAGAAACATGAAATTCAGCCATATGAA
ATTGCATTGGTG------------------------------------CATTGGGAAAAC
GAAGAGCTTAACTACATGAAAATAGAAGGACAGTCTAAACTTCACAGAGGGGAAATCAAG
TTAAATTCAGAACTGGAGTTAGATGATGCCATTCTAGAGAAATTTGCTTTCTCCAATGCT
CTTTGCCTTTCTGTGAAACTAGCTATTTGGGAAGCAACATTGGATAAATTTATTGAGTCT
ATTCAGTCAATTCCAGAGGCTTTAAAAGCTGGGAAGAAAGTGAAATTATCTCATAAAGAA
GTTATGCAGAAAATGGGTGAACTCTTTGCCCTAAGACACCGTATAAACTTGAGCTCAGAC
TTCTTGATAACTCCTGATTTCTACTGGGACCGAGAAAACCTGGAAGAACTTTATGATAAA
ACTTGTCAATTCCTCAGCATTACACGAAGAGTTAAGGTCATGAATGAAAAACTCCAGCAC
TGCATGGAACTAACAGATCTAATGCGAAATCACCTGAATGAAAAGAGAGCACTCCGCCTG
GAGTGGATGATCGTCATCCTCATTGCCATAGAG---------------------------
------------------------------GTAATGTTTGAGCTGGGACGAGTATTTTTC
---------
>Horse|ENSECAG00000018207|ENSECAT00000019363
------------------------------------------------------------
------------------------------------------------------------
------------------------------------------------------------
------------------------------------------------------------
------------------------------------------------------------
------------------------------------------------------------
------------------------------------------------------------
------------------------------------------------------------
------------------------------------------ATGTCAACCAGACTTCTC
AGAGCCCTGGCTGGATCTCACTGTATTTTATCAAAAGCACGTCAGTGCCAA---------
AGATTTGTTCCTCGAACGGTAAAACCACTCAAGGAATTTGAGACT---GCGTGTGGC---
ACCCTGACAAGAAGTCAGAACTTGGATTTGTTCTTTCCTGGTACAGCAGCTGATGGTTTG
AACCAGTCCCAGATCCTGGAAATGAACCAGAAAACATCAAGTACAAGCGTACACTGTCCA
TTAAACGCTGTGCATCGCCGGCATGGAAAAGCACACCTTCCAACCAGCAAGTCTTTTGGT
ACTCACAGGAAAGTGACTCACAAACCAAACCTCTTAGGTTCTAAGTGGTTTATAAAAATA
TTAGAGAGGCATTACTCATCTGTATCAACGGAAACACTTGTTCCTAAACAAGATTTTCCG
CAAATCAAGAGACCACTAAAAGCATCGCGGACCAGGCAGCCCTCCAGGACCAACCTCCCA
GTTCTCTCTGTGAACGAG------GACCTGATGCACTGCACAGCATTTGCAACAGCGGAT
GAGTATCATCTTGGAAATCTCTCTCAAGACCTGGCCTCCCATGGATATGTTGAAGTGACA
AGCTTGCCTAGAGATGCAGCAAATATTTTGGTGATGGGTGTGGAAAATTCTGCCAAAGAA
GGTGATCCTGGAACCATATTCTTCTTCAGAGAAGGAGCTGCTGTGTTTTGGAACGTGAAA
GACAAAACTATGAAGCATGTGATGCAAGTTCTAGAAAAACATGAAATTCAGCCATATGAA
ATCGCCCTGGTA------------------------------------CACTGGGAGAAC
GAAGAGCTTAACTACATAAAAACAGAGGGGCAGTCCAAACTCCACCGAGGGGAGATCAGG
CTAAATTCAGAGCTAGACTTAGACGACGCCATTCTAGAGAAATTTGCTTTCTCAAACGCT
CTCTGCCTTTCAGTGAAACTGGCTATTTGGGAAGCATCACTGGATAAATTTGTGGAATCT
ATTCAGTCGATTCCAGAGGCTTTAAAAGCTGGGAAGAAAGTGAAACTCTCTCATGAAGAA
GTTATGCAGAAAATGGGTGAACTCTTTGCCCTCAGACACCGTATAAACTTGAGTTCAGAC
TTCTTGATCACGCCTGATTTCTACTGGGACAGAGAAAACCTGGAAGAGCTTTATGATAAG
ACTTGTCAGTTCCTTAGCATTGCTCGTAGAGTTAAGGTCATGAATGAAAAACTCCAGCAC
TGCATGGAGCTGACGGATCTGATGCGCAGTCACCTGACTGAGAAGAGGGCGCTCCGCTTG
GAGTGGATGATCGTCATCCTCATCACCATCGAG---------------------------
------------------------------GTAATGTTTGAGCTGGGACGAGTATTTTTT
CTGATCAAG
>Mouse|ENSMUSG00000019763|ENSMUST00000042251
------------------------------------------------------------
------------------------------------------------------------
------------------------------------------------------------
------------------------------------------------------------
------------------------------------------------------------
------------------------------------------------------------
------------------------------------------------------------
------------------------------------------------------------
------------------------------------------ATGCCATCCAGGCTTCTC
CACACCCTGGCAAGTTTACACAGCATATCAGCAAAGGCTCATCAGTGCCAG---------
AGACTTACTTGGCTTACATTAAGACCACTTAGGAAATCTGAAAGTACAACATGCCACAAT
GGCCTGACAATACAGCAACATTTACACTCATTCTTTCCAAGTATAACAGCTGACAGTTTG
AATAAGCCAGAGATCCTGGAAATGAGCCGGATAACATCAGACACAAGCAGACTCTTTCCG
TTAAATGCTGTCCATTGGTTGGACGGCAAAGAACACTGGCCAAGCATGCACCCCTTTGGG
ACTCACAGGAGCATGACCCACAAACCAAATCTCTTGTGTTCTAAGTGGTTTATAAAAGCA
GTAAAGAGGCATCACTCATCTGTATCAAATGAAGCACTTGTTCCCAAACAAGACCTTCCG
CAGATCAAGAGGCCGCTGAAAGCATCCCGGACCCGGCAGCCATCCAGGACCAACCTTCCA
GATCTGTCTGTGAATGAG------GACCTGATGCAGTGCACAGCATTTGCAACCGCAGAT
GAGTATCACCTGGGAAGTCTGTCTCAAGAGCTGGTCTCCTGTGGCTATGTGGAAGTGACA
AGCCTGCCTAGAGATGCAGCAAATATTTTGGTGATGGGTGTGGAAAGTTCTGCAAAAGAA
GGTGATCCCGGAACAATATTCTTGTTCAGGGAAGGAGCTGCTGTGTTCTGGAATGTAAAA
GAAAAAACTATGAAGCACGTGATGCAAGTTCTAGAGAGACACGAAACCCAGCCCTATGAA
GTGGCTCTCGTT------------------------------------CACTGGGAGAAC
GAAGAACTCAACTACATAAAGACAGAGGGACAATCAAAACTGCACAGAGGGGAAATCAAG
CTAAACTCTGAGCTGGACTTGGATGACGCCATTCTAGAGAAATTTGCGTTCTCCAACGCT
CTCTGCCTGTCAGTGAAGCTGGCTATTTGGGAAGCAACCCTGGACAAATTTATTGAGTCT
ATTCAGTCCATTCCAGAGGCATTAAAAGCTGGGAAGAAAGTCAAACTGTCTCATAAAGAA
GTTATGCAGAAAATGGGTGAGCTCTTTGCCCTCAGGCACCGAATAAACCTGAGCTCAGAT
TTCTTGATCACCCCTGACTTCTACTGGGACAGAGCAAACCTGGAAGAGCTTTATGACAAG
ACCTGCCAGTTCCTTAGCATCACGCGAAGAGTTAAGGTCATGAATGAAAAACTGCAGCAC
TGCATGGAACTAACAGACCTAATGCGGAATCACCTCAATGAGAAGCGAGCACTCCGCTTG
GAGTGGATGATCGTCATCCTCATCACCATTGAG---------------------------
------------------------------GTAATGTTTGAGCTGGGGAGAGTCTTCTTC
---------
>Opossum|ENSMODG00000016750|ENSMODT00000021279
------------------------------------------------------------
------------------------------------------------------------
------------------------------------------------------------
------------------------------------------------------------
------------------------------------------------------------
------------------------------------------------------------
------------------------------------------------------------
---------------------------------------------------ATGCCAATT
CTC------------------------------AATGCTGTGATGCAAGTTAAACTGCTT
CAAGATCTGGCAAAACTTCCCTGCATTTTGGCAAAAATATGCCAGTACCAAAGTCTCCCT
AGAGTTCTTCCTCCAACAATAAAACCACTAAAGGAATTTGAAAAGATAACATGCATA---
ACCCTGACAATAAATCAGAATTTAGGTTTATGCTTTTCTGAAACAACAGCTGGTGTTTTG
AAATGTTCATTCCCTGGACACATCAACTGGAAAATGTCAGCTGCAAGCATAATGTCTCAG
TTGAAGACTGTGTTCTACAGAGTTGGAAAAATGAATGTTCTATCCGTGAAATCTATTGGT
ACTTCCAGGAAAATGAATCACAAGCAAACTCTGTTGTATAGAGAGTGGCCTATGAAAATA
TTAAAGAGGTGTTATTCATCTATGCCACCTGGAAAACTA------------GAAGTTCAA
CAAATCAAGAGACCACTAAAAGCTTCTAGGACCAAACAGCCATCCAGGGCTAACCTTCCA
CTTTCATCTGTAAATGAG------GATCTGATGCACTGCATAGCCTTCGCAACAGCAGAT
GAATATCATCTTGGCAATCTGTCCCATGAATTGGGATTTCATGGATATGTGGAAATAACC
AATTTGCCTAGAGATGCAGCAAATATTTTGGTGATTGGCGTAGAAAATTCTGAAAAAGAG
TATGATCCTGGAACAATCTTTTTCTTCAGGGAAGGAGCTGTTGTATTTTGGAATGTGAAG
AATAAAACTATGAAACATGTGATGCAAATTTTGGAAAAACATGAAGTTCAGCCTTATGAA
ATGGCACTGGTT------------------------------------CACTGGGAGAAT
GAAGAGCTTAACTACATGAAAGCAGAGGGCCAGTCAAAACTTCATAGGGGGGAAATCAAG
TTAAATTCAGAGTTGGATCTAGATGAAATCATATTGGAGAAATTTGCCTTTTCAAATGCC
CTTTGCCTTTCAGTGAAACTAGCGATTTGGGAAGCATCACTGGATGATTTTGTTGAGTCT
ATTCAGTCGATTCCCGAGGCTTTAAAAGCTGGGAAAAAGGTGAAGCTTACTCATGAAGAG
GTTATGCAGAAAATGGGAGAACTTTTCTCACTAAGACACCGTATAAATTTAAGTTCAGAC
TTTCTGATGACCCCTGATTTCTACTGGGATAGAGAAAACTTGGAGGCACTTTATGATAAA
ACTTGTCAATTCCTTAGCATTACTCGTAGAGTTAAGGTGATGAATGAGAAACTTCAACAC
TGCATGGAACTAACAGACTTAATGCGAAATCATCTGAATGAAAAGCGGGCACTCCGTCTA
GAATGGATGATTGTAATACTTATCACCATAGAG---------------------------
------------------------------GTAATGTTTGAACTTGGCAGACTATTGTTC
---------
>Orangutan|ENSPPYG00000017108|ENSPPYT00000019910
------------------------------------------------------------
------------------------------------------------------------
------------------------------------------------------------
------------------------------------------------------------
------------------------------------------------------------
------------------------------------------------------------
------------------------------------------------------------
------------------------------------------------------------
------------------------------------------ATGCCAGCCACACTCCTC
AGAGCCGTGGCTGGATCTCATCTTGTATTATCAAAAGCACATCAGTGCCGA---------
AGAATCGGTCATCTAATGTTAAAACCACTTAAGGAATTTGAAAATACAACATGCAGC---
ACACTGGCAATACGTCAAAACTTGGATTTGTTCCTTCCTGATAAAACAGCTGGTGGTTTG
AATAAGTCTCAGATCCTGGAAATGAACCAAAAAAAGTCAGATACAAGCATGCTGTCTCCA
TTAAATGCTGCTCATTATCAAGATGAAAAGGCACACCTTCCAACCATGAAATCCTTTGGT
ACTCACAGGAGAGTGACCCACAAACCAAATCTATTGGATTCTAAATGGTTTATAAAAATA
TTAAAGAGGCATTTCTCATCTGTATCAACGGAAACACTTGTTCCAAAACAAGACTTCCCA
CAGATGAAGAGACCACTAAAAGCATCCAGGACCAGACAGCCATCCAGGACCAACCTTCCA
GTTGTATCTGTGAACGAG------GACCTAATGCACTGCACAGCATTTGCAACGGCAGAT
GAGTATCATCTGGGAAATCTGTCTCAAGATCTGGCCTCCCACGGATATGTTGAAGTAACA
AGCTTGCCTAGAGATGCAGCAAATATTTTGGTGATGGGTGTGGAGAATTCTGCAAAAGAA
GGTGATCCTGGAACAATATTCTTCTTCAGGGAAGGAGCTGCTGTGTTTTGGAATGTGAAA
GACAAAACTATGAAGCATGTGATGAAAGTTCTAGAAAAACATGAAATTCAGCCCTATGAA
ATCGCACTGTGCTTTTTAAGATTTAGAAGGTATTATCTTTTTGCTTTTCACAGG------
---------------------------GGACAGTCAAAACTTCACAGGGGGGAAATAAAG
TTAAATTCAGAGCTGGATTTAGATGATGCCATTCTAGAGAAGTTTGCTTTCTCCAATGCT
CTATGCCTTTCTGTAAAACTGGCAATTTGGGAAGCATCACTGGATAAATTTATTGAATCT
ATTCAGTCAATTCCTGAGGCTTTAAAAGCTGGGAAGAAAGTGAAACTATCTCATGAAGAA
GTTATGCAGAAAATCGGTGAACTCTTTGCCCTAAGGCACCGTATAAACTTGAGTTCAGAC
TTCTTGATTACTCCTGATTTCTACTGGGACAGAGAAAACCTGGAAGGACTTTATGATAAA
ACATGTCAATTCCTTAGCATTGGCCGAAGAGTTAAGGTCATGAATGAAAAACTTCAGCAC
TGCATGGAACTAACAGATCTAATGCGGAATCACCTGAACGAGAAGAGGGCACTCCGCTTG
GAATGGATGATTGTCATCCTCATTACCATAGAG---------------------------
------------------------------GTAATGTTTGAGCTGGGACGAGTATTTTTC
---------
>Platypus|ENSOANG00000003327|ENSOANT00000005282
------------------------------------------------------------
------------------------------------------------------------
------------------------------------------------------------
------------------------------------------------------------
------------------------------------------------------------
------------------------------------------------------------
------------------------------------------------------------
------------------------ATGATAGAAATTAAAGGAGGACGTGTGATTCATACC
CTTTACGGGGCCACTCTGGACCCCACTAGTGAGAGTGCAGTCATGCCAGCTAAACTGCTG
AGAGTCATGGCCAGATCTCCCTTCCCTTTA---------TGCCGGTGCCGAAGCCTCCAA
AAATGGCCTCATCCAATATTAAAACCACCAAAGGGAGCGGAAAAGACAACACGCAAA---
ACTCTAACGCCAAATTGGAAGTTGGATTTGCCCATTCCAGAAGCAGCAACTGTTCGTTTG
AAAATTTCAAGTGCCCAGGAAATGAACTGGAAAGTGTCAGTGTCT---------CCTCCG
CTGAAGACCGCGCCCTGCCAAATCGAACAAGTTCATCCTTTGTCTGTGAAAACTTCTGGT
TCTTCCAGGACTGGGACTCAAAGACAAACCCTTTTTTCTCCCCGATGGCCGTTGGAAGTG
TCGGGTCGACATTATACGTCCGTACCGACTGGCAGATTGGTACCGACTCGAGAGGTTCAA
CAAACCAAAAGACCACTGAAAGCACCCAGGACCAAACAGCCATCCAGGACTAACCTGCCG
CTTCTGTCCGTAACCGAG------GACACGATGCAGTGTACTGCCTTTGCAACGGCCGAC
GAATATCACCTTGGTAATCTGTGTCATGAGCTGGCATCCCACGGCTATGTTGAAGTAACA
ACTTTGCCTAGAGATGCAGCAAACATTCTGGTATTTGGTGTAGAAAATATGGCAAAAGAG
CATGATCTGGGAACCATCTTCTTCTTTAGGGAAGGGGCTGTCGTGTTTTGGAATGTGGAG
GATAAAACTATGAAGCATGTGATGCAAGTTCTGGAACATCATGAAATTCAGCCATATGAA
GTTGCACTAGTC------------------------------------CACTGGGAGAAT
GAAGAGATTAATTATACGAAAGCAGAGGGGCAATCCAAACTTCATAGAGGAGAAATCAGA
TTAAATTCAGAACTGGAGTTAGATGAAGCCATTCTGGAGAAATTTGCATTTTCAAATGCC
CTTTGCCTTTCAGTAAAGCTGGCTATATGGGAAGCATTACTGGATAATTTTGTGGAATCC
ATTCAATCAATTCCAGAGGCCTTAAAAACTGGAAAAAAGGTGAACCTCTCTCATGGGCAG
GTTATGCAGAAAATTGGGGAACTTTTCGCCATAAGACACCGCATCAACTTGAGGTCAGAC
TTCCTAATGACCCCTGATTTCTACTGGGACAGAGAAAACCTGGAAGGGCTTTACGATAAA
ACATGTCAGTTTCTCAGCATCGCGCGGAGAGTCAAGGTAATGAATGAGAAACTGCAGCAC
TGCATGGAACTTACAGACCTGATGCGAAATCATCTGAATGAAAAGCGAGCGCTGCGCCTG
GAATGGATGATTGTCATACTTATCACCATTGAG---------------------------
------------------------------GTAATGTTTGAACTTAGCAGAGTACTTTTC
---------
>Rabbit|ENSOCUG00000002509|ENSOCUT00000002512
------------------------------------------------------------
------------------------------------------------------------
------------------------------------------------------------
------------------------------------------------------------
------------------------------------------------------------
------------------------------------------------------------
------------------------------------------------------------
------------------------------------------------------------
------------------------------------------ATGTCTGCCAGACTTCTC
CAAGCCTTAGCCGGATCTCACAGTCTATTACCCAAAGCGCATCAGTGCCGA---------
AGACCCATTCATTGGATGTTAAGTCCACGTAAGGAATTTGAAACTACAACATGCAAC---
ACCCTGACAATATGTCAAAACTTGGATTTGTTCTTTACTGATGCATCGGCTGGTGGTTTG
AATAAGTTTCAGATGCTGGGAATGAATGAGAAAATATTAAATACAAGCCTGTTCTCTCCA
CTAAATATTGCACGTTGCCAGGGTGAAAGAGTGCAGCTTCCAACCCTGAAGTCATTGGAT
ACTTGCAGGAAAGTGACCCACAAACCAAACTTCTTGGGTTCTAAGTGGTTTATAAAAATA
TTAAGGAGGAATTACTCATCTGTATCAACCGAAACCTTTGTTCCCAAACAAGACGTTCCT
CAAATCAAGAGACCACTGAAAGCTTCCAGGACCAGGCAACCATCCAGGACCAACCTCCCA
GTGCTGTCCGTGAATGAG------GACCTGATGCACTGCACAGCATTCGCAACAGCAGAC
GAGTATCACCTGGGAAGTCTGTCCCAAGAGCTGACCTCCCACGGATACGTGGAAGTAACA
AGCTTGCCTAGAGATGCTGCAAATATTTTGGTGATGGGTGTGGGAAGTTCTGCAAAAGAA
GGTGATCCTGGAACAGTGTTCTTCTTCAGGGAAGGAGCTGCTGTGTTTTGGAATGTGAAA
GACAAAACTAGGAAACATGTGATGCAAGTTCTAGAAAAACATGAAATTCAGCCCTATGAA
ATTGCGTTGGTA------------------------------------CACTGGGAAAAC
GAAGAGCTTAACTACGTAAAAGTAGAGGGGCAGTCAAAACTTCACAGAGGGGAAATCAGG
TTAAACTCGGAGCTGGATTTAGACGATGTCATTCTGGAGAAATTCGCTTTCTCCAATGCT
CTTTGTCTTTCAGTGAAACTGGCTATTTGGGAAGCAACACTGGATAAGTTTATTGAGTCT
ATTCAGTCAATTCCAGAGGCTTTAAAAGCTGGGAAGAAAGTGAAACTATCTCACAAAGAA
GTCATGCAGAAAATGGGTGAACTATTTTCCCTAAGGCATCGTATAAACTTGAGTTCAGAC
TTCTTGATCACTCCTGACTTCTACTGGGACAGAGAAAACCTGGAAGAGCTCTATGATAAA
ACCTGTCAATTCCTTAGCATTGCTCGAAGAGTTAAGGTCATGAATGAAAAACTTCAGCAC
TGCATGGAACTGACAGATCTGATGCGGAACCACCTTAACGAGAAGAGGGCCCTGCGACTC
GAATGGATGATTGTCATCCTCATCACCATAGAG---------------------------
------------------------------GTAATGTTTGAGCTGGGACGAGTATTTTTT
---------
>Rat|ENSRNOG00000019501|ENSRNOT00000060757
------------------------------------------------------------
------------------------------------------------------------
------------------------------------------------------------
------------------------------------------------------------
------------------------------------------------------------
------------------------------------------------------------
------------------------------------------------------------
------------------------------------------------------------
------------------------------------------ATGCCAGCCAGACAACTC
CAAACCCTGGCAGGTTTGCACAGCATATCATCAAAGGCTCATCAGTGCCAG---------
AGACTTACTAGGCTTACATTAAGACCACTTACAAAATTTGAAAGTACAGCATGCCACAAC
AGCCTGACAATACAGCAACATTTAGACTCATTCCTTCCGAGCATAACAGCTGACAGTTTG
AATAAGCCCAAGATCCCGGAAACGAGCCGGGTAATATCAAACGCAAGCAGACTCTTTCCG
TTAAACGCTGTCCATTGGTTGGATAGAAAAGAACATCGGCCAAGCATGCATGCCTTTGGG
ACTCACAGGAGCATGACCCACAAACCAAATTTCTTGTGTTCTAAGTGGTTTATAAAAGCA
GTGAAAAGGCATCACTCGTCTGTATCAAATGAAGCCCTTGTTCCCAAACAAGACCTTCCA
CAGATCAAGAGGCCACTGAAAGCATCCCGGACCCGGCAACCATCCAGGACCAACCTTCCA
GATCTGTCTGTGAATGAG------GACCTGATGCAGTGCACAGCGTTTGCAACAGCAGAT
GAATATCACCTGGGAAGTCTGTCTCAAGAGCTGGTCTCCTGTGGCTATGTGGAAGTGACA
AGCCTGCCTAGAGATGCAGCAAATATTTTGGTTATGGGTGTGGAGAGTTCTGCAAAAGAA
GGCGATGCCGGAACAATTTTCTTGTTCAGGGAAGGAGCTGCTGTGTTCTGGAATGTAAAA
GACAAAACTATGAAGCACGTGATGCAAGTTCTAGAGAGACACGAAACCCAGCCCTATGAA
GTGGCTCTGGTT------------------------------------CACTGGGAGAAC
GAAGAGCTGAACTACACAAAAACAGAGGGGCAATCCAAACTGCACAGAGGGGAAATCAAG
CTGAATTCTGAGCTGGACTTAGATGACTCCATTTTAGAGAAGTTTGCCTTCTCCAACGCT
CTTTGCCTCTCAGTGAAACTGGCTATTTGGGAAGCAACACTGGACAAATTTATTGAGTCT
ATTCAGTCCATCCCAGAGGCTTTAAAAGCTGGGAAGAAAGTCAAACTGTCTCATAAAGAA
GTTATGCAGAAAATGGGTGAGCTCTTTGCCCTCAGGCATCGAATAAACCTGAGCTCAGAC
TTCTTGATCACCCCTGACTTCTACTGGGACAGAGCGAACCTGGAGGAGCTTTACGACAAG
ACCTGCCAGTTCCTCAGCATCACTCGAAGAGTTAAGGTCATGAATGAAAAACTGCAACAC
TGCATGGAACTAACAGACCTAATGCGCAATCACCTCAATGAGAAGCGAGCGCTCCGCCTG
GAGTGGATGATCGTCATCCTCATCACCATTGAG---------------------------
------------------------------GTAATGTTCGAGCTGGGGAGAGTCTTCTTC
---------
>Macaque|ENSMMUG00000018342|ENSMMUT00000025778
------------------------------------------------------------
------------------------------------------------------------
------------------------------------------------------------
------------------------------------------------------------
------------------------------------------------------------
------------------------------------------------------------
------------------------------------------------------------
------------------------------------------------------------
------------------------------------------ATGCCAGCCACACTCCTC
AGAGCCGTGGCCGGATCTCATCATATATTATCAAAAGCACATCAGTGCCGA---------
AGAATCAGTCATCTAATGTTAAAACCACTTAAGGAATTTGAAAATACAACATGCAGC---
ACACTGACAGTATGTCAAAACTTGGATTTCTTCCTTCCTGATAAAACATCTGGTGGTTTG
AATAAGTCTCAGATCCTGGAAATGAACCAAAAAAAATCCAATACAAGCCTGCTCTCTCCA
TTAAATGCTGCTCGTTGCCAAGATGAAAAGGCACACCTTCCAACCATGAAATCCTTTGGT
ACTCACAGGAGAGTGACCCATAAACCACATCTATTGGGTTCTAAATGGTTTATAAAAATA
TTAAAGAGGCATTTCTCATCTATATCAACGGAAACATTTGTTCCAAAACAAGACTTCCCA
CAGATCAAGAGACCACTAAAAGCATCCAGGACCAGACAGCCATCCAGGACCAACCTTCCA
GTTTTGTCCGTGAATGAG------GACCTAATGCACTGCACAGCATTTGCAACGGCAGAT
GAGTATCATCTGGGAAATCTGTCTCAAGATCTGGCCTCCCACGGATATGTTGAAGTAACA
AACTTGCCTAGAGATGCAGCAAATATTTTGGTGATGGGTGTGGAAAATTCTGCAAAAGAA
GGTGATCCTGGAACGATATTCTTCTTCAGGGAAGGAGCTGCTGTGTTTTGGAATGTGAAA
GACAAAACTATGAAGCATGTGATGAAAGTTCTAGAAAAACATGAAATTCAGCCCTATGAA
ATCGCACTGGTA------------------------------------CACTGGGAAAAT
GAAGAACTTAACTACGTAAAAATAGAGGGACAGTCAAAACTTCACAGGGGGGAAATCAAG
TTAAATTCAGAGCTGGATTTAGATGATGCCATTCTAGAGAAGTTTGCTTTCTCCAATGCT
CTCTGCCTTTCTGTAAAACTGGCAATTTGGGAAGCATCACTGGATAAATTTATTGAATCT
ATTCAGTCAATTCCTGAGGCTTTAAAAGCTGGGAAGAAAGTGAAACTATCTCATGAAGAA
GTCATGCAGAAAATCGGGGAACTCTTTGCCCTAAGGCACCGTATAAACTTGAGTTCAGAC
TTCTTGATTACTCCTGATTTCTACTGGGACAGAGAAAACCTGGAAGGACTTTATGATAAA
ACATGTCAATTCCTTAGCATTGCCCGAAGAGTTAAGGTCATGAATGAAAAACTTCAACAC
TGCATGGAACTAACAGATCTAATGCGGAATCACCTGAATGAGAAGAGGGCACTCCGCTTG
GAGTGGATGATTGTCATCCTCATTACCATAGAG---------------------------
------------------------------GTAATGTTTGAGCTGGGACGAGTATTTTTC
---------
>Marmoset|ENSCJAG00000013350|ENSCJAT00000025999
------------------------------------------------------------
------------------------------------------------------------
------------------------------------------------------------
------------------------------------------------------------
------------------------------------------------------------
------------------------------------------------------------
------------------------------------------------------------
------------------------------------------------------------
------------------------------------------ATGCCAGCCAGACTTCTC
AGAGCTGTGGCTGGATCTCACCGCATATTATCAAAAGCACATCAGGGCCGA---------
AGAATCGGTCATCTGACATTAAAGTCAGTTAAGGAATTTGGAAATACAACATGCAGC---
ACACTGACAATACGTCAAAACTTGGATTTGTTCCTTCCTGATAAAACAGCTGGTGGTTTG
AATAAGTCTCACATCCTGGAAATGAACCAGAAAAAATCAAATACAAGCATGCTCTCTCCA
TTAAATGCTGCTCATTGCCAAGATGAAAAGGCACACTTTCCGACCATGAAATGCTTTGGT
ACTCACAGGAGAGTGACCCACAAACCAAATCTATTGGGTTCTAAATGGTTTAGAAAAATA
CTAAAGAGGCATTTCTCATCTTTATCAACGGAAACATTTGTTCCAAAACAAGACTTCCCA
CAGATCAAGAGACCACTAAAAGCATCCAGGACCAGGCAGCCATCCAGGACCAACCTTCCA
GTTCTGTCTGTGAACGAG------GACCTAATGCACTGCACAGCCTTTGCAACGGCAGAT
GAGTATCATCTGGGAAATCTGTCTCAAGATCTGGCCTCCCACGGATATGTTGAAGTAACA
AGCTTGCCTCGAGATGCAGCAAATATTTTGGTGATAGGTATAGAAAATTCTGCAAAAGAA
GGTGATCCTGGAACGGTATTCTTCTTCAGGGAAGGAGCTGCTGTGTTTTGGAATGTGAAA
GACAAAACTATGAAGCATGTGATGAAAGTTCTAGAAAAACATGAAATTCAGCCCTATGAA
ATCGCACTGGTA------------------------------------CACTGGGAAAAT
GAAGAACTTAACTACATAAAAATAGAGGGACAGTCAAAACTTCACAGGGGGGAAATCAAG
TTAAATTCAGAGCTAGATTTAGATGATGCCATTCTAGAGAAGTTTGCTTTCTCCAATGCT
CTCTGCCTTTCTGTAAAACTGGCAATTTGGGAAGCATCTCTGGATAAATTTACTGAATCT
ATTCAGTCAATTCCTGAGGCTTTAAAAGCTGGGAAGAAACTGAAACTGTCTCATGAAGAA
GTTATGCAGAAGATGGGTGAACTCTTTGCCCTAAGGCACCGTATAAACTTGAGTTCAGAC
TTCTTGATTACTCCTGATTTCTACTGGGACAGAGAAAACCTGGAAGAGCTTTATGATAAA
ACATGTCAATTCCTTAGCATTGGCCGAAGGGTTAAGGTCATGAATGAAAAACTTCAACAC
TGCATGGAACTAACAGATCTAATGCGGAATCACCTGAATGAGAAGAGGGCACTCCGCTTG
GAGTGGATGATTGTCATCCTCATTACCATAGAG---------------------------
------------------------------GTAATGTTTGAGCTGGGACGAGTATTTTTC
---------
>Microbat|ENSMLUG00000011423|ENSMLUT00000011430
------------------------------------------------------------
------------------------------------------------------------
------------------------------------------------------------
------------------------------------------------------------
------------------------------------------------------------
------------------------------------------------------------
------------------------------------------------------------
------------------------------------------------------------
------------------------------------------ATGTCAGCCAGACTTCTC
CATGCCCTGGCCAGATCTCACTGCGTTTTATCAAAAGCATGTCAGCGCCAA---------
AGACTGGTTCATCGAACAGGAAAACCACTTAAGGAACTTGAGAGCGCAACACGCGGC---
GCCCTGGCGAGAAGTCAGACCTTGGATTTGTTCTTTCCTGATACCAGAGCCGGTGGTTTG
AATGAGTCCCAGATCCTGGAAATGAACCCGAACGCAGCAAACACAAGCGTGTTCTCTGCA
TCCAGCACTGCACGTTGCCAAGGTGAACAAGCGCGCCTCCCCACCAGGAAGTCTGTGGGC
CCGCACCCG---ATGACTCACAAACCAAATCGATTAGGTCCTAAGTGGCTTTTAAAAATC
ATCGAGAGGCATTGCTCATCCACGTCAACAGAAACGCTGGTTCCTAAACAAGACTTTCCG
CAGATCAAGAGATCACTAAAAGCTTCGAGGACCCGGCAACCGTCCAGGACCAACCTTCCG
GTTCTGTCCGTGAACGAGAAACAGGACCTGATGCACTGCACGGCATTTGCAACTGCGGAT
GAGTATCACCTGGGCGCGCTCTCTCAAGACCTGGCCTCTCAGGGATATGTGGAAGTGACC
AGCCTGCCTAGAGATGCAGCCAATATTTTGGTGATGGGTGTGGAAAACTCTGCAAAAGAA
GGTGATCCTGGAACAATATTCTTCTTCAGGGAAGGAGCTGCTGTGTTCTGGAATGTAAAA
GACAAAACTATGAAGCATGTGATGCAGGTCCTGGAGAAGCACGAAGTGCAGCCCTATGAG
ACGGCGCTGGTG------------------------------------CACTGGGAGAAC
GAAGAGCTCAACTACATAAAAACAGAGGGGCAGTCGAAACTGCACCGAGGAGAAATCAGG
TTAAATTCAGAGCTAGATGTGGATGACGCCATCCTAGAGAAATTCGCCTTCTCCAATGCT
CTCTGCCTTTCAGTGAAACTGGCTATTTGGGAAGCATCACTGGATCAATTTGTGGAATCT
ATTCAGTCAATTCCAGAGGCTTTAAAAACTGGGAGGAAAGTGAAACTATCTCACGAAGAA
GTTATGCAGAAAATGGGTGAACTCTTTGCCCTCAGACACCGTATAAACTTGAGTTCAGAC
TTCTTGATCACTCCAGATTTCTACTGGGACAGAGAAAACCTGGAAGAACTTTACGATAAA
ACTTGTCGGTTCCTAAGCATTACTCGTAGAGTTAAGGTCATGAATGAAAAACTTCAGCAC
TGCATGGAGCTGACAGATCTAATGCGGAATCACCTGACAGAGAAGAGGGCACTCCGCCTG
GAGTGGATGATAGTCATCCTCATCACCATAGAG---------------------------
------------------------------GTAATGTTTGAGTTGGGACGAGTATTTTTA
---------
>Human|ENSG00000155906|ENST00000367303
------------------------------------------------------------
------------------------------------------------------------
------------------------------------------------------------
------------------------------------------------------------
------------------------------------------------------------
------------------------------------------------------------
------------------------------------------------------------
------------------------------------------------------------
------------------------------------------ATGCCAGCCACACTCCTC
AGAGCCGTGGCCAGATCTCATCATATATTATCAAAAGCACATCAGTGCCGA---------
AGAATCGGTCATCTAATGTTAAAACCACTTAAGGAATTTGAAAATACAACATGCAGC---
ACACTGACAATACGTCAAAGCTTGGATTTGTTCCTTCCTGATAAAACAGCTAGTGGTTTG
AATAAGTCTCAGATCCTGGAAATGAACCAAAAAAAGTCAGATACCAGCATGCTGTCTCCA
TTAAATGCTGCTCGTTGCCAAGATGAAAAGGCACACCTTCCAACCATGAAATCCTTTGGT
ACTCACAGGAGAGTGACCCACAAACCAAATCTGTTGGGTTCTAAATGGTTTATAAAAATA
TTAAAGAGGCATTTCTCATCTGTATCAACGGAAACATTTGTTCCAAAACAAGACTTCCCA
CAGGTGAAGAGACCACTAAAAGCATCCAGGACCAGACAGCCATCCAGGACCAACCTTCCA
GTTCTGTCTGTGAACGAG------GACCTAATGCACTGCACAGCATTTGCAACGGCAGAT
GAGTATCATCTGGGAAATCTGTCTCAAGATCTGGCCTCCCACGGATATGTTGAAGTAACA
AGCTTGCCTAGAGATGCAGCAAATATTTTGGTGATGGGTGTGGAAAATTCTGCAAAAGAA
GGTGATCCTGGAACAATATTCTTCTTCAGGGAAGGAGCTGCTGTGTTTTGGAATGTGAAA
GACAAAACTATGAAGCATGTGATGAAAGTTCTAGAAAAACATGAAATTCAGCCCTATGAA
ATCGCACTGGTA------------------------------------CACTGGGAAAAT
GAAGAACTTAACTACATAAAAATAGAGGGACAGTCAAAACTTCACAGGGGGGAAATCAAG
TTAAATTCAGAGCTGGATTTAGATGATGCCATTCTAGAGAAGTTTGCTTTCTCCAATGCT
CTATGCCTTTCTGTAAAACTGGCAATTTGGGAAGCATCACTGGATAAATTTATTGAATCT
ATTCAGTCAATTCCTGAGGCTTTAAAAGCTGGGAAGAAAGTGAAACTATCTCATGAAGAA
GTTATGCAGAAAATCGGTGAACTCTTTGCTCTAAGGCACCGTATAAACTTGAGTTCAGAC
TTCCTGATTACTCCTGATTTCTACTGGGACAGAGAAAACCTGGAAGGACTTTACGATAAA
ACGTGTCAATTCCTTAGCATTGGCCGAAGAGTTAAGGTCATGAATGAAAAACTTCAGCAC
TGCATGGAACTAACAGATCTAATGCGGAATCACCTGAATGAGAAGAGGGCACTCCGCTTG
GAGTGGATGATTGTCATCCTCATTACCATAGAG---------------------------
------------------------------GTAATGTTTGAGCTGGGACGAGTATTTTTC
---------
>Chimp|ENSPTRG00000018713|ENSPTRT00000034542
------------------------------------------------------------
------------------------------------------------------------
------------------------------------------------------------
------------------------------------------------------------
------------------------------------------------------------
------------------------------------------------------------
------------------------------------------------------------
------------------------------------------------------------
------------------------------------------ATGCCAGCCACACTCCTC
AGAGCTGTGGCCAGATCTCATCGTATATTATCAAAAGCACATCAGTGCCGA---------
AGAATCGGTCATCTAATGTTAAAACCACTTAAGGAATTTGAAAATACAACATGCAGC---
ACACTGACAATACGTCAAAGCTTGGATTTGTTCCTTCCTGATAAAACAGCTAGTGGTTTG
AATAAGTCTCAGATCCTGGAAATGAACCAAAAAAAGTCAGATACCAGCATGCTGTCTCCA
TTAAATGCTGCTCGTTGCCACGATGAAAAGGCACACCTTCCAACCATGAAATCCTTTGGT
ACTCACAGGAGAGTGACCCACAAACCAAATCTGTTGGGTTCTAAATGCTTTATAAAAATA
TTAAAGAGGCATTTCTCATCTGTATCAACGGAAACATTTGTTCCAAAACAAGACTTCCCA
CAGGTGAAGAGACCACTAAAAGCATCCAGGACCAGACAGCCATCCAGGACCAACCTTCCA
GTTCTGTCTGTGAACGAG------GACCTAATGCACTGCACAGCATTTGCAACGGCAGAT
GAGTATCATCTGGGAAATCTGTCTCAAGATCTGGCCTCCCACGGATATGTTGAAGTAACA
AGCTTGCCTAGAGATGCAGCAAATATTTTGGTGATGGGTGTGGAAAATTCTGCAAAAGAA
GGTGATCCTGGAACAATATTCTTCTTCAGGGAAGGAGCTGCTGTGTTTTGGAATGTGAAA
GACAAAACTATGAAGCATGTGATGAAAGTTCTAGAAAAACATGAAATTCAGCCCTATGAA
ATCGCACTGGTA------------------------------------CACTGGGAAAAT
GAAGAACTTAACTACATAAAAATAGAGGGACAGTCAAAACTTCACAGGGGGGAAATCAAG
TTAAATTCAGAGCTGGATTTAGACGATGCCATTCTAGAGAAGTTTGCTTTCTCCAATGCT
CTATGCCTTTCTGTAAAACTGGCAATTTGGGAAGCATCACTGGATAAATTTATTGAATCT
ATTCAGTCAATTCCTGAGGCTTTAAAAGCTGGGAAGAAAGTGAAACTATCTCATGAAGAA
GTTATGCAGAAAATCGGTGAACTCTTTGCTCTAAGGCACCGTATAAACTTGAGTTCAGAC
TTCCTGATTACTCCTGATTTCTACTGGGACAGAGAAAACCTGGAAGGACTTTACGATAAA
ACTTGTCAATTCCTTAGCATTGGCCGAAGAGTTAAGGTCATGAATGAAAAACTTCAGCAC
TGCATGGAACTAACAGATCTAATGCGGAATCACCTGAATGAGAAGAGGGCACTCCGCTTG
GAGTGGATGATTGTCATCCTCATTACCATAGAG---------------------------
------------------------------GTAATGTTTGAGCTGGGACGAGTATTTTTC
---------
>Cow|ENSBTAG00000013224|ENSBTAT00000017596
------------------------------------------------------------
------------------------------------------------------------
------------------------------------------------------------
------------------------------------------------------------
------------------------------------------------------------
------------------------------------------------------------
------------------------------------------------------------
------------------------------------------------------------
------------------------------------------ATGTCAGCCAGACTTCTC
AGAGCCCTGGCTGGATCTCGCCATATTCTGTCAAAAGCATGTCAGTGCCAA---------
AGACTTATTCATCAAATGTTAAAACCACTTAAGGAATTTGAGACTGCAGCACGCACA---
GCCCTGACAAGAAATCAGAACTTGGATTTGTTCTTTCCTGATGCAGCAACTGGTGGTTTG
AATAAGTCTCAGATCCTGTGGATGAACCAGAAAATATCAAATACAAATGTACTCCCTCCA
TTCAACACTGCGTGTTGCCAAGATGGAAAAGCTCACCTTCCAACCAGGAACTCTGTCAGT
ACTCACAGGAAAGTGACTCACAAACCAAATCTGCTAGGTTCTAAGTGGTTTATAAAAATA
TTAAAGAGACATTCCTCATCTGTGTCCACGGAAACA---GTTTCTAAACAAGACTTTCCA
CAAATCAAGAGACCACTGAAAGCTTCGAGGACCAGGCAGCCGTCTAGGACCAATCTTCCA
GTTCTGCCTGTGAACGAG------GACCTGATGCAATGCACTGCGTTTGCAACCGCAGAT
GAGTACCATCTTGGAAACCTCTCTCAAGATCTGACGTCCCATGGATACGTCGAAGTGACA
AGCTTGCCTCGAGATGCAGCAAACATTCTGGTGATGGGTGTGGAAAATTCTGCAAAAGAA
GGTGATCCTGGTACAATATTCTTCTTCAGGGAAGGAGCTGCTGTGTTCTGGAATGTGAAA
GACCAAACTATGAAGCATGTGATGCAAGTTCTAGAAAAACATGAAATTCAGCCCTATGAA
ATTGCGTTGGTT------------------------------------CACTGGGAAAAT
GAAGAGCTTAACTACACAAAAACAGAGGGGCAGTCAAAACTTCACAGAGGGGAAATCCGG
TTAAATTCAGAGCTGGATTTAGATGATGTCATTCTAGAGAAATTTGCTTTCTCGAATGCC
CTTTGCCTCTCAGTGAAACTTGCTATCTGGGAAGCATCACTGGATAAATTTGTTGAATCT
ATTCAGTCGATTCCAGAGGCTTTAAAAGCTGGGAAGAAAGTGAAACTATCTCATGAAGAA
GTTATGCAGAAAATGGGTGAACTCTTTGCCCTAAGACACCGTATAAACTTGAGTTCAGAC
TTCTTGATCACTCCTGATTTCTACTGGGACAGAGAAAATCTGGAAGAACTTTATGATAAA
ACTTGTCGGTTCCTCAGCATTACTCGTAGAGTTAAGGTCATGAATGAAAAGCTTCAGCAC
TGCATGGAGCTAACAGATCTGATGCGGAATCACCTGACGGAGAAGAGGGCACTCCGCCTG
GAATGGATGATTGTCATCCTTATTACCATAGAG---------------------------
------------------------------GTACTGTTTGAACTGGGACGAGTATTTTTT
CTGATTAAG
>Dog|ENSCAFG00000000423|ENSCAFT00000000670
ATGCGTTTGAATGAAGAAACTTTATTTAGTGCCCGAGGAGGAGACAAACAACGGCCGGCT
GGAGGACGCGGAGATCTTCCGGGGACGAGGGCGGGGACAGCGGAGGGCGACGAGAGCAGC
GGAATAAGGAAGCGGGCGGAGGCGGAAGCAAGCAGGGACCGGGAGGTCCCTGGCACTAGG
GAGCGGAAAAGGTCGCGGCGACGCGGGTCACGTGGTCCGCCGGTCACGTGGCCCCGGCGG
CTCACGCTCCGCAGGGCCTGCGTTCTGTGCGCCTGCGCAGTGCGGGCGCCGGGAGGGCCG
CCGGGGCGGCGGTGCAGGCTGCGGGAAGCGGGAGGTGCGGGTGCTGTTGCTCTTCTCTTA
GCAGCCGCCGGGGCGCGGAAGCTTGCGCGCTTCCCTCCAAGGCACGTCCCTCTTCTTTTC
CGGCGGAGAGCTTGGGATGTGGTA------------------------------------
------------------------------------------ATGTCATCCAGACTTTTC
AGAGCCCTGGCCGGATCTCACTGTATTTTATCAAAAGTGTGTCAGTGCCAA---------
AGACTTGTCCAGCAAACGTTAAAACCACTTAAGGAATTTAAGACTACGACATGCAAC---
ACCACAACGAGAGGTCAAAACTTGGATTTGTTCTTTCCTGATACAGCAGCTGGTGGTTTG
AATAAGTCCCAGGTCCTGGAAAGGAATCAGAAAATCTCAAATACAAGCATACCCTCTCCA
TTAAATGCTGTGCATTGCCAAGAAGAAAAAGTGCACCTTCCAACCAGGAAATCTTTTGGT
ACTCACAGGAAAGTGACTCACAGACCAAATCTATTAGGTTCTAAGTGGTTTATAAAAATA
TTAGAGCGGCATTACTCATCTATATCAACAGAAACACTTGTTCCTAAGCAAGACTTTCCG
CAAATCAAGAGACCACTAAAGGCATCGAGGACCAGGCAGCCATCCAGGACCAACCTTCCA
GTTCTGTCTGTCAATGAG------GACCTGATGCACTGCACAGCATTTGCAACTGCAGAT
GAGTATCATCTCGGGACTCTCTCTCAAGATCTGACCTCCCGTGGATATGTTGAAGTAACA
AGCTTGCCTAGAGATGCAGCAAATATTTTGGTGATGGGTGTGGAGCATTCGGCAAAAGAA
GGCGATCCTGGAACAATATTCTTCTTCAGAGAAGGAGCTGCTGTGTTCTGGAATGTGAAA
GACAAGACTATGAAGCATGTGATGCAGGTCTTAGAAAAGCATGAAATCCAGCCCTATGAA
ATCGCGCTGGTG------------------------------------CACTGGGAAAAT
GAAGAGCTTACCTACATAAAGACAGAGGGACAGTCGAGACTTCACAGAGGGGAAATCAGA
TTAAATTCAGAGCTAGATTTAGATGACGCCATTCTAGAGAAATTTGCTTTCTCTAATGCT
CTTTGTCTTTCAGTGAAACTGGCTATTTGGGAGGCATCACTGGATAAATTTGTTGAGTCT
ATTCAGTCAATTCCAGAGGCTTTAAAAGCTGGGAAGAAAGTGAAACTATCTCATGAAGAA
GTTATGCAGAAAATGGGTGAACTCTTTGCCCTGAGACACCGTATAAACTTGAGTTCAGAC
TTCTTGATCACTCCCGATTTCTACTGGGACAGAGAAAACCTGGAACAGCTTTATGATAAA
ACCTGTCAGTTCCTTAGCATCACTCGTAGAGTTAAGGTCATGAATGAAAAACTTCAGCAC
TGTATGGAGCTGACAGATCTAATGCGGAATCACCTGACTGAGAAGAGGGCGCTCCGCCTG
GAGTGGATGATTGTCATCCTCATCACCATCGAG---------------------------
------------------------------GTAATGTTTGAGCTGGGACGTGTATTTTTC
---------
>Elephant|ENSLAFG00000017983|ENSLAFT00000017981
------------------------------------------------------------
------------------------------------------------------------
------------------------------------------------------------
------------------------------------------------------------
------------------------------------------------------------
------------------------------------------------------------
------------------------------------------------------------
------------------------------------------------------------
------------------------------------------ATGCCAGCCAGACTTCTG
AGAGCCCTGGCCAGATCTCACTGTATTTTGTCAAAAGCATGTCAGTACCGA---------
AGACTTGTTTATCTAACATTAAAACCACTGAAGAAATTTGAAAACAGAGCATGCAGC---
ACTCTGGCCATCACTCAGAACCTGGATTTGGCCTTTCCTGATACAGCAGCGCTTGGTTTG
AATAAGCCTCAGATCTTGGAAATGAACCAGAAAGTGTCAGATACAAGTATCTTTTCTCCA
AAAACTGCTGTGCGTTGCCAAGATGAGAAAGCACACTTTCCCACCACGGAGTCCTTTGGT
CTTCACAGGAAAGCGACTCACAAACCAAACCTATTGGGTTCTAAGTGGTTTATAAAAATA
TTAAAGAAGCATTACTCATCTACATCAGCTGAAACACTTGTTCCAAAGCAAGACTTTCCG
CAAGTCAAGAGACCACTGAAGGCATCCAGGACCAAGCAACCATCGAGGACCAACGTTCCG
GTGCTGTCTGTGAATGAGGAACAGGACCTGATGCAGTGCACAGCATTCGCAACAGCAGAC
GAATACCATCTTGGAAACCTCTCCCAAGATTTGACTGCCTGTGGATATGTCGAAGTGACA
AGTTTGCCTAGAGATGCAGCAAATATTTTGGTGATGGGCGTAGAAAATTCTGCAAAAGAA
GGTGATCCTGGAATAATATTCTTCTTCAGGGAAGGAGCTGCTGTGTTTTGGAATGTGAAG
GACAAAACTATGAAGCATGTGATGCAAGTCCTAGAAAAACACGAAGTTCAGCCCTACGAA
ATTACGTTGGTA------------------------------------CACTGGGAAAAC
GAAGAGCTTAACTACGTAAAAGCAGAGGGGCAGTCAAAACTCTACAGAGGGGAAATCCAG
TTAAATTCAGAGCTAGATTTAGATGATAGCATACTGGAGAAATTTGCCTTCTCAAATGCT
CTGTGCCTTTCTGTGAAACTGGCTATTTGGGAAGCATCACTGGATAAATTTATTGAGTCC
ATTCAGTTAATTCCAGAGGCTTTAAAAGCTGGGAAGAAGGTGAAACTATCTCATGAAGAA
GTTATGCAGAAAATGGGTGAACTCTTTGCCCTAAGACATCGTATAAACTTGAGTTCAGAC
TTCTTGATCACTCCTGATTTCTATTGGGACAGAGAAAACCTGGAAGGACTTTATGATAAA
ACCTGTCAGTTCCTCAGCATTAGTCGTAGAGTTAAGGTCATGAACGAAAAGCTCCAACAC
TGCACGGAACTAACAGATCTAATGCGGAACCACCTACACGAGAAGCGGGCCCTCCGCCTG
GAGTGGATGATCGTCATCCTCATCACCATCGAG---------------------------
------------------------------GTAATGTTTGAACTGGGACGAGTACTTTTT
---------
>Bowhead|bmy_14544T0
------------------------------------------------------------
------------------------------------------------------------
------------------------------------------------------------
------------------------------------------------------------
------------------------------------------------------------
------------------------------------------------------------
------------------------------------------------------------
------------------------------------------------------------
------------------------------------------ATGTCAGCCAGATTTCTC
AGATCCTTGGCCAGATGTCACTGTATTTTATCAAAAGCGTGTCAGTGCCAA---------
AGACTTGTTCATCGAACATTAAAACCACTTAAGGAATTTGAGACCACAACATGCAAC---
ACCCTGACAAGAAGTCAGAATGTGAATTTGTTCTTTCCTGATACAGCAGCTGTTGGTTTG
AATAAGTCCCAGGTCCCGGAAATGAACCGGAAAATATCAAATACAAACGTACTCTCTCCA
TTAAACACCGCACGTTACCAAGATGAAAAAGAGCACCTTCCAACCAGGAACTCCCTTGGT
ACTCATAGGAAAGTGACTCACAAACCAAACCTGTTAGGTTTTAAGTGGTTTATAAAAATA
TTAAAGAGACATTCCTCATCTGTGTCAACGGAAACACTTATTTCTAAACAAGACTTTCCG
CAAATCAAGAGACCACTGAAAGCATCAAGGACCAGGCAGCCATCCAGGACCAACCTTCCA
GTTCTGCCTGTGAACAAG------GACCTGATGCACTGTACTGCATTTGCAACCGCAGAT
GAATACCATCTTGGAAGTCTCTCTCAAGATCTGGCCTCCCATGGATATGTTGAAGTAACA
AGCTTGCCTAGAGATGCAGCAAATATTTTGGTGATAGGTATGGAAAATTCTGCAAAAGAA
GGTGATCCTGGAACAATATTCTTCTTCAGGGAAGGAGCTGCTGTCTTCTGGAATGTGAAA
GACAAAACTATGAAGCATGTGATGCAAGTTCTTGAAAAACATGAAATTCAACCCTATGAA
ATTGCATTGGTA------------------------------------CACTGGGAGAAT
GAAGAGCTCAACTACTCAAAAACAGAGGGACAGTCAAAACTTCACAGAGGGGAAATCAGG
TTAAATTCAGAGCTAGATTTAGAGGACGCCATTCTAGAGAAATTTGCTTTCTCAAATGCT
CTTTGCCTTTCAGTGAAACTGGCTATCTGGGAAGCATCACTGGATAAATTTGTTGAATCT
ATTCAGTCGATTCCAGAGGCTTTAAAAGCTGGGAAGAAAGTGAAACTATCTCATGAAGAA
GTTATGCAGAAAATGGGTGAACTCTTTGCCTTAAGACACCATATAAACTTGAGTTCAGAC
TTCTTGATCACTCCTGATTTCTACTGGGACAGAGAAAATCTGGAAGAACTTTATGATAAA
ACTTGTCGGTTCCTCAGCATTACTCGTAGAGTTAAGGTCATGAATGAAAAGCTTCAGCAC
TGCATGGAGCTAACAGATCTGATGCGGAATCACCTGACTGAGAAGAGGACGCTCCGCCTG
GAATGGATGATTGTCATCCTTATCACCATAGAG---------------------------
------------------------------GTAATGTTTGAGCTGGGACGAGTATTTTTC
---------
>Minke|BACU020178
------------------------------------------------------------
------------------------------------------------------------
------------------------------------------------------------
------------------------------------------------------------
------------------------------------------------------------
------------------------------------------------------------
------------------------------------------------------------
------------------------------------------------------------
------------------------------------------ATGTCAGCCAGACTTCTC
AGATCCTTGGCCAGATGTCACTATATTTTATCAAAAGCGTGTCAGTGCCAA---------
AGACTTGTTCATCGAACATTAAAACCACTTAAGGAATTTGAGACCACAGCATGCAAC---
ACCCTGACAAGAAGTCAGAACGTGAATTTGTTCTTTCCTGATACAGCAGCTGTTGGTTTG
AATAAGTCCCAGGTCCTGGAAATGAACCGGAAAATATCAAATACAAACGTACTCTCTCCA
TTAAACACCGCACGTTACCAAGATGAAAAAGAGCACCTTCCAACCAGGAACTCCCTTGGT
ACTCATAGGAAAGTGACTCACAAACCAAATCTGTTAGGTTTTAAGTGGTTTATAAAAATA
TTAAAGAGACATTCCTCATCTGTGTCAACGGAAACCCTTGTTTCTAAACAAGACTTTCCG
CAAATCAAGAGACCACTGAAAGCATCAAGGACCAGGCAGCCATCCAGGACCAACCTTCCA
GTTCTGCCTGTGAACAAG------GACCTGATGCACTGTACTGCATTTGCAACCGCAGAT
GAATACCATCTTGGAAGTCTCTCTCAAGATCTGGCCTCCCATGGATATGTTGAAGTAACA
AGCTTGCCTAGAGATGCAGCAAATATTTTGGTGATAGGTATAGAAAATTCTGCAAAAGAA
GGTGATCCTGGAACAATATTCTTCTTCAGGGAAGGAGCTGCTGTCTTCTGGAATGTGAAA
GACAAAACTATGAAGCATGTGATGCAAGTTCTTGAAAAACATGAAATTCAGCCCTATGAA
ATTGCATTGGTA------------------------------------CACTGGGAGAAT
GAAGAGCTTAACTACTCAAAAACAGAGGGACAGTCAAAACTTCACAGAGGGGAAATCAGG
TTAAATTCAGAGCTAGATTTAGAGGACGCCATTCTAGAGAAATTTGCTTTCTCAAATGCT
CTTTGCCTTTCAGTGAAACTGGCTATCTGGGAAGCATCACTGGATAAATTTGTTGAATCT
ATTCAGTCGATTCCAGAGGCTTTAAAAGCTGGGAAGAAAGTGAAACTATCTCATGAAGAA
GTTATGCAGAAAATGGGTGAACTCTTTGCCTTAAGACACCATATAAACTTGAGTTCAGAC
TTCTTGATCACTCCTGATTTCTACTGGGACAGAGAAAATCTGGAAGAACTTTATGATAAA
ACTTGTCGGTTCCTCAGCATTACTCGTAGAGTTAAGGTCATGAATGAAAAGCTTCAGCAC
TGCATGGCGCTAACAGATCTGATGCGGAATCACCTGACCGAGAAGAGGACGCTCCGCCTG
GAATGGATGATCGTCATCCTCATCACCATAGAG---------------------------
------------------------------GTA---------------------------
---------
