# Supplementary material for: Insights into the Evolution of Longevity from the Bowhead Whale Genome
Source: Cell Rep. 2015 Jan 6;10(1):112–22. doi: 10.1016/j.celrep.2014.12.008 (PMC4536333; doi:10.1016/j.celrep.2014.12.008)
Supplement: Supplemental Folder 2. Species Used in the Analysis of Selective Pressure Variation, Single-Gene Orthologous Families Tested, Likelihood Ratio Tests, MAKER Parameters, and Full Assembly and Read Usage Data, Related to Experimental Procedures [file mmc3.zip › Tested SGOs/reciprocal_group_3357.2.fas]

>Gibbon|ENSNLEG00000005171|ENSNLET00000006583
ATGCGCGTATTGGCACCCCCGGCTGAGCGCAGCCAGGACACACGCGTTGGGGCCTCAGCA
TGGCGCGAGGCAGCTCAGGCCATGGCGAGGACCGCGCACACTCTGACCGATCGCTGCGGG
CAGGAGGCGGTGACCATGTGGCAGCCCAAGGACAGCGTGCTGGACCCGAACGTGGCCCAC
CACCTCGGCCGCGCCGCCTACATCCAGCCCTGGCGCTTCCACGTGGAGATGATCAAAGGC
GGCGGCACCTTGGAGAAGCCGCCGCCAGGCGAGGGCGTCACGCTGTGGAAGGGCAAGATG
AAGCCGCCCGCCTGGTACGCCCGCCTGCCGCTACCCTTGCACCGCAAAGCGCGCGCCCTG
CAGACCACCCAGGTGGTGCACGCGCACGCGCGTGGAGCGCGACTCACCGCCGCCCGCCTC
GGCCGCGCGCAGCACCAGATTAACGGGCGGGTGCAACAGCTGCAGCGCCAGCGCGAGGTC
ACCGACCACAGGCTCAGCGAAGTGCGAAAGGGTCTGCTGATTAACCAGCAGAGCGTCAAG
CTGCGGGGCTACAGGCCCAAGTCTGAGAAGGTCCCTGACAAAGCTGACAGTATGCTTACG
TGGGAGAAAGAGGAGCTGAAAAGCATGAAGAGGAAAATGGAGAGAGATATGGAAAAATCA
GAGGTCCTACTCAAGACCCTGGCCTCCTGCCGAGACACCCTGAACTTCTGCTTCAAGGAG
CGGCTCCAAGCCGTGGACCTCATGAACCAGCCTCTGGACAAGGTTCTGGAGCAGGCCGGA
CGCCACTCATGGGTGAACCTCTCCCGGGCCCCCACCCCACGCGCGCAGGGTCAGAAAACG
CCTCCTCCAGACCCTGTGGGCACTTATACCCCTGCGTGTGCCTTGGCGCTAAACGAAGCT
AAGCGGTTGTTGGTCGAGTCCAAGGACACCTTGGTGGAAATGGCAAAGAACGAGGTGGAC
GTCCGGGAGCAACAGCTGCAGATAAGCGACCGCGTGTGCGCCTCGCTG---GCGCAGAAG
GCGAGCGAGACCTTGGAGCTGAAGGAAAGATTAAATATGACGTTAGGACTGATGAGGGGA
ACTATCCACCGGTGTACGAAATATAACCAAGAGATGTACACCACCCATGGTCTCATCAAG
GGTCCTCTGTCGAAAGTTCACCTGGAGACCGCAGAAAAGCTGGACAGACCCCTGGTTCGC
ATGTACCAGAGACACGTGGGCACCCAACTGCCTGAGGCTGCGCGCCTCGCACAGGGCACC
GACAAGCTGCAGCGCCACATCAAGTACCTGGAAAAGAACCTGGACGAGATGCTCGCCACG
CACAAGAACCTCACCTGGGGCCTCAACTGCAAGAACATCGGGCATGAGGTGGACAACAAC
GTGGTGCGACTGCGCCTGCGCCAGCGGCAACCGCACGTGTGCTACGAGCAGGCGCAGCGC
CTGGTTAAGGACTGGGAT---------CCGCGCACGCCGCCGCCG---CTCAGCAAGAGC
AGCGCCGACCCC------
>Gorilla|ENSGGOG00000006376|ENSGGOT00000006400
ATGCGCGTGTTGGCACCCCCGGCTGAGCGCAGCCAGGACACACGCGTTGGGGCCCCAGCA
TGGCGCGAGGCAGCTCAGGCCATGGCGAGGACCGCGCGCATTCTGACCGATCGCTGCGGG
CAGGAGGCGGTGACCATGTGGCAGCCCAAGGACAGCGTGCTGGACCCGAACGTGGCTCAC
CACCTCGGCCGCGCTGCCTACATCCAGCCCTGGCGCTTCCGCGTGGAGATGATCAAAGGC
GGCGGCACCTTGGAGAAGCCGCCGCCAGGCGAGGGCGTCACGCTGTGGAAGGGCAAGATG
AAGCCGCCCGCCTGGTACGCCCGCCTGCAGCTACCCTTGCACCGCAAAGCGCGCGCCCTG
CAGACCACCGAGGTGGTGCACGCGCACGCGCGTGGAGCGCGCCTCACCGCCGCCCGCCTC
GGCCGCGCGCAGCACCAGATTAACGGGCGGGTGCGACAGCTGCTGCGCCAGCGCGAGGTC
ACCGATCACAGGCTCAGCGAAGTGCGCAAGGGTCTGCTTATTAACCAGCAGAGCGTCAAG
CTGCGGGGCTACAGGCCCAAGTCTGAGAAGGTCCCTGACAAAGCTGACAGTATGCTTACA
TGGGAGAAAGAGGAGCTGAAAAGCATGAAGAGGAAAATGGAGAGAGATATGGAAAAATCA
GAGGTCCTACTCAAGACCCTGGCCTCCTGCCGAGACACTCTGAACTTCTGCTTCAGGGAG
CGGCTCCAAGCCGTGGACCTCATGAACCAGCCTCTGGACAAGGTTCTGGAGCAGGCCAGA
CGCCACTCATGGGTGAACCTCTCCCGAGCCCCCACTCCACGCACACAGGGTCAGAAAACG
CCTCCTCCAGACCCTGTGGGCACCTATACCCCAGCGTGCGCCTTGGCGCTAAACGAAGCC
AAGCGGTTGTTGGTCGAGTCCAAGGACACCTTGGTGGAAATGGCAAAGAACGAGGTGGAC
GTCCGGGAGCAACAGCTGCAGATAAGCGACCGTGTGTGTGCCTCGCTG---GCGCAGAAG
GCGAGCGAGACCTTGGAGCTGAAGGAAAGATTAAATATGACGTTAGGACTGATGAGGGGA
ACTATCCTCCGGTGTACGAAATATAACCAAGAGTTGTACACCACCCACGGTCTCATCAAG
GGTCCTCTGTCGAAAGTTCACCTGGAGACCGCAGAAAAGCTGGACAGACCCCTGGTTCGC
ATGTACCAGAGACACGTGGGCACCCAACTCCCAGAGGCTGCGCGCCTCGCACAGGGCACC
GACAAGCTGCAGCGCCACATCACGTACCTGGAAAAGAACCTGGACGAGCTGCTCGCCACG
CACAAGAACCTCACCTGGGGCCTCAACTGCAAGAACATCGGGCATGAGGTGGACGGCAAC
GTGGTGCGCCTGCGCCTGCGCCAGCGGCAACCGCACGTGTGCTACGAGCAGGCGCAGCGC
CTGGTTAAGGACTGGGAC---------CCGCGCACGCCGCCGCCG---CGCAGCAAGAGC
AGCGCGGACTCC------
>Guinea_Pig|ENSCPOG00000023751|ENSCPOT00000024040
ATGCCGGTGCTGCTGCCCCCGGCGGAGCGCAGCCAGGACACCCGCGTGGGGGCGCCGGCC
TGGCGCCAGGCCGCGCACGCCGTGTCGCGGCAGGCGCACCTGGCGACCGAGCGCTGCGGG
CGGGAGGCGGTGACCATGTGGCAGCCGGCCGACAGCGTGCGCGACCCGCACGTGGCGCGC
CACCTCTGCCGCGCCGCCTAC---CAGCCCTGGCGCTTCCGCGTGGAGATGCTCAAGGGC
GGC---------------------------------------------------------
------------------------------------------------------------
------------------------------------------------------------
------ACCNAGCAGCAGATCAACGCGCAGCTGCGGCTGCTGCAGCGCCAGCGCCTGGCG
GCGGACCGCAGGCTGGGCGAGGTGCGCAAGGGGCTGCTGCTCAACGCGCAGAGCGTCAAG
CTGCGGGGCTTCCGGCCCGAGCTCGAGAAGATTCCGGACAAAGCCGACAGCATGCTTACG
TGGGAGAGAGAGGAGCTGAGGTCCATGAAGCGGAAAATGGAGAAAGAGATGGAAAAGTCG
GAGGCCCTGCTCAAGAGTCTGGCCTCCTGCAGGGACACGCTGGGCTTCTACTGCAAAGAG
AGGCTGCAGGCGGTGGAGCTCATGAACCAGCCACTGGACAAGGTCCTGGAGCAGGCCGGC
CGCCACTCCTGGCTGGACCTGTCCCGCCAGCCCACCCCGCGCACGCAGGGGCAGAAGACG
CCCCCTCCGGACCCTGTGGGCACCTACACCCCAGAATGCGCCGGGGCGCTGAACGAAGCC
AAGCGGTTGTTGGTGGAGTCCAGGGAGACCTTGGCGCAAATGGCCAAAAACGAGGCGGAG
GTCAAGGAGCACCAGCAGCAGATAAACGACCGCGTGTGCGCCACGCTG---GCGCAGAAG
ATGCAGGAGACCTTGGAGCTGAAGGAGAAAATGAACATGACCTTAGGGCTGATGAGGGGC
ACGATTCACCGCTGCACGAAATTCAGCCACGAAATGTTCGTCACCAGCGGCCTCATCAAG
GGTCCTGTGTGTGAATGCCACCTGGAGACGCGCGAAAAGCTCAACAGGCCCCTGGTTCGC
GTGTACCAGCGACACGTAGGCACCCAGCTCCCAGAGGCCGCGCGCCTGGCGCAGGGCACC
GACCGGCTGCAGCGTCACATCCTGCACGTGGAGAAGAACCTCAAGAGCCTGCTGGCTGCG
CGCGACAAACTCTCCTGGAGCCACAATTGCAAGAAGCTGGGGCAAGAGGTGGACCACTGC
GTGGTGCGTCTGCGCCACCGCCACCAGCACCCGCACGTGTACTACCACGAGGCGCAGCGC
CTGGTGGACGACTGGGAC---------CCGCGCGCCCCG------------------GCC
AGCGCTGGGCGC------
>Horse|ENSECAG00000008463|ENSECAT00000008617
ATGCCGGTGTTGATACCCCCGACGGAGCACAGCCGAGACCTGCGCGTTGGGGCTCCAGCA
TGGCGCGAGGCTGCCAAGGCCACGACGCGGAAGGCGCACCAGCTGACCGATCGCTGCAGG
CAGGAGGCGGTGACCGTGTGGCAACCCAAGGACAGCGTGCAGGATCCGAGCATGGAGCGC
CACCTGTGCCGGGCCGCCTACGTCCTGCCCTGGCGCTTCCACGTGGAGATGCTCAAAGGC
GGCGGCACCCTGGAGAAGCCGCCGCCGGGCGAGGGCGTCACGCTGTGGAAGGACAAGATG
AAGCCACCCGCTTGGCACGCCCGCCTGCCGCTGCCCATGCACCGCGATGCGCTGGCCCTG
CAGACTGCGGAGGTGGCGCACGCCCACGCTCGCGGGGCGCGCCTCACCGCCGCCCGCCTT
TGCCGCGCGCAGCACCAGATCAATGGGCAGGTGCGGCTGCTGCAGCGCCAGAGGGAGGCC
ACCGACCACAGGCTCAGCGAGGTGCGGAAGGGCCTGCTTATCAACCAGCAGAGCGTCAAG
CTGCGGGGCTACCGGCCCAAGTCAGAGAAGCTCCCTGACAGAGCTGACAGTATGCTTACC
TGGGAGAAAGAGAAGCTCAAGAGCATGAAGAGGAAGATGGAGAAAGACATGGAAAAATCA
GAGGCCCTGCTCAAGACCCTGGCCTCCTGCCGAGACACTCTGGTCTTCTGCTGTAAGGAG
AGGCTCCAAGCTGTAGACCTCATGAACCAGCCCCTGGACAAGGTTCTGGAGCAGGCCGGC
CGCCACTCATGGGTGAACCTCTCCCGTGTCCCCTCTCCCCGCACTCAGGGCCTGAAAACG
CCACCTCCAGACCCTGTGGGCACCTATACCCCAGAGTGTGCCGCAGCGCTGTACGAAGCC
AAGCGACTGTTGCTGGAGTCCAAGGACACCTTGCTAGAAATGGCAAAGAACGAGGAGGAC
ATCCAGGAGCAACAACAGCAGATCGGCGATCGCGTGTGCGCCTCGATA---GCAAAGAAG
ACGCGCGAGACCTCGGAGCTGATGGAAAGAATGAACATGACCTTAGGACTAATGAGGGGA
ACTATCCACCGGTGCACGAAATTCAACCAGGAGATGTACATCACCCGCGACCTCATCAAG
GGTCCTCTGTCAAAAAGTCACCTGGAGACTCGAGAAAAGCTGGATAGACCCCTGGTTCGC
GTGTACCAGAGACACGTGGGCACCCAACTCCCCGAGGCCACGCGCCTCGCCCAGGGCACT
GACAAGGTGCAGCGCCACATCTCGCACATGGAAAAGAACCTGAAGGAGCTGCTCGCCAAG
CGCAAGGACCTCACCTGGAGCCTCAACTGCAAGAAGATCGGGCGTGACGTGGACTACAAC
GTGGTGCGCCTGCGCCTCCGCCAGCAGCACCCGCACGTGTGCTACGAGCAGGCGCAGCGC
CTGGTCAGCGACTGGGAC---------CCGCGCACGCCGCCGCCG---CGCGCCGAGTCC
CCC---GCC---ACCCAG
>Mouse|ENSMUSG00000078442|ENSMUST00000105383
ATGCCTGTGTTGCTCCCTTCCACCGACCCGGGCCAGGACTCGCGCGTTGGGGCTCCAGAA
TGGCGCCAGGCGGCCAAGGCCACGTCTCGCAAGGCACACCTTCTGACCGATCGCTGTGGG
CAGGAGGCGGTGACCATGTGGCAGCCCAAGGACAGTGTACTGGACCCGAACGTGGCACAC
CACCTGGGCCGCGCCGCCTACATGGAACCCTGGCGCTTTCGGGTAGAGATGCTCAAAGGG
GGCGGCACCCTGGAAAAGCCACCGCCCGGAGAAGGCGTCACCCTATGGAAAGGGAAGATG
AAGCCCCCGGCCTGGTACGCGCGCCTACCGCTGCCTATGCACCGCGACGCGCGTGCCCAG
CAAACCGCCGAGGTGGTGCACGCGCACGCACGCGGGGCGCGCCTCACCGCCGCCCGCCTG
GGCCGCGCACAGCACCAGATCAATGGGCAGCTGCGGCTGCTGCTGCGCCAGCGCGAGGCC
ACTGACCGCAGGCTCAGCGAGGTGCGCAAGGGCCTGCTCATCAATCAGCAGAGCGTCAAG
TTGCGGGGCTACCGACCTAAGTGTGAGAAGATCCCAGACAAGGCTGACAGCTTGCTTGTC
TGGGAGAAAAAGGAACTGAAGTCCATGAAGAGAAAAATGGAGAAGGACATGGAAATATCG
GAGGACTTGCTCAAGGCTCTGGCCTCCTGCAGGGACACTCTGGACTTCTACTGTCAGGAA
AGGCTGCAAGCTGTGGAACTCATGAACCAGCCACTGGACAAAGTTCTGGAGCAGGCTGGC
CGCCACTCGTGGGTAGACATCACCCGACCCCCAACTCCTCGAACTCAGGGCTTGAAAACG
CCTCCTCCTGACCCCATTGGCACATATACCCCAGCGTGTGCTAAGGCCTTGTTTGAAGCC
AAGCGCTTGTTGATGGAGTCCAAAGACATCTTAACAGAGATGGCAAAGAATGAGGTGGAC
ATTCAAAATCAACAACAGGAGATAAGCAACCGTGTATGCTCCTCGCTG---GCACAGAAG
ATGCGTGAGACCTTGGAGTTGAAGGAAAGAATGACCATGACTTTGGGGCTAATGAGGGGG
ACTATCCACCGGTGCATGAAATTCAATCAAGAGATGTACGTCACGCGGGGCATCATCAAG
GGTCCTCTGTTGAAAAGGAACCTGGAGGCGCGAGAGAAACTGAACAGACCCTTGGTTCGC
ATGTATCAGAGACACGTGGGCACCCAGCTCCCCGAGGCTACTCGCCTTGCCCAGGGTACT
GACCTGCTGACCCGCCACAACTTGCACATGGAAAAGAATTTAAAAGAGCTCCGTACAACA
CACGATAACCTCGCCTGGGGCCTCAACTGCAAAAAGATAGGGCACGATGTGGACTACGAT
GTGGTGCGTCTGCGCCTACGCCAGCGCCACCCGCACGTGTGCTATGAGCAAGCGCAGCGC
CTGGTCAACGACTGGGAC---------CCTCCCACACCAGCGCGC---AGCCAAACCAAT
ACCGCCTCCAAG------
>Opossum|ENSMODG00000014485|ENSMODT00000018433
ATGCCTGTGCTCCTGCATCCCCTGGAGCCTGAGTCTGAGGACCGGGTGGGTGCCCCAGAA
TGGCGACAAAATATTCGGAATAAAGTGAATGCTGCCCAGCAGCTGGCAGATCGATGCAGC
ACCAAGGCAGTGTCCTTATGGCAGCCTCGCGACAGCGCCTCATTTCCCAACATTGCCAAC
AAACAGTGTCGGAAAACTTACATGGCCCCCTGGCGTTTCCGTGTGGAGATGCTCAAGGGT
GGCGGCACAGTGGAGCAGCCTCCCCCCGCAGATGGGGTCACCCTCTGGAAGGAGAAGCTT
AAACCCCCCGCGTGGAAGGCAAACGTCCCCCTGCCACTGAACAGGGATGCCAGGACCATA
CAAACTAATGAATACATCCAGAACTACGTGCGAGGCGTCAGGCTTTTGGCCGCACGCCTG
CGCCAGGCAGAGCAGGAGGTCAATTCGATGCTCCAGACAGTCCTTCGGCAGAGAGAGATC
ATAGACCAAAGGCTCAGTGATATCCGAAAGTCTTTGCTCATCAATGAGCAGAGCAGGAAA
ATGCGGAGCTACCGGCCATCCTCAGAACAGATCCCAGACAAAGTTGACTCTCTGGTTTTG
TGGGAGAAAGAGGAGCTGCGGACCCTGAAAAGGAGAATGGAAAAGGACATGGAGGCCTCA
GAGACCTTTCTCAGGGCCCTGGCCAAATCCCGTGAGAATCTGAAAACTTGCTGTGAAGAG
AGGCTCCAGGCGGTGGATCTCATGAACCACTGCTTCGATTCAGTGCTGTTGGAGGCTGGG
CGCCAGTCCTGGATCGATATCAGCCGACTACACACTCCTAAGGTGCAGGGTACTGCCAGC
CCACCAGTTGACCCTTTGGGGGTCAACCCCCCAGAGTGTAACTTGGCTCTGACTGAGGCC
AAACGACTAATTAGTGATGGAAAAACAATGCTGGCGAACTTCGTAAAGAGCCAGAATCAT
GCCCACATCTGGCAAATGCACATCAACAAGACTGTGGGGAGTACTTTG---AACCGAAAG
ATGCAAGAAACCACACAACTCAACGATAGGTTGAAAATAATGTCTGGGCTCCTTCGAGGG
ACCATCCACCGATGCAACAAGTTCAAGCATGAGATGTCTATCACCCAGGGACTCAATAAG
GGTCCTTTGTGTCACACTCACCTTTCGGCCCGAGAGAAACTGGATAGACCTATGGTTCGT
GTTTTCCAAAGGCATGTTGGCACCCAGCTTCCAGAAGCCAGTCACCTTTCTATGGACAGT
GAGAAGCTGAAGCACTACACCAACAAGTTGCAGGAGGATCTGGACAAACTGAACACTACT
AGGAACAACCTGACTGCTTCCCTGCGCAACAAGGACACTGGGCGCAACGTGGATTATGAC
GTGCTGCGCCTGCGCATTCGCCATAGCCATCCTCACGTATCCTACGAACAAGCCCAGCGC
TTGAGTTTTGAC------------------------------------------------
------------------
>Orangutan|ENSPPYG00000009663|ENSPPYT00000011253
ATGCGCGTGTTGGCACCCCCGGCTGAGCGCAGCCAGGACACACGCATTGGGGCCCCAGCA
TGGCGCGAGGCAGCTCAGGCCATGGCAAGGACCGCGCACATTCTGACCGATCGCTGCGGG
CAGGAGGCGGTGACCATGTGGCAGCCCAAGGACAGCGTGCTGGACCCGAACCTGGCCCAC
CACCTCGGCCGCGCCGCCTACATCCAGCCCTGGCGCTTCCACGTGGAGATGATCAAAGGC
GGTGGCACCTTGGAGAAGCCGCCGCCAGGCGAGGGCGTCACGCTGTGGAAGGGCAAGATG
AAGCCGCCCGCCTGGTACGCCCGCCTGCCGCTACCCTTGCACCGCAAAGCGCGCGCCCTG
CAGACCACCGAGGTGGTGCACGCGCACGCGCGTGGAGCGCGCCTCACCGCCGCCCGCCTC
GGCCGCGCACAGCACCAGATTAACGGGCGGGTGCGACAGCTGCTGCGCCAGCGCGAGGTC
ACCGACCACAGGCTCAGCGAAGTGCGCAAGGGTCTGCTTATTAACCAGCAGAGCGTCAAG
CTGCGGGGCTACAGGCCCAAGTCTGAAAAGGTCCGGGACAAAGCTGATAGTATGCTTACA
TGGGAGAAAGAGGAGCTGAAAAGCATGAAGAGGAAGATGGAGAGAGATATGGAAAAATCA
GAGGTCCTACTCAAGACCCTGGCCTCCTGCCGAGACACCCTGAACTTCTGCTTCAAGGAG
CGGCTCCAAGCCGTGGACCTCATGAACCAGCCTCTGGACAAGGTTCTGGAGCAGGCCGGA
CGCCACTCATGGGTGAACCTCTCCCGGGCCCCCACCCCACGCACACAAGGTCAGAAAACG
CCTCCTCCAGACCCTGTGGGCACCTATACCCCAGCGTGCGCCTTGGCGCTAAACGAAGCC
AAGCGGTTGTTGGTCGAGTCCAAGAACACCTTGGTGGAAATGGCAAAGAACGAGGTGGAC
GTCCGGGAGCAACAGCTGCAGATAAGCGACCGCGTGTGTGCCTCGCTG---GCGCAGAAG
GCGAGCGAGACCTTGGAGCTGAAGGAAAGATTAAATATGACGTTAGGACTGATGAGGGGA
ACTATCCTCCGGTGTACGAAATATAACCAAGAGTTCTACACCACCCACGGTCTCATTAAG
GGTCCTCTGTCGAAAGTTCACCTAGAGACCGCAGAAAAGCTGGACAGACCCCTGGTTCGC
ATGTACCAGAGACACGTGGGCACCCAACTCCCAGAGGCTGCGCGCCTCGCACAGGGCACC
GACAAGCTGCAGCGCCACATTACGTACCTGGAAAAGAACCTGGACGAGCTGCTCGCCACG
CACAACAACCTCACCTGGGGCCTCAACTGCAAGAACATCGGGCATGAGGTGGACAACAAC
GTGGTGCGCCTGCGCCTGCGCCAGCGGCAACCGCACGTGTGCTACGAGCAGGCGCAGCGC
CTGGTTAAGGACTGGGAC---------CCGCCCACGCCGCCGCCG---CGCCGCAAGAGC
AGCGCGGAACCC------
>Rabbit|ENSOCUG00000024181|ENSOCUT00000031094
ATGCCCGTGTTGGCGCCCCCGGCTGAGCTCAGCCAAGACAGTCGCGTGGGGGCCCCGGCA
TGGCGCGAGGCGGCACAGGCCACGACTCGCCGAGCGCACCACGTGACGGATCGCTGCGGG
CAGGAGGTGGTGACCATGTGGCAGCCCAAGGCCAGCGTGCGGGACCCGCACGTGGCGCGC
CACCTGTGCCGCGCCGCCTACATCCTTCCCTGGCGCTTCCGCGTGGAGATGCTGAAAGGT
GGCAGCACCGTGGAGAAGCCGCCCCCTGGCGACGGCGTCACGCTGTGGAAGGGCAAGATG
AAGCCGCCCGCCTGGCACGCGCGCCTGCCGCTGCCCCTGCACCGCGACGCGCGCGCCCTG
CAGACTGCCGAGGTGGTGCACGCGCACGCGCGCGGGGCGCGCCTCACTGCCGCCCGCCTG
GGCCGCGCGCAGCACCAAGTGAACGCACGGCTGCGCCAGCTGCAGCGCCAACGCGAGGCC
ACCGACCGCAGGCTCAGCCAGGTGCGCAAGGGCCTGCTGGTCAACCAGCAGAGCGTCAAG
CTGCGAGGCTACCGGCCCAAGTCAGAGAAGGTCCCCGACAAAGCTGACAGTGTGCTCACC
TGGGAGAAAGAGGAGCTAAAGAGTATGAAGCGGAAGCTGGAGAAAGACATGGAGCAGTCA
GAGACCCTGCTCAAGGCTCTGGCCTCCTGCCGTGACAACCTGGGCTTCTGCTGTAAGGAG
AGGCTGCAAGCCGTGGACCTCATGAACCAGCCGCTGGACAAGGTTCTGGAGCAAGCAGGC
CGCCACTCCTGGGTGAACCTCTCCAGGCCCCCAACCCCCCGCCCTCAAGGCCAGAAAACA
CCACCTCCGGACCCTGTGGGCACCTACACCCCAGAGTGCGCCCTGGCGCTGTATGAAGCC
AAGCAGCTGCTGATGGAGTCCAAGGACGCCCTGGTGGAAATGGCCAAGAATGAGGCGGAC
ATCGGCGAGCGCCAGCACCAGATGAGCGACCGCGTGTGCGCCTCGCTGGGCGCAGAAAAA
TGCGCACCCCCCTCCCCAACCCAGGAAAGGATGAACATGACCTTAGGGCTGATGAGGGGG
ACGATCCACCGGTGCACAAAATTCAGCGAAGAGATGCACATTACCCGTGGACTCATCAAG
GGTCCGCTGTCGGAAACCCACCTGGAGACTCGGGAGAAGCTGGACCGACCCCTGGTCCGC
GTGTACCAGAGACACGTGGGCACCCAGCTGCCTGAGGCCACGCGCCTTGCCCAG------
------------------------------------------------------------
------------------------------------------------------------
------------------------------------------------------------
---------------------------------------GTA------CGCGCCCCCTCA
CATACACACATA------
>Rat|ENSRNOG00000007375|ENSRNOT00000009833
ATGCCTGTGTTGCTCCCTTCCACCGACCGGGACCAGGACTCGCGTGTTGGAGCTCCAGAA
TGGCACCAGGCGGCCAAGGCCACGTCCCGCAAGGCACACCTTCTGACCGATCGCTGTGGG
AAGGAGGCAGTGACCATGTGGCAGCCCAAGGACAGTGTGCTGGACCCAAACGTGGCGCAC
CACTTGGGCCGTGCCGCCTACATGGAACCCTGGCGCTTTCGAGTGGAGATGCTCAAAGGG
GGCGGCACCGTGGAAAAGCCACCTCCCGGCGAAGGCGTCACGCTATGGAAAGGGAAGATG
AAACCCCCGGCCTGGTACGCGCGCCTACCGCTGCCTATGCACCGCGACGCGCGTGCCCAG
CAAACCGCCGAGGTGGTGCACGCGCACGCGCGCGGGGCGCGCCTCACCGCCGCCCGCCTG
GGCCGCGCGCAGCACCAGATCAATGGGCAGCTGCGGCTGCTGCTGCGCCAGCGAGAGGCC
ACTGACCGCAGGCTCAGCGAGGTGCGCAAGGGCCTGCTCATCAATGAGCAAAGCGTCAAG
TTGCGGGGCTACCGACCCAAATGTGAGAAGATCCCAGACAAGGCTGACAGCATGCTTGTC
TGGGAGAGAGAGGAACTGAAGTCCATGAAGAGAAAAATGGAGAAAGACATGGAAAGATCG
GAGGCCTTGCTCAAGGCTCTGGCCTCCTGCAGGGACACTCTGGACTTCTACTGTCAGGAA
AGGCTGCAAGCTGTGGGACTCATGAACCAGCCGCTGGACAAGGTTCTGGAGCAGGCTGGC
CGCCACTCGTGGGTAGACATCACCCGACCCCCAACTCCTCGAACTCAGGGCTTGAAAACG
CCTCCTCCTGACCCCGTGGGCGCATACACCCCAGCCTGTGCTAAGGCCTTGTTTGAAGCC
AAGCGCTTGTTGATGGAGTCCAAGGACATCTTAGCCGAGCTGGCGAAGAACGAGGTGGAC
ATTCAGAATCAACAACAGGAGATAAGCGATCGTGTATGCAACTCTCTG---GCACAGAAG
ATGCGCGAGACCTTGGAGTTGAAGGAAAGAATGACCATGACTTTAGGGCTAATGAGGGGG
ACTATCCACCGGTGCATGAAATTCAATCAAGAAATGTATGTCACACGGGGCCTCATCAAG
GGTCCTTTGTTGAAAAGAGACCTGGAGGCGCGAGAGAAACTGAACAGACCCTTGGTTCGC
ATGTATCAGAGACATGTGGGCACCCAGCTGCCGGAAGCTACTCGCCTTGCCCAGGGTACT
GACCTGCTAACCCGCCACAACTTGCAAATGGAAAAGAACTTAAAAGAACTCCGTACAACA
CACGACAACCTCGCCTGGAGCCTCAACTGCAAAAAGATAGGACACGATGTGGACTATGAT
GTGGTGCGTCTGCGCCTACGCCAGCTCCACCCGCACGTGTGCTATGAGCAGGCGAAGCGC
CTGATCAACGACTGGGAC---------CCTCGCACACCACCACCGTGCAGCCGAACCAAT
ACCTCCTCCAAG------
>Macaque|ENSMMUG00000013758|ENSMMUT00000019317
ATGCGCGTGTTGGCACCCCCGGTAGAGCGCAGCCAGGACACACGCATTGGGGCCCCAGCA
TGGCGCGAGGCAGCTCAGGCCCTGTCGAGAACCGCGCATATACTGACGGATCGCTGCGGG
CAGGAGGCGGTGACCATGTGGCAGCCCAAGGACAGCGTGCTGGACCCGAACGTGGCGCAC
CACCTCGGCCGCGCCGCCTACATCCAGCCCTGGCGCTTCCGCGTGGAGATGCTCAAAGGC
GGCGGCACCGTGGAGAAGCCGCCGCCAGGCGAGGGCGTCACGCTGTGGAAGGGCAAGATG
AAGCCGCCCGCCTGGTACGCCCGCCTGCCGCTACCATTGCACCGCAAAGCGCGCGCCCTG
CAGACCACCGAGGTGGTGCACGCGCACGCGCGTGGAGCGCGCCTCACCGCCGCCCGCCTC
GGCCGCGCGCAGCACCAGATTAACGGGCGGGTGCGACAGCTGCTGCGCCAGCGCGAGGTC
ACCGACCACAGGCTCAGCGAAGTGCGCAAGGGCCTGCTTATTAACCAGCAGAGTGTCAAG
CTGCGGGGCTACAGGCCCAAGTCTGAGAAGATCCCTGACAAAGCTGACAGTATGCTTACA
TGGGAGAAAGAGGAGCTGAAAAGCATGAAGAGGAAAATGGAGAAAGATATGGAAAAATCA
GAGGTCCTACTCAAG---------------------------------------------
------------------------------------------------------------
------------------------------------------------------------
------------------------------------------------------------
------------------------------------------------------------
------------------------------------------------------------
------------------------------------------------------------
------------------------------------------------------------
------------------------------------------------------------
------------------------------------------------------------
------------------------------------------------------------
------------------------------------------------------------
------------------------------------------------------------
------------------------------------------------------------
------------------
>Marmoset|ENSCJAG00000004489|ENSCJAT00000008609
ATGCCCGTGTTGGCACCCCAGGCTGACCGCAGCCAGGACGCGCGCATTGGGGCCCCAGCA
TGGCGTGAGGAAGTTCAGGCCATGGTGAGGACCTCGCACATTCTGACTGACCGTTGCGGG
CAGGAGGCGGTGGCCATGCGGCAGCCCAAGGACACTGTGCTGGACCCGAACCTGGCGCAC
CATCTCGGCCGCGCCGCCTACATCCAGCCCTGGCGCTTCCGCGTGGAGATGCTCAAAGGC
GGCGGCACTGTGGAGAAGCCGCCGCCCGGCGAGGGTGTCACGCTGTGGAAGAGCAAGATG
AAGCCGCCGGCCTGGTATGCCCGCCTGCCGCTGCCCCTGCACCGCCAAGCGCTCGCCCTG
CAGACCGCCGAGATGGTGCTCGCCCACGCGCGTGGAGCACGCCTCACCGCCGCCCGCCTC
GGCCGCGCACAGCACCAGATTAACGGGCGGGTGCTACAGCTGCTACGCCAGCGCGAGGTC
ACCGACCACAGACTCAGCGAAGTGCGCAAGGGTCTGCTTATTAACCAGCAGAGCGTCAAG
CTGAGGGGCTATAGACCCAAGTCTGAGAAGGTCCCTGACAAGGCTGATAGTATGCTTACA
TGGGAGAAGGAGGAGCTGAAAAGCATGAAGAGGAAAATGGAGAGAGATATGGAAAAATCA
GAGGTCCTACTCAAGACCCTGGCCTCCTGCCGAGACACCCTGGCCTTCTGCTTCAAGGAG
AGGCTCCAAGTCGTGGACCTGATGAACCAGCCTCTGGACAAGGTTCTGGAGCAGGCCGGA
CGCCGCTCATGGGTGAACCTCTCCCGGGCCTCCACCCCACGCACGCAGGGTCAAAAAACG
CCTCCTCCAGACCCTGTGGGCACCTATACCCCAGCGTGCGCCGCCGCGCTAAACGAAGCC
AAGCGGTTGTTGGTCGAGTCCAAGGACACCTTGGTGGAAATGGCAAAGAACGAGGCGGAC
GTCGGGAAGCAACACCTGCAGATAAGCGACCGCGTGTGTGCCTCGCTG---GGGCAGAAG
GCACGCGAGACCTTGGAGCTGAAGGAAAGATTAAATATGACATTAGGACTGATGAGGGGA
ACTATCCACCGGTGCACGAAATACAACCAAGAGATGCACACCACCTGCGGTCTCATCAAG
GGTCCTCTGTGGAAAGGTCACCTGGAGACTGGAGAAAAGCTGGACAGACCCCTGGTTCGC
ATGTACCAGAGACACGTGGGCACCCAACTCCCCGAGGCTGCGCGCCTGGCACAGGGCACC
GACAGGGTGCAGCGCCACATCACGCATGTGGAAAAGAACCTGGACGAGCTGCTGGCCAAG
CACAGGAGCCTCACCAGGGGCCTCAACTGCAAGAACGTCGGGCTTGAGGTGGACCACAGC
GTGGTGCGCCTGCGCCTGCGCCAGCGGCACCCGCGCGTTTGCTACGAGCAGGCGCAGCGC
CTGGTTAAGTGCTGGGACCGGTCCTCACCGCCGCCGCCGCCGCCG---CGCAGCAAAAGC
AGCGCCGACCCC------
>Microbat|ENSMLUG00000014791|ENSMLUT00000014793
ATGCCCGTGCTGCTACCCCCGGTTGAGCAAAGCGAGAGCTCGCGCGTCGGGGCCCCGGAA
TGGCGCGAGGAGGCCCAGGTCAAGATGTTGGAGGCGCAGCAGCTGACCGACCGCTGCGGG
CAGGAGGCCGTGGCCATGTGGCAACCCAAGGACAGCGTGTGGGACCCGAACGTGGCGCGC
CACCTCTGCAAGGCGGCCTACATCCAGCCCTGGCGCTTCCACGTGCAGTGCTCCAAG---
------------------------------------------------------------
------------------------------------------------------------
---ATGGNGGATTTTGGGCAGGCGCACGCGCGCGGGGCGCGCCTCACCGCCGCGCGCCTG
GGCCGCGCGCAGCAGCAGATCAATGGGCAGCTGCAGCTGCTGCAGCGCCAGCGCCAGGCC
ACCGACCACAGGCTCAGCGAGGTGCGCAAGGGCCTGCTCATTAACCAGCAGAGCGTCAAG
CTGCGGGGCTACCGGCCCGAGTCGGAGAAGATCCCTGACAAAGCTGACAGTATGCTTACC
TGGGAGAAAGAGCAGTTAAAGAGCATGAAGAGGAAAATGGAGGAAGACATGGAAAAATCA
GAGGTCATGCTCAAGGCCCTGGCCTCCTGCCGAGACACCCTGGCCTTCTGCTGTAAGGAG
AGGCTCCAAGCTGTGGACTTAATGAACAAGCCCCTGGACAAGGTTCTGGAGCTGGCCGGC
CGCCACTCCTGGGTGGACCTCTCCCGCATGCCCACCCCCAGCACTCAGGGTCAGAAAACG
CCTCCTTCAAACCCCGTGGGCGCGTACACACCAGAGTGCGCAGCGGCGCTGAACGACGCC
AAGCGCCTGCTGATGGAGTCCAAGGACGCCTTACAAGAAATGGCCAAGAATGAGGAGGAA
ATCCGGGAGCAACAGCTGCAGATAAGCGATGGCGTGTGCTCCTCGCTG---GCCCAAAAG
ATGCGTGAGACCACGGAGCTGAAGGAAAGAATGAACATGACCGTAGGACTGATGAGGGGG
ACTATCCACCGGTGCACGAAATTCAACCAGGAGATGTCCATCACCCGCGGCCTCATCAAG
GGTCCTCTGTCCGAAACTCACCTGGAGACTCGGGAGAAACTAGACCGACCCCTGGTCCGC
GTGTACCAGAGACACGTGGGCACCCAGCTCCCGGAGGCCGCGCGCCTCACCCAGGGCACT
GACAAGCTGCAGCGCCACATCTCCAACGTGGAGAAGAACCTGGAGGATCTGCACACCACG
CACAGGAACCTCACCCGCAGCCTCAACTGCAAGAGGATCGGGCACGAGGTGGACTACAAC
GTGGTGCGCCTGCGCCTCCGCCAGAGGCACCCGCACGTCAACTACCAGCAGGCGCAGTGC
CTGGTCAACGACTGGGAC---------CCGCGCACGCCGCCAAAGACCAGGACCCACCCA
CAGACGCAGCCA------
>Human|ENSG00000160994|ENST00000292574
ATGCGCGTGTTGGTACCCCCGGCTGAGCGCAGCCAGGACACACGCGTTGGGGCCCCAGCA
TGGCGCGAGGCAGCTCAGGCCATGGCGAGGACCGCGCACATTCTGACCGATCGCTGCGGG
CAGGAGGCGGTGACCATGTGGCAGCCCAAGGACAGCGTGCTGGACCCGAACGTGGCCCAC
CACCTCGGCCGCGCCGCCTACATCCAGCCCTGGCGCTTCCGCGTGGAGATGATCAAAGGC
GGCGGCACCTTGGAGAAGCCGCCGCCAGGCGAGGGCGTCACGCTGTGGAAGGGCAAGATG
AAGCCGCCCGCCTGGTACGCCCGCCTGCCGCTACCCTTGCACCGCAAAGCGCGCGCCCTG
CAGACCACCGAGGTGGTGCACGCGCACGCGCGTGGAGCGCGCCTCACCGCCGCCCGCCTC
GGCCGCGCGCAGCACCAGATTAACGGGCGGGTGCGACAGCTGCTGCGCCAGCGCGAGGTC
ACCGACCACAGGCTCAGCGAAGTGCGCAAGGGTCTGCTTATTAACCAGCAGAGCGTCAAG
CTGCGGGGCTACAGGCCCAAGTCTGAGAAGGTCCCTGACAAAGCTGACAGTATGCTTACA
TGGGAGAAAGAGGAGCTGAAAAGCATGAAGAGGAAAATGGAGAGAGATATGGAAAAATCA
GAGGTCCTACTCAAGACCCTGGCCTCCTGCCGAGACACTCTGAACTTCTGCTTCAAGGAG
CGGCTCCAAGCCGTGGACCTCATGAACCAGCCTCTGGACAAGGTTCTGGAGCAGGCCAGA
CGCCACTCATGGGTGAACCTCTCCCGAGCCCCCACTCCACGCACACAGGGTCAGAAAACG
CCTCCTCCAGACCCTGTGGGCACCTATAACCCAGCGTGCGCCTTGGCGCTAAACGAAGCC
AAGCGGTTGTTGGTCGAGTCCAAGGACACCTTGGTAGAAATGGCAAAGAACGAGGTGGAC
GTCCGGGAGCAACAGCTGCAGATAAGCGACCGTGTGTGTGCCTCGCTG---GCGCAGAAG
GCGAGCGAGACCTTGGAGCTGAAGGAAAGATTAAATATGACGTTAGGACTGATGAGGGGA
ACTATCCTCCGGTGTACGAAATATAACCAAGAGTTGTACACCACCCACGGTCTCATCAAG
GGTCCTCTGTCGAAAGTTCACCTGGAGACCGCAGAAAAGCTGGACAGACCCCTGGTTCGC
ATGTACCAGAGACACGTGGGCACCCAACTCCCGGAGGCTGCGCGCCTCGCACAGGGCACC
GACAAGCTGCAGTGCCACATCACGTACCTGGAAAAGAACCTGGACGAGCTGCTCGCCACG
CACAAGAACCTCAGCTGGGGCCTCAACTGCAAGAACATCGGGCATGAGGTGGACGGCAAC
GTGGTGCGCCTGCGCCTGCGCCAGCGGCAACCGCACGTGTGCTACGAGCAGGCGCAGCGC
CTGGTTAAGGACTGGGAC---------CCGCGCACGCCGCCGCCG---CGCAGCAAGAGC
AGCGCGGACCCC------
>Orca|XP_004277681.1
ATGCCCGTGTTGATACCCCCGGTTGAGCACAGACAGGACACGCGTGTTGGGCCTCCAGCA
TGGCGCGAGGCGACCAAGGCCTTGACACAGAAGGCGCACCAGCTGACCGACCGCTGTGGG
CGAGAGGCGGTGACCATGTGGCAACCCAAGGACAGCGTGCGGGACCCACACATGGCGCGC
CACCTCGGCCGGGCCGCCTACATCCTGCCCTGGCGCTTCCGCGTGGAGATGCTCAAAGGT
GGCAGCACCATGGAGAAGCCACCGCCGGGTGAGGGCGTTACGTTGTGGAAGGGCAAGATG
AAGCCGCCTGCCTGGCATGCGCGCCTGCCGCTGCCCATGCACCGCGACGCGCGGGCCCTG
CAGACGGCCGAGGTGGTGCACGCGCACGCTCGTGGGGCGCGCCTCACTGCCGCCCGCCTC
AGCCGCGCCCAGCACCAGATCAATGGGCAGCTGCGGTTGCTGCAGCGCCAGCGGGAGGCT
ACCGACCACAGGCTCAGCGAAGTGCGCAAGGCCCTGCTTATTAACCAGCAGAGCGTCAAG
CTGCGGGGCTACCGGCCCAAGTCTGAGAAGATCCCTGACAAAGCTGACAGTATGCTTACC
TGGGAGAAAGAGGAACTAAAGAAGATGAAGAGGAAGATGGAGGAAGATATGGAAAAATCA
GAGGCCCTGCTCAAGACCCTGGCCTCCTGCCGCGACACTCTGGTCTTCTGCTGTAAGGAG
AGGCTCCAAGCTGCGGAGCTAATGAACCAGCCGCTGGACAAGATTCTGGAGCAGGCCGGC
CGCCACTCTTGGGTGAACCTCTTCCGAGTTCCCACCCCGCGCACTCAGGGCCTGAAAACC
CCTCCTCCAGACCCTGTGGGCACCTATACCCCAGAGTGCGCCACGGCGCTGTACGAAGCC
AAGCGACTGTTAATGGAGTCCAAGGACACTTTGCTAGATATGGCAAAGAACGAGGAGGAC
ATCCGAGAACAGCTACAGCAGATCAGCGACCACGTGTGCGCCTCGCTA---GCGCAGAAA
ATGCGCGAGACCTTGGAGCTGAAGGATAGACTGAACATGACCTTAGGACTAATGAGGGCA
ACTATCCACCGGTGCACGAAATTCAACCAGGAGATGTGCGTCACCCGCGGCCTCGTCAAG
GGTCCTCTGTCAAAAAGTCACCTGGAGACTCGAGAGAAACTGGACAGACCTCTGGTTCGC
ATGTATCAGAGACACGTGGGCACCCAACTCCCGGAGGCCACGCGCCTCGCCCAGGGCACT
GACAAACTGCAGCGCCGCATCGCGCATGTGGAAGAGAACCTGAAAGAGCTGCTCTCCATG
CGCAAGAACGTCGCCTGGAGCTTCAACTGCAAGAAGATCGGGCAGGACGTGGACTACAAC
GTGGTGCGCTTGCGCCTCCGCCAGCGGCACCCCCACGTGTTCTATGAGCAGGCACAGCGC
CTGGTCAACGACTGGGAC---------CCACGCACGCCACCA------CGCGCGGAGTCC
AGCGTCGCC---CGCAAG
>Chimp|ENSPTRG00000010610|ENSPTRT00000019565
ATGCGCGTGTTGGCACCCCCGGCTGAGCGCAGCCAGGACACACGCGTTGGGGCCCCAGCA
TGGCGCGAGGCAGCTCAGGCCATGGCGAGGACCGCGCACATTCTGACCGATCGCTGCGGG
CAGGAGGCGGTGACCATGTGGCAGCCCAAGGACAGCGTGCTGGACCCGAACGTGGCCCAC
CACCTCGGCCGCGCCGCCTACATCCAGCCCTGGCGCTTCCGCGTGGAGATGATCAAAGGC
GGCGGCACCTTGGAGAAGCCGCCGCCAGGCGAGGGCGTCACGCTGTGGAAGGGCAAGATG
AAGCCGCCCGCCTGGTACGCCCGCCTGCCGCTACCCTTGCACCGCAAAGCGCGCGCCCTG
CAGACCACCGAGGTGGTGCACGCGCACGCGCGTGGAGCGCGCCTCACCGCCGCCCGCCTC
GGCCGCGCGCAGCACCAGATTAACGGGCGGATGCGACAGCTGCTGCGCCAGCGCGAGGTC
ACCGACCACAGGCTCAGCGAAGTGCGCAAGGGTCTGCTTATTAACCAGCAGAGCGTCAAG
CTGCGGGGCTACAGGCCCAAGTCTGAGAAGGTCCCTGACAAAGCTGACAGTATGCTTACA
TGGGAGAAAGAGGAGCTGAAAAGCATGAAGAGGAAAATGGAGAGAGATATGGAAAAATCA
GAGGTCCTACTCAAGACCCTGGCCTCCTGCCGAGACACTCTGAACTTCTGCTTCAAGGAG
CGGCTCCAAGCCGTGGACCTCATGAACCAGCCTCTGGACAAGGTTCTGGAGCAGGCCAGA
CGCCACTCATGGGTGAACCTCTCCCGAGCCCCCACTCCACGCACACAGGGTCAGAAAACG
CCTCCTCCAGACCCAGTGGGCACCTATAACCCA---------------------------
------------------------------------------------------------
------------------------------------------------------------
------------------------GAAAGATTAAATATGACGTTAGGACTGATGAGGGGA
ACTATCCTCCGGTGTACGAAATATAACCAAGAGTTGTACACCACCCACGGTCTCATCAAG
GGTCCTCTGTCGAAAGTTCACCTGGAGACCGCAGAAAAGCTGGACAGACCCCTGGTTCGC
ATGTACCAGAGACACGTGGGCACCCAACTCCCGGAGGCTGCGCGCCTCGCACAG------
------------------------------------------------------------
------------------------------------------------------------
------------------------------------------------------------
------------------------------------------------------------
------------------
>Cow|ENSBTAG00000020615|ENSBTAT00000027472
ATGCCCGTGTTGATACCCCCGGTGGAGCACAGCCAGGACACGCGCGTTGGGCATCCAGCA
TGGCGCGAGGCGACCAGGGCCTTGGCAGAGGAGGCACACCAGCTGACCGACCGCTGCGGG
CAAGAGGCGGTGACCATGTGGCAACCCAACGAGAGTGTGCGGGACCCACACGTGGCGCAC
CACCTCTGCCGGGCCGCCTACATTCTGCCCTGGCGCTTTCGTGTGGAGATGCTCAAAGGG
GGCAGCACCATGGAGAAGCCACCGCCGGGCGAGGGCGTTACGCTGTGGAAGAGCAAGATG
AAGCCGCCTGCCTGGCATGCCCGCCTGCCGCTGCCCATGCACCGTGACGCGCGGGCCCTG
CAGACCGCCGAGGTGGTGCAAGCTCACGCTCGCGGGGCGCGCCTCACCGCCGCCCGCCTT
GGCCGCGCGCAGCACCAGATCAATGGGCAGCTGCGGCTGCTGCAGCGCCAGCGCGAGGCT
ACGGACCGCAGACTCAGCGAAGTGCGCAAAGCACTGCTGATTAACCAGCAGAGCGTCAAG
CTGCGGGGCTACCGGCCCAAATCTGAGACGATCTCTGACAAAGCTGACAGTATGCTTACC
TGGGAAAAGGAGGAGCTAAAGAGCATGAAGAGGAAGATGGAGGCAGATATGGAAAAATCA
GAGGCCTTGCTCAAGACCCTGGCCTCCTGTCGTGATGCTCTGGTCTTCTGCTGTAAGGAG
AGGCTCCAAGCTGTGGAGCTAATGAACCAGCCACTGGACAAGGTTCTGGAGCAGGCAGGC
CGCCACTCTTGGGTGAACATCTCCCGAGTCCCCACTCCGCGCACACAGGGCCTGAAAACC
CCGCCTCCAGACCCTGTGGGCACCTATACCCCAGAGTGCGCCAAGGCGCTGTACGAAGCC
AAGCGACTGTTAATGGAGTCCAAGGACACTTTGCTAGATATGGCAAAGAACGAGGAGGAC
ATCCGAGAGCAACAGCAGCAGATAAGCGACCGCGTGTGCGCCTCGCTA---GCGCAGAAA
ATGCGCGAGACCTTGGAGCTGAAGGATAGACTGAACATGACCTTAGGACTCATGAGGGGA
ACGATCCACCGGTGCACGAAATTTAACCAGGAGATGTACATCACCCGAGGCCTCATCAAG
GGTCCTCTGTCCAAAAGTCACCTGGAGACTCGAGAGAAACTGGACAGACCTCTGGTTCGC
ATGTATCAGAGACATGTGGGCACCCAACTTCCGGAGGCCGCACGCCTCGCCCAGGGCACT
GACAAGCTGCAGCGCCACATCTCGCACGTGGAAAAGAACCTGGATGAGCTGCTCTCCATG
CGCAAGAAGCTCACCTGGAGCTTCAACTGCAAGAAGATCGGGCACAATGTAGACTACAGC
GTGGTGCGCCTGCGCCTCCGCCAGCGGCACCCGCAGGTGTGCTACGAGCAAGCGCAGCGC
CTTGTTAATGACTGGGAC---------CCACGCACGCCGCCG------CGCGTGAAGTCC
AACACCGCTATCACCAAG
>Dog|ENSCAFG00000016167|ENSCAFT00000025660
ATGCCCGTGTTGATACCCCCAGCGGAGCGCCGCCAGGACACGCGCGTAGGGGCTCCCGCA
TGGCGCGAGGTGGCCAAAGCCATGACGCAGAAGGCGCACCACCTGACCGACCGCTGCGGG
CAGGAGGCAGTGACCATGTGGCAACCCAAGGACAGCGTGAGGGACCCGCACGTGGCGCGC
CACCTCTGCCGCGCTGCCTACATCCTGCCCTGGCGCTTCCGCGTGGAGATGCTCAAGGGC
GGCAGCACCGTGGAGAAGCCGCCGCCGGGCGAGGGCGTCACGCTGTGGAAAGGCAAGATG
AAGCCCCCCGCCTGGCACGCCCGCCTGCCGCTGCCCATGCACCGCGACGCTCGCGCCCTG
CAGACCGCAGAGGTGGTGCACGCGCACGCGCGAGGGGCCCGCCTCGCAGCCGCCCGCCTG
TGCCGCGCGCAGCACCAGATCAATGGGCAGCTGCGGCTGCTGCTTCGCCAGCGGGAAGCT
ACGGACCGCAGGCTCAGCGAGGTGCGCAAAGGCCTGCTCATTAACCAGCAGAGCTGCAAG
CTTCGGGGCTACAGGCCCAAGTCTGAGAAGGTCCCTGACAAAGCTGACAGCATGCTCACC
TGGGAGAGGGAGGAGCTACAGAGCATGAAGAGGAAGATGGAAAAAGATATGGAAAAATCA
GAGGCCCTGCTCAAGGCCCTGGCCTCCTGTCGTGACACTCTGGCCTTCTGCTGTAAGGAC
AGGCTCCAAGCTGTGGACCTAATGAACCAGCCGCTGGATAAGGTTCTGGAGCAGGCTGGC
CGCCACTCCTGGGTGAACCTGTCCCGCGTTCCTTCCCCCCGCACTCAGGGCCAGAAAACG
CCACCCCCCGACCCTGTGGGCACCTATACCCCAGAGTGCGCCACGGCGCTGTACGAAGCC
AAGCGACTGCTGATGGAGTCCAAGGACACCTTGCTAGAAATGGCAAAGAACGAGGAGGCC
ATCCAGGAGCAACAACAACTGATAAGCGATCGAGTGTGCGCCTCGCTG---GCGCAGAAG
ATGCGTGAGACCTTGGAGCTGAAGGAAAGAATGAATATGACCTTAGGACTCATGAGGGGA
ACTATCCATCGGTGCACGAAATTCAACCAGGAAATGTACATCACTCGGGGCCTCATCAAG
GGTCCTCTGTCAAAAAGTCACCTGGAGACTCGAGAGAAACTGGATAGACCTCTGGTTCGG
GTGTACCAGAGACACGTGGGCACCCAGCTGCCCGAAGCCTCGCGCCTCGCTCAGGGTACT
GACAAGCTGCAGCGCCACATCTCGCACGTGGAAAAAAACCTGAAGGAGCTGCTCGCCACG
CACAAGAACCTCACCGGGAGCCTCAACTGCAAGAAGACCGGGTATGAAGTGGACTACAAT
GTGGTGCGCCTGCGCCTCCGCCAGCGGCACCCGCACGTGTGCTACGAGCAGGCGCAGCGT
CTGGTCAACCACTGGGAT---------CCGCGCACGCCTCCG------CGCGTCGAGTCG
GATGCTGCA---GCGAAA
>Elephant|ENSLAFG00000000999|ENSLAFT00000000998
ATGCCGGTGTTGGTTCTCCCGGCTGAGCGCAGCCAGGGACACGCGCGTGGGGGCTCAGCA
TGGCGCGAGGCGGCCCGGACCATCACGCAGAAGGCGCACCAGGTGACCGACCGCTGCGGC
CAGGAGGCGGTGGCCATGTGGCAGCCCAAGAACAGCGTGCGGGATCCGCACGTGGCGCGC
CACCTCCGCCGCGCCGCCTACATCCAGCCGTGGCGGTTTCGCGTGGAGATGGTAAAGGGC
GGCGGCACAGTGGAGCAGCCGCCGCCTGGGGAGGGCGTCACTCTGTGGAAAGGCAAAATG
AAGCCACCCGCGTGGCACACCCGCCTGCCGCTGCCCTTGCACCGCGACGCGCGCGCCCTG
CAGACCGCTGAGGTGGTGCACGCGCACGCGCGTGGAGCGCGCCTCACTGCCGCGCGCTTG
GGCCGCGCGCAGCACCAGATCAATGGACAGCTCCGGCAGCTTCTGCGCCAGCGCGAGGCC
ACCGACCACAGGCTCAGCGAGGTGCGCAAGAGCCTGCTCATTAACCAGCAGAGCACCAAG
CTGCGCCGCTACCGGCCCAAGTCCGAGAAGGTCCCTGACAAGGCTGACAGCATGCTGACG
TGGGAGGAAGAGGAGCTGAAGGCCATGAAGAGGAAGATGGAGACAGATATGGAAAAATCA
GAGACACTGCTTAAGGCCCTGGCCTCCTGCAGAGACAGTCTTGTCTACTGCTTTAAGGAG
CGGCTCCAAGCTGTGGACTTAATGAACCAACCACTGGATAAGGTTCTGGAGCAGGCCGGC
CGCCACTCGTGGGTGGACCTCTCCTGGGTCCCCAGCGCTCGCACTCAGGGCCAGAAAACG
CCGCCTCCAGACCCAGTGGGCACTTATACTCCAGAGTGCGCAGGGGCGCTTTATGAGGCC
AAGCGGCTGCTGATGGAGTCCAAGGACACTTTGGTGGACATGGCAAAGAATGAGGCGCAC
GTCCGGGAGCAACAGCTGCTGATCAGTGACCGTGTGTGCGCCACGCTG---GTGCAGAAG
ATGCGTGAGACCACGGAGCTGAAGGAAAGAATGAACATGACACTGGGACTAATGAGAGGC
ACTATCAACCGGTGCACAAAATTTAACCAAGAAATGTACATCAGCCGTGGCCTCATCAAG
GGTCCCCTGTCGAAAAGTCACCTGGAGACTCGAGAGAAGCTGGACAGACCCCTGGTTCGC
GTGTACCAGAGACACGTGGGCACCCAGCTCCCCGAGGCCATGCGCCTCGCCCAGGGCACA
GACAAGCTGCAGCGCCACATCGAGAACATGGAGAAGAACCTGAACGAGCTGCTGGCAGCG
CGCCAGCGCCTTACCAGGAGCCTCAACTGCAAGAAGATTGGGCACGACGTGGACTACAAC
GTGGTGCGCCTGCGCCTGCGCCAGCGGCACCCGCACGTGTGCTACGAGGAGGCGCAGCGC
CTGGTCAACGACTGGGAT---------CCGCGCACGCCACCG------CGCCGCGAGTCT
GGCACCGCC---CCCCAG
>Bowhead|bmy_22425T0
ATGCCCGTGTTGATACCCCCGGTTGAGCACAGTCAGGACACGCGTGTTGGGCCTCCAGCA
TGGCGCGAGGCGACCAAGGCCTTGACACAGAAGGCGCACCAGCTGACCGACCGCTGTGGG
CAAGAAGCGGTGACCATGTGGCAACCCAAGGACAGCGTGCGGGACCCACACATGGCGCGC
CACCTCTGCCGGGCCGCCTACATCCTGCCCTGGCGCTTCCGCGTGGAGATGCTCAAAGGT
GGCAGCACCATGGAGAAGCCACCGCCGGGTGAGGGCGTTACGTTGTGGAAGGGCAAGATG
AAACCGCCTGCCTGGCATGCGCGCCTGCCGCTGCCCATACACCGCGACGCGCGGGCCCTG
CAGACGGCCGAGGTGGTGCACGCGCACGCTCGTGGGGCGCGCCTCACTGCCGCCCGCCTC
AGCCGCGCCCAGCACCAGATCAATGGGCAGCTGCGGTTGCTGCAGCGCCAGCGGGAGGCT
ACCGACCACAGGCTCAGCGAAGTGCGCAAGGCACTGCTTATTAACCAGCAGAGCGTCAAG
CTGCGGGGCTACCGGCCCAAGTCTGAGAAG------------------------------
------------------------------------------------------------
---------------ACCCTGGCCTCCTGCCGCGACACTCTGGTCTTCTGCTGTAAGGAG
AGGCTCCAAGCTGTGGAGCTAATGAACCAGCCGCTGGACAAGGTTCTGGAGCAGGCCGGC
CGCCACTCTTGGGTGAACCTCTCCCGAGTTCCCACCCCGCGCACTCAGGGCCTGAAAACC
CCGCCTCCAGACCCTGTGGGCACCTATACCCCAGAGTGCGCCACAGCGCTGTACGAAGCC
AAGCGACTGTTAATGGAGTCCAAGGACACTTTGCTAGATATGGCAAAGAACGAGGAGGAC
ATCCGAGAGCAGCAACAGCAGATAAGCGACCGCGTGTGCGCCTCGCTA---GCGCAGAAA
ATGCGCGAGACCTTGGAGCTGAAGGATAGACTGAACATGACCTTAGGACTAATGAGGGGA
ACTATCCACCGGTGCACGAAATTCAACCAGGAGATGTACATCACCCGCGGCCTCGTCAAG
GGTCCTCTGTCAGAAAGTCACCTGGAGACTCGAGAGAAACTGGACAGACCTCTGGTTCGC
ATGTATCAGAGACACGTGGGCACCCAACTCCCGGAGGCCACGCGCCTCGCCCAGGGCACT
GACAAACTGCAGCGCCGCATCTCGCACGTGGAAAAGAACCTGGAGGAGCTGCTCTCCATG
CGCAGGAACCTCACCTGGAGCCTCAACTGCAAGAAGATCGGGCAGGACGTGGACTACAGC
GTGGTGCGCTTGCGCCTCCGCCAGCGGCACCCGCACGTGTGCTATGAGCAGGCGCAGCGC
CTGGTCAACGACCGGGAC---------CCACGCACGCCGCCG------CGCGCGCAGTCC
AGCATCGCC---CGCAAG
>Minke|BACU004867
ATGCCCGTGTTGATACCCCCGGTTGAGCACAGCCAGGACACGCGTGTTGGGCCTCCAGCA
TGGCGCGAGGCGACCAAGGCCTTGACACAGAAGGCGCACCAGCTGACCGACCGCTGTGGG
CAAGAGGCGGTGACCATGTGGCAACCCAAGGACAGCGTGCGGGACCCACACGTGGCGCGC
CACCTCTGCCGGGCCGCCTACATCCTGCCCTGGCGCTTCCGCGTGGAGATGCTCAAAGGT
GGCAGCACCATGGAGAAGCCACCGCCGGGTGAGGGCGTTACGTTGTGGAAGGGCAAGATG
AAGCCGCCTGCCTGGCACGCGCGCCTGCCGCTGCCCGTACACCGCGACGCGCGGGCCCTG
CAGACGGCCGAGGTGGTGCACGCGCACGCTCGTGGGGCGCGCCTCACTGCCGCCCGCCTC
AGCCGCGCCCAGCACCAGATCAATGGGCAGCTGCGGTTGCTGCAGCGCCAGCGGGAGGCT
ACCGACCACAGGCTCAGCGAAGTGCGCAAGGCACTGCTTATTAACCAGCAGAGCGTCAAG
CTCCGGGGCTACCGGCCCAAGTCTGAGAAGATCCCTGACAAAGCTGACAGGATGCTTACC
TGGGAGAAAGAGGAACTAAAGAGAATGAAGAGGAAGATGGAGAAAGATATGGAAAAATCA
GAGGCCCTGCTCAAGACCCTGGCCTCCTGCCGCGACACTCTGGTCTTCTGCTGTAAGGAG
AGGCTCCAAGCTGTGGAGCTAATGAACCAGCCGCTGGACAAGGTTCTGGAGCAGGCGGGC
CGCCACTCTTGGGTGAACCTCTCCCGAGTTCCCACCCCGCGCACTCAGGGCCTGAAAACC
CCGCCTCCAGACCCTGTGGGCACCTATACCCCAGAGTGCGCCACGGCGCTGTGCGAAGCC
AAGCGACTGTTAATGGAGTCCAAGGACACTTTGCTAGATATGGCAAAGAACGAGGAGGAC
ATCCGAGGGCAGCAACAGCAGATAAGCGACCGCGTGTGCGCCTCGCTA---GCGCAGAAA
ATGCGCGAGACCTTGGAGCTGAAGGATATGCTGAACATGACCTTAGGACTAATGAGGGGA
ACTATCCACCGGTGCACGAAATTCAACCAGGAGATGTACATCACCCGCGGCCTCGTCAAG
GGTCCTCTGTCAGAAAGGCACCTGGAGACTCGAGAGAAACTGGACAGACCTCTGGTTCGC
ATGTATCAGAGACACGTGGGCACCCAACTCCCGGAGGCCACGCGCCTCGCCCAGGGCACT
GACAAACTGCAGCGCCGCATCTCGCATGTGGAAAAGAACCTGGAGGAGCTGCTCTCCATG
CGCAGGAACCTCACCTGGAGCCTCAACTGCAAGAAGATCGGGCAGGACGTGGACTACAGC
GTGGTGCGCTTGCGCCTCCGCCAGCGGCACCCGCACGTGTGCTACGAGCAGGCGCAGCGC
CTGGTCAACGACCGGGAC---------CCACACACGCCGCCG------CGCGCGCAGTCC
AGCATCGCC---CGCAAG
