# Supplementary material for: Insights into the Evolution of Longevity from the Bowhead Whale Genome
Source: Cell Rep. 2015 Jan 6;10(1):112–22. doi: 10.1016/j.celrep.2014.12.008 (PMC4536333; doi:10.1016/j.celrep.2014.12.008)
Supplement: Supplemental Folder 2. Species Used in the Analysis of Selective Pressure Variation, Single-Gene Orthologous Families Tested, Likelihood Ratio Tests, MAKER Parameters, and Full Assembly and Read Usage Data, Related to Experimental Procedures [file mmc3.zip › Tested SGOs/reciprocal_group_3360.2.fas]

>Gibbon|ENSNLEG00000003850|ENSNLET00000004916
------------------------------------------------------------
------------------------------------------------------------
------------------------------------------------------------
------------------------------------------------------------
------------------------------------------------------------
------------------------------------------------------------
------------------------------------------------------------
---------------ATGGAGAAGAATGGAAATAACCGAAAGCTGCGGGTTTGTGTTGCT
ACTTGTAACCGTGCAGATTATTCTAAACTTGCCCCGATCATGTTTGGCATTAAAACCGAA
CCTGAGTTCTTTGAACTTGATGTTGTGGTACTTGGCTCTCACCTGATAGATGACTATGGA
AATACATATCGAATGATTGAACAAGATGACTTTGACATTAACACCAGGCTACACACAATT
GTGAGGGGAGAAGATGAGGCAGCCATGGTGGAGTCAGTAGGCCTGGCCCTAGTGAAGCTG
CCAGATGTCCTTAATCGCCTGAAGCCTGATATCATGATTGTTCATGGAGACAGGTTTGAT
GCCCTGGCTCTGGCCACATCTGCTGCCTTGATGAACATCCGAATCCTTCACATTGAAGGT
GGGGAAGTCAGTGGGACCATTGATGACTCTATCAGACATGCCATAACAAAACTGGCTCAT
TATCATGTGTGCTGCACCCGCAGTGCAGAGCAGCACCTGATATCCATGTGTGAGGACCAT
GATCGCATCCTTTTGGCAGGCTGCCCTTCCTATGACAAACTTCTCTCAGCCAAGAACAAA
GACTACATGAGCGTCATTCGCATGTGGCTAGGTGATGATGTAAAATCTAAAGATTACATT
GTTGCACTACAGCACCCTGTGACCACTGACATTAAGCATTCCATAAAAATGTTTGAATTA
ACATTGGATGCACTTATCTCATTTAACAAGCGGACCCTAGTCCTGTTTCCAAATATTGAT
GCAGGGAGCAAAGAGATGGTTCGAGTGATGCGGAAGAAGGGCATTGAGCATCATCCCAAC
TTTCGTGCAGTTAAACACGTCCCATTTGACCAGTTTATACAGTTGGTTGCCCATGCTGGC
TGTATGATTGGGAACAGCAGCTGTGGGGTTCGAGAAGTTGGAGCTTTTGGAACACCTGTG
ATCAACCTGGGAACACGTCAGATTGGAAGAGAAACAGGGGAGAATGTTCTTCATGTCCGG
GATGCTGACACCCAAGACAAAATATTGCAAGCACTGCATCTTCAGTTTGGTAAACAGTAC
CCTTGTTCAAAGATATATGGGGATGGAAATGCTGTTCCAAGGATTTTGAAGTTTCTCAAA
TCTATCGATCTTCAAGAGCCACTGCAAAAGAAATTCTGCTTTCCTCCTGTGAAGGAGAAT
ATCTCTCAAGATATTGACCATATTCTTGAAACTCTAAGTGCCTTGGCCGTTGATCTTGGC
GGGACGAACCTCCGAGTTGCAATAGTCAGCATGAAGGGTGAAATAGTTAAGAAGTATACT
CAGTTCAATCCTAAAACCTATGAAGAGAGGATTAATTTAATCCTACAGATGTGTGTGGAA
GCTGCAGCAGAAGCTGTAAAACTGAACTGCAGAATTTTGGGAGTAGGCATTTCCACAGGT
GGCCGTGTAAATCCTCGGGAAGGAATTGTGCTGCATTCAACCAAACTGATCCAAGAGTGG
AACTCTGTGGACCTTAGGACCCCCCTTTCTGACACTTTGCATCTCCCTGTGTGGGTAGAC
AATGATGGCAACTGTGCTGCCCTGGCAGAAAGGAAATTTGGCCAAGGAAAGGGACTGGAA
AACTTTGTTACACTCATCACAGGCACAGGAATCGGTGGTGGAATTATCCATCAGCATGAA
TTGATCCATGGAAGCTCCTTCTGTGCTGCAGAACTGGGCCACCTTGTTGTGTCTCTGGAT
GGGCCTGATTGTTCCTGTGGAAGCCACGGGTGCATTGAAGCATACGCCTCTGGAATGGCC
TTGCAGAGGGAGGCAAAAAAGCTCCATGATGAG------GACCTGCTCTTGGTGGAAGGG
ATGTCAGTGCCAAAAGATGAGGCCGTGGGTGCACTCCATCTCATCCAAGCTGCGAAACTT
GGCAATGCGAAGGCCCAGAGCATCCTAAGAACAGCTGGAACAGCTTTGGGTCTTGGGGTT
GTGAACATCCTCCATACCATGAATCCCTCCCTTGTGATCCTCTCTGGAGTCCTGGCCAGT
CACTATATCCACATTGTCAAAGACGTCATCCGCCAGCAGGCCTTGTCCTCCGTGCAGGAC
GTGGACGTAGTGGTTTCGGATTTGGTTGACCCCGCCCTGCTGGGTGCTGCCAGCATGGTT
CTGGACTACACAACACGCAGGATCTAC
>Gorilla|ENSGGOG00000013160|ENSGGOT00000013209
------------------------------------------------------------
------------------------------------------------------------
------------------------------------ATGGAAACCTATGGTTATCTGCAG
AGGGAGTCATGCTTTCAAGGACCTCAT---------------------------------
------------------------------------------------------------
------------------------------------------------------------
---------------------------------GAACTCTATTTTAAGAACCTCTCAAAA
CGAAACAAGCAAATCATGGAGAAGAATGGAAATAACCGAAAGCTGCGGGTTTGTGTTGCT
ACTTGTAACCGTGCAGATTATTCTAAACTTGCCCCTATCATGTTTGGCATTAAAACCGAA
CCTGAGTTCTTTGAACTTGATGTTGTGGTACTTGGCTCTCACCTGATAGATGACTATGGA
AATACATATCGAATGATTGAACAAGATGACTTTGACATTAACACCAGGCTACACACAATT
GTGAGGGGAGAAGATGAGGCAGCCATGGTGGAGTCAGTAGGCCTGGCCCTAGTGAAGCTG
CCAGATGTCCTTAATCGCCTGAAGCCTGATATCATGATTGTTCATGGAGACAGGTTTGAT
GCCCTGGCTCTGGCCACATCTGCTGCCTTGATGAACATCCGAATCCTTCACATTGAAGGT
GGGGAAGTCAGTGGGACCATTGATGACTCTATCAGACATGCCATAACAAAACTGGCTCAT
TATCATGTGTGCTGCACCCGCAGTGCAGAGCAGCACCTGATATCCATGTGTGAGGACCAT
GATCGCATCCTTTTGGCAGGCTGCCCTTCCTATGACAAACTTCTCTCAGCCAAGAACAAA
GACTACATGAGCATCATTCGCATGTGGCTAGGTGATGATGTAAAATCTAAAGATTACATT
GTTGCACTACAGCACCCTGTGACCACTGACATTAAGCATTCCATAAAAATGTTTGAATTA
ACATTGGATGCACTTATCTCATTTAACAAGCGGACCCTAGTCCTGTTTCCAAATATTGAT
GCAGGGAGTAAAGAGATGGTTCGAGTGATGCGGAAGAAGGGCATTGAGCATCATCCCAAC
TTTCGTGCAGTTAAACACGTCCCATTTGACCAGTTTATACAGTTGGTTGCCCATGCTGGC
TGTATGATTGGGAACAGCAGCTGTGGGGTTCGAGAAGTTGGAGCTTTTGGAACACCTGTG
ATCAACCTGGGAACACGTCAGATTGGAAGAGAAACAGGGGAGAATGTTCTTCATGTCCGG
GATGCTGACACCCAAGACAAAATATTGCAAGCACTGCACCTTCAGTTTGGTAAACAGTAC
CCTTGTTCAAAGATATATGGGGATGGAAATGCTGTTCCAAGGATTTTGAAGTTTCTCAAA
TCTATCGATCTTCAAGAGCCACTGCAAAAGAAATTCTGCTTTCCTCCTGTGAAGGAGAAT
ATCTCTCAAGATATTGACCATATTCTTGAAACTCTAAGTGCCTTGGCCGTTGATCTCGGC
GGGACGAACCTCCGAGTTGCAATAGTCAGCATGAAGGGTGAAATAGTTAAGAAGTATACT
CAGTTCAATCCTAAAACCTATGAAGAGAGGATTAATTTAATCCTACAGATGTGTGTGGAA
GCTGCAGCAGAAGCTGTAAAACTGAACTGCAGAATTTTGGGAGTAGGCATTTCCACAGGT
GGCCGTGTAAATCCTCGGGAAGGAATTGTGCTGCATTCAACCAAACTGATCCAAGAGTGG
AACTCTGTGGACCTTAGGACCCCCCTTTCTGACACTTTGCATCTCCCTGTGTGGGTAGAC
AATGATGGCAACTGTGCTGCCCTGGCGGAAAGGAAATTTGGCCAAGGAAAGGGACTGGAA
AACTTTGTTACACTTATCACAGGCACAGGAATCGGTGGTGGAATTATCCATCAGCATGAA
TTGATCCACGGAAGCTCCTTCTGTGCTGCAGAACTGGGCCACCTTGTTGTGTCTCTGGAT
GGGCCTGATTGTTCCTGTGGAAGCCATGGATGCATTGAAGCATACGCCTCTGGAATGGCC
TTGCAGAGGGAGGCAAAAAAGCTCCATGATGAG------GACCTGCTCTTGGTGGAAGGG
ATGTCAGTGCCAAAAGATGAGGCTGTGGGTGCACTCCATCTCATCCAAGCTGCGAAACTT
GGCAATGCGAAGGCCCAGAGCATCCTAAGAACAGCTGGAACAGCTTTGGGTCTTGGGGTT
GTGAACATCCTCCATACCATGAATCCCTCCCTTGTGATCCTCTCTGGAGTCCTGGCCAGT
CACTATATCCACATTGTCAAAGACGTCATTCGCCAGCAGGCCTTGTCCTCCGTGCAGGAC
GTGGATGTGGTGGTTTCGGATTTGGTTGACCCCGCCCTGCTGGGTGCTGCCAGCATGGTT
CTGGACTACACAACACGCAGGATCTAC
>Guinea_Pig|ENSCPOG00000003113|ENSCPOT00000003156
------------------------------------------------------------
------------------------------------------------------------
------------------------------------------------------------
------------------------------------------------------------
------------------------------------------------------------
------------------------------------------------------------
------------------------------------------------------------
------------------------------------------------------------
------------------------------------------------------------
------------------------------------------------------------
AACACGTATCGCATGATTGAACAAGATGACTTTGACATTAACACCAGGCTGCACACAATC
GTGAGGGGGGAGGATGAAGCAGCCATGGTGGAGTCCGTAGGCCTGGCGCTAGTGAAGCTA
CCAGACGTCCTCAACCGCCTGAAACCGGATATCATGATTGTGCATGGGGACAGATTTGAT
GCCCTGGCGCTGGCGACCTCTGCAGCCTTGATGAACATCCGCATCCTTCACATTGAAGGA
GGAGAGGTCAGTGGGACTATCGATGACTCTATCAGACACGCCATAACGAAGCTGGCCCAT
TACCACGTGTGCTGTACCCGGAGTGCAGAGCAGCACCTGATAAGCATGTGTGAGGACCAT
GACCGCATCCTGCTGGCAGGCTGCCCCTCCTATGACAAACTCCTCTCAGCCAAGAACAAA
GACTATATGAGTATCATTCGGATGTGGTTAGGTGATGATGTCAAATGTAAAGATTACATT
GTTGCACTGCAGCACCCGGTGACCACTGACATTAAGCATTCCATAAAAATGTTTGAATTA
ACACTGGATGCACTTATCTCATTTAACAAGCGGACCCTTGTTCTGTTTCCAAATATTGAT
GCAGGGAGCAAAGAGATGGTTAGAGTGATGCGGAAGAAGGGCATTGAGCATCACCCCAAT
TTTCGCGCAGTTAAACACGTACCATTCGACCAGTTTATACAGCTGGTTGCCCATGCTGGA
TGTATGATTGGGAACAGCAGCTGCGGGGTACGGGAGGTTGGAGCTTTCGGAACACCTGTG
ATCAACCTGGGCACACGCCAGATTGGAAGAGAAACAGGGGAGAACGTCCTTCATGTACGA
GATGCTGATACTCAAGACAAAATACTGCAAGCACTGCACCTTCAGTTTGGTAAACAGTAC
CCTTGTTCAAAGATCTATGGGGATGGAAACGCTGTTCCACGGATTTTGAAGTTCCTCAAA
TCTATTGATCTTCAAGAGCCACTACAAAAGAAATTCTGCTTTCCTCCTGTGAAAGAGAAC
ATCTCCCAAGATATTGACCATATTCTTGAGACTCTGAGTGCCTTGGCTGTTGATCTTGGA
GGGACAAACCTTCGCGTGGCAATAGTCAGCATGAAGGGTGAAATAGTTAAGAAATACACT
CAATTCAATCCTAAAACTTATGAAGAGAGGATTAATTTAATCCTGCAGATGTGTGTGGAA
GCGGCAGCAGAGGCTGTGAAACTGAACTGCAGAATTTTGGGAGTAGGCATTTCCACAGGT
GGCCGTGTAAATCCTCAGGAAGGAATCGTCTTGCATTCAACCAAACTAATCCAAGAATGG
AACTCTGTGGACCTCAGGACCCCACTGTCTGACACTTTGCATCTTCCTGTGTGGGTGGAC
AATGATGGCAACTGTGCCGCCATGGCAGAAAGGAAATTTGGTCAAGGGAAGGGCCTGGAA
AACTTCGTGACACTTATCACCGGCACAGGAATTGGAGGTGGAATCATCCATCAGCACGAG
CTGATCCACGGGAGCTCCTTCTGTGCTGCGGAACTTGGCCACCTTGTCGTGTCCCTGGAT
GGGCCTGACTGTTCCTGTGGAAGCCACGGGTGTATTGAAGCATATGCCTCTGGGATGGCC
TTGCAGAGGGAGGCAAAAAAGCTGCATGACGAG------GATCTGCTCCTGGTGGAAGGG
ATGTCAGTGCCCAAGGATGAAGCTGTGGGTGCACTTCACCTCATCCAGGCTGCAAAGCTT
GGCAATGCCAAGGCCCAGAGCATCCTAAGAACAGCTGGAACGGCTTTGGGTCTTGGGGTT
GTCAACATCCTGCACACTATGAACCCCTCACTCGTGATCCTGTCCGGAGTACTGGCCAGT
CACTACATCCACATCGTCAAAGATGTCATCCGCCAGCAAGCTTTGTCCTCTGTGCAGGAC
GTGGACGTGGTGGTTTCGGATCTAGTAGACCCCGCCCTGCTCGGTGCCGCCAGCATGGTT
CTGGACTACACAACACGCAGGATCCAC
>Horse|ENSECAG00000014124|ENSECAT00000014756
------------------------------------------------------------
------------------------------------------------------------
------------------------------------------------------------
------------------------------------------------------------
------------------------------------------------------------
------------------------------------------------------------
------------------------------------------------------------
---------------ATGGAGAAGAATGGAAATAACCGAAAGCTTCGGGTTTGCGTTGCT
ACTTGCAACCGTGCCGATTATTCTAAACTTGCCCCGATCATGTTTGGCATTAAAACAGAA
CCTGAGTTCTTTGAACTTGATGTGGTGGTACTTGGCTCTCACCTGATAGATGACTATGGA
AACACATATCGCATGATTGAACAAGATGACTTTGACATTAACACCAGGCTACACACGATC
GTTAGAGGGGAAGATGAGGCAGCTATGGTGGAGTCAGTAGGCCTGGCCCTAGTGAAGCTA
CCAGATGTCCTTAATCGCCTGAAGCCTGATATCATGATTGTTCATGGAGACAGGTTTGAT
GCCCTGGCTCTGGCTACGTCTGCTGCCTTGATGAACATCCGAATCCTTCACATTGAAGGT
GGGGAAGTCAGTGGAACCATTGATGACTCTATCAGACATGCTATAACAAAACTAGCTCAT
TATCATGTGTGCTGCACCCGAAGTGCTGAGCAACACCTCATATCCATGTGTGAGGACCAT
GATCGCATCCTTTTGGCAGGCTGCCCTTCCTATGATAAACTTCTCTCTGCCAAGAACAAA
GACTACATGAGTATCATTCGGATGTGGCTAGGTGATGATGTAAAATCTAAAGATTACATT
GTTGCACTACAGCACCCTGTGACTACTGACATTAAGCATTCCATAAAAATGTTTGAATTA
ACATTGGATGCACTTATCTCATTTAACAAGCGGACCCTAGTTCTGTTTCCAAATATTGAT
GCAGGGAGCAAAGAGATGGTACGAGTGATGCGGAAGAAGGGCATTGAGCATCATCCCAAT
TTTCGTGCAGTTAAACACGTCCCATTTGACCAGTTTATCCAGTTGGTTGCCCATGCTGGT
TGTATGATTGGGAACAGCAGCTGTGGGGTACGAGAGGTGGGAGCTTTTGGGACACCCGTG
ATCAACCTAGGAACACGTCAGATTGGAAGAGAAACAGGGGAAAATGTCCTTCATGTCCGG
GATGCTGATACCCAAGACAAAATACTGCAAGCGCTGCACCTTCAGTTCGGTAAACAGTAC
CCTTGTTCAAAGATATATGGGGATGGAAATGCTGTTCCAAGGATTTTGAAGTTTCTCAAA
TCTATTGATCTTCAAGAGCCACTACAAAAGAAATTCTGTTTTCCTCCTGTGAAGGAGAAT
ATCTCTCAAGATATTGACCATATTCTTGAAACTCTAAGTGCCTTGGCTGTTGATCTTGGT
GGGACAAACCTCCGAGTTGCAATAGTCAGCATGAAGGGTGAAATAGTTAAGAAGTATACT
CAATTCAATCCTAAAACCTATGAAGAGAGGATTAATTTAATCCTACAGATGTGCGTAGAA
GCTGCATCAGAAGCTGTAAAACTGAACTGCAGAATTTTGGGAGTAGGCATTTCCACTGGT
GGCCGTGTAAATCCTCGGGAAGGAATTGTGCTCCATTCAACCAAACTGATTCAAGAATGG
AACTCTGTGGACCTCAGGACCCCCCTATCTGACACTTTGCATCTCCCCGTGTGGGTGGAC
AACGATGGCAACTGTGCTGCCCTGGCGGAGAGGAAATTTGGTCAAGGAAAGGGCCTGGAA
AACTTTGTGACACTGATCACAGGCACAGGAATTGGCGGGGGGATCATCCATCAGCATGAA
CTGATCCACGGAAGCTCCTTCTGTGCTGCAGAACTCGGCCACCTTGTTGTGTCTCTGGAT
GGGCCTGATTGTTCCTGTGGAAGCCATGGGTGTATTGAAGCATATGCCTCTGGAATGGCC
TTGCAGAGGGAAGCGAAAAAACTGCATGATGAA------GACCTGCTGTTGGTGGAAGGG
ATGTCAGTGCCAAAAGATGAAGCCGTTGGTGCCCTCCATCTCATCCAAGCTGCGAAACTT
GGCAACGTGAAGGCCCAGAGCATCTTGAGGACAGCTGGAACGGCTTTGGGTCTTGGGGTT
GTAAACATCCTCCACACTATGAATCCTTCCCTCGTGATCCTCTCTGGAGTCCTAGCCAGT
CACTATATCCACATCGTCAAAGACGTCATCCGCCAGCAGGCCTTGTCCTCGGTTCAGGAC
GTGGACGTGGTGGTTTCAGATTTGGTGGACCCCGCCCTGCTTGGTGCCGCCAGCATGGTT
CTGGACTACACGACTCGCAGGGTCTAC
>Mouse|ENSMUSG00000028479|ENSMUST00000030201
------------------------------------------------------------
------------------------------------------------------------
------------------------------------------------------------
---------------------------------------------------------ATG
GAAACACACGCGCATCTCCACAGGGAG---------------------------------
------------------------CAGAGCTACGCA------------------------
------------------------GGACCTCATGAACTCTATTTTAAGAAACTCTCAAGT
AAAAAGAAGCAAGTCATGGAGAAGAACGGGAACAACCGAAAGCTCCGGGTTTGCGTTGCC
ACCTGCAACCGAGCTGACTACTCCAAACTGGCCCCGATCATGTTCGGCATCAAGACAGAG
CCCGCGTTCTTTGAGTTGGACGTGGTGGTGCTCGGCTCCCACCTGATTGACGACTATGGA
AACACATACCGCATGATTGAGCAAGATGACTTTGACATTAACACCAGGCTCCACACGATT
GTTAGAGGGGAAGATGAAGCGGCCATGGTAGAGTCGGTAGGCCTAGCGCTCGTGAAGCTA
CCGGACGTCCTCAATCGCCTGAAGCCCGACATCATGATTGTTCACGGAGACCGATTTGAC
GCCCTTGCTCTGGCTACGTCTGCTGCCTTGATGAACATCCGCATCCTTCACATTGAAGGA
GGCGAGGTCAGCGGGACCATTGATGACTCTATCAGACACGCCATAACAAAACTGGCTCAC
TACCATGTGTGCTGCACTAGAAGTGCAGAGCAGCACCTGATCTCTATGTGCGAGGACCAC
GACCGCATCCTGTTGGCAGGCTGCCCTTCCTATGACAAACTGCTCTCCGCCAAGAACAAA
GACTATATGAGCATCATTCGGATGTGGCTAGGCGATGATGTAAAATGTAAGGATTACATC
GTTGCCCTGCAGCATCCCGTGACCACTGACATTAAGCATTCCATAAAGATGTTTGAGCTA
ACACTGGATGCCCTGATCTCGTTTAACAAGAGGACCCTAGTTCTGTTTCCAAATATCGAT
GCAGGCAGCAAGGAGATGGTTCGAGTGATGCGGAAGAAGGGCATCGAGCATCACCCCAAT
TTCCGTGCAGTCAAGCACGTCCCGTTTGACCAGTTCATACAGCTGGTCGCCCACGCTGGC
TGCATGATTGGGAATAGCAGCTGCGGCGTGCGAGAGGTTGGCGCTTTCGGAACACCCGTG
ATCAACCTGGGCACAAGGCAGATAGGAAGAGAAACCGGGGAGAATGTTCTTCATGTCAGG
GATGCTGACACCCAAGATAAAATATTGCAAGCACTACACCTCCAGTTCGGCAAACAGTAC
CCTTGCTCAAAGATATATGGGGATGGGAATGCTGTTCCAAGGATTTTAAAGTTTCTCAAA
TCCATTGACCTTCAAGAGCCACTACAGAAGAAATTCTGCTTCCCCCCTGTAAAGGAGAAC
ATCTCTCAAGACATTGACCACATCCTGGAAACTCTGAGTGCCTTGGCTGTTGATCTTGGC
GGGACAAACCTGAGGGTGGCAATAGTTAGCATGAAGGGTGAAATCGTTAAGAAGTACACT
CAGTTCAACCCTAAAACCTATGAAGAAAGGATTAGTTTAATCCTGCAGATGTGTGTGGAA
GCTGCCGCGGAAGCTGTGAAACTCAATTGCAGAATTCTGGGAGTAGGCATCTCCACAGGT
GGCCGCGTGAATCCCCAGGAAGGAGTTGTGCTGCATTCAACCAAGCTGATCCAGGAATGG
AACTCCGTGGACCTCAGGACACCCCTCTCCGACACCCTGCATCTCCCCGTGTGGGTGGAC
AATGACGGCAACTGTGCCGCCATGGCAGAGAGGAAGTTCGGCCAAGGAAAAGGACAGGAG
AACTTCGTGACGCTCATCACGGGGACAGGGATCGGTGGGGGGATCATCCACCAGCACGAA
CTGATCCACGGCAGCTCCTTCTGCGCGGCGGAGCTCGGCCATCTCGTGGTGTCCCTGGAC
GGTCCTGACTGCTCCTGTGGAAGCCATGGGTGCATCGAAGCGTACGCCTCTGGAATGGCC
TTGCAGAGGGAAGCAAAGAAACTCCATGATGAG------GACCTGCTCTTGGTGGAAGGG
ATGTCAGTACCAAAAGACGAAGCTGTGGGTGCCCTCCATCTCATCCAGGCTGCCAAGCTG
GGCAACGTGAAGGCCCAGAGCATCTTACGAACAGCTGGAACTGCTTTGGGACTTGGGGTT
GTGAACATCCTCCACACTATGAATCCTTCCCTGGTGATCCTGTCTGGAGTCCTGGCCAGT
CACTACATCCACATCGTGAAGGACGTCATCCGCCAGCAAGCCTTGTCCTCCGTGCAGGAT
GTGGACGTGGTGGTCTCAGACTTGGTGGACCCGGCCCTGCTTGGCGCAGCCAGCATGGTT
CTGGACTACACAACGCGCAGGATCCAC
>Opossum|ENSMODG00000002632|ENSMODT00000003264
------------------------------------------------------------
------------------------------------------------------------
------------------------------------------------------------
------------------------------------------------------------
------------------------------------------------------------
------------------------------------------------------------
------------------------------------------------------------
---------------ATGGAGAAGAATGGGAATAATCGAAAACTCCGAGTTTGTGTTGCT
ACATGCAACAGAGCTGATTATTCAAAACTTGCCCCTATCATGTTTGGCATTAAAGCAGAG
CCTCAATTCTTTGAACTTGATGTGGTAGTACTGGGATCTCACCTAATCGATGACTATGGA
AACACGTATCGTATGATTGAACAAGATGATTTTGACATTAATACAAGATTACACACCATA
GTTAGGGGTGAAGATGAGGCAGCCATGGTGGAATCAGTAGGTCTTGCATTAGTCAAGCTA
CCAGATGTTCTTAATCGTCTGAACCCTGACATAATGATTGTTCATGGTGATAGATTTGAC
GCATTGGCTGTGGCTACATCTGCTGCCTTGATGAATATTCGTATTCTTCATATTGAAGGT
GGAGAAGTAAGTGGGACCATAGATGACTCTATTAGACATGCTATAACCAAATTGGCTCAT
TATCATGTGTGCTGCACCAGAAATGCAGAACAACATCTGATATCTATGTGTGAAGATCAT
GATCGCATCCTTTTGGCAGGCTGCCCCTCCTATGATAAACTCCTTTCAGCAAAGAATAAA
GACCACATGAGTATTATTCGTATGTGGTTAGGTGATGATGTAAAACCAAAAGATTACATA
GTAGCACTACAGCATCCTGTGACTACTGACATTAAACATTCTATAAAAATGTTTGAATTA
ACATTGGATGCACTTATCTCATTTAACAAGAGGACGCTAATTCTGTTTCCAAATATTGAT
GCAGGAAGCAAAGAGATGGTTCGAGTGATGAGGAAGAAGGGTGTTGAGCATCACCCCAAT
TTCCGAGCAGTTAAACATGTACCATTTGACCAATTCATACAACTTGTAGCTCATGCTGGT
TGTATAATTGGCAATAGCAGTTGTGGGGTGCGAGAAGTGGGAGCATTTGGTACTCCTGTA
ATCAATCTAGGAACACGACAGATTGGAAGAGAAACAGGTGAAAATGTTCTTCATGTTCGA
GATGCTGATACTCAGGATAAAATACTGCAAGCTCTGCACCTCCAGTTTGGCAAACAGTAT
CCTTGTTCAAAGATATATGGGGATGGGAATGCTGTTCCAAGGATTTTGAAGTTTCTCAAA
TCTATTGATCTCCAAGAGCCACTACAAAAGAAGTTCTGCTTTCCCCCTGTGAAGGAAAAC
ATCTCTAAAGACATTGATCATATTCTTGAAACCCAAAGTGCCTTGGCTGTTGATCTAGGT
GGAACAAATCTTCGAGTTGCAATAGTCAGTATGAAGGGTGAAATAGTTAAGAAGTACACC
CAAACCAATCCCAAAACCTATGAAGAAAGAATTAAATTAATTCTACAGATGTGTGTGGAG
GCTGCTGCAGAAGCTATCAAACTAAATTGCAGAATTTTGGGAGTGGGTATTTCCACAGGT
GGACGTGTAAATCCTCGTGAAGGAATTGTTCTACATTCTACCAAACTTATTCAAGAATGG
AGTTCTGTGGATCTGAGGACCCCAATCTCTGATACACTGCATCTCCCTGTCTGGGTAGAC
AATGACGGCAACTGTGCTGCCTTGGCAGAAAGGAAGTTTGGTCAAGGAAAAGGACTGGAA
AACTTTGTGACCCTTATCACAGGCACAGGAATCGGTGGTGGCATCATTCATCAGCATGAG
TTGATACATGGCAGTTCCTTTTGTGCAGCTGAACTTGGACACCTCATGGTGTCTTTGGAC
GGACCTGATTGTTCATGTGGGAGTCATGGGTGCATTGAGGCCTATGCCTCTGGGATGGCC
TTGCAAAGAGAAGCTAAGAAACTACATGATGAA------GACCTTCTCTTAGTGGAAGGA
ATGTCAATGAAAAAAGAAGAAACTGTCAGTGCTTTTCATCTCATTCAGGCAGCTAAGCTT
GGCAACGCAAAAGCTGCTAGTATCCTTAGAACAGCTGGGACAGCTCTGGGCCTCGGGGTC
GTGAATATCCTTCACACAATAAATCCTTCCCTTGTGATCCTCTCTGGAGTCCTAGCGAGT
CATTACGTTAACATTGTCAAAGATGTGATCCGACAACAAGCCTTGTTTTCGGTTCAAACG
GTGGATGTCGTGGTTTCAGACTTGGTGGATCCTGCCTTGCTTGGGGCTGCGAGTCTGGTG
TTAGACTATACTACGCGGCGAGTGCAG
>Orangutan|ENSPPYG00000019068|ENSPPYT00000022230
------------------------------------------------------------
------------------------------------------------------------
------------------------------------------------------------
------------------------------------------------------------
------------------------------------------------------------
------------------------------------------------------------
------------------------------------------------------------
---------------ATGGAGAAGAATGGAAATAACCGAAAGCTGCGGGTTTGTGTTGCT
ACTTGTAACCGTGCAGATTATTCTAAACTTGCCCCGATCATGTTTGGCATTAAAACCGAA
CCTGAGTTCTTTGAACTTGATGTTGTGGTACTTGGCTCTCACCTGATAGATGACTATGGA
AATACATATCGAATGATTGAACAAGATGACTTTGACATTAACACCAGGCTACACACAATT
GTGAGGGGAGAAGATGAGGCAGCCATGGTGGAGTCAGTAGGCCTGGCCCTAGTGAAGCTG
CCAGATGTCCTTAATCGCCTGAAGCCTGATATCATGATTGTTCATGGAGACAGGTTTGAT
GCCCTGGCTCTGGCCACATCTGCTGCCTTGATGAACATCCGAATCCTTCACATTGAAGGT
GGGGAAGTCAGTGGGACCATTGATGACTCTATCAGACATGCCATAACAAAACTGGCTCAT
TATCATGTGTGCTGCACCCGCAGTGCAGAGCAGCACCTGATATCCATGTGTGAGGACCAT
GATCGCATCCTTTTGGCAGGCTGCCCTTCCTATGACAAACTTCTCTCAGCCAAGAACAAA
GACTACATGAGCATCATTCGCATGTGGCTAGGTGATGATGTAAAATCTAAAGATTACATT
GTTGCACTACAGCACCCTGTGACCACTGACATTAAGCATTCCATAAAAATGTTTGAATTA
ACATTGGATGCACTTATCTCATTTAACAAGCGGACCCTAGTCCTGTTTCCAAATATTGAT
GCAGGGAGCAAAGAGATGGTTCGAGTGATGCGGAAGAAGGGCATTGAGCATCATCCCAAC
TTTCGTGCAGTTAAACACGTCCCATTTGACCAGTTTATACAGTTGGTTGCCCATGCTGGC
TGTATGATTGGGAACAGCAGCTGTGGGGTTCGAGAAGTTGGAGCTTTTGGAACACCTGTG
ATCAACCTGGGAACACGTCAGATTGGAAGAGAAACAGGGGAGAATGTTCTTCATGTCCGG
GATGCTGACACCCAAGACAAAATATTGCAAGCACTGCACCTTCAGTTTGGTAAACAGTAC
CCTTGTTCAAAGATATATGGGGATGGAAATGCTGTTCCAAGGATTTTGAAGTTTCTCAAA
TCTATCGATCTTCAAGAGCCACTGCAAAAGAAATTCTGCTTTCCTCCTGTGAAGGAGAAT
ATCTCTCAAGATATTGACCATATTCTTGAAACTCTAAGTGCCTTGGCCGTTGATCTCGGC
GGGACGAACCTCCGAGTTGCAATAGTCAGCATGAAGGGTGAAATAGTTAAGAAGTATACT
CAGTTCAATCCTAAAACCTATGAAGAGAGGATAAATTTAATCCTACAGATGTGTGTGGAA
GCTGCAGCAGAAGCTGTAAAACTGAACTGCAGAATTTTGGGAGTAGGCATTTCCACAGGT
GGCCGTGTAAATCCTCGGGAAGGAATTGTGCTGCATTCAACCAAGCTGATCCAAGAGTGG
AACTCTGTGGACCTTAGGACCCCCCTTTCTGACACTTTGCATCTCCCTGTGTGGGTAGAC
AATGATGGCAACTGTGCTGCCCTGGCGGAAAGGAAATTTGGCCAAGGAAAGGGACTGGAA
AACTTTGTTACACTTATCACAGGCACAGGAATCGGTGGTGGAATTATCCATCAGCATGAA
TTGATCCACGGAAGCTCCTTCTGTGCTGCAGAACTGGGCCACCTTGTTGTGTCTCTGGAT
GGGCCTGATTGTTCGTGTGGAAGCCATGGGTGCATTGAAGCATACGCCTCTGGAATGGCC
TTGCAGAGGGAGGCAAAAAAGCTCCATGATGAG------GACCTGCTCTTGGTGGAAGGG
ATGTCAGTGCCAAAAGATGAGGCCGTGGGTGCGCTCCATCTCATCCAAGCTGCGAAACTT
GGCAATGCGAAGGCCCAGAGCATCCTAAGAACAGCTGGAACAGCTTTGGGTCTTGGGGTT
GTGAACATCCTCCATACCATGAATCCCTCCCTTGTGATCCTCTCTGGAGTCCTGGCCAGT
CACTATATCCACATTGTCAAAGACGTCATTCGCCAGCAGGCCTTGTCCTCCGTGCAGGAC
GTGGATGTGGTGGTTTCGGATTTGGTTGACCCCGCCCTGCTGGGTGCTGCCAGCATGGTT
CTGGACTACACAACACGCAGGATCTAC
>Platypus|ENSOANG00000011137|ENSOANT00000017645
------------------------------------------------------------
------------------------------------------------------------
------------------------------------------------------------
------------------------------------------------------------
------------------------------------------------------------
------------------------------------------------------------
------------------------------------------------------------
------------------------------------------------------------
------------------------------------------------------------
---------------------------------------------CTCTCTGACTTCAGA
AACACCTACCGCATGATTGAACAAGATGACTTTGACATAAATACAAGACTGCACACCATA
GTTAGGGGTGAAGATGAGGCTGCCATGGTGGAGTCGGTAGGCCTCGCATTAGTAAAGCTG
CCAGATGTCCTCAATCGTCTAAAACCCGACATAATGATTGTACATGGAGATAGGTTTGAT
GCACTGGCCCTGGCCACATCTGCTGCCTTGATGAATATTCGAATTCTTCATATTGAAGGT
GGAGAAGTAAGCGGGACCATAGATGACTCTATCAGACATGCTATAACCAAGCTGGCGCAT
TATCACGTGTGTTGCACTCGAAGTGCAGAGCAGCACCTGATCTCTATGTGTGAGGACCAT
GATCGCATCCTGCTAGCAGGCTGTCCCTCCTATGATAAACTTCTCTCAGCTAAAAATAAG
GACTACATGGGCATTATTCATATGTGGTTGGGTGACGATGTAAAAGCAAAAGATTATATA
GTTGCACTACAGCATCCCGTGACTACTGACATTAAACATTCCATAAAAATGTTTGAATTG
ACATTGGATGCCCTTATCTCATTTAACAAGAGGACACTGGTTCTGTTCCCAAATATTGAT
GCAGGGAGCAAGGAGATGGTTCGAGTGATGCGGAAGAAAGGCATTGAACATCATCCCAAT
TTTCGAGCAGTTAAACATGTTCCATTTGACCAGTTCATACAACTAGTGGCTCATGCTGGA
TGTATGATTGGTAATAGCAGCTGTGGTGTGCGGGAGGTGGGAGCTTTTGGTACCCCCGTA
ATCAACCTGGGAACACGTCAGATAGGAAGAGAAACAGGTGAAAATGTTCTTCATGTTCGG
GATGCTGATACCCAAGACAAAATACTGCAAGCTCTTCACCTTCAATTTGGCAAACAGTAT
CCATGTTCAAAGATATATGGAGATGGGAATTCTGTTCCAAGGATTCTGAAGTTCCTTAAA
TCTATCGATCTCCAAGAGCCTCTGCAAAAGAAGTTCTGCTTTCCCCCTGTTAAGGAGAGC
ATCTCTCAAGACATTGACCACATTTTGGAAACCCAAAGTGCCTTGGCTGTTGATCTAGGT
GGAACAAACCTCCGCGTTGCCATAGTCAGTTCAAAGGGTGAAATAGTTAAGAAGTATACT
CAGTTCAATCCTAAAACATTTGAAGATAGAATAAAATTAATCCTTCAGATGTGTGTGGAG
GCTGCAGGAGAAGGTGTAAAGCTAAACTGCAGAATTTTGGGAGTAGGTATTTCCACAGGT
GGACGTGTAAATCCTCGTGAAGGAATTGTGCTTCATTCTACGAAGCTTATTCAGGAGTGG
AGCTCTGTGGATCTGAGAACCCCAATTTCAGATACTTTGCATCTCCCCGTCTGGGTGGAC
AATGATGGTAACTGTGCCGCCTTGGCGGAGAGGAAATTTGGTCAAGGAAAAGGACTGGAA
AACTTTGTGACCCTGATTACTGGCACAGGAATTGGTGGTGGAATCATTCATCAGCATGAG
TTGATCCACGGCAGTTCATTTTGTGCTGCTGAACTCGGGCACTTGGTGGTGTCATTGGAT
GGACCAGATTGCTCATGTGGGAATCATGGGTGTATCGAAGCATATGCCTCTGGAATGGCC
TTGCAACGGGAAGCTAAAAAACTACATGACGAAATAGAAGACCTGCTATTAGTGGAAGGA
ATGTCAGTGAAAAAGGAAGAAGCTGTCAGTGCTCTTCATCTCATCCAGGCAGCTAAACTG
GGCAACGCAAAAGCCGAAAGTATCCTCAGAACAGCAGGGACAGCTCTGGGCCTTGGTATT
GTGAATATCCTGCACACCATGAACCCCTCCCTCGTCATCCTTTCTGGAGTCTTAGCAAGC
CATTATGTTAACACTGTCAAAGATGTGATTCGCCAACAGGCACTGTTCTCTGTTCAGACA
GTGGATGTGGTGGTCTCGGACTTGGTGGACCCTGCCTTACTTGGAGCTGCTAGCATGGTT
TTAGATTATACTACACGCAGAATATAC
>Rabbit|ENSOCUG00000000010|ENSOCUT00000000011
------------------------------------------------------------
------------------------------------------------------------
------------------------------------------------------------
---------------------------ATGAACGAGACACTCATTTTTCTGGAAAGG---
------------------------------------------------------------
------------------------------------------------------------
---------------------------------GAACTCTATTTTAAGAACCTCTCAAAG
CAAACAAAAAAACTCATGGAGAAGAACGGGAATAACCGAAAGCTGCGGGTTTGCGTTGCT
ACTTGCAACCGTGCCGATTATTCTAAACTTGCCCCGATCATGTTTGGCATCAAGACGGAA
CCCGAGTTCTTTGAACTTGATGTGGTGGTACTTGGCTCTCACCTGATAGATGACTACGGA
AACACCTATCGCATGATTGAACAAGATGACTTTGACATTAATACCAGGCTACATACAATC
GTTAGGGGGGAAGATGAGGCAGCCATGGTGGAGTCAGTAGGCCTGGCCCTTGTGAAGCTA
CCAGATGTCCTTAACCGTCTGAAGCCTGACATCATGATTGTTCATGGAGACCGGTTTGAT
GCCCTGGCTCTGGCTACGTCTGCTGCCTTGATGAACATCCGAATCCTTCATATTGAAGGA
GGGGAAGTCAGCGGGACTATTGATGACTCCATCAGACATGCCATCACAAAGCTGGCTCAC
TATCACGTGTGCTGCACCCGCAGTGCAGAGCAGCACCTGATATCCATGTGTGAGGACCAT
GACCGCATCCTGTTGGCAGGCTGCCCTTCCTATGACAAGCTTCTCTCAGCCAAGAACAAA
GACTACATGAGCATCATCCGAATGTGGCTGGGTGATGATGTAAAGTCTAAAGATTACATT
GTTGCACTGCAGCACCCTGTGACCACTGACATTAAGCATTCCATTAAAATGTTTGAACTA
ACATTGGATGCACTTATCTCATTTAACAAGCGGACCTTAGTTCTGTTTCCAAATATTGAT
GCAGGGAGCAAAGAGATGGTTCGAGTGATGCGGAAGAAGGGCATTGAGCATCATCCCAAT
TTCCGTGCTGTTAAACACGTCCCGTTTGACCAGTTTATACAGCTGGTTGCCCATGCGGGT
TGTATGATTGGAAATAGCAGCTGTGGGGTGCGAGAGGTTGGAGCCTTTGGAACACCTGTG
ATCAATCTGGGAACACGTCAGATTGGAAGAGAAACAGGGGAGAACGTCCTTCACGTCCGG
GATGCTGACACCCAAGACAAAATACTGCAAGCCCTGCACCTTCAGTTTGGCAAACAGTAC
CCTTGTTCAAAGATATATGGCGATGGAAATGCTGTTCCAAGAATTTTGAAGTTTCTCAAA
TCTATTGATCTCCAAGAGCCGCTGCAGAAGAAATTCTGCTTTCCTCCAGTGAAGGAGAAC
ATCTCTCAAGACATTGACCATATTCTGGAAACTCTAAGTGCCTTGGCTGTTGATCTCGGT
GGGACAAACCTCCGAGTTGCAATAGTCAGCATGAAGGGTGAAATAGTTAAGAAGTATACT
CAGTTCAATCCAAAAACCTATGAAGAGAGGATTAACTTAATCCTACAGATGTGTGTGGAA
GCTGCAGCAGAAGCTGTAAAACTGAACTGTAGGATTTTGGGAGTAGGCATTTCCACAGGT
GGCCGGGTAAATCCTCGGGAAGGAATTGTGCTGCATTCAACCAAACTGATTCAAGAGTGG
AACTCTGTAGACCTCAGGACTCCCCTGTCTGACACTCTGCATCTCCCCGTGTGGGTAGAC
AATGATGGCAACTGTGCTGCCCTGGCAGAAAGGAAATTTGGCCAAGGAAAGGGGCTGGAA
AACTTTGTGACACTTATCACAGGCACAGGAATAGGTGGTGGCATCATCCATCAGCACGAA
CTGATCCACGGAAGCTCCTTCTGTGCTGCGGAGCTTGGCCACCTTGTCGTGTCTCTGAAT
GGGCCCGACTGCTCCTGTGGAAGCCATGGCTGCATTGAAGCATATGCGTCTGGAATGGCC
TTGCAAAGGGAAGCCAAAAAGCTACATGACGAG------GACCTGCTTTTGGTAGAAGGG
ATGTCAGTGCCGAAAGATGAAGCTGTGGGCGCGCTGCATCTTATCCAAGCTGCAAAACTT
GGCAATGCAAAGGCCCAGAGCATCTTAAGAACAGCTGGAACAGCTCTGGGTCTCGGGGTG
GTGAACATCCTCCACACCATGAATCCTTCCCTCGTGATCCTCTCTGGAGTCCTGGCCAGT
CACTACATCCACATTGTCAAGGACGTCATCCGCCAGCAAGCCCTGTCCTCGGTGCAGGAT
GTGGACGTGGTCGTTTCGGATTTGGTTGACCCCGCGCTGCTCGGTGCTGCCAGCATGGTT
CTGGACTACACAACTCGCAGGATCTAC
>Rat|ENSRNOG00000014365|ENSRNOT00000019532
------------------------------------------------------------
------------------------------------------------------------
------------------------------------------------------------
------------------------------------------------------------
------------------------------------------------------------
------------------------------------------------------------
------------------------------------------------------------
---------------ATGGAGAAGAACGGGAATAACCGGAAGCTTCGGGTTTGCGTTGCC
ACCTGCAACCGAGCCGATTACTCCAAACTGGCCCCCATCATGTTCGGCATTAAGACGGAG
CCTGCGTTCTTCGAGCTCGACGTGGTGGTGCTGGGCTCTCACCTGATCGACGACTACGGA
AACACATACCGCATGATTGAGCAGGACGACTTTGACATCAACACCAGGCTACACACGATT
GTTAGAGGGGAAGACGAAGCAGCCATGGTAGAGTCAGTGGGCCTAGCGCTAGTGAAGCTA
CCGGATGTCCTCAACCGCCTGAAGCCTGACATCATGATTGTTCACGGAGACCGATTTGAC
GCCCTCGCTCTGGCTACATCTGCTGCCCTGATGAACATCCGCATCCTTCACATTGAAGGA
GGAGAGGTCAGTGGGACTATTGATGACTCTATCAGACACGCCATAACAAAACTGGCTCAC
TACCACGTGTGCTGCACCAGGAGTGCAGAGCAACACCTGATCTCCATGTGTGAGGACCAC
GACCGCATCCTTTTGGCCGGCTGCCCTTCCTATGACAAACTGCTCTCAGCCAAGAATAAA
GACTATATGAGCATCATTCGGATGTGGCTAGGTGATGATGTAAAATGTAAAGATTACATT
GTTGCCCTGCAACACCCGGTGACCACCGACATTAAGCATTCCATAAAGATGTTCGAACTG
ACACTGGATGCTCTTATCTCATTTAACAAGAGGACCCTAGTTCTGTTTCCAAATATCGAT
GCAGGCAGCAAGGAGATGGTTCGAGTGATGCGGAAGAAGGGCATCGAGCATCACCCCAAT
TTCCGCGCAGTCAAGCACGTCCCGTTTGACCAGTTCATTCAGCTGGTCGCCCACGCTGGC
TGCATGATTGGGAATAGCAGCTGTGGAGTGCGTGAGGTTGGCGCCTTTGGAACCCCTGTG
ATCAACCTGGGCACGCGGCAGATAGGAAGAGAAACGGGGGAGAATGTTCTTCATGTCCGG
GATGCTGACACCCAAGACAAAATATTACAAGCACTACACCTCCAGTTCGGTAAACAGTAC
CCTTGCTCAAAGATATATGGGGATGGAAATGCTGTTCCAAGGATTTTAAAGTTTCTCAAA
TCCATCGACCTTCAAGAGCCACTACAGAAGAAATTCTGCTTCCCTCCCGTGAAGGAGAAC
ATCTCTCAGGATATTGACCATATCCTCGAAACTCTGAGTGCCTTGGCTGTTGATCTCGGG
GGGACGAATCTGAGAGTGGCGATAGTTAGCATGAAGGGTGAAATAGTTAAGAAGTACACC
CAGTTCAATCCTAAAACCTATGAGGAAAGGATTAGTCTAATCCTGCAGATGTGTGTGGAA
GCGGCAGCAGAAGCCGTGAAGCTCAATTGCAGAATTCTGGGAGTAGGCATCTCCACAGGT
GGCCGTGTGAATCCCCAGGAAGGAGTTGTGCTGCACTCGACCAAGCTGATACAGGAGTGG
AACTCTGTGGACCTCAGGACACCACTCTCCGACACCCTGCATCTCCCCGTGTGGGTGGAC
AACGACGGCAACTGCGCTGCCATGGCGGAGAGGAAGTTTGGCCAAGGAAAAGGACAGGAG
AACTTTGTGACGCTCATCACAGGGACAGGGATCGGTGGGGGAATCATCCACCAGCACGAG
CTGATCCACGGCAGCTCCTTCTGTGCGGCAGAGCTTGGCCACCTCGTGGTGTCTCTGGAT
GGTCCTGACTGCTCCTGTGGAAGCCATGGGTGCATTGAAGCCTACGCCTCTGGAATGGCC
TTGCAGAGGGAAGCAAAGAAGCTCCACGACGAG------GACCTGCTCTTGGTGGAAGGG
ATGTCAGTGCCAAAAGACGAAGCTGTGGGCGCCCTCCATCTCATCCAAGCCGCCAAGCTG
GGCAACGTGAAGGCCCAGAGCATCTTACGGACAGCTGGAACTGCTTTGGGACTCGGAGTT
GTGAATATCCTCCACACTATGAATCCTTCCCTGGTGATCCTGTCTGGAGTCCTGGCTAGT
CACTACATCCACATTGTGAGGGACGTCATCCGCCAGCAAGCCCTGTCCTCCGTGCAGGAT
GTGGATGTAGTGGTTTCAGACTTGGTTGACCCGGCCCTGCTTGGTGCGGCCAGCATGGTT
CTGGACTACACGACCCGCAGGATCCAC
>Macaque|ENSMMUG00000006135|ENSMMUT00000008576
------------------------------------------------------------
------------------------------------------------------------
------------------------------------------------------------
------------------------------------------------------------
------------------------------------------------------------
------------------------------------------------------------
------------------------------------------------------------
---------------ATGGAGAAGAATGGAAATAACCGAAAGCTGCGGGTTTGTGTTGCT
ACTTGTAACCGTGCAGATTATTCTAAACTTGCCCCGATCATGTTTGGCATTAAAACTGAA
CCTGAGTTCTTTGAACTTGATGTTGTGGTACTTGGCTCTCACCTGATAGATGACTATGGA
AATACATATAGAATGATTGAACAAGATGACTTTGACATTAACACCAGGCTACACACAATT
GTGAGGGGAGAAGATGAGGCAGCCATGGTGGAGTCAGTAGGCCTGGCCCTAGTGAAGCTG
CCAGATGTCCTTAATCGCCTGAAGCCTGATATCATGATTGTTCATGGAGACAGGTTTGAT
GCCCTGGCTCTGGCCACATCTGCTGCCTTGATGAACATCCGAATCCTTCACATTGAAGGT
GGGGAAGTCAGTGGGACCATTGATGACTCTATTAGACATGCCATAACAAAACTGGCTCAT
TATCATGTGTGCTGCACCCGCAGTGCAGAGCAGCACCTGATATCCATGTGTGAGGACCAT
GATCGCATCCTTTTGGCAGGCTGTCCTTCTTACGACAAACTTCTCTCAGCCAAGAACAAA
GACTACATGAGCATCATTCGCATGTGGCTAGGTGATGATGTAAAATCTAAAGATTACATT
GTTGCACTACAGCACCCTGTGACCACTGACATTAAGCATTCCATAAAAATGTTTGAATTA
ACATTGGATGCACTTATCTCATTTAACAAGCGGACCCTAGTTCTGTTTCCAAATATTGAT
GCAGGGAGCAAAGAGATGGTTCGAGTGATGCGGAAGAAGGGCATTGAGCATCATCCCAAT
TTTCGTGCAGTTAAACACGTCCCATTTGACCAGTTTATACAGTTGGTTGCCCATGCTGGT
TGTATGATTGGGAACAGCAGCTGTGGGGTTCGAGAAGTTGGAGCTTTTGGGACACCTGTG
ATCAACCTGGGAACACGTCAGATTGGAAGAGAAACAGGGGAGAATGTTCTTCATGTCCGG
GATGCTGACACCCAAGACAAAATATTGCAAGCACTGCACCTTCAGTTTGGTAAACAGTAC
CCTTGTTCAAAGATATATGGGGATGGAAATGCTGTTCCAAGGATTTTGAAGTTTCTCAAA
TCTATCGATCTTCAAGAGCCACTGCAAAAGAAATTCTGCTTTCCTCCTGTGAAGGAGAAT
ATCTCTCAAGATATTGACCATATTCTTGAAACTCTAAGTGCCTTGGCCGTTGATCTCGGC
GGGACAAACCTCCGAGTTGCAATAGTCAGCATGAAGGGTGAAATAGTTAAGAAGTATACT
CAGTTCAATCCTAAAACCTATGAAGAGAGGATTAATTTAATCCTACAGATGTGTGTGGAA
GCTGCAGCAGAAGCTGTAAAACTGAACTGCAGAATTTTGGGAGTAGGCATTTCCACAGGT
GGCCGTGTAAATCCTCGGGAAGGAATTGTGCTGCATTCTACCAAACTGATCCAAGAGTGG
AACTCTGTGGACCTTAGGACCCCCCTTTCTGACACTTTGCATCTCCCCGTGTGGGTAGAC
AATGATGGCAACTGTGCTGCCCTGGCAGAAAGGAAATTTGGCCAAGGAAAGGGACTGGAA
AACTTTGTTACACTTATCACAGGCACAGGAATCGGTGGTGGAATTATCCATCAGCATGAA
TTGATCCACGGAAGCTCCTTCTGTGCTGCAGAACTGGGCCACCTTGTTGTGTCTCTGGAT
GGGCCTGATTGTTCCTGTGGAAGCCATGGGTGCATTGAAGCATACGCCTCTGGAATGGCC
TTGCAGAGGGAGGCAAAAAAACTCCATGATGAG------GACCTGCTCTTGGTGGAAGGG
ATGTCAGTGCCAAAAGATGAGGCTGTGGGTGCGCTCCATCTCATCCAAGCTGCGAAACTT
GGCAATGCGAAGGCCCAGAGCATCCTAAGAACAGCTGGAACAGCTTTGGGTCTTGGGGTT
GTGAACATCCTCCATACCATGAATCCCTCCCTTGTGATCCTCTCTGGAGTCCTGGCCAGT
CACTATATCCACATTGTCAAAGACATCATTCGCCAGCAGGCCTTGTCCTCCGTGCAGGAC
GTGGACGTGGTGGTTTCGGATTTGGTTGACCCCGCCCTCCTGGGTGCTGCCAGCATGGTT
CTGGACTACACAACGCGCAGGATCTAC
>Marmoset|ENSCJAG00000010234|ENSCJAT00000020014
------------------------------------------------------------
------------------------------------------------------------
------------------------------------------------------------
------------------------------------------------------------
------------------------------------------------------------
------------------------------------------------------------
---------------------------------GAACTCTATTTTAAGAACCTCTCAAAA
CGAAACAAACACATCATGGAGAAGAATGGAAATAACCGAAAGCTGCGGGTTTGTGTTGCT
ACTTGTAACCGTGCAGATTATTCTAAACTTGCCCCAATCATGTTTGGCATTAAAACTGAG
CCTGACTTCTTTGAACTTGATGTTGTGGTACTTGGCTCTCACCTGATCGATGACTATGGA
AATACATATCGAATGATTGAACAAGATGACTTTGACATTAACACCAGGCTCCACACAATT
GTGAGGGGAGAAGATGAGGCAGCTATGGTGGAGTCAGTAGGCCTGGCCCTAGTGAAGCTG
CCAGATGTCCTTAATCGCCTAAAGCCTGATATCATGATTGTTCATGGAGACAGGTTTGAT
GCCCTGGCTCTGGCTACATCTGCTGCCTTGATGAACATCCGAATCCTTCACATTGAAGGT
GGGGAAGTCAGTGGGACCATTGATGACTCTATCAGACATGCCATAACAAAACTGGCTCAT
TATCATGTGTGCTGCACCCGAAGTGCAGAGCAGCACCTGATATCCATGTGTGAGGACCAT
GATCGCATCCTTTTGGCAGGCTGCCCTTCCTATGACAAACTCCTCTCAGCCAAGAACAAA
GACTACATGAGCATCATTCGGATGTGGCTAGGTGATGATGTAAAATCTAAAGATTACATT
GTTGCACTACAGCACCCTGTGACCACTGACATTAAGCATTCCATAAAAATGTTTGAATTA
ACATTGGATGCACTTATCTCATTTAACAAGCGGACCCTAGTTCTGTTTCCAAATATTGAT
GCAGGGAGCAAAGAGATGGTTCGAGTGATGCGGAAGAAGGGCATTGAGCATCATCCCAAT
TTTCGTGCAGTTAAACACGTCCCATTTGACCAGTTTATACAGCTGGTTGCTCATGCTGGT
TGTATGATTGGGAATAGCAGCTGTGGGGTACGAGAGGTGGGAGCTTTTGGAACACCTGTG
ATCAACCTGGGAACACGTCAGATTGGAAGAGAAACAGGGGAGAATGTTCTTCATGTCCGG
GATGCTGACACCCAAGACAAAATATTGCAAGCACTGCACCTTCAGTTTGGTAAACAGTAC
CCTTGTTCAAAGATATATGGGGATGGAAATGCTGTTCCAAGGATTTTGAAGTTTCTCAAA
TCTATTGATCTTCAAGAGCCACTACAAAAGAAATTCTGCTTCCCTCCTGTGAAGGAGAAT
ATCTCTCAAGATATTGACCATATTCTTGAAACTCTAAGTGCCTTGGCCGTTGATCTTGGT
GGGACGAACCTCCGAGTTGCAATAGTCAGCATGAAGGGTGAAATAGTTAAGAAGTATACT
CAGTTCAATCCTAAAACCTATGAAGAGAGGATTAATTTAATCCTACAGATGTGTGTAGAA
GCTGCAGCAGAAGCTGTAAAACTGAACTGCAGAATTTTGGGAGTAGGCATTTCCACAGGT
GGCCGTGTAAATCCTCGGGAAGGAATTGTGCTGCATTCAACCAAACTGATCCAAGAGTGG
AACTCTGTGGACCTCAGGACCCCCCTGTCTGACACTTTGCATCTCCCCGTATGGGTAGAC
AATGATGGCAACTGTGCTGCCCTGGCAGAAAGGAAATTTGGCCAAGGAAAGGGACTGGAA
AACTTTGTTACACTTATCACAGGCACAGGAATCGGTGGAGGAATTATCCATCAGCACGAA
TTGATCCATGGAAGCTCTTCTGTTGCTGCAGAACTGGGCCACCTTGTTGTGTCTCTGGAC
GGGCCTGATTGTTCCTGTGGAAGCCATGGGTGCATTGAAGCATATGCCTCTGGAATGGCC
TTGCAGAGGGAGGCAAAAAAGCTCCATGATGAG------GACCTGCTGTTGGTGGAAGGG
ATGTCAGTGCCAAAAGATGAGGCAGTGGGTGCACTCCATCTCATCCAAGCTGCCAAACTT
GGCAATGCGAAGGCCCAGAGCATCCTAAGAACAGCTGGAACAGCTTTGGGTCTTGGGGTT
GTGAACATCCTCCATACTATGAATCCCTCCCTTGTGATCCTCTCTGGAGTCCTGGCCAGT
CATTATATCCACATTGTCAAAGACGTCATTCGCCAACAGGCCTTATCCTCCGTGCAGGAT
GTGGACGTGGTGGTCTCAGATTTGGTTGACCCCGCCCTGCTGGGTGCTGCCAGCATGGTT
TTGGACTACACAACTCGCAGGATCTAC
>Microbat|ENSMLUG00000006848|ENSMLUT00000006864
------------------------------------------------------------
------------------------------------------------------------
------------------------------------------------------------
------------------------------------------------------------
------------------------------------------------------------
------------------------------------------------------------
---------------------------------GAACTCTATTTTAAGAACCTTTCAAAA
AGAAAAAATCAAGTCATGGAGAAGAATGGGAATAATCGGAAGCTTCGGGTTTGTGTTGCT
ACTTGCAACCGTGCTGATTATTCTAAACTTGCACCGATCATGTTTGGCATTAAAACGGAA
CCTGAGTTCTTTGACCTGGACGTCGTGGTGCTTGGCTCTCACCTGATCGATGACTATGGA
AATACATACCGCATGATTGAGCAAGATGACTTCGACATTAACACCAGGCTACACACGATT
GTTAGAGGGGAAGATGAGGCAGCTATGGTTGAGTCAGTAGGCCTGGCCCTAGTGAAGCTA
CCAGATGTCCTTAATCGCCTGAAGCCTGATATCGTGATTGTCCATGGAGACAGGTTTGAT
GCCCTGGCACTGGCAACATCTGCTGCCTTGATGAACATCCGAATCCTTCACATTGAAGGT
GGGGAAGTCAGTGGGACCATTGACGATTCCATTAGACACGCCATAACAAAACTGGCTCAT
TATCATGTGTGCTGCACCCGAAGCGCAGAGCAACACCTGATATCCATGTGTGAGGACCAT
GATCGCATCCTTCTGGCAGGCTGTCCTTCCTATGACAAACTCCTCTGTGCCAAGAACAAG
GACTACATGAGCATCATTCGCATGTGGCTAGGTGATGATGTAAAACCTAAAGATTACATT
GTTGCTCTACAACACCCGGTGACCACTGACATTAAGCATTCCATTAAAATGTTTGAGTTA
ACATTGGATGCACTTATCTCATTTAACAAGCGGACCCTAGTTCTGTTTCCAAATATTGAT
GCAGGGAGCAAAGAGATGGTTCGAGTGATGCGGAAGAAGGGCATTGAGCATCATCCCAAT
TTTCGTGCAGTTAAACATGTCCCATTTGAACAGTTTATACAGTTGGTTGCCCACGCTGGT
TGTGTGATTGGGAACAGCAGTTGTGGGGTACGAGAGGTTGGAGCTTTTGGAACACCTGTG
ATCAATCTAGGAACACGGCAGATTGGAAGAGAAACAGGGGAGAACGTTCTTCATGTCCGG
GATGCTGATACCCAAGACAAAATATTGCAAGCACTGCACCTTCAGTTTGGTAAACAGTAC
CCTTGCTCAAAGATATATGGGGATGGAAATGCTGTTCCAAGGATTTTGAAGTTTCTCAAA
TCTATTGATCTTCAAGAGCCACTACAAAAGAAATTCTGCTTTCCTCCTGTGAAGGATAAT
ATCTCTCAAGACATTGACCATATTCTTGAAACTCTGAGTGCCTTGGCTGTTGATCTTGGC
GGGACAAACCTCCGAGTTGCAATAGTCAGCATGAAGGGTGAAATAGTTAAGAAGTATACT
CAGTTCAATCCTAAAACCTATGAAGAGAGGATTAATTTAATCTTACAGATGTGTGTAGAA
GCTGCAGCAGAAGCTGTAAAACTGAACTGCAGAATTTTGGGCATAGGTATTTCCACAGGT
GGCCGTGTAAATCCTCGGGAAGGAGTTGTGCTGCATTCAACCAAACTGATCCAAGAATGG
AACTCTGTGGACCTCAGGACTCCCCTGTCTGATACTTTGCATCTCCCCGTGTGGGTAGAC
AATGATGGCAACTGTGCCGCCATGGCGGAAAGGAAATTTGGCCAAGGAAAGGGCCTGGAA
AACTTTGTGACATTTATTACAGGCACAGGAATTGGCGGGGGAATCATCCATCGGCATGAA
TTGATCCATGGAAGTTCCTTCTGTGCTGCAGAACTTGGCCACCTTGTTGTGTCTCTAGAT
GGGCCTGATTGTTCCTGTGGGAGCCATGGATGCATTGAAGCATATGCCTCTGGAATGGCC
TTGCAGAAGGAAGCAAAAAAGCTACATGATGAA------GACCTGCTCTTGGTGGAAGGG
ATGTCAGTGCCAAAAGACGAAGCTGTGGGTGCACTTCATCTTATCCAAGCTGCGAAACTT
GGCAACGTGAAAGCCCAGAGCATCTTGAGAACAGCTGGAACAGCGTTGGGTCTTGGGGTT
GTGAACATCCTCCACACTGTGAATCCTTCCCTTGTGATCCTCTCCGGAGTCCTAGCCAGT
CACTATATCCACACTGTCAAGGACGTCATCCGCCAGCAAGCCTTGTCCTCGGTTCGGGAT
GTGGACGTGGTGGTTTCGGATTTGGTGGATCCTGCCCTGCTTGGAGCCGCCAGCATGGTT
CTGGACTACACAACACGCAGGATCTAC
>Human|ENSG00000159921|ENST00000396594
------------------------------------------------------------
------------------------------------------------------------
------------------------------------ATGGAAACCTATGGTTATCTGCAG
AGGGAGTCATGCTTTCAAGGACCTCAT---------------------------------
------------------------------------------------------------
------------------------------------------------------------
---------------------------------GAACTCTATTTTAAGAACCTCTCAAAA
CGAAACAAGCAAATCATGGAGAAGAATGGAAATAACCGAAAGCTGCGGGTTTGTGTTGCT
ACTTGTAACCGTGCAGATTATTCTAAACTTGCCCCGATCATGTTTGGCATTAAAACCGAA
CCTGAGTTCTTTGAACTTGATGTTGTGGTACTTGGCTCTCACCTGATAGATGACTATGGA
AATACATATCGAATGATTGAACAAGATGACTTTGACATTAACACCAGGCTACACACAATT
GTGAGGGGAGAAGATGAGGCAGCCATGGTGGAGTCAGTAGGCCTGGCCCTAGTGAAGCTG
CCAGATGTCCTTAATCGCCTGAAGCCTGATATCATGATTGTTCATGGAGACAGGTTTGAT
GCCCTGGCTCTGGCCACATCTGCTGCCTTGATGAACATCCGAATCCTTCACATTGAAGGT
GGGGAAGTCAGTGGGACCATTGATGACTCTATCAGACATGCCATAACAAAACTGGCTCAT
TATCATGTGTGCTGCACCCGCAGTGCAGAGCAGCACCTGATATCCATGTGTGAGGACCAT
GATCGCATCCTTTTGGCAGGCTGCCCTTCCTATGACAAACTTCTCTCAGCCAAGAACAAA
GACTACATGAGCATCATTCGCATGTGGCTAGGTGATGATGTAAAATCTAAAGATTACATT
GTTGCACTACAGCACCCTGTGACCACTGACATTAAGCATTCCATAAAAATGTTTGAATTA
ACATTGGATGCACTTATCTCATTTAACAAGCGGACCCTAGTCCTGTTTCCAAATATTGAC
GCAGGGAGCAAAGAGATGGTTCGAGTGATGCGGAAGAAGGGCATTGAGCATCATCCCAAC
TTTCGTGCAGTTAAACACGTCCCATTTGACCAGTTTATACAGTTGGTTGCCCATGCTGGC
TGTATGATTGGGAACAGCAGCTGTGGGGTTCGAGAAGTTGGAGCTTTTGGAACACCTGTG
ATCAACCTGGGAACACGTCAGATTGGAAGAGAAACAGGGGAGAATGTTCTTCATGTCCGG
GATGCTGACACCCAAGACAAAATATTGCAAGCACTGCACCTTCAGTTTGGTAAACAGTAC
CCTTGTTCAAAGATATATGGGGATGGAAATGCTGTTCCAAGGATTTTGAAGTTTCTCAAA
TCTATCGATCTTCAAGAGCCACTGCAAAAGAAATTCTGCTTTCCTCCTGTGAAGGAGAAT
ATCTCTCAAGATATTGACCATATTCTTGAAACTCTAAGTGCCTTGGCCGTTGATCTTGGC
GGGACGAACCTCCGAGTTGCAATAGTCAGCATGAAGGGTGAAATAGTTAAGAAGTATACT
CAGTTCAATCCTAAAACCTATGAAGAGAGGATTAATTTAATCCTACAGATGTGTGTGGAA
GCTGCAGCAGAAGCTGTAAAACTGAACTGCAGAATTTTGGGAGTAGGCATTTCCACAGGT
GGCCGTGTAAATCCTCGGGAAGGAATTGTGCTGCATTCAACCAAACTGATCCAAGAGTGG
AACTCTGTGGACCTTAGGACCCCCCTTTCTGACACTTTGCATCTCCCTGTGTGGGTAGAC
AATGATGGCAACTGTGCTGCCCTGGCGGAAAGGAAATTTGGCCAAGGAAAGGGACTGGAA
AACTTTGTTACACTTATCACAGGCACAGGAATCGGTGGTGGAATTATCCATCAGCATGAA
TTGATCCACGGAAGCTCCTTCTGTGCTGCAGAACTGGGCCACCTTGTTGTGTCTCTGGAT
GGGCCTGATTGTTCCTGTGGAAGCCATGGGTGCATTGAAGCATACGCCTCTGGAATGGCC
TTGCAGAGGGAGGCAAAAAAGCTCCATGATGAG------GACCTGCTCTTGGTGGAAGGG
ATGTCAGTGCCAAAAGATGAGGCTGTGGGTGCGCTCCATCTCATCCAAGCTGCGAAACTT
GGCAATGCGAAGGCCCAGAGCATCCTAAGAACAGCTGGAACAGCTTTGGGTCTTGGGGTT
GTGAACATCCTCCATACCATGAATCCCTCCCTTGTGATCCTCTCCGGAGTCCTGGCCAGT
CACTATATCCACATTGTCAAAGACGTCATTCGCCAGCAGGCCTTGTCCTCCGTGCAGGAC
GTGGATGTGGTGGTTTCGGATTTGGTTGACCCCGCCCTGCTGGGTGCTGCCAGCATGGTT
CTGGACTACACAACACGCAGGATCTAC
>Chimp|ENSPTRG00000020931|ENSPTRT00000038723
------------------------------------------------------------
------------------------------------------------------------
------------------------------------ATGGAAACCTATGGTTATCCGCAG
AGGGAGTCATGCTTTCAAGGACCTCAT---------------------------------
------------------------------------------------------------
------------------------------------------------------------
---------------------------------GAACTCTATTTTAAGAACCTCTCAAAA
CGAAACAAGCAAATCATGGAGAAGAATGGAAATAACCGAAAGCTGCGGGTTTGTGTTGCT
ACTTGTAACCGTGCAGATTATTCTAAACTTGCCCCGATCATGTTTGGCATTAAAACCGAA
CCTGAGTTCTTTGAACTTGATGTTGTGGTACTTGGCTCTCACCTGATAGATGACTATGGA
AATACATATCGAATGATTGAACAAGATGACTTTGACATTAACACCAGGCTACACACAATT
GTGAGGGGAGAAGATGAGGCAGCCATGGTGGAGTCAGTAGGCCTGGCCCTAGTGAAGCTG
CCAGATGTCCTTAATCGCCTGAAGCCTGATATCATGATTGTTCATGGAGACAGGTTTGAT
GCCCTGGCTCTGGCCACATCTGCTGCCTTGATGAACATCCGAATCCTTCACATTGAAGGT
GGGGAAGTCAGTGGGACCATTGATGACTCTATCAGACATGCCATAACAAAACTGGCTCAT
TATCATGTGTGCTGCACCCGCAGTGCAGAGCAGCACCTGATATCCATGTGTGAGGACCAT
GATCGCATCCTTTTGGCAGGCTGCCCTTCCTATGACAAACTTCTCTCAGCCAAGAACAAA
GACTACATGAGCATCATTCGCATGTGGCTAGGTGATGATGTAAAATCTAAAGATTACATT
GTTGCACTACAGCACCCTGTGACCACTGACATTAAGCATTCCATAAAAATGTTTGAATTA
ACATTGGATGCACTTATCTCATTTAACAAGCGGACCCTAGTCCTGTTTCCAAATATTGAT
GCAGGGAGCAAAGAGATGGTTCGAGTGATGCGGAAGAAGGGCATTGAGCATCATCCCAAC
TTTCGTGCAGTTAAACACGTCCCATTTGACCAGTTTATACAGTTGGTTGCCCATGCTGGC
TGTATGATTGGGAACAGCAGCTGTGGGGTTCGAGAAGTTGGAGCTTTTGGAACACCTGTG
ATCAACCTGGGAACACGTCAGATTGGAAGAGAAACAGGGGAGAATGTTCTTCATGTCCGG
GATGCTGACACCCAGGACAAAATATTGCAAGCACTGCACCTTCAGTTTGGTAAACAGTAC
CCTTGTTCAAAGATATATGGGGATGGAAATGCTGTTCCAAGGATTTTGAAGTTTCTCAAA
TCTATCGATCTTCAAGAGCCACTGCAAAAGAAATTCTGCTTTCCTCCTGTGAAGGAGAAT
ATCTCTCAAGATATTGACCATATTCTTGAAACTCTAAGTGCCTTGGCCGTTGATCTCGGC
GGGACGAACCTCCGAGTTGCAATAGTCAGCATGAAGGGTGAAATAGTTAAGAAGTATACT
CAGTTCAATCCTAAAACCTATGAAGAGAGGATTAATTTAATCCTACAGATGTGTGTGGAA
GCTGCAGCAGAAGCTGTAAAACTGAACTGCAGAATTTTGGGAGTAGGCATTTCCACAGGT
GGCCGTGTAAATCCTCGGGAAGGAATTGTGCTGCATTCAACCAAACTGATCCAAGAGTGG
AACTCTGTGGACCTTAGGACCCCCCTTTCTGACACTTTGCATCTCCCTGTGTGGGTAGAC
AATGATGGCAACTGTGCTGCCCTGGCGGAAAGGAAATTTGGCCAAGGAAAGGGACTGGAA
AACTTTGTTACACTTATCACAGGCACAGGAATCGGTGGTGGAATTATCCATCAGCATGAA
TTGATCCACGGAAGCTCCTTCTGTGCTGCAGAACTGGGCCACCTTGTTGTGTCTCTGGAT
GGGCCTGATTGTTCCTGTGGAAGCCATGGGTGCATTGAAGCATACGCCTCTGGAATGGCC
TTGCAGAGGGAGGCAAAAAAGCTCCATGATGAG------GACCTGCTCTTGGTGGAAGGG
ATGTCAGTGCCAAAAGATGAGGCCGTGGGTGCGCTCCATCTCATCCAAGCTGCGAAACTT
GGCAATGCGAAGGCCCAGAGCATCCTAAGAACAGCTGGAACAGCTTTGGGTCTTGGGGTT
GTGAACATCCTCCATACCATGAATCCCTCCCTTGTGATCCTCTCCGGAGTCCTGGCCAGT
CACTATATCCACATTGTCAAAGACGTCATTCGCCAGCAGGCCTTGTCCTCCGTGCAGGAC
GTGGATGTGGTGGTTTCGGATTTGGTTGACCCCGCCCTGCTGGGTGCTGCCAGCATGGTT
CTGGACTACACAACACGCAGGATCTAC
>Cow|ENSBTAG00000001142|ENSBTAT00000001520
ATGTCAAGGCATTTGGATGAATGGGATTTCATAACGGAGTTAGAGAATAAGGAAGGAGGA
ACAGGTTTGGAAAAGAAAATGAGTTCCATCTGGGACAGTGACTTTGAG------------
------------------------------------------------------------
------------------------------------------------------------
------------------------------------------------------------
------------------------------------------------------------
---------------------------------GAACTCTATTTTCAGAACCTCTCAAAA
AGAAAA---CAAATCATGGAGAAGAAAGAGAATAACCGGAAGCTTCGGGTTTGTGTTGCT
ACTTGCAACCGTGCTGATTATTCTAAACTTGCCCCCATCATGTTTGGCATTAAAATGGAA
CCTGAGTTCTTTGAACTTGACGTGGTGGTACTTGGCTCTCACCTGATAGATGACTATGGA
AACACGTATCGCATGATTGAACAAGATGACTTTGACATTAACACCAGGTTACACACGATT
GTCAGAGGGGAAGATGAGGCAGCCATGGTGGAGTCAGTAGGCCTGGCCCTTGTGAAGCTA
CCAGATGTCCTTAATCGCCTGAAACCTGATATCATGATTGTTCATGGAGACAGGTTTGAT
GCCCTGGCTCTGGCTACATCTGCTGCCTTGATGAACATCCGAATCCTTCACATTGAAGGC
GGGGAAGTCAGTGGGACCATTGATGACTCTATCAGACACGCCATAACAAAACTGGCTCAT
TATCACGTGTGCTGCACCCGAAGTGCAGAGCAACACCTGATATCCATGTGTGAGGACCAT
GACCGCATCCTGCTGGCAGGCTGCCCTTCCTACGACAAGCTGCTCTCCGCCAAGAACAAA
GACTACATGAGCATCATTCGGATGTGGTTAGGTGATGATGTAAAACCTAAAGATTACATT
GTCGCACTTCAGCACCCTGTGACCACTGACATTAAGCATTCTATAAAAATGTTTGAATTA
ACATTGGATGCACTTATCTCATTTAACAAGCGGACCCTAGTTCTGTTTCCAAATATTGAT
GCAGGAAGCAAAGAGATGGTTCGAGTGATGCGGAAGAAGGGCATTGAGCATCATCCCAAT
TTTCGTGCAGTTAAACATGTCCCATTTGACCAGTTTATACAGCTGGTTGCCCATGCTGGT
TGTATGATTGGGAACAGCAGCTGTGGGGTACGAGAAGTTGGAGCTTTTGGAACACCTGTG
ATCAACTTAGGAACACGTCAGATTGGAAGAGAAACAGGGGAGAATGTCCTTCATGTCCGG
GATGCTGATACCCAAGACAAAATATTGCAAGCGTTGCACCTTCAGTTTGGTAAACAGTAC
CCTTGTTCAAAGATATATGGGGATGGAAATGCTGTTCCAAGGATTTTGAAGTTTCTCAAA
TCTATTGATCTTCAAGAGCCACTACAAAAGAAATTTTGTTTTCCTCCTGTGAAGGATAAC
ATCTCTCAAGATATTGACCATATTCTTGAAACTCTAAGTGCCTTGGCTGTTGATCTTGGC
GGGACGAACCTCCGAGTTGCAATAGTCAGCATGAAGGGTGAAATAGTTAAGAAGTATACT
CAGTTCAATCCTAAAACGTATGAAGAGAGGATTAATTTAATCCTACAGATGTGTGTAGAA
GCCGCAGCAGAAGCTGTAAAACTGAACTGCAGAATTTTGGGAGTAGGCATTTCTACAGGT
GGCCGTGTAAATCCTCGGGAAGGAATTGTGCTGCATTCAACCAAACTGATTCAAGAATGG
AACTCCGTGGACCTCAGAAGCCCCCTGTCTGACACTTTGCATCTCCCCGTGTGGGTAGAC
AATGATGGCAACTGTGCTGCCCTGGCAGAAAGGAAATTTGGCCAAGGAAAAGGCCTTGAA
AACTTTGTGACACTTATCACAGGCACAGGGATCGGCGGGGGGATCGTCCACCAGCATGAA
CTGATCCACGGCAGCTCCTTCTGTGCTGCAGAGCTTGGCCACATTGTGGTGTCCCTGGAT
GGGCCTGATTGTTCCTGTGGAAGCCACGGGTGCATTGAAGCATATGCCTCTGGAATGGCC
TTGCAGAGGGAAGCAAAAAAGCTACATGATGAA------GACCAGCTCTTGGTGGAAGGG
ATGTCAGTGCCAAAAGATGAAGCTGTGGGCGCACTCCATCTCATCCAGGCTGCAAAACTT
GGCAACGCAAAGGCCCAGAGCATCTTGAGAACAGCTGGAACAGCTTTAGGTCTTGGGGTT
GTGAACATCCTCCACACTATGAATCCTTCCCTTGTGATCCTCTCTGGAATCCTAGCCAGT
CACTACATCCACACTGTCAAAGACGTCATCCGCCAGCAAGCCTTGTCCTCGGTTCAGGAT
GTGGACGTGGTGGTTTCCGATTTGGTGGAACCTGCTCTGCTCGGCGCCGCCAGCATGGTC
CTGGACTACACGACTCGCAGGATCTAC
>Dog|ENSCAFG00000002304|ENSCAFT00000003621
------------------------------------------------------------
------------------------------------------------------------
------------------------------------------------------------
---------------------------------------------------------ATG
ACTGCTCTGTGGCAGCTAAACCGAGAGAACAAGCAGCTGCCCTGTTCATTAATTCAAACA
ACACCGGGTACAGAGCTTGTGCTGCAGAGCTTTTGCTACGGGATGGAAATCAATGTGTAT
CCTCAGTGGAAGTTGTGCCTTCAAGGACCTCATGAATTCTATTTTAAGAACCTCTCACAA
---AAGAGACGAGCCATGGAGAAGAATGGGGATAACCGGAAGCTTCGAGTTTGTGTCGCC
ACTTGCAACCGTGCTGATTATTCCAAACTTGCCCCAATCATGTTTGGCATTAAAATGGAA
CCTGAGTTCTTTGAACTTGATGTGGTGGTACTTGGCTCTCACCTAATAGATGATTATGGG
AACACATACCGCATGATTGAACAAGATGACTTTGACATTAATACCAGGCTACACACAATT
GTGAGAGGGGAAGATGAGGCAGCCATGGTAGAATCAGTAGGCTTGGCCCTAGTAAAGCTA
CCAGATGTCCTTAATCGTTTGAAGCCTGATATCATGATTGTTCATGGAGACAGATTTGAT
GCCCTGGCTCTGGCTACATCTGCTGCCTTGATGAATATCCGAATCCTTCACATTGAAGGT
GGGGAAGTCAGTGGGACCATTGATGATTCTATCAGACATGCCATCACAAAACTGGCTCAT
TATCATGTGTGCTGCACCCGAAGTGCAGAGCAACACCTGATATCCATGTGTGAGGACCAT
GATCGCATCCTTCTGGCAGGCTGCCCTTCCTATGACAAACTTCTCTCTGCCAAGAACAAA
GACTACATGAGCATCATTCGGATGTGGTTAGGTGATGATGTAAAATCTAAAGATTACATT
GTTGCGCTACAACACCCTGTGACCACTGACATTAAGCATTCCATAAAAATGTTTGAATTA
ACATTGGATGCACTTATCTCATTTAACAAGCGGACTCTAGTTCTGTTTCCAAACATTGAC
GCAGGGAGCAAAGAGATGGTTCGAGTGATGCGGAAGAAAGGCATCGAGCATCATCCCAAT
TTCCGTGCAGTTAAACATGTCCCATTTGACCAGTTTATACAGTTGGTTGCTCATGCAGGT
TGTATGATTGGGAACAGCAGCTGTGGAGTACGAGAGGTTGGAGCTTTTGGAACACCTGTG
ATCAATCTAGGAACACGTCAGATTGGAAGAGAAACAGGGGAGAATGTCCTTCATGTCCGG
GATGCTGATACCCAAGACAAAATACTGCAAGCACTGCACCTTCAGTTTGGTAAACAATAC
CCTTGTTCAAAGATATATGGGGATGGAAATGCTGTTCCGAGGATTTTGAAGTTTCTCAAA
TCTATTGATCTTCAAGAGCCACTACAAAAGAAATTCTGCTTTCCTCCTGTGAAGGAGAAT
ATCTCTCAAGATATTGACCATATTCTTGAAACTCTAAGCGCCCTGGCTGTTGATCTCGGT
GGGACAAACCTCCGAGTTGCAATAGTCAGCATGAAGGGTGAAATTGTTAAGAAGTATACT
CAGTTCAATCCTAAAACCTATGAAGAGAGGATTAATTTAATCCTACAGATGTGTGTAGAA
GCTGCAGCAGAAGCTGTAAAACTCAACTGCAGAATTTTGGGAGTAGGTATTTCTACGGGT
GGCCGTGTAAATCCCCGGGAAGGAGTCGTGCTGCATTCAACCAAACTGATTCAAGAATGG
AACTCCGTGGACCTCCGGACCCCGCTGTCTGACACCTTGCATCTCCCCGTGTGGGTGGAC
AATGATGGCAATTGTGCTGCCCTGGCGGAAAGGAAATTTGGCCAAGGAAAGGGCCTGGAA
AACTTTGTGACACTTATCACAGGCACAGGAATTGGCGGGGGGATCATCCATCAACACGAG
TTGATCCATGGAAGCTCCTTCTGTGCTGCAGAACTTGGCCACCTTGTTGTGTCTCTGGAT
GGGCCTGACTGTTCCTGTGGAAGTCATGGGTGTATTGAAGCATATGCCTCTGGAATGGCC
TTGCAGAGAGAAGCAAAAAAGCTACATGATGAA------GACCTGCTCTTGGTGGAAGGG
ATGTCCGTGCCAAAAGACGAGGCCGTGAGTGCAGTCCATCTCATCCAAGCTGCGAAACTT
GGCAACGTGAAGGCCCAGAGCATCTTGAGAACAGCTGGAACAGCTCTGGGTCTTGGGGTT
GTGAACATCCTCCACACTATAAATCCTTCCCTTGTGATCCTGTCTGGCGTCCTAGCCAGT
CACTACATCCACATCGTCAAGGACGTCATCCGCCAGCAAGCCTTGTCTTCGGTTCAGGAT
GTGGATGTGGTGGTTTCAGATTTGGTGGATCCTGCCCTGCTGGGTGCCGCCAGCATGGTT
CTGGACTACACAACTCGCAGGATCTGC
>Elephant|ENSLAFG00000017661|ENSLAFT00000017660
------------------------------------------------------------
------------------------------------------------ACCTATCATTCT
GATTATATACAATCATTTTTATTTTCGCAACTTCAG------------------------
------------------------------------------------------------
------------------------------------------------------------
------------------------------------------------------------
---------------------------------GAACTCTATTTTAAGACCGTGTCAAAA
CAAAAAAAAAAAGTCATGGAGAAGAATGGGAATAACCGAAAGCTTCGGGTTTGTGTTGCT
ACTTGCAACCGTGCTGATTATTCCAAACTTGCCCCGATTATGTTTGGCATTAAAACAGAG
CCTGAGTTCTTTGAACTTGATGTGGTGGTACTTGGCTCTCACCTGATAGATGACTATGGA
AATACATATCGCATGATTGAACAAGATGACTTTGACATTAACACCAGGCTACACACGATC
GTTAGGGGGGAAGATGAGGCAGCCATGGTGGAGTCAGTAGGCCTGGCCCTGGTGAAGTTA
CCAGATGTCCTTAATCGCCTGAAGCCTGATATCATGATTGTTCATGGAGACAGGTTTGAT
GCCCTGGCTCTGGCTACGTCTGCTGCTTTGATGAACATCCGAATCCTTCACATTGAAGGT
GGGGAAGTCAGTGGGACCATTGATGACTCTATCAGACATGCCATAACAAAACTGGCTCAT
TATCACGTGTGCTGCACCCGAAGTGCAGAGCAACACTTAATATCCATGTGTGAGGACCAT
GATCGCATCCTTTTGGCAGGCTGTCCTTCCTATGACAAACTTCTTTCAGCCAAGAACAAG
GACTATATGAGCATCATTCGGATGTGGCTAGGTGATGATGTAAAATCTAAAGATTACATT
GTTGCACTACAGCACCCTGTGACCACTGACATTAAGCATTCCATAAAAATGTTTGAATTA
ACATTGGATGCCCTTATCTCATTTAACAAGCGGACCCTAGTTCTGTTTCCAAATATTGAT
GCAGGGAGCAAAGAGATGGTTCGAGTGATGCGGAAGAAGGGCATTGAGCATCATCCCAAT
TTCCGTGCAGTTAAACATGTCCCGTTTGACCAGTTTATACAATTGGTTGCCCACGCTGGT
TGTATGATTGGAAACAGCAGCTGCGGGGTTCGAGAGGTTGGAGCTTTTGGAACACCTGTG
ATCAACCTGGGGACACGTCAGATCGGAAGAGAAACAGGGGAGAATGTTCTTCATGTCCGG
GATGCTGACACCCAAGACAAAATATTGCAAGCTCTGCACCTTCAGTTTGGTAAACAGTAC
CCTTGTTCAAAGATATATGGAGATGGGAATGCTGTTCCCAGGATTTTGAAATTTCTCAAA
TCTATTGATCTTCAAGAGCCACTACAAAAGAAATTCTGCTTTCCTCCTGTGAAGGAGAAT
ATCTCTCAAGATATTGACCATATTCTTGAAACTCTAAGTGCCTTGGCTGTTGATCTGGGT
GGGACAAACCTCCGAGTTGCAATAGTCAGCATGAAGGGTGAAGTAGTTAAGAAGTATACT
CAGTTCAATCCTAAAACCTATGAAGAAAGGATTAATTTAATCCTACAGATGTGTGTGGAA
GCTGCAGCAGAAGCTGTAAAACTGAACTGCAGGATTTTGGGAGTCGGTATTTCCACGGGT
GGCCGTGTAAATCCTCGGGAAGGAATTGTGCTACATTCAACAAAACTTATCCAGGAATGG
AACTCTGTGGACCTCAGGACCCCCTTGTCTGACACTTTGCATCTCCCTGTGTGGGTAGAC
AATGATGGCAACTGTGCTGCCCTGGCAGAAAGGAAATTTGGCCAAGGAAAGGGACTGGAA
AACTTTGTAACACTTATCACAGGCACAGGAATTGGTGGTGGCATCATCCATCAGCATGAG
TTGATCCATGGAAGCTCCTACTGTGCTGCAGAACTTGGTCACCTTGTTGTGTCTTTGGAT
GGGCCTGATTGTTCGTGTGGAAGCCATGGGTGTATTGAAGCATATGCTTCTGGGATGGCC
TTGCAGAGGGAAGCAAAAAAGCTACATGATGAA------GATCTGCTTTTGGTGGAAGGG
ATGTCAGTGCCAAAAGATGAAGCTGTGGGTGCACTCCATCTCATCCAAGCTGCAAAACTT
GGCAACGCAAAGGCCCAGAGCATCTTACGAACTGCTGGAACAGCTTTGGGCCTTGGAGTT
GTGAATATCCTGCACACTATGAATCCTTCCCTTGTGATCCTCTCTGGAGTCCTGGCCAAT
CACTATATCCACATTGTCAAAGATGTCATCCGCCAGCAAGCCTTGCCCTCAGTTCAGGAT
GTGGACGTGGTGGTTTCGGATTTGATAGATCCGGCCCTGCTCGGTGCTGCCAGCATGGTC
CTGGACTACACGACTCGTAGGATCTAC
>Bowhead|bmy_02857T0
------------------------------------------------------------
------------------------------------------------------------
------------------------------------------------------------
------------------------------------------------------------
------------------------------------------------------------
------------------------------------------------------------
------------------------------------------------------------
------------------------------------------------------------
------------------------------------------------------------
------------------------------------------------------------
------------ATGATTGAACAAGATGACTTTGACATTAACACCAGACTACACACAATT
GTCAGAGGGGAAGATGAGGCAGCCATGGTGGAGTCAGTGGGCCTGGCCCTTGTGAAGCTA
CCAGATGTTCTTAACCGCCTGAAGCCTGATATCATGATTGTTCATGGAGACAGGTTTGAT
GCCCTGGCTCTGGCTACGTCTGCTGCCTTGATGAACATCCGAATCCTTCACATTGAAGGG
GGGGAAGTCAGTGGGACCATTGATGACTCTATCAGACACGCTATAACGAAACTGGCTCAT
TATCATGTGTGCTGCACCCGAAGTGCAGAGCAACACCTGATTTCCATGTGTGAGGACCAT
GATCGCATCTTGTTGGCAGGCTGCCCTTCCTATGACAAACTTCTCTCCGCCAAGAACAAA
GACTACATGAGCATCATTCGGATGTGGTTAGGTGATGATGTAAAATCTAAAGATTACATT
GTTGCACTACAGCACCCTGTGACCACGGACATTAAGCATTCCATAAAAATGTTTGAATTA
ACATTGGATGCACTTATCTCATTTAACAAGCGGACCCTAGTTCTGTTTCCAAATATTGAT
GCAGGGAGCAAAGAGATGGTTCGAGTGATGCGGAAGAAGGGCATTGAGCATCATCCCAAT
TTTCGTGCAGTTAAACATGTCCCATTTGACCAGTTTATACAGCTGGTTGCCCATGCTGGT
TGTATGATTGGGAACAGCAGCTGTGGGGTACGAGAGGTTGGAGCTTTTGGAACACCTGTG
ATCAACCTAGGAACACGTCAGATTGGAAGAGAAACAGGGGAGAATGTCCTTCATGTCCGG
GATGCTGATACCCAAGACAAAATATTGCAAGCGCTGCACCTTCAGTTTGGTAAACAT---
------TCAAAGATATATGGGGATGGAAATGCTGTTCCGAGGATTTTGAAGTTTCTCAAA
TCTATTGATCTTCAAGAGCCACTACAAAAGAAATTCTGTTTTCCTCCTGTGAAGGATAAC
ATCTCCCAAGATATTGACCATATTCTTGAAACTCTAAGTGCCTTGGCTGTTGATCTTGGT
GGGACAAACCTCCGAGTTGCAATAGTCAGCATGAAGGGTGAAATAGTTAAGAAGTATACT
CAGTTCAATCCTAAAACCTATGAAGAGAGGATTAATTTAATCCTACAGATGTGTGTAGAA
GCTGCAGCAGAAGCTGTAAAACTGAACTGCAGAATTTTGGGAGTAGGCATTTCCACAGGT
GGCCGTGTAAATCCTCGGGAGGGAATTGTGCTGCATTCAACCAAACTGATTCAAGAGTGG
AACTCTGTGGATCTCAGGACCCCTCTGTCTGACACTTTGCATCTCCCCGTATGGGTAGAC
AATGATGGCAACTGTGCTGCCCTGGCAGAAAGGAAATTCGGCCAAGGAAAGGGCCTTGAA
AACTTT------------------------------------------------CATGAA
CTGATCCATGGCAGCTCCTTCTGCGCTGCGGAGCTTGGCCACATTGTGGTGTCCCTGGAT
GGGCCTGACTGTTCCTGTGGAAGCCATGGGTGTATTGAAGCATATGCCTCTGGAATGGCC
TTGCAGAGGGAAGCAAAAAAGCTACATGATGAA------GACCAGCTCTTGGTGGAAGGG
ATGTCAGTGCCAAAAGATGAAGCTGTGGGCGCACTCCATCTCATCCAAGCTGCGAAACTT
GGCAATGCAAAGGCCCAGAGCATCTTGAGAACAGCTGGAACAGCATTGGGTCTTGGGGTT
GTGAACATCCTCCACACTATGAATCCTTCCCTTGTGATCCTCTCTGGAGTCCTAGCCAGT
CACTATATCCACACTGTCAAAGACGTCATCCGCCAGCAAGCCTTATCCTCGGTTCAGGAC
GTGGATGTGGTGGTTTCGGATTTGGTGGAACCCGCCCTGCTCGGCGCCGCCAGCATGGTT
CTGGACTACACGACTCGCAGGATCTAC
>Minke|BACU017536
------------------------------------------------------------
------------------------------------------------------------
------------------------------------------------------------
------------------------------------------------------------
------------------------------------------------------------
------------------------------------------------------------
------------------------------------------------------------
---------------ATGGAGAAGAAGGAGAATAACCGAAAGCTTCGGGTTTGTGTTGCT
ACTTGCAACCGTGCTGATTATTCTAAACTCGCCCCAATCATGTTTGGCATTAAAATGGAA
CCTGAGTTCTTTGAACTTGACGTGGTGGTACTTGGCTCTCACCTGATAGATGACTATGGA
AACACATATCGCATGATTGAACAAGATGACTTTGACATTAACACCAGACTACACACAATT
GTCAGAGGGGAAGATGAGGCAGCCATGGTGGAGTCAGTGGGCCTGGCCCTTGTGAAGCTA
CCAGATGTTCTTAACCGCCTGAAGCCTGATATCATGATTGTTCATGGAGACAGGTTTGAT
GCCCTGGCTCTGGCTACGTCTGCTGCCTTGATGAACATCCGAATCCTTCACATTGAAGGG
GGGGAAGTCAGTGGGACCATTGATGACTCTATCAGACACGCTATAACGAAACTGGCTCAT
TATCATGTGTGCTGCACCCGAAGTGCAGAGCAACACCTGATTTCCATGTGTGAGGACCAT
GATCGCATCTTGTTGGCAGGCTGCCCTTCCTATGACAAACTTCTCTCCGCCAAGAACAAA
GACTACATGAGCATCATTCGGATGTGGTTAGGTGATGATGTAAAATCTAAAGATTACATT
GTTGCACTACAGCACCCTGTGACCACGGACATTAAGCATTCCATAAAAATGTTTGAATTA
ACATTGGATGCACTTATCTCATTTAACAAGCGGACCCTAGTTCTGTTTCCAAATATTGAT
GCAGGGAGCAAAGAGATGGTTCGAGTGATGCGGAAGAAGGGCATTGAGCATCATCCCAAT
TTTCGTGCAGTTAAACATGTCCCATTTGACCAGTTTATACAGCTGGTTGCCCATGCTGGT
TGTATGATTGGGAACAGCAGCTGTGGGGTACGAGAGGTTGGAGCTTTTGGAACACCTGTG
ATCAACCTAGGAACACGTCAGATTGGAAGAGAAACAGGGGAGAATGTCCTTCATGTCCGG
GATGCTGATACCCAAGACAAAATATTGCAAGCGCTGCACCTTCAGTTTGGTAAACAGTAC
CCTTGTTCAAAGATATATGGGGATGGAAATGCTGTTCCGAGGATTTTGAAGTTTCTCAAA
TCTATTGATCTTCAAGAGCCACTACAAAAGAAATTCTGTTTTCCTCCTGTGAAGGATAAC
ATCTCCCAAGATATTGACCATATTCTTGAAACTCTGAGTGCCTTGGCTGTTGATCTTGGT
GGGACGAACCTCCGAGTTGCAATAGTCAGCATGAAGGGTGAAATAGTTAAGAAGTATACT
CAGTTCAATCCTAAAACCTATGAAGAGAGGATTAATTTAATCCTACAGATGTGTGTAGAA
GCTGCAGCAGAAGCTGTAAAACTGAACTGCAGAATTTTGGGAGTAGGCATTTCCACAGGT
GGCCGTGTAAATCCTCGGGAAGGAATTGTGCTGCATTCAACCAAACTGATTCAAGAGTGG
AACTCTGTGGATCTCAGGACCCCCCTGTCTGACACTTTGCATCTCCCCGTATGGGTAGAC
AATGATGGCAACTGTGCTGCCCTGGCAGAAAGGAAATTCGGCCAAGGAAAGGGCCTTGAA
AACTTTGTGACACTTATCACAGGCACAGGAATTGGCGGGGGGATCATCCATCAGCATGAA
CTGATCCATGGCAGCTCCTTCTGCGCTGCGGAGCTTGGCCACATTGTGGTGTCCCTGGAT
GGGCCTGACTGTTCCTGTGGAAGCCATGGGTGTATTGAAGCATATGCCTCTGGAATGGCC
TTGCAGAGGGAAGCAAAAAAGCTACATGATGAA------GACCAACTCTTGGTGGAAGGG
ATGTCAGTGCCAAAAGACGAAGCTGTGGGCGCACTCCATCTCATCCAAGCTGCGAAACTT
GGCAATGCAAAGGCCCAGAGCATCTTGAGAACAGCTGGAACAGCATTGGGTCTTGGGGTT
GTGAACATCCTCCACACTATGAATCCTTCCCTTGTGATCCTCTCTGGAGTCCTAGCCAGT
CACTATATCCACACTGTCAAAGACGTCATCCGCCAGCAAGCCTTGTCCTCGGTTCAGGAC
GTGGACGTGGTGGTTTCGGATTTGGTGGAACCCGCCCTGCTCGGCGCCGCCAGCATGGTT
CTGGACTACACGACTCGCAGGATCTAC
