# Supplementary material for: Insights into the Evolution of Longevity from the Bowhead Whale Genome
Source: Cell Rep. 2015 Jan 6;10(1):112–22. doi: 10.1016/j.celrep.2014.12.008 (PMC4536333; doi:10.1016/j.celrep.2014.12.008)
Supplement: Supplemental Folder 2. Species Used in the Analysis of Selective Pressure Variation, Single-Gene Orthologous Families Tested, Likelihood Ratio Tests, MAKER Parameters, and Full Assembly and Read Usage Data, Related to Experimental Procedures [file mmc3.zip › Tested SGOs/reciprocal_group_3364.2.fas]

>Gibbon|ENSNLEG00000008742|ENSNLET00000011180
ATGACCGTGCAGAGACTTGTGGCCGCGGCCGTGCTGGTGGCCCTGGTCTCACTCATCCTC
AACAACGTGGCGGCCTTCACCTCCAACTGGGTGTACCAGACGCTGGAGGACGGGCGCAGG
CGCAGCGTGGGGCTGTGGAGGTCCTGCTGGCTGGTGGACAGGGCCCGGGGAGAGCCGAGC
CCTGGGGCCGGGGCCAGGGCCAGCCAGGTGGACGCACGTGACTGTGAGGCGCTGGGCTGG
GGCTCCGAGGCGGCCGGCTTCCAGGAGTCCCGAGGCACCGTCAAACTGCAGTTCGACATG
ATGCGCGCCTGCAACCTGGTGGCCACGGCCGCGCTCGCCGCAGGCCAGCTCACCTTCCTC
CTGGGGCTGGTGGGCCTGCCCCTGCTGTCACCCGACGCCCCATGCTGGGAGGAGGCCATG
GCCGCTGCGTTCCAACTGGCGAGTTTTGTCCTGGTCATCGGGCTGGTGACTTTCTACAGA
------------------------------ATTGGCCCATACACCAACCTGTCCTGG---
------TCCTGCTACCTGAACATTGGCGCCTGCCTTCTGGCCACACTGGCGGCAGCCATG
CTCATCTGGAACATTCTCCACAAGAGGGAGGACTGCATGGCCCCCCGG------------
---------------------------GTGATTGTCATCAGCCGC---------------
------------------------TCCCTGACGGCGCGCTTTCGCCGTGGGCTGGATAAT
GACTAC---GTGGAGTCACCATGC------------------------
>Gorilla|ENSGGOG00000005903|ENSGGOT00000005930
ATGACCGTGCAGAGACTCGTGGCCGCGGCCGTGCTGGTGGCCCTGGTCTCACTCATCCTC
AACAACGTGGCGGCCTTCACCTCCAACTGGGTGTGCCAGACGCTGGAGGATGGGCGCAGG
CGCAGCGTGGGGCTGTGGAGGTCCTGCTGGCTGGTGGACAGGGCCCGGGGAGGGCCGAGC
CTT------GGGGCCAGAGCCGGCCAGGTGGACGCACGTGACTGTGAGGCGCTGGGCTGG
GGCTCCGAGGCGGCCGGCTTCCAGGAGTCCCGAGGCACCGTCAAACTGCAGTTCGACATG
ATGCGCGCCTGCAACCTAGTGGCCACGGCCGCGCTCGCCGCAGGCCAGCTCACCTTCCTC
CTGGGGCTGGTGGGCCTGCCCCTGCTGTCACCCGACGCCCCGTGCTGGGAGGAGGCCATG
GCTGCTGCATTCCAACTGGCGAGTTTTGTCCTGGTCATTGGGCTCGTGACTTTCTACAGA
------------------------------ATTGGCCCATACACCAACCTGTCCTGG---
------TCCTGCTACCTGAACATTGGCGCCTGCCTTCTGGCCACGCTGGCGGCAGCCATG
CTCATCTGGAACATTCTTCACAAGAGGGAGGACTGCATGGCCCCCCGG------------
---------------------------GTGATTGTCATCAGCCGT---------------
------------------------TCCCTGACGGCGCGCTTTCGCCGTGGGCTGGACAAT
GACTAC---GTGGAGTCACCATGC------------------------
>Guinea_Pig|ENSCPOG00000003321|ENSCPOT00000003364
ATGACTGTCCAGAAACTTGTGGCCATAGCTGTGCTGGTGGCCTTGGCTTCCCTCATCCTC
AATAATGCGGCTGCCTTCACTCCCAACTGGGTGTACCAGACACTGGAGGATGGGCGCAAG
CGCAGTGTGGGACTGTGGAGGTCCTGCTGGCTGGTGGACAGGGGCCGGGGTAGCCCTAGT
TCT------GGGACCAGAACTGGGCAGGTGGATACACAGGACTGCGAGGTGCTGGGCTGG
GGCTCGGAGTCAGCAGGTTTCCAGGAGTCTCGAGGCACTGTCAAACTACAGTTTGACATG
ATGCGTGCCTGCAACCTGGTAGCCACAGCAGCGCTGGCTGTGGGTCAGCTCACTTTCGTC
CTGGGTCTGATGGGTCTGACTCTGATGTCACCTGAGTCCCAGTGCTGGGAGGAGGCCATG
GCTGCTGCATTCCAGTTGGCAAGCTTTGTGCTGGTCATTGGGCTGGTGACATTCTACAGA
------------------------------ATTGGTCCCTACACCAACCTGTCCTGG---
------TCCTGCTACCTGAACATTGGTGCCTGCCTCCTGGCCACTTTGGCAGCTGCCATG
CTCATCTGGAACATTCTTCACCGCAGGGAGGACTGCATGGCACCCCGG------------
---------------------------GTGATTGTCATCAGCCGT---------------
------------------------TCCCTCACAGCTCGATTCCGCCGGGGGCTGGACAAT
GACTAT---GTGGAGTCTCCATGC------------------------
>Horse|ENSECAG00000015576|ENSECAT00000016331
ATGACTGTCCAGAAACTGGTGGCCACGGCCGTGCTGGTGGCCCTCGTCTCTCTCGTCCTC
AACAACGCAGCGGCCTTCACCCCCAACTGGGTGTACCAGACACTGGAGGATGGGCGCAAG
CGGAGCGTGGGGCTGTGGAAGTCCTGCTGGCTGGTGGACAGGGCCCGGGGCGCGCCGAGC
CCT------GGGGCCAGGCCGGGGCAGGCAGAGGCGCGGGAGTGCGAGGCCCTGGGCTGG
GGCTCCGAGGCAGCAGGCTTCCAGGAGTCCCGAGGCACCGTCAAACTGCAGTTTGACATG
ATGCGCGCCTGCAACCTGGTCGCCACAGCGGCGCTTGCTGCGGGCCAGCTCACCTTCGTC
CTGGGGCTGACGGGCCTGCCCCTGATGTCGCCCGATTCCCAGTGCTGGGAGGAAGCCATG
GCCGCTGCCTTCCAGCTGGCGAGTTTTGTCCTGGTCATCGGGCTGGTGACGTTCTACAGA
------------------------------ATCGGCCCATATACCAACCTGTCCTGG---
------TCTTGCTACCTGAACATTGGTGCCTGCCTTCTGGCCACTCTGGCAGCTGCCATG
CTCATCTGGAACATTCTTCACAGGAGAGAGGACTGCATGGGGCCCCGG------------
---------------------------GTGATTGTCATCAGCCGC---------------
------------------------TCACTGACTGCGCGGTTTCGCCGTGGGCTGGACAAT
GACTAT---GTGGAGTCACCGTGC------------------------
>Mouse|ENSMUSG00000024168|ENSMUST00000024984
ATGACTCTCCAGAAGCTTGTGGCCACCGCTGTGCTGGTGGCCCTGGTCTCCCTCATCCTC
AACAACGCAGCAGCCTTCACCCCCAATTGGGTGTACCAGACGCTGGAGGACGGACGCAAG
CGGAGTGTGGGGCTGTGGAAGTCTTGCTGGCTGGTGGACAGGGGTAAGGGAGTCACAAGC
CCT------GGGACTCGAACTGGGCAGGTGGACACCCATGACTGTGAGGTTCTAGGATGG
GGCTCGGAATCAGCAGGTTTCCAGGAGTCCCGAGGCACCGTCAAACTACAGTTTGACATG
ATGCGTGCCTGCAACCTGGTGGCCACAGCTGCACTTGTTGTGGGTCAGATCACCTTCATC
CTTGGGCTAACGGGCCTGCCCCTGATGTCACCAGAGTCCCAGTGCTGGGAGGAGGCAATG
GCTGCTGCATTCCAGCTGGCAAGCTTCGTGCTGGTCATCGGACTGGTGACCTTCTACAGA
------------------------------ATTGGCCCTTACACCAACTTATCTTGG---
------TCTTGCTACCTGAACATTGGTGCCTGCCTTCTGGCCACCCTGGCGGCTGCAATG
CTCATCTGGAACATTCTTCACCGGAGGGAGGACTGCATGGCACCCCGG------------
---------------------------GTGATCGTCATCAGCCGT---------------
------------------------TCTCTCACTGCACGGTTTCGCCGTGGCTTAGATAAT
GACTAT---GTGGAGTCTCCATGC------------------------
>Opossum|ENSMODG00000016163|ENSMODT00000020555
ATGACTGTCCAGAAACTGGTGGCCACAGCTGTATTAGTGGCCCTAGTCTCACTAATTCTC
AATAATGCAGCAGCCTTTACTCCCAACTGGGTGTACCAGACCCTGGAGGATGGGCGCAAA
CGAAGCGTGGGACTGTGGAAGATGTGCTGGCTGGCAGATAAGGGAAAAGGAGGGGCAGGC
AGT------GGAACCCGTAATGGACAAGGAGAAGATCGAGAGTGTGAAGCTTTGAGCTGG
GGGTCAGATTCAGCAGGATTCCAGGAATCACGAAGTACTGTCAAATTGCAGTTTGACATG
ATGCGGGCCTGTAACCTGATTGCCACTGTTGCCCTCACTGCAGGACAGCTCATCTTTGTC
ATGGGGCTCATGGACTTGCCTATCATTTCACAGGACACGCAGTGGTGGGAGGAAGCCATT
GCTGCTGTATTCCAACTTGCAAGCTTTGTTTTGGTCATT---CTAGTGACTTTTTACCGA
------------------------------ATTGGTCCCTATACCAACTTGTCCTGG---
------TCCTGCTATCTGAACATTGGAGCTTGTCTTTTGGCTACCTTAGCAGCTGCCATC
CTCATCTGGAATATTCTTCACAGGAGAGATGACTGTATGGCACCTCGT------------
---------------------------GTTATTGTCATCAGTCGT---------------
------------------------ACTTTAACTGCTCGATTTCGTCGTGGGCTAGAAAAT
GATTAT---GTGGAATCACCATGC------------------------
>Orangutan|ENSPPYG00000006957|ENSPPYT00000008203
ATGACCGTGCAGAGACTCGTGGCCGCGGCCGTGCTGGTGGCCCTGGTCTCACTCATCCTC
AACAACGTGGCGGCCTTCACCTCCAACTGGGTGTGCCAGACGCTGGAGGACGGACGCAGG
CGCAGCGTGGGGCTGTGGAGGTCCTGCTGGCTGGTGGACAGGGCCCGGGGAGGGCCGAGC
CCT------GGGGCCAGGGCCGGCCAGGTGGACGCACGTGACTGTGAGGCGCTGGGCTGG
GGTTCTGAGGCGGCCGGCTTCCAGGAGTCCCGAGGCACCGTCAAACTGCAGTTCGACATG
ATGCGCGCCTGCAACCTGGTGGCCACGGCCGCGCTTGCCGCAGGCCAGCTCACCTTCCTC
CTGGGGCTGGTGGGCCTGCCCCTGCTGTCACCCGACGCCCCGTGCTGGGAGGAGGCCATG
GCCGCCGCGTTCCAACTGGCGAGTTTTGTCCTGGTCATCGGGCTGGTGACTTTCTACAGA
------------------------------ATTGGCCCATACACCAACCTGTCCTGG---
------TCCTGCTACCTGAACATTGGCGCCTGCCTTCTGGCCACACTGGCGGCAGCCATG
CTCATCTGGAACATTCTCCACAAGAGGGAGGACTGCATGGCCCCCCGG------------
---------------------------GTGATTGTCATCAGCCGC---------------
------------------------TCCCTGACGGCACGCTTTCGCCGTGGGCTGGACAAT
GACTAC---GTGGAGTCACCATGC------------------------
>Platypus|ENSOANG00000013655|ENSOANT00000021547
ATGACCGTCCAGAAACTGGTGGCCACGGCTGTCCTGGTGGCCCTCGTCTCCCTGGTGCTC
AACAACGCCGCGGCCTTCACCCCCAACTGGGTGTACCAGGCCCTGGATGACGGGCGCAAG
CGCAGCGTGGGGCTGTGGAAGAGCTGCTGGCTGGCGGAGCGGGGCCGGGCGGCCGCCGGC
---GGGGCCGGGGCCGGGCCCGGGCACGGGGAAGAGCGGGAGTGCGAGGCCCTGAGCTGG
GGCTCCGAGTCGGCCGGCTTTCAGGAGTCCCGCAGCACCGTCAAACTGCAGTTTGACATG
ATGCGGGCCTGTAACCTGATTGCCACCGTGGCCCTGACGGCGGGCCAGCTCATCTTCGTC
TTGGGCCTGTTGGATCTGCCCTTCGTTTCCCAGGACACCCAGTGGTGGGAGGAAGCCATC
GCTGCTCTGTTCCAACTGGCTACCCAGGTGCTTGTCGTC---CCA---------CACCGC
CCCCAAGGGACACGGCACGGGACAGGAATGATCGATCGATCAGTCCATCAATCGATGGTA
TTTATTGAGTGCTTACTGTGTGCAGGGCACTGTATT------------------------
------------------AAGCGCTTGGGAGAGTGCAGTGCGCCTGAAGGAGAGAGAGCG
GAGCTGCGCAAACCACCGGCGCTAGAATCAATTCCCGTGAGCAGGCTTTTGGAACTGAAG
TCTCCCGTCCAAGGTCCGCCCACTGTTCTCGATGGAAGACTCCATCGTCGCCACCATCGT
CCTTACCATGTGCCCAGCACTGTGCTGAGCGCCGGGGTAGGAAGGAGG
>Rabbit|ENSOCUG00000001136|ENSOCUT00000001135
ATGGCCGTCCAGAAACTCGTGGCCACCGCCGTGCTGGTGGCCCTCGTCTCTCTCATCCTC
AACAACGTGGCAGCCTTCACCCCCAACTGGGTGTACCAGACGCTGGAGGACGGGCGCAAG
CGCAGCGTGGGGCTGTGGAGGTCCTGCTGGTTGCTGGACAGGGGCCGGGGAGGCCCGAGC
CCC------GGGGCCAGAGCCGGGCAGGAGGACGCACGGGACTGTGAGGGCCTGGGCTGG
GGCTCCGAGTCAGCAGGCTTCCAGGAGGCTCGGGGCACCGTCAAACTGCAGTTCGACATG
ATGCGCGCCTGCAACTTGATGGCCACGGCGGCCCTCGCTGCAGGCCAGCTCACCTTCATC
CTGGGGCTGACGGGCCTGCCCCTCATGTCGCCCGACTCCCAGTGCTGGGAGGAGGCCATG
GCTGCTGCCTTCCAGCTGGCAAGTTTCGTCCTTGTCATCGGACTGGTGACGTTCTACAGA
------------------------------ATCGGCCCGTACACCAGCCTGGCCTGG---
------TCTTGCTACCTGGACATCGGCGCCTGCCTGCTGGCCACCCTGGCGGCCGCTATG
CTCATCTGGAACATTCTGCACCGGAGAGAGGACTGCATGGCGCCCCGC------------
---------------------------GTCATCGTCATCAGCCGC---------------
------------------------TCCCTCACGGCGCGGTTTCGCCGCGGGCTGGACAAC
GACTAC---GTGGAGTCCCCGTGC------------------------
>Rat|ENSRNOG00000016494|ENSRNOT00000022142
ATGACTGTCCAGAAGCTTGTGGCCACAGCTGTGCTGGTGGCCCTGGTCTCCCTCATCCTC
AACAATGCAGCGGCCTTTACCCCCAATTGGGTGTACCAGACACTGGAGGATGGACGAAAG
CGGAGTGTGGGGCTGTGGAAGTCCTGCTGGCTGGTGGACAGGGGTAAGGGAGGCACAAGC
CCT------GGGACTCGAACTGGGCAGGTGGACACCCACGACTGTGAGGTGCTAGGATGG
GGCTCTGAATCAGCAGGTTTCCAGGAGTCCCGAGGCACCGTCAAACTACAGTTTGACATG
ATGCGTGCCTGCAACCTGGTAGCCACAGCTGCACTTGCTGTGGGTCAGATCACCTTCATC
CTTGGGCTGACAGGCCTGCCCCTGATGTCACCAGAGTCCCAGTGCTGGGAGGAGGCAATG
GCGGCTGCATTCCAGCTGGCAAGCTTTGTGCTGGTCATTGGACTGGTGACCTTCTACAGA
------------------------------ATTGGCCCTTACACCAACTTATCTTGG---
------TCTTGCTACCTGAACATTGGTGCCTGCCTTCTGGCCACCCTGGCGGCTGCGATG
CTCATCTGGAACATTCTTCACCGGAGGGAGGACTGCATGGCACCCCGG------------
---------------------------GTGATTGTCATCAGCCGT---------------
------------------------TCTCTCACGGCACGCTTCCGCCGTGGCTTGGATAAT
GACTAT---GTGGAGTCTCCATGC------------------------
>Macaque|ENSMMUG00000000045|ENSMMUT00000000061
ATGACTGTGCAGAGACTTGTGGCTGCGGCCGTGCTGGTGGCCCTAGTCTCACTCATCCTC
AACAACGTGGCGGCCTTCACCTCCAACTGGGTGTGCCAGACGCTGGAGGACGGGCGCAGG
CGCAGCGTGGGGCTGTGGAGGTCCTGCTGGCTGGTGGACAGGGCCCGGGGAGGGCTGAGC
CCT------GGGGCCAGGGCCAGCCAGGTGGACACACGTGACTGTGAGGCGCTGGGCTGG
GGCTCTGAGGCGGCCGGCTTCCAGGAGTCCCGAGGCACCGTCAAACTGCAGTTCGACATG
ATGCGTGCCTGCAACCTGGTGGCCACGGCCGCGCTCACTGCAGGCCAGCTCACTTTCATC
CTGGGGCTGGTGGGTCTGCCCCTGCTGTCACCCGACGCCCCGTGCTGGGAGGAGGCCATG
GCCGCCGCGTTCCAACTAGCAAGTTTTGTCCTGGTTATCGGGCTGGTGACTTTCTACAGA
------------------------------ATTGGCCCATACACCAACCTGTCCTGG---
------TCCTGCTACCTGAACATTGGTGCCTGCCTTCTGGCCACGCTGGCGGCAGCCATG
CTCATCTGGAACATTCTCCACAAGAGGGAGGACTGCATGGCGCCCCGA------------
---------------------------GTGATTGTCATCAGCCGC---------------
------------------------TCCCTGACGGCGCGCTTTCGCCGTGGGCTGGACAAT
GACTAC---GTGGAGTCACCATGC------------------------
>Marmoset|ENSCJAG00000014588|ENSCJAT00000028393
ATGACCGTGCAGAGACTAGTGGCTGCGGCCGTGCTGGTGGCCCTGGCCTCACTCATCCTC
AACAACGTGGCAGCCTTCACCTCCAACTGGGTGTGCCAGACACTAGAGGATGGGCGCAGG
CGCAGCGTGGGGCTGTGGCGGTCCTGTTGGCTGGTGGACAGGGCCCGGGGAGGGCCGAGC
CCC------GGGACCAGGGCCGACCAGGTAGACACACGTGACTGTGAGGCACTGGGCTGG
GGCTCCGAGGCAGCCGGCTTCCAGGAGTCCCGAGGCACCGTCAAACTGCAGTTCGACATG
ATGCGCGCCTGCAACCTGGTGGCCACGGCAGCGCTTGCTGCAGGCCAGCTCACCTTCATC
CTGGGGCTGGTGGGCCTGCCCCTGCTGTCGCCCGACGCCCCGTGCTGGGAGGAGGCCATG
GCCGCTGCGTTCCAACTGGCAAGTTTCGTCCTGGTCATTGGGCTGGTGACTTTCTACAGA
------------------------------ATTGGCCCATACACCAACCTGTCCTGG---
------TCCTGCTACATGAACATTGGTGCCTGCCTTCTGGCTACGCTGGCGGCGGCCATG
CTCATCTGGAACATTCTCCACAAGAGGGAGGACTGCATGGCGCCCCGG------------
---------------------------GTGATTGTCATCAGCCGC---------------
------------------------TCCCTGACGGCGCGCTTTCGCCGCGGGCTGGACAAT
GACTAC---GTGGAGTCGCCCTGC------------------------
>Microbat|ENSMLUG00000010040|ENSMLUT00000010017
ATGACTGTCCAGAAACTGGTGGCCACCGCCGTGCTGGTGGCCCTGGTCTCTCTCATCCTC
AATAATGCGGCAGCCTTCACCCCCAACTGGGTGTATCAGACGCTGGAGGACGGGCGCAAG
CGAAGCGTGGGGCTCTGGAGGTCCTGCTGGCTGGTGGACAGGGCCCGGGGAGGGCCGAGC
CCC------GGGGCCAGGCCCGGACAGGCGGACACAAGGGAGTGCGAGGCCCTGGGCTGG
GGCTCTGAGGCCGCAGGCTTCCAGGAGTCCAGAGGCACCGTCAAACTGCAGTTCGACATG
ATGCGAGCCTGCAACCTGGTTGCCACGGTGGCCCTTGCTGCGGGCCAGCTCACTTTCATC
CTGGGACTGACGGGCCTGCCCCTCATGTCGCCGGATTCCCAGTGCTGGGAGGAGGCCATG
GCTGCTGCGTTCCAGCTGGCGAGTTTTATCCTGGTCATTGGGCTGGTGACATTCTACAGA
------------------------------ATCGGCCCGTACACCAGCCTGTCCTGG---
------TCTTGCTACCTGAACATTGGCGCCTGCCTCCTGGCCACCCTGGCAGCCGCCATG
CTCATCTGGAACATTCTTCACAGGAGAGAGGACTGCATGGCGCCCCGA------------
---------------------------GTGATTGTCATCAGCCGC---------------
------------------------TCCTTGACGGCTCGGTTTCGCCGGGGGCTAGACAAT
GACTAT---GTGGAGTCACCGTGC------------------------
>Human|ENSG00000131634|ENST00000253934
ATGACCGTGCAGAGACTCGTGGCCGCGGCCGTGCTGGTGGCCCTGGTCTCACTCATCCTC
AACAACGTGGCGGCCTTCACCTCCAACTGGGTGTGCCAGACGCTGGAGGATGGGCGCAGG
CGCAGCGTGGGGCTGTGGAGGTCCTGCTGGCTGGTGGACAGGACCCGGGGAGGGCCGAGC
CCT------GGGGCCAGAGCCGGCCAGGTGGACGCACATGACTGTGAGGCGCTGGGCTGG
GGCTCCGAGGCAGCCGGCTTCCAGGAGTCCCGAGGCACCGTCAAACTGCAGTTCGACATG
ATGCGCGCCTGCAACCTGGTGGCCACGGCCGCGCTCACCGCAGGCCAGCTCACCTTCCTC
CTGGGGCTGGTGGGCCTGCCCCTGCTGTCACCCGACGCCCCGTGCTGGGAGGAGGCCATG
GCCGCTGCATTCCAACTGGCGAGTTTTGTCCTGGTCATCGGGCTCGTGACTTTCTACAGA
------------------------------ATTGGCCCATACACCAACCTGTCCTGG---
------TCCTGCTACCTGAACATTGGCGCCTGCCTTCTGGCCACGCTGGCGGCAGCCATG
CTCATCTGGAACATTCTCCACAAGAGGGAGGACTGCATGGCCCCCCGG------------
---------------------------GTGATTGTCATCAGCCGC---------------
------------------------TCCCTGACAGCGCGCTTTCGCCGTGGGCTGGACAAT
GACTAC---GTGGAGTCACCATGC------------------------
>Chimp|ENSPTRG00000031314|ENSPTRT00000060424
ATGACCGTGCAGAGACTCGTGGCTGCGGCCGTGCTGGTGGCCCTGGTCTCACTCATCCTC
AACAACGTGGCGGCCTTCACCTCCAGCTGGGTGTGCCAGACGCTGGAGGATGGGCGCAGG
CGCAGCGTGGGGCTGTGGAGGTCCTGCTGGCTGGTAGACAGGGCCCGGGGAGGGCCGAGC
CCT------GGGGCCAGAGCCGGCCAGGTGGACGCACGTGACTGTGAGGCGCTGGGCTGG
GGCTCCGAGGCGGCCGGCTTCCAGGAGTCCCGAGGCACCGTCAAACTGCAGTTCGACATG
ATGCGCGCCTGCAACCTGGTGGCCACGGCCGCGCTCGCCGCAGGCCAGCTCACCTTTCTC
CTGGGGCTGGTGGGCCTGCCCCTGCTGTCACCCGACGCCCCGTGCTGGGAGGAGGCCATG
GCCGCTGCATTCCAACTGGCG---------------------------------------
------------------------------------------------------------
------------------------------------------------------------
------------------------------------------------------------
------------------------------------------------------------
------------------------------------------------------------
------------------------------------------------
>Cow|ENSBTAG00000007246|ENSBTAT00000009534
ATGACCGTCAGGAAAGTTGTGGCCACGGCCGTACTGGTGGCCCTGGTCTCTCTCGTCCTC
AACAACGCGGCGGCCTTCACTCCCAACTGGGTGTACCAGACGCTGGAGGATGGCCGGAGG
CGCAGCGTGGGGCTCTGGTGGGCCTGCTGGCTGGTGGAGCGGCCCCGGGGGGCGCCCGGC
CCG------GGGGCCAGGCCGGGGCCAGCCGACGTGCGCGACTGCGAGGCTCTGGGCTGG
GGCTCCGAGGCAGCCGGCTTCCAGGAGTCGCGAGGCACCGTCAAACTGCAGTTTGACATG
ATGCGAGCCTGCAACCTGGTTGCCACGGCGGCACTGGCGGCCGGCCAGCTCACCTTCGTG
TTGGGGCTGACGGGCCTGCCCCTCCTGTCGCCCGATGCCCAGTGCTGGGAGGAGGCCATG
GCTGCCGCATTCCAGTTGGCAAGTTTTGTCCTGGTCATCGGGCTGGTAACGTTCTACCGC
------------------------------ATCGGGCCCTACACCAGCCTGTCCTGG---
------TCATGCTACCTGAACATCGGTGCCTGCCTGCTGGCCACCCTGGCCGCCGCCATG
CTCATCTGGAACGTCCTGCACCGGCGGGAGGACTGCACAGCCCCTCGC------------
---------------------------GTGATCGTCATCAGCCGC---------------
------------------------TCCCTGACCGCACGCTTTCGCCGCGGGCTGGACAAC
GACTAT---GTGGAGTCGCCGTGC------------------------
>Dog|ENSCAFG00000019547|ENSCAFT00000031073
ATGACTGTCCAGAAACTGGTGGCCACAGCAGTGTTGGTGGCCCTGGTCTCTCTTGTCCTC
AACAACGTGGCGGCCTTCACCCCAAACTGGGTATACCAGACGCTGGAGGACGGGCGCAAG
CGGAGCGTGGGGCTCTGGAAGTCCTGCTGGCTGGCAGACAGGGCCCGGGGAGGGCTGAGC
CCC------GGGCCCCGGCCAGGGCAGGCAGAGGCACGGGACTGTGAGGCTCTGGGCTGG
GGTTCTGAGGCGGCAGGCTTCCAGGAGGCTCGAGGCACCGTCAAACTGCAGTTTGACATG
ATGCGTGCCTGCAACTTGGTGGCCACGGCAGCGCTG---GTGGGGCAACTCACCTACGTC
CTGGGGCTGACGGGCCTGTCGCTGATGTCGCCCGATTCTCAGTGCTGGGAGGAGGCCATG
GCTGCCGCGTTCCAGCTGGCAAGTTTTGTCCTGGTCATTGGGCTGGTGACATTCTACAGA
------------------------------ATCGGCCCATATACCAACCTGTCCTGG---
------TCTTGCTACCTGAACATTGGCGCCTGCCTTCTGGCCACCCTGGCAGCTGCCATG
CTCATCTGGAACATTCTTCACAGGAGAGAGGACTGCATTGCACCCCGG------------
---------------------------GTGATTGTCATCAGCCGC---------------
------------------------TCCCTGACTGCGCGGCTTCGCCGTGGGCTGGACAAC
GAGTAT---GTGGAGTCACCATGC------------------------
>Elephant|ENSLAFG00000017196|ENSLAFT00000017193
ATGACCATCCAGAAACTTGTGGCCTTGGCTGTGCTGGCGGCCCTCATCTCCCTGGTGCTC
AACAACGCGGCGGCCTTCACTCCCAACTGGGTGCACCAGACGCTGGAGGATGGGCGCCGG
CGCAGCGTGGGGCTCTGGAGGGCCTGCTGGCTGCAGGATAGGGCGCACAGGGGGCCGGGC
CCC------GGTGCTAGGCCCCTGCTGGCTGATGAGCATGAGTGTGAGGCCCTGAGCTGG
GGCTCTGAGGTGGCCGGCTTCCAGGAGGCTCGGGGCACCGTCAAACTGCAGTTCGACATG
ATGCGTGCCTGCAACTTGGTGGCCACAGCGGCGCTCACGGCGGGCCAGCTAACATTCATG
CTGGGGCTGGTGGGCCTGCCACTGTTGTCACCCGAGTACCCTTGCTGGGAGGAGGCCATG
GCTGCCGCATTCCAGCTGGCGAGCTTCGTCCTGGTCATTGGGCTGGTGACCTTCTACAGG
------------------------------ATCGGCTCCTACACCAGCCTGTCCTGG---
------TCTTGCTACCTGAACATTGGCGCCTGCCTCCTGGCCACCCTGGCAGCAGCCGTC
CTCATCTGGAACATTCTGCACCGGAGGGAGGACTGCATGGCGCCCCGT------------
---------------------------GTCATTGTCATCCGCCGC---------------
------------------------TCCCTCACGGCCCGCTTCCGCCGCGGGATGGACAAC
GACTAC---GTGGAGTCCCCCTGC------------------------
>Bowhead|bmy_01920T0
ATGACTGTCCAGAAAGTGGTGGCCACGGCCGTGCTGGTGGCCCTCGTCTCTCTCATTCTC
AACAACGCGGCGGCCTTCACCCCCAACTGGGTGTACCAGACGCTGGAGGACGGGCGCAGG
CGGAGCGTGGGGCTGTGGCGGTCCTGCTGGCTG---GACAGGGCCAGGGGAGGGCCGAGC
CTG------GGGGCCAGGCCCGGGCAGGCGGACGCGCGGGACTGCGAGGCCCTGGGCTGG
GGCTCCGAGGCGGCGGGCTTCCAGGAGTCGCGAGGCACCGTCAAACTGCAGTTCGACATG
ATGCGAGCCTGCAACCTGGTGGCCACGGCAGCACTTGCCGCGGGCCAGCTCACCTTCGTC
CTGGGGCTGACGGGCCTGCCCCTGATGTCGCCCGATTCCCAGTGCTGGGAGGAGGCCATG
GCCGCTGCGTTCCAGCTGGCAAGTTTTGTTCTGGTCATCGGGCTGGTGACGTTCTACAGA
------------------------------ATCGGCCCGTACACCAACCTGTCCTGG---
------TCTTGCTACCTGAACATCGGGGCCTGCCTGCTGGCCACCCTGGCCGCGGCCATG
CTCATCTGGAACGTCCTGCACAGGAGGGAGGACTGCATGGCCCCCCGC------------
---------------------------GTCATCGTCATCAGCCGC---------------
------------------------TCCCTGACCGCACGCTTCCGCCGCGGGCTGGACAAC
GACTAC---GTGGAGTCGCCGTGC------------------------
>Minke|BACU019892
ATGACTGTCCAGAAAGTGGTGGCCACGGCCGTGCTGGTGGCCCTCGTCTCTCTCATTCTC
AACAACGCGGCGGCCTTCACCCCCAACTGGGTGTACCAGACGCTGGAGGATGGGCGCAGG
CGGAGCGTGGGGCTGTGGCGGTCCTGCTGGCTG---GACAGGGCCAGGGGAGGGCCGAGC
CCG------GGGGCCAGGCCCGGGCAGGCGGACGTGCGGGACTGTGAGGCCCTGGGCTGG
GGCTCCGAGGCGGCGGGCTTCCAGGAGTCGCGAGGCACCGTCAAACTGCAGTTCGACATG
ATGCGAGCCTGCAACCTGGTGGCCACGGCGGCACTTGCCGCGGGCCAGCTCACCTTCGTC
CTGGGGCTGACGGGCCTGCCCCTGATGTCGCCCGATTCCCAGTGCTGGGAGGAGGCCATG
GCCGCTGCGTTCCAGCTGGCAAGTTTTGTTCTGGTCATCGGGCTGGTGACGTTCTACAGA
------------------------------ATCGGCCCGTACACCAACCTGTCCTGG---
------TCTTGCTACCTGAACATCGGGGCCTGCCTGCTGGCCACCCTGGCCGCGGCCATG
CTCATCTGGAACGTCCTGCACAGGAGGGAGGACTGCATGGCCCCCCGC------------
---------------------------GTCATCGTCATCAGCCGC---------------
------------------------TCCCTGACCGCACGCTTCCGCCGCGGGCTGGACAAC
GACTAC---GTGGAGTCGCCGTGC------------------------
