# Supplementary material for: Insights into the Evolution of Longevity from the Bowhead Whale Genome
Source: Cell Rep. 2015 Jan 6;10(1):112–22. doi: 10.1016/j.celrep.2014.12.008 (PMC4536333; doi:10.1016/j.celrep.2014.12.008)
Supplement: Supplemental Folder 2. Species Used in the Analysis of Selective Pressure Variation, Single-Gene Orthologous Families Tested, Likelihood Ratio Tests, MAKER Parameters, and Full Assembly and Read Usage Data, Related to Experimental Procedures [file mmc3.zip › Tested SGOs/reciprocal_group_3372.2.fas]

>Gibbon|ENSNLEG00000015265|ENSNLET00000019458
ATGTCCGCCGCCCTGCTGCGGAGGGGCCTGGAGCTGCTGGCTGCGTCCGAGGCCCCCCGG
GATCCTCCAGGTCAGGCC---------------------------------------AAG
CCGAGAGGGGCTCCGGTGAAACGGCCCCGGAAGACG------AAGGCAATTCAGGCCCAG
AAACTGCGGAACTCGGCCAAGGGAAAGGTGCCCAAGTCGGCACTGGACGAGTACCGGAAG
CGAGAGTGTCGAGACCACCTCAGAGTAAACCTGAAGTTTCTGACCAGGACGAGAGGCACC
GTGGCTGAGTCTGTGAGCCAGCAGATTTTGCGCCAGAACCGGGGCCGCAAGGCCTGTGAC
CGGCCTGTGGCTAAGACC------------AAG---AAGAAGAAGGCCGAGAGCACCGTG
TTCACCGAGGAAGACTTCCAGAAGTTCCAGCAGGAA---TACTTCGGCAGC---------
---
>Gorilla|ENSGGOG00000010121|ENSGGOT00000010158
ATGTCCGCCGCCCTGCTGCGGCGGGGCCTGGAGCTGCTGGCGGCGTCCGAGGCCCCTCGG
GACCCTCCAGGTCAGGCC---------------------------------------AAG
CCGAGAGGGGCTCCGGTGAAACGGCCCCGGAAGACG------AAGGCAATTCAGGTCCAG
AAACTGCGGAACTCGGCCAAGGGAAAGGTGCCCAAGTCGGCACTGGACGAGTACCGGAAG
CGAGAGTGTCGAGACCACCTCAAAGTAAACCTGAAGTTTCTGACCAGGACGAGAAGCACC
GTGGCTGAGTCTGTGAGCCAGCAGATTTTGCGCCAGAACAGGGGCCGCAAGGCCTGTGAC
CGGCCTGTGGCCAAGACC------------AAG---AAGAAGAAGGCTGAGGGCACCGTG
TTCACCGAGGAAGACTTCCAGAAGTTCCAGCAGGAA---TACTTCGGCAGC---------
---
>Guinea_Pig|ENSCPOG00000006602|ENSCPOT00000006668
ATGTCGGCGGCCTTGCTTCGGCGGGGTCTGGAGCTTCTGGCGGCTTCGGAAGCCCTCCAG
TCCTCCCAAAGCCAGGTG---------------------------------------CAA
CCGAGCGGGGCTCCGGTGAAGCGGGCCCAAAAGGCG------AAGGCAGCCCAGGCCCAG
AAACTGCGGAACTCGGCCAAAGGAAAGGTGCCCAAGTCGGCGCTGGCGGAGTACCGGAAG
CGAGAGTGTCGAGACCACCTCAGAGCAAACCTGAAGTTTATGACTGGCACCAAGAATATC
CTGGCAGAGTCGGTGTCAAAGCAGATTCTGAAGCAGAACCAGGGCCGAAAGGCCTGTGAC
CGGCCCGTGGCCAAGAGG------------AAGAAGAAGAAGAAGGCTGAGGGCACCGTG
TTCACAGAGGAAGACTTCCAGAAGTTCCAGCAGGAA---TACTTCGGCAGC---------
---
>Horse|ENSECAG00000010135|ENSECAT00000010384
ATGTCGGCGGCTCTGCTGCGC---GGCCTGAAGCTTCTGGGGGTACACGAGGCCCCCGGC
GCCGCGCCCGGCCAGACC---------------------------------------AAG
CCCACTGGGCCTCCGGGCAAGCGGTCCCGGAAGGCGAAG------GCGACCCAGGCCCAG
AAACTGCGGAACTCAGCCAAGGGAAAGGTGCCCAAGTCCGCGCTGGCCGAGTTCCAGAAG
CGAGAGCGTCGAGGCTACCTGGGGGTGAACCTGAAGTTTATGACCAGTGCCAGAAGTGCC
GTGGCGGAGTCCGTCACCCAGCAGATTGTGCGTCAGAACCGGGGCCGAAAAGCCTGTGAC
CGGCCTGTGGCCAAGACG------------AAGAAGAAGAAGAAGGCCGAGGGCCCCGTG
TTCACTGAGGAAGACTTCCAGAAGTTCCAGCAGGAG---TACTTCGGCAGC---------
---
>Mouse|ENSMUSG00000051518|ENSMUST00000052499
ATGTCGGCGGCGTTAGTGCGGCGCGGTTTGGAGCTTCTGGCGGCGTCCGAGGCTCCCCGT
GCGGTCCCGGGCCAGGTC---------------------------------------CAG
GCTAGCGGGACTCCGGCGAAGCGGACCCGGAGGGCGCGGGCCAAGGCCTCCCAGGCTCTG
AAACTGCGGAACTCAGCGAAGGGAAAGGCGCCTAAGTCCGCTCTAGCTGAGTACCAGAAA
CGGCAGTGTCGAGACCACCTCAAAGCAAACCTGAAGTTTATGACCAGCATGAGAAGCACC
GTGCCAGAGTCTGTGACCCAGCAGATCCTGCAGCAGAACCAAGGCCGAAAAGCCTGTGAT
CGGCTAGTGGCCAAGACGAAGAACAAGAAGAAGAAGAAGAAGAAGGCTGAGGGCACTGTG
TTCACTGAAGAAGACTTCCAGAAGTTCCAGAGGGAA---TATTTTGGCAGC---------
---
>Opossum|ENSMODG00000009374|ENSMODT00000011935
ATGTCGGCTTCGCTCCTGCGCAAAGGCCTGGAGCTCCTTGGAGAGCCTACCGGCTCCAGG
GCTGGACCC---CAGAAG---------------------------------------CGG
CCCCCGGGGAAACGGCCTCCCAGG---AAGAACGGAGCC---------------------
------------ACGGTCAAAGGGAAGGTCACCAAGTCGGCTCTGGAGGAGTTCCAGAAG
CGACAGAATCAGGACCACCTGCTGGAGAACCTGAGATTCATGAAGCAGAAACGGGTGGCT
GCAGACCCAAAGGTCACCTCAAAGATCCTTCTCCAAAACCGAGGCAGGAAAGCCAGGGAC
CGACCAGCCACT---AAG------------CCAGAGAAGGAGAAGTCCCAGGGCACTGTG
TTCACTGAGGAAGATTTCCAGAAGTTCCAGGAGGAA---TATTTTGGGAGTTCCGGAACA
AAG
>Orangutan|ENSPPYG00000011843|ENSPPYT00000013752
ATGTCCGCGGCCTTGCTGCGGCGGGGCCTGGAGCTGCTGGCGGCGTCCGAGGCCCCCCGG
GACCCTCCAGGTCAGGCC---------------------------------------AAG
CCGAGAGGGGCTCCGGTGAAACGGCCCCGGAAGACG------AAGGCAATTCAGGCCCAG
AAACTGCGGAACTCGGCCAAGGGAAAGGTCCCCAAGTCGGCACTGGATGAGTACCGGAAG
CGAGAGTGTAAAGACCACCTCAGAGTAAACCTGAAGTTTCTGACCAGGACGAGAAGCACC
GTGGCTGAGTCTGTGAGCCAGCAGATTTTGCGCCAGAACCGGGGCCGCAAGGCCTGTGAC
CGGCCTGTGGCCAAGACC------------AAG---AAGAAGAAGGCTGAGGGCACCGTG
TTCACCGAGGAAGACTTCCAGAAGTTCCAGCAGGAA---TACTTCGGCAGC---------
---
>Platypus|ENSOANG00000011025|ENSOANT00000017467
ATGTCGGCCTCGCTGCTGCGCAAGGGCCTGGAGCTCCTGGGCAGCCCGGCGGAGCGCCGC
GTCCCCCCA---GGCGCCGGGAACAACTGCCAGGGCTCGACCAAGGCCTCGGGACTGCAG
CCTCCACAGAGGAGGAGGTCGAGG---AGGAAGGCGGCGTCCAAGCCGAAGCAGCCC---
------------ACCGCGAAGGGGAAGGTCGCCAAGTCCGTCGTCGAGGAGTTCCAGAAG
CACAGGGCCAAGAATCATCTGAAGGCAAACCTGCGGTTCATGACGCTCAGCTGTGACATC
GCAGACCCGCAGGTCACCAAGACGATTCTGACCCAGAACCGGGGCAGGAAAGCCAAGGAC
CGGCCCGCAGACTGGAAG------------AAGCGGCCCCGGCGGCCCCAGGGCACCGTC
TTCACCGAGGAGGACTTCAAGAAGTTCGAGGAGAAAAGCTATTACGGGGGGCCG------
---
>Rabbit|ENSOCUG00000023814|ENSOCUT00000028614
------------------------------------------------------------
------------------------------------------------------------
------------------------------------------------------------
------------------------------CCCGCCCCCACCACAGCCGAGTACCGGAAG
CGAGAGTGTCGAGACCACCTCAAGGCAAACCTGAAGTTCATGACCAGCGCCAGGAGCCCC
GTGGCCGAGTCCATGAGCCGGCAGATCCTGCGGCAGAACCGGGGCCGCAAGGCCTGTGAC
CGGCCCGTGGCCAAGACC------------AAGAAGAAGAAGGAGGCGGAGGGCACGGTG
TTCACGGAGGAGGACTTCCAGAGGTTCCAGCAGGAA---TACTTCGGCAGC---------
---
>Macaque|ENSMMUG00000004501|ENSMMUT00000006376
ATGTCCGCGGCCCTGCTGCGGCGGGGCTTGGAGCTGCTGGCGGCGTCCGAGGCCCCCCGG
GACCCTCCAGGTCAGACC---------------------------------------AAG
CCGAGAGGGGCTCCGGTGAAACGGCCCCGGAAGACG------AAGGCAACTCAGGCCCAG
AAACTGCGGACCTCGGCCAAGGGAAAGGTGCCCAAGTCGGCACTGGACGAGTACCGGAAG
CGAGAGTGTCGAGACCACCTCAGAGTAAACCTGAAGTTTCTGACCAGGACGAGAAGCACC
GTGGCTGAGTGTGTGAGCCAGCAGATTTTGCGCCAGAACCGCGGTCGCAAGGCTTGTGAC
CGGCCTGTGGCCAAGACC------------AAGAAGAAGAAGAAGGCCGAGGGCACCGTG
TTCACCGAGGAAGACTTCCAGAAGTTCCAGCGGGAA---TACTTCGGCAGC---------
---
>Marmoset|ENSCJAG00000002598|ENSCJAT00000004967
ATGTCTGCAGCTCTGCTGCGTCGGGGTCTGGAGCTACTGGCGGCGTCCGAGGCCCTCCGG
GACCCGCCAGGGCAGGCC---------------------------------------AAG
CAGAAGGGGACTCCGAGGAAACGGCCCCGGAAGGCG------AAGGCAACCCAGGCCCAG
AAACTGCGGAACTCGGCCAAGGGAAAGGTGCCCAAGTCGACACTGGACGAGTACCGGAAG
CGAGAGTGTCGAGACCACCTCAAAGTAAACCTGAAGTTTCTGACGAGTGCGAGAAGCGCC
GTGGCTGAGTCTGTGAGCCAGCAGATTTTGCGCCAGAACCGAGGCCGCAAGGCCTGCGAC
CGGCCTGTGGCCAAGACC------------AAG---AAGAAGAAGGCCGAGGGTACCGTG
TTCACCGAGGAAGACTTCCAGAAGTTTCAGCAGGAA---TACTTCGGCAGC---------
---
>Microbat|ENSMLUG00000030665|ENSMLUT00000030402
ATGTCCGCGGCCTTGCTGCGGAGAGGCCTGGAGCTGCTGGGGGCGCCCGAGGCCCCCCAG
GCCGCGCCGGGCCCGGCC---------------------------------------ACG
CCGAGCGGGGCTCCGGGGAAGCGGGCCGCGAAGGCGAAGGCGAAGGCGACCCAGGCCGGG
AAGCTGCGGAACTCGGCGAAAGGAAAAGTGCCCAAGTCGGCGCTGGCTGAGTTCCAGAAG
CGAGAGCGTCGAGGCTACCTTGGGGAGAACCTGAGGTTCATGACCGGTGCCAGAAGCACC
GTGCCGGAGTCCGTCACCCAGCAGATTCTGCGCCAGAATCGGGGCCGCAAGGCCTGTGAC
CGGCCTGTGGCCAAG------------------AAGAAGAAGAAGGCTGAAGGCACTGTG
TTCACGGAGGAGGACTTCCAGAAGTTCCAGCAGGAA---TACTTCGGCAGC---------
---
>Human|ENSG00000187051|ENST00000334678
ATGTCCGCCGCCCTGCTGCGGCGGGGCCTGGAGCTGCTGGCGGCGTCCGAGGCCCCCCGG
GACCCTCCAGGTCAGGCC---------------------------------------AAG
CCGAGAGGGGCTCCGGTGAAACGGCCCCGGAAGACG------AAGGCAATTCAGGCCCAG
AAACTGCGGAACTCGGCCAAGGGAAAGGTGCCCAAGTCGGCACTGGACGAGTACCGGAAG
CGAGAGTGTCGAGACCACCTCAGAGTAAACCTGAAGTTTCTGACCAGGACGAGAAGCACC
GTGGCTGAGTCTGTGAGCCAGCAGATTTTGCGCCAGAACCGGGGCCGCAAGGCCTGTGAC
CGGCCTGTGGCCAAGACC------------AAG---AAGAAGAAGGCTGAGGGCACCGTG
TTCACCGAGGAAGACTTCCAGAAGTTCCAGCAGGAA---TACTTCGGCAGC---------
---
>Orca|XP_004279553.1
ATGTCGGTTTCCTTGCTGCGGCGAGGTTTGGAGCTTTTGGGGGTGCCTGAGGCCCCCAGG
GACGCGCCAGGCCAAACC---------------------------------------AAG
ACGAGCGAGGCTCCGATGAAGCGGACGCGGAAGGCAAAG------GCGGCCCAGGCCCAG
AAACTGCGGAACTCGGCCAAGGGAAAGGTGCCCAAATCGGCGCTGGCTGAGTTCCAGAAG
CGAGAGCGTCGAGGTTACCTTGGAGTAAACCTGAGGTTTATGACTAGTGCAAGAAGCACA
GTGGCCGAATCCGTCACCCAGCAGATTGTGTGCCAGGACCGGGGCCGCAAGGCCTGTGAC
CGGCCTGTGGGCAAGACT------------AAGAAGAAGAAGAAGGCCGAGGGCACCGTG
TTCACCGAGGAAGACTTCCAGAAGTTCCAGCAGGAG---TACTTCGGCAGT---------
---
>Chimp|ENSPTRG00000014399|ENSPTRT00000026909
ATGTCCGCCGCCCTGCTGCGGCGTGGCCTGGAGCTGCTGGCGGCGTCCGAGGCCCCCCGG
GACCCTCCAGGTCAGGCC---------------------------------------AAG
CCGAGAGGGGCTCCGGTGAAACGGCCCCGGAAGACG------AAGGCAATTCAGGCCCAG
AAACTGCGGAACTCGGCCAAGGGAAAGGTGCCCAAGTCGGCACTGGACGAGTACCGGAAG
CGAGAGTGTCGAGACCACCTCAGAGTAAACCTGAAGTTTCTGACCAGGACGAGAAGCACC
GTGGCTGAGTCTGTGAGCCAGCAGATTTTGCGCCAGAACCGGGGCCGCAAGGCCTGTGAC
CGGCCTGTGGCCAAGACC------------AAG---AAGAAGAAGGCTGAGGGCACCGTG
TTCACCGAGGAAGACTTCCAGAAGTTCCAGCAGGAA---TACTTCGGCAGC---------
---
>Cow|ENSBTAG00000017463|ENSBTAT00000023214
ATGTCGGCTGCCTTGCTGCGGCGGGGCTTGGAACTACTGGGGGCTCCTGAGGCCCCCGGC
GCCGCTCCAGGACACACC---------------------------------------AAA
CCGAGCCAGGCTCCGATGAAGCGGACCCGTAAGGCGAAG------GCGACCCAGGCCCAG
AAACTGCGGAACTCCGCCAAGGGAAAGGTGCCCAAGTCGGCGCTGGCTGAGTTCCGGAAG
AAAGAGCGTCGAGGTTACCTTGGAGTAAACCTGAGGTTTATGACCAGTGCAAGAAGCACA
GTGGACGAATCCGTCACCCGGCAGATTATGCGCCAGAACCGGGGCCGCAAGGCCTGTGAC
CGGCCTGTGACCAAGACG------------AAGAAGAAGAAGAAGGCCGAGGGCACCGTG
TTCACCGAGGAAGACTTCCAGAAGTTCCAGCGGGAA---TATTTCGGCAGC---------
---
>Dog|ENSCAFG00000030521|ENSCAFT00000044111
ATGTCGGCCGCCCTGCTGCGGCGGGGCCTGGAGCTGCTGGGGGCGCCGGAGGCCCCCCAG
GGCGCCCCGGGCCAGGCC---------------------------------------AAG
CCGAGCGGGGCTCGGGCCAAGCGGGGCCGGAAGGCGAAG------GCGACCCAAGCCCAG
AAACTGCGGAACTCGGCCAAGGGGAAGGTGCCCAAGTCCGCGCTCGCTGAGTTCCAGAAG
CAAGAGTGTCAAGGCTACCTCGGAGTCAACCTGAAGTTTATGACCAGCGCAAGAAGTACA
GTGGCTGAGTCAGTCACCCAGCAGATTGTGCGCCAGAACCGGGGCCGCAAGGCCTGTGAC
CGGCCTGTAGCCAAGAAG------------AAAAAGAAGAAGGAGGCTGAAGGCACCGTG
TTCACCGAGGAAGATTTCCAGAAGTTCCAGCAGGAA---TACTTCGGCAGC---------
---
>Elephant|ENSLAFG00000027819|ENSLAFT00000025474
ATGTCGGCGGCCCTGTTGCGGCGGGGTCTGGAACTGCTGGGGGCGTCGGAGGCCCCCCAG
GCCGCACCAAGCCAGGCC---------------------------------------AAG
CCGAGCGGGGCTCGGGTGAAGCGGGCCCGGAAGGCGAAG------GCGACCCAGGCCCGG
AAACTGCGGAACTCGGCCAAGGGAAAAGTGCCCAAGTCGGCGCTGGCCGAGTTCCAGAAG
CGAGAATGTCAGGACCACCTCAAAACAAACCTGAAGTTCATGACCTGTGCAAGAAGCACC
GTGGCTGAGGCTGTCACCCAGCAGATTCTGCTCCAGAACCAGGGTCGTAAGGCCTGTGAC
CGGCCTGTGCACAAGACG------------AAGAAGAAGAAG---GTTGAGGGCACCGTG
TTCACTGAGGAGGACTTCCAGAAGTTCCAGCAGGAG---TACTTCGGTAGC---------
---
>Bowhead|bmy_00976T0
ATGTCGGCTTCCTTGCTGCGGCGGGGTCTGGAGCTTTTGGGGGTGCCTGATGCCCCCAGG
GACGCGCCAGGCCAAACC---------------------------------------AAG
CCGAGCGAGGCTCCGATGAAGCGGACGCGGAAGGCGAAG------GCGACCCAGGCCCAG
AAACTGCGGAACTCGGCCAAGGGAAAGGCGCCCAAATCGGCGCTGGCTGAGTTCCAGAAG
CGAGAGCGTCGAGGTTACCTTGGATTAAACCTGAGGTTTATGACTAGTGCAAGAAGCACA
GTGGCCGAATCCGTCACCCAGCAGATTGTGCGCCAGGACCGGGGCCGCAAGGCCTGTGAC
CGGCCTGTGGGCAAGACT------------AAGAAGAAGAAGAAGGCCGAGGGCACCGTG
TTCACCGAGGAAGACTTCCAGAAGTTCCAGCAGGAG---TACTTCGGCAGT---------
---
>Minke|BACU013387
ATGTCGGCTTCCTTGCTGCGGCGGGGTTTGGAGCTTTTGGGGGTGCCTGAGGCCCCCAGG
GACGCGCCAGGCCAAACC---------------------------------------AAG
CCGAGCGAGGCTCCGATGAAGCGGACGCGGAAGGCGAAG------GCGACCCAGGCCCAG
AAACTGCGGAACTCGGCCAAGGGAAAGGTGCCCAAATCGGCGCTGGCTGAGTTCCAGAAG
CGAGAGCGGCGAGGTTACCTTGGATTAAACCTGAGGTTTATGACTAGTGCAAGAAGCACA
GTGGCCGAATCCGTCACCCAGCAGATTGTGCGCCAGGACCGGGGCCGCAAGGCCTGTGAC
CGGCCTGTGGGCAAGACT------------AAGAAGAAGAAGAAGGCCGAGGGCACTGTG
TTCACCGAGGAAGACTTCCAGAAGTTCCAGCAGGAG---TACTTCGGCAGT---------
---
