# Supplementary material for: Insights into the Evolution of Longevity from the Bowhead Whale Genome
Source: Cell Rep. 2015 Jan 6;10(1):112–22. doi: 10.1016/j.celrep.2014.12.008 (PMC4536333; doi:10.1016/j.celrep.2014.12.008)
Supplement: Supplemental Folder 2. Species Used in the Analysis of Selective Pressure Variation, Single-Gene Orthologous Families Tested, Likelihood Ratio Tests, MAKER Parameters, and Full Assembly and Read Usage Data, Related to Experimental Procedures [file mmc3.zip › Tested SGOs/reciprocal_group_3373.2.fas]

>Gibbon|ENSNLEG00000005854|ENSNLET00000007442
------------------------------------------------------------
------------------------------------------------------------
------------------------------------------------------------
---------------ATG------------------------------------------
------------------------------------------------------------
------------------------------------------------------------
------------------------------------------------------------
---------------------------------------GCAGGCGGC------------
---CACAGCCTTCTGCTGGAGAACGCGCAGCAAGCGGTGCTGGTGTGCGCCCGCGGCGAG
CGCTTCCTGGCGCGGGATGCGCTGCGCAGCCTGGCGGTGCTGGAGGGTGCCAGCCTGGTG
GTGGGCAAAGACGGGTTTATAAAAGCTATTGGTCCTGCTGATGTTATTCGAAGACAGTTT
TCTGGAGAAACTTTTGAAGAAATAATTGACTGCTCTGGGAAATGTATTCTACCAGGTTTG
GTGGATCCACACACACATCCGGTATGGGCTGGTGAAAGAGTTCACGAATTTGCAATGAAG
TTGGCAGGAGCCACCTACATGGAAATTCACAAGGCCGGAGGAGGGATCCACTTCACCGTG
GAGCGCACGCGCCAAGCCTCAGAGGAGGAGCTGTTCCGCTCCTTCCAGCAACGGCTCCAG
TGCATGATGAGGGCTGGCACCACGCTGGTGGAGTGCAAGAGTGGATACGGCCTCGACCTG
GAGACCGAGCTCAAGATGCTGCGCGTGATTGAGCGCGCCCGGCGGGAGCTGGACATCGGC
ATCTCGGCTACCTACTGCGGGGCTCATTCAGTGCCGAAAGGAAAAACTGCTACGGAAGCT
GCTGATGACATCATCAATAACCACCTCCCAAAGCTGAAGGAACTTGGCAGAAATGGGGAA
ATACACGTGGACAATATCGACGTATTTTGTGAGAAAGGTGTCTTTGATCTCGATTCCACC
AGAAGGATTCTTCGAAGTGGAAAAGATATAGGGTTACAGATTAACTTCCATGGGGATGAA
CTCCACCCGATGAAGGCTGCTGAGCTTGGAGCTGAACTGGGAGCGCAGGCAATCAGCCAC
CTGGAAGAAGTGAGTGATGAAGGCATCATTGCCATGGCAACGGCCAGGTGCTCTGCCGTC
CTTCTGCCCACCACAGCCTACATGCTGAGACTGAAACAACCTCGAGCCAGGAAGATGTTA
GATGAAGGAGTAATAGTTGCTCTGGGAAGTGATTTCAACCCCAATGCATATTGCTTTTCA
ATGCCAATGGTCATGCATCTGGCCTGTGTAAACATGAGAATGTCCATGCCTGAGGCCTTG
GCTGCTGCCACCATCAATGCAGCTTATGCACTGGGAAAGTCTCACACACACGGATCGTTG
GAAGTTGGCAAACAGGGAGATCTCATTATCATCAATTCATCCCGA---TGGGAGCATTTG
ATTTACCAGTTCGGAGGCCATCATGAATTAATTGAATATGTTGTAGCTAAAGGAAAAGTC
ATCTATAAA------------------------------------ACA
>Gorilla|ENSGGOG00000006854|ENSGGOT00000006885
------------------------------------------------------------
------------------------------------------------------------
------------------------------------------------------------
---------------ATG------------------------------------------
------------------------------------------------------------
------------------------------------------------------------
------------------------------------------------------------
---------------------------------------GCAGGCGGC------------
---CACAGCCTCCTGCTGGAGAACGCGCAGCAAGTGGTGCTGGTGTGCGCCCGCGGCGAG
CGCTTCCTGGCGCGGGATGCGCTGCGCAGCCTGGCGGTGCTGGAAGGCGCCAGCCTGGTG
GTGGGCAAAGATGGATTTATAAAAGCTATTGGTCCTGCTGATGTTATTCAAAGACAGTTT
TCTGGAGAAACTTTTGAAGAAATAATTGACTGCTCTGGGAAATGTATTCTACCAGGTTTG
GTGGATGCACACACACATCCAGTATGGGCTGGTGAAAGAGTTCACGAATTTGCAATGAAG
TTGGCAGGAGCCACCTACATGGAAATTCACCAGGCCGGAGGAGGGATCCACTTTACCGTG
GAGCGCACGCGCCAAGCCTCAGAGGAGGAGCTGTTCCGCTCCTTGCAGCAACGGCTCCAG
TGCATGATGAGGGCTGGCACCACGCTGGTGGAGTGCAAGAGTGGATATGGCCTCGACCTG
GAGACCGAGCTCAAGATGCTGCGCGTGATAGAGCGCGCCCGGCGGGAGCTGGACATCGGC
ATCTCGGCTACCTACTGCGGGGCTCATTCAGTGCCTAAAGGAAAAACTGCTACTGAAGCT
GCTGATGACATCATCAATAACCACCTCCCAAAGCTGAAGGAACTTGGCAGAAATGGGGAA
ATACACGTGGACAATATCGACGTATTTTGTGAGAAAGGTGTCTTTGATCTCGATTCCACC
AGAAGGATTCTTCAATGTGGAAAAGATATAGGGTTACAGATTAACTTCCATGGGGATGAA
CTCCACCCGATGAAGGCTGCTGAGCTTGGGGCTGAACTGGGAGCGCAGGCAATCAGCCAC
CTGGAAGAAGTGAGTGATGAAGGCATCGTTGCCATGGCAACGGCCAGGTGCTCTGCCATC
CTTCTGCCCACCACAGCCTACATGCTGAGACTGAAACAACCTCGAGCCAGGAAGATGTTA
GATGAAGGAGTAATAGTTGCTCTGGGAAGTGATTTCAACCCCAATGCATATTGCTTTTCA
ATGCCAATGGTCATGCATCTGGCCTGTGTAAACATGAGAATGTCCATGCCTGAGGCCTTG
GCCGCTGCCACCATCAATGCAGCTTATGCACTGGGAAAGTCTCACACACACGGATCGTTG
GAAGTTGGCAAACAGGGAGATCTCATTATCATCAATTCATCCCGA---TGGGAGCATTTG
ATTTACCAGTTCGGAGGCCATCATGAATTAATTGAATATGTTATAGCTAAAGGAAAACTC
ATCTATAAA------------------------------------ACA
>Guinea_Pig|ENSCPOG00000001031|ENSCPOT00000001040
------------------------------------------------------------
------------------------------------------------------------
------------------------------------------------------------
---------------ATG------------------------------------------
------------------------------------------------------------
------------------------------------------------------------
------------------------------------------------------------
---------------------------------------GCGAGCGGC------------
---CACCGCCTCCTGCTGGAGAACGCGCGGCAGGCGGTGCTGGTGAGCGCGCGCGGAGAG
CGCTTCCTGGCCGGGGACGCGGCGCGCGAGCTCGCGGTGCTCCAGGACGCCAGCCTCGTG
GTGGGCGCTGATGGGTTTATAAAAGCGATTGGCTCTGCTGATGCTATCCAAAAACAATTT
TCTGGAGAAACTTTTGAAGAAAGAATCGACTGCTCTGGAAAATGTATCCTACCAGGTCTG
GTGGACGCACACACCCATCCTGTGTGGGCTGGAGAACGAGTCCACGAGTTTGCGATGAAG
TTGGCAGGAGCCTCGTACATGGACATCCACCAGGCCGGAGGGGGCATCAACTTCACGGTG
GAGCGCACCCGGCAGGCCTCCGAGGAGGAGCTGTTCTGCTCCTTGCAGCAGCGGCTGCAG
TGCATGCTGAGGGCCGGCACCACGCTGGTGGAGTGTAAGAGCGGCTACGGCCTCAGCCTG
AAGGAAGAGCTCAAGATGCTGCGCGTGATCGAGCGTGCAAGGCGGGAGCTGCCAGTGGGC
ATCTCGGCCACTTACTGCGGGGCGCACTCAGTGCCCAGAGGAAAGACCGCCCTGGAAGCT
GCCGATGACATCATCAACAACCACCTCCCCACGCTGGAGGAGCTTGGCAGAAGGGGGGAG
ATGCACATTGACAACATCGATGTGTTCTGCGAGGAGGGTGTCTTTGATCTGGATTGCACC
AGGAGGATTCTCCAGGGCGGAAAGGAGATGGGGCTGCAGATTAACTTCCACGGCGACGAG
CTGCACCCCATGAAGGCTGCCGAGCTTGGTGCGGAGCTGGGAGCCCGGGCGGTCAGCCAC
CTGGAGGAGGTGAGCGACACAGGCATCACTGCGATGGCCAAGGCAGGGTGCTCGGCTGTG
CTGCTGCCCACCACGGCCTACATGCTGAGACTGAAGCAGCCCCGGGCCAGGAAGATGTTA
GAGGAAGGGGTAATAGTTGCCCTGGGCAGTGATTTCAACCCCAATGCGCACTGCTTTGCA
ATGCCGATGGTCATGCACCTGGCCTGTGTGAACCTGAGGATGTCCATGCCTGAGGCCCTG
GCGGCGGCCACCATCAATGCAGCTTATGCGCTGGGAAAGTCCCACACACATGGATCCTTG
GAAGTTGGCAAACAGGGGGATTTCATTATCGTCAATGCATCCAGGTGGTGGGAGCATTTG
ATTTACCAGTTTGGATGCCATCACGAATTAATTGAATATGTGATAGTTAAAGGAAAAGTC
ATCTATAAA------------------------------------AAG
>Horse|ENSECAG00000024293|ENSECAT00000026151
------------------------------------------------------------
------------------------------------------------------------
------------------------------------------------------------
------------------------------------------------------------
------------------------------------------------------------
------------------------------------------------------------
------------------------------------------------------------
------------------------------------------------------------
------------------------------------------------------------
CGCTTCCTGGCGCGGGAACCGCTGCGCAGTCTGGCCGTGCTGGAGGGCGCCAGCCTGGTG
GTGGGCACGGATGGGTTTATAAAAGCCGTCGGTCCTGCTGATGCTATCCAAAAGCAGTTT
TCTGAAGAAACGTTTGAAGAAAGAATTGACTGTTCTGGGAAATGCATCTTGCCTGGTTTG
GTGGATGCACACTCACATCCAGTATGGGCTGGGGAAAGAGTTCACGAGTTTGCAATGAAG
TTGGCAGGAGCCACGTACATGGATATTCACCAGGCTGGAGGAGGGATAAACTTCACGGTA
GAGCGCACGCGCCAAGCCTCGGAGGACGAGCTATTCAGCTCCTTCCAGCAGCGGCTGCAG
TGCATGATGAGGGCTGGGACCACGCTAGTGGAGTGCAAGAGCGGATACGGCCTCGACCTG
GAGACCGAGCTCAAGATGCTGCGCGTGATTGAGCGTGCCCGGCGGGAGCTGGACATCGGC
ATCTCGGCCACTTACTGCGGAGCTCACTCAGTGCCAAAAGGAAAAACCGCTAAGGAAGCT
GCTGATGACATCGTCAATAACCACATCCCAAAGCTGAAGGAACTTGGCAGAAATGGGGAA
ATACACGTGGACAATATAGATGTGTTCTGTGAGAAGGGCGTCTTTGATCTCGATTCCACC
AGAAGGATTCTTCAAAGTGGAAAAGATACAGGGTTACAGATTAACTTCCATGGGGATGAG
CTCCACCCAATGAAGGCTGCTGAGCTCGGGGCTGAACTGGGAGCCCAGGCGATCAGTCAC
CTGGAAGAAGTGAGCGATGAGGGCATCGCTGCCATGGCAACGGCCAGGTGTTCTGCTGTC
CTCCTGCCCACCACGGCCTACATGCTGAGACTGAAGCAACCTCGAGCCAGGAAGATGTTA
GAGGAAGGAGTCATAGTTGCCCTGGGCAGCGATTTCAACCCTAATGCCTATTGCTTTTCA
ATGCCAATGGTCATGCACCTGGCCTGTGTAAACATGAGAATGTCCATGCCTGAGGCCTTG
GCTGCTGCCACCATCAATGCGGCTTATGCACTGGGGAAATCTCACTCACATGGATCTTTG
GAAGTTGGCAAACAGGGAGATCTCATTATCATCAATTCATCCAGA---TGGGAGCATTTG
ATTTACCAGTTTGGAGGCTACCACGAATTAATTGAATATGTTATAGCTAAAGGAAAAGTC
GTCTATAAA------------------------------------AAA
>Mouse|ENSMUSG00000015890|ENSMUST00000016034
------------------------------------------------------------
------------------------------------------------------------
------------------------------------------------------------
---------------ATG------------------------------------------
------------------------------------------------------------
------------------------------------------------------------
------------------------------------------------------------
---------------------------------------ACGAGCAGC------------
---CACCGCCTCCTGCTGGAGAACGCACAGCAAGTGGTGCTGGTGTGTGCCCGCGGCGAG
CGCTTCCTGACCGGGTCTGCGCTGCGCAGCCTGGCGGTGCTGGAGGGCGCCAGCGTGGTG
GTGGGCACTGACGGGCTTATAAAAGCTGTTGGCCCTGCTGCTGTTATCCAAAAACAGTTT
TCCGGAGAAACTTTTGAAGAAAGAATTGATTGCTCTGGGAAATGCGTCTTGCCAGGTTTG
GTGGACGCACACACACATCCGGTGTGGGCGGGTGAAAGAGTCCACGAGTTTGCAATGAAG
TTGGCAGGGGCCACGTACATGGACATTCACCAGGCTGGAGGAGGGATCAACTTCACGGTG
GAGCACACCCGCCAGGCCTCGGAGGAGGAACTGTTCTGCTCCTTCCAGCAGCGGCTGCAG
TGCATGATGAGGGCTGGCACCACGCTGGTGGAGTGCAAGAGCGGATATGGCCTCAACCTG
GAGACAGAGCTCAAGATGCTGCGCGTAATCGAGCGCGCCAGGCGGGAGCTGCACCTCAGC
CTCTCAGCCACTTACTGCGGAGCTCACTCAGTACCCAAAGGGAAAACTGCAGTGGAAGCT
GCTGATGACATCATCAGTCACCACCTGCCAAGGCTGAAGGAACTCAGCAGAAATGGGGAC
CTGCATGTTGACAACATAGATGTGTTCTGTGAGAAGGGTGTCTTTGATCTGGATACCACC
AGAAGGATTCTGGAAGGTGGAAAAAAGATGGGCTTACAGATCAACTTCCATGGGGATGAA
CTCCACCCGATGAAGGCTGCCGAGCTTGGGGCCGAACTGGGAGCACAGGCTATCAGCCAC
CTGGAGGAAGTCAGCGACGAAGGCATTGCTGCCATGGCTGCGGCTCGGTGTTCTGCTGTC
CTCCTGCCCACCACAGCCTACATGCTGAGGCTGAAGCAGCCTCGAGCCAGGAAGATGTTA
GACGAGGGTGTCATAGTTGCTCTGGGCAGCGATTTCAACCCCAACGCGTACTGCTTTTCC
ATGCCGATGGTCATGCACCTGGCCTGTGTGAACATGAGAATGTCCATGCCGGAGGCCTTG
GCCGCTGCCACCATCAACGCGGCTTATGCGCTGGGAAAATCTCACACCCACGGATCTTTG
GAAGTTGGCAAGCAGGGGGACGCCATCATCATCAATGCATCCAGA---TGGGAACATTTG
ATTTACCAGTTTGGAGGCCATCATGAATTAATTGATTATGTTATAACTAAAGGAAAAGTC
ATCTACAAG------------------------------------AAG
>Opossum|ENSMODG00000008049|ENSMODT00000010208
------------------------------------------------------------
------------------------------------------------------------
------------------------------------------------------------
---------------ATGAGAGTCAGTCGGACGCTGGGTCGCTCAACAGCTGGATGCGTT
GTGCCGCACCTCCCTTCCCTTCCTCTAAAAACTGACCCCTTGGACTCTGGAACAGAAATT
CTTCCCCTGCCCTCCCCCGGAGCTGCGAGGTCTGGTCAAGCTCTGCGCCTGCTCCTCCCT
AGCTCCGGGCCTGTGGCCGCTACTACCCTCCCTTCTAGCTGTCTTCAGCTCCCACTTTTC
CCAAGTCCGAGCCTCTGCAGCCACCAGCTAGGGAAAATGAGCTGTGGG------------
---CAGCGGCTTCTGCTGGAGAACGCCCAGCAAATGGTGCTGGTCTGCTCCCGGGGAGAG
CCCTACCTGGTAGGGGAGGCGATGCGGAGCCTGGCCATGCTGGAGAACGCCAGCCTGGTA
GTGGGCAGAGATGGTTACATAAAGGCCATAGGCCCTGCTGCTGCCATCAGAAGAGAATTT
TCAGGAGTATCATTTGAGGAAAGGATTGATTGCTCTGGAAAATGCATTCTCCCAGGTTTG
GTGGATGCTCACACTCATCCAGTGTGGGCTGGGGACCGAGTCCATGAGTTTGCAATGAAG
CTTGCAGGTGCTACCTATATGGATATACACCAGGCTGGAGGAGGGATAAACTTCACGGTC
GAGTGCACCCGGAATGCTTCTGAAGAGGAGCTTTTCAGTACTTTCAAATATCGACTGCTT
TGTATGATGAGGGCAGGGAGCACCTTGGTAGAATGTAAGAGTGGCTATGGCTTGAACTTG
GAGACAGAGCTGAAGATGCTGAGAGTAATTGAAAGGGCTCGGAGGGAACTGGACATCAGC
ATCTCCTCGACCTACTGTGGAGCTCACTCAGTGCCCAAAGGGAAAACTCCAGCTGAAGCT
GCTGATGACATTGTCCACAACCACCTCCCTAAGCTACAGGAACTTTGCCAACGGGGAGAA
ATTCACGTTGACAATATAGATGTGTTCTGTGAGAAAGGAGTCTTTGACCTCCATTCTACC
AGGAGGATTCTTCAGAAAGGAAAAGAAATAGGGCTACAAATGAACTTCCATGGGGATGAG
CTCCACCCGATGAAGGCTGCTGAGCTTGGAGCTGAGCTAGGAGCCCAGGCAATTAGCCAC
TTGGAAGAAGTCAGTGATGCAGGTATCACTGCTATGGCAACTGGGAAATGTTCAGCAGTC
CTTCTCCCCACCACCGCCTACATGCTGAGATTGAAGCAACCCCAAGCAAGGAAGATGTTA
GATGAAGGAGTAATCGTTGCTCTTGGCAGTGATTTCAATCCTAATGCGTATTGTTTTTCC
ATGCCCACTGTCATGCACTTGGCCTGCGTGAACATGAGAATGTCGATGCCTGAAGCTTTA
GCTGCTGCCACCATAAATGCTGCTTATGCCCTGGGACGATCGAATACTCATGGATCCCTC
GAGGTCGGCAAATGTGGAGATCTCATTGTCATCAACTCACCAAGA---TGGGAGCACTTA
ATTTACCAGTTTGGAGGCTACCAAGAATTAATTGAGTGTGTTGTAGCTAAAGGAAAAGTC
CTCTACAGAAAGGACAGCCGCAACCTCAAAGGGCATGGAGAAGAAAGA
>Orangutan|ENSPPYG00000004849|ENSPPYT00000005746
------------------------------------------------------------
------------------------------------------------------------
------------------------------------------------------------
---------------ATG------------------------------------------
------------------------------------------------------------
------------------------------------------------------------
------------------------------------------------------------
---------------------------------------GCAGGCGGC------------
---CACAGCCTCCTGCTGGAGAACGCGCAGCAAGTGGTGCTGGTGTGCGCCCGCGGCGAG
CGCTTCCTGGCGCGGGATGAGCTGCGCAGCCTGGCGGTGCTGGAGGGCGCCAGCCTGGTG
GTGGGCAAAGATGGGTTTATAAAAGCTATTGGTCCTGCTGATGTTATTCGAAGACAGTTT
TCTGGAGAAACTTTTGAAGAAATAATTGACTGCTCTGGGAAATGTATTCTACCAGGTTTG
GTGGATGCACACACACATCCAGTATGGGCTGGTGAAAGAGTTCACGAATTTGCAATGAAG
TTGGCAGGAGCCACCTACATGGAAATTCACCAGGCCGGAGGAGGGATCCACTTCACCGTG
GAGCGCACGCGCCAAGCCTCAGAGGAGGAGCTGTTCCGCTCCTTCCAGCAACGGCTCCAG
TGCATGATGAGGGCTGGCACCACGCTGGTGGAGTGCAAGAGTGGATATGGCCTCGACCTG
GAGACCGAGCTCAAGATGCTGCGTGTGATTGAGCGTGCCCGGCGGGAGCTGGACATCAGC
ATCTCGGCTACCTACTGCGGGGCTCATTCAGTGCCTAAAGGAAAAACTGCTACTGAAGCT
GCTGATGACATCATCAATAACCACCTCCCAAAGCTGAAGGAACTTGGCAGAAATGGGGAA
ATACACGTGGACAATATCGACGTATTTTGTGAGAAAGGTGTCTTTGATCTCGATTCCACC
AGAAGGATTCTTCAACGTGGAAAAGATATAGGGTTACAGATTAACTTCCATGGGGATGAA
CTCCACCTGATGAAGGCTGCTGAGCTTGGGGCTGAACTGGGAGCACAGGCAATCAGCCAC
CTGGAAGAAGTGAGCGATGAAGGCATCGTTGCCATGGCAACAGCCAGGTGCTCTGCCGTC
CTTCTGCCCACCACAGCCTACATGCTGAGACTGAAACAACCTCGAGCCAGGAAGATGTTA
GATGAAGGCGTAATAGTTGCTCTGGGAAGTGATTTCAACCCCAATGCATATTGCTTTTCA
ATGCCAATGGTCATGCATCTGGCCTGTGTAAACATGAGAATGTCCATGCCTGAGGCCTTG
GCTGCTGCCACCATCAATGCAGCTTATGCACTGGGAAAGTCTCATACACACGGATCGTTG
GAAGTTGGCAAACAGGGAGATCTCATTATCATCAATTCATCCCGA---TGGGAGCATTTG
ATTTACCAGTTCGGAGGCCATCATGAATTAATTGAATATGTTATAGCTAAAGGAAAAGTC
ATCTATAAA------------------------------------ACA
>Platypus|ENSOANG00000006610|ENSOANT00000010544
------------------------------------------------------------
------------------------------------------------------------
------------------------------------------------------------
---------------ATG------------------------------------------
------------------------------------------------------------
------------------------------------------------------------
------------------------------------------------------------
---------------------------------------CTGAATCGCTGTTTCATTTTT
TTCCACAAACCATTGTTGTTTTTCTGCAGA------------------------------
------------------------------------------------------------
---------GATGGATTTATAGAAGCCATAGGTCCTGTGGATACTATCCGTAAGCAGTTC
TCAGGAGAAGTGTTTGAGGAGATAATTGACTGTTCTGGGAAATGTATACTTCCAGGTTTG
GTGGATGCACACACACATCCTGTTTGGGCTGGTGAGAGAGTTCATGAATTTGCTATGAAG
CTGGCAGGTGCCTCTTACATGGATATACACCAAGCTGGAGGAGGAATCCACTTCACTGTG
GAGTGCACACGGAAAGCCTCGGCAGAGGAGCTCTTCACTAGCCTCAAAGAGCGACTTCTG
CGTATGCTGAGGGCTGGGACCACCTTGGTGGAGTGCAAGAGTGGCTACGGCTTAGACCTG
GAGACGGAACTGAAGATGCTCAGAGTGATCGAACGAGCTCGACGGGAACTAGGCATCGGC
ATATCTTCTACCTACTGTGGAGCTCATTCAGTGCCCAAGGGGAAAACTGCCACTGAAGCT
GCAGATGACATTGTCAACGTCCACCTCCCTAAACTGAAGGAACTTGGTCTAAGTGGTGAA
ATACATATTGACAATATAGATGTATTTTGTGAGAAAGGTGTCTTTGATCTCGATTCTACC
AGAAGAATTCTTCAGAGTGGAAAAGATATCGGGTTGCAGATTAACTTCCATGGAGATGAA
CTCCATCCTGTGAAGGCTGCTGAGCTTGGCGCTGAACTAGGAGCCCAGGCCATTAGCCAC
CTGGAAGAAGTTAGTGATGAAGGCATTGCTGCTATGGCAACTGCAAAGTGCTCAGCTGTC
CTCTTACCCACTACGGCCTACATGCTGAGATTGAAGCAACCCCGAGCTAGGAAGATGTTA
GACGAAGGGGTGATAGTTGCTCTTGGCAGTGATTTTAACCCTAATGCATATTGCTTTTCA
ATGCCAATGGTAATGCATTTGGCCTGTGTGAACATGAAAATGTCAATGCCAGAGGCTTTA
GCGGCTGCCACCATTAACGCAGCTTATGCCCTCGGGAGATCTCACACACACGGATCCCTG
GAGGTTGGCAAACAAGGTGATGTCGTTATCCTCAAGTCCTCAAGA---TGGGAACACTTG
ATTTACCAGTTTGGAGGTCACCAAGAATTAATTGAGTATGTTGTAGTGAAAGGAAAAGTC
ATCTATAAAAATGAC------------------AGAGTCATGAACTAC
>Rabbit|ENSOCUG00000005523|ENSOCUT00000005523
ATGCCATGGCGAGGCCAGTTCCTAATTCTTGGAATTGTGGTTGCGGTGCCCGAGGGGGAG
GGGAGCACGCACCTGCGGCCTCCAGGGCAGCGGCTCCGAGCGCCCGCCCCCGCTCCACCC
TCCCAGACCGGGAAGCGCAGCCGGCAGACTCGCGCCCTCCCGCCGCGGGTCAGAGCCCGG
CGGCCTCGCGGCGACATG------------------------------------------
------------------------------------------------------------
------------------------------------------------------------
------------------------------------------------------------
---------------------------------------GCGTGCGAC------------
---CACCGCCTCCTGCTGGAGAACGCGCGGCAGGTGGTGTTGGTGTGCGCCCGCGGCGAG
CGCTTCCTGGCTGGGGACGCGCTGCGCAGCCTGGCGGTGCTGGAGGGCGCCAGCCTGGTG
GTGGGCAGTGATGGGTTTATAAAAGCTATTGGTCCTGCTGATGCTATCCAAAGACAGTTT
GCTGAAGAAACTTTTGAAGAAAGAATTGACTGCTCTGGGAAATGTATCCTACCAGGTTTG
GTGGATGCGCACACTCATCCCGTCTGGGCCGGTGAAAGAGTTCACGAGTTTGCGATGAAG
TTGGCAGGAGCCACCTACATGGATATTCACCGGGCTGGAGGAGGAATCAACTTCACCGTG
GAGCGCACGCGCCAAGCCTCGGAGGAGGAGCTTTTCGGCTCCTTGCAGCAGCGGCTGCGG
TGCATGCTGAGGGCAGGGACCACCCTGGTGGAATGCAAGAGCGGATACGGCCTCACCTGG
GAATCGGAGCTCAAGATGCTGCGCGTGATTGAGCGCGCCCGGCGCGAGCTGGACATGGGC
ATCTCGGCCACCTACTGCGGGGCTCACTCGGTGCCCAAAGGAAAAACCGCCTCGGAAGCT
GCTGCTGACATTGTCAGTAACCACCTCCCAAAGCTGAAAGAACTTGGCAGAAAGGGAGAA
ATACACGTTGACAATATAGATGTGTTCTGCGAGAAGGGTGTCTTTGACCTTGAGTCCACC
AGAAGGATTCTTCAGAGTGGAAAAGAGATCGGGTTGCAGATTAACTTCCATGGGGATGAA
CTTCACCCAATGAAGGCCGCCGAGCTTGGGGCTGAGCTGGGAGCCCAAGCCATCAGCCAC
CTGGAGGAAGTGAGTGCTGAAGGCATCGCGGCCATGGCAGTGGCCAGGTCCTCCGCCGTC
CTCCTGCCCACCACGGCCTACATGCTGAGACTGAAGCAGCCTCAAGCCAGGAAGATGTTA
GATGAAGGTGTAATAGTCGCTCTGGGCAGTGATTTCAACCCTAACGCCTACTGCTTTTCA
ATGCCAATAGTCATGCACTTGGCCTGTGTCAACATGAGGATGTCCATGCCTGAGGCTTTG
GCTGCTGCCACCATCAATGCGGCTTATGCCCTGGGAAAGTCTCACACACATGGATCTTTG
GAAGTTGGCAAACAGGGAGATCTCATTATCATCAATTCATCCAGA---TGGGAGCATTTG
ATTTACCAATTTGGAGGACATCATGAATTAATTGAATATGTTATAGTTAAAGGAAAAGTC
ATCTATAAA------------------------------------AAG
>Rat|ENSRNOG00000005266|ENSRNOT00000007331
------------------------------------------------------------
------------------------------------------------------------
------------------------------------------------------------
------------------------------------------------------------
------------------------------------------------------------
------------------------------------------------------------
------------------------------------------------------------
---------------------------------------ATGAATGGC------------
---CACCGCCTCCTGCTGGAGAACGCTCAGCAAGTGGTGCTGGTGTGTGCCCGCGGAGAG
CTATATCTGACAGGGTCTGAGCTGCGCAGCCTGGCAGTGCTGGAGGGCGCCAGCCTGGTG
GTGGGCACTGATGGGCTTATAAAAGCTGTTGGCCCTGCTGACATTATCCGAAGACAGTTT
TCCGGAGAAACGTTTGAAGAAAGAATTGATTGCTCTGGAAAATGCATCTTGCCAGGTTTG
GTGGACGCGCACACACATCCGGTGTGGGCTGGTGAAAGAGTCCATGAGTTTGCAATGAAG
TTGGCAGGGGCCACGTACATGGACATCCACCAGGCTGGAGGAGGGATCAACTTCACGGTG
GAGCACACGCGCCAAGCCTCGGAGGAGGAACTGTTCCGCTCCTTCCAGCAGCGGCTGCAG
TGCATGATGAGGGCCGGCACCACACTGGTGGAGTGCAAGAGCGGATATGGCCTCAACCTG
GAGACAGAGCTCAAGATGCTGCGTGTAATCGAGCGTGCCCGGCGGGAGCTGCACCTCAGC
CTCTCTGCCACTTACTGTGGGGCTCACTCAGTACCCAAAGGGAAAACTGCTGTGGAAGCT
GCTGATGACATCATCAGTCACCACCTGCCAAGGCTGAAGGAACTCAGCGAAAAGGGGGAA
CTGCATGTGGACAACATAGACGTGTTCTGTGAGAAGGGCGTCTTTGATCTGGATACCACC
AGAAGGATTCTGGAAGGTGGAAAAAAGGTGGGGTTACAGATCAACTTCCACGGGGATGAA
CTCCACCCAATGAAGGCCGCTGAGCTTGGGGCGGAACTAGGAGCACGGGCGATCAGCCAC
CTGGAGGAAGTCAGCGATGAAGGCATCGCTGCCATGGCTGCGGCCCAGTGTTCCGCTGTC
CTTCTGCCCACCACGGCCTACATGCTGAGGCTGAAGCAGCCTCGCGCCAGGAAGATGCTA
GATGAGGGAGTCATAGTTGCTCTGGGCAGCGATTTCAACCCCAACGCGTACTGCTTTTCC
ATGCCTATGGTCATGCACCTGGCCTGTGTGAACATGAGGATGTCCATGCCAGAGGCTTTG
GCCGCTGCCACCATCAATGCGGCTTATGCACTGGGAAAGTCTCACACCCACGGATCTTTG
GAAGTTGGCAAGCAGGGGGATGCCATCATCATCAATGCATCCAGA---TGGGAGCATTTG
ATTTACCAGTTTGGAGGCCATCAAGAATTAATTGATTATGTTATAACTAAAGGAAAAGTC
ATCTATAAA------------------------------------AAG
>Macaque|ENSMMUG00000009304|ENSMMUT00000013005
------------------------------------------------------------
------------------------------------------------------------
------------------------------------------------------------
---------------ATG------------------------------------------
------------------------------------------------------------
------------------------------------------------------------
------------------------------------------------------------
---------------------------------------GCAGGCGGC------------
---CACAGCCTCCTGCTGGAGAACGCGCAGCAAGTGGTGCTGGTGTGCTCTCGCGGTGAG
CGCTTCCTGGCGCGGGATGCGCTGCGCAGCCTGGCGGTGCTGGAGGGCGCCAGCCTGGTG
GTGGGCAAAGATGGGTTTATAAAAGCTATTGGTCCTGCTGATGTTATTCGAAGACAGTTT
TCTGGAGAAACTTTTGAAGAAATAATTGACTGCTCTGGGAAATGTATTCTACCAGGTTTG
GTGGATGCGCACACACATCCAGTATGGGCTGGTGAAAGAGTTCACGAATTTGCAATGAAG
TTGGCAGGGGCCACCTACATGGAAATTCACCAGGCCGGAGGAGGGATCCACTTCACCGTG
GAGCGCACGCGCCAAGCCTCAGAGGAGGAGCTGTTCCGCTCCTTTCAGCAGCGTCTCCAG
TGCATGAAGAGGGCTGGCACCACGCTGGTGGAGTGCAAGAGCGGATATGGCCTCGACCTG
GAGACCGAGCTCAAGATGCTGCGCGTGATTGAGCGCGCCCGGCGGGAGCTGGACATCGGC
ATCTCGGCTACATACTGCGGGGCTCATTCAGTGCCTAAAGGAAAAACTGCTACTGAAGCT
GCTGATGATATCATCAATAACCACCTCCCAAAGCTGAAGGAACTTGGCAGAAATGGGGAA
ATACACGTGGACAATATCGACGTATTTTGTGAGGAAGGTGTCTTTGATCTCGATTCCACC
AGAAGGATTCTTCAACGTGGAAAAGACATAGGGTTACAGATTAACTTCCATGGGGATGAA
CTCCACCCAATGAAGGCTGCTGAGCTTGGGGCTGAACTGGGAGCGCAGGCAATCAGCCAC
CTGGAAGAAGTGAGTGATGAAGGCATCGTTGCCATGGCAACGGCCAGGTGCTCTGCCGTC
CTTCTGCCCACCACAGCCTACATGCTGAGACTGAAACAACCTCGAGCCAGGAAGATGTTA
GATGAAGGAGTAATAGTTGCTCTGGGAAGTGATTTCAATCCCAATGCATATTGCTTTTCA
ATGCCAATGGTCATGCATCTGGCCTGTGTAAACATGAGAATGTCCATGCCTGAAGCCTTG
GCTGCTGCCACCATCAATGCAGCTTATGCACTGGGAAAGTCTCACACACACGGATCGTTG
GAAGTTGGCAAACAGGGAGATCTCATTATCATCAATTCATCCCGA---TGGGAGCATTTG
ATTTACCAGTTCGGAGGCCATCATGAATTAATTGAATATGTTATAGCTAAAGGAAAAGTC
ATCTATAAA------------------------------------ACA
>Marmoset|ENSCJAG00000002672|ENSCJAT00000005131
------------------------------------------------------------
------------------------------------------------------------
------------------------------------------------------------
---------------ATG------------------------------------------
------------------------------------------------------------
------------------------------------------------------------
------------------------------------------------------------
---------------------------------------GCAGGCGGC------------
---CACAGGCTCCTGCTGGTAAACGCGCGGCAAATGGTACTGGTGTGCGCCGGTGGCGAG
CGCTTCCTGACGCGGGACGGGCTGCGCAGCCTGGCGGTGCTGGAGGGCGCCAGCCTGGTG
GTGGGCACAGATGGGCTTATAAAAGCTATTGGTCCTGCCGATGTTATTCGAAGACAGTTT
TCTGGAGAAACTTTTGAAGAAATAATTGATTGCTCTGGGAAATGCATTCTACCAGGTTTG
GTGGATGCACACACACATCCAGTATGGGCTGGTGAAAGAGTTCACGAGTTTGCAATGAAG
TTGGCAGGAGCCACTTACATGGAAATTCACCAGGCTGGAGGAGGGATCCACTTCACCGTG
GAGCGCACGCGCCAAGCCTCGGAGGAGGAGCTGTTCCGCTCCTTCCAGCAGCGGCTCCAG
TGCATGATGAGGGCTGGCACCACGCTGGTGGAGTGCAAGAGCGGATACGGCCTCGACTTG
GAGACCGAGCTCAAGATGCTGCGTGTGATTGAGCGCGCCCGGCGGGAGCTGGACATGGGC
ATCTCGACCACCTACTGCGGGGCTCATTCAGTGCCTAAAGGAAAAACTGCTACTGAAGCT
GCTGATGACATCATCAATAACCACCTCCCAAAGCTGAAGGAACTGAGCAGAAATGGGGAA
ATACACGTGGACAATATCGACGTATTTTGTGAGAAGGGTGTCTTTGATCTCGATTCCACC
AGAAGGATTCTTCAAAGTGGAAAAGATATAGGGTTACAGATTAACTTCCATGGGGATGAA
CTCCACCCAGTGAAGGCTGCGGAGCTTGGGGCTGAACTGGGAGCCCAGGCAATCAGCCAC
CTGGAAGAAGTGAGTGATGAAGGCATCATTGCCATGGCAACGGCCAGGTGCTCTGCGGTC
CTTCTGCCCACCACAGCCTACATGCTGAGACTGAAACAACCTCGAGCCAGAAAGATGTTA
GATGAAGGAGTAATAGTTGCTCTGGGCAGTGACTTCAACCCCAATGCATATTGTTTTTCA
ATGCCAATGGTCATGCATCTGGCCTGCGTAAACATGAGAATGTCCATGACTGAGGCCTTG
GCTGCTGCCACCATCAATGCAGCTTATGCACTGGGAAAGTCTCATACACATGGATCATTG
GAAGTTGGCAAACAGGGAGATCTCATTATCATCAATTCATCCCAA---TGGGAGCATTTG
ATTTACCAGTTTGGAGGCCATTGCGAATTAATTAAATATGTTATAGTTAAAGGAAAAGTC
ATCTATAAA------------------------------------ACA
>Microbat|ENSMLUG00000013596|ENSMLUT00000013602
------------------------------------------------------------
------------------------------------------------------------
------------------------------------------------------------
---------------ATG------------------------------------------
------------------------------------------------------------
------------------------------------------------------------
------------------------------------------------------------
---------------------------------------GCCGGCGAC------------
---CACCGCCTCCTGCTGGAGAACGCGCGGCAGGTGGTGCTGGTGTGCGCCCGCGGGGAG
CGCTTCCTGGCGCGGGACGCGCTGCGCAGCCTGGCGGTGCTGGAGGGCGCCAGCCTGGTG
GTGGGCACGGATGGGTTGATAAAAGCCATCGGTCCTGCTAATGTTATTCAAGAACAGTTT
TCTGAAGAAACGTTTGAAGAAAGAATTGACTGTTCTGGGAAATGCATCTTGCCAGGTTTG
GTAGATGCACACACACATCCAGTATGGGCTGGTGAGAGAGTTCACGAGTTTGCAATGAAG
TTGGCAGGAGCCACGTACATGGAAATCCACCAGGCCGGAGGAGGGATCAACTTCACCGTG
GAGCGCACGCGCCAGGCCTCGGAGGAGGAGCTGTTCGGCTCCTTGCAGCAGCGGCTGCAG
TGCATGATGCGGGCGGGGACCACGCTGGTGGAGTGCAAGAGCGGCTACGGCCTCAACCTG
GAGACCGAGCTCAAGATGCTCCGCGTGATCGAGCGCGCCCGGCGGCAGATGGCCATCGGC
ATCTCGGCCACGTACTGCGGGGCTCACTCAGTGCCAAAAGGGAAAACTGCTACTGAAGCT
GCTGATGACATCATCAATAACCACCTCCCAAAGCTGAAGGAACTTGGCAGAAGTGGGCAG
ATTCACGTTGACAATATAGATGTGTTCTGTGAGAAGGGTGTCTTTGACCTGGATTCTACC
AGAAGGATTCTTCAAGGTGGAAAAGATATAGGGTTACAGATTAACTTCCATGGGGATGAA
CTCCACCCGATGAAGGCTGCGGAGCTCGGGGCTGAGCTGGGAGCCCGGGCCATCAGTCAC
CTGGAAGAAGTGAGTGATGAAGGCATTGCTGCCATGGCAACGGCTGGGTGCTCCGCGGTT
CTTCTGCCCACCACGGCCTATATGCTCAGGCTGAAGCAACCTCGCGCCAGGAAGATGTTA
GATGAAGGAGTAATAGTTGCTTTGGGCAGTGACTTCAACCCTAATGCCTATTGCTTTTCA
ATGCCAATGGTCATGCATCTGGCCTGTGTAAACATGAGAATGTCCATGCCCGAGGCCTTG
GCCGCAGCCACCATCAATGCCGCTTATGCACTGGGAAAATCTCACACACATGGATCTTTG
GAAGTTGGCAAACAGGGAGATCTCATTATCATCAATTCATCCAGA---TGGGAGCATTTG
ATTTACCAGTTTGGAGGCCATAACGAATTAATCGAGTATGTTATAGCTAAAGGAAAAGTC
ATCTATAAA------------------------------------AAA
>Human|ENSG00000139344|ENST00000266736
------------------------------------------------------------
------------------------------------------------------------
------------------------------------------------------------
---------------ATG------------------------------------------
------------------------------------------------------------
------------------------------------------------------------
------------------------------------------------------------
---------------------------------------GCAAGCGGC------------
---CACAGCCTCCTGCTGGAGAACGCGCAGCAAGTGGTGCTGGTGTGCGCCCGCGGCGAG
CGCTTCCTGGCGCGGGATGCGCTGCGCAGCCTGGCGGTGCTGGAAGGCGCCAGCCTGGTG
GTGGGCAAAGATGGATTTATAAAAGCTATTGGTCCTGCTGATGTTATTCAAAGACAGTTT
TCTGGAGAAACTTTTGAAGAAATAATTGACTGCTCTGGGAAATGTATTCTACCAGGTTTG
GTGGATGCACACACACATCCAGTATGGGCTGGTGAAAGAGTTCACGAATTTGCAATGAAG
TTGGCAGGAGCCACCTACATGGAAATTCACCAGGCCGGAGGAGGGATCCACTTTACCGTG
GAGCGCACGCGCCAAGCCACAGAGGAGGAGCTGTTCCGCTCCTTGCAGCAACGGCTCCAG
TGCATGATGAGGGCTGGCACCACGCTGGTGGAGTGCAAGAGTGGATATGGCCTCGACCTG
GAGACCGAGCTCAAGATGCTGCGCGTGATTGAGCGCGCCCGGCGGGAGCTGGACATCGGC
ATCTCGGCTACCTACTGCGGGGCTCATTCAGTGCCTAAAGGAAAAACTGCTACTGAAGCT
GCTGATGACATCATCAATAACCACCTCCCAAAGCTGAAGGAACTTGGCAGAAATGGGGAA
ATACACGTGGACAATATAGACGTATTTTGTGAGAAAGGTGTCTTTGATCTCGATTCCACC
AGAAGGATTCTTCAACGTGGAAAAGATATAGGGTTACAGATTAACTTCCATGGGGATGAA
CTCCACCCGATGAAGGCTGCTGAGCTTGGGGCTGAACTGGGAGCGCAGGCAATCAGCCAC
CTGGAAGAAGTGAGTGATGAAGGCATCGTTGCCATGGCAACGGCCAGGTGCTCTGCCATC
CTTCTGCCCACCACAGCCTACATGCTGAGACTGAAACAACCTCGAGCCAGGAAGATGTTA
GATGAAGGAGTAATAGTTGCTCTGGGAAGTGATTTCAACCCCAATGCATATTGCTTTTCA
ATGCCAATGGTCATGCATCTGGCCTGTGTAAACATGAGAATGTCCATGCCTGAGGCCTTG
GCCGCTGCCACCATCAATGCAGCTTATGCACTGGGAAAGTCTCACACACACGGATCGTTG
GAAGTTGGCAAACAGGGAGATCTCATTATCATCAATTCATCCCGA---TGGGAGCATTTG
ATTTACCAGTTCGGAGGCCATCATGAATTAATTGAATATGTTATAGCTAAAGGAAAACTC
ATCTATAAA------------------------------------ACA
>Chimp|ENSPTRG00000005319|ENSPTRT00000009775
------------------------------------------------------------
------------------------------------------------------------
------------------------------------------------------------
---------------ATG------------------------------------------
------------------------------------------------------------
------------------------------------------------------------
------------------------------------------------------------
---------------------------------------GCAGGCGGC------------
---CACAGCCTCCTGCTGGAGAACGCGCAGCAAGTGGTGCTGGTGTGCGCCCGCGGCGAG
CGCTTCCTGGCGCGGGATGCGCTGCGCAGCCTGGCGGTGCTGGAAGGCGCCAGCCTGGTG
GTGGGCAAAGATGGATTTATAAAAGCTATTGGTCCTGCTGATGTTATTCAAAGACAGTTT
TCTGGAGAAACTTTTGAAGAAATAATTGACTGCTCTGGGAAATGTATTCTACCAGGTTTG
GTGGATGCACACACACATCCAGTATGGGCTGGTGAAAGAGTTCACGAATTTGCAATGAAG
TTGGCAGGAGCCACCTACATGGAAATTCACCAGGCCGGAGGAGGGATCCACTTTACCGTG
GAGCGCACGCGCCAAGCCTCAGAGGAGGAGCTGTTCCGCTCCTTGCAGCAACGGCTCCAG
TGCATGATGAGGGCTGGCACCACGCTGGTGGAGTGCAAGAGTGGATATGGCCTCGACCTG
GAGACCGAGCTCAAGATGCTGCGCGTGATTGAGCGCGCCCGGCGGGAGCTGGACATCGGC
ATCTCGGCTACCTACTGCGGGGCTCATTCAGTGCCTAAAGGAAAAACTGCTACTGAAGCT
GCTGATGACATCATCAATAACCACCTCCCAAAGCTGAAGGAACTTGGCAGAAATGGGGAA
ATACACGTGGACAATATAGACGTATTTTGTGAGAAAGGTGTCTTTGATCTCGATTCCACC
AGAAGGATTCTTCAACGTGGAAAAGCTATAGGGTTACAGATTAACTTCCATGGGGATGAA
CTCCACCCGATGAAGGCTGCTGAGCTTGGGGCTGAACTGGGAGCGCAGGCAATCAGCCAC
CTGGAAGAAGTGAGTGATGAAGGCATCGTTGCTATGGCAACGGCCAGGTGCTCTGCCATC
CTTCTGCCCACCACAGCCTACATGCTGAGACTGAAACAACCTCGAGCCAGGAAGATGTTA
GATGAAGGAGTAATAGTTGCTCTGGGAAGTGATTTCAACCCCAATGCATATTGCTTTTCA
ATGCCAATGGTCATGCATCTGGCCTGTGTAAACATGAGAATGTCCATGACTGAGGCCTTG
GCCGCTGCCACCATCAATGCAGCTTATGCACTGGGAAAGTCTCACACACACGGATCGTTG
GAAGTTGGCAAACAGGGAGATCTCATTATCATCAATTCATCCCGA---TGGGAGCATTTG
ATTTACCAGTTCGGAGGCCATCATGAATTAATTGAATATGTTATAGCTAAAGGAAAACTC
ATCTATAAA------------------------------------ACA
>Cow|ENSBTAG00000016275|ENSBTAT00000021647
------------------------------------------------------------
------------------------------------------------------------
------------------------------------------------------------
---------------ATG------------------------------------------
------------------------------------------------------------
------------------------------------------------------------
------------------------------------------------------------
---------------------------------------GCCGGCGGC------------
---CACCGCCTCCTGCTGGAGAACGCGCGGCAAGTGGTGCTGGTGTGCGCCCGCGGCGAG
CGCTTCCTAACCCGGGACGCGCTGCGCAGCCTGGAGGTGCTGGAGGGCGCCAGCCTGGTG
GTGGGCACAGATGGTTTCATAAAAGCCATCGGTCCTGCTGATGCTATCCAAAAACAGTTT
TCAGAAGAAACATTTGAGGAAAGAATTGACTGTTCTGGGAAATGCATCTTGCCAGGTTTG
GTGGATGCACACACACATCCAGTATGGGCTGGCGAAAGAGTTCACGAGTTTGCAATGAAG
TTGGCAGGAGCCACATACATGGACATTCATCAGGCTGGAGGAGGGATCAACTTCACAGTG
GAGCGCACCCGCCAGGCCTCTGAGGAGGAGCTGTATAGCTCCTTCCAGCAGCGGCTTGGG
TGCATGATGCGGGCGGGGACCACGCTGGTGGAGTGCAAGAGTGGATACGGCCTCAATCTG
GAGACGGAGCTCAAGATGCTGCGGGTGATTGAGCGCGCCCGGCAGGAGTTGGACATCGGC
ATCTCGGCCACCTACTGCGGAGCCCACTCCGTGCCAAAAGGAAAAACTGCTTCTGAGGCT
GCTGATGACATCATCAAAAACCACCTCCCAAGGCTGAAGGAACTTGGCAGAAATGGGGAA
ATACACGTTGACAATATAGATGTGTTCTGTGAAAAGGATGTCTTTGATCTTGATTCCACC
AGAAGAATTCTTCAAAGTGGGAAAGATATAGGGTTACAGATTAACTTCCATGGGGATGAA
CTCCACCCCATGAAGGCTGCTGAGCTTGGGGTGGAACTGGGAGCCCAGGCCATCAGTCAC
TTGGAAGAAGTGAGTGATGAAGGCATCGCTGCCATGGCGTCAGCCAGGTGCTCTGCTGTT
CTCCTGCCCACCACGGCCTACATGCTGAGACTGAAGCAACCTCGAGCCAGGAAAATGTTA
GATGAAGGAGTAATAGTCGCCCTGGGCAGCGATTTTAACCCTAATGCGTATTGTTTTTCA
ATGCCAATGGTCATGCATCTGGCGTGTGTGAACATGAGAATGTCCATGCCCGAGGCCTTG
GCCGCTGCCACCATCAATGCCGCTTATGCCCTGGGAAAATCTCACACACAGGGATCTTTG
GAAGTTGGCAAGCAGGGAGATCTCATTATCATCAATTCACCCAGA---TGGGAGCATTTG
ATTTACCAGTTTGGAGGCCATCATGAATTAATTGATTATGTTATAGCTAAAGGAAAAGTC
ATCTATAAA------------------------------------AAA
>Dog|ENSCAFG00000006406|ENSCAFT00000010343
------------------------------------------------------------
------------------------------------------------------------
------------------------------------------------------------
------------------------------------------------------------
------------------------------------------------------------
------------------------------------------------------------
------------------------------------------------------------
------------------------------------------------------------
------------------------------------------------------------
------------------------------------------------------------
------------------------------------------------------------
------------------------------------------------------------
------------------------------------------------------ATGAAG
CTGGCAGGTGCCACGTACATGGATATCCACCAGGCTGGAGGAGGGATCAACTTCACGGTG
GAGCACACGCGCCAAGCCTCGGAGGAGGAGCTGTTCGGCTCCCTCCGGGGGCGGCTGCAG
AGCATGGTGCGCGCGGGGACCACGCTGGCGGAGTGCAAGAGCGGATACGGCCTCGACCTG
CAGACGGAGCTCAAGATGCTGCGCGTGATCGAGCGCGCCCGCCGGCAGCTGCCCATCGGC
ATCTCGGCCACGTACTGCGGGGCTCACTCGGTGCCAAAAGGAAAGACTGCTGTGGAAGCT
GCTGATGAAATCATCAATAGCCACCTCCCAAAGCTGATGGAGCTGGGTGCAAGTGGGGAA
ATCCACGTGGACAACATAGATGTGTTCTGTGAGAAGGGCGTCTTCGATCTCAATTCCACC
AGAAGGATTCTTCAAAGTGGAAAAGAGATGGGATTACAGATTAACTTCCACGGGGATGAA
CTCCACCCAATGAAGGCTGCTGAGCTCGGGGCTGAGCTGGGAGCCCTGGCGGTCAGTCAC
CTGGAAGAAGCTAGCGACGAAGGCATCGCTGCCATGGCAACGGCCAGGTGCTCGGCCATC
CTCCTGCCCACCACGGCCTACATGCTGAGACTGAAGCAACCTCGCGCTAGGAAGATGTTA
GATGAAGGAGTCATAGTTGCTCTGGGCAGCGATTTCAACCCTAACGCATATTGCTTTTCA
ATGCCAGTGGTCATGCACCTGGCCTGTGTGAACATGAGAATGTCCATGCCTGAAGCCTTG
GCGGCTGCCACCATCAATGCAGCTTATGCTCTGGGAAAATCTCACACACACGGATCCCTG
GAAGTGGGCAAACAGGGAGATCTCATTGTCATCAATGCGGCCAGA---TGGGAGCATTTG
ATTTACCAGTTTGGAGGCCATCATGAATTAATTGAATATGTTGTAGCTAAAGGAAAAGTC
ATCTATAAAAATGAA------------------AGATCTGAAAGAAAA
>Elephant|ENSLAFG00000009812|ENSLAFT00000009810
------------------------------------------------------------
------------------------------------------------------------
------------------------------------------------------------
---------------ATG------------------------------------------
------------------------------------------------------------
------------------------------------------------------------
------------------------------------------------------------
---------------------------------------GCGAGTGGT------------
---CACCGCCTCCTGCTGGAGAACGCGCGGCAAGTGGTGCTAGTGTGCGCGCGCGGGGAG
CGCTTCCTGACGCGGGCCGCGCTGCGCAGCCTGGCGGTGCTGGAGGGCGCCAGCCTGGTG
GTGGGCACAGATGGGTTTATAAAAGCCATTGGCCCTGCTGATGCTATCCAAAGACAGTTT
TCTGAAGAAACTTTTGAAGAAAGAATCGACTGTTCCGGGAAATGTATTTTACCAGGTTTG
GTGGATGCACACACACACCCAGTTTGGGCTGGTGAGAGAGTTCACGAGTTTGCAATGAAG
TTGGCAGGAGCATCCTACATGGATATTCACCAGGCTGGAGGAGGGATCAACTTCACGGTG
GAGTGCACTCGCCAAGCCTCTGAAGATGAGCTGTTCGACTCTTTCCAGCAGCGGCTTCTG
TGCATGATGAGGGCTGGGACCACGCTGGTGGAGTGCAAGAGCGGATATGGCCTCAACCTC
CAAACTGAACTTAAGATGCTGCGCGTAATTGCGCGCGCCGGGCGGGAGCTAGACGTCAGC
ATTTCGGCCACTTACTGCGGGGCTCACTCGGTGCCCAAAGGAAAAACTGCTACTGAAGCT
GCTGATGACATCATCAATAACCACCTCCCAAAGCTGCAGGAACTTGGCAGAAGTGGGGAA
ATACATGTTGATAATATAGATGTGTTCTGTGAGAAGGGTGTCTTTGACCTCAGTTCCACC
AGAAGGATTCTTCAAGGTGGAAAAGACATAGGGCTGCAGATTAACTTCCATGGGGATGAA
CTCAACCCAATGAAAGCTGCCGAGCTCGGGGCTGAACTGGGCGCCCAGGCAATCAGCCAC
CTGGAAGAAGTCAGTGATGAAGGCATCGCTGCCATGGCAACAGCCAGGTGCGCTGCTGTT
CTTCTGCCCACCACGGCCTACATGCTGAGACTGAAGCAGCCTCGAGCCAGAAAGATGTTA
GAGGAAGGAGTAATAGTTGCTCTAGGAAGTGATTTCAACCCTAATGCGTATTGCTTTTCA
ATGCCAATGGTCATGCACTTGGCCTGCGTCAACATGAAAATGTCCATGCCGGAGGCCTTG
GCTGCTGCTACCATCAATGCCGCTTATGCCCTGGGAAAATCTCACACACATGGATCTCTG
GAAGTTGGCAAACAGGGAGACTGTGTAATCATCAATTCCTCCAGA---TGGGAGCACTTG
ATTTACCAGTTTGGAGGCCATCATGAACTAATTGAATATGTTATAGCTAAAGGAAAAGTG
ATCTATAAA------------------------------------AAA
>Bowhead|bmy_13866T0
------------------------------------------------------------
------------------------------------------------------------
------------------------------------------------------------
---------------ATG------------------------------------------
------------------------------------------------------------
------------------------------------------------------------
------------------------------------------------------------
---------------------------------------GCGGGTGGC------------
---CACCGTCTCCTCCTGGAGAACGCGCGGCAAGTGGTGCTGGTGTGCGCCCGCGGCGAG
CGCTTCCTGGCGCGGGACGCGCTGCACAGCCTGGCGGTGCTGGAGGGCGCCAGCCTGGTG
GTGGGCACAGATGGGTTCATAAAAGCCATCGGTCCTGCTGATGCTATCCAAAAACAATTT
TCAGAAGAAACATTTCAAGAAAGAATTGACTGTTCCGGGAAATGCATCTTGCCAGGTTTA
GTGGATGCACACACACATCCAGTATGGGCTGGTGAAAGAGTTCATGAGTTTGCAATGAAG
TTGGCAGGAGCCACATACATGGATATCCACCAGGCTGGAGGAGGGATCAGCTTCACGGTG
GAGCGCACGCGCCAGGCCTCGGAGGAGGCGCTGTTCAGCTCCTTCCGGCAGCGGCTTGGG
TGCATGATGAGGGCGGGGACGACGCTGGCGGAGTGCAAGAGCGGATACGGCCTCAGCCTG
GAGACGGAGCTCAAGATGCTACGCGTGATTGAGCGCGCCCGGCGGGAGCTGGACATCGGC
ATCTCAGCCACTTACTGCGGGGCTCACTCGGTGCCAAAAGGAAAAACTGCTGCTGAAGCC
GCTGATGACATCATCAATAACCACCTCCCAAAGCTGAAGGAACTTGGCAGAAATGGGGAA
ATACAC------------------------------------------------------
------------------------------------------------------------
------------------------CTCGGGGTGGAACTGGGAGCCCAGGCAATCAGTCAC
CTGGAAGAAGTGAGTGATGAAGGCATTGCTGCCATGGCAGCGGCCAGATGCTCTGCTGTC
CTCCTGCCCACCACGGCCTACATGCTGAGACTGAAGCAACCTCGAGCCAGGAAAATGTTA
GATGAAGGGGTAATAGTCGCTCTGGGCAGTGATTTCAACCCTAATGCATATTGTTTTTCA
ATGCCGATGGTCATGCATCTGGCCTGTGTGAACATGAGAATGTCCATGCCCGAGGCCTTG
GCCGCTGCCACCATCAATGCCGCTTATGCCCTGGGAAAATCTCACACTCATGGATCTTTG
GAAGTAGGCAAACAGGGAGATCTCATTATCATCAATTCATCCAGA---TGGGAGCATTTG
ATTTACCAGTTTGGAGGCCATCACGAATTAATTGATTATGTTATAGCTAAAGGAAAAGTC
ATCTATAAA------------------------------------AAA
>Minke|BACU019110
------------------------------------------------------------
------------------------------------------------------------
------------------------------------------------------------
---------------ATG------------------------------------------
------------------------------------------------------------
------------------------------------------------------------
------------------------------------------------------------
---------------------------------------GCGGGCGGC------------
---CACCGCCTCCTGCTGGAGAACGCGCGGCAAGTGGTGCTGGTGTGCGCCCGCGGCGAG
CGCTTCCTGGCGCGGGACGCGCTGCGCAGCCTGGCGGTGCTGGAGGACGCCAGCCTGGTG
GTGGGCATAGATGGGTTCATAAAAGCCATCGGTCCTGGTGATGCTATCCAAAAACAGTTT
TCAGAAGAAACATTTCAAGAAAGAATTGACTGTACCGGGAAATGCATCTTGCCAGGTTTA
GTGGATGCACACACACATCCAGTATGGGCTGGTGAAAGAGTTCATGAGTTTGCGATGAAG
TTGGCAGGAGCCACATACATGGATATCCACCAGGCTGGAGGAGGGATCAACTTCACGGTG
GAGCGCACGCGCCAGGCCTCGGAGGAGGCGCTGTTCAGCTCCTTCCGGCAGCGGCTTGGG
TGCATGATGAGGGCGGGGACGACGCTGGCGGAATGCAAGAGCGGATACGGCCTCAACCTG
GAGACGGAGCTCAAGATGCTACGCGTGATTGAGCGCGCCCGGCGGGAGCTGGACATCGGC
ATCTCAGCCACTTACTGCGGGGCTCACTCGGTGCCAAAAGGAAAGACTGCTACTGAAGCC
GCTGATGACATCATCAATAACCACCTCCCAAAGCTGAAGGAACTTGGCAGAAATGGGGAA
ATACACGTTGACAATATAGATGTGTTCTGTGAGAAGGGCGTCTTTGATCTCGATTCCACC
AGAAGGATTCTTCAAAGTGGGAAAGATATAGGGTTACAGATTAACTTCCATGGGGATGAA
CTCCACCCAATGAAGGCTGCTGAGCTCGGGGTGGAACTGGGAGCCAAGGCAATCAGTCAC
CTGGAAGAAGTGAGTGATGAAGGCATTGCTGCCATGGCAGCGGCCAGGTGCTCTGCTGTC
CTCCTGCCCACCACGGCCTACATGCTGAGACTGAAGCAACCTCGAGCCAGGAAAATGTTA
GATGAAGGGGTAATAGTCGCTCTGGGCAGTGATTTCAACCCTAATGCGTATTGTTTTTCA
ATGCCGATGGTCATGCATCTGGCCTGTGTGAACATGAGAATGTCCATGCCCGAGGCCTTG
GCTGCTGCCACCATCAATGCCGCTTATGCCCTGGGAAAGTCTCACACTCATGGATCTTTG
GAAGTAGGAAAACAGGGAGATCTCATTATCATCAATTCATCCAGG---------------
------------------------------------------------------------
------------------------------------------------
