# Supplementary material for: Insights into the Evolution of Longevity from the Bowhead Whale Genome
Source: Cell Rep. 2015 Jan 6;10(1):112–22. doi: 10.1016/j.celrep.2014.12.008 (PMC4536333; doi:10.1016/j.celrep.2014.12.008)
Supplement: Supplemental Folder 2. Species Used in the Analysis of Selective Pressure Variation, Single-Gene Orthologous Families Tested, Likelihood Ratio Tests, MAKER Parameters, and Full Assembly and Read Usage Data, Related to Experimental Procedures [file mmc3.zip › Tested SGOs/reciprocal_group_3376.2.fas]

>Gibbon|ENSNLEG00000000442|ENSNLET00000000545
ATGCCTCAGCCTAGTGTAAGCGGAATGGATCCGCCTTTCGGGGATGCCTTTCGAAGCCAC
ACCTTTTCGGAACAAACTCTGATGAGCACAGATCTCTTAGCAAACAGTTCAGATCCAGAT
TTCATGTATGAACTG---------------------------------------------
------------------------------------------------GATAGAGAGATG
AACTACCAACAGAATCCTAGAGACAACTTTCTTTCTTTGGAGGACTGCAAAGACATTGAA
AATCTGGAGTCTTTCACAGATGTCCTGGATAATGAGGGTGCTTTAACCTCAAACTGGGAA
CAGTGGGATACATACTGTGAAGACCTAACGAAATATACCAAACTAACCAGCTGTGACATC
TGGGGAACAAAAGAAGTGGATTACTTGGGTCTTGATGACTTTTCTAGTCCTTACCAAGAT
GAAGAGGTTATAAGTAAAACTCCAACTTTAGCTCAACTTAATAGTGAGGACTCACAGTCT
GTTTCTGATTCCCTTTATTATCCCGATTCACTTTTCAGTGTCAAACAAAATCCCTTACCC
---TCTTCATTCCCTGGTAAAAAGATCACAAGCAGAGCAGCTGCTCCTGTGTGTTCTTCT
AAGACGCTGCAGGCTGAGGTCCCTTTGTCAGACTGTGTCCAAAAAGCAAGTAAACCCACT
TCAAGCACACAGATCATGGTGAAGACCAACATGTATCATAATGAAAAGGTGAACTTTCAT
GTTGAATGTAAAGACTATGTAAAAAAGGCAAAGGTAAAGATCAACCCAGTGCAACAGAGC
CGGCCCTTGTTG---AGCCAGATTCACACAGATGCAGCAAAGGAGAACACCTGCTACTGT
GGTGCAGTGGCAAAGAGACAGGAGAAAAAAGGGATGGAGCCTCTTCAAGGTCATGCCACT
CCCGCTTTGCCTTTTAAAGAAACC------------------------------------
------------------------------------------------------------
------------------------------------------------------------
------------------------------------------------------------
------------------------------------------------------------
------------------------------------------------------------
------------------------------------------------------------
------------------------------------------------------------
------------------------------------------------------------
------------------------------------------------------------
------------------------------------------------------------
------------------------------------------------------------
------------------------------------------------------------
------------------------------------------------------------
------------------------------------------------------------
------------------------------------------------------------
------------------------------------------------------------
------------------------------------------------------------
------------------------------------------------------------
------------------------------------------------------------
---------------------------------------------------------CAG
AAGCTTGAAATCCTCATTAAAGATACTCTCGGT---------------------------
------------------------------------------------------------
------------------------------------------------------------
------------------------------------CTACCAGTTGCTGGGCAAACCTCA
GAATTTGTTAACCAAGTGTTAGAGAAGACTGCAGAAGGGAATCCCACTGGAGGCCTTGTA
GGATTAAGGATACCAACATCAAAGGTG---------------------------------
---------------------------------------
>Gorilla|ENSGGOG00000011220|ENSGGOT00000022471
ATGCCTCAGCCTAGTGTAAGCGGAATGGATCCGCCTTTCGGGGATGCCTTTCGAAGCCAC
ACCTTTTCGGAACAAACTCTGATGAGCACAGATCTCTTAGCAAACAGTTCGGATCCAGAT
TTCATGTATGAACTG---------------------------------------------
------------------------------------------------GATAGAGAGATG
AACTACCAACAGAATCCTAGAGACAACTTTCTTTCTTTGGAGGACTGCAAAGACATTGAA
AATCTGGAGTCTTTCACAGATGTCCTGGATAATGAGGGTGCTTTAACCTCAAACTGGGAA
CAGTGGGATACATACTGTGAAGACCTAACGAAATATACCAAACTAACCAGCTGTGACATC
TGGGGAACAAAAGAAGTGGATTACTTGGGTCTTGATGACTTTTCTAGTCCTTACCAAGAT
GAAGAGGTTATAAGTAAAACTCCAACTTTAGCTCAACTTAATAGTGAGGACTCACAGTCT
GTTTCTGATTCCCTTTATTACCCCGATTCACTTTTCAGTGTCAAACAAAATCCCTTACCC
---TCTTCATTCCCTGGTAAAAAGATCACAAGCAGAGCAGCTGCTCCTGTGTGTTCTTCT
AAGACTGTGCAGGCTGAGGTCCCCTTGTCAGACTGTGTCCAAAAAGCAAGTAAACCCACT
TCAAGCACACAAATCATGGTGAAGACCAACATGTATCATAATGAAAAGGTGAACTTTCAT
GTTGAATGTAAAGACTATGTAAAAAAGGCAAAGGTAAAGATCAACCCAGTGCAACAGAGC
CGGCCCTTGTTG---AGCCAGATTCACACAGATGCAGCAAAGGAGAACACCTGCTACTGT
GGTGCAGTGGCAAAGAGACAAGAGAAAAAAGGGATGGAGCCTCTTCAAGGTCATGCCACT
CCCGCTTTGCCTTTTAAAGAAACCCAGGAACTATTACTAAGTCCCCTGCCCCAGGAAGGT
CCTGGGTCACTTGCAGCAGGAGAGAGCAGCAGTCTTTCTGCCAGTACATCAGTCTCAGAT
TCATCCCAGAAAAAAGAAGAGCACAATTATTCTCTTTTTGTCTCCGACAACTTGGGTGAA
CAGCCAACTAAATGCAGTCCT---------GAAGAAGATGAGGAGGACGAGGAGGATGTT
GATGATGAGGAC------------------------------------------------
------------------------------------------------------------
---------CATGATGAAGGATTCGGCAGTGAGCATGAACTGTCTGAAAAT---GAGGAG
GAGGAAGAAGAGGAAGAGGATTATGAAGATGACAAGGATGATGATATTAGTGATACTTTC
TCTGAA------------------------------------------------------
---------------------------CCA------------------------------
------------------------------------------------------------
------------------------------------------GGCTATGAAAATGATTCT
GTAGAAGACCTGAAGGAGGTGACTTCAATATCTTCACGGAAGAGAGGTAAAAGAAGATAC
TTCTGGGAGTATAGTGAACAACTTACACCATCACAGCAAGAGAGGATGCTGAGACCATCT
GAGTGGAACCGAGATACTTTGCCAAGTAATATGTATCAGAAAAATGGCTTACATCATGGT
AAGAGAAAATATGCAGTAAAGAAGTCACGGAGAACTGATGTAGAAGACCTGACTCCAAAT
CCTAAAAAACTCCTCCAGATAGGCAATGAACTTCGGAAACTGAATAAGGTGATTAGTGAC
CTGACTCCAGTCAGTGAGCTTCCCTTAACAGCCCGACCAAGGTCAAGGAAGGAAAAAAAT
AAGCTGGCTTCCAGAGCTTGTCGGTTAAAGAAGAAAGCCCAGTATGAAGCTAATAAAGTG
AAATTATGGGGCCTCAACACAGAATATGATAATTTATTGTTTGTAATCAACTCCATCAAG
CAAGAGATTGTAAACCGGGTACAGAATCCAAGAGATGAGAGAGGACCCAACATGGGGCAG
AAGCTTGAAATCCTCATTAAAGATACTCTCGGTAAGAAGAATACGAGA------------
------------------------------------------------------------
------------------------------------------------------------
------------------------------------------------------------
------------------------------------------------------------
------------------------------------------------------------
---------------------------------------
>Guinea_Pig|ENSCPOG00000014384|ENSCPOT00000014529
TTTCCACATCCTAGTGTAAGCGGAATGGATCCGCCTTTTGGGGATGCCTTTCGAAGCCAC
ACCTTTTCAGAACAGACTCTGATGAGCACAGATCTCTTAGCAAACAGTTCTGATCCAGAT
TTCATGTATGAACTG---------------------------------------------
------------------------------------------------GATAGAGAGATG
AATTACCAACAGAATCCTAGAGACAACTTCCTTTCTTTGGAGGACTGCAAAGACATTGAA
AATCTGGAGTCTTACACAGATGTCCTGGATAATGAGGGTGCTTTAACCTCAAACTGGGAA
CAGTGGGATACATACTGTGAAGACTTAACCAAGTACACCAAACTAGCCAGCTGTGACATC
TGGGGAACAAAAGAAGTGGATTACTTGGGTCTTGATGACTTTTCTAGCCCTTACCAAGAT
GAAGAAGTCATAAGTAAAACTCCAACTTTGGCTCAGCTTAATAGTGAGGACTCTCAGTCG
GTTTCAGATTCCCTTTATTACCCTGATTCACTTTTTAGCGTCAAACAAAATCCCTTGCCC
---TCTTCATTCCCTGGTAAAAAGATCACAAGTAGAGCAGCTGCCCCAGTGTGTTCCTCA
AAGACTCTTCAGGCTGAGGTTCCTTTGTCAGACTGTGTCCAAAAAGCAAGTAAACCCACT
TCAAGCACACAAATTGTGGTGAAGACCAACACATATCATAACGAAAAGGTGAATTTTCAT
GTTGAATGTAAAGACTATGTAAAAAAGGCAAAAGTAAAGATCAACCCGGTACAACAAAGT
CGGCCTTTGTTG---AGCCAGGTTCATACAGATGCAGCAAAGGAGAATACATGCTACTGT
GGAGCTGTAGCAAAGAGACAAGAAAAAAAGGGAATGGAAGCTATTCAGAGTCATGCCACT
CCCGCTTTGCCTTTCAAAGAAACCCAGGAACTGTTACTCAGCCCTCTCCCCCAGGAGGGT
CCTGGGTCAGTTGCTGTAGGAGAGAGTAGCAGTCTTTCTAATAGCATGTCGATCTCAGAT
TCATCCCAGAAAAAAGAAGAGCACAATTACTCCCTTTTTGTCTCTGACAACTTGGGTGAA
CAACCAACCAAAGAAAAACCT---------GCCTCTGATGTGAATATTGAAAACAATCTA
GATAATGAAGAGCTAAACAAATTTCAAGGATGCAAAAGTGAATTATCGGTCAGAAATAGT
GAAAAAATCTTTGAATCAAAAAAGTTTATTGATAGTGATAATTTCTTAGTACTTCTCTTT
CCTGCACCCCAC------------------------------------------------
------------------------------------------------------------
------------------------------------------------------------
------------------------------------------------------------
------------------------------------------------------------
------------------------------------------GGTTATGAAAATGATTCT
GTAGAAGACTTGAAGGAGATGACTTCAGTATCTTCTCGGAAAAGAGGTAAAAGAAGGTAC
TTCTGGGAGTATAGTGAACAACTTATGCCATCACAGCAAGAGAGGATTCTGAGGCCATCA
GAATGGAACCGAGATACCTTGCCAAGCAATATGTATCAAAAAAATGGGTTACATCATGGA
------AAATACGCAGTAAAGAAGTCACGGAGAACTGATGTAGAAGACTTGACTCCAAAT
CCTAAAAAGCTACTCCAAATAGGCAATGAGCTACGGAAGCTGAATAAAGTGATAAGTGAC
CTGACTCCAGTCAGTGAGCTGCCTTTAACAGCTCGGCCAAGGTCAAGGAAGGAAAAAAAT
AAGCTGGCTTCCAGAGCTTGTCGGTTAAAGAAAAAAGCCCAGTATGAAGCTAATAAAGTG
AAATTATGGGGCCTCAATACTGAATATGATAATTTATTATTTGTAATCAACTCCATCAAG
CAAGAGATTGTAAACCGGGTACAGAATCCAAGAGAGGAAAGGGGACCTAATATGGGGCAG
AAGCTTGAAATCCTCATTAAAGATACTCTTGGT---------------------------
------------------------------------------------------------
------------------------------------------------------------
------------------------------------CTCCCAGTTGCTGGGCAAACTTCA
GAATTTGTTAACCAAGTGTTAGAGAAGACTGCAGAAGGCAATCCCACTGGAGGCCTTGTA
GGACTAAGGATACCAACATCGAAAGTG---------------------------------
---------------------------------------
>Horse|ENSECAG00000024559|ENSECAT00000026456
ATGCCTCAGCCTAGTGTAAGCGGAATGGATCCGCCTTTTGGGGATGCCTTTCGAAGCCAC
ACCTTTTCAGAACAGACTCTGATGAGCACAGATCTCTTAGCAAACAGTTCAGATCCAGAT
TTCATGTATGAACTG---------------------------------------------
------------------------------------------------GATAGAGAGATG
AACTACCAACAGAATCCGAGAGACAACTTCCTTTCTTTGGAGGACTGCAAAGACATTGAA
AATCTGGAGTCTTTCACAGATGTCCTGGATAATGAGGGTGCTTTGACCTCAAACTGGGAA
CAGTGGGATACATACTGTGAAGACTTAACAAAGTACACCAAACTAACCAGCTGTGACATC
TGGGGAACAAAAGAAGTGGATTACTTGGGTCTTGATGACTTTTCTAGCCCTTACCAAGAT
GAAGAGGTCATAAGTAAAACTCCAACTTTGGCCCAGCTTAATAGTGAGGACTCTCAGTCT
GTTTCTGATTCCCTTTATTACCCTGATTCACTTTTCAGTGTCAAACAAAACCCGTTGCCC
---TCTTCATTCCCTGGTAAAAAGATCACGAGCAGAGCCGCTGCCCCTGTGTGTTCTTCT
AAGACGCTTCAGGCTGAGGTCCCTTTGTCAGACTGTGTCCAAAAAGCAAGTAAACCCACT
TCAAGCACACAAATCATGGTGAAGACCAACATGTATCATAACGAAAAGGTGAACTTTCAT
TTTGAATGTAAAGACTATGTAAAAAAGGCAAAAGTAAAGATCAACCCAGTGCAGCAGAGC
CGGCCCTTGTTG---AGCCAGGTGCACGCAGATGCGGCAAAGGAGAACACCTGCTACTGT
GGGGCGGTAGCCAAGAGACCAGAGAAAAAAGGGACGGAGCCTCTTCAGGGTCATGCCACT
CCAGCTTTGCCTTTTAAAGAAACCCAGGAGCTCTTACTCAGTCCCCTGCCCCAGGAGGGT
CCTGGGGCAATTGCAGCAGGAGAGAGTAGCAGCCTTTCTGCCAGCACATCGGTCTCAGAT
TCATCCCAGAAAAAAGAAGAGCACAATTATTCTCTTTTCGTCTCTGATAACTTGGGTGAG
CAGCCAACCAAATGCAGTCCT---------GAAGAAGATGAGGAGGATGAGGAGGATGTT
GATGATGAGGAC------------------------------------------------
------------------------------------------------------------
---------CATGATGAAGGGTTTGGCAGTGAGCACGAACTTTCTGAAAAC---GAGGAG
GAGGAAGAAGAGGAAGAGGATTATGAAGATGACAAGGATGATGATATTAGTGACACTTTC
TCTGAA------------------------------------------------------
---------------------------CCA------------------------------
------------------------------------------------------------
------------------------------------------GGCTATGAAAATGATTCC
GTGGAAGACTTGAAGGAGATGACGTCAATATCCTCTCGGAAGAGAGGTAAAAGAAGGTAC
TTCTGGGAGTATAGTGAACAACTCACACCATCACAGCAAGAGAGGATGCTCAGGCCGTCG
GAATGGAACCGAGACACCTTGCCAAGTAATATGTATCAGAAAAATGGTTTACATCATGGA
------AAATATGCAGTAAAGAAGTCACGGAGGACTGATGTAGAAGACCTGACTCCAAAT
CCTAAAAAGCTGCTTCAGATAGGCAATGAGCTACGGAAACTGAATAAGGTCATTAGTGAT
CTGACTCCAGTCAGTGAGCTTCCCTTAACAGCCCGGCCAAGGTCAAGGAAGGAAAAAAAT
AAGCTGGCTTCCAGGGCTTGTCGATTAAAGAAAAAAGCCCAGTATGAAGCTAATAAAGTG
AAATTATGGGGCCTCAACACAGAATATGATAATTTATTGTTTGTAATCAACTCCATCAAG
CAAGAGATTGTAAACCGAGTACAGAATCCAAGAGAGGAGAGAGGACCCAACATGGGGCAG
AAGCTTGAAATTCTCATTAAAGATACTCTTGGT---------------------------
------------------------------------------------------------
------------------------------------------------------------
------------------------------------CTCCCAGTTGCTGGACAAACCTCA
GAATTTGTTAACCAAGTGTTAGAGAAGACTGCAGAAGGCAATCCCACTGGAGGCCTTGTA
GGACTAAGGATACCAACATCAAAAGTG---------------------------------
---------------------------------------
>Mouse|ENSMUSG00000048249|ENSMUST00000142539
------------------------ATGGACCCGCCTTTTGGGGATGCCTTTCGAAGCCAC
ACCTTTTCAGAACAGACTCTGATGAGCACAGATCTCTTAGCCAACAGTTCTGATCCAGAT
TTCATGTATGAGCTG---------------------------------------------
------------------------------------------------GATAGAGAGATG
AATTATCAACAGAATCCTAGAGACAACTTCCTTTCTTTGGAAGACTGCAAAGACATTGAA
AATCTGGAGACTTTCACAGATGTCCTGGACAATGAGGATGCTTTAACTTCAAACTGGGAA
CAGTGGGATACATACTGTGAAGACTTAACTAAGTACACGAAGCTCACCAGCTGTGACATT
TGGGGGACAAAAGAGGTGGATTACCTGGGTCTTGATGACTTTTCTAGCCCTTACCAAGAT
GAAGAGGTCATCAGTAAAACTCCAACACTGGCCCAGCTCAATAGTGAGGACTCTCAGTCT
GTTTCCGATTCCCTTTATTATCCTGACTCACTCTTCAGTGTCAAACAAAATCCCTTGCCC
CCCTCCTCTTTTCCTAGTAAAAAGATCACAAATAGAGCAGCTGCCCCTGTGTGTTCTTCA
AAGACACTTCAGGCTGAGGTCCCATCATCAGACTGTGTCCAAAAAGCAAGCAAACCTACT
TCAAGCACACAGATCATGGTGAAGACCAACATGTATCATAATGAAAAGGTGAATTTTCAT
GTTGAATGTAAAGACTATGTAAAAAAAGCAAAAGTCAAGATCAACCCTGTGCAACAGGGC
CGGCCCTTGCTG---AGCCAGGTCCACATAGATGCAGCAAAGGAGAACACCTGCTACTGT
GGAGCTGTGGCAAAGAGACAGGAGAGAAGGGGGGTGGAGCCGCATCAGGGTCGGGGCACT
CCTGCTTTGCCTTTCAAAGAAACCCAGGAGCTATTACTTAGTCCTCTGACGCAGGATAGT
CCTGGGTTGGTTGCCACAGCAGAGAGTGGCAGCCTTTCTGCCAGCACTTCTGTTTCAGAT
TCATCCCAGAAAAAAGAAGAGCACAATTATTCTCTTTTTGTCTCTGACAACATGAGAGAA
CAGCCAACCAAATACAGTCCT---------GAAGATGATGAGGATGATGAAGATGAGTTT
GATGATGAGGAC------------------------------------------------
------------------------------------------------------------
---------CATGATGAAGGGTTTGGCAGCGAGCATGAGCTTTCTGAAAAT---GAAGAG
GAGGAAGAAGAGGAAGAGGATTATGAGGATGACAGAGATGATGATATCAGCGACACGTTC
TCTGAA------------------------------------------------------
---------------------------CCA------------------------------
------------------------------------------------------------
------------------------------------------GGTTATGAAAATGACTCT
GTAGAGGACTTGAAGGAGATGACGTCCATATCTTCTCGGAAGAGAGGGAAAAGAAGGTAC
TTCTGGGAGTATAGTGAGCAGCTTACACCATCACAGCAAGAGAGGATTCTGAGGCCTTCT
GAGTGGAATCGAGATACCTTGCCAAGTAATATGTACCAGAAAAATGGCTTACATCATGGG
------AAATACGCAGTGAAGAAATCACGGAGAACTGATGTGGAAGACCTTACTCCAAAC
CCTAAAAAACTACTTCAGATTGGTAATGAGCTGCGCAAGCTGAATAAGGTGATCAGTGAC
CTGACTCCAGTTAGTGAGCTTCCCTTAACAGCAAGGCCAAGGTCAAGGAAAGAAAAAAAT
AAGCTGGCATCCAGAGCTTGTAGGCTAAAGAAGAAAGCCCAGTATGAAGCTAATAAAGTG
AAGTTGTGGGGCCTCAACACTGAATATGACAATTTATTGTTTGTAATCAACTCCATCAAG
CAAGACATTGTAAACCGAGTTCAGAATCCAAGAGAAGAGAGAGAACCCAGCATGGGGCAG
AAGCTTGAAATCCTCATTAAAGATACACTGGGT---------------AAGGAGAGCACT
GTTAGAGACAGACAACAGCTTATGATGTACAGTGCCAGAGTCAAAGAGGAGCTCCTTCCC
TCTCCATGCCTGCCCCATCTGCCCCCACCTCTCGGTAGGGATTTATCTTCCTCAGCATTT
TCACAGGGTTCTAACAAACTTGCATATCTGACTTCTCATCCC------------------
------------------------------------------------------------
------------------------------------------------------------
---------------------------------------
>Opossum|ENSMODG00000006184|ENSMODT00000032755
ATGCCTCAGCCTAGTGTAAGCGGAATGGACCCGCCTTTTGGGGATGCCTTTCGAAGCCAC
ACATTTTCAGAACAGACTCTGATGAGCACAGATCTCTTAGCAAACAGTTCAGATCCAGAC
TTCATGTATGAACTG---------------------------------------------
------------------------------------------------GATAGAGAAATG
AATTACCAACAGAATCCCAGAGACAACTTTCTTTCTTTGGAGGAGTGCAAAGATGTTGAA
AATCTGGAGACTTTCACAGATGTCTTGGATAATGAGGCTGCTTTAACCTCAAACTGGGAA
CAGTGGGATACATACTGTGAAGACTTAACAAAGTATACTAAACTGACTAGCTGTGACATC
TGGGGAACAAAAGAAGTGGATTACCTGGGTCTTGATGATTTTTCTAGTCCCTACCAAGAT
GAAGAGGTCATAAGTAAAACTCCAACTTTGGCTCAACTTAATAGTGAGGATTCTCAGCCA
GTATCTGATTCCCTTTATTATCCTGACTTGCTTTTTAGTGTCAAACAGAACCCCTTGTCC
---TCTTCATTACCTGGGAAAAAGATAGCAAGCCGAGCAGCTGCCCCAGTGTGCTCATCT
AAGACTGTTCAGGCTGAGGTTCCTTTGTCAGACTGTGTCCAAAAGGCAAGCAAACCCACA
TCAAGCACACAAATCATGGTGAAGACCAATTTGTATCATAATGAAAAGGTGAATTTTCAT
GTTGAATGTAAAGACTATGTTAAAAAGGCAAAGGTAAAGATCAATCCAGTT---CAGACT
CGGCCCTTGTTG---AGCCAGGTTCATGCTGATGCAGCAAAAGAAAATACCTGTTACTGT
GGAGCTGTAGCAAAGAGACAAGAAAAAAAAGGAATGGATACACTTCAGAGTCATATAGCT
CCTACTTTGCCTTTTAAAGAGACCCAGGAACTACTTCTCAGTCCTCCTCCCCAGGAGACT
ACAGGGTTAATTGTGTCAGGAGAGAGCAGCAGCCTTTCTGCCAGCACATCAGTCTCAGAT
CCATCCCAGAAGAAAGAAGAGCACAATTATTCTCTTTTTGTTTCTGACAACCTGGGTGAA
CAACAAGCCAAATGCAACCCT---------GAAGAGGATGAAGAAGATGAAGATGATGTT
GATGATGAGGAC------------------------------------------------
------------------------------------------------------------
---------CATGATGAAGGGTTTGGTAGTGAACATGAGCTATCTGAAAAT---GAGGAG
GAAGAAGAGGAGGAAGAAGATTATGAAGATGACAAGGATGATGATATTAGTGACACTTTC
TCTGAA------------------------------------------------------
---------------------------CCA------------------------------
------------------------------------------------------------
------------------------------------------GGTTATGAAAATGACTCA
GTCGAAGACTTAAAGGAGATGACTTCAGTATCTTCGAGGAAGAGAGGCAAGAGAAGGTAC
TTCTGGGAGTATAGTGAACAACTAACACCATCACAACAAGAGAGGATGCTAAGGCCATCT
GAATGGAACAGAGACACTTTGCCAAGTAATATGTATCAAAAAAATGGCTTGCATCATGGA
------AAATATGCAGTAAAGAAGTCACGGAGAACTGACGTTGAAGACCTGACTCCAAAT
CCCAAAAAACTGCTTCAGATTGGCAATGAACTAAGGAAATTGAATAAGGTGATTAGTGAT
CTGACACCAGTCAGTGAACTTCCCTTAACTGCCAGACCCAGGTCAAGGAAAGAAAAGAAC
AAGCTAGCTTCCAGGGCTTGCAGACTAAAGAAAAAAGCTCAGTATGAAGCTAATAAAGTG
AAATTATGGGGTCTTAATACAGAATATGATAACTTGCTATTTGTAATCAACTCTATCAAG
CAAGAGATTGTAAACCGAGTGCAGAATCCAAGAGAGGATAGAGGACCTAACATGGGACAG
AAGCTTGACATACTTATTAAAGATACTCTTGGT---------------------------
------------------------------------------------------------
------------------------------------------------------------
------------------------------------CTACCAGTTGCTGGACAAACCTCA
GAATTTGTGAACCAAGTGTTAGAGAAGACTGCAGAAGGCAACCCCACTGGGGGCCTAGTA
GGACTAAGAATACCAACATCCAAAGTG---------------------------------
---------------------------------------
>Orangutan|ENSPPYG00000016053|ENSPPYT00000018684
ATGCCTCAGCCTAGTGTAAGCGGAATGGATCCGCCTTTCGGGGATGCCTTTCGAAGCCAC
ACCTTTTCGGAACAAACTCTGATGAGCACAGATCTCTTAGCAAACAGTTCGGATCCAGAT
TTCATGTATGAACTG---------------------------------------------
------------------------------------------------GATAGAGAGATG
AACTACCAACAGAATCCTAGAGACAACTTTCTTTCTTTGGAGGACTGCAAAGACATTGAA
AATCTGGAGTCTTTCACAGATGTCCTGGATAATGAGGGTGCTTTAACCTCAAACTGGGAA
CAGTGGGATACATACTGTGAAGACCTAACGAAATATACCAAACTAACCAGCTGTGACATC
TGGGGAACAAAAGAAGTGGATTACTTGGGTCTTGATGACTTTTCTAGTCCTTACCAAGAT
GAAGAGGTTATAAGTAAAACTCCAACTTTAGCTCAACTTAATAGTGAGGACTCACAGTCT
GTTTCTGATTCCCTTTATTACCCCGATTCACTTTTCAGTGTCAAACAAAATCCCTTACCC
---TCTTCATTCCCTGGTAAAAAGATCACAAGCAGAGCAGCTGCTCCTGTGTGTTCTTCT
AAGACTCTGCAGGCTGAGGTCCCTTTGTCAGACTGTGTCCAAAAAGCAAGTAAACCCACT
TCAAGCACACAAATCATGGTGAAGACCAACATGTATCATAATGAAAAGGTGAACTTTCAT
GTTGAATGTAAAGACTATGTAAAAAAGGCAAAGGTAAAGATCAACCCAGTGCAACAGAGC
CGGCCCTTGTTG---AGCCAGATTCACACAGATGCAGCAAAGGAGAACACCTGCTACTGT
GGTGCAGTGGCAAAGAGACAAGAGAAAAAAGGGATGGAGCCTCTTCAAGGTCATGCCACT
CCTGCTTTGCCTTTTAAAGAAACCCAGGAACTATTACTAAGTCCCCTGCCCCAGGAAGGT
CCTGGGTCACTTGCAGCAGGAGAGAGCAGCAGTCTTTCTGCCAGTACATCAGTCTCAGAT
TCATCCCAGAAAAAAGAAGAGCACAATTATTCTCTTTTCGTCTCCGACAACTTGGGTGAA
CAGCCAACCAAATGCAGTCCT---------GAAGAAGATGAGGAGGACGAGGAGGATGTT
GATGATGAGGAC------------------------------------------------
------------------------------------------------------------
---------CATGATGAAGGATTCGGCAGTGAGCATGAACTGTCTGAAAAT---GAGGAG
GAGGAAGAAGAGGAAGAGGATTATGAAGATGACAAGGATGATGATATTAGTGATACTTTC
TCTGAA------------------------------------------------------
---------------------------CCA------------------------------
------------------------------------------------------------
------------------------------------------GGCTATGAAAATGATTCT
GTAGAAGACCTGAAGGAGGTGACTTCAATATCTTCACGGAAGAGAGGTAAAAGAAGATAC
TTCTGGGAGTATAGTGAACAACTTACACCATCACAGCAAGAGAGGATGCTGAGACCATCT
GAGTGGAACCGAGATACTTTGCCAAGTAATATGTATCAGAAAAATGGCTTACATCATGGA
------AAATATGCAGTAAAGAAGTCACGGAGAACTGATGTAGAAGACCTGACTCCAAAT
CCTAAAAAACTCCTCCAGATAGGCAATGAACTTCGGAAACTGAATAAGGTGATTAGTGAC
CTGACTCCAGTCAGTGAGCTTCCCTTAACAGCCCGACCCAAGGTCAAGAAGGAAAAAAAT
AAGCTGGCTTCCAGAGCTTGTCGGTTAAAGAAGAAAGCCCAGTATGAAGCTAATAAAGTG
AAATTATGGGGCCTCAACACAGAATATGATAATTTATTGTTTGTAATCAACTCCATCAAG
CAAGAGATTGTAAACCGGGTACAGAATCCAAGAGATGAGAGAGGACCCAACATGGGGCAG
AAGCTTGAAATCCTCATTAAAGATACTCTCGGT---------------------------
------------------------------------------------------------
------------------------------------------------------------
------------------------------------CTACCAGTTGCTGGGCAAACCTCA
GAATTTGTTAACCAAGTGTTAGAGAAGACTGCAGAAGGGAATCCCACTGGAGGCCTTGTA
GGATTAAGGATACCAACATCAAAGGTG---------------------------------
---------------------------------------
>Platypus|ENSOANG00000003984|ENSOANT00000006311
------------------------ATGGACCCACCTTTTGGGGATGCCTTTCGAAGCCAC
TCATTTTCAGAACAGACTTTGATGAGCACAGATCTCTTGGCCAACAGTTCAGACCCAGAC
TTCATGTATGAAGTG---------------------------------------------
------------------------------------------------GACCGAGAAATG
AACTACCAACAGAATCCCAGAGACAACTTCCTTTCTTTGGAGGACTACAAAGACATCGAA
AACCTAGAGTCCTTTACCGATATACTGGATAACGAGGCGGCCCTCACTTCAAACTGGGAA
CAGTGGGACACGTACTGTGAAGACCTGACGAAGTACACCAAACTGACCAGCTGCGACATC
TGGGGAACGAAAGAAGTGGACTACTTGGGCCTCGATGACTTCTCCAGCCCCTACCAAGAC
GAAGAGGTCATAAGTAAAACTCCAACCCTGGCCCAGCTTAACAGCGAGGACTCTCAGCCT
GTGTCGGATTCCCTTTATTACCCTGATTCGCTCTTCAGTGTCAAACCAAACCCCCTGACC
---CCCTCGCTCCCCGGGAAGAAGATCACGAACAGAGCGGCCGCCCCGGTGTGTTCGTCG
AAGACCCCTCAGGCCGAGCTCCCTTTATCAGACTGTGTCCAGAAAGCGAGCAGACCCACT
TCGAGCACACAGATCGTGGTGAAGGCCAACGTGTTTCATAATGAAAAGGTGAATATTCAT
GTTGAATGTAAGGACTATGTGAAAAAAGCAAAAGTCAAGATCAATCCGGTACAGCAGACC
CGGCCCTTGACGACGAGCCAGGTCCCCACCGACGCGGCGAAGGAAAACACCTGCTACTGT
GGAGCCGTGGCGAAGAGGCAAGAGAAGAAGGGGCCGGAGGGCCTCCAGCGGGCCGCTCCG
CCCGCTCTCCCCTTTAAAGAGGCCCAGGAACTGCTGCTCACCCCCCCGCCCCACGAGGCC
CCGGGGCTGATGGTGGCCGGGGAGAGCAGCGGCCTGGCCACCGGCGCTTCCGTCTCCGAT
CCAACCCAGAAGAAGGAAGAGCACAACTACTCCCTCTTCGTCTCAGACGGCCTGGGGGAC
CAGCCGGCCAAGGCTCCCCCGGCGGAAGAAGAGGAGGAGGAGGAGGAGGAGGAAGACGTG
GAGGACGAGGAC------------------------------------------------
------------------------------------------------------------
---------CACGACGAAGGGTTTGGCAGTGAGCACGAGCTGTCTGAAAACGAGGAGGAG
GAGGTGGAGGAGGAGGAGGATTACGAGGACGACAAGGACGACGATATCAGCGATACTTTC
TCCGAA------------------------------------------------------
---------------------------CCA------------------------------
------------------------------------------------------------
------------------------------------------GGCTATGAAAATGATTCG
GTGGAAGACTTAAAGGAGATGACAGCGGTGTCTTCCCGGAAAAGAGGCAAGAGAAGATAC
TTCTGGGAGTACAGCGAGCAGCTTACCCCGTCGCAACAGGAGAGGATGCTGAGGCCGTCG
GAGTGGAGTAGAGATACCTTGCCGAGCAATATGTACCAGAAGAATGGCTTACATCACGGG
------AAATATGCAGTGAAGAAATCCCGAAGAACAGACGTGGAGGACCTGACTCCAAAT
CCCAAAAAACTGCTTCAGATTGGCAATGAATTAAGGAAACTGAATAAGGTGATTAGTGAC
CTGACACCAGTCAGTGAACTTCCCTTAATTGCCAGGCCAAGGTCAAGGAAAGAAAAGAAC
AAGCTAGCATCCAGGGCTTGCAGGCTAAAGAAGAAAGCCCAGTATGAAGCCAACAAAGTG
AAACTGTGGGGCCTCAACACGGAATACGATAACTTGTTATTTGTGATCAACTCCATCAAA
CAAGAGATTGTAAACCGAGTGCAGAATCCAAGAGAAGATGGAGGGACCCAACATGGG---
------------------------------------------------------------
------------------------------------------------------------
------------------------------------------------------------
------------------------------------------------------------
------------------------------GCAGAAGCT---------------------
------------------------------------------------------------
---------------------------------------
>Rabbit|ENSOCUG00000000038|ENSOCUT00000000038
ATGCCTCAGCCTAGTGTAAGCGGAATGGATCCGCCTTTCGGGGATGCCTTTCGAAGTCAC
ACCTTTTCGGAACAGACTCTGATGAGCACAGATCTCTTAGCAAACAGTTCAGATCCAGAT
TTTATGTATGAACTG---------------------------------------------
------------------------------------------------GATAGAGAGATG
AACTACCAACAGAATCCTAGAGACAACTTCCTTTCTTTGGAGGACTGCAAAGACATTGAA
AATCTGGAGTCTTTCACAGATGTCCTGGATAACGAGGGCACCTTAACCTCAAACTGGGAA
CAGTGGGATACATACTGTGAAGATTTAACAAAATACACCAAACTAGCCAGCTGTGACATC
TGGGGAACAAAAGAAGTGGATTACTTGGGTCTTGATGACTTTTCTAGCCCTTATCAAGAT
GAAGAGGTCATAAGTAAAACTCCAACTTTGGCCCAGCTAAATAGTGAGGACTCTCAGTCT
GTTTCTGATTCCCTTTATTATCCAGATTCGCTTTTCAGTGTCAAACAAAATCCCTTGCCC
---TCCTCATTCCCTGGTAAAAAGATCACAAGCAGAGCAGCTGCCCCTGTGTGTTCTTCT
AAGACTCTTCAGTCTGAGGTTCCTTTGTCAGATTGTGTCCAAAAAGCAAGCAAACCCACG
TCAAGCACACAAATCATGGTGAAGACCAACATGTATCATAATGAAAAGGTGAACTTCCAT
GTTGAATGTAAAGACTATGTAAAAAAGGCAAAGGTAAAGATCAACCCAGTGCAACAGAGT
CGGCCCCTGTTG---AGCCAGGTGCACTCCGATGCAGCAAAGGAGAACACATGCTACTGT
GGTGCAGTAGCAAAGAGACAAGAGAGAAAAGGAGTGGAGCCCCTTCAGGGTCATGCCACT
CCTGCCTTGCCTTTTAAAGAAACCCAGGAACTTTTACTCAGTCCGCTGCCCCAGGAGGGT
CCTGGGTCAGTAGCAGCAGGAGAGAGTAGCAGCCTTTCTGCCAGCACTTCCATCTCAAAT
TCATCCCAGAAAAAAGAAGAGCACAATTATTCTCTTTTTGTCTCCGACAACTTGGGTGAG
CAGCCAACCAAATGCAGTCCT---------GAAGAAGATGAGGAGGACGAGGAAGATGTT
GATGATGAGGAC------------------------------------------------
------------------------------------------------------------
---------CATGATGAAGGATTTGGCAGCGAGCATGAACTGTCTGAAAAT---GAGGAG
GAAGAAGAAGAGGAAGAGGATTATGAAGATGACAAGGATGATGATATTAGTGATACTTTC
TCTGAA------------------------------------------------------
---------------------------CCA------------------------------
------------------------------------------------------------
------------------------------------------GGCTTTGAAAATGATTCT
GTAGAAGACTTGAAAGAGATGACTTCAATATCCTCTCGGAAGAGAGGTAAAAGAAGGTAC
TTCTGGGAGTATAGTGAACAACTTACACCATCACAGCAAGAGAGGATTCTGAGGCCATCT
GAATGGAACCGAGATACCTTGCCAAGTAACATGTATCAGAAGAATGGCTTACACCATGGA
------AAATATGCAGTAAAGAAGTCACGGAGAACTGATGTAGAAGACCTGACTCCAAAC
CCTAAAAAACTACTCCAGATAGGCAATGAACTGCGCAAGCTGAATAAGGTGATTAGTGAC
CTGACTCCAGTCAGTGAGCTTCCCTTAACAGCCCGCCCAAGGTCAAGGAAGGAAAAAAAT
AAGCTGGCTTCCAGAGCTTGTCGGTTAAAGAAAAAAGCCCAATATGAAGCTAATAAAGTG
AAATTATGGGGCCTCAACACAGAATATGATAATTTATTGTTTGTAATAAACTCCATCAAA
CAAGAGATTGTAAACCGGGTACAGAATCCAAGAGAGGAGAGAGGACCCAACATGGGACAG
AAGCTTGAAATCCTTATAAAAGATACTCTTGGT---------------------------
------------------------------------------------------------
------------------------------------------------------------
------------------------------------CTCCCAGTTGCTGGGCAAACCTCA
GAATTTGTTAACCAGGTGTTAGAGAAGACTGCAGAAGGCAATCCCACAGGAGGCCTTGTA
GGACTAAGGATACCAACATCAAAAGTG---------------------------------
---------------------------------------
>Rat|ENSRNOG00000020769|ENSRNOT00000028186
ATGCCTCAGCCCAGCGTAAGCGGAATGGATCCGCCTTTTGGGGATGCCTTTCGAAGCCAC
ACCTTTTCAGAACAGACTCTGATGAGCACAGATCTCTTAGCCAACAGTTCTGATCCAGAT
TTCATGTATGAGCTG---------------------------------------------
------------------------------------------------GATAGAGAGATG
AATTATCAACAGAATCCTAGAGACAACTTCCTTTCTTTGGAAGACTGCAAAGACATTGAA
AATCTGGAGACTTTCACAGATGTCCTGGACAATGAGGATGCTTTGACTTCAAACTGGGAA
CAGTGGGATACATACTGTGAAGACTTAACTAAGTATACCAAACTAACCAGCTGTGACATC
TGGGGGACAAAAGAAGTGGATTACCTGGGTCTTGATGACTTTTCTAGCCCTTACCAAGAT
GAAGAGGTCATCAGTAAAACTCCAACCTTGGCCCAGCTCAATAGTGAGGACTCTCAGTCT
GTTTCTGATTCCCTTTATTATCCTGATTCACTCTTCAGTGTCAAACAAAACCCCTTGCCC
CCCTCTTCTTTTCCTAGTAAAAAGATCACAAGTAGAGCAGCTGCCCCTGTGTGCTCTTCA
AAGATACTTCAGGCTGAGGTCCCATCGTCAGACTGTGTCCAAAAAGCAAGCAAACCTACT
TCAAGCACACAGATCATGGTGAAGACCAACATGTATCATAATGAAAAAGTGAATTTTCAT
GTCGAATGTAAAGACTATGTAAAAAAAGCAAAAGTCAAGATCAACCCTGTGCAACAGGGC
CGGCCCTTGCTG---AGCCAGGTGCACATAGATGCGGCAAAGGAGAACACCTGCTACTGT
GGCGCTGTGGTAAAGAGGCAGGAGAAGAGGGGGGTGGAGCCTCACCAGGGTCATGGCACT
CCTGCTTTGCCTTTCAGAGAAACCCAGGAACTATTACTTAGTCCTCTGCCCCAGCATGGT
CCTGGGTTGGTTGCCACAGCAGAGAGTGGCAGCCTTTCTGCCAGCACTTCTGTTTCAGAT
TCGTCCCAGAAAAAAGAAGAGCACAATTATTCTCTTTTTGTCTCTGACAACATGAGAGAA
CAGCCAACCAAATACAGTCCT---------GAAGATGATGAGGATGATGAAGATGATATT
GATGATGAGGAC------------------------------------------------
------------------------------------------------------------
---------CATGATGAAGGGTTTGGCAGTGAGCATGAGCTTTCTGAAAAT---GAAGAG
GAGGAAGAAGAGGAAGAGGATTATGAGGATGACAGAGATGATGATATCAGCGACACATTC
TCTGAA------------------------------------------------------
---------------------------CCA------------------------------
------------------------------------------------------------
------------------------------------------GGCTATGAAAACGACTCT
GTAGAGGACTTGAAGGAGATGACTTCCATATCTTCTCGGAAGAGAGGGAAAAGAAGGTAC
TTCTGGGAGTATAGTGAGCAGTTGACGCCATCACAGCAAGAGAGGATTCTGAGGCCATCT
GAGTGGAATCGAGACACCTTGCCAAGTAATATGTACCAGAAAAATGGCTTACATCATGGG
------AAATACGCAGTTAAGAAGTCACGGAGAACTGATGTGGAAGACCTGACTCCAAAT
CCTAAAAAACTACTCCAGATTGGTAATGAACTACGGAAACTGAATAAGGTGATCAGTGAC
CTGACTCCAGTTAGTGAGCTTCCCTTAACAGCGAGGCCAAGGTCAAGGAAAGAAAAAAAT
AAGCTGGCTTCCAGAGCTTGTAGGCTGAAGAAGAAAGCCCAGTATGAAGCCAATAAAGTG
AAGCTCTGGGGCCTCAACACTGAATATGACAATTTATTATTTGTAATCAACTCCATCAAG
CAAGACATTGTAAACCGAGTTCAGAATCCAAGAGAGGAGAGAGGACCCAGCATGGGGCAG
AAGCTTGAAATCCTCATTAAAGACACACTCGGT---------------------------
------------------------------------------------------------
------------------------------------------------------------
------------------------------------CTCCCAGTCGCTGGGCAAACCTCA
GAATTTGTTAACCAAGTGTTAGGGAAGACTGCTGAAGGCAACCCCACTGGAGGCCTTGTA
GGACTAAGGATACCAGCATCAAAAGTG---------------------------------
---------------------------------------
>Macaque|ENSMMUG00000005909|ENSMMUT00000008263
TTTCCTAATCCTAGTGTAAGCGGAATGGATCCGCCTTTCGGGGATGCCTTTCGAAGCCAC
ACCTTTTCGGAACAAACTCTGATGAGCACAGATCTCTTAGCAAACAGTTCGGATCCAGAT
TTCATGTATGAACTG---------------------------------------------
------------------------------------------------GATAGAGAGATG
AACTACCAACAGAATCCTAGAGACAACTTTCTTTCTTTGGAGGACTGCAAAGACATTGAA
AATCTGGAGTCTTTCACAGATGTCCTGGATAATGAGGGTGCTTTAACCTCAAACTGGGAA
CAGTGGGATACATACTGTGAAGACCTAACAAAATATACCAAACTTACCAGCTGTGACATC
TGGGGAACAAAAGAAGTGGATTACTTGGGTCTTGATGACTTTTCTAGTCCTTACCAAGAT
GAAGAGGTTATAAGTAAAACTCCAACTTTAGCTCAACTTAATAGTGAGGACTCACAGTCT
GTTTCTGATTCCCTTTATTACCCCGATTCACTTTTCAGTGTCAAACAAAATCCCTTACCC
---ACTTCATTCCCTGGTAAAAAGATCACAAGCAGAGCAGCTGCTCCTGTGTGTTCTTCT
AAGACTCTGCAGGCTGAGGTCCCTTTGTCAGACTGTGTCCAAAAAGCAAGTAAACCCACT
TCAAGCACACAAATCATGGTGAAGACCAACATGTATCATAATGAAAAGGTGAACTTTCAT
GTTGAATGTAAAGACTATGTAAAAAAGGCAAAGGTAAAGATCAACCCAGTGCAACAGAGC
CGGCCCTTGTTG---AGCCAGATTCACACAGATGCAGCAAAGGAGAACACCTGCTACTGT
GGTGCAGTGGCAAAGAGACAAGAGAAAAAAGGGATGGAGCCTCTTCAAGGTCATGCCACT
CCCGCTTTGCCTTTTAAAGAAACCCAGGAACTATTACTAAGTCCCTTACCCCAGGAAGGT
CCTGGGTCACTTGCAGCAGGAGAGAGCAGCAGTCTTTCTGCCAGTACATCAGTCTCAGAT
TCATCCCAGAAAAAAGAAGAGCACAATTATTCTCTTTTTGTCTCCGACAACTTGGGTGAA
CAGCCAACCAAATGCAGT------------------------------------------
------------------------------------------------------------
------------------------------------------------------------
---------------CAAGGATTCGGCAGCGAGCATGAACTGTCTGAA------------
------------------------------------------------------------
---GAATATATAGATCAGAAGGAGTCAGAACAGGAAGAAATTCTTCGTAGCAAAAGATAT
GATGATCTGTCACACACCATCCCAAGAAAG------------------------------
------------------------------------------------------------
------------------------------------------GGCTATGAAAATGATTCT
GTAGAAGACCTGAAGGAGATGACTTCAATATCTTCACGGAAGAGAGGTAAAAGAAGATAC
TTCTGGGAGTATAGTGAACAACTTACACCATCACAGCAAGAGAGGATGCTGAGACCATCT
GAGTGGAACCGAGATACTTTACCAAGTAATATGTATCAGAAAAATGGCTTACATCATGGA
------AAATATGCAGTAAAGAAGTCACGGAGAACTGATGTAGAAGACCTGACTCCAAAT
CCTAAAAAACTCCTCCAGATAGGCAATGAACTTCGGAAACTGAATAAGGTGATTAGTGAC
CTGACTCCAGTCAGTGAGCTTCCCTTAACAGCCCGGCCAAGGTCAAGGAAGGAAAAAAAT
AAGCTGGCTTCCAGAGCTTGTCGGTTAAAGAAGAAAGCCCAGTATGAAGCTAATAAAGTG
AAATTATGGGGCCTCAACACAGAATATGATAATTTATTGTTTGTAATCAACTCCATCAAG
CAAGAGATTGTAAACCGGGTACAGAATCCAAGAGATGAGAGAGGACCCAACATGGGGCAG
AAGCTTGAAATCCTCATTAAAGATACTCTCGGT---------------------------
------------------------------------------------------------
------------------------------------------------------------
------------------------------------CTACCAGTTGCTGGGCAAACCTCA
GAATTTGTTAACCAAGTGTTAGAGAAGACTGCAGAAGGGAATCCCACTGGAGGCCTTGTA
GGATTAAGGATACCAACATCAAAGGTT---------------------------------
---------------------------------------
>Marmoset|ENSCJAG00000019193|ENSCJAT00000037660
ATGCCTCAGCCTAGTGTAAGCGGAATGGATCCGCCTTTTGGGGATGCCTTTCGAAGCCAC
ACCTTTTCGGAACAAACTCTGATGAGCACAGATCTCTTAGCAAACAGTTCAGATCCAGAT
TTCATGTATGAACTG---------------------------------------------
------------------------------------------------GATAGAGAGATG
AACTACCAACAGAATCCTAGAGACAACTTTCTTTCTTTGGAGGATTGCAAAGACATTGAA
AATCTGGAGTCTTTCACAGATGTCCTGGATAATGAGGGTGCTTTAACCTCAAACTGGGAA
CAGTGGGATACATACTGTGAAGACTTAACAAAGTATACCAAACTAACCAACTGTGACATC
TGGGGAACAAAAGAAGTGGATTACTTGGGTCTTGATGACTTTTCTAGTCCTTACCAAGAT
GAAGAGGTTATAAGTAAAACTCCAACTTTAGCTCAACTTAATAGTGAGGACTCACAGTCC
GTTTCTGATTCCCTTTATTACCCAGATTCACTTTTTAGTGTCAAACAAAATCCCTTACCC
---TCTTCATTTCCTGGTAAAAAGATCACAAGCAGAGCAGCTGCTCCTGTGTGTTCTTCT
AAGACTCTGCAGGCTGAGGTCCCTTTGTCAGACTGTGTCCAGAAAGCAAGTAAACCCACT
TCAAGCACACAGATCATGGTGAAGACCAACATGTATCATAATGAAAAGGTGAACTTTCAT
GTTGAATGTAAAGACTATGTAAAAAAGGCAAAAGTAAAGATCAACCCAGTGCAGCAGAGC
CGACCCTTGTTG---AGCCAGGTTCACAAAGATGCAGCAAAGGAGAACACCTGCTACTGT
GGTGCAGTAGCAAAGAGACAAGAGAAGAAAGGGATGGAGCCTCTTCAAGGTCATGTCACT
CCCGCTTTGCCTTTTAAAGAAACCCAGGAACTGTTACTCAGTCCCCTGCCCCAGGAAGGT
CCTGGATCAATCGCAGCAGGAGAGAGTAGCAGCCTTTCTGCCAGTACATCAGTCTCAGAT
TCATCCCAGAAAAAAGAAGAGCACAATTATTCTCTTTTTGTCTCTGACAACTTGAGTGAA
CATCCAACCAAATGCAGTCCT---------GAAGAAGATGAGGAAGATGAGGAAGATATT
GATGATGAGGAC------------------------------------------------
------------------------------------------------------------
---------CATGATGAAGGATTTGGCAGTGAGCATGAACTGTCTGAAAAT---GAGGAG
GAGGAAGAAGAAGAAGAGGATTATGAAGATGACAAGGACGATGATATTAGTGATACTTTC
TCTGAA------------------------------------------------------
---------------------------CCA------------------------------
------------------------------------------------------------
------------------------------------------GGCTATGAAAATGATTCT
GTAGAAGACTTGAAGGAGATGACTTCAATATCGTCACGGAAGAGAGGTAAAAGAAGATAC
TTCTGGGAGTATAGTGAACAACTTACACCATCACAGCAAGAGAGAATGCTGAGACCATCT
GAGTGGAACCGGGATACCTTGCCAAGCAATATGTATCAGAAAAATGGCTTGCATCATGGA
------AAATATGCAGTAAAGAAGTCACGGAGAACTGATGTAGAAGACCTGACTCCAAAT
CCTAAAAAACTGCTCCAGATAGGCAGTGAACTTCGGAAGCTGAATAAGGTGATTAGTGAC
CTGACTCCAGTCAGTGAGCTTCCCTTAACAGCCCGGCCAAGGTCAAGGAAGGAAAAAAAT
AAGCTGGCTTCCAGAGCTTGTCGGTTAAAGAAGAAAGCCCAATATGAAGCTAATAAAGTG
AAATTATGGGGCCTCAACACAGAATATGATAATTTATTGTTTGTAATCAACTCCATCAAG
CAAGAGATTGTAAATCGGGTACAGAATCCAAGAGAGGAGAGAGGACCCAACATGGGGCAG
AAGCTTGAAATCCTCATTAAAGATACTCTTGGT---------------------------
------------------------------------------------------------
------------------------------------------------------------
------------------------------------CTACCAGTTGCTGGGCAAACGTCA
GAATTTGTTAACCAAGTATTAGAGAAGACTGCAGAAGGGAATCCCACTGGAGGCCTT---
------------------------GTATTTTGGGGAAACTATAAAACTGGTAATATTTTG
TATGATGAAAACCCTAAT---GAGAAAAAACAAGATATA
>Microbat|ENSMLUG00000000465|ENSMLUT00000000469
AGCCCACAGCCTAGTGTAAGCGGAATGGATCCGCCTTTTGGGGATGCCTTTCGAAGCCAC
ACTTTTTCGGAACAGACACTAATGAGCACAGATCTCTTAGCAAACAGTTCAGATCCAGAT
TTCATGTATGAACTG---------------------------------------------
------------------------------------------------GATCGAGAGATG
AACTACCAGCAGAATCCTAGAGACAGCTTCCTTTCTTTGGAGGACTGCAAAGACATTGAA
AATCTGGAGTCTTTCACAGATGTCCTGGATAACGAGGGCACTTTAACCTCAAACTGGGAG
CAGTGGGATACATACTGTGAAGACTTAACCAAGTACACCAAGCTAACCAGCTGTGACATC
TGGGGAACAAAAGAAGTGGATTACTTGGGTCTTGATGATTTTTCCAGCCCTTACCAAGAT
GAAGAGGTCATAAGTAAAACTCCAACTTTGGCCCAGCTTAATAGTGAAGACTCGCAGTCT
GTTTCTGATTCCCTGTATTACCCAGATTCACTTTTCAGTGTCAAACAAAATCCTTTGCCT
---TCTTCATTCCCTGGTAAAAAGCTTGCAAGCAGAGCAGCCGCCCCTGTATGTTCTTCT
AAGATTCTCCAAGCTGAGGTCCCTTTGTCAGACTGTGTCCAAAAAGCCAGTAAACCCACT
TCAAGCACACAAATCATGGTGAAGACCAACATGCATCATACTGAGAAGGTGAACTTTCAT
GTTGAATGTAAAGACTATGTTAAAAAGGCAAAAGTAAAGATCAACCCAGTGCAGCAGAGC
CGGCCATCGCTG---AGCCAGGTTCACGCAGACGCAGCAAAGGAGAACACCTGCTACTGT
GGGGTGGTAGCAAAGAGGCCAGAAAAGAAAGGGACGGAGCCTCTCCAGGGTCATGCCACT
CCAGCTTTGCCTTTTAAAGAAACCCAGGAACTACTACTCAGTCCCCTGCCCCAGGAGGGT
CCTGGGGCCATTGCTGCAGGAGAGAGTAGCAGCCTTTCTGCCAGCACATCGGTCTCAGAT
TCATCCCAGAAAAAAGAAGAGCACAATTATTCCCTTTTTGTCTCCGACAACTTGGGTGAA
CAGCCAACCAAATGCAGTCCT---------GAAGAAGAGGAGGACGACGAGGAGGATGTC
GATGATGAGGAC------------------------------------------------
------------------------------------------------------------
---------CATGATGAAGGATTTGGCAGCGAGCACGAACTTTCTGAAAATGAGGAGGAG
GAGGAGGAGGAGGAGGAAGATTATGAAGATGACAAGGATGATGATATTAGTGACACTTTC
TCTGAA------------------------------------------------------
---------------------------CCA------------------------------
------------------------------------------------------------
------------------------------------------GGCTATGAAAATGATTCC
ATGGAAGACTTGAAGGAGATGACTTCAGTATCCTCTCGGAAGAGAGGTAAAAGAAGGTAC
TTCTGGGAGTACAGTGAACAACTCACACCATCACAGCAAGAGAGGATGCTAAGGCCATCT
GAATGGAACCGAGACACCTTGCCAAGTAATGTGTATCAGAAAAATGGCTTACATCATGGA
------AAATACGCAGTAAAGAAGTCAAGGAGAACTGACGTAGAAGACCTGACTCCCAAC
CCTAAAAAGCTGCTGCAGATAGGCAATGAGCTGCGGAAACTGAACAAAGTCATCAGTGAC
CTGACTCCAGTCAGTGAGCTCCCCTTAACTGCCCGGCCACGGTCAAGGAAGGAAAAGAAC
AAGCTGGCTTCCAGGGCTTGTCGATTAAAGAAAAAAGCCCAGTATGAAGCTAATAAAGTG
AAATTATGGGGCCTCAACACAGAATACGATAATTTATTGTTTGTAATCAACTCCATCAAG
CAAGAGATTGTAAACCGAGTACAGAATCCAAGAGAGGAGAAAGGACCCAACATGGGGCAG
AAGCTTGAAATCCTCATTAAAGACACTCTTGGT---------------------------
------------------------------------------------------------
------------------------------------------------------------
------------------------------------CTCCCAGTTGCTGGGCAAACGTCA
GAATTTGTTAACCAAGTGTTAGAGAAGACCGCAGAAGGCAACCCCACCGGAGGCCTTGTA
GGACTAAGGATACCAGCATCAAAAGTG---------------------------------
---------------------------------------
>Human|ENSG00000164463|ENST00000540014
ATGCCTCAGCCTAGTGTAAGCGGAATGGATCCGCCTTTCGGGGATGCCTTTCGAAGCCAC
ACCTTTTCGGAACAAACTCTGATGAGCACAGATCTCTTAGCAAACAGTTCGGATCCAGAT
TTCATGTATGAACTG---------------------------------------------
------------------------------------------------GATAGAGAGATG
AACTACCAACAGAATCCTAGAGACAACTTTCTTTCTTTGGAGGACTGCAAAGACATTGAA
AATCTGGAGTCTTTCACAGATGTCCTGGATAATGAGGGTGCTTTAACCTCAAACTGGGAA
CAGTGGGATACATACTGTGAAGACCTAACGAAATATACCAAACTAACCAGCTGTGACATC
TGGGGAACAAAAGAAGTGGATTACTTGGGTCTTGATGACTTTTCTAGTCCTTACCAAGAT
GAAGAGGTTATAAGTAAAACTCCAACTTTAGCTCAACTTAATAGTGAGGACTCACAGTCT
GTTTCTGATTCCCTTTATTACCCCGATTCACTTTTCAGTGTCAAACAAAATCCCTTACCC
---TCTTCATTCCCTGGTAAAAAGATCACAAGCAGAGCAGCTGCTCCTGTGTGTTCTTCT
AAGACTCTGCAGGCTGAGGTCCCTTTGTCAGACTGTGTCCAAAAAGCAAGTAAACCCACT
TCAAGCACACAAATCATGGTGAAGACCAACATGTATCATAATGAAAAGGTGAACTTTCAT
GTTGAATGTAAAGACTATGTAAAAAAGGCAAAGGTAAAGATCAACCCAGTGCAACAGAGC
CGGCCCTTGTTG---AGCCAGATTCACACAGATGCAGCAAAGGAGAACACCTGCTACTGT
GGTGCAGTGGCAAAGAGACAAGAGAAAAAAGGGATGGAGCCTCTTCAAGGTCATGCCACT
CCCGCTTTGCCTTTTAAAGAAACCCAGGAACTATTACTAAGTCCCCTGCCCCAGGAAGGT
CCTGGGTCACTTGCAGCAGGAGAGAGCAGCAGTCTTTCTGCCAGTACATCAGTCTCAGAT
TCATCCCAGAAAAAAGAAGAGCACAATTATTCTCTTTTTGTCTCCGACAACTTGGGTGAA
CAGCCAACTAAATGCAGTCCT---------GAAGAAGATGAGGAGGACGAGGAGGATGTT
GATGATGAGGAC------------------------------------------------
------------------------------------------------------------
---------CATGATGAAGGATTCGGCAGTGAGCATGAACTGTCTGAAAAT---GAGGAG
GAGGAAGAAGAGGAAGAGGATTATGAAGATGACAAGGATGATGATATTAGTGATACTTTC
TCTGAA------------------------------------------------------
---------------------------CCA------------------------------
------------------------------------------------------------
------------------------------------------GGCTATGAAAATGATTCT
GTAGAAGACCTGAAGGAGGTGACTTCAATATCTTCACGGAAGAGAGGTAAAAGAAGATAC
TTCTGGGAGTATAGTGAACAACTTACACCATCACAGCAAGAGAGGATGCTGAGACCATCT
GAGTGGAACCGAGATACTTTGCCAAGTAATATGTATCAGAAAAATGGCTTACATCATGGT
AGTGGAAAATATGCAGTAAAGAAGTCACGGAGAACTGATGTAGAAGACCTGACTCCAAAT
CCTAAAAAACTCCTCCAGATAGGCAATGAACTTCGGAAACTGAATAAGGTGATTAGTGAC
CTGACTCCAGTCAGTGAGCTTCCCTTAACAGCCCGACCAAGGTCAAGGAAGGAAAAAAAT
AAGCTGGCTTCCAGAGCTTGTCGGTTAAAGAAGAAAGCCCAGTATGAAGCTAATAAAGTG
AAATTATGGGGCCTCAACACAGAATATGATAATTTATTGTTTGTAATCAACTCCATCAAG
CAAGAGATTGTAAACCGGGTACAGAATCCAAGAGATGAGAGAGGACCCAACATGGGGCAG
AAGCTTGAAATCCTCATTAAAGATACTCTCGGT---------------------------
------------------------------------------------------------
------------------------------------------------------------
------------------------------------CTACCAGTTGCTGGGCAAACCTCA
GAATTTGTTAACCAAGTGTTAGAGAAGACTGCAGAAGGGAATCCCACTGGAGGCCTTGTA
GGATTAAGGATACCAACATCAAAGGTG---------------------------------
---------------------------------------
>Chimp|ENSPTRG00000017540|ENSPTRT00000032421
ATGCCTCAGCCTAGTGTAAGCGGAATGGATCCGCCTTTCGGGGATGCCTTTCGAAGCCAC
ACCTTTTCGGAACAAACTCTGATGAGCACAGATCTCTTAGCAAACAGTTCGGATCCAGAT
TTCATGTATGAACTG---------------------------------------------
------------------------------------------------GATAGAGAGATG
AACTACCAACAGAATCCTAGAGACAACTTTCTTTCTTTGGAGGACTGCAAAGACATTGAA
AATCTGGAGTCTTTCACAGATGTCCTGGATAATGAGGGTGCTTTAACCTCAAACTGGGAA
CAGTGGGATACATACTGTGAAGACCTAACGAAATATACCAAACTAACCAGCTGTGACATC
TGGGGAACAAAAGAAGTGGATTACTTGGGTCTTGATGACTTTTCTAGTCCTTACCAAGAT
GAAGAGGTTATAAGTAAAACTCCAACTTTAGCTCAACTTAATAGTGAGGACTCACAGTCT
GTTTCTGATTCCCTTTATTACCCTGATTCACTTTTCAGTGTCAAACAAAATCCCTTACCC
---TCTTCATTCCCTGGTAAAAAGATCACAAGCAGAGCAGCTGCTCCTGTGTGTTCTTCT
AAGACTCTGCAGGCTGAGGTCCCTTTGTCAGACTGTGTCCAAAAAGCAAGTAAACCCACT
TCAAGCACACAAATCATGGTGAAGACCAACATGTATCATAATGAAAAGGTGAACTTTCAT
GTTGAATGTAAAGACTATGTAAAAAAGGCAAAGGTAAAGATCAACCCAGTGCAACAGAGC
CGGCCCTTGTTG---AGCCAGATTCACACAGATGCAGCAAAGGAGAACACCTGCTACTGT
GGTGCAGTGGCAAAGAGACAAGAGAAAAAAGGGATGGAGCCTCTTCAAGGTCATGCCACT
CCCGCTTTGCCTTTTAAAGAAACCCAGGAACTATTACTAAGTCCCCTGCCCCAGGAAGGT
CCTGGGTCACTTGCAGCAGGAGAGAGCAGCAGTCTTTCTGCCAGTACATCAGTCTCAGAT
TCATCCCAGAAAAAAGAAGAGCACAATTATTCTCTTTTTGTCTCCGACAACTTGGGTGAA
CAGCCAACTAAATGCAGTCCT---------GAAGAAGATGAGGAGGACGAGGAGGATGTT
GATGATGAGGAC------------------------------------------------
------------------------------------------------------------
---------CATGATGAAGGATTCGGCAGTGAGCATGAACTGTCTGAAAAT---GAGGAG
GAGGAAGAAGAGGAAGAGGATTATGAAGATGACAAGGATGATGATATTAGTGATACTTTC
TCCGAA------------------------------------------------------
---------------------------CCA------------------------------
------------------------------------------------------------
------------------------------------------GGCTATGAAAATGATTCT
GTAGAAGACCTGAAGGAGGTGACTTCAATATCTTCACGGAAGAGAGGTAAAAGAAGATAC
TTCTGGGAGTATAGTGAACAACTTACACCATCACAGCAAGAGAGGATGCTGAGACCATCT
GAGTGGAACCGAGATACTTTGCCAAGTAATATGTATCAGAAAAATGGCTTACATCATGGA
------AAATATGCAGTAAAGAAGTCACGGAGAACTGATGTAGAAGACCTGACTCCAAAT
CCTAAAAAACTCCTCCAGATAGGCAATGAACTTCGGAAACTGAATAAGGTGATTAGTGAC
CTGACTCCAGTCAGTGAGCTTCCCTTAACAGCCCGACCAAGGTCAAGGAAGGAAAAAAAT
AAGCTGGCTTCCAGAGCTTGTCGGTTAAAGAAGAAAGCCCAGTATGAAGCTAATAAAGTG
AAATTATGGGGCCTCAACACAGAATATGATAATTTATTGTTTGTAATCAACTCCATCAAG
CAAGAGATTGTAAACCGGGTACAGAATCCAAGAGATGAGAGAGGACCCAACATGGGGCAG
AAGCTTGAAATCCTCATTAAAGATACTCTCGGT---------------------------
------------------------------------------------------------
------------------------------------------------------------
------------------------------------CTACCAGTTGCTGGGCAAACCTCA
GAATTTGTTAACCAAGTGTTAGAGAAGACTGCAGAAGGGAATCCCACTGGAGGCCTT---
------------------------GTATTTTGGGGAAACTATAAAACTGGTAATATTTTG
TATGATGAAAACCCTAAT---GAGAAAAAACAAGATATA
>Cow|ENSBTAG00000002020|ENSBTAT00000065187
ATGCCTCAGCCTAGTGTAAGCGGAATGGATCCGCCTTTTGGGGATGCCTTTCGAAGCCAC
ACCTTTTCAGAACAGACTCTGATGAGCACAGATCTCTTAGCAAACAGTTCAGATCCAGAT
TTCATGTATGAACTG---------------------------------------------
------------------------------------------------GATAGAGAGATG
AACTACCAACAGAATCCTAGAGACAACTTCCTTTCTTTGGAGGACTGCAAAGACATTGAA
AATCTGGAGTCTTTCACAGATGTCCTAGATAATGAGGGTACTTTAACCTCAAACTGGGAA
CAGTGGGATACATACTGTGAAGACTTAACGAAGTACACCAAACTAACCAGCTGTGACATC
TGGGGAACAAAAGAAGTGGATTACTTGGGTCTTGATGACTTTTCCAGCCCTTACCAAGAT
GAAGAGGTCATAAGTAAAACTCCAACTCTGGCCCAGCTCAATAGCGAGGACTCACAGTCT
GTTTCTGATTCCCTTTATTACCCTGACTCACTTTTCAGTGTCAAACAAAATCCCTTGGCC
---TCTTCATTCCCTGGTAAAAAGATCACAAGCAGAGCAGCTGCCCCTGTGTGTTCTTCT
AAGACTCTTCAAGCTGAGGTCCCTTTGTCAGACTGTGTCCAAAAAGCAAGTAAACCCACT
TCAAGCACACAAATCATGGTGAAGACCAACATGTATCATAATGAGAAAGTGAACTTTCAT
GTTGAATGTAAAGACTATGTGAAAAAGGCAAAGGTAAAGATCAACCCAGTGCAGCAGAGC
CGGCCTCTCTTG---AGCCAGGTTCATGCAGATGCAGCAAAGGAAAACACTTGCTACTGT
GGTGCAGTAGCCAAGAGACCAGAGAAAAAAGGGACAGAGCCTCTGCAGGGTCATGCCACT
CCAGCTTTGCCTTTTAAAGAAACCCAGGAACTATTACTCAGTCCCCTGCCTCAGGAGGGG
CCTGGGTCAGTTGCAGCAGGAGAGAGTAGCAGCCTTTCTGCCAGCACATCGGTCTCAGAT
TCATCCCAGAAAAAAGAAGAGCACAATTATTCCCTTTTTGTCTCTGACAACTTGGGTGAA
CAGCCAACCAAATGCAGTCCT---------GAAGAGGATGAGGAGGATGAGGAGGATGTT
GATGACGAGGAC------------------------------------------------
------------------------------------------------------------
---------CACGATGAAGGATTTGGCAGCGAGCACGAACTTTCTGAAAAC---GAGGAA
GAGGAAGAAGAGGAAGAGGATTATGAAGATGACAAGGATGATGACATTAGTGACACTTTC
TCTGAA------------------------------------------------------
---------------------------CCA------------------------------
------------------------------------------------------------
------------------------------------------GGCTATGAAAATGATTCT
GTGGAAGACTTGAAGGAGATGACTTCAGTTACCTCTCGGAAGAGAGGTAAAAGAAGGTAC
TTCTGGGAGTACAGTGAGCAACTCACACCATCACAGCAAGAGAGGATGCTGAGGCCATCT
GAATGGAACCGAGAGACCTTGCCAAGTAACATGTATCAGAAAAACGGCTTACACCATGGA
------AAATATGCAGTCAAGAAGTCTCGGAGAACAGATGTGGAAGACCTGACTCCAAAC
CCTAAAAAACTGCTCCAGATAGGCAACGAACTGCGGAAGCTGAATAAAGTGATTAGTGAT
CTGACTCCAGTCAGTGAGCTTCCCCTAACAGCCCGGCCAAGGTCAAGGAAGGAGAAAAAT
AAGCTGGCTTCCAGGGCTTGTCGGTTAAAGAAAAAAGCGCAGTATGAAGCTAATAAAGTG
AAATTATGGGGCCTCAATACAGAATATGATAATTTATTGTTTGTAATCAACTCCATCAAG
CAAGAGATTGTAAACCGAGTACAGAGTCCAAGAGAGGAGAGAGGACCCAACATGGGACAG
AAGCTTGAAATCCTCATTAAAGATACTCTTGGT---------------------------
------------------------------------------------------------
------------------------------------------------------------
------------------------------------CTCCCAGTTGCTGGGCAAACCTCA
GAATTTGTTAACCAAGTGTTAGAGAAGACTGCAGAAGGCAATCCCACTGGAGGCCTTCTT
------------------------GTATTTTGGGGAAACTATAAAACTGGTAATATTTTG
TATGATGAAAACCCTAATGAGGAAAAAAAACAAGATATA
>Dog|ENSCAFG00000016798|ENSCAFT00000026592
ATGCCTCAGCCTAGTGTAAGCGGAATGGATCCGCCTTTTGGGGATGCCTTTCGAAGCCAC
ACCTTTTCAGAACAGACACTAATGAGCACAGATCTCTTAGCAAACAGTTCAGATCCAGAT
TTCATGTATGAACTG---------------------------------------------
------------------------------------------------GATAGAGAGATG
AACTATCAACAGAATCCTAGAGACAACTTCCTTTCTTTGGAGGACTGCAAAGATATTGAA
AATCTGGAGTCTTTCACAGATGTCCTGGATAATGAGGGTGCCTTGACCTCAAACTGGGAA
CAGTGGGATACATACTGTGAAGACTTAACAAAGTACACCAAACTAACTAGCTGTGACATC
TGGGGAACAAAAGAAGTGGATTACTTGGGTCTTGATGACTTTTCTAGCCCTTACCAAGAT
GAAGAGGTCATAAGTAAAACTCCAACTCTGGCCCAGCTGAATAGTGAGGATTCTCAGTCT
GTTTCCGATTCCCTTTATTACCCTGATTCACTTTTCAGTGTCAAACAGAATCCCTTGCCC
---TCTTCATTCCCTAGTAAAAAGATCTCAAACAGAGCAGCTGCCCCTGTGTGTTCTTCT
AAGACTCTTCAGGCTGAGGTCCCTTTGTCAGACTGTGTCCAAAAAGCAAGTAAACCCACT
TCAAGCACACAGATCATGGTGAAGACCAACATGTATCATAACGAAAAGGTGAACTTTCAT
GTTGAATGTAAAGACTATGTAAAAAAGGCAAAGGTAAAGATCAACCCAGTGCAGCAGAGC
CGGCCCTTGTTG---AGCCAGATTCACGCAGATGCAGCAAAGGAGAATACCTGCTACTGT
GGTGCAGTAGCAAAGAGACCAGAGAAAAAAGGGATGGAGCCTCTTCAGGGTCATGCCACT
CCAGCTTTGCCTTTTAAAGAAACCCAGGAACTATTACTCAGTCCCCTGTCCCAGGAGGGT
CCTGGGTCAATTGCAGCGGGAGAGAGTAGCAGCCTTTCTGCCAGCACATTGGTCTCAGAT
TCATCCCAGAAAAAAGAAGAGCACAATTACTCCCTTTTTGTCTCCGACAACTTGGGTGAA
CAGCCAACCAAATGCAGTCCT---------GAAGAAGATGAGGAAGACGAGGAGGATGTT
GATGATGAGGAC------------------------------------------------
------------------------------------------------------------
---------CATGATGAAGGATTTGGTAGTGAGCATGAACTTTCTGAAAAT---GAGGAG
GAAGAAGAAGAGGAAGAGGATTATGAAGATGACAAAGATGATGATATTAGTGACACTTTC
TCTGAG------------------------------------------------------
---------------------------CCA------------------------------
------------------------------------------------------------
------------------------------------------GGCTATGAAAATGATTCT
GTGGAAGACTTGAAGGAGATGACTTCAATATCTTCTCGGAAGAGAGGTAAAAGAAGGTAC
TTCTGGGAGTATAGTGAACAACTCACCCCATCACAGCAAGAGAGGATGCTGAGGCCATCT
GAATGGAACCGAGACACCTTGCCAAGTAATATGTATCAGAAAAATGGCTTACATCATGGA
------AAATATGCGGTAAAGAAGTCACGGAGAACTGACGTAGAAGACCTGACTCCAAAT
CCTAAAAAACTACTCCAGATAGGCAATGAACTACGGAAACTGAATAAGGTGATTAGCGAT
CTGACTCCAGTCAGTGAGCTTCCCTTAACAGCCCGGCCAAGGTCAAGGAAGGAAAAAAAT
AAACTGGCTTCCAGGGCTTGTCGATTAAAGAAAAAAGCCCAGTATGAAGCTAATAAAGTG
AAATTATGGGGCCTCAACACAGAATATGATAATTTATTGTTTGTAATCAACTCCATCAAG
CAAGAGATTGTAAACCGAGTACAGAATCCAAGAGAGGAGAGAGGACCCAACATGGGGCAG
AAGCTTGAAATACTCATTAAAGATACTCTTGGT---------------------------
------------------------------------------------------------
------------------------------------------------------------
------------------------------------CTCCCAGTTGCTGGGCAAACCTCA
GAATTTGTTAACCAAGTGTTAGAGAAGACCGCAGAAGGCAATCCCACTGGAGGCCTTGTA
GGACTAAGGATACCAACATCAAAAGTG---------------------------------
---------------------------------------
>Elephant|ENSLAFG00000013690|ENSLAFT00000028334
ATGCCTCAGCCTAGTGTAAGCGGAATGGATCCGCCTTTCGGGGATGCCTTTCGAAGCCAC
ACCTTTTCAGAACAGACTCTGATGAGCACAGATCTTTTAGCGAATAGTTCAGATCCAGAT
TTCATGTATGAACTGCTCTGCATGCCACTTTTCTCCTCCTCCATCAGAGACTCACTGTTG
TTGATATTTGGTTGCTATGTCTTGTGTTCTAGTCTTGGGGTGTTATCTGAT---------
------------------------------------------------------------
---------------------GTTACTGATAATGAGGGTGCTTTAACCTCAAACTGGGAA
CAGTGGGATACGTACTGTGAAGACTTAACAAAGTACACCAAACTAACCAGCTGTGACATC
TGGGGAACAAAAGAAGTGGATTACTTGGGTCTCGATGACTTTTCTAGCCCTTACCAAGAT
GAAGAGGTCATTAGTAAAACTCCAACTTTGGCCCAACTTAACAGCGAGGACTCTCAGTCT
GTTTCTGACTCCCTTTATTACCCTGATTCACTTTTCAGCGTCAAACAAAATCCCTTCCCC
---TCTTCATTCCCTGGTAAAAAGATCACAAGCAGAGCCGCTGCCCCTGTGTGTTCTTCT
AAGACTCTTCAGGCTGAGGTCCCTTTGTCAGACTGTGTCCAGAAAGCAAGTAAACCCACT
TCAAGCACACAAATCATGGTGAAGACCAATGTGTATCATAATGAAAAGGTGAACTTTCAT
GTTGAATGTAAAGACTATGTAAAAAAGGCAAAGGTAAAGATCAACCCAGTGCAGCAGACC
CGGCACTTGTTG---AGCCAGGTTCACACCGATGCAGCAAAGGAGAATACCTGCTACTGC
GGTGCAGTAGCAAAGAGACAAGAGAAAAAAGGGATGGAGCCTTTGCAGGGTCGTGCCACT
CCCGCTTTGCCTTTCAAAGAAACCCAGGAACTATTACTCAGCCCACTGCCCCAGGATGGT
CGTGGGTCAATTGCTGTAGGGGAGAGTAGCAGCCTTTCTGCCAGCACATTGGTCTCAGAT
TCATCCCAGAAAAAGGAAGAGCACAATTATTCTCTCTTCGTCTCTGACAACTTGGGTGAA
CAGCCAACCAAATGCAGA------------------------------------------
------------------------------------------------------------
------------------------------------------------------------
------------------------------------------------------------
------------------------------------------CATATTAGTGACACTTTC
TCGGAA------------------------------------------------------
---------------------------CCAGTTAAAGATACACAAAGAAAAAGGAATGGG
TTAGATCAGCATGGTGCTTCATCAAATGAAATGAAAAGAGATGAACAAATAAAATATGAG
CTAGAAAAGAAAGATGTTGTAAAATCACAGTATAGTGTCGAAGGCTATGAAAATGATTCT
GTAGAAGACTTAAAGGAGATGACATCAATATCCTCTCGGAAGAGAGGTAAAAGAAGGTAC
TTCTGGGAATATAGTGAGCAACTTACACCATCACAGCAAGAGAGGATGCTGAGGCCATCT
GAATGGAATCGAGATACCCTACCAAGTAATGTGTATCAGAAAAATGGCTTACATCATGGA
------AAATATGCGGTAAAGAAGTCACGGAGAACTGATGTAGAAGATCTGACTCCAAAT
CCTAAAAAACTACTTCAGATAGGTAATGAACTTCGGAAACTGAATAAGGTGATCAGTGAT
TTGACTCCAGTCAGTGAGCTTCCCTTAACAGCCCGGCCAAGGTCAAGGAAGGAGAAAAAC
AAGCTGGCTTCCAGGGCTTGTCGGTTAAAGAAAAAAGCCCAGTATGAAGCTAATAAAGTG
AAATTATGGGGCCTGAACACAGAATATGATAATTTATTGTTTGTAATCAACTCCATCAAG
CAAGAAATTGTAAACCGAGTACAGAATCCAAGAGAGGAGAGAGGACCCAACATGGGACAG
AAGCTTGAAATCCTTATTAAAGATACTCTTGGC---------------------------
------------------------------------------------------------
------------------------------------------------------------
------------------------------------CTCCCAGTTGCTGGGCAAACCTCC
GAATTTGTGAACCAAGTGTTAGAGAAGACTGCAGAAGGCAATCCCACTGGAGGCCTTGTA
GGACTAAGAATACCAGCATCAAAAGTG---------------------------------
---------------------------------------
>Bowhead|bmy_04520T0
ATGCCTCAGCCTAGTGTAAGCGGAATGGATCCGCCTTTTGGGGATGCCTTTCGAAGCCAC
ACCTTTTCAGAACAGACTCTGATGAGCACAGATCTCTTAGCAAACAGTTCAGATCCAGAT
TTCATGTATGAACTG---------------------------------------------
------------------------------------------------GATAGAGAGATG
AACTACCAGCAAAATCCTAGAGACAGCTTCCTTTCTTTGGAGGACTGCAAAGACATTGAA
AATCTGGAGTCTTTCACAGATGTCCTGGATAACGAGGGTGCTTTAACCTCAAACTGGGAA
CAGTGGGATACATACTGTGAAGACTTAACGAAGTACACCAAACTAACCAGCTGTGACATC
TGGGGAACAAAAGAAGTGGATTACTTGGGTCTTGATGACTTCTCTAGCCCTTACCAAGAT
GAAGAGGTCATAAGTAAAACTCCAACTTTGGCCCAGCTTAATAGTGAGGACTCTCAGTCT
GTTTCTGATTCCCTTTATTACCCTGATTCACTTTTCAGTGTCAAACAAAATCCCTTGCCC
---TCATCATTCCCTGGTAAAAAGATCGCAAGCAGAGCAGCTGCTCCTGTGTGTTCTTCT
AAGACTCTTCAGGCTGAGGTCCCTTTGTCAGACTGTGTCCAAAAAGCAAGTAAACCCACT
TCAAGCACACAAATCATGGTGAAGACCAACATGTATCATAATGAAAAAGTGAACTTTCAT
GTTGAATGTAAAGACTATGTGAAAAAGGCAAAGGTAAAGATCAACCCAGTGCAGCAGAGC
CGGCCTCTATTG---AGCCAGGTTCATGCAGATTCAGCAAAGGAGAACACCTGCTACTGT
GGAGCTGTAGCCAAAAGACCAGAGAAAAAAGGGACGGAGCCTCTGCAGGGCCATGCCACT
CCAGCTTTGCCTTTTAAAGAAACCCAGGAACTATTACTCAGTCCCCTGCCCCAGGAGGGG
CCTGTGTCGATTGCAGCAGGAGAGAGTAGCAGCCTTTCTGCCAGCACATCGGTCTCAGAT
TCATCCCAGAAAAAAGAAGAGCACAATTATTCCCTTTTTGTCTCCGACAACTTGGGTGAA
CAGCCAACCAAATGCAGTCCT---------GAAGAAGACGAGGAGGACGAGGAAGATGTT
GACGATGAGGAC------------------------------------------------
------------------------------------------------------------
---------CATGATGAAGGATTTGGCAGCGAGCGCGAACTTTCTGAAAAC---GAGGAA
GAGGAAGAAGAGGAAGAGGATTATGAAGATGACAAGGATGATGACATCAGTGACACTTTC
TCTGAA------------------------------------------------------
---------------------------CCA------------------------------
------------------------------------------------------------
------------------------------------------GGCTATGAAAATGATTCT
GTGGAAGACTTGAAGGAGATGACTTCAATTACCTCTCGGAAGAGAGGTAAAAGAAGGTAC
TTCTGGGAGTATAGTGAACAACTCACACCATCACAGCAAGAGAGGATGCTAAGGCCATCT
GAATGGAACAGAGATACCTTGCCAAGTAACATGTATCAGAAAAATGGCTTACATCATGGC
------AAATATGCAGTAAAGAAGTCACGAAGAACGGATGTGGAAGACCTGACTCCAAAT
CCTAAAAAACTACTCCAGATAGGCAATGAACTACGGAAACTGAATAAGGTGATTAGTGAT
CTGACTCCAGTCAGTGAGCTTCCCTTAACAGCCCGGCCAAGGTCAAGGAAGGAAAAAAAT
AAGCTGGCTTCCAGGGCTTGTCGGTTAAAGAAAAAAGCGCAGTATGAAGCTAATAAAGTG
AAATTATGGGGCCTCAACACAGAATACGATAATTTATTGTTTGTAATCAACTCCATCAAG
CAAGAGATTGTAAACCGAGTACAGAATCCAAGAGAGGAGAGAGGACCCAACATGGGACAG
AAGCTTGAAATCCTCATTAAAGATACTCTTGGT---------------------------
------------------------------------------------------------
------------------------------------------------------------
------------------------------------CTCCCAGTTGCTGGGCAAACCTCA
GAATTTGTTAACCAAGTGTTAGAGAAGACTGCGGAAGGCAATCCCACTGGAGGCCTTGTA
GGACTAAGGATACCAACATCAAAAGTG---------------------------------
---------------------------------------
>Minke|BACU014019
---------CCTAGTGTAAGCGGAATGGATCCGCCTTTTGGGGATGCCTTTCGAAGCCAC
ACCTTTTCAGAACAGACTCTGATGAGCACAGATCTCTTAGCAAACAGTTCAGATCCAGAT
TTCATGTATGAACTG---------------------------------------------
------------------------------------------------GATAGAGAGATG
AACTACCAGCAAAATCCTAGAGACAACTTCCTTTCTTTGGAGGACTGCAAAGACATTGAA
AATCTGGAGTCTTTCACAGATGTCCTGGATAACGAGGGTGCTTTAACCTCAAACTGGGAA
CAGTGGGATACATACTGTGAAGACTTAACGAAGTACACCAAACTAACCAGCTGTGACATC
TGGGGAACAAAAGAAGTGGATTACTTGGGTCTTGATGACTTTTCTAGCCCTTACCAAGAT
GAAGAGGTCATAAGTAAAACTCCAACTTTGGCCCAGCTTAATAGTGAGGACTCTCAGTCT
GTTTCTGATTCCCTTTATTACCCTGATTCACTTTTCAGTGTCAAACAAAATCCCTTGCCC
---TCATCATTCCCTGGTAAAAAGATCGCAAGCAGAGCAGCTGCTCCTGTGTGTTCTTCT
AAGACTCTTCAGGCTGAGGTCCCTTTGTCAGACTGTGTCCAAAAAGCAAGTAAACCCACT
TCAAGCACACAAATCATGGTGAAGACCAACATGTATCATAATGAAAAAGTGAACTTTCAT
GTTGAATGTAAAGACTATGTGAAAAAGGCAAAGGTAAAGATCAACCCAGTGCAGCAGAGC
CGGCCTCTATTG---AGCCAGGTTCATGCAGATTCAGCAAAGGAGAACACCTGCTACTGT
GGAGCCGTAGCCAAAAGACCAGAGAAAAAAGGGACGGAGCCTCTGCAGGGCCATGCCACT
CCAGCTTTGCCTTTTAAAGAAACCCAGGAACTATTACTCAGTCCCCTGCCCCAGGAGGGG
CCTGTGTCGATTGCAGCAGGAGAGAGTAGCAGCCTTTCTGCCAGCACATCGGTCTCAGAT
TCATCCCAGAAAAAAGAAGAGCACAATTATTCCCTTTTTGTGTCCGACAACTTGGGTGAA
CAGCCAACCAAATGCAGTCCT---------GAAGAAGACGAGGAGGACGAGGAAGATGTT
GACGATGAGGAC------------------------------------------------
------------------------------------------------------------
---------CATGATGAAGGATTTGGCAGCGAGCACGAACTTTCTGAAAAC---GAGGAA
GAAGAAGAAGAGGAAGAGGATTATGAAGATGACAAGGATGATGACATCAGTGACACTTTC
TCTGAA------------------------------------------------------
---------------------------CCA------------------------------
------------------------------------------------------------
------------------------------------------GGCTATGAAAATGATTCT
GTGGAAGACTTGAAGGAGATGACTTCAATTACCTCTCGGAAGAGAGGTAAAAGAAGGTAC
TTCTGGGAGTATAGTGAACAACTCACACCATCACAGCAAGAGAGGATGCTAAGGCCATCT
GAATGGAACAGAGATACCTTGCCAAGTAACATGTATCAGAAGAATGGCTTACATCATGGC
------AAATATGCAGTAAAGAAGTCACGGAGAACGGATGTGGAAGACCTGACTCCAAAT
CCTAAAAAACTACTCCAGATAGGCAATGAACTACGGAAACTGAATAAGGTGATTAGTGAT
CTGACTCCAGTCAGTGAGCTTCCCTTAACAGCCCGGCCAAGGTCAAGGAAGGAAAAAAAT
AAGCTGGCTTCCAGGGCTTGTCGGTTAAAGAAAAAAGCGCAGTATGAAGCTAATAAAGTG
AAATTATGGGGCCTCAACACAGAATACGATAATTTATTGTTTGTAATCAACTCCATCAAG
CAAGAGATTGTAAACCGAGTACAGAATCCAAGAGAGGAGAGAGGACCCAACATGGGACAG
AAGCTTGAAATCCTCATTAAAGATACCCTTGGT---------------------------
------------------------------------------------------------
------------------------------------------------------------
------------------------------------CTCCCAGTTGCTGGGCAAACCTCA
GAATTTGTTAACCAAGTGTTAGAGAAAACTGCGGAAGGCAATCCCACTGGAGGCCTTGTA
GGACTAAGGATACCAACATCAAAAGTG---------------------------------
---------------------------------------
