# Supplementary material for: Insights into the Evolution of Longevity from the Bowhead Whale Genome
Source: Cell Rep. 2015 Jan 6;10(1):112–22. doi: 10.1016/j.celrep.2014.12.008 (PMC4536333; doi:10.1016/j.celrep.2014.12.008)
Supplement: Supplemental Folder 2. Species Used in the Analysis of Selective Pressure Variation, Single-Gene Orthologous Families Tested, Likelihood Ratio Tests, MAKER Parameters, and Full Assembly and Read Usage Data, Related to Experimental Procedures [file mmc3.zip › Tested SGOs/reciprocal_group_3390.2.fas]

>Gibbon|ENSNLEG00000001980|ENSNLET00000002491
GACCGGGCTTTGCGGAAAGAAGAAATCCGACGACGCGGCGACGCTTGGTTACAGAAGCCC
ATG---ATGCTGCCCAAACCTGGGACCTATTACCTCCCCTGGGAGGTCAGTGCAGGCCAA
GTTCCTGATGGGAGCACACTGAGGACATTTGGCAGGTTGTGCCTCTATGACATGATGCAG
TCCAGAGTAACACTGATGGCTCAGCACGGATCCGATCAGCACCAGGTTCTTGTCTGTACC
AAGTTGGTGGAGCCCTTCCACGCCCAGGTGGGCTCCCTGTACATCGTCCTCGGGGAGCTC
CAGCATCAGCAGGAGGGAGGCTCCGTGGTGAAGGCGCGCGTGCTGACCTGTGTGGAGGGG
ATGAACCCGACCTTGTTGGAACAAGCCATCCGGGAGCAGAGGCTGTACAAGCAGGACCGG
GGC---------------------------------------------------------
---------------------------GGCGGCCAG------------------------
------------------------------
>Gorilla|ENSGGOG00000013858|ENSGGOT00000013901
------------------------------------------------------------
ATG---ATGCTGCCCAAACCTGGGACCTATTACCTCCCCTGGGAGGTTAGTGCAGGCCAA
GTTCCTGATGGCAGCACACTGAGAACATTTGGCAGGTTGTGCCTCTATGACATGATTCAG
TCCAGAGTAACACTGATGGCTCAGCACGGATCCGATCAGCACCAGGTTCTTGTCTGTACC
AAGTTGGTGGAGCCCTTCCACGCCCAGGTGGGCTCCCTGTACATCGTCCTCGGGGAGCTC
CAGCATCAGCAGGACAGAGGATCCGTGGTGAAGGCGCGCGTGCTGACCTGTGTGGAGGGG
ATGAACCTGCCCTTGTTGGAACAAGCCATCCGGGAGCAGAGACTGTACAAGCAGGAGCGG
GGC---------------------------------------------------------
---------------------------GGCAGCCAG------------------------
------------------------------
>Guinea_Pig|ENSCPOG00000022384|ENSCPOT00000027346
------------------------------------------------------------
------ATGCTTCCATGCCCTGGGATCTATTACCTCCCCTGGGAGGTTGCCACTGGTCAT
GTTCCCGAGGGAGGCGCGCTGCGCACATTTGGCAGGTTGCACCTATACGACGTGACGCAG
TCCCGGGTGACCCTCACGGCTCAGCACGGATCTGACCAGCACCAGGTTCTTGTGTCTACT
GAGTTGGTGGAACCCTTCCAGGCCCAGGTGGGCTCCCTGTACATGGTCCTTGGTGATCTC
GAGCATCAGGATGATGGAGGCTCTGTGGTGAAGGCCCGTGTGCTGACCTGTGTGGAGGGG
ATGAGTCTGCATATGTTGGAACAAGCCATCCAGAAACAGAGGCTGTACCAGCACGAGCAG
GGG---------------------------------------------------------
---------------------------AGCAGCCAG------------------------
------------------------------
>Horse|ENSECAG00000026880|ENSECAT00000029133
------------------------------------------------------------
---ATGATGCTGCCCAAACCTGGGATCTATTACTTTCCGTGGGAGGTCAGTGCCGGCCAA
GTTCCTGATGGGGGCACGCTGAGAACATTCGGCAGGTTGTGCCTCTACGACATGACCCAG
TCCCGAGTGACCCTGATGGCTCAGCATGGGTCTGACCAGCACCAGATCCTCGTCTGCACC
AAGCTGGTGGAGCCATTCCAAGCCCAGGTGGGCTCCCTGTACACGGTCCTTGGGGACCTC
GAGCACCAGAAGAACGGAGGTTCTGTGGTGAAGGCCCGCGTGCTGACTTGTGTGGAAGGA
ATGAATCTACCCTTGTTAGAACAAGCCATCCGGGAGCAGAGGATGTACCAGCGAGAGAGG
GAC---------------------------------------------------------
---------------------------AACAGCCAG------------------------
------------------------------
>Mouse|ENSMUSG00000020778|ENSMUST00000021130
------------------------------------------------------------
------ATGTTGCCTAAGCCTGGGGTCTATTACTTTCCCTGGGAGGTCAGTGACGGCCAT
GTCCCCGAAGGAAGCACACTGCGAACATTTGGCAGGTTGTATCTCTATGACATGGCACGC
TCCCTCATGACCCTGGCAGCTCCGCAGAAACCTGATCAGTGTCAACTGCTTGTCTGCACC
AACTTGGTGGAGCCTTTTGAGGCACATGTGAACTTCCTGTACATGGTTCTTGGGGACCTG
GAGCGAATGGAGGGTGGAGCTTTTGTGGTGAGGGCCCGACTGCTCACCTGTGTGGAGGGG
ATGGATTTGTCCCTGTTAGAGAAAGCCATCTTGGAGCAGAGGCGTCACCTGCAGAAGAGG
CAGCAGCCA---------------------ATAGGAGACGCCAGCACCTTGCAAACCCCT
ACACCTGCTCCTCAATCGATTCCCAGTGACAGCCTTAGTCTGGAACCAGAGAACAGGGGG
CAGCAGGTGCCCCTTCCCCAAACTCTGGAC
>Opossum|ENSMODG00000027940|ENSMODT00000043727
------------------------------------------------------------
------ATGCTCCCCAGAGCTGGGATCTATTACTTTCCTTGGGAGATTGGTTCCGGTGTA
GTCCCAGAAGGAGAAACTGTAAGAACATATGGCAGATTCCACTGTTATGATATGGTTCGG
TCCAGGGTTACTTTGGTGGCCCAGCATCAATCAGTCCAGCATCAGGTCCATGTCTGCACT
AAGTTTGTGGAGCCATTCCAAGCCCATACAGGGTCCCTGTATATCGTGCTCGGGGAGCAT
GAACAGAGTGATGATAAGGTTTCCATGATAAAGGCTCGTGTGCTGACTTGTGTGGAGGGG
ATGAACCTGCCCTTGTTGGAACAAGCCATCCATCAGCAGAGGGAGTATCAGCAGGAGAGA
GAACTACAGGAGAGCAAGAACAACGGGCTC------------------------------
------GCGCCCAGGCCCGTACCACCT---------------------------------
------------------------------
>Orangutan|ENSPPYG00000008646|ENSPPYT00000010096
------------------------------------------------------------
ATG---ATGCTGCCCAAACCTGGGACCTATTACCTCCCCTGGGAGGTTAGTGCAGGCCAA
GTTCCTGATGGGAGCACACTGAGAACATTTGGCAGGTTGTGCCTCTATGACATGATCCAG
TCCAGAGTAACACTGATGGCTCAGCACGGATCTGATCAGCACCAGGTTCTTGTCTGTACC
AAGTTGGTGGAGCCCTTCCACGCCCAAGTGGGCTCCCTGTACGTCGTCCTTGGGGAGCTC
CAGCATCAGCAGGACAGAGGCTCCGTGGTGAAGGCGCGCGTGCTGACCTGTGTGGAGGGG
ATGAACCTGCCCTTGTTGGAACAAGCCATCCGGGAGCAGAGGCTGTACAAGCAGGAGCGG
GGC---------------------------------------------------------
---------------------------GGCAGCCAG------------------------
------------------------------
>Platypus|ENSOANG00000001865|ENSOANT00000002963
------------------------------------------------------------
------ATGCTGCCCGAGGCTGGAAGGTATCACTTCCCTTGGGAGGTCAGCTCTGACCTC
ATCCCCGAAGGAACCGCAGTAAGAACCTTTGGCAGGTTGCACCACTACGACATGGTCCGG
TCCAGGGTGGTCCTGAAGGCCCAGCATGGGCCGACCCAGCACGAGGTCCTGGTCAGCAGC
CGGCTTGTGGAGCCTTTCCTAGCCCAGATGGGGTCTCTGTACATAGTGTTGGGGGAATTC
CTCCACGGAGAAGGCGGGGAGGACCTGGTGCAAGCCCGCGTGCTAACCTGTGTGGAGGGG
ATGAATCTTCCATTGCTGGAGCGTGCGATCCAGCAGCAGCGGGCCCACCTGCAGGAAAGG
GGGCAGCCG---------------------------------------------------
------GGACCGGAGGCCAGCAGCTCC---------------------------------
------------------------------
>Rabbit|ENSOCUG00000021973|ENSOCUT00000028185
------------------------------------------------------------
------ATGCTGCCCAAACCTGGCGTCTATTACTTCCCCTGGGAGGTCAGCGCCAGCCAC
CTCCCTGAGGGCAGTGCGCTGAGGACCTTCGGCAGGTTGTCCGCCTACAAGATGGCCGAG
TCCAGAGTGACGCTGACGGCTCTGCACGAGTCACGGCAGCACGAGGTTCTGGTCTGCACC
AGGCTGGTGGAGCCCTTCCACGCCCAGGTGGGCTCCCTGTACATCGTGCTTGGGGAACTG
GAGCACCAGGCAGACGGAGGTGCCGTGGTGAAGGCCCGCGTGCTGACCTGTGTGGAGGGC
CTGAACCTGCCTTTACTGGAACAAGCCATCCGGGAGCAGAGGGCCTACCTGCAGGAGAGG
CTC---------------------------------------------------------
---------------------------AGCGGCCAC------------------------
------------------------------
>Rat|ENSRNOG00000028481|ENSRNOT00000039441
------------------------------------------------------------
------ATGCTGCCCAAACCTGGGACCTATTACTTCCCCTGGGAGATCAGTGATGGCCAA
GTCCCTGAAGGAAGCACACTGCGGACATTTGGCAGGTTGTATCTCTATGACATGGCTCAC
TCCCGCGTGACCCTGACAGCACCACAGAAACCCGATCAGTGTCAGCTGCTTGTCTGCACC
AAATTGGTGGAGCCCTTTAAGGCGCATGTGAACTTCCTGTACATGGTTCTCGGGGAGCTG
GAGCGTATAGAGGGTGGAGCTTTGGTGTTGAAGGCCCGACTTCTCACCTGTGTGGAGGGG
ATGGATCTGTCCTTGTTAGAAAAAGCCATCTTGGAGCAGAGGCTCCACCTACAGAAGAGG
CAGCAGCCA---------------------ATAGGAGACGCCAGCACCTTGCAAGCCCCT
CCACCTGCTCCTCAACCTCTTCCCAGTGACAGCCTT------------------------
------------------------------
>Macaque|ENSMMUG00000029820|ENSMMUT00000041011
------------------------------------------------------------
------ATGCTGCCCAAACCTGGGACCTATTACCTCCCCTGGGAGGTCAGTGCAGGCCAA
TTTCCTGATGGGGGCACACTGAGAACATTTGGCAGGTTGTGCCTCTATGACATGATCCAG
TCCAGAGTAACACTGATGGCTCAGCACGGATCTGATCAACACCAGGTTCTTGTCTGTACC
AAGTTGGTGGAGCCCTTCCACGCCCAGGTGGGCTCCCTGTACATTGTCCTTGGGGAGCTC
CAGCACCAGCAGGACGGAGGCTCCCTGGTGAAGGCGCGTGTGCTGACCTGCGTGGAGGGG
ATGAACCTGCCCTTGTTGGAACAAGCCATCCGGGAGCAGAGGCTGTACCAGCAGGAGCGG
GGC---------------------------------------------------------
---------------------------GGCGGCCAG------------------------
------------------------------
>Marmoset|ENSCJAG00000013878|ENSCJAT00000026959
------------------------------------------------------------
------ATGCTGCCCAAACCTGGGATCTTTTACCTCCCCTGGGAGATCAGTGCAGGCCAA
GTTCCTGATGGCAGCACACTGAGGACATTTGGCAGGTTGTGTCTCTACGACATGATCCAG
TCTAGAGTGACGTTGACGGCTCAGCATGGATCCAATCAGCACCAGGTTCTTGTCTGTACC
AAGTTAGTGGAGCCCTTCCATGCCCAGGTGGGCTCCCTGTACATCGTCCTCGGGGAGCTC
CAGCACCAGCAGGATGGAGGCTCCGTGGTGAAGGCGCGGGTGCTGACCTGTGTGGAAGGG
ATGAACCTGCCCTTGCTGGAACAAGCCATCCGGGAGCAGAGGCTGTACCAGCAGGAGCGG
GGC---------------------------------------------------------
---------------------------GGCGGCCAG------------------------
------------------------------
>Human|ENSG00000257949|ENST00000397640
------------------------------------------------------------
ATG---ATGCTGCCCAAACCTGGGACCTATTACCTCCCCTGGGAGGTTAGTGCAGGCCAA
GTTCCTGATGGGAGCACGCTGAGAACATTTGGCAGGTTGTGCCTCTATGACATGATTCAG
TCCAGAGTAACACTGATGGCTCAGCACGGATCCGATCAGCACCAGGTTCTTGTCTGTACC
AAGTTGGTGGAGCCCTTCCACGCCCAGGTGGGCTCCCTGTACATCGTCCTCGGGGAGCTC
CAGCATCAGCAGGACAGAGGCTCCGTGGTGAAGGCGCGCGTGCTGACCTGTGTGGAGGGG
ATGAACCTGCCCTTGTTGGAACAAGCCATCCGGGAGCAGAGACTGTACAAGCAGGAGCGG
GGC---------------------------------------------------------
---------------------------GGCAGCCAG------------------------
------------------------------
>Orca|XP_004275541.1
------------------------------------------------------------
---ATGATGCTGCCCAAACCTGGGATCTATTACTTCCCCTGGGAGGTCAGTGCCGGCCAA
GTTCCTGATGGGGACACACTGAGAACGTTTGGCAGGTTGTACAGCTACGACATGACAAAG
TCCCGAGTGACCCTGATGGCTCAGCACAGATCTGACCAGCACCCAATCCTCGTCTGTACC
AAGTTGGTGGAACCGTTCCAAGCCCAGGTGGGCTCCCTCTACATGGTCCTTGGGGAGCTG
GAGCACCAGAAGGATGGAGACTGCGTGGTGAAGGCCCGGGTGCTGACTTGTGTGGAAGGA
ATGAATCTCCCCTTGTTAGAACAAGCAATCCGGGAGCAGAGGCTGTACCAACGAGAGAGG
GAC---------------------------------------------------------
---------------------------AGCAGCCAG------------------------
------------------------------
>Chimp|ENSPTRG00000034559|ENSPTRT00000064595
------------------------------------------------------------
ATG---ATGCTGCCTAAACCTGGGACCTATTACCTCCCCTGGGAGGTTAGTGCAGGCCAA
GTTCCTGATGGGAGCACACTGAGAACATTTGGCAGGTTATGCCTCTATGACATGATTCAG
TCCAGAGTAACACTGATGGCTCAGCATGGATCCGATCAGCACCAGGTTCTTGTCTGTACC
AAGTTGGTGGAGCCCTTCCACGCCCAGGTGGGCTCCCTGTACATCGTCCTCGGGGAGCTC
CAGCATCAGCAGGACAGAGGCTCCGTGGTGAAGGCGCGCGTGCTGACCTGTGTGGAGGGG
ATGAACCTGCCCTTGCTGGAACAAGCCATCCGGGAGCAGAGACTGTACAAGCAGGAGCGG
GGC---------------------------------------------------------
---------------------------GGCAGCCAG------------------------
------------------------------
>Cow|ENSBTAG00000044038|ENSBTAT00000061618
------------------------------------------------------------
------ATGCTGCCCAAACCCGGGACCTATTTCTTCCCCTGGGAGGTCAGTGCTGGCCAG
GTTCCTGATGGGGACACACTGAGGACATTTGGCAGGTTGTGCAGCTACGACATGACCCAG
TCCCAAGTAACCCTGATGGCTCAACTCAGATCTGACCAGCACCCAATCCTCATCTGTACC
AAGTTGGTGGAGCCGTTCCAAGCCCAGCTGGGCTCCCTCTACACTGTCCTTGGGGAACTG
GAGCACCAGAAGGACGGAAGCTGCGTGGTGAAGGCCCGGGTGCTGACGTGTGTGGAAGGA
ATGAACCTCCCCTTGTTAGAACAAGCCATCCGGGAGCAGAGGCTGTACCAGCAAGAGAGG
GAC---------------------------------------------------------
---------------------------AGCGGCCAG------------------------
------------------------------
>Dog|ENSCAFG00000029266|ENSCAFT00000047824
------------------------------------------------------------
------ATGCTGCCCAAACCTGGGATCTATTACTTCCCCTGGGAAGTCAGTGCTGGCCAA
GTTCCCGATGGGGGCGCGCTGAGAACATTCGGCAGGTTGTGCCTCTATGACATGACCCAA
TCCCGAATGACCCTGCGAGCTCAGCATGGATCTGACGAGCACCAGATCCTGGTCTGCACC
AAGCTAGTGGAGCCGTTCCAAGCCCAAATTGACTCCCTGTACCTTGTCCTTGGGGAGCTC
GAACACCAA---GACGGAGGCTCCGTGGTGAAGGCCCGGGTGCTGACTTGTGTGGAAGGA
ATGAACCTACCCTTGTTAGAACAAGCCGTGCGGGAGCAGAGGAGGTACCAGGAAGAGAGG
GAC---------------------------------------------------------
---------------------------AGCAGCCGG------------------------
------------------------------
>Elephant|ENSLAFG00000020843|ENSLAFT00000020812
------------------------------------------------------------
---ATGATGCTGCCTGAACCTGGGATCTATTACTTCCCCTGGGAGGTCAGTGGTGGCCAA
GTTCCTGATGGGGGCTCACTGAGAACATTTGGCAGGTTGGGCCTCTACGACATGGCCCAG
TCCAGAGTGACCCTGATGGCTCAGCACGGATCGGATCAGCACCACATCCTGGTCTGTACC
AAGCTGGTGGAGCCATTCCAAGCCCAGGTGGGCTCCCTGTACATTGTTCTTGGGGAGCTT
GAGCACCAGAAGGACGGAGGTGCCATGGTGAAGGCCCGGGTGCTGACTTGTGTGGAAGGA
ATGAATCTACCCTTGTTGGAACAAGCCATCCGGGAGCAGAGGATGTACCAGCAGGAGAGG
GAC---------------------------------------------------------
---------------------------AGCAGCCGA------------------------
------------------------------
>Bowhead|bmy_13796T0
------------------------------------------------------------
---ATGATGCTGCCCAAACCTGGGATCTATTACTTCCCCTGGGAGGTCAGTGCCGGCCAA
GTTCCTGATGGGGACACACTGAGAACGTTCGGCAGGTTGTACAGCTACGACATGATGAAG
TCCCGAGTGACCCTGATGGCTCAGCACAGATCTGACCAGCACCCGATCCTCGTCTGTACC
AAGTTGGTGGAACCGTTCCAAGCCCAGGTGGGCTCCCTCTACATGGTCCTTGGGGAGCTG
GAGCACCAGAAGGATGGAGGCTRCGTGGTGAAGGCCCGGGTGCTGACTTGTGTGGAAGGA
ATGAATCTCCCCTTGTTAGAACAAGCCATCCGGGAGCAGAGGCTGTACCAGCGAGAGAGG
GAC---------------------------------------------------------
---------------------------AGCAGCCAG------------------------
------------------------------
>Minke|BACU012567
------------------------------------------------------------
---ATGATGTTGCCCGAGCCTGGGATCTGTTACTTCCCCTGGGAGGTCAGCGCCGGCCGA
GCTCCTGATGGGGACACACTGAGAACGCTCGGCAGGTTGTACAGCTACGACACGACGCGG
TCCCGAGTGACCCTGGTGGCTCGGCACAGATCCCACCAGCACTCGATCCTCGTCTGGACC
AAGTTGGTGGAACCGCTCCAAGCCCAGGTGGGCCCCCTCTACACCGTCCTTGGGGAGCTG
GGTCACCAGAAGGACGGAGGCCGCGGGGTGAAGGCCCGGGAGCCGGCTTGTGTGGGAGGC
ACCAGGCTCCCCTGGTTAGAACAAGCCGTCCGGGAGGAGAGGCTGTACCAGCGCAAGGGG
GCC---------------------------------------------------------
---------------------------AGCAGCCAG------------------------
------------------------------
