# Supplementary material for: Insights into the Evolution of Longevity from the Bowhead Whale Genome
Source: Cell Rep. 2015 Jan 6;10(1):112–22. doi: 10.1016/j.celrep.2014.12.008 (PMC4536333; doi:10.1016/j.celrep.2014.12.008)
Supplement: Supplemental Folder 2. Species Used in the Analysis of Selective Pressure Variation, Single-Gene Orthologous Families Tested, Likelihood Ratio Tests, MAKER Parameters, and Full Assembly and Read Usage Data, Related to Experimental Procedures [file mmc3.zip › Tested SGOs/reciprocal_group_3395.2.fas]

>Gibbon|ENSNLEG00000016837|ENSNLET00000021468
ATGGCCTGTGAACCACAGGTGGACCCG---GGGGCCGCTGGCCCGTTGCCCCCCTCCTCC
CCTGGCTGGAGTGCCCTG------------------------------CCT---GGAGGG
AGCCCTCCTGGCTGGGGGCAAGAGCTCCACAATGGCCAGGTCCTCACTGTTCTCCGGATC
GACAATACCTGTGCACCCATCTCCTTCGACCTGGGAGCTGCAGAAGAGCAACTGCAAACC
TGGGGCATCCAGCAGGTCCCGGCTGACCAGTACAGGAGCTTGGCTGAGAGTGCCCTCTTG
GAGCCC---CAAGTGAGAAGATATATCATCTACAACTCGAGGCCTATGCGGCTGGCCTTT
GCTGTGGTTTTCTATGTGGTGGTGTGGGCCAATATCTACTCTACCAGTCAGATGTTTGCC
TTGGGGAACCACTGGGCTGGCATGCTGCTCGTGACCCTGGCTGCGGTGAGCCTGACCTTG
ACTCTTGTGCTGGTCTTTGAAAGACACCAGAAGAAGGCCAACACCAACACGGACCTGAGG
CTGGCAGCTGCCAATGGAGCCCTCCTGAGACACCGGGTGCTGCTGGGGGTGACAGACACA
GTGGAAGGATGCCAGAGTGTGATTCAGCTTTGGTTTGTCTACTTCGACCTGGAGAACTGT
GTGCAGTTTTTGTCTGATCATGTTCAAGAAATGAAGACTAGCCAAGAG------------
------------------------------------------------------------
------TCCTTGCTGAGAAGCAGATTGAGCCAGTTGTGTGTTGTCATGGAGACTGGGGTG
AGC---CCT---------GCA------ACAGCGGAGGGGCCTGAGAACTTG---GAGGAT
GCTCCTCTCCTGCCAGGC---------AATTCTTGT------CCTAACGAGAGGCCACTC
ATGCAGACTGAGCTTCATCAGCTTGTTCCTGAG---------------------------
------GCTGAGCCGGAGGAAATGGCCCGCCAGCTGCTGGCAGTGTTTGGCGGCTACTAC
ATCCGGCTTCTAGTGACCTCCCAGCTCCCCCAG---GCAATGGGGACACGACACACGAAC
TCTCCGAGAATTCCATGCCCCTGCCAGCTCATAGAAGCCTACATCCTA---GGCACAGGG
TGCTGCCCG------------------------------TTCCTGGCG------------
AGG
>Gorilla|ENSGGOG00000024486|ENSGGOT00000031993
ATGGCCTGTGAACCACAGGTGGACCCC---GGGGCCGCTGGCCCATTGCCCCCCTCCTCC
CCTGGCTGGAGTGCCCTG------------------------------CCT---GGAGGG
AGCCCTCCCGGCTGGGGGCAAGTTATTTATATTTCAAAAGCAGTGACTGCTTTGAAATTT
GACTGCTTAAAAACAAAGGCTTCTTTTGTTACTAGTGTTGTTAGGAAAGCAATGTGTGTG
TAT---ATATGT---AAGGAAAGCAGTGTGTACAGACACACAAAAGTAGAGAAACTGCTT
CCCCCTTTGCGTGTGCGTTCACGCGATTATGAAAATAGCAGCCAGACACATGAGAAGTTC
CAAGTTCCTACAAATATTTGTTTGTGGCTAATATGGCACAGTGAAAACACAATGATAATG
CGTGGCGTCCATTGGTTTGGGAATTTACTGTTCCAACTATCCCCCATCTGTCTGGTGATG
GGCCTGGCGTTTGTCTTACAG---------------GCCAACACCAACACGGACCTGAGG
CTGGCAGCTGCCAATGGAGCCCTCCTGAGACACCGGGTGCTGCTGGGGGTGACAGACACA
GTGGAAGGATGCCAGAGTGTGATTCAGCTTTGGTTTGTCTACTTCGACCTGGAGAACTGT
GTGCAGTTTTTGTCTGATCATGTTCAAGAAATGAAGACTAGCCAAGAG------------
------------------------------------------------------------
------TCCTTGCTGAGAAGCAGATTGAGCCAGTTGTGTGTTGTCATGGAGACTGGGGTG
AGC---CCT---------GCA------ACAGCGGAGGGGCCTGAGAAC---TTGGAGGAT
GCTCCTCTCCTGCCCGGC---------AATTCTTGT------CCTAACGAGAGGCCACTC
ATGCAGACTGAGCTTCATCAGCTTGTTCCTGAG---------------------------
------GCTGAGCCGGAGGAAATGGCCCGCCAGCTGCTGGCAGTGTTTGGCGGCTACTAC
ATCCGGCTTCTAGTGACCTCCCAGCTCCCTCAG---GCAATGGGGACACGACACACGAAC
TCTCCGAGAATTCCATGCCCCTGCCAGCTCATAGAAGCCTACATCCTA---GGCACAGGG
TGCTGCCCG------------------------------TTCCTGGCG------------
AGG
>Guinea_Pig|ENSCPOG00000007006|ENSCPOT00000007075
ATGGCCTGTGAGCCGCAGATGGACCCCGGCGTGGCAGCCAGTCCGCTGCCCACCTCCTCA
CCCAGCTGGGGCACACTG------------------------------CCTGGCGGGGGT
CCTCCTCCAAGGTGGGGACAAGAGCTGCACAATGGCCAGGTCCTGTCAGTCCTCCGGGTG
GACAATACCTGCGCACCCGTCAGCTTTGACCTGGGAACCGCAGAGGAGCAGCTGCAGACC
TGGGGCATTCAG---CTCCCTGCCGACCAGTACAGAAGCCTGGCTGAGAGCGCCCTCTTG
GAGCCA---CAAGTGAGGAGATACATCATCTACAACTCCAGGCCCATGCGGCTGGCCTTC
GCTGTGGTCTTCTACGTGGTGGTGTGGGCCAATATCTACTCCACCAGCCAGCTGTTTGCC
CTGGGCAACCACTGGGCGGCTGTGCTGCTTGTGACTCTGGCTGCGGTGAGCCTGACCCTG
ACTCTTGTGCTTGTCTTCGAGAGGCACCAGAGGAAGGCAAACACCAACACTGACCTGAGG
CTGGCGGCGGCCAACAGAGCCCTCCTGAGACACCGGGTGCTGCTAGGGGTGTCAGACACT
GTGGAAGGCTGCCAGAGTGTGATCCAGCTCTGGTTTGTCTATTTTGACCTGGACAACTGT
GTGCAGTTTTTGTCTGACCACATTCAAGAAATGAAGACCAACCAAGAG------------
------------------------------------------------------------
------TCCTTGCTGAGAAGCAGATTGAGCCAGCTATGTGTTGTCATAGAGACAGGGGTG
AAC---CCT---------GTG------ATGGCAGAGGCGCCTGGGGAC---CTGGAGGAT
GCTCCTCTCCTGCCC------------AGAGGAGAGACCAGTCCCCAGGAGAGACCAGTC
CTGCAGACGGAGCTGCACCAGCTAGTGCCAGTA---------------------------
------GCCGAGCCACAGGAAATGGCTCGGCAGCTGCTGGCAGTGTTTGGTGGCTACTAC
ATTCGGCTCCTGGTGACCTCCCAGCTCCCGCAG---TCAGTGGGGACCCGCCACATGGAC
TCTCCAAGGGTTCCATGCCCTTGCCAGCTCATAGAAGCACATATTCTG---ACCTCCGGG
TGCTGCCCC------------------------------TTTCTGAAC------------
AGG
>Horse|ENSECAG00000013544|ENSECAT00000014138
ATGGCTTGTGAACCGCAGATGGAGCCCGGTGGGGCGGCAGGCCCCGTGCCACCCTCCTCC
CCCAGCTGGAGCGCCCTG------------------------------CCC---GGGGGG
AGCCCTCCCGGCTGGGGGCAAGGGCTGCACAATGGCCAGGTCCTCACGGTTCTCCGGATC
GACAACACCTGTGCGCCCATCGCCTTCGATCTGGGGGCCGCTGAGGAGCAGCTGCAGACC
TGGGGCATCCAG---GTCCCCGCCGACCAGTACCGGAGCCTGGCCGAGAGCGCCCTCCTG
GAGCCC---CAAGTCAGAAGATACATCATCTACAACTCGCGGCCCATGCGGCTGGCCTTT
GCTGTGGTGTTCTATGTGGTGGTGTGGGCAAACATCTACTCCACCAGCCAGCTCTTCGCC
CTGGGGAACCACTGGGTGGCCGTGCTGCTCGTGACCCTGGCCGCGGTCAGCCTGACCCTG
GCTCTCGTGCTCATCTTCGAGAGACACCAGAGGAAGGCCAACACCAACACGGACCTGAGG
CTGGCGGCCGCCAACGGAGCACTCCTGAGGCACCGGCTGCTGCTGGGGGTGACGGACACG
GTGGAAGGCTGCCAGAGCGTGATCCAGCTCTGGTTTGTCTACTTCGACCTGGAGAACTGT
GTGCAGTTCTTGGCTGACCATGTTCAAGAAATGAAGACTAACCAAGAG------------
------------------------------------------------------------
------TCCTTGCTGAGACGCAGACTGAGCCAGCTGTGCGTTGTCATGGAGACCGGGGTG
AGC---CCC---------GCC------GCGGCTGAGGAGCCGGAGGACCCGATGGAGGAA
GCTCCTCTCCTGCCCAGC---------AGGCCTGAA------CCCCAGGAGAGGCCGCTC
ATGCAGACCGAGCTCCACCAGCTTGTTCCCGAG---------------------------
------GCTGAGCCGGAGGAGATGGCCCAGCAGCTGCTGGCGGTGTTCGGCGGCTACTAC
ATCCGGCTCCTGGTGACATCCCAGCTCCCCGAG---GTAGGGGGCACACGTCATATGGAC
TCCCCGAGGGTTCCGTGCCCCTGCCAGTTCATAGAGGCCCACATCCTG---GGCACAGGG
TGCTGCCCG------------------------------TTCCTGGCC------------
AGG
>Mouse|ENSMUSG00000045917|ENSMUST00000077709
ATGGCTTGTGAGCCTCCCACAGATCCTGGTGGGGCAGCTGGTCCCCTGCCCACCTCTACC
CTTGGCTGCAACATCCTG------------------------------CCT---CAGGGG
AACCCTCCTGGCTGGGGGCAAGAGCTACACAATGGCCAGGTCCTCACAGTCCTCCGGATC
GACAATACCTGTGCACCTATCTCCTTTGACCTGGGAGCTGCAGAAGAGCAACTGCAGGCC
TGGGGCATTCAG---GTCCCTGCTGAGCAGTACAGGAACTTGGCTGAGAGTGCCCTTTTG
GAACCT---CAAGTGAGGAGGTACATCATCTACAACTCCAGGCCCATGAGGCTGGCCTTT
GCTGTGGTGTTCTACGTGTTGGTGTGGGCCAACATCTACTCCACCAGCCAAATGTTTGCC
CTGGGCAACCAGTGGGCAGGCGTGCTGCTTGCGACCCTGGCTGCTTTCAGCCTGACCCTG
ACCCTTGTGCTGGTCTTTGAGAGGCAGCAGAGGAAGGCCAACACTAACACAGACCTGAGG
CTGGTGGCCGCCAATGGAGCCCTTCTGCGACACCGTGTGCTGCTGGGGGTGACAGACACA
GTGGAGGGATGCCAGAGTGTGATCCAGCTCTGGTTTGTCTACTTCGATCTGGAGAACTGT
GTGCAGTTTTTGTCCGACCATGTTCAAGAGATGAAGAGGAGCCAAGAG------------
------------------------------------------------------------
------TCCTTGCTGAGAAGCAGATTGAGCCAGCTGTGCGTTGTCATGGAGACTGGAGTG
AGC---CCT---------GTG------GTG---GAAGGGCCCGAGGAT---TTGGAGGAT
GCTCCCCTCCTGCCCAGC---------ACTCCTGGT------CCTCAGGAGAGGCCACTC
ACACAGACTGAACTCTATCAGCTTGTTCCAGAG---------------------------
------GCTGAGCCGGAGGAGATGGCCCGGCAGCTACTGGCAGTGTTTGGTGGCTACTAC
ACCCGGCTCCTGGTGACCTCTCGGCTCCCTCAG---TCAATGGGAACGCGACACATGGAC
TCTGCAAGGATCCCATGCCCCTGCCAGCTCATAGAAGTACACGTTCTG---GGCACAGGA
TGTTGCCCG------------------------------TTCCTGGCT------------
AGG
>Opossum|ENSMODG00000019578|ENSMODT00000024858
ATGGCATATGACCTTCCTCAGGACCCAGCTGGGGTGCCTGGACCCTCTCTCACTTCCTTT
TCTGACTGGAGCAGTCTCATTCAAGAGGATAATTCCTGCCTGGAGAGAAGA---GGA---
------------------------CTTAGCAATGGCCAGCTCCTCATGGTCCTAAGTATT
GACAGTACCTGTGAGGCAGCCTCCTTCAATTTAGAAGTCTCTCAGGAGAAACTGAAGGCC
TGGGGGATTCAG---GTGCCTACAGAGCAGTACAAGAGTCTAATTGAGACCGCCGTCTTG
GATCCC---CAAGTGAGAAGATTTGTGTTCTATAACTCCAGGCCTTTCCAGCTAGCCATT
GCTGTGGTTTTCTACATAGCAATGTGGGCCAATCTGTATTCCACCAGCCAGATGTTTTCT
TTGGGAAGACACTGGGCAGCTGTGGTTCTTGTGACCCTAGGCACTGTGTTAGCTACTGTC
ATTCTCATTTTCATCTTTGATAGGCACCAAAGGAAGGCAAACATGAACACAGACCTCCGG
TTGGCAGCTGCCAATGAAACACTGATGCCATACCACATGCTCCTGGGAGTGACTGGCGAG
GTGGAAGGCTGCCAGATGGTGCTGCAGCTTTGGTTTGTTTACTTCCACTTAGAGAGCTGT
CTCCAGTCCTTATCTGACTGTATCCGAGAACTGAAGACCAATGAAGAG------------
------------------------------------------------------------
------TCAGTGCTAAGACACCGCCTGAACCAATTCCAAGTGGTGGTGGAGACGGTGGTG
AGC---CCT---------GCTCAGGATCAGGAAGAAGATAGTGAGCGACTGCTGGAGGAA
TCTCCTCTGCTGCCCCATGGAGGAACGGAGCCAAGC------AAG------GGAGTGGTC
ACTCGGATGGAGCTGCACCATCTCATTCCAGAT---------------------------
------GCTGCACCAGAGGTGATGGCCCAACGGTTGCTGGTCGTCTTTGGTGGATTATAC
ATCAGGCTCTTGGTGACCAATCAACTCCCTCAGCCTGCTGCAGCATCCGGGCATGCAGGT
TCACTGCAGGGACCCTGCCCCTGCCAGTTCATTGAGACCCACATCCTC---GGGGCTGGG
TGCTGCTCC------------------------------CCCTTGGCC------------
AGG
>Orangutan|ENSPPYG00000019534|ENSPPYT00000022790
ATGGCCTGTGAACCACAGGTGGACCCG---GGGGCCGCTGGCCCATTGCCCCCCTCCTCT
CCTGGTTGGAGTGCCCTG------------------------------CCT---GGAGGG
AGCCCTCCCGGCTGGGGGCAAGAGCTCCACAATGGCCAGGTCCTCACTGTTCTCCGGATT
GACAATACCTGTGCACCCATCTCCTTCGACCTGGGAGCCGCAGAAGAGCAACTGCAAACT
TGGGGCATCCAGCAGGTCCCGGCCGACCAGTACAGGAGCTTGGCTGAGAGTGCCCTCTTG
GTACCC---CAAGTGAGAAGATATATCATCTACAACTCGAGGCCTATGCGGCTGGCCTTT
GCTGTGGTTTTCTACGTGGTGGTGTGGGCCAATATCTACTCTACCAGTCAGATGTTTGCC
TTGGGGAACCACTGGGCTGGCATGCTGCTCGTGACCCTGGCCGCAGTGAGCCTGACCTTG
ACTCTTGTGCTGGTCTTTGAAAGACACCAGAAGAAGGCCAACACCAACACGGACCTGAGG
CTGGCAGCTGCCAATGGAGCCCTCCTGAGACACCGGGTGCTGCTGGGGGTGACAGACACA
GTGGAAGGATGCCAGAGTGTGATTCAGCTTTGGTTTGTCTACTTCGACCTGGAGAACTGT
GTGCAGTTTTTGTCTGATCATGTTCAAGAAATGAAGACTAGCCAAGAG------------
------------------------------------------------------------
------TCCTTGCTGAGAAGCAGATTGAGCCAGTTGTGTGTTGTCATGGAGACTGGGGTA
AGC---CCT---------GCA------ACAGCGGAGGGGCCTGAGAACTTG---------
------------------------------------------------------------
------------------------------------------------------------
---------------GAGGAAATGGCCCGCCAGCTGCTGGCAGTGTTTGGCGGCTACTAC
ATCCGGCTTCTAGTGACCTCCCAGCTCCCTCAG---GCAATGGGGACACGACACACGAAC
TGTCCGAGAATTCCATGCCCCTGCCAGCTCATAGAAGCCTACATCCTA---GGCACAGGG
TGCTGCCCG------------------------------TTCCTGGCG------------
AGG
>Platypus|ENSOANG00000010616|ENSOANT00000016827
------------------------------------------------------------
---------------------------------------------ATGCCG---GGG---
------------------------CTTCACAATGGCCAGGTGCTCATGGTGCTCAGGGCT
GACAACACTTGTGCCCCTGCCTCCTTTGAAATGAAAGCCTCTGAGGAGAGACTCAAAACC
TGGGGAATTCAG---GTTCCAATGGAGCAGTATAGACATTTAATTCAGGATGCTGTCCTA
GAACCG---CAAGTGAGAAGATTCGTGCTTTATAACTCCAAACCGTTCCGCCTGGCCTTT
GCTGTGGTTTTCTACATTTCCATGTGGGCAAACCTGTATTCTACGAGTCAGTTGTTTTCC
CTGGGGACCCACTGGGCCGTTGTGGCCTTTGTGTCTCTGAGTGCCGCCGCTGCCACTGTA
GCCCTCATCCTGGTCTTTGCCTGGTCCGAGAGGAAGGTCAGTGTGAACACAGACACGAGG
ATGGCAGTTGTCAATGAAGCACTGATGAGACACAACTTACTTCTGGGCTTAACGGATGCT
GTGGACAGTTGCCAGAATGTGCTTCAGATCTGGGTGGTGTATTTCAACCTGGACAGGTGT
CTGCAGTGCTTACGTGAGCTCATCCAGGACCTAAGGAGCAATGAGGAG------------
------------------------------------------------------------
------CCAGACCTGAGGCGCCGACTGAGCCAGTTCTCTGTGGTGGTGAACACTGAGCTC
AGCATACCT---------GGGGGAGGGGCTGATGGGGGCCAGGACCCCCTGGAGGAGGAG
GCGCCGCTGCTGCCCAGA---------GAGCCAGGC------CGAAGGCAGAGCTCGCTC
ACCCACACCCAGCTGCACCAGCTCCTTCCGGAG---------------------------
------GGCCCCCCTGAGGCCACGGCCCAGCAGCTGCTGACCATCTTCAGTGGATTCTAC
ATCAGACTTCTGGTCACCGGTCAGCTTCCTCTA---GTGCCAGCTACTCGTCACGCAGAA
CAGATCGGGACGCCTTGCCTCTGTCAGTTCATCGAGGCCAGCGCCCTGGTGCCAGGTGGC
TGCTGTGCTGGCCCAGGTGACCCGAGCAGCTTCTGGGAGGCTCTTGCCTTTGAGTCAAAC
CGA
>Rabbit|ENSOCUG00000004650|ENSOCUT00000004649
ATGGCCTGTGAACCACAGATGGACCCTGGCGGGGCCGCGGGCCCCCTGCCCACTTCCTCC
CATGGCTGGAGCGCCCTG------------------------------CCT---CCGGGG
AACCCTCCTGGCTGGGGGCAAGAACTCCGCAATGGCCAGGTGCTCACGGTTCTCCGGGTC
GACAACACCTGTGCACCCATCTCCTTCGATCTGGGGACGGCAGAAGACCAACTGCAGGCC
TGGGGCATTCAG---GTGCCGGCTGACCAGTACAGGAGCTTGGCGGAGAGCGCCCTCTTG
GAGCCC---CAAGTGCGAAGATACATCATCTACAACTCGAGGCCCATGCGGCTGGCCTTT
GCTGTGGTTTTCTACGTGGTGGTGTGGGCCAATATCTACTCCACCAGCCAGATGTTTGCC
CTGGGCAGCCACTGGGCGGGCGTGCTGCTCGTGACCCTGGCCGCGGTCAGCCTGACCCTG
ACCCTCATGCTTGTCTTCGAGAGACACCAGAGGAAGGCCAACACCAACACTGACTTGAGG
CTGGCGGCTGCCAATGGAGCCCTGCTGAGACACCGGGTGCTGCTAGGGGTGACGGACACG
GTGGAAGGATGCCAGAGTGTGATCCAGCTCTGGTTTGTCTACTTCGACCTGGAGGACTGC
ACCCAATTTTTGTCTGACCACGTGCGAGAAATGAAGACCAGCCAAGAG------------
------------------------------------------------------------
------TCTTTGCTGAGAAGCAGACTGAGCCAGTTATGCGTCGTCATGGAGACCGGGGTG
AGC---CCAGAGGCGCCCGTG------GTG---GAGGGGCCGGCAGAC---CTGGAGGCT
GCGCCCCTCCTGCCCAGC---------ACTGCTCGC------CCTCCAGAGAGGGCGCTC
ATGCAGACCGAGCTGCACCAGCTGGTTCCTGAG---------------------------
------GCTGAGCCGGAGGAAATGGCCCAGCAGCTGCTGGCGGTGTTCGGTGGCTACTAC
ACCCGGCTTCTGGTGACCTCCCAGCTCCCCCAA---GCCGCGGGGACGCGGCACCTGGAC
TCTCCAAAGGTTCCCTGTCCCTGCCAGCTCATAGAAGCCCACCTCCTG---GGCGCCGGC
TGCTGCCCA------------------------------TTCCTGGCC------------
AGG
>Rat|ENSRNOG00000008712|ENSRNOT00000011799
ATGGCTTGTGAACCTCCCTCAGATCCTGGTGGGGCAGCTGGTCCTCTGCCCACCTCCACC
CTGGGCTGCAGCACCCTG------------------------------CCT---CAGGGG
AACCCTCCTGGCTGGGGGGAAGAGCTACACAATGGCCAGGTCCTCTCAGTCCTCCGGATC
GACAACACCTGTGCACCCATCTCCTTTGACCTGAGAGTTGCAGAAGAACAGCTGCAGGCC
TGGGGCATTCAG---GTCCCTGCTGAGCAGTATAGGAGCTTGGCTGAGAGTGCGCTTTTG
GAGCCT---CAAGTGAGGAGGTACATCATCTACAACTCCAGGCCCATGAGGCTGGCCTTT
GCTGTGGTGTTCTATGTGTTGGTGTGGGCCAACATCTACTCCACCAGCCAAATGTTTGCC
CTAGGCAACCAGTGGGCAGGTGTGCTGCTTGCGACCCTGGCCGCTGTCAGCCTGACCCTG
ACTCTTGTGCTGGTCTTTGAGAGGCAGCAGAGGAAGGCTAACACTAACACAGACCTGAGG
CTGGTGGCTGCCAATGGAGCCCTTCTGAGACACCGAGTGCTGCTGGGGGTGACAGATACC
GTGGAGGGATGCCAGAGTGTGATACAGCTCTGGTTTGTCTACTTTGACCTGGAGAACTGT
GTGCAGTTCTTGTCCGATCATGTCCAAGAAATGAAGAGGAGTCAGGAG------------
------------------------------------------------------------
------TCCTTGCTGAGAAGCAGATTAAGCCAGCTATGTGTTGTCATGGAGACTGGAGTG
AGC---CCC---------GTG------GTG---GAAAGGCCTGAGGAC---TTGGAAGAT
TCTCCCCTCCTGCCCAGA---------ACTCCTGGT------CCTCAGGAGAGACCACTC
ACACAGACTGAACTCTATCAGCTTGTTCCAGAG---------------------------
------GCTGAGCCAGAGGAGATGGCCCGGCAACTGCTGGCAGTGTTTGGTGGCTACTAC
ACCCGGCTCCTGGTGACCTCTCAGCTCCCTCAG---CCAATGGGAACACGACACATGGAC
TCTGCAAGGATCCCATGCCCCTGCCAGCTCATAGAAGTACACATTTTG---GGCACAGGA
TGTTGCCCA------------------------------TTCCTGGCC------------
AGG
>Macaque|ENSMMUG00000004900|ENSMMUT00000006920
ATGGCCTGTGAACCACAGGTGGACCCG---GGGGCCGCTGGCCCATTGCCCCCCTCCTCC
CCTGGCTGGAGCGCCCTG------------------------------CCT---GGAGGG
AGCCCTCCCGGCTGGGGGCAAGAGCTCCACAATGGCCAGGTCCTCACTGTTCTCCGGATT
GACAATACCTGTGCACCCATCTCCTTTGACCTGGGAGCCGCAGAAGAGCAACTGCAAACC
TGGGGCATTCAGCAGGTCCCGGCCGACCAGTATAGGAGCCTGGCTGAGAGTGCTCTCTTG
GAGCCC---CAAGTGAGAAGATATATTATCTACAACTCGAGGCCTATGCGGCTGGCCTTT
GCTGTGGTTTTCTACGTGGTGGTGTGGGCTAATATCTACTCTACCAGTCAGATGTTTGCC
TTAGGGAACCACTGGGCTGGCATGCTGCTCGTGACCCTGGCCGCGGTGAGCCTGACCCTG
ACTCTTGTGCTGGTCTTTGAGAGACAGCAGAAGAAGGCCAACACCAATACGGACCTGAGG
CTGGCAGCTGCCAATGGAGCCCTCCTGAGACATCGGGTGCTGCTGGGGGTGACAGACACG
GTGGAAGGATGCCAGAGTGTGATTCAGCTTTGGTTTGTCTACTTCGACCTGGAGAACTGT
GTGCAGTTTTTGTCTGATCATGTTCAAGAAATGAAGACTAGCCAAGAG------------
------------------------------------------------------------
------TCCTTGCTGAGAAGCAGACTGAGCCAGTTGTGTGTTGTCATGGAGACTGGGGTG
AGC---CCT---------GTA------ACAGCGGAGGGGCCTGAGGACTTG---GAGGAT
GCTCCTCTCCTGCCTGGC---------AATTCTTGT------CCTAACGAGAGGCCACTC
GTGCAGACTGAGCTTCATCAGCTCGTTCCTGAG---------------------------
------GCCGAGCCGGAGGAAATGGCGCGCCAGCTGCTGGCAGTGTTTGGCGGCTACTAC
ATCCGGCTTCTAGTGACCTCCCAGCTCCCTCAG---GCAATGGGGACACGACACACGAAC
TCTCCGAGAATTCCATGCCCCTGCCAGCTCATAGAAGCCTACGTCCTG---GGCACAGGG
TGCTGCCCG------------------------------TTCCTGGCC------------
AGG
>Marmoset|ENSCJAG00000020458|ENSCJAT00000040162
ATGGCCTGTGAACCACAGGTGGACCTG---GGGGCTGCTGGCCCGTTGCCTCCCTCCTCC
CCTGGCTGGAGTGCCCTG------------------------------CCT---GGAGGG
AGCCCTCCTGGCTGGGGGCAAGAGCTCCACAATGGCCAGGTCCTCACTGTTCTCCGGATC
GACAATACCTGTACACCCATCTCCTTCGATCTGGGAGCCGCAGAAGAGCAGCTGCAAACC
TGGGGCATCCAG---GTCCCAGCTGACCAGTACAGAAGCTTGGCAGAGAGTGCCCTCTTG
GAGCCC---CAAGTGAGAAGATACATCATCTACAACTCAAGGCCCATGCGGCTGGCCTTT
GCTGTGGTTTTCTACGTGGTGGTGTGGGCCAATATCTACTCCACCAGCCAGATGTTTGCC
TTGGGGAACCACTGGGCTGGCATGCTGCTCGTGACGCTGGCTGCAGTGAGCCTGACCCTG
ACTCTTGTGCTGGTCTTTGAGAGACACCAGAAGAAGGCCAACACCAACACAGACCTGAGG
CTGGCAGCTGCCAATGGAGCCCTCCTAAGACACAGGGTGCTGCTGGGGGTGACAGACACA
GTGGAAGGATGCCAGAGTGTGATTCAGCTTTGGTTTGTCTACTTCGACCTGGAGAACTGT
GTGCAGTTTTTGTCTGATCATGTTCAAGAAATGAAGACTAGCCAAGAG------------
------------------------------------------------------------
------TCCCTGCTGAGAAGCAGATTGAGCCAGTTGTGTGTTGTTATGGAGACTGGGGTG
AGC---CCT---------GCA------ACAGCAGAGGGGCCTGAGAACTTG---GAGGAT
GCTCCTCTCTTGCCCGAC---------AGTTCTCGT------CCTATGGAGAGGCCACTC
GTGCAGACTGAGCTTCACCAGCTCGTTCCCGAG---------------------------
------GCTGAGCCGGAGGAAATGGCCTGCCAGCTGCTGGCAGTGTTTGGTGGCTACTAC
ATCCGGCTTCTAGTGACCTCCCAGCTTCCTCAG---GCAATGGGGACACGGCACACGAAC
TCTCCGAGAATTCCATGCCCCTGCCAGCTCATAGAAGCCTACATCCTG---GGCACAGGG
TGCTGCCCG------------------------------TTCCTGGCC------------
AGG
>Microbat|ENSMLUG00000008672|ENSMLUT00000008675
ATGGCCTGTGAGCCGCAGATG------GCCGGGGCGGCCGGCCCTTGGCCACCTCCTTCT
CTGGCT---GAGTGCCTG------------------------------CCG---GTGGGG
AGCCTTCTTGGCTGGGGGCAAGATCTCCGCAATGGCCAGGTCCTTACGGTTCTCCGGATC
GACAATACCTGTGCACCCATCTCCTTTGATCTGGGAGCCGCAGAACAGCAGCTGCAGACC
TGGGGCATTCAG---GTCCCGGCTGACCAGTACAGGAGCTTGGCCGAGAGCGCCCTCTTG
GAGCCC---CAAGTGAGAAGATACATCATCTACAACTCCAGGCCCATGCGGCTGGCCTTC
GCTGTGGTTTTCTATGTGGTGGTGTGGGCCAACATCTACTCCACCAGCCAGATGTTTGCC
CTGGGGAACCACTGGGCGGGCGTGCTGCTGGTGACCCTGGCCGCGCTGAGCCTGACGCTG
ACTCTCATGCTCATCTTCGAGAGACACCAGAGGAAGGCCAACACCAACACGGACCTCAGG
CTGGCGGCTGCCAACGGAGCCCTGCTGCGACACCGGGTGCTGCTGGGCGTGACGGACACG
GTGGAGGGCTGCCAGAGCGTGATTCAGCTCTGGTTTGTCTACTTTGACCTGGAGAACTGT
GTGCAGTTTTTGTCTGAACATGTTCGAGAAATGAAGACTAGCCAAGAGGTAAGTGAGCAT
ATGCTTATTTATAATATAATAGTAATGAATGTTAATAATAATAATGAGGATCCTGGTAGA
GGAAAGTACCATGTATTTAGGCGGCTTTCA------------------------------
------------------------------------------------------------
---------------------------------------------------------CTT
GTTCAAAATGCCTGCCCACCGTTATTGCCTATAACAGTGGTCGGCAACCATGGACTTTTT
AAAAAAGCACACCATGATGAAATGGCCCAGCAGCTGCTGGCAGTGTTTGGCGGCTACTAC
ATCCGGCTCCTGGTGACCTCCCAGCTCCCCCAG---GCAGTGGGGACACGACACACAGAC
TCTCCAAGGGTTCCGTGCCCCTGCCAACTCATAGAAGCCCACATCCTG---GGCACAGGG
TGCTGCCCG------------------------------TTCCTGGCC------------
AGG
>Human|ENSG00000157693|ENST00000374049
ATGGCCTGTGAACCACAGGTGGACCCG---GGGGCCACTGGCCCATTGCCCCCCTCCTCC
CCTGGCTGGAGTGCCCTG------------------------------CCT---GGAGGG
AGCCCTCCTGGCTGGGGGCAAGAGCTCCACAATGGCCAGGTCCTCACTGTTCTCCGGATT
GACAATACCTGTGCACCCATCTCCTTCGACCTGGGAGCCGCAGAAGAGCAACTGCAAACT
TGGGGCATCCAGCAGGTCCCGGCTGACCAGTACAGGAGCTTGGCTGAGAGTGCCCTCTTG
GAGCCC---CAAGTGAGAAGATATATCATCTACAACTCGAGGCCTATGCGGCTGGCCTTT
GCTGTGGTTTTCTATGTGGTGGTGTGGGCCAATATCTACTCTACCAGTCAGATGTTTGCC
TTGGGGAACCACTGGGCTGGCATGCTGCTCGTGACCCTGGCCGCGGTGAGCCTGACCTTG
ACTCTTGTGCTGGTCTTTGAAAGACACCAGAAGAAGGCCAACACCAACACGGACCTGAGG
CTGGCAGCTGCCAATGGAGCCCTCCTGAGACACCGGGTGCTGCTGGGGGTGACAGACACA
GTGGAAGGATGCCAGAGTGTGATTCAGCTTTGGTTTGTCTACTTCGACCTGGAGAACTGT
GTGCAGTTTTTGTCTGATCATGTTCAAGAAATGAAGACTAGCCAAGAG------------
------------------------------------------------------------
------TCCTTGCTGAGAAGCAGATTGAGCCAGTTGTGTGTTGTCATGGAGACTGGGGTG
AGC---CCT---------GCA------ACAGCGGAGGGGCCTGAGAACTTG---GAGGAT
GCTCCTCTCCTGCCCGGC---------AATTCTTGT------CCTAACGAGAGGCCACTC
ATGCAGACTGAGCTTCATCAGCTTGTTCCTGAG---------------------------
------GCTGAGCCGGAGGAAATGGCCCGCCAGCTGCTGGCAGTGTTTGGCGGCTACTAC
ATCCGGCTTCTAGTGACCTCCCAGCTCCCTCAG---GCAATGGGGACACGACACACGAAC
TCTCCGAGAATTCCATGCCCCTGCCAGCTCATAGAAGCCTACATCCTA---GGCACAGGG
TGCTGCCCG------------------------------TTCCTGGCG------------
AGG
>Chimp|ENSPTRG00000021291|ENSPTRT00000039369
ATGGCCTGTGAACCACAGGTGGACCCG---GGGGCCGCTGGCCCATTGCCCCCCTCCTCC
CCTGGCTGGAGTGCCCTG------------------------------CCT---GGAGGG
AGCCCTCCCGGCTGGGGGCAAGAGCTCCACAATGGCCAGGTCCTCACTGTTCTCCGGATT
GACAATACCTGTGCACCCATCTCCTTCGACCTGGGAGCCGCAGAAGAGCAACTGCAAACT
TGGGGCATCCAGCAGGTCCCGGCCGACCAGTACAGGAGCTTGGCTGAGAGTGCCCTCTTG
GAGCCC---CAAGTGAGAAGATATATCATCTACAACTCGAGGCCTATGCGGCTGGCCTTT
GCCGTGGTTTTCTACGTGGTGGTGTGGGCCAATATCTACTCTACCAGTCAGATGTTTGCC
TTGGGGAACCACTGGGCTGGCATGCTGCTCGTGACCCTGGCCGCGGTGAGCCTGACCTTG
ACTCTTGTGCTGGTCTTTGAAAGACACCAGAAGAAGGCCAATACCAACACGGACCTGAGG
CTGGCAGCTGCCAATGGAGCCCTCCTGAGACACCGGGTGCTGCTGGGGGTGACAGACACA
GTGGAAGGATGCCAGAGTGTGATTCAGCTTTGGTTTGTCTACTTCGACCTGGAGAACTGT
GTGCAGTTTTTGTCTGATCATGTTCAAGAAATGAAGACTAGCCAAGAG------------
------------------------------------------------------------
------TCCTTGCTGAGAAGCAGATTGAGCCAGTTGTGTGTTGTCATGGAGACTGGAGTG
AGC---CCT---------GCA------ACAGCGGAGGGGCCTGAGAACTTG---GAGGAT
GCTCCTCTCCTGCCCGGC---------AATTCTTGT------CCTAACGAGAGGCCACTC
ATGCAGACTGAGCTTCATCAGCTTGTTCCTGAG---------------------------
------GCTGAGCCGGAGGAAATGGCCCGCCAGCTGCTGGCAGTGTTTGGCGGTTACTAC
ATCCGGCTTCTAGTGACCTCCCAGCTCCCTCAG---GCAATGGGGACACGACACACGAAC
TCTCCGAGAATTCCATGCCCCTGCCAGCTCATAGAAGCCTACATCCTA---GGCACAGGG
TGCTGCCCG------------------------------TTCCTGGCG------------
AGG
>Cow|ENSBTAG00000000204|ENSBTAT00000000242
ATGGCGTGTGAACCGCAGATGGACCCCGGTGGGGCAGCTGGCCCCTTGCCCACCTCTTCC
CCTGGCTGGAGTCCCTTG------------------------------CCT---GGGGGA
AGCCCTCCTGGCTGGGGGCAAGAGCTCCGCAGTGGCCAGGTCCTTACGGTGCTCCGGATC
GACAATACCTGTGCGCCCATCTCATTTGACCTGGGAGCCGCCGAAGAGCAGCTGCAGACC
TGGGGTATT---CAGGTCCCAGCTGACCAGTACAGGAGCCTGGCTGAGAGCGCCCTCTTA
GAGCCC---CAAGTGAGGAGATACATCATCTACAACTCGAGGCCCATGCGGCTGGCCTTC
GCTGTGGTGTTCTACGTGGTGGTGTGGGCCAACATCTACTCCACCAGCCAGATGTTCGCC
CTGGGGAACCACTGGGCAGGCGTGCTGCTCGTGACCCTGGCTGCCACGAGCCTCACCCTG
ACTCTCGTGGTCATCTTTGAGAGACACCAGAGGAAGGCCAACACCAACACAGACCTCAGG
CTGACAGCTGCCAACGGAGCCCTCCTGAGACACCGGGTGCTGCTGGGGGTTACAGACACG
GTGGAAGGTTGCCAGAGTGTGATTCAGCTCTGGTTTGTCTATTTTGACCTGGAGACCTGT
GCGCAGTTTTTGTCTGATCACATTCGAGAGATGAAGATGAGCCAAGAA------------
------------------------------------------------------------
------TCCTTGCTGAGAAGCAGATTGAGCCAGCTGTGTGTTGTCATGGAGACTGGGGTA
AGC---CCC---------ACA------GCCAACGAGGGGCCAGAGAACCTGCTGGAGGAA
ACTCCTCTCCTGCCCGAC---------CGTCCAGGT------TCCACGGAGAAGCCGCTC
ATGCAGACTGAACTTCGCCAGCTTGTTCCTGAG---------------------------
------GCTGAGCCGGAGGAAATGGCCCAGCAGCTGCTGGCGGTGTTTGGTGGCTACTAC
ACCCGCCTCCTCGTGACCTCTCAGCTTCCCCAG---GCACTGGGGACACGACACATGGAC
TCTCCAAGGATTCCGTGCCCCTGCCAGCTCATAGAGGCCTACATCCTG---GGCACCGAG
TGCTGCCCA------------------------------TTCCTGACC------------
AGG
>Dog|ENSCAFG00000003351|ENSCAFT00000005376
ATGGCCTGCGAAGCACGGCCGGGCCCCGGCGCCGCCGCCAGCCCGTTGCCCACCGCCTCC
CCTGGCTGGAGTGCCTTG------------------------------CCT---GGAGGG
AGTCCTCCGGGCTGGGGCCAAGAGCTCCGCAATGGCCAGGTCCTCACCGTTCTCCGGATC
GACAATACCTGTGCCCCCATCTCCTTTGATCTGGGCGCCGCAGAAGAGCAACTGCAGACC
TGGGGCATT---CAGGTCCCTGCCGACCAGTACAGGAGCTTGGCCGAAAGCGCCCTGTTG
GAGCCC---CAAGTGAGAAGATACATCATCTACAACTCCAGGCCTATGCGGCTGGCCTTT
GCCGTGGTTTTCTATGTGGTGGTGTGGGCCAACATCTACTCCACCAGCCAGATGTTTGCC
TTGGGGAACCACTGGGTGGGTGTGCTGCTCGTGACCCTGGCTGCCATGAGCCTGACCCTG
ACCCTCGTGCTCATCTTCGAGAGACACCAGAGGAAGGCCAACACCAACACGGACCTTAGG
CTGGCGGCTGCCAACGGAGCCCTCCTGAGACACCGGGTGCTGCTGGGGGTGACGGACACG
GTGGAAGGCTGCCAGAGCGTGATTCAGCTCTGGTTTGTCTACTTCGACCTGGAGGACTGC
GTGCAGTTTTTGTCTGACCACATTCAAGAGATGAAGACTAGCCAAGAG------------
------------------------------------------------------------
------TCCTTGCTCAGAAGCAGATTGAGCCAGCTGTGTGTTGTCATGGAAACCGGGGTG
AGC---CCC---------GAG------ACAGCCGAGGGGCCCGAGGACCTGTTGGAGGAT
GCTCCCCTCCTTCCCGGT---------GGCCCTCAG------CCCGAGGAGAGGCCATTC
ATGCAGACTGAGCTTCGCCAGCTTATCCCCGAG---------------------------
------GCTGAGCCGGGGGAAATGGCCCAGCAGCTCCTGGCGGTATTTGGTGGCTATTAC
ATCCGGCTCCTGGTGACCTCGCAGCTCCCCCAG---GCAGTGGGGACACGACACACAGAC
TCTGCAAGGATTCCCTGCCCCTGTCAGCTCATAGAAGCCCATATCCTG---GGTACTGGG
TGCTGCCCA------------------------------TTCCTGGCC------------
AGG
>Elephant|ENSLAFG00000016839|ENSLAFT00000016840
ATGGCCTGTGAACCCCAGACGGACCCTTGTGGGTCAGCCAGCCCACTGCCTACATCCTCT
CCTGGCTGGAGTGCCCTG------------------------------CCT---GTGGGG
AGCCCTCCTGGCTGGAGGCAAGAGCTCCGCAATGGCCAGGTCCTCACAGTTCTCCGGATC
GACAATACCTGTGCACCCATCTCGTTTGATCTGGGAGCTGCAGAAGAGCAACTGCAGACC
TGGGGTATTCAG---GTCCCGGCTGACCAGTACAGGAGCCTGGCTGAGAGTGCCCTCCTG
GAGCCC---CAAGTGAGAAGATACATCATCTACAACTCGAGGCCTATGCGACTGGCCTTC
GCTGTGGTTTTCTACGTGGTGGTGTGGGCCAATATCTACTCTACCAGCCAGATGTTTGCT
CTGGGGAACCACTGGGTGGGCGTGCTGCTCGTGACTCTGGCTGCGGTAACCCTGACCCTG
ACGCTCGTGCTCGTCTTCGAGAGACACCAGAGGAAGGCCAACACCAACACGGACCTAAGG
CTGGCGGCTGCCAACGGAGCCCTCCTGAGACACCGGGTGCTGCTGGGTGTGACGGACACG
GTGGAAGGCTGCCAGAGCGTGATCCAGCTCTGGTTTGTCTACTTTGACCTGGAGAACTGT
GTGCAGTTTTTGTCTGACCATGTTCAAGAAATGAAGACTAGCCAAGAG------------
------------------------------------------------------------
------TCCTTGCTGAGAAGCAGATTGAGCCAGCTCTGCATTGTCATGGAAACTGGGGTG
AGC---CCC---------ACG------ACGGCGGAGGGGCCCGAGAACCTGGTAGAGGAA
GCTCCCCTCCTGCCCAGT---------AATGCTCGT------CCCACAGAGAGGCCACTC
ATGCAGTCTGAGCTTCATCAGCTTGTTCCTGAG---------------------------
------GCTGAGCCAGAGGAAATGGCCCGGCAGCTGCTGGCGGTTTTTGGTGGCTACTAC
ATCCGGCTCCTGGTGACCTCCCAGCTCCCCCAG---GCAGCGGGGACACGACACACAGAC
TCTGCGAGGGCTCCGTGCCCCTGCCAGCTCATAGAAGCCCACATCCTG---GGCACAGGA
TGCTGCCCA------------------------------TTCCTGGCC------------
AGG
>Bowhead|bmy_05221T0
ATGGCGTGTGAACCGCAGATGGACCCGGGCGGGGCGGCCGGCCCCTTACCCACCTCCTCC
CCTGGGTGGAGCGCCCTG------------------------------CCT---GGCGGG
AGCCCTCCTGGCTGGGGGCAAGAGCTCCACAATGGCCAGGTTCTCACAGTTCTCCGGATT
GACAATACCTGTGCACCCATCTCCTTCGATCTGGGAGCCGCCGAAGAACAACTGCAGACC
TGGGGCATT---CAGGTCCCGGCTGAGCAGTACAGGAGCCTGGCTGAGAGTGCCCTCTTG
GAGCCC---CAAGTGAGAAGATACATCATCTACAACTCGAGGCCTATGCGGCTGGCCTTC
GCTGTGGTGTTCTATGTGGTGGTGTGGGCCAACATCTACTCCACCAGCCAGATGTTCGCC
CTGGGGAACCACTGGGTGGGTGTGCTGCTCGTGACCCTGGCTGCCATGAGCCTGACCCTG
ACTCTTGTGCTCATTTTCGAGAGACATCAGAGGAAGGCCAACGCCAACACGGACCTAAGG
CTGGCAGCTGCCAACGGAGCCCTCCTGAGACACCGGGTGCTGTTGGGGGTGACAGACACG
GTGGAAGGCTGCCAGAGTGTGATTCAGCTCTGGTTTGTCTACTTCGACCTGGAGACCTGT
GTGCAGTTTTTGTCCGACCATGTTCGAGAAATGAAGACGAGCCAAGAG------------
------------------------------------------------------------
------TCCTTGCTGAGAAGCAGATTGAGCCAGCTGTGTGTTGTCATGGAGACTGGGGTG
AGC---CCC---------ACG------GTGGCCGAGGGGCCGGAGAACCTGCTGGAGGAA
GCTCCTCTCCTGCCCAGC---------AGTCCTCGT------CCCACGGAGAGGCCACTC
ATGCAGACCGAGCTTCGCCAGCTTATTCCTGAG---------------------------
------GCTGAGCCAGAGGAAATGGCCCAGCAGCTGCTGGCAGTGTTTGGTGGCTACTAC
ATCCGGCTCCTGGTGACCTCTCAGCTCCCCCAG---GCATTGGGCACACGACACACAGAC
TCTCCAAGGATTCCATGCCCCTGCCAGCTCATAGAAGCCCACATCCTG---GGCACAGGG
TGCTGCCCA------------------------------TTCCTGGCC------------
AGG
>Minke|BACU020303
ATGGCGTGTGAACCGCAGATGGACCCCGGCGGGGCGGCCGGCCCCTTGCCCACCTCCTCC
CCTGGGTGGAGCACCCTG------------------------------CCT---GGCGGG
AGCCCTCCTGGCTGGGGACAAGAGCTCCACAATGGCCAGGTCCTCACCGTTCTCCGGATT
GACAATACCTGTGCACCCATCTCCTTCGATCTGGGAGCCGCCGAAGAACAACTGCAGACC
TGGGGCATTCAGCAGGTCCCGGCTGAGCAGTACAGGAGCCTGGCTGAGAGTGCCCTCTTG
GAGCCC---CAAGTGAGAAGATACATCATCTACAACTCGAGGCCTATGCGGCTGGCCTTC
GCTGTGGTGTTCTATGTGGTGGTGTGGGCCAACATCTACTCCACCAGCCAGATGTTCGCC
CTGGGGAACCACTGGGTGGGTGTGCTGCTCGTGACCCTGGCTGCCATGAGCCTGACCCTG
ACTCTTGTGCTCATTTTCGAGAGACACCAGAGGAAGGCCAACGCCAACACGGACCTAAGG
CTGGCAGCTGCCAACGGAGCCCTCCTGAGACACCGGGTGCTGTTGGGGGTGACAGACACG
GTGGAAGGCTGCCAGAGTGTGATTCAGCTCTGGTTTGTCTACTTCGACCTGGAGACCTGT
GTGCAGTTTTTGTCCGACCATGTTCGAGAAATGAAGACGAGCCAAGAG------------
------------------------------------------------------------
------TCCTTGCTGAGAAGCAGATTGAGCCAGCTGTGTGTTGTCATGGAGACTGGGGTG
AGC---CCC---------ACG------GTAGCCGAGGGGCCGGAGAACCTGCTGGAGGAA
GCTCCTCTCCTGCCCAGC---------AGTCCTCGT------CCCACGGAGAGGCCACTC
ATGCAGACCGAGCTTCGCCAGCTTATTCCTGAG---------------------------
------GCTGAGCCAGAGGAAATGGCCCAGCAGCTGCTGGCAGTGTTTGGTGGCTACTAC
ATCCGGCTCCTGGTGACCTCTCAGCTCCCCCAG---GCATTGGGCACACGACACACGGAC
TCTCCAAGGATTCCATGCCCCTGCCAGCTCATAGAAGCCCACATCCTG---GGCACAGGG
TGCTGCCCA------------------------------TTCCTGGCC------------
AGG
