# Supplementary material for: Insights into the Evolution of Longevity from the Bowhead Whale Genome
Source: Cell Rep. 2015 Jan 6;10(1):112–22. doi: 10.1016/j.celrep.2014.12.008 (PMC4536333; doi:10.1016/j.celrep.2014.12.008)
Supplement: Supplemental Folder 2. Species Used in the Analysis of Selective Pressure Variation, Single-Gene Orthologous Families Tested, Likelihood Ratio Tests, MAKER Parameters, and Full Assembly and Read Usage Data, Related to Experimental Procedures [file mmc3.zip › Tested SGOs/reciprocal_group_3403.2.fas]

>Gibbon|ENSNLEG00000001580|ENSNLET00000001984
ATGTTCACGTCCAAGTCCAACTCGGTGTCGCCCTCGCCGTCCCTGGAGCAGGCTGACTCG
GACGCGCTGGACATCAGCACCAAAGTGCAGCTCTACGGCGTGTTGTGGAAGCGGCCTTTC
GGGAGGCCGTCGGCCAAGTGGTCCCGGCGGTTTTTCATCATCAAAGAGAGCTTTCTGCTT
TACTACTCTGAGAGCGAGAAAAAGAGCTTTGAAACCAATAAATACTTCAATATACATCCT
AAGGGCGTCATCCCTCTGGGGGGCTGCTTGGTGGAGCCCAAGGAAGAGCCTAGCATGCCC
TATGCCATGAAGATCTCCCACCAGGACTTCCAC---GGGAACATCTTGCTTGCTGCTGAG
TCGGAGTTTGAGCAGACCCAGTGGCTGGAGATGCTGCAGGAGTCTGGGAAGGTGACCTGG
AAGAATGCCCAGCTGGGAGAAGCTATGATCAAAAGCCTGGAGGCCCAGGGGCTGCAGTTG
GCTAAGGAAAAGCAGGAGTATTTAGACAAACTGATGGAAGAGACCGAAGAACTCTGCCTT
CAGAGGGAGCAGAGAGAG------------------------------------------
------GAGCTTGAGCGCCTTAACCAGGTGCTGGAGGCCGAGAAGCAGCAGTTCGAGGAG
GTGGTGCAGGAGCTGAGAATGGAGCAGGAGCAGATCAAGAGGTGGCTTGAGTTAACC---
------------------------------------------------------------
---------TTGCCCTGTTGTGAGGGCAGCCATGTTGGAGAACCTAAATTGGGCTTTTCT
TTTCCTTCCCTCCCTCCATGCCAGGAACTCTCCATAGAGAAGAAGAAAACCCTGGAAATG
CTGGAGGAGAACGAGAACCACCTGCAGACACTGGCCAATCAGAGTGAG---------CAG
CCCCCTCCCAGCGGGGGCCTCCATAGCAACCTCCGGCAGATCGAGGAGAAGATGCAGCAG
CTCTTAGAGGAGAAGCTCCTGGCAGAGAAGCGAATGAAGGAGAACGAGGAACGCTCACGG
GCCCTGGAGGAGGAGCGCGAGTTCTACTCCAGCCAGTCCCAGGCTCTGCAGAACTCGCTG
CAGGAGCTGACGGCAGAGAAGCAGCAGGCTGAGCGGGAGCTCAAG---------------
------------------------------------------------------------
------------------------------------------------------------
---------------------------------GCTGAAGTGAAGGTCCGCATGGACCTG
GAGAGGCGTCTCCGGGAGGCAGAGGGGGCCTTGCGAAGCCTGGAACAGGGGCTGAATTCC
AAGGTGCGGAATAAGGAGAAGGAGGAGAGGATGCGCGCTGATGTGAGCCATCTGAAA---
------------AGGTTCTTTGAGGAGTGCATCCGGAATGCCGAGCTGGAGGCCAAGATG
CCTGTGATCATGAAGAATTCCGTGTACATCCATAAGGCAGCCACTCGCCGCATCAAGAGC
TGCCGCTTCCACCGGCGCCGGTCCAGCACCTCCTGGAATGAC------------------
------------------------------------------------------------
------------------------------------------------------------
------------------------------------ATGAAGCCGTCCCAGTCCTTCATG
ACCTCCCAGCTGGATGCCAACAACATGGAGGAGCTAAAGGAGGTGGCCAAGCGGCTCAGC
AGGGACCAGCGCTTCCGGGAATCCATCTACCACATCATGGCCACCCAGCCCGGAGTCCCC
TTGGCGCTC---------------------------------------TCCCGGGGTGGA
---AAG
>Gorilla|ENSGGOG00000011425|ENSGGOT00000011471
ATGTTCACGTCCAAGTCCAACTCGGTGTCGCCCTCGCCGTCCCTGGAGCAGGCTGACTCG
GACGCCCTGGACATTAGCACCAAAGTGCAGCTCTACGGCGTGCTGTGGAAGAGGCCTTTC
GGCAGGCCGTCGGCCAAGTGGTCCCGGCGGTTTTTCATCATCAAAGAGAGCTTTCTGCTT
TACTACTCCGAGAGCGAAAAAAAGAGCTTTGAAACCAATAAATACTTCAATATACATCCT
AAGGGCGTCATCCCTCTGGGGGGCTGCCTGGTGGAGCCCAAGGAAGAGCCTAGCATGCCT
TATGCCATGAAGATCTCCCACCAGGACTTCCAT---GGGAACATCTTGCTTGCTGCTGAG
TCGGAGTTTGAGCAGACCCAGTGGCTGGAGATGCTGCAGGAGTCTGGGAAGGTGACCTGG
AAGAATGCCCAGCTGGGAGAAGCCATGATCAAAAGCCTGGAGGCCCAGGGGCTGCAGTTG
GCTAAGGAAAAGCAGGAGTATTTAGACAAACTGATGGAAGAGACCGAAGAACTCTGCCTT
CAGAGGGAGCAGAGAGAG------------------------------------------
------GAGCTTGAGCGCCTTAACCAGGTGCTGGAGGCTGAGAAGCAGCAGTTCGAGGAG
GTGGTGCAGGAGCTGAGAATGGAGCAGGAGCAGATCAAGAGGGAGCTGGAACTGACTGCA
AGATGCCTTAAGGGTGTAGAACAAGAGAAAAAGGAACTGAGGCACCTCACGGAGTCCTTG
CAGCAGACACTG------------------------------------------------
---------------------GAGGAACTCTCCATAGAGAAGAAGAAAACCCTGGAAATG
CTGGAGGAGAACGAGAACCACCTGCAGACACTGGCCAATCAGAGTGAG---------CAG
CCCCCTCCCAGCGGGGGCCTCCATAGCAACCTCCGGCAGATCGAGGAGAAGATGCAGCAG
CTCTTAGAGGAGAAGCTCCTGGCAGAGAAGCGGATGAAGGAGAATGAGGAGCGCTCACGG
GCCCTGGAGGAGGAGCGTGAGTTCTACTCCAGCCAGTCCCAGGCACTGCAGAACTCGCTG
CAGGAGCTGACGGCAGAGAAGCAGCAGGCTGAGCAGGAGCTCAAG---------------
------------------------------------------------------------
------------------------------------------------------------
---------------------------------GCTGAGGTGAAGGTCCGCATGGACCTG
GAGAGGCGTCTCCGGGAGGCAGAAGGGGCCTTGCGAAGCCTGGAACAGGGGCTGAATTCC
AAGGTGCGGAATAAGGAGAAGGAGGAGAGGATGCGGGCTGATGTGAGCCATCTGAAA---
------------AGGTTCTTTGAGGAGTGCATCCGGAATGCCGAGCTGGAGGCCAAGATG
CCTGTGATCATGAAGAACTCCGTGTACATCCATAAGGCAGCCACTCGCCGCATCAAGAGC
TGCCGCTTCCACCGACGCCGGTCCAGCACCTCCTGGAATGAC------------------
------------------------------------------------------------
------------------------------------------------------------
------------------------------------ATGAAGCCGTCCCAGTCCTTCATG
ACCTCCCAGCTGGATGCCAACAACATGGAGGAGCTAAAGGAGGTGGCCAAGCGGCTCAGC
AGGGACCAGCGCTTCCGGGAATCCATCTACCACATCATGGCCACCCAGCCTGGAGCCCCC
TTGGCACTC---------------------------------------TCCCGGGGTGGA
---AAG
>Guinea_Pig|ENSCPOG00000020733|ENSCPOT00000020168
------------------------------------------------------------
------------------------------------------------------------
------------------------------------------------------------
------------------------------------------------------------
------------------------------------------------------------
------------------------------------------------------------
------------------------------------------------------------
------------------------------------------------------------
---------------------------------ATGGAAGAGACCGAAGAACTGTGCCTT
CAGAGAGAGCAGAGAGAG------------------------------------------
------GAGCTCGAGCGCCTGAACCAGGTGCTGGAGGCAGAGAAGCAGCAGTTTGAGGAG
GTGGTGCAGGAGCTGAGAGTGGAGCAGGAGCAGATCAAGAGGGAACTAGAACTCACTGCA
AGATGCCTCAAGGGTGTGGAACAAGAGAAGAAGGAACTGAGGCAGCTCACGGAATCTTTG
CAGCAGACGCTA------------------------------------------------
---------------------GAGGAACTCTCCATAGAGAAGAAGAAAACCCTGGAAATG
CTAGAGGAGGATGAGAACCAGCCGCAGTCACTGGCCAATCAGAGTGAG---------CAG
GCATCTGCCATCGGGGATCTCCATAGCAACCTAAGGCAGATCGAGGAACGGATTCAGCAG
CTCTTGACAGAGAAGCTTGTGGCGGAGAAGCGGATGAAGGAGAACGAGGAGCGCTCGCGG
GCCTTGGAGGAGGAACGGGAGTTCTACTCCAGCCAGTCCCAGGCGCTGCAGAACTCACTG
CAGGAGCTGACAGCAGAGAAGCAGCAAGCTGAGCGGGAGCTCAAGGTGCGCAGGCCGGTG
GGGACCTCTGTGTTGGGCCCTTCCTCTGTCCCG---------------------------
------------------------------------------------------------
---------------------------------GCTGAGGTGAAGGTCCGAATGGACCTG
GAGAGGCGTCTGCGGGAGGCAGAGGGGGCTTTGCAGAGCCTGGAGCAAGGGCTCAACTCC
AAGGTGCGGAATAAGGAGAAGGAGGAGAGGATGCGGGCTGATGTGAGCCATCTGAAA---
------------AGGTTCTTTGAGGAGTGCATCCGGAATGCAGAGCTGGAGGCCAAGATG
CCAGTCATCATGAAGAACTCCGTGTACATCCACAAGGCGGCCACTCGCCGTATCAAGAGC
TGCCGCTTCCACCGGCGCCGGTCCAGCACCTCCTGGAATGACAGTGAGTGTGGTTGTCTA
AGTCCCTGGGGGTACCTGGGCCCTGTCTCCCCA---------------------------
------------------------------------------------------------
------------------------------------GTGAAGCCATCCCAGTCCTTCATG
AACTCTCAGCTGGAAGCCAACAACATTGAGGAGCTGAAGGAGGTGGCCAAGAGGCTCAGC
CGGGACCAGCGCTTCCGGGAATCCATCTACCACATCATGGTCACCCAGCCTGGGGCTGCC
TCCGTGCTG---------------------------------------CCCCGGGGTGGA
---AAG
>Horse|ENSECAG00000008982|ENSECAT00000009149
------------------------------------------------------------
------------------------------------------------------------
------------------------------------------------------------
------------------------------------------------------------
------------------------------------------------------------
------------------------------------------------------------
------------------------------------------------------------
------------------------------------------------------------
------------------------------------------------------------
------------------------------------------------------------
------GAGCTTGAGCGCCTTAACCAGGTGCTGGAGGCTGAGAAGCAGCAGTTCGAGGAG
GTCGTGCAGGAGCTGAGAGTGGAGCAGGAGCAGATCAAGAGGGAGCTGGAACTAACTGCA
AGATGCCTCAAGGGTGTAGAGCAAGAGAAAAAGGAGCTGAGGCACCTCACAGAGTCCTTG
CAGCAGACGCTG------------------------------------------------
---------------------GAGGAGCTCTCCATAGAGAAGAAGAAAACTCTGGAAATG
CTGGAGGAGAATGAGAACCAGCTGCAGACACTGGCCAATCAGAACGAG---------CAG
CCCCCTCCCAGGGGGGGTCTCCATAGCAACCTGAAGCAGATCGAGGAGAAGATGCAGCAG
CTCTTGGAGGAGAAGCTGCTGGCAGAGAAGCGGATGAAGGAGAACGAGGAGCGCTCGCGG
GCCCTGGAGGAGGAGCGTGAGTTCTACTCCAGCCAGTCCCAGGCGCTGCAGAACTCGCTG
CAGGAGCTGACGGCGCAGAAGCAGCAGGCCGAGCGGGAGCTCAAG---------------
---------------------------------GACCCACGTCCCTGTCCTGTCCTCTCT
CCTCAG------------------------------------------------------
---------------------------------GCTGAGGTAAAGGTCCGCATGGGCCTG
GAGAGGCGTCTGCGGGAGGCAGAGGGCGCCTTGCGGAGCCTGGAACAAGGGCTCAGCTCC
AAGGTGCGGAACAAGGAGAAGGAGGAGAGGATGCGGGCTGATGTGAGCCATCTGAAA---
------------AGGTTCTTCGAGGAGTGCATCCGGAACGCGGAGCTGGAGGCCAAGATG
CCTGTCATCATGAAGAACTCCGTGTACATCCACAAGGCCGCCACTCGTCGCATCAAGAGC
TGCCGCTTCCACCGGCGCCGGTCCAGCACCTCCTGGAATGAC------------------
------------------------------------------------------------
---------AGTGAG---GGCTGTTCGCGTGCCCTG---------------------GGG
GGCAGGAAGAGGGCAGGTGGGGCCACTGTCTCCCCAGTGAAGCCGTCCCAGTCCTTCATG
ACCTCCCAGCTGGAAGCCAACAACATAGAGGAGCTGAAGGAGGTAGCCAAGCAGCTCAGC
CGAGACCAGCGCTTCCGGGAATCCATCTACCATATCATGGCCACGCAGCCTGGACCAGCC
------------------------------------------------------------
------
>Mouse|ENSMUSG00000066438|ENSMUST00000140770
ATGTTCACATCCAAGTCCAACTCCGTGTCGCCATCGCCGTCCCTGGAGCAGGCGGACGCG
GACGCGCTGGACATCAGCACCAAAGTGCAGCTCTACGGGGTTCTGTGGAAACGGCCGTTC
GGGAGATCCTCGGCCAAGTGGTCCCGGCGGTTTTTCATCATCAAAGAAAGCTTTCTGCTT
TACTACTCTGAGAGTGAGAGAAAGAGCTTTGAAACCAATAAGTACTTCAATATTCATCCT
AAGGGTGTCATTCCACTGGGTGGCTGCCTGGTGGAGGCCAGAGAAGAGCCCAGTATGCCC
TATGCCATGAAGATCTCACACCAGGACTTCCAT---GGGAATGTCTTGTTGGCTGCGGAG
TCTGAGTTTGAGCAGACACAATGGCTGGAGATGTTGCAGGAGTCTGGGAAGGTGACCTGG
AAAAATGCCCAGCTAGGGGAAGCTATGATCAAAAGCCTGGAGGCACAGGGGCTACAGCTG
GCTAAGGAAAAGCAGGAATATTTAGACAAGCTGATGGAGGAGACAGAAGAACTGTGCCTT
CAGAGGGAACAGAGAGAG------------------------------------------
------GAGCTTGAGCGCCTGAACCAAGTGCTGGAGGCCGAGAAACAGCAGTTTGAGGAG
GTGGTGCAAGAGCTGAGAGTGGAGCAGGAGCAGATCAAAAGGGAGCTAGAACTCACTGCA
AGATGCCTCAAGGGCGTGGAACAAGAGAAGAAGGAGCTGAGACACCTCACAGAGTCCTTA
CAGCATACGCTG------------------------------------------------
---------------------GAGGAACTCTCCATAGAGAAGAAGAAAACCCTAGAGATG
CTGGAGGAAGATAAGAACCAGCCACAGCCCTTGACCAACCAGAGTGAG---------CAG
CCACCGGCCAGTGATGGTCTCCATAGCAACCTCAGGCAGATCGAAGAGCGGATGCAGGAG
CTATTGGCGGAGAAGCTTCTGGCTGAGAAGCGGATGAAGGAGAATGAGGAACGCTCTCGG
GCTCTGGAGGAGGAACGGGAATTCTACTCAAGCCAGTCCCAAGCCCTGCAGAACTCGCTG
CAGGAGCTCACTGCAGAGAAGCAGCAGGCGGAGCGGGAACTCAAG---------------
------------------------------------------------------------
------------------------------------------------------------
---------------------------------GCTGAAGTGAAAGTACGCATGGACCTT
GAGAGGCGGCTTCGGGAGGCAGAGGCGGCCTTGCGGAGCCTGGAACAAGGCCTCAATTCC
AAGGTTCGGAACAAGGAGAAGGAAGAACGGATGCGGGCGGACGTGAGCCACCTGAAA---
------------AGGTTCTTCGAGGAGTGCATCCGGAATGCAGAGCTGGAGGCCAAGATG
CCGGTCATCATGAAGAACTCCGTGTACATCCATAAGGCAGCCACTCGCCGCATCAAAAGC
TGCCGATTCCACCGCCGCCGGTCCAGTACTTCCTGGAATGAC------------------
------------------------------------------------------------
------------------------------------------------------------
------------------------------------ATGAAGCCATCCCAGTCCTTCATG
ACCTCCCAGCTAGAAGCCAACAACATAGAGGAGCTGAAGGAGGTAGCCAAGCGGCTAAGC
AGAGACCAGCGCTTCCGGGAATCCATCTATCACATCATGGCTACCCAGCCTGGG---GCC
TCTGCACTT---------------------------------------CCCCGGGGAGGA
---AAG
>Opossum|ENSMODG00000011302|ENSMODT00000014450
ATGTTCGCTTCCAAATCCAATTCGGTTTCTCCCTCCCCTTCCATGGAACAGGCAGATGCC
GATGCCCTGGACATCAGCACCAAAGTGCAGCTGTATGGTGTACTCTGGAAGAGACCCTTT
GGGAGGCAGTCAGCCAAGTGGTCGAGAAGGTTTTTCATCATCAAAGAGAGTTTTCTGCTT
TACTATTCTGAAAGTGAAAAGAAAAACTTTGAAACCAATAAATATTTCAACATCCATCCT
AAGGGTGTCATACCTCTAGGGGGCTGTCTTGTGGAAGCCAAAGAAGAACCCAATATGCCC
TATGCAATGAAGATCTCTCACCAAGATTTCCAT---GGCAACATCGTGCTGGCTGCAGAG
TCAGAATTTGAACAGATCCAGTGGCTAGAGATGTTGCGAGAGTCTGGCAAAGTAACTTGG
AAGAATGCCCAGCTGGGAGAAGCCATGATCAAGAGTCTAGAGACCCAGGGTCTGCAGTTG
GCCAAGGAGAAGCAAGAATATTTAGACAAACTGATGGAAGAAACAGAAGAGCTGTGTCTT
CAGAGAGAGCAGAGAGAG------------------------------------------
------GAGCTTGAGCGACTCAACCAGATCCTAGAGGCTGAGAAGCAACAGTTTGAGGAA
GTGGTCCAGGAGCTGAGGATGGAGCAGGAACAAATCAAGAGGGAGTTGGAGTTGACAGCA
AGATGCCTCAAGGGAGTGGAGCAAGAGAAGAAAGAACTGAGGAACCTCACTGAATCCTTA
CAACAGACACTG------------------------------------------------
---------------------GAAGAACTCTCCATAGAGAAGAAAAGGACCTTGGAGATG
CTACAGGAGAATGAGAACCAGCCAGAGGTTCTGGCCAATCAGAGTGAG---------CAG
CCCCACCCCAGTGGGGGTCTACATTGCAACCTGCGGCAGATTGAGGAGAAGATGCAACAG
CTTCTGGAGGAGAAACTTCTTGCAGAGAAGAGGATGAAGGAGAATGAAGAGAGATCTCGG
GCTTTGGAGGAGGAGCGGGAATTCTATTCCAGCCAGTCACAGGCTCTTCAGAACTCTCTA
CAGGAGCTAACAGAGGAGAAGCAGCAAACAGAGAGGGACCTCAAG---------------
------------------------------------------------------------
------------------------------------------------------------
---------------------------------GCTGAGGTCAAGGTCCGAATGGACCTG
GAGAAGAGGCTTCGGGAGGCAGAAGGAGCCCTGCGGAGCCTGGAACAAGGGCTCAACTCC
AAGGTTCGCAACAAAGAGAAAGAAGAGAAGATGAGGGCTGATGTCAGCCACCTGAAA---
------------AGGTTCTTTGAGGAGTGCATACGGAATGCTGAGCTGGAAGCCAAGATG
CCGGTCATCATGAAGAATTCAGTGTACATTCACAAGGCTGCTACCCGTCGGATCAAAAGC
TGTCGTTTCCATCGCAGGAGATCTAGCACATCCTGGAACGAC------------------
------------------------------------------------------------
------------------------------------------------------------
------------------------------------ATGAAACCTTCCCAATCATTCATG
ACATCCCAGCTGGAGGCCAACAGCATTGAGGAGCTCAAAGAAGTGGCCAAGAGACTGAGT
CGGGACCAGCGCTTCCGGGAGTCCATTTACCAAATTATGGTGTCACAGCCTGGCCCCACT
CCTGCCCTG---------------------------------------CCCCGGGGAGGG
---AAG
>Orangutan|ENSPPYG00000005941|ENSPPYT00000007021
------------------------------------------------------------
------------------------------------------------------------
------------------------------------------------------------
------------------------------------------------------------
------------------------------------------------------ATGCCC
TATGCCATGAAGATCTCCCACCAGGACTTCCAT---GGGAACATCTTGCTTGCTGCTGAG
TCGGAGTTCGAGCAGACCCAGTGGCTGGAGATGCTACAGGAGTCTGGGAAGGTGACCTGG
AAGAATGCCCAGCTGGGAGAAGCCATGATCAAAAGCCTGGAGGCCCAGGGGCTGCAGTTG
GCTAAGGAAAAGCAGGAGTATTTAGACAAACTGATGGAAGAGACCGAAGAACTCTGCCTT
CAGAGGGAGCAGAGAGAG------------------------------------------
------GAGCTTGAGCGCCTTAACCAGGTGCTGGAGGCCGAGAAGCAGCAGTTCGAGGAG
GTGGTACAGGAGCTGAGAATGGAGCAGGAGCAGATCAAGAGGGAGCTGGAACTGACTGCA
AGATGCCTTAAGGGTGTAGAACAAGAGAAAAAGGAACTGAGGCACCTCACGGAGTCCTTG
CAGCAGACACTG------------------------------------------------
---------------------GAGGAACTCTCCATAGAGAAGAAGAAAACCCTGGAAATG
CTGGAGGAGAACGAGAACCACCTGCAGACACTGGCCAATCAGAGTGAG---------CAG
CCCCCTCCCAGCGGGGGCCTCCATAGCAACCTCCGGCAGATCGAGGAGAAGATGCAGCAG
CTCTTAGAGGAGAAGCTCCTGGCAGAGAAGCGGATGAAGGAGAACGAGGAGCGCTCACGG
GCCCTGGAGGAGGAGCGTGAGTTCTACTCCAGCCAGTCCCAGGCACTGCAGAACTCGCTG
CAGGAGCTGACGGCAGAGAAGCAGCAGGCTGAGCGGGAGCTCAAG---------------
------------------------------------------------------------
------------------------------------------------------GACCTG
ACTTCCTTCTCATTTCCCTCTCCTCAACCTCAGGCTGAAGTGAAGGTCCGCATGGACCTG
GAGAGGCGTCTCCGGGAGGCAGAGGGGGCCTTGCGAAGCCTGGAACAGGGGCTGAATTCC
AAGGTGCGGAATAAGGAGAAGGAGGAGAGGATGCGGGCTGATGTGAGCCATCTGAAA---
------------AGGTTCTTTGAGGAGTGCATCCGGAATGCCGAGCTGGAGGCCAAGATG
CCCGTGATCATGAAGAACTCCGTGTACATCCATAAGGCAGCCACTCGCCGCATCAAGAGC
TGCCGCTTCCACCGACGCCGGTCCAGCACCTCCTGGAATGAC------------------
------------------------------------------------------------
---------AGTGAGTGTGGCTGTCTGCGTGCCCTGGATGTGGAAGCCGCCTGTTGG---
---------------------GCTCCTGTTTCCCCAGTGAAGCCGTCCCAGTCCTTCATG
ACCTCCCAGCTGGATGCCAACAACATGGAGGAGCTAAAGGAGGTGGCCAAGCGGCTCAGC
AGGGACCAGCGCTTCCGGGAATCCATCTACCACATCATGGTCACCCAGCCTGGAGCCCCC
------------------------------------------------------------
------
>Platypus|ENSOANG00000012627|ENSOANT00000019970
ATGTTCACGGCCAAGTCCAACTCGGTGTCGCCTTCCCCGTCCATGGAGCAGGCGGACGCG
GACGCGCTGGACATCAACACCAAGGTGCAGCTGTACGGCGTGCTCTGGAAGAGGCCCTTT
GGCCGGCCGTCGGCCAAGTGGTCCAGGAGGTTCTTCATCATCAAGGAGAGCTTTCTGCTC
TACTACTCCGAGAACGAAAAGAAGAGCTTTGAAAGCAATAAATATTTCAATATCCACCCT
AAGGGTGTCATACCTCTGGGGGGCTGCCTCGTGGAGGCCAAAGAAGAGCCCAATATGCCA
TACGCGATGAAGATCTCCCATGAGGACTTTCACGTGAGTAAAGCCCCGCTCACCAAGGCT
GGGCAGTGGAAGCAGCTTGACCTGCAGGGCCTCGCTGCTTCCTCCGGTCACTCGACCTGG
AAGAATGCTCAGTTAGGAGAAGCCATGATCAAGAGCCTGGAGACCCAGGGGCTGCAGCTG
GCCAAGGAAAAGCAGGAGTATTTGGATGAGGTTCATTCAGTCATT---CAATTATGTTTA
TTGAGCGCTTCATATGGG------------------------------------------
------AAAAGCAGTGGTCTGCCAGAGGTGAAGGAAGAGGGA------------------
---------------------------------------AGGGAGCTGGAGCTGACCGCA
AGCTGTCTCAAGGGTGTGGAGCAGGAAAAGAAGGAACTGAGAAACCTGACGGAGTCCCTG
CAGCACACGCTG------------------------------------------------
---------------------GAGGAGCTTTCCATGGAAAAGAAGAGGACCCTGGAGATG
CTGGAGGAGACGGAAAGGCAGGCGGAGGCCAGGTCCAACGAGCCCGACCGGGAGCGGCAG
CGGCCTCCGGACGAGGGTCTGCACAGCAGCCTCCAGCAGATCGAGGACAGGATGCAGAAG
CTGCTGGAGGAGAAGCTGCTAGCAGATAGGAGGATGAAGGAGAATGAGGAGCGGTCGCAT
GCCCTGGAGGAGGAGAGGGAGTTTTACTGGAGCCAGGCCCAGGCCCTGCAGAGCTCGCTA
CAGGAACTGACCGCCGAGAAGCAGCAGACGGAGCGGGACCTCAAG---------------
------------------------------------------------------------
------------------------------------------------------------
---------------------------------GCTGAGGTGAAGGTCCGCATGGATTTG
GAAAAGAGGCTGCGGGAGGCCGAGGGGGCCTTGACGAGCCTAGAACAAGGCCTCAACTCC
AAAGTCCGCAACAAAGAGAAGGAGGAGAAGATGAAGGCCGACGTGAGCCACTTGAAAAGT
GAGCCT---CCTCGC---------------------------------------------
------------------------------------------------------------
------------------------------------------------------------
------------------------------------------------------------
------------------------------------------------------------
------------------------------------------------------------
------------------------------------------------------------
------------------------------------------------ACCGGCCCCCAG
CCCAAGCTC------CACCAATCCCACCTTCCGGGTCTTTGTGCCCGGCCCTGGGGAGCC
ACGAGG
>Rabbit|ENSOCUG00000004905|ENSOCUT00000004911
ATGTTCACCTCCAAGTCCAACTCGGTGTCGCCGTCGCCGTCCCTGGAGCAGGCCGACTCG
GACGCACTGGACATCAGCACAAAG---CAGCTCTACGGGGTGCTGTGGAAGCGGCCT---
GGGAGGCCGTCGGCCAAGTGGTCCCGGCGGTTTTTCATCATCAAAGAGAGCTTTCTGCTC
TACTACTCTGAGAGTGAAAAGAAGAGCTTTGAGAGCAATAAATACTTCAATATCCACCCC
AAGGGTGTCATCCCCCTGGGGGGCTGCCTGGTGGAAGCCAAGGAGGAGCCCAGCATGCCC
TACGCCATGAAGATCTCCCATCAGGACTTCCAC---GGGAACATCCTGCTGGCGGCCGAG
TCCGAGTTTGAGCAGACGCAGTGGCTGGAGATGCTGCAGGAATCTGGGAAGGTGACTTGG
AAGAACGCCCAGCTGGGAGAAGCCATGATCAAAAGCCTGGAGGCCCAGGGGCTGCAGTTG
GCTAAGGAAAAGCAGGAGTATTTAGACAAACTGATGGAAGAGACGGAAGAACTGTGCCTT
CAGAGGGAGCAGAGAGAG------------------------------------------
------GAGCTGGAGCGCCTGAACCAGGTGCTGGAGGCTGAGAAGCAGCAGTTTGAGGAG
GTGGTGCAGGAGCTGCGGATGGAACAGGAGCAGATCAAGAGGGAGCTAGAACTGACTGCA
AGATGCCTCAAAGGTGTGGAGCAGGAGAAGAAGGAACTGAGGCAGCTCACGGAGTCCTTG
CAACACACACTG------------------------------------------------
---------------------GAGGAGCTGTCCATAGAGAAGAAGAAGACGCTGGAGATG
CTGGAGGAGACCGAGAACCAGCCG------------------------------------
CCGCCGCCCAGCGCGGGGCTTCAGAACAACCTGCGGCAGATCGAGGAGAAGATGCGGCAG
CTCTGGGAGGAGAAGCTCCTGGCCGAGAAGCGGATGAAGGAGAACGAGGCGCGCTCGCGG
GCCCTGGAGGAGGAGCGGGAGTTCTACTCGAGCCAGTCCCAGGCGCTGCAGAACTCACTG
CAGGAGCTCACGGCCGAGAAGCAGCAGGCAGAGCAGGAGCTGAGG---------------
------------------------------------------------------------
------------------------------------------------------------
---------------------------------GCGGAGGTGAAGGTCCGTATGGACCTG
GAGAAGCGCCTGCGGGAGGCGGAGGGCGCCTTGCGGAGCCTGGAACAGGGGCTCAACTCC
AAGGTGCGGAACAAGGAGAAGGAGGAGAGGATGCGGGCAGACGTGAGCCATCTGAAG---
------------AGGTTCTTTGAGGAGTGCATCCGGAACGCAGAGCTGGAGGCCAAGATG
CCCGTCATCATGAAGAACTCCGTGTACATCCACAAGGCGGCCACGCGCCGCATCAAGAGC
TGCCGCTTCCACCGGCGCCGCTCCAGCACGTCCTGGAACGAC------------------
------------------------------------------------------------
------------------------------------------------------------
------------------------------------ATGAAGCCGTCCCAGTCCTTCATG
ACGTCCCAGCTAGAAGCCAACAACATAGAGGAGCTAAAGGAGGTGGCCAAGCGGCTCAGC
CGGGACCAGCGCTTCCGGGAATCCATCTACCACATCATGGCCACCCAGCCCGGAGCCCCC
TCAGTGCCC---------------------------------------CGTGGTGGCGGC
---AAG
>Rat|ENSRNOG00000038297|ENSRNOT00000058301
ATGTTCACATCTAAGTCCAACTCCGTGTCGCCATCGCCGTCCCTGGAGCAGGCCGACGCG
GACGCGCTGGACATCAGCACCAAAGTGCAGCTCTATGGGGTTCTGTGGAAGCGGCCGTTC
GGGAGATCGTCGGCCAAGTGGTCCCGGCGGTTTTTCATCATCAAAGAAAGCTTTCTGCTT
TACTACTCTGAGAGTGAGAGGAAGAGTTTTGAAACCAATAAATACTTCAACATCCATCCT
AAGGGTGTCATCCCACTGGGTGGCTGCCTGGTGGAGGCCAGAGAAGAGCCCAGCATGCCC
TATGCCATGAAGATCTCACACCAGGACTTTCAT---GGGAATGTCCTGTTGGCTGCTGAG
TCTGAGTTTGAGCAGACACAATGGCTTGAGATGCTTCAGGAGTCTGGGAAGGTGACCTGG
AAAAATGCCCAGCTAGGAGAAGCTATGATCAAAAGCCTAGAGGCACAGGGGCTACAGCTG
GCTAAGGAAAAACAGGAATATTTAGACAAGCTGATGGAGGAGACAGAAGAGCTGTGCCTT
CAGAGGGAGCAGAGAGAG------------------------------------------
------GAGCTTGAGCGCCTGAACCAGGTGCTGGAGGCTGAGAAGCAGCAGTTTGAGGAG
GTGGTGCAAGAGCTGAAAGTGGAGCAGGAGCAGATCAAGAGGGAGCTAGAACTCACGGCA
AGATGCCTCAAGGGTGTGGAGCAAGAGAAGAAGGAGCTGAGGCACCTCACAGAATCCTTA
CAGCACACACTG------------------------------------------------
---------------------GAGGAACTCTCCATAGAGAAGAAGAAAACCCTAGAGATG
CTGGAGGAAGATAAGAACCAGCCACAGCCCTTGACCAATCAGAGTGAA---------CAG
CCACCAGCCACTGATGGTCTCCATAGCAACCTCAGGCAGATCGAAGAGCGGATGCAGGAG
CTTTTGGCAGAGAAGCTTCTGGCTGAGAAGCGGATGAAGGAGAATGAGGAACGCTCACGG
GCCCTGGAGGAGGAACGGGAGTTCTACTCAAGCCAGTCTCAAGCCCTGCAGAACTCGCTG
CAGGAGCTGACCGCAGAGAAGCAGCAGGCTGAGCAGGAACTCAAG---------------
------------------------------------------------------------
------------------------------------------------------------
---------------------------------GCTGAAGTGAAAGTACGCATGGACCTT
GAGAGACGACTTCGGGAGGCAGAGGCAGCCTTGCGGAGCCTGGAACAAGGCCTCAATTCC
AAGGTTCGGAACAAGGAGAAGGAAGAGAGGATGCGGGCTGATGTGAGCCACCTGAAA---
------------AGGTTTTTCGAGGAGTGCATCCGGAATGCAGAGCTGGAGGCCAAGATG
CCAGTCATCATGAAGAACTCGGTGTACATCCACAAGGCGGCCACTCGCCGTATCAAGAGC
TGCCGTTTCCATCGACGACGGTCTAGCACTTCCTGGAATGAC------------------
------------------------------------------------------------
------------------------------------------------------------
------------------------------------ATGAAGCCATCCCAGTCCTTCATG
ACCTCCCAGCTAGAAGCCAACAACATAGAGGAGCTGAAGGAGGTGGCCAAGCGGCTAAGC
AGAGACCAGCGCTTCCGGGAATCCATCTATCACATCATGGCCACCCAGCCTGGG---GCC
TCTGCACTT---------------------------------------CCCCGGGGAGGA
---AAG
>Macaque|ENSMMUG00000003240|ENSMMUT00000004584
------------------------------------------------------------
------------------------------------------------------------
---------------------------AGGTTTTTCATCATCAAAGAGAGCTTTCTGCTT
TACTACTCTGAGAGCGAAAAAAAGAGCTTTGAAACCAATAAATACTTCAATATACATCCT
AAGGGCGTCATCCCTCTCGGGGGTTGCCTGGTGGAGCCCAAGGAAGAGCCCAGCATGCCC
TATGCCATGAAGATCTCACACCAGGACTTCCAT---GGGAACATCCTGCTTGCGGCTGAG
TCGGAGTTTGAGCAGACCCAGTGGCTGGAGATGCTGCAAGAGTCTGGGAAGGTGACCTGG
AAGAATGCCCAGCTGGGAGAGGCCATGATCAAAAGCCTGGAGGCCCAGGGGCTGCAGTTG
GCTAAGGAAAAGCAGGAGTATTTAGGT---------------------------------
---------------GAAATGGAAAGTGGAAAAGAAATGAGCAAGGAAAAAAGAGACAGG
GCATCCGAGCTTGAGCGCCTTAACCAGGTGCTGGAGGCCGAGAAGCAGCAGTTCGAGGAG
GTGGTGCAGGAGCTGAGAATGGAGCAGGAGCAGATCAAGAGGGAGCTGGAACTGACTGCA
AGATGCCTTAAGGGTGTAGAACAAGAGAAAAAGGAACTGAGGCACCTCACGGAGTCCTTG
CAGCAGACGCTG------------------------------------------------
---------------------GAGGAACTCTCCATAGAGAAGAAGAAAACCCTGGAAATG
CTGGAGGAGAATGAGAACCACCGGCAGACACTGGCCAATCAGAGTGAG---------CAG
CCCCCTCCCAGTGGGGGTCTCCATAGCAACCTCCAGCAGATCGAGGAGAAGATGCAGCAG
CTCTTAGAGGAGAAGCTCCTGGCAGAGAAGCGGATGAAGGAGAACGAGGAGCGCTCACGG
GCCCTGGAGGAGGAGCGTGAGTTCTACTCCAGCCAGTCCCAGGCACTACAGAACTCGCTG
CAGGAGCTGACAGCAGAGAAGCAGCAGGCTGAGCGGGAGCTCAAG---------------
------------------------------------------------------------
------------------------------------------------------------
---------------------------------GCTGAGGTGAAGGTCCGCATGGACCTG
GAGAGGCGACTCCGGGAGGCAGAGGGGGCCTTGCGAAGCCTGGAACAGGGGCTGAATTCC
AAGGTGCGGAATAAGGAGAAGGAGGAGAGGATGCGAGCTGACGTGAGCCATCTGAAA---
------------AGATTCTTTGAGGAGTGCATCCGGAATGCTGAGCTGGAGGCCAAGATG
CCCGTGATCATGAAGAACTCGGTGTACATCCATAAGGCAGCC------------------
------------------------------------------------------------
------------------------------------------------------------
------------------------------------------------------------
------------------------------------------------------------
------------------------------------------------------------
------------------------------------------------------------
------------------------------------------------------------
------
>Marmoset|ENSCJAG00000014931|ENSCJAT00000029061
------------------------------------------------------------
------------------------------------------------------------
---------------------------AGGTTTTTCATCATCAAAGAGAGCTTTCTGCTT
TACTACTCTGAGAGCGAAAAAAAGAGCTTTGAAACCAATAAATACTTCAATATACATCCT
AAGGGCGTCATCCCTCTGGGGGGCTGCATCGTGGAGGCCAAAGAAGAGCCCAGTATGCCC
TATGCCATGAAGATCTCTCACCAGGACTTCCAT---GGGAACATCTTGCTTGCTGCTGAG
TCGGAGTTTGAGCAGATCCAGTGGCTGGAGATGCTGCAGGAGTCTGGGAAGGTGACCTGG
AAGAATGCCCAGCTGGGAGAAGCCATGATCAAAAGCCTGGAGGCCCAGGGGCTGCAGTTG
GCTAAGGAAAAGCAGGAGTATTTAGACAAACTGATGGAAGAGACGGAAGAACTCTGCCTT
CAGAGGGAGCAGAGAGAG------------------------------------------
------GAGCTTGAGCGCCTCAACCAGGTGCTGGAGGCCGAGAAGCAGCAGTTCGAGGAA
GTGGTGCAGGAGCTGAGAATGGAGCAGGAGCAAATCAAGAGGGAGCTGGAACTGACTGCA
AGATGCCTTAAGGGTGTAGAACAAGAGAAAAAGGAACTGAGGCACCTTACGGAGTCCTTG
CAGCAGACGCTG------------------------------------------------
---------------------GAGGAACTCTCCATAGAGAAGAAGAAAACCCTGGAAATG
CTGGAGGAGAACGAGAACCACCTGCAGACACTGGCCAATCAAAATGAG---------CAG
CCCCCTCCCAGCGGGGGTCTCCAAAGCAACCTCCGGCAGATCGAGGAGAAGATGCAGCAG
CTCTTAGAGGAGAAGCTCCTGGCAGAGAAGCGGATAAAGGAGAACGAGGAGCGTTCACGG
GCCCTGGAGGAGGAGCGTGAATTCTACTCCAGCCAGTCCCAGGCATTGCAGAACTCGCTG
CAGGAGCTGACGGCAGAGAAGCAGCAGGCTGAGCAGGAGCTCAAG---------------
------------------------------------------------------------
------------------------------------------------------------
---------------------------------GCTGAGGTGAAGGTCCGAATGGACCTG
GAGAGGCGTCTCCGGGAGGCAGAGGGGGCCTTGCGAAGCCTGGAACAGGGGCTGAACTCC
AAGGTGCGGAATAAGGAGAAGGAGGAGAGGATGCGGGCAGATGTGAGCCATCTGAAA---
------------AGGTTCTTTGAGGAGTGCATCCGGAATGCCGAGCTGGAGGCCAAGATG
CCTGTAATCATGAAGAACTCTGTGTACATCCATAAAGCAGCCACTCGCCGCATCAAGAGC
TGCCGCTTCCACCGGCGCCGGTCCAGCACCTCCTGGAATGAT------------------
------------------------------------------------------------
------------------------------------------------------------
------------------------------------ATGAAGCCATCCCAGTCCTTCATG
ACCTCCCAGCTGGATGCCAACAACATGGAGGAGCTAAAGGAGGTGGCCAAGCGGCTCAGC
AGGGACCAGCGCTTCCGGGAATCCATCTACCACATCATGGCCACCCAGCCTGGAGCCCCC
TCAGCACTC---------------------------------------TCCCGGAGCGGA
---AAG
>Microbat|ENSMLUG00000011899|ENSMLUT00000011902
ATGTTCACTTCCAAGTCCAACTCGGTGTCGCCCTCGCCGTCCCTGGAGCAGGCTGACTCG
GACGCGCTGGACATCAGCACCAAAGTGCAGCTGTACGGCGTGCTGTGGAAGCGGCCCTTC
GGGCGGCCGTCCGCCAAGTGGTCCCGGCGGTTTTTCATCATCAAAGAGAGCTTTCTTCTT
TACTACTCTGAAAGTGAAAAAAAGAGCTTTGAAACCAATAAACACTTCAATATACATCCT
AAGGGCGTCATCCCTCTGGGGGGCTGCCTGGTGGAGGCCAAGGAAGAGCCCAGCATGCCC
TATGCCATGAAAATCTCCCACCAGGACTTCCAT---GGGAACATCTTGCTGGCAGCGGAG
TCTGAATTTGAGCAGGCGCAGTGGCTGGAGATGCTGCAGGAGTCGGGGAAGGTGACTTGG
AAGAACGCCCAGCTGGGAGAGGCCATGATCAAGAGCCTGGAGGCCCAGGGGCTGCAGTTG
GCCAAGGAGAAGCAGGAGTATTTAGACAAACTGATGGAAGAGACGGAGGAACTCTGCCTG
CAGAGGGAGCAGAGAGAG------------------------------------------
------GAGCTCGAGCGCCTTAACCAGGTGCTGGAGGCTGAGAAGCAGCAGTTTGAGGAG
GTGGTGCAGGAGCTGAGAATGGAGCAGGAGCAGATCAAGAGGGAGCTAGAACTGACTGCA
AGATGCCTCAAGGGTGTGGAGCAAGAGAAAAAGGAGCTGAGGCACTTCACAGAGTCCTTG
CAGCAGACGCTG------------------------------------------------
---------------------GAGGAGCTCTCCATAGAGAAGAAGAAAACCCTGGAAATG
CTGGAGGAGAATGAGAACCAACTGGAGACACTGGCCAATCAGAGCGAG---------CAG
CCCTCTCCCAGTGGGGGTCTCCATAGCAACCTGAGGCAGATCGAGGGGAAGATGCAGCAG
CTCTTGGAAGAGAAGCTCCTGGCAGAGAAGCGGATGAAGGAGAACGAGGAGCGCTCACGG
GCCCTGGAGGAGGAGCGTGAGTTCTACTCCAGCCAGTCCCAGGCGCTGCAGAACTCGCTG
CAGGAGCTGACAGCACAGAAGCAGCAGGCCGAGCAGGAGCTCAAG---------------
------------------------------------------------------------
------------------------------------------------------------
---------------------------------GCCGAGGTGAAGGTCCGTATGGACCTG
GAGAGACGTCTGCGGGAGGCCGAGGCGGCCTTGAGGAGCCTGGAACAAGGCCTCAACTCC
AAGGTGCGGAACAAGGAGAAGGAGGAGAGGATGCGGGCTGACGTGAGCCATCTGAAA---
------------AGGTTCTTCGAGGAGTGCATTCGGAACGCCGAGCTGGAGGCCAAGATG
CCGGTCATCATGAAGAACTCCGTGTACATCCACAAGGCGGCCACGCGCCGCATCAAGAGC
TGCCGTTTCCACCGGCGCCGGTCCACCACCTCCTGGAACGAC------------------
------------------------------------------------------------
------------------------------------------------------------
------------------------------------ATGAAGCCGTCCCAGTCCTTCATG
ACCTCCCAGCTGGAAGCCAACAACATAGAGGAGCTGAAGGAGGTGGCCAAGCGGCTGAGC
CGAGACCAGCGCTTCCGGGAATCCATCTACCACATCATGGTGACCCAGCCCGGACCATCC
TCAGCGCTGCCTCTT---------------------------------CCTCGGGGAGGA
---AAG
>Human|ENSG00000175985|ENST00000322564
ATGTTCACGTCCAAGTCCAACTCGGTGTCGCCCTCGCCGTCCCTGGAGCAGGCTGACTCG
GACGCCCTGGATATCAGCACCAAAGTGCAGCTCTACGGCGTGCTGTGGAAGAGGCCTTTC
GGCAGGCCGTCGGCCAAGTGGTCCCGGCGGTTTTTCATCATCAAAGAGAGCTTTCTGCTT
TACTACTCTGAGAGCGAAAAAAAGAGCTTTGAAACCAATAAATACTTCAATATACATCCT
AAGGGCGTCATCCCTCTGGGGGGCTGCCTGGTGGAGCCCAAGGAAGAGCCTAGCATGCCC
TATGCCATGAAGATCTCCCACCAGGACTTCCAT---GGGAACATCTTGCTTGCTGCTGAG
TCGGAGTTTGAGCAGACCCAGTGGCTGGAGATGCTGCAGGAGTCTGGGAAGGTGACCTGG
AAGAATGCCCAGCTGGGAGAAGCCATGATCAAAAGCCTGGAGGCCCAGGGGCTGCAGTTG
GCTAAGGAAAAGCAGGAGTATTTAGACAAACTGATGGAAGAGACCGAAGAACTCTGCCTT
CAGAGGGAGCAGAGAGAG------------------------------------------
------GAGCTTGAGCGCCTTAACCAGGTGCTGGAGGCCGAGAAGCAGCAGTTCGAGGAG
GTGGTGCAGGAGCTGAGAATGGAGCAGGAGCAGATCAAGAGGGAGCTGGAACTGACTGCA
AGATGCCTTAAGGGTGTAGAACAAGAGAAAAAGGAACTGAGGCACCTCACGGAGTCCTTG
CAGCAGACACTG------------------------------------------------
---------------------GAGGAACTCTCCATAGAGAAGAAGAAAACCCTGGAAATG
CTGGAGGAGAACGAGAACCACCTGCAGACACTGGCCAATCAGAGTGAG---------CAG
CCCCCTCCCAGTGGGGGCCTCCATAGCAACCTCCGGCAGATCGAGGAGAAGATGCAGCAG
CTCTTAGAGGAGAAGCTCCTGGCAGAGAAGCGGATGAAGGAGAACGAGGAGCGCTCACGG
GCCCTGGAGGAGGAGCGTGAGTTCTACTCCAGCCAGTCCCAGGCACTGCAGAACTCGCTG
CAGGAGCTGACGGCAGAGAAGCAGCAGGCTGAGCGGGAGCTCAAG---------------
------------------------------------------------------------
------------------------------------------------------------
---------------------------------GCTGAGGTGAAGGTCCGCATGGACCTG
GAGAGGCGTCTCCGGGAGGCAGAAGGGGCCTTGCGAAGCCTGGAACAGGGGCTGAATTCC
AAGGTGCGGAATAAGGAGAAGGAGGAGAGGATGCGGGCTGATGTGAGCCATCTGAAA---
------------AGGTTCTTTGAGGAGTGCATCCGGAATGCCGAGCTGGAGGCCAAGATG
CCTGTGATCATGAAGAACTCCGTGTACATCCATAAGGCAGCCACTCGCCGCATCAAGAGC
TGCCGCTTCCACCGACGCCGGTCCAGCACCTCCTGGAATGAC------------------
------------------------------------------------------------
------------------------------------------------------------
------------------------------------ATGAAGCCGTCCCAGTCCTTCATG
ACCTCCCAGCTGGATGCCAACAACATGGAGGAGCTAAAGGAGGTGGCCAAGCGGCTCAGC
AGGGACCAGCGCTTCCGGGAATCCATCTACCACATCATGGCCACCCAGCCTGGAGCCCCC
TCGGCACTC---------------------------------------TCCCGGGGTGGA
---AAG
>Chimp|ENSPTRG00000006485|ENSPTRT00000011874
ATGTTCACGTCCAAGTCCAACTCGGTGTCGCCCTCGCCGTCCCTGGAGCAGGCTGACTCG
GACGCCCTGGACATCAGCACCAAAGTGCAGCTCTACGGCGTGCTGTGGAAGAGGCCTTTC
GGCAGGCCGTCGGCCAAGTGGTCCCGGCGGTTTTTCATCATCAAAGAGAGCTTTCTGCTT
TACTACTCTGAGAGCGAAAAAAAGAGCTTTGAAACCAATAAATACTTCAATATACATCCT
AAGGGCGTCATCCCTCTGGGGGGCTGCCTGGTGGAGCCCAAGGAAGAGCCTAGCATGCCC
TATGCCATGAAGATCTCCCACCAGGACTTCCAT---GGGAACATCTTGCTTGCTGCTGAG
TCGGAGTTTGAGCAGACCCAGTGGCTGGAGATGCTGCAGGAGTCTGGGAAGGTGACCTGG
AAGAATGCCCAGCTGGGAGAAGCCATGATCAAAAGCCTGGAGGCCCAGGGGCTGCAGTTG
GCTAAGGAAAAGCAGGAGTATTTAGACAAACTGATGGAAGAGACCGAAGAACTCTGCCTT
CAGAGGGAGCAGAGAGAG------------------------------------------
------GAGCTTGAGCGCCTTAACCAGGTGCTGGAGGCCGAGAAGCAGCAGTTCGAGGAG
GTGGTGCAGGAGCTGAGAATGGAGCAGGAGCAGATCAAGAGGGAGCTGGAACTGACTGCA
AGATGCCTTAAGGGTGTAGAACAAGAGAAAAAGGAACTGAGGCACCTCACGGAGTCCTTG
CAGCAGACACTG------------------------------------------------
---------------------GAGGAACTCTCCATAGAGAAGAAGAAAACCCTGGAAATG
CTGGAGGAGAACGAGAACCACCTGCAGACACTGGCCAATCAGAGTGAG---------CAG
CCCCCTCCCAGCGGGGGCCTCCATAGCAACCTCCGGCAGATTGAGGAGAAGATGCAGCAG
CTCTTAGAGGAGAAGCTCCTGGCAGAGAAGCGGATGAAGGAGAACGAGGAGCGCTCACGG
GCCCTGGAGGAGGAGCGTGAGTTCTACTCTAGCCAGTCCCAGGCACTGCAGAACTCGCTG
CAGGAGCTGACGGCAGAGAAGCAGCAGGCTGAGCGGGAGCTCAAG---------------
------------------------------------------------------------
------------------------------------------------------------
---------------------------------GCTGAGGTGAAGGTCCGCATGGACCTG
GAGAGGCGTCTCCGGGAGGCAGAAGGGGCCTTGCGAAGCCTGGAACAGGGGCTGAATTCC
AAGGTGCGGAATAAGGAGAAGGAGGAGAGGATGCGGGCTGATGTGAGCCATCTGAAA---
------------AGGTTCTTTGAGGAGTGCATCCGGAATGCCGAGCTGGAGGCCAAGATG
CCTGTGATCATGAAGAACTCCGTGTACATCCATAAGGCAGCCACTCGCCGCATCAAGAGC
TGCCGCTTCCACCGACGCCGGTCCAGCACCTCCTGGAATGAC------------------
------------------------------------------------------------
------------------------------------------------------------
------------------------------------ATGAAGCCGTCCCAGTCCTTCATG
ACCTCCCAGCTGGATGCCAACAACATGGAGGAGCTAAAGGAGGTGGCCAAGCGGCTCAGC
AGGGACCAGCGCTTCCGGGAATCCATCTACCACATCATGGCCACCCAGCCTGGAGCCCCC
TCGGCACTC---------------------------------------TCCCGGGTTGGA
---AAG
>Cow|ENSBTAG00000008576|ENSBTAT00000011311
ATGTTCACGTCCAAGTCCAACTCGGTGTCGCCCTCGCCGTCTCTGGAGCAGGCTGACTCG
GACGCGCTAGACATCAGCACCAAGGTGCAGCTCTACGGTGTGCTGTGGAAGCGGTCTTTC
GGGAGGCCGTCGGCCAAGTGGTCCCGGCGGTTTTGCATCATCAAAGAGAGCTTCCTTCTT
TACTACTCTGAGAGCGAAAAAAAGAGCTTTGAAACCAATAAATACTTCAATATCCATCCC
AAGGGTGTCATCCCTCTGGGCGGCTGCCTGGTGGAGGCCAAAGAAGAGCCCAGCATGCCC
TACGCCATGAAAATCTCCCACCAGGATTTCCAC---GGGACCATCTTGCTGGCCGCCGAG
TCGGAGTTTGAGCAGACCCAGTGGCTGGAGATGCTGCAGGAGTCTGGGAAGGTGACTTGG
AAGAATGCCCAGCTGGGAGAAGCCATGATCAAGAGCCTGGAGGCCCAGGGGCTGCAGTTG
GCCAAGGAGAAGCAGGAGTATTTAGACAAACTGATGGAAGAGACCGAAGAACTCTGCCTT
CAGAGGGAGCAGAGAGAG------------------------------------------
------GCTCTTGAGCGCCTGAACCAGGTGCTGGAGGCCGAGAAGCAGCAGTTTGAGGAG
GTGGTACAGGAGCTGAGGATGGAGCAGGAACAGATCAAGAGGGAGCTTGAGCTGACTGCA
AGATGCCTCAAGGGCGTGGAGCAAGAGAAAAAGGAGCTAAGACACTTCACAGAGTCCTTA
CAGAAGACGCTG------------------------------------------------
---------------------GAGGAGCTCTCCATAGAGAAGAAGAAAACCCTAGAGATG
CTGGAGGAGAATGAGAACCAGCTGCAGACGCTGGCCAATCAGAGCGAG---------CAG
CCGCCTCCCAGCGGAGGTCTCCATAGCAACCTGAGGCAGATTGAGGAGAAGATGCAGCAG
CTCTTGGAGGAGAAGCTCCTGGCGGAGAAGCGGATGAAGGAGAATGAGGAGCGGTCCAGG
GCCCTGGAGGAGGAGCGGGAGTTCTACTCCAGCCAGTCCCAGGCACTGCAAAACTCGCTG
CAGGAGCTGACGGTGGAGAAGCAGCAGGCTGAGCGTGAGCTCAAG---------------
------------------------------------------------------------
------------------------------------------------------------
---------------------------------GCTGAGGTGAAGGTCCGCATGGACCTG
GAGAGGCGTCTGCGGGAGGCAGAAGGGGCCTTGCGAAGCCTGGAACAAGGGCTCAACTCC
AAGGTGCGGAACAAGGAGAAGGAGGAGAGGATGCGGGCTGACGTGAGCCACCTGAAG---
------------AGGTTCTTTGAAGAGTGTATCCGGAATGCGGAGCTGGAGGCCAAGATG
CCGGTCATCATGAAGAACTCGGTGTACATCCACAAGGCGGCCACTCGCCGCATCAAGAGC
TGCCGCTTCCACCGGCGCAGGTCCAGCACCTCCTGGAACGAC------------------
------------------------------------------------------------
------------------------------------------------------------
------------------------------------GTGAAGCCGTCCCAGTCCTTTATG
ACCTCCCAGCTGGAAGCCAACAATATGGAGGAGCTGAAGGAGGTAGCCAAGCGGCTCAGC
AGGGACCAGCGCTTCCGAGAGTCCATCTACCACATCATGGCCACGCAGCCTGGAGCCCCC
TCTGCGCTT---------------------------------------CCCCGGGGGGGA
---AAG
>Dog|ENSCAFG00000023745|ENSCAFT00000036715
ATGTTCACGTCCAAGTCCAACTCGGTGTCGCCGTCGCCGTCGCTGGAGCAGGCGGAGTCG
GACGCGCTGGACATCAGCACCAAAGTGCAGCTCTACGGCGTGCTGTGGAAGCGGCCCTTC
GGGAGGCCGTCGGCCAAATGGTCGCGGCGGTTCTTCATCATCAAAGAGAGCTTTCTTCTT
TACTACTCTGAGAGTGAAAAAAAGAACTTTGAAACCAATAAATACTTCAATATACATCCT
AAGGGTGTCATCCCCCTGGGAGGCTGCCTGGTGGAGGCCAAGGAAGAACCCAGCATGCCC
TATGCCATGAAAATCTCCCACCAGGACTTCCAT---GGGAACATCTTGCTGGCTGCTGAG
TCCGAGTTTGAGCAGACCCAGTGGCTGGAGATGCTACAGGAGTCCGGGAAGGTGACTTGG
AAGAATGCCCAGCTGGGAGAAGCCATGATCAAAAGCCTGGAGGCTCAGGGGCTGCAGTTG
GCCAAGGAGAAGCAGGAGTATTTAGACAAACTGATGGAGGAAACCGAAGAACTCTGTCTT
CAGAGGGAGCAGAGAGAG------------------------------------------
------GAGCTTGAACGCCTCAACCAGGTGCTGGAGGCCGAGAAGCAGCAGTTTGAGGAA
GTGGTGCAGGAGCTGAAAATGGAACAGGAACAGATCAAAAGGGAGCTAGAGCTAACTGCA
AGGTGCCTCAAGGGTGTGGAGCAAGAGAAGAAGGAGCTGAGGCACCTCACGGAGTCCTTG
CAGCAGACGCTG------------------------------------------------
---------------------GAGGAACTCTCCATAGAGAAGAAGAAAACCCTGGCTATG
CTGGAAGAGAATGAGAACCAGTTGCAGACACTGGCCAATCAGAGTGAG---------CAG
CCCCCTCCCAGTGGGGGTCTCCATAGCAACCTGAGGCAGATAGAGGAGAAGATGCAGCAG
CTCTTGGAAGAGAAGCTCCTGGCTGAGAAGCGGATGAAGGAGAACGAGGAGCGCTCCCGG
GCCCTGGAGGAAGAGCGGGAGTTCTACTCCAGCCAGTCCCAGGCCTTGCAGAACTCGCTG
CAGGAGCTGACCGCAGAGAAGCAGCAGGCCGAGCGGGAGCTCAAG---------------
------------------------------------------------------------
------------------------------------------------------------
---------------------------------GCCGAGGTGAAGGTCCGCATGGACCTG
GAGAGGCGTCTGCGGGAGGCAGAGGGGGCCTTGAGAAGCCTGGAACAGGGGCTCAACTCC
AAGGTGCGGAACAAGGAGAAGGAGGAGAGGATGCGCGCTGACGTGAGCCACCTGAAAAGT
AAGCCCTGCCCCCNC---------------------------------------------
------------------------------CACAAGGCGGCCACTCGCCGCATCAACCTT
TGCCGCTTCCACCGGCGCCGGTCCAGCACCTCCTGGAACGAC------------------
------------------------------------------------------------
------------------------------------------------------------
------------------------------------ATGAAGCCGTCCCAGTCTTTCATG
ACCTCCCAGCTGGATGCCAACAACATGGAGGAGCTGAAGGAGGTGGCCAAGAGGCTCAGC
CGGGACCAGCGCTTCCGAGAATCCATCTACCACATCATGGCAAACCAGCCAGGAGCCCCC
TCCGTGGTC---------------------------------------CCCCGGGGTGGA
---AAG
>Elephant|ENSLAFG00000003253|ENSLAFT00000003252
------------------------------------------------------------
------------------------------------------------------------
------------------------------------------------------------
------------------------------------------------------------
------------------------------------------------------------
------------------------------------------------------------
------------------------------------------------------------
------------------------------------------------------------
---------------------------------ATGGAGGAGACGGAAGAACTCTGTCTG
CAGAGGGAGCAGAGAGAG------------------------------------------
------GAGCTTGAGCGCCTTAACCAGGTCCTGGAGGCCGAGAAGCAGCAGTTTGAGGAG
GTGGTGCAGGAGCTGAGAATGGAGCAGGAGCAGATCAAGAGAGAGCTAGAACTGACAGCA
AGATGCCTCAAGGGCGTGGAGCAAGAGAAAAAGGAGCTGAGGCGCTTCACAGAGTCCTTG
CAGCAGACGCTG------------------------------------------------
---------------------GAGGAACTCTCCATAGAGAAGAAGAAAACCTTGGAAATG
CTGGAGAAGAATGAGAACCAGCTGCAGACACTGGCCAATCAGAGTGAG---------CAG
TCCCCTCCCAGCGGGGGTCTCCATAGTAACCTAAGGCAGATTGAGGAGAAGATGCAGCAG
CTGTTGGAGGAGAAGCTCCTGGCAGAGAAGAGGATGAAGGAGAATGAGGAGCGCTCGCGG
GCCCTGGAGGAGGAGCGTGAGTTCTACTCAAGCCAGTCCCAGGCACTGCAGAACTCATTG
CAGGAGCTGACAGCAGAGAAGCAGCAGGCTGAGCGGGATCTCAAG---------------
------------------------------------------------------------
------AAAGCCCACTTGAGCCAGAGCTGCTTCCCAGGACTGACTCCCTCTCAG------
---------------------------------GCTGAGGTGAAGGTCCGCATGGACTTG
GAGAGGCGTCTGCGCGAGGCAGAGGGAGCCTTGCGAAGCCTGGAACAAGGGCTAAACTCC
AAGGTGCGAAACAAGGAGAAGGAGGAGAGGATGCGGGCTGATGTTAGCCATCTGAAA---
------------AGGTTTTTTGAGGAGTGCATTCGCAACGCTGAGCTGGAGGCCAAGATG
CCGGTCATCATGAAGAACTCCGTGTATATCCACAAGGCGGCCACACGCCGCATCAAGAGC
TGCCGCTTCCACCGGCGCCGCTCCAGTGCCTCTTGGAATGAC------------------
---------------------------------AGTGAGTGCCAGCCGCGTCAAGGCAAG
AGGAGGGCA---------------------------------------------------
------------------------------------GTGAAGCCATCTCAATCCTTCATG
ACCTCTCAGCTGGAAGCCAACAACATGGAGGAGCTCAAGGAGGTGGCCAAGCGTCTCAGC
CGAGACCAGCGCTTCCGGGAATCCATTTACCACATCATGGTGACCCAGCCCGGAGGCCCT
GCTGGGCTT---------------------------------------CCCCGGAGTGGG
---AAG
>Bowhead|bmy_07713T0
------------------------------------------------------------
------------------------------------------------------------
------------------------------TTTTTCATCATCAAAGAGAGCTTTCTTCTT
TACTACTCTGAGAGTGAAAAAAAGAGCTTTGAAACCAATAAATACTTCAATATACATCCT
AAGGGTGTCATCCCTCTGGGGGGCTGCCTGGTGGAGGCTAAGGAAGAGCCCAGCATGCCC
TACGCCATGAAAATCTCCCACCAGGATTTCCAC---GGGAACATCTTGCTGGCTGCCGAG
TCGGAGTTTGAGCAGACCCAGTGGCTGGAGATGCTGCAGGAGTCTGGGAAGGTGACTTGG
AAGAATGCCCAGCTGGGAGAAGCCATGATCAAAAGCCTAGAGGCCCAGGGGCTGCAGCTG
GCCAAGGAGAAGCAGGAGTATTTAGACAAACTGATGGAAGAGACTGAAGAACTCTGCCTT
CAGAGGGAGCAGAGAGAG------------------------------------------
------GAGCTTGAGCGCCTGAACCAGGTGCTGGAGGCCGAGAAGCAGCAGTTTGAGGAG
GTGGTACAGGAGCTGAAGATGGAGCAGGAGCAGATCAAGAGGGAGCTAGAACTGACTGCA
AGATGCCTCAAGGGTGTGGAGCAAGAGAAAAAGGAGCTGAGGCACCTCACGGAGTCCTTA
CAGCAGACACTG------------------------------------------------
---------------------GAGGAACTCTCCATAGAGAAGAAGAAAACCCTGGAAATG
CTGGAGGAGAATGAGAACCAGCTGCAGACACTGGCCAATCAGAGTGAG---------CAG
CCCCCTCCCAGTGGGGGTCTCCATAGCAACCTGAGGCAGATAGAGGAGAAGATGCAGCAG
CTCTTAGAGGAGAAGCTCCTGGCGGAGAAGCGGATGAAGGAGAACGAGGAGCGCTCGCGG
GCCCTGGAGGAGGAGCGGGAGTTCTATTCCAGCCAGTCCCAGGCGCTGCAGAACTCGCTG
CAGGAACTGACGGCGGAGAAGCAGCAGGCGGAGCGCGAGCTCAAG---------------
------------------------------------------------------------
------------------------------------------------------------
---------------------------------GCTGAGGTGAAGGTCCGCGTGGACCTG
GAGAGGCGTCTGCGGGAGGCAGAGGGGGCCTTGCGGAGCCTGGAACAAGGGCTCAACTCC
AAGGTGCGGAACAAGGAGAAGGAGGAGAGGATGCGGGCTGACGTGAGCCACCTGAAG---
------------AAG------------TGCATCCGGAATGCGGAGCTGGAGGCCAAGATG
CCGGTCATCATGAAAAACTCCGTGTACATCCACAAGGCGGCCACACGCCGCATCAAGAGC
TGCCGCTTCCACCGGCGCCGGTCCAGCACCTCCTGGAATGAC------------------
------------------------------------------------------------
------------------------------------------------------------
------------------------------------GTGAAGCCGTCCCAGTCCTTCATG
ACCTCCCAGCTGGAAGCCAACAGCATGGAGGAGCTGAAGGAGGTGGCCCAGCGGCTCAGC
CGGGACCAGCGCTTCCGCGAATCCATCTACCACATCATGGCGACCCAGCCTGGAGCCCCC
TCTGCGCTT---------------------------------------CCCCCGGGGGGA
---AAG
>Minke|BACU010767
ATGTTCACGTCCAAGTCCAACTCGGTGTCGCCCTCGCCGTCTCTGGAGCAGGCTGACTCG
GACGCGCTGGACATCAGCACCAAAGTGCAGCTCTATGGTGTGCTGTGGAAGCGGCCCTTC
GGGAGGCCGTCGGCCAAGTGGTCCCGACGGTTTTTCATCATCAAAGAGAGCTTTCTTCTT
TACTACTCTGAGAGTGAAAAAAAGAGCTTTGAAACCAATAAATACTTCAATATACATCCT
AAGGGTGTCATCCCTCTGGGGGGCTGCCTGGTGGAGGCTAAGGAAGAGCCCAGCATGCCC
TACGCCATGAAAATCTCCCATCAGGATTTCCAC---GGGAACATCTTGCTGGCTGCCGAG
TCGGAGTTTGAGCAGACCCAGTGGCTGGAGATGCTGCAGGAGTCTGGGAAGGTGACTTGG
AAGAATGCCCAGCTGGGAGAAGCCATGATCAAAAGCCTAGAGGCCCAGGGGCTGCAGCTG
GCCAAGGAGAAGCAGGAGTATTTAGACAAACTGATGGAAGAGACTGAAGAACTCTGCCTT
CAGAGGGAGCAGAGAGAG------------------------------------------
------GAGCTTGAGCGCCTGAACCAGGTGCTGGAGGCCGAGAAACAGCAGTTTGAGGAG
GTTGTACAGGAGCTGAAGATGGAGCAGGAGCAGATCAAGAGGGAGCTAGAACTGACTGCA
AGATGCCTCAAGGGTGTGGAGCAAGAGAAAAAGGAGCTGAGGCACTTCACAGAGTCCTTA
CAGCAGACGCTG------------------------------------------------
---------------------GAGGAACTCTCCATAGAGAAGAAGAAAACCCTGGAAATG
CTGGAGGAGAATGAGAACCAGCTGCAGACACTGGCCAATCAGAGCGAG---------CAG
CCCCCTCCCAGTGGGGGTCTCCATAGCAACCTGAGGCAGATAGAGGAGAAGATGCAGCAG
CTCTTAGAGGAGAAGCTCCTGGCGGAGAAGCGGATGAAGGAGAACGAGGAGCGCTCGCGG
GCCCTGGAGGAGGAGCGGGAGTTCTATTCCAGCCAGTCCCAGGCGCTGCAGAACTCGCTG
CAGGAGCTGACAGCGGAGAAGCAGCAGGCCGAGCGCGAGCTCAAG---------------
------------------------------------------------------------
------------------------------------------------------------
---------------------------------GCTGAGGTGAAGGTCCGCGTGGACCTG
GAGAGGCGTCTGCGGGAGGCAGAGGGGGCCTTGCGGAGCCTGGAACAAGGGCTCAACTCC
AAGGTGCGGAACAAGGAGAAGGAGGAGAGGATGCGGGCTGACGTGAGCCACCTGAAG---
------------AAG------------TGCATCCGGAATGCGGAGCTGGAGGCCAAGATG
CCGGTCATCATGAAGAACTCCGTGTACATCCACAAGGCGGCCACTCGCCGCATCAAGAGC
TGCCGCTTCCACCGGCGCCGGTCCAGCACCTCCTGGAATGAC------------------
------------------------------------------------------------
------------------------------------------------------------
------------------------------------GTGAAGCCGTCCCAGTCCTTCATG
ACCTCCCAGCTGGAAGCCAACAGCATGGAGGAGCTGAAGGAGGTGGCCCAGCGGCTCAGC
CGGGACCAGCGCTTCCGCGAATCCATCTACCACATCATGGCGACCCAGCCTGGAGCCCCC
TCTGCGCTT---------------------------------------CCCCCGGGGGGA
---AAG
