# Supplementary material for: Insights into the Evolution of Longevity from the Bowhead Whale Genome
Source: Cell Rep. 2015 Jan 6;10(1):112–22. doi: 10.1016/j.celrep.2014.12.008 (PMC4536333; doi:10.1016/j.celrep.2014.12.008)
Supplement: Supplemental Folder 2. Species Used in the Analysis of Selective Pressure Variation, Single-Gene Orthologous Families Tested, Likelihood Ratio Tests, MAKER Parameters, and Full Assembly and Read Usage Data, Related to Experimental Procedures [file mmc3.zip › Tested SGOs/reciprocal_group_3404.2.fas]

>Gibbon|ENSNLEG00000009892|ENSNLET00000012638
ATGGCATCCAACGTTGAA---GGC---ATGGCACCCTTGCTGGGC---TCTCCCTGGGCC
TCCCAGATGGGGCCC------------------------TGGGATGCCATCCTCAAGGCT
GTCAAAGACCAGCTCCCGTCTCTGGACTCAGACTCCTCCTTGTCGGACTATGGGGAAGAG
GAGCTGTTCATCTTCCAGCGAAACCAAACCGCCCTGATTCCAGACCTGTCGGAGGAGCTG
GCTGAA---GATCCTGCCGATGGCGACAAGTCCAGGGCCTGGGCTGCTGCAGCTGAAGAG
TCCCTTCCC---------------------------------------GAG---------
---------------------------------------CCAGTTCTGGTGCCTGCAGAA
CTGGCCACAGAACCTGGGAGCAGATGGAACACA------AGGACAAAGGATGCATCCTCT
CAGGAAGGAAGAGACCCTGGC------------------AAGCCTTTTAAAAGCTGTGGT
------GAGGTCAGCGCTCTTCTTGGGAGGGCCGAGGAGACCCCCAGGTGGCTGGAAGGC
GACCTTGGAAGACTGTCTTTCAAC---ACCAAAGGATCCCAGGGTCCTCCCTGGGACCCA
CAGGCCGAA------GCCACTCTCTCCTGCCAT---GAAGGAGACCCAAAGGCAGGGCCC
TTCAGCAGC---GCCTCACAA------------------GAATGTGTGAACCGCCAGGCC
CTCCGACAGGAGAGAAGGAAGATGATAGAGAAGGACATCCTCCAGAAAGTCACCCGGGAT
GCCTGT---GGCCCGACTAGCAGTGACCAA---------GGCGGG---------------
---GTGAAGGAGGCGCCCTGCCATGCTGTGGAGTCAGCTCCCAGA------------TCG
AAAATGCCCCTCGTGGAGCCTCTGGAGGGACCACCAGTGCTCTCGCTCCAGCAACTTGAA
GCATGGGATTTGGATGACATCCTTCAGAGTCTGGCGGGGCAAGAAGACAACCAGGGAAAT
CGT---GCACCGGGAACTGTGTGGTGGGCAGCTGACCGCCGCCAAGTT------------
---------------------------------------------CAAGACCGCACGGTG
CCAAGCACCCACAACAGGCTCATGGAACAGCTGGCCCTCCTGTGCACCACGCAGTCCAGG
GCCTCTGCTTGTGCCCAGAAGGTG---CCTGCCGACACCCCCCAGGACACCGAGGAG---
------GCAGAGTCAGGAAGCAGATGTGCCTCGAGGAAGCCGGACTCCCAGGCCGGGCCA
GGCCTGCAGCTGGCCCAGGGCATGAGGCTTAACACA------GAGCCCCCCACCATCTTT
ATTGACCTGCGG---------------------CAGACGGAGACA------CCAGACCAC
CTG---TCCCCAGAA------------------AGCTCC------AGCCAC---------
---------------------------------------AGCTCCTCTGACAGCGAGGAG
GAGGAGGAGGAA---GAGATGGCAGCTCTGGGAGACGCAGAGGGG---------------
------------------------------GCATCTCCTTCCTCCCTGGGGCTACGG---
---------AGCTGTACTGGGAAAAGCCAGCTTCTCCAGCAGCTCAGGGCCTTTCGGAAC
GGAATAGCCCAGCCCGAGCTGCCTGCCAGCAAG---------------GGGCCCGAGGGC
GGGAGGGCTCAGGCCCCTGAAGACACACCTGGATCAGGAACTGGGAGGAAGCAA------
------------------------------------------CACATGAAGCTCTGTGCC
AAGGGGCAGAGTGCCCAGGCCCGACTCCCAAGAAGTGGGCCCAGAGCCCTGAGGGAT---
------------------------------GCTCCTGAGCCAGGGGCAGCCAGGGAGGCC
CTGATGCCTCCTCTGGACCAACTA---------------
>Gorilla|ENSGGOG00000010948|ENSGGOT00000027518
ATGGCATCCAACGATGAA---GGC---ATGGCACCCTCGCTGGGC---TCTCCCTGGGCC
TCCCAGATGGGGCCC------------------------TGGGATGCCATCCTCAAGGCT
GTCAAAGACCAGCTCCCGTCTCTGGACTCAGACTCCTCTTTGTCGGACTTTGGGGAAGAG
GAGCTGTTCATCTTCCAGCGAAACCAAACCTCCCTGATTCCAGACCTGTCGGAGGAGCTG
GCTGAA---GATCCTGCCGATGGCGACAAGTCCAGGGCCTGGGTCGCTGCAGCTGAAGAG
TCCCTTCCC---------------------------------------GAG---------
---------------------------------------CCAGTTCTGGTGCCTGCAGAA
TTGGCCACAGAACCTGAGAGCAGACAGAACACA------AGGACAAAGGATGCATCCTCT
CAGGAAGGAAGAGACCCTGGC------------------AGGCCTTTTGAAAGCTCTGGT
------GAGGTCAGCGCTCTTCTTGGGATGGCCGAGGAGACCCCCAGGTGGCTGGAAGGC
GACCTTGGAAGCCTGTCTTTCAAC---ACCAAAGGATCCCAGGGTCCTCCCTGGGACCCA
CGGGCCGAA------GCCACTCTCTCCTGCCAT---GAAGGAGACCCAAAGGCAGCGCCC
CTCAGCACT---GCCTCACAA------------------GAATCTGTGAACCGCCGGGCC
CTCCAACAGGAGAGAAGGAAGATGATAGAGACGGACATCCTCCAGAAAGTCACCCGGGAT
GCCTGC---GGCCCGACCAGCAGTGACCAA---------GGTGGG---------------
---GTGAAGGAGGCGCCCTGCCACGCTGCGGAGTCAGCTCCCAGA------------TCT
AAAATGCCCCTCGTGGAGCCTCCGGAGGGACCACCAGTGCTCTCGCTCCAGGTTAGAGAA
AACTGG------------------------------------------------------
---------------------------------------CACCAGGAATGTATTCTCTCA
CAAGTGGGCCAAGTCCCCACTAATCAGCCTCTCCTTTGGCCATCCTCAGACCGCATGGTG
CCGAGCGCCCACAACAGGCTCATGGAACAGTTGGCCCTCCTGTGCACCACGCAGTCCAAG
GCCTCTGCTTGTGCCCGGAAGGTG---CCTGCCGACACTCCCCAGGACACCAAAGAG---
------GCAGATGCAGGAAGCAGATGTGCCTCAAGGAAGCGGGGCTCCCAGGCTGGGCCA
GGCCCGCAGCTGGCCCAGGGCATGAAGCTTAACGCA------GAGTCCCCCACCATCTTT
ATTGACCTGCGG---------------------CAGATGGAGCTA------CCAGACCAC
CTG---TCCCCAGAA------------------AGCTCC------AGCCAC---------
---------------------------------------AGCTCCTCTGACAGT---GAG
GAGGAGGAGGAA---GAGATGGCAGCTCTGAGAGACGCAGAGGGG---------------
------------------------------GCATCTCCTTCCTCCCTGGGGCTACGG---
---------ACCTGTACCGGGAAAAGCCAGCTTCTCCAGCAGCTCAGGGCCTTTCAGAAG
GGGACAGCCCAGCCCGAGCTGCCTGCCAGCAAG---------------GGGCCCGCAGAT
GGGAGGGCTCAGGCCCCTGAAGACACAGCTGGATCACGAACTGGGAGGAAGCAA------
------------------------------------------CACATGAAGCTCTGTGCC
AAGGGGCAGAGCGCCCAGGCTCGACTCCCAAGAGGCAGGCCCAGAGCCCTGGGGGAT---
------------------------------GTTCCTGAGCCAGGGGCAGCCAGGGAGGCC
CTGATGCCTCCTCTGGAGCATCTA---------------
>Guinea_Pig|ENSCPOG00000000618|ENSCPOT00000000623
ATGGCATCCAAAGACAAA---AAT---GCAGCGCCTTCGCTGGAC---TCCCCC------
---------------------------------------TGGGACGCCATCCTCCAGGCT
GCCAAAGACCAGCTGCCATCCTTGGACTCCGAATCCTCCTTGTCGGACTTTGAGGAAGAG
GAGCCATTCATCTTCCAACGAAACCAACCTGTCCTGATTCCAGACCTGGCAGAGGAGCTG
GCTGAA---GACCCTGGTGGTAGTGACAAATCTGAGACCTGGGTCCTTGGAGCCAAAAGG
CCTCCGCCT---------------------------------------GAG---------
---------------------------------------CCAGTTGTAGAGCCTATGGGA
CTCACTGCAGAACCTGGGAGTGAACAGAACGCA------AGGACAAAGGAGTGGGCCTCT
TGGGAAGGAAGGCGACCTGGC------------------CAGACGCTCGAGAACTGTGCT
------GACACCCACACTCTTCCTTGGACAGCTGAAGAGACCCCTGTCTGGTGGGAAGGT
GACCTTGGGAACCTGTCCTTCAAC---GCCAAAGGATTCCAGAATCCTCCCCCAGATCTG
CAGGGAGAA------GCTGCTCTT---GTCCCT---GAAGGAAGGCCAAAGACAGAGTCC
CTGGGCGCT---GCCAGGCAA------------------GAATGTGCAAATCGCAAAGCC
CTCCGCCAAGAGAGGAGGAGGAGGATAGAAAAAGATGTGCTCCAGAAAGTAACCTGGGGT
CCCCAG---GGTCCAGCCTGCGGTGACCAA---------GGC------------------
---------------------CAAGCTGCGGAGTTAGGTCCCAAG------------TTA
GTGGCCCAATTGAAGGAGCCCTGGGAAGGCCAGCCGATACTCTCGCTCGAGCAACTAGAA
GAGTGGGATTTGGATTACATCCTTCAGAGTCTGCCAGCGAGAGAAGACAACCAGGGAAAT
TGT---GCACCCAGAAGCGCGTGGTGGGCAGCTGACCGCTACCAAGGC------------
---------------------------------------------CAAGACCGCACTGTG
CCACAATCCCAGGACAGGCTTCTGGAGCAGCTGGTCCTCCTGTGTGCCACACAGCATGGA
GCCCCCACCTCTGCCCAGAAGGTG---CCTGCCCACATGCCCAAAGACACCAAAAAA---
------CAGGAGGCTGGAAGCAGATGTACTTCTATGAAGCTGGGCTTTCAGGCTGTGCCA
GGCCAGAAGCTTGCTGGGGGCATGAGGCCAAGGACA------GAGCCTCCTACCATATTC
ATTGACCTGCGA---------------------CAGACAGAGCCACTGGAACCACAAGAC
CAG---TCTCCAGAA------------------AGCCTC------AGCCAC---------
---------------------------------------AGCTCCTCTGACAGT---GAC
ACAGAA------------------GCTCTAGGAGACCAGCAAGGCCCT------GCACGG
CAG---------------------------GCATCTCTTTTCTCCTCGGGCCTACGG---
---------GATTGCACTGGGAAGAGTCAACTTCTCCAGCAACTGAGGGCATTTCGGAAG
GGCACAGCTCTATCCCAGCTGCCTACAAGCAAG---------------GGTAGCTGTGGC
CAGAGAGCTCAGGTCACTGAAAATGCGACTAGATCCAGGAGTGAGAGGAAGGAA------
------------------------------------------CATACAAAACCCTGGGCA
GAGGGGCAGAGTGCC---------------------------------------------
------------------------------------------------------------
---------------------------------------
>Horse|ENSECAG00000000864|ENSECAT00000000787
ATGGCATCCCAAGACAAA---GAT---GTGGGGCCCTCGCTGCCC---TCTCCCTGGGCC
TCCCAGATGGGGCCC------------------------TGGGATGCCATGCTCGAGGCT
GTCAGGGACCAGCTCCCGTCGCTGGACTCGGATTCCTCCTTGTCGGACTGCGGGGAAGAA
GAGCTGTTCATCTTCCAGCGAAATCAAACGGCCCTGATTCCAGACTTCTCAGAGGAGCTG
GCAGAA---GCCCCTGCC---------------GGGGCCTCGGTCATAACAGCCGACGGG
TCTCCTCCT---------------------------------------GAG---------
---------------------------------------CCAGTTGCGGTGCCTGTGGGA
TTCGCCGTCGAACCCTGGACTGAATGGGATGCG------AGGACAAAGGATTCGGCCTCT
CTAGGAGGAAGGGACCCTGGC------------------GGGCCTTTGGAGAGCCATGGC
------CAGAGCAGCTCTCTCCTTAGGATGTCCCAGGAGACCCCCAAGTGGCAGGAAGGC
GAACCTGGGCGCATGTCCTTCAAC---ACCAAAGGGTCCCAGAGTCCTCACTGGGGGCCG
CAGGGAGAA------GCCACCTTCTCCCCACGG---GAAGGAGACCTGAAGACAGAGCCC
CCAGGCACT---GCCTCCCGAGCC---CTCAAGGGCTCAGACCCCGCAGACCACAGAGCC
CTCCGAAGGGAGAGAAGGAAGATGATCGAGAGAGACATTCTCCACAAAGTCACCTGGGAT
GCCCAG---AGCCCAGCCTGCAGTGACCAA---------GGTCAA---------------
---GTGAAGGAGACGCCCTGTGGAGCTGCAGCATCAGGTCCAAGA------------CCA
GAGGTGCCACCAGAGCGGCCCCGGGAAGGACCGTCACTGCTCTCCCTCCAGCAATTTGAA
GAGTGGGACTTGGATCATATCCTTCAGAGTCTGGCAGGACGAGAAGACGACCGGGGAGAC
GGC---GCCCCTGGAGCCGCCTGGTGGGCAGCTGACCGCCTCCAGGGC------------
---------------------------------------------CGAGACCATGCTGTG
CCGAGCGCCCAGGAGAGGCTCATGGAACAGCTTGCCCTGCTGTGCACCACGCAGTCCAGA
GCCTCTTCCTCTGCCAGGAAGGTG---CCCGCTGACACACCCCAGGACACCGGGCAG---
------CAGGAGGCTGGAAGCAGATGTGCTTCCACGGAGCTGGGCTCCCAGGCTGAGGTG
GGCCCGACACTGGCAGCAGGCACGCGGCTAAGGAGCACAGCGGAGCCTCCCACCATCTTC
ATGGATCTTCGG---------------------CCCAAGGAGCCA------TCAGACCAG
---------------------GGGTCATCGGAAAGCTCC------AGCTCC---------
---------------------------------------AGCTCCTCTGACAGCGAGGAG
GAGGGGGAAGAG---GAGACAGCAGTTCGGAGAGAGCAGCAGGGCCCCTCGGGGCTG---
------------------------------------------------AGGCTCAGG---
---------GACTGTACCGGGAAAAGTCAGCTTCTCCAGCAGCTCAGGGCATTTCGGAAG
GGGACTGCTCAGCCCGAGTTGCCTGCCAGCAAG---------------GGTCCCTGCAGC
CAGAAGGCCCAGGCCCCTGAAGACTCGGCTGGATCCAGAACTGGGAGGAAGCAA------
------------------------------------------CACGGAACACTCCAGGCT
GAGAGGCAGAGGGCCCAGGCCAGACCCCCTGGAAGAAGTCCCAGGGCCCTGGGGGAC---
------------------------------CCTCTTGGGCCAGGGACAGCCCGAGAGACC
CTGGTGCCTCCTCTGGGCCAAGTG---------------
>Mouse|ENSMUSG00000022543|ENSMUST00000090457
------------------------------------------------------------
------------------------------------------------------------
------------------------------------------------------------
------------------------------------------------------------
------------------------------------------------------------
------------------------------------------------------------
------------------------------------------------------------
------------------------------------------------------------
------------------------------------------------------------
------------------------------------------------------------
------------------------------------------------------------
------------------------------------------------------------
------------------------------------------------------------
------------------------------------------------------------
------------------------------------------------------------
------------------------------------------------------------
------------------------------------------------------------
------------------------------------------------------------
------------------------------------------------------------
------------------------------------------------------------
---------------ATGCTCCTGGAACAGCTGGCCCTCCTGTGTGCCACTCAGTCCAGA
GTCTGCAACCCTACCTGGAAAGTA---TCTGCTGACAAGCTCCAAGACACACAAGAA---
------CAGGTCGCCGGAATTAGAAATGCTTCAGCAGAGCCTGGCTTTCAAACTGAGCAA
ATCCAGAAACCAGCAGAGAGTAGGAGGCTGAAGACA------GAACCCCCCACCATCTTC
ATGGACCTGCGG---------------------CAGACAGAACCATCAGAACCACCAGAA
CACCAGTCTCAGGAG------------------AGCTCT------GAGCAT---------
---------------------------------------AGCTCCTCTGACAGTGAGGAG
------GAGGAAGTGGAGTCAGCA------------------GGCTCA------GCACAG
GCG---------------------------ACATCTTCCTGGGAACAA------AGG---
---------TACTGTACTGGGAAGAGTCAGCTTCTTCAGCAGCTGAGGGCGTTTCGGAAG
GGGGCTGTTCCACCCCAGCGCTCTGCCAGTGAC---------------AGTCCTGGAAGC
CAAAAGACTCAGGCCTCAGAAGATACAGCCGGATCACAAACTCGTAGAAAGAAG------
------------------------------------------CACATAAAACCCTGGGCC
GAGAAGCAGAATGCCCTA---------------------------GATCTAGGGGAC---
------------------------------CCTCTTGGG---------------ACACAG
CTGCTCCCTGGGTTGGGGCAGCTA---------------
>Opossum|ENSMODG00000027856|ENSMODT00000043886
ATGACATCAAAAAATGAACAAGATCTTATTGGCTACAACCAGTTTCCTTGCCTA------
---------------TTC---------CATACATCAATGTGGGGATCTATCTTGGCTTCA
GTGAAAGAACAACTCCCATCTTTTGAGTCAGATTCTTCCTCATCAGATAGTGAAGATGGG
GAATTATTCATCTTCCAGCGAGATGAAGAAAATTTGATTCCGGACTTAACTGAAGAACTA
GCAGAT---GACCCAGATATC---------------------------------------
CAGTTTCTG---------------------------------------GAA---------
---------------------------------------TCTGTG---------------
------ACCAACACTGAAAAGAACTGGAATGAA------AGGATAAAGGATTCAGCTATT
TTTGAAGGGAAGGATGCTAGTGAGTTTTTGGTGGTTCGCCCAGCGTTTGAAGACACTGAA
GAAATTTCATCAGGTTCTCATCTCAAGGTTCCTAAAGAAAGTACCAAGTGGCAGAAAGGA
GAC------ACCTGGGATTTCTTT---AGATCTAGGGTTCAGGCTCTTATCAGGGGATCA
CAAGTGGAAGAGTTCCCAACTTTAACTTGTCCA---ACAGGT---CTACTAACTGACAAT
TTAAGAATTTGTAATTTTTCTCCC---TCTGAAGAGTCAGATTCCACGAGCATAAAAGTT
ATCAGAAAAGAGAGAAGAAAGATGATAGAGAAGAATATACTTCATAAGGAAATTAAGATG
TCTCCACTTGAAAATTTAAATCGTCGACAATTCATAAAGCCTGAA---------------
---ATC---------------------CATGAATCCTCAGAGTCAGTTGGTATAGAAGAA
AAGATGCCAGCCAAA------CATGAAGGCTTGACACTACAGTATCTTGAGAAACTCGAA
GAGTGGGATTTGGATAAGATACTTCAAAACCTGGAGGCACAAAAAGGC---CAGGGAAAA
CGTAAAACAGGAGCTACATATTGGAAAGTTCCCTCTTCTTTTAAAGGC------------
---------------------------------------------CGAGGAAGTCTTACA
TCCAACTCTCAGGAAAAGCTTATGGAGCAGCTAGTAGCCCTATGTGCCAAACAGTCTCAA
AATACTTTACCTATACCACGTGAGAAGCCTTCTGACAAGCTTCTCTACCCTATGGAGGAC
CAGATCCAAAGCAGAAGTTCTTGGTGTAGATCACCCCTAACC---------CCTGGGCAG
AGTCAAGATATGGCTAAAGACACAAAGCTGAAGTGGCCAGTGGAGCCTCCTACAGTTTTC
ATTGACCTTAGG---------------------CAGCCTGAGCCAAAGAAATCA------
GTGCTTCTGCCTCTG------------------TCAGACTACAGATTCCAG---------
---------------------AATCAAGAAGATGAGCTAAGCTCTAGTGACAGTTCCACG
GAAAATGAGGAG---GAAACTCCAGATGTGAGAGATGAGAAAGGATCC------AGAAAG
AGAATGTCCCAAAGAAAGAGG---------------------------------------
---------GACCAGACTGGGAAAAGTTACCTGCTACAACAGCTCCGTGCTTTCCAGAGG
GAGACTGCTGAGGCCCGTGGCCCTGAAACTAAAGTGACTGCCCAGCAGGGTCATGGTGCT
CAGAATCCTGAGACTTCTGAAGATGTGGCCATGTTGGGAATTGGGAAAAAACAACCGAAA
ACAAGTCTGGGGGGATCCAAACGCCTTCCTCTTCCAGACCCGAAGGCCAAGCAGAGAGGA
GAAAAGCAAAAAGGCACC---------------------------AGCAGGAGTTCAGAC
TCAGAAAGCTTTGTTAAGGATCCAGTAACTCCTCTGATC---------------AAAAAA
AGAGAAATCTCCAGTTGGAAGAAG---------------
>Orangutan|ENSPPYG00000007068|ENSPPYT00000008324
ATGGCATCCAACGATGAA---GGC---ATGGCACCCTCGCTGGGC---TCTCCCTGGGCC
TCCCAGATGGGGCCC------------------------TGGGATGCCATCCTCAAGGCT
GTCAAAGACCAGCTCCCATCTCTGGACTCAGACTCCTCTTTGTCGGACTATGGGGAAGAG
GAGCTGTTCATCTTCCAGCGAAACCAAACCTCCCTAATTCCAGACCTGTCGGAGGAGCTG
GCTGAA---GATCCTGCTGATGGCGACAAGTCCAGAGCCTGGGTCGCTGCAGCTGAAGAG
TCCCTTCCT---------------------------------------GAG---------
---------------------------------------CCAGTTCTGGTGCCTGCAGAA
TTGGCCACAGAACCTGGGAGCAGGCAGAACACA------AGGACAAAGGATGCATCCTCT
CAGGAAGGAAGAGATGCTGGC------------------AGGCCTTTTGAAAGCTGTGGT
------GAGGTCAGCGCTCTTCTTGGGATGGCCGAGGAGACCCCCAGGTGGCTGGAAGGC
GACCTTGGAAGCCTGTCTTTCAAC---ACCAAAGGATCCCAGGGTCCTCCCTGGGACCCA
CAGGCCGAA------GCCACTCTCTCCTGCCAT---GAAAGAGACCCAAAGGCAGAGCCC
CCCAGCACC---GCCTTACAA------------------GAATCTGTGAACCGCCGGGCC
CTCCGACAGGAGAGAAGGAAGATGATAGAGAAGGACATCCTCCAGAAAGTCACCCGAGAT
GCCTGC---GGCCCGACCAGCAGTGACCAA---------GGCGGG---------------
---GTGAAGGAGGCGCCCTGCCACGCTGTGGAGTCAGCTCCCAGA------------TCC
AAAATGCCCCTTGTGGAGCCTCCGGAGGGACCACCAGTGCTCTCGCTCCAGCAACTTGAA
GCGTGGGATTTGGATGACATCCTTCAGAGTCTGGCGGGGCAAGAAGACAACCAGGGAAAT
CGT---GCACCTGGAACTGTGTGGTGGGCAGCTGACCACCGCCGAGTT------------
---------------------------------------------CAAGACCACACGGTG
CCAAGCGCCCACAACAGGCTCATGGAACAGCTGGCCCTCCTGTGCACCACACAGTCCAAG
GCCTCTGCTTGTGCCCAGAAGGTG---CCTGTCGACACCCCCCAGGACACCGACGAG---
------GCAGAGTCAGGAAGCAGATGTGCCTCAAGGAAGCCGGGCTCCCAGGCTGGGCCA
GGCCTGCAGCTGGCCCAGGGCATGAGGCTTAACACA------GAGGCCCCCACCATCTTT
ATTGACCTGCGG---------------------CAGATGGAGCCA------CCAGACCAC
CTG---TCCCCAGAA------------------AGCTCC------AGCCAC---------
---------------------------------------AGCTCCTCTGACAGTGAGGAG
GAGGAGGAGGAA---GAGATGGCAGCTCTGGGAGACACAGAGGGG---------------
------------------------------GCATCTCCTTCCTCCCTGGGGCTACGG---
---------AGCTGTACCAGGAAGAGCCAGCTTCTCCAGCAGCTCAGGGCCTTTCAGAAG
GGGACAGCCCAGCCCGAGCTCCCTGCCAGCAAG---------------GGGCCCGGGGGT
GGGAGGGCTCAGGCCCCTGAAGACACAGCTGGATCAGGAACTGGGAGGAAGCAA------
------------------------------------------CACACGAAGCTCTGTGCC
AAGGGGCAGAGTGCCCAGGCCCGACTCCCAAGAGGCAGGCCCAGAGCCCTGGGGGAT---
------------------------------GCTCCTGAGCCAGGGGCAGCCGGGGAGGCC
CTGATGCCTCCTCTGGAGCAACTA---------------
>Platypus|ENSOANG00000008735|ENSOANT00000013924
ATGGCTACAAAGGACAAACGAAGT---TCTCCACCAAATCACCCCCCAGATCCT------
---------------TTCCTGGAAAAGACAGTAGCAAATTGGGGCTCCATTCTAGATTCA
GTAAAAGATCAGCTCCCATCTCTGGATTCGGATTCTTCTTCATCTGATTATGATGATGAA
GAACTGTTCATTTTCCAACGAGATGAAGCGACTCTGATCCCCGATCTGTCTGAAGAGCTG
GCCGATCTTTCTCCAGATGTTCTAGATGACCAGTCTGTAAACATCTCTTCCGCCCCCAAA
ATGTTCCCG---------------------------------------GCA---------
---------------------------------------TTCATT---------------
------CAGTCGTTAAGAGAAGCCTGGATTGGA------GGCCAGGAGGTTTCAGCCATT
CCACAA---AAGGACATTATCCAACCTCTAAAAATCAGGTGGCCTTCTCAGGACAGTAAG
------GCGGCAGATGCTCTCCTCAGAATCCCAGAAGAAACTCCCAAGTGGCAGAAAGGC
GAC------TCGTTGGAATTTTCTGAGCCATCTACAGTGAAAGACCTGACAGAAGGACCT
CAGGGAGAGGAAGACGCTACTCAGTCGGGGGAA---AGAGGT---CAGGCAACTGATCAT
TTTTGCTTT---GATATCTCACCCCTGACAGAAGACTCAGAGCTGTTAAACTGGAAAACT
ACCAGAAGAGAGAGAGAGAAGATGATAAAAACGACTATCCTCCATAAGCTAGAGACGGAC
AGTCCT---GAGCCTTCCTCCAGGGGAAGGGGAATGAAGGGGGACTCTCTGCTTTGCTCC
AGGGTC---------------------CCCTCTCCCTCAGAGGCA------------CCC
AGATTACCCCTGTGC------TTTGCAGGACTTAGTTTAACAGAACTCAACCAATTG---
------GATTTAGACAGGATTCTTCGGAGCCTGAAGGAGCGGGAAGAC---TGGGGCGAT
CAC---TCGGGAGGACCCTCATGCTCTGCAGCGGATCCCACTCGCAGC------------
---------------------------------------------CAAGAAAGTTTGGCA
GCAAAATCGCAGGACAAGCTTATGGAGCAGCTGGTCAACTTGTGTGCCAAGCAATCCAAG
GCCATGTCTTCGTGCTACATGGAG---CCAACTGACAAGCTTTGTTCCTCCAAGGAG---
---CTCCAGGTCAGAAGAAGCAGAGGAGATAGCTTCTTACCA---------ACTTGGCCA
AGTCAAGGCCTGCATGAAGGATTGCACCTGAGGGGCAAACCAGAGCCCCCCACAGTTTTC
ATCGATCTAAGGACTTCTCTGCTCCAGAAATCAGAACAGGACCCCCAAGAGCCA------
TGGAAAGACCCAAGC------------------TCGAGTTACTGTTCCAGT---------
---------------------GATAGAGGGGAGGAGGAGCAGGAGGATGAGGAGGATGAG
GAGGACGAGGAG---GACGAGGAGGACAAGGAGGAAGAGACCCAACTT------CTTAAG
GAAGAAGAGAAACAGAAGAGAGTGCTACTGTCTTCCCCGAGTCCAAGC------AGA---
---------GACTATACCGGGAAAAGTCTACTTCTGCGACAACTCCGAGCTTTCCGAAAT
AAAATCTCTCAACCA---------------------------------------------
------------------------------------------------------------
------------------------------------------------------------
------------------------------------------------------------
------------------------------------------------------------
---------------------------------------
>Rabbit|ENSOCUG00000027662|ENSOCUT00000026443
ATGGCCTCCACAGACAGA---CAC---CTGGCGCCCTCACCGGGC---TCCCCC------
---------------------------------------TGGGACGCCATCCTCCAGGCC
GTCAAGGACCAGCTCCCTTCTCTGGACTCCTCCTCGCCACAGTCAGACAGCGGGGAAGAG
GAGCTGTTCGTCTTCCAGCGAAAGGAAAGCATCCTGATTCCGGACCTTTCGGAGGAACTG
GCTGAG---GACGGGGCCGGTGGCGTCGAGTCTGGGGCCTGG---GGCCTTGCTGAAGGG
CCTCCTCCC---------------------------------------GAG---------
---------------------------------------CAGCTTCTGGTGCCTGTGGAA
CTGGCCACGCAGCCTGGGAGTGGATGGACAACA------CGGATGGAGGATTCAGCCGCT
GGGAAAGGAAGGGGCCCCAGC------------------CCACCTTTTGCGAGCCATGGT
------GAGATCAGCTGTCTTCCCAGGACAGCCACAGAGACCCCCATGAGGCTGGAAGGT
GACCTTGGGAGCAAGTCTTTGAAC---ACCAAAGGGTCCCAGAGTCCCCTCTGGGCTCCA
CAGGGAGAA------GCCACCCTCCCCCTCCAA---GAAGGAGGCCGAGAGACAGAGCCC
CCCAGCACT---GCACCTCCA------------------GACCCTGCAAGCCGCAGGGCC
CTCCGACGGGCCAGGAGGAAGATGATTGAGGAGGACATACTCCAGAAAGTGACCCGGGAC
ACCCAG---GACCCGGCCTGCAGTGACCAA---------AGCTGG---------------
---GCCAAGGGGGCGCCCTGCCAGGCTGCAAAGTCAGGTCCCCAG------------CCA
CAGGTTCCTCCTGCAGGGGCTCAGCAAGGACCGCTGGTGCTCTCGCTCCAGCAACTGGAA
GAGTGGGATTTGGATTACGTCCTCCAGAGCCTGGCAGGGCCAGAGGACACCCAGGGAAAC
CGC---ATACCTGGAACGGCATGGTGGGCGGCTGACCTCTTCCGACAC------------
---------------------------------------------CAAGGGCACACGGTG
TGGAGAGACGAGGACGAGCTCATGGAGCAGCTGGCCCTGCTGAGTGCCTGCCAGGCCACA
GCCTCCACCTCTGCCCGGAGGGTG---CCTGCCCACACTCCCCAGGAAGTTGAGGAG---
------CAGGAGGCTGGAAGCAGGTGTGCTCTGACAAAGCCAGGCTTCCAGGCTGAGCCG
GGCCAGAAGGCAGCCGAGGGCATGAGGCTGAAGATG------GAGCCTCCCACCATCTTC
ATCGATCTGCGG---------------------CAGACGGAGCCA------GCAGGCCAT
CCCCGGTCCCCAGAA------------------AGCTCC------AGCCAC---------
---------------------------------------AGCTCGTCTGACAGC---GAG
GAGGAAGAGGAG---GAGACGGCAGCTCTGGGAGACCAGCAGGGCCCT------GCGGAC
AGG---------------------------GCATCTCCTTCCTCCCAGGGGCTCAGG---
---------GCCTGCACCGGGAAGAGTCAGCTTCTCCAGCAGCTCAGGGCATTCCGGAAG
GGGGCGGCTCAGCCTGGGCCGCCTGCCAGCGAC---------------GGCTGCCACGGG
CAGAAGGCCCAGGCCCCTGAAGACTCAGCTGGATCGGGAACTGGCAGGAAACAA------
------------------------------------------CATGTGAAACTCTGGCCT
GAGGTACAGAGCGCTCAGGCCACACCCCCAGGGGGACGTCCCAGGGCCCTGGGAGAC---
------------------------------CCTCTAGGGCCAGGGACAGCCAGGGAGGCA
CTGGTGCCTCCTCTGGGTCAACCA---------------
>Rat|ENSRNOG00000028075|ENSRNOT00000036954
ATGACATCCAAAGACAAA---GCT---GTGGTA---TCCTTGCCAGTTTCTCCC------
---------------------------------------TGGGATGCCATCCTTAAGGCT
GCCAAAGACCAGCTGCCATCTCTGGATTCAGACTCCTCCCTGTCTGACTGTGAGGAAGAA
GAACCCTTCATCTTTCAGCGGAACCAGCCTGTCCTGATTCCAGACCTAACGGAGGAGCTG
GCTGAA---GACCCTGTTGGTGTCGATGAGTCTGGGACCTGGGTTACTGCAGGGAGGAGT
CCTTCACCT---------------------------------------GAG---------
---------------------------------------CCACTTCTGGTTCCTGGGAGA
TTAGCCATAGAACCCAGAAGTGAATGGATGGTA------AGATCAAAGGACTTGGCCCAT
CAGGAAAGAAGAGGCCCAGGC------------------TGGTCTTGCCAGAGCTGTGTC
------AAGAGCAGCCCAATCCTTTTGGATACTAAGGAGGCACCCGCTTGGCCTGAAGGC
------------------------------AGAGGATCCCAGAGTCCTCCCTGGAGTTCC
CAGGGAGAA------GGAGCCACCTTTCCTTTG---GAAGGAAAGTTGAAGACAGAGCCC
TCAGATACT---GATTTTAAA------------------AACTCTGCAAAGCGAAGAGCC
CTCCGCAGGGAGAGGAGGAAGATGATAGAGAGAGAGATCCTTCAGAAAGTGACCCAGGCT
GCTCAG---AACCCAGCCTCTGGTGACCAG---------GGCCAG---------------
---GTG---------------------GCAGAGTTAGGACCCCGT------------CCA
AAAGCAACCTCAGAGCAGTCTTGGGAAGGAAGACCAGTTCTCTCACTCAAGCAACTTGAA
GGCTGGGACTTGGACTACATCCTCCAGAGTCTGCCAGGGCAACAAGGCAGCCAGGGTGAC
AGT---GCATCCAGAAGTGCATGGTGGTTAGCGGATCGCTGCCAAGAC------------
---------------------------------------------CAAGGGCACAGCACT
GGACCCTCCCAGGACATACTTCTGGAACAGCTGGCCCTCCTGTGTGCCACTCAGTCCAGA
GTCCGACACCCTACCTGGAAGGTA---TCTGCTGACAAGCTCCAAGACACAGAAGAG---
------CAGGTAGCCAGAACCAGAAGTGCTTCAGCAGAGTCCGGCTTTCAAACTGAGCGA
GTCCAGAAGAGGGCAGAGAGTAGGAGGCTGAAGACA------GAGCCTCCCACTGTCTTC
CTTGACCTGCGG---------------------CTGACAGAACCATCAGATCCACAAGAA
CACCAGTCCCAGGAG------------------AGCTCT------GAACAT---------
---------------------------------------AGCTCCTCTGACAGTGAGGAG
------GAGGAAGTGGGGTCAGCA------------------GGCTCC------ATACCA
GTG---------------------------GCATCTTCCTGGGAACAA------AGG---
---------TACTGTACTGGGAAAAGCCAGCTTCTTCAGCAGCTGAGGGCGTTTCGAAAG
GGGGCTGTTCCACCTCAGCTGTCTGCCAAGGAT---------------GGCCCTGGAGGC
CAAAAGGATCAGGCCCAAGAAGATACTGGGGGATCACAAACTCAGAGGAAGAAG------
------------------------------------------CACATCAAACTCTGGGCT
GAGAAGCAGAATGCCCTA---------------------------AATCTAGGGGAC---
------------------------------CCTCTTGGG---------------ACACGG
CTCCTCCCTGGTATGGGCCAGCTA---------------
>Macaque|ENSMMUG00000014311|ENSMMUT00000020078
------------------------------------------------------------
------------------------------------------------------------
------------------------------------------------------------
------------------------------------------------------------
------------------------------------------------------------
------------------------------------------------------------
------------------------------------------------------------
------------------------------------------------------------
------------------------------------------------------------
------------------------------------------------------------
------------------------------------------------------------
------------------------------------------------------------
------------------------------------------------------------
------------------------------------------------------------
------------------------------------------------------------
------------------------------------------------------------
------------------------------------------------------------
------------------------------------------------------------
------------------------------------------------------------
------------------------------------------------------------
---------------AGGCTCATGGAACAGCTGGCCCTCCTGTGCACCATGCAGTCCAGG
GCCTCTGCTTGTGCCTGGAAGGTG---CCTGCCGACACCCCCCAGGACACCGAGGAG---
------GCAGGGGCAGGAAGCAGATGTTCCTCGAGGAAGCCGGGCTCCGAGGCCGGGCCA
GGCCCACAGCTGGCCCAGGGCATGAGGCTTAACACA------GAGCCCCCCACCATCTTC
ATTGACCTGCGG---------------------CAGACGGTGCCA------CCAGACCAC
CTG---TCCCCAGCA------------------AGCTCC------AGCCAC---------
---------------------------------------AGCTCCTCTGACAGCGAGGAG
GAGGAGGAGGAAGTGGAGATGGCAGCTCTGGGAGACGCAGAGGGG---------------
------------------------------GCATCTCCTTCCTCCCTGGGGCTACGG---
---------AGCTGTACCGGGAAAAGCCAGCTTCTCCAGCAGCTCAGGGCCTTTCGGAAG
GGGATAGCCCAGCCCAAGCTGCCCGCCAACAAG---------------GGGCCTGGTGGC
GAGAGGGCTCAGGCCCCTGAAGACACGGCTGCATCAGGAACTGTGAGGAAGCAA------
------------------------------------------CATATGAAGCTCTGCGCC
AAGGGGCAGAGCGCCCAGGCCCGACTCCCAAGAGGCAGGCCCAGGGCCCTGGGGGAT---
------------------------------GCTCCTGAGCCAGGGGCAGCCAGGGAG---
---------------------------------------
>Marmoset|ENSCJAG00000019877|ENSCJAT00000039037
ATGGCATCCAACGACGAA---GGT---ATGGCACCCTCGCTGGGC---TCTCCCTGGGCC
TCCCAGATGGGGCCC------------------------TGGGATGCCATCCTCAAGGCT
GTCAAAGACCAGCTCCCATCTCTGGACTCCGACTCCTCCTTGTCAGACTGTGGGGAAGAG
GAGCTGTTCATCTTCCAGCGAAACAAAACTGTCCTGATTCCAGACCTGTCTGAGGAGCTG
GCTGAA---GACCCTGCTGAG---------TCCAGGACCTGGGCTGCTACAGCTGAAGAT
TCCCTTCCT---------------------------------------GAGGTCTGTGGG
ACACTGTCTGGCGTATGTATGTGTGTACACACATGCAACCCAGTTCTGGTGCCTGCGGAA
TTCGCCACAGAACCTGGGAGCATGCAGAATGCA------AGGACAAAGGATGTGTCCTCT
CAGGAAGGAAAAGACCCTGGC------------------AGGCCTTTTGAATGCTCTTGT
------GAGGTCATCTCTCTTCTTGGGATGGCCAAGGAGACACCCAGGTGGCTGGAAGGT
GACCTTGGAAGGCTGTCTTTCAAT---ACCAGAGGATCCCAAGGTCCTCCATGGGACACA
CAGGCCGAA------GCCACTCTTTCCTGCCAT---GAAGGAGACCTGAAGGCGGAGCTC
CCCAGCACT---GCCTCAGGA------------------GAATCTGTGAACCGCCGGGCC
CTCCGACAGGAGAGAAGGAAGATGATAGAGAGGGACATCCTCCAGAAAGTCACCTGGGAT
GCCTGC---AGCCCGGCCAGCAGTGACCAA---------GGCCAG---------------
---ATGAAGGAGGTACCCTGCCCTGCTATGGAGTCAGCTCCCAGG------------CCA
AGAATACCCCTCATGGAGCCTCGGGAGGGACCACCAGTGCTCTCGTTTCAGCAACTTGAA
GCGTGGGATTTGGATTACATCCTGCAGAGTCTGGCAGGGCAAGAAGACAACCAGGGAAAT
CGT---GCACCTGGAACTGCGTGGTGGGCAGCTGACAGCCGCCAAGTT------------
---------------------------------------------CAAGACCGCACATTG
CCAAGCGCTCAAGAGAGGCTCATGGACCAGCTGGCCCTCCTGTGCACCACGCAGTCCGGG
GCCTCTGCTTATGCCCAGAAGATG---CCTGCCAACACCCCCCAGGACACCGAGGAG---
------GCAAAGGCCCGAAACAGATGTGCTTCAAGAAAACCAGGCTCCCAGGCTGTGCCA
GGCCCGCAGCTGGCCGAGCCCATGAGACTTAACACC------GAGCCTCCCACCATCTTC
ATTGACCTGCGG---------------------CAGACGGAGCCA------CCAGGCCGC
CCG---TCCCCGGAAAGGTCTGGA---------GGGCAG------TCCCAC---------
---------------------------------------AGCTCCTCTGATAGCGAGGAG
GAGGAGGAAGAG---GAGATAGCAGCTATGGGAGATGCAGAGGGG---------------
------------------------------GCATCTGCTTCCTCCCTGGAGCTTCGG---
---------ACCTGTACCAGAAAGAGCCAGCTTCTTCAGCAGCTCAGGGCCTTTCGGAAC
AGGACAGCCCAGCCTGAGCTGCCTGCCAGCAAG---------------GGGCCTGGTGGT
GGGGGGCCTCAGGTCCCTGAAGATGCCGCTGGATCAGGAACTTGGAGGAAGCAA------
------------------------------------------CACGTGAAGCTCTGCGCT
GAGGGGCAGAACGCCCAGGCTGGACTCCCAGGAGGCAGGCCCAGGGCCCTAGGGGAC---
------------------------------ACTCTAGATCCAGAGGCAGCCAGGGAGGCC
CTGGTACCTCCTGTGGACCAACTG---------------
>Microbat|ENSMLUG00000014696|ENSMLUT00000014699
ATGGCATCCCAAGACAAA---GAT---GTGGGGCCCTCACTGCCC---TCTCCGTGGGCC
TCCCAGATGGGGCCC------------------------TGGGAGGCCATTCTTGAGGCT
GTCAGGGAGCAGCTTCCGTCTCTGGACTCGGATTCCTCTTTGTCAGACTGCGGAGAAGAG
GAGCTGTTCATCTACCAGCGAAATCAAACCACCCTGATTCCAGACTTGTCAGAGGAGCTG
GCTGAA---GACCCTGAT---------------GGGGCCTGGGTCGCTCCGGCCAACAGG
TCTCCT------------------------------------------GAG---------
---------------------------------------CCACTTGTGGTACCTGTGGAG
TTCTCAGCAGAGCCCTGGGGTGAATGGAACGTA------AGGATGAAG------------
---GAAGGAAAGGACCCTGGC------------------CAGCCCTTGGAGAGT---GGT
------GAGAGCAGCTCTCTT---AGGATGCCCGAGGAGACCCCCACATGGCAGGAAGGT
GACCTTGGAGACATGTCTTTCAAC---ACCAAAGGATCCCCGAGTCCTCCTTGGGGGCCG
CAGGGAGAA------GCCACCCTCTGTCTCTCA---GAAGAAGACCTGAGGACGGACCCA
---AATGCT---GTCCCTTGCGTT---CAGAAGGGCTCAGACTCTGCAAACCGGAGAGCC
CTCCGAAAAGAGAGAAGGAAGATGATCGAGAGAGACTTACTTCATAAAGTCACCTGGGGT
GCCAGG---GGCCCTACCTGCAGTGACCAC---------AGCCAA---------------
---GTGAAGGAGACACCCTGTGAATCTGCATCCACAGGTCCGAGA------------CCA
GGAACATCATCACAGGGGCCCCGGGAAGGCCTGCCAGTGCTCTCCCTCGAGCAACTTGAA
GAGTGGGATTTGGATCACATCCTTCAGAGTCTGACTGGACAAGAAGACGACCGGGGAGAT
GGA---GCACCTAGAGGAGTGTGGTGGGCAGCTGATCACCTCCAGGGC------------
---------------------------------------------CCAGATCATGCCAAG
CCCAGCACCCAGGACAGGCTCATGGAACAGCTCACCCTCCTATGTGCCAAGCAATTCAGA
GCCTCTTCCTCTGCCTGGAAGGTG---CCTGCAGACATGCGCCCGGACAATGAGCAG---
------CTGGAGGCCAGAAGCAGATGTGCTTTGACAAAGCTGAGTCAGCGT---------
------------------------CGGCTAAGGAACCCAGTGGAGCCTCCCACCGTCTTC
ATCGACCTGAGG---------------------CCCACAGAGCCA------TCAGACCAG
---------------------GGGGCACTGGAAAGCTCC------AGCTCC---------
---------------------------------------AGCTCCTCTGACAGTGAGGAG
GCAGGGGAAGAG---GAGACAGCTGCTCGGAGAGACTGGCAAGGCCCAGGG---------
------------------------------------------------GGGCTACGG---
---------GACTGTACTGGGAAAAGTCAGCTTCTCCAGCAGCTCAGGGCTTTTCGGAAG
GGGATGGCTCAGCCCCAGTGGCCTGCCAACAAG---------------GTTCCTAGGAGC
CAGAAGGCT------CCTGAAGATACAGCTGGATCTGGGGCTGGAAGGAAGCAA------
------------------------------------------CATATTTTGCTCGTC---
------------------AGTCTCCCACCCCATTCCTCGCCT---GCCCTATGCAGC---
CTAGCTGTCAAGAGCAAAGGCCATTTTTTTCCTTTAACCCCA------------------
TTTCACCCATCTCTACCCCTTTTA---------------
>Human|ENSG00000166246|ENST00000590191
ATGGCATCCAACGATAAA---GGC---ATGGCACCCTCGCTGGGC---TCTCCCTGGGCC
TCCCAGATGGGGCCC------------------------TGGGATGCCATCCTCAAGGCT
GTCAAAGACCAGCTCCCGTCTCTGGACTCAGACTCCCCTTTGTCGGACTATGGGGAAGAG
GAGCTGTTCATCTTCCAGCGAAACCAAACCTCCCTGATTCCAGACCTGTCGGAGGAGCTG
GCTGAA---GATCCTGCCGATGGCGACAAGTCCAGGGCCTGGGTCGCTGCAGCTGAAGAG
TCCCTTCCC---------------------------------------GAGGTCTGTGGG
ACACAGAAGAGTATACGCCTGTGTGTG------TGCGATCCAGTTCTGGTGCCTGCAGAA
TTGGCCACAGAACCTGGGTGCAGACAGAACACA------AGGACAAAGGATGCATCCTCT
CAGGAAGGAAGAGACCCTGGC------------------AGGCCTTTTGAAAGCTCTGGT
------GAGGTCAGCGCTCTTCTTGGGATGGCCGAGGAGCCCCCCAGGTGGCTGGAAGGC
GACCTTGGAAGCCTGTCTTTCAAC---ACCAAAGGATCCCAGGGTCCTCCCTGGGACCCA
CAGGCCGAA------GCCACTCTCTCCTGCCAT---GAAGGAGACCCAAAGGCAGAGCCC
CTCAGCACT---GCCTCACAA------------------GAATCTGTGAACCGCCGGGCC
CTCCGACAGGAGAGAAGGAAGATGATAGAGACGGACATCCTCCAGAAAGTCACCCGGGAT
GCCTGC---GGCCCGACCAGCAGTGACAAA---------GGTGGG---------------
---GTGAAGGAGGCGCCCTGCCACGCTGCGGAGTCAGCTCCCAGA------------TCC
AAAATGCCCCTCGTGGAGCCTCCGGAGGGACCACCAGTGCTCTCGCTCCAGCAACTTGAA
GCGTGGGATTTGGATGACATCCTTCAGAGTCTGGCGGGACAAGAAGACAACCAGGGAAAT
CGT---GCACCTGGAACTGTGTGGTGGGCAGCTGACCACCGCCAAGTT------------
---------------------------------------------CAAGACCGCATGGTG
CCGAGCGCCCACAACAGGCTCATGGAACAGCTGGCCCTCCTGTGCACCACGCAGTCCAAG
GCCTCTGCTTGTGCCCGGAAGGTG---CCTGCCGACACTCCCCAGGACACCAAAGAG---
------GCAGATTCAGGAAGCAGATGTGCCTCAAGGAAGCAGGGCTCCCAGGCTGGGCCA
GGCCCGCAGCTGGCCCAGGGCATGAGGCTTAACGCA------GAGTCCCCCACCATCTTT
ATTGACCTGCGG---------------------CAGATGGAGCTA------CCAGACCAC
CTG---TCCCCAGAAAGGTCCGGA---------GGCTCC------AGCCAC---------
---------------------------------------AGCTCCTCTGACAGTGAGGAG
GAGGAGGAGGAA---GAGATGGCAGCTCTGGGAGACGCAGAGGGG---------------
------------------------------GCATCTCCTTCCTCCCTGGGGCTACGG---
---------ACCTGTACCGGGAAAAGCCAGCTTCTCCAGCAGCTCAGGGCCTTTCAGAAG
GGGACAGCCCAGCCCGAGCTGCCTGCCAGCAAG---------------GGGCCCGCGGGT
GGGAGGGCTCAGGCCCCTGAAGACACAGCTGGATCACGAACTGGGAGGAAGCAA------
------------------------------------------CACATGAAGCTCTGTGCC
AAGGGGCAGAGCGCCCAGGCTCGACTCCCAAGAGGCAGGCCCAGAGCCCTGGGGGAT---
------------------------------GTTCCTGAGCCAGGGGCAGCCAGGGAGGCC
CTGATGCCTCCTCTGGAGCAACTA---------------
>Chimp|ENSPTRG00000007726|ENSPTRT00000014239
ATGGCATCCAACGGTGAA---GGC---ATGGCACCCTCACTGGGC---TCTCCCTGGGCC
TCCCAGATGGGGCCC------------------------TGGGATGCCATCCTCAAGGCT
GTCAAAGACCAGCTCCCGTCTCTGGACTCAGACTCCTCTTTGTCGGACTATGGGGAAGAG
GAGCTGTTCATCTTCCAGCGAAACCAAACCTCCCTGATTCCAGACCTGTCGGAGGAGCTG
GCTGAA---GATCCTGCCGATGGCGACAAGTCCAGGGCCTGGGTCGCTGCAGCTGAAGAG
TCCCTTCCC---------------------------------------GAG---------
---------------------------------------CCAGTTCTGGTGCCTGCAGAA
TTGGCCACAGAACCTGGGGGCAGACAGAACACA------AGGACAAAGGATGCATCCTCT
CAGGAAGGAAGAGACCCTAGC------------------AGGCCTTTTGAAAGCTCTGGT
------GAGGTCAGCGCTCTTCTTGGGATGGCCGAGGAGACCCCCAGGTGGCTGGAAGGC
GACCTTGGAAGCCTGTCTTTCAAC---ACCAAAGGATCCCAGGGTCCTCCCTGGGACCCA
CAGGCCGAA------GCCACTCTCTCCTGCCAT---GAAGGAGACCCAAAGGCAGAGCCC
CTCAGCACT---GCCTCACAA------------------GAATCTGTGAACCGCCGGGCC
CTCCGACAGGAGAGAAGGAAGATGATAGAGACGGACATCCTCCAGAAAGTCACCCGGGAT
GCCTGC---GGCCCGACCAGCAGTGACCAA---------AGTGGG---------------
---GTGAAGGAGGCGCCCTGCCACGCTGCGGAGTCAGCTCCCAGA------------TCC
AAAATGCCCCTCGTGGAGCCTCTGGAGGGACCACCAGTGCTCTCGCTCCAGCAACTTGAA
GCATGGGATTTGGATGACATCCTTCAGAGTCTGGCGGGACAAGAAGACAACCAGGGAAAT
CGT---GCACCTGGAACTGTGTGGTGGGCAGCTGACCGCCACCAAGTT------------
---------------------------------------------CAAGACCGCATGGTG
CCGAGCGCCCACAACAGGCTCATGGAACAGTTGGCCCTCCTGTGCACCACGCAGTCCAAG
GCCTCTGCTTGTGCCCGGAAGGTG---CCTGCCGACACTCCCCAGGACACCAAAGAG---
------GCAGATTCAGGAAGCAGATGTGCCTCAAGGAAGCGGGGCTCCCAGGCTGGGCCA
GGCCCGCAGCTGGCCCAGGGCATGAGGCTTAACGCA------GAGTCCCCCACCATCTTT
ATTGACCTGCGG---------------------CAGATGGAGCTA------CCAGACCAC
CTG---TCCCCAGAA------------------AGCTCC------AGCCAC---------
---------------------------------------AGCTCCTCTGACAGTGAGGAG
GAGGAGGAGGAA---GAGATGGCAGCTCTGGGAGACGCAGAGGGG---------------
------------------------------GCATCTCCTTCCTCCCTGGGGCTACGG---
---------ACCTGTACCGGGAAAAGCCAGCTTCTCCAGCAGCTCAGGGCCTTTCAGAAG
GGGACAGCCCAGCCCGAGCTGCCTGCCAGCAAG---------------GGGCCCGCGGGT
GGGAGGGCTCAGGCCCCTGAAGACACAGCTGGATCACGAACTGGGAGGAAGCAA------
------------------------------------------CACATGAAGCTCTGTGCC
AAGGGGCAGAGCGCCCAGGCTCGACTCCCAAGAGGCAGGCCCAGAGCCCTGGGGGAT---
------------------------------GTTCCTGAGCCAGGGGCAGCCAGGGAGGCC
CTGATGCCTCCTCTGGAGCAACTA---------------
>Cow|ENSBTAG00000006595|ENSBTAT00000008661
ATGGCATCTCCTGATGAA---GAT---GGGCGGCCCTCACTGCCC---AACCCCTGG---
------------------------------------------GATGCCATCCTTGAGGCC
GTCAAGCACCAGCTCCCGTCTCTGGACTCTGATTCCTCTGCGTCAGACTGCGAGGACGAG
GAGCTGTTCATCTTCCAGCGAAATCAAACTGTCCTGATTCCAGACTTGTCAGAGGAACTG
GCCGAC---GACCCCGCT---------------GGGGCCTGGGTC---ACTTCCTCTGGG
TCTCCTCCT---------------------------------------GAG---------
---------------------------------------CTAGCTGCAGTGCCTGTAGAA
TCCGCCATGGAGCCCTGGGGTGAGTGGAACGCATGGCCCCGGCCCCAGGAGTCGGCCCCT
CTGGAAGGAAGGGCCCCC---------------------------------------AGC
------AAGAGCAGCTCTCTTCTCAGGATGTCTGCAGAGACCCCCCCACGGCAGGATGAT
GATGCAGGT---GGGACCCTCAAC---ACCAGTGCGTCACAGAGTCCTCGCCAGGGGCCT
CAGGGAGAG------GCCACCCGCTCCCCTCAG---GAAGCAGGCCTGCAGACAGAGCCC
CTGGGCGCG---GCCTCACAGGCT---CAGGAAGGCTCAGATGCAGCCAGCCGCAAAGCC
CTGCGGAGGGAGAGGAGGAAGATGATCGAGAAAGACATCCTCCACAAAGTCACCTGGGAC
GGCCGC---AACCCAGCCTGCCCTGACGCG---------AGCCGA---------------
---GGGAAGGAGAAGGCCTGCGACGCTGTG------------------------------
GAGGTGCCTTCAGAGGGGCCCCCAGGGTGTCTGCCCGTCCTTTCCCTCCAGGAACTTGAA
GAGTGGGATTTGGATCAAGTCCTTCTGAGTCTGACTGGGCGAGAAGAGGACCGGGGAGAT
GGT---GCTCCTGGAGCTGCGTGGTGGGCAGCTGGCCGCCTCCAGGGC------------
---------------------------------------------CAAGACCACACCGAG
CCCAGCACCCAGGACCGGCTCATGGAACGCCTGAGCCTCCTGTGTGCCAGGCAGTCCAGA
ACCGCCGCCTCTGCTTGGAGAGTG---CCTGCTGATACACCCCGGGAAGCCCGGCCA---
------TGGGAAAGCGGAAGCAGATGTGCTTCCAGGGAGCTGGGCTTCCAGGCG------
---------CTAGCCCAGGACATGCAGCTGAAGAACCCGGCAGAGCCTCCCACCATATTC
ACTGACCTGCGG---------------------CCAACGAAGACT------TCGGACCAG
---------------------GAGCCCTTGGAGAGCTCC------AGCTCC---------
---------------TACTCC------------------AGCTCCTCTGACAGCGAGGAG
------GCGGAA---GAGACAGCAGCTCAGAGAGACCTGCAGGGCCCAGCC---------
------------------------------------------------AGGCTACGGAAG
GGATTACAGGACTGCACGGGAAAGAGTCGGCTCCTCCAGCAGCTCAGGGCATCTCGGGAG
GCGTCCGCTTGGCCTCAGCTGCCCGCCGGCAAG---------------AGTCCTGTCAGT
CAGAAGGCTCAGGCCCCTGGAGATCCGGCCGGGTCCAGCCCTGGGGTGAAGCAA------
------------------------------------------CACGTAACGCTCTGGGCC
GAGAGG---GGCACACAGGCCAGACCCGCAGGGGGACGTCCC---------AGCGAC---
------------------------------AGCCCGGGA------------------GGC
CTGGTGCCTCCTTGGGGTCAACTGCAGATGCCTCGGGTC
>Dog|ENSCAFG00000019195|ENSCAFT00000030471
ATGGCATCCCAGGACAAA---GAT---ACGGAGTCCTCA---------CCTCCCTGGGCC
TCCCAGATAGGGCCT------------------------TGGGATGCCATCCTCGAGGCC
GTCAGGGAGCAGCTCCCATCTCTGGACTCAGATTCCTCCTTGTCAGACTGCGGGACAGAG
GAGCTGTTCATCTTCCAGCGAGATCAAACTGCCCTGATCCCAGACTTGTCAGAGGAGCTG
ACTGAG---GACCCTGCC---------------AGGGCCTGGCTTGCTGCGGTCGATGGG
TCTCCTGAGGTCTGTAGGGAGCAGGCTCTGGGGACTCTGGGCAGACTGGGA---------
---------------------------------------CCAGGCGTGGTACCCGCGGGA
TTCACTCCAGAACCCCAGAGGCAGTGGGGCACA------AGGACAAAGGCTTCTGCGTCC
CTACAAGGCGGGGATCCTGGA------------------GGGCCTGTGGAGAGCTGTGAG
------GAGGCCAGTTCCCTTCTTCGAATGCCTGAGGACACCCCCATGTGGCGGGAAGGC
AACCAGGGG---------------------------GCCCAGAGTCATCCCTGGGGGCCC
CAGGAAGAA------GCCACCTTCTCTCCCTGG---GAAGGCAACCTGAAAACAGAGCCC
CCCAGCGCT---GCCTCACGGGCC---TGTTGGGGTGCAGACTCCATAGGCCGTAGAGCC
CTCCGTAAGGAGAGAAGGAAGATGATTGAGAAGGACATACTCTATAAAGTTACCCGGGAT
GCCCGG---GACTCAGCCTGCAGTGGCCAA---------AGTCAA---------------
---GTGGAGGGGGCATCCTGTACCGCGCCAGCAGCAGGTCTGAGA------------CCA
GAAACGCCCCCAGAGGGGTCTCGGGAAGGACCTCCAGTGCTCTCCCTCAAGGAACTTGAA
GAGTGGGATTTGGATCACATCCTTCAGAGTCTGGCAGGGCGAGAAGGCGACAGGGGAGAT
CGC---GCACCCGGAGCCACGTGGTGGGCAGCTGACCGCCTGGGCCGA------------
---------------------------------------------GCAGACCGCATCCAG
CCCAACACCCAGGACAGACTCATGGACCAGCTCACCCTTCTGTGTGCCGCACAGTCCAGA
GGCGCT---TCTGCCTGGAAGGTG---CCCGCTGATGCGCCCCAGGACACCAAGCCG---
------CAGGAGGCCGGCAGCAGATCTGCTCCGATGGAACCGGGCTTCCAGGCTGAGCTG
GGCCTGACACTGGCCAAGGGCACACATCCAAGGAGCCCAGCAGAGCCTCCTACCATCTTC
ATCGATCTGCGG---------------------CCCTCAGAGCCA------TCTGGTCAC
CTT---GGCCTCAGGAGGAGCAGGGGCATGGACAGCCCC------AGCTCT---------
---------------------------------------AGTTCCTCTGACAGCGAGGAA
GAG---GAAGAG---GACACAGAAGCTCTCAGAGACCAGCGGGGCCCAGCC------GAG
CGG---------------------------GAGTGTCCTTCCTCCCGAGGGTTACGG---
---------GACTGTACCAGAAAAAGTCAGCTTCTCCAACAGCTCAGGGAATTTCGGAAG
GGGACAGCTCAGCCCAATTTGCCTACTGCTGCG---------------GGTCCCGGTAGC
CAGAAGGCTCAGATACCTGAAGATCCAGCCACCTCCAGAACCAAGAGGAAGTCA------
------------------------------------------CATGTACCACCGTGGGCT
GAGAAGCAGAGCACCCAGGCCACATGCCCAGGGGGCAGTCCCAGGGTGCTAGGGGACGAC
------------------------------GCTCTTGGGCCAGGGACAGCCAGGGAGACC
CTGGTGCCTCCCCTGGGCCAACTG---------------
>Elephant|ENSLAFG00000013369|ENSLAFT00000013369
ATGGCGTCCAGAGAT---------------GCAGCATCCCTGCCAGACTCTCCCTGGGGG
CCCCGCATGGGGCCC------------------------TGGGATGCCATCCTCAAGTCC
GTCAAGGAACAGATCCCATCCCTGGACTCGGATTCCTCCTGGTCAGACTGTGAGGAAGAG
GAGCTGTTCATCTTCCAGCGAGATCAAACCGCCCTGATTCCCGACCTGTCGGAGGAGCTG
GCTGAG---GACCCTGCCAATGATGGCGTGTCCGGGCCCTGGGTGGCTGCGGGTGATGAG
TCTCCTTGT---------------------------------------GAG---------
---------------------------------------CCAGCTCTGGTGACTGTGGAA
TTTGCTGCGGAGCTTGGGAGTGAGTGGAAGTCC------AGGACCAAGGATTCAGCCTCT
CAGGAAGGAAGGGACGTCCAA------------------AAGCCTTTCCAGAGCCGTGGT
------GAGACCAGCTCTCTTCCTAGGATCCCTGAGGAGAGCCCTAGGTGGCAGGAAGGT
GCCCTTGAGAGTGTCTCCTTCGGC---ACCAAAGAGCCCCAGACTCCTCCCGGGGGGCCA
CAGGGAGAA------GCCCCCACCTCCACCCGGGCAGAGGGAGCCCTAGCGACAGAGGCT
CCGATTGTG---CCATTGCTACCC---CACCAAGGCTCTGCTTCTGTGGACCTCAGAGCC
CTGAGACGAGAGAGGAGAAAGATGATAGAGAGGGATATGCTCCACAGAGTAACCCGGGGG
GCCCAG---GACTCAGCCTGTGGCGACCAC---------AGGCAG---------------
---GCAAAGAAGACACCCCAAGAAGCAGCT---------CCAAGG------------CCG
CAGATGCCACCAGGGGAACCTCAGGCTGGCTGCCCTGTGCTCTCCCTCCAGCAACTTGAA
GAGTGGGATTTAGACTACATCCTTCAGAGTCTGGTGGGACTAGAGGAAGACTGGGGAGAC
GGA---GAACCTGGAGACATGTGGCGGGCAGCTGACCACTGCCAAGGC------------
---------------------------------------------CGAGACCACACTGTG
CCTGCTGCCCAAGACTGGCTCATGGAACAGCTTACCCTCCTGTGTGCCATGCCGTCCATA
CTGTCATCCTCTGCCTGGAAGGTT---CCTGCAGACAGACCCCAAGACACCGAGGAG---
------CAGCAGGCCGGCCACAGACATGCTTCCATGAGGCTGGGCTTCCAGGCTGAGCTG
GGC------------CAGGGCATGAGGCTGAAGGGCCTGGTGGAGCTGCCCACCATCTTC
ATTGATCTGCGG---------------------CAGGCCAGGCCA------CCAGGCTGC
CTG---TCCCCGGCCAGCCACATTTCCTCCCCCAGCTCC------AGCCAC---------
---------------------------------------AGCTCCTCTGACAGCGAGGAA
---------------GACTCAGCAGCTGCGAGGGACCAGCAGGGCCCG------GTGGAG
GGG---------------------------GCACTTTGTTCCCCCCAGCAGCTCCGG---
---------GACTGCACCGGCAAGAGCCAGCTGCTCCAGCAGCTCCGCGCCTTCCGCAAA
GGGGCAGCTGCACCCAAGCTGGGTGCTGGCGAG---------------GGTCCCAGCAGC
CAGAAGGCTCAGGCCCCTGAAGATACGGCTGGATTGGGAATGAGGAAGAAGCAG------
------------------------------------------CACATCAAACTCTGG---
------------------GCC---------------------------------------
------------------------------------------------------------
---------------------------------------
>Bowhead|bmy_14665T0
ATGGCATCCCATGACAAA---GAT---GTGGGGCCCTTACTGCCC---AATCCCTGG---
------------------------------------------GATGCCATCCTTGAGGCC
GTCAAGGAGCAGCTCCCATCTCTGGACTCAGATTCCTCCTCGTCAAACTGTGAGGAAGAG
GAGCTGATCATCTTCCAGCGAAATCAAACCGCCCTGATTCCAGACTTGTCAGAAGAACTG
GCCGAA---GACCCTGAT---------------GGGGCCTGGGTC---ACTTCCTCTGGG
TCTCCTCCT---------------------------------------GAG---------
---------------------------------------CCAGCTGTAGTGCCTGTGGAA
TCTGCCGGGGAACCCTGGGGAGAGTGGAACGCTGGGCCCCAGCCCCAGAAGTCAGCCTCT
CTGGAAGGAAGGGCCCCTGGC------------------AGGCCTTTGCAGAGCTGTAAC
------GAGAGCAGCTCTCTTCTCAGGATGCCTGCAGAGACCCCCACGTGGCAGGATGAC
AATGGGGGC---ACAGCCTTCAAC---ACCAGTACATCACAGAGTCCTTGCCAGGGGCCA
CAGGGAGAG------GCCACTCTCTCCCCTCAG---GAAGCAGGCCTGCAGACAGAGCCC
CCAGGCGCT---GCCTCATGGGCC---CAGGAAGGCTCAGACTCTGCAAACCGCAGAGCC
CTCCGGAGGGAGAGAAGGAAGATGATCAAGAAAGACATACTTCACAAAGTCACCTGGGAT
GCCCAG---GACCCAGCCTGCCAAGACCTG---------AGTGGA---------------
---GTGAAGGAGATGCCCTGTGATGCTGCG------------------------------
GAAACGCTGCCGGAGGGGCCCCAGGGGGGACTGCCCTTGCTCTCCCTCCACCAACTTGAA
GAGTGGGATTTGGATCAAGTCCTTCAGAGTCTGACAGGGCGAGAAGAGGACCCGGGAGAT
GGC---GCTTCTGGAGCCGCATGGTGGGCAGCGGACCGCCTCCAGGGC------------
---------------------------------------------CGAGACCATGCCAAG
CCGAGCACCCAGGACAGGCTCATGGAACAACTCACCCTCCTGTGTGCCACGCAGTCCAGA
GCCTTTTCCTCTGCCTGGAGGGTG---CCTTCTGACACGCCCCAGGACATCAAGCCG---
------CAGGAGGCCGGAAGCAGATGCGCTTCCAAGGAGCTGGGCTTCCAGGCG------
---------CTGGCCATGGACACGAGGCTAAGGAGCCCAGCGGAGCCTCCCACCGTCTTC
ATTGACCTGCGG---------------------CCGACAAAGCCA------TCAGACCAG
---------------------GGGCCCTCGGAAAGCTCC------AGCTCCAGCTCCAGC
TCCCACTCCAGCTGCAGCTCC------------------AGCTCGTCTGACAGCGAGGAG
GAGGGGGAAGAG---GAGACAGCAGCTCAGCGAGACCAGCAGGGCCCAGCC---------
------------------------------------------------AGGCTATGG---
---------GACTGCACGGGGAAGAGTCAGCTCCTCCAACAGCTCCGGGCCTTTCGGAAG
GCATTGGCTCAGCCCAAGCTGCCAGCTGGCGAG---------------GGTCCCGGAAGC
CAGAAGGCTCAGGCCCCTGGAGATACGGCTGGATCCAGCCCCGGGGGGAAGCAA------
------------------------------------------CATGTAACACTCTGGGCT
GAGAGACAGAGTGCCCAGGCCAGACCCCCAGGAGGAAGTCCCAGGGCCCTGGGGGAC---
------------------------------TCTCTTGGGCCAGGGACAGCCAGGGAGGCC
CTGGTGCCTCCTCCAGGCCAATTG---------------
>Minke|BACU009149
ATGGCATCCCATGACAAA---GAT---GTGGGGCCCTTACTGCAC---AATCCCTGG---
------------------------------------------GATACCATCCTTGAGGCC
GTCAAGGAGCAGCTCCCATCTCTGGACTCAGATTCCTCCTCGTCAAACTGCGAGGAAGAG
GAGCTGATCATCTTCCAGCGAAATCAAACCGCCCTGATTCCAGACTTGTCAGAAGAACTG
GCTGAA---GACCCTGAC---------------AGGGCCTGGGTC---ACTTCCTCTGGG
TCTCCTCCT---------------------------------------GAG---------
---------------------------------------CCAGCTGTAGTGCCTGTGGAA
TCTGCCGGAGAACCCTGGGGAGAGTGGAACGCTGGGGCCCAGCCCCAGAAGTCAGCCTCT
CTGGAAGGAAGGGCCCCTGGC------------------AGGCCTTTGCAGAGCTGTGAC
------GAGAGCAGCTCTCTTCTCAGGATGCCTGCAGAGACCCCCACGTGGCAGGATGAC
AATGGGCGC---ACAGCCTTCAAC---ACCAGTACATCACAAAGTCCTTGCCAGGGGCCA
CAGGGAGAG------GCCACTCTCTCCCCTCAG---GAAGCAGGCCTGCAGACAGAGCCC
CCAGGCGCT---GCCTCATGGGCC---CAGGAAGGCTCAGACTCTGCAAACCGCAGAGCC
CTCCGGAGGGAGAGAAGGAAGATGATCAAGAAAGACATACTTCACAAAGTCACCTGGGAT
GCCCAG---GACCCAGCCTACCAGGACCTG---------AGTGGA---------------
---GTGAAGGAGACGCCCTGTGATGCTGCG------------------------------
GAAACGCTGCCGGAGGGGCCCCAGGGGGGACTGCCCTTGCTCTCCCTCCAGCAACTTGAA
GAGTGGGATTTGGATCAAGTCCTTCAGAGTCTGACAGGGCGAGAAGAGGACCCGGGAGAT
TGC---GCTTCTGGAGCCGCGTGGTGGGCAGCGGACCGCCTCCAGGTC------------
---------------------------------------------CGAGACCATGCCAAG
CCGAGCACCCAGGACAGGCTCATGGAACAACTCACGCTCCTGTGTGCCACGCAGTCCAGA
GCCTTTTCCTCTGCCTGGAGGGTG---CCTTCTGACACGCCCCAGGACATCAAGCCG---
------CAGGAGGCCGGAAGCAGATGCGCTTCCAAGGAGCTGGGCTTCCAGGTG------
---------CTGGCCATGGACACGCGGCTAAGGAGCCCAGCGGAGCCTCCCACCGTCTTC
ATTGACCTGCGG---------------------CCGACAAAGCCA------TCAGACCAG
---------------------GGGCCCTCGGAAAGCTGCAGCTGCAGCTCCAGCTCCAGC
TCCCACTCCAGCTGCAGCTCC------------------AGCTCCTCTGACAGCGAGGAG
GAGGGGGAAGAG---GAGACAGCAGCTCGGCGAGACCAGCAGGGCCCAGCC---------
------------------------------------------------AGGCTACGG---
------------------------------------------------------------
------------------------------------------------------------
------------------------------------------------------------
------------------------------------------------------------
------------------------------------------------------------
------------------------------------------------------------
---------------------------------------
