# Supplementary material for: Insights into the Evolution of Longevity from the Bowhead Whale Genome
Source: Cell Rep. 2015 Jan 6;10(1):112–22. doi: 10.1016/j.celrep.2014.12.008 (PMC4536333; doi:10.1016/j.celrep.2014.12.008)
Supplement: Supplemental Folder 2. Species Used in the Analysis of Selective Pressure Variation, Single-Gene Orthologous Families Tested, Likelihood Ratio Tests, MAKER Parameters, and Full Assembly and Read Usage Data, Related to Experimental Procedures [file mmc3.zip › Tested SGOs/reciprocal_group_3410.2.fas]

>Gibbon|ENSNLEG00000000145|ENSNLET00000000181
ATGAGTTGTGGAAATGAGTTTGTAGAAACGTTAAAAAAAATTGGTTATCCCAAAGCTGAT
AATCTTAATGGAGAAGACTTTGACTGGTTGTTTGACGGCGTTGAAGATGAATCGTTTCTG
AAGTGGTTTTGTGGGAATGTGAATGAACAGAACGTGTTGTCTGAAAGAGAATTGGAAGCT
TTTAGCATTCTTCAGAAATCAGGCAAGCCTATCCTAGAAGGGGCGGCATTGGATGAAGCT
CTTAAAACGTGTAAAACTTCTGATTTGAAGACACCTAGACTGGATGGTAAAGAGCTGGAG
AAATTAGAGGATGAGGTTCAAACTCTACTGAAATTAAAGAACCTAAAAATTCAGCGACGT
AATAAATGTCAATTGATGGCTTCAGTAACTAGCCACAAATCTCTGAGGTTAAATGCTAAA
GAAGAAGAAGCCACTAAGAAGCTGAAGCAGAGTCAAGGAATTCTAAATGCAGTGATCACT
AAGATCAGTAATGAACTTCAGGCTCTTACTGATGAAGTTACACAATTGATGATGTTCTTC
AGACATTCTAATTTAGGTCAAGGGACAAATCCACTGGTATTTTTATCACAATTTTCCTTG
GAAAAATACTTAAGTCAGGAAGAGCAAAGCACAGCAGCATTAACTTTGTATACCAAAAAA
CAGTTCTTTCAGGGTATACATGAAGTAGTTGAAAGTTCAAATGAAGACAATTTTCAACTT
TTAGATATACAGACACCATCTATTTGTGATAATCAAGAAATC------CTTGAGGAGAGA
CGACTAGAGATGGCTAGACTGCAGCTTGCATACATTTGTGCTCAACATCAGTTAATTCAC
TTGAAAGCAAGTAATTCGAGCATGAAGTCAAGTATAAAATGGGCAGAGGAGAGTCTTCAT
AGCCTAACCAGCAAGGCTGTGGACAAAGAAAATTTGGATGCTAAAATTTCTAGCTTGACC
AGTGAGATTATGAAACTTGAAAAACAGATCACTCAAATAAAGGACAGAAGTTTACCTACT
GTGGTAAGAGAGAATGCCCAGTTATTGAATATGCCAGTGGTAAAGGGAGATTTTGATCTG
CAGATTGCTAAACAAGATTATTATACAGCAAGACAAGAGTTAGTTTTAAATCAATTAATA
AAACAAAAGGCATCATTTGAACTTCTACAGTTATCATATGAAATTGAATTAAGAAAGCAT
CGGGACATATATCGTCAACTTGAAAATTTGGTTCAAGAACTTAGTCAAAGTAACATGATG
CTCTACAAGCAATTAGAAATGTTAACAGATCCGTCAGTTTCTCAGCAGATAAATCCAAGG
AATACCATTGATACTAAGGATTACTCTACTCATAGGCTTTACCAACTTTTAGAGGGAGAG
AATAAGAAAAAAGACTTGTTTCTAACTCATGGAAACCTTGAGGAGGTGGCTGAGAAATTG
AAACAGAATGTTTCTTTAGTACAAGATCAGTTGGCAGTATCTGCTCAAGAACACTCTTTC
TTTCTGTCCAAACGGAATAAGGATGTGGACATGCTTTGTGATACTTTGTATCAAGGAGGA
AATCAGCTTTTGCTTAGTGATCAGGAGTTAACAGAGCAGTTTCATCAAGTTGAATCTCAA
CTGAATAAGCTAAATCATCTCCTCACTGATATTCTTGCTGATGTGAAGACAAAAAGAAAA
ACTTTGGCAAATAATAAATTACATCAAATGGAAAGAGAATTCTATGTATATTTTTTAAAA
GATGAAGATTATCTGAAAGATATTGTGGAGAATTTAGAAACTCAATCAAAGATTAAGGCT
GTTAGTCTTGAAGAT------
>Gorilla|ENSGGOG00000000744|ENSGGOT00000000748
ATGAGTTGTGGAAATGAGTTTGTGGAAACATTAAAAAAAATTGGTTATCCCAAAGCTGAT
AATCTTAATGGAGAAGACTTTGACTGGTTGTTTGAGGGCGTTGAAGATGAATCGTTTCTG
AAGTGGTTTTGTGGGAATGTGAATGAACAGAACGTGTTGTCTGAAAGAGAATTGGAAGCT
TTTAGCATTCTTCAGAAATCAGGCAAGCCTATTCTAGAAGGGGCGGCGTTGGATGAAGCT
CTTAAAACGTGTAAAACTTCTGATTTGAAGACACCTAGACTGGATGATAAAGAGCTGGAG
AAATTAGAGGATGAGGTTCAAACTCTACTGAAATTAAAGAACCTAAAAATTCAGCGACGT
AATAAATATCAATTGATGGCTTCAGTAACTAGCCACAAATCTCTGAGGTTAAATGCTAAA
GGAGAAGAAGCCACTAAAAAGCTGAAGCAGAGTCAAGGAATTCTAAATGCAATGATCACT
AAGATCAGTAATGAACTTCAGGCTCTTACTGATGAAGTTACACAATTGATGATGTTCTTC
AGACATTCTAATTTAGGTCAAGGGACAAATCCACTGGTATTTTTATCGCAATTTTCCTTG
GAAAAATACCTAAGTCAGGAAGAGCAAAGCACAGCAGCATTAACTTTGTATACCAAAAAA
CAGTTCTTTCAGGGTATACATGAAGTAGTTGAAAGTTCAAATGAAGACAATTTTCAACTT
TTAGATATACAGACACCATCTATTTGTGATAATCAAGAAATC------CTTGAGGAGAGA
CGACTAGAGATGGCTAGACTGCAGCTCGCATACATTTGTGCTCAACATCAGTTAATTCAC
TTAAAAGCAAGTAATTCGAGCATGAAGTCAAGTATAAAATGGGCAGAGGAGAGTCTTCAC
AGCCTAACCAGCAAGGCTGTGGACAAAGAAAATTTGGATGCTAAAATTTCTAGCTTGACC
AGTGAGATTATGAAACTTGAAAAAGAGGTCACTCAAATAAAAGACAGAAGTTTACCTGCT
GTGGTAAGAGAGAATGCCCAGTTATTGAATATGCCAGTGGTAAAGGGAGATTTTGATCTG
CAGATTGCTAAACAAGATTATTATACAGCAAGACAAGAGTTAGTTTTAAATCAATTAGTA
AAACAAAAGGCATCATTTGAACTTCTACAGTTATCATATGAAATTGAATTAAGAAAGCAT
CGGGACATATATCGTCAACTTGAAAGTTTGGTTCAAGAACTTAGTCAAAGTAACATGATG
CTCTACAAGCAATTAGAAATGTTAACAGATCCATCGGTTTCTCAGCAGATAAATCCAAGG
AATACCATTGATACTAAGGATTATTCTACTCATAGGCTTTACCAAGTTTTAGAGGGAGAG
AATAAGAAAAAAGAATTGTTTCTAACTCATGGAAACCTCGAGGAAGTGGCTGAGAAATTG
AAACAGAATGTTTCTTTAGTACAAGATCAGTTGGCAGTATCTGCTCAAGAACATTCTTTC
TTTCTGTCCAAACGGAATAAGGATGTGGACATGCTTTGTGATACTTTGTATCAAGGAGGA
AATCAGCTTTTGCTTAGTGATCAGGAGTTAACAGAGCAGTTTCATCAAGTTGAATCTCAA
CTGAATAAGCTAAATCATCTCCTCACGGATATTCTTGCTGATGTGAAGACAAAAAGAAAA
ACTTTGGCAAATAATAAATTACATCAAATGGAAAGAGAATTCTATGTATATTTTTTAAAA
GATGAAGATTATCTGAAAGATATTGTGGAGAATTTAGAAACTCAATCAAAGATTAAGGCT
GTTAGTCTTGAAGAT------
>Guinea_Pig|ENSCPOG00000021994|ENSCPOT00000020446
ATGAGTTGTGGAAATGAGTTTGTGGAAACATTAAAAAAAATTGATTATCCCAAAGCTAAT
ATTCTTAATGGAGAAGATTTTGATTGGCTGTTTGAGACTGTTGAAGATGAAACATTTTTG
AAATGGTTTTGTGGGAATGTGAGTGAGCAGAATGTATTGTCAGATAAAGAGCTGGAAGTT
TTTAGCATTCTTCAGAAATCAGGCAAACCCATCCTAGAAGGATCAGCATTGGATGAAGTT
CTTAAAACTTGTAAGACTTCTGATTTAAAGACACCTACACTGGATGATAAAGAACTGGAG
AAATTAGAAGATGAGGTTCAAATGCTGCAGAAATTAAAGAACCTAAAAATTCAGCGACGT
AATAAATGCCAAATGATGACTTCAATATCTGGCCACAAATCCTTGAGGTTAAGTGCTGAA
TGTGAAGAAGCCACAAAAAAACTGAAGCAGAGTCAAGGAATTCTGAATGCTATGAATACC
AAGCTCAGTAATGAACTTCAGGCTCTAACTGACAGAGTTACTAAACTGATGATGTTTTTC
AGACATTCTGATTTAAGTCAAGAGGCAAATCCTATGGTGTTTTTATCACAGTTTTCCTTG
GAAAAATATCTAAGTCAAGAAGAGCAAAGCACAGCAGCTTTAACCTTGTATACCAAAAAG
CAGTTCTTTCAAGGTATACATGAAGTAGTTGAAAGTTCAAATGAAGAAAATTTTCAGCTT
TTAGATATGCAAACACCATCTATATGTGGCAATCAAGAAATG------CTTGAGGAGAGA
CAGCTAGAGATGGCTAGACTGCAGCTAGCATACATCTGTGCTCAACATCAGCTAATTCAT
TTGAAAGCAAGTAATCTGAGCATGAAGTCAAGTATCAAATGGGCAGAGGAAAATCTTCAT
AACCTAACTAGCAAGGCCGTTGGTAAAGAAAATTTGGATGCCAAAATTTCTAGCTTGGAC
AGTGAGAGTCTGAAACTTGAAGAACAAATCACTCATATAAAAAACAAAAATTTGCCTGCT
GTGGTAAAAGAGAATGCACAGTTATTGAATATGCCAGTTGTAAAGGGAGATTTTGACCTA
CAGATTGCTAAACAAGATTGTTACACAGCAAGACAAGAGTTAGTTTTAAATCATTTAATA
AAGCAAAAGGCATCATTTGAACTTGTACAGTTATCATATGAAATTGAGTTGAGGAAGCAC
TGGAACACATATCATCAATTTGAAAAATTGGTTCAAGAACTTAGTCAAAATAACTTGATG
CTCTCCCAGCGATTAGAAATGTTAAAAGACCCATCAGTCTCTCAGCAGACAAATTCAAGG
AATACCATTGGTACTAAGGATTATTCTACTCAAAGGCTTTATCAACTTTTAGAGAGAGAG
AATAGGAGAAAAGAATTGTTTATCACTTGTAGAAACCTAGAGGAAGTGGCTGAGAAACTG
AAACAGGATGTTTCTTTAGTACAAGATCAGTTGACAGAATCCGCTCAAGAACATTTTTTA
TTTCTGTCCACACTGAATAATGATGTGGATGTGCTTTGTGATGCTTTGTATCAAGGAGGA
AATCAGCTTTTGCTTAGTGATCAGGATATAACACAGCAGTTTCATCAAGTTGAATCCCAG
CTGAATAAGCTAAATACTCTCCTTACTGATATTCTTGCTGATGTGAAGACAAAAAGAAAA
ATTCTGGCAACTAATAGATTGCATAAGATGGAAAGAGAATTATATGTACATTTTTTTAAA
AATGGAGAGTATCTGAAAAATATTGTTGAAAACCTAGAAAACGAATCAAAAATCATGGCT
GATCATCTTAAAGAT------
>Horse|ENSECAG00000004593|ENSECAT00000004767
ATGAGTTGTGGAAAAGAGTTTGTGGACACATTAAAAAAAATTAATTATCCCAAAGCTGAT
ATTCTTAATGGGGAAGATTTTGACTGGTTGTTTGAGACGGCTGAGGATGAATCGTTTTTG
AAGTGGTTTTGTGGGAATGTGAATGAACAGAACGTATTGTGTGAAGAAGAATTGGAAGCT
TTTAGCGTTCTTCAGCAATCAGGCAAGCCCATCCTAGAGGGAGCAGCATTGGATGAAGTT
CTTAAAACCTGTAAAACTTCTGATTTGAAGACACCTATCCTGGATGACAAAGAGCTAGAC
AAATTAGAGGATGAGATCCAAACTCTGCAGAAATTAAAGAACCTGAAAATTCAGCGACGT
AATAAATGCCAGTTGATGGCTTCGGTAACTAGCCACAAATCTCTGAGGTTAAATGCTAGA
GAAGCAGCAGCCTCTAAAAAGCTGAAGCAGAGTCAAGGGATTCTTAATGCTGTGAGTACT
AAGATCAGTAATGAACTTCACGCTCTTACTGATGGAGTTACAAAATTGATGATGTTCTTC
AGACATTCTAATTTGGGTCAAGGGACAAATCCTCTGGTGTTTTTATCTCAGTTGTCCTTG
GAAAAATATCTCAGCCAGGAAGAGCAAAGCACAGCAGCATTGACCTTGTATACCAAAAAA
CAGTTCTTTCAGGGTATACATGAAGTAGTTGAAAGTTCAAATGAAGAAAACTTTCAACTT
TTGGATATACAATCACCATCTATTTGTGATAATCAAGAAATC------CTTGAGGAGAGA
CGGCTAGAGATGGCAAGGCTGCAGCTAGCATACATTTGTGCTCAACATCAGTTAATTCAC
TTGAAAGCAAGTAATTTGAGGATGAAGTCAAGTATAAAGTGGGCAGAGGAGAATCTTCAC
AGCCGCACTAGCAAGGCTCTTGGCAAAGATAATTTGGATGCTGAAGTTTCTAGTTTGAAA
AGTGAGATTCTGAAACTTGAAGAACAAATTGCTCGTATAAAAGACAAAAGTTTGCCTGCT
GTGGTAAAAGAGAATGCCCAGTTATTGAATATGCCAGTTGTAAAGGGAGATTTTGATCTG
CAGATTGCTAAGCAAGACTATTATACAGCAAGACAAGAGTTAGTTTTAAATCAGTTGATA
AAACAAAAGGCATCATTTGAACTTCTCCAGTTATCATATGAAATTGAATTAAGAAAGCAT
TGGGACGTATATCGTCAACTTGAAAATTTGGTTCAAGAACTTAGTCAAAGCAATATGATG
CTCCACCAGCGATTAGAAATGCTAACAGACCCATCAATATCTCAGCAGAAAAATCCAAGG
AATACCATTGATACCAAGGATTCTTCTTCTCATAGGCTTTATCAACTTTTAGAAGGAGAG
AATAAGAAAAAAGAATTGTTTATAACCCATGAAAACCTGGAGGAAGTGGCTGAGAAATTA
AAACAGGATGTTTCTTTAGTACAAGATCAGTTGGTAGTATCTGCTCAAGAACATTCTTTC
TTTCTGTCCAAACTGAATAATGATGTGGACATGCTTTGTGATGCTTTGTATCAAGGAGGA
AATCAGCTTTTGCTTACTGATCAGGAGTTAATGGAGCAGTTTCATCAAGTTGAATCTCAA
CTGAATAAGCTAAATCATCTCCTTACTGATATTCTTACTGATGTGAAGACAAAAAGAAAA
ATTTTGGCATCTAATAAATTGCATCAAATGGAAAGAGAATTATATGTTTATTTTTTAAAA
GATGAAGATTATCTGAAAGATATCGTGGAGAATTTAGAAAACCAATCAAAGATTAAGGCT
GTTGGTCTCCAAGAT------
>Mouse|ENSMUSG00000079555|ENSMUST00000060049
ATGAGTTGTGGAAATGAGTTTGTGGAAACATTGAAAAAAATTGGTTATCCCAAAGCTGAT
ATTCTTAATGGAGAAGATTTTGACTGGCTCTTTGAGGATGTTGAAGATGAGTCATTCTTG
AAATGGTTTTGTGGGAATGTGAATGAACAGAATGTATTGTCTGAAAAAGAATTGGAAGCC
TTCAGCGATCTCCAGCGATCAGGCAAGCCTATCCTAGAAGGAACAGCATTGGATGAAGTT
CTTAGGACCTGTAAAACTTTTGATTTGAAGACATGCAAACTGGATGACAAAGAGATACAG
ATATTAGAGGATGAGGTTCAAACTCTGCAGAAATTAAATAACTCAAAAATTCAGCGACGG
AATAAATACCAGTTAATGGTTTCTGAAACTAGCTACAGGTTTCTGGCATTAAATGCTAAA
CAAGAGGAGGCCACTAAGAAGCTGAAACAGAAGCAAGGATTCCTAAATTCTGTGAATACT
AAGCTCAGTAATGAACTTCAGGGTCTTACTGAGGAAGTTAATAATTTGATGATATTCTTC
AGAAATTCTAATTTAAGTGAAAGAACAAATCCAATGGTGTTTTTATCTCAGTTTCCCTTG
GGAAAATACATAAGCCAAGAAGAGCAGAGCACAGCAGCATTAACCTTATACACAAAAAAG
CAATTCTTTCAGGGCATGCACGAAGTAGTTGAAAGTTCAAATGAAGACAATTTTCAACTT
TTAGATATACAAACACCGTCTATTTGTGATAATGAAGAAATC------CTTAGGGAGCGA
CGACTGGAGATGGCTAGACTGCAGATGGCATGTATTTGTGTCCAGAAACAGATCATATAC
TTGAAAACAAGTAATTTGAGCATGAAGTCGAGTATAAAATGGGCGGAAGAGAATCTTAAT
AGACTAACCAATGAGGTTATTGATAAAGAAAATTTGGATGCAGAAATTTCTAGCTTAAAC
AGTGAGATTCTAAAACTTGAAGAACAAATCACTCATATAAAAGACAAAGTTTTGCCTGCT
GTGGTAAAAGAATATGCTCAGCTATTGAACATGCCAGTTGTAAAGGGCGATTTTGAACTG
CAGATTGCTAAACAAGATTATTATACGGCAAGACAAGAGTTAGTGTTAAATGAGTTGATA
AAACAGAAGGCATCTTTTGAGCTTGTCCAGTTATCATATGAGATTGAGTTGAGAAAACAT
TGGGATACATATCGGCAACTAGAGAGTTTGGTTCAACAACTCAGTCAAAGAAACACGGTG
CTCTGCCAGCACTTGGCAGTGTTATCAGACATACCAGCATCTGAGCAGTTAACCTCAAGG
ACTCCCATCGACACCAAAGATCATTCCACTCATAGGCTTTATGAACTTCTAGAAGGAGAC
AATAAGAAAAAAGAATTGTTTATAACCCATGAACACCTGGAGGAAGTGGCTGAGAAATTG
AAACAAGATGTTTCTGTAATACAAGATCAGTTGGCAGTATCTACTCAAGAGCATTTTTTC
TTTTTGTCCAAACTGAATAATGATGTGGACATGCTTTGTGATGCTTTGTATCGTGGAGGG
AATCAGCTATTGCTTTGTGATCAGGAGTTAAAGGAGCACTTTCATCAAGTTGAATCTCAG
TTGAATGAACTACATCATCTCCTTACTGATATTCTTGCTGATGTGAAGACGAAAAGAAGA
ATTTTGGCAACTAATAAATTGCATCAAGTGGAAAGA------------------------
------------------------------------------------------------
---------------------
>Opossum|ENSMODG00000004050|ENSMODT00000005085
ATGAGTTGTGGAAATGAGTTTGTGGATACTTTAAAAAAAATTGGTTATCCAAAGAGTGAT
AATCTTAATGGAGAAGATTTTGACTGGTTATTTGAAACTGTTGAAAATAAATCTTTTTTG
GAGTGGTTCTGTAAAAATGTGAATGAACAGCATGTATTGACTGAAAAAGAATTGCAAGCT
TTTAGCACCCTTCAAAAATCTGGCAAGCCCATCCTAGAAGAACAAGCATTGGATGAAGTT
CTTAAAACTCGTAAAACTTCTGATCTAAAAGCATCTAGTTTGGAAGGAGTTGAGCTAGAA
AAGTTAGAGACTGAACTCCAAGCTCTTCAGAAGTTAAAAAATCTAAAAATTCAGCGACGT
GGTAAATTCCAGTTGATAGCTTCAGCAAATAGTCATAGATCACTCCAGTTAAGTGCTAAA
GAAGAAGAAGTTGCTAAAAATTTAAAGGAGAGTCAAGGATTTCTAAATGCTGTAAATTCT
AAGATAACTAATGAACTTCAAGATCTTATTGATGGAGTTGAGAAATTGGCATCATTCTTT
GGTTGTTTAGAGAGAAAACAAGGAACA---CCACCAGTATTTTTATCTCAACTTGCCTTG
GAAAAATACTTAAGCCAAGAAGGACAAAGCACAGTAGCATTAACTTCATATACCAAAAAA
CATTTCTTCCAAGGTATACAGGAACTAGTTGAAAGTTCAAATGAAGAAAATTTTCAGCTT
TTTGATATACAAGCATCATCTGTTTATGATGATAATGATAATGAAGCTCATGAGGAGAGA
CGGCTTGAGATGGCTAGGATGCAGCTGGCTTATGTTTGTGGCCAACATCAATTAATTCAA
TTGGAAGCAAACAAATGTAGCCTTCAATCACGTATAAAATGGGCAGAGGAGACTCTTCAA
ACCCTGTCTGGCAAGGCTCTTGACAAAGAAAATTTAGAGGCTGAAATTTCTGCCTTCAGC
AGTGAGATTCTTAAACTTGAAGAACAAATCACCCAACTGAATAATAAAACATTGCCTGCT
GTGGTGAAAGAAAATGCTCAATTATTGAATATGCCTGTTGTGAAGGGAGATTTTGATCTG
CAGCTTGCTAGACAAGATTATTACACCTCAAGACAAGAATTAGTTCTTAACCAGCTGATA
AAACAGAAAGCATCTTTTGAACTTCTGCAGTTAGCATATGAAATTGAATTGAGGAAGCAT
CGGGATACTCACCGGCAACTTGAAAGCTTGACTCAGGAACTTAGTCAAAGTAATACTATA
CTGCATCAACGATTAGAAATGTTAGCTGACCCATCTATATCTCTGCAGACTCATCCAAGG
AATACTATTGATGCCAAGGATTGTTCTACTCATAGGCTTTATCAGCTTTTAGAAGGGGAA
AATAAGAAACAAGAGTTGTTCAGAACATATGAAGGTCTGGAAAATGTGGCTCAGAGACTG
AAAGAAGATGTTTCATCTGCACGAGATCAACTGGCGATAGTTGCTCAAGAACATTCTCTC
TTTTTGTCCAAACTGAATAATGGTGTGGACATGCTTTGTGATACGTTATATTGTGGAGGA
AACCAGCTTTATCTTAGTGATCAGGAATTAAAGGAGCAGTTTCATCAAGTTGACTCTCAT
TTGAAAAAGCTAAATCATCTGCTTATGGACATTCTTGCTAATGTAAAGGCAAAGAGAAGA
ATTTTGGCAACTGATAAACTATATCAAATGGAACGAGAATTATATGTATATTTTTTCAAA
GATAAAGAATATTTACGGGATATTGTGGAGAATTTAGAGAATCAGTTAAAGATTACGACT
ATTGGTCTTGAAGATCAAGAA
>Orangutan|ENSPPYG00000014539|ENSPPYT00000016904
------------------------------------------------------------
------------------------------------------------------------
------------------------------------------------------------
------------------------------------------------------------
------------------------------------------------------------
------------------------------------------------------------
------------------------------------------------------------
------------------------------------------------------------
---------------------------------------------ATGATGATGTTCTTC
AGACATTCTAATTTAGATCAAGGGACAAATCCACTGGTATTTTTATCGCAGTTTTCCTTG
GAAAAATACTTAAGTCAGGAAGAGCAAAGCACAGCAGCATTAACTTTGTATACCAAAAAA
CAGTTCTTTCAGGGTATACATGAAGTAGTTGAAAGTTCAAATGAGGACAATTTTCAACTT
TTAGATATACAGACACCATCTATTTGTGATAATCAAGAAATC------CTTGAGGAGAGA
AGACTAGAGATGGCTAGACTGCAGCTCGCATACATTTGTGCTCAACATCAGTTAATTCAC
TTGAAAGCAAGTAATTCGAGCATGAAGTCAAGTATAAAATGGGCAGAGGAGAGTCTTCAT
AGCCTAACCAGCAAGGCTGTGGACAAAGAAAATTTGGATGCTAAAATTTCTAGCTTGACC
AGTGAGATTATGAAACTTGAAAAACAGATCACTCAAATAAAAGACAGAAGTTTACCTGCT
GTGGTAAGAGAGAATGCCCAGTTATTGAATATGCCAGTGGTAAAGGGAGATTTTGATCTG
CAGATTGCTAAACAAGATTATTATACAGCAAGACAAGAGTTAGTTTTAAATCAATTAATA
AAACAAAAGGCATCATTTGAACTTCTACAGTTATCATATGAAATTGAATTAAAAAAGCAT
CGGGACATATATCGTCAACTTGAAAATTTGGTTCAAGAACTCAGTCAAAGTAACATGATG
CTCTACAAGCAATTAGAAATGTTAACAGATCCATCAGTTTCTCAGCAGATAAATCCAAGG
AATACCATTGATACTAAGGATTATTCTACTCATAGGCTTTACCAACTTTTAGAGGGAGAG
AATAAGAAAAAAGAATTGTTTCTAACCCATGGAAACCTTGAGGAAGTGGCTGAGAAATTG
AAACAGAATGTTTCTTTAGTACAAGATCAGTTGGCAGTATCTGCTCAAGAACATTCTTTC
TTTCTGTCCAAACGGAATAAGGATGTGGACATGCTTTGTGATACTTTGTATCAAGGAGGA
AATAAACTTTTGCTTAGTGATCAGGAGTTAACAGAGCAGTTTCATCAAGTTGAATCTCAA
CTGAATAAGCTGAATCATCTCCTCACTGATATTCTTGCTGATGTGAAGACAAAAAGAAAA
ACTTTGGCAAATAATAAATTACATCAAATGGAAAGAGAATTCTATGTATATTTTTTAAAA
GATGAAGATTATCTGAAAGATATTGTGGAGAATTTAGAAACTCAATCAAAGATTAAGGCT
GTTAGTCTTGAAGAT------
>Platypus|ENSOANG00000005940|ENSOANT00000009460
ATGAATTGTGGAAATAAGTTTGTGGAAACTTTACACAAAATTGGTTATCCCGAAGCTGAT
GCTCTCAATGGAGAAGACTTTGACTGGTTGTTTGAGATGGGAGAAGATAAATCATTTTTG
GAGTGGTTCTGTGAAAATGTGAGCGATCAGCATGTACTGTCCGAAAAAGAATTGCAGGCT
TTCGAGGCCCTACAGAAATCTGGCCAGTCCATCTTGGAAGACCAGGGTTTGGACGAAGTC
CTTAAAACTTGCAAAACTTCTGCCTTGCAGACATCTGATGTGGAAGAGGTAGAGTTGGTA
AAACTAGAGAAGGAGCTTCAGGCCCTGCAGAAATTAAAATCCCTCAAACTTCAGCGACGG
AATAAACTGCAACTGCTGGCTTCGGCAAACAGCCACCGATCGCTGAGATTAAGCGTGAAA
GAAGAGGAAACCTCCAGACACATGAAAGAGACCCAGGCACACTTGAGTTCTGCCAGTAGC
AAGATCAGTAATGAACTTCAAAGGCTGGTGGAGGGAGTGAAGGAGCTGATGTCCTTCTTC
AGCTTT------TCAGGAGAAGGGACCAGCCCGCCTGTGTTTTTGTGTCAGCTCGCCTTG
GAAAACTACATGAGCCAGCAAGAACAGAGCACAGCCGCGCTCACCTCCTATACCAGAAAG
CAGTTCTTTCAAGGTATATGTGAAGTAGTTGAAAATTCCAATGAAGAAAACTTTCAGCTG
GTAGATTTGCACACCCAAACCGTTCAGGGCGACAGCGGCGTTGGAGAG------------
------GAGATGACGAGGCTGCAGCTGGCTTACGCTTGCGCTCAACATCAGGTAGTCTGG
TTGAAAGCCAGGAATTCCAGCATCAGGTCGGCTATACAGTGGGCAGAAGACAATCTTCAC
ACCCTGAGTAGCAAGACTTTTGTCAAAGAGCACCTTGAAGCTAAAATTTCTGACTTGAAT
GATGAGATTTCAAAACTCGAGGGGCAAATCTCCCAAATCAATAGCAAGACTCTACCCGAC
TTGATAAAGGAGGACACCCAATTCCTGAATATGCCGGTCGTTAAAGGAGATTTCGATCTC
CAGATTACCAGACAAGACTACTATGCCTCCAGACAAGATCTGGTGTGCTCTCAGTTGATC
AAGCAGAAGGCATCATTTGAACTGTTGCAGCTGGCCTTTGAAATCGAATCGCGGAAGCAC
CGAGACATTCACCGCCAACTGGAGAGCTTAGTCCAGGAGCTTAGGCAGAGTAACGCAGCG
CTGTCCCAGAGATCAGAAATGCTCGCCGACACATCGCTATCTCAATATCCAAAGCCACGG
AGTACTATTGATTCAAAGGATATAGCTACTCAGCGACTCTATCAGCTCTTGGAAGGGGAA
AATAAGAAACAGCAGTTGTTCAGAACATACGAAGGTCTGGAGGAAGTGGCTCGGAAGTTA
AAGCAGGATGTTTCCTCGGTGCAGGATGAGTTTACGGTATCGGCTCGGGAGCAGGCCCTG
TTCCTGGCCAAGCTGAATTCTGGTGTAGAAATGCTCTGTGAACCTTTGTACGGTGGAGGA
AATCAGCTTCTGCTTAGTAGTCCGGAACTCACCGAGCAGTTTCATCAAGTCGAAGCTCAG
TTGAATAAGTTGAATCATCTTCTGATGGATGTCCTTGCTGATGTCAAGGCCAAGAGAAGA
ATTTTGGAGACTGATAAACTGCAGCAAATGGAAAGGCACTTATATATATATTTTTTCCAA
GACGAAGAACATCTGACAGATGTTGTGAAGAGTTTAGAGCATCAGTCCAGGATTAAGAGT
ATAGGTCTGGAAGGT------
>Rabbit|ENSOCUG00000021362|ENSOCUT00000025340
ATGAGTTGTGGAAAGGAGTTTGTGGAAACATTAAAAAAAATTGGTTATCCCAAAGCTGCT
GTTCTTAACGGAGAAGATTTTGACTGGCTGTTTGAGGCTGCTGAAGATGAGGCGTTTCTG
AAGTGGTTTTGCGGGAATGTGAGTGAGCAGAACGTACTGTGTGAAAAAGAGCTGGAGGCT
TTTAGTGTTCTTCAGAACTCAGGCAAGCCCGTTCTGGAAGGGGCAGCTTTGGATGAAGTT
CTTAAAACTTGTAGAAGTTCTGACTTGAGGACATCCAGCCTGGATGACAAGGAGCTAGAG
AAGTTAGAGGAAGAGATTCAGAGTCTCCAGAGATTAAAACACCTAAAAATTCAGCGGCGT
AATAAGTGCCAGTTGATAGCATCAGTAACTAGCCACAAATCTCTCCGGTTAAATGCTAAA
GAAGAAGCGGCCACAAAGAAGCTGAGGCAGAGTCAAGGAGTTCTCAGTGCTGTGAATGCG
AAGATCAGCAGTGAGCTTCAGGCCTTTACTGATGGAATCACCAAGTTGATGATGTTCTTC
AGACACTCAGAGTTAAGTCAAGGGACAAATCCGCTGGCGTTTTTATCTCAGTTTTCCTTG
GAAAAATACCTAAGCCAGGAAGAGCGAAGCACAGCAGCACTAACATTATATACCAAAAAG
CAGTTCTTCGAAGGTGTGCGTGAAGTGGTTGAAAGTTCAAATGAAGAGAATTTTCAGCTG
TTAGATGTACATACACCATCTGTTTGTGATAATCAAGAAATC------CTTGAGGAGAGA
CAACTGGAGATGGCTAGGCTGCAGCTGGCGTACATCTGTGCTCAACATCAGCTAATTCAC
TTGAAAGCAAGTAATTTGAGCATGAAGTCAAGTATAAAATGGGCAGAGGAGACTCTTCAT
AGCCTAACCGTCAAGGCTGTTGGCAAAGAAAATTTGGGCACTAAAATTTCTAACTTCAGC
AATGAGATTCTGAAACTTGAAGAACAAATCACTCATATGAAAGACAGAAGTTTGCCTGCT
GTGATAAAAGAAAATGCCCAGTTACTGAACATGCCAGTTGTAAAGGGAGACTTTGATTTG
CAAATTGCTAAACAAGATTATTACACAGCAAGACAAGATTTAGTTTTACATCAGTTGATA
AAACAAAAGGCATCATTTGAACTTGTACAGCTATCATATGAAATTGAATTGAGAAAGCAT
TGGGACATATTTCGTCAGCTTGAAAATCTGGTTCAAGAACTTAGTCAAAGTACCATGATA
CTGTACCAGCGATTGGAAATGTTAACAGATCCATCAGCCTCTCAGCAGATAAATCCAAGG
AATACCATTGATACCAAGGATTATTCTACTCATAGGCTTTATCAACTTTTAGAGGGAGAG
AATAGGAAGAAAGAATTGTTCATAACACACGGAAACCTGGAGGAAGTGGCTGAGAAACTG
AAACAGGATGTTTCGTTACTACGTGATCAGTTGGCAGTATCAGCTCAAGAGCATTCGTTC
TTCCTGTCCAAACTGAATAGTGATGTGGACGTGCTTTGTGATGCTTTGTATCAAGGAGGA
AATCAGCTGTTGCTTAGTGATCAGAAATTAATGGAACAGTTTCATCATGTTGAATCTCAG
CTCAATAAGCTAAATCATCTCCTTACTGATATTCTTGCTGATGTGAAGACAAAAAGAAAA
ATTTTGGCAACTAATAAATTGCACCAAATGGAAAGAGAATTATATGTACATTTTTTAAAA
GATGAAGATTATCTGAAAGATATCGTGGAGAATTTAGAAAATCAATCAAAGATTAAGGCT
GTTGCTCTTGGAGAT------
>Rat|ENSRNOG00000015255|ENSRNOT00000020576
ATGAGTTGTGGAAAAGAGTTTGTGGAAACATTGAAAAAAATTGGTTATCCCAAAGCTGAC
ATTCTTAATGGAGAAGATTTTGACTGGCTGTTTGAGGCTATTGAAGATGAGTCATTTTTG
AAATGGTTTTGTGGGAATGTGAGTGAACAGAATGTATTGTCCGAAAAAGAATTGGAAGCC
TTCAGAGATCTTCAGCGATCAGGCAAGCCCATCCTAGAAGGAACAGCATTGGATGAAGTT
CTTAGAACCTGTAAAACTTTTGATTTGAAGACATGTAAACTGGATGACAAAGAGATTCAG
AGATTAGAGGATGAGGTTCAAACTCTGCAGAAATTAAATAATTCAAAAATTCAGCGACGG
AATAAATACCAGTTAATGGCTTCTGAAACTAGCTACAAGTCTCTGTCATTAAATGCCAAA
CAAGAGGAAGCCACTAAGAAGCTGAAACAGAGGCAGGGGTCCCTAAATGCTGTGAATACC
AAGCTCAGTAATGAACTCCAGGTTCTTACTGAGGGGGTTAATAATTTGATGATGTTCTTT
AGAAATTCTAATTTAAGTGAAAGCACAAATCCAATGGTGTTTTTATCTCAGTTTTCCTTG
GGAAAGTATATAAGCCAAGAAGAGCAGAGCACAGCAGCCTTAACCTTATATACAAAAAAG
CAATTCTTTCAGGGTATACATGAAGTAGTCGAAAGTTCAAATGAAGACAATTTTCAGCTT
CTAGATATACAAACACCATCTATTTGCGATAATGGAGAAATC------CTTGGGGAACGA
CGCCTGGAGATGGCTAGACTGCAGATGGCATGCATCTGTGCCCAACAACAGCTCATATAC
TTGAAAGCAAGTAATTTGAGCATGAAGTCAAGTGTAAAATGGGCAGAAGAGAATCTTCAT
AGACTAACCAAAGAGGTTGTTGGGAAAGAAAATTTGGATGCAAAAATTTCTAGCTTGAAC
AGTGAGATTATCAAACTTGAAGAACAAATCACTCATATAAAAGGCAGAACTCTGCCTGCT
TTGGTAAAGGAGAATGCTCAGCTGTTGAACATGCCAGTTGTTAAGGGCGACTTTGATCTG
CAGATTTCTAAACAAGATTATTATACAGCAAGACAAGAGTTAGTATTGAATGAGCTGATA
AAGCAGAAGGCATCGTTTGAGCTGGTTCAGTTAGCATATGAGATTGAGTTGAGAAAACAC
TGGGATACATATCGACAATTGGAGAGTTTGGTTCAGCAGCTCAGTCAAAGAAACACAGTG
CTCTGCCAGCACTTGGCCTTGTTAACAGACCTACCAGCATCTGAGCAGTTAAACTCAAGG
ACTCCCATCGACACCAAAGACCATTCTACTCATAGGCTTTATCAACTTTTAGAAGGAGAC
AATAAGAAAAAAGAATTGTTTATAACCCACGAACAGCTGGAGGAAGTGGCTGAGAAATTG
AAACAAGATGTTTCTGTAACACGAGATCAGTTGGCAGTATGTACTCAAGAGCATTATTTC
TTTTTGTCTAAACTGAATAAGGACGTGGACATGCTGTGTGACGCTTTGTATCATGGAGGG
AGTCAGCTGTTGCTTTGTGATCAGGAGCTAATGGAGCACTTTCATCAAGTTGAATCTCAG
TTGAATAAACTAAATCATCTCCTTACTGATATTCTCGCTCATGTGAAGACAAAAAGAAGA
ATTTTGGCAACTAATAAATTGCATCAAGTGGAAAGAGAATTATATGTATATTTTTTTAAA
GATGAAGAGTATCTAAAAGATGTTGTGGAAAATTTAGAAAACCAGTTAAAGATTAAGGCC
TTGGGTTTTAAAGAC------
>Macaque|ENSMMUG00000001158|ENSMMUT00000001633
ATGAGTTGTGGAAATGAGTTTGTGGAAACATTAAAAAAAATTGGTTTTCCCAAAGCTGAT
AATCTTAATGGAGAAGACTTTGACTGGTTGTTTGAGGGCATTGAAGATGAATCGTTTCTG
AAGTGGTTTTGTGGGAATGTGAATGAACAGAACGTGTTGTCTGAAAGAGAATTGGAAGCT
TTTAGCGTTCTTCAGAAATCAGGCAAGCCCATCCTAGAAGGGGCGGCACTGGATGAAGCT
CTTAAAACGTGTAAAACTTCTGATTTGAAGACACCTAGACTGGATGACAAAGAGCTGGAG
AAATTAGAGGATGAGGTTCAAACTCTACTGAAATTAAAGAACCTAAAAATTCAGCGGCGT
AATAAATGTCAATTGATGGCTTCAGTAACTAGCCACAAATCTCTGAGGTTAAATGCTAAA
GAAGAATCAGCCACTAAAAAGCTGAAGCAGAGTCAAGGAATTCTAAATGCAATGAATACT
AAGATCAGTAATGAACTTCAGGCTCTTACTGATGAAGTTACACAATTGATGATGTTCTTC
AGACATTCTAATTTAGGTCAAGGGACAAGTCCACTGGTATTTTTATCGCAATTTTCCTTG
GAAAAATACCTAAGTCAGGAAGAGCAAAGCACAGCAGCGTTAACTTTGTATACCAAAAAA
CAGTTCTTTCAGGGTATACATGAAGTAGTTGAAAGTTCAAATGAAGACAATTTTCAGCTT
TTAGATATACAGACACCATCTATTTGTGATAATCAAGAAATC------CTTGAGGAGAGA
CGACTAGAGATGGCTAGACTGCAGCTGGCGTACATTTGTGCTCAACATCAATTAATTCAC
TTGAAAGCAAGTAATTCAAGCATGAAGTCAAGTATAAAATGGGCAGAGGAGACTCTTCAT
AGCCTAACCAGCAAGGCTGTGGACAAAGAAAATTTAGATGCTAAAATTTCTAGCTTGACC
AGTGAGATTATGAAACTTGAAGAACAGATCACTCAAATAAAAGACAGAAGTTTACCTGCT
GTGGTAAGAGAGAATGCCCAGTTATTGAATATGCCAGTGGTAAAGGGAGATTTTGATCTG
CAGATTGCTAAACAAGATTATTACACAGCAAGACAAGAGTTAGTTTTAAATCAATTAATA
AAACAAAAGGCATCATTTGAACTTCTACAGTTATCGTATGAAATTGAATTAAGAAAGCAT
TGGGACATATATCGTGAACTTGAAAATTTGGTTCAAGAACTTAGTCAAAGTAACATGATG
CTCTACAAGCAATTAGAAATATTAACAGATCCATCAGTTTCTCAGCAGATAAATCCAAGG
AATACCATTGATACTAAGGATTATTCTACTCATAGGCTTTACCAACTTTTAGAGGGAGAG
AATAAGAAAAAAGAATTGTTTCTAACTCATGGAAACCTTGAAGAAGTGGCTGAGAAATTG
AAACAGAATGTTTCTTTAGTACAAGATCAGTTGGCAGTATCTGCTCAAGAACATTCTTTC
TTTCTGTCCAAACGGAATAAGGATGTGGACATGCTTTGTGATGCTTTGTATCAAGGAGGA
AATCAGCTTTTGCTTAGTGATCAGGAGTTAACAGAGCAGTTTCATCAAGTTGAATCTCAA
CTGAATAAGCTAAATCATCTCCTCACTGATATTCTTGCTGATGTGAAGACAAAAAGAAAA
ACTTTGGCAAATAATAAATTACATCAAATGGAAAGAGAATTATATGTATATTTTTTAAAA
GATGAAGATTATCTGAAAGATATTGTGGAGAATTTAGAAACTCAATCAAAGATTAAGGCT
GTTAGTCTTGAAGAT------
>Marmoset|ENSCJAG00000036903|ENSCJAT00000028079
------------------------------------------------------------
------------------------------------------------------------
------------------------------------------------------------
------------------------------------------------------------
------------------------------------------------------------
------------------------------------------------------------
---------------ATGGCCTCGGTAACTAGCCACAAATCTCTGAGGTTAAATGCTAAA
GAAGAAGCAGCCATTAGAAAGCTGAAGCAGAGTCAAGGAATTCTAAATGCAGTGAACACT
AAGATCAGGAATGAACTTCAGGCCCTTACTGATGAAGTTACAGAATTGATGAGGTTCTTC
AGACATTCTAATTTAGGTCAAGAGACAAATCAACTGGTATTTTTATCTCAGTTTTCCTTG
GAAAAATATCTAAGTCAGGAAGAGCAAAGCACAGCAGCATTAACTTTGTATACCAAAAAA
CAGTTCCTTCAGGGTATACATGAAGTAGTTGAAAGTTCAAATGAAGACAATTTTCAGCTT
TTAGATATACAGACACCATCTATTTGTGATAATCAGGAAATC------CTTGAGGAGAGA
TGGCTAGAGATGGCTAGGCTGCAGCTCGCCTACATTTGTGCTCAACATCAGTTAATTCAC
TTGAAAGCAAGTAATTTGAGCATGAAGGCAAGTATAAAATGGGCAGAGGAGAATCTTCAT
AGCCTATCCAGCAAGGCTGTGGACAAAGAAAATTTGGATGCTAAAATTTCTAGCTTGACC
AGTGAGATTAAGAAATTTGAAGAACAGATCACTCAAATAAAAGACAAAAGTTTACCTGCT
GTGGTAAGAGAGAATGCCCAGTTATTAAATATGCCAATGGTAAAGGGAGATTTTGATCTG
CAGATTGCTAAACAAGATTATTATACAGCAAGACAAGAGTTAGTTTTAAATCAATTAATA
AAACAAAAGGCATCATTTGAACTTCTACAGTTATCATATGAAATTGAATTAAGAAAGCAT
TGGGATATATATCATCAACTTGAAAACTTGGTTCAGGAACTTGGTCAAAGTAACTTGATG
CTCTACAAGCAATTAGAAATGTTAACAGATCCATCAGTCTCTCAGCAGATAAATCCAAGG
AATACCATTGATACTAAGGATCACTCTACTCATAGGCTTTACCAACTTTTAGAGGGAGAG
AATAAGAAAAAAGAATTGTTTCTAACTCATGGAAACCTTGAGGAAGTGGCTGAGAAATTG
AAACAGAATGTTTCTTTAGTACAAGATCAGTTGGCAGTATCTGCTCAAGAACATTCTTTC
TTTCTATCCAAACTAAATAATGATGTGGACATGCTTTGCGATGCTTTGTATCAAGGAGGA
AATCAGCTTCTGCTTAGTGATCAGGAGTTAACAGAGCAGTTTCATCAAGTTGAATCTCAA
ATGAATAAACTAAATCATCTCCTCACTGATATTCTTGCTGATGTGAAGACAAAAAGAAAA
ACTTTGGCAAATAATAAATTACATCAAGTGGAAAGAGAATTATATGTATATTTTTTAAAA
GATGAAGATTATCTGAAAGATATTGTGGAGAATTTAGAAACCCAGTCAAAAATTAAGGCT
GTTAGTCTTGAAGAT------
>Microbat|ENSMLUG00000028862|ENSMLUT00000030866
ATGAGTTGTGGAAAAGACTTTGTGGAAACATTAAAAAAAATTGATTATCCCAAAGCTGAT
GTTCTTAACGGGGAAGACTTTGACTGGTTGTTTGAGACTGTCGAAGGTGGGTCATTTCTG
AAATGGTTTTGTGGGACAGTGAATGAACAGAACGTGTTGTCGGAAGCAGAATTGGAGGCT
TTCAGCGTTCTTCAGAAATCAGGCAAGCCCATCCTGGAAGGAGCAGCACTGGATGAAGCT
CTTAAAACCTGTAAAACTTCTAATCTGAAGATACCTACCCTGGATGACAAAGACCTAGAG
AAATTAGAGGATGAGGTTCGGACGCTGCAGAAATTAAAGAACCTAAAAATTCAGCGACGT
AATAAATGTCAGTTGATGGCTTCGGTTACGAGGCACAAAGCTCTGAGGTTAAATGCTAAA
GAAGAAGAAGCCACTAAAAAGCTGAAGCAGAGTCAGGGAGTTCTAAATGCTATGACTACT
AAGATGAAGAATGAACTTCAGGCTCTTACAGATGGAGTTGCAAAATTGATGGTGTTCTTC
AGACCTTCGGATTTGGGTCCAGGGACAAATCCTCTGGTGTTTTTATCTCAGATTTCCTTG
GAAAAATATCTCAGCCAAGAAGAGCAATGCACAGCAGCTTTAACCTTATATACCAAAAAA
CAGTTCTTTCAGGGTATACAAGAAGTATTTGAAAGTTCAAATGAAGAGAATTTTCAGCTT
TTAGATATACAAGCACCATCTATTTATGATAACCAAGAAATC------CTTGAGGAGAGG
CGGCTAGAGATGGCTAGGCTGCAGCTAGCATACATGTGTGCTCAACATCAGTTAATTCAC
TTGAAAGCACGTAATATGAGCATGAAATCAAGTATAAAATGGGCAGAGGAGAATCTTCAT
AGCTTCACTAGCAAAGTTCTTGGAAAAGATCATTTGGATGCTAAAATTTCTAGCTTGAAT
ACTCAGATTCTGAAACTCGAAGAACAGATTACTCATATAAAAGACAAAAGTTTGCCTGCT
GTGGTAAAAAAGAATGCCCAGTTGTTGAATATGCCAGTTGTGAAGGGAGATTTTGATCTT
CAGATTGCCAAACAAGACTATTATACAGCAAGACAAGAGTTTGTTATAAATCAATTGATA
AAGCAAAAAGCATCATTTGAACTTCTGCAGTTATCATATGAAATTGAAATGAGAAAGCAT
TGGGACATACATCGTCAACTTGAAAAATTGGTTCATGAACTTAGTCAAAGTAATATGATG
CTCCATAAGCAATTAGAAATACTAGCTGACCCATCAGTATCTCAGCTGATAAATCCAAGG
AATACCATTGATACCAAGGATTATTCTACTCACAGGCTTCATCAGCTTTTAGAAGGAGAG
AATAAGAAAAAAGAATTGTTTATAACCCATGAAAACCTGGAGGAAGTGGCTGAGAAATTA
AAACAGGATGTTTCTTTAGTACAAGATCAATTGGCAGTATCTGCTCAAGAACATTCTTTC
TTTCTGTCCAAACTGAATAATGATGTGGACATGCTTTGTGATGTTTTGTATCAAGGAGGA
AACCAGCCTTTGCTTAGTGATCAGGAGTTAACGGAGCAGTTTCATCAAGTTGAGTCTCAA
CTGAATAAGCTAAATCATCTTCTCACTGATATTCTTGCTGATGTAAAGACAAAAAGAAAA
ATTTTGGCATCTAATAAACTGCATCAAATGGAAAGAGAATTATATGTATATTTTTGTAAA
GATGAAGATTATCTGAAAGAGATCGTGGAAAATTTAGAAAACCAATCAAAGATTAAGGCT
GCTGATCTCAAAGAA------
>Human|ENSG00000214367|ENST00000243706
ATGAGTTGTGGAAATGAGTTTGTGGAAACATTAAAAAAAATTGGTTATCCCAAAGCTGAT
AATCTTAATGGAGAAGACTTTGACTGGTTGTTTGAGGGCGTTGAAGATGAATCGTTTCTG
AAGTGGTTTTGTGGGAATGTGAATGAACAGAACGTGTTGTCTGAAAGAGAATTGGAAGCT
TTTAGCATTCTTCAGAAATCAGGCAAGCCTATTCTAGAAGGGGCGGCATTGGATGAAGCT
CTTAAAACGTGTAAAACTTCTGATTTGAAGACACCTAGACTGGATGATAAAGAGCTGGAG
AAATTAGAGGATGAGGTTCAAACTCTACTGAAATTAAAGAACCTAAAAATTCAGCGACGT
AATAAATGTCAATTGATGGCTTCAGTAACTAGCCACAAATCTCTGAGGTTAAATGCTAAA
GAAGAAGAAGCCACTAAAAAGCTGAAGCAGAGTCAAGGAATTCTAAATGCAATGATCACT
AAGATCAGTAATGAACTTCAGGCTCTTACTGATGAAGTTACACAATTGATGATGTTCTTC
AGACATTCTAATTTAGGTCAAGGGACAAATCCACTGGTATTTTTATCGCAATTTTCCTTG
GAAAAATACCTAAGTCAGGAAGAGCAAAGCACAGCAGCATTAACTTTGTATACCAAAAAA
CAGTTCTTTCAGGGTATACATGAAGTAGTTGAAAGTTCAAATGAAGACAATTTTCAACTT
TTAGATATACAGACACCATCTATTTGTGATAATCAAGAAATC------CTTGAGGAGAGA
CGACTAGAGATGGCTAGACTGCAGCTCGCATACATTTGTGCTCAACATCAGTTAATTCAC
TTAAAAGCAAGTAATTCGAGCATGAAGTCAAGTATAAAATGGGCAGAGGAGAGTCTTCAC
AGCCTAACCAGCAAGGCTGTGGACAAAGAAAATTTGGATGCTAAAATTTCTAGCTTGACC
AGTGAGATTATGAAACTTGAAAAAGAGGTCACTCAAATAAAAGACAGAAGTTTACCTGCT
GTGGTAAGAGAGAATGCCCAGTTATTGAATATGCCAGTGGTAAAGGGAGATTTTGATCTG
CAGATTGCTAAACAAGATTATTATACAGCAAGACAAGAGTTAGTTTTAAATCAATTAATA
AAACAAAAGGCATCATTTGAACTTCTACAGTTATCATATGAAATTGAATTAAGAAAGCAT
CGGGACATATATCGTCAACTTGAAAATTTGGTTCAAGAACTTAGTCAAAGTAACATGATG
CTCTACAAGCAATTAGAAATGTTAACAGATCCATCAGTTTCTCAACAGATAAATCCAAGG
AATACCATTGATACTAAGGATTATTCTACTCATAGGCTTTACCAAGTTTTGGAGGGAGAG
AATAAGAAAAAAGAATTGTTTCTAACTCATGGAAACCTTGAGGAAGTGGCTGAGAAATTG
AAACAGAATATTTCTTTAGTACAAGATCAGTTGGCAGTATCTGCTCAAGAACATTCTTTC
TTTCTGTCCAAACGGAATAAGGATGTGGACATGCTTTGTGATACTTTGTATCAAGGAGGA
AATCAGCTTTTGCTTAGTGATCAGGAGTTAACAGAGCAGTTTCATAAAGTTGAATCTCAA
CTGAATAAGCTAAATCATCTCCTCACTGATATTCTTGCTGATGTGAAGACAAAAAGAAAA
ACTTTGGCAAATAATAAATTACATCAAATGGAAAGAGAATTCTATGTATATTTTTTAAAA
GATGAAGATTATCTGAAAGATATTGTGGAGAATTTAGAAACTCAATCAAAGATTAAGGCT
GTTAGTCTTGAAGAT------
>Chimp|ENSPTRG00000015843|ENSPTRT00000029578
ATGAGTTGTGGAAATGAGTTTGTGGAAACATTAAAAAAAATTGGTTATCCCAAAGCTGAT
AATCTTAATGGAGAAGACTTTGACTGGTTGTTTGAGGGCGTTGAAGATGAATCCTTTCTG
AAGTGGTTTTGTGGGAATGTGAATGAACAGAACGTGTTGTCTGAAAGAGAATTGGAAGCT
TTTAGCATTCTTCAGAAATCAGGCAAGCCTATTCTAGAAGGGGCGGCATTGGATGAAGCT
CTTAAAACGTGTAAAACTTCTGATTTGAAGACACCTAGACTGGATGATAAAGAGCTGGAG
AAATTAGAGGATGAGGTTCAAACTCTACTGAAATTAAAGAACCTAAAAATTCAGCGACGT
AATAAATGTCAATTGATGGCTTCAGTAACTAGCCACAAATCTCTGAGGTTAAATGCTAAA
GAAGAAGAAGCCACTAAAAAGCTGAAGCAGAGTCAAGGAATTCTAAATGCAGTGATCACT
AAGATCAGTAATGAACTTCAGGCTCTTACTGATGAAGTTACACAATTGATGATGTTCTTC
AGACATTCTAATTTAGGTCAAGGGACAAATCCACTGGTATTTTTATCGCAATTTTCCTTG
GAAAAATACCTAAGTCAGGAAGAGCAAAGCACAGCAGCATTAACTTTGTATACCAAAAAA
CAGTTCTTTCAGGGTATACATGAAGTAGTTGAAAGTTCAAATGAAGACAATTTTCAACTT
TTAGATATACAGACACCATCTATTTGTGATAATCAAGAAATC------CTTGAAGAGAGA
CGACTAGAGATGGCTAGACTGCAGCTCGCATACATTTGTGCTCAACATCAGTTAATTCAC
TTAAAAGCAAGTAATTCGAGCATGAAGTCAAGTATAAAATGGGCAGAGGAGAGTCTTCAC
AGCCTAACCAGCAAGGCTGTGGACAAAGAAAATTTGGATGCTAAAATTTCTAGCTTGACC
AGTGAGATTATGAAACTTGAAAAAGAGGTCACTCAAATAAAAGACAGAAGTTTACCTGCT
GTGGTAAGAGAGAATGCCCAGTTATTGAATATGCCAGTGGTAAAGGGAGATTTTGATCTG
CAGATTGCTAAACAAGATTATTATACAGCAAGACAAGAGTTAGTTTTAAATCAATTAATA
AAACAAAAGGCATCATTTGAACTTCTACAGTTATCATATGAAATTGAATTAAGAAAGCAT
CGGGACATATATCGTCAACTTGAAAATTTGGTTCAAGAACTTAGTCAAAGTAACATGATG
CTCTACAAGCAATTAGAAATGTTAACAGATCCATCAGTTTCTCAGCAGATAAATCCAAGG
AATACCATTGATACTAAGGATTATTCTACTCATAGGCTTTACCAAGTTTTAGAGGGAGAG
AATAAGAAAAAAGAATTGTTTCTAACTCATGGAAACCTTGAGGAAGTGGCTGAGAAATTG
AAACAGAATATTTCTTTAGTACAAGATCAGTTGGCAGTATCTGCTCAAGAACATTCTTTC
TTTCTGTCCAAACGGAATAAGGATGTGGACATGCTTTGTGATACTTTGTATCAAGGAGGA
AATCAGCTTTTACTTAGTGATCAGGAGTTAACAGAGCAGTTTCATCAAGTTGAATCTCAA
CTGAATAAGCTAAATCATCTCCTCACTGATATTCTTGCTGATGTGAAGACAAAAAGAAAA
ACTTTGGCAAATAATAAATTACATCAAATGGAAAGAGAATTCTATGTATATTTTTTAAAA
GATGAAGATTATCTGAAAGATATTGTGGAGAATTTAGAAACTCAATCAAAGATTAAGGCT
GTTAGTCTTGAAGAT------
>Cow|ENSBTAG00000024787|ENSBTAT00000034513
ATGAGCTGTGGAAAAGAATTTGTAGAAACATTAAAAAAAATTGATTATCCCAAAGCTGAT
ATTCTTAATGGGGAAGATTTTGACTGGTTGTTC------GTTGAAAATGAACCATTTTTG
AAGTGGTTTTGTGGGAATGTGAATGAACAGAACATATTGTCTGAAGAGGAATTGGAAGCT
TTTAGCATTCTTCAAAAATCAGGCAAGCCCATCCTAGAAGGAGCAGCATTGGATGAAGTT
CTAAAAACTTGTAAAACTTCTGATTTGAAGACACCTACCTTGAATGACAAAGAGCTAGAG
AAATTAGAGGATGAGGTTCAAACTCTGCAGAAATTAAAGAACCTAAAAATTCAGCGACGT
AATAAATGCCAGTTGATGGCTTCAGTAACTAGTCACAAATCTCTGAGATTAAATGCTAAA
GAAGAAGAAACCAATAAAAAGCTGAAACAGAGTCAAGGAATTCTAAATGCTACAAATAAC
AAGATCAGTAATGAACTTCACACTCTTACTGATGGAGTTGCAAAGTTAATGATGTTCTTC
AGACGGTCTAATTTGGATCAAGGAACAAATCCACTGGTGTTTTTATCTCAGTTTTCATTG
CAAAACTATCTAAGCCAAGAAGAGCAAAGTACGGCAGCATTAACCTTATATACCAAAAAA
CAGTTCTTTCAGGGTATACATGAAGTAGTTGAAAGTTCAAATGAAGAAAATTTTCAACTT
TTAGATATGCAGGCACCATCTATTTGTGATAATCAAGAAGTT------CTTGAGGAGAGA
CGGCTAGAAATGGGTAGGCTGCAGCTGGCATACATTTGTGCTCAACATCAGTTAATTCAC
TTGAAAGCAAATAATTTGAGCCTAAAGTCAAGTATAAAGTGGGCAGAGGAGAATCTTCAT
AGCCTCACTAGCAAGGCTCTTGGCAAAGATAATTTGGATGCTAAAATTTCTAGCTTGAAC
AGTGAAATTCTGAAACTTGAAGAACAAATCACTCATATAAAAGACAAAATTTTGCCTGCT
ATGGTAAAAGAGAATGCCCAGTTATTGAATATGCCAGTTGTAAAGGGAGATTTTGATCGA
CAGATTGCTAAACAAGACTATTACACAGAAAGACAAGAGTTGGTTTTAAATCAGTTGATA
AAGCAAAAGGCATCATTTGAACTTCTTCATTTATCATATGAAATTGAATTGAGAAAGCAT
TGGGACATATATCGTCAGCTGGAAAACTTGGTTCACCTACTTAAGCAAAGTAATTTGATG
TTCCACCAGCGATTAGAAATGCTAACAGATCCATCAGTATCTCAGCAGATAAATCCAAGG
AATACCATTGATACCAAGGATTATTCTACTCATAGGCTTTATCAACTTTTAGAAGGAGAG
AATAAGAAAAAAGAATTGTTTATAACCCATGGAAACCTGGAAGAAGTAGCTGAGAAATTA
AAACAGGAGGTTTCTTTGGTACAAGAGCAGTTGGCAGGATCTGCTCAAGAACATTCTTTC
TTTCTGTCCAAACTAAACAGTGATGTGAACATGCTTTGTGAAGCTTTGTATCAAGGAGGA
AATCAGCTTTTGCTTAGTGATCAGGAGTTAACGGAGCAGTTTCATCAAGTTGAATCTCAG
CTAAATAAACTGAATCATCTTCTTACTGATATTTTTGCTGATGTGAAGACAAAAAGAAAA
CTTTTGGCATCTAATAAGCTGCATCAAGTGGAAAGAGAATTATATGTATATTTTTTAAAA
GATGAAGATTATCTGAAAAATATTGTGGAGAACTTAGAAAACCAATCAAAGATTAAGACC
ATTGGTCTTGAAGAC------
>Dog|ENSCAFG00000014883|ENSCAFT00000023629
ATGATTTGTGGGAAAGACTTTGTGGAAACGTTAAAAAAAATCAATTATCCCAAAGCTGAT
ATTCTTAATGGGGAAGATTTTGACTGGTTGTTTGAGACTGTTGAAGATGAATCATTTCTG
AAGTGGTTCTGTGGAAGTGTGAATGGACAGAATGTATTGTCTGAGGAAGAATTGGAAGCT
TTTAGCATTCTTCAAAAATCAGGCAAGCCCATCCTAGAAGGAGCAGCATTGGATGAAGTT
CTTAAAACCTGTAAAACTTCTGATTTGAAAACATCTACCCTGGATGACAAAGAGCTAGAG
AAGTTAGAGGTTGAGGTTCAAACTCTGCAGAAATTAAAGAACCTAAAAATTCAACGACGT
AATAAATGCCAGGTGATGGCTTCAGAAACAAGCCACAAATCTCTGAGGTTAAATGCTAAA
GAAGCAGCAGCCACTAAAAGGCTGAAGCAGAGTCAAGGAATTCTAAATGCCATGAGTACT
AAAATAAGTAATGAACTTAAAGCTCTTACTGATGGAGTTGCTAAACTGATGATTTTCTTC
AAACATTCTAATTTGGATCAAGGGGCAAATCCACTGGTGTTTTTATCTCAGTTTTCCTTG
GAAAAATATCTAAGCCAGGAAGAGCAAAGCACAGGAGCATTAACTTTATATACCAAGAAA
CAATTTTTTCAGGGTATACATGAAGTAGTCGAAAGTTCAAATGAAGAAAATTTTCAACTT
TTAGATATACGGGCACCATCTATTTGTGATAATCGAGAAATC------CTTGAGGAGAGA
AGGCTGGAGATGGCTAGGCTGCAGCTAGCCTACATTTGTGCTCAACATGAGTTAATTCAC
TTGAAAGCAAGTAATTTGAACATGAAGTCAAGTATACAATGGGCAGAGGAGAATCTTCAT
AGCCTCACTAGAAAGGATCTTGACAAAGATAATTTGGATGCTAAAATTTCTACCTTGAAC
AGTGAGATTCTGAAACTTGAAGAACAAATCTCTCATATGAAAGATAAAAGTTTGCCTGCT
GTGATAAAAGAGAATGCCCAGTTATTGAATATGCCAGTCGTAAAGGGAGATTTTGATCTA
CAGATTGCTAAGCAAGACTATTATACAGCAAGACAAGAGTTAGTTTTAAATCAGTTAATA
AAGCAAAAAGCATCTTTTGAACTTCTACAGTTATCATATGAAATCGAATTGAGAAAGCAT
TGGGACATACATCGTCAACTTGAAAATTTGGTTCAAGAACTTAGTCAAAGTAATACGATG
CTCCACCAGCGATTAGAAATGCTAGCAGACCCATCAGTAACTCAGCAGATAAATTCAAGG
AATACCATTGATACCAAGGACTTCTCTACTAATAGGCTTTATCAACTTTTAGAAGGAGAG
AATAAGAAAAAAGAATTGTTCATAACCCATGGAAACCTGGAGGAAGTGGCTGAGAAATTA
AAAAAGGATGTTTCTTTAGTACAAGATCAATTGGCAGTATCTACTCAAGAACACTCTTTT
TTTCTGTCCAAACTGAATATTGATGTAGACATGCTTTGTGATACTTTGTATCAAGGAGGA
AATCAGCTATTGCTTAGTGATCAGGAGTTAACAGAGCAATTTCATCAAGTTGAATCCCAA
CTGAATAAACTAAATCATCTTCTTACTGATATTCTTGCTGATGTGAAGACAAAAAGAAAA
ATTTTGGCATCTAATAAACTGCATCAAATGGAAAGAGAATTATATGTATATTTTTTAAAA
GATGAAGATTATCTGAAAGATCTTGTGGAGAATTTAGAAAACCAATCAAAGATTAAGGCT
GTTGGTTTTGAAGTG------
>Elephant|ENSLAFG00000020863|ENSLAFT00000020690
ATGAGTTGTGGAAATGAGTTCGTGGAAACATTAAAAAAAATTGGTTATCCCAAGGCTGAT
ACACTAAATGGAGAAGACTTTGACTGGTTGTTTGAAACTGCTGAAGATGAATCATTTTTT
AAGTGGTTTTGTGGGAATGTGAATGAACAGAACATATTGTCTGAAAAAGAATTGCAAGCT
TTTAGCATTCTTCAAAAATCAGGCAAGCCCATCCTAGAAGAAGCTGCATTAGATGAAGTT
CTTAAAACCTGTAAAACTTCTGATTTGAAGACACACAGTGTGGATGACAAAGAGCTGGAG
AAATTAGAGGAGGAGGTTCAAATTCTTCAGAAATTAAAGAACCTAAAAATCCAGCGACGT
AATAAATGCCAGTTGATGGCTTCAGTAATCAGCCACAAATCTCTGAGATTAAATGCTAAA
GGAGAAGAGGCCTCTAAAAAGTTGAAGCAGAGCCAAGGAATTCTAAATGCGGTGAATACT
AAAGTCAACAATGAGCTTCACGCTCTTACAGATGAAGTTGCAAAATTGATGATATTCTAC
AGACCTTCTGACTTAGGGCAAGGGACAAATCCAATGGTGTTTTTATCTCAATTTTCCTTG
GAAAAATACCTGAGCCGGGAAGAGCAAAGCACAGCAGCATTAACCTCCTATACCAAAAAA
CAGTTCTTTCAGGGTATACACGAAGTAGTTCAGAGTTCAAATGAGGAAAATTTTCAACTA
TTAGATATACAGACACCCTCTATTTGTGACAATCAAGAAGTC------CTTGAGGAGAGA
CGACTAGAGATGGCTAGGCTGCAGCTGGCATACATTTGTGCTCAACATCATTTAATTCAC
TTGAAAGCAAGTAATCTGAGCATGAAATCAGGTATAAAGTGGGCAGAGGAGAATCTTCAT
AGCCTAACCAGCAAGGCTGTTGGCAAAGAAAATTTGGATGCTAAAATTTCAAGCTTGAAC
AGTGAGATTCTGAAACTTGAAGAACAAATCACCCATATGAAAAACAAAAGTTTGCCTGCT
GTGGTAAAAGAGAATGCCCAGTTATTGAATATGCCAGTTGTAAAGGGGGATTTTGATCTG
CAGATTGCTAAACAAGACTATTATACAGCCGGGCAAGAGTTAGTTTTAAATCAGTTGATA
AAACAAAAGGCATCATTTGAACTTCTACATTTATCATATGAAATCGAATTGAGAAAACAT
TGGGACATGTATCGTCAACTTGAAAATTTGGTTCAAGAACTTAGTCAAAGGAATGCGATC
CTACAACAGCGGTTAGAAATACTAACAGATCCATCAATATCTCAGCAGATAAATCCAAGG
AATACTATCGATACAAAGGATTGTTCTACTCATAGGCTTTATGAACTTCTAGAAGGAGAG
AATAAGAAAAAAGAACTGTTCAGAACCCATGGAAACCTGGAGGAAGCAGTTGAGAAATTG
AACCAGGATATTTCTTTATTACATGATCAGTTGGCAGTATCTGCTCAAGAACGTTCTTTC
TTTATGTCCAAACTGAATAATGGTGTGGGCATGCTTTGTGATGCATTGTATCAAGGAGGA
AATCAGCTTTTGCTTACTGATCAGGATCTAACGGAGCAGTTTCATCAAGTTGAATCCCAC
CTGAATAAGCTGAATCATCTCCTTACAGATATTCTCGCCGATGTGAGGGCAAAAAGAAAA
ATTTTGGCAGCTAATAAACTGCATCAAACGGAAAGA------------------------
------------------------------------------------------------
---------------------
>Bowhead|bmy_05464T0
ATGAGTTGTGGAAAGGAGTTTGTGGAAACGTTAAAAAAAATTGATTATCCCAAAGCTGAT
ATTCTTAATGGGGAAGATTTTGACTGGTTGTTTGAGACTGTTGAAAATGAATCATTTTTG
AAGTGGTTTTGTGGGAATGTGAGTGAACAGAACGTATTATCTGAAGAGGAATTGGAAGCT
TTTAGCATTCTTCAGAAATCAGGCAAGCCCATCCTAGAAGGAGCAGCGTTGGATGAAGTG
CTTAAAACCTGTAAAACTTCTGATTTGAAGACACCTACCCTGAATGACAAAGAGCTGGAG
AAATTAGAGGATGAGGTTCAAACTCTGCAGAAATTAAAGAACCTAAAAATTCAGCGACGT
AATAAATGCCAGTTGATGGCTTCGGTAACTAGCCACAAATCTCTGAGGTTAAATGCTAAA
GAAGGAGCAGCCAATAAAAAGCTGAAGCAGAGTCAACGAATTCTAAATGCTACCAGTACK
AAGATCAGTAATGAGCTCCACACTCTTACCGATGGAGTTGCAAAATTACTGGTGTTCTTC
AGACATTCGAATTTGGGTCAAGGGACAAATCCACTGGTGTTTTTATCTCAGTTTTCATTG
GAAAAATATCTAAGCCAAGAAGAGCAAAGCACAGCAGCATTAACCTTATATACCAAAAAA
CAGTTCTTTCAAGGTGTACATGAAGTAGTTGAAAGTTCAAACGAAGAAAATTTTCAACTT
TTAGATATACAAGCACCCTCTATTTGTGATAATCAAGAAGTT------CTTGAGGAGAGA
CGGCTAGAGATGGCTAGGCTGCAGCTGGCATATATTTGTGCTCAACATCAGTTAATTCAC
TTGAAAGCAAGAAATTTGAGCCTCAAGTCAAGTATAAAATGGGCAGAGGAGAATCTTCAT
AGCCTCACTAGCAAGGCTCTTGGCAAAGATATTTTGGATGCTAAAATTTCTAGCTTGAAC
AGTGAGATTCTGAAACTTGAAGAACAAATCACTCATATAAAAGACAAAATTTTGCCTGCT
GTGGTAAAAGAGAATGCCCAGTTATTGAATATGCCAGTTGTAAAGGGAGATTTCGATCTG
CAGATTGCTAAACAAGACTATTACACAGCAAGACAAGAGTTAGTTTTAAATCAGTTGATA
AAGCAAAAGGCATCATTTGAACTTGTACAACTATCATATGAAATTGAATTGAGAAGGCAT
TGGGACATATATCGTCAGCTTGAAAACTTGGTTCAAGAACTTAGTCAAAGTAATTTGATG
CTCCACCACCAATTAGAAATGCTGACAGACCCATCAGTATCTCAGCAGATAAATCCAAGG
AATACCATTGATACCAAGGATTATTCTACTCATAGGCTTTATCAACTTTTAGAAGGAGAG
AATAAGAAAAAAGAATTGTTTATAACCCATGGAAACCTGGAAGAAGTGGCTGAGAAATTA
AAACAGGACGTTTCTTTGGTACAAGAGCAGTTAGCAGTATCTGCTCAAGAGCATTCTTTC
TTTCTGTCCAAACTAAATAATGATGTGGACGTGCTTTGTGATGCTTTGTATCAAGGAGGA
AATCAGCTTTTGCTTAGTGATCAGGAGTTAATGGAGCGGTTTCATCAAGTTGAATCTCAA
CTAAATAAGCTAAATCATCTTCTTACTGATATTCTTGCTGATGTGAAGACAAAAAGAAAA
ATTTTGGCATCTAATAAACTGCATCAAATGGAAAGAGAATTATATGTATATTTTTTAAAA
GATGAAGATTATCTGAAAGATATTGTGGAGAATTTAGAAAACCAGTCAAAGATTAAGGCT
GTTGGTCTTGAAGAT------
>Minke|BACU012324
ATGAGTTGTGGAAAGGAGTTTGTGGAAACGTTAAAAAAAATTGATTATCCCAAAGCTGAT
ATTCTTAATGGGGAAGATTTTGACTGGTTGTTTGAGACTGTTGAGAATGAATCATTTTTG
AAGTGGTTTTGTGGGAATGTGAGTGAACAGAACGTATTATCTGAAGAGGAATTGGAAGCT
TTTAGCATTCTTCAGAAATCAGGCAAGCCCATCCTAGAAGGAGCAGCGTTGGATGAAGTT
CTTAAAACCTGTAAAACTTCTGATTTGAAGACACCTACCCTGAATGACAAAGAGCTGGAG
AAATTAGAGGATGAGGTTCAAACTCTGCAGAAATTAAAGAACCTAAAAATTCAGCGACGT
AATAAATGCCAGTTGATGGCTTCGGTAACTAGCCACAAATCTCTGAGGTTAAATGCTAAA
GAAGGAGCAGCCAATAAAAAGCTGAAGCAGAGTCAGCGAATTCTAAATGCTGCCAGTACT
AAGATCAGTAATGAGCTCCACACTCTTACCGATGGAGTTGCAAAATTACTGGTGTTCTTC
AGACATTCGAATTTGGGTCAAGGGACAAATCCACTGGTGTTTTTATCTCAATTTTCATTG
GAAAAATATCTAAGCCAAGAAGAGCAAAGCACAGCAGCATTAACCTTATATACCAAAAAA
CAGTTCTTTCAAGGTGTACATGAAGTAGTTGAAAGTTCAAACGAAGAAAATTTTCAACTT
TTAGATATACAAGCACCCTCTATTTGTGATAATCAAGAAGTT------CTTGAGGAGAGA
CGGCTAGAGATGGCTAGGCTGCAGCTGGCATATATTTGTGCTCAACATCAGTTAATTCAC
TTGAAAGCAAGAAATTTGAGCCTGAAGTCAAGTATAAAATGGGCAGAGGAGAATCTTCAT
AGCCTCACTAGCAAGGCTCTTGGCAAAGATATTTTGGATGCTAAAATTTCTAGCTTGAAC
AGTGAGATTCTGAAACTTGAAGAACAAATCACTCATATAAAAGACAAAATTTTGCCTGCT
GTGGTAAAAGAGAATGCCCAGTTATTGAATATGCCAGTTGTAAAGGGAGATTTCGATCTG
CAGATTGCTAAACAAGACTATTACACAGCAAGACAAGAGTTAGTTTTAAATCAGTTGATA
AAGCAAAAGGCATCATTTGAACTTGTACAATTATCATATGAAATTGAATTGAGAAGGCAT
TGGGACATATATCGTCAGCTTGAAAACTTGGTTCAAGAACTTAGTCAAAGTAATTTGATG
CTGCACCAGCAATTAGAAATGCTGACAGACCCATCAGTATCTCAGCAGATAAATCCAAGG
AATACCATTGATACCAAGGATTATTCTACTCATAGGCTTTATCAACTTTTAGAAGGAGAG
AATAAGAAAAAAGAATTGTTTATAACCCATGGAAACCTGGAAGAAGTGGCTGAGAAATTA
AAACAGGACGTTTCTTTGGTACAAGAGCAGTTAGCAGTATCTGCTCAAGAGCATTCTTTC
TTTCTGTCCAAACTAAATAATGATGTGGACATGCTTTGTGATGCTTTGTATCAAGGAGGA
AATCAGCTTTTGCTTAGTGATCAGGAGTTAATGGAGCAGTTTCATCAAGTTGAATCTCAA
CTAAATAAGCTAAATCATCTTCTTACTGATATTCTTGCTGATGTGAAGACAAAAAGAAAA
ATTTTGGCATCTAATAAACTGCATCAGATGGAAAGAGAATTATATGTATATTTTTTAAAA
GATGAAGATTATCTGAAAGATATTGTGGAGAATTTAGAAAACCAGTCAAAGATTAAGGCT
GTTGGTCTTGAAGAT------
