# Supplementary material for: Insights into the Evolution of Longevity from the Bowhead Whale Genome
Source: Cell Rep. 2015 Jan 6;10(1):112–22. doi: 10.1016/j.celrep.2014.12.008 (PMC4536333; doi:10.1016/j.celrep.2014.12.008)
Supplement: Supplemental Folder 2. Species Used in the Analysis of Selective Pressure Variation, Single-Gene Orthologous Families Tested, Likelihood Ratio Tests, MAKER Parameters, and Full Assembly and Read Usage Data, Related to Experimental Procedures [file mmc3.zip › Tested SGOs/reciprocal_group_3412.2.fas]

>Gibbon|ENSNLEG00000015873|ENSNLET00000020216
ATGCTGGGAGCCTGGGCGGTTGAGGGAACCGCTGTGGCGCTCCTGCGACTGCTG------
CTG---------CTGCTGCTGCTGCTGCTGCCGGCGATCCGGGGACCCGGGCTCGGCGTG
GCCGGCGTGGCCGGCGCGGCGGGGGCCGGGCTGCCCGAGAGCGTCATTTGGGCGGTCAAC
GCGGGCGGAGAGGCGCATGTGGACGTGCACGGGATCCACTTCCGCAAGGACCCTTTGGAA
GGCCGGGTGGGCCGAGCCTCAGACTATGGCATGAAACTGCCAATCCTGCGTTCCAACCCT
GAGGACCAGATCCTGTATCAAACTGAGCGGTACAATGAGGAGACCTTTGGCTACGAAGTG
CCCATCAAAGAGGAGGGGGACTACGTGCTGGTCTTGAAATTTGCCGAGGTCTACTTTGCA
CAGTCCCAGCAAAAGGTATTTGATGTACGATTGAATGGCCACGTCGTGGTGAAAGACTTG
GATATCTTTGATCGTGTTGGGCATAGCACAGCTCACGATGAAATTATACCTATGAGCATC
AGAAAGGGGAAGCTGAGTGTCCAGGGGGAGGTGTCCACCTTCACAGGGAAACTCTACATT
GAGTTTGTCAAGGGGTACTATGACAATCCCAAGGTCTGTGCACTCTACATCATGGCTGGG
ACAGTGGAT------GATGTACCAAAGCTTCAGCCTCATCCGGGATTGGAGAAGAAAGAA
GAGGAAGAAGAAGAAGAAGAATATGATGAAGGGTCTAATCTCAAAAAACAGACCAATAAG
AACCGGGTGCAGTCAGGCCCCCGCACACCCAACCCCTATGCCTCGGACAACAGCAGCCTC
ATGTTTCCCATCCTGGTGGCCTTTGGAGTCTTCATTCCAACCCTCTTCTGCCTCTGCCGG
TTG
>Gorilla|ENSGGOG00000007223|ENSGGOT00000007251
ATGCTGGGAGCCTGGGCGGTTGAGGGAACCGCTGTGGCGCTCCTGCGACTGCTG------
CTG---------------CTGCTGCTGCCGCCGGCGATCCGGGGACCCGGGCTCGGCGTG
GCCGGCGTGGCCGGCGCGGCGGGGGCCGGGCTGCCCGAGAGCGTCATTTGGGCGGTCAAC
GCGGGCGGAGAGGCGCATGTGGACGTGCACGGGATCCACTTCCGCAAGGACCCTTTGGAA
GGCCGGGTGGGCCGAGCCTCAGACTATGGCATGAAACTGCCAATCCTGCGTTCCAACCCT
GAGGACCAGATCCTGTATCAAACTGAGCGGTACAATGAGGAGACCTTTGGCTACGAAGTG
CCCATCAAAGAGGAGGGGGACTACGTGCTGGTCTTGAAATTTGCAGAGGTCTACTTTGCA
CAGTCCCAGCAAAAGGTATTTGATGTACGATTGAATGGCCACGTCGTGGTGAAGGACTTG
GATATCTTTGATCGTGTTGGGCATAGCACAGCTCACGATGAAATTATACCTATGAGCATC
AGAAAGGGGAAGCTGAGTGTCCAGGGGGAGGTGTCCACCTTCACAGGGAAACTCTACATT
GAGTTTGTCAAGGGGTACTATGACAATCCCAAGGTCTGTGCACTCTACATCATGGCTGGG
ACAGTGGAT------GATGTACCAAAGCTTCAGCCTCATCCGGGATTGGAGAAGAAAGAA
GAGGAAGAAGAGGAAGAAGAATATGATGAAGGGTCTAATCTCAAAAAACAGACCAATAAG
AACCGGGTGCAGTCAGGGCCCCGCACACCCAACCCCTATGCCTCGGACAACAGCAGCCTC
ATGTTTCCCATCCTGGTGGCCTTCGGAGTCTTCATTCCAACCCTCTTCTGCCTCTGCCGG
TTG
>Guinea_Pig|ENSCPOG00000014377|ENSCPOT00000014522
ATGCTGAGTCCCCAGGCGGTTGAAGGAGCCGCTGTGGCGCTTCTGCGACTACTG------
CTG---------CTGCTGCTC---------CCGGCGCTCCTGGAACCCGGGCTCGGTGTG
GTC---------GGCGCGGCTGGGGCCGGGCTACCTGAGAGCGTCATTTGGGCAGTCAAC
GCGGGCGGCGAGGCGCATGTGGATGTGCACGGGATCCACTTCCGCAAGGACCCTTTGGAA
GGCCGGGTGGGCCGAGCCTCAGATTATGGCATGAAACTGCCAATCTTGCGTTCTAATCCT
GAGGATCAGATCCTGTATCAAACAGAGCGGTACAATGAGGAGACTTTTGGCTACGAAGTG
CCCATCAAAGAGGAGGGGGACTACGTGCTAGTGTTGAAATTTGCTGAAGTCTACTTTGCA
CAGTCCCAGCAGAAGGTATTTGATGTACGACTGAATGGCCATGTCGTGGTGAAGGACTTG
GATATCTTTGATCGTGTTGGACACAGCACAGCTCACGATGAAATCATCCCTATGAGCATC
AGAAAGGGGAAACTGAGTGTCCAGGGGGAGGTGTCTACCTTCACAGGGAAACTCTATATT
GAGTTTGTTAAGGGGTACTATGACAATCCCAAAGTCTGTGCACTCTACATCATGGCTGGG
ACAGTGGAA------GATGTACCAAAGCTGCAGCCTCACCCAGGACTG------------
---------------------TATGATGAAGGGTCTAATCCCAAAAGACAGACCAATAAG
AACCGGGTGCAGTCAGGCCCCCGCACACCCAACCCCTATGCCTCAGACAACAGCAGCCTC
ATGTTTCCCATCCTGGTGGCCTTTGGAGTCTTCATTCCAACTCTCTTCTGCCTCTGCCGA
TTG
>Horse|ENSECAG00000022275|ENSECAT00000023785
ATGCTGGGGGCCCGGGCGGTTGAGGGAGCGGCTGTGGCGCTCCTGCGACTGTTA------
CTG---------CTGCTGCTGCTG------CCGGCGCTCCGGGGGCCGGGGCTCGGCGTG
GTC---------GGCTTGGCGGGGGCTGGGCTGCCCGAGAGCGTCATTTGGGCCGTCAAC
GCGGGCGGCGAGGCGCATGTGGACGTGCACGGGATCCACTTCCGCAAGGACCCTTTGGAA
GGCCGGGTGGGCCGAGCCTCTGATTATGGCATGAAACTGCCAATCCTGCGTTCCAACCCT
GAGGATCAGATCCTGTATCAAACGGAGCGGTACAATGAGGAGACCTTTGGCTACGAAGTG
CCCATCAAAGAGGAGGGGGACTATGTGCTGGTGTTAAAATTTGCCGAGGTCTATTTTGCA
CAGTCCCAACAGAAGGTATTTGATGTGCGATTGAATGGCCATGTCGTGGTAAAGGACTTG
GATATTTTTGATCGTGTTGGGCACAGCACAGCTCATGATGAAATCATCCCTATGAGCATC
AGAAAGGGGAAGCTGAGTGTCCAGGGGGAGGTGTCCACCTTCACAGGGAAACTCTACATC
GAATTTGTCAAGGGGTACTATGACAATCCCAAAGTCTGTGCTCTCTACATCATGGCTGGG
ACAGTGGAT------GATGTACCAAAGCTGCAGCCTCATCCAGGATTGGAGAAGAAAGAA
GAGGAAGAAGAAGAAGAAGAATACGATGAAGGATCTAATCTCAAAAGACAGACGAATAAG
AACCGGGTGCAGTCGGGCCCCCGCACGCCCAACCCCTATGCCTCGGACAACAGCAGCCTC
ATGTTTCCCATCCTGGTGGCCTTTGGAGTCTTCATTCCAACCCTCTTCTGCCTCTGCCGG
TTG
>Mouse|ENSMUSG00000048578|ENSMUST00000112121
ATGCTGAGGCCCCGGGGAGCCGAGGGAACCGCTGTGGCGCTTCTCCGGCTGCTT------
CTG---------TTGCTGCTGCTGCTGGGACCGAAGCTCCGGGGTCCGGGGCTCGGCGTG
GTC---------GGCGCCGCCGGGGCCGGACTGCCGGAGAGCGTCATCTGGGCAGTGAAC
GCAGGCGGCGAGGCGCATGTGGACGTGCACGGGATCCACTTCCGCAAGGACCCTCTGGAA
GGCCGGGTGGGCCGAGCCTCGGACTATGGCATGAAACTGCCGATCCTGCGCTCCACCCCG
GAGGACCAGATCCTATATCAGACAGAGCGGTACAATGAAGAGACCTTTGGCTACGAAGTA
CCCGTCAAGGAGGAGGGCGACTATGTGCTGGTGTTGAAGTTTGCTGAGGTCTACTTTGCA
CAGTCTCAGCAGAAGGTGTTTGATGTCCGGTTGAATGGCCATGTGGTGGTGAAGGACTTG
GACATCTTTGACCGTGTCGGGCACAGCACGGCCCATGATGAAATCATCCCGATGAGCATC
AGGAAGGGGAAGCTGAGTGTGCGGGGGGAGGTGTCCACCTTCACAGGGAAGCTATACATC
GAGTTTGTCAAGGGGTACTATGACAATCCCAAAGTCTGTGCACTCTACATCCTGGCTGGG
ACAGTAGACGGT---GATGTACCAAAGCTGCAGCCTCATCCAGGATTGGAAAAGAAAGAA
GAGGAGGAGGAGGAGGAGGAATATGATGAGGGGTCTAATCTCAAAAGACAGACCAACAAG
AACAGGGTGCAGTCAGGCCCCCGCACGCCTAACCCCTATGCCTCGGACAACAGCAGCCTC
ATGTTCCCTATCCTGGTGGCCTTCGGAGTGTTCATTCCAACCCTCTTCTGCCTCTGCCGC
TTG
>Orangutan|ENSPPYG00000005038|ENSPPYT00000005960
ATGCTGGGAGCCTGGGCGGTTGAGGGAACCGCTGCGGCGCTCCTGCGACTGCTG------
CTG------------CTGCTGCTG------CCGGCGATCCGGGGACCCGGGCTCGGCGTG
GCC---------GGCGCGGCGGGGTCCGGGCTGCCCGAGAGCGTCATTTGGGCGGTCAAC
GCGGGCGGAGAGGCGCATGTGGACGTGCACGGGATCCACTTCCGCAAGGACCCTTTGGAA
GGCCGGGTGGGCCGAGCCTCAGACTATGGCATGAAACTGCCAATCCTGCGTTCCAACCCT
GAGGACCAGATCCTGTATCAAACTGAGCGGTACAATGAGGAGACCTTTGGCTACGAAGTG
CCCATCAAAGAGGAGGGGGACTATGTGCTGGTCTTGAAATTTGCGGAGGTCTACTTTGCA
CAGTCCCAGCAAAAGGTATTTGATGTACGATTGAATGGCCACGTCGTGGTGAAGGACTTG
GATATCTTTGATCGTGTTGGGCATAGCACAGCTCACGATGAAATTATACCTATGAGCATC
AGAAAGGGGAAGCTGAGTGTCCAGGGGGAGGTGTCCACCTTCACAGGGAAACTCTACATT
GAGTTTGTCAAGGGGTACTATGACAATCCCAAGGTCTGTGCACTCTACATCATGGCTGGG
ACAGTGGAT------GATGTACCAAAGCTTCAGCCTCATCCGGGATTGGAGAAGAAAGAA
GAGGAAGAAGAAGAAGAAGAATATGATGAAGGGTCTAATCTCAAAAAACAGACCAATAAG
AACCGGGTGCAGTCAGGCCCCCGCACACCCAACCCCTATGCCTCGGACAACAGCAGCCTC
ATGTTTCCCATCCTGGTGGCCTTCGGAGTCTTCATTCCAACCCTCTTCTGCCTCTGCCGG
TTG
>Platypus|ENSOANG00000012870|ENSOANT00000020360
------------------------------------------------------------
------------------------------------------------------------
------------------------------------------------------------
------------------------------------------------------------
---------------GCCTCGGACTATGGCATGAAGCTGCCCATCCTGCGCTCCAACCCC
GAGGACCAAATCCTCTACCAGACGGAGCGCTACAACGAGGAGACCTTCGGCTACGAGGTT
CCCATCAAGGAGGAGGGCGACTACGTGCTGGTCCTGAAGTTCGCCGAGGTGTATTTTGCC
CAGTCGCAGCAGAAGGTGTTTGACGTGCGCTTGAACGGCCACGTTGTGGTGAAGGACTTG
GACATCTTTGACCGAGTCGGGCACAGCACAGCTCATGACGAGATCATCCCCATCACTATC
AAGAAGGGGAAGCTGAGCGTCCAGGGAGAGGTGTCCACCTTCACTGGGAAACTCTATATT
GAGTTTGTCAAGGGATACTATGACAATCCCAAAGTGTGTGCTTTATACATCATGGCGGGG
ACAGTGGAT------GAGGTGCCCAAGCTGCAGCCTCACCCTGGCCTGGAGAAAAAGGAG
GATGAGGAGGATGAAGAGGAATACGAAGAGGGCTCTAGCATCAAAAAGCAGGCCAATAAG
AACCGAGTCCAGTCGGGCCCCCGCACCCCGAACCCCTACGCCTCTGACAACAGCAGCCTC
ATGTTCCCCATTCTCGTGGCCTTTGGTGTCTTCATTCCGACCCTCTTCTGCCTCTGCCGG
TTG
>Rabbit|ENSOCUG00000008367|ENSOCUT00000008363
ATGCTGGGGGCCCGGGCGGTGGAGGGAGCCCTTGTGGCGCTCCTGCGGCTGCTG------
CTG---------CTGCTGGCG---------------CTCCGGGGGCCGGGGCTCGGCGTG
GGT---------CGCGCGGCGGGGGCCGGGCTGCCCGAGAGCGTCATCTGGGCCGTCAAC
GCGGGCGGCGAGGCCCATGTGGACGTACACGGGATCCACTTCCGCAAGGACCCTTTGGAA
GGCCGGGTGGGCCGAGCCTCAGACTATGGCATGAAACTGCCAATCCTGCGTTCCAACCCT
GAGGACCAGATCCTCTATCAGACAGAGCGGTACAATGAGGAGACATTTGGCTATGAAGTG
CCCATCAAGGAGGAGGGGGACTATGTGCTGGTGTTGAAATTTGCTGAGGTCTACTTTGCA
CAGTCCCAGCAGAAGGTATTTGATGTACGATTGAATGGCCATGTCGTGGTGAAAGACTTG
GATATCTTTGACCGTGTTGGGCACAGCACAGCTCACGATGAAATCATCCCTATGAGCATC
AGAAAGGGGAAGCTGAGTGTCCAGGGGGAGGTGTCCACCTTCACAGGGAAACTCTACATT
GAGTTCGTCAAGGGTTACTACGACAATCCCAAAGTCTGTGCACTCTACATCCTGGCTGGG
ACAGTGGAT---GTAGATGTACCAAAGCTGCAGCCTCATCCAGGATTAGAGAAGAAAGAA
GAAGAAGAGGAAGAAGAAGAATATGATGAAGGGTCTAATCTCAAAAGACAGACCAATAAG
AACCGGGTGCAGTCGGGCCCCCGCACACCCAACCCCTATGCCTCGGACAACAGCAGCCTC
ATGTTTCCCATCCTGGTGGCCTTTGGAGTCTTCATTCCAACCCTCTTCTGCCTCTGCCGG
TTG
>Rat|ENSRNOG00000021725|ENSRNOT00000038395
ATGCTGAAGCCCCGGGCAGCCGAGGGAGCCGCTGTGGCGCTTCTCCGGCTGCTG------
CTG---------CTGCTGCTGCTGTTGCCGCCGGAGCTCCGGGATCGGGGGCTCGGCGTG
GCC---------GGCGCCGCTGGGGCCGGACTGCCCGAGAGCGTCATTTGGGCAGTGAAC
GCAGGCGGCGAGGCGCATGTGGACGTGCACGGGATCCACTTCCGCAAGGACCCTCTGGAA
GGCCGGGTGGGCCGAGCCTCAGACTATGGCATGAAACTGCCAATCCTGCGCTCCACCCCA
GAGGACCAGATCCTCTATCAGACAGAGCGGTACAATGAAGAGACTTTTGGCTACGAAGTA
CCTGTCAAGGAGGAGGGGGACTATGTGCTGGTGTTGAAGTTTGCTGAGGTTTACTTCGCA
CAGTCTCAGCAGAAGGTATTTGATGTCCGATTAAATGGCCATGTTGTGGTGAAAGACTTA
GACATCTTTGACCGTGTTGGCCACAGCACGGCTCATGATGAAATCATCCCCATGAGCATC
AGAAAGGGGAAGCTGAGTGTCCAGGGGGAGGTGTCTACCTTCACTGGGAAGCTCTACATC
GAGTTCGTCAAGGGGTACTATGACAATCCCAAAGTCTGTGCACTCTACATAATGGCTGGG
ACAGTAGAC------GATGTGCCAAAGCTGCAGCCTCATCCAGGATTGGAGAAGAAAGAA
GAGGAGGAGGAAGAGGAAGAATATGATGAGGGGTCTAATCTCAAAAGACAGACCAACAAG
AACAGGGTGCAGTCAGGCCCCCGCACACCTAACCCCTACGCCTCGGACAACAGCAGCCTC
ATGTTTCCTATTCTGGTGGCCTTCGGAGTGTTCATTCCAACCCTCTTCTGCCTCTGCCGC
TTG
>Macaque|ENSMMUG00000000183|ENSMMUT00000000273
ATGCTGGGAGCCTGGACGGTTGAGGGAACCGCTGTGGCGCTCTTGCGACTGCTG------
CTG------------TTGCTGCTA------CCGGCGATCCAGGGACCGGGGCTCGGCGTG
GCCGGCGTGGCTGGCGCGGCGGGGGCCGGGCTGCCGGAGAGCGTCATTTGGGCGGTCAAC
GCGGGCGGAGAGGCGCATGTGGACGTGCACGGGATCCACTTCCGCAAGGACCCTTTGGAA
GGCCGGGTGGGCCGAGCCTCAGACTATGGCATGAAACTGCCAATCCTGCGTTCCAACCCT
GAGGACCAGATCCTGTATCAAACTGAGCGGTACAATGAGGAGACCTTTGGCTACGAAGTG
CCCATCAAAGAGGAGGGGGACTACGTGCTAGTCTTGAAATTTGCCGAGGTCTACTTTGCA
CAGTCCCAGCAAAAGGTATTTGATGTACGATTGAATGGCCATGTCGTGGTGAAGGACTTG
GATATCTTTGATCGTGTTGGGCATAGCACAGCTCACGATGAAATTATACCTATGAGCATC
AGAAAGGGGAAGCTGAGTGTCCAGGGGGAGGTGTCCACCTTCACAGGGAAGCTCTACATT
GAGTTTGTCAAGGGGTACTATGACAATCCCAAAGTCTGTGCACTCTACATCATGGCTGGG
ACGGTGGAT------GATGTACCAAAGCTTCAGCCTCATCCAGGATTGGAGAAGAAAGAA
GAGGAAGAAGAAGAAGAAGAATATGATGAAGGGTCTAATCTCAAAAAACAGACCAATAAG
AACCGGGTGCAGTCAGGCCCCCGCACACCCAACCCCTATGCCTCGGACAACAGCAGCCTC
ATGTTTCCCATCCTGGTGGCCTTCGGAGTCTTCATTCCAACCCTCTTCTGCCTCTGCCGG
TTG
>Marmoset|ENSCJAG00000001316|ENSCJAT00000002446
ATGCTGGGGGCCTGGGTGGTTGAGGGAGCTGCTGTGGCGCTCCTGCGACTGCTG------
CTG---------CTGCTGCTGATG------CCGGCGATCCGGGGGCCGGGGCACGGCGTG
GCC---------GGCGCGGCGGGGGCCGGGCTGCCTGAGAGCGTCATTTGGGCGGTTAAC
GCGGGCGGAGAGGCGCATGTGGACGTGCATGGGATCCACTTCCGCAAGGACCCTTTGGAA
GGCCGGGTGGGCCGAGCCTCTGACTATGGCATGAAACTGCCAATCCTGCGTTCCAACCCT
GAGGACCAAATCCTGTATCAAACTGAGCGGTACAATGAGGAGACCTTTGGCTACGAAGTG
CCCATCAAAGAGGAGGGAGACTACGTGCTGGTCTTGAAATTTGCCGAGGTCTACTTTGCA
CAGTCCCAGCAAAAGGTATTTGATGTGCGATTGAATGGCCATGTCGTGGTGAAGGACTTG
GATATCTTTGATCGTGTTGGGCATAGCACAGCTCACGATGAAATTATTCCTATGAGCATC
AGAAAGGGGAAGTTGAGTGTCCAGGGGGAGGTATCCACCTTCACAGGGAAACTCTACATT
GAGTTTGTCAAGGGGTACTATGACAATCCCAAAGTCTGTGCACTCTACATCATGGCTGGG
ACAGTGGAT------GATGTACCAAAGCTTCAGCCTCATCCGGGATTGGAGAAGAAAGAA
GAGGAAGAAGAAGAGGAAGAATATGATGAAGGGTCTAATCTCAAAAAACAGACCAACAAG
AACCGGGTGCAGTCAGGCCCCCGCACACCCAACCCCTATGCCTCAGACAACAGCAGCCTC
ATGTTTCCCATCCTGGTGGCCTTTGGAGTCTTCATTCCAACTCTCTTCTGCCTCTGCCGG
TTG
>Microbat|ENSMLUG00000005515|ENSMLUT00000005516
ATGCTGGGGGCCCGGGCGGTGGAGGGAGCCGCCGTGGCGCTCCTGCGACTGCTG------
------------CTGCTGCTGCTG------CCGGCGCTCAGCGGGCCAGGGCTCGGCGTG
GTC---------GGCTCGGCGGGAGCCGGGCTGCCCGAGAGCGTGATTTGGGCCGTCAAC
GCGGGCGGCGAGGCGCATGTGGACGTGCACGGGATCCACTTTCGCAAGGACCCTTTGGAA
GGCCGGGTGGGCCGAGCCTCTGACTACGGCATGAAACTGCCAATCCTCCGTTCCAACCCC
GAGGACCAGATCCTATATCAAACAGAGCGGTACAATGAGGAGACCTTCGGCTACGAAGTG
CCCATCAAGGAGGAAGGGGACTATGTGCTGGTGTTGAAATTTGCTGAGGTCTACTTTGCA
CAGTCCCAGCAGAAGGTATTTGATGTGCGGTTGAATGGCCATGTCGTGGTGAAGGACTTG
GATATCTTTGATCGTGTTGGGCACAGCACAGCTCATGATGAAATCATCCCTATGAGCATC
AGAAAAGGGAAGCTGAGCGTCCAGGGGGAGGTATCCACCTTCACAGGAAAACTCTACATC
GAGTTTGTCAAGGGGTACTACGACAATCCCAAAGTCTGTGCGCTCTACATCATGGCTGGG
ACGGTGGAT------GATGTACCAAAGCTGCAGCCTCATCCAGGATTGGAGAAGAAAGAA
GAGGAAGAGGAGGAAGAAGAATACGATGAAGGATCTAATCTCAAAAGACAGACCAATAAG
AACCGGGTGCAGTCAGGCCCCCGCACGCCCAACCCCTACGCCTCGGACAACAGCAGCCTC
ATGTTCCCCATCCTCGTGGCCTTCGGTGTCTTCATTCCAACGCTCTTCTGCCTCTGCCGG
TTG
>Human|ENSG00000110917|ENST00000228506
ATGCTGGGAGCCTGGGCGGTTGAGGGAACCGCTGTGGCGCTCCTGCGACTGCTG------
CTG---------------CTGCTGCTGCCGCCGGCGATCCGGGGACCCGGGCTCGGCGTG
GCCGGCGTGGCCGGCGCGGCGGGGGCCGGGCTGCCCGAGAGCGTCATTTGGGCGGTCAAC
GCGGGTGGAGAGGCGCATGTGGACGTGCACGGGATCCACTTCCGCAAGGACCCTTTGGAA
GGCCGGGTGGGCCGAGCCTCAGACTATGGCATGAAACTGCCAATCCTGCGTTCCAACCCT
GAGGACCAGATCCTGTATCAAACTGAGCGGTACAATGAGGAGACCTTTGGCTACGAAGTG
CCCATCAAAGAGGAGGGGGACTACGTGCTGGTCTTGAAATTTGCAGAGGTCTACTTTGCA
CAGTCCCAGCAAAAGGTATTTGATGTACGATTGAATGGCCACGTCGTGGTGAAGGACTTG
GATATCTTTGATCGTGTTGGGCATAGCACAGCTCACGATGAAATTATACCTATGAGCATC
AGAAAGGGGAAGCTGAGTGTCCAGGGGGAGGTGTCCACCTTCACAGGGAAACTCTACATT
GAGTTTGTCAAGGGGTACTATGACAATCCCAAGGTCTGTGCACTCTACATCATGGCTGGG
ACAGTGGAT------GATGTACCAAAGCTTCAGCCTCATCCGGGATTGGAGAAGAAAGAA
GAGGAAGAAGAAGAAGAAGAATATGATGAAGGGTCTAATCTCAAAAAACAGACCAATAAG
AACCGGGTGCAGTCAGGCCCCCGCACACCCAACCCCTATGCCTCGGACAACAGCAGCCTC
ATGTTTCCCATCCTGGTGGCCTTCGGAGTCTTCATTCCAACCCTCTTCTGCCTCTGCCGG
TTG
>Orca|XP_004281459.1
ATGCTGGGCGCCCGGGCGGTTGAGGGAGCCGCCGTGGCGCTCCTGCGACTGCTGCTGCTG
CTGCTGCTGCTGCTGCTGCTGCTG------CCGGCGCTCCGGGGACCGGGGCTCGGCGTG
GTG---------GGCTCGGCTGGGGCCGGGCTGCCCGAGAGCGTGATTTGGGCCGTCAAC
GCCGGCGGAGAGGCGCATGTGGACGTGCACGGCATCCACTTTCGCAAGGACCCTTTGGAA
GGCCGGGTGGGCCGAGCCTCTGACTATGGCATGAAACTGCCAATTCTGCGTTCCAACCCC
GAAGACCAGATCCTGTATCAAACAGAGCGGTACAATGAGGAGACCTTTGGCTACGAAGTG
CCCATCAAGGAGGAGGGGGACTATGTACTGGTGTTGAAATTTGCCGAGGTCTACTTTGCA
CAGTCCCAGCAGAAGGTATTTGATGTGCGATTGAATGGCCATGTTGTGGTGAAGGACTTG
GATATCTTTGATCGCGTTGGACACAGTACAGCTCATGATGAAATCATCCCGATGAGCATC
AGAAAGGGGAAGCTGAGTGTCCAGGGGGAGGTGTCCACCTTCACAGGGAAACTCTACATT
GAGTTTGTCAAGGGATACTATGACAATCCCAAAGTCTGTGCACTCTACATCATGGCTGGG
ACAGTGGAC------GATGTACCAAAGCTGCAGCCTCATCCAGGACTGGAGAAGAAAGAA
GAGGAGGAGGAGGAGGAAGAATACGATGAAGGGTCTAATCTCAAAAGACAGACCAATAAG
AACCGGGTGCAGTCGGGCCCCCGCACGCCCAACCCCTATGCCTCGGACAACAGCAGCCTC
ATGTTTCCCATCCTGGTGGCCTTCGGAGTCTTCATTCCAACCCTCTTCTGCCTCTGCCGA
TTG
>Chimp|ENSPTRG00000005545|ENSPTRT00000010173
ATGCTGGGAGCCTGGGCGGTTGAGGGAACCGCTGTGGCGCTCCTGCGACTGCTG------
CTG------------CTGCTGCTGCTGCCGCCGGCGATCCGGGGACCCGGGCTCGGCGTG
GCCGGCGTGGCCGGCGCGGCGGGGGCCGGGCTGCCCGAGAGCGTCATTTGGGCGGTCAAC
GCGGGCGGAGAGGCGCATGTGGACGTGCACGGGATCCACTTCCGCAAGGACCCTTTGGAA
GGCCGGGTGGGCCGAGCCTCAGACTATGGCATGAAACTGCCAATCCTGCGTTCCAACCCT
GAGGACCAGATCCTGTATCAAACTGAGCGGTACAATGAGGAGACCTTTGGCTACGAAGTG
CCCATCAAAGAGGAGGGGGACTACGTGCTGGTCTTGAAATTTGCAGAGGTCTACTTTGCA
CAGTCCCAGCAAAAGGTATTTGATGTACGATTGAATGGCCACGTCGTGGTGAAGGACTTG
GATATCTTTGATCGTGTTGGGCATAGCACAGCTCACGATGAAATTATACCTATGAGCATC
AGAAAGGGGAAGCTGAGTGTCCAGGGGGAGGTGTCCACCTTCACAGGGAAACTCTACATT
GAGTTTGTCAAGGGGTACTATGACAATCCCAAGGTCTGTGCACTCTACATCATGGCTGGG
ACAGTGGAT------GATGTACCAAAGCTTCAGCCTCATCCGGGATTGGAGAAGAAAGAA
GAGGAAGAAGAAGAAGAAGAATATGATGAAGGGTCTAATCTCAAAAAACAGACCAATAAG
AACCGGGTGCAGTCAGGCCCCCGCACACCCAACCCCTATGCCTCGGACAACAGCAGCCTC
ATGTTTCCCATCCTGGTGGCCTTCGGAGTCTTCATTCCAACCCTCTTCTGCCTCTGCCGG
TTG
>Cow|ENSBTAG00000020050|ENSBTAT00000026715
ATGCTAGGCGCTCGGGCGGTTGAGGGAGCCGCCGTGGCGCTCCTGCGACTGCTG------
CTT---------CTGCTGCTG------------------------CCGGCTCTCGGCGTG
GTC---------CGCTTGGCGGGGGCCGGGCTGCCCGAGAGCGTGATTTGGGCCGTCAAC
GCGGGCGGGGAGGCGCATGTGGACGTGCACGGGATCCACTTCCGCAAGGACCCTTTGGAA
GGCCGGGTGGGCAGAGCCTCTGACTATGGCATGAAGCTACCAATCCTGCGTTCCAACCCG
GAGGACCAGATCCTATATCAGACAGAGCGGTACAACGAGGAGACCTTTGGCTACGAAGTG
CCCATCAAGGAGGAGGGGGACTACGTGCTGGTGCTGAAGTTCGCTGAGGTCTACTTCGCG
CAGTCCCAGCAGAAGGTGTTTGACGTGCGGTTGAACGGCCACGTGGTGGTGAAGGACCTG
GATATCTTTGATCGTGTAGGGCACAGTACTGCCCATGATGAGATCATCCCGATGAGCATC
CGGAAGGGGAAGCTGAGCGTCCAGGGCGAGGTGTCCACCTTCACAGGCAAACTCTACATC
GAATTTGTCAAGGGATACTATGACAACCCCAAAGTCTGTGCACTCTACATCATGGCTGGG
ACAGTGGAT------GATGTGCCAAAGCTGCAGCCTCATCCAGGACTGGAAAAGAAAGAA
GAAGAGGAGGAGGAAGAAGAATACGATGAAGGGTCTAATCTCAAGAGACAGACCAATAAG
AACCGAGTGCAGTCGGGCCCCCGCACGCCCAACCCCTACGCCTCGGACAACAGCAGCCTC
ATGTTTCCCATCCTGGTGGCCTTCGGAGTCTTCATTCCAACCCTCTTCTGCCTCTGCCGG
TTG
>Dog|ENSCAFG00000010408|ENSCAFT00000016534
ATGCTGGGGGCCTGGGCGGTTGAGGGAGCCGCCGTGGCGCTCCTGCGACTGCTG------
CTG---------TTGCTGCTGCTG------CCGGCGCTCCGGGGGCCGGGGCTCGGCGTG
GTC---------GGCTCGGCGGGGGCCGGGCTGCCGGAGAGCGTCATTTGGGCGGTCAAC
GCGGGCGGCGAGGCTCATGTGGACGTGCACGGGATCCACTTCCGCAAGGACCCTTTGGAA
GGCCGGGTGGGCCGAGCCTCCGACTATGGTATGAAACTGCCAATCCTGCGTTCCAACCCT
GAGGACCAGATCCTGTATCAAACAGAGCGGTACAATGAGGAGACTTTTGGCTACGAAGTG
CCCATCAAGGAGGAGGGGGACTACGTGCTGGTGTTGAAATTTGCTGAGGTCTACTTTGCA
CAGTCCCAGCAGAAGGTATTTGATGTGCGATTGAATGGCCACGTCGTGGTGAAGGACTTG
GATATCTTTGATCGTGTTGGGCACAGCACAGCTCATGATGAAATCATCCCTATGAGCATC
AGAAAGGGGAAGCTGAGTGTCCAAGGGGAGGTGTCCACCTTCACAGGGAAACTCTATATC
GAGTTTGTTAAGGGGTACTATGACAATCCCAAAGTTTGTGCACTCTACATCATGGCTGGG
ACAGTGGAT------GATGTACCAAAGCTGCAGCCTCATCCAGGCCTGGAGAAGAAAGAG
GAGGAAGAAGAAGAAGAAGAATACGATGAAGGGTCTAATCTCAAAAGACAGACCAACAAG
AACCGGGTGCAGTCGGGCCCACGCACGCCCAACCCCTATGCCTCGGACAACAGCAGCCTC
ATGTTTCCCATCCTGGTGGCCTTCGGAGTCTTCATTCCAACCCTCTTCTGCCTCTGCCGG
TTG
>Elephant|ENSLAFG00000014549|ENSLAFT00000025908
ATGCTGGAGGCCCGGGCGGTTGAGGGAGCCGCCGTGGCGCTCCTGCGACTGCTG------
CTG---------CTGCTGCTG---------CCGGCGCTCCGGGGGCCGGGGCTCGGCGTG
GCC---------GGCGCGGCGGGGGCCGGGCTGCCGGAGAGCGTCATTTGGGCCGTCAAC
GCAGGCGGCGAAGCACATGTGGATGTGCACGGGATCCACTTCCGCAAGGACCCTCTGGAA
GGCCGGGTGGGCCGAGCCTCAGACTATGGCATGAAGCTGCCGATCCTGCGCTCCAACCCC
GAGGACCAGATCCTGTATCAAACGGAGAGGTACAATGAGGAGACCTTCGGCTATGAAGTA
CCCATCAAGGAGGAGGGGGACTACGTGCTGGTGTTGAAATTTGCTGAGGTCTACTTTGCA
CAGTCCCAGCAGAAGGTGTTTGATGTGCGGTTGAACGGCCACGTTGTGGTGAAGGACTTG
GACATCTTTGACCGTGTTGGGCACAGCACAGCTCACGACGAGATCATCCCTATGACCATC
AGAAAGGGAAAGCTGAGCGTCCAGGGGGAGGTATCCACCTTCACAGGGAAACTCTACATT
GAGTTTGTCAAGGGGTACTATGACAATCCCAAAGTCTGTGCACTCTACATCATGGCTGGG
ACAGTGGAT---GCAGATGTACCAAAGCTGCAGCCTCACCCAGGATTGGAAAAGAAAGAA
GAGGAAGAAGAAGAAGAAGAATATGATGAAGGGTCTAATCTCAAAAGACAGACCAATAAG
AACCGGGTGCAGTCCGGCCCTCGCACGCCCAACCCCTATGCCTCGGACAACAGCAGCCTC
ATGTTTCCCATCCTGGTGGCCTTTGGGGTCTTCATTCCAACCCTCTTCTGCCTCTGCCGG
CTG
>Bowhead|bmy_05756T0
ATGCTGGGCGCCCGGGCGGTTGAGGGAGCCGCCGTGGCGCTCCTGCGACTGCTGCTGCTG
CTG---------CTGCTGCTGCTG------CCGGCGCTCCGGGGACCGGGGCTCGGCGTG
GTG---------GGCTCGGCTGGGGCCGGGCTGCCCGAGAGCGTGATTTGGGCCGTCAAC
GCCGGCGGAGAGGCGCATGTGGACGTGCACGGCATCCACTTTCGCAAGGACCCTTTGGAA
GGCCGGGTGGGCCGAGCCTCTGACTATGGCATGAAACTGCCAATCCTGCGTTCCAACCCC
GAAGACCAGATCCTGTATCAAACAGAGCGGTACAATGAGGAGACCTTTGGCTACGAAGTG
CCCATCAAGGAGGAGGGGGACTACGTACTGGTGTTGAAATTTGCTGAGGTCTACTTTGCA
CAGTCCCAGCAGAAGGTATTTGATGTGCGATTGAATGGCCATGTTGTGGTGAAGGACTTG
GATATCTTTGATCGCGTTGGGCACAGTACAGCTCATGATGAAATCATCCCGATGAGCATC
AGAAAGGGGAAGCTGAGTGTCCAGGGGGAGGTGTCCACCTTCACAGGGAAACTCTACATC
GAGTTTGTCAAGGGATACTATGACAATCCCAAAGTCTGTGCACTCTACATCATGGCTGGG
ACAGTGGAT------GATGTACCAAAGCTGCAGCCTCATCCAGGACTGGAGAAGAAAGAA
GAGGAGGAGGAGGAGGAAGAATACGATGAAGGGTCTAATCTCAAAAGACAGACCAATAAG
AACCGGGTACAGTCGGGCCCCCGCACACCCAACCCCTATGCCTCGGACAACAGCAGCCTC
ATGTTTCCCATCCTGGTGGCCTTCGGAGTCTTCATTCCAACCCTCTTCTGCCTCTGCCGG
TTG
>Minke|BACU010537
ATGCTGGGCGCCCTGGCGGTTGAGGGAGCCGCCGTGGCGCTCAGGCGACTGCTGCTGCTG
CTG---------CTGCTGCTGCTG------CCGGCGCTCCGGGGACCGGGGCTCGGCGTG
GTG---------GGCTCGGCTGGGGCCGGGCTGCCCGAGAGCGTGATTTGGGCCGTCAAC
GCCGGCGGAGAGGCGCATGTGGACGTGCACGGCATCCACTTTCGCAAGGACCCTTTGGAA
GGCCGAGTGGGCCGAGCCTCTGACTATGGCATGAAACTGCCAATCCTGCGTTCCAACCCC
GAAGACCAGATCCTGTATCAAACAGAGCGGTACAATGAGGAGAGCTTTGGCTACGAAGTG
CCCATCAAGGAGGAGGGGGACTACGTACTGGTGTTGAAATTTGCCGAGGTCTACTTTGCA
CAGTCCCAGCAGAAGGTATTTGATGTGCGATTGAATGGCCATGTTGTGGTGAAGGACTTG
GATATCTTTGATCGCGTTGGGCACAGTACAGCTCATGATGAAATCATCCCGATGAGCATC
AGAAAGGGGAAGCTGAGTGTCCAGGGGGAGGTGTCCACCTTCACAGGGAAACTCTACATT
GAGTTTGTCAAGGGATACTATGACAATCCCAAAGTCTGTGCACTCTACATCATGGCTGGG
ACAGTGGAT------GATGTACCAAAGCTGCAGCCTCATCCAGGACTGGAGAAGAAAGAA
GAGGAGGAGGAGGAAGAAGAATACGATGAAGGGTCTAATCTCAAAAGACAGACCAATAAG
AACCGGGTGCAGTCGGGCCCCCGCACGCCCAACCCCTATGCCTCGGACAACAGCAGCCTC
ATGTTTCCCATCCTGGTGGCCTTCGGAGTCTTCATTCCAACCCTCTTCTGCCTCTGCCGG
TTG
