# Supplementary material for: Insights into the Evolution of Longevity from the Bowhead Whale Genome
Source: Cell Rep. 2015 Jan 6;10(1):112–22. doi: 10.1016/j.celrep.2014.12.008 (PMC4536333; doi:10.1016/j.celrep.2014.12.008)
Supplement: Supplemental Folder 2. Species Used in the Analysis of Selective Pressure Variation, Single-Gene Orthologous Families Tested, Likelihood Ratio Tests, MAKER Parameters, and Full Assembly and Read Usage Data, Related to Experimental Procedures [file mmc3.zip › Tested SGOs/reciprocal_group_3417.2.fas]

>Gibbon|ENSNLEG00000016595|ENSNLET00000021126
------------------------------------------------------------
------------------------------------------------------------
---------GTACACCCGGACCGGGTGGGC---GAGGGCGACAAGGAGGACGCTACCCGC
CGCTTCCAG---ATCTTGGGAAAAGTCTATTCCGTTCTCAGTGACAGAGAACAGAGAGCA
GTGTACGATGAGCAGGGAACAGTGGACGAGGACTCTCCTGTGCTCACCCAAGACCAAGAC
TGGGAGGCGTATTGGCGGCTACTCTTTAAAAAGATATCTTTAGAGGACATTCAAGCTTTT
GAAAAGACATACAAAGGT---------------------------TCGGAAGAAGAGCTG
GCTGATATTAAGCAGGCC---TATCTGGACTTCAAGGGTGACATGGATCAGATCATGGAG
TCTGTGCTTTGCGTGCAGTACACAGAGGAACCCAGGATAAGGAATATCATTCAGCAAGCT
ATTGACGCCGGAGAGGTCCCATCCTATAATGCCTTTGTCAAAGAATCGAAACAAAAGATG
AATGCAAGGAAAAGGAGGGCTCAGGAAGAGGCCAAAGAAGCAGAAATGAGCAGAAAGGAG
TTGGGGCTTGATGAAGGCGTGGATAGCCTGAAGGCAGCCATTCAGGTAAACTTGGCAGTT
TGTTGCCACATCTTTAATGNN---------------------------------NNNNNN
NNNNNNNTGGAAGCAAAGTACTGCAAATCTTCCAAAGGA---GGAGGGAAAAAATCTGCT
CTCAAGAAAGAAAAGAAA
>Gorilla|ENSGGOG00000015046|ENSGGOT00000015100
---ATGGGGCTGCTGGACCTTTGCGAGGAAGTGTTCGGCACCGCCGACCTTTACCGGGTG
CTGGGCGTACGACGCGAGGCCTCCGACGGCGAGGTCCGACGAGGCTAC---CACAAGGTG
TCCCTCCAGGTACACCCGGACCGGGTGGGC---GAGGGCGACAAGGAGGACGCCACCCGC
CGCTTCCAG---ATCCTGGGAAAAGTCTATTCCGTTCTCAGTGACAGAGAACAGAGAGCA
GTGTACGATGAGCAGGGAACAGTGGACGAGGACTCTCCTGTGCTCACCCAAGACCGAGAC
TGGGAGGCGTATTGGCGGCTACTCTTTAAAAAGATATCTTTAGAGGACATTCAAGCTTTT
GAAAAGACATACAAAGGT---------------------------TCGGAAGAAGAGCTG
GCTGACATTAAGCAGGCC---TATCTGGACTTCAAGGGTGACATGGATCAGATCATGGAG
TCTGTGCTTTGCGTGCAGTACACAGAGGAACCCAGGATAAGGAATATCATTCAGCAAGCT
ATTGACGCCGGAGAGGTCCCATCCTATAATGCCTTTGTCAAAGAATCGAAACAAAAGATG
AATGCAAGGAAAAGGAGGGCTCAGGAAGAGGCCAAAGAAGCAGAAATGAGCAGAAAGGAG
TTGGGGCTTGATGAAAGCGTGGATAGCCTGAAGGCAGCCATTCAG---------------
------------------AGCAGACAAAAGGATCGGCAAAAGGAAATGGACAATTTTCTG
GCTCAGATGGAAGCAAAGTACTGCAAATCTTCCAAAGGA---GGAGGGAAAAAATCTGCT
CTCAAGAAAGAAAAGAAA
>Guinea_Pig|ENSCPOG00000022628|ENSCPOT00000021779
---ATGGGGCTGCTGGAGCTGTGCGAACAAGAGTTTGGTACCGCCGACCTGTACCGGGTG
CTGGGCGTGCGGCGCGAGGCCTCGGACGGCGAGGTCCGACGCGGCTAC---CACAAAGTG
TCCCTGCAGGTGCACCCAGACCGAGTGGAA---GAGGGCGACAAGGAAGACGCCACCCGC
CGCTTCCAG---ATACTGGGGAGAGTCTATGCCGTTTTAAGTGACAAGGAGCAGAGAGCG
GTGTACGATGAGCAGGGGACAGTGGACGAAGACTGTGCTGTACTCAACCAAGAC---GAC
TGGGAGGCATACTGGAGGTTACTGTTTAAAAAGATAACTCTAGAAGACATTCAAGCTTTT
GAAAAGACATACAAAGGT---------------------------TCCGAGGAAGAGCTG
GCTGATATTAAGCAGGCC---TATTTGGATTTCAAGGGTGATATGAATCAGATCATGGAG
TCTGTGCTGTGTGTGGAGTATACAGAGGAACCTCGGATAAGGAATATCATCCAGCAGGCT
ATTGACACTGGAGAGGTCCCGTCCTATAATGCCTTTGTCAAAGAATCAAAACAAAAAATG
AATGCAAGGAAAAGAAGGGCCCAGGCAGAAGCTAAAGAAGCAGAAATGTGCAGGAAGGAA
CTGGGCCTTGATGAAGGAGTAGATAACTTGAAAGCGCTCATTCAG---------------
------------------AGCAGACAGAAGGATCGGCAAAAGGAAATGGACAGTTTTCTG
GCTCAGATGGAAGCAAAATACTGCAAACCTTCCAAAGGA---GGAGGGAAAAAAGCAGCC
ATCAAGAAAGAAAAGAAA
>Horse|ENSECAG00000004257|ENSECAT00000004930
---ATGGGGCTGCTGGAACTGTGCGAGGAAGTGTTCGGCACCGCCGACCTTTACCGGGTG
---GGCGTGCGACGCGAGCTTCGGGACGGCGAGGTCCGACGCGGATACCCACACAGGTGT
TCCCTTCAGACC---CCGGACCGGGTCGGTCGACGGGCGACCAAGGAGGACGCCACCCGT
CGCTTCCCAGGGATCCTCGGGAAAGTCTATTCCGTTCTAAGTGACAAGGAGCAGAGAGCA
CTGTACGATGAGCAGGGAACAGTGGACGAGGATTCGGATGTGCTCAAGCAAGATCGGGAC
TGGGAGGCGTATTGGAGGTTACTCTTTAAAAAGATATCTCTAGAAGACATTCAAGCTTTT
GAAAAGACATACAAAGGT---------------------------TCTGAAGAAGAGCTG
GCTGATATTAAACAGGCC---TATCTGGACTTCAGGGGTGACATGGATCAGATTATGGAG
TCTGTGCTGTGTGTGCAGTACACAGAGGAATCCAGAATAAGGAACATTATTCAGCAAGCC
ATTGATGCTGGAGAAGTCCCATCCTATAATGCTTTTGTCAAAGAATCAAAGCAAAAGATG
AATGCAAGGAAAAGGAGGGCTCAAGAAGAGGCTAAAGAAGCAGAAAAGAGCAGGAAGGAG
TTGGGGCTTGATGAAGGAGTAGATAACTTGAAAGCAGTCATTCAG---------------
------------------AGAAGACAAAAGGATCGGCAAAAGGAAATGGACAGTTTTCTG
GCTCAGATGGAAGCAAAGTACTGCAAACCTTCCAAAGGAGGAGGAGGGAAAAAAGCAGCT
CTCAAGAAAGAAAAGAAA
>Mouse|ENSMUSG00000021811|ENSMUST00000022345
---ATGGGGCTGCTGGAGCTGTGCGAGCAGGTGTTTGGCACCGCCGACCTCTACCAAGTG
CTGGGCGTGCGGCGCGAGGCTTCGGACGGCGAGGTCCGACGCGGCTAC---CACAAAGTG
TCCCTGCAAGTGCACCCCGACCGAGTAGAG---GAGGACCAGAAAGAGGACGCCACCCGC
CGCTTCCAG---ATCTTGGGAAGAGTCTACGCGGTTCTGAGTGACAAGGAACAGAAAGCA
GTGTACGATGAACAGGGGACAGTGGACGAAGACTCTGCTGGCCTCAACCAAGACCGGGAC
TGGGATGCATATTGGAGATTACTCTTTAAAAAGATATCGCTAGAGGATATCCAAGCTTTT
GAAAAGACATACAAAGGC---------------------------TCCGAAGAAGAGCTA
AACGATATTAAGCAGGCC---TATCTGGACTTCAAGGGCGACATGGACCAGATCATGGAG
TCTGTACTTTGTGTACAGTACACAGATGAACCCAGGATAAGAAACATCATTCAAAAAGCT
ATTGAATCCAAAGAGATTCCAGCCTACAGCGCCTTCGTCAAAGAGTCTAAACAAAAGATG
AATGCAAGGAAAAGGAGGGCTCAGGAAGAGGCTAAAGAAGCAGAGTTGAGCAGAAAGGAG
CTGGGACTGGAAGAAGGAGTGGATAACTTGAAAGCACTCATCCAG---------------
------------------AGCAGACAAAAGGATCGGCAAAAGGAAATGGACAGTTTTCTG
GCTCAAATGGAAGCAAAATACTGCAAACCTTCCAAA------GGAGGGAAAAGAACAGCA
CTCAAGAAGGAAAAGAAA
>Opossum|ENSMODG00000000167|ENSMODT00000000197
ATGATGGGGCTCCTGGAACGCTGCAAGGAGGAGTTCGGTACCGCTGACCTGTATGAGGTG
CTGGGCGTGCGGCGAGAGGCGTCGGACGGTGAGATCCGACGCGGCTAC---CACAGGGTG
TCCCTGAAGGTTCACCCGGACCGCGTGGGT---GAGGCTGGCCAGGAGGCGGCCACTCGG
CAGTTCCAG---ATCCTTGGGAAGGTCTATTCAGTTCTGAGCGACCAGGAGAAACGGGCC
GTGTACGATGAGCAAGGGACGGTGGACGAAGAGGCGGACGGGCTCAGCCAGGATCGGGAC
TGGCTGGCCTACTGGAGACTACTCTTCAAAAAGATAACTTTAGAGGACATTAAGAACTTT
GAAGAGAAGTACATTGGT---------------------------TCTGAGGAAGAGCTG
ACTGATATTAAACAAGCC---TATATGGACTTCGAGGGTGATATGGACCAAATCATGGAG
TCTGTATTATGTGCGGAATACACTGCTGAACCCAGAATACGGAGCATCATACAACAGGCC
ATCGATTCTGGAGAAGTTCCACCCTATAAAGCTTTTCTCAAAGAGTCAAAGCAAAAGATA
AATGCAAGAAAAAGGAGGGCTCAAGAAGAGGCCAGAGAGGCAGAAAAGACCAGAAAGGAG
CTGGGTCTGGGGGAGGGATCAGGTGACCTAAAAGCACTCATACAG---------------
------------------AGCAGACAAAAGGATCGGGAAAAAGAAATGGACAGTTTTCTG
GCCCAGATGGAAGCAAAGTATTGCAACTCTTCCAAAAAA---GGG---AAAAAACCAACT
GACAAGAAAGGAAAGAAA
>Orangutan|ENSPPYG00000002343|ENSPPYT00000002812
------------------------------------------------------------
------------------------------------------------------------
---------GTACACCCGGACCGGGTGGGC---GAGGGCGACAAGGAGGACGCCACCCGC
CGCTTCCAG---ATCCTGGGAAAAGTCTATTCCGTTCTCAGTGACAGAGAACAGAGAGCA
GTGTACGATGAGCAGGGAACAGTGGACGAGGACTCTCCTGTGCTCACCCAAGACCGAGAC
TGGGAGGCGTATTGGCGGCTACTCTTTAAAAAGATATCTTTAGAGGACATTCAAGCTTTT
GAAAAGACATTCAAAGGT---------------------------TCGGAAGAAGAGCTG
GCTGATATTAAGCAGGCC---TATCTGGACTTCAGGGGTGACATGGATCAGATCATGGAG
TCTGTGCTTTGCGTGCAGTACACAGAGGAACCCAGGATAAGGAATATCATTCAGCAAGCT
ATTGACGCCGGAGAGGTCCCATCCTATAATGCCTTTGTCAAAGAATCGAAACAAAAGATG
AATGCAAGGAAAAGGAGGGCTCAGGAAGAGGCCAAAGAAGCAGAAATGAGCAGAAAGGAG
TTAGGGCTTGATGAAGGCGTGGATAGCCTGAAGGCAGCCATTCAG---------------
------------------AGCAGACAAAAGGATCGGCAAAAGGAAATGGACAATTTTCTG
GCTCAGATGGAAGCAAAGTACTGCAAATCTTCCAAAGGA---GGAGGGAAAAAATCTGCT
CTCAAGAAAGAAAAGAAA
>Platypus|ENSOANG00000001118|ENSOANT00000001775
------------------------------------------------------------
ATGGGTCCGGGCAGATTATCGGGG------------AGGAGATCCCTT---CAG------
TCGTTAAAAGGGCGACCT---------------------------------GTGCTTTCC
CCTCCCCAG---ATCCTCGGCCAAGTGTACGCCGTCCTCAGCGACAAGGAGCAGCGAGCC
GTGTACGACGAGCAGGGCACGGTGGATGAAGAGTCGGGGGTGCTGAGCCAAGACCGCGAC
TGGGCCGCGTATTGGAGGCTGCTTTTTAAGAAGATAACTATAGAAGACATTGAGGCCTTT
GAAGAGAAATACAAAGGA---------------------------TCTGAGGAAGAGCTG
ACTGACATTAAACAAGCC---TACCTGGACTTCAAAGGGGATATGAATCAAATTATGGAG
TCTGTGTTGTGTGTTCAGTACACGGATGAGCCCAGAATCAGGAAGATTATACAACAGGCT
GTTGACTCGGGAGAAGTCCCAGCTTTTAATGCTTTCATCAAGGAGTCAAAGCAGAAGACT
CATGCAAGGAAAAGAAGGGCTCAGGCAGAAGCTAAAGAGGCAGAAAAATGCAGAGAGGAG
TTGGGGCTCGGTGGAGAGGTAGACGACCTGAAAGCATTGATTCAG---------------
------------------AGCAGACAAACCAATCGGAAAAAAGAGATGGATGATCTTCTG
GCTCACATGGAGGCAAAATACTGCAGCTCTTCCAAAAAG---GGAGGGAAGAAGACAACC
GCCAAGACGGGAAAGAAA
>Rabbit|ENSOCUG00000007144|ENSOCUT00000007141
---ATGGCACTCTTGGAGCTGTGCGAGGAAGTGTTCGGGACCGCTGACCTCTACCAGGTG
CTGGGCGTGCGGCGCGAGGCCTCGGACGGCGAGGTCCGACGCGGCTAC---CACAAGGTG
TCCCTGCAGGTGCACCCGGACCGGGTGGGC---GAGAGCGACAAGGAGGACGCCACCCGC
CGCTTTCAG---ATCCTGGGGCGAGTCTATTCCGTTCTGAGTGACAAAGAGCAGAGAGCG
GTGTACGATGAGCAGGGGACAGTGGACGAGGACGCGACTGTGCTCAACCAAGACCGGGAC
TGGGAGGCGTATTGGAGGTTACTCTTCAAAAAGATATCTCTAGAGGACATTCAAGCTTTT
GAAAAGACATACAAAGGT---------------------------TCTGAAGAAGAGCTG
GCCGATATCAAACAGGCC---TATCTGGACTTCAAGGGCGATATGGATCAGATCATGGAG
TCTGTGCTTTGTGTGCAATACACGGAGGAACCCAGGATAAGGAACATCATTCAGCAAGCT
ATTGATGCCAGAGAGGTCCCATCCTACAAGGCCTTTGTCAAAGAATCGAAGCAAAAGATG
AACGCGAGGAAAAGAAGGGCTCAGGAAGAAGCTAAAGAAGCAGAAGTGAGCAGGAAGGAA
CTGGGGCTTGATGAAGGAGTGGATAACTTGAAAGCACTCATTCAG---------------
------------------AGCAGACAAAAGGATCGGCAAAAGGAAATGGACAATTTTCTG
GCTCAGATGGAGGCAAAGTACTGCAAACCTTCTAAAGGA---GGAGGGAAAAAAACGGCT
CTCAAGAAAGAAAAGAAA
>Rat|ENSRNOG00000006619|ENSRNOT00000009009
---ATGGGGCTGCTGGAGCTGTGCGAGCAGGTGTTTGGCACCGCCGACCTCTACCAGGTG
CTGGGCGTGCGGCGCGAGGCTTCCGACGGCGAAGTCCGACGCGGCTAC---CACAAGGTG
TCCCTGCAAGTGCACCCCGACAGAGTAAAG---GAGGACCAGAAAGAGGACGCCACCCGC
CGCTTCCAG---ATCTTGGGGAGAGTGTACGCGGTTCTGAGTGACAAGGAGCAGAAAGCA
GTGTACGATGAACAGGGGACAGTGGACGAAGACTCTGCTGGCCTCCACCAAGACCGAGAC
TGGGATGCGTATTGGAGATTACTCTTTAAAAAGATATCGCTAGAAGATATCCAAGCTTTT
GAAAAGACATACAAAGGC---------------------------TCCGAAGAAGAGCTA
AACGATATTAAGCAAGCC---TATCTGGACTTCAAGGGCGACATGGATCAGATCATGGAG
TCTGTGCTTTGTGTACAATACACAGATGAACCCAGGATAAGAAACATCATTCAAAAAGCT
ATTGATGCCAAAGAGGTTCCGTCCTACAATGCCTTCGTTAAAGAGTCTAAACAGAAGATG
AACGCAAGGAAAAGAAGGGCTCAGGAAGAAGCCAAAGAAGCAGAGCTGAGCAGGAAGGAG
CTGGGGCTGGAAGGAGGAGTGGATAGCCTGAAAGCGCTCATCCAG---------------
------------------AGCAGACAGAAGGATCGGCAAAAGGAAATGGACAGTTTTCTG
GCTCAGATGGAGGCAAAATACTGCAAACCTTCCAAA------GGAGGGAAGAGAGCAGCA
CTCAGGAAGGAGAAGAAG
>Macaque|ENSMMUG00000011282|ENSMMUT00000015783
---ATGGGGCTGCTGGAGCTTTGCGAGGAAGTGTTCGGCACCGCCGACCTTTACCGGGTG
CTGGGTGTGCGACGCGAGGCTTCCGACGGCGAGGTCCGACGAGGCTAC---CACAAGGTG
TCCCTGCAGGTACACCCGGACCGGGTGGGC---GAGGGCGACAAAGAGGACGCCACCCGT
CGCTTCCAG---ATCCTGGGAAAAGTCTATTCCGTTCTCAGTGACAGAGAACAGAGAGCA
GCGTACGATGAGCAGGGAACAGTGGACGAGGACTCTCTTGTGCTCACCCAAGACCGAGAC
TGGGAGGCGTATTGGCGGCTACTCTTTAAAAAGATATCTTTAGAGGACATTCAAGCTTTT
GAAAAGACATACAAAGGT---------------------------TCGGAAGAAGAGCTG
GCCGATATTAAACAGGCC---TATCTGGACTTCAAGGGTGACATGGATCAGATCATGGAG
TCTGTGCTTTGCGTGCAGTACACAGAGGAACCTAGGATAAGGAGTATCATTCAGCAGGCT
ATTGACACTGGAGAGATCCCATCCTATAATCCCTTTGTCAAAGAATCGAAACAAAAGATG
AATGCAAGGAAAAGAAGGGCTCAGGAAGAGGCGAAAGAAGCAGAAATGAGCAGAAAGGAG
TTGGGGCTTGATGAAGGCGTGGATAGCCTGAAGGCAGCCATTCAG---------------
------------------AGCAGACAAAAGGATCGGCAAAAGGAAATGGACAATTTTCTG
GCTCAGATGGAAGCAAAGTACTGCAAATCTTCCAAAGGA---GGAGGGAAAAAATCT---
CTCAAGAAAGAAAAGAAA
>Marmoset|ENSCJAG00000007535|ENSCJAT00000058341
---ATGGGGCTGCTGGAGCTTTGCGAGGAAGTGTTCGGCACCGCCGACCTTTACCGGGTG
CTGGGCGTGCGACGTGAGGCCTCCGACGGCGAGGTCCGACGAGGCTAC---CACAAGGTG
TCCCTGCAGGTGCACCCCGACCGGGTGGGC---GAGGGCGACAAGGAGGACGCCACTCGT
CGCTTCCAG---ATCCTGGGAAAAGTCTATTCCATTCTCAGTGACAAAGATCAGAGAGCA
GTGTACGATGAGCAAGGAACAGTGGACGAGGACTCTCCTGTGCTCACCCAAGACCGAGAC
TGGGAGTCGTATTGGCGGCTACTCTTTAAAAAGGTA------------------------
---------------GGGGATTCTGGAGGTTTGCTTGTGACTGTTACCNNNNNNNNNNNN
NNNNNNATTAAACACGGCCTATACTGGACTTTCAAGGGTGACATGGATACCATAATGGAG
TCTGTGCTTTGCGCGCAGTACACAGAGGAACCCAGGATAAGGAATATCATTCATCAAGCT
ATTGACGCCGGAGAGGTTCCATCCTATAATGCCTTTGTCAAAGAATCGAAACAAAAGATG
AATGCAAGGAAAAGGAGGGCTCAGGAAGAGGCCAAAGAAGCAGAAATGAGCAGAAAGGAG
TTGGGGCTTGATGAAGGCGTGGATAGCCTGAAGGCAGCCATTCAG---------------
------------------AGCAGACAAAAGGATCGGCAAAAGGAAATGGACAATTTTCTG
GCTCAGATGGAATCAAAGTACTGCAAACCTTCCAAAGGA---GGAGGGAAAAAATCTGCT
CTCAAGAAAGAAAAGAAA
>Microbat|ENSMLUG00000004539|ENSMLUT00000004536
---ATGGGGCTGCTGGAGCAGTGCGAGCAGGTGTTCGGTACCGCCGACCTTTACCGGGTG
CTGGGGGTGCGGCGCGAGGCCTCGGACGGCGAGGTCCGACGCGGCTAC---CACAAGGTG
TCCCTGCAGGTGCACCCGGACCGGGTGGGC---GAGGACGACAAGGAGGGTGCCACCCGC
CGCTTCCAG---ATCCTCGGGAAAGTCTACTCCGTCCTGAGTGACAAGGAGCAGAGGGCC
GTGTACGACGAGCAGGGGACCGTGGACGAGGACTCGGATGTGCTCAGCCAGGATCGGGAC
TGGGAGACGTATTGGAGGTTACTCTTTAAAAAGATATCTCTAGAAGACATTCAAGCTTTT
GAAAAGACATACAAAGGT---------------------------TCTGAAGAAGAGCTG
GCTGATATTAAACAGGCC---TATCTGGACTTCAAAGGGGACATGGGTCAGATCATGGAG
TCGGTGCTGTGCGTGCAGTACACGGACGAACCCAGGATAAGGAACCTTATTCAGCAAGCC
ATTGACGCTGGAGAAGTCCCATCCTATAAGGCCTTTGTCAAAGAATCGAAGCAAAAGATG
AATGCTAGGAAAAGGAGGGCCCAGGAAGAGGCTAAAGAAGCAGAAATGAGCAGGAAGGAG
TTAGGACTTGATGAA------GATAATTTGAAAGCACTCATTCAG---------------
------------------AACAGACAAAAGGATCGGCAAAAGGAAATGGACAATTTTCTG
GCTCAGATGGAAGCAAAGTACTGCAAACCTTCCAAAGGA---GGAGGGAAAAAAACAGCT
CTCAAGAAAGAAAAGAAA
>Human|ENSG00000213551|ENST00000372950
---ATGGGGCTGCTGGACCTTTGCGAGGAAGTGTTCGGCACCGCCGACCTTTACCGGGTG
CTGGGCGTGCGACGCGAGGCCTCCGACGGCGAGGTCCGACGAGGCTAC---CACAAGGTG
TCCCTGCAGGTACACCCGGACCGGGTGGGT---GAGGGCGACAAGGAGGACGCCACCCGC
CGCTTCCAG---ATCCTGGGAAAAGTCTATTCCGTTCTCAGTGACAGAGAACAGAGAGCA
GTGTACGATGAGCAGGGAACAGTGGACGAGGACTCTCCTGTGCTCACCCAAGACCGAGAC
TGGGAGGCGTATTGGCGGCTACTCTTTAAAAAGATATCTTTAGAGGACATTCAAGCTTTT
GAAAAGACATACAAAGGT---------------------------TCGGAAGAAGAGCTG
GCTGATATTAAGCAGGCC---TATCTGGACTTCAAGGGTGACATGGATCAGATCATGGAG
TCTGTGCTTTGCGTGCAGTACACAGAGGAACCCAGGATAAGGAATATCATTCAGCAAGCT
ATTGACGCCGGAGAGGTCCCATCCTATAATGCCTTTGTCAAAGAATCGAAACAAAAGATG
AATGCAAGGAAAAGGAGGGCTCAGGAAGAGGCCAAAGAAGCAGAAATGAGCAGAAAGGAG
TTGGGGCTTGATGAAGGCGTGGATAGCCTGAAGGCAGCCATTCAG---------------
------------------AGCAGACAAAAGGATCGGCAAAAGGAAATGGACAATTTTCTG
GCTCAGATGGAAGCAAAGTACTGCAAATCTTCCAAAGGA---GGAGGGAAAAAATCTGCT
CTCAAGAAAGAAAAGAAA
>Chimp|ENSPTRG00000034219|ENSPTRT00000066704
---ATGGGGCTGCTGGACCTTTGCGAGGAAGTGTTCGGCACCGCCGACCTTTACCGGGTG
CTGGGCGTGCGACGCGAGGCCTCCGACGGCGAGGTCCGACGAGGCTAC---CACAAGGTG
TCCCTGCAGGTACACCCGGACCGGGTGGGC---GAGGGCGACAAGGAGGACGCCACCCGC
CGCTTCCAG---ATCCTGGGAAAAGTCTATTCCGTTCTCAGTGACGGAGAACAGAGAGCA
GTGTACGATGAGCAGGGAACAGTGGACGAGGACTCTACTGTGCTCACCCAAGACCGAGAC
TGGGAGGCGTATTGGCGGCTACTCTTTAAAAAGATATCTTTAGAGGACATTCAAGCTTTT
GAAAAGACATACAAAGGT---------------------------TCGGAAGAAGAGCTG
GCTGATATTAAGCAGGCC---TATCTGGACTTCAGGGGTGACATGGATCAGATCATGGAG
TCTGTGCTTTGCGTGCAGTACACAGAGGAACCCAGGATAAGGAATATCATTCAGCAAGCT
ATTGACGCCGGAGAGGTCCCATCCTATAATGCCTTTGTCAAAGAATCGAAACAGAAGATG
AATGCAAGGAAAAGGAGGGCTCAGGAAGAGGCCAAAGAAGCAGAAATGAGCAGAAAGGAG
TTGGGGCTTGATGAAGGCGTGGATAGCCTGAAGGCAGCCATTCAG---------------
------------------AGCAGACAAAAGGATCGGCAAAAGGAAATGGACAATTTTCTG
GCTCAGATGGAAGCAAAGTACTGCAAATCTTCCAAAGGA---GGAGGGAAAAAATCTGCT
CTCAAGAAAGAAAAGAAA
>Cow|ENSBTAG00000000949|ENSBTAT00000001254
ACCATGGGGCTTCTGGAACTGTGCGAAGAACTATTCGGCACCGCCGACCTTTACCAAGTA
TTGGGCGTGCGGCGCGAGGCCTCAGACGGCGAGATCCGACGCGGCTAT---CACAAGGTG
TCCCTGCAGGTGCACCCGGATCGGGTGGGC---GAGGGCGACAAAGAAGACGCCACCCGC
CGCTTCCAG---ATCCTTGGAAAGGTCTACTCCGTTCTGAGTGACAAAGAACAGAGAACA
TTATACGATGAACAGGGAACAGTGGACGAGGATTCTGATGTGCTCAGCCAAGACCGGGAC
TGGGAGGCCTATTGGAGATTACTCTTTAAAAAGATATCTCTGGAAGACATTCAGGCTTTT
GAGAAGACATACAAAGGT---------------------------TCTGAAGAAGAGCTG
ACTGATATTAAACAGGCC---TATCTGGACTTCAAGGGTGACATGGATCAGATTATGGAG
TCTGTGCTGTGTGTGCAATACACAGAAGAACCCAGGATAAGGCACATTATTCAACAAGCC
ATTGATGCTGGAGAGGTCCCATCCTATAATGCCTTTGTCAAAGAATCGAAGCAGAAGATG
AATGCAAGGAAAAGGAGGGCTCAGGAAGAGGCTAAAGAAGCAGAAATGAGCAGGAAGGAG
TTGGGGCTTGATGAAGGAGTGGATAACTTGAAAGTAGCCATTCAG---------------
------------------AGCAGACAAAAGGATCGGCAAAAGGAAATGGACAATTTTCTG
GCTCAGATGGAAGCAAAGTACTGCAAACCTTCCAAACGA---GGAGGGAAAAAAACGACT
CTCAAGAAAGAAAAGAAA
>Dog|ENSCAFG00000014651|ENSCAFT00000023265
---ATGGGGTTGCTGGAGCTGTGCGAGGAAGTGTTTGGCACCGCCGACCTGTACCGAGTG
TTGGGCGTGCGGCGCGAGGCCTCGGACGGTGAGGTCCGACGGGGCTAC---CACAAAGTG
TCCCTGCAGGTGCACCCGGACCGGGTCGGC---GACGACGACAAAGAGGACGCCACCCGC
CGCTTCCAG---ATCCTCGGGAAAGTCTATTCTGTTTTGAGCGACAAAGAGCAGAGAGCG
CTGTACGATGAGCAGGGAACAGTGGACGAAGATTCTGATGTGCTTAACCAAGATCGGGAC
TGGGAGGCCTATTGGAGGTTACTTTTTAAAAAGATATCTTTAGAAGACATTCAGGCTTTT
GAAAAGACCTACAAAGGC---------------------------TCTGAAGAAGAGCTG
GCAGATATTAAACAGGCC---TATTTGGATTTCAAGGGTGACATGGATCAGATCATGGAG
TCTGTGCTGTGCGTGCAGTACACAGAAGAACCCAGGATAAGGAATATTATTCAGGAAGCC
ATTGATGCTGGCGAGATCCCCTCCTATAATGCCTTTGTCAAAGAATCAAAACAAAAGATG
AATGCAAGGAAAAGGAGGGTAAGA------------------------------------
------------------------------------------------------------
------------------------------------------------------TTT---
------------------------------------------------------------
------------------
>Elephant|ENSLAFG00000014328|ENSLAFT00000014326
---ATGGGGCTGCTGGAGCTGTGCCAGGAGGTGTTCGGCACCGCCGACCTGTACCGGGTG
CTGGGCGTCCGGCGCCAGGCTTCCGAGGGCGAGGTCCGACGCGGCTAC---CGCAGGGTG
TCCCTGCAGGTGCACCCGGACCGGGTGGGA---GAGGGCGACAAGGAGGACGCCACCCGC
CGCTTCCAG---ATCCTCGGGAGAGTCTATTCGGTTCTGAGCGACAGAGAGCAGAGAGCA
GTGTACGATGAGCAGGGGACGGTGGACGAGGACTCCGCCGCCCTCAGCCCAGACCGGGAC
TGGGAGACGTACTGGAGGTTGCTCTTCAAAAAGATCTCTCTAGAGGATATTCAGGCTTTT
GAAAAGACATACAAAGGT---------------------------TCTGAAGAGGAGCTG
GCTGATATTAAACAGGCC---TACCTGGATTTCAAGGGCGACATGGATCAGATCATGGCG
TCCGTGCTGTGTGTGGAATACACAGAGGAACCCAGAATACGGAACATCATCCAGCAAGCC
ATTGACACCGGAGAGGTCCCAGCCTATAAAGCCTTTGTCAAAGAATCGAAGCAGAAGATG
AATGCAAGGAAAAGGAGGGCTCAGGAGGAGGCTAAAGAAGCAGAAAGAAGCAGGAAGGAG
TTGGGGCTCAGTGAAGGGGTGGATAATTTGAAAGTGGCCATCCAG---------------
------------------AGCAGACAAAAGGATCGGCAAAAGGAAATGGACAATTTTCTG
GCTCAGATGGAAGCAAAATACTGCAAACCTTCCAAAGGA---GGAGGGAAAAAGACATCT
CTCAAGAAAGAAAAGAAG
>Bowhead|bmy_08669T0
---ATGGGGCTTCTGGAGCTGTGCGAGGAAGTGTTCGGCACCGCCGACCTTTACCAAGTG
TTGGGCGTGCGGCGCGAGGCCTCAGACGGCGAGGTCCGACGCGGCTAT---CACAAGGTG
TCCCTTCAGGTGCACCCGGACCGGGTGGGC---GAGGGCGACAAGGAGGACGCCACCCGC
CGCTTCCAG---------------------------------------------------
------------------------------------------------------------
---------------------------------ATATCTCTAGAAGACATTCAAGCTTTT
GAGAAGACATACAAAGGT---------------------------TCTGAAGAAGAGCTG
GCTGATATTAAACAGGCC---TATCTGGACTTCAAGGGTGACATGGATCAGATCATGGAG
TCTGTGCTGTGTGTGCAGTACACAGAGGAACCCAGGATAAGGAACATTATTCAACAAGCC
ATTGATGCCAGAGAG---------------------------------------------
------------------GCTCAGGAAGAGGCTAAAGAAGCAGAAATGAGCAGGAAGGAG
TTGGGGCTTGATGAAGGAGTGGATAACTTGAAAGCACTCATTCAG---------------
------------------AGCAGACAAAAGGATCGGCAAAAGGAAATGGACAATTTTCTG
GCTCAGATGGAAGCAAAGTACTGCAAACCTTCCAAACGA---GGAGGGAAAAAAACAACT
CTCAAGAAAGAAAAGAAA
>Minke|BACU001907
---ATGGGGCTTCTGGATCTGTGCGAGGAAGTGTTCGGCACCGCCGACCTTTACCAAGTG
TTGGGCGTGCGGCGCGAGGCCTCAGACGGCGAGGTCCGACGCGGCTAT---CACAAGGTG
TCCCTGCAGGTGCACCCGGACCGGGTGGGC---GAGGGCGACAAGGAGGACGCCACCCGC
CGCTTCCAG---ATCCTTGGGAAGGTCTATTCCGTTCTGAGTGACAAAGATCAGAGAGCA
GTGTACGATGAGCAGGGAACTGTGGACGAGGATTCTGACGTGCTCAGCCAAGATCGGGAC
TGGGAGGCCTATTGGAGGTTACTGTTTAAAAAGATATCTCTAGAAGACATTCAAGCTTTT
GAGAAGACATACAAAGGT---------------------------TCTGAAGAAGAGCTG
GCTGATATTAAACAGGCC---TATCTGGACTTCAAGGGTGACATGGATCAGATCATGGAG
TCTGTGCTGTGTGTGCAGTACACAGAGGAACCCAGGATAAGGAACATTATTCAACAAGCC
ATTGATGCCAGAGAGGTCCCGTCCTATAATGCCTTTGTCAAAGAAGCAAAGCAAAAGATG
AATGCAAGGAAAAGGAGGGCTCAGGAAGAGGCTAAAGAAGCAGAAATGAGCAGAAAGGAG
TTGGGGCTTGATGAAGGAGTGGATAACTTGAAAGCACTCATTCAG---------------
------------------AGCAGACAAAAGGATCGGCAAAAGGAAATGGACAATTTTCTG
GCTCAGATGGAATCAAAGTACTGCAAACCTTCCAAACGA---GGAGGGAAAAAAACAACT
CTCAAGAAAGAAAAGAAA
