# Supplementary material for: Insights into the Evolution of Longevity from the Bowhead Whale Genome
Source: Cell Rep. 2015 Jan 6;10(1):112–22. doi: 10.1016/j.celrep.2014.12.008 (PMC4536333; doi:10.1016/j.celrep.2014.12.008)
Supplement: Supplemental Folder 2. Species Used in the Analysis of Selective Pressure Variation, Single-Gene Orthologous Families Tested, Likelihood Ratio Tests, MAKER Parameters, and Full Assembly and Read Usage Data, Related to Experimental Procedures [file mmc3.zip › Tested SGOs/reciprocal_group_3418.2.fas]

>Gibbon|ENSNLEG00000011387|ENSNLET00000014531
ATGTCGTTTGCGGAGAGCGGGTGGCGGTCGGCTTTGCGGCGCCGTGGTCCCGGCACCCCG
GGCCCTGTGGCTCGGCCAACGTATTCCTCCTTTATTCAG---GGGGACAGTTGGGGTGAA
GGCGAAGTCGAC---GAGGAGGAGGGATGCGACCAAGTGGCCCGCGACCTGCGGGCGGAG
TTCTCGGCTGGGGCGTGGTCAGAGCCCAGAAAGGGCTCGGTGCTCCCGCCGGAC------
------GGGGACGGGTCGCCTGTTCTGCCCTATAAGCGCAATGGTATC------------
TTTCCCGCGGCCGCGGGCAGCAGAGCCCAGCCTCGGCGGTGGCCGGTCCAGGTCCTCTCT
ATTCTCTGCTCGCTGCTCTTCGCCATCCTTCTCGCCTTCCTCCTCGCCATCGCCTACTTG
ATCGTTAAAGAGTTGCATGCTGAGAATTTGAAAAATGAAGATGTTGTAGACACTGGACTA
TTAGGATTCTGGACTCTACTTATAATATCCCTAACTGCTGGATTCTCCTGTTGCAGCTTT
TCTTGGACAGTGACTTACTTTGATTCTTTTGAACCGGGAATGTTTCCTCCTACTCCTCTT
TCACCTGCCAGGTTCAAGAAACTGACTGGACATTCTTTCCACATGGGCTATAGCATGGCG
ATTTTGAATGGCATTGTAGCTGCTCTTACTGTGGCGTGGTGCCTCATG
>Gorilla|ENSGGOG00000015604|ENSGGOT00000015657
ATGTCGTTTGCTGAGAGCGGGTGGCGGTCGGCTCTGCGGCGCCGCGGTCCCGGCACCCCG
GGCCCTGTGGTTCGGCCATCGTATTCCTCCTTTACTCAG---GGGGACAGCTGGGGTGAA
GGCGAAGTCGAC---GAGGAGGAGGGATGCGACCAAGTGGCCCGCGACCTGCGGGCGGAG
TTCTCGGCTGGGGCGTGGTCAGAGCCCAGAAAGCGCTCGGTGCTCCAGCCGGAC------
------GGGGACGGGTCGCCCGTTCTGCCCGATAAGCGCAATGGTATC------------
TTTCCCGCGGCCGCGGGCAGCAGAGCCCAGCCTCGGCGGTGGCCGGTCCAGGTCCTCTCT
ATCCTCTGCTCGCTGCTCTTCGCCATCCTTCTCGCCTTCCTCCTCGCCATCGCCTACTTG
ATCGTTAAAGAGTTGCATGCTGAGAATTTGAAAAATGAAGATGATGTAGACACTGGACTA
TTAGGATTCTGGACTCTACTTATAATATCCCTAACTGCTGGATTCTCCTGTTGCAGCTTT
TCTTGGACAGTGACTTACTTTGATTCTTTTGAACCAGGAATGTTTCCTCCTACTCCTCTT
TCACCTGCCAGGTTCAAGAAACTGACTGGACATTCTTTCCACATGGGCTATAGCATGGCA
ATTTTGAATGGCATCGTGGCTGCTCTTACTGTAGCATGGTGCCTCATG
>Guinea_Pig|ENSCPOG00000021235|ENSCPOT00000024044
------------------------------------------------------------
------------------------------------------------------------
------------------------------------------------------------
------------------------------------------------------------
------------------------------------------------------------
------------------------------------------------------------
------------------------------------------------------------
------------------------------------------------------------
---GGATTCTGGACTCTGCTTATAATATCCCTAACTGCTGGGTTCTCGTGTTGTAGCTTT
TCTTGGACAGTGACTTATTTTGATTCTTTTGAGCCAGGAATGTTTCCTCCTACTCCACTT
TCACCTGCCAGGTTCAAGAAACTGACTGGACATTCTTTCCACATGGGCTATAGCATGGCC
ATTTTGAATGGCATTGTAGCTGCTCTTACTGTGGCATGGTGCCTCATG
>Horse|ENSECAG00000007580|ENSECAT00000007599
ATGTCGTTCTCGGAGAGCGGGAGGTGCTCGGTTCCCCTGCGCCGCCGGCTGGGCACCCCT
GTCCCGCTCGCTCGGCCGGCATTTCCCGCCTTCACTCAG---GGGGGCGGTTGGGGAGAG
GGTGAGGTCGAC---GAGGAGGAGGGATGTGACCAAGTGGCCCGCGACCTGCGGGCGGAG
TTCTCGGCTGGGGCGTCGTCGGAGCCCAGAAAGGGCTCGCTGCTCCCTCGGGAC------
------GGGGACGGGTCTCCGGTCCTGCCCGATAAGCGCAATGGCATC------------
TTCGCAGCGGAGGCAGGCGGCCGGGCCCGGGCTCGGCGGTGGCCGGTTCAGGTCCTCTCG
ATTCTGTGTTCGCTGCTGTTCGCCATCCTCCTCGCCTTCCTCCTGGCCATCGCCTACCTG
ATCGTGAAAGAATTGCATGCTGAGAATTTGAAGAAAGAAGCTGATGTAGACACTGGGCTT
TTAGGATTCTGGACGCTACTTATAATATCCCTAACTGCCGGATTCTCCTGCTGCAGCTTT
TCTTGGACGGTGACTTACTTTGATTCTTTTGAACCAGGAATGTTTCCTCCTACTCCTCTT
TCACCTGCCAGGTTCAAGAAACTGACTGGACATTCTTTCCACATGGGCTACAGCATGGCA
ATTTTGAATGGCATTGTAGCTGCTCTTACTGTAGCCTGGTGCCTCATG
>Mouse|ENSMUSG00000026960|ENSMUST00000028336
ATGTCGTTCGTGGAGAGTTGGAGGTTTGCGGGCGCGCGGAGGCGCCGTCAGGTTACCCCA
GGCCCTGCGACTCGGCCCGGGTATTCCGACTACACTCAG---GGGGACAGCTGGGGTGAG
GGCGAAGGCGAC---GAAGACGAGGGATGCGACCAAGTGGCCCGCGACTTGCGGGCAGAG
TTCTCAGCCAGGGCGTCGTCGGAGACCAAGAGGGCCCCGCTACTCCCCCGGGTC------
------GGGGACGGGTCTCCGGTCCTGCCGGATAAGCGCAACGGCATC------------
TTCCCGGCCACTGCGGCCAAGCGAACCCAGGCTCGGCGGTGGCCCATCCAAGCCCTTTCC
ATTCTCTGTTCGCTGCTGTTCGCCGTCCTCCTTGCTTTCCTTCTCGCCATCGCCTACATG
ATCGTTAAAGAATTGCATGCAGAAAACTTGAAAAATGAAGATGATATACATACTGGGCTG
TTAGGCTTCTGGTCTCTGCTGATAATATCTCTAACTGCTGGATTGTCCTGTTGCAGCTTT
TCTTGGACAGTGACTTACTTTGATTCATTTGAACCAGGAATGTTTCCACCCACTCCTCTT
TCACCTGCTAGGTTCAAGAAACTGACTGGACATTCTTTCCACATGGGCTACAGCATGGCA
ATTTTGAATGGTATTGTCGCTGCTCTCACTGTGGCATGGTGCCTCATG
>Opossum|ENSMODG00000004186|ENSMODT00000005274
ATGTCGTTCCTGGCTAGCGGGAGCAGCTCAATTCGCCTC---CGCCGCGTCGGCCCTCCT
TCCACCCTAGTCCTTCCTGCCATTGCCTCTCCCTCCCAGGGTGGAGGCAGTTGGGGGGAA
GGAGAAGAAGACTACGAGGATGATGGGGGAGACGAGGTGGTCCGGGATCTCCGAGCGGAG
TTCTTCGCCAACACGCCA------------------------------------------
------------------CCGCCTCAGCCCCACAAACACAATGGGGTCACTCCAGGGTTG
CCCGAAGCCTCTGGAGCT------CCTCTGGGCAGGCAGTGGCCAGTGCAGATCCTCTCT
GTGGTTTGTTCTCTTCTCTTCGCCGCCCTCCTTGCTTTCCTCCTAGCTATCGTCTACATG
ATCGTGAAAGAATTGCATGCTGAAAATTTGAAGACTGAAGATGGTGTAGAGACTGGTTTA
TTAGGATTCTGGACTCTGCTTGTTATATCCATAACAGCAGGGTTTTCATGTTGCAGTTTT
TCTTGGACAGTGACTTATTTTGATTCTTTTGAACCTGGAATGTTCCCTCCTACTCCTCTT
TCACCAGCCAAGTTCAAGAGATTGACAGGCCATTCCTTTCACATGGGCTACAGCATGGCA
ATTTTGAATGGCATTGTGGCTGCTCTCACTGTAGCATGGTGCCTCATG
>Orangutan|ENSPPYG00000012855|ENSPPYT00000014932
ATGTCGTTTGCGGAGAGCGGCTGGCGGTCGGCTCTGCGGCGCCGCCGTCCCGGCACCCCG
GGCCCTGTGGGTCGGCCAACGTATTCCTCCTTTACCCAG---GGGGACAGCTGGGGTGAA
GGCGAAGTCGAC---GAGGAGGAGGGATGCGACCAAGTGGCCCGCGACCTGCGGGCGGAG
TTCTCGGCTGGGGCGTGGTCAGAGCCCAGAAAGGGCTCGGTGCTCCCGCCGGAC------
------GGGGACGGGTCGCCTGTTCTGCCCGATAAGCGCAATGGTATC------------
TTTCTCGCGGCGGCGGGCAGCAGAGCCCAGCATCGGCGGTGGCCGGTCCAGGTCCTCTCT
ATTCTCTGCTCGCTGCTCTTCGCCGTCCTTCTCGCCTTCCTCCTCGCCATCGCCTACTTG
ATCGTTAAAGAGTTGCATGCTGAGAATTTGAAAAATGAAGATGTTGTAGACACTGGACTA
TTAGGATTCTGGACTCTACTTATGATATCCCTAACTGCTGGATTCTCCTGTTGCAGCTTT
TCTTGGACAGTGACTTACTTTGATTCTTTTGAACCAGGAATGTTTCCTCCTACTCCTCTT
TCACCTGCCAGGTTCAAGAAACTGACTGGACATTCTTTCCACATGGGCTATAGCATGGCG
ATTTTGAATGGCATCGTAGCTGCTCTTACTGTAGCATGGTGTCTCATG
>Rabbit|ENSOCUG00000013257|ENSOCUT00000013254
---------------AGCGGGAGGCGTTCTGCGCCGCGCCGCCGCCGCCTCGGCACGCCG
GTGCCCTTCGCGGCGCCGCAGTACTCCGCCTTCTCTCAG---GGGGACAGCTGGGGTGTG
GGCGAAGTCGAC---GACGAGGAGGGATGCACCCAAGTGGCCCGCGACTTGCGGGCAGAG
TTCTCGGCTGGGCCGTCGTCGGAGTCCAGGAGAGGTTCTCTGTTCCCGCCAGAT------
------GGAGATGGGTCGCCGGTGCTGCCGGAGAAGCGCAACGGCATC------------
TTCCCGGCTGCTGCGGGAAGCCGAACCTCGGCTCGGCAGTGGCCGGTTCAGGTCCTTTCT
ATTCTGTGTGCGCTGCTGTTCGCCATCCTCCTCGCCTTTCTGCTCGCCATCGTCTACCTG
GTCGTAAAAGAGTTGCATGCTGAGAATTTGAAAAATGAAGATGGCATAGACACTGGGCTG
TTAGGATTCTGGACTCTGCTTATAATATCCCTAACTGCTGGATTCTCCTGTTGCAGCTTT
TCTTGGACAGTGACTTATTTTGATTCTTTTGAACCAGGAATGTTTCCTCCTACTCCTCTT
TCACCTGCCAGGTTCAAGAAACTGACTGGACACTCCTTCCACATGGGCTATAGCATGGCA
ATTTTGAATGGCATTGTGGCTGCTCTTACTGTAGCATGGTGCCTCATG
>Rat|ENSRNOG00000005074|ENSRNOT00000006774
ATGTCCTTTGTGGAGAGTTGGAGGTCTGTAGGCCCGCGTAGGCGCCGTCAGGTTACCCCA
GGCCCTGTCACTCGGTCTGTGTATTCCGACTACACTCAA---GGGAATAGCTGGAGTGAG
---------GAC---GGAGACGAGGGATGCGACCAAGTGGCCCGCGACTTGCGAGCAGAG
TTCTCGGCCAGGGCGTCGTCGGAGTCCAAGAGGGCTCCGCTACTCCCACGGATC------
------GGGGACGGGTCGCCGGTCCTGCCGGATAAGCGCAACGGCATC------------
TTCCCGGCGACTGCGGCCAAGCGAACCCAGGCTCGGCGGTGGCCCATCCAAGCCCTTTCC
ATTCTTTGTTCGCTGCTGTTCGCCGTCCTCCTTGCTTTTCTCCTCGCCATCGCCTACCTG
ATCGTTAAAGAATTGCATACAGAAAACTCGAAAAATGAAGATGTCGTAGATACGGGGCTG
TTAGGATTCTGGTCTCTGCTGATAATATCTCTAACTGCTGGATTATCCTGTTGCAGCTTT
TCTTGGACAGTGACTTACTTTGATTCTTTTGAACCAGGAATGTTTCCGCCTACTCCTCTT
TCACCTGCTAGGTTCAAGAAACTGACTGGACATTCTTTCCACATGGGCTACAGCATGGCA
ATTCTGAATGGTGTTGTAGCTGCTCTCACTGTGGCATGGTGCCTTATG
>Macaque|ENSMMUG00000012386|ENSMMUT00000017370
ATGTCGTTAGCGGAGAGCGGGTGGCGGTCGGCTCTGCGGCGCCGCCGTCCCGGGACCCCG
GGCCCTGTGGCTGGGCCAACATATTCCTCCTTTACTCAG---GGGGACAGTTGGGGTGAA
GGCGAAGTCGAC---GAGGAGGAGGGATGCGACCAAGTGGCCCGCGACCTGCGGGCGGAG
TTCTCGGCTGGGGCGTGGTCAGAGCCCAGAAAGGGCTCGCTGCTCCCGCCGGAC------
------GGGGACGGGTCGCCTGTCCTGCCAGATAAGCGCAATGGTATC------------
TTTCCCGCGGCCGCGGGCAGCAGAACCCAGCCTCGGCGGTGGCCGGTCCAGGTCCTTTCT
ATTCTCTGCTCGCTGCTCTTCGCCATCCTTCTCGCCTTCCTCCTCGCCATCGCCTACTTG
ATCGTGAAAGAGTTGCATGCTGACAATTTGAAAAATGAAGATGTTATAGACACTGGATTA
TTAGGATTCTGGACTCTACTTATAATATCCCTAACTGCTGGATTCTCCTGTTGCAGCTTT
TCTTGGACAGTGACTTACTTTGATTCTTTTGAACCAGGAATGTTTCCTCCTACTCCTCTC
TCACCTGCCAGGTTCAAGAAACTGACTGGACATTCTTTCCACATGGGCTATAGCATGGCG
ATTTTGAATGGCATCGTAGCTGCTCTTACTGTAGCATGGTGCCTCATG
>Marmoset|ENSCJAG00000015533|ENSCJAT00000030222
ATGTCGTTTGTGGAGAGCGGGTTGCGGTCGGCTCTGCGCCGCCGCGGTCCCGGCACCCCG
GCCCCTTTGGCTCGGCCGAAGTATTCCTCCTTTACTCAG---GGGGACAGTTGGGGTGAA
GGCGAAGTCGAC------GAGGAGGGATGCGACCGAGTGGCCCGCGACCTGCGGGCGGAG
TTCTCGGCTGGGGCGTGGTCAGAGCCGAGAAAGGGCTCGCTACTCCCGCCGACC------
------GCGGACCGGTCGCCCGTTCTGCCCGATAAACGCAATGGTATC------------
TTTCCGGCGGCTGCGGGCAACAGAGCCCAGCCTCGGCGGTGGCCGGTCCAGGTCCTTTCT
ATTTTCTGCTCGCTGCTCTTCGCCATCCTTCTCGCCCTCCTCCTCGCGATCGCCTACTTG
ATCGTTAAAGAGTTGCATGCTGAGAATGTGAAAAATGAAGATGATGTAGACACTGGGCTA
TTAGGATTCTGGACTCTACTTATAATATCCCTAACTGCTGGATTCTCCTGTTGCAGCTTT
TCTTGGACAGTGACTTACTTTGATTCTTTTGAACCAGGAATGTTTCCTCCTACTCCTCTT
TCACCTGCCAGGTTCAAGAAACTGACTGGACATTCTTTCCACATGGGCTATAGCATGGCG
ATTTTGAATGGCATCGTAGCTGCTCTTACTGTAGCATGGTGCCTCATG
>Microbat|ENSMLUG00000023268|ENSMLUT00000029257
ATGTCGTTCGTGGAGAGCGCGAAGCGCGCCTCTTTGCAGCGCCGCCGTCGCGGCACCCCC
GTCCCTTTCGCTCGGCCGAGGTTATCCGCCTTGACTCAA---GGGGACAGTTGGGGTGAA
GGTGAAGTCGAC---GACGAGGAGGGATACGACCAAGTAGCCCGCGACCTGCGGGCGGAA
CTGTCCGCGGGGGCGTCGCCGGAGCCTAGAAAGGGCGCGCTGCTCCCGCCGGAA------
------AAGGACGGCTCTCCCGTCCTGCCCGACAAACGCAACGGCTTC------------
TTCTCGGCGGAGGCGCGCGGCCCAGCCCGGGCGCGGCGGTGGCCGGTGCAGGTCCTCTCA
ATTCTCTGTGCGCTGCTGTTTGCCGTCCTCCTCGCTTGCCTTCTCGCCATCGCCTACCAG
ATCGTGAAAGACTTACATGCTGAGAATTTGAAGAATGAAGATGACGTAGACACGGGGCTA
TTAGGATTCTGGACTCTACTTATAATATCCCTAACTGCTGGGTTCTCCTGCTGCAGCTTT
TCTTGGACAGTGACTTACTTTGACTCTTTTGAGCCAGGAATGTTTCCTCCTACTCCTCTT
TCACCTGCCAGGTTCAAGAAACTTACTGGACATTCTTTCCACATGGGCTATAGCATGGCA
ATTTTGAACGGCATTGTAGCTGCTCTTACTGTTGCATGGTGCCTCATG
>Human|ENSG00000177917|ENST00000326446
ATGTCGTTTGCTGAGAGCGGGTGGCGGTCGGCTCTGCGGCGCCGCGGTCCCGGCACCCCG
GGCCCTGTGGCTCGGCCATCGTATTCCTCCTTTACTCAG---GGGGACAGCTGGGGTGAA
GGCGAAGTCGAC---GAGGAGGAGGGATGCGACCAAGTGGCCCGCGACCTGCGGGCGGAG
TTCTCGGCTGGGGCGTGGTCAGAGCCCAGAAAGCGCTCGGTGCTCCCGCCGGAC------
------GGGAACGGGTCGCCCGTTCTGCCCGATAAGCGCAATGGTATC------------
TTTCCCGCGGCCGCGGGCAGCAGAGCCCAGCCTCGGCGGTGGCCGGTCCAGGTCCTCTCT
ATTCTCTGCTCGCTGCTCTTCGCCATTCTTCTCGCCTTCCTCCTCGCCATCGCCTACTTG
ATCGTTAAAGAGTTGCATGCTGAGAATTTGAAAAATGAAGATGATGTAGACACTGGACTA
TTAGGATTCTGGACTCTACTTATAATATCCCTAACTGCTGGATTCTCCTGTTGCAGCTTT
TCTTGGACAGTGACTTACTTTGATTCTTTTGAACCAGGAATGTTTCCTCCTACTCCTCTT
TCACCTGCCAGGTTCAAGAAACTGACTGGACATTCTTTCCACATGGGCTATAGCATGGCG
ATTTTGAATGGCATCGTAGCTGCTCTTACTGTAGCATGGTGCCTCATG
>Orca|XP_004276851.1
ATGTCGTTCGTGGAGAGTGGGAGGCGCCCAGCCCCTTCTCGCCGCCGTCTAGGCACTGCT
GTCCCGTTTGATCAACCGGCGTTTTCCGCTTTCACTCAG---GGAGACAGCTGGGGTGAG
GGTGAAGTCGAC---GAGGAGGAGGGATGCAACCGAGTGGCCCGTGACCTGCGGGCGGAG
TTCTCGGCCGGGGCGTCATCGGAACCTAGAAAGGACTCGCTACTCCGGCCAGAT------
------GGGGACGGGTCTCCCGCCCTGCCCGATAAACGCAATGGTATT------------
TTCTCGGCGGATGCGGGCGGCAGAGCCCAAGCCCGGCGCTGGCCGGTTCAGGTCCTCTCA
GTTCTCTGTTCGCTGCTGTTTGCCATCCTCCTCGCCTTCCTTCTCGCTATCACCTACCTG
ATCGTAAAAGAGTTACATGCTGAAAATTTGAAGAATGAAGATGATGTACACACTGGACTG
TTAGGATTCTGGACTCTACTTATAATATCCCTAACTGCCGGATTCTCCTGCTGCAGCTTT
TCTTGGACAGTGACTTATTTTGATTCTTTTGAACCAGGAATGTTTCCTCCTACTCCTCTT
TCACCTGCCAGGTTCAAGAAACTGACTGGACATTCTTTCCACATGGGCTATAGTATGGCA
ATTTTGAATGGCATTGTAGCTGCTCTTACTGTAGCTTGGTGCCTCATG
>Chimp|ENSPTRG00000012544|ENSPTRT00000023253
ATGTCGTTTGCTGAGAGCGGGTGGCGGTCGGCTCTGCGGCGCCGCGGTCCCGGCACCCCG
GGCCCTGTGGCTCGGCCATCGTATTCCTCCTTTACTCAG---GGGGACAGCTGGGGTGAA
GGCGAAGTCGAC---GAGGAGGAGGGATGCGACCAAGTGGCCCGCGACCTGCGGGCGGAG
TTCTCGGCTGGGGCGTGGTCAGAGCCCAGAAAGCGCTCGGTGCTCCCGCCGGAC------
------GGGGACGGGTCGCCCGTTCTGCCCGATAAGCGCAATGGTATC------------
TTTCTCGCGGCCGCGGGCAGCAGAGCCCAGCCTCGGCGGTGGCCGGTCCAGGTCCTCTCT
ATTCTCTGCTCGCTGCTCTTCGCCATCCTTCTCGCCTTCCTCCTCGCCATCGCCTACTTG
ATCGTTAAAGAGTTGCATGCTGAGAATTTGAAAAATGAAGATGATGTAGACACTGGACTA
TTAGGATTCTGGACTCTACTTATAATATCCCTAACTGCTGGATTCTCCTGTTGCAGCTTT
TCTTGGACAGTGACTTACTTTGATTCTTTTGAACCAGGAATGTTTCCTCCTACTCCTCTT
TCACCTGCCAGGTTCAAGAAACTGACTGGACATTCTTTCCACATGGGCTATAGCATGGCG
ATTTTGAATGGCATCGTAGCTGCTCTTACTGTAGCATGGTGCCTCATG
>Cow|ENSBTAG00000001435|ENSBTAT00000001883
ATGTCGTTTGTGGAGAGCGGGAGACGTTCGGCCCCTCTGCGCCGCCGGCCCGGCACCCCT
GTCCCGTTCGCTCGACCTGCGTATTCCGTTTTCAGTCAG---GGAGATAGCTGGGGTGAG
GGCGAAGTCGAA---GAGGAGGAGGGATGCGACCAAGTGGCCCGTGATTTGCGGGCGGAG
TTCTCGGCCGGGTCGTCATCGAAACTCAGAAAGGACCCGGTACTCCAGCCAGAT------
------GGGGACGGATCTCCGGTTCTGCCCGATAAACGCAATGGCATT------------
TTCTCGGCGGATGCGGGTGGTAAAGCCCTGGCTCGGCGCTGGCCGGTCCAAGTCCTCTCA
ATTCTCTGTTCTCTGCTGTTCGCCATCCTTCTTGCCTGCCTGCTCGCCATCACCTACCTG
ATCGTAAAAGAGTTACATGCTGAAAATTTGAAGAATGAAGATGATGTAAACACTGGACTG
TTAGGATTCTGGAGTCTACTTATAATATCCCTAACTGCTGGATTCTCCTGCTGCAGCTTT
TCTTGGACAGTGACTTACTTTGATTCTTTTGAACCAGGAATGTTTCCTCCTACTCCTCTT
TCACCTGCCAGGTTCAAGAAAATGACCGGGCATTCCTTCCACATGGGCTACAGTATGGCA
ATTTTGAATGGCATTGTAGCTGCTCTTACTGTAGCTTGGTGCCTCATG
>Dog|ENSCAFG00000005840|ENSCAFT00000009413
ATGTCGTTCGTGGAGACCGGGAGGCGCCCGCCTGCGCTGCGCCGACGTCCCGGCACCCCG
GCCGCGTCCGCCCGGCCGGCCTTCGCCTTCCCCGCG------GGGGGCGGGTGGGGGGAC
GCGGAGGGGGAC---GAGGAGGACGGGTGCGACCCGGTGGCCCGCGATCTGCGGGCGGAG
TTCTCGGCCGGGGCGTCGTCGGAGCCCGCGGAGCGCCCGCTGCTCCGCGGGGGCGGGGGC
GGGGGCGGGGACGGCTCGCCGGTCCTGCCCGAGAAGCGCAACGGCGTG------------
TTGGCGGCGGGCGGCCAG------GGTGCGGCGCGGCGCCGGCCGGTGCGGGTGCTGTCG
ATCCTGTGCTCGCTGCTGTTCGCGGTCCTCGTCGCCTTCCTCCTCGCCATCGCCTACCTG
GTGGTGAAAGAGTTACATGCTGAGAATTTAAAGACTGAAGACGACACAGACACTGGGCTA
CTAGGGTTCTGGACTCTACTTATAATATCTCTATCTGCTGGATTCTCCTGCTGTAGCTTT
TCTTGGACAGTGACTTATTTTGACTCTTTTGAACCAGGGATGTTTCCTCCTACTCCTCTT
TCACCTGCCAGGTTCAAGAAACTGACTGGACATTCTTTCCACATGGGCTACAGCATGGCA
ATTTTGAATGGCATTGTTGCTGCTCTTACTGTAGCATGGTGCCTCATG
>Elephant|ENSLAFG00000001616|ENSLAFT00000001616
ATGTCGTTTGTGGAGAGCGGGAGCGTCTTGGCTTTGCGGCGCCGCCGACTTGGCACTCGG
GCCCCACTCCCTCGGCCGGTGTACTCCGCCTTCTCTCAG---GGGGACGGTTGGGGCGAG
GGCGAAGTCGAC---GAGGAGGAGAGATGCGAACAAGTGGCCCGCGACTTGCGAGCCGAG
TTCTCGGCTGGGGGGTCGTCGGAGCTCAGGAAGGGCTCGCTGCTACCGCCGCAC------
------GGGGACGGTTCACCGGTTCTGCCCGATAAGCGCAATGGCATC------------
TTCCCAGCGACTGCGGGTGGACGAGCCTCGGCTCGGCGGTGGCCGGTCCAGGTCCTCTCT
GTGCTCTGTTCGCTGGTATTCGCCGCCCTCCTCGCATTCCTCCTTGCCATCGCCTACCTG
ATAGTAAAAGAGTTGCATGCTGAGAATCTGAAGAATGAAGATGGTGTAGACACTGGGCTA
TTAGGATTTTGGACTCTGCTTGTAATATCCCTAACTGCTGGATTCTCCTGTTGCAGCTTT
TCTTGGACAGTGACTTATTTTGATTCTTTTGAACCGGGAATGTTTCCTCCTACTCCTCTT
TCACCTGCCAGGTTCAAGAGACTGACTGGACATTCTTTCCACATGGGCTATAGCATGGCG
ATTTTGAATGGCATTGTAGCTGCTCTTACTGTAGCATGGTGTCTCATG
>Bowhead|bmy_10690T0
ATGTCGTTCGTGGAGAGCGGGAGGCGCTCAGCCCTTTCTCGCCGCCGTCTAAGCACTGCT
GTCCCGTTTGCTCAACCGGCGTTTTCCGCTTTCACTCAG---GGAGACAGCTGGGGTGAG
GGTGAAGTCGAC---GAGGAGGAGGGATGCAACCGAGTGGCCCGTGACCTGCGGGCGGAG
TTCTCGGCCAGGGCGTCGTCGGAACCTAGAAAGGACTCGCTACTCCGGCCAGAT------
------GGGGACGGGTCTCCCGCCCTGCCCGATAAACGCAATGGCATT------------
TTCTCGGCGGATGCGGGCGGCAGAGTCCAAGCCCGGCGCTGGCCGGTCCAGGTCCTCTCA
GTTCTCTGTTCGCTGCTGTTTGCCATCCTCCTCGCCTTCCTTCTCGCCATCACCTACCTG
ATCGTAAAAGAGTTACATGCTGAAAATTTGAAGAACGAAGATGATGTACACACTGGACTG
TTAGGT------------------------------------------------------
------------------------------------------------------------
------------------------------------------------------------
---ATGGACTTTATTGTCACT---------------------------
>Minke|BACU018885
------------------------------------------------------------
------------------------------------------GGAGACAGCTGGGGTGAG
GGTGAAGTCGAC---GAGGAGGAGGGATGCAACCGAGTGGCCCGTGACCTGCGGGCGGAG
TTCTCGGCTAGGGCGTCGTCGGAACCTAGAAAGGACTCGCTACTCCGGCCAGAT------
------GGGGACGGGTCTCCCGCCCTGCCCGATAAACGCAATGGCATT------------
TTCTCGGCGGATGCGGGCGGCAGAGTCCAAGCCCGGCGCTGGCCGGTCCAGGTCCTTTCA
GTTCTCTGTTCGCTGCTGTTTGCCATCCTCCTCGCCTTCCTTCTCGCCATCACCTACCTG
ATCGTAAAAGAGTTACATGCTGAAAATTTGAAGAACGAAGATGATGTACACACTGGACTG
TTAGGATTCTGGACTCTACTTATAATATCCCTAACTGCCGGATTTTCCTGCTGCAGCTTT
TCTTGGACAGTGACTTATTTTGATTCTTTTGAACCAGGAATGTTTCCTCCTACTCCTCTT
TCACCTGCCAGGTTTAAGAAACTGACTGGACATTCTTTCCACATGGGCTATAGTATGGCA
ATTTTGAATGGCATTGTAGCTGCTCTTACTGTAGCTTGGTGCCTCATG
