# Supplementary material for: Insights into the Evolution of Longevity from the Bowhead Whale Genome
Source: Cell Rep. 2015 Jan 6;10(1):112–22. doi: 10.1016/j.celrep.2014.12.008 (PMC4536333; doi:10.1016/j.celrep.2014.12.008)
Supplement: Supplemental Folder 2. Species Used in the Analysis of Selective Pressure Variation, Single-Gene Orthologous Families Tested, Likelihood Ratio Tests, MAKER Parameters, and Full Assembly and Read Usage Data, Related to Experimental Procedures [file mmc3.zip › Tested SGOs/reciprocal_group_3420.2.fas]

>Gibbon|ENSNLEG00000010408|ENSNLET00000013292
------------------------------------------------------------
------------------------------------------------------------
------------------------------------------------ATGGTCCCCGGC
GCCGCGGGCTGGTGTTGTCTCGTGCTCTGGCTC---------------------------
---------------------------------------------CCCGCGTGCGTCGCG
GCCCACGGCTTCCGTATCCATGATTATTTGTACTTTCAAGTGCTGAGTCCTGGGGACATT
CGATACATCTTCACAGCCACACCTGCCAAGGACTTTGGTGGTATCTTTCACACAAGGTAT
GAGCAGATTCACCTTGTCCCCGCTGAACCTCCAGAGGCCTGCGGGGAACTCAGCAACGGT
TTCTTCATCCAGGACCAGATTGCTCTGGTGGAGAGGGGGGGCTGCTCCTTCCTCTCCAAG
ACTCGGGTGGTCCAGGAGCACGGCGGGCGGGCAGTGATCATCTCTGACAACGCGGTTGAC
AATGACAGCTTCTACGTGGAGATGATCCAGGACAGTACCCAGCGCACAGCTGACATCCCT
GCCCTCTTCCTGCTCGGCCGAGATGGCTACATGATCCGCCGCTCTCTGGAACAACATGGG
CTGCCATGGGCTATCATTTCCATCCCAGTCAATGTCACCAGCATCCCCACCTTTGAGCTG
CTGCAACCGCCCTGGACCTTCTGG
>Gorilla|ENSGGOG00000007761|ENSGGOT00000007794
------------------------------------------------------------
------------------------------------------------------------
------------------------------------------------ATGGTCCCCGGC
GCCGCGGGCTGGTGTTGTCTCGTGCTCTGGCTC---------------------------
---------------------------------------------CCCGCGTGCGTCGCG
GCCCACGGCTTCCGTATCCATGATTATTTGTACTTTCAAGTGCTGAGTCCTGGGGACATT
CGATACATCTTCACAGCCACACCTGCCAAGGACTTTGGTGGTATCTTTCACACAAGGTAT
GAGCAGATTCACCTTGTCCCCGCTGAACCTCCAGAGGCCTGCGGGGAACTCAGCAACGGT
TTCTTCATCCAGGACCAGATTGCTCTGGTGGAGAGGGGGGGCTGCTCCTTCCTCTCCAAG
ACTCGGGTGGTCCAGGAGCACGGCGGGCGGGCGGTGATCATCTCTGACAACGCGGTTGAC
AATGACAGCTTCTACGTGGAGATGATCCAGGACAGTACCCAGCGCACAGCTGACATCCCT
GCCCTCTTCCTGCTCGGCCGAGACGGCTACATGATCCGCCGCTCTCTGGAACAGCATGGG
CTGCCATGGGCCATCATTTCCATCCCAGTCAATGTCACCAGTATCCCCACCTTTGAGCTG
CTGCAACCACCCTGGACCTTCTGG
>Guinea_Pig|ENSCPOG00000013054|ENSCPOT00000013181
------------------------------------------------------------
------------------------------------------------------------
------------------------------------------------ATGGTCCCTGGC
GCCGCGGGCTGGTGGTTTCTGGTGCTCTGGCTG---------------------------
---------------------------------------------CCCGCGTGCGTCGCG
GCCCACGGCTTACGCATCCATGATTATTTGTACTTCCAAGTGTTGAGTCCTGGGGACATT
CGATACATCTTCACAGCCACACCTGCCAAGGACTTTGGTGGTATCTTTCACACGAGGTAT
GAACAGATTCACCTTGTCCCTGCTGAACCTCCAGAGGCCTGTGGGGAACTCAGCAACGGT
TTCTTCATTCAGGACCAAATCGCTCTGGTGGAGAGGGGGGGATGCTCTTTCCTCTCTAAA
ACCCGAGTGGTACAAGAGCACGGTGGGCGGGCCGTGATCATCTCTGACAATGCAGTGGAC
AATGACAGCTTCTATGTAGAAATGATCCAGGACAGTACCCAGCGCACAGCTGACATTCCT
GCTCTCTTCCTGCTCGGCCGAGATGGCTACATGATCCGTCGCTCTCTGGAACAGCATGGG
CTGCCATGGGCCATCATTTCCATCCCAGTCAATGTCACCAGCATCCCCACCTTTGAGCTG
CTACAACCACCCTGGACCTTCTGG
>Horse|ENSECAG00000018201|ENSECAT00000019291
------------------------------------------------------------
------------------------------------------------------------
------------------------------------------------------------
---------------------------------GAGAAGCGCGCGCCGGGCCGGGCCTGG
AGATGGTCCCCGGCGCCGCCGGCTGGTGTGTCTCGTGCTCTGGCTCCCGCGTGCGTCGCG
GCCCACGGCTTACGCATCCATGATTATTTGTACTTCCAAGTGCTGAGTCCTGGGGACATA
CGCTACATCTTCACAGCCACACCTGCCAAGGACTTTGGTGGTATCTTTCACACAAGGTAT
GAGCAGATTCACCTTGTCCCCGCAGAACCGTCGGAGGCCTGTGGGGAACTCAGGAACGGT
TTCTTCATCCAGGACCAGATCGCTCTGGTGGAGAGGGGGGGCTGCTCCTTCCTCTCCAAG
ACCCGGGTGGTGCAGGAGCATGGCGGGCGGGCGGTGATCATCTCTGACAACGCGGTTGAC
AATGACAGCTTCTACGTGGAGATGATCCAGGACAGTACCCAGCGCACAGCTGACATCCCC
GCCCTCTTCCTGCTCGGCCGAGATGGCTACATGATCCGCCGCTCACTGGAACAACACGGG
CTGCCATGGGCCATCATTTCCATCCCAGTCAATGTCACCAGCATCCCCACCTTTGAGCTG
CTGCAACCACCCTGGACCTTCTGG
>Mouse|ENSMUSG00000030008|ENSMUST00000032080
ATGAGCCGT---------------------------------------------------
------------------------------------------------------------
---------------------------------------------------------GGC
GCCGCGGGCTGGTGCTGTCTCGTGCTCTGGCTG---------------------------
---------------------------------------------CCCACGTGCGTCGCG
GCCCACGGCTTACGCATCCATGACTACTTATACTTCCAAGTGCTGAGTCCTGGGGATATT
CGATACATCTTCACAGCCACACCTGCCAAGGACTTTGGTGGGATATTTCACACACGGTAT
GAGCAGATTCACCTCGTCCCTGCTGAACCTCCAGAGGCCTGCGGGGAACTCAGCAACGGC
TTCTTTATCCAGGACCAGATCGCTCTGGTGGAAAGGGGGGGCTGCTCCTTCCTCTCTAAG
ACCAGGGTGGTACAGGAGCATGGTGGGCGGGCTGTGATCATCTCGGACAATGCAGTTGAC
AATGACAGTTTCTACGTGGAGATGATCCAGGATAGTACTCAACGCACAGCTGACATTCCT
GCCCTCTTCCTGCTCGGCCGAGATGGCTACATGATCCGCCGTTCTCTGGAACAGCACGGG
CTACCATGGGCCATCATCTCTATCCCAGTCAATGTCACCAGTATCCCCACCTTTGAGCTA
CTGCAACCTCCGTGGACTTTCTGG
>Opossum|ENSMODG00000016597|ENSMODT00000021082
------------------------------------------------------------
------------------------------------------------------------
------------------------------------------------ATGGTCCGGGTC
GCCGTGGGCTGGACCTGCCTCTGGCTGTGGTGC---------------------------
---------------------------------------------TCCGCGTGCGTGCTG
GCCCACGGTCTGCACATCCATGACTATCTGTACTTCCAAGTGCTGAGCCCCGGGGACATT
CGCTACATCTTCACGGCCACTCCTGCCAAGGACTTTGGGGGCGTCTTCCACACGCGGTAC
GACCAGATTCAGCTGGTGCCGGCGGACCCCCCGGAGGCCTGCGGACCCCTCAACAACGGC
TTCTTCATCCAAGACCAGATCGCCCTGGTGGAGCGGGGGGGCTGCTCGTTCCTGTCCAAG
ACCCGGGTGGTGCAGGAGCACGGCGGCCGCGCCGTGATCATCTCGGACAACGCCGAGGAC
AACGACAGCTTCTACGTGGAGATGATCCAGGACAGCACCCGCCGCACGGCCGACATCCCG
GCGCTCTTCCTGCTCGGCCGAGACGGCTACATGATCAGACGCTCCCTAGAACAGCACGGG
CTGCCCTGGGCCATCATCTCCATCCCCGTCAACGTCACGAGCATCCCCACCTTTGAACTC
TTACAGCCGCCCTGGACTTTTTGG
>Orangutan|ENSPPYG00000012298|ENSPPYT00000014272
ATGAGCAGGCGTCAGAGCCAATCAGCCGTGAGCCTCGTTCCCGTCGTCCAGCCCGCGGCG
AGAGCGGGTATGTGGGCGGGACGCCGGAGCAGCTGTCAGGCTAAAGTCCGGCGAGCGACG
CGCGGCGGGGCGGCGGGAGGAAACGCGGCGCCGGGCCGGGCCCTGGAGATGGTCCCCGGC
GCCGCGGGCTGGTGTTGTCTCGTGCTCTGGCTC---------------------------
---------------------------------------------CCTGTGTGCGTCGCG
GCCCACGGCTTCCGTATCCATGATTATTTGTACTTTCAAGTGCTGAGTCCTGGGGACATT
CGATACATCTTCACAGCCACACCTGCCAAGGACTTTGGTGGTATCTTTCACACAAGGTAT
GAGCAGATTCACCTTGTCCCTGCTGAACCTCCAGAGGCCTGCGGGGAACTCAGCAACGGT
TTCTTCATCCAGGACCAGATTGCTCTGGTGGAGAGGGGGGGCTGCTCCTTCCTCTCCAAG
ACTCGGGTGGTCCAGGAGCACGGCGGGCGGGCAGTGATCATCTCTGACAACGCGGTTGAC
AATGACAGCTTCTACGTGGAGATGATCCAGGACAGTACCCAGCGCACAGCTGACATCCCC
GCCCTCTTCCTGCTCGGCCGAGATGGCTACATGATCCGCCGCTCTCTGGAACAGCATGGG
CTGCCATGGGCCATAATTTCCATCCCAGTCAATGTCACCAGCATCCCCACCTTTGAGCTG
CTGCAACCGCCCTGGACCTTCTGG
>Rabbit|ENSOCUG00000002428|ENSOCUT00000002426
ATGAGCAGCTGTCAGAGCCAATCACCCATAGGCCTCGTTTCCGTTCGCCAACCGGCAGCG
AGAGCGGGTCTGTGGGCGGGAGGCCACAGCAGCTGTCAGGCTAAAGTCCGACGAGCTACG
CGCGGCTGGCCGCCAGGAGGAAACGCGGCGCCCGGCCGGGCCCTGGAGATGGTCCCCGGC
GCCGCGGGCTGGTGTTGTCTCGTGCTCTGGCTC---------------------------
---------------------------------------------CCCGCGTGCCTCGCG
GCCCACGGCTTCCGCGTCCATGACTATTTGTACTTCCAAGTGCTGAGTCCTGGGGACATC
CGATACATCTTCACAGCCACGCCTGCCAAGGACTTTGGTGGTATCTTTCACACAAGGTAT
GAGCAGATTCACCTTGTCCCTGCTGAACCTCCAGAGGCCTGTGGCGAGCTCAACAACGGT
TTCTTCATCCAGGATCAGATCGCTTTGGTGGAGAGGGGGGGCTGCTCCTTCCTCTCCAAG
ACCCGGGTGGTGCAGGAGCACGGTGGACGGGCCGTGATCATCTCTGACAACGCAGTGGAC
AATGACAGCTTCTACGTGGAGATGATCCAGGACAGTACCCAGCGCACGGCTGACATCCCG
GCCCTTTTCCTGCTTGGCCGAGATGGCTACATGATCCGCCGCTCCCTGGAACAGCACGGG
CTGCCATGGGCCATCATTTCCATCCCAGTCAATGTCACCAGCATCCCCACCTTTGAGCTG
CTGCAACCGCCCTGGACCTTCTGG
>Rat|ENSRNOG00000050483|ENSRNOT00000073135
ATGAGCCGT---------------------------------------------------
------------------------------------------------------------
---------------------------------------------------------GGT
GCCGCGGGCTGGTGCTGTCTCGTGCTTTGGCTG---------------------------
---------------------------------------------CCCACGTGCGTCGCG
GCCCACGGCTTACGCATCCATGACTACTTGTACTTCCAAGTGCTGAGTCCTGGGGACATT
CGGTACATCTTCACTGCCACGCCTGCCAAGGACTTTGGTGGCATATTTCACACACGGTAT
GAACAGATTCACCTCGTCCCTGCTGAACCTCCAGAGGCCTGCGGGGAACTCAGCAACGGC
TTCTTCATCCAGGACCAGATCGCTCTGGTGGAAAGGGGGGGCTGCTCCTTCCTCTCTAAG
ACCAGGGTGGTACAGGAGCATGGTGGGCGGGCTGTGATCATCTCGGACAATGCCGTTGAC
AATGACAGCTTCTATGTGGAGATGATCCAGGATAGTACCCAACGCACAGCTGATATTCCT
GCCCTCTTCCTGCTCGGCCGAGATGGCTACATGATCCGACGCTCTCTGGAACAGCATGGG
CTACCATGGGCTATCATCTCTATCCCAGTCAATGTCACCAGCATTCCTACCTTTGAGCTG
CTGCAACCTCCATGGACTTTCTGG
>Macaque|ENSMMUG00000012446|ENSMMUT00000017448
------------------------------------------------------------
------------------------------------------------------------
------------------------------------------------ATGGTCCCCGGC
GCCGCGGGCTGGTGTTGTCTCGTGCTCTGGCTC---------------------------
---------------------------------------------CCCGCGTGCGTCGCG
GCCCACGGCTTCCGTATCCATGATTATTTGTACTTTCAAGTGCTGAGTCCTGGGGACATT
CGATACATCTTCACAGCCACACCTGCCAAGGACTTTGGTGGTATCTTTCACACAAGGTAT
GAGCAGATTCACCTTGTCCCCGCTGAACCTCCAGAGGCCTGCGGGGAACTCAGCAACGGT
TTCTTCATCCAGGACCAGATTGCTCTGGTGGAGAGGGGGGGCTGCTCCTTCCTCTCCAAG
ACTCGGGTGGTCCAGGAGCATGGCGGGCGGGCAGTGATCATCTCTGACAACGCAGTTGAC
AATGACAGCTTCTACGTGGAGATGATCCAGGACAGTACCCAGCGCACAGCTGACATCCCC
GCCCTCTTCCTGCTCGGCCGAGATGGCTACATGATCCGCCGCTCTCTGGAACAGCATGGG
CTGCCATGGGCCATCATTTCCATCCCAGTCAATGTCACCAGCATCCCCACCTTTGAGCTG
CTGCAACCACCCTGGACCTTCTGG
>Marmoset|ENSCJAG00000003970|ENSCJAT00000007614
------------------------------------------------------------
------------------------------------------------------------
------------------------------------------------ATGGTCCCAGGC
GCCGCTGGCTGGTGTTGTCTCGTGCTCTGGCTC---------------------------
---------------------------------------------CCCGCATGCGTCGTG
GCCCATGGCTTCCGTATCCATGATTATTTGTACTTTCAAGTGCTGAGTCCTGGGGACATT
CGATACATCTTCACAGCCACACCAGCCAAGGACTTTGGTGGTATCTTTCACACAAGGTAT
GAGCAGATTCACCTTGTCCCCGCTGAACCTCCAGAGGCCTGTGGGGAACTCAGCAATGGT
TTCTTCATCCAGGACCAGATCGCTCTGGTAGAGAGGGGGGGCTGCTCCTTCCTCTCCAAG
ACTCGAGTGGTCCAGGAGCACGGCGGGCGGGCAGTGATCATCTCTGACAACGCGGTTGAC
AATGACAGCTTCTACGTGGAGATGATCCAGGACAGTACCCAGCGCACAGCTGACATCCCC
GCCCTCTTCCTGCTCGGCCGAGATGGCTACATGATCCGCCGCTCCCTGGAACAGCATGGG
CTGCCATGGGCCATCATTTCCATCCCAGTCAATGTCACCAGCATCCCCACCTTTGAGCTG
CTGCAACCGCCCTGGACCTTCTGG
>Microbat|ENSMLUG00000004590|ENSMLUT00000004595
------------------------------------------------------------
------------------------------------------------------------
------------------------------------------------ATGGTCGTCGGC
GCCGCGGGCTGGTGGTGTCTCGTGCTCTGGCTC---------------------------
---------------------------------------------CCCGCCTGCGTCGCG
GCCCACGGCTTACGCATCCATGATTATTTGTACTTCCAAGTGCTGAGTCCTGGAGACATT
CGATACATTTTCACAGCTACACCTGCAAAGGATTTTGGTGGCATCTTTCACACAAGGTAT
GAGCAGATTCACCTTGTCCCTGCGGAACCTTCAGAGGCCTGTGGAGAACTCAGCAACGGT
TTCTTCATCCAGGACCAGATCGCTCTGGTGGAGAGGGGGGGCTGCTCCTTCCTCTCCAAG
ACCCGGGTGGTACAGGAACATGGCGGGCGGGCAGTGATCATCTCTGACAACGCAGTTGAC
AATGACAGCTTCTACGTGGAGATGATCCAGGACAGTACCCAGCGCACGGCTGACATCCCT
GCCCTCTTCCTACTCGGCCGAGATGGCTACATGATCCGCCGCTCCCTGGAACAGCATGGG
CTGCCATGGGCCATCATTTCCATTCCAGTCAATGTCACCAGCATCCCCACCTTTGAGCTG
CTGCAACCACCCTGGACCTTCTGG
>Human|ENSG00000135617|ENST00000258083
------------------------------------------------------------
------------------------------------------------------------
------------------------------------------------ATGGTCCCCGGC
GCCGCGGGCTGGTGTTGTCTCGTGCTCTGGCTC---------------------------
---------------------------------------------CCCGCGTGCGTCGCG
GCCCACGGCTTCCGTATCCATGATTATTTGTACTTTCAAGTGCTGAGTCCTGGGGACATT
CGATACATCTTCACAGCCACACCTGCCAAGGACTTTGGTGGTATCTTTCACACAAGGTAT
GAGCAGATTCACCTTGTCCCCGCTGAACCTCCAGAGGCCTGCGGGGAACTCAGCAACGGT
TTCTTCATCCAGGACCAGATTGCTCTGGTGGAGAGGGGGGGCTGCTCCTTCCTCTCCAAG
ACTCGGGTGGTCCAGGAGCACGGCGGGCGGGCGGTGATCATCTCTGACAACGCAGTTGAC
AATGACAGCTTCTACGTGGAGATGATCCAGGACAGTACCCAGCGCACAGCTGACATCCCC
GCCCTCTTCCTGCTCGGCCGAGACGGCTACATGATCCGCCGCTCTCTGGAACAGCATGGG
CTGCCATGGGCCATCATTTCCATCCCAGTCAATGTCACCAGCATCCCCACCTTTGAGCTG
CTGCAACCGCCCTGGACCTTCTGG
>Orca|XP_004277123.1
------------------------------------------------------------
------------------------------------------------------------
------------------------------------------------ATGGTCCCCGGC
GCCGCGGGCTGGTGTTGTCTCGTGCTCTGGCTC---------------------------
---------------------------------------------CCCGCGTGCGTCGCG
GCCCACGGCTTACGCATCCATGATTATTTGTACTTTCAAGTGCTGAGTCCTGGGGACATT
CGATACATCTTTACTGCCACGCCTGCCAAGGACTTTGGTGGTATCTTTCACACAAGGTAT
GAGCAGATTCACCTTGTCCCTGCTGAACCTTCAGAGGCCTGCGGGGAACTCAGCAACGGT
TTCTTCATCCAGGACCAGATCGCTCTGGTGGAGAGGGGGGGCTGCTCCTTCCTCTCCAAG
ACCCGGGTGGTGCAGGAGCACGGTGGGCGGGCAGTGATCATCTCTGACAACGCAGTTGAC
AATGACAGCTTCTACGTGGAGATGATCCAAGACAGTACCCAGCGCACAGCTGACATCCCC
GCCCTCTTCCTGCTTGGCCGAGATGGCTACATGATCCGCCGCTCCCTGGAACAGCATGGG
CTGCCATGGGCCATCATTTCCATCCCAGTCAATGTCACCAGCATCCCCACCTTTGAGCTG
CTGCAACCGCCCTGGACCTTCTGG
>Chimp|ENSPTRG00000012059|ENSPTRT00000022432
------------------------------------------------------------
------------------------------------------------------------
------------------------------------------------ATGGTCCCCGGC
GCCGCGGGCTGGTGTTGTCTCGTGCTCTGGCTC---------------------------
---------------------------------------------CCCGCATGCGTCGCG
GCCCACGGCTTCCGTATCCATGATTATTTGTACTTTCAAGTGCTGAGTCCTGGGGACATT
CGATACATCTTCACAGCCACACCTGCCAAGGACTTTGGTGGTATCTTTCACACAAGGTAT
GAGCAGATTCACCTTGTCCCCGCTGAACCTCCAGAGGCCTGCGGGGAACTCAGCAACGGT
TTCTTCATCCAGGACCAGATTGCTCTGGTGGAGAGGGGGGGCTGCTCCTTCCTCTCCAAG
ACTCGGGTGGTCCAGGAGCACGGCGGGCGGGCGGTGATCATCTCTGACAACGCGGTTGAC
AATGACAGCTTCTACGTGGAGATGATCCAGGACAGTACCCAGCGCACAGCTGACATCCCC
GCCCTCTTCCTGCTCGGCCGAGACGGCTACATGATCCGCCGCTCTCTGGAACAGCATGGG
CTGCCATGGGCCATCATTTCCATCCCAGTCAATGTCACCAGCATCCCCACCTTTGAGCTG
CTGCAACCGCCCTGGACCTTCTGG
>Cow|ENSBTAG00000008765|ENSBTAT00000011546
------------------------------------------------------------
------------------------------------------------------------
------------------------------------------------ATGGTCCCCGGC
GCCGCGGGCTGGTGTTGTCTCGTGCTCTGGCTC---------------------------
---------------------------------------------CCCGCGTGCGTCGCG
GCCCACGGCTTACGCATCCATGATTATTTGTACTTTCAAGTGCTGAGTCCTGGGGACATT
CGCTACATCTTCACAGCCACGCCTGCCAAGGACTTTGGTGGTATCTTTCACACAAGGTAT
GAGCAGATTCACCTTGTCCCTGCGGAACCTTCAGAGGCCTGTGGGGAACTCAGCAACGGT
TTCTTCATCCAGGACCAGATCGCGCTGGTGGAGAGGGGGGGCTGCTCCTTCCTGTCCAAG
ACCCGGGTGGTGCAGGAGCACGGCGGGCGGGCAGTGATCATCTCTGACAACGCGGTTGAC
AATGACAGCTTCTACGTGGAGATGATCCAAGACAGTACCCAGCGCACAGCTGACATCCCC
GCCCTCTTCCTGCTCGGCCGAGATGGCTACATGATCCGCCGCTCCCTGGAACAGCATGGG
CTGCCTTGGGCCATCATTTCCATCCCAGTCAATGTCACCAGCATCCCCACCTTTGAGCTG
CTGCAACCGCCCTGGACCTTCTGG
>Dog|ENSCAFG00000008926|ENSCAFT00000014170
------------------------------------------------------------
------------------------------------------------------------
------------------------------------------------ATGGTCCCCGGC
GCCGCGGGCTGGTGGTGTCTCGTGCTCTGGCTC---------------------------
---------------------------------------------CCCGCGTGCGTCGCG
GCCCACGGCTTACGCATCCATGATTATTTGTACTTCCAAGTGCTGAGTCCTGGAGACATT
CGATACATCTTCACAGCCACACCTGCCAAGGACTTTGGTGGTATCTTTCACACAAGGTAT
GAGCAGATTCACCTTGTCCCTGCAGAACCTTCAGAGGCCTGTGGGGAGCTCAGCAACGGT
TTCTTCATCCAGGACCAGATTGCTCTGGTGGAGAGAGGGGGCTGCTCCTTCCTCTCCAAG
ACCCGAGTGGTGCAGGAGCACGGCGGGCGGGCAGTGATCATCTCTGACAATGCGGTTGAC
AATGACAGCTTCTACGTGGAGATGATCCAGGACAGTACCCAGCGCACAGCTGACATCCCT
GCTCTCTTCCTGCTCGGCCGAGATGGCTACATGATCCGCCGCTCCCTGGAACAGCATGGG
CTGCCATGGGCCATCATTTCCATCCCAGTTAATGTCACCAGCATCCCCACCTTTGAGCTG
CTGCAACCGCCCTGGACCTTCTGG
>Elephant|ENSLAFG00000009800|ENSLAFT00000009796
------------------------------------------------------------
------------------------------------------------------------
------------------------------------------------ATGGTCCCTGGG
GCCGCGGGCTGGTGTTGTCTCGTGCTCTGGTTC---------------------------
---------------------------------------------CCCGCGTGCGTCGCG
GCCCACGGCTTACGTATCAATGACTATTTGTACTTCCAAGTGCTGAGTCCTGGGGACATT
CGATACATCTTCACAGCCACACCTGCCAAGGACTTTGGTGGTATCTTTCACACAAGGTAT
GAGCAGATCCACCTTGTCCCTGCCGAACCCCCAGAGGCCTGTGGGGAACTCAGCAACGGT
TTCTTCATCCAGGACCAAATCGCTCTGGTGGAGAGGGGGGGCTGCTCCTTCCTCTCCAAG
ACCCGGGTGGTGCAGGAGCACGGCGGGCGGGCAGTGATTATCTCCGACAATGCGGTTGAC
AATGACAGCTTCTACGTGGAGATGATACAGGACAGTACCCAGCGGACCGCTGACATCCCA
GCCCTCTTCCTGCTCGGCCGAGATGGCTACATGATCCGCCGCTCTCTGGAACAGCACGGG
CTGCCATGGGCCATCATTTCCATCCCAGTCAATGTCACCAGCATCCCTACCTTTGAGCTA
CTGCAGCCACCCTGGACCTTCTGG
>Bowhead|bmy_16178T0
------------------------------------------------------------
------------------------------------------------------------
------------------------------------------------ATGGTCCCCGGC
GCCGCGGGCTGGTGTTGTCTCGTGCTCTGGCTC---------------------------
---------------------------------------------CCCGCGTGCGTCGCG
GCCCACGGCTTACGCATCCATGATTATTTGTACTTTCAAGTGCTGAGTCCTGGGGACATT
CGATACATCTTCACAGCCACGCCTGCCAAGGACTTTGGTGGTATCTTTCACACAAGGTAT
GAGCAGATTCACCTTGTCCCTGCTGAACCTTCAGAGGCCTGCGGGGAACTCAGCAACGGT
TTCTTCATCCAGGACCAGATCGCTCTGGTGGAGAGGGGGGGCTGCTCCTTCCTCTCCAAG
ACCCGGGTGGTGCAGGAGCACGGTGGGCGGGCAGTGATCATCTCTGACAACGCAGTTGAC
AATGACAGCTTCTACGTGGAGATGATCCAAGACAGTACCCAGCGCACAGCTGACATCCCT
GCCCTCTTCCTGCTTGGCCGAGATGGCTACATGATCCGCCGCTCCCTGGAACAGCATGGG
CTGCCATGGGCCATCATTTCCATCCCAGTCAATGTCACCAGCATCCCCACCTTTGAGCTG
CTGCAACCGCCCTGGACCTTCTGG
>Minke|BACU018413
------------------------------------------------------------
------------------------------------------------------------
------------------------------------------------ATGGTCGCCGGC
GCCGCGGGCTGGTGTTGTCTCGTGCTCTGGCTC---------------------------
---------------------------------------------CCCGCGTGCGTCGCG
GCCCACGGCTTACGCATCCATGATTATTTGTACTTTCAAGTGCTGAGTCCTGGGGACATT
CGATACATCTTCACAGCCACGCCTGCCAAGGACTTTGGTGGTATCTTTCATACAAGGTAT
CAGCAGATTCCCCTTGTCCCTGCTGAACCTTCAGAGGCCTGCGGGGAACTCAGCAACGGT
TTCTTCATCCAGGACCAGATCGCTCTGGTGGAGAGGGGGGGCTGCTCCTTCCTCTCCAAG
ACCCGGGTGGTGCAGGAGCACGGTGGGCGGGCAGTGATCATCTCTGACAACGCAGTTGAC
AATGACAGCTTCTACGTGGAGATGATCCAAGACAGTACCCAGCGCACAGCTGACATCCCT
GCCCTCTTCCTGCTTGGCCGAGATGGCTACATGATCCGCCGCTCCCTGGAACAGCATGGG
CTGCCATGGGCCATCATTTCCATCCCAGTCAATGTCACCAGCATCCCCACCTTTGAGCTG
CTGCAACCGCCCTGGACCTTCTGG
