# Supplementary material for: Insights into the Evolution of Longevity from the Bowhead Whale Genome
Source: Cell Rep. 2015 Jan 6;10(1):112–22. doi: 10.1016/j.celrep.2014.12.008 (PMC4536333; doi:10.1016/j.celrep.2014.12.008)
Supplement: Supplemental Folder 2. Species Used in the Analysis of Selective Pressure Variation, Single-Gene Orthologous Families Tested, Likelihood Ratio Tests, MAKER Parameters, and Full Assembly and Read Usage Data, Related to Experimental Procedures [file mmc3.zip › Tested SGOs/reciprocal_group_3423.2.fas]

>Gibbon|ENSNLEG00000012097|ENSNLET00000015440
------ATGGAGCTTGACAGCGCTCTGGAAGCCCCATCGCAGGAAGACTCTTCTTTGTCC
---GAGTTGTCTCACTCCGCCCTTGGACAGGCCTTCTCCAAGATTTTACACTGTCTTGCC
CGCCCGGAGGCACGA---CGA---GGCAACGTAAAAGATGTAACTCTTAAAGACCTCGGT
GATCTAATAGAAGCCACCGAATTTGATAGGTTATTTGAGGGGAATGGTGCT------CGG
CTTCGCGGAATGCCAGAGACACTGGGGCAGGTGGCAAAAGCCCTGGAGAAGTATGCAGCC
CCCCCCAAGGAGGAGGAAGGTGGAGGTGATGGGCACTCCGAAGCGGCCGAGAAAGCAGCC
CAAGTTGGGTTACTGTTTCTTAAGCTGTTAGGGAAAGTTGAGACTGCTAAGAATTCCCTG
------------GTCGGCCCTGCATGGCAGACGGGCCTGCATCGCTTGGCAGGACCCGTT
TATATTTTTGCCATCACACACAGCTTGGAGCAACCATGGACCACTCCGAGATCTCGGGAA
GTTGCTAGGGAGGTGCTCACCTTACTGCTTCAAGTTACTGAATGCGGTTCTGTGGCAGGA
TTCCTACATGGAGAAAATGAAGATGAGAAAGGGAGACTTTCGGTGATATTAGGGCTTCTC
AAACCCGACTTGAATAAGGAATCCTGGAAGAATAACCCTGCCATCAAACATGTTTTCTCA
TGGACTCTGCAACAGGTCACTCGGCCCTGGCTGAGCCAGCATCTGGAAAGGGTACTTCCC
GCATCATTGCTCATTTCAGATGATTATCAGACTGAGAACAAAATCCTGGGTGTACACTGT
CTGCATCACATTGTGCTTAATGTGCCAGCTGCTGATTTGCTCCAGTATAACAGAGCCCAG
GTCCTATACCATGCCATTTCCAACCACCTGTACACGCCAGAGCACCACCTCATTCAGGCT
GTGCTCCTGTGTCTGCTGGATTTATTCCCCATCCTAGAGAAAACCCTGCACTGGAAAGGA
GATGGAGCTCGACCCACCACCCATTGTGATGAGGTCCTGCAGCTGATCCTGACCCACATG
GAGCCAGAGCACCGCCTTCTTTTACGCAGGACCTATGCAAGAAACCTGCCAGCTTTCGTG
AAG------AGGTTGGGGATCCTAACTGTCCGGCACTTAAAGAGGCTGGAGAGAGTCATC
ATTGGTTATCTGGAGGTTTACGATGGACCTGAGGAGGAAGCTAGATTGAAGATATTGGAA
ACCCTAAAACTTCTCATGCAACATACTTGGCCCAGAGTTTCCTGCAGACTTGTGGTCTTA
CTGAAAGCTCTCTTG---AAACTGATTTGTGATGTAGCAAGGGATCCAAACCTTACACCT
GAGTCTGTTAAGAGTGCCCTGCTACAGGAGGCCACAGACTGCCTGATT------------
------CTCCTGGACCGCTGTTCTCAAGGAAGG---------------------------
------GTAAAGGGTCTCCTGGCCAAAATTCCCCAAAGTTGTGAAGACAGAAAAGTGGTG
AACTGTATCAGAAAA------------------------------------------GTG
CAGCAGGTTTCTGAAGGCGCT---------CCCTACGATGGAACT---------
>Gorilla|ENSGGOG00000010498|ENSGGOT00000010540
------ATGGAGCTTGACAGCGCTCTGGAAGCCCCATTGCAGGAAGACTCTTCTTTGTCC
GGGGAGTTGTCTCACTCCGCCCTTGGACAGGCCTTCTCCAAGATTTTACACTGTCTTGCC
CGCCCGGAGGCACGA---CGA---GGCAACGTAAAAGATGTAGTTCTTAAAGACCTCGGT
GATCTAATAGAAGCCACAGAATTTGATAGGTTATTTGAGGGGACTGGTGCA------CGG
CTCCGCGGAATGCCGGAGACACTGGGGCAGGTAGCAAAAGCCCTGGAGAAGTATGCAGCC
CCCTCCAAGGAGGAGGAAGGTGGAGGTGATGGGCACTCCGAAGCGGCCGAGAAAGCAGCC
CAAGTTGGGTTACTGTTTCTTAAGCTGTTAGGGAAAGTTGAGACTGCTAAGAATTCCCTG
------------GTCGGCCCTGCATGGCAGACGGGCCTGCATCACTTGGCAGGACCCGTT
TATATTTTTGCCATCACACACAGCTTGGAGCAACCATGGACTACTCCGAGATCTCGGGAA
GTTGCTAGAGAGGTGCTCACCTCACTGCTTCAAGTTACTGAATGCGGTTCTGTGGCAGGA
TTCCTACATGGAGAAAATGCAGATGAGAAAGGGAGATTTTCGGTGATACTAGGGCTTCTC
AAACCCGACTTGAATAAGAAATCCTGGAAGAATAACCCTGCCATCAAACATGTTTTCTCA
TGGACTCTGCAACAGGTCACTCGGCCCTGGCTGAGCCAGCATCTGGAAAGGGTACTTCCC
GCATCATTGGTCATTTCAGATGATTATCAGACTGAGAACAAAATCCTGGGTGTACACTGT
CTCCATCACATTGTGCTTAATGTGCCAGCTGCTGATTTGCTCCAGTATAACAGAGCCCAG
GTCCTATACCATGCCATTTCCAACCACCTGTACACGCCAGAGCACCACCTCATTCAGGCT
GTGCTCCTGTGTCTGCTGGATTTATTCCCCATCCTGGAGAAAACCCTGCACTGGAAAGGA
GATGGAGCTCGACCCACCACCCATTGTGATGAGGTCCTGCGGCTGATCCTGACCCACATG
GAGCCAGAGCACCGCCTCCTTTTACGCAGGACCTACGCAAGAAACCTGCCGGCTTTCGTG
AAC------AGGTTGGGGATCCTAACTGTCCGGCACTTAAAGAGGCTGGAGAGAGTCATC
ATTGGTTATCTGGAGGTTTATGATGGACCTGAGGAGGAAGCTAGACTGAAGATACTGGAA
ACCCTAAAACTTCTCATGCAACATACTTGGCCCAGAGTTTCCTGCAGACTTGTGGTCTTA
CTGAAGGCCCTCTTG---AAACTGATTTGTGATGTAGCAAGGGATCCAAACCTTACACCT
GAGTCTGTTAAGAGCGCCCTGCTACAGGAGGCCACAGACTGCCTGATT------------
------CTCCTGGACCGCTGTTCTCAAGGACGG---------------------------
------GTAAAGGGTCTCCTGGCCAAAATTCCCCAAAGCTGTGAAGACAGAAAAGTGGTG
AACTGTATCAGAAAA------------------------------------------GTG
CAGCAGGTTTCTGAAGGCGCA---------CCCTACGATGGAACT---------
>Guinea_Pig|ENSCPOG00000015720|ENSCPOT00000015875
------------------------------------------------------------
---------------------CTCGGGCGCGCCCTCGCCGGGATGTTGGTTCGTTTGACC
GGCCAGGAGGCGCGA---CGG---CGCAGCACAGGAGACGACGCTTTGGAAGACCTCAGT
GCTCTACTAGAAGCCACAGAATGCGACAGATTGTTTGGGAAGACTGGTGAC------CCC
CACCCCCAAATGCCCGAGATGCTGGGGGAGGTGGCAACAGCCCTGGAGAAGTACGCAGCC
CCGCCCAAAGAGAATGGGGCGGGAGAGCACGGTTCCTTCGAGGTGGCCGAGAAAGCAGCA
GAAGTTGGACTGCTATTTCTTAAGCTCCTGAGGAAAGTGGAGGCTGCCAAGAATTCTCCT
------------GTCTGCCCTGAGTGGAGGACAGGCCTGCGTCACTTGGCAGGACCCGTC
TATGTTTTCGCCGTCACACACAGCTTAGAGCAGCCCTGGACCAGCCCACGGTCTCGGGAC
GTAGCAGGACAGGTGCTCGCTTTGCTGCTGCAGGTTACTGATTGCAAGTCTGCGGCAGGT
TTCCTCCGCGGGGAAGACGAAGAAGAGAAAGGTAGATTTACTGTGATCCTGGGGCTTCTC
AAACCCAGCTTGAATAAGGAATCCTGGAAGAATAACCCTGCGGTCAAACACATTTTCTCA
TGGACTCTGCAACAGGTCACTCGGCCCTGGCTGAACCAACACCTTGAAAGGATACTTCCC
CCATCGTTGCTCATTTCAGATGATTACCAGACTGAGAACAAAATCCTAGGTGTGCGCTGC
CTGCATCACATTGTGCTTAATGTGCCGGTTGCTGATTTGCTGCAGTTTAACAGAGCCCAC
GTCCTTTATCATGCCCTTTTCAACCATCTGTACACACCAGAGCACCAGCTCATTGAGGCT
GTGCTCCTGTGTCTGCTGGATTTATTCCCTGTCCTGGAGAAAGCCCAGCGCTGGAAGGGT
GATGGGGTTCGACCAACCACACACTGTGATGAGGTGCTGCAGCTCATGCTGACCCACATG
GAGCCAGAGCACCGCCTGCTCTTGCGCAGGACCTACGCAAGGAACCTGCCAGCCTTTGTG
GGA------AGATTGGGGATCCTAAGTGTCCGGCACTGGAAGAGGTTAGAGAGAGTCATC
GTTGGTTATCTGGAAGTGTATGACGGACCAGAGGAGGAGGCCAGGTTGAAGATACTGGAA
ACCCTAAAGCTTCTCATGCAGCATACCTGGCCCAGAGTTGCCTGCAGACTTGTGGTCTTA
CTGAAGGCTCTCCTG---AAACTGATGTGTGACGTGGCGAGGGACCGGAGCCTCACACCC
GAACCCGTCAAGAACGCCCTGCTACAGGAGGCGACAGGCTGCCTGATT------------
------GTCCTGGATCACTGCTGTCGAGGGCAG---------------------------
------GTGAAGGGTCTCCTGGCCAGAATCCTCCTGAGCTGTGAGGACCGAAAGGTGGTG
AGCTGCCTCAGGGAA------------------------------------------GTG
TGCCAGGGCTCTGAAGCTGCA---------CCCTGCCACGGG------------
>Horse|ENSECAG00000016076|ENSECAT00000016902
------ATGGAGCCTCACGGCTGTCGGGAGTGCCCATCGCGGGAAGGCTCGTCCTTGCCT
GGAGAGCGGGCTTCCTCCGACCTCGGACAGGCCTTGTCCCAGATTTTGCACCATCTTAGC
GGCCTGGATTCCCGA---CGT---GGCAAGGCCAGAAATGCAGCTCTGCAGGACCTCAGT
GCTCTGATAGAAGCCACAGAGGGTGATGAACTGTTTGGGGGGAGTGGCACA------TCG
CTCCGCGGAATGCCCGAGATGCTGGGGCAGGTGGCAAAAGCCCTGGAGAAGTATGCAGCC
CCACCCAAGGAGCAGGGAGGTGGAAGCGATGCTCACTCTGAAGTGGCCGAGAAAGCGGCA
GCGGTTGGGTTACTGTTTCTTAAGCTATTGAGGAAAGTTGGGGCTGCCGAGAATTCCTTG
------------GTTTGCCCTGCCCGGAAGGCATGCCTCCGTCTCTTGGCGGGACCCATC
TATATTTTTGCCGTCTCGCACAGCTTGGAGCAAGCATGGACCAGCCCAAGATCGCAGGAC
GTTGCTGGACAGGTGCTCGCCTTACTGCTTCAAGTTACTGAGTGTGCTTCTGTGGCGGGA
TTCCTCCACGGAGAAAATGAGGATGAGAAAGGGAGATTTACTCTGATAATGGGACTTCTC
AAACCCGATTTGAATAAGGAAACCTGGAAGAATAACCCTGCCACCAAACATGTTTTCTCG
TGGACTCTGCAACAGGTCACTCGACCCTGGCTGAACCAGCATCTGGAAAGGATACTTCCC
CCATCATTGCTCATCTCAGATGACTATCAAACTGAGAACAAAATCCTGGGTGTACACTGC
CTCCATCACATTGTGCTTAACGTGCCAGCTGCTGATTTGCTTCAGTATAACAGGGCCCAG
GTCGTATACCATGCCCTTTTCAACCACCTGTACACACCGGAGCACCACCTCATCCAGGCT
GTGCTCCTGTGTCTGTTGGATTTATTCCCTGTCCTGGAGAAAGGCCTCCACTGGAAGGGA
GATGCAGCTCGACCCACCACACACTGTGATGAGGTACTGCAGCTGATCCTGACCCACATG
GAGCCAGAGCACCGCCTCCTCTTACGCAGGACCTACGCGAGAAACCTACCAGCCTTTGTG
AAG---------TTGGGGATCCTAACTGTCCGGCACTTGAAGAGGCTGCAACGAGTCATC
ATTGGTTATCTGGAGGTTTATGATGGACCAGAGGAGGAGGCTAGATTGAAGATACTGGAA
ACCCTAAAACTTCTCATGCAGTATACATGGCCCAGAGTTTCCTGTAGACTTGTGGTCTTA
TTGAAGGCTCTCTTG---AAACTGCTATGTGATGTAGCAAGGGATCCAAGTCTCACACCT
GAGCCTATTAAGAGCGCCTTGTTAGAGGAGGCCACAGACTGCCTGATT------------
------CTCCTGGACCACTGCTCTCAAGGGCGG---------------------------
------GTGAAGGGTCTCCTGGCCAAAATTCTCCAAAGCTGTGAGGACAGTAAGGTGGTG
ACCTGTCTCAGAAAA------------------------------------------GTG
CAGCAGGCTTCAGAAGGCGCT---------CCCGGCGATGGAACT---------
>Mouse|ENSMUSG00000031577|ENSMUST00000098842
------ATGAAGCTGGACAGTGCCGAAGAGAAG---TCGGGGGTCGGCTGCTCCCTGCCT
GCAGAGGGCTCTCCCCCGGCCCTCGAACCAGCCTTCTCCAAGATTCTGAACCGTCTCAGC
CGCCCAAAGTCATCAGGACAG---GGCGGCGCAAGAAATGCGGCTCTTAAAGACCTCGGC
GCTTTAATAGAAGCCGCCGAAGGTGACAGATTCTTTGAGGGGAGTGGGAGTGGGGGATCC
CTCCGGGGGATGCCCGAGATCCTGGGGCAGGTGGTGAGAGCCCTGGAGAAGTTCGCAGCA
CCC---GAGGAGAAGGCAGATGGGGTCGAAGAGCATCCCGAAGTGCCCGAGAAGGCGACT
GAAGTTGGCTCACTGTTTCTAAAGCTGTTGGGGAAGGTTGAAGCTGCCAAGAGTTCTCCC
------------GACTGCCCTGCGTGGAAGACAGGCCTCCGTCACATGTCAGGACCCGTG
TATATTTTTGCCATCACTCACAGATTGAAGCAGCCATGGACCAGTCCAGCATCTCAGCAT
GTTGCTGGTGAGGTGCTGTCTTTATTGCTTAGAGTTACTGAGTGCAGTTCTGTGGCAGGA
TTCCTATGCGGAGAAAATGAAGACGATCGAGGGAGATTTGCTGTGGTCTTGGGGCTTCTT
AAGCCCCATTTGAATAAGGAAACCTGGAAGAAGAATCCTGCTGTCAAACATGTTTTCTCG
TGGACTCTCCAACAAGTCACTCAGCCCTGGCTGAATCAGCATCTAGAAAAGATACTTCCT
CCGTCTTTGCTCATCTCAGATGACTATCAGACAGAGAATAAAATCCTGGGTGTCCAGTGC
CTCCATCACATTGTGGTTACTGTGCCAGCTGCGGACTTGCTGCAGTATAACAGAGCCCAG
GTCCTGTACCACGCCCTCTTCAATCACCTGTACATGCCTGAGCACCACCTCATTCAGGCT
GTGCTCCTGTGCCTCCTAGACTTGTTCCCTGTCCTAGAGAAGGCTCTGCACTGGAAGGGA
GACACAGCTCGAGTCACCACACACTGTCATGAAGTGTTACAGCTGATCCTCACGCACATG
GAACCAGAGCACCGCCTCCTCCTACGGAGGACCTATGCCAGACACCTGCCAGCCTTCGTG
AAG------AGGTTGGGGATCCTAACTGTCCGGCACTTGAAGAGGCTGGAGCAAGTTATC
CTTGGTTATCTGGAGGTTTATGATGAACCAGAAGATGAAACTAGGTTGAAGATCCTGGAA
ACCCTGAAACTTGTCATGCAGTATACTTGGCCCAGAATTCCCTGCAGAGTTGTGGTCTTA
CTGAAGGCTCTCCTG---AAACTCATATGTGATATATCGAGGGATACGATCCCCACAACC
GAGGCCGCTAAGAGTACAATGCTCCAGGAAGCCACAGACTGCCTGATT------------
------CTCCTGGACCACTGTTCCCAGGGGCAG---------------------------
------GTGAAGGGTCTTCTGGCTAAAATTGCAGTATCCTGTGAAGACAGCACAGTGGTG
AGCTGCATCAGGAAG------------------------------------------GTG
CAGCAGGGCTCTGCAGATTCT---------CCTGGCGATGACACTGAAGGTGAC
>Opossum|ENSMODG00000011073|ENSMODT00000014119
TGCAGCATGGAAACGGAGAGC------------------------------------CCT
GGCAGACCCTCCTCGGAG---------CAGACCTTCTCTGGCCTCCTATTGCAACTCACT
TGTCAGGGCACACCTGGTACGGACGGGGCGGCCCAGGATCCAGTGGTCCAGCAGCTGGAC
GCCCTGATAGGAGCAGCGGATTGGCCCGAGCTCTTTCAGAGGGAT---------------
---CCTGCAATGCCCCAAGCGCTGGAGCAGGTGGCCCGAATTTTGTCTGGCAAAGCGGCC
CCACCCAAAGAAGAGGATTTCCGCGGCGCCCCTGAGACCCGAGGGGCAGAGCGAGCAGCC
TCCGTCGGGACTGTGTTCCTTCGGTTGCTGGAGAGAGTGGAGGCTGCCAAAGACTCTCTG
GATCCGTCAACTGTGATGCCCGCG------------CTGCGCCTTGCTGCCCCACACATC
TACCTTTTCTCGGTCACCCACAGCCAGGAGCAGCCGTGGACCAGCCCCGAGTCCCAGAAA
GTGGCCCGAGAGGTGCTGGCCTTGCTGCTAAGGGTTACGAACTGTGTGTCGGTGGCAGAA
TTCCTTCGAGGAGAAAATGAGGACCAGGCAGGAAGATTCACGGCGGTGATGGGTCTTCTC
AAACCTGAACTGAACAAGGAATCCTGGAAGAACAACCCTGCCACCAAGCATGTATTTTCA
TGGACTCTGCATCACGTCACGAGACCCTGGCTGAGTCATTACTTGGAAAGGAGCCTTCCT
CCCTCCCTGCTCATCTCAGATGACTACCAAATGGAGAACAAAATCTTGGGGGTGCGCTGC
CTCCATCACATTGTGCTCAATGTGCCAGCTGCTGATTTGCGCCAGTTTAACAGAGCTCAA
GTCCTCTACCATGCCCTATTCAATCATCTGTACACACCAGAGTCCGACCTTATCCAGGCA
GTGTTAGAGTGTCTGCTGGACCTGTTTCCTGTCCTAGAGAGGCCGCTACAGTGGAAGGCA
CCTGAGCCCAGACCTATGGGACCCTGTGATGATGTGCTACAATTGATTCTGACCCATATG
GAGCCAGAGTACCGTATCCTCCTTCGAAGAACCTATGCCAAGAACCTGCCTGCTTTTGTA
GAG------AGGCTGGGGATCTTGACAGTGCGACACTTGAAAAGATTGGAGCCAGTGATT
ATAGGATACCTGGAAGTCTATGATGGACCTGAGGAGGAGGCCAGGCTAAGGATATTGGAA
ACTCTTAAACTTACCATCCAGCATTGTTGGCCAAGAATTCCTCACAGACTAGAAGTTTTT
CTGAAGACCCTCCTA---AAAATGGTCTGTGATGTGGTAAAGGACCAGAGCTTAACACCT
GAACCTGTGAAGATGGCCCTGCTACAGAAGGCTATTGACTGTCTTGTT------------
------CTCTTGGACCACTGCTCTTGTGGGCAG---------------------------
------GTTACAAGTCTGCTAGCCAAAGCTGTCCAGAGCTGTGAAGATGACAAGGTACTA
CAATGTATCAGAAAATTTCTGAGTCATCAGTTTCAGCCTCCTGATGTTCCAAAGCTTTGT
CAAAGGCTTGAATGGGGAAGTTGTAGATGTCACCATACTGAAGAA---------
>Orangutan|ENSPPYG00000018502|ENSPPYT00000021573
------ATGGAGCTTGACAACGCTCTGGAAGCCCCATCGCAGGAAGACTCTTCTTTGTCT
GAGGAGCTGTCTCACTCCGCCTTTGGACAGGCCGCCTCCAAGATTTTACACGGTCTTACC
TGCCCGGAGTCACGA---CGA---GGCAACGTAAAAGATGTAGCTCTTAAAGACCTCGGT
GATCTAATAGAAGCCACCGAATTTGATAGGTTATTTGAGGGGAGTGGTGCA------CGG
TTCCGCGGAATGCCGGAGACACTGGGGCAGGTGGCAAAAGCCCTGGAGAAGTATGCAGCC
CCCCCCAAGGAGGAGGAAGGTGGAGGTGATGGGCACTCCGAAGTGGCCGAGAAAGCAGCC
CAAGTTGGGTTACTGTTTCTTAAGCTGCTAGGGAAAGTTGAGACTGCTAAGAATTCCCTG
------------GTCGGTCCTGCATGGCAGACGGGCCTGCATCACTTGGCAGGACCCGTT
TATATTTTTGCCATCACACACAGCTTGGAGCAACCATGGACCACTCCGAGATCTCGGGAA
GTTGCTAGGGAGGTGCTCACCTTACTGCTTCAAGTTACTGAATGCGGTTCTGTGGCAGGA
TTCCTACATGGAGAACATGAAGATGAGAAAGGGAGACTTTCGGTGATATTAGGGCTTCTC
AAACCCGACTTGAATAAGGAATCCTGGAAGAATAACCCTGCCATCAAACATGTTTTCTCA
TGGACTCTGCAACAGGTCACTCGGCCCTGGCTGAGCCAGCATCTGGAAAGGGTACTTCCT
GCATCATTGCTCATTTCAGATGATTATCAGACTGAGAACAAAATCCTGGGCGTACACTGT
CTCCATCACATTGTGCTTAATGTGCCAGCTGCTGATTTGCTCCAGTATAACAGAGCCCAG
GTCCTATACCATGCCATTTCCAACCACCTGTACACGCCAGAGCACCACCTCATTCAGGCT
GTGCTCCTGTGTCTGCTGGATTTATTCCCCATCCTGGAGAAAACCCTGCACTGGAAAGGA
GATGGAGCTCGACCCACCACCCATTGTGATGAGGTCCTGCAGCTGATCCTGACCCACATG
GAGCCAGAGCACCGCCTTCTTTTACGCAGGACCTATGCAAGAAACCTGCCAGCTTTCGTG
AAG------AGGTTGGGGATCCTAACTGTCCGGCACTTAAAGAGGCTGGAGAGAGTCATC
ATTGGTTATCTGGAGGTTTATGATGGACCTGAGGAGGAAGCTAGGTTGAAGATACTGGAA
ACCCTAAAACTTCTCATGCAACATACTTGGCCCAGAGTTTCCTGCAGACTTGTGGTCTTA
CTGAAGGCTCTCTTG---AAACTGATTTGCGATGTAGCAAGGGATCCAAACCTTACACCT
GAGTCTGTTAAGAGTGCCCTGCTACAGGAGGCCACAGACTGCCTGATT------------
------CTCCTGGACCACTGTTCTCAAGGACAG---------------------------
------GTAAAGGGTCTCCTGGCCAAAATTCCCCAAAGCTGTGAAGACAGAAAGGTGTTG
AACTGTATCAGAAAA------------------------------------------GTG
CAGCAGGTTTCTGAAGGCGCT---------CCCTACGATGGAACT---------
>Rabbit|ENSOCUG00000008740|ENSOCUT00000008740
------------------------------------------------------------
------------------------------------------------------------
------------------------------------------------------------
------------------------------------------------------------
------------------------------------------------------------
------------------------------------------------------------
------------------------------------------------CGGAGCTCGCCG
------------GGCTCCCCGGCGTGCAGGGCCGGCCTGCGGCACTTGGCGGCACCCATC
TACGTGTTTGCCATCACGCACAGCGCGGAGCGACCATGGAGCAGCCCGAGGTCCCGCCAC
GTGGCCGGGGAGGTGCTCGCCTCGCTGCTGGGCGTGACCGAGTGCGGCTCCGTAGCGGGG
TTCCTGCGCGGAGAGAGTGAAGACGACAAGGGCAGGTTCGCTGGGATCCTGGGCTTTCTC
AAAGCCGACCTGAACAAGGAATCCTGGAAGAATAATCCAGCCACCAAACATGTTTTCTTC
TGGACTCTGCAGCAGGTCACGCGGCCCTGGCTGAACCAGCATTTGGAAAGGGTGCTTCCC
CCATCGCTGCTAATCTCAGATGATTATCAAACTGAGAACAAAATCCTGGGTGTCCACTGC
CTCCACCACATTGTGCTCAACGTGCCAGCTGCCGATCTGCTCCAGTATAACAGAGCCCAG
GTGCTACACCATGCGCTTTTCAACCACCTGTACACGCCGGAGCACAGCCTCATCCAGGCT
GTGCTCCTGTGTCTGCTGGATTTATTCCCTGTCCTTGAGAAAGGCCTGCATTGGAAGGGA
GATGCAGCACGACCCACCACACACTGTGATGAGGTCCTGCAGCTGATCTTGACCCACATG
GAGCCAGAGCACCGCATTCTCTTACGCAGGACCTATGCTAGAAACCTGCCAGCGTTCGTC
AAG------AGGTTGGGGATCCTAACTGTCCGGCACATGAAAAGGCTGGAGCGAGTCATT
ATTGGCTATCTGGAGGTTTATGATGGACCAGAGGAAGAGGCTAGATTGAAGATATTAGAA
ACCCTAAAACTTCTCATGCAGTACACGTGGCCCAGAATTCCGTGCAGACTTGTGGTCTTT
CTGAAGGCTCTCTTG---AAACTCATATGCGATGTAGCAAGGGACCCAACCCTTACACCT
GAACCTGTTAAGAATGCCTTACTGCAGGAGGCCACAGACTGCCTGATT------------
------ACCCTGGACCACTGCTCTCAAGGACAG---------------------------
------GTGAAGGATCTCCTGGCCAAAATTCTCCAAAGCTGTGAAGACAGCAGGGTGGTA
AACTGCCTCAGGAAA------------------------------------------GTG
CAGCAGGCTCCCGAAGGTGCT---------CACTACGATGGAACT---------
>Rat|ENSRNOG00000023494|ENSRNOT00000032467
------ATGAAGCTTGGCAGCACCGAAGAGAAG---TCGGGGGGCGGCTGCTCCCTGCCT
ACAGAGGTGTCTCCCCCGGCCCTCCAACAAGCCTTTTCCAAGATTCTGCACGGTCTCAGC
CGCCAAGAGTCATCAGGACAA---GGCAACGCAGGAAATGCCGCTCTAAGAGACCTCGGT
GCTTTAATAGAAGCCACCGAATGTGACAAATTATTTGAGGGGACTGGGGGTGGTGGATCC
CCCCGGGAGATGCCCGAGATCCTGGGACAGGTGGCGAAAGCCCTGGAGAAGTTCGCAGCA
CCC---AAGGAGAAGGCAGATGGAAGCGAAGAACATCCCGAAGTGCCCGAGAAGGCAACT
GAGGTTGGGTTACTATTTCTTAAGCTGTTGGGGAAGGTTGAAACTGCTAAGAGTTCTCCC
------------GTCTGCCCTGCATGGAAGACAGGCCTCCGCCACTTGTCAGGACCCACG
TATATTTTTGCCATCACACACAGATTGAAGCAGCCATGGACCAGTCCGAAATCTCAGCAT
GTTGCTGGTGAGGTGCTGTCTTTACTGTTTCGTGTTACTGAGTGCAGTTCTGTGGCAGAA
TTCCTATGCGGAGAAAACAAAGATGATCGGGGGAGATTCGCTGTGGTCTTGGGGCTTCTT
AAGCCCCACTTGAATAAGGAAACCTGGAAGAAGAATCCTGCTGTCAAACATGTTTTCTCA
TGGACTCTCCAACAAGTCACTCAGCCCTGGCTGAGCCAGCATCTAGAAAAGATACTTCCC
CCATCTTTGCTCATCTCAGATGATTATCAGACGGACAATAAGGTCCTGGGTGTCCAGTGC
CTCCATCACATTGTGATTAATGTGCCAGCCGCTGACCTGCTGCAGTACAACAGAGCCCAG
GTCCTGTACCATGCTCTTTTCAATCACCTGTACATGCCAGAGCACCGCCTCATTCAGGCT
GTGCTCCTGTGTCTCTTAGATTTATTCCCTGTCCTAGAGAAAGCGCTGCACTGGCAGGGA
GAAGCCGCTCGAGCCTCTACACACTGTCACGAGGTGCTACAACTGGTCCTCACGCACATG
GAGTCAGAGCACCGCCTTCTCCTCCGTAGGACTTACGCCAGGAACCTGCCGGCCTTTGTG
AAG------AAGTTGGGGATCCTAACCGCCCGGCACTTGAAGAGGCTGGAGCAAGTTATC
CTTGGTTACCTGGAGGTTTATGATGAACCGGAAGATGAAAGCAGGCTGAAGATACTGGAA
ACCCTGAAACTTGTCATGCAGTACACTTGGCCCAGAATTCCCTGCAGAGTTGTGGTCTTA
CTGAAGGCTCTCCTG---AAACTGATATGTGATATAGCCAGGGACACGATCCCCACAACT
GAGGCTGCTAAGAGTGCGGTGCTCCAGGAAGCCACAGACTGCCTGATT------------
------CTCCTGGACCACTGTTCTCAGGGGCAG---------------------------
------GTGAAGGGTCTTCTGGCTAACATCGCCCTGTCCTGTGACGACAGCACAGTGGTG
AGCTGCATCAGGAAG------------------------------------------GTG
CAG---GGCTCTGCAGAGGCT---------CCCGGCGAGGACCCTGGAGATGAC
>Macaque|ENSMMUG00000010246|ENSMMUT00000039071
------ATGGAGCTTGACAGCGCCCTGGAAGCCCCGTCGCGGGAAGAGTCTTCTTTGTCC
GGGGAGTTGTCTCCCTCCGCCCTTGGACAGGCCTTCTCCAAGATTTTACACAGTCTTACC
CGCCCGGAGGCACGA---CGA---GGCAACGGAAAAGATGTAGCTCTTAAAGACCTCGGT
GATCTAATAGAAGCCACCGAATGTGATAGGTTATTTGAGGGGAGTGGTGCA------CGG
CTCCGCGGAATGCCGGAAACACTGGGGCAGGTGGCAAAAGCCGTGGAGAAGTATGCAGCC
CCCCGCAAAGAGGAGGAAGGTGGAGGTGATGGGCACTCTGAAGTGGCCGAGAAAGCAGCC
AAAGTTGGGTTACTGTTTCTTAAGCTGTTGGGGAAGGTTGAGACTGCTAAGAATTCCCTG
------------GTCGGCCCTGCATGGCAGACGGGCCTGCATCACTTGGCAGGACCGGTT
TATATTTTTGCCATCACACACAGCTTGGAGCAACCGTGGACCACTCCGAGATCTCGGGAG
GTTGCTAGGGAGGTGCTCACCTTACTGCTTCAAGTTACTGAATGCAGTTCTGTGGCAGGA
TTCTTACGCGGAGAAAACGAAGATGAGAAAGGGAGTCTTTCGGTGATATTAGGGCTTCTG
AAACCCGACTTGAATAAGGAATCCTGGAAGAATAACCCTGCCATCAAACATGTTTTCTCA
TGGACTCTGCAACAGGTCACTCGGCCCTGGCTGAGCCAGCATCTGGAAAGGGTACTTCCT
GCATCATTGCTCATTTCAGATGATTATCAGACTGAGAACAAAATCCTGGGTGTACACTGT
CTCCATCACATTGTGCTTAATGTGCCAGCTGCTGATTTACTCCAATATAACAGAGCCCAG
GTCCTGTACCATGCCGTTTTCAACCACCTGTACACACCAGAGCACCACCTCATTCAGGCT
GTGCTCCTGTGTCTGCTGGATTTGTTCCCCATCCTGGAGAAAACCCTGCACTGGAAAGGA
GATGGAGCTCGACCTACCACCCATTGCGACGAGGTCCTGCAGCTGATCCTGACCCACATG
GAGCCAGAGCACCGCCTTCTCTTACGCAGGACCTATGCAAGAAACCTGCCGGCTTTTGTG
AAG------AGGTTGGGGATCCTAACTGTTCGGCACTTGAAGCGGCTGGAGAGAGTCATC
ATTGGTTATCTGGAGGTTTATGATGGACCTGAGGAGGAAGCTAGATTGAAGATATTGGAA
ACCCTAAAACTTCTCATGCAACATACTTGGCCCAGAGTTTCCTGCAGACTTGTGGTCTTA
CTGAAGGCTCTCTTG---AAACTGATCTGTGATGTAGCAAGGGATCCAAATCTTACACCT
GAGTCTGTTAAGAGTGCCCTGCTACAGGAGGCCACAGACTGCCTGATT------------
------CTCCTGGACCACTGCTCTCAAGGACGG---------------------------
------GTAAAGGGTCTCCTGGCCAAAATTCCCCAAAGCTGTGAAGACAGAAAGGTGGTG
AACTGTATCAGAAAA------------------------------------------GTG
CAGCAGGTTTCTGAAGGTGCT---------CCCTACGATGGAACT---------
>Marmoset|ENSCJAG00000007580|ENSCJAT00000014842
------ATGGAGCTTGACAACGCTCAGGAAACCCCATCGCAGGAAGACTCTTCTTTGTGC
GGGGAGATATCTCCTCCGGTCCTTGAACAGGCCTTCTCCAAAATTTTACACTGTTTTACC
GGCCCGGAGGCACGA---CGA---GGCAACGCAAGAGATGTAGCTCTTAAAGACCTCGGT
GATTTAATAGAAGCCACCGAATGTGTTAGGTTATTTGAGGGGAGTGGTGCC------CAG
CTCCGCGGAATGTTAGAGACACTGGGGAAGGTGGCAAAAGCCCTGGAGCAGTATGCAGCC
CCACCCAAGGAAGAGGAAGGTGGAGGTGCTAGGCACTCGGAAGTGGCCGAGAAAGCAGCC
ACAGTTGGGTTACTGTTTCTTAAGCTATTGGGGAAAGCTGAGACTGCTAAGAATTCTCTG
------------GTCGGCCCTGCATGGCAGACAGGCTTGCATCACTTGGCAGGACCCGTT
TGTATTTTTGCCGTCACACATAGCTTGGAGCAACCATGGACCACTCCGAGATCTCGGGAA
GTTGCTAGGGAGGTCCTCACCTTACTGCTTCAAGTTACGGAATGCGGTTCTGTAGCAGGA
TTCCTACGTGGAGAAAAGGAAGATGAGAAAGGGAGACTTTCAGTGATATTAGGGCTTCTC
AAACCCAACTTGAATAAGGAATCCTGGAAGAATAACCCTGCCATCAAACATGTTTTCTCA
TGGACTCTGCAACAGGTCACTCGGCCCTGGCTGAGCCAATATCTGGAAAGGGTACTTCCC
GCATCATTGCTCATCTCAGATGATTATCAGACTGAGAACAAAATCCTGGGTGTACACTGT
CTCCATCACATTGTGCTTAATGTGCCAGCTGCTGATTTGCTCCAGTATAACAGAGCGCAG
GTTTTATACCATGCCATTTTCAACCACCTGTACACACCAGAGCACCACCTCGTTCAGGCT
GTGCTCCTGTGCCTGCTGGATTTATTCCCCATCCTGGAGAAAACCGTGCACTGGAAAGGA
GATGGAGCTCGACCCACCACCCATTGTGATGAGGTCCTGCAGCTGATCCTGACTCACATG
GAGCCAGAGCACCGCCTTCTTTTACGCAGGACCTATGCAAGAAACCTGCCGGCTTTTGTG
AAG------AGGTTGGGGATCCTAACTGTCCGGCACTTGAAGAGGCTGGAGAGAGTCATC
ATTGGTTATCTGGAGGTTTATGATGGACCTGAGGAGGAAGCCAGATTGAAGATATTGGAA
ACCCTAAAACTTCTCATGCAACATACTTGGCCCAGAGTTTCCTGCAGACTTGTGGTCTTA
TTGAAGGCTCTCTTA---AAACTGATATGTGATGTAGCAAGGGATCCAAGCCTTACACCC
CAGTGTGTTAAGAGCTCCCTGCTACAGGAGGCCACAGACTGCCTGATT------------
------CTCCTGGACTGCTGCTCTCAAGGACGG---------------------------
------GTGAAGGGTCTCCTGGCCAAAATTCCCCAAAGCTGTGAAGACAGCAACGTGGTG
AACTGTATCAGAAAA------------------------------------------GTC
CAGCAGATTTCTGAAGGCGCT---------CCCTATGATGGAACT---------
>Microbat|ENSMLUG00000002764|ENSMLUT00000002764
------ATGGAGCGGGATGGCTCTCCGCGGTCTCCACCGCCGGAGGGCTCTTCCCCGCCT
GGAGAGGGCCCTGCTTCTGACCTCGGACAGGCCCTGTCCCAGATCCTGCACCGTCTGACC
GGCCCGGAGTCCCGA---CGG---GGCAGAGCCAGGAATGCAGCTCTCCAGGACCTCGGC
GCTCTCCTGGAAGCCACAGAGTGCGATCGGTTATTTGCGGGGAGTGACACG------CCG
CTCGGCGGAGCGCCCGGGACGCTGGGGGAGGTGGCAGCCGCCCTGGAGAAGCATGCAGCG
CCCCGCAAGGAGGAGGAAGGCGGAGGGGATGGGTGCTCTGCGGTGGCCGAGAAGGCGGCG
GCGGTTGGGCTGCTGTTCACCAAGCTCCTGAGGAGAGTGGAGTCGGCCAAGGAGTCCCCG
------------GGTTGCCTCGCAGGGAAGAGAGGCCTGCGCCACCTGGCCGGACCCATC
TATGTGTTCGCCATCACTCACAGTCTGCCGCAGCCGTGGACCAGGCCGGCGTCTCGGGAC
GTTGCTAGAGAGGTGCTCGCCTTACTGCTGCGCGTTACTGAGTGTGGTTCTGTGGCAGGA
TTCCTCCACGGGGAACACGAAGGCGAGAAAGGGAGGTTTGCTGAGATAATGGGGCTTCTC
CAGCCCGATTTGAATAAGGAATCCTGGAAGAATAACCCTGCCACCAAACATGTTTTCTCC
TGGACTCTGCAACAGGTCACTAGACCCTGGCTGAACCAACATCTAGAAAGGATACTTCCC
CCATCCTTGCTCATCTCAGATGACTATCAAATTGAGAACAAAGTCCTGGGTGTCCATTGC
CTCCATCACATTGTGCTTAATGTGCCAGCTGCTGATTTGCTCCAGTATAACAGGGCCCAG
GTCCTATACCATGCCCTTTTCAACCATCTGTACACACCGGAGCACCACCTCATTCAGGCT
GTGTTGCTGTGTCTGCTGGATCTGTTTCCAGTCCTGGAGAAAGGCCTGCACTGGAAGGGA
GGTGCAGCTCGACCCACCACACACTGCGATGAGGTCCTGCAGCTGATCCTGACCCACATG
GAGCCAGAGCACCGCATTCTCTTACGCAGGACCTACGCGAGGAATCTGCCAGCTTTTGTG
AAG------AGGCTGGGGATCCTGACCGTCCGGCACCTGAAGAGGCTAGAGCGAGTCATC
CTTGGTTATCTGGAGGTTTATGATGGGCCAGAGGAGGAGGCGAGGTTGAAGATATTGGAA
ACCCTAAAACTTCTCATGCAGTATACTTGGCCCAGAGTTTCCTGTAGACTTGTGGTCTTA
CTGAAGGCTCTCTTG---AAACTGATATGTGATGTAGCAAGGGATTCAAGCCTTACACCG
GAGCCTGTTAAGGGTGCTTTATTAGAGGAGGCCACAGACTGCCTGCTT------------
------CTCCTGGACCGCTGCTCTCAAGGACAA---------------------------
------GTGAAGGGTCTCCTGGCTAAAATTCCCCAAAGCTGCGAAGACAGCAAGGTGGTG
GAGTGTGTCAGAAAG------------------------------------------GTG
CAGCTGGTTTCTGAAGGCGCT---------CCCTACAGTGGAACT---------
>Human|ENSG00000129696|ENST00000360742
------ATGGAGCTTGACAGCGCTCTGGAAGCCCCATCGCAGGAAGACTCTAATTTGTCC
GAGGAGTTGTCTCACTCCGCCTTTGGACAGGCCTTCTCCAAGATTTTACACTGTCTTGCC
CGCCCGGAGGCACGA---CGA---GGCAATGTAAAAGATGCAGTTCTTAAAGACCTCGGT
GATCTAATAGAAGCCACAGAATTTGATAGGTTATTTGAGGGGACTGGTGCA------CGG
CTCCGCGGAATGCCGGAGACACTGGGGCAGGTAGCAAAAGCCCTGGAGAAGTATGCAGCC
CCCTCCAAGGAGGAGGAAGGTGGAGGTGATGGGCACTCCGAAGCGGCCGAGAAAGCAGCC
CAAGTTGGGTTACTGTTTCTTAAACTGTTAGGGAAAGTTGAGACTGCTAAGAATTCCCTG
------------GTCGGCCCTGCATGGCAGACGGGCCTGCATCACTTGGCAGGACCCGTT
TATATTTTTGCCATCACACACAGCTTGGAGCAACCATGGACCACTCCGAGATCTCGGGAA
GTTGCTAGGGAGGTGCTCACCTCACTGCTTCAAGTTACTGAATGCGGTTCTGTGGCAGGA
TTCCTACATGGAGAAAATGAAGATGAGAAAGGGAGACTTTCGGTGATACTAGGGCTTCTC
AAACCCGACTTGTATAAGGAATCCTGGAAGAATAACCCTGCCATCAAACATGTTTTCTCA
TGGACTCTGCAACAGGTCACTCGGCCCTGGCTGAGCCAGCATCTGGAAAGGGTACTTCCC
GCATCATTGGTCATTTCAGATGACTATCAGACTGAGAACAAAATCCTGGGTGTACACTGT
CTCCATCACATTGTGCTTAATGTGCCAGCTGCTGATTTGCTCCAGTATAACAGAGCCCAG
GTCCTATACCATGCCATTTCCAACCACCTGTACACACCAGAGCACCACCTCATTCAGGCT
GTGCTCCTGTGTCTGCTGGATTTATTCCCCATCCTGGAGAAAACCCTGCACTGGAAAGGA
GATGGAGCTCGACCCACCACCCATTGTGATGAGGTCCTGCGGCTGATCCTGACCCACATG
GAGCCAGAGCACCGCCTTCTTTTACGCAGGACCTACGCAAGAAACCTGCCGGCTTTCGTG
AAC------AGGTTGGGGATCCTAACTGTCCGGCACTTAAAGAGGCTGGAGAGAGTCATC
ATTGGTTATCTGGAGGTTTATGATGGACCTGAGGAGGAAGCTAGACTGAAGATATTGGAA
ACCCTAAAACTTCTCATGCAACATACTTGGCCCAGAGTTTCCTGCAGACTTGTGGTCTTA
CTGAAGGCCCTCTTG---AAACTGATTTGTGATGTAGCAAGGGATCCAAACCTTACACCT
GAGTCTGTTAAGAGCGCCCTGCTACAGGAGGCCACAGACTGCCTGATT------------
------CTCCTGGACCGCTGTTCTCAAGGACGG---------------------------
------GTAAAGGGTCTCCTGGCCAAAATTCCCCAAAGCTGTGAAGACAGAAAAGTGGTG
AACTATATCAGAAAA------------------------------------------GTG
CAGCAGGTTTCTGAAGGCGCA---------CCCTACAATGGAACT---------
>Orca|XP_004283677.1
------ATGGAGCCTCACGGCTCTCGGGAATCCCCACCCCGGGAGGGCTCTTCCTTTCCT
GGACAGTGGGCTTCCTCCGCCCTCGGACAGGCCTTCTCCCAGATCTTGTACCAGTTTGCC
GGTCAGGAATCCCGA---CGG---GGCAAGGCCAGAAATGAAGCTCTTCGGGACCTCAGT
GCTGTACTAGATGCCAAAGAATGTGATCAGTTATTTTCGGGGAGTGACACC------TCG
CTCCGTGGAATGCCCGAGATGCTGGGGCAGGTGGCAAAAGCCCTGGGGAAGTATGCAGTT
CCTCCCGAGGGACCGGAAGGGGGAGGTGATCGTCACTCCGAAGTGGCCGAGAAAGCGGCA
GCAATTGGGTTACTCTTCCTTAAGCTGTTGAGGAAAGTTGAGACTGCTAAGAATTCCTTG
------------GTTTGCCCTGCATGGAAGGCAGGCCTCCGTCACTTGGCAGGACCCATC
TATATTTTTGCCATCACACACAACTTGGAGCAACCATGGACCAGCCCAAAATCTCAGGGC
GTCGCTGGACAGGTGCTCGCCTTACTGCTTCAGGTTACTGAGTGTGGTTCTGTGGCTGGA
TTCCTCCACGGAGAAAATGAAGATGAGAAAGGGAGATTTACTGCGGTCATGGGGCTTCTC
AAACCCGATTTGAATAAGGACTCCTGGAAGAGTAACCCAGCCACCAAACATGTTTTCTCA
TGGACTCTGCAAAAGGTCACTCGACCCTGGCTGAGCCAACATCTGGAAAGGGTACTTCCC
CCATCATTGCTCATCTCAGATGACTATCAAACCGAGAACAAAATCCTGGGTGTCCACTGC
CTCCATCACATTGTGCTAAATGTGCCAGCTGCTGATCTGCTGCAGTACAACAGGGCCCAA
GTCCTATACCATGCGCTTTTCAACCACCTGTACACACGGGAGCACCACCTCATTCAGGCT
GTGCTCCTGTGTCTGCTGGATTTATTCCCCATCCTGGAGAAAGCCCTGCACTGGAAGGGA
GATGCAGCCCGACCCACCACACACTGTGACGAGGTCCTGCAGCTGATCCTGATGCACATG
GAGCCCGAGCACCGCCTTCTCTTACGCAGGACTTACGCAAGAAACCTACCGGCTTTCGTG
AAG------AGGTTGGGGATCTTAACTGTCCGGCACTTGAAGAGGCTGGATCGAGTCATC
ATTGGTTATCTGGAGGTTTATGATGGACCCGAGGAGGAGGCTAGATTGAAGATATTGGAA
GCCCTAAAACTTCTCATGCAGTATACTTGGCCCAGAGTTCCCTGTAGACTTGTGGTCTTA
CTGAAGGCTCTCTTG---AAACTGATATGTGATGTAGCAAGGGATTCAAGCCTCACACCC
GAATCTGTTAAGAGTGCCTTGTTAGAAGAGGCCACAGACTGCCTGATT------------
------CTCCTGGACCGCTGCTCTGAAGGACAG---------------------------
------GTGAAGGGTCTCCTGGCTAAAATTCCCCAAAGCTGTGAAGACAGTAAGGTGGGG
AACTGTATCCGAAGA------------------------------------------GTG
CAGCAGGTTTCTGAAGGAGCT---------CCCTACAATGCAACT---------
>Chimp|ENSPTRG00000020150|ENSPTRT00000045048
------ATGGAGCTTGACAGCGCTCTGGAAGCCCCATCGCAGGAAGACTCTTCTTTGTCC
GAGGAGTTGTCTCACTCCGCCCTTGGACAGGCCTTCTCCAAGATTTTACACAGTCTTGCC
CGCCCGGAGGCACGA---CGA---GGCAACGTAAAAGATGTTGTTCTTAAAGACCTCGGT
GATCTAATAGAAGCCACAGAATTTGATAGGTTATTTGAGGGGACTGGTGCA------CGG
CTCCGCGGAATGCCGGAGACACTGGGGCAGGTAGCAAAAGCCCTGGAGAAGTATGCAGCC
CCCTCCAAGGAGGAGGAAGGTGGAGGTGATGGGCACTCCGAAGCGGCCGAGAAAGCAGCC
CAAGTTGGGTTACTGTTTCTTAAGCTGTTAGGGAAAGTTGAGACTGCTAAGAATTCCCTG
------------GTCGGCCCTGCATGGCAGACGGGCCTGCATCACTTGGCAGGACCCGTT
TATATTTTTGCCATCACACACAGCTTGGAGCAACCATGGACCACTCCGAGATCTCGGGAA
GTTGCTAGGGAGGTGCTCACCTCACTGCTTCAAGTTACTGAATGCGGTTCTGTGGCAGGA
TTCCTACATGGAGAAAATGAAGATGAGAAAGGGAGACTTTCGGTGATACTAGGGCTTCTC
AAACCCGACTTGAATAAGGAATCCTGGAAGAATAACCCTGCCATCAAACATGTTTTCTCA
TGGACTCTGCAACAGGTCACTCGGCCCTGGCTGAGCCAGCATCTGGAAAGGGTACTTCCC
GCATCATTGGTCATTTCAGATGATTATCAGACTGAGAACAAAATCCTGGGTGTACACTGT
CTCCATCACATTGTGCTTAATGTGCCAGCTGCTGATTTGCTCCAGTATAACAGAGCCCAG
GTCCTATACCATGCCATTTCCAACCACCTGTACACGCCAGAGCACCACCTCATTCAGGCT
GTGCTCCCGTGTCTGCTGGATTTATTCCCCATCCTGGAGAAAACCCTGCACTGGAAAGGA
GATGGAGCTCGACCCACCACCCATTGTGATGAGGTCCTGCGGCTGATCCTGACCCACATG
GAGCCAGAGCACCGCCTTCTTCTACGCAGGACCTACGCAAGAAACCTGCCGGCTTTCGTG
AAC------AGGTTGGGGATCCTAACTGTCCGGCACTTAAAGAGGCTGGAGAGAGTCATC
ATTGGTTATCTGGAGGTTTATGATGGACCTGAGGAGGAAGCTAGACTGAAGATATTGGAA
ACCCTAAAACTTCTCATGCAACATACTTGGCCCAGAGTTTCCTGCAGACTTGTGGTCTTA
CTGAAGGCCCTCTTG---AAACTGATTTGTGATGTAGCAAGGGATCCAAACCTTACACCT
GAGTCTGTTAAGAGCGCCCTGCTACAGGAGGCCACAGACTGCCTGATT------------
------CTCCTGGACCGCTGTTCTCAAGGACGG---------------------------
------GTAAAGGGTCTCCTGGCCAAAATTCCCCAAAGCTGTGAAGACAGAAAAGTGGTG
AACTGTATCAGAAAA------------------------------------------GTG
CAGCAGGTTTCTGAAGGCGCA---------CCCTACGATGGAACT---------
>Cow|ENSBTAG00000015463|ENSBTAT00000020547
------ATGGAGCCTCACGGCCCTTGGGAATCCCCACCTTGGGAGGGTTCTTCCTTGCCC
GGAGCATGGTCTTCCTCCGCCCTCGGGCAGGCCTTCTCCCAAATCTTGCACCAGTTTGCC
GGCCAGGAATCCCGA---CGG---GGCAAGGCCAGAAGTGCAGCTCTTGAGGACCTCGCT
GCTCTGCTCGAAGCTAAAGAATGTGATCGGTTATTTGAGGGGAGTGACGCC------TCG
CTCCGTGGAATGCCCGAGATGCTGGGGCAGGTGGCAAAAGCCCTAGGGAAGTATGCAGCC
CCTGCCGAGGAGCCGGAAGGGAGAGGTGACCGCCACCCCGACGTGGCGGAGAAAGCGGCG
GCAGTTGCGTTACTGTTTCTTAAGCTCTTGAGGAAGGTCGAGGCCGCCAAGAATTCCTTG
------------GTTTGCCCTGCATGGAAGACAAGCCTCCGTCCCTTGGCAGGACCCATC
TATGTTTTTGCAGTCACACACAGCTTGGAGCAACCCTGGACCAGCCCAAGATCTCAAGAG
GTCGCTGGACAGGTGCTCGCCTTATTGCTTCAGGTCACTGAGTGTGGTTCTGTGGCTGGA
TTCCTCCACGGAGAAAATGAAGACGAGAAAGGGAGATTTACTGCGATCATGGGGCTTCTC
AAACCCGATTTGAATAAGGACTCCTGGAAGAATAACCCAGCCACCAAATATGTTTTCTCA
TGGACTCTGCAAAAGGTCACTCGACCCTGGCTGAGCCAACATCTGGAAAGAACACTTCCT
CCGTCATTGCTCATCTCAGATGACTATCAGACTGAAAACAAAATCCTGGGTGTCCACTGC
CTCCAGCACATTGTGCTTAACGTGCCAGCTGCTGATTTGCTGCAGTACAACAGGGCTCAG
GTCCTCTACCACGCCCTTTTCAACCACCTGTACGCACGGGAACACCACCTCATTCAGGCT
GTGCTCCTGTGTCTGCTGGATTTATTCCCCATCCTGGAGAAAGCCCAGCACTGGAAGGGA
GATGGGGCCCGACCCACCACTCACTGTGATGAGGTCCTGCAGTTGATCCTGACGCACATG
GAGCCCGAGCACCGCCTTCTCTTACGCAGGACTTACTCGAGAAACCTACCAGCTTTTGTG
AAA------AGGTTGGGGATCTTAACTGTCCGGCACTTGAAAAGGCTGGAGCGAGTTATC
ATTGGTTACTTGGAGGTATATGATGGACCTGAGGAGGAGGCCAGATTGAAGATACTGGAA
ACCCTAAAACTTCTCCTGCAGTATACTTGGCCCAGAGTCTCCTGTAGACTTGTGGTCTTA
CTGAAGGCTCTCTTG---AAACTGATATGTGATGTAGCAAGGGATTCAAGCCTCACACCC
GAGTGTGTTAAGAGCGCCTTGTTAGAAGAGGCCACCGACTGCCTGATT------------
------CTGCTGGACCGCTGTGCTTCGGGACGG---------------------------
------GTGAAGGGTCTCCTGGCTAAAATCCCCCGCAGCTGTGAAGACAGTCAGGTGGGG
AACTGCATCCGAAGA------------------------------------------GTG
CAACAGCTTTCTGAAGGAGCT---------CCCTGCGACACAACT---------
>Dog|ENSCAFG00000006302|ENSCAFT00000010214
------ATGGAGCCCGAGAGCCCGCGGGAACCGCCCCCGCAGGAAGGCTCCTGCCCGCCG
GGAGAGCGGCCTCCCTCCGCCCTCGGGCAGTCCTTGTCTCAGATCGTGCACCGTCTCACC
AGCCAGGAGCCCCGA---CGC---GGCAAGGCCAGGAGTGCGGCGCTTGAGGACCTGAGC
GCCCTGATAGAAGCCACAGAGTGTGACGAGCTATTGGAGGGGGGCGGCACG------TGG
CGCCGCGGAATGCCCGAGGTGCTGGGGCAGGTGGCAAGAGCCCTGGAGAAGTATGCAGCC
CCGCCCAGGGAGCAGGAGGGCAGACGTCGTGCGGACTGCGAGGTGGCCGAGAAAGCGGCC
GCGGTTGGGCTACTATTCCTTAAAGTACTGGGGAGAATGGAGGCGGCCAAGTCTTCGTTG
------------GTTGGCCCTACGTGGACTGCAGGCCTGCGTCACTCGGCCGCACCCATC
TATGTTTTCGCGCTCACACACAGTCTGGAGCACCCGTGGACCAGCCCGGGGTCCCGTGAG
GTTGCTGGAGAGGTGCTCTCCGTACTCCTTCGGGTTACTCCGTGTGCGTCCGTGGCAGGG
TTTCTGCACGGAGAACATGAAGACGAGAAAGGGAGATTTACGGCAGTAATGGAGCTTCTC
AAACGCGATTTGAATAAGGAATCCTGGAAGAATAACCCTGCCACCAAACATGTTTTTTCA
TGGAGTCTACAACAGGTCACCCGACCCTGGCTTAGCCAACATCTGGAAACGGTACTTCCC
CCGTCACTGCTCATCTCAGATGACTATCAAACCGAGAACAAAATCCTGGGTGTACGCTGC
CTCCATCACATTGTGCTTAATGTGCCAGCTGCTGATTTGCTCCAGTATAACAGAGCCCAG
GTCGTATATCATGCCCTTTTCAACCACCTGTACACACCAGAGTACAACCTCATTCAGGCT
GTGCTCCTGTGTCTGCTGGATTTATTCCCCATCCTGGAGAAAGCCCTGCAATGGAAGGGA
GGTGCAGCTCGCCCCACCACACACTGTGATGAGGTGCTGCAGTTGATTCTGACCCACATG
GAGCCAGAGCACCGCCTTCTCCTACGCAGGACCTATGCCCGAAACCTCCCGGCGTTTGTG
AAG------AGGTTGGGGATTCTAACTGTCCGGCACTTAAAGAGACTGGAGCGAATCATC
ATTGGTTATCTGGAGGTTTATGATGGACCCGAGGAAGAGGCTAGATTGAAGATACTGGAA
ACCCTAAAACTTCTCATGCAATATGCATGGCCCAGAGTTCCCTGTAGACTTGTGGTCTTA
TTGAAGGCGCTCCTG---AAACTGATATGTGATGTAGCAAGGGATCCAAACCTTACACCT
GAGCCTGTAAAGAGCGCCTTACTAGAGGAGGCCACCGAGTGCCTGATT------------
------CTCCTGAACCACTGTTCTCAAGGACAG---------------------------
------GTGAAGGATCTCCTGGTTAAAATTCTCCAAAGCTGTGAAGACAGCAAGGTGGTG
AACTGTATCCGAAAA------------------------------------------GTG
CAGCAGGTTTCTGAAGGCACA---------TCCTACAATGGAACC---------
>Elephant|ENSLAFG00000027910|ENSLAFT00000034530
------ATGGAGCTTGACAGCGCTCTGGAGAACTCGCCCCCGGAGAGCTCTTCCTTGGCT
GGAGGGCCATCTTCCGCCGCTCTCCGACAGGCCTTCTCCCAGATATTGCACCGTCTTACC
CGCCAGGAGGCCCGA---CGG---GGTAACGGCAGAGATGCAATTTTTCAGGACCTCAGT
GCTCTCATAGAAGCTACAGAATGTGGCAGATTATTTGAGGAAAGTGGCACA------GCA
ATCCAC---------GAGATGCTGGGGGAGGTGGCAAAAGCCCTGGGGACCTATGCTGCC
CCACCCGCGGAAGAGGGGGTTAGAGGTGCTGGTCACTCTGGGGTGGCTGAGAAAGCCGTA
GAAGTTGGATTAGTATTTCTCAAGCTACTCCGGCAGGTTGAAACTGCCAAGAAGTCCCTG
------------GTCTGCCCTGCGTGGCAGAGAGGCCTACGTCACTTGGCAGGACCCATC
TATGTTTTTGCCATCACACACAGCTTGGAGCAACCATGGACCAGCCCAAGATCTCAGGAC
ATTGCTGGAGAGGCGCTCTCCTTACTGCTTCAGGTTTCTGACTGTGGTTCTGTGGCAGGA
TTCCTTCGCGGAGAAAATGAAGAGGAGAAAGGGAGATTTACTGTGATAATGGGACTTCTC
AAACCTGATTTGAATAAGGAATCCTGGAAAAATAACCCTGCCACCAAACATGTTTTCTCA
TGGACTCTGCAACAGGTGACTCGGCCATGGCTGAGCCAACACCTGGAAAGGATACTTCCC
CCGTCATTGCTCATCTCAGATGACTATCAAACTGAGAACAAAATCCTGGGCATCCGCTGC
CTCCATCATACTGTGCTTAATGTGCCAGCTGCTGATTTGCTCCAGTACAACAGGGCCCAG
GTCCTATACCATGCCATTTTCAACCACCTGTACATACCGGAGCACCACCTCATTCAGGCT
GTACTTCTGTGTCTGCTGGATTTATTCCCCATCCTGGAGAAAGCCATGCAGTGGAAGGGA
GATGCGGCTCGGCCCACCACGCAGTGCGAAGAGGTCCTGCAACTGATCCTGACCCACATG
GAGCCAGAGCACCGCCTTCTCTTACGCAGGACCTATGCAAGAAACCTACCAGCCTTCGTG
AAGAGCATTAGATTGGGGATCCTAACTGTCCGCCACTTGAAGAGGCTGGAGCGAGTCATC
ATCAGTTATCTGGAGGTTTATGACGGACCAGAGGAGGAGGCGAGATTGAAGATATTGGAG
ACCCTAAAACTTCTTATCCAGCATACTTGGCCCAGGTATAGCAGCCAA---GTAGGCAGT
ATTAAATCACTTCTCTTTAAACTCAAATGT------------------------------
---------------------GTGGAGGAGGGAAGGGGCTGTTTCCTCACAGCAGATATA
ACCAAGCTTCTGGAT---AGTTCGCTTGGCAGACTGCCTTATCTCTTGACACTGCTCAGA
AGACGGGTGAAGAGTCTCCTGGCCAAGATTCCCCAAAGCTGTGAAGATGGCAAGGTGTTG
AACTGTATCAGAAAA------------------------------------------GTG
CAGCAGGCTTCTGAAGGCGGT---------CACTACCATGGAACT---------
>Bowhead|bmy_07453T0
------ATGGAGCCTCACGGCTCTCGGGAATCCCCACCCCGGGAGGGCTCTTCCTTTCCT
GGACGGTGGCCTTCCTCCGCCCTCGGACAGGCCTTCTCCCAGATCTTGCACCAGTTTGCC
GGCCAGGAATCCCGA---CGG---GGCAAGGCCAGAAATGCAGCTCTTCGGGACCTCAGT
GCTCTACTAGAAGCCAAAGAATGTGATCAGTTATTTGAGGGGAGTGACACC------TCG
CTTCGTGGAATGCCCGAGATGCTGGGGCAGGTGGCAAAAGCCCTGGGGAAGTATGCAGCT
CCTCCCGAGGGGCCGGAAGGGGGAAGTGATCGTCACTCCGAAGTGGCCGAGAAAGCGGCA
GCAGTTGGGTTACTCTTCCTTAAGCTGTTGAGGAAAGTTGAGACCGCAAAGAATTCCTTG
------------GTTTGCCCTGCATGGAAGGCAGGCCTCCGTCACTTGGCAGGACCCATC
TATGTTTTTGCCGTCACACACAACTTGGAGCAACCGTGGACCAGCCCAAAATCTCAGGGC
GTCGCTGGACAGGTGCTCGCCTTACTGCTTCAGGTTACTGAGTGTGGTTCTGTGGCTGGA
TTCCTCCACGGAGAAAATGAAGATGAGAAAGGGAGATTTACTGCGGTCATGGGGCTTCTC
AAACCCGATTTGAATAAGGACTCCTGGAAGAATAACCCAGCCACCAAACATGTTTTCTCA
TGGACTCTGCAAAAGGTCACTCGACCCTGGCTGAGCCAACATCTGGAAAGGGTWCTTCCC
CCATCATTGCTCATCTCAGATGACTATCAAACCGAGAACAAAATCCTGGGTGTCCACTGC
CTCCATCACATTGTGCTAAATGTG------------------------------------
---------------------------------------------------------GCT
GTGCTCCTGTGTCTGCTGGATTTATTCCCCATCCTGGAGAAAGCCCTGCACTGGAAGGGA
GATGCAGCCCGACCCACCACMCACTGTGACGAGGTCCTGCAGCTGATCCTGATGCACATG
GAGCCCGAGCACCGCCTTCTGTTACGCAGGACTTACGCAAGAAACCTACCGGCTTTTGTG
AAG------AGGTTGGGGATCTTAACTGTCCGGCACTTGAAGAGGCTGGAGCGA------
------------------------------------------------------------
------------------------------------------------------------
------GCTCTCTTG---AAACTGATATGTGATGTAGCAAAGGATTCAAGCCTCACACCC
GAATCTGTTAAGAGCGCCTTGTTAGAAGAGGCCACAGACTGCCTGATT------------
------CTCCTGGACCGCTGCTCTCAAGGACRG---------------------------
------GTGAAGGGTCTCCTGGCTAAAATCCCCCAAAGCTGTGAAGACAGTAAGGTGGGG
AACTATATCCGAAGA------------------------------------------GTG
CAGCAGGTTTCTGAAGGCGAT---------CCCTACGATACAACT---------
>Minke|BACU003035
------ATGGAACCGCACGGCTCTCGGGAATCCCCACCCCGGGAGGGCTCTTCCTTTCCT
GGACGGTGGCCTTCCTCCGCCCTCGGACAGGCCTTCTCTCACATCTTGCACCAGTTTGCC
GGCCAGGAATCCCGA---CGG---GGCAAGGCCAGAAATGCAGCTCTTCGGGACCTCAGT
GCTCTACTAGAAGCCAAAGAATGTGATCAGTTGTTTGAGGGGAGTGACACC------TCG
CTCCGTGGAATGCCCGAGATGCTGGGGCAGGTGGCAAAAGCCCTGGAGAAGTATGCAGCT
CCTCCCGAGGGGCCGGAAGGGGGAAGTGATCGTCACTCCGAAGTGGCCGAGAAAGCGGCA
GCAGTTGGGTTACTCTTCCTTAAGCTGTTGAGGAAAGTTGAGACCGCTAAGAATTCCTTG
------------GTTTGCCCTGCATGGAAGGCAGGCCTCCGTCACTTGGCAGGACCCGTC
TATATTTTTGCCGTCACACACAACTTGGAGCAACCATGGACCAGCCCAAAATCTCAGGGC
GTCGCTGGACAGGTGCTCGCCTTACTGCTTCAGGTTACTGAGTGTGGTTCTGTGGCTGGA
TTCCTCCACGGAGAAAATGAAGATGAGAAAGGGAGATTTACTGCGGTCATGGGGCTTCTC
AAACCCGATTTGAATAAGGACTCCTGGAAGAATAACCCAGCCACCAAACATGTTTTCTCA
TGGACTCTGCAAAAGGTCACTCGACCCTGGCTGAGCCAACATCTGGAAAGGGTACTTCCC
CCATCATTGCTCATCTCAGATGACTATCAAACCGAGAACAGAATCCTGGGTGTCCACTGC
CTCCATCACATTGTGCTAAATGTGCCAGCTGCTGATTTGCTGCAGTACAACAGGGCCCAA
GTCCTATACCATGCCCTTTTCAACCACCTGTACACACGGGAGCACCACCTCATTCAGGCT
GTGCTCCTGTGTCTGCTGGATTTATTCCCCATCCTGGAGAAAGCCCTGCACTGGAAGGGA
GATGCAGCCCGACCCAGCACACACTGTGACGAGGTCCTGCAGCTCATCCTGATGCACATG
GAGCCCGAGCACCGCCTTCTCCTACGCAGGACTTACGCAAGAAGCCTACCGGCTTTTGTG
AAG------AGGTTGGGGATCTTAACTGTCCGGCACATGAAGAGGCTGGAGCGAGTCATC
ATTGGTTATCTGGAGGTTTATGATGGACCCGAGGAGGAGGCTAGATTGAAGATATTGGAA
GCCCTAAAACTTCTCATGCGGTACACGTGGCCCAGAGTTCCCTGTAGACTTGTGGTCTTA
CTGAAGGCTCTCTTG---AAACTGATATGTGACGTAGCAACGGATTCAAGCCTCACACCC
GAATCTGTTAAGAGCGCCTTGTTAGAAGAGGCCACAGACTGCCTGATT------------
------CTCCTGGACCGCTGCTCTCAAGGACAG---------------------------
------GTGAAGGGTCTCCTGGCTAAAATCCCCCAAAGCTGTGAAGACAATAAGGTGGGG
AACTGTATCCGAAGA------------------------------------------GTG
CAGCAGGTTTCTGAAGGCGCT---------CCCTACAATGCAACT---------
