# Supplementary material for: Insights into the Evolution of Longevity from the Bowhead Whale Genome
Source: Cell Rep. 2015 Jan 6;10(1):112–22. doi: 10.1016/j.celrep.2014.12.008 (PMC4536333; doi:10.1016/j.celrep.2014.12.008)
Supplement: Supplemental Folder 2. Species Used in the Analysis of Selective Pressure Variation, Single-Gene Orthologous Families Tested, Likelihood Ratio Tests, MAKER Parameters, and Full Assembly and Read Usage Data, Related to Experimental Procedures [file mmc3.zip › Tested SGOs/reciprocal_group_3428.2.fas]

>Gibbon|ENSNLEG00000005351|ENSNLET00000006804
ATGCGGCCTGATGACATTAACCCGAGGACTGGGCTGGTGGTGGCTCTGGTCAGTGTCTTC
CTGGTCTTTGGTTTCATGTTCACCGTCTCTGGGATGAAAGGGGAGACTTTGGGAAACATC
CCCCTCCTGGCCATCGGGCCAGCCATCTGCCTACCAGGCATCGCAGCCATTGCCCTGGCC
AGGAAAACCGAGGGATGCACCAAGTGGCCAGAGAACGAGCTGCTGTGGGTCCGCAAATTG
CCCTGCTTCCGGAAACCCAAAGACAAGGAGGTGGTGGAGCTGCTGAGGACCCCTTCAGAC
CTAGAATCCGGCAAGGGGAGCTCAGATGAGCTGGCTAAGAAGGCGGGCCTCAGGGGGAAG
CCTCCCCTACAAGGCCAGGGTGAGGTGTCCGTGGCCAGCTCCATCAACACCCCCACA---
CCCACGGAGGAAGAAGAATGCCAGAGCCTTGTCCAGAGTGGGCATCAGGAGGAGACGTCC
AGATACCTGGACGGCTACTGCCCCTCGGGCAGTTCCCTCGCC------------------
TACAGTGCCTTGGACGTCAAGTGCTCAGCAAGGGACAGATCTGAGTGCCCTGAGCCTGAG
GACAGCATCTTCTTTGTGCCCCAGGACAGTATCATCGTTTGCTCCTACAAGCAGAACAGC
CCCTATGACCGATACTGTTGTTATATCAATCAGATACAAGGCAGGTGGGACCACGAGACC
ATCGTC
>Gorilla|ENSGGOG00000016656|ENSGGOT00000016706
ATGCGGCCTGATGACATTAACCCGAGGACTGGGCTGGTGGTGGCCCTGGTCAGTGTCTTC
CTGGTCTTTGGTTTCATGTTCACCGTCTCTGGGATGAAAGGGGAGACTTTGGGAAACATC
CCCCTCCTGGCCATCGGGCCAGCCATCTGCCTACCAGGCATCGCAGCCATTGCCCTGGCC
AGGAAAACCGAGGGATGCACCAAGTGGCCAGAGAACGAGCTGCTGTGGGTCCGCAAATTG
CCCTGCTTCCGGAAACCCAAAGACAAGGAGGTGGTAGAGCTGCTGAGGACCCCTTCAGAC
CTAGAATCCGGCAAGGGGAGCTCAGATGAGCTGGCTAAGAAGGCAGGCCTCAGGGGAAAG
CCTCCCCCACAAAGCCAGGGTGAGGTGTCCGTGGCCAGCTCCATCAACAGCCCCACA---
CCCACGGAGGAAGGAGAATGCCAGAGCCTCGTCCAGAATGGGCATCAGGAGGAGACGTCC
AGATACCTGGACGGCTACTGCCCCTCGGGCAGTTCCCTCGCC------------------
TACAGTGCCTTGGACGTCAAGTGCTCAGCAAGGGACAGATCTGAGTGCCCTGAGCCTGAG
GACAGCATCTTCTTTGTGCCCCAGGACAGTATCATCGTTTGCTCCTACAAGCAGAACAGC
CCGTATGACAGATACTGTTGTTATATCAATCAGATACAAGGCAGGTGGGACCACGAGACC
ATCGTC
>Guinea_Pig|ENSCPOG00000015634|ENSCPOT00000015789
ATGCGGCCTGATGACATTAATCCGAGGACTGGGCTGGTGGTGGCTCTGGTCAGTGTCTTC
CTGGTCTTTGGTTTCATGTTCACTGTCTCTGGGATGAAAGGGGAGACTCTGGGAAACATC
CCCCTTCTGGCTATCGGGCCAGCCATCTGCCTGCCGGGCATTGCAGCCATTGCCCTGGCC
AGGAAGACTGAAGGATGCACCAAATGGCCGGAGAATGAGCTGCTCTGGGTCCGCAAACTG
CCCTGCTTCCGGAAACCCAAGGACAAGGAGGTGGTGGAGCTGCTGAGGACCCCTTCAGAC
CTTGAGTCAGGCAAAGGGAGTTCGGATGAGCTGGCTAAGAAGGTAGGCCTCAGGGGGAAG
CCGCTCCCACAAGCACAGAGTGAGGTGCCCATGGCCAGCTCCATCACCACCCACACA---
CCCACAGAGGAAGGAGAATGCCAGAGCCTCATCCACAGTGGACATCAGGAAGAGACGTCC
AGGTATCTGGATGGCTACTGTCCCTCAGGCAGTTCTCTCGCC------------------
TACAGTGCCTTGGATGCCAAATGCTCAGCCTGGGACAGATCCGAGTGCCCCGAGCCAGAG
GACAGCATCTTCTTTGTACCCCAGGACAGTATCATCGTTTGCTCCTACAAGCAGAACAGT
CCCTATGACAGATACTGTTGTTACATCAATCAGGCGCAGGGCAGGTGGGACAATGAGACG
ATAGTC
>Horse|ENSECAG00000004732|ENSECAT00000004593
ATGCGGCCTGATGACATTAACCCGAGAACTGGGCTGGTGGTGGCCCTGGTCAGTGTCTTC
CTGGTCTTTGGCTTCATGTTCACCGTCTCTGGGATGAAAGGAGAGACTCTGGGAAACATC
CCCCTCCTGGCCATCGGGCCAGCCATCTGCCTACCAGGCATCGCGGCCATTGCCCTGGCC
AGGAAAACGGAGGGATGCACCAAGTGGCCTGAAAATGAGCTGCTCTGGGTCCGCAAGTTG
CCCTGCTTCCGGAAACCCCAGGACAAGGAGGTGGTGGAGCTGCTGAGGACCCCTTCGGAC
CTGGAGTCGGGCAAGGGAAGCTCAGATGAGCTGGCTAAGAAGGTGGGCCTCAGGGGAAAG
CCTCCCCTCCAAGGGCAGGCTGAGGTGCCCATGGCCAGCTCCATCACCACCCCCACC---
CCCACGGAGGAAGGAGAATGCCAGAGCCTGGTCCAGAGCGGGCATCGGGAGGAGGCATCA
AGATACCTGGATGGCTACTGTCCCTCGGGCAGTTCCGTCACC------------------
TACAGTGCCTTGGAAGCCAAGTGCTCAGCCTGGGACCGGTCCCAGTGCCCTGAGCCTGAG
GACAGCATCTTCTTCGTGCCCCAGGACAGTATCATCGTTTGCTCCTACAAGCAGAACAGT
CCCTATGACAGATACTGTTGTTACATCAATCAGAGCCAAGGCAGGTGGGACCACGAGACA
ATAGTC
>Mouse|ENSMUSG00000046593|ENSMUST00000049655
ATGCGGCCTGATGACATAAATCCGAGGACTGGGCTGGTGGTGGCCCTGGTCAGTGTTTTC
CTGGTCTTTGGTTTCATGTTCACTGTCTCTGGCATGAAGGGGGAAACTCTGGGGAACATC
CCTCTGTTGGCCATCGGGCCAGCCATCTGCCTACCAGGCATCGCCGCCATTGCTCTGGCC
AGGAAAACCGAAGGCTGCACCAAGTGGCCAGAGAATGAGCTACTCTGGGTCCGCAAGTTA
CCCTGCTTCCGGAAGCCCAAGGACAAGGAAGTGGTGGAACTCCTGAGGACCCCATCAGAC
CTGGAGTCAGGCAAAGGGAGCTCGGATGAACTGGCTAAGAAGGCAGGCCTCAGAGGCAAG
CAGCTCCCACAGGGACCAGGTGAGGTGCCTATGGCCAGCTCCGTTACTACCCCCACT---
CCTACAGAGGAAGGAGAATGCCAGAGTCTAGTCCAGAGTGGGCGGCAGGAAGAGACATCC
AGATACCTGGATGGCTATTGCCCCTCGGCCAGTTCCCTCGCC------------------
TACAGTGCCTTGGATGCCAAGTGCTCAGCCTGGGACAGATCTGACCGCCCTGAGCCCGAG
GACAGCATCTTCTTTGTGCCCCAGGACAGTATCATCGTTTGCTCCTACAAGCAAAACAGC
CCCTATGACAGATACTGTTGCTACATCAACCAGAGCCAAGGCAGGTGGGACCACGAGACA
ATAGTC
>Opossum|ENSMODG00000025140|ENSMODT00000038759
ATGAGACCAGATGACATTAACCCGAGGACTGGACTGGTGGTAGCCTTGGTCAGTGTCTTC
CTTGTTTTTGGCTTCATGTTCACTGTCTCTGGGATGAAAGGGGAGACCCTGGGGAACATC
CCCCTTCTTGCCATAGGACCTGCGATTTGTTTGCCAGGGATAGCTGCCATTGCTCTGGCC
CGGAAAACAGAGGGCTGTACAAAATGGCCCGAGAATGAGCTCCTGTGGTGCCGGAAACTC
CCCTGCTTCAAAAAATCAAAAGACAAGGAAGTTATCGAACTGCTGAGGACCCCATCTGAC
CTGGAGTCAGGAAAGGGGAGTTCTGATGAGCTGGTGAAAAAGACATACCTCAGAGGCACT
ACTTCCCCAAAGGGA------GAGGTGCCTGTGGCCAGTTCTGTCACTACTACCATT---
ACTACAGGGCAAGAGGAATGCAAGAGTCTGGTCCAAAAGGTGGATCAGGATGAGGCTTCT
AGATACCTGGAAGGGGGCTGTCCTTCAGGTACCTTCCCAGCCTCACGGAGTACCCCCAAC
TACAGTGCCTTGGAACCAAAGTGCTCTACTTGGGACAGATCTGACTGCCCGGAACCTGAG
GACAGCATTTTCTTTGTACCACAAGACAGTATCATTGTTTGTTCCTACAAG---AACAGT
CCCTACGACAGATACTGTTGTTACATCAATTCAAGTCAAATCAGTTGGGACCATGAGACA
AAAGTT
>Orangutan|ENSPPYG00000019144|ENSPPYT00000022318
ATGCGGCCTGATGACATTAACCCGAGGACTGGGCTGGTCGTGGCCCTGGTCAGTGTCTTC
CTGGTCTTTGGTTTCATGTTCACCGTCTCTGGGATGAAAGGGGAGACTTTGGGAAACATC
CCCCTCCTGGCCATCGGGCCAGCCATCTGCCTACCAGGCATCGCAGCCATTGCCTTGGCC
AGGAAAACCGAGGGATGCACCAAGTGGCCAGAGAACGAGCTGCTGTGGGTCCGCAAATTG
CCCTGCTTCCGGAAACCCAAAGACAAGGAGGTGGTAGAGCTGCTGAGGACCCCTTCAGAC
CTAGAATCCGGCAAGGGGAGCTCAGATGAGCTGGCTAAGAAGGCGGGCCTCAGGGGGAAG
CCTCCCCCACAAAGCCAGGGTGAGGTGTCCGTGGCCAGCTCCATCAACAGCCCCACA---
CTCACGGAGGAAGGAGAATGCCAGAGCCTCGTCCAGAATGGGCATCAGGAGGAGACGTCC
AGATACCTGAACGGCTACTGCCCTTCGGGCAGTTCCCTCGCC------------------
TACAGTGCCTTGGACGTCAAGTGCTCAGCAAGGGACAGATCTGAGTGCCCTGAGCCTGAG
GACAGCATCTTCTTTGTGCCCCAGGACAGTATCATCGTTTGCTCCTACAAGCAGAACAGC
CCCTATGACAGATACTGTTGTTATATCAATCAGATACAAGGCAGGTGGGACCACGAGACC
ATCGTC
>Platypus|ENSOANG00000012130|ENSOANT00000019215
ATGAGACCAGATGACATTAACCCGAGGACTGGACTGGTGGTGGCCTTGGTCAGCGTCTTC
CTTGTCTTTGGCTTTATGTTTACTGTGTCTGGGATGAAAGGGGAGACCCTGGGGAACATC
CCCCTCCTTGCCATCGGACCGGCCATTTGCTTGCCTGGCATAGCTGCCATTGCCCTGGCC
AGGAAAACTGAGGGCTGTACGAAATGGCCCGAGAATGAACTGCTCTGGTGCAGAAAACTC
CCCTGCTTCAAAAAGGCAAAGGACAAGGAAGTGATCGAACTGCTGAGGACCCCCTCGGAC
CTAGAATCAGGCAAAGGGAGCTCTGATGAGCTGATGAAAAAGACCTTCCTCAGAGGCAAG
CTGTCCCCTAAGGGG------GTTGTGTCCGTGTCCGGGTCTGCCACGGCCACTACA---
GCTACCGGGGCAGGGGAATGCAAAAGTCTGAACCAAAAGGTAGAACAGGATGAAATGTTG
AGATACCTGGAAGGAAGCCAACCTTCAGGTGCATGCCCAGCTGCAGGGAGTACCCCCACC
TTCAGTGCCTTAGATCCAAAGTGCTCTACCTGGGATAGATCTGATTGTCCAGAGCCCGAG
GACCACATATTCTTTGTACCACAAGACAGTATTATTGTTTGTTCCTACAAGGAGAACAGT
CCATACGACAGATACTGCTGCTACATAAATCCAAGTCGAGTCGGCTGGGACCATGAGACA
ATAGTT
>Rabbit|ENSOCUG00000008320|ENSOCUT00000008317
ATGCGGCCTGATGACATTAACCCAAGGACTGGGCTGGTGGTGGCCCTGGTCAGTGTCTTC
CTGGTCTTTGGTTTCATGTTCACCGTCTCTGGGATGAAGGGGGAGACGCTGGGGAACATC
CCCCTCCTGGCCATCGGGCCGGCCATCTGCCTACCAGGCATCGCAGCCATTGCCCTGGCC
AGGAAAACCGAGGGGTGCACCAAGTGGCCCGAGAACGAGCTGCTGTGGGTGCGCAAACTG
CCCTGCTTCCGGAAGCCGAAGGACAAGGAGGTGGTGGAACTGCTGAGGACCCCTTCAGAC
CTGGAGTCGGGCAAGGGGAGCTCTGATGAGCTGGCCAAGAAGGGGGGCCTCCGGGGGAAA
ACGCTCCCCCAGGGGCAGAGCGAGGTGCCCATGGCCAGCTCCATCACCACCCCTACA---
CCCACAGAGGAGGGAGAATGTCAGAGCCTGGTCCAGAGTGGGCATCGGGAGGAAACATCC
AGATACCTGGATGGCTACTGTCCCTCAGGCAGTTCCCTCGCC------------------
TACAGTGCCTTGGACGTCAAGGGCTCAGCCTGGGACAGATCCGACTGCCCTGAGCTGGAG
GACAGCATCTTCTTTGTGCCCCAGGACAGTATCATCGTTTGCTCCTACAAGCAGAACAGC
CCCTATGACAGGTACTGTTGTTACATCAATCAGAGCCAAGGCAGGTGGGACCATGAGACC
ATAGTC
>Rat|ENSRNOG00000042246|ENSRNOT00000067992
ATGAGACCTGATGACATAAATCCGAGGACTGGGCTGGTGGTGGCCCTGGTCAGTGTTTTT
CTGGTCTTTGGTTTCATGTTCACTGTCTCTGGCATGAAGGGGGAAACTCTGGGGAACATC
CCTCTGTTGGCCATTGGGCCAGCCATCTGCCTTCCAGGCATTGCGGCCATTGCTCTGGCC
AGGAAAACCGAAGGCTGCACCAAATGGCCGGAGAACGAGCTACTGTGGGTCCGCAAGTTG
CCCTGCTTCAGGAAGCCCAAGGACAAGGAAGTAGTGGAACTCCTGAGGACCCCATCAGAC
CTGGAGTCCGGCAAGGGGAGCTCCGATGAACTGGCTAAGAAGGCAGGCCTCAGAGGCAAG
CAGCTCCCACAGGGACCAGGTGAGGTGCCTATGGCCAGCTCCATTACTACCCCAACT---
CCCACAGAGGAAGGAGAATGCCAGAGTCTAGTTCAGAGTGGGAGGCAGGAGGAGACATCC
AGATATCTGGATGGCTACTGCCCGTCGGCCAGTTCCCTCGCC------------------
TACAGTGCCTTGGATGCCAAGTGCTCAGGCTGGGACAGATCTGACCGCCCTGAACCCGAG
GACAGCATCTTCTTTGTGCCCCAGGACAGTATCATCGTTTGCTCCTACAAGCAAAACAGC
CCCTATGACAGATACTGTTGCTACATCAACCAGAGCCAAGGCAGGTGGGACCACGAGACA
ATAGTC
>Macaque|ENSMMUG00000007964|ENSMMUT00000011143
ATGCGGCCTGATGACATTAACCCGAGGACTGGGCTGGTGGTGGCCCTGGTCAGTGTCTTC
CTGGTCTTCGGTTTCATGTTCACCGTCTCTGGGATGAAAGGGGAGACTTTGGGAAACATC
CCCCTCCTGGCCATCGGGCCAGCCATCTGCCTACCAGGCATCGCGGCCATTGCCCTGGCC
AGGAAAACCGAGGGATGCACCAAGTGGCCAGAGAACGAGCTTCTATGGGTCCGCAAATTG
CCCTGCTTCCGGAAACCCAAAGACAAGGAGGTGGTGGAGCTGCTGAGGACCCCTTCAGAC
CTGGAGTCCGGCAAGGGGAGCTCAGATGAGCTGGCTAAGAAGGCGGGCCTCAGGGGGAAG
CCTCCCCCACAAGGCCAGGGTGAGGTGTCCATGGCCAGCTCCATCACCACCCCCACA---
CCCACAGAGGAAGGAGAATGCCAGAGCCTGGTCCAGAGTGGGCATCAGGAGGAGACGTCC
AGATACCTGGACGGCTACTGCCCCTCGGGCAGTTCCCTCACC------------------
TACAGTGCCTTGGACATCAAGTGCTCAGCAAGGGACAGACCTGAGTGCCCTGAGCCCGAG
GACAGCATCTTCTTTGTGCCCCAGGACAGTATCATCGTTTGCTCCTACAAGCAGAACAGC
CCCTATGACAGATACTGTTGTTATATCAATCAGATACAAGGCAGGTGGGACCACGAGACC
ATCGTC
>Marmoset|ENSCJAG00000035355|ENSCJAT00000055965
ATGCGGCCTGATGACATTAACCCGAGGACTGGGCTGGTGGTGGCCCTGGTCAGTGTCTTC
CTGGTCTTCGGTTTCATGTTCACAGTCTCTGGGATGAAAGGGGAGACTTTGGGAAACATC
CCCCTCCTGGCCATCGGGCCGGCCATCTGCCTACCGGGCATCGCGGCCATTGCCCTGGCC
AGGAAAACCGAGGGATGCACCAAGTGGCCGGAGAACGAGCTGCTGTGGGTCCGCAAGTTG
CCCTGCTTCCGGAAACCCAGGGACAAGGAGGTGGTGGAGCTGCTGAGGACCCCTTCAGAC
CTGGAGTCCGGCAAGGGGAGCTCAGATGAGCTGGCTAAGAAGGCGGGCGTCAGGGGGAAG
CCTCCCCAACAAGGCCAGGGTGAGGTGTCTGTGGCCAGCTCCATCACCGCCCCCACA---
CCCACGGAGGAAGGAGAATGCCAGAGCCTGGTCCAGAGTGGGCATCAGGAGGAGACGTCC
AGATACCTGGACGGCTACTGCCCCTCAGGGAGTTCCCTTGCC------------------
TACAGTGCCTTGGATGTCAAATGCTCAGCCTGGGACAGATCTGAGTGCCCTGAGCCTGAG
GACAGCATCTTCTTTGTGCCCCAGGACAGTATCATCGTTTGCTCCTACAAGCAGAACAGC
CCCTATGACAGATACTGTTGTTATATCAATCAGATACAAGGCAGGTGGGACCACGAGACC
ATCGTC
>Microbat|ENSMLUG00000004096|ENSMLUT00000004089
ATGCGGCCTGATGACATTAACCCGAGGACTGGGCTGGTGGTGGCCCTGGTCAGTGTCTTC
CTGGTCTTTGGCTTCATGTTCACTGTCTCTGGGATGAAAGGAGAGACTCTGGGAAACATA
CCCCTCCTGGCCATCGGACCAGCCATCTGCCTGCCAGGCATCGCGGCCATTGCCCTGGCC
AGGAAAACTGAGGGGTGCACCAAGTGGCCCGAAAATGAGCTGCTCTGGGTCCGAAAGTTG
CCCTGCTTCCGGAAACCCAAGGACAAGGAGGTGGTGGAGCTGCTGAGGACCCCTTCGGAC
CTGGAGTCAGGCAAGGGAAGCTCCGATGAGCTGGCTAAGAAGGCAGGCCTCCGGGGGAAG
CTGCCCTCCCAGGGGCAGGCCGAGGTGCCTGTGGCCAGCTCTATCACTACTCCCACC---
CCCACGGAAGAAGGAGAATGCCAGAGCCTGGTCCGGAGCGGGCAGCAGGAGGAGACTTCC
AGATACCTGGACGGCTACTGTCCCTCCGGCAGTTCCCTCACC------------------
TACAGTGCCTTGGATGCCAAGTGCTCAGCCTGGGACAGGTCACAGTGCCCCGAGCCAGAG
GACAGCATCTTCTTTGTGCCCCAGGACAGTATCATCGTTTGCTCCTACAAGCAGAACAGT
CCCTATGACAGATACTGTTGTTACATCAATCAGAGCCAAGGCAGGTGGGACCACGAGACG
ATAGTC
>Human|ENSG00000188133|ENST00000342743
ATGCGGCCTGATGACATTAACCCGAGGACTGGGCTGGTGGTGGCCCTGGTCAGTGTCTTC
CTCGTCTTTGGTTTCATGTTCACCGTCTCTGGGATGAAAGGGGAGACTTTGGGAAACATC
CCCCTCCTGGCCATCGGGCCAGCCATCTGCCTACCAGGCATCGCAGCCATTGCCCTGGCC
AGGAAAACCGAGGGATGCACCAAGTGGCCAGAGAACGAGCTGCTGTGGGTCCGCAAATTG
CCCTGCTTCCGGAAACCCAAAGACAAGGAGGTGGTAGAGCTGCTGAGGACCCCTTCAGAC
CTAGAATCCGGCAAGGGGAGCTCAGATGAGCTGGCTAAGAAGGCGGGCCTCAGGGGGAAG
CCTCCCCCACAAAGCCAGGGTGAGGTGTCCGTGGCCAGCTCCATCAACAGCCCCACA---
CCCACGGAGGAAGGAGAATGCCAGAGCCTCGTCCAGAATGGGCATCAGGAGGAGACGTCC
AGATACCTGGACGGCTACTGCCCCTCGGGCAGTTCCCTCACC------------------
TACAGTGCCTTGGACGTCAAGTGCTCAGCAAGGGACAGATCTGAGTGCCCTGAGCCTGAG
GATAGCATCTTCTTTGTGCCCCAGGACAGTATCATCGTTTGCTCCTACAAGCAGAACAGC
CCGTATGACAGATACTGTTGTTATATCAATCAGATACAAGGCAGGTGGGACCACGAGACC
ATCGTC
>Orca|XP_004275120.1
ATGCGGCCTGATGACATTAACCCGAGGACTGGGCTGGTTGTGGCCCTGGTGAGTGTCTTC
CTGGTCTTTGGCTTCATGTTCACTGTCTCTGGGATGAAAGGAGAGACTCTGGGAAACATC
CCCCTCCTGGCCATAGGGCCAGCCATCTGCCTCCCAGGCATCGCAGCCATTGCCCTGGCC
AGGAAAACTGAGGGATGCACCAAGTGGCCCGAGAATGAGCTGCTATGGGTCCGCAAGTTG
CCCTGCTTCCGGAAACCCAAGGACAAGGAGGTGGTGGAACTGCTGAGGACCCCTTCAGAC
CTGGAGTCGGGCAAGGGGAGCTCAGATGAACTGGCAAAGAAGGTGTGCCTCAGGGGGAAG
CTCCCCCTCCAAGGGCAGGGCGAGGTGCCTATGGTCAGCTCCATCACCACCCCCACA---
CCCGCGGAGGAAGGAGAATGCCAGAGCCGGGTCCAGAGCGGGCATCGGGAGGAGCCGTCC
AGACACCTGGATGGCTACTGTCCCTCAGGCAGTTCCCTCACC------------------
TATAATGCGTTGGATGCCAAGTGCTCAGCCTGGGACAGGTCTGAGTGCCCTGAGCCTGAG
GACAGCATCTTCTTTGTGCCCCAGGACAGTATCATCGTTTGCTCCTACAAGCTGAACAGA
CCCTATGAAAGATACTGTTGTTACATCAATCAGAGCCAAGGCATATGGGACCATGAGACG
ATAGTC
>Chimp|ENSPTRG00000020849|ENSPTRT00000038568
ATGCGGCCTGATGACATTAACCCGAGGACTGGGCTGGTGGTGGCCCTGGTCAGTGTCTTC
CTGGTCTTTGGTTTCATGTTCACCGTCTCTGGGATGAAAGGGGAGACTTTGGGAAACATC
CCCCTCCTGGCCATCGGGCCAGCCATCTGCCTACCAGGCATCGCAGCCATTGCCCTGGCC
AGGAAAACCGAGGGATGCACCAAGTGGCCAGAGAACGAGCTGCTGTGGGTCCGCAAATTG
CCCTGCTTCCGGAAGCCCAAAGACAAGGAGGTGGTAGAGCTGCTGAGGACCCCTTCAGAC
CTAGAATCCGGCAAGGGGAGCTCAGATGAGCTGGCTAAGAAGGCGGGCCTCAGGGGGAAG
CCTCCCCCACAAAGCCAGGGTGAGGTGTCCGTGGCCAGCTCCATCAACAGCCCCACA---
CCCACGGAGGAAGGAGAATGCCAGAGCCTCGTCCAGAATGGGCATCAGGAGGAGACGTCC
AGATACCTGGATGGCTACTGCCCCTCGGGCAGTTCCCTCGCC------------------
TACAGTGCCTTGGACGTCAAGTGCTCAGCAAGGGACAGATCTGAGTGCCCTGAGCCTGAG
GATAGCATCTTCTTTGTGCCCCAGGACAGTATCATCGTTTGTTCCTACAAGCAGAACAGC
CCGTATGACAGATACTGTTGTTATATCAATCAGATACAAGGCAGGTGGGACCACGAGACC
ATCGTC
>Cow|ENSBTAG00000013974|ENSBTAT00000018581
ATGCGGCCCGATGACATCAACCCGAGGACTGGGCTGGTTGTGGCCCTGGTCAGCGTCTTC
CTGGTCTTTGGCTTCATGTTCACAGTCTCTGGGATGAAAGGAGAGACTCTGGGGAACATC
CCCCTCCTGGCCATAGGGCCCGCCATCTGCCTGCCAGGCATTGCGGCCATTGCCCTGGCG
AGGAAAACCGAGGGTTGCACCAAGTGGCCCGAGAATGAGCTGCTGTGGGTCCGAAAGTTG
CCGTGCTTCCGGAAACCCAAGGACAAGGAGGTGGTGGAACTGCTGAGGACCCCTTCAGAC
CTGGAGTCAGGCAAGGGGAGTTCAGATGAGCTGGCTAAGAAGGCGGGCCTCAGGGGGAAG
CCTTCCCTCCAAGGGCAGGGCGAGTTGCCTATGGCCAGCTCCATCACCACCCCCACA---
CCCATGGAGGAAGGAGAATGCCAGAGCCCTGGCCAGAGCGGGCGTCGGGAGGAGACGTCC
AGATACTTGGATGGCTACTGTCCCTCGGGCAGCTCCCTCACC------------------
TACAGTGCCTTGGATGCCAAGTGCTCAGCCTGGGACAGGTCTGAGCATCCTGAGCCCGAG
GATAGCATCTTCTTCGTGCCCCAGGACAGTATCATCGTTTGCTCCTACAAGCAGAACAGC
CCCTATGACAGATACTGTTGTTACATCAATCAGAGCCAAGGCAGGTGGGACCACGAGACG
ATAGTC
>Dog|ENSCAFG00000001810|ENSCAFT00000002843
ATGCGGCCTGATGACATAAACCCGAGGACTGGGCTGGTGGTGGCTCTGGTCAGTGTCTTT
CTGGTCTTTGGCTTCATGTTCACCGTCTCTGGGATGAAAGGAGAGACTCTGGGAAACATC
CCCCTCCTGGCCATCGGGCCAGCTATCTGCCTACCAGGCATCGCAGCCATTGCCCTGGCC
AGGAAAACTGAGGGATGCACCAAGTGGCCTGAAAATGAGCTGCTATGGGTCCGCAAGTTG
CCCTGCTTCCGGAAATCCAAGGACAAGGAGGTGGTGGAACTGCTGAGGACCCCTTCAGAC
CTGGAGTCAGGCAAGGGAAGCTCAGATGAGCTGGCTAAGAAGGTGGGCCTCAGGGGGAAG
CCTCCCTGCCAGGGGCAGACAGAGGTGCCTGTGGCCAGTTCCATCACCACCCCTACACGC
CCG------GAAGGAGAATGCCAGAGCCTGGTCCAGAGTGGGCATCAGGAGGAGACATCT
AGATACCTGGATGGCTACTGTCCCTCAGGCAGTTCCCTTGCC------------------
TACAGTGCCTTGGATGCCAAGTGCTCAGCCTGGGACCGATCTGATTGCCCTGAGCCTGAG
GACAGCATCTTCTTTGTGCCCCAGGACAGTATCATCGTTTGCTCCTACAAGCAGAACAGT
CCCTATGACAGATACTGTTGTTACATCAATCAGAGCCAAGGCAGGTGGGACCACGAGACA
ATAGTC
>Bowhead|bmy_22502T0
ATGCGGCCTGATGACATTAACCCGAGGACTGGGCTGGTTGTGGCCCTGGTGAGTGTCTTC
CTGGTCTTTGGCTTCATGTTCACTGTCTCTGGGATGAAAGGAGAGACTCTGGGAAACATC
CCCCTCCTGGCCATAGGGCCAGCCATCTGCCTCCCAGGCATCGCAGCCATTGCCCTGGCC
AGGAAAACTGAGGGATGCACCAAGTGGCCCGAGAATGAGCTGCTATGGGTCCGCAAGTTG
CCCTGCTTCCGGAAACCCAAGGACAAGGAGGTGGTGGAACTGCTGAGGACCCCTTCAGAC
CTGGAGTCGGGCAAGGGGAGCTCAGATGAGCTGGCGAAGAAGGTGGGCCTCAGGGGGAAG
CCCCCCCTCCAAGGGCAGGGCGAGGTGCCTATGGCCAGCTCCATCACCACCCCCACA---
CCCACGGAGGAAGGAGAATGCCAGAGCCGGGTCCAGAGCGGGCATCGGGAGGAGCCATCC
AGATACCTGGATGGCTACTGTCCCTCAGGCAGTTCCCTCACC------------------
TACAATGCCTTGGATGCCAAGTGCTCAGCCTGGGACAGGTCTGAGTGCCCTGAGCCCGAG
GACAGCATCTTCTTTGTGCCCCAGGACAGCATCATCGTTTGCTCCTACAAGCTGAACAGC
CCCTATGACAGATACTGTTGTTACATCAATCAGAGCCAAGGCAGATGGGACCATGAAACG
ATAGTC
>Minke|BACU006646
ATGCGGCCTGATGACATTAACCCGAGGACTGGGCTGGTTGTGGCCCTGGTGAGTGTCTTC
CTGGTCTTTGGCTTCATGTTCACTGTCTCTGGGATGAAAGGAGAGACTCTGGGAAACATC
CCCCTCCTGGCCATAGGGCCAGCCATCTGCCTCCCAGGCATTGCAGCCATTGCCCTGGCC
AGGAAAACTGAGGGATGCACCAAGTGGCCCGAGAATGAGCTGCTATGGGTCCGCAAGTTG
CCCTGCTTCCGGAAACCCAAGGACAAGGAGGTGGTGGAACTGCTGAGGACCCCTTCAGAT
CTGGAGTCGGGCAAGGGGAGCTCAGATGAGCTGGCGAAGAAGGTGGGCCTCAGGGGGAAG
CCCCCCCTCCAAGGGCAGGGCGAGGTGCCTATGGCCAGCTCCATCACCACCCCCACA---
CCCACGGAGGAAGGAGAATGCCAGAGCCGGGTCCCGAGCGGGCATCGGGAGGAGCCATGC
AGATACCTGGATGGCTACTGTCCCTCAGGCAGTTCCCTCACC------------------
TACAATGCCTTGGATGCCAAGTGCTCAGCCTGGGACAGGTCTGAGTGCCCTGAGCCCGAG
GACAGCATCTTCTTTGTGCCCCAGGACAGTATCATCGTTTGCTCCTACAAGCTGAACAGC
CCCTATGACAGATACTGTTGTTACATCAATCAGAGCCAAGGCAGATGGGACCATGAAACG
ATAGTC
