# Supplementary material for: Insights into the Evolution of Longevity from the Bowhead Whale Genome
Source: Cell Rep. 2015 Jan 6;10(1):112–22. doi: 10.1016/j.celrep.2014.12.008 (PMC4536333; doi:10.1016/j.celrep.2014.12.008)
Supplement: Supplemental Folder 2. Species Used in the Analysis of Selective Pressure Variation, Single-Gene Orthologous Families Tested, Likelihood Ratio Tests, MAKER Parameters, and Full Assembly and Read Usage Data, Related to Experimental Procedures [file mmc3.zip › Tested SGOs/reciprocal_group_3429.2.fas]

>Gibbon|ENSNLEG00000004295|ENSNLET00000005468
ATGAAGACACTGTTTGAGGAGATCAAAGCATCAATTAAAAATAACTATAACCAAGATCGA
TCATTTTGGAGGCCTGTTCTTCCTTGGGGGGGTGTTTTTACTATCAAAGCTGGCCGCAAA
GCAGTATCCTGTACACCACTCTATGTTGAAATAAGACTGAAAAATACCTGCACCATAGAT
GGATTCTTGATGTTATTATATGTCATTCTTAATGAAAATGAAAATTTCCCTAGGGAACTC
TCTCTTCATTTTGGTAGAGAGTTTGTAGACTGTTTTCTTTATTTAATGGACACCTACAGT
TTTACAACTGTGAAGCTACTTTGGATTTGGGACAAGATGGAAAAACAGCAATACAAATCT
GAAGTCCATAAAGCTTCATTAATAATTGATTTGTTTGGGAATGAGCATGATAATTTTACA
AAAAATCTTGAAAATCTCATGTCTACCATTCAAGAGAGTTACTGTTCCAACTGGCGATGC
CCAACTCGAGTGCAGGAGGATCAGCAGCGCACAATTAATATAAATCCTCCCCAAGAAATT
CCACATGGAAACTTGCTGAGACTGGCTGTGAATGAGTTATTCTGTTCCAAGATTGAACTG
TGTGAAGAGTATGGG---------------------------------------------
------------------------------------------------------------
---TGTGGTGGCTTAAGAGAATTTTCCCAACGAGTTTTCTGCCATGGGGCACCCCCTTTT
GTTGTCTTAAATATGCAACATTGGAAATCTGAAGATCTGGCATATGTACCCTATTACTTG
GATTTGTCTGATCACAAGTATTTGTTGGAAGGTGCCACATTATTTAACAAAGAGGAACAT
CATTATTCTGCAGCTTTCCAGATTGGTGGACAGTGGATGCACTATGATGGGCTCAGAAAT
GTGAATTTAATTTTGTTAAATAAACCCCCAGAGTTTCTCCTCTTGTCATCATTGGTTTAT
ATTCGAGCAACAGAGAAA
>Gorilla|ENSGGOG00000022396|ENSGGOT00000022321
ATGAAGACACTGTTTGAAGAGATAAAAGCATCAATTAAAAACAACTATAACCAAGATCGA
TCATTTTGGAGGCCTGTTCTTCCTTGGGGGGGTGTTTTTACTATCAAAGCTGGCCGCAAA
GCAGTATCCTGTACACCACTCTATGTTGAAATAAGACTGAAAAATACCTGCACCATAGAT
GGATTCTTGATGTTATTATATGTCATTCTTAATGAAAATGAAAATTTCCCTAGGGAACTC
TCTCTCCATTTTGGTAGAGAGTTTGTAGACTGTTTTCTTTACTTAATGGACACCTACAGT
TTTACAACTGTGAAGCTACTTTGGATTTGGGACAAGATGGAAAAACAGCAATACAAATCT
GAAGTCCATAAAGCTTCATTAATAATTGATTTGTTTGGGAATGAGCATGATAATTTTACA
AAAAATCTTGAAAATCTCATGTCTACCATTCAAGAGAGTTACTGTTCCAACTGGCGATGC
CCAACTCGAGTGCAGGAGGATCAGCAGCGCACAATTAATATAAATCCTCCCCAAGAAATT
CCACATGGAAACTTGATAAGACTGGCTGTGAATGAGTTATTCTGTTCCAAGATTGAACTG
TGTGAAGAGCATGGG---------------------------------------------
------------------------------------------------------------
---TGTGGTGGCTTAAGAGAATTTTCCCAACGAGTTTTCTGCCATGGGGCACCCCCTTTT
GTTGTCTTAAATATGCAACATTGGAAATCTGAAGATCTGGCATATGTACCCTATTACTTG
GATTTGTCTGATCACAAGTATTTGTTGGAAGGTGCCACATTATTTAACAAAGAGGAACAT
CATTATTCTGCAGCTTTCCAGATTGGTGGACATTGGATGCACTATGATGGGCTCAGAAAT
GTGAATTTAATTTTGTTAAATAAACCCCCAGAGTTTCTCCTCTTGTCATCATTGGTTTAT
ATTCGAGCAACAGAGAAA
>Guinea_Pig|ENSCPOG00000021987|ENSCPOT00000024190
ATGAAGACACTGTTCGAAGAGATCAAAGCATCAATTAAAAATAACTATAACCAAGATCGA
TCATTTTGGAGGCCCGTTCTTCCTTGGGGAGGTGTTTTTACTATCAAAGCTGGCCGTAAA
GCAGTATCCTGTACACCACTCTATGTTGAAATAAGACTGAAAAATACCTGCACCATAGAT
GGATTCTTGATGTTGTTGTATGTCATCCTTAATGAAAATGAGAATTTCCCCAGGGAACTC
TCTCTTCATTTTGGTAAAGAATTTGTAGACTGTTTTCTTTATTTAATGGACACCTACAGT
TTTACAACTGTGAAGCTACTTTGGATTTGGGACAAAATGGAAAAGCAGCAATACAAATCT
GAAGTTCATAAAGCTTCATTAGTAATTGATCTGTTTGGGAATGAGCATGATAATTTTACA
AAAAATCTTGAAAATCTTATGTCTACCATTCAAGAAAGTTACTGCTCCAACAGGCGATGC
CCGACTCGAGTGCAGGGAGATCAGCAGCGCACAATTAATATAAATCCTCCCCAAGAAATT
CCTCATGGAAATTTGATACGACTGGCTGTGGATGAGTTATTCTGTTCCAAGATTGAATTA
TGTGAAGAACATGGG---------------------------------------------
------------------------------------------------------------
---TGTGGTGGCTTAAGAGAATTTTCCCAACGAGTTTTCTGCCATGGAGCACCTCCTTTT
GTTGTCTTAAATATGCAGCATTGGAAATCTGAAGATCTGGCATATGTACCCTATTACTTG
GATTTATCTGATCACAAATACTTGTTGGAAGGTGCCACATTATTTAACAAAGAGGAACAT
CATTATTCTGCAGCTTTCCAGATTGATGGACATTGGATGCACTATGATGGGCTCAGAAAT
GTGAATTTAATTTTGTTAAATAAACCGCCAGAGATTCTGCTCTTGTCATCGTTGGTTTAT
ATTCGAGCAACAGAGAAA
>Horse|ENSECAG00000007020|ENSECAT00000007092
ATGAAGACACTGTTTGAAGAGATCAAAGCATCAATTAAAAATAACTATAACCAAGATCGC
TCATTTTGGAGGCCTGTTCTTCCTTGGGGAGGTGTTTTTACTATCAAAGCTGGCCGCAAA
GCAGTGTCCTGTACGCCACTCTATGTTGAAATAAGACTGAAAAATACCTGCACCATAGAT
GGATTCTTGATGTTATTGTATGTCATTCTTAATGAAAATGAAAATTTCCCCAGGGAACTC
TCTCTTCATTTAGGTAGAGAGTTTGTAGACTGTTTTCTTTATTTAATGGACACCTACAGT
TTTACAACTGTGAAGCTACTTTGGATTTGGGACAAGATGGAAAAACAGCAATACAAATCT
GAAGTTCACAAAGCTTCACTGATAATTGATTTATTTGGGAATGAGCATGACAATTTTACA
AAAAATCTCGAAAATCTCATGTCTACCATACAAGAGAGTTACTGTTCCAACTGGCGATGC
CCAACTCGAGTGCAGGAAGATCAGCAGCGCACAATTAATATAAATCCTCCCCAAGAAATT
CCACATGGAAACTTGATACGACTGGCTGTGGATGAGTTATTCTGTTCCAGGATTGAACTG
TGTGAAGAGCATGGG---------------------------------------------
------------------------------------------------------------
---TGTGGTGGCTTAAGAGAATTTTCCCAGCGAGTTTTCTGCCACGGGGCACCCCCTTTT
GTTGTCCTAAACATGCAGCATTGGAAATCTGAAGATCTGGCATATGTACCCTATTACTTG
GATTTATCTGATCACAAGTATCTCTTGGAAGGGGCCACACTCTTTAACAAAGAGGAACAT
CACTATTCTGCAGCTTTCCAGATCGGTGGACACTGGCTGCACTATGATGGCCTCAGAAAT
GTGAATTTAATTTTGTTAAATAAACCCCCAGAGTTTCTCCTCTTGTCATCGTTGGTTTAT
ATTCGAGCCACAGAGAAA
>Mouse|ENSMUSG00000047227|ENSMUST00000058135
ATGAAGACACTGTTTGAAGAGATCAAAGCATCAATTAAAAATAACTATAACCAAGATCGA
TCATTTTGGAGGCCTGTTCTTCCTTGGGGAGGAGTTTTTACTATCAAAGCTGGCCGCAAA
GCAGTATCTTGTACACCCCTCTATGTTGAGATCAGACTGAAAAATACCTGCACCATAGAT
GGATTCTTGATGTTACTGTATGTCATTCTTAATGAAAACGAAAGCTTCCCCAGGGAACTC
TCTCTGCATTTTGGCCGGGAGTTTGTCGACTGTTTTCTTTATTTAATGGACACCTATAGT
TTTACAACTGTGAAGCTGCTTTGGATTTGGGACAAGATGGAAAAACAGCAATACAAATCT
GAAGTTCATAAAGCTTCATTAGTAATTGATTTGTTTGGGAACGAGCATGATAATTTTACA
AAAAATCTTGAAAATCTTATGTCTACCATTCAAGGGAGTTACTGCTCTAACTGGCACTGC
CCTACCCGAGTGCAGGAAGATCAGCAGCGCACCATTAGCATAAATCCTCCCCAAGAAATT
CCACATGGAAACTTGATACGACTGGCTGTGGATGAGTTATTCTGTTCCAAGATTGAACTT
TGTGAAGAGCGTGGG---------------------------------------------
------------------------------------------------------------
---TGTGGTGGCTTAAGAGAATTTTCCCAGCGAGTTTTCTGCCACGGGGCACCCCCTTTT
GTTGTGTTAAATATGCAGCATTGGAAACCTGAAGACCTGGCATATGTACCCTATTACTTG
GATTTATCTGATCACAAATATTTGCTGGAAGGCGCCACTTTATTTAACAAAGAGGAGCAT
CATTATTCTGCAGCCTTCCAGATTGACGGACATTGGATGCACTATGATGGCCTCAGAAAT
GTGAATTTAATTTTGTTAAATAAACCCCCAGAGTTTCTCCTCTTGTCATCATTGGTTTAT
ATTCGAGCAACAGAGAAA
>Opossum|ENSMODG00000007511|ENSMODT00000009503
ATGAAGACATTGTTTGAAGAGATCAAAGCATCAATTAAAAATAACTATAACCAAGACCGT
TCATTTTGGAGGCCTGTCCTTCCCTGGGGAGGGGTTTTTACCATCAAAGCTGGCCGCAAA
GCAGTGTCCTGTACACCACTCTATGTTGAAATAAACTTGAAAAATACCTGCACTATAGAT
GGATTCTTGATGTTACTATATGTCATTCTTCATGAAAATGAAAATTTTCCCAGAGAACTC
TCTCTTCACTTAGGCAGAGAGTTTGTAGACTGTTTTCTTTACTTAATGGACTCATACAGT
TTTACAACTGTGAAACTACTCTGGATTTGGGACAAGATGGAAAAACAGCAATACAAATCT
GAAGTTCATAAAGCTTCATTAATTATTGATTTGTTTGGAAATGAACATGATAATTTTACA
AAGAATCTGGAAAACCTTATGTCCACCATTCAAGAGAGTTATTGTTCAAACTGGAGATGT
CCAACCCGAGTGCAGGAAGATCAGCAGCGAACAATTAACATAAATCCTCCCCAAGAAATA
CCACATGGAAACTTGATTCGATTGGCTGTGGATGAATTATTTTGTTCCAAGATAGAATTA
TGTGAAGAGCAAGGC---------------------------------------------
------------------------------------------------------------
---TGTGGTGGGCTAAGAGAATTTTCCCAGCGAGTTTTCTGCCACGGAGCACCCCCTTTT
GTTGTCTTAAATATGCAGCACTGGAAATCTGAAGATCTGGCATATGTACCATATTACTTG
GATTTATCTGATCACAAGTATTTGTTGGAAGGTGCCACATTATTTAACAAAGAGGAACAT
CATTATTCTGCAGCTTTCCAGATTGATGGCTATTGGATGCACTATGATGGCCTCAGAAAT
GTGAATTTAATTTTGTTAAATAAACCACCAGAGTTTCTCCTCTTGTCATCGTTGGTTTAT
ATTCGAGCAACAGAAAAA
>Orangutan|ENSPPYG00000005773|ENSPPYT00000006821
ATGAAGACACTGTTTGAAGAGATCAAAGCATCAATTAAAAATAACTATAACCAAGATCGA
TCATTTTGGAGGCCTGTTCTTCCTTGGGGGGGTGTTTTTACTATCAAAGCTGGCCGCAAA
GCAGTATCCTGTACACCACTCTATGTTGAAATAAGACTGAAAAATACCTGCACCATAGAT
GGATTCTTGATGTTATTATATGTCATTCTTAATGAAAATGAAAATTTCCCTAGGGAACTC
TCTCTTCATTTTGGCAGAGAGTTTGTAGACTGTTTTCTTTATTTAATGGACACCTACAGT
TTTACAACTGTGAAGCTACTTTGGATTTGGGACAAGATGGAAAAACAGCAATACAAATCT
GAAGTCCATAAAGCTTCATTAATAATTGATTTGTTTGGGAATGAGCATGATAATTTTACA
AAAAATCTTGAAAATCTCATGTCTACCATTCAAGAGAGTTACTGTTCCAACTGGCGATGC
CCAACTCGAGTGCAGGAGGATCAACAGCGCACAATTAATATAAATCCTCCCCAAGAAATT
CCACATGGAAACTTGATAAGACTGGCTGTGAATGAGTTATTCTGTTCCAAGATTGAACTG
TGTGAAGAGCATGGG---------------------------------------------
------------------------------------------------------------
---TGTGGTGGCTTAAGAGAATTTTCCCAACGAGTTTTCTGCCATGGGGCACCCCCTTTT
GTTGTCTTAAATATGCAACATTGGAAATCTGAAGATCTGGCATATGTACCCTATTACTTG
GATTTGTCTGATCACAAGTATTTGTTGGAAGGTGCCACATTATTTAACAAAGAGGAACAT
CATTATTCTGCAGCTTTCCAGATTGGTGGACATTGGATGCACTATGATGGGCTCAGAAAT
GTGAATTTAATTTTGTTAAATAAACCCCCAGAGTTTCTCCTCTTGTCATCATTGGTTTAT
ATTCGAGCAACAGAGAAA
>Platypus|ENSOANG00000014003|ENSOANT00000022084
ATGAAGACATTGTTTGAAGAGATCAAAGCATCAATTACGAACAACTATAATCAAGATCGT
TCATTTTGGAAGCCCGTCCTCCCTTGGGGTGGCGTTTTCACCATTAAAGCCGGTCGCAAA
GCCGTCTCGTGTACGCCGCTCTATGTTGAGATAAGCCTGAAAAACACCTGCACTATTGAT
GGATTCTTGATGTTGCTGTATGTCATTCTTCACGAAAATGAAAACTTCCCCAGGGAACTC
TCTCTTCACTTGGGTAGGGAGTTTATAGACTGTTTTCTTTACTTAATGGACACCTACAAT
TTTACAACTGTAAAGTTGCTCTGGATTTGGGACAGGATGGAAAAGCGGCAGTACAAATCG
GAGGTTCACAAAGCTTCCTTGGTAATTGACCTGTTCGGAAACGAGCACGACAATTTTACG
AAGAATTTGGAAAACCTCATGTCTACCATTCAGGAGAGTTATTGCTCCAACTGGAGGTGT
CCCACTCGGGTCCAGGAAGATCAGCTCCGAACGATAAACATAAACCCTCCCCAAGAAATT
CCACACGGGAACTTGATTCGCCTGGCAGTGGATGAATTATTCTGTTCCAAGATAGAACTA
TGTGGAGAGCGTGGC---------------------------------------------
------------------------------------------------------------
---TGTGGTGGATTAAGGGAATTCTCCCCGCGTATTTTCTGTCATGGGGCACCACCTTTT
GTTGTGTTAAATATGCAGCATTGGAAATCGGAAGACCTGGCTTATGTACCGTATCACTTG
GATTTGTCAGATCACAAGTACTTGTTGGAAGGTGCCACGTTGTTTAACAAAGAGGAGCAC
CATTATTCAGCTGCTTTCCAGATCGATGGGAATTGGATGCACTACGACGGTCTCAGAAAT
GTTAATTTAATTTTGTTAAATAAACCACCAGAATTCCTTCTCTTGTCATCGTTAGTTTAT
ATCCGAGCAACAGAGAAG
>Rabbit|ENSOCUG00000008733|ENSOCUT00000008731
ATGAAGACACTGTTTGAAGAGATCAAAGCATCAATTAAAAATAACTATAACCAAGATCGA
TCGTTTTGGAGGCCTGTTCTTCCTTGGGGAGGTGTTTTTACTATCAAAGCTGGCCGCAAA
GCAGTATCCTGTACACCACTCTATGTTGAAATAAGACTGAAAAATACCTGCACCATAGAT
GGATTCCTGATGTTGTTATATGTCATTCTGAATGAAAATGAAAATTTCCCCAGGGAACTC
TCTCTTCATCTTGGTAGAGAGTTTGTAGACTATTTCCTTTATTTAATGGACACCTACAGC
TTTACAACTGTGAAGCTACTTTGGATTTGGGACAAGATGGAAAAACAGCAATACAAATCT
GAAGTTCATAAAGCATCATTAATAATTGATTTATTTGGGAATGAACATGATAACTTTACC
AAAAATCTGGAAAATCTTATGTCTACCATTCAAGAGAGTTACTGTTCCAACTGGAGATGC
CCAACTCGAGTGCAGGAAGATCAGCAGCGTACAATTAATATAAATCCTCCCCAAGAAATT
CCACATGGAAACTTAATACGACTGGCTGTGGATGAGTTATTCTGTTCCAAGATTGAACTG
TGTGAAGAGCGTGGT---------------------------------------------
------------------------------------------------------------
---TGTGGTGGCTTAAGAGAATTTGCCCAGCGAGTTTTCTGTCATGGGGCACCTCCTTTT
GTTGTCTTAAATATGCAGCACTGGAAATCTGAAGATCTGGCATATGTACCTTATTATTTG
GATTTATCTGATCACAAATATTTATTGGAAGGTGCAACATTATTTAACAAAGATGAGCAT
CATTATTCTGCAGCTTTCCAGATTGATGGACATTGGATGCACTATGATGGCCTCAGAAAT
GTGAATTTAATTTTGTTAAATAAACCCCCAGAGTTTCTCCTCTTGTCATCATTGGTTTAT
ATTCGAGCAACAGAGAAA
>Rat|ENSRNOG00000023230|ENSRNOT00000034756
ATGAAGACACTGTTTGAAGAGATCAAAGCATCAATTAAAAATAACTATAACCAAGATCGA
TCATTTTGGAGGCCTGTTCTTCCTTGGGGAGGAGTTTTTACTATCAAAGCTGGCCGCAAA
GCAGTATCCTGTACACCCCTCTATGTTGAGATCAGACTGAAAAATACCTGCACCATAGAT
GGATTCTTGATGTTACTGTATGTCATTCTTAATGAGAACGACAACTTCCCCAGGGAACTC
TCTCTGCATTTTGGCAGGGAGTTTGTCGACTGTTTTCTTTATTTAATGGACACCTACAGT
TTTACAACTGTGAAGCTGCTTTGGATTTGGGACAAGATGGAAAAACAGCAATACAAATCT
GAAGTTCATAAAGCTTCCTTAGTAATTGATTTGTTTGGGAACGAGCATGATAATTTTACC
AAAAATCTTGAAAATCTTATGTCTACCATTCAAGAGAGTTACTGTTCTAACTGGCGCTGC
CCTACCCGAGTGCAGGAAGATCAGCAGCGCACAATTAGTATAAATCCTCCCCAAGAAATT
CCTCATGGAAACTTGATACGACTGGCTGTGGATGAGTTATTCTGTTCCAAGATTGAACTT
TGTGAAGAGCGTGGGGAGTGCATGACATTTGAAATAAAAGTATTTCTCTATTACAAATCT
GAAATAGCAATGCTTAAATATTTAGGTAGCGACAGTTTTCAGTGCTCCTGGTATAGTTTA
GTTTGT------------------------------------------------------
------------------------------------------------------------
---------CATCATATATATTTGCTGGAAGGTGCCACTTTATTTAACAAAGAGGAACAC
CATTACTCTGCAGCTTTCCAGATCGACGGACATTGGATGCACTATGATGGCCTCAGAAAT
GTGAATTTAATTTTGTTAAATAAACCCCCAGAGTTTCTCCTCTTGTCATCATTGGTTTAT
ATTCGAGCAACAGAGAAA
>Macaque|ENSMMUG00000017677|ENSMMUT00000024851
ATGAAGACACTGTTTGAAGAGATCAAAGCATCAATTAAAAATAACTATAACCAAGATCGA
TCATTTTGGAGGCCTGTTCTTCCTTGGGGGGGTGTTTTTACTATCAAAGCTGGCCGCAAA
GCAGTATCCTGTACACCGCTGTATGTTGAAATAAGACTGAAAAATACCTGCACCATAGAT
GGATTCTTGATGTTATTATATGTCATTCTTAATGAAAATGAAAATTTCCCTAGGGAACTC
TCTCTTCATTTTGGTAGAGAGTTTGTAGACTGTTTTCTTTATTTAATGGACACCTACAGT
TTTACAACTGTGAAGCTACTTTGGATTTGGGACAAGATGGAAAAACAGCAATACAAATCT
GAAGTCCATAAAGCTTCATTAATCATTGATTTGTTTGGGAATGAGCATGATAATTTTACG
AAAAATCTTGAAAATCTCATGTCTACCATTCAAGAGAGTTACTGTTCCAACTGGCGATGC
CCAACTCGAGTGCAGGAGGATCAGCAGCGCACAATTAATATAAATCCTCCCCAAGAAATT
CCACATGGAAACTTGATAAGGCTGGCTGTGGATGAGTTATTCTGTTCCAAGATTGGACTC
TGTGAAGAGCACGGG---------------------------------------------
------------------------------------------------------------
---TGTGGTGGCTTAAGAGAATTTTCCCAACGAGTTTTCTGCCATGGGGCACCCCCTTTT
GTTGTCTTAAATATGCAGCATTGGAAATCTGAAGATCTGGCATATGTACCCTATTACTTG
GATTTGTCTGATCACAAGTATTTGTTGGAAGGTGCCACATTATTTAACAAAGAGGAACAT
CATTATTCTGCAGCTTTCCAGATTGGTGGACATTGGATGCACTATGATGGGCTCAGAAAT
GTGAATTTAATTTTGTTAAATAAACCCCCAGAGTTTCTCCTCTTGTCATCATTGGTTTAT
ATTCGAGCAACAGAGAAA
>Marmoset|ENSCJAG00000016071|ENSCJAT00000031273
ATGAAGACACTGTTTGAAGAGATCAAAGCATCAATTAAAAATAACTATAACCAAGATCGA
TCATTTTGGAGGCCTGTTCTTCCTTGGGGGGGTGTTTTTACTATAAAAGCTGGCCGCAAA
GCAGTATCCTGTACACCACTCTATGTTGAAATAAGACTGAAAAATACCTGCACCATAGAT
GGATTCTTGATGTTATTATATGTCATTCTTAATGAAAATGAAAATTTCCCCAGAGAACTC
TCTCTTCATTTTGGTAGAGAGTTTGTAGACTGTTTTCTTTATTTAATGGACACCTACAGT
TTTACAACTGTGAAGCTACTTTGGATTTGGGACAAGATGGAAAAACAGCAATACAAATCT
GAAGTTCATAAAGCTTCATTAATAATTGATTTGTTTGGGAATGAGCATGATAATTTTACA
AAAAATCTTGAAAATCTCATGTCTACCATTCAAGAGAGTTACTGTTCCAACTGGCGATGC
CCAACTCGAGTGCAGGAAGATCAGCAGCGCACAATTAATATAAATCCTCCTCAAGAAATT
CCACATGGAAACTTGATAAGACTGGCTGTGGATGAGTTATTCTGTTCCAAGATTGAACTG
TGTGAAGAGCATGGG---------------------------------------------
------------------------------------------------------------
---TGTGGTGGCTTAAGAGAATTTTCCCAACGAATTTTCTGCCATGGAGCACCCCCTTTT
GTTGTCTTAAATATGCAGCATTGGAAATCTGAAGATCTGGCATATGTACCCTATTACTTG
GATTTGTCTGATCACAAGTATTTATTGGAAGGTGCCACATTATTTAACAAAGAGGAACAT
CATTATTCTGCAGCTTTTCAGATTGATGGACATTGGATGCACTATGATGGGCTCAGAAAT
GTGAATTTAATTTTGTTAAATAAACCCCCAGAGTTTCTTCTCTTGTCATCATTGGTTTAT
ATTCGAGCAACAGAGAAA
>Microbat|ENSMLUG00000000177|ENSMLUT00000000177
ATGAAGACACTGTTTGAAGAGATCAAAGCATCAATTAAAAATAACTATAATCAAGATCGC
TCATTTTGGAGGCCTGTTCTTCCTTGGGGAGGTGTTTTTACTATCAAAGCTGGCCGCAAA
GCAGTATCCTGTACACCACTCTATGTTGAAATAAGACTGAAAAATACCTGCACCATAGAT
GGATTCTTGATGTTATTATATGTCATTCTTCATGAAAATGAAAATTTTCCCAGGGAACTC
TCTCTTCATTTAGGTAGAGAGTTTGTAGACTGTTTTCTTTATTTAATGGACACCTACAGT
TTTACAACTGTGAAGCTACTTTGGATTTGGGACAAGATGGAAAAACAGCAATATAAATCT
GAAGTTCATAAAGCTTCATTAATAATCGATTTGTTTGGGAATGAACATGATAATTTTACA
AAAAATCTCGAAAATCTCATGTCTACCATACAAGAGAGTTACTGTTCCAATTGGCGATGC
CCAATTCGAGTGCAGGAAGATCAGCAGCGTACAATTAATATAAAG---------------
------------------------------------------------------------
------------------------------------------------------------
------------------------------------------------------------
---TGTGGTGGCTTAAGAGAATTCTCCCAACGAGTTTTCTGCCATGGGGCACCTCCTTTT
GTTGTCTTAAATATGCAGCATTGGAAATCTGAAGATCTGGCATATGTACCCTATTATTTG
GATTTATCTGATCACAAGTATTTGTTGGAAGGTGCCACATTATTTAACAAAGAGGAACAT
CATTATTCTGCAGCTTTCCAGATTGATGGACATTGGATGCATTATGATGGCCTCAGAAAT
GTGAATTTAATTTTGTTAAATAAACCCCCAGAGTTTCTCCTCTTGTCATCATTGGTTTAT
ATTCGAGCAGCAGAGAAA
>Human|ENSG00000179476|ENST00000325192
ATGAAGACACTGTTTGAAGAGATCAAAGCATCAATTAAAAATAACTATAACCAAGATCGA
TCATTTTGTAGGCCTGTTCTTCCTTGGGGGGGTGTTTTTACTATCAAAGCTGGCCGCAAA
GCAGTATCCTGTACACCACTCTATGTTGAAATAAGACTGAAAAATACCTGCACCATAGAT
GGATTCTTGATGTTATTATATGTCATTCTTAATGAAAATGAAAACTTCCCTAGGGAACTC
TCTCTTCATTTTGGTAGAGAGTTTGTAGACTGTTTTCTTTACTTAATGGACACCTACAGT
TTTACAACTGTGAAGCTACTTTGGATTTGGGACAAGATGGAAAAACAGCAATACAAATCT
GAAGTCCATAAAGCTTCATTAATAATTGATTTGTTTGGGAATGAGCATGATAATTTTACA
AAAAATCTTGAAAATCTCATGTCTACCATTCAAGAGAGTTACTGTTCCAACTGGCGATGC
CCAACTCGAGTGCAGGAGGATCAGCAGCGCACAATTAATATAAATCCTCCCCAAGAAATT
CCACATGGAAACTTGATAAGACTGGCTGTGAATGAGTTATTCTGTTCCAAGATTGAACTG
TGTGAAGAGCATGGG---------------------------------------------
------------------------------------------------------------
---TGTGGTGGCTTAAGAGAATTTTCCCAACGAATTTTCTGCCATGGGGCACCCCCTTTT
GTTGTCTTAAATATGCAACATTGGAAATCTGAAGATCTGGCGTATGTACCCTATTACTTG
GATTTGTCTGATCACAAGTATTTGTTGGAAGGTGCCACATTATTTAACAAAGAGGAACAT
CATTATTCTGCAGCTTTCCAGATTGGTGGACATTGGATGCACTATGATGGGCTCAGAAAT
GTGAATTTAATTTTGTTAAATAAACCCCCAGAGTTTCTCCTCTTGTCATCATTGGTTTAT
ATTCGAGCAACAGAGAAA
>Chimp|ENSPTRG00000006301|ENSPTRT00000011547
ATGAAGACACTGTTTGAAGAGATCAAAGCATCAATTAAAAATAACTATAACCAAGATCGA
TCATTTTGGAGGCCTGTTCTTCCTTGGGGGGGTGTTTTTACTATCAAAGCTGGCCGCAAA
GCAGTATCCTGTACACCACTCTATGTTGAAATAAGACTGAAAAATACCTGCACCATAGAT
GGATTCTTGATGTTATTATATGTCATTCTTAATGAAAATGAAAACTTCCCTAGGGAACTC
TCTCTTCATTTTGGTAGAGAGTTTGTAGACTGTTTTCTTTACTTAATGGACACCTACAGT
TTTACAACTGTGAAGCTACTTTGGATTTGGGACAAGATGGAAAAACAGCAATACAAATCT
GAAGTCCATAAAGCTTCATTAATAATTGATTTGTTTGGGAATGAGCATGATAATTTTACA
AAAAATCTTGAAAATCTCATGTCTACCATTCAAGAGAGTTACTGTTCCAACTGGCGATGC
CCAACTCGAGTGCAGGAGGATCAGCAGCGCACAATTAATATAAATCCTCCCCAAGAAATT
CCACATGGAAACTTGATAAGACTGGCTGTGAATGAGTTATTCTGTTCCAAGATTGAACTG
TGTGAAGAGCATGGG---------------------------------------------
------------------------------------------------------------
---TGTGGTGGCTTAAGAGAATTTTCCCAACGAGTTTTCTGCCATGGGGCACCCCCTTTT
GTTGTCTTAAATATGCAACATTGGAAATCTGAAGATCTGGCATATGTACCCTATTACTTG
GATTTGTCTGATCACAAGTATTTGTTGGAAGGTGCCACATTATTTAACAAAGAGGAACAT
CATTATTCTGCAGCTTTCCAGATTGGTGGACATTGGATGCACTATGATGGGCTCAGAAAT
GTGAATTTAATTTTGTTAAATAAACCCCCAGAGTTTCTCCTCTTGTCATCATTGGTTTAT
ATTCGAGCAACAGAGAAA
>Cow|ENSBTAG00000016062|ENSBTAT00000050440
ATGAAGACACTGTTTGAAGAGATCAAAGCATCAATTAAAAATAACTATAACCAAGATCGC
TCATTTTGGAGGCCTGTTCTTCCTTGGGGAGGTGTTTTTACTATCAAAGCTGGCCGCAAA
GCAGTCTCCTGTACACCACTCTATGTTGAAATAAGACTGAAAAATACCTGCACCATAGAT
GGATTCTTGATGTTGCTGTATGTCATTCTCAACGAAAATGAAAATTTCCCCCGGGAACTC
TCTCTTCATTTAGGTAGAGAGTTTGTAGACTGTTTTCTTTATTTAATGGACACCTACAGT
TTTACAACCGTGAAGCTACTTTGGATTTGGGACAAAATGGAAAAACAGCAATACAAGTCT
GAAGTTCATAAAGCTTCATTAATCATTGATTTGTTTGGGAATGAACATGATAATTTTACA
AAAAATCTCGAAAATCTCATGTCAACCATACAAGAGAGTTACTGTTCCAACTGGCGATGC
CCCACTCGAGTGCAGGAAGATCAGCAACGCACAATTAATATAAAG---------------
------------------------------------------------------------
------------------------------------------------------------
------------------------------------------------------------
---TGTGGTGGCTTAAGAGAATTTTCTCAACGAGTGTTCTGCCACGGGGCACCCCCTTTT
GTTGTCTTAAATATGCAGCATTGGAAATCTGAAGATCTTGCATATGTCCCCTATTATTTG
GATTTATCTGATCACAAGTATTTGTTGGAAGGTGCCACATTGTTTAACAAAGAGGAACAT
CATTATTCTGCAGCCTTTCAGATTGATGGACATTGGATGCACTATGATGGCCTCAGAAAT
GTGAATTTAATTTTGTTAAATAAACCCCCAGAGTTTCTCCTCTTGTCATCATTGGTTTAT
ATTCGAGCAACAGAGAAA
>Dog|ENSCAFG00000013976|ENSCAFT00000022163
ATGAAGACACTGTTTGAAGAGATCAAAGCATCAATTAAAAATAACTATAACCAAGATCGC
TCATTTTGGAGGCCTGTTCTTCCTTGGGGAGGTGTTTTTACTATCAAAGCTGGCCGCAAA
GCAGTTTCCTGTACGCCACTCTATGTTGAAATAAGACTGAAAAATACCTGCACCATAGAT
GGATTCTTGATGTTATTATATGTCATTCTTAATGAAAATGAAAACTTCCCCAGGGAACTC
TCTCTTCATTTAGGTCGGGAGTTTGTAGACTGTTTCCTTTATTTAATGGACACCTACAGT
TTCACAACTGTGAAGCTACTTTGGATTTGGGACAAGATGGAAAAACAGCAATACAAATCT
GAAGTTCATAAAGCTTCATTAATAATTGATTTATTTGGGAATGAGCATGATAATTTTACA
AAAAATCTCGAAAATCTCATGTCTACCATACAAGAGAGTTACTGTTCCAACTGGCGATGC
CCAACTCGAGTGCAGGAAGATCAGCAACGCACAATTAATATAAATCCTCCCCAAGAAATT
CCTCATGGAAACTTGATACGACTGGCTGTGGATGAGTTATTCTGTTCCAGGATTGAACTG
TGTGAAGAGAGTGGG---------------------------------------------
------------------------------------------------------------
---TGTGGTGGCTTAAGAGAATTTTCCCAGCGAGTTTTCTGCCATGGGGCACCCCCTTTT
GTTGTCTTAAATATGCAGCATTGGAAATCTGAAGATCTGGCATATGTACCATATTACTTG
GATTTATCTGATCACAAGTACTTGTTGGAAGGTGCCACATTATTTAACAAAGAGGAACAT
CATTATTCTGCAGCTTTCCAGATTGATGGACATTGGATGCACTATGATGGCCTCAGAAAT
GTGAATTTAATTTTGTTAAATAAACCCCCAGAGTTTCTCCTCTTGTCATCATTGGTTTAT
ATTCGAGCAACAGAGAAA
>Elephant|ENSLAFG00000022935|ENSLAFT00000022543
ATGAAGACACTGTTTGAAGAGATCAAAGCATCAATTAAAAATAACTATAACCAAGATCGT
TCATTTTGGAGGCCTGTTCTTCCTTGGGGAGGTGTTTTTACTATCAAAGCTGGCCGCAAA
GCAGTATCCTGTACCCCACTCTATGTTGAAATAAGACTGAAAAATACCTGCACCATAGAC
GGATTCTTGATGTTACTATATGTCATCCTTAATGAAAATGAAAATTTCCCCAGGAAACTC
TCTCTGCATTTAGGTAGAGAGTTTATAGACTGTTTTCTTTACTTAATGGAACCCTACAGT
TTTACAACTGTGAAGCTACTTTGGATTTGGGACAAGATG---AAACAGCAATACAAATCT
GAAGTTCATAAAGCTTCATTAATAATTGATTTGTTTGGGAATGAGCATGATAATTTTACA
AGAAATCTTGAAAATCTCATGTCTACCATTCAAGAGAGTTACTGCTCGAACTGGCGATGC
CCAACTCGACTGCGGGAAGATCAGCAGCGCATAATTATTATAAATCCTCCCCAAGAAATT
CCACATGGAAACTTGATACGACTGGCTGTGGATGAGTTATTCTGTTCCAAGATTGAACTG
TGTGAAGAGCGTGGG---------------------------------------------
------------------------------------------------------------
---TGTGGTGGCTTAAGAGAATTTTCCCAACGAATTTTCTGCCATGGGGCACCCCCTTTT
GTTGTCTTAAATATGCAGCATTGGAAATGTGAAGATCTGGCATATGTACCGTATTACTTG
GATTTATCTGACCACAAGTATTTGTTGGAAGGCGCCACGTTATTTAACAAAGAGGAGCAT
CATTATTCTGCCGCTTTCCAGATTGATGGACATTGGATGCACTATGATGGCCTCAGAAAT
GTGAATTTAATTTTGTTAAATAAACCCCCAGAGTTTCTCCTCTTGTCATCATTGGTTTAT
ATTCGAGCAACAGAGAAA
>Bowhead|bmy_21919T0
ATGAAGACACTGTTTGAAGAGATCAAAGCATCAATTAAAAATAACTATAACCAAGATCGC
TCATTTTGGAGGCCTGTTCTTCCTTGGGGAGGTGTTTTTACTATCAAAGCTGGCCGCAAA
GCAGTATCCTGTACACCACTCTATGTTGAAATAAGACTGAAAAATACCTGCACCATAGAT
GGATTCTTGATGTTATTGTATGTTATTCTCAATGAAAATGAAAATTTCCCCAGGGAACTC
TCTCTTCATTTAGGTAGAGAGTTTATAGACTGTTTTCTTTATTTAATGGACACCTACAGT
TTTACAACTGTGAAGCTACTTTGGATTTGGGACAAAATGGAAAAACAGCAATACAAATCT
GAAGTTCATAAAGCTTCATTAATAATTGATTTGTTTGGGAATGAGCATGATAATTTTACA
AAAAATCTTGAAAATCTCATGTCGACCATACAAGAGAGTTACTGTTCCAACTGGCGATGC
CCAACTCGAGTGCAGGAAGATCAGCAGCGCACAATTAATATAAATCCTCCCCAAGAAATT
CCACATGGAAACTTGATACGACTGGCTGTGGATGAGTTATTCTGTTCCAGGATTGAACTG
TGTGAAGAGTGTGGG---------------------------------------------
------------------------------------------------------------
---TGTGGTGGCTTAAGGGAATTTTCCCAACGAGTGTTCTGCCACGGGGCACCCCCTTTT
GTTGTCTTAAATATGCAGCATTGGAAATCTGAAGATCTGGCATATGTACCCTATTACTTG
GATTTATCTGATCACAAGTATTTGTTGGAAGGTGCCACATTGTTTAACAAAGAGGAACAT
CATTATTCTGCAGCTTTTCAAATTGATGGACATTGGATGCACTATGATGGCCTCAGAAAT
GTGAATTTAATTTTGTTAAATAAACCCCCAGAGTTTCTCCTCTTGTCATCATTAGTTTAT
ATTCGAGCAACAGAGAAA
>Minke|BACU009357
ATGAAGACACTGTTTGAAGAGATCAAAGCATCAATTAAAAATAACTATAACCAAGATCGC
TCATTTTGGAGGCCTGTTCTTCCTTGGGGAGGTGTTTTTACTATCAAAGCTGGCCGCAAA
GCAGTATCCTGTACACCACTCTATGTTGAAATAAGACTGAAAAATACCTGCACCATAGAT
GGATTCTTGATGTTATTGTATGTTATTCTCAATGAAAATGAAAATTTCCCCAGGGAACTC
TCTCTTCATTTAGGTAGAGAGTTTATAGACTGTTTTCTTTATTTAATGGACACCTACAGT
TTTACAACTGTGAAGCTACTTTGGATTTGGGACAAAATGGAAAAACAGCAATACAAATCT
GAAGTTCATAAAGCTTCATTAATAATTGATTTGTTTGGGAATGAGCATGATAATTTTACA
AAAAATCTTGAAAATCTCATGTCGACCATACAAGAGAGTTACTGTTCCAACTGGCGATGC
CCAACTCGAGTGCAGGAAGATCAGCAGCGCACAATTAATATAAATCCTCCCCAAGAAATT
CCACATGGAAACTTGATACGACTGGCTGTGGATGAGTTATTCTGTTCCAGGATTGAACTG
TGTGAAGAGTGTGGG---------------------------------------------
------------------------------------------------------------
---TGTGGTGGCTTAAGGGAATTTTCCCAACGAGTGTTCTGCCACGGGGCACCCCCTTTT
GTTGTCTTAAATATGCAGCATTGGAAATCTGAAGATCTGGCATATGTACCCTATTACTTG
GATTTATCTGATCACAAGTATTTGTTGGAAGGTGCCACATTGTTTAACAAAGAGGAACAT
CATTATTCTGCAGCTTTTCAAATTGATGGACATTGGATGCACTATGATGGCCTCAGAAAT
GTGAATTTAATTTTGTTAAATAAACCCCCAGAGTTTCTCCTCTTGTCATCATTAGTTTAT
ATTCGAGCAACAGAGAAA
