# Supplementary material for: Insights into the Evolution of Longevity from the Bowhead Whale Genome
Source: Cell Rep. 2015 Jan 6;10(1):112–22. doi: 10.1016/j.celrep.2014.12.008 (PMC4536333; doi:10.1016/j.celrep.2014.12.008)
Supplement: Supplemental Folder 2. Species Used in the Analysis of Selective Pressure Variation, Single-Gene Orthologous Families Tested, Likelihood Ratio Tests, MAKER Parameters, and Full Assembly and Read Usage Data, Related to Experimental Procedures [file mmc3.zip › Tested SGOs/reciprocal_group_3437.2.fas]

>Gibbon|ENSNLEG00000018563|ENSNLET00000023588
---ATGGTGGGGAGATCCCGGCGG------CGCGGAGCAGCTAAGTGGGCAGCTGTGCGA
GCCAAGGCAGGTCCCAAGCTCACCGACGAAAATGGAGATGATTTAGGATTGCCACCCTCA
CCAGGGGACACCAGCTACTACCAAGATCAGGTAGATGATTTTCATGAGGCACGATCCCGG
GCCGCCTTAGCTAAGGGCTGGAATGAAGTA---------CAGAGTGGAGACGAGGAGGAT
GGCGAG------GAGGAGGAGGAGGAGGTGCTAGCCCTAGATATG------GACGATGAG
GACGACGAAGATGGAGGGAGTGCTGGGGAGGAGGAGGAGGAGAATGCCGATGATGATGAT
GGTGGGAGCTCCGTGCAAAGTGAAGCGGAG------GCCTCTGTGGATCCCAGTTTGTCG
TGGGGTCAGAGGAAAAAACTTTACTATGACACGGACTAT---GGTTCCAAGTCCCGAGGC
CGGCAGAGTCAACAGGAGGCAGAGGAGGAGGAAAGAGAGGAGGAGGAGGAG------GCA
CAGATCATTCAGCGGCGCCTAGCCCAAGCGCTGCAAGAGGATGATTTTGGTGTCGCCTGG
GTTGAGGCCTTTGCAAAA------------CCA---GTGCCTCAGGTAGAGGAGGCCGAG
ACACGGGTGGTGAAGGATTTGGCGAAAGTTTCAGTGAAAGAGAAGCTGAAAATGTTGCGA
AAGGAATCACCAGAATTCTTGGAGCTGATAGAAGACCTGAAAGTCAAGTTGACAGAGGTG
AAGGATGAACTGGAGCCATTGTTACAGTTGGTGGAACAAGGGATCATTCCACCCGGAAAA
GGAAGCCAATACTTGAGGACCAAGTACAACCTCTACTTGAATTATTGCTCGAACATCAGT
TTTTATTTGATCCTGAAAGCTAGGAGAGTCCCAGCACATGGACATCCTGTCATAGAAAGG
CTTGTTACCTACCGAAATTTGATCAACAAGCTGTCAGTTGTGGATCAGAAGCTGTCCTCA
GAAATTCGTCATCTGTTGACACTTAAGGATGATGCTGTAAAGAAAGAACTGATTCCGAAA
GCAAAATCCACCAAGCCCAAACCAAAGTCTGTTTCAAAGACTTCTGCTGCTGCCTGT---
GCTGTT---GATCTTTCTGATGATTCTGATTTTGATGAAGAAGCTAAACTGAAGTACTAT
AAAGAAATAGAAGACAGGCAAAAGCTAAAGAGAAAGAAAGAAGAAAATAGCACT------
GAAGAACAGGCTCTTGAAGAT---CAAAATGCAAAGAGAGCCATTACCTATCAAATTGCT
AAAAACAGGGGACTTACTCCTAGGAGAAAGAAGATTGATCGCAATCCCAGAGTGAAACAC
AGGGAGAAGTTCAGAAGAGCCAAAATTCGAAGAAGAGGCCAGGTTCGTGAAGTTCGTAAA
GAAGAGCAACGTTATAGTGGTGAATTATCTGGCATTCGTGCAGGAGTTAAAAAGAGCATT
AAGCTTAAA
>Gorilla|ENSGGOG00000025335|ENSGGOT00000032623
---ATGGTGGGGAGATCCCGGCGG------CGCGGAGCAGCTAAGTGGGCAGCTGTGCGA
GCCAAGGCAGGTCCCACGCTCACCGACGAAAATGGAGATGATTTAGGATTGCCACCCTCA
CCAGGGGACACCAGCTACTACCAAGATCAGGTAGATGACTTTCATGAGGCACGATCCCGG
GCCGCCTTAGCTAAGGGCTGGAATGAAGTA---------CAGAGTGGA------------
---------------------------GTGCTAGCCCTAGATATG------GACGATGAG
GACGACGAAGATGGAGGGAGTGCGGGGGAGGAG---GAGGAGGAGAATGCCGATGATGAT
GGTGGGAGCTCCGTGCAAAGTGAAGCTGAG------GCCTCTGTGGATCCCAGTTTGTCG
TGGGGTCAGAGGAAAAAACTTTACTATGACACGGACTAT---GGTTCCAAGTCCCGAGGC
CGGCAGAGTCAA---------------------------------------------GCA
CAGATCATTCAGCGGCGCCTAGCCCAAGCGCTGCAAGAGGATGATTTTGGTGTCGCCTGG
GTTGAGGCCTTTGCAAAA------------CCA---GTGCCTCAGGTAGATGAGGCTGAG
ACACGGGTCGTGAAGGATTTGGCTAAAGTTTCAGTGAAAGAGAAGCTGAAAATGTTGCGA
AAGGAATCACCAGAACTCTTGGAGCTGATAGAAGACCTGAAAGTCAAGTTGACAGAGGTG
AAGGATGAACTGGAGCCATTGTTACAGTTGGTGGAACAAGGGATCATTCCACCCGGAAAA
GGAAGCCAATACTTGAGGACCAAGTACAACCTCTACTTGAATTATTGCTCGAACATCAGT
TTTTATTTGATCCTGAAAGCTAGGAGAGTCCCAGCACATGGACATCCTGTCATAGAAAGG
CTTGTTACCTACCGAAATTTGATCAACAAGCTGTCCGTTGTGGATCAGAAGCTGTCCTCA
GAAATTCGTCATCTGTTGACACTTAAGGATGATGCTGTAAAGAAAGAACTGATTCCGAAA
GCAAAATCCACCAAGCCCAAACCAAAGTCTGTTTCAAAGACTTCTGCTGCTGCCTGT---
GCTGTTACAGATCTTTCTGATGATTCTGATTTTGATGAAAAAGCTAAACTGAAGTACTAT
AAAGAAATAGAAGACAGGCAAAAGCTAAAGAGAAAGAAAGAAGAAAATAGCACT------
GAAGAACAGGCTCTTGAAGAT---CCAAATGCAAAGAGAGCTATTACCTATCAAATTGCT
AAAAATAGGGGACTTACTCCTAGGAGAAAGAAGATTGATCGCAATCCCAGAGTGAAACAC
AGGGAGAAGTTCAGAAGAGCCAAAATTAGAAGAAGAGGCCAGGTTCGTGAAGTTCGTAAA
GAAGAGCAGCGTTATAGTGGTGAATTATCTGGCATTCGTGCAGGAGTTAAAAAGAGCATT
AAGCTTAAA
>Guinea_Pig|ENSCPOG00000005869|ENSCPOT00000005932
GCCATGGAGGGA---ACTCGGCGG------CGCGGAGCCGCCCAGTGGGCAGCCGTACGA
GCCAGAGGAGGTCGCGCCGCAGCAGACGCTAATGAAGACGATTTAGGTGGGCCACCCTCA
CCCGGGGACTCCAGCTACTACCAAGATGAGGTAGATGACTTCCATGAGGCACGAGCCCGG
GCAGCGTTGGCCAAGGGCTGG---------------------------------------
---------------------------ATGCTAGCCCTAGATATT---------GGCGAT
GAAGACGAAGACGGAGAGAGTGCGGGCGAGGAGGAGGATGGCGATGATGAGGATGACGAC
AGCGGGAGCTCTGTGCGGAGTGAGGCCGAG------GCCTCTGTGGATCCCAGTTTGTCT
TGGGGTCAGAGGAAAAAACTGTACTACGACACGGACTAT---GGCACCAAATCCCGAGGC
CGGCAGAGTCAA---------------------------------------CAAGAAGCA
CAGGTCATTCAGCGGCGCCTAGCCCAGGCCCTGCAAGAGGAGGATTTTGGAGTCGCCTGG
GTGGAGGCCTTTGCAAAA------------CCC---GTGTCTCAGGTAGAACAGACCGAG
ACAAGGGTCTTGAAGGATTTAACTAAAGTATCAGTGAAAGAGAAGCTGAAGATGCTGCGA
AAGGAATCACCAGAGCTCTTGGAGCTGATAGAAGACCTAAAACTCAAGTTAATACAAGTG
AAAGATGAGCTAGAGCCATTGTTAGAGTTAGTGGAGCAAGGAATCATTCCACCCGGAAAA
GGAAGCCAATACCTGAGGACCAAATACAACCTCTACTTGAACTATTGTTCCAACATCAGT
TTTTATTTGATCCTGAAAGCTAGGAGAATCCCCGCAAATGGACATCCTGTCATAGAAAGG
CTTGTTACCTACCGAAATCTGATCAACAAGCTGTCAGTTGTGGATCAGAAGCTGTCCTCT
GAAATTCGACATCTGCTTACATTTAAGAATTGTGCATTAAAGAAAGAATTGAACCCAAAA
TCAAAACTCACCAAGGCCAAGCCAAAGCCTGCTTCAGAGATCCCTGCTTCT---------
------GGCAATCTCTCTGATGATTCAGATTTTGATGAAGAAGCTGCACTGAAATACTAT
AAAGAAACAGAGGACAGGCAAAAGTTAAAGAGAAAGAAGGAAGAAACTAGCGCT------
GAAGAACAGGCCCTTGAAGAT---CTGAATTCAAAGAGAGCCATTACCTATCAGATGGCT
AAAAATAGAGGACTCACACCAAGGAGAAAAAAGATTGATCGAAATCCCAGAGTGAAACAT
AGGGAGAAGTTCAGAAGAGCCAAAATTCGAAGAAGAGGCCAGGTTCGTGAAGTTCGACGA
GAAGAGCAGCGTTACAGTGGTGAATTATCAGGAATCCGTGCTGGAGTTAAAAAGAGCATT
AAGCTTAAG
>Horse|ENSECAG00000005387|ENSECAT00000005310
---ATGGTGGGGAGGTCCCGGCGG------CGCGGAGCGGCCAAGTGGGCAGCTGTGCGA
GCCAAGGCAGGTCGTGGCCCAGCGGACGAAAATGAAGACGACTTAGACTTGCCACCATCA
CCGGGGGACTCCAGCTACTACCAAGATAAGGTAGATGATTTCCATGAGGCCCGATCTAGG
GCCGTCTTGGCTAAGGGCTGGAGCGAAGTA---------GAGAGTGGGGACGAGGAGGAG
GATGGC------GAGGAGGAGGAGGAGGTGCTAGCCCTTGATGTT------GCCGATGAG
GACGACGAAGATGGAGAGAGTGAGGGGGATGAGGAGGATGAC---------GATGATGAT
GGTGGGAGCTCCGTGCAGAGTGAGGCTGAG------GCCTCTGTGGATCCCAGCCTGTCT
TGGGGTCAGAGGAAAAAACTTTACTATGACACGGACTAT---GGTTCCAAGTCCCGAGGC
CGGCAGAGTCAGCAAGAAGTAGAGGAGGAGGAAAGAGAGGAGGAAGAGGAG------GCA
CAGCTGATTCAGCGGCGCCTAGCCCAGGCCCTGCAAGAGGACGATTTTGGCGTCACCTGG
GTGGAGGCCTTTGCAAAA------------CCG---GTGTCTCAGGTAGATGAGGCTGAG
ACACGGGTTGTGAAGGATTTGGCGAAAGTTTCAGTGAAAGAGAAGCTAAAGATGCTGCGG
AAGGAATCACCAGAGCTCCTGGAGTTGATAGAAGACCTGAAAGTTAAGTTGACAGAGGTG
AAGGATGAGCTGGAGCCATTGCTACAGTTGGTGGAGCAAGGGATCATTCCACCTGGAAAA
GGAAGCCAATACCTCAGGACCAAGTACAACCTCTATTTGAACTACTGCTCCAACATCAGT
TTTTATTTGATCCTGAAAGCTAGGAGAGTCCCTGCACATGGACATCCTGTCATTGAAAGG
CTTGTTACCTACCGGAATTTGATCAACAAGCTGTCAGTTGTGGATCAGAAGCTGTCTTCT
GAGATTCGTCATCTGCTCACACTTAAGGATGAGGCTGGAAAGAAAGAACTGGATCTGAAA
GCAAAATCCATCAAGGCCAAACCAAAATCTGTTTCAGAGACGACTGCTGCTGCTGCCTCT
GCTGTTACAGATCTTTCTGATGATTCTGATTTTGAGGAGGAAGCTGTGCTGAAATACTAT
AAAGAAACAGAAGACAGGCAAAACTTGAAGAGAAAGAAAGAAGAAAGTAGTACT------
GAAGAACAGGCTCTTGAAGAT---CCAAATGCAAAGAGAGCCATTACCTATCAGATTGCT
AAAAATAGGGGACTTACACCCAGGAGAAAGAAGATTGATCGCAATCCCAGAGTGAAACAC
CGGGAGAAGTTCAGAAGAGCCAAAATTCGCAGAAGAGGCCAGGTTCGTGAAGTTCGTAGA
GAAGAGCAGCGCTACAGTGGTGAACTGTCTGGCATTCGTGCAGGAGTTAAAAAGAGCATT
AAGCTTAAA
>Mouse|ENSMUSG00000070697|ENSMUST00000090413
---ATGGTGAAGAAATCACGGCGG------CGTGGAGCGGCTCAGTGGGCCGCCGTGCGG
GCCCAGGCAGGTCTCACCGCCACGGACGAAAATGAGGACGACTTGGGGTTGCCGCCCTCT
CCAGGGGACTCCAGCTACTACCAAGACCAGGTAGATGAGTTCCATGAAGCGCGATCTCGG
GCAGTCCTGGCCAAGGGCTGGAACGAAGTC---------GAGAGTGGG------GAGGAG
GATGGC------GATGAGGAGGAAGAGGTGCTACCTCTAGATATT------GATGATGGA
GATGACGAAGATGGAGAGAGTTCGGAGGAGGAGGAGGTTGGAGAG------GATGATGAC
GGCGGAAGCTCCGTGCAGAGTGAGGCTGAG------GCCTCTGTGGACCCTAGCTTGTCC
TGGGGTCAGAGAAAAAAGCTTTATTACGATACGGACTAT---GGTTCCAAATCCCGAGGC
CGTCAGAGTCAGCAAGAAGTAGAAGAGGAGGAAAGAGAAGAAGAGGAGGAG------GCA
CAGATAATTCAGCGGCGCTTGGCCCAAGCCCTGCAAGAGGATGATTTTGGAGTCGCTTGG
GTGGAGGCCTTTGCAAAG------------CCG---GTGCCCCAGGTAGACGAAGCTGAG
ACAAGGGTTGTGAAGGATTTGGCTAAAGTCTCGGTAAAAGAGAAGCTGAAAATGTTGAAG
AAAGAATCACCAGAGCTCTTAGAGCTCATAGAAGACCTCCAAGCCAAGTTGACAGAGGTG
AAGGATGAGTTAGAACCCTTGTTACAGTTGGTGGAGAAAGGGGTCATTCCAACTGGAAGA
GGAAGCGAATACCTGAAGACTAAGTATAATCTCTACTTGAACTATTGCGCCAACATTAGC
TTTTATTTGATCTTAAAAGCCCGGAGAGTCCCTGCACATGGACATCCTGTTATAGAAAGG
CTTGTTACCTACAGAAATCTGATCAACAAGCTGTCGGTTGTGGATCAGAAACTGTCCTCT
GAAATCCGTCACCTCCTCACAGCCAAGGATGGTGCTGTAAAGAAAGAAATGACTCCAAAA
GCAAAATTAACCAAAACCAAGCCCAAGTCTGTAAAGCAGGCTGCTGCTGTT---------
------GCC---CTGACTGATGAGCCTGATTTTGAT---GGGGCTGCTCTCAAGTACTAT
AAGGAAATGGAAGACAGGCAAGAGTTGAAGAGAAAGAAGGAAGAAAACAGTGCT------
GAAGAACAGGCTCTCGAAGAA---CAAAATGCAAAGAGAGCCATTACCTACCAGATTGCT
AAAAATAGGGGACTTACACCCAGGAGAAAGAAGATTGATAGAAATCCCAGAGTGAAACAT
AGGGAAAAGTTCAGAAAAGCCAAAATCCGACGACGAGGCCAGGTTCGTGAAGTTCGCAGA
GAAGAACAGCGGTACAGTGGTGAACTCTCTGGCATTCGTGCTGGAGTTAAGAAGAGCATT
AAGCTTAAG
>Opossum|ENSMODG00000019084|ENSMODT00000024245
------------------CAGCGC------CGGCCGGCT---------------------
------------AAGACCCAGGTAGAGGAGGAGGAGGAAGAGCAGGAACTGCCGCCCTCC
CCGGGGGACCCCAGCTATTTCCAAGACCAGGTAGATGCCTTCCACGAGGCGCGATCGCGG
GCTGCCCTGGCGCCCTCATGGAGCGACGGG---------GAGAGCGGG------GCAGAG
GACCCG------GAGGAGGAGGAGGAGGTGTTAGGCTTAGACCTGCACGAAGACTCGGAG
GAGGAGGAAGACGGGGAGGAGGACGAAGAAGATGAAGAGGAGGACGATGCGGCTAGTGTG
GGTGGCAGCTCAGTACTCAGCGATGCCGACCCCGCCGCCGATGCTGATCCCAGCCTGTCG
TGGGGCCAGAGGAAGAACCTCTATTACAACACAGACTACCGGGCCTCCAAGGGCAAGGGC
CTGCAGAGCCAACAGGAGGCCGACGAGGAAGAGCGGGAGGAGGAGGAGGAG------GCC
CAGCTCATCCAGCGGCGCCTGGCCCAGGGCCTGCAGGAAGATGACTTCGGGCTGAGCTGG
GTGGAGGCTTTCGGCAAGTCGGCTCTGGCCCCGGCCCTGCCA------GAGGAGGCCCAA
ACTCGGGTGGTGAAAGATTTGGACAAAATGCCATCAAAGGAGAAACTTAAGATGCTGCGG
AAGGAGTCCCCAGAGCTGCTGGAGCTGATCGAGGATCTGAAGGCCAAGATTATAGAGGTG
AAAGACGAGCTGGAGCCGTTGCTGCACATGGTGGAAAAGGGTATTATCCCTCCCGGAAAA
GGTAGCCAGTACCTGAAGACCAAGTACAACCTCTACTTGAACTACTGCTCTAACATCAGT
TTTTACTTGGTCCTAAAAGCCAGACGAGTCCCCATTCATGGACACCCTGTCATTGAAAGA
CTTGTTACCTATCGAAACTTAATAAACAAACTAGCTATTGTGGATCAGAGACTGTCAAAT
GAAATGCGGCGTCTTCTCACACAGAGCAGTACTGATGGAAAAGTGGCAGCAAATCTAAAG
AAGAAAGCCACAAAGCTTAAGCCGAAATCCCTTACCAAGATTCCTGATCTC------AGT
GCTGTTCCGGACCTTGCAGATGACTCTGATTTAGATGAAGAAGCCTCTTTGAAGCACTAT
AAAGAAATGGAAGAGAGACTGAAATTAAAAAGAAAGAAAGAAGAA---GCAGCAGTGGGT
GAGGAAGAGGTGCTTGAAGAT---CCAAATGCCAAGAGGGCTATTACCTACCAGATTGCC
AAAAACAAGGGACTTACACCCAGAAGGAAGAAAATTGATAGGAATCCCAGAGTTAAACAT
CGTGAGAAATTTAGGAGAGCCAAAATTCGTAGAAGAGGTCAAGTACCACAGGTTCGCACA
GAAGAATACAAATATTCTGGTGAACTATCTGGTATTCGTGCTGGAGTTAAAAAGAGCATT
AAGTTGAAA
>Orangutan|ENSPPYG00000014810|ENSPPYT00000017213
---ATGGTGGGGAGATCCCGGCGG------CGCGGAGCAGCTAAGTGGGCAGCTGTGCGA
GCCAAGGCAGGTCCCACGCTCACCGACGAAAATGGAGATGATTTAGGATTGCCACCCTCA
CCAGGGGACACCAGCTACTACCAAGATCAGGTAGATGACTTTCATGAGGCACGATCCCGG
GCCGCCTTAGCTAAGGGCTGGAATGAAGTA---------CAGAGTGGAGACGAGGAGGAT
GGCGAG------GAGGAGGAGGAGGAGGTGCTAGCCCTAGATATG------CACGATGAG
GACGACGAAGATGGAGGGAGTGCGGGGGAGGAGGAGGAGGAGGAGAATGCCGATGATGAT
GGTGGGAGCTCCGTGCAAAGTGAAGCTGAG------GCCTCTGTGGATCCCAGTTTGTCG
TGGGGTCAGAGGAAAAAACTTTACTATGACACGGACTAT---GGTTCCAAGTCCCGAGGC
CGGCAGAGTCAACAGGAGGCAGAGGAGGAGGAAAGAGAGGAGGAGGCGGAG------GCA
CAGATCATTCAGCGGCGCCTAGCCCAAGCGCTGCAAGAGGATGATTTTGGTGTCGCGTGG
GTTGAGGCCTTTGCAAAA------------CCA---GTGCCTCAGGTAGATGAGGCTGAG
ACACGGGTCGTGAAGGATTTGGCTAAAGTTTCAGTCAAAGAGAAGCTGAAAATGTTGCGA
AAGGAATCACCAGAACTCTTGGAGCTGATAGAAGACCTGAAAGCCAAGTTGACAGAGGTG
AAGGATGAGCTGGAGCCATTGTTACAGTTGGTGGAACAAGAGATCATTCCACCCGGAAAA
GGAAGCCAATACTTGAGGACGAAGTACAACCTCTACTTGAATTATTGCTCGAACATCAGT
TTTTATTTGATCCTGAAAGCTAGGAGAGTCCCAGCACATGGACATCCTGTCATAGAAAGG
CTTGTTACCTACCGAAATTTGATCAACAAGCTGTCCGTTGTGGATCAGAAGCTGTCCTCA
GAAATTCGTCATCTGTTGACACTTAAGGATGATGCTGTAAAGAAAGAACTGATTCCGAAA
GCAAAATCCACCAAGCCCAAACCAAAGTCTGTTTCAAAGACTTCTGCTGCTGCCTGT---
GCTGTTACAGATCTTTCTGATGATTCTGATTTTGATGAAAAAGCTAAACTGAAGTACTAT
AAAGAAATGGAAGACAGGCAAAAGCTAAAGAGAAAGAAGGAAGAAAATAGCACT------
GAAGAACAGGCTCTTGAAGAT---CAAAATGCAAAGAGAGCTATTACCTATCAAATTGCT
AAAAATAGGGGACTTACTCCTAGGAGAAAGAAGATTGATCGCAATCCCAGAGTGAAACAC
AGGGAGAAGTTCAGAAGAGCCAAAATTCGAAGAAGAGGCCAGGTTCGTGAAGTTCGTAAA
GAAGAGCAACGTTATAGTGGTGAATTATCTGGCATTCGTGCAGGAGTTAAAAAGAGCATT
AAGCTTAAA
>Platypus|ENSOANG00000013694|ENSOANT00000021598
------------------------------------------------------------
---------------------------------GAAAGCTCTTCCGGCACGCCGCCCTCC
CCCGGGGACCCCCGCTACTTCCAGGACGATGTAGACCAGTTCCACGAGGAGCGGAGTCGG
GCGGCGCTGGGGGCCGGCGGGGAACAGGTGCTGGGCCTCAAGCTGCACGACAAGAAGGAG
AAGAAAAGGCATCCGGAGGAGGAGGAGGTGCTGGGCCTCGAGCTGCACCCGCACGACGAG
AAGAAGAAA------AGGCGTCCCGAGAAGGAGGAGAGGGTGCTGGGCCTCGAGGACGAC
GGCGGGAGCTCGGTGCAGAGCGACGCCGAA------GCCCCCGCGGACCCCACGCTGTCC
TGGGGCCGACGGAAGAAGATCTACTACGACACGGACTAC---GGGTCGGAGGCCCCGGGC
CGG------------------------------------------------------CCG
CGGGCCATCCAGCTGCGCCTGGCCCGGGCCCTGCACGAGGACGACTTCGGCGTCGGCTGG
CTGGAGGCC------------------------------------------------GAG
ACCGCGGTGGCGCGGGACCTGGCCCGGCTGTCCCGCAAGGAGCGGCTGGACATGCTGCGG
AAGGAGTCGCCCGAGCTGATGGAGCTGGCGGCGGACCTGAAGGCCAAGCTGACCCGGCTG
AAGGAGGAGGTGGAGCCCCTGCTGTGCCTGGCCGAGAGCCACGTCATCCCCCGGGGCCCC
GGGAGCCGCTACCTGCGGGCCAAGTACGGCCTCTACCTCAACTACTGCTCCAACCTCAGC
TTCTACCTGGTCCTCAAGGCCCGGCGGGCCCCCGTCCGCGGCCACCCC------------
------------------------------------------------------------
------------------------------------------------------------
------------------------------------------------------------
------------------------------------------------------------
------------------------------------------------------------
------------CCTGAGGACGGTCCGGACGCCAAGAGGGCCATCACCTACCAGATCGCC
AAAAACCGAGGCCTGACCCCCAGGAGGAAGAAGATCGACCGGAACCCGAGGGTCAAGCAC
CGGGAGAAGTACCGCAGGGCCAAGATCCGCAGGAAGGGGCAGGTCCGGGAGGTCCGCCGA
GAAGAGCGGCGCTACGGCGGGGAGTTGTCCGGCATCCGCGCTGGCGTGAAGAAGAGCGTC
AAGCTGAAA
>Rabbit|ENSOCUG00000010003|ENSOCUT00000010000
---ATGGTGGGGAGATCCCGGCGG------CGCGGAGCAGCCAAGTGGGCAGCTGTGCAG
GCCAAGGCAGGTCACAGCGCCGCGGACGAAGCTGAGGACGATTTAGGGCCGCCACCCTCG
CCAGGGGACTCCAGCTACTACCAAGACCAGGTAGATGATTTCCATGAGGCGCGATCCCGG
GCAGCCTTGGCTAAGGGCTGGAGCGAAGTG---------CCGAGTGGGGAT---GAGGAT
GATGGC------GATGAGGAGGAGGAGGTACTAGCCTTAGATATT---------GATGAA
GACGATGGAGAAGGAGAGAGTTCGAGC---------------------------------
---GGGAGCTCCGTGCAGAGCGAGGGGGAG------GCCTCTGTGGATCCCAGCTTGTCT
TGGGGTCAGAGGAAGAAACTTTACTATGACACGGACTAT---GGTTCCAAGTCCCGAGGC
CGACAGAGCCAG---------------------------------------------GCA
CAAGTCATTCAGCGGCGCCTAACCCAAGTCCTGCAAGAGGACGATTTTGGGGTCGCTTGG
GTGGAGGCCTTTGCGAAA------------CCA---GTGCCTCAGACAGAAGAGGCAGAG
ACACGGGTCACGAAGGATCTGGCTAAAGTGTCCGTGAAAGAGAAGTTAAAGATGCTGCGA
AAAGAATCCCCAGAGCTCTTGGAGCTGATAGAAGACCTCAAAGTCAAGTTGACAGAGGTG
AAGGATGAACTGGAGCCGTTGCTACAGATGGTGGAACAAGGGATCATCCCACGTGGAAAA
GGAAGCCAGTATTTGAGGACCAAGTACAACCTCTACTTAAACTATTGCTCCAACATCAGC
TTTTATTTAGTCCTGAAAGCTAGGAGAGTCCCTGCCCATGGACATCCTGTCATAGAAAGG
CTTGTCACCTACCGAAATTTGATCAACAAGCTGTCAGTCGTGGATCAGAAGCTGTCCTCT
GAAATTCGTCATCTACTCACACTTAAGGATGGTACAGCAAAGAAAGAACTGATTGCAAAA
GCAAAATTGACCAAGGCCAAGCCAAAGTCTGTTTCAGAGACTTCTGCTCCTGCCTCC---
AGTGTGGGAGAACTTTCTGATGATTCTGATTTTGAT---GAAGCCTCACTGAAAAACTAT
AAAGAAATGGAAAACAGGCAAACACTGAAGAGAAAGAATGAAGAAAATGGCACT------
GAGGAACAGGTTCTTGAAGAT---CAAAATGCCAAGAGAGCTATTACCTACCAGATTGCT
AAAAATAGAGGACTTACACCTAGAAGAAAGAAGATTGACCGCAATCCTAGAGTGAAACAT
AGGGAGAAGTTCAGAAGAGCCAAAATTCGAAGAAGAGGCCAAGTTAGGGAAGTTCGTAAA
GAAGAGCAACGTTATAGTGGTGAATTATCTGGCATTCGTGCTGGAGTTAAAAAGAGCATT
AAGCTTAAA
>Rat|ENSRNOG00000003599|ENSRNOT00000004787
---ATGGTGAAGCGATCACGGCGG------CGTGGAGCGGCCCAGTGGGCCACCGTGCGG
GCCAAGGCTGGTCGCACTGCCACGGACGAAAATGAGGACGATTTAGGGTCGCCGCCTTCT
CCAGGGGACTCCAGCTACTACCAAGACCAGGTAGATGAGTTCCATGAAGCGCGATCTCGG
GCAGTCCTGGCTAAGGGCTGGAACGAAGTC---------GAGAGTGGG------GAGGAG
GATGAC------GATGAGGAGGAAGAGGTGCTACCTCTAAATATT------GACGATGAA
AATGACGAAGATGGAGAGAGTTCCGAGGAGGAGGAGGATGGCGAA------GATGATGAT
GGTGGGAGCTCCGTACAGAGTGAGGCTGAG------GCCTCTGTGGATCCCAGCTTGTCC
TGGGGTCAGAGAAAAAGGCTTTATTATGATACAGACTAC---GGTTCCAAATCCCGAGGC
CGTCAGAGTCAGCAAGAAGTAGAAGAGGAGGAAAGAGAGGAAGAAGAGGAG------GCA
CAGGTAATTCAGCGGCGCTTAACCCAAGCCCTGCAAGAGGATGATTTTGGAGTCGCTTGG
GTGGAGGCCTTTGCAAAA------------CCC---GTGCCACAAGTAGACGAAGCTGAG
ACTCGGGTTGTGAAGGATTTGGCTAAAGTCTCGGTAAAAGAGAAGCTGAAAATGTTGAGG
AAAGAGTCACCAGAGCTCTTAGAACTGATAGAAGACCTCAAAGTCAAGTTGACAGAAGTG
AAGGATGAGTTAGAGCCTTTGATACAGTTGGTGGAAAAGGGGGTCATTCCGCCTGGAAAA
GGAAGCCAGTACCTGAAGACTAAGTATAACCTCTACTTGAATTATTGCGCCAACATCAGT
TTTTATTTGATCTTAAAAGCCAGGAGAGTCCCCGCACATGGACATCCTGTTATAGAAAGG
CTTGTTACCTACAGAAATCTGATCAACAAGCTCTCAGTTGTGGATCAGAAACTGTCCTCC
GAAATCCGTCACCTACTCACAGCCAAGGAGGGTGCTGGAAAGAAAGACCTGAATCCAAAA
GCAAAATTAACCAAGACCAAGCCAAAGTCTGCAAAGCAGACTGATGTTAAC---------
------GCTGACCTGACTGAAGAGCCTGAGTTTGAT---GAGGCTGCACTAGAGTTCTAC
AAGGAAATGGAAGACAGGCCAGAGTTGAAGAGAAAGAAAGAAGAAAATAGTGCT------
GAAGAACAGGCTCTTGAAGAG---CAAAACGCCAAGCGAGCCATTACCTACCAGATCGCC
AAAAATAGGGGACTTACACCCAGGAGAAAGAAGATTGATAGAAATCCCAGAGTCAAACAT
AGGGAAAAGTTCCGAAGAGCCAAAATCCGAAGACGAGGCCAGGTTCGTGAAGTTCGTAGA
GAAGAACAGCGGTATAGTGGTGAACTCTCTGGCATTCGCGCTGGAGTTAAAAAGAGCATT
AAGCTTAAG
>Macaque|ENSMMUG00000014229|ENSMMUT00000019968
---ATGGTGGGGAGATCCCGGCGG------CGCGGAGCAGCTAAGTGGGCAGCTGTGCGA
GCCAAGGCAGGTCCCACGCTCACCGACGAAAACGGAGATGATTTAGGATTGCCACCCTCA
CCAGGGGACACCAGCTACTACCAAGATCAGGTAGATGACTTTCAGGAGGCACGATCCCGG
GCCGCCTTAGCTAAGGGCTGGAATGAAGAA---------CAGAGTGGAGACGAGGAGGAT
GGCGAG------GAGGAGGAGGAGGAGGTGCTAGCCCTAGATGTG------GACGATGAG
GACGACGAAGATGGGGGGAGTGCGGGGGAGGAGGAGGAGGAG---AATGCCGATGATGAT
GGTGGGAGCTCCGTGCAGAGTGATGCTGAG------GCCTCTGTGGATCCCAGTTTGTCG
TGGGGTCAGAGGAAAAAACTTTACTATGACACGGACTAT---GGTTCCAAGTCCCGAGGC
CGGCAGGGTCAACAGGAGGCAGAGGAGGAGGAAAGAGAGGAGGAGGAGGAG------GCA
CAGATCATTCAGCGGCGCCTAGCCCAAGCGCTGCAAGAGGACGATTTTGGTGTCGCCTGG
GTTGAGGCCTTTGCAAAA------------CCA---GTGCCTCAGGTAGATGAGACTGAG
ACACGGGTCGTGAAGGATTTGGCTAAAGTTTCAGTGAAGGAGAAGCTGAAAATGTTGCGA
AAGGAATCCCCAGAACTCTTGGAGCTGATAGAAGACCTGAAAGTCAAGCTGACAGAGGTG
AAGGATGAGCTGGAGCCATTGTTACAGTTGGTGGAACAAGGGATCATTCCACCTGGAAAA
GGAAGCCAATATTTGAGGACCAAGTACAACCTCTACTTGAATTATTGTTCGAACATCAGT
TTTTATTTGATCCTGAAAGCTAGGAGAGTCCCAGCACATGGACATCCTGTCATAGAAAGG
CTTGTTACCTACCGAAATTTGATCAACAAGCTGTCAGTTGTGGATCAGAAGCTGTCCGCA
GAAATTCGTTATCTGTTGACACTTAAGGATGATGCTGTAAAGAAAGAACTGATTCCGGAA
GCAAAATCCACCAAGCCCAAACCAAAGTCTGTTTCAAAGACTTCTGCTGCTGCCTGT---
GCTGTTACAGATCTTTCTGATGATTCTGATTTTGATGAAGAAGCTAAACTGAAGTACTAT
AAAGAAATAGAAGACAGGCAAAAGCTAAAGAGAAAGAAAGAAGAAAATAGCACT------
GAAGAACAGGCTGTTGAAGAT---CAAAATGCAAAGAGAGCCATTACCTATCAAATTGCT
AAAAATAGGGGACTTACTCCTAGGAGAAAGAAGATTGACCGCAATCCCAGAGTGAAACAC
AGGGAGAAGTTCAGAAGAGCCAAAATTCGAAGAAGAGGCCAGGTTCGTGAAGTTCGTAAA
GAAGAGCAACGTTATAGTGGTGAATTATCTGGCATTCGTGCAGGAGTTAAAAAGAGCATT
AAGCTTAAA
>Microbat|ENSMLUG00000003722|ENSMLUT00000003723
---ATGGTGGGGAGATCCCGGCGG------CGCGGAGCGGCCAAGTGGGCAGCAGTGAGA
GCCATGGCAGGTCGCGGCGCGGAGGACGAAAAGGAAGACGATTTAGAATTGCCACCCTCG
CCAGGGGACTCCAGCTACTACCAGGATAAGGTAGATGATTTTCATGAGGCCCGGTCTCGA
GCCGCCTTGGCTAAGGGTTGGAGCGAACTA---------GAGAGTGGGGACGAGGAGGAG
GATGGC------GATGAGGAGGAGGAGGTACTAGCCCTCGATATT------GCCGATGAG
GACGATGAAGATGGAGACAGCGCGGAGGATGAGGAGGATGAC---------GATGATGAT
GGTGGGAGCTCAGTGCAGAGTGAAGCTGAG------GCCTCTGCGGATCCCAGTTTGTCG
TGGGGTCAGAGGAAAAAACTTTACTACGATACGGACTAT---GGTTCCAAGTCCCGAGGC
CGGCGGAGTCAGCAAGAAGTAGAGGAGGAGGAAAGAGAGGAGGAGGAGGAG------GCA
CAGCTCATCCAGAGGCGCCTAGCCCAAGCCTTGCAAGAGGATGATTTTGGGGTTAACTGG
GTGGAGGCCTTTGCAAAA------------CCTCAGGTCCCTCAGGTAGATGAGTCTGAG
ACACGGGTTGTGAAGGATTTGGCCAAAGTTTCAGTGAAAGAGAAGCTGAAGATGCTGAAG
AAGGAATCACCAGAGCTCTTGGAGCTGATAGAAGACCTGAAAGTTAAGTTGACGGAGGTG
AAAGATGAGCTGGAGCCATTGTTGCAGTTGGTGGAGCAAGGGATCATTCCACGTGGAAAA
GGAAGCCAATACCTGAGGACCAAGTACAACCTCTATTTGAACTACTGCTCCAACATCAGT
TTTTATTTGATCCTGAAAGCTAGGCGAGTCCCCGCACACGGACATCCTGTTATAGAAAGG
CTTGTGACCTACCGAACTTTAATCAACAAGCTGTCAGTTGTGGATCAGAAGCTGTCCTCA
GAGATTCGTCATCTACTCACACTTAAGGATGGTGCTGGAAAGAAAAAACTAACTCCAAAA
GCAAAACCCACCAAGGCCAAACCAAAATCTGTTTCAGAGACT---GCTGCCGCTGCC---
GCTGTTACAGATCTTTCTGATGATGCCAATTTTGAT---GAAGCTGCCCTGAAATACTAT
AAAGAAATGGAAGACAGGCAGAAGTTGAAGAGAAAGAAAGAAGAAAATAGTACC------
GAAGAACAGGATCTTGAAGAT---AAAAATGCAAAGAGAGCCATTACCTATCAGATTGCT
AAAAACAGGGGACTTACACCAAGGAGAAAGAAGATTGATCGCAATCCCAGAGTGAAACAC
AGAGAGAAGTTCAGGAGAGCCAAAATTCGCAGAAGAGGCCAGGTTCGTGAAGTTCGCAGG
GAAGAGCAACGTTATAGTGGCGAACTATCTGGAATTCGTGCAGGAGTTAAAAAGAGCATT
AAGCTTAAG
>Human|ENSG00000132467|ENST00000254803
---ATGGTGGGGAGATCCCGGCGG------CGCGGAGCAGCTAAGTGGGCAGCTGTGCGA
GCCAAGGCAGGTCCCACGCTCACCGACGAAAATGGAGATGATTTAGGATTGCCACCCTCA
CCAGGGGACACCAGCTACTACCAAGATCAGGTAGATGACTTTCATGAGGCACGATCCCGG
GCCGCCTTAGCTAAGGGCTGGAATGAAGTA---------CAGAGTGGAGACGAGGAGGAT
GGCGAG------GAGGAGGAGGAGGAGGTGCTAGCCCTAGATATG------GACGATGAG
GACGACGAAGATGGAGGGAATGCGGGGGAGGAGGAGGAGGAGGAGAATGCCGATGATGAT
GGTGGGAGCTCCGTGCAAAGTGAAGCTGAG------GCCTCTGTGGATCCCAGTTTGTCG
TGGGGTCAGAGGAAAAAACTTTACTATGACACGGACTAT---GGTTCCAAGTCCCGAGGC
CGGCAGAGTCAACAGGAGGCAGAGGAGGAGGAAAGAGAGGAGGAGGAGGAG------GCA
CAGATCATTCAGCGGCGCCTAGCCCAAGCGCTGCAAGAGGATGATTTTGGTGTCGCCTGG
GTTGAGGCCTTTGCAAAA------------CCA---GTGCCTCAGGTAGATGAGGCTGAG
ACACGGGTCGTGAAGGATTTGGCTAAAGTTTCAGTGAAAGAGAAGCTGAAAATGTTGCGA
AAGGAATCACCAGAACTCTTGGAGCTGATAGAAGACCTGAAAGTCAAGTTGACAGAGGTT
AAGGATGAGCTGGAGCCATTGTTAGAGTTGGTGGAACAAGGGATCATTCCACCCGGAAAA
GGAAGCCAATACTTGAGGACCAAGTACAACCTCTACTTGAATTATTGCTCGAACATCAGT
TTTTATTTGATCCTGAAAGCTAGGAGAGTCCCAGCACATGGACATCCTGTCATAGAAAGG
CTTGTTACCTACCGAAATTTGATCAACAAGCTGTCCGTTGTGGATCAGAAGCTGTCCTCA
GAAATTCGTCATCTGTTGACACTTAAGGATGATGCTGTAAAGAAAGAACTGATTCCAAAA
GCAAAATCCACCAAGCCCAAACCAAAGTCTGTTTCAAAGACTTCTGCTGCTGCCTGT---
GCTGTTACAGATCTTTCTGATGATTCTGATTTTGATGAAAAAGCAAAACTGAAGTACTAT
AAAGAAATAGAAGACAGGCAAAAGCTAAAGAGAAAGAAAGAAGAAAATAGCACT------
GAAGAACAGGCTCTTGAAGAT---CAAAATGCAAAGAGAGCTATTACCTATCAAATTGCT
AAAAATAGGGGACTTACTCCTAGGAGAAAGAAGATTGATCGCAATCCCAGAGTGAAACAC
AGAGAGAAGTTCAGAAGAGCCAAAATTAGAAGAAGAGGCCAGGTTCGTGAAGTTCGTAAA
GAAGAGCAACGTTATAGTGGTGAATTATCTGGCATTCGTGCAGGAGTTAAAAAGAGCATT
AAGCTTAAA
>Orca|XP_004283628.1
---ATGGTGGGGAGATCCCGGCGG------CGCGGAGCGGCCAAGTGGGCAGCTGTGCGA
GCTAAGGCAGGTCGCGACCCAGCGGACGAAAATGATGACAATTTGGAATCTCCTCCCTCA
CCAGCGGACTCCAGCTACTACCAAGATAAGGTAGATGATTTCCATGAGGCCCGATCTCGG
GCTGCCTTGGCTAAGGGGTGGAGCGAAGTG---------GAGAGTGGGGCCGAGGAGGAG
GATGGC------GATGAGGAGGAG---GTTCTTGCCCTAGATATC------GCCGATGAG
GACGATGAAGATGAAGAGAGTGCGGGTAATGAG---GATGAC---------GATGATGAT
GGTGGGAGCTCCACGCAGAGTGAGGCTGAG------GCCTCGGTGGATCCCAGTTTGTCG
TGGGGTCAGAGGAAAAAACTTTACTACGACACGGACTAT---GGTTCCAAGTCCCGAGGC
CGGCAGAGTCAACAAGAAGTAGAGGAAGAGGAAAGAGAGGAGGAAGAGGAG------GCA
CAGCTCATTCAGCGGCGTTTAGCCCAAGCTCTGCAAGAGGACGATTTTGGAGTTACCTGG
GTGGAGGCCTTTGCAAAA------------CCA---GTACCTCGGGTAAATGAGGTTGAG
ACACGGGTCGTGAAGGATTTGGCGAAAGTTTCAGTGAGAGAGAAGCTGAAGATGCTGCGA
AAGGAATCGCCAGAGCTCTTGGAGCTGATAGATGACCTGAAAGTTAAGTTGACAGAGGTG
AAGGATGAGCTGGAGCCATTGCTACAGTTGGTGGAGCAAAAGATCATTCCACCTGGAAAA
GGAAGCCAATACCTGAGGACCAAATACAACCTCTATTTGAACTACTGCTCCAACATCAGT
TTTTATCTGATCCTGAAAGCTAGGAGAGTCCCTGCACATGGACATCCTGTCATAGAAAGG
CTTGTTACCTACCGAAATTTGATCAACAAGCTGTCATTTGTGGATCAGAAGCTGTCCTCT
GAGATTCGTCATCTGCTCACACTTAAAGATGATGCTGGAAAGGCAGAACTGAATCTAAAA
GCAAAATCCACAAAGGCCAAGCCAAAATCTGTTTCT---------GCTGTTGCTGCCTCT
GCTGTTACAGACCTTTCTGATGATTCTGATTTTGAT---GAAGCTGCACTGAAATACTAT
AAAGAAATAGAAGACGGACAAAAATTGAAGAGAAAGAAAGAAGAT---AGTACT------
GAAGAACAGGCTCTTGATGTT---CAAAATGCAAAGAGAGCCATTACTTATCAGATTGCT
AAAAATAGGGGGCTTACACCTAGGAGAAAGAAGATTGATCGGAATCCCAGAGTGAAACAC
CGGGAGAAGTTCAGAAGAGCCAAAATTCGCAGAAGAGGCCAGGTTCGTGAAGTTCGTAGA
GAAGAGCAACGTTATAGTGGTGAACTATCTGGCATTCGTGCAGGGGTTAAAAAGAGCATT
AAGCTTAAA
>Chimp|ENSPTRG00000031188|ENSPTRT00000060189
---ATGGTGGGGAGATCCCGGCGG------CGCGGAGCAGCTAAGTGGGCAGCTGTGCGA
GCCAAGGCAGGTCCCACGCTCACCGACGAAAATGGAGATGATTTAGGATTGCCACCCTCA
CCAGGGGACACCAGCTACTACCAAGATCAGGTAGATGACTTTCATGAGGCACGATCCCGG
GCCCCCTTAGCTAAGGGCTGGAATGAAGTA---------CAGAGTGGAGACGAGGAGGAT
GGCGAG------GAGGAGGAGGAGGAGGTGCTAGCCCTAGATATG------GACGATGAG
GACGACGAAGATGGAGGGAGTGCGGGGGAGGAGGAGGAGGAGGAGAATGCCGATGATGAT
GGTGGGAGCTCCGTGCAAAGTGAAGCTGAG------GCCTCTGTGGATCCCAGTTTGTCG
TGGGGTCAGAGGAAAAAACTTTACTATGACACGGACTAT---GGTTCCAAGTCCCGAGGC
CGGCAGAGTCAACAGGAGGCAGAGGAGGAGGAAAGAGAGGAGGAGGAGGAG------GCA
CAGATCATTCAGCGGCGCCTAGCCCAAGCGCTGCAAGAGGATGATTTTGGTGTCGCCTGG
GTTGAGGCCTTTGCAAAA------------CCA---GTGCCTCAGGTAGATGAGGCTGAG
ACACGGGTCGTGAAGGATTTGGCTAAAGTTTCAGTGAAAGAGAAGCTGAAAATGTTGCGA
AAGGAATCACCAGAACTCTTGGAGCTGATAGAAGACCTGAAAGTCAAGTTGACAGAGGTT
AAGGATGAGCTGGAGCCATTGTTAGAGTTGGTGGAACAAGGGATCATTCCACCCGGAAAA
GGAAGCCAATACTTGAGGACCAAGTACAACCTCTACTTGAATTATTGCTCGAACATCAGT
TTTTATTTGATCCTGAAAGCTAGGAGAGTCCCAGCACATGGACATCCTGTCATAGAAAGG
CTTGTTACCTACCGAAATTTGATCAACAAGCTGTCCGTTGTGGATCAGAAGCTGTCCTCA
GAAATTCGTCATCTGTTGACACTTAAGGATGATGCTGTAAAGAAAGAACTGATTCCGAAA
GCAAAATCCACCAAGCCCAAACCAAAGTCTGTTTCAAAGACTTCTGCTGCTGCCTGT---
GCTGTTACAGATCTTTCTGATGATTCTGATTTTGATGAAAAAGCTAAACTGAAGTACTAT
AAAGAAATAGAAGACAGGCAAAAGCTAAAGAGAAAGAAAGAAGAAAATAGCACT------
GAAGAACAGGCTCTTGAAGAT---CAAAATGCAAAGAGAGCTATTACCTATCAAATTGCT
AAAAATAGGGGACTTACTCCTAGGAGAAAGAAGATTGATCGCAATCCCAGAGTGAAACAC
AGGGAGAAGTTCAGAAGAGCCAAAATTAGAAGAAGAGGCCAGGTTCGTGAAGTTCGTAAA
GAAGAGCAACGTTATAGTGGTGAATTATCTGGCATTCGTGCAGGAGTTAAAAAGAGCATT
AAGCTTAAA
>Cow|ENSBTAG00000009310|ENSBTAT00000012263
---ATGGTGGGAAGATCCGGGCGGCGCGCGCGTGGAGCGGCCAAGTGGGCAGCTGTGCGA
GCTAAGGCAAGTCGCGACCCAGCGGACGACGATGGAGAGGACTTAGAATCTCCACCCTCA
CCGGGGGACTCGAGCTACTACCAAGATAAGGTAGATGATTTCCATGAGGCCCGATCTCGG
GCCGCCTTGGCTAAGGGCTGGAGCGAAATA---------GAGAGTGGGGACGAGGAGGAT
GGCGAT------GAGGAGGAGGAG---GTGCTTGCCCTAGATGTT------GCCGATGAG
GACGATGAAGATGGAGAGAGT---------GAGGAGGGTGAC---------GATGATGAT
GGTGGGAGCTCCGTGCAGAGTGAGACTGAG------GCTTCTGTGGATCCCAGTTTGTCG
TGGGGTCAGAGGAAAAAACTTTACTACGACACGGACTAT---GGCTCCAAGTCCCGAGGC
CGGCAGAGTCAACAAGAAGTAGAGGAAGAGGAAAGAGAGGAGGAGGCGGAG------GCA
CAGCTCATTCAGCGGCGCTTAGCCCAAGCTCTGCAAGAGGACGATTTTGGAGTTACCTGG
GTGGAGGCTTTTGCAAAA------------CCA---GTACCTCAGGTAAATGAGGCTGAG
ACACGTGTCGTGAAGGATTTGGCGAAAGTTTCCGTGAAAGAGAAGCTGAAAATGCTGCGA
AAGGAATCTCCAGAGCTCTTGGAGCTGATAGACGACTTGAAAGTTAAGTTGACAGAGATG
AAGGATGAGCTGGAGCCATTGCTACAGTTAGTGGAGCAAAAGATCATCCCCCCTGGAAAA
GGAAGCCAATACCTGAGGACCAAATACAATCTCTATTTGAACTACTGCTCCAACATTAGT
TTTTATCTGATCCTGAAAGCTAGGAGAGTCCCTGCACATGGACATCCTGTCATTGAAAGG
CTTGTTACCTACCGAAATTTGATCAACAAGTTGTCGGTTGTGGATCAGAAGCTGTCCTCT
GAAATTCGTTATATGCTCACACTTAAAGATGGTGCTGGAAAGAAAGAACTGAATTTAAAA
GCAAAATCCATGAAGGCCAAGCCAAAATCAGTTTCAGAGACT---TCTGCTGCTGCTTTG
GCTGTTAGAGACCTTTCTGATGATTCTGATTTTGATGAAGAAGCTGCACTGAAATACTAT
AAAGAAATGGAAGAGAGACAAAAATTAAAGAGAAAGAAAGAAGAAAATAGTACC------
GAAGAACAGGCTCTTGAAGAT---CAAAATGCAAAGAGAGCCATTACTTATCAGATTGCT
AAAAATAGGGGACTTACACCTAGGAGAAAGAAAATTGATCGGAATCCCAGAGTCAAACAC
CGGGAGAAGTTCAGAAAAGCCAAAATTCGCAGAAGAGGCCAGGTTCGTGAAGTTCGCAGG
GAAGAGCAACGTTATACTGGTGAACTGTCTGGCATTCGTGCAGGAGTTAAAAAGAGCATT
AAGCTTAAG
>Dog|ENSCAFG00000002913|ENSCAFT00000004662
---ATGGCGGGGGGATCCCGGCGG------CGCGGAGCGGCCAAGTGGGCCGCGGTGCGA
GGCAAGGCGGGCCCCGGCCCAGCGGACGGAAATGAAGACGGTCTGGAACTGCCACCCTCG
CCGGGGGACTCCAGCTACTACCAAGATCAGGTGGATGATTTCCATGAGGCCCGATCTCGG
GCCGCCTTGGCTAAAGGCTGGAGCGGAGTG---------GAGAGT------GAGGAGGAG
GATGGCGATGAGGAGGAGGAGGAGGAGGTTCTAGCCCTAGATGTT------GCTGATGAG
GACGATGAAGATGGAGACAGCGCGGGGGAGGAAGAGGACGAC---------GAGGATGAC
GGCGGGAGCTCCGTGCAGAGCGAGGCCGAG------GCATCTGGGGATCCCAGTTTGTCG
TGGGGTCAGAGGAAAAAACTTTACTACGACACAGACTAT---GGTTCCAAGGCCCGAAGC
CGACAAAGTCAACAGGAAGTAGAGGAGGAGGAAAGGGAGGAGGAAGAGGAA------GCC
CAGCTCATTCAGCGGCGCCTAGCCCAGGCCCTGCAGGAGGAGGATTTTGGGGTGACCTGG
GTAGAGGCCTTCGCAAAA------------CCA---GTATCTCAGGTAGATGAGGCCGAG
ACCCGGGTCGTGAAGGATCTGGCGAAAGTTTCAGTGAAGGAGAAGCTGAAGATGCTGCGG
AAAGAGTCACCAGAACTCTTGGAACTGATAGAAGACCTGAAACTTAAGTTGACTGAAGTG
AAGGATGAGCTGGAGCCATTGCTACAGTTGGTGGAGCAAGGGATCATTCCCCCCGGAAAA
GGAAGCCAATACCTGAGGACCAAGTACAACCTCTATTTGAACTATTGCGCCAACATCAGC
TTTTATTTGATCCTGAAAGCCAGGAGAGTCCCTGCACACGGACATCCTGTCATAGAAAGG
CTTGTCACCTACCGAAATTTGATCAACAAGCTGTCAGTTGTAGATCAGAAGCTGTCTTCT
GAAATTCGTCATCTCCTCACACTTAAAGGTGATGCTGGAAACAAAGAACCGATTTCAAAA
GCGAAATTCACCAAGGCCAAGCCAAAATCTGTTTCAGAGACT---CCTGCTGCTGCCTCT
GCTGTTACAGACGTATCTGATGATTCTGATTTTGATGAAGAAGCTGCACGGAAATACTAT
AAAGAAATAGAAGACCAGCAAAAGTTGAAGAGAAAGAAAGAAGAAGACAGTATT------
GAAGAACAGGCTCTTGAAGAT---CAAAATGCGAAGAGAGCCATTACCTATCAGATTGCT
AAAAATAGGGGACTTACACCCAGAAGAAAGAAGATTGATCGCAATCCTAGAGTGAAACAC
CGGGAGAAGTTCAGAAGAGCCAAAATCCGCAGGAGAGGCCAAGTTCGTGAAGTTCGTAGA
GAAGAGCAACGTTACAGTGGTGAACTCTCTGGCATCCGTGCAGGAGTTAAAAAGAGCATT
AAGCTTAAA
>Elephant|ENSLAFG00000017017|ENSLAFT00000017012
---ATGGTTGGGAGATCCCGGCGG------CGCGCAGCGGCCAAGTGGGCAACTGTGAGA
GCCAATTCAGGGCGCACTCTGGAGAACGAAAATGAAGACTCC---GAATTGCCACCCTCA
CCTAGCGACTCCAGCTACTATCAAGATCAGGTAGATGATTTCCATGAGGCACGATCCCGG
GCCGCCTTGACTAAGGGCTGGAACGAAGTA---------GACAGCGGGAACGAGGAGGAG
GATGGT------GATGAGGAGGAGGAGGTGCTC---------------------------
------------------------------------------------------------
GGCGGGAGCTCCGTACAGAGCGAGACCGAG------GCCTCTGTGGATCCCAGTTTGTCG
TGGGGTCTGAGGAAAAAACTTTACTATGACACGGACTAT---GCTCCTAAGTCCCGAGGC
CGGCAGAGCCAACAA---------------------------------GAG------GCA
CAGCTCATCCAGCGGCGCCTAACTCAAGCCCTTCAAGAGGATGATTTTGGAGTCACCTGG
GTGGAGGCTTTTGCAAAA------------CCG---GTGCCCCAGGGAGATGAGGTCGAG
ACAAGGGTCGTGAAGGATTTGACGAAAGTTTCAGTGAAAGAGAAGCTGAAGATGCTGCGG
AAGGAATCACCAGAGCTCTTGGAGTTGATAGAAGACTTAAAAGTCAGGTTGACGGAAGTG
AAGGATGAGCTGGAGCCATTGTTAAAGTTGGTGGAGCAAGGACTCATTCCACCCGGCAAA
GGAACCCAATACCTGAAGACCAAGTACAACCTCTACTTGAACTACTGTTCCAATATTAGT
TTTTATTTGATCCTGAAAGCTAGGAGAGTCCTTGCACATGGACATCCTGTCATAGAAAGG
CTTGTTACTTACAGAAATTTGATCAACGAGCTCTCAGTTGTGGATCAGAGGCTGTCCTCT
GAAATTCGCCATCTACTCACACTTAAGGGTAATACTGGAAAGAAAGAACTTAATCTAAAA
GTAAAATCCACCAAAGCCAAGCCAAAGTCTGTTTCAGAGACTTCTGCTGCC------TCT
GATGTTTTGGACTTTTCTGATGATTCCAATTTTGATAAAGAAGCTGCACTGAAATACTAT
AAAGAAATAGAAGGCAGGCAGAAGTTGAAGAGAAAGAGAGAAGAA---AGCACT------
GAAGAACAGGCTCTTGAAGAT---AAAAATGCAAAGAGAGCCATTACCTATCAGATTGCT
AAAAATAGAGGACTTACACCTAGGAGAAAGAAGATTGATCGCAATCCCAGAGTGAAACAC
CGGGAGAAGTTCAGAAGAGCCAAAATTCGCAGAAGAGGCCAGGTTCGTGAAGTTCGTAGA
GAAGAGCAGCGTTATAGTGGTGAATTATCTGGCATCCGTGCAGGAGTTAAAAAGAGCATT
AAACTGAAA
>Bowhead|bmy_18439T0
---ATGGTGGGGAGATCCCGGCGG------CGAGGAGCGGCCAAGTGGGCAGCTGTGCGA
GCTAAGGCAGGTCGCGACCCAGCGGACGAAAATGATGACAATTTGGAATCTCCACCCTCA
CCAGGGGACTCCAGCTACTACCAAGATAAGGTAGATGATTTCCATGAGGCCCGATCTCGG
GCCGCCTTGGCTAAGGGATGGAGCGAAGTG---------GAGAGTGGGGACGAGGAGGAG
GATGGC------GATGAGGAGGAG---GTGCTTGCCCTAGATATC------GCCGATGAG
GACGATGAA------GAGAGTGCGGGGAATGAGGAGGATGAC---------GATGATGAT
GGTGGGAGCTCCATGCAGAGTGAGGCTGAG------GCCTCGGTGGATCCCAGTTTGTCG
TGGGGTCAGAGGAAAAAACTTTACTACGACACGGACTAT---GGTTCCAAGTCCCGAGGC
CGGCAGAGTCAACAAGAAGTAGAGGAAGAGGAAAGAGAGGAGGAGGAGGAG------GCA
CAGCTCATTCAGCGGCGTTTAGCCCAAGCTCTGCAAGAGGACGATTTTGGAGTTACCTGG
GTGGAGGCCTTTGCAAAA------------CCA---GTACCTCAGGTAAATGAGGTTGAG
ACACGGGTCGTGAAGGATTTGGCGAAAGTTTCAGTGAAAGAGAAGCTGAAGATGCTGCGA
AAGGAATCACCAGAGCTCTTGGAGCTGATAGATGACCTGAAAGTTAAGTTGACAGAGGTG
AAGGATGAGCTGGAGCCATTGCTACAGTTGGTGGAGCAAAAGATCATTCCACCTGGAAAA
GGAAGCCAATACCTGAGGACCAAATACAACCTCTATTTGAACTACTGCTCCAACATCAGT
TTTTATCTGATCCTGAAAGCTAGGAGAGTCCCTGCACATGGACATCCTGTCATAGAAAGG
CTTGTTACGTACCGAAATTTGATCAACAAGCTGTCAGTTGTGGATCAGAAGCTGTCCTCT
GAGATTCGTCATCTTCTCACACTTAAAGATGGTGCTGGAAAGGAAGAACTGAATCTAAAA
GCAAAATCCACAAAGGCCAAGCCAAAATCTGTTTCT---------GCTGTTGCTGCCTCC
GCTGTTACAGACCTTTCTGATGATTCTGATTTTGAT---GAAGCTGCACTGAAATACTAT
AAAGAAATAGAAGACAGACAAAAATTGAAGAGAAAGAAAGAAGAT---AGTACT------
GAAGAACAGGCTCCTGAAGTT---CAAAATGCAAAGAGAGCCATTACTTATCAGATTGCT
AAAAATAGGGGACTTACACCTAGGAGAAAGAAGATTGATCGGAATCCCAGAGTGAAACAC
CGGGAGAAGTTCAGAAGAGCCAAAATTCGCAGAAGAGGCCAGGTTCGTGAAGTTCGTAGA
GAAGAGCAACGTTATAGTGGTGAACTATCTGGCATTCGTGCAGGAGTTAAAAAGAGCATT
AAGCTTAAA
>Minke|BACU015734
---ATGGTGGGGAGATCTCGGCGG------CGCGGAGCGGCCAAGTGGGCAGCTGTGCGA
GCTAAGGCAGGTCGCGACCCAGCGGACGAAAATGATGACAATTTGGAATCTCCACCCTCA
CCAGGGGACTCCAGCTACTACCAAGATAAGGTAGATGATTTCCATGAGGCCCGATCTCGG
GCGGCCTTGGCTAAGGGATGGAGCGAAGTG---------GAGAGTGGGGACGAGGAGGAG
GATGGC------GATGAGGAGGAG---GTGCTTGCCCTAGATATC------GCCGATGAG
GACGATGAA------GAGAGTGCGGGGAATGAGGAGGAGGAC---------GATGATGAT
GGTGGGAGCTCCATGCAGAGTGAGGCTGAG------GCCTCGGTGGATCCCAGTTTGTCG
TGGGGTCAGAGGAAAAAACTTTACTACGACACGGACTAT---GGTTCCAAGTCCCGAAGC
CGGCAGAGTCAACAAGAAGTAGAGGAAGAGGAAAGAGAGGAGGAGGAGGAG------GCA
CAGCTCATTCAGCGGCGTTTAGCCCAAGCTCTGCAAGAGGACGATTTTGGAGTTACCTGG
GTGGAGGCCTTTGCAAAA------------CCA---GTACCTCAGGTAAATGAGGTTGAG
ACACGGGTCGTGAAGGATCTGGCGAAAGTTTCAGTGAAAGAGAAGCTGAAGATGCTGCGA
AAGGAATCACCAGAGCTCTTGGAGCTGATAGATGACCTGAAAGTTAAGTTGACAGAGGTG
AAGGATGAGCTGGAGCCATTGCTACAGTTGGTGGAGCGAAAGATCATTCCACCTGGAAAA
GGAAGCCAATACCTGAGGACCAAATACAACCTCTATTTGAACTACTGCTCCAACATCAGT
TTTTATCTGATCCTGAAAGCTAGGAGAGTCCCTGCACATGGACATCCTGTCATAGAAAGG
CTTGTTACCTACCGAAATTTGATCAACAAGCTGTCAGTTGTGGATCAGAAGCTGTCCTCT
GAGATTCGTCATCTGCTCACACTTAAAGATGGTGCTGGAAAGGAAGAACTGAATCTAAAA
GCAAAATCCACAAAGGCCAAGCCAAAATCTGTTTCT---------GCTGTTGCTGCCTCC
GCTGTTACAGACCTTTCTGATGATTCTGATTTTGAT---GAAGCTGCACTGAAATACTAT
AAAGAAATAGAAGACAGACAAAAATTGAAGAGAAAGAAAGAAGAT---AGTACT------
GAAGAACAGGCTCCTGAAGTT---CAAAATACAAAGAGAGCCATTACTTATCAGATTGCT
AAAAATAGGGGACTTACACCTAGGAGAAAGAAGATTGATCGGAATCCCAGAGTGAAACAC
CGGGAGAAGTTCAGAAGAGCCAAAATTCGCAGAAGAGGCCAGGTTCGTGAAGTTCGTAGA
GAAGAGCAACGTTATAGTGGTGAACTATCTGGCATTCGTGCAGGAGTTAAAAAGAGCATT
AAGCTTAAA
