# Supplementary material for: Insights into the Evolution of Longevity from the Bowhead Whale Genome
Source: Cell Rep. 2015 Jan 6;10(1):112–22. doi: 10.1016/j.celrep.2014.12.008 (PMC4536333; doi:10.1016/j.celrep.2014.12.008)
Supplement: Supplemental Folder 2. Species Used in the Analysis of Selective Pressure Variation, Single-Gene Orthologous Families Tested, Likelihood Ratio Tests, MAKER Parameters, and Full Assembly and Read Usage Data, Related to Experimental Procedures [file mmc3.zip › Tested SGOs/reciprocal_group_3440.2.fas]

>Gibbon|ENSNLEG00000012032|ENSNLET00000015351
---------------------------CAGCTGGAGAAGAGCGTCCGGCGCCTCCGGGAG
AAGTTTCATGGGAAGGTATCCTCCAAGAAGGCGGGGGCTCTGATGAGGAAATTTGGCAGC
GACCACACGGGAGTGGGGCGCTCCATCGTG---------TACGGGGTAAAGCAAAAAGAT
GGTCAAGAACTAAGTAACGATCTGGATGCCCAGTTTCCCCATCTGAGCAATAAGGTAACA
GTTTCTGCCTCTGCTATCTCCACCCAGGAA---CTAAATATATTGAATTATAATTTCCCA
TTATATACCAGCTTGGGTGACAGGGCGAGACCCTGTCTCCAAAAAAAATTTATGTGTAGT
GTTTGCCAATTTCTGTGGTGTAAATATTCCCACCATGGCTACCCACGT------------
---GAAGTGTCCCGGTGCCGGAAATGCCGGAAGCGCTACGAGCCAGTGCCAGCTGACAAG
ATGTGGGGCCTGGCTGAGTTCCACTGCCCGAAGTGTCGGCACAACTTC---CGG------
------GGCTGGGCACAGATGGGGTCCCCGTCCCCCTGCTACGGGTGCGGCTTCCCCGTG
TATCCAACACGGATCCTCCCCCCGCGCTGGGACCGGGACCCGGATCGCCGCAGCACCCAC
ACTCACTCCTGCTCAGCTGCCGACTGCTACAACCGGCGAGAGCCCCACGTGCCTGGGACA
TCCTGTGCTCACCCCAAGAGCCGGAAGCAGAACCACCTGCCCAAAGTGCTCCACCCCAGC
AACCCTCACATTAGCAGTGGCTCCACTGTGGCCACCTGCTTGAGCCAGGGCGGCCTCCTG
GAAGACCTGGACAACCTCATCCTGGAGGACCTGAAGGAG---------GAGGAGGAGGAA
GAGGAGGAGGTGGAGGACGAGGAGGGCGGGCCCAGGGAG
>Gorilla|ENSGGOG00000016174|ENSGGOT00000016229
ATGTCTCAGGAAGGT---------GTGGAGCTGGAGAAGAGCGTCCGGCGCCTCCGGGAG
AAGTTTCATGGGAAGGTATCCTCCAAGAAGGCGGGGGCTCTGATGAGGAAATTCGGCAGC
GACCACACGGGAGTGGGGCGCTCCATCGTG---------TACGGGGTAAAGCAAAAAGAT
GGCCAAGAACTAAGTAACGATCTGGATGCCCAGGATCCACCAGAAGATATGAAGCAGGAC
CGGGACATTCAGGCAGTGGCGACCTCCCTC---CTGCCACTGACAGAAGCCAACCTACGC
ATGTTTCAACGTGCCCAGGACGACCTTATCCCTGCTGTGGACCGGCAGTTTGCCTGCTCC
TCCTGCGACCACGTCTGGTGGCGC---------------------CGCGTGCCCCAGCGG
AAGGAGTTTTTTTNNNNNNNNNNATGCCGGAAGCGCTACGAGCCAGTGCCAGCTGACAAG
ATGTGGGGCCTGGCTGAGTTCCACTGCCCGAAGTGTCGGCACAACTTC---CGG------
------GGCTGGGCACAGATGGGGTCCCCGTCCCCCTGCTACGGGTGCGGCTTCCCCGTG
TATCCAACACGGATCCTCCCCCCGCGCTGGGACCGGGACCCGGATCGCCGCAGCACCCAC
ACTCACTCCTGCTCAGCTGCCGACTGCTACAACCGGCGAGAGCCCCACGTGCCTGGGACA
TCCTGTGCTCACCCCAAGAGCCGGAAGCAGAACCACCTGCCCAAAGTGCTCCACCCCAGC
AACCCTCACATTAGCAGTGGCTCCACTGTGGCCACCTGCTTGAGCCAGGGCGGCCTCCTG
GAAGACCTGGACAACCTCATCCTGGAGGACCTGAAGGAG---------GAGGAGGAGGAA
GAGGAGGAGGTGGAGGACGAGGAGGGCGGGCCCAGGGAG
>Guinea_Pig|ENSCPOG00000019761|ENSCPOT00000025320
ATGTCCCAGGAAGGC---------GTGGAACTGGAGAAGAGCGTCCGGCGCCTGCGCGAG
AAGTTTCACGGGAAGGTGTCCCCCCAGAGGGCGGGGGCTCTGATGCGAAGGTTCGGCAGC
GACCACACCGGGGTGGGGCGCTCCATCGTG---------TACGGGGTCAAGCAGCAAGAT
GGCCAGGGGCTGGCTAACGGCCTGGATGCCCAGGACCCTCCAGAGGACATGAGACAGGAC
CAGGACATCCAGGCCGTGGCCACTTCGCTC---CTGCCGCTGACCGAAGCCAACCTGCGC
ATGTTCCAGCGCGCCCAGGACGACCTCATCCCCGCCGTGGACCGGCAGTTTGCCTGCTCC
AGCTGTGACCATGTGTGGTGGCGC---------------------CGTGTCCCCCAGAGG
AAGGAGGTGTCCCGATGTCACAAATGCCGGAAGCGCTACGATCCAGTGCCAGGCGACAAG
ATGTGGGGGCTGGCCGAGTTCCACTGCCCGCGGTGTCGGCACAACTTC---CGGCGTGTC
CCCAGGGGCTGGGCACAGATGGGGTCCCAGTCCCCCTGCTACGGGTGTGGCTTCCCCGTG
TTTCCGACACGGATCCTCCCCCCACGCTGGGACGCGGACACAGATCGGCGCAGTGCACAC
ACCCACTCCTGCTCGGCTGCGGACTGCTACAACCGGCGAGAGCCCCACGTGCCTGGGACG
TCGTGCGCTCACCCCAAGAGCCGCCAGCAGAACCACCTGCCCAAGGTCCTGCACCCCAGC
GACCCCCACATCAGCAGTGGCTCCACTGTGGCCACCTGCCTGAGCCAGGGCGGGCTGCAG
GAGGACCTCGACAACCTCATC---------------------------------------
---------------------------------------
>Horse|ENSECAG00000024957|ENSECAT00000026938
ATGTCTCCGGAAGGT---------GTGGATCTGGAGAAGAGCGTCCGGCGCCTCCGGGAG
AAGTTTCACGGGAAGGTTTCCTCCAAGAAGGCGGGGACTCTGATGAGGAAATTTGGCAGC
GACCACACCGGCGTGGGGCGCTCCATCGTG---------TACGGGGTGAAGCAGAAGGAC
GGACAGGAACTGAGCAATGACCTGGATGCCCAGGACCCCCCAGAGGACATGAAGCAGGAC
CAGGACATCCAGGCGGTGGCGACCTCCCTC---CTGCCGCTGACGGAAGCCAACCTGCGC
ATGTTCCAGCGCGCCCAGGAGGACCTCATCCCCGCCGTGGACCGCCAGTTCGCCTGCTCT
TCCTGTGACCATGTCTGGTGGCGC---------------------CGCGTGCCCCAGCGG
AAGGAGGTGTCCCGCTGCAGGAAGTGCCGGAAGCGCTATGACCCGGTGCCCTGCGACAAG
ATGTGGGGCGTGGCGGAGTTCCACTGCCCCAAGTGTCGGCACAACTTC---CGG------
------GGCTGGGCACAGATGGGGTCCCCGTCCCCCTGCTACGGCTGCGGCTTCCCCGTG
TTTCCGACACGGATCCTCCCTCCGCGCGGGGACCGGGACGTGGATCGCCGCAGCACGCAC
ACCCACTCCTGCTCGGCCGCCGACTGCTACAACCGGCGAGAGCCCCACGTGCCCGGGACG
TCCTGCGCGCACCCCAAGAGCCGGAAGCAGAACCACCTACCCAAAGTCCTGCACCCCAGC
AACCCCCACATCAGCAGCGGCTCCACTGTGGCCACCTGCCTGAGCCAGGGGGACCTGGTG
GAAGACCTGGACAACCTCATTCTGGAGGACCTGCAGGAG---------GAGGAGGAG---
------GAG---GAG---GAGGAG------------GAG
>Mouse|ENSMUSG00000038884|ENSMUST00000043911
ATGGCTCAGGATGGC---------GTGGAGTTGGAGAAGAGCGTCAGGCGCCTCCGGGAG
AAGTTTCATGGGAAAGTGTCCCCCAAGAAGGCAGGGGCTCTTATGAGGAAGTTTGGCAGC
GACCACACCGGAGTTGGGCGCTCTATCGTG---------TATGGTGTCAAGCAGAAAGAC
GGACAGGAGCTGAGCAACGACCTGGACGCTCAGGACCCACCAGAGGACATGAAGCAAGAC
CAAGATATCCAGGCAGTAGCCACCTCTCTG---TTGCCCCTGACGCAAGCCAATCTTCGA
ATGTTCCAAAGAGCCCAAGATGACCTCATCCCTGCCGTGGACCGACAGTTTGCCTGCTCC
TCCTGTGACCATGTATGGTGGCGC---------------------CGTGTACCCCAGAGG
AAAGAGGTGTCACGGTGTCGCAAGTGTAGGAAGCGTTACGAACCAGTGCCACTTGACAAG
ATGTGGGGCCTGGCAGAGTTCCACTGCCCAAAGTGTCGCCACAACTTC---CGG------
------GGCTGGGCACAGATGGGGTCCCCATCACCCTGCTACGGGTGCGGCTTCCCTGTG
TACCCCACCCGGATCCTGCCCCCACGCTGGGACCGTGACCTGGACCGTCGCAGCACACAC
ACCCACTCCTGCTCAGCTGCAGATTGCTACAATCGGAGAGAGCCCCATGTGCCTGGGACC
TCCTGCGCCCACCCCAAGAGCCGTAAGCAGAACCACCTCCCCAAAGTGCTGCACCCGAGC
AACCCCCACATCAGCAGCGGCTCCACGGTGGCCACGTGCCTGAGCCAAGGAGGCCTCGTG
GATGACCTGGACCACCTCATCCTGGAGGACCTGAAAGAG---------GAGGAGGAGGAG
GAGGAGGAG---GAAGAGGAGGACGGTGGGCCCCGAGAG
>Opossum|ENSMODG00000005120|ENSMODT00000006434
ATGGCCGGAGCCGGGTCCTCCCGAGTGGAGCGGGAGAAATGTGTCAGACGCTTGAGGGAG
AAGTTTCATGGCCACGTGTCAGTGAAGAAGGCTAATGTCTTAATGCAGAGATACAACGAC
AACCATAACCTTGTTGCTTCCTGGCTGGTTAAGCAAATGAATGACATCAGACCAGAAGAA
GGAGATGGACACCAACCAGACCCAATTGTCCAGGAC---CGGCAAAATGTCTTACAGGAC
AGAGACATTGAGGAGGTAGCAGCCACCATGAGTTTACCCCTGACAGAGAAAAATCTGCGT
ATGTTGGATGATGCCCAGAAGGGCCATATCGCCAAGGAAGACTGCCAGTTTGCCTGTCAG
CCCTGCGATTTCATGTGGTGGCGC---------------------CGGGTGCCTGAACGC
AAAAAGGTGTCCCGGTGCCGGAAATGCAAGGTGAAGTATGATCCAGTGCCCAAAGACAAG
ATGTGGGGTATAGCCGAGTTCCAGTGTTTACAGTGTGGCCATACCTTC---AAG------
------GGTTTTGCCCAGATGGGAAACCCATCTCCATGCTATAGCTGTGGTAACCCTGTT
CTGCCAAATCGAATCCTCCCCCCTCGCCGACCCCAGAAT---GAGAGAAGCAGAAAACAT
GAACATTCCTGCTTTGCTGAGACCTGCTACAATCGACAAGGATCCTATGAACCAGGGACT
TCCTGTGTGCATCCCAAGAGCCGGAAACAGAAACACATGCCTGTTGTCTTGTTCCCAAGT
GCTGTCCATGATAGTAGTGGCTCCACAGTGGCCACCTGCCTTAGCCAAGGCAGCCTCATT
GAAGACCTAGACAGCATCATCCTGGAGGACATCAAAGAG---------GAAGCAGAAGAA
GAGGAAGGC---------------------------AAC
>Orangutan|ENSPPYG00000009541|ENSPPYT00000011120
ATGTCTCAGGAAGGT---------GTGGAGCTGGAGAAGAGCGTCCGGCGCCTCCGGGAG
AAGTTTCATGGGAAGGTATCCTCCAAGAAGGCGGGGGCTCTGATGAGGAAATTCGGCAGC
GACCACACGGGAGTGGGGCGCTCCATCGTG---------TACGGGGTAAAGCAAAAAGAT
GGCCAAGAACTAAGTAACGATCTGGATGCCCAGGATCCACCAGAAGATATGAAACAGGAC
CGGGACATTCAGGCAGTGGCGACCTCCCTC---CTGCCACTGACAGAAGCCAACCTACGC
ATGTTTCAACGTGCCCAGGACGACCTTATCCCTGCTGTGGACCGGCAGTTTGCCTGCTCC
TCCTGCGACCACGTCTGGTGGCGC---------------------CGCGTGCCCCAGCGG
AAGGAGGTATCCCGGTGCCGGAAATGCCGGAAGCGCTACGAGCCAGTGCCAGCTGACAAG
ATGTGGGGCCTGGCTGAGTTCCACTGCCCGAAGTGTCGGCACAACTTC---CGG------
------GGCTGGGCACAGATGGGGTCCCCGTCCCCCTGCTACGGGTGCGGCTTCCCCGTG
TATCCAACACGGATCCTCCCCCCGCGCTGGGACCGGGACCCGGATCGCCGCAGCACCCAC
ACTCACTCCTGCTCAGCTGCCGACTGCTACAACCGGCGAGAGCCCCACGTGCCTGGGACA
TCCTGTGCTCACCCCAAGAGCCGGAAGCAGAACCACCTGCCCAAAGTGCTCCACCCCAGC
AACCCTCACATTAGCAGTGGCTCCACTGTGGCCACCTGCTTGAGCCAGGGCGGCCTCCTG
GAAGACCTGGACAACCTCATCCTGGAGGACCTGAAGGAG---------GAGGAGGAGGAA
GAGGAGGAGGTGGAGGACGAGGAGGGCGGGCCCAGGGAG
>Rabbit|ENSOCUG00000004728|ENSOCUT00000004725
ATGTCTCAGGAAGGT---------GTGGAGTTGGAGAAGAGCGTCCGGCGCCTCCGGGAG
AAGTTTCATGGGAAGGTGTCGCCCAAGAAGGCCGGGGCTCTGATGAGGAAATTCGGCAGC
GACCACACCGGCGTGGGTCGCTCCATCGTG---------TACGGGGTAAAGCAGAAGGAC
GGACAGGAGCTCAGTAATGACCTGGACGCGCAGGACCCCCCAGAGGACATGAAGCAGGAC
CGAGACATCCAGGCCGTGGCCACCTCCCTC---CTGCCGCTGACGGAGGCCAACCTGCGC
ATGTTCCAGCGGGCCCAGGATGACCTAATCCCTGCCGTGGACAGGCAGTTCGCCTGTTCC
TCCTGCGACCACGTCTGGTGGCGC---------------------CGTGTGCCCCAGCGG
AAGGAGGTGTCTCGGTGCCGGAAATGCCGCAGGCGCTACGATCCGGTGCCAGCCGACAAG
ATGTGGGGCCAGGCTGAGTTCCACTGCCCCAAGTGCCGGCACAACTTC---CGG------
------GGCTGGGCACAGATGGGGTCCCCGTCGCCCTGCTATGGCTGCGGCTTTCCTGTG
TACCCCACACGGATCCTCCCTCCACGCTGGGACCGGGACATGGGCCGACGGAGCACACAC
ACCCACTCCTGCTCGGCCGCCGACTGCTACAACCGTCGAGAGCCGCACGTGCCCGAGACG
TCCTGTGCCCACCCCAAGAGCCGGAAGCAGAACCACCTGCCCCAGGTGCTGCACCCCAGC
AGCCTGCACATCAGCAGTGGTTCCACGGTGGCCACGTGCCTGAGCCAGTGCGGCCTCCTA
GAAGACCTGGACAACCTCATCCTGGAGGACCTCAAGGAGGAGGAGGAAGAGGAGGAGGAG
GAGGAGGAG---GAGGAGGAGGAAGGCAGACACAAGGAG
>Rat|ENSRNOG00000020580|ENSRNOT00000027949
ATGGCTCAGGATGGC---------GTGGAGTTGGAGAAGAGCGTCAGGCGCCTCCGGGAG
AAGTTTCATGGAAAAGTGTCCCCCAAGAAGGCAGGGGCTCTTATGAGGAAGTTTGGCAGC
GACCACACTGGAGTTGGGCGCTCTATCGTG---------TACGGTGTCAAGCAGAAAGAT
GGACAGGAGCTGAGCAACGATTTGGACGCTCAGGACCCACCAGAGGACATGAAGCAGGAC
CAAGATATCCAGGCAGTAGCCACCTCTCTG---TTGCCCCTGACGCAAGCCAATCTTCGA
ATGTTCCAAAGAGCCCAAGATGACCTCATCCCTGCCGTGGACCGACAGTTTGCCTGCTCC
TCCTGTGACCATGTCTGGTGGCGC---------------------CGTGTGCCTCAGAGG
AAGGAGGTGTCCCGGTGTCGAAAATGTCGGAAGCGTTATGAACCAGTGCCAAACGACAAG
ATGTGGGGTCTGGCAGAGTTCCACTGCCCAAAGTGTCGCCACAACTTC---CGG------
------------------------------------------------------------
------------------------------------------------------------
------------------------------------------------------------
------------------------------------------------------------
------------------------------------------------------------
------------------------------------------------------------
---------------------------------------
>Macaque|ENSMMUG00000018138|ENSMMUT00000038779
---------------------------CAGCTGGAGAAGAGCGTCCGGCGCCTCCGGGAG
AAGTTTCATGGGAAGGTATCCTCCAAGAAGGCGGGGGCTCTGATGAGGAAATTCGGCAGC
GACCACACGGGAGTTGGGCGCTCCATCGTG---------TACGGGGTAAAGCAAAAAGAT
GGCCAAGAACTAAGTAACGATCTGGATGCCCAGGATCCACCAGAAGATATGAAACAGGAC
CGGGACATTCAGGCAGTGGCGACCTCCCTC---CTGCCGCTGACAGAAGCCAACCTACGC
ATGTTTCAACGTGCCCAGGACGACCTTATCCCTGCTGTGGACCGGCAGTTTGCCTGCTCC
TCCTGCGACCACGTCTGGTGGCGC---------------------CGCGTGCCCCAGAGG
AAGGAGGTATCCCGGTGCCGGAAATGCCGGAAGCGCTACGAGCCAGTGCCAGCTGACAAG
ATGTGGGGCCTGGCTGAGTTCCACTGCCCGAAGTGTCGGCACAACTTC---CGG------
------GGCTGGGCACAGATGGGGTCCCCGTCCCCCTGCTACGGGTGCGGCTTCCCCGTG
TATCCAACACGGATCCTCCCCCCGCGCTGGGACCGGGACCCGGATCGCCGCAGCACCCAC
ACTCACTCCTGCTCGGCCGCC---------------------------------------
------------------------------------------------------------
------------------------------------------------------------
------------------------------------------------------------
---------------------------------------
>Marmoset|ENSCJAG00000005935|ENSCJAT00000011573
ATGTCTCAGGAAGGT---------GTGGAGCTGGAGAAGAGCGTCCGGCGCCTCCGGGAG
AAGTTTCATGGGAAGGTATCCTCCAAGAAGGCGGGGGCTCTGATGAGGAAATTCGGCAGC
GACCACACGGGAGTGGGGCGCTCCATCGTG---------TACGGGGTAAAGCAAAAAGAT
GGCCAAGAACTGAGTAACGGCCTGGATGCCCAGGACCCACCAGAAGATATGAAACAGGAC
CGGGACATTGAGGCAGTGGCGACCTCCCTC---CTGCCGCTGACAGAAGCCAACCTACGC
ATGTTTCAACGGGCCCAGGACGACCTTATCCCCGCTGTGGACCGGCAGTTCGCCTGCTCC
TCCTGCGACCACGTCTGGTGGCGC---------------------CGCGTGCCCCAGCGG
AAGGAGGTATCCCGGTGCCGGAAATGCCGGAAGCGCTACGAGCCAGTGCCAGCCGACAAG
ATGTGGGGCCTGGCTGAGTTCCACTGCCCGAAGTGTCGGCACAACTTCCGCAGG------
------GGCTGGGCACAGATGGGGTCCCCGTCTCCCTGCTACGGGTGCGGCTTCCCCGTG
TATCCAACACGGATCCTCCCCCCGCGCTGGGACCGGGACACGGATCGCCGCAGCACCCAC
ACTCACTCCTGCTCAGCTGCTGACTGCTACAACCGTCGAGAGCCCCACGTGCCTGGGACG
TCCTGTGCTCACCCCAAGAGCCGGAAGCAGAACCACCTGCCCAAAGTGCTCCACCCCAGC
AACCCTCACATCAGCAGTGGCTCCACTGTGGCCACCTGCTTGAGCCAGGGGGGCCTCCTG
GAAGACCTGGACAACCTCATCCTGGAGGACCTGAGGGACAGAGGAACAGAGTCACAGCCT
CAGGGGCCG---GATGAGCAT---GGTGGCCTTCCTGAG
>Microbat|ENSMLUG00000022228|ENSMLUT00000023238
ATGTCTCAGGAAGGT---------GTGGAGCTGGAGAAGAGCGTCCGGCGCCTCCGGGAG
AAGTTTCATGGGAAGGTCTCCTCCAGGAAGGCGGGGACTCTGATGAGGAAATTTGGCAGC
GACCACACCGGAGTGGGCCGCTCCATCGTG---------TACGGAGTAAAGCAGAAAGAT
GGGCAGGAACTGAGTCACGACCTGGATGCCCAGGACCCACCAGAGGACATGAAGCAGGAC
CAAGACATCCAGGCAGTGGCAACCTCCCTC---CTGCCGCTGACGAAAGCCAACCTACGC
ATGTTCCAACGTGCCCAGGAAGACCTTATCCCTGCCGTGGATCGGCAGTTTGCCTGCTCC
TCCTGCGACCATGTCTGGTGGCGC---------------------CGTGTGCCCCAGCGG
AAGGAGGTGTCTCGGTGCAGGAAATGCCGAAAGCGCTATGAGCCAGTACCCGAAGACAAG
ATGTGGGGTGTGGCTGAGTTCCACTGCCCCAAGTGCAGGCACAAGTTC---CGG------
------GGCTGGGCACAGATGGGGTCCCCATCCCCTTGTTATGGGTGTGGCTTTCCGGTG
TATCCGACACGGATCCTCCCTCCGCGCTGGGACCGGGACACGGATCACCGCAGCACCCAC
ACCCACTCCTGCTCCGCTGCTGACTGCTTCAACCGGCGAGAGCCCCATGTGCCTGGGACC
TCCTGCGCACACCCCAAGAGCCGGAAGCAGAACCACCTGCCCAAAGTCCTGCACCCCAGC
AACCTCCACATCAGCAGTGGCTCCACGGTGGGCACCTGCCTGAGCCAGGGGAGCCTCCTA
GAACACCTGGACAACCTCATCCTGGAGGACCTGAAGGAG---------GAGGAGGAG---
------GAA---GAGGAGGAGGAGGGTGGGCCCCAGGAG
>Human|ENSG00000130813|ENST00000253110
ATGTCTCAGGAAGGT---------GTGGAGCTGGAGAAGAGCGTCCGGCGCCTCCGGGAG
AAGTTTCATGGGAAGGTATCCTCCAAGAAGGCGGGGGCTCTGATGAGGAAATTCGGCAGC
GACCACACGGGAGTGGGGCGCTCCATCGTG---------TACGGGGTAAAGCAAAAAGAT
GGCCAAGAACTAAGTAACGATCTGGATGCCCAGGATCCACCAGAAGATATGAAGCAGGAC
CGGGACATTCAGGCAGTGGCGACCTCCCTC---CTGCCACTGACAGAAGCCAACCTACGC
ATGTTTCAACGTGCCCAGGACGACCTTATCCCTGCTGTGGACCGGCAGTTTGCCTGCTCC
TCCTGCGACCACGTCTGGTGGCGC---------------------CGCGTGCCCCAGCGG
AAGGAGGTATCCCGGTGCCGGAAATGCCGGAAGCGCTACGAGCCAGTGCCAGCTGACAAG
ATGTGGGGCCTGGCTGAGTTCCACTGCCCGAAGTGTCGGCACAACTTC---CGG------
------GGCTGGGCACAGATGGGGTCCCCGTCCCCCTGCTACGGGTGCGGCTTCCCCGTG
TATCCAACACGGATCCTCCCCCCGCGCTGGGACCGGGACCCGGATCGCCGCAGCACCCAC
ACTCACTCCTGCTCAGCTGCCGACTGCTACAACCGGCGAGAGCCCCACGTGCCTGGGACA
TCCTGTGCTCACCCCAAGAGCCGGAAGCAGAACCACCTGCCCAAAGTGCTCCACCCCAGC
AACCCTCACATTAGCAGTGGCTCCACTGTGGCCACCTGCTTGAGCCAGGGTGGCCTCCTG
GAAGACCTGGACAACCTCATCCTGGAGGACCTGAAGGAG---------GAGGAGGAGGAA
GAGGAGGAGGTGGAGGACGAGGAGGGCGGGCCCAGGGAG
>Orca|XP_004277391.1
ATGTCTCAGGAAGGT---------GTGGAGCTGGAGAAGAGCGTCCGGCGCCTCCGGGAG
AAGTTTCATGGGAAGGTATCCTCCAAGAAGGCGGGGACTCTGATGAGGAAGTTTGGCAGC
GACCATACCGGAGTGGGGCGCTCCATCGTG---------TACGGGGTAAAGCAGAAAGAT
GGACAGGAACTGAGTAATGACCTGGATGCCCAGGACCCCCCAGAGGACATGAAGCAGGAC
CGGGACATCCAGGCGGTGGCGACCTCGCTC---CTGCCACTAACAGAAGCCAACCTACGC
ATGTTCCAACGTGCCCAGGAAGATCTCATCCCTGCCGTGGACCGGCAGTTCGCCTGCTCC
TCTTGTGACCATGTCTGGTGGCGC---------------------CGCGTGCCCCAGCGG
AAGGAGGTGTCCAGATGCAGGAAATGCCGGAAGCGCTACGAGCCGGTGCCCAGTGATAAG
ATGTGGGGTGTGGCTGAGTTCCACTGCCCGAGATGTCGGCACAACTTC---CGG------
------GGCTGGGCACAGATGGGGTCCCGGTCCCCCTGCTACGGGTGCGGCTTCCCCGTG
GATCTGACACGGATCCTCCCTCCACGCTGGGACCGGGACACAGATCGCCGCAGCACCCAC
ACCCACTCCTGCTCGGCTGAGGACTGCTACAATCGGCGAGAGCCCCACGTGCCTGGGACG
TCCTGCGCACACCCCAAGAGTCGGAAGCAGAACCACCTGCCCAAAGTCCTGCACCCCAGC
AACCTCCACATCAGCAGTGGCTCCACTGTGGCCACCTGCCTGAGCCAGGGGGGCCTCCTG
GAAGACCTGGACAACCTCATTCTGGAGGACCTGAAGGAG---------GAG---------
------------------GACGAGGGCGGGCACGGGGAG
>Chimp|ENSPTRG00000010457|ENSPTRT00000019246
ATGTCTCAGGAAGGT---------GTGGAGCTGGAGAAGAGCGTCCGGCGCCTCCGGGAG
AAGTTTCATGGGAAGGTATCCTCCAAGAAGGCGGGGGCTCTGATGAGGAAATTCGGCAGC
GACCACACGGGAGTGGGGCGCTCCATCGTG---------TACGGGGTAAAGCAAAAAGAT
GGCCAAGAACTAAGTAACGATCTGGATGCC------------------------------
---------CAGGCAGTGGCGACCTCCCTC---CTGCCACTGACAGAAGCCAACCTACGC
ATGTTTCAACGTGCCCAGGATGACCTTATCCCTGCTGTGGACCGGCAGTTTGCCTGCTCC
TCCTGCGACCACGTCTGGTGGCGC---------------------CGCGTGCCCCAGCGG
AAGGAGGTATCCCGGTGCCGGAAATGCCGGAAGCGCTACGAGCCAGTGCCAGCTGACAAG
ATGTGGGGCCTGGCTGAGTTCCACTGCCCGAAGTGTCGGCACAACTTC---CGG------
------GGCTGGGCACAGATGGGGTCCCCGTCCCCCTGCTACGGGTGCGGCTTCCCCGTG
TATCCAACACGGATCCTCCCCCCGCGCTGGGACCGGGACCCGGATCGCCGCAGCACCCAC
ACTCACTCCTGCTCAGCTGCCGACTGCTACAACCGGCGAGAGCCCCACGTGCCTGGGACA
TCCTGTGCTCACCCCAAGAGCCGGAAGCAGAACCACCTGCCCAAAGTGCTCCACCCCAGC
AACCCTCACATTAGCAGTGGCTCCACTGTGGCCACCTGCTTGAGCCAGGGTGGCCTCCTG
GAAGACCTGGACAACCTCATCCTGGAGGACCTGAAGGAG---------GAGGAGGAGGAA
GAGGAGGAGGTGGAGGACGAGGAGGGCGGGCCCAGGGAG
>Cow|ENSBTAG00000015636|ENSBTAT00000020765
ATGTCTCAAGAAGGT---------GTGGAGCTGGAGAAAAGCGTCCGGCGCCTCCGGGAG
AAGTTTCATGGAAAGGTATCCTCCAAGAAGGCAGGGACTCTGATGAGGAAATTTGGCAGC
GACCACACTGGAGTGGGGCGCTCCATCGTG---------TATGGGGTAAAGCAGAAGGAT
GGACAGGAACTGAGTAATGATCTGGATACCCAGGACCCCCCAGAGGACATGAAGCAGGAC
CGGGACATCCAGGCGGTGGCGACATCCCTC---CTGCCACTGACAGAAGACAACCTACGC
ATGTTCCAGCGTGCCCAGGAAGACCTCATCCCTGCCGTGGACCGGCAGTTTGCCTGCTCC
TCCTGTGACCATGTCTGGTGGCGC---------------------CGCGTGCCCCAGCGC
AAAGAGGTGTCCAGATGCAGGAAATGCCGGAAGCGCTATGATCCCGTGCCCAGTGACAAG
ATGTGGGGCGTGGCTGAATTCCACTGCCCGAAATGTCGACACAACTTC---CGG------
------GGCTGGGCACAGATGGGGTCCCGGTCCCCCTGCTACGGGTGCGGCTTCCCTGTG
TATCCGACCCGGATCCTCCCTCCGCGCTGGGATCGCGACCCGGATCGCCGCAGCACCCAC
ACCCACTCCTGCTCCGCTGAGGACTGCTACAATCGGAGAGAGCCCCATGTGCCTGGGACG
TCCTGTGCGCACCCCAAGAGCCGAAAGCAGAACCACCTGCCCAAAGTCCTGCACCCCAGC
AACCTCCACATCAGCAGTGGCTCCACTGTGGCCACCTGCCTGAGCCAGGGAGGACTCCTG
GAAGACCTGGACAACCTCATTCTGGAGGACCTGAAGGAG---------GAGGAGGAGGTA
GAGGAGGAG---GAGGAGGAGGAGGGCGGGCATGGGGAG
>Dog|ENSCAFG00000017921|ENSCAFT00000028442
ATGTCTCAAGAAGGT---------GTGGAGCTGGAGAAAAGCGTCCGGCGCCTCCGGGAG
AAGTTTCATGGGAAGGTATCCTCCAAGAAGGCGGGGACTCTGATGAGGAAATTTGGCAGC
GACCACACCGGAGTGGGGCGCTCCATCGTG---------TACGGGGTAAAGCAGAAAGAT
GGACAGGAACTGAGTAATGACCTGGATGCCCAGGACCCACCGGAGGACATGAAGCAGGAC
CAGGACATCCAGGCCGTGGCGACGTCCCTC---CTGCCACTGACAGAAGCCAACCTCCGC
ATGTTCCAACGTGCGCAAGAAGACCTCATTCCCGCCGTCGATCGG---TTTGCCTGCTCC
TCCTGTGACCACGTCTGGTGGCGG---------------------CGCGTGCCCCAGCGC
AAGGAGGTGTCCCGGTGCAGGAAATGCCGAAAGCGCTATGAGCCGGTGCCATGCGACAAG
ATGTGGGGTGTGGCTGAATTCCACTGCCCAAAGTGTCGGCACAACTTC---CGG------
------GGCTGGGCACAGATGGGATCCTCATCCCCCTGCTATGGGTGCGGCTTCCCTGTG
TATCCAACACGGATCCTCCCTCCGCGCTGGGACCGAGACACCGACCGCCGCAGCACCCAC
ACCCACTCCTGCTCGGCTGCCGATTGCTACAACCGGCGAGAGCCCCATGTGCCTGGGACG
TCCTGCGCACACCCCAAGAGCCGGAAGCAGAACCACCTGCCTACGGTCCTGCACCCCAGC
AACCCCCACATCAGCAGTGGCTCCACTGTGGCCACCTGCCTGAGCCAGGGGAGCCTCCTG
GAAGACCTGGACAACCTCATCCTGGAGGACCTAAAGGAG---------GAGGAGGAA---
------GAG---GAG---GAAGAGGGCGGGCACGGGGAG
>Elephant|ENSLAFG00000022271|ENSLAFT00000022749
ATGTCTCAGAAAGGT---------GTGGAGCTGGAGAAGAGCGTCCGGCGCCTCCGGGAG
AAGTTTCATGGGAAGGTGTCCTCCCGCAAGGCAGGGGCTCTGATGAGGAAGTTTGGCAGC
GACCACACTGGAGTGGGGCGCTCCATCGTG---------TACGAGGTAAAGCAGAAAGAT
GGACAGGAACTGAGTAATGGCCTGCCTGCCCAGGACCCACCAGAGGACATGAAGCAGGAC
CAGGACATCCAGGCAGTGGCGACCTCCCTC---CTGCCGCTGACAGAAGCCAACCTACGT
ATGTTCCAACGCGCCCAGGATGACCTGATCCCTGCTGTGGACCGGCAGTTCGCCTGTCCC
TCCTGTGACCATGTTTGGTGGCGT---------------------CGTGTGCCCCAGCGG
AAGGAGGTATCCCGATGCCGGAAGTGCCGGAAGCGCTACGAGCCGGTACCGGCCGACAAG
ATGTGGGGCCTGGCTGAGTTCCACTGCCCGAAGTGTCGGCACAACTTC---CGG------
------GGCTGGGCACAGATGGGGTCCCCATCCCCCTGCTACGGGTGTGGCTTCCCCGTG
TATCCGACACGGATCCTCCCCCCGCGCTGGGACCGGGATGCACAGCGCCGCAGCACCCAC
ACCCACTCCTGCTCGGCTGCCGACTGCTACAATCGGCGAGAGCCCCATGTGCCTGGGACA
TCCTGTGCGCATCCGAAGAGCCGGAGGCAGAACCACCTGCCCAAAGTCCTCCACCCCAGC
AACCTCCACATCAGCAGTGGCTCTACTGTGGCCACCTGCCTGAGCCAGGGGGGCCTCCTG
GATGACCTGGACAACCTCATCCTGGAGGACCTGAAGGAG---------GAGGAGGAGGAC
GACGATAAC---GACGAAGAG---GGTGGGCATGGGGCG
>Bowhead|bmy_13761T0
ATGTCTCAGGAAGGT---------GTGGAGCTGGAGAAGAGCGTCCGGCGCCTCCGGGAG
AAGTTTCATGGGAAGGTATCCTCCAAGAAGGCGGGGACTCTGATGAGGAAATTTGGCAGC
GACCATACCGGAGTGGGGCGCTCCATCGTG---------TACGGGGTAAAGCAGAAAGAT
GGACAGGAACTGAGTAATGACCTGGATGCCCAGGACCCCCCAGAGGACATGAAGCAGGAC
CGGGACATCCAGGCGGTGGCGACCTCGCTC---CTGCCACTAACAGAAGCCAACCTACGC
ATGTTCCAACGTGCCCAGGAAGACCTCATCCCTGCTGTGGACCGGCAGTTCGCCTGCTCC
TCCTGTGACCATGTCTGGTGGCGC---------------------CGCGTGCCCCAGCGG
AAGGAG------------------------------------------------------
------------------------------------------------------------
------------------ATGGGGTCCCGGTCCCCCTGCTACGGGTGCGGCTTCCCCGTG
TATCCGACACGGATCCTCCCTCCACGCTGGGACCGGGACACAGATCGCCGCAGCACCCAC
ACCCACTCCTGCTCGGCTGAGGACTGCTACAATCGGCGAGAGCCCCACGTGCCTGGGACG
TCCTGCGCACACCCCAAGAGTCGGAAGCAGAACCACCTGCCCAAAGTCCTGCACCCCAGC
AACCTCCACATCAGCAGTGGCTCCACTGTGGCCACCTGCCTGAGCCAGGGGGGCCTCCTG
GAAGACCTGGACAACCTCATTCTGGAGGACCTGAAGGAG---------GAGGAGGAA---
------GAG---GAGGAGGAGGAGGGCGGGCACGGGGAG
>Minke|BACU018909
------------------------------------------------------------
------NATGGGAAGGTATCCTCCAAGAAGGCGGGGACTCTGATGAGGAAATTTGGCAGC
GACCATACCGGAGTGGGGCGCTCCATCGTG---------TACGGGGTAAAGCAGAAAGAT
GGACAGGAACTGAGTAATGACCTGGATGCCCAGGACCCCCCAGAGGACATGAAGCAGGAC
CGGGACATCCAGGCGGTGGCGACCTCGCTC---CTGCCACTAACAGAAGCCAACCTACTC
ATGTTCCAACGTGCCCAGGAAGACCTCATCCCTGCTGTGGACCGGCAGTTCGCCTGCTCC
TCCTGTGACCATGTCTGGTGGCGC---------------------CGCGTGCCCCAGCGG
AAGGAGGTGTCCAGATGCAGGAAATGCCGGAAGCGCTACGAGCCGGTGCCCAGTGAAAAG
ATGTGGGGCGTGGCTGAGTTCCACTGCCCGAAATGTCGGCACAACTTC---CGG------
------GGCTGGGCACAGATGGGGTCCCGGTCCCCCTGCTACGGGTGCGGCTTCCCCGTG
TATCCGACACGGATCCTCCCTCCACGCTGGGACCGGGACACAGATCGCCGCAGCACCCAC
ACCCACTCCTGCTCCGCTGAGGACTGCTACAATCGGCGAGAGCCCCACGTGCCTGGGACG
TCCTGCGCACACCCCAAGAGTCGGAAGCAGAACCACCTGCCCAAAGTCCTGCACCCCAGC
AACCTCCACATCAGCAGTGGCTCCACTGTGGCCACCTGCCTGAGCCAGGGGGGACTCCTG
GAAGACCTGGACAACCTCATTCTGGAGGACCTGAAGGAG---------GAGGAGGAA---
---------------------------------------
