# Supplementary material for: Insights into the Evolution of Longevity from the Bowhead Whale Genome
Source: Cell Rep. 2015 Jan 6;10(1):112–22. doi: 10.1016/j.celrep.2014.12.008 (PMC4536333; doi:10.1016/j.celrep.2014.12.008)
Supplement: Supplemental Folder 2. Species Used in the Analysis of Selective Pressure Variation, Single-Gene Orthologous Families Tested, Likelihood Ratio Tests, MAKER Parameters, and Full Assembly and Read Usage Data, Related to Experimental Procedures [file mmc3.zip › Tested SGOs/reciprocal_group_3443.2.fas]

>Gorilla|ENSGGOG00000001119|ENSGGOT00000028151
ATGGCCGGCCGGGCGGCGCGGTTGGTCCTGCTAGCTGGGGCAGCGGCGCTGGCGAGCGGC
TCCCAGGGCGACCGTGAGCCGGTGTACCGCGACTGCGTACTGCAGTGCGAAGAGCAGAAC
TGCTCTGGGGGCGCTCTGAATCACTTCCGCTCCCGCCAGCCAATCTACATGAGTCTAGCA
GAGGGAACAGAGAGAATGGATGCCCTGGGCAGATGTGGGCACATCCAGGAGCTTTATTTA
CTCAGGGAGCAGGGAAGGACAAACATAAACCCAGGTTTCCATAGACCCTGG---------
------------------------------------------------------------
------------------------------------------------------------
------------------------------------------------------TGGCCC
TTCTCCCGGTTCCTGTTCTTTCAAGAGCCGGCATCGGCCGTGGCCTCGTTTCTCAATGGC
CTGGCCAGCCTGGTGATGCTCTGCCGCTACCGCACCTTCGTGCCAGCCTCCTCCCCCATG
TACCACACCTGTGTGGCCTTTGCCTGGGTGTCCCTCAATGCATGGTTCTGGTCCACAGTC
TTCCACACCAGGGACACTGACCTCACAGAG------AAAATGGACTACTTCTGTGCCTCC
ACCGTCATCCTACACTCAATCTACCTGTGCTGTGTC------------------AGGACC
GTGGGGCTACAGCACCCA---GCTGTGGTCAGTGCCTTCCGGGCTCTCCTGCTGCTCATG
CTGACTGTGCACGTCTCCTACCTGAGCCTCATCCGCTTCGACTATGGCTACAACCTGGTG
GCCAACGTGGCTATTGGCCTGGTCAACGTGGTGTGGTGGCTGGCCTGGTGC---------
---CTGTGGAACCAGCGGCGGCTGCCTCACGTGCGCAAGTGCGTGGTG------------
------GTGGTCTTGCTGCTGCAGGGGCTGTCCCTGCTCGAGCTGCTTGACTTCCCGCCG
CTCTTCTGGGTCCTGGATGCCCATGCCATCTGGCACATCAGCACCATCCCTGTCCACGTC
CTCTTTTTC---AGCTTTCTGGAAGATGACAGCCTGTACCTGCTGAAGGAATCAGAGGAC
AAGTTCAAGCTGGAC
>Guinea_Pig|ENSCPOG00000023267|ENSCPOT00000027343
ATGGCGGTGAGCGCGGCGCGGCTGGTACTCCTGGCCAGTGCAGCCGCGCTGGCTAGCGCC
TCCCAAGGGGACCGCGAGCCGGTGTACCGCGACTGCGTGCTGCTGTGCGAGGAGAGGAAT
TGCTCGGGGGGCGCACTGAAGTACTTCCGCTCCCACCAGCCAATCTACATGAGCCTAGCA
GGC---------------------------------------------------------
------------------------------------------------TGGACTTGTCGG
GATGACTGCAAGTACAACTGCATGTGGGTCACCGTCAGCCTGTACCTGCAGGAGGGCCAC
AGGGTGCCCCAGTTCCACGGCAAG------------------------------------
------------------------------------------------------TGGCCC
TTCTTCCGCTTCCTGTTCTTTCAAGAGCCGGCGTCCGCCATGGCTTCTTTTCTCAACGGC
CTGGCCAGCCTGGTGATGTTGTGCCGCTACCGCGCCTCGGTGCCCACCTCCTGCCCCATG
TACCACACGTGTGTGGCCTTTGCCTGGGTGTCCCTCAATGCCTGGTTCTGGTCCACAGTC
TTCCACACCAGGGACACTGAGCTCACGGAG------AAAATGGATTACTTCTGTGCCTCG
GCCGTCATCCTGCACTCCATCTACCTGTGTTGTGTC------------------AGGACC
GTGGGGCTGCAGCGCCCA---GCTGTGGCCAGCGCCTTCCGGGGCCTCCTGCTGCTCCTG
CTCACAGCACACGTGTCCTACCTGAGCCTGGTCCGCTTCGACTACGGTTACAACCTGGTG
GCCAACGTGGCCATCGGCCTGGCGAACCTGGCGTGGTGGCTGGCCTGGTGC---------
---CTGCGGAACGGCCGGCGGCTGCCGCACACACGCAAATGTGCGGCT------------
------GTGGTCCTGCTGCTCCAGGCCCTGTCCCTGCTCGAGTTGCTGGACTTCCCGCCG
CTCTTCTGGGTGCTGGATGCCCACGCCATCTGGCACATCAGCACCATTCCCTTGCATGTC
CTCTTCTTC---AGCTTCCTGGAAGATGACAGCCTGTACCTGCTGAGGGAGTCGGAAGCC
AAGTCCAAGCTGGAC
>Horse|ENSECAG00000009141|ENSECAT00000009491
ATGGCCGGGCGGACGGCGGGGCTGGTGCTGCTGGCTGGGGCCGCCGCGCTAGCAAGCGGC
TCCCAGGGCGACCGCGAGCCAGTGTACCGCGACTGCGTGCTGCAGTGCGAGGAGCGGAAC
TGCTCGGGGGGCGCACTGAAGCACTTCCGCTCCCGCCAGCCAATCTACATGAGTCTAGCA
GGC---------------------------------------------------------
------------------------------------------------TGGACCTGTCGG
GATGACTGTAAGTATGAGTGTATGTGGGTCACCGTTGGCCTCTACCTCCAGGAAGGTCAC
AAAGTGCCTCAGTTTCATGGCAAG------------------------------------
------------------------------------------------------TGGCCC
TTCTCCCGGTTCCTATTCTTCCAAGAGCCAGCTTCTGCTGTGGCCTCTTTCCTCAATGGC
CTGGCCAGCCTGGTGATGCTCTGTCGCTACCGCACCTCCGTACCAGCCTCCTCTCCTATG
TACCCCACCTGCGTGGCCTTCGCCTGGGTCTCCCTCAATGCTTGGTTCTGGTCCACAGTC
TTCCACACCAGGGACACCGACCTCACAGAG------AAAATGGACTACTTCTGTGCCTCC
ACCGTCATCCTACACTCAATCTATCTGTGCTGTGTC------------------AGGACT
GTGGGGCTGCAGCACCCG---GCTGTGGCCAGTGCCTTCCGGGCCCTCCTCCTGCTGATG
CTGACTGCTCACATCTCCTACCTGAGCCTCATCCACTTTGACTATGGCTACAACCTGGCA
GCCAATGTGGCTATTGGCCTGGTGAACGTGGTGTGGTGGCTGGCCTGGTGC---------
---CTGCGGAACCAGCAGCGGCTGCCTCATGTGCGCAAGTGCATGGTG------------
------GTGGTCCTGCTGCTGCAGGGGCTGTCTCTGCTTGAGCTGCTTGACTTCCCGCCT
CTTTTCTGGGTCCTGGATGCCCACGCCATCTGGCACATCAGCACCATCCCAGTCCATGTC
CTCTTTTTC---AGCTTCCTGGAAGATGACAGCCTGTATCTGCTGAAGGAATCAGAGGCC
AAGTTCAAGCTGGAC
>Mouse|ENSMUSG00000038208|ENSMUST00000090827
ATGGCCAAGCGGACGGCGCCGCTGCTGCTGCTAACCTTGGCAGTGGGACTCGCGGGGGGT
TCCCAGGGCGACCGCGAGCCCGTGTACCGCGACTGCGTGCTCCGATGCGAGGAACGGAAC
TGTTCGGGAGACGCACTGAAGCACTTCCGCTCCCGCCAGCCAATCTACATGAGCCTAGCT
GGC---------------------------------------------------------
------------------------------------------------TGGACCTGTCGG
GACGACTGCAAGTATGAGTGTATGTGGTTCACTGTTGGCCTCTACCTTCAGGAGGGCCAC
AGAGTGCCTCAGTTCCATGGCAAG------------------------------------
------------------------------------------------------TGGCCC
TTCTCCCGGTTCCTGTTCATCCAAGAGCCAGCTTCTGCCGTGGCCTCACTCCTCAATGGC
CTGGCCAGCCTGGTGATGCTCTGCCGCTATCGCGCCTCTGTGCCAGCCTCCTCCCCCATG
TACCATACCTGCATGGCCTTCGCTTGGGTGTCTCTCAATGCTTGGTTCTGGTCCACAGTC
TTCCATACCAGGGACACTGACCTCACAGAG------AAGATGGACTACTTCTGCGCTTCA
GCTGTCATCCTGCATTCTGTTTACCTGTGCTGTGTC------------------AGGACC
GTGGGACTACAGCACCCG---TCTGTGGCCAGTGCCTTCGGTGCCCTGCTGCTGCTGCTG
CTGACAGGACACATATCCTACCTGAGCCTTGTCCATTTCGACTACGGCTACAACATGATG
GCCAACGTGGCTATCGGCCTGGTGAACCTGGCGTGGTGGCTGGTCTGGTGC---------
---CTACGGAACCGCCAGCGCCTCCCTCACACCCGCAGGTGTATGGTG------------
------GTGGTAGTGCTGCTGCAGGGGCTGTCCCTGCTGGAATTGCTTGACTTCCCGCCC
CTCTTCTGGGTCCTGGACGCCCACGCCATCTGGCACATCAGCACCATCCCGGTCCACACC
CTCTTTTTC---AGGTTTCTGGAAGATGACAGCTTGTACCTACTGAAGGAATCTGGAGCC
ATGTTCAAGCTGGAC
>Opossum|ENSMODG00000012824|ENSMODT00000016339
ATGGCCGGGCGGACGACACTGCTGGCCCTGCTGGCCGGAGCCGCAGCGCTAGCGGACGCC
TCCCAGGGTGACCGGGAGCCAGTGTACCGGGACTGCGTCCTCCGCTGCGACGAGTGGAAC
TGCTCCGGGGCCGGGCTGCAACACTTCCGCTCCCACCAACCAATCTACATGAGTCTGGCA
GGC---------------------------------------------------------
------------------------------------------------TGGACCTGCAGG
GATGACTGTAAGTATGAATGCATGTGGCTCACCGTGGGCCTCTACCTCCAGGAAGGTTAC
AGAGTTCCTCAGTTTCACGGGAAGGCCTGGGGAGATCCGATGGGTGAGCCGGGCATGAGG
CTGCTTAGTGCTATTGGAACCCAGACCCACAGGCAGAAGAAAAAGCCATCTGAATGGCCC
TTCTCTCGGTTCCTTTTCTTCCAAGAACCAGCCTCAGCTGTGGCCTCCTTCCTCAATGGT
TTGGCCAACCTGGTCATGCTCAGCCGGTATCGGACCTCTGTCCCAGCCTCCTCCCCTATG
TACCACACCTGTGTGGCCTTTGCCTGGGTCTCTCTCAATGCCTGGTTCTGGTCCACAGTC
TTTCACACAAGGGACACCAGCCTCACTGAG------AAAATGGACTATTTCTGTGCCTCC
ACGGTGATTCTGCATTCCATTTATCTGTGCTGTGTC------------------AGGACT
CTGGGGCTGCAGCGGCCG---GCCGTGGCCAGTGTCTTTGGGAGATTCCTGCTACTGCTG
CTAGCCGCCCATGTCTCCTACCTGAGCCTCGTTCACTTCGACTACGGCTACAACATGGTG
GCCAATGTAGCCATAGGCTTGGTAAATCTGGTGTGGTGGTTGGGCTGGTGT---------
---CTTTGGAACCAGCCTCGGTTGCCTCACGTGTGGAAGTGCGCTGTG------------
------GTGATGCTTCTGCTGCAGGGGCTGGCTTTCCTTGAGTTGCTGGACTTCCCTCCC
ATCTTCTGGGTCTTGGATGCCCATGCCATCTGGCATATCAGCACCATCCCCATCCACTTT
CTTTTCTTC---AGTTTCGTGATGGATGACAGTCTCTACCTTCTTAAGGACACCCCAGTC
CCACTAAAGATGGAG
>Orangutan|ENSPPYG00000008480|ENSPPYT00000009909
ATGGCCGGCCGGGCGGCCCGGTTGGTCCTGCTAGCTGGGGCCGCGGCGCTGGCGAGCGGC
TCCCAGGGCGACCGTGAGCCAGTGTACCGCGACTGCGTACTGCAGTGCGAAGAGCAGAAC
TGCTCTGGGGGCGCTCTGAATCACTTCCGCTCCCGCCAGCCAATCTACATGAGTCTAGCA
GGC---------------------------------------------------------
------------------------------------------------TGGACCTGTCGG
GACGACTGTAAGTATGAATGTATGTGGGTCACCGTTGGGCTCTACCTCCAGGAAGGTCAC
AAAGTGCCTCAGTTTCATGGCAAG------------------------------------
------------------------------------------------------TGGCCC
TTTTCCCGGTTCCTGTTCTTTCAAGAGCCAGCATCTGCCATGGCCTCTTTTCTCAATGGC
CTGGCCAGCCTGGTGATGCTCTGCCGCTACCGCACCTTCGTGCCAGCCTCCTCCCCCATG
TACCACACCTGTGTGGCCTTCGCCTGGGTGTCCCTCAACGCATGGTTCTGGTCCACAGTC
TTCCACACCAGGGACACTGACCTCACAGAG------AAAATGGACTACTTCTGTGCCTCC
ACCGTCATCCTACACTCAATCTACCTGTGCTGCGTC------------------AGGACC
GTGGGGCTACAGCACCCA---GCTGTGGTCAGTGCCTTCCGGGCTCTCCTGCTGCTAATG
CTGACCGTGCACGTCTCCTACCTGAGCCTCATCCGCTTCGACTATGGCTACAACCTGGTG
GCCAACGTGGCTATTGGCCTGGTCAACGTGGTGTGGTGGCTGGCCTGGTGC---------
---CTGTGGAACCAGCGGCGGCTGCCTCACGTGCGCAAGTGCGTGGTG------------
------GTGGTCTTGCTGCTGCAGGGGCTGTCCCTGCTCGAGCTGCTTGACTTCCCACCG
CTCTTCTGGGTCCTGGATGCCCATGCCATCTGGCACATCAGCACCATCCCTGTCCACGTC
CTCTTTTTC---AGCTTTCTGGAAGATGACAGCCTGTACCTGCTGAAGGAATCAGAGGAC
AAGTTCAAGCTGGAC
>Platypus|ENSOANG00000002135|ENSOANT00000003388
------------------------------------------------------------
------------------------------------------------------------
------------------------------------------------------------
------------------------------------------------------------
------------------------------------------------------------
------------------------------------------------------------
------------------------------------------------------------
------------------------------------------------------------
------------------------------------------------------------
------------------------------------------------------------
---------------------------GTCTCTCTCAACGCCTGGTTCTGGTCGACGGTG
TTTCACACGCGGGACACCAGTCTGACCGAG------AAAATGGATTACTTCTGTGCCTCG
GCCGTGATCCTGCACTCCATCTACCTGTTTTTCCCC------------------CGCGAG
AGAGGGGTGGGATCTCCGGGCGCCCACGCCCTGGCCAAGGGGGTTTTGGGGGGGGTCCTG
GTTGGTGGTTGTTGCCCGGACCTCTGGTCGGTT---TTCGACTACGGCTACAACATGGCA
GCCAACGTGGGCTTCGGCCTGGTGAATCTGGTGTGGTGGCTGGGCTGGTGC---------
---CTGAGGAACGTCCCACGCCTGCCCCACGTGTGGAAGTGTGCCGTG------------
------GTGGTGGTGCTGCTGCAGGGGCTGGCCCTGTTGGAGCTCCTCGATTTCCCGCCC
ATCTTCTGGGTCCTGGACGCTCACGCGCTGTGGCACATCAGCACCATCCCCGTCCACGTG
CTCTTCTACAGGTCCTTCCTGGTGGACGACAGCCTGTACCTGCTCAGGACAACTGACGAC
GGACTGAAGATGGAC
>Rabbit|ENSOCUG00000027949|ENSOCUT00000025088
ATGGCCGGGAGGGCGGTGGGGTTGGTGTTGCTGGCGGGGGCAGCCGCACTAGCGAGCGGC
TCCCAGGGCGATCGCGAGCCGGTGTACCGCGAATGCGTCCTCCAGTGCGAAGAGCGGAAC
TGCTCCGGGGGCGCGCTGAAGCACTTCCGCTCTCGCCAGCCAATCTACATGAGCCTGGCC
GGC---------------------------------------------------------
------------------------------------------------TGGACCTGCCAA
GACGACTGTAAGTATGAGTGCATGTGGGTCACCGTAGGCCTCTACCTCCGGGAAGGTCAC
AAGGTGCCACAGTTCCATGGCAAG------------------------------------
------------------------------------------------------TGGCCC
TTCTCCCGGTTCCTGTTCTTCCAAGAGCCGGCTTCTGCCGTGGCCTCTTTCCTCAATGGC
CTGGCCAGCCTGGTGATGCTCTGCCGCTACCGCACCTCCGTGCCGGCCTCCTCCCCCATG
TACCACACCTGTGTGGCCTTCGCCTGGGTGTCCCTCAACGCTTGGTTCTGGTCCACAGTT
TTCCACACCAGGGACACCGACTTACCGAGG------AAAATGGACTACTTCTGCGCCTCC
ACCGTCATCCTCCACTCCATCTACCTGTGCTGCGTC------------------AGGACT
GTGGGGCTGCAGCACCCA---GCTGTGGCTGCCGCCTTCCGGGTCCTCCTGCTGCTGCTG
CTGACCGCGCATGTGTCCTACCTGAGCCTCGTCCGCTTTGACTACGGCTACAACCTGGCG
GCCAACGTGGCCATGGGCCTGGTGAACTTGGTGTGGTGGTTGGCCTGGTGC---------
---CTGCGGAACCAG------------------CGCGGCTGCCTCACGTGCGCAAGTGCG
GTGGGGGTGGTCGTGCTGCTGCAGGGGCTGTCCCTGCTCGAGCTGCTTGATTTCCCGCCT
CTCTTCTGGGTCTTGGATGCCCACGCCATCTGGCACATCAGCACCATCCCTGTCCACGTC
CTCTTCTTC---AGTTTTCTGAAAGATGACAGCCTGTACCTGCTGAAGGAGTCTGAGGCC
AAGTTCAAGCTGGAC
>Rat|ENSRNOG00000046143|ENSRNOT00000075076
ATGGCCAGGCGGACGGCGCCGCTGCTGCTGCTAACCTTGGCAGTGGGACTCGCAGGGAGT
TCCCAGGGCGACCGCGAGCCGGTGTACCGCGACTGCGTGCTGCGGTGCGAGGAACGGAAC
TGTTCGGGGGACGCACTGAAGCACTTCCGCTCCCGCCAGCCAATCTACATGAGCCTAGCT
GGC---------------------------------------------------------
------------------------------------------------TGGACTTGTCGG
GACGACTGCAAGTATGAGTGTATGTGGCTCACTGTTGGTCTCTATCTTCAGGAGGGCTAC
AGAGTGCCTCAGTTCCATGGCAAG------------------------------------
------------------------------------------------------TGGCCC
TTCTCCCGGTTCCTGTTCATCCAAGAGCCAGCTTCTGCCCTGGCCTCGCTCCTCAATGGC
CTGGCCAGCCTGGTGATGCTCTGTCGCTATCGCGCCTCCGTGCCAGCCTCCTCCCCCATG
TACCACACCTGCATGGCCTTCGCTTGGGTGTCTCTCAATGCTTGGTTCTGGTCCACAGTC
TTCCATACCAGGGACACTGACCTCACAGAG------AAGATGGACTACTTCTGTGCTTCA
GCCGTCATCCTGCATTCTGTTTACCTGTGCTGTGTC------------------AGGACC
GTGGGACTGCAGCACCCG---ACCGTGGCCAGTGCCTTCGGTGCCCTGCTGCTGCTGCTG
CTGACAGGACACATCTCCTACCTGAGCCTTGTCCATTTCGACTACGGCTACAATATGATG
GCCAATGTGGCTATAGGCCTGGTGAATCTGGCGTGGTGGCTGGTCTGGTGC---------
---CTACGGAACCACCGGCGCCTACCTCACACCCGCAGGTGTATGGTG------------
------GTGGTGGTGCTGCTGCAGGGGCTGTCCCTGCTGGAGCTGCTCGACTTCCCTCCC
CTCTTCTGGGTGCTGGATGCTCATGCCATCTGGCACATCAGCACCATCCCCGTCCACACC
CTCTTCTTC---AGATTTCTGGAAGACGACAGCCTATACCTACTGAAGGAATCTGAAGCT
ATGTTCAAGCTGGAC
>Macaque|ENSMMUG00000001347|ENSMMUT00000001905
ATGGCCGGTCGGGCGGCGCGGTTGGTCCTGCTAGCTGGGGCCGCGGCGCTGGCGAGCGGC
TCCCAGGGCGACCGTGAGCCGGTGTACCGCGATTGCGTACTGCAGTGCGAAGAGCAGAAC
TGCTCTGGGGGCGCTCTGAATCACTTCCGCTCCCGCCAGCCAATCTACATGAGTCTAGCA
GGC---------------------------------------------------------
------------------------------------------------TGGACCTGTCGG
GACGACTGTAAGTATGAGTGTATGTGGGTCACCGTTGGTCTCTACCTCCAGGAAGGTCAC
AAAGTGCCTCAGTTCCATGGCAAG------------------------------------
------------------------------------------------------TGGCCC
TTCTCCCGGTTCCTGTTCTTTCAAGAACCGGCATCTGCCGTGGCCTCTTTTCTCAATGGC
CTAGCCAGCCTGGTGATGCTCTGCCGCTACCGCACCTTCGTGCCAGCCTCCTCCCCTATG
TACCACACCTGTGTGGCCTTCGCCTGGGTGTCTCTCAACGCATGGTTCTGGTCCACGGTC
TTCCACACCAGGGACACTGACCTCACAGAG------AAAATGGACTACTTCTGTGCCTCC
ACCGTCATCCTACACTCAATCTATCTATGCTGTGTC------------------AGGACT
GTGGGGCTGCAGCACCCA---GCTGTGGTCAGTGCCTTCCGAGCTCTCCTGCTGCTAATG
CTGACCGTGCACGTCTCCTACCTGAGCCTCATCCGCTTCGACTATGGCTACAACCTGGTG
GCCAACGTGGCTATTGGCCTGGTCAACGTGGTGTGGTGGCTGGCCTGGTGC---------
---CTGTGGAACCAGCAGCGGCTGCCTCACGTGCGCAAGTGCATGGTG------------
------GTGGTCTTGCTGCTGCAGGGGCTGTCCCTGCTCGAGCTGCTTGACTTCCCGCCG
CTCTTCTGGGTCCTGGACGCCCACGCCATCTGGCACATCAGCACCATCCCTGTCCACGTC
CTCTTTTTC---AGCTTTCTGGAAGATGACAGCCTGTACCTGCTGAAGGAATCAGAGGCC
AAGTTCAAGCTGGAC
>Marmoset|ENSCJAG00000008841|ENSCJAT00000017165
ATGGCCGGCCGGGCGGCGCGGTTGGTCCTGCTAGCTGGGGCCGCGGCCCTGGCGAGCGGC
TCCCAGGGCGACCGTGAGCCGGTGTACCGCGATTGCGTACTGAAGTGCGAAGAGCAGAAC
TGCTCGGGGGGCGCTCTGAAGCACTTCCGCTCCCGCCAGCCAATCTACATGAGTCTAGCA
GGC---------------------------------------------------------
------------------------------------------------TGGACCTGTCGG
GACGACTGTAAGTATGAGTGTATGTGGGTCACCGTTGGGCTCTACCTCCAGGAAGGTCAC
AGAGTGCCTCAGTTCCATGGCAAG------------------------------------
------------------------------------------------------TGGCCC
TTCTCCCGGTTCCTGTTCTTTCAAGAGCCAGCATCTGCTGTGGCCTCTTTTCTCAATGGC
CTGGCCAGCCTGGTGATGCTCTGCCGCTACCGCACCTTCGTGCCAGTGTCCTCCCCCATG
TACCACACCTGTGTGGCCTTTGCCTGGGTGTCCCTCAATGCATGGTTTTGGTCCACAGTC
TTCCACACCAGGGACACCGACCTCACAGAG------AAAATGGACTACTTCTGTGCCTCC
ACAGTCATCCTACACTCAATCTATCTGTGCTGCGTC------------------AGGACC
GTGGGGTTGCAGCACCCA---GCTGTGCTCAGTGCCTTCCGGGCTCTCCTGCTGCTAATG
CTGACCGCGCATGTCTCCTACCTGAGCCTCATCCGCTTCGACTATGGCTACAACCTGGTG
GCCAACGTGGCTATTGGCCTGGTCAACGTGGCATGGTGGCTGGCCTGGTGC---------
---CTGTGGAACCAGCGACGGCTGCCTCACGTGCGCAAGTGCGTGGTG------------
------GTGGTCTTGCTGCTGCAGGGGCTGTCCCTGCTGGAGCTACTGGACTTCCCACCA
CTCTTCTGGGTCCTGGATGCCCACGCCATCTGGCACATCAGCACCATCCCCGTCCATGTC
CTCTTTTTC---AGCTTTCTGGAAGATGACAGCTTGTATCTGCTGAAGGAATCAGAAGCC
AAGTTTAAGCGGGAC
>Microbat|ENSMLUG00000014994|ENSMLUT00000014995
ATGGCCGGGCGGGCCGCGCGGCTGGTGCTGCTAGCCGGAGTGGCCACGCTCGCCGGCGGC
TCCCAGGGCGACCGCGAGCCGGTGTACCGCGACTGCGTGCTGCGCTGCGAGGAACGGAAC
TGCTCAGGGGACGCGCTAAAGCACTTCCGCTCCCGCCAGCCAATCTACATGAGCCTAGCA
GGC---------------------------------------------------------
------------------------------------------------TGGACCTGTCAG
GACGACTGTAAGTATGAGTGTATGTGGGTTACCGTTGGCCTCTACCTCCAGGAAGGTCAC
AAAGTGCCTCAGTTCCATGGCAAG------------------------------------
------------------------------------------------------TGGCCC
TTCTCCCGGTTCCTGTTCTTCCAAGAGCCAGCTTCTGCTGTGGCCTCTTTCCTGAATGGG
CTGGCCAGCCTGGTGATGCTCTGTCGCTACCGCACCTTCGTGCCAGCCTCCTCTCCTATG
TACCCCACCTGCATGGCCTTCGCCTGGGTCTCCCTCAATGCTTGGTTCTGGTCCACAGTC
TTCCACACCAAGGACACGGACCTCACAGAGTTGGCAAAATCGACTACCTTCTGTGCCTCC
ACCGTCATCCTGCACTCCATCTATCTGTGCCTGTGTCAGCTCTGGATGGTGGGCAGGACT
GTGGGGCTGCAGCGCCCA---ACTGTGGCCAGTGCCTTTCGGGCCCTCCTGCTGCTCATG
CTGACGGCGCACGTCTCCTACCTGAGCCTCGTCCGCTTTGACTATGGCTACAACCTGGCG
GCCAACGTGGCCATTGGCCTGGTGAACGTGGTGTGGTGGCTGGCCTGGTGC---------
---TGGTGGAACCGGCAGCAGCTGCCTCACGTGCGCAAGTGCATGGTG------------
------GTGGTCCTGCTGCTGCAGGGGCTGTCCCTGCTCGAGCTGCTGGACTTCCCGCCC
CTCTTCTGGGTCCTGGATGCCCACGCCATCTGGCACATCAGCACCATCCCCGTCCACGTC
CTCTTTTTC---AGCTTCCTGGAAGAGGACAGCCTGTACCTGCTGAAGGAATCG------
------AAGCTGGAC
>Human|ENSG00000161395|ENST00000300658
ATGGCCGGCCTGGCGGCGCGGTTGGTCCTGCTAGCTGGGGCAGCGGCGCTGGCGAGCGGC
TCCCAGGGCGACCGTGAGCCGGTGTACCGCGACTGCGTACTGCAGTGCGAAGAGCAGAAC
TGCTCTGGGGGCGCTCTGAATCACTTCCGCTCCCGCCAGCCAATCTACATGAGTCTAGCA
GGC---------------------------------------------------------
------------------------------------------------TGGACCTGTCGG
GACGACTGTAAGTATGAGTGTATGTGGGTCACCGTTGGGCTCTACCTCCAGGAAGGTCAC
AAAGTGCCTCAGTTCCATGGCAAG------------------------------------
------------------------------------------------------TGGCCC
TTCTCCCGGTTCCTGTTCTTTCAAGAGCCGGCATCGGCCGTGGCCTCGTTTCTCAATGGC
CTGGCCAGCCTGGTGATGCTCTGCCGCTACCGCACCTTCGTGCCAGCCTCCTCCCCCATG
TACCACACCTGTGTGGCCTTCGCCTGGGTGTCCCTCAATGCATGGTTCTGGTCCACAGTT
TTCCACACCAGGGACACTGACCTCACAGAG------AAAATGGACTACTTCTGTGCCTCC
ACTGTCATCCTACACTCAATCTACCTGTGCTGCGTC------------------AGGACC
GTGGGGCTGCAGCACCCA---GCTGTGGTCAGTGCCTTCCGGGCTCTCCTGCTGCTCATG
CTGACCGTGCACGTCTCCTACCTGAGCCTCATCCGCTTCGACTATGGCTACAACCTGGTG
GCCAACGTGGCTATTGGCCTGGTCAACGTGGTGTGGTGGCTGGCCTGGTGC---------
---CTGTGGAACCAGCGGCGGCTGCCTCACGTGCGCAAGTGCGTGGTG------------
------GTGGTCTTGCTGCTGCAGGGGCTGTCCCTGCTCGAGCTGCTTGACTTCCCACCG
CTCTTCTGGGTCCTGGATGCCCATGCCATCTGGCACATCAGCACCATCCCTGTCCACGTC
CTCTTTTTC---AGCTTTCTGGAAGATGACAGCCTGTACCTGCTGAAGGAATCAGAGGAC
AAGTTCAAGCTGGAC
>Orca|XP_004282779.1
ATGGCCGGGCGAACGGTGCGGCTGGTGCTGCTGGTTGGGGCAGCCGCACTAGCAAGCGGC
TCCCAGGGCGATCGCGAGCCGGTGTACCGCGACTGCGTGCTGCGGTGCGAGGAGCGGAAC
TGTTCGGGGGCCGCACTGAAGCACTTCCGCTCCCGCCAGCCAATCTACATGAGCCTAGCA
GGC---------------------------------------------------------
------------------------------------------------TGGACCTGTCAG
GATGACTGTAAGTATGAGTGTATGTGGGTCACCGTTGGCCTCTACCTCCAGGAAGGTCAC
AAAGTGCCTCAGTTCCATGGCAAG------------------------------------
------------------------------------------------------TGGCCC
TTCTTCCGGTTCCTGTGCTTCCAAGAACCAGCTTCTGCTGTGGCCTCTTTCCTCAATGGC
CTGGCCAGCCTGGTTATGCTCTGTCGCTACCGCACCTCCGTGCCAGCCTCATCCCCTATG
TACCCTACCTGCGTGGCCTTCGCTTGGGTCTCCCTCAATGCTTGGTTCTGGTCCACAGTC
TTCCACACCAGGGACACCGACGTCACAGAG------AAAATGGACTACTTCTGTGCCTCC
ACTGTCATCCTACACTCAGTCTATCTGTGCTGTGTC------------------AGGACC
GTGGGGCTGCAGCGCCCG---GCCGTGGCCAGTGCCTTCCGGGCCCTCCTTCTGCTAATG
CTGACGGCGCACGTCTCCTACCTGAGCCTCGTCCGCTTCGACTATGGCTACAACCTGGCG
GCCAATGTGGCGATCGGCCTGGTGAACGCGGCGTGGTGGCTGACCTGGTGC---------
---CTGCGGAATCGGCAGCGGCTGCCCCACGTGCACAAGTGCATCGTG------------
------GTGGTCCTGCTGCTGCAGGGGCTGTCCCTGCTCGAGCTGCTAGACTTCCCGCCT
CTCTTCTGGGTCCTGGATGCCCACGCCATCTGGCACGTCAGCACCATCCCTGTCCACGTC
CTCTTCTTC---AGCTTTCTGGAAGATGACAGCCTCTACCTGCTGAAAGAATCAGAGACC
AAGTTCAAACTGGAC
>Chimp|ENSPTRG00000009099|ENSPTRT00000016757
ATGGCCGGCCGGGCGGCGCGGTTGGTCCTGCTAGCTGGGGCAGCGGCGCTGGCGAGCGGC
TCCCAGGGCGACCGTGAGCCGGTGTACCGCGACTGCGTACTGCAGTGCGAAGAGCAGAAC
TGCTCTGGGGGCGCTCTGAATCACTTCCGCTCCCGCCAGCCAATCTACATGAGTCTAGCA
GGC---------------------------------------------------------
------------------------------------------------TGGACCTGTCGG
GACGACTGTAAGTATGAGTGTATGTGGGTCACCGTTGGGCTCTACCTCCAGGAAGGTCAC
AAAGTGCCTCAGTTCCATGGCAAG------------------------------------
------------------------------------------------------TGGCCC
TTCTCCCGGTTCCTGTTCTTTCAAGAGCCGGCATCGGCCGTGGCCTCGTTTCTCAATGGC
CTGGCCAGCCTGGTGATGCTCTGCCGCTACCGCACCTTCGTGCCAGCCTCCTCCCCCATG
TACCACACCTGTGTGGCCTTCGCCTGGGTGTCCCTCAATGCATGGTTCTGGTCCACAGTC
TTCCACACCAGGGACACTGACCTCACAGAG------AAAATGGACTACTTCTGTGCCTCC
ACTGTCATCCTACACTCAATCTACCTGTGCTGCGTC------------------AGGACC
GTGGGGCTGCAGCACCCA---GCTGTGGTCAGTGCCTTCCGGGCTCTCCTGCTGCTCATG
CTGACCGTGCACGTCTCCTACCTGAGCCTCATCCGCTTCGACTATGGCTACAACCTGGTG
GCCAACGTGGCTATTGGCCTGGTCAACGTGGTGTGGTGGCTGGCCTGGTGC---------
---CTGTGGAACCAGCGGCGGCTGCCTCACGTGCGCAAGTGCGTGGTG------------
------GTGGTCTTGCTGCTCCAGGGGCTGTCCCTGCTTGAGCTGCTTGACTTCCCGCCG
CTCTTCTGGGTCCTGGATGCCCATGCCATCTGGCACATCAGCACCATCCCTGTCCACGTC
CTCTTTTTC---AGCTTTCTGGAAGATGACAGCCTGTACCTGCTGAAGGAATCAGAGGAC
AAGTTCAAGCTGGAC
>Cow|ENSBTAG00000011732|ENSBTAT00000034874
ATGGCCGGGCGGACTGCGCGGCTGGTATTGCTGGCAGGAGCAGCCGCGCTAGCAAGCGGC
TCCCAGGGCGACCGCGAGCCAGTGTACCGCGACTGCGTGCTCCGGTGCGAAGAGAGGAAC
TGCTCGGGGGGTGCACTGAAGCACTTCCGCTCCCGCCAGCCAATCTACATGAGTTTAGCA
GGT---------------------------------------------------------
------------------------------------------------TGGACCTGTCGG
GACGACTGTAAGTATGAGTGTATGTGGGTCACCGTTGGCCTCTACCTCCAGGAAGGTCAA
AAAGTGCCTCAGTTCCATGGCAAG------------------------------------
------------------------------------------------------TGGCCC
TTCTCCCGGTTCCTGTGCTTCCAAGAGCCAGCTTCTGCTGTGGCCTCTTTCCTCAATGGC
CTAGCCAGCCTGGTGATGCTCTGTCGCTACCGCACCTCTGTACCAGCCTCCTCCCCTATG
TACCCCACCTGCGTGGCCTTCGCTTGGGTCTCCCTCAATGCTTGGTTCTGGTCCACAGTC
TTCCACACCAGGGACACCGACCTCACAGAG------AAAATGGACTACTTCTGTGCCTCC
ACTGTCATCCTGCACTCAATCTATCTGTGCTGTGTC------------------AGGACC
GTGGGGCTGCAGCACCCG---GCCATGGCCAGTGCCTTCCGGGCCCTCCTGCTGCTCTTG
CTGACGGCGCATGTCTCCTACCTGAGTCTCATCCACTTCGACTACGGCTACAACATGGCC
GCCAACGTGGCGATCGGCCTGCTGAACGCGGCATGGTGGCTGGCCTGGTGC---------
---CTGTGGAAC---CAGCGGCTGCCGCATGTGCACAAGTGCGTGGCA------------
------GTGGTCCTGCTGCTGCAGGGGCTGTCCCTGCTCGAGCTGCTGGACTTCCCGCCT
CTCTTCTGGGTCCTGGATGCGCATGCCATCTGGCACATCAGCACCATCCCCGTTCACGTC
CTCTTCTTC---AGCTTTCTGGAAGATGACAGTCTCTACCTGCTGAAGGAGTCAGAGGCC
AAGGTCAAGCTGGAC
>Dog|ENSCAFG00000016359|ENSCAFT00000025948
ATGGCCGGGCGGACAGCACGGCTGGTGTTGCTGGCTGGCGCAGCCGCGCTAGCAAGCGCC
TCTCAGGGCGACCGGGAGCCGGTGTATCGCGACTGCGTGCACCGGTGCGAGGAGCGGAAC
TGCTCGGGGGGCGCTCTGAGGCACTTCCGCTCCCGCCAGCCAATCTACATGAGCCTAGCA
GGC---------------------------------------------------------
------------------------------------------------TGGACCTGTCAG
GACGACTGTAAGTATGAGTGTATGTGGGTCACTGTTGGCCTCTACCTCAAGGAAGGTCAC
AAAGTGCCTCAGTTCCATGGCAAG------------------------------------
------------------------------------------------------TGGCCT
TTCTCCCGGTTCCTGTTCTTCCAAGAGCCAGCTTCTGCCATGGCCTCGTTCCTCAACGGT
TTGGCCAGCCTGGTGATGCTCTGCCGCTACCACACTTCTGTGCCAGCCTCCTCCCCCATG
TATCCCACCTGCGTGGCCTTTGCCTGGGTTTCCCTCAATGCTTGGTTCTGGTCCACAGTC
TTCCACACCAAGGACACCGACCTCACAGAG------AAAATGGATTACTTCTGTGCCTCC
ACCGTCATCCTACACTCAATCTATCTGTGCTGTGTC------------------AGGACC
GTGGGGCTGCAGCACCCG---GCTGTGGCCAGTGCCTTCCGGGCCCTCCTGCTGCTAATG
CTGACTGCGCATGTCTCCTACCTGAGCCTCGTCCATTTCGACTATGGCTACAACCTGGCA
GCCAATGTGGCTATTGGCCTGGTGAACGTGGTGTGGTGGCTGTCCTGGTGCCTTACTCTG
CGGTGG---------------CTGCCTCCTGTGCGCAATGGTATGGCA------------
------GGGGTCCTGCTGGTACTGGGTCCTGGA---------------------------
------------------TGCCCTGCCATCTGGAAT---CAGCACTTCCCGGTCCACGTC
CTCTTCTTC---AGCTTCCTGGAAGATGACAGCCTGTATCTGCTGAAGGAATCAGAGGCC
AAGTTCAAGCTGGAT
>Elephant|ENSLAFG00000029163|ENSLAFT00000026768
ATGGCCGGGCGGGCGGCGCAGCTAGTGCTGCTGGCCGGGGCGGCTGCGCTGGCGAGCGGA
TCCCAGGGCGACCGTGAACCAGTGTATCGTGACTGCGTGCTCCGGTGCGAGGAGCGGAAC
TGCTCGGGGGGCGCACTGAAGCACTTCCGTTCCAGCCAGCCAATCTACATGAGTCTGGCA
GGC---------------------------------------------------------
------------------------------------------------TGGACCTGTCGG
GATGACTGTAAGTATGAGTGTATGTGGCTCACTGTTGGCCTCTACCTCCAGGAAGGTCAC
AAAGTGCCTCAGTTCCATGGCAAG------------------------------------
------------------------------------------------------TGGCCC
TTCTCCCGGTTCCTGTTCTTCCAAGAGCCAGCTTCTGCCATGGCCTCCTTCCTCAATGGC
CTGGCCAGCCTGATGATGCTCTGCCGCTACCGCACCTCCGTGCCAGCCTCCTCCCCCATG
TACCACACCTGCGTGGCCTTCGCCTGGGTCTCCCTCAATGCTTGGTTCTGGTCCACAGTC
TTTCATACCAGGGACACCGACCTCACAGAG------AAAATGGACTACTTCTGTGCCTCC
ACTGTCATCCTCCACTCAGTCTACCTGTGCTGTGTC------------------AGGACC
GTGGGGTTGCAGCACCCA---GCTGTGGTCAGCACCTTCCGGGCCCTCCTGCTGTTACTG
CTGACTGCACACATCTCCTACCTGAGCCTCGTCCGCTTTGACTATGGCTACAACCTGGTG
GCCAATTTGGCTATTGGCATGGTGAACGTGGTGTGGTGGCTGGCCTGGTGC---------
---CTGTGGAACCGCCGGCAGCTGCCTCATGTGCACAAGTGCATGGCG------------
------GTGGTCATGCTGCTGCAGGGGCTGTCCCTGCTCGAGCTGCTGGACTTCCCACCT
CTCTTCTGGGTCCTGGATGCACACGCCATCTGGCACATCAGTACCATTCCTGTCCACGTG
CTGTTTTTC---AGCTTCCTGGAGGACGACAGCCTGTACCTGCTGAAGGAATCAGAGACC
AAGCTCAAGCTGGAC
>Bowhead|bmy_12743T0
ATGGCCGGGCGGACGGTGCGGCTGGTGCTGCTGGTTGGGGCAGCCGCGCTAGCAAGCGGC
TCCCAGGGCGATCGCGAGCCGGTGTACCGCGACTGCGTGCTGCGGTGCGAGGAGCGGAAC
TGTTCTGGGGGCGCACTGAAGCACTTCCGCTCCCGCCAGCCAATCTACATGAGCCTAGCA
GGC---------------------------------------------------------
------------------------------------------------TGGACCTGTCAG
GATGACTGTAAGTATGAGTGTATGTGGGTCACCGTTGGCCTCTACCTCCAGGAAGGTCAC
AAAGTGCCTCAGTTCCATGGCAAG------------------------------------
------------------------------------------------------TGGCCC
TTCTTCCGGTTCCTGTGCTTCCAAGAACCAGCTTCTGCTGTGGCCTCTTTCCTCAATGGC
CTGGCCAGCCTGGTGATGCTCTGTCGTTACCGCACCTCCGTGCCAGCCTCATCCCCTATG
TACCCCACCTGCGTGGCCTTCGCTTGGGTCTCCCTCAATGCTTGGTTCTGGTCCACAGTC
TTCCACACCAGGGACACCGACCTCACAGAG------AAAATGGACTACTTCTGTGCCTCC
ACTGTCATCCTACACTCAGTCTATCTGTGCTGTGTC------------------AGGACC
GTGGGGCTGCACCGCCCG---GCCGTGGCCAGTGCCTTCCGGGCCCTCCTGCTGCTAATG
CTGACGGCGCACGTCTCCTACCTGAGCCTCGTCCGCTTTGACTATGGCTACAACCTGGCG
GCCAACGTGGCTATCGGCCTGGTGAACGCGGCGTGGTGGCTGACCTGGTGC---------
---CTGCGGAATCGGCAGCGGCTGCCCCACGTGCGCAAGTGCATCGTG------------
------GTGGTCCTGCTGCTGCAGGGGCTGTCCCTGCTCGAGCTGCTAGACTTCCCGCCT
CTCTTCTGGGTCCTGGATGCCCACGCCATCTGGCACATCAGCACCATCCCTGTTCACGTC
CTCTTCTTC---AGCTTTCTGGAAGATGACAGCCTCTACCTGCTGAAGGAATCAGAGGCC
AAGTTCAAACTGGAC
>Minke|BACU007016
ATGGCCGGGCGGACGGTGCGGCTGGTGCTGCTGGTTGGGGCAGCCGCGCTAGCAAGCGGC
TCCCAGGGCGATCGCGAGCCGCTGTACCGCGACTGCGTGCTGCGGTGCGAGGAGCGGAAC
TGTTCTGGGGGCGCACTGAAGCACTTCCGCTCCCGCCAGCCAATCTACATGAGTCTAGCA
GGA---------------------------------------------------------
------------------------------------------------TGGACCTGTCAG
GATGACTGTAAGTATGAGTGTATGTGGGTCACCGTTGGCCTCTACCTCCAGGAAGGTCAC
AAAGTGCCTCAGTTCCATGGCAAG------------------------------------
------------------------------------------------------TGGCCC
TTCTTCCGGTTCCTGTGCTTCCAAGAACCAGCTTCTGCTGTGGCCTCTTTCCTCAACGGC
CTGGCCAGCCTGGTGATGCTCTGTCGTTACCGCACCTCCGTGCCAGCCTCATCCCCTATG
TACCCCACCTGCGTGGCCTTCGCTTGGGTCTCCCTCAATGCTTGGTTCTGGTCCACAGTC
TTCCACACCAGGGACACCGACCTCACAGAG------AAAATGGACTACTTCTGTGCCTCC
ACTGTCATCCTACACTCAGTCTATCTGTGCTGTGTC------------------AGGACC
GTGGGGCTGCACCGCCCG---GCCGTGGCCAGTGCCTTCCGGGCCCTCCTGCTGCTAATG
CTGACGGCGCACGTCTCCTACCTGAGCCTCGTCCGCTTCGACTATGGCTACAACCTGGCG
GCTAACGTGGCTATCGGCCTGGTGAACGCGGCGTGGTGGCTGACCTGGTGC---------
---CTGCGGAATCGGCAGCGGCTGCCCCACGTGCGCAAGTGCATCGTG------------
------GTGGTCCTGCTGCTGCAGGGGCTGTCCCTGCTCGAGCTGCTAGACTTCCCGCCT
CTCTTCTGGGTCCTGGATGCCCACGCCATCTGGCACATCAGCACCATCCCTGTTCACGTC
CTCTTCTTC---AGCTTTCTGGAAGATGACAGCCTCTACCTGCTGAAGGAATCAGAGGCC
AAGTTCAAACTGGAC
