# Supplementary material for: Insights into the Evolution of Longevity from the Bowhead Whale Genome
Source: Cell Rep. 2015 Jan 6;10(1):112–22. doi: 10.1016/j.celrep.2014.12.008 (PMC4536333; doi:10.1016/j.celrep.2014.12.008)
Supplement: Supplemental Folder 2. Species Used in the Analysis of Selective Pressure Variation, Single-Gene Orthologous Families Tested, Likelihood Ratio Tests, MAKER Parameters, and Full Assembly and Read Usage Data, Related to Experimental Procedures [file mmc3.zip › Tested SGOs/reciprocal_group_3462.2.fas]

>Gibbon|ENSNLEG00000004652|ENSNLET00000005926
ATGGCCCTAAAGGCCGAGGGCGCCGCA---CTCGACTGCTTCGAGGTGACGCTCAAATGC
GAGGAA---------------GGGGAGGACGAGGAGGAG---GCCATGGTGGTGGCCGTA
ATT---CCG------CGGTCAGAGCCGATGCTCAGAGTAACCCAACAGGAGAAGACCCCA
CCGCCTAGACCCAGCCCGCTAGAGGCGGGCAGTGATGGCTGCGAGGAGCCCAAGCAGCAG
GTGTCTTGGGAGCAGGAGTTCCTGGTGGGCAGCAGCCCAGGAGGCAGCGGGCGGGCACTG
TGCATGGTGTGTGGCGCTGAGATCCGGGCACCCTCGGCTGACACGGCTCGCTCGCACATC
TTGGAGCAGCACCCTCACACCTTGGACCTGAGCCCTTCTGAGAAGAGCAACATCCTGGAG
GCCTGGAGTGAAGGGGTGGCCCTCTTGCAAGATGTGAGAGCTGAGCAGCCGTCCCCACCC
CAAACA---------GACTCAGGCCAGGATGCCCATCCAGATCCAGACTCCAACCCAGAC
CCTGCCAGAATGCCAGCCGAAATTGTCGTTCTTCTTGACTCTGAGGATAAC---------
CCA---TCCCTCCCTAAAAGGAGCCGGCCCAGGGGACTCCGCCCCCTTGAGCTTCCT---
------------------------------------------------------------
------------------------------------------------------------
------------------------------------------------------------
------------------------------------------------------GGTTCA
GCAGAAAAGCCAAACAGAAAACTGAGCCATGGAGAGGTTAGGTACCTCCCTCAGGGCCAC
TCACCTACTGCTCCTAGCAAAGGCTGGCCCCTGTCCTCATCACTAAAGCCCATCCTACCT
CCCCCTTCACCCACACAGTCATCCTCTTCTTTCTCCAGCCCAGCATCTGTCCAGCAGCCG
ATCCTCCAAAACAAGTTCAGCGCTCACACTGCTGTCACCACATCCACTGCCGCTACCCTA
GTCAGGGCCAGCTCTCGCCTGGTTCCTCATCCTCGTGGTGGGGTG---CCTGGGGGG---
---CTCGCTCTCTGCTCTCAT---------------------------------------
------------------------------------------CCCTGCCCA---GCTCCC
CCTCCGGGGCTCCGCGGGACACTGGATCTCCAGGTTATCCGCGTGCGGATGGAGGAGCCC
CCAGCAGTCAGCCTCCTGCAAGACTGGTCCAGGCATCCCCAGGGCACCAAGCGTGTGGGA
GCAGGTGACACC---------TCAGACTGGCCGACAGTTCTGTCAGAATCCAGCACTACT
GTGGCG---GGGAAGCCGGAGAAAGGGAATGGGGTG
>Gorilla|ENSGGOG00000010130|ENSGGOT00000010171
ATGGCCCTAAAGGCCGAGGGCGCCGCA---CTCGACTGCTTCGAGGTGACGCTCAAATGC
GAGGAA---------------GGGGAGGACGAGGAGGAG---GCCATGGTGGTGGCAGTA
ATT---CCG------CGGCCCGAGCCGATGCTCAGAGTGACCCAACAGGAGAAGACCCCA
CCGCCTAGACCCAGCCTGCTAGAGGCGGGCAGTGATGGCTGTGAGGAGCCGAAGCAGCAG
GTGTCTTGGGAGCAGGAGTTCCTGGTGGGCAGCAGCCCAGGAGGCAGCGGGCGGGCACTG
TGCATGGTGTGTGGCGCTGAGATCCGGGCACCCTCGGCCGACACGGCTCGCTCGCACATC
TTGGAGCAGCACCCTCACACCTTGGACCTGAGCCCTTCTGAGAAGAGCAACATCCTGGAG
GCCTGGAGTGAAGGGGTGGCCCTCTTGCAAGACGTGAGAGCTGAGCAGCCGTCCCCACCC
AACTCA---------GACTCGGGCCAGGATGCCCACCCAGACCCAGACTCCAACCCAGAC
CCTGCCAGAATGCCAGCCGAAATTGTCGTTCTCCTTGACTCTGAGGATAAC---------
CCA---TCCCTCCCTAAAAGGAGCCGGCCCAGGGGACTCCGCCCCCTCGAGCTTCCTGCT
ATCCCTGCCACAGAGCCAGGAAATAAGAAGCCCCGTGGTCAGAGATGGAAGGAACCCCCA
GGGGAAGAGCCAGTCAGAAAGAAA------AGAGGCAGACCTATGACCAAA---------
AACCTG------------CACCCTGACCCA---------------GAGCCCCCATCGCCA
GACTCGCCCACGGAGACTTTCGCAGCACCAGCCGAGGTCCGACACTTCACTGACGGC---
---------------------------------------AGCTTC---------------
------------------------------------------------------------
------------------------------------------------------------
------------------------------------------------------------
------------------------------------------------CCCGCCGGCTTC
GTCTTGCAGCTCTTCTCCCACACCCAGCTCAGGGGCCCAGACAGCAAGGACTCACCCAAA
GACAGGGAAGCGGCGGAAGGAGGCCTTCCCCGAGCGGAGAGCCCCTCTCCA---GCTCCC
CCTCCGGGGCTCCGCGGGACACTGGATCTCCAGGTTATCCGCGTGCGGATGGAGGAGCCC
CCAGCGGTCAGCCTCCTGCAAGACTGGTCCAGGCACCCCCAGGGCACCAAGCGTGTGGGA
GCAGGTGACACC---------TCAGACTGGCCCACAGTTCTGTCAGAATCCAGCACCACT
GTGGCA---GGAAAGCCGGAAAAAGGGAATGGGGTG
>Guinea_Pig|ENSCPOG00000004724|ENSCPOT00000004774
ATGGCCCTGAGGGCCGAGGGCGCCGCG---CTCGACTGCTTCGAGGTGACGCTCAAGTGC
GAGGAA---------------GGCGAGGACGATGACGAG---GCCGTGGTGGTGGCCGTC
ATC---CCG------CGACCGGAGCCGATGCTCAGAGTGACCCAACAGGAGAAGACCCCT
CTTCCTCGGCCCAGCCTGTTGGAGGCAGGTAGTGATGGCTGTGAGGAGCCCAAACAGCAG
ATGTCTTGGGAGCAGGAGTTCCTGGTGGGGAATAGCCCCGGAGGCAGTGGGCGGGCCCTG
TGCATGGTGTGTGGGGCCGAGATCCGTTCTCCCTCTGCGGACACTGCTCGCACACACATC
CTGGAACAGCATCCCCACACCCTGGACCTGAGCCCCTCAGAGAAAAGCAACATCCTGGAG
GCCTGGAGTGAGGGGGCAGCCCTTCTGCAAGACATCCATGCTGAACAGCCGTCTCCATTG
GCTTCA---------GAGTCAGGCTGCAATGTTGAGCCAGACCCCAGCTCCAACCCAGGC
CCTGCAGGGATGCCAGCAGAGATCGTGGTCCTGCTAGACTCGGAGGACAAC---------
CCG---TCCCTTCCTAAAAGGATCCGGCCCAGGGGACTTCGCCCCCTTGAGCTTCCTGCT
GCCCCTGCCACAGAGCCAGGAAATAAGAAGCCCCGTGGCCAGAGATGGAAAGAACCCCTT
GGGGAAGAGCCTGTCAGAAAGAAG------AGAGGCAGGCATATGACCAAAAACCTTTTC
TTTCTG------------TCTGCCTTTTCA---------------GAGCCCCTATCCCCT
GACTCATCCACAGAGACGTTTGCAGCACCAGCTGAGGTCCGACATTTCACTGATGGC---
---------------------------------------AGCTTC---------------
------------------------------------------------------------
------------------------------------------------------------
------------------------------------------------------------
------------------------------------------------CCTCCTGGCTTT
GTCCTGCAGCTCTTCTCTCATACCCAACTCAGGGCTGCCGACAGTAAGGACTTTCCTCAA
GAGGGCAAAGCAGCAGTGGAAGGCCAGGCCCAAACAGAAAGCCTGTCTCCA---GCTCCC
CCTTCGGGGCTTCGCGGGACACTGGATCTCCAGGTTATCCGTGTGCGGATGGAGGAGCCC
CCAGCCGTCAGTCTCTTGCAAGATTGGTCCAAGCACCCACAGGGCATCAAGGGAGTGGGT
GCAGGTGATACC---------CCAAAGTGGCCCACAGTTCTGTCAGAATCCAGCACCACT
CTCGGG---GGGCAGCCAGAGGCAGGCAATGGGCTT
>Horse|ENSECAG00000021739|ENSECAT00000023130
------------------------------------------------------------
------------------------------------------------------------
------------------------------------------------------------
------------------------------------------------------------
------------------------------------------------------------
------------------------------------------------------------
------------------------------------------------------------
------------------------------------------------------------
------------------------------------------------------------
------------------------------------------------------------
------------------------------------------------------------
------------------------------------------------------------
------------------------------------------------------------
------------------------------------------------------------
GACTCC------------------------------------------------------
------------------------------------------------------------
------------------------------------------------------------
------------------------------------------------------------
------------------------------------------------------------
------------------------------------------------------------
------------------------------------------------------CCCAAA
GAGGGGAGAGCGGCCGAAGGAGTCCTACCCCAGCCAGAAAGCGCCTCTCCA---GCTCCC
CCTCCGGGGCTTCGCGGGACACTGGATCTCCAGGTTATCCGTGTGCGGATGGAGGAGCCC
CCGGCGGTCAGCCTCCTGCAAGACTGGTCCAAGCCCCCCCAGGGCACCAAGGGTGTGGGA
GCAGGTGACACC---------CCAGACTGGCCCTCGGTTCTGTCGGAATCCAGCACCACT
GTCGGG---GGGCAGCCGGAGGCAGGTGGTGGTGTG
>Mouse|ENSMUSG00000024970|ENSMUST00000025924
ATGGCCCTGAAAGCCAAGGGCGCCGCGGCTCTGGATTGCTTCGAGGTGACGCTCAAGTGT
GAGGAA---------------GGGGATGATGACGACGAG---GCCGTGGTGGTGGCCGTG
ATC---CCG------CGGCCCGAGCCGATGCTCCGAGTAACCCAACAGGAAAAGACGCCG
CCACCTCGGCCTAACCTGCTGGAAGCAGGTGTTGAAGGCTGTGAGGAGCTCAAGCAGCAA
GTGTCATGGGAGCAGGAGTTCCTGGTGGGGAACAGCCCAGGAGGCAGTGGACGGGCGCTG
TGCATGGTGTGTGGGGCTGAGATCCGGTCCCCATCAGCAGACACTGCTCGCGCACACATC
CTGGAGCAGCATCCTCACACCCTGGACCTGAGCCCCTCTGAGAAGAGCAACATCTTAGAA
GCCTGGAGTGAAGGGGTTGCCCTTCTGCAAGACATCCAAGCTGACCAGCCATCCCTGCCC
AGCCTA---------GAGTCAGGCCAGGATGGCCAGCCAGACCCCATCTCCAACCCGGAT
CCTGTCAGGATGCCAGCAGAGATAGTGGTCCTCTTGGATTCCGAGGACAAC---------
CCA---TCCCTTCCTAAGAGGCTCCGGCCCAGAGGACTCCGCCCCCTTGAGCTGCCCGTT
ACCCCTGTCATAGAGCAAGGGAATAAAAAGCCCCGTGGTCAGAGATGGAAAGAGTCCCCT
GAGAATGAACCTGCTAGAAAGAAG------AGAAGCAGGCATATGACCAAA---------
ATCTTG------------GACCCTGACCCA---------------GACCCCCCGTCTCCT
GAGTCACCCACAGAGACATTCGCAGCACCAGCTGAAGTCCGACACTTCACTGATGGC---
---------------------------------------AGCTTC---------------
------------------------------------------------------------
------------------------------------------------------------
------------------------------------------------------------
------------------------------------------------CCTCCTGGCTTC
GTCCTCCAGCTCTTCTCCCACACTCAGCTCAGGACCACTGACTGTAAGGACTCTTCTAAG
GACAGCAGAGCAGCA---GAGGGCCTGCCCCAGCCACAAAACCCCTCTTCA---GCCTCC
CCTCCGGGGCTCCGTGGGACACTGGATCTCCAGGTTATCCGTGTTCGGATGGAGGAACCA
CCAGCCGTCAGCCTCTTACAGGACTGGTCCAAGCACCCCCAGGGCACCAAGGGGGTGGGA
ACAGGTGACAAG---------CCAGACTGGCCCACAGTTCTGTCAGAATCCAGTGCCACT
GTTAAG---GGACAACCAAAGGCAGGGAGTGGAGTA
>Opossum|ENSMODG00000025552|ENSMODT00000039945
ATGGCCCTGAAGGCCGAGCCCGCGCCG---CTGGACTGCATCCAGGTGACGCTCAAGTGC
GAGGACGTGGAGGAGGTGCGAGTGGAGGACGACGGGGCCGAGGCCCTGGGGCCCCGCGCC
CATACGCCCCCGGGCCGCTGGCCCCCGCTGCCGTCGCCCAGCCGCCGCCGCACTGTGCCG
CCCGCTGGGCCCCCAGGCCCTCCAAGGGGAAGTGAGAACAGCGAGGAGCCCGAGCCGCTG
CAGTCATGGGAGCAGGAATACTTGGTGGGGAACAGCCCCGGGGGCAGCGGCCGGGCCCTG
TGCATGGTGTGTGGCCAGGAGCTCCACACGCCTTCCGCCCGCAGCGCCCGGCGCCACATT
CTTCGCCAGCACCCCCACACCCTGGGCCTGAGCCCCGGGGAGAAGAGCAACATCCTCGAG
GCCTGGAGTGAGGGGGTGGCCTTGCTGGACTCCCTGGGGCCT------CCCTCCCCCCCC
AGCACAGGTAGGAGG------GGCAGGGGGGGTCGGGACCAGCCGGGGGGGGCCCCAGAC
CCTCCTGAGACACCAGCAGAGATCGTGGTTCTTCTGGACTCTGAGGAAAAG---------
CCTGAGTCACAATCTACTCGGAACCGACCCCGGGGGCTCCGGCCCCTGCAGTCTCCCGCT
GCCCCAACCGTTGATGTAGGGACCAAGAAGCCTCGGAACCAGAGATATAAAGAGCTGCCC
GGGGAAGTGCCTCCCAAGAAGAAGAAGGGCAGGGGCAGGAGTTCGGCCAAG---------
---------GCCAAGGCCGGGGCCAGACCC---------------TTGGTCCCGAGTCCA
GGTAAGAAAACAGCT------GGACCTCCTGGGGTGGTGCGCCATTTCCTTCTTGGC---
---------------------------------------TCATTT---------------
------------------------------------------------------------
------------------------------------------------------------
------------------------------------------------------------
---------------------------------------------GACAGCCCAGGATTT
GTCATCCAGCTCTTTTCCAGCAGCCAGCTCAAGGCCTCGGAGGACACGTCTTCCTCGAAA
GGAGGCGAGCCGGCTGAGGAAAGCCCCGGGCAGCCCCCGAGCCCCAGCCCA---GCTCCC
TCGGCGGGGCTCCGAGGGACGCTGGATCTACAGGTCATACGTGTGCACCTGGACGAGCCC
CCGGCGGTCAGCCTGCTTCAGGATTGGCCCAAGGCTCCCCAGGGGCCCCGGACGGCGGGG
GCCGGTGACCCC---------CCGGGCTGGCAGGCCGTGCTGACAGAGTCCGGTGTGGCT
GCTGCTCGGGAACAGCCGGAGGCTGGGCCCGGCGAG
>Orangutan|ENSPPYG00000003126|ENSPPYT00000003740
ATGGCCCTAAAGGCCGAGGGCGCCGCA---CTCGACTGCTTCGAGGTGACGCTCAAATGC
GAGGAA---------------GGGGAGGACGAGGAGGAG---GCCATGGTGGTGGCCGTA
ATT---CCG------CGGCCCGAGCCGATGCTGAGAGTAACCCAACAGGAGAAGACCCCA
CCGCCTAGACCCAGCCTGCTAGAGGCGGGCACTGATGGCTGTGAGGAGCCCAAGCAGCAG
GTGTCTTGGGAGCAGGAGTTCCTGGTGGGCAGTAGCCCCGGAGGCAGCGGGCGGGCGCTG
TGCATGGTGTGTGGCGCTGAGATCCGGGCACCCTCAGCCGACACGGCTCGCTCGCACATC
TTGGAGCAGCACCCTCACACCTTGGACCTGAGCCCTTCTGAGAAGAGCAACATCCTGGAG
GCCTGGAGTGAAGGGGTGGCCCTCTTGCAAGACGTGAGAGCTGAGCAGCCGTCCCCACCC
AACTCA---------GACTCGGGCCAGGATGCCCACCCAGACCCAGACTCCAACCCAGAC
CCTGCCAGAATGCCAGCCGAAATCGTCGTTCTCCTTGACTCTGAGGATAAC---------
CCA---TCCCTCCCTAAAAGGAGCCGGCCCAGGGGACTCCGCCCCCTCGAGCTTCCCGCT
GTCCCTGCCACAGAGCCAGGAAACAAGAAGCTCCGTGGTCAGAGATGGAAGGAGCCCCCA
GGGGAAGAGCCAGTCAGAAAGAAA------AGAGGCAGACCTATGACCAAA---------
AACCTG------------GACCCTGACCCA---------------GAGCCCCCATCGCCA
GACTCGCCCACGGAGACTTTCGCAGCACCAGCCGAGGTCCGACACTTCACTGACGGC---
---------------------------------------AGCTTC---------------
------------------------------------------------------------
------------------------------------------------------------
------------------------------------------------------------
------------------------------------------------CCCGCCGGCTTC
GTCTTGCAGCTCTTCTCCCACACCCAGCTCAGGGGCCCAGACAGCAAGGACTCACCCAAA
GACAGCGAAGCGGCGGAAGGAGGCCTTCCCCGGGCGGAGAGCCCCTCTCCA---GCTCCC
CCTCCGGGGCTCCGCGGGACACTGGATCTCCAGGTTATCCGCGTGCGGATGGAGGAGCCC
CCAGCGGTCAGCCTCCTGCAAGACTGGTCCAGGCACCCCCAGGGCACCAAGCGTGTGGGA
GCAGGTGACACC---------TCAGACTGGCCCACAGTTCTGTCAGAATCCAGCACCACT
GTGGCG---GGGAAGCCGGAGAAAGGGAATGGGGTG
>Platypus|ENSOANG00000014022|ENSOANT00000022112
------------------------------------------------------------
------------------------------------------------------------
------------------------------------------------------------
------------------------------------------------------------
---TCCTGGGAGCAAGAGTATTTGGTCGGGAGCAGCCCCGGGGGGAGTGGGCGGACACTG
TGCCTGGTGTGCGGGGAGAAACTCTCCACCCGCTCGGCCCGAGCGGCCAAAGAGCACATC
CTGGGCCAACACCCGCACACGCTGGGCCTCAGCCCCGCGGAGAAGTGCAATATCCTCGAG
GCCTGGTGCGATGAGGCAGCCTGG---------ACTTGGGCCGACTCCCCTCCAGCTCCC
AGCTCAGGTGCGGGG------AGGACTGGCGTTCTGTTCCCCCCA------AACCCAGAC
CTTCCCAAGGGGCCAGCTGAGATCGAAGTCTCCCTCGACCCTGAAGAACAG---------
CCA------CTTCACCGGAGA---------CGGGCTGCTCGCCCCATGCAGCTTCCTGCA
CCCTCCACCGTGGAGTTGGAGAGCAGGAAGCCACGGGGCCGGAGGTGGGCAGGGCTCCAG
GGGCGAGCGGCGGCTAAAAAGAAG------AGAGGGAGAACTTCTTGCAAA---------
---------GCCAGCGTGACCCCTGAGCCG---------------CCAGACCCTGTTCCA
GACCCCTCTCCAGAGCCAGATGCAGCCCCAGCTGAGATCCGGCTCTTCAGCGATGGC---
---------------------------------------AGCTTC---------------
------------------------------------------------------------
------------------------------------------------------------
------------------------------------------------------------
------------------------------------------------CCCGCCGGCTTT
ACCTTCCGACTCTTCTCCAAGTCCCGAATGGAGTCCCCCAAGGTCAGGGCCTCGTTCGAA
GAGAAGGGCTGCACAGAAGGGGACCCTAGCCAGGCCCAGAGCCCCTTGCCGGTAGCTTCT
TCTTCTGGTCTCAGAGGGGCCCTGGGTTTAAAGGTGATCCATCTTTGCCTGGATGACTCT
CCAACTGGTAGCCTCCTGCAGGACTGGCCCAATCACCCCCAAGGACCGAAGGGAGTGGGT
ACATGTGATACCCTCAGGGATCCAGATTGGCCCAGGTTAAGCCCAGTTCATTCAGTATAT
TGTCAA---GGAGAACCAGCTTCTGGAAGTGGGTGG
>Rabbit|ENSOCUG00000024872|ENSOCUT00000022689
------------------------------------------------------------
------------------------------------------------------------
---------------------------------------------CAGCAGAAGACTCCA
CCGCCGAGGCCCAGCCTGCCCGAGGCGGGC---------TGCGAGGAGCTCAGGCAGCAG
GTGTCTTGGGAACAGGAGTTCCTGGTGGGAAACAGCCCAGGAGGCAGCGGGCGAGCCCTG
TGCATGGTGTGCGGCGCGGAGATCCGGGCCCCCTCGGCGGACACGGCTCGCGCGCACATC
CTGGAGCAGCATCCTCACACGCTGGACCTGAGCCCTTCCGAGAAGAGCAACATCTTGGAG
GCCTGGAGCGAGGGCGTGGCCCTCCTGCAGGACGTCAGCACCGAGCAGCCGCGCCCTCCC
AGCCCA---------GACTCAGGCCGGGAAGCCGAGCCAGACCCGGACTCCTACCCGGAC
CCCGCCGAGGTGCCGGCAGAGATCGTCGTCCTCCTGGACTCTGAGGACAAC---------
CCG---GCTCTCCCTAGAAGGATCCGGCCCAGGGGACTCCGCCCCCTCGAGCTTCCTGCC
GTCCCCGCTGCCGAGCCAGGAGGCAGGAAGCCCCGGAGTGTGAGATGGAAGGAGCCC---
GGGGAAGAGCCGGTCAGGAAGAAG------AGAGGCAGAGCTGTGACCAAA---------
AGCCCG------------GACCCCGGCCCA---------------GACCCCCCGTCGCCC
GACTCGCCCACCGAGACGTTCGCAGCGCCAGCCGAGGTCCGCCACTTCACTGATGGC---
---------------------------------------AGCTTC---------------
------------------------------------------------------------
------------------------------------------------------------
------------------------------------------------------------
------------------------------------------------CCCCCTGGCTTT
GTCCTCCAGCTCTTCTCGCACACCCAGCTCAGGGCTGCAGACAGCAAGGACTCACGTAAA
GACGGGCGGACGGCAGACCGCGGCCTGCCCCAGCCGGAGAGCCCCTCTCCA---GCTCCC
CCTCCGGGGCTCCGCGGGACACTGGATCTCCAGGTTATCCGCGTGCGGATGGAGGAACCT
CCGGCCGTCAGCCTCCTGCAAGACTGGTCCAAGCACCCCCAGGGCTCCAAGGGTGTGGGA
GCAGGTGACCCC---------GCGGACTGGCCCGCGGTTCTGTCGGAATCCAGCGCTGCT
GTGCGG---GGGCAGCCAGAGGCGGGGAGTGGGGTG
>Rat|ENSRNOG00000025061|ENSRNOT00000034477
ATGGCCCTGAGAGCCGAAGGCGCCGCGGCGCTGGATTGCTTCGAGGTGACGCTCAAGTGT
GAGGAA---------------GGGGACGACGACGACGAGGAGGCCGTGGTGGTGGCCGTG
ATC---CCG------CGGCCGGAGCCGATGCTCCGAGTAACCCAACAGGAAAAGACGCCA
CCACCTCGGCCTAACCTGCTGGAAGCAGGTGTCGAAGGCTGTGAGGAGCCCAAGCAGCAA
GTGTCATGGGAGCAGGAGTTCCTGGTGGGGAACAGCCCTGGAGGCAGTGGACGGGCGCTG
TGCATGGTGTGTGGGGCTGAGATCCGGTCCCCATCAGCAGACACTGCTCGCACACACATC
CTGGAGCAGCATCCTCATACCCTGGACCTCAGCCCCTCTGAGAAGAGCAACATCTTGGAA
GCCTGGAGTGAAGGGGTTGCCCTTCTGCAAGACATCCAAACTGACCAGCCATCCCTGCCC
AGCCTAGGTAGTAAGGAGTCAGGCCAGGATGGCCAGCCAGACCCCATCTCCAACCCGGAT
CCTGCCAGGATGCCAGCAGAGATCGTGGTCCTCTTGGACTCCGAGGACAAC---------
CCA---TCTCTCCCTAAGAGGCTCCGGCCCAGAGGACTTCGTCCCCTTGAGCTGCCTGTT
GCCCCTGTCATAGAGCAAGGAAATAAAAAGCCCCGTGGTCAGAGATGGAAAGAGTCCCCT
GAGGATGAGCCTGCTAGAAAGAAG------AGAAGCAGGCATGTGACCAAA---------
ATCCTG------------GACCCTGACCCA------------------------------
------------GAGACGTTCGCAGCACCAGCTGAAGTCCGACACTTCACTGATGGC---
---------------------------------------AGCTTC---------------
------------------------------------------------------------
------------------------------------------------------------
------------------------------------------------------------
------------------------------------------------CCTCCTGGTTTC
GTCCTCCAGCTCTTCTCCCACACGCAGCTCAGGACCACCGACAGTAAGAACTCTTCAAAA
GACAGCAAAGCTGCT---GAGGGCCTGCCCCAGCCACAAAGTCCCTCTTCA---GCCTCC
CCTCCGGGGCTCCGTGGGACACTGGATCTCCAGGTTATCCGTGTTCGGATGGAGGAACCA
CCAGCCGTCAGCCTCTTACAGGACTGGTCCAAGCACCCCCAGGGCACCAAGGGGTTGGGA
ACAGGTGACAAC---------CCAGGCTGGCCCACAGTTCTGTCAGAATCCAGTGCCACT
GTTAAG---GGACAACCAGAGGCAGGAAGTGGAGTA
>Macaque|ENSMMUG00000018152|ENSMMUT00000025509
ATGGCCCTAAAGGCCGAGGGCGCCGCA---CTCGACTGCTTCGAGGTGACGCTCAAATGC
GAGGAA---------------GGGGAGGACGAGGAGGAG---GCCATGGTGGTGGCCGTA
ATT---CCG------CGGCCCGAGCCGATGCTCAGAGTGACCCAACAGGAGAAGACCCCA
CCACCTAGACCCAGCCCACTGGAGGCAGGCAGTGATGGCTGTGAGGAGCCCAAGCAGCAA
GTGTCTTGGGAGCAGGAGTTCCTGGTGGGCAGCAGCCCAGGAGGCAGCGGGCGGGCGCTG
TGCATGGTGTGTGGCGCTGAGATCCGGGCACCCTCGGCCGACACGGCTCGCACACACATC
TTGGAGCAGCACCCTCACACCTTGGACCTGAGCCCTTCTGAGAAGAGCAACATCCTGGAG
GCCTGGAGTGAAGGGGTAGCCCTCTTGCAAGACGTGAGAGCTGAGCAGCCGTCCCCACCC
AACTCA---------GACTCAGGCCAGGATGCCCATCCAGACCCAGACTCCAACCCAGAC
CCTGCCAGAATGCCAGCCGAAATCGTCGTTCTCCTTGACTCTGAGGATAAC---------
CCA---TCCCTCCCTAAAAGGAGCCGGCCCAGGGGACTCCGTCCCCTCGAGCTTCCTGCT
GTCCCTGCCACAGAGCCAGGAAATAAGAAGCCCCGTGGTCAGAGATGGAAGGAGCCCCTG
GGGGAAGAGCCAGTCAGAAAGAAA------AGAGGCAGACCTATGACCAAA---------
AACCTG------------GACCCTGACCCA---------------GAGCCCCCATCGCCA
GACTCACCCACAGAGACTTTCGCAGCACCAGCCGAGGTCCGACACTTCACTGATGGC---
---------------------------------------AGCTTC---------------
------------------------------------------------------------
------------------------------------------------------------
------------------------------------------------------------
------------------------------------------------CCCGCCGGCTTC
GTCCTGCAGCTCTTCTCCCACACCCAGCTCAGGGGCCCAGACAGCAAGGACTCACCCAAA
GACAGGGAAGAGGCAGAAGGAGGCCTTCCCCAGGCAGAGAGCCCCTCTCCA---GCTCCC
CCTCCGGGGCTCCGCGGGACACTGGATCTCCAGGTTATCCGCGTGCGGATGGAGGAGCCC
CCAGCGGTCAGCCTCCTGCAAGACTGGTCCAGGCACCCCCAGGGCACCAAGCGTGTGGGA
GCAGGTGACACC---------TCAGACTGGCCCACGGTTCTGTCAGAATCCAGCACCACT
GTGGCG---GGGAAGCCAGAGAAAGGGAATGGGGTG
>Marmoset|ENSCJAG00000018418|ENSCJAT00000036049
ATGGCCGTAAAGGCCGAGGGCGCCGCA---CTCGACTGCTTTGAGGTGACGCTCAAATGC
GAGGAA---------------GGGGAGGACGAGGAGGAG---GCCATGGTGGGGCCGTAT
TCC---GCG------CGGCCTGAGCCGATGCTCAGAGTGACCCAACAGGAGAAGACCCCG
CCACCTAGATCCAGCCCACTGGAGGCAGGCAGTGATAGCTGTGAGGAACCCAAGCAACAG
GTGTCTTGGGAGCAGGAATTCCTGGTGGGCAGCAGCCCTGGAGGCAGCGGGCGGGCACTG
TGCATGGTGTGTGGTGCTGAGATCCGGGCACCCTCGGCCGACACGGCGCGCTCGCACATC
TTGGAGCAGCATCCTCACACCCTGGACCTGAGCCCTTCCGAGAAGAGCAACATCCTGGAG
GCCTGGAGTGAAGGGGTGGCCCTCCTGCAAGACATCAGGGCTGAGCAGCCATCCCCACCC
CACTCA---------GACTCAGGCCAGGATGCCCATCCAGACCCAGACTCCAACCCAGAC
CCTGCCAGAGTGCCAGCTGAAATCGTCGTGCTCCTCGACTCTGAGGATAAC---------
CCA---TCTCTCCCTAAAAGGAGCCGTCCCAGGGGACTTCGCCCCCTCGAGCTTCCTGCT
GTCCCTGCCACAGAGCCAGGAAATAAGAAGCCACGTGGTCAGAGATGGAAGGAGCCCGCA
GGGGAAGAGCCAGTCAGGAAGAAA------AGAGGCAGACCTATGACCAAA---------
AACCTG------------GACCCTGACCCA---------------GAGCCTCCATCACCA
GACTCACCCACGGAGACTTTTGCAGCACCAGCAGAGGTCCGACACTTCACTGATGGC---
---------------------------------------AGCTTC---------------
------------------------------------------------------------
------------------------------------------------------------
------------------------------------------------------------
------------------------------------------------CCCGCTGGCTTT
GTCCTGCAGCTCTTCTCCCACACCCAGCTCAGGGGCCCAGACAGCAAGGACCCACCCAAA
GATGGGGAAGCGGCAGAGGAAGCCCTTCCCCGGGAAGAGAGCCCCTCTCCA---GCTACT
CCTCCGGGGCTCCGTGGGACACTGGATCTCCAGGTTATCCGCGTGCGGATGGAGGAGCCC
CCAGCGGTCAGCCTCCTGCAAGACTGGTCCAGGCACCCCCAGGGCACCAAGCGTGTTGGA
GCAGGTGACACC---------CCAGAGTGGCCCACGGTTCTGTCGGAATCCAGCACTACT
GTGGCG---GAGAAGCCAGAGAAAGGGAATGGGGTG
>Microbat|ENSMLUG00000017548|ENSMLUT00000017552
------------------------------------------------------------
------------------------------------------------------------
------------------------------------GTGGCTCAGCAGGAGAAGACCCCG
CCGCCCAGGCCCAGCCTTCTGGAGGCAGGCGGCAATAGCTGTGAGGAGCCCAAGCTGCAG
ATGACTTGGGAGCAGGAGTTCCTGGTGGGGAACAGCCCGGAAGGCAGCGGGCGGGCGCTG
TGCATGGTGTGTGGGGCCGAGATCCAGTTCCCCTCCGCGGACACGGCGCGCGCGCACATC
CTGGAGCAGCATCCTCACACCCTGGACCTGAGCCCTTCTGAGAAGAGCAACATCCTGGAG
GCCTGGAGCGAGGGGGTGGCCCTTTTGCAAGATGTCAGAGCTGAGCAGCCATCCCCACCC
AGCTCA---------GGTAGT------------------TACCCTGACTCTGCCCCAGAC
CCTGCCAGGATGCCAGCAGAGATCGTCGTTCTTCTGGACTCTGAGGACAGC---------
ACA---GTCCTCCCGAGAAGGACCCGGCCCAGGGGACTCCGCCCCCTCGAGCTTCCAGTT
GCCCCTGCCATAGAGCCAGTAAATAAGAAGCCTCGTAGTCAGAGATGGAAGGAGCCCCCT
GAGGAAGAGCCGGTCAGAAAGAAG------AGAAGCAGATCCATGACCAAA---------
AACCTGGACCCGGACCCGGACCTAGACCCG---------------GACCCCTCGTCGCCT
GACTCGCCCACGGAGGCCTTCACAGCGCCCCCCGAGGTCCGACACTTCACAGATGGC---
---------------------------------------AGCTTC---------------
------------------------------------------------------------
------------------------------------------------------------
------------------------------------------------------------
------------------------------------------------CCTCCCGGCTTC
GTCCTGCAGCTCTTTTCCCACCCCCACCTAAGGGCCTTGGACGGCAAGGGCGCACCCAGG
GAGGGGCGAGCGGCCGAAGGAGGCCTCCCCCCGCTGGAGAGCCCCTCTCCA---GGTCCC
CCTTCGGGCCTTCGCGGGACACTGGATCTCCAGGTGATCCGGGTG---ATGGAGGAGTCC
CCGGCAGTCAGCCTCCTACAAGATTGGTCCAAGCATCCCCAGGGCACCAAGGGTGTGGGA
GCAGGTGACACC---------CCAGAC---------------------------------
------------------------------------
>Human|ENSG00000168005|ENST00000294244
ATGGCCCTAAAGGCCGAGGGCGCCGCA---CTCGACTGCTTCGAGGTGACGCTGAAATGC
GAGGAA---------------GGGGAGGACGAGGAGGAG---GCCATGGTGGTGGCCGTA
ATT---CCG------CGGCCCGAGCCGATGCTCAGAGTGACCCAACAGGAGAAGACCCCA
CCGCCTAGACCCAGCCCGCTAGAGGCAGGCAGTGATGGCTGTGAGGAGCCGAAGCAGCAG
GTGTCTTGGGAGCAGGAGTTCCTGGTGGGCAGCAGCCCAGGAGGCAGCGGGCGGGCACTG
TGCATGGTGTGTGGCGCTGAGATCCGGGCACCCTCGGCCGACACAGCTCGCTCGCACATC
TTGGAGCAGCACCCTCACACCTTGGACCTGAGCCCTTCTGAGAAGAGCAATATCCTGGAG
GCCTGGAGTGAAGGGGTGGCCCTCTTGCAAGACGTGAGAGCTGAGCAGCCGTCCCCACCC
AACTCA---------GACTCGGGCCAGGATGCCCACCCAGACCCAGACGCCAACCCAGAC
GCTGCCAGAATGCCAGCCGAAATCGTCGTTCTCCTTGACTCTGAGGATAAC---------
CCA---TCCCTCCCTAAAAGGAGCCGGCCCAGGGGACTCCGCCCCCTCGAGCTTCCTGCT
GTCCCTGCCACAGAGCCAGGAAATAAGAAGCCCCGTGGTCAGAGATGGAAGGAACCCCCA
GGGGAAGAGCCAGTCAGAAAGAAA------AGAGGCAGACCTATGACCAAA---------
AACCTG------------GACCCTGACCCA---------------GAGCCCCCATCGCCA
GACTCGCCCACGGAGACTTTCGCAGCACCAGCCGAGGTCCGACACTTCACTGACGGC---
---------------------------------------AGCTTC---------------
------------------------------------------------------------
------------------------------------------------------------
------------------------------------------------------------
------------------------------------------------CCCGCCGGCTTC
GTCTTGCAGCTCTTCTCCCACACCCAGCTCAGGGGCCCAGACAGCAAGGACTCACCCAAA
GACAGGGAAGTGGCAGAAGGAGGCCTTCCCCGGGCGGAGAGCCCCTCTCCA---GCTCCC
CCTCCGGGGCTCCGCGGGACACTGGATCTCCAGGTTATCCGCGTGCGGATGGAGGAGCCC
CCAGCGGTCAGCCTCCTGCAAGACTGGTCCAGGCACCCCCAGGGCACCAAGCGTGTGGGA
GCAGGTGACACC---------TCAGACTGGCCCACAGTTCTGTCAGAATCCAGCACCACT
GTGGCA---GGGAAGCCGGAAAAAGGGAATGGAGTG
>Chimp|ENSPTRG00000003812|ENSPTRT00000007103
------------------------------------------------------------
------------------------------------------------------TTAGTG
ATAACACCC------TCCCCCTCTCCC---CTCGCAGTGACCCAACAGGAGAAGACCCCA
CCGCCTAGACCCAGCCCACTAGAGGCGGGCAGTGATGGCTGTGAGGAGCCGAAGCAGCAG
GTGTCTTGGGAGCAGGAGTTCCTGGTGGGCAGCAGCCCAGGAGGCAGCGGGCGGGCACTG
TGCATGGTGTGTGGCGCTGAGATCCGGGCACCCTCGGCCGACACGGCTCGCTCGCACATC
TTGGAGCAGCACCCTCACACCTTGGACCTGAGCCCTTCTGAGAAGAGCAACATCCTGGAG
GCCTGGAGTGAAGGGGTGGCCCTCTTGCAAGACGTGAGAGCTGAGCAGCCATCCCCACCC
AACTCA---------GACTCGGGCCAGGATGCCCACCCAGACCCAGACTCCAACCCAGAC
GCTGCCAGAATGCCAGCCGAAATCGTCGTTCTCCTTGACTCTGAGGATAAC---------
CCA---TCCCTCCCTAAAAGGAGCCGGCCCAGGGGACTCCGCCCCCTCGAGCTTCCTGCT
GTCCCTGCCACAGAGCCAGGAAATAAGAAGCCCCGTGGTCAGAGATGGAAGGAACCCCCA
GGGGAAGAGCCAGTCAGAAAGAAA------AGAGGCAGACCTATGACCAAA---------
AACCTG------------GACCCTGACCCA---------------GAGCCCCCATCGCCA
GACTCGCCCACGGAGACTTTCGCAGCACCAGCCGAGGTCCGACACTTCACTGACGGC---
---------------------------------------AGCTTC---------------
------------------------------------------------------------
------------------------------------------------------------
------------------------------------------------------------
------------------------------------------------CCCGCCGGCTTC
GTCTTGCAGCTCTTCTCCCACACCCAGCTCAGGGGCCCAGACAGCAAGGACTCACCCAAA
GACAGGGAAGCGGCAGAAGGAGGCCTTCCCCGGGCGGAGAGCCCCTCTCCA---GCTCCC
CCTCCGGGGCTCCGCGGGACACTGGATCTCCAGGTTATCCGTGTGCGGATGGAGGAGCCC
CCAGCGGTCAGCCTCCTGCAAGACTGGTCCAGGCACCCCCAGGGCACCAAGCGTGTGGGA
GCAGGTGACACC---------TCAGACTGGCCCACAGTTCTGTCAGAATCCAGCACCACT
GTGGCA---GGGAAGCCGGAAAAAGGGAATGGAGTG
>Cow|ENSBTAG00000018022|ENSBTAT00000023992
ATGGCTCTGAAGGCCGAGGGCGCCGCG---CTCGACTGCTTCGAGGTGACGCTCAAATGC
GAGGAA---------------GGGGAGGATGACGAGGAG---GCCATGGTGGTGGCCGTA
ATT---CCG------CGGCCCGAGCCGATGCTCAGAGTGGCCCAGCAGGAAAAGATCCCA
CCTCCCAGGCCCAGCCTCCTGGAGGCGGGCAACGATAGCTCTGAGGAGCCCAGACAGCAG
GTGTCTTGGGAGCAGGAGTTTCTGGTGGGGAACAGCCCGGGAGGCAGCGGGCGGGCGCTG
TGCATGGTGTGTGGGGCCGAGATCCAGGCCCCCTCAGCAGACACGGCGCGCGCCCACATC
CTGGAGCAGCATCCTCACACCCTGGACCTGAGCCCTTCCGAGAAGAGCAACATCCTGGAG
GCCTGGAGCGAGGGGGCGGCCCTTGTGCAAGACTTTCGAGCGGAGCAGCCGTCCCCACCC
CACTCA---------GACTCAGGCCAG------------------GACTCCGACCTGGAC
CCTGCCAGGATGCCAGCAGAGATTGTCGTTCTCCTCGACTCCGAGGACAAC---------
CAA---TCCCTCCCCAGAAGGACCCGGCCCAGGGGACTTCGCCCTCTGGAACTTCCTGCG
GCCCCTGTCCCAGAGCCAGTAAGCAAGAAGCCCCGTGGTCAGAGATGCAAGGAGCCCTCT
GGGGAGGAGCCGGTCAGGAAGAAA------AGAGGCAGACCTATGACCAAA---------
ACCCTGGACCTAGACCCAGACCCTGACCCA---------------GACCCCCCCTCGCCG
GACTCACCCATGGAGACCTTCGCTGCTCCGGCCGAGGTCCGGCACTTCACGGATGGC---
---------------------------------------AGCTTC---------------
------------------------------------------------------------
------------------------------------------------------------
------------------------------------------------------------
------------------------------------------------CCGGCCGGCTTC
GCCCTCCAGCTCTTCTCCCACACCCAGCTCAGGGCCTCAAACCGCAGAGACTTGCCCAAA
GAGGGAAAAGGGGCCGAAGGAGGTCGTCTCCAGCCGGAAAGCCCCTCCCCA---GCTCCC
CCTCCAGGGCTTCGCGGGACGCTGGATCTCCAGGTCATCCGCGTGCGACTGGAGGAGCCC
CCTGCAGTCAGCCTCCTGCAAGACTGGTCCAAGCATCCCCAGGGCGCCAAGGGCGTGGGA
GCAGGTGACGCC---------CCAGACTGGCCCGCAGCTCTGTCGGAATCCAGCAGCGCT
GTCGGG---GCACAGCCAGAGGCGGGAAGTGGCCTG
>Dog|ENSCAFG00000015053|ENSCAFT00000023897
ATGGCCCTGAAGGCCGAGGGCGCCGCG---CTCGACTGCTTCGAGGTGACGCTCAAATGC
GAGGAA---------------GGGGAGGACGAGGAAGAG---GCCGTGGTGGTGGCCGTG
ATT---CCA------CGGCCCGAGCCGATGCTCAGAGTGGCCCAGCAGGAGAAGACCCCA
CCGCCTAGGCCCAACCTGCTGGAGGCAGGCAGCGATGGCTGTGAGGAGCCCAAGCAGCAG
GTGTCTTGGGAGCAGGAGTTCCTTGTGGGAAACAGCCCCGGAGGCAGCGGGCGGGCACTG
TGCATGGTGTGTGGGTCCGAAATCCGGTCCCCCTCTGCCGACACGGCGCGCATGCATATC
CTGGAGCAGCATCCTCACACCCTGGACCTGAGCCCTTCAGAGAAAAGCAACATCCTGGAG
GCCTGGAGTGAGGGAGTGGCCCTTTTGCAAGACATCAGAGCTGAGCAGCCTTCCTCGCCC
ACCTCA---------GACTCAGGCCAGGATGTCGAAGCTGACCCGGACTCCGACCCAGAC
CCTGCCAAAATGCCAGCAGAGATCGTTGTTCTCCTCGACTCTGAGGACAAC---------
CCA---TCTCTCCCGAAAAGGAGCCGGCCCAGGGGACTCCGCCCCCTCGAGCTTCCT---
------------------------------------------------------------
------------------------------------------------------------
------------------------------------------------------------
------------------------------------------------------GGT---
---------------------------------------CAGTTTTTG------------
------------------------------------------------------------
------------------------------------------------------------
------------------------------------------------------------
---------------------------------------GGAAGC---CCTTGCGGC---
------------------------------------------------------------
------------------------------------------------------------
------------------------------------------------------------
------------------------------------------------------------
------------------------------------------------------------
------------------------------------
>Elephant|ENSLAFG00000030919|ENSLAFT00000033730
ATGGCTCTGAAGGCCGAGGGCGCCGCG---CTCGACTGCTTCGAGGTGACGCTCAAGTGC
GAGGAA---------------GCGGAGGATGAAGCGGAG---GCCGCGGTGGTGGCCGTA
ATT---CCG------CGGCCCGAGCCCATGCTCAGAGTGGCCCAGCAGGAGAAGACCCCA
CCACCTAGGCCCAGCCTGCTGGAGGCTGGTGGTGATGGCTATGAGGAGCCCAGGCAGCAA
ATGTCTTGGGAACAGGAGTTCCTGGTGGGGAACAGCCCAGGAGGCAGCGGGCGGGCACTC
TGCATGGTGTGTGGTGCTGAGATCCGCTGCCCCTCGGCCGACACAGCCCGCACGCACATC
CTGGAGCAGCATCCACACACCCTGGACCTCAGCCCGTCTGAGAAGAGCAACATCCTGGAG
GCCTGGAGTGAGGGGGTGGCCCTTTTGCAAGACGTCCAAGCTGACCAGCCATCCCCACCC
AGCTCA---------GACTCAGGCCGGGATGTGGATCCAGACCCAGACCCTGATCCGGAC
CCTGCCGGGATGCCAGCTGAAATTGTTGTTCTCCTTGACTCCGAGGACAACCCATCCCTC
CAA---GCCCTCCCTAAAAGGACTCGACCCAGGGGACTTCGCCCCCTCGAGTTTCCTGCT
GCCCCTGCCACAGAACCAGCAAATAAGAAGCCCCGTGGTCAGAGGTGGAAGGAGCCCTCT
GGTGAAGAACCTGTCAGAAAGAAA------AGAAGCAGACGCGTGACCAAA---------
AAT---GACCCTGACCCAGAC------------------------CCCCCATCATCTCCT
GACTCGCCCATGGAGACCTTCGCAGCCCCAGCTGAGGTACGACACTTCACGGATGGC---
---------------------------------------AGCTTT---------------
------------------------------------------------------------
------------------------------------------------------------
------------------------------------------------------------
------------------------------------------------CCCCCTGGCTTC
GTCCTCCAGCTCTTCTCCCACACCCAGCTCAGGGCCTCTGAAAACAAGGACTCACCCAAA
GAGGGGAATGTGGCCGAGGGGGGCCTCAGCCAGCTGCAAAGCCCCTCCCCA---GCTCCC
CCTCCTGGGCTCCGTGGGACACTGGATCTTCAGGTTATTCGCGTGCGGATGGAGGAGCCA
CCAGCCGTCAGCCTCCTGCAGGACTGGTCCAAGCATCCCCCGGGCACCAAGGGTGTGAGA
GCAGGTGACACC---------CGGGATTGGCCGGCAGTCCTGTCGGAATCCAGCACCCCT
GTTGGG---GGGGAGCCCGAGGCAGGGAGTGGTGTG
>Bowhead|bmy_10852T0
ATGGCCCTGAAGGCCGAGGGCGCCGCG---CTCGACTGCTTCGAGGTGACGCTCAAATGC
GAGGAA---------------GGGGAGGACGACGAG------GCCATGGTGGTGGCCGTA
ATC---CCG------CGGCCCGAGCCGATGCTCAGAGTGGCCCAGCAGGAGAAGACCCCA
CCGCCAAGGCCCAGCCTGCTAGAGGCAGGTGGCGATGGCTGTGAGGAGCCCAGGCAGCAG
GTGTCTTGGGAGCAGGAGTTCCTGGTGGGGAACAGCCCAGGAGGCAGCGGGCGGGCGCTG
TGCATGGTGTGTGGGGCCGAGATCCGGGCCCCCTCGGCGGACACGGCGCGCGCCCACATC
CTGGAGCAGCACCCTCACACCCTGGACCTGAGCCCTTCCGAGAAGAGCAATATCCTGGAG
GCCTGGAGTGAGGGGGTGGCCCTTTTGCAAGACTTAAGGGCCGAGCAGCCGTCCCCACCC
CATTCA---------GACTCAGGCCAGGAGGTCGAAGTGGACCCAGACTCGGACCCGGAC
CCTGCCGAAATGCCAGCAGAGATTGTCGTTCTCCTCGACTCCGAGGACAAC---------
CCC---TCCCTCCCTAGAAGGAGCCGGCCCAGGGGACTCCGCCCTCTGGAGCTTCCTGCG
GCCCCTGTCCCAGAGCCGGTAAGCAAGAAGCCACGTGGTCAGAGATGGAAGGAGCCCCCT
GGGGAGGAGCCGGTCAGAAAGAAA------AGAGGCAGACCCATGACCAAA---------
ACCCTGGACCTGGACCCGGACCCGGACCCAGGTGAAGGCGAGGAAGATCCCCCCTCACCC
GACTCACCCACCGAGACTTTTGCGGCTCCCGCCGAGGTCCGACACTTCACCGACGGC---
---------------------------------------AGCTTC---------------
------------------------------------------------------------
------------------------------------------------------------
------------------------------------------------------------
------------------------------------------------CCCGCTGGCTTC
GTCCTCCAGCTCTTCTCCCACACCCAGCTCAGGGCCTCAGACAGSAAGGACTCGCCTAAA
GAGGGGAGAGTGGCAGAAGGAGGCCTTCTCCAGCCGGAAAGCCCCTCCCCA---GCTCCC
CCTCCGGGGCTTCGCGGGACGCTGGATCTCCAGGTTATCCGCGTGCGGCTGGAGGAGCCC
CCGGCAGTCAGCCTCCTGCAAGACTGGTCCAAGCATCCCCAGGGCACCAAGGGTGTGGGA
GCAGGTGACAGC---------CCAGACTGGCCCGCGGTTCTGTCGGAATCCAGCACCACT
GTCGGG---GGGCAGCCAGAGGCAGGGAGTGGCCTG
>Minke|BACU005346
ATGGCCGTGAAGGCCGAGGGCGCCGCG---CTCGACTGCTTCGAGGTGACGCTCAAATGG
GAGGAA---------------GGGGAGGACGACGAGGAG---GCCATGGTGGTGGCCGTA
ATC---CCG------CGGCCGGAGCCGATGCTCAGAGTGGCCCAGCGGGCGAAGTCCCCA
CCGCCAAGGCCCAGCCTGCTAGAGGCAGGTGGCGATGGCTGTGAGGAGCCCAGGCAGCAG
GTGTCTTGGGAGCAGGAGTTCCTGGTGGGGAACAGCCCGGGAGGCAGCGGGCGGGCGCTG
TGCATGGTGTGTGGGGCCGAGATCCGGGCCCCCTCGGCGGACACGGCGCGCACCCACATC
CTGGAGCAGCACCCTCACACCCTGGACCTGAGCCCTTCCGAGAAGAGCAATATCCTGGAG
GCCTGGAGTGAGGGGGTGGCCCTTTTGCAAGACTTCAGGGCCGAGCAGCCATCCCCGCCC
CATTCA---------GACTCAGGCCAGGAGGTCGAAGTGGACCCAGACTCCGACCCGGAC
CCTGCCGAAATGCCAGCAGAGATTGTCGTTCTCCTCGACTCCGAGGACAAC---------
CCC---TCCCTCCCTAGAAGGAGCCGGCCCAGGGGACTCCGCCCTCTGGAGCTTCCTGCG
GCCCCTGTCCCAGAGCCGGTAAGCAAGAAGCCACGTGGTCAGAGATGGAAGGAGCCCCCT
GGGGAGGAGCCGGTCAGAAAGAAA------AGAGGCAGACCCATGACCAAA---------
ACCCTGGACCTGGACCCGGACCCAGACCCAGGTGAAGGCGAGGAAGATCCCCCCTCACCC
GACTCACCCACCGAGACTTTTGCGGCTCCCGCCGAGGTCCGACACTTCACCGACGGT---
---------------------------------------AGCTTC---------------
------------------------------------------------------------
------------------------------------------------------------
------------------------------------------------------------
------------------------------------------------CCCGCTGGCTTC
GTCCTCCAGCTCTTCTCCCACACCCAGCTCAGGGCCTCAGACAGCAAGGACTCGCCCAAA
GAGGGGAGAGTGGCAGAAAGAGGCCTTCTCCAGCCGGAAAGCCCCTCCCCA---GCTCCC
CCTCCGGGGCTTCGCGGGACGCTGGATCTCCAGGTTATCCGCGTGCGGCTGGAGGAGCCC
CCGGCAGTCAGCCTCCTGCAAGACTGGTCCAAGCATCCCCAGGGCACCAAGGGTGTGGGA
GCAGGTGACAGC---------CCAGACTGGCCCGCGGTTCTGTCGGAATCCAGCACCACT
GTCGGG---GGTCAGCCAGAGGCAGGGAGTGGCCTG
