# Supplementary material for: Insights into the Evolution of Longevity from the Bowhead Whale Genome
Source: Cell Rep. 2015 Jan 6;10(1):112–22. doi: 10.1016/j.celrep.2014.12.008 (PMC4536333; doi:10.1016/j.celrep.2014.12.008)
Supplement: Supplemental Folder 2. Species Used in the Analysis of Selective Pressure Variation, Single-Gene Orthologous Families Tested, Likelihood Ratio Tests, MAKER Parameters, and Full Assembly and Read Usage Data, Related to Experimental Procedures [file mmc3.zip › Tested SGOs/reciprocal_group_3469.2.fas]

>Gibbon|ENSNLEG00000015839|ENSNLET00000020180
------------------------------------------------------------
------------------------------------------------------------
------------------------------------------------------------
------------------------------------------------------------
ATGGCTGAAAGGCTGCGGAAGCAAGCTTCCCATTGGCCGCGGACGGAACTCACATCCGGT
TTGCACGCCGGCCAGGAGAGCGCGGAGGCAGCCATGGTGCGGTTCAAGCACAGGTACCTG
CTCTGCGAACTGGTGTCTGACGACCCCCGCTGCCGCCTAAGCCTCGATGACCGAGTTCTT
AGCAGCCTCGTACGGGACACGATCGCCAGGATGCACGGAACTTTCGGCGCTGCCGCCTGC
TCCATCGGCTTCGCG------------GTTCGA---------TACCTCAATGCCTATACT
GGAATA---------GTGCTACTTCGATGCAGAAAAGAATTCTATCAGCTTGTGTGGTCA
GCTCTTCCCTTCATCACGTACTTGGAGAACAAAGGACACCGTTACCCATGCTTTTTCAAC
ACGTTACATGTGGGAGGTACAATAAGAACATGTCAGAAGTTCCTAATTCAGTACAACAGA
AGACAGCTGTTGATCTTGTTGCAGAACTGCACTGATGAAGGAGAGCGGGAAGCTATCCAG
AAGTCTGTGACAAGAAGCTGCTTACTAGAGGAGGAGGAGGAG------------------
---------GAGTCAGAC---------------CTACCT---
>Gorilla|ENSGGOG00000013505|ENSGGOT00000013548
------------------------------------------------------------
------------------------------------------------------------
------------------------------------------------------------
------------------------------------------------------------
------------------------------------------------------------
---------------------------------ATGGTGCGGTTCAAGCACAGGTACCTG
CTCTGCGAACTGGTGTCTGACGACCCCCGCTGCCGCCTAAGCCTCGATGACCGAGTTCTG
AGCAGCCTCGTACGGGACACGATCGCCAGGGTGCACGGAACTTTCGGCGCAGCCGCCTGC
TCCATCGGCTTCGCG------------GTTCGA---------TACCTCAATGCCTATACT
GGAATA---------GTGCTACTTCGATGCAGAAAAGAATTCTATCAGCTTGTGTGGTCA
GCTCTTCCGTTCATCACATACTTGGAGAACAAAGGACACCGTTACCCATGCTTTTTCAAC
ACGTTACATGTGGGAGGTACAATAAGAACATGTCAGAAGTTCCTAATTCAGTACAACAGG
AGACAGCTGTTGATCTTGTTGCAGAACTGCACTGATGAAGGAGAGCGGGAAGCTATCCAG
AAGTCTGTGACAAGAAGCTGCTTACTAGAGGAGGAGGAGGAG------------------
---------TCAGGTGAGGAGGCTGCAGAAGCAATGGAG---
>Guinea_Pig|ENSCPOG00000012337|ENSCPOT00000012454
------------------------------------------------------------
------------------------------------------------------------
------------------------------------------------------------
------------------------------------------------------------
------------------------------------------------------------
---------------------------------ATGGTGAGGTTCAAGCACAGGTACCTT
CTGTGTGAATTGATGTCGGACGACCCCCGCTGCCGTCTAACTCTGGACGACAGAGTACTG
GGCAACCTCGTACGAGACACTATCGCCCGAGTGCACGGAACTTTCGGCGCCGCCGCCTGC
TCGATCGGCTTCGCA------------GTTCGA---------TACCTTAATGTCTATACT
GGAATA---------GTGCTACTTCGATGCCGGAAAGAGTTCTACCAGCTTGTGTGGTCA
GCTCTTCCTTTCATCACTTATTTGGAGAATAAAGGACACCGCTATCCTTGTTTTTTCAAC
ACGTTGCACGTGGGAGGTACAATTAGAACATGTCAGAAGTTCCTGATTCAGTACAACCGG
AGACAACTGTTGATCTTACTGCAGAACTGCACTGATGAAAGACAGCGAGAAGCTATCCAG
AAATCTGTTACCAGAAGCTGTTTAGTAGAGGAG------TCGTCTGGTGAGGAG---CTT
TCAGACGGTGGT---GAGGAGGCCGCAGAGACAATGGAG---
>Horse|ENSECAG00000010012|ENSECAT00000010367
------------------------------------------------------------
------------------------------------------------------------
------------------------------------------------------------
------------------------------------------------------------
------------------------------------------------------------
---------------------------------ATGGTGCGGTTCAAACACAGGTATCTG
CTCTGTGAAGTGGTGTCTGACGACCCCCGCTGCCGCCTGAGCCTAGAAGACCGAGTGCTG
GGCAGCCTCGTACGGGACACGATCGCCCGCGTGCACGGGACTTTCGGCGCTGCCGCCAGT
TCCATTGGCTTCGCC------------GTGCGA---------TACCTCAATGCCTATACT
GGAATA---------GTGCTACTTCGATGCCGGAAGGAATTCTACCAGCTTGTGTGGTCA
GCTCTCCCCTTCATCACATACTTGGAGAACAAAGGTCACCGTTACCCGTGTTTTCTCAAC
ACCTTACACGTGGGAGGTACAATTAGAACATGTCAGAAGTTCCTGATTCAGTACAACCGG
AGACAGCTGTTGATCTTGTTGCAACACTGCACTGATGAAGGAGAGCGGGAAGCTATCCAG
AAGTCTGTCACAAGAAGCTGTTTACTAGAGGAG------GAGTCGGGTGAGGAGGAGCTT
TCAGATGGTGGCGGTGAGGAGGCTGCTGACACAATGGAG---
>Mouse|ENSMUSG00000060152|ENSMUST00000081497
------------------------------------------------------------
------------------------------------------------------------
------------------------------------------------------------
------------------------------------------------------------
------------------------------------------------------------
---------------------------------ATGGTGCGGTTCAAGCACAGGTACCTT
CTGTGCGAGCTGGTGTCCGAGGACGCGCGCTGCCGTTTGAGCCTGGACGACCGCGTGCTG
GGCGGGCTGGTCCGCGACACGATCGCCCGGGTGCACGGGGCCTTCGGCGCCGCCGCCTGC
TCCGTGGGCTTTGCA------------GTCCGA---------TACCTCAATGCCTACACT
GGAGTC---------GTGCTACTGCGATGCCGGAAGGATTTCTACCAGCTCGTGTGGTCA
GCTCTTCCTTTCATCACCTATTTGGAGAACAAAGGCCACCGTTACCCGTGCTTCTTCAAC
ACATTACACGTGGGAGGTACCATCAGAACCTGTCAGAAGTTCCTGATCCAGTACAACAGG
AGACAGCTGCTGATCTTGTTGCAGAATTGCACTGACGAAGGAGAGCGGGAAGCCATCAAG
AAGTCTGTCTCAAGAAGCTGTCTGCTGGAC------AGAGAGCCCGTTGAAGAG---CTT
TCAGACAGTGCTGGTGAGGAGGTTGCAGAAGCAATGGAG---
>Opossum|ENSMODG00000003066|ENSMODT00000003812
---ATGACGCATGCGCAGTTCACGGGTCTGGGGGGAGGGCAAACCCTGGAGGGAGGTGAG
AACTCGCGCACGCGCATACCAAATGAACCGCAAGGTATTTTAAAGCCCCGCCCATCTTCC
ACCACTCCGAGATCTGAGTGGCTGCCGAGTCACGGCGGTTCCACTTTCATTGGTCTGAGA
GCCGGTCCATCCGGCCGGGGACCCCGGATTTCCGATTCGGACAGCGGCGTTGCTGTGGAG
------------------------------------------------------------
---------------------------------ATGGTGCGCTTCAAACACCGGTACCTG
CTGTGTGAGCTCGTGTCCGAGGACCCTCGCTGCCGCGCCTGCTTGGAAGAGAGGATCCTG
TTCAACCTCGTGCGGGACGCCATCGCCCGGGCTCACGGGGCCTTCGGCGCTGCCGCTTGT
GCCCTCGCCTTCACG------------GTGAAG---------TACCTGAATGCCTACACT
GGGGTA---------GTACTACTTCGATGTCGGAAAGAGTTCTACCAGCTCCTGTGGTCA
GCTCTGCCCTTTATTACTTATTTAGAGAACAAGGGACAGCGATATCCCTGCTTCTTCAAC
ACACTGCATGTAGGAGGGACAATCAGAACCTGTCAGAAGTTCTTGATTCAGTACAACAGG
CGTCAGCTTCTGATCTTATTGCAAAAGTGCACCAATAAAGAAGAACGGGAATCCATCAAA
AAGTCGGTC---ATGAGCTGTTCATTAGAA------CAGCAGGAA---GATGAG---CTT
TCAGGAAGTGAAAGTGAGGAGGATGCCACAGAAATGGAA---
>Orangutan|ENSPPYG00000005036|ENSPPYT00000005958
------------------------------------------------------------
------------------------------------------------------------
------------------------------------------------------------
------------------------------------------------------------
ATGGCTGAAAGGCTGCGGAAGCAAGCTTCCCATTGGCCGCGAACAGAACTCACATCCGGT
TTGCACGCCGGACCGGAGAGCGCGGAGGCAGCCATGGTGCGGTTCAAGCACAGGTACCTG
CTCTGCGAACTGGTGTCTGACGACCCCCGCTGCCGCCTAAGCCTCGATGACCGAGTTCTG
AGCAGCCTCGTACGGGACACGATCGCCAGGGTGCACGGAACTTTCGGCGCAGCCGCCTGC
TCCATCGGCTTCGCG------------GTTCGA---------TACCTCAATGCCTATACT
GGAATA---------GTGCTACTTCGATGCAGAAAAGAATTCTATCAGCTTGTGTGGTCA
GCTCTTCCCTTCATCACATACTTGGAGAACAAAGGACACCGTTACCCATGCTTTTTCAAC
ACGTTACATGTGGGAGGTACAATAAGAACATGTCAGAAGTTCCTAATTCGGTACAACAGG
AGACAGCTGTTGATCTTGTTGCAGAACTGCACTGATGAAGGAGAGCGGGAAGCTATCCAG
AAATCTGTGACAAGAAGCTGCTTACTAGAGGAGGAGGAG---------------------
---------TCAGGTGAGGAGGCTGCAGAAGCAATGGAG---
>Platypus|ENSOANG00000001792|ENSOANT00000002849
------------------------------------------------------------
------------------------------------------------------------
------------------------------------------------------------
------------------------------------------------------------
------------------------------------------------------------
------------------------------------------------------------
------------------------------------------------------------
------------------------------------------------------------
---CTTGGATCCCTA------------GTGAAA---------TACCTCAATGCCTACACG
GGAACA---------GTGCTTTTGCGCTGTCGCAGAGATTACTACCAGCTCCTTTGGTCC
ACTCTCCCCTTCATCACTTGCTTGGAGAACAAGGGGCAACGGTACTCGTGTTTCTTCAAC
ACCTTACACGTCGGAGGTACAATCAGAAGCTGTCAGAAGTTCCTGATTCAGTACAACAGC
CGGCAGCTACAGATTTTACTGCAGAACTGCACCAGCGAAGGGGAGCGGGAATCCATCCGG
AAGTCCATC---CTGAGCTGTTCGTTGGAGGAAGAGCAAGAGCAG---GATGAG---CTT
TCCGACAGC---GGAGAGGAGACCGCG---------------
>Rabbit|ENSOCUG00000006537|ENSOCUT00000006534
------------------------------------------------------------
------------------------------------------------------------
------------------------------------------------------------
------------------------------------------------------------
------------------------------------------------------------
---------------------------------ATGGTGCGGTTCAAGCACAGGTACCTG
CTCTGCGAACTGGTGTCCGACGACCCCCGCTGCCGCCTGACTCTGGAGGACCGAGTACTG
GTCGGCCTGATTCGGGACACGATCGCACGGGTGCACGGGACCTTCGGCGCGGCCGCCTGC
TCCATCGGTTTCGCA------------GTTCGA---------TACCTCAATGCTTATACC
GGAATA---------GTGCTGCTTCGATGCCGAAAGGAATTCTACCGGCTGGTGTGGTCA
GCGCTTCCCTTCATCACGTATTTGGAGAGCAAAGGACACCGTTACCCTTGTTTTTTCAAC
ACGTTACACGTGGGAGGTACAATCAGAACATGTCAGAAGTTCCTGATTCAGTACAACAGG
CGACAGCTGTTGATCTTGTTACAGAACTGCACTGATGAAGGAGAGCGGGAAGCTATCCAG
AAGTCAGTGGCGAAGAGCTGTTTACTAGAGGAG------TCGTCTGAAGAGGAAGGGGCT
TCCGACAGCGGAGGTGAGGAAGCTGCTGAAGCAATGGCGTCG
>Macaque|ENSMMUG00000020602|ENSMMUT00000028986
------------------------------------------------------------
------------------------------------------------------------
------------------------------------------------------------
------------------------------------------------------------
------------------------------------------------------------
---------------------------------ATGGTGCGGTTCAAGCACAGGTACCTG
CTCTGCGAATTGGTGTCTGACGACCCCCGCTGCCGCCTAAGCCTCGATGACCGAGTTCTG
AGCAGCCTCGTACGGGACACTATCGCCAGGGTGCACGGGACTTTCGGCGCAGCCGCCTGC
TCCATCGGCTTCGCG------------GTTCGA---------TACCTCAATGCCTATACT
GGAATA---------GTGCTACTTCGATGCAGAAAAGAGTTCTATCAGCTTGTGTGGTCA
GCTCTTCCCTTCATCACATACCTGGAGAACAAAGGACACCGTTACCCATGCTTTTTCAAC
ACGTTACATGTGGGAGGTACAATAAGAACATGTCAGAAGTTCCTAATTCAGTACAACAGG
AGACAGCTGTTGATCTTGTTGCAGAACTGCACTGATGAAGGAGAGCGGGAAGCTATCCAG
AAGTCTGTGACAAGAAGCTGCTTACTAGAGGAGGAGGAAGAG------------------
---------TCAGGTGAGGAGGCTGCAGAAGCAATGGAG---
>Marmoset|ENSCJAG00000001309|ENSCJAT00000002424
------------------------------------------------------------
------------------------------------------------------------
------------------------------------------------------------
------------------------------------------------------------
------------------------------------------------------------
---------------------------------ATGGTGCGGTTCAAGCACAGGTATCTG
CTCTGCGAATTGGTGTCGGACGACCCCCGCTGCCGCCTGAGCCTCGATGACCGAGTTCTG
AGCAGTCTCGTACGGGACACGATCGCCCGGGTGCACGGGACTTTCGGCGCAGCCGCCTGC
TCCATCGGCTTCGCG------------GTTCGA---------TACCTCAATGCCTATACT
GGAATA---------GTGCTACTTCGATGCAGAAAAGAATTCTATCAGCTTGTGTGGTCA
GCTCTTCCCTTCATCACGTACTTGGAAAACAAAGGACATCGTTACCCATGCTTTTTCAAC
ACGTTACATGTGGGAGGTACAATAAGAACATGTCAGAAGTTCCTCATTCAGTACAACAGA
AGACAGCTGTTGATCTTGTTGCAGAACTGCACTAATGAAGGAGAGCGGGAAGCTATCCAG
AAGTCTGTGACAAGAAGCTGCTTACTAGAGGAGGAGGAAGAG------------------
---------TCAAGTGAGGAGGCTGCCGAAGCAATGGAG---
>Microbat|ENSMLUG00000014657|ENSMLUT00000014659
GCC---------------------------------------------------------
------------------------------------------------------------
------------------------------------------------------------
------------------------------------------------------------
------------------------------------------------------------
---------------------------------ATGGTGCGGTTCAAACACAGGTACCTG
CTCTGCGAAGTGGTGTCTGACGACCCCCGCTGCCGCCTGAGCCTGGATGACCGAGTGCTG
GGCGGCCTTGTACGGGACACGGTCGCCCGCCTGCACGGGACTTTCGGCGCGGCCGCCTGC
TCCATCGGCTTCGCGGCTGTA------GTGCGA---------TACCTCAATGCCTATACT
GGAATA---------GTGCTACTCCGATGCCGAAAGGAGTTCTACCAGCTTGTGTGGTCA
GCTCTTCCCTTCATCACACACTTGGAGAACAAAGGACACCGTTACCCGTGTTTTCTCAAC
ACCTTGCACGTGGGAGGTACAATTAGAACATGTCAGAAGTTCCTGATTCAGTACAACAGG
AGACAGCTGTTGATCTTGTTGCAGAACTGCACTGATGAAGGAGAGCGGGAAGCTATCCAG
AAGTCCGTCACAAGAAGCTGTTTGCTGGAGGAG------GAGCCGGGTGAGGAGGAGCTT
TCAGATGGT------GAGGAGGCTGCT---------------
>Human|ENSG00000167272|ENST00000357500
------------------------------------------------------------
------------------------------------------------------------
------------------------------------------------------------
------------------------------------------------------------
------------------------------------------------------------
---------------------------------ATGGTGCGGTTCAAGCACAGGTACCTG
CTCTGCGAACTGGTGTCTGACGACCCCCGCTGCCGCCTAAGCCTCGATGACCGAGTTCTG
AGCAGCCTCGTACGGGACACGATCGCCAGGGTGCACGGAACTTTCGGCGCAGCCGCCTGC
TCCATCGGCTTCGCG------------GTTCGA---------TATCTCAATGCCTATACT
GGAATA---------GTGCTACTTCGATGCAGAAAAGAATTCTATCAGCTTGTGTGGTCA
GCTCTTCCCTTCATCACATACTTGGAGAACAAAGGACACCGTTACCCATGCTTTTTCAAC
ACATTACATGTGGGAGGTACAATAAGAACATGTCAGAAGTTCCTAATTCAGTACAACAGG
AGACAGCTGTTGATCTTGTTGCAGAACTGCACTGATGAAGGAGAGCGGGAAGCTATCCAG
AAGTCTGTGACAAGAAGCTGCTTATTAGAGGAGGAGGAGGAG------------------
---------TCAGGTGAGGAGGCTGCAGAAGCAATGGAG---
>Orca|XP_004281463.1
------------------------------------------------------------
------------------------------------------------------------
------------------------------------------------------------
------------------------------------------------------------
------------------------------------------------------------
---------------------------------ATGGTGCGGTTCAAGCACAGGTACCTG
CTCTGTGAAGTGGTGTCTGACGACCCCCGCTGCCGCCTGAGTCTGGAGGACCGAGTGCTG
GGCGGCCTGGTACGGGACACGATTGCCCGCGTGCATGGGACTTTCGGCGCGGCCGCCTGC
TCCATCGGCTTCGCG------------GTGCGA---------TACCTCAATGCCTATACT
GGAATA---------GTGCTACTTCGATGCAGGAAGGAATTCTACCGGCTTGTGTGGTCA
GCTCTTCCCTTTATCACATACTTGGAGAACAAAGGACACCATTACCCGTGTTTTCTCAAC
ACCTTACACGTGGGAGGTACAATCAGAACATGTCAGAAGTTCCTGATTCAGTACAACAGG
AGACAGCTGTTGATCCTGTTGCAGAACTGCACTGATGAAGGAGAACGAGAGGCTATCCAG
AAGTCTGTCACAAGAAGCTGTTTACTAGAGGAG------TCGTCGGCTGGGGAGGAGCTT
TCAGACAGTGGTGGTGAGGAGGCTGCTGAGGCAATGGAG---
>Chimp|ENSPTRG00000005543|ENSPTRT00000048042
------------------------------------------------------------
------------------------------------------------------------
------------------------------------------------------------
------------------------------------------------------------
------------------------------------------------------------
---------------------------------ATGGTGCGGTTCAAGCACAGGTACCTG
CTCTGCGAACTGGTGTCTGACGACCCCCGCTGCCGCCTAAGCCTCGATGACCGAGTTCTG
AGCAGCCTCGTACGGGACACGATCGCCAGGGTGCACGGAACTTTCGGCGCAGCCGCCTGC
TCCATCGGCTTCGCG------------GTTCGA---------TACCTCAATGCCTATACT
GGAATA---------GTGCTACTTCGATGCAGAAAAGAATTCTATCAGCTTGTGTGGTCA
GCTCTTCCCTTCATCACATACTTGGAGAACAAAGGACACCGTTACCCATGCTTTTTCAAC
ACATTACATGTGGGAGGTACAATAAGAACATGTCAGAAGTTCCTAATTCAGTACAACAGG
AGACAACTGTTGATCTTGTTGCAGAACTGCACTGATGAAGGAGAGCGGGAAGCTATCCAG
AAGTCTGTGACAAGAAGCTGCTTACTAGAGGAGGAGGAAGAG------------------
---------TCAGGTGAGGAGGCTGCAGAAGCAATGGAG---
>Cow|ENSBTAG00000005385|ENSBTAT00000007083
------------------------------------------------------------
------------------------------------------------------------
------------------------------------------------------------
------------------------------------------------------------
------------------------------------------------------------
---------------------------------ATGGTGCGGTTCAAGCATAGGTACCTG
CTCTGCGAAGTGGTGTCTGACGACCCCCGCTGCCGCCTGACTCTGGAGGACCGAGTGCTG
GGCACCCTGGTACGGGACACGATCGCCCGCGTGCACGGGACTTTCGGTGCTGCCGCCTGT
TCCATCGGCTTCGCG------------GTGCGA---------TACCTCAATGCCTATACC
GGAATA---------GTGCTACTTCGATGCAGGAAGGAATTCTATCGGCTTGTGTGGTCA
GCTCTTCCCTTCATCACATCCTTGGAGAACAAAGGACACCGCTACCCGTGTTTTCTCAAC
ACCTTACACGTGGGAGGTACAATTAGAACATGCCAGAAGTTCCTGATTCAGTACAACAGG
AGACAGCTGTTGATCCTGTTGCAGAACTGTACTGATGAAGGAGAGCGGGAGGCTATCCAG
AAGTCTGTCACTAAAAACTGTTTACTAGAGGAG------GAGTCGGCTGGGGAGGAGCTT
TCTGATAGTGGCGGCGAGGAGACTGCTGAGCCAATGGAG---
>Dog|ENSCAFG00000010389|ENSCAFT00000016506
------------------------------------------------------------
------------------------------------------------------------
------------------------------------------------------------
------------------------------------------------------------
------------------------------------------------------------
---------------------------------ATGGTGCGGTTCAAGCACAGGTACCTG
CTCTGCGAAGTGGTGTCCGATGACCCCCGCTGCCGCCTGAGTCTGGAGGACCGAGCGCTG
GGCGGCCTCATACGGGACACGATCGCCCGCGTGCACGGGACTTTCGGCGCGGCCTCCTGC
TCCATTGGCTTCGCG------------GTGCGA---------TACCTCAATGCCTATACT
GGAATA---------GTGCTACTTCGGTGTCGGAAGGAATTCTACCAACTTGTGTGCTCA
GCCCTTCCTTTCATCACATACTTGGAAAACAAAGGACACCGTTACCCGTGTTTCCTCAAC
ACCTTACACGTGGGAGGTACAATTAGAACATGTCAGAAGTTCCTGATTCGTTATAACAGG
AGACAGCTGTTAATCTTACTGCAGAACTGCACTGATGAAGGAGAACGGGAAGCTATCCAG
AAGTCTGTCACCAAAAGCTGTTTACTAGAGGAG------AGGTCAGATGAGGAAGAGCTT
TCAGACAGTGGCGGTGAGGAGGCTGCTGAGGCAATGGAG---
>Elephant|ENSLAFG00000014545|ENSLAFT00000014545
------------------------------------------------------------
------------------------------------------------------------
------------------------------------------------------------
------------------------------------------------------------
------------------------------------------------------------
---------------------------------ATGGTGCGGTTCAAGCACAGGTACCTG
CTGTGTGAACTGGTGTCCGACGACCCCCGCTGCCGCCTGAGCCTGGAGGACCGAGTCCTG
GACGGCCTCGTACGGAACACGATCACCAGGGTGCACGGGACGTTTGGGGCGGCCGCCTGC
TCCATCGGCTTCGCA------GTTATAGTGAGA---------TACCTCAATGCCTATACT
GGAATA---------GTGCTGCTTCGATGCCGGAAGGACTTCTACCAGCTTGTGTGGTCA
GCGCTTCCTTTCATCACCTACTTGGAGAACAAAGGACACCGCTACCCTTGTTTTTTCAAC
ACTCTGCATGTGGGAGGTACAATCAGAACGTGTCAGAAGTTCCTGATTCAGTACAACAGG
AGACAGCTGTTGGTCTTACTGCAGAACTGCACTGATGAAGGAGAGAGGGAAGCTATCCAG
AAGTCTGTCACTAGAAGCTGTATGCTGGAG------GAGGAGCCAGGCAAGGAA---CTT
TCAGATAGTGACAGTGAGGAGGCTGCTGTGGCCATGGAG---
>Bowhead|bmy_05754T0
------------------------------------------------------------
------------------------------------------------------------
------------------------------------------------------------
------------------------------------------------------------
------------------------------------------------------------
---------------------------------ATGGTGCGGTTCAAGCACAGGTACCTG
CTCTGTGAAGTGGTGTCTGACGATCCCCGCTGCCGCCTGAGTCTGGAGGACCGAGTGCTG
GGCGGCCTGGTACGGGACACGATCGCCCGCGTGCACGGGACGCCTGCTCCATCGGCTTCG
CGGGTGCGAGGTGCG------------ATACCTCAATGCCTATACCGGAATAGTGCTACT
TCGATGCAGGAAGGAATTCTACCGGCTTGT------------------GTGGTCAGCTCT
TCCCTTCATCACATA------CTTGGAGAACAAAGGACACCATTACCCGTGTTT------
TCTCAACACCTTACACGTACAATTAGAACATGTCAGAAGTTCCTGATTCAGTACAACAGG
AGACAGCTGTTGATCCTGTTGCAGAACTGCACTGATGAAGGAGAACGAGAGGCTATCCAG
AAGTCTGTCGCAAGAAGCTGTTTACTAGAGGAG------GAGTCAGCTGGGGAGGAGCTT
TCAGACAGTGGTGGTGAGGAGGCTGCTGAGGCAATGGAG---
>Minke|BACU010539
------------------------------------------------------------
------------------------------------------------------------
------------------------------------------------------------
------------------------------------------------------------
------------------------------------------------------------
---------------------------------ATGGTGCGGTTCAAACACAGGTACCTG
CTCTGTGAAGTGGTGTCTGACGACCCCCGCTGCCGCCTGAGTCTGGAGGACCGAGTGCTG
GGCGGCCTGGTACGGGACACGATCGCCCGCGTGCACGGGACTTTCGGCGCGGCCGCCTGC
TCCATCGGCTTCGCG------------GTGCGA---------TACCTCAATGCCTATACC
GGAATA---------GTGCTACTTCGATGCAGGAAGGAATTCTACCGGCTTGTGTGGTCA
GCTCTTCCCTTCATCACATACTTGGAGAACAAAGGACACCATTACCCGTGTTTTCTCAAC
ACCTTACACGTGGGAGGTACAATTAGAACATGTCAGAAGTTCCTGATTCAGTACAACAGG
AGACAGCTGTTGATCCTGTTGCAGAACTGCACTGATGAAGGAGAACGAGAGGCTATCCAG
AAGTCTGTCGCAAGAAGCTGTTTACTAGAGGAG------GAGTCAGCTGGGGAGGAGCTT
TCAGACAGTGGTGGTGAGGAGGCTGCTGAGGCAATGGAG---
