# Supplementary material for: Insights into the Evolution of Longevity from the Bowhead Whale Genome
Source: Cell Rep. 2015 Jan 6;10(1):112–22. doi: 10.1016/j.celrep.2014.12.008 (PMC4536333; doi:10.1016/j.celrep.2014.12.008)
Supplement: Supplemental Folder 2. Species Used in the Analysis of Selective Pressure Variation, Single-Gene Orthologous Families Tested, Likelihood Ratio Tests, MAKER Parameters, and Full Assembly and Read Usage Data, Related to Experimental Procedures [file mmc3.zip › Tested SGOs/reciprocal_group_3477.2.fas]

>Gibbon|ENSNLEG00000004710|ENSNLET00000005997
---ATGTCACCTGCAGCTGCTGCT---GAGCCAGATGGGGACCAGCAGGACAGACACGTC
GGCAAACTCATCTTCTGCTTCTTTGTCTTTGGCGCTGTCTTGTTGTGTGTGGGAGTCCTG
CTCTCCATCTTTGGGTTCCAGGCATGCCAATATAAGCCCCTCCCAGACTGCCCCCTGGTG
CTCAAGGTGGCGGGGCCTGCATGTGCCGTGGTTGGGCTTGGGGCTGTGATCCTGGCCCGC
TCCCGGGCGCAACTTCAGCTCCGTGCAGGGCTGCAGAGAGGT---CAGCAGATGGACCCC
GACCGAGCCTTCATCTGTGGAGAGAGCCGCCAGTTTGCCCAGTGCCTTATCTTTGGGTTT
CTGTTCTTGACAAGCGGCATGCTCATCAGCATCCTGGGCATTTGGGTCCCTGGATGTGGC
TCCAACTGGGCACAGGAACCGCTAAACGAGACAGACACTGGCGACTCAGAGCCCCGGATG
TGTGGGTTCCTTTCTCTGCAGATCATGGGGCCGTTGATTGTGCTTGTGGGATTGTGTTTC
TTCGTGGTTGCCCACGTTAAGAAGAGAAACACGCTGAATGCTGGCCAGGATGCCTCTGAG
AGAGAAGAAGGACAGATCCAGATTATGGAGCCCGTTCAGGTCACTGTAGGTGACTCGGTA
ATAATATTCCCACCCCCTCCACCACCTTACTTTCCCGAATCTTCAGCTTCTGCAGTCGCT
GAG---AGTCCTGGAACGAACAGTCTGCTTCCGAATGAAAACCCCCCTTCATATTACAGT
ATTTTCAACTATGGG---ACCCCAACTTCAGAG------GGTGCAGCCTCTGAAAGAGAC
TGTGAATCTATATATACCATTTCCAGGATGAATTCATCTTCTGAGGTCTCACACACTCCA
CATCTTCCATCTGAATTGCCTCCTAGATATGAAGAAAAAGAAAATGCTGCAGCTACATTC
TTG---CCTCTATCTTCTGAGCCTTCCCCACCG
>Gorilla|ENSGGOG00000004346|ENSGGOT00000004369
---ATGTCTCCTGCAGCTGCTGCT---GAGCCAGATGGGGACCAGCAGGACGGACACGTC
AGCAAACTCATCTTCTGCTTCTTTGTCTTCGGCGCCGTCTTGTTGTGTGTGGGAGTCCTG
CTCTCCATCTTTGGGTTCCAGGCATGCCAATATAAGCCCCTCCCAGACTGCCCCATGGTG
CTCAAGGTGGCGGGGCCTGCATGTGCCGTGGTTGGGCTTGGGGCTGTGATCCTGGCCCGC
TCCCGGGCGCAACTTCAGCTCCGTGCAGGGCTGCAGAGAGGT---CAGCAGATGGACCCC
GACCAAGCCTTCATCTGTGGAGAGAGCCGCCAGTTTGCCCAGTGCCTTATCTTTGGGTTT
CTGTTCTTGACAAGCGGCATGCTCATCAGCGTCCTGGGCATTTGGGTCCCTGGATGTGGC
TCCAACTGGGTGCAGGAACCGCTAAACGAGACAGACACTGGCGACTCAGAGCCCCGGATG
TGTGGGTTCCTTTCTCTGCAGATCATGGGGCCCTTGATTGTGCTTGTGGGATTGTGTTTC
TTCGTGGTTGCCCATGTTAAGAAGAGAAACACGCTGAATGCTGGCCAGGATGCCTCTGAG
AGAGAAGAGGGACAGATCCAGATTATGGAGCCTGTCCAGGTCACTGTAGGTGACTCGGTA
ATAATATTTCCACCCCCTCCACCACCTTACTTTCCTGAATCTTCAGCTTCTGTGGTCGCT
GAG---AGTCCTGGAACTAACAGTCTGCTTCCGAATGAAAACCCCCCTTCATATTACAGT
ATTTTCAACTATGGCAGGACCCCAACTTCAGAG------GGTGCAGCCTCTGAAAGAGAC
TGTGAATCTATATATACCATTTCTGGGACGAATTCGTCTTCTGAGGCCTCACACACTCCA
CATCTTCCATCTGAATTGCCTCCTAGATATGAAGAAAAAGAAAATGCTGCAGCTACATTC
TTG---CCTCTATCTTCTGAGCCTTCCCCACCA
>Guinea_Pig|ENSCPOG00000019983|ENSCPOT00000019602
---ATGTCTTCCATAGCCATCGCT---GAGCCAGATGGGGACCAGAGGGACAGGCGGGCC
AGCAAGCTCGTGTTCTTCCTCTTGGTCTTCGGTGCTGTTCTGTTGTGTGTGGGAGTCCTG
TTCTCCATATTTGGGTACCAAGCCTGCCAGTATGAACCTGTCCCACACTGCAGCATGGTG
CTGAAGGTTGCCGGGCCCTCGTGTGCCGTGATTGGGCTTGGTGCTGTGATCCTGGCTCGC
TCTCGGGCGCGGCTTCAGCTCTTGATGGGAAGGCAGCAAGGC---AACCCGGCCAGCTCT
GACCAAGCGTTCCTCTGTGGAGAGAGCCGCCAGTTTGCCCAGTGCCTGATTTTTGGGTTT
CTGTTCTTGACAAGTGGCCTGCTCATCAGCATCCTGGGCATTTGGGTCCCCGGATGTAGC
TCAGGCTGGACACAGGACCTGGTGAACGAGACGGACACTACCAATGCAGAGCCCCAGATT
TGTGGGCTCCTTTCCATGCAGATCATGGGGCCTTTGGTTGTGCTTGTGGGATTGTGTTTT
TTTGTGGTTGCCCATGTAAAGAAGAAAAACAACTTGAGTGCGAGCCAGGATGCCTCTGAA
AGCGAAGAGGGACATGCCCCCAGCACAGAGCCCGTCCAGGTCACTGTAGGTGACTCGGTG
ATAATATTCCCGCCGCCTCCGCCACCATACTTTGCTGAGTCTTCTGCATCTGCTATTGGT
GAA---AGTCCTGCGGCCGACAGTTTGCCTCCCACTGACAGCCCACCTCCCTATTACAGC
CTTTTCAGCCATGGCGGGACCCGAGCTCCTGAGAGCCAGGACGCTGCCTGCGAACAAGGG
TGCGAATTTGTGTACACCATTACCGGGACTCACTCGCCTTCGGAGATCTCTCACACGCTG
CGTATTTCACTGGAATTGCCCCCGAGTTACGAAGAAAAAGAGAGCACCACAGTCACATCT
TTG---CCACCAGAAAAAAGTTACAGTCCTGCG
>Horse|ENSECAG00000023608|ENSECAT00000025279
---ATGTCTCCCACAGCCGCTGCT---GAGCCAGACCGGGTCCAGCGAGACAGGCACGTC
AGCAAGCTCATTTTCTTCCTTTCTGTCTTTGGCGCCGTCTTGTTGTGCGTGGGAGTCCTG
CTCTCCATCTTTGGGTTCCAGGCATGCCAGTACGAGGCCCTCCCAGACTGCAGCAGGGTG
CTGAAGGTGGCCGGGCCGACGTGTGCTGCGGTGGGGCTGGGGGCTGTGGTCCTGGCCCGC
TCCCGGGCACAGCTGCAGCTCCGTGAGTGGCGGCAGCGAGGG---GAGAGGGCGGGCCCC
GACCGAGCCTTCATCTGTGGACAGAGCCGCCAGTTTGCCCAGTACCTCATCTTTGGGTTT
CTGTTCTTGACGAGTGGCATGCTTGTCAGCATCCTGGGCATTTGGGTCCCTGGATGCAGC
TCAGACTGGGTGCCGGAACAGCTGAACAAGACCCAGGCTGCCGACGCGGAGCCCCATATC
TGTGGCTTCCTGCCCCTGCAGATCATGGGACCCTTGATTGTACTTGTGGGATTGTGTTTC
TTCGTGGTTGCCCATGTCAAGAAGAGAAACAACTTGAATGTGGGCCAGGATGCCTCCGAA
TGTGAAGAGAGACAGACCCCGCACACGGAGCCCGTCCAGGTCACTGTAGGTGATGCTGTG
ATCATATTCCCGCCCCCTCCGCCACCGTACTTTCCTCAG---TCAGCTTCTGCAGGAACG
CCA---AGTCCAGGGGCTGATGGTTCGCTTCCCCGTGAAAACCCACCTTCGTACTACAGT
ATTTTTCACCGCGGCAGGACCCCGGCTCCCCAGGGCCAAGGTGCGGCCTCGGAGGGAGAT
TGTGAACCTGTCTATGCTATTTCTGGGACCACCCTATCCTCTGAGATCCCACACGCTCCA
CATCTCTCATCTGAATCGCCGCCCAGATACGAAGAGAAAGAAACTGCTACAGCTGCATCC
TTG---TTTCCATCTTCTGAGCCTTCCCCGCCA
>Mouse|ENSMUSG00000052485|ENSMUST00000064347
---ATGTCTTCTGTAGGAACTGCT---GAGCCAGATGGAGACCAGAGGGACCGGCATGTC
AGCAAGCTCATTTTCTTCCTCTTTGTCTTCGGTGCAGCTCTGTTGTGTGTTGGGGTCCTG
CTCTCCATCTTTGGGTACCAGGCATGCCAATATAAGCCCCTCTCACACTGCAGCATAGTG
CTGAAGATTGCTGGGCCTTCGTGTGCAGTGGTGGGCCTTGGGGCTGTGATTCTGGCCCGG
TCCCGGGCACGCCTGCATCTACGGGAGCGACAGCGGCAAGGC---CTTCAG---GACCCT
GACCAATCCTTCTTCTGTGGAGAGAGCCGCCAGTTTGCCCAGTGTCTCATCTTTGGGTTC
TTGTTTCTGACCAGTGGCATGCTCATTAGCATACTGGGCATTTGGGTGCCAGGATGTGAC
TCAGATTGGGCACAGGAACCACTGAATGAGACAAACACCGGAGAAGGAGAACCCCAGATC
TGTGGCTTCCTTTCTCTGCAGATCATGGGGCCCTTGGTTGTGCTTGTGGGACTGTGTTTC
TTTGTGGTGGCCCATGTTAAGAAGAAAAACAACTTGAGTTCAAGCCGAGATACCTCTGAG
GTCGAAGGTGGACACGCCCACAGCACGGAGCCTGTCCACATCACTGTAGGTGACTCAGTG
ATAATCTTCCCGCCCCCTCCACCACCTTACTTTCCTGAGTCTTCAGCAGCGGCT------
CCA---TCCCCTGGGGCTAACAGCCTGCACCAGATTGAAAACCCACCTTCCTATTCCAGC
CTTTTTAACTACGGG---ACCCCAACTCCTGAGAACCAGGGAGCAGCCTCTGAGAGAGAA
CAGGAGCTCATATACACCATTTCTGGGCAGGGTTCATCCTCGGAGAGATCATACACTGGA
CATCTTCCTCTGGACCTGCCCCCTAGATATGAAGAAAAAGAAACTGCCCCAGCCACACCC
TTG---GGTGCCCCTTCTGATGCATCCCCGCCA
>Opossum|ENSMODG00000001747|ENSMODT00000002183
---ATGTCCCCAGCCACTGCTCCT---GAGCCTGGTGGGGATGTGAGTGGAAGACGCATC
AGCAAAATCATCTTTTTCCTTTTTGTGTTTGGAGTTGTCTTGCTTTGTGCAGGAATTTTG
CTTTCCATCTTTGGTTTCCAAACTTGCCAGTATGAGACTCTTATTGACTGCAGTGCCGTA
CTGAAAATTGTGGGGCCTTCATGTGCCGTCATTGGCCTTGGAACAATCATATTGGCCCGA
TCCAGGGCAAAACTTCAGCTTAGAGAGAGGCAGCTGCAAGGC---AACCAAGTTGACCCA
GACACCTTCTTTCTTTGTGGAGAAAGTCGCCAGTTTGCCCAGTTCCTCATATTTGGATTC
TTGTTTTTAACCAGTGGGATGCTGATTAGCGTTCTGGGCATTTGGGTCCCTGGATGTAAC
CCAGGATGGCCCCAGCCACCATTTAATGACACGGATGCTTCTAGTACTGAGCCACAGGCA
TGTGGATTTCTGTCTCTCCAGATAATGGGGCCTTTGATAGTGCTCATTGGATTATGTTTC
TTTGTGGTAGCACATATTAAGAAAAGACACGACTTGAATTCTAGCCAAGACTCCTCAGAA
AGTGAAGAAAGGCGGTCACAGAACAATGAGCCGGTACAAGTCACTGTAGGTGATGCTGTG
ATCATCTTTCCTCCCCCACCTCCACCTTATTTTTCTGACGCTTCAACATCTGCAGTGGCA
ACACATAGCTCTGCATCTAATAATTTGCCTCCGAGCGAGAACCCACCATCATATTACAGT
ATTTTTAATTATGGG---ACCCAAACTTCTGAGGTTGAAGGAGCAGTCTCTTATCGAAAT
CCTGAATCCATATATACCATTTCTGGGACAAATTTATCTTCTGAGACATCACTGGCCTCC
CATATTTCATCTGAATTACCTCCCAGATATGAAGAAAAAGAAACTGTGAATGTTGATCAT
CTCACTTCTTCATCTTCTCAGTCGTCCCCACCA
>Orangutan|ENSPPYG00000015547|ENSPPYT00000018083
---ATGTATCCTGCAGCTGCTGCT---GAGCCAGATGGGGACCAGCAGGACAGACACGTC
AGCAAACTCATCTTCTGCTTCTTTGTTTTCGGCGCCGTCTTGTTGTGTGTGGGAGTCCTG
CTCTCCATCTTTGGGTTCCAGGCATGCCAATATAAGCCCCTCCCAGACTGCCCCATGGTG
CTCAAGGTGGCGGGGCCTGCATGTGCCGTGGTTGGGCTTGGGGCTGTGATCCTGGCCCGC
TCCCGGGCGCAACTTCAGCTCCGTGCAGGGCTGCAGAGAGGT---CAGCAGATGGACCCC
GACCAAGCCTTCATCTGTGGAGAGAGCCGCCAGTTTGCCCAGTGCCTTATCTTTGGGTTT
CTGTTCTTGACAAGCGGCATGCTCATCAGCGTCCTGGGCATTTGGGTCCCTGGATGTGGC
TCCAGCTGGGCACAGGAACCGCTAAACGAGACAGACAGTGGCGACTCAGAGCCCCGGATG
TGTGGGTTCCTTTCTCTGCAGATCATGGGGCCCTTGATTGTGCTTGTGGGATTGTGTTTC
TTCGTGGTTGCCCACGTTAAGAAGAGAAACACGCTGAATGCTGGCCAGGATGCCTCTGAG
AGAGAAGAGGGACAGATCCAGATTATGGAGCCTGTCCAGGTCACTGTAGGTGACTCGGTA
ATAATATTTCCACCCCCTCCACCACCTTACTTTCCTGAATCTTCAGCTTCTGCGGTCGCT
GAG---AGTCCTGGCACTAACAGTCTGCTTCCGAATGAAAATCCCCCTTCATATTACAGT
ATTTTCAACTATGGCAGGACCCCAGCTTCAGAG------GGTGCAGCCTTTGAAAGAGAC
TGTGAATCTATATATACCATTTCTGGGACGAATTCATCTTCTGAGGCCTCACACACTGCA
CATCTTCCATCTGAATTGCCTCCTAGATATGAAGAAAAAGAAAATGCTGCAGCTACATTC
TTG---CCTCTATCTTCTGAGCCTTCCCCACCG
>Platypus|ENSOANG00000015783|ENSOANT00000024888
---ATGTCTCCGGCGAGCGGCCCAGCGGAGCCCACGGAGGATGCGGAGGGCAGACGTGGG
AGCAAGATCATCTTCTTCCTCCTGGTGTTTGGCGTGGTGCTGCTTTGTACGGGAATCCTG
CTGTCCATCTTCGGGTACCAGACCTGTCAGTACGAGACCCTGACGAACTGTGGCACCGTG
CTGAAGATCGCCGGCCCGTCGTGCGCGGTGATCGGGGCGGGCGGAATCATCCTGGCCCGC
TCGAAAGCGAGGCTCCAGCTCCGAGAACAGCAGCGCCGGGGC---TCCACCCAGGACCCG
GACAGCTTCTTCATCTGTGGCGAGAGCCGCCAGTTTGCCCAGTTCCTCATCTTCGGCTTC
TTGTTCCTCACCAGCGGAATGCTCATCAGCGTCCTGGGCATCTGGGTGCCCGGCTGCCAC
CCGGGGTGGCCCTCGGACCAGGGGAACCAGACGGACTCCGCAAGCATGGAGTCTCGGGGT
TGTGGATTTCTGTCCCTTCAGATAATGGGGCCGTTGATAGTGCTGATCGGGTTGTGTTTC
TTCGTGGTCGCCCACATTAAGAAAAGACACAACTTGGGGCCCGGCCAAGACGGCTCAGAA
AACCCGGAGCGGCGATCACAGAATCCCGAGCCTGTTCAAGTCACAGTAGGTGACGCAGTG
ATAATATTCCCGCCTCCACCACCACCTTATTTTTCTGAGTCTTCCACGTCTGCGATAGGA
TCC---AGTCCTGTGGTTCATCGTTTGCCTCTGAGTGAAAACCCTCCACCGTATTATAGT
ATTTTTAATTATGGG---------------------------------------------
------------------------------------------------------------
------------------------------------------------------------
---------------------------------
>Rabbit|ENSOCUG00000002668|ENSOCUT00000002667
---ATGTCTCCAGAGGCCGCCACC---GAGCAGGACAGGGAG---CGGGGCAGGCGTGTC
AGCAGGATCATCTTCTTCCTCTTTGTCTTCGGCGCCGTCCTCCTGTGCGTGGGAGTCCTG
CTCTCCATCTTCGGGTTCCAGGCGTGCCAATACGAGACCGTCTCAGACTGCAGCTTGGTA
CTGAAGATCGCCGGCCCCTCGTGCGCCGTCATGGGCCTTGGAGCTGTGATCCTGGCCCGC
TCCCGGGCCCGACTTCAGCTGCTGGAGGGGCAGCGGCGAGGC---AGCCAGGCCGATCCG
GACCAAGCGTTCATCTGCGGAGAGAGCCGCCAGTTTGCCCAGTGCCTCATCTTCGGGTTT
CTCTTCTTGACGAGCGGCATGCTCATCAGTGTGCTGGGCATTTGGGTGCCTGGGTGCGGC
ATGAACTGGGTGCAGGACTCGCTGAATGAGACAGACTCAGCGGGCGCGGGGCCCCCGATC
TGCGGATTTCTTTCCCTGCAGATCATGGGGCCCTTGATTGTGCTCGTGGGACTGTGTTTC
TTTGTCATCGCCCACGTTAAGAAGAGGAACAACCTGAATGTGAGCCAAGAGGCCCCTGAA
AGTGAAGAGGGACAGGCCCAGAGCATGGAGCCTGTCCCGGTCACAGTAGGTGATTCGGTG
ATAATATTCCCGCCGCCGCCGCCGCCTTACTTCCCCGGCTCCTCCACAGCAGCAGACACG
CCA---GCTCCTGGTGCCGGCGCTGTGCTTCCGGGGGAGAACCCGCCTCCGTACTACAGT
ATTTTCAACCCTGGG---ACCCCAGCACCTGAGAGCCAGGGGGAGCCCTCGGACAGAGAC
TGTGGATTCGTGTATACTATTTCTGGGACTGATTCGTCCCCGGAGGTCTCACATACTCCA
TACCTTCCATATGAATTACCTCCTAGATATGAAGAAAAAGACAGCAGTGCC---------
---------CCTGCCTCTGAGTCTACCCCACCA
>Rat|ENSRNOG00000015449|ENSRNOT00000020726
---ATGTCTTCTGTAGGAACTGCT---GAGCCAGACGGAGACCAGAGGGACCGACAAGTC
AGCAAACTCATCTTCTTCCTCTTTGTCTTCGGTGCAGTCCTGTTGTGTGTGGGGATCCTG
ATCTCCATCTTTGGGTACCAGGCATGCCAATATAAGCCTCTCTCACACTGCAGCATGGTG
CTAAAGATTGCTGGGCCTTCCTGTGCAGTGATGGGGCTGGGAACTGTGATTCTAGCCCGG
TCCCGGGCACGCCTGCAACTGAGGGAGCGACAGCGGCAGGGC---CATCAG---GACCCT
GACCAATCCTTCTTCTGTGGAGAGAGCCGCCAGTTTGCCCAGTGTCTCATCTTTGGGTTC
TTGTTTCTGACCAGTGGCATGCTCATTAGCATACTGGGTATCTGGGTGCCAGGATGTGGC
TCAGACTGGGCACAGGAACCACTGAACGAGACAAACAGTGGAGAAGGAGAACCCCAGATC
TGCAGCTTCCTTTCTCTGCAGATCATGGGGCCCTTGATTGTGCTCGTAGGATTGTGTTTC
TTTGTGGTGGCCCATGTTAAGAAGAAAAGCAACCTGAGTTCAAGCCGAGATACCTCTGAA
ATCGAAGGTGGACACACCCACAGTACAGAACCTGTCCACATCACTGTGGGTGACTCAGTG
ATAATATTCCCGCCCCCTCCACCACCTTACTTTGCTGAGTCTTCAGCAGCAGCT------
CCC---TCTCCTGGGGCTAACAGCCTGCACCGGATCGAAAACCCACCTTCCTACTCCAGT
CTTTTTAATCTCAGCAGGACCCCAACTCCTGAGAACCAGGGAGCAGCCTCTGAGAGAGAT
CGGGAAGTCATATACACCATTTCTGGGCCAGGTTCATCCTCCGAGAGTTCACACACTGGG
CATCTTCCGCTGGACCTGCCCCCGAGATATGAAGAAAAAGAGACTGCTCCAGCCACACCC
TTG---GGTGCCCCTTCTGAGTCATCCCCACCG
>Macaque|ENSMMUG00000015433|ENSMMUT00000021637
---ATGTCTCCTGCAGCTGCTGCT---GAGCCAGATGGGGACCAGCAGGACAGACACGTC
AGCAAGCTCATCTTCTGCTTCTTTGTCTTTGGCGCCGTCTTGTTGTGTGTGGGAGTCCTG
CTCTCCATCTTTGGGTTCCAGGCATGCCAATATAAGCCCCTCCCAGACTGCCCCATTGTG
CTCAAGGTGGCGGGGCCTGCATGTGCCGTGGTTGGGCTTGGGGCTGTGATCCTGGCCCGC
TCCCGGGCGCAACTTCAGCTCCGTGCAGGGCTGCAGAGAGGT---CGGCAGATGGACCCC
GACCGAGCCTTCATCTGTGGAGAGAGCCGCCAGTTTGCCCAGTGCCTTATCTTTGGATTT
CTCTTCTTGACAAGCGGCATGCTCATCAGCGTCCTGGGCATTTGGGTCCCTGGATGTGGC
TCCGACTGGGCACGGGAACCGCTAAACGAGACAGACACTGGCGACTCAAAGCCCCGGATG
TGTGGGTTCCTTTCTCTGCAGATCATGGGGCCCTTGATTGTGCTTGTGGGATTGTGTTTC
TTCGTGATTGCCCACATTAAGAAAAGAAACACGCTGAATATTGGCCAGGATGCCTCTGAG
AGAGAAGAGGGACAGATCCAGAGTATGGAGGCTGTCCAGGTCACTGTAGGTGACTCGGTA
ATGATATTTCCACCACCTCCACCACCTTACTTTCCTGAATCTTCAGCTTCTGCGGTCACT
GAG---AGTCCTGGGACTAACAGTCTGCTTCCAAATGAAAGCCCCCCTTCATATTACAGT
ATTTTCAACCATGGCAGGACCCCAGCTTCAGAG------GGTGTAGCCTCTGAGAGAGAC
TGTGAATCTATATATACCATTTCCAGGACGAATTCATCTTCTGAGGTCTCACATACTCCT
CATCTTCCATCTGAATTGCCTCCTAGATATGAAGAAAAAGAAAATGCTGCAGCTACATTC
TTG---CCTCTATCTTCTGAGCCTTCCCCACTG
>Marmoset|ENSCJAG00000016582|ENSCJAT00000032252
---ATGTCTCCTGCAGCTGCTGCT---GACCCAGATGGGGACCAGCAGGACAGGCACATC
AGCAAGCTCATCTTCTGCTTCTTTGTCTTCGGGGCCGTCCTGTTGTGTCTGGGACTCCTG
CTCTCCATCTTTGGGTTCCAGGCATGCCAATACAAGTCCCTCCCAGACTGCAGCATGGTG
CTCAAAGAGTGCGGGGCTGCTTGTGCTGTGATTGGGCTTGGGGCTGTGATCCTGGCCCGC
TCCCGGGCACAACTTCAGCTCCGTACAGGGCTGCAGAGAGGT---CACCAGATGGACTCC
GACCGAGCCTTCATCTGTGGAGAGAGCCGCCAGTTTGCCCAGTGCCTCATCTTCGGGTTT
CTGTTCTTGACAAGCGGCATGTTCATCAGCGTCCTGGGCATTTGGGTTCCTGGATGTGGC
TCCGACTGGGCACAGGAACCGCTAAATGAGACAGACACTGCTGACATGGAGCCCCGGATC
TGTGGGTTCCTCTCTTTGCAGATCATGGGGCCCTTGATTGTGCTTGTAGGATTGTGTTTC
TTCGTGGTTGCCCACATTAAGAAGAGAAACACCTTGAATGCTGGCCAGAATGCCTCTGAG
AGCGAAGAGGGACAGATCCAGAGTACTGAGCCTGTCCAGATTACCGTAGGTGACTCGGTA
ATAATATTTCCACCCCCTCCACCACCTTACTTTCCCGATTCTTCAGCTTCTGCGGTCACG
GAG---AGTCCTGGGACCAACAGTCAGCTTCCGAATGAAAACCCCCCTTCATATTACAGT
ATTTTCAACTACGGCAGGACCCCAACTTCTGAGAATCAGGGTGCAGCCTCTGAGAGAGAC
TGTGAATCCATATATACCATTTCCAGGACGAATTCATCTTCTGAGGTCTCACACATTCCA
CATCTTCCATCTGAATTGCCTCCTAGATATGAAGAAAAAGAAAATGCTGCAGCTACATTC
TTG---CCTCCATCTTCTGAGCCTTTCCCACCG
>Microbat|ENSMLUG00000006615|ENSMLUT00000006604
GCCATGTCTCCT---GCAGCAGCT---GAACCAGATGGGGTCCAGCGAGACAGGCATGTC
AGCATGCTCATCTTCTTCCTTTTCGTCTTTGGTGCCATCCTGCTGTTTGTGGGGGTCCTG
CTCTCCATCTTTGGGTTCCAGGCATGCCAATACAAACCCCACCCAGATTGCAGCCTGGTG
CTGAAGGTCGCTGGGCCCGCGTGTGCCGCAGTTGGGCTCGGGGCCGTGATCCTGGCCCGC
TCCCGGGCACTCCTTCAGTTCCGGCAGGGGCGCTGTCGGGGC---AACCGGGCGGACTCC
GACCGGCCCTTCATCTGCGGAGAGAGCCGCCAGTTTGCCCAGTGCCTCATCTTTGGATTT
CTGTTCTTGACCAGCGGCATGCTCATCAGCATATTGGGCATTTGGGTCCCTGGCTGTGGC
TCAGACTGGGAGCAGGAACCACTGAATGAGACAGACACTGCCGACGAGGAGCCCCAGATC
TGTGGATTCCTGTCCCTGCAGATCATGGGACCCTTGATTGTGCTCATGGGACTGTGTTTC
TTCGTGGTCGCCCATGTTAAGAAGAGAAACAACTTGAACGAGGGCCAGAATGCCTCTGAA
AGCGAAGAGAGACAGACCCAGAACACGGAGCCTGTGCAGGTCACTGTAGGTGATGCCGTG
ATCATATTCCCGCCCCCTCCGCCTCCTTACTTTCCTGAGTCTTCAGCTTCTGCCGTGACC
AGA---AGTCCTGGAGCAGACAGTTTGCTTCCAAATGAAAATCCGCCTTCATATTACAGT
ATTTTTAACCATGGCAGGACTCCAGCTCCTGAGGGCCAAGGCACAGCCCCTGAGAGAGAG
CGTGTATCCATCTACACCATTTCGGGGACTCCTTCGTCCTCTGAGACCTCCCACACACCA
CATCTCTCGTCTGAACTGCCTCCCAGATACGAAGAGAAAGAATCTGCTGCAGCCGCATCC
TTG---TCTCCCTCTTCTCAGCCTTCCCCACCA
>Human|ENSG00000157111|ENST00000454765
---ATGTCTCCTGCAGCTGCTGCT---GAGCCAGATGGGGACCAGCAGGACAGACACGTC
AGCAAACTCATCTTCTGCTTCTTTGTCTTCGGCGCCGTCTTGTTGTGTGTGGGAGTCCTG
CTCTCCATCTTTGGGTTCCAGGCATGCCAATATAAGCCCCTCCCAGACTGCCCCATGGTG
CTCAAGGTGGCGGGGCCTGCATGTGCCGTGGTTGGACTTGGGGCTGTGATCCTGGCCCGC
TCCCGGGCGCAACTTCAGCTCCGTGCAGGGCTGCAGAGAGGT---CAGCAGATGGACCCC
GACCGAGCCTTCATCTGTGGAGAGAGCCGCCAGTTTGCCCAGTGCCTTATCTTTGGGTTT
CTGTTCTTGACAAGCGGCATGCTCATCAGCGTCCTGGGCATTTGGGTCCCTGGATGTGGC
TCCAACTGGGCGCAGGAACCGCTAAACGAGACAGACACTGGCGACTCAGAGCCCCGGATG
TGTGGGTTCCTTTCTCTGCAGATCATGGGGCCCTTGATTGTGCTTGTGGGATTGTGTTTC
TTCGTGGTTGCCCATGTTAAGAAGAGAAACACGCTGAATGCTGGCCAGGATGCCTCTGAG
AGAGAAGAGGGACAGATCCAGATTATGGAGCCTGTCCAGGTCACTGTAGGTGACTCGGTA
ATAATATTTCCACCCCCTCCACCACCTTACTTTCCTGAATCTTCAGCTTCTGCGGTCGCT
GAG---AGTCCTGGAACTAACAGTCTGCTTCCGAATGAAAACCCCCCTTCATATTACAGT
ATTTTCAACTATGGCAGGACCCCAACTTCAGAG------GGTGCAGCCTCTGAAAGAGAC
TGTGAATCTATATATACCATTTCTGGGACGAATTCATCTTCTGAGGCCTCACACACTCCA
CATCTTCCATCTGAATTGCCTCCTAGATATGAAGAAAAAGAAAATGCTGCAGCTACATTC
TTG---CCTCTATCTTCTGAGCCTTCCCCACCG
>Chimp|ENSPTRG00000016977|ENSPTRT00000031484
---ATGTCTCCTGCAGCTGCTGCT---GAGCCAGATGGGGACCAGCAGGACAGACACGTC
AGCAAACTCATCTTCTGCTTCTTTGTCTTCGGCGCCGTCTTGTTGTGTGTGGGAGTCCTG
CTCTCCATCTTTGGGTTCCAGGCATGCCAATATAAGCCCCTCCCAGACTGCCCCATGGTG
CTCAAGGTGGCGGGGCCTGCATGTGCCGTGGTTGGGCTTGGGGCTGTGATCCTGGCCCGC
TCCCGGGCGCAACTTCAGCTCCGTGCAGGGCTGCAGAGAGGT---CAGCAGATGGACCCC
GACCGAGCCTTCATCTGTGGAGAGAGCCGCCAGTTTGCCCAGTGCCTTATCTTTGGGTTT
CTGTTCTTGACAAGCGGCATGCTCATCAGCGTCCTGGGCATTTGGGTCCCTGGATGTGGC
TCCAACTGGGCGCAGGAACCGCTAAACGAGACAGACACTGGCGACTCAGAACCCCGGATG
TGTGGGTTCCTTTCTCTGCAGATCATGGGGCCCTTGATTGTGCTTGTGGGATTGTGTTTC
TTCGTGGTTGCCCATGTTAAGAAGAGAAACACGCTGAATGCTGGCCAGGATGCCTCTGAG
AGAGAAGAGGGACAGATCCAGATTATGGAGCCTGTCCAGGTCACTGTAGGTGACTCGGTA
ATAATATTTCCACCCCCTCCACCACCTTACTTTCCTGAATCTTCAGCTTCTGCGGTCGCT
GAG---AGTCCTGGAACTAACAGTCTGCTTCCGAATGAAAACCCCCCTTCATATTACAGT
ATTTTCAACTATGGCAGGACCCCAACTTCAGAG------GGTGCAGCCTCTGAAAGAGAC
TGTGAATCTATATATACCATTTCTGGGATGAATTCGTCTTCTGAGGCCTCACACACTCCA
CATCTTCCATCTGAATTGCCTCCTAGATATGAAGAAAAAGAAAATGCTGCAGCTACATTC
TTG---CCTCTATCTTCTGAGCCTTCCCCACCG
>Cow|ENSBTAG00000008494|ENSBTAT00000011197
---ATGTCTCCTGCAGCCGCTGCT---GAGCCAGACGGGGTCCGGGGAGACAGGCATGTC
AGCAAGCTCATTTTCTTCCTTTTTGTCATCGGTGCCATCCTGCTGTGCGTGGGAGTTCTG
CTCTCCATCTTTGGGTTCCAGGCATGCCAATACAAAACCTTCCCAGACTGCAGCATGATG
CTGAAGATCGCTGGGCCCGCGTGTGCCGTGGTTGGGCTGGGGGCTGTGATCCTGGCCCGC
TCCCGGGCACGACTTCAGCAAACTGAGGAGCGCCTGCGAGGCAACAACCAGGCAGACTCC
GACCGACCCTTCCTCTGTGGGGAGAGCCGCCAGTTTGTCCAGTGTCTCATCTTTGGGTTT
CTGTTCCTGACGAGCGGTATGCTCATCAGCGTACTGGGCATTTGGGTACCTGGGTGCGGC
TCAGACTGGATGCAGGAATCACTGAATGAGACAGACACAGCTGACTCAGAGCCCCAGATC
TGTGGATTCTTGTCCCTTCAGATCTTGGGTCCCTTGATTGTGCTTGTGGGATTGTGTTTC
TTCGTGGTCGCCCACGTTAAGAAGAGAAGCAATTTGAATGGGGACCAGGATGCTTCTGAA
AGTGAAGAGAGACAAACCCAGAGCCTGGAGCCCATCCAGGTGACCGTAGGTGATGCCGTG
ATCATATTCCCACCCCCTCCACCACCTTACTTTCCTGAGTCTTCAGCTTCTGCAGCTGCC
CGG---AGTCCTGGGACTGACGGTTTGCTTCCAGATGAAAGCCCACCTTCATATTACAGT
ATTTTTCAATCT---GGGTCCCCAACTCCTGAGGGCCAAGGCGCGGCCTCTGAGAGAGAT
TGTGAATTGATATATACTATTTCTGGGACCGCTTCATCCTCTGAGACCTCCCACACGCTC
CATCTCTTATCTGAACTGCCTCCCAGATACGAAGAAAAAGAAACTGCTACTACCACATCC
TTG---TCTCCATCTTCTGAGCCTTCCCCGCCA
>Dog|ENSCAFG00000031156|ENSCAFT00000049929
---ATGTCACCCGTGGCTGCTGCT---GAGCCGGACGGGGCCCAGCGCAACAGGTGCGTC
AGCAAGCTCATCTTCTTCCTTTTTGTCTTTGGTGCCATGCTGCTGTGTGTGGGGGTGCTG
CTGTCCATCTTTGGGTTCCAGGCATGCCAGTACAGAATCTTCCAGGACTGCAGCGTGGTG
CTGAAGGTCGCTGGGCCGGCCTGTGCCGCGGTAGGGCTGGGGGCTGTGATCCTGGCCCGC
TCCCGGGCCCGGCTTCAGCTCCGGGAGAGCCGCCTGCGGGGC---AGTCCGGCGGACCCC
GACCGAGACTTCCTCTGTGGGGAGAGCCGCCAGTTTGTCCAGTGCCTCATCTTTGGGTTT
CTGTTCCTGACAAGTGGCATGCTCATCAGCATCCTGGGCATTTGGGTCCCCGGCTGTGGC
TCAGACTGGGCGCAGGAAGCGCTGAACGAGACGGACTCTGCCGACACAGAGCCGCAGATG
TGTGGATTCCTGTCCCTGCAGATCATGGGGCCCCTGATTGTACTCATGGGGTTGTGTTTC
TTTGTGGTGGCCCACGTGAAG---AGAAACAACCTGCACGAGGGCCAGGATGCCTCCGAA
AATGAGGACCCGCAGATCCGGAGCTTGGAGCCTGTCCAGGTCACCGTAGGTGACGCCGTG
ATCCTATTCCCGCCGCCGCCACCGCCCTACTTTCCCGAGTCCTCGGCTCCTGCGGCGACT
CGA---AGTCCTGGGGCTGACGGTTTGCGTCTAGATGAAAATCCACCTTCGTATTACAGT
ATTTTTAACTATGGTCGGACCCCAGCTCCTGGGCGCCAGGGCGCGGCCCCCGAGGCGCAT
GGCGAATCCATATACACCATTTCCGGGGCTGCTGCGGCCCCCGACACCCTCCCACCCCCC
GAGCTG------------CCTCCCAGGTACGAGGAGAAGGAAACGGCGGCCGCCTCGACG
CCG---ACCCTGGGCTCCGGGCCTGCCGCGCCG
>Elephant|ENSLAFG00000015910|ENSLAFT00000015907
---ATGTCTCCCTCGGCTGCCACT---GAGCCCAGCGAGCACCAGCATTACAGACATGTC
AGCAAGCTCATTTTCTTACTTTTTGTCTTTGGTGCCATTCTGTTGTGTGTGGGAGTCCTG
CTGTGCATCTTTGGGTTCCAGGTGTGCCAGTATGAAGCCTTCCTCAACTGCGCCCCGGTG
CTGAAGGCCATTGGGCCCATGTGTGCCGTGATTGGGCTGGGGACAGTGATCCTGGCTCGC
TCCTGGGCACGACTTCAGGTCCTGGAGGGGCAGCTGCAAGAC---AACCAGGTGGACCCC
AACGGAGCCTTCATCTGTGGAGAGAGCCGCCAGTTTGCCCAGTACCTCATCTTTGGGTTT
CTCTTCCTGACGAGTGGCATGCTGATCAGCATACTGGGGATTTGGGTCCCTGGATGTGGC
TCAGGCTGGGCACAGGAGCCACTGAACGAGACAGATACCACCGACTCTGAACCCCGTATA
TGTGGGTTCTTGACTCTGCAAATCATGGGGCCCTTGATTGTGCTCGTGGGATTGTGTTTC
TTCGTGGTCGCTCATGTTAAGAGAAGAAACCGCTTAAGTGTGGGCCAGGATGCCTCGGAA
AATGAAGAGGGACAGACCCAGAGCACGGAATCTGTCCAGGTCACTGTAGGTGATGCAGTG
ATAATATTTCCACCTCCTCCTCCACCCTACTTTCCTGAGCCTTCAGCTTCTGCAGTAACA
CAA---ACTGCTCCGGCTAACAGTTTGCTTCCGAATGAAAGTCCACCTTCATATTACAGT
ATTTTTAACTATGGCAGGACCCCAACTCCTGAGGACCAAGGAACAGCCTCTGAGAGAGAT
CATGGATCTGTATATACTATTTCTGGGACTAGGCCATCCTCTGAGATCTTACCCACTCCA
CATCTTCCATCTGAATCACCTCCCAGATACGAAGAAAAAGAAACCACTGCAGCTACAGCC
CTG---TCTCCATCTTCCGTGCCTTCCCCACCA
>Bowhead|bmy_13285T0
---ATGTCTCCTGCAGCTGCTGCC---GAGCCAGATGGGGTCCAGGGAGACAGGCGTGTC
ACCAAGCTCATTTTCTTCCTTTTTGTCATCGGTGCCATCCTGCTGTGTGTGGGAATCCTG
CTGTCCATCTTTGGGTTCCAGTCATGCCAATACGAAACCCTCCCAGACTGCAGCATGGTG
CTGAAGATCGCCGGGCCCGCGTGTGCCGTGATTGGGCTGGGGGCTGTGGTCCTGGCCCGC
TCCCGGGCACGACTTCAGAGAAGTGAGGAGCGCCTGCGAGGC---AACCAGGGGGCCTCC
GACCGAGCCTTCCTCTGCGGGGAGAGCCGCCAGTTTGTCCAGTGTCTCATCTTTGGGTTT
CTGTTCCTGACGAGCGGTATGCTCATCAGCGTACTGGGCATTTGGGTCCCCGGGTGTGGC
TCAGACTGGGTGCAGGAACCGCTGAATGAGACAGACACTGCTGACTCAGAGCCCCAGATC
TGTGGATTCCTGTCCCTGCAGATCTTGGGACCCTTGATCGTGCTTGTGGGATTGTGTTTC
TTCGTGGTTGCCCATGTTAAGAAGAGAAACAACTTGAATGTGGGCCAGGATGCTTCTGAA
AGTGAAGAGAGACAGACCCAGAACATGGAACCCGTCCAGGTCACTGTAGGTGATGCCGTG
ATCATATTTCCACCCCCTCCACCACCTTACTTTCCTGAGTCTTCAGTTTCTGCAGCTACT
CGC---AGTCCTGGGGCTGACTGTTTGCTCCCAGATGAAAATCCACCTTCATATTACAGY
CTTTTTAACTAT---AGGATCCCAACTCCTGAGGAACAAGGCACAGCCTCTGAGAGAGAC
TGTGAATCTATATATACTATTTCTGGGACTGCTTCATCCGCTGAGACCTCACACACTCCC
TATCTCTCATCCGAATTGCCTCCCAGATACGAAGAAAAAGAAACTGCTGCCTCCACATCC
TTG---TCTCCATCTTCTGAGCCTTCCCCACCA
>Minke|BACU006200
---ATGTCTCCCGCAGCTGCTGCC---GAGCCAGATGGGGTCCAGGGAGACAGGCGTGTC
ACCAAGCTCATTTTCTTCCTTTTTGTCATCGGTGCCATCCTGCTGTGTGTGGGAGTCCTG
CTGTCCATCTTTGGGTTCCAGGCATGCCAATACGAAACCCTCCCAGACTGCAGCATGGTG
CTGAAGATCGCCGGGCCCGCGTGTGCCGTGATTGGGCTGGGGGCTGTGGTCCTGGCCCGC
TCCCGGGCACGACTTCAGAGAAGCGAGGAGCGCCTGCAAGGC---AACCAGGGGGCCTCC
GACCGAGCCTTCCTCTGCGGGGAGAGCCGCCAGTTTGTCCAGTGTCTCATCTTTGGGTTT
CTGTTCCTGACGAGCGGTATGCTCATCAGTGTACTGGGCATTTGGGTCCCCGGGTGCGGC
TCAGACTGGGCGCAGGAACCGCTGAATGAGACAGACGCTGCTGACTCAGAGCCCCAGATC
TGTGGATTCCTGTCCCTGCAGATCTTGGGACCCTTGATTGTGCTTGTGGGATTGTGTTTC
TTCGTGGTTGCCCATGTTAAGAAGAGAAACAACTTGAATGTGGGCCAGGATGCTTCTGAA
AGTGAAGAGAGACAGACCCAGAACATGGAGCCCGTCCAGGTCACCGTAGGTGATGCCGTG
ATCATATTTCCACCCCCTCCACCACCTTACTTTCCTGAGTCTTCAGTTTCTGCAGCTACT
CGG---AGTCCTGGGGCTGACAGTTTGCTCCCAGATGAAAATCCACCTTCATATTACAGT
CTTTTTAACTAT---AGGATCCCAACTCCTGAGGGCCAAGGCGCAGCCTCTGAGAGAGAC
TGTGAATCTATATATACTATTTCTGGGACTGCTTCATCCTCCGAGACCTCACACACTCCC
TATCTCTCATCCGATTTGCCTCCCAGATACGAAGAAAAAGAAACTGCTGCCTCCACCTCC
TTG---TCTCCATCTTCTGAGCCTTCCCCACCA
