# Supplementary material for: Insights into the Evolution of Longevity from the Bowhead Whale Genome
Source: Cell Rep. 2015 Jan 6;10(1):112–22. doi: 10.1016/j.celrep.2014.12.008 (PMC4536333; doi:10.1016/j.celrep.2014.12.008)
Supplement: Supplemental Folder 2. Species Used in the Analysis of Selective Pressure Variation, Single-Gene Orthologous Families Tested, Likelihood Ratio Tests, MAKER Parameters, and Full Assembly and Read Usage Data, Related to Experimental Procedures [file mmc3.zip › Tested SGOs/reciprocal_group_3479.2.fas]

>Gibbon|ENSNLEG00000002057|ENSNLET00000002598
------------------------------------------------------------
------------------------------------------ATG------GAGGAGCCT
CAG---GCCGGC------GATGCTGCTCGGTTCTCTTGTCCCCCCAATTTTACC---GCG
AAGCCCCAAGCCTCAGAGTCCCCTCGTTTCTCCTTGGAGGCGCTGACGGGTCCAGATACG
GAGCTGTGGCTTATTCAGGCCCCTGCAGACTTTGCCCCAGACTGCTTCAATGGGCGGCAT
GTGCCTCTCTCTGGCTCCCAGATTGTCAAGGGC---------AAGTTGGCAGGCAAGCGG
CACCGCTATCGAGTCCTCAGCAGCTGT---CCCCAGGCT---GGAGAAGCG---ACCCTG
CTGGCCCCCTCAACGGAGGCAGGAGGTGGACTCACCTGTGCCTCAGCCCCCCAGGGCACC
CTGAGGATCCTTGAGAGTCCCCAGCAATCCCTG---TCAGGGAGCCCTCTGCAGCCCATC
CCAGCAAGTCCCCCACCACAGATCCCTCCTGGCCTGAGGCCTCGGTTCTGTGCCTTTGGG
GGCAACCCACCAGTCACAGGGCCT------------------AGGTCAGCCTTGGCCCCC
AACCTGCTCACCTCAGGGAAGAAGAAAAAGGAGATGCAGGTGACGGAGGCCCCA---GTC
ACT---CAGGAGGCAGTGAATGGGCACGGGGCCCTGGAGGTG------GACATGGCTTTG
GGG---------------------------------------------------------
------TCCCCAGAAATGGATGTGCGGAAGAAGAAGAAGAAA---AAAAATCAGCAGCTG
AAAGAAGCAGAGGCGGCAGGACCTGTGGGGACAGAGCCCACA---------GTGGAG---
---ACACTGGAGCCTCTGGGAGTGCTGTTCCCATCCACCACCAAGAAGAGG------AAG
AAGCCCAAAGGG---ACAGAAACCTTC---------------------GAGCCAGAAGAC
AAGACAGTGAAG------------------------------------------CAGGAA
---CAGATTAACACTGAGCCTCTAGAAGACACAGTCCTGTCCCGGACC---AAAAAGAGA
AAGAGGCAAAAGGGGACGGAAGGGATG---------------------------GAGCCA
GAGGAGGGAGTGACAGTTGAGTCTCAGCCACAGGTGAAGGTGGAGCCACTGGATGAAGCC
ATCCCTCTGCCC---------------------TCTACAAAGAAGAGGAAAAAAGAAAAG
GGACAGATTGCAATGATGGAGCCAGGGACGGAGGCGATGGAGCCAGTGGAGCCAGAGATG
AAGCCTCTGGAGTTCCCAGGGGGGATGATGGAGCCTCAACAGCCAGAAGGA---TCGGAG
CCT------CAG------GCC------CAGGCAGCTCTGGCAGCTCCCAAAAAG---AAG
AGGAAGAAA------------GAAAAACAGCAAAAT---------GCCACAGTGGAGCCA
GAGACAGAGGTGGTGGAGCCT---------------------GAGCTGTCGGATGACCTT
GAGCCTCAGGCAGCTCCCGCATCCACCAAAAAGAAGAAGAAGAAA------GAGAGAGGT
CACACAATGACTGAGCTG------------ATTCAGCCA---------------CTACAG
CTTGAACTGCCAGGGGAGGGACAGCCTGAGGCCAGGGCAACTCCGGGATCCACCAAGAAG
AGGAAGAAGCAGAGTCAGGAAAGCCGG------------ATGCCAGAGACAGTGCCCCAA
GAGGAGATGCCAGGGCCACCACTGAATTCAGAGCCTGGGGAGGAGGCTCCC---ACAGGC
CGGGACAAGAAGCGGAAG---AAGCAGCAGCAGCAGCCTGTG------------
>Gorilla|ENSGGOG00000015872|ENSGGOT00000015926
------------------------------------------------------------
------------------------------------------ATG------GAGGAGCCC
CAG---GCCGGC------GATGCTGCTCGGTTCTCTTGTCCCCCCAACTTTACC---GCG
AAGCCCCCAGCCTCAGAGTCCCCTCGTTTCTCCTTGGAGGCGCTGACGGGTCCAGATACG
GAGCTGTGGCTTATTCAGGCCCCTGCAGACTTTGCCCCAGAATGCTTCAATGGGCGGCAT
GTGCCTCTCTCTGGCTCCCAGATCGTCAAGGGC---------AAGTTGGCAGGCAAGCGG
CACCGCTATCGAGTCCTCAGCAGTTGT---CCCCAGGCT---GGAGAAGCG---ACCCTG
CTGGCCCCCTCAACGGAGGCAGGT---GGACTCACCTGTGCCTCAGCCCCCCAGGGCACC
CTAAGGATCCTTGAGGGTCCCCAGCAATCCCTG---TCAGGGAGCCCTCTGCAGCCCATC
CCAGCAAGTCCCCCACCACAGATCCCTCCTGGCCTGAGGCCTCGGTTCTGTGCCTTTGGG
GGCAACCCACCAGTCACAGGGCCT------------------AGGTCAGCCTTAGCCCTC
AACCTGCTCACCTCAAGGAAGAAGAAAAAGGAGATGCAGGTGACAGAGGCCCCA---GTC
ACT---CAGGAGGCAGTGAATGGGCACGGGGCCCTGGAGGTG------GACATGGCTTTG
GGG---------------------------------------------------------
------TCCCCAGAAATGGATGTGCGGAAGAAGAAGAAGAAA---AAAAATCAGCTGCTG
AAAGAACCAGAGGCGGCAGGGCCTGTGGGGACAGAGCCCACA---------GTGGAG---
---ACACTGGAGCCTCTGGGAGTGCTGTTCCTGTCCACCACCAAGAAGAGG------AAG
AAGCCCAAAGGG---ACAGAAACCTTC---------------------GAGCCAGAAGAC
AAGACAGTGAAG------------------------------------------CAGGAA
---CAGATTAACACTGAGCCTCTAGAAGACACAGTCCTGTCCCCGACC---AAAAAGAGA
AAGAAGCAAAAGGGGACGGAAGGGATG---------------------------GAGCCA
GAGGAGGGGGTGACAGTTGAGTCTCAGCCACAGGTGACGGTGGAGCCACTGGAGGAAGCC
ATCCCTCTGCCC---------------------CCTACGAAGAAGAGGAAAAAAGAAAAG
GGACAGATTGCAATGACAGAGCCAGGGACGGAGGCGATGCAGCCAGTGGAGCCGGAGATG
AAGCCTCTGGAGTCCCCAGGGGGGACCATGGCGCCTCAACAGCCAGAAGGA---GCGGAG
CCT------CAG------GCC------CAGGCAGCTCTGGCAGCTCCCAAAAAG---AAG
ACGAAGAAA------------GAAAAACAGCAAAAT---------GCCACAGTGGAGCCA
GAGACAGAGGTGGTGGGGCCT---------------------GAGCTGCCGGATGACCTT
GAGCCTCAGGCAGCTCCCACATCCACCAAGAAG---AAGAAGAAGAAA---GAGAGAGGT
CACACAGTGACTGAGCCG------------ATTCAGCCA---------------CTAGAG
CCTGAACTGCCAGGGGAGGGACAGCCTGAAGCCAGGGCAACTCCGGGATCCACCAAGAAG
AGGAAGAAGCAGAGTCAGGAAAGCCGG------------ATGCCAGAGACAGTGCCCCAA
GAGGAGATGCCAGGGCCGCCACTGAATTCAGAGTCTGGGGAGGAGGCTCCC---ACAGGC
CGGGACAAGAAGCGGAAG---AAGCAGCAGCAGCAGCCTGTG------------
>Guinea_Pig|ENSCPOG00000015603|ENSCPOT00000015756
------------------------------------------------------------
------------------------------------------ATG------GAGGGGACC
CAG---TCCGGC------GGTGCCGCTCGGTTCTCTTGTCCCCCCAACTTCACT---GCC
ATCCGCTCAGCCTCAGAGCCCTCTCATCTCTCCCTGGAGACGCTGACAGGCCCGGATACA
GAGCTGTGGCTGATCCAGGCCCCTGCAGACTTTGCCCCAGACTGCTTCAATGGCCGGCTG
GTGCCCCTCTCCGGCTCCCACATCGTCAAGAGC---------AAGTTGGCTGGCAAGCGG
CACCGCTATCAGGTCCTCAGCAGCAGTGAGCCCCAGGCT---GGGGAAGCC---ACCCTG
CTGGCTCCCTCAACACAAGCAGGAGGCGGGCTCACCTGTGCCCCTGCCCCACAGGGCAGC
TTAAGGATCATTGAGGGTCCCCAGGAACCCTTG---TCAGGGAGTCCTCTGCAGCCCATT
CCAACAAGCCCCCCACCACAGATCCCTCCTGGCCTGAGGCCCCGTTTCTGTGCCTTTGGA
GGCAGCCCACCAGTCACAGGGCCG------------------GCGTCACCCTTGGCACTG
AAGTCTCCCGCCTCGGGGAAGAGGAGAAAG---AGGCAGGTGTCAGAAGACTGC---ACC
ACT---CAGGTGGCTGTGAATGGTCATGGGGCCCCAGAGGTA------GAAACA------
------------------------------------------------------------
------------GAAATGGATGTG---------------------GAG---CACCAGCAA
GGAGAACCAGAAGTGATGGAGCCAGTGGTGACAGAGCCCAGG---------GCTGAG---
---ATATCTGAGCCTCTGGGAATACTGTTCCCACCCACCTCTAAGAAGCGG---AAGAAG
CAGCCCAAAGAG---GCAGAAACCATG---------------------GAGCCAACAGAA
GAGAGAGCAGAG------------------------------------------CTAGAA
CCTGTAGCCAAAAATGAGTCTCCTGAGGAGACAGTCACCTCCCCTACC---AAGAAGAGA
AAGAGACAGAAGGAAATAGAAGGGATG---------------------------GAGTCA
---GACTGGGTGACAGTGGAAGCCCAGCCACAGGTGAAGGAGGAGCTGCAGGAGGAAGCC
ATCCCC------------------------------------------------------
GGGCCAGAGATGTCGGTAGAGCCAGGGACTGAGGCT---------GAGGAGTCAGAGGGG
AGACCTCTGGTGCCCCACGGGCTGATAACGGAACCAGAACTGCCACAGGAA---GTGGAG
CCT------CAG------GCA------GAGGTGGCCCTG---------------------
---------------------GAGTTCAGGCATAAT---------GAGATGCTGGAGCCA
GCGGCAGAGGTGGTAGGGTTG---------------------GAGCTGCCAGGTGACCTG
GAACCTCAAGCAGTACTAGCATCCACCAAGAAGAAA---------AAGAAGGACACAGGG
CACAAAGCAGGGGAGCCCAGGACTGAGATGAGCGACCCAGCAATG---GAGATGGAGGGG
CCTGAGCAGCCAGGTGAGAAGGAGCCCCATGCCAAGGCAGTGCTGGGATCCACCAAGAGG
AAGAAAAGGAAGTGGGGTGAGTCGGCACCCCCAGAGGAGATGCCTGAGGTAGCCCCCCAA
GAGAAGATGCCAGAAGTGCCACTGAATGTGGAGATCGGGGACGGGGCTCCT---GCAGAC
AGAAAGAAGAAGCGGAAGAAGCAGCCACAGCTGGATCCTGCA------------
>Horse|ENSECAG00000010340|ENSECAT00000010606
------------------------------------------------------------
------------------------------------------------------GTTTCC
CCT---TCTGCA------GGTGCGGCTCGGTTTTCTTGTCCCCCCAACTTTACC---GCG
ACGCCCCCAGCCTCAGAGCCCACTCGTTTCTCCTTGGAGGCGTTGACGGGCCCGGATGTA
GAACTGTGGCTTATCCAGGCCCCTGTGGACTTCGCCCCAGACTGCCTCAACGGGCGGCTT
GTGCCTCTTTCTGGCTCCCAGATCGTGAAGGGC---------AAGTTGGCGGGTAAGCGG
CACCGCTACCGGGTCCTCGGCAGCAGTGGCCCCCAGGCT---GGAGAAGCA---ACACTG
CTGGCCCCCTCAACGGAGGGAGGAGGGGGCCTCACCTGTGCCCCAGTGCCCCAGGGCAGG
CTAAGGATTTTTGAGGGTCCCCAAGAATCCCTT---TCAGGA---TTCTTGGGGACCATC
CCAGCAAGCCCCCCACCACAGATCCCCCCTGGCCTGAGGCCTCGGTTCTGTGCCTTTGGA
GGCAGCCTGCCGGTCACAGGGCCT------------------GGGTCGGCCTTGGCACTG
AGGTCACCAGCCTCGGGGAAGAGGAAAAAGAAGAGGCATACGCCAGAGGCCTCA---GTT
CCT---CAGGAGGCAGTGAATGGGCATGGGGCACTGGAGGTG------GACACAGCTTTG
GGG---------------------------------------------------------
------TCCCCAGAGATGGACGTGGGGAAGAAGAAGAAGAAA---AAG---CAGCAGCTG
AAAGAACTGGAGGTGATGGAGCCGGTGGCAGCAGAGCCCGCG---------GCTGAG---
---ATGTTGGAACCACTGGGAGTGCCATGTCCGTTCACCACCAAGAAGAGG---AAAAAG
AAGCCCAAAGAG---GCAGAAATG---------------------------CCAGAAGAA
AAGACAGGGGAA------------------------------------------ATGGAA
CTCATGGTTAAAACTGAGCCTCTGGAAGAGACGGTGCTAACCCCCAGG---AAGAAGAGG
AAGAGGGCGAAAGGGACAGAAGAGATG---------------------------GAGCCA
GTGGAGGGGATGATGGTTGAATCTCAGCTGCAGGTGAAGATGGAGCCACAGGAGGAAGCC
ATCCCACTGCCGTCC------------------TCGAAGAAG---AAGAAGAAAGAAAAG
GGGTACCAAGTGATGATGGAGCCAGGGACTGAGGCT---------ATAGAGCCAGAGACA
AAACCTCTGGAGCTCCAAGGGGAGATGATGGAGCCTGAACTGCCGCAT---GAAGTGGAG
CCT------CAG------GCC------AACGCAGCTCTGGCATCCCCCAAAAAG---AAG
AAGAAGAAA------------GAAAAATGGCAAAAT---------GTGATGATGGAGCCA
GGGACAGAGATGGTGGAGCCACAA------------------GAGCTGCCAGGTGACCTT
GAGCCTCAGGCAGCTCTAGCATGTACCAAGAAGAAG------AAGAAGAAAGAAAGAGAA
CACAAAGCGCCG------------------------CCACAA---GGTGAGATGATGGAG
CTTGAGCTGCCAGATGAGGGTGAGTCTGAGGCCAGGGCAGATCCGGCGTCCACCAAGAAG
AAGAAGAAGCGGGGCCGGGAAAGCAGG------------GTGGCAGAGATGGCATCCCAG
GAGGAGATGCCAGAGCTGCCGCTGAATCCGGAGTCTGGGGAGGTGGCTCCC---CCGGGA
CGGAAGAAGAAGAGGGAGAGGCATCTGCAGCAGGACCCTGTG------------
>Mouse|ENSMUSG00000047649|ENSMUST00000047036
------------------------------------------------------------
------------------------------------------ATG------GCGGGTACC
CAG---GCCTGC------AGTGCCACTCGGTTCTCCTGCCCTCCCCACTTCACG---GAG
ATGTCGCCAGACTCGGAACCCTCCCGTTTCTCCTTGGAGGCGCTTACAGGTCCAGATACA
GAACTGTGGCTTATCCAAGCCCCTGCAGACTTCGCCCCACAATGTCTCAATGGGCGGCGT
GTACCTCTTTCTGGCTCCAAGACTGTTAAGGGC---------AAACTGGATGGCAAGAAG
CACCGATACCGGGTATTTACCAGCAGT---CCCCAGGCC---CGAGAAGCC---ACCTTG
CTCGCATCTTCATCAGAGGCAGGTGGCAGACTCACCTGCGCCCCGGCCCCCAGTGGGAGC
TTAAGGATCATGGAGGGTCCTCAAGAATATCTTCTCTCTCGGGTCCCCCTGCAGCTGATC
CCTACAAGTCTGCCACCTCAGATCCCTGCTGGCCTGCGGCCTCGCTTCTCCGCCTTTGGC
GGCAGCCCTCCCGTCACGGGGCCA------------------GGTTCAGCCTCAGCTCTG
AGGTCACCAACTTCAGGGAAGAGGAAAAGTACAAGAAAGGGTACAGATGCCTCCTCAGAC
ACT---CAGGAGGCTGTGAACAGGCACGGGGCCATGGAAGTA------AAAACAGCCTTG
GGT---------------------------------------------------------
------AACCTAGGAGTGAGTGTGAAG---AAGAGAAAGAGG---TAT---TTCATGCAG
GAGGAG---------ATGGAAGCCAAGACAATGGAGCCCGTG---------GCAGAG---
---CTGCCAGTCCCA---------------TCTGCCACCAGCAGCAAGAAG---AGGAAG
AAGTCCAAGGGG---ACAGAGACATCC---------------------CAGGTGGAG---
---------CAC------------------------------------------ACAGAA
CCTGTGGCTCAAACAGAGCCTCCTGAGGGGACCTTCCTGTTCCCCACC---AAAAAGAGG
AAGAGGCAGAAGGAAGCTGATGGGACA---------------------------GAGGAA
GTGGATGGTATAGTGGCTGACTCTCAGCCACAGGTCATTGTGGAAGCCCAGGAGGAAACC
ATCCTCCTGTCC---------------------CCCACAAAGAAGAGGAGAAAGGAAAAG
AGACAGAATTTGGGGATG------------------------------GAGGCAGAGATG
---------GGGCCCCCTGGAGTACTCATGGTGACCGAACAT------------TCAGAA
CATGGGCTCCAG------GCT------GAAGTAGCTCTTGTGTCCCCCAAGAAGACAAAG
AAGAAAAAG------------GGAAAGCGGGTGGGT---------GAG------------
------------ACAGAGGCT---------------------GCACTTCCAGATGACTTT
GAGCCCCAGGGGGCTCTAGCACCCAGC------AAG---------AAAAAAGAGAGAGGC
GCACGCCTT---------------------------------------------------
------------------------------------------------------------
------------------------------------------------------------
------------------------------------------------------------
------------------------------------------------------
>Opossum|ENSMODG00000021547|ENSMODT00000027401
------------------------------------------------------------
------------------------------------------ATGACTGCCGAAGCGCTC
CGGAGCCCCCTC------------------------TGCCCGGACGACTTCTGCCCGGCC
GCGCTCCCCTCCGAGCCGCCACCTCCCCTCGCCCTGGACGCCCTGCGGAAGCCGGACACC
GAACTGTGGCTCATCCGGACCCCCGCGGACTTCAGCCCGGCCAGCCTCAATGGATGCAAG
GTGCCTCTGGTGGGCTTCCAGACCCTGAAGAGCCATCGCAATGAG---GCGGGTATCCGC
CAGCGCTACCAAGTCCTA------------AGCAGCACCTCCACCGGCCCTGAGACCCTG
CTGGCCCCAGGGACCTCTGCAGATGGCCAGCTCGTCCCAGCACCAGCTCTGCAGGGCACC
CTGAGTGTCATAGAAGTGCCCCGGAATAAACTG---TCTGGCCAGTTCCTCCATGCCATC
CCCACCAGCCCACCCCCACAGATCCCGCCTGGCCTCCGCCCCCGATTTCAGGCCTTTGGG
GGGCGGCAGCCTGTGGTGGGGCCACCTGCTCCCTCAGGAGCAGGGAAAGCCAGGGAGATG
AAGTCCCCC------------CAGAAAAGGAAGAAGTCCGAATCGGTGTCTCTGAGTCCA
AGGCCACAGGAGGTTTTGATTGGAGAGGGGGGG------------CCGGACTCTGCTCCA
GGGCAGGCTTTGGGACAGGAGATGCCAGAACTTAAGGAGCAAATGGCAATCAGAATAGAG
GAAGAGGTGGCAGCCCTATTACCTATCAAGAAGAAGAAGAAA---AAG---AAGAAGGAG
CAGGAAGGAGAGGTACAGGAGCCAGCAGGAGAGGTACCAGTGATGGAGCTTCGACAGGAA
GCCAGTTTTTCACCC---------------------ACTAAGCCAAAGAAAAGCAAGAAG
AAACGAGAGCTGGAAAGAGAGATGATA---------------------GAGCAGGAGGAG
AGGCAACCAGAG------------------------------------------GCTGAA
GTCCAGGCT------GATCCTCCAAAGGAATCAACCCCATCCTCTGCCAAAAAGAAGAGC
AGGAGGAGGCAGGAGGCAGGAGGAGAGATGCTA---------------------GAGCCT
GAGCAAGCT------GCTGGGATGAAGGAGGAGATAGCAGTC------------------
---------CCA---------------------CCTTCACCCAAAAGGGAGAAAGAA---
------------------------------------------------------------
---------GAACCAGGAGGAGAAATGCTGGACCAAGAG------------------ACT
GTAGTAACAGAG------TCCATCAAGGAGGCTGACTCTTTGCCCATCAAGAAG---AAG
AAGAAGAAGAGGAAGAAGCCAGAGGAAGGGGAGGAG---------------------ATG
---------------TTACCA---------------------GAGCCACCA---------
------------------------------------------------------------
------------------------------------------------------------
------------------------------------------------------------
---------------AAGGAGACTGAC------------TCCCCCGCTTGGATCCCTGAG
---------------------------------TCAGTGACCCCAAACCCCGGTCAGGGA
GCAGAAGAGAAGAGGAAGAAAAAGAAGAAGAGACTA------------------
>Orangutan|ENSPPYG00000010119|ENSPPYT00000011759
------------------------------------------------------------
------------------------------------------------------------
TCT---GCTGCA------GATGCTGCTCGGTTCTCTTGTCCCCCCAACTTCACC---GCG
AAGCCCCCAGCCTCAGAGTCCCCTCGTTTCTCCTTGGAGGCGCTGACGGGTCCAGATACG
GAGCTGTGGCTTATTCAGGCCCCTGCAGACTTTGCCCCAGAATGCTTCAATGGGCGGCAT
GTGCCTCTCTCTGGCTCCCAGATCGTCAAGGGC---------AAGTTGGCAGGCAAGCGG
CACCGCTATCGAGTCCTCAGCAGCTGT---CCCCAGGCT---GGAGAAGCG---ACCCTG
CTGGCCCCCTCAACGGAGGCGGGAGGTGGACTCACCTGTGCCTCAGCCCCCCAGGGCACC
CTAAGGATCCTTGAGGGTCCCCAGCAATCCCTG---TCAGGGAGCCCTCTGCAGCCCATC
CCAGCAAGTCCCCCACCACAGATCCCTCCTGGCCTGAGGCCTCGGTTCTGTGCCTTTGGG
GGCAACCCACCAGTCACAGGGCCT------------------AGGTCAGCCTTGGCCCCC
AACCTGCTCACCTCAGGGAAGAAGAAAAAGGAGATGCAGGTGACAGAGGCCCCA---GTC
ACT---CAGGAGGCAGTGAATGGGCACGGGGCCTTGGAGGTG------GACATGGCTTTG
GGG---------------------------------------------------------
------TCCCCAGAAATGGATGTGCGGAAGAAGAAGAAGAAA---AAAAATCAGCAGCTG
AAAGAACCAGAGGTGGCAGGGCCTGTGGGGACAGAGCCCACA---------GTGGAG---
---ACACTGGAGCCTCTGGGAGTGCTGTTCCCGTCCACCACCAAGAAGAGG------AAG
AAGCCCAAAGGG---ACAGAAACCTTC---------------------GAGCCAGAAGAC
AAGACAGTGAAG------------------------------------------CAGGAA
---CAGATTAACACTGAACCTCTAGAAGACACAGTCCTGTCCCTGACC---AAAAAGAGA
AAGAGGCAAAAGGGGACGGAAGAGATG---------------------------GAGCCA
GAGGAGGGGGTGACAGTTGAGTCTCAGCCACAGGTCAAGGTGGAGCCACTGGAGAAAGCC
ATCCCTCTGCCC---------------------CCTACAAAGAAGAGGAAAAAAGAAAAG
GGACAGATTGCAATGATGGAGCCAGGGACGGAGGCGATGGAGCCAGTGGAGCCAGAGATG
AAGCCCCTGGATTTCCCAGAGGGGACAATGGCGCCTCAACAGCCAGAAGGA---GTGGAG
CCT------CAG------GCC------CAGGCAGCTCTGGCAGCTCCCAAAAAG---AAG
ATGAAGAAA------------GAAAAACAGCAAAAT---------GCCACAGTGGAGCCA
GAGACAGAGGTGGTGGAGCCT---------------------GAGCGGCCGGATGACCTT
GAGCCTCAGGCAGCTCCCACATCCACCAAGAAGAAGAAGAAGAAGAAGAAAGAGAGAGGT
CACACAATGACAGAGCTG------------ATTCTGCCA---------------CTAGAG
CCTCAACTGCCAGGGGAGGGACAGCCTGAGGCCAGGGCAACTCCGGGATCCACCAAGAAG
AGGAAGAAGCAGAGTCAGGAAAGCCGG------------ATGCCAGAGACAGTGCCCCAA
GAGGAGATGCCAGGGCCACCACTGAATTCAGAGTCTGGGGAGGAGGCTCCC---ACAGGC
CGGGACAAGAAGTGGAAG---AAGCAGCAGCAGCAGCCTGTG------------
>Platypus|ENSOANG00000004535|ENSOANT00000007190
------------------------------------------------------------
------------------------------------------ATGTGGCTGCAGGGGTCT
CCTGGGCCGCCC------GCCGTCAAGAAGTTCGAGTGTCCCCCGGACTTCTCCCCCTCG
GCGCCCCCGACCGACGTGCCA------TTTTCGCTGGAGTCGCTGCAGTCACCGACCACC
GAACTGTGGCTTATCAAAGCCCCCGCGGACTTCGTTCCCGAGAGCTTGAATGGGTGTCGA
GTATCACTGACTGGACTCAAAAACTTGAAGACC---------AAA---GATGGAAGTCGC
CGTTCCTACCAGGTCCTGGGCAACCAGGGCAGCTTTGTGAGTGGTGGCCCC---TGTCTG
TTGGTGCCA---TCTGCAGCCCGGGGACAACTGGTGTGCGGTCCAGCCCTGAAGGGCTCC
CTCAACGTGTGTGATGGGCCCCTGGCCCCACAG---ACTCCCTCTCAGCCTCTGTCCATC
CCATCCCCACCCCCGCCTCAGATACCACCAGGACTCCGCCAACGATTCAGGGCATTTGGT
GGCAGTCCGCCTGTCCAGCTGAACAGGAAGCCCGGGGCCGTGGTGGACGCCGCAGACCCC
AAGAGGAAG------------AGGACAAAGAAACGAGTGAGAGAGGCAGAGCTGGAGCTC
AAA---CAAGAAGTTGAGTCCTGGGATAGGGGTTATGGGGTTCTCCCAGATGGGGAGCCA
GGC---------------------------------------------------------
------CTGGAGCCCCTAAGCCCCAAGCCCAAGAAGAGGAGG---AGA---AAACAGGAG
CTCGAGGCCCCAATTCTTGAGCTGCCT---------CCAGTAAATAAGACAGAGCAGGAG
TTCCTGTTGCAGCCC---------------CCCTGCCAGCTGGAAGAGCCTTCCACCAAG
AAGAGGAGGAGAAGAAAGGAG---------------------------------GAGGCC
AGACCCCCAGAG---CTGAAGCTGGACCCCTCAGTGCCAGAGCTGCCTCTGGGGGCCGAG
AGAGTGTTG------GAGCCCCTCTGCCAGCTGGAACAGCTCCCCACCAAGAAGAAGAGG
AAGAGGAGAAAGGAGGAGTCCGAGCCCCTGCTACCTGTGCTGCCCCTGGGAGCAGAGGCA
GAGCTGGGA------GCCGGGCCTCTGTCAGAGCCCCTGCCC------------------
---------CCC---TGCCAGCTGAACCAGCTCCCCACCAAAAAGAGGAAGAGAAAG---
------------------------------------------------------------
---------GAG------------------GAGTCTGAG------------------GCC
CCAGTGCTGGAGCTGCCTGGGGTGACCGAGGCAGGGCTGGAGCCCCTCACCAAA---AAG
AAGAAGAGAAAG---------GAGGAGGCCAACTCC---------------------CCA
---------------GTGCCA---------------------GTGCTGCCC---------
------------------------------------------------------------
------------------------------------------------------------
------------------------------------------------------------
---------------CCCGAGGAGGCT------------GGGCCAGAACCCCAGCCCAGG
---------------------------------TCAGAGACCCCGACCCAG---CACCCC
ACCAAGAAGAAAAAGAAGAAGCTGAAAGAGGAGAAT------------------
>Rabbit|ENSOCUG00000025376|ENSOCUT00000028483
------------------------------------------------------------
------------------------------------------ATG------GAGGGCTCC
CAG---CCCGCA------GGTGCCGCTCGGTTCTCTTGTCCCCCCAATTTCACA---GCG
ACGCCCCCAGCCCCAGAGCCTCCCCGCTTCTCGTTGGAGTCGCTGGCCGGCCCGGATGTG
GAGGTGTGGCTCATCCAGGCCCCTGCAGACTTTGCCCCGGCCAGCCTCAACGGGCGCCCG
GTGCCCCTCTCCGGCTCCGGGACTGTGAAGGGC---------AAGCTGGCCGGCAAGCGG
CAGCGCTATCGGGTGCTCAGCAGTCGGGGCCCCCGCGCT---GGAGGAGCG---ACCCTG
CTGGCTCCCTCGGCAGAGGCAGGCGGCGGACTCACCTGCGCCCCGGCTCCCCTGGGCAGC
CTGAGGATCCTGGAGGGGCCTCAGGGGTGGCGG---CCAGGGGCCCCTCTGCAGCCAATC
CCGGCGAGTCCCCCGCCGCAGGTTCCCCCGGGCCTGAGGCCGCGGTTCTGTGCCTTTGGG
GGCAGCCCGCCCGTCCCGGGCCCA------------------GGGGCAGCCTTGGCATTG
GAGTCTCCCACCTCGGAGAGGAGGAAGAAGAGGAGGCAGAAGCCAGCGGCTCCC---GGC
ACG---CAGGAGGCAGTGAACGGGCTCGGGGCCTTGGAGGGC------GACACAGCTTCC
GGC---------------------------------------------------------
------CGCCCCGAGACGGACGCGAGG---------------------------------
------------------GGACCCGAGGCAGCAGAGCCGGCCGCTGCGGTGTCGGAG---
---GCGCTGGAGCCG---------------CCGCTCCCTTCCAGCAGCAAG---AGGAAG
AAGAGGAAGCGG---CTC---------------------------------AGAGAGGAG
GCGCCCGTGGAG------------------------------------------GCCGAG
CCTCTGGGCCCGGAGGAGCCTGGGGAG---------------------------------
------------------------GCG---------------------------GGGCCC
GCCGAGGGG------GCGGGAGCTGGCCCTGCGATGCTGGACGACCCCAGC---------
---CCACTGCCC---------------------CCCAGGAAGAGGAGGAAAAAAGAGAAG
AGGCAAAGCGTGGAGCCG------------------------------GAGCCGGAGCCG
TGCTCTCTGGAGCGCTGGGGGGAGATGGCAGGTGCGGAG------------------GGG
CCT------CCC------GCA------GAGGCAGCCCTGCCATCCACCCGGAAG---AAG
AAGAAGAAGAGA---------GAAAGGGGGCCAGAT---------------------CCG
GGGCTGGGGGCGGTGCAGCCC---------------------GAGCTGCCAGGCGACCCG
GGGCCCGAGGCGGCA---------------------------------------------
------------------------------------------------------------
------------------------------GAGTCGGCGGCGCTGGGATCTCCCACGGAG
CAGCAGCGGCCGGCCCCGGAGAGTGGG------------GCGCTGGAGACGGCGCCC---
---------------------------------GCGGGGGTGGCGCCCCCG---AGAGGG
CGGGAGAGGAAGCGGAAGCGGAAGCTG---TTGGACCCTGGGGACAGCGCGCAG
>Rat|ENSRNOG00000016825|ENSRNOT00000034266
------------------------------------------------------------
------------------------------------------ATG------GAGGGTACC
TCG---GCCTGT------GGTGCCACTCGGTTCTCCTGCCCACCCCACTTCACG---GCG
ATGTCTCCAGACTCGGATCCCCCCCGTTTCTCCTTGGAGGCGCTTACAGGTCCAGATACG
GAAGTGTGGCTTATCCGAGCCCCTGCAGACTTCGCCCCACAATGCCTCAATGGGCGGCGT
GTGCCTCTCTCTGGCTCCAAGACTGTTAAGGGC---------AAACTGGACGGCAAGAAG
CACCGATACCGGGTCGTTACCAGCGGC---CCCCAGGCT---GGGGAAGCC---ACCTTG
CTCATGTCTTCAATGGAGGCAGGTGGCAGGCTCGCCTGTGCCCCTGCCCCCAACGGAAGC
TTAAGGATCATGGAGGGTCCTCAGGAATATCTTATCTCTCGGGTCCCCCTGCAGCCGATC
CCCACAAGCCTGCCACCTCAGATCCCTGCTGGCCTGCGGCCTCGCTTCTCTGCCTTCGGA
GGTAGCCCTCCTGTCACAGGGCCG------------------GGTTCAGCCTCGGTTCTG
AGGTCCCCCACTTCAGGGAAGAGGAAAAAGAAGAGAAAGGATGCAGAGGCCTCA---GAC
ACT---CAGGAGGCTGTGAACAGGCACGAGGCCATGAAAGTG------GAAACAGCCTGG
GGT---------------------------------------------------------
------GACCTAGGAATGGATGTGAAGAAGAAGAGAAAGAGG---CAT---CATGTGGAT
GAGGAG---------GCAGAGGCTAAGGGGATGGAGCCGCTGGCCGAGCTGGCCGAG---
---CTGCCAGTCCCC---------------TCTGCCACCGGCAGCAAGAAG---AGGAAG
AAGTCCAAGGGG---GCAGAGACACTC---------------------CAGGCGGAAGAG
GATCCGGGGCAC------------------------------------------ATGGAA
CCCGTGGCTCAGACAGAGCCTCCTGAGGGGCCCTTCCTGTCTCCCACC---AAAAAGAGA
AAGAGGCAGAAGCAAGCTGAAGGGGCA---------------------------GAGGAA
GTGGATGGCACCATGGCTGACTCTCAGCCACAGGTCACTGTGGAACCCCACGAGGAAACC
ATACTACTGTCC---------------------CCCACAAAGAAGAGGAAAAAAGAAAAG
AGACAGAATTTGGTGATG------------------------------GAGGCAGAGATG
---------GGCCTCCCTGGAGTGCTCATGGAGACGGAGCTT------------TTAGAA
CCAGGGCTTCAG------GCT------GAAGTAGCTCCTGTGTCCCCCAAGAAAACAAAG
AAGAAGAAAAAG---------GGGAAGTGTGTGGAT---------GAGGCACTGGCCTTG
GCAGCAGAGGTGACAGAGGCT---------------------GCACTTCCAGCTGATTTT
GAGCCCCAGGGGGCTCCAGTACCCAGC------AAG---------AAAAAAGAGAGAGGA
CAGAAAGCAACAGAGCCTGGGTCTGAGGTGACTGACCCAAGACAATCTGAG---------
---------------------GAACCAGAGCCCAGGGCAGGTCAGGGATCCCCCAAGAAG
AAGAAAAAGAAGGATCAGGAAAGTAGG------------GTACAAAACACCATTCCCCAC
------------------------------------------------------------
------------------------------------------------------
>Macaque|ENSMMUG00000000717|ENSMMUT00000001034
------------------------------------------------------------
------------------------------------------ATG------GAGGAGCCC
CAG---GCCGGC------GGTGCTGCTCGGTTCTCTTGTCCCCCTAACTTTATC---GCG
AAGCCCCCAGCCTCGGAGTCCCCTCGTTTCTCCTTGGAGGCGCTGACGGGTCCAGATACG
GAGCTGTGGCTTATTCAGGCCCCTGCAGACTTTGCCCCAGACTGCTTCAATGGGCGGCAT
GTGCCTCTCTCTGGCTCACAGATCGTCAAGGGC---------AAGTTGGCAGGCAAGCGG
CACCGCTATCAAGTCCTCGGCAGCTGT---CCCCAGGCT---GCAGAAGCG---ACCCTG
CTGGCCCCCTCAACGGAGGCAGGAGGTGGGCTCGCCTGTGCCTCAGCCCCCCAGGGCACC
CTAAGGATCCTTGAGGGTCCCCAGCAATCCCTG---TCGGGGAGCCCTCTGCAGCTCATC
CCAGCAAGTCCCCCACCACAGATCCCCCCTGGCCTGCGGCCTCGGTTCTGTGCCTTTGGG
GGCAACCCACCAGTCACAGGGCCT------------------AGGTCAACCTTGGCCCCC
AACCTGCTCACCTCAGGGAAGAAGAAAAAGGAGATGCAGGTGACAGAGGCCCCA---GTC
ACT---CTGGAGGCAGTGAATGGGCACGGGGTCCTGGAGGTG------GACATGGCTTTG
GGG---------------------------------------------------------
------TCCCCAGAAATGGATGTGAGGAAGAAGAAGAAGAAGAAGAAAAATCAGCAGCTG
AAAGAACCAGAGGTGGCAGGGCCTGTGGGGACAGAGCCCACA---------GTGGAG---
---ACACTGGAGCCTCTGGGAGTGCTGCTCCCGTCCACCACCAAGAAGAGG------AAG
AAGCCCAAAGGG---ACAGAAACCTTC---------------------GAGCCAGAAGAC
AAGACAGTGAAG------------------------------------------CAGGGA
---CAGAGTAACACGGAGCCTCTAGAAGACACAGTCCTGTCCCCGACC---AAAAAGAGA
AAGAGGCCAAAGGGGACGGAAGGGATG---------------------------GAGCCA
GAGGAGGGGGTGACAGTTGCGTGTCAGCCACAGGTGAAGGTGGAGCCACTGGAGGAAGGC
ATCCCTCTTCCC---------------------CCGACAAAGAGGAGGAAAAAAGAAAAG
GAACAGATTGCAATGATGGAGTCAGGGACGGAGGCGATGGAGCCAGTGGAGCCAGAGATG
AAGCCTCTGGAGTTCCCAGGGGGGATGATGGAGCCTCAACAGCCAGGTGGA---GCTGAG
CCT------CAG------GCC------CAGGCAGCCCTGGCAGCTCCCAAAAAG---AAG
AGGAAGAAA------------GACAAACAGCAAAAT---------GCCACAGTGGAGCCA
GAGACAGAGGTGGTGGAGCCT---------------------GAGCTCCCGGATGACCTT
GAGCCTCAGGTAGCTCCCACGTCCACCAAGAAGAAGAAGAAGAAA------GAGAGAGGT
CACACAATGACTGAGCTGAGGACTGAGCTGATTCAGCCA---------------CTAGAG
TCTGAGCTGCCAGGGGAGGGACAGCCTGAGGCCAGGGCAACTCCAGGATCCACCAAGAAG
AGGAAGAAGCGGAGTCAGGAAAGCTGG------------ATGCCAGAAACAGTGCCCCCA
GAGGAGATGCGGGGGCCACCGCTGAATTCAGAGCCTGGGGAGGAGGCTCCC---ACAGTC
CGAGACAAGAAGCGGAGG---AAGCAG---CAGCAGCCTGTG------------
>Marmoset|ENSCJAG00000012689|ENSCJAT00000058041
------------------------------------------------------------
------------------------------------------CCC------ATTTCCCCT
TCT---GCTGCA------GGTGCTGCTCGGTTCTCTTGTCCCTCCAACTTTACC---GCG
ACGCCCCCAGCCTCAGAATCCCCTCGTTTCTCTTTGGAGGCGCTCACGGGTCCAGATACA
GAGCTGTGGCTTATTCAGGCCCCTGCAGACTTTGCCCCAGACTGCTTCAATGGGCGGCAT
GTGCCTCTCTCTGGCTCCCAGATCGTCAAGGGC---------AAGTTGGCAGGCAAGCGG
CACCGCTATCGCGTCCTCAGCAGCTGT---CCCCAGGCT---GGAGAAGCA---ACCCTG
CTGGCCCCCTCAACAGAGGCAGGAGGTGAACTCACCTGTGCCCCAGCCCCCCAGGGCAGC
CTAAGGATCCTTGAGGGTCCCCAGCAATCCCTG---TCAGGGAGCCCTCTGCAGCCCATT
CCAGCCAGCCCCCCACCACAGATCCCCCCTGGCCTGAGGCCTCGGTTCTGTGCCTTTGGG
GGTAACCCACCAGTCACAGGGCGT------------------AGGTCAGCCTTGATCCCC
AGTTCGCTCACCTCTGGGAGGAAGAAAAAGGAGATGCAGGTGACAGAGGCCCCA---GTC
ACT---CAGGAGGCAGTGAATGGGCACGGGACCCTGGAGGTG------GACATGGCTTTG
GGG---------------------------------------------------------
------TCCCCAGAAATGGATGTG---------------------------------CTG
GAAGACCCAGAGGTGGCAGGGCCTGTGGAGACAGAGCCCACA---------GCAGAG---
---ACTTCGCAGCCTCTGGGAGTGCTGTTCCCATCTACCACCAAGAAGAGG---AAGAAG
AAGCCCAAAGGG---ACAGAAACCTTT---------------------GAGCCAGAAGAA
AAGACAGCAGAG------------------------------------------CTGGAA
---TGGATTAACACTGAGCTTCTGGAAGAGACAGCCCTGTCCCCGACC---AAAAAGAGA
AAGAGGCAAAAGGGGACGAAAGGAATG---------------------------GAGCCA
GAGGAGAGGGTGACAGTTGACTCGCAGCTGCAGGTGAAGGTAGAGCCACTGGAGGAGGCC
GTCCCTCTGCCA---------------------CCTACGAAGAAGAGGAAGAAG------
------------------------------------------------------------
------------------------------------------------------------
------------------------------------------------------------
AGGAAGAAA------------GAACAACGGCAAAAT---------GCCGCAGTGGAGCCA
GAGCCAGAGGTGGTGGAGCCT---------------------GAGCTGCCGGAT------
GAGCCTCAGGCAGCTCCCACATCCAGT---------------------------------
CATACGGTCACTGAGCCAAGGACTGAGCTGACTGAGCCA---------------CCAGAG
CCTGAGCTGCCAGGGGAGGGAGAGCCTGAGGCCAGGGCAGCTCCGGAATCCACCAAGAAG
AGGAAGAATCGGAGT---------------------------------------------
------------------------------------------------------------
------------------------------------------------------
>Microbat|ENSMLUG00000012319|ENSMLUT00000012317
------------------------------------------------------------
------------------------------------------ATG------GCGGGTGTC
CCG---TCCGGA------GGTGCTGCTCGGTTCTCTTGTCCCCCCAACTTTACC---GCG
ACGCCCCCATCCTCAGAGTCCACTCGTTTCTCCTTGGAGGCGCTGACGGGCCCGGATACG
GAACTGTGGCTTATCCAGGCCCCTGTAGACTTCGCCCCAGACTGCCTCAATGGGCGGCTG
GTGCCTCTCTCTGGCTCCCACATGGTGAAGGGC---------AAGGTGGCAGGCAAGCGG
CACCGCTATCGGGTCCTCAGCAGCGGCAGCCCCCAAGCT---GGAGAAGCA---ACCCTG
CTGGCCCCCTCCGCAGAGGCAGAAGGCGGACTCACCTGCGCCCCAGCCCCCAAGGGCAGC
CTAAGGATCTTAGAGGGTCCCCAAGAATCCTTA---TCGGGGATCCCGCTGCAACCCATT
CCCACCAGCCCCCCACCACAGATCCCGCCTGGCCTGAGGCCTCGGTTCTGTGCCTTCGGA
GGCAGCCCGCCAGTCACAGGGCCT------------------GGGTCAGCCTTGGCACAG
AGGTCACCGGCCTCAGGGAAGAGGAAAAAGAAGAGGCACGTGTCTGAGGCCTCC---GTT
CCT---CAGGAGGCAGTGAATGGGCACGGGACCCTGGAGGTG------GACACAGCTTTG
GGG---------------------------------------------------------
------CCCCCAGAGATGGGTGTGGGGAAGAAGAAGAAA------AAG---CAGCACCCC
AATGAACTGGAGGCAATGAAGCCG---------GAGCCCGGG---------GCTGAG---
---GTGCTGGAACCGCTGGGAGTGCTGGTCCCATCCACCAGCAAGAAGAAG---AAAAAG
AAGCCTAAAGAG---ACAGAAATG---------------GGGGTGCTGGAGCCAGAAGAA
AAGACTGTGGAG------------------------------------------CTGGAA
CTCATGGTTAAAACCGAGCCTCTGCAAGAGACAGTCCTATCCCCCACC---AAGAAGAGG
AAGAGACACAAGGGGACAGAAGGGATG---------------------------GAGGCT
GTGGAGGGGATGAGAGCTGAGTTTCAGCTACAGGTGAAGGAGGAGCCCCAGGAGGAGGCC
ATCCCACTGCTGTCC------------------TCAAAGAAG---AAGAAAAAAGGAAAG
GGGCCCAGGGTGCTGGTGGAGCCAGGGACTGAGGCT---------GTGGAGCCAGAGATG
AGCACCCTGGAGCCCCCAGGAGAGAGGATGGAGCCTGAACTGCCACGTGGTGAGGTTGAG
CCA------CAG------GCC------GAGGCAGCTCTGGTGTCCACCAAAAAG---AGG
AAGAAAAAG------------GAAAAATGGCAAAGC---------CCGATGATGGAGCCA
AAGACAGAGGTGGTGGAGCCCCAGGAAGAGGTGATGGTGCCTGGGCTGCCAGGTGATCTT
GAGCCTCAGGCAGCTCTAGCATCCCCC---AAGAAG------AAGAAGAAAGAAAGAGGG
CACAGAGGGACTGACCCAGGAGGTGAGATGACGGAGCCT---------------------
---------------------------GAGGCCAGGGAAGATCCAGCGTCCACCAAGAAG
AGGAAGAAGTGGGGCCAGGAAAGTGGG------------GTGCCAGAGACGGCATCCCAG
GAGGGGGTGCCGGAGCCGCCACTGAATCCAGAGTCTGGGGAGGTGGCTCCC---ACGAGA
CGGGAGAAGAAGAAAAAGAAAAAGCTGCAGCAGGATCCTGCG------------
>Human|ENSG00000117877|ENST00000589804
------------------------------------------------------------
------------------------------------------ATG------GAGGAGCCC
CAG---GCCGGCGGTGAGGATGCTGCTCGGTTCTCTTGTCCCCCCAACTTTACC---GCG
AAGCCCCCAGCCTCAGAGTCCCCTCGTTTCTCCTTGGAGGCGCTGACGGGTCCAGATACG
GAGCTGTGGCTTATTCAGGCCCCTGCAGACTTTGCCCCAGAATGCTTCAATGGGCGGCAT
GTGCCTCTCTCTGGCTCCCAGATCGTCAAGGGC---------AAATTGGCAGGCAAGCGG
CACCGCTATCGAGTCCTCAGCAGCTGT---CCCCAAGCT---GGAGAAGCG---ACCCTG
CTGGCCCCCTCAACGGAGGCAGGAGGTGGACTCACCTGTGCCTCAGCCCCCCAGGGCACC
CTAAGGATCCTTGAGGGTCCCCAGCAATCCCTG---TCAGGGAGCCCTCTGCAGCCCATC
CCAGCAAGTCCCCCACCACAGATCCCTCCTGGCCTGAGGCCTCGGTTCTGTGCCTTTGGG
GGCAACCCACCAGTCACAGGGCCT------------------AGGTCAGCCTTGGCCCCC
AACCTGCTCACCTCAGGGAAGAAGAAAAAGGAGATGCAGGTGACAGAGGCCCCA---GTC
ACT---CAGGAGGCAGTGAATGGGCACGGGGCCCTGGAGGTG------GACATGGCTTTG
GGG---------------------------------------------------------
------TCGCCAGAAATGGATGTGCGGAAGAAGAAGAAGAAA---AAAAATCAGCAGCTG
AAAGAACCAGAGGCAGCAGGGCCTGTGGGGACAGAGCCCACA---------GTGGAG---
---ACACTGGAGCCTCTGGGAGTGCTGTTCCCGTCCACCACCAAGAAGAGG------AAG
AAGCCCAAAGGG---AAAGAAACCTTC---------------------GAGCCAGAAGAC
AAGACAGTGAAG------------------------------------------CAGGAA
---CAGATTAACACTGAGCCTCTAGAAGACACAGTCCTGTCCCCGACC---AAAAAGAGA
AAGAGGCAAAAGGGGACGGAAGGGATG---------------------------GAGCCA
GAGGAGGGGGTGACAGTTGAGTCTCAGCCACAGGTGAAGGTGGAGCCACTGGAGGAAGCC
ATCCCTCTGCCC---------------------CCTACGAAGAAGAGGAAAAAAGAAAAG
GGACAGATGGCAATGATGGAGCCAGGGACGGAGGCGATGGAGCCAGTGGAGCCGGAGATG
AAGCCTCTGGAGTCCCCAGGGGGGACCATGGCGCCTCAACAGCCAGAAGGA---GCGAAG
CCT------CAG------GCC------CAGGCAGCTCTGGCAGCTCCCAAAAAG---AAG
ACGAAGAAA------------GAAAAACAGCAAGAT---------GCCACAGTGGAGCCA
GAGACAGAGGTGGTGGGGCCT---------------------GAGCTGCCGGATGACCTT
GAGCCTCAGGCAGCTCCCACATCCACCAAGAAG---AAGAAGAAGAAGAAAGAGAGAGGT
CACACAGTGACTGAGCCA------------ATTCAGCCA---------------CTAGAG
CCTGAACTGCCAGGGGAGGGACAGCCTGAAGCCAGGGCAACTCCGGGATCCACCAAGAAG
AGGAAGAAGCAGAGTCAGGAAAGCCGG------------ATGCCAGAGACAGTGCCCCAA
GAGGAGATGCCAGGGCCGCCACTGAATTCAGAGTCTGGGGAGGAGGCTCCC---ACAGGC
CGGGACAAGAAGCGGAAG---CAGCAGCAGCAGCAGCCTGTG------------
>Chimp|ENSPTRG00000011151|ENSPTRT00000020722
------------------------------------------------------------
------------------------------------------ATG------GAGGAGCCC
CAG---GCCGGC------GATGCTGCTCGGTTCTCTTGTCCCCCCAACTTTACC---GCG
AAGCCCCCAGCCTCAGAGTCCCCTCGTTTCTCCTTGGAGGCGCTGACGGGTCCAGATACG
GAGCTGTGGCTTATTCAGGCCCCTGCAGACTTTGCCCCAGAATGCTTCAATGGGCGGCAT
GTGCCTCTCTCTGGCTCCCAGATCGTCAAGGGC---------AAGTTGGCAGGCAAGCGG
CACCGCTATCGAGTCCTCAGCAGCTGT---CCCCAGGCT---GGAGAAGCG---ACCCTG
CTGGCCCCCTCAACGGAGGCAGGAGGTGGACTCACCTGTGCCTCAGCCCCCCAGGGCACC
CTAAGGATCCTTGAGGGTCCCCAGCAATCCCTG---TCAGGGAGCCCTCTGCAGCCCATC
CCAGCAAGTCCCCCACCACAGATCCCTCCTGGCCTGAGGCCTCGGTTCTGTGCCTTTGGG
GGCAACCCACCAGTCACAGGGCCT------------------AGGTCAGCCTTGGCCCCC
AACCTGCTCACCTCAGGGAAGAAGAAAAAAGAGATGCAGGTGACAGAGGCCCCA---GTC
ACT---CAGGAGGCAGTGAATGGGCACGGGGCCCTGGAGGTG------GACATGGCTTTG
GGG---------------------------------------------------------
------TCCCCAGAAATGGATGTGCGGAAGAAGAAGAAGAAA---AAAAATCAGCAGCTG
AAAGAACCAGAGGCGGCAGGGCCTGTGGGGACAGAGCCCACA---------GTGGAG---
---ACACTGGAGCCTCTGGGAGTGCTGTTCCCGTCCACCACCAAGAAGAGG------AAG
AAGCCCAAAGGG---ACAGAAACCTTC---------------------GAGCCAGAAGAC
AAGACAGTGAAG------------------------------------------CAGGAA
---CAGATTAACACTGAGCCTCTAGAAGACACAGTCCTGTCCCCGACC---AAAAAGAGA
AAGAGGCAAAAGGGGACGGAAGGGATG---------------------------GAGCCA
GAGGAGGGGGTGACAGTTGAGTCTCAGCCACAGGTGAAGGTGGAGCCACTGGAGGAAGCC
ATCCCTCTGCCC---------------------CCTACGAAGAAGAGGAAAAAAGAAAAG
GGACAGATGGCAATGATGGAGCCAGGGACGGAGGCGATGGAGCCAGTGGAGCCGGAGATG
AAGCCTCTGGAGTCCCCAGGGGGGACCATGGCGCCTCAACAGCCAGAAGGA---GCGGAG
CCT------CAG------GCC------CAGGCAGCTCTGGCAGCTCCCAAAAAG---AAG
ACGAAGAAA------------GAAAAACAACAAAAT---------GCCACAGTGGAGCCA
GAGACAGAGGTGGTGGGGCCT---------------------GAGCTGCCGGATGACCTT
GAGCCTCAGGCAGCTCCCACATCCACCAAGAAGAAGAAGAAGAAGAAGAAAGAGAGAGGT
CACACAGTGACTGAGCCG------------ATTCAGCCA---------------CTAGAG
CCTGAACTGCCAGGGGAGGGACAGCCTGAAGCCAGGGCAACTCCGGGATCCACCAAAAAG
AGGAAGAAGCAGAGTCAGGAAAGCCGG------------ATGCCAGAGACAGTGCCCCAA
GAGGAGATGCCAGGGCCGCCACTGAATTCAGAGTCTGGGGAGGAGGCTCCC---ACAGGC
CGGGACAAGAAGCGGAAG---AAGCAGCAGCAGCAGCCTGTG------------
>Cow|ENSBTAG00000023601|ENSBTAT00000032261
------------------------------------------------------------
------------------------------------------ATG------GCGGGAACC
CCG---TCCGGC------AGTGCTGCTCGGTTTTCTTGTCCCCCCAACTTTACT---GCG
ACGCCCCCAGCCTCAGAACACAGTCGTTTCTCTTTGGAGGCATTGACCGGCCCAGATACA
GAGCTGTGGCTCATCCAGGCCCCTGTGGACTTCGCCCCAGACTGCCTCAATGGACGACTC
GTGCCTCTCTCTGGCTCCCAGATTGTGAAGGGC---------AAGTTGGCAGGCAAGCGG
CACCGCTACAGGGTTCTCAGCAGCAGTGGCCCCAGAGCTGGAGGAGAAGCA---ACCCTG
CTGGCCCCCTCAGCAGAGGCAGGAGGGGGACTCACCTGTGCCCTGGCACCCCAGGGCAGC
CTGAGGATCTTTGAGAGTCCCCAGGAATCCCTG---ACAGGGACTCTACTGCAGTCCATT
CCTGCAAGTCCCCCACCACAGATCCCCCCTGGCCTGAGGCCTCGGTTCTGTGCCTTCGGA
GGCAGCCCGCCGGTCACAGGGCCT------------------GGGTCCGTCTTGGCCTTG
AAGTCCCTGGCTTCAGGGAAGAGGAAAAAGAAGAGACACTTGCCAGAAGCCTCA---GTT
CCT---CAGGAGGCAGTGAATGAGCATGGGGCCCTGGAGGTG------GACACAGCTTTG
GGG---------------------------------------------------------
------TCCCTGGAGCTGGATGTGGGGAAGAAGGAAAAA------AAG---CACCAGCTG
AAAGAACTGGAGGCGACAGAGCCACTGGCAACAGAGCCCGTT---------GCTGAG---
---ATGCTGGAGCCTCCAGGAACACTGTCCCCATCCACCACCAGGAAGAGG---AAAAAG
AAGCCCAAAGAGTCTGTAGAAATGGTCAAGCCAGAAACAGGAATGCCAGAATCCAAAGAA
AAGACGGTGGAGGAG---------------------------------------CTAGAA
TTCAGGGTTAAAAGGGAGCCTCTGGAAGAGACAGTCCTGTCTCCCAGA---AAGAAGAGG
AAGAAGCAGAAGGAGCCAGGAGAGATG---------------------------GAGCCG
GTGGAGGGGACGACAGTGGAGTCTCAGCTGCAGGTAAAGACGGAGCCACAGGAGGAAGCC
ATCCCACTGCCGTCC------------------TCAAAGAAG---AAGAAAAAGGAAAAG
AGGTACAAAGGAATGAGGGAGCCAGGGATGGAGGTG---------ATGGAGCCAGAGGTG
AAGCCTCTGGAGCTCACAGGGGAGGTGATGGAGCCTGACCTGCCACCT---GATGTGCAG
GCA------CAG------TCT------GAGGCAGCTCTGGGATCCCCCAAAAAG---AGA
AGGAAGAAA------------GAAAAACAGCAAAAT---------GTGATGATGCAGCCA
GGGACAGAGGTGGTGGAGCCACAGGCAGAGGGGATGGAGCCCGAGCTGCCAGGTGCTGCT
GAGCCTCAGGCAGCTCTAGCATCCACC---AAGAAG------AAGAAGAAGGAAAGAGGG
CATCTAGCGACAGAGCCTGGGACTGAGATGACTAACCCCCAA---GGCGAGATGATGGAG
CCTGAGCTGCCAGATGAGGGGCAGCCTGAGGCTAGGGCAGATCCAGCATCCACTAAGAAG
AGGAAAAAGCAGGGCCAAAAAAGCCAG------------GTGCCCGAGACAGCACCCCAG
GAGGAGATGCCAGAGCCCCCGCTGAATCCCGAGTCTGGGCAGGTGGCTCCC---AAGGGA
CAGGAGAGGAAGCGGAAGAAGAAGCCGCAGCAGGATCCCATG------------
>Dog|ENSCAFG00000004455|ENSCAFT00000007180
ATGGGCGCTCCCGGACGAGGCCCCGCCCCCTGGTTCCACGTGGTCTGCGGCGGGGCTCGA
GTGGCTCTGGCTACTGGGGCTGAGGGAGGCACGCGTCCCGGGATG------GCGGGGACC
CCG---GCCGGC------GGTGCTGCTCCCTTTCTCCTGTCCCTCCAACTTTAC---CGC
GACGTCCCCAGCATCCCATTCACTCGTTTCTCTTTGGAGGCGTTAAAGGACCCAGATACT
GAACTGTGGCTTATCCAGGCTCCTGTGGACTTTGTCCCAGACTGCCTCAATGGGCGGCTA
GTGCCTCTTTCAGGCTCCCAGATTGTGAAGGGC---------AAGTTGGCAGGCAAGCGG
CGCCGCTACCGGGTCCTCAGAAGCAGTGGCCCCCAGGCT---GAAGAAGCA---ATCCTG
CTGGCTCCCTCCGAGGAGGCAGCAGGGGGACTCACCTGTGCTCCAGCCCCCCAGGGCAGC
CTAAGGATCTTTGATAGTCCCCCAGAACCCTCA---TCAGGGACCTTGCTGCAGCCCATT
CCAGCAAGCCCCCCTCCACAAATCCCCCCTGGCCTGAGGCCTCGGTTCTGTGCCTTTGGA
GGTAACCTACCAGTAACAGGGCCT------------------GGATCAGTCTTGACACTG
AATTCACCAGCCTCAAGGAAGAGGAAGAAGAAGATGCATATGTCAGAGGCCTCA---GTT
GCC---CAGGAGGCAGTGAATGGGCTTGGGGCCCTGGAGGTG------GACACAGTCTTG
GGG---------------------------------------------------------
------TCCCCAGATACGGAGGTGAGGAAGAAGAAAAAA------AAG---CAGGAGCCA
AAAGAACTAGAGGTTTTGAAGCCAGCAGCAGCAGAAGCCCCC---------CCTGAG---
---ATGTCGGAACCCCTGGTAGCACCATTCCCGTCTCCCGCCAAGAAGAGG---AAAAAG
AAGCCCAAAGAG---GCAGAAATGGTCGAACCAGAAGAGCAGACACCAGAGCCCGAAGAA
AAGACAGCGGAG------------------------------------------CTGGAA
CTCATGGTTAAAACAGAGCCCCTGGAAGAGCCAATCCTGTCCCCTACC---CGGAAGAGG
AAGAGGCAGAAGGGGACAGAAGGGAGA---------------------------GAGTCA
GGGGAAGGGATACCAGGTGAGTCTCTGCTGCAGCTGAAGGTGGAGCCAGAGGAGGAAGCC
ATCCCACTGCCTTCT------------------TCGAAGAAGAAAAAGAAGAAAGAAAAG
GGATACAAAGTAATGATGGAGCCAGGGACTGAAGCT---------GCAGAGCCTGAGATG
GGACTTCTGGAGCCCCTGGGCGAGATGACGGAGCCTGAGCCACTACAG---GAAGCTGGG
CTT------CAG------GCT------GAGGCAGCTCTAGTGCCCACCAAAAAG---AGG
AAGAAGAAA------------GAAAAATGGCAAAACAAGACAGTGGAGATGTTGGAGCTG
GGGGCAGAGGAGACGGAGCCTCCG---------ATGGAGCCTAAGCCGCCAGGTGACCCT
GAGCCTCACACAGCTCCAGCACCCACC---AAAAAG------AAGAGGAAAGAACGGGGG
CAGAAAGCAATAGAGCCAAGGGCTGAGACGACTGGCCCACAGGAGGGCGGGGTGGTGGAG
CTCGAGGTGCCAGCTGAGGGTGAGCCTGAGGCCAGGGCAGATCCTGCATCCACCAGGAAG
AGGAAGAAGCAAGACCGGGGAAGTGGG------------GTCCCTGAGATCACAACCCAG
GAGAAGACGCTGGAGCCATCGCTGGATCTGGGGTCTGCGGAGGTGGCTCCC---ACAGGA
CGGGAAAAAAAGCGGAAA---AAGCTACAGCAGGATCCTGTG------------
>Elephant|ENSLAFG00000001827|ENSLAFT00000001827
------------------------------------------------------------
---------------------------------------------------------TCT
TCT---CCCGCA------GGTGCTGCTCGGTTCTCTTGTCCCCCCAACTTTGCC---GCA
ATGCCCCCAACCTCAGAGCTCCCTCGTTTTTCCTTGGAGGCTCTGACGGGCCCAGATACG
GAACTGTGGCTCATCCGAGCCCCTGCAGACTTCACCCCAGACTGCCTCAATGGGCGGCTC
GTGCCTCTCTCTGGCTCCCGGATTGTGAAGGGC---------AAGTTGGCAGGCAAGCGG
CACCGCTACCGGGTCCTCAGCACCAGCGGCCCCCAGGCT---GGAGAAGCC---ACCTTG
CTGGCCCCCTCTCCCGAGGCAGATGGTGGACTGATGTGTGCCCCTGCTCCCCAGGGCTGC
CTAAGGATCTTCGAAGGACCTCAAGAATCCCTG---TCAGGGACCCCTCTGCACCCTATT
CCGGCCAGTCCCCCACCCCAGATCCCCGCTGGCCTGAAGCCTCGGTTCTGTGCCTTTGGA
GGCAGCCCTCCGGTCACAGGGCCT------------------GGGTCAGCCTTGGCCGGG
AAGACATCGGGTTCTGGGAAGAGGAAAAAGAAAAGGCAGGTGCCAGAGGTCTCA---GTC
CCT---CAGGAGGCAGTGAATGGGCACAGATCCCTGGAGGGG------GACATAACTGCG
GGG---------------------------------------------------------
------TCCCCAGAGATGAGTGTGGGGAAGAAGCAG---------------CAGCAGCTG
AAAGAACTGGAGGTGATGGAGCCACTAGCAACAGAGCCCGAA---------GCTGAG---
---GTGATGGAGCCCCTGGAAGTGCCGTTCCCGTCCACTACC---AAGAGG---AGGAAG
GAGCTCAGAGGG---GCAGAAGTGGTCAAACTAGAAATGGGGATGCCAGAGCCAGAAGAA
AAAACAGTGGAG------------------------------------------CTGGAA
CTTGTGGTTAAAACGGAGCCTCTGGAAGAGGCAGTCCCATCCCCCACC---AAGAAGAGG
AAGAGGCCGAAGGGGACAGAAGGGATA---------------------------GAGCCA
GAGGAGGGGATGACAGTTGATGGTCCACTGCAGGTAAAGGTGGAGCCACAAGAGGGAGCC
ACCCCACTGCCA---------------------TCCATGAGGAAGAGGAAAAAAGCAAAG
GAGTACAAAATGATGATGGAGCCAGGGACTGAGGCT---------GTGGAGCCTGAGGTA
AGACCTGTGGAGCTC------------------------------CACGCCGAGGCAGCT
CCT------CTG------GCC------GAGGCAGCTCTGGCATCTGCCAAAAAG---AAG
AGGAAGAAA------------GAAAAGTGGCAGAAA---------GTGACAATGGAGCCA
GGGGCA---------GAGCCACAA---------------------------GGTGACAAT
GAGCCTCAGGTGGCTCTGGCATCCACC---AAGAAG------AGGAAGAAAGAAAGAGGG
CATAAG------------------------------------------------------
------------------------------------------------------------
------------------------------------------------------------
------------------------------------------------------------
---------------------------------------GTG------------
>Bowhead|bmy_15597T0
ATGGGT------------------------------------------------------
------------------------------------CCCGGGATG------GCGGGGACC
CAC---TCAGGC------GGTGCTGCTCGGTTTTCTTGTCCCCCCAACTTTACT---GCG
ACACCCCCAGCCTCAGAGCACACTCGTTTCTCTTTGGAGGCGTTGACCGGCCCAGATACA
GAACTGTGGCTYATCCAGGCCCCTGTAGACTTCGCCCCAGACTGCCTCAATGGGCGACTC
GTGCCTCTCTCTGGCTCCCAGATCTTGAAGGGC---------AAGTTGGCAGGCAAGCGG
CACCGCTACCGGGTCCTCAGCAGCAGTGGCCCTCAGGCTGGAGGAGGAGCA---ACCCTG
CTGGCCCCCTCAGCGGAGGCGGGAGGGGGACTCACCTGTGCCCCGGCGCTACAGGGCAGC
CTGAGGATCTTGGAGGGTCCCCAGGAATCCCTA---ACAGGGACCCTGCTGCAGCCCATT
CCAGCAAATCCCCCGCCACAGATCCCCCCTGGCCTGAAGCCTCGGTTCTGTGCCTTTGGA
GGCAGCCCACCAGTCACAGGGCCT------------------GGGTCAGTCTTGGCGTTG
AAGTCACTGGCCTCCGGGAAGAGGAAAAAGAAGAGGCATGTGCCAGAGGCCTCA---GTT
CCT---CAGGAGGCTGTGAATGAGCCTGGGGCCCCGGAGGTG------GACACAGCTTTG
GGG---------------------------------------------------------
------TCCTCAGAGGTGGATGTGGGGAAGAAGAAAAAA------AAG---CAGCAGCTG
AAAGACCTGGAGGTGACAGAGCCACTGGCAACAGAGCCTGCT---------GCTGAG---
---ATGTTGGAGCCTCTGGGAGCGCTGTCCCCAGCCACCACCAAGAAGAGG---AAAAAG
AAGCCCAAAGAG---GTAGAAATGGTCAAGCCAGAAATGGGGGTGCTGGAGTCAGAAGAA
AAGACAGTGGAG------------------------------------------CTGGAA
CTCATGGTTAAAAGTGAGCCTCTGGAAGAGACAGTCCTATCCCCCAGC---AAGAAGAGG
AAGAAGCAGAAGAGGACAGATGGGATG---------------------------GAGCCA
GTAGAGGGGACGATAGTTGAGCCTCAGCTGCAGGTGAAGATGGAGGCACAGGAGGAAGCC
ATCCCACTGCCGTCC------------------TCGAAGAAG---AAGAAAAAAGAAAAG
GGGTACAAAGTGATGACGGAGCCAGGGACTGAGGTT---------ATAGAGCCAGAGATG
AAACCTCTGGAGCTCCCAGGGGAGATGATGGAGCCTGAGCTGCCACAT---GAAGTGAAG
CCG------CAG------GCT------GAGGCAGTTCTGGCATCCCCCAAAAAG---AGA
AGGAAGAAA------------GAAAAACGACAAAAT---------GCGATGATGGAGCCA
GGGACAGAGGTGGTGGAGCCACAGGAAGAGGTGATGGAGCCCGAG---------------
---CCTCAGGCAGCTCTAGCATCCACC---AAGAAGAAGAAGAAGAAGAAAGAAAGAGGG
CACAAAGCGACAGAGCCAGGGACTGAGATGATTAACCCACAA---GGTGAGATGATGGCG
CCCGAGCTGCCAGATGAGGGGCAGTCTGAGGCCGGGGCCGATCCGGTATCCACCAAGAAG
AAGAAAAAGCGGGGCCAGGAAAGCCGG------------GTGCCAGAGACAGCATCCCAG
GAGGAGATGCCAGAGCTGCTGCTGAATCCCGAGTCTGGGGAGGTGGCTCCC---ACGGGA
CAGGAGAGGAAGAGGAAGAAGAAGCCGCAGCAGGATCCCGTG------------
>Minke|BACU002111
------------------------------------------------------------
------------------------------------------ATG------GCGGGGACC
CAG---TCCGGC------GGTGCTGCTCGGTTTTCTTGTCCCCCCAACTTTACT---GCG
ACACCCCCAGCCTCAGAGCACACTCGTTTCTCTTTGGAGGCGTTGACCGGCCCAGACACA
GAACTGTGGCTTATCCAGGCCCCTGCAGACTTCGCCCCAGACTGCCTCAATGGGCGACTC
GTGCCTCTTTCTGGCTCCCAGATCTTGAAGGGC---------AAGTTGGCAGGCAAGCGG
CACCGCTACCGGGTCCTCAGCAGCAGTGGCCCTCAGGCTGGAGGAGGAGCA---ACCCTG
CTGGCCCCCTCAGCGGAGGCGGGAGGGGGACTCACCTGTGCCCCGGCGCTACAGGGCAGC
CTGAGGATCTTGGAGGGTCCCCAGGAATCCCTA---ACAGGGACCCTGCTGCAGCCCATT
CCAGCAAATCCCCCGCCACAGATCCCCCCTGGCCTGAAGCCTCGGTTCTGTGCCTTTGGA
GGCAGCCCACCAGTCACAGGGCCT------------------GGGTCAGTCTTGGCGTTG
AAGTCACTGGCCTCCGGGAAGAGGAAAAAGAAGAGGCATGTGCCAGAGGCCTCA---GTT
CCT---CAGGAGGCAGTGAATGAGCCTGGGGCCCCGGAGGTG------GGCACAGCTTTG
GGG---------------------------------------------------------
------TCCTCAGAGGTGGATGTGGGGAAGAAGAAAAAA------AAG---CAGCAGCTG
AAAGACCTGGAGGTGACAGAGCCACTGGCAACAGAGCCTGCT---------GCTGAG---
---ATGTTGGAGCCTCTGGGAGCGCTGTCCCCAGCCACCACCAAGAAGAGG---AAAAAG
AAGCCCAAAGAG---GTAGAAATGGTCAAGCCAGAAATGGGGGTGCTGGAGTCAGAAGAA
AAGACAGTGGAG------------------------------------------CTGGAA
CTCATGGTTAAAAGTGAGCCTCTGGAAGAGACAGTCCTATCCCCCAGC---AAGAAGAGG
AAGAAGCAGAGGGGGACAGATGGGATG---------------------------GAGCTG
GTCGAGGGGACGATAGTTGAGCCTCAGCTGCAGGTGAAGATGGAGCCACAGGAGGAAGCC
ATCCCACTGCTGTCC------------------TCGAAGAAGAAGAAGAAAAAAGAAAAG
GGGTACAAAGTGATGACGGAGCCAGGGACTGAGGTT---------ACAGAGCCAGAGATG
AAACCTCTGGAGCTCCCAGGGGAGATGATGGAGCCTGAGCTGCCACAT---GAAGTGGAG
CCG------CAG------GCT------GAGGCAGTTCTGGCATCCCCCAAAAAG---AGG
AGGAAGAAA------------GAAAAACGACAAAAT---------GCGATGATGGAGCCA
GGGACAGAGGTGGTGGAGCCACAGGAAGAGGTGATGGAGCCCGAG---------------
---CCTCAGGCAGCTCTAGCATCCACCAAGAAGAAGAAGAAGAAGAAGAAAGAAAGAGGG
CACAAAGCGACAGAGCCTGGGACTGAGATGATTAACCCACAA---GGTGAGATGATGGAG
CCCGAGCTGCCAGATGAGGGGCAGTCTGAGGCCGGGGCCGATCCGGCACCCACCAAGAAG
AAGAAAAAGCGGGGCCAGGAAAGCCGG------------GTGCCAGAGACAGCCTCCCAG
GAGGAGATGCCAGAGCTGCTGCTGAATCCCGAGTCTGGGGAGGTGGCTCCC---ACGGGA
CAGGAGAGGAAGAGGAAGAAGCAGCCTCAGCAGGATCCCGTG------------
