# Supplementary material for: Insights into the Evolution of Longevity from the Bowhead Whale Genome
Source: Cell Rep. 2015 Jan 6;10(1):112–22. doi: 10.1016/j.celrep.2014.12.008 (PMC4536333; doi:10.1016/j.celrep.2014.12.008)
Supplement: Supplemental Folder 2. Species Used in the Analysis of Selective Pressure Variation, Single-Gene Orthologous Families Tested, Likelihood Ratio Tests, MAKER Parameters, and Full Assembly and Read Usage Data, Related to Experimental Procedures [file mmc3.zip › Tested SGOs/reciprocal_group_3481.2.fas]

>Gibbon|ENSNLEG00000013089|ENSNLET00000016688
------------------------------------------------------------
------------------------------------------------------------
------------------------------------------------------------
------------------------------------------------------------
------------------------------------------------------------
---------------------------------------------------------GAG
TATGACGCGCTGCCCGGCATCGGCCACGCACACGGCCACAAC---ATCGCCGAGATCGGG
GCGGCGGCCGCGCTGGGCGTGAGGGGGGCCTTAGAGGGCCTCCCCAGGCCGCCTCCGCCC
GTGAAGGTAACTGTCCTGGGAACCCCTGCAGAAGAAGATGGTGGTGGCAAAATTGATTTA
ATTGAAGCAGGGGCTTTTACAAATCTTGATGTTGTTTTTATGGCCCATCCATCACAAGAG
AATGCTGCTTATCTACCAGATATGGCTGAACATGATGTGACTGTGAAATACTATGGAAAA
GCATCTCATTCTGCTTCTTATCCCTGGGAAGGATTAAATGCATTAGATGCTGCCGTGCTG
GCCTATAACAATCTGTCTGTGTTCAGACAGCAAATGAAACCAACCTGGAGAGTTCATGGT
ATAATAAAAAATGGTGGTGTAAAACCCAATATCATTCCCTCTTATTCTGAATTAATCTAT
TACTTCCGTGCACCCTCAATGAAAGAACTTCAAGTTTTGACCAAAAAGGCAGAAGATTGC
TTCAGAGCTGCAGCTTTGGCTTCAGGGTGCACAGTGGAAATTAAAGGCGGAGCACATGAT
TATTACAATGTTCTTCCCAATAAGAGCCTATGGAAAGCCTATATGGAAAATGGAAGAAAG
CTAGGGATAGAATTCATTTCA---GAAGATACAATGTTGAATGGCCCTTCAGGATCTACG
GATTTTGGAAATGTTACTTTTGTGGTTCCTGGAATTCATCCATATTTTCACATTGGATCT
AATGCCTTGAATCATACTGAACAGTACACTGAAGCTGCTGGGTCACAGGAAGCTCAGTTC
TACACTTTGCAGACGGCCAAAGCTCTGGCAATGACGGCACTAGATGTTATTTTTAAACCA
GAGTTACTGGAAAGAATCAGAGAGGACTTTAAACTGAAACTTCAAGAAGAACAGTTTGTA
AATGCAGTAGAA------------------------------------------------
------------
>Gorilla|ENSGGOG00000016295|ENSGGOT00000016350
---------------------------GTGGAAGGGGGCGCGTGCAATGGCCGCTCCGAG
---CTG---------GAGCTACTGAAGCTGCGCTCGGCGGAGTGCATCGACGAGGCGGCC
GAGCGGCTGGGGGCCCTGAGCCGCGCGATCTGGAGCCAGCCCGAGCTGGCCTACGAGGAG
CACCATGCCCACCGCGTGCTGACGCACTTCTTCGAGCGGGAGCCGCCCGCGGCCTCCTGG
GCAGTGCAGCCGCACTACCAGCTGCCCACGGCCTTCCGCGCCGAGTGGGAGCCGTCGGAG
GCCCGGGCGCCGAGCGCCACG------CCACGCCCGCTGCACCTGGGCTTCCTCTGCGAG
TACGACGCGCTGCCCGGCATCGGCCACGCCTGCGGCCACAACCTCATCGCCGAGGTCGGG
GCGGCGGCCGCGCTGGGCGTGAGGGGGGCCTTAGAGGGCCTCCCCAGGCCGCCTCCGCCC
GTGAAGGTAGTTGTCCTGGGAACCCCTGCAGAAGAAGATGGTGGTGGCAAAATTGATTTA
ATTGAAGCAGGGGCTTTTACAAATCTTGACGTTGTTTTTATGGCCCATCCATCACAAGAG
AATGCTGCTTATCTACCAGATATGGCTGAACATGATGTGACTGTGAAATACTATGGAAAA
GCATCTCATTCTGCTTCTTATCCCTGGGAAGGATTAAATGCATTAGATGCTGCTGTGCTG
GCCTATAACAATCTGTCTGTGTTCAGACAGCAAATGAAACCAACCTGGAGAGTTCAT---
------------------------------------------------------------
------------------------------------------------------------
---------------------------------GTGGAAATTAAAGGTGGAGCACATGAT
TATTACAATGTTCTTCCCAATAAGAGCCTATGGAAAGCCTACATGGAAAATGGAAGAAAG
CTAGGAATAGAATTCATTTCA---GAAGATACAATGTTGAATGGCCCTTCA---------
------------------------------------------------------------
------------------------------------------------------------
------------------------------------------------------------
------------------------------------------------------------
------------------------------------------------------------
------------
>Guinea_Pig|ENSCPOG00000010921|ENSCPOT00000011022
ATGAGACCCGGAGAGGAGCGCCCG---GTGCAGGGGGGCGCGTGCGATGGTGTCTCTGAG
---TTGGAGCCACTGGAGCTCCTGAAGCTGCGCGCGGCGGAACGCATCGACGAGGCGGCC
GAGCGC---GGCGCCCTGAGCCGTGCCATCTGGAGCGAGCCCGAGCTGGCCTACGAGGAG
CACCATGCCCATAGCCTGCTGACGCGTTTCTTCCAGCAGGAGCCGCGGGCCGCGTCCTGG
GCGGTGCAGCCGCACTACCAGCTGCCCACCGCCTTCCGCGCCGAATGGGCACCTGGAGAG
GCCCGCGCGCCGGGGGCTGAA------GTGCGCGCGCTGCAGCTGGGCTTCCTCTGCGAG
TACGACGCGCTGCCCGGCCTCGGCCATGCCTGCGGCCACAACCTCATCGCCGAGGTCGGG
GCCGCGGCCGCGCTGGGGCTGAGGGCGGCCCTGGAGAGCCTCCCGGGGCCGCCGCCGCCC
GTGAAGATAATTGTCTTGGGAACCCCTGCAGAAGAAGATGGTGGTGGCAAAATTGATTTA
ATTGAAGCAGGTGCTTTTAAGAACCTTGATGTTGTTTTTATGGCCCATCCCTCCCAAGAG
AATGCGGCTTATCTACAGGATGTGGCTGAACATGATGTGACTGTGAAATACTATGGAAAG
GCATCTCATGCTGCTGCTTACCCTTGGGAAGGAGTAAATGCTTTAGATGCTGCTGTTCTT
GCCTACAACAATATATCTGTGTTAAGACAGCAAATGAAACCAACCTGGAGAGCTCATGGT
ATAATAAAAAATGGTGGTGTAAAACCCAATATCATTCCCTCTTATTCTGAATTAATTTAC
TACTTCCGTGCACCCTCAATGAAAGAACTTCAAGTTTTGACCAAAAAAGCAGAAGATTGC
TTCAGAGCTGCAGCTTTGGCCACAGGGTGTACAATAGAAATTAAAGCTGGAGCACATGAT
TATTACAATGTTCTTCCCAATAAGACCCTATGGAAAACTTACATGGAGAATGGAAAAAAA
CTGGGTATACAATTCATTTCA---GAAGATATGATGTTAACTGGCCCTTCAGGTTCTACT
GATTTTGGAAATGTTACTTTTGTGGTTCCTGGAATTCATCCATATTTTTACATTGGATCT
GATGCCTTGAATCACACTGAGCAGTACACTGAAGCGGCAGGATCACAGGAAGCTCAGTTC
TACACTTTACGTGCAGCCAAAGCTCTGGCAATGACTGCATTGGACGTTATTTTTAAACCA
GGGTTGCTGGAAAAAATCAGAGAGGACTTTAAATTGAAACTTCAAGAAGAAAAGTTTTTA
AATACAGTAGAA------------------------------------------------
------------
>Horse|ENSECAG00000020890|ENSECAT00000022224
------------------------------------------------------------
------------------------------------------------------------
---------------------------------------------------------GAG
CACCGTGCCCACCGCGCGCTGACGTGCTTCTTCGAGCGCGAGCCCCCGGCCGCCTCGTGG
GCGGTGCAGGCGCACTACCAGCTGGCCACGGCCTTCCGCGCCGAGTGGGAGCCGCCGGGG
GCC---------GGGGCGGCG------TCGCGCCCGCTGCACCTGGGCTTCCTCTGCGAG
TACGACGCGCTGCCCGGCATCGGGCACGCCTGCGGCCACAATCTGATCGCCGAGGTCGGG
GCGGCGGCCGCGCTGGGCGTGAAGGGGGCTTTGGAGGGCCTCCGCGGGCCGCCTCCGCCG
GTGAAGGTAGTTGTCCTGGGAACCCCTGCAGAAGAAGATGGTGGTGGCAAAATTGATTTA
ATTGAAGCAGGGGCTTTTAAAAATCTTGATGTTGTTTTTATGGCCCATCCATCCCAAGAG
AATGCTGCTTACCTACCTGATGCGGCTGAGCATGATGTGACTGTGAAATACTATGGAAAA
GCGTCTCATGCTGCTGCTTATCCCTGGGAAGGAGTGAATGCATTGGATGCTGCTGTTCTC
GCCTACAACAATCTGTCTGTGTTAAGACAGCAACTGAAACCAACCTGGAGAGCTCACGGT
ATAATAAAAAATGGTGGTGTAAAACCTAATATCATTCCCTCTTATTCGGAATTAATCTAT
TACTTCCGTGCACCCTCAATGAAAGAACTTCGAGTTTTGACCAAAAAGGCAGAAGAGTGC
TTCAGAGCTGCAGCGTTGGCCACCGGGTGCACGGTAGAAATTAAAGGTGGAACACATGAT
TATTACAATGTTCTTCCCAATAAGAGTCTATGGAAAGCTTATGTTGAAAATGGAAAAAAG
CTGGGAATAGAATTCATTTCA---GAAGATGCAATGTTGAAAGGCCCTTCAGGATCTACT
GATTTCGGAAATGTTTCTTTTGTGGTTCCTGGGATTCATCCATATTTTTACATTGGATCT
AATGCCTTGAATCATACAGAACAATATACTGAAGCTGCAGGATCACAAGAAGCTCAGTTC
TACACTTTGCGTACCGCCAAAGCTCTGGCAATGACTGCACTAGATGTTATTTTTAAACCA
GAATTGCTAGAAAGAATTAGGGAGGACTTTAAATTGAAACTTCAAGAAGAAGAGTTCTTC
AATACAGTAGAA------------------------------------------------
------------
>Mouse|ENSMUSG00000054659|ENSMUST00000098181
ATGGGTCCGGTGGTGGAGCGGCCG---GCCGAGCCCGGCACGAGCAGCGCC---GCCGAG
---CTG---------GAGCTGCTGAAACGGCGAGCGGCCGAGCGCATCGACGAGGCGGCC
GAGCGCCTGGGCGCGCTGAGCCGCGCCATCTGGAGCGCGCCCGAGCTGGCCTACGAAGAG
CACCGCGCGCACGGCGAGCTCACGCGCTTCTTCGAGTGCGAGCCGCCGGCCGCCTCGTGG
GCGGTGCAGCCGCACTTCGGGCTCCCCACCGCCTTCCGTGCCGAGTGGGCGCCGCCGGAG
TCC---------------GCGGCGGGGCCCCGCGCGCTGCAGGTGGCCTTCCTGTGCGAG
TACGACGCGCTGCCAGCCCTGGGCCACGCCTGCGGCCACAACCTCATCGCCGAGGTCGGG
GTGGCTGCGGCGCTCGGCCTGCGGGCTGCGCTGGAGAGCATCGCT---GCGCCGCCGCCG
GTCAAGGTGATTGTCCTGGGAACCCCTGCAGAAGAAGATGGTGGTGGCAAAATTGATCTA
ATTGAAGCAGGTGCCTTCGAAAACCTTGATGTTGTTTTTATGGCTCATCCCTCTCAGGAG
AACGCTGCCTATCTCCCGGATGTGGCCGAGCACGATGTGACTGTGAAGTACTACGGAAAA
GCGTCTCACGCTGCCGCTTACCCTTGGGAGGGTGTGAACGCCTTGGACGCTGCAGTTCTT
GCCTATACCAACCTCTCTGTGTTAAGACAGCAGATGAAACCAACCTGGAGAGTTCATGGT
ATAATAAAAAACGGTGGTGTGAAGCCCAATATCATCCCCTCTTACTCTGAACTCGTCTAT
TACTTCCGTGCGCCCTCCATGAAGGAGCTTCAAGTTCTGACCAAAAAGGCAGAAGATTGC
TTCAGAGCTGCGGCTTTGGCTACGGGCTGCACAGTAGACATTGAAAGTGAAGCACATGAT
TATTACAATGTCATTCCCAATAAGACCCTGTGCAGTGCGTATACGGAGAACGGGAAGAAA
CTGGGAATGGAGTTCATTTCA---GAAGATGCGGTACTGAATGGCCCTTCAGGCTCTACT
GATTTTGGAAATGTCAGTTTCGTGGTTCCTGGGATTCACCCGTATTTTTACATTGGGACT
GATGCCTTGAATCACACGGAGCAGTACACAGAAGCTGCAGGATCACAAGCGGCTCAGCTG
TACACGCTGCGTACAGCCAAGGCTCTGGCAATGACCGCACTGGACGTCATCTTTAAGCCT
GCATTGCTCGAAGGAGTCAGGAAGGAGTTTAAATGTAAACTTCAAGAAGAGCAGCTTTTA
AATACAGCAGCA------------------------------------------------
------------
>Opossum|ENSMODG00000018281|ENSMODT00000023199
ATGAGACCAGACGAGGAGCTGCCTGGGGAGGATGGTGGC---------GACGTCCCAGAG
---TTA---------GAGCTGTTGAAGCGCCGCGCTGCCGAATGCATAGACGAGGCCGCC
GAGCGTCTGGGGGCCCTGAGCCGGGACATCTGGAGCGAACCCGAGCTCGCCTACCAGGAA
TACCGGGCGCACAGCGCTCTGACCCACTTCTTTGAGCAGGAGCCACCGACCTCCTCGTGG
ACCGTGCAGCCTCACTACAAGCTCGATACGGCCTTCAGGGCGGAGTGGGAGTCTCTAGCC
GGG---------------TGC------CCCGAGCCTCTGCAGCTGGGCTTCCTTTGCGAG
TACGATGCGCTGCCCGGCATCGGGCATGCCTGTGGCCACAACCTGATCGCCGAGGTGGGC
GCAGCTGCCGCCCTAGGCCTGAAGGGGGCGCTCGAGAACCACTCGGGC---GGTCCGCCA
GTGAAGATCACTGTCCTGGGAACTCCTGCAGAAGAAGAAGGAGGTGGCAAGATTGACTTA
ATTGAAGCAGGAGCTTTTAAAAATCTTGATGTTGTTTTTATGGCTCATCCATCACAAGAA
AATGCTGCTTACCTACCTGATGTGGCTGAGCATGATGTGACTGTGAAATACTATGGAAAA
GCTTCTCATGCTGCTGCTTATCCTTGGGAAGGTCTGAATGCATTAGATGCTGCTGTTCTC
GCCTACAACAATCTGTCCGTTTTAAGACAGCAAATGAAACCCTCCTGGAGAGTTCATGGT
ATAATTAAAAATGGTGGTGTGAAACCTAATATCATTCCCTCATACTCTGAATTAATCTAT
TACTTGCGCACACCCTCAATGAAAGAACTTCCAGCTTTGATAAAAAAAGCAGAAGATTGT
TTTAGAGCTGCTGCTTTGGCTACAGGATGCACAGTGGAATTAAAAGGCGGAGTACATGAC
TACTACAATGTTCTTCCTAATAAGAGCCTGTGGAAAGTTTACATGGAAAATGGAAAGAAG
CTTGGAATAGAATTTATTTCA---TCAGATTCCATGTCAAATGTTCCAGCAGGTTCCACT
GACTTTGGAAATGTTACTTTTATCGTTCCTGGAATTCACCCCTATTTTTATATTGGTTCT
GATGCACTGAATCATACTGAGCAATATACTGCAGCAGCAGGATCCCAAGAAGCACAGTTC
TACACTCTGCGTACTGCTAAAGCTCTGGCAATGACAGCTCTAGATGTGATTTTCAAGCCA
GGTTTGCTGGAAAGAATCAGAAAGGACTTTAGACTCAGTCTTCAAGAAGAGGAATTTTTT
AATACTACAGAGCAAAACCAAGACCAAAGCACAACTTGTACTAATGATATTCTAGAACAT
GTCATTCCTTTC
>Orangutan|ENSPPYG00000016838|ENSPPYT00000019595
ATGAGGCCCGGAGGGGAGCGGCCG---TGGAAGAGGGGCGCATGCGATGGCCGCTCCGAG
---TTG---------GAGCTACTGAAGCTGCGCGCGGCGGAGTGCATAGACGAGGCGGCC
GAGCGGCTGGGGGCCCTGAGCCGCGCCATCTGGAGCCAGCCCGAGCTGGCCTACGAGGAG
CACCATGCCCACCGCGTGCTGACGCACTTCTTCGAGCGGGAGCCGCCCGCGGCCTCCTGG
GCAGTGCAGCCGCACTACCAGCTGCCCACGGCCTTCCGCGCCGAGTGGGAGCCGCCGGAG
GCCCGGGCGCCGAGCGCCACG------CCACGCCCGCTGCACCTGGGCTTCCTCTGCGAG
TACGACGCGCTGCCCGGCATCGGCCACGCTTGCGGCCACAACCTCATTGCCGAGGTCGGG
GCGGCGGCCGCGCTGGGCGTGAGGGGGGCCTTGGAGGGCCTCCCCAGGCCGCCTCCGCCA
GTGAAGGTAATTGTCCTGGGAACCCCTGCAGAAGAAGATGGTGGTGGCAAAATTGATTTA
ATTGAAGCAGGGGCTTTTACAAATCTTGATGTTGTTTTTATGGCCCATCCATCACAAGAG
AATGCTGCTTATCTACCAGATATGGCTGAACATGATGTGACTGTGAAATACTACGGAAAA
GCATCTCATTCTGCTTCTTATCCCTGGGAAGGATTAAATGCATTAGATGCTGCTGTGCTG
GCCTATAACAATCTATCTGTGTTCAGACAGCAAATGAAACCAACCTGGAGAGTTCATGGT
ATAATAAAAAATGGTGGTGTAAAACCCAATATCATTCCCTCTTATTCTGAATTAATCTAT
TACTTCCGTGCACCCTCAATGAAAGAACTTCAAGTTTTGACCAAAAAGGCAGAAGATTGC
TTCAGAGCTGCAGCTTTGGCTTCAGGGTGCACAGTGGAAATTAAAGGTGGAGCACATGAT
TATTACAATGTTCTTCCCAATAAGAGCCTATGGAAAGCGTATATGGAAAATGGAAGAAAG
CTAGGGATAGAATTCATTTCA---GAAGATACAATGTTGAATGGCCCTTCAGGATCTACG
GATTTTGGAAATGTTACTTTTGTGGTTCCTGGAATTCATCCATATTTTCACATTGGATCT
AATGCCTTGAATCATACTGAACAGTACACTGAAGCTGGCTGGTCACAGGAAGCTCAGTTC
TACACTTTGCGGACGGCCAAAGCTCTGGCAATGACGGCACTGGATGTTATTTTTAAACCA
GAGTTACTGGAAGGAATCAGAGAGGACTTTAAACTGAAACTTCAA---GAACAATTTGTA
AATGCAGTAGAA------------------------------------------------
------------
>Platypus|ENSOANG00000000531|ENSOANT00000000848
------------------------------------------------------------
------------------------------------------------------------
------------------------------------------------------------
------------------------------------------------------------
------------------------------------------------------------
------------------------------------------------------------
------------------------------------------------------------
------------------------------------------------------------
---CAGATAATTGTTCTGGGAACACCTGCAGAAGAAGATGGAGGTGGCAAAATTGACTTA
ATTGAAGCTGGTGCTTTTAATCACCTCGATGTGGTGTTTATGGCCCATCCATCCCAAGAG
AATGCAGCTTATCTGCCCGATGTGGCAGAACATGATGTGACTGTGAAATACCATGGCAAA
ACTTCTCATGCTGCAGCTTATCCATGGGAAGGAGTAAATGCACTAGATGCCGCTGTCCTG
GCCTACAACAATCTGTCAGTTTTAAGGCAGCAAATGAAACCCACTTGGAGAGTTCATGGT
ATAATAAAAGATGGTGGTGTGAAACCAAATATCATTCCTTCTCATGCTGAATTAGTCTAC
TATTTGCGTGCTCCATCGATGAAGGAACTATCAACTTTGACCAAAAAAGCAGAAGACTGT
TTCAGAGCTGCAGCTCTGGCCACGGGGTGCTCTGTTGAATTGATAGGAGGAGCACATGAC
TATTACAACGTGCTTCCCAACAGGAGTCTGGCCAAGGCATATGTGGAGAATGGAGAGAAG
CAGGGGATTGAATTTATCTCC---GATGATTCCGTCCTGAATGGCTTGTCAGGTTCCACT
GATTTTGGAAATGTCACTTTTGTGGTTCCTGGAATCCATCCCTATTTTTACATCGGTTCC
GACGCACTTAATCACACTGAGGAGTATACGGTGGCTGCAGGGTCACAGGAAGCTCAGTTC
TACACTTTGCGAACAGCGAAGACTCTGGCAATGACAGCCTTGGATGTAATTTTCAAACCA
GGTCTTCTGGAAAGCGTCAGGGAGGACTTCAAGCTTCAACTCCAAAAGGAAGAGTTTCTC
AATGCGACGCGG------------------------------------------------
------------
>Rabbit|ENSOCUG00000000947|ENSOCUT00000022602
ATGAGACCCGGAGAGGAGCGGCCC---GTGGAGGGGGGCGCGTGCGTCGGCGTCTCGGAG
---CTG---------GAGCTGCTGAAGCTGCGCGCCGCGGAGCGCATCGAAGAGGCGGCC
GAGCGGCTGTGGGCCCTGAGCCGCGCCATCTGGAGCGAGCCCGAGCTGGCCTACGAGGAG
CACCATGCCCACGGCGTCCTGACGCGCTTCTTCGAGCGCGAGCCGCCGGCCGCCTCCTGG
GCGGTGCAGCCGCACTACCAGCTGCCCACGGCCTTCCGCGCCGAGTGGGAGTCGCCGGGC
GGCCGCGCGCAGAGCGCCGCG------CCGCGCCCGCTGCACCTGGGCTTCCTCTGCGAG
TACGACGCGCTGCCCGGCATCGGCCACGCCTGCGGCCACAACCTCATCGCCGAGGTCGGG
GCGGCGGCCGCGCTGGGCGTGAAGGGGGCCCTGGAGGGCCTCCCGGGAGCGTCTCCGCCG
GTCAAGGTCATTGTCCTGGGAACCCCTGCTGAAGAAGATGGTGGTGGCAAAATTGATTTA
ATTGAAGCAGGGGCCTTTAAAAACCTTGATGTTGTTTTTATGGCCCACCCATCCCAGGAG
AACGCTGCTTATCTACCGGATGTGGCTGAACACGACATGACTGTGAAATATTATGGAAAA
GCGTCCCACGCTGCTGCTTACCCCTGGGAAGGAGTAAATGCCTTAGATGCAGCGGTTCTC
GCCTACAACAACCTGTCTGTGCTAAGACAGCAAATGAAACCAGCCTGGAGAACGCACGGT
ATAATAAAAAATGGTGGTGTAAAACCCAATATCATTCCCTGTTACTCTGAATTAATCTAT
TACTTCCGTGCACCCTCAATGAAAGAGCTTCAAGTTTTGACCAAAAAGGCAGAAGATTGC
TTCAGAGCTGCAGCTTTGGCTACAGGGTGCACAGTAGAAATTAAAGGTGGAGCACATGAT
TATTACAATGTTCTTCCCAATAAAAGCTTATGGAAAGCTTATATTGAAAATGGAAAAAAA
CTGGGAATAGATTTCATTTCA---GAAGATGCAACTTTGAATGGCCCTTCAGGATCTACT
GATTTTGGAAATGTGACTTTTGTGGTTCCTGGGATTCATCCCTATTTTTACATTGGATCT
GATGCCTTGAACCATACTGAGCAGTATACCGCAGCTGCAGGATCACAAGAAGCTCAATTC
TACACATTGCGCACAGCCAAAGCACTGGCCATGACTGCACTGGACGTTATTTTTAAACCA
GAGTTGCTGGAAAGAATCCGAGAAGACTTTAAATTGAAACTTCAGGAAGAACAGTTTTTA
AATAAAGTAGAA------------------------------------------------
------------
>Rat|ENSRNOG00000007755|ENSRNOT00000060914
ATGGGTCCGGTGGTGGAGCGGCCG---GCCGAGCGGTGCACGAGCAGCGCC---ACGGAG
---CTG---------GAGCTGCTGAAGCAGCGCGCGGCCGAGCGCATCGACGAGGCGGCG
GAGCGCCTGGGCGCGCTGAGCCGCGCCATCTGGAGCGCTCCCGAGCTGGCCTACGAAGAG
CACCGCGCGCACGGCGAGCTCACGCGCTTCTTCGAGCGCGAGCCGCCGGCCGCCTCGTGG
GCCGTGCAGCCGCACTTCGGGCTCCCCACCGCCTTCCGAGCGGAGTGGGCGCCGCCCGAG
GCC---------------GCGGCGGGGCCCGGCGCGCTGCAGCTGGCTTTCCTGTGCGAG
TACGACGCGCTGCCAGCCCTGGGCCACGCCTGCGGCCACAACCTCATCGCGGAGGTCGGA
GCGGCTGCGGCGCTCGGCCTGCGGGCTGCGCTGGAGAGCATCGCT---GCGCCGCCGCCG
GTCAAGGTAATTGTCCTGGGAACCCCTGCAGAAGAAGAAGGTGGTGGCAAAATTGATCTA
ATCAAAGCGGGTGCTTTTGAAAACCTTGATGTTGTTTTTATGGCTCACCCGTCTCAAGAG
AATGCCGCCTACCTGCCGGATGTGGCCGAGCATGACGTGACTGTGAAATACTACGGAAAA
GCATCTCACGCTGCTGCTTACCCTTGGGAGGGGGTGAACGCCTTGGACGCCGCCGTTCTT
GCCTATAACAACCTCTCTGCGTTAAGACAACAGATGAAACCAACCTGGAGAGTTCATGGT
ATAATTAAAAACGGCGGGGTCAAGCCCAACATCATCCCCTCTTACTCTGAATTACTCTAT
TACTTCCGTGCGCCCTCAATGAAAGAGCTCCACGTTCTGACCAAAAAGGCGGAAGATTCC
TTCAGAGCCGCGGCTTTGGCTACAGGCTGCACAGTAGAAATTAAAAGCGAAGCCCACGAT
TATTACAACGTTATTCCAAACAAGACACTGTGCAGCGCGTATATGGAGAATGGGAAGAAG
CTGGGAGTAGAGTTCATTTCA---GAAGATGCAGTGCTGAACGGCCCTTCAGGCTCCACT
GATTTTGGAAATGTCAGTTTTGTGGTTCCCGGGATTCATCCATACTTTTACATCGGGACT
GATGCCTTGAACCACACGGAAGAGTACACAGAAGCCGCAGGATCACAGGCAGCTCAGTGG
TACACTTTGCGCACAGCCAAGGCGCTGGCGATGACTGCACTGGACGTCATCTTTAAGCCT
CAGTTGCTGGAAGGAATCAGAAAGGAGTTTAAATCGAAACTTCAAGAAGAGCAGCTTTTA
AATACACCAGCA------------------------------------------------
------------
>Macaque|ENSMMUG00000014942|ENSMMUT00000020952
ATGAGGCCAGGAGTGGAGCGGTCC---GTGGAAGGGGGCGCATACGATGGCAGCTCCGAG
---CTG---------GAGCTACTGAAGCTGCGCGCGGCGGAGTGCATCGACAAGGCGGCC
GAGCGGCTGGGGGCCCTGAGTCGCGCGATCTGGAGCCAGCCCGAGCTGGCCTACGAGGAG
CACCATGCCCACCGCGTGCTGACGCACTTCTTCGAGCGGGAGCCGCCAGCCGCCTCCTGG
GCAGTGCAGCCGCATTACCAGCTGCCCACGGCCTTCCGCGCCGAGTGGGAGCCGCCGGAG
GCCCGGGCGCCGAGCGCCGCG------CCACGCCCGCTGCACCTGGGCTTCCTCTGCGAG
TACGACGCGCTGCCTGGCATCGGCCACGCCTGCGGCCACAACCTCATCGCCGAGGTCGGG
GCGGCGGCCGCGCTGGGCGTGAGGGGGGCCCTGGAGGGCCTCCCCAGGCCGCCTCCGCCC
GTGAAGGTAATTGTCCTGGGAACCCCTGCAGAAGAAGATGGTGGTGGCAAAATTGATTTA
ATTGAAGCAGGGGCTTTTACAAATCTTGATGTTGTTTTTATGGCCCATCCATCACAAGAG
AATGCTGCTTATCTACCAGATATGGCTGAACATGATGTGACTGTGAAATACTATGGAAAA
GCATCTCATTCTGCTGCTTATCCCTGGGAAGGATTAAATGCATTAGATGCTGCTGTGCTG
GCCTATAACAATCTGTCTGTGTTCAGACAGCAAATGAAACCAACCTGGAGAGTTCATGGT
ATAATAAAAAATGGTGGTGTAAAACCCAATATCATTCCCTCTTATTCTGAATTAATCTAT
TACTTCCGTGCACCTTCAATGAAAGAACTTCAAGTTTTGACCAAAAAGGCAGAAGATTGC
TTCAGAGCTGCAGCTTTGGCTTCAGGGTGCACAGTGGAAATTAAAAGTGGAGCACATGAT
TATTACAATGTCCTTCCCAATAAGAGCCTGTGGAAAGCCTATATGGAAAATGGAAGAAAA
CTAGGAATAGAATTCATTTCA---GAAGATAAAATGTTGAATGGCCCTTCAGGATCTACA
GATTTTGGAAATGTTACTTTTGTGGTTCCTGGAATTCATCCATATTTTCACATTGGATCT
AATGCCTTGAATCACACTGAACAGTACACTGAAGCTGCTGGGTCACAGGAAGCTCAGTTC
TACACTTTGCGGACGGCCAAAGCCCTGGCAATGACAGCACTGGATGTTATTTTTAAACCA
GAGTTACTGGAAAGAATCAGAGAGGACTTTAAACTGAAACTTCAAGAAGAACAGTTTGTA
AATGCAGTAGAA------------------------------------------------
------------
>Marmoset|ENSCJAG00000000825|ENSCJAT00000001494
ATGCGGCCGGGAGAGGAGCGGCCC---TTGGAAGGGGGCGCGTGTGATGGCGGCTCCGAG
---CTG---------GAGCTCCTGAAGCTGCGCGCCGCGGAGTGCATCAACGAGGCGTCC
GAGCGGCTGGGGGCCCTGAGCCGCGCGATCTGGAGCCAGCCTGAGCTGGCCTACGAGGAG
CACCATGCCCACCGCGTGCTGACGCACTTCTTCGAGGTGGAGCCGCCGGCCGCCTCCTGG
GCAGTGCAGCCGCATTACCTGCTGCCCACAGCCTTCCGCGCCGAGTGGGAGCCCCCGGAG
GCCTGGGCGCAGAGCCCCGCG------CTGCGCCCGCTGCACCTGGGCTTCCTCTGCGAG
TACGACGCGCTGCCCGGCATCGGCCACGCTTGTGGCCACAATCTCATCGCCGAGGTCGGG
GCAGCGGCAGCGCTAGGCGTGAGGGGGGCCCTGGAGTGCCTCCCTAGGCCACCTCCGCCG
GTGAAGGTAATTGTTTTGGGAACCCCTGCAGAAGAAGATGGTGGTGGCAAAATTGATTTA
ATTGAAGCAGGGGCTTTTAAAAATCTTGATGTTGTTTTTATGGCCCATCCATCACAAGAG
AATGCTGCTTATCTACCAGATGTGGCTGAACACGATGTGACTGTGAAATACTATGGAAAA
GCATCTCATTCTGCTGCTTATCCCTGGGAGGGATTAAATGCATTAGATGCTGCTGTGCTG
GCCTATAACAATCTGTCTGTGTTCAGACAGCAAATGAAACCAACCTGGAGAGTTCATGGT
ATAATAAAAAATGGTGGAGTAAAACCCAACATCATTCCCTCTTATTCTGAATTAATCTAT
TACTTCCGTGCACCCTCAATGAAAGAACTTCAAGTTTTGACCAGAAAGGCAGAAGATTGC
TTCAGAGCTGCAGCTTTGGCTTCAGGGTGCACAGTGGAAATTAAAGGTGGAGCACATGAT
TATTATAATGTTCTTCCCAATAAGAGCCTATGGAAAGCTTATATGGACAATGGAAAAAAG
CTAGGAATAGAATTCATTTCA---GAAGATACAATGTTGAATGGCCCTTCAGGATCCACA
GATTTTGGAAATGTTACTTTTGTGGTTCCTGGAATTCATCCATATTTTTACATTGGATCT
AATGCCTTGAATCATACTGAACAGTACACTGAAGCTGCTGGGTCACAGGAAGCTCAGTTC
TACACTTTGCGGACGGCCAAAGCTCTGGCAATGACGGCCCTGGATGTTATTTTTAAACCA
GAGTTACTGGAAAGAATTAGAGAGGACTTTAAACTGAAACTTCAAGAAGAACAGTTTACA
AATGCAGTAGAA------------------------------------------------
------------
>Microbat|ENSMLUG00000001548|ENSMLUT00000001548
------------------------------------------------------------
------------------------------------------------------------
------------------------------------------------------------
------------------------------------------------------------
------------------------------------------------------------
------------------------------------------------------------
------------------------------------------------------------
------------------------------------------------------------
------GTGACTGTCCTGGGAACCCCTGCAGAAGAAGAAGGTGGTGGCAAAATTGACTTA
ATTGAAGCAGGGGCTTTTAAAAACCTTGATGTTGTTTTTATGGCCCATCCATCCCAAGAG
AATGCTGCTTATCTCCCTGATGTGGCTGAACACGATGTGACTGTGAAATACTATGGGAAA
GCATCTCACGCTGCTGCGTATCCCTGGGAGGGAGTAAATGCATTAGATGCTGCTGTTCTC
GCCTACAACAACCTGTCTGTGTTAAGACAGCAAATGAAACCAACCTGGAGAGTTCATGGT
ATAATAAAAAATGGTGGTGTAAAACCCAATATCATTCCCTCTTATTCTGAATTAATCTAT
TACTTCCGTGCACCCTCAATGAAAGAACTTCCAGTTTTGACCAAAAAGGCAGAAGATTGC
TTCAGAGCTGCAGCTTGTGCTACTGGGTGCACAGTAGAAATTAAAGGTGAAGCACATGAT
TATTACAATGTCCTTCCCAATAAGAGCCTACGGAAAGCTTATATTGAAAACGGGGAAAAG
CTGGGAATAGAATTCATTTCAGAAGAGGATGCAGTGTTGAATGGATCTTCAGGATCTACT
GATTTTGGAAATGTTAGTTTTGTGGTTCCTGGAATTCATCCATATTTTTACATTGGATCT
GACGCCTTGAATCATACAGAACAATACACTGAAGCTGCAGGATCACAAGAAGCCCAATTC
TATACTTTGCGTACAGCCAAAGCTCTGGCAATGACTGCGTTGGATGTTATTTTTAAACCA
GAGTTGCTAGAAAGAATCAGAGAGGACTTTAGATGGAAACTTCAAGAAGAAGAGTTT---
------------------------------------------------------------
------------
>Human|ENSG00000146281|ENST00000275072
ATGAGGCCCGGAGGGGAGCGGCCC---GTGGAAGGGGGCGCGTGCAATGGCCGCTCCGAG
---CTG---------GAGCTACTGAAGCTGCGCTCGGCGGAGTGCATCGACGAGGCGGCC
GAGCGGCTGGGGGCCCTGAGCCGCGCGATCTGGAGCCAGCCCGAGCTGGCCTACGAGGAG
CACCATGCCCACCGCGTGCTGACGCACTTCTTCGAGCGGGAGCCGCCCGCGGCCTCCTGG
GCAGTGCAGCCGCACTACCAGCTGCCCACGGCCTTCCGCGCCGAGTGGGAGCCGCCGGAG
GCCCGGGCACCGAGCGCCACG------CCACGCCCGCTGCACCTGGGCTTCCTCTGCGAG
TACGACGCGCTGCCCGGCATCGGCCACGCCTGCGGCCACAACCTCATCGCTGAGGTCGGG
GCGGCGGCCGCGCTGGGCGTGAGGGGGGCCTTAGAGGGCCTCCCCAGGCCGCCTCCGCCC
GTGAAGGTAGTTGTCCTGGGAACCCCTGCAGAAGAAGATGGTGGTGGCAAAATTGATTTA
ATTGAAGCAGGGGCTTTTACAAATCTTGATGTTGTTTTTATGGCCCACCCATCACAAGAG
AATGCTGCTTATCTACCAGATATGGCTGAACATGATGTGACTGTGAAATACTATGGAAAA
GCATCTCATTCTGCTTCTTATCCCTGGGAAGGATTAAATGCATTAGATGCTGCTGTGCTG
GCCTATAACAATCTGTCTGTGTTCAGACAGCAAATGAAACCAACCTGGAGAGTTCATGGT
ATAATAAAAAATGGTGGTGTAAAACCCAATATCATTCCCTCTTATTCTGAATTAATCTAT
TACTTCCGTGCACCCTCAATGAAAGAACTTCAAGTTTTGACCAAAAAGGCAGAAGATTGC
TTCAGAGCTGCAGCTTTGGCTTCAGGGTGCACAGTGGAAATTAAAGGTGGAGCACATGAT
TATTACAATGTTCTTCCCAATAAGAGCCTATGGAAAGCCTATATGGAAAATGGAAGAAAG
CTAGGAATAGAGTTCATTTCA---GAAGATACAATGTTGAATGGCCCTTCAGGATCTACG
GATTTTGGAAATGTTAGTTTTGTGGTTCCTGGAATTCATCCATATTTTCACATTGGATCT
AATGCCTTGAATCATACTGAACAGTACACTGAAGCTGCTGGGTCACAGGAAGCTCAGTTC
TACACTCTGCGGACGGCCAAAGCTCTGGCAATGACGGCACTGGATGTTATTTTTAAACCA
GAGTTACTGGAAGGAATCAGAGAGGACTTTAAACTGAAACTTCAAGAAGAACAGTTTGTA
AATGCAGTAGAA------------------------------------------------
------------
>Chimp|ENSPTRG00000018416|ENSPTRT00000034040
ATGAGGCCCGGAGGGGAGCGGCCC---GTGGAAGGGGGCGCGTGCAATGGCCGCTCCGAG
---CTG---------GAGCTACTGAAGCTGCGCTCGGCGGAGTGCATCGACGAGGCGGCC
GAGCGGCTGGGGGCCCTGAGCCGCGCGATCTGGAGCCAGCCCGAGCTGGCCTACGAGGAG
CACCATGCCCACCGCGTGCTGACGCACTTCTTCGAGCGGGAGCCGCCCGCGGCCTCCTGG
GCAGTGCAGCCGCACTACCAGCTGCCCACGGCCTTCCGCGCCGAGTGGGAGCCGCCGGAG
GCCCGGGCACCGAGCGCCACG------CCACGCCCGCTGCACCTGGGCTTC---TGCGAG
TACGACGCGCTGCCCGGCATCGGCCACGCCTGCGGCCACAACCTCATCGCTGAGGTCGGG
GCGGCGGCCGCGCTGGGCGTGAGGGGGGCCTTAGAGGGCCTCCCCAGGCCGCCTCCGCCC
GTGAAGGTAGTTGTCCTGGGAACCCCTGCAGAAGAAGATGGTGGTGGCAAAATTGATTTA
ATTGAAGCAGGGGCTTTTACAAATCTTGATGTTGTTTTTATGGCCCATCCATCACAAGAG
AATGCTGCTTATCTACCAGATATGGCTGAACATGATGTGACTGTGAAGTACTATGGAAAA
GCATCTCATTCTGCTTCTTATCCCTGGGAAGGATTAAATGCATTAGATGCTGCTGTGCTG
GCCTATAACAATCTGTCTGTGTTCAGACAGCAAATGAAACCAACCTGGAGAGTTCATGGT
ATAATAAAAAATGGTGGTGTAAAACCCAATATCATTCCCTCTTATTCTGAATTAATCTAT
TACTTCCGTGCACCCTCGATGAAAGAACTTCAAGTTTTGACCAAAAAGGCAGAAGATTGC
TTCAGAGCTGCAGCTTTGGCTTCAGGGTGCACAGTGGAAATTAAAGGTGGAGCACATGAT
TATTACAATGTTCTTCCCAATAAGAGCCTATGGAAAGCCTATATGGAAAATGGAAGAAAG
CTAGGAATAGAATTCATTTCA---GAAGATACAATGTTGAATGGCCCTTCAGGATCTACG
GATTTTGGAAATGTTACTTTTGTGGTTCCTGGAATTCATCCATATTTTCACATTGGATCT
AATGCCTTGAATCATACTGAACAGTACACTGAAGCTGCTGGGTCACAGGAAGCTCAGTTC
TACACTCTGCGGACGGCCAAAGCTCTGGCAATGACGGCACTGGATGTTATTTTTAAACCA
GAGTTACTGGAAGGAATCAGAGAGGACTTTAAACTGAAACTTCAAGAAGAACAGTTTGTA
AATGCAGTAGAA------------------------------------------------
------------
>Cow|ENSBTAG00000011667|ENSBTAT00000015493
ATGAGACCCGGAGAGGAGCGGCCG---GTGGAAGGGGGTGCCTGCGCCAGCGTCTCCGAT
---CTG---------GAGCTGCTGAAGCTGCGCGCGGCGGAGTGCGTCGACGCGGCGGCC
GAGCGCCTGGGGGCCCTGAGCCGCGCCATCTGGAGCGAGCCCGAGCTGGCCTACGAGGAG
CATCACGCCCACGGAGTGCTGACGCGCTTCTTCCAGAGCGAGACCCCGGCCGGGTCGTGG
GCCGTGCAGCCGCACTACCAGCTGGCCACGGCCTTCCGCGCGGAGTGGGGGTCGCCGGGG
GGCTGG---------GCGGCA------CCGCGCCCGCTGCACCTGGGCTTTCTATGCGAG
TACGACGCGCTGCCCGGCATCGGGCACGCCTGCGGCCACAACCTGATCGCCGAGGTCGGG
GCGGCGGCCGCCCTGGGCGTGAAGGGGGCCCTGGAGAGCCTCGCCGGACTGCCTCTGCCG
GTGAAGGTAATTGTCCTGGGAACCCCTGCAGAGGAAGATGGTGGTGGCAAAATTGATTTA
ATTGAAGCCGGGGCTTTCAAAAATCTTGATGTTGTTTTTATGGCCCATCCATCTCAAGAG
AATGCTGCTTATCTACCTGATGTTGCTGAACATGATGTGACTGTGAAGTACTACGGTAAA
GCGTCTCATGCTGCTGCTTATCCCTGGGAAGGGCTGAATGCATTAGATGCTGCTGTCCTC
GCTTACAACAATCTGTCTGTGTTAAGACAGCAACTGAAACCAACCTGGAGAGTTCATGGT
ATAATAAAAAATGGTGGTGTAAAACCCAATATCATTCCCTCTTATTCTGAGTTAATCTAT
TACTTCCGTGCACCCTCAATGAAAGAACTTCCAGTTTTGACCAAAAAGGCAGAAGATTGC
TTCAGAGCTGCAGCTTTGGCTACTGGGTGCACAGTGGAAATTAACGGTGGAGCACATGAT
TATTACAATGTTCTTCCCAATAAGAGTCTGTGGAAAGCTTATGTTGAAAATGGAAAAAAG
CTGGGAATAGACTTCATTTCA---GAAGATGCTATGTTCAGTGGCCCTTCAGGATCTACC
GATTTTGGAAATGTTTCTTTTGTGGTTCCCGGGATTCATCCATATTTTTACATTGGGTCT
AACGCCTTGAATCATACAGAACAATATACTGAAGCTGCAGGATCACAAGAAGCTCAGTTC
TACACTTTGAGAACAGCCAAAGCTCTGGCAATGACTGCATTGGATGTTATTTTTAAACCA
GAGTTGCTGGCAAGAATCAGAGAGGACTTCAGATTGAAACTAGAAGAAGAAAAGTTT---
------------------------------------------------------------
------------
>Dog|ENSCAFG00000003096|ENSCAFT00000004967
ATGAGACCCGGGGAGGAGCGGCCG---GTGGACGGGGGCGCCTGCGGCGGCGTCCCGGCG
---CTG---------GAGCTGCTGAAGCTGCGCGCCGCCGAGCGCATTGACGAGGCGGCC
GAGCGCCTGGGGGCCCTGAGCCGCGCGATCTGGAGCGAGCCCGAGCTGGCCTACGAGGAG
CACCGGGCCCACGACGTGCTGACCCGCTTCTTCGAGCGCGAGCCTCCGGCCGCCTCGTGG
ACGGTGCAGCCGCACTACCAGCTGGCCACCGCCTTCCGCGCCGAGTGGGAGCCGCCGGGG
GGCCGC---------GCCACG------CCGCGCCCGCTGCAGCTGGGCTTCCTCTGCGAG
TACGACGCGCTGCCGGGCCTCGGGCACGCCTGCGGCCACAACCTGATCGCCGAGGTCGGG
GCGGCGGCCGCGCTGGGCGTGAAGGGGGCCCTGGAGGGCCGCCCCGGGCCGCCTCCGCCT
GTGAAGGTAATTGTCCTGGGAACCCCTGCCGAAGAAGAAGGTGGTGGCAAAATTGATTTA
ATGGAAGCAGGGGCTTTTAAAAATCTTGATGTTGTTTTTATGGCTCACCCATCCCAAGAG
GATGCTGCTTATCTACCTGATGTGGCGGAACATGATGTGACTGTGAAATACTATGGCAAA
GCATGTCATGCTGCTGCATATCCCTGGGAAGGAGTAAATGCATTAGATGCTGCTGTTCTT
GCCTACAACAATCTGTCTGTCTTGAGACAGCAAATGAAACCATCCTGGAGAGTTCATGGC
ATAATAAAAAGTGGTGGTGTAAAACCCAATATCATTCCCTCTTATTCTGAATTAATCTAT
TACTTCCGTGCACCCTCAATGAAAGAACTTCCAGTTTTGACCAAAAAGGCAGAAGACTGC
TTCAGAGCTGCAGCTTTGGCTACTGGTTGTACAGTAGAAATTAAAGGTGGAGCACGCGAT
TATTACAATGTTCTTCCCAATAAGAGCCTATGGAAAGCTTATGTTGAAAATGGAAAAAAA
CTGGGAATAGAATTTATTTCA---GAAGATGCAATGTTGAATGGCTTTTCAGGATCTACT
GATTTTGGAAATGTTACTTTTGTGGTTCCTGGGATTCATCCATATTTTTACATTGGATCT
GATGCCTTGAACCATACAGAACAATATACTGAAGCTGCAGGATCACAAGAAGCTCAGTTC
TACACTTTACGTACTGCCAAAGCTCTGGCAATGACAGCATTGGATGTTATTTTTAAACCA
GAGTTGCTAGAGAGAATCAAAGAAGACTTTAAATTGAAACTTCAAGAAGAAGAGTTTTTA
AATACGGTAGAA------------------------------------------------
------------
>Elephant|ENSLAFG00000005460|ENSLAFT00000005458
------CCCCCCGGGAATTTTCCGGGGGCCCCTTGGGGGGCGCCGACGGCAGTGTCTGAG
AGCTCG---------AAGCTACACAAGTTGCGCGCCGCGGATAGCATCGACGAGGCAGTC
---CGACTGGGAGCTCTGAGCCGCGCGATCTGGAGCGATCCGGAA---TCATACGAGGAG
CATCATGCCCATTGCGGGCTGACGCGCTTCTTCGAGCAGGAGCCGCCGGCCGCCGCCTGG
ACCGTGCAGCCGCACTACGAGCTGGCCACGGCCTTCCGGGCCGAGTGGGTGCACCTGGCC
------------------------------------------------TTCCTCTGCGAG
TACGACGCACTGCCGGGCATCGGGCACGCCTGCGGCCACAACCTGATTGCTGAGGTCGGG
GCGGCGGCCGCGTTGGGCGTGAAGGGGGCCCTGGAGGGCCTCCCCGGGCCGCCTCCGCCG
GTGAAGATAATAGTCCTGGGAACACCTGCAGAAGAAGATGGCGGTGGCAAAATTGATTTA
ATTGAAGCTGGGGCTTTTAAAAATCTTGATGTTGTTTTTATGGCCCATCCATCCCAAGAG
AACGCTGCTTATCTACCTGATGTGGCTGAACATGATGTGACTGTGAAATACTATGGAAAA
GCATCTCATGCTGCTGCTTATCCCTGGGAAGGAGTAAATGCGTTAGATGCAGCCGTTCTT
GCCTACAACAATCTGTCTGTGCTAAGACAGCAAATGAAACCAACCTGGAGAGTTCATGGT
ATAATAAAAAATGGTGGTGTAAAACCAAATATCATTCCCTCTTATTCTGAATTAATCTAT
TACTTCCGTGCACCCTCAATGAAAGAACTTCCAGTTTTGACCAAAAAGGCAGAAGATTGC
TTCAGAGCTGCAGCTTTGGCTACAGGGTGCACAGTAGAAATTAAAGGCGGAGCACATGAT
TATTACAATGTTCTTCCCAATAAGAGCCTGTGGAAAGCTTATATGGAAAACGGGGAAAAG
CTGGGAATAGAATTCATTTCG---GAAGATGTAATGTTGAATACCCCATCAGGATCTACT
GATTTTGGAAATGTTACTTTTGTGGTTCCTGGAATTCACCCATATTTTTACATTGGCTCT
GCTGCCCTGAATCATACTGAACAGTATACTGAAGCTGCAGGAGCACACGAAGCTCAGTTC
TACACTTTGCGTACGGCCAAAGCTTTGGCAATGACTGCACTGGATGTTATTTTTAAACCA
GAGTTGCTGGAAAGTGTCAGAGAGGACTTCAAACTGCAACTTCAAGAAGAAGAATTTTTA
AATACAGTAGGA------------------------------------------------
------------
>Bowhead|bmy_17634T0
ATGAAACCCGGAGAGGAGAGGCCG---GTGGAGGGGGGCGCCTGCGCCGCCGTCTTCGAG
---GTG---------GAGCTGCTGAAGCTGCGCGCGGCGGAGTGCATCGACGAGGCGGCC
GAGCGCCTGGGGGCCCTGAGCCGCGAGATCTGGAGCGAGCCCGAGCTGGCCTACGAGGAG
CACCATGCCCACGGCGTGCTGACGCGCTTCTTCGAGAGCGAGCGCCCGGCCGCCTCGTGG
GCTGTGCAGCCGCACTACCAGCTGGTCACGGCCTTCCGTGCCGAGTGGGGGCCGCCGGGG
GGCTGG---------GCGGCG------CCGCGCCCGCTGCACCTGGGCTTCCTCTGCGAG
TACGACGCGCTGCCAGGCATCGGGCACGCCTGCGGCCACAACCTGATCGCCGAGGTCGGG
GCGGCGGCCGCGCTGGGCGTCAAGGGGGCCCTGGAGAGCCTCCCCAGGCCGCCTCTGCCG
GTGAAGGTAATTGTTCTGGGAACCCCTGCGGAAGAAGATGGTGGTGGCAAAATTGATTTA
ATCGAAGCAGGGGCTTTTAAAAATCTTGATGTTGTTTTTATGGCCCATCCATCTCAAGAG
AATGCTGCTTATCTACCTGATGTGGCTGAACATGATATGACTGTGACGTACTATGGAAAA
GCATCTCATGCTGCTGCTTATCCCTGGGAAGGACTAAATGCATTAGATGCTGCTGTCCTC
GCCTACAACAATCTGTCTGTGTTAAGACAACAAATGAAACCGACCTGGAGAGTTCATGGT
ATAATAAAAAATGGTGGTGTAAAACCCAATATCATTCCCTCTTATTCTGAACTAATCTAT
TACTTCCGTGCACCCTCAATGAAAGAACTTCCAGTTTTGACCAAAAAGGCAGAAGATTGC
TTCAGAGCTGCAGCTTTGGCTACTGGGTGCACAGTAGAAATTAAAGGTGGAGCACATGAT
TATTACAATGTTCTTCCCAATAAGAGCCTGTGGAAAGCTTATATTGAAAATGGAAAAAAG
CTGGGAATAGACTTCATTTCA---GAAGATGCGATGTTGAATGTCCCTTCAGGATCA---
------------------------------------------------------------
---------------------------------------------CAAGAAGCTCAGTTC
TACACTTTGCGAACAGCCAAAGCTCTGGCAATGACTGCATTGGATGTTATTTTTAAACCA
GAGCTTCTAGAAAGAATCAGAGAGGACTTTAAATTGAAACTTCAAGAAGAAGAGTTTTTA
AATACAGTAGAA------------------------------------------------
------------
>Minke|BACU016931
ATGAGACCCGGAGAGGAGAGGCCG---GTGGAGGGGGGCGCCTGCGCCGCCGTCTTCGAG
---GTG---------GAGCTGCTGAAGCTGCGCGCGGCGGAGTGCATCGACGAGGCGGCC
GAGCGCCTGGGGGCCCTGAGCCGCGAGATCTGGAGCGAGCCCGAGCTGGCCTACGAGGAG
CACCATGCCCACGGCGTGCTGACGCGCTTCTTCGAGAGCGAGCGCCCGGCCGCCTCGTGG
GTGGTGCAGCCGCACTACCAGCTGGTCACGGCCTTCCGTGCCGAGTGGGGGCCGCCGGGG
GGCTGG---------GCGGCG------CCGCGCCCTCTGCACCTGGGCTTCCTCTGCGAG
TACGACGCGCTGCCAGGCATCGGGCACGCCTGCGGCCACAACCTGATCGCCGAGGTCGGG
GCGGCGGCCGCGCTGGGCGTCAAGGGGGCCCTGGAGAGCCTCCCCAGGCTGCCTCTGCCA
GTGAAGGTAGTTGTTCTGGGAACCCCTGCAGAAGAAGATGGTGGTGGCAAAATTGATTTA
ATCGAAGCAGGGGCTTTTAAAAGTCTCGATGTTGTTTTTATGGCCCACCCATCCCAAGAG
AATGCTGCTTATCTACCTGATGTGGCAGAACATGATATGATTGTGAAGTACTATGGAAAA
GCATCTCATGCTGCTGCTTATCCCTGGGAAGGACTAAATGCATTAGATGCTGCTGTCCTC
GCCTACAACAATCTGTCCGCGTTAAGACAACAAATGAAACCGACCTGGAGAGTTCATGGT
ATAATAAAAAATGGTGGTGTAATACCCAATATCATTCCCTCTTATTCTGAACTAATCTAT
TACTTCCGTGCACCCTCAATGAAAGAACTTCCAGTTTTGACCAAAAAGGCAGAAGATTGC
TTCAGAGCTGCAGCTTTGGCTACTGGGTGCACAGTAGAAATTAAAGGTGGAGCACATGAT
TATTACAATGTTCTTCCCAATAAGAGCCTGTGGAGAGCTTATATTGAAAATGGAAAAAAG
CTGGGAATAGACTTCATTTCA---GAAGATGCGATGTTGAATGTCCCTTCAGGATCTACT
GATTTTGGAAATGTTACTTTTGTGGTTCCTGGGATTCATCCATATTTTTACATTGGATCT
AATGCCTTGAATCATACAGAACAATATACTGAAGCTGCAGGATCACAAGAAGCCCAGTTC
TACACTTTGCGAACGGCCAAAGCTCTGGCAATGACTGCACTGGATGTTATTTTTAAACCA
GAGCTGCTAGAAAGAATCAGAGAGGACTTTAAATTGAAACTTCAAGAAGAAGAGTTTTTA
AATACAGTAGAA------------------------------------------------
------------
