# Supplementary material for: Insights into the Evolution of Longevity from the Bowhead Whale Genome
Source: Cell Rep. 2015 Jan 6;10(1):112–22. doi: 10.1016/j.celrep.2014.12.008 (PMC4536333; doi:10.1016/j.celrep.2014.12.008)
Supplement: Supplemental Folder 2. Species Used in the Analysis of Selective Pressure Variation, Single-Gene Orthologous Families Tested, Likelihood Ratio Tests, MAKER Parameters, and Full Assembly and Read Usage Data, Related to Experimental Procedures [file mmc3.zip › Tested SGOs/reciprocal_group_3484.2.fas]

>Gibbon|ENSNLEG00000013993|ENSNLET00000017876
------------------------------------------------------------
---------------------------------ATG------GGGACT------------
---------------------------------------------CCTCCCGGCCTGCAG
ACCGACTGCGAGGCGCTGCTCAGCCGCTTCCAGGAGATGGACAGTGTACGCTTCGAGGAC
TTCACGGAGCTCTGGAGAAACATGAAGTTCGGGACTATCTTCTGTGGCAGAATGAGAAAT
TTAGAAAAGAACATGTTTACAAAAGAAGCTTTAGCTTTGGCTTGGCGATATTTTTTACCT
CCATACACCTTCCAGATCAGAGTTGGTGCTTTGTATCTGCTATATGGATTATATAATACC
CAACTGTGTCAACCAAAACAAAAGATCAGAGTTGCCCTGAAGGATTGGGATGAAGTTTTA
AAATTTCAGCAAGATTTAGTAAATGCACAGCATTTTGATGCAGCTTATATTTTTAGGAAG
CTACGACTAGACAGAGCATTTCACTTTACAGCAATGCCCAAATTGCTGTCGTATAGGATG
AAGAAAAAAATTCACCGAGCTGAAGTTACAGAAGAATTTAAGGACCCAAGTGATCGTGTG
ATGAAACTTATCACTTCTGATGTATTAGAGGAAATGCTGAATGTTCATGATCACTATCAG
AACATGAAACGTGTAATTTCAGTTGATAAGTCCAAGCCAGATAAAGCCCTTAGCTTGATA
AAGGATGATTTTTTTGACAATATTAAGAACATAGTTTTGGATCATCAGCAGTGGCACAAA
GACAGAAAGAATCCATCCTTAAAATCAAAAACTAATGATGGA---GAAGAAAAAATGGAA
------GGAAATTCACAAGAAACAGAGAGATGTGAAAGGGCAGAATCATTAGCGAAAATA
AAATCAAAGGCCTTTTCAGTTGTCATACAGGCATCCAAATCAAGAAGGCATCGTCAAGTC
AAACTTGACTCTTCTGACTCTGATTCTGCATCTGGTCAAGGGCAAGTCAAAGCAACTAGG
GCAAAAGAGAAGAAAGAAAGATTGAAACCAGCAGGAAGGAAG---ATGTCTTTCAGAAAC
AAAGGTAATGTGCAGAATATACACAAGGAAGATAAACCTTTAAGTCTGAGTATGCCTGTA
ATTACAGAAGAAGAAGAG---AATGAA---AGTTTGAGTGGAACAGAGTTCACTGCATCC
AAGAAGAGGAGAAAACAC------------------
>Gorilla|ENSGGOG00000005031|ENSGGOT00000005058
------------------------------------------------------------
---------------------------------ATG------GGGACT------------
---------------------------------------------CCTCCCGGCCTGCAG
ACCGACTGCGAGGCGCTGCTCAGCCGCTTCCAGGAGACAGACAGTGTACGCTTCGAGGAC
TTCACGGAGCTCTGGAGAAACATGAAGTTCGGGACTATCTTCTGTGGCAGAATGAGAAAT
TTAGAAAAGAACATGTTTACAAAAGAAGCTTTAGCTTTGGCTTGGCGATATTTTTTACCT
CCATACACCTTCCAGATCAGAGTTGGTGCTTTGTATCTGCTATATGGATTATATAATACC
CAACTGTGTCAACCAAAACAAAAGATCAGAGTTGCCCTGAAGGATTGGGATGAAGTTTTA
AAATTTCAGCAAGATTTAGTAAATGCACAGCATTTTGATGCAGCTTATATTTTTAGGAAG
CTACGACTAGACAGAGCATTTCATTTTACAGCAATGCCCAAATTGCTGTCATATAGGATG
AAGAAAAAAATTCACCGAGCTGAAGTTACAGAAGAATTTAAGGACCCAAGTGATCGTGTG
ATGAAACTTATCACTTCTGATGTATTAGAGGAAATGCTGAATGTTCATGATCATTATCAG
AACATGAAATGTGTAATTTCAGTTGATAAGTCCAAGCCAGATAAAGCCCTCAGCTTGATA
AAGGATGATTTTTTTGACAATATTAAGAACATAGTTTTGGAGCATCAGCAGTGGCACAAA
GACAGAAAGAATCCATCCTTAAAATCAAAAACTAATGATGGA---GAAGAAAAAATGGAA
------GGAAATTCACAAGAAACAGAGAGATGTGAAAGGGCAGAATCATTAGCAAAAATA
AAATCAAAGGCCTTTTCAGTTGTCACACAGGCATCCAAATCAAGAAGGCATCGTCAAGTC
AAACTCGACTCTTCTGACTCTGATTCTGCATCTGGTCAAGGGCAAGTCAAAGCAACTAGG
AAAAAAGAGAAGAAAGAAAGATTGAAACCAGCAGGAAGGAAG---ATGTCTTTCAGAAAC
AAAGGTAATGTGCAGAATATACACAAGGAAGATAAACCTTTAAGTCTGAGTATGCCTGTA
ATTACAGAAGAAGAAGAG---AATGAA---AGTTTGAATGGAACAGAGTTCACTGCATCC
AAGAAGAGGAGAAAACAC------------------
>Guinea_Pig|ENSCPOG00000008437|ENSCPOT00000008514
------------------------------------------------------------
---------------------------------ATG------GAGACT------------
---------------------------------------------TCTTCCGGCTTGCAG
ACCGACTGCGAGTTGCTGCTTAGCCGCTTTCAGGAGATGGACAGTGTGCGCTTCGAAGAC
TTCACGGAGCTCTGGAGGAAGATGAAATTTGGAACCATCTTCTGTGGCAAAATGAGAAAT
TTAGAAAAAAACACATTTACAAAAGAAGCCTTAGCTTTGGCTTGGAGATATTTTTTGCCT
CCGTACACTTTCCAGATCAGAGTTGGTGCTTTGTATCTGTTATATGGATTGTATAACACC
CAGTTGTGCCAACCGAAGCAAAAGATCAGAGTTGCACTGAAGGATTGGGATGAAGTTCTA
AAATTTCAGCAAGATTTGATAAATGCACAGCATTTTGATGCAGCTTATATTTTTAGGAAG
CTACGACTCGACAGAGCATTTCACTTCACAGCAATGCCTAAATTGCTTTCATATAGAATG
AAGAAAAAAATTCAGCGAGCCGAAGTTACAGAAGAATTTAAGGACACAAGTGATCGTGTA
ATGAAGCTTATCACTTCTGATGTATTAGAGGAAATGCTGAATGTTCATGAGCATTATCAG
AACATGAAACGTATAATTTCGACTGATAAGTCCAAACCAGACAAAACGCTCAGCTTGATA
AAGGATGACTTTTTTGATAACATTAAGAACATAGTTTTGGAACATCAGCAGTGGCACAGA
GACAGACAGAATCCATCCTTAAAATCAAATCTTAAAGATGAA---GAAGAACAGAGAGAA
------GGAGATACACGAGAATCACAGAGATGTGAAAGAGCTGAATCATTAGCAAAAATA
AAATCAAAAGCCTTTTCAGTTGTTGTTCAGGCATCCAAGTCAAGACGGCATCGTCAAGTC
AAGCTTGACTCTTCTGACTCAGACTCTGCATCCGGTCATGGACAGACCAAAGCAGCCAGG
AAGAAAAGAGCCAAGCCAGCCCCGAAGCCAGCAGGAAGAAAG---GCGTCTGCCAGGAGC
AGAGGTAATGTACGGAAAATCCAGAAGGAAGAAAAACCTTTAAGTTTGAGTATGCCTGTA
ATTACAGAAGAGGAAGAAGGAAATGAC---AATTTTAATGACACAGAGTTCACTGAACCC
AAAAGGAAAAGAAAATGC------------------
>Horse|ENSECAG00000017606|ENSECAT00000018708
------------------------------------------------------------
---------------------------------ATG------GGCGCT------------
---------------------------------------------CCTCCGGGCCTCCAG
GCCGACTGCGAGGCGCTGCTCAGCCGCTTCCAGGAGACGGACAGCGTGCGCTTCGAGGAC
TTCACGGAGCTCTGGAGGAGCATGAAGTTCGCGACCATCTTCTGTGGTAGAATGAGAAAT
TTAGAAAAGAACACGTTTACAAAAGAAGCTTTAGCTTTGGCTTGGAGATATTTTTTACCT
CCATACACCTTCCAGATCAGAGTTGGTGCTTTGTATCTGCTATATGGATTGTATAACACC
CAGCTGTGTCAACCAAAACAAAAGATTAGAGTTGCCCTGAAAGATTGGGATGAAATTTTA
AAATTTCAGCAAGATTTGATAAATGCACAACATTTTGATGCAGCGTATATTTTTAGAAAG
CTACGTCTAGACAAAGCATTTCACTTTACAGCAATGCCCAAATTGCTGTCATATAGAATG
AAGAAAAAAATTCAACGAGCTGAAGTTACGGAAGAATTTAAGGACCCAAATGATCGTGTA
ATGAAACTTATCACTTCTGATGTGTTAGAGGAAATGCTGAATGTTCATGATCATTATCAG
AACATGAAACATATAATTTCGGCTGATAAGTCCAATCCAGACAAAGCCCTCAGCCTGATA
AAGGATGATTTCTTTGACAATATTAAGAACATAGTTTTGGAGCATCAGCAGTGGCACAAA
GACAGAAAGAATCCATCCTTAAAATCAAAAGTTAAAGATGGA---GAAGAAAAGAGGGAA
------GGCAATTCACAAGAATCAGAGAGATGTGAAAGGGCAGAATCATTAGCAAAAATA
AAATCAAAGGCCTTTTCAGTTGTTGTTCAGGCTTCCAAGTCAAGAAGGCATCGCCAAGTC
AAACTTGACTCTTCTGACTCTGATTCTGCATCTGGTCAAGGACAAATCAAAGCAACTAGG
AAAAAAAGAAGCCAAGACACACTGAAATCAGCAGGAAGGAAG---ATGTCTTCCAGGAAC
AGAGATGATATGCAGAATGTTCATAAGGAAGATAAATCTTTAAGTCTGAGTATGCCTGTA
ATTACAGAAGAGGAAGAGGAGAATGAA---AGT---------------------------
------------------------------------
>Mouse|ENSMUSG00000021113|ENSMUST00000021532
------------------------------------------------------------
---------------------------------ATG------GGGACTCCTGCGGGCGCC
GGGACCCGTCCCACGGGCGCTGGAACTGTTGAAGGCGTGGGGATCCCTCCGGGCCTGCAG
ACTGACTACGAGACGCTGCTCAGCCGCTTCCAAGAGATGGACAGCGTGCGCTTCGAGGAC
TTCACGGAGCTCTGGCGCAGCATGAAGTTCGCGACCATCTTCTGTGGCAAAATGAGGAAT
TTAAAAAAGAACATGTTTACAAAGGAAGCTTTAGCTTTGGCGTGGCGCTACTTTTTGCCT
CCACACACGTTCCAGATCAGAGTTGGCGCTTTGTATCTTCTGTACGGGTTGTACAACACA
CAGCTGTGCCAGCCGAAACAAAAGATCCGAGTTGCCTTGAAGGACTGGGATGAAGTCATC
AGGTTTCAGCAAGACTTGATGAACGCACAGCATTTCGACGCGGCTTTTGTTTTCAGGAAG
CTTCGGCTGGACAGAGCCTTCCACTTCACAGCTATGCCCAAGCTGCTTTCGTGTAGAATG
AAGAAAAAAGTTCAACAAACTGAAGTGACACAGAAATTTAAGGACCCGAATGATCGTGTA
ATGAAACTTATCACTTCTGATGTATTAGAGGAAATGCTGAATGTTCACGATCATTATCAA
AATATGAAGCATGCTATTTCAGCAGACAAGTCCATGCCAGACAGAGCTCTCAGTCTGGTA
AAGGAGGACTTTTTTGAGAACATTAAGAACATAGTTTTGGAGCATCAGGAGTGGCACAAG
GAACGGAAGAATCCCTCCTTAAAACCCAAACTTAAAGATGGA---GAAGAGAACGGTGAA
------GGCTCTTCAGAGGAGCCAGAGAGATGTGAGAGAGCTGTGTCTTTAGCGAAAATA
AAAGCGAAAGCCTTTTCAGCTGTTGTCCCGGTGTCCAAGTCCAGGAGGCATCGCCAGTCC
AAGCTTGACTCTTCTGACTCTGACTCTGGGTCTGGACAAGTGCAAGGCAGAGCAGCTAAG
AGAAAGAGAACCAGAGAACCAGCAGGACCAGCAGGAAGGAAG---AGATCTTCCAGAAGC
AAAGGTAACGCTCCGAATGAACGTAAGGAAGAGAAGTCGTTACACCTGAGTATGCCTATT
ATTACAGAGGAGGAGGAGGAGGACATGGGTGGCGTCAGAAAAGCAGAGTTCACTGCGCCC
AAGAGGAAGAGAAAATGC------------------
>Opossum|ENSMODG00000008771|ENSMODT00000011133
------------------------------------------------------------
---------------------------------ATG------GGAACT------------
---------------------------------------------CCTGGGGGCCTGCAC
TCGGATTTTGAGGCGCTTCTCACGCGTTTCCAGGAGACCGACAGCGTCCGATTCGAGGAT
TTCACTGCCCTATGGAGGGAGATGAAGTTTCATACTATCTTTTATGGCAGAACAAGACAT
ATGGAAAAGAACAAATTCACAAAGGAAGCTTTAGCTCTGGCATGGAAATATTTTCTACCT
CCATACACCTTTCAAATCAGAGTTGGTGCTCTGTATCTTATGTATGGACTGTATAATACA
CAGCTCTGTCAGCCAAAGCAAAAGATTAGAGTATGCCTTAAAGATTGGGATGAAGTTATG
AAATTCCAGCAAGATCTGACAAATGCACAACATTATGATGCTTCTTATATTCTTAGGAAG
CTGCGACTGGACAAAGCCTTTCATTTCACAGCAATGCCCAAACCTCTGTCTTATAGAATG
AAGAAAAACATTCCACGAACTGAAGTTACAGAAGAATTTAAGGAACCAAATGACCGGGTA
ATGAAGCTCGTCACTGCTGATACTTTAGAGGAAATTATGAATATCCATGATCATTACCAG
GAAATGAAGCAGATAATTTCAGCTGATAAATCCCAACCTGATAAAGCCCTCAGCTTGATA
AAAGATGAGTTTTTAGTTAACGTTAAGAACTTGGTTTTAGAACATAAACAGTGGCATGAA
GACAAAAAGAAG------CTATTAATAAAAGTTAAAAATGAA---GATGACCAAAGAGAA
AAGGAAGGAAGTTCACAAGAATTGGAAGGTTCTGAAAGAGCAGGAGCTTTAGCTAAAATA
AAATCAAAGGCCTATTCAATTGTGACTCAGGCATCCAAGTCAAGAAGACATCGTCAAGTT
AAACTTGAGCCACTTGAATCAGAATTTGTT------AAAAAACTAGTCAAGACATCTTAT
AATAAAAGAAACAAAGAAAAATTGGAA---TCAGGAGAGGAA---ACATCATCTCAGATT
AAA---------------------------------------------------------
------------------------------------------------------GCACCT
AAGAGGAAAAGAACATGT------------------
>Orangutan|ENSPPYG00000005882|ENSPPYT00000006951
------------------------------------------------------------
---------------------------------ATG------GGGACT------------
---------------------------------------------CCTCCGGGCCTACAG
ACCGACTGCGAGGCGCTGCTCAGCCGCTTCCAGGAGACGGACAGTGTACGCTTCGAGGAC
TTCACGGAGCTCTGGAGAAACATGAAGTTCGGGACTATCTTCTGTGGCAGAATGAGAAAT
TTAGAAAAGAACATGTTTACAAAAGAAGCTTTAGCTTTGGCTTGGCGATATTTTTTACCT
CCATACACCTTCCAGATCAGAGTTGGTGCTTTGTATCTGCTATATGGATTATATAATACC
CAACTGTGTCAACCAAAACAAAAGATCAGAGTTGCCCTGAAGGATTGGGATGAAGTTTTA
AAATTTCAGCAAGATTTAGTAAATGCACAGCATTTTGATGCAGCTTATATTTTTAGGAAG
CTACGACTAGACAGAGCATTTCACTTTACAGCAATGCCCAAATTGCTGTCATATAGGATG
AAGAAAAAAATTCACCGAGCTGAAGTTACAGAAGAATTTAAGGACCCAAGTGATCGTGTG
ATGAAACTTATCACTTCTGATGTATTAGAGGAAATGCTGAATGTTCATGATCATTATCAG
AACATGAAACGTGTAATTTCAGTTGATAAGTCCAAGCCAGATAAAGCCCTCAGCTTGATA
AAGGATGATTTTTTTGACAATATTAAGAACATAGTTTTGGAGCATCAGCAGTGGCAGAAA
GACAGAAAGAATCCATCCTTAAAATCAAAAATGAATGATGGA---GAAGAAAAAATGGAA
------GGAAATTCGCAAGAAACAGAGAGATGTGAAAGGGCAGAATCGTTAGCGAAAATA
AAATCAAAGGCCTTTTCAGTTGTCATACAGGCATCCAAATCAAGAAGGCATCGTCAAGTT
AAACTTGACTCTTCTGACTCTGATTCTGCATCTGGTCAAGGGCAAGTCAAAGCAACTAGG
AAAAAAGAGAAGAAAGAAAGATTGAAACCAGCAGGAAGGAAG---ATGTCTTTCAGAAAC
AAAGGTAATGTGCAGAATATACACAAGGAAGATAAACCTTTAAGTCAGAGTATGCCTGTA
ATTACAGAAGAAGAAGAG---AATGAA---AGTTTGAGTGGAACAGAGTTCACTGCATCC
AAGAAGAGGAGAAAACAC------------------
>Platypus|ENSOANG00000009093|ENSOANT00000014480
------------------------------------------------------------
---------------------------------ATG------GCCCCC------------
---------------------------------------------ACGCCGGGCCTGCAG
GCCGACTGCGAGGCGCTGCTCAGGCGCTTCCAGGACAAGGACAGCGTCCGCTTCGAGGAC
TTCGCCGCCATCTGGAGGGACCTCAAGTTTGGGACCATTTTCCACGGAAAAATGGGTCAC
CTGGAAATGAGCAACTTTACTCGAGAGGCTTTCGCCCTGTCCTGGCGGTATTTCCTCCCT
CCGTTCACCTTCCAGATCCGCGTGGGGGCCCTCTATCTCTTGTACGGGCTCTTCTTCTCG
CAGCGCTGCCAGCCCAAACAGCAGATCAGAATTGCCCTGAAGGACTGGGATGAAGTAATG
CAGTTTCAGCAGGACTTGACGAACGCACAGCATTACGATGCGGCTTACGTCCTTAGGAAG
CTGCGGCTGGAAAAAGCCTTCCACTTCACGGCCATGCCCAAACCGTTGTCCTACAGAATA
AAGAGAAAGATGCCTTCCACTGAATTCAAAGAGGAATTTAAGGAGCCACAAGACCGTGTA
ACGAAGCTGATCACTTCTGATGTTCTAGAGGAAATGCTGAACGTTCACGACCACTACCAG
AAAATGAAGTGTGCGATCTCCGCGGAGAAGTCGAAGCCGGACAGAGCTCTGGACTTGATA
AAGAATGACTTTGTGGGGGACGTGAGGAGCGTGGTTCTGGAACACCAGCAGTGGCTGCAG
GACAGAAAGAAA------TCGGCCTCGGCGACTAGAGGAAGCGTTGACGTGACGGATGAA
ACAGAAGGAAGTTCCCAAGAATCCGAGGGTTCAGAAAGAGCAAAGGCATTGGCTAAAATA
AAATCCAAATCCTATTCTGCCGTGGCTCAGGCCTCCAAATCGAGACGACATCGTCAAGTC
AGATTGGAGTCTTCCGATTCTGTATTGGAT------AAGAAGACGAAGAAGCAATTGAAG
GATACAGGAAATACAAAATCGTTAAAG---TCAGCAGGGAAG---AGGTCCTCCCGAGCG
AAAGGTGGCCCGCAGCCCATGAAGCAGGAAAGCGCCCCAGCCTATCTGAGTATGCCTGTC
ATCGCAGAGGAGGAAGAGGAAGGCAGTCAATCT---AGTGATGCCGAGTTCCCAACCCCG
AAGAGGACAAGTACGTGT------------------
>Rabbit|ENSOCUG00000014094|ENSOCUT00000014091
------------------------------------------------------------
---------------------------------ATGGCCATGGGGACG------------
---------------------------------------------CCTCCGGGTCTGCAG
ACGGACTGCGAGGTGCTGCTCAGCCGCTTCCAGGAGACGAACAGCGTGGGCTTCGAGGGC
TTCGCGGAGCTCTGGAGGAACATGAAGTTTGCGACCGTCTTCTCTGGCAAAATGAGAAAC
TTAGAAAAGAACACGTTTACGAAAGAAGCGTTAGCTTTGGCGTGGCGATACTTTTTACCT
CCCTACACCTTCCACATCAGGGTTGGTGGTTTATATCTGCTGTATGGATTCTATAACACC
CAGTTGTGTCAACCAAAACAAAAGATCAGAGTTGCCCTAAGGGATTGGGATGAAGTTTTA
AAATTTCAGCAAGATTTGATAAATGCACAACATTTTGATGCAGCTTACATTTTTCGGAAG
CTACGCCAAGAGAAAGCATTTCACTTTACAGCAATGCCCAAATTGCTGTCATATAGAATG
AAGAAAAAAATTCAGCGAACTGAAGTTACAGAAGAATTTAAGGACACATCTGATCGTGTT
ATGAAACTTATCACTTCTGATGTATTAGAGGAAATGCTGAATGTTCATGATCATTATCAG
AAGATGAAACGTAAGATTTTAGCTGATAACTCCCTGCAAGAAAAAGCCATCAGCTTGATA
AAGGATGATTTTTTTGACACGATTAAGAACATAGTTTTGGAGCATCAACAGTGGCAGGAA
GACAGGAAGAAT------CTACCCCCGAAACCTAAAGATGGA---GAAGAAACAAGGGAG
------GAGCGTTCACAAGAGACAGAGAGATGTGAAAGGGCAGAATCATTAGCAAAAATA
AAATCCAAGGCCTTTTCGTTTGTTGTTCAGGCATCGAAGTCAAGGAGGCATCGTCAGGTG
AAACTCGACTCTTCTGACTCCGATTCTGCATCAAATCCAGGACAGACCCAAGCAGCTAAG
AAGAAAAGAAGCAGACAGACATTGAAATCAGCAGGAAAGAAG---GCGCCCTCCAGGAAC
AAAGGCCATGAGCGGAGCACACGTAAGGAGGAGAAGTCTTTACGTCTGAGCATGCCTGTC
ATT---AAAGAAGAGGAGGAGAATGGA---AGCTGCAGTGAACAAGAGTTCACCGTGCCC
AAGAGGAGAAGAAGATAC------------------
>Rat|ENSRNOG00000009296|ENSRNOT00000012361
------------------------------------------------------------
---------------------------------ATG------GAGGCTCCTGCGGGCTCC
AGCACCCGGCCCATGGGCGCGGGAACCCTTGAAGGCGTGGGAATTCCTCCGGGCCTGCAG
ACCGACTGTGAGACGCTGCTCAGCCGCTTCCAAGAGATGGACAGCGTGCGCTTCGAGGAC
TTCGCGGAGCTCTGGCGCAGCATGAAGTTCGCGACCATCTTCTGCGGGAAAATGAGAAAC
CTAAAAAAGAACATGTTTACAAGAGAAGCTCTGGCTTTGGCTTGGTGCTACTTCTTGCCT
CCGTACACGTTCCAGATCAGAGTTGGCGCCTTGTATCTTCTGTACGGGCTGTACAACACA
CAGCTATGCCAGCCGAAACAAAAGATCAGAGTTGCCTTGAAGGACTGGGATGAAGTTATT
AAATTCCAGCAGGACTTGATAAGCGCCCAGCATTTCGATGCAGCTTTTGTGTTCAGGAAG
CTTCGGCTCGACAGGGCCTTCCACTTCACAGCCATGCCCAAGCTGCTCTCATGTAGAATG
AAGAAAAAAGCTCAACAAGCTGAAGTGACACAAAAATTTAAGGACCCTAATGACCGTGTG
ATGAAACTTATTACTTCTGACGTGTTAGAGGAGATGCTGAATGTTCACGACCATTATCAA
AATATGAAGCATGCCATTTCGGCAGACAAGTCCACGCCAGACCGAGCTCTCAGTCTAGTC
AAGGAGGATTTTTTTGACAACATTAAGAACATAGTTTTGGAGCATCAGGATTGGCACAAA
GAAAGGAAGAATCCCTCCTTAAAACCGAAACTTAAAGATGGA---GAGGAGGATGGCGAA
------GGCCCCTCAGAGGAGCCGGAGAGATGTGAAAGAGCAGTGTCTTTGGCAAAAATA
AAAGCAAAAGCATTTTCAGCTGTTGCCCAGGTGTCCAAGTCCAGGAGGCATCGCCAGTCC
AAGCTTGACTCTTCTGACTCGGATTCTGGGTCTGGACAAGTACAAGGCAAAGCAACTAAG
AGAAAGAGAACCAGAGAGCCAGCAGAGCCAGCAGGAAGGAAGCAGCGGCCTTCCAGGAGC
AAAGGTGATGTTCCAAATGAACGCAAGGAAGAGAAGTCTTTACGCCTGAGTATGCCTGTA
ATTACAGAGGAGGAGGAGGAGAGCTCGGATGGCCTCAGCAAAGCAGAGTTCACTGCACCG
AAGAGGAAGAGAAAACAC------------------
>Macaque|ENSMMUG00000017303|ENSMMUT00000024319
------------------------------------------------------------
---------------------------------ATG------GGGACT------------
---------------------------------------------CCTCCCGGCCTGCAG
ACGGACTGCGAGGCGCTGCTCAGCCGCTTCCAGGAGACGGACAGTGTACGCTTCGAGGCC
TTCACGGAGCTCTGGAGAAACATGAAGTTCGGTACTATCTTCTGTGGCAGAATGAGAAAT
TTAGAAAAGAACATGTTTACAAAAGAAGCTTTGGCTTTGGCTTGGCGATATTTTTTACCT
CCATACACCTTCCAGATCAGAGTTGGTGCTTTGTATCTGCTATATGGATTATATAACACC
CAACTGTGTCAACCAAAACAAAAGATCAGAGTTGCCCTGAAGGATTGGGATGAAGTTTTA
AAATTTCAGCAAGATTTAGTAAATGCACAGCATTTTGATGCTGCTTATATTTTTAGGAAG
CTACGACTAGACAGAGCATTTCACTTTACAGCAATGCCCAAATTGCTGTCATATAGGATG
AAGAAAAAAATTCACCGAGCTGAAGTTACAGAAGAATTTAAGGACCCAAGTGATCGTGTG
ATGAAGCTTATCACTTCTGATGTATTAGAGGAAATGCTGAATGTTCATGATCATTATCAG
AACATGAAACGTGTAATTTCGGTTGATAAGTCCAAGCCAGATAAAGCCCTCAGTTTGATA
AAGGATGATTTTTTTGACAATATTAAGAACATAGTTTTGGAGCATCAGCAGTGGCACAAA
GACAGAAAGAATCCATCCTTAAAATCAAAAATTAATGATGGA---GAAGAAAAAATGGAA
------GGAAATTCACAAGAAACAGAGAGATGTGAAAGGGCAGAATCATTAGCGAAAATA
AAATCAAAGGCCTTTTCAGTTGTCATTCAGGCATCCAAATCAAGAAGGCATCGTCAAGTC
AAACTTGACTCTTCTGACTGTGATTCTGCATCTGGTCAAGGGCAAGTCAAAGCAACTAGG
AAAAAAGAGAAGAAAGAAAGATTGAAACCAGCAGGAAGGAAG---ATGTCTTTCAGAAAC
AAAGGTAACGTGCAGAATATACACAAGGAAGATAAACCTTTAAGTCTGAGTATGCCTGTA
ATTACAGAAGAAGAG------AATGAA---AGTTTGAGTGGAACAGAGTTCACTGCCTCC
AAGAAGAAGAGAAAACAC------------------
>Marmoset|ENSCJAG00000019219|ENSCJAT00000037700
------------------------------------------------------------
---------------------------------ATG------GGGACT------------
---------------------------------------------CCTCCCGGCCTGCAA
ACCGACTGTGAGGCGTTACTCAGCCGCTTCCAGAAGACGGACAGTGTACGCTTCGAGGAC
TTCACGGAGCTCTGGAGAAACATGAAGTTCGGGACTATCTTCTGTGGCAAAATGAGAAAT
TTAGAAAAGAACACGTTTACAAAAGAAGCTTTAGCTTTGGCTTGGCGATATTTTTTACCT
CCATACACCTTCCAGATCAGAGTTGGTGCTTTGTATCTGCTATATGGATTATATAACACC
CAACTGTGTCAACCGAAACAAAAGATCAGAGTTGCCCTGAAGGATTGGGATGAAGTTTTG
AAATTTCAGCAAGATTTAGTAAATGCACAGCATTTTGATGCGGCTTATATTTTTAGGAAG
CTACGACTAGACAGAGCATTTCACTTTACAGCAATGCCCAAACTGCTGTCATATCGGATG
AAGAAAAAAATTCACCGCGCTGAAGTTACAGAAGAATTTAAGGACCCAAGTGATCGTGTG
ATGAAACTTATCACTTCTGATGTATTAGAGGAAATGCTGAATGTTCATGATCATTATCAG
AACATGAAACATGTAATTTCAGTTGATAAGTCCAACCCAGATAAAGCCCTCAGCTTGATA
AAGGATGATTTTTTGGACAATATTAAGAACATAGTTTTGGAGCATCAGCAGTGGCACAAA
GACAGGAAGAATCCATCCTTAAAATCAAAAATTAATGATGGA---GAAGAAAAAACAGAA
------GGAAATTCACAAGAAACAGAGAGATGTGAAAGGGCTGAATCATTAGCGAAAATA
AAATCAAAGGCCTTTTCAGTTGTCATTCAGGCATCCAAATCGAGAAGGCATCGTCAAGTC
AAACTTGATTCTTCTGACTCTGATTCTGCATCTGGTCAAGGACAAGTCAAAGCAACTAGG
AAAAAAGAGAAGAAAGAAAGATTGAAACCAGCAGGAAGGAAG---ATGTCTTTCAGAAAC
AAAGGTAACGTGCAGAATATACACAAGGAAGATAAACCTTTAAGTCTGAGTATGCCTGTA
ATTACAGAAGAGGAAGAAGAGAATGAA---AGTTTGAGTAGAACAGAGTTCACTGCATCC
AAGAGAAGGAGAAAACAC------------------
>Microbat|ENSMLUG00000015254|ENSMLUT00000015257
CGGGGTGTCCGGGCTGGGTTTCCTGGGCGACCGCCGCCGGCTGGACCGCTGGCCGAGTGC
GCGGGCTTTGCA------------------GGCATG------GGGGCC------------
---------------------------------------------CCTCCAGGCCTGCAG
GCCGATTGCGAGGAGCTGCTCAGCCGCTTCCAGGAGACGGACAGCGTGCGCTTCGAGGAC
TTCTCGGCGCTCTGGAGGAGCATGAAGTTTGGGACCATCTTCTGTGGCAAAATGAGAAAT
TTAGAAAAGAACACATTTACAAAAGAAGCTTTAGCTTTGGCTTGGCGATATTTTTTACCT
CCATACGCCTTCCAGATCCGAGTTGGTGCTTTGTATCTGCTGTATGGATTATATAACACC
CAACTGTGTCAACCAAAACAAAAGATTAGAGTTGCCCTGAGGGACTGGGATGAAATTTTA
AAATTTCAACAAGATTTGATAAATTCGGAACATTTTGATGTAGCCTATATTTTTAGGAAG
CTACGACTAGACAAAGCATTTCACTTTACAGCAATGCCCAAATTGCTGTCATTTAGAATG
AAGAAAAAAGTTCAGCGAACTCCAGTTACGGAAGAATTTAAGGAACCAAATGATCGTGTA
ATGAAACTTATCACTTCTGATGTATTAGAGGAAATGCTAAATGTTCATGATCTTTATCAG
AACATGAAACATGTAATTTCAGCCGATAAGTCCAATCCAAACAAAACCCTCAGCTTGGTA
AAGGATGATTTCTTTGATAATATTAAGACCATAATTTTGGAGCATCAGCAGTGGCACAAA
GACAGGAAGAATCCATCCTTAAAATTGAAAGGTAAAGATGAA---GAAGAAAAGAGGGAA
------GGAAATTCACAAGAATCAGAGTCGTGTGAAAGGGCAGCATCATTAGCAAAAATA
AAATCAAAGGCCTTTGCAGTTGTTGTTCAGGCTTCCAAGTCAAGAAGGCATCGCCAAGTC
AGACTTGACTCTTCTGACTCTGATTCTGCC------TCTGGTCAA------GCAACCAGG
GAAAAAAGAAACAAACAAACATTGAAATCCGCTGGAAGGAAG---AAGTCTTCCAGAAAA
AGAGATGACAAGCAGAATGTACATAAGGAAGATAGATGTTTGAGTCTGAGTATGCCTGTT
ATTACAGAGGAGGATGAGGAGAACGGAATTGGGCTATGTATTTTAGAGGTCACGTCACTC
AAGAGGAAAAGAAAACCC------------------
>Human|ENSG00000023608|ENST00000216294
------------------------------------------------------------
---------------------------------ATG------GGGACT------------
---------------------------------------------CCTCCCGGCCTGCAG
ACCGACTGCGAGGCGCTGCTCAGCCGCTTCCAGGAGACGGACAGTGTACGCTTCGAGGAC
TTCACGGAGCTCTGGAGAAACATGAAGTTCGGGACTATCTTCTGTGGCAGAATGAGAAAT
TTAGAAAAGAACATGTTTACAAAAGAAGCTTTAGCTTTGGCTTGGCGATATTTTTTACCT
CCATACACCTTCCAGATCAGAGTTGGTGCTTTGTATCTGCTATATGGATTATATAATACC
CAACTGTGTCAACCAAAACAAAAGATCAGAGTTGCCCTGAAGGATTGGGATGAAGTTTTA
AAATTTCAGCAAGATTTAGTAAATGCACAGCATTTTGATGCAGCTTATATTTTTAGGAAG
CTACGACTAGACAGAGCATTTCACTTTACAGCAATGCCCAAATTGCTGTCATATAGGATG
AAGAAAAAAATTCACCGAGCTGAAGTTACAGAAGAATTTAAGGACCCAAGTGATCGTGTG
ATGAAACTTATCACTTCTGATGTATTAGAGGAAATGCTGAATGTTCATGATCATTATCAG
AACATGAAACATGTAATTTCAGTTGATAAGTCCAAGCCAGATAAAGCCCTCAGCTTGATA
AAGGATGATTTTTTTGACAATATTAAGAACATAGTTTTGGAGCATCAGCAGTGGCACAAA
GACAGAAAGAATCCATCCTTAAAGTCAAAAACTAATGATGGA---GAAGAAAAAATGGAA
------GGAAATTCACAAGAAACGGAGAGATGTGAAAGGGCAGAATCATTAGCGAAAATA
AAATCAAAGGCCTTTTCAGTTGTCATACAGGCATCCAAATCAAGAAGGCATCGTCAAGTC
AAACTCGACTCTTCTGACTCTGATTCTGCATCTGGTCAAGGGCAAGTCAAAGCAACTAGG
AAAAAAGAGAAGAAAGAAAGATTGAAACCAGCAGGAAGGAAG---ATGTCTCTCAGAAAC
AAAGGCAATGTGCAGAATATACACAAGGAAGATAAACCTTTAAGTCTGAGTATGCCTGTA
ATTACAGAAGAAGAAGAG---AATGAA---AGTTTGAGTGGAACAGAGTTCACTGCATCC
AAGAAGAGGAGAAAACAC------------------
>Chimp|ENSPTRG00000006420|ENSPTRT00000011755
------------------------------------------------------------
---------------------------------ATG------GGGACT------------
---------------------------------------------CCTCCCGGCCTGCAG
ACCGACTGCGAGGCGCTGCTCAGCCGCTTCCAGGAGACGGACAGTGTACGCTTCGAGGAC
TTCACGGAGCTCTGGAGAAACATGAAGTTCGGGACTATCTTCTGTGGCAGAATGAGAAAT
TTAGAAAAGAACATGTTTACAAAAGAAGCTTTAGCTTTGGCTTGGCGATATTTTTTACCT
CCATACACCTTCCAGATCAGAGTTGGTGCTTTGTATCTGCTATATGGATTATATAATACC
CAACTGTGTCAACCAAAACAAAAGATCAGAGTTGCCCTGAAGGATTGGGATGAAGTTTTA
AAATTTCAGCAAGATTTAGTAAATGCACAGCATTTTGATGCAGCTTATATTTTTAGGAAG
CTACGACTAGACAGAGCATTTCACTTTACAGCAATGCCCAAATTGCTGTCATATAGGATG
AAGAAAAAAATTCACCGAGCTGAAGTTACAGAAGAATTTAAGGACCCAAGTGATCGTGTG
ATGAAACTTATCACTTCTGATGTATTAGAGGAAATGCTGAATGTTCATGATCATTATCAG
AACATGAAATGTGTAATTTCAGTTGATAAGTCCAAGCCAGATAAAGCCCTCAGCTTGATA
AAGGATGATTTTTTTGACAATATTAAGAACATAGTTTTGGAGCATCAGCAGTGGCACAAA
GACAGAAAGAATCCATCCTTAAAATCAAAAACTAATGATGGA---GAAGAAAAAATGGAA
------GGAAACTCACAAGAAACAGAGAGATGTGAAAGGGCAGAATCATTAGCGAAAATA
AAATCAAAGGCCTTTTCAGTTGTCATACAGGCATCCAAATCAAGAAGGCATCGTCAAGTC
AAACTCGACTCTTCTGACTCTGATTCTGCATCTGGTCAAGGGCAAGTCAAAGCAACTAGG
AAAAAAGAGAAGAAAGAAAGATCGAAACCAGCAGGAAGGAAG---ATGTCTCTCAGAAAC
AAAGGCAATGTGCAGAATATACACAAGGAAGATAAACCTTTAAGTCTGAGTATGCCTGTA
ATTACAGAAGAAGAAGAG---AATGAA---AGTTTGAGTGGAACAGAGTTCACTGCATCC
AAGAAGAGGAGAAAACAC------------------
>Cow|ENSBTAG00000020937|ENSBTAT00000027888
------------------------------------------------------------
---------------------------------ATG------GGGACT------------
---------------------------------------------CCTTCAGGTTTGAAG
GACGACTGCGAGGCACTGCTCAGCCGCTTCCAGGAGATGGATAGCGTGCGCTTCGAGGAC
TTCGCTGAGCTCTGGAGAAGTATGAAGTTCGGAACCATCTTCTGTGGTAGAATGAGAAAT
TTAGAAAAGAACACGTTTACAAAAGAAGCTTTGACTTTGGCTTGGCGATACTTTTTACCT
CCATATACCTTCCAGATCAGAGTTGGTGCTTTGTATCTGCTATATGGATTATATAACATG
CAACTGTGTCAACCAAAACAAAAGATTAGAGTTGCCCTGAAGGATTGGGATGAAATTTTA
AAATTTCAGCAAGATTTGATAAATGCACAACATTTTGATGCAGCTTATATTTTTAGGAAG
CTACGACTAGACAGAGCATTTCACTTTACAGCAATGCCTAAATTGCTGTCATACAGAATG
AAGAAAAAAATGCAACGAGCTGAAATTACTGAAGAATTTAAGGACCCAAATGATCGTGTA
TTGAAACTTATCACTTCTGATGTATTAGAGGAAATGATGAATGTTCATGACCATTATCAG
AGAATGAAACATGTAATTTCAGCTGACAAATCCAATCCGGAAAAATCCCTCGACTTGATA
AAAGATGATTTTTTTGACAATATCAAGAACATAGTTTTGGAGCATCAGCAGTGGCACAAA
GACAGAAAGAAACCACCCTTAAAACTGAAAGTTAAAGGAGGA---GAAGAAAAGAGTGAG
------AGAAATTCACAACAATCAGAGAGATGTGAAAGGGCAGAATCATTAGCGAAAATA
AAATCAAAGGCCTTTTCAGTTGTTGCTCAGGCATCGAAGTCAAGAAGGCACCGTCAGGTC
AAAGTTGACGTTTCTGATTCTGAATCCGGC------CAAGTACAAACCAAAACAACTAGG
AAAAGAAAAAACAAAGAAACGTTGAAACCAGCAGGAAAGAAA---GTGTCTTCCAGAGAC
AGAGATGACATGCAGAATATACATATGGAAGATAAATCTTTAAATCTGAGTATGCCTGTG
GTTACAGAAGAGGATGAAGAGAATGAA---AGTTTTAGTGAAACAGAGTTCACAGCACCC
AAGAGGAGAAGAAAACAGAGAACAAAAAGC------
>Dog|ENSCAFG00000015722|ENSCAFT00000024903
------------------------------------------------------------
---------------------------------ATG------GGGGCG------------
---------------------------------------------TCTCCCGGCCTGCAA
ACGGATTGCGAGGCGCTGCTCAGCCGCTTCCAGGAGACGGATAGCGTGCGATTCGAGGAC
TTCACGGAGCTCTGGAGGAGTATGAAGTTCGGGACCATCTTCTGTGGTAGAATGAGAAAT
TTAGAAAAGAACATGTTTACAAAAGAAGCATTAGCTTTGGCTTGGCAATATTTTTTACCT
CCATACACCTTCCAGATCAGAGTTGGTGCTTTGTATCTGCTATATGGATTATATAACACC
CAACTGTGTCAACCAAAACAAAAGATTAGAGTTGCCCTAAAGGATTGGGATGAAGTTTTA
AAATTTCAGCAAGATTTGATAAATGCACAACATTTTGATGCAGCTTATATTTTTAGGAAA
CTACGACTAGACAAAGCATTTCATTTTACGGCAATGCCCAAATTGCTATCATATAGGATG
AAGAAGAAAATTCAACGAGCTGAAGTTACAGAAGAATTTAAGGACCCAAATGATCGTGTA
ATGAAACTTATCACTTCTGATGTATTAGAGGAAATGCTGAATGTTCATGATCATTATCAG
AACATGAAACATATAATTTCAGGTGATAAATCCAATCCTGACAAAGCCCTCAGCTTGATA
AAGGATGATTTTTTTGACAATATTAAGAACATAGTTTTGGAGCATCAGCAGTGGCACAAA
GATAGAAAGAATCCACCCTTAAAATCAAAAGTTAAAGATGGA---GAAGAAAAGAGAGAA
------GGAAATTCGCAAGAATCAGAGAGATGTGAAAGGGCAGAATCCTTAGCAAGAATA
AAATCAAAGGCCTTTTCAGTTGTAGTTCAGGCATCCAAGTCAAGAAGGCATCGTCAAGTC
AAACTTGACTCTTCTGACTCTGATTCTGCATCTGGTCAAGGACAAATCAAAGCAACTAGG
AAAAAAAGAAACAAAGAAACATTGAAATCAGAAGGAAGGAAG---ATGCCTTCCAGAAAC
AGAGATGACATGCAGAATGTACATAAAGAAGATAAATCATTGAGACTGAGTATGCCTGTA
ATTACAGAAGAGGAAGAGGACAATGAA---AGTTTTAGTGAACCAGAGTTCACTGCACCC
AAGAGGAAAAGAAAATACAGAACAAAGAACCTGGTA
>Elephant|ENSLAFG00000013417|ENSLAFT00000013416
------------------------------------GAGGCTGGGCCTCTCGGGACGGCA
GCGGTACGCGCGTGGCCTGGGGACGTAAGAGGCATG------GGGACC------------
---------------------------------------------CCTCCGGGCCTGCAA
GCCGACTGCGAAGCGCTCCTCAGCCGCTTCCAGGAGACGGACAGCGTGCGCTTCGAAGAC
TTCACGGAACTCTGGAGGAGCATGAAGTTCGGGACCATCTTCTGTGGTAGAATGAGAAAT
TTGGAAAAGAACACGTTTACAAAAGAAGCTTTAGCTTTGGGTTGGCGATATTTTTTACCT
CCATACACCTTCCAGATCAGAGTTGGCGCTTTGTATCTTCTGTATGGATTATATAACACC
CAACTGTGTCAACCAAAACAAAAGATTAGAGTGGCCTTGAAAGACTGGGATGAAGTTTTA
AAATTTCAGCAAGATTTGATAAATGCACAACATTTTGATGCAGCGTATATTTTTAGGAAG
CTACGACTAGACAAAGCATTTCACTTTACTGCAATGCCCAAATTGCTGTCATATAGAATG
AAGAAAAAAATTCAACGAGCTGAGGTCACAGAAGAATTTAAGGATCCAAATGATCGTGTA
ATGAAACTTATCACTTCTGATGTATTAGAGGAAATGCTGAACGTTCATGATCATTATCAG
AACATGAAACATATAATTTCAGCTGATAAGTCCAAGCCAAACAAAGCCCTTAGCTTGATA
AAGGATGATTTTTTTGACAATATTAAGAACATAGTTTTGGAGCATCAGCAGTGGCACAAG
GACAGAAAGAATCCGTCCTTAAAATCCAAAATTAAAGATGGA---GAAGAAAAGAGAGAG
AGAGAAGGAGATTCTCAAGAATCAGAGAGATGTGAAAGGGCAGCGTCATTAGCAAAAATA
AAATCCAAGGCCTTTTCAGTTGTTGCTCAGGCATCCAAGTCCAGAAGGCATCGTCAAGTC
AGACTTGACTCTTCTGACTCTGATTCTGCACCTGGTCGAGGACAGATTGAAGCAACTAAG
AGAAAAAGAAACAAAGAAGCATTGACATCATCAGGAAGGAAG---ATGTCCTCCAAAAAC
AAAGGTGACATGCAGAATGGAAATAAAGAAGCTAAATCTTTAAGCCTGAGTATGCCTGTA
ATTACAGAAGAGGAGGAAGAG---------------------------------------
------------------------------------
>Bowhead|bmy_17197T0
------------------------------------------------------------
---------------------------------ATG------GGGGCT------------
---------------------------------------------CCTGCAGGTTTGCAG
GCAGACTATGAGACGCTGCTCAGCCGCTTCCAGGAGATGGACAGCGTGCGCTTCGAGGAC
TTCACCGACCTCTGGAGGAGTATGAAGTTCGGGACCATCTTCTGTGGTAGAATGAGAAAT
TTAGAAAAGAACACGTTTACAAAGGAAGCTTTGGCTTTGGCGTGGCGATATTTTTTACCT
CCATACACCTTCCAAATCAGAGTTTGTGCTTTGTATCTGCTATATGGATTATATAACACC
CAACTGTGTCAACCAAAACAAAAGATTAGAGTTGCCGTGAAGGATTGGGATGAAATTTTA
AAATTTCAGCAAGATTTGATAAAGGCACAACATTTTGATGCAGCTTATATTTTTAGGAAG
CTACGACTAGACAGAGCATTTCACTTTACAGCAATGCCTACATTGCTGTCATACAGAATG
AAGAAAAAAATTCAACGAGCTGAAGTTACTGAAGACTTTAAGGACCCAAATGATCATGTA
ATGAAACTTATCACTTCTGATGTATTAGAGGAAATGCTGAATGTTCATGACCATTATCAG
AGAATGAAACATATAATTTCAGCTGATAGATCCAATCCAGACAAAGCCCTCAGCTTGATA
AAGGATGATTTTTTTGACAACATCAAGAACATAGTTTTGGAGCATCAGCAATGGCACAAA
GACAGAAAGAATCTATCCTTAAAATCGAAAGCTAAAGATGGA---GAAGAAAAGAGTGAA
------GGAAATTCACAACAATCAGAGAGAAGTGAAAGGGCAGAATCATTAGCGAAAATA
AAATCAAAGGCCTTTTCAGTTTTTGTTCAGGCATCCAAGTCAAGAAGGCATCGTCAGGTC
AAACTTGATTCTTCTGACTCTGATTCTGCATCTAGTCAAGGACAAACCAAAGCAACTAGG
AAAAGAAGAAACAAAGAGACATTGAAACCAGTAGGAAGGAAG---ATGTCTTCCAGAAAC
AGAGGTGACATGCAAAAGGTACAGAGGGAAGATAAATCTTTAAGTCTGAGTATGCCTGTA
ATTACAGAAGAGGAAGAGGAGAATGAA---AGTTTTAGTGAAACAGAGTTCACTGCACCC
AAGAGGAGAAGAAAACACAGAACAAAGAGCCTGGTG
>Minke|BACU015402
------------------------------------------------------------
---------------------------------ATG------GGGGCT------------
---------------------------------------------CCTGCAGGTTTGCAG
GCAGACTGTGAGGCGCTGCTCAGCCGCTTCCAGGAGATGGACAGCGTGCGCTTCGAGGAC
TTTACCGACCTCTGGAGGAGTATGAAGTTCGGGACCATCTTCTGTGGTAGAATGAGAAAT
TTAGAAAAGAACACGTTTACAAAGGAAGCTTTGGCTTTGGCTTGGCGATACTTTTTACCT
CCATACACCTTCCAAATCAGAGTTTGTGCTTTGTATCTGCTATATGGATTATATAACACC
CAGCTGTGTCAACCAAAACAAAAGATTAGAGTTGCCGTGAAGGATTGGGATGAAATTTTA
AAGTTTCAGCAAGATTTGATAAATGCACAACATTTTGATGCAGCTTATATTTTTAGGAAG
CTACGACTAGACAGAGCATTTCACTTTACAGCAATGCCTACATTG---------------
------------------------------------------------------------
------------------------------GAAATGCTGAATGTTCATGACCATTATCAG
AGAATGAAACATATAATTTCAGCTGATAGATCCAATCCAGACAAAGCCCTCAGCTTGATA
AAGGATGATTTTTTTGACAATATCAAGAACATAGTTTTGGAGCATCAGCAATGGCACAAA
GACAGAAAGAATCTATCCTTAAAATCGACAGCTAAAGATGGA---GAAGAAAAGAGTGAA
------GGAAACTCACAACAATCAGAGAGAAGTGAAAGGGCAGAATCATTAGCGAAAATA
AAATCAAAGGCCTTTTCAGTTTTTGTTCAGGCATCCAAGTCAAGAAGGCATCGTCAGATC
AAACTTGATTCGTCTGACTCTGATTCTGCATCTAGTCAAGGACAAACCAAAGCAACTAGG
AAAAGAAGAAACAAAGAGACATTGAAACCAGCAGGAAGGAAG---ATGTCTTCCAGAAAC
AGAGGTGACATGCAAAATGTACATAAGGAAGATAAATCTTTAAGTCTGAGTATGCCTGTA
ATTACAGAAGAGGAAGAGGAGAATGAA---AGTTTTAGTGAAACAGAGTTCACTGCACCC
AAGAGGAGAAGAAAACACAGAACAAAGAGCCTGGTG
