# Supplementary material for: Insights into the Evolution of Longevity from the Bowhead Whale Genome
Source: Cell Rep. 2015 Jan 6;10(1):112–22. doi: 10.1016/j.celrep.2014.12.008 (PMC4536333; doi:10.1016/j.celrep.2014.12.008)
Supplement: Supplemental Folder 2. Species Used in the Analysis of Selective Pressure Variation, Single-Gene Orthologous Families Tested, Likelihood Ratio Tests, MAKER Parameters, and Full Assembly and Read Usage Data, Related to Experimental Procedures [file mmc3.zip › Tested SGOs/reciprocal_group_3491.2.fas]

>Gibbon|ENSNLEG00000007923|ENSNLET00000010148
ATGGGGTACTTCCGGTGTCCAGGTGCTGGGTCCTTCGGCAGGAGGAGGAAGATGGAGCCC
AGCACC------GCGGCCCGGGCTTGGGCCCTCTTTTGGTTGCTGCTG---CCCTTGCTT
GGCGCGGTTTGCGCCAGCGGACCCCGCACCTTAGTGCTGCTGGACAACCTCAACGTGCGG
GAGACTCATTCGCTTTTCTTCCGGAGCCTGAAGGACCGGGGCTTTGAGCTCACATTCAAG
ACCGCTGATGACCCCAGCCTGTCTCTCATAAAGTATGGAGAATTCCTCTATGACAATCTC
ATCATTTTCTCCCCTTCGGTAGAAGATTTTGGAGGCAACATCAACGTGGAGACCATCAGT
GCCTTTATTGACGGTGGAGGCAGTGTGCTGGTAGCTGCCAGCTCAGACATTGGTGACCCT
CTTCGAGAGCTGGGCAGTGAGTGCGGGATTGAGTTTGACGAGGAGAAAACGGCTGTCATT
GACCATCACAACTATGATATCTCAGACCTTGGCCAGCATACGCTCATCGTGGCTGACACT
GAGAACCTGCTGAAGGCCCCAACCATTGTTGGGAAATCA------------------TCT
CTAAATCCCATCCTCTTTCGAGGTGTTGGGATGGTGGCCGATCCTGATAACCCTTTGGTG
CTGGACATCCTGACGGGCTCTTCCACCTCTTACTCCTTC---------------------
------------------TTCCCGGACAAGCCTATCACC---------------CAGTAT
CCACATGCGGTGGGGAAGAACACCCTCCTCATTGCTGGGCTCCAGGCCAGGAACAATGCC
CGCGTCATCTTCAGCGGCTCCCTCGACTTCTTCAGCGACTCCTTCTTCAACTCGGCAGTG
CAGAAGGCGGCGCCCGGCTCCCAGAGGTATTCCCAGACAGGCAACTATGAACTAGCTGTG
GCCCTCTCCCGCTGGGTGTTCAAGGAGGAGGGTGTCCTCCGTGTGGGGCCCGTGTCCCAT
CATCGAGTGGGCGAGACAGCCCCACCCAATGCCTACACTGTC------------------
ACTGACCTAGTGGAGTACAGCATCGTGATCCAGCAGCTCTCAAATGGCAAATGGGTCCCC
TTTGATGGCGATGACATTCAGCTGGAGTTCGTCCGCATCGATCCTTTTGTGAGGACCTTC
CTGAAGAAGAAAGGTGGCAAATACAGTGTTCAGTTCAAGTTGCCCGATGTGTATGGTGTA
TTCCAGTTTAAAGTGGATTACAACCGGCTAGGCTACACACACCTGTACTCTTCCACTCAG
GTA---------------------TCGGTGCGGCCACTCCAGCACACGCAGTATGAGCGC
TTCATCCCCTCGGCCTACCCCTACTACGCCAGCGCCTTCTCCATGATGCTGGGGCTTTTC
ATCTTCAGCATCGTCTTCTTGCACATGAAGGAGAAGGAGAAGTCCGAC
>Gorilla|ENSGGOG00000014576|ENSGGOT00000014631
ATGGGGTACTTCCGGTATGCAGGTGCTGGGTCCTTCGGCAGGAGGAGGAAGATGGAGCCC
AGCACC------GCGGCCCGGGCTTGGGCCCTCTTTTGGTTGCTGCTG---CCCTTGCTT
GGCGCGGTTTGCGCCAGCGGACCCCGCACCTTAGTGCTGCTGGACAACCTCAACGTGCGG
GAGACTCATTCGCTTTTCTTCCGGAGCCTGAAGGACCGGGGCTTTGAGCTCACATTCAAG
ACCGCTGATGACCCCAGCCTGTCTCTCATAAAGTATGGGGAATTCCTCTATGACAATCTC
ATCATTTTCTCCCCTTCGGTAGAAGATTTTGGAGGCAACATCAATGTGGAGACCATCAGT
GCCTTTATTGACGGTGGAGGCAGTGTGCTGGTAGCTGCCAGCTCCGACATTGGTGACCCT
CTTCGAGAGCTGGGCAGTGAGTGCGGGATTGAGTTTGACGAGGAGAAAACGGCTGTCATT
GACCATCACAACTATGACATCTCAGACCTTGGCCAGCATACGCTCATCGTGGCTGACACT
GAGAACCTGCTGAAGGCCCCAACCATCATTGGGAAATCA------------------TCT
CTAAATCCCATCCTCTTTCGAGGTGTTGGGATGGTGGCCGATCCTGATAACCCTTTGGTG
CTGGACATCCTGACGGGCTCTTCCACCTCTTACTCCTTC---------------------
------------------TTCCCGGACAAGCCTATCACC---------------CAGTAT
CCACATGCGGTGGGGAAGAACACCCTCCTCATTGCTGGGCTCCAGGCCAGGAACAATGCC
CGCGTCATCTTCAGCGGCTCCCTCGACTTCTTCAGCGACTCCTTCTTCAACTCAGCAGTG
CAGAAGGCGGCGCCCGGCTCCCAGAGGTATTCCCAGACAGGCAACTATGAACTAGCTGTG
GCCCTCTCCCGCTGGGTGTTCAAGGAGGAGGGTGTCCTCCGTGTGGGGCCTGTGTCCCAT
CATCGGGTGGGCGAGACAGCCCCACCCAATGCCTACACTGTC------------------
ACTGACCTAGTGGAGTATAGCATCGTGATCCAGCAGCTCTCAAATGGCAAATGGGTCCCC
TTTGATGGCGATGACATTCAGCTGGAGTTTGTCCGCATTGATCCTTTTGTGAGGACCTTC
CTGAAGAAGAAAGGTGGCAAATATAGTGTTCAGTTCAAGTTGCCCGACGTGTATGGTGTA
TTCCAGTTTAAAGTGGATTACAACCGGCTAGGCTACACACACCTGTACTCTTCCACTCAG
GTA---------------------TCCGTGCGGCCACTCCAGCACACGCAGTATGAGCGC
TTCATCCCCTCGGCCTACCCCTACTACGCCAGCGCCTTCTCCATGATGCTGGGGCTCTTC
ATCTTCAGCATCGTCTTCTTGCACATGAAGGAGAAGGAGAAGTCCGAC
>Guinea_Pig|ENSCPOG00000002786|ENSCPOT00000002821
---------------------------------TTTGGCCGTAAGAGAAAGATGGGTCTG
TACCCA------GTAGCCCGTGCTCGGTTCCTCTTATGTCTGCTGCTA---ACCTTGCTT
GGCTCAGTCTGCGCCAGCGGTCCCCGCACCCTAGTGTTGCTGGACAACCTCAACCTGCGG
GAGACGCACTCGCTTTTCTTCCGGAGCCTGAAGGACCGGGGCTTTGAGCTCACATTCAAG
ACCGCTGATGACCCCAGCTTGTCCCTCATTAAGTACGGGGAGTTCCTCTATGATAATCTC
ATCATCTTCTCACCCTCGGTAGAAGATTTTGGAGGCAACATCAATGTGGAGACCATCAGT
GCCTTTATTGATGGTGGAGGCAGTGTCCTGGTGGCTGCCAGTTCAGACATCGGTGACCCT
CTCCGAGAGCTGGGCAGTGAGTGCGGGATCGAATTCGATGAGGAGCGCACGGCTGTCATT
GATCACCACAACTATGACGTCTCAGACCCTGGCCAGCATACGCTCATCGTGGCTGACACT
GAGAACCTGCTGAAGGCCCCCACCATTGTTGGGAAATCG------------------GCT
CTAAATCCCATCCTCTTTCGGGGAGTTGGGATGGTGGCTGATCCTGACAACCCCCTGGTT
TTGGACATCCTGACGGGCTCGTCCACCTCTTACTCCTTC---------------------
------------------TTCCCAGATAAACCCATCACC---------------CAGTAC
CCCCATGCGGTGGGGAAGAACACCCTCCTCATTGCTGGGCTCCAGGCCAGGAACAACGCC
CGGGTGATCTTCAGCGGCTCCCTGGACTTCTTCAGCGATGCCTTCTTCAACTCAGCTGTG
CAGAAGGCCACACCTGGGGCCCAGAGGTATCCCCAGACAGGCAACTATGAGCTAGCTGTG
GCCCTCTCCCGCTGGGTGTTCAAGGAGGAGGGGGTCCTCCGCGTGGGGCCCGTGTCCCAT
CATCGAGTGGGTGAGACAGCGCCACCCAATGCCTACACTGTC------------------
ACTGACCTGGTGGAGTACAGCATCGTGATTGAGCAGCTCTCCAATGGCAGATGGGTCCCC
TTTGATGGCGATGACATTCAGCTAGAGTTTGTCCGCATCGACCCTTTTGTGCGGACCTTC
TTGAAGAGGAAAGGGGGCAAGTACAGCGTCCAGTTCAAGCTGCCCGACGTGTACGGGGTC
TTCCAGTTCAAAGTGGATCACAACCGGCTGGGCTACACGCACCTGTACTCCTCCACGCAG
GTG---------------------TCAGTGAGGCCACTGCAGCACACGCAGTACGAGCGC
TTCATCCCCTCGGCCTACCCCTACTACACCAGCGCCTTCTCCATGATGGTGGGGCTCTTC
ATCTTCAGCATCGTCTTCTTGCACATGAAGGAGAAGGAGAAGTCGGAC
>Horse|ENSECAG00000019546|ENSECAT00000021027
------CACTTCCGGTGTCCAGGTGCTTGGTTCTTTGGTAGGAGGAGGAAGATGGAGCAC
GGCACC------GCGACCCGTGCTTGGTCCCTCTTGTGGCTGCTGCTG---CCCCTGGTT
GGCCCGGTCTGCGCCAGCGGTCTCCGCACCTTAGTGCTGCTGGACAACCTCAACCTGCGG
GAGACGCATTCGCTCTTCTTCCGGAGTCTGAAGGACCGGGGCTTTGAGCTCACCTTCAAG
ACCGCAGATGACCCCAGCCTGTCCCTCATTAAGTACGGGGAGTTCCTCTATGACAATCTC
ATCATCTTCTCCCCTTCGGTAGAAGATTTTGGAGGCAACATCAATGTGGAGACCATCAGT
ACCTTCATCGACGGTGGAGGCAGTGTCTTGGTCGCTGCCAGCTCAGACATTGGTGACCCT
CTTCGAGAGCTCGGCAGTGAGTGTGGGATCGAGTTTGATGAGGAGAAAACAGCCGTCATT
GATCATCACAACTATGACATCTCAGACCTTGGCCAGCATACGCTCATCGTGGCTGACACC
GAGAACCTGCTGAAGGCCCCGACCATTGTTGGGAAATCA------------------TCT
CTAAACCCCATCCTCTTTCGAGGTGTCGGGATGGTGGCTGATCCTGACAATCCTTTGGTA
TTGGACATCCTGACGGGCTCTTCAACCTCATACTCCTTC---------------------
------------------TTCCCAGATAAACCTATCACC---------------CAGTAT
CCCCATGCAGTGGGGAAGAATACCCTCCTCATTGCTGGGCTCCAGGCCAGGAACAATGCC
CGGGTCATCTTCAGCGGCTCCCTCGACTTCTTCAGTGATGCCTTCTTCAACTCGGCAGTG
CAGAAGGCCACGCCCGGCTCCCAGAGGTATTCCCAGACAGGCAACTATGAGCTGGCTGTG
GCCCTCTCCCGCTGGGTGTTCAAGGAGGAGGGTGTCCTCCGGGTGGGGCCTGTGTCCCAT
CATCGGGTGGGCGAGACAGCCCCACCCAATGCCTACACTGTC------------------
ACTGACCTAGTGGAGTACAGCATTGTGATTGAGCAGCTCTCAAATGGCAGATGGGTCCCC
TTTGATGGTGATGATATTCAGCTGGAGTTCGTCCGCATTGATCCTTTCGTGAGGACCTTC
TTGAAGAAGAAAGGTGGCAAATACAGCGTCCAGTTCAAGCTGCCTGACGTGTATGGTGTG
TTCCAGTTTAAAGTGGATTACAACCGGCTAGGCTACACACACTTATACTCTTCCACTCAG
GTG---------------------TCAGTGAGGCCACTCCAGCACACGCAGTATGAGCGC
TTCATCCCCTCGGCCTATCCGTACTACGCCAGCGCCTTCTCCATGATGCTGGGCCTCTTC
ATCTTCAGCATCGTCTTCTTGCACATGAAGGAGAAGGAGAAGTCCGAC
>Mouse|ENSMUSG00000028757|ENSMUST00000030538
---------------------------------------------ATGAAGATGGATCCC
CGCCTC------GCCGTCCGCGCCTGGCCCCTCTGCGGGCTGCTGCTG---GCCGTGCTC
GGCTGCGTCTGCGCCAGCGGCCCCCGCACCCTCGTGCTGCTGGACAACCTGAACGTGCGG
GACACGCACTCGCTGTTCTTCCGCAGCCTGAAGGACCGGGGCTTTGAGCTCACCTTCAAG
ACCGCAGATGACCCCAGCTTGTCCCTCATTAAGTACGGGGAGTTCCTCTATGACAACCTT
ATCATCTTTTCCCCGTCGGTGGAAGATTTTGGAGGCAACATCAACGTGGAGACCATCAGT
GCCTTCATTGATGGTGGCGGCAGCGTTTTGGTGGCTGCCAGCTCTGATATTGGTGACCCT
CTTCGGGAGCTGGGCAGTGAGTGTGGGATTGAATTTGATGAAGAGAAAACAGCTGTCATC
GACCACCACAACTATGATGTTTCTGACCTTGGCCAGCACACACTCATTGTGGCTGACACT
GAGAACCTGCTGAAGGCCCCGACCATTGTTGGCAAGTCA------------------TCT
CTGAACCCCATTCTCTTCCGAGGAGTTGGAATGGTGGCAGACCCGGACAATCCCTTGGTT
TTGGACATCCTAACAGGCTCTTCAACCTCTTACTCCTTC---------------------
------------------TTCCCAGATAAACCAATCACC---------------CAGTAC
CCCCATGCGGTGGGGAGGAACACTCTGCTGATTGCCGGGCTCCAGGCCAGGAACAACGCC
CGGGTCATCTTCAGTGGCTCTCTGGATTTCTTCAGCGATGCCTTCTTCAACTCGGCAGTG
CAGAAGGCCACACCCGGTGCGCAGAGGTATTCTCAGACAGGCAACTATGAACTAGCTGTG
GCCCTCTCACGCTGGGTGTTCAAGGAGGAGGGTGTCCTTCGAGTAGGGCCTGTGTCCCAT
CACCGGGTGGGCGAGATGGCTCCACCCAATGCCTACACTGTC------------------
ACCGACTTGGTGGAGTATAGCATCATCATAGAACAGCTCTCCAATGGCAAGTGGGTCCCC
TTTGATGGTGATGACATTCAGCTGGAGTTCGTGCGCATCGACCCCTTCGTGAGGACCTTC
CTGAAGAGGAAAGGTGGCAAGTACAGTGTCCAGTTCAAGCTGCCTGACGTGTATGGTGTA
TTCCAGTTTAAAGTGGATTACAACCGGCTAGGCTACACCCACCTGTACTCTTCCACCCAG
GTG---------------------TCAGTGAGGCCACTCCAGCACACGCAGTATGAGCGC
TTCATCCCCTCGGCCTATCCCTACTATGCCAGTGCCTTCTCCATGATGGCCGGGCTCTTC
ATCTTCAGCATCGTCTTCTTGCACATGAAGGAGAAGGAGAAGTCTGAC
>Opossum|ENSMODG00000015962|ENSMODT00000020277
------------------------------------------------------------
------------------------------------------------------------
------------------------------------------------------------
------------------------------------------------------------
------------------------------------------------------------
------------------------------------------------------------
------------------------------------------------------------
------------------------------------------GAAGGCACAAGCATG---
------------------------------------------------------------
---------------TCTCCCACTCTTATTGGGAAGACCCTAGCTAGCACAGCTGGGTCT
---------------------GGCATCAGGATGGTTGCTGATCCTGATAATCCTCTGGTA
CTGGATATTCTGACAGGCTCCTCTACTTCATATTCCTTT---------------------
------------------TTTCCAGATAAACCCATCACA---------------CAGTAT
CCCCATGCTGTGGGGAAGAACACCCTCCTGATTGCAGGACTCCAGGCCCGGAATAACGCC
CGAGTCATCTTCAGTGGCTCCTTGGACTTCTTCAGCGATGCCTTCTTTAACTCGGCAGTG
CAGAAAGCCAGCCCTGGCTCACAGAGATACTCCCAAACAGGCAACTATGAGTTGGCAGTT
GCCTTGTCCCGATGGGTGTTCAAGGAGGAAGGTGTGCTTCGTGTAGGGGCTGTGTCTCAT
CATCGAGTAGGAGAGAAGGCCCCACCCAATGCCTACACTGTC------------------
ACAGATCTTGTGGAGTACAGCATCGTCATTGAGAAGCTCTCAGAGGGCAAGTGGGTCCCC
TTTGATGGAGATGACATTCAGCTAGAGTTTGTCCGGATTGATCCTTTTGTGCGGACTTTC
TTGAAGAGGAAGGGTGGCAAATACAGCGTCCAGTTCAAGTTGCCAGATGTCTATGGTGTA
TTCCAATTCAAAGTGGATTACAATCGGTTGGGCTACACTCATTTATACTCCTCCACTCAG
GTA---------------------TCTGTGCGGCCTCTCCAGCACACACAGTATGAACGA
TTCATCCCCTCAGCCTTCCCTTACTATGCGAGTGCTTTCTCCATGATGGCTGGGCTTTTC
CTTTTCAGTGCCGTCTTCTTGCACATGAAAGAGAAGGAAAAATCTGAT
>Orangutan|ENSPPYG00000001768|ENSPPYT00000002112
ATGGGGTACTTCCGGTGTCCAGGTGCTAGGTCTTTCGGCAGGAGGAGGAAGATGGAGCCC
AGCACC------GCGGCCCGGGCTTGGGCCCTCTTTTGGTTGCTGCTG---CCCTTGCTT
GGCGCGGTTTGCGCCAGCGGACCCCGCACCTTAGTGCTGCTGGACAACCTCAACGTGCGG
GAGACTCATTCGCTTTTCTTCCGGAGCCTGAAGGACCGGGGCTTTGAGCTCACATTCAAG
ACCGCTGATGACCCCAGCCTGTCTCTCATAAAGTATGGGGAATTCCTCTATGACAATCTC
ATCATTTTCTCCCCTTCGGTAGAAGATTTTGGAGGCAACATCAACGTGGAGACCATCAGT
GCCTTTATTGACGGTGGAGGCAGTGTGCTGGTAGCTGCCAGCTCAGACATTGGTGACCCT
CTTCGAGAACTGGGCAGTGAGTGCGGGATTGAGTTTGACGAGGAGAAAACGGCTGTCATT
GACCATCACAACTATGACATCTCAGACCTTGGCCAGCATACGCTCATCGTGGCTGACACT
GAGAACCTGCTGAAGGCCCCAACCATCGTTGGGAAATCA------------------TCT
CTAAATCCCATCCTCTTTCGAGGTGTTGGGATGGTGGCCGATCCTGATAACCCTTTGGTG
CTGGACATCCTGACGGGCTCTTCCACCTCTTACTCCTTC---------------------
------------------TTCCCGGACAAGCCTATCACC---------------CAGTAT
CCACATGCGGTAGGGAAGAACACCCTCCTCATTGCTGGGCTCCAGGCCAGAAACAATGCC
CGTGTCATCTTCAGCGGCTCCCTCGACTTCTTCAGCGACTCCTTCTTCAACTCAGCAGTG
CAGAAGGCGGCGCCCGGCTCCCAGAGGTATTCTCAGACAGGCAACTATGAACTAGCCGTG
GCCCTCTCCCGCTGGGTGTTCAAGGAGGAGGGTGTCCTCCGTGTGGGGCCTGTGTCCCAT
CATCGGGTGGGCGAGACAGCCCCACCCAATGCCTACACTGTC------------------
ACTGACCTAGTGGAGTACAGCATTGTGATCCAGCAGCTCTCAAATGGCAAATGGGTCCCC
TTTGATGGCGATGACATTCAGCTGGAGTTTGTCCGCATTGATCCTTTTGTGAGGACCTTC
CTGAAAAAGAAAGGTGGCAAATACAGTGTTCAGTTCAAGTTGCCCGACGTATATGGTGTA
TTCCAGTTTAAAGTGGATTACAACCGGCTAGGCTACACACACCTCTACTCTTCCACTCAG
GTTATCCGTGCGGNNNNNNNNNNNNNNNNN------------------------------
------------------------------------------------------------
------------------------------------------------
>Platypus|ENSOANG00000010401|ENSOANT00000016498
------------------------------------------------------------
---------------------ATGTGGTGGCTT---------------------------
------------------------------------------------------------
------------------------------------------------------------
------------------CTTTCA------------------------------------
------------------------GATTTTGGCGGGAATATCAACGTGGAGACCATCAGT
GCTTTTATAGACGGGGGAGGCAGCGTCCTGGTGGCCGCCAGCTCAGACATCGGTGACCCC
CTGCGAGAGCTGGGCAGCGAGTGCGGGATCGAGTTTGACGAGGAGAAGACCGCCGTCATC
GACCATCACAACTATGACGTCTCCGACCCCGGTCAGCACACGCTCGTCGTGGCCGATTCC
GAGAACCTCCTGAAGGCCCCGACCATCGTGGGGAAAACA------------------TCC
CTCAATCCCATCCTCTTCCGGGGAGTCGGGATGGTGGCAGATCCCGATAACCCCCTGGTG
CTGGATATCCTGACGGGCTCTTCGACTTCGTACTCTTTC---------------------
------------------TTCCCGGATAAACCCATCACC---------------CAGTAC
CCCCACGCCGTGGGAAAGAACACCCTCCTGATCGCCGGGCTCCAGGCTCGGAATAACGCC
CGGGTCATCTTCAGCGGCTCCTTGGATTTCTTCAGCGACGCCTTCTTCAACTCGGCTGTG
CAGAAAGCCACCCCCGGCTCCAAGAGGTACTCTCAGACCGGCAACTACGAGCTGGCCGTG
GCCCTGTCCCGCTGGGTGTTCAAGGAGGAAGGGGTGCTGCGGGTCGGGGCCGTCACCCAC
CACCGAGTCGGGGAGAGGACCCCGCCCAATGCCTACACCGTC------------------
ACGGACCTGGTGGAATACAGCATCGTGATCGAGAAGCTTTCCGACGGAAAGTGGGTTCCC
TTTGATGGAGATGACATCCAGCTGGAGTTCGTTCGCATCGATCCTTTCGTGAGGACTTTC
CTGAAGAAAAATGGGGGCAAATACAGTGTCCAGTTCAAGCTCCCTGATGTCTACGGGGTG
TTCCAGTTCAAAGTGGATTACAACCGGCTGGGCTACACTCATCTGTACTCCTCTACTCAG
GTA---------------------TCCGTCCGCCCCCTCCAGCACACCCAGTACGAGCGC
TTCATCCCCTCGGCCTTTCCCTACTACGCCAGTGCCTTCTCCATGATGGTGGGGCTCTTC
ATCTTCAGCGTCGTCTTCTTGCACATGAAGGAGAAAGAGAAATCTGAC
>Rabbit|ENSOCUG00000021391|ENSOCUT00000031877
---------------------------------CTGGGCTGGAGGAGGAACATGGACCCC
GGCATC------GCGGCCCGAGCTCGGTCGCTCTTGTGGGTGCTGCTG---CCCTTGCTT
GGCTCGGCCTTCGCCAGCGGCCCCCGCACCTTAGTGCTGCTGGACAACCTCAACCTGCGG
GAGACGCACTCGCTTTTTTTCCGCAGCCTGAAAGACCGCGGCTTTGAGCTCACTTTCAAG
AGCGCCGATGACCCCAGCCTGTCCCTCATTAAGTACGGGGAGTTCCTCTACGACAACCTC
GTCATCTTCTCCCCCTCGGTGGAAGATTTCGGAGGCAACATCAACGTGGAGACCATCAGT
GCCTTCATTGACGGCGGGGGCAGCGTCCTGGTGGCCGCCAGCTCAGACATTGGTGACCCG
CTTCGAGAGCTGGGCAGTGAGTGCGGGATTGAGTTTGATGAGGAGAAAACAGCCGTCATC
GACCACCACAACTACGACGTCTCGGACCTCGGCCAGCACACACTCATCGTGGCCGACACC
GAGAACCTGCTGAAGGCCCCGACCATTGTGGGGAAGGCG------------------TCC
CTGAATCCCATCCTCTTCCGAGGAGTTGGGATGGTGGCCGACCCCGACAACCCTCTGGTG
TTGGACATCCTGACGGGCTCCTCTACCTCCTACTCCTTC---------------------
------------------TTCCCGGATAAACCCATCACC---------------CAGTAC
CCGCACGCCGTGGGGAAGAACACCCTCCTCATCGCTGGGCTCCAGGCCAGGAACAATGCC
CGCGTCATCTTCAGCGGCTCCCTCGACTTCTTCAGCGACGCCTTCTTCAACTCAGCAGTG
CAGAAGGCCACGCCCGGTGCCCAGAGGTATCCACAGACGGGCAACTACGAGCTGGCTGTG
GCCCTGTCCCGCTGGGTGTTCAAGGAGGAGGGTGTCCTCCGCGTGGGGCCCGTGTCCCAT
CATCGAGTGGGCGAGACCTCTCCCCCCAACGCCTACACCGTG------------------
ACTGACCTGGTGGAGTACAGCATTGTCATCGAGCAGCTCTCGAATGGCAGGTGGGTCCCC
TTCGACGGCGATGACATCCAGCTGGAGTTCGTCCGCATCGATCCTTTCGTGAGGACCTTC
CTGAAGAGGAAAGGTGGCAAATACAGCGTCCAGTTCAAGTTGCCCGACGTCTACGGCGTG
TTCCAGTTTAAAGTGGATTACAACCGGCTGGGCTACACGCACCTGTACTCGTCCACGCAG
GTG---------------------TCGGTGCGGCCGCTGCAGCACACGCAGTACGAGCGC
TTCATCCCCTCGGCCTATCCCTACTACGCCAGCGCCTTCTCCATGATGGTGGGACTCTTC
ATCTTCAGCGTGGTCTTCTTGCACATGAAGGAGAAGGAGAAGTCAGAC
>Rat|ENSRNOG00000015079|ENSRNOT00000067228
---------------------------------------------ATGAAGATGGTTCCC
CGCCTC------GCTGTCCGTGCCTGGCCTCTCTGCGGGCTGCTGCTG---GCTGCGCTC
GGCTGTGTCTGCGCCAGCGGTCCCCGCACCCTCGTGCTGCTGGACAACTTGAACGTGCGG
GACACGCACTCACTGTTCTTCCGCAGCCTGAAGGACCGGGGCTTTGAGCTCACCTTCAAG
ACTGCAGATGACCCCAGTTTGTCCCTTATTAAGTACGGGGAGTTCCTCTATGACAACCTT
ATCATCTTTTCCCCGTCGGTGGAAGATTTTGGAGGCAACATCAACGTGGAGACCATCAGT
GCCTTCATCGACGGCGGTGGCAGCGTTTTGGTGGCTGCCAGCTCTGATATCGGTGACCCT
CTTCGGGAGCTAGGCAGTGAGTGTGGGATTGAATTTGATGAGGAAAAAACAGCTGTCATC
GACCACCACAACTACGATGTCTCAGACCTTGGCCAGCACACACTCATCGTGGCCGACACT
GAGAACTTGCTGAAGGCCCCAACCATTGTTGGCAAGTCA------------------TCT
CTGAACCCCATTCTCTTCCGAGGAGTTGGAATGGTGGCTGACCCTGACAATCCCTTGGTT
TTGGACATCTTAACAGGCTCTTCAACCTCTTACTCCTTC---------------------
------------------TTCCCAGATAAACCAATCACC---------------CAGTAC
CCCCACGCAGTGGGGAGAAATACTCTGCTGATTGCTGGGCTCCAAGCCAGGAACAATGCC
CGGGTCATCTTCAGTGGCTCCCTGGACTTCTTCAGCGATGCCTTCTTCAACTCAGCAGTG
CAGAAGGCCGCCCCCGGTGCACAGAGGTATTCTCAGACAGGCAACTATGAGCTAGCTGTG
GCCCTGTCCCGCTGGGTGTTCAAGGAGGAGGGTGCTCCAGCTGTTGGCCCTGCT------
------------GAGGAGTGGCCTCCTGGAGTCCCTGCTGTGCCTGGGCCTGCACTCCTA
GCTGACCCAGTGGAGTATAGCATCGTGATCGAGCAACTCTCCAATGGTAAGTGGGTCCCC
TTTGACGGAGATGACATTCAGCTGGAGTTTGTACGCATTGACCCCTTCGTGAGGACCTTC
CTGAAGAGGAAGGGTGGCAAGTACAGTGTCCAGTTCAAGCTGCCGGACGTGTATGGCGTG
TTCCAGTTTAAAGTGGATTACAACCGGCTAGGCTACACCCACCTGTACTCCTCCACCCAG
GTG---------------------TCGGTGAGGCCACTCCAGCACACGCAGTATGAGCGC
TTCATTCCCTCGGCCTATCCCTACTACGCCAGCGCCTTCTCCATGATGGCTGGGCTCTTC
CTCTTTAGCGTCGTCTTCTTGCACATGAAGGAGAAGGAGAAGTCTGAT
>Macaque|ENSMMUG00000008836|ENSMMUT00000012348
---GGGTACTTCCGGTGTCCAGGTGCTGGGTTCTTTGGTAGGAGGAGGAAGATGGAGCCC
AGCACC------GCGGCCCGGGCTTGGGCCTTCTTTTGGTTGCTGCTG---CCCTTGCTT
GGCGCGGTTTGCGCCAGCGGACCCCGCACCTTAGTGCTGCTGGACAACCTCAACGTGCGG
GAGACTCATTCGCTTTTCTTCCGGAGCCTGAAGGACCGGGGCTTTGAGCTCACATTCAAG
ACCGCTGATGACCCCAGCTTGTCTCTCATAAAGTATGGGGAATTCCTCTATGACAATCTC
ATCATTTTCTCCCCCTCGGTAGAAGATTTTGGAGGCAACATCAATGTGGAGACCATCAGT
GCCTTTATTGACGGTGGAGGCAGTGTGCTGGTAGCTGCCAGCTCAGACATTGGTGACCCT
CTTCGAGAGCTGGGCAGTGAGTGTGGGATCGAGTTTGATGAGGAGAAAACGGCTGTCATT
GACCATCACAACTATGACATCTCAGACCTTGGCCAGCATACGCTAATCGTGGCTGACACT
GAGAACCTGCTGAAGGCCCCAACCATCGTTGGGAAATCA------------------TCT
CTAAATCCCATCCTCTTTCGAGGTGTTGGTAGAGTGGCTCACACCTGTAATCCC------
---------------------------------AGCACTTTGGGAAGGCCTAGGCAGGAG
GATCACTTGAGGCCAGGATTCAGGAATAAGCCTATCACT---------------CAGTAT
CCACATGCGGTGGGGAAGAACACCCTCCTCATTGCTGGGCTCCAGGCCAGGAACAATGCC
CGTGTCATCTTCAGCGGCTCCCTCGACTTCTTCAGCGACTCCTTCTTCAACTCAGCAGTG
CAGAAGGCAGCACCTGGCTCCCAGAGGTATTCCCAGACAGGCAACTATGAGCTAGCTGTG
GCCCTCTCCCGCTGGGTGTTCAAGGAGGAGGGTGTTCTCCGTGTGGGGCCTGTGTCCCAT
CACCGGGTGGGCGAGACAGCCCCACCCAATGCCTAC------------------------
------------------------------------------------------------
------------------------------------------------------------
------------------------------------------------------------
------------------------------------------------------------
------------ACTGTCACTGACCTAGTG------------------------------
------------------------------------------------------------
------------------------------------------------
>Marmoset|ENSCJAG00000006450|ENSCJAT00000012632
ACGGGGTACTTCCGGTGTCCAGGCGCTGGGTTCTTTGGAAGGAGGAGGAAGATGGAGCCC
AGCATC------GCGGCCCGGGCTTGGGCCCACTTTTGGCTGCTGCTG---CCGTTGTTT
GGCGCGGTTTGCGCTAGCGGACCCCGCACTTTAGTGCTGCTGGACAACCTCAACCTGCGG
GAAACTCATTCCCTTTTCTTCCGGAGCCTGAGGGACCGGGGCTTTGAGCTCACATTCAAG
ACCGCTGATGACCCCAGCCTGTCTCTCATTAAGTATGGGGAATTCCTCTATGACAATCTC
ATCATTTTCTCCCCCTCGGTAGAAGATTTTGGAGGCAACATCAACGTGGAGACCATCAGT
GCCTTTATTGATGGTGGAGGC---------------------------------------
---------------AGTGAGTGCGGGATCGAGTTTGACGAGGAGAAAACGGCTGTCATT
GACCATCACAACTATGACATCTCAGACCTCGGCCAGCATACGCTCATCGTGGCTGACACT
GAGAACCTGCTGAAGGCCCCAACCATCGTTGGGAAATCA------------------TCT
CTAAATCCCATCCTCTTTCGAGGTGTTGGGATGGTAGCCGATCCTGATAACCCTTTGGTG
TTGGACATCCTCACGGGCTCTTCCACCTCTTACTCCTTC---------------------
------------------TTCCCAGACAAGCCTATCACT---------------CAGTAT
CCGCATGCCGTGGGGAAGAACACCCTCCTCATTGCTGGGCTTCAGGCCAGGAACAATGCC
CGAGTCATCTTCAGTGGCTCCCTCGACTTCTTCAGCGACACCTTCTTCAACTCAGCAGTG
CAGAAGGCCACGCCTGGCTCCCAGAGGTATTCCCAGACAGGCAACTATGAGCTAGCTGTG
GCCCTCTCCCGCTGGGTGTTCAAGGAGGAGGGTGTCCTCCGTGTGGGGCCTGTGTCCCAT
CATCGGGTGGGCGAGACAGCCCCACCCAATGCCTACACTGTC------------------
ACTGACCTAGTGGAGTACAGCATTGTGATCCAGCAGCTCTCAAATGGCAAATGGGTCCCC
TTTGACGGTGATGACATTCAGCTGGAATTTGTCCGCATCGATCCTTTTGTGAGGACCTTC
CTGAAGAAGAAAGGTGGCAAATACAGCGTTCAGTTCAAGTTGCCTGATGTGTACGGTGTA
TTCCAGTTTAAAGTGGATTACAATCGGCTAGGCTATACACACCTGTACTCTTCCACTCAG
GTA---------------------TCCGTGCGGCCACTCCAGCACACACAGTACGAGCGC
TTCATCCCCTCGGCCTACCCCTACTATGCCAGCGCCTTCTCTATGATGCTGGGGCTCTTC
ATCTTCAGCATCGTCTTCTTGCACATGAAGGAGAAGGAGAAATCAGAC
>Microbat|ENSMLUG00000011399|ENSMLUT00000011404
---------------------------------TTTGGCAGGAGTAGAAAGATGGAACTT
GGCGCC------GCCGCCCGTGTTTGGTCCCTCTTGTGGCTGCTGCTC---CCCTCGCTT
GGCCTGGTCGGTGCCAGCGGTCCCCGCACCCTAGTGCTGCTGGACAACCTCAACCTGCGG
GAGACGCATTCGCTTTTCTTCCGGAGTCTGAAGGATCGGGGCTTTGAACTCACATTCAAG
ACCGCAGATGACCCCAGCCTGTCCCTTATTAAGTACGGGGAGTTCCTCTATGACAATCTC
ATCATCTTCTCCCCCTCGGTAGAAGATTTTGGAGGCAACATCAACGTGGAGACCATCAGT
ACCTTTATTGACGGTGGAGGCAGTGTCCTGGTAGCTGCCAGCTCAGACATTGGTGACCCT
CTTCGCGAGCTGGGCAGTGAGTGTGGGATTGAGTTCGATGAGGAGAAAACAGCTGTCATT
GACCATCACAACTACGACATCTCAGACCTTGGCCAGCATACGCTCATTGTGGCCGACACC
GAGAACCTGCTGAAGGCCCCGACCATTGTTGGGAAGTCG------------------TCT
CTAAATCCCATCCTCTTTCGAGGTGTTGGGATGGTGGCTGATCCTGACAATCCTTTGGTG
TTGGACATCCTGACAGGCTCTTCCACCTCGTACTCCTTC---------------------
------------------TTCCCAGATAAACCTATCACC---------------CAGTAC
CCCCATGCAGTGGGGAAGAACACCCTCCTGATTGCTGGGCTCCAGGCCAGGAACAACGCC
CGGGTCATCTTCAGCGGTTCCCTCGACTTCTTCAGCGATGCCTTCTTCAACTCGGCAGTG
CAGAAGGCCATGCCCGGCTCCCAGAGGTATTCCCAGACGGGCAACTATGAGCTAGCTCTG
GCCCTCTCCCGCTGGGTGTTCAAAGAAGAGGGTGTCCTCCGTGTGGGGCCTGTGTCCCAC
CACCGGGTGGGCGAGACAGCCCCACCCAATGCCTACACTGTC------------------
ACTGACCTGGTGGAGTACAGCATCGTGATCGAGCAGCTCTCTAATGGCCAGTGGGTCCCC
TTTGATGGTGACGACATTCAGCTGGAGTTTGTCCGCATCGATCCTTTTGTGAGGACCTTC
CTGAAGAAGAAAGGTGGCAAGTACAGTGTCCAGTTCAAGTTGCCGGACGTGTACGGTGTG
TTCCAGTTTAAAGTGGACTACAACCGGCTGGGCTACACACACTTGTACTCGTCCACTCAG
GTG---------------------TCAGTGAGGCCACTGCAGCACACGCAGTATGAGCGC
TTCATCCCCTCAGCCTATCCCTACTACGCCAGCGCCTTCTCCATGATGGCAGGACTCTTC
ATCTTCAGCATCGTCTTCTTACACATGAAGGAGAAGGAGAAGTCTGAC
>Human|ENSG00000244038|ENST00000375048
ATGGGGTACTTCCGGTGTGCACGTGCTGGGTCCTTCGGCAGGAGGAGGAAGATGGAGCCC
AGCACC------GCGGCCCGGGCTTGGGCCCTCTTTTGGTTGCTGCTG---CCCTTGCTT
GGCGCGGTTTGCGCCAGCGGACCCCGCACCTTAGTGCTGCTGGACAACCTCAACGTGCGG
GAGACTCATTCGCTTTTCTTCCGGAGCCTGAAGGACCGGGGCTTTGAGCTCACATTCAAG
ACCGCTGATGACCCCAGCCTGTCTCTCATAAAGTATGGGGAATTCCTCTATGACAATCTC
ATCATTTTCTCCCCTTCGGTAGAAGATTTTGGAGGCAACATCAACGTGGAGACCATCAGT
GCCTTTATTGACGGCGGAGGCAGTGTGCTGGTAGCTGCCAGCTCCGACATTGGTGACCCT
CTTCGAGAGCTGGGCAGTGAGTGCGGGATTGAGTTTGACGAGGAGAAAACGGCTGTCATT
GACCATCACAACTATGACATCTCAGACCTTGGCCAGCATACGCTCATCGTGGCTGACACT
GAGAACCTGCTGAAGGCCCCAACCATCGTTGGGAAATCA------------------TCT
CTAAATCCCATCCTCTTTCGAGGTGTTGGGATGGTGGCCGATCCTGATAACCCTTTGGTG
CTGGACATCCTGACGGGCTCTTCCACCTCTTACTCCTTC---------------------
------------------TTCCCGGACAAGCCTATCACC---------------CAGTAT
CCACATGCGGTGGGGAAGAACACCCTCCTCATTGCTGGGCTCCAGGCCAGGAACAATGCC
CGCGTCATCTTCAGCGGCTCCCTCGACTTCTTCAGCGACTCCTTCTTCAACTCAGCAGTG
CAGAAGGCGGCGCCCGGCTCCCAGAGGTATTCCCAGACAGGCAACTATGAACTAGCTGTG
GCCCTCTCCCGCTGGGTGTTCAAGGAGGAGGGTGTCCTCCGTGTGGGGCCTGTGTCCCAT
CATCGGGTGGGCGAGACAGCCCCACCCAATGCCTACACTGTC------------------
ACTGACCTAGTGGAGTATAGCATCGTGATCCAGCAGCTCTCAAATGGCAAATGGGTCCCC
TTTGATGGCGATGACATTCAGCTGGAGTTTGTCCGCATTGATCCTTTTGTGAGGACCTTC
CTGAAGAAGAAAGGTGGCAAATACAGTGTTCAGTTCAAGTTGCCCGACGTGTATGGTGTA
TTCCAGTTTAAAGTGGATTACAACCGGCTAGGCTACACACACCTGTACTCTTCCACTCAG
GTA---------------------TCCGTGCGGCCACTCCAGCACACGCAGTATGAGCGC
TTCATCCCCTCGGCCTACCCCTACTACGCCAGCGCCTTCTCCATGATGCTGGGGCTCTTC
ATCTTCAGCATCGTCTTCTTGCACATGAAGGAGAAGGAGAAGTCCGAC
>Chimp|ENSPTRG00000033766|ENSPTRT00000060703
ATGGGGTACTTCCGGTGTGCAGGTGCTGGGTCCTTCGGCAGGAGGAGGAAGATGGGGCCC
AGCACC------GCGGCCCGGGCTTGGGCCCTCTTTTGGTTGCTGCTG---CCCTTGCTT
GGCGCGGTTTGCGCCAGCGGACCCCGCACCTTAGTGCTGCTGGACAACCTCAACGTGCGG
GAGACTCATTCGCTTTTCTTCCGGAGCCTGAAGGACCGGGGCTTTGAGCTCACATTCAAG
ACCGCTGATGACCCCAGCCTGTCTCTCATAAAGTATGGGGAATTCCTCTATGACAATCTC
ATCATTTTCTCCCCTTCGGTAGAAGATTTTGGAGGCAACATCAACGTGGAGACCATCAGT
GCCTTTATTGACGGTGGAGGCAGTGTGCTGGTAGCTGCCAGCTCCGACATTGGTGACCCT
CTTCGAGAGCTGGGCAGTGAGTGCGGGATTGAGTTTGACGAGGAGAAAACGGCTGTCATT
GACCATCACAACTATGACATCTCAGACCTTGGCCAGCATACGCTCATCGTGGCTGACACT
GAAAACCTGCTGAAGGCCCCAACCATCGTTGGGAAATCA------------------TCT
CTAAATCCCATCCTCTTTCGAGGTGTTGGGATGGTGGCCGATCCTGATAACCCTTTGGTG
CTGGACATCCTGACGGGCTCTTCCACCTCTTACTCCTTC---------------------
------------------TTCCCGGACAAGCCTATCACC---------------CAGTAT
CCACATGCGGTGGGGAAGAATACCCTCCTCATTGCTGGGCTCCAGGCCAGGAACAATGCC
CGCGTCATCTTCAGCGGCTCCCTCGACTTCTTCAGCGACTCCTTCTTCAACTCAGCAGTG
CAGAAGGCGGCGCCCGGCTCCCAGAGGTATTCCCAGACAGGCAACTATGAACTAGCTGTG
GCTCTCTCCCGCTGGGTGTTCAAGGAGGAGGGTGTCCTCCGTGTGGGGCCTGTGTCCCAT
CATCGGGTGGGCGAGACAGCCCCACCCAATGCCTACACTGTC------------------
ACTGACCTAGTGGAGTATAGCATCGTGATCCAGCAGCTCTCAAATGGCAAATGGGTCCCC
TTTGATGGCGATGACATTCAGCTGGAGTTTGTCCGCATTGATCCTTTTGTGAGGACCTTC
CTGAAGAAGAAAGGTGGCAAATACAGTGTTCAGTTCAAGTTGCCCGACGTGTATGGTGTA
TTCCAGTTTAAAGTGGATTACAACCGGCTAGGCTACACACACCTGTACTCTTCCACTCAG
GTA---------------------TCCGTGCGGCCACTCCAGCACACGCAGTATGAGCGC
TTCATCCCCTCAGCCTACCCCTACTACGCCAGCGCCTTCTCCATGATGCTGGGGCTCTTC
ATCTTCAGCATCGTCTTCTTGCACATGAAGGAGAAGGAGAAGTCCGAC
>Cow|ENSBTAG00000006085|ENSBTAT00000042698
---------------------------------------------------ATG------
---GCGACCCGCGCGGCCCGTGTGTGGTCCGGCTGGTGGCTGCTGCTGCTGCCTTTGCTT
GGCCTGGCCGGCGCCAGCGGTCCCCGCACCTTGGTACTGCTGGACAACCTCAACCTCCGG
GAGACGCATTCGCTTTTCTTCCGGAGCCTGAAGGATCGCGGCTTTGTACTCACATTCAAG
ACCGCAGATGACCCCAGCCTGTCCCTCATTAAGTACGGGGAGTTTCTTTATGACAATCTC
ATCATTTTCTCCCCTTCGGTAGAAGATTTTGGAGGAAATATCAACGTGGAGACCATCAGT
GCCTTTATCGACGGTGGAGGCAGTGTCCTGGTGGCTGCCAGCTCAGACATCGGCGACCCT
CTCCGAGAGCTGGGCAGTGAGTGCGGGATTGAGTTCGACGAGGAGAAAACAGCTGTCATC
GATCATCACAACTATGACGTCTCAGACCTTGGCCAGCACACGCTCATCGTGGCCGACACA
GAGAACCTGCTGAAGGCCCCCACCATCGTTGGGAAATCA------------------TCT
CTGAATCCCATCCTCTTTCGGGGCGTGGGGGTGAGGGCAGCAGCAGGGGGTGGTCTCGGC
CTT---------------------------------------------------------
------------------------------CCTCTGACGGCCTCATGTTGCCACCAGTAC
CCGCACGCCGTGGGGAAGAACACCCTTCTCATCGCGGGGCTGCAGGCCCGGAACAACGCC
CGGGTCATCTTCAGCGGCTCCCTTGACTTCTTCAGCGATGCCTTCTTCAACTCAGCGGTG
CAGAAGGCTGCACCCGGCTCCCAGAGGTATTCCCAGACTGGCAACTACGAGCTGGCTGTG
GCCCTTTCCCGCTGGGTGTTCAAGGAGGAGGGGGTCCTCCGGGTGGGGCCCGTGTCCCAT
CATCGGGTGGGCGAGACAGCGCCACCCAACGCCTACACCGTC------------------
ACTGACCTAGTGGAATACAGCATCGTCATTGAACAGCTCTCAGATGGAAAGTGGGTCCCT
TTTGATGGCGATGACATTCAGCTGGAGTTTGTCCGCATCGATCCTTTTGTGAGGACCTTC
TTGAAGAGGAAAGGTGGCAAATACAGCGTCCAGTTCAAGTTGCCTGACGTGTACGGTGTG
TTCCAGTTCAAAGTGGATTACAACCGGCTAGGCTACACGCACCTGTACTCCTCCACTCAG
GTG---------------------TCCGTGCGGCCGCTGCAGCACACGCAGTACGAGCGC
TTCATCCCCTCGGCCTACCCCTACTACGCCAGCGCCTTCTCCATGATGCTCGGGCTCTTC
ATCTTCAGCGTCGTCTTCCTGCACATGAAGGAGAAGGAGAAGTCCGAC
>Dog|ENSCAFG00000015041|ENSCAFT00000023880
---GGGCACTTCCGGTGCCCGGGGGCGGGGGTTCTTGGCCGGAGGAGGAAGATGGAGGCC
GGCGCC------GCGGCCCGCGCTTGGTCGCTGCTGTGGCTGCTGCTG---CCCTTGCTT
GGCCCGGTGTGCGCCAGCGGCCCTCGCACCTTGGTGCTGCTGGACAACCTCAACCTGCGG
GAGACGCACTCGCTCTTCTTCCGCAGCCTGAAGGACAGGGCCTTCGAGCTGACGTTCAAG
ACCGCAGACGACCCCAGCCTGTCCCTCATCAAGTACGGGGAGTTCCTCTACGACAACCTC
ATCATCTTCTCCCCCTCGGTGGAAGATTTCGGAGGCAACATCAATGTGGAGACCATCAGT
ACCTTCATCGATGGTGGAGGCAGTGTCCTGGTAGCTGCCAGCTCAGACATTGGTGACCCT
CTTCGAGAGCTGGGCAGCGAGTGTGGGATTGAGTTCGACGAGGAGAAGACAGCTGTCATT
GACCATCACAACTATGACGTCTCTGACCTCGGCCAGCATACGCTCATCGTGGCCGACCCC
GAGAACTTGCTGAAGGCCCCAACCATCGTTGGGAGGTCA------------------TCG
CTGAACCCCATCCTCTTTCGAGGTGTTGGGATGGTAGCTGATCCGGACAACCCTTTGGTA
TTGGACATCCTGACGGGCTCTTCTACCTCTTACTCCTTC---------------------
------------------TTCCCAGACAAGCCTATCACC---------------CAGTAC
CCCCACGCCGTGGGGAAGAACACCCTGCTCATTGCTGGGCTGCAGGCCAGGAACAATGCC
CGGGTCGTCTTCAGTGGCTCCCTGGACTTCTTTAGTGACGCCTTCTTCAACTCTGCAGTG
CAGAAGGCGGCGCCCGGCTCCCAGAGGTATTCCCAAACAGGCAACTATGAACTAGCTGTG
GCCCTCTCCCGCTGGGTGTTCAAGGAGGAAGGTGTCCTCCGTGTAGGGCCTGTGTCCCAC
CATCGGGTGGGTGAGACAGCCCCACCCAATGCCTACACCGTC------------------
ACTGACCTCGTGGAGTACAGCATTGTGATTGAGCAGCTCTCAAATGGAAGATGGGTCCCC
TTTGATGGTGATGACATTCAGCTGGAATTTGTCCGCATCGATCCTTTTGTGAGGACCTTC
TTGAAGAAAAAAGGTGGCAAATACAGCGTCCAGTTCAAGTTGCCTGATGTGTATGGGGTG
TTCCAGTTTAAAGTGGATTACAACCGGCTAGGCTACACGCACTTACACTCTTCCACTCAG
GTG---------------------TCCGTGAGGCCGCTCCAGCACACGCAGTACGAGCGC
TTCATCCCCTCGGCCTACCCCTACTACGCCAGCGCCTTCTCCATGATGCTGGGGCTCTTC
ATCTTCAGCACAGTCTTCTTACACATGAAGGAGAAGGAGAAATCTGAC
>Elephant|ENSLAFG00000013567|ENSLAFT00000013568
---GGGTACTTCCGGTGCCCAGGTGCT---------GGAAGGAAGAGGAAGATGGAGGCC
GGCAGC------GCGGCCCGCGCTTGGTCTCTCTTGTGGCTGTTGCTG---CCCTTGCTT
GGCCCGGTCTGCGCCAGCGGTCCCCGCACTTTAGTGCTGCTGGACAATCTCAACCTGCGG
GAGACGCATTCACTTTTCTTCGGGAGCCTGAAAAACCGAGGCTTTGAACTCACGTTCAAG
ACAGCTGATGACCCCAGCCTTTCCCTCATTAAGTACGGGGAGTTCCTCTACGACAATCTC
ATCATTTTTTCTCCCTCGGTGGAAGATTTTGGGGGCAACATCAATGTGGAGACCATCAGT
GCCTTTATTGACGGTGGAGGCAGTGTCCTAGTAGCTGCCAGCTCAGACATTGGTGACCCT
CTTCGAGAGCTGGGCAGTGAGTGTGGGATCGAGTTTGATGAGGAGAAGACAGCAGTCATT
GACCATCACAACTATGACATCTCTGACCTTGGTCAGCATACGCTCATTGTGGCTGACACT
GAGAACCTGCTGAAGGCCCCGACCATTGTTGGGAAATCA------------------CCT
CTTAATCCCATCCTCTTCCGAGGCGTTGGGATGGTGGCTGATCCTGACAATCCTCTGGTA
CTGGACATACTGACGGGCTCTTCCACCTCTTATTCCTTC---------------------
------------------TTCCCGGATAAACCCATCACC---------------CAGTAT
CCCCACGCGGTGGGGAAGAACACCCTCCTGATTGCTGGGCTGCAAGCCAGGAACAACGCC
CGGGTCATCTTTAGCGGTTCCCTGGACTTCTTCAGTGATGCCTTTTTCAACTCAGCCGTG
CAGAAGGCCACGCCTGGCTCCCGGAGGTATTCCCGGACAGGCAACTATGAGCTAGCTGAG
GCCCTGTCCCGCTGGGTGTTCAAGGAGGAGGGTGTCCTCCGTGTGGGGCCTGTGTCCCAC
CATCGGGTGGGCGAGACAGCCCCTCCTAATGCCTACACTGTC------------------
ACTGACCTAGTGGAGTACAGCATTGTGATTGAGCAGCTCTCAAACGGCAGATGGGTGCCC
TTCGACGGTGATGACATTCAGCTGGAATTTGTCCGCATCGATCCCTTTGTGAGGACCTTC
TTGAAGAAGAAAGGTGGCAAGTACAGTGTCCAGTTCAAGTTGCCTGACGTGTATGGTGTA
TTCCAGTTTAAAGTGGATTACAACCGGCTCGGCTACACACACTTGTACTCCTCCACTCAG
GTG---------------------TCAGTGAGGCCACTGCAGCACACACAGTACGAACGT
TTCATCCCCTCTGCCTACCCCTACTACGCCAGCGCCTTCTCCATGATGGCAGGGCTCTTC
ATCTTCAGCATCGTCTTCCTACACATGAAGGAGAAGGAGAAGTCTGAC
>Bowhead|bmy_19172T0
---------------------------------------------------ATGGGGCTC
GGCGCC------GCGGCCCGTGCTTGGTCCCTCTTGTGGCTGCTGCTG---CCCTTGCTT
GGCCTGGTCGGCGCTAGCGGCCCCCGCACCTTGGTGCTGCTGGACAACCTCAACCTGCGG
GAGACGCATTCGCTTTTCTTCCGGAGCCTGAAGGATCGGGGCTTTGTACTCACATTCAAG
ACCGCAGATGACCCCAGCCTGTCCCTCATTAAGTACGGGGAGTTCCTCTATGACAATCTC
ATCATCTTCTCCCCTTCGGTAGAAGATTTCGGGGGAAATATCAACGTGGAGACCATCAGT
ACCTTTATCGACGGTGGAGGCCGTGTCCTTGTAGCTGCCAGCTCAGACATTGGTGACCCT
CTTCGAGAGCTGGGCAGTGAGTGTGGGATCGAATTTGACGAGGAGAAAACAGCTGTCATC
GACCATCACAACTATGACATCTCAGACCTTGGCCAGCATACGCTCGTCGTGGCCGACACG
GAGAACCTGCTCAAGGCCCCGACCATCGTGGGGAAGTCG------------------TCT
CTGAATCCCATCCTCTTTCGAGGTGTCGGGATGGTGGCTGATCCTGACAATCCTTTGGTG
CTGGACATCCTGACGGGCTCTTCCACCTCCTACTCCTTC---------------------
------------------TTCCCCGATAAACCCATCACC---------------CAGTAC
CCCCATGCCGTGGGGAAGAACACCCTCCTGATCGCGGGGCTGCAGGCCAGGAACAACGCC
CGGGTCATCTTCAGCGGCTCCCTTGACTTCTTCAGCGATGCCTTCTTCAACTCGGCGGTG
CAGAAGGCCGCGCCTGGCTCCCAGAGGTATTCCCAGACAGGCAACTACGAGCTAGCTGTG
GCGCTTTCCCGCTGGGTGTTCAAGGAGGAGGGTGTCCTGCGTGTGGGGCCTGTGTCCCAT
CATCGGGTGGGCGAGACAGCCCCGCCCAACGCCTACACTGTC------------------
ACTGACCTAGTGGAGTACAGCATCGTGATTGAGCAGCTCTCAGACGGCAAATGGGTCCCC
TTTGATGGTGATGACATTCAGCTGGAGTTTGTCCGCATTGATCCTTTTGTGAGGACCTTC
TTGAAGAGGAAAGCTGGCAAGTACAGCGTCCAGTTCAAGTTGCCTGACGTGTACGGCGTG
TTCCAGTTCAAGGTGGATTACAACCGGCTAGGCTACACACACTTATACTCTTCCACTCAG
GTG---------------------TCAGTGCGGCCCCTGCAGCACACGCAGTACGAACGC
TTCATCCCCTCGGCCTATCCCTACTACGCCAGCGCCTTCTCCATGATGGTGGGGCTCTTC
ATCTTCAGCGTCGTCTTCTTACACATGAAGGAGAAGGAGAAGTCTGAC
>Minke|BACU005740
---------------------------------------------------ATGGGGCTC
GGCGCT------GCGGCCCGTGCTTGGTCCCTCTTGTGGCTGCTGCTG---CCCTTGCTT
GGCCTGGTCGGCGCCAGCGGCCCCCGCACCTTGGTGCTGCTGGACAACCTCAACCTGCGG
GAGACGCATTCGCTTTTCTTCCGGAGCCTGAAGGATCGGGGCTTTGTACTCACATTCAAG
ACCGCAGATGACCCCAGCCTGTCCCTCATTAAGTACGGGGAGTTCCTCTATGACAATCTC
ATCATCTTCTCCCCTTCGGTAGAAGATTTCGGGGGAAATATCAACGTGGAGACCATCAGT
ACCTTTATTGACGGTGGAGGCCGTGTCCTTGTAGCTGCCAGCTCAGACATTGGTGACCCT
CTTCGAGAGCTGGGCAGTGAGTGTGGGATCGAATTTGACGAGGAGAAAACAGCTGTCATC
GACCATCACAACTATGACATCTCAGACCTTGGCCAGCATACGCTCGTCGTGGCCGACACG
GAGAACCTGCTCAAGGCCTCGACCATCGTGGGGAAGTCG------------------TCT
CTGAATCCCATCCTCTTTCGAGGTGTCGGGATGGTGGCTGATCCTGACAATCCTTTGGTG
CTGGACATCCTGACGGGCTCTTCCACCTCCTACTCCTTC---------------------
------------------TTCCCCGATAAACCCATCACC---------------CAGTAC
CCCCATGCCGTGGGGAAGAACACCCTCCTGATCGCGGGGCTGCAGGCCAGGAACAACGCC
CGGGTCATCTTCAGCGGCTCCCTTGACTTCTTCAGCGACGCCTTCTTCAACTCGGCGGTG
CAGAAAGCCGCGCCCGGCTCCCAGAGGTATCCCCAGACAGGCAACTACGAGCTAGCTGTG
GCGCTTTCCCGCTGGGTGTTCAAGGAGGAGGGTGTCCTGCGTGTGGGGCCTGTGTCCCAT
CATCGGGTGGGCGAGACAGCCCCACCCAACGCCTACACTGTT------------------
ACTGACCTAGTGGAGTACAGCATCGTGATTGAGCAGCTCTCAGACGGCAAGTGGGTCCCC
TTTGATGGTGATGACATTCAGCTGGAGTTTGTCCGCATTGATCCTTTTGTGAGGACCTTC
TTGAAGAGGAAAGCTGGCAAGTACAGCGTCCAGTTCAAGTTGCCCGACGTGTACGGCGTG
TTCCAGTTCAAAGTGGATTACAACCGGCTAGGCTACACACACTTATACTCTTCCACTCAG
GTG---------------------TCAGTGCGGCCGCTGCAGCACACGCAGTACGAGCGC
TTCATCCCCTCGGCCTATCCCTACTACGCCAGCGCCTTCTCCATGATGGTGGGGCTCTTC
ATCTTCAGCGTCGTCTTCTTACACATGAAGGAGAAGGAGAAGTCTGAC
