# Supplementary material for: Insights into the Evolution of Longevity from the Bowhead Whale Genome
Source: Cell Rep. 2015 Jan 6;10(1):112–22. doi: 10.1016/j.celrep.2014.12.008 (PMC4536333; doi:10.1016/j.celrep.2014.12.008)
Supplement: Supplemental Folder 2. Species Used in the Analysis of Selective Pressure Variation, Single-Gene Orthologous Families Tested, Likelihood Ratio Tests, MAKER Parameters, and Full Assembly and Read Usage Data, Related to Experimental Procedures [file mmc3.zip › Tested SGOs/reciprocal_group_3493.2.fas]

>Gibbon|ENSNLEG00000002554|ENSNLET00000003263
ATGGGGGACCCAAACTCCCGG---AAGAAACAAGCTCTGAACAGACTACGTGCTCAGCTT
AGAAAGAAAAAAGAATCTCTAGCTGACCAGTTTGACTTCAAGATGTATATTGCCTTTGTA
TTCAAGGAGAAGAAGAAAAAGTCAGCACTTTTTGAAGTGTCTGAGGTTATACCAGTCATG
ACAAATAATTATGAAGAAAATATCCTGAAAGGTGTGCGAGATTCCAGCTATTCCTTGGAA
AGTTCCCTAGAGCTTTTACAGAAGGATGTGGTACAGCTCCATGCTCCTCGATATCAGTCT
ATGAGAAGGGATGTAATTGGCTGTACTCAGGAGATGGATTTCATTCTTTGGCCTCGGAAT
GATATTGAAAAAATCGTCTGTCTCCTGTTTTCTAGGTGGAAAGAATCTGATGAGCCTTTT
AGGCCTGTTCAGGCCAAATTTGAGTTTCATCACGGTGACTATGAAAAACAGTTTCTGCAT
GTACTGAGCCGCAAGGACAAGACTGGAATTGTTGTCAACAATCCTAACCAGTCAGTGTTT
CTCTTCATTGACAGACAGCACTTGCAGACTCCAAAAAACAAAGCTACAATCTTCAAGTTA
TGCAGCATCTGCCTCTACCTGCCACAGGAACAGCTCACCCACTGGGCAGTTGGCACCATA
GAGGATCACCTCCGTCCTTATATGCCAGAG
>Gorilla|ENSGGOG00000016496|ENSGGOT00000023788
ATGGGGGACCCAAACTCCCGG---AAGAAACAAGCTCTGAACAGACTACGTGCTCAGCTT
AGAAAGAAAAAAGAATCTCTAGCTGACCAGTTTGACTTCAAGATGTATATTGCCTTTGTA
TTCAAGGAGAAGAAGAAAAAGTCAGCACTTTTTGAAGTGTCTGAGGTTATACCAGTCATG
ACAAATAATTATGAAGAAAATATCCTGAAAGGTGTGCGAGATTCCAGCTATTCCTTGGAA
AGTTCCCTAGAGCTTTTACAGAAGGATGTGGTACAGCTCCATGCTCCTCGATATCAGTCT
ATGAGAAGGGATGTAATTGGCTGTACTCAGGAGATGGATTTCATTCTTTGGCCTCGGAAT
GATATTGAAAAAATCGTCTGTCTCCTGTTTTCTAGGTGGAAAGAATCTGATGAGCCTTTT
AGGCCTGTTCAGGCCAAATTTGAGTTTCATCATGGTGACTATGAAAAACAGTTTCTGCAT
GTACTGAGCCGCAAGGACAAGACTGGAATCGTTGTCAACAATCCTAACCAGTCAGTGTTT
CTCTTCATTGACAGACAGCACTTGCAGACTCCAAAAAACAAAGCTACAATCTTCAAGTTA
TGCAGCATCTGCCTCTACCTGCCACAGGAACAGCTCACCCACTGGGCAGTTGGCACCATA
GAGGATCACCTCCGTCCTTATATGCCAGAG
>Guinea_Pig|ENSCPOG00000006394|ENSCPOT00000006459
ATGGGGGACCCAAACTCCCGG---AAGAAACAAGCTCTGAACAGACTACGTGCTCAGCTT
AGAAAGAAAAAAGAATCTCTAGCTGACCAGTTTGACTTCAAGATGTATATTGCCTTTGTG
TTCAAGGAGAAGAAAAAAAAATCAGCACTTTTTGAAGTGTCTGAAGTTATACCAGTAATG
ACAAATAATTATGAAGAAAACATCCTGAAAGGTGTGCGAGACTCCAGCTATTCCTTGGAA
AGTTCCTTAGAGCTTTTACAGAAGGATGTGGTACAGCTCCATGCTCCTCGATACCAGTCT
ATGAGAAGGGATGTAATTGGCTGTACTCAGGAGATGGATTTCATTCTTTGGCCTCGGAAT
GATATTGAGAAAATCGTCTGTCTCCTGTTTTCTAGGTGGAAGGAATCTGATGAGCCTTTT
AGGCCTGTTCAGGCCAAATTTGAGTTTCATCACGGTGACTATGAAAAACAGTTTCTGCAT
GTACTGAGCCGCAAGGACAAGACTGGAATTGTCGTCAACAACCCTAGCCAGTCAGTGTTT
CTCTTCATTGACAGACAGCACTTGCAGACTCCAAAAAACAAAGCTACAATCTTCAAGTTA
TGCAGCATCTGCCTCTACCTGCCACAGGAGCAGCTCACCCACTGGGCAGTGGGCACCATA
GAGGATCACCTCCGCCCTTACATGCCAGAA
>Horse|ENSECAG00000000329|ENSECAT00000000333
ATGGGGGACCCAAACTCCCGG---AAGAAACAAGCTCTGAACAGACTACGTGCTCAGCTT
AGAAAGAAAAAAGAATCTCTAGCTGACCAGTTTGACTTCAAGATGTATATTGCCTTTGTA
TTCAAGGAGAAGAAGAAAAAATCAGCACTTTTTGAAGTGTCTGAGGTTATACCAGTCATG
ACAAATAATTATGAAGAAAATATCCTGAAAGGTGTGCGAGATTCCAGCTATTCCTTGGAA
AGTTCCATAGAGCTTTTACAGAAGGATGTGGTACAGCTCCATGCTCCTCGATACCAGTCT
ATGAGAAGAGATGTGATTGGCTGTACTCAGGAGATGGATTTCATTCTTTGGCCTCGGAAT
GATATTGAAAAAATTGTCTGTCTCCTGTTTTCTAGGTGGAAGGAATCTGATGAGCCTTTT
AGGCCTGTTCAGGCCAAATTTGAGTTTCATCACGGTGACTATGAAAAACAGTTTCTGCAT
GTACTGAGCCGCAAGGACAAGACTGGAATTGTTGTCAACAATCCTAACCAGTCAGTGTTT
CTCTTCATTGACAGACAGCACTTGCAGACTCCAAAAAACAAAGCTACAATCTTCAAGTTA
TGCAGCATCTGCCTCTACCTGCCACAGGAACAGCTTACCCACTGGGCAGTTGGCACCATA
GAGGATCACCTCCATCCTTACATGCCAGAA
>Mouse|ENSMUSG00000019132|ENSMUST00000019276
ATGGGGGACCCAAACTCCCGG---AAGAAACAAGCTCTGAACAGACTACGTGCTCAGCTT
AGAAAGAAAAAAGAATCTCTAGCTGACCAGTTTGACTTCAAGATGTACATTGCCTTTGTG
TTCAAGGAGAAGAAGAAAAAGTCAGCACTTTTTGAAGTGTCTGAGGTTATACCAGTCATG
ACAAATAATTACGAAGAAAATATTCTGAAAGGTGTGCGAGATTCCAGCTATTCCTTGGAA
AGTTCGCTAGAGCTTCTACAGAAGGATGTGGTGCAGCTCCACGCCCCTCGGTACCAGTCT
ATGAGAAGGGATGTAATCGGCTGTACTCAGGAGATGGATTTCATTCTTTGGCCTCGGAAT
GATATTGAGAAAATCGTTTGTCTCCTGTTTTCTAGGTGGAAGGAATCTGACGAACCTTTT
AGGCCTGTTCAGGCCAAATTTGAATTTCATCACGGTGACTATGAGAAACAGTTTCTGCAT
GTACTGAGCCGCAAGGACAAGACAGGAATTGTTGTCAACAATCCTAACCAGTCAGTGTTT
CTCTTCATTGACAGACAGCATTTGCAGACTCCAAAAAACAAAGCCACCATCTTCAAGTTA
TGCAGCATCTGCCTCTACCTGCCACAGGAACAGCTCACCCACTGGGCAGTTGGCACCATA
GAGGATCACCTCCGTCCTTACATGCCAGAG
>Opossum|ENSMODG00000011671|ENSMODT00000014893
ATGGGGGACCCAAACTCCCGG---AAGAAACAAGCTCTGAACAGACTTCGTGCTCAGCTT
AGAAAGAAAAAAGAATCTCTAGCTGACCAGTTTGACTTCAAGATGTATATTGCCTTTGTA
TTCAAGGAGAAGAAAAAA---TCAGCACTTTTTGAAGTGTCTGAAGTGATACCAGTCATG
ACAAACAATTATGAAGAAAATATTCTGAAAGGTGTGCGAGATTCCAGCTATACCTTGGAA
AGTTCCATAGAACTTTTGCAGAAGGATGTAGTACAGCTCCATGCTCCCCGCTACCAGTCC
ATGCGAAGGGATGTAATTGGCTGTACTCAGGAGATGGATTTCATTCTTTGGCCTCGGAAT
GATATTGAGAAGATTGTCTGTCTCCTATTTTCTAGGTGGAAAGGATCTGATGAGCCCTTT
AGGCCT------GCCAAGTTTGAATTTTATCACGGTGACTACGAAAAACAGTTTCTGCAT
GTTCTGAGCCGAAAGGACAAGACTGGAATTGTTGTCAACAATCCTAACCAGTCAGTGTTT
CTCTTCATTGACAGACAGCACTTGCAGACTCCAAAAAACAAAGCTACAATCTTCAAGTTA
TGCAGCATCTGCCTGTACCTGCCACAGGAACAGCTCACCCACTGGGCGGTTGGCACCGTT
GAGGATCACCTCCGCCCTTATATGCCAGAA
>Orangutan|ENSPPYG00000016284|ENSPPYT00000018933
ATGGGGGACCCAAACTCCCGG---AAGAAACAAGCTCTGAACAGACTACGTGCTCAGCTT
AGAAAGAAAAAAGAATCTCTAGCTGACCAGTTTGACTTCAAGATGTATATTGCCTTTGTA
TTCAAGGAGAAGAAGAAAAAGTCAGCACTTTTTGAAGTGTCTGAGGTTATACCAGTCATG
ACAAATAATTATGAAGAAAATATCCTGAAAGGTGTGCGAGATTCCAGCTATTCCTTGGAA
AGTTCCCTAGAGCTTTTACAGAAGGATGTGGTACAGCTCCATGCTCCTCGATATCAGTCT
ATGAGAAGGGATGTAATTGGCTGTACTCAGGAGATGGATTTCATTCTTTGGCCTCGGAAT
GATATTGAAAAAATCGTCTGTCTCCTGTTTTCTAGGTGGAAAGAATCTGATGAGCCTTTT
AGGCCTGTTCAGGCCAAATTTGAGTTTCATCACGGTGACTATGAAAAACAGTTTCTGCAT
GTACTGAGCCGCAAGGACAAGACTGGAATCGTTGTCAACAATCCTAACCAGTCAGTGTTT
CTCTTCATTGACAGACAGCACTTGCAGACTCCAAAAAACAAAGCTACAATCTTCAAGTTA
TGCAGCATCTGCCTCTACCTGCCACAGGAACAGCTCACCCACTGGGCAGTTGGCACCATA
GAGGATCACCTCCGTCCTTATATGCCAGAG
>Platypus|ENSOANG00000011124|ENSOANT00000017626
TACGGATCACCTTTGGAGTGGATTCAAGAACAAGCTCAGAACAGACTTCGTGCTCAGCTT
AGAAAGAAAAAAGAATCTTTAGCTGATCAGTTTGACTTCAAGATGTATATTGCCTTTGTA
TTCAAGGAGAAGAAGAAGAAGTCGGCGCTCTTCGAAGTGTCCGAAGTGATCCCGGTCATG
ACGAACAATTACGAAGAGAACATACTGAAAGGCGTGCGGGACTCCGGCTATTCCCTGGAA
AGTTCCCTGGAGCTCTTGCAGAAGGATGTGGTGCAGCTCCACGCGCCTCGCTACCAGTCC
ATGCGCAGGGATGTAATCGGCTGTACCCAGGAGATCGATTTCATTCTCTGGCCTCGGAAT
GACATCGAGAAGATCGTCTGTCTCCTGTTTTCTAGGTGGAAGGGGTCCGAGGAGCCCTTT
CGGCCCGTCCAGGCCAAGTTTGAATTTCATCAGGGCGACTACGAAAACCAGTTTCTGCAC
GCACTGACCCGAAAGGACAAGACTGGGATCGTCGTCAACAACCCGAGCCAGTCGGTATTC
CTATTCATCGACAGACAGCACTTGCAGACTCCAAAGAGCAAAGCTACGATCTTCAAGTTA
TGCAGCGTCTGCTTGTACCTGCCTCAGGAGCAGCTCACCCACTGGGCGGTCGGCACCGTG
GACGAGCACCTCCGCCCTTACATGCCCGAG
>Rabbit|ENSOCUG00000016845|ENSOCUT00000016842
ATGGGGGACCCAAACTCCCGG---AAGAAACAAGCTCTGAACAGACTACGTGCTCAGCTT
AGAAAGAAAAAAGAATCTCTAGCTGACCAGTTTGACTTCAAGATGTATATTGCCTTTGTA
TTCAAGGAGAAGAAGAAAAAATCAGCACTTTTTGAAGTGTCTGAAGTTATACCAGTCATG
ACAAATAATTATGAAGAAAATATCCTGAAAGGTGTGCGAGATTCCAGCTATACCTTGGAA
AGTTCCATTGAGCTTTTACAGAAGGATGTGGTACAGCTCCATGCTCCTCGATACCAGTCT
ATGAGAAGGGATGTAATTGGCTGTACTCAGGAGATGGATTTCATTCTTTGGCCTCGGAAT
GATATAGAGAAAATTGTCTGTCTCCTGTTTTCTAGGTGGAAGGAATCTGATGAGCCTTTT
AGGCCTGTTCAGGCCAAATTTGAGTTTCATCACGGTGACTATGAAAAGCAGTTTCTGCAT
GTACTGAGCCGCAAGGACAAGACTGGAATTGTTGTCAACAATCCTAACCAGTCAGTGTTT
CTCTTCATTGACAGACAGCACTTGCAGACTCCAAAAAACAAAGCTACAATCTTCAAGTTA
TGCAGCATCTGCCTTTACCTGCCACAGGAACAGCTTACCCACTGGGCAGTGGGCACCATA
GAGGATCACCTCCGTCCTTACATGCCGGAA
>Rat|ENSRNOG00000018456|ENSRNOT00000059564
ATGGGGGACCCAAACTCCCGG---AAGAAACAAGCTCTGAACAGACTACGTGCTCAGCTT
AGAAAGAAAAAAGAATCTCTAGCTGACCAGTTTGACTTCAAGATGTATATTGCCTTTGTG
TTCAAGGAGAAGAAGAAAAAGTCAGCACTTTTTGAAGTGTCTGAGGTTATACCAGTCATG
ACAAATAATTATGAAGAAAATATTCTGAAAGGTGTGCGAGATTCCAGCTATTCCTTGGAA
AGTTCTATAGAGCTTCTACAGAAGGATGTGGTACAGCTCCATGCCCCTCGATACCAGTCT
ATGAGAAGGGATGTAATTGGCTGTACTCAGGAGATGGATTTCATTCTTTGGCCTCGGAAT
GATATTGAGAAAATTGTTTGTCTCCTGTTTTCTAGGTGGAAGGAATCTGATGAACCTTTT
AGGCCTGTTCAGGCCAAATTTGAATTTCATCACGGTGACTATGAGAAACAGTTTCTGCAT
GTACTGAGCCGCAAGGACAAGACAGGAATTGTTGTCAACAATCCTAACCAGTCAGTGTTT
CTCTTCATTGACAGACAGCATTTGCAGACTCCAAAAAACAAAGCCACCATCTTCAAGTTA
TGCAGCATCTGCCTCTACCTGCCGCAGGAACAGCTCACCCACTGGGCAGTTGGCACCATA
GAGGATCACCTCCGTCCTTACATGCCAGAG
>Macaque|ENSMMUG00000002682|ENSMMUT00000041321
ATGGGGGACCCAAACTCCCGG---AAGAAACAAGCTCTGAACAGACTACGTGCTCAGCTT
AGAAAGAAAAAAGAATCTCTAGCTGACCAGTTTGACTTCAAGATGTATATTGCGTTTGTA
TTCAAGGAGAAGAAGAAAAAGTCAGCACTTTTTGAAGTGTCTGAGGTTATACCAGTCATG
ACAAATAATTACGAAGAAAATATCCTGAAAGGTGTGCGAGATTCCAGCTATTCCTTGGAA
AGTTCCCTAGAGCTTTTACAGAAGGATGTGGTACAGCTCCATGCTCCTCGATATCAGTCT
ATGAGAAGGGATGTAATTGGCTGTACTCAGGAGATGGATTTCATTCTTTGGCCTCGGAAT
GATATTGAAAAAATTGTCTGTCTCCTGTTTTCTAGGTGGAAGGAATCTGATGAGCCTTTT
AGGCCTGTTCAGGCCAAATTTGAGTTTCATCACGGTGACTATGAAAAACAGTTTCTGCAT
GTACTGAGCCGCAAGGACAAGACTGGAATCGTTGTCAACAATCCTAACCAGTCAGTGTTT
CTCTTCATTGACAGACAGCACTTGCAGACTCCAAAAAACAAAGCTACAATCTTCAAGTTA
TGCAGCATCTGCCTCTACCTGCCACAGGAACAGCTCACCCACTGGGCAGTTGGCACCATA
GAGGATCACCTCCGTCCTTATATGCCAGAG
>Marmoset|ENSCJAG00000006136|ENSCJAT00000011932
ATGGGGGACCCAAACTCCCGG---AAGAAACAAGCTCTGAACAGACTACGTGCTCAGCTT
AGAAAGAAAAAAGAATCTCTAGCTGACCAGTTTGACTTCAAGATGTATATTGCCTTTGTA
TTCAAGGAGAAGAAGAAAAAGTCGGCACTTTTTGAAGTGTCTGAGGTTATACCAGTCATG
ACAAATAATTATGAAGAAAATATCCTGAAAGGTGTGCGAGATTCCAGCTATTCCTTGGAA
AGTTCCTTAGAGCTTTTACAGAAGGATGTGGTACAGCTCCATGCTCCTCGATATCAGTCT
ATGAGAAGGGATGTAATTGGCTGTACTCAGGAGATGGATTTCATTCTTTGGCCTCGGAAT
GATATTGAAAAAATTGTCTGTCTCCTGTTTTCTAGGTGGAAGGAATCTGATGAGCCTTTT
AGGCCTATTCAGGCCAAATTTGAGTTTCATCACGGTGACTATGAAAAACAGTTTCTGCAT
GTACTGAGCCGCAAGGACAAGACTGGAATTGTTGTCAACAATCCTAACCAGTCAGTGTTT
CTCTTCATTGACAGACAGCACTTGCAGACTCCAAAAAACAAAGCTACAATCTTCAAGTTA
TGCAGCATCTGCCTCTACCTGCCACAGGAACAGCTCACCCACTGGGCAGTTGGCACCATA
GAGGATCACCTCCGTCCTTATATGCCAGAG
>Microbat|ENSMLUG00000013516|ENSMLUT00000013512
ATGGGGGACCCGAACTCCCGG---AAGAAACAAGCTCTGAACAGACTCCGCGCTCAGCTT
AGGAAGAAAAAAGAATCTCTAGCTGACCAGTTTGACTTCAAGATGTACATTGCCTTTGTG
TTCAAGGAGAAGAAGAAAAAATCAGCACTTTTTGAAGTGTCTGAGGTTATACCAGTCATG
ACAAATAATTATGAGGAAAATATCCTGAAAGGCGTGCGGGATTGCAGCTATTCCTTGGAG
AGTTCCGTGGAGCTTTTACAGAAGGACGTGGTCCAGCTCCATGCTCCTCGATACCAGTCT
ATGAGAAGGGACGTGATTGGCTGTACTCAGGAGATGGATTTCATTCTTTGGCCTCGGAAC
GACATTGAAAAAATTGTCTGTCTCCTGTTTTCCAGGTGGAAAGGATCTGATGAGCCTTTT
AGGCCTGTTCAGGCTAAATTTGAGTTTCATCACGGTGACTATGAAAAACAGTTTCTGCAT
GTACTGAGCCGCAAGGACAAGACTGGAATTGTTGTCAACAATCCGAACCAGTCCGTGTTT
CTCTTCATTGACAGGCAGCACTTGCAGACTCCAAAAAACAAAGCTACAATCTTCAAGTTA
TGCAGCATCTGCCTCTACCTGCCACAGGAACAGCTCACCCACTGGGCGGTTGGCACCATA
GAGGATCACCTGCACCCTTACTTGCCCGAA
>Human|ENSG00000112308|ENST00000378119
ATGGGGGACCCAAACTCCCGG---AAGAAACAAGCTCTGAACAGACTACGTGCTCAGCTT
AGAAAGAAAAAAGAATCTCTAGCTGACCAGTTTGACTTCAAGATGTATATTGCCTTTGTA
TTCAAGGAGAAGAAGAAAAAGTCAGCACTTTTTGAAGTGTCTGAGGTTATACCAGTCATG
ACAAATAATTATGAAGAAAATATCCTGAAAGGTGTGCGAGATTCCAGCTATTCCTTGGAA
AGTTCCCTAGAGCTTTTACAGAAGGATGTGGTACAGCTCCATGCTCCTCGATATCAGTCT
ATGAGAAGGGATGTAATTGGCTGTACTCAGGAGATGGATTTCATTCTTTGGCCTCGGAAT
GATATTGAAAAAATCGTCTGTCTCCTGTTTTCTAGGTGGAAAGAATCTGATGAGCCTTTT
AGGCCTGTTCAGGCCAAATTTGAGTTTCATCATGGTGACTATGAAAAACAGTTTCTGCAT
GTACTGAGCCGCAAGGACAAGACTGGAATCGTTGTCAACAATCCTAACCAGTCAGTGTTT
CTCTTCATTGACAGACAGCACTTGCAGACTCCAAAAAACAAAGCTACAATCTTCAAGTTA
TGCAGCATCTGCCTCTACCTGCCACAGGAACAGCTCACCCACTGGGCAGTTGGCACCATA
GAGGATCACCTCCGTCCTTATATGCCAGAG
>Chimp|ENSPTRG00000017780|ENSPTRT00000032860
ATGGGAGACCCAAACTCCCGG---AAGAAACAAGCTCTGAACAGACTACGTGCTCAGCTT
AGAAAGAAAAAAGAATCTCTAGCTGACCAGTTTGACTTCAAGATGTATATTGCCTTTGTA
TTCAAGGAGAAGAAGAAAAAGTCAGCACTTTTTGAAGTGTCTGAGGTTATACCAGTCATG
ACAAATAATTATGAAGAAAATATCCTGAAAGGTGTGCGAGATTCCAGCTATTCCTTGGAA
AGTTCCCTAGAGCTTTTACAGAAGGATGTGGTACAGCTCCATGCTCCTCGATATCAGTCT
ATGAGAAGGGATGTAATTGGCTGTACTCAGGAGATGGATTTCATTCTTTGGCCTCGGAAT
GATATTGAAAAAATCGTCTGTCTCCTGTTTTCGAGGTGGAAAGAATCTGATGAGCCTTTT
AGGCCTGTTCAGGCCAAATTTGAGTTTCATCATGGTGACTATGAAAAACAGTTTCTGCAT
GTACTGAGCCGCAAGGACAAGACTGGAATCGTTGTCAACAATCCTAACCAGTCAGTGTTT
CTCTTCATTGACAGACAGCACTTGCAGACTCCAAAAAACAAAGCTACAATCTTCAAGTTA
TGCAGCATCTGCCTCTACCTGCCACAGGAACAGCTCACCCACTGGGCAGTTGGCACCATA
GAGGATCACCTCCGTCCTTATATGCCAGAG
>Cow|ENSBTAG00000020496|ENSBTAT00000027310
ATGGGGGACCCAAACTCCCGG---AAGAAACAAGCTCTGAACAGACTACGTGCTCAGCTT
AGAAAGAAAAAAGAATCTCTAGCTGACCAGTTTGACTTCAAGATGTATATTGCCTTTGTA
TTCAAGGAGAAGAAGAAAAAATCAGCACTTTTTGAAGTGTCTGAGGTTATACCAGTTATG
ACAAATAATTATGAAGAAAATATCCTGAAAGGGGTGCGAGATTCCAGTTATTCTTTGGAA
AGTTCCATAGAGCTTTTACAGAAAGATGTGGTGCAGCTCCATGCTCCTCGATACCAGTCT
ATGAGAAGGGATGTAATTGGCTGTACTCAGGAGATGGATTTCATTCTTTGGCCTCGGAAT
GATATTGAAAAAATTGTCTGTCTCCTGTTCTCTAGGTGGAAGGAATCTGATGAGCCTTTT
AGGCCTGTTCAGGCCAAATTTGAGTTTCATCACGGTGACTATGAAAAACAGTTTCTGCAT
GTACTGAGCCGAAAGGACAAGACTGGAATTGTTGTCAACAATCCTAACCAGTCGGTGTTT
CTCTTCATTGACAGACAGCACTTGCAGACTCCAAAAAACAAAGCTACGATCTTCAAGTTA
TGCAGCATCTGCCTCTACCTGCCACAGGAACAGCTTACCCACTGGGCAGTTGGCACCATT
GAGGATCACCTCCATCCCTACATGCCAGAA
>Dog|ENSCAFG00000010417|ENSCAFT00000016551
ATGGGGGACCCAAACTCCCGG---AAGAAACAAGCTCTGAACAGACTACGTGCTCAGCTT
AGAAAGAAAAAAGAATCTCTAGCTGACCAGTTTGACTTCAAGATGTATATTGCCTTTGTA
TTCAAGGAGAAGAAGAAAAAGTCAGCACTTTTTGAAGTGTCTGAGGTTATACCAGTTATG
ACAAATAATTATGAAGAAAATATCCTGAAAGGTGTGCGAGACTCCAGCTATTCCTTGGAA
AGTTCCATAGAGCTTTTACAGAAGGATGTGGTACAGCTCCATGCTCCTCGATACCAGTCT
ATGAGAAGGGATGTAATTGGCTGTACTCAGGAGATGGATTTCATTCTTTGGCCTCGGAAT
GATATTGAAAAAATTGTCTGTCTCCTGTTTTCTAGGTGGAAGGAATCTGATGAGCCTTTT
AGGCCTGTTCAGGCCAAATTTGAGTTTCATCACGGTGACTATGAAAAACAGTTTCTGCAT
GTACTGAGCCGCAAGGACAAGACTGGAATTGTTGTCAACAATCCTAACCAGTCAGTGTTT
CTCTTCATTGACAGACAGCACTTGCAGACTCCAAAAAACAAAGCTACAATCTTCAAGTTA
TGCAGCATCTGCCTCTACCTGCCACAGGAACAGCTTACCCACTGGGCAGTTGGCACCATA
GAGGATCACCTCCATCCCTACATGCCAGAA
>Elephant|ENSLAFG00000002569|ENSLAFT00000002569
ATGGGGGACCCAAACTCCCGG---AAGAAACAAGCTCTGAACAGACTACGTGCTCAGCTT
AGAAAGAAAAAAGAATCTCTAGCTGACCAGTTTGACTTCAAGATGTATATTGCGTTTGTA
TTCAAGGAGAAGAAGAAAAAATCAGCACTTTTTGAAGTGTCTGAAGTTATACCAGTCATG
ACAAATAATTACGAGGAAAATATCCTGAAAGGTGTGCGAGATTCCAGCTATTCCTTGGAA
AGTTCCATAGAGCTTTTACAGAAGGATGTGGTACAGCTCCACGCGCCTCGTTACCAGTCT
ATGAGGAGGGATGTAATTGGCTGTACTCAGGAGATGGATTTCATTCTTTGGCCTCGGAAT
GACATTGAAAAAATTGTCTGTCTCCTCTTTTCTAGGTGGAAGGAATCTGATGAGCCTTTT
AGGCCTGTTCAGGCCAAATTTGAGTTTCATCACGGTGACTACGAAAAACAGTTTCTGCAT
GTACTGAGCCGCAAGGACAAGACTGGAATTGTTGTCAACAATCCTAACCAGTCAGTGTTT
CTCTTCATTGACAGACAGCACTTGCAGACTCCAAAAAACAAAGCTACAATCTTCAAGTTA
TGCAGCATCTGCCTCTACCTGCCACAGGAGCAGCTCACCCACTGGGCAGTGGGCACCATA
GAGGATCACCTCCGTCCTTACATGCCGGAG
>Bowhead|bmy_10264T0
ATGGGGGACCCAAACTCCCGG---AAGAAACAAGCTCTGAACAGACTACGTGCTCAGCTT
AGAAAGAAAAAAGAATCTCTAGCTGACCAGTTTGACTTCAAGATGTATATTGCCTTTGTA
TTCAAGGAGAAGAAGAAAAAATCAGCACTCTTTGAAGTGTCTGAGGTTATACCAGTCATG
ACAAATAATTATGAAGAAAATATCCTGAAAGGTGTGCGAGATTCCAGCTATTCCTTGGAA
AGTTCCATAGAGCTTTTACAGAAGGATGTGGTACAGCTCCATGCTCCTCGATACCAGTCT
ATGAGAAGGGATGTAATTGGCTGTACTCAGGAGATGGATTTCATTCTTTGGCCTCGGAAT
GATATTGAAAAAATTGTCTGTCTCCTGTTCTCTCGGTGGAAAGAATCTGATGAGCCTTTT
AGGCCTGTTCAGGCCAAATTTGAGTTTCATCACGGTGACTATGAAAAACAGTTTCTGCAC
GTACTGAGCCGAAAGGACAAGACTGGAATTGTTGTCAACAATCCTAACCAGTCAGTGTTT
CTCTTCATTGACAGACAGCACTTGCAGACTCCAAAAAACAAAGCTACAATCTTCAAGTTA
TGCAGCATCTGCCTCTACCTGCCACAGGAGCAGCTTACCCACTGGGCAGTTGGCACCATA
GAGGATCACCTCCATCCTTATATGCCAGAA
>Minke|BACU020436
ATGGGGGACCCAAACTCCCGG---AAGAAACAAGCTCTGAACAGACTACGTGCTCAGCTT
AGAAAGAAAAAAGAATCTCTAGCTGACCAGTTTGACTTCAAGATGTATATTGCCTTTGTA
TTCAAGGAGAAGAAGAAAAAATCAGCACTCTTTGAAGTGTCTGAGGTTATACCAGTCATG
ACAAATAATTATGAAGAAAATATCCTGAAAGGTGTGCGAGATTCCAGCTATTCCTTGGAA
AGTTCCATAGAGCTTTTACAGAAGGATGTGGTACAGCTCCATGCTCCTCGATACCAGTCT
ATGAGAAGGGATGTAATTGGCTGTACTCAGGAGATGGATTTCATTCTTTGGCCTCGGAAT
GATATTGAAAAAATTGTCTGTCTCCTGTTCTCTCGGTGGAAAGAATCTGATGAGCCTTTT
AGGCCTGTTCAGGCCAAATTTGAGTTTCATCACGGTGACTATGAAAAACAGTTTCTGCAC
GTACTGAGCCGAAAGGACAAGACTGGAATTGTTGTCAACAATCCTAACCAGTCAGTGTTT
CTCTTCATTGACAGACAGCACTTGCAGACTCCAAAAAACAAAGCTACAATCTTCAAGTTA
TGCAGCATCTGCCTCTACCTGCCACAGGAGCAGCTTACCCACTGGGCAGTTGGCACCATA
GAGGATCACCTCCATCCTTACATGCCAGAA
