# Supplementary material for: Insights into the Evolution of Longevity from the Bowhead Whale Genome
Source: Cell Rep. 2015 Jan 6;10(1):112–22. doi: 10.1016/j.celrep.2014.12.008 (PMC4536333; doi:10.1016/j.celrep.2014.12.008)
Supplement: Supplemental Folder 2. Species Used in the Analysis of Selective Pressure Variation, Single-Gene Orthologous Families Tested, Likelihood Ratio Tests, MAKER Parameters, and Full Assembly and Read Usage Data, Related to Experimental Procedures [file mmc3.zip › Tested SGOs/reciprocal_group_3496.2.fas]

>Gibbon|ENSNLEG00000017391|ENSNLET00000022174
ATGTTGGTGGGTACTCCCAACCTGCTGNNNNNNNNNNNNNNNNNNNNNNNNNNNNNNNNN
NNNNNNNNNCAG---GTCATCGAGGAGCACTTTGGGCCCAATGCAGTACCAGTACCTTTC
CTGTCAGATGCAGTCTGCTATGATCTACTGGGTGTGCTGGTAAAACAG---TCCCGCCCA
GCC------------CATACCCGCCTGGCTTTGCCA---------------------GGT
CGGCAGGGCCGGAGGGCACTGAAACCAGTGGGGCCACTACCAAGCCTCCTGGAGCAGGCA
GGATCTGAGGGTGCCTTCGCCCACTGCACTCGGGAATACTCACCAAATGGCCGAGAAGAG
ATAGCCTATGAAGAGATGCGAATGTTGGATGGACAGCCCTGCAAGATCCGCCTACATATG
GGTGGCCTGCGCAAGAAGGTTGCCTTCCTGTTGCTGCCACCAGGGCAGGTGAGCCTACAG
CAGACTCTTCCCTGGCTCCGAAGCACCCACAGCATCTATGTCATCTACCAGGTCTTCTCT
TGTTCCTGGCTGCAGCTGGGGCTGATGCCTACAGCCCGTGAGCCCCAGCTCCTCCGGCTA
CTTCGGTCATTACCTGTTGCCTTCTCCTGCCTCAAGTTTTCACTGCAGTCTAAGGGCGTG
CTGGGACCACAGAAGCCTCTGACTAAAGACCCATTGCCCCATGGGGCCAACTGGGTCAGA
CCC------------------AACCTCAGCATCATGCCACCTCTGGCCCCCACATCAGCA
CCTGCTGATATAACTGAAGCTGCTGATGTGCCCCAA---CCTGTCCCAGCCCCACCTACG
CCACCTCCCCAGGAAGGGCCAGAGGGCAAACCCACCAGATTCTCCTACAAGGGCCGAAAC
CCCTTCTGGAGGGGGCCCCACATACTGTCAGAGAACTGGCTCTTCAGCCCCTGCAGCCCT
CCACCAGGAGCCCACGGTGGGGGCCCCAGGGACCCCAACGGGCACTCCATGTCCCTGCCC
CTGCTGCAGGGTCTATCCTCGGAGTTCGACAGCGAC---AAC
>Gorilla|ENSGGOG00000026517|ENSGGOT00000025302
ATGTTGGTGGGTACCCCCAACCTGCTGACACTGGATGAAGCTGATGCCACCTGGACTCTC
ATCAAGGATAAG---GTCATCGAGGAGCACTTTGGGCCCAATGCAGTAGCAGTACCTTTC
CTGTCAGATGCAGCCTGCTATGACCTACTGGGTGTGCTGGTAAAACAG---TCCCGCCCA
GCC------------CATACCCGCCTGGCTTTGCCA---------------------GGT
CGGCAGGGCCGGAGGGCACTGAAACCAGTGGGGCCACTACCAAGCCTCCTGGAGCAGGCA
GGATCTGAGGGTGCCTTCGCCCACTGCACTCGGGAATACTCACCAAATGGCCGAGCAGAG
ATAGCCTATGAAGAGACGCGAATGTTGGATGGACAGCCCTGCAAGATCCGCCTACATATG
GGTGACCTGCGCAAGAAGGTTGCCTTCCTGTTGCTGCCACCAGGGCAGGTGAGCCTACAG
CAGACTCTTCCCTGGCTCCGAAGCACCCACAGCATCTATGTCATCTACCAGGTCTTCTCT
TGTTCCTGGCTGCAGCTGGGGCTGATGTCTACAGCCCGTGAGCCCGAGCTCCTCCGGCTA
CTTCGGTCATTACCTGTTGCCTTCTCCTGCCTCAAGTTTTCACTGCAGTCTAAGGGCGTG
CTGGGACCACAGAAGCCTCTGACTAAAGACCCATTGCCCCATGGGGCCAACTGGGTCAGA
CCC------------------AACCTGAGCATCATGCCGCCTCTGGCCCCCACATCAGCA
CCTGCTGATACAACTGAAGCTGCTGATGTGCCCCCA---CCTGTCCCAGCCCCACCTACG
CCACCTCCCCAGGAAGGGCCAGAGGGCAAACCCACCAGATTCTCCTACAAGGGCCGAAAC
CCCTTCCGGAGGGGGCCCCAGACACTGTCAGAGAACTGGCTCTTCAGCCCCCGCAGCCCT
CCACCAGGAGCCCAGGGTGGGGGCCCCAGGGACCCCGAAGGGCACTCCATGTCCCTGCCC
CTGCTGCAGGGTCTATCCTCAGAGTTCGACAGTGAC---AAC
>Guinea_Pig|ENSCPOG00000025622|ENSCPOT00000026305
ATGATGGTTAGCACTCCACACCTGCTAACACTGGATGAAGCTGATGCCACTTGGGCCCTC
ATCAAGGATAAG---GTTATCGAGAAACACTTTGGATGCAATGTAGTGGCAGTGCCTTTC
TTGTCAGATGCAGCCTTCTATGACCTACTTGGTGTGCTAGTGAAACAG---TACCGGCCA
GCC------------CACACCCGCCTGGCTTTGCCA---------------------GGT
CGGCAGGTCCGAAGAGCACTAGAACCAGTGGGACCACTACCAAACCTCCTAGAGCAAGCA
GGATCTGAGGGGAACTTTGCCCACTGCACTCGGGAATACTCACCAAATGGCCGAGCAGAG
ATAACCTACGAAGAGATACGACTGTTGGATGGGCAGCCCTGTCGGATCCGCCTACATACA
GGCGGCCTGCGTAAGAAGGTTGCTTTCCTGTTGCTGCCATCAGGGCAGGTAAACCTACAG
CAGAATCTTCCCTGGCTCCGAAGCACTCATAGCATCTATGTCATCTACCAGGTCTTCTCT
TGCTCCTGGCTGCAGCTGGAGCTGCTGCCTACAGCCAGTGAGCCCCAACTACTCCGGTTA
CAGCGGCCATTGCCTATTGCCTTCTCCTGCCTCAAATTTTCACTG---------------
------------------------------------------------------------
------------------------------------------------------------
---------------GAAGCTGCTGATGGGCCCCCA---TCTGTCCCAACCCCACCTACA
CCACCTCCCCAGGAAGGGCCAGAAAGCAAACCCACCAGATTCGCCTACAAGGGCCGAAAC
CTATTCCGCAGAGGTCCCCAGATGTTATCAGAGAACTGGCTCTTCGGCCCCCACAGCCCC
CCACCAGGAGCTCAGGGTGGGGGCCCTGGGGACCCAGACCGGCACTCCATGTCCCTGCCC
CTGCTGCAGGGTCTGTCCTCAGAGTTCGACAGCGAC---GAA
>Horse|ENSECAG00000009630|ENSECAT00000009815
ATGTTGGTTGGTACCCCCCACCTGCTGACACTGGATGAAGCTGATGCCACCTGGACCCTC
ATCAAGGATAAG---GTTATCGAAGAACGCTTTGGGTCCAATGTAGTGGCAGTACCTTTC
CTGTCGGATGCAGCCTGCTATGACCTATTGGGTGTGCTAGTGAAGCAG---TCCCGCCCA
GCC------------CACTCCCGCCTGGCTTTGCCA---------------------GGT
CGGCAGGGACGGCGGGCACTACAACCAGTGGGGCCTCTACCAAATCTCCTGGAGCAGGCA
GGGTCTGAGGGTGCCTTTGCCCACTGCACTCGGGAATACTCACCAAACGGTCGAGCAGAG
ATAGCCTATGAAGAAATGCGACTGTTGGATGGGCAGCCCTGCCGGATCCGCCTACATATG
GGCGGCCTGCGCAAGAGGGTGGCCTTCCTGCTGCTGCCACCAGGGCAGGTGAGCCTACAG
CAGACTCTTCCCTGGCTCCGAAGCACCCACAGCATCTATGTCATCTACCAGGTCTTCTGC
TGTTCCTGGCTGCAGCTAGGGGTGTTGCCTACAGCCCATGAGACCCAGCTACTCCGGTTA
CAACGGTCACTGCCTGTTGCCTTCTCCTGCCTCAAGTTTTCACTGAAGCCCAAGGGGGTG
CTAGGACCACAAAAGCCCCTGACCAAAGACCCACTGCCCCATGGGGCCAAATGGGTCAGA
CCC------------------AACCTCAGCATCATGCCATCTCTGGCCCCA---TCAGCC
CCTACCGATACCCTCGAAGCTGCTGATGTGCCTCTA---CCTGTCCCAGCCCCACCTACA
CCACCTCCCCAGGAAGGGCCAGAGGGCAGACCCACCAGATTCTCCTACAAGGGCCGAAAC
CCATTCCGAAGGGGACCCCAGATGCTGTCAGAGAACTGGCTCTTCAGCCCCCGCAGCCCT
CCACCAGGAGTCCAGGGTGGGGGCCCCGGGGACCCCGACCGGCACTCCATGTCCCTGCCC
CTGCTGCAGGGTCTGTCCTCGGAGTTCGACAGCGAC---GAC
>Mouse|ENSMUSG00000078611|ENSMUST00000106805
ATGTTGGTCAGTAGCCCCCACCTGCTAACACTGGATGAAGCAGATGCCACTTGGGCCCTC
ATCAAGGATAAG---GTCATCGAGGAGCGTTTTGGGTCCAATGTAGTGGCAGTACCTTTC
CTGTCGGATGCAGCCTACTATGATCTACTGGGCGTGCTAGTGAAACAG---TCCCGTCCA
GCC------------CACACCCGCCTGGCTTTGCCA---------------------GGT
CGGCAGGGCAGAAGGGCACTGAAATCAGTAGGGCTGCTACCAAATCTTCTAGAACAGGCA
GGGTCTGAGGGTATCTTTGCCCACTGCACACGGGAATACTCACCAAATGGCCGAGCCGAG
ACAGCCTATGAAGAAATGCGAATGATGGATGGGCAGCCCTGCAGGATTCGCCTACATATG
GGAGGTCTGCGCAAGAAAGTTGCTTTCCTGCTGCTACCACCAGGGCAGGTGAGCCTACAA
CAGAATCTTCCCTGGCTCCGAAGCACCCACAGCATCTACGTCATCTACCAGGTCTTCTCC
TGCACCTGGCTGCAGCTAGGGCTTTTGCCTACAGCCCGTGAACCCCAGCTGATCCGGTTA
CAGCGGTCACTACCTATTGCTTTCTCCTGCCTCAAGTTTTCACTGCAGCCCAAGGGTGTG
CTGGGACCACAGAAGTCTCTGACCAAAGACCCATTGCCCCAAGGAGCCAACTGGGTTAGA
CCT------------------AGCCTTAGCATCATATCAACTCTGGCCCCCACATCAGTA
TCTGCTGATACCCATGAAGTTGCTGATGTACCTCCA---CCTGTCCCAGCCCCACCTACA
CCACCTCCCCAAGAAGGGCCAGAAGGCAGACCCACCAGATTCTCCCATAAGGGTCGAAAC
CCCTTCCGGAGGGGCCCCTATATGCTTTCAGAGAACTGGCTCTTCAGCCCCCGCAACCCT
CCACCAGGAGCCCAGGGTGGGGGCCCCGGGGACCCCGACCGGCACTCCATGTCCCTGCCC
CTGCTTCAGGGTTTGTCTTCGGAGTTCGACAGCGAC---GAA
>Opossum|ENSMODG00000018594|ENSMODT00000023609
ATGGCAGCCAGCACCCCCCAGCCTCTGTCACTCTTTGAGGCTGACTCCACCTGGGCCCTC
ATCAAAGACAAG---GTCATCGAGGAGCGCTTTGGACCCAATGTGGTAGCTGTTCCCTTC
CTGGCAGATGCAGCATGCTATGACCTCCTCGGAGTGCTGGTGAAGCAAAAGTCAAAGCCA
CCTCCGTGGCTCATCCGTGCCCGCCTAGGCCTAACCTTTCCCCTTGGGCTTGGTCTCCCA
CGCCGGGGTCAGAGGGCTCTGCTCCCCGTGGGACCACTGCCAGGGCTGCTGGAGCGGACG
AGTCCTGAAGGTGCCTTTGCCCACTGCACGAGGGAGTACTCACCCAAGGGCAGGGCTGAG
GTAGGCTATGAGGAAACAAGACTGGTAGATGGGCAGCCCTGCCGCATTAGCCTGCAGCTT
GGGGGCTTGCGCAAACGTGTGGCCTTTCTGCTGCTCCCACCCGGCCAAGTGGGTCTCCAG
CCAGCCCTGCCCTGGCTCCGAGGCACCCACAGCATTTATGTCATCTACCAAGTCTTCTCC
TGCTCCTGGCTGCAGCTGGCACTCGCACCCACAGCCTGTGAACCCCGCCAGCTGCGCCTT
CAGCACCCCTTGCCAGTAGCATTTTCTTGCCTCAAGTTTGCACTGCAGCCCAAGGGCATG
CTGGGCCCACAGAGGCCACTGACTGGGGACAAACTGCCTCGGGAAGCCAGCTGGGCCCGG
CCGGGTCCCGAGTCCACAGTGAACTCAGTGCTGACCCCACCCCTGGTCTCAACC------
CTTTCCAATACCCTACTTGATAGCGACAGCCCACCC---TCC---CAACAGCCACCCACA
CCGCCCAGCCAGGGGGCCCCAGAAGGACGGACGAGCAGGTTCTCCTATAAGGGTCGAAAC
CCCTTCCGAAGGAGACCAAACATGCTGTCAGAGATCTGGCTCTTCAGCCCCCGAAACCCC
TCATCAGGGACCCAGGGCGGGGGCCCAGGGGACCCGGACCGGCACTCCATGTCCCTGCCT
CTGCTGCAGGGCCTGTCAGCGGAATTCGACAGTGAT---GAC
>Orangutan|ENSPPYG00000003551|ENSPPYT00000004233
ATGTTGGTGGGTACCCCCAACCTGCTGACACTGGATGAAGCTGATGCC---TGGACCCTC
ATCAAGGATAAG---GTCATCGAGGAGCACTTTGGGCCCAACGCAGTAGCAGTACCTTTC
CTGTCAGATGCAGCCTGCTATGACCTACTGGGTGTGCTGGTAAAACAG---TCCCGCCCA
GCC------------CATACCCGCCTGGCTTTGCCA---------------------GGT
CGGCAGGGCCGGAGGGCACTGAAACCAGTGGGGCCACTACCAAGCCTCCTGGAGCAGGCA
GGATCTGAGGGTGCCTTCGCCCACTGCACTCGGGAATACTCACCAAATGGCCGAGCAGAG
ATAGCCTATGAAGAGATGCGAATGTTGGATGGACAGCCCTGCAAGATCCGCCTACATATG
GGTGGCCTGCGCAAGAAGGTTGCCTTCCTGTTGCTGCCACCAGGGCAGGTGAGCCTACAG
CAGACTCTTCCCTGGCTCCGAAGCACCCACAGCGTCTATGTCATCTACCAGGTCTTCTCT
TGTTCCTGGCTGCAGCTGGGGCTGATGTCTACAGCCCGTGAGCCCCAGCTCCTCCGGCTA
CTTCGGTCATTACCTGTTGCCTTCTCCTGCCTCAAGTTTTCACTGCAGTCTAAGGGTGTG
CTGGGACCACAGAAGCCTCTGACTAAAGACCCATTGCCCCATGGGGCCAACTGGGTCAGA
CCT------------------AACCTCAGCATCATGCCACCTCTGGCCCCCACATCAGCA
CCTGCTGATACAACTGAAGCTGCTGATGTGCCCCCA---CCTGTCCCAGCCCCACCTACG
CCACCTCCCCAGGAAGGGCCAGAGGGCAAACCCACCAGATTCTCCTACAAGGGCCGAAAC
CCCTTCCGGAGGGGGCCCCAGATACTGTCAGAGAACTGGCTCTTCAGCCCCCGCAGCCCT
CCACCAGGAGCCCAGGGTGGGGGCCCCAGGGACCCCGACGGGCACTCCATGTCCCTGCCC
CTGCTGCAGGGTCTATCCTCGGAGTTCGACAGCGAC---AAC
>Rabbit|ENSOCUG00000017869|ENSOCUT00000017868
ATGTTGGTTGGTACCCCCCATCTGCTAACACTGGATGAAGCTGATGCCGCCTGGACCCTC
ATCAAGGATAAG---GTCATTGAAGAGCGCTTTGGGTCCAATGTAGTGGCGGTTCCTTTC
CTGTCGGATGCAGCCTGCTATGACCTACTGGGTGTGCTAGTGAAACAG---TCCCGCCCA
GCC------------CACACCCGCCTGGCTCTGCCA---------------------GGT
CGGCAGGGCCGGAGGGCACTGAAACCAGTGGGGCCGCTGCCAAACCTCCTGGAACAGGCA
GGGTCTGAGTGTGCCTTTGCCCACTGCACTCGGGAATACTCACCAAATGGCCGGGCAGAG
ATTGCCTATGAAGAGATGCGACTGTTGGATGGGCAGCCCTGTCGGATCCGCCTACATATG
GGTGGCCTGCGCAAGAAGGTTGCCTTCCTGTTGCTGCCGCCAGGGCAGGTGAGCCTACAG
CAGACTCTTCCCTGGCTCCGAAGCACCCACAGCATCTATGTCATCTACCAGGTCTTCTCC
TGCTCCTGGCTGCAGCTGGGGCTGTTGCCTACAGCCCGTGAGCCCCAGCTGCTGCGATTA
CAGCGGTCATTGCCTGTTGCCTTCTCCTGCCTTAAGTTTTCACTGCAGCCCAAGGGTGTG
CTGGGACCACAGAAACCTCTGACTAAAGACCCATTGCCCCAAGGAGCCAACTGGGTCAGA
CCC------------------AACTTCAGCATCATGCCAACTCTGTCCCCAACATCAGCA
CCTGCTGATATCCCCGAAGCTGTTGATGTGCCCCCA---CCTGTCCCAGCTCCACCTACA
CCACCTCCCCAGGAAGGGCCAGAGGGAAGACCCACCAGATTCTCCTACAAGAGCCGAAAC
CCCTTCCGGAGGGGGCCCCAGATGCTGTCAGAGAACTGGCTCTTCAGCCCCCGCAGTCCC
CCACCAGGAGCCCAGGGTGGGGGACCCGGGGATCCCGACCGGCACTCCATGTCCCTGCCC
CTGCTGCAGGGTCTGTCCTCGGAGTTCGACAGCGAC---GAC
>Rat|ENSRNOG00000030818|ENSRNOT00000040672
ATGTTGGTCAGTACTCCCCATCTGCTAACACTGGATGAAGCAGATGCCACTTGGGCCCTC
ATCAAGGATAAG---GTCATCGAGGAGCGTTTTGGGTCCAATGTAGTGGCAGTACCTTTC
CTGTCGGACGCAGCCTACTATGATCTACTGGGCGTGCTAGTCAAACAG---TCCCGTCCA
GCC------------CACACCCGCCTGGCTTTGCCA---------------------GGT
CGGCAGGGCCGAAGGGCACTGAAATCAGTAGGGCTGCTACCAAATCTTCTAGAACAGGCA
GGGTCTGAGGGTGTCTTTGCCCACTGCACTCGGGAATACTCACCAAATGGCCGAGCTGAG
ATAGCTTATGAAGAAATGCGAATGTTGGATGGGCAGCCCTGCAGGATTCGCCTACATATG
GGAGGCTTGCGCAAGAAAGTTGCTTTCCTGCTGCTACCACCAGGGCAGGTGAGCCTACAG
CAGAATCTTTCCTGGCTCCGAAGCACCCACAGCATCTATGTCATCTACCAGGTCTTCACC
TGCACCTGGCTGCAGCTAGGGCTTTTGCCTACATCCCGTGAACCCCAGATGCTCCGGTTA
CAGCGGTCACTACCTATTGCTTTCTCCTGCCTCAAGTTTTCACTGCAGCCCAAGGGTGTG
CTGGGACCACAGAAATCTCTGACCAAAGACCCATTGCCCCAAGGAGCCAACTGGGTTAGA
CCT------------------AGCCTTAGCATCATATCAACTCTGGCCCCCACATCAGTA
CCTGCTGATACCCCTGAAGTTGCTGACGTACCTCCA---CCTGTCCCAGCCCCACCTACA
CCACCTCCCCAAGAAGGGCCAGAAGGCAGACCCACCAGATTCTCCTATAAAGGTCGAAAC
CCCTTCCGGAGGGGCCCCTATATGCTTTCAGACAACTGGCTCTTCAGCCCCCGCAACCCT
CCACCAGGAGCCCAGGGTGGGGGCCCCGGGGACCCCGACCGGCACTCCATGTCCCTGCCC
CTGCTGCAGGGTCTGTCCTCGGAGTTCGACAGCGAC---GAA
>Macaque|ENSMMUG00000016881|ENSMMUT00000023711
ATGTTGGTGGGTACCCCCCACCTGCTGACATTGGATGAAGCTGATGCCACCTGGACCCTC
ATCAAGGATAAG---GTCATCGAGGAGCACTTTGGGCCCAATGCAGTAGCAGTCCCTTTC
CTGTCAGATGCAGTCTGCTATGACCTACTGGGTGTGCTGGTAAAACAG---TCCCGCCCA
GCC------------CATACCCGCCTGGCTTTGCCA---------------------GGT
CGGCAGGGTCGGAGGGCACTGAAACCAGTGGGGCCACTACCAAGCCTCCTGGAGCAGGCA
GGATCTGAGGGTGCCTTCGCCCACTGCACTCGGGAATACTCACCAAATGGCCAAGCAGAG
ATAGCCTATGAAGAGATGCGAATGTTGGATGGGCAGCCATGCAAGATCCGCCTACATATG
GGTGGCCTGCGCAAGAAGGTTGCCTTCCTGTTGCTGCCACCAGGGCAGGTGAGCCTACAG
CAGACTCTTTCCTGGCTCCGAAGCACCCACAGCATCTATGTCATCTACCAGGTCTTCTCT
TGTTCCTGGCTGCAGCTGGGGCTGATGCCTACAGCCCATGAGCCCCAGCTCCTCCAGCTA
CATCGGTCATTACCTGTTGCCTTCTCCTGCCTCAAGTTTTCACTGCAGTCCAAGGGCGTG
CTGGGACCACAGAAGCCTCTGACTAAAGACCCATTGCTCCATGGGGCCAACTGGGTCAGA
CCC------------------AACCTCAGCATCATGCCACCTCTGGCCCCCACATCAGCA
CCTGCTGATACACCTGAAGCTGCTGATGTGCCCCCA---CCTGTCCCAGCTCCACCTACA
CCACCTCCCCAGGAAGGGCCAGAGGGCAAACCCACCAGATTCTCCTACAAGGGCCGAAAC
CCCTTCCGGAGGGGGCCCCAGATACTGTCAGAGAACTGGCTCTTCAGCCCCCGCAGCCCT
CCACCAGGAGCCCAGGGTGGGGGCCCCAGGGACCCCGACGGGCACTCCATGTCCCTGCCC
CTGCTGCAGGGTCTATCCTCAGAGTTCGACAGCGAC---GAC
>Marmoset|ENSCJAG00000014410|ENSCJAT00000028018
ATGTTGGTTGGTACCCCCCACCTGCTGACACTAAATGAAGCTGATGCCACCTGGACCCTC
ATCAAGGATAAG---GTCATCGAGGAGCACATTGGGTCCAACGCAGTAGCAGTACCTTTC
CTGTCAGATGCAGCCTGCTATGACCTACTGGGTGTGCTGGTAAAACAG---TCCCGCCCA
GCC------------CATACCCGCCTGGCTTTGCCA---------------------GTT
AGGCAGGGCCGGAGGGCACTGAAACCAGTGGGGCCACTACCAAACCTCCTGAAGCAGGCA
GGATCTGAGGGTGCCTTCGCCCACTGCACTCAGGAATACTCACCAAATGGCCAAGCAGAG
ATAGCCTATGAAGAGATACGAATGTTGGATGGGCAGCCCTGCAGGATCCGCCTACATATG
GGTGGCCTGCGCAAGAAGGTTGCCTTCCTATTGCTGCAACCAGGGCAGGTGAGCCTACAG
CAGACTCTTCCCTGGCTCCGAAGCACCCATAGCATCTATGTCATCTACCAGGTCTTCTCT
TGTTCCTGGCTGCAACTGGGGCTGACGTCGACAGACCGTGAGTCCCAGCTACTCCAGTTA
CATCAGTCATTACCTGTTGCCTTCTCCTGCCTCAAGTTTTCACTGCAGCCCAAGGGTGTG
CTGGGACCACAGAAGCCTCTGACTAAAGATCCATTGCCCCATGGGGCCAACTGGGTCAGA
CCC------------------AACCTCAGCATCATGCCACCTCTGGCCTCCACATCAGCA
CCTGCTGATACACCTGAAGCTGCCAATGTGCCCCCCCGACCTGTTCCAGCCCCACCTATA
CCACCTCCCCAGGAAGGGCCAGAGGGCAGACTCACCAGATTCTCCTACAAGGGCCGAAAC
CCCTTCCAGAGGGGGCCCCCGATACTGTCAGAGAACTGGCTCTTCAGCCCCCGCAGCCCT
CCACCAGGAGCCCAGGTTGGGGGCCCCGGGGACCCCGACGGACACTCCATGTCCCTGCCC
CTGCTGCAGAATCTGTCCTTGGAGTTCGACAGCAAT---GAC
>Microbat|ENSMLUG00000002101|ENSMLUT00000002101
ATGTTGGTTGGTACCCCTCAACTGCTAACACTGGATGAAGCTGATACCACATGGACCCTC
ATCAAAGACAAG---GTAATCGAAGAGCGCTTTGGGTCCAATGTAGTGGCGGTACCTTTC
CTATCGGATGCAGCTTGCTATGATCTACTGGGTGTGCTAGTGAAGCAG---TACCGCCCA
GGC------------CACAGCCGCCTGGTTTTGACA---------------------GGT
CGGCAGGGCCGGCGGACATTGCAACCAGTGGGACCACTACCAAACCTCCTGGAGCAGGCA
GGGTCTGAGGGTGCCTTTGCCCACTGCACACGGGAATACTCACCAAAAAGTGGAGCAGAG
CTAGCCTATGAAGAAATGCGACTCTTGGATGGGCAGCCCTGCCGGATCCACCTACATATG
GGTGGCCTGCGCAAGAAGGTGGCCTTTCTGTTGCTGCCACCAGGGCAGGTGAGCCTACAG
AAGACTCTTCCCTGGCTCCGAAGCACCCACAGCATCTATGTCATCTACCAGGTCTTCTCC
TGTTCCTGGATGCAGCTGGGGTTACTGCCTACAGGTCATGAGCCCCAGATGCTCCGGTTA
CAACGGTCACTGCCTATTGCCTTCTCATGCCTCAAGTTTTCACTGCAGCCCAAGGGAGTG
CTGGGACCACAAAAGGCCCTGACCAAAGGCCCACTACTCCATGGGACCAACTGGGTCAGA
CCC------------------AACCTCAACATCATGCCACCTCTGGCGTCCCCATCAGCC
CTTGAAAATATCACTGAACCTGCTGATGTGCCCCCA---CCTGTCCCAGCCCCATCTACA
TCACCTCCCCAGGAAGGGCCTGAGGGCAGACTCACCAGAGTCTCCTACAAGGGTCGAAAC
CCATTCCGAAGGGGGCCCCAGATGCTATCAGAGAACTGGCTCTTCAGCCCCCGCAGCCCC
CCACCAGGAGCCCAGGGTGGGGGTCCCGGGGACCCCGACCGGCACTCCATGTCCCTGCCC
CTGCTTCAGGGTCTGTCCTCGGAGTTCGACAGCGAC---GAC
>Human|ENSG00000180878|ENST00000316375
ATGTTGGTGGGTACCCCCAACCTGCTGACACTGGATGAAGCTGATGCCACCTGGACCCTC
ATCAAGGATAAG---GTCATCGAGGAGCACTTTGGGCCCAATGCAGTAGCAGTACCTTTC
CTGTCAGATGCAGCCTGCTATGACCTACTGGGTGTGCTGGTAAAACAG---TCCCGCCCA
GCC------------CATACCCGCCTGGCTTTGCCA---------------------GGT
CGGCAGGGCCGGAGGGCACTGAAACCAGTGGGGCCACTACCAAGCCTCCTGGAGCAGGCA
GGATCTGAGGGTGCCTTCGCCCACTGCACTCGGGAATACTCACCAAATGGCCGAGCAGAG
AGAGCCTATGAAGAGACGCGAATGTTGGATGGACAGCCCTGCAAGATCCGCCTACATATG
GGTGACCTGCGCAAGAAGGTTGCCTTCCTGTTGCTGCCACCAGGGCAGGTGAGCCTACAG
CAGACTCTTCCCTGGCTCCGAAGCACCCACAGCATCTATGTCATCTACCAGGTCTTCTCT
TGTTCCTGGCTGCAGCTGGGGCTGACGTCTACAGCCCGTGAGCCCCAGCTCCTCCGGCTA
CTTCGGTCATTACCTGTTGCCTTCTCCTGCCTCAAGTTTTCACTGCAGTCTAAGGGCGTG
CTGGGACCACAGAAGCCTCTCACTAAAGACCCATTGCCCCATGGGGCCAACTGGGTCAGA
CCC------------------AACCTCAGCATCATGCCGCCTCTGGCCCCCACATCAGCA
CCTGCTGATACAACTGAAGCTGCTGATGTGCCCCCA---CCTGTCCCAGCCCCACCTACG
CCACCTCCCCAGGAAGGGCCAGAGGACAAACCCACCAGATTCTCCTACAAGGGCCGAAAC
CCCTTCTGGAGGGGGCCCCAGATACTGTCAGAGAACTGGCTCTTCAGCCCCCGCAGCCCT
CCACCAGGAGCCCAGGGTGGGGGCCCCAGGGACCCCGACGGGCACTCCATGTCCCTGCCC
CTGCTGCAGGGTCTATCCTCAGAGTTCGACAGTGAC---GAC
>Orca|XP_004279308.1
ATGTTGGTTGGTACCCCTCACCTGCTGACACTGGATGAAGCTGATGCTACCTGGACCCTC
ATCAAAGATAAG---GTTACAGAGGAGCGCTTTGGGCCCAATGTAGTGGCAGTACCTTTC
CTGTCGGATGCAGCCTGCTTTGACCTACTGGGTGTGCTAGTGAAACAG---TCCCGCCCA
GTC------------CACACCCGCCTGGTTCTGCCA---------------------GGT
CGGCAGGGCCGGCGGGCACTACAACCAGTGGGGCCACTACCGAACCTCCTGGAGCAGGCA
GGCTCTGAAGGTGCCTTTGCCCACTGCACTAGAGAATACTCACCAAATGGCCGGGCAGAG
ACAGCCTATGAAGAAATGCGACTGTTGGATGGGCAGCCCTGCCGGATCCGCTTACATATG
GGTGGCCTGCGCAAGAAGGTGGCCTTCCTGCTGCTGCCACCAGGGCAGGTGAGCTTACAG
CAGACTCTTCCCTGGCTCCGAAGCACCCACAGCATCTACGTCATCTACCAGGTCTTCTCC
TGTTCCTGGCTACAGCTGGGGCTGCTGCCCACAGCCCGGAAGCCCCAACTGCTCTGGTTA
CAGCGGTCACTGCCTATTGCCTTCTCCTGCCTCAAGTTTTCACTGCAGCCCAAGGGAGTG
CTGGGACCACAGAAGCCCCTGATCAAAGACCCACTGCCCCATGGGGCCAGTTGGGTCAGA
CCT------------------GACCTCAGCATCATGCCACCTCCAGCCCCCATGTCAGCC
CCTGCTGATGTCCCCGAAGCTGCTGATGTGCTCTCA---CCTGGCCCAGCCCCACCTTCA
CCACCTCCCCAGGAAGGGCCAGAGGGCAGACCACCCAGATTCTCCTACAAGGGCCGAAAC
CCCTTCCGAAGGGGTCCCCAGATGCTGTCAGAGAACTGGCTCTTCAGCCCCCGAAGCCCC
GCACCAGGAGCCCAGGGTGGGGGCCCTGGGGACCCTGAGCGGCACTCCATGTCCCTGCCC
CTGCTGCAGGGTCTGTCCTCGGAGTTCGACAGCGACGACGAA
>Chimp|ENSPTRG00000003280|ENSPTRT00000006232
ATGTTGGTGGGTACCCCCAACCTGCTGACACTGGATGAAGCTGATGCCACCTGGACCCTC
ATCAAGGATAAG---GTCATCGAGGAGCACTTTGGGCCCAATGCAGTAGCAGTACCTTTC
CTGTCAGATGCAGCCTGCTATGACCTACTGGGTGTGCTGGTAAAACAG---TCCCGCCCA
GCC------------CATACCCGCCTGGCTTTGCCA---------------------GGT
CGGCAGGGCCGGAGGGCACTGAAACCAGTGGGGCCACTACCAAGCCTCCTGGAGCAGGCA
GGATCTGAGGGTGCCTTCGCCCACTGCACTCGGGAATACTCACCAAATGGCCGAGCAGAG
AGAGCCTATGAAGAGACGCGAATGTTGGATGGACAGCCCTGCAAGATCCGCCTACATATG
GGTGACCTGCGCAAGAAGGTTGCCTTCCTGTTGCTGCCACCAGGGCAGGTGAGCCTACAG
CAGACTCTTCCCTGGCTCCGAAGCACCCACAGCATCTATGTCATCTACCAGGTCTTCTCT
TGTTCCTGGCTGCAGCTGGGGCTGATGTCTACAGCCCGTGAGCCCCAGCTCCTCCGGCTA
CTTCGGTCATTACCTGTTGCCTTCTCCTGCCTCAAGTTTTCACTGCAGTCTAAGGGCGTG
CTGGGACCACAGAAGCCTCTCACTAAAGACCCATTGCCCCATGGGGCCAACTGGGTCAGA
CCC------------------AACCTCAGCATCATGCCGCCTCTGGCCCCCACATCAGCA
CCTGCTGATACAACTGAAGCTGCTGATGTGCCCCCA---CCTGTCCCAGCCCCACCTACG
CCACCTCCCCAGGAAGGGCCAGAGGACAAACCCACCAGATTCTCCTACAAGGGCCGAAAC
CCCTTCCGGAGGGGGCCCCAGATACTGTCAGAGAACTGGCTCTTCAGCCCCCGCAGCCCT
CCACCAGGAGCC---GGTGGGGGCCCCAGGGACCCCGACGGGCACTCCATGTCCCTGCCC
CTGCTGCAGGGTCTATCCTCAGAGTTCGACAGTGAC---AAC
>Cow|ENSBTAG00000027642|ENSBTAT00000039810
ATGTTGGTTGGTACCCCCCACCTGCTGACACTGGATGAAGCTGATGCCACCTGGACTCTC
ATCAAAGATAAG---GTTATCGAGGAGCGCTTTGGGCCCAATGTAGTGGCAGTACCTTTT
CTGTCTGATGCAGCGTGCTATGACCTTCTGGGTGTTTTAGTGAAACAG---TCCCGCCCA
GCC------------CACAGCCGCCTGGCTCTGCCA---------------------GGT
CGGCAGGGCCGGCGGGCACTACAACCAGTGGGGCTGCTACCAAACCTCCTGGAACAGGCA
GGCTCTGAGGGTGCCTTCGCGCACTGCACTCGAGAATACTCACCAAACAGCCGAGCAGAG
ATAACCTATGAAGAAATGCGACTGCTGGATGGGCAGCCCTGCCGGATCCACTTACACATG
GGGGGTCTACGCAAGAAGATGGCCTTCCTGCTGCTGCCACCAGGGCAGGTGAGCTTACAG
CCGTCTCTTCCCTGGCTCCGAAGCACCCACAGCATCTACATCATCTACCAGGTCTTCTCC
TGTTCCTGGCTACAGCTGGGGCTGCTGCCGACAGCCCATGAGCCCCAACTGCTCCGGTTA
CAACGGTCACTGCCTATTGCCTTCTCCTGCCTCAAGTTTTCATTGCAACCCAAGGGAGTG
CTGGGACCACAGAAGCCCCTGATCAAAGACCCACTGCCCCAAGGGGCCAGCTGGGCCAGA
CCC------------------AACCTCAGCATCATGCCACCTCCGGCCCCTACATCAGCC
TCTGATGATATCCCTGAAGCTGCTGATGTGCCCCAA---CCTGTCCCAGCCCCACCTACA
CCACCTCCCCAAGAAGGGCCAGAGTGCAGACCAACCAGATTCTCCTACAAGGGCCGAAAC
CCCTTCCGAAGGGGGCCCCAGATGCTGTCAGAGAACTGGCTCTTCAGCCCCCGCAACCCC
CCACCAGGAGCCCAGGGTGGGGGCCCCGGGGACCCCGACCGGCACTCCATGTCCCTGCCC
CTGCTGCAGGGTCTATCCTCGGAGTTCGACAGCGAC---GAA
>Dog|ENSCAFG00000006369|ENSCAFT00000010285
ATGTTAGTTGGTACCCCCCACCTGCTGACACTGGATGAAGCTGATGCCACGTGGGCTCTC
ATCAAGGATAAA---GTTATCGAGGAGCGCTTTGGGCCCAATGTAGTGGCAGTCCCTTTC
CTGTCGGATGCAGCCTGCTATGACCTACTGGGTGTGCTAGTGAAGCAG---TCCCGCCCA
GCC------------CACACCCGCCTGGCTTTACCA---------------------GGT
CGGCAGGGTCGGCGGGCACTACAACCAGTGGGGCCACTACCGAACCTCCTGGAGCAGGCA
GGGTCTGAGGGTGCCTATGCGCACTGCACTCGGGAATACTCACCAAACGGCAGAGCAGAG
ATAGCCTATGAAGAAATGCGACTGTTGGATGGGCAGCCCTGCCGGATCCGCCTGCACATG
GGTGGCCTGCGCAAGAAGGTGGCCTTCCTGCTGCTGCCACCAGGGCAGGTGAGCCTACAG
CAAAATCTTCCCTGGCTCCGAAGCACCCACAGCATCTATGTCATCTACCAGGTCTTCTCC
TGTTCCTGGCTGCAGCTCGGGCTGTTACCTACAGCCCATGAGCCCCAGCTGCTTCGGTTA
CAGCGGTCACTGCCTGTTGCCTTCTCCTGCCTCAAGTTTTCACTGCAGCCCAAAGGAGTG
CTGGGACCGCAGAAGCCTCTGACCAAAGATCCACTGCCCCATGGTGCCAACTGGGTCAGA
CCC------------------AACCTCGGCATCATGCCATCTCTGGCCCCTACATCCGCC
CCTGCCAATACCCCTGAAGCTGCTGATGTGCCCCCA---CCTGTCCCAGCCCCACCTACA
CCACCTCCACAGGAAAGGCCAGGAGGCAGACCCACCAGATTCTCCTACAAGGGTCGAAAC
CCCTTCCGCAGGAGGCCCCAGATGTTATCAGAGAACTGGCTCTTCAGCCCCCGCAGCCCC
CCACCAGGAGTCCAGGGTGGGGGCCCCGGGGACCCCGACCGGCACTCCATGTCCCTGCCC
CTGCTGCAGGGTCTGTCCTCAGAATTCGACAGCGAC---GAA
>Elephant|ENSLAFG00000006011|ENSLAFT00000006010
ATGTTGGTTGGTACCCCCCACCTGCTGACACTAGATGAAGCTGATGCCACCTGGACCCTC
ATCAAGGATAAGGTGGTCATTGAGGAGCGCTTTGGGCCCGGCGTAGTGGCAGTACCTTTC
CTGTCGGATGCAGCCTGCTATGACCTACTGGGGGTGCTAGTGAAACAG---TCCCGCCCA
GCC------------CATACCCGCCTGGCTTTGCCA---------------------GGT
CGCCAGGGTCGGCGGGCACTGCAACCAGTGGGGCCACTGCCAAGCCTCCTGGAGCAGACA
GGGTCTGAGGGTACTTTTGCCTACTGTACTCGAGAATACTCACCAAATGACCGGGCAGAG
ATAACCTATGAAGAGATGCGACTGTTGGATGGACAGCCCTGCCGAATCCGCTTACATTTG
GGTGGTCTGCGCAAGAAGGTGGCCTTCCTGCTGCTACCACCAGGGCAGGTTAGCCTACAG
CAGACTCTTTCTTGGCTCCGAGGCACCCACAGCATCTATGTCATCTACCAGGTCTTCTCC
TGCTCCTGGCTGCAGCTGGGGCTATTGCCCACGGCCCGTGAGCCCCAGCTGCTTCGGTTA
CAGCGGTCACTGCCTATTGCCTTCTCCTGCCTCAAGTTTTCACTGCAGCCCAAGGGTGTG
CTGGGACCACAGAAGCCCCTGAACAAGGACCCATTGCCCCATGGGGCCAACTGGGTCAGA
CCC------------------AACCTTAGCATCATGCCACCTCTGGCGCCCACATTAGCC
CCTGCTAATATCCCCGAAGCTGCTGCTGTACCCCCA---CCTGTACCAACCCCATCGACA
CCACCTCCCCAGGAAGGGCCAGAGGGCAGACCCACCAGATTCTCCTACAAGGGCCGAAAC
CCCTTCCGGAGGGGACCACTGATGCTGTCAGAAAACTGGCTCTTCAGCCCCCGCAGCCCC
CCACCAGGAGCCCAGGGTGGGGGCCCCGGGGACCCCGACCGGCACTCCATGTCCCTGCCC
CTGCTGCAGGGTCTGTCCTCGGAGTTCGACAGCGAC---GAC
>Bowhead|bmy_13082T0
ATGTTGGTTGGTACCCCTCACCTGCTGACACTGGATGAAGCTGATGCTATCTGGACCCTC
ATCAAAGATAAG---GTTATAGAGGAGCGCTTTGGGCCCAGTGTAGTGGCAGTACCTTTC
CTGTCGGATGCAGCCTGCTTTGATCTACTGGGTGTGCTAGTGAAACAG---TCCCGTCCA
GCC------------CACACCCGCCTGGCTCTGCCA---------------------GGT
CGGCAGGGCCGGCGGGCACTACAACCAGTGGGGCCACTACCGAACCTCCTGGAGCAGGCA
GGCTCTGAAGGTGCCTTTGCCCACTGCACTAGAGAATACTCACCAAATGGCCGGGCAGAG
ACAGCCTATGAAGAAATGCGACTGTTGGATGGGCAGCCCTGCCGGATCCGCTTACATATG
GGTGGCTTGCGTAAGAAGGTGGCCTTCCTGCTGCTGCCACCAGGGCAGGTGAGCCTACAG
CAGACTCTTCCCTGGCTCCGAAGCACCCACAGCATCTACGTCATCTACCAGGTCTTCTCC
TGTTCCTGGCTACAGCTGGGGCTGCTGCCTACAGCCCGTGAGCCCCAACTGCTCTGGTTA
CAGCGGTCACTGCCTATTGCCTTCTCCTGCCTCAAGTTTTCACTGCAGCCCAAGGGAGTG
CTGGGACCACAGAAGCCCCTGATCAAAGACCCACTGCCCCATGGGGCCAGTTGGGTCAGA
CCC------------------GACCTCAGCATCATGCCACCTCCGGCCCCG---TCAGCC
CCTGCTGATGTCCCTGAAGCTGCTGATGTGCCCTCA---CCTGGCCCAGCCCCACCTTCA
CCACCTCCCCAGGAAGGGCCAGAGGGCAGACCACCCAGATTCTCCTACAAGGGCCGAAAC
CCCTTCCGAAGGGGGCCCCAGATGCTGTCAGAGAACTGGCTCTTCAGCCCCCGAAGCCCC
GCACCAGGAGCCCAGGGTGGGGGACCCGGGGACCCCGAGCGGCACTCCATGTCCCTGCCC
CTGCTGCAGGGTCTGTCCTCGGAGATCGACAGCGAC---GAA
>Minke|BACU004502
ATGTTGGTTGGTACCCCTCACCTGCTGACACTGGATGAAGCTGATGCTACCTGGACCCTC
ATCAAAGATAAG---GTTACAGAGGAGCGCTTTGGGCCCAATGTAGTGGCAGTACCTTTC
CTGTCGGATGCAGCCTGCTTTGACCTACTGGGTGTGCTAGTGAAACAG---TCCCGCCCA
GCC------------CACACCCGCCTGGCTCTGCCA---------------------GGA
CGGCAGGGCCGGCGGGCACTACAACCAGTGGGGCCACTACCGAACCTCCTGGAGCAGGCA
GGCTCTGAAGGTGCCTTTGCCCACTGCACTAGAGAATACTCACCAAATGGCCGGGCAGAG
ACAGCCTATGAAGAAATGCGACTGTTGGATGGGCAGCCCTGCCGGATCCGCTTACATATG
GGTGGCCTGCGCAAGAAGGTGGCCTTCCTGCTGCTGCCACCAGGGCAGGTGAGCCTACAG
CAGACTCTTCCCTGGCTCCGAAGCACCCACAGCATCTACGTCATCTACCAGGTCTTCTCC
TGTTCCTGGCTACAGCTGGGGCTGCTGCCTACAGCCCGTGAGCCCCAACTGCTCTGGTTA
CAGCGGTCACTGCCTATTGCCTTCTCCTGCCTCAAGTTTTCACTGCAGCCCAAGGGAGTG
CTGGGACCACAGAAGCCCCTGATCAAAGACCCACTGCCCCATGGGGCCAGTTGGGTCAGA
CCC------------------GACCTCAGCATCATGCCACCTCCGGCCCCCCCGTCAGCC
CCTGCTGATGTCCCCGAAGCTGCTGATGTGCCCTCA---CCTGGCCCAGCCCCACCTTCA
CCACCTCCGCAGGAAGTGCCAGAGGGCAGACCACCCAGATTCTCCTACACGGGCCGAAAC
CCCTTCCGAAGGGGGCCCCAGATGCTGTCAGAGAACTGGCTCTTCAGCCCCCGAAGCCCC
GCACCAGGAGCCCAGGGTGGGGGACCCGGGGACCCCGAGCGGCACTCCATGTCCCTGCCC
CTGCTGCAGGGTCTGTCCTCGGAGTTCGACAGCGAC---GAA
