# Supplementary material for: Insights into the Evolution of Longevity from the Bowhead Whale Genome
Source: Cell Rep. 2015 Jan 6;10(1):112–22. doi: 10.1016/j.celrep.2014.12.008 (PMC4536333; doi:10.1016/j.celrep.2014.12.008)
Supplement: Supplemental Folder 2. Species Used in the Analysis of Selective Pressure Variation, Single-Gene Orthologous Families Tested, Likelihood Ratio Tests, MAKER Parameters, and Full Assembly and Read Usage Data, Related to Experimental Procedures [file mmc3.zip › Tested SGOs/reciprocal_group_3498.2.fas]

>Gibbon|ENSNLEG00000003243|ENSNLET00000004150
------------------------------------------------------------
------------------------------------------------------------
------------------------------------------------------------
------------ATGTCAAGCGAGGAAAGCTACCGGGCCATCCTGCGTTACCTGACGAAC
GAGCGCGAGCCGTACGCGCCGGGCACCGAGGGCAATGTCAAGCGTAAAATCCGAAAAGCT
GCCGCCTGCTACGTGGTGCGCGGCGGGACTCTGTATTACCAGCGGCGGCAGCGGCACCGC
AAGACCTTCGCGGAGCTGGAGGTGGTGCTGCAGCCGGAGAGACGCCGGGACCTCATCGAG
GCGGCGCACCTGGGTCCCGGCGGCACTCACCACACCCGGCATCAGACCTGGCACTACCTG
TCCAAGACGTACTGGTGGCGAGGTATATTGAAGCAAGTCAAAGATTACATTAAACAGTGT
AGCAAATGCCAGGAGAAACTAGATCGATCCCGTCCAATATCAGATGTTTCAGAAATGTTG
GAAGAATTGGGACTAGACCTTGAATCTGGAGAAGAAAGTAATGAATCAGAAGATGACCTG
AGCAACTTTACTTCATCTCCAACTACAGCGTCCAAGCCTGCAAAAAAGAAGCCAGTATCC
AAACATGAACTTGTGTTTGTTGACACCAAAGGAGTGGTAAAACGTTCTTCTCCAAAACAT
TGTCAGGCTGTCTTAAAACAGCTGAACGAACAGAGACTTTCCAACCAGTTCTGTGATGTT
ACTTTGTTAATTGAAGGAGAAGAGTACAAAGCTCATAAATCTGTTTTGTCAGCAAATAGC
GAGTATTTTCGAGATCTTTTTATTGAGAAAGGAGCTGTTTCCAGTCATGAGGCTGTGGTG
GATCTTTCTGGTTTTTGTAAGGCCAGCTTCCTTCCTTTACTGGAATTTGCCTATACTTCT
GTACTAAGTTTTGATTTCTGTAGCATGGCTGATGTAGCCATCTTAGCTCGTCATCTTTTC
ATGTCAGAAGTCTTAGAGATTTGTGAAAGTGTACATAAGCTAATGGAAGAGAAGCAGCTA
ACAGTATATAAGAAGGGTGAAGTACAAACAGTTGCATCCACCCAGGACTTACGAGTACAG
AATGGAGGTACAGCACCTCCTGTGGCTAGCAGTGAGGGAACCACAACAAGTTTATCTACT
GAACTTGGGGATTGTGAAATTGTACTACTGGTAAATGGAGAATTGCCAGAAGCGGAGCAG
AATGGAGAGGTAGGACGACAGCCTGAGCCCCAGGTTTCTTCAGAGGCTGAAGCTGCCCTG
TCA------TCAGTAGGATGTATAGCTGATTCCCAT------------------------
---------------------------------------CCTGAAATGGAGTCTGTTGAT
TTAATAACAAAAAACAACCAGACAGAACTGGAAACTTCA------------------AAC
AACAGAGAAAATAACACAGTTTTTAATATACACCCTAAACTTTCA---AAAGAGAATGTA
ATTAGTAGCTCGCCA------------GAGAGTAGTGGTATGGGAAATGATATATCA---
GCT------GAGGATATTTGTGCCGAAGACATTCCAAAA------------------CAT
AGGCAGAACATTGACCAACCTTTAAAAGATCAGGAAAATCTAGTTGCATCA---------
ACAGCAAAGACAGAC------TTTGGCCCTGATGAT---GATACTTACAGAAGCAGGCTT
CGACAACGTTCTGTTAATGAAGGGGCATATATTCGACTACACAAGGGAATGGAGAAAAAG
CTGCAGAAACGGAAAGCCGTTCCCAAGTCAGCAGTTCAACAGGTGGCTCAGAAGTTAGTT
CAAAGAGGAAAAAAGATGAAACAGCCAAAAAGAGATGCTAAAGAGAACACAGAAGAA---
GCATCTCATAAATGTGGGGAATGTGGAATGGTTTTTCAGAGGCGATACGCCCTTATAATG
CACAAACTGAAACATGAAAGAGCTAGAGATTATAAATGTCCATTGTGTAAAAAACAGTTT
CAGTACAGTGCCTCTTTGCGAGCACATCTTATTCGTCATACCAGAAAA---GATGCACCC
TCTTCATCCTCGTCCAATTCCACATCTAATGAAGCATCGGGAACATCATCTGAGAAGGGC
AGAACCAAGCGGGAATTTATATGTTCCATATGTGGAAGAACATTACCTAAATTATATTCT
CTCCGAATACATATGTTAAAGCACACAGGTGTAAAGCCACATGCATGCCAGGTCTGTGGA
AAGACTTTTATCTATAAGCATGGTCTAAAATTACATCAGAGTCTTCATCAATCACAGAAG
CAGTTCCAGTGTGAACTATGTGTTAAGTCATTTGTTACCAAACGGAGTCTTCAAGAACAT
ATGAGTATTCACACAGGAGAGTCCAAGTACCTTTGCTCAGTTTGTGGAAAGTCTTTTCAT
AGGGGCTCTGGACTCAGCAAGCACTTCAAGAAACACCAACCAAAGCCTGAGGTTCGAGGC
TATCATTGTACTCAATGTGAAAAAAGTTTCTTTGAAGCTAGAGATCTTCGCCAGCACATG
AACAAACATCTTGGTGTGAAGCCATTCCAGTGCCAATTTTGTGATAAGTGCTATAGTTGG
AAGAAAGATTGGTATTCCCATGTGAAGTCTCATTCTGTCACTGAGCCTTATAGGTGTAAT
ATATGTGGCAAAGAATTTTATGAAAAAGCTTTGTTCAGAAGGCATGTAAAGAAAGCTACT
CATGGGAAAAAAGGAAGAGCAAAGCAAAACCTGGAACGGGTGTGTGAAAAATGTGGAAGA
AAATTCACTCAGCTAAGAGAGTACAGGAGACACATGAACAACCATGAAGGTAACTTAAGC
CATTTGAAG---------TGCTTAACATGTGGAGTAGCTTGGGCTGATGCCCGATCTCTG
AAACGCCATGTCAGAACACATACCGGTGAACGGCCCTATGTCTGTCCTGTATGTAGCGAA
GCCTACATAGATGCTCGAACACTCCGTAAACATATGACTAAATTCCACAGAGACTATGTG
CCTTGCAAAATTATGCTGGAAAAAGACACCCTTCAGTTTCATAACCAAGGAACTCAAGTG
GCACATGCTGTTAGCATCTTAACAGCAGGCATGCAGGAACAAGAAAGCAGTGGTCCTCAA
GAACTTGAGACTGTGGTAGTGACAGGAGAAACTATGGAAGCTCTGGAAGCTGTTGCAGCT
ACTGAAGAGTATCCATCAGTATCTACACTTTCTGACCAAAGTATTATGCAAGTGGTTAAT
TATGTATTAGCACAACAGCAAGGACAGAAGCTATCTGAAGTTGCAGAAGCTATTCAAACT
GTTAAAGTAGAGGTAGCACATATTTCAGAAGGAGAA------
>Gorilla|ENSGGOG00000011023|ENSGGOT00000011067
------------------------------------------------------------
------------------------------------------------------------
------------------------------------------------------------
------------ATGTCAAGCGAGGAAAGCTACCGGGCCATCCTGCGTTACCTGACGAAC
GAGCGCGAGCCGTACGCGCCGGGCACCGAGGGCAATGTCAAGCGTAAAATCCGAAAAGCT
GCCGCCTGCTACGTCGTGCGCGGCGGGACTCTGTATTACCAGCGGCGGCAGCGGCACCGC
AAGACCTTCGCGGAGCTGGAGGTGGTGCTGCAGCCGGAGCGACGCCGGGACCTCATCGAG
GCGGCGCACCTGGGTCCCGGCGGCACTCACCACACCCGGCATCAGACCTGGCACTACCTG
TCGAAGACGTACTGGTGGCGAGGTATATTGAAGCAAGTCAAAGATTACATTAAACAGTGT
AGCAAATGCCAGGAGAAACTAGATCGATCCCGTCCAATATCAGATGTTTCAGAAATGTTG
GAAGAATTGGGACTAGACCTTGAATCTGGAGAAGAAAGTAATGAATCGGAAGATGACCTG
AGCAACTTTACTTCATCTCCAACTACAGCATCCAAGCCTGCAAAAAAGAAGCCAGTATCC
AAACATGAACTTGTGTTTGTTGACACCAAAGGAGTGGTAAAACGTTCTTCTCCAAAACAT
TGTCAGGCTGTCTTAAAACAGCTGAACGAACAGAGACTTTCCAACCAGTTCTGTGATGTT
ACTTTGTTAATTGAAGGAGAAGAGTACAAAGCTCATAAATCTGTTTTGTCAGCAAATAGC
GAGTATTTTCGAGATCTTTTTATTGAGAAAGGAGCTGTTTCCAGTCATGAGGCTGTGGTG
GATCTTTCTGGTTTTTGTAAGGCCAGCTTCCTTCCTTTACTGGAATTTGCCTATACTTCT
GTACTAAGTTTTGATTTCTGTAGCATGGCTGATGTAGCCATCTTAGCTCGTCATCTTTTC
ATGTCAGAAGTCTTAGAGATTTGTGAAAGTGTACATAAGCTAATGGAAGAGAAGCAGCTA
ACAGTATATAAGAAGGGAGAAGTACAAACAGTTGCATCCACCCAGGACTTACGAGTACAG
AATGGAGGTACAGCACCTCCTGTTGCTAGCAGTGAGGGAACCACAACAAGTTTATCTACT
GAACTTGGGGATTGTGAAATTGTACTACTGGTAAATGGAGAATTGCCAGAAGCTGAGCAG
AATGGAGAGGTAGGACGACAGCCTGAGCCCCAGGTTTCTTCAGAGGCTGAATCTGCCCTG
TCA------TCAGTAGGATGTATAGCTGATTCCCAT------------------------
---------------------------------------CCTGAAATGGAGTCTGTTGAT
TTAATAACAAAAAACAACCAGACAGAAATAGAAACTTCA------------------AAC
AACAGAGAAAATAACACAGTTTCTAATATATACCCTGAACTTTCA---AAAGAGAATGTA
ATTAGTAGCTCGCCA------------GAGGATAGTGGTATGGGAAATGATATATCA---
GCT------GAGGATATTTGTGCCGAAGACATTCCAAAA------------------CAT
AGGCAGAAAGTTGACCAAGCTTTAAAAGATCAGGAAAATCTAGTTGCATCA---------
ACAGCAAAGACAGAC------TTTGGCCCTGATGAT---GATACTTATAGAAGCAGGCTT
CGACAACGTTCTGTTAATGAAGGGGCATATGTTCGACTACACAAGGGAATGGAGAAAAAG
CTGCAGAAACGGAAAGCCGTTCCCAAGTCAGCAGTTCAACAGGTGGCTCAGAAGTTAGTT
CAAAGAGGAAAAAAGATGAAACAGCCAAAAAGAGATGCTAAAGAGAACACAGAAGAA---
GCATCTCATAAATGTGGGGAATGTGGAATGGTTTTTCAGAGACGATACGCCCTTATAATG
CACAAACTGAAACATGAAAGAGCTAGAGATTACAAATGTCCATTGTGTAAAAAACAGTTT
CAGTACAGTGCCTCTTTGCGAGCACATCTTATTCGTCATACCAGAAAA---GATGCACCC
TCTTCATCCTCGTCCAATTCCACGTCTAATGAAGCATCGGGAACATCATCTGAGAAGGGC
AGAACCAAGCGGGAATTTATATGTTCCATATGTGGAAGAACATTACCTAAATTATATTCT
CTCCGAATACATATGTTAAAGCACACAGGTGTAAAGCCACATGCATGCCAGGTCTGTGGA
AAGACTTTTATCTATAAGCATGGTCTAAAATTACATCAGAGTCTTCATCAATCACAGAAG
CAGTTCCAATGTGAACTATGTGTTAAGTCATTTGTTACCAAACGGAGTCTTCAAGAACAT
ATGAGTATTCACACAGGAGAGTCCAAGTACCTTTGCTCAGTTTGTGGAAAGTCTTTTCAT
AGGGGCTCTGGACTCAGCAAGCACTTCAAGAAACACCAACCAAAGCCTGAGGTTCGAGGC
TATCATTGTACTCAATGTGAAAAAAGTTTCTTTGAAGCTAGAGATCTTCGCCAACACATG
AACAAACATCTTGGTGTGAAGCCATTCCAGTGCCAATTTTGTGATAAATGCTATAGTTGG
AAGAAAGATTGGTATTCCCATGTGAAGTCTCATTCTGTCACTGAGCCTTATAGGTGTAAT
ATATGTGGCAAAGAATTTTATGAAAAAGCTTTGTTCAGAAGGCATGTAAAGAAAGCTACC
CATGGGAAGAAAGGAAGAGCAAAGCAAAACCTGGAACGGGTGTGTGAAAAATGTGGAAGA
AAATTCACCCAGCTAAGAGAGTATAGGAGACACATGAACAACCATGAAGGA---------
---GTTAAGCCATTTGAGTGCTTAACATGTGGAGTAGCTTGGGCTGATGCCCGATCTCTA
AAACGCCATGTCAGAACACATACTGGTGAACGGCCCTATGTCTGTCCTGTATGTAGCGAA
GCCTACATAGATGCTCGAACACTCCGTAAACATATGACTAAATTCCACAGAGACTATGTG
CCTTGCAAAATTATGCTGGAAAAAGACACCCTTCAGTTTCATAACCAAGGAACTCAAGTG
GCACATGCTGTTAGCATCTTAACAGCAGGCATGCAGGAACAAGAAAGCAGTGGTCCTCAA
GAACTTGAGACTGTGGTAGTGACAGGAGAAACTATGGAAGCTCTGGAAGCTGTTGCAGCT
ACTGAAGAGTATCCATCGGTATCTACACTTTCTGACCAAAGTATTATGCAAGTGGTTAAT
TATGTATTAGCACAACAGCAAGGACAGAAGCTATCTGAAGTTGCAGAAGCTATTCAAACT
GTTAAAGTAGAGGTAGCACATATTTCAGAAGGAGAA------
>Guinea_Pig|ENSCPOG00000000510|ENSCPOT00000000515
------------------------------------------------------------
------------------------------------------------------------
------------------------------------------------------------
------------ATGTCAAGTGAGGAGAGCTACCGGGCCATTCTGCGTTACCTGACGAAC
GAGCGCGAGCCGTACGCGCCCGGCACCGAAGGCAATGTCAAGCGAAAAATCCGCAAGGCC
GCCGCCTGCTACGTGGTGCGCGGCGGGACTCTGTACTACCAACGGCGGCAGCGGCACCGC
AAGACCTTTGCGGAGCTGGAGGTGGTGCTGCAGCCGGAGCGGCGCCGGGGCCTGATCGAG
GCGGCGCACTTGGGCCCCGGCGGCACCCACCACACGCGGCACCAGACCTGGCACGACCTT
TCCAAGACGTACTGGTGGAGAGGTATATTAAAGCAAGTCAAAGATTATATTAAACAGTGC
AGCAAATGCCAGGAAAAATTAGATCGCTCCCGTCCAATATCAGATACTTCAGAAATGTTG
GAAGAATTGGGCCTAGACCTCGAATCTGGAGAAGAAAGTAATGAATCAGAGGACGATCTG
AGCAACTTTACTTCACCTCCAGCCACAGCCTCCAAGTCTTCGAAAAAGAAGCCAGTGTCC
AAACATGAACTTGTATTTGTTGACACCAAAGGAGTGGTAAAACGTTCTTCTCCAAAACAT
TGTCAGGCTGTTTTGAAACAGCTGAACGAACAAAGACTTTCCAACCAGTTCTGTGATGTT
ACTTTGTTGATTGAAGGAGAAGAGTACAAAGCTCATAAATCTGTTTTGTCAGCTAATAGC
GAGTATTTTCGAGACCTTTTTATTGAGAAAGGAGCTATTTCCAGTCATGAGGCTGTGGTA
GATCTTTCAGGTTTTTGTAAAGCAAGTTTTCTTCCTTTGCTGGAATTTGCCTATACTTCT
GTACTGAGTTTTGACTTCTGTAGCATGGCTGACGTAGCCATCTTAGCTCGTCATCTTTTT
ATGTCAGAAGTTTTAGAAATTTGTGAAAGTGTACATAAACTAATGGAAGAGAAACAGCTT
ACAGTGTATAAGAAGGGTGAGGTACAAACAGTTGCATCTACCCAAGACTTACCAGAACAT
CCTGGAGGTACAGCCCCTCCTGCAGCCAGTAGTGAGGGAACCACAACAACTTTGTCTAAT
GAACTTGGAGACTGTGAAATTGTGCTCCTGGTAAATGGAGACTTGCCAGAAACCGAACAG
AATGAAGAGTTAGGACAACAGCCTGAGCCCCAGGTCTCTTCAGAGCCAGAAGCTCCTCTG
TCA------TCTGTAGAATGTATAAATAATTCTCAT------------------------
---------------------------------------CCAGAAATAGAGTCTGTTGAT
TTAATAACAAAAAACAACCAGCCAGAGCCGGAAACTTCA------------------AAT
GTTGAAGAAGATGCCACAGGTTCTAATAGTAATCCTAAACTTTCA---AAAGATACTATA
ATCATTAGCTCTCAA------------GAGAATAGTGACATGGAAAATGATGCATCA---
ACT------GAAGATGTATGTATTGAAGATACCTCAGAA------------------CAT
AGGGAGAACCTTAGCGAACCTTTAAAAGATCAGGAAAATCTAGTTGCACCA---------
ATAGCAAAGACAGACTCAAACCTT---------GAT---GATACTTACAGAAGTAGGCTT
CGTCAGCGGTCTGTCAATGAAGGGGGATATATCCGACTACACAAGGGGATGGAGAAAAAG
CTACAGAAACGGAAAACCATTCCCAAGTCAGCAGTTCAACAGGTGGCCCAGAAATTAGTT
CAAAGAGGGAAAAAGTTGAAACAGCCAAAAAGGGATGCAAAGGAGAACACTGAAGAA---
GCATCCCATAAATGTGGGGAATGTGGAATGGTCTTTCAGAGACGATACGCCTTTATAATG
CACACACTGAAACATGAGCGAGCTAGAGATTACAAATGTCCATTGTGTAAGAAACAGTTT
CAGTATAGTGCTTCACTGCGGGCACACCTGATTCGACATACCAGAAAA---GATGCACCC
TCTTCATCCTCGGCCAATTCCACATCCAATGAAGCATCGGGAACCTCATCGGAGAAGGGC
AGAACCAAACGAGAATTTATTTGTTCCATATGTGGAAGGACATTGCCTAAGTTATATTCC
CTCCGAATACATATGTTGAAGCACACAGGTGTAAAGCCACATGCATGCCAGGTCTGTGGA
AAGACTTTTATCTATAAACATGGTCTAAAATTACATCAGAGCCTCCATCAATCACAAAAG
CAGTTCCAGTGTGAACTGTGTGTTAAGTCATTTGTTACCAAACGCAGCCTTNAGAGCCAG
TTCTCACTTTTTACAGGCGAGTCAAAGTACTTTTGCTCTGTTTGCGGAAAGTCTTTTCAC
AGGGGTTCTGGACTCAGCAAACACTTAAAGAAACACCAGCCAAAGCCGGAGGTTCGAGGC
TATCACTGTACTCAATGTGAAAAAAGCTTTTTTGAAGCAAGAGATCTTCGCCAGCACATG
AACAAACATCTTGGTGTGAAGCCATTCCAGTGCCAATTTTGTGATAAGTGCTATAGTTGG
AAGAAAGACTGGTATTCCCATGTGAAGTCTCATTCTGTCACTGAGCCTTATAGGTGTAAT
GTATGTGGCAAAGAATTTTATGAAAAAGCTTTGTTCAGGAGGCATGTAAAGAAAGCCACA
CATGGGAAGAAAGGAAGAGCAAAGCAAAACCTGGAGCGAGTGTGTGAACAGTGTGGAAGG
AAATTCACTCAACTGAGAGAGTATAGGAGACATATGAACAACCACGAGGGA---------
---GTGAAGCCGTTTGAGTGCTTAACATGTGGAGTAGCTTGGGCTGATGCCCGGTCCCTA
AAACGCCACGTTCGAACACATACTGGAGAACGGCCCTACGTCTGTCCTGTGTGCAGTCAG
GCCTACATAGATGCTCGAACACTCCGTAAGCATATGACTAAATTCCATACGGACTATGTG
CCTTGCAAAATTATGCTGGAGAAAGACACCCTCCAGTTTCATAACCAAGGAACTCAAGTG
GAACATGCTGTTAGCATCTTAACCGCAGACATGCAGGAACAAGAAAGCAGCGGTCCTCAA
GAACTTGAGACTGTGGTGGTCACAGGAGAAACGATGGAAGTTCTTGAAGCTGTTGCCGCT
ACTGAAGAGTGTCCTTCGGTCTCTACGCTTTCTGACCAAAGTATTATGCAAGTGGTTAAT
TATGTGTTGGCACAACAGCAAGGACAGAAGCTGTCTGAAGTTGCAGAAGCTATTCAGACT
GTTGAAGTCGAAGTGGCACATATTTCAGAAGCAGAA------
>Horse|ENSECAG00000024373|ENSECAT00000026231
------------------------------------------------------------
------------------------------------------------------------
------------------------------------------------------------
------------------------------------------------------------
------------------------------------------------------------
------------------------------------------------------------
------------------------------------------------------------
------------------------------------------------------------
---------------------GGTATATTAAAGCAAGTCAAAGATTACATTAAACAGTGT
AGCAAATGCCAGGAGAAACTAGATCGTTCCCGTCCAATATCAGATACTTCAGAAATGTTG
GAAGAATTGGGACTAGACCTTGAATCTGGAGAAGAAAGTAATGAATCGGAGGATGACCTG
AGCAACTTTACTTCACCTCCAACTACAGCCTCCAAGCCTGCAAAAAAGAAGCCAGTATCC
AAACATGAACTTGTATTTGTTGACACCAAAGGAGTGGTGAAACGTTCTTCTCCAAAACAT
TGTCAGGCTGTCTTAAAACAGCTGAACGAACAGAGGCTCTCCAACCAGTTCTGTGATGTT
ACTTTGTTAATTGAAGGAGAAGAGTACAAAGCTCATAAATCTGTTTTGTCAGCTAATAGC
GAATATTTTCGAGATCTTTTTATTGAGAAAGGAGCTGTTTCCAGTCATGAGGCAGTGGTG
GATCTTTCTGGTTTTTGTAAGGCAAGCTTCCTTCCTTTACTGGAATTTGCCTATACTTCT
GTGCTGAGCTTTGACTTCTATAGCATGGCTGACGTAGCCGTCTTGGCTCGTCATCTTTTT
ATGTCAGAAGTTTTAGAAATCTGTGAAAGTGTACATAAACTAATGGAAGAGAAGCAGCTA
ACAGTATATAAGAAGGGTGAAGTACAAACTGTTGCATCTACCCAGGACTTAACAGAACAA
AATGGAGCTACAGCGCCTCCTGTGGCCAGCAATGAGGGAACCACGACAACTTTATCTACT
GAGCTTGGGGATTGTGAAATTGTCCTGCTGGTGAATGGAGACTTGCCAGAAGCTGAGCAG
AATGGAGAGCTAGGACAACAGCCTGAGCCCCAGGTTTCTTCAGAGGCTGAAGCTGCTCTG
TCA------CCTGCAGGCTGTATAACTGATTCCCAT------------------------
---------------------------------------CCTGAAGTGCATTCTGTTGAT
TTAGTAACAAAAAACAGTCAGACAGAACTAGAAACTTTA------------------AAC
AGCAGAGAAGATAGCACAGTTTCTAATGTTCATCCTAAAGCTTCA---AAAGAGAATGTG
ATTAGTAGCTCTCCA------------GAAAACAGTGATATGGGAAATGATACATCA---
GCT------GAGGACATCTGTGCTGAAGACATTACAGAG------------------CCT
AGGCAGAACTCTGGCCAGTCTTTAAACGATGAGGAAAATCCAGTTGCACCG---------
ACAGCAAAGCCAGAC------CTTGGCCCTGATAAT---GACACTTACAGAAGCAGGCTT
CGGCAGCGTTCTGTTAACGAAGGGGGATACATCCGACTACACAAAGGAATGGAGAAAAAG
CTGCAGAAACGGAAAGCCCTTCCTAAGTCAGCAGTACAACAGGTGGCCCAGAAATTAGTT
CAAAGAGGAAAAAAGATGAAACAGCCAAAAAGAGATGCTAAGGAGAATACTGAAGAAGAA
GCGTCCCATAAATGTGGGGAATGTGGAATGGTTTTTCAGAGACGATATGCCCTTATAATG
CACACACTGAAACATGAGAGAGCTAGAGATTACAAGTGTCCTTTGTGTAAAAAACAGTTC
CAGTACCGTGCCTCCTTGCGAGCACATCTTATTCGACATGCCAGAAAA---GATTCGCCT
GCCTCATCCTCTTCCAATTCCACGTCTAATGAGGCATCAGGAACATCGTCTGAGAAGGGC
AGAACCAAACGAGAATTTATATGTTCCATATGTGGAAGGACATTACCTAAATTATATTCT
CTTCGAATACATATGTTAAAGCACACAGGTGTAAAGCCACATGCGTGCCAGGTCTGTGGA
AAGACTTTCATCTACAAGCATGGTCTAAAGTTACACCAGAGTCTCCATCAGTCACAAAAG
CAGTTCCAGTGTGAACTCTGTGTTAAATCATTTGTTACCAAACGGAGTCTTCAAGAACAT
ATGAGTATTCACACAGGAGAGTCCAAGTACCTTTGCTCAGTGTGTGGAAAGTCTTTTCAC
AGAGGCTCTGGACTCAGCAAGCACCTAAAGAAACACCAGCCAAAGCCTGAGGTTCGAGGC
TATCATTGTACTCAATGTGAAAAAAGTTTCTTTGAAGCTAGAGATCTTCGCCAGCACATG
AACAAGCATCTTGGTGTGAAGCCATTCCAGTGCCAATTTTGTGATAAGTGTTATAGTTGG
AAAAAAGATTGGTATTCCCATGTGAAGTCTCATTCTGTCACTGAGCCTTACAGGTGTAAT
ATATGTGGCAAAGAATTTTACGAGAAAGCATTATTCAGAAGGCATGTAAAGAAAGCTACC
CATGGGAAGAAAGGAAGAGCAAAGCAGAACCTGGAGCGGGTGTGCGAACGTTGTGGCAGG
AAGTTCACTCAGCTGAGAGAGTACAGGAGGCACATGAACAACCATGAAGGA---------
---GTTAAGCCATTTGAGTGCTTAACATGTGGAGTATCTTGGGCTGATGCCCGATCTCTA
AAACGCCACGTCAGAACACATACAGGTGAACGGCCCTATGTCTGTCCCGTATGTAGTGAA
GCCTACATAGATGCTCGAACACTCCGTAAACATATGACTAAATTCCACAGAGATTATGTG
CCTTGCAAAATTATGCTGGAAAAAGATACCCTTCAGTTTCATAACCAAGGAACTCAAGTG
GAGCATGCTGTTAGCATCTTAACAGCAGATATGCAGGAACAAGAAAGCAGTGTTCCTCAA
GAACTGGAGACTGTGGTTGTGACAGGAGAAACTATGGAAGCTCTTGAAGCTGTTGCAGCT
ACGGAAGAGTGTCCGTCAGTATCTACACTTTCTGACCAAAGTATCATGCAGGTGGTTAAT
TATGTGCTGGCACAGCAGCAAGGACAGAAGCTCTCTGAAGTCGCAGAAGCCATTCAAACT
GTTGAAGTAGAGGTGGCACATATTTCAGAAGCAGAA------
>Mouse|ENSMUSG00000022601|ENSMUST00000050248
------------------------------------------------------------
------------------------------------------------------------
------------------------------------------------------------
------------ATGTCAAGCGAGGAGAGCTACCGGGCCATCCTGCGCTACCTGACGAAC
GAACGCGAGCCCTATGCGCCGGGCACCGAGGGCAATGTCAAGCGGAAGATCCGCAAGGCC
GCCGCCTGCTACGTCGTGCGCGGCGGGACCCTCTACTACCAGCGGCGGCAGCGGCACCGC
AAGACCTTCGCCGAGCTGGAGGTGGTGTTGCAGCCGGAGCGTCGCCAGGGCCTCATCGAG
GCGGCCCATTTGGGCCCCGGGGGCACCCACCACACCCGGCACCAGACCTGGCACGACCTG
TCCAAGACCTACTGGTGGCGAGGTATATTAAAGCAAGTTAAAGATTACATAAAACAGTGT
AGCAAATGTCAGGAGAAGCTCGATCGCTCCCGTCCAATATCGGATGCTTCGGAAATGTTG
GAAGAGTTGGGGTTGGATCTTGACTCTGGAGAAGAAAGTAATGAGTCGGAGGATGACCTG
AGCAACTTCACCTCCCCTCCATCCACAGCCTCCAAGTCTTCCAAAAAGAAGCCAGTGTCG
AAACATGAGCTGGTGTTTGTTGACACCAAAGGAGTGGTCAAACGGTCCTCTCCAAAGCAT
TGCCAGGCGGTTCTGAAACAGTTGAATGAGCAGAGGCTTTCCAACCAGTTCTGTGACGTC
ACATTGCTCATCGAGGGGGAGGAGTACAAAGCGCACAAGTCTGTCCTCTCGGCTAATAGT
GAATATTTTCGAGATCTTTTTATTGAAAAAGGAGCAGTTTCTAGTCACGAGGCTGTTGTG
GATCTTTCTGGTTTCTGTAAAGCAAGCTTCCTTCCTTTGCTGGAATTTGCCTATACTTCT
GTACTAAGTTTTGACTTTTGTAGCATGGCTGATGTAGCCGTCTTAGCTCGCCACCTTTTT
ATGTCAGAAGTTTTAGAAATTTGTGAAAGTGTACATAAACTAATGGAAGAAAAACAGCTT
ACAGTGTATAAGAAAGGAGAAGTTCAAACGGTTGCATCTACTCAGGACTTAGCAGCACAC
AATGGAACTACAACACCACCTGGCACTAGGAATGAA---GCAACCACAACTTTGTCCGGT
GAACTTGGGCATTGTGAAATTGTACTGCTGGTAAATGGAGAATTGCCAGAGGCAGAGCAG
AATGGGGAGCCAGAGCAGCAGCCTGCACCTCAGGCTTCTCCAGAGGCTGAAGCTAGTGTG
TCC------CCTGTAGAAGGTATACCTGAGCCCCAC------------------------
---------------------------------------CCTGAAATGGGAACTGCAAGC
TTAGCAAAAGAAAGCAACCAACCA------GAGTCCGCA------------------GTC
ACCAGAGAAGATGGCATAGTTGCTAGTGTTCATCCTAAAATCTCA---AAAGAGAATGTT
ACCAACGCCTCCCAA------------GAGGACAGTGATACAGGAAACGATACATCA---
CCT------GAGGACATCGGTGCCAAAGACTGTCCAGAT------------------CAT
AGTCAGAGCCCTGGCCAACCTTCAAAGGATGAGGACACTCTAACTGAAGCT---------
ACAGAAAAGACAGAC------TCAGGCCCAGATGAT---GATACTTATAGGAGCAGGCTT
AGGCAGCGGTCTGTTAATGAAGGGGGCTATATCCGGCTACACAAGGGCATGGAGAAAAAG
TTACAGAAGCGGAAAGCCATCTCTAAGTCAGCAGTTCAACAGGTGGCCCAGAAATTAGTT
CAAAGAGGAAAAAAGATGAAACAACCAAAACGGGATGCTAAGGAGAGCACCGAAGAA---
ACGGCTCATAAATGTGGTGAATGTGGAATGGTTTTTCCGAGACGATATGCCTTTATAATG
CACACATTGAAACATGAAAGAGCTAGAGATTACAAATGTCCGTTATGTAAGAAACAGTTT
CAGTATAGTGCCTCATTACGAGCACACCTTATTCGACATACAAGAAAA---GAGGCACCC
ACTTCATCCTCATCCAATTCCACATCTACTGAGGCGTCGGGAGGATCATCTGAGAAGGGA
AGAACCAAAAGAGAATTTATATGTTCTATATGTGGAAGGACATTACCTAAATTATACTCT
CTCCGCATACATATGCTAAAGCACACGGGTGTAAAGCCGCATGCATGCCAGGTGTGTGGA
AAAACTTTTATCTATAAGCATGGTCTAAAATTGCATCAAAGTCTGCATCAATCACAAAAG
CAGTTTCAGTGTGAACTGTGTGTCAAGTCATTTGTTACCAAGCGGAGTCTTCAGGAACAT
ATGAGTATTCACACAGGAGAGTCCAAGTACTTCTGCTCAATTTGTGGAAAGTCTTTTCAT
AGGGGCTCTGGACTTAGCAAGCACCTTAAGAAACACCAGCCAAAGCCTGAAGTTCGAGGC
TATCATTGTACTCAATGTGAAAAAAGTTTTTTTGAAGCCAGAGATCTACGCCAGCATATG
AACAAACATCTTGGTGTGAAGCCATTCCAGTGCCAGTTTTGTGATAAGTGTTACAGCTGG
AAGAAAGATTGGTATTCCCATGTGAAGTCCCATTCTGTCACTGAGCCTTACAGGTGTAAT
ATATGCGGCAAAGAATTTTATGAAAAAGCTTTATTCAGAAGACATGTAAAGAAGGCCACC
CATGGGAAGAAAGGAAGAGCAAAGCAAAACCTGGAGCGGGTGTGTGATCAGTGTGGGAGG
AAGTTCACGCAGCTGAGAGAGTACAGGAGACACATGAACAACCATGAAGGC---------
---GTTAAGCCTTTCGAGTGCTTAACATGTGGAGTAGCGTGGGCTGATGCCCGATCACTA
AAGCGTCATGTCCGAACACATACTGGTGAACGGCCCTATGTGTGTCCTGTGTGTAGTGAA
GCCTACATTGATGCTCGAACACTTCGTAAGCATATGACTAAATTCCACAGAGACTATGTG
CCTTGCAAAATTATGCTGGAAAAAGACACTCTGCAGTTTCATAACCAAGGAACACAAGTG
GAACATGCTGTCAGCATCTTAACTGCAGACATGCAGGAACAAGAAAGCAGTGGGCCTCAA
GAACTGGAGACTGTGGTGGTGACAGGAGAAACTATGGAAGTTCTTGAAGCTGTGGCAGCT
ACTGAGGAGTGTCCGTCGGTGTCTACCCTCTCTGACCAAAGCATTATGCAAGTGGTTAAC
TATGTGCTGGCGCAGCAGCAAGGGCAGAAGCTGTCTGAAGTTGCAGAAGCCATTCAGACT
GTTGAAGTGGAGGTTGCACATATGCCAGAGGCAGAG------
>Opossum|ENSMODG00000001927|ENSMODT00000002401
------------------------------------------------------------
------------------------------------------------------------
------------------------------------------------------------
------------ATGTCGAGCGAGGAGAGCTACCGGGCCATCCTTCGCTACCTGACGAAC
GAGCGAGAGCCGTACGCGCCAGGGACCGAAGGCAACGCCAAGCGCAAGATCCGCAAGGCG
GCCGCCTGCTATGTGGTGCGTGGCGGGACCCTCTACTACCAGCGGAGGCAGCGCCATCGC
CAGCGCTTTGCCGAGCTCGAGGTGGTGCTGCAGCCCGAGAGGCGTCGGGGACTCATCGAG
GCGGCACACCTGGGGCCAGACGGCACCCACCACACCCGGCATCAGACGTGGCACGACCTG
TCCAAGAACTACTGGTGGCGAGGTATTTTAAAGCAAGTGAAAGATTACATTAAAGAGTGT
AGCAAATGTCAGGAAAAGCTGGATCGAGCCCGTCCAATATCAGATACTTCTGAAATGTTA
GAAGAATTGGGATTAGAACTAGAATCTACTGAAGAGAGTAATGAAACAGATGATGACCAA
AGCAATCCTGCATCTGTTCCAAATGCAGTACCCAAGACGGTGAAAAAGAAGCCAATATCC
AAACATGAACTTGTATTTGTTGACACTAAAGGTGTTATGAAACAGTCTTCACCCAAACAT
TGTCGAGCCGTCTTAAAACAGCTGAATCAGCAGAGACTTAACAATCAGTTCTGTGATGTT
ACTCTGTTAATTGAGGGAGAAGAATACAGAGCTCATAAATCTGTTTTGTCAGCTAATAGC
GAGTACTTCCGAGACCTTTTTATAGAAAAGGGAGCTGTTTCCAGTCACGAAGCTGTTGTG
GATCTGTCAGGCTTTTGTAAATCAAGTTTCCTTCCCTTGCTGGAGTTTGCTTATACTTCG
GTGCTAAGTTTTGATTTTTGTAGCATGGCAGATATTGCCATCTTGGCCCGCCATCTTTTC
ATGTCTGAAGTCTTAGAAATCTGTGAAAGTGTACATAAACTAATGGAAGAAAAGCAGATT
ACTGTATATAAAAAAGGTGAAGTACAAACAGTTGAATCTACTCAAAATCTACCAGACCAG
AATGAAAGTACAGCACAAACTGTGGGCAACATTGAAGAAGTT---------GTACCTCCA
GAACTTGAAACCAGTGCATTTGTGGCCCCAGTAAATGGAGAATTTCCAGGTGCTGGGCAG
GAAGGTGAGACGACACCACAAGTAGAACCTCAGGTTTGTTCAGCATCTCAGTCTGTTTTA
GTA------CAAACAGAAAATATAACCCACTCACAATCTACACTT---------------
---------------AAGAATGAAACAGTGACAAAC------------------------
---------------------------------AGCAACATGATAATTCTTGAAATAGAA
ACTAAAAAAGATGACAAAGTTTCCAGTGCCCTTTCCACGCCTTCTGTAGTAGAAGATGGG
AACATGAGTACTCCA------------GCAGACAAAGAAATGGAAAACAATGAGTCCAAC
AAATCATTTGAAGATGCCTGTGCTGAAGACATCACAGAAGAACAGAAGCAAAAACGTAGC
CGACCAACACAAGTTCAGGGA------------------------AGCCCTGTTATACAA
ACAGAAAAGGCAGCC------CTTAGCCCT---GAT---GACACTTACAAAAGTAGGCTC
CGTCAGCGCTCGGTCAGTGAAGGTGGATATATACGACTACACAAAGGAATAGAGAAAAAA
CTTCAGAATAGGAAAGCCAATCCTAAGTCTGCGGTTCAGCAGGTTGCCTTAAAATTAGTT
CAAAGGGGGAAAAAAATGAAGCAGCCCAAAAGAGAGACTAATGAGAACACAGAAGAAGAA
ACGGTACATAGATGTAGTGAATGTGGAATGGATTTTCAGCGGCGCTATGCTCTTATCATG
CACACTTTAAAACATGAAAGAACTAAAGATTACAAATGCCCGTTGTGTAAAAAAGAATTT
CAATATAGTGCTTCTTTACGAGCACACCTCATTCGACATACCCGAAAAAGTGATGTACCT
ACTTCCTCT------------ACTGCTGAAGAAGAATCAGGAACATCAACTGAAAAGGGT
AGAACCAAGAGGGAGTTTATATGTTCTATATGTGGAAGGACATTGCCCAAATTATATTCT
CTTAGAATACACATGTTGAAGCACACAGGTGTTAAACCACATGCATGCCAGGTCTGTGGA
AAAGCTTTCATTTACAAGCATGGCTTAAAATTACACCTGGCTCTCCATGAAGCCCAGAAA
CAGTTCCAGTGTGAACTCTGTGTTAAATCTTTTGTCACCAAGCGTAGTCTTCAAGAACAC
ATGAGCATTCATACAGGAGAGTCAAAATACCTTTGCTCAATCTGTGGAAAGTCTTTTCAT
AGGGGTTCTGGACTCAGCAAACACCTAAAGAAACATCAGCCAAAGCCTGAGGTTCGAGGT
TATCGGTGTACTCAATGTGAAAAAAGTTTCTTTGAAGCTCGAGATCTCCGCCAGCACATG
AACAAACATCTTGGTGTGAAGCCATTCCAGTGCCAGTTTTGTGAAAAGTGCTATAGTTGG
AAGAAAGATTGGTATTCCCATGTAAAATCTCATTCTGTTACAGAGCCTTATAGGTGCAAT
GTATGTGGAAAAGAATTCTATGAAAAGGCCTTATATAGAAGACATGTAAAGAAAGCTACT
CATGGGAAGAAAGGAAGAGCAAAACAAAATCTGGAACGTGTGTGTGAGCAGTGTGGAAGA
AAATTCACTCAGCTGCGGGAATATAGAAGACACATGAACAACCATGAAGGA---------
---GTTAAGCCATTTGAATGCTTAACGTGTGGGGTTGCTTGGGCTGATGCCCGTTCCTTG
AAACGCCACGTAAGAACACACACAGGTGAACGGCCCTATGTCTGTCCTGTATGCAATGAA
GCTTATATCGATGCTCGGACACTCCGGAAACACATGACCAAGTTCCACAGGGATTATGTG
CCTTGTAAGATTATGCTGGAGAAAGATACCCTTCAGTTCCATAACCAGGGAACTCAAGTG
GAGCATGCCTTCAGCATTTTAACCTCAGGCATGCAAGAGCAAGAAAGCAGCGATCCGCAA
GAGATTGAGACTGTCGTCGTGACCGGAGAAACCATTGAAGCTATCGAAGCTGTTGCAGCT
ACCGAGGAGTGTGCGTCGGTGTCGACTCTTTCTGACCAAAGCATTATGCAGGTAGTTAAT
TACGTGTTGGCACAACAGCAAGGACAGAAGATATCTGAAGTAACAGAAGCTATTGAAACA
GTGGAAGTGGAAGTGGCGCATGTTTCGGAACCGGAG------
>Orangutan|ENSPPYG00000013589|ENSPPYT00000015798
------------------------------------------------------------
------------------------------------------------------------
------------------------------------------------------------
------------ATGTCAAGCGAGGAAAGCTACCGGGCCATCCTGCGTTACCTGACGAAC
GAGCGCGAGCCGTACGCGCCGGGCACCGAGGGCAATGTCAAGCGTAAAATCCGAAAAGCT
GCCGCCTGCTACGTGGTGCGCGGCGGAACTCTGTATTACCAGCGGCGACAGCGGCACCGC
AAGACCTTCGCGGAGCTGGAGGTGGTGCTGCAGCCGGAGCGACGCCGGGACCTCATCGAG
GCGGCGCACCTGGGTCCCGGCGGCACTCACCACACCCGGCATCAGACCTGGCACTACCTG
TCCAAGACGTACTGGTGGCGAGGTATATTGAAGCAAGTCAAAGATTACATTAAACAGTGT
AGCAAATGCCAGGAGAAACTAGATCGATCCCGTCCAATATCAGATGTTTCAGAAATGCTG
GAAGAATTGGGACTAGACCTTGAATCTGGAGAAGAAAGTAATGAATCAGAAGATGATATG
AGCAACTTTACTTCATCTCCAACTACAGCGTCCAAGCCTGCAAAAAAGAAGCCAGTATCC
AAACATGAACTTGTGTTTGTTGACACCAAAGGAGTGGTAAAACGTTCTTCTCCAAAACAT
TGTCAGGCTGTCTTAAAACAGCTGAACGAACAGAGACTTTCCAACCAGTTCTGTGATGTT
ACTTTGTTAATTGAAGGAGAAGAGTACAAAGCTCATAAATCCGTTTTGTCAGCAAATAGC
GAGTATTTTCGAGATCTTTTTATTGAGAAAGGAGCTGTTTCCAGTCATGAGGCTGTGGTG
GATCTTTCTGGTTTTTGTAAGGCCAGCTTCCTTCCTTTACTGGAATTTGCCTATACTTCT
GTACTAAGTTTTGATTTCTGTAGCATGGCTGATGTAGCCATCTTAGCTCGTCATCTTTTT
ATGTCAGAAGTCTTAGAGATTTGTGAAAGTGTACATAAGCTAATGGAAGAAAAGCAGCTA
ACAGTATATAAGAAGGGCGAAGTACAAACAGTTGCATCCACCCAGGACTTACGAGTACAG
AATGGAGGTACAGCACCTCCTGTGGCTAGCAGTGAGGGAACCACAACAAGTTTATCTACT
GAACTTGGGGATTGTGAAATTGTACTACTGGTAAATGGAGAATTGCCAGAAGCTGAGCAG
AATGGAGAGGTAGGACGACAGCCTGAGCCCCAGGTTTCTTCAGAGGCTGAATCTGCCCTG
TCA------TCGGTAGGATGTATAGCTGATTCCCAT------------------------
---------------------------------------CCTGAAATGGAGTCTGTTGAT
TTAATAACAAAAAACAACCAGACAGAACTAGAAACTTCA------------------AAC
AACAGAGAAAATAACACAGTTTCTAATATACACCCTAAACTTTCG---AAAGAGAATGTA
ATTAGTAGCTCGCCA------------GAGAGTAGTGGTATGGGAAATGATATATCA---
GCT------GAGGATATTTGTGCTGAAGACATTCCAAAA------------------CAT
AGGCAGAACGTTGACCAGCCTTTAAAAGATCAGGAAAATCTAGTTGCATCA---------
ACAGCAAAGACAGAC------TTTGGCCCTGATGAT---GATACTTACAGAAGCAGGCTT
CGACAACGTTCTGTTAATGAAGGGGCATATATTCGACTACACAAGGGAATGGAGAAAAAG
CTGCAGAAACGGAAAGCCGTTCCCAAGTCAGCAGTTCAACAGGTGGCTCAGAAGTTAGTT
CAAAGAGGAAAAAAGATGAAACAGCCAAAAAGAGATGCTAAAGAGAACACAGAAGAA---
GCATCTCATAAATGTGGGGAATGTGGAATGGTTTTTCAGAGACGATACGCCCTTATAATG
CACAAACTGAAACATGAAAGAGCTAGAGATTACAAATGTCCATTGTGTAAAAAACAGTTT
CAGTACAGTGCCTCTTTGCGAGCACATCTTATTCGTCATACCAGAAAA---GATGCACCC
TCTTCATCCTCGTCCAATTCCACATCTAATGAAGCATCGGGAACATCATCTGAGAAGGGC
AGAACCAAGCGGGAATTTATATGTTCCATATGTGGAAGAACATTACCTAAATTGTATTCT
CTCCGAATACATATGTTAAAGCACACAGGTGTAAAGCCACATGCATGCCAGGTCTGTGGA
AAGACTTTTATCTATAAGCATGGTCTAAAATTACATCAGAGTCTTCATCAATCACAGAAG
CAGTTCCAGTGTGAACTATGTGTTAAGTCATTTGTTACCAAACGGAGTCTTCAAGAACAT
ATGAGTATTCACACAGGAGAGTCCAAGTACCTTTGCTCAGTTTGTGGAAAGTCTTTTCAT
AGGGGCTCTGGACTCAGCAAGCACTTCAAGAAACACCAACCAAAGCCTGAGGTTCGAGGC
TATCATTGTACTCAATGTGAAAAAAGTTTCTTTGAAGCTAGAGATCTTCGCCAGCACATG
AACAAACATCTTGGTGTGAAGCCATTCCAGTGCCAATTTTGCGATAAGTGCTATAGTTGG
AAGAAAGATTGGTATTCCCATGTGAAGTCTCATTCTGTCACTGAGCCTTATAGGTGTAAT
ATATGTGGCAAAGAATTTTATGAAAAAGCTTTGTTCAGAAGGCATGTAAAGAAAGCTACC
CATGGGAAGAAAGGAAGAGCAAAGCAAAACCTGGAACGGGTGTGTGAAAAATGTGGAAGA
AAATTCACTCAGCTAAGAGAGTATAGGAGACACATGAACAACCATGAAGGA---------
---GTTAAGCCATTTGAGTGCTTAACATGTGGAGTAGCTTGGGCTGATGCCCGATCTCTA
AAACGCCATGTCAGAACACATACTGGTGAACGGCCATATGTCTGTCCTGTATGTAGCGAA
GCCTACATAGATGCTCGAACACTCCGTAAACATATGACTAAATTCCACAGAGACTATGTG
CCTTGCAAAATTATGCTGGAAAAAGACACCCTTCAGTTTCATAACCAAGGAACTCAAGTG
GCACATGCTGTTAGCATCTTAACAGCAGGCATGCAGGAACAAGAAAGCAGTGGTCCTCAA
GAACTTGAGACTGTGGTAGTGACAGGAGAAACTATGGAAGCTCTGGAAGCTGTTGCAGCT
ACTGAAGAGTATCCATCAGTATCTACACTTTCTGACCAAAGTATTATGCAAGTGGTTAAT
TATGTATTAGCACAACAGCAAGGACAG------------------GAAGCTATC------
------------------------------------------
>Platypus|ENSOANG00000007506|ENSOANT00000011954
ATGCGCGCACGCCTGGCGCCCCTTCCCTCCATGTCGGGAGCGGGCAGCCTCTCTGCCCCC
GCGGCCCTTCAGCGCGTCACTTCCGGTGGTGCAGCAGCCATTTTGTCTCCGCGCGCCGGA
GCGGCGCCAGGCGGTGCAGTTCCCCCCCCGGAGGCGAGGCCCCCGGCCTCCCCGGCCCGG
CCCGGCCCGGCCATGTCGAGCGAGGAGAGCTACCGGGCCATCCTGCGCTACCTGACCAAC
GAGCGGGAGCCCTACGCGCCGGGCACGGAGGGCAACGCCAAGCGCAAGATCCGCAAGGCG
GCGGCCTGCTACGTGGTGCGCGGCGGGACGCTCTTCTACCAGCGGCGCCAGCGGCGGCGC
CAGGGCTTCGCCGAGCTGGAGGTGGTGCTGCAGCCCGACCGCCGCCGGGGCCTCATCGAG
GCCGCCCACCTCGGCCCCGCCGGCGCCCACCTCACCCGGCACCACACCTGGCATCGCCTC
TCCGCGACCTACTGGTGGAGAGGCATTTTAAAGCAAGTCAAAGATTACATTAAAGAGTGC
AGCCAATGCCAGGAGAAGCTAGATCGCTCTCGTCCAGGAAGGTATGCGTCCGAAATGTTG
GAAGAATTGGGCCTAGAGTTAGAGTCCGCCGAAGACAGCAACGAAACGGACGAGGAGCTG
ACTAACCCCGAGTCGGAACTGGGGCCGGTGTCCAGGACGGTGAAAAAGAAGCCAATCTCC
AAACATGAACTTGTATTTGTTGACACCAAAGGCCTTGTGAAAAGGTCTTCCCAGAAACAC
TGCCAGACGGTCTTAAACCAACTGAACCAGCAGAGACTTTCCAATCAGTTCTGCGACGTT
ACCTTGCTAATCGAGGGAGAGGAGTACAGAGCCCATAAATCTGTTCTGTCCGCAAACAGC
GAGTACTTCCGGGAGCTCTTCATTGAAAAGGGAGCGGTCTCCAGCCACGAGGCCGTGGTG
GATTTGTCAGGTTTCTGTAAGGCAAGTTTCCTTCCTCTGCTGGAGTTTTCTTATACTTCA
GTACTGAGTTTCGACTTCAGCAACATGGCGGAGGTTGCCATGTTGGCCCGACATCTTTTC
ATGTCAGAAGTCTTGGAGATCTGTGAAAATGTTCACAAGCTAATGGAGGATAAACAGATC
ACCATATACAAAAAGGGAGAAGTCCACACGGTTGAATCCACTCAGAATTTATCTGAACGA
ACCGGAAGCCCAGTGCCTTCTGGGGGCGACGGGCCCGGGGTT---------TTACTCAGT
TTTGCCGGAAACGGTGCGGTTGGGCTGGCGGTGAACGGACAGTCGCCGGATCCCGGACCG
GGCGGTGAGAGCGCCCAGCGGACCGAGCCTCCGATTCCTTCCGAGTCTCGGGAT------
---------------------------TCCTCCGAGTCTCGGGTCTCTCCGGCCCCCACG
GACGTCGGAAGCGACCGGTCGGAACCCGTCGCGGACCCTCCCGAGGAGGAGGCGGCCGAC
GACGGGATAAAGCGA---------------GAAAGCTCG------------------GAG
AGCAGAGAAGAGAACCCGGTTTCGGAGCCGTGCCCCGAGCCTGCGGTAGAGGAGGCCATG
GACACCGCCGCGCCCAGAAACGGCGCCGCGGACCCGGAG---GAGAACGGCACGGGAAAC
GGA------GAAACGGCCCTCGGGGGCCACGCCGAAGAACCCGAGGGCCAGCGTGGCGAG
CCTCCGAGTGCCGGGGACGGC------------------------TCTCCG---------
GAGGGCGAGGGGGCC------CTCGGCCCG---GAT---GACACGTACAAAAGCAGGCTC
CGTCAGCGCTCTGTCAGCGAAGGCGGGTACATCCGACTGCACAAAGGCCTGGAGAAAAAG
CATCAGAATAGGAAAGCCAATCCTAAATCAGCGGTACAACAGGTGGCTATGAAGTTAGTT
CAAAGGGGGAAAAAAATGAAGCAGCCCAAAAGAGACGCTCCCGAGAATCCGGACGAGGAA
AGTTCGCACAAATGCAGTGAATGTGGGATGGTTTTTCAGAGACGTTACGCACTTATAATG
CACACCCTAAAGCATGAAAGAACTAAAGATTACAAATGCCCATTGTGTAAAAAAGAGTTT
CAGTACAGCGCTTCTTTGCGAGCACACCTTATTCGACATACCCGAAAAACCGAGGCGCCG
TCTTCCGCT------------GCCACGGAAGACCCGTCGGGAACGTCTGCCGAGAAGGGC
AGGACCAAGCGGGAGTTCATCTGCTCTATCTGCGGGAGATCGTTGCCCAAGCTCTATTCT
CTCAGAATCCATATGCTCAAACACACCGGAGTCAAGCCGCATGCATGCCAGGTCTGTGGA
AAGTCTTTCACCTACAAGCATGGTCTCAAATTGCACCTGGCTCTCCATGAAGCACAGAAG
CAGTTCCAGTGTGAACTGTGCGAAAAGTCTTTTGTCACAAAGCGGAGTCTGCAAGAACAT
CTGAGCATTCACACAGGAGAGTCAAAGTACCTCTGCTCGATCTGCGGCAAGTCTTTTCAT
AGAGCTTCGGGACTCAGCAAGCACCTCAAAAAACACCAACCAAAGCCGGAGGTTCGTGGT
TACCAGTGCACTCAATGCGACAAAAGTTTCTTCGAGGCTCGGGATCTCCGGCAGCACATG
AATAAACACCTGGGGGTGAAGCCGTTCCAGTGTGAGTTCTGTGAGAAATGTTATAGCTGG
AAGAAAGATTGGTATTCCCACGTGAAGTCTCATTCCGTCACCGATCCTTACCGATGTAAT
GTGTGTGGCAAAGAATTCTACGAGAAAGCCTTGTATCGACGGCACGTGAAAAAGGCCACG
CACGGGAAGAAAGGGAGAGCGAAGCAGAATCTAGAACGGGTCTGCGATCAGTGTGGAAGA
AAATTCACCCAACTGCGGGAGTACCGGAGGCACATGAACAACCACGAGGGG---------
---GTCAAGCCTTTCGAATGTCTGACGTGCGGCGTGGCCTGGGCCGACGCCCGCTCCCTC
AAACGCCACGTGAGAACGCACACCGGCGAGAGGCCCTACGTCTGCCCCGTGTGCAACGAG
GCGTACATAGACGCCCGGACCTTGCGGAAACACATGACCAAGTTCCACAGGGATTACGTG
CCTTGTAAAATCATGCTGGAGAAGGACACCCTCCAGTTCCACAACCAGGGGACCCAGGTG
GAGCACGCCATCAGCATCCTGACGGCCGACGTCCAGGCCCAGGAGAGTTGCGGGCCGGAG
GAAGTGGAGGCCGTGGTGGTGACGGGGGAAACCCTCGAAGCGATC---------GCGGCC
ACGGAGGAGTGCGCCTCCGTGTCCACGCTCTCCGACCAGAGCATCATGCAGGTGGTGAAC
TACGTACTGGCCCAGCAGCAGGGGCAGAAGATAGCGGAAGTGACGGAAGCCATTGAGACG
GTGGAGGTGGAGGTGGCGCACGTCTCCGACCCCGAGATCGCA
>Rabbit|ENSOCUG00000017649|ENSOCUT00000017651
------------------------------------------------------------
------------------------------------------------------------
------------------------------------------------------------
------------ATGTCAAGCGAAGAAAGCTATCGGGCCATCCTGCGCTACCTGACGAAC
GAGCGGGAGCCGTACGCGCCGGGCACCGAGGGCAATGTCAAGCGTAAAATCCGCAAGGCT
GCCGCCTGCTACGTGGTGCGCGGCGGGACTCTGTATTATCAGCGGCGGCAGCGGCACCGC
AAGACGTTCGCGGAGCTGGAGGTGGTTCTGCAGCCAGAGCGGCGCCGGGGCCTCATCGAG
GCGGCGCACCTGGGCCCTGGCGGCACTCACCACACCCGGCATCAGACCTGGCACGACCTG
TCCAAGACGTACTGGTGGCGAGGGATATTAAAACAAGTCAAAGATTACATTAAACAGTGT
AGCAAATGCCAAGAGAAACTAGATCGTTCTCGTCCAATATCAGATGCTTCAGAAATGTTG
GAAGAATTGGGACTGGACCTTGAATCTGGAGAAGAAAGTAATGAATCAGAGGATGACCTG
AGCAACTTCACTTCACCTCCAGCTACAGCCTCCAAGCCTTCCAAAAAGAAGCCAGTATCC
AAACATGAACTTGTCTTTGTTGACACCAAAGGAGTGGTAAAACGTTCTTCTCCAAAACAC
TGTCAGGCTGTCTTAAAGCAGCTGAATGAGCAGCGACTTTCCAACCAGTTCTGTGATGTT
ACTTTGTTAATTGAAGGAGAAGAGTACAAAGCTCATAAGTCTGTTTTGTCAGCTAATAGT
GAATATTTTCGAGATCTTTTTATTGAAAAAGGAGCTGTTTCCAGTCATGAGGCTGTGGTG
GATCTTTCTGGTTTTTGTAAGGCAAGTTTCCTTCCTTTACTGGAATTTGCCTATACTTCT
GTGCTAAGTTTTGACTTCTGTAGCATGGCTGATGTCGCTATCTTAGCTCGTCATCTTTTC
ATGTCAGAAGTTTTAGAAATTTGTGAAAGTGTGCATAAACTAATGGAGGAAAAGCAGCTA
ACAGTATATAAGAAGGGCGAAGTACAAACAGTAGCATCTACCCAGGACTTACCAGAACAG
AATGGAAGTACAGCGCCTCCTGCGGCTAGCAGTGAGGGAACTACAACAACTGTTTCTACT
GGACTTGAGGATTGTGAAATTGTGCTACTGATAAATGGAGAATTGCCTGAAGCTGGACAG
AATGGAGAGCTGGGAAGACAGCCTGGTCCCCAGGTTTCTTCAGAGGCTGGAGCTGCTCCA
TCA------TCTGTGGGGTGTGTATCTGATTCCCAT------------------------
---------------------------------------TCTGAAGTCGAATGTGTTGAT
TTGGTAACAAAAAATAACCCTACAGAGCTAGAAACTTCA------------------AAC
ATCAGAGAAGATAGCACAGTTTCTAATATGCCTTGTAAACTTTCA---AGAGAGAATATT
ATCAGTAGCCCTCCA------------GAGAACAGTGACATGGGAAATGATACATTA---
ACT------GAAGATAACTGTACTGAAGATATTCCAAAA------------------CAT
GTACAGAATGTTCATCAGCCTTTAGAAGATCAGGAAAATCCAAGTGCACTG---------
ACAGCACAGACAGAC------ATTGGCCCCGATGAT---GACACTTACAGGAGCAGGCTT
CGGCAGCGTTCTGTGAATGAAGGAGGATATATTCGACTACACAAGGGCATGGAAAAAAAA
CTGCAGAAACGGAAGGCCATTCCCAAGTCAGCGGTTCAACAGGTGGCCCAGAAATTGGTT
CAAAGAGGAAAAAAGATGAAACAGCCAAAAAGGGATGCCAAAGAGAGCACTGAAGAG---
GTGTCTCATAAATGTGGGGAATGTGGAATGGTTTTTCAGAGACGATACGCCCTTATAACA
CACACATTAAAACATGAAAGAGCTAGAGATTACAAATGTCCCTTGTGTAAAAAACAGTTT
CAGTACAGTGCCTCCTTACGAGCGCATCTTATTCGACATACCAGAAAA---GATGCACCC
ACGTCATCGTCATCCAATTCCACATCTAATGAGGCATCAGGAACATCAGCTGAGAAAGGC
AGAACCAAACGAGAATTTATATGCTCCATATGTGGAAGGACATTACCTAAATTATATTCA
CTTCGAATACATATGTTAAAGCACACAGGCGTAAAGCCACATGCATGCCAGGTTTGTGGA
AAGACTTTTATCTACAAGCATGGTCTAAAATTACACCAAAGTCTACATCAGTCACAAAAG
CAGTTCCAGTGTGAACTTTGCGTTAAGTCATTCGTGACCAAACGTAGTCTTCAAGAACAT
AAGAGTATTCACACAGGTGAGTCCAAGTACCTTTGCTCAGTCTGTGGAAAGTCTTTTCAT
AGAGGCTCTGGACTCAGCAAGCACTTAAAGAAACATCAGCCAAAGCCTGAGGTTCGAGGC
TATCATTGTACTCAATGTGAAAAAAGTTTCTTTGAAGCTAGAGATCTTCGCCAGCACATG
AACAAACATCTTGGTGTGAAGCCATTCCAGTGCCAATTTTGTGACAAGTGCTATAGTTGG
AAAAAAGATTGGTATTCCCATGTGAAGTCTCATTCTGTCACTGAGCCTTACAGGTGTAAT
ATATGTGGAAAAGAGTTTTATGAAAAAGCTTTGTTCAGAAGGCATGTAAAGAAAGCTACC
CATGGGAAAAAAGGAAGAGCAAAGCAAAACCTGGAACGAGTATGTGAACAGTGTGGGAGA
AAATTCACTCAGCTGAGAGAGTATAGGAGACACATGAACAACCATGAAGGA---------
---GTTAAACCATTTGAGTGCTTAACATGTGGAGTAGCTTGGGCTGATGCCCGATCTCTC
AAACGCCACGTCAGAACACATACTGGTGAACGGCCCTATGTCTGTCCTGTATGTAGTGAA
GCCTACATAGATGCTCGGACACTCCGTAAACATATGACTAAATTCCACAGAGACTATGTG
CCTTGCAAAATTATGCTGGAAAAAGATACCCTTCAGTTTCATAACCAAGGAACTCAAGTG
GAACATGCTGTTAGTATCTTAACAACAGACATGCAGGAACAGGAAAGTAGTGGTCCTCAA
GAACTTGAGACTGTAGTGGTGACAGGAGAAACAATGGAAGCTCTCGAAGCAGTTGCAGCC
ACCGAAGAGTGTCCATCAGTATCTACACTTTCTGACCAAAGTATTATGCAAGTAGTTAAT
TATGTATTGGCACAACAGCAGGGACAGAAGCTCTCTGAAGTTGCAGAAGCTATTCAAACT
GTGGAAGTAGAGGTAGCACATATTTCAGAAGCAGAA------
>Rat|ENSRNOG00000001613|ENSRNOT00000034940
------------------------------------------------------------
------------------------------------------------------------
------------------------------------------------------------
------------ATGTCAAGCGAGGAAAGCTATCGGGCCATCCTGCGCTATTTGACGAAC
GAACGTGAGCCTTATGCACCGGGCACTGAAGGCAATGTCAAGCGTAAAATCCGCAAGGCT
GCCGCCTGCTACGTAGTGCGCGGCGGGACTCTCTACTACCAGCGGCGGCAGCGGCACCGC
AAGACGTTTGCGGAGTTGGAAGTAGTGCTGCAGCCGGAGCGGCGCCAGGGCCTCATAGAG
GCGGCACACCTGGGCCCTGGAGGCACTCACCACACTCGGCATCAGACCTGGCATGACCTG
TCCAAGACGTACTGGTGGCGAGGTATATTAAAGCAAGTAAAAGATTACATAAAACAGTGT
AGCAAATGTCAGGAGAAACTTGATCGCTCCCGTCCAATATCAGATGCTTCAGAAATGTTG
GAAGAATTGGGATTGGACCTTGAATCTGGAGAAGAAAGTAATGAGTCAGAGGATGATCTG
AGCAACTTTACTTCCCCTCCAACCACAGCCTCCAAGACTTCAAAAAAGAAGCCAGTATCT
AAACATGAACTTGTATTTGTTGACACCAAAGGAGTGGTAAAACGGTCTTCTCCAAAACAT
TGCCAGGCAGTTCTGAAGCAGCTGAATGAACAGAGACTTTCCAACCAGTTCTGTGATGTC
ACATTGTTAATTGAAGGGGAGGAGTACAAAGCTCATAAGTCTGTTCTCTCAGCTAATAGT
GAATATTTTCGAGATCTTTTTATTGAGAAAGGAGCAGTTTCTAGTCACGAGGCTGTCGTG
GATCTTTCTGGTTTCTGTAAAGCAAGCTTCCTTCCTTTGCTGGAATTTGCCTATACTTCA
GTGCTAAGTTTTGACTTCTGTAGCATGGCTGATGTAGCTGTCTTAGCTCGCCACCTTTTC
ATGTCAGAAGTTTTAGAAATTTGTGAAAGTGTACATAAACTAATGGAAGAGAAGCAACTT
ACAGTGTATAAGAAAGGTGAAGTTCAAACAGTCGCATCTACTCAGGACTTAGCAGCACAC
AACGGAGCTGCAACACCACCCGGCCCTAGGAATGAA---GCCACCACGACTTTGTCAAGT
GACCTTGGGCATTGTGAAATTGTACTGCTGGTAAATGGAGAAGTGCCAGAAACAGAGCAG
AATGGGGAGCCAGGACAGCAGCCTGCACCTCAGGTTTCTGCAGAGGCCGAAGCCAGTGTG
TCG------CCCGCAGGATGTATACCCAATCCCCCC------------------------
---------------------------------------ACTGAAATGGGAGCTGCAAGC
TTAGCAACAGAAAGTAACCAGCCCGAGCTTGAGTCTGCA------------------GTC
GTCAGAGAAGACGGCGGTGTTGCTAGCGTTCCTCCTAAGATCTCA---GAAGAGAATGTA
ATCAACACGTCCCAA------------GAGGACAGTGATATAGGAAATGATACATCA---
CCT------GAGGACACCTGTACCAAAGACTTTTCAGAT------------------CAT
AGTCAGAGCTCGGGCCAACCTTTAAAAGACGAGGAAACTCTAATTGAAGCT---------
ACAGAAAAGACAGAC------TCCGGCCAGGATGAT---GATACTTACAGGAGCAGGCTT
AGGCAGCGGTCTGTAAATGAAGGGGGCTACATCCGGCTACACAAGGGCATGGAGAAAAAG
TTACAGAAACGGAAAGCCATTTCTAAGTCAGCAGTTCAACAGGTGGCCCAGAAATTAGTT
CAAAGAGGGAAAAAGATGAAACAACCCAAAAGGGATGCTAAGGAGAGTGCCGAAGAA---
ACGCCTCATAAATGTGGGGAGTGTGGGATGGTGTTTCCAAGACGATATGCCTTTATAATG
CATACATTGAAACATGAGAGAGCGAGAGACTACAAATGTCCGTTATGTAAGAAGCAGTTT
CAGTATAGTGCCTCACTACGAGCACACCTTATACGACATACAAGAAAA---GATGCACCC
ACGTCATCTTCATCTAATTCCACATCTAACGAGGCATCAGGAGCATCATCTGAGAAGGGA
CGAACCAAGAGAGAGTTTATATGTTCTATCTGTGGAAGGACATTGCCTAAACTGTACTCT
CTCCGCATACATATGCTAAAGCACACGGGTGTAAAGCCGCACGCATGCCAGGTGTGTGGA
AAAACTTTTATCTATAAGCATGGTCTAAAATTGCATCAAAGTCTGCATCAGTCCCAAAAG
CAGTTTCAGTGTGAGCTATGCGTCAAGTCCTTTGTCACCAAACGGAGTCTTCAGGAACAC
ATGAGTATTCACACAGGAGAGTCCAAGTACTTTTGCTCAGTCTGTGGAAAGTCTTTTCAC
AGGGGCTCTGGACTTAGCAAGCACCTTAAGAAACACCAGCCAAAGCCTGAGGTTCGAGGC
TATCATTGCACTCAATGTGAGAAAAGTTTCTTTGAAGCTAGAGACCTGCGCCAGCATATG
AATAAGCACCTCGGCGTGAAGCCGTTCCAGTGCCAGTTTTGTGATAAGTGCTACAGCTGG
AAGAAAGATTGGTATTCCCACGTGAAGTCCCATTCTGTCACTGAGCCCTACAGGTGTAAT
ATATGTGGCAAAGAGTTTTATGAAAAAGCTTTATTCAGAAGACATGTAAAGAAGGCCACC
CATGGGAAGAAAGGAAGAGCAAAGCAAAACCTGGAACGGGTGTGTGATCAGTGTGGAAGG
AAGTTCACTCAGCTGAGAGAGTACAGGAGACATATGAACAATCATGAAGGT---------
---GTTAAACCGTTTGAGTGCTTAACATGTGGAGTAGCGTGGGCTGATGCCCGATCATTA
AAACGTCACGTCCGAACACATACTGGTGAACGGCCCTATGTGTGTCCTGTATGTAGTGAA
GCCTACATAGATGCTCGAACACTTCGTAAGCATATGACTAAATTCCACAGAGACTATGTG
CCTTGCAAAATTATGCTTGAGAAAGACACTCTGCAGTTTCATAACCAGGGAACGCAAGTG
GAGCACGCTGTGAGCATCCTAACTGCAGACATGCAGGAACAGGAAAGCAGCGGGCCGCAA
GAGCTTGAGACCGTGGTGGTGACGGGAGAGACTATGGAAGTTCTTGAAGCTGTGGCAGCT
ACGGAGGAGTGTCCATCGGTGTCGACCCTCTCTGACCAAAGCATCATGCAAGTGGTGAAC
TATGTGCTGGCGCAGCAGCAAGGGCAGAAGCTGTCTGAAGTGGCAGAGGCCATCCAGACT
GTTGAAGTGGAGGTGGCACATATGCCAGAAGCGGAG------
>Macaque|ENSMMUG00000015060|ENSMMUT00000021107
------------------------------------------------------------
------------------------------------------------------------
------------------------------------------------------------
------------ATGTCAAGCGAGGAGAGCTACCGGGCCATCCTGCGTTACCTGACGAAC
GAGCGCGAGCCATACGCGCCGGGCACCGAAGGCAATGTCAAGCGTAAAATCCGAAAAGCT
GCCGCCTGCTACGTGGTGCGCGGCGGGACTCTGTATTACCAGCGGCGGCAGCGACACCGC
AAGACCTTCGCGGAGCTGGAGGTGGTGCTGCAGCCGGAGCGACGCCGGGACCTCATCGAG
GCGGCGCACCTGGGTCCCGGCGGCACTCACCACACCCGGCATCAGACCTGGCACTACCTG
TCCAAGACGTACTGGTGGCGAGGTATATTGAAGCAAGTCAAAGATTACATCAAACAGTGT
AGCAAATGCCAGGAGAAACTAGATCGATCCCGTCCAATATCAGATGTTTCAGAAATGTTG
GAAGAATTGGGACTAGACCTTGAATCTGGAGAAGAAAGTAATGAATCAGAAGATGACCTG
AGCAACTTTACTTCATCTCCAACTACAGCCTCCAGGCCTGTAAAAAAGAAGCCAGTATCC
AAACATGAACTTGTGTTTGTTGACACCAAAGGAGTGGTAAAACGTTCTTCTCCAAAACAT
TGTCAGGCTGTCTTAAAACAGCTGAACGAACAGAGACTTTCCAACCAGTTCTGTGATGTT
ACTTTGTTAATTGAAGGAGAAGAGTACAAAGCGCATAAATCTGTTTTGTCAGCAAATAGC
GAGTATTTTCGAGATCTTTTTATTGAGAAAGGAGCTGTTTCCAGTCATGAGGCTGTGGTG
GATCTTTCTGGTTTTTGTAAGGCCAGCTTCCTTCCTTTACTGGAATTTGCCTATACTTCT
GTACTAAGTTTTGACTTCTGTAGCATGGCTGATGTAGCCATCTTAGCTCGTCATCTTTTC
ATGTCAGAAGTCTTAGAGATTTGTGAAAGTGTACATAAGCTAATGGAAGAGAAGCAGCTA
ACAGTATATAAGAAGGGTGAAGTACAAACAGTTGCATCCACCCAGGACTTACCAGTACAG
AATGGGGGTACAGCACCTCCTGTGGCTAGCAATGAGGGAACAACAACT---TTATCTACT
GAACTTGGAGATTGTGAAATTGTACTGCTGGTAAATGGAGAATTGCCAGAAGCTGAGCAG
AATGGAGAGTTAGGACGACAG---GAGCCCCAGGTTTCTTCAGAGGCTGAAGCTGCTCTG
TCA------TCTGTAGGATGTATAGCTGATTCCCAT------------------------
---------------------------------------CCC---ATGAAGTCTGTTGAT
TTAATAACAAAAAACAACCAGACAAAACTGGAAACTTCA------------------AAC
AACAGAGACAATAACACAGTTTCTAATATATACCCGAAACTTTCA---AAAGAGAATGTA
ATTAGTAGTTCACCA------------GAGGATAGTGGTATGGGAAATGATATATCA---
GCT------GAGGATATCTGTGCCGAAGACATTCCAAAA------------------CGT
AGGCAGAATGTTGACCAACCTTTAAAAGATCAGGAAAATCTAGTTGCATCA---------
ACAGCAAAGACAGAC------TTTGGCCCTGATGAT---GATACTTACAGAAGCAGGCTT
CGACAACGTTCCGTTAATGAAGGGGCATATATTCGACTACACAAGGGAATGGAGAAAAAG
CTGCAGAAACGGAAAGCCATTCCCAAGTCAGCAGTTCAACAGGTGGCTCAGAAGTTAGTT
CAAAGAGGAAAGAAGATGAAACAGCCAAAAAGAGATGCTAAAGAGAACACTGAAGAA---
GCATCTCATAAATGTGGGGAATGTGGAATGGTTTTTCAGAGACGATACGCCCTTATAATG
CACAAACTGAAACATGAAAGAGCTAGAGATTACAAATGTCCGTTGTGTAAAAAACAGTTT
CAGTACAGTGCCTCTTTGCGAGCACATCTTATTCGTCATACCAGAAAA---GATGCACCC
TCTTCATCCTCGTCCAATTCTGCATCTAATGAAGCATCAGGAACATCATCTGAGAAGGGC
AGAACCAAGCGGGAATTTATATGTTCCATATGTGGAAGAACATTACCTAAGTTATATTCT
CTCCGAATACATATGTTAAAGCACACAGGTGTAAAGCCACATGCATGCCAGGTCTGTGGA
AAGACTTTTATCTATAAGCATGGTCTAAAATTACATCAGAGTCTTCATCAATCCCAAAAG
CAGTTCCAGTGTGAACTATGTGTTAAGTCTTTTGTTACCAAACGGAGTCTTCAAGAACAT
ATGAGTATTCACACAGGAGAGTCCAAGTACCTTTGCTCAGTTTGTGGAAAGTCTTTTCAT
AGGGGCTCTGGACTCAGCAAGCACTTCAAGAAACACCAACCAAAGCCTGAGGTTCGAGGC
TATCATTGTACTCAGTGTGAAAAAAGTTTCTTTGAAGCTAGAGATCTTCGCCAGCACATG
AACAAACATCTTGGTGTGAAGCCATTCCAGTGCCAATTTTGTGATAAGTGCTATAGTTGG
AAGAAAGATTGGTATTCCCATGTGAAGTCTCATTCTGTCACTGAGCCTTATAGGTGTAAT
ATATGTGGCAAAGAATTTTATGAAAAAGCTTTGTTCAGAAGGCATGTAAAGAAAGCTACC
CATGGGAAAAAAGGAAGAGCAAAGCAAAACCTGGAACGGGTGTGTGAAAAATGTGGAAGA
AAATTCACTCAGCTAAGAGAGTATAGGAGACACATGAACAACCATGAAGGA---------
---GTTAAGCCATTTGAGTGCTTAACATGTGGAGTTGCTTGGGCTGATGCCCGATCTCTA
AAACGCCACGTCAGAACACATACTGGTGAACGGCCCTATGTCTGTCCTGTATGTAGTGAA
GCCTACATAGATGCTCGAACACTCCGTAAACATATGACAAAATTCCACAGAGACTATGTG
CCTTGCAAAATTATGCTGGAAAAAGACACCCTTCAGTTTCATAACCAAGGAACTCAAGTG
GCACATGCTGTTAGCATCTTAACAGCAGACATGCAGGAACAAGAAAGCAGTGGTCCTCAA
GAACTTGAGACTGTGGTAGTGACAGGAGAAACTATGGAAGCTCTGGAAGCTGTTGCAGCT
ACTGAAGAGTATCCATCGGTATCTACACTTTCTGACCAAAGTATTATGCAAGTGGTTAAT
TATGTATTGGCACAACAGCAAGGACAGAAGCTATCTGAAGTTGCAGAAGCTATTCAAACT
GTTAAAGTAGAGGTAGCACATATTTCAGAAGGAGAA------
>Marmoset|ENSCJAG00000000499|ENSCJAT00000000920
------------------------------------------------------------
------------------------------------------------------------
------------------------------------------------------------
------------ATGTCAAGCGAGGAAAGCTACCGGGCAATCTTGCGCTACCTGACGAAT
GAGCGCGAGCCGTACGCCCCGGGCACGGAGGGCAATGTCAAGCGTAAAATCCGAAAAGCT
GCCGCGTGCTACGTGGTGCGCGGTGGGACTCTGTATTACCAGCGGCGGCAGCGGCACCGC
AAGACCTTCGCGGAGCTGGAGGTGGTGCTGCAGCCGGAGCGACGCCGGGACCTCATCGAA
GCGGCGCACCTGGGTCCGGGCGGCACTCACCACACCCGGCATCAGACCTGGCACTACCTG
TCCAAGACGTACTGGTGGCGAGGTATATTGAAGCAAGTGAAAGATTACATTAAACAGTGT
AGCAAATGCCAAGAGAAACTAGATCGATCCCGTCCAATATCAGATGTTTCAGAAATGTTG
GAAGAATTGGGACTAGACCTAGAATCTGGAGAAGAAAGTAATGAATCAGAAGATGACCTG
AGCAACTTTACTTCGTCTCCAACTACAGCCTCCAGGCCTGCGAAAAAGAAGCCAGTATCC
AAACATGAACTTGTGTTTGTTGACACCAAAGGAGTGGTAAAACGTTCTTCTCCAAAGCAC
TGTCAAGCTGTCTTAAAACAGCTGAACGAACAGAGACTTTCCAACCAGTTCTGTGATGTT
ACTTTGCTAATTGAAGGAGAAGAGTACAAAGCTCATAAATCTGTTTTGTCAGCAAATAGC
GAGTATTTTCGTGATCTTTTTATTGAGAAAGGAGCTGTTTCCAGTCATGAGGCTGTGGTG
GATCTTTCTGGATTTTGTAAGGCCAGCTTCCTTCCTTTACTGGAATTTGCCTATACTTCT
GTACTAAGTTTTGACTTCTGTAGCATGGCTGATGTAGCCATCTTAGCTCGTCATCTTTTC
ATGTCAGAAGTCTTAGAGATTTGTGAAAGTGTACATAAGCTAATGGAAGAGAAGCAGTTA
ACAGTATATAAGAAGGGCGAAGTACAAACAGTTGCATCCACCCAGGACTTACCAGTACAG
AATGGAGGTCCAGCACCTTCTGTGGCTAGCAATGAGGGAAGCACAACCACTTTATCTACG
GAACTTGGGGATTGTGAAATTGTACTCTTGGTAAATGGAGAATTGCCGGAAGCTGAGCAG
AATGGAGAGGTAGGACGACAGCCTGAGCCCCAGGTTTCTTCAGAGGCTGAAGCTGTCCAG
TCA------TCTGTAGGATGTATAGCTGATTCCCAT------------------------
---------------------------------------CCTGAAATGGGGTTTGTTGAT
TTA---ACGAAAAACAACCAGATGGAACTAGGAACTTCA------------------AAC
AACAGAGAAAATAACACAGTTTCTAATACATATCCTAAAGTTTCA---AAAGAGACTGTA
ATTAGTAGCTCACCA------------GAGGATAGTGATGTGGGAAATGATACATCA---
GCT------GAGGATATCTGTGCTGAAGACATTCCAAAA------------------CAT
ATGCAGAATGTTAACCAGCCTTTAGAAGATCAGGAAAATCTAGTTGCATCA---------
ACAGCAAAGACAGAC------TTTGGCCCTGATGAT---GAAACTTACAGAAGCAGGCTT
CGACAACGTTCTGTTAATGAAGGGGCATATATTCGACTACACAAGGGAATGGAGAAAAGG
CTGCAGAAACGGAAAGCCATTCCCAAGTCAGCAGTTCAACAGGTGGCTCAGAAGTTAGTT
CAAAGAGGAAAAAAAATGAAACAGCCAAAAAGAGACGCTAAAGAGAACACCGAAGAA---
GCATCTCATAAATGTGGGGAATGTGGAATGGTTTTTCAGAGACGATATGCCCTTATAATG
CACAAACTGAAACATGAAAGAGCAAGAGATTATAAATGTCCATTGTGTAAAAAACAGTTT
CAGTACAGTGCCTCCTTGCGAGCACACCTTATTCGTCATACCAGAAAA---GATGCACCC
TCTTCATCTTCATCCAATTCTACATCTAACGAAGCATCAGGAACATCATCTGAGAAGGGC
AGAACCAAACGGGAATTTATATGTTCCATATGTGGAAGAACATTACCTAAATTATACTCT
CTTCGAATACATATGTTAAAGCACACAGGTGTAAAGCCACATGCATGCCAGGTCTGTGGA
AAGACATTTATCTATAAACATGGTCTAAAATTACACCAGAGTCTCCATCAGTCACAAAAG
CAGTTCCAATGTGAGCTGTGTGTTAAGTCATTTGTTACCAAACGGAGTCTTCAAGAACAT
ATGAGTATTCACACAGGAGAGTCCAAGTACCTTTGCTCAGTTTGTGGGAAGTCTTTTCAT
AGGGGTTCTGGACTCAGCAAGCACTTCAAGAAACACCAACCAAAGCCTGAGGTTCGAGGC
TATCATTGTACTCAATGTGAAAAAAGTTTCTTTGAAGCTAGAGATCTTCGCCAGCACATG
AACAAACATCTTGGTGTGAAGCCATTCCAGTGCCAATTTTGTGATAAGTGCTATAGTTGG
AAGAAAGATTGGTATTCCCATGTGAAGTCTCATTCTGTAACTGAGCCTTATAGGTGTAAT
ATATGTGGCAAAGAATTTTATGAAAAAGCTTTGTTCAGAAGGCATGTAAAGAAAGCCACT
CATGGGAAAAAAGGAAGAGCAAAGCAAAACCTGGAACGGGTGTGTGAGAAATGTGGAAGA
AAATTCACTCAGCTAAGAGAGTATAGGAGACACATGAACAACCATGAAGGA---------
---GTTAAGCCATTTGAGTGCTTAACATGTGGAGTCGCTTGGGCTGATGCCCGATCACTA
AAACGCCACGTCAGAACACATACAGGTGAACGGCCCTATGTCTGTCCTGTATGTAGTGAA
GCCTACATAGATGCTCGAACACTCCGTAAACATATGACTAAATTCCACAGAGACTATGTG
CCTTGCAAAATTATGCTGGAAAAAGACACCCTTCAGTTTCATAACCAAGGAACTCAGGTG
GCACATGCTGTTAGCATCTTAACAGCAGACATGCAGGAACAAGAAAGCAGTGGTCCTCAA
GAACTTGAGACTGTGGTAGTGACAGGAGACACTATGGAAGCTCTGGAAGCTGTTGCAGCT
ACTGAAGAGTATCCATCGGTTTCTACACTTTCTGACCAAAGTATAATGCAAGTGGTTAAT
TATGTCTTGGCACAACAGCAAGGACAGAAGCTATCTGAAGTTGCAGAAGCTATTCAAACT
GTTAAAGTAGAGGTAGCACATATTTCAGAAGGAGAA------
>Microbat|ENSMLUG00000004687|ENSMLUT00000004684
------------------------------------------------------------
------------------------------------------------------------
------------------------------------------------------------
------------ATGTCAAGCGAGGAAAGCTACCGGGCCATCCTGCGCTACCTGACGAAC
GAGTGCGAGCCGTACGCGCCGGGCACCGAGGGCAATGTCAAGCGCAAAATCCGCAAGGCG
GCCGCCTGCTACGTGGTGCGCGACGGGACCCTGTACTACCAGCGGCGGCAGCGGCACCGC
AAGACCTTCGCGGAGCTGGAGGTGGTGCTGCAGCCCGAGCGGCGCTGGGGGCTCATCGAG
GCGGCGCACCTGGGCCCGGGCGGCACTCACCACACCCAGCACCAGACCTGGCACGACTTG
TCCAAGACGTACTGGTGGCGAGGTATATTAAAGCAAGTCAAAGATTACATTAAACAGTGT
AGCAAATGCCAGGAGAAACTAGATCGCTCCCGTCCAATATCAGATACTTCAGAAATGTTG
GAAGAATTAGGACTAGACCTTGAATCTGGAGAAGAAAGTAATGAATCAGAGGATGACCTG
AGCAACTTTACTTCAACTCCAACTACAGCCTCCAAGCCTGCAAAAAAGAAGCCAATATCT
AAACATGAACTTGTATTTGTTGACACCAAAGGAGTGGTGAAACGTTCTTCTCCAAAACAT
TGTCAGGCTGTGTTAAAGCAACTGAATGAACAGAGACTCTCCAACCAGTTTTGTGATGTT
ACTTTGTTAATTGAAGGAGAAGAGTACAAAGCTCATAAATCTGTTTTGTCAGCTAATAGT
GAATATTTTCGAGATCTTTTTATTGAGAAAGGAGCTATTTCCAGTCATGAGGCAGTGGTG
GATCTTTCCGGTTTCTGTAAAGCAAGCTTCCTCCCTTTACTGGAATTTGCCTATACTTCT
GTGCTAAGTTTTGATTTCTGTAGCATGGCTGATGTAGCCATCTTGGCTCGGCATCTCTTC
ATGTCAGAAGTTTTAGAAATCTGTGAAAGTGTACATAAACTAATGGAAGAGAAGCAGCTA
ACGGTATATAAAAAGGGTGAAGTACAAACAGTTGCATCTACCCAGGACTTACCAGAACAA
AACGGAGGTACAGCACCTCCTGTGGTTAACAATGAGGGAACCACCACAACTTTACCTACT
GACCTTGGGGATTGTGAAATTGTACTGTTGGTGAATGGAGAAGTGCCAGAAACTGAGCAG
CATGGAGAGCTCAGACAGCGGCCTGAGCCCCAGGTCCCCGCAGAGGCTGAAGCTGCTCTG
TCACCTTCACCTGTAGGCTGTGCAACTGATTCTCAC------------------------
---------------------------------------CCTGAAATGGAGTCTGTTGAT
TTAGTAACAAAAAACAACCAGACAGAACTAGAAACTTCA------------------AAC
AGTAAAGAAGGTAGCACAGTTTCTAATATTTATCCTAAACTCTCC---AAAGAGAATGTA
ATCAGTGGCTCTCCA------------GAAAACAGTGATATGGGAAATGATACATCA---
AAT------GAGGATATTTGTGATGAAGACATTCCAGAG------------------CAT
AGACAGAACCTTGGCCAATCTTTAAAAGATCAGGAAAATCTAGTT---------------
---GCAAAGACAGAC------CTCAGCCCTGATGAT---GATACTTATAGAAGCAGGCTT
CGACAGCGTTCTATTAATGAAGGGGGATATATTCGACTACACAAAGGAATGGAGAAAAAG
CTGCAGAAACGGAAAGCCACTCCCAAGTCAGCAGTTCAACAGGTAGCCCAGAAATTAGTT
CAAAGAGGAAAAAAGATGAAACAGCCAAAGAGGGATGCTAAAGAGAATACTGAAGAAGAA
GCATCTCATAAATGTGGGGAATGTGGAATGGTTTTTCAGAGAAGATACACGCTTATAATG
CACACACTGAAACATGAAAGATCTAGAGATTACAAATGCCCGCTGTGTAAAAAACAGTTT
CAGTACAGTGCCTCCTTGAGAGCACACCTTATTCGACATACCAGAAAA---GTTGCACCC
TCTTCATCATCTTCCAATTTCACATCTAATGAGGCATCAGGAACATCGTCTGAGAAGGGC
AGAACCAAACGAGAATTTATATGTTCCATATGTGGAAGGACATTACCTAAATTATATTCT
CTTCGAATACATATGTTAAAGCACACTGGTGTAAAGCCACATGCATGCCAGGTCTGTGGA
AAGACTTTCATCTACAAGCATGGTCTAAAATTACACCAGAGTCTCCATCAATCACAAAAG
CAGTTCCAGTGTGAACTATGTGTTAAGTCATTTGTTACCAAACGGAGTCTTCAAGAACAT
ATGAGTATTCACACAGGAGAGTCCAAGTACCATTGCTCAGTTTGTGGAAAGTCTTTTCAC
AGGGGCTCTGGACTCAGCAAGCACCAAAAGAAGCACCAGCCAAAGCCTGAGGTTCGAGGC
TATCACTGTACTCAATGTGAAAAAAGTTTCTTTGAAGCTAGAGATCTTCGTCAGCACATG
AACAAACATCTTGGTGTGAAGCCATTCCAGTGCCAATATTGTGATAAGTGCTATAGTTGG
AAGAAAGATTGGTATTCCCATGTGAAGTCTCATTCTGTCACTGAACCTTACAGATGTAAT
ATATGTGGCAAAGAATTTTATGAAAAAGCATTGTTCAGAAGGCATGTAAAGAAAGCTACC
CATGGGAAAAAAGGAAGAGCAAAGCAAAACCTAGAACGGGTGTGTGAAAGATGTGGAAGA
AAATTCACTCAACTGAGAGAGTATAGGAGACACATGAACAATCATGAAGGA---------
---GTTAAGCCATTTGAGTGCTTAACATGTGGAGTAGCTTGGGCTGATGCCCGATCTCTA
AAACGCCATGTCAGAACACATACTGGTGAACGGCCCTATGTTTGCCCTGTGTGCAGCGAA
GCCTACATAGATGCTCGGACACTTCGAAAACATATGACTAAATTCCACAGAGATTATGTG
CCTTGCAAAATTATGCTGGAAAAAGATACCCTTCAGTTTCATAACCAAGGAACTCAAGTG
GAGCATGCTGTTAGCATCGTAACAGCAGACATTCATGAACAGGAAAGCAGCGATCCTCAA
GAACTTGAGACTGTGGTAGTGACAGGAGAAACTATGGAAGCTCTTGAAGCCGTTGCAGCT
ACTGAAGAGTATCCATCTGTATCTACACTCTCTGACCAAAGTATTATGCAGGTGGTTAAT
TATGTGTTGGCACAACAGCAAGGACAGAAGTTATCTGAAGTTGCAGAAGCTATTCAAACT
GTTGAAGTAGAGGTGGCACATATTTCAGAAGCAGAA------
>Human|ENSG00000066422|ENST00000312938
------------------------------------------------------------
------------------------------------------------------------
------------------------------------------------------------
------------ATGTCAAGCGAGGAAAGCTACCGGGCCATCCTGCGTTACCTGACGAAC
GAGCGCGAGCCGTATGCGCCGGGCACCGAGGGCAATGTCAAGCGTAAAATCCGAAAAGCT
GCCGCCTGCTACGTGGTGCGCGGCGGGACTCTGTATTACCAGCGGCGGCAGCGGCACCGC
AAGACCTTCGCGGAGCTGGAGGTGGTGCTGCAGCCGGAGCGACGCCGGGACCTCATCGAG
GCGGCGCACCTGGGTCCCGGCGGCACTCACCACACCCGGCATCAGACCTGGCACTACTTG
TCCAAGACGTACTGGTGGCGAGGTATATTGAAGCAAGTCAAAGATTACATTAAACAGTGT
AGCAAATGCCAGGAGAAACTAGATCGATCCCGTCCAATATCAGATGTTTCAGAAATGTTG
GAAGAATTGGGACTAGACCTTGAATCTGGAGAAGAAAGTAATGAATCGGAAGATGACCTG
AGCAACTTTACTTCATCTCCAACTACAGCATCCAAGCCTGCAAAAAAGAAGCCAGTATCC
AAACATGAACTTGTGTTTGTTGACACCAAAGGAGTGGTAAAACGTTCTTCTCCAAAACAT
TGTCAGGCTGTCTTAAAACAGCTGAACGAACAGAGACTTTCCAACCAGTTCTGTGATGTT
ACTTTGTTAATTGAAGGAGAAGAGTACAAAGCTCATAAATCTGTTTTGTCAGCAAATAGC
GAGTATTTTCGAGATCTTTTTATTGAGAAAGGAGCTGTTTCCAGTCATGAGGCTGTGGTG
GATCTTTCTGGTTTTTGTAAGGCCAGCTTCCTTCCTTTACTGGAATTTGCCTATACTTCT
GTACTAAGTTTTGATTTCTGTAGCATGGCTGATGTAGCCATCTTAGCTCGTCATCTTTTC
ATGTCAGAAGTCTTAGAGATTTGTGAAAGTGTACATAAGCTAATGGAAGAGAAGCAGCTA
ACAGTATATAAGAAGGGCGAAGTACAAACAGTTGCATCCACCCAGGACTTACGAGTACAG
AATGGAGGTACAGCACCTCCTGTTGCTAGCAGTGAGGGAACCACAACAAGTTTACCTACT
GAACTTGGGGATTGTGAAATTGTACTACTGGTAAATGGAGAATTGCCAGAAGCTGAGCAG
AATGGAGAGGTAGGACGACAGCCTGAGCCCCAGGTTTCTTCAGAGGCTGAATCTGCCCTG
TCA------TCAGTAGGATGTATAGCTGATTCCCAT------------------------
---------------------------------------CCTGAAATGGAGTCTGTTGAT
TTAATAACAAAAAACAACCAGACAGAACTAGAAACTTCA------------------AAC
AACAGAGAAAATAACACAGTTTCTAATATACACCCTAAACTTTCA---AAAGAGAATGTA
ATTAGTAGCTCGCCA------------GAGGATAGTGGTATGGGAAATGATATATCA---
GCT------GAGGATATTTGTGCCGAAGACATTCCAAAA------------------CAT
AGGCAGAAAGTTGACCAACCTTTAAAAGATCAGGAAAATCTAGTTGCATCA---------
ACAGCAAAGACAGAC------TTTGGCCCTGATGAT---GATACTTATAGAAGCAGGCTT
CGACAACGTTCTGTTAATGAAGGGGCATATATTCGACTACACAAGGGAATGGAGAAAAAG
CTGCAGAAACGGAAAGCCGTTCCCAAGTCAGCAGTTCAACAGGTGGCTCAGAAGTTAGTT
CAAAGAGGAAAAAAGATGAAACAGCCAAAAAGAGATGCTAAAGAGAACACAGAAGAA---
GCATCTCATAAATGTGGGGAATGTGGAATGGTTTTTCAGAGACGATACGCCCTTATAATG
CACAAACTGAAACATGAAAGAGCTAGAGATTACAAATGTCCATTGTGTAAAAAACAGTTT
CAGTACAGTGCCTCTTTGCGAGCACATCTTATTCGTCATACCAGAAAA---GATGCACCC
TCTTCATCCTCGTCCAATTCCACGTCTAATGAAGCATCGGGAACATCATCTGAGAAGGGC
AGAACCAAGCGGGAATTTATATGTTCCATATGTGGAAGAACATTACCTAAATTATATTCT
CTCCGAATACATATGTTAAAGCACACAGGTGTAAAGCCACATGCATGCCAGGTCTGTGGA
AAGACTTTTATCTATAAGCATGGTCTAAAATTACATCAGAGTCTTCATCAATCACAGAAG
CAGTTCCAGTGTGAACTGTGTGTTAAGTCATTTGTTACCAAACGGAGTCTTCAAGAACAT
ATGAGTATTCACACAGGAGAGTCCAAGTACCTTTGCTCAGTTTGTGGAAAGTCTTTTCAT
AGGGGCTCTGGACTCAGCAAGCACTTCAAGAAACACCAACCAAAGCCTGAGGTTCGAGGC
TATCATTGTACTCAATGTGAAAAAAGTTTCTTTGAAGCTAGAGATCTTCGCCAGCACATG
AACAAACATCTTGGTGTGAAGCCATTCCAGTGCCAATTTTGTGATAAGTGCTATAGTTGG
AAGAAAGATTGGTATTCCCATGTGAAGTCTCATTCTGTCACTGAGCCTTATAGGTGTAAT
ATATGTGGCAAAGAATTTTATGAAAAAGCTTTGTTCAGAAGGCATGTAAAGAAAGCTACC
CATGGGAAGAAAGGAAGAGCAAAGCAAAACCTGGAACGGGTGTGTGAAAAATGTGGAAGA
AAATTCACTCAGCTAAGAGAGTATAGGAGACACATGAACAACCATGAAGGA---------
---GTTAAGCCATTTGAGTGCTTAACATGTGGAGTAGCTTGGGCTGATGCCCGATCTCTA
AAACGCCATGTCAGAACACATACTGGTGAACGGCCCTATGTCTGTCCTGTATGTAGCGAA
GCCTACATAGATGCTCGAACACTCCGTAAACATATGACTAAATTCCACAGAGACTATGTG
CCTTGCAAAATTATGCTGGAAAAAGACACCCTTCAGTTTCATAACCAAGGAACTCAAGTG
GCACATGCTGTTAGCATCTTAACAGCAGGCATGCAGGAACAAGAAAGCAGTGGTCCTCAA
GAACTTGAGACTGTGGTAGTGACAGGAGAAACTATGGAAGCTCTGGAAGCTGTTGCAGCT
ACTGAAGAGTATCCATCGGTATCTACACTTTCTGACCAAAGTATTATGCAAGTGGTTAAT
TATGTATTAGCACAACAGCAAGGACAGAAGCTATCTGAAGTTGCAGAAGCTATTCAAACT
GTTAAAGTAGAGGTAGCACATATTTCAGGAGGAGAA------
>Chimp|ENSPTRG00000015174|ENSPTRT00000028373
------------------------------------------------------------
------------------------------------------------------------
------------------------------------------------------------
------------ATGTCAAGCGAGGAAAGCTACCGGGCCATCCTGCGTTACCTGACGAAC
GAGCGCGAGCCGTACGCGCCGGGCACCGAGGGCAATGTCAAGCGTAAAATCCGAAAAGCT
GCCGCCTGCTACGTGGTGCGCGGCGGGACTCTGTATTACCAGCGGCGGCAGCGGCACCGC
AAGACCTTCGCGGAGCTGGAGGTGGTGCTGCAGCCGGAGCGACGCCGGGACCTCATCGAG
GCGGCGCACCTGGGTCCCGGCGGCACTCACCACACCCGGCATCAGACCTGGCACTACCTG
TCCAAGACGTACTGGTGGCGAGGTATATTGAAGCAAGTCAAAGATTACATTAAACAGTGT
AGCAAATGCCAGGAGAAACTAGATCGATCCCGTCCAATATCAGATGTTTCAGAAATGTTG
GAAGAATTGGGACTAGACCTCGAATCTGGAGAAGAAAGTAATGAGTCGGAAGATGACCTG
AGCAACTTTACTTCATCTCCAACTACAGCATCCAAGCCTGCAAAAAAGAAGCCAGTATCC
AAACATGAACTTGTGTTTGTTGACACCAAAGGAGTGGTAAAACGTTCTTCTCCAAAACAT
TGTCAGGCTGTCTTAAAACAGCTGAACGAACAGAGACTTTCCAACCAGTTCTGTGATGTT
ACTTTGTTAATTGAAGGAGAAGAGTACAAAGCTCATAAATCTGTTTTGTCAGCAAATAGC
GAGTATTTTCGAGATCTTTTTATCGAGAAAGGAGCTGTTTCCAGTCATGAGGCTGTGGTG
GATCTTTCTGGTTTTTGTAAGGCCAGCTTCCTTCCTTTACTGGAATTTGCCTATACTTCT
GTACTAAGTTTTGATTTCTGTAGCATGGCTGATGTAGCCATCTTAGCTCGTCATCTTTTC
ATGTCAGAAGTCTTAGAGATTTGTGAAAGTGTACATAAGCTAATGGAAGAGAAGCAGCTA
ACAGTATATAAGAAGGGCGAAGTACAAACAGTTGCATCCACCCAGGACTTACGAGTACAG
AATGGAGGTACAGCACCTCCTGTTGCTAGCAGTGAGGGAACCACAACAAGTTTATCTACT
GAACTTGGGGATTGTGAAATTGTACTACTGGTAAATGGAGAATTGCCAGAAGCTGAGCAG
AATGGAGAGGTAGGACGACAGCCTGAGCCCCAGGTTTCTTCAGAGGCTGAATCTGCCCTG
TCA------TCAGTAGGATGTATAGCTGATTCCCAT------------------------
---------------------------------------CCTGAAATGGAGTCTGTTGAT
TTAATAACAAAAAACAACCAGACAGAACTAGAAACTTCA------------------AAC
AACAGAGAAAATAACACAGTTTCTAATATACACCCTAAACTTTCA---AAAGAGAATGTA
ATTAGTAGCTCGCCA------------GAGGATAGTGGTATGGGAAATGATATATCA---
GCT------GAGGATATTTGTGCTGAAGACATTCCAAAA------------------CAT
AGGCAGAAAGTTGACCAACCTTTAAAAGATCAGGAAAATCTAGTTGCATCA---------
ACAGCAAAGACAGAC------TTTGGCCCTGATGAT---GATACTTATAGAAGCAGGCTT
CGACAACGTTCTGTTAATGAAGGGGCATATATTCGACTACACAAGGGAATGGAGAAAAAG
CTGCAGAAACGGAAAGCCGTTCCCAAGTCAGCAGTTCAACAGGTGGCTCAGAAGTTAGTT
CAAAGAGGAAAAAAGATGAAACAGCCAAAAAGAGATGCTAAAGAGAACACAGAAGAA---
GCATCTCATAAATGTGGGGAATGTGGAATGGTTTTTCAGAGACGATACGCCCTTATAATG
CACAAACTGAAACATGAAAGAGCTAGAGATTACAAATGTCCATTGTGTAAAAAACAGTTT
CAGTACAGTGCCTCTTTGCGAGCACATCTTATTCGTCATACCAGAAAA---GATGCACCC
TCTTCATCCTCGTCCAATTCCACGTCTAATGAAGCATCGGGAACATCATCTGAGAAGGGC
AGAACCAAGCGGGAATTTATATGTTCCATATGTGGAAGAACATTACCTAAATTATATTCT
CTCCGAATACATATGTTAAAGCACACAGGTGTAAAGCCACATGCATGCCAGGTCTGTGGA
AAGACTTTTATCTATAAGCATGGTCTAAAATTACATCAGAGTCTTCATCAATCACAGAAG
CAGTTCCAGTGTGAACTATGTGTTAAGTCATTTGTTACCAAACGGAGTCTTCAAGAACAT
ATGAGTATTCACACAGGAGAGTCCAAGTACCTTTGCTCAGTTTGTGGAAAGTCTTTTCAT
AGGGGCTCTGGACTCAGCAAGCACTTCAAGAAACACCAACCAAAGCCTGAGGTTCGAGGC
TATCATTGTACTCAATGTGAAAAAAGTTTCTTTGAAGCTAGAGATCTTCGCCAGCACATG
AACAAACATCTTGGTGTGAAGCCATTCCAGTGCCAATTTTGTGATAAGTGCTATAGTTGG
AAGAAAGATTGGTATTCCCATGTGAAGTCTCATTCTGTCACTGAGCCTTATAGGTGTAAT
ATATGTGGCAAAGAATTTTATGAAAAAGCTTTGTTCAGAAGGCATGTAAAGAAAGCTACC
CATGGGAAGAAAGGAAGAGCAAAGCAAAACCTGGAACGGGTGTGCGAAAAATGTGGAAGA
AAATTCACTCAGCTAAGAGAGTATAGGAGACACATGAACAACCATGAAGGA---------
---GTTAAGCCATTTGAGTGCTTAACATGTGGAGTAGCTTGGGCTGATGCCCGATCTCTA
AAACGCCATGTCAGAACACATACTGGTGAACGGCCCTATGTCTGTCCTGTATGTAGCGAA
GCCTACATAGATGCTCGAACACTCCGTAAACATATGACTAAATTCCACAGAGACTATGTG
CCTTGCAAAATTATGCTGGAAAAAGACACCCTTCAGTTTCATAACCAAGGAACTCAAGTG
GCACATGCTGTTAGCATCTTAACAGCAGGCATGCAGGAACAAGAAAGCAGTGGTCCTCAA
GAACTTGAGACTGTGGTAGTGACAGGAGAAACTATGGAAGCTCTGGAAGCTGTTGCAGCT
ACTGAAGAGTATCCATCGGTATCTACACTTTCTGACCAAAGTATTATGCAAGTGGTTAAT
TATGTATTAGCACAACAGCAAGGACAGAAGCTATCTGAAGTTGCAGAAGCTATTCAAACT
GTTAAAGTAGAGGTAGCACATATTTCAGAAGGAGAA------
>Cow|ENSBTAG00000013460|ENSBTAT00000017903
------------------------------------------------------------
------------------------------------------------------------
------------------------------------------------------------
------------ATGTCAAGCGAAGAGAGCTACCAGGCCATCCTGCGCTACCTGACGAAC
GAGTGCGAGCCGTACGCGCCAGGCACCGAGGGCAATGTCAAGCGTAAAATTCGCAAGGCG
GCCGCTTGCTACGTGGTGCGGGACGGGACCTTGTACTACCAGCGGCGGCAACGGCACCGC
AAGACGTTCGCCGAGCTGGAGGTGGTGCTGCAGCCCGAGCGGCGCCGGGGGCTCATCGAG
GCTGCGCACCTGGGCCCAGGCGGCACTCACCACACCCAGCATCAGACCTGGCACGACTTG
TCCAAGACGTATTGGTGGCGAGGTATATTAAAGCAAGTCAAAGATTACATTAAACAATGT
AGCAAATGCCAGGAGAAACTAGATCGCTCGCGTCCTATATCGGATGCTTCAGAAATGCTG
GAAGAATTGGGACTAGATCTTGAATCTGGGGAAGAAAGTAATGAATCAGAGGATGACCTG
AGCAACTTTACTTCGCCTCCAACTACAGCATCCAAGCCTGTGAAAAAGAAGCCAGTATCC
AAACATGAACTTGTGTTTGTTGACACCAGAGGAGTAGTGAAACGTTCTTCTCCAAAACAT
TGTCAGGCTGTCTTAAAACAGCTGAATGAACAGAGGCTCTCTAACCAGTTCTGTGACGTT
ACTTTGTTAATTGAAGGAGAAGAGTATAAAGCTCATAAATCTGTTCTGTCAGCTAACAGT
GAATATTTTCGAGATCTTTTTATTGAGAAAGGAGCTGTTTCCAGTCACGAGGCAGTGGTG
GATCTTTCTGGTTTTTGTAAGGCTAGTTTCCTTCCTTTACTGGAATTTGCCTATACTTCT
GTGCTAAGTTTTGACTTCTGTAGCATGGCTGATGTAGCCATCTTGGCTCGTCATCTTTTT
ATGTCAGAAGTTTTAGAAATCTGTGAAAGTGTGCATAAACTAATGGAAGAGAAGCAGCTA
ACTGTGTATAAGAAGGGTGAAGTACAAACAGTTGCATCTACACAGGACTTACAAGAACAA
AGTGGAGGTACAGCACCTCCCGTGGCTAACAACACGGGAACCACAACAACTTTATCCACT
GAACTTGGGGATTGTGAGATCGTACTACTGATGAATGGAGAATTGCCA------GAGCAG
AATGGAGAGCTGGGACAACAACCTGAGCCCCAGGTTTCTTCACAGGCTGAAGCCACCGCG
TCA------CCTGTGGGCTGTGTAACTGATTCCCAT------------------------
---------------------------------------CCTGAAATGGAGTCTGTTGAT
TTAGTAACAAAAAACAACCAGACAGAACTGGAAACTTTA------------------AAC
AGCAGAGAAGATAGCACAGTTTCTAGTACTCATCCTAAGCTTTCA---CAAGAGAATGTA
ATCAGTAGCTCTCCA------------GGAAACACTGATACGGGAAATGATACAGCA---
GCT------GAGGATATCTGTGCTGAAGACATTTCAGAG------------------CAT
AGGCAGGACCTTGACCCGTCCTCGAAAGATGAGGAAAATCTAGCTGAACCG---------
ACAGCACTGATGGAC------CAGAGCCCCGATGAT---GATACTTATAGAAGCAGACTT
CGGCAGCGTTCTGTTAATGAAGGGGGATATATCCGACTACACAAAGGAATGGAGAAGAAG
CTGCAGAAACGGAAAGCTATTCCCAAGTCAGCAGTTCAACAGGTGGCTCAGAAATTAGTT
CAAAGAGGAAAAAAGATGAAACAGCCGAAAAGGGATGCTAAAGAGAATACAGAAGAAGAA
GCATCCCATAAATGTGGGGAATGTGGAATGTTTTTTCAGAGACGATATGCCCTTATAAAG
CACATACTGAAACATGAAAGAGCTAGAGATTACAAGTGTCCATTGTGTAAGAAACAGTTT
CAGTACAGTGCCTCCTTGCGAGCCCACCTTATTCGACATACCAGGAAA---GATGCACCT
ACTTCGTCCTCTTCCAGTTCCGCATCGAATGAGGCATCAGGGTCATCGTCTGAGAAGGGC
AGAACCAAACGAGAATTTATATGTTCCATATGTGGAAGGACATTGCCTAAATTATATTCT
CTTCGAATACATATGTTAAAGCACACAGGTGTAAAACCACATGCATGCCAGGTCTGTGGA
AAGACTTTCATCTACAAACACGGTCTAAAATTACACCAGAGTCTCCATCAATCACAGAAG
CAGTTCCAGTGTGAACTATGTGTGAAGTCATTTGTTACCAAAAGGAGTCTTCAAGAACAT
ATGAGTATTCACACAGGAGAGTCCAAGTACCTTTGCTCAGTTTGTGGAAAGTCTTTTCAT
AGAGGCTCTGGGCTTAGCAAGCACCTAAAGAAACACCAACCAAAGCCTGAGGTTCGAGGC
TATCATTGTACTCAATGTGAGAAAAGTTTCTTTGAAGCTAGAGACCTTCGCCAGCACATG
AACAAACATCTTGGTGTGAAGCCATTCCAGTGCCAATTTTGTGATAAGTGCTATAGTTGG
AAGAAAGACTGGTATTCCCATGTGAAATCTCATTCTGTCACTGAGCCGTACAGATGTAAT
ATATGTGGCAAAGAATTTTACGAAAAAGCATTGTTCAGAAGGCATGTAAAGAAAGCTACC
CATGGAAAAAAAGGACGAGCAAAGCAGAACCTGGAACGGGTGTGTGAACAATGTGGAAGA
AAATTCACTCAGCTGAGAGAGTATAGAAGACACATGAACAACCATGGAGGA---------
---GTTAAGCCATTTGAGTGCTTAACATGTGGAGTTGCTTGGGCTGATGCCCGATCTCTG
AAACGCCATGTCAGAACACATACAGGTGAACGGCCTTATGTCTGTCCTGTGTGTAGTGAA
GCCTACATAGATGCTAGAACACTCCGTAAACATATGACTAAATTCCACAGAGATTATGTG
CCTTGCAAGATCATGCTGGAAAAAGATACCCTTCAGTTTCATAACCAGGGAACTCAAGTG
GAGCATGCTGTTAGCATCTTAACAGCAGATATGCAGGAACAAGAAAACAATGGTCCTCAA
GAACTTGAAACTGTGGTAGTGACGGGAGAAACTATGGAAGCTCTTGAAGCTGTTGCAGCG
ACTGAAGAATGTCCGTCAGTATCTACACTCTCTGACCAAAGTATTATGCAAGTGGTTAAT
TATGTGTTGGCACAGCAGCAAGGACAGAAGCTCTCTGAAGTCGCAGAAGCTATTCAAACT
GTTGAAGTAGAGGTGGCACATATTTCAGAAACAGAA------
>Dog|ENSCAFG00000009599|ENSCAFT00000015241
------------------------------------------------------------
------------------------------------------------------------
------------------------------------------------------------
------------ATGTCAAGCGAGGAAAGCTACCGGGCCATCCTTCGCTACCTGACAAAC
GAGCGTGAGCCGTACGCGCCGGGCACCGAGGGCAATGTCAAGCGCAAAATCCGCAAGGCG
GCTGCCTGCTACGTGGTGCGCGGCGGGACTCTGTACTACCAGCGGCGGCAGCGGCACCGC
AAGACCTTCGCGGAGCTGGAGGTGGTGCTGCAGCCGGAGCGGCGCCGGGGGCTCATCGAG
GCGGCGCACCTGGGCCCGGGCGGCACTCACCACACCCGGCACCAGACCTGGCACGACTTG
TCCAAGACTTACTGGTGGCGAGGTATATTAAAGCAAGTGAAAGATTACATTAAACAGTGT
AGCAAATGCCAGGAGAAACTAGATCGCTCCCGTCCAATATCAGATACTTCAGAAATGTTA
GAAGAATTGGGACTAGACCTTGAATCTGGAGAGGAAAGTAATGAATCAGAAGATGATCTG
AGCAATTTTACTTCCCCTCCAACTACAGCTTCCAAGCCTGCAAAAAAGAAGCCCGTATCC
AAGCATGAACTTGTATTTGTTGACACCAAAGGAGTGGTGAAACGTTCTTCTCCAAAACAC
TGTCAGGCTGTCTTAAAACAGCTCAACGAACAGAGACTCTCCAACCAGTTCTGTGATGTT
ACTTTGTTAATTGAGGGAGAAGAGTACAAAGCTCATAAATCTGTTTTGTCCGCTAATAGT
GAATATTTTCGAGATCTTTTTATTGAGAAAGGAGCTGTTTCCAGTCATGAGGCAGTGGTG
GATCTTTCTGGTTTTTGTAAGGCAAGCTTCCTTCCTTTATTGGAATTTGCCTATACTTCC
GTGCTAAGTTTTGACTTCTGTAGCATGGCTGATGTAGCCATCTTGGCTCGTCATCTTTTC
ATGTCGGAAGTTTTAGAAATCTGTGAAAGTGTACATAAACTAATGGAAGAGAAGCAGTTA
ACGGTATATAAGAAGGGTGAAGTCCAAACGGTTGCATCTACCCAGGACTTACCAGAGCAG
AATGGAGTTACTACACCTCCTGCGGCTAGCAGCGAGGGAACCACAACAACATTATCTACT
GAACTTGGGGATTGTGAAATTGTACTACTGGTGAATGGAGAATTGCCAGAAGCTGAGCAG
AATGGAGAGCCGGGACAACACCCTGAAGCCCAGGCTTCTTCAGAGACTCCAGCCAGTGTG
TCA------CCTGCAGGCTGTATAACTGGTGCCCAT------------------------
---------------------------------------CCTCAAATGGAGTCTGTGGAT
TTAGCAACAAAAAACAGTGAGACAGAACTAGAAACTTTA------------------GGT
AGCGGGGAAGACAGCACAGTTTCTGATACTCACCCCAAACTTTCA---GAAGAGAATGTA
ATCAGTAGCTGTCCA------------GAAAACAATGATATGGGAAATGGCACATCA---
CCT------GAAAATATCTGTGCTGAAGACATTCCAGAG------------------CAT
ATGCAGAACCTTGGCCAGTCTTTGAAAGACCAGGAAAATCTGGTTGCACTG---------
GCAGCAAAGACAGAC------CTCGGCCCTGATGAT---GAAACCTACAGAAGCAGGCTT
CGGCAGCGTTCTGTTAATGAAGGGGGATACATCCGACTGCACAAAGGAATGGAGAAAAAG
CTACAGAAACGGAAAGCCATTCCCAAATCAGCAGTTCAGCAGGTAGCCCAGAAATTAGTT
CAAAGAGGGAAGAAGATGAAACAACCAAAAAGAGATACTAAAGAGAATCCTGAAGAAGCA
GCATCCCATAAGTGTGGGGAATGTGGAATGGTTTTTCAGAGACGATATGCTCTTATAATG
CACACACTGAAACATGAAAGAGCTAGAGATTACAAATGTCCATTGTGTAAAAAACAGTTT
CAGTACAGTGCCTCCTTGCGAGCACATCTTATTCGGCATACCAGAAAA---GATGCACCC
ACTTCATCCTCTTCCAATTCTGCATCTAATGAGACATCAGGAACGTCGTCTGAGAAGGGG
AGAACCAAAAGAGAATTTATATGTTCCATATGTGGAAGGACATTACCTAAATTATATTCT
CTTCGAATACACATGTTAAAGCATACAGGTGTAAAGCCACATGCATGTCAGGTCTGTGGA
AAGACTTTCATCTATAAGCATGGTCTAAAATTACACCAGAGTCTCCATCAGTCACAAAAG
CAGTTCCAGTGTGAACTATGTGTTAAGTCATTTGTTACCAAACGGAGTCTTCAAGAACAT
ATGAGTATTCACACAGGTGAGTCCAAGTACCTCTGCTCAGTTTGTGGAAAGTCTTTTCAT
AGGGGCTCTGGACTCAGCAAGCACCTAAAGAAACACCAGCCAAAGCCTGAAGTTCGAGGC
TATCATTGTACTCAATGTGAAAAAAGTTTCTTTGAAGCTAGAGATCTTCGTCAGCACATG
AACAAACATCTCGGTGTGAAGCCATTCCAGTGCCAATTTTGTGATAAGTGCTATAGCTGG
AAGAAAGATTGGTATTCCCATGTGAAGTCTCATTCTGTCACTGAGCCTTACAGGTGTAAT
ATATGTGGCAAAGAATTTTATGAGAAAGCATTGTTCAGAAGACATGTAAAGAAAGCTACC
CATGGAAAAAAAGGAAGAGCAAAGCAGAACCTGGAACGGGTGTGTGAACAATGTGGAAGG
AAATTCACTCAGCTAAGAGAGTATAGGAGACACATGAACAACCATGAAGGA---------
---GTTAAGCCATTTGAATGCTTAACCTGTGGAGTAGCTTGGGCTGACGCCCGATCTCTA
AAGCGCCACGTCAGAACACATACTGGCGAACGGCCCTACGTCTGCCCCGTATGTAGCGAA
GCCTACATAGATGCTCGGACGCTCCGTAAACACATGACTAAGTTCCACAGAGATTATGTG
CCTTGCAAAATTATGCTGGAAAAAGATACCCTTCAGTTTCATAACCAAGGAACTCAAGTG
GAACATGCCGTTAGCATCTTAACAGCAGATATGCAGGAACAGGAAAGCAGTGGTCCTCAA
GAACTCGAAACTGTGGTAGTGACCGGAGAAACCATGGAAGCGCTCGAAGCTGTCGCGGCT
ACAGAAGAGTGTCCATCAGTATCTACACTTTCTGACCAAAGTATTATGCAAGTGGTTAAT
TATGTGCTGGCACAACAGCAGGGACAGAAGCTGTCGGAAGTCGCAGAAGCTATTCAAACT
GTTGAAGTGGAGGTGGCCCATATTTCGGAAGCAGAA------
>Elephant|ENSLAFG00000005523|ENSLAFT00000005525
------------------------------------------------------------
------------------------------------------------------------
------------------------------------------------------------
------------------------------------------------------------
------------------------------------------------------------
------------------------------------------------------------
------------------------------------------------------------
------------------------------------------------------------
------------------------------------------------------------
------------------------------------------------------------
------------------------------------------------------------
------------------------------------------------------------
------------------------------------------------------------
------------------------------------------------------------
------------------------------------------------------------
------------------------------------------------------------
------------------------------------------------------------
------------------------------------------------------------
------------------------------------------------------------
------------------------------------------------------------
------------------------------------------------------------
------------------------------------------------------------
------------------------------------------------------------
------------------------------------------------------------
---------------------------------------------ATGGAATCTGTTGAT
TTAGCAATAAAAAACAACCAGACAGGCCTAGAAACTTCA------------------AAC
GGCAAAGAAGATAGCACAATCTCTAATATTCATCCTAAACTTTCA---AAAGACAATGTG
ATCAGTAGCTCCCCG------------GAGAACAGCGATATGGGAACTGATACAGCC---
AAT------GAGGATAACTGTGCTGAGGACACTCCAGAG------------------CAT
AAACAGAACCTCGTCCCACCTTTAAAAGATCAGGAAGATCCCATTACCCCG---------
ACATCAAAGGCAGAC------CTCGGCCCTGAGGAT---GATACTTACAGAAGCAGGCTT
CGGCAGCGTTCTGTTAGTGAAGGAGGGTATATCCGACTGCACAAGGGAATGGAGAAGAAG
CTGCAGAAGCGGAAAGCTGTTCCCAAGTCAGCAGTTCAACAAGTGGCCCAGAAATTAGTT
CAAAGAGGTAAAAAGATGAAACAGCCAAAAAGGGATGCTAAAGAGAACAGCGAAGAA---
GCATCGCATAAATGTGGGGAATGTGGGATGGTTTTTCAGAGACGATATGCCCTTATAATG
CACACCCTGAAACACGAAAGATCTCGAGATTACAAGTGTCCGTTGTGTAAAAAACAGTTT
CAGTACAGTGCCTCCTTGAGAGCACACCTGATCCGACACGCCAGGAAA---GACGCCCCC
ACATCATCCTCTTCCACATCCACGTGCAGCGAGGCATCGGGAACACCATCGGAGAAGGGC
AGAACCAAGCGAGAGTTCATATGCTCCATATGTGGAAGGACATTACCTAAGTTATATTCT
CTTCGAATACACATGTTAAAGCACACAGGTGTAAAGCCACATGCATGCCAGGTCTGTGGA
AAGACTTTCATCTATAAGCATGGTCTAAAATTACACCAGAGTCTCCACCAGTCCCAAAAG
CAGTTCCAGTGTGAACTGTGTGTTAAGTCATTTGTTACCAAACGAAGTCTTCAAGAACAT
ATGAGTATTCACACAGGAGAGTCCAAGTACCTTTGCTCAGTTTGTGGAAAGTCTTTTCAT
AGGGGCTCTGGACTCAGCAAGCACCTAAAGAAACACCAGCCAAAGCCTGAGGTTCGAGGG
TATCATTGTACTCAATGTGAGAAGAGCTTCTTTGAAGCGAGAGATCTTCGCCAGCACATG
AACAAACACCTGGGTGTGAAGCCGTTCCAGTGCCAGTTTTGTGACAAGTGCTACAGCTGG
AAGAAGGACTGGTATTCCCACGTCAAGTCTCATTCTGTCACTGAGCCTTACAGGTGTAAT
ATATGTGGCAAAGAATTTTATGAAAAAGCGTTGTTCCGAAGGCATGTAAAGAAAGCTACC
------------------------------------------------------------
------------------------------------------------------------
------------------------------------------------------------
------------------------------------------------------------
------------------------------------------------------------
------------------------------------------------------------
------------------------------------------------------------
------------------------------------------------------------
------------------------------------------------------------
------------------------------------------------------------
------------------------------------------
>Bowhead|bmy_19865T0
------------------------------------------------------------
------------------------------------------------------------
------------------------------------------------------------
------------ATGTCAAGCGAGGAAAGCTACCAGGCCATCCTGCGCTACCTGACGAAC
GAGTGCGAGCCGTACGCGCCGGGCACCGAGGGTAATGTCAAGCGTAAAATCCGCAAGGCG
GCCGCCTGCTACGTGGTGCGCGACGGAACGTTGTATTACCAGCGGCGGCAGCGGCACCGC
AAGACCTTCGCCGAGCTGGAGGTGGTGCTGCAGCCCGAGCGGCGCCGGGGGCTTATCGAG
GCTGCGCACCTGGGCCCAGGCGGCACTCACCACACCCAGCATCAGACCTGGCACGACTTG
TCCAAGACGTACTGGTGGCGAGGTATATTAAAGCAAGTCAAAGATTACATTAAACAGTGT
AGCAAATGCCAGGAGAAGCTAGATCGATCCCGTCCTATATCAGATACTTCAGAAATGTTG
GAAGAATTGGGACTAGACCTTGAATCTGGAGAAGAAAGTAATGAATCAGAGGATGACCTG
AGCAACTTTACTTCGCCTCCAACTACAGCTTCCAAGCCTGCAAAAAAGAAGCCAGTATCC
AAACATGAACTTGTATTTGTTGACACCAAAGGAGTGGTGAAACGTTCTTCTCCAAAACAT
TGTCAGGCTGTCTTAAAACAGCTGAACGAACAGAGACTCTCTAACCAGTTCTGTGATGTT
ACTTTGTTAATTGAAGGAGAAGAGTACAAAGCTCATAAATCTGTTCTGTCAGCTAATAGC
GAATATTTTCGAGATCTTTTTATTGAGAAAGGAGCTGTTTCCAGTCATGAGGCAGTGGTG
GATCTTTCTGGCTTTTGTAAGGCAAGCTTCCTTCCTTTACTGGAATTTGCCTATACTTCT
GTGCTAAGTTTTGACTTCTGTAGCATGGCTGATGTAGCCATCTTGGCTCGTCATCTTTTC
ATGTCAGAAGTTTTAGAAATCTGTGAAAGTGTACATAAACTAATGGAAGAGAAGCAGCTA
ACAGTATATAAGAAGGGTGAGGTACAAACAGTTGCATCTACACAGGACTTACCAGAACAA
AATGGAGGTACAGCACCTCCTGTGGCTAACAACGAGGGAACCACAACAACTTTATCCACT
GAACTTGGGGATTGTGAAATTGTACTGCTGGTGAATGGAGAATTGCCA------GAGCAG
AATGGAGAGCTAGGACAACAGCCTGAGCCCCAGGTTTCTTCACAGACTGAAGCTGCTCTG
TCA------CCTGTAGGCTGTGTAACTGATTCCCAT------------------------
---------------------------------------CCTGAAATGGAGTCTGTTGAT
TTAGTAACAAAAAACAGCCAGACAGAACTAGAAACTTTA------------------AAC
AGCAGAGAAGATGGCACAGTCTCTAATACTCATCCTAAGCTTTCA---AAAGAGAATGTA
ATCAGTAGCTCTCCA------------GAAAACAGTAATATGGGAAATGATACAGCA---
ACA------GAGGATATCTGTGCTGAAGATATTTCAGAG------------------CCT
AGGCAGAACCTTGGCCAGTCTTTAAAAGATCAGGAAAATCTAGTTGAACCG---------
ACAGCACAGACAGAC------CATAGTCCCGATGATGATGATACTTACAGAAGCAGGCTT
CGGCAGCGTTCTGTTAACGAAGGGGGATATATCCGACTACACAAAGGAATGGAGAAGAAG
CTGCAGAAACGGAAAGCCATTCCCAAGTCAGCAGTTCAACAGGTGGCTCAGAAATTAGTT
CAAAGAGGAAAAAAGATGAAACAACCAAAAAGGGATGCTAAAGAGAATACCGAAGAAGAA
GCATCCCATAAATGTGGGGAATGTGGAATGGTTTTTCAGAGACGGTATGCTCTTATAAAG
CACATACTGAAACATGAAAGAGCTAGAGATTACAAGTGTCCATTGTGTAAGAAACAGTTT
CAGTACAGTGCCTCCTTGAGAGCACACCTTATTCGACATACCAGGAAA---GATGCACCT
ACTTCATCCTCTTCCACTTCTGCATCAAATGAGGCATCAGGATCATCGTCTGAGAAGGGC
AGAACCAAACGAGAATTTATATGTTCGATATGTGGAAGGACATTACCTAAATTATATTCT
CTTCGAATACATATGTTAAAGCACACAGGGGTAAAACCACATGCATGCCAGGTCTGTGGA
AAGACTTTCATCTACAAGCACGGTCTAAAATTACACCAGAGTCTCCATCAATCACAAAAG
CAGTTCCAGTGTGAACTATGCGTTAAGTCATTTGTTACCAAACGGAGTCTTCAGGAACAT
ATGAGTATTCACACAGGAGAGTCCAAGTACCTTTGCTCAGTTTGTGGAAAGTCTTTTCAC
AGGGGCTCTGGGCTCAGCAAGCACCTAAAGAAACACCAACCAAAGCCTGAAGTTCGAGGC
TATCATTGTACTCAATGTGAAAAAAGTTTCTTTGAAGCTAGAGATCTTCGCCAGCACATG
AACAAACATCTTGGTGTGAAGCCATTCCAGTGCCAATTTTGTGATAAGTGCTATAGTTGG
AAGAAAGATTGGTATTCCCATGTGAAGTCTCACTCTGTCACTGAGCCTTACAGGTGTAAT
ATATGTGGCAAAGAATTTTATGAAAAGGCATTGTTCAGAAGGCATGTAAAGAAAGCTACC
CATGGAAAAAAAGGAAGAGCAAAGCAAAACCTGGAACGGGTGTGTGAACAATGTGGAAGA
AAATTCACTCAGCTGAGAGAGTATAGGAGACACATGAACAACCATGGAGGA---------
---GTTAAGCCATTTGAGTGCTTAACATGTGGAGTAGCTTGGGCTGATGCCCGATCTCTA
AAACGCCACGTCAGAACACATACAGGTGAACGGCCCTATGTCTGTCCCGTATGTAGTGAA
GCCTACATAGATGCTCGAACACTCCGTAAACATATGACTAAATTCCACAGAGATTATGTG
CCTTGCAAAATTATGCTGGAAAAAGATACCCTTCAGTTTCATAACCAAGGAACTCAAGTG
GAGCATGCTGTTAGCATCTTAACAGCAGATATGCAGGAACAAGAAAACAGCGGTCCTCAA
GAACTTGAAACTGTAGTAGTGACAGGAGAAACTATGGAAGCTCTCGAAGCTGTTGCAGCT
ACTGAAGAATGTCCGTCAGTATCTACACTTTCTGACCAAAGTATTATGCAAGTGGTTAAC
TATGTGTTAGCACAACAGCAAGGACAGAAGCTATCTGAAGTTGCAGAAGCTATTCAAACT
GTTGAAGTAGAGGTGGCCCATATTTCAGAAACAGAG------
>Minke|BACU000031
------------------------------------------------------------
------------------------------------------------------------
------------------------------------------------------------
------------ATGTCAAGCGAGGAAAGCTACCAGGCCATCCTGCGCTACCTGACGAAC
GAGTGCGAGCCGTACGCGCCGGGCACCGAGGGTAATGTCAAGCGTAAAATCCGCAAGGCG
GCCGCCTGCTACGTGGTGCGCGACGGAACGTTGTATTACCAGCGGCGGCAGCGGCACCGC
AAGACCTTCGCCGAGCTGGAGGTGGTGCTGCAGCCCGAGCGGCGCCGGGGGCTTATCGAG
GCTGCGCACCTGGGCCCGGGCGGCACTCACCACACCCAGCATCAGACCTGGCACGACTTG
TCCAAGACGTACTGGTGGCGAGGTATATTAAAGCAAGTCAAAGATTACATTAAACAGTGT
AGCAAATGCCAGGAGAAACTAGATCGATCCCGTCCTATATCAGATACTTCAGAAATGTTG
GAAGAATTGGGACTAGACCTTGAATCTGGAGAAGAAAGTAATGAATCAGAGGATGACCTG
AGCAACTTTACTTCCCCTCCAACTACAGCTTCCAAGCCTGCAAAAAAGAAGCCAGTATCC
AAACATGAACTTGTATTTGTTGACACCAAAGGAGTGGTGAAACGTTCTTCTCCAAAACAT
TGTCAGGCTGTCTTAAAACAGCTGAACGAACAGAGACTCTCTAACCAGTTCTGTGATGTT
ACTTTGTTAATTGAAGGAGAAGAGTACAAAGCTCATAAATCTGTTCTGTCAGCTAATAGC
GAATATTTTCGAGATCTTTTTATTGAGAAAGGAGCTGTTTCCAGTCATGAGGCAGTGGTG
GATCTTTCTGGCTTTTGTAAGGCAAGCTTCCTTCCTTTACTGGAATTTGCCTACACTTCT
GTGCTAAGTTTTGACTTCTGTAGCATGGCTGATGTAGCCATCTTGGCTCGTCATCTTTTC
ATGTCAGAAGTTTTAGAAATCTGTGAAAGTGTACATAAACTAATGGAAGAGAAGCAGCTA
ACAGTATACAAGAAGGGTGAGGTACAAACAGTTGCCTCTACACAGGACTTACCAGAACAA
AATGGAGGTACAGCACCTCCTGTGGCTAACACCGAGGGAACCGCAACAACTTTATCCACT
GAACTTGGGGATTGTGAAATTGTGCTACTGGTGAATGGA---------------------
------GAGCTAGGACACCAGCCTGAGCCCCAGGTTTCTTCACAGACCGAAGCTGCTCTG
TCA------CCTGTAGGCTGTGTAACTGATTCCCAT------------------------
---------------------------------------CCTGAAATGGAGTCTGTTGAT
GTAGTAACAAAAAACAGCCAGACAGAACTAGAAACGTTA------------------AAC
AGCAGAGAAGATGGCACAGTCTCTAATACTCATCCTAAGCTTTCA---AAAGAGAATGTA
ATCAGTAGCTCTCCA------------GAGAACAGTAATATGGGAAATGATACAGCA---
ACA------GAGGATATCTGTGCTGAAGATATTTCAGAG------------------CAT
AGGCAGAACCTTGGCCAGTCTTTAAAAGATCAGGAAAATCTAGTTGAACCG---------
ACAGCACAGACAGAC------CATAGTCCCGATGATGATGATACTTACAGAAGCAGGCTT
CGGCAGCGTTCTGTTAACGAAGGGGGATATATCCGACTACACAAAGGAATGGAGAAGAAG
CTGCAGAAACGGAAAGCCATTCCCAAGTCAGCAGTTCAACAGGTGGCTCAGAAATTAGTT
CAAAGAGGAAAAAAGATGAAACAACCAAAAAGGGATGCTAAAGAGAATACCGAAGAAGAA
GCATCCCATAAATGTGGGGAATGTGGAATGGTTTTTCAGAGACGATATGCTCTTATAAAG
CATATACTGAAACATGAAAGAGCTAGAGATTACAAGTGTCCATTGTGTAAGAAACAGTTT
CAGTACAGTGCCTCCTTGAGAGCACACCTTATTCGACATACCAGGAAA---GATGCACCT
ACTTCATCCTCTTCCAGTTCTGCATCTAATGAGGCATCAGGATCATCGTCTGAGAAGGGC
AGAACCAAACGAGAATTTATATGTTCGATATGTGGAAGGACATTACCTAAATTATATTCT
CTTCGAATACATATGTTAAAGCACACAGGGGTAAAACCACATGCATGCCAGGTCTGTGGA
AAGACTTTCATCTACAAGCACGGTCTAAAGTTACACCAGAGTCTCCATCAATCACAAAAG
CAGTTCCAGTGTGAACTATGCGTTAAGTCATTTGTTACCAAACGGAGTCTTCAGGAACAT
ATGAGTATTCACACAGGAGAGTCCAAGTACCTTTGCTCAGTTTGTGGAAAGTCTTTTCAC
AGGGGCTCTGGGCTCAGCAAGCACCTAAAGAAACACCAACCAAAGCCTGAAGTTCGAGGC
TATCATTGTACTCAATGTGAAAAAAGTTTCTTTGAAGCTAGAGATCTTCGCCAGCACATG
AACAAACATCTTGGTGTGAAGCCATTCCAGTGCCAATTTTGTGATAAGTGCTATAGTTGG
AAGAAAGATTGGTATTCCCATGTGAAGTCTCACTCTGTCACTGAGCCTTACAGGTGTAAT
ATATGTGGCAAAGAATTTTATGAAAAGGCATTGTTCAGAAGGCATGTAAAGAAAGCTACC
CATGGAAAAAAAGGAAGAGCGAAGCAAAACCTGGAACGGGTGTGTGAACAATGTGGAAGA
AAATTCACTCAGCTGAGAGAGTATAGAAGACACATGAACAACCATGGAGGA---------
---GTTAAGCCATTTGAGTGCTTAACATGTGGAGTAGCTTGGGCTGATGCCCGATCTCTA
AAACGCCACGTCAGAACACATACAGGTGAACGGCCCTATGTCTGTCCCGTATGTAGTGAA
GCCTACATAGATGCTCGAACACTCCGTAAACATATGACTAAATTCCACAGAGATTATGTG
CCTTGCAAAATTATGCTGGAAAAAGATACCCTTCAGTTTCATAACCAAGGAACTCAAGTG
GAGCATGCTGTTAGCATCTTAACAGCAGATATGCAGGAACAAGAAAACAGCGGTCCTCAA
GAACTTGAAACTGTGGTAGTGACAGGAGAAACTATGGAAGCTCTCGAAGCTGTTGCAGCT
ACTGAAGAATGTCCGTCAGTATCTACACTTTCTGACCAAAGTATTATGCAAGTGGTTAAC
TATGTGTTAGCACAACAGCAAGGACAGAAGCTATCTGAAGTTGCAGAAGCTATTCAAACT
GTTGAAGTAGAGGTGGCCCATATTTCAGAAACAGAG------
