# Supplementary material for: Insights into the Evolution of Longevity from the Bowhead Whale Genome
Source: Cell Rep. 2015 Jan 6;10(1):112–22. doi: 10.1016/j.celrep.2014.12.008 (PMC4536333; doi:10.1016/j.celrep.2014.12.008)
Supplement: Supplemental Folder 2. Species Used in the Analysis of Selective Pressure Variation, Single-Gene Orthologous Families Tested, Likelihood Ratio Tests, MAKER Parameters, and Full Assembly and Read Usage Data, Related to Experimental Procedures [file mmc3.zip › Tested SGOs/reciprocal_group_3504.2.fas]

>Gibbon|ENSNLEG00000016118|ENSNLET00000020533
ATG---------AGGACCCCTGGGCCTCTGCCC---GTGCTG---CTGCTGCTCCTG---
---------------GCGGGAGCCCCCGCCGTGCGGCCCGCTCCCCCGACCTGCTACTCC
CGCATGCGGGGCCTGAGCCAGGAGATCACCCGCGACTTCCAGCTCCTGCAGGTCTCGGAG
CCCTCGGAGCCG---TGTGTGAGATACCTGCCCAGGCTGTACCTGGACATACACAATTAC
TGTGTGCTGGACAAGCTGCAGGACTTTGTGGCCTCGCCCCAGTGTTGGAAAGTGGCCCAA
GTGGATTCCTTGAAGGACAAAGCACGGAAGCTGTACACCATCATGAACTCGTTCTGCAGG
AGAGATTTGGTATTCCTGTTGGATGACTGCAATGCCTTGGAATACCCAATCCCAGTGACT
ACGGTCCTGCCAGAT---CATCAGCGC------------
>Gorilla|ENSGGOG00000006735|ENSGGOT00000006763
ATG---------AGGACGCCTGGGCCTCTGCCC---GTGCTG---CTGCTGCTCCTG---
---------------GCGGGAGCCCCCGCCGCGCGGCCCACTCCCCCGACCTGCTACTCC
CGCATGCGGGCCCTGAGCCAGGAGATCACCCGCGACTTCCAGCTCCTGCAGGTCTCGGAG
CCCTCGGAGCCG---TGTGTGAGATACCTGCCCAGGCTGTACCTGGACATACACAATTAC
TGTGTGCTGGACAAGCTGCGGGACTTTGTGGCCTCGCCCCCGTGTTGGAAAGTGGCCCAG
GTGGATTCCTTGAAGGACAAAGCACGGAAGCTGTACACCATCATGAACTCGTTCTGCAGG
AGAGATTTGGTATTCCTGTTGGATGACTGCAATGCCTTGGAATACCCAATCCCAGTGACT
ACGGTCCTGCCAGAT---CGTCAGCGC------------
>Guinea_Pig|ENSCPOG00000008239|ENSCPOT00000008314
------------ATGGCACCCCTCACGCTGGCCCTGCTCCTC---CTGCTGCTTCTT---
---------------GCGGGACCCCCAGCAAGT---GCCGCACCCCCGACCTGCTACTCC
CGAATGCTGGGCCTCAGCCAGGAGATCACCAGGGACTTCCAGCTCCTGCAGGCTGTGGAG
CCGGAGCAGGTC---TGTGTGCGGTACCTTCCCCGTCTGTACCTGGACATCCACAATTAC
TGCGTGCTGGCCAAGCTGCGTGACTTTGTGGCCTCGCCACAGTGCTGGAGAGTGGCCCGG
GTCGACGCCCTGAAGGATAAAGTGCGGAAGCTCTACACCATCATGAACTCCTTCTGCAGG
AGGGACTTGGTCTTCCTGTCGGATGACTGCAGTGCCTTGGAATACCCAGTCCCAGTGACC
GCCGGCCTGCCAGAC---CATCAG---------------
>Horse|ENSECAG00000020830|ENSECAT00000022152
------------ATGGCGCCCCAGCTGCTGCCC---CTGCTG---CTGCTGCTCCTG---
---------------GCCGGGCCCCCTGCTGCAAGGCCCGCTCCCCCGACCTGCTACTCT
AGGATGCTGACCCTGAGCCGGGAGATCACCGCTGACTTCCAGAGCCTGCAGGCCACAGAG
CCCGCGGAGCCG---TGTGTGAGATACCTGCCCAGGCTGTACCTGGACATACACAATTAC
TGTGTGCTGGCCAAGCTCCGGGATTTCGCGGGCTCGCCCCAGTGGTGGCGAGTGGCCCAG
GTGGATGCCTTGAAGGACAAAGTACGGAAACTGTACACCATCATGAACTCGTTCTGCAGG
AGAGATTTGGTCTTCCTGTCGGATGACTGCAATGCCTTGGAATACCCAATCCCAGTGACC
ACGGTCCTGCCAGGT---CACCAGAGC------------
>Mouse|ENSMUSG00000062329|ENSMUST00000073554
------------ATGTCACCAAAGACACTACCTCTGTTGCTGCTGCTGGTGGTGGTG---
---------GTGATAGCCTGGCCTCTGGCAGTACAGTCCGCGCCCCCCACCTGCTACTCT
CGGATGCTGACCCTGAGCCGTGAGATCATGGCAGACTTCCAGAGCCTGCAGGCTTCAGAG
CCTGAGGATTCC---TGTGTGAGGTACTTGCCCCGGCTTTACCTGGACATCCATAACTAC
TGTGTGCTGGCCAAGCTGAGAGACTTCGTGGCTTCTCCTCAGTGCTGGAAGATGGCCGAA
GTGGACACTCTGAAGGACAGAGTGCGGAAGCTGTATACCATCATGAACTCCTTCTGCAGG
CGGGACTTGGTATTCCTCTCAGATGACTGCAGTGCCTTAGAAGACCCAATTCCCGAGGCC
ACGGGTCCTCCAGAC---TGGCAGAGC------------
>Opossum|ENSMODG00000001542|ENSMODT00000001916
------------------AGCAGAACCATGAAGCGCCTGTTTGGCTTGGTGGTACTTTTC
TCCATTTCCCTGTTGGCTAATGCA---------------GCTCCTCCAACATGCTACTCA
AGGATGCTAAATCTGAGCAAAGAAATCATGGATTCCTTTAACACACTGCAGAATGAGGAG
CCCTTGGAGCCT---TGTGTGGAGGGGCTGCCCAGGCTTTACTTGGATATTCACAATTAC
TGCGTGTTGGCCAAACTACGGGACTTTGTAGCATCACCCAGGTGTCGGAAAGTTACTCAA
GTGGGTGCCCTGAAAGACAAAGTGCGGAAACTGTACACCATCATGAACTCATTCTGCAGA
CGGGACTTGGTGTTCTTGTCTGATGACTGTGAGGCCCTGGAAAACCCCATCCAAGCA---
------CCCACAACT---GTAAGATCTCAAGTTAGG---
>Orangutan|ENSPPYG00000014596|ENSPPYT00000016968
ATG---------AGGACGCCTGGGCCTCTGCCT---GTGCTG---CTGCTGCTCCTG---
---------------GCGGGAATCCCCGCCGCGCGGCCCACTCCCCCGACTTGCTACTCC
CGCATGCGGGCCCTGAGCCAGGAGATCACCCGCGACTTCCAGCTCCTGCAGGTCTCGGAG
CCCTCGGAGCCG---TGTGTGAGATACCTGCCCAGGCTGTACCTGGACATACACAATTAC
TGTGTGCTGGACAAGCTGCGGGACTTTGTGGCCTCGCCCCCATGTTGGAAAGTGGCCCAG
GTGGATTCCTTGAAGGACAAAGCACGGAAGCTGTACACCATCATGAACTCATTCTGCAGG
AGAGATTTGGTATTCCTGTTGGATGACTGCAATGCCTTGGAATACCCAATCCCAGTGACT
ACGGTCCTGCCAGAT---CGTCAGCGC------------
>Platypus|ENSOANG00000012016|ENSOANT00000019031
---------TCCTCCCTCCCATCCCCAGTCCCAAGGCTCTGC------ATCGGCCTGGCC
TCCATGTGCTTGTTTGTCTCCGCC---------------GCCCCTCCGACCTGCTACTCC
AGGATTCTCAGTTTAAGTCAAGAAATCATGGATTCCTTTCGGAGCCTGCAGACCTCTGAG
CCCGTGGAACCC---TGTGTGGAAATGCTGCCGAAGCTCTATTTGGATATTCATAATTAC
TGCATACTGACCAAAATGAGGAACTTCATCGCCTCCCCAAAATGTCGGAAAGTTCCCCAA
GTAGGAGCCCTGAAGGATAAAGTCCGGAGTCTATACATCATTATGAACTCATTCTGCAGG
AGGGATTTAGTGTTCCTGACAGATGACTGTGTTGCTTTGGAAAACGCCACCCAATCCCTC
ACCGATCCCGTGGAG---ATTCAAAGC------------
>Rabbit|ENSOCUG00000013482|ENSOCUT00000013474
------------ATGACGCGCTGGCCGCTGCCC---CTGCTG---CTGCTGCTGCTG---
---------------GCCGGGCCGCCGCCCGCCGCGCCCGCGCCGCCCACCTGCTACTCC
CGCCTGCGGGCGCTCAGCCGCGAGCTCACCCGCGACTTCCAGAGCCTGCAGGACGAGGAG
CCCTCGGAGCCG---TGTGTGAAGTACTTGCCTGCGCTGTACCTGGACATCCACAATTAC
TGCGTGCTGGCCAAGCTGCGGGACTTCGTGGCCTCACCCCAGTGCTGGCACGTGGCCCGG
GTGGACGCCCTGAAGGACCAAGTGCGGAAGCTGTACACCCTCATGAACTCATTCTGCAGG
AGGGATTTGGTGTTCCTGTCGGATGACTGCAGTGCCTTGGAGTACCCCAGCCCCGGGACC
ACAGACCTGCCGGGGCTTCATGCCAGA---------GAA
>Rat|ENSRNOG00000028108|ENSRNOT00000035427
------------ATGGCACCAAAGACACTGCCTCTGTTGCTGTCGCTGCTGCTGGTG---
---------GTC------TGGCCTCTGACAGTACAGCCTGCGCCCCCCACTTGCTACTCC
CGGATGCTGACCCTGAGCCGTGAGATCATGGCAGACTTCCAGAGCCTGCAGGCTTCAGAG
CCTGAGGACTCA---TGTGTGAGGTACTTGCCCCGGCTTTACCTGGATATCCATAATTAC
TGTGTGCTGACCAAGCTTCGAGACTTCGTGGCCTCTCCTCAGTGCTGGAAAATGGCCGAA
GTAGATATGCTGAAGGACAGAGTGCGGAAGCTATATACCATCATGAACTCCTTCTGCAGG
CGGGACTTGGTGTTTCTCTCAGATGACTGCAGTGTCTTAGAACACCCAATCCCCGAGACG
ACGGATCCTCCAGAC---TGGCAGAGC------------
>Macaque|ENSMMUG00000016921|ENSMMUT00000023767
ATG---------AGGACGCCTGGGCCTCTGCCC---GTGCTG---CTGCTGCTCCTG---
---------------GCGGGCATTCCCGCCGCGCGGCCCACTCCCCCGACCTGCTACTCC
CGCATGCGGGCCCTGAGCCAGGAGATCACCCGCGACTTCCAGCTCCTGCAGAGCTCGGAG
CCCTCGGAGCCG---TGTGTGAGATACCTGCCCAGGCTGTACCTGGACATACACAATTAC
TGTGTGCTGGACAAGCTGCGGGACTTTGTGGCCTCGCCCCAGTGTTGGAAAGCGGCCCAG
GTGGATTCCTTGAAGGACAAAGCACGGAAGCTGTACACCATCATGAACTCGTTCTGCAGG
AGGGACTTGGTCTTCCTGTTAGATGACTGCAATGCCTTGGAATACCCAATTCCAGTGACT
ACAGTCCTGCCAGAT---CATCAGCGC------------
>Marmoset|ENSCJAG00000011895|ENSCJAT00000023094
ATG---------AGGACACCTGGGCCGCTGCCTCTGCTGCTG---CTGCTGCTCCTA---
---------------GCGGGGATTCCCGCCGCTCGACCTGCTCCCTCGACCTGCTACTCA
CGCCTGCGGGCCCTGAGCCGGGAGATCACCCAGGACTTCCAGATCCTGCAGGTCTCC---
---TCGGAGCCG---TGTGTGAGATACCTGCCCAGGCTGTATCTGGACATACATAATTAC
TGTGTGCTGGACAAGCTGCGGAACTTTGTGGCCGCAACCCAGTGTCGGAAGGTGGACCTG
GTGGATTCCTTGAAGGAGAAAGCACGGAAGCTGTACACCATCATGAACTCGTACTGCAGG
AGAGATTTGGTATTCCTGTCAGATGACTGCGGCGCCTTGGATTACCCAATCTCAGAGACT
---------------------CAGCGC------------
>Microbat|ENSMLUG00000005581|ENSMLUT00000005579
---------------AGTTCCTCCCCACCCCCTCGGAATGTGGGGGTTGTTCTCTGG---
---------------GCCGGGGCCCCGGAGAGGCGGCCGCTGTCATCACTCTCTTCTAAG
AGGAGGCCCCGGCTCAGGAATCTGATTTTAAAACGTAAAAAATTAATGGTGTGGAGCCTG
CCCTCTGAGGAGCTGTGTGTGATGTACCTGCCCCGGCTGTACCTGGACATCCACAACTAC
TGCGTGCTGGCCAAGCTGCGGGACTTTGTGGCCTCGCCCCACTGCTGGCGAGTGGCCCCG
GTGGACGCCCTGAAGGACAAAGTGCGGAAACTCTACACCATCATGAACTCCTTCTGCAGG
AGGGACCTGGTGTTCCTGTCCGATGACTGCAGCGCCTTGGACTACCCCATCCCAGCCACC
ACGGTCCCGCCCGAC---CCGCAAGGC------------
>Human|ENSG00000170891|ENST00000307746
ATG---------AGGACGCCTGGGCCTCTGCCC---GTGCTG---CTGCTGCTCCTG---
---------------GCGGGAGCCCCCGCCGCGCGGCCCACTCCCCCGACCTGCTACTCC
CGCATGCGGGCCCTGAGCCAGGAGATCACCCGCGACTTCAACCTCCTGCAGGTCTCGGAG
CCCTCGGAGCCA---TGTGTGAGATACCTGCCCAGGCTGTACCTGGACATACACAATTAC
TGTGTGCTGGACAAGCTGCGGGACTTTGTGGCCTCGCCCCCGTGTTGGAAAGTGGCCCAG
GTAGATTCCTTGAAGGACAAAGCACGGAAGCTGTACACCATCATGAACTCGTTCTGCAGG
AGAGATTTGGTATTCCTGTTGGATGACTGCAATGCCTTGGAATACCCAATCCCAGTGACT
ACGGTCCTGCCAGAT---CGTCAGCGC------------
>Chimp|ENSPTRG00000015872|ENSPTRT00000029634
ATG---------AGGATGCCTGGGCCTCTGCCC---GTGCTG---CTGCTGCTCCTG---
---------------GCGGGAGCCCCCGCCGCGCGGCCCACTCCCCCGACCTGCTACTCC
CGCATGCGGGCCCTGAGCCAGGAGATCACCCGCGACTTCCAGCTCCTGCAGGTCTCGGAG
CCCTCGGAGCCG---TGTGTGAGATACCTGCCCAGGCTGTACCTGGACATACACAATTAC
TGTGTGCTGGACAAGCTGCGGGACTTTGTGGCCTCGCCCCCGTGTTGGAAAGTGGCCCAG
GTAGATTCCTTGAAGGACAAAGCACGGAAGCTATACACCATCATGAACTCGTTCTGCAGG
AGAGATTTGGTGTTCCTGTTGGATGACTGCAATGCCTTGGAATACCCAATCCCAGTGACT
ACGGTCCTGCCAGAT---CGTCAGCGC------------
>Cow|ENSBTAG00000011163|ENSBTAT00000014829
------------ATGACAGCCCAGGTGTTCCCC---CTGCTG---CTGCTGCTGCTG---
---------CTCCTGGCTGGGCTCCCCACCACACGGCCGACTCCCCCGACCTGCTACTCT
CGGATGCTGGCCCTGAGCCGGGAGATCACCTCTGACTTCCAGAGCCTGCAGGCCACCGAG
CCCTCGGAGGCG---TGTGTGAGATACCTGCCCAGGCTGTATCTGGATATACACAATTAC
TGCGTGTTGGCCAAGCTTCGGGACTTCGTGGCATCACCCCACTGCTGGAAGCTGGCCCAG
GTGGACGCTTTGAAGGACAAAGTGCGGAAGCTGTACACCATCATGAACTCCTTCTGCAGG
AGAGATTTGGTGTTCCTGACGGATGACTGCAATGCGTTAGAATACCCAGTCCTAGTAACC
ACAGTCCTCCCGGAT---CATCAGAGC------------
>Dog|ENSCAFG00000015706|ENSCAFT00000024876
------------ATGATGCCCCGGTTGCTCTGC---CTGCTG---CTGCTGCTCCTG---
---------------GCTGGGTCCCCCACTGCACGGCCGGCTCCCCCGACCTGCTACTCC
AGGATGCTGAGCCTGAGCCGGGAGGTCACCGGTGACTTCCAGAACCTGCAGGCCACAGAG
CCCTCGGAGCCG---TGTGTGAGATACTTGCCCAGGCTCTACCTGGATATACATAATCAC
TGTGTGCTGGCCAAGCTGCGGGACTTTGTGGCGTCACCCCAGTGTTGGAAGGTGGCTCAG
GTGGACGGCTTGAAGGACAAAGTGCGGAAACTGTACACCATCATGAACTCGTTTTGTAGG
AGAGATTTGGTGTTCCTCTCGGATGACTGCAATGCATTGGAATACCCAATCCCAGTGACC
ACCATCCTGCCAGAC---CGTCAGAGA------------
>Elephant|ENSLAFG00000014417|ENSLAFT00000014416
---CTCTCCACCATGACGCTCTGGCCGCTGTCG---CTGCTG---CTGCTGCTCTTG---
---------------GTTGGGCCCCCCGCCACGCAGCCCACACCCCCAACCTGCTACTCC
AGGATGCTGAGCCTGAGCCGGGAAATTGTTGGTGACTTCCAGAGCTTGCAGGCCACGGAG
CCCTCGGAGCCG---TGTGTGAGATACCTGCCCAGGCTGTACCTGGATATACACAACTAC
TGTGTGCTGGCCAAGCTGCGGGACTTTGTGGCGTCGCCCCAGTGTTGGAAAGTGGCCCAG
GTGGATGCCTTGAAGGACAAGGTGCGGAAGCTGTACACCATCATGAATTCGTTCTGCCGG
CGGGATTTGGTGTTCCTCTCGGATGACTGCAATGCCTTGGAATACCCAATTCCAGTGACC
ACGGCCCTGCCAGAT---CGTCAGATG------------
>Bowhead|bmy_11165T0
------------ATGACCCCCCAGCTGCTTCCC---CTGCTG---CTGCTGCTATTG---
---------------GCCGGCCCCCCTGCCGCTCAGCCGGCTCCCCCGACCTGCTACTCC
AGGATGCTGGCCCTGAGCCGGGAGATCACCGCTGACTTCCAGAGCCTGCAGGCCACGGAG
CCTTCGGAGCCG---TGTGTGAGATACCTGCCCAGGTTGTACCTGGATATACACAATTAC
TGTGTGCTGGCCAAGCTGCGGGACTTTGTGGCATCGCCCCAGTGTTGGAAGGTGGCCCAG
GTAGATGCCTTGACGGAAAAAGTGCGGAAACTGTACACCATCATGAACTCGTTCTGCAGG
AGGGATTTGGTGTTCCTGTCGGATGACTGCAATGCCTTGGAATACCCAATCCTAGTGACC
ACGGTCCTGCCAGAT---CATCAGAGC------------
>Minke|BACU014363
------------ATGACCCCCCAGCTGCTTCCC---CTGCTG---CTGCTGCTATTG---
---------------GCCGGCCCCCCCACCGCTCAGCCGGTTCCCCCGACCTGCTACTCC
AGGATGCTGGCCCTGAGCCGGGAGATCACCGCTGACTTCCAGAGCCTGCAGGCCACGGAG
CCTTCG------------------------------------------------AATTAC
TGTGTGCTGGCTAAGCTGCGGGACTTTGTGGCATCGCCCCAGTGTTGGAAGGTGGCCCAG
GTAGATGCCTTGAAGGACAAAGTGCGGAAACTGTACACCATCATGAACTCGTTCTGCAGG
AGGGATTTGGTGTTCCTGTCAGATGACTGCAATGCCTTGGAATACCCAATCCTAGTGACC
ACGGTCCTGCCAGAT---CATCAGAGC------------
