# Supplementary material for: Insights into the Evolution of Longevity from the Bowhead Whale Genome
Source: Cell Rep. 2015 Jan 6;10(1):112–22. doi: 10.1016/j.celrep.2014.12.008 (PMC4536333; doi:10.1016/j.celrep.2014.12.008)
Supplement: Supplemental Folder 2. Species Used in the Analysis of Selective Pressure Variation, Single-Gene Orthologous Families Tested, Likelihood Ratio Tests, MAKER Parameters, and Full Assembly and Read Usage Data, Related to Experimental Procedures [file mmc3.zip › Tested SGOs/reciprocal_group_3508.2.fas]

>Gibbon|ENSNLEG00000007526|ENSNLET00000009593
ATGGCATCCCCCAGAACCGTAACTATTGTGGCCCTCTCAGTGGCCCTGGGACTCTTCTTT
GTTTTCATGGGGACTATCAAGTTGACCCCCAGGCTCAGCAAGGATGCCTACAGTGAGATG
AAACGTGCTTACAAGAGCTATGTTCGAGCCCTCCCTCTGCTGAAGAAAATGGGGATCAAT
TCCATTCTCCTCCGAAAAAGCATTGGTGCCCTTGAAGTGGCTTGTGGCATCGTCATGACC
CTTGTGCCCGGGCGTCCCAAAGATGTGGCCAACTTCTTCCTACTCTTGCTGGTGTTGGCT
GTGCTCTTCTTCCACCAGCTGGTCGGTGATCCTCTCAAACGCTACGCCCATGCTCTGGTG
TTTGGAATCCTGCTCACCTGCCGCCTGCTGATTGCTCGCAAGCCTGAAGACCGGTCTTCT
GAGAAGAAGCCTTTGCCA------------------------------------------
---GGGAATGCTGAGGAGCAACCC---------------TCCTTATATGAGAAGGCCCCT
CAGGGCAAAGTGAAGGTGTCA
>Gorilla|ENSGGOG00000027304|ENSGGOT00000033133
ATGGCATCCCCCAGAACCGTAACTATTGTGGCCCTCTCAGTGGCCCTGGGACTCTTCTTT
GTTTTCATGGGGACTATCAAGTTGACCCCCAGGCTCAGCAAGGATGCCTACAGTGAGATG
AAACGTGCTTACAAGAGCTATGTTCGAGCCCTCCCTCTGCTGAAGAAAATGGGGATCAAT
TCCATTCTCCTCCGAAAAAGCATTGGTGCCCTTGAAGTGGCCTGTGGCATCGTCATGACC
CTTGTGCCTGGGCGTCCCAAAGATGTGGCCAACTTCTTCCTACTGTTGCTGGTGTTGGCT
GTGCTCTTCTTCCACCAGCTGGTCGGTGATCCTCTCAAACGCTACGCCCATGCTCTGGTG
TTTGGAATCCTCCTCACCTGCCGCCTGCTGATTGCTCGCAAGCCTGAAGACCGGTCTTCT
GAGAAGAAGCCTTTGCCA------------------------------------------
---GGGAATGCTGAGGAGCAACCC---------------TCCTTATATGAGAAGGCCCCT
CAGGGCAAAGTGAAGGTGTCA
>Guinea_Pig|ENSCPOG00000005921|ENSCPOT00000005984
ATGGCATCCCCCAGAACCATAACTATCGTGGCCCTCTCAGTGGCCCTTGGACTTTTCTTT
GTTTTCATGGGGACTATCAAGTTGACCCCCAGGCTCAGCAAGGATGCCTACAGTGAGATG
AAACGTGCTTACAAGAGCTATGTCAGAGCCCTTCCTCTGCTGAAGAAAATGGGCATTAAT
TCCATTCTCCTCCGAAAAAGCATTGGTGCCCTTGAAGTAGCCTGTGGCATCGTTATGACC
CTTGTTCCTGGACGTCCCAAAGATGTGGCCAACTTCTTCCTACTTTTGCTGGTGTTGGCT
GTGCTCTTCTTCCACCAGCTGGTCGGTGATCCCCTCAAGCGCTATGCCCATGCTCTGGTG
TTTGGAATTCTACTCACCTGCCGCTTGCTGATTGCCCGAAAGCCTGAAGATCGGTCTTCA
GAGAAGAAGCCCTTGCCA------------------------------------------
---GAAAATGCTGAGGAACAGCCC---------------TCCCTGTACGAGAAGGCTCCT
CAGGGCAAAGTGAAGGTGTCA
>Horse|ENSECAG00000005154|ENSECAT00000005140
ATGGCATCCCCCAGAACCGTAACTGTTGTGGCCCTCTCAGTGGCCCTGGGACTCTTCTTT
GTTTTCATGGGGACTATCAAGTTGACCCCCAGGCTCAGCAAGGATGCCTACAGTGAGATG
AAACGTGCTTACAAGAGCTATGTCCGAGCCCTCCCTCTGCTGAAGAAAATGGGGATCAAT
TCCATTCTCCTCCGCAAAAGCATTGGTGCTCTTGAGGTGGCCTGTGGCATTGTCATGACC
CTTGTGCCTGGGCGTCCCAAGGATGTGGCCAACTTCTTCCTACTCTTGCTGGTGTTGGCT
GTGCTCTTCTTCCATCAGCTCGTCGGGGATCCTCTCAAACGCTACGCCCATGCCCTGGTG
TTCGGGATCCTGCTCACCTGCCGCCTGCTGATTGCCCGCAAGCCGGAAGACCGGTCTTCT
GAGAAGAAG------------------------CCTGGGAATGCC---------------
------------GAGGAGCAGCCC---------------TCCTTATATGAGAAAGCCCCT
CAGGGCAAAATGAAGTTGTCA
>Mouse|ENSMUSG00000033578|ENSMUST00000037687
ATGGCATCCCCACGAACCATAACTATCATGGCCCTCTCAGTGGCCCTGGGACTCTTCTTT
GTTTTCATGGGGACCATCAAGTTGACCCCCAGGCTCAGCAAGGATGCCTACAGTGAAATG
AAACGTGCTTACAAGAGCTACGTTCGAGCCCTTCCTCTGCTGAAGAAAATGGGCATCAAT
TCCATCCTCCTTCGGAAAAGTATTGGTGCTCTTGAAGTGGCCTGTGGCATTGTCATGACC
CTGGTACCCGGTCGTCCCAAAGATGTGGCCAACTTCTTCCTGCTCTTGCTGGTGTTGGCT
GTGCTCTTCTTCCACCAGCTGGTGGGTGATCCTCTCAAACGCTACGCCCATGCTCTGGTG
TTTGGAATCCTGCTCACCTGCCGCCTGCTGATTGCCCGCAAGCCTGAAGACAGATCTTCT
GAGAAGAAGGCCTTGCCT------------------------------------------
---GAGAGTGCAGAGGAGCAACCA---------------TCCTTGTATGAGAAGGCCCCC
CAGGGCAAAGTGAAGGTGTCA
>Opossum|ENSMODG00000011752|ENSMODT00000014987
ATGGCTTCCCCCAGGACAGTAACCATCGTGGCCCTGTCCGTGGCCCTGGGGCTCTTCTTT
GTCTTCATGGGGACCATCAAGTTGACCCCCAGGCTCAGCAAGGATGCCTACAGTGAGATG
AAACGTGCCTACAAGAGTTATGTCCGGGCCCTGCCACTGCTGAAGAAAATGGGTGTGACT
TCCATTGCTCTCCGAAAAAGCATTGGAACCCTTGAAGTGATCTGTGGCATCATCATGACC
GTGGTCCCTGGCCGTCCTAAAGATGTCGCCAATTTCTTCCTTCTTTTGCTGGTGTTGGTC
GTGCTCTTCTTCCATCAGCTGGTTGGCGATCCCCTCAAGCGTTATGCCCATGCCCTGGTC
TTCGGGATCTTGCTCACCTGCCGCCTGCTGATTGCCCGCCAGCCAGAGGAACAGCTTATT
GAGAGGAAGGCTTCGTCC------------------------------------------
---AGGGGTGGTGAGGGGCAGGCT---------------GCCCCCCACAAGAAGGTC---
------AAGGTCAAAGTGTCT
>Orangutan|ENSPPYG00000020546|ENSPPYT00000023969
ATGGCATCCCCCAGAACCGTAACTATTGTGGCCCTCTCAGTGGCCCTGGGACTCTTCTTT
GTTTTCATGGGGACTATCAAGTTGACCCCCAGGCTCAGCAAGGATGCCTACAGTGAGATG
AAACGTGCTTACAAGAGCTATGTTCGAGCCCTCCCTCTGCTGAAGAAAATGGGGATCAAT
TCCATTCTCCTCCGAAAAAGCATTGGTGCCCTTGAAGTGGCCTGTGGCATCGTCATGACC
CTTGTGCCCGGGCGTCCCAAAGATGTGGCCAACTTCTTCCTACTCTTGCTGGTGTTGGCT
GTGCTCTTCTTCCACCAGCTGGTCGGTGATCCTCTCAAACGCTACGCCCATGCTCTGGTA
TTTGGAATCCTGCTCACCTGCCGCCTGCTGATTGCTCGCAAGCCTGAAGACCGGTCTTCT
GAGAAGAAGCCTTTGCCA------------------------------------------
---GGAAATGCTGAGGAGCAACCC---------------TCCTTATATGAGAAGGCCCCT
CAGGGCAAAGTGAAGGTGTCA
>Platypus|ENSOANG00000004214|ENSOANT00000006696
------------AGAATTCTCCTGGTGGTG---------------------------TTC
CAATTCCAG---------------------------------------------------
AAACGTGCCTACAAGAGCTACATCCGGGCCCTTCCTCTGCTGAAGAAGATGGGGGTGAGT
TCCATCCTCCTCCGCAAGAGCATCGGGACCCTGGAGGTGGCCTGTGGCATCGTCATGACG
CTGGTGCCCGGCCGTCCCAAGGACGTGGCTAACTTCTTCCTCCTGTTGCTGGTGCTGGCG
GTGTTGTTCTTTCACCAGCTGGTGGGCGACCCCCTCAAACGCTACGCCCACGCCCTCGTC
TTCGGGATCTTGCTCACCTGCCGCCTGCTGATCGCCCGCCAGCCCGAGGAGCAGCCTGCC
GAGAAGAGGGCCGTGTCC------------------------------------------
---CTCGACGGCGAGGAGCAGCCCTGTGCCCCCGCCGGGGCCCCG---GAGAAGGGC---
------AAAGTGAAGGTGTCT
>Rabbit|ENSOCUG00000011961|ENSOCUT00000011958
ATGGCATCCCCCAGAACCGTAACTATCGTGGCCCTCTCAGTGGCCCTGGGACTCTTCTTT
GTTTTCATGGGCACTATCAAGTTGACCCCCAGGCTCAGCAAGGATGCCTACAGTGAGATG
AAGCGTGCTTACAAGAGCTATGTCCGAGCCCTCCCTCTGCTGAAGAAAATGGGGATCAAC
TCCATTCTGCTCCGAAAAAGCATTGGTGCCCTCGAGGTGGCCTGTGGCATCGTCATGACC
CTTGTGCCTGGCCGTCCCAAAGATGTGGCCAACTTCTTCCTGCTCTTGCTCGTGTTGGCT
GTGCTCTTCTTTCACCAGCTGGTCGGCGATCCCCTCAAACGCTACGCCCACGCTCTGGTG
TTCGGAATCCTGCTCACCTGCCGCCTGCTGATTGCCCGCAAGCCGGAAGAGCGGTCTTCT
GAGAAGAAGCCTCTGCCC------------------------------------------
---GGGAATGCAGAGGAGCAACCT---------------TCCTTATATGAGAAGGCCCCT
CAGGGCAAAGTGAAGGTGTCA
>Rat|ENSRNOG00000001506|ENSRNOT00000002058
ATGGCATCCCCACGAACCATAACTATTGTGGCCCTCTCTGTGGCCCTGGGACTCTTCTTT
GTTTTCATGGGGACTATCAAGTTGACCCCCAGGCTCAGCAAGGATGCCTACAGTGAGATG
AAACGTGCTTACAAGAGCTATGTTCGAGCCCTTCCTCTGCTGAAGAAAATGGGCATTAAT
TCCATTCTCCTTCGGAAAAGCATTGGTGCGCTTGAAGTAGCCTGTGGCATTGTCATGACC
CTGGTACCCGGTCGTCCCAAAGATGTGGCCAACTTCTTCCTGCTCTTGCTGGTGTTGGCT
GTGCTTTTCTTCCACCAGCTGGTTGGCGATCCTCTCAAACGTTATGCCCATGCTCTGGTG
TTTGGAATCCTGCTCACCTGCCGCCTGCTGATTGCCCGCAAGCCTGAAGACCGGTCTTCT
GAGAAGAAGGCTTTGCCT------------------------------------------
---GAGAGTGCAGAAGAGCAACCG---------------TCCTTATATGAGAAGGCCCCA
CAGGGCAAAGTGAAGGTGTCA
>Marmoset|ENSCJAG00000004600|ENSCJAT00000008817
ATGGCATCCCCCAGAACCATAACTATTGTGGCCCTCTCAGTGGCCCTGGGACTCTTCTTT
GTTTTCATGGGGACTATCAAGTTGACCCCCAGACTCAGCAAGGATGCCTACAGTGAGATG
AAACGGGCTTACAAGAGCTATGTTCGAGCTCTCCCTCTACTGAAGAAAATGGGGATCAAT
TCCATTCTCCTCCGAAAAAGCATTGGTGCCCTTGAGGTGGCCTGTGGCATCGTCATGACC
CTTGTGCCTGGGCGTCCAAAAGATGTGGCCAACTTCTTCCTACTTTTGCTGGTATTGGCT
GTGCTCTTCTTCCATCAGCTGGTCGGTGATCCTCTCAAACGCTACGCCCACGCTCTGGTA
TTTGGAATCCTGCTCACCTGCCGCCTGCTGATTGCCCGCAAGCCTGAAGACCGGTCTTCT
GAGAAGAAGCCCTTGCCA------------------------------------------
---GGGAATGCTGAGGAGCAACCC---------------TCCTTATATGAGAAGGCCCCT
CAGGGCAAAGTGAAGGTATCA
>Microbat|ENSMLUG00000016932|ENSMLUT00000016931
ATGGCATCCCCCAGAACCGTAACTGTCGTGGCCCTCTCAGTGGCCCTGGGACTCTTCTTT
GTTTTTATGGGGACTATCAAGTTGACCCCCAGGCTCAGCAAGGATGCCTACAATGAGATG
AAACGTGCTTACAAGACCTATGTCCGAGCACTTCCTCTGCTGAAGAAAATGGGAATCAAT
TCCATTCTCCTCCGTAAAAGCATTGGTGCTCTTGAGGTGGCCTGTGGCATTGTCATGACC
CTTGTGCCTGGACGTCCCAAAGATGTGGCCAACTTCTTCCTGCTTTTGCTGGTGTTGGTT
GTGCTCTTCTTCCATCAGCTAGTCGGTGATCCTCTCAAACGCTATGCCCATGCCCTGGTG
TTTGGAATCCTACTCACCTGCCGCCTGCTGATTGCCCGAAAGCCTGAAGACCGGTCTTCT
GAGAAGAAGTTCTCGCCC---------------CAAGGAAAC---------ATAGGAAAT
GCGGGGAAAGCAGAGGAGCAGCCC---------------TCCTTATATGAGAAGGCCCCT
CAGGGCAAAATGAAGCTGTCA
>Human|ENSG00000126950|ENST00000372930
ATGGCATCCCCCAGAACCGTAACTATTGTGGCCCTCTCAGTGGCCCTGGGACTCTTCTTT
GTTTTCATGGGGACTATCAAGCTGACCCCCAGGCTCAGCAAGGATGCCTACAGTGAGATG
AAACGTGCTTACAAGAGCTATGTTCGAGCCCTCCCTCTGCTGAAGAAAATGGGGATCAAT
TCCATTCTCCTCCGAAAAAGCATTGGTGCCCTTGAAGTGGCCTGTGGCATCGTCATGACC
CTTGTGCCTGGGCGTCCCAAAGATGTGGCCAACTTCTTCCTACTGTTGCTGGTGTTGGCT
GTGCTCTTCTTCCACCAGCTGGTCGGTGATCCTCTCAAACGCTACGCCCATGCTCTGGTG
TTTGGAATCCTGCTCACTTGCCGCCTGCTGATTGCTCGCAAGCCCGAAGACCGGTCTTCT
GAGAAGAAGCCTTTGCCA------------------------------------------
---GGGAATGCTGAGGAGCAACCC---------------TCCTTATATGAGAAGGCCCCT
CAGGGCAAAGTGAAGGTGTCA
>Orca|XP_004283561.1
ATGGCATCCCCTAGAACCGTAACCGTCGTGGCACTCTCAGTGGCCCTGGGACTCTTCTTT
GTTTTCATGGGGACTATCAAGTTGACCCCCAGGCTCAGCAAGGATGCCTACAGTGAGATG
AAACGTGCTTACAAGAGCTATGTCCGAGCCCTCCCTCTGCTGAAGAAAATGGGGATCAAT
TCCATTCTCCTCCGCAAAAGCATTGGTGCTCTTGAGGTGGCCTGTGGCATTGTCATGACC
CTTGTGCCTGGGCGTCCCAAAGATGTGGCCAACTTCTTCCTACTTTTGCTGGTGTTGGCT
GTGCTCTTCTTCCACCAGCTAGTCGGTGATCCTCTCAAACGCTACGCCCATGCCCTGGTG
TTCGGCATCCTGCTCACCTGCCGCCTACTGATTGCCCGAAAGCCGGAAGACCGGTCCTCT
GAGAAGAAATCCTCGCTG---------------CCAGGGAATGCGGGGAGTACCGGCAAT
GCGGGAAATACCGAGGAGCAGCCG---------------TCCTTATATGAGAAGGCCCCT
CAGGGCAAAATGAAATTGTCG
>Chimp|ENSPTRG00000022097|ENSPTRT00000041155
ATGGCATCCCCCAGAACCGTAACTATTGTGGCCCTCTCAGTGGCCCTGGGACTCTTCTTT
GTTTTCATGGGGACTATCAAGTTGACCCCCAGGCTCAGCAAGGATGCCTACAGTGAGATG
AAACGTGCTTACAAGAGCTATGTTCGAGCCCTCCCTCTGCTGAAGAAAATGGGGATCAAT
TCCATTCTCCTCCGAAAAAGCATTGGTGCCCTTGAAGTGGCCTGTGGCATCGTCATGACC
CTTGTGCCTGGGCGTCCCAAAGATGTGGCCAACTTCTTCCTACTGTTGCTGGTGTTGGCT
GTGCTCTTCTTCCACCAGCTGGTCGGTGATCCTCTCAAACGCTACGCCCATGCTCTGGTG
TTTGGAATCCTGCTCACCTGCCGCCTGCTGATTGCTCGCAAACCTGAAGACCGGTCTTCT
GAGAAGAAGCCTTTGCCA------------------------------------------
---GGGAATGCTGAGGAGCAACCC---------------TCCTTATATGAGAAGGCCCCT
CAGGGCAAAGTGAAGGTGTCA
>Cow|ENSBTAG00000021252|ENSBTAT00000028319
ATGGCATCCCCTAGAACCGTAACCGTCGTGGCCCTCTCAGTGGCCCTGGGACTCTTCTTT
GTTTTCATGGGGACTATCAAGTTGACCCCCAGGCTCAGCAAGGATGCCTACAGTGAGATG
AAACGTGCTTACAAGAGCTATGTGCGAGCCCTCCCTCTGCTGAAGAAAATGGGGATCAAT
TCCATTCTCCTCCGCAAAAGCATTGGTGCTCTTGAGGTGGCCTGTGGCATTGTCATGACT
CTTGTGCCTGGGCGTCCCAAAGATGTGGCCAACTTTTTCCTCCTCTTGCTGGTGTTGGCG
GTCCTCTTCTTCCACCAGCTAGTCGGTGATCCTCTCAAACGCTACGCCCATGCCCTGGTG
TTTGGAATCCTGCTCACCTGCCGCCTGCTGATTGCCCGCAAGCCTGAAGACCGGTCTTCT
GAGAAGAAATCCTCGCCT---------------CCAGGGAATGCGGGGAGTGACGGCAAT
GCCGGGAATACCGAGGAGCAGCCG---------------TCCTTATACGAGAAGGCCCCT
CAGGGCAAAATGAAATTGTCG
>Dog|ENSCAFG00000029593|ENSCAFT00000045280
ATGGCATCCCCCAGAACCGTAACCGTCGTGGCCCTCTCAGTGGCCCTGGGACTCTTCTTT
GTTTTCATGGGAACTATCAAGTTGACCCCCAGGCTCAGCAAAGATGCCTACACTGAGATG
AAACGTGCTTACAAGAGCTATGTCCGAGCCCTCCCTCTGCTGAAGAAAATGGGGATCAAT
TCCATTCTCCTCCGCAAAAGCATTGGTGCTCTTGAGGTGGCCTGTGGCATTGTCATGACC
CTTGTGCCTGGCCGGCCCAAAGATGTGGCCAACTTCTTCCTACTCTTGCTGGTGTTGGCT
GTGCTCTTCTTCCATCAGCTAGTCGGTGATCCTCTCAAACGCTATGCCCATGCTCTGGTA
TTTGGAATCCTGCTCACCTGTCGCCTGCTGATTGCCCGCAAGCCTGAAGACCGGTCTTCA
GAGAAGAAGCCCTTGCCACTGTCAGGGCAAGTG---------------------------
---GGGAATGCCGAGGAGCAGCCC---------------TCTTTATATGAGAAGGTCCCT
CAGGGCAAAATGAAGTTGTCA
>Elephant|ENSLAFG00000029812|ENSLAFT00000035886
ATGGCATCCCCCAGAACCGTAACTATCGTGGCCCTCTCAGTGGCCCTGGGACTCTTCTTT
GTTTTCATGGGGACTATCAAGTTGACCCCTAGGCTCAGCAAGGATGCCTACAATGAGATG
AAACGTGCTTACAAGAGCTATGTGCGAGCCCTTCCTCTGCTGAAGAAAATGGGGATCAAT
TCCATTCTTCTCCGCAAAAGCATTGGAGTTCTTGAGGTGGCCTGTGGCATCGTCATGACC
CTTGTGCCTGGGCGTCCCAAGGATGTGGCCAACTTCTTCCTACTCTTGCTGGTGTTAGCT
GTGCTCTTCTTTCACCAGCTGGTGGGTGATCCTCTCAAACGCTATGCTCATGCCCTGGTG
TTTGGAATCCTGCTCACCTGCCGCCTGCTGATTGCCCGCAAGCCTGAAGACCGGTCTTCT
GAGAAGAAGCCCTTGTCA------------------------------------------
---GGGAATGCTGAGGAGCAGCCC---------------TCTTTATATGAGAAGGCTCCC
CAGGGCAAAATGAAGGTGTCA
>Bowhead|bmy_10078T0
ATGGCATCCCCTAGAACCGTAACCGTCGTGGCACTCTCAGTGGCCCTGGGACTCTTCTTT
GTTTTCATGGGGACTATCAAGTTGACCCCCAGGCTCAGCAAGGATGCCTACAGTGAGATG
AAACGTGCTTACAAGAGCTATGTCCGAGCCCTCCCTCTGCTGAAGAAAATGGGGATCAAT
TCCATTCTCCTCCGCAAAAGCATTGGTGCTCTTGAGGTGGCCTGTGGCATTGTCATGACC
CTTGTGCCTGGGCGTCCCAAAGATGTGGCCAACTTCTTCCTACTCTTGCTGGTGTTGGCT
GTGCTCTTCTTCCACCAGCTAGTCGGTGATCCTCTCAAACGCTACGCCCATGCCCTGGTG
TTCGGCATCCTGCTCACCTGCCGCCTACTGATTGCCCGAAAGCCCGAAGACCGGTCCTCT
GAGAAGAAATCCTCGCTG---------------CCAGGGAATGCGGGGAGTACCGGCAAT
GCGGGAAATACCGAGGAGCAGCCG---------------TCCTTATATGAGAAGGCCCCT
CAGGGCAAAATGAAATTGTCG
>Minke|BACU009101
ATGGCATCCCCTAGAACCGTAACCGTCGTGGCACTCTCAGTGGCCCTGGGACTCTTCTTT
GTTTTCATGGGGACTATCAAGTTGACCCCCAGGCTCAGCAAGGATGCCTACAGTGAGATG
AAACGTGCTTACAAGAGCTATGTCCGAGCCCTCCCTCTGCTGAAGAAAATGGGGATCAAT
TCCATTCTCCTCCGCAAAAGCATTGGTGCTCTTGAGGTGGCCTGTGGCATTGTCATGACC
CTTGTGCCTGGGCGTCCCAAAGATGTGGCCAACTTCTTCCTACTCTTGCTGGTGTTGGCT
GTGCTCTTCTTCCACCAGCTAGTCGGTGATCCTCTCAAACGCTACGCCCATGCCCTGGTG
TTCGGCATCCTGCTTACCTGCCGCCTACTGATTGCCCGAAAGCCCGAAGACCGGTCCTCT
GAGAAGAAATCCTCGCTG---------------CCAGGGAATGCGGGGAGTACCGGCAAT
GCGGGAAATACCGAGGAGCAGCCG---------------TCCTTATATGAGAAGGCCCCT
CAGGGCAAAATGAAATTGTCG
