# Supplementary material for: Insights into the Evolution of Longevity from the Bowhead Whale Genome
Source: Cell Rep. 2015 Jan 6;10(1):112–22. doi: 10.1016/j.celrep.2014.12.008 (PMC4536333; doi:10.1016/j.celrep.2014.12.008)
Supplement: Supplemental Folder 2. Species Used in the Analysis of Selective Pressure Variation, Single-Gene Orthologous Families Tested, Likelihood Ratio Tests, MAKER Parameters, and Full Assembly and Read Usage Data, Related to Experimental Procedures [file mmc3.zip › Tested SGOs/reciprocal_group_3511.2.fas]

>Gibbon|ENSNLEG00000012731|ENSNLET00000016239
------ATGAGGATGCTTCTGCATTTGAGTTTGCTAGCTCTTGGAGCTGCCTGTGTGTAT
GCCATCCCCACAGAAATTCCC---ACAAGTGCATTGGTGAAAGAGACTTTGGCACTGCTT
TCTACTCATCGAACTCTGCTGATAGCCAATGAGACTCTGAGGATTCCTGTTCCTGTACAT
AAAAATCACCAACTGTGCACTGAAGAAATCTTTCAGGGAATAGGCACACTGGAGAGTCAA
ACTGTGCAAGGGGGTACTGTGGAAAGACTATTCAAAAACTTGTCTTTAATAAAGAAATAC
---ATTGACGGCCAAAAAAAAAAGTGTGGAGAAGAAAGACGGAGAGTAAACCAATTCCTA
GACTACCTGCAAGAGTTTCTTGGTGTAATGAACACCGAGTGGATAATAGAAAGT
>Gorilla|ENSGGOG00000011581|ENSGGOT00000011623
------ATGAGGATGCTTCTGCATTTGAGTTTGCTAGCTCTTGGAGCTGCCTACGTGTAT
GCCATCCCCACAGAAATTCCC---ACAAGTGCATTGGTGAAAGAGACCTTGGCACTGCTT
TCTACTCATCGGACTCTGCTGATAGCCAATGAGACTCTGAGGATTCCTGTTCCTGTACAT
AAAAATCACCAACTGTGCACTGAAGAAATCTTTCAGGGAATAGGCACACTGGAGAGTCAA
ACTGTGCAAGGGGGTACTGTGGAAAGACTATTCAAAAACTTGTCCTTAATAAAGAAATAC
---ATTGACGGCCAAAAAAAAAAGTGTGGAGAAGAAAGACGGAGAGTAAACCAATTCCTA
GACTACCTGCAAGAGTTTCTTGGTGTAATGAACACCGAGTGGATAATAGAAAGT
>Guinea_Pig|ENSCPOG00000004840|ENSCPOT00000004891
------ATGAGGGTGCTTCTGCAGTTGGGTTTGCTGGCTCTGGGGGCTGTCTGTGTCTGT
GCCATCCCCAAGCAGAGTGCCACTCTGAGGGCGCTGGTAAGAGAGACCCTGACTCTGCTT
TCTACTCATCGAACTCTGCTTAAAGGCAATGAGACTCTGAGGATTTCTGTTCCTGCACAT
AAAAATCACCAACTATGCATTGAAGAAATCTTCCAAGGAATTGACACACTGAAGAATCAA
ACTACACAAGGGGAAGCTCTGGCAACACTATTCCAAAACTTGTCTTTAATAAAAAAACAC
---ATTGACCTCCAAAAGCAAAAATGCGGGGAGGAGCGACGGAGAGTGAAGCAGTTCCTG
GATTACCTGCAAGAATTTCTTGCTGTCATAAACACGGAATGGACAATTGAAGGC
>Horse|ENSECAG00000016648|ENSECAT00000017688
GTC---ATGAGAATGCTTCTGCATTTGAGTGTGCTAGCTCTTGGAGCTGCCTACGTCTGT
GCCCTTGCTGTAGAAAGTCCC---ATGAACAGACTAGTGGCAGAGACCTTGACACTGCTC
TCCACTCATCGAACTCTGCTGATAGGCGATGGGAACCTGATGATTCCTACTCCTGAACAT
AAAAATCACCAACTCTGCATTGAAGAAGTCTTTCAGGGAATAGACACATTGAAGAATCAA
ACTGTCCAAGGGGATGCTGTGGCCAAACTATTCCAAAACTTGTCTTTAATAAAAGGATAC
---ATAGACCTCCAAAAAAAAAAGTGTGGAGGAGAAAGATGGAGAGTGAAACAATTCCTA
GACTACCTGCAGGAGTTTCTTGGTGTAATAAACACTGAGTGGACAACGGAAAGT
>Mouse|ENSMUSG00000036117|ENSMUST00000048605
---ATGAGAAGGATGCTTCTGCACTTGAGTGTTCTGACTCTC------AGCTGTGTCTGG
GCCACTGCCATGGAGATTCCC---ATGAGCACAGTGGTGAAAGAGACCTTGACACAGCTG
TCCGCTCACCGAGCTCTGTTGACAAGCAATGAGACGATGAGGCTTCCTGTCCCTACTCAT
AAAAATCACCAGCTATGCATTGGAGAAATCTTTCAGGGGCTAGACATACTGAAGAATCAA
ACTGTCCGTGGGGGTACTGTGGAAATGCTATTCCAAAACCTGTCATTAATAAAGAAATAC
---ATTGACCGCCAAAAAGAGAAGTGTGGCGAGGAGAGACGGAGGACGAGGCAGTTCCTG
GATTACCTGCAAGAGTTCCTTGGTGTGATGAGTACAGAGTGGGCAATGGAAGGC
>Opossum|ENSMODG00000013956|ENSMODT00000017776
---ATGATGAAAATGTTTGTGTGCCTTCCTCTGCTGGTTCTCTGGGTAGGCTGCACTTAT
GGGGCTGCAACAGGAAATTCA---GTGAACAGACTGGTCACAGAAACGCTATCGCTAATC
ACAGCTCACCGAACCTTGCTGATAAACAATGGGACCCTGAGGATTTCAATACCTGATCCA
AAAAATCATCCACTGTGTATTGAGGAAATCTTTCAGGGTATAGAAACACTGAAGAACCAA
ACTGCTGAAGAAAATGTGGCAGAAAAAATCTTTCAAAACTTCTCTTCTTTAAAAGAATAC
---ATTACTGCCAAAGAAAAACAGTGTGGGGGAGAAAGAAGAAAAGTAGAGCAGTTCCTG
GACTACCTGGAAGACTTTCTTAGGACAGTAAACACTGAGTGGACGATAGAGAGT
>Orangutan|ENSPPYG00000015763|ENSPPYT00000018339
------ACGAGGATGCTTCTGCATTTGAGTTTGCTAGCTCTTGGAGCTGCCTATGTATAT
GCCATCCCCACAGAAATTCCC---ACAAGTGCATTGGTGAAAGAGACCTTGGCACTGCTT
TCTACTCATCGAACTCTGCTGATAGCCAATGAGACTCTGAGGATTCCTGTTCCTGTACAT
AAAAATCACCAACTGTGCACTGAAGAAATCTTTCAGGGAATAGGCACACTGGAGAGTCAA
ACTGTGCAAGGGGGTACTGTGGAAAGACTATTCAAAAACTTGTCTTTAATAAAGAAATAC
---ATTGACGGCCAAAAAAAAAAGTGTGGAGAAGAAAGACGGAGAGTAAACCAATTCTTA
GACTACCTGCAAGAGTTTCTTGGTGTAATGAACACCGAGTGGGTAATAGAAAGT
>Rabbit|ENSOCUG00000004171|ENSOCUT00000004166
------ATGAGAATGCTTCTGCACTGGACCTTGCTGGCTCTTGGAGCTGCCTATGTTTGT
GCCATGGCCACAGAAATCCGC---ATGAGCACAGTGGTGAAAGAGACCCTGACACTGCTC
TCAACTTACCAGAGTCTGCTGATAGGCAATGAGACTTTGATGATTCCTGTTCCGGTCCAT
AAAAATCATCACCTATGCATCGAAGAAACCTTTCGAGGTGTAGACACACTGAAGGCTCAG
ATTGTGCAAGGGGAGGCTATGGACAATCTGTTCCAAAACTTGTATTTAATAAAAAAATAC
---ATTGACCTACAAAAAAAAAAGTGTGGTGAAGAAAGGCGGGGAGTTAAGCACTTCCTA
GACTACCTGCAGGAGTTCCTTGGTGTGATAAACACTGAGTGGACGATGGAAAGC
>Rat|ENSRNOG00000008111|ENSRNOT00000010729
------ATGAGGATGCTTCTGTGCTTGAACGTTCTAACTCTC------AGCTGTGTCTGG
GCCATTGCTATGGAGATCCCC---ATGAGCACAGTGGTGAAAGAGACCTTGATACAGCTG
TCCACTCACCGAGCTCTGTTGACGAGCAATGAGACGATGAGGCTTCCTGTTCCTACTCAT
AAAAATCACCAGCTATGCATTGGAGAAATCTTTCAGGGGCTAGACATACTGAAGAATCAA
ACTGTCCGAGGGGGCACTGTGGAAATACTATTCCAAAACTTGTCATTAATAAAGAAATAC
---ATTGACGGACAAAAAGAGAAGTGTGGCGAAGAGAGGCGGAAGACCAGGCATTTCCTG
GATTACCTGCAAGAGTTCCTTGGCGTGATGAGTACAGAGTGGGCAATGGAAGTC
>Macaque|ENSMMUG00000003129|ENSMMUT00000004434
------GTGAGGATGCTTCTACATTTGAGTTTGCTAGCTCTTGGAGCTGCTTACATGTAT
GCCATCCCCACAGAAATTCCC---ACAAGTGCATTGGTGAAAGAGACCTTGGCACTGCTT
TCTACTCATCGAACTCTGCTGATAGGCAATGAGACTCTGAGGATTCCTGTTCCTGTACAT
AAACATCACCAACTGTGCACTGAAGAAATCTTTCAGGGAATAGGCACACTGGAGAGTCAA
ACTGTGCAAGGGGGTACTGTGGAAAGACTATTCAAAAACTTGTCTTTAATAAAGAAATAC
---ATTGACGGCCAAAAAAAGAAATGTGGAGAAGAAAGACGGAGAGTAAACCAATTCCTA
GACTACCTGCAAGAGTTTCTTGGTGTAATGAACACCGAGTGGATAATAGAAAGT
>Marmoset|ENSCJAG00000013034|ENSCJAT00000025327
------ATGAGGATGCTTCTGCATTTAAGTTTGCTAGCTCTTGGAGCTGCCCACGTGTGT
GCCAACCCCACAGCACGTCCC---ACAAGTGCATTGGTGAAAGAGACTTTGGCACTGCTT
TCTATCCATCGACCTCTGCTGATGGTCAATGAGACCCTGAGGATTCCTGTTCCTTCACAT
AAAAATCACCAACTGTGCACTGAAGAAATCTTTCAGGGAATAGGCACACTGGAGAACCAA
GCTGTGCAAGGGAGTGATGTGGAAAAACTATTCCAAAACTTGTCTTTAATAAAGGAACAC
---ATTGACCGCCAAAAAAAAAAGTGTGGACAAGAAAGACGAAGAGTAAAGCAATTCCTA
GACTACCTGCAAGAGTTTCTTGGTGTAATCAACACAGAGTGGATAATCGAAAGT
>Microbat|ENSMLUG00000016555|ENSMLUT00000016553
------ACGAGAATGCTTCTGCTTTTGACTTTCCTGGCTCTCGGAGCTGCCGACGTTGGT
GCCATTGCCTTAGAAAGTCCC---TTGAAGAGACTGGTGGCAGAGACCTTGACACTGCTC
TCCACTCATCGGACTCTGCTGATAGGCGAAGGGAACCTGATGATTCCTACTCCAGGACAT
ACAAATTACCAACTATGCATTAAAGAAGTCTTTCAGGGGGTAGACACATTGAGGAATCAA
ACTGCAGAAGGGGATGCCGTGGAAAAACTCTTCCAGAACTTGTCTTCAATAAAAGACTAC
---ATAGATGGCGAAAAAAAAAAGTGTGAAGGGGAACGATTGAGAGTAAAAAAGTTCCTA
GACTACCTGCAAGTATTTCTTGGCGTGATAAACACTGAGTGGACAATGGAAAGT
>Human|ENSG00000113525|ENST00000231454
------ATGAGGATGCTTCTGCATTTGAGTTTGCTAGCTCTTGGAGCTGCCTACGTGTAT
GCCATCCCCACAGAAATTCCC---ACAAGTGCATTGGTGAAAGAGACCTTGGCACTGCTT
TCTACTCATCGAACTCTGCTGATAGCCAATGAGACTCTGAGGATTCCTGTTCCTGTACAT
AAAAATCACCAACTGTGCACTGAAGAAATCTTTCAGGGAATAGGCACACTGGAGAGTCAA
ACTGTGCAAGGGGGTACTGTGGAAAGACTATTCAAAAACTTGTCCTTAATAAAGAAATAC
---ATTGACGGCCAAAAAAAAAAGTGTGGAGAAGAAAGACGGAGAGTAAACCAATTCCTA
GACTACCTGCAAGAGTTTCTTGGTGTAATGAACACCGAGTGGATAATAGAAAGT
>Orca|XP_004279945.1
------ATGAGAATGCTTCTGCATTTGAGTTTGCTGGCTCTTGGAGCTGTCTACGTTTGT
GTCATTGCTGTAGAAAGTCCC---ATGAATAGACTGGTGGCAGAGACCTTGACACTGCTC
TCCACTCATCAAACTCTGCTGATAGGTGACGGGAACTTGATGATTCCTACTCCCGAACAT
ACAAATCACGAACTATGCATTAAAGAAGTCTTTCAGGGAATAGACACACTGAAGAATCAA
ACTGCACAAGGGGATGCCGTGGAAAAACTATTCCAAAACTTGTTTTTAATAAAAGAATAC
ATAATAGACCTCCAAAGAAAGAAGTGTGGAGGAGAAAGATGGAGAGTAAAACAATTCCTA
GACTACCTGCAAACTTTTCTTAAGGTGATAAACACCGAGTGGACAACGGAAAGT
>Chimp|ENSPTRG00000017217|ENSPTRT00000031882
------ATGAGGATGCTTCTGCATTTGAGTTTGCTAGCTCTTGGAGCTGCCTACGTGTAT
GCCATCCCCACAGAAATTCCC---ACAAGTGCATTGGTGAAAGAGACCTTGGCACTGCTT
TCTACTCATCGAACTCTGCTAATAGCCAATGAGACTCTGAGGATTCCTGTTCCTGTACAT
AAAAATCACCAACTGTGCACTGAAGAAATCTTTCAGGGAATAGGCACACTGGAGAGTCAA
ACTGTGCAAGGGGGTACTGTGGAAAGACTATTCAAAAACTTGTCCTTAATAAAGAAATAC
---ATTGACGGCCAAAAAAAAAAGTGTGGAGAAGAAAGACGGAGAGTAAACCAATTCCTA
GACTACCTGCAAGAGTTTCTTGGTGTAATGAACACCGAGTGGATAATAGAAAGT
>Cow|ENSBTAG00000031235|ENSBTAT00000044228
------ATGAGAATGCATCTGCATTTGACTTTAGTAGCTCTTGGAGCTGCTTATGTTTGT
GCCAATGCTGTAGAAAGTACC---ATGAATAGACTGGTGGCAGAGACCTTGACACTGCTC
TCCTCTCATCGAACTCTGCTGATAGGTGATGGGAACTTGATGATTCCTACTCCTCAGCAT
ACAAATCACCAACTGTGCATTGAAGAAGTCTTTCAGGGAATAGACACATTGAAGAATCAA
ACTGCACAAGGGGATGCTGTGAAAAAAATATTCCAAAACTTGTCTTTAATAAAAGAATAC
---ATAGACCTCCAAAAAAGGAAGTGTGGAGGAGAAAGATGGAGAGTGAAACAATTCCTA
GACTACCTGCAAGTTTTTCTTGGTGTGATTAACACAGAGTGGACAATGGAAAGT
>Dog|ENSCAFG00000000855|ENSCAFT00000001335
------ATGAGAATGCTTCTGAATTTGAGTTTGCTAGCTCTTGGGGCTGCCTATGTTTCT
GCCTTTGCTGTAGAAAATCCC---ATGAATAGACTGGTGGCAGAGACCTTGACACTGCTC
TCCACTCATCGAACTTGGCTGATAGGCGATGGGAACCTGATGATTCCTACTCCTGAAAAT
AAAAATCACCAACTGTGCATTAAAGAAGTTTTTCAGGGTATAGACACATTGAAGAACCAA
ACTGCCCACGGGGAGGCTGTGGATAAACTATTCCAAAACTTGTCTTTAATAAAAGAACAC
---ATAGAGCGCCAAAAAAAAAGGTGTGCAGGAGAAAGATGGAGAGTGACAAAGTTCCTA
GACTACCTGCAAGTATTTCTTGGTGTAATAAACACCGAGTGGACACCGGAAAGT
>Elephant|ENSLAFG00000009763|ENSLAFT00000009760
GCC---ACGAGAATGCTTCTGCAGTTGAGTTTGCTAGTGCTTGGAGCTGGCTATGCTTGT
ACCCTTGCCATAGAAATTCCA---GTGCATAGACTGGTGGCAGAGACCTTGGCACTGCTC
TCGACTCATCGAACTCTGCTGATAGGCGATGGGACCCCAAGGATTCTTACTCCTGTGCAT
GAAAATCACCAACTGTGCACTGAAGAAATCTTCCAGGGAATAGATACACTGAAGAATCAA
ACTGTACAAGACGATGCTGTGGGAAAACTATTTAAAAACTTGTCTTTACTCAAGGAATAC
---ATAGACCTCCAGAAAAAAAAGTGCGGAGGAGAAAGACGGAAAGTAAAGCAATTCCTA
GACTACCTGGAAGAGTTTCTTGGTGTAATAAGCACTGATTGGATGATAGACAGT
>Bowhead|bmy_08349T0
------ATGAGAATGCTTCTGCATTTCAGTTTGCTGGCTCTTGGAGCTGCCTACGTTTGT
GTCATTGCTGTAGAAAGTCCC---ATGAATAGACTGGTGGCAGAGACCCTGACACTGCTC
TCCACTCATCGAACTCTGCTGATAGGCGACGGGAACTTGATGATTCCTACTCCTGAACAT
ACAAATCACCAACTATGCATTAAAGAAGTCTTTCAGGGAATAGACACATTGAAGAATCAA
ACTGCACAAGGGGATGCCGTGGAAAAACTATTCCAAAACTTGTTTTTAATAAAAGAATAC
---ATAGACCTCCAAAGAAAGAAGTGTGGAGGAGAAAGATGGAGAGTAAAACAATTCCTA
GACTACCTGCAAGCTTTTCTTAGTGTGATAAACACCGAGTGGACAACGGAAAGT
>Minke|BACU018643
------ATGAGAATGCTTCTGCATTTGAGTTTGCTGGCTCTTGGAGCTGCCTACGTTTGT
GTCATTGCTGTAGAAAGTCCC---ATGAATAGACTGGTGGCAGAGACCTTGACACTGCTC
TCCACTCATCGAACTCTGCTGATAGGCGACGGGAACTTGATGATTCCTACTCCTGAATAT
ACAAATCACCAACTATGCATTAAAGAAGTCTTTCAGGGAATAGACACATTGAAGAATCAA
ACTGCACAAGGGGATGCCGTGGAAAAACTATTCCAAAACTTGTTTTTAATAAAAGAATAC
---ATAGACCTCCAAAGAAAGAAGTGTGGAGGAGAAAGATGGAGAGTAAAACAATTCCTA
GACTACCTGCAAGCTTTTCTTAGTGTGATAAACACCGAGTGGACAACGGAAAGT
