# Supplementary material for: Insights into the Evolution of Longevity from the Bowhead Whale Genome
Source: Cell Rep. 2015 Jan 6;10(1):112–22. doi: 10.1016/j.celrep.2014.12.008 (PMC4536333; doi:10.1016/j.celrep.2014.12.008)
Supplement: Supplemental Folder 2. Species Used in the Analysis of Selective Pressure Variation, Single-Gene Orthologous Families Tested, Likelihood Ratio Tests, MAKER Parameters, and Full Assembly and Read Usage Data, Related to Experimental Procedures [file mmc3.zip › Tested SGOs/reciprocal_group_3517.2.fas]

>Gibbon|ENSNLEG00000011667|ENSNLET00000014889
------------------------------------------------------------
------------------------------------------------------------
------------------------------------------------------------
------------------------------------------------------------
---------------------------------------ATGGAGGGCGAGCCTCCACCT
GTGGAGGAGCGGCGGCGGCTGCAGGAGGAGCTGAACGAGTTCGTGGAAAGCTGCTGCCGG
ACGCTGGAGGAGGTGACGGCGTCCCTGGGCTGGGACCTAGATAGTCTGGATCCCGGG---
---------------------------------------GAAGAG---GAGGCGGCGGAG
GATGAAGTTGTGATATGTCCATACGATTCCAATCATCACATGCCTAAATCATCTTTAGCA
AAGCACATGGCATCTTGTAGATTGAGGAAAATGGGCTATACCAAAGAAGAAGAGGATGAA
ATGTATAATCCTGAGTTTTTCTATGAAAATGTGAAGATACCTTCGATTACTTTGAATAAG
GACTCACAATTCCAGATAATTAAACAAGCTAGAACTGCAGTTGGGAAAGACAGTGATTGT
TACAATCAAAGGATTTATTCTTCATTGCCTGTTGAAGTTCCTCTGAATCACAAACGGTTT
GTTTGTGATCTAACTCAAGCTGATCGTCTTGCCCTCTATGATTTCGTAGTTGAGGAGACA
AAGAAAAAGCGCTCTGATTCTCAAATTATTGAAAATGACAGCGATCTCTTTGTAGACTTG
GCTGCCAAAATCAATCAA---GACAACAGTCGAAAAAGTCCAAAATCCTACCTTGAAATC
CTGGCAGAAGTAAGAGATTATAAAAGAAGACGCCAGTCCTATAGAGCCAAGAATGTTCAC
ATAACCAAGAAATCATATACTGAGGTGATTCGAGATGTGATAAATGTGCACATGGAAGAA
CTCAGCAATCATTGGCAAGAA---GAACAAGAGAAGGCAGAGGATGATGCCGAA------
------------------------AAGAATGAAGAAAGGCGATCAGCTTCAGTAGATTCA
CGGCAGTCTGGGGGAAGCTATTTGGATGCTGAGTGTTCACGACATAGAAGGGATAGGAGT
AGAAGCCCACATAAAAGAAAAAGAAATAAAGATAAGGATAAAAACTGTGAGTCAAGAAGA
AGGAAAGAGAGGGATGGGGAAAGACACCATAGTCATAAAAGAAGAAAGCAAAAAATA---
------
>Gorilla|ENSGGOG00000013220|ENSGGOT00000013267
------------------------------------------------------------
------------------------------------------------------------
------------------------------------------------------------
------------------------------------------------------------
---------------------------------------ATGGAGGGCGAGCCTCCACCT
GTAGAGGAGCGGCGGCGGCTGCAGGAGGAGCTGAACGAGTTCGTGGAGAGCTGCTGCCGG
ACGCTGGAGGAGGTGACGGCGTCCCTGGGCTGGGACCTAGATAGTCTGGATCCCGGG---
---------------------------------------GAAGAG---GAGGCGGCGGAG
GATGAAGTTGTGATATGTCCATACGATTCCAATCATCACATGCCTAAATCATCTTTGGCA
AAGCACATGGCATCTTGTAGATTGAGGAAAATGGGCTACACCAAAGAAGAAGAGGATGAA
ATGTATAATCCTGAGTTTTTCTATGAAAATGTGAAGATACCTTCGATTACTTTGAGTAAA
GACTCACAATTCCAGATAATTAAACAAGCTAGAACTGCAGTTGGGAAAGACAGTGATTGT
TATAATCAAAGGATTTATTCTTCATTGCCTGTTGAAGTTCCTCTGAATCACAAACGGTTT
GTTTGTGATCTAACTCAAGCTGATCGTCTTGCCCTCTATGATTTCGTAGTTGAGGAGACA
AAGAAAAAGCGCTCTGATTCTCAAATTATTGAAAATGACAGCGATCTCTTTGTAGACTTG
GCTGCCAAAATCAATCAA---GATAATAGTCGAAAAAGTCCAAAATCCTACCTTGAAATC
CTGGCAGAAGTACGAGATTATAAAAGAAGACGCCAGTCCTATAGAGCCAAGAATGTTCAC
ATAACCAAGAAATCATATACTGAGGTGATTCGAGATGTGATAAATGTGCACATGGAAGAA
CTCAGCAATCATTGGCAAGAA---GAGCAAGAGAAGGCAGAGGATGATGCCGAA------
------------------------AAGAATGAAGAAAGGCGATCAGCTTCAGTAGATTCA
CGGCAGTCTGGTGGAAGCTATTTGGATGCTGAGTGTTCACGACATAGAAGGGATAGGAGT
AGAAGCCCACATAAAAGAAAAAGAAATAAAGATAAGGATAAAAACTGTGAGTCGAGAAGA
AGGAAAGAGAGGGATGGGGAAAGACACCATAGTCATAAAAGAAGAAAGCAAAAAATA---
------
>Guinea_Pig|ENSCPOG00000007910|ENSCPOT00000007985
------------------------------------------------------------
------------------------------------------------------------
------------------------------------------------------------
------------------------------------------------------------
---------------------------------------ATGGAGGACGAGCCGCCTCCG
GTGGAGGAGCGGCGGCGGCTGCAGGAGGAGCTGAGCGAGTTCGTGGAGAACTGCTACCGG
ACCCTGGGGGAGGTGACGGCGTCCTTGGGTTGGAGCCTGGATCAGCTGGACCCTGGG---
---------------------------------------GAGGAG---GAGGCGGCAGAG
GGTGAAGTTGTGATATGTCCTTATGATTCCAATCATCACATGCCTAAATCATCTCTACCT
AAGCACATGGCATCCTGTAGATTGAGGAAAATGGGCTACACTAAAGAAGAAGAGGATGAA
TTATATAATCCTGATTTTTTCTACGAGAATGCGAAGGTACCTTCAATTACTTTGAATAAG
GACTCACAGTTCCAGATCATTAATCAAGCTAGAACCAAAGTTGGAAAAGATGGTGATTGT
TACAATCAAAGAGTGTATTCTTCACTGCCTGTTGAAGTTCCTCTCAATCACAAACGGTTT
GTTTGTGATCTGACCCAAGCAGATCGTCTTGCCCTTTATGATTTTGTTGTTGAGGAGACA
AAGAAAAAGCGCTCTGATTCCCAAATCATTGAAAACGACAGTGATCTCTTTGTAGACCTG
GCTGCCAAAGTCAATCAA---GATAATAGTCGGAAAAGTCCAAAGTCATACCTTGAAATC
CTGGCAGAAGTTAGAGATTATAAAAGAAGACGTCAGTCCTATAGAGCTAAGAATGTTCAT
ATAACCAAGAAATCTTACACCGAGGTGATTCGGGATGTGATAAATGTCCACATGGAGGAA
CTCAGTAACCACTGGCAAGGA---GAGCAGGAAAAGGCAGAAGGTGACGCTGAA------
------------------------AAGAGTGAAGACAGGCGCTCGGCCTCAGTGGACTCG
CGGCAGTCCGGTGGGAGCTATCTGGACGCTGAGAGTTCACGCCATCGGAGGGACCGCAGT
CGGAGCCCGCATAAACGGAAGAGGAACAGAGAGAGGGAGAAGAGCTCGGAGCCTAGGAGG
AGGAAGGAGCGGGATGGGGAAAGACATCATAGTCATAAAAGAAGAAAGCAAAAAATA---
------
>Horse|ENSECAG00000026937|ENSECAT00000028958
------------------------------------------------------------
------------------------------------------------------------
------------------------------------------------------------
------------------------------------------------------------
------------------------------------------------------------
------------------------------------------------------------
---------------------------------TTTCTAGAT------------------
------------------------------------------------------------
------------------------------------------------------------
------------------------------------------------------------
------------------------------GTGAAGATACCTTCAATTACTTTGAATAAG
GACTCACAATTCCAGATAATTAAACAAGCTAGAACTGCAGTTGGAAAAGATGGTGATTGT
TATAATCAAAGGACTTACTCTTCATTGCCTGTTGAAGTTCCTCTGAATCACAAACGATGT
GTTTGTGATCTAACCCAAGCCGATCGTCTTGCCCTCTATGATTTTGTAATCGAGGAGACG
AAGAAAAAGCGCTCTGATTCTCAAATTATCGAAAATGACAGTGATCTCTTTGTAGACTTG
GCTGCCAAAGTCAATCAA---GATAATAGTCGAAAAAGTCCAAAATCGTACCTTGAAATC
CTTGCAGAAGTGAGAGATTATAAAAGAAGACGCCAGTCCTATAGAGCTAAGAATGTTCAC
ATAACCAAGAAATCGTATACTGAGGTGATTCGGGATGTGATAAATGTGCACATGGAAGAA
CTCAGTAGTCAATGGCAAGAA---GAGCAGGAAAAAGCAGAGGATGCTGCTGAA------
------------------------AAGAACGAAGAGAGGCGGTCAGCGTCAGTAGACTCA
CGGCAGTCTGGTGGAAGCTATTTGGATGCTGAGAGTTCACGACATAGAAGGGATCGAAGC
AGGAGCCCACATAAACGGAAAAGAAATAAAGATAAGGACAAAAACTGGGACTCAAGAAGA
AGGAAAGAGAGGGATGGGGAAAGACATCATAGTCATAAAAGAAGAAAGCAAAAAATA---
------
>Mouse|ENSMUSG00000021431|ENSMUST00000091641
------------------------------------------------------------
------------------------------------------------------------
------------------------------------------------------------
------------------------------------------------------------
---------------------------------------ATGGAGACCGAACCTCCTCCT
CTGGAAGAGCGGCGTCGGCTCCAGGAGGAGCTGAGCGAGTTTGTGGAGAGCTGCTGCCGG
ACGCTGGAGGAGGTGACGGCGTCCCTGGGATGGAGCCTGGATCAGCTGGACCCCGGG---
---------------------------------------GACGAG---GCGGAGGCCGAG
GATGAAATCGCCATATGTCCTTATGATTCCAATCATCGCATGCCCAAATCATCACTAACA
AAGCACATGGAATCTTGCAGATTGAGGAAACTGGGATATACCAAAGAGGAAGAGAATGAA
ATGTACAATCCTACTTTTTTCTATGAAAATTTGAAGATTCCTTCAGTTACTTTGAATAAG
GATTCACAGTTCCAGATAATTAAACAAGCTAGGACTACAGCTGGGAAAGATGGTGATTGT
TATAGCCAGAGAATGTATTCTTCAGTGCCTGTTGAAGTTCCTCTGAATCACAAACGATCT
GTTTGTGACCTCACACAAACGGATCGCCTTGCCCTGTATGATTTTGTCATTGAGGAGACA
AAGAAAAAGCGCTCTGGTCCTCAAGTCATTGAAAATGACAGTGACCTGTTTGTAGACTTG
GCTGCTAAAGTCAATCAA---GATAATAGCCGAAAAAGTCCAAAATCTTACCTGGAAATC
CTGGCAGAAGTGAGAGATTATAAAAGAAGACGCCAGTCCTACAGAGCTAAGAATGTTCAC
ATAACCAAGAAATCATACACTGAGGTGATCCGGGATGTGATCAAGGTGCACATGGAGGAG
CTGAGCAGCCACTGGCAGGAA---GAGCAGGGGAGAGCAGGAGACGCTGCTGAG------
------------------------AAGAATGAAGAAAGGCGGTCAGCTTCAGTAGATTCA
CGGCAGTCTGGTGGAAGTTATTTGGATGTTGAAAGTTCACGACATAGAAGGGCTCGGAGT
AGGAGCCCACACAAACGAAAAAGAAAT------AAAGATAAAAGTTCTGAGTCAAGAAGA
AGAAAAGAGAGGGATGGAGAAAGACATCATAGTCATAAAAGAAGAAAGCAAAAAATA---
------
>Opossum|ENSMODG00000009996|ENSMODT00000012742
ATGTCCCAGCCGCCTTTGCGCGCTTGTAAGCGGCTAGCTCCACCGAATGCGGTTATGGAG
ACTACGCCAGGCGTTGAG------------------------------------------
------------------------------------------------------------
------------------------------------------------------------
---------------------------------------------------CCTTCCCCG
CTGGAGGAGCGGCAGCACCTACAGCAGGAACTGAGTGACTTCGTGGAGACCTGCTACAAG
ACACTGGAGGAGGTGACAACTTCTCTAGGATGGAGTCTCGACGAGCTGAATCTCGGG---
---------------------------------------GAAGGAGACAGTGAGGATCAG
AATGAAACTGTGGTATGTCCATATGATTCAAATCATCACATGCCAAAGTCATCTTTGGTG
AAGCACATGGCATCTTGTAGGCTCAGGAAACTGGATTATACGAAAGAAGAAGAGGCTGAA
ATGTATGATTCTGCCTTTTTTTATGGGAATGCGAAGATACCTGTAGTTCACCTTGATAAG
CATTTACAGTTTCAAATACTTAAACAAGCTAGGGCTTCAAGTGGAAGAGATGGTGATCTT
TATAGTCAAAGAATTTATTCTTCAGTACCTATCGAAGTGCCTCAGAATCACAAGCGTTTC
ATCTGTGACCTGACCCAAGCCGATCGTCATGCCATCTTTGATTATGTCCTTGAAGAGACA
AAGAAACAGCGGTCCAGGTCTCAAATCACTGAAAATGACAGCGACCTTTTTGTAGACTTG
GCTGCTAAAGTCAATCAA---GATGATAGTCAAAAGGGTCCAAAATCTCATCTTGAAATC
CTGGCCGAAATGAGAGATTATAAAAGACGACGTCAGTCCTATAGAGCAAAGAATGTTCAT
ATAACCAAAAAGTCCTATACTGAGGTCATTAGAGATGTGATCAGTGTGCACATGGCAGAG
CTCAGCAGCCATTGGCAGGAG---GAAGTAGAACAAGCAGAGGATGATGCTGAAAATGCT
TCTAGCTCAGCAAAATCTTCAGGAAGAAAGGAGGAAAGGCGATCGGCTTCAGTAGATTCA
CGACAGTCTCTGGAAAGCCATAAGGATGCCGATCACTCAAGACACAGAAGAGATAGAAGT
CGGAGCCCACGTAAACGAAAAAGAAGTAAGGAGAAGGAGAGAGATAGGGACTTAAGAAGA
AAGAGAGATAGGGATGAAGAAAGGCATCATGGCCATAAAAGAAGAAAA------------
------
>Orangutan|ENSPPYG00000016209|ENSPPYT00000018853
------------------------------------------------------------
------------------------------------------------------------
------------------------------------------------------------
------------------------------------------------------------
---------------------------------------ATGGAGGGCGAGCCTCCGCCT
GTGGAGGAGCGGCGGCGGCTGCAGGAGGAGCTGAACGAGTTCGTGGAGAGCTGCTGCCGG
ACGCTGGAGGAGGTGACGGCGTCCCTGGGCTGGGACCTAGATAGTCTGGATCCCGGG---
---------------------------------------GAAGAG---GAGGCGGCGGAG
GATGAAGTTGTGATATGTCCATACGATTCCAATCATCACATGCCTAAATCATCTTTAGCA
AAGCACATGGCATCTTGTAGATTGAGGAAAATGGGCTATACCAAAGAAGAAGAGGATGAA
ATGTGTAATCCTGAGTTTTTCTATGAAAATGTGAAGATACCTTCGATTACTTTGACTAAG
GACTCACAATTCCAGATAATTAAACAAGCTAGAACTGCAGTTGGGAAAGACAGTGATTGT
TATAATCAAAGGATTTATTCTTCATTGCCTGTTGAAGTTCCTCTGAATCACAGACGGTTT
GTTTGTGATCTAACTCAAGCTGATCGTCTTGCCCTCTATGATTTCGTAGTTGAGGAGACA
AAGAAAAAGCGCTCTGATTCTCAAATTGTTGAAAATGACAGCGATCTCTTTGTAGACTTG
GCTGCCAAAATCAACCAA---GATAATAGTCGAAAAAGTCCAAAATCCTACCTTGAAATC
CTGGCAGAAGTAAGAGATTATAAAAGAAGACGCCAGTCCTATAGAGCCAAGAATGTCCAC
ATAACCAAGAAATCATATACTGAGGTGATTCGAGATGTGATAAATGTGCACATGGAAGAA
CTCAGCAATCATTGGCGAGAA---GAGCAAGAGAAGGCAGAGGATGATGCTGAA------
------------------------AAGAATGAAGAAAGGCGATCAGCTTCGGTAGATTCA
CGGCAGTCTGGTGGAAGCTATTTGGATGCTGAGTGTTCACGACATAGAAGGGATAGGAGT
AGAAGCCCACATAAAAGAAAAAGAAATAAAGATAAGGATAAAAACTGTGAGTCGAGAAGA
AGGAAAGAGAGGGATGGGGAAAGACACCATAGTCATAAAAGAAGAAAGCAAAAAATA---
------
>Platypus|ENSOANG00000019888|ENSOANT00000029042
------------------------------------------------------------
------------------------------------------------------------
------------------------------------------------------------
------------------------------------------------------------
---------------------------------------------------CCGGCCCCG
---GAGGAGCGGCAGCGGCTGCTGCAGGAGCTGAGCGACCTGGTGGACAGCTGCCAGCGG
ACGCTGCAGAAGGTGTCCGCCGCCTTGGGATGGAGCCTCGACGAGGCGGACCCCGGGGAC
ACCGAGGCGGAGGACGGAGAGGGGCTGGAGGAGGAGCAGGAAGACGACGACGACGACGAG
GATGAAGTGGTGGTTTGCCCTTATGATTCCAATCACCATATGCCGAAATCATCTTTGGCG
AAGCACATGGTCTCCTGCAAGCTGAGGAAACTGGATTATTCCAAAGAAGAGGAGGCTGAA
ATGTATGATTCTACCTTCTTCTATGAGAATGCAAAAATACCTACAATTATTCTGGATAAA
AACCTACAGTCCCAGATAATTCAACAAGCTAGGATTTCTACTGGAAAAGATGCTGACATT
TACAATCAAATGGCTTGTTCTCCACTGCCTGTCGAAGTTCCTCAGAACCACAAGCGGTCC
ATCTGCGATCTAACCCAATCTGAGCGCCTTGCCATCTACGATTATGTCCTCCAAGAGACC
AAGAAACAGAGGTCCAGGTCCCACATTACTGAAAACGACAGTGATCTTTTTGTAGATTTG
GCTGCTAAAGTCAACCAA------------------------------------------
------------------------------------------------------------
------------------------------------------------------------
------------------------------------------------------------
------------------------------------------------------------
------------------------------------------------------------
------------------------------------------------------------
------------------------------------------------------------
------
>Rabbit|ENSOCUG00000005168|ENSOCUT00000005165
------------------------------------------------------------
------------------------------------------------------------
------------------------------------------------------------
------------------------------------------------------------
---------------------------------------ATGGCGGGCGAGCCGCCTCCG
CTGGAGGAGCGCCGACGGCTGCGGGAAGAGCTGAGCGAGTTCGTGGAGAGCTGCTGCCGG
ACGCTGGAGGAGGTGACGGCGTCGCTGGGCTGGAGCCTGGAGCAGCTGGCTGGCGGG---
---------------------------------------GAGGAG---GAGGCGGCGGAG
GATGAAATTGTGATATGTCCTTATGATTCGAATCATCATATGCCCAGGTCATCGTTAGCA
AAGCACATGGAATCTTGCAGATTGAGAAAACTGGGCTATACCAAGGAAGAAGAGGAAGAA
ATGTATAATCCTGAGTTTTTCTATGAGAATGTGAAGGTACCTTCAGTTACTTTGAATAAG
GACTCACAATTCCACATAATTAAACAAGCTAGAACTGCAATTGGAAAAGATGGCGAT---
TATAACCAAAGGATTTACTCTTCGTCGCCTGTTGAAGTTCCTCTGAATCACAAACGGTCC
GTTTGTGATCTGACCCAAGCCGACCGCCTTGCCCTCTACGATTTTGTAGTTGAGGAGACA
AAGAAGAAGCGCTCCGATTCTCAGATCCTTGAGAATGACAGTGATCTCTTTGTAGACTTG
GCTGCCAAAGTCAATCAA---GATAATAGTCGAAAAAGTCCAAAATCTTACCTTGAAATC
CTGGCAGAAGTGAGAGACTATAAGAGAAGACGCCAGTCCTACAGAGCTAAGAATGTTCAC
ATAACCAAGAAATCGTATACTGAGGTGATTCGGGATGTGATAAATGTGCACATGGAAGAA
CTCAGTAATCACTGGCAAGAA---GAGCAGGAAAAAGCGGAGGATGGGGCTGAA------
------------------------AAGAAGGAGGAGAGGCGATCGGCTTCGGTAGATTCA
CGACAGTCTGGTGGAAGCTATTTCGACGCCGAGTGTTCTCGGCATAGACGGGGTCGGAGT
AGGAGCCCACAT------------------------------------------------
------------------------------------------------------------
------
>Rat|ENSRNOG00000013756|ENSRNOT00000018508
------------------------------------------------------------
------------------------------------------------------------
------------------------------------------------------------
------------------------------------------------------------
---------------------------------------ATGGAGGCCGAGCCTCCTCCC
TTGGAAGAGCGGCGTCGGCTGCAGGAGGAGCTCAGCGAGTTCGTGGAGAGCTGCTGCAGG
ACACTGGAGGAGGTGACGGCGTCCCTGGGATGGAGCCTGGATCACCTGGACCCCGGG---
---------------------------------------GACGAG---GTGACGGCCGAG
GATGAAATCACCATATGCCCTTATGATTCCAATCATCGCATGCCTAAATCATCACTACCA
AAGCACATGGAATCTTGCAGACTGAGGAAACTGGGATATACCAAAGAGGAAGAGGATGAA
ATGTACAATCCTACTTTTTTCTATGAAAATTTGAAGATTCCTTCAGTTACTTTGAATAAG
GACTCACAGTTCCAGATAATTAAACAAGCTAGGACTACAGCTGGGAAAGATGGTGACTGT
TATAGCCAAAGACTGTATTCTTCAGCGCCTGTTGAAGTTCCTCTGAATCACAAACGATCT
GTTTGTGACCTCACACAAGCCGATCGCCTTGCCCTTTATGATTTCGTCATTGAGGAAACA
AAGAAAAAGCGCTCTGCTCCTCAAGTCATCGAAAATGACAGTGACCTGTTTGTAGATTTG
GCTGCTAAAGTCAATCAA---GATAATAGCCGAAAAAGTCCAAAATCTTACCTGGAAATC
CTGGCAGAAGTGAGAGATTACAAAAGGAGACGCCAGTCCTACAGAGCTAAGAATGTCCAT
ATAACCAAAAAGTCATACACCGAGGTAATTCGGGATGTGATAAAGGTGCACATGGAAGAG
CTCAGTAACCATTGGCAAGAA---GAGCAGGAAAGGGCAGAAGATGGTGCTGAG------
------------------------AAGAATGAGGAAAGGCGATCGGCTTCGGTAGATTCA
CGGCAGTCTGGTGGGAGTTATTTGGATGTTGAAAGTTCACGGCATAGAAGGGCTCGGAGT
AGGAGCCCACACAAACGAAAAAGAAAT------AAAGATAAAAGTTCTGACTCAAGAAGA
AGGAAAGAAAGGGATGGAGAAAGACATCATAGTCATAAAAGAAGAAAGCAAAAAATA---
------
>Macaque|ENSMMUG00000014785|ENSMMUT00000020740
------------------------------------------------------------
------------------------------------------------------------
------------------------------------------------------------
------------------------------------------------------------
---------------------------------------ATGGAAGGCGAGCCTCCACCT
GTGGAGGAGCGGCGGCGGCTGCAGGAGGAGCTGAGCGAGTTCGTGGAGAGCTGCTGCCGG
ACGCTGGAGGAGGTGACGGCGTCCCTGGGCTGGGACCTGGATAGTCTGGATCCCGGG---
---------------------------------------GAAGAG---GAGGCGGCGGAG
GATGAAGTTGTGTTATGTCCTTACGATTCCAATCATCACATGCCTAAATCGTCTTTAGCA
AAGCACATGGCATCTTGTAGATTGAGGAAAATGGGCTATACCAAAGAAGAAGAGGATGAA
ATGTATAATCCTGAGTTTTTCTATGAGAATGTGAAGATACCTTCAATTACTTTGAATAAG
GACTCACAATTCCAGATAATTAAACAAGCTAGAACTGCAGTTGGGAAAGACAGTGATTGT
TATAATCAAAGGATTTATTCTTCTTTGCCTGTTGAAGTTCCTCTGAATCACAAACGGTTT
GTTTGTGATCTAACTCAAGCTGATCGTCTTGCCCTCTATGATTTCGTAGTTGAGGAGACA
AAGAAAAAGCGCTCTGATTCTCAGATTATTGAAAATGACAGCGATCTCTTTGTAGACTTG
GCTGCCAAAATCAATCAA---GATAATAGTCGAAAAAGTCCAAAATCCTACCTTGAAATC
CTAGCAGAAGTAAGAGATTATAAAAGAAGACGCCAGTCCTATAGAGCTAAGAATGTTCAC
ATAACCAAGAAATCATATACTGAGGTGATTCGAGATGTGATAAATGTGCACATGGAAGAA
CTCAGCAATCACTGGCAAGAA---GAACAAGAGAAGGCAGAGGATGATGCTGAA------
------------------------AAGAATGAAGAAAGGCGATCAGCTTCAGTAGATTCA
CGGCAGTCTGGTGGAAGCTATTTGGATGCTGAGTGTTCACGACATAGAAGGGACCGGAGT
AGAAGCCCACATAAAAGAAAAAGAAATAAAGATAAGGATAAAAACTGTGAGTCGAGAAGA
AGGAAAGAGAGGGATGGAGAAAGACACCATAGTCATAAAAGAAGAAAGCAAAAAATA---
------
>Marmoset|ENSCJAG00000021330|ENSCJAT00000041948
------------------------------------------------------------
------------------------------------------------------------
------------------------------------------------------------
------------------------------------------------------------
---------------------------------------ATGGAAGGGGAGCCTCCATCT
GTGGAGGAGCGGCGGCGGCTGCAGGAGGAGCTGAGCGAGTTCGTGGAGAGCTGCTGCCGG
ACGCTGGAGGAGGTGACGGCGTCCCTGGGCTGGGACCTGGATAGTCTGGATCCCGGG---
---------------------------------------GAAGAG---GAGGCGGCGGAG
GATGAAGTTGTGATATGTCCTTATGATTCCAATCATCACATGCCTAAATCATCTTTAGCA
AAGCACATGGCATCTTGTAGATTGAGGAAAATGGGCTATACCAAAGAAGAAGAGGGTGAA
ATGTATAATTCTGAGTTTTTCTATGAGAATGTGAAGATACCTTCAATTACTTTGAATAAG
GACTCACAATTCCAGATAATTAAACAAGCTAGAACTGCAGCTGGGAAAGACAGTGATTGC
TATAATCAGAGGATTTATTCTTCATTGCCTGTCGAAGTTCCTCTGAATCACAAACGGTTC
GTTTGTGATCTAACTCAAGCTGATCGTCTTGCCCTGTATGATTTCGTAGTTGAGGAGACA
AAGAAAAAGCGCTCTGATTCTCAAATCATCGAAAATGACAGTGATCTCTTTGTAGACTTG
GCTGCCAAAATCAATCAAGTAGATAATAGTCGAAAAAGTCCAAAATCCTATCTTGAAATT
CTGGCAGAAGTAAGAGATTATAAAAGAAGACGCCAGTCCTATAGAGCTAAGAATGTTCAC
ATAACCAAGAAATCATATACTGAGGTGATTCGAGATGTGATAAATGTGCACATGGAAGAG
CTCAGCAATCATTGGCAAGAA---GAGCAAGAGAAAACAGAGGATGATGCCGAA------
------------------------AAGAATGAAGAAAGGAGATCAGCTTCAGTAGATTCA
CGACAGTCTGGTGGAAGCTATTTGGATGCTGAGTGTTCACGACATAGAAGGGATCGGAGT
AGAAGCCCACATAAACGAAAAAGAAATAAAGATAAGGATAAAAACTCTGAGTCGAGAAGA
AGGAAAGAGAGGGATGGGGAAAGACATCATAGTCATAAAAGAAGAAAGCAAAAAATA---
------
>Human|ENSG00000168566|ENST00000342415
------------------------------------------------------------
------------------------------------------------------------
------------------------------------------------------------
------------------------------------------------------------
---------------------------------------ATGGAGGGCGAGCCTCCACCT
GTGGAGGAGCGGCGGCGGCTGCAGGAGGAGCTGAACGAGTTCGTGGAGAGCGGCTGCCGG
ACGTTGGAGGAGGTGACCGCGTCCCTGGGCTGGGACCTAGATAGTCTGGATCCCGGG---
---------------------------------------GAAGAG---GAGGCGGCGGAG
GATGAAGTTGTGATATGTCCATACGATTCCAATCATCACATGCCTAAATCATCTTTGGCA
AAGCACATGGCATCTTGTAGATTGAGGAAAATGGGCTATACCAAAGAAGAAGAGGATGAA
ATGTATAATCCTGAGTTTTTCTATGAAAATGTGAAGATACCTTCGATTACTTTGAATAAG
GACTCACAATTCCAGATAATTAAACAAGCTAGAACTGCAGTTGGGAAAGACAGTGATTGT
TATAATCAAAGAATTTATTCTTCATTGCCTGTTGAAGTTCCTTTGAATCACAAACGGTTT
GTTTGTGATCTAACTCAAGCTGATCGTCTTGCCCTCTATGATTTCGTAGTTGAGGAGACA
AAGAAAAAGCGCTCTGATTCTCAAATTATTGAAAATGACAGCGATCTCTTTGTAGACTTG
GCTGCCAAAATCAATCAA---GACAATAGTCGAAAAAGTCCAAAATCCTACCTTGAAATC
CTGGCAGAAGTACGAGATTATAAAAGAAGACGCCAGTCCTATAGAGCCAAGAATGTTCAC
ATAACCAAGAAATCATATACTGAGGTGATTCGAGATGTGATAAATGTGCACATGGAAGAA
CTCAGCAATCATTGGCAAGAA---GAGCAAGAGAAGGCAGAGGATGATGCCGAA------
------------------------AAGAATGAAGAAAGGCGATCAGCTTCAGTAGATTCA
CGGCAGTCTGGTGGAAGCTATTTGGATGCTGAGTGTTCACGACATAGAAGGGATAGGAGT
AGAAGCCCACATAAAAGAAAAAGAAACAAAGATAAGGATAAAAACTGTGAGTCGAGAAGA
AGGAAAGAGAGGGATGGGGAAAGACACCATAGTCATAAAAGAAGAAAGCAAAAAATA---
------
>Orca|XP_004281099.1
------------------------------------------------------------
------------------------------------------------------------
------------------------------------------------------------
------------------------------------------------------------
---------------------------------------ATGGATGGCGATCCTCCCCCG
GTGGAGGAGCGGCGGCGGCTGCGGGAGGAGCTGAGCGAGTTCGTGGAGAGCTGCTGCCGG
ACGCTGGAGGAGGTGACGGCGTCGCTGGGCTGGAGCCTGGACCGGCTGGACCCCGGG---
---------------------------------------GAGGAG---GAGGCGGCCGAG
GATGAAGTTGCCATATGCCCTTATGATTCCAATCATCGCATGCCTAAGTCGTCTCTAGCA
AAGCACATGGTATCTTGTAGATTGAGGAAACTGGGCTATACCAAAGAAGAAGAGGGTAAA
ATGTATAATTCTGACTTTTTCTATGAGAATGCGAAGATACCTTCAGTTACCTTGAATAAG
GACTCACAATTCCAGATAATTAAACAAGCTAGAGATGCAGTTGGAAACGATGGTGATTAT
TATAATCAAAGGATGTATTCTTCATTGCCTGTTGAAGTTCCTCTGAATCACAAACGGTTT
GTTTGTGATCTAACCCAAGCCGATCGTCTTGCCCTCTATGATTTTGTAATTGAGGAGACA
AAGAAAAAACGGTCAGATTCTCAAATTATTGAAAATGACAGCGATCTCTTTGTAGACTTG
GCTGCCAAAGTCAATCAA---GATAATAGTCGGAAAAGTCCAAAATCTTACCTTGAAATC
CTGGCAGAAGTGAGAGATTATAAAAGAAGACGCCAGTCCTATAGAGCTAAGAATGTTCAC
ATAACCAAGAAGTCATATACTGAGGTGATTCGGGATGTGATCAACGTGCACATGGAGGAA
CTCGGCAGCCAGTGGCAGGAG---GAGCAGGAGAATGCAGAGGATGATGCGGAG------
------------------------AAGAATGAAGAAAGGCGGTCGGCTTCAGTAGACTCA
CGGCAGTCTGGGGGAAGCTATCTGGATGCGGAGTGTTCACGACATAGAAGGGATCGGAGT
AGGAGCCCGCATAAACGCAAAAGAAACAAAGAGAAGGACAAACACTGGGACTCAAGAAGA
AGGAAAGAGAGGGATGGGGAAAGACATCATAGTCATAAAAGAAGAAAGCAAAAAATA---
------
>Chimp|ENSPTRG00000017703|ENSPTRT00000032715
------------------------------------------------------------
------------------------------------------------------------
------------------------------------------------------------
------------------------------------------------------------
---------------------------------------ATGGAGGGCGAGCCTCCACCT
GTGGAGGAGCGGCGGCGGCTGCAGGAGGAGCTGAACGAGTTCGTGGAGAGCTGCTGCCGG
ACGCTGGAGGAGGTGACGGCGTCCCTGGGCTGGGACCTAGATAGTCTGGATCCCGGG---
---------------------------------------GAAGAG---GAGGCGGCGGAT
GATGAAGTTGTGATATGTCCATACGATTCCAATCATCACATGCCTAAATCATCTTTGGCA
AAGCACATGGCATCTTGTAGATTGAGGAAAATGGGCTATACCAAAGAAGAAGAGGATGAA
ATGTATAATCCTGAGTTTTTCTATGAAAATGTGAAGATACCTTCGATTACTTTGAATAAG
GACTCACAATTCCAGATAATTAAACAAGCTAGAACTGCAGTTGGGAAAGACAGTGATTGT
TATAATCAAAGAATTTATTCTTCATTGCCTGTTGAAGTTCCTCTGAATCACAAACGGTTT
GTTTGTGATCTAACTCAAGCTGATCGTCTTGCCCTCTATGATTTCGTAGTTGAGGAGACA
AAGAAAAAGCGCTCTGATTCTCAAATTATTGAAAATGACAGCGATCTCTTTGTAGACTTG
GCTGCCAAAATCAATCAA---GATAATAGTCGAAAAAGTCCAAAATCCTACCTTGAAATC
CTGGCAGAAGTACGAGATTATAAAAGAAGACGCCAGTCCTATAGAGCCAAGAATGTTCAC
ATAACCAAGAAATCATATACTGAGGTGATTCGAGATGTGATAAATGTGCACATGGAAGAA
CTCAGCAATCATTGGCAAGAA---GAGCAAGAGAAGGCAGAGGATGATGCCGAA------
------------------------AAGAATGAAGAAAGGCGATCAGCTTCAGTAGATTCA
CGGCAGTCTGGTGGAAGCTATTTGGATGCTGAGTGTTCACGACATAGAAGGGATAGGAGT
AGAAGCCCACATAAAAGAAAAAGAAATAAAGATAAGGATAAAAACTGTGAGTCGAGAAGA
AGGAAAGAGAGGGATGGGGAAAGACACCATAGTCATAAAAGAAGAAAGCAAAAAATA---
------
>Cow|ENSBTAG00000001123|ENSBTAT00000001494
------------------------------------------------------------
------------------------------------------------------------
------------------------------------------------------------
------------------------------------------------------------
---------------------------------------ATGGAGGCCGAGCTTCCCCCG
GTGGAAGAGCGACGGCGGCTGCGGGAGGAGCTGAGCGAGTTCGTGGAGAGCTGCCGGCGG
ACGCTGGAGGAGGTGACGGCGTCGCTGGGCTGGAGCCTGGACCGGCTGGAGCCCGGG---
---------------------------------------GAGGAGGCGGCGGCGGCCGAG
GATGAAGTTGCGATATGCCCGTATGATTCCAATCACCACATGCCTAGATCGTCTTTAGCA
AAGCACATGATGTCTTGTAGATTGAGGAGACTGGGCTACACCAAAGAGGAAGAGGATAAA
ATGTATAATTCTGACTTTTTCTATGAGAATGCGAACGTACCTTCAATTACTTTGAATAAG
GACTCACAATTCCAGATAATTAAACAAGCTAGAGCTGCAGTTGGAAATGATGGTGATTAT
TATAATCAAAGGCTGTATTCTTCATTGCCTATTGAAGTTCCTCTGAATCACAAACGGTTT
GTTTGTGATCTCACTCAAGCCGATCGTCTTGCCCTCTACGATTTTGTAGTCGAGGAAACA
AAGAAAAAACGCTCAGATTCTCAAATTATCGAAAATGACAGCGATCTCTTTGTAGACTTG
GCTGCCAAAGTCAATCAA---GATAATAGTCGAAAAAGTCCGAAATCTTACCTTGAAATC
CTGGCAGAAGTGAGAGATTACAAAAGAAGACGCCAGTCCTATAGAGCTAAGAACGTTCAC
ATAACCAAGAAGTCATACACCGAGGTGATCCGGGACGTGATCAACGTGCATATGGAGGAG
CTGAGCAGCCACTGGCAGGAG---GAGCAGGAGAAGGAGGCAGATGGGGCGGAC------
------------------------AAGAGCGAAGAAAGACGGTCGGCCTCAGTGGACTCG
AGGCATTCCGGGGGGAGCCATCTGGACGGCGAGTGTTCACGGCATAGACGGGACCGAAGT
CGGAGCCCACACAGGCGGAAAAGAAATAAGGACAAGGACAGAGGCTGGGACTCCCGGAGA
AGGAAGGAGAGGGATGGGGAAAGACATCACAGTCACAAAAGAAGAAAGCAAAAAATG---
------
>Dog|ENSCAFG00000009574|ENSCAFT00000015209
------------------------------------------------------------
------------------ATGCAGCATCCCGGAGCACTCGCACGAGCCTGCGAAGGACCC
GGGAACGCCTCCCCCAGTGACAGCTCCCGCCCCCGCCCTCTCCCCATAGGCCCTCCCGAG
CACGTGACGACGGCTGGCCCCGCCCCCGGCTCCCAGAAGCCTGCGCGCGCGCCGCCGGCA
GTCCGAGGGCTTCCTGCTGGCGGGTCGGGCGCGGCCATGGCGGCGGGCGAGCCGCCCCCG
GTGGAGGAGCGGCGGCGGCTGCAGCAGGAGCTCAGCGACTTCGTGGAGAGCTGCTGCCGG
AAGCTGGAGGAGGTGACGGCGTCCCTGGGCTGGAGCCTGGATCGGCTGGACCCCGGG---
---------------------------------------GCGGAG---GGGGCGGCAGAG
GATGAAGTTGTGATATGCCCTTATGATTCTAATCATCACATGCCTAAATCATCTTTAGCG
AAGCACATGATGTCCTGTAGGTTGAGGAAACTGGGCTACACCAAAGAAGAAGAGGATCAA
ATGTATAATTCTGATTTTTTCTATGAGAATGTGAAGATACCATCAATTACTTTGAATAAG
GACTCACAATTCCAGATAATTAAACAAGCTAGAACAGCAGTTGGAAAAGATGGTGATTGT
TATAATCAAAGGATTTATTCTTCATTACCTGTTGAAGTTCCTCTGAATCACAAACGGTGC
GTTTGTGATCTAACCCAAGCTGATCGTCTTGCCCTCTATGATTTTGTAATGGAGGAGACG
AAGAAAAAGCGCTCTGATTCACAAATTATTGAAAATGACAGTGATCTCTTTGTAGACTTG
GCTGCCAAAGTCAATCAA---GATAATAGTAGAAAAAGTCCAAAATCTTACCTTGAAATC
TTGGCAGAAGTGAGAGATTATAAAAGAAGACGCCAGTCCTATAGAGCTAAGAATGTTCAC
ATAACCAAGAAATCCTATACCGAGGTGATTCGGGATGTCATAAATGTGCACATGGAAGAA
CTCAGCAGTCATTGGCAAGAA---GAGCAGGAGAGAGCAGAGGATGGTGCTGAA------
------------------------AAGGATGAAGAAAGGCGATCAGCTTCGGTAGATTCA
CGGCAGTCTGGTGGAAGTTATTTGGATACTGAATATTCACGACATAGAAAGGATCGGAGT
AGGAGCCCACATAAGCGAAAAAGAAATAAAGATAAGGATAAAAACTGGGACTCGAGAAGA
AGGAAAGAGAGGGATGGGGACAGACATCATAGTCATAAAAGAAGAAAGCAAAAAATA---
------
>Elephant|ENSLAFG00000011152|ENSLAFT00000011155
------------------------------------------------------------
------------------------------------------------------------
------------------------------------------------------------
------------------------------------------------------------
---------------------------------------ATGGAGGACGTTCATCCGCCG
GTGGAGGAGCGGCGGCGGTTGCAGGAGGAGCTGAGCGAGTTCGTGGAGAGCTGCTGCCGG
ACGCTGGAAGAAGTGACGGCGTCTCTGGGCTGGAGCCTGGAACAGCTGGATCCCGGG---
---------------------------------------GAAGAG---GAGGCGGCGGAG
GATGAAGTGGTGATCTGTCCTTATGATTCCAATCATCATATGCCTAAATCGTCTTTAGCA
AAGCACATGGTATCATGTAGATTGAGGAAACTGGGCTACACCAAAGATGAAGAGGATGAA
ATGTATAATCCTGAATTTTTCTATGAGAATGTGAATATACCTTCAATTACTTTGAATAAG
GACTCACAATTACAGATAATTAAACAAGCTAGAACTACAGATGGAAAAGATGGTGATTAT
TCTGATCAAAAGATTTATTCTTCCTTGCCTGTTGAAGTTCCTCTGAATCACAAGCGCTTT
GTTTGTGATCTAACCCAAGCCGATCGTCTTGCCATCTACGATTTTGTAGTTGAGGAAACA
AAGAAAAAGCGCTCCAGTTCTCAGATCATTGAAAATGACAGTGATCTTTTTGTAGACTTG
GCCGCTAAAGTCAACCAA---GATAATAGTAGAAAATGTCCAAAATCTTACCTTGAAATC
CTGGCAGAAGTGAGAGATTATAAAAGAAGACGCCAGTCCTATAGAGCTAAGAATGTTCAC
ATAACCAAGAAATCATATACTGAGGTGATCCGGGATGTGATAAATGTACACATGGAAGAA
CTCAGCAGTCAGTGGCAAGAA---GAGCAGGAAAAAGCAGAGGATGGTGTTATA------
------------------------AAGAAGGAAGAAAGGCGATCAGCTTCAGTAGATTCG
TGGCAGTCTGGTGGAAGCTATTTGGATGCTGAATGCTCACGGCATAGAAGGGATCGGAGC
AGGAGCCCACACAAACGAAAGAAAAGTAAAGATAAGGATAGAAACTTGGACTCAAGAAGA
AGGAAAGAGAGGGATGGAGAAAGACATCGTAGCCATAAAAGAAGAAAGCAAAAAATA---
------
>Bowhead|bmy_00858T0
------------------------------------------------------------
------------------------------------------------------------
------------------------------------------------------------
------------------------------------------------------------
---------------------------------------ATGGAGGGCGAACCTCCCCCG
GTGGAGGAGCGGCGGCGGCTGCGGGAGGAGCTGAGCGAGTTCGTGGAGAGCTGCTGCCGG
ACGCTGGAGGAGGTGACGGCGTCGCTGGGCTGGAGCCTGGACCGGCTGGAGCCCGGG---
---------------------------------------GAGGAG---GAGGCGGCCGAG
GATGAAGTTGCCATATGCCCTTATGATTCCAATCATCACATGCCTAAGTCGTCTTTAGCA
AAGCACATGGTATCTTGTAGATTGAGGAAACTGGGCTATACCAAAGAAGAAGAGGATAAA
ATGTATAATTCTGACTTTTTCTATGAGAATGCGAAGATACCTTCAGTTACCTTGAATAAG
GACTCACAATTCCAGATAATTAAACAAGCTAGAGATGCAGTTGGAAACGATGGTGATTAT
TATAATCAAAGGATGTATTCTTCATTGCCTGTTGAAGTTCCTCTGAATCACAAACGGTTT
GTTTGTGATCTAACCCAAGCCGATCGTCTTGCCCTCTATGATTTTGTAATCGAGGAGACA
AAGAAAAAGCGCTCAGATTCTCAAAGTATTGAAAATGACAGCGATCTCTTTGTAGACTTG
GCTGCCAAAGTCAATCAA---GATAATAGTCGAAAAAGTCCAAAATCTTACCTTGAAATC
CTGGCAGAAGTGAGAGATTATAAAAGAAGACGCCAGTCCTATAGAGCTAAGAATGTTCAC
ATAACCAAGAAATCATATACTGAGGTA---------------------------------
------------------------------------------------------------
------------------------------------------------------------
------------------------------------------------------------
------------------------------------------------------------
---------------------------------------------------------AGT
TTTACA
>Minke|BACU005132
------------------------------------------------------------
------------------------------------------------------------
------------------------------------------------------------
------------------------------------------------------------
---------------------------------------ATGGAGGGCGAACCTCCCCCG
GTGGAGGAGCGGCGGCGGCTGCGGGAGGAGCTGAGCGAGTTCGTGGAGAGCTGCTGCCGG
ACGCTGGAGGAGGTGACGGCGTCGCTGGGCTGGAGCCTGGACCGGCTGGAGCCCGGG---
---------------------------------------GAGGAG---GAGGCGGCCGAG
GATGAAGTTGCCATATGCCCTTATGATTCCAATCATCACATGCCTAAGTCGTCTTTAGCA
AAGCACATGGTATCTTGTAGATTGAGGAAACTGGGCTATACCAAAGAAGAAGAGGATAAA
ATGTATAATTCTGACTTTTTCTATGAGAATGCGAAGATACCTTCAGTTACCTTGAATAAG
GACTCACAATTCCAGATAATTAAACAAGCTAGAGATGCAGTTGGAAACGATGGTGATTAT
TATAATCAAAGGATGTATTCTTCATTGCCTGTTGAAGTTCCTCTGAATCACAAACGGTTT
GTTTGTGATCTAACCCAAGCTGATCGTCTTGCCCTCTATGATTTTGTCATCGAGGAGACA
AAGAAAAAGCGCTCAGATTCTCAAATTATTGAAAATGACAGCGATCTCTTTGTAGACTTG
GCTGCCAAAGTCAATCAA---GATAATAGTCGAAAAAGTCCAAAATCTTACCTTGAAATC
CTGGCAGAAGTGAGAGATTATAAAAGAAGACGCCAGTCCTATAGAGCTAAGAATGTTCAC
ATAACCAAGAAATCATATACTGAGGTGATTCGGGATGTGATCAACGTGCACATGGAGGAA
CTCAGCAGCCACTGGCAGGAGGAGGAGCAGGAGAAAGCAGAGGATGATGCGGAA------
------------------------AAGAACAAAGAAAGGCGGTCGGCTTCAGTAGACTCA
CGGCAGTCTGGGGGAAGCTATCTGGATGCGGAGTGTTCACGACATAGAAGGGATCGGAGT
AGGAGCCCACATAAACGCAAAAGAAACAAAGATAAGGATAAACACTGGGACTCAAGAAGA
AGGAAAGAGAGGGATGGGGAAAGACATCATAGTCATAAAAGAAGAAAGCAAAAAATG---
------
