# Supplementary material for: Insights into the Evolution of Longevity from the Bowhead Whale Genome
Source: Cell Rep. 2015 Jan 6;10(1):112–22. doi: 10.1016/j.celrep.2014.12.008 (PMC4536333; doi:10.1016/j.celrep.2014.12.008)
Supplement: Supplemental Folder 2. Species Used in the Analysis of Selective Pressure Variation, Single-Gene Orthologous Families Tested, Likelihood Ratio Tests, MAKER Parameters, and Full Assembly and Read Usage Data, Related to Experimental Procedures [file mmc3.zip › Tested SGOs/reciprocal_group_3521.2.fas]

>Gibbon|ENSNLEG00000003211|ENSNLET00000004078
ATGGATGCCCAGTGCAAGATTCTGAAGAAGCAAGAATTCAGCCCGATGGGAGTCCGAGTT
CACGTTGTGACGGCCTCTGCCCTGCTGCATTTCATCCTGCTTTCTGGGACGAAATGCGAG
GAAAACTGTGGTAATCCTGAACATTGCCTGACCACAGACTGGGTACATCTCTGGTATATA
TGGTTGCTGGTGGTAATTGGCGCGCTGCTTCTCCTGTGTGGCCTGACGTCCCTGTGCTTC
CGCTGCTGCTGTCTGAGCCGCCAGCAAAATGGGGAAGATGGGGGCCCAGCACCCTATGAA
GTGACCGTCATTGCTTTCGATCACGACAGCACTCTCCAGAGCACTATCACATCTCTGCAG
TCGGTGTTTGGCCCTGCAGCTCGGAGGATCCTG---------------------GCTGTG
GCTCACTCCCACAGCTCCCTGGGCCAGCTGCCC---------TCCTCTTTGGACACCCTC
CCAGGATATGAAGAAGCTCTTCACATGAGTCGCTTCACAGTAGCCAGGTGCGGGCAGAAA
GCACCTGATCTACCCCCAGTGCCTGAAGAAAAG------------CAGCTGCCTCCAATA
GAGAAGGAG---------------------TCAACT------------------------
ATAGTTGACTCTTGGAAC------------------------------
>Gorilla|ENSGGOG00000028581|ENSGGOT00000023619
ACGGATGCCCAGTGCAAGATTCTGAAGAAGCAGGAATTCAGCCCGATGGGAGTCCGAGTT
CATGTCGTGGCGGCCTCAGCCCTGCTGTATTTCATCCTGCTTTCTGGGACGAGATGTGAG
GAAAACTGTGGTAGTCCTGAACATTGCCTGACCACAGACTGGGTACATCTCTGGTATATA
TGGTTGCTGGTGGTAATTGGCGCGCTGCTTCTCCTGTGTGGCCTGACGTCCCTGTGCTTC
CGCTGCTGCTGTCTGAGCCGCCAGCAAAATGGGGAAGATGGGGGCCCACCGCCCTGTGAA
GTGACCGTCATTGCTTTCGATCACGACAGCACTCTCCAGAGCACTATCACATCTCTGCAG
TCGGTGTTTGGCCCTGCAGCTCGGAGGATCCTG---------------------GCTGTG
GCTCACTCCCACAGCTCCCCGGGCCAGCTGCCC---------TCCTCTTTGGACACCCTC
CCAGGGTATGAAGAAGCTCTTCACATGAGTCGCTTCACAGTAGCCATGTGCGGGCAGAAA
GCACCTGATCTACCCCCAGTACCTGAAGAAAAG------------CAGCTGCCTCCAATA
GAGAAGGAG---------------------TCGACT---------------------CGA
ATAGTTGACTCTTGGAAC------------------------------
>Guinea_Pig|ENSCPOG00000015464|ENSCPOT00000015615
GCGGATATCCAGCGCACAATGCGGGAGCAAGTGTTCAGCCGG---ATGGAAGTCTCTGCC
CATGTTCTGACGGCCTCTGTTCTCCTCTGTTTCATCCAGCTTCCTGGAGCACGATGTGAG
GAGAATTGTGTCAGTTCTGAGTACTGTCTGACTACAAACTGGGTACATCTGTGGTATATA
TGGCTGCTGGTAGTAGTTGGTGCCCTGCTTCTGCTCTGTGGCCTGACTTCAGTGTGCTTC
CGCTGC---TGTCTGGTTCGTCAACAAAACGGGGAAGACGAAGGTCAGCCACCCTACGAA
GTAACTGTGATTGCTTTTGACCATGAC---ACCCTACAGAACACTATCACTTCCCTGCAG
TCAGCATTTGGCTCTGCAGCTCGGAGAATTCTG---------------------GCTGTA
GCCCATTCCCACAGTTCCCTGGGTCAGCTGCCC---------ACCTCCTTGGACGCCCTC
CCAGGCTATGAGGAAGCTCTTCATATGAGTCGCTTCACGGTGGCGAGATGCGGAGAGAAA
GCACCCGAGGTGCCCCCAGTGCCTGGGGGAAAG------------CAGCTGCCTCCCGTG
GAGAAAGAA---------------------TCTAGA------------------------
------------------------------------------------
>Horse|ENSECAG00000014257|ENSECAT00000014875
---AACACTCAGTGCGTGATCCTGGAGAAGGCATTGTTCAGCCCGATGGGAATGCAAGTC
CGCACCGTGTCTGCCTCTTTCCTTGTGTATGTCATCCAGCTTCCTTGGGCAAGATGTGAG
GAGAACTGTATCAATCCTGAACATTGCCTGACCACAGATTGGGTACATCTCTGGTATATA
TGGTTGCTGGTGGTAATTGGTGCGCTGCTCCTCCTATGTGTCCTGACTTCTGTGTGCTTC
CGCTGC---TGTCTGAGTCGCCAGCAGAATAGGGAAGACGAGGGCCAGCCACCCTATGAA
GTGACGGTCATCGCTTTTGATCATGACAGCACTCTCCAGAACTCAATCACTTCCCTGCAG
TCAGCGTTTGGCCCTTCAGCTCGAAGAATCCTG---------------------GCGGTG
ACTCACTCCCACAGCTCCCTGGGCCATCTGCCC---------TCCTCTTTGGACACCCTC
CCAGGGTACGAAGAAGCTCTTCACATGAGTCGCTTCACAGTTGCAAGGTGTGAGCAGAGA
GCACCTCATTTATCCCCAGTGCTGAAAGAAAAG------------CAGCTGCCTCCAACA
GAGAAAGAGTCTCCT---------------------------------------------
------------------------------------------------
>Mouse|ENSMUSG00000030160|ENSMUST00000032263
------------------------------ATGTTCAGCCTA---ATGACAGCCTGGGCC
CAGGTGCTGATGGCCTCTGGCCTGTTTTATTTCATCCAGCTTCCTGGGGCCAGGAGTGAG
GAGAACTGTGTCAACACTGAACATTGCCTGACTACTGACTGGGTGCATCTCTGGTATATA
TGGTTGCTGGTGGTGGTTGGCGCACTGCTTCTCCTGTGTGGCCTGACTTCAGTATGCTTC
CGCTGC---TGCCTGAGCCGTCCAGAAAACGGGGAAGATGGGGCCCCGCCGCCTTATGAA
GTGACTGTCATTGCTTTTGACCATGACAGCACTCTCCAGAGCACCATTACATCTCTGCAG
TCCGTGTTTGGCCCTGCAGCTCGGAGAATCCTG---------------------GCAGTG
GCTCATGCACACAGCTCCTTGGGCCAGCTGCCT---------TCCTCTGTGGACACACTC
CCAGGCTACGAGGAAGCTCTTCGCATGAGCCGCTTCACAGTCGCAAGGTGTGGGCAGAAA
GTTCCTGATTTACCCTCCGTTCCAGAGGAAAAG------------CAGCTGCCTCCCACG
GGGAAGGAATCTCCTGGGACAGAACCCCCATCACAC------------------------
------------------------------------------------
>Opossum|ENSMODG00000018256|ENSMODT00000023167
---------------------------------------------ATGGACAACCATCTT
CTGTTTGTGAGTTTCTCTACTCTGGTGTGTCTTTCCCAGCTTCCTTGGGTGACTTGTGAA
GAGAACTGTGTGGCTCCTGAGCACTGTTTGACCACTGACTGGGTCCATCTCTGGTATATC
TGGCTGCTAGTAGTGATTGGTGCCCTATTCCTTCTGTGCGGCTTAACCTCAATCTGCCTC
CGCTGT---TGCCTCAGACGGCAGCAGACAGGAGAGGAGGTGGGTCCACCACCGTATGAA
GTGACAGTCATTGCCTTTGACCATGACAGCACCCTTCAGAGCACCATCACTTCTCTTCAA
TCAGTCTTTGGACCAGCAGCCCGTCGGATCTTG---------------------GCAGTA
GCTCACTCTCACAACCCCATG---CAGATACCTTCCTTGTCTTCCACCCTGGAGATGCCT
CCAGGCTATGAGGAAGCTCTTCATATGAGTCGATTCACAGTGTCTAGGTGTGGACAGAAA
GCTCCTGATCTGGCTCCAGTGCCTGAAGAGAAG------------CAACTTCCCCATAGG
GAGAAGGACCTTCCCCAA------------------------------------------
------------------------CAACATGCAGAGGATGCTCCTACT
>Orangutan|ENSPPYG00000004268|ENSPPYT00000005058
ATGGATGCCCAGTGCAAGATTCTGAAGAAGCAGGAATTCAGCCCGATGGGAGTCCGAGCT
CATGTCGTGACGGCTTCTGCCCTGCTGCATTTCATCCTGCTTTCTGGGACGAGATGCGAG
GAAAACTGTGGTAATCCTGAACATTGCCTGACCACAGACTGGGTACATCTCTGGTATATA
TGGTTGCTGGTGGTAATTGGCGCACTGCTTCTCCTGTGTGGCCTGACGTCCCTGTGCTTC
CGCTGCTGCTGTCTGAGCCGCCAGCAAAATGGGGAAGATGGGAGCCCACCACCCTATGAA
GTGACCGTCATTGCTTTCGATCACGACAGCACTCTCCAGAGCACTATCACATCTCTGCAG
TCGGTGTTTGGCCCC------------------TGCAGCTCGGGAGGATCCTGGGCTGTG
GCTCACTCCCATAGCTCCCTGGGCCAGCTGCCC---------TCCTCTTTGGACACCCTC
CCAGGGTATGAAGAAGCTCTTCACATGAGTCGCTTCACAGTAGCCAGGTGCGGGCAGAAA
GCACCTGATCTACCCCCAGTGCCTGAAGAAAAAGCAGCTGCCTCCCAA------------
------------------------------------------------------------
------------------------------------------------
>Rabbit|ENSOCUG00000016825|ENSOCUT00000016820
ATGGACATGCAGCATGTGATCCTGGAGAAGCAGGAGTCCAGACCCATGGGAGTCAGAGCC
CAGGCCCTGGTGGCCTCTGCCCTGGCATCTTTCATCCAGCTGCCCGGGGCGAGATGTGAG
GAGAACTGTGCCACTGCAGACCCCTGCCTGACCACAGACTGGGTCCATCTCTGGTATATA
TGGTTGCTGGTGGTGATCGGCGCGCTGCTCCTCCTGTGTGGCCTGACTACCGTGTGCTTC
CGCTGCTGCTGCCCCAGTCGCCAGCAAAGTGGGGACGACAGGAACCCGCCCCCCTACGAA
GTGACTGTCATCGCTTTTGACCATGACAGCACTCTCCAGAGCACTATCACTTCCCTGCAG
TCAGTGTTCGGCCCTGCAGCTCGGAGAATCCTG---------------------GCGGTG
GCTCACTCCCACAGCCCCCTGGGCCAGCAGCCC---------CCCTCACCGGACATGCTC
CCAGGATATGAAGAAGCTCTGCACATGAGTCGCTTCACCGTAGCAAGGTGTGGGCAGAAA
GCACCCGACCTACCCCCCACGCCAGAGGAAGAG------------CAGCTGCCTGTCGTG
CAGAAGGAG---------------------AGTCCC------------------------
------------------------------------------------
>Rat|ENSRNOG00000008485|ENSRNOT00000011217
------------ATGACACTTCTGGACCAGATGTTCAGCCTA---ATGACAGCCTGGGCC
CAGGTGTTGATGGCCTCTGGCCTGGTTTATTTCATCCAGCTTCCTGGGGCCAGAGGCGAG
GAGAACTGTGTCAACACTGACCATTGCCTGACTGCCGACTGGGTGCATCTCTGGTATATA
TGGCTGCTGGTGGTAGTTGGCGCGCTGCTACTCCTATGTGGTCTGACTTCAGTATGCTTC
CGATGC---TGCCTGAACCGTCCGGAAAATGGGGAAGATGGGGCCCCGCCGCCTTATGAA
GTGACTGTCATTGCTTTTGACCACGACAGCACTCTCCAGAACACCATTACATCTCTGCAG
TCTGTGTTTGGCCCCGCAGCACGGAGAATCCTG---------------------GCAGTG
GCTCAGGCACACAGCTCCCTGGGCCAGCTGCCC---------TCCTCTGTGGACACACTC
CCGGGCTACGAGGAAGCTCTTGGCATGAGCCGCTTCACAGTGGCAAGGTGTGGGCAGAAA
GCTCCTGATTTACCCTCTGTCCCAGAGGAAAAG------------CAGCTGCCTCCCACA
GGGAAAGAGTCTCCTGGGACAGAAACCCCATCACAC------------------------
------------------------------------------------
>Macaque|ENSMMUG00000002190|ENSMMUT00000003092
------------------------------------------------------------
------------------------------------------------------------
------------------------------------------------------------
---TTGCTGGTGGGAATTGGTGCGCTGCTTCTGCTGTGCGGCCTGTCTTCCCTGTGCTTC
CGCTGCTGCTGTCTGAGCCGCCAGCAAAATGGGGAAGATGGGGGCCCACCGCCCTATGAA
GTGACTGTCATTGCTTTCGATCACGACAGCACTCTCCAGAGCACTATCACATCTCTGCAG
TCGGTGTTTGGCCCTGCAGCTCGGAGGATCCTG---------------------GCTGTG
GCGCACTCCCACAGCTCCCTGGGCCAACTGCCC---------TCCTCTTTGGACACCCTC
CCAGGGTATGAAGAAGCTCTTCATATGAGTCGCTTCACAGTAGCCAGGTGTGGGCAGAAA
GCACCTGATCTACCCCCAGTGCCTGAAGAAAAG------------CAGCTGCCTCCGATA
GAGAAGGAG---------------------TCAACT------------------------
------------------------------------------------
>Marmoset|ENSCJAG00000021671|ENSCJAT00000042604
ACGGATGCCCAGTGCAAGATTCTGAAGAAGCCGGAATTCAGCCCGATGGGAGTCCGCGTT
CGTGTCGTGGCAGCCTCTGCCCTGGTGCATTTCATCTTGCTTTCTGGGACGAGATGCGAG
GAAATCTGTGGCAATCCTGAACATTGCCTAACCACAGACTGGGTACATCTCTGGTACATA
TGGTTGCTGGTGGTAATTGGCGCGCTGCTTCTCCTGTGTGGCCTGACGTCCCTGTGCTTC
CGCTGCTGCTGTCTGAGCCGCCAGCAAAATGGGGACGATGGGGGCCCACCACCCTATGAA
GTCACCGTCATTGCTTTCGATTATGACAGCACTCTCCAGAGCACTATCACATCTCTGCAG
TCGGTGTTTGGCCCTGCAGCTCGGAGGATCCTG---------------------GCTGTG
GCTCACTCCCACAGCTCCCTGGGCCAACTACCT---------GCCTCTTCGGACACCCTC
CCAGGGTATGAAGAAGCTCTTCACATGAATCGCTTCACAGTAGCCAGGTGTGGGCAGAAA
GCACCTGATCTACCCCCAGTCCCTGAAGAAAAG------------CAGCTGCCTCCAATA
GAGAAGGAG---------------------TCAATG------------------------
------------------------------------------------
>Microbat|ENSMLUG00000007231|ENSMLUT00000007222
ACGGACACCCAGTGCGTGATCCCGGAGACGCAGGAGTTCAGCCCCATGGGACTGAGAGTC
CACACCGTGTTGGCCTCTACCCTGGTGTATTTCATCCAGCTTCCTTGGGCAAGATGTGAG
GAGAGCTGTGTCAGTCCTGAACATTGCCTGACCACAGATTGGGTACATCTCTGGTACATA
TGGTTGCTGGTGGTAATTGGCGCCCTGCTTCTCCTGTGTGGCCTGACCTCTGTGTGCTTC
CGCTGC---TGCCTGAGTCGCCAGCAAAATGGGGAAGATGAGGGCCGGCCACCCTACGAA
GTGACAGTCATCGCTTTTGATCATGATAGCACTCTCCAGAGCACGATCACCTCCCTGCAG
TCAGTGTTTGGCCCAGCGGCTCGGAGAATCCTG---------------------GCGGTG
GCCCACTCCCACAGCCCGCTGGGCCAGCTGCCC---------TCCTCCGTGGACACCCTC
CCAGGGTATGAGGAAGCTCTTCACATGAGTCGCTTCACAGTGGCCAGGTGTGGGCCGAAA
GCACCTGACCTACCCTCAGTGCCAGAAGAGAAG------------CAGCTGCCTCCGGTG
GAGAAGGTGTCTCCT---------------------------------------------
------------------------------------------------
>Human|ENSG00000165685|ENST00000381923
---------------------------------------------ATGGGAGTCCGAGTT
CATGTCGTGGCGGCCTCAGCCCTGCTGTATTTCATCCTGCTTTCTGGGACGAGATGTGAG
GAAAACTGTGGTAATCCTGAACATTGCCTGACCACAGACTGGGTACATCTCTGGTATATA
TGGTTGCTAGTGGTAATTGGCGCGCTGCTTCTCCTGTGTGGCCTGACGTCCCTGTGCTTC
CGCTGCTGCTGTCTGAGCCGCCAGCAAAATGGGGAAGATGGGGGCCCACCACCCTGTGAA
GTGACCGTCATTGCTTTCGATCACGACAGCACTCTCCAGAGCACTATCACATCTCTGCAG
TCGGTGTTTGGCCCTGCAGCTCGGAGGATCCTG---------------------GCTGTG
GCTCACTCCCACAGCTCCCTGGGCCAGCTGCCC---------TCCTCTTTGGACACCCTC
CCAGGGTATGAAGAAGCTCTTCACATGAGTCGCTTCACAGTAGCCATGTGCGGGCAGAAA
GCACCTGATCTACCCCCAGTACCTGAAGAAAAG------------CAGCTGCCTCCAACA
GAGAAGGAG---------------------TCGACT---------------------CGA
ATAGTTGACTCTTGGAAC------------------------------
>Orca|XP_004281197.1
------------------------------------------------------------
---------ATGGCTTCTGCCCTGGTGTATTTCATCCAGCTTCCTTGGGCAAGATGTGAG
GAGAACTGTGTCAATCCTGAACATTGCCTGACCACAGATTGGGTACATCTCTGGTATATA
TGGTTGCTGGTGGTCATTGGGGCGCTGCTTCTCCTGTGTGGCCTCACTTCTATGTGCTTC
CGCTGT---TGTCTGGGTCACCAGCAAAATGGGGAAGACGAGGGCCGGCCACCCTATGAA
GTGACGGTCATCGCTTTTGACCAGGACAACACGCTCCAGAGCACGATCACTTCCCTGCAG
TCAGTGTTTGGCCCTGCGGCTCGAAGAATCCTG---------------------GCCGTG
GCTCACTCCCCCAGCTCCCTGAGCCAGCTGCCG---------TCCTCCCTGGACACCCTC
CCAGGGTATGAAGAAGCTCTTCACATGACTCGCTTCACTGTTTCCAGGTGTGGGCAGAAA
GCACCTGATCTACCCCCAGTGCCAGAAGAAAAG------------CAGCTGTCCCCAACG
GCAAAGGAATCTCCTCCAATAGAACACTGTTCTAAT------------------------
------------------------------------------------
>Chimp|ENSPTRG00000004669|ENSPTRT00000008643
---------------------------------------------ATGGGAGTCCGAGTT
CATGTCGTGGCGGCCTTAGCCCTGCTGTATTTCATCCTGCTTTCTGGGACGAGATGTGAG
GAAAACTGTGGTAATCCTGAACATTGCCTGACCACAGACTGGGTACATCTCTGGTATATA
TGGTTGCTGGTGGTCATTGGCGCGCTGCTTCTCCTGTGTGGCCTGACGTCCCTGTGCTTC
CGCTGCTGCTGTCTGAGCCGCCAGCAAAATGGGGAAGATGGGGGCCCACCACCCTGTGAA
GTGACCGTCATTGCTTTCGATCACGACAGCACTCTCCAGAGCACTATCACATCTCTGCAG
TCGGTGTTTGACCCTGCAGCTCGGAGGATCCTG---------------------GCTGTG
GCTCACTCCCACAGCTCCCTGGGCCAGCTGCCC---------TCCTCTTTGGACACCCTC
CCAGGGTATGAAGAAGCTCTTCACATGAGTTGCTTCACAGTAGCCATGTGCGGGCAGAAA
GCACCTGATCTACCCCCAGTACCTGAAGAAAAG------------CAGCTGCCTCCAACA
GAGAAGGAG---------------------TCGACT---------------------CGA
ATAGTTGACTCTTGGAAC------------------------------
>Cow|ENSBTAG00000011023|ENSBTAT00000014644
------------------------------------------------------------
---------ATGGCCTCCGCCCTGGTGTATTTCACCCAGCTTCCTCGGGCAAGATGTGAG
GAGAACTGTGTCAGTCCTGAACACTGCCTGACCACAGACTGGGTACATCTCTGGTATATA
TGGCTGCTGGTGGTCATCGGGGCACTGCTTCTCCTGTGCGGCCTGACTTCTGTGTGCTTC
CGCTGC---TGTCTGGATCGCCAGCAAAATGGGGGAGAGGAGGGCCAGCCACCCTATGAA
GTGACGGTCATCGCTTTTGACCATGACAGCACTCTCCAGAGTACGGTCACTTCCCTGCAG
TCAGTGTTCGGCCCTGCGGCTCGAAGGATCCTG---------------------GCTGTG
GCTCACTCCCCCAGCTCCCTGGGCCAGCTGCCC---------TCCTCTCTGGACACCCTC
CCAGGGTATGAGGAAGCACTTCGCATGACTCGCTTCACTGTTTCAAGGTGCGGGCAGAAA
GCACCTGATCTACCATCAGTGCCAGAAGAAAAG------------CAGCTGCCCCCGATG
GAGAAAGAGTCTCCC---------------------------------------------
------------------GGAGTACAACACTCTTCTGAT---------
>Dog|ENSCAFG00000013488|ENSCAFT00000021382
------------------------------------------------------------
------------------------------------------------------------
------------------------------------------------------------
------------------------------------------------------------
------------------------------------------------------------
---------------------------------------------------GCCCTGCAG
TCAATCTTTGGCCCTGCAGCTCGAAGAATCCTG---------------------GCTGTG
GCTCACTCTCACAGCCCCCTGGCCCAGTTGCCC---------TCCTCTTTGGACACCCTC
CCAGGGTATGAAGAAGCTCTTCACATGAGTCGCTTCACTGTTGCAAGGTGTGGACAGAAA
GCTCCTGATCTACCCCCAGTGCCAGAAGAGAAG------------CAGCCACCGCCAGTG
GAT---GAG---------------------TCTCCTAGAGCAGGAGGCTCTTCGAAC---
------------------------------------------------
>Elephant|ENSLAFG00000003561|ENSLAFT00000003560
---------------------------------GAGCACAGCCTGATGAGAGTCCAAGCC
CACGCT---ACCACCTCTGCTCTGATGTACTTCATCCAGCTTCCTGGGGCAAGATGTGAA
GAGACCTGTGTCAGTCCTGAACATTGCCTGACCACAGACTGGGTACATCTATGGTATATA
TGGTTGCTGGTAGTAATTTTTGGGCTGCTTCTCCTATGTGGTCTGACTTCAGTGTGCTTC
CGTTGTTGCTGTCTGAGACGCCAGCAAAATGGGGAAGATGGGGGGCCACCTCCCTACGAA
GTGACAGTCATCGCTTTTGATCATGACAGCACTCTTCAGAGCACCATCACGTCCCTGCAG
TCAGTGTTTGGCCCTGCGGCTCGAAGAATCTTG---------------------GCTGTA
GCTCATTCCCACAGCTCCCTGGGCCAATTGCCT---------TCCTCCTCAGACACCCTC
CCAGGGTATGAAGAAGCTCTTCACATGAGTCGCTTCACCGTAGCAAGGTGTGGGCCGAAA
GCACCTGACCTATCTCCAGTGCCAGAAGAAAAG------------CAGCTGACTCCAAGG
GAGAAGGAGTCTCCTGGAATAGAA---------CAT------------------------
------------------------------------------------
>Bowhead|bmy_05514T0
---------------------------------------------ATGGGAGTGCAATCY
CGAGCCYTGATGGCTTCTGCCCTGGTGTATTTCATCCAGCTTCCTTGGGCAAGATGTGAG
GAGAACTGTGTCAATCCTGAACATTGCCTGACCACAGATTGGGTACATCTCTGGTATATA
TGGTTGCTGGTGGTCATCGGGGCGCTGCTTCTCCTGTGTGGCCTGACTTCTGTGTGCTTC
CGCTGT---TGTCTGGGTCACCAGCAAAATGGGGAAGACGAGGGCCGGCCACCCTATGAA
GTGACGGTCATCGCTTTTGACCAGGACAGCACTCTCCAGAGCACGATCACTTCCCTGCAG
TCAGTGTTTGGCCCTGCGGCTCGAAGAATCCTG---------------------GCCGTG
GCTCACTCCCCCAGCTCCCTGAGCCCGCTGCCG---------TCCTCCCTGGACACCCTC
CCAGGGTATGAAGAAGCTCTTCACATGACTCGCTTCACTGTTTCCAGGTGTGGCCAGAAA
GCACCTGATCTACCCCCAGTGCCAGAAGAAAAG------------CAGCTGCCCCCAATG
GCAAAGGAGTCTCCTCGAATAGAACACCGTTCTAAT------------------------
------------------------------------------------
>Minke|BACU017008
---------------------------------------------ATGGGAGTGCAATCC
CGAGCCCCGATGGCTTCTGCCGTGGTGTATTTCATCCAGCTTCCTTGGGCAAGATGTGAG
GAGAACTGTGTCAATCCTGAACAG------------------------------------
---TTGCTGGTGGTCATCGGCGCGCTGCTTCTCCTGTGTGGCCTGACTTCTGTGTGCTTC
CGCTGC---TGCCTGGGTCACCAGCAAAATGGGGAAGACGAGGGCCGGCCACCCTATGAA
GTGACGGTCATCGCTTTTGACCAGGACAGCACTCTCCAGAGCACGATCACTTCCCTGCAG
TCAGTGTTTGGCCCTGCGGCTCGAAGAATCCTG---------------------GCCGTG
GCTCACTCCCCCAGCTCCCTGAGCCCGCTGCCG---------TCCTCCCTGGACACCCTC
CCAGGGTATGAAGAAGCTCTTCACATGACTCGCTTCACTGTTTCCAGGTGTGGCCAGAAA
GCACCTGATCTACCCCCAGTGCCAGAAGAAAAG------------CAGCTGCCCCCAATG
GCAAAGGAGTCTCCTCGAATAGAACACCGTTCTAAT------------------------
------------------------------------------------
