# Supplementary material for: Insights into the Evolution of Longevity from the Bowhead Whale Genome
Source: Cell Rep. 2015 Jan 6;10(1):112–22. doi: 10.1016/j.celrep.2014.12.008 (PMC4536333; doi:10.1016/j.celrep.2014.12.008)
Supplement: Supplemental Folder 2. Species Used in the Analysis of Selective Pressure Variation, Single-Gene Orthologous Families Tested, Likelihood Ratio Tests, MAKER Parameters, and Full Assembly and Read Usage Data, Related to Experimental Procedures [file mmc3.zip › Tested SGOs/reciprocal_group_3525.2.fas]

>Gibbon|ENSNLEG00000000609|ENSNLET00000000748
------------------------------------------------------------
------------------------------------------------------------
------------------------------------------------------------
------------------------------------------------------------
TCATCTCTGTGTTTGCTTCTAGGA------TTTGTCTTAGGAGGTGCATTTGGGGTGTTT
ACCGCCGGCATCGATACCAACGTGGGCTTTGACCCTAAGGATCCTTACCGTACACCGACT
GCAAAAGAAGTTCTGAAAGACATGGGGCAGAGAGGAATGTCCTATGCCAAAAATTTTGCC
ATTGTGGGAGCCATGTTTTCTTGTACTGAGTGTTTGGTAGAATCTTACCGGGGAAAATCG
GATTGGAAGAACAGTGTCATTAGTGGCTGCATCACTGGAGGAGCCATTGGTTTCAGAGCT
GGCTTAAAGGCTGGGGCCATTGGTTGTGGAGGTTTTGCTGCTTTCTCTGCTGCGATTGAT
TATTACCTCCGG------------------------------------------------
---------------------------------------------------------
>Gorilla|ENSGGOG00000016892|ENSGGOT00000016945
ATGGCGGCGGCCGCCCCCAATGCCGGGGGATCGGCCCCTGAGGCAGCGGGTTCC------
---------GCC---GAAGCTCCGCTGCAGTACAGCCTTCTCCTGCAGTACCTGGTGGGT
GACAAGCGTCAGCCCCGG------CTCCTGGAGCCTGGGAGCCTGGGCGGGATCCCAAGT
CCAGCCAAGAGTGAGGAGCAGAAGATGATCGAGAAGGTGATGGAAAGCTGCGCTTTCAAG
GCTGCGCTGGCCTGCGTGGGAGGA------TTTGTCTTAGGAGGTGCATTTGGGGTGTTT
ACCGCTGGCATCGATACCAACGTGGGCTTTGACCCTAAGGATCCTTACCGTACACCGACT
GCAAAAGAAGTGCTGAAAGACATGGGGCAGAGAGGAATGTCCTATGCCAAAAATTTCGCC
ATTGTGGGAGCCATGTTTTCTTGTACTGAGTGTTTGATAGAATCTCACCGGGGAACATCG
GACTGGAAGAACAGTGTCATCAGTGGCTGCATCACTGGAGGGGCTATTGGTTTCAGAGCT
GGCTTAAAGGCTGGGGCCATTGGTTGTGGAGGTTTTGCTGCTTTCTCTGCTGCGATTGAT
TATTACCTCCGG------------------------------------------------
---------------------------------------------------------
>Guinea_Pig|ENSCPOG00000007969|ENSCPOT00000008044
ATGGCGGCGGCTTCTCCCAACAGCAGGGGCTCTGCGCCTGAGGCGGCGAGTGCT------
---------ACA---GAAGCCCACCTACAGTATAGCCTTCTTCTGCAATACCTGGTGGGT
GACAAGCGCCAGCCCCGG------CTCCTGGAGCCTGGGAGCTTGGGCGGGATCCCGAGT
CCAACCAAGAGTGAAGAACAGAAGATGATCGAGAAGGCGATGGAAAGCTGCGCCTTCAAG
GCGGCTCTTGCCTGCGTGGGAGGG------TTTGTTTTGGGAGGCGCGTTTGGGGTGTTT
ACTGCCGGTATTGATACCAACGTAGGCTTTGACCCTAAGGATCCTTACCGTACACCAACT
GCGAAAGAAGTCCTTAAAGATATGGGGCAGAGAGGAATGTCCTATGCCAAGAATTTTGCC
ATTGTGGGTGCCATGTTTTCCTGTACCGAGTGCTTGGTAGAATCATACCGGGGAAAGTCA
GATTGGAAGAACAGCGTCATTAGTGGCTGCATCACTGGAGGAGCCATTGGTTTCAGAGCT
GGCTTAAAGGCTGGGGCCATTGGTTGTGGAGGTTTTGCTGCTTTTTCTGCTGCAATTGGT
TATTACCTTCGG------------------------------------------------
---------------------------------------------------------
>Horse|ENSECAG00000023897|ENSECAT00000025623
ATGGCGGCGACTGCCCCCAGTGCCGGGGGCTCCGCGTCTGAGGCGGCGGGGTCC------
---------GCC---GAAGCTCCGCTGCAGTACAGCCTTCTTCTGCAACACCTGGTGGGT
GACAAGCGTCAGCCCCGG------CTCCTGGAGCCTGGTAGCCTGGGCGGGATCCCGAGT
CCAGCCAAGAGCGAGGAGCAGAAGATGATCGAGAGAGCGATGGAAAGCTGCGCCTTCAAG
GCCGCGCTGGCCTGCGTGGGCGGA------TTTGTCTTGGGAGGTGCGTTTGGGGTGTTC
ACCGCCGGCATTGATACCAACGTGGGCTTTGACCCCAAGGATCCTTACCGGACACCCACG
GCAAGAGAAGTTCTGAAAGACATGGGCCAGAGAGGAATGTCCTACGCCAAAAATTTTGCC
ATCGTGGGCGCCATGTTTTCTTGCACTGAGTGTTTGGTAGAGTCTTACCGGGGAAAATCA
GATTGGAAGAACAGTGTCATTAGCGGCTGCATCACTGGAGGCGCTATTGGTTTCAGAGCT
GGCTTAAAGGCTGGGGTCATTGGTTGTGGAGGTTTTGCTGCTTTCTCTGCTGCAATTGAT
TATTACCTCCGG------------------------------------------------
---------------------------------------------------------
>Mouse|ENSMUSG00000020843|ENSMUST00000021203
ATGGCGGCTACCGCCCCCAAGGCCGGGGGTTCAGCTCCTGAGGCAGCGGGTTCT------
---------GCC---GAAGCTCCGTTGCAGTACAGCCTTCTTCTTCAGTACCTGGTGGGC
GACAAGCGTCAGCCCCGG------CTTCTGGAGCCTGGCAGCCTGGGCGGGATCCCGAGT
CCTGCCAAGAGCGAGGAGCAGAAGATGATCGAGAGGGCAATGGAAAGTTGCGCCTTCAAG
GCTGTGCTGGCCTGTGTAGGAGGG------TTTGTCTTGGGAGGCGCGTTTGGTATCTTT
ACTGCTGGCATTGATACCAACGTAGGCTTTGACCCAAAGGACCCTTACCGGACACCAACT
GCAAAAGAAGTCCTGAAAGACATGGGACAGAGAGGAATGTCCTATGCCAAAAACTTTGCC
ATTGTGGGCGCCATGTTTTCATGTACTGAGTGTCTGGTAGAGTCTTACCGGGGAAAGTCG
GACTGGAAGAACAGCGTCATCAGTGGCTGCATCACTGGCGGAGCCATCGGCTTCCGAGCT
GGAGTAAAGGCCGGGGCCATAGGTTGTGGAGGGTTTGCTGCTTTCTCTGCTGCAATCGAT
TATTACCTACGG------------------------------------------------
---------------------------------------------------------
>Opossum|ENSMODG00000010014|ENSMODT00000012768
ATGGCG---------------GCAGCTAGCCCGGCACCCAGCCCCCGCGGCTCGGCGGCC
GAAGCGGCCGCC---GAAGCTCCGTTGCAGTACAGCTTGCTCCTGCAGCACCTGGTGGGG
GACAAGCGGCAGCCGAGG------CTCCTGGAGCCTGGCGCCCTGGGCGGGATCCCGAGC
CCGGTCAAGAGCGAGGAGCAAAAGATGATCGAGAAGGCCATGGAGAGCTGCGCCTTCAAG
GCTGCCCTGGCCTGCGTTGGGGGA------TTTGTATTGGGAGGAGCATTTGGGGTCTTC
ACAGCCGGCATTGACACCAATGTGGGCTTTGACCCAAAGGATCCATATCGAACACCAACT
GCCAGGGAAGTTCTTAAAGATATGGGCCAGAGAGGACTATCCTATGCCAAAAACTTCGCC
ATTGTGGGGGCCATATTTTCCTGTACTGAGTGTCTGGTAGAATCCTATCGGGGGAAATCT
GACTGGAAAAACAGCGTCATCAGTGGCTGCATCACTGGAGGGGCCATTGGCTTCCGAGCT
GGCCTGAAGGCTGGGGCCATCGGCTGTGGAGGTTTTGCCGCTTTCTCTGCTGCGATTGAT
TACTACCTACGA------------------------------------------------
---------------------------------------------------------
>Orangutan|ENSPPYG00000007765|ENSPPYT00000009106
ATGGCGGCGGCCGCCCCTAATCGCCGGGGGTTCGGGCCCCTGAGGCAGCGGGTT------
---------CCCGCCGAAGCTCCGCTGCAGTACAGCCTTCTCCTGCAGTACCTGGTGGGT
GACAAGCGTCAGCCCCGG------CTCCTGGAGCCTGGGAGCCTTGGTGGGATCCCAAGT
CCAGCCAAGAGTGAGGAGCAGAAGATGATGGAGAAGGTGATGGAAAGCTGCGCTTTCAAG
GCTGCGCTGGCCTGCGTGGGAGGA------TTTGTCTTAGGAGGTGCATTTGGGGTGTTT
ACCGCTGGCATCGATACCAACGTGGGCTTTGACCCTAAGGATCCTTACCGTACACCGACT
GCAAAAGAAGTTCTGAAAGACATGGGGCAGAGAGGAATGTCCTATGCCAAAAATTTTGCC
ATTGTGGGAGCCATGTTTTCTTGTACTGAGTGTTTGGTAGAATCTTACCGGGGAAAATCG
GATTGGAAGAACAGTGTCATTAGTGGCTGCGTCACTGGAGGAGCCATTGGTTTCAGAGCT
GGCTTAAAGGCTGGGGCCATTGGTTGTGGAGGTTTTGCTGCTTTCTCTGCTGCGATTGAT
TATTACCTCCCGGTGAGAGTAATTGCCTGTGGGGAAGGACGATGCCCAGCCCCGGATCCG
GGCCTGCTTCTCTGGAGGACAGTTTCTGTACCACACCAGGGCCTTGGTTTCAGGGCC
>Platypus|ENSOANG00000012675|ENSOANT00000020051
---ATG---------------GCGGGGCCCCCGGCCTCAGACGGCCCGGGCTCG------
---------GCC---GAGGCCCCGCTGCAGTACAGCGTCCTGCTGCAGCAGCTGGTCGGT
GAGCGGCGGCGGCCGTGGCCCGGGCCCCTGGAACCCGGCGTCCTGGGCGGCATCCCCAGC
CCCGCCAAGAGCGAGGAGCAGAAGATGATCGAGGCGGCCATGGAGAGCTGCGCCTTCAAG
GCGGCGCTGGCCTGTGTGGGAGGC------TTCGTCCTGGGTGGCGCATTCGGTGTGTTC
ACCGCTGGCATTGACACCAACGTGGGGTTTGATCCCAAGGACCCCTACCGCACCCCGACT
GCCAAAGAAGTCCTTAAAGATATGGGCCAGAGAGGAATGTCCTATGCCAAGAACTTTGCC
CTCGTTGGGGCCATATTTTCCTGCACTGAATGCCTGGTGGAATCTTACCGGGGGAAATCA
GATTGGAAAAACAGCGTCATTAGTGGCTGCATTACAGGAGGAGCCATCGGTTTTAGAGCT
GGCTTAAAGGCAGGGACCATTGGATGCGGAGGCTTTGCTGCATTTTCAGCCGCAATTGAC
TATTACCTCCGG------------------------------------------------
---------------------------------------------------------
>Rabbit|ENSOCUG00000008033|ENSOCUT00000008030
ATGGCGGCGGCCGCCCCCAGCGCCGGGCGCTCAGCGCCCGCCGCCGCGGAGCCC------
---------GCC---GAAGCCCCGCTGCAGTACAGCCTCCTCCTGCAGTACCTGGTGGGT
GACAAGCGGCAGCCGCGG------CTCCTGGAGCCCGGGAGCCTGGGCGGGATCCCGAGC
CCGGCCAAGAGCGAGGAGCAGAAGATGATCGAGAGGGCGATGGAGAGCTGCGCCTTCAAG
GCAGCGCTGGCCTGCGTGGGAGGA------TTTGTCTTGGGAGGCGCATTTGGGGTGTTT
ACTGCCGGCATTGATACCAACGTGGGCTTCGATCCCAAGGATCCGTACCGTACACCGACT
GCAAAGGAGGTTCTTAAGGACATGGGACAAAGGGGGATGTCCTACGCCAAGAATTTCGCC
ATTGTGGGAGCCATGTTTTCGTGTACTGAGTGTTTGGTAGAATCTTACCGAGGAAAATCA
GATTGGAAGAACAGCGTCATTAGTGGCTGCATCACTGGAGGAGCCATTGGTTTCAGAGCT
GGCTTAAAGGCTGGGGCCATTGGCTGTGGAGGTTTTGCTGCGTTCTCGGCTGCAATCGAT
TATTACCTGCGG------------------------------------------------
---------------------------------------------------------
>Rat|ENSRNOG00000007988|ENSRNOT00000010778
ATGGCGGCCGCC------AAGGCTGGGGCTTCAGCTCCTGAGGCGGCGGGTTCC------
---------GCC---GAAGCTCCGTTGCAGTACAGCCTTCTTCTTCAGCACCTGGTGGGC
GACAAGCGTCAGCCACGG------CTTCTGGAGCCTGGCAGTCTGGGCGGGATCCCGAGT
CCTGCCAAGAGCGAGGAGCAGAAGATGATCGAGAGGGCGATGGAAAGTTGCGCCTTCAAG
GCTGTGCTGGCCTGTGTGGGAGGA------TTTGTCTTGGGAGGCGCATTTGGTGTCTTT
ACTGCTGGCATTGATACCAACGTGGGCTTTGACCCCAAGGACCCTTACCGGACACCAACT
GCAAGAGAAGTCCTGAAGGACATGGGACAGAGAGGAATGTCCTATGCCAAAAATTTTGCC
ATTGTGGGTGCCATGTTTTCCTGTACTGAGTGTCTGGTAGAGTCTTACCGGGGGAAGTCA
GACTGGAAGAACAGCGTCATCAGCGGCTGCATCACTGGTGGAGCCATCGGCTTCAGAGCT
GGAGTAAAGGCCGGGGCCATAGGTTGTGGAGGTTTTGCTGCTTTCTCTGCTGCAATCGAT
TATTACCTACGG------------------------------------------------
---------------------------------------------------------
>Macaque|ENSMMUG00000008129|ENSMMUT00000011358
------------------------------------------------------------
------------------------------------------------------------
------------------------------------------------------------
------------------------------------------------------------
---------------------GGA------TTTGTCTTAGGAGGTGCATTTGGGGTGTTT
ACCGCTGGCATCGATACGAACGTGGGCTTTGACCCGAAGGATCCTTACCGTACACCGACT
GCGAAAGAAGTTCTGAAAGACATGGGGCAGAGAGGAATGTCCTATGCCAAAAATTTTGCC
ATTGTGGGAGCCATGTTTTCTTGTACTGAGTGTTTGGTAGAATCTTACCGGGGAAAATCG
GATTGGAAGAACAGTGTCATTAGTGGCTGCATCACTGGAGGAGCCATTGGTTTCAGAGCT
GGCTTAAAGGCTGGGGCCATTGGTTGTGGAGGTTTTGCTGCTTTCTCTGCTGCGATTGAT
TATTACCTCCGG------------------------------------------------
---------------------------------------------------------
>Marmoset|ENSCJAG00000021699|ENSCJAT00000042678
ATGGCGGCCGCCGTCCCTAATACCGGGGGCTCGGCGCCGGAGGCAGCGGGTTCC------
---------CCC---GAAGCCCCGCTGCAGTACAGCCTTCTCCTGCAGTACCTGGTGGGT
GACAAGCGCCAGCCGCGG------CTCCTGGAGCCTGGGAGCCTGGGCGGGATCCCAAGT
CCAGCCAAGAGCGAGGAGCAGAAGATGATGGAGAAGGTGATGGAAAGCTGCGCTTTCAAG
GCTGCGCTGGCCTGCGTGGGAGGA------TTTGTCTTAGGAGGTGCATTTGGGGTGTTT
ACCGCTGGCATTGATACCAACGTGGGCTTTGACCCTAAGGATCCTTACCGCACACCGACT
GCAAAAGAAGTTCTGAAGGACATGGGGCAGAGAGGAATGTCCTATGCCAAGAATTTTGCC
ATCGTGGGAGCCATGTTTTCCTGTACTGAGTGTTTGGTCGAATCTTACCGGGGAAAGACA
TATTGGAAAAACGGCGACTTCAGTGGCTGCATCACCGGAGGAGCCTTTGCTTTCAGA---
------------------------------------------------------------
------------------------------------------------------------
---------------------------------------------------------
>Microbat|ENSMLUG00000001513|ENSMLUT00000001507
------------------------------------------------------------
------------------------------------------------------------
------------------------------------------------------------
------------------------------------------------------------
---------------------GGA------TTTGTCTTGGGAGGTGCATTTGGGGTGTTC
ACCGCCGGCATTGATACCAATGTGGGCTTTGACCCCAAGGATCCTTACCGGACTCCGACA
GCAAAAGAAGTTCTGAAGGACATGGGGCAGAGAGGAATGTCCTACGCCAAAAATTTTGCC
ATTGTGGGCGCCATGTTTTCTTGCACTGAGTGTTTGGTCGAATCTTACCGGGGGAAGTCA
GATTGGAAGAACAGTGTCATTAGTGGCTGCATCACTGGAGGAGCCATCGGTTTCAGAGCT
GGCTTAAATGCTGGGGTCATTGGTTGTGGCGGTTTTGCTGCTTTCTCCGCTGCAATCGAT
TATTATCTACGG------------------------------------------------
---------------------------------------------------------
>Human|ENSG00000177370|ENST00000327158
ATGGCGGCGGCCGCCCCCAATGCCGGAGGCTCGGCCCCTGAGACAGCGGGTTCC------
---------GCC---GAAGCTCCGCTGCAGTACAGCCTGCTCCTGCAGTACCTGGTGGGT
GACAAGCGTCAGCCCCGG------CTCCTGGAGCCTGGGAGCCTGGGCGGGATCCCAAGT
CCAGCCAAGAGTGAGGAGCAGAAGATGATCGAGAAGGCGATGGAAAGCTGCGCTTTCAAG
GCTGCGCTGGCCTGCGTGGGAGGA------TTTGTCTTAGGAGGTGCATTTGGGGTGTTT
ACCGCTGGCATCGATACCAACGTGGGCTTTGACCCTAAGGATCCTTACCGTACACCGACT
GCAAAAGAAGTGCTGAAAGACATGGGGCAGAGAGGAATGTCCTATGCCAAAAATTTCGCC
ATTGTGGGAGCCATGTTTTCTTGTACTGAGTGTTTGATAGAATCTTACCGGGGAACATCA
GACTGGAAGAACAGTGTCATCAGTGGCTGCATCACGGGAGGAGCTATTGGTTTCAGAGCT
GGCTTAAAGGCTGGGGCCATTGGTTGTGGAGGTTTTGCTGCTTTCTCTGCTGCGATTGAT
TATTACCTCCGG------------------------------------------------
---------------------------------------------------------
>Chimp|ENSPTRG00000008517|ENSPTRT00000015708
ATGGCGGCGGCCGCCCCCAATGCCGGGGGATCGGCCCCTGAGGCAGCGGGTTCC------
---------GCC---GAAGCTCCGCTGCAGTACAGCCTTCTCCTGCAGTACCTGGTGGGT
GACAAGCGTCAGCCCCGG------CTCCTGGAGCCTGGGAGCCTGGGCGGGATCCCAAGT
CCAGCCAAGAGTGAGGAGCAGAAGATGATCGAGAAGGCGATGGAAAGCTGCGCTTTCAAG
GCTGCGCTGGCCTGCGTGGGAGGA------TTTGTCTTAGGAGGTGCATTTGGGGTGTTT
ACCGCTGGCATCGATACCAACGTGGGCTTTGACCCTAAGGATCCTTACCGTACGCCGACT
GCAAAAGAAGTGCTGAAAGACATGGGGCAGAGAGGAATGTCCTATGCCAAAAATTTCGCC
ATTGTGGGAGCCATGTTTTCTTGTACTGAGTGTTTGATAGAATCTCACCGGGGAACATCG
GACTGGAAGAACAGTGTCATCAGTGGCTGCATCACGGGAGGAGCTATTGGTTTCAGAGCT
GGCTTAAAGGCTGGGGCCATTGGTTGTGGAGGTTTTGCTGCTTTCTCTGCTGCGATTGAT
TATTACCTCCGG------------------------------------------------
---------------------------------------------------------
>Cow|ENSBTAG00000008423|ENSBTAT00000011080
ATGGCAGCGACCGCCCCCAAGGCTGGGGGATCCGCACCTGAGGCGGCGGCTTCC------
---------GCC---GAAGCTCCGCTGCAGTACAGCCTTCTTCTGCAGTACTTGGTGGGC
GACAAGCGTCAGCCCCGG------CTCCTGGAGCCTGGGAGCCTGGGCGGGATCCCGAGT
CCAGCCAAGAGTGAGGAGCAGAAGATGATCGAGAGGGCGATGGAAAGCTGTGCCTTCAAG
GCTGCATTGGCCTGCGTGGGAGGA------TTTGTCTTGGGAGGTGCATTTGGGGTGTTC
ACCGCTGGCATCGATACCAACGTGGGCTTTGACCCTAAGGATCCTTACCGCACGCCGACA
GCCAGAGAAGTTCTTAAAGACATGGGCCAGAGAGGAATGTCCTATGCCAAAAATTTTGCC
ATTGTGGGCGCCATGTTTTCTTGCACTGAATGTTTGGTAGAATCTTACCGGGGAAAATCA
GATTGGAAGAACAGTGTCATTAGTGGCTGCATCACTGGAGGAGCCATTGGTTTCAGAGCT
GGCTTGAAGGCTGGGGTCATCGGCTGTGGAGGTTTCGCTGCTTTCTCCGCTGCGATTGAC
TATTACCTACGG------------------------------------------------
---------------------------------------------------------
>Dog|ENSCAFG00000031516|ENSCAFT00000047716
---ATGGCGACTACCCCCAGTACGGGGGCCTCCGCGCCGGAGGCAGCGGGTTCC------
---------GCC---GAAGCCCCGCTGCAGTACAGCCTTCTTCTGCAGTACCTGGTGGGC
GACAAGCGTCAGCCCCGG------CTGCTGGAGCCCAGTAGTCTGGGCGGGATCCCGAGC
CCGATCAAGAGTGAGGAACAGAAGATGATCGAGAAGGCGATGGAAAGCTGCGCCTTCAAG
GCGGCGCTGGCCTGCGTGGGAGGA------TTTGTCTTGGGAGGTGCCTTTGGAGTGTTC
ACTGCTGGCATTGATACCAATGTGGGCTTTGACCCTAAGGATCCTTACCGTACACCGACA
GCAAAAGAAGTTCTGAAAGACATGGGACAGAGAGGAATGTCTTACGCCAAAAATTTTGCC
ATTGTGGGCGCCATGTTTTCTTGCACCGAGTGTTTGGTAGAATCTTACCGGGGAAAATCA
GATTGGAAGAACAGTGTCATTAGTGGCTGCATCACTGGAGGAGCCATTGGTTTCAGAGCT
GGCTTAAAGGCCGGGGTCATTGGTTGTGGAGGTTTTGCTGCTTTCTCTGCTGCAATTGAT
TATTACCTACGG------------------------------------------------
---------------------------------------------------------
>Elephant|ENSLAFG00000009675|ENSLAFT00000009673
ATGGCGGCCGCCAGCCCCAATGCTGGGGCGTCCGCTCCTGAGGCAGCGGGTGCC------
---------CAC---GAACCCCCGCTACAGTACAGCGTTCTTTTGCAATACTTGGTGGGT
GACAAGCGCCAGCCCCGG------ATCCTGGAGCCTGGTAGCCTGGGCGGGATCCCTAGT
CCGGCCAAGAGCGAGGAGCAGAAGATAATTGAGAAGGCGATGGAAAGCTGCGCCTTCAAG
GCAGCGCTGGCCTGCGTGGGAGGTGAGCTATGGAAATTGGGTCAGAGAATCGGATACTGC
CGTCTGGGCATAGAGATTATAAAGAATAATGTTGAGAAGAACCCTGAGGCTGGACCTATG
AGTTTAAGTCTCATTGAGAGTGAAGGACATTTA---------------AGAAGTGAATGT
ATTGAGGGTGCAGAGTTGAAGTGTAAGAGAGTAACAAGTAGCAATGAGTATGATGAATCA
GGATGG---AATGTGATGAAAAGTCTTTGTAGTACT---CCAGAGTTGAACTTTACAGCT
GGTTTAAAGGCTGGAGTGATTGGTTGTGGCGGTTTTGCAGCTTTCTCGGCTGCGATCGAT
TATTACCTACGG------------------------------------------------
---------------------------------------------------------
>Bowhead|bmy_00154T0
ATGGCGGAGACGGCCCACAGTGCTGGGGGCTCCGCGCCTGGGGCGGCGGCCTCC------
---------GCC---GAAGCCCCGCTGCAGTACAGCATTCTTCTGCAGTACCTGGTGGGT
GACAAGCGTCAGCCCCGG------CTCCTGGAGCCTGGGAGCCTGGGCGGGATCCCGAGT
CCGGCCAAGAGTGAGGAGCAGAAAATGGTCGAGAGGGCGATGGAAAGCTGCGCCTTCAAG
GCGGCGCTGGCCTGCTTGGGAGGA------TTTGTCTTGGGAGGTGCATTTGGGGTGTTC
ACTGCCGGCATTGATACCAATGTGGGCTTTGACCCTAAGGATCCTTACCGCACGCCTACA
GCAAAAGAAGTTCTTAAAGACATGGGGCAGAGAGGAATGTCCTACGCCAAAAATTTTGCC
ATCGTGGGCGCCATGTTTTCTTGCACTGAGTGTTTGGTAGAATCTTACCGGGGAAAATCA
GATTGGAAGAACAGTGTCATTAGTGGCTGCATCACTGGAGGAGCCATTGGTTTCAGAGCT
GGCTTAAAGGCTGGGGTCATTGGTTGTGGAGGTTTTGCTGCTTTCTCTGCTGCGATCGAT
TATTACCTACGA------------------------------------------------
---------------------------------------------------------
>Minke|BACU018486
ATGGCGGAGACGGCCCACAGTGCCGGGGGCTCCGCTCCTGGGGCGGCGGCCTCC------
---------GCC---GAAGCCCCGCTGCAGTACAGCATTCTTCTGCAGTACCTGGTGGGT
GACAAGCGTCAGCCCCGG------CTCCTGGAGCCTGGGAGCCTGGGCGGGATCCCGAGT
CCGGCCAAGAGTGAGGAGCAGAAGGTGGTCGAGAGGGCGATGGAAAGCTGCGCCTTCAAG
GCGGCGCTGGCCTGCTTGGGAGGA------TTTGTCTTGGGAGGTGCATTTGGGGTGTTC
ACTGCCGGCATTGATACCAATGTGGGCTTTGACCCTAAGGATCCTTACCGCACGCCTACA
GCAAAAGAAGTTCTTAAAGACATGGGGCAGAGAGGAATGTCCTACGCCAAAAATTTTGCC
ATCGTGGGCGCCATGTTTTCTTGCACTGAGTGTTTGGTAGAATCTTACCGGGGAAAATCA
GATTGGAAGAACAGTGTCATTAGTGGCTGCATCACTGGAGGAGCCATTGGTTTTAGAGCT
GGCTTAAAGGCTGGGGTCATTGGTTGTGGAGGTTTTGCTGCTTTCTCTGCTGCGATCGAT
TATTACCTACGA------------------------------------------------
---------------------------------------------------------
