# Supplementary material for: Insights into the Evolution of Longevity from the Bowhead Whale Genome
Source: Cell Rep. 2015 Jan 6;10(1):112–22. doi: 10.1016/j.celrep.2014.12.008 (PMC4536333; doi:10.1016/j.celrep.2014.12.008)
Supplement: Supplemental Folder 2. Species Used in the Analysis of Selective Pressure Variation, Single-Gene Orthologous Families Tested, Likelihood Ratio Tests, MAKER Parameters, and Full Assembly and Read Usage Data, Related to Experimental Procedures [file mmc3.zip › Tested SGOs/reciprocal_group_3528.2.fas]

>Gibbon|ENSNLEG00000014264|ENSNLET00000018193
ATGAACATTCGGGGCGCCCCGGACCTCGGGCAGCCCAGTGACGACCCCAGCAGTGGT---
---GGTGAGCGGGAGCGGATTCGACAGCGCATGAAGATGGTCATCGGGCAGCTTGAGGGC
ATCCTTCGCGAGCTCAAGGAGGTGGCCAAGGAGCTGAGGGAGGTGGTGAGCCAGATCGAT
AAGCTAACCTCAGACTTCGACTTTGAACTGGAGCCGGACGACTGGACCACGGCCACTGTG
AGCAGCACCTCTAGCAGTGACAAGGCGGGCGTGGGC---GGCCCCTTTGACCTGGGCCAC
CTGGACTTCATGACAGCTGATATCCTCTCAGACAGCTGGGAGTTCTGCTCCTTCCTGGAC
GTCTCTACCCCCTCGGACTCCGTGGATGGTCCCGAGTCGACTCGGCCAGGGGCTGGCCCT
GACTACCGCCTCATGAATGGTGGCACGCCCATCCCCAATGGGCCACGAGTGGAGACCCCA
GACTCCTCCAGCGAGGAGGCCTTCGGTGCTGGC------CCCGCGGTGAAG---------
AGCCAGCTGCCCCAGCGGACCCCA---------------------GGGACGCGGGAGAGG
GTGCGGTTCAGTGACAAAGTGCTCTACCATGCTTTGTGTTGTGACGATGAGGAG------
GGGGATGGTGAGCAGGAGGCA---------GAGGAGGAAGAGGTGGGC---TTGCCCCCC
GAGCCTGCCCATACAGAGGCCCACGCAGGCCCCCACAAGCCCTCCCCAGCCCCCTACAAG
TCACGGCGCTCTCCACTGACCAGCCGC------CACTCGGGCTCTACCTTGGCC------
CCTGAACAGACTCGAAGGGTCACGAGGAACAGCAGCACCCAGACAGTGTCAGACAAGAGC
ACGCAGACGGTTCTGCCCTACACAGCCACTAGACAGAAAGCCAGGGGGAAAAAC
>Gorilla|ENSGGOG00000013937|ENSGGOT00000013985
ATGAACATTCGGGGCGCCCCGGACCTCGGGCAGCCCAGTGACGACCCCAGCAGTGGT---
---GGTGAGCGGGAGCGGATTCGACAGCGCATGAAGATGGTCATCGGGCAGCTTGAGGGC
ATCCTTCGCGAGCTCAAGGAGGTGGCCAAGGAGCTGAGGGAGGTGGTGAGCCAGATCGAT
AAGCTAACCTCGGACTTCGACTTTGAACTGGAGCCAGACGACTGGACCACGGCCACTGTG
AGCAGCACCTCTAGCAGTGACAAGGCGGGCATGGGT---GGCCCCTTTGACCTGGGCCAC
CTGGACTTCATGACAGCCGATATCCTCTCAGACAGCTGGGAGTTCTGCTCCTTCCTGGAC
GTCTCTACCCCCTCGGACTCCGTGGATGGTCCCGAGTCGACTCGGCCAGGGGCTGGCCCT
GACTACCGCCTCATGAATGGTGGCACACCCATCCCCAATGGGCCACGAGTGGAGACTCCA
GACTCCTCCAGTGAGGAGGCCTTCGGTGCTGGC------CCCACAGTGAAG---------
AGCCAGCTGCCCCAGCGGACCCCA---------------------GGGACACGGGAGAGG
GTGCGGTTCAGTGACAAAGTGCTCTACCATGCTCTGTGCTGTGACGATGAGGAG------
GGGGATGGTGAGCAGGAGGCG---------GAGGAGGAAGAAGTGGGC---TTGCCCCCT
GAGCCTGCCCATACAGAGGCCCATGCAGGCCCCCACAAGCCCTCCCCAGCCCCCTACAAG
TCACGGCGCTCTCCACTGACCAGCCGC------CACTCAGGCTCTACCTTGGCC------
CCTGAACAGACTCGAAGGGTCACGAGGAACAGCAGCACCCAGACAGTGTCAGACAAGAGC
ACGCAGACGGTTCTGCCCTACACAGCCACTAGACAGAAAGCCAGGGGGAAAAAC
>Guinea_Pig|ENSCPOG00000004026|ENSCPOT00000004070
ATGAACATTCGGGGGGCCCCGGACCTCGGGCAGCCCAGTGACGACCCCAACAGTGGT---
---GGTGAGCGGGAGCGAATCCGACAGCGCATGAAGATGGTCATCGGGCAGCTTGAAGAC
ATCCTGCGGGAGCTCAAGGAGGTGGCCAAGGAGCTTCGGGAGGTGGTGAGCCAGATCGAC
AAACTAACCTCAGACTTTGACTTCGAGCTGGAGCCAGACGATTGGACCACGGCCACTGTG
AGCAGCACCTCTAGCAGTGACAAGGCAGGCGTGGGT---GGCCCCTTTGACCTGGGCCAC
CTGGACTTCATGACAGCTGACATCCTGTCAGACAGCTGGGAATTCTGCTCCTTCCTGGAT
GTGTCCACTCCATCGGACTCTGTGGATGGCCCGGAGTCATCACGGCCAGGAGCTGGCCCT
GACTACCGGCTCATGAATGGTAGCACCCCCATCCCCAATGGGCCCCGAGTGGAGACCCCC
GACTCCTCCAGCGAGGAGGCCTTCAGCGCTGGC------CCCGTG---AAA---------
GTCCAGCTGCCCCAGCGGACCCCA---------------------GGGACGCGGGAGAGG
GTTCGGTTCAGTGACAAAGTGCTCTACCACGCTCTGTGCTGTGATGATGAGGAG------
GCGCACAGTGAG---GAGGCA---------GAAGAGGAGGCGGGGGGC---CCATCCCCC
GAGCAGCCC------------CATGAAGGACCCCTCAAGCCCTCTGCAGTCCCCCACAAG
ACACGGCGCTCCCCACTGACTGCTCGC------CGCTCCAGTCCCACACCGGGC------
CCTGAACAGACCCGAAGGGTCACAAAGAACAGCAGCACCCAGACGGTGTCAGACAAGAGC
ACGCAGACGGTGCTGCCCTACACAGGTGCCAGACAGAAAGCCAAGGGGAAGAAC
>Horse|ENSECAG00000001634|ENSECAT00000001480
ATGAACATTCGGGGCACCCCGGACCTCGGGCAGCCCAGTGACGACCCCAGCAGTGGT---
---GGCGAGCGGGAACGGATTCGACAGCGCATGAAGATGGTCATCGGGCAGCTCGAGGGC
ATCCTGCGGGAGCTCAAGGAGGTGGCCAAGGAGCTAAGGGAGGTGGTGAGCCAGATCGAT
AAGCTGACCTCAGACTTCGACTTTGAACTGGAGCCGGACGACTGGACCACAGCCACTGTG
AGCAGCACCTCCAGCAGCGACAAGGCGGGCGTGGGC---GGCCCCTTTGACCTGGGCCAC
CTGGACTTCATGACAGCCGACATCCTCTCGGACAGCTGGGAGTTCTGCTCCTTCCTGGAC
GTGTCTACCCCCTCGGACTCCGTGGACGGCCCCGAGTCGGCCCGGCCAGGGGCTGGGCCC
GACTACCGGCTCATGAACGGCGGCCTGCCCATCCCCAATGGGCCGCGGGTGGAGACCCCG
GACTCCTCCAGTGAGGAGGCCTTCAGCGCTGGC------CCTGCA---AAA---------
GGCCAGCTGCCCCAGCGGACCCCG---------------------GGCACGCGGGAGAGG
GTGCGGTTCAGCGACAAAGTGCTCTACCACGCTCTGTGCTGTGACGAT---GAG------
GGGGATGGCGAGGAGGAGGCA---------GCAGAGGAGGAGGCCGAC---CTGTCCCCG
GAGCCTCCTCGTACAGAGGCCCCCGCGGGCCCCCCCAAGCCCGCCCCGGCCCCCTACAAG
CCGAGGCGCTCTCCGCTGACCAGCCAC------CGCTCAGGCCCCACCGTTGCC------
CCCGAGCAGACCCGAAGGGTCACGAGGAACAGCAGCACCCAGACGGTGTCAGACAAGAGC
ACGCAGACGGCGCTGCCCTACACAGCCACCAGGCGGAAGGCCAGGGGGAAAAAC
>Mouse|ENSMUSG00000066607|ENSMUST00000085658
ATGAACATTCGGGGTGCCCCGGACCTCGGGCAGCCCAGTGACGACCCCAACAGTGGT---
---GGAGAGAGAGAGCGGATTCGACAGCGCATGAAGATGGTCATCGGGCAACTTGAAGGC
ATCCTGAGAGAACTCAAAGAAGTGGCTAAGGAGCTGAGGGAGGTGGTGAGTCAGATCGAC
AAGCTAACCTCTGACTTTGACTTTGAACTGGAGCCAGATGACTGGACCACGGCCACTGTG
AGCAGCACCTCCAGCAGTGACAAGGCAGGTGTGGGC---GGCCCCTTTGACCTGGGCCAC
CTGGACTTCATGACGGCTGATATCCTCTCAGACAGCTGGGAGTTCTGTTCTTTCCTGGAT
GTCTCCACCCCATCAGACTCGGTGGATGGCCCCGAGGCGCCACGGCCAGGCACAGGCCCT
GACTACCAGCTCATGAATGGTGGTTTGCCCATCCCCAACGGGCCACGAGTGGAGACACCA
GACTCCTCCAGTGAAGAGGCCTTCAGTGCTGGC------CCTGCA---AAG---------
GGCCAGGTGCCCCAGCGGACTCCA---------------------GGGACGAGGGAGAGG
GTACGGTTCAGTGACAAAGTGCTCTACCATGCTCTGTGCTGTGACGATGAAGAG------
GGGGATGGTGAG---GAGGGA---------GAGGAGGAGGAGGAGGGGGACCTGGCCCCA
GAGCTGCCCCGCGTGGAGCCACACACAGGCCCCCTCAAGCCCTCCCCAGCCCCCTACAAG
ACCAAGCGCTCTCCGTTGACCACCCGA------CGCTTGGGCCCCACGTTGGCC------
CCAGAACAGACCCGGAGGGTCACAAGGAACAGCAGCACTCAGACAGTATCAGACAAGAGC
ACGCAGACAGTGCTGCCCTATACGGCCACCAAACAGAAAGCTAAGGGCAAGAAC
>Opossum|ENSMODG00000025259|ENSMODT00000039120
ATGAACATCCGGAGTGCCCAGGACCACGGGCAGGCCAGTGACAACCCCAGTGGTGGTGGT
GGTGGTGAGAGAGAGCGAATCCGGAGGCGAATGAAAATGGTCATCGGGCAGCTGGAGGGC
ATCCTGCAGGAGCTCAAGGAGGTGGCCAAAGAGCTAAGGGAGGTGGTGAGCCAGATAGAC
AAGCTGACGTCAGATTTTGACTTTGAGCCGGAGCCTGACGATTGGACGACAGCCACGGTC
AGCAGTTCATCCAGCAGTGAGAAGGGTGGA---GGGATCGGTGCTTTCGACCTGGCCCAC
CTGGATTTCCTGACTTCAGACGTCCTCTCTGACAGCTGGGAATTCTGCTCCTTCTTGGAC
ATCTCGACCCCCTCAGACCCAGGGGAGGGCCCTGAGCCGGCCCCACAGGCTCCCACCCCT
GACTACAGGCTAATGAATGGAGGCGTGCTTATCCCCAACGGGCCCCGTGTTGAGACCCCT
GACTCCTCCAGTGAGGAGGCCTTCAGCTCTTGTCCCCCCCCTGCT---CCTCCCAAGGGT
GGGCAG---GCCCATAGGACCCCT---------------------GGCACCAGAGAGAGG
GTGCGTTTCAGTGACAAGGTGCTTTATCATGCCCTCTGCTGTGATGATGAGGAA------
GAAGAGGGTGAAGAAGAAACG---------GAAGAGGATGGGGGAGTC---TCCTCCCCA
ACCCCCCCACAGACAGAGCCCCATGTGGCACCCCTCAAACCCCCCCTGGCATCCTGCAAG
CCACGGCGGTCTCCCCTCACAAGCCGAAATGGGAGTCATGCCCCTACACTCACCCCAGGG
CCGGGGCAAGCCCGCAGGGTCACACGGAACACCAGCACCCAAACGGTGTCGGACAAAAGC
ACCCAGACTGTCCTGCCATATGCAGCAACCAGGCAGAAAGTCAAAGGAAAAAAC
>Orangutan|ENSPPYG00000006627|ENSPPYT00000007821
ATGAACATTCGGGGCGCCCCGGACCTCGGGCAGCCCAGTGACGACCCCAGCAGTGGT---
---GGTGAGCGGGAGCGGATTCGACAGCGCATGAAGATGGTCATCGGGCAGCTTGAGGGC
ATCCTTCGCGAGCTCAAGGAGGTGGCCAAGGAGCTGAGGGAGGTGGTGAGCCAGATCGAT
AAGCTAACCTCGGACTTCGACTTTGAACTGGAGCCGGACGACTGGACCACGGCCACTGTG
AGCAGCACCTCTAGCAGTGACAAGGCGGGCGTGGGT---GGCCCCTTTGACCTGGGCCAC
CTGGACTTCATGACAGCCGATATCCTCTCAGACAGCTGGGAGTTCTGCTCCTTCCTGGAC
GTCTCTACCCCCTCGGACTCCGTGGATGGTCCCGAGTCGACTCGGCCAGGGGCTGGCCCT
GACTACCGCCTCATGAATGGTGGCACGCCCATCCCCAATGGGCCACGAGTGGAGACCCCA
GACTCCTCCAGCGAGGAGGCCTTCGGTGCTGGC------CCCACGGTGAAG---------
AGCCAGCTGCCCCAGCGGACCCCA---------------------GGGACGCGGGAGAGG
GTGCGGTTCAGTGACAAAGTGCTCTACCATGCTCTGTGCTGTGACGATGAGGAG------
GGGGATGGTGAGCAGGAGGCG---------GAGGAGGAAGAAGTGGGC---TTGCCCCCC
GAGCCTGCCCATACAGAGGCCCACGCAGGCCCCCACAAGCCCTCCCCAGCCCCCTACAAG
TCACGGCGCTCTCCAATGACCAGCCAC------CGCTCAGGCTCTACCTTGGCC------
CCTGAACAGACTCGAAGGATCACAAGGAACAGCAGCACCCAGACAGTGTCAGACAAGAGC
ACGCAGACGGTTCTGCCCTACACAGCCACTAGACAGAAAGCCAGGGGGAAAAAC
>Platypus|ENSOANG00000010445|ENSOANT00000016556
------------------------------------------------------------
------------------------------------------------------------
---------------------------------------CAGGTGGTGAGTCAGATCGAC
AAGCTGACCTCAGACTTCGACTTCGAGCTGGAGCCAGACGACTGGACAACCGCCACAGTG
AGCAGCACGTCCAGCAGCGACAAAGGAGGT---GGT---GGTCTGTTTGACCTGGGCCAC
CTGGACTTCATGACCTCTGACATTCTCTCCGACAGCTGGGAGTTCTGTTCCTTCCTGGAT
GTCTCCACACCCTCAGACTCAGGCGACGGGTCCGAGCAG---CCTGGGGGCCGGCAGCCC
GATTACAGGCTCATGAACGGTGGAGTGCTGATCCCCAATGGGCCTCGCGGAGAGACCCCA
GACTCCTCCAGTGAGGAGGCCTTTAGCTCTGCCCCAGCCCCTGCC---AAG---------
GGGCAG---CCCCAGCGAACCCCA---------------------GGGACCCGTGAGCGG
GTGCGCTTCAGTGACAAAGTCCTCTACCATGCCTTGTGCTGTGATGACGATGAGGAGGGT
GAGCAGGGGGAGGAGGATGGG---------GAGGAA------------------------
------------------------------------------------------------
---------TCCCCCCTCCCTAGCCGGCACGTACACCTGGCCCCCACGCTCACCGTGGGG
---GGGCAGCCACGGAAGGTCACCAGGAACAGCAGCACACAGACCGTGTCGGATAAAAGC
ACTCAGACTGCCCTGCCCTACATCTCTGCCAAGCAGAAAATCAAAGGCAAAAAC
>Rat|ENSRNOG00000026238|ENSRNOT00000033397
ATGAACATTCGGGGTGCCCCGGACCTCGGGCAGCCCAGTGACGACCCCAACAGTGGT---
---GGAGAAAGAGAGCGGATTCGACAGCGCATGAAGATGGTCATCGGGCAACTTGAAGGC
ATCCTGAGGGAACTCAAAGAAGTGGCTAAGGAGCTGAGGGAGGTGGTGAGTCAGATCGAC
AAGCTAACCTCTGACTTTGACTTTGAACTGGAGCCAGATGACTGGACCACGGCCACTGTG
AGCAGCACCTCCAGCAGTGACAAGGCAGGTGCAGGC---GGTCCCTTTGACCTGGGCCAC
CTGGACTTCATGACGGCTGATATCCTCTCAGACAGCTGGGAGTTCTGTTCCTTCCTGGAT
GTCTCTACCCCATCAGACTCGGTGGATGGTCCTGAGGCACCACGGCCAGGCACAGGCCCT
GACTACCAGCTCATGAATGGTGGTTTGCCCATCCCCAATGGGCCACGAGTGGAGACACCA
GACTCCTCCAGTGAAGAGGCCTTCAGTGCTGGC------CCTGCA---AAG---------
GGCCAGGTGCCCCAGCGGACTCCA---------------------GGGACAAGGGAGAGG
GTACGGTTCAGTGACAAAGTGCTCTACCACGCTCTGTGCTGTGACGATGAAGAG------
GGGGATGGTGAG---GAGGTA---------GAGGAGGAAGAGGCGGGC---CTGGCCCCA
GAGCTGCCCCGTGTGGAGCCACACACAGGCCCCCTCAAGCCCTCCCCAGCCCCCTACAAG
ACCAAACGCTCTCCGTTGACCACCCGA------CGCTTGGGCCCCACGTTGGCC------
CCAGAACAGACCCGGAGGGTCACAAGGAACAGCAGCACTCAGACAGTATCAGACAAGAGC
ACGCAGACAGTGCTGCCCTACACAGCCACCAAACAGAAAGCTAAGGGCAAGAAC
>Macaque|ENSMMUG00000002334|ENSMMUT00000003308
ATGAACATTCGGGGCGCCCCGGACCTCGGGCAGCCCAGTGACGACCCCAGCAGTGGT---
---GGTGAGCGGGAGCGGATTCGACAGCGCATGAAGATGGTCATCGGGCAGCTTGAGGGC
ATCCTTCGCGAGCTCAAGGAGGTGGCCAAGGAGCTGAGGGAGGTGGTGAGCCAGATCGAT
AAGCTAACTTCGGACTTCGACTTTGAACTGGAGCCGGACGACTGGACCACAGCCACTGTG
AGCAGCACCTCTAGCAGTGACAAGGCGGGCGTGGGC---GGCCCCTTTGACCTGGGCCAC
CTGGACTTCATGACAGCCGATATCCTCTCAGACAGCTGGGAGTTCTGCTCCTTCCTGGAC
GTCTCTACCCCCTCGGACTCCGTGGACGGTCCTGAGTCGACTCGGCCAGGGGCTGGCCCT
GACTACCGCCTCATGAATGGTGGCACGCCCATCCCCAATGGGCCACGAGTGGAGACCCCA
GACTCCTCCAGCGAGGAGGCCTTCGGTGCTGGC------CCCGCAGTGAAG---------
AGCCAGCTGCCCCAGCGGACCCCA---------------------GGGACGCGGGAGAGG
GTGCGGTTCAGTGACAAAGTGCTCTACCACGCTCTGTGCTGTGAC---------------
------------------------------------------GTGGGC---TTGCCCCCA
GAGCCTGCCCATACAGAGGCCCACGCAGGCCTCCACAAGCCCTCCCCAGCCCCCTACAAG
TCACGGCGCTCTCCACTGACCAGCCGC------CGCTCAGGCTCTACCTTGGCC------
CCTGAACAGACTCGAAGGGTCACGAGGAACAGCAGCACCCAGACAGTGTCAGACAAGAGC
ACACAGACGGTGCTGCCTTACACAGCCACTAGACAGAAAGCCAGGGGGAAAAAC
>Marmoset|ENSCJAG00000017985|ENSCJAT00000035098
ATGAACATTCGGGGGGCCCCGGACCTCGGGCAGCCCAGTGACGACCCCAGCAGTGGT---
---GGTGAGCGGGAGCGGATTCGACAGCGCATGAAGATGGTCATCGGGCAGCTTGAGGGC
ATCCTTCGTGAGCTCAAGGAAGTGGCCAAGGAGCTGAGGGAGGTGGTGAGCCAGATCGAT
AAGCTAACCTCAGACTTCGACTTTGAACTGGAGCCAGACGACTGGACCACGGCCACTGTG
AGCAGCACCTCTAGCAGTGACAAGGCGGGCGTGGGC---GGCCCCTTTGACCTGGGCCAC
CTGGACTTCATGACAGCCGATATCCTCTCAGACAGCTGGGAGTTCTGTTCCTTCCTGGAC
GTCTCTACCCCCTCGGACTCCGTGGACGGTCCTGAGTCAACTCGGCCAGGGGCTGGCCCT
GACTACCGCCTCATGAATGGTGGCACGCCCATCCCCAATGGGCCACGAGTGGAGACCCCA
GACTCCTCCAGCGAGGAGGCCTTCGGCGCTGGC------CCCACGGTGAAG---------
AGCCAGCTGCCCCAGCGGACCCCA---------------------GGGACGCGGGAGAGG
GTGCGGTTCAGTGACAAAGTGCTCTACCATGCTCTGTGCTGTGACGATGAGGAG------
GGGGACGGTGAGCAGGAGGCC---------GAGGAGGAGGAGGTGGGC---TTGCCCCCC
GAGCCTGTCCATACAGAGGCCCATGCAGGCCCCCACAAGCCCTCCCCAGCCCCCTACAAG
TCATGGCGCTCTCCACTGACCAGCCGC------CGCTCAGGCTCTGCCTTGGCC------
CCCGAACAGACTCGAAGGGTCACGAGGAACAGCAGCACCCAGACAGTGTCAGACAAGAGC
ACGCAGACGGTGCTGCCCTACACGGCCACTAGACAGAAAGCCAGGGGGAAAAAC
>Microbat|ENSMLUG00000026701|ENSMLUT00000026856
ATGAACATTCGGGGCACCCCGGACCTCGGGCAGCCCAGTGACGACCCCAGCAGTGGT---
---GGCGAACGTGAGCGGATTCGACAGCGCATGAAGATGGTCATCGGGCAGCTGGAGGGC
ATCCTACGGGAGCTCAAGGAGGTGGCCAAGGAGCTCAGGGAGGTGGTGAGCCAGATAGAT
AAGTTAACCTCAGACTTCGATTTTGAACTGGAGCCAGATGACTGGACCACGGCCACTGTG
AGCAGTACCTCCAGCAGCGACAAGGCCGGTGTAGGT---GGCCCCTTTGACCTGGGCCAC
CTGGACTTCACAACAGCTGACATCCTCTCAGACAGCTGGGAGTTCTGCTCCTTCCTGGAT
GTCTCTACCCCTTCAGATTCCATGGACGCCGCCGAGTCAACACGACCAGGGGCTGGTTCT
GACTACCGACTCATGAACGGTGGCATGCCCATTCCTAATGGGCCACGGGTGGAGACCCCA
GACTCCTCCAGTGAGGAGGCCTTCAGCACCGGC------CCTCTC---AAG---------
GGGCAACTGCCCCAGCGGACCCCA---------------------GGCACACGGGAGAGA
GTGCGCTTCAGCGACAAAGTGCTCTACCATGCTTTGTGCTGTGATGATGAAGAG------
GGGGATGGTGAGGAGGCAGCG---------GCAGAGGAGGAGGCGGAC---CTGTCCCCA
GAGCCTCCCCATACAGAGGCCCATGTGGGCCCCCTCAAGACCTCCCTGGCCCCCAACAAG
CCAAGGCGCTCTCCACTGACTGGCCGA------TGCTCAGGCCCCACCTTGGCC------
CCCGAGCAGACACGAAGGATCATGAGGAACAGCAGCACCCAAACGGTGTCAGACAAGAGC
ACGCAGACAGTGCTTCCCTACACAGCCTCCAGACAGAAAGCCAAAGGGAAAAAC
>Human|ENSG00000205363|ENST00000379822
ATGAACATTCGGGGCGCCCCGGACCTCGGGCAGCCCAGTGACGACCCCAGCAGTGGT---
---GGTGAGCGGGAGCGGATTCGACAGCGCATGAAGATGGTCATCGGGCAGCTTGAGGGC
ATCCTTCGCGAGCTCAAGGAGGTGGCCAAGGAGCTGAGGGAGGTGGTGAGCCAGATCGAT
AAGCTAACCTCGGACTTCGACTTTGAACTGGAGCCGGACGACTGGACCACGGCCACTGTG
AGCAGCACCTCTAGCAGTGACAAGGCGGGCATGGGT---GGCCCCTTTGACCTGGGCCAC
CTGGACTTCATGACAGCCGATATCCTCTCAGACAGCTGGGAGTTCTGCTCCTTCCTGGAC
GTCTCTACCCCCTCGGACTCCGTGGATGGTCCCGAGTCGACTCGGCCAGGGGCTGGCCCT
GACTACCGCCTCATGAATGGTGGCACGCCCATCCCCAATGGGCCACGAGTGGAGACCCCA
GACTCCTCCAGTGAGGAGGCCTTTGGTGCTGGC------CCCACGGTGAAG---------
AGCCAGCTGCCCCAGCGGACCCCA---------------------GGGACACGGGAGAGG
GTGCGGTTCAGTGACAAAGTGCTCTACCATGCTCTGTGCTGTGACGATGAGGAG------
GGGGACGGTGAGCAGGAGGTG---------GAGGAGGAAGAAGTGGGC---TTGCCCCCT
GAGCCTGCCCATACAGAGGCCCATGCAGGCCCCCACAAGCCCTCCCCAGCCCCCTACAAG
TCACGGCGCTCTCCACTGACCAGCCGC------CACTCAGGCTCTACCTTGGCC------
CCTGAACAGACTCGAAGGGTCACGAGGAACAGCAGCACCCAGACAGTGTCAGACAAGAGC
ACGCAGACGGTTCTGCCCTACACAGCCACTAGACAGAAAGCCAGGGGGAAAAAC
>Orca|XP_004276332.1
ATGAACATTCGGGGCACCCCGGACCTCGGGCAGCCCAGTGACGACCCCAGCAGTGGT---
---GGCGAGCGGGAGCGGATTCGACAGCGCATGAAGATGGTCATTGGGCAGCTGGAGGAC
ATCCTGCGGGAGCTCAAGGAGGTGGCCAAGGAGCTAAGGGAGGTGGTGAGCCAGATCGAT
AAGCTAACCTCGGACTTTGACTTCGAACTGGAGCCGGATGACTGGACCACAGCCACCGTG
AGCAGCACCTCCAGCAGCGACAAGGTGGGCGTGGGC---GGCCCCTTTGACCTGGGCCAC
CTGGACTTTATGACAGCTGACATCCTCTCGGATAGCTGGGAGTTCTGCTCCTTCCTGGAC
ATCTCCACCCCCTCAGACTCCGTGGACGGCCCCGAGTCGACCCGGCCAGGGGCTGGCCCT
GACTACCGGCTCATGAATGGCAGCGTGCCCATCCCCAACGGGCCCCGGGTGGAGACCCCG
GACTCCTCCAGCGAGGAGGCCTTCAGCGCTGGC------CCTGTG---AAG---------
GGCCAGCTGCCCCAGCGGACCCCG---------------------GGCACACGGGAGAGG
GTGCGATTCAGCGACAAAGTGCTCTACCATGCTCTATGCTGTGACGACGAGGAG------
GGGGACGGCGAGGAGGAGGTG------------------------GGC---CTGTCCCCG
GAGCCTCCCCACACAGAGGCCCACGCGGGCCCCCTCAAGCCCTCCCCGGCTCCCTACAAG
CCGAGGCGCTCTCCACTGACTGGCCAC------CGCTCAGACCCCACCTTGGCC------
CCCGAGCAGACCCGAAGGGTCACAAGAAACAGCAGCACCCAAACGGTGTCAGACAAGAGC
ACTCAGACGGTGCTGCCCTACATGGCCACCAGACAGAAAGCCAAGGGGAAAAAC
>Chimp|ENSPTRG00000030242|ENSPTRT00000058382
ATGAACATTCGGGGCGCCCCGGACCTCGGGCAGCCCAGTGACGACCCCAGCAGTGGT---
---GGTGAGCGGGAGCGGATTCGACAGCGCATGAAGATGGTCATCGGGCAGCTTGAGGGC
ATCCTTCGAGAGCTCAAGGAGGTGGCCAAGGAGCTGAGGGAGGTGGTGAGCCAGATCGAT
AAGCTAACCTCGGACTTCGACTTTGAACTGGAGCCGGACGACTGGACCACGGCCACTGTG
AGCAGCACCTCTAGCAGTGACAAGGCGGGCATGGGT---GGCCCCTTTGACCTGGGCCAC
CTGGACTTCATGACAGCCGATATCCTCTCAGACAGCTGGGAGTTCTGCTCCTTCCTGGAC
GTCTCTACCCCCTCGGACTCCGTGGATGGTCCCGAGTCGACTCGGCCAGGGGCTGGCCCT
GACTACCGCCTCATGAATGGTGGCACGCCCATCCCCAATGGGCCACGAGTGGAGACCCCA
GACTCCTCCAGTGAGGAGGCCTTCGGTGCTGGC------CCCACGGTGAAG---------
AGCCAGCTGCCCCAGCGGACCCCA---------------------GGGACACGGGAGAGG
GTGCGGTTCAGTGACAAAGTGCTCTACCATGCTCTGTGCTGTGACGATGAGGAG------
GGGGACGGTGAGCAGGAGGCG---------GAGGAGGAAGAAGTGGGC---TTGCCCCCT
GAGCCTGCCCATACAGAGGCCCATGCAGGCCCCCACAAGCCCTCCCCAGCCCCCTACAAG
TCACGGCGCTCTCCACTGACCAGCCGC------CACTCAGGCTCTACCTTGGCC------
CCTGAACAGACTCGAAGGGTCACGAGGAACAGCAGCACCCAGACAGTGTCAGACAAGAGC
ACGCAGACGGTTCTGCCCTACACAGCCACTAGACAGAAAGCCAGGGGGAAAAAC
>Cow|ENSBTAG00000025803|ENSBTAT00000036489
ATGAACATTCGGGGCACCCCGGACCTCGGGCAGCCCAGTGACGACCCCAGCAGTGGT---
---GGCGAGCGGGAGCGGATTCGACAGCGCATGAAGATGGTCATCGGGCAGCTGGAGGAC
ATCCTGCGAGAGCTCAAGGAGGTGGCCAAGGAGCTAAGGGAGGTGGTGAGCCAAATCGAT
AAACTAACCTCGGACTTCGACTTTGAACTGGAGCCAGATGACTGGACCACAGCCACTGTG
AGCAGCACCTCCAGCAGCGACAAGGCAGGCGTGGGC---GGCCCCTTTGACCTTGGCCAC
CTGGACTTTATGACGGCCGACATCCTCTCGGACAGCTGGGAGTTCTGCTCCTTCCTGGAC
ATCTCCACGCCCTCAGACTCCGTGGACGGCCCCGAGTCGACCCGGCCGGGGGCCGGCCCA
GACTACCGGCTCATGAACGGTGGCCTGCCCGTCCCCAACGGGCCCCGGGTGGAGACCCCG
GACTCCTCCAGTGAGGAGGCCTTCAGCGCCGGC------CCTGTG---AAG---------
GGCCAGCTGCCCCAGCGGACCCCG---------------------GGGACGCGGGAAAGG
GTGCGGTTCAGCGACAAAGTGCTCTACCACGCTCTGTGCTGTGACGACGAGGAG------
GGGGACGGCGAGGAGGAGGCC---------GCAGAGGAGGAGGGGGGC---CTGTCCCCG
GAGCCTGCCCACACAGAGGCCCCTGCTGGCCCCCTCAAGCCCTCCCCGGCTCCCTACAAG
CCCAGGCGCTCTCCTCTGACTGGACGC------CGCTCAGGCCCCACCTCGGTC------
CCTGAGCAGACCCGCAGGGTCACACGGAATAGCAGTACCCAAACAGTGTCGGACAAGAGC
ACGCAGACGGTACTGCCCTACACGGCCACCAGACAGAAAGCCAAGGGGAAAAAC
>Dog|ENSCAFG00000030990|ENSCAFT00000047078
ATGAACATTCGGGGCACCCCGGACCTCGGGCAGCCCAGTGACGACCCCAGCAGTGGT---
---GGCCAGCGGGAGCGGATTCGACAGCGCATGAAGATGGTCATCGGGCAGCTCGAGGGC
ATTCTGCAGGAACTCAAGGAGGTGGCCAAGGAGCTCAGGGAGGTGGTGAGCCAGATCGAT
AAGCTAACCTCAGACTTCGACTTCGAACTGGAGCCAGACGACTGGACCACAGCCACTGTG
AGCAGCACCTCCAGCAGCGACAAGGCGGGCGTGGGC---GGCCCCTTCGACCTGGGCCAC
CTGGACCTCGTCACGGCCGACATCCTCTCGGACAGCTGGGAGTTCTGCTCCTTCCTGGAC
GCGTCCACCCCGTCGGACTCTGTGGACGGCGCCGAGCCCTCGCGGCCGGGGGCTGGCCCC
GACTACCGGCTCATGAACGGCGGCACGCCCGTCCCCAACGGGCCCCGGGTGGAGACCCCG
GACTCCTCCAGCGAGGAGGCCTTCGGCGGCGGC------CCGGCC---AAG---------
GGCCAG---CCCCAGCGGACCCCA---------------------GGCACCCGCGAGAGG
GTGCGCTTCAGCGACAAAGTGCTCTACCACGCCCTGTGCTGCGACGAC---GAG------
---------------GAGGCGGACGGCGGGGCGGCGGCCGAGGCGGGC---CTGTCCCCA
GAGCCCCCCCGCCCCGAGGCCCCGGTGGGCGCCCCCAAGCCCCCGCCCGCCCCCTGCAAG
CCCAGGCGCCCTCCGCTGACCAGCTGC------CGCCCGGGCCCCGCC---GCC------
CCCGAGCAGACCCGGAGGGTCACAAGGAACAGTAGCACCCAGACGGTGTCCGACAAAAGC
ACTCAGACGTTGCTGCCCTACACGGCTGCCAAACAGAAGGCCAAGGGGAAAAAC
>Elephant|ENSLAFG00000022274|ENSLAFT00000033241
ATGAACATTCGGGGTGCCCCGGACCTCGGGCAGCCCCCTGACGACCCCAGCAGTGGC---
---GGCGAGCGGGAGCGGATTCGACAGCGCATGAAGATGGTCATCGGGCAGCTTGAGGGC
ATCCTGCGGGAGCTCAAGGAGGTAGCCAAGGAGCTGAGGGAGGTGGTGAGCCAGATCGAT
AAGCTGACCTCAGACTTCGACTTTGAACTGGAGCCAGATGACTGGACCACAGCCACTGTG
AGCAGCACCTCCAGCAGCGACAAGGCGGGTGTGGGT---GGCCCTTTTGACCTGGGCCAC
CTGGACTTCATGACAGCCGACATACTCTCAGACAGCTGGGAGTTCTGCTCCTTCCTGGAC
ATGTCCACCCCCTCAGACTCTGTGGACTGTCCTGAGCTGGCCCGGCCAGTTGCTGGCCCT
GACTACCGGCTCATGAACGGTGGCATGCCCATTCCCAATGGGCCGCAGGTAGAGACCCCA
GACTCTTCCAGCGAGGAGGCTTTCAGCGCTGGC------CCCGCC---AAA---------
GGCCAGCTGCCCCAGCGGACCCCGGAGCTGCCCCAGCGGACTCCGGGCACGCGGGAGAGG
GTGCGGTTCAGTGACAAAGTGCTGTACCACGCACTGTGCTGTGATGATGAGGAG------
GGGGATGGCGAGGAGGAGGCA---------GAGGAAGCGGAGGTGGGC---CTGCCCCCC
GAGCCCCCCCGCACAGAGGCCCTCACAGGCCCCCTCAAGCCCTCCCCAGCTCCCCCCAAG
CCAAGGCGCTCTCCACTGACCAGCCAC------CGTTCAGGCCCCACCTTGGCC------
CCTGAGCAGACCCGGAGGGTCACACGGAACAGCAGCACCCAGACGGTGTCAGACAAGAGC
ACGCAAACGGTGCTGCCCTACACGGCCACCAGACAGAAAGCCAGAGGGAAAAAC
>Bowhead|bmy_11984T0
ATGAACATTCGGGGCACCCCGGACCTCGGGCAGCCCAGTGACGACCCCAGCAGTGGT---
---GGCGAGCGGGAGCGGATTCGACAGCGCATGAAGATGGTCATTGGGCAGCTGGAGGAC
ATACTGCGAGAGCTCAAGGAGGTGGCCAAGGAGCTAAGGGAGGTGGTGAGTCAGATCGAT
AAGCTAACCTCGGACTTCGACTTCGAACTGGAGCCAGATGACTGGACCACAGCCACCGTG
AGCAGCACCTCCAGCAGCGACAAGGCGGGCGTGGGC---GGCCCCTTTGACCTGGGCCAC
CTGGACTTTATGACAGCTGACATCCTCTCGGATAGCTGGGAGTTCTGCTCCTTCCTGGAC
GTCTCCACCCCCTCAGACTCCGTGGACGGCCCCGAGTCGACCCGGCCGGGGGCTGGCCCT
GACTACCGGCTCATGAATGGCGGCATGCCCATCCCCAACGGGCCCCGGGTGGAGACCCCG
GACTCCTCCAGCGAGGAGGCCTTCAGCGCTGGC------CCTGTG---AAG---------
GGCCAGCTGCCCCAGCGGACCCCG---------------------GGCACGCGGGAGAGG
GTGCGGTTCAGCGACAAAGTGCTCTACCATGCTCTGTGCTGTGACGACGAGGAG------
GGGGACGGCGAGGAGGAGGTG------------------------GGC---CTGTCCCCG
GAGCCTCCCCACACAGAGGCCCACGCGGGCCCCCTCAAGCCCTCCCCGGCTCCCTACAAG
CCGAGGCGCTCTCCACTGACTGGCCGC------CGCTCAGGCCCCACCTTGGCC------
CCCGAGCAGACCCGAAGGGTCACAAGAAACAGCAGCACCCAAACGGTGTCAGACAAGAGC
ACGCAGACAGTGCTGCCCTACATGGCCACCAGACAGAAAGCCAAGGGGAAAAAC
>Minke|BACU017928
ATGAACATTCGGGGCACCCCGGACCTCGGGCAGCCCAGTGACGACCCCAGCAGTGGT---
---GGTGAGCGGGAGCGGATTCGACAGCGCATGAAGATGGTCATTGGGCAGCTGGAGGAC
ATACTGCGGGAGCTCAAGGAGGTGGCCAAGGAGCTAAGGGAGGTGGTGAGCCAGATCGAT
AAGCTAACCTCGGACTTCGACTTCGAACTGGAGCCAGATGACTGGACCACAGCCACCGTG
AGCAGCACCTCCAGCAGCGACAAGGCGGGCGTGGGC---GGCCCCTTTGACCTGGGCCAC
CTGGACTTTATGACAGCTGACATCCTCTCGGATAGCTGGGAGTTCTGCTCCTTCCTGGAC
GTCTCCACCCCCTCAGACTCCGTGGACGGCCCCGAGTCGACCCGGCCGGGGGCTGGCCCT
GACTACCGGCTCATGAATGGCGGCATGCCCATCCCCAACGGGCCCCGGGTGGAGACCCCG
GACTCCTCCAGCGAGGAGGCCTTCAGCGCTGGC------CCTGTG---AAG---------
GGCCAGCTGCCCCAGCGGACCCCG---------------------GGCACGCGGGAGAGG
GTGCGGTTCAGCGACAAAGTGCTCTACCATGCTCTGTGCTGTGACGACGAGGAG------
GGGGACGGCGAGGAGGAGGTG------------------------GGC---CTGTCCCCG
GAGCCTCCCCACACAGAGGCCCACGCGGGCCCCCTCAAGCCCTCCCCGGCTCCCTACAAG
CCGAGGCGCTCTCCACTGACTGGCCGC------CGCTCAGGCCCCACCTTGGCC------
CCCGAGCAGACCCGAAGGGTCACAAGAAACAGCAGCACCCAAACGGTGTCAGACAAGAGC
ACTCAGACGGTGCTGCCCTACATGGCCACCAGACAGAAAGCCAAGGGGAAAAAC
