# Supplementary material for: Insights into the Evolution of Longevity from the Bowhead Whale Genome
Source: Cell Rep. 2015 Jan 6;10(1):112–22. doi: 10.1016/j.celrep.2014.12.008 (PMC4536333; doi:10.1016/j.celrep.2014.12.008)
Supplement: Supplemental Folder 2. Species Used in the Analysis of Selective Pressure Variation, Single-Gene Orthologous Families Tested, Likelihood Ratio Tests, MAKER Parameters, and Full Assembly and Read Usage Data, Related to Experimental Procedures [file mmc3.zip › Tested SGOs/reciprocal_group_3533.2.fas]

>Gibbon|ENSNLEG00000012515|ENSNLET00000015958
------ATGGCGGAGACGCTGAGGCGGGTGCTAACCAGGGGCTGTGCGGTCTGGTCCGGG
GAGGAGAACACG---CCTGCCGCTGGACCGCCTTTGCTGCTGCTCGGTACACCAGGATCT
GGAAAAACAGCGCTGCTATTTGCTGCGGCTCTAGAGGCGGCGGGGGAGGGCCAAGGTCCA
GTACTCTTCCTGACACGAAGGCCTCTTCAAAGCCTGCCCCGCGGG------ACCGGAACG
ACTCTAGACCCAATGAGACTCCAGAAGATCCGCTTCCAGTACCCACCCTCAACCCGAGAG
CTTTTTCGGCTCCTGTGCTCTGCCCATGAGGCCCCGGGGCCAGCCCCCTCCCTTCTGCTG
CTCGACGGCCTAGAAGAGTACCTAGCGGAAGACCCAGAGCCCCAGGAAGCCGCCTACCTC
ATTGCCTTACTTCTAGACACAGCTGCCCACTTCAGCCACCAGCTTGGGCCTGGCCGG---
------------------GACTGTGGGCTCATGGTGGCCCTCCAGACCCAGGAGGAGGCA
---GAT---AGTGGGGACGTCCTGCACCTGGCACTGCTCCAGCGGTATTTTCCTGCCCAG
TGCTGGCTGCAGCCAGAT---------------GCACCAGGT---------CCAGGAGAG
CAC---GGCCTCCGAGCCTGCCTGGAG------------CCAGGAGGGCTGGGCCCCAGA
ACAGAGTGGTGGGTGACTTTCCGATCAGATGGAGAAATGATGATCGCTCCGTGGCCCACC
CAGGCTGGTGACCCCAGCTCAGGCAAG---GGTTCAAGCTCTGGAGGCCAGCCC------
------------------------------------------------------------
---------------------
>Gorilla|ENSGGOG00000002542|ENSGGOT00000002556
------------------------------------------------------------
---------------CCTGCCGCCGGACCGCCTTTGCTGCTGCTCGGTACACCAGGATCT
GGAAAAACAGCGCTGCTATTTGCTGCGGCCCTAGAGGCGGCGGGGGAGGGCCAAGGCCCA
GTCCTCTTCCTGACACGAAGGCCTCTTCAAAGCATGCCCCGCGGG------ACCGGAACG
ACTCTAGACCCAATGCGACTCCAGAAGATCCGCTTCCAGTACCCACCCTCAACCCGAGAG
CTTTTCCGGCTCCTGTGCTCTGCCCATGAGGCCCCGGGGCCAGCCCCCTCCCTTCTGCTG
CTCGACGGCCTAGAAGAGTACCTAGCGGAAGACCCAGAGCCCCAGGAAGCCGCCTACCTC
ATTGCCTTACTTCTAGACACAGCTGCCCACTTCAGCCACCGGCTTGGGCCTGGCCGG---
------------------GACTGTGGGCTCATGGTGGCCCTCCAGACCCAGGAGGAGGCA
---GAT---AGTGGGGACGTCCTGCACCTGGCACTGCTCCAGCGGTATTTTCCTGCCCAG
TGCTGGCTGCAGCCAGAT---------------GCACCAGGT---------CCAGGAGAG
CAC---GGCCTCCGAGCCTGCCTGGAG------------CCAGGCGGGCTGGGCCCCAGA
ACAGAGTGGTGGGTGACTTTCCGATCAGATGGAGAAATGATGATCGCTCCGTGGCCCACC
CAGGCTGGTGACCCCAGCTCAGGCAAG---GATTCAAGCTCTGGAGGCCAGCCC------
------------------------------------------------------------
---------------------
>Guinea_Pig|ENSCPOG00000001918|ENSCPOT00000001939
------ATGGCGGAGGTGCTGAGGCGAGTGCTAAACCGAGGCAGCGCGGCTGGGATT---
GCGGAGAATACG---GCTGAGTCTGGACCGCCTTTGTTGCTGCTCGGTGCTCCAGGTTCT
GGAAAAACAGCGCTGCTATTTGCCGCGGCCCTGGAAGCAGCAGGAGAGGGTCGAGGGCCT
GTCCTATTCCTGACCCGGAGGCCTCTTCAAAGCCTGCCCCGTGGT------ACTGCACGA
ACACTGGAGCCTTGGCGGCTGCAGAAGATTCGCTTCCAGTATCCGCCCTCAACGCAAGAG
CTGCTCCAGGTCCTGTGCTCTGCCCATGAGAGCACGGGCCCGGTGCCCTCCCTTCTGCTG
CTCGATGGCTTGGAGGAGTACCTAGCAGAAGATCCGGCGGGCCAGGACACGACCTACCTG
GCCGCCTTGCTGCTGGATACGGCTGCCTACTTCCGCCAGCGAGCTGGCCCCAGCCGG---
------------------CAGTGCGGGCTCATAGTGACCCTGCAGACCCAGGAGGAGGCA
---GAT---GGCGGGGAGGCCCTGCAGAGGGCGCTGCTCCAACGTTACTTTCCGGCGCAG
TGCTGGCTGCAGGCCGAT---------------GAAGCCAGC---------CCGGGAGCG
CAG---GGCTTCCGAGTGGGCCTGGAG------------TCAGGCGGGCCGCGCCCCAGG
GCAGAGTGGCTTGTGACTTTCAGACCCGATGGAGAGATGACCATCACCTCGAGGCCTAAT
CAGACAAGGGAGCCCAGCCTCGACAAG---AGTTCGAGCTCCAGGGGT------------
------------------------------------------------------------
---------------------
>Horse|ENSECAG00000012684|ENSECAT00000013129
TTGCGAATGGCGGAGGCGCTGAGGCGGGTGCTAAGTCCCAGCAGCGCGGCCGGGCCTGAG
GAGGAGAACACA---GCTGAGGCTGGGCCACCTTTGCTGCTGCTCGGCGGTCCCGGCTCC
GGAAAGACAGCGCTGCTATTCGCGGCGGCCCTTGAGACGGCAGGGGAGGGCCGAGGCCCC
GTCCTCTTCCTGACCCGGAGGCCTCTACAAAGCCTTCCTCGCGGG------ACCGGAGCG
GCGCTCGACCATCTGCGGCTGCAGAAGATCCGCTTCCAGTACCCACCCTCGACCCGTGAG
CTTCTCCACCTCCTGTGCTCTGCCCATGAGGCCCGGGGGCCAGCCCCGTCCCTCCTGCTG
CTCGATGGCTTGGAGGAGTACCTAGCTGAAGACCCGGGGCTCCAGGAAGCCGCCTACCTG
GCTGCCCTGCTTCTGGACACTGCTGACCACTTCAGCCACCGAGTTGGACCTGGCGGT---
------------------GGCTGTGGGCTCATTGTGGCCCTCCAGACCCAGGAGGAGGGA
---GAC---AGTGGGGATGCCCTGCAGCTGTCAGTGCTCCAGCGGTATTTCCCTGCCCAG
TGCTGGCTGCAGCCGGAT---------------GCACCAGGG---------CCAGGACAG
CAC---CGCCTCCGAGCCAGCCTGGAG------------CCAGGTGGGCTGGGCCCCAGG
GCAGAGTGGTGCGTGGCTTTCCGACCAGATGGAGAGATGACAGTCACCCCGTGGCCTGCC
CAGGCTGGCGACCCCAGCTCAGACAAG---GGTTCAAGCTCTGGAGGCCAGCGC------
------------------------------------------------------------
---------------------
>Mouse|ENSMUSG00000051238|ENSMUST00000053583
------ATGGCGGAGGCGCTGAGGCGGGTGCTGAATGCCGGCTGCGCGGCAAGGCCAGGA
GAGGATGGCGCT---------GCCGGGCCGCCATTGCTGTTGCTCGGCGCTCCGCGCTCT
GCGCAGACGTCGCTGCTGTTTGCAGCCGCCCTTGAGGCGGCAGGGGAAGGCCGCGGGTCC
GTCCTCTTCGTGACGCGAAGGCCCCTTCAGAGCCTGCCGCTCAGT------ACACCCACA
GCGCGAGAGCATTGGCGGCTCCAGAAGGTTCGTTTCCAGTACCCATCCTCAATTCAAGAG
CTTCTCCAGCTGCTGGCCTCTGCCCATGAGGCCCCAGCACCGACCCCATCCCTTCTACTC
CTGGACGGCCTGGAAGAATATCTCGCAGAGGATCCCAGTGCCCAGGAAGCCGCCTACTTG
GCTGCATTGCTTCTGGATACTGCTGCCTTCTTTAGCCACCGTCTTGGAGCCAATGGC---
------------------AGTTGTGGGCTTGTTGTGGCCCTTGAAACCCAGAAAGAAGCA
---GAG------GCCGATGCCCCACATCTGCCATTACTTAAGCGATATTTTCCTGCACAG
TGCTGGTTGCAGCCAGAT---------------GCCCTAGGC---------TTGGGACAG
CATTGCTGCCTTCGAGCCAGCCTAGAG------------TTGGGCAAACTGAGCCCTAGG
ACAGAGTGGTCAGTGAGTTTCTTACCCTGTGGAGAGATGAAGGTCACCCCATGGCTTGCC
CAGGCTTCTAAGCTCAGCCCAGAGAAGAAAGATTCAAGTGCTGGAAGCCAGTCCTTAACT
TTGGGATGTGACAACCTCCCTGGTCCTGGGTCTCCCTTGGATGGGATACTTACTTCAGAG
ACAGGTGCAGATTCAAAGACC
>Opossum|ENSMODG00000006511|ENSMODT00000008243
------GGCATGGAGGCTCTACGGAAACTGCTGAGTCCCCGGTCTGGGGTCTGCGGA---
GAAAGTTGTGAG---GTTGGGGCGGGTCCTGGCCTTCTGCTGCGCGGGAAGCCCGGCTCT
GGGAAGACGGCGTTGCTGTTCGCGGCGGCTCTGGTGGCAGCGGGGGAGGGCCGAGGCCCC
GTACTGTTTGTGGCTCGGAGGGCCGTCCAGAGGCTGCCTCCAGGATGGAAAGGTGGCGCC
GCTAGGGACCCGCTGAGGCTCCAGAAAATTCACTTCCTGTATCCACCATCCTTTCGAGAG
CTGCTACAGCTGCTGAGTGGCATGCATGAGACAGCGGCCCAGCCTCCCTCCCTTCTGCTG
CTGGATGGCCTAGACGAGTACTTGGCAGAGACCTCCGGACCCCAGGCATGTGCCCACCTG
GCAGCCCTGCTGGTGGACACAGTCGCCCACTTCTCA------------------------
---GGCTGCTCGAGCAGCAACTGTGGACTCCTGGTCACCATGCGAAGTCCTGATGAGGTT
---GAGACGGAGGAAGCTGCCCTCCAGCTGACTGTGCTCCAGAGATACTTGCCCACATGC
CTCTGGCTGGAGCCGGAGCCCCCAGACCTGGCAGAGGCAAGGCCCCAGGACCCCGGGGGG
TAC------TTCCGGGCCCGAGTCTCC------------AGTGGGCCAGACTTCCCCAAG
CAGGAATGGTGCTTGAGTTTTGGACACAATGGTGAGATGGCTATTTCCCAAGTGACCTGC
CAGCCCTCCCAGCACCAACCTCAGAAGACTGAGATCAGCAGCTCTAGC------------
------------------------------------------------------------
---------------------
>Orangutan|ENSPPYG00000009579|ENSPPYT00000011163
------ATGGCGGAGACGCTGAGGAGGGTGCTAACCAGGGGCGGTGCGGTCTGGTCCGGG
---GAGAACACG---CCTGCCGCCGGACCGCCTTTGCTGCTGCTCGGTACACCAGGATCT
GGAAAAACAGCGCTGCTATTTGCTGCGGCCCTAGAGGCGGCGGGGGAGGGCCAAGGCCCA
GTCCTCTTCCTGACACGAAGCCCTCTTCAAAGCATGCCCCGCGGG------ACCGGAACG
ACTCTAGACCCAATGCGACTCCAGAAGATCCGCTTCCAGTACCCACCCTCAACCCGAGAG
CTTTTCCGGCTCCTGTGCTCTGCCCATGAGGCCCCGGGGCCAGCCCCCTCCCTTCTGCTG
CTCGACGGCCTAGAAGAGTACCTAGCGGAAGACCCAGAGCCCCAGGAAGCCGCCTACCTC
ATTGCCTTACTTCTAGACACAGCTGCCCACTTCAGCCACCGGCTTGGGCCTGGCCGG---
------------------GACTGTGGGCTCATGGTGGCCCTCCAGACCCAGGAGGAGGCA
---GAT---AGTGGGGACGTCCTGCACCTGGCACTGCTCCAGCGGTATTTTCCTGCCCAG
TGCTGGCTGCAGCCAGAT---------------GCACCAGGT---------CCAGGAGAG
CAC---GGCCTCCGAGCCTGCCTGGAG------------CCAGGCGGGCTGGGCCCCAGA
ACAGAGTGGTGGGTGACTTTCCGATCAGATGGAGAAATGATGATCGCTCCGTGGCCCACC
CAGGCTGGTGACCCCAGCTCAGGCAAG---GGTTCAAGCTCTGGAGGCCAGCCC------
------------------------------------------------------------
---------------------
>Platypus|ENSOANG00000004347|ENSOANT00000006895
------------------------------------------------------------
------------------------------------------------------------
------------------------------------------------------------
------------------------------------------------------------
------------------CTCCAGAAAATCCGCTTCCTGTATCCCCACTCCTCCCAGGAG
CTGCTGCAGCTCGTCAGCTCCATGCATGAAACCCCCAGCCACATCCCCTCCCTCCTCCTC
TTGGATGGGCTGGACGAATACTTGACTGAGTGCAACGAACAACCGCTGGCCACCCATCTC
ACAGCCCTGCTCGTCGACACGGCCACCTACTTCTCGGAGAAGCTGGGGCCCGGCCACTCG
GAGGGTGCGGTCACCTCGGGCTTCAGCCTCATCGTCTCTGTACGG---CCGTCGGCGCTG
---GAG---GAGGAGGCCTCCCTCCAGACGGCTCTACTCGAGCGCTATTTCCCCATGAGG
TGCTGGCTGGAACCCGAA---------------GAAGTTGGGACCCAGGAGTCTGAGCAG
TTC---TCCTTCCGGACCCGGTTTTCTGGCTGGCACCGGCCGGGCTCCCAGGACCAAAAG
CTGGAGTGGCGACTAGGATTCGGGCCCGATGGCGAAATGACAAAGAGAAAGGAGTGGCCA
GAGAGGGGCCCGGCAGGGGGGCGGGGTGGGGGGGCACACTGGAGGCCA------------
------------------------------------------------------------
---------------------
>Rabbit|ENSOCUG00000021369|ENSOCUT00000025649
------ATGGCGGAGGCGCTGCGGCGAGTGCTCAGCCGAAGTAGCGCGGCCGGGCCG---
GAGGAGGACACG---GCCGAGGCCGGACCGCCTTTGTTGCTGCTCGGCGCCCCAGGATCT
GGGAAAACCACGTTGCTCTTCGCGGCGGCCCTAGAGGCGGCGGGAGAGGGCCGGGGCCCC
GTCTTCTTCCTGACGCGGAGGCCGCTTCAAAGCCTGCCCCGCGCG------ACTGGCGCC
GCCCTCGAGCCCATGCGTCTCCAGAAAATTCGCTTCCAGTACCCACCCTCAACCCCGGAG
CTCCTCTGGCTCCTCGGCACTGCCCACGAGGGCCCGGGGCCGGCGCCCGCGCTTCTGCTG
CTCGATGGCCTGGAGGAGTACCTGGGGGAAGACCCAGGGGCCCAGGAGGCCGCCCACCTG
GCCGCCCTGCTCGTGGACACAGCCGCCCACTTCAGCCACCGGCTGGGGCCCGGCCGG---
------------------GCGTGCGGGCTGCTGGTGGCCCTGCAGACCCAGGACGAGGGG
---GAC---CCCGGGGAGGCCCTGCGGCTGGCCGTGCTGCAGCGCTACTTCCCAGCCCAG
TGCTGGCTGCAGCCGGAC---------------GCGCCGGGC---------CCGGGCGAG
CGC---TGCCTGCGGGCCTGCCTGGAG------------CCGGGCGCGCCGGGCCACAGG
ACGGAGTGGCGGGTGAGCTTCGGCGCCGACGGAGAGCCGACGGTCGCCCCG---------
---GCCGCTGCCTGCGGCTCAGACCAA---GCTTCCGGCTCCGGAGGCCGGGCCCGAGCC
TTGATCGGCCACAGCCTCTCCGGGCCGGGGTCTCCCACGGCTAAAAGGCCCCGCTCGGGG
ACGCGTGCAGAGTCGGGGACG
>Rat|ENSRNOG00000012604|ENSRNOT00000016819
------ATGAGTGACAGT------------------------------------------
------------------------------------------------------------
------------------------------------------------------------
------------------------------------------------------------
---------------------TCGAAGATTCGATTCCAGTACCCATCCTCAATTCAGGAG
CTTCTCCAGCTGCTAGCCTCTGCCCATGAGGCCCCAGCGCCTGTCCCATCCCTTCTACTC
CTGGATGGCCTGGAAGAATATTTAGCAGAGGACCCAGGGACACAGGACACCGCCTACTTG
GCTGCATTGCTTCTGGATACTGCTGCCTATTTCAGCCACCGGCTTGGAGCCAGTGGC---
------------------AACTGTGGGCTTGTGGTGGCCCTTGAAACCCAAAAAGAAGCC
---GAT------GGTGATGTCCCACATCTGGCATTACTTCAGCGTTATTTTCCTGCACAG
TGCCGGCTGCAGCCAGAT---------------GCCCTAGGC---------TTGGGACAG
CATTGCTGCCTTCGAGCTAGCCTAGAG------------ACAGGCAAGCTGAGCCCCAGG
ACAGAGTGGTCAGTGACTTTCTTACCTGGTGGAGAGATGAAGATCACCCCATGGCCTGCC
CAGGCTTCTAAGCTCAGCCCAGACCAAAACTGTTCAAGTGCTGGAAGCCAGTCTTTAACT
TTGGGGTGTGACAACCTCCCTAGTCCCAGGTTTCCCTTGGATGGAATACTTACCTCAGGG
ACAGGTGCAGATTCAAAGACC
>Macaque|ENSMMUG00000010824|ENSMMUT00000015137
------------------------------------------------------------
---------------GCTGCCGCCGGACCGCCTTTGCTGCTTCTCGGCGCACCAGGGTCT
GGAAAAACAGCGCTGCTATTTGCTGCGGCCCTAGAGGCGGCGGGGGAGGGCCAAGGCCCA
GTCCTCTTCCTGACACGGAGGCCCCTACAAAGCCTGCCCCGCGGG------ACCGGAACG
ACTCTAGACCCAATGCGACTCCAGAAGATCCGCTTCCAGTACCCACCCTCAACCCGAGAG
CTTTTCCGGCTCCTGTGCTCTGCCCATGAAGCCCCGGGGCCAGCCCCCTCCCTTCTGCTG
CTCGATGGCCTAGAAGAGTACCTAGCGGAAGACCCAGAGCCCCAGGAAGCCGCCTACCTC
ATTGCCTTACTTCTAGACACAGCTGCCCACTTCAGCCACCGGCTTGGGCCTGGCCGG---
------------------GACTGTGGGCTCATGGTGGCCCTCCAGACCCAGAAGGAGGCA
---GAT---AGTGGGGACGTCCTGCACCTGGCACTGCTCCAGCGGTATTTTCCTGCCCAG
TGCTGGCTGCAGCCAGAT---------------GCACCAGGT---------CCAGGAGAA
CAC---GGCCTCCGAGCCTGCCTGGAT------------CCAGGCGGGCTGGGCCCCAGA
ACAGAGTGGTGGGTGACTTTCCGATCAGATGGAGAAATGATGATTGCTCCATGGCCCACC
CAGGCTGGTGACCCCAGCTCAGGCAAG---GGTTCAAGCTCTGGAGGCCAGCCC------
------------------------------------------------------------
---------------------
>Marmoset|ENSCJAG00000005721|ENSCJAT00000011076
------------------------------------------------------------
------------ACGCCTGCCGCCGGACCGCCTTTGCTGCTGCTCGGCGCACCAGGATCT
GGAAAAACAACAATGCTATTTGCTGCGGCCCTAGAGGCGGCCGGGGAGGGCCAAGGCCCA
GTCCTCTTCCTGACACGAAGACCTCTTCAAAGCCTACCTCGCGGG------ACCGGAACG
GCTCTGGACCCAATGCGACTCCAAAAGATCCGCTTCCAGTACCCACCCTCAACCCGAGAG
CTTTTCTGGCTCCTGTGCTCTGCCCATGAGGCCCCGGGGCCAGCCCCCTCCCTTCTGCTG
CTAGATGGCCTAGAAGAGTACCTAGCAGAAGACCCGGAGCCCCAGAAAGCCGCCTACCTC
ACTGCCTTACTTCTAGACACAGCTGCCCACTTCAGCCACCGGCTTGGGCTTGGCCGG---
------------------GACTGTGGGCTCATGGTGGCCCTCCAGACCCAGGAGGAGGCA
---GAT---AGTGGGGACATCCTGCACCTGGCACTGCTCCAGAGGTATTTTCCTGCCCAG
TGCTGGTTGCAGCCAGAT---------------GCACCAGGT---------CCAGGAGAG
CAT---GGCCTCCGAGCCTGCCTGGAG------------CCAGGGGGACTGGGCCCCAGA
ACAGAGTGGTGGGTGACTTTCCGATCAGATGGAGAAATGATGATCGCTCCGTGGCCCACC
CAGGCTGGTGACCCCAGCTCAGGCAAG---CGTTCAAGCTCTGCAGGCCAGCCC------
------------------------------------------------------------
---------------------
>Human|ENSG00000173928|ENST00000312423
------------------------------------------------------------
---------ATG---CCTGCCGCCGGACCGCCTTTGCTGCTGCTCGGTACACCAGGATCT
GGAAAAACAGCGCTGCTATTTGCTGCGGCCCTAGAGGCGGCGGGGGAGGGCCAAGGCCCA
GTCCTCTTCCTGACACGAAGGCCTCTTCAAAGCATGCCCCGCGGG------ACCGGAACG
ACTCTAGACCCAATGCGACTCCAGAAGATCCGCTTCCAGTACCCACCCTCAACCCGAGAG
CTTTTCCGGCTCCTGTGCTCTGCCCATGAGGCCCCGGGGCCAGCCCCCTCCCTTCTGCTG
CTCGACGGCCTAGAAGAGTACCTAGCGGAAGACCCAGAGCCCCAGGAAGCCGCCTACCTC
ATTGCCTTACTTCTAGACACAGCTGCCCACTTCAGCCACCGGCTTGGGCCTGGCCGG---
------------------GATTGTGGGCTCATGGTGGCCCTCCAGACCCAGGAGGAAGCA
---GGT---AGTGGGGACGTCCTGCACCTGGCACTGCTCCAGCGGTATTTTCCTGCCCAG
TGCTGGCTGCAGCCAGAT---------------GCACCAGGT---------CCAGGAGAG
CAC---GGCCTCCGAGCCTGCCTGGAG------------CCAGGCGGGCTGGGCCCCAGA
ACAGAGTGGTGGGTGACTTTCCGATCAGATGGAGAAATGATGATCGCTCCGTGGCCCACC
CAGGCTGGTGACCCCAGCTCAGGCAAG---GGTTCAAGCTCTGGAGGCCAGCCC------
------------------------------------------------------------
---------------------
>Orca|XP_004277438.1
------ATGGCGGAGACGCTGAGGCGGGTGCTAAACTCGGGCGGCGCGGCTGGCCCCGGG
GAGGAGAACACA---GCTGAGGCCGAACCGCCTTTGCTGCTGCTCGGTGGTCACGGCTCT
GGAAAGACAGCGCTGCTATTCGCGGCGGCCCTGGAGGCGGCAGGGGAAGGCCGAGGCCCT
GTCCTCTTCCTGACTCGGAGGCCTCTGCAAAGCCTGCCTCGCCGG------ATTGGAGCT
GCGCTCGAACCCTTGCGGTTACAGAAGATCCGCTTCCAGTACCCACCCTCAACCCATGAG
CTCCTCCGGCTCCTGTGCTCTGCCCATGAGACGCGGGGGCCAGCCCCTTCCCTCCTGCTG
CTCGATGGCCTGGAGGAGTACCTAACGGAAGACCCCGGGTCCCAGGAAGCCGCCTACCTG
GCCGCCCTGCTTCTGGACACAGCTGCCCACTTCAGCCACCGGGTTGGGTCTGGCCGG---
------------------GGCTGTGGGCTCATTGTGGCCCTCCAGACCCAGGAGGAGGGA
---GAC---AGTGCGACTGCCCTGCAGTTGGCACTGCTTCAGAGGTATTTCCCTGCCCAG
TGCTGGCTGCAGCCCGAT---------------GCACCAAGC---------CCAGGACAG
CAC---TGCCTCCGAGCCTGCCTGGAG------------CCAGGTGGGCTGGGTGCCAGG
GCAGAGTGGCGGGTGACTTTCCGACAAGATGGAGAGATGACAGTCACCCCGTGGCCCACG
CAGGCTGGTGACACCAGCTTGCACAAG---GGTTCAAGCTCTGGAGGCCAACCT------
------------------------------------------------------------
---------------------
>Chimp|ENSPTRG00000010501|ENSPTRT00000019347
------------------------------------------------------------
---------ACG---CCTGCCGCCGGACCGCCTTTGCTGCTGCTCGGTACACCAGGATCT
GGAAAAACAGCACTGCTATTTGCTGCGGCCCTAGAGGCGGCGGGGGAGGGCCAAGGCCCA
GTCCTTTTCCTGACACGAAGGCCTCTTCAAAGCATGCCCCGCGGG------ACCGGAACG
ACTCTAGACCCAATGCGACTCCAGAAGATCCGCTTCCAGTACCCACCCTCAACCCGAGAG
CTTTTCCGGCTCCTGTGCTCTGCCCATGAGGCCCCGGGGCCAGCCCCCTCCCTTCTGCTG
CTCGACGGCCTAGAAGAGTACCTAGCGGAAGACCCAGAGCCCCAGGAAGCCGCCTACCTC
ATTGCCTTACTTCTAGACACAGCTGCCCACTTCAGCCACCGGCTTGGGCCTGGCCGG---
------------------GATTGTGGGCTCATGGTGGCCCTCCAGACCCAGGAGGAGGCA
---GAT---AGTGGGGACGTCCTGCACCTGGCACTGCTCCAGCGGTATTTTCCTGCCCAG
TGCTGGCTGCAGCCAGAT---------------GCACCAGGT---------CCAGGAGAG
CAC---GGCCTCCGAGCCTGCCTGGAG------------CCAGGCGGGCTGGGCCCCAGA
ACAGAGTGGTGGGTGACTTTCCGATCAGATGGAGAAATGATGATCGCTCCGTGGCCCACC
CAGGCTGGTGACCCCAGCTCAGGCAAG---GGTTCAAGCTCTGGAGGCCAGCCC------
------------------------------------------------------------
---------------------
>Cow|ENSBTAG00000008196|ENSBTAT00000010778
------ATGGCGGAGACGCTGAGGCGAGTGCTAAACTTGGGCATCGCGGCGGGCCCCGGG
AAG---AACACA---GCTGAAGCCGAACCGCCTTTGCTGCTGCTCGGCGGTCCAGGCTCT
GGGAAGACAGCGCTGCTATTCGCGGCGGCCCTGGAGGCGGCAGGGGAAGGCCGAGGTCCG
GTCCTCTTCCTGACCCGGAGGCCTCTTCAAAGTCTGCCCCGCAGG------ACTGGACCA
GCGCTCGAACCACTGCGATTACAAAAGATCCGCTTCCAGTACCCATCCTCAACCCGTGAG
CTCCTCCGGTTTCTGTGCTCTGCCCATGAGGCCCGTGGACCAGCCCCCTCACTCTTGCTG
CTTGATGGCCTGGAGGAGTACCTAGTAGAAGACCCTGGGTCCCAGGAAGCCGCCTACCTG
GCTGCCCTGCTTCTGGACACAGCTGTCCACTTCAGCCACCGGGTTGGGCCTGGCCGG---
------------------GGCTGTGGGCTCATTGTGGCCCTCCAGACCCAGGAGGAAGGA
GGAGAC---AGTGGAAATGCTCTGCAGCTGGCACTCCTTCAGAGGTATTTCCCTGCCCAG
TGCTGGCTGCAGCCGGAT---------------GCAGCAGGC---------CCAGGACAG
TGC---TGCCTCCGAGCCTCCCTGGAG------------CCAGGTGGGCTGGGCCCCAGG
GAAGAATGGTGGGTGATTTTTCAACCAGATGGAGAGATGACAGTCACCCGACGGCCCACC
CAGGCGGTTGACACCAGCTCGCACAAA---GGTTCAAGCTCTGGAGGCCAACCG------
------------------------------------------------------------
---------------------
>Dog|ENSCAFG00000017428|ENSCAFT00000027622
------------------------------------------------------------
---GAGTACACA---GCGGAGGCCGGGCCGCCTTTACTGCTGCTCGGCGGCCCAGGCTCC
GGAAAGACCGCGCTGCTATTCGCGGCGGCCCTGGAAGCGGCAGGAGAGGGCCGAGGCCCC
GTCCTCTTCCTGACCCGGAGGCCTCTCCAAAGCCTGCCTCGCGGG------ACCGGAGCG
GCGCTCGACCCCCTGCGGCTACAGAAGATACGCTTCCAGTACCCACCCTCAACCCATGAA
CTCCTTCAGCTTCTGTGCTCTGCCCATGAGGCCCTGGGCCCAGCCCCCTCCCTCCTGCTG
CTGGATGGCCTGGAGGAGTACCTAGTGGAAGACTCT------CAAGAAGCGGCCTACTTG
GCTGCCCTGCTTCTAGACACAGCTGCCCACTTCAGCCACCGGACTGGGCCTGGCCAG---
------------------GGCTGTGGGCTCATTGTGGCCCTCCAGATCCAGGAAGAGGAA
---GAG---AGTGGGGATGGCCTGCAGCTGTCGCTGCTCCAGCGGTACTTCCCTGCCCAG
TGCTGGCTGCAGGTGGAT---------------GCACCAGGC---------CCAGGACAG
CGC---GGCCTCCGAGCCTGCCTGGAT------------TCAGGTGGGCTGAGCCCTAGA
GCAGAGTGGTGGGTGGCTTTCCGACCAGATGGAGAGATGACAATCACCCCATGGCCTACC
CAGTCTGGTAACCCCAACTCAGACAAA---GGTTCAAGTTCTGGAGGCCAGCCT------
------------------------------------------------------------
---------------------
>Elephant|ENSLAFG00000012155|ENSLAFT00000012151
------ATGGCGGAGACGCTGAGGCGAGTGCTAAGCGCGGGCAGCGCGGCCGGGCCCGCG
GAAGAAAGCGCG---GCTGAGGCCGGGCCACCGTTGCTGCTGCTCGGCGGCCCAGGCTCC
GGGAAGACAGCACTGCTGTTCGCGGCGGCCTTGGAGGTGGCGGGCGAGGGCCGAGGCCCC
GTCCTGTTCCTGTCAAGGAAACCTCTGCAAAGCCTGCCCCTCAGG------ACCGGCGCG
GCGCTCGACCCCCTGCGCCTCCAGAAGATCCGCTTCCAGTACCCACCCTCAACCCGGGAG
CTTTTCCGGCTCCTGTGCTCTGCCCATGAAGCCCGGGTACCAGCCCCTGCTCTCCTACTG
CTTGACTCCTTGGAGGAGTACCTCTCAGAACACCAGGGGCCCCATGAAACTGCCCACCTG
GCTGCCCTACTTCTGGACACTGCTGCCTACTTCAACCACCGGGCTGGGCCAGGCAGG---
------------------GGCTGTGGACTCATGGTAGCCCTCCAGGCCCAGGAGGATGCA
---GAC---AGTGGGGACACCTTGCAGCTGGCACTGCTCCAGCGGTATTTCCCTGCCTGC
TGTTGGCTGCAGCCAGGT---------------GCAACAGGT---------ACAGGACAG
CGC---TGCCTCCGAGCCTGCCTGGAG------------CCAGGTGGGCTGGGCCCCAGG
ACAGAGTGGTTGATAGCTTTCCAACCAGATGGCGAGATGACGATCACC------------
------------------------------------------------------------
------------------------------------------------------------
---------------------
>Bowhead|bmy_16829T0
------ATGGCGGAGACGCTGAGGCGGGTGTTAAACTCGGGCAGCGCGGCTGGCCCCGGG
GAGGAGAACACA---GCTGAGGCCGAACTGCCTTTGCTGCTGCTCGGCGGTCCCGGCTCT
GGAAAGACAGCGCTGCTATTCGCGGCGGCCCTGGAGGCGGCAGGGGAAGGCCGAGGCCCC
GTCCTCTTCCTGACTCGGAGGCCTCTGCAAAGCCTGCCCCGCGGG------ACTGGAGCT
GTGCTCGAACCCTTGCGGTTACAGAAGATCCGCTTCCAGTACCCACCCTCAACCCGTGAG
CTCCTCCGGCTCCTGTGCTCTGCCCATGAGACGCGGGGGCCAGCACCCTCCCTCCTGCTG
CTCGATGGCCTGGAGGAGTACCTAGCGGAAGACCCCGGGTCCCAGGAAGCCGCCTACCTG
GCCGCCCTGCTTCTGGACACAGCTGCCCACTTCAGCCACCGGGTTGGGTCTGGCCGG---
------------------GGCTGTGGGCTCATTGTGGCCCTCCAGACCCAGGAGGAGGGA
---GAC---AGTGGGACTGCCCTGCAGTTGGCACTGCTTCAGAGGTATTTCCCTGCGCAG
TGCTGGCTGCAGCCCGAT---------------GCACCAGGC---------CCAGGACAG
CAC---TGCCTCCGAGCCTGCCTGGAG------------CCTGGTGGGCTGGGTCCCAGG
GCAGAGTGGCGGGTGACTTTCCGGCAAGATGGAGAGATGACAGTCACCCCGTGGCCCACG
CAGGCTGGTGACACCAGCTTAAACAAG---GGTTCAAGCTCTGGAGGCCAACCT------
------------------------------------------------------------
---------------------
>Minke|BACU002475
------ATGGCGGAGACGCTGAGGCGGGTGCTAAACTGGGGCAGCGCGGCTGGCCCCGGG
GAGGAGAACACA---GCTGAGGGCGAACCGCCTTTGCTGCTGCTCGGCGGTCCCGGCTCT
GGAAAGACAGCGCTGCTATTCGCGGCGGCCCTGGAGGCGGCAGGGGAAGGCCGAGGCCCC
GTCCTCTTCCTGACTCGGAGGCCTCTGCAAAGCCTGCCCCGCGGG------ACTGGAGCT
GCACTCGAACCCTTGCGGTTACAGAAGATCCGCTTCCAGTACCCACCCTCAACCCGTGAG
CTCCTCTGGCTCCTGTGCTCTGCCCATGAGACCCGGGGGCCAGCCCCCTCCCTCCTGCTG
CTCGATGGCCTGGAGGAGTACCTAGCGGAAGACCCCGGGTCCCAGGAAGTCGCCTACCTG
GCCGCCCTGCTTCTGGACACAGCTGCCCACTTCAGCCACCGGGTTGGGTCTGGCCGG---
------------------GGCTGTGGGCTCATTGTGGCCCTGCAGACCCAGGAGGAGGGA
---GAC---GGTGGGACTGCCCTGCAGTTGGCACTGCTTCAGAGGTATTTCCTTGCTCAG
TGCTGGCTCCAGCCCGAT---------------GCACCAGGC---------CCAGGACAG
CAC---TGCCTCCGAGCCTGCCTGGAG------------CCAGGTGGCCTGGGTCCCAGG
GCAGAGTGGCGGGTGACTTTCCGACAAAATGGAGAGATGACAGTCACCCCGTGGCCCACG
CAGGCTGGTGACACCAGCTTAAACAAG---GGTTCAAGCTCTGGAGGCCAACCT------
------------------------------------------------------------
---------------------
