# Supplementary material for: Insights into the Evolution of Longevity from the Bowhead Whale Genome
Source: Cell Rep. 2015 Jan 6;10(1):112–22. doi: 10.1016/j.celrep.2014.12.008 (PMC4536333; doi:10.1016/j.celrep.2014.12.008)
Supplement: Supplemental Folder 2. Species Used in the Analysis of Selective Pressure Variation, Single-Gene Orthologous Families Tested, Likelihood Ratio Tests, MAKER Parameters, and Full Assembly and Read Usage Data, Related to Experimental Procedures [file mmc3.zip › Tested SGOs/reciprocal_group_3542.2.fas]

>Gibbon|ENSNLEG00000016355|ENSNLET00000020921
------------------------------------------------------------
------------------------GAGAACGTCCCGCTGGATCTGACCCGA---------
------GAGCCTTCTGATAACTTAAGAGAGATTCTCCAAAATGTGGCCAGATTGCAAGGA
GTATCAAATATGAGAAAGCTAGGCCATCTGAATAACTTTACTAAGCTTCTTTGTGATATT
GGCCACAGTGAAGAAAAACTGGGCTTTAACTATGAGGATATCATAATTTGTTTGCGGTTA
GCTTTATTAAATGAAGCAAAAGAAGTGCGAGCAGCAGGGCTACGAGCGCTTCGATATCTC
ATCCAAGACTCCAGTATTCTCCAGAAGGTGCTAAAATTGAAAGTGGACTATTTAATAGCT
AGGTGCATTGACATACAACAGAGCAACGAGGTAGAGAGGACACAAGCACTTCGATTAGTC
AGAAAGATGATTACTGTGAATGCTTCCTTGTTTCCTAGTTCTGTGACCAACTCATTAATT
GCAGTTGGAAATGATGGACTTCAAGAAAGAGACAGAATGGTCCGAGCATGCATTGCCATT
ATCTGTGAACTA------------------------------------------------
------------------------------------------------------------
------------------------------------GCACTTCAGAATCCAGAGGTGGTG
GCCCTTCGTGGTGGACTAAACACCATCTTGAAAAATGTGATCGATTGCCAATTAAGTCGA
ATAAATGAGGCCCTGATTACTACAATTTTGCACCTTCTTAATCATCCAAAGACTCGACAG
TATGTGCGAGCCGATGTAGAGTTAGAGAGAATTTTAGCACCCTATACTGATTTTCACTAC
AGACATAGTCCAGATACAGCTGAAGGACAGCTCAAAGAAGACAGAGAAGCACGATTTCTA
GCCAGTAAAATGGGAATCATAGCAACATTCCGATCATGGGCAGGTATTATTAATTTATGT
AAACCTGGAAATTCTGGGATCCAGTCTCTAATAGGAGTACTTTGCATACCAAATATGGAA
ATAAGGCGAGGTCTACTTGAAGTGCTTTATGATATCTTTCGTCTTCCTCTACCTGTTGTG
ACTGAGGAGTTCATAGAAGCACTACTCAGTGTAGATCCAGGGAGGTTCCAAGACAGTTGG
AGGCTTTCAGATGGCTTTGTGGCAGCTGAGGCAAAAACTATTCTTCCTCATCGTGCCAGA
TCCAGGCCAGACCTCATGGATAATTATTTGGCATTGATACTCTCTGCATTTATTCGTAAT
GGACTTTTAGAGGGCCTAGTTGAAGTGATAACAAACAGTGATGATCATATCTCAGTTAGA
GCTACCATCCTTTTAGGAGAGCTTTTACATATGGCAAACACAATTCTTCCTCATTCACAT
AGCCATCATTTG---------CACTGCTTGCCAACCCTAATGAATATGGCTGCATCCTTT
GATATCCCCAAGGAAAAGAGACTG------------------------------------
---CGAGCCAGTGCAGCCTTGAACTGTTTAAAACGCTTCCATGAAATGAAGAAACGAGGA
CCTAAGCCTTATAGTCTTCACTTAGACCACATTATTCAGAAAGCAATTGCAACACACCAG
AAACGGGATCAGTATCTCCGAGTTCAGAAAGATATATTTGTTCTTAAGGATACAGAGGAA
GCTCTTTTAATTAACCTTAGAGATAGCCAAGTCCTTCAACATAAAGAGAATCTTGAATGG
AATTGGAATCTTATAGGGACCATTCTTAAGTGGCCAAATGTAAATCTAAGAAACTATAAA
GATGAACAGTTACACAGGTTTGTACGGAGACTACTTTATTTTTACAAGCCCAGCAGTAAA
TTATATGCCAACTTGGATCTAGATTTTGCCAAGGCCAAACAGCTCACGGTTGTAGGTTGC
CAGTTTACAGAATTTCTTCTTGAATCTGAAGAGGATGGGCAAGGATACTTAGAAGATCTA
GTAAAGGATATTGTTCAGTGGCTCAATGCTTCATCTGGAATGAAACCCGAAAGAAGTCTT
CAAAACAATGGTTTATTGACCACCCTTAGTCAACACTACTTTTTATTTATTGGAACACTT
TCTTGCCACCCTCATGGAGTTAAAATGCTGGAAAAATGCAGTGTATTTCAGTGTCTCCTT
AATCTTTGCTCCTTGAAAAACCAAGATCACTTGCTAAAACTTACTGTTTCTAGCTTGGAC
TATAGCAGAGATGGATTGGCTAGAGTCATCCTTTCCAAAATTTTAACTGCAGCTACTGAT
GCCTGCAGACTCTATGCAACAAAACATTTAAGGGTATTATTGAGAGCTAATGTTGAATTC
TTTAATAATTGGGGAATTGAGTTGTTAGTGACCCAGCTACATGATAAAAACAAAACGATT
TCTTCTGAAGCTCTTGATATCCTCGATGAAGCATGTGAAGACAAGGCCAATCTTCATGCT
CTCATTCAGATGAAACCAGCGTTATCCCACCTTGGAGACAAGGGTTTGCTTCTCCTCCTG
AGATTTCTCTCCATTCCAAAAGGATTTTCCTATCTGAATGAAAGAGGTTATGTAGCAAAA
CAGTTGGAAAAGTGGCACAAGGAATATAACTCCAAATATGTTGACTTGATTGAGGAACAA
CTCAATGAAGCACTTACTACTTATCGGAAGCCTGTTGATGGTGATAACTATGTTCGTCGG
AGTAACCAAAGATTACAGCGTCCTCATGTCTACCTGCCTGTACACCTTTATGGACAACTA
GTACACCATAAAACAGGCTGCCATTTGTTGGAAGTACAGAATATTATTACAGAACTCTGT
CGTAATGTTCGTACACCAGATTTGGATAAGTGGGAAGAAATTAAAAAACTGAAAGCATCT
CTTTGGGCCTTG---------------------------------------------GGA
AATGTCGGCTCATCAAATTGGGGTCTCAATTTGCTACAGGAAGAAAACGTGATTCCAGAT
ATACTAAAACTTGCAAAACAGTGTGAAGTTCTTTCCATCAGAGGGACCTGTGTATATGTA
CTTGGGCTCATAGCTAAAACCAAACAAGGCTGTGATATTCTAAAATGTCACAACTGGGAT
GCTGTGAGGCATAGTCGCAAACATCTGTGGCCAGTGGTTCCAGATGATGTGGAACAACTC
TGTAATGAACTTTCATCTATCCCAAGCACTCTAAGT------TTGAACTCAGAGTCAACC
AGCTCTAGACATAATAGTGAAAGTGAATCTGTGCCATCGAGTATGTTCATATTGGAGGAT
GACCGGTTTGGCAGCAGCTCTACTAGTACATTTTTCCTTGATATCAACGAAGATACAGAG
CCAGCATTTTATGACCGATCTGGACCCATAAAGGATAAAAATTCATTCCCTTTCTTTGCT
TCTAGCAAACTTGTGAAGAATCGTATCTTAAATTCACTTACTTTGCCTAACAAAAAACAT
CGTAGTAGCAGTGATCCAAAAGGAGGGAAATTATCATCTGAAAGTAAGACAAGCAACAGG
CGAATCAGAACACTTACGGAGCCCAGT------GTTGATTTTAATCATAGTGATGATTTT
ACACCCATATCCACTGTACAGAAAACATTACAATTAGAGACTTCATTTATGGGGAATAAA
CACATTGAAGACACTGGTAGTACACCAAGCATTGGAGAAAATGACTTAAAATTCACCAAG
AATTTTGGTACAGAGAATCACAGAGAAAATACAAGCCGAGAGAGGTTAGTAGTAGAAAGT
TCAACGAGCTCACATATGAAGATACGTAGCCAAAGTTTTAATACAGACACTACAACAAGT
GGCATAAGTTCAATGAGCTCAAGTCCTTCACGAGAGACAGTAGGTGTAGATGCTGCAACT
ATGGACACAGACTGTGGAAGCATGAGTACTGTGGTAAGTACTAAAACTATTAAGACAAGC
CACTATTTGACGCCACAGTCTAACCATCTGTCTCTCTCCAAATCAAATTCGGTGTCCCTG
GTGCCACCAGGTTCTTCTCATACGCTTCCTAGAAGAGCACAGTCCCTTAAAGCACCCTCT
ATTGCTACAATTAAAAGTCTAGCAGATTGTAACTTTAGTTACACAAGTTCTAGAGATGCT
TTTGGCTATGCTACACTGAAAAGACTACAGCAACAAAGAATGCATCCATCCTTATCTCAC
TCCGAAGCTTTGGCATCTCCAGCAAAAGATGTGCTATTTACTGATACCATCACCATGAAG
GCCAACAGTTTTGAGTCCAGATTAACACCAAGCAGGATCGATTTTAAAAAGAAGCATGTT
GGGGGAATCAGGAGCTTAAGACCTACAATAACAAACAACCTTTTCAGGTTCATGAAAGCC
TTAAGTTATGCATCATTAGATAAAGAAGATTTATTGAGTCCTATTAATCAAAATACCCTG
CAACGATCCTCCTCAGTGCGGTCCATGGTGTCCAGTGCCACATATGGGGGTTCAGATGAT
TACATTGGTCTTGCTCTCCCAGTGGATATAAATGATATATTCCAGGTAAAGGATATTCCC
TATTTTCAGACAAAAAACATACCACCACATGATGATCGAGGTGCAAGAGCATTTGCCCAT
GATGCAGGAGGTCTTCCATCTGGAACTGGAGGTCTTGTAAAAAATTCTTTTCACTTGCTA
CGACAGCAGATGAGTCTTACGGAAATAATGAATTCAATCCATTCAGATGCCTCTCTGTTT
TTAGAAAGTACAGAAGACACTGGACTACAGGAACATACGGATGATAACTGCCTTTATTGT
GTCTGTATTGAAATTCTGGGTTTCCAGCCCAGCAACCAACTGAGTGCAATATGTAGTCAT
TCAGACTTTCAAGATATTCCATATTCTGATTGGTGTGAGCAGACTATCCATAATCCCTTA
GAAGTGGTTCCCTCTAAGTTTTCGGGGATTTCTGGATGCAGTGATGGGGTGTCTCAA---
GAAGGCTCAGCTAGCAGCACCAAAAGCACAGAATTGTTACTAGGTGTTAAAACAATTCCA
GATGATACACCAATGTGCCGTATACTCCTTCGCAAAGAAGTTCTAAGATTAGTCATTAAT
TTGAGTAGTTCAGTTTCAACTAAATGTCATGAGACTGGGCTTTTAACAATTAAGGAGAAG
TATCCTCAAACATTTGATGACATATGCCTTTACTCTGAGGTTTCCCATTTGCTGTCACAC
TGCACATTCAGACTTCCGTGTCGGAGGTTCATACAAGAATTATTTCAAGATGTACAGTTT
CTACAAATGCATGAAGAAGCTGAGGCTGTGTTGGCAACACCACCAAAGCAACCTATAGTT
GATACATCTGCTGAATCC
>Gorilla|ENSGGOG00000014599|ENSGGOT00000014674
---------------ATGGCGGCGATCGGCCGCGGCCGCTCTCTGAAGAACCTCCGAGTA
CGAGGGCGGAATGACAGCGGCGAGGAGAACGTCCCGCTGGATCTGACCCGA---------
------GAACCTTCTGATAACTTAAGAGAGATTCTCCAAAATGTGGCCAGATTGCAAGGA
GTATCAAATATGAGAAAGCTAGGCCATCTGAATAACTTTACTAAGCTTCTTTGTGATATT
GGCCACAGTGAAGAAAAACTAGGCTTTAACTATGAGGATATCATAATTTGTTTGCGGTTA
GCTTTATTAAATGAAGCAAAAGAAGTGCGAGCAGCAGGGCTACGAGCGCTTCGATATCTC
ATCCAAGACTCCAGTATTCTCCAGAAGGTGCTAAAATTGAAAGTGGACTATTTAATAGCT
AGGTGCATTGACATACAACAGAGCAACGAGGTAGAGAGGACACAAGCACTTCGATTAGTC
AGAAAG------------------------------------------------------
------------------------------------------------------------
------------------------------------------------------------
------------------------------------------------------------
---------------------------------------CTTCAGAATCCAGAGGTGGTG
GCCCTTCGAGGTGGACTAAACACCATCTTGAAAAATGTGATCGATTGCCAATTAAGTCGA
ATAAATGAGGCCCTAATTACTACAATTTTGCACCTTCTTAATCATCCAAAGACTCGACAG
TATGTGCGAGCTGATGTAGAATTAGAGAGAATTTTAGCACCCTATACTGATTTTCACTAC
AGACATAGTCCAGATACAGCTGAAGGACAGCTCAAAGAAGACAGAGAAGCACGATTTCTA
GCCAGTAAAATGGGAATCATAGCAACATTCCGATCATGGGCAGGTATTATTAATTTATGT
AAACCTGGAAATTCTGGGATCCAGTCTCTAATAGGAGTACTTTGCATACCAAATATGGAA
ATAAGGCGAGGTCTACTTGAAGTGCTTTATGATATATTTCGTCTTCCTCTACCTGTTGTG
ACTGAGGAGTTCATAGAAGCACTACTCAGTGTAGATCCAGGGAGGTTCCAAGACAGTTGG
AGGCTTTCAGATGGCTTTGTGGCAGCTGAGGCAAAAACTATTCTTCCTCATCGTGCCAGA
TCCAGGCCAGACCTCATGGATAATTATTTGGCACTGATACTCTCTGCATTTATTCGTAAT
GGACTTTTAGAGGGTCTAGTTGAAGTGATAACAAACAGTGATGATCATATCTCAGTTAGA
GCTACCATCCTTTTAGGAGAGCTTTTACATATGGCAAACACAATTCTTCCTCATTCACAT
AGCCATCATTTG---------CACTGCTTGCCAACCCTAATGAATATGGCTGCATCCTTT
GATATCCCCAAGGAAAAGAGACTG------------------------------------
---CGAGCCAGTGCAGCCTTGAACTGTTTAAAACGCTTCCATGAAATGAAGAAACGAGGA
CCTAAGCCTTATAGTCTTCATTTAGACCACATTATTCAGAAAGCAATTGCAACACACCAG
AAACGGGATCAGTATCTCCGAGTTCAGAAAGATATATTTGTTCTTAAGGATACAGAGGAA
GCTCTTTTAATTAACCTTAGAGATAGCCAAGTCCTTCAACATAAAGAGAATCTTGAATGG
AATTGGAATCTTATAGGGACCATTCTTAAGTGGCCAAATGTAAATCTAAGAAACTATAAA
GATGAACAGTTACACAGGTTTGTACGAAGACTACTTTATTTTTACAAGCCCAGCAGTAAA
TTATATGCCAACCTGGATCTGGATTTTGCCAAGGCCAAACAGCTCACGGTTGTAGGTTGC
CAGTTTACAGAATTTCTTCTTGAATCTGAAGAGGATGGGCAAGGATACTTAGAAGATCTA
GTAAAGGATATTGTTCAGTGGCTCAATGCTTCATCTGGAATGAAACCTGAAAGAAGTCTT
CAAAATAATGGTTTATTGACCACCCTTAGTCAACACTACTTTTTATTTATTGGAACACTT
TCTTGCCACCCTCATGGAGTTAAAATGCTGGAAAAATGCAGTGTATTTCAGTGTCTCCTT
AATCTTTGCTCCTTGAAAAACCAAGATCACTTGCTAAAACTTACTGTTTCTAGCTTGGAC
TATAGCAGAGATGGATTGGCTAGAGTCATCCTTTCCAAAATTTTAACTGCAGCTACTGAT
GCCTGCAGACTCTATGCAACAAAACATTTAAGGGTATTATTGAGAGCTAATGTTGAATTC
TTTAATAATTGGGGAATTGAGTTGTTAGTGACCCAGCTACATGATAAAAACAAAACGATT
TCCTCTGAAGCTCTTGATATCCTCGATGAAGCATGTGAAGACAAGGCCAATCTTCATGCT
CTCATTCAGATGAAACCAGCATTATCCCACCTTGGAGACAAGGGTTTGCTTCTCCTGCTG
AGATTTCTCTCCATTCCAAAAGGATTTTCCTATCTGAATGAAAGAGGTTATGTAGCAAAA
CAATTGGAAAAGTGGCACAAGGAATACAACTCCAAATATGTTGACTTGATTGAGGAACAA
CTCAATGAAGCACTTACTACTTACCGGAAGCCTGTTGATGGTGATAACTATGTTCGTCGG
AGTAACCAAAGATTACAGCGTCCTCACGTCTACCTGCCTATACACCTTTATGGACAACTA
GTACACCATAAAACAGGCTGCCATTTGTTGGAAGTACAGAATATTATTACAGAACTCTGT
CGTAATGTTCGTACACCAGATTTGGATAAGTGGGAAGAAATTAAAAAACTGAAAGCATCT
CTTTGGGCCTTG---------------------------------------------GGA
AATATCGGCTCATCAAATTGGGGTCTCAATTTGCTACAGGAAGAAAACGTGATTCCAGAT
ATACTAAAACTTGCAAAACAGTGTGAAGTTCTTTCCATCAGAGGGACCTGTGTATATGTA
CTTGGGCTCATAGCTAAAACCAAACAAGGCTGTGATATTCTAAAATGTCACAACTGGGAT
GCTGTGAGGCATAGTCGCAAACATCTGTGGCCAGTGGTTCCAGATGATGTGGAACAACTC
TGTAATGAACTTTCATCTATCCCAAGCACTCTAAGT------TTGAACTCAGAGTCAACC
AGCTCTAGACATAATAGTGAAAGTGAATCTGTGCCATCGAGTATGTTCATATTGGAGGAT
GACCGGTTTGGCAGCAGCTCTACTAGTACATTTTTCCTTGATATCAACGAAGATACAGAG
CCAGCATTTTATGACCGATCTGGACCCATAAAGGATAAAAATTCATTCCCTTTCTTTGCT
TCTAGTAAACTTGTGAAGAATCGTATCTTAAATTCGCTTACTTTGCCTAACAAAAAACAT
CGTAGTAGCAGTGATCCAAAAGGAGGGAAATTATCATCTGAAAGTAAGACAAGCAACAGG
CGAATCAGAACACTTACGGAGCCCAGT------GTTGATTTTAATCATAGTGATGATTTT
ACACCCATATCCACTGTACAGAAAACATTACAATTAGAGACTTCATTTATGGGGAATAAG
CACATTGAAGACACTGGTAGTACACCAAGCATTGGAGAAAATGACTTAAAATTCACCAAG
AATTTTGGTACAGAGAATCACAGAGAAAATACAAGCCGAGAGAGGTTAGTAGTAGAAAGT
TCAACGAGCTCACATATGAAGATACGTAGCCAAAGTTTTAATACAGACACTACAACAAGT
GGCATAAGTTCAATGAGCTCAAGTCCTTCACGAGAGACAGTAGGTGTAGATGCTACAACT
ATGGACACAGACTGTGGAAGCATGAGTACTGTGGTAAGTACTAAAACTATTAAGACAAGC
CACTATTTGACGCCACAGTCTAACCATCTGTCTCTCTCCAAATCAAATTCGGTGTCCCTG
GTGCCTCCAGGTTCTTCTCATACGCTTCCTAGAAGAGCACAGTCCCTTAAAGCACCCTCT
ATTGCTACAATTAAAAGTCTAGCAGATTGTAACTTTAGTTACACAAGTTCTAGAGATGCT
TTTGGCTATGCTACACTGAAAAGACTACAGCAACAAAGAATGCATCCATCCTTATCTCAC
TCTGAAGCTTTGGCATCTCCAGCAAAAGATGTGCTATTTACTGATACCATCACCATGAAG
GCCAACAGTTTTGAGTCCAGATTAACACCAAGCAGGATCGATTTTAAAAAGAAGCATGTC
GGGGGAATCAGGAGCTTAAGACCTACAATAACAAACAACCTTTTCAGGTTCATGAAAGCC
TTAAGTTATGCATCATTAGATAAAGAAGATTTATTGAGTCCTATTAATCAAAATACCCTG
CAACGATCTTCCTCAGTGCGGTCCATGGTGTCCAGTGCCACATATGGGGGTTCAGATGAT
TACATTGGTCTTGCTCTCCCGGTGGATATAAATGATATATTCCAGGTAAAGGATATTCCC
TATTTTCAGACAAAAAACATACCACCACATGATGATCGAGGTGCAAGAGCATTTGCCCAT
GATGCAGGAGGTCTTCCATCTGGAACTGGAGGTCTTGTAAAAAATTCTTTTCACTTGCTA
CGACAGCAGATGAGTCTTACGGAAATAATGAATTCAATCCATTCAGATGCCTCTCTGTTT
TTAGAAAGTACAGAAGACACTGGACTACAGGAACATACAGATGATAACTGCCTTTACTGT
GTCTGTATTGAAATTCTGGGTTTCCAGCCCAGCAACCAACTGAGTGCAATATGTAGTCAT
TCAGACTTTCAAGACATTCCATATTCTGATTGGTGTGAGCAGACTATCCATAATCCTTTA
GAAGTGGTTCCCTCTAAGTTTTCGGGGATTTCTGGATGCAGTGATGGGGTGTCTCAA---
GAAGGCTCAGCTAGCAGCACCAAAAGCACAGAATTGTTACTAGGTGTTAAAACAATTCCA
GATGATACACCAATGTGCCGTATACTCCTTCGCAAAGAAGTTCTAAGATTAGTCATTAAT
TTGAGTAGTTCAGTTTCAACTAAATGTCATGAGACTGGGCTTTTAACAATTAAAGAGAAG
TATCCTCAAACATTTGATGACATATGCCTTTACTCTGAGGTTTCCCATTTGCTGTCACAC
TGCACATTCAGACTTCCGTGTCGGAGGTTCATACAAGAATTATTTCAAGATGTACAGTTT
CTACAAATGCATGAAGAAGCAGAGGCTGTGTTGGCAACACCACCAAAGCAACCTATAGTT
GATACATCTGCTGAATCC
>Guinea_Pig|ENSCPOG00000015088|ENSCPOT00000015235
------------------------------------------------------------
------------------------------------------------------------
------GAACCTTCTGATAATTTAAGAGAAATACTCCAAAATGTGGCCAAATTACAAGGG
GTATCAAATATGAGAAAGCTTGGACATTTGAATAACTTCACAAAGCTTCTCTGTGATATT
GGCCACAGTGAGGAAAAACTGGGCTTTAACTATGAAGATATCATAATTTGTTTGCGGTTA
GCTTTATTAAATGAAGCAAAAGAAGTGCGAGCAGCAGGGCTACGAGCACTTCGATATCTT
ATCCAAGACTCCAGTATTCTGCAGAAGGTGCTAAAATTGAAAGTGGACTATTTAATAGCA
AGGTGCATTGACATTCAGCAGAGCAACGAGGTAGAGAGAACACAAGCACTTCGATTAGTC
AGAAAGATGATTACTGTGAATGCTTCCTTGTTTCCTAGTTCTGTGACCAACTCGTTAATT
GCAGTTGGAAATGATGGACTTCAAGAAAGAGACAGAATGGTCCGAGCATGCATTGCCATT
ATCTGTGAACTA------------------------------------------------
------------------------------------------------------------
------------------------------------GCACTTCAGAATCCAGAGGTGGTA
GCTCTTAGAGGTGGACTAAATACCATCTTGAAAAATGTGATTGATTGCCAATTAAGTCGA
ATAAATGAGGCCCTCATTACTACAATTCTGCACCTCCTTAATCATCCAAAGACCCGGCAG
TATGTGCGAGCTGATGTAGAATTAGAGCGGATTTTAGCACCCTACACTGATTTCCACTAC
AGACACAGTCCAGATACAGCAGAAGGTCAGCTCAAAGAAGACAGAGAAGCACGGTTTCTA
GCCAGCAAAATGGGAATCATAGCAACATTCCGGTCATGGGCAGGT---------------
------------------------------------------------------------
------------------------------------------------------------
------------------------------------------------------------
------------------------------------------------------------
------------------------------------------------------------
------------------------------------------------------------
------------------------------------------------------------
------------------------------------------------------------
------------------------------------------------------------
------------------------------------------------------------
------------------------------------------------------------
------------------------------------------------------------
------------------------------------------------------------
------------------------------------------------------------
------------------------------------------------------------
------------------------------------------------------------
------------------------------------------------------------
------------------------------------------------------------
------------------------------------------------------------
------------------------ATGCTA------------------------------
------------------------------------------------------------
------------------------------------------------------------
------------------------------------------------------------
------------------------------------------------------------
------------------------------------------------------------
------------------------------------------------------------
------------------------------------------------------------
------------------------------------------------------------
------------------------------------------------------------
------------------------------------------------------------
------------------------------------------------------------
------------------------------------------------------------
------------------------------------------------------------
------------------------------------------------------------
------------------------------------------------------------
------------------------------------------------------------
------------------------------------------------------------
------------------------------------------------------------
------------------------------------------------------------
------------------------------------------------------------
------------------------------------------------------------
------------------------------------------------------------
------------------------------------------------------------
------------------------------------------------------------
------------------------------------------------------------
------------------------------------------------------------
------------------------------------------------------------
------------------------------------------------------------
------------------------------------------------------------
------------------------------------------------------------
------------------------------------------------------------
------------------------------------------------------------
------------------------------------------------------------
------------------------------------------------------------
------------------------------------------------------------
------------------------------------------------------------
------------------------------------------------------------
------------------------------------------------------------
------------------------------------------------------------
------------------------------------------------------------
------------------------------------------------------------
------------------------------------------------------------
------------------------------------------------------------
------------------------------------------------------------
------------------------------------------------------------
------------------------------------------------------------
------------------------------------------------------------
------------------------------------------------------------
------------------------------------------------------------
------------------------------------------------------------
------------------------------------------------------------
------------------------------------------------------------
------------------------------------------------------------
------------------
>Horse|ENSECAG00000000308|ENSECAT00000000749
------------------------------------------------------------
------------------------------------------------------------
------GAACCTTCTGATAACTTAAGGGAGATTCTCCAAAATGTGGCCAAATTGCAAGGA
GTATCAAATATGAGAAAGCTAGGCCATCTGAATAACTTTACTAAGCTTCTTTGTGATATT
GGCCACAGTGAAGAAAAATTGGGTTTTAACTATGAGGATATCATAATTTGTTTGCGGTTA
GCTTTATTGAATGAAGCAAAAGAAGTGCGGGCAGCGGGGCTACGAGCTCTTCGATATCTC
ATTCAAGACTCCAGTATTCTGCAGAAGGTGCTAAAATTGAAAGTGGACTATTTAATAGCT
AGGTGCATTGACATACAGCAGAGCAACGAGGTAGAGAGGACACAAGCACTTCGATTAGTC
AGAAAGATGATTACTGTGAATGCTTCCTTGTTTCCTAGCTCTGTGGCCAACTCATTAATA
GCAGTTGGAAATGATGGACTTCAAGAAAGAGACAGAATGGTTCGAGCATGCATTGCCATT
ATCTGTGAACTAGGTAAGAATTTTATTCATGTAATAAAAATTAGAGGACTTGCTTCTAAT
GAGTTGGGCAGTATTTCCAGGTGCTTTACATATATTATTCCTAATCTATGTAAAATTAGT
ACCTGGCACATAATAAATATTCCACAAATACTAGTTGTCTTG------------------
------------------------------------------------------------
------------------------------------------------------------
------------GATGTTATGTTAGAACGAATTTTAGCACCCTATACTGATTTTCACTAC
AGACATAGTCCAGATACAGCTGAAGGACAGCTCAAAGAAGACAGAGAAGCGAGATTTCTA
GCCAGTAAAATGGGAATCATAGCAACATTCCGGTCCTGGGCAGGTATTATTAATTTATGT
AAACCTGGAAACTCTGGGATCCAGTCTCTAATTGGAGTACTTTGCATACCAAATATGGAA
ATAAGGCGAGGTCTGCTTGAAGTGCTGTATGATATATTTCGTCTTCCTCTACCTGTTGTG
ACTGAAGAGTTCATAGAAGCACTGCTCAGTGTAGATCCAGGTAGGTTCCAAGACAGTTGG
AGGCTTTCAGATGGCTTTGTAGCTGCTGAGGCAAAAACTATTCTTCCTCATCGTGCCAGA
TCCAGGCCAGACCTCATGGATAATTATTTGGCACTGATACTCTCTGCATTTATTCGTAAT
GGACTTTTAGAGGGTTTGGTTGAAGTGATAACAAACAGCGATGACCATATCTCGGTTAGA
GCTACCATCCTTTTAGGAGAGCTTTTACATATGGCGAACACAATTCTTCCTCATTCACAT
------------AAGCCATGGCACTGCTTGCCAACCCTAATG------------------
------------------------GAACATGGCTGCATCCGTGTTCTCCCCAAAGCCCCC
CGGCGAGCCAGTGCAGCCTTGAACTGTTTAAAACGCTTCCACGAAATGAAGAAACGAGGA
CCTAAGCCTTACAGCCTTCATTTAGATCACATTATTCAGAAAGCAATTGCCACACACCAG
AAACGGGATCAGTATCTCCGAGTTCAGAAAGATATATTTGTTCTTAAGGATACAGAGGAG
GCTCTTTTAACGAACCTTAGAGATAGCCAAGTCCTTCAACATAAAGAGAATCTTGAATGG
AATTGGAATCTTATAGGGACCATTCTTAAGTGGCCAAATGTAAATCTAAGAAACTATAAA
GATGAACAGTTGCACAGGTTTGTACGAAGACTACTTTATTTTTACAAGCCCAGCAGTAAA
TTATATGCCAACCTGGATCTGGATTTTGCCAAGTCTAAGCAGCTCACAGTTGTGGGTTGC
CAGTTTACAGAATTTCTTCTTGAGTCTGAAGAGGATGGGCAAGGATACTTAGAAGATCTA
GTAAAGGATATTGTTCAGTGGCTCAATGCTTCATCTGGAATGAAACCTGAAAGAAGTCTT
CAAAATAATGGTTTATTGACTACTCTTAGTCAACACTACTTTTTATTTATTGGAACACTT
TCTTGCCACCCACATGGAGTCAAAATGCTGGAAAAATGCAGTGTATTTCAATGTCTCCTT
AACCTTTGCTCCTTGAAAAATCAAGATCACTTGCTGAAACTGACTGTTTCTAGCTTGGAC
TATAGCAGAGATGGATTGGCTAGAGTCATCCTTTCTAAAATCCTAACTGCAGCCACTGAT
GCCTGCAGGCTGTATGCAACAAAACATTTAAGAGTATTATTGAGAGCTAATGTTGAATTC
TTCAATAATTGGGGAATTGAATTACTAGTGACCCAGCTACATGATAAAAACAAAACAATT
TCTTCTGAAGCTCTTGATATCCTTGATGAAGCATGTGAAGACAAGGCCAATCTTCATGCT
CTTATTCAGATGAAGCCAGCTTTATCCCACCTTGGGGACAAGGGTTTGCTTCTCCTCCTG
AGATTTCTCTCTATTCCAAAAGGGTTTTCCTATTTGAATGAAAGGGGATATGTAGCAAAA
CAATTGGAAAAGTGGCACAAGGAATATAATTCAAAATACGTTGACTTGATTGAGGAACAA
CTTAATGAAGCACTTACTACTTATCGGAAGCCAATTGATGGTGATAACTATGTTCGTCGG
AGTAACCAAAGATTACAGCGTCCTCATGTCTACCTGCCTGTACACCTTTATGGACAACTG
GTACATCACAAAACAGGCTGTCATTTGTTGGAAGTACAGAATATTGTTACAGAACTCTGT
CACAACGTTCGTACACCAGATTTGGATAAATGGGAAGAAATTAAAAAACTGAAAGCATCT
CTTTGGGCCTTG---------------------------------------------GGA
AATATTGGCTCATCAAATTGGGGTCTCAATTTGCTACAGGAAGAAAATGTAATTCCAGAT
ATACTAAAACTTGCGAAACAGTGTGAGGTTCTTTCCATCAGAGGGACCTGTGTATATGTA
CTTGGGCTCATAGCCAAAACAAAACAAGGCTGCGATATTCTAAAATGTCACAACTGGGAT
GCTGTAAGGCACAGTCGCAAACATCTCTGGCCAGTGGTTCCAGATGATGTGGAACAACTG
TGTAATGAACTCTCTTCTATCCCAAGCACCCTAAGT------TTAAACTCCGAGTCAACA
AGCTCTAGACATAATAGTGAAAGTGAATCTGCACCATCAAGTATGTTCATAATGGAGGAT
GACCGGTTTGGCAGCAGCTCTACTAGTACATTTTTCCTTGACATCAATGAAGATGCAGAG
CCAGCGTTTTTTGATCGACCTGGACCTATAAAGGATAAAAATTCATTCCCATTCTTTGCT
TCTAGTAAACTTGTGAAAAATCGTATTTTAAATTCGCTTACTTTGCCTAATAAAAAACAT
CGTAGTAGCAGCGATCCAAAAGGAGGGAAACTGTCATCTGAAAATAAGACAAGCAACAGG
CGGATCAGAACGCTTACGGAGCCCAGT------GTTGACTTTATTCATAGTGATGATTTC
ACACCCATATCCACAGTACAGAAAACATTACAATTAGAAACTTCATTTGTTGGGAATAAG
CACATTGAAGACACTGGTAGTACTCCAAGTATTGGAGAGAATGACTTAAAATTCACCAAG
AGTCTTGGTACAGAAAATCACAGAGAAAACACAAGCCGAGAGAGATTAGTTGTAGAAAGT
TCAACAAGCTCACATATGAAGATACGTAGCCAAAGTTTTAATACAGACACTACAACAAGT
GGCATAAGTTCAATGAGCTCAAGTCCTTCACGAGAGACAGTAGGTGTAGATGCTACAACT
GTGGACACAGACTGTGGGAGTATGAGTACTGTGGTAAGTACTAAAACTGTTAAGACAAGC
CACTATTTGACGCCACAGTCTAACCATCTATCTCTCTCCAAATCAAACTCAGTGTCCCTG
GTGCCTCCAGGTTCTTCTCATACCCTTCCTAGAAGAGCACAGTCCCTTAAAGCACCCTCT
ATTGCTACAATTAAAAGTCTGGCAGATTGTAACTTTAGTTACACCAGTTCTAGAGATGCC
TTTGGCTACGCTACACTGAAAAGATTACAGCAACAAAGAATGCATCCATCCTTATCTCAT
TCTGAAGCTTTGGCATCTCCAGCGAAAGATGTGCTGTTTACAGATACCATCACCATGAAG
GCCAACAGCTTTGAGTCCAGATTAACACCAAGC---------------------------
---------------------------------------------AGGTTCATGAAAGCT
TTAAGTTATGCTTCGTTAGATAAAGAAGATTTATTAAGTCCTATTAATCAAAATACCCTG
CAGCGATCCTCTTCAGTGAGGTCCATGGTGTCCAGTGCAACATATGGTAGTTCAGATGAC
TATATTGGTCTTGCTCTTCCAGTAGACATCAATGATATATTCCAGGTAAAGGATATTCCC
TATTTTCAGACAAAAAACATACCTCCACATGATGATCGAGGTACAAGAGTGTTTGCTCAT
GATGCAGGAGGTCTTCCATCTGGAACTGGAGGTCTTGTAAAAAACTCTTTTCACTTGCTA
CGACAGCAGATGAGTCTTACGGAAATAATGAATTCAATCCATTCAGATGCTTCTCTGTTT
TTAGAAAGTACAGAAGACACTGGACTTCAGGAGCATACAGATGATAACTGCCTTTATTGT
GTCTGTATCGAAATTCTGGGTTTCCAGCCCAGTAACCAACTAAGTGCAATATGTAGTCAT
TCAGACCTTCAAGACATTCCATATTCTGATTGGTGTGAGCAGACTATCCATAATCCGTTA
GAAGTGGTTCCCTCTAAGTTTTCGGGAATTTCTGGATGCAGTGATGGAGTGTCTCAA---
GAAGGCTCAGCCAGCAGCACCAAAAGCACAGAATTGCTACTAGGTGTTAAAACAATTCCA
GACGATACACCAATGTGCCGTATACTCCTTCGCAAAGAAGTTCTAAGATTAGTCATTAAT
TTGAGTAGTTCAGTTTCAACAAAATGTCATGAAACTGGGCTTTTAACAATTAAGGAGAAG
TATCCTCAAACATTTGATGACATATGCCTTTACTCTGAGGTTTCCCATTTGCTGTCACAC
TGCACATTTAGACTTCCATGTCGGAGGTTCATACAAGAATTATTTCAAGATGTACAGTTT
TTACAAATGCATGAAGAAGCAGAGGCTGTGTTGGCAATACCACCAAAGCAACCTATAGTT
GATACATCTGCTGAATCC
>Mouse|ENSMUSG00000050310|ENSMUST00000061656
---------------ATGGCGGCGATCGGCCGCGGCCGCTCTCTGAAGAACCTCCGAATA
CGAGGGCGGAATGACAGCGGCGAGGAGAACGTCCCGCTCGATCTGACCCGA---------
------GAACCTTCTGATAACTTGAGGGAGATTCTCCAAAATGTGGCCAAATTGCAAGGA
GTATCAAATATGAGAAAGCTGGGCCATCTGAATAACTTCACTAAGCTTCTTTGCGATATT
GGCCATAGTGAAGAAAAACTGGGCTTTAATTATGAAGACATCATAATTTGTTTGCGCTTA
GCTTTATTAAATGAGGCAAAAGAAGTAAGAGCAGCCGGGTTGCGAGCGCTGCGCTATCTC
ATCCAAGATTCCAGTATTCTCCAGAAGGTGCTAAAACTGAAAGTGGACTATTTAATAGCT
AGGTGCATTGACATTCAGCAGAGCAACGAGGTGGAGAGGACACAAGCCCTTCGCTTAGTC
AGAAAGATGATTACTGTGAATGCTTCCTTGTTTCCTAGTTCTGTGGCCAACTCATTAATT
GCGGTTGGAAATGATGGGCTTCAGGAACGAGACAGAATGGTCCGGGCTTGCATCGCCATC
ATCTGTGAACTA------------------------------------------------
------------------------------------------------------------
------------------------------------GCACTTCAGAACCCAGAGGTGGTA
GCCCTTCGAGGAGGACTAAACACCATACTGAAAAATGTGATTGATTGCCAATTAAGTCGA
ATAAATGAGGCTCTCATTACTACAATTTTGCACCTTCTTAATCATCCAAAGACCCGGCAG
TATGTGCGAGCTGATGTAGAATTAGAGCGAATTTTAGCACCCTATACTGATTTCCACTAC
AGACACAGTCCAGATACGGCTGAAGGACAGCTCAAAGAAGACAGAGAAGCACGATTTCTA
GCCAGTAAGATGGGAATCATTGCGACATTCCGCTCGTGGGCAGGTATTATTAATTTATGT
AAGCCTGGAAATTCTGGGATACAGTCTCTAATTGGAGTACTTTGCATACCGAATATGGAA
ATAAGGCGAGGTCTGCTCGAAGTGCTCTATGACATCTTTCGTCTCCCTCTGCCCGTTGTG
ACGGATGAGTTCATAGAAGCCCTGCTCAGTGTAGATCCAGGAAGATTCCAGGACAGTTGG
AGGCTTTCCGATGGCTTTGTGGCAGCTGAGGCAAAAACTATTCTTCCCCATCGTGCTAGA
TCCAGGCCAGACCTCATGGACAATTATTTGGCTCTGATACTCTCTGCATTTATTCGTAAT
GGACTTTTAGAGGGCTTGGTCGAGGTGATAACGAACAGTGACGACCACATCTCAGTGAGG
GCGACCATCCTTTTAGGAGAGCTCCTGCATATGGCAAACACCATCCTGCCTCACTCGCAT
AGCCACCATCTA---------CACTGCTTGCCAACCCTCATGAACATGGCTGCGTCCTTC
GATATTCCCAAGGAAAAGAGGCTG------------------------------------
---CGAGCCAGTGCAGCCCTGAACTGTTTGAACCGCTTCCATGAGATGAAGAAGCGAGGA
CCTAAGCCCTACAGCCTTCATTTAGATCACATCATTCAGAAAGCAATCGCAACTCACCAC
AAGCGGGATCAGTATCTTCGAGTTCAGAAAGATATATTTGTTCTTAAGGATACAGAGGAA
GCTCTTTTAATAAACCTTAGAGACAGCCAAGTCCTTCAGCATAAAGAGAATCTTGACTGG
GATTGGAATCTGATTGGGACCATCCTTAAGTGGCCAAATGTAAATCTAAGAAACTATAAA
GATGAGCAGTTGCACAGGTTTGTGCGCAGACTTCTTTACTTTTACAAGCCCAGCAGCAAA
CTGTACGCTAGTCTGGATCTGGACTTGGCCAAGTCCAAGCAGCTCACAGTTGTTGGTTGT
CAGTTTACAGAATTTCTGCTCGAGTCTGAAGAGGATGGGCAAGGATACTTAGAAGATCTC
GTGAAAGATATTGTTCAGTGGCTCAATGCTTCATCTGGAGTGAAACCTGAGAGAAGCCTT
CAGAATAATGGCTTACTGACCACCCTTAGTCAACACTACTTCTTATTTATCGGAACACTC
TCTTGTCATCCTCATGGAGTCAAAATGCTGGAAAAGTGCAGTGTCTTTCAGTGTCTCCTT
AATCTTTGTTCCTTGAAAAACCAAGATCATCTGATAAAACTCACTGTTTCCAGCCTAGAC
TATAGCAGAGATGGATTAGCCAGAGTCATTCTTTCAAAAATCCTCACGGCAGCCACAGAT
GCTTGCAGACTGTATGCAACAAAACATTTAAGGGTTTTATTGAGAGCTAACGTTGAATTC
TTCAACAATTGGGGAATTGAGTTACTAGTAACTCAGCTACATGATAAAAACAAAACAATT
TCTTCTGAAGCGCTGGATATTCTTGATGAAGCTTGTGAAGACAAGGCCAATCTTCATGCT
CTTATTCAGATGAAGCCAGCCTTATCCCACCTTGGAGACAAGGGCTTGCTTCTACTGCTG
AGATTTCTTTCCATTCCGAAAGGATTTTCTTACCTGAATGAAAGGGGTTATGTTGCAAAA
CAGTTGGAAAAGTGGCACAAGGAATATAATTCAAAGTATGTTGACTTGATTGAGGAACAA
CTTAATGAAGCCCTCACTACATACAGGAAGCCTATTGATGGTGATAACTACGTTCGTCGC
AGTAATCAAAGACTACAGCGACCTCATGTCTACCTGCCCGTACACCTTTATGGACAACTG
GTACACCACAAAACAGGCTGCCATTTACTGGAAGTACAGAGTATCATCACAGAGCTCTGT
CACAATGTTCGCACTCCAGACTTGGACAAATGGGAAGACATTAAGAAGCTGAAAGCCTCT
CTTTGGGCCTTG---------------------------------------------GGA
AATATTGGCTCATCGAATTGGGGGCTTAATTTGCTACAGGAAGAAAATGTGATCCCAGAT
ATACTAAAACTTGCAAAACAGTGTGAGGTCCTTTCCATCCGAGGGACCTGTGTATATGTT
CTTGGGCTCATAGCTAAAACCAAGCAAGGCTGTGATATTTTGAAATGTCACAGCTGGGAT
TCTGTAAGGCACAGTCGCAAGCATCTATGGCCAGTGGTTCCAGATGATGTGGAGCAGCTC
TGCAATGAGCTCTCATCTGTCCCAAGCACCCTCAGC------TTGAACTCTGAGTCGACC
AGCTCTAGACATAACAGTGAGAGTGAGTCTGCACCATCAAGCATGTTCATGCTGGAGGAC
GACCGCTTCGGCAGCACCTCCACCAGCACATTTTTCCTTGACATCAATGAAGATGCTGAG
CCAGCATTTTATGACCGACCTGGACCCATAAAAGATAAAAATTCATTTCCCTTTTTTGGC
TCCAGCAAACTTGTAAAGAATCGTATCTTAAATTCACTTACTTTGCCTACTAAAAAACAC
CGCAGTAGCAGTGATCCAAAAGGAGGAAAACTGTCATCTGAAAATAAGACAAGCAACCGG
CGAATCAGAACACTTACGGAGCCCAGT------GTTGACTTGAATCACAGCGAAGACTTC
ACAAGC---TCCTCAGCACAGAAATCATTACAGCTAGAGCCTTCCTTCGTTGGGAATAAG
CACCTTGAAGACGCGGGCAGCACTCCAAGTATTGGAGAGAATGACCTCAAATTCCCCAAG
AGTTTTGGTACCGAGACTCACAGAGAAAACACAAGCCGAGAAAGGTTGGTTGTGGAAGGC
TCAGCAAGCTCCCACATCAAGATCCGCAGCCAGAGCTTTAACACGGACACTACGACGAGT
GGCATCAGCTCCATGAGCTCGAGCCCCTCCCGAGAGACAGTCGCTGTCGACCCCACAGCT
ATGGACACGGACTGTGGAAGTCTGAGTACCGTGGTAAGTACTAAAACTGTTAAGACGAGC
CACTATTTGACACCACAGTCTAACCATCTGTCTCTCTCCAAATCGAACTCAGTGTCCCTG
GTGCCACCAGGTTCTTCTCACACCCTTCCTAGAAGAGCCCAGTCCCTTAAAGCGCCCTCC
ATTGCAACAATAAAAAGTCTAGCAGATTGCAACTTCAGCTACACAAGCTCTAGAGATGCC
TTTGGCTATGCTACATTGAAAAGGTTACAGCAGCAAAGAATGCACCCGTCCTTGTCTCAC
TCGGAAGCTTTGGCGTCGCCGGCAAAAGATGTGCTTTTTACCGACACCATCACCATGAAG
GCCAACAGCTTTGAATCCAGACTGACGCCAAGCAGG------------------------
------------------------------------------------TTTATGAAAGCT
TTAAGTTATGCGTCATTAGATAAAGAAGATTTACTAAGTCCTATTAATCACAATACCCTC
CAGCGCTCCTCCTCAGTTAGGTCTATGGTGTCCAGTGCTACATATGGAGGTTCCGATGAC
TACATTGGACTTGCTCTTCCAGTAGACATCAATGACATCTTCCAGATAAAGGATGTTCCT
TATTTTCAATCAAAGCACGTGCCTCCACCAGATGACCGAGGTGCAAGAATGTTTTCCCAT
GATGGAGCAGGTCTTTCATCTGGAGCCGGTGGTCTCGTAAAGAACTCTTTTCACTTGCTG
CGGCAGCAGATGAGTCTCACAGAAATAATGAACTCTGTCCATTCGGACGCCTCCCTGTTC
TTAGAGAGCACAGAAGACACTGGGCTGCAGGAGCACACGGATGACAATTGCCTTTACTGC
GTCTGCATTGAACTCCTGGGCTTCCAGCCCAGTAACCAGCTAAGTTCCATCTGCAGTCAC
TCCGATCTTCAAGATATTCCGTACTCCGATTGGTGCGAGCAGACGATCCACAACCCCTTA
GAAGTGGTTCCCTCTAAGTTCTCGGGGATTTCTGGCTGCAGCGATGGCGCATCTCAGGAA
GAAGGCTCAGCCAGCAGCACCAAAAGCACTGAGCTGTTACTGGGTGTTAAAACCATTCCA
GATGACACACCCATGTGCCGGATCCTGCTTCGTAAGGAAGTGCTAAGATTAGTTGTCAAT
TTGAGTAGTTCAGTTTCCACCAAGTGTCACGAGACCGGGCTTCTGACCATTAAAGAGAAG
TATCCTCAAACATTTGATGACATATGCCTTTATTCTGAAGTTTCTCATCTGTTGTCACAC
TGCACATTTAGACTTCAGTGTCGGCGGTTCATACAAGAGTTATTTCAGGATGTACAGTTT
TTACAAATGCATGAAGAAGCAGAGGCTGTGTTGGCAATTCCACCAATTCAGCCTATAGTT
GATGAGTCTGCTGAATCC
>Opossum|ENSMODG00000020315|ENSMODT00000025864
------------------------------------------------------------
------------------------------------------------------------
------------------------------------------------------------
------------------------------------------------------------
------------------------------------------------------------
------------------------------------------------------------
------------------------------------------------------------
------------------------------------------------------------
------------------------------------------------------------
------------------------------------------------------------
------------------------------------------------------------
------------------------------------------------------------
------------------------------------------------------------
------------------------------------------------------------
------------------------------------------------------------
------------------------------------------------------------
------------------------------------------------------------
---------ATGGGAATAGTAGCAACATTCCGATCCTGGGCAGGCATAATTAGTTTATGT
AAGCCTGGCAACTCTGGGATCCAGTCTCTAATTGGGGTACTTTGTATTCCAAATATGGAA
ATACGGCGGGGTCTGCTTGAAGTTCTTTATGATATATTTCGTCTGCCTCTACCTGTTGTG
ACTGAAGAGTTCATTGAAGCACTGCTCAGTGTAGATCCAAGTAGATTCCAGGATTGTTGG
AGACTTTCAGATGGCTTTGTAGCTGCCGAAGCTAAAACTATTCTTCCCCATCGAGCCAGA
TCCAGACCAGACCTCATGGATAATTATTTGGCACTGGTACTTTCTGCTTTTATTACTAAT
GGACTTTTAGAGGGTTTGGTTGAAGTAATAACAAGCAGTGATGACCATGTCTCAATTAGA
GCTACAATCCTATTAGGGGAACTTTTACATATGGCAAACACAATCCTTCCTCATTCACAT
AGCCACCATTTG---------CACTGTTTACCAACGCTAATGAATATGGCAGCATCTTTT
GACATCCCTAAAGAAAAAAGACTG------------------------------------
---CGAGCCAGTGCAGCTTTGAACTGCTTAAAACGCTTTCATGAAATGAAGAAACGAGGG
CCTAAACCTTATAGTCTTCATTTAGATCACATTGTTCAGAAGGCTATGGCAACACACCAA
AAAAGGGATCAATACCTACGAGTTCAGAAAGATATTTTTGTTTTGAAGGATACAGAGGAA
GCTCTCATGACCAATCTTCGAGACAGCCAAGTTCTTCATCATAAGGAGAATCTTGAATGG
AACTGGAATCTCATAGGCACTATTCTTAAGTGGCCAAATATAAATCTAAGAAACTATAAG
GATGAACAATTACACAGGTTTGTGCGACGACTACTCTATTTTTACAAGCCCAGCAGCAAA
TTATATGCCAATTTGGATCTGGATTTTGCCAAGTCCAAGCAACTTACAGTTGTGGGTTGC
CAGTTTACAGAATTTCTTCTTGAGTCTGAAGAGGATGGGCAAGGATACTTAGAAGAACTA
GTAAAAGATATTGTTCAGTGGCTTAGTTCCTCATCTGGAATGAAACCTGAAAGAAGCCTT
CAGAATAATGGTTTACTGAGTACTCTTAGTCAACACTACTTTTTATTTATTGGAACACTT
TCCTGTCATCCTCATGGAGTTAAAATGCTCGAAAAATGCAATGTATTTCAGTGTCTCCTT
AATCTTTGTTCCTTGAAGAACCAAGATCACTTATTGAAACTGACAGTTTCAAGTTTGGAC
TATAGTAGAGATGGATTGGCCAGAGTTATCCTTTCCAAAATCCTAACTGCAGCTACTGAT
GGATGCAGATTGTATGCAACAAAACATTTAAGAGTATTATTAAGGGCCAATGTAGAGTTC
TTCAGTAACTGGGGAATTGAGTTGCTAGTGACCCAGCTACATGATAAAAATAAAACAATT
TCCTCAGAAGCTCTTGATATTTTAGATGAAGCATGTGAAGACAAGGCCAACCTTCATGCT
CTCATCCAAATGAAACCAGCTTTATCTCATCTTGGAGACAAAGGTCTGCTTCTCCTTCTT
AGGTTTCTATCTATTCCAAAGGGATTTTCCTATCTTAATGAGAGGGGATATGTAACAAAG
CAAATGGAAAAATGGCATAAGGAATACAATTCAAAATATGTTGAATTAATTGAGGAACAA
CTTAATGAAGCACTTACAACCTATCGTAAACCTGTAGATGGTGATAACTATGTTCGTCGG
AGTAACCAAAGATTACAGCGACCACATGTCTATCTTCCCATACACCTTTATGGACAATTG
GTACACCACAAAACAGGCTGTCATTTGTTGGAGGTACAGAGTGTTGTTCCAGATCTCAGT
TACACAATTCGTTCACCGATGTTGGATAAGTGGGAAGGAGTTAAGCAGCTGAAGGCAGCC
CTTTGGGCCTTG---------------------------------------------GGT
AATATTGGATCATCAAATTGGGGTCTTAACTTGCTTCAAGAGGAGAATGTGATTCCAGAT
ATAATGGCATTAGCACAGCATTGTGAGGTTCTCTCTATTAGAGGAACCTGTGTCTACGTG
CTTGGTCTGATAGCCAAAACTAAACAAGGATGTGATATCCTAAAATTTCACAATTGGGAT
GCTGTGAGACACAGTCGCAAACAACCATGGCCAGTGGTTCCAGATGACATGGAGCAGCTC
TGCAATGAACTTTCTTCTGTCCCAAGCACTCTGAGT------CTAAACTCTGAATCTACC
AGCTCTAGACACAATAGTGAAAGTGAATCTGCACCATCAAGTATGTTTATAATGGAGGAT
GACCGGTTTGGCAGCAGCTCTACTAGTACGTTTTTCCTTGATATCAATGAGGATGCAGAG
CAAACAATTTATGATCGAACTGGACCTATAAAGGATAAAAATCCATTCCCCTTTTTTGCC
TCTAGTAGACTTGTGAAGAATCGTATCTTAAATTCCCTTACTCTGCCTAATAAAAAACAT
CGTAGTAGCAGTGATCCAAAAGGGGGCAAGTTGACATCTGAAAATAAATCTGGCATTAGG
CGAAACCGAACAGTTACAGAACCATCCAGT---ATTGACTTTAATCATAGTGATGATTTC
ACATCCCTTTCCAAAGTTCAGAAAACATTAAGATTAGAAACTTCTTTTGTTGGAAACAAG
CAAATTGAAGACACTGGTAGCACACCTAGTATTGGAGAAAATGATCTAAAATTTACAAAG
AGTCTTGGTACAGAAAATCACAGGGAAAACACAAGCAGAGAAAGATTAGTTGTCGACAAC
TCTACAAGTTCACATATGAAGATACGTAGCCAAAGTTTCAATACAGATACTACAACGAGT
GGTATAAGCTCTATGAGCTCAAGTCCTTCAAGAGAGACAGTAGGCGTGGACCCTACAACA
ATGGACACAGACTGTGGAAGTTTGAGTACAGTGGTAAGTACTAAAACTGTTAAAACAAGC
CACTGTTCAACATCACAGTCTAACCACCTGCCTCTTTCAAAATCAAACTCTGTGTCCCTG
GTGCCACCAGGTTCTTCTCATACACTTCCTCGTAGAGCACAGTCCCTTAAAGCCCCCTCT
GTTGCTACAGTTAAAAGTCTAGCAGATTATAACTTTAGCTATACAAGTTCTAGAGATGCC
TTTGGTTATGCTACATTGAAAAGATTGCAACAACAAAGAATGCATCCATCTTTATCTCAT
TCTGAAGCTTTGGCGTCACCAGCAAAAGATGTTCTTTTTACTGACACCATTACCATGAAG
GCTGGTAGCCTTGACTCAAGGTTAACACCAAGCAGGATCGATTTTAAAAAGAAGCATGTC
GGGGGAATCAGGAGCTTAAGACCTACAATAACAAACAACCTTTTCAGGTTCATGAAAGCT
CTAAGTTATGCTTCATTAGATAAAGAAGATCTATTAAGTCCTATTAATCAAAATACACTG
CAACGCTCCTCCTCAGTTAGGTCCATGGTATCCAATGCTACATATGGTAGCTCAGATGAT
TACATTGGACTTGCCCTTCCTGTGGATATCAATGAAATATTTCAGGTAAAGGATATTCCT
TATTTTCAGAAGAAAACTGTACCTCCATGTGATGATCGTGTTGTGAGAGTACTA---CCT
GATTCAGGAGGTCTTCCTTCTGGTACTGGAGATCTTATAAAAAGTCCATTTCAAATGCTC
CGACAGCAGATTAGTCTCACTGAAATAATGAATACAAGTCATTCAGATGCTTCTCAGTTT
TTAGAAAATACAGAAGACACTGGGCTTCAGGAGCACACAGATGATAACTGTCTTTATTGT
GTCTGTATCCAGATACTGGGTTATCAGCATAATAACCAAGTGGACTCAACCTATACTCAC
ACAGACTTCCCAGACATTCCATATTCTGATTGGTGTGGGCAGACCATCCATAATCACCTA
GATGTTGTTTCTTCAAAGTTTTCTGGGATTTCAGGATGCAGCGATGCAGTATCCCAG---
---GGTTCAGCCAGTAGCACTAAGAGCACGGAACTGGTACTAGGAGTCAAGTCAATTCCA
GATGATACACCAGTATGCCGTATACTCCTTCGAAAAGAAGTGTTAAGATTAGTTATTAAT
TTGAGTAGTTCAGTAGGAACTAAAGGTCATGAAACGGGACTTTTGACAATTAAGGAGAAG
TTTCCTCAAGCATTTGATGACATATGTCTCTATTCTGAGGTTTCCTATTTGTTATCACAC
TGTACTTTTCGACTGCCATCTCGCAGATTCATACAGGAGTTATTTCAAGATGTACAGTTT
TTACAAATGCACGAAGAAGCAGAGGCTGTCTTATCGACCTCACCAAAGCAACCTATAATT
GATACATCAGCCGAATCC
>Orangutan|ENSPPYG00000015414|ENSPPYT00000017919
---------------ATGGCGGCGATCGGCCGCGGCCGCTCTCTGAAGAACCTCCGAGTA
CGAGGGCGGAATGACAGCGGCGAAGAGAACGTCCCGCTGGATCTGACCCGA---------
------GAACCTTCTGATAACTTAAGAGAGATTCTCCAAAATGTGGCCAGATTGCAAGGA
GTATCAAATATGAGAAAGCTAGGCCATCTGAATAACTTTACTAAGCTTCTTTGTGATATT
GGCCACAGTGAAGAAAAACTGGGCTTTAACTATGAGGATATCATAATTTGTTTGCGGTTA
GCTTTATTAAACGAAGCAAAAGAAGTGCGAGCAGCAGGGCTACGAGCACTTCGATATCTC
ATCCAAGACTCCAGTATTCTCCAGAAGGTGCTAAAATTGAAAGTGGACTATTTAATAGCT
AGGTGCATTGACATACAACAGAGCAACGAGGTAGAGAGGACACAAGCACTTCGATTAGTC
AGAAAG------------------------------------------------------
GCAGTTGGAAATGATGGACTTCAAGAAAGAGACAGAATGGTCCGAGCATCCATTGCCATT
ATCTGTGAACTA------------------------------------------------
------------------------------------------------------------
------------------------------------GCACTTCAGAATCCAGAGGTGGTG
GCCCTTCGAGGTGGACTAAACACCATCTTGAAAAATGTGATCGATTGCCAATTAAGTCGA
ATAAATGAGGCCCTAATTACTACAATTTTGCACCTTCTTAATCATCCAAAGACTCGACAG
TATGTGCGAGCCGATGTAGAATTAGAGAGAATTTTAGCACCCTATACTGATTTTCACTAC
AGACATAGTCCAGATACAGCTGAAGGACAGCTCAAAGAAGACAGAGAAGCACGATTTCTA
GCCAGTAAAATGGGAATCATAGCAACATTCCGATCATGGGCAGGTATTATTAATTTATGT
AAACCTGGAAATTCTGGGATCCAGTCTCTAATAGGAGTACTTTGCATACCAAATATGGAA
ATAAGGCGAGGTCTACTTGAAGTGCTTTATGATATCTTTCGTCTTCCTCTACCTGTTGTG
ACTGAGGAGTTCATAGAAGCACTACTCAGTGTAGATCCAGGGAGGTTCCAAGACAGTTGG
AGGCTTTCAGATGGCTTTGTGGCAGCTGAGGCAAAAACTATTCTTCCTCATCGTGCCAGA
TCCAGGCCAGACCTCATGGATAATTATTTGGCACTGATACTCTCTGCATTTATTCGTAAT
GGACTTTTAGAGGGCCTAGTTGAAGTGATAACAAACAGTGATGATCATATCTCAGTTAGA
GCTACCATCCTTTTAGGAGAGCTTTTACATATGGCAAACACAATTCTTCCTCATTCACAT
AGCCATCATTTG---------CACTGCTTGCCAACCCTAATGAATATGGCTGCATCCTTT
GATATCCCCAAGGAAAAGAGACTG------------------------------------
---CGAGCCAGTGCAGCCTTGAACTGTTTAAAACGCTTCCATGAAATGAAGAAACGAGGA
CCTAAGCCTTATAGTCTTCATTTAGACCACATTATTCAGAAAGCAATTGCAACACACCAG
AAACGGGATCAATATCTCCGAGTTCAGAAAGATATATTTGTTCTTAAGGATACAGAGGAA
GCTCTTTTAATTAACCTTAGAGATAGCCAAGTCCTTCAACATAAAGAGAATCTTGAATGG
AATTGGAATCTTATAGGGACCATTCTTAAGTGGCCAAATGTAAATCTGAGAAACTATAAA
GATGAACAGTTACACAGGTTTGTACGAAGACTGCTTTATTTTTACAAGCCCAGCAGTAAA
TTATATGCCAACCTGGATCTGGATTTTGCCAAGGCCAAACAGCTCACAGTTGTAGGTTGC
CAGTTTACAGAATTTCTTCTTGAATCTGAAGAGGATGGGCAAGGATACTTAGAAGATCTA
GTAAAGGATATTGTTCAGTGGCTCAATGCTTCATCTGGAATGAAACCCGAAAGAAGTCTT
CAAAATAATGGTTTATTGACCACCCTTAGTCAACACTACTTTTTATTTATTGGAACACTT
TCTTGCCACCCTCATGGAGTTAAAATGCTGGAAAAATGCAGTGTATTTCAGTGTCTCCTT
AATCTTTGCTCCTTGAAAAACCAAGATCACTTGCTAAAACTTACTGTTTCTAGCTTGGAC
TATAGCAGAGATGGATTGGCTAGAGTCATCCTTTCCAAAATTTTAACTGCAGCTACTGAT
GCCTGCAGACTCTATGCAACAAAACATTTAAGGGTATTATTGAGAGCTAATGTTGAATTC
TTTAATAATTGGGGAATTGAGTTGTTAGTGACCCAGCTACATGATAAAAACAAAACGATT
TCTTCTGAAGCTCTTGATATCCTCGATGAAGCATGTGAAGATAAGGCCAATCTTCATGCT
CTCATTCAGATGAAACCAGCGTTATCCCACCTTGGAGACAAGGGTTTGCTTCTCCTTCTG
AGATTTCTCTCCATTCCAAAAGGATTTTCCTATCTGAATGAAAGAGGTTATGTAGCAAAA
CAATTGGAAAAGTGGCACAAGGAATATAACTCCAAATATGTTGACTTGATTGAGGAACAA
CTCAATGAAGCACTTACTACTTACCGGAAGCCTGTTGATGGTGATAACTATGTTCGTCGG
AGTAACCAAAGATTACAGCGTCCTCATGTCTACCTGCCTATACACCTTTATGGACAACTG
GTACACCATAAAACAGGCTGCCATTTGTTGGAAATACAGAATATTATTACAGAACTCTGT
CGTAATGTTCGTACACCAGATTTGGATAAGTGGGAAGAAATTAAAAAACTGAAAGCATCT
CTTTGGGCCTTG---------------------------------------------GGA
AATATCGGCTCATCAAATTGGGGTCTCAATTTGCTACAGGAAGAAAACGTGATTCCAGAT
ATACTAAAACTTGCAAAACAGTGTGAAGTTCTTTCCATCAGAGGGACCTGTGTATATGTA
CTTGGGCTCATAGCTAAAACCAAACAAGGCTGTGATATTCTAAAATGTCACAACTGGGAT
GCTGTGAGGCATAGTCGTAAACATCTGTGGCCAGTGGTTCCAGATGATGTGGAACAACTC
TGTAATGAACTTTCATCTATCCCAAGCACTCTAAGT------TTGAACTCAGAGTCAACT
AGCTCTAGACATAATAGTGAAAGTGAATCTGTGCCATCAAGTATGTTCATATTGGAGGAT
GACCGGTTTGGCAGCAGCTCTACTAGTACATTTTTCCTTGATATCAACGAAGATACAGAG
CCAGCATTTTATGACCGATCTGGACCCATAAAGGATAAAAATTCATTCCCTTTCTTTGCT
TCTAGTAAACTTGTGAAGAATCGTATCTTAAATTCACTTACTTTGCCTAACAAAAAACAT
CGTAGTAGCAGTGATCCAAAAGGAGGGAAATTATCATCTGAAAGTAAGACAAGCAACAGG
CGAATCAGAACACTTACGGAGCCCAGT------GTTGATTTTAATCATAGTGATGATTTT
ACACCCATATCCACTGTACAGAAAACATTACAATTAGAGACTTCATTTATGGGGAATAAG
CACATTGAAGACACTGGTAGTACACCAAGCATTGGAGAAAATGACTTAAAATTCACCAGG
AATTTTGGTACAGAGAATCACAGAGAAAATACAAGCCGAGAGAGGTTAGTAGTAGAAAGT
TCAACGAGCTCACATATGAAGATACGTAGCCAAAGTTTTAATACAGACACTACAACAAGT
GGCATAAGTTCAATGAGCTCAAGTCCTTCACGAGAGACAGTAGGTGTAGATGCTACAACT
ATGGACACAGACTGTGGAAGCATGAGTACTGTGGTAAGTACTAAAACTATTAAGACAAGC
CACTATTTGATGCCACAGTCTAACCATCTGTCTCTCTCCAAATCAAATTCGGTGTCCCTG
GTGCCTCCAGGTTCTTCTCATACGCTTCCTAGAAGAGCACAATCCCTTAAAGCACCCTCT
ATTGCTACAATTAAAAGTCTAGCAGATTGTAACTTTAGTTACACAAGTTCTAGAGATGCT
TTTGGCTATGCTACACTGAAAAGACTACAGCAACAAAGAATGCATCCATCCTTATCTCAC
TCCGAAGCTTTGGCATCTCCAGCAAAAGATGTGCTATTTACTGATACCATCACCATGAAG
GCCAACAGTTTTGAGTCCAGATTAACACCAAGC---------------------------
---------------------------------------------AGGTTCATGAAAGCC
TTAAGTTATGCATCATTAGATAAAGAAGATTTATTGAGTCCTATTAATCAAAATACCCTG
CAACGATCCTCCTCAGTGCGGTCCATGGTGTCCAGTGCCACATATGGGGGTTCAGATGAT
TACATTGGTCTTGCTCTCCCGGTGGATATAAATGATATATTCCAGGTAAAGGATATTCCC
TATTTTCAGACAAAAAACATACCACCACATGATGATCGAAGTGCAAGAGCATTTGCCCAT
GATGCAGGAGGTCTTCCATCTGGAACTGGAGGTCTTGTAAAAAATTCTTTTCACTTGCTA
CGACAGCAGATGAGTCTTACGGAAATAATGAATTCAATCCATTCAGATGCCTCTCTGTTT
TTAGAAAGTACAGAAGACACTGGACTACAGGAACATACAGATGATAACTGCCTTTATTGT
GTCTGTATTGAAATTCTGGGTTTCCAGCCCAGCAACCAACTGAGTGCAATATGTAGTCAT
TCAGACTTTCAAGATATTCCATATTCTGATTGGTGTGAGCAGACTATCCATAATCCCTTA
GAAGTGGTTCCCTCTAAGTTTTCGGGGATTTCTGGATGCAGTGATGGGGTGTCTCAA---
GAAGGCTCAGCTAGCAGCACCAAAAGCACAGAATTGTTACTAGGTGTTAAAACAATTCCA
GATGATACACCAATGTGCCGTATACTCCTTCGCAAAGAAGTTCTAAGATTAGTCATTAAT
TTGAGTAGTTCAGTTTCAACTAAATGTCATGAGACTGGGCTTTTAACAATTAAGGAGAAG
TATCCTCAAACATTTGATGACATATGCCTTTACTCTGAGGTTTCCCATTTGCTGTCACAC
TGCACATTCAGACTTCCGTGTCGGAGGTTCATACAAGAATTATTTCAAGATGTACAGTTT
CTACAAATGCATGAAGAAGCAGAGGCTGTGTTAGCAACACCACCAAAGCAACCTATAGTT
GATACATCTGCTGAATCC
>Platypus|ENSOANG00000010208|ENSOANT00000016189
------------------------------------------------------------
------------------------------------------------------------
------------------------------------------------------------
---------ATGAGAAAGCTGGGCCACCTGAATAATTTTACTAAGCTTCTGTGTAACATT
GGTCACAGTGAAGAAAAACTAGGTTTCAACTATGAAGATATCATAATATGTCTGCGGTTG
GCTTTATTGAATGAAGCGAAAGAAGTGCGAGCAGCCGGGCTGCGAGCCCTTCGCTATCTC
ATCAGAGACTCCAGTATTCTGCAGAAGGTGCTAAAATTAAAAGTGGATTATTTGATAGCC
AGGTGCATCGATATACAGCAGAGCAATGAGGTAGAGCGGACGCAGGCACTTCGATTAGTC
AGAAAGATGATTACTGTGAATGCTTCCCTATTTCCTAGCTCTGTAACTAATTCTTTGATA
GCAGTCGGAAATGACGGTCTTCAAGAAAGAGACAGGATGGTCCGAGCCTGCATTGCTATT
ATCTGTGAATTA------------------------------------------------
------------------------------------------------------------
------------------------------------GCACTTCAGAATCCAGAAGTGGTG
GCTCTTCGAGGTGGGCTTAGTACCATCTTGAAAAACGTAATTGATTGCCAGTTGAGTCGA
ATAAATGAGGCCCTTATCACCACAGTTTTACACCTCCTTAATCACCCAAAGACCAGGCAA
TATGTGCGAGCGGATGTAGAATTAGAGCGAATTTTAGCACCGTATACAGATTTTCACTAC
AGACATAATCCAGATACGGCGGAGGGGCAGCTAAAAGAAGACAGAGAAGCACGATTCCTA
GCTAGTAAAATGGGAATAGTGGCAACCTTCCGTTCATGGGCCGGTATTATTAGTTTATGT
AAGCCTGGGAACTCTGGGATCCAGTCTTTAATTGGGGTACTTTGCATACCAAATATGGAA
ATTCGGCGAGGTCTACTTGAGGTTCTTTATGATATATTTCGTCTCCCTCTCCCTGTCGTG
ACGGAAGAATTCATAGAAGCGCTACTCAGCGTTGATCCAAGTCGATTTCAAGACTGTTGG
CGGCTCTCAGATGGCTTTGTTGCAGCTGAAGCTAAAACAATTCTTCCCCATCGAGCCAGA
TCCAGACCGGACCTCATGGATAATTATTTGGCTCTAGTACTATCAGCTTTCATTACTAAT
GGACTTTTAGAAGGTTTGGTGGAAGTAATAACAAGTAGTGATGACCATGTCTCTGTCAGG
GCTACAATCCTACTGGGGGAGCTTTTACATATGGCAAACACAATCCTTCCTCACTCACAC
AGCCATCATTTG---------CACTGCTTACCAACATTAATGAATATGGCAGCGTCTTTT
GATATCCCAAAAGAGAAGAGACTA------------------------------------
---CGCGCCAGTGCAGCACTGAACTGCTTAAAACGCTTCCATGAGATGAAGAAACGAGGA
CCTAAGCCTTTCAGTCTTCACTTAGATCACATTGTTCAGAAAGCAATCGCCACACACCAA
AAAAGGGATCAGTACCTCCGAGTACAGAAAGATATTTTTATCTTAAAGGATACAGAGGAA
GCTCTTGTGATGAACCTTCGAGACAGCCAAGTCCTTCAACATAAAGAGAATCTTGATTGG
AATTGGAATCTCATAGGGACCATCCTTAAGTGGCCAAATATAAATCTAAGAAACTATAAG
GATGAGCAGTTGCACAGGTTTGTTCGGCGCCTGCTTTATTTCTACAAGCCTAGCAGCAAA
TTATATGCCAACCTGGATCTAGATTTTACAAAGTCCAAACAGCTCACGGTTGTCGGTTGC
CAGTTTACAGAATTTCTTCTTGAATCTGAAGAGGATGGGCAAGGATACTTGGAAGACCTA
GTAAAAGATATCGTTCAGTGGTTAAATGCCTCCTCTGGAATGAAACCCGAGCGTAGCCTT
CAAAACAATGGTTTACTGAGTACCCTTAGTCAGCACTACTTTCTGTTTATTGGAACCCTC
TCCTGTCATCCTCATGGAGTCAAAACTCTAGAAAAATGCAATGTTTTTCAGTGTCTTCTT
AATTTGTGTTCTTTGAAGAACCAAGATCACTTGCTGAAACTGACAGTCTCTAGTTTGGAC
TACAGCAGAGATGGCTTGGCCAGAGTCATCCTTTCCAAAATCCTGACCGCAGCTACTGAC
GTCTGCAGGCTATATGCCACGAAACACTTACGGGTGTTATTGAGGGCCAATGTGGAGTTC
TTCAGTAACTGGGGCATTGAGTTATTGGTGACCCAGCTTCACGATAAAAATAAAACAATC
TCCTCAGAAGCGCTTGATATCCTAGATGAGGCATGTGAAGACAAGGCCAACCTTCATGCT
CTTATTCAAATGAAGCCAGCTCTTTCACATCTTGGAGACAAAGGTCTTCTTCTGCTTCTC
AGATTTCTATCCATTCCGAAAGGCTTTTCCTATTTAAATGAAAGAGGATATGTAACAAAG
CAAATGGAAAAATGGCAAAAGGAGTACAACTCAAAATACGTTGAACTGATCGAAGAGCAA
CTAAATGAAGCACTTACAACCTATCGCAAGCCCGTCGATGGTGACAATTACGTTCGTCGG
AGTAATCAAAGGTTACAGCGACCACATGTCTACCTGCCTGTCCATCTGTATGGTCAACTG
GTACACCACAAAACAGGCTGCCATTTGTTGGAGGTCCAGAGTATCGTCCCAGACCTCAGT
TACACTGTTCGTTCCCCTATGTTGGACAAGTGGGAAGGAATTAAACAGCTGAAAGCAGCC
CTTTGGGCCTTG---------------------------------------------GGA
AATATTGGATCATCAAATTGGGGTCTGAACCTGCTTCAAGAGGAGAATGTAATTCCTGAT
ATAATGGCACTAGCGCAGCATTGTGAGGTTCTGTCGATCAGAGGAACCTGTGTCTATGTG
CTTGGCCTGATAGCCAAAACTAAGCAAGGCTGTGATACCTTAAAATATCACAACTGGGAT
GCTGTGCGACACAGTCGCAAACAACCGTGGCCAGTGGTCCCAGATGATGTGGAACATCTC
TGCAATGAACTCTCGTCTATTCCAAGCACTCTGAGT------TTGAACTCTGAGTCCACC
AGCTCTAGACATAACAGTGAAAGTGAATCTGCACCATCAAGTATGTTCATCATGGAGGAC
GACCGATTTGGCAGCAGCTCCACTAGCACCTTCTTCCTCGATATCAGCGAGGACGCCGAG
CAAACGTTTTACGACCGACCGGGCCCGATAAAGGATAAGAATCCGTTC---TTCTTTGCC
CCCAGCAGACTAGTGAAGAATCGGATCTTAAATTCCCTGACCTTGCCCAATAAAAAACAC
CGCAGCAGCAGCGATCCGAAAGGAGGCAAGCATTCATCCGAGAGTAAATCGAGCGCGAGG
CGAAACCGAACGGTCACGGAGCCGTCCAGTGGTACGGACTTCAATCATAGCGACGAGTTC
ATCCCCATATCCAGAGTCCAGAAAAAACTAGGCTTAGAAACTTCTTTCGTGGGCAGCAGA
CATACGGAGGACACCGGCAGCACCCCGAGTATCGGAGAGAACGACTTAAAATTCACCAGG
AGTCTCGGTACGGAAAATCACCGAGACAACGCCAGTCGAGAGAGGCTGGTGGTGGACGGC
TCTACGAGTTCACATATGAAGATTCGGAGCCAGAGCTTCAATACGGATACGACAACGAGC
GGCATCAGCTCCATGAGCTCGAGTCCTTCCAGAGAGACGGTGGGTGTGGACAATACGACG
ATGGACACCGACTGCGGGAGTTTGAGCACCGTGGTGAGCACCAAGACGGTCAAAACAAGC
CACTGTTCAACGCCCCAGTCGAACCACCTGCCCCTCTCCAAATCCAACTCCGTATCTCTG
GTGCCGCCGGGTTCTTCTCACACCCTCCCCCGCAGGGCACAGTCCCTTAAAGCTCCCTCG
GTCGCTACCATTAAAAGCCTGGCGGATTATAACTTTAGTTATACGAGTTCCAGGGATGCC
TTTGGCTACGCCACCCTGAAACGCCTACAGCAGCAGAGGATGCATCCCTCCCTGTCTCAT
TCGGAAGCCCTGGCGTCCCCCGCGAAAGACGTCCTGTTCACGGACACCATCACCATGAAG
ACCGGCAGCCTCGACTCCAGACTCACACCCAGCAGGATCGATTTTAAAAAGAAGCATGGC
GGGGGGATCAGGAGCTTAAGACCTACACTAACAAACAACCTTTTCAGGTTCATGAAAGCT
TTAAGTTATGCCTCATTAGATAAAGAAGATTTATTAAGTCCAATTAATCAAAATACACTG
CAGCGCTCCTCTTCAGTTAGGTCCATGGTATCCAATGCTACGTATGGTAGCTCAGATGAT
TACATTGGTCTTGCTCTCCCGGTGGACGTCAATGAAATATTCCAGGTAAAGGATACGCCT
TATTTTCAGAAGAAAACCATGCCTCCTTGCGAAGATCGTGCTGCAAAAGTATTTGCACCT
GATGGAGGAGGTCTTCCCACCGGTGGTGGAGAGGTGATCAAAAGCCCTTTTCAGATGCTG
CGACAACAGATCAGCCTCACGGAAATAATGAACACAAGCCGTTCAGATGCTTCTCAGTTT
CTAGAAAACACAGAAGATACGGGACTACAGGAGCATACAGACGATAACTGCCTCTATTGT
GTCTGTATCCAGATCCTGGGTTACCAGCACAATAACCAGGCCAACTCGGCATTTAGTCAT
ACAGACTTCCCAGACATTCCGTATTCCGATTGGTGTGGGCAGACCATCCACAATCACTTA
GATGTGGTGTCTTCTAAGTTTTCTGGGATTTCGGGCTGCAGTGATGCGGTATCCCAG---
---GGTTCAGCTAGTAGCACCAAGAGCACAGAGCTGGTACTAGGAGTCAAATCAATCCCG
GATGATACACCGGTGTGCCGTATACTTCTACGAAAAGAGGTCTTACGATTGGTCATCAAT
TTGAGTAGTTCAGTAGGAACGAAAGGTCATGAAACTGGGCTTTTGACAATTAAAGAGAAG
TTTCCTCAGGCGTTCGATGACATCTGCCTTTACTCTGAGGTTTCCTATCTGCTCTCTCAC
TGCACGTTTCGACTACCGTCTCGGAGGTTCATTCAGGAATTATTTCAAGATGTACAGTTT
TTACAGATGCATGAAGAAGCAGAAGCTGTGTTAGCGATACCACCAAAGCAACCTACAACT
TATACGTCAGCAGAATCC
>Rabbit|ENSOCUG00000012668|ENSOCUT00000028082
---------------ATGGCGGCGATCGGCCGCGGCCGCTCTCTGAAGAACCTCCGAATA
CGAGGGCGGAATGACAGCGGCGAGGAGAACGTCCCGCTGGATCTGACCCGA---------
------GAACCTTCTGATAACTTAAGGGAGATTCTCCAAAATGTGTCCAAATTGCAAGGA
GTATCAAATATGAGAAAGCTAGGCCATCTAAATAACTTTACTAAGCTTCTTTGTGATATT
GGCCATAGTGAAGAAAAACTGGGTTTCAACTATGAAGATATCATAATTTGTTTGCGTTTA
GCTTTACTAAATGAAGCAAAAGAAGTACGAGCAGCAGGGCTACGAGCGCTTCGCTATCTC
ATCCAAGACTCCAGTATTCTACAGAAGGTGCTAAAATTGAAAGTGGACTATTTAATAGCC
AGGTGCATTGACATACAACAGAGCAACGAGGTAGAGAGGACACAAGCACTTCGATTAGTC
AGAAAGATGATCACTGTGAATGCTTCCCTGTTTCCTAGTTCTGTGGCCAATTCATTAATA
GCAGTTGGAAATGATGGACTTCAAGAAAGGGACAGAATGGTGCGAGCGTGCATTGCTATT
ATCTGTGAACTA------------------------------------------------
------------------------------------------------------------
------------------------------------GCACTTCAGAATCCAGAAGTGGTG
GCCCTTCGAGGTGGACTAAACACCATCTTGAAAAATGTGATTGATTGCCAATTGAGTCGA
ATAAATGAGGCACTCATCACTACTATTTTGCATCTCCTTAATCATCCAAAGACTCGACAG
TATGTACGAGCTGATGTAGAATTAGAGCGAATTTTAGCGCCCTATACTGATTTTCACTAC
AGACATAGTCCAGATACAGCTGAAGGACAGCTGAAAGAAGACAGAGAAGCACGGTTTCTA
GCCAGTAAAATGGGAATCATAGCGACATTCCGGTCGTGGGCAGGTATTATTAATTTATGT
AAACCTGGTAACTCTGGGATCCAGTCTCTAATTGGAGTACTTTGCATACCAAATATGGAA
ATACGGCGTGGTCTGCTTGAAGTGCTTTATGATATATTTCGTCTTCCTTTGCCTGTTGTG
ACTGAGGAGTTCATAGAAGCACTGCTTAGTGTAGATCCAGGTAGGTTCCAAGACAGTTGG
AGGCTTTCAGATGGCTTTGTAGCAGCTGAGGCAAAAACTATTCTTCCTCATCGTGCCAGA
TCCAGGCCAGATCTCATGGATAATTATTTGGCGCTAATACTCTCTGCATTTATTCGTAAT
GGACTTTTAGAGGGTTTGGTTGAAGTGATAACGAACAGTGATGACCATATCTCAGTTAGA
GCTACCATTCTTTTAGGAGAGCTTTTGCATATGGCAAACACAATTCTCCCTCATTCTCAC
AGCCATCATTTG---------CACTGCTTGCCAACTCTAATGAATATGGCTGCATCCTTT
GATATACCCAAGGAAAAGAGACTG------------------------------------
---CGAGCCAGTGCAGCATTGAACTGTTTAAAACGCTTCCATGAAATGAAGAAACGAGGA
CCTAAGCCTTATAGCCTTCATTTAGATCACATTATTCAGAAAGCAATTGCAACACACCAG
AAACGGGATCAGTATCTTCGAGTTCAGAAAGATATATTTGTTCTTAAGGATACAGAAGAA
GCTCTTTTAACAAACCTTAGAGATAGCCAAGTCCTTCAGCATAAAGAGAATCTTGAATGG
AACTGGAATCTTATAGGGACCATTCTTAAGTGGCCAAATGTAAATCTAAGAAACTATAAA
GATGAACAGTTACACAGGTTTGTACGAAGACTACTTTATTTTTACAAGCCCAGCAGTAAG
TTGTACGCCAACCTGGATTTGGATTTTGCCAAGTCCAAACAGCTCACAGTTGTGGGTTGT
CAGTTTACAGAATTTCTTCTTGAGTCCGAAGAGGATGGGCAAGGGTACTTAGAAGATCTA
GTAAAGGATATTGTTCAGTGGCTCAATGCCTCTTCTGGAATGAAGCCTGAAAGAAGTCTT
CAAAATAATGGTTTATTAACTACTCTTAGTCAACACTACTTTTTATTTATTGGGACACTT
TCTTGCCACCCTCATGGAGTCAAAATGCTGGAAAAATGCAGTGTATTTCAATGTCTCCTT
AACCTTTGCTCCTTGAAAAACCAGGATCACTTGCTAAAACTGACTGTTTCTAGCTTGGAT
TATAGCAGAGATGGATTGGCTAGAGTTATCCTTTCCAAAATCCTCACAGCAGCTACGGAT
GCCTGCAGGCTGTATGCAACAAAACATTTAAGGGTATTACTGAGAGCTAATGTTGAATTC
TTCAATAATTGGGGGATTGAGTTGTTAGTAACTCAGCTACATGATAAAAACAAAACGATT
TCTTCTGAAGCTCTGGATATCTTAGATGAAGCATGTGAAGACAAGGCCAATCTTCATGCT
CTTATTCAGATGAAACCAGCGTTATCCCACCTTGGAGACAAGGGTTTGCTGCTTCTCCTT
AGATTTCTCTCCATTCCAAAAGGATTTTCCTATCTGAATGAAAGGGGTTATGTAGCAAAA
CAGTTGGAAAAGTGGCACAAGGAATATAATTCAAAATATGTTGACTTGATTGAGGAACAA
CTTAATGAAGCACTTACTACATATCGGAAGCCTGTCGATGGTGATAACTATGTTCGCCGA
AGTAACCAAAGATTACAGCGTCCTCATGTCTACCTGCCGGTACACCTTTATGGACAACTG
GTACACCACAAAACAGGCTGCCATTTGTTGGAAGTGCAGAATATTGTTACAGAACTGTGT
CATAATGTTCGGACTCCAGATTTGGATAAATGGGAAGAAATTAAAAAACTGAAAGCGTCT
CTTTGGGCCTTG---------------------------------------------GGA
AATATTGGCTCATCAAATTGGGGTCTTAATTTGCTACAAGAAGAAAATGTGATTCCAGAT
ATACTTAAACTTGCAAAACAGTGTGAGGTTCTTTCCATCAGAGGGACCTGTGTATATGTA
CTCGGGCTCATTGCTAAAACCAAACAAGGCTGTGATATCCTAAAATGTCACAGTTGGGAT
GCTGTGAGGCATAGTCGCAAACATCCATGGCCAGTGGTTCCTGATGATGTGGAACAACTC
TGTAATGAACTCTCCTCTGTCCCAAGCACCCTGAGT------TTGAACTCAGAGTCAACC
AGCTCTAGACATAATAGTGAAAGTGAATCTGCACCATCAAGTATGTTCATAATGGAGGAT
GACCGGTTTGGCAGCAGCTCTACTAGTACATTCTTCCTTGACATCAATGAAGATGCGGAG
CCACCATTTTATGACCGACCTGGACCCATAAAGGATAAAAATTCCTTCCCTTTCTTTGCT
TCTAGTAAACTTGTCAAGAATCGTATCTTAAATTCACTTACTTTGCCAAATAAAAAACAT
CGCAGCAGCAGTGATCCAAAAGGAGGGAAATTGTCGTCTGAGAATAAGACAAGCAACAGA
CGAATCCGAACACTCACAGAGCCCAGT------GTTGACTTGAATCATAGTGATGAGTTC
ACACCCATATCCACAGTGCAGAAAACATTACAATTAGAAACCTCATTTGTTGGGAATAAG
CACACTGAAGACACTGGTAGTACGCCAAGTATTGGAGAAAACGACCTCAAGTTTACCAAG
AGTTTTGGTACAGAAAATCACAGAGAAAACACAAGCCGAGAAAGGTTAGTTGTAGAAAGT
TCAACGAGCTCACATATGAAGATACGTAGCCAAAGTTTTAATACCGACACTACAACAAGT
GGGATAAGTTCCATGAGCTCAAGTCCTTCTCGAGAGACAGTAGGTGTAGATGCTACAACT
GTGGACACAGACTGTGGAAGTATGAGTACTGTGGTAAGTACTAAAACTGTTAAGACAAGC
CACTATTTGACACCACAGACTAACCATCTGTCTCTCTCCAAATCAAACTCTGTGTCCCTG
GTGCCGCCAGGTTCTTCTCATACACTTCCTAGAAGAGCACAGTCCCTTAAAGCACCCTCT
ATTGCTACAATTAAAAGTCTAGCAGATTGTAACTTTAGCTACACAAGTTCTAGAGATGCC
TTTGGCTATGCTACACTGAAAAGATTACAGCAACAGAGAATGCATCCATCCTTATCGCAC
TCAGAAGCTTTGGCATCTCCAGCAAAAGATGTGCTGTTTACCGATACCATCACCATGAAG
GCCAACAGTTTTGAATCCAGATTAACACCAAGCAGGATCGATTTTAAAAAGAAGCATGTC
GGGGGAATCAGGAGCTTAAGACCTACAATAAAAAACAACCTTTTCAGGTTCATGAAAGCT
CTAAGTTATGCATCATTAGATAAAGAAGATTTATTAAGTCCTATTAATCAAAATACCTTG
CAACGATCCTCCTCAGTGAGATCCATGGTGTCCAGTGCTACATATGGTGGCTCAGATGAC
TACATTGGTCTTGCTCTTCCAGTCGATATCAATGATATATTCCAGGTAAAGGATATTCCC
TATTTTCAGACCAAAAACCTACCTCCACAAGATGATCGAGGTTCAAGAGTGTTTGCCCCT
GATGCAGGAGGTCTTTCATCTGGAACTGGAGGTCTTGTAAAAAACTCTTTTCACTTGCTA
CGACAACAGATGAGTCTTACGGAAATCATGAACTCAATCCATTCAGACGCTTCTCTGTTT
TTAGAAAGTACAGAAGACACTGGACTGCAGGAGCACACAGATGATAACTGCCTTTATTGT
GTCTGTATTGAAATTCTGGGTTTCCAACCCAGTAATCAACTAAGTGCGATCTGTAGTCAT
TCAGACCTTCAGGATATTCCATATTCTGATTGGTGTGAGCAAACAATCCATAATCCCTTA
GAAGTGGTTCCTTCTAAGTTTTCGGGCATTTCTGGATGCAGTGATGGGGTATCTCAA---
GAAGGCTCAGCTAGCAGCACCAAAAGCACAGAATTACTGCTAGGGGTTAAAACGATTCCA
GATGATACACCAATGTGCCGTATACTCCTTCGCAAAGAAGTTCTAAGATTAGTCATTAAT
TTGAGTAGCTCGGTTTCAACTAAATGTCATGAAACTGGACTTTTAACAATTAAGGAGAAA
TATCCTCAGACATTTGATGACATATGCCTTTACTCTGAAGTTTCCCATTTGCTGTCACAC
TGCACATTTAGACTTCCATGTCGGAGGTTCATACAAGAATTATTTCAAGATGTACAGTTT
TTACAGATGCATGAAGAAGCAGAGGCTGTGTTGGCAATACCACCAAAGCAACCTGTACTT
GATACACCTGCTGAATCC
>Rat|ENSRNOG00000011341|ENSRNOT00000029565
------------------------------------------------------------
---GGGCGGAATGACAGCGGCGAGGAGAACGTCCCGCTGGATCTGACCCGA---------
------GAACCTTCTGATAACTTGAGGGAGATTCTCCAAAATGTGGCCAAATTACAAGGA
GTATCAAATATGAGAAAGCTGGGCCATCTGAATAACTTCACAAAGCTGCTTTGTGATATT
GGCCATAGTGAAGAAAAGCTGGGCTTTAATTATGAAGACATCATAATTTGTTTACGCTTA
GCTTTATTAAATGAGGCGAAAGAAGTGAGAGCAGCAGGGTTGCGAGCGCTGCGCTATCTC
ATCCAAGATTCCAGTATTCTGCAGAAGGTGCTAAAACTGAAGGTGGATTATTTAATAGCT
AGGTGCATTGACATTCAGCAGAGCAATGAGGTGGAGAGGACACAAGCCCTTCGCTTAGTC
AGAAAGATGATTACTGTGAATGCTTCCTTGTTTCCGAGTTCTGTGGCCAACTCATTAATT
GCAGTTGGCAATGATGGCCTTCAGGAGCGAGACAGAATGGTCCGGGCGTGCATTGCTATT
ATCTGTGAACTA------------------------------------------------
------------------------------------------------------------
------------------------------------GCACTTCAGAACCCAGAGGTGGTA
GCCCTTCGAGGCGGACTAAACACCATACTGAAAAATGTGATTGATTGCCAATTAAGTCGA
ATAAATGAGGCTCTCATTACAACAATTTTGCACCTTCTTAATCATCCAAAGACCCGGCAG
TATGTGCGAGCTGATGTAGAATTAGAGCGAATTTTAGCACCCTACACTGATTTCCACTAC
AGACACAGTCCAGACACAGCTGAAGGACAGCTCAAAGAAGACAGAGAAGCACGGTTTCTA
GCCAGCAAAATGGGAATCATTGCGACATTCCGCTCATGGGCAGGTATTATTAATTTATGT
AAACCTGGAAATTCTGGGATACAATCTCTAATTGGAGTACTTTGCATACCAAATATGGAA
ATAAGGCGAGGACTCCTCGAAGTGCTCTATGATATTTTTCGTCTCCCTCTGCCTGTTGTG
ACAGACGAGTTCATAGAAGCCCTGCTCAGTGTAGATCCAGGAAGATTCCAGGACAGTTGG
AGGCTTTCAGATGGCTTTGTGGCAGCTGAGGCAAAAACTATTCTTCCCCATCGTGCTAGA
TCCAGGCCAGACCTCATGGACAATTACTTGGCACTGATACTCTCTGCATTTATTCGCAAT
GGACTCTTAGAGGGCTTGGTGGAGGTGATAACGAACAGTGACGACCACATCTCAGTGAGG
GCAACCATCCTGTTAGGAGAGCTCTTACATATGGCAAACACCATCCTTCCTCACTCGCAT
AGCCATCATTTA---------CACTGCTTGCCGACCCTTATGAATATGGCTGCGTCCTTC
GATATTCCCAAGGAAAAGAGGCTG------------------------------------
---CGAGCCAGTGCAGCCCTGAACTGTTTAAAACGCTTCCATGAAATGAAGAAACGAGGA
CCTAAGCCTTACAGCCTTCATTTGGATCACATCATTCAGAAAGCAATTGCAACACACCAA
AAACGGGATCAATATCTTCGAGTTCAGAAAGATATATTTGTTCTTAAGGATACCGAGGAA
GCTCTTTTAATAAACCTTAGGGATAGTCAAGTCCTCCAACATAAAGAGAATCTTGAATGG
AATTGGAATCTGATTGGGACCATTCTTAAGTGGCCAAATGTAAATCTAAGAAACTATAAA
GATGAGCAGTTGCACAGGTTTGTGCGCAGACTTCTTTACTTTTACAAGCCCAGCAGTAAA
CTGTATGCCAGTCTAGATCTGGACTTCGCCAAGTCCAAGCAGCTCACAGTTGTTGGTTGT
CAGTTTACAGAATTTCTTCTGGAGTCTGAAGAGGACGGACAAGGATACTTAGAAGATCTT
GTGAAAGATATTGTTCAGTGGCTCAATGCTTCATCTGGAATGAAACCCGAAAGAAGCCTT
CAGAATAATGGCTTACTGACCACCCTTAGTCAACACTACTTCTTATTTATCGGAACACTC
TCTTGTCATCCTCATGGAGTCAAAATGCTGGAAAAATGCAGTGTCTTTCAGTGTCTCCTT
AATCTTTGTTCCTTGAAAAACCAAGATCACCTGCTAAAACTCACCGTTTCCAGCCTGGAC
TATAGCAGAGATGGGCTAGCTAGAGTCATTCTTTCCAAAGTCCTCACAGCAGCTACGGAT
GCCTGCAGACTGTATGCAACAAAACATTTAAGGGTTTTATTGAGAGCTAATGTTGAATTC
TTCAACAATTGGGGAATCGAGTTGCTAGTAACTCAGCTACATGATAAAAACAAAACAATT
TCTTCGGAAGCTCTGGATATTCTTGATGAAGCTTGTGAAGACAAGGCCAATCTTCATGCT
CTTATTCAGATGAAGCCAGCCTTATCACACCTTGGAGACAAGGGCTTACTTCTCCTCCTG
AGATTTCTCTCCATTCCGAAAGGATTTTCCTACCTGAATGAAAGGGGTTATGTTGCAAAA
CAGTTGGAAAAATGGCACAAGGAATATAATTCAAAGTATGTTGACTTGATTGAGGAGCAG
CTTAACGAAGCCCTCACTACATACAGGAAGCCTATTGATGGCGATAACTATGTCCGTCGC
AGCAATCAAAGACTACAACGACCTCATGTCTATTTGCCCATACACCTTTATGGACAACTG
GTACACCACAAAACAGGCTGCCATTTACTGGAAGTACAGAGTATCATCACAGAGCTCTGT
CAAAATGTTCGCACTCCAGACTTGGATAAATGGGAAGAGATTAAAAAGCTGAAAGCTTCT
CTTTGGGCCTTG---------------------------------------------GGA
AATATTGGCTCATCGAATTGGGGGCTCAATTTGCTACAGGAAGAAAATGTGATTCCAGAT
ATACTAAAACTTGCAAAACAGTGTGAGGTCCTTTCCATCAGAGGGACCTGTGTGTATGTT
CTTGGGCTGATAGCTAAAACCAAGCAAGGCTGTGATATTCTAAAGTGTCACAGCTGGGAT
TCTGTGAGGCACAGTCGCAAGCATCTGTGGCCCGTGGTTCCAGATGATGTGGAACAGCTA
TGCAATGAGCTCTCATCTGTTCCAAGCACCCTCAGC------CTGAACTCTGAGTCGACC
AGCTCTAGACATAACAGTGAAAGTGAGTCTGCACCGTCAAGCATGTTCATACTGGAGGAT
GACCGGTTTGGCAGCAGCTCTACCAGTACATTTTTCCTTGACATCAATGAAGACGCCGAG
CCAGCATTTTATGACCGACCTGGACCCATAAAGGATAAAAATTCATTCCCCTTTTTTGCC
TCTAGCAAACTTGTAAAAAATCGTATCTTAAATTCACTTACTTTGCCTACTAAAAAACAC
CGAAGTAGCAGTGATCCGAAAGGAGGGAAACTGTCATCTGAAAATAAGACAAGCAACCGG
CGAATCAGAACATTTACAGAGCCCAGT------GTTGACTTTAATCACAGCGATGACTTC
ACGAACATCTCCCCAGCACAGAAAACATTGCAGCTAGAAACTTCCTTTGTTGGGAATAAG
CACCTTGAAGACACTGGCAGCACTCCAAGTATTGGAGATAATGACTTAAAATTCCCCAAG
AGTTTTGGTCCAGAGAATCACAGAGAAAACACAAGCCGAGAAAGGCTGGTTGTAGAAAGC
TCAGCAGGCTCACATATGAAGATCCGCAGCCAAAGCTTTAACACAGACACTACAACGAGT
GGCATCAGTTCCATGAGTTCGAGTCCCTCCCGAGAGACAGTTGCTGTAGACTCTACAACT
ATGGACACAGACTGTGGAAGTCTGAGTACTGTGGTAAGTACTAAAACTGTTAAGACGAGC
CACTATCTGACACCACAGGCTAACCATCTGTCTCTCTCCAAATCGAACTCAGTGTCCCTG
GTGCCACCAGGTTCTTCTCATACCCTTCCTAGAAGAGCACAGTCCCTTAAAGCGCCCTCC
ATTGCAACAATAAAAAGCCTAGCAGATTGCAACTTTAGCTACACAAGTTCTAGAGATGCC
TTTGGCTATGCTACATTGAAAAGATTACAGCAGCAAAGAATGCACCCATCCTTGTCTCAC
TCTGAAGCTTTGGCATCACCAGCAAAAGATGTGCTCTTTACCGACACCATCACCATGAAG
GCCAACAGCTTTGAGTCCAGACTGACGCCAAGCAGG------------------------
------------------------------------------------TTTATGAAAGCT
TTAAGTTATGCATCATTAGATAAAGAAGATTTATTAAGTCCTATTAATCAAAATACCCTG
CAGCGATCCTCCTCAGTTAGGTCTATGGTATCCAGTGCTACATATGGAGGTTCTGATGAC
TACATTGGACTTGCTCTTCCAGTAGACATCAATGACATATTCCAGGTAAAGGATATTCCT
TATTTTCAGTCAAAGCATGTGCCTCCACCAGATGACCGAGGTGCAAGAACGTTCTCCCAT
GACGGAGGAGGCCTTCCCTCTGGAACCGGTAGTCTCGTGAAGAACTCTTTCCACTTGCTG
CGCCAGCAGATGAGTCTCACAGAGATAATGAACTCTGTCCACTCGGACGCATCTCTGTTC
TTAGAGAGCACAGAAGACACTGGACTGCAGGAACACACAGATGACAATTGCCTTTACTGT
GTCTGCATTGAAATCCTGGGTTTCCAGCCCAGTAACCAGCTGAGTTCGATCTGTAGTCAC
TCTGACCTTCAAGATATTCCGTATTCTGATTGGTGTGAGCAGCCGATCCACAATCCCTTG
GAAGTGGTTCCCTCTAAGTTCTCGGGGATTTCTGGGTGCAGCGATGGTGCTTCTCAAGAA
GAAGGCTCAGCGAGCAGCACCAAAAGCACTGAACTGTTACTGGGTGTTAAAACCATCCCA
GATGACACACCCATGTGCCGCATCCTGCTCCGTAAAGAAGTGCTGAGATTGGTTGTCAAT
TTGAGTAGTTCAGTCTCCACCAAGTGTCACGAAACCGGGCTGTTGACCATTAAAGAGAAG
TACCCGCAAACATTTGATGACATCTGCCTTTACTCTGAAGTCTCTCACCTGCTGTCACAC
TGCACATTCAGACTTCCCTGCCGGAGGTTCATACAGGAGTTGTTCCAGGATGTACAGTTC
TTACAGATGCATGAAGAAGCAGAGGCTGTGTTGGCAATTCCACCAAATCAACCTATAGTT
GACGAATCTGCCGAATCC
>Macaque|ENSMMUG00000001611|ENSMMUT00000002281
------------------------------------------------------------
------------------------------------------------------------
------GAACCTTCTGATAACTTAAGAGAGATTCTCCAAAATGTGGCCAGATTGCAAGGA
GTATCAAATATGAGAAAGCTAGGCCATCTGAATAACTTTACTAAGCTTCTTTGTGATATT
GGCCACAGTGAAGAAAAACTGGGCTTTAACTATGAGGATATCATAATTTGTTTGCGGTTA
GCTTTATTAAATGAAGCAAAAGAAGTGCGAGCAGCAGGGCTACGAGCGCTTCGATATCTC
ATCCAAGACTCCAGTATTCTCCAGAAGGTGCTGAAATTGAAAGTGGACTATTTAATAGCT
AGGTGCATTGACATACAGCAGAGCAACGAGGTAGAGAGGACACAAGCACTTCGATTAGTC
AGAAAGATGATTACTGTGAATGCTTCCTTGTTTCCTAGTTCTGTAACCAACTCATTAATT
GCAGTTGGAAATGATGGACTTCAAGAAAGAGACAGAATGGTCCGAGCATGCATTGCCATT
ATCTGTGAACTA------------------------------------------------
------------------------------------------------------------
------------------------------------GCACTTCAGAATCCAGAGGTGGTG
GCCCTTCGAGGTGGACTAAACACCATCTTGAAAAATGTGATCGATTGCCAATTAAGTCGA
ATAAATGAGGCCCTAATTACTACAATTTTGCACCTTCTTAATCATCCAAAGACTCGACAG
TATGTGCGAGCAGATGTAGAATTAGAGAGAATTTTAGCACCCTATACTGATTTTCACTAC
AGACATAGTCCAGATACAGCTGAAGGACAGCTCAAAGAAGACAGAGAAGCACGATTTCTA
GCCAGTAAAATGGGAATCATAGCAACATTCCGATCATGGGCAGGTATTATTAATTTATGT
AAACCTGGAAACTCTGGGATCCAGTCTCTAATAGGAGTACTTTGCATACCAAATATGGAA
ATAAGGCGAGGTCTACTTGAAGTGCTTTATGATATCTTTCGTCTTCCTCTGCCTGTTGTG
ACTGAGGAGTTCATAGAAGCATTACTCAGTGTAGATCCTGGGAGGTTCCAAGACAGTTGG
AGGCTTTCAGATGGCTTTGTGGCAGCTGAGGCAAAAACTATTCTTCCTCATCGTGCCAGA
TCCAGGCCAGACCTCATGGATAACTATTTGGCATTGATACTCTCTGCATTTATTCGTAAT
GGACTTTTAGAGGGCCTAGTTGAAGTGATAACAAACAGTGATGATCATATCTCAGTTAGA
GCTACCATCCTTTTAGGAGAGCTTTTACATATGGCAAACACAATTCTTCCTCATTCACAT
AGCCATCATTTG---------CACTGCTTGCCAACCCTAATGAATATGGCTGCATCCTTT
GATATTCCCAAGGAAAAGAGACTG------------------------------------
---CGAGCCAGTGCAGCCTTGAACTGTTTAAAACGCTTCCATGAAATGAAGAAACGAGGA
CCTAAGCCTTATAGTCTTCATTTAGACCACATTATTCAGAAAGCAATTGCAACACACCAG
AAACGGGATCAGTATCTCCGAGTTCAGAAAGATATATTTGTTCTTAAGGATACAGAGGAA
GCTCTTTTAATTAACCTTAGAGACAGCCAAGTTCTTCAACATAAAGAGAATCTTGAATGG
AATTGGAATCTTATAGGGACCATTCTTAAGTGGCCAAATGTAAATCTAAGAAACTATAAA
GATGAACAGTTACACAGGTTTGTACGAAGACTACTTTATTTTTACAAGCCCAGCAGTAAA
TTATATGCCAACCTGGATCTGGATTTTGCCAAGGCCAAACAGCTCACAGTTGTAGGTTGC
CAGTTTACAGAATTTCTTCTTGAATCTGAAGAGGATGGGCAAGGTTACTTAGAAGATCTA
GTAAAGGATATTGTTCAGTGGCTCAATGCTTCCTCTGGAATGAAACCTGAAAGAAGTCTT
CAAAATAATGGTTTATTGACCACCCTTAGTCAACACTACTTTTTATTTATTGGAACACTT
TCTTGCCACCCTCATGGAGTTAAAATGCTGGAAAAATGCAGTGTATTTCAATGTCTCCTT
AATCTTTGCTCCTTGAAAAACCAAGATCACTTGCTAAAACTTACTGTTTCCAGCTTGGAC
TATAGCAGAGATGGATTGGCTAGAGTCATCCTTTCCAAAATTTTAACTGCAGCTACTGAT
GCCTGCAGGCTCTATGCAACAAAACATTTAAGGGTATTATTGAGAGCTAATGTTGAATTC
TTTAATAATTGGGGAATTGAGTTGTTAGTGACCCAGCTACATGATAAAAACAAAACGATT
TCTTCTGAAGCTCTTGATATCCTCGATGAAGCATGTGAAGACAAGGCCAATCTTCATGCT
CTCATTCAGATGAAACCAGCTTTATCCCACCTTGGAGACAAGGGTTTGCTTCTCCTCCTG
AGATTTCTCTCCATTCCAAAAGGGTTTTCCTATCTGAATGAAAGAGGTTATGTAGCAAAA
CAATTGGAAAAGTGGCACAAGGAATATAACTCAAAATATGTTGACTTGATTGAGGAACAA
CTCAATGAAGCACTTACTACTTATCGGAAGCCTGTTGATGGTGATAACTATGTTCGTCGG
AGTAACCAAAGATTACAGCGTCCTCATGTCTACCTGCCCATTCACCTTTATGGACAACTA
GTACACCATAAAACAGGTTGCCATTTGTTGGAAGTACAGAATATTATTACAGAACTCTGT
CGTAATGTTCGTACACCAGATTTGGATAAATGGGAAGAAATTAAAAAACTGAAAGCATCT
CTTTGGGCCTTGGTAATAAACACTTCTGTAAGATCTTTGCAATTTTTAGATTTTTCA---
------------------------------------------GAAAACGTGATTCCAGAT
ATACTAAAACTTGCAAAACAGTGTGAAGTTCTCTCCATCAGAGGGACCTGTGTATATGTA
CTTGGGCTCATAGCTAAAACCAAACAAGGCTGTGATATTCTAAAATGTCACAACTGGGAT
GCTGTGAGACATAGTCGCAAGCATCTGTGGCCAGTGGTTCCAGATGATGTGGAACAACTC
TGTAATGAACTTTCATCTATTCCAAGCACTCTAAGT------TTGAACTCAGAGTCAACC
AGCTCTAGACATAATAGTGAAAGTGAATCTGTGCCATCGAGTATGTTCATATTGGAGGAT
GACCGGTTCGGCAGCAGCTCTACTAGTACATTTTTCCTTGATATCAACGAAGATACAGAG
CCAGCATATTATGACCGATCTGGACCCATAAAGGATAAAAATTCGTTCCCTTTCTTTGCT
TCTAGTAAACTTGTGAAGAATCGTATCTTAAATTCACTTACTTTGCCTAACAAAAAACAT
CGTAGTAGCAGTGATCCAAAAGGAGGAAAACTGTCATCTGAAAGTAAGACAAGCAACAGG
CGAATCAGAACACTTACGGAGCCCAGC------GTTGATTTTAATCATAGTGATGATTTT
ACACCCACATCCACTGCACAGAAAACATTACAATTAGAGACTTCATTTATGGGGAATAAG
CACATTGAAGACACTGGTAGTACACCAAGCATTGGAGAAAATGACTTAAAATTCACCAAG
AACTTTGGTACAGAGAATCACAGAGAAAATACAAGCCGAGAGAGGTTAGTAGTAGAAAGT
TCAACAAGCTCACATATGAAGATGCGTAGCCAAAGTTTTAATACAGACACTACAACAAGT
GGCATAAGTTCAATGAGCTCAAGTCCTTCACGAGAGACAGTAGGTATAGATGCTACAACT
ATGGACACAGACTGTGGAAGCATGAGTACTGTGGTAAGTACTAAAACTGTTAAGACAAGC
CACTATTTGACACCACAGTCTAACCATCTGTCTCTCTCCAAATCAAATTCGGTGTCCCTG
GTGCCTCCAGGTTCTTCTCATACGCTTCCTAGAAGAGCACAGTCCCTTAAAGCACCCTCT
ATTGCTACAATTAAAAGTCTAGCAGATTGTAACTTTAGTTACACAAGCTCTAGAGATGCT
TTTGGCTATGCTACACTGAAAAGACTACAGCAACAAAGAATGCATCCATCCTTATCTCAC
TCTGAAGCTTTGGCATCTCCAGCAAAAGATGTGCTATTTACTGATACCATCACCATGAAG
GCCAACAGTTTTGAGTCCCGATTAACACCAAGCAGG------------------------
------------------------------------------------TTCATGAAAGCC
TTAAGTTATGCATCATTGGATAAAGAAGATTTATTGAGTCCTATTAATCAAAATACCCTG
CAACGATCCTCCTCAGTGCGGTCCATGGTGTCCAGTGCCACATACGGGGGTTCAGATGAT
TACATCGGTCTTGCTCTCCCGGTGGATATAAATGATATATTCCAGGTAAAGGATATTCCC
TATTTTCAGACAAAAAACATACCGCCACATGATGATCGAGGTGCAAGAGCATTTGCCCAT
GATGCAGGAGGTCTTCCATCTGGAACTGGAGGTCTTGTAAAAAATTCTTTTCACTTGCTA
CGACAGCAGATGAGTCTTACGGAAATAATGAATTCAATCCATTCAGATGCCTCTCTGTTT
TTAGAAAGTACAGAAGACACTGGACTACAGGAACATACAGATGATAACTGCCTTTATTGT
GTCTGTATTGAAATTCTGGGTTTCCAGCCCAGCAACCAACTAAGTGCAATATGTAGTCAT
TCAGACTTTCAAGATATTCCATATTCTGATTGGTGTGAGCAGACCATCCATAATCCCTTA
GAAGTGGTTCCCTCTAAGTTTTCGGGGATTTCTGGATGCAGTGATGGGGTGTCTCAA---
GAAGGCTCAGCTAGCAGCACCAAAAGCACGGAGTTGTTACTAGGTGTTAAAACAATTCCA
GATGATACACCAATGTGCCGTATACTCCTTCGCAAAGAAGTTCTAAGATTAGTCATTAAT
TTGAGTAGTTCAGTTTCAACTAAATGTCATGAGACTGGGCTTTTAACAATTAAGGAGAAG
TATCCTCAAACATTTGATGACATATGCCTTTACTCTGAGGTTTCCCACTTGCTGTCACAC
TGCACATTCAGACTTCCGTGTCGGAGGTTCATACAAGAATTATTTCAAGATGTACAGTTT
CTACAAATGCATGAAGAAGCAGAGGCTGTGTTGGCAACACCACCAAAGCAACCTATAGTT
GATACATCTGCTGAATCC
>Marmoset|ENSCJAG00000007501|ENSCJAT00000014814
---------------ATGGCGGCGATCGGCCGCGGCCGCTCTCTGAAGAATCTCCGAGTA
CGAGGGCGGAATGACAGCGGCGAGGAGAACGTCCCGCTGGATCTAACCCGA---------
------GAACCTTCTGATAACTTAAGAGAGATTCTCCAAAATGTGGCCAAATTGCAAGGA
GTATCAAATATGAGAAAGCTAGGCCATCTGAATAACTTTACTAAGCTTCTTTGTGATATT
GGCCATAGTGAAGAAAAACTGGGTTTTAACTATGAAGATATCATAATTTGTTTGCGGTTA
GCTTTATTAAACGAAGCAAAAGAAGTGCGAGCAGCAGGGCTACGAGCGCTTCGATATCTC
ATCCAAGACTCCAGTATTCTCCAGAAGGTGCTAAAATTAAAAGTGGACTATTTAATAGCT
AGGTGCATTGACATACAACAGAGCAACGAGGTAGAGAGGACACAAGCACTTCGATTAGTC
AGAAAGATGATTACTGTGAATGCTTCCTTGTTTCCTAGTTCTGTAACCAACTCGTTAATT
GCAGTTGGAAATGATGGACTTCAAGAAAGAGACAGAATGGTCCGAGCATGCATTGCCATT
ATCTGTGAACTA------------------------------------------------
------------------------------------------------------------
------------------------------------GCACTTCAGAATCCCGAGGTGGTG
GCCCTTCGAGGTGGACTAAACACCATCTTGAAAAATGTGATCGATTGCCAATTAAGTCGA
ATAAATGAGGCCCTAATTACTACAATTTTGCACCTTCTTAATCATCCAAAGACTCGACAG
TATGTACGAGCTGATGTAGAATTAGAGAGAATTTTAGCACCCTATACTGATTTTCACTAC
AGACATAGTCCAGATACAGCTGAAGGACAGCTCAAAGAAGACAGAGAAGCACGATTTCTA
GCCAGTAAAATGGGAATCATAGCAACATTCCGATCATGGGCAGGTATTATTAATTTATGT
AAACCTGGAAACTCTGGGATCCAGTCTCTAATAGGAGTACTTTGCATACCAAATATGGAA
ATAAGGCGAGGTCTACTTGAAGTGCTTTATGATATCTTTCGTCTTCCTCTACCTGTTGTG
ACTGAGGAGTTTATAGAAGCACTACTAAGTGTAGATCCAGGGAGGTTCCAGGACAGTTGG
AGGCTTTCAGATGGCTTTGTGGCAGCTGAGGCAAAAACTATTCTTCCTCATCGTGCCAGA
TCCAGGCCAGATCTCATGGATAATTATTTGGCACTGATACTTTCTGCATTTATTCGTAAT
GGACTTTTAGAGGGCCTAGTTGAAGTGATAACGAACAGTGATGATCATATCTCAGTTAGA
GCTACCATCCTTTTAGGAGAGCTTTTACATATGGCAAACACAATTCTTCCTCATTCACAT
AGCCATCATTTA---------CACTGTTTGCCAACCCTAATGAATATGGCTGCATCCTTT
GATATCCCAAAGGAAAAGAGACTG------------------------------------
---CGAGCCAGTGCAGCCTTGAACTGCTTAAAACGCTTCCATGAAATGAAGAAACGAGGA
CCTAAGCCTTACAGTCTTCATTTAGACCACATTATTCAGAAAGCAATTGCAACACACCAG
AAACGGGATCAGTATCTCCGAGTTCAGAAAGATATATTTGTTCTTAAGGATACAGAGGAA
GCTCTCTTAATTAACCTTAGAGATAGCCAAGTCCTTCAACATAAAGAGAATCTTGAATGG
AATTGGAATCTTATAGGGACCATTCTTAAGTGGCCAAATGTAAATCTAAGAAACTATAAA
GATGAACAGTTACACAGGTTTGTACGAAGACTACTTTATTTTTACAAACCCAGCAGTAAA
TTATATGCCAACCTGGATCTGGATTTTGCCAAGGCCAAACAGCTCACGGTTGTAGGTTGC
CAGTTTACAGAATTTCTTCTTGAATCTGAAGAGGATGGGCAAGGATACTTAGAAGATCTA
GTAAAGGATGTTGTTCAGTGGCTCAATGCCTCATCTGGAATGAAACCTGAAAGAAGTCTT
CAAAATAATGGTTTATTGACCACCCTTAGTCAACACTACTTTTTATTTATTGGAACACTT
TCTTGCCACCCTCATGGAGTTAAAATGCTAGAAAAATGCAGTGTATTTCAATGTCTCCTT
AATCTTTGCTCCTTGAAAAACCAAGATCACTTGCTAAAACTTACTGTTTCTAGCTTGGAC
TATAGCAGAGATGGATTGGCTAGAGTCATCCTTTCCAAAATTTTAACTGCAGCTACTGAT
GCCTGCAGGCTCTATGCAACAAAACATTTAAGGGTATTGTTGAGAGCTAATGTCGAATTC
TTTAATAATTGGGGAATTGAGTTGTTAGTGACCCAGCTACATGATAAAAACAAAACGATT
TCTTCTGAAGCTCTTGATATCCTCGATGAAGCATGTGAAGACAAGGCCAATCTTCATGCT
CTCATTCAGATGAAACCAGCTTTATCCCACCTTGGAGACAAGGGTTTGCTTCTCCTCCTG
AGATTTCTCTCCATTCCGAAAGGGTTTTCCTATCTGAATGAAAGAGGTTATGTAGCAAAA
CAATTGGAAAAGTGGCACAAGGAATATAACTCAAAATATGTTGACTTGATTGAGGAACAA
CTCAATGAAGCACTTACTACTTATCGGAAGCCTATTGATGGTGATAACTATGTTCGTCGG
AGTAACCAAAGATTACAGCGTCCTCATGTCTACCTGCCTATACATCTTTATGGACAACTA
GTACACCATAAAACAGGCTGCCATTTGTTGGAAGTACAGAATATCATTACAGAACTCTGT
CGTAATGTTCGTACACCAGATTTGGATAAATGGGAAGAAATTAAGAAACTGAAAGCATCT
CTTTGGGCCTTG---------------------------------------------GGA
AATATCGGCTCATCAAATTGGGGTCTCAATTTACTACAGGAAGAAAACGTGATTCCAGAT
ATACTAAAACTTGCAAAACAGTGTGAAGTTCTTTCCATCAGAGGGACCTGTGTATATGTA
CTTGGGCTCATAGCTAAAACCAAACAAGGCTGTGATATTCTAAAATGTCACAACTGGGAT
GCTGTGAGACATAGTCGCAAACATCCGTGGCCAGTGGTTCCAGATGATGTAGAACAACTC
TGTAATGAACTATCATCTATCCCAAGCACTCTAAGT------TTGAACTCAGAGTCAACC
AGCTCTAGACATAATAGTGAAAGTGAATCTGTGCCATCGAGTATGTTCATATTGGAGGAT
GACCGGTTTGGCAGCAGCTCTACTAGTACATTTTTCCTTGATATCAGTGAAGATACAGAG
CCAGCATTTTATGACCGATCTGGACCCATAAAGGATAAAAATTCATTCCCTTTCTTTGCT
TCTAGTAAACTTGTGAAGAATCGTATCTTAAATTCACTTACTTTGCCTAACAAAAAACAT
CGTAGTAGCAGTGATCCAAAAGGTGGGAAACTGTCAACTGAAAGTAAGACAAGCAACAGG
CGAATCAGAACACTTACGGAGCCCAGT------GTTGACTTTAATCATAGTGATGATTTT
ACACCCATATCCACTGTACAGAAAACATTACAATTAGAAACTTCATTTATGGGGAATAAG
CACATTGAAGACACTGGTAGTACACCAAGCATTGGAGAAAATGACTTAAAATTCACCAAG
AATTTTGGTACAGAGAATCACAGAGAAAATACGAGCCGAGAGAGGTTAGTAGTAGAAAGT
TCAACGAGCTCACATATGAAGATTCGTAGCCAAAGTTTTAATACAGACACTACAACAAGT
GGCATAAGTTCAATGAGCTCAAGTCCTTCACGAGAGACAGTAGGTATAGATGCTTCAACT
ATGGACACAGACTGTGGAAGCATGAGTACTGTGGTAAGTACTAAAACTGTTAAGACAAGC
CACTATTTGATGCCACAGTCTAACCATCTGTCTCTCTCCAAATCAAACTCGGTGTCCCTG
GTGCCTCCAGGTTCTTCTCATACGCTTCCTAGAAGAGCACAGTCCCTTAAAGCACCCTCT
ATTGCTACAATTAAAAGTCTAGCAGATTGTAACTTTAGTTACACGAGTTCTAGAGATGCC
TTTGGCTATGCTACACTGAAAAGACTACAGCAACAAAGAATGCATCCATCCTTATCTCAC
TCCGAAGCTTTGGCATCTCCAGCAAAAGATGTGCTGTTTACTGATACCATCACCATGAAG
GCTAACAGTTTTGAGTCCAGATTAACACCAAGCAGGATCGATTTTAAAAAGAAGCATGTC
GGGGGAATCAGGAGCTTAAGACCTACAATAACAAACAACCTTTTCAGGTTCATGAAAGCC
TTAAGTTATGCATCATTAGATAAAGAAGATTTATTGAGTCCTATTAATCAAAATACCCTG
CAACGATCCTCCTCAGTGCGGTCCATGGTGTCCAGTGCCACATATGGGGGTTCAGATGAT
TACATTGGTCTTGCTCTTCCGGTAGATATAAATGATATATTCCAGGTAAAGGATATTCCC
TATTTTCAGACAAAAAACATACCACCACATGATGATCGAGGTGCAAGAGCATTTGCCCAT
GATGCAGGAGGTCTTCCATCTGGAACTGGAGGTCTTGTAAAAAATTCTTTTCACTTGCTA
CGACAGCAGATGAGTCTCACGGAAATAATGAATTCAATCCATTCAGATGCCTCTCTATTT
TTAGAAAGTACAGAAGACACTGGACTACAGGAACATACAGATGATAACTGCCTTTATTGT
GTCTGTATTGAAATTCTGGGTTTCCAGCCCAGTAACCAACTAAGTGCAATATGTAGTCAT
TCAGACTTTCAAGATATTCCATATTCTGATTGGTGTGAGCAGACTATCCATAATCCCTTA
GAAGTGGTTCCCTCCAAGTTTTCGGGGATCTCTGGATGCAGTGATGGGGTGTCCCAA---
GAAGGCTCAGCTAGCAGCACCAAAAGCACAGAATTGTTACTAGGTGTTAAAACAATTCCA
GATGATACACCAATGTGCCGTATACTCCTTCGCAAAGAAGTTCTAAGATTAGTCATTAAT
TTGAGTAGTTCAGTTTCAACTAAATGTCATGAGACTGGGCTTTTAACAATTAAGGAGAAG
TATCCTCAAACATTTGATGACATTTGCCTTTACTCTGAGGTTTCCCATTTGCTGTCACAC
TGCACATTCAGACTTCCATGTCGGAGGTTCATACAAGAATTATTTCAAGATGTACAGTTC
CTACAAATGCATGAAGAAGCAGAGGCTGTGTTGGCAACACCACCAAAGCAACCTATAGTT
GATACATCTGCTGAATCC
>Microbat|ENSMLUG00000005754|ENSMLUT00000005762
------------------------------------------------------------
---------------------------------------------------CTGTCTTTT
CTTCTAGAACCTTCTGATAACTTAAGGGAGATTCTCCAAAATGTGGCCAAATTGCAAGGG
GTTTCAAATATGAGAAAGCTGGGCCATTTGAATAACTTTACTAAGCTTCTTTGTGATATT
GGCCACAGTGAAGACAAATTGGGTTTTAACTATGAGGATATTATAATTTGCTTGCGGTTG
GCTTTATTGAATGAAGCAAAAGAAGTGCGGGCAGCAGGGCTACGAGCTCTTCGATATCTC
ATCCAGGACTCCACTATTCTGCAGAAGGTGCTTAAATTGAAAGTGGACTATTTAATAGCC
AGGTGCATTGACATACAGCAGAGCAACGAGGTAGAGAGGACACAAGCACTTCGATTAGTC
AGAAAGATGATTACTGTGAATGCTTCCTTGTTTCCTAGCTCTGTGGCCAACTCATTAATA
GCAGTTGGAAATGATGGACTTCAAGAAAGAGACAGAATGGTCCGAGCATGCATTGCTATT
ATCTGTGAACTA------------------------------------------------
------------------------------------------------------------
------------------------------------GCACTTCAGAATCCAGAGGTGGTG
GCCCTTCGAGGTGGACTAAACACCATCTTGAAAAACGTGATCGATTGCCAATTAAGTCGA
ATAAATGAGGCCCTCATTACTACAATTTTGCACCTCCTTAATCATCCAAAGACCCGACAA
TATGTGCGAGCTGATGTAGAATTAGAGCGAATTTTAGCGCCCTATACTGATTTTCACTAC
AGACATAGTCCAGATACGGCTGAAGGACAGCTCAAAGAAGACAGAGAAGCAAGGTTTCTA
GCCAGTAAAATGGGAATCATAGCAACATTCCGGTCATGGGCAGGTATTATTAATTTATGT
AAACCTGGAAACTCTGGGATTCAATCTCTAATTGGAGTACTTTGCATACCAAATATGGAA
ATAAGGAGAGGTCTGCTTGAAGTACTTTATGACATATTTCGTCTTCCTCTGCCTGTGGTG
ACTGAAGAGTTCATAGAAGCGCTGCTCAGTGTAGATCCAGGCAGATTCCAGGACAGTTGG
AGGCTCTCAGATGGCTTTGTAGCAGCTGAAGCAAAAACTATTCTTCCTCATCGTGCCAGA
TCCAGGCCAGACCTCATGGATAATTATTTGGCACTGGTACTCTCCGCATTTATTCGTAAT
GGACTTTTAGAGGGTTTGGTTGAAGTGATAACAAACAGCGATGACCATATCTCAGTTAGA
GCTACCATCCTTTTAGGAGAGCTTTTACATATGGCAAACACAATTCTTCCTCATTCACAT
AGCCATCATTTG---------CACTGCCTGCCAACCCTAATGAATATGGCAGCATCCTTT
GATATCCCTAAGGAAAAGAGACTG------------------------------------
---AGAGCCAGTGCAGCCTTGAACTGTTTAAAACGCTTCCATGAAATGAAGAAACGAGGA
CCTAAGCCTTACAGCCTTCATTTAGATCACATTATTCAGAAAGCAATTGCAACACATCAG
AAACGGGATCAGTATCTCAGAGTTCAGAAAGATATATTTGTTCTTAAGGATACAGAGGAG
GCTCTTTTAATGAACCTTAGAGATAGCCAAGTCCTTCAACATAAAGAGAATCTCGAATGG
AATTGGAATCTTATAGGGACCATTCTTAAGTGGCCAAATGTAAATCTAAGAAACTATAAA
GATGAACAGTTACATAGGTTTGTACGAAGACTACTTTACTTTTACAAGCCTAGCAGTAAA
TTATATGCCAACCTGGACCTGGGTTTTGCCAAGTCAAAGCAGCTTACAGTCGTGGGCTGC
CAGTTTACAGAATTTCTTCTTGAGTCTGAAGAGGATGGGCAAGGGTACTTAGAAGATCTA
GTAAAAGATATTGTTCAGTGGCTCAATGCCTCCTCTGGAATGAAACCTGAAAGAAGTCTT
CAAAATAACGGCTTATTGACCACCCTTAGTCAACACTACTTTTTATTTATTGGAACACTT
TCTTGCCACCCTCATGGAGTCAAAATGCTGGAAAAATGCAGCGTATTTCAGTGTCTCCTT
AACCTTTGCTCCTTGAAAAACCAAGATCACTTGCTAAAACTGACTGTTTCCAGCTTGGAT
TACAGCAGAGACGGGCTGGCCAGAGTCATCCTCTCCAAGATCCTAACTGCAGCCACTGAT
GCCTGTAGGCTCTATGCAACCAAACATTTAAGAGTATTATTGAGAGCTAATGTTGAATTC
TTCAATAACTGGGGAATTGAATTACTAGTGACCCAGCTACATGATAAAAACAAAACAATT
TCTTCTGAAGCTCTTGATATCCTTGATGAAGCCTGTGAAGACAAGGCCAATCTTCATGCT
CTTATTCAGATGAAGCCAGCTTTATCCCACCTTGGGGACAAAGGTTTGCTTCTCCTTCTG
AGATTTCTTTCCATTCCAAAAGGGTTTTCATATCTGAATGAAAGGGGTTATGTAGCAAAA
CAATTGGAAAAGTGGCACAAGGAATATAATTCAAAATATGTTGATTTGATTGAGGAACAA
CTTAATGAAGCACTTACTACTTATCGAAAGCCGATTGATGGCGATAACTATGTTCGTCGG
AGTAACCAAAGATTACAGCGTCCTCATGTCTACCTTCCTGTACACCTTTATGGACAACTG
GTACACCACAAAACAGGCTGTCATTTGTTGGAAGTACAGAATATTATTGCAGAGCTCTGT
CACAACGTTCGTACACCAGATTTAGATAAATGGGAAGAAATTAAAAAACTGAAAGCATCT
CTTTGGGCCTTG---------------------------------------------GGA
AATATTGGCTCATCAAATTGGGGTCTCAATTTGCTGCAGGAAGAAAATGTGATTCCAGAT
ATACTAAAACTTGCGAAACAGTGTGAGGTTCTTTCCATCAGAGGGACCTGCGTGTATGTG
CTTGGACTCATAGCCAAAACCAAACAAGGCTGTGATATTCTAAAATGTCATAACTGGGAT
GCTGTAAGGCACAGTCGCAAACATCTGTGGCCAGTGGTTCCCGATGATGTGGATCAGCTC
TGTAATGAGCTTTCATCTATCCCAAGCACCTTGAGT------TTGAACTCAGAGTCAACC
AGCTCTAGACATAACAGTGAGAGTGAGTCTGCGCCATCAAGTATGTTCATAATGGAGGAC
GACCGGTTTGGCAGCAGCTCCACTAGTACGTTCTTCCTCGACATCAGTGAGGACGCAGAG
CCATCCTTTTTTGATCGGCCTGGACCTGTAAAGGATAAAAATTCATTCCCTTTCTTTGGG
TCTAGCAAACTTGTGAAGAATCGTATCTTAAATTCCCTTACTTTGCCTAATAAAAAACAT
CGCAGTAGCAGTGATCCAAAAGGAGGGAAACTGTCGTCTGAAAACAAGACAAGCAACAGG
CGGATCAGAACTCTCACGGATCCTAGT------GTTGACTTCATTCAGAGTGAAGACTTT
ACACCCATATCCACAGTGCAGAAAACATTACAGTTAGAAACTTCATTTGTGGGGAATAGG
CATATAGAAGACACTGGTAGTACTCCAAGTATTGGAGATAATGACTTAAAATTCACCAAG
AGTCTTGGTACAGAGAATCACAGAGAAAACACAAGCCGAGAGAGATTACTTGTGGAAAGT
TCAACAAGCTCGCATATGAAGATGCGTAGCCAAAGTTTCAATACAGACACTACAACAAGT
GGCATAAGTTCAATGAGCTCAAGCCCCTCCCGAGAGACAGTAGGTGTGGATGCTACGACT
GTGGACACAGACTGTGGAAGTATGAGTACTGTGGTAAGTACTAAAACTGTTAAGACGAGC
CACTATTTGACGCCACAGTCTAACCATCTATCTCTCTCCAAGTCAAATTCAGTATCCCTG
GTGCCTCCGGGTTCTTCTCATACACTTCCCAGAAGAGCACAGTCCCTTAAAGCACCCTCT
ATCGCTACAATTAAAAGTCTAGCAGATTGTAACTTCAGTTACACAAGTTCTAGAGATGCC
TTTGGCTACGCTACACTGAAAAGGTTACAGCAACAAAGAATGCATCCATCTCTGTCTCAT
TCTGAAGCTTTGGCATCTCCAGCAAAAGATGTGCTATTTACTGATACCATCACCATGAAG
GCCAACAGCTTCGAGTCCAGGTTAACACCAAGC---------------------------
---------------------------------------------AGGTTCATGAAAGCT
TTAAGTTATGCTTCGTTAGATAAAGAAGATTTATTGAGTCCTATTAACCAAAATACCCTG
CAGCGATCATCCTCAGTGAGGTCCATGGTGTCCAGTGCGACGTACGGGAGCTCAGATGAC
TATATTGGTCTTGCTCTTCCTGTAGACATCAACGATATATTCCAGGTAAAGGATATTCCC
TATTTTCAGACTAAAACCATACCTCCAATTGATGATCGAGGTGCAAGAGTGTTTGTTCAT
GAAGCAGGAGGTCTTCCATCTGGCACTGGAGGTCTGGTAAAAAATTCCTTCCACTTGCTG
AGGCAGCAGATGAGTCTTACGGAAATAATGAATTCAATCCATTCAGATGCTTCTTTGTTC
TTAGAGAGCACAGAAGACACTGGGCTACAAGAGCATACAGATGATAACTGCCTGTATTGT
GTCTGTGTTCAAATTCTGGGTTTTCAACCCAGTAACCAACTAAGTGCAATATGTAGTCAT
TCAGACCTTCAAGACATTCCATATTCTGATTGGTGCGAGCAGACTCTCCATAATCCCTTA
GAAGTGGTTCCCTCTAAGTTCTCAGGGATTTCTGGATGTAGTGATGGCGTGTCTCAA---
GAAGGCTCAGCCAGCAGCACCAAAAGCACAGAATTGCTGCTAGGTGTTAAAACAATTCCA
GATGATACACCAATGTGCCGTATACTCCTTCGCAAAGAAGTCCTAAGATTAGTCATTAAC
TTGAGTAGTTCAGTTTCAACTAAATGTCATGAAACTGGGCTTTTAACAATTAAGGAGAAG
TATCCACAGACATTTGATGACATCTGCCTTTACTCGGAGGTTTCCCATTTGCTGGCACAC
TGCACGTTTAGACTTCAGTGTCGGAGATTCATACAAGAATTATTTCAAGATGTACAGTTT
TTACAAATGCATGAAGAAGCAGAGGCTGTGTTGGCAGTACCACCAAAGCAACCTGTAGTT
GATCCATCGGCAGAGTCC
>Human|ENSG00000164327|ENST00000296782
---------------ATGGCGGCGATCGGCCGCGGCCGCTCTCTGAAGAACCTCCGAGTA
CGAGGGCGGAATGACAGCGGCGAGGAGAACGTCCCGCTGGATCTGACCCGA---------
------GAACCTTCTGATAACTTAAGAGAGATTCTCCAAAATGTGGCCAGATTGCAGGGA
GTATCAAATATGAGAAAGCTAGGCCATCTGAATAACTTTACTAAGCTTCTTTGTGATATT
GGCCACAGTGAAGAAAAACTGGGCTTTCACTATGAGGATATCATAATTTGTTTGCGGTTA
GCTTTATTAAATGAAGCAAAAGAAGTGCGAGCAGCAGGGCTACGAGCGCTTCGATATCTC
ATCCAAGACTCCAGTATTCTCCAGAAGGTGCTAAAATTGAAAGTGGACTATTTAATAGCT
AGGTGCATTGACATACAACAGAGCAACGAGGTAGAGAGGACACAAGCACTTCGATTAGTC
AGAAAGATGATTACTGTGAATGCTTCCTTGTTTCCTAGTTCTGTGACCAACTCATTAATT
GCAGTTGGAAATGATGGACTTCAAGAAAGAGACAGAATGGTCCGAGCATGCATTGCCATT
ATCTGTGAACTA------------------------------------------------
------------------------------------------------------------
------------------------------------GCACTTCAGAATCCAGAGGTGGTG
GCCCTTCGAGGTGGACTAAACACCATCTTGAAAAATGTGATCGATTGCCAATTAAGTCGA
ATAAATGAGGCCCTAATTACTACAATTTTGCACCTTCTTAATCATCCAAAGACTCGACAG
TATGTGCGAGCTGATGTAGAATTAGAGAGAATTTTAGCACCCTATACTGATTTTCACTAC
AGACATAGTCCAGATACAGCTGAAGGACAGCTCAAAGAAGACAGAGAAGCACGATTTCTA
GCCAGTAAAATGGGAATCATAGCAACATTCCGATCATGGGCAGGTATTATTAATTTATGT
AAACCTGGAAATTCTGGGATCCAGTCTCTAATAGGAGTACTTTGCATACCAAATATGGAA
ATAAGGCGAGGTCTACTTGAAGTGCTTTATGATATATTTCGTCTTCCTCTACCTGTTGTG
ACTGAGGAGTTCATAGAAGCACTACTCAGTGTAGATCCAGGGAGGTTCCAAGACAGTTGG
AGGCTTTCAGATGGCTTTGTGGCAGCTGAGGCAAAAACTATTCTTCCTCATCGTGCCAGA
TCCAGGCCAGACCTCATGGATAATTATTTGGCACTGATACTCTCTGCATTTATTCGTAAT
GGACTTTTAGAGGGTCTAGTTGAAGTGATAACAAACAGTGATGATCATATCTCAGTTAGA
GCTACCATCCTTTTAGGAGAGCTTTTACATATGGCAAACACAATTCTTCCTCATTCACAT
AGCCATCATTTA---------CACTGCTTGCCAACCCTAATGAATATGGCTGCATCCTTT
GATATCCCCAAGGAAAAGAGACTG------------------------------------
---CGAGCCAGTGCAGCCTTGAACTGTTTAAAACGCTTCCATGAAATGAAGAAACGAGGA
CCTAAGCCTTATAGTCTTCATTTAGACCACATTATTCAGAAAGCAATTGCAACACACCAG
AAACGGGATCAGTATCTCCGAGTTCAGAAAGATATATTTATCCTTAAGGATACAGAGGAA
GCTCTTTTAATTAACCTTAGAGATAGCCAAGTCCTTCAACATAAAGAGAATCTTGAATGG
AATTGGAATCTTATAGGGACCATTCTTAAGTGGCCAAATGTAAATCTAAGAAACTATAAA
GATGAACAGTTACACAGGTTTGTACGAAGACTACTTTATTTTTACAAGCCCAGCAGTAAA
TTATATGCCAACCTGGATCTGGATTTTGCCAAGGCCAAACAGCTCACGGTTGTAGGTTGC
CAGTTTACAGAATTTCTTCTTGAATCTGAAGAGGATGGGCAAGGCTACTTAGAAGATCTA
GTAAAGGATATTGTTCAGTGGCTCAATGCTTCATCTGGAATGAAACCCGAAAGAAGTCTT
CAAAATAATGGTTTATTGACCACCCTTAGTCAACACTACTTTTTATTTATTGGAACACTT
TCTTGCCACCCTCATGGAGTTAAAATGCTGGAAAAATGCAGTGTATTTCAGTGTCTCCTT
AATCTTTGCTCCTTGAAAAACCAAGATCACTTGCTAAAACTTACTGTTTCTAGCTTGGAC
TATAGCAGAGATGGATTGGCTAGAGTCATCCTTTCCAAAATTTTAACTGCAGCTACTGAT
GCCTGCAGACTCTATGCAACAAAACATTTAAGGGTATTATTGAGAGCTAATGTTGAATTC
TTTAATAATTGGGGAATTGAGTTGTTAGTGACCCAGCTACATGATAAAAACAAAACGATT
TCCTCTGAAGCTCTTGATATCCTCGATGAAGCATGTGAAGACAAGGCCAATCTTCATGCT
CTCATTCAGATGAAACCAGCGTTATCCCACCTTGGAGACAAGGGTTTGCTTCTCCTGCTG
AGATTTCTCTCCATTCCAAAAGGATTTTCCTATCTGAATGAAAGAGGTTATGTAGCAAAA
CAATTGGAAAAGTGGCACAGGGAATACAACTCCAAATATGTTGACTTGATTGAGGAACAA
CTCAATGAAGCACTTACTACTTACCGGAAGCCTGTTGATGGTGATAACTATGTTCGTCGG
AGTAACCAAAGATTACAGCGTCCTCACGTCTACCTGCCTATACACCTTTATGGACAACTA
GTACACCATAAAACAGGCTGCCATTTGTTGGAAGTACAGAATATTATTACAGAACTCTGT
CGTAATGTTCGTACACCAGATTTGGATAAGTGGGAAGAAATTAAAAAACTGAAAGCATCT
CTTTGGGCCTTG---------------------------------------------GGA
AATATCGGCTCATCAAATTGGGGTCTCAATTTGCTACAGGAAGAAAACGTGATTCCAGAT
ATACTAAAACTTGCAAAACAGTGTGAAGTTCTTTCCATCAGAGGGACCTGTGTATATGTA
CTTGGGCTCATAGCTAAAACCAAACAAGGCTGTGATATTCTAAAATGTCACAACTGGGAT
GCTGTGAGGCATAGTCGCAAACATCTGTGGCCAGTGGTTCCAGATGATGTGGAACAACTC
TGTAATGAACTTTCATCTATCCCAAGCACTCTAAGT------TTGAACTCGGAGTCAACC
AGCTCTAGACATAATAGTGAAAGTGAATCTGTGCCATCGAGTATGTTCATATTGGAGGAT
GACCGGTTTGGCAGCAGCTCTACTAGCACATTTTTCCTTGATATCAATGAAGATACAGAG
CCAACATTTTATGACCGATCTGGACCCATAAAGGATAAAAATTCATTCCCTTTCTTTGCT
TCTAGTAAACTTGTGAAGAATCGTATCTTAAATTCGCTTACTTTGCCTAACAAAAAACAT
CGTAGTAGCAGTGATCCAAAAGGAGGGAAATTATCATCTGAAAGTAAGACAAGCAACAGG
CGAATCAGAACACTTACGGAGCCCAGT------GTTGATTTTAATCATAGTGATGATTTT
ACACCCATATCCACTGTACAGAAAACATTACAATTAGAGACTTCATTTATGGGGAATAAG
CACATTGAAGACACTGGTAGTACACCAAGCATTGGAGAAAATGACTTAAAATTCACCAAG
AATTTTGGTACAGAGAATCACAGAGAAAATACAAGCCGAGAGAGGTTAGTAGTAGAAAGT
TCAACGAGCTCACATATGAAGATACGTAGCCAAAGTTTCAATACAGACACTACAACAAGT
GGCATAAGTTCAATGAGCTCAAGTCCTTCACGAGAGACAGTAGGTGTAGATGCTACAACT
ATGGACACAGACTGTGGAAGCATGAGTACTGTGGTAAGTACTAAAACTATTAAGACAAGC
CACTATTTGACGCCACAGTCTAACCATCTGTCTCTCTCCAAATCAAATTCGGTGTCCCTG
GTGCCTCCAGGTTCTTCTCATACGCTTCCTAGAAGAGCACAGTCCCTTAAAGCACCCTCT
ATTGCTACAATTAAAAGTCTAGCAGATTGTAACTTTAGTTACACAAGTTCTAGAGATGCT
TTTGGCTATGCTACACTGAAAAGACTACAGCAACAAAGAATGCATCCATCCTTATCTCAC
TCTGAAGCTTTGGCATCTCCAGCAAAAGATGTGCTATTTACTGATACCATCACCATGAAG
GCCAACAGTTTTGAGTCCAGATTAACACCAAGCAGGATCGATTTTAAAAAGAAGCATGTC
GGGGGAATCAGGAGCTTAAGACCTACAATAACAAACAACCTTTTCAGGTTCATGAAAGCC
TTAAGTTATGCATCATTAGATAAAGAAGATTTATTGAGTCCTATTAATCAAAATACCCTG
CAACGATCTTCCTCAGTGCGGTCCATGGTGTCCAGTGCCACATATGGGGGTTCAGATGAT
TACATTGGTCTTGCTCTCCCGGTGGATATAAATGATATATTCCAGGTAAAGGATATTCCC
TATTTTCAGACAAAAAACATACCACCACATGATGATCGAGGTGCAAGAGCATTTGCCCAT
GATGCAGGAGGTCTTCCATCTGGAACTGGAGGTCTTGTAAAAAATTCTTTTCACTTGCTA
CGACAGCAGATGAGTCTTACGGAAATAATGAATTCAATCCATTCAGATGCCTCTCTGTTT
TTAGAAAGTACAGAAGACACTGGACTACAGGAACATACAGATGATAACTGCCTTTATTGT
GTCTGTATTGAAATTCTGGGTTTCCAGCCCAGCAACCAACTGAGTGCAATATGTAGTCAT
TCAGACTTTCAAGATATTCCATATTCTGATTGGTGTGAGCAGACTATCCATAATCCTTTA
GAAGTGGTTCCCTCTAAGTTTTCGGGGATTTCTGGATGCAGTGATGGGGTGTCTCAA---
GAAGGCTCAGCTAGCAGCACCAAAAGCACAGAATTGTTACTAGGTGTTAAAACAATTCCA
GATGATACACCAATGTGCCGTATACTCCTTCGCAAAGAAGTTCTAAGATTAGTCATTAAT
TTGAGTAGTTCAGTTTCAACTAAATGTCATGAGACTGGGCTTTTAACAATTAAGGAGAAG
TATCCTCAAACATTTGATGACATATGCCTTTACTCTGAGGTTTCCCATTTGCTGTCACAC
TGCACATTCAGACTTCCGTGTCGGAGGTTCATACAAGAATTATTTCAAGATGTACAGTTT
CTACAAATGCATGAAGAAGCAGAGGCTGTGTTGGCAACACCACCAAAGCAACCTATAGTT
GATACATCTGCTGAATCC
>Chimp|ENSPTRG00000016811|ENSPTRT00000050416
---------------ATGGCGGCGATCGGCCGCGGCCGCTCTCTGAAGAACCTCCGAGTA
CGAGGGCGGAATGACAGCGGCGAGGAGAACGTCCCGCTGGATCTGACCCGA---------
------GAACCTTCTGATAACTTAAGAGAGATTCTCCAAAATGTGGCCAGATTGCAAGGA
GTATCAAATATGAGAAAGCTAGGCCATCTGAATAACTTTACTAAGCTTCTTTGTGATATT
GGCCACAGTGAAGAAAAACTGGGCTTTAACTATGAGGATATCATAATTTGTTTGCGGTTA
GCTTTATTAAATGAAGCAAAAGAAGTGCGAGCAGCAGGGCTACGAGCGCTTCGATATCTC
ATCCAAGACTCCAGTATTCTCCAGAAGGTGCTAAAATTGAAAGTGGACTATTTAATAGCT
AGGTGCATTGACATACAACAGAGCAACGAGGTAGAGAGGACACAAGCACTTCGATTAGTC
AGAAAGATGATTACTGTGAATGCTTCCTTGTTTCCTAGTTCTGTGACCAACTCATTAATT
GCAGTTGGAAATGATGGACTTCAAGAAAGAGACAGAATGGTCCGAGCATGCATTGCCATT
ATCTGTGAACTA------------------------------------------------
------------------------------------------------------------
------------------------------------GCACTTCAGAATCCAGAGGTGGTG
GCCCTTCGAGGTGGACTAAACACCATCTTGAAAAATGTGATCGATTGCCAATTAAGTCGA
ATAAATGAGGCCCTAATTACTACAATTTTGCACCTTCTTAATCATCCAAAGACTCGACAG
TATGTGCGAGCTGATGTAGAATTAGAGAGAATTTTAGCACCCTATACTGATTTTCACTAC
AGACATAGTCCAGATACAGCTGAAGGACAGCTCAAAGAAGACAGAGAAGCACGATTTCTA
GCCAGTAAAATGGGAATCATAGCAACATTCCGATCATGGGCAGGTATTATTAATTTATGT
AAACCTGGAAATTCTGGGATCCAGTCTCTAATAGGAGTACTTTGCATACCAAATATGGAA
ATAAGGCGAGGTCTACTTGAAGTGCTTTATGATATATTTCGTCTTCCTCTACCTGTTGTG
ACTGAGGAGTTCATAGAAGCGCTACTCAGTGTAGATCCAGGGAGGTTCCAAGACAGTTGG
AGGCTTTCAGATGGCTTTGTGGCAGCTGAGGCAAAAACTATTCTTCCTCATCGTGCCAGA
TCCAGGCCAGACCTCATGGATAATTATTTGGCACTCATACTCTCTGCATTTATTCGTAAT
GGACTTTTAGAGGGTCTAGTTGAAGTGATAACAAACAGTGATGATCATATCTCAGTTAGA
GCTACCATCCTTTTAGGAGAGCTTTTACATATGGCAAACACAATTCTTCCTCATTCACAT
AGCCATCATTTG---------CACTGCTTGCCAACCCTAATGAATATGGCTGCATCCTTT
GATATCCCTAAGGAAAAGAGACTG------------------------------------
---CGAGCCAGTGCAGCCTTGAACTGTTTAAAACGCTTCCATGAAATGAAGAAACGAGGA
CCTAAGCCTTATAGTCTTCATTTAGACCACATTATTCAGAAAGCAATTGCAACACACCAG
AAACGGGATCAGTATCTCCGAGTTCAGAAAGATATATTTGTTCTTAAGGATACAGAGGAA
GCTCTTTTAATTAACCTTAGAGATAGCCAAGTCCTTCAACATAAAGAGAATCTTGAATGG
AATTGGAATCTTATAGGGACCATTCTTAAGTGGCCAAATGTAAATCTAAGAAACTATAAA
GATGAACAGTTACACAGGTTTGTACGAAGACTACTTTATTTTTACAAGCCCAGCAGTAAA
TTATATGCCAACCTGGATCTGGATTTTGCCAAGGCCAAACAGCTCACGGTTGTAGGTTGC
CAGTTTACAGAATTTCTTCTTGAATCTGAAGAGGATGGGCAAGGATACTTAGAAGATCTA
GTAAAGGATATTGTTCAGTGGCTCAATGCTTCATCTGGAATGAAACCTGAAAGAAGTCTT
CAAAATAATGGTTTATTGACCACCCTTAGTCAACACTACTTTTTATTTATTGGAACACTT
TCTTGCCACCCTCATGGAGTTAAAATGCTGGAAAAATGCAGTGTATTTCAGTGTCTCCTT
AATCTTTGCTCCTTGAAAAACCAAGATCACTTGCTAAAACTTACTGTTTCTAGCTTGGAC
TATAGCAGAGATGGATTGGCTAGAGTCATCCTTTCCAAAATTTTAACTGCAGCTACTGAT
GCCTGCAGACTCTATGCAACAAAACATTTAAGGGTATTATTGAGAGCTAATGTTGAATTC
TTTAATAATTGGGGAATTGAGTTGTTAGTGACCCAGCTACATGATAAAAACAAAACAATT
TCCTCTGAAGCTCTTGATATCCTCGATGAAGCATGTGAAGACAAGGCCAATCTTCATGCT
CTCATTCAGATGAAACCAGCGTTATCCCACCTTGGAGACAAGGGTTTGCTTCTCCTGCTG
AGATTTCTTTCCATTCCAAAAGGATTTTCCTATCTGAATGAAAGAGGTTATGTAGCAAAA
CAATTGGAAAAGTGGCACAAGGAATACAACTCCAAATATGTTGACTTGATTGAGGAACAA
CTCAATGAAGCACTTACCACTTACCGGAAGCCTGTCGATGGTGATAACTATGTTCGTCGG
AGTAACCAAAGATTACAGCGTCCTCACGTCTACCTGCCTATACACCTTTATGGACAACTA
GTACACCATAAAACAGGCTGCCATTTGTTGGAAGTACAGAATATTATTACAGAACTCTGT
CGTAATGTTCGTACACCAGATTTGGATAAGTGGGAAGAAATTAAAAAACTGAAAGCATCT
CTTTGGGCCTTG---------------------------------------------GGA
AATATCGGCTCATCAAATTGGGGTCTCAATTTGCTACAGGAAGAAAACGTGATTCCAGAT
ATACTAAAACTTGCAAAACAGTGTGAAGTTCTTTCCATCAGAGGGACCTGTGTATATGTC
CTTGGGCTCATAGCTAAAACCAAACAAGGCTGTGATATTCTAAAATGTCACAACTGGGAT
GCTGTGAGGCATAGTCGCAAACATCTGTGGCCAGTGGTTCCAGATGATGTGGAACAACTC
TGTAATGAACTTTCATCTATCCCAAGCACTGCTCCAAACGGTTTGAACTCAGGATCAACC
AGCTCTAGACATAATAGCGAAAGTGAATCTGTGCCAGCGAGTATGTTCATATTGGAGGAT
GACCGGTTTGGCAGCAGCTCTACTAGTACATTTTTCCTTGATATCAACGAAGATACAGAG
CCAGCATTTTATGACCGATCTGGACCCATAAAGGATAAAAATTCATTCCCTTTCTTTGCT
TCTAGTAAACTTGTGAAGAATCGTATCTTAAATTCGCTTACTTTGCCTAACAAAAAACAT
CGTAGTAGCAGTGATCCAAAAGGAGGGAAATTATCATCTGAAAGTAAGACAAGCAACAGG
CGAATCAGAACACTTACGGAGCCCAGT------GTTGATTTTAATCATAGTGATGATTTT
ACACCCATATCCACTGTACAGAAAACATTACAATTAGAGACTTCATTTATGGGGAATAAG
CACATTGAAGACACTGGTAGTACACCAAGCATTGGAGAAAATGACTTAAAATTCACCAAG
AATTTTGGTACAGAGAATCACAGAGAAAATACAAGCCGAGAGAGGTTAGTAGTAGAAAGT
TCAACGAGCTCACATATGAAGATACGTAGCCAAAGTTTTAATACAGACACTACAACAAGT
GGCATAAGTTCAATGAGCTCAAGTCCTTCACGAGAGACAGTAGGTGTAGATGCTACAACT
ATGGACACAGACTGTGGAAGCATGAGTACTGTGGTAAGTACTAAAACTATTAAGACAAGC
CACTATTTGACGCCACAGTCTAACCATCTGTCTCTCTCCAAATCAAATTCGGTGTCCCTG
GTGCCTCCAGGTTCTTCTCATACGCTTCCTAGAAGAGCACAGTCCCTTAAAGCACCCTCT
ATTGCTACAATTAAAAGTCTAGCAGATTGTAACTTTAGTTACACAAGTTCTAGAGATGCT
TTTGGCTATGCTACACTGAAAAGACTACAGCAACAAAGAATGCATCCATCCTTATCTCAC
TCTGAAGCTTTGGCATCTCCAGCAAAAGATGTGCTATTTACTGATACCATCACCATGAAG
GCCAACAGTTTTGAGTCCAGATTAACACCAAGCAGG------------------------
------------------------------------------------TTCATGAAAGCC
TTAAGTTATGCATCATTAGATAAAGAAGATTTATTGAGTCCTATTAATCAAAATACCCTG
CAACGATCTTCCTCAGTGCGGTCCATGGTGTCCAGTGCCACATATGGGGGTTCAGATGAT
TACATTGGTCTTGCTCTCCCGGTGGATATAAATGATATATTCCAGGTAAAGGATATTCCC
TATTTTCAGACAAAAAACATACCACCACATGATGATCGAGGTGCAAGAGCATTTGCCCAT
GATGCAGGAGGTCTTCCATCTGGAACTGGAGGTCTTGTAAAAAATTCTTTTCACTTGCTA
CGACAGCAGATGAGTCTTACGGAAATAATGAATTCAATCCATTCAGATGCCTCTCTGTTT
TTAGAAAGTACAGAAGACACTGGACTACAGGAACATACAGATGATAACTGCCTTTATTGT
GTCTGTATTGAAATTCTGGGTTTCCAGCCCAGCAACCAACTGAGTGCAATATGTAGTCAT
TCAGACTTTCAAGATATTCCATATTCTGATTGGTGTGAGCAGACTATCCATAATCCTTTA
GAAGTGGTTCCCTCTAAGTTTTCGGGGATTTCTGGATGCAGTGATGGGGTGTCTCAA---
GAAGGCTCAGCTAGCAGCACCAAAAGCACAGAATTGTTACTAGGTGTTAAAACAATTCCA
GATGATACACCAATGTGCCGTATACTCCTTCGCAAAGAAGTTCTAAGATTAGTCATTAAT
TTGAGTAGTTCAGTTTCAACTAAATGTCATGAGACTGGGCTTTTAACAATTAAGGAGAAG
TATCCTCAAACATTTGATGACATATGCCTTTACTCTGAGGTTTCCCATTTGCTGTCACAC
TGCACATTCAGACTTCCGTGTCGGAGGTTCATACAAGAATTATTTCAAGATGTACAGTTT
CTACAAATGCATGAAGAAGCAGAGGCTGTGTTGGCAACACCACCAAAGCAACCTATAGTT
GATACATCTGCTGAATCC
>Cow|ENSBTAG00000006697|ENSBTAT00000008812
---------------ATGGCGGCGATCGGCCGCGGCCGCTCGCTGAAGAACCTCCGAATA
CGAGGGCGGAATGACAGCGGCGAGGAGAACGTCCCGCTGGATCTGACCCGA---------
------GAACCTTCTGATAACTTAAGGGAGATTCTCCAAAATGTGGCCAAATTGCAAGGA
GTATCAAATATGAGAAAGCTAGGCCATCTGAATAACTTTACTAAGCTGCTTTGTGATATT
GGCCACAGTGAAGAAAAACTGGGTTTTAACTATGAGGATATCATAATTTGCTTGCGGTTA
GCTTTATTGAATGAAGCAAAAGAAGTGCGGGCAGCAGGGCTTCGAGCTCTTCGGTATCTC
ATCCAAGACTCCAGTATTCTGCAGAAGGTGCTAAAATTGAAAGTGGACTATTTAATAGCT
AGGTGCATTGACATACAGCAGAGCAACGAGGTAGAGAGGACACAAGCACTTCGATTAGTC
AGAAAGATGATTACTGTGAATGCTTCCTTGTTTCCTAGCTCTGTGGCCAACTCATTAATA
GCAGTTGGAAATGATGGACTTCAAGAAAGAGACAGAATGGTTCGAGCATGCATTGCCATT
ATCTGTGAACTA------------------------------------------------
------------------------------------------------------------
------------------------------------GCACTTCAGAATCCAGAGGTGGTT
GCCCTTCGAGGTGGACTGAACACCATCTTGAAAAATGTGATTGATTGCCAATTAAGTCGA
ATAAATGAGGCTCTAATTACTACAATTTTGCACCTTCTTAATCATCCAAAGACCCGACAG
TATGTACGAGCTGATGTCGAATTAGAGCGAATTTTAGCACCCTATACCGATTTTCACTAC
AGACATAGTCCAGATACAGCTGAAGGACAGCTAAAAGAAGACAGAGAAGCAAGGTTTCTA
GCCAGTAAAATGGGAATCATAGCAACATTCCGGTCATGGGCAGGTATTATTAATTTATGT
AAACCTGGAAACTCTGGGATTCAGTCTCTAATTGGAGTACTTTGCATTCCAAATATGGAA
ATAAGGCGAGGTCTCCTTGAAGTGCTTTATGATATATTTCGTCTTCCTCTACCTGTTGTG
ACTGAAGAGTTCATAGAAGCACTACTCAGTGTAGATCCAGGTAGATTCCAAGACAGTTGG
AGGCTTTCAGATGGCTTTGTAGCAGCTGAGGCAAAAACTATTCTTCCTCATCGTGCCAGA
TCCAGGCCAGACCTCATGGATAATTATTTGGCACTGATACTCTCAGCATTTATTCGTAAT
GGACTTTTAGAAGGTTTGGTTGAGGTAATAACAAACAGTGACGACCATATCTCAGTTAGA
GCCACCATCCTTTTAGGAGAACTTTTACATATGGCAAACACAATTCTTCCTCATTCACAT
AGCCATCATTTG---------CACTGCCTGCCAACCCTAATGAATATGGCTGCATCCTTT
GATATCCCTAAGGAAAAGAGATTG------------------------------------
---CGAGCCAGTGCAGCTTTGAACTGTTTAAAACGCTTCCATGAAATGAAAAAACGAGGA
CCTAAACCTTATAGCCTTCATTTAGATCACATTATTCAGAAAGCAATTGCAACACATCAG
AAACGGGATCAGTATCTCCGAGCTCAGAAAGATATATTTGTTCTTAAGGATACAGAGGAA
GCTCTTCTAATGAACCTTAGAGATAGCCAAGTCCTTCAACATAAAGAGAATCTTGAATGG
AATTGGAATCTTATTGGGACCATTCTTAAGTGGCCAAATGTAAATCTAAGAAACTATAAA
GATGAGCAGTTGCACAGGTTTGTACGAAGACTACTTTATTTTTACAAGCCCAGTAGTAAG
TTATACGCCAATCTGGATCTGGATTTTGCCAAGTCCAAGCAGCTCACAGTTGTGGGTTGT
CAGTTTACAGAATTTCTTCTTGAGTCTGAAGAGGATGGGCAGGGATACTTAGAAGATCTA
GTAAAGGATATTGTTCAGTGGCTCAATGCCTCTTCTGGAATGAAACCTGAAAGAAGCCTT
CAAAATAATGGTTTATTGACTACTCTTAGTCAACACTACTTTTTATTTATTGGAACACTT
TCTTGCCACCCTCATGGCGTCAAAATGCTGGAGAAATGCAGCGTATTTCAATGTTTACTT
AACCTTTGCTCCTTGAAAAACCAAGATCACTTGCTAAAACTGACCGTTTCAAGCTTGGAC
TATAGTAGAGATGGTTTGGCCAGGGTCATCCTTTCCAAAATCTTAACAGCAGCCACTGAT
GCCTGCAGACTGTATGCAACAAAACATTTAAGAGTGTTATTGAGAGCTAATGTTGAATTC
TTCAATAATTGGGGAATTGAATTACTAGTGACCCAGCTGCATGATAAAAACAAAACGATT
TCTTCTGAGGCCCTTGATATTCTCGATGAAGCATGTGAAGACAAGGCCAATCTTCATGCA
CTTATTCAGATGAAGCCAGCTTTATCTCACCTTGGGGACAAGGGTTTGCTTCTCCTCCTG
AGATTTCTCTCCATTCCAAAAGGGTTTTCCTATTTGAATGAAAGGGGTTATGTAACAAAA
CAGTTGGAAAAGTGGCACAAGGAATATAATTCAAAATACGTTGACTTGATTGAAGAACAG
CTTAATGAAGCACTTACCACTTACCGGAAGCCAATTGATGGTGACAACTATGTTCGTCGG
AGTAACCAAAGATTACAGCGTCCTCATGTCTACCTACCTGTACATCTTTATGGACAACTG
GTACACCACAAAACAGGCTGTCATTTATTGGAAGTACAGAATATTATTACAGAACTCTGT
CACAATGTTCGTACACCAGATTTGGATAAATGGGAAGAAATTAAAAAACTAAAAGCATCT
CTTTGGGCCTTG---------------------------------------------GGA
AATATTGGCTCATCTAATTGGGGTCTCAATTTGCTACAAGAAGAAAACGTGATTCCAGAT
ATCCTGAAACTTGCAAAACAGTGTGAAGTTCTTTCAGTCAGAGGGACCTGTGTATATGTT
CTTGGGCTCATAGCCAAAACCAAGCAAGGCTGTGATATTCTAAAATGTCACAATTGGGAT
GCTGTAAGGCACAGTCGTAAACATTTGTGGCCAGTGGTTCCAGACGATGTAGAACAACTC
TGTAATGAACTCTCATCTGTCCCGAGCACCCTAAGT------TTGAACTCGGAGTCAACA
AGCTCTAGGCATAATAGTGAGAGTGAATCTGCACCGTCAAGTATGTTCATCATGGAGGAT
GACCGGTTTGGCAGCAGCTCTACCAGTACATTTTTCCTTGACATCAATGAAGATGCAGAG
CCAGCATTTTATGATCGACCTGGACCTATAAAGGATAAAAATCCATTCCCTTTCTTTGCT
TCTAGTAAACTTGTGAAGAATCGTATCTTAAATTCTCTTACTTTGCCTAATAAAAAACAT
CGTAGCAGCAGTGATCCAAAAGGAGGGAAACTGTCATCTGAAAATAAGACAAGCAACAGG
CGGATCAGAACGCTTACAGAGCCCAGT------GTTGACTTTAATCATAGTGATGATTTC
ACACCCATATCCACAGTACAGAAAACATTACAATTAGAAACTTCATTTGTTGGGAATAAG
CACATTGAAGACACTGGTAGTACTCCAAGTATTGGAGAGAATGACTTAAAATTCACCAAG
AGTCTTGGTACAGAGAATCACAAAGAAAACACAAGCCGAGAGAGATTAGTTGTAGAAAGT
TCATCGAGCTCACATATGAAGATACGTAGCCAGAGTTTTAATACAGATACTACAACAAGT
GGCATAAGTTCAATGAGTTCAAGTCCTTCACGAGAGACAGTAGGTGTAGATGCTACGACT
GTGGACACAGACTGTGGAAGTATGAGTACTGTGGTAAGTACTAAAACTGTTAAGACAAGC
CACTATTTGACGCCACAGTCTAACCATCTCTCTCTCTCTAAATCAAGCTCAGTGTCCCTG
GTGCCTCCAGGTTCTTCTCACACACTTCCTAGAAGAGCACAGTCCCTTAAAGCACCCTCT
ATTGCTACAATTAAAAGTCTAGCAGACTATAACTTTAGTTACACAAGTTCTAGAGATGCC
TTTGGCTACGCTACCCTGAAAAGATTACAACAGCAAAGAATGCATCCATCCTTATCTCAT
TCTGAAGCTTTGGCATCCCCAGCAAAAGATGTGCTGTTTACTGATACCATCACCATGAAG
GCCAACAGCTTTGAGTCCAGGTTAACACCAAGC---------------------------
---------------------------------------------AGGTTCATGAAAGCT
TTAAGTTATGCTTCGCTAGATAAAGAAGATTTATTAAGTCCTATTAACCAAAATACGCTG
CAGCGCTCCTCCTCCGTGAGGTCCATGGTGTCCAGTGCGACATACGGTAGCTCAGATGAC
TATATTGGTCTTGCTCTTCCAGTAGATATCAATGATATATTCCAGGTAAAGGATATTCCT
TATTTTCAAACAAAAAACATACCTCCACATGATGATCGAGGTGCAAGAGTATTTGCCCAT
GATGTTGGAGGTCTTCCATCTGGAACTGGAGGTCTTGTAAAAAACTCTTTTCACTTGCTA
CGACAGCAGATGAGTCTTACGGAAATAATGAATTCAATCCATTCAGATGCTTCTCTGTTT
TTAGAAAGTACAGAAGACACTGGACTACAGGAACATACAGATGATAACTGCCTTTATTGT
GTCTGTATTGAAATTCTGGGTTTCCAGCCCAGTAACCAACTGAGTGCAATATGTAGTCAT
TCAGACCTTCAAGACATTCCATATTCTGATTGGTGTGAGCAGACTATCCATAATCCCTTA
GAAGTCGTTCCCTCTAAATTTTCTGGCATTTCTGGATGCAGTGATGGAGTGTCTCAA---
GAAGGCTCAGCCAGCAGCACCAAAAGTACAGAATTGCTACTAGGTGTTAAAACAATTCCA
GATGATACACCAATGTGCCGTATACTCCTTCGTAAAGAAGTTCTGAGATTAGTCATTAAT
TTGAGTAGTTCAGTTTCAACTAAATGTCATGAAACTGGGCTTTTAACAATTAAAGAGAAG
TATCCTCAAACATTTGATGACATATGCCTTTACTCTGAGGTTTCCCATTTGCTGTCACAC
TGCACATTTAGACTTCCATGTCGGAGGTTCATACAAGAATTATTTCAGGATGTACAGTTT
TTACAAATGCATGAAGAAGCAGAGGCTGTCTTGGCAACACCACCAAAGCAAACTATAGTC
GATACATCTGCTGAATCC
>Dog|ENSCAFG00000018637|ENSCAFT00000029593
TTGTCTTTTCTTCTA---------------------------------------------
------------------------------------------------------------
------GAACCTTCTGACAACTTAAGGGAGATTCTCCAAAATGTGGCCAAATTGCAAGGA
GTATCAAATATGAGAAAACTAGGCCATCTGAATAACTTTACTAAGCTTCTTTGTGATATT
GGCCATAGTGAAGAAAAATTGGGTTTTAACTATGAGGATATCATAATTTGTTTGCGGTTA
GCTTTATTGAATGAAGCAAAAGAAGTGCGGGCAGCAGGGCTGAGAGCTCTTCGATATCTC
ATCCAAGACTCCAGTATTCTGCAGAAGGTGCTAAAATTGAAAGTGGACTATTTAATAGCG
AGGTGCATCGACATACAGCAGAGCAATGAAGTAGAGAGGACACAAGCACTTCGATTAGTC
AGAAAGATGATTACTGTGAATGCTTCCTTGTTTCCTAGCTCTGTAGCCAACTCTTTAATA
GCAGTTGGAAATGATGGACTTCAAGAAAGAGACAGAATGGTCCGAGCATGCATTGCCATT
ATCTGTGAACTA------------------------------------------------
------------------------------------------------------------
------------------------------------GCACTTCAGAATCCAGAGGTGGTG
GCCCTTCGAGGTGGACTAAACACCATCCTGAAAAATGTGATCGATTGCCAATTAAGTCGA
ATAAATGAGGCCCTCATTACTACAATTTTGCACCTCCTTAATCATCCGAAGACCCGACAA
TATGTGCGAGCTGATGTAGAATTAGAGCGAATTTTAGCACCCTATACTGATTTTCACTAC
AGACATAGTCCGGATACAGCTGAAGGACAACTCAAAGAGGACAGAGAAGCAAGGTTTCTA
GCCAGTAAAATGGGAATCATAGCAACATTCCGGTCATGGGCAGGTATTATTAATTTATGT
AAACCTGGAAACTCTGGGATCCAATCCCTAATTGGAGTACTTTGTATACCAAACATGGAA
ATAAGGCGAGGTCTGCTTGAAGTGCTCTATGATATATTTCGTCTTCCTCTACCTGTTGTG
ACTGAAGAATTCATAGAAGCACTGCTCAGTGTAGATCCAGGCAGATTCCAAGACAGTTGG
AGACTTTCAGATGGCTTCGTAGCAGCTGAGGCAAAAACTATTCTTCCTCATCGTGCCAGA
TCCAGGCCAGACCTCATGGATAATTATTTGGCACTGATACTCTCCGCATTTATTCGTAAT
GGACTTCTAGAGGGATTGGTTGAAGTGATAACAAACAGTGATGACCATATCTCAGTTAGA
GCTACCATCCTTTTAGGAGAGCTTTTACATATGGCAAATACAATTCTTCCTCATTCACAT
AGCCATCATTTG---------CACTGCCTGCCAACCCTCATGAATATGGCTGCATCTTTT
GATATCCCCAAGGAAAAGAGATTG------------------------------------
---CGAGCCAGTGCAGCCTTGAACTGTTTAAAACGCTTCCATGAAATGAAGAAACGAGGA
CCTAAGCCTTACAGCCTTCATTTAGATCACATTATTCAGAAAGCAATTGCAACCCACCAG
AAACGGGATCAGTATCTCCGAGTTCAGAAAGATATATTTGTTCTTAAGGATACAGAGGAA
GCTCTTTTAATGAACCTTAGAGATAGCCAAGTCCTTCAACATAAAGAGAATCTTGAATGG
AATTGGAATCTTATAGGGACCATTCTTAAGTGGCCAAATGTAAATCTAAGAAACTATAAA
GATGAACAGTTGCACAGGTTTGTACGAAGACTACTTTACTTTTACAAGCCCAGCAGTAAA
TTATATGCCAACCTGGATCTGGATTTTGCCAAGTCTAAGCAGCTCACGGTTGTGGGTTGC
CAATTTACAGAATTTCTTCTTGAGTCTGAAGAGGATGGGCAAGGATACTTAGAAGATCTG
GTAAAAGATATTGTTCAGTGGCTCAATGCCTCATCTGGAATGAAACCTGAAAGAAGTCTT
CAAAATAATGGTTTATTGACTACTCTTAGTCAACACTACTTTTTATTTATTGGAACGCTT
TCTTGCCATCCTCATGGAGTCAAAATGTTGGAAAAATGCAGTGTATTTCAATGTCTCCTT
AATCTCTGTTCATTGAAAAACCAAGATCACTTGCTGAAACTGACCGTTTCTAGCTTGGAC
TACAGCAGAGATGGATTGGCAAGAGTCATCCTTTCCAAAATCCTTACTGCAGCCACTGAT
GCCTGCAGGCTGTATGCAACGAAACATTTAAGAGTATTATTGAGAGCTAATGTTGAATTC
TTCAATAATTGGGGAATTGAATTACTTGTGACCCAGCTCCATGATAAAAACAAAACGATT
TCTTCTGAAGCTCTTGATATTCTTGATGAAGCATGTGAAGACAAGGCCAATCTTCATGCT
CTTATTCAGATGAAGCCAGCTTTATCCCACCTTGGGGACAAAGGTTTGCTTCTCCTCCTG
AGATTTCTTTCCATTCCAAAAGGATTTTCCTATCTGAATGAAAGGGGTTATGTGGCAAAA
CAATTGGAAAAGTGGCACAAGGAATACAATTCAAAATATGTTGACTTGATTGAGGAACAA
CTTAATGAAGCACTTACTACTTACCGAAAGCCAATTGATGGTGATAACTATGTTCGTCGG
AGTAACCAAAGATTACAGCGTCCTCATGTCTACCTGCCTGTACACCTTTATGGACAACTG
GTACATCACAAAACAGGCTGTCATTTGTTGGAAGTACAGAATATTATTACCGAACTCTGT
CATAACGTTCGTACACCAGATTTGGATAAATGGGAAGAAATTAAAAAACTGAAAGCATCT
CTTTGGGCCTTG---------------------------------------------GGA
AATATTGGCTCATCAAACTGGGGTCTCAATTTGCTACAAGAAGAAAATGTGATTCCAGAT
ATACTAAAACTTGCAAAGCAATGTGAGGTTCTTTCAATCAGAGGGACCTGTGTATATGTG
CTTGGACTCATAGCCAAAACCAAACAGGGCTGTGATATTTTGAAATGTCACAACTGGGAT
TCTGTAAGACATAGTCGTAAACATCTGTGGCCAGTGGTTCCAGATGATGTAGAACAACTC
TGTAATGAACTCTCATCTATCCCAAGCACCCTGAGT------TTGAACTCAGAGTCAACC
AGCTCTAGACATAATAGTGAAAGTGAATCTGCACCATCAAGTATGTTCATAATGGAGGAT
GACCGGTTTGGCAGCAGCTCTACCAGTACATTTTTTCTTGACATCAATGAAGATACAGAG
CCAGCATTTTATGATCGACCTGGACCTATAAAGGATAAAAATTCATTCCCTTTCTTTGCT
TCTAGTAAACTTGTGAAGAATCGTATCTTAAATTCACTTACTTTGCCTAATAAAAAACAT
CGTAGTAGCAGTGATCCAAAAGGAGGGAAACTGTCATCTGAAAATAAGACAAACAACAGG
CGGATCAGAACACTTACGGAGCCCAGT------GTTGATTTTAATCATAGTGATGATTTC
ACGCCCATATCCACAGTACAGAAAACATTACAATTAGAAACTTCATTTGTTGGGAATAAG
CACATTGAAGACACTGGTAGTACTCCAAGTATTGGAGAGAATGACTTAAAATTCACCAAG
AGTCTTGGTACAGAAAATCACAGAGAAAACACAAGCCGAGAGAGATTAGTTGTAGAAAGT
TCAACAAGCTCACATATGAAGATACGTAGCCAAAGTTTTAATACAGACACTACAACAAGT
GGCATAAGTTCAATGAGTTCAAGTCCTTCACGAGAGACAGTGGGTGTTGATGCTACAACT
GTGGACACAGACTGTGGAAGTATGAGTACTGTGGTAAGTACTAAAACTGTTAAGACAAGC
AACTATTTGACACCACAGTCTAACCATCTGTCTCTCTCCAAATCAAACTCAGTGTCCCTG
GTGCCTCCAGGTTCTTCTCATACACTTCCTAGAAGAGCACAGTCCCTTAAAGCACCCTCT
ATTGCTACGATTAAAAGTCTAGCAGATTGTAACTTTAGTTACACGAGTTCTAGAGACGCC
TTTGGCTACGCTACACTGAAAAGATTACAGCAACAAAGAATGCATCCATCCTTATCTCAT
TCTGAAGCTTTGGCATCTCCCGCAAAAGATGTGCTGTTTACTGATACCATCACCATGAAG
GCCAACAGCTTTGAGTCCAGGTTAACACCTAGCAGGATCGATTTTAAAAAGAAGCATGTC
GGGGGAATCAGGAGCTTAAGACCTACAATAACAAACAACCTTTTCAGGTTCATGAAAGCT
TTAAGTTATGCTTCATTAGATAAAGAAGACTTACTAAGTCCTATTAATCAAAATACCCTG
CAACGATCCTCCTCAGTGAGGTCTATGGTGTCCAGTGCAACGTATGGTAGTTCAGATGAC
TATATTGGTCTTGCTCTTCCAGTAGACATCAATGATATATTCCAGGTAAAGGATATTCCC
TATTTTCAGACAAAAAACATACCTCCACATGACGATCGAGGTGCCAGAGTGTTTGCCCAT
GAGGCAGGAGGTCTTCCTTCTGGAACTGGAGGTCTTGTAAAAAACTCTTTTCACTTGCTA
CGACAGCAGATGAGTCTTACGGAAATAATGAATTCAATCCATTCAGATGCTTCTCTGTTT
TTAGAAAGTACAGAAGACACTGGATTACAGGAGCATACAGATGATAACTGCCTTTATTGT
GTCTGTATCGAAATTCTGGGTTTCCAGCCCAGTAATCAACTAAGTGCAATATGTAGTCAT
TCGGACCTTCAAGACATTCCGTATTCTGACTGGTGTGAGCAGAGTATCCATAATCCTTTA
GAAGTGGTTCCTTCTAAGTTTTCAGGGATTTCTGGATGCAGTGATGGAGTATCTCAA---
GAAGGCTCAGCAAGCAGCACCAAAAGCACAGAATTGCTACTAGGTGTTAAAACAATTCCA
GATGATACACCGATGTGCCGTATACTCCTTCGCAAAGAAGTTTTAAGATTAGTCATTAAT
TTGAGTAGTTCAGTTTCAACTAAATGTCATGAAACTGGGCTTTTAACAATTAAGGAGAAA
TACCCTCAGACATTTGATGACATCTGCCTTTACTCTGAGGTTTCCCATTTGCTCTCACAC
TGCACATTTAGACTTCCGTGTCGGAGGTTCATACAAGAATTATTTCAAGATGTACAGTTT
TTACAAATGCATGAAGAAGCCGAGGCTGTGCTGGCAACACCACCAAAGCAACCTATAGTT
GATACATCTGCTGAATCC
>Elephant|ENSLAFG00000004289|ENSLAFT00000034020
---------------ATGGCGGCGATCGGCCGCGGCCGCTCGCTGAAGAATCTCCGAATA
CGAGGACGGAATGACAGCGGCGAGGAGAACGTCCCGCTGGATCTGACCCGA---------
------GAACCTTCTGATAACTTAAGGGAGATTCTCCAAAATGTGGCCAAATTGCAAGGA
GTGTCAAATATGAGAAAGCTAGGCCATCTGAATAACTTTACTAAGCTTCTTTGTGATATT
GGCCACAGTGAAGAAAAATTGGGTTTTAACTATGAGGATATCATAATTTGTTTGCGGTTA
GCTTTATTAAATGAAGCGAAGGAAGTGCGAGCGGCCGGGCTACGAGCTCTTCGATATCTT
ATCCAGGACTCCATTATTCTGCAGAAGGTGCTCAAGTTGAAAGTGGACTATTTGATAGCT
AGGTGTATTGACATACAGCAGAGCAACGAGGTAGAGAGAACACAAGCACTTCGATTAGTC
AGAAAGATGATTACCGTGAATGCTTCCTTGTTTCCTAGCTCTGTGGCCAACTCCTTAATA
GCAGTTGGAAATGATGGGCTCCAAGAAAGAGACAGAATGGTTCGAGCATGCATTGCAATT
ATCTGTGAACTA------------------------------------------------
------------------------------------------------------------
------------------------------------GCACTTCAGAATCCAGAGGTGGTG
GCCCTTCGAGGTGGACTAAATACCATCTTAAAAAATGTGATTGATTGCCAATTAAGTCGA
ATAAATGAGGCCCTTATTACTACAATTTTGCACCTTCTTAATCATCCAAAGACCCGGCAA
TACGTGAGAGCTGATGTAGAATTAGAGCGAATTTTAGCTCCCTATACTGATTTTCACTAC
AGGCATAGTCCAGATACAGCTGAAGGACAGCTCAAAGAAGACAGAGAAGCACGGTTTTTA
GCCAGTAAAATGGGAATCATAGCTACATTCCGGTCCTGGGCAGGTATTATTAATTTATGT
AAACCTGGAAATTCTGGGATACAGTCTTTAATTGGAGTACTTTGCATACCAAATATGGAA
ATACGGCGAGGTCTGCTTGAAGTGCTTTACGATATATTTCGTCTTCCTCTACCTGTTGTG
ACTGAAGAGTTCATAGAAGCACTGCTCAGTGTAGATCCAGGTAGATTCCAAGACAGTTGG
AGGCTCTCAGATGGCTTTGTAGCAGCTGAGGCAAAAACTATTCTTCCTCATCGTGCCAGA
TCCAGGCCAGACCTCATGGATAATTATTTGGCATTGATACTCTCTGCGTTTATTCGTAAT
GGACTTTTAGAGGGTTTGGTTGAAGTGATAACAAACAGTGATGACCATATCTCAGTTAGA
GCTACCATCCTTTTAGGAGAGCTTTTACATATGGCAAACACAATTCTTCCTCATTCACAT
AGCCATCATTTG---------CACTGTTTACCAACTCTAATGAATATGGCCGCATCCTTT
GATATCCCCAAGGAAAAACGATTG------------------------------------
---CGAGCCAGTGCAGCCTTGAACTGCTTAAAACGCTTCCATGAAATGAAGAAACGAGGA
CCTAAGCCTTACAGCCTTCATTTAGATCACATTATTCAGAAAGCAATTGCAACACACCAG
AAACGGGATCAGTATCTTCGAGTTCAGAAAGATATATTTTTTCTTAAGGATACAGAAGAA
GCACTTTTAATGAACCTTAGAGATAGTCAAGTCCTTCAACATAAAGAAAACCTTGAGTGG
AATTGGAATCTTATAGGGACCATTCTTAAGTGGCCAAATGTAAATCTAAGAAACTATAAA
GATGAACAGTTGCACAGGTTTGTACGGAGACTACTTTATTTTTACAAGCCCAGCAGTAAA
CTATATGCCAACCTAGATCTGGATTTTGCCAAGTCCAAGCAGCTCACAGTTGTGGGGTGC
CAGTTTACAGAATTTCTTCTTGAGTCCGAGGAGGATGGGCAAGGATACTTAGAAGATCTA
GTAAAGGATATTGTTCAGTGGCTCAATGCCTCATCTGGAATGAAACCTGAAAGAAGCCTT
CAAAATAATGGTTTATTGACTACCCTTAGTCAACACTACTTTTTATTTATTGGAACACTT
TCTTGTCACCCTCATGGAGTCAAAATGCTGGAAAAATGCAATGTATTTCAATGTCTCCTT
AACCTATGCTCCTTGAAAAACCAAGATCACTTACTAAAACTGACAGTTTCTAGCTTGGAC
TATAGCAGAGATGGATTGGCTAGAGTTATCCTTTCCAAGATCCTAACCGCAGCCACTGAT
GCCTGCAGGTTATATGCAACAAAACATTTAAGGGTATTATTGAGAGCTAATGTTGAATTC
TTCAGTAATTGGGGAATTGAGTTATTAGTGACCCAGCTGCATGATAAAAACAAAACAATT
TCCTCTGAAGCTCTTGATATCCTTGATGAAGCATGCGAAGACAAGGCCAATCTCCATGCT
CTTATTCAGATGAAGCCAGCTTTATCTCACCTTGGAGACAAGGGTTTGCTTCTTCTCCTG
AGATTTCTGTCTATTCCAAAAGGATTTTCCTATCTGAATGAAAGAGGTTATGTAGCAAAA
CAATTGGAAAAATGGCACAAGGAATATAATTTAAAATATGTTGACTTGATTGAGGAACAA
CTTAATGAAGCACTTACTACTTATCGGAAGCCTGTCGATGGTGATAATTATGTTCGTCGG
AGTAACCAAAGATTACAGCGTCCTCATGTCTACCTGCCTGTACACCTTTATGGGCAGCTG
GTACACCACAAAACAGGATGTCATTTGTTGGAAGTACAGAATATTATCACAGAACTCTGT
CACAACGTTCGAATACCAGATTTGGATAAATGGGAAGAAATTAAAAAACTGAAAGCATCA
CTTTGGGCCTTG---------------------------------------------GGA
AATATTGGCTCATCAAATTGGGGTCTCAATTTGCTACAGGAAGAAAATGTAATTCCAGAT
ATATTAAAACTTGCAAAACAGTGTGAGGTGCTTTCCATCAGAGGGACCTGTGTATATGTG
CTTGGGCTCATAGCCAAAACTAAACAAGGCTGTGATATTCTGAAGTGTCACAGCTGGGAT
GCTGTGAGGCACAGTCGCAAACATCTGTGGCCAGTGGTTCCAGATGATGTGGAACAGCTC
TGTAATGAACTCTCGTCTATCCCAAGCACCCTGAGT------TTGAACTCAGAGTCAACT
AGCTCCAGGCATAATAGTGAAAGTGAATCTGCCCCATCAAGTATGTTCATAATGGAGGAT
GACCGGTTTGGCAGCAGCTCTACGAGTACATTTTTCCTTGACATCAATGAGGATGCAGAG
CCAGCATTTTATGACCGACCCGGACCTATAAAGGATAAAAATTCATTCCCTTTCTTTGCT
TCTAGTAAACTTGTGAAGAATCGTATCTTAAATTCACTTACTTTGCCTAGTAAAAAACAT
CGTAGTAGCAGTGATCCAAAAGGAGGGAAACTGTCATCTGAAAATAAGACAAGCAACAGG
CGAATCAGAACACTTACAGAGCCATCCAGT---GTTGACTTCAGTCAGAGTGATGATTTC
ACGTCCATATCCACAGTACAGAAAACATTACAATTAGAAACTTCATTTGTTGGGAATAAA
CACATTGAAGACACTGGTAGCACTCCAAGTATTGGAGAGAATGACTTAAAATTCACCAAG
AGTCTTGGTACAGAGAATCACAGAGAAAACACAAGCCGAGAGAGGTTAGTTGTAGAAAGT
TCAACGAGCTCACATATGAAGATACGTAGCCAAAGTTTTAACACAGACACTACAACAAGT
GGTATAAGTTCAATGAGCTCAAGTCCTTCACGAGAAACAGTAGGTATAGATGCTACAACT
ATGGACACAGACTGTGGAAGTATGAGTACTGTGGTAAGTACTAAAACTGTGAAGACAAGC
CATTATTTGACGCCACAGTCTAACCATCTGTCCCTCTCCAAATCGAACTCGGTGTCCCTG
GTGCCTCCAGGTTCTTCTCATACACTTCCTAGAAGAGCACAGTCCCTGAAAGCACCCTCT
ATTGCTACAATTAAAAGTCTAGCAGATTGTAATTTTAGTTACACAAGTTCAAGAGATGCC
TTTGGCTACGCTACACTGAAAAGATTACAGCAACAAAGAATGCATCCATCCTTATCTCAT
TCTGAAGCTTTGGCATCGCCAGCAAAAGATGTGCTGTTTACTGACACCATCACCATGAAG
GCAAACAGCTTTGACTCCAGGTTAACACCAAGCAGGATCGATTTTAAAAAGAAGCGTGTC
GGGGGAATCAGGAGCTTAAGACCTACAATAACAAACAACTTTTTCAGGTTCATGAAAGCC
CTGAGTTATGCTTCATTAGATAAAGAAGATCTATTAAGTCCTATTAATCAAAATACCCTG
CAGCGATCCTCCTCAGTGAGATCCATGGTGTCCAGTGCTACGTGTGGTAGCTCAGATGAC
TATATTGGTCTTGCTCTTCCAGTAGACATCAATGATATATTCCAGGTGAAGGATATTCCC
TATTTTCAGACAAAAAACCTATCTCCACATGACGATCGAGCTGCAAGAGTGTTTGCCCAT
GATGCAGGAGGTCTTCCATCTGGAACTGGAGGTCTTGTAAAAAACTCTTTTCACCTGCTG
CGACAGCAGATGAGTCTTACGGAAATAATGAATTCAATCCATTCAGATGCTTCTCTGTTT
TTAGAAAGTACGGAAGACACTGGACTACAGGAACATACAGATGATAACTGCCTTTATTGT
GTCTGTATCGAAATTCTGGGTTTCCAGCCCAGTAACCAACTAAGTGCAATATGTAGTCAT
TCGGACCTTCAAGACATTCCATATTCTGATTGGTGTGAGCAGACGATCCATAACCCTTTA
GAAGTGGTTCCCTCTAAGTTTTCGGGGATTTCTGGATGCAGCGATGGGGTATCTCAG---
GAAGGCTCAGCCAGCAGCACCAAAAGCACAGAATTGATACTAGGTGTTAAAACAATTCCA
GATGATACACCAATGTGCCGTATTCTCCTTCGAAAAGAAGTTCTGAGATTAGTAATTAAT
TTGAGTAGTTCAGTTTCAACTAAATGTCATGAAACTGGACTTTTAACAATTAAGGAGAAG
TATCCTCAAACGTTTGACGACATATGTCTTTACTCCGAGGTTTCCCATTTGCTGTCACAC
TGCACATTTCGACTCCCATGTCGGAGGTTTATACAAGAATTATTTCAAGATGTACAGTTT
TTACAAATGCATGAAGAAGCAGAGGCTGTGTTGGCAACACCACCAGAGCAACCTATAGTT
GATACATCTGCTGAATCC
>Bowhead|bmy_17059T0
---------------ATGGCGGCGGTCGGCCGCGGCCGCTCGCTGAAGAACCTCCGAATA
CGAGGGCGGAATGACAGCGGCGAGGAGAACGTCCCGCTGGATCTGACCCGA---------
------GAACCGTCTGATAACTTAAGGGAGATTCTCCAAAATGTGGCCAAATTGCAAGGA
GTATCAAATATGAGAAAGCTAGGCCATCTGAATAACTTTACTAAGCTGCTTTGTGATATT
GGCCACAATGAAGAAAAACTGGGTTTTAACTATGAGGATATCATAATT------------
------------------------------------------------------------
------------------------------------------------------------
TGGTGCATTGACATACAGCAGAGCAACGAGGTAGAGAGGACACAAGCACTTCGATTAGTC
AGAAAGATGATTACTGTGAATGCTTCCTTGTTTCCTAGCTCTGTGGCCAACTCATTAATA
GCAGTTGGAAATGATGGACTCCAAGAAAGAGATAGAATGGTTCGAGCATGCATTGCCATT
ATCTGTGAACTA------------------------------------------------
------------------------------------------------------------
------------------------------------GCACTTCAGAATCCAGAGGTGGTG
GCCCTTCGAGGTGGACTAAACACCATCTTGAAAAATGTGATCGATTGCCAATTAAGTCGA
ATAAATGAGGCTCTCATTACTACAATTTTACACCTCCTTAATCATCCAAAGACCCGACAG
TATGTACGAGCTGATGTAGAATTAGAGCGAATTTTAGCACCCTATACTGATTTTCACTAC
AGACATAGTCCAGATACAGCTGAAGGACAGCTTAAAGAAGACAGAGAAGCAAGGTTTCTA
GCAAGTAAAATGGGAATCATAGCAACATTCCGGTCATGGGCAGGTATTATTAATTTATGT
AAGCCTGGAAACTCTGGGATTCAGTCTCTAATTGGAGTACTTTGCATTCCAAATATGGAA
ATAAGGCGAGGTCTCCTTGAAGTGCTTTATGATATATTTCGTCTTCCTCTACCTGTTGTG
ACTGAAGAGTTCATAGAAGCACTGCTCAGTGTAGATCCAGGTAGATTTCAAGACAGTTGG
AGGCTTTCGGATGGCTTTGTAGCAGCTGAGGCAAAAACTATTCTTCCTCATCGTGCCAGA
TCCAGGCCAGACCTCATGGATAATTATTTGGCACTGATACTCTCAGCATTTATTCGTAAT
GGGCTTTTAGAGGGTTTGGTTGAGGTGATAACAAACAGCGATGACCATATCTCAGTTAGA
GCTACCATCCTTTTAGGAGAGCTTTTACATATGGCAAACACAATTCTTCCTCATTCACAT
AGCCATCATTTG---------CACTGCCTGCCAACCCTAATGAATATGGCTGCATCCTTT
GATATCCCTAAGGAAAAGAGACTG------------------------------------
---CGAGCCAGTGCAGCCTTGAACTGTTTAAAACGCTTCCATGAAATGAAGAAACGAGGA
CCTAAGCCTTATAGCCTTCATTTAGATCACATTATTCAGAAAGCAATTGCAACACACCAG
AAACGGGATCAATATCTCCGAGTTCAGAAAGATATATTTGTTCTTAAGGATACAGAGGAA
GCTCTTTTAATGAACCTTAGAGATAGCCAAGTCCTTCAACATAAGGAGAATCTTGAATGG
AATTGGAATCTTATAGGGACCATTCTTAAGTGGCCAAATGTAAATCTAAGAAACTATAAA
GATGAACAGTTGCACAGGTTTGTACGAAGACTACTTTATTTTTACAAGCCCAGCAGTAAA
TTATATGCCAATCTGGATCTGGATTTTGCTAAGTCCAAGCAGCTCACAGTTGTGGGTTGC
CAGTTTACAGAATTTCTTCTTGAGTCTGAAGAGGATGGGCAAGGATACTTAGAAGACCTA
GTAAAGGATATTGTTCAGTGGCTCAATGCCTCGTCTGGCATGAAACCTGAAAGAAGTCTT
CAAAATAATGGTTTATTGACTACTCTTAGTCAACACTACTTTTTATTTATTGGAACACTT
TCTTGCCACCCTCATGGAGTCAAAATGCTGGAAAAATGCAGTGTATTTCAATGTTTACTT
AACCTTTGCTCCTTGAAAAACCAAGATCACTTGCTGAAACTGACTGTTTCGAGCTTGGAC
TATAGCAGAGATGGATTGGCTAGGGTCATACTTTCCAAAATCTTAACGGCAGCCACTGAT
GCCTGCAGGCTGTATGCAACAAAACATTTAAGAGTATTATTGAGAGCTAATGTTGAATTC
TTCAATAATTGGGGAATTGAATTACTAGTGACCCAGCTGCATGATAAAAACAAAACGATT
TCTTCTGAAGCTCTTGATATTCTCGATGAAGCGTGTGAAGACAAGGCCAATCTTCATGCT
CTTATTCAGATGAAGCCAGCTTTATCTCACCTTGGGGACAAGGGTTTGCTTCTCCTCCTG
AGATTTCTCTCCATTCCAAAAGGGTTTTCCTATTTGAATGAAAGGGGTTATGTAGCAAAA
CAATTGGAAAAGTGGCACAAGGAATATAATTCAAAATATGTTGACTTGATTGAAGAACAA
CTTAATGAAGCACTTACTACTTACCGAAAGCCAATTGATGGTGACAACTATGTTCGTCGG
AGTAACCAAAGATTACAGCGTCCTCATGTCTACCTACCTGTACACCTTTACGGACAACTG
GTACACCACAAAACAGGCTGTCATTTGTTGGAAGTACAGAATATTATTACAGAACTCTGT
CACAGTGTCCGTACACCAGATTTGGATAAATGGGAAGAAATTAAAAAACTGAAAGCATCT
CTATGGGCCTTG---------------------------------------------GGA
AATATTGGCTCATCAAATTGGGGTCTCAATTTGCTACAGGAAGAAAATGTGATTCCAGAT
ATACTAAAACTTGCAAAACAGTGTGAAGTTCTTTCCATCAGAGGGACCTGTGTATATGTG
CTTGGGCTCATAGCCAAAACCAAACAAGGCTGTGATATTCTAAAATGTCACAACTGGGAT
GCTGTAAGGCACAGTCGGAAACATCTGTGGCCAGTGGTTCCAGATGATGTAGAACAACTC
TGTAATGAACTCTCATCTGTTCCAAGCACCCTGAGT------TTGAACTCAGAGTCAACC
AGCTCTAGACATAATAGTGAAAGTGAATCTGCGCCATCAAGTATGTTCATAATGGAGGAT
GACCGGTTTGGCAGCAGCTCTACTAGTACATTTTTCCTTGATATCAATGAAGATGCAGAG
CCAGCATTTTATGATCGATCTGGACCTATGAAGGATAAAAATTCATTCCCTTTCTTTGCT
TCTAGTAAACTTGTGAAGAATCGTATCTTAAATTCGCTTACTTTGCCTAATAAAAAACAT
CGTAGTAGCAGTGATCCAAAAGGAGGGAAACTGTCATCTGAAAATAAGACAAGCAACAGG
CGGATCAGAACGCTTACAGAGCCCAGT------GTTGACTTCAATCATAGTGATGATTTC
ACACCCATATCCACAGTACAGAAAACATTACAATTAGAAACTTCATTTGTTGGGAATAAG
CACATTGAAGACACTGGTAGTACTCCAAGTATTGGAGAGAATGACTTAAAATTCACCAAG
AGTCTTGGTACAGAGAATCACAGAGAAAACACAAGCCGAGAGAGATTAGTTGTAGAAAGT
TCAGCGAGCTCACATATGAAGATACGTAGCCAAAGTTTTAATACAGACACTACAACAAGT
GGCATAAGTTCAATGAGCTCAAGTCCTTCACGAGAGACAGTAGGTGTAGATGCTACGACT
GTGGACACAGACTGTGGAAGTATGAGTACTGTGGTAAGTACTAAAACTGTTAAGACAAGC
CACTATTTGACGCCACAGTCTAACCATCTCTCTCTCTCTAAATCAAACTCAGTGTCCCTG
GTGCCTCCAGGTTCTTCTCATACACTTCCTAGAAGAGCACAGTCCCTTAAAGCACCCTCT
ATTGCTACAATTAAAAGTCTAGCAGACTGTAACTTTAGTTACACAAGTTCTAGAGATGCC
TTTGGCTACGCTACACTGAAAAGATTACAGCAACAAAGAATGCATCCATCCTTATCTCAT
TCTGAAGCTTTGGCGTCTCCAGCAAAAGATGTGCTGTTTACTGATACCATCACCATGAAA
GCCAACAGCTTTGAGTCCAGGTTAACACCAAGCAGGATCGATTTTAAAAAGAAGCATGTC
GGGGGAATCAGGAGCTTAAGACCTACAATAACAAACAACCTTTTCAGGTTCATGAAAGCT
TTAAGTTATGCTTCGCTAGATAAAGAAGATTTATTAAGTCCTATTAACCAAAATACCCTG
CAGCGATCCTCCTCAGTGAGGTCCATGGTGTCCAGTGCAACATACGGTAGCTCAGATGAC
TATATTGGTCTTGCTCTTCCAGTAGACATCAATGATATATTCCAGGTAAAGGATATTCCC
TATTTTCAGGCAAAAAACATACCTCCACATGATGATCGAGGTGCAAGAGTGTTTGCCCAT
GATGCAGGAGGTCTTCCATCTGGAACTGGAGGTCTTGTAAAAAACTCTTTTCACTTGCTA
CGACAGCAGATGAGTCTTACAGAAATAATGAATTCAATCCATTCAGATGCTTCTCTGTTT
TTAGAAAGCACAGAAGACACTGGACTACAGGAACATACAGATGATAACTGTCTTTATTGT
GTCTGTATTGAAATTCTGGGTTTCCAGCCCAGTAACCAACTGAGTGCAATATGTAGTCAT
TCAGACCTTCAAGACATTCCATATTCTGATTGGTGTGAGCAGACTATCCATAATCCCTTA
GAAGTAGTTCCGTCTAAATTTTCGGGCATTTCTGGATGCAGTGATGGAGTGTCTCAA---
GAAGGATCAGCCAGCAGCACCAAAAGCACAGAATTGCTACTAGGTGTTAAAACAATTCCA
GATGATACACCAATGTGCCGTATACTCCTTCGCAAAGAAGTTCTGAGATTAGTCATTAAT
TTGAGTAGTTCAGTTTCAACTAAATGTCATGAAACTGGGCTTTTAACAATTAAGGAGAAG
TATCCTCAAACATTTGATGACATATGCCTTTACTCTGAGGTTTCCCATTTGCTGTCACAC
TGCACATTTAGACTTCCATGTCGGAGGTTCATACAAGAATTATTTCAGGATGTACAGTTT
TTACAAATGCATGAAGAAGCAGAGGCTGTCTTGGCAACACCACCAAAGCAACCTATAGTT
GATACATCTGTTGAATCC
>Minke|BACU015005
---------------ATGGCGGCGGTCGGCCGCGGCCGCTCGCTGAAGAACCTCCGAATA
CGAGGGCGGAATGACAGCGGCGAGGAGAACGTCCCGCTGGATCTGACCCGA---------
------GAACCGTCTGATAACTTAAGGGAGATTCTCCAAAATGTGGCCAAATTGCAAGGA
GTATCAAATATGAGAAAGCTAGGCCATCTGAATAACTTTACTAAGCTGCTTTGTGATATT
GGCCACAATGAAGAAAAACTGGGTTTTAACTATGAGGATATCATAATTTGCTTGCGGTTA
GCTTTATTGAATGAAGCAAAAGAAGTGCGGGCAGCAGGGCTACGAGCTCTTCGGTATCTC
ATCCAAGACTCCAGTATTCTGCAGAAGGTGCTAAAATTGAAAGTGGACTATTTAATAGCT
AGGTGCATTGACATACAGCAGAGCAACGAGGTAGAGAGGACACAAGCACTTCGATTAGTC
AGAAAGATGATTACTGTGAATGCTTCCTTGTTTCCTAGCTCTGTGGCCAACTCATTAATA
GCAGTTGGAAATGATGGACTCCAAGAAAGAGATAGAATGGTTCGAGCATGCATTGCCATT
ATCTGTGAACTA------------------------------------------------
------------------------------------------------------------
------------------------------------GCACTTCAGAATCCAGAGGTGGTG
GCCCTTCGAGGTGGACTAAACACCATCTTGAAAAATGTGATCGATTGCCAATTAAGTCGA
ATAAATGAGGCTCTCATTACTACAATTTTACACCTCCTTAATCATCCAAAGACCCGACAG
TATGTACGAGCTGATGTAGAATTAGAGCGAATTTTAGCACCCTATACTGATTTTCACTAC
AGACATAGTCCAGATACAGCTGAAGGACAGCTTAAAGAAGACAGAGAAGCAAGGTTTCTA
GCAAGTAAAATGGGAATCATAGCAACATTCCGGTCATGGGCAGGTATTATTAATTTATGT
AAGCCTGGAAACTCTGGGATTCAGTCCCTAATTGGAGTACTTTGCATTCCAAATATGGAA
ATAAGGCGAGGTCTCCTTGAAGTGCTTTATGATATATTTCGTCTTCCTCTACCTGTTGTG
ACTGAAGAGTTCATAGAAGCACTGCTCAGTGTAGATCCAGGTAGATTCCAAGACAGTTGG
AGGCTTTCGGATGGCTTTGTAGCAGCTGAGGCAAAAACTATTCTTCCTCATCGTGCCAGA
TCCAGGCCAGACCTCATGGATAATTATTTGGCACTGATACTCTCAGCATTTATTCGTAAT
GGGCTTTTAGAGGGTTTGGTTGAGGTGATAACAAACAGTGATGACCATATCTCAGTTAGA
GCTACCATCCTTTTAGGAGAGCTTTTACATATGGCAAACACAATTCTTCCTCATTCACAT
AGCCATCATTTG---------CACTGCCTGCCAACCCTAATGAATATGGCTGCATCCTTT
GATATCCCTAAGGAAAAGAGACTG------------------------------------
---CGAGCCAGTGCAGCCTTGAACTGTTTAAAACGCTTCCATGAAATGAAGAAACGAGGA
CCTAAGCCTTATAGCCTTCATTTAGATCACATTATTCAGAAAGCAATTGCAACACACCAG
AAACGGGATCAATATCTGCGAGTTCAGAAAGATATATTTGTTCTTAAGGATACAGAGGAA
GCTCTTTTAATGAACCTTAGAGATAGCCAAGTCCTTCAACATAAAGAGAATCTTGAATGG
AATTGGAATCTTATAGGGACCATTCTTAAGTGGCCAAATGTAAATCTAAGAAACTATAAA
GATGAACAGCTGCACAGGTTTGTACGAAGACTACTTTATTTTTACAAGCCCAGCAGTAAA
TTATATGCCAATCTGGATCTGGATTTTGCCAAGTCCAAGCAGCTCACAGTTGTGGGTTGC
CAGTTTACAGAATTTCTTCTTGAGTCTGAAGAGGATGGGCAAGGATACTTAGAAGACCTA
GTAAAGGATATTGTTCAGTGGCTCAATGCCTCGTCTGGCATGAAACCTGAAAGAAGTCTT
CAAAATAATGGTTTATTGACTACTCTTAGTCAACACTACTTTTTATTTATTGGAACACTT
TCTTGCCACCCTCATGGAGTCAAAATGCTGGAAAAATGCAGTGTATTTCAATGTTTACTT
AACCTTTGCTCCTTGAAAAACCAAGATCACTTGCTGAAACTGACTGTTTCGAGCTTGGAC
TATAGCAGAGATGGATTGGCTAGGGTCATACTTTCCAAAATCTTAACGGCAGCCACTGAT
GCTTGCAGGCTGTATGCAACAAAACATTTAAGAGTATTATTGAGAGCTAATGTTGAATTC
TTCAATAATTGGGGAATTGAATTACTAGTGACCCAGCTGCATGATAAAAACAAAACGATT
TCTTCTGAAGCTCTTGATATTCTCGATGAAGCGTGTGAAGACAAGGCCAATCTTCATGCT
CTTATTCAGATGAAGCCAGCTTTATCTCACCTTGGGGACAAGGGTTTGCTTCTCCTCCTG
AGATTTCTCTCCATTCCAAAAGGGTTTTCCTATTTGAATGAAAGGGGTTATGTAGCAAAA
CAATTGGAAAAGTGGCACAAGGAATATAATTCAAAATATGTTGACTTGATTGAAGAACAA
CTTAATGAAGCACTTACTACTTACCGAAAGCCAATTGATGGTGACAACTATGTTCGTCGG
AGTAACCAAAGATTACACCGTCCTCATGTCTACCTACCTGTACACCTTTACGGACAACTG
GTACACCACAAAACAGGCTGTCATTTGTTGGAAGTACAGAATATTATTACAGAACTCTGT
CACAGTGTCCGTACACCAGATTTGGATAAATGGGAAGAAATTAAAAAACTGAAAGCATCT
CTATGGGCCTTG---------------------------------------------GGA
AATATTGGCTCATCAAATTGGGGTCTCAATTTGCTACAGGAAGAAAATGTGATTCCAGAT
ATACTAAAACTTGCAAAACAGTGTGAAGTTCTTTCCATCAGAGGGACCTGTGTATATGTG
CTTGGGCTCATAGCCAAAACCAAACAAGGCTGTGATATTCTAAAATGTCACAGCTGGGAT
GCTGTAAGGCACAGTCGCAAACATCTGTGGCCAGTGGTTCCAGATGATGTAGAACAACTC
TGTAATGAACTCTCATCTGTTCCAAGCACCCTGAGT------TTGAACTCAGAGTCAACC
AGCTCTAGACATAATAGTGAAAGTGAATCTGCGCCATCAAGTATGTTCATAATGGAGGAT
GACCGGTTTGGCAGCAGCTCTACTAGTACATTTTTCCTTGATATCAATGAAGATGCAGAG
CCAGCATTTTATGATCGATCTGGACCTATGAAGGATAAAAATTCATTCCCTTTCTTTGCT
TCTAGTAAACTTGTGAAGAATCGTATCTTAAATTCGCTTACTTTGCCTAATAAAAAACAT
CGTAGTAGCAGTGATCCAAAAGGAGGGAAACTGTCATCTGAAAATAAGACAAGCAACAGG
CGGATCAGAACGCTTACAGAGCCCAGT------GTTGACTTCAATCATAGTGATGATTTC
ACACCCATATCCACAGTACAGAAAACATTACAATTAGAAACTTCATTTGTTGGGAATAAG
CACATTGAAGACACTGGTAGTACTCCAAGTATTGGAGAGAATGACTTAAAATTCACCAAG
AGTCTTGGTACAGAGAATCACAGAGAAAACACAAGCCGAGAGAGATTAGTTGTAGAAAGT
TCAGCGAGCTCACATATGAAGATACGTAGCCAAAGTTTTAATACAGACACTACAACAAGT
GGCATAAGTTCAATGAGCTCAAGTCCTTCACGAGAGACAGTAGGTGTAGATGCTACGACT
GTGGACACAGACTGTGGAAGTATGAGTACTGTGGTAAGTACTAAAACTGTTAAGACAAGC
CACTGTTTGACGCCACAGTCTAACCATCTCTCTCTCTCTAAATCAAACTCAGTGTCCCTG
GTGCCTCCAGGTTCTTCTCATACACTTCCTAGAAGAGCACAGTCCCTTAAAGCACCCTCT
ATTGCTACAATTAAAAGCCTAGCAGACTGTAACTTTAGTTACACAAGTTCTAGAGATGCC
TTTGGCTACGCTACACTGAAAAGATTACAGCAACAAAGAATGCATCCATCCTTATCTCAT
TCTGAAGCTTTGGCGTCTCCAGCAAAAGATGTGCTGTTTACTGATACCATCACCATGAAA
GCCAACAGCTTTGAGTCCAGGTTAACACCAAGCAGGATCGATTTTAAAAAGAAGCATGTC
GGGGGAATCAGGAGCTTAAGACCTACAATAACAAACAACCTTTTCAGGTTCATGAAAGCT
TTAAGTTATGCTTCGCTAGATAAAGAAGATTTATTAAGTCCTATTAACCAAAATACCCTG
CAGCGATCCTCCTCAGTGAGGTCCATGGTGTCCAGTGCAACATATGGTAGCTCAGATGAC
TATATTGGTCTTGCTCTTCCAGTAGACATCAATGATATATTCCAGGTAAAGGATATTCCC
TATTTTCAGGCAAAAAACATACCTCCACATGATGATCGAGGTGCAAGAGTGTTTGCCCAT
GATGCAGGAGGTCTTCCATCTGGAACTGGAGGTCTTGTAAAAAACTCTTTTCACTTGCTA
CGACAGCAGATGAGTCTTACAGAAATAATGAATTCAATCCATTCAGATGCTTCTCTGTTT
TTAGAAAGCACAGAAGACACTGGACTACAGGAACATACAGATGATAACTGCCTTTATTGT
GTCTGTATTGAAATTCTGGGTTTCCAGCCCAGTAACCAACTGAGTGCAATATGTAGTCAT
TCAGACCTTCAAGACATTCCATATTCGGATTGGTGTGAGCAGACTATCCATAATCCCTTA
GAAGTAGTTCCCTCTAAATTTTCGGGCATTTCTGGATGCAGTGATGGAGTGTCTCAA---
GAAGGATCAGCCAGCAGCACCAAAAGCACAGAATTGCTACTAGGTGTTAAAACAATTCCA
GATGATACACCAATGTGCCGTATACTCCTTCGCAAAGAAGTTCTGAGATTAGTCATTAAT
TTGAGTAGTTCAGTTTCAACTAAATGTCATGAAACTGGGCTTTTAACAATTAAGGAGAAG
TATCCTCAAACATTTGATGACATATGCCTTTACTCTGAGGTTTCCCATTTGCTGTCACAC
TGCACATTTAGACTTCCATGTCGGAGGTTCATACAAGAATTATTTCAGGATGTACAGTTT
TTACAAATGCATGAAGAAGCAGAGGCTGTCTTGGCAACACCACCAAAGCAACCTATAGTT
GATACATCTGTTGAATCC
