# Supplementary material for: Insights into the Evolution of Longevity from the Bowhead Whale Genome
Source: Cell Rep. 2015 Jan 6;10(1):112–22. doi: 10.1016/j.celrep.2014.12.008 (PMC4536333; doi:10.1016/j.celrep.2014.12.008)
Supplement: Supplemental Folder 2. Species Used in the Analysis of Selective Pressure Variation, Single-Gene Orthologous Families Tested, Likelihood Ratio Tests, MAKER Parameters, and Full Assembly and Read Usage Data, Related to Experimental Procedures [file mmc3.zip › Tested SGOs/reciprocal_group_3552.2.fas]

>Gibbon|ENSNLEG00000012302|ENSNLET00000015684
------------------------------------------------------------
---------------------------------------------------ATGCATTGG
GGAACGCTGTGTGGATTATTGTGGCTTTGGCCCTATCTTTTCTACGTCCAAGCTGTGCCC
ATCCAAAAAGTCCAAGATGACACCAAAACCCTCATCAAGACAATTGTCACCAGGATCAAT
GACATTTCACACATGCAGTCAGTCTCCTCCAAACAGAAGGTCACCGGTTTGGACTTCATT
CCTGGGCTCCACCCCGTCCTGACATTATCCAAGATGGACCAGATACTGGCAGTCTACCAA
CAGATCCTCACCAGTCTGCCTTCCAGAAATGTGATCCAAATATCCAATGACCTGGAGAAC
CTCCGGGACCTTCTTCACGTGCTGGCCTTCTCTAAGAGCTGCCACTTGCCCTGGGCCAGT
GGCATGGAGACCTTGGCCAGCCTGGGGGGTGTCCTGGAAGCTTCAGGCTACTCCATGGAG
GTGGTGGCCCTGAGCAGGCTGCAGGGGTCTCTGCAGGACATGCTGTGGCAGCTGGACCTC
AGCCCTGGGTGC
>Gorilla|ENSGGOG00000000956|ENSGGOT00000000962
------------------------------------------------------------
---------------------------------------------------ATGCATTGG
GGAACCCTGTGCGGATTCTTGTGGCTTTGGCCCTATCTTTTCTATATCCAAGCTGTGCCC
ATCCAAAAAGTCCAAGATGACACCAAAACCCTCATCAAGACAATTGTCACCAGGATCAGT
GACATTTCACACACGCAGTCAGTCTCCTCCAAACAGAAGGTCACCGGTTTGGACTTCATT
CCTGGGCTCCACCCCATCCTGACCTTATCCAAGATGGACCAGACACTGGCAGTCTACCAA
CAGATCCTCACCAGTATGCCTTCCAGAAACATGATCCAAATATCCAACGACCTGGAGAAC
CTCCGGGACCTTCTTCACGTGCTGGCCTTCTCTAAGAGCTGCCACTTGCCCTGGGCCAGT
GGCCTGGAGACCTTGGACAGCCTGGGGGGTGTCCTGGAAGCTTCAGGCTACTCCACAGAG
GTGGTGGCCCTGAGCAGGCTGCAGGGGTCTCTGCAGGACATGCTGTGGCAGCTGGACCTC
AGCCCTGGGTGC
>Guinea_Pig|ENSCPOG00000006243|ENSCPOT00000006308
------------------------------------------------------------
---------------------------------------------------ATGCGCTGT
GGACTTCTGTTCCAGCTCCTGGGGCTTTGGCTCTACCTATCCTATGTTCAAGCTGTGCCC
ATGCAAAAACTCCAGGATGATGCCAAGTTCCTCATCAAGACCATTATCAACAGGATCCGT
AACATTTCACACCTGCAGTCGGTGTCCTCTAAACACAAAGTCACTGGTTTCGACTTCATT
CCT---CTTTCCCCATACCTGAGTTTACCCAAGATGGACCAGACATTGACACTCTATCAA
AAGGTCATCACCACCCTGTCCTCCTCACACACAGCGCAAATATCTAACGACCTGGAAAAT
CTCCAGAGTCTTGTCCAAATGATGGCCTCCTCTAAGGGCTGCCCTCTGCCACACACCACG
GAGCCAGAG---CTGCAGGACCTGGAGAGTACCCTCAAAGAGTCACGGTACTCCATAGAG
GTGGTGGTCCTGAGAAGGATGAAGAGATTTCTGCTGGAAATGCTGCGGCAGCTGGAGCTT
GGCATTGTGTGC
>Horse|ENSECAG00000004134|ENSECAT00000004251
------------------------------------------------------------
---------------------------------------------------ATGCACTGT
GGACCCCTGTGCCAATTCCTGTGGCTTTGGCCCTATCTGTTCTTCATTGAAGCTGTGCCC
ATCCGAAAAGTCCAGGATGACACCAAAACCCTCATCAAGACGATTGTCACCAGGATCAAT
GACATTTCACACACGCAGTCAGTCTCCTCCAAACAGAGGGTCACTGGTTTGGACTTCATT
CCTGGGCTTCACCCTGTCCTGAGTTTGTCCAAGATGGACCAGACATTGGCAATCTACCAA
CAGATCCTTACAAGTCTGCCTTCCAGAAATGTGATCCAGATATCTAATGACCTGGAGAAC
CTCCGGGACCTTCTCCACCTGCTGGCCTCCTCCAAGAGTTGCCCCTTGCCCCAGGCCAGG
GGTCTGGAGACCTTGGCGAGCCTGGGCGGTGTCCTGGAAGCTTCACTCTACTCCACAGAG
GTGGTAGCCCTGAGCAGGCTGCAGGGGTCTCTGCAGGACATGCTGCAGCAGCTGGACCTC
AGCCCTGGGTGC
>Mouse|ENSMUSG00000059201|ENSMUST00000069789
------------------------------------------------------------
---------------------------------------------------ATGTGCTGG
AGACCCCTGTGTCGGTTCCTGTGGCTTTGGTCCTATCTGTCTTATGTTCAAGCAGTGCCT
ATCCAGAAAGTCCAGGATGACACCAAAACCCTCATCAAGACCATTGTCACCAGGATCAAT
GACATTTCACACACGCAGTCGGTATCCGCCAAGCAGAGGGTCACTGGCTTGGACTTCATT
CCTGGGCTTCACCCCATTCTGAGTTTGTCCAAGATGGACCAGACTCTGGCAGTCTATCAA
CAGGTCCTCACCAGCCTGCCTTCCCAAAATGTGCTGCAGATAGCCAATGACCTGGAGAAT
CTCCGAGACCTCCTCCATCTGCTGGCCTTCTCCAAGAGCTGCTCCCTGCCTCAGACCAGT
GGCCTGCAGAAGCCAGAGAGCCTGGATGGCGTCCTGGAAGCCTCACTCTACTCCACAGAG
GTGGTGGCTTTGAGCAGGCTGCAGGGCTCTCTGCAGGACATTCTTCAACAGTTGGATGTT
AGCCCTGAATGC
>Opossum|ENSMODG00000015153|ENSMODT00000019278
------------------------------------------------------------
---------------------------------------------------ATGCACTGT
GTAGCCTTGTGCAGCTTCTTGTGGCTTTGCCATCATCTCTACTACACCCAAGCAGTGCCC
ATCCGGAAAGTCCAAGATGACACAAAAACCCTCACCAAGACTATCATCACCAGGATCAAT
GACATCTCACACATGTATTCAATCTCTGCCAAACAGAGGGTAACTGGCTTGGATTTCATC
CCGGGGCTTCATCCTTTCCAGAGTTTGTCAGACATGGACCAGACTTTGGCCATCTACCAG
CAGATCCTCTCCAATCTGTCTTCCAGAAACATGGTACAAATATCCAACGACCTTGAAAAC
CTCAGGGACCTTCTCCATTTGCTGGGTTCCTTGAAGAGCTGTCCCTTTGATGAAGCTGAT
GGTTTGAGTTCTTTGGGGAATTTGGAAGGGGTCATGGAAGCCTCACTGTATTCCACAGAG
GTTGTGACCCTGACCCGACTTCAGAAGTCCCTGTATGGCATGCTCCAACAGCTGGATCTC
ATCCATGGTTGC
>Orangutan|ENSPPYG00000017974|ENSPPYT00000020955
------------------------------------------------------------
---------------------------------------------------ATGCATTGG
GGAACGCTGTGCGGATTCTTGTGGCTTTGGCCCTATCTTTTCTACGTCCAAGCTGTGCCC
ATCCAAAAAGTCCAAGATGACACCAAAACCCTCATCAAGACAGTTATCACCAGGATCAAT
GACATTTCACACACGCAGTCAGTCTCCTCCAAACAGAAGGTCACCGGTTTGGACTTCATT
CCTGGGCTCCACCCCATCCTGACCTTATCCAAGATGGACCAGACACTGGCAGTCTACCAA
CAGATCCTCACCAGTATGCCTTCCAGAAACGTGATCCAAATATCCAACGACCTGGAGAAC
CTCCGGGACCTTCTTCACGTGCTGGCCTTCTCTAAGAGCTGCCACTTGCCCTGGGCCAGT
GGCCTGGAGACCTTGGACAGGCTGGGGGGTGTCCTGGAAGCTTCAGGCTACTCCACAGAG
GTGGTGGCCCTTAGCAGGCTGCAGCGGTCTCTGCAGGACATGCTGTGGCAGCTGGACCTC
AGCCCTGGGTGC
>Platypus|ENSOANG00000000816|ENSOANT00000001266
------------------------------------------------------------
---------------------------------------------------ATGCGATGC
ATACTATTATACGGGTTCCTGTGTGTCTGGCAACATCTGTACTACAGCCATCCAATAAGT
ATTGAAAAAATCCAGGCTGACACCAAAACTTTAACCAAGACGATCATCACCAGAATAATA
CAACTTTCAAATAGGAATGGAGTTTCTACAGATCAGAGGGTCAGCGGGTTGGATTTCATC
CCAGGTAATCAACAATTCCAGAATTTGGCTGACATGGATCAAACTTTGGCGGTTTATCAG
CAGATCCTCTCCAGTCTGCCTATGCCTGACAGGACGCAAATATCAAATGATCTGGAGAAC
CTCAGGTCTCTTTTTGCCCTATTGGCCACTTTGAAGAACTGCCCCTTCACCAGGTCAGAT
GGTCTGGACACAATGGAAATTTGGGGAGGAATAGTGGAAGAATCCCTCTATTCCACCGAG
GTGGTGACTTTGGACCGGCTTCGAAAATCTCTAAAAAACATAGAGAAACAACTGGATCAT
ATTCAGGGTTGC
>Rabbit|ENSOCUG00000010189|ENSOCUT00000010189
------------------------------------------------------------
---------------------------------------------------ATGCGGTGT
GGACCCCTCTGCCAACTCCTGTGGCTGTGGCCCTGTCTGTCCTGTGTTCCAGCTGTGCCC
ATGCGGAAAGTCCAGGATGACACCAAGACCCTCATCAAAACCATTGTCACCAGGATCAGT
GACATCTCACACACGCAGTCGGTCTCCTCCAGACAGAGGGTCGTCGGTTTGGACTTCATC
CCTGGCCTCCACCCCAACCTGAGCTTGTCCACAATGGACCAGACGTTGGCCATCTACCAA
CAGATCCTCGCCAGTCTGCCGTCCCGAAATGTGATCCAAATAGCCAACGACCTGGAGAAC
CTCCGGGACCTTCTGCACCTGCTGGCCTCGTCCAAAAGCTGCCCCCTGCCCCGAGCCAGT
GGCTTGGAGACCCTGGAGGGCCTGGGAGGCGTCCTGGAGGCGTCACTCTACTCCACGGAG
GTGGTGGCCCTGAGCAGGCTGCAGGGGTTCCTGCAGGCAATGCTGCAGCAGCTGGACCTG
GGCCCTGGGTGC
>Rat|ENSRNOG00000045797|ENSRNOT00000071926
------------------------------------------------------------
---------------------------------------------------ATGTGCTGG
AGACCCCTGTGCCGGTTCCTGTGGCTTTGGTCCTATCTGTCCTATGTTCAAGCTGTGCCT
ATCCACAAAGTCCAGGATGACACCAAAACCCTCATCAAGACCATTGTCACCAGGATCAAT
GACATTTCACACACGCAGTCGGTATCCGCCAGGCAGAGGGTCACCGGTTTGGACTTCATT
CCCGGGCTTCACCCCATTCTGAGTTTGTCCAAGATGGACCAGACCCTGGCAGTCTATCAA
CAGATCCTCACCAGCTTGCCTTCCCAAAACGTGCTGCAGATAGCTCATGACCTGGAGAAC
CTGCGAGACCTCCTCCATCTGCTGGCCTTCTCCAAGAGCTGCTCCCTGCCGCAGACCCGT
GGCCTGCAGAAGCCAGAGAGCCTGGATGGCGTCCTGGAAGCCTCGCTCTACTCCACAGAG
GTGGTGGCTCTGAGCAGGCTGCAGGGCTCTCTGCAGGACATTCTTCAACAGTTGGACCTT
AGCCCTGAATGC
>Macaque|ENSMMUG00000005322|ENSMMUT00000007488
------------------------------------------------------------
---------------------------------------------------ATGTATTGG
AGAACCCTGTGGGGATTCTTGTGGCTTTGGCCCTATCTGTTCTACATCCAAGCTGTGCCC
ATCCAAAAAGTCCAAAGTGACACCAAAACCCTCATCAAGACAATTGTCACCAGGATCAAT
GACATTTCACACACGCAGTCGGTCTCCTCCAAACAGAGGGTCACTGGTTTGGACTTCATT
CCTGGGCTCCACCCCGTCCTGACCTTATCCCAGATGGACCAGACACTGGCAGTCTACCAA
CAGATCCTCATCAATCTGCCTTCCAGAAACGTGATCCAAATATCCAACGACTTGGAGAAT
CTCCGGGACCTTCTTCACCTGCTGGCCTTCTCTAAGAGCTGCCATTTGCCCTTGGCCAGT
GGCCTGGAGACCTTGGAGAGCCTGGGGGATGTCCTGGAAGCTTCACTCTACTCCACAGAG
GTAGTGGCCCTGAGCAGGCTGCAGGGGTCTCTGCAGGACATGCTGTGGCAGCTGGACCTC
AGCCCTGGGTGC
>Marmoset|ENSCJAG00000017729|ENSCJAT00000034538
------------------------------------------------------------
---------------------------------------------------ATGCGTTGG
GGATGCCTGTGCCGATTCCTGTGGCTTTGGGCCTGTCTGTCCTACACCCAAGCTGTGCCT
ATCCAAAGAGTTCAAGATGACACCAAAACCCTCATCAAGACGATTATCGCCAGGATCAAT
GATCTTTCACATACGCAGTCAGTCTCCCCCAGACAAAGGGTCACTGGTTTGGAATTCATT
CCTGGGTTCCACAGTGACCTGAGCTTTTCCAAGATGGATGAGATACTGGCGACCTACCAA
CAGATTGTCATCAGTCTGCCTTCTGGAAACATGATCCAAATATCCAACGACCTGGAGAAC
CTCCGGGCCCTTCTTCACCTGCTGGCTGCCTCTAAGAGCTGCCACTTGCCCTGGGCCAGT
GGTCTGGAGAACTTGGCAAACCTGGGGGGTGTCCTGGAAGTTTCGCTCTACTCCACGGAG
GTGGTGGCCCTGAGCAGGCTGCGGGGGACCCTGAAGGACATACTGCAGCAGCTGGACCTC
GGCCCTGCGTGC
>Microbat|ENSMLUG00000008588|ENSMLUT00000008568
------------------------------------------------------------
---------------------------------------------------ATGCGCTGT
GGATTCCTGTGCCGATTCCTGTGGCTTTGGCCCTATTTGTTCTACGCAGAAGCTGCGCCC
ATCCAGAAAGTCCAGGATGACACCAAAACCCTCATCAAGACGATTGTCACCAGGATCAAC
GACATTTCACACACGCGGTCGGTCTCCTCCAGACAGAGGGTCACTGGTTTGGACTTCATT
CCTGGGCTCCACCCTATCCTGAGTTTGTCCAGGATGGACCAGACATTGGCAATTTACCAA
CAGATCCTCACCAGCCTGCCTTCCGGAAACGTGCTCCAAATATCTAACGACCTGGAGAAC
CTCCGGGACCTTCTCCACCTGCTGGCCTCCTCCAACAGCTGCCCCTTCCCCCGGACCAGG
AGCCTGAAGACCTTGGAGGGCCTGGACGATGCCCTGGAAGCTTCCCTC------------
------------------------------------------------------------
------------
>Human|ENSG00000174697|ENST00000308868
------------------------------------------------------------
---------------------------------------------------ATGCATTGG
GGAACCCTGTGCGGATTCTTGTGGCTTTGGCCCTATCTTTTCTATGTCCAAGCTGTGCCC
ATCCAAAAAGTCCAAGATGACACCAAAACCCTCATCAAGACAATTGTCACCAGGATCAAT
GACATTTCACACACGCAGTCAGTCTCCTCCAAACAGAAAGTCACCGGTTTGGACTTCATT
CCTGGGCTCCACCCCATCCTGACCTTATCCAAGATGGACCAGACACTGGCAGTCTACCAA
CAGATCCTCACCAGTATGCCTTCCAGAAACGTGATCCAAATATCCAACGACCTGGAGAAC
CTCCGGGATCTTCTTCACGTGCTGGCCTTCTCTAAGAGCTGCCACTTGCCCTGGGCCAGT
GGCCTGGAGACCTTGGACAGCCTGGGGGGTGTCCTGGAAGCTTCAGGCTACTCCACAGAG
GTGGTGGCCCTGAGCAGGCTGCAGGGGTCTCTGCAGGACATGCTGTGGCAGCTGGACCTC
AGCCCTGGGTGC
>Chimp|ENSPTRG00000019657|ENSPTRT00000036407
------------------------------------------------------------
---------------------------------------------------ATGCATTGG
GGAACCCTGTGCGGATTCTTGTGGCTTTGGCCCTATCTTTTCTATGTCCAAGCTGTGCCC
ATCCAAAAAGTCCAAGATGACACCAAAACCCTCATCAAGACAATTGTCACCAGGATCAAT
GACATTTCACACACGCAGTCAGTCTCCTCCAAACAGAAGGTCACCGGTTTGGACTTCATT
CCTGGGCTCCACCCTATCCTGACCTTATCCAAGATGGACCAGACACTGGCAGTCTACCAA
CAGATCCTCACCAGTATGCCTTCCAGAAACATGATCCAAATATCCAACGACCTGGAGAAC
CTCCGGGACCTTCTTCACGTGCTGGCCTTCTCTAAGAGCTGCCACTTGCCCTGGGCCAGT
GGCCTGGAGACCTTGGACAGCCTGGGGGGTGTCCTGGAAGCTTCAGGCTACTCCACAGAG
GTGGTGGCCCTGAGCAGGCTGCAGGGGTCTCTGCAGGACATGCTGTGGCAGCTGGACCTC
AGCCCTGGGTGC
>Cow|ENSBTAG00000014911|ENSBTAT00000019853
------------------------------------------------------------
---------------------------------------------------ATGCGCTGT
GGACCCCTGTATCGATTCCTGTGGCTTTGGCCCTATCTGTCTTACGTGGAGGCTGTGCCC
ATCTGCAAGGTCCAGGATGACACCAAAACCCTCATCAAGACAATTGTCACCAGGATCAAT
GACATCTCACACACGCAGTCCGTCTCCTCCAAACAGAGGGTCACTGGTTTGGACTTCATC
CCTGGGCTCCACCCTCTCCTGAGTTTGTCCAAGATGGACCAGACATTGGCGATCTACCAA
CAGATCCTCACCAGTCTGCCTTCCAGAAATGTGGTCCAAATATCCAATGACCTGGAGAAC
CTCCGGGACCTTCTCCACCTGCTGGCCGCCTCCAAGAGCTGCCCCTTGCCGCAGGTCAGG
GCCCTGGAGAGCTTGGAGAGCTTGGGCGTTGTCCTGGAAGCTTCCCTCTACTCCACCGAG
GTGGTGGCCCTGAGCCGGCTGCAGGGGTCACTACAGGACATGTTGCGGCAGCTGGACCTC
AGTCCCGGGTGC
>Dog|ENSCAFG00000001672|ENSCAFT00000002619
ATGCGCAAGTTGCGCTCGGGCGGCTATAAGAGGGGCGGGCAGGCATGGAGCCCCGGAGGA
GTCGCGGCGCCAGCAGCTGCGAGGCCCAAGAAGCACAGCCGGGGAAGGAAAATGCGTTGT
GGACCTCTGTGCCGATTCCTGTGGCTTTGGCCCTATCTGTCCTGTGTTGAAGCTGTGCCA
ATCCGAAAAGTCCAGGATGACACCAAAACCCTCATCAAGACGATTGTCGCCAGGATCAAT
GACATTTCACACACG---TCTGTCTCCTCCAAACAGAGGGTCGCTGGTCTGGACTTCATT
CCTGGGCTCCAACCAGTCCTGAGTTTGTCCAGGATGGACCAGACGTTGGCCATCTACCAA
CAGATCCTCAACAGTCTGCATTCCAGAAATGTGGTCCAAATATCTAATGACCTGGAGAAC
CTCCGGGACCTTCTCCACCTGCTGGCCTCCTCCAAGAGCTGCCCCTTGCCCCGGGCCAGG
GGCCTGGAGACCTTTGAGAGCCTGGGCGGCGTCCTGGAAGCCTCACTCTACTCCACAGAG
GTGGTGGCTCTGAGCAGACTGCAGGCGGCCCTCCAGGACATGCTTCGGCGGCTGGACCTC
AGCCCTGGGTGC
>Elephant|ENSLAFG00000010714|ENSLAFT00000010713
------------------------------------------------------------
---------------------------------------------------ATGCGGTGT
GGAGCCCTGTGCCACCTCCTGTGGCTTTGGCCTTCTCTGGCCTACATTCAAGCTGTGCCC
ATCCGAAAAGTCCAAGATGACACCAAAACCCTCATCAAGACCATTGTCACCAGGATCAGT
GACATTTCACACACGCAGTCCGTCTCCTCCAAACACAGGGTCACCGGATTGGACTTCATT
CCTGGGCTCCACCCTGTCCTGAATTTGTCCAAGATGGACCAGACATTGGCAATCTACCAG
CAGATCCTCACCAGTCTGCCTTCCAGAAATGTGATCCAAATAGCCAACGACCTGGAGAAC
CTCCGGGACCTTCTCCACCTGCTGGCTGCATCCAAGAGCTGCCCCTTCCCCAGGGCCAGT
GGCCTGGAGACCTTGGAGAGCCTGGGTGGTGTCCTGGAGGCCTCACTCTACTCCACAGAG
GTGGTGGCCCTGAGCCGGCTGCAGGGGTCTCTGCAGGACATGCTGCGGCAGCTGGACCTC
AGCCCTGGGTGC
>Bowhead|bmy_14109T0
------------------------------------------------------------
---------------------------------------------------ATGCGTTGT
GGACCCCTGTGCCGATTCCTGTGGCTTTGGCCCTATCTGTCCTACATTGAAGCTGTGCCC
ATCCGAAAAGTCCAGGATGACACCAAAACCCTCATCAAGACGATTGTCACCAGGATCAAT
GACATATCACACACGCAGTCCGTCTCCTCCAAACAGAGGGTCACTGGTTTGGACTTCATC
CCTGGSCTCCTCCCTGTCCTGAGTTTGTCCAAGATGGACCAGACATTGGCGATCTACCAA
CAGATCCTCACCAGTCTGCCTTCCAGAAATGTGATCCAAATATCTAATGACCTGGAGAAC
CTCCGGGACCTTCTCCACCTGCTGGCCTCCTCCAAGAGCTGCCCCTTGCCCCAGGCCAGA
GCCCTGGAGACCTTGGAGAGCCTGGGCGGCGTCCTGGAAGCCTCCCTCTACTCCACGGAG
GTGGTGGCCCTGAGCAGGCTGCAGGGGTCTCTGCAGGACATGCTGCGGCAGCTGGACCTC
AGCCCTGGGTGC
>Minke|BACU018503
------------------------------------------------------------
---------------------------------------------------ATGCGTTGT
GGACCCCTGTGCCGATTCCTGTGGCTTTGGCCCTATCTGTCCTACATTGAAGCTGTGCCC
ATCCGAAAAGTCCAGGATGACACCAAAACCCTCATCAAGACGATTGTCACCAGGATCAAT
GACATATCACACACGCAGTCCGTCTCCTCCAAACAGAGGGTCACTGGTTTGGACTTCATC
CCTGGGCTCCTCCCTGTCCTGAGTTTGTCCAAGATGGACCAGACATTGGCGATCTACCAA
CAGATCCTCACCAGTCTGCCTTCCAGAAATGTGATCCAAATATCTAATGACCTGGAGAAC
CTCCGGGACCTTCTCCACCTGCTGGCCTCCTCCAAGAGCTGCCCCTTGCCCCAGGCCAGA
GCCCTGGAGACCTTGGAGAGCCTGGGCGGCGTCCTGGAAGCCTCCCTCTACTCCACGGAG
GTGGTGGCCCTGAGCAGGCTGCAGGGGTCTCTGCAGGACATGCTGCGGCAGCTGGACCTC
AGCCCTGGGTGC
