# Supplementary material for: Insights into the Evolution of Longevity from the Bowhead Whale Genome
Source: Cell Rep. 2015 Jan 6;10(1):112–22. doi: 10.1016/j.celrep.2014.12.008 (PMC4536333; doi:10.1016/j.celrep.2014.12.008)
Supplement: Supplemental Folder 2. Species Used in the Analysis of Selective Pressure Variation, Single-Gene Orthologous Families Tested, Likelihood Ratio Tests, MAKER Parameters, and Full Assembly and Read Usage Data, Related to Experimental Procedures [file mmc3.zip › Tested SGOs/reciprocal_group_3559.2.fas]

>Gibbon|ENSNLEG00000002008|ENSNLET00000002639
ATGGCTGGAGGAGCGTCTCTCCGCCGCCGCACATTTTGCAGCCTGCACTGGCCAACGTTG
GCCCTGAGTATAGGTTTCCCATTTTCAAAG------------------------------
------------------------------------------------------------
------------------------------------------------------------
---------------------------------------------------CCTGTG---
------------------------------------------------------------
---------------------ATGATTTTCCCTTCAGCAAAGAATGGCCGAGTGGATTCT
GAGGACCGGAGGAGCCGCCACTGCCCATACCTGGATACCATTAACAGGAGTGTGCTGGAC
TTTGACTTTGAGAAACTATGTTCTATCTCCCTCTCACACATCAATGCTTATGCCTGTCTG
GTGTGTGGCAAGTACTTTCAAGGCCGGGGTTTGAAGTCTCACGCCTACATTCACAGTGTC
CAGTTTAGCCACCATGTTTTCCTCAACCTCCACACCCTCAAGTTTTACTGCCTTCCAGAC
AACTATGAGATCATCGATTCCTCATTGGAGGATATCACGTATGTGTTG------------
---------------------------------------------------------AAG
CCCACTTTCACAAAGCAGCAAATTGCAAACTTGGACAAGCAAGCCAAATTGTCCCGGGCA
TATGATGGTACCACTTACCTGCCGGGTATCGTGGGACTGAATAACATAAAGGCCAATGAT
TATGCCAACGCTGTCCTTCAG------------------------------GCTCTGTCT
AATGTTCCTCCTCTCCGGAACTACTTTCTGGAAGAAGACAATTATAAGAATATCAAACGT
CCTCCAGGGGATATCATGTTCTTGTTGGTCCAGCGTTTTGGAGAGCTGATGAGAAAGCTC
TGGAACCCTCGAAATTTCAAGGCACATGTGTCTCCCCATGAGATGCTTCAGGCGGTTGTT
CTTTGCAGTAAGAAGACTTTTCAGATCACCAAACAAGGGGATGGAGTTGACTTTCTGTCT
TGGTTTCTGAATGCTCTGCACTCAGCTCTGGGGGGCACAAAGAAGAAAAAGAAGACTATT
GTGACTGATGTTTTCCAGGGGTCCATGAGGATCTTCACTAAAAAGCTTCCCCATCCTGAT
CTGCCAGCAGAAGAAAAAGAGCAGTTGCTCCATAATGACGAGTACCAGGAGACGATGGTG
GAGTCCACTTTTATGTACCTGACGCTGGACCTTCCTACTGCCCCCCTCTACAAGGACGAG
AAGGAGCAGCTCATCATTCCCCAAGTGCCACTCTTCAACATCCTGGCCAAGTTCAATGGC
ATCACTGAGAAGGAATATAAGACTTACAAGGAAAACTTTCTGAAGCGCTTCCAGCTCACC
AAGTTGCCTCCATATCTAATCTTTTGTATCAAGAGATTCACTAAGAACAACTTCTTTGTT
GAGAAGAATCCAACTATTGTCAATTTCCCTATTACAAATGTGGATCTGAGAGAATACTTG
TCTGAAGAAGTACAAGCAGTACACAAGAATACCACCTATGACCTCATTGCCAACATCGTG
CATGATGGCAAGCCCTCTGAGGGCTCCTACCGGATCCACGTGCTTCATCATGGGACAGGC
AAATGGTATGAATTACAAGACCTCCAGGTGACTGACATCCTTCCCCAGATGATCACACTG
TCAGAGGCTTACATTCAG------------------------------------------
------------ATTTGGAAGAGGCGAGATAATGATGAAACCAACCAGCAGGGGGCT
>Gorilla|ENSGGOG00000001377|ENSGGOT00000001386
ATGTCCGGCCGG------------------------------------------------
------------------------TCTAAGCGGGAGTCTCGCGGTTCCACCCGCGGGAAG
CGAGAGTCCGAGTCGCGGGGCAGCGCCGGTCGCGTCAAGCGGGAGCGAGATCGGGAGCGG
GAGCCTGAGGCGGCGAGCTCCCGGGGCAGCCCTGTGCGCGTGAAGCGGGAG------GTC
GAGCCGGCTAGCGCGCGCGAG---------------------GCCCCGGCTTCTGTTGTC
CCG------TTTGTG---------CGGGTGAAGCGGGAGCGCGAGGTCGATGAGGACTCG
GAGCCTGAGCGGGAGGTG---------------CGAGCAAAGAATGGCCGAGTGGATTCT
GAGGACCGGAGGAGCCGCCACTGCCCGTACCTGGACACCATTAACAGGAGTGTGCTGGAC
TTTGACTTTGAGAAACTGTGTTCTATCTCCCTCTCACACATCAATGCTTATGCCTGTCTG
GTGTGTGGCAAGTACTTTCAAGGCCGGGGTTTGAAGTCTCACGCCTACATTCACAGTGTC
CAGTTTAGCCACCATGTTTTCCTCAACCTCCACACCCTCAAGTTTTACTGCCTTCCAGAC
AACTATGAGATCATCGATTCCTCGTTGGAGGATATCACGTACTGCCTTCTTGTAGAGTAT
ATGAAAACCATTATAGGATGGACAGATAGAATTTTGGATTTGGTCAGAGCTGCCGATGAG
CCTGTGTTT---------------------------------------------------
------------------CTTCCTGAAATTAATACGCTTAATGAGATC------------
------------------CAATTTGTTTTTATTGTCCTAAACCTTTTGACCGCTCTATCT
AATGTTCCTCCTCTCCGGAACTACTTTCTGGAAGAAGACAATTATAAGAACATCAAACGT
CCTCCAGGGGATATCATGTTCTTGTTGGTCCAGCGTTTTGGAGAGCTGATGAGAAAGCTC
TGGAACCCTCGAAATTTCAAGGCACATGTGTCTCCCCATGAGATGCTTCAGGCAGTTGTA
CTTTGCAGTAAGAAGACTTTTCAGATCACCAAACAAGGAGATGGCGTTGACTTTCTGTCT
TGGTTTCTGAATGCTCTGCACTCAGCTCTGGGGGGCACAAAGAAGAAAAAGAAGACTATT
GTGACTGATGTTTTCCAGGGGTCCATGAGGATCTTCACTAAAAAGCTTCCCCATCCTGAT
CTGCCAGCAGAAGAAAAAGAGCAGTTGCTCCATAATGACGAGTACCAGGAGACGATGGTG
GAGTCCACTTTTATGTACCTGACGCTGGACCTTCCTACTGCCCCCCTCTACAAGGACGAG
AAGGAGCAGCTTATCATTCCCCAAGTGCCACTCTTCAACATCCTGGCTAAGTTCAATGGC
ATCACTGAGAAGGAATATAAGACTTACAAGGAGAACTTTCTGAAGCGCTTCCAGCTTACC
AAGTTGCCTCCATATCTAATCTTTTGTATCAAGAGATTCACTAAGAACAACTTCTTTGTT
GAGAAGAATCCAACTATTGTCAATTTCCCTATTACAAATGTGGATCTGAGAGAATACTTG
TCTGAAGAAGTACAAGCAGTACACAAGAATACCACCTATGACCTCATTGCCAACATCGTG
CATGACGGCAAGCCCTCCGAGGGCTCCTACCGGATCCATGTGCTTCATCATGGGACAGGC
AAATGGTATGAATTACAAGACCTCCAGGTGACTGACATCCTTCCCCAGATGATCACACTG
TCAGAGGCTTACATTCAG------------------------------------------
------------ATTTGGAAGAGGCGAGATAATGATGAAACCAACCAGCAGGGGGCT
>Guinea_Pig|ENSCPOG00000009315|ENSCPOT00000009400
ATGTCTAGTCGG------------------------------------------------
------------------------TCTAAACGGGAGTCTCGTAGTTCCACCCGTGGGAAG
CGCGAGTCCGAGTCGCGGAGCAGCTCGGGTCGCGTAAAGCGAGAGCGAGATCGGGAGCGG
GAACCCGAGGTGCCAAGCTCTCGAGGCAGCCCGGTGCGCGTGAAGCGGGAG------GTC
GAGCCGGCGAGTGTGCGGGAT---------------------GCCCCAGCGCCCCCAGTC
CCG------GCGGTG---------CGGGTGAAGCGGGAACGTGAGGCCGACGAGGACTCG
GAGCCCGAGCGGGAGGTG---------------CGAGCAAAGAATGGCCGTGTGGATTCT
GAGGACCGGAGGAGCCGCCACTGCCCGTACCTGGATACCATTAACAGGAGCGTGTTGGAT
TTTGACTTTGAGAAACTGTGTTCTATCTCCCTCTCGCATATCAATGCATATGCCTGTCTG
GTGTGCGGCAAGTACTTCCAAGGCCGGGGCTTGAAGTCTCACGCCTATATTCACAGCGTC
CAGTTTAGCCACCACGTCTTCCTCAACCTCCACACCCTCAAGTTTTACTGCCTCCCAGAC
AACTATGAGATCATCGATTCCTCACTGGAGGATATCACGTATGTATTG------------
---------------------------------------------------------AAA
CCTACTTTCACAAAGCAGCAGATTGCAAACTTGGACAAGCAAGCCAAACTGTCCCGGGCA
TATGATGGAACTACTTACCTGCCGGGTATTGTGGGACTGAATAACATAAAGGCCAATGAC
TATGCCAATGCTGTCCTTCAG------------------------------GCGCTGTCT
AATGTCCCTCCTCTTCGGAACTACTTTCTGGAAGAAGATAATTACAAGAACATTAAGCGC
CCCCCGGGGGATATCATGTTCCTGCTGGTGCAGCGTTTTGGGGAGCTCATGCGGAAGCTG
TGGAACCCTCGGAATTTCAAGGCACATGTGTCTCCCCATGAGATGCTTCAGGCTGTTGTC
CTTTGCAGCAAAAAGACTTTTCAGATCACCAAACAAGGGGATGGTGTTGACTTCTTGTCT
TGGTTTCTGAATGCCCTGCATTCAGCGCTGGGGGGCACAAAGAAGAAAAAGAAGACGATT
GTGACTGATGTTTTCCAGGGCTCCATGAGGATCTTCACTAAAAAGCTTCCCCATCCTGAT
CTGCCAGCAGAGGAGAAGGAGCAGCTGCTCCATAATGATGAGTACCAGGAGACCATGGTG
GAGTCCACGTTCATGTACCTGACGCTGGACCTCCCGACCGCCCCGCTCTACAAGGACGAG
AAAGAGCAGCTCATCATCCCCCAGGTGCCACTCTTCAACATCCTGGCCAAATTCAACGGC
ATCACTGAGAAGGAGTACAAGACTTACAAGGAGAACTTCCTGAAGCGCTTCCAGCTTACT
AAGCTGCCTCCATATCTAATCTTTTGTATCAAGAGATTCACTAAGAACAACTTCTTCGTG
GAGAAGAATCCAACCATCGTCAACTTCCCTATTACAAATGTGGATCTGAGAGAATACTTG
TCTGAGGAAGTGCAAGCAGTCCACAAGAACACCACCTACGACCTCATCGCCAACATCGTG
CACGATGGCAAGCCCTCCGAGGGCTCCTACCGCATCCACGTGCTCCACCACGGCACTGGC
AAATGGTATGAATTGCAAGACCTCCAAGTGACAGACATCTTGCCCCAGATGATCACACTG
TCGGAGGCCTACATTCAG------------------------------------------
------------ATTTGGAAGAGGAGGGATAATGATGACGTCAACCAGCAGGGGGCG
>Horse|ENSECAG00000002856|ENSECAT00000004110
------------------------------------------------------------
------------------------------------------------------------
------------------------------------------------------------
------------------------------------------------------------
------------------------------------------------------------
------------GTG---------CGGGTGAAGCGGGAGCGCGAGGCCGACGAGGACTCG
GAGCCTGAGCGGGAGGTG---------------CGAGCAAAGAATGGCCGTGTGGATTCC
GAAGATAGGAGGAGCCGCCACTGCCCGTACCTGGATACCATTAACAGGAGTGTGCTGGAC
TTTGACTTTGAGAAACTGTGTTCCATCTCCCTCTCGCATATCAATGCGTATGCCTGTCTG
GTGTGTGGCAAGTACTTTCAGGGCCGGGGTTTGAAGTCTCATGCTTACATTCACAGCGTC
CAGTTTAGCCACCATGTCTTCCTCAACCTCCACACCCTCAAGTTTTACTGCCTTCCAGAC
AACTATGAGATCATCGATTCCTCGCTGGAGGATATCACGTATGTGTTG------------
---------------------------------------------------------AAG
CCCACCTTCACAAAGCAGCAGATTGCAAACTTGGACAAACAGGCCAAACTGTCTCGGGCG
TATGATGGCACCACTTACCTGCCAGGTATTGTGGGACTGAACAACATAAAGGCCAACGAC
TATGCCAATGCTGTCCTTCAG------------------------------GCTCTGTCT
AACGTTCCTCCTCTCCGGAACTACTTCCTGGAAGAAGACAACTATAAGAACATCAAGCGT
CCTCCGGGGGATATCATGTTCTTGTTGGTCCAGCGTTTTGGAGAGCTGATGAGAAAGCTC
TGGAACCCTCGAAATTTTAAGGCACATGTCTCTCCCCATGAGATGCTTCAGGCTGTTGTC
CTTTGCAGCAAGAAGACTTTTCAGATCACCAAGCAGGGGGATGGAGTCGACTTTCTGTCT
TGGTTTCTGAATGCTCTGCACTCAGCTCTGGGGGGCACAAAGAAGAAAAAGAAGACTATC
GTGACTGACGTTTTCCAGGGGTCCATGAGGATCTTCACTAAAAAGCTTCCTCATCCTGAC
CTGCCAGCAGAAGAAAAAGAGCAGCTGCTCCATAATGACGAGTACCAGGAGACGATGGTG
GAGTCCACCTTTATGTACCTGACGCTGGACCTTCCTACTGCCCCCCTCTATAAGGATGAG
AAGGAGCAGCTTATTATCCCCCAGGTGCCACTCTTCAACATCCTGGCCAAGTTTAACGGC
ATCACGGAGAAGGAATATAAGACTTACAAGGAGAACTTTCTGAAGCGCTTCCAGCTCACC
AAGCTGCCTCCATATCTAATCTTTTGTATTAAGAGATTTACTAAGAACAATTTCTTTGTG
GAGAAGAATCCAACTATTGTCAACTTCCCTATTACAAATGTGGATCTGAGGGAATACTTG
TCTGAAGAAGTACAGGCAGTCCACAAGAATACCACCTACGACCTCATTGCCAACATCGTA
CACGACGGCAAGCCCTCCGAGGGCTCCTACCGGATCCATGTGCTTCATCACGGGACAGGC
AAATGGTATGAATTACAAGACCTCCAGGTGACTGACATCCTTCCTCAGATGATCACACTG
TCAGAGGCTTACATTCAG------------------------------------------
------------ATTTGGAAGAGGCGAGATAATGATGAAACCAACCAACAGGGGGCT
>Mouse|ENSMUSG00000056305|ENSMUST00000070345
ATGTCTAGCCGG------------------------------------------------
------------------------TCCAAGCGGCAGTCCCATGGTTCCACCCGCGGGAAG
CGTGAGTCCGAGTCTCGTGGCAGCTCGGGTCGCATCAAGAAGGAGCGAGACCGTGAGAAG
GAGCCCGAGGCGGCGAGCTCCCGGGGTAGCCCGGTCCGCGTGAAGCGGGAG------GCC
GAGCCGGCT---GCGCGAGAG---------------------GTCCCGGCGCCCGCGCTC
CCG------GTCGTG---------CGGGTGAAGCGTGAGCGCGAGGCCGATGAAGACTCG
GAGCCCGAGCGGGAGGTG---------------CGAGCAAAGAATGGCCGAGTGGATTCT
GAAGACCGGAGGAGTCGTCACTGCCCGTACTTGGATACCATTAATAGGAGTGTGCTGGAC
TTCGACTTTGAGAAACTCTGCTCCATTTCTCTCTCGCACATCAACGCATACGCCTGTCTG
GTGTGTGGCAAGTACTTTCAAGGCCGGGGCTTAAAGTCTCATGCCTACATCCACAGTGTC
CAGTTCAGCCACCATGTCTTCCTCAACCTCCACACTCTCAAGTTTTACTGCCTTCCTGAC
AACTATGAAATCATTGATTCCTCGCTGGAGGATATCACGTATGTGTTG------------
---------------------------------------------------------AAG
CCTACTTTCACAAAGCAGCAAATTGCAAACTTGGATAAGCAAGCCAAATTGTCCCGGGCA
TATGATGGCACCACTTACCTGCCAGGGATCGTGGGACTGAACAACATAAAAGCCAACGAC
TATGCAAATGCTGTGCTGCAG------------------------------GCTCTATCT
AATGTCCCTCCTCTTCGGAACTACTTCCTGGAGGAAGACAATTACAAGAACATCAAGCGT
CCTCCGGGGGACATCATGTTCTTGTTGGTTCAGCGTTTTGGAGAGCTGATGAGAAAGCTC
TGGAACCCCCGAAACTTCAAGGCGCATGTCTCTCCTCATGAGATGCTTCAGGCTGTCGTA
CTTTGCAGCAAGAAGACTTTCCAAATTACCAAACAAGGGGATGGAGTTGACTTCCTGTCT
TGGTTTCTGAATGCTCTGCACTCTGCTCTGGGAGGCACCAAGAAGAAGAAAAAGACTATT
GTGAATGATGTTTTCCAGGGATCAATGAGAATTTTCACCAAAAAGCTTCCTCATCCTGAT
CTGCCAGCGGAAGAGAAAGAGCAGCTGCTCCACAATGATGAGTACCAAGAGACGATGGTA
GAGTCCACGTTCATGTACCTGACGCTGGACCTTCCCACGGCCCCGCTCTATAAGGATGAG
AAGGAGCAGCTCATCATCCCCCAGGTGCCTCTCTTCAACATCCTGGCCAAGTTCAACGGC
ATCACGGAGAAGGAATACAAGACTTATAAGGAGAACTTCCTGAAACGCTTCCAGCTCACC
AAGCTGCCTCCGTATCTAATCTTTTGCATCAAGAGATTTACTAAGAACAACTTCTTTGTG
GAGAAGAATCCAACAATTGTCAACTTCCCTATCACAAATGTGGATCTGAGAGAATACTTA
TCTGAAGAAGTCCAAGCCGTCCACAAGAACACCACCTATGATCTCATCGCCAACATCGTG
CATGATGGCAAGCCCTCTGAGGGCTCCTACAGGATCCACGTGCTTCATCATGGGACTGGC
AAGTGGTATGAATTACAAGACCTCCAGGTGACAGACATTCTGCCCCAGATGATCACACTG
TCTGAGGCGTACATTCAG------------------------------------------
------------ATTTGGAAGAGGCGGGACAATGATGAAACCAACCAGCAGGGGGCT
>Opossum|ENSMODG00000015632|ENSMODT00000019861
ATGTCTAGCCGC------------------------------------------------
------------------------ACTAAACGGGAGACGCGGAGCTCCGCCCGGGGCAAG
CGGGATGCGGAGTCCCGGAGCAGCTCGAGCCGGTCGAAGCGGGAGCGGGAT---------
---CCGGAGGCCTCGGGGTCTCGGGGAAGCCCGGTGCGCGTAAAGCGGGAACGGAACTCT
GAGCCGTCGGCCGCGCGAGACTACTCAGGCGGGAGCGTGCCTGCGCTCGTGCCCGCGCCG
CCGCTGTCGGGGGCG---------CGCGTGAAGCGGGAGCGCGAAATCGACGAGGATTCT
GAACCCGAGCGGGAGGTG---------------CGAGTGCGATATGGACGCCTTGACTCT
GAGGACCGAAGGAGCCGGCATTGCCCCTATCTGGACACCATTAACAGGAGTGTCCTGGAC
TTTGACTTTGAGAAGCTCTGCTCTATTTCCCTTTCACACATCAATGCATATGCTTGCCTG
GTGTGTGGCAAATACTTTCAGGGACGAGGGTTGAAGTCTCATGCCTACATTCACAGCGTC
CAGTTCAGCCACCATGTTTTCCTTAACCTGCATACCCTCAAGTTTTACTGCCTTCCAGAC
AACTATGAAATTATTGACTCCTCCCTAGAGGATATCACTTACGTCTTG------------
---------------------------------------------------------AAG
CCCACATTTACCAAGCAACAGATTGCAAATTTGGACAAGCAGGCCAAGCTATCTCGGGCT
TATGATGGTACTACATACCTGCCCGGTATCGTAGGACTGAATAATATCAAGGCCAATGAC
TATGCAAATGCCGTGCTTCAG------------------------------GCCTTGTCT
AATGTCCCACCTCTCCGGAACTACTTCCTCGAGGAAGAAAACTACAAGAATATCAAGCGT
CCTCCTGGGGACATCATGTTCCTGTTAGTACAGCGCTTTGGAGAGTTGATGAGGAAGCTG
TGGAACCCTCGGAACTTCAAGGCCCATGTCTCTCCCCATGAGATGCTGCAGGCTGTTGTT
CTCTGCAGTAAGAAGACTTTTCAGATCACCAAGCAAGGTGATGGAGTAGACTTTCTTTCC
TGGTTCCTGAATGCCTTGCACTCAGCTCTGGGAGGGACAAAGAAGAAAAAGAAGACTATT
GTGACGGATGTTTTCCAGGGGTCCATGAGGATCTTCACTAAGAAACTGCCACACCCAGAT
CTGCCAGCAGAAGAAAAGGAGCAGTTACTACATAATGATGAGTACCAGGAGACAATGGTT
GAATCCACCTTTATGTACCTGACCTTGGATCTTCCCACAGCTCCACTTTACAAGGATGAG
AAGGAGCAGCTGATCATCCCCCAGGTGCCACTCTTCAACATCTTGGCCAAGTTCAATGGC
ATCACTGAGAAGGAATACAAGACGTACAAGGAGAACTTTCTGAAGCGCTTCCAGCTCACC
AAGCTGCCCCCGTATCTTATCTTTTGTATTAAAAGGTTCACGAAGAACAACTTCTTTGTG
GAGAAAAATCCAACCATTGTCAACTTCCCCATCACAAATGTGGACCTGAGGGAATACCTC
TCTGAGGAAGTGCAGGCCGTACACAAGGACACCACCTACGACCTCATCGCCAACATCGTG
CATGATGGGAAGCCCACCGAGGGCTCTTACCGGATCCACGTGCTTCACCATGGGACAGGC
AAGTGGTATGAGCTCCAGGATCTTCAAGTCACTGACATCCTCCCACAGATGATCACGCTG
TCAGAGGCCTACATACAG------------------------------------------
------------ATCTGGAAGAGACGGGACAGTGATGAAACCAACCAGCAGGGGGCG
>Orangutan|ENSPPYG00000012222|ENSPPYT00000014186
ATGTCCGGCCGG------------------------------------------------
------------------------TCTAAGCGGGAGTCTCGCGGTTCCACCCGCGGGAAG
CGAGAGTCCGAGTCACGGGGCAGCTCCGGTCGCGTCAAGCGGGAGCGAGATCGGGAGCGG
GAGCCTGAGGCGGCGAGCTCCCGGGGCAGCCCTGTGCGCGTGAAGCGGGAA------GTC
GAGCCAGCGAGCGCGCGCGAG---------------------GCCCCGGCTTCTGTTGTC
CCG------TTTGTG---------CGGGTGAAGCGGGAGCGCGAGGTCGATGAGGACTCG
GAGCCTGAGCGGGAGGTG---------------CGAGCAAAGAATGGCCGAGTGGATTCT
GAGGACCGGAGGAGCCGCCACTGCCCATACCTGGACACCATTAACAGGAGTGTGCTGGAC
TTCGACTTTGAGAAACTGTGTTCTATCTCCCTCTCACACATCAATGCTTACGCCTGTCTG
GTGTGTGGCAAGTACTTTCAAGGCCGAGGTTTGAAGTCTCACGCCTACATTCACAGTGTC
CAGTTTAGCCACCATGTTTTCCTCAACCTCCACACCCTCAAGTTTTACTGCCTTCCAGAC
AACTATGAGATCATTGATTCCTCATTGGAGGATATCACGTATGTGTTG------------
---------------------------------------------------------AAG
CCCACTTTCACAAAGCAGCAAATTGCAAACTTGGACAAGCAAGCCAAATTGTCCCGGGCA
TATGATGGTACCACTTACCTGCCGGGTATCGTGGGACTGAATAACATAAAGGCCAATGAT
TATGCCAACGCTGTCCTTCAG------------------------------GCTCTATCT
AATGTTCCTCCTCTCCGGAACTACTTTCTGGAAGAAGACAATTATAAGAACATCAAACGT
CCTCCAGGGGATATCATGTTCTTGTTGGTCCAGCGTTTTGGAGAGCTGATGAGAAAGCTC
TGGAACCCTCGAAATTTCAAGGCACATGTGTCTCCCCATGAGATGCTTCAGGCGGTTGTA
CTTTGCAGTAAGAAGACTTTTCAGATCACCAAACAAGGGGATGGAGTCGACTTTCTGTCT
TGGTTTCTGAATGCTCTGCACTCAGCTCTGGGGGGCACAAAGAAGAAAAAGAAGACTATT
GTGACTGATGTTTTCCAGGGGTCCATGAGGATCTTCACTAAAAAGCTTCCCCATCCTGAT
CTGCCAGCAGAAGAAAAAGAGCAGTTGCTCCATAATGACGAGTACCAGGAGACGATGGTG
GAGTCCACTTTTATGTACCTGACGCTGGACCTTCCTACTGCCCCCCTCTACAAGGACGAG
AAGGAGCAGCTCATCATTCCCCAAGTGCCACTCTTCAACATCCTGGCCAAGTTCAATGGC
ATCACTGAGAAGGAATATAAGACTTACAAGGAGAACTTTCTGAAGCGCTTCCAGCTTACC
AAGCTGCCTCCATATCTAATCTTTTGTATCAAGAGATTCACTAAGAACAACTTCTTTGTT
GAGAAGAATCCAACTATTGTCAATTTCCCTATTACAAATGTGGATCTGAGAGAATACTTG
TCTGAAGAAGTACAAGCAGTACACAAGAATACCACCTATGACCTCATTGCCAACATCGTG
CATGACGGCAAGCCCTCCGAGGGCTCCTACCGGATCCACGTGCTTCATCATGGGACAGGC
AAATGGTATGAATTACAAGACCTCCAGGTGACTGACATCCTTCCCCAGATGATCACGCTG
TCAGAGGCTTACATTCAG------------------------------------------
------------ATTTGGAAGAGGCGAGATAATGATGAAACCAACCAGCAGGGGGCT
>Platypus|ENSOANG00000008860|ENSOANT00000014108
------------------------------------------------------------
------------------------------------------------------------
------------------------------------------------------------
------------------------------------------------------------
------------------------------------------------------------
------------------------------------------------------------
---------------GTT---------------TCAGTGAGACATGGCCGCCTGGACTCC
GAGGACCGGCGGAGCCGCCACTGCCCGTACCTGGACACCATCAACAGGAGCGTCTTGGAC
TTTGACTTTGAGAAACTGTGCTCCATCTCCCTCTCGCACATCAATGTGTACGCCTGCCTG
GTGTGTGGCAAGTACTTCCAGGGCCGAGGGCTGAAGTCTCATGCGTACATCCACAGCGTC
CAGTGCAGCCACCACGTCTTCCTCAACCTGCACACCCTCAAGTTCTACTGCCTCCCCGAC
AATTACGAGATCATCGACTCGTCCCTGGAGGACATCACCTACGTGCTG------------
---------------------------------------------------------AAA
CCCACCTTCACCAAGCAGCAGATTGGCAACCTGGATAAGCAGGCCAAGCTGTCCCGGGCC
TACGATGGCACCACCTACCTGCCGGGCATTGTGGGATTGAACAACATAAAGGCCAACGAC
TACGCCAATGCCGTGCTTCAG------------------------------GCTCTGTCC
AACGTCCCGCCGCTGCGCAACTATTTCCTGGAGGAGGAAAACTACAAGAACATCAAGCGC
CCACCCGGGGACATCATGTTCCTCCTGGTGCAGCGTTTCGGGGAGCTGATGAGGAAGCTG
TGGAACCCGCGGAATTTCAAGGCCCACGTCTCGCCCCACGAGATGCTGCAGGCCGTGGTC
CTGTGCAGCAAAAAGACCTTCCAGATCACCAAGCAAGGTGACGGGGTCGACTTCCTGTCT
TGGTTTCTCAACGCCCTGCATTCGGCCCTCGGCGGGACCAAAAAGAAGAAGAAAACGATC
GTGACGGACGTCTTCCAGGGTTCCATGAGGATTTTCACCAAGAAGCTGCCACATCCTGAT
CTGCCCGCGGAGGAGAAAGAGCACTTGCTGCACAACGACGAGTACCAGGAGACGATGGTG
GAATCGACGTTCATGTACCTGACGCTGGACCTCCCCACCGCGCCCCTCTACAAGGATGAG
AAAGAACAGCTCATCATCCCCCAAGTGCCGCTCTTCAACATCTTGGCCAAGTTCAACGGG
ATCACGGAAAAGGAATACAAGACGTACAAGGAGAACTTCCTGAAACGTTTCCAGCTCACC
AAACTGCCTCCGTACCTCATCTTTTGCATTAAGAGATTCACCAAAAACAACTTCTTCGTG
GAGAAGAACCCAACCATCGTCAACTTCCCTATCACGAACGTGGACCTGCGGGAATACTTG
TCCGAGGAGGTTCAGGCCGTGCACGAGAACACCACCTACGACCTGATAGCCAACATCGTC
CACGACGGGAAGCCTACAGAGGGCTCGTACCGGATCCACGTCCTCCATCATGGGACGGGG
AAGTGGTACGAGTTGCAAGACCTGCAGGTGACAGACATTCTTCCTCAGATGATCACACTG
TCGGAGGCGTACATCCAG------------------------------------------
------------ATATGGAAGAGGCGGGATAGTGATGAAACCAACCAGCAGGGAGCG
>Rabbit|ENSOCUG00000010070|ENSOCUT00000010072
ATGTCTGCCCGG------------------------------------------------
------------------------TCCAAGCGGGAGTCCCGTGGTTCCACCCGCGGGAAG
CGCGAGTCCGAGTCCCGAAGCAGCTCGGGTCGTGTCAAGCGAGAGCGAGATCGGGAGCGG
GAGCCGGAGGCGGCGAGCTCCCGCGGCAGCCCGGTTCGCGTGAAGCGGGAG------GTC
GAGCCGGCGAGCGCGCGCGAG---------------------GCCTCGGCGGCCGCCGTC
CCG------GTGGTG---------CGGATTAAACGGGAGCGCGATGCGGACGAGGACTCG
GAGCCCGAGCGGGAGGTG---------------CGAGCGAAGAATGGCCGCGTGGATTCT
GAGGACCGGAGGAGCCGCCACTGCCCGTACCTGGATACCATTAACAGGAGTGTGCTAGAC
TTTGACTTTGAGAAACTGTGTTCCATCTCCCTGTCGCATATCAACGCGTATGCCTGTTTG
GTGTGTGGCAAGTACTTTCAGGGCCGGGGTTTGAAGTCTCATGCTTACATTCACAGCGTC
CAGTTCAGCCATCATGTCTTCCTCAACCTCCACACCCTCAAGTTTTACTGCCTCCCAGAC
AACTACGAGATCATTGACTCCTCGCTGGAGGACATCACGTATGTCTTG------------
---------------------------------------------------------AAG
CCCACATTCACAAAGCAGCAAATTGCAAACTTGGACAAGCAAGCCAAATTGTCCCGGGCC
TATGATGGTACCACTTACCTGCCGGGGATCGTGGGGCTGAATAACATAAAGGCCAACGAT
TATGCCAATGCTGTCCTGCAG------------------------------GCACTATCT
AATGTTCCTCCTCTCCGGAATTACTTCTTGGAAGAAGACAATTATAAGAACATCAAGCGA
CCTCCAGGGGATATCATGTTCTTATTGGTCCAGCGTTTTGGGGAGCTGATGAGAAAGCTC
TGGAATCCCCGAAATTTCAAGGCACATGTCTCTCCCCACGAGATGCTTCAGGCTGTTGTC
CTTTGCAGCAAGAAGACTTTTCAGATCACCAAACAAGGCGATGGAGTCGACTTCCTGTCT
TGGTTCCTGAATGCTCTGCACTCAGCTCTTGGGGGCACAAAGAAGAAAAAGAAGACTATT
GTGACTGATGTTTTCCAGGGGTCCATGCGGATCTTTACCAAAAAGCTTCCCCATCCTGAT
CTGCCAGCTGAGGAGAAAGAGCAGCTGCTGCATAATGATGAGTACCAGGAGACGATGGTA
GAGTCCACATTCATGTACCTGACGCTCGACCTTCCCACTGCCCCCCTCTACAAGGATGAG
AAGGAGCAGCTCATTATCCCTCAGGTGCCGCTCTTCAACATCCTGGCCAAGTTCAACGGC
ATCACTGAGAAGGAATATAAGACTTACAAGGAGAATTTTCTGAAGCGCTTCCAGCTCACC
AAGCTGCCTCCATATCTCATCTTTTGTATCAAGAGATTCACGAAGAACAACTTCTTTGTG
GAGAAGAATCCAACGATCGTCAACTTCCCTATTACAAATGTGGACCTGAGAGAATACTTG
TCTGAAGAAGTGCAAGCGGTACACAAGAATACCACCTATGACCTCATCGCCAACATCGTC
CACGACGGCAAGCCCTCGGAGGGCTCCTACCGGATCCATGTGCTTCATCATGGGACTGGG
AAGTGGTATGAATTACAGGACCTCCAGGTGACTGACATCCTTCCCCAGATGATCACCCTG
TCAGAGGCCTACATTCAG------------------------------------------
------------ATTTGGAAGAGGCGCGATAATGATGAAACCAACCAGCAGGGGGCT
>Rat|ENSRNOG00000010930|ENSRNOT00000015562
ATGTCTAGCCGG------------------------------------------------
------------------------TCCAAGCGGCAGTCTCATGGTTCTACCCGTGGGAAG
CGCGAGTCCGAGTCTCGAGGTAGCTCGGGTCGCATCAAGAAGGAGCGAGACCGCGAGAAG
GAGCCCGAGGCGGCGAGCTCCCGGGGTAGTCCGGTCCGCGTGAAGCGGGAG------GCC
GAGCCGACT---CCGCGAGAG---------------------GTCCCGGCGCCCGTGCTC
CCG------GTTGTG---------CGGGTGAAGCGTGAGCGTGAGGCCGACGAGGACTCG
GAGCCCGAGCGGGAGGTG---------------CGAGCAAAGAATGGCCGAGTGGATTCT
GAAGACCGGAGGAGTCGTCACTGTCCATACTTGGATACTATTAATAGGAGTGTGCTGGAC
TTCGACTTTGAGAAACTCTGTTCCATTTCTCTCTCGCACATCAATGCATATGCCTGCCTG
GTGTGTGGCAAGTACTTTCAAGGCCGGGGTTTAAAGTCTCATGCCTACATCCACAGTGTC
CAGTTCAGCCACCATGTCTTCCTCAACCTCCACACTCTCAAGTTTTACTGCCTTCCTGAC
AACTATGAGATCATCGATTCCTCGCTGGAGGATATTACATATGTGTTG------------
---------------------------------------------------------AAG
CCTACTTTCACAAAGCAGCAAATTGCAAACTTGGACAAGCAAGCCAAATTGTCCCGGGCA
TATGATGGTACCACTTACCTGCCAGGGATTGTGGGACTGAACAACATAAAAGCCAACGAC
TATGCAAATGCTGTGCTGCAG------------------------------GCACTATCT
AACGTTCCTCCTCTTCGGAACTACTTCCTGGAGGAGGACAATTATAAGAACATCAAGCGT
CCTCCGGGGGATATCATGTTCTTGTTGGTCCAGCGTTTTGGAGAGCTGATGAGAAAGCTC
TGGAACCCCCGAAACTTCAAGGCACATGTTTCTCCTCATGAGATGCTTCAGGCCGTCGTA
CTTTGCAGCAAGAAGACTTTCCAAATTACCAAACAAGGGGATGGAGTTGACTTCCTGTCT
TGGTTTCTGAATGCTCTGCACTCAGCTCTGGGAGGCACCAAGAAGAAGAAAAAGACTATT
GTGAATGATGTTTTCCAGGGATCAATGAGAATTTTCACCAAAAAGCTTCCTCATCCTGAT
CTGCCAGCGGAAGAGAAAGAGCAGCTGCTCCATAATGAGGAGTACCAAGAGACAATGGTG
GAGTCCACGTTCATGTACCTGACGCTCGACCTTCCCACTGCTCCACTCTATAAGGACGAG
AAGGAGCAGCTCATTATCCCGCAAGTGCCACTCTTCAACATCCTGGCCAAGTTCAACGGC
ATCACGGAGAAGGAATACAAGACTTATAAGGAGAACTTCCTGAAGCGCTTCCAGCTCACC
AAGCTGCCTCCATATCTAATCTTTTGCATCAAGAGATTTACAAAGAACAACTTCTTCGTG
GAGAAGAATCCAACAATTGTCAATTTCCCTATCACAAATGTGGATCTGAGAGAATACTTA
TCTGAAGAAGTCCAAGCAGTCCACAAGAACACCACCTATGACCTCATCGCCAACATTGTG
CATGATGGCAAGCCTTCTGAGGGCTCCTACAGGATCCATGTGCTTCATCATGGGACAGGC
AAGTGGTATGAACTACAAGACCTCCAGGTGACGGACATTCTGCCCCAGATGATCACCCTG
TCTGAGGCGTACATTCAGCACATGCCTTCCCTTTCAGCATCAGCAGGCAGAACTCTTACA
GATGGATGCCTTATT------------------------------------------
>Macaque|ENSMMUG00000017820|ENSMMUT00000025042
ATGTCCGGCAGG------------------------------------------------
------------------------TCTAAGCGGGAGTCTCGCGGTTCCACCCGCGGGAAG
CGAGAGTCCGAGTCGCGGGGCAGCTCCGGTCGCGTCAAGCGGGAGCGAGATCGGGAGCGG
GAGCCTGAGGCGGCAAGCTCCCGGGGCAGCCCTGTGCGCGTGAAGCGAGAG------GTC
GAGCCGGCGAGCGTGCGCGAG---------------------GCCCAGGCTTCTGTTGTC
CCG------TTTGTG---------CGGGTGAAGCGGGAGCGCGAGGTCGATGAGGACTCG
GAGCCTGAGCGGGAGGTG---------------CGAGCAAAGAATGGCCGAGTGGATTCT
GAGGACCGGAGGAGCCGCCACTGCCCATACCTGGACACCATTAATAGGAGTGTGCTGGAC
TTTGACTTTGAGAAACTGTGTTCTATCTCCCTCTCTCACATCAATGCTTACGCCTGTCTG
GTGTGTGGCAAGTACTTTCAAGGCCGAGGTTTGAAGTCTCACGCCTACATTCACAGTGTC
CAATTTAGCCACCATGTTTTCCTCAACCTCCATACCCTCAAGTTTTACTGCCTTCCAGAC
AACTATGAGATCATCGATTCCTCATTGGAGGATATCACGTATGTGTTG------------
---------------------------------------------------------AAG
CCCACTTTCACAAAGCAGCAAATTGCAAACTTGGACAAGCAAGCCAAATTGTCCCGGGCA
TATGATGGTACCACTTACCTGCCGGGTATTGTGGGACTGAATAACATAAAGGCTAATGAC
TATGCCAACGCCGTTCTTCAG------------------------------GCTCTATCT
AATGTTCCTCCTCTCCGGAACTACTTTCTGGAAGAAGACAATTATAAGAACATTAAGCGT
CCTCCAGGGGATATCATGTTCTTGTTGGTCCAGCGTTTTGGAGAGCTGATGAGAAAGCTT
TGGAACCCTCGAAATTTCAAAGCACATGTGTCTCCCCATGAGATGCTTCAGGCGGTTGTA
CTTTGCAGTAAGAAGACTTTTCAGATCACCAAACAAGGAGATGGAGTCGACTTTCTGTCT
TGGTTTCTGAATGCTCTGCACTCAGCTCTGGGGGGCACAAAGAAGAAGAAGAAGACTATT
GTGACTGATGTTTTCCAGGGGTCCATGAGGATCTTCACTAAAAAGCTTCCCCATCCTGAT
CTGCCAGCAGAAGAAAAAGAGCAGTTGCTCCATAATGATGAGTACCAGGAGACGATGGTG
GAGTCCACTTTTATGTACCTGACACTTGACCTTCCTACTGCCCCCCTCTACAAGGACGAG
AAGGAGCAGCTCATCATTCCCCAAGTGCCACTCTTCAACATCCTGGCCAAATTCAATGGC
ATCACTGAGAAGGAATATAAGACTTACAAGGAGAACTTTCTGAAGCGCTTCCAGCTTACC
AAGCTACCTCCATATCTAATCTTTTGTATCAAGAGATTCACTAAGAACAACTTCTTTGTT
GAGAAGAATCCAACTATTGTCAATTTCCCTATTACCAATGTGGATCTCAGAGAATACTTG
TCTGAAGAAGTACAAGCAGTACACAAGAATACCACCTATGACCTCATTGCCAACATCGTG
CATGATGGCAAGCCCTCCGAGGGCTCCTACCGGATCCATGTGCTTCATCATGGGACAGGC
AAATGGTATGAATTACAAGACCTCCAGGTGACTGACATCCTTCCCCAAATGATCACACTG
TCAGAGGCTTACATTCAG------------------------------------------
------------ATTTGGAAGAGGCGAGATAATGATGAAACCAACCAGCAGGGGGCT
>Marmoset|ENSCJAG00000019594|ENSCJAT00000038487
ATGTCCGGTCGG------------------------------------------------
------------------------TCTAAGCGGGAGTCTCGTGGTTCCACCCGCGGGAAG
CGAGAGTCCGAGTCGCGGGGCAGCTCCGGTCGCGTCAAGCGGGAGCGAGATCGGGAGCGG
GATCCCGAGGCGGCGAGCTCCCGGGGCAGTCCTGTGCGCGTGAAGCGGGAG------GTC
GAGCCAGCGAGCGCGCGCGAG---------------------GCCTCGTCTTCTGTTATA
CCA------TTTGTC---------CGGGTGAAGAGGGAGCGCGAGGTCGATGAGGACTCG
GAGCCTGAGCGGGAGGTG---------------CGAGCAAAGAATGGCCGAGTGGATTCT
GAGGACCGGAGGAGCCGCCACTGCCCATACCTGGACACCATTAATAGAAGTGTGCTGGAC
TTTGACTTTGAGAAACTGTGTTCTATCTCCCTCTCACATATCAATGCTTACGCCTGTCTG
GTGTGTGGCAAGTACTTTCAAGGCCGCGGTTTGAAGTCTCATGCCTACATTCACAGTGTC
CAGTTTAGCCACCATGTTTTCCTCAACCTCCATACCCTCAAGTTTTACTGCCTTCCAGAC
AACTATGAGATCATCGATTCCTCATTGGAGGATATCACGTATGTATTG------------
---------------------------------------------------------AAG
CCCACTTTTACAAAGCAGCAAATTGCAAACTTGGACAAGCAAGCCAAATTGTCCCGGGCA
TATGATGGTACCACTTACCTGCCGGGTATCGTGGGACTGAATAACATAAAGGCCAATGAC
TATGCCAACGCTGTCCTTCAG------------------------------GCTCTATCT
AATGTTCCTCCTCTCCGGAACTACTTTCTGGAAGAAGACAACTATAAGAACATCAAGCGT
CCTCCAGGGGATATTATGTTCTTGTTGGTCCAGCGTTTTGGAGAGCTGATGAGAAAGCTC
TGGAACCCTCGAAATTTCAAGGCACATGTATCTCCCCATGAGATGCTTCAGGCAGTTGTA
CTTTGCAGTAAGAAGACTTTTCAGATCACTAAACAAGGGGATGGAGTCGACTTTCTGTCT
TGGTTTTTGAATGCTCTGCACTCAGCTCTGGGGGGCACAAAGAAGAAAAAGAAGACTATT
GTGACTGATGTTTTCCAGGGGTCCATGAGGATCTTCACTAAAAAGCTTCCCCATCCTGAT
CTGCCGGCAGAAGAAAAAGAGCAGTTGCTTCACAATGATGAGTACCAGGAGACAATGGTG
GAGTCCACTTTTATGTACCTGACACTGGACCTTCCTACTGCCCCCCTCTACAAGGACGAG
AAGGAGCAGCTCATCATTCCCCAAGTGCCACTCTTCAACATCCTGGCCAAGTTCAATGGC
ATCACTGAGAAGGAATATAAGACTTACAAGGAGAACTTTCTAAAGCGCTTCCAGCTTACT
AAGCTGCCTCCATATCTAATCTTTTGTATCAAGAGATTCACTAAGAACAACTTCTTTGTT
GAGAAGAATCCAACTATTGTCAATTTCCCTATTACAAATGTGGATCTGAGAGAATACTTG
TCTGAAGAAGTACAAGCAGTACACAAGAATACCACCTATGATCTCATTGCCAACATCGTG
CATGACGGGAAACCCTCCGAGGGCTCCTACCGGATCCACGTGCTTCATCATGGGACAGGC
AAATGGTATGAATTACAAGACCTCCAGGTGACTGACATCCTTCCTCAGATGATCACGCTG
TCAGAGGCTTACATTCAG------------------------------------------
------------ATTTGGAAGAGGCGAGATAATGATGAAACCAACCAGCAGGGGGCT
>Microbat|ENSMLUG00000005367|ENSMLUT00000005366
ATGTCCGGCCGG------------------------------------------------
------------------------TCCAAGCGGGAGTCTCGTGGTTCCACCCGCGGGAAG
CGCGAGTCCGAGTCACGGGCCAGCTCGGGTCGCGTCAAGCGGGAGCGAGATCGGGAGCGG
GAGCCCGAGGCGCCGATCGCCCGCGGCAGCCCGGTGCGCGTGAAGCGGGAG------GTC
GAGTCGGCGAGCGCGCGCGAG---------------------GCCCCGGCCCCCGTGGTG
CCC------GTGGTGCCCGCCGTGCGGGTGAAGCGGGAGCGCGAGGCGGACGAAGACTCC
GAGCCTGAGCGGGAGGTG---------------CGAGCAAAGAATGGCCGAGTGGATTCT
GAGGACCGGAGGAGCCGCCACTGCCCATACCTGGATACCATTAACAGGAGTGTGCTGGAC
TTCGACTTTGAGAAACTGTGTTCCATCTCCCTCTCGCATATCAATGCATATGCCTGTCTG
GTGTGTGGCAAGTACTTTCAGGGCCGGGGTTTGAAGTCTCACGCCTACATCCACAGTGTC
CAGTTTAGCCACCATGTCTTCCTCAACCTCCACACCCTCAAGTTTTACTGCCTTCCAGAC
AACTATGAGATCATCGATTCCTCCCTGGAGGATATCACGTATGTGTTG------------
---------------------------------------------------------AAG
CCCACTTTCACAAAGCAGCAGATTGCAAACTTGGACAAGCAAGCCAAATTGTCCCGGGCT
TATGATGGTACCACTTACCTGCCAGGTATTGTGGGCCTGAATAATATAAAGGCTAACGAC
TATGCCAACGCTGTCCTTCAG------------------------------GCTCTGTCT
AATGTTCCTCCTCTTCGGAACTACTTCCTGGAAGAAGACAATTATAAGAACATCAAGCGT
CCTCCAGGGGATATCATGTTCTTGTTGGTCCAGCGTTTTGGAGAGCTGATGAGAAAGCTC
TGGAACCCTCGAAATTTCAAGGCACATGTCTCTCCCCACGAGATGCTTCAGGCTGTTGTC
CTTTGCAGCAAGAAGACGTTCCAGATCACCAAGCAAGGGGATGGAGTAGACTTTTTGTCC
TGGTTTCTGAATGCTCTGCACTCAGCTCTGGGGGGCACAAAGAAGAAAAAGAAAACTATT
GTGACTGATGTGTTCCAGGGGTCCATGAGGATCTTCACTAAAAAACTTCCTCATCCTGAT
CTGCCAGCAGAAGAAAAAGAACAGCTGCTTCATAATGATGAGTACCAGGAAACGATGGTG
GAGTCCACCTTTATGTACCTCACTCTGGACCTTCCCACCGCACCCCTCTACAAGGACGAG
AAGGAGCAGCTTATCATCCCCCAGGTGCCGCTCTTCAACATCCTGGCCAAGTTCAACGGC
ATCACTGAGAAGGAATATAAGACTTACAAGGAGAACTTTCTGAAGCGCTTCCAGCTCACC
AAGCTGCCTCCGTATCTAATCTTTTGCATTAAGAGATTCACTAAGAACAATTTCTTTGTG
GAGAAGAACCCAACTATTGTCAACTTCCCTATTACGAATGTGGATCTGAGAGAGTACCTG
TCTGAGGAAGTGCAGGCCGTGCACAAGAACACCACCTATGACCTGATCGCCAACATCGTG
CACGACGGCAAGCCCTCCGAGGGCTCCTACCGGATCCACGTGCTTCATCACGGGACGGGC
AAATGGTATGAATTACAAGACCTCCAGGTAACTGACATTCTTCCCCAGATGATCACACTG
TCGGAGGCATACATTCAG------------------------------------------
------------ATTTGGAAGAGGCGCGAT---GATGAGACCAACCAGCAGGGGGCT
>Human|ENSG00000168883|ENST00000323701
ATGTCCGGCCGG------------------------------------------------
------------------------TCTAAGCGGGAGTCTCGCGGTTCCACTCGCGGGAAG
CGAGAGTCTGAGTCGCGGGGCAGCTCCGGTCGCGTCAAGCGGGAGCGAGATCGGGAGCGG
GAGCCTGAGGCGGCGAGCTCCCGGGGCAGCCCTGTGCGCGTGAAGCGGGAG------TTC
GAGCCGGCGAGCGCGCGCGAG---------------------GCCCCGGCTTCTGTTGTC
CCG------TTTGTG---------CGGGTGAAGCGGGAGCGCGAGGTCGATGAGGACTCG
GAGCCTGAGCGGGAGGTG---------------CGAGCAAAGAATGGCCGAGTGGATTCT
GAGGACCGGAGGAGCCGCCACTGCCCGTACCTGGACACCATTAACAGGAGTGTGCTGGAC
TTTGACTTTGAGAAACTGTGTTCTATCTCCCTCTCACACATCAATGCTTATGCCTGTCTG
GTGTGTGGCAAGTACTTTCAAGGCCGGGGTTTGAAGTCTCACGCCTACATTCACAGTGTC
CAGTTTAGCCACCATGTTTTCCTCAACCTCCACACCCTCAAGTTTTACTGCCTTCCAGAC
AACTATGAGATCATCGATTCCTCATTGGAGGATATCACGTATGTGTTG------------
---------------------------------------------------------AAG
CCCACTTTCACAAAGCAGCAAATTGCAAACTTGGACAAGCAAGCCAAATTGTCCCGGGCA
TATGATGGTACCACTTACCTGCCGGGTATTGTGGGACTGAATAACATAAAGGCCAATGAT
TATGCCAACGCTGTCCTTCAG------------------------------GCTCTATCT
AATGTTCCTCCTCTCCGGAACTACTTTCTGGAAGAAGACAATTATAAGAACATCAAACGT
CCTCCAGGGGATATCATGTTCTTGTTGGTCCAGCGTTTTGGAGAGCTGATGAGAAAGCTC
TGGAACCCTCGAAATTTCAAGGCACATGTGTCTCCCCATGAGATGCTTCAGGCAGTTGTA
CTTTGCAGTAAGAAGACTTTTCAGATCACCAAACAAGGAGATGGCGTTGACTTTCTGTCT
TGGTTTCTGAATGCTCTGCACTCAGCTCTGGGGGGCACAAAGAAGAAAAAGAAGACTATT
GTGACTGATGTTTTCCAGGGGTCCATGAGGATCTTCACTAAAAAGCTTCCCCATCCTGAT
CTGCCAGCAGAAGAAAAAGAGCAGTTGCTCCATAATGACGAGTACCAGGAGACAATGGTG
GAGTCCACTTTTATGTACCTGACGCTGGACCTTCCTACTGCCCCCCTCTACAAGGACGAG
AAGGAGCAGCTCATCATTCCCCAAGTGCCACTCTTCAACATCCTGGCTAAGTTCAATGGC
ATCACTGAGAAGGAATATAAGACTTACAAGGAGAACTTTCTGAAGCGCTTCCAGCTTACC
AAGTTGCCTCCATATCTAATCTTTTGTATCAAGAGATTCACTAAGAACAACTTCTTTGTT
GAGAAGAATCCAACTATTGTCAATTTCCCTATTACAAATGTGGATCTGAGAGAATACTTG
TCTGAAGAAGTACAAGCAGTACACAAGAATACCACCTATGACCTCATTGCCAACATCGTG
CATGACGGCAAGCCCTCCGAGGGCTCCTACCGGATCCACGTGCTTCATCATGGGACAGGC
AAATGGTATGAATTACAAGACCTCCAGGTGACTGACATCCTTCCCCAGATGATCACACTG
TCAGAGGCTTACATTCAG------------------------------------------
------------ATTTGGAAGAGGCGAGATAATGATGAAACCAACCAGCAGGGGGCT
>Chimp|ENSPTRG00000012141|ENSPTRT00000022564
ATGTCCGGCCGG------------------------------------------------
------------------------TCTAAGCGGGAGTCTCGCGGTTCCACTCGCGGGAAG
CGAGAGTCTGAGTCGCGGGGCAGCTCCGGTCGCGTCAAGCGGGAGCGAGATCGGGAGCGG
GAGCCTGAGGCGGCGAGCTCCCGGGGCAGCCCTGTGCGCGTGAAGCGGGAG------GTC
GAGCCGGCGAGCGCGCGCGAG---------------------GCCCCGGCTTCTGTTGTC
CCG------TTTGTG---------CGGGTGAAGCGGGAGCGCGAGGTCGATGAGGACTCG
GAGCCTGAGCGGGAGGTG---------------CGAGCAAAGAATGGCCGAGTGGATTCT
GAGGACCGGAGGAGCCGCCACTGCCCGTACCTGGACACCATTAACAGGAGTGTGCTGGAC
TTTGACTTTGAGAAACTGTGTTCTATCTCCCTCTCACACATCAATGCTTATGCCTGTCTG
GTGTGTGGCAAGTACTTTCAAGGCCGGGGTTTGAAGTCTCACGCCTACATTCACAGTGTC
CAGTTTAGCCACCATGTTTTCCTCAACCTCCACACCCTCAAGTTTTACTGCCTGCCAGAC
AACTATGAGATCATCGATTCCTCATTGGAGGATATCACGTATGTGTTG------------
---------------------------------------------------------AAG
CCCACTTTCACAAAGCAGCAAATTGCAAACCTGGACAAGCAAGCCAAATTGTCCCGGGCA
TATGATGGTACCACTTACCTGCCGGGTATCGTGGGACTGAATAACATAAAGGCCAATGAT
TATGCCAACGCTGTCCTTCAG------------------------------GCTCTATCT
AATGTTCCTCCTCTCCGGAACTACTTTCTGGAAGAAGACAATTATAAGAACATCAAACGT
CCTCCAGGGGATATCATGTTCTTGTTGGTCCAGCGTTTTGGAGAGCTGATGAGAAAGCTC
TGGAACCCTCGAAATTTCAAGGCACATGTGTCTCCCCATGAGATGCTTCAGGCAGTTGTA
CTTTGCAGTAAGAAGACTTTTCAGATCACCAAACAAGGAGATGGCGTTGACTTTCTGTCT
TGGTTTCTGAATGCTCTGCACTCAGCTCTGGGGGGCACAAAGAAGAAAAAGAAGACTATT
GTGACTGATGTTTTCCAGGGGTCCATGAGGATCTTCACTAAAAAGCTTCCCCATCCTGAT
CTGCCAGCAGAAGAAAAAGAGCAGTTGCTCCATAATGACGAGTACCAGGAGACAATGGTG
GAGTCCACTTTTATGTACCTGACGCTAGACCTTCCTACTGCCCCCCTCTACAAGGACGAG
AAGGAGCAGCTCATCATTCCCCAAGTGCCACTCTTCAACATCCTGGCTAAGTTCAATGGC
ATCACTGAGAAGGAATATAAGACTTACAAGGAGAACTTTCTGAAGCGCTTCCAGCTTACC
AAGTTGCCTCCATATCTAATCTTTTGTATCAAGAGATTCACTAAGAACAACTTCTTTGTT
GAGAAGAATCCAACTATTGTCAATTTCCCTATTACAAATGTGGATCTGAGAGAATACTTG
TCTGAAGAAGTACAAGCAGTACACAAGAATACCACCTATGACCTCATTGCCAACATCGTG
CATGACGGCAAGCCCTCCGAGGGCTCCTACCGGATCCACGTGCTTCATCATGGGACAGGC
AAATGGTATGAATTACAAGACCTCCAGGTGACTGACATCCTTCCCCAGATGATCACACTG
TCAGAGGCTTACATTCAG------------------------------------------
------------ATTTGGAAGAGGCGAGATAATGATGAAACCAACCAGCAGGGGGCT
>Cow|ENSBTAG00000010691|ENSBTAT00000014148
ATGTCCAGCCGG------------------------------------------------
------------------------TCCAAGCGGGATTCTCGCGGTTCCACCCGCGGGAAG
CGCGAGTCCGAGTCGCGGAGCAGCTCGGCTCGCGTCAAACGGGAACGAGATCGGGAGCGG
GAGCCCGAGGCGCCGAGCGCCCGGGGCAGCCCAGTGCGCGTGAAGCGGGAG------GTC
GAGCCGGCGGGCGCGCGCGAG---------------------GCCCCGACGCCGGTAGTC
CCG------GTGGTG---------CGGGTGAAGCGGGAGCGCGAGGCCGACGAGGACTCG
GAACCTGAGCGGGAGGTG---------------CGAGCAAAGAATGGCCGCGTGGATTCT
GAGGACCGGAGGAGCCGCCACTGCCCGTACCTGGATACCATTAACAGGAGTGTGCTGGAC
TTCGACTTTGAGAAATTGTGTTCCATCTCCCTCTCCCACATCAATGCATATGCTTGTCTG
GTGTGTGGCAAGTACTTTCAAGGCCGGGGTTTGAAGTCTCATGCCTACATTCACAGTGTC
CAGTTTAGTCACCATGTCTTCCTCAACCTCCACACCCTCAAGTTTTACTGCCTCCCTGAC
AACTATGAGATCATTGATTCCTCACTAGAGGACATCACGTATGTGTTG------------
---------------------------------------------------------AAG
CCCACTTTCACAAAGCAGCAGATTGCTAACTTGGACAAGCAAGCCAAGTTATCCCGGGCA
TATGATGGCACCACTTACCTGCCAGGTATCGTGGGCCTGAATAACATAAAGGCCAATGAC
TACGCCAACGCCGTCCTTCAG------------------------------GCTCTGTCT
AACGTTCCTCCTCTCCGGAACTACTTCCTGGAAGAAGACAATTATAAGAACATCAAACGT
CCTCCAGGGGATATCATGTTCTTGTTGGTCCAGCGTTTCGGAGAGCTGATGAGAAAACTC
TGGAACCCTCGCAATTTCAAAGCACATGTCTCTCCCCATGAGATGCTGCAGGCTGTTGTC
CTCTGCAGCAAGAAGACTTTTCAGATCACGAAACAGGGGGATGGAGTTGATTTTCTGTCC
TGGTTTTTGAATGCTCTACACTCAGCTCTGGGGGGCACAAAGAAGAAAAAAAAGACAATT
GTAACTGACGTTTTCCAGGGGTCCATGAGGATCTTCACTAAAAAACTGCCTCATCCTGAT
CTGCCAGCAGAAGAGAAAGAGCAGCTGCTGCATAATGACGAGTACCAGGAGACGATGGTG
GAGTCCACATTTATGTACCTGACACTGGACCTTCCTACCGCCCCCCTGTACAAGGACGAG
AAGGAGCAGCTCATTATCCCCCAGGTGCCTCTCTTCAACATCCTGGCCAAGTTCAACGGC
ATCACTGAGAAGGAATATAAGACCTACAAGGAGAACTTTCTGAAGCGCTTCCAGCTCACC
AAGCTGCCTCCATATCTAATCTTTTGTATTAAGAGATTCACTAAGAACAATTTCTTTGTG
GAGAAGAATCCGACTATTGTCAACTTCCCGATTACAAATGTGGACCTGAGAGAGTATTTG
TCTGAAGAAGTGCAGGCAGTGCACAAGAATACCACCTACGACCTCATCGCCAACATTGTA
CACGACGGCAAACCCTCCGAGGGCTCCTACCGGATCCACGTGCTCCACCATGGGACAGGC
AAATGGTATGAATTACAGGACCTCCAGGTGACCGACATCCTTCCCCAGATGATCACACTG
TCAGAGGCTTACATTCAG------------------------------------------
------------ATTTGGAAGAGGCGAGATAATGATGAAACCAACCAGCAGGGGGCA
>Dog|ENSCAFG00000007667|ENSCAFT00000012278
ATGTCTGGGCGA------------------------------------------------
------------------------TCCAAGCGTGAATCTCGTGGTTCTACCCGCGGCAAG
CGCGAGTCCGAGTCGCGGGGCAGCTCGGGTCGCGTCAAGCGGGAGCGG------------
GAAGCCGAGGCGCCGAGCTCCCGGGGCAGTCCAGTGCGTGTGAAGCGGGAG------GTC
GAGCCGGTGAGCGCGCGCGAG---------------------GCCCCGACGCCAGTCGTC
CCG------GCTGTG---------CGGGTGAAGCGGGAGCGCGAGGTGGACGAGGACTCT
GAGCCTGAGCGGGAGGTG---------------CGAGCAAAGAATGGCCGTGTGGATTCT
GAGGATCGGAGGAGCCGCCATTGCCCGTACTTGGATACCATTAACAGGAGTGTGCTGGAC
TTTGACTTTGAGAAACTATGTTCCATCTCCCTCTCACATATCAATGCATATGCCTGTCTG
GTGTGTGGCAAGTACTTTCAGGGCCGAGGTTTGAAGTCTCATGCCTATATTCACAGTGTC
CAGTTTAGCCATCATGTCTTCCTCAACCTCCACACTCTCAAGTTTTACTGCCTTCCAGAC
AACTATGAGATCATCGATTCTTCCCTGGAGGATATCACATATGTGTTG------------
---------------------------------------------------------AAG
CCCACTTTCACAAAGCAGCAGATTGCAAACTTGGACAAGCAAGCCAAACTCTCCCGGGCA
TATGATGGTACTACTTACCTGCCAGGTATTGTGGGCCTGAATAACATAAAGGCCAACGAC
TACGCCAACGCTGTCCTTCAG------------------------------GCTTTGTCT
AATGTTCCTCCTCTACGGAACTACTTCTTGGAAGAAGATAATTATAAGAACATCAAGCGT
CCTCCGGGGGATATCATGTTCTTGTTGGTCCAGCGTTTTGGAGAGCTGATGAGAAAGCTC
TGGAACCCTCGAAATTTCAAGGCGCATGTCTCTCCCCATGAGATGCTTCAGGCTGTTGTC
CTTTGCAGCAAGAAGACTTTTCAGATCACCAAGCAAGGGGATGGAGTTGACTTCCTGTCC
TGGTTTCTGAATGCTCTGCACTCAGCTCTGGGGGGTACAAAGAAGAAAAAGAAGACTATT
GTGACTGATGTTTTCCAGGGGTCTATGAGGATCTTCACTAAAAAGCTTCCTCATCCTGAT
CTGCCAGCAGAAGAAAAAGAGCAGCTGCTGCATAATGATGAATACCAGGAGACAATGGTG
GAGTCCACCTTCATGTACCTGACACTCGATCTCCCTACTGCTCCCCTCTACAAGGATGAG
AAGGAGCAGCTCATTATCCCTCAGGTGCCGCTCTTCAACATCCTGGCCAAGTTCAACGGT
ATCACTGAGAAGGAATATAAGACCTACAAGGAGAACTTTCTAAAGCGCTTCCAGCTCACC
AAGCTCCCTCCATATCTCATCTTTTGTATTAAGAGATTCACTAAAAACAATTTCTTTGTG
GAGAAGAATCCAACTATTGTCAACTTCCCTATTACAAATGTGGATCTGAGAGAATACTTG
TCTGAAGAAGTACAAGCAGTGCACAAGAATACTACCTATGACCTCATTGCCAACATTGTA
CACGACGGCAAGCCCTCGGAGGGCTCCTACCGGATCCACGTGCTTCATCACGGGACGGGC
AAATGGTATGAATTACAAGACTTGCAGGTGACTGACATCCTTCCCCAGATGATCACGCTC
TCGGAGGCTTATATTCAG------------------------------------------
------------ATTTGGAAGAGGCGAGATAATGATGAAACCAACCAGCAGGGGGCT
>Elephant|ENSLAFG00000011741|ENSLAFT00000011741
ATGTCTAGCCGG------------------------------------------------
------------------------TCCAAGCGGGAGTCTCGTGGTTCTGCCCGCGGGAAA
CGCGAATCCGAGTCCCGGAGCAGCTCGGGTCGCGTCAAGCGGGAGCGAGATCGGGAGCGG
GAGCTCGAGGCGGCGAGCTCCCGGGGCAGCCCGGTGCGCGTGAAGCGGGAG------GCA
GAGCCTGCGAGCGCTCGCGAG---------------------GCCCCGGCGCCCGCCTAC
CCA------GTGGTG---------CGGGTGAAGCGGGAGCGCGAGGCGGATGAGGACTCG
GAGCCTGAGCGGGAGGTG---------------CGAGCCAAGAATGGCCGCGTGGATTCC
GAGGACCGGAGGAGTCGCCACTGCCCATACCTTGATACCATTAACAGGAGTGTGCTGGAC
TTTGACTTTGAGAAGCTGTGTTCCATCTCCCTCTCCCACATTAACGCTTATGCCTGCCTG
GTGTGTGGCAAGTACTTTCAGGGCCGGGGTTTGAAGTCTCACGCCTACATCCACAGCGTC
CAGTTTAGCCACCATGTCTTCCTCAATCTCCACACCCTCAAGTTTTACTGCCTTCCAGAC
AACTACGAGATCATTGATTCCTCGCTGGAGGATATCACGTATGTATTA------------
---------------------------------------------------------AAG
CCCACTTTCACGAAGCAGCAAATTGCAAACTTGGATAAGCAAGCCAAATTGTCCCGGGCT
TATGATGGTACCACTTACCTGCCAGGCATTGTGGGATTGAACAACATAAAGGCCAACGAC
TACGCCAACGCTGTCCTTCAG------------------------------GCTCTGTCT
AATGTTCCTCCTCTCCGGAACTACTTCCTCGAAGAAGACAATTATAAGACCATCAAGCGT
CCTCCAGGGGATATCATGTTCTTGTTGGTACAGCGTTTTGGAGAGCTGATGAGAAAGCTC
TGGAACCCTCGAAATTTCAAGGCGCATGTCTCTCCCCACGAAATGCTTCAGGCAGTTGTC
CTTTGCAGCAAGAAGACTTTTCAGATCACCAAGCAAGGGGATGGAGTTGACTTTCTATCC
TGGTTTCTGAATGCCCTGCACTCAGCTCTGGGGGGCACAAAGAAGAAAAAGAAGACGATT
GTGACTGATGTTTTCCAGGGGTCCATGAGAATCTTCACTAAAAAGCTTCCCCATCCTGAT
CTGCCTGCGGAAGAGAAAGAGCAGCTGCTCCATAATGACGAGTACCAGGAGACGATGGTA
GAGTCCACCTTTATGTACCTGACCCTGGACCTTCCTACCGCCCCCCTCTATAAGGACGAG
AAGGAGCAGCTCATCATCCCCCAGGTGCCGCTCTTCAACATCCTGGCCAAGTTCAATGGC
ATCACTGAGAAGGAATATAAGACTTACAAGGAGAACTTCCTGAAGCGCTTCCAGCTCACC
AAGCTGCCACCATATCTGATCTTTTGTATTAAGAGATTCACTAAGAACAACTTCTTTGTG
GAGAAGAATCCAACTATTGTCAACTTTCCTATTACAAATGTGGATCTGAGAGAATACTTG
TCTGAAGAAGTACAGGCAGTACACAAGAATACCACCTATGACCTCATCGCCAACATTGTG
CACGACGGCAAGCCCTCAGAGGGCTCCTACCGGATCCACGTACTCCATCACGGGACGGGC
AAGTGGTATGAATTACAAGACCTCCAGGTGACTGACATCCTTCCCCAGATGATCACGCTG
TCAGAGGCTTACATTCAG------------------------------------------
------------ATATGGAAGTGCCGAGATAATGATGAAACCAACCAGCAGGGGGCT
>Bowhead|bmy_21861T0
ATGTCCGGCCGG------------------------------------------------
------------------------TCCAAGCGGGAGTCTCGTGGTTCCACCCGCGGGAAG
CGCGAGTCTGAGTCGCGGAGCAGCTCAGCTCGTGTCAGACGGGAGCGAGATCGGGAGCGG
GAGACCGAGGCTCCGAGCTCCCGGGGCAGTCCGGTGCGCGTGAAGCGGGAG------ATC
GAGCCGGCGAGCGCGCGCGAG---------------------GCCCTGGCGCCCGTGGTC
CCG------GCGGTG---------CGGGTGAAGCGGGAGCGCGAGGCCGACGAGGACTCG
GAGCCTGAGCGGGAGCTTTTGATGCTTTTCCTTTCAGCAAAGAATGGCCGCATGGATTCT
GAGGATCGGAGGAGCCGCCACTGCCCCTACCTGGATACCATTAACAGGAGTGTGCTGGAC
TTTGACTTTGAGAAACTGTGTTCCATCTCCCTCTCGCATATCAATGCATATGCCTGTCTG
GTGTGTGGCAAGTACTTTCAGGGCCGGGGTTTGAAGTCTCACGCCTACATTCACAGTGTC
CAGTTTAGTCACCATGTCTTCCTCAACCTCCACACCCTCAAGTTTTACTGCCTCCCAGAC
AACTATGAGATCATCGATTCCTCGCTGGAGGATATCACGTATGTGTTG------------
---------------------------------------------------------AAG
CCCACTTTCACAAAGCAGCAGATCGCTAACTTGGACAAGCAAGCCAAGTTGTCCCGGGCA
TATGATGGCACCACTTACCTGCCCGGTATCGTGGGCCTGAATAACATAAAGGCCAACGAC
TACGCCAATGCCGTCCTTCAG------------------------------GCTCTGTCT
AATGTTCCTCCTCTCCGGAACTACTTCCTGGAAGAAGACAATTATAAGAACATCAAGCGT
CCTCCCGGGGATATCATGTTCTTGTTGGTCCAGCGTTTTGGAGAGCTGATGAGAAAGCTC
TGGAACCCTCGAAATTTCAAGGCACATGTCTCTCCCCATGAGATGCTTCAAGCTGTCGTC
CTTTGCAGCAAGAAGACTTTTCAGATCACCAAGCAAGGGGATGGAGTCGACTTTCTCTCC
TGGTTTTTGAATGCTCTACACTCAGCTCTGGGGGGCACAAAGAAGAGAAAAAAGACTATT
GTGACTGATGTTTTCCAGGGTTCCATGAGGATCTTCACTAAAAAGCTTCCTCATCCTGAT
TTGCCAGCAGAAGAAAAAGAGCAGCTGCTCCATAATGATGAGTACCAAGAGACGATGGTG
GAGTCCACGTTTATGTACCTGACGCTGGACCTTCCTACTGCCCCCCTCTACAAGGACGAG
AAGGAGCAGCTCATTATCCCCCAGGTGCCGCTCTTCAACATCTTGGCCAAGTTCAACGGC
ATCACTGAGAAGGAATATAAGACTTACAAGGAGAACTTTCTGAAGCGCTTCCAGCTCACC
AAGCTGCCTCCATATTTAATCTTTTGTATTAAGAGATTCACTAAGAACAATTTCTTTGTG
GAGAAGAATCCGACTATTGTCAACTTCCCTATTACG------------------------
------------------------------------------------------------
------------------------------------------------------------
------------------------------------------------------------
------------------------------------------------------------
---------------------------------------------------------
>Minke|BACU005907
ATGTCCGGCCGG------------------------------------------------
------------------------TCCAAGCGGGAGTCTCGTGGTTCCACCCGCGGGAAG
CGCGAGTCCGAGTCGCGGAGCAGCTCGGCTCGTGTCAGACGGGAGCGAGATCGGGAGCGG
GAGACCGAGGCTCCGAGCTCCCGGGGCAGTCCGGTGCGCGTGAAGCGAGAG------ATC
GAGCCGGCGAGCGCGCGCGAG---------------------GCCCTGGCGCCCGTGGTC
CCG------GCGGTG---------CGGGTGAAGCGGGAGCGCGAGGCCGACGAGGACTCG
GAGCCTGAGCGGGAGCTTTTGGTGCTTCTCCTTTCAGCAAAGAATGGCCGCATGGATTCT
GAGGATCGGAGGAGCCGCCACTGCCCCTACCTGGATACCATTAACAGGAGTGTGCTGGAC
TTTGACTTTGAGAAACTGTGTTCCATCTCCCTCTCGCATATCAATGCATATGCCTGTCTG
GTGTGTGGCAAGTACTTTCAGGGCCGGGGTTTGAAGTCTCACGCCTACATTCACAGTGTC
CAGTTTAGTCACCATGTCTTCCTCAATCTCCACACCCTCAAGTTTTACTGCCTCCCAGAC
AACTATGAGATCATCGATTCCTCGCTGGAGGATATCACGTACGTGTTG------------
---------------------------------------------------------AAG
CCCACGTTCGCAAAGCAGCAGATCGCTAACTTGGACAAGCAAGCCAAGTTGTCCCGGGCA
TACGATGGTACCACTTACCTGCCCGGGATCGTGGGCCTGAATAACATAAAGGCCAACGAC
TACGCCAACGCCGTCCTTCAG------------------------------GCTCTGTCT
AACGTTCCTCCTCTCCGGAACTACTTCTTGGAAGAAGACAATTATAAGAACATCAAGCGT
CCTCCTGGGGATATCATGTTCTTGTTGGTCCAGCGTTTTGGAGAGCTGATGAGAAAACTC
TGGAACCCTCGAAATTTCAAGGCACATGTCTCTCCCCATGAGATGCTTCAAGCTGTCGTC
CTTTGCAGCAAGAAGACTTTTCAGATCACCAAGCAAGGGGATGGAGTCGACTTTCTCTCC
TGGTTTTTGAATGCTCTACACTCGGCTCTGGGGGGCACAAAGAAGAGAAAAAAGACTATT
GTGACTGATGTTTTCCAGGGTTCCATGAGGATCTTCACTAAAAAGCTTCCTCATCCTGAT
TTGCCAGCAGAAGAAAAAGAGCAGCTGCTCCATAATGATGAGTACCAAGAGACGATGGTG
GAGTCCACGTTTATGTACCTGACGCTGGACCTTCCTACTGCCCCGCTCTACAAGGACGAG
AAGGAACAGCTCATTATCCCCCAGGTGCCGCTCTTCAACATCTTGGCCAAGTTCAACGGC
ATCACTGAGAAGGAATATAAGACTTACAAGGAGAACTTTCTGAAGCGCTTCCAGCTCACC
AAGCTGCCTCCATATTTAATCTTTTGTATTAAGCGATTCACTAAGAACAATTTCTTTGTG
GAGAAGAATCCGACTATTGTTAACTTCCCTATTACAAATGTGGATCTGAGAGAGTACTTG
TCTGAAGAAGTACAGGCAGTGCACAAGAATACCACCTACGACCTCATCGCCAACATTGTA
CACGACGGCAAGCCCTCTGAGGGCTCCTACCGGATTCACGTGCTTCATCATGGGACAGGC
AAATGGTATGAATTACAAGACCTCCAGGTGACTGACATCCTTCCCCAGATGATCACACTG
TCGGAGGCTTACATTCAG------------------------------------------
------------ATTTGGAAGAGGCGAGATAACGATGAAACCAACCAGCAGGGGGCT
