# Supplementary material for: Insights into the Evolution of Longevity from the Bowhead Whale Genome
Source: Cell Rep. 2015 Jan 6;10(1):112–22. doi: 10.1016/j.celrep.2014.12.008 (PMC4536333; doi:10.1016/j.celrep.2014.12.008)
Supplement: Supplemental Folder 2. Species Used in the Analysis of Selective Pressure Variation, Single-Gene Orthologous Families Tested, Likelihood Ratio Tests, MAKER Parameters, and Full Assembly and Read Usage Data, Related to Experimental Procedures [file mmc3.zip › Tested SGOs/reciprocal_group_3565.2.fas]

>Gibbon|ENSNLEG00000009967|ENSNLET00000012737
ATGAGTTATACAGAAAAACCCGATGAAATCACGAAAGATGAATGGATGGAAAAGCTCAAT
AATTTGCATGTCCAGAGAGCAGACATGAACCGCCTCATCATGAACTACCTGGTCACAGAG
GGCTTTAAGGAAGCAGCGGAGAAGTTTCGAATGGAATCTGGGATCGAACCTAGTGTGGAT
CTGGAAACACTTGATGAACGAATCAAGATCCGGGAGATGATACTGAAAGGTCAGATTCAG
GAGGCCATCGCCTTGATCAACAGCCTCCACCCAGAGCTCTTGGACACAAACCGGTATCTT
TACTTCCATTTGCAGCAACAG---CATTTGATCGAGCTGATCCGCCAGCGGGAGACAGAG
GCGGCGCTGGAGTTTGCACAGACTCAGCTGGCGGAGCAGGGCGAGGAGAGCCGAGAGTGC
CTCACAGAGATGGAGCGTACCCTGGCGCTGCTGGCCTTTGACAGTCCCGAGGAGTCGCCC
TTCGGAGACCTCCTCCACACCATGCAGAGGCAGAAGGTGTGGAGTGAAGTTAACCAAGCT
GTCCTAGATTATGAAAATCGCGAGTCAACACCCAAACTGGCAAAATTACTGAAACTACTA
CTTTGGGCTCAGAACGAGCTGGACCAGAAGAAAGTAAAATATCCCAAAATGACAGACCTC
AGCAAGGGCGTGATTGAGGAGCCCAAG
>Gorilla|ENSGGOG00000001598|ENSGGOT00000001606
ATGAGTTATGCAGAAAAACCCGATGAAATCACGAAAGATGAGTGGATGGAAAAGCTCAAT
AACTTGCATGTCCAGAGAGCAGACATGAACCGCCTCATCATGAACTACCTGGTCACAGAG
GGCTTTAAGGAAGCAGCGGAGAAGTTTCGAATGGAATCTGGAATCGAACCTAGTGTGGAT
CTGGAAACACTTGATGAACGAATCAAGATCCGGGAGATGATACTGAAAGGTCAGATTCAG
GAGGCCATCGCCTTGATCAACAGCCTCCACCCAGAGCTCTTGGACACAAACCGGTATCTT
TACTTCCATTTGCAGCAACAG---CATTTGATCGAGCTGATCCGCCAGCGGGAGACAGAG
GCAGCGCTGGAGTTTGCACAGACTCAGCTGGCGGAGCAGGGCGAGGAGAGCCGAGAGTGC
CTCACAGAGATGGAACGTACCCTGGCACTGCTGGCCTTTGACAGTCCCGAGGAGTCGCCC
TTCGGAGACCTCCTCCACACCATGCAGAGGCAGAAGGTGTGGAGTGAAGTTAACCAAGCT
GTCCTAGATTATGAAAATCGCGAGTCAACACCCAAACTGGCAAAATTACTGAAACTACTA
CTTTGGGCTCAGAACGAGCTGGACCAGAAGAAAGTAAAATATCCCAAAATGACAGACCTC
AGCAAGGGTGTGATTGAGGAGCCCAAG
>Guinea_Pig|ENSCPOG00000007888|ENSCPOT00000007963
ATGAGTTATGCGGAAAAGCCCGATGAAATTACAAAAGATGAGTGGATGGAAAAGCTCAAT
AACTTACATGTCCAGCGAGCAGACATGAATCGTCTCATCATGAACTACCTGGTCACAGAG
GGCTTTAAGGAAGCAGCAGAAAAATTTCGAATGGAATCTGGAATTGAACCAAGTGTGGAT
CTAGAAACACTAGATGAACGGATCAAGATTCGGGAGATGATTTTGAAGGGTCAGATTCAG
GAGGCCATCGCCTTGATCAACAGCCTCCACCCAGAGCTCTTGGACACAAACCGGTATCTT
TACTTTCATCTGCAGCAACAG---CATCTGATTGAGCTGATTCGCCAGCGTGAGACGGAG
GCAGCGCTGGAATTTGCCCAGACACAGCTGGCAGAGCAGGGCGAGGAAAGCAGAGAGTGC
CTCACAGAGATGGAACGCACCCTGGCCCTGCTGGCCTTTGACAGCCCCGAGGAGTCGCCC
TTCGGGGACCTTCTCCACATGATGCAGAGGCAAAAGGTATGGAGTGAAGTTAACCAAGCT
GTTCTAGATTATGAGAATCGAGAATCAACACCCAAGCTGGCAAAATTACTGAAGCTGCTA
CTTTGGGCTCAGAATGAGCTGGACCAGAAGAAAGTAAAATATCCCAAAATGACAGACCTC
AGCAAGGGTGTGATCGAGGAGCCCAAG
>Horse|ENSECAG00000011992|ENSECAT00000012386
ATGAGTTATGCAGAAAAACCCGATGAAATCACGAAAGATGAGTGGATGGAGAAACTCAAT
AACTTACATGTCCAGCGAGCAGACATGAACCGTCTCATCATGAACTACCTGGTCACAGAG
GGCTTTAAGGAAGCAGCAGAGAAGTTTCGAATGGAATCCGGGATCGAACCTAGTGTGGAT
CTAGAAACACTTGATGAGCGAATCAAAATCCGTGAGATGATCCTGAAAGGCCAGATTCAG
GAGGCTATTGCGTTGATCAACAGCCTCCATCCAGAGCTCCTGGACACAAACCGGTATCTG
TACTTCCACCTGCAACAACAG---CACCTGATCGAGCTCATCCGCCAGCGCGAGACAGAG
GCAGCACTGGAGTTCGCTCAGACCCAGTTGGCAGAGCAAGGCGAAGAGAGCAGAGAGTGC
CTGACGGAGATGGAGCGCACACTGGCCCTGCTGGCCTTCGATAACCCTGAAGAGTCACCC
TTTGGAGATCTCCTCAATATGATGCAGAGGCAAAAGGTGTGGAGTGAAGTTAACCAAGCT
GTCCTAGATTACGAAAATCGTGAGTCAACACCCAAGCTGGCAAAATTACTGAAACTACTC
CTTTGGGCTCAGAATGAGCTGGACCAGAAGAAAGTGAAATATCCCAAAATGACAGACCTC
AGCAAGGGCGCCATTGAGGAGCCTAAG
>Mouse|ENSMUSG00000027573|ENSMUST00000029090
ATGAGTTATGCAGAAAAGCCGGATGAAATAACCAAAGATGAATGGATGGAAAAGCTCAAT
AACTTGCATGTTCAACGAGCAGACATGAACCGACTCATCATGAACTACCTAGTCACAGAG
GGCTTTAAGGAAGCAGCAGAGAAATTTCGGATGGAGTCTGGGATCGAACCAAGTGTGGAC
CTAGAAACACTTGATGAGCGAATCAAGATTCGGGAGATGATTCTGAAGGGTCAGATCCAG
GAGGCCATTGCCTTGATCAACAGCCTCCACCCAGAGCTCCTAGACACAAACCGGTATCTT
TACTTCCACCTTCAGCAACAA---CACTTGATTGAGCTTATCCGTCAGCGTGAGACAGAA
GCAGCATTGGAGTTTGCCCAGACACAACTGGCAGAGCAGGGTGAGGAAAGCCGAGAATGC
CTCACAGAGATGGAGCGCACACTGGCCTTGCTGGCCTTCGATAGCCCTGAGGAGTCGCCT
TTTGGAGACCTCCTTCACATGATGCAGAGGCAAAAGGTATGGAGTGAAGTTAACCAGGCT
GTTCTGGATTATGAGAATCGAGAGTCCACACCCAAGCTGGCAAAATTACTGAAACTGCTA
CTTTGGGCTCAGAATGAGCTAGACCAGAAGAAAGTAAAATATCCCAAAATGACAGACCTC
AGCAAAGGTGTGATTGAGGAGCCCAAG
>Opossum|ENSMODG00000016835|ENSMODT00000021383
ATGAGTTATGCAGAAAAACCCGATGAAATTACTAAAGATGAGTGGATGGAAAAACTCAAT
AACTTACATATACAGAGAGCTGATATGAACCGACTCATTATGAACTATCTTGTTACAGAG
GGGTTTAAGGAAGCTGCTGAAAAGTTTCGAATGGAGTCTGGAATTGAGCCCAGTGTTGAT
CTAGAAACATTAGATGAGCGAATCAAAATACGAGAGATGATATTGAAAGGTCAGATTCAG
GAAGCTATTGCATTGATAAATAGCCTACATCCAGAGCTCTTAGACACAAATCGGTATCTT
TATTTTCATTTACAGCAACAA---CATTTGATTGAACTGATTCGGCAGCGTGAAACAGAA
GCAGCCTTGGAATTTGCACAGACACAGTTAGCAGAACAAGGAGAAGAAAGTAGAGAATGC
CTGACAGAAATGGAACGCACTTTGGCTTTGCTTGCTTTTGATAATCCTGAAGAATCACCC
TTTGGAGATTTGCTTAACATGATGCAGCGGCAAAAGGTGTGGAGTGAAGTTAATCAAGCT
GTCCTAGACTATGAAAATCGTGAGTCAACACCCAAGTTGGCAAAGTTACTGAAGCTACTA
CTGTGGGCTCAAAATGAGTTGGACCAGAAGAAAGTAAAATACCCCAAAATGACAGACCTC
AGCAAGGGGACAATTGAGGAACCCAAG
>Orangutan|ENSPPYG00000011221|ENSPPYT00000013031
------------------------------------------------------------
------------------------ATGAACCGCCTCATCATGAACTACCTGGTCACAGAG
GGCTTTAAGGAAGCAGCGGAGAAGTTTCGAATGGAATCTGGGATCGAACCTAGTGTGGAT
CTGGAAACACTTGATGAACGAATCAAGATCCGGGAGATGATACTGAAAGGTCAGATTCAG
GAGGCCATCGCCTTGATCAACAGCCTCCACCCAGAGCTCCTGGACACAAACCGGTATCTT
TACTTCCATTTGCAGCAACAG---CATTTGATCGAGCTGATCCGCCAGCGGGAGACAGAG
GCGGCACTGGAGTTTGCACAGACTCAACTGGCGGAGCAGGGCGAGGAGAGCCGAGAGTGC
CTCACAGAGATGGAGCGTACCCTGGCATTGCTGGCCTTTGACAGTCCCGAGGAGTCGCCC
TTCGGAGACCTCCTCCACACCATGCAGAGGCAGAAGGTGTGGAGTGAAGTTAACCAAGCT
GTCCTAGATTATGAAAATCGCGAGTCAACACCCAAACTGGCAAAATTACTGAAACTACTA
CTTTGGGCTCAGAACGAGCTGGACCAGAAGAAAGTAAAATATCCCAAAATGACAGACCTC
AGCAAGGGTGTGATTGAGGAGCCCAAG
>Platypus|ENSOANG00000004972|ENSOANT00000007884
ATGAGTTATGCTGAAAAACCTGATGAAATCACTAAAGATGAGTGGATGGAAAAACTCAAT
AATTTACACATTCAGAGAGCTGACATGAACCGCCTTATCATGAACTATCTTGTTACAGAG
GGTTTTAAGGAAGCAGCAGAAAAGTTTCGGATGGAGTCTGGAATTGAGCCAAGTGTTGAT
CTGGAGACACTGGATGAAAGGATAAAAATTAGAGAGATGATATTGAAAGGTCAGATTCAG
GAAGCCATTGCATTGATAAACAGTCTCCACCCAGAACTGCTAGACACAAATCGATATCTC
TACTTCCATTTACAGCAACAA---CATTTAATTGAGCTAATTAGACAACGAGAGACAGAA
GCAGCATTGGAATTTGCTCAGACCCAACTGGCAGAACAAGGAGAGGAAAGTAGAGAATGT
TTGACAGAAATGGAACGCACCCTGGCATTACTTGCCTTTGATAATCCTGAAGAGTCACCA
TTTGGAGATTTGCTTAATATGATGCAGAGGCAAAAGGTATGGAGTGAAGTTAACCAGGCG
GTTCTAGACTATGAAAACCGTGAGTCAACTCCCAAGTTGGCAAAGTTACTGAAACTTCTA
CTCTGGGCTCAGAATGAGTTGGACCAGAAGAAAGTAAAGTATCCTAAAATGACAGACCTC
AGCAAGGGGACGATTGAAGAACCCAAG
>Rat|ENSRNOG00000010180|ENSRNOT00000013609
ATGAGTTACGCAGAAAAGCCCGATGAAATAACCAAAGATGAATGGATGGAAAAGCTCAAC
AACTTACATGTTCAGCGCGCAGACATGAACCGACTCATCATGAACTACTTAGTCACAGAG
GGCTTTAAGGAAGCAGCAGAGAAATTTCGGATGGAGTCAGGGATCGAACCAAGTGTGGAC
CTAGAAACACTCGATGAGCGAATCAAGATTCGGGAGATGATTCTGAAGGGTCAGATCCAG
GAGGCTATTGCCTTGATCAACAGCCTCCACCCAGAGCTCCTAGACACAAACCGGTATCTT
TACTTCCACCTGCAGCAACAG---CACCTGATCGAGCTTATCCGTCAGCGAGAGACAGAA
GCAGCTTTGGAGTTTGCCCAGACGCAACTGGCAGAGCAGGGTGAGGAAAGCAGAGAATGC
CTCACAGAAATGGAGCGCACATTGGCCTTGCTGGCCTTCGATAGCCCTGAGGAGTCGCCC
TTTGGAGACCTCCTCCACATGATGCAGAGGCAAAAGGTGTGGAGTGAAGTTAACCAGGCT
GTTCTGGATTATGAGAATCGAGAGTCCACACCCAAGCTGGCAAAATTACTGAAACTGCTA
CTTTGGGCTCAGAATGAGCTAGACCAGAAGAAAGTAAAATATCCCAAAATGACAGACCTC
AGCAAAGGTGTGATTGAGGAGCCCAAG
>Macaque|ENSMMUG00000005712|ENSMMUT00000008016
ATGAGTTATGCAGAAAAACCCGATGAAATCACGAAAGATGAGTGGATGGAAAAGCTCAAT
AACTTGCACGTCCAGAGAGCAGACATGAACCGCCTCATCATGAACTACCTGGTCACAGAG
GGCTTTAAGGAAGCAGCGGAGAAGTTTCGAATGGAATCTGGGATCGAACCTAGTGTGGAT
CTGGAAACACTTGATGAACGAATCAAGATCCGGGAGATGATACTGAAAGGTCAGATTCAG
GAGGCCATCGCCTTGATCAACAGCCTCCACCCAGAGCTCTTGGACACAAACCGGTATCTT
TACTTCCATTTGCAGCAACAG---CATTTGATCGAGCTGATCCGCCAGCGGGAGACAGAG
GCGGCGCTGGAGTTTGCGCAGACTCAGCTGGCGGAGCAGGGCGAGGAGAGCCGAGAGTGC
CTCACAGAGATGGAGCGTACGCTGGCACTGCTGGCCTTTGACAGTCCCGAGGAGTCGCCC
TTCGGAGACCTCCTCCACACCATGCAGAGGCAGAAGGTGTGGAGTGAAGTTAACCAAGCT
GTCCTAGATTATGAAAATCGCGAGTCAACACCCAAACTGGCAAAATTACTGAAACTACTA
CTTTGGGCTCAGAACGAGCTGGACCAGAAGAAAGTAAAATATCCCAAAATGACAGACCTC
AGCAAGGGCGTGATCGAGGAACCCAAG
>Marmoset|ENSCJAG00000010007|ENSCJAT00000019440
------------------------------------------------------------
---------------------------------------------TTTTTATTTTCAGAG
GGCTTTAAAGAAGCAGCGGAGAAGTTTCGAATGGAATCTGGGATCGAACCTAGCGTGGAT
CTGGAAACACTTGACGAACGAATCAAGATCCGGGAGATGATACTGAAAGGTCAGATTCAG
GAGGCCATCGCCTTGATCAACAGCCTCCACCCAGAGCTCTTGGACACAAACCGGTATCTT
TACTTCCATTTGCAGCAACAG---CATTTGATCGAGCTGATCCGCCAGCGGGAGACGGAG
GCAGCGCTGGAGTTTGCACAGACTCAGCTAGCAGAGCAGGGCGAGGAGAGCCGGGAGTGC
CTCACGGAGATGGAGCGCACCCTGGCTCTACTGGCCTTTGACAGTCCCGAGGAGTCGCCC
TTTGGAGACCTCCTCCACACCATGCAGAGGCAGAAGGTGTGGAGTGAAGTGAACCAAGCT
GTCCTCGACTATGAAAATCGCGAGTCAACACCCAAACTGGCAAAATTACTGAAACTACTA
CTTTGGGCTCAGAATGAGCTGGACCAGAAGAAAGTAAAATATCCCAAAATGACAGACCTC
AGCAAGGGTGTGATCGAGGAGCCCAAG
>Microbat|ENSMLUG00000016381|ENSMLUT00000016380
ATGAGTTATACAGAAAAACCTGATGAAATCACAAAAGATGAGTGGATGGAAAAGCTCAAC
AACTTACACGTGCAGCGAGCAGACATGAATCGCCTCATCATGAACTACCTAGTCACAGAG
GGCTTTAAGGAAGCTGCAGAGAAGTTTCGAATGGAGTCCGGGATTGAGCCTAGTGTGGAT
CTAGAAACCCTTGATGAGCGGATCAAAATCCGTGAGATGATCCTAAAGGGGCAGATTCAG
GAGGCAATCGCCTTGATCAACAGCCTCCACCCAGAACTGCTGGACACCAACCGCTACCTT
TACTTCCACCTGCAGCAACAG---CACCTGATCGAGCTGATCCGCCAGCGGGAGACCGAG
GCGGCGCTGGAGTTCGCGCAGACGCAGCTGGCGGAGCAGGGGGAGGAGAGCAGGGAGTGC
CTGACAGAGATGGAGCGCACGCTGGCCCTGCTGGCCTTCGATAATCCCGAGGACTCGCCC
TTTGGAGATCTTCTGAATATGATGCAGAGGCAGAAGGTGTGGAGCGAAGTGAACCAGGCT
GTCCTGGATTATGAGAACCGGGAGTCAACACCCAAACTGGCCAAGTTACTGAAATTGCTC
CTTTGGGCTCAGAATGAGCTGGACCAGAAGAAAGTAAAGTACCCCAAAATGACAGATCTC
AGCAAAGGCGTCATCGAGGAGCCCAAG
>Human|ENSG00000101193|ENST00000266069
ATGAGTTATGCAGAAAAACCCGATGAAATCACGAAAGATGAGTGGATGGAAAAGCTCAAT
AACTTGCATGTCCAGAGAGCAGACATGAACCGCCTCATCATGAACTACCTGGTCACAGAG
GGCTTTAAGGAAGCAGCGGAGAAGTTTCGAATGGAATCTGGAATCGAACCTAGTGTGGAT
CTGGAAACACTTGATGAACGAATCAAGATCCGGGAGATGATACTGAAAGGTCAGATTCAG
GAGGCCATCGCCTTGATCAACAGCCTCCACCCAGAGCTCTTGGACACAAACCGGTATCTT
TACTTCCATTTGCAGCAACAG---CATTTGATCGAGCTGATCCGCCAGCGGGAGACAGAG
GCGGCGCTGGAGTTTGCACAGACTCAGCTGGCGGAGCAGGGCGAGGAGAGCCGAGAGTGC
CTCACAGAGATGGAGCGTACCCTGGCACTGCTGGCCTTTGACAGTCCCGAGGAGTCGCCC
TTCGGAGACCTCCTCCACACCATGCAGAGGCAGAAGGTGTGGAGTGAAGTTAACCAAGCT
GTGCTAGATTATGAAAATCGCGAGTCAACACCCAAACTGGCAAAATTACTGAAACTACTA
CTTTGGGCTCAGAACGAGCTGGACCAGAAGAAAGTAAAATATCCCAAAATGACAGACCTC
AGCAAGGGTGTGATTGAGGAGCCCAAG
>Orca|XP_004282390.1
ATGAGTTATACAGAAAAACCCGATGAAATCACAAAGGATGAGTGGATGGAAAAGCTCAAT
AACTTACACGTCCAGCGAGCAGACATGAACCGTCTCATCATGAACTACTTGGTCACAGAG
GGCTTTAAGGAAGCAGCAGAGAAGTTTCGGATGGAATCTGGGATCGAACCTAGTGTTGAT
CTAGAAACGCTCGACGAGCGAATCAAAATCCGGGAGATGATACTGGAAGGCCAGATTCCC
GAGGCCATCGCACTGGTCAACAGCCTCCACCCGGAGCTTCTGGACACAAACCGCTATCTT
TACTTCCACCTACAACAACAG---CACCTGATCGAGCTGATCCGCCAGCGGGAGACGGAG
GCGGCGCTGGAGTTCGCACAGACCCAGCTGGCCGAGCAGGGCGAGGAGAGCCGGGAGTGC
CTGACCGAGATGGAACGCACGCTGGCCCTGTTGGCCTTCGACAACCCCGAGGACTCGCCC
TTTGGAGACCTGCTCAACATGATGCAGAGGCAGAAGGTGTGGAGTGAAGTGAACCAAGCT
GTCCTGGATTATGAAAATCGTGAGTCAACACCCAAGCTGGCAAAGTTACTGAAACTACTC
CTTTGGGCTCAGAATGAGCTGGACCAGAAGAAAGTCAAATATCCCAAAATGACAGACCTC
AGCAAAGGCGTGATCGAGGAGCCCAAG
>Chimp|ENSPTRG00000013726|ENSPTRT00000025603
ATGAGTTATGCAGAAAAACCCGATGAAATCACGAAAGATGAGTGGATGGAAAAGCTCAAT
AACTTGCATGTCCAGAGAGCAGACATGAACCGCCTCATCATGAACTACCTGGTCACAGAG
GGCTTTAAGGAAGCAGCGGAGAAGTTTCGAATGGAATCTGGAATCGAACCTAGTGTGGAT
CTGGAAACACTTGATGAACGAATCAAGATCCGGGAGATGATACTGAAAGGTCAGATTCAG
GAGGCCATCGCCTTGATCAACAGCCTCCACCCAGAGCTCTTGGACACAAACCGGTATCTT
TACTTCCATTTGCAGCAACAG---CATTTGATTGAGCTGATCCGCCAGCGGGAGACAGAG
GCGGCGCTGGAGTTTGCACAGACTCAGCTGGCGGAGCAGGGCGAGGAGAGCCGAGAGTGC
CTCACAGAGATGGAGCGTACCCTGGCACTGCTGGCCTTTGACAGTCCCGAGGAGTCGCCC
TTCGGAGACCTCCTCCACACCATGCAGAGGCAGAAGGTGTGGAGTGAAGTTAACCAAGCT
GTCCTAGATTATGAAAATCGCGAGTCAACACCCAAACTGGCAAAATTACTGAAACTACTA
CTTTGGGCTCAGAACGAGCTGGACCAGAAGAAAGTAAAATATCCCAAAATGACAGACCTC
AGCAAGGGTGTGATTGAGGAGCCCAAG
>Cow|ENSBTAG00000001827|ENSBTAT00000002387
ATGAGTTACACAGAAAAACCCGATGAAATCACAAAGGATGAGTGGATGGAAAAGCTCAAT
AACTTACATGTCCAACGAGCAGACATGAACCGTCTCATCATGAACTACTTGGTCACAGAG
GGCTTTAAGGAGGCAGCGGAAAAGTTTCGAATGGAATCTGGGATTGAACCCAGCGTTGAT
CTAGAAACACTTGACGAGCGAATCAAAATCCGTGAGATGATACTGAAAGGCCAGATTCAG
GAGGCCATTGCGCTCATCAACAGCCTCCACCCAGAGCTGCTGGATACAAACCGCTATCTC
TACTTCCATCTGCAACAACAA---CACCTGATCGAGCTGATCCGCCAGCGGGAGACGGAG
GCAGCGCTGGAGTTTGCACAGACCCAGCTGGCTGAGCAGGGTGAGGAAAGCCGCGAGTGT
CTCACCGAGATGGAACGCACACTGGCCCTGCTGGCCTTTGACAACCCCGAGGACTCACCC
TTTGGAGACCTGCTCAACATGATGCAGAGGCAGAAGGTGTGGAGTGAAGTGAACCAAGCT
GTCCTGGATTATGAGAATCGTGAGTCAACACCCAAGCTGGCAAAGTTGCTGAAACTACTC
CTTTGGGCTCAGAATGAGCTGGACCAGAAGAAAGTAAAATACCCCAAAATGACAGACCTC
AGCAAAGGCGTGATTGAGGAGCCCAAG
>Dog|ENSCAFG00000012749|ENSCAFT00000020223
ATGAGTTATGCAGAAAAACCCGATGAAATCACGAAAGATGAGTGGATGGAGAAACTCAAT
AACTTGCATGTCCAGCGGGCAGACATGAATCGCCTCATCATGAATTACTTGGTCACAGAG
GGCTTTAAGGAAGCAGCAGAGAAATTTCGAATGGAATCTGGGATTGAACCTAGTGTGGAC
CTAGAAACACTTGATGAGCGGATCAAAATCCGGGAGATGATCCTGAAAGGCCAGATCCAG
GAGGCTATTGCGTTGATCAACAGTCTCCATCCAGAGCTCCTGGACACAAACCGGTACCTT
TACTTCCACCTGCAACAACAG---CACCTCATAGAGCTGATCCGCCAGCGTGAGACTGAG
GCAGCGCTGGAGTTCGCACAGACCCAGCTGGCCGAGCAAGGCGAGGAGAGCAGGGAATGC
CTGACGGAGATGGAGCGCACTCTGGCCCTGCTGGCCTTTGACAACCCGGAAGAGTCGCCG
TTTGGGGACCTGCTTCATATGATGCAGAGGCAGAAGGTGTGGAGTGAAGTTAACCAAGCT
GTCCTAGATTATGAAAATCGTGAGTCAACACCCAAGCTGGCAAAATTACTGAAACTACTC
CTTTGGGCTCAGAATGAGCTGGACCAGAAGAAAGTAAAATATCCCAAAATGACAGACCTC
AGCAAAGGTGTGATCGAGGAGCCCAAG
>Elephant|ENSLAFG00000014167|ENSLAFT00000014167
ATGAGTTATGCAGAAAAACCTGATGAAATTACAAAAGATGAGTGGATGGAAAAACTCAAT
AACTTACATATTCAGCGAGCAGACATGAATCGGCTCATCATGAACTACCTCGTCACAGAG
GGTTTTAAGGAAGCAGCGGAAAAGTTTCGAATGGAGTCTGGGATTGAACCTAGCGTGGAT
CTCGAGACACTTGACGAACGAATCAAAATCCGAGAGATGATCCTGAAAGGCCAGATCCAG
GAGGCAATCGCGCTGATCAACAGCCTCCACCCGGAGCTCCTAGACACAAACCGGTACCTG
TACTTTCACCTGCAGCAGCAGCAGCATCTGATTGAGCTGATTCGGCAGCGGGAGACGGAG
GCAGCACTGGAGTTTGCCCAGACACAGCTGGCGGAGCAGGGCGAGGAGAGCCGGGAGTGC
CTGACGGAGATGGAACGCACCCTGGCCCTGCTGGCCTTTGACAGCCCCGAGGAGTCGCCC
TTTGGGGACCTCCTCAACATGATGCAGCGGCAGAAGGTGTGGAGTGAAGTTAACCAAGCT
GTCCTAGATTATGAGAATCGTGAGTCGACACCCAAGCTGGCAAAATTACTGAAACTACTA
CTTTGGGCTCAGAATGAACTGGACCAGAAGAAAGTGAAATACCCTAAAATGACCGACCTC
AGCAAGGGCGTGATCGAGGAGCCCAAG
>Bowhead|bmy_16422T0
ATGAGTTACACAGAAAAACCCGATGAAATCACAAAGGACGAGTGGATGGAGAAGCTCAAT
AACTTGCATGTCCAGCGGGCAGACATGAACCGTCTCATCATGAACTACTTGGTCACAGAG
GGCTTTAAGGAAGCAGCAGAGAAGTTTCGGATGGAATCTGGGATCGAACCTAGTGTTGAT
CTAGAAACGCTCGACGAGCGAATCAAAATCCGGGAGATGATACTGGAAGGCCAGATTCCC
GAGGCCATCGCACTGGTCAATAGCCTCCACCCGGAGCTTCTGGACACAAACCGCTATCTT
TACTTCCACCTACAACAACAG---CACCTGATCGAGCTGATCCGCCAGCGGGAGACGGAG
GCGGCGCTGGAGTTCGCGCAGACCCAGCTGGCCGAGCAGGGCGAGGAGAGCCGGGAGTGC
CTGACCGAGATGGAGCGCACGCTGGCCCTGCTGGCCTTCGACAACCCCGAGGACTCGCCC
TTCGGAGACCTGCTCAACATGATGCAGAGGCAGAAGGTGTGGAGTGAAGTGAACCAAGCT
GTCCTGGATTATGAAAATCGTGAGTCAACACCCAAGCTGGCAAAGTTACTGAAACTCCTC
CTTTGGGCTCAGAATGAGCTGGACCAGAAGAAAGTCAAATATCCCAAAATGACAGACCTC
AGCAAAGGCGTGATCGAGGAGCCCAAG
>Minke|BACU018535
ATGAGTTACACAGAAAAACCCGATGAAATCACAAAGGACGAGTGGATGGAGAAGCTCAAT
AACTTGCATGTCCAGCGGGCAGACATGAACCGTCTCATCATGAACTACTTGGTCACAGAG
GGCTTTAAGGAAGCAGCAGAGAAGTTTCGGATGGAATCTGGGATCGAACCTAGTGTTGAT
CTAGAAACACTCGACGAGCGAATCAAAATCCGGGAGATGATATTGGAAGGCCAGATTCCC
GAGGCCATCGCACTGGTCAATAGCCTCCACCCGGAGCTTCTGGACACAAACCGCTATCTT
TACTTCCACCTACAACAACAG---CACCTGATCGAGCTGATCCGCCAGCGGGAGACGGAG
GCGGCGCTGGAGTTCGCGCAGACCCAGCTGGCTGAGCAGGGCGAGGAGAGCCGGGAGTGC
CTGACCGAGATGGAGCGCACGCTGGCCCTGCTGGCCTTCGACAACCCCGAGGACTCGCCC
TTCGGAGACCTGCTCAACATGATGCAGAGGCAGAAGGTGTGGAGTGAAGTGAACCAAGCT
GTCCTGGATTATGAAAATCGTGAGTCAACACCCAAGCTGGCAAAGTTACTGAAACTACTC
CTTTGGGCTCAGAATGAGCTGGACCAGAAGAAAGTCAAATATCCCAAAATGACAGACCTC
AGCAAAGGCGTGATCGAGGAGCCCAAG
