# Supplementary material for: Insights into the Evolution of Longevity from the Bowhead Whale Genome
Source: Cell Rep. 2015 Jan 6;10(1):112–22. doi: 10.1016/j.celrep.2014.12.008 (PMC4536333; doi:10.1016/j.celrep.2014.12.008)
Supplement: Supplemental Folder 2. Species Used in the Analysis of Selective Pressure Variation, Single-Gene Orthologous Families Tested, Likelihood Ratio Tests, MAKER Parameters, and Full Assembly and Read Usage Data, Related to Experimental Procedures [file mmc3.zip › Tested SGOs/reciprocal_group_3570.2.fas]

>Gibbon|ENSNLEG00000002450|ENSNLET00000003116
ATGGCCTCCCGCAGCGCGGGC---------ACCCTACTGACCGAGTTCAATGCCGCCTAC
GTGCCC------------CCTGGCCTCATG------------------------------
------------------------CCCGGGTACCAGGGCCACGTCCCCACTGTGGCCTCC
TCCTTCGGCGCTCCCTACGGCACCACCACCCTCAAGTACTTCCAGGACCACCGCAACGCA
GCCATGGAGAAGAGCCACACTCCCTTCGGCCAAGGCAGCCACTTCCCCACCATCTTCTCC
ACCAACCCCAACCTCCTGCTGATGGAGCGCGCGAGCACCCGGGACCGCTGGCTGCACAAG
CCCAGCTACACT---CGCTTCAACCTGGACAGCCACCGCTCCACAGAGCTCACGAATTTC
TACCAGATGGTCCAGCAGCATCGGAAGTACTATCAAGACAAGACGGGCACGGTGCCTCGA
GTCCCCTACTTTGCGCTGCCAGTGAGGGAGCCGGAACGGTACCCCCTCCCCACCGTCCTG
CCTCCTCTGTGCCCGAAGAAGAAGTGGCACCTTTTAAGACTAGTTCCCGAGAACCTGAAG
ACCTACCAGACCTTCCCATCAGGGAAGAGGGTCTCTCCACAA------------------
---GAGCGGAAAAGGAGAGACTGCTAC---------------------------TTTGAA
TTCAGAGCA------------
>Gorilla|ENSGGOG00000010712|ENSGGOT00000010752
ATGGTCTCCCGCAGCGCGGGC---------ACCCTACTGACCGAGTTCAATGCCGCCTAC
GTGCCC------------CCTGGACTCATG------------------------------
------------------------CCCGGGTACCATGGCCACGTCCCCACTGTGGCCTTC
TCCTTTGGCGCTCCCTACGGCACCACCACCCTCAAGTACTTCCAGGACCACCGCAATGCA
GCCATGGAGAAGAGCCACACTCCCTTCAGCCAAGGCGGCCACTTCCCCACCATCTTCTCC
ACCAACCCCAACCTCCTGCTGATGGAGCGTGCCAGCTCCCGGGACCGCTGGCTGCACAAG
CCCAGCTACACT---CGCTTCAACCTGGACAGCCATCGCTCCACAGAGCTTACGAATTTC
TACCAGATGGTCCAGCAGCATCGGAAGTACTATCAAGACAAGACGGGCACAGTGCCTCGA
GTCCCCTACTTTGCGCTGCCCGTGAGGGAGCCGGAACGGTACCCCCTCCCCACCGTCCTG
CCTCCTCTGTGCCCGAAGAAGAAGTGGCACCTTTTAAGACTAGCCCCCGAGAACCTGAAG
ACCTACCAGACCTTCCCATCAGGGAAGAGGGTCTCTCCACAG------------------
---GAGCGGAAAAAGAGAGACTGCTAC---------------------------TTTGAG
TTCAGAGCA------------
>Guinea_Pig|ENSCPOG00000003754|ENSCPOT00000003798
ATGGCCTCGCGCAGCGCGGGC---------ACCCTACTGACCGAGTTCAACGCCGCCTAC
GTGCCC------------CCCAGCCTCATG------------------------------
------------------------CCCGGGTACCAGGGCCATGTGCCTGGGGTGGCCTTC
TCCTTCGGCTCCCCCTACGGCACCACCACCCTCAAGTACTTCCAGGACCACCGCAGCGCA
GCCATGGGGCAGAGACACGTGGGGCTCAGCAGCGGCAGCTCCTTCCCCACCATCTTCTCT
GCCAACCCGGACCTGGTGCTAACGGATCGCTCCCAGTTCCGGGACCGCTGGCTGCACATG
CCCAGCTACACT---CGCTTCAACCTGGACAGCCACCGCTCCGCCGAGCTGGCCTCCTTC
TACCAGAAGGCTCAGCAGCATCGGAATTACTACAGAGACAAGACCGGCTTGGTGCCCCGG
GTCCCCTACTTCGTGCTGCCTGTGAGGGAGAGGGAACGGTACCCCATCCCCACCGACCTG
CCTGCTCTGAGCCCAAAGGAGAAATGGCATCTTTTAAGACTTTCCCCTGAGAACGTGAAG
ACCTATCAAACCTTCCCATCAGGGAAGAAGGTGTCCTCACAA------------------
---GAGAGACAGAGGAGGGACTGCTAC---------------------------TTCGAG
TTCAGAGCT------------
>Horse|ENSECAG00000020758|ENSECAT00000022062
ATGGCCTCTCGCAGCGCAGGC---------ACCCTCCCGACCGAGTTCAATGCCGCCTAC
GTGCCC------------CTCGGCCTCGTG------------------------------
------------------------CCCGGGTACCAAGGCCATGTTCCCAGTGTGGCCTTC
TCCCTCGGCTCCCCCTATAGCGCCACCACCCTCAAGTACTTCCAGGACCACCGCAACGCA
GCCCTGGAGAAGAGCTACACTCCCTTCAGCAAAGGCGGTCACTTTCCGACCATCTTCTCC
CCAAACCCCAGCTTCGTGCTGAGTAACTGCTCCCACACCCGGGACCACTGGCTGCGCGCC
CCCAGCTACACC---CGCTTCAACCTGGACAGTGACCGCTCCTCTGAACTCAAGTGGTTC
TACCAGATGGCGCAGCAGCATCGGAAGTACTATCGAGACAAGACAGGCATGGTACCCCGG
GTCCCCTACTTCGTGCTGCCTGTGAGGGAGTGGGAACGGTACCCCCTCCCCACCGACCTG
CCTCCTCTGACCCCGAAGAAGAAGTGGCACCTTTTAAGAGTCTCCCCTGACAACCTGAAG
ACCTACCAGACGTTCCCATCCGGGAAGAGGGTCTCCCCACAG------------------
---GAGCGGCAGAAGAGAGACTGCTAC---------------------------TTTGAG
TTCAGAGCG------------
>Mouse|ENSMUSG00000029182|ENSMUST00000031078
ATGGCCTTCCGTAGCGCGGGC---------ACACTAATGACCGAATTTAATGCCGCCTTC
GTGCCC------------CCAGCTCTCATG------------------------------
------------------------CCCGGGTACAAAGGCCATGTTCCCGGTGTGGCTTCC
TCCTTTGGCTCTTCTTATGGCAACACCACCTTCAAGTACTTCCAGGACCTCCGCAACACA
GGCTTGGAGAAGAGCTATGCGCTCCTCAGT---GGGGGTTGCTTTCCCACCATCTTCTCC
CCTAACTCCCCCCTGGTTCTGACTGATAACTCACAGAACTGGGATCGATGGCTGCACCAG
CCCACCTACAGC---CGATCCAACCAGGACAACGGGCGCACCACTGAGCTCACTAACTTT
TACAAGACAGTCCAGCAGCAGCGGAAGTATTACCAAGACAAGACTGGCATTCTGTCCCGT
GTTCCTTACTTTGTACTTCCTGTGAAGGAGCCGGACCGGTACCCCCTACCCACCGACCTG
CCTCCTCTGAGTGAGAAGAGTAAGTGGAACCTACTAAGATTATCCCCTGACTACAAGAGG
ACCTACCAGACCTTCCCATCAGGGAAGAGAGTTTCCTCTCAA------------------
---GAGCGCCAAAGGCGGGACCTTTAC---------------------------TTCGAG
TTCAGAGCC------------
>Opossum|ENSMODG00000015776|ENSMODT00000020034
ATGGCTTCGCGCGCCGCCGGC---------ACCCTGCTTACTGGCAACAATGCCTGCTAC
GTGCCT------------CCCAGCCTCATG------------------------------
------------------------CCTGGGTATCAGGGTCATATTCCAAATGTGTCCTTC
TCCTTCGGGGATACTTATGGCAATACTACCTTGAAATACTTCCAAGATAACCGAAATGCA
GCCATGGATACCAGCTATAGTCCCTACAGCAAAGGGGGCCAGTTCCCAACACTTTACTCT
CGGAATCCCAACCTTGCGCTTGGTTACCGTGCCCATGCCTGGGACCGCTGGCTGCACACA
CCCACCTACACA---CGCTTTAACCTTGACTGCCACAGATCTGAAGAGCTGAGAAAATTC
TATCAGCTGGTACAGATGCACCGAGAATATTACCAAGACAAGACAGGCACCGTGAACCGG
GTCCCCTACTTTGTGCTGCCTATGGAGGAGAAGGATCATTACCCTCTGCCTACTGACCAA
CCACCGCTG------AAAACAATGTGGCACCTG---------------------------
------------------------------GTTACAACGACCCCCGAGGACCCAAAGAAT
GATCTGAAGGTGCAGAACAAAACAAGAGAATACATTAGATCTTCCCCTGATGTCTTTGGC
TTCCTCCAC------------
>Orangutan|ENSPPYG00000012576|ENSPPYT00000014612
------------------------------------------------------------
---------------------------ATGCGAGAAAAAGCACGCCCTTCCGTCCGGCGC
ACAGGGCCAGCACCCAGCATTCGGGCAAGGTACCAGGGCCACGTCCCCACTGTGGCCTTC
TCCTTCGGCGCTCCCTATGGCACCACCACCCTCAAGTACTTCCAGGACCACCGCAACGCA
GCCATGGAGAGGAGCCACACTCCCTTCAGCCAAGGCGGCCACTTCCCCACCATCTTCTCC
ACCAACCCCAACCTCCTGCTGATGGAGCGCGCAAGCACCCGGGACCGCTGGCTGCACAAG
CCCAGCTACACC---CGCTTCAACCTGGACAGCCACCGCTCCACAGAGCTCACGAATTTC
TACCAGATGGTCCAGCAGCATCGGCAGTACTATCAAGACAAGACAGGCATGGTGCCTCGA
GTCCCCTACTTTGCACTGCCCGTGAGGGAGCCGGAACGGTACCCCCTGCCCACCGTCCTG
CCTCCTCTGTGCCCGAAGAAGAAGTGGCACCTTTTAAGACTAGCCCCCGAGAACCTGAAG
ACCTACCAGACCTTCCCATCAGGGAAGAGGGTCTCTCCACAG------------------
---GAGCGGAAAAAGAGAGACTGCTAC---------------------------TTTGAG
TTCAGAGCA------------
>Platypus|ENSOANG00000000519|ENSOANT00000000825
ATGGCATCCCGCAGCGCGGGG---------ACCCTGATGACCACCAGCAATGCCGCTCAC
GTGCCA------------CCCAGCCTCATG------------------------------
------------------------CCCGGGTACCAAGGCTACGTCCCTAATGTGGCCTAC
ACCTTCGGAGACACTTACGGCAACACCACGTTGAAGTACTTCCAGGACTACCGCAACGCA
GCCATGGACAGCAGCCAGAGCCCCTACAGCAAGGGGGGATTCTTCCCCACCATCTTCTCT
CGAGATCCCTCCCTTGTGCTCGGGAGCCGCTCCCTCACTTGGGACCGCTGGCTGCGCACG
CCTTCTTACTCC---CACTTCAACCTCGACCAAAACCGCTCTGAGGAGTTGAAGGAGTTC
TACCGGCTGGCCCAGAAGCACCGGGAGTACTACTGGGACAAGACGGGAATTGTACACCCA
GTCCCCTACTTTGTCCTGCCCAGGAAGGAGCGAGAACGGTACCCCATCCCAACAGAC---
------------------------------CTG---------------------------
------------------------------GTATCCAGGCCT------------------
---CTGAGAGGCAGGAATGAGGGGCAT---------------------------TTCTCC
CCATTGCACAGATATGGAAAC
>Rabbit|ENSOCUG00000024158|ENSOCUT00000021866
ATGGCCTCTCGCAGCGCGGGC---------ACCCTGCTGACCGAGTTCAATGCCGCCTAC
GTGCCC------------CCCGGTCTCATG------------------------------
------------------------CCCGGGTCCCAAGCTAATGCTCCAGTTAATCAGGCT
GCCCATGGGAGCCCCGATGGCACACGGACCACTGAGCCACAACATTGCCCTAGCCAAGCC
CTTCTTCACACAGCGCTCCTGCCCTCCATGACGTCTGGACTTTTCCCTCTTTCAGTG---
------------CAGGTGCTGAGCACTCGGCAGGTGCCAGCCACACAGTGGTTTTTCAGG
CCTGGGGTGCAGCTCAGAGTCTTGCTGTCTGCGACTGGCTGGCCCCATTTGCCTGGCCCC
TACGAAAGCAGTGATCATCACCATTGCCATCATCGTCACTGTCCCTCACTCTCATCCCGC
ATCCCCGCCACCACCCTCGCCATCCTCGTTCCCTCCCTGGCCCTGGTCCTCACCTCCAGG
CCTCCTCTGAGTCCAAAGAATAAGTGGCACCTTCTAAGAGTCTCCCCCGAGAACCTGAAG
ACGGCCCAGGCCTTCCCGTCGGGGAAGAGGGTGTCTCCGCAG------------------
---GAGCGGCAGACGCGAGATTGCTAC---------------------------TTTGAG
TTCAGAGCG------------
>Rat|ENSRNOG00000009905|ENSRNOT00000013198
ATGGCCTTCCGTAGCGCGGGC---------ACTTTAATGACCGAATTCAATGCCACCTTT
GTGCCA------------CCAGCCCTCATG------------------------------
------------------------CCCGGATATAAAGGCCATGTCCCCGGTGTGGCTTCC
TCCTTTGGCTCTTCTTACGGTAACACCACCTTCAAGTACTTCCAAGACCTCCGCAGAACA
GGCTTGGAGAAGAGCTACGCGCTCCTCAGT---GGAGGTCGCTTTCCCACCATCTTCTCC
CCTAACTCCCCACTGGTGCTGACTGATCAATCACAGAACTGGGATCTTTGGCTCCACCAG
CCCACCTACAGC---CGATTCAACCTGGACAACGGACGAATCACTGAGCTCAATCACTTT
TACAAGACAGTCCAGCATCAGCGGAAGTACTACCAAGACAAGACTGGCACTGTGCCCCGT
GTTCCTTACTTTGTACTGCCTGTGAAGGAGCCAGACCGGTACCCTCTACCCACCGACCTG
CCTCCTCTTACTGANAACACTAAGTGGAACCTTTTAAGAGTATCCCCTGACTATGTGAGA
ACCTACCAGACCTTCCCATCAGGGAAGAGAGTTTCTGCTCAA------------------
---GAGCGGCAAAGGCGGGACCTTTAC---------------------------TTCGAG
TTCAGAGCC------------
>Macaque|ENSMMUG00000014296|ENSMMUT00000020061
ATGGCCTCCCGCAGCGCGGGC---------ACCCTACTGACCGAGTTCAATGCCGCCTAC
GTGCCC------------CCTGGCCTCATG------------------------------
------------------------CCCGGGTACCAAGGCCACGTCCCCACTGTGGCCTTC
TCCTTCGGCGCTCCCTACGGCACCACCACCCTCAAGTACTTCCAGGACCACCGCAACACA
GCCATGGAGAAGAGCCACACTCCTTTCAGCCAAGGCGGCCACTTCCCCACCATCTTCTCC
ACCAACCCCAACCTCCTGCTGATGGAGCGCGCGAGCACCCGGGACCGCTGGCTGCACAAG
CCCAGCTACACT---CGCTTCAACCTGGACAGCCACCGATCCACGGAGCTCACGAACTTC
TACCAGACAGTCCAGCAGCATCGGAAGTACTATCAAGACAAGACGGGCACGGTGCCTCGA
GTCCCCTACTTTGTGCTGCCCGTGAGGGAGCCAGAACACTACCCCCTCCCCACTGTCCTG
CCTCCTCTGTGCCCGAAGAAGAAGTGGCACCTTTTGAGAGTAGCCCCCGAGAGCCTGAAG
ACCTACCAGACCTTTCCGTCAGGGAAGAGGGTCTCCCCGCAA------------------
---GAGCGGAAGAGGAGAGACTGCTAC---------------------------TTTGAG
TTCAGAGCA------------
>Marmoset|ENSCJAG00000001406|ENSCJAT00000002621
ATGGCCTCCCGCAGCGCAGGT---------ACCCTACTGACCGAGTTCAATGCCGCCTAT
GTGCCC------------CCTGGCCTCATG------------------------------
------------------------CCTGGGTACCAAGGCCATGTCCCCAGTGTGGCTTTC
TCCTTTGGCTCTCCCTATGGCACCACCACCCTCAAATACTTCCAGGACCACCGCAACACA
GCCATGGAGAAGAGCCACACTCCCTTCAGCCAAGGTGGCCACTTCCCGACCCTCTTCTCC
ACCAACCCCCACCTTCTGCTGATGTTGCGCACGAGCAACCAGGACCGCTGGCTGCACAAG
CCCAGCTACACC---CGCTTCAACCTGGACAACCACCGCTCCACGGAGCTCACGCACTTC
TACGAGATGGTCCAGGAGCATCGGAAGTACTATCAAGACAAAACGGGCATGGTGCCTCGC
GTCGCCTCCTTTGTGCTGCCTGTGAGGGAGCCGGAACGATACCCCCTCCCCACCTTCCTG
CCTCCTCTGAGCCCAAAGAAGAAGTGGCACCTTTTAAGACTAGCTCCTGAGAACCTGAAG
ACCTACCAGACCTTCCCGTCAGGGAAGAGGGTCTCTCCACAA------------------
---GAGCGGAACAAGAGAGACTGCTAC---------------------------TTCGAG
CTCAGAGCA------------
>Microbat|ENSMLUG00000010256|ENSMLUT00000010255
ATGGCCTCCCGCAGCGCGGGC---------ACCCTCCTGTCCGAGTTCAATGCCGCCTAC
GTGCCC------------CCTGCCCTCATG------------------------------
------------------------CCTGGATACAGAGGCCATGTTCCTGGTGTGGCCTCC
TCCTTCGGTTCCACCTACGGCACCACCACCTTCAAGTACTTCCAGGACTACCGCAATGCA
GCCATGGAGAAGAGCCACACCCACTTCTGCAAAGGTGGCCACTTCCCGACCATCTTCTCC
CCAAGCCCCAGCCTCATG---------CAGAGTCAC---TGTGCCCGCTGGCTGCTCAAG
CCCACCTACACC---CGCTTCAACCTGGACAGTGACCGCTCCCTCGAGCTCACCCGCTTC
TACCAGCTGGCACAGCAGCATCGACATCACTATCGAGACAAGACAGGCCTGGTGCCCCGG
GTCCCCTACTTCGTGCTGCCTGTGGAGGAGCGCGAGCGGTACCCCATCCCCACCGACCTG
CCTCCTCTGAGCGCGAAGAATAAGTGGCACCTTTTTAGAGTCTCCCCCGAGAACCGGAAG
GTCTACCAGACGTTCCCGTCCGGGAAGAGGGTCTCCTACCAG------------------
---GAGCGGCAGAGAAGAGACGCCTAC---------------------------TTTGAG
TTCAGATCG------------
>Human|ENSG00000173557|ENST00000329615
ATGGCCTCCCGCAGCGCGGGC---------ACCCTACTGACCGAGTTCAATGCCGCCTAC
GTGCCC------------CCTGGACTCATG------------------------------
------------------------CCCGGGTACCAGGGCCACGTCCCCACTGTGGCCTTC
TCCTTTGGCGCTCCCTACGGCACCACCACCCTCAAGTACTTCCAGGACCACCGCAACAGA
GCCATGGAGAAGAGCCACACTCCCTTCAGCCAAGGCGGCCATTTCCCCACCATCTTCTCC
ACCAACCCCAACCTCCTGCTGATGGAGCGCGCCAGCACCCGGGACCGCTGGCTGCACAAG
CCCAGCTACACT---CGCTTCAACCTGGACAGCCATCGCTCCACAGAGCTTACGAATTTC
TACCAGATGGTCCAGCAGCATCGGAAGTACTATCAAGACAAGACGGGCACAGTGCCTCGA
GTCCCCTACTTTGCGATGCCCGTGAGGGAGCCGGAACGGTACCCCCTCCCCACCGTCCTG
CCTCCTCTGTGCCCAAAGAAGAAGTGGCACCTTTTAAGACTAGCCCCCGAGAACCTGAAG
ACCTACCAGACCTTCCCATCAGGGAAGAGGGTCTCTCCACAG------------------
---GAGCGGAAAAAGAGAGACTGCTAC---------------------------TTTGAG
TTCAGAGCA------------
>Chimp|ENSPTRG00000022566|ENSPTRT00000045829
------------------------------------------------------------
---------------------------ATGCGAGAAAAAGCAGGCCCTTCCATCCGGCGC
ACAGGGCCAGCACCCAGCATTCGGGCAAGGTACCAGGGCCACGTCCCCACTGTGGCCTTC
TCCTTTGGCGCTCCCTACGGCACCACCACCCTCAAGTACTTCCAGGACCACCGCAACGCA
GCCATGGAGAAGAGCCACACTCCCTTCAGCCAAGGCGGCCACTTCCCCACCATCTTCTCC
ACCAACCCCAACCTCCTGCTGATGGAGCGCGCCAGCACCCGGGACCGCTGGCTGCACAAG
CCCAGCTACACT---CGCTTCAACCTGGACAGCCATCGCTCCACAGAGCTTACGAATTTC
TACCAGATGGTCCAGCAGCATCGGAAGTACTATCAAGACAAGACGGGCACGGTGCCTCGA
GTCCCCTACTTTGCGCTGCCCGTGAGGGAGCCGGAACGGTACCCCCTCCCCACCGTCCTG
CCTCCTCTGTGCCCGAAGAAGAAGTGGCACCTTTTAAGACTAGCCCCCGAGAACCTGAAG
ACCTACCAGACCTTCCCATCAGGGAAGAGGGTCTCTCCACAG------------------
---GAGCGGAAAAAGAGAGACTGCTAC---------------------------TTTGAG
TTCAGAGCA------------
>Cow|ENSBTAG00000031150|ENSBTAT00000044082
ATGGCTTCTCGCAGCGCGGGC---------ACCCTACTGACAGAGTTCAATGCCGCTTAC
GTGCCC------------CCCGGCCTCATG------------------------------
------------------------CCCGGGTACAAAGGCCACGTTCCTGGTGTGGCCTTC
TCCTTCGGCTCCCCCTACGGTACCACCACCCTCAAGTACTTCCAGGACCAGCGCAATGCA
GCCCTGGGGAGGAGCTCCACTGCCTTCAGCAGAGGCGGCCACTTCCCGACCATCTTCTCC
CTGAACCCCACCCAAGTGCTGAGGAACCGCGCCCTCACCCGGGACCGCTGGCTGCACACC
CCCAGCTACACC---CGCTTCAACCTGGATAGCAGCCGCTGGGCCGAGCTCTTGCACTTC
TACCAGATGGCGCAGCGGCATCGGGAGCACTATCAAGACAAGACAGGCTTGGTGCACCGG
GTCCCCTACTTTGTGCTGCCCGTGAAGGAGTGGGACCGGTACCCCATCCCCACCGACCTG
CCTCCTCTGAGCCCGAAGGAGAAGTGGCATCTATTAAGAGTGGCCCCTGAGAACCTGAGG
ACCTACCAGACATTCCCATCGGGGAAGAGGGTCTCCCCACAG------------------
---GAGCGGCAAAGACGGGACTGCTAC---------------------------TTTGAA
TTCAGAGCG------------
>Dog|ENSCAFG00000029876|ENSCAFT00000047720
ATGGCCTCCCGCAGCGCGGGC---------ACGCTGCTGAGCGAGTTCAGTGCCGCCTAC
GTGCCT------------CCCGGCCTCATG------------------------------
------------------------CCCGGGTACCAGGGCCATGTTCCCAGCGTGGCCTTC
TCCGTCGGCTCCCCCTACGGCACCACCACCCTCAAGTACTTCCAGGACCAACGCAATGCA
GCCCTGGAGAGGAGCTACACTCCCTTCAGCAAAGGCGGCCACCTCCCTACCCTCTTCTCC
TCAAACCCCGACCTGGTGCTGAGTAAGCGCTCCCTCACCCGGGACCGCGGGCTGCACGTC
CCCAGCTACACC---CGCTTCAACCTGGACAGTGACCGCTTGGCCCAGATAACTGGTTTC
TACCAGATGGCACAGGAGCATCGGAAGTACTATCTAGACAAGACAGGCCTGGTGCCTCGG
GTCCCCTACTTCGTGTTGCCTGTGAAGGAGTGGGAACGGTACCCCCTCCCCACTGACCTT
CCTCCTCTGAGCCCAGAGAAGAAGTGGAACCTTTTAAGAGTATCCCCTGAGAATCTGAAG
ACCTACCAGACATTCCCCTCGGGGAAGAGGGTGTCCCCACAG------------------
---GAGCGGCAGAAGAGAGACCGATAC---------------------------TTTGAA
TTCAGAGCG------------
>Elephant|ENSLAFG00000016384|ENSLAFT00000016383
CTCAGCTATAACAGATCTGGCTGCCTTCACACCTTGTTAACT------------------
GTGCCCCTCACTCACTCCTCGTACTTCCTC------------------------------
------------------------TCCCTGTACCGAGGCCATGTTCCCAGTGTGGCCTTC
TCCTGTGGCTCCACCTACGGTACCACCACCCTCAAGTATTTCCAGGACCATCGCAATGCA
GCCATGGAGAAAAGCCACACTCCCTTCAGCAAAGGCGGCCACTTCCCGACCATCTTCTCC
CCAAACCCCAACCTGGTGCTGAGTAACCGCTCCCACACCTGGGACCGCTGGCTGCACATT
CCCAGCTACACC---CGCTATAACCTGGACAGTAGCCGCTCCAAAGACCTCACGCACTTC
TACCAGATGGTACAGCAGCATCGGGAGCACTATCGAGACAAGACGGGCACGGTGGCCCAG
GTCCCCTACTTCATGCTGCCTGTGAAGGAGTGGGAGCGGTACCCTATTCCCACCAACCTG
CCTCCTCTGAGCCTGAAGGACAAGTGGCACCTTTTAAGAGTGGCCCCTGAGAGCCTGAAT
ACCTACCAGACGTTCCCTTCGGGAAAGAGAGTCTCCCCACAA------------------
---GAGCGACAGAAAAGAGACTGTTAC---------------------------TTTGAG
TTCAGAGCG------------
>Bowhead|bmy_01061T0
ATGGCCTCCCGCGGTGCGGGC---------ACCCTACTGACCGAGTTCAACGCCGCCTAC
GTGCCC------------CCCGGCCTCATG------------------------------
------------------------CCCGGGTACCAAGGCCATGTTCCTGGCGTGGCCTTC
TCCTTCGGCTCCCCCTACGGCACCACCACGCTCAAGTACTTCCAGGAGCAGTGCAACGCA
GCCCTGGAGAAGAGCCACACTCCCTTCCGCAAAGGCGGCCACTTCCCAGCCAGCTTGTCC
CCAAACCCCAACCAGGTGCTGAGTGACCGCTCCTGCACCCGGGACCGCTGGCTGCACGCC
CCCAGCTGCACC---CGCTTCAACCTGGACAGTAGCCGCGCGGCCGAGCTCTCGCGTTTC
TACCAGATGACACAGCAGCATCGGGAGTACTATCAAGACAAGACGGGCATGGCGCCCCGG
GTCCCCTACTTCGTGCTGCCTGTGAGGGAGTGGGAACGGTACCCCACCCCCACCGACCTG
CCTCCCCTGGGCCCGAAGAAGAAGTGGCACCTTTTAAGAGTATCCCCTGAGAACCTGAGG
ACCTACCAGACATTCCCATCAGGGAAGAGGGTCTCCGCACAG------------------
---GAGCGACAGATGCGGGACTGCTAC---------------------------TTTGAG
TTCAGAGCC------------
>Minke|BACU014534
ATGGCCTCCCGCGGCGCGGGC---------ACCCTACTGACCGAGTTCAACGCCGCCTAC
GTGCCC------------CCCGGCCTCATG------------------------------
------------------------CCCGGGTACCAAGGCCATGTTCCTGGCGTGGCCTTC
TCCTTCGGCTCCCCCTACGGCACCACCACGCTCAAGTACCTCCAGGAGCAGCGCAACACA
------GAGAAGAGCCGCACTCCCTTCCGCAAAGGCCGCCACTTCCCGGCCAGCTTGTTC
CCAGACCCCAACCAGGTGCTGAGTGACCGCTCCCGCACCCGGGACCGCTGGCTGCACGCC
CCCAGCTGCACC---CGCCTCAACCTGGACAGTAGCCGCGCGGCCGAGCTCTCGCGCTTC
TACCAGATGACACAGCAGCATCGGGAGTACTATCAAGACAAGACGGGCATGGCGCCCCGG
GTCCCCTACTTCGTGCTGCCTGTGAGGGAGTGGGAACGGTACCCCACCCCCACCGACCTG
CCTCCTCTGGGCCCGAAGAAGAAGTGGCACCTTATAAGAGTATCCCCTGAGAACCTGAGG
ACCTACCAGACATTCCCATCAGGGAAGAGGGTCTCCGCACAG------------------
---GAGCGACAGATGCGGGACTGCTAC---------------------------TTTGAG
TTCAGAGCC------------
