# Supplementary material for: Insights into the Evolution of Longevity from the Bowhead Whale Genome
Source: Cell Rep. 2015 Jan 6;10(1):112–22. doi: 10.1016/j.celrep.2014.12.008 (PMC4536333; doi:10.1016/j.celrep.2014.12.008)
Supplement: Supplemental Folder 2. Species Used in the Analysis of Selective Pressure Variation, Single-Gene Orthologous Families Tested, Likelihood Ratio Tests, MAKER Parameters, and Full Assembly and Read Usage Data, Related to Experimental Procedures [file mmc3.zip › Tested SGOs/reciprocal_group_3576.2.fas]

>Gibbon|ENSNLEG00000017520|ENSNLET00000022342
ATGGCCGTCCCAGCCAAGAAGAGGAAGATGAACTTCTCGGAGCGGGAGGTGGAGATCATC
GTGGAGGAGCTGGAGCTGAAGAAGCACCTGCTGGTGAACCACTTCAACGCCGGGGTCCCC
CTGGCCGCCAAGAGCGCGGCCTGGCACGGCATCCTGAGAAGGGTCAATGCCGTGGCCACC
TGCCGCAGGGAGCTGCCTGAGGTCAAGAAGAAGTGGTCTGACCTCAAGACCGAGGTCCGT
CGCAAGGTTGCCCAGGTCCGGGCCGCCGTGGAGGGTGGTGAGGCGCCGGGGCCCACTGAG
GAGGACGGAGCTGGGGGGCCTGCAACAGGCGGTGGCAGTGGCGGCGGTGGCCCAGCTGTA
GCCCCAGTGCTGCTGACCCCCATGCAACAACGTATCTGCAACCTGCTGGGCGAGGCCACC
ATCATCAGCCTGCCCAGCACTACAGAGATCCACCCTGTGGCCCTCGGACCCTCGGCCACC
GCAGCCGCAGCCACGGTCACCCTGACACAGATCCCCACAGAGACCACCTATCACACGCTG
GAGGAGGGCGTGGTGGAGTACTGCACGGCTGAGGCGCCCCCACCTCTGCCACCGGAGGCC
CCTGTGGACATGATGGCCCAGCATGCAGACACGTCGGTCAAGCCGCAAGCACTCAAGAGC
CGCATTGCTCTCAACTCCGCCAAGCTGATACAGGAGCAGCGGGTCACCAACCTGCATGTG
AAGGAGATTGCACAGCACCTGGAACAGCAGAACGACCTACTGCAGATGATCCGCCGCTCC
CAGGAAGTGCAGGCCTGTGCCCAGGAGCGCCAGGCCCAGGCCATGGAGGGCACACAGGCT
GCCCTGAGCGTCCTCATCCAGGTCCTCCGGCCTATGATCAAAGATTTCCGCCGCTACCTG
CAGAGCAACACAGCTAACCCGGCCCCCGCCTCTGACCCTGGGCAGGTGGCCCAGAATGGG
CAGCCAGACAGCATCATCCAG
>Gorilla|ENSGGOG00000011178|ENSGGOT00000011218
ATGGCCGTCCCAGCCAAGAAAAGGAAGATGAACTTCTCGGAGCGGGAGGTGGAGATCATC
GTGGAGGAGCTGGAGCTGAAGAAGCACCTGCTGGTGAACCACTTCAACGCCGGGGTCCCC
CTGGCCGCCAAGAGCGCGGCCTGGCACGGCATCCTGAGAAGGGTCAACGCCGTGGCCACC
TGCCGCAGAGAGCTGCCTGAGGTCAAGAAGAAGTGGTCTGACCTCAAGACCGAGGTCCGT
CGCAAGGTTGCCCAGGTCCGGGCCGCCGTGGAGGGTGGTGAGGCGCCGGGGCCCACTGAG
GAGGACGGAGCTGGGGGGCCTGGGACAGGCGGTGGCAGTGGCGGCGGTGGCCCAGCTGTA
GCCCCAGTGCTGCTGACCCCCATGCAACAACGTATCTGCAACCTGCTGGGCGAGGCCACC
ATCATCAGCCTGCCCAGCACCACAGAGATCCACCCTGTGGCCCTCGGACCCTCGGCCACC
GCAGCCGCAGCCACGGTCACCCTGACGCAGATCCCCACAGAGACCACCTATCACACGCTG
GAGGAGAGCGTGGTGGAGTACTGCACGGCTGAGGCGCCCCCACCTCTGCCACCGGAGGCC
CCTGTGGACATGATGGCCCAGCATGCAGACACGTCGGTCAAGCCGCAAGCGCTCAAGAGC
CGCATTGCTCTCAACTCCGCCAAGCTGATACAGGAGCAGCGGGTCACCAACCTGCATGTG
AAGGAGATCGCACAGCACCTGGAACAGCAGAACGACCTACTGCAGATGATCCGCCGCTCC
CAGGAAGTGCAGGCCTGTGCCCAGGAGCGCCAGGCCCAGGCCATGGAGGGCACACAGGCT
GCCCTGAGCGTCCTCATCCAGGTCCTCCGGCCTATGATCAAAGATTTCCGCCGCTACCTG
CAGAGCAACACAGCTAACCCGGCCCCCGCCTCTGACCCTGGGCAGGTGGCCCAGAATGGG
CAGCCAGACAGCATCATCCAG
>Guinea_Pig|ENSCPOG00000008322|ENSCPOT00000008397
ATGGCTGTCCCAGCCAAAAAGAGGAAGATGAACTTCTCAGAGCGGGAGGTGGAGATCATC
GTGGAGGAGCTGGAGCTTAAGAAGCACCTGCTGGTGAACCACTTCAACGCCGGGGTCCCT
CTAGCCGCCAAGAGTGCGGCGTGGCACAGCATCCTGCGAAGGGTCAACGCCGTGGCCACG
TGCCGCAGGGAACTGCCCGAAGTCAAGAAGAAGTGGTCTGACCTCAAGACTGAGGTTCGT
CGCAAGGTTGCCCAAGTCCGTGCTGCTGTGGAGGGTGGTGAGGCCCCAGGCTCCACAGAG
GAGGATGGAGCTTCTGGGGCTGGGACAGGTGGTAGCAGTGGCGGAGGTGGTCCAGCGGTA
GCCCCCGTCCTGCTGACCCCCATGCAACAACGCATCTGCAACCTGCTGGGTGAGGCCACC
ATCATCAGTCTGCCCAGTACCACAGAGATCCACCCTGTGGCCCTTGGACCCGCGGCCACT
GCAGCCGCAGCCACGGTCACCCTGACACAGATCCCCACAGAGACCACCTACCACACGCTG
GAGGAGGGTGTGGTTGAGTACTGCACGGCCGAGGCCCCGCCACCTCTGCCAGCTGAAGCC
CCCGTGGAAATGATGGCCCAACACAGCGACACATCCGTCAAACCACAGGCACTCAAGAGT
CGCATCGCCCTCAACTCAGCCAAACTGATCCAGGAGCAGCGGGTCACCAACCTGCACGTG
AAGGAGATTGCCCAGCACCTGGAGCAGCAGAACGACCTGCTGCAGATGATCCGCCGCTCA
CAGGAGGTGCAGGCCTGTGCCCAGGAGCGCCAGGCCCAGGCCATGGAGGGCACCCAGGCA
GCCCTGAGTGTGCTTATCCAGGTCCTCCGACCCATGATCAAAGATTTCCGCCGCTACCTG
CAGAGCAACACTCCCGCTCCGACCCCTGCCTCTGACCCTGGACAGGTGGCCCAGAATGGG
CAGTCTGACAGCGTCATCCAA
>Horse|ENSECAG00000014827|ENSECAT00000015491
ATGGCTGTCCCAGCCAAGAAGAGGAAGATGAACTTCTCTGAGCGAGAGGTGGAGATCATC
GTGGAGGAGCTGGAACTGAAGAAGCACCTGCTGGTGAACCACTTCAACGCCGGGGTCCCT
CTGGCTGCCAAGAGCGCCGCCTGGCACGGCATCCTGAGAAGGGTCAACGCTGTGGCCACC
TGCCGCAGGGAGCTGCCTGAAGTCAAGAAGAAATGGTCTGACCTCAAGACCGAGGTCCGT
CGAAAGGTTGCCCAGGTCCGGGCGGCCGTGGAGGGTGGCGAGGCCCCAGGGTCCACTGAG
GAGGATGGAGCTGGTGGACCTGGGACAGGTGGTGGCAGTGGCGGCGGTGGCCCAGCTGTA
GCCCCTGTACTGCTCACCCCCATGCAGCAGCGCATCTGCAACCTACTGGGCGAGGCCACC
ATCATCAGCCTGCCCAGTACCACAGAGATCCACCCTGTGGCCCTTGGACCCACGGCCACT
GCAGCCGCAGCCACGGTCACCCTGACACAGATCCCCACAGACACCACCTATCACACTCTG
GAGGAGGGAGTGGTAGAGTACTGCACAGCCGAGGCCCCCCTGCCCCTGCCAGCCGAGGCC
CCGGTGGAGATGATGGCCCAGCACGCTGACACCTCCGTCAAGCCGCAGGCACTTAAGAGC
CGCATCGCCCTCAACTCGGCCAAGCTGATCCAGGAGCAGCGGGTCACCAATCTGCACGTG
AAGGAGATCGCCCAGCACCTGGAGCAGCAGAACGACCTGCTGCAGATGATCCGCCGCTCC
CAGGAAGTGCAGGCCTGCGCCCAGGAGCGCCAGGCTCAGGCCATGGAGGGCACCCAGGCG
GCCCTGAGTGTCCTCATCCAGGTCCTCCGGCCCATGATCAAAGATTTCCGCCGCTACCTG
CAGAGCAACACACCTAATCCCGCCCCTACCTCTGACCCTGGACAGGTGGCCCAGAATGGG
CAGCCCGACAGCATCATCCAG
>Mouse|ENSMUSG00000039164|ENSMUST00000048431
ATGGCTGTCCCAGCCAAGAAGAGGAAGATGAACTTTTCAGAGCGGGAAGTGGAGATCATC
GTGGAGGAACTGGAACTGAAGAAGCACCTGCTGGTGAACCACTTCAATGCTGGGGTCCCT
CTGGCTGCCAAGAGTGCAGCCTGGCATGGCATCCTGAGAAGGGTCAACGCTGTGGCCACC
TGCCGTAGGGAGCTGCCCGAAGTCAAGAAGAAGTGGTCCGACCTCAAGACCGAGGTCCGT
CGCAAGGTTGCCCAAGTCCGAGCTGCTGTAGAAGGTGGCGAAGCTCCAGGGCCCACAGAA
GATGATGGAGCTGGTGGGCCTGGGACAGGCAGTGGCAGTGGTGGCAGTGGCACAGCCATA
GCTCCTGTACTGCTGACCCCTATGCAACAGAGGATCTGCAACCTGTTGGGTGAGGCCACC
ATCATCAGCCTACCCAGTACCACAGAGATCCATCCCGTGGCCCTCGGATCCACGGCCACT
ACAGCCGCAGCCACCGTCACCCTGACACAGATCCCCACCGAGACCACCTACCACACGCTG
GAGGAGGGAGTGGTGGAGTACTGCACAGCTGAAGCGCCCCCACCCCTGCCAACAGAGGCC
CCGGTGGAGATGATAGCCCAGCCCCCAGACACATCTGTCAAACCACAGGCACTTAAAAGC
CGTATTGCCCTCAATTCAGCCAAGCTGATCCAGGAGCAGCGGGTCACCAACCTGCACATA
AAGGAGATCGCCCAGCACCTGGAGCAGCAGAATGGCCTGCTACAGATGATCCGGCGTTCT
CAGGAGGTGCAGGCCTGTGCCCAGGAACGGCAGGCCCAGGCCATGGAGGGCACTCAGGCG
GCCCTGAGTGTCCTCATCCAGGTCCTCCGGCCCATGATTAAAGATTTCCGACGCTACCTA
CAGAATAACACTCCCAACCCAGCCCCAGCCTCTGCCCCTGGACCGGTGGCCCAGAATGGG
CAGCCAGACAGCATCATCCAG
>Opossum|ENSMODG00000005695|ENSMODT00000007196
ATGGCGGTGCCAGCTAAGAAGAGGAAGATGAACTTCTCAGAGCGTGAGGTGGAGATCATC
GTGGAAGAGCTAGAGCGGCAAAAACACCTGCTCATCAACCACTTCAATGCAGGCGTGCCC
CTGGCGGCCAAGAGCGCAGCCTGGCACAACATCCTGAGACGGGTCAATGCCGTAGCCACG
TGCCGTCGGGAGCTGCCCGAAGTCAAGAAGAAGTGGTCGGATCTGAAGACTGAGGTCCGC
CGCAAGGTGGCTCAGGTCCGGGCTGCCGTGGAGGGCAGTGAGCCCCACGGCGGGCCAGAG
GAGGGAGGCCCAGGTGGCCCTGGCCCTGGCCCGGGCCCTGGAGGTGCTGGCCCTTCCGTG
GCCCCTGTCCTGCTGACCCCTATGCAGCAGCGCATCTGTAACCTGTTGGGTGAGGCCACC
ATCATCAGCCTGCCAGGCGCAGCTGAGATCCATCCGGTGGCTCTAGGG------GCAGCC
ACAGCTGCGGCCACTGTCACCCTGACACAGATTCCCACTGAGACCACCTATCATACATTG
GAGGATGGAGTGGTAGAATACTGTACAACAGAGACACCCACGACAGTGACTGCTGAGGCA
CCTGTGGAGATGATGGCCCACCAAGCTGATGTGTCTGTCAAGCCTCAAGCACTGAAAAGC
CGCATTGCACTTAACTCAGCCAAACTCATACAGGAGCAGCGGGTCACTAACCTGCATGTA
AAGGAAATTGCTCAGCACTTAGAACAACAGAATGACCTCTTGCAAATGATTCGGCGTTCA
CAAGAAGTCCAGGCTTGTGCCCAGGAGCGCCAAGCCCAAGCAATGGAAGGGACCCAGGCA
GCTCTGAGTGTCCTCATCCAGATCCTCCGTCCTATGATAAAAGATTTCCGCCGGTATCTA
CAGAGCAACACGCCAAATCCTGCTACACCATCTGATCCAGGTCAGGTGACCCAGAATGGA
CAACAAGATAGTCTTATCCAA
>Orangutan|ENSPPYG00000019640|ENSPPYT00000022917
ATGGCCGTCCCAGCCAAGAAAAGGAAGATGAACTTCTCGGAGCGGGAGGTGGAGATCATC
GTGGAGGAGCTGGAGCTGAAGAAGCACCTGCTGGTGAACCACTTCAACGCCGGGGTCCCC
CTGGCCGCCAAGAGCGCGGCCTGGCACGGCATCCTGAGAAGGGTCAACGCCGTGGCCACC
TGCCGCAGGGAGCTGCCTGAGGTCAAGAAGAAGTGGTCTGACCTCAAGACCGAGGTCCGT
CGCAAGGTTGCCCAGGTCCGGGCCGCCGTGGAGGGTGGTGAGGCGCCGGGGCCCACTGAG
GAGGACGGAGCTGGGGGGCCTGGGACAGGCGGTGGCAGTGGCGGCGGCGGCCCAGCTGTA
GCCCCAGTGCTGCTGACCCCCATGCAACAACGTATCTGCAACCTGCTGGGCGAGGCCACC
ATCATCAGCCTGCCCAGCACCGCAGAGATCCACCCTGTGGCCCTCGGACCCTCGGCCACC
GCAGCCGCAGCCACGGTCACCCTGACACAGATCCCCACAGAGACCACCTATCACACGCTG
GAGGAGGGCGTGGTGGAGTACTGCACGGCTGAGGCGCCCCCACCTCTGCCACCGGAGGCC
CCTGTGGACATGATGGCCCAGCACGCAGACACGTCGGTCAAGCCGCAAGCGCTCAAGAGC
CGCATTGCTCTCAACTCCGCCAAGCTGATACAGGAGCAGCGGGTCACCAACCTGCATGTG
AAGGAGATCGCACAGCACCTGGAACAGCAGAACGACCTACTGCAGATGATCCGCCGCTCC
CAGGAAGTGCAGGCCTGTGCCCAGGAGCGCCAGGCCCAGGCCATGGAGGGCACACAGGCT
GCCCTGAGCGTCCTCATCCAGGTCCTCCGGCCTATGATCAAAGATTTCCGCCGCTACCTG
CAGAGCAACACAGCTAACCCGGCCCCCGCCTCTGACCCTGGGCAGGTGGCCCAGAACGGG
CAGCCAGACAGCATCATCCAG
>Platypus|ENSOANG00000006187|ENSOANT00000009892
------------------------------------------------------------
------------------------------------------------------------
------------------------------------------------------------
------------------------------------------------------------
------------------------------------------------------------
------------------------------------------------------------
------------------------------------------------------------
------------------------------------------------------------
------------------------------------------------------------
------------------------------------------------------------
------------------------------------------------------------
------------------------------------------------------------
------------------------------------------------------------
---GAGGTGCAGGCGTGCGCCCAGGAGCGCCAAGCCCAGGCCATGGAAGGGACCCAGGCA
GCCCTGAGCGCCCTCATCCAGGTCCTCCGTCCGATGATCAAAGATTTCCGCCGTTACCTG
CAGAGCAACACGCCCAGCCCCGCACCACCTTCCGATCCCGGACAGATGACCCAGAACGGG
CAACAGGACGGCATCATCCAG
>Rabbit|ENSOCUG00000013385|ENSOCUT00000013378
ATGGCCGTGCCAGCCAAGAAGAGGAAGATGAACTTCTCTGAGCGGGAGGTGGAGATCATC
GTGGAGGAGCTGGAGCTGAAGAAGCACCTGCTGGTGAACCACTTCAACGCTGGGGTCCCT
CTGGCCGCCAAGAGCGCGGCCTGGCACGGCATCCTGAGGAGGGTCAACGCCGTGGCCACC
TGCCGGAGGGAGCTGCCTGAGGTCAAGAAGAAGTGGTCAGACCTCAAGACCGAGGTCCGG
CGCAAGGTCGCCCAGGTCCGGGCCGCCGTGGAAGGTGGCGAGGCCCCGGGGCCCACTGAG
GAGGATGGCGCCGGTGGGCCAGGGACAGGTGGCGCCGGTGGCGCCGGTGGCCCAGCGGTA
GCCCCTGTGCTGCTGACCCCCATGCAACAGCGCATCTGCAACCTGCTGGGCGAGGCCACC
ATCATCAGCCTGCCCAGTGCCACAGAGATCCACCCCGTGGCCCTCGGACCCACGGCCACT
GCAGCCGCGGCCACGGTCACCCTGACACAGATCCCCACAGAGACCACCTACCACACGCTG
GAGGAGGGCGTGGTGGAGTACTGCACGGCTGAGGCGCCCCCAGCCCTGCCGGCCGAGGCG
CCCGTGGAGATGATGGCCCAGCACGCGGACACGCCCGTCAAGCCGCAGGCGCTCAAGAGT
CGCATCGCCCTCAACTCGGCCAAACTCATCCAGGAGCAGCGGGTCACCAACCTGCATGTG
AAGGAGATCGCCCAGCACCTGGAGCAGCAGAACGACCTGCTGCAGATGATCCGCCGCTCC
CAGGAGGTGCAGGCCTGTGCCCAGGAGCGCCAGGCCCAGGCCATGGAGGGCACCCAGGCG
GCCCTGAGCGTGCTCATCCAGGTCCTCCGGCCCATGATCAAAGATTTCCGCCGCTACCTG
CAGAGTAACACGCCCAGCCCGGCCTCCGCCTCTGAGCCCGGACAGGTGGCCCAGAACGGG
CAGCCGGACAGCATCATGCAG
>Rat|ENSRNOG00000050204|ENSRNOT00000072241
ATGGCTGTCCCAGCCAAGAAGAGGAAGATGAACTTTTCAGAGAGGGAAGTGGAGATCATC
GTGGAGGAACTGGAACTGAAGAAGCACCTGCTGGTGAACCACTTCAATGCTGGGGTCCCT
CTGGCTGCTAAGAGTGCGGCCTGGCATGGCATCCTGAGAAGGGTCAACGCTGTGGCCACC
TGCCGTAGGGAGCTGCCCGAAGTCAAGAAGAAGTGGTCCGACCTCAAGACCGAGGTCCGT
CGCAAGGTTGCCCAAGTCCGAGCTGCTGTAGAAGGTGGCGAGGCTCCAGGGCCCACAGAA
GAAGATGGAGCTGGTGGACCTGGGACAGGCGGTGGCAGTGGTGGCAATGGCACAGCCATA
GCTCCTGTACTGCTGACCCCAATGCAACAGAGAATCTGCAACCTGTTGGGTGAGGCCACC
ATCATCAGCCTACCCAGTACCACAGAGATCCATCCCGTGGCCCTCGGACCCACGGCCACT
ACAGCCGCAGCCACGGTCACCCTGACACAGATCCCCACTGAGACCACCTACCACACACTG
GAGGAGGGAGTGGTGGAGTACTGCACAGCTGAAGCCCCTCAGCCCCTGCCGACAGAGGCC
CCAGTTGAGATGATAGCCCAGCCTGCAGAGACCTCCGTCAAACCACAGGCACTCAAGAGC
CGTATTGCCCTCAATTCGGCCAAGCTGATCCAGGAGCAGCGGGTCACCAACCTACACATA
AAAGAGATCGCCCAGCACCTGGAGCAGCAGAACGACCTGCTACAGATGATCCGGCGTTCT
CAGGAGGTGCAGGCCTGTGCCCAGGAGCGGCAGGCCCAGGCCATGGAGGGCACCCAGGCA
GCCCTGAGTGTTCTCATCCAGGTCCTACGGCCCATGATTAAAGATTTCCGACGCTACCTA
CAGAGTAACACTCCCAACCCAGCCTCAGCCCCTGACCCTGGACAGGTGGCCCAGAACGGG
CAGCCAGACAGCATCATCCAG
>Macaque|ENSMMUG00000004685|ENSMMUT00000006618
ATGGCCGTCCCAGCCAAGAAGAGGAAGATGAACTTCTCGGAGCGGGAGGTGGAGATCATC
GTGGAGGAGCTGGAGCTGAAGAAGCACCTGCTGGTGAACCACTTCAACGCCGGGGTCCCC
CTGGCCGCCAAGAGCGCGGCCTGGCACGGCATCCTGAGAAGGGTCAACGCTGTGGCCACC
TGCCGCAGGGAGCTGCCTGAGGTCAAGAAGAAGTGGTCTGACCTCAAGACTGAGGTCCGT
CGCAAGGTTGCCCAGGTCCGGGCCGCCGTGGAGGGTGGTGAGGCGCCGGGATCCACTGAG
GAGGACGGAGCTGGGGGGCCTGGGACAGGCGGTGGCAGTGGCGGCGGTGGCCCAGCTGTA
GCCCCAGTGCTGCTGACCCCCATGCAACAACGTATCTGCAACCTGCTGGGCGAGGCCACC
ATCATCAGCCTGCCCAGCACCACAGAGATCCACCCTGTGGCCCTCGGACCCTCGGCCACC
GCAGCCGCAGCCACGGTCACCCTGACACAGATCCCCACAGAGACTACCTATCACACGCTG
GAGGAGGGCGTGGTGGAGTACTGCACGGCTGAGGCGCCCCCGCCGCTGCCCCCGGAGGCC
CCTGTGGACATGATGGCCCAGCATGCAGACACATCGGTCAAGCCGCAAGCGCTCAAGAGC
CGCATTGCTCTCAACTCCGCCAAGCTGATACAGGAGCAGCGGGTCACCAACCTGCATGTG
AAGGAGATCGCACAGCACCTGGAGCAGCAAAACGACCTACTGCAGATGATCCGCCGCTCC
CAGGAAGTGCAGGCCTGTGCCCAGGAGCGCCAGGCCCAGGCCATGGAGGGCACACAGGCT
GCCCTGAGCGTCCTCATCCAGGTCCTCCGGCCCATGATCAAAGATTTCCGCCGCTACCTG
CAGAGCAACACAGCTAACCCGGCCCCCACCTCTGACCCTGGGCAGGTGGCCCAGAACGGG
CAGCCAGACAGCATCATCCAG
>Marmoset|ENSCJAG00000019895|ENSCJAT00000039060
ATGGCAGTCCCAGCCAAGAAGAGGAAGATGAACTTCTCGGAGCGGGAGGTGGAGATCATC
GTGGAGGAGCTGGAGCTGAAGAAGCACCTGCTGGTGAACCACTTCAACGCCGGGGTACCC
CTGGCTGCCAAGAGCGCGGCCTGGCACGGCATCCTGAGAAGGGTCAACGCCGTGGCCACC
TGCCGCAGGGAGCTGCCTGAGGTCAAGAAGAAGTGGTCTGACCTCAAGACCGAGGTCCGT
CGTAAGGTTGCCCAGGTCCGGGCTGCTGTGGAGGGTGGCGAGGCCCCGGGGCCCACTGAG
GAGGACGGAGCTGGGGGGCCTGGGACAGGCGGTGGCAGTGGCGGCGGTGGCCCAGCTGTA
GCCCCCGTGCTGCTGACCCCCATGCAACAACGTATCTGCAACCTGCTGGGTGAGGCCACC
ATCATCAGCCTGCCTAGCACCACAGAGATCCACCCCGTGGCCCTCGGACCCTCGGCCACC
GCAGCCACCGCCACGGTCACCCTGACACAGATCCCCACAGAGACCACCTATCACACCCTG
GAGGAGGGCGTGGTGGAGTACTGCACAACTGAGGCGCCTCCGCCGCTGCCGCCAGAGGCT
CCCGTGGAGATGATGGCCCAGCATGCAGACACGGCAGTCAAGCCGCAGGCGCTCAAGAGC
CGCATTGCCCTCAACTCCGCCAAGCTGATACAGGAGCAGCGAGTAACCAACCTGCATGTG
AAGGAGATCGCGCAGCACCTGGAGCAGCAGAACGACCTGCTGCAGATGATCCGCCGCTCC
CAGGAAGTGCAGGCCTGTGCCCAGGAGCGCCAGGCCCAGGCCATGGAGGGCACACAAGCC
GCCCTGAGCGTCCTCATTCAGGTCCTCCGGCCCATGATTAAAGATTTCCGCCGCTACCTA
CAGAGCAACACAGCTAACACGGCCCCTGCCTCTGACCCTGGGCAGGTGGCCCAGAATGGG
CAGCCAGACAGCATCATCCAG
>Microbat|ENSMLUG00000013565|ENSMLUT00000013561
ATGGCCGTCCCAGCCAAGAAGAGGAAGATGAACTTCTCTGAGCGAGAGGTGGAGATCATC
GTGGAGGAGCTGGAACTGAAGAAGCACCTGCTGGTGAACCACTTCAACGCCGGGGTCCCG
CTGGCTGCCAAGAGCGCGGCCTGGCACGGCATCCTGAGGAGGGTGAACGCTGTGGCCACC
TGCCGCAGGGAGCTGCCCGAGGTCAAGAAGAAGTGGTCTGATCTCAAGACCGAGGTCCGT
CGCAAGGTTGCCCAAGTCCGGGCGGCTGTGGAGGGTGGCGAGGCCCCAGGGCCCAATGAG
GAAGATGGAGCTGGCGGGCCAGGGCCAGGTGGTAGCAGTAGTGGCGGTGGCCCAGCGGTA
GCCCCCGTCCTGCTCACCCCCATGCAACAGCGCATCTGCAATCTGCTGGGTGAGGCCACC
ATCATCAGCCTGCCCAGTGCCACAGAGATCCACCCTGTGGCCCTTGGACCCACGGCTACT
GCAGCCGCAGCCACGGTCACCCTGACACAGATCCCCACAGAGACCACCTACCACACGCTG
GAGGAGGGGGTGGTCGAGTACTGCACCGCTGAGGCCCCCCCGCCCCTGCCAGCGGAGGCC
CCTGTGGAGATGATCGCCCAGCATGCTGACCCCTCAGTCAAGCCACAGGCACTCAAGAGC
CGCATTGCCCTCAACTCAGCCAAGCTGATCCAGGAGCAGCGGGTCACCAACCTGCACGTG
AAGGAGATCGCCCAGCACCTGGAGCAGCAGAACGACCTGCTGCAGATGATCCGCCGCTCA
CAGGAGGTGCAGGCCTGCGCCCAGGAGCGCCAGGCTCAGGCCATGGAGGGCACGCAGGCG
GCCCTGAGCGTCCTCATCCAAATCCTCCGGCCCATGATCAAAGATTTCCGCCGCTACCTG
CAGAGCAACACATCCAACCCTGCCCCCGCCTCTGACCCTGGACAGATGGCCCAGAATGGA
CAGCCAGACAGCATCATCCCG
>Human|ENSG00000171169|ENST00000373078
ATGGCCGTCCCAGCCAAGAAAAGGAAGATGAACTTCTCAGAGCGGGAGGTGGAGATCATC
GTGGAGGAGCTGGAGCTGAAGAAGCACCTGCTGGTGAACCACTTCAACGCCGGGGTACCC
CTGGCCGCCAAGAGTGCGGCCTGGCACGGCATCCTGAGAAGGGTCAACGCCGTGGCCACC
TGCCGCAGAGAGCTGCCTGAGGTCAAGAAGAAGTGGTCTGACCTCAAGACCGAGGTCCGT
CGCAAGGTTGCCCAGGTCCGGGCCGCCGTGGAGGGTGGTGAGGCGCCGGGGCCCACTGAG
GAGGACGGAGCTGGGGGGCCTGGGACAGGCGGTGGCAGTGGTGGCGGTGGCCCAGCTGTA
GCCCCAGTGCTGCTGACCCCCATGCAACAACGTATCTGCAACCTGCTGGGCGAGGCCACC
ATCATCAGCCTGCCCAGCACCACAGAGATCCACCCTGTGGCCCTCGGACCCTCGGCCACC
GCAGCCGCAGCCACGGTCACCCTGACACAGATCCCCACAGAGACCACCTATCACACGCTG
GAGGAGGGCGTGGTGGAGTACTGCACGGCTGAGGCGCCCCCACCTCTGCCACCAGAGACC
CCTGTGGACATGATGGCCCAGCATGCAGACACGTCGGTCAAGCCGCAAGCGCTCAAGAGC
CGCATTGCTCTCAACTCCGCCAAGCTGATACAGGAGCAGCGGGTCACCAACCTGCATGTG
AAGGAGATCGCACAGCACCTGGAACAGCAGAACGACCTACTGCAGATGATCCGCCGCTCC
CAGGAAGTGCAGGCCTGTGCCCAGGAGCGCCAGGCCCAGGCCATGGAGGGCACACAGGCT
GCCCTGAGCGTCCTCATCCAGGTCCTCCGGCCTATGATCAAAGATTTCCGCCGCTACCTG
CAGAGCAACACAGCTAACCCGGCCCCCGCCTCTGACCCTGGGCAGGTGGCCCAGAATGGG
CAGCCAGACAGCATCATCCAG
>Chimp|ENSPTRG00000021409|ENSPTRT00000039610
ATGGCCGTCCCAGCCAAGAAAAGGAAGATGAACTTCTCGGAGCGGGAGGTGGAGATCATC
GTGGAGGAGCTGGAGCTGAAGAAGCACCTGCTGGTGAACCACTTCAACGCCGGGGTCCCC
CTGGCCGCCAAGAGCGCGGCCTGGCACGGCATCCTGAGAAGGGTCAACGCCGTGGCCACC
TGCCGCAGAGAGCTGCCTGAGGTCAAGAAGAAGTGGTCTGACCTCAAGACCGAGGTCCGT
CGCAAGGTTGCCCAGGTCCGGGCCGCCGTGGAGGGTGGTGAGGCGCCGGGGCCCACTGAG
GAGGACGGAGCTGGGGGGCCTGGGACAGGCGGTGGCAGTGGCGGCGGTGGCCCACCTGTA
GCCCCAGTGCTGCTGACCCCCATGCAACAACGTATCTGCAACCTGCTGGGCGAGGCCACC
ATCATCAGCCTGCCCAGCACCACAGAGATCCACCCTGTGGCCCTCGGACCCTCGGCCACC
GCAGCCGCAGCCACGGTCACCCTGACACAGATCCCCACAGAGACCACCTATCACACGCTG
GAGGAGGGCGTGGTGGAGTACTGCACGGCTGAGGCGCCCCCACCTCTGCCACCGGAGGCC
CCTGTGGACATGATGGCCCAGCATGCAGACACGTCGGTCAAGCCGCAAGCGCTCAAGAGC
CGCATTGCTCTCAACTCCGCCAAGCTGATACAGGAGCAACGGGTCACCAACCTGCATGTG
AAGGAGATCGCACAGCACCTGGAACAGCAGAACGACCTACTGCAGATGATCCGCCGCTCC
CAGGAAGTGCAGGCCTGTGCCCAGGAGCGCCAGGCCCAGGCCATGGAGGGCACACAGGCT
GCCCTGAGCGTCCTCATCCAGGTCCTCCGGCCTATGATCAAAGATTTCCGCCGCTACCTG
CAGAGCAACACAGCTAACCCGGCCCCCGCCTCTGACCCTGGGCAGGTGGCCCAGAATGGG
CAGCCAGACAGCATCATCCAG
>Cow|ENSBTAG00000012156|ENSBTAT00000016123
ATGGCCGTTCCCGCCAAGAAAAGGAAGATGAACTTCTCTGAGCGTGAGGTGGAGATCATC
GTGGAGGAGCTGGAACTGAAGAAGCACCTGCTGGTGAACCACTTCAACGCCGGCGTCCCT
CTGGCTGCCAAGAGTGCGGCGTGGCACGGCATTCTGAGAAGGGTCAATGCCGTGGCCACC
TGCCGCCGGGAGCTGCCCGAGGTCAAGAAGAAGTGGTCCGACCTCAAGACCGAGGTCCGT
CGCAAGGTTGCCCAGGTCCGGGCGGCCGTAGAGGGTGGCGAGGCCCCAGGGCCCACTGAG
GAAGATGGAGCAGGTGGGCCCGGGACAGGCGGTGGCAGTGGCGCCGGTGGCCCCGCTGTG
GCCCCTGTACTGCTCACCCCCATGCAACAACGCATCTGCAACCTGCTGGGTGAGGCCACC
ATTATCAGCTTGCCCAGTACCGCAGAGATCCACCCCGTGGCCCTTGGACCCACAGCCACT
GCAGCCGCCGCCACAGTCACCCTGACACAGATCCCCACAGAGACCACCTATCACACGCTG
GAGGAGGGAGTGGTAGAGTACTGCACAGCTGAGGCCCCCCCGCCCCTGCCGGCCGAGGCC
CCTGTGGAGATGATGGCCCAGCACGCTGATACCTCGGTCAAGCCGCAGGCGCTCAAGAGC
CGCATAGCCCTCAACTCAGCCAAGCTGATCCAGGAGCAGCGGGTCACCAACCTGCATGTG
AAGGAGATCGCCCAGCACCTGGAGCAGCAGAACGACCTGCTACAGATGATCCGTCGCTCC
CAGGAGGTGCAGGCTTGTGCCCAGGAGCGCCAGGCTCAGGCCATGGAGGGCACCCAGGCG
GCCCTGAGCGTCCTCATCCAGGTCCTCCGGCCCATGATCAAAGATTTCCGCCGCTACCTC
CAGAGCAACATGCCCAACCCCGCCACCGCCTCGGAGCCTGGACAGGTGGCCCAGAACGGG
CAGCCAGACAGCATCATCCAA
>Dog|ENSCAFG00000020093|ENSCAFT00000031983
ATGGCTGTCCCAGCCAAGAAGAGGAAGATGAACTTCTCTGAGCGAGAGGTTGAGATCATC
GTGGAGGAGCTGGAACTAAAGAAACACCTGCTGGTGAACCACTTCAACGCCGGGGTCCCT
CTGGCTGCCAAGAGTGCGGCCTGGCATGGCATCTTGAGAAGGGTCAACGCTGTGGCCACC
TGCCGCAGGGAGTTGCCTGAGGTCAAGAAGAAGTGGTCTGACCTCAAGACCGAGGTCCGT
CGCAAGGTGGCCCAGGTCCGGGCAGCGGTGGAGGGTGGCGAGGCCCCAGGGCCCACTGAG
GAGGATGGAGCCGGTGGGCCTGGGACAGGTGGTGGCAGTGGCAGCGGTGGCCCAGCTGTA
GCCCCCGTCCTGCTCACCCCCATGCAACAGCGCATCTGCAACCTGCTGGGTGAGGCCACC
ATCATCAGCTTGCCCAGTACCACAGAGATCCACCCCGTGGCCCTCGGACCCACAGCCACT
GCAGCTGCAGCCACGGTCACCCTGACACAGATCCCCACGGAGACCACCTATCACACACTC
GAGGAGGGAGTGGTGGAGTACTGCACGGCAGAGGCCCCTCCACCCTTGCCAGCCGAGGCC
CCCGTAGAGATGATGGCCCAGCACGCCGACACCTCAGTCAAACCCCAAGCACTCAAGAGC
CGCATAGCCCTCAACTCAGCCAAGCTGATCCAGGAGCAGCGGGTCACCAATCTGCATGTG
AAGGAGATCGCCCAGCACCTGGAGCAGCAGAATGACCTGCTACAGATGATCCGCCGCTCC
CAGGAGGTGCAGGCCTGTGCCCAGGAGCGCCAGGCCCAGGCCATGGAGGGCACCCAGGCA
GCGCTGAGCGTCCTCATCCAGGTCCTCCGACCCATGATCAAAGATTTCCGGCGCTACCTG
CAGAGCAACACGCCCAACCCCACGCCTGCCTCTGAGCCTGGACAGGTGGCCCAGAATGGG
CAGCCCGACAATATCATCCAA
>Elephant|ENSLAFG00000031104|ENSLAFT00000033465
ATGGCTGTCCCAGCGAGGAAGAGGAAGATGAACTTCTCTGAGCGGGAGGTGGAGATCATC
GTGGAGGAGCTGGAGCTGAAGAAGCACCTGCTGGTGAACCACTTCAACGCTGGGGTACCT
CTGGCCGCCAAGAGCGCGGCCTGGCACGGCATCCTGAGAAGGGTCAACGCTGTGGCCACC
TGCCGAAGGGAGCTGCCCGAGGTCAAGAAAAAGTGGTCTGATCTTAAGACCGAGGTCCGT
CGCAAGGTGGCCCAGGTTCGGGCGGCCGTGGAAGGTGGCGAGGTCCCTGGGCCCACGGAG
GAGGACGGAGCTGGTGGGCCTGGGACAGGTGGTGGCAGTGGTGGTGGTGGCCCAACTGTA
GCCCCTGTACTGCTGACCCCCATGCAGCAACGGATCTGCAACCTGCTGGGCGAGGCCACC
ATCATCAGCTTGCCCACTACCACAGAGATCCACCCTGTGGCCCTCGGACCCACAGCCACT
GCAGCCGCAGCCACGGTCACCCTGACACAGATCCCCACTGAGACCACCTATCACACTTTG
GAGGACGGAGTGGTAGAGTACTGCACAACCGAGGCTCCCCCGCCCCTGCCGGCCGAGGCC
CCCGTGGAGATGATTACCCAGCACACAGACACGTCGGTCAAGCCACAGGCACTCAAGAGT
CGCATCGCCCTCAACTCGGCCAAGCTGATCCAGGAGCAGCGGGTCACCAATCTACACGTG
AAGGAGATTGCCCAACACCTGGAGCAGCAGAACGACCTCCTGCAGATGATCCGCCGCTCC
CAAGAGGTGCAAGCCTGTGCCCAGGAACGCCAGGCCCAGGCCATGGAGGGCACCCAGGCA
GCCCTGAGTGTCCTCATCCAGGTCCTCCGGCCCATGATTAAAGATTTCCGCCGCTATCTG
CAGAGCAACACACCAAACCCCGCTCCAGCCTCTGACCCTGGTCAGGTGGCCCAGAACGGG
CAGCCGGACAGCATCATCCAA
>Bowhead|bmy_04076T0
ATGGCCGTCCCAGCCAAGAAAAGGAAGATGAACTTTTCTGAGCGAGAGGTGGAGATCATC
GTGGAGGAGTTGGAACTGAAGAAGCACCTGCTGGTGAACCACTTCAACGCTGGGGTCCCT
CTGGCTGCCAAGAGCGCGGCATGGCATGGCATCCTGAGAAGGGTCAATGCCGTGGCCACC
TGCCGCAGGGAGCTGCCTGAGGTCAAGAAGAAGTGGTCTGACCTCAAGACCGAGGTCCGT
CGCAAGGTTGCCCAGGTCCGGGCGGCTGTGGAGGGTGGCGAGGCCCCAGGGCCCACTGAG
GAAGACGGAGCTGGTGGGCCTGGGACAGGTTGTGGCAGTGGCGCTGGTGGCCCAGCTGTA
GCCCCCGTACTGCTCACCCCCATGCAACAGCGCATCTGCAACCTGCTGGGTGAGGCCACC
ATCATCAGCCTGCCCAGTACCACAGAGATCCACCCCGTGGCCCTTGGACCCACGGCTACT
GCAGCCGCAGCCACGGTCACCCTGACACAGATCCCCGCAGAGACTGCCTATCACACGCTG
GAGGAGGGAGTGGTAGAGTACTGCACGGCCGAGGCCCCCCCACCCCTGCCAGCGGAGACC
GCCGTGGAGATGATGGCCCAGCATGCCGACACCTCAGTCAAGCCGCAGGCGCTCAAGAGC
CGCATAGCCCTCAACTCAGCCAAGCTGATCCAGGAGCAGCGGGTCACCAACCTGCATGTG
AAGGAGATTGCCCAGCACCTGGAGCAGCAGAATGACTTGCTACAGATGATCCGTCGCTCC
CAGGAGGTGCAGGCCTGTGCCCAAGAGCGCCAGGCTCAGGCCATGGAGGGCACCCAGGCG
GCCCTGAGTGTCCTCATCCAGGTCCTCCGGCCCATGATCAAAGATTTCCGCCGCTACCTG
CAGAGCAACATGCCCAACCCCACCACTGCCTCCGACCCTGGACAGGTGGCCCAGAATGGG
CAGCCAGACAGCATCATCCAG
>Minke|BACU016259
------------------------------------------------------------
------------------------------------------------------------
------------------------------------------------------------
------------------------------------------------------------
------------------------------------------------------------
------------------------------------------------------------
---------------------ATGCAACAGCGCATCTGCAACCTGCTGGGTGAGGCCACC
ATCATCAGCCTGCCCAGTACCACAGAGATCCACCCCGTGGCCCTTGGACCCACGGCTACT
GCAGCCGCAGCCACGGTCACCCTGACACAGATCCCCGCAGAGACTGCCTATCACACGCTG
GAGGAGGGAGTGGTAGAGTACTGCACGGCCGAGGCCCCCCCACCCCTGCCCGCGGAGGCC
CCCGTGGAGATGATGGCCCAGCATGCCGACACCTCAGTCAAGCCGCAGGCGCTCAAGAGC
CGCATAGCCCTCAACTCAGCCAAGCTGATCCAGGAGCAGCGGGTCACCAACCTGCATGTG
AAGGAGATTGCCCAGCACCTGGAGCAGCAGAATGACTTGCTACAGATGATCCGTCGCTCC
CAGGAGGTGCAGGCCTGTGCCCAAGAGCGCCAGGCTCAGGCCATGGAGGGCACCCAGGCG
GCCCTGAGTGTCCTCATCCAGGTCCTCCGGCCCATGATCAAAGATTTCCGCCGCTACCTG
CAGAGCAACATGCCCAACCCCACCACTGCCTCCGACCCTGGACAGGTGGCCCAGAATGGG
CAGCCAGACAGCATCATCCAG
