# Supplementary material for: Insights into the Evolution of Longevity from the Bowhead Whale Genome
Source: Cell Rep. 2015 Jan 6;10(1):112–22. doi: 10.1016/j.celrep.2014.12.008 (PMC4536333; doi:10.1016/j.celrep.2014.12.008)
Supplement: Supplemental Folder 2. Species Used in the Analysis of Selective Pressure Variation, Single-Gene Orthologous Families Tested, Likelihood Ratio Tests, MAKER Parameters, and Full Assembly and Read Usage Data, Related to Experimental Procedures [file mmc3.zip › Tested SGOs/reciprocal_group_3578.2.fas]

>Gibbon|ENSNLEG00000017163|ENSNLET00000021889
------------------------------------------------------------
------------------------------------------ATGCCGGGGATAGTGGAG
CTGCCCACTCTAGAGGAGCTGAAAGTAGAC------------------------------
---------------------------------------------GAGGTGAAAATTAGT
TCTGCTGTGCTTAAAGCTGCGGCCCATCACTATGGAGCTCAATGTGATAAGCCCAACAAG
GAGTTTATGCTCTGCCGCTGGGAAGAGAAAGATCCGAGGCGGTGTTTAGAGGAAGGCAAA
CTGGTCAACAAGTGTGCTTTGGACTTCTTTAGGCAGATAAAACGTCACTGTGCGGAGCCT
TTTACAGAATATTGGACTTGCATTGATTATACTGGCCAGCAGTTATTCCGTCACTGTCGC
AAACAGCAGGCAAAGTTTGATGAGTGTGTGCTGGACAAACTGGGCTGGGTGCGGCCTGAC
CTGGGAGAACTGTCAAAGGTCACCAAAGTGAAAACAGATCGACCTTTACCTGAGAATCCC
TATCACTCAAGACCAAGACCGGATCCCAGCCCTGAGATCGAGGGAGATCTGAAGCCTGCC
ATACATGGCAGCCGCTTTTATTTCTGGACCAAG
>Gorilla|ENSGGOG00000000557|ENSGGOT00000033907
------------------------------------------------------------
------------------------------------------ATGCCGGGGATAGTGGAG
CTGCCCACTCTAGAGGAGCTGAAAGTAGAT------------------------------
---------------------------------------------GAGGTGAAAATTAGT
TCTGCTGTGCTTAAAGCTGCGGCCCATCACTATGGAGCTCAATGTGATAAGCCCAACAAG
GAGTTTATGCTCTGCCGCTGGGAAGAGAAAGATCCCAGGCGGTGTTTAGAGGAAGGCAAA
CTGGTCAACAAGTGTGCTTTGGACTTCTTTAGGCAGATAAAACGTCACTGTGCAGAGCCT
TTTACAGAATATTGGACTTGCATTGATTATACTGGCCAGCAGTTATTTCGTCACTGTTGC
AAACAGCAGGCAAAGTTTGACGAGTGTGTGCTGGACAAACTGGTCTGGGTGCGGCCTGAC
CTGGGAGAACTGTCAAAGGTCACCACAGTGAAAACAGATCGACCTTTACCGGAGAATCCC
TATCACTCAAGACCAAGACCGGATCCCAGCCCTGAGATCGAGGGAGATCTGCAGCCTGCC
ACACATGGCAGCCGCTTTTATTTCTGGACCAAG
>Guinea_Pig|ENSCPOG00000020820|ENSCPOT00000021496
------------------------------------------------------------
------------------------------------------ATGCCGGGGATAGTGGAA
TTGCCCACTCTGGAAGAGCTGAAAGTGGAT------------------------------
---------------------------------------------GAGGTGAAAGTCAGC
TCTGCCGTGCTTAAAGCTGCTGCCCATCACTACGGGGCTCAGTGCGACAAGGCTAACAAG
GAGTTCATGCTGTGCCGGTGGGAGGAGAAAGACCCGAGGCGATGTTTAGAGGAAGGCAAG
CTGGTCAATAAGTGTGCCCTGGACTTCTTCAGGCAGATAAAGCGTCACTGTGCGGAACCT
TTTACAGAATATTGGACCTGCGTTGATTTTACTGGCACACAGAAGCTTCGTAACTGTCGC
AAACAGCAGGCAAAGTTTGATGATTGTGTGCTGGACAAACTGGGCTGGGTGCGGCCTGAC
CTGGGAGAACTGTCCAAGGTCACCAAAGTGAAAACAGATCGACCTGTACCGGAGAATCCC
TATCACTCACGACCAAGACCAGAGCCCAACCCTGAGATAGAAGGAGACCTGAAGCCTGCC
AAACACGGCAGCCGCTTCTATTTCTGGAGCATG
>Horse|ENSECAG00000023040|ENSECAT00000024612
------------------------------------------------------------
------------------------------------------ATGCCGGGGATAGTGGAG
CTGCCCACTCTGGAGGATCTGAAAGTCCAG------------------------------
---------------------------------------------GAGGTGAAGGTCAGT
TCTTCTGTGCTGAAAGCCGCTGCCCATCACTATGGAGCTCAGTGTGATAAGCCCAACAAG
GAGTTCATGCTCTGCCGCTGGGAAGAGAAAGACCCGAGGCGGTGTTTAGAGGAAGGCAAG
CTTGTCAACAAGTGTGCTCTGGACTTCTTTAGGCAGATAAAGCTGCACTGTGCGGAGCCC
TTCACCGAGTACTGGACCTGCATCGACTACTCCAGCCTGCAGCTCTTCCGTCACTGCCGC
AAGCAGCAGGCCAAGTTTGACGAGTGCGTGCTGGACAAGCTGGGCTGGGTGCGGCCTGAC
CTGGGGGAGCTGTCAAAGGTCACCAAAGTGAAAACAGATCGACCTTTACCAGAGAACCCC
TATCACTCAAGACCAAGACCAGAGCCCAACCCTGAGGTAGAAGGTGATCTGAAGCCTGCC
AGACATGGCAGCCGTCTGTTTTTCTGGACCATG
>Mouse|ENSMUSG00000026895|ENSMUST00000070112
------------------------------------------------------------
------------------------------------------ATGCCGGGGATAGTGGAG
CTGCCAACTCTGGAAGAGCTGAAAGTGGAG------------------------------
---------------------------------------------GAGGTGAAAGTCAGC
TCAGCTGTGCTTAAAGCTGCCGCCCATCACTATGGGGCTCAGTGCGATAAAACCAATAAG
GAGTTTATGCTGTGCCGCTGGGAAGAGAAGGACCCAAGGCGCTGCCTGAAGGAGGGCAAG
CTGGTCAACGGCTGTGCGCTGAACTTCTTCAGGCAGATAAAGAGTCACTGTGCGGAGCCT
TTCACAGAGTACTGGACTTGCCTTGATTACTCCAACATGCAGCTGTTTCGTCACTGCCGC
CAGCAGCAGGCAAAGTTTGACCAGTGTGTGCTGGACAAACTGGGCTGGGTGAGGCCGGAC
CTGGGGCAGTTGTCTAAGGTCACCAAAGTGAAAACAGATCGTCCTTTGCCAGAGAATCCT
TATCACTCAAGAGCAAGGCCAGAGCCCAACCCTGTGATTGAAGGGGATCTGAAACCCGCC
AAGCACGGCACCCGCTTTTTTTTCTGGACCGTG
>Opossum|ENSMODG00000019682|ENSMODT00000024992
------------------------------------------------------------
------------------------------------------ATGCCAGGTGTGGTGGAG
CTGCCCACCTTGGACGAGCTCAACGTACAA------------------------------
---------------------------------------------GAGGTGAGTGTCAGT
TCTGCTGTTCTAAAAGCTGCAGCCCATCATTATGGCGCTCAGTGTGATAAAGTCAATAAA
GAATTTATGCTTTGCCGTTGGGAAGAGAAGGACCCAAGGCAATGTTTAGATGAAGGGAAA
CTTGTCAATCAGTGTGCTCTGGAGTTCTTCAGGAGTATAAAGTTACACTGTGCTGAGCCT
TTTACAGAGTATTGGACCTGTATTGACTATTCTGACCTTCAAGAGCTTCGCCAATGTCGC
AAGGAACAGGCAAAATTTGACAGCTGTGTTCTGGAAAAACTAGGCTGGGTACGCCCTGAG
TTGGGAGAACTATCAAAGGTTACAAAAGTGAACACAGACCGACCTCTACCAGAGGATCCC
TATCATTCTAGACCAAGGCCAAAGCCAAATCCTGTTTTTGAGGGAGACTTGAAGCCTGCA
AAACATGGTAGCCGATTCTATTTCTGGAACTGG
>Orangutan|ENSPPYG00000019888|ENSPPYT00000023206
------------------------------------------------------------
------------------------------------------------------------
------------------------------------------------------------
------------------------------------------------GTGAAAATTAGT
TCTGCTGTGCTTAAAGCTGCGGCCCATCACTATGGAGCTCAATGTGATAAGCCCAACAAG
GAGTTTATGCTCTGCCGCTGGGAAGAGAAAGATCCGAGGCGGTGTTTAGAGGAAGGCAAA
CTGGTCAACAAGTGTGCTTTGGACTTCTTTAGGCAGATAAAACGTCACTGTGCAGAGCCT
TTTACAGAATATTGGACTTGCATTGATTATACTGGCCAGCAGTTATTTCGTCACTGTCGC
AAACAGCAGGCAAAGTTTGACGAGTGTGTCCTGGACAAAATGGGCTGGGTGCGGCCTGAC
CTGGGAGAACTGTCAAAGGTAAAAAGGCTT------------------------------
------------------------------------------------------------
---------------------------------
>Platypus|ENSOANG00000004700|ENSOANT00000007445
------------------------------------------------------------
------------------------------------------ATG---------------
------------------------------------------------------------
------------------------------------------------GTGAAAGTAAGT
TCCGCCGTGTTAAAAGCTGCAGCTCATCACTATGGCTCTCAGTGCGACAAACCAAATAAG
GAGTTTATGCTTTGCCGCTGGGAGGAGAAAGACCCGAGGCGATGTTTACAAGAAGGAAAA
CTGGTCAATGAATGTGCTTTGGATTTTTTCAGGAAGATAAAGCTGCACTGTGCCGAACCC
TTTGCTGAGTACTGGTCTTGTATTGATTATACCAACTTGCAAGAGCTTCGTCGATGCCGC
AAGCAGCAGGCCGCTTTTGACAACTGCGTGCTGGACAAGCTGGGATGGGTGAGACCAGAT
CTTGGACAGCTGTCAAAGGTCACAAAAGTGAAGACAGATCGACCTTTGCCTGAGAACCCC
TATCACTCTAGGCCAAGGCCTGAGCCGGATCCAGTGGTAGATGGAAACATGAAGCCAGCT
AGATATGGCAGCCGCTTCTTTTTCTGGAGCTGG
>Rabbit|ENSOCUG00000013491|ENSOCUT00000028178
------------------------------------------------------------
------------------------------------------------------------
------------------------------------------------------------
------------------------------------------------GTTAAAGTCAGT
TCTTCGGTGCTTAAAGCTGCGGCCCATCACTATGGAGCTCAGTGTGACAAGCCCAACAAG
GAGTTCATGCTCTGCCGCTGGGAGGAGAAAGACCCCAGGAGGTGTTTAGAGGAAGGCAAG
CTGGTCAACAAGTGCGCTTTGGACTTCTTCAGGCAGATAAAGCGCCACTGTGCTGAGCCT
TTTACAGAGTATTGGACCTGCATCGATTATTCCAACCTGCAGTTGTTCCGTCACTGTCGC
AAGCAGCAGGCCAAGTTTGACGAGTGTGTGCTGGACAAGCTGGGTTGGGTGCGGCCGGAC
CTGGGAGAACTGTCAAAGGTCACGAAAGTGAAGACAGATCGACCTTTACCAGAGAATCCG
TATCACTCGAGACCACGGCCGGAGCCCAACCCCGAGATAGAGGGAGACCTGAAGCCTGCC
AGACACGGCAGCCGCCTTTTTTTCTGGAGCATG
>Rat|ENSRNOG00000005668|ENSRNOT00000044885
------------------------------------------------------------
------------------------------------------------------------
------ATGCTGGATGAATTTGAGAGGGAACTGCCGGACTTCATCGGTTATGAAGAAGCA
GGCGAGGGGACACGGTTACCTCTCAGGTCCCTGCTCTCTTTGGTGATGGTGAAAGTCAGC
TCAGCCGTGCTTAAAGCTGCCGCCCATCACTATGGGGCTCAGTGCGATAAGACCAATAAG
GAGTTCATGCTGTGCCGCTGGGAAGAGAAGGACCCTAGGCGCTGCCTGAAGGAGGGCAAG
CTGGTCAACGGCTGCGCACTGAACTTCTTCCGGCAGATCAAGAGTCACTGTGCGGAGCCT
TTCACAGAGTACTGGACTTGCCTTGATTATTCCAGCATGCAGCTGTTTCGTCACTGCCGC
AAACAGCAGGCAAAGTTTGACGAATGTGTGTTGGACAAACTGGGCTGGGTGAGGCCTGAC
CTTGGGGAGTTGTCTAAGGTCACCAAAGTGAAAACAGATCGCCCTTTGCCAGAGAATCCT
TATCACTCAAGACCAAGGCCAGAGCCCAGCCCCGTGATCGAAGGGGATCTGAAGCCTGCC
AAGCACGGCAGCCGCTTTTTCTTCTGGAACGTG
>Macaque|ENSMMUG00000011450|ENSMMUT00000016027
------------------------------------------------------------
------------------------------------------ATGCCGGGGATAGTGGAG
CTGCCCACTCTAGAGGAGCTGAAAGTAGAC------------------------------
---------------------------------------------GAGGTGAAAGTTAGT
TCTGCTGTGCTTAAAGCTGCGGCCCATCACTATGGAGCTCAGTGTGATAAGCCCAACAAG
GAGTTTATGCTCTGCCGCTGGGAAGAGAAAGATCCGAGGCGGTGTTTGGAGGAAGGCAAG
CTGGTCAACAAGTGTGCTTTGGACTTCTTTAGGCAGATAAAACGTCACTGCGCAGAGCCT
TTTACAGAATATTGGACTTGCATTGATTATACTGGCCAGCAGTTATTTCGTCACTGTCGC
AAACAGCAGGCAAAGTTTGACGAGTGTGTGCTGGACAAATTGGGCTGGGTGCGGCCTGAC
CTGGGAGAACTGTCAAAGGTCACCAAAGTGAAAACAGATCGACCTTTACCGGAGAATCCC
TATCACTCAAGACCAAGACCGGAGCCCAACCCTGAGATCGAGGGAGATCTGAAGCCTGCC
GTACATGGCAGCCACTATTTTTTCTGGACCAAG
>Marmoset|ENSCJAG00000020139|ENSCJAT00000039558
------------------------------------------------------------
------------------------------------------ATGCCGGGGATAGTGGAG
CTGCCCACTCTAGAGGAACTGAAAGTGGAA------------------------------
---------------------------------------------GAGGTGAAAGTCAGT
TCTGCTGTGCTTAAAGCCGCGGCCCATCACTATGGAGCTCAGTGTGATAAGCCCAACAAG
GAGTTTATGCTCTGCCGCTGGGAAGAGAAAGATCCGAGGCGGTGTTTAGAGGAAGGCAAG
CTGGTCAACAAGTGTGCTTTGGACTTCTTTAGGCAGATAAAACGTCACTGTGCAGAGCCT
TTTACAGAATATTGGACCTGCATTGATTATTCTGGCCAGCAGTTATTTCGTCACTGTCGC
AAACAGCAGGCAAAGTTTGATGAGTGTGTGCTGGACAAACTGGGCTGGGTGCGGCCTGAC
CTGGGAGAGCTGTCAAAGGTCACCAAAGTGAAAACAGATCGGCCTTTACCAGAGAATCCC
TATCACTCAAGACCAAGACCAGAGCCCAAGCCTGAGTACGATGGAAATCTGAAGCCTGCC
TTATATGGCAGCCGCTTTTCTTTCTGGACCAAG
>Microbat|ENSMLUG00000004776|ENSMLUT00000004774
------------------------------------------------------------
------------------------------------------ATGCCGGGGATAGTGGAG
CTCCCTACTCTGGAGGATCTGAAAGTGGAG------------------------------
---------------------------------------------GAGGTGAAAGTCAGT
TCAGCTGTGCTTAAAGCTGCGGCCCATCACTATGGCGCTCAGTGCGACAAACCCAACAAG
GAGTTCATGCTGTGCCGCTGGGAAGAGAAAGACCCGCGACGGTGTTTAGAGGAAGGCAAG
CTTGTCAACCAGTGTGCTCTGAAGTTCTTCAGGCAGATAAAGCGTCACTGTGCAGAACCT
TTTACAGAATACTGGACCTGCATTGATTATAGCGGCCTGCAGCTATTCCGTCGCTGTCGC
AAACAGCAGGCAAAGTTTGACGAATGTGTGCTGGACAAGCTGGGCTGGGTGCGCCCTGAC
CTGGGAGAGCTGTCCAAGGTCACCAAAGTGAAAACAGATCGACCTTTACCGGAGAATCCC
TATCACTCAAGACCGAGACCAGAGCCCAACCCTCCAGTAGAAGGAGATCTGAAGCCTGCC
AAACACGGCAGCCGCTTTTATTTCTGGACCATG
>Human|ENSG00000119421|ENST00000373768
------------------------------------------------------------
------------------------------------------ATGCCGGGGATAGTGGAG
CTGCCCACTCTAGAGGAGCTGAAAGTAGAT------------------------------
---------------------------------------------GAGGTGAAAATTAGT
TCTGCTGTGCTTAAAGCTGCGGCCCATCACTATGGAGCTCAATGTGATAAGCCCAACAAG
GAGTTTATGCTCTGCCGCTGGGAAGAGAAAGATCCGAGGCGGTGTTTAGAGGAAGGCAAA
CTGGTCAACAAGTGTGCTTTGGACTTCTTTAGGCAGATAAAACGTCACTGTGCAGAGCCT
TTTACAGAATATTGGACTTGCATTGATTATACTGGCCAGCAGTTATTTCGTCACTGTCGC
AAACAGCAGGCAAAGTTTGACGAGTGTGTGCTGGACAAACTGGGCTGGGTGCGGCCTGAC
CTGGGAGAACTGTCAAAGGTCACCAAAGTGAAAACAGATCGACCTTTACCGGAGAATCCC
TATCACTCAAGACCAAGACCGGATCCCAGCCCTGAGATCGAGGGAGATCTGCAGCCTGCC
ACACATGGCAGCCGCTTTTATTTCTGGACCAAG
>Chimp|ENSPTRG00000021319|ENSPTRT00000039432
------------------------------------------------------------
------------------------------------------ATGCCGGGGATAGTGGAG
CTGCCCACTCTAGAGGAGCTGAAAGTAGAT------------------------------
---------------------------------------------GAGGTGAAAATTAGT
TCTGCTGTGCTTAAAGCTGCGGCCCATCACTATGGAGCTCAATGTGATAAGCCCAACAAG
GAGTTTATGCTCTGCCGCTGGGAAGAGAAAGATCCGAGGCGGTGTTTAGAGGAAGGCAAA
CTGGTCAACAAGTGTGCTTTGGACTTCTTTAGGCAGATAAAACGTCACTGTGCAGAGCCT
TTTACAGAATATTGGACTTGCATTGATTATACTGGCCAGCAGTTATTTCGTCACTGTCGC
AAACAGCAGGCAAAGTTTGACGAGTGTGTGCTGGACAAACTGGGCTGGGTGCGGCCTGAC
CTGGGAGAACTGTCAAAGGTCACCAAAGTGAAAACAGATCGACCTTTACCGGAGAATCCC
TATCACTCAAGACCAAGACCGGATCCCAGCCCTGAGATCGAGGGAGATCTGCAGCCTGCC
ACACATGGCAGCCGCTTTTATTTCTGGACCAAG
>Cow|ENSBTAG00000004295|ENSBTAT00000005628
------------------------------------------------------------
------------------------------------------ATGCCGGGGATAGTGGAG
CTGCCCTCTCTGGAGGATCTGAAAGTGCAG------------------------------
---------------------------------------------GAGGTGAAAGTCAGT
TCGTCTGTGCTGAAAGCTGCGGCCCATCACTACGGAGCTCAGTGCGACAAGCCCAACAAG
GAGTTCATGCTATGCCGGTGGGAAGAGAAGGACCCCCGTCGATGTTTAGAGGAAGGCAAG
CTTGTCAACCAGTGTGCCCTGGAGTTCTTCAGGCAGATAAAGCGGCACTGTGCGGAGCCT
TTTACGGAATACTGGACCTGCATCGATTACTCCGGCCTGCAGCTATTTCGTCGCTGTCGC
AAACAGCAGGCGCAGTTTGATGAGTGTGTGCTGGACAAACTGGGCTGGGTGCGGCCGGAC
CTGGGGGACCTGTCAAAGGTCACCAAAGTGAAAACAGATCGGCCTTTACCAGAGAATCCC
TATCACTCAAGAGCAAGGCCAGAGCCCAACCCTGAGGTGGAAGGCGATCTGAAGCCCGCC
AGGCACGGCAGCCGCCTCTTTTTCTGGACCATG
>Dog|ENSCAFG00000030171|ENSCAFT00000047014
------------------------------------------------------------
------------------------------------------ATGCCGGGGATAGTGGAG
CTGCCCACCCTGGAGGACCTGAAGGTGCAG------------------------------
---------------------------------------------GAGGTGAAAGTCAGT
TCTTCGGTGCTCAAAGCTGCCGCCCATCACTACGGAGTTCAGTGTGACAAGCCCAACAAG
GAGTTCATGCTATGCCGCTGGGAAGAGAAAGACCCCAGGCGGTGTTTAGAGGAAGGCAAG
CTTGTCAACCAGTGTGCTCTGGACTTCTTCAGGCAGATAAAGCTTCACTGTGCAGAGCCT
TTTACAGACTATTGGACATGCATTGATTATTCTGGCCTGCAGTTACTTCGTCGCTGTCGC
CAACAGCAGGCCAAGTTTGACGAATGTGTGCTGGACAAACTGGGCTGGGTACGACCTGAC
CTGGGAGAGCTGTCCAAGGTCACCAAAGTGAAAACAGATCGGCCTTTACCGGAGAATCCC
TATCACTCAAGACCAAGACCAGAGCCCAACCCTGAGATAGAGGGAGAGCTGAAGCCTGCC
AAACATGGCAGCCGCCTTTTTTTCTGGACCATG
>Elephant|ENSLAFG00000012128|ENSLAFT00000012125
------------------------------------------------------------
------------------------------------------ATGCCGGGGATAGTGGAG
CTGCCCACTCTGAAGGAGCTGAAAGTGCAG------------------------------
---------------------------------------------GAGGTGCAAGTCAGT
TCTTCTGTGCTTAAAGCTGCAGCCCACCACTATGGTGCTCAGTGTGATAAGCCCAACAAG
GAGTTCATGCTCTGCCGCTGGGAAGAAAAAGATCCGAGGCGGTGTTTAGAGGAAGGCAAG
CTTGTCAACCAGTGTGCTTTGGACTTCTTTAGGCAGATAAAGCGTCACTGTGCGGAGCCT
TTTACAGAGTACTGGACCTGTATTGATTATTCTGGCCTGCAGTTACTTGGTCGGTGTCGC
AAACAGCAGGCAAAGTTTGATGAGTGTGTGCTGGACAAACTGGGCTGGGTGCGCCCTGAC
CTGGGAGAGCTGTCAAAGGTCACCAAAGTGAAAACAGATCGACCTTTACCCGAGAATCCC
TATCACTCAAGACCAAGACCAGAGCCCAACCCTGAGACAGAAGGAGATCTGAAGCCTGCC
AAACATGGCAGCCGCCTTTTTTTCTGGGCCACA
>Bowhead|bmy_04588T0
ATGCGCAGACGTTGCGTGGCCCACGGCAGTCGGAAGGGGAGTTCAAGGAGACGTGGGCGC
CGCGGCAGCGGGCACCTCCTCGGGGTCGGGGCTACCGCCGTCATGCCCGGGATAGTGGAG
CTGCCCACTCTGGAGGACCTGAAAGTGCAG------------------------------
---------------------------------------------GAGGTGAAAGTCAGT
TCTTCTGTGTTGAAAGCTGCGGCCCATCACTACGGAGCTCAGTGCGATAAGCCCAACAAG
GAGTTCATGCTCTGCCGGTGGGAAGAGAAGGACCCGAGGCGGTGCTTAGAGGAAAGCAAG
CTTGTCAACCAGTGTGCCCTGGACTTCTTTAGGCAGATAAAGCAGCACTGTTCAGAGCCT
TTTACAGAATACTGGACCTGCATCGATTACTCCGGCTTGCAGTTATTTCGTCGGTGTCGC
ACACAGCAGGCGAAGTTTGACGAGTGTGTGTTGGACAAACTGGGCTGGGTGCGACCCGAC
CTGGGGGAGCTGTCAAAGGTCACCAAAGTGAAAACAGATCGGCCTTTACCAGAGAATCCC
TATGAGTCAAGAGCAAGGCCAGAGCCCAACCCTGAGATGGAAGGAGATCTGAAGCCCGCC
AGACATGGCAGCCGCCTCTTTTTCTGGACCATG
>Minke|BACU007283
ATGCGCAGACGTTACGTGGCCCACGGCAGTCGGAAGGGGAGTTCAAGGAGACGTGGGTGT
CGCGGCAGCGGGCACCTCCTCGGGGTCGGGGCTACCGCCATCATGCCCGGGATAGTGGAG
CTGCCCACTCTGGAGGACCTGAAAGTGCAG------------------------------
---------------------------------------------GAGGTGAAAGTCAGT
TCTTCTGTGCTGAAAGCTGCGGCCCATCACTACGGAGCTCAGTGCGACAAGCCCAACAAG
GAGTTCATGCTCTGCCGGTGGGAAGAGAAGGACCCGAGGCGGTGTTTAGAGGAAAGCAAG
CTTGTCAACCAGTGTGCCCTAGACTTCTTTAGGCAGATAAAGCAGCACTGTTCGGAGCCT
TTTACAGAATACTGGACCTGCATCGATTACTCCGGCTTGCAGTTATTTCGTCGGTGTCGC
AAACAGCAGGCGAAGTTTGACGAGTGTGTGTTGGACAAACTGGGCTGGGTGCGACCCGAC
CTGGGGGAGCTGTCAAAGGTCACCAAAGTGAAAACAGATCGGCCTTTACCAGAGAATCCC
TATGAGTCAAGAGCAAGGCCAGAGCCCAACCCTGAGATGGAAGGAGATCTGAAGCCTGCC
AGGCATGGCAGCCGCCTCTTTTTCTGGACCACG
