# Supplementary material for: Insights into the Evolution of Longevity from the Bowhead Whale Genome
Source: Cell Rep. 2015 Jan 6;10(1):112–22. doi: 10.1016/j.celrep.2014.12.008 (PMC4536333; doi:10.1016/j.celrep.2014.12.008)
Supplement: Supplemental Folder 2. Species Used in the Analysis of Selective Pressure Variation, Single-Gene Orthologous Families Tested, Likelihood Ratio Tests, MAKER Parameters, and Full Assembly and Read Usage Data, Related to Experimental Procedures [file mmc3.zip › Tested SGOs/reciprocal_group_3580.2.fas]

>Gibbon|ENSNLEG00000016100|ENSNLET00000020505
------------ATGAGC------------GTCCGGGTCGCGCGGGTAGCGTGGGCC---
CGGGGCTTGGGC------------------GCCAGCTACCGCCGCGGCGCCTCGAGCTTC
CTGGTGCCTCCGCCAGGCGCCCAGGGTGTAGCGGAGCTGCTGCGAGATGCGACCGGGGCA
GAGGAGGAGGCGCCCTGGGCGGCGACGGAG---------CGG---CGAATGTCGGGCCAG
TGCTCCGTGCTGCTCTTCCCGGGCCAGGGCAGCCAGGTGGTGGGCATGGGCCGCGGTCTG
CTCAACTACCCGCGCGTCCGCGAACTCTACGCCGCCGCCCGCCGCGTGCTGGGCTACGAC
CTGCTGGAGCTGAGCCTGCATGGGCCGCAGGAGACCCTGGACCGCACCGTGCACTGCCAG
CCCGCGATCTTCGTGGCATCGCTGGCCGCTGTCGAGAAACTACATCACCTGCAGCCGTCG
GTGATTGAGAACTGTGTTGCTGCTGCTGGATTCAGCGTGGGAGAGTTTGCAGCCCTAGTG
TTTGCTGGAGCCATGGAATTTGCTGAAGGT------------------------TTGTAT
GCAGTGAAAATCCGAGCTGAGGCCATGCAGGAAGCTTCAGAAGCTGTCCCCAGTGGGATG
CTGTCTGTCCTCGGCCAGCCTCAGTCCAAGTTCAACTTCGCCTGTTTGGAAGCCCGGGAA
CACTGCAAGTCTTTAGGCGTGGAGAACCCCGTGTGTGAAGTGTCCAACTACCTCTTTCCA
GATTGCAGGGTGATTTCAGGACACCAAGAGGCTCTACAGTTTCTCCAGAAGAATTCCTCT
AAGTTTCATTTCAGACGCACCAGGATGTTGCCGGTTAGTGGTGCATTCCACACCCGCCTC
ATGGAGCCAGCCGTGGAGCCCCTGACGCAAGTTTTAAAGGCAATCGACATTAAGAAGCCT
CTGGTTTCTGTCTACTCCAACGTCCACGGGCATAGATATATGCATCCCAGCCACATCCAG
AAGCTGCTGGCCCAGCAGGTGGTCTCCCCGGTGAAATGGGAGCAGACGATGCATGCCATA
TACGAGAGGAAAAAGGGCAGGGAGTTCCCCCAAACTTTCGAAGTAGGCCCTGGCAGGCAG
CTGGGAGCCATCCTGAAGAGCTGTAACATGCAGGCCTGGAAGTCCTACAGTGCTGTGGAT
GTGCTACAAACC---CTCGAACATGTGGACCTGGACCCTGAG------GAGCCCCAGAGA
------------------------
>Gorilla|ENSGGOG00000000030|ENSGGOT00000000030
------------ATGAGC------------GTCCGGGTTGCGCGGGTAGCGTGGGTC---
CGGGGCTTGGGC------------------GCCAGCTACCGCCGCGGCGCCTCGAGCTTC
CCGGTGCCTCCGCCGGGCGCCCAGGGTGTAGCGGAGCTGCTGCGAGATGCGACCGGGGCG
GAGGAGGAGGCGCCCTGGGCGGCGACGGAG---------CGG---CGAATGCCAGGCCAG
TGCTCCGTGCTGCTCTTCCCGGGCCAGGGCAGCCAGGTGGTGGGCATGGGCCGCGGTGTG
CTCAACTACCCGCGCGTCCGCGAACTCTACGCCGCCGCCCGCCGCGTGCTGGGCTACGAC
CTGCTGGAACTGAGCCTGCACGGGCCGCAGGAGACCCTGGACCGCACCGTGCACTGTCAG
CCCGCGATCTTCGTGGCATCGCTGGCCGCTGTCGAGAAACTACATCACCTGCAGCCCTCG
GTGATTGAGAACTGTGTTGCTGCTGCTGGATTCAGTGTGGGAGAGTTTGCAGCCCTAGTG
TTTGCCGGAGCCATGGAATTTGCTGAAGGT------------------------TTGTAT
GCAGTGAAAATCCGAGCTGAGGCCATGCAGGAAGCTTCAGAAGCTGTCCCCAGTGGGATG
CTGTCTGTCCTCGGCCAGCCTCAGTCCAAGTTCAGCTTCGCCTGTTTGGAAGCCCGGGAA
CACTGCAAGTCTTTAGGCATAGAGAATCCCGTATGTGAAGTGTCCAACTACCTCTTTCCA
GATTGCAGGGTGATTTCAGGACACCAAGAGGCTCTACGGTTTCTCCAGAAGAATTCCTCT
AAGTTTCATTTCAGACGCACCAGGATGTTGCCGGTTAGTGGCGCATTCCACACCCGCCTC
ATGGAGCCAGCCGTGGAGCCCCTGACGCAAGCTTTAAAGGCAGTCGACATTAAGAAGCCT
CTGGTTTCTGTCTACTCCAACGTCCACGGGCGTAGATACAGGCATCCCGGGCACATCCAC
AAGCTGCTGGCCCAGCAGCTGGTCTCCCCGGTGAAGTGGGAGCAGACGATGCATGCCATA
TACGAAAGGAAAAGGGGCAGGGGGTTCCCCCAAACTTTCGAAGTAGGCCCTGGCAGGCAG
CTGGGAGCCATCCTGAAGAGCTGTAACATGCAGGCCTGGAAGTCCTACAGTGCCGTGGAT
GTGCTGCAGACC---CTCGAACATGTGGACCTGGACCCTCAG------GAGCCCCCGAGA
------------------------
>Guinea_Pig|ENSCPOG00000026399|ENSCPOT00000027867
------------ATGAGC------------GCCCGGGTCACGCGTGTCGCGTGGGCC---
CGGAGCTGGGGT------------------CCCCGCTGCTGTCGCGGCGCCTCGAGCTTC
TCCGTGCCCCCGCCGGGCACCGTGGATGTGGCGGAGCTGCTGCGGGACGCGACC---GCG
GCGGAGGAGAGACCCTCGGCGGCGCCTGCG---------CGG---CGGACGCCCGGCCAG
TGCTCGGTGCTGCTGTTCCCCGGCCAGGGCAGCCAGGTGGTGGGCATGGGCCGCGGGCTG
CTGCGCTTTCCGCGCGTGCGCGAGCTCTACGCCGCTGCGCACCGCGTGCTGGGCTACGAC
CTGCTGGAGCTGAGCCTGCAGGGGCCGCAGGAGGACCTGGACCGCACCGTCCACTGCCAG
CCCGCCGTCTTCGTGGCTTCGCTGGCCGCTGTGGAGAAACTCCATCACCTGCAGCCGGCG
GCCATTGAGAACTGTGTCGCTGCTGCTGGATTCAGCGTGGGAGAATTCGCAGCCCTCGTC
TTTGCTGGAGCCATGGAGTTTTCTGAAGGG------------------------CTATAC
GCCGTGAAGGTCCGCGCTGAGGCCATGCAGGAGGCGTCGGAAGCCGTCCCGAGCGGAATG
CTGTCTGTGCTCGGCCAGCCTCAGTCCAAGTTCACTGCTGCCTGTGTGGATGCCCAGGAG
CACTGCAGGTCCTTGGGCATTGAGGATCCGGTGTGCGAGGTGTCCAACTACCTCTTTCCA
CACTGCAGAGTCATCTCTGGACACTTGGAGGCCCTGCGGTTCCTCCGGCAGAACTCCTCC
AGGTACCACTTCCGGCGCACCAAAATGCTGCCAGTGAGTGGCGGCTTCCACACCCGCCTC
ATGCAGCCGGCCGTGGAGCCCCTGGCGCAGGCTCTGAAGACCATCGACATCAAGCAGCCG
CTGGTCTCCGTGCACGCCAACGTGAGTGGGCACAGGTACGCAAACCCGCAGCACATCCGG
AAGCTGCTGGGGCAGCAGCTGGTGTCCCCGGTGCGGTGGGAGCAGACCATGCACACCATC
TACACGCGCAGGCGCGGCGCCGCCTTCCCCAGGACGTGGGAGGTCGGTCCTGGGCAGCAG
CTGGGCAGCATCCTCCGGAGCTGTAACCTGCAGGCCTGGAAAGCCTATGACCATGTGGAC
GTGCTGCAGGCC---AGCGAA------GACCCAAGCCCTGAG------GAGTCTCTGCGG
------------------------
>Horse|ENSECAG00000019004|ENSECAT00000020168
------------------------------------------------------------
------------------------------------------------------------
------------------------------------------------------------
------------------------------------------------------------
---------------TTCCCGGGCCAGGGCAGCCAGGTGGTGGGCATGGGCCGCGGGCTG
CTGCGCTACCCGCGCGTCCGCGAGCTCTACGCCGCCGCCCGCCGCGTGCTGGGCTACGAC
CTGCTGGAGCTGAGCCTGCGCGGGCCGCAGGAGGCCCTGGACCGCACCGCGCACTGCCAG
CCCGCCGTCTTCGTGGCCTCGCTGGCCGCCGTCGAGAAGCTGCATCACCTGCAGCCCGCG
GTTATTGAGAACTGTGTTGCTGCTGCTGGATTCAGTGTGGGAGAATTTGCAGCCCTAGTG
TTTGCCGGAGCCATGGAATTTTCTGAAGGT------------------------CTGTAT
GCAGTGAAAGTCCGAGCCGAGGCCATGCAGGAAGCCTCGGAAGCTGCCCCCAGTGGGATG
CTGTCTGTCCTCGGTCGGCCTCAGTCCAAGTTCTCCTTCGCCTGCTTGGAAGCCCGGGAG
CACTGCAAGGCTGCGGGCATAGAGAGCCCCGTGTGCGAGGTGGCCAACTACCTCTTTCCC
GACTGCAGGGTGATTTCAGGACACCTGGAGGCTCTGCAGTTTCTCCAGAAGAATTCCTCT
AAGTATCACTTCAGACGCACCAAGATGTTGCCGGTGAGCGGTGCCTTCCATACCCGCCTC
ATGGAGCCAGCCGTGGAGCCCCTGGCGCAAGTTTTAAAGGCAATTGATGTCAAGAAGCCT
CTGGTTTCCGTCCACTCAAACGTCAATGGGAACAAATACATGCATCCGAAACACATCCAG
AAATTGCTGGTCCAGCAGGTGGTCTCCCCGGTGAAGTGGGAGCAGACGATGCATGCCATA
TACGAGAGGAGGAAAGGCACCGAGTTCCCCAGGACGTTTGAGGTGGGACCTGGGAAGCAG
CTGGGAACCATCCTGAAGAACTGTAACCTGCAGGCCTGGAAGGCCTACAGCCCCGTGGAA
GCGATGGAGGCTGAGGACACG------GACCAGGAC------------------------
------------------------
>Mouse|ENSMUSG00000048755|ENSMUST00000061882
------------ATGAGC------------GCTCGGGTAGCTCGGGCCGGGTGGGCCTGG
CGCTCCTGGGGC---------------------------CGCCGCGCCGCCTCGAGCCTC
CGGGAGCCGCCGCCGGACGCCGTGGACGTGGCGGAGCTGCTGCGGGACTCCAGC---GTG
GCCGAGGAGGGAGCCCAGGAGGCGGTGGCG---------CGGCGGCGGCCACCTTCACAG
TGCTCCGTGTTGCTCTTCCCCGGCCAGGGCTGCCAGGCGGTCGGCATGGGCAGCGGCCTG
CTCCACCTCCCGCGTGTGCGGCAGCTCTACGAGGCCGCGCACCGGGTACTGGGCTACGAT
CTGCTGGAGCTGTGCCTGCGGGGGCCCCAGGAGGACCTGGACCGCACAGTGCATTGCCAG
CCCGCCGTCTTTGTGGCTTCACTGGCCGCCGTGGAGAAGCTACATCATCTGCAGCCGGCG
GTCATCGACAACTGTGTTGCTGCGGCTGGCTTCAGTGTGGGAGAGTTTGCTGCCTTGGTA
TTTGCTGGAGCCATGGATTTTTCTGAAGGT------------------------CTGTAT
GCGGTGAAGGCCCGTGCCGAAGCTATGCAAGAAGCATCCGAAGCCGTTCCCAGTGGGATG
CTGTCTGTCCTTGGCCAGCGTCAGTCCAACTTCTCCTTTGCCTGCTTGGAAGCCCAGGAG
CACTGCAAGTCTTTGGGTATAGAGAACCCAGTGTGCCAGGTGTCCAACTACCTCTTTCCT
GACTGCAGGGTCATCTCAGGACACCTTGAGGCCCTTCAGTTTCTCCGGAGGAATTCTGCT
AAGTATCACTTCCGGCGCACCAAGATGCTGCCTGTAAGTGGAGGCTTCCATACCTGCCTC
ATGGAGCCAGCCGTGGATCCCCTGATGAAAGTTCTAGGCTCGATCAACATCAAGAAGCCA
CTGGTTGCCGTCCATTCCAATGTCAGTGGGCAGAAGTACACACATCCACAACACATCCGA
AAGCTGCTAGGGCAGCAGGTGGTGTCGCCAGTGAAATGGGAACAGACAATGCACTCTATC
TACGAGCGGAAGAAAGGCATGGAGTTCCCCAGCACCTACGAGGTGGGCCCCGGGCAGCAG
CTGGGAAGCATCCTCAAGTGCTGCAACAGGCAGGCGTGGAAGTCCTACAGCCATGTGGAT
GTGATGCAGAAC---ATCATG------GATCCTGACCCC---------------------
------------------------
>Opossum|ENSMODG00000006812|ENSMODT00000008600
ATGGCGGCCCCCATCCGACTTCGGTTTGGCGCAGGGGCAGCCGGCGCGCTCTGGCGG---
CGCCTCTGGTCC------------------TCACAAGCTCGGGATCCCGCAGGG------
CCGCCGCCGCCATCTGAGGTGGTGGATGTGGCGGCGCTGCTGAATGACGCCTCG---GTG
GGCTCGAGCCCGAAGCACAGGGATCGCTCT---------CGG---CCGAACCCCCAGGCC
ACCTCAGTGCTGCTCTTCCCGGGCCAGGGCAGCCAGGTCGTGGGCATGGGGCGCGCGCTT
CTGCAATACCCGGGCGTGCGTACGCTCTACGACGTCGCCGGGCGCGCGCTGGGCTATGAC
CTGCTGGAACTGAGCCTACAAGGGCCGAGCAAGGAGCTGGAGCGCACAGTCCGCTGTCAG
CCTGCGCTCTATGTGGTCTCGCTTGCCGCGCTGGAAGCGCTCCGACACCAGCGGCCCGAG
GTTATTGAGACTTGTGTTGCTGCAGCTGGATTCAGTGTGGGAGAGTTTGCAGCCCTTGTG
TTTGCTGGTGCCTTAGAATTTGAAGAAGGA------------------------TTGCAT
GTAGTCAAGGTCCGTGCAGAGGCCATGGAGGAAGCAGCAGCAGCAATACCCAGTGGGATG
CTGTCTGTGCTCGGTCGGCCTCAGTCCCAGTACAAGGTGGCGTGTCTGGATGCACAAGAG
CACTGCCGGACCCTGGGCATCAAGCAGCCCGTGTGTGAGGTGGCCAACTACCTATTTCCT
GACTGCAGAGTGATTTCTGGACACCTACAAGCTCTGCAGTTCCTCCAGAAGAATTCCTCC
AAGTATCACTTCAAGAGAGTCAGGATGCTGCCAGTCAGCGGAGGGTTCCACACGTGCCTC
ATGGAACCTGCCCTGGAACCGCTGGCACAAGTCTTAAAGAAAATTGACATAAAGAGGCCC
TTGGTCTCTGTCCATTCCAATGTGGATGGCAATAAGTACATGCATGCCAAGCACATCCGG
CAACTGCTGGTGAAGCAGGTTGTGTCCCCTGTGAAGTGGGAGCAGACCATGCATGCCATC
TACGAGCGCAGGAAAGGCATAGAGTTCCCACAGACCATCGAGGTGGGACCTGGGAGGCAA
CTAGGGGCCATTCTGAAGAACTGTAACCTTAAGGCTTGGAAGACCTACAGCCACGTGACC
GTGATGGAGGAA---GACAAA------GAGGAGGAG------------------------
---------AAGGCCCCAGAGGTC
>Orangutan|ENSPPYG00000011908|ENSPPYT00000013829
------------ATGAGC------------GTCCGGGTCGCGCGGGTAGCGTGGGCC---
CGGGGCTTGGGC------------------GCCAGCTACTGCCGCGGCGCCTCGACCTTC
CCGGTGCCTCCGCCGGGCGCCCAGGGTGTAGCGGAGCTGCTGCGAGATGCGACCGGGGCG
GAGGAGGAG---CCCTGGGCGGCGACGGAG---------CGG---GGAATGCCGGGCCAG
TGCTCCGTGCTGCTCTTCCCGGGCCAGGGCAGCCAGGTGGTGGGCATGGGCCGCGGTCTG
CTCAACTACCCGCGCGTCCGCGAACTCTACGCCGCCGCCCGCCGCGTGCTGGGCTATGAC
CTACTGGAGCTGAGCCTGCATGGGCCGCAGGAGACCCTGGACCGCACCGTGCACTGCCAG
CCCGCGATCTTCGTGGCATCGCTGGCCGCTGTCGAGAAACTACATCACCTGCAGCCCTCG
GTGATTGAGAACTGTGTTGCTGCTGCTGGATTCAGTGTGGGAGAGTTTGCAGCCCTAGTG
TTTGCTGGAGCCATGGAATTTGCTGAAGGCTCTACGGTTTCTCCAGAAGAATTCCTC---
------------------------------------------------------------
------------------------------------------------------------
------------------------------------------------------------
------------------------------------------------------------
------------------------------------------------------------
------------------------------------------------------------
------------------------------------------------------------
------------------------------------------------------------
------------------------------------------------------------
------------------------------------------------------------
------------------------------------------------------------
------------------------
>Rabbit|ENSOCUG00000015843|ENSOCUT00000023770
------------ATGAGC------------GTCCGAGTCGCGCGGGCCGCGTGGGCC---
CGGGGCTGGGGT------------------GCCGGGTGGCACCGCGGCGCCACGAGCGTC
GCGGGGCCCCCGTCCGGCGCCGTGGACGTGGCGGAGCTGCTGCGGGACGCGACA---GCG
GCGGAGGAG---CCCCGGGCCGCGGCGGCG---------CGG---CGGGAGCCGGGCCGG
TGCTCCGTGCTGCTCTTCCCCGGCCAGGGCAGCCAGCTGGTGGGCATGGGCCGCGGGCTG
CTCGGCTTCCCGCGCGTCCGCGAGCTCTACGACGCCGCCAGCCGCGTGCTGGGCTACGAC
CTGCTGGCGCTGAGCCTGCACGGGCCGCAGGAGGACCTGGACCGCACCGTGCACTGCCAG
CCCGCCATCTTCGTGGCCTCGCTGGCCGCCGTGGAGAAACTCCATCACCTGCAGCCGGAG
GTGATCGAGAACTGCGTGGCGGCCGCTGGATTCAGTGTGGGAGAATTTGCAGCGCTGGTG
TTTGCTGGAGCCATGGACTTCTCTGAAGGT------------------------CTGTAC
GCAGTGAAGATCCGCGCGGAGGCCATGCAGGAGGCTTCCGAAGCTGTCCCCAGTGGGATG
CTGTCGGTGCTCGGTCAGCGCCAGTCCAAGTTCCCGCTCGCCTGTGCGGACGCCCGGGAG
CACTGCAGGTCTCTGGGCATAGAGGAGCCCGTGTGCGAGGTGTCCAACTACCTCTTCCCT
GACTGCAGGGTGGTCGCAGGACACCTGGAGGCGCTGCACTTCCTGCAGAGGAACGCCGCT
CGGTACCACTTCCGGCGCACCAAGATGCTGCCGGTCAGCGGCGGCTTCCACACGCGCCTC
ATGGAGCCAGCGCTGGAGCCGCTGGCGCAGGCGTTGAAGACAGTCGATATTAAGAAGCCG
CTGGTGTCCGTGCACTCCAACGTCACTGGGCACAGGTACGCGCACCCCGGGCACATCCGG
AAGCTGCTGCTGCAGCAGGTGGTCTCCCCGGTGAAGTGGGAGCAGACGATGCACGCCATA
TATGAGCGGAAGAAGGGCACCGAGTTCCCCAGGACGTTCGAAGTAGGCCCTGGGCAGCAG
CTGGGGGCCATCCTGAAGAGCTGTAACCTGCAGGCCTGGAAGTCCTACAGCTCTGTGGAC
GTGCTGCGGGCC---AGCGAG------GACCCCGGCCCAGACCCCGTGGAGACCCTGCGG
------------------------
>Rat|ENSRNOG00000010539|ENSRNOT00000013994
------------ATGAAC------------GCCCGGGTAGCTCGGGCCTGTTGGGCCTGG
GGCTCCTGGGGC---------------------------CGCCGCCCCGCCTCGAGCCTT
CGGGAGCCTCCACCGGATGCCGTGGACGTGGCGGGGCTGCTACGGGACTCCAGT---GTG
ACCGAGGAGGGAGTCCAGGAGGCGGTGGCG---------CGG---CGGCCGCCCTCGCGC
TGCTCCGTTCTGCTCTTCCCCGGTCAGGGCAGCCAGGCGGTCGGCATGGGTGGCGGCCTG
CTCCACTTCCCGCGTGTACGGCAGCTCTACGAGGCCGCGCACCGAGTGCTTGGCTACGAT
CTGCTGGAACTGTGCCTGCGGGGACCTCAGGAGGATCTGGACCGCACAGTGCATTGCCAA
CCCGCTGTCTTCGTGGCTTCACTGGCCGCCGTGGAGAAGCTACATCACCTGCAACCGGCG
GTCATCGAGAACTGTGTTGCTGCCGCTGGATTCAGCGTGGGGGAGTTTGCAGCCCTTGTG
TTTGCTGGAGCCATGGAGTTTGCGGAAGGT------------------------CTGTAT
GCAGTGAAGGTCCGAGCTGAAGCCATGCAAGAAGCGTCTGAAGCCGTTCCCAGTGGGATG
CTGTCTGTCCTTGGCCAGCGTCAGTCCAACTTCTCCTTTGCCTGCTTGGAAGCCCAGGAG
CACTGCAGGTCTTTGGGTATAGAGAACCCGGTGTGCCAGGTGTCCAACTACCTCTTTCCT
GACTGCAGGGTCATCTCAGGACACCTTGAGGCCCTTCAGTTTCTCCGGAAGAATTCCGCT
AAGTTTCACTTCAGGCGCACCAAGATGCTACCTGTAAGTGGTGGCTTCCATACCTGCCTC
ATGGAGCCAGCTGTGGAGCCTCTGATGAAAACTCTAGGCTCAATCAACATCAAGAAGCCA
CTGGTTGCCGTCCATTCCAACGTCAGTGGGCATAAATACACACATCCACAACACATCCGA
AAGCTGCTAGGGCAGCAGGTGGTGTCACCAGTGAAGTGGGAACAGACGATGCACTGTATA
TACGAGCGGAAGAAGGGCATGGAGTTCCCCAGCACCTTTGAGGTGGGCCCGGGGCAGCAG
CTGGGGAGTATCCTCAAGTGCTGCAACAGGCAGGCATGGAAGTCCTACAGCCACGTGGAT
GTGATGCAGACC---CTTTTG------GACCCTGACCAC---------------------
------------------------
>Macaque|ENSMMUG00000004740|ENSMMUT00000006697
------------ATGAGC------------GTTCGGGTCGCGCGGACCGCGTGGGCC---
CGGGGCTTGGGC------------------GCCAGCGGCCGCCGCGGCGTCTCGAGCTTC
CCGGTGCCTCCGCCGGGCGCCCAGGATGTAGCGGAGCTGCTGCGAGATGCGACCGGGGCG
GAGGAGGAGGCGCCCTCGGCGGCGACGGAG---------CGG---CGAATGCCGGGCCAG
TGCTCCGTGCTGCTCTTCCCTGGCCAGGGCAGCCAGGTGGTGGGCATGGGCCGCGGTCTG
CTCGGCTACCCGCGCGTCCGCGAACTCTACGCCGCCGCCCGCCGAGTACTGGGCTACGAC
CTGCTGGAGCTGAGCCTGCACGGGCCGCAGGAGACCCTGGACCGCACCGTGCACTGCCAG
CCCGCCATCTTCGTGGCATCGCTGGCCGCTGTGGAAAAACTACATCACCTGCAGCCCTCG
GTGATTGAGAACTGTGTTGCTGCCGCTGGATTCAGCGTGGGAGAATTTGCAGCCCTAGTG
TTTGCCGGAGCCATGGAATTTGCTGAAGGT------------------------TTGTAT
GCGGTGAAAATCCGAGCTGAGGCCATGCAGGAAGCTTCAGAAGCTGTCCCCAGTGGGATG
CTGTCTGTCCTCGGCCAGCCTCAGTCCGAGTTCAACTTTGCCTGTTTGGAAGCCCGGGAA
CACTGCAAGTCTCTAGGCATGGAGAACCCTGTATGTGAAGTGTCCAACTACCTCTTTCCA
GATTGCAGGGTGATTTCAGGACACCGAGAGGCTCTACGGTTTCTCCAGAAGAATTCCTCT
AAGTTTCATTTCAGACGCGCCAGGATGTTACCGGTTAGTGGTGCATTCCACACCCGCCTC
ATGGAGCCAGCTGTGGAGCCCCTGACGCAAGTTTTAAAGGCAATTGACATTAAGAAGCCT
CTGGTTTCTGTCTACTCCAATGTCCACGGGCATAGATACATGCATCCCAGCCACATCCAG
AAGCTGCTGGCTCAGCAGGTGGTCTCCCCGGTGAAGTGGGAGCAGACGATGCATGCCATA
TATGAAAGGAAAAAGGGCAGAGAGTTCCCCCAAACTTTTGAAGTAGGCCCCGGCAGGCAG
CTGGGAGCCATCCTGAAAAGCTGTAACATGCAGGCCTGGAAGTCCTACAGCGCCGTGAAT
GTGCTGCAGACC---CTCGAACCTGTGGACCTGGACCCTGAG------GAGCCCCCGAGA
------------------------
>Marmoset|ENSCJAG00000001717|ENSCJAT00000003236
------------ATGAGC------------GTCCGGTTCGTGCGGGCCGCGTGGGCC---
CGGGGCTTGGGC------------------CCCAGCTGCTGCCGCGGCGCCTCCAGCTTC
CCGGTGCCTCCGCCGGACGCCCAGGGTGTAGCGGAGCTGCTGCGAGATGCGACAGGAGCG
GAAGAGGAGGCGCCCTCGACGGCGACGGAG---------CGC---CGAATGCCGGGCCAG
TACTCTGTGCTGCTCTTCCCGGGCCAGGGCAGCCAGGTGGTGGGCATGGGCCGCGGTCTG
CTCAGCTACCCACGCGTCCGCGAACTTTACGCCGCCGCCCACCGCGTGCTGGGCTACGAC
CTGCTGGAGCTGAGCCTTCACGGGCCGCAGGAAGACTTGGACCGCACTGTGCACTGCCAG
CCCGCGATCTTCGTGGCATCGCTGGCCGCGGTCGAGAAACTACATCACCTGCAGCCCTCG
GTGATTGAGAACTGTGTTGCTGCTGCTGGATTCAGTGTGGGAGAATTTGCAGCCCTAGTC
TTTGCCGGAGCCATGGAATTTTCTGAAGGT------------------------TTGTAT
GCAGTGAAAATCCGAGCTGAGGCCATGCAGGAAGCTTCAGATGCTGTCCCCAGTGGGATG
CTGTCTATCCTTGGCCAGCCTCAGTCCAAGTTCAACCTCGCCTGTTTGGAAGCCCGGGAA
CACTGCAAGTCTTTAGGCATAGAGAACCCTGTTTGTGAAGTGTCCAACTACCTCTTTCCA
GATTGCAGGGTGATTTCAGGACACCTGGAGGCGCTGCGGTTTCTCCGGAAGAATTCCTCT
AAGTATCATTTCAGACGCACCAGGATGCTGCCAGTGAGCGGCGCCTTCCACACCCGCCTG
ATGGAGCCAGCCGTGGAGCCCCTGATGCAAGTTTTAAAGGCAATTGATGTTAAGAAGCCT
CTGGTTTCCGTCTACTCCAATGTCCACGGGCACAGATACATGCATCCCACGCACATCCAG
AAGCTGCTGGCCCAGCAGGTGGTCTCCCCAGTCAAGTGGGAGCAGACGATGCACGCCATA
TACAAAAGGAAAAAGGGCAGTGAGTTCCCCAGAACTTTCGAAGTAGGCCCCGGGCAGCAG
CTGGGAGCCATCCTGAAGAGCTGTAACTTGCAGGCCTGGAAGTCCTACAGCCCTGTGGAC
GTGCTGCAGACC---CTCGAACACATTGACCCGGACCCCGAG------GAGTCCCCAAGA
------------------------
>Microbat|ENSMLUG00000010186|ENSMLUT00000010174
------------ATGAGC------------GTCCGCGTGGCGCGGGCCCTGGGGGCC---
TGGGGCTGGGGC------------------GCGGGAGGCAGCCGCGGCGCCTCGAACTTC
CGGCCGCCTCCGCCGGGCGCCGTGGACGTGGCCGAGCTGCTGCGAGATGCGACC---ACG
GCGGACGAGGAGCCCCGGGAGCCGGCGGCG---------CGG---CGGCTGCCCGGCCAG
TGCTCGGTGCTGCTCTTCCCGGGCCAGGGCAGCCAGGTGGTGGGCATGGGCCGCGGGCTG
CTGCGCTACCCGCGCGTCCGCGAGCTCTACGCCGCCGCGCGCCGCGTGCTGGGCTACGAC
CTGCTGGAGCTGAGCCTGCGCGGGCCGCAGGAGGCCCTGGACCGCACCGCGCACTGCCAG
CCCGCCGTCTTCGTGGCCTCGCTGGCCGCCGTGGAGAAACTGCAGCACCTGCAGCCCGCG
GTTATTGAGAGCTGTGTCGCCGCCGCTGGCTTCAGTGTGGGAGAATTCGCAGCCCTAGTG
TTTGCCGGAGCCATGGAATTCTCTGAAGGT------------------------CTGTAT
GCGGTGAAGGTCCGGGCGGAGGCGATGCAGGAAGCCTCGGAAGCCGTCCCCAGCGGGATG
CTGTCCGTCCTCGGCCGGCCCCAGACCAAGTTCACGTTCGCCTGTCTGGAAGCCCGGGAG
CACTGCAAGACCCTGGGCATAGAGGACCCCGTGTGTGAGGTGGCCAACTACCTCTTCCCG
GACTGCAGGGTGATCTCGGGACACCTGGAGGCTCTGCAATTTCTCCAGAAGAATTCCTCC
AAGTACCACTTCAGACGCACCAAGATGCTGCCGGTCAGCGGGGCCTTCCACACCCGCCTC
ATGGAGCCCGCCGTGGAGCCCCTGGCGCAGGTCCTCAAGGCCATCGACGTGAAGATGCCC
CTGGTCTCCGTGCACGCCAACGTCAGCGGGAGCAGGTACATGCACCCTAAGCACATCCAG
CAGCTGCTGGTGAAGCAGGTGGTCTCCCCGGTGAAGTGGGAGCAGACGATGCACGCCTTG
TACGAGAGGAAGAAGGGCTCCGACTTCCCCAGGACCTTCGAGGTGGGGCCCGGGAAGCAG
CTGGGCGCCATCCTGAGGAGCTGCAACCTGCAGGCCTGGAAGTCCTACAGCCACGTGGAA
GTGCTCGAGGCC---GACGAGGCCGCGGACGAGGAC------------------------
------------------------
>Human|ENSG00000100294|ENST00000290429
------------ATGAGC------------GTCCGGGTCGCACGGGTAGCGTGGGTC---
AGGGGCTTGGGC------------------GCCAGCTACCGCCGCGGCGCCTCGAGCTTC
CCGGTGCCTCCGCCGGGCGCCCAGGGTGTAGCGGAGCTGCTGCGAGATGCGACCGGGGCG
GAGGAGGAGGCGCCCTGGGCGGCGACGGAG---------CGG---CGAATGCCGGGCCAG
TGCTCCGTGCTGCTCTTCCCGGGCCAGGGCAGCCAGGTGGTGGGCATGGGCCGCGGTCTG
CTCAACTACCCGCGCGTCCGCGAACTCTACGCCGCCGCCCGCCGCGTGCTGGGCTACGAC
CTGCTGGAACTGAGCCTGCACGGGCCGCAGGAGACCCTGGACCGCACCGTGCACTGTCAG
CCCGCGATCTTCGTGGCATCGCTGGCCGCTGTCGAGAAACTACATCACCTGCAGCCCTCG
GTGATTGAGAACTGTGTTGCTGCTGCTGGATTCAGTGTGGGAGAGTTTGCAGCCCTAGTG
TTTGCCGGAGCCATGGAATTTGCTGAAGGT------------------------TTGTAT
GCAGTGAAAATCCGAGCTGAGGCCATGCAGGAAGCTTCAGAAGCTGTCCCCAGTGGGATG
CTGTCTGTCCTCGGCCAGCCTCAGTCCAAGTTCAACTTCGCCTGTTTGGAAGCCCGGGAA
CACTGCAAGTCTTTAGGCATAGAGAACCCCGTATGTGAAGTGTCCAACTACCTCTTTCCA
GATTGCAGGGTGATTTCAGGACACCAAGAGGCTCTACGGTTTCTCCAGAAGAATTCCTCT
AAGTTTCATTTCAGACGCACCAGGATGTTGCCGGTTAGTGGCGCATTCCACACCCGCCTC
ATGGAGCCAGCCGTGGAGCCCCTGACGCAAGCTTTAAAGGCAGTCGACATTAAGAAGCCT
CTGGTTTCTGTCTACTCCAACGTCCACGCGCATAGATACAGGCATCCCGGGCACATCCAC
AAGCTGCTGGCCCAGCAGCTGGTCTCCCCAGTGAAGTGGGAGCAGACGATGCATGCCATA
TACGAAAGGAAAAAGGGCAGGGGGTTCCCCCAAACTTTCGAAGTAGGCCCTGGCAGGCAG
CTGGGAGCCATCCTGAAGAGCTGTAACATGCAGGCCTGGAAGTCCTACAGCGCCGTGGAT
GTGCTGCAGACC---CTCGAACATGTGGACCTGGACCCTCAG------GAGCCCCCGAGA
------------------------
>Orca|XP_004279612.1
------------ATGAAC------------GTACGGGTTGCGCGGGCTGCGTGGGCC---
TGGGGCCGGGGCGTGAGCTGCCGCCGGGGCGTGAGCTACCGCCGCGGCGCCTCGAGCTTC
CTGCTGCCTCCCCCGGGCGCGGTGGATGTGGAGGAGCTGCTGCGAGATGCGACA---GCG
GCGGAGGAAGGGCCCCGGGAGGCCACGGTG---------CGG---CGGTTGCCGGGCCAG
TGCTCGGTGCTGCTCTTCCCCGGCCAGGGCAGCCAGGTGGTGGGCATGGGCCGCGGTCTG
CTCCGCTACCCGCGCGTCCGCGAGCTCTACGCCGCCGCCCACCGCGTGCTGGGCTACGAC
TTGCTGGAGCTGAGCCTGCATGGGCCGCAGGAGGCCCTGGACCGCACCGTGCACTGCCAG
CCCGCCGTTTTCGTGGCTTCGCTGGCCGCCGTCGAGAAACTGCATCACCTGCAGCCCGCG
GTTATTGAGAACTGTGTTGCTGCTGCTGGATTCAGTGTGGGAGAATTTGCAGCCCTAGTG
TTTGCTGGAGCCATGGAATTTTGTGAAGGT------------------------TTGTAT
GCAGTGAAAACCCGAGCTGAGGCCATGCAGGAAGCCTCGGAAGCTGTCCCCAGCGGGATG
TTGTCTGTCGTCGGCCAGCCTCAGTCCAAGTTCACCTTTGCCTGTCTGGAGGCCCAGGAG
CACTGCAGGACTTCGGGCATAGACAACCCCGTGTGCGAGGTGTCCAGCTACCTCTTTCCC
GACTGCAGGGTGATCTCAGGACACCTGGAGGCTCTGCAGTTTCTCCAGAAGAATTCCTCC
AGGTATCACTTCAGACGCACCAAGCTGTTGCCGGTTAGCGGTGGGTTCCACACCAGCCTC
ATGGAGCCAGCCTTGGAGCCCCTAGCACAAGTTTTAAAGGCAATTGATGTCAGGAAGCCT
CTGGTGTCCGTCCACTCAAACGTTAATGGCAGTAGATACACGCATCCAGAACACATCCGG
AAACTGCTGGTCCGGCAGGTGGTCTCCCCGGTGAAGTGGGAGCAGACGATGCACGCCGTA
TACGAGAGGAAGAAAGGCACCGAGTTCCCCAAAACTTTTGAAGTAGGACCTGGGAAGCAG
CTGGGAACCATCCTGAAGAGCTGTAACCTGCAGGCCTGGAGGTCCTACAGTCACGTGGAG
GTGCAGGAGGCT---GACGAG------GACCTGCAC------------------------
------------------------
>Chimp|ENSPTRG00000014468|ENSPTRT00000027038
------------ATGAGC------------GTCCGGGTCGCGCGGGTAGCGTGGGTC---
AGGGGCTTGGGC------------------GCCAGCTACCGCCGCGGCGCCTCGAGCTTC
CCAGTGCCTCCGCCGGGCGCCCAGGGTGTAGCGGAGCTGCTGCGAGATGCGACCGGGGCG
GAGGAGGAGGCGCCCTGGGCGGCGACGGAG---------CGG---CGAATGCCGGGCCAG
TGCTCCGTGCTGCTCTTCCCGGGCCAGGGCAGCCAGGTGGTGGGCATGGGCCGCGGTCTG
CTCAACTACCCGCGCGTCCGCGAACTCTACGCCGCCGCCCACCGCGTGCTGGGCTACGAC
CTGCTGGAACTGAGCCTGCACGGGCCGCAGGAGACCCTGGACCGCACCGTGCACTGTCAG
CCCGCGATCTTCGTGGCATCGCTGGCCGCTGTCGAGAAACTACATCACCTGCAGCCCTCG
GTGATTGAGAACTGTGTTGCTGCTGCTGGATTCAGTGTGGGAGAGTTTGCAGCCCTAGTG
TTTGCCGGAGCCATGGAATTTGCTGAAGGT------------------------TTGTAT
GCAGTGAAAATCCGAGCTGAGGCCATGCAGGAAGCTTCAGAAGCTGTCCCCAGTGGGATG
CTGTCTGTCCTCGGCCAGCCTCAGTCCAAGTTCAACTTCGCCTGTTTGGAAGCCCGGGAA
CACTGCAAGTCTTTAGGCATAGAGAACCCCGTATGTGAAGTGTCCAACTACCTCTTTCCA
GATTGCAGGGTGATTTCAGGACACCAAGAGGCTCTACGGTTTCTCCAGAAGAATTCCTCT
AAGTTTCATTTCAGACGCACCAGGATGTTGCCGGTTAGTGGCGCATTCCACACCCGCCTC
ATGGAGCCAGCCGTGGAGCCCCTGACGCAAGCTTTAAAGGCAGTCGACATTAAGAAGCCT
CTGGTTTCTGTCTACTCCAACGTCCACGGGCATAGATACAGGCATCCTGGGCACATCCAC
AAGCTGCTGGCCCAGCAGCTGGTCTCCCCAGTGAAGTGGGAGCAGACGATGCATGCCATA
TACGAAAGGAAAAAGGGCAGGGGGTTCCCCCAAACTTTCGAAGTAGGCCCTGGCAGGCAG
CTGGGAGCCATCCTGAAGAGCTGTAACATGCAGGCCTGGAAGTCCTACAGCGCCGTGGAT
GTGCTGCAGACC---CTCGAACATGTGGACCTGGACCCTCAG------GAGCCCCCGAGA
------------------------
>Cow|ENSBTAG00000002413|ENSBTAT00000003130
------------ATGAGT------------GTCCGGGTCGCGCGGGCCGCCCGGGCC---
TGGGCCCGAAGC------------------GTGAGCGGCCGCCGCGGCTCCTCGAACTGC
CCGCGGCCTCCGCCGGCTGCTGTGGACGTGGCGGCGCTGTTGCGAGATGCGACC---GCG
GCGGACGGAGGATCCCAGGACGCGCAGGCGGCGGCGGGACGG---CGGGAGCCGGGCCAG
TGCTCGGTGCTGCTCTTCCCCGGCCAGGGCAGCCAGGTAGTGGGCATGGGCCGCGGGCTG
CTCCGCTACCCGCGCGTCCGCGAGCTTTACGACGCCGCCCGCCGCGTGCTCGGCTACGAC
CTGCTGGAGCTGAGCCTGCGCGGGCCGCAGGAGGCCCTGGACCGCACCGTGCACTGCCAG
CCCGCCGTCTTCGTGGCTTCGCTGGCCGCCGTGGAGAAACTACATCACCTGCAGCCCGCG
GTTATTGAGAACTGTGTTGCTGCTGCTGGATTCAGTGTGGGAGAATTTGCAGCCCTAGTG
TTTGCTGGGGCCATGGAATTTTCTGAAGGT------------------------CTGTAT
GCAGTGAAAATTCGAGCTGAGGCCATGCAGGAAGCCTCGGAAGCCGTGCCCAGTGGCATG
TTGTCCGTCCTCGGCCAGCGTCAGTCCAAGTTCACCGTCGCCTGTCTGGAAGCCCAGGAA
CACTGCAAGACTCGGGGCATAGAGAACCCCGTGTGCGTGGTGTCCAACTACCTCTTTCCT
GACTGCAGGGTGATCTCAGGACACCTGGAGGCTCTGCAGTTTCTCCAGAAGAATTCCTCT
AAGTATCACTTCAGACGCACCAAGATGTTGCCGGTTAGCGGTGGGTTCCACACCCGCCTC
ATGGAGCCGGCCGTGGAGCCCCTGGTGCAAGTGTTAAAGGCGATTGATGTCAAGAAGCCC
CTGGTGTCCGTGCACTCGAACGTCGATGGGAACAGATACATGCATCCCAAACACATCCAG
AAGCTGCTGGCGCAGCAGGTGGTCTCGCCGGTGAAGTGGGAGCAGACGATGCACGCCATA
TACGAGAGGAGGAAGGGCACCGCGTTCCCCCAGACGTTCGAGGTGGGGCCTGGGAAGCAG
CTGGGCGCCATCCTGAGGAGCTGTAACCTGCAGGCCTGGAGGTCCTACAGCCACGTGGAG
GTGCTGGAGGCC---GGCGAG------GACCCAGAG------------------------
GAGCCCCTG---------------
>Dog|ENSCAFG00000000918|ENSCAFT00000001424
------------ATGAGCCTGCGG---GGCGCGCGGGCCGCGCGGGCCGCGTGGGCT---
CGGGGCTGGGGC------------------GCGGGCTGCCGCCGCGGCGCCTCGGACCTC
CCGCGGCCCCCGCCGCGCGCCGTGGACGTGGCGGAGCTGCTGCGAGACGCCACG---GTC
GCGGAGGAAAGGCCGCGGGCGGCGGAGGCG---------CGG---CGGCCGCCGGGCCAG
TGCTCGGTGCTGCTCTTCCCGGGCCAGGGCAGCCAGCTGGTGGGCATGGGCCGGGGGCTG
CTCCGCTTCCCGCGCGCCCGCGAGCTCTACGCCGCCGCCCGCAGCGTGCTGGGCTACGAC
CTGCTGGAGCTGAGCCTGCACGGGCCGCAGGAGGCCCTGGACCGCACCGCGCACTGCCAG
CCCGCCGTCTTCGTGGCCTCGCTGGCCGCCGTGGAGAAGCTGCAGCACCTGCAGCCCGCG
GTTATTGAGAACTGTGTTGCTGCTGCCGGATTCAGTGTGGGAGAATTTGCAGCCCTAGTG
TTTGCTGGAGCCATGGAATTTACTGAAGGT------------------------CTGTAT
GCGGTGAAAATCCGAGCAGAGGCCATGCAGGCAGCCTCGGAAGCTGTCCCCAGCGGGATG
CTGTCTGTCCTCGGCAAGCCCCAGTCCAAGTTCAGCTTCGCCTGTTTGGAAGCCCAGGAG
CACTGCAAGACTTTGGGCATAGCGGACCCCGTGTGTGAGGTGGCCAACTACCTCTTTCCT
GATTGCAGGGTGATCTCAGGACACCTGGAGGCGCTGCAGTTCCTCCAGAAGAATTCCTCT
AAGTATCACTTCAGGCGCACCAAGATGCTGCCCGTCAGCGGTGGGTTCCATACGCGCCTC
ATGGAGCCAGCCTTGGAGCCCCTGACCCAAGTCCTAAAGTCGGTTGGTGTCAAGAAGCCT
CTGGTTTCCGTCCACTCAAACGTCGATGGGAAGAGATACATGCATCCAAAACACATCCAG
AAGTTGCTGGTGCAGCAGGTGGTCTCCCCGGTGAAGTGGGAGCAGACGATGCATGCCATA
TACGAGAGGAAGAAGGGCGTCGAGTTCCCCAAGACTTTTGAAGTCGGACCTGGGAAGCAG
CTGGGAGCCATCCTGAAGAGCTGCAACCTGCAGGCCTGGAAGTCCTACCAGAACGTGGAA
GTGCTG---GCG---GACGAC------GATGGCGGGGCC---------------------
------------------------
>Elephant|ENSLAFG00000021666|ENSLAFT00000022097
------------ATGAGC------------GTCCGGGTCGCACGGGCCGCGTGGGCC---
CGGTGCTGGGGT------------------GCCGGCTGCCGCCGCGGCGCCGCGAGCTTC
CCGGTGCCTCCCGTGGGCGAGGCGGGCGTGGCCGAGCTG---------------------
---------------------------------------------------------CAG
AGCTCCGTGCTGCTCTTCCCCGGCCAGGGCAGCCAGGCGGTGGGCATGGCGGGCGGCCTG
CTCCGCTACCCGCGCGTCCGCGAGCTCTACGCCGCCGCCCGCCGCGTGCTGGGCTACGAC
CTGCTGGAGCTGAGCCTGCACGGGCCGCAGGAGGCCCTGGACCGCACGGCGCACTGCCAG
CCCGCCGTCTTCGTGGCTTCGCTGGCCGCCGTGGAGAAGCTCCATCATCTGCAGCCCGAG
GCCATTGAGAGCTGTGTTGCTGCTGCTGGATTCAGCGTGGGAGAATTTGCAGCCCTGGTG
TTTGCTGGAGCCATGGAGTTCTCTGAAGGT------------------------TTGTAT
GCAGTGAAAATTCGAGCTGAGGCCATGCAAGAAGCCTCGGAAGCTGTTCCCAGTGGGATG
CTGTCTGTCCTCGGCAAACCCCAGTCCAAGTTCAACTTTGCCTGTTTGGAAGCCCAGGAG
CACTGCAAGTCTTTGGGGATAGAGAACCCCGTTTGCGAAGTGGCCAACTACCTCTTTCCT
GACTGCAGGGTGATTTCCGGACACCTAGAGGCTTTGCGGTTTCTACAGAAGAATTCCTCA
CAGTATCATTTCAGACGCACCAAAATGTTGCCGGTTAGCGGCGGGTTTCACACTCGCCTC
ATGGAGCCCGCTGTGGAGCCCCTGACTGAAGTGCTAAAGACAATCGAGTTTAAGGAGCCT
TTGGTGTCCATCCATTCAAACGTCCATGGGAATAAATACACGCATCCGAAACACATCCAG
AAGCTGCTGGTGAAGCAGCTCGTCTCCCCAGTGAAGTGGGAGCAGACCATGCATGCCATA
TATGAGAGGAAGAAGGGCACCGAGTTCCCCAGAACCTTCGAGGTGGGCCCGGGGAAGCAG
CTGGGAGCTGTCCTGAAAAGCTGTAACCTGCAGGCCTGGAAGTCCTACAGCCATGTGGAG
GTGCTGGAGGCC---GACGAG------GCCCAGGACCTG---------------------
------------------------
>Bowhead|bmy_22126T0
------------------------------------------------------------
------------------------------------------------------------
------------------------------------------------------------
------------------------------------------------------------
------------------------------------------------------------
------------------------------------------------------------
------------------------------------------------------------
------------------------------------------------------------
------------------------------------------------------------
------------ATGGAATTTTGTGAAGGT------------------------TTGTAT
GCAGTGAAAATCCGAGCTGAGGCCATGCAGGAAGCCTCGGAAGCTGTCCCCAGTGGGATG
TTGTCCATCCTCGGCCAGCCTCAGTCCAAGTTCACCTTTGCCTGTCTGGAAGCCCAGGAG
CACTGCAAGACTTTGGGCATAGAGAACCCCGTGTGCGAGGTGTCCAGCTACCTCTTTCCT
GACTGCAGGGTGATCTCAGGACACCTGGAGGCTCTGCAGTTTCTCCAGAAGAATTCCTCC
AAGTATCACTTCAGACGCACCAAGATGTTGCCGGTTAGCGGTGGGTTCCATACCAGCCTC
ATGGAGCCAGCTTTGGAGCCCCTGGCACAAGTTTTAAAGGCAATTGATGTCAAGAAGCCT
CTGGTGTCCGTCCACTCAAACGTTAATGGGAATAGATACATGCATCCAAAACACATCCAG
AAATTGCTGGTCCAGCAGGTGGTCTCCCCGGTGAAGTGGGAGCAGACGATGCACGCCATA
TATGAGAGGAAGAAAGGCACCGAGTTCCCCAAAACTTTTGAAGTAGGACCTGGGAAGCAG
CTGGGAACCATCCTGAAGAGCTGTAACCTGCAGGCCTGGAGGTCCTACAGTCACGTGGAG
GTGCAGGAGGCT---GACGAG------GGCCTGGAC------------------------
------------------------
>Minke|BACU013444
------------ATGAAC------------GTCCGGGTCGCGCGGGCTGCGTGGGCC---
TGGGGCCGGGGC------------------GTGAGCTGGCGATGCGGCGCCTCGAGCCAC
CTGCTGCCTCCCTCGGGCGCGGTGGACGTGGAGGAGCTGCTGCGAGATGCGACA---GCG
GCGGAGGAAGGGCCCCGGGAGGCCTCGGTG---------CGG---CGGTTGCCGGGCCAG
TGCTCGGTGCTGCTCTTCCCCGGCCAGGGCAGCCAGGTGGTGGGCATGGGCCGCGGTCTG
CTCCGCTACCCGCGCGTCCGCGAGCTCTACTCCGCCGCCCGCCGCGTGCTGGGCTACGAC
TTGCTGGAGCTGAGCCTGCATGGGCCGCAGGAGGCCCTGGACCGCACCGTGCACTGCCAA
CCCGCCGTCTTCGTGGCTTCGCTGGCCGCCGTCGAGAAACTGCATCACCTGCAGCCCGCG
GTCATTGAGAACTGTGTTGCTGCTGCTGGATTCAGTGTGGGAGAATTTGCAGCCCTAGTG
TTTGCTGGAGCCATGGACTTCTGTGAAGGT------------------------TTGTAT
GCAGTGAAAATCCGAGCTGAGGCCATGCAGGAAGCCTCGGAAGCTGTCCCCAGTGGGATG
TTGTCCGTCCTCGGCCAGCCTCAGTCCAAGTTCACCTTTGCCTGTCTGGAAGCCCAGGAG
CACTGCAAGACTTTGGGCATAGAGAACCCCGTGTGCGAGGTGTCCAGCTACCTCTTTCCT
GACTGCAGGGTGATCTCAGGACACCTGGAGGCTCTGCAGTTTCTCCAGAAGAATTCCTCC
AAGTATCACTTCAGACGCACCAAGATGTTGCCGGTTAGCGGTGGGTTCCATACCCGCCTC
ATGGAGCCAGCTTTGGAGCCCCTGGCACGAGTTTTAAAGGCAATTGATGTCAAGAAGCCT
CTGGTGTCCGTCCACTCAAACGTTAATGGGAATAGATACATGCATCCCAAACACATCCAG
AAATTGCTGGTCCAGCAGGTGGTCTCCCCGGTGAAGTGGGAGCAGACGATGCACGCCATA
TATGAGAGGAAGAAAGGCACCGAGTTCCCCAAAACTTTTGAAGTAGGACCTGGGAAGCAG
CTGGGAACCATCCTGAAGAGCTGTAACCTGCAGGCCTGGAGGTCCTACAGTCACGTGGAG
GTGCAGGAGGCT---GACGAG------GACCCGGAC------------------------
------------------------
