# Supplementary material for: Insights into the Evolution of Longevity from the Bowhead Whale Genome
Source: Cell Rep. 2015 Jan 6;10(1):112–22. doi: 10.1016/j.celrep.2014.12.008 (PMC4536333; doi:10.1016/j.celrep.2014.12.008)
Supplement: Supplemental Folder 2. Species Used in the Analysis of Selective Pressure Variation, Single-Gene Orthologous Families Tested, Likelihood Ratio Tests, MAKER Parameters, and Full Assembly and Read Usage Data, Related to Experimental Procedures [file mmc3.zip › Tested SGOs/reciprocal_group_3581.2.fas]

>Gibbon|ENSNLEG00000003685|ENSNLET00000004679
ATGTCAAATAACCTACGGAGGGTCTTCCTGAAACCCGCAGAGGAAAATTCAGGCAACGCC
TCGCGT---TGTGTTTCAGGCTGCATGTACCAAGTAGTTCAGACGATTGGCTCGGATGGA
AAAAATCTTCTGCAATTACTTCCAATTCCTAAGTCTTCTGGAAATCTTATACCACTAGTT
CAATCTTCAGTCATGTCTGATGCTTTGAAAGGGAATACAGGAAAACCAGTTCAAGTTACT
TTTCAGACTCAGATTTCCAGCTCTTCCACAAGTGCATCAGTT---CAATTGCCCATTTTT
CAGCCAGCCAGTTCTTCAAACTATTTTCTTACAAGAACAGTAGATACATCAGAAAAAGGT
AGAGTTACTTCTGTGGGAACTGGAAATTTTTCTTCATCAGTTTCTAAAGTTCAGAGTCAT
GGTGTG---------AAAATTGATGGACTCACCATGCAAACATTTGCT---GTTCCTCCC
TCA---ACACAAAAAGACTCATCTTTTATTGTAGTTAATACCCAGAGTCTTCCAGTGACT
GTGAAGTCTCCAGTTTTGCCTTCTGGGCATCATTTACAGATTCCAGCCCATGCTGAAGTG
AAATCTGTACCAGCGTCATCATTGCCTCCTTCAGTGCAGCAAAAGATACTTGCAACTGCC
ACCACCAGTACCTCAGGAATGGTTGAGGCCTCCCAAATGCCAACCGTTATTTATGTATCT
CCTGTAAATACAGTGAAAAATGTAGTTACCAAGAACTTTCAAAACATTTACCCAAAACCT
GTT------ACAGAAATAGCAAAGCCGGTAATACTAAATACCACACAAATTCCAAAG---
AATGTTGCTACAGAGACACAATTGAAAGGTGGTCAGCATTCTCAAGCTGCTCCAGTGAAA
TGGATTTTCCAAGATAATCTACAGCCTTTTACGCCATCTCTTGTTCCTGTTAAGTCTTCA
AATAATGTGGCTTCAAAGATTTTAAAAACTTTTGTAGATAGGAAAAATTTGGGAGATAAT
ACTATAAATATGCCACCATTGAGTACCATCGATCCTAGTGGGACGCGATCCAAAAATATG
CCTATTAAAGATAATGCTTTGGTTATGTTTAATGGGAAAGTCTATCTGTTGGCTAAAAAG
GGGACAGATGTTCTGCCATCACAAATTGACCAACAGAATTCTGTTTCTCCTGATACTCCA
ATA------------------------AGAAAAGACACGTTACAGACAGTGAGTTCAAGT
CCAGTCACAGAAATATCCAGAGAGGTTGTAAATATTGTTTTGGCTAAAAGTAAATCTTCC
------------CAGATGGAGACAAAATCACTTTCCAATACCCAGCTTGCTTCCATGGCC
AATCTAAGGGCAGAGAAGAATAAA---GTGGAGAAACCATCTCCTTCTACCACAAATCCA
CAT---ATGAACCAATCCAGTAACTACTTAAAACAGAGTAAGACT------TTATTCACA
AATCCAATCTTTCCAGTTGGATTTAGTACAGGACACAATGCCCCCAGAAAAGTAACAACC
GTCATTTATGCTAGAAAAGGAAATGTCCTCCAGAGCATAGAGAAAATAAGTTCCTCTGTT
GATGCAACAACTGTTACTTCACAACAGTGTGTTTTCAGAGACCAAGAACCAAAGATCCAT
AATGAGATGGCATCAACATCAGATAAAGGTGCCCAAAGAAGA---AATGACAAGAGAGAT
TCTCAAGGAAGAAGTAAT------AAGGCATTACATCTGAAGAGTGATGCTGAATTTAAA
AAGATATTTGGCCTTACTAAAGATTTGAGAGTGTGCCTTACTCGAATTCCTGACCATTTG
ACCTCTGGAGAAGGTTTCCATTCCTTTAGCAGTTTGGTAAAGAGTGGTACTTACAAAGAG
ACAGAGTTTATGGTG---------------AAGGAAGGAGAGAGAAAACAGCAG------
---------------AATTTTGATAAGAAAAGAAAAGCAAAAACTATTAAGAAGATGGAT
CACATAAAGAAGAGAAAAACAGAGAATGCTTATAACGCAATCATAAAT------GGGGAA
GCTAATGTCACCAGTTCCCAACCCCTAAGCAGTATTGTACCAACTTCAGATGTGTCACAA
CAT---AACATTCTCACGAGTCACAGCAAAACCAGACAAGAAAAGAGAACTGAGATGGAA
TATTATACCCATGAGAAGCAAGAGAAAGGCACATTGAAT---TCAAATGCAGCTTATGAA
CAAAGTCATTTCTTCAATAATAAT---TATACCGAAGATATTTTCCCAGTGACACCACCG
GAGTTAGAAGAAACTATTCGAGATGAAAAAATAAGAAGACTTAAGAAGGTGCTGAGAGAG
AAAGAAGCAGCTCTTGAAGAAATGCGTAAGAAGATGCACCAAAAA---
>Gorilla|ENSGGOG00000007251|ENSGGOT00000007285
ATGTCAAATAACCTACGGAGGGTCTTCCTGAAACCCGCAGAGGAAAATTCAGGCAACGCC
TCGCGT---TGTGTTTCAGGCTGCATGTACCAAGTAGTTCAGACGATTGGCTCGGATGGA
AAAAATCTTCTGCAATTACTTCCAATTCCTAAGTCTTCTGGAAATCTTATACCACTAGTT
CAATCTTCAGTCATGTCTGATGCTTTGAAAGGGAATACAGGAAAACCAGTTCAAGTTACT
TTTCAGACTCAGATTTCCAGCTCTTCCACAAGTGCATCAGTT---CAATTGCCCATTTTT
CAGCCAGCCAGTTCTTCAAACTATTTTCTTACAAGAACAGTAGATACATCAGAAAAAGGT
AGAGTTACTTCTGTGGGAACTGGAAATTTTTCTTCATCAGTTTCTAAAGTTCAGAGTCAT
GGTGTG---------AAAATTGATGGACTCACCATGCAAACATTTGCT---GTTCCTCCC
TCA---ACACAAAAAGACTCATCTTTTATTGTAGTTAATACCCAGAGTCTTCCAGTGACT
GTGAAGTCTCCAGTTTTGCCTTCTGGGCATCATTTACAGATTCCAGCCCATGCTGAAGTG
AAATCTGTACCAGCGTCATCATTGCCTCCTTCAGTGCAGCAAAAGATACTTGCAACTGCC
ACCACCAGTACCTCAGGAATGGTTGAGGCCTCCCAAATGCCAACTGTTATTTATGTATCT
CCTGTAAATACAGTGAAAAATGTAGTTACCAAGAACTTTCAAAACATTTACCCAAAACCT
GTT------ACAGAAATAGCAAAGCCAGTAATACTAAATACCACACAAATTCCAAAG---
AATGTTGCTACAGAGACACAATTGAAAGGTGGTCAGCATTCTCAAGCTGCTCCAGTGAAA
TGGATTTTCCAAGATAATCTACAGCCTTTTACGCCATCTCTTGTTCCTGTTAAGTCTTCA
AATAATGTGGCTTCAAAGATTTTAAAAACTTTTGTAGATAGGAAAAATTTGGGAGATAAT
ACTATAAATATGCCACCATTGAGTACCATCGATCCTAGTGGGACGCGATCCAAAAATATG
CCTATTAAAGATAATGCTTTGGTTATGTTTAATGGGAAAGTCTATCTGTTGGCTAAAAAG
GGGACAGATGTTTTGCCATCACAAATTGACCAACAGAATTCTGTTTCTCCTGATACTCCA
GTA------------------------AGAAAAGACACGTTACAGACAGTGAGTTCAAGT
CCAGTCACAGAAATATCCAGAGAGGTTGTAAATATTGTTTTGGCTAAAAGTAAATCTTCC
------------CAGATGGAGACAAAATCACTTTCCAATACCCAGCTTGCTTCCATGGCC
AATCTAAGGGCAGAGAAGAATAAA---GTGGAGAAACCATCTCCTTCTACCACAAATCCA
CAT---ATGAACCAATCCAGTAACTACTTAAAACAGAGTAAGACT------TTATTCACA
AATCCAATCTTTCCAGTTGGATTTAGTACAGGACACAATGCCCCCAGAAAAGTAACAGCC
GTCATTTATGCTAGAAAAGGAAGTGTCCTCCAGAGCATAGAGAAAATAAGTTCCTCTGTT
GATGCAACAACTGTTACTTCACAACAGTGTGTTTTCAGAGACCAAGAACCAAAGATCCAT
AATGAGATGGCATCAACATCAGATAAAGGTGCCCAAGGAAGA---AATGACAAGAAAGAT
TCTCAAGGAAGAAGTAAT------AAGGCATTATATCTGAAGAGTGATGCTGAATTTAAA
AAGATATTTGGCCTTACTAAGGATTTGAGAGTGTGCCTTACTCGAATTCCTGACCATTTG
ACCTCTGGAGAAGGTTTCGATTCCTTTAGCAGTTTGGTAAAGAGTGGTACTTACAAAGAG
ACAGAGTTTATGGTG---------------AAGGAAGGAGAGAGAAAACAGCAG------
---------------AATTTTGATAAGAAAAGAAAAGCAAAAACTAATAAGAAGATGGAT
CACATAAAGAAGAGAAAAACAGAGAATGCTTATAACGCAATCATAAAT------GGGGAA
GCTAATGTCACCAGTTCCCAACCCCTAAGCAGTATTTTACCAACTTCAGATGTGTCACAA
CAT---AACATTCTCACGAGTCACAGCAAAACCAGACAAGAAAAGAGAACTGAGATGGAA
TACTATACCCATGAGAAGCAAGAGAAAGGCACATTGAAT---TCAAATGCAGCTTATGAA
CAAAGTCATTTCTTCAATAAAAAT---TATACCGAAGATATTTTCCCAGTGACACCACCG
GAGTTAGAAGAAACCATTCGAGATGAAAAAATAAGAAGACTTAAGCAGGTGCTGAGAGAG
AAAGAAGCAGCTCTTGAAGAAATGCGTAAGAAGATGCACCAAAAA---
>Guinea_Pig|ENSCPOG00000014851|ENSCPOT00000014996
ATAAGCAATACTCAGAAAGTTGTCTTGTTAACA---GTAAAAGAAAAACAAGAAAAA---
---AGA---ATTGTTTCAGGCTGCATGTACCAAGTAGTTCAGACGATTGGCTCGGATGGA
AAAAATCTTCTGCAGTTACTTCCAATTCCTAATTCTTCTGGAAATCTTGTTCCACTAGTT
CAATCTCCAGTCATATCTGATGCTTTGAGAGGGAATACAGGAAAACCAGTGCAAGTTACT
TTTCAGAATCAGATTTCCAGCTCCTCCACAAGTACGTCAGTT---CAATTGCCCATTTTA
CAGCCAGCCAATTCTTCAAGCTATTTTCTTACAAGAACAGTAGATACAGCAGAAAAAGGT
AGAGTTACTTCTCTGGGAACTGAAAATTTTGTTTCTTCATTTTCTAAAGTTAAGAGTCAT
GGTGTG---------AAACTTGATGGACCCACCATGAAACCATATGCT---GTTCCTCCC
TCA---ACACAAAGTGATTCATCTTACATTGTATTCAATCCCTCAAGTCTTCCAATGACT
GTGAAATCTCCAGTTTTGCCTTCTGGGCATCATTTACAGATTCCAGCCCATGCTGAAGTG
AAGTCTATACCTGCATCATCATTGCCTCCTTCAGTTCAGCAAAAGATACTTACAGCTGCA
ACCAACAGTACCTCAGGAACAGTTGAGGCCTCCCAAATACCAACAGTTATTTATGTAGCT
CCTGTAAATACAGTAAAAAGTGTAGTTACCAAGAACTGTCAAAATATTTACCCAAAACCT
GTT------AGAGAAATACCAAAACCAATGATACTCAATACCACACAAATTCGAGCA---
AAAGTTGCTACAGAGACACAATTAAAAGGTGGTCAGCATTCTCAAGCTACTCCAGTGAAA
AACATCTACAACCTTGTACTCCAT---------------CTCTTGTCTGTA---ATCTCA
AATAATGTGGCATCAAAAATTNTT------------------------------------
------------------------------------------------------------
------------------------------------------------------------
------------------------------------------------------------
------------------------------------------------------------
---------------------------GTAAATATTGTTTTAGCTAAAAGTAAATCTTCC
------------CAGATGGAGAGAAAATCACTTTCAAATACTCAGATT---TCCATGGTC
AATGTAAGTTCAGAGAAGAATAAAAAAGTGAGAACATCTTCTTTCTAC---CACAGACCC
TATAATATGAACCAACCTAGTGACTACCCAAAACAGAGAAAA------------------
---CCACTGTTTCCAGATGGATTTAGTACAGAACAGAGTGCCCCA---------------
------------AGAAAAAGAAATATCATCCAGAGCATAGAGAAAATAAATTCCTCTATT
GATGCAACAGCTGTTACTTCACAACAGTGTGTTTTCAGAGACCAAGAACCAAAGATACAG
AATAAGATGGCATCAGTGCTAGAGAACCATACTCAAGAAAGC---AAGGATGTGAAAGAG
TCTGAAGAAAGCACTAAT------AAGGCGTTGTATTTGAAGAGTGATACTGAATTTAGA
AAGATATTTGGTCTCACTAAAGATGTGAGAGTTTGTCTTACTCGAATTCCTGACCATTTG
GACTGCGGAAAAGGTTTTGATTACCTTAGCAGTTTGGTGACGGATGGTACATACAGGAAG
ACAGAGTTTGTGGTG---------------AAGGAAGAGAAAAACAAACAG---------
---------------AGTTGTGGTAAGAAAAGAAAAGCAAAAACCACTAAGAAGATGGAT
CACACAAAGAAGAGAAAAACAGAGAGTGCTTTTAATACAGTCATAAAT------GGGGAA
GCAAATGTCACT---TCTGAATCACTTAACAACATTTTACCAACTTCAGATATACCTCAA
TAT---AACATTCTCCCAAGCCCCAGCAAAACCGGAGAAGAAAAGAGAACCAATATAAAA
CACTATTCCCAAGGACAACAGGAGAAAGTTGCATCGAAT---TCAAATGTAATTTTCGAA
CAAAGTTATTCCTTTAGTAAAAAC---TATACTGAAGATATTTTCCCAGCAACACCACCA
GAATTGGAAGAAACCATCCGAGATGAAAAAATAAGAAGACTTAAACAGGTACTGAGAGAG
AAAGAAGCAGCTCTTGAAGAAATGCGTAAGAAAATGCAACAAAAA---
>Horse|ENSECAG00000013112|ENSECAT00000013609
------------------------------------------------------------
------------------------------------------------------------
------------------------------------------------------------
------------------------------------------------------------
------------------------------------------------------------
------------------------------------------------------------
------------------------------------------------------------
------------------------------------------------------------
------------------------------------------------------------
------------------------------------------------------------
------------------------------------------------------------
------------------------------------------------------------
------------------------------------------------------------
------------------------------------------------------------
------------------------------------------------------------
------------------------------------------------------------
------------------------------------------------------------
------------------------------------------------------------
------------------------------------------------------------
------------------------------------------------------------
------------------------------------------------------------
------------------------------------------------------------
------------------------------------------------------------
------------------------------------------------------------
------------------------------------------------------------
------------------------------------------------------------
------------------------------------------------------------
------------------------------------------------------------
------ATGGCATCAAAAGTAGAAAAAATTACTCAAGAAAGA---AATGACAAGAAAAAT
TCTCAAGGGAGAAGCAAT------AAAGCATCATATCTGAAGAATGATGCTGAACTTAAA
AAGATATTTGGTCTCACTAAAGATCTGAGAGTGTGCCTTACTCGGATTCCTGACCATTTG
GGCTCTGGAGAAGGTTTTGATTCCTTTAGCAGTTTGGTGAAAAGTGATACTTACAAAAGG
ACAGAGTTTATAGTG---------------AAGGAGGAAGAGAGGAAA---CAGGTACTC
CAAAAATACATGAATAGTTTTGATAAGAAAAGAAAAGCAAAAATCATTAAGAAGATGGAT
CACACAAAGAAGAGAAAAACTGAGAGTGCTTATAACACAGCTGTAAAT------GGAGGA
ATTAATCTCACCAGTTCCCAAGGCGTTAGCAGTGTTTTACCAACTTCAGATGTATCACGT
CAT---AACATTCTCACAAGCTGCAACAAAACCAGAGAAGAAAAGAGAACTGAGGTAGAA
CACTGTACCGGTGAGAAACAGGAAAAAGGCACATTGAGT---TCAAATGCAGCTTTTGAA
CAAAGTCCTTCCTTTAATAAAAAT---TATACTGAAGATATTTTCCCCATGACACCACCA
GAGTTAGAGGAAACCATTCGAGATGAAAAAATAAGAAGACTTAAGCAGGTGCTGAGAGAG
AAAGAAGCAGCTCTTGAAGAAATGCGTAAGAAGATGCACCAAAAA---
>Mouse|ENSMUSG00000056260|ENSMUST00000098750
ATGTCTAATAGTCTCCAGAGCGTCATTCTGAAAACCGCAGAGGAAAAGTCAGGCTCG---
---CGC---TGTATTTCAGGGTGCATGTACCAAGTAGTTCCTACGATTGGCAGCGATGGA
AAAAAACTTCTGCAATTACTTCCAATTTCTAAATCTTCTGGAAATCTTATCCCAGTAGTT
CAGTCTCCAGTCATGTCTCATGGTTTGAAAGCGAATACTGAAAAACCAGTTCAAGTTACT
TTTCAAACTCAGATTTCCAGCTCTTCCACAAGTGCATCTGTT---CAATTGCCTGTTTTT
CAGCCAGCCAATACTACAAAATGTTTTTTTACAGGAGCAATAGATACAACAGGAAAAGAT
AGAGTTACTTCTGTGAGGACTGGAAATTTTACACCACCAGTTTCTAACATTCAGAATCAT
GGTGTG---------AAAATTCATAAACTCACCAGGCAAACATTTACT---ATTCCTCCC
TCA---ACACAAAATGATTCATCTCATTTTATATTCAATACCCCAAGTCTCCTACCAAAT
GTGAATTCTTCAATTTTGCCTTCTGGGAATCATTTAAAGATTCCAGCCCATGCTGAAGTG
AAATCTGTACTTGCATCATCCTTGCCTCCTTTGGTTCAGCAAAAGATACTTGGAACTGCA
ACCACAAGTACCTCAGGAACAGTTGAGGCCTCCCAAATACCAACAGTTGTTTATGTACAT
CCTGTAAATTCAGTGAAATTTGTTGTTACCAAGAAAACTCAGACTATTTACCCCAAACCA
GTG------ACA---------------------TTCAATACCTTGCAAATTCCACCA---
AATGTTGCTACAGAAACACAATTAAAAGGTGGTCAGCATCCTCAAGCTGCTCCAGTGAAC
TCGATTTTTCAGGAGTATCTACAGCCTGGAATCCCATGTATTATTCCTGTTAAGTCTTCA
AATAATGTGGCTACAAAGGTTTTAAACACTTTTGTAGGTAGGAAAAATCTGGGAGATAAT
ACAATAGATACACCTCTGTTGAATACCAACAGTTCTGGCAGGACACACTCCGTAAGTGAA
CCTATTAAAGATAATGCTTTGATAATGTTTAATGGGAAAGTC---TGGTTGAATGAAAAG
GGGACATGCGGTCTGCCATCAAAAATTGACCAGCAGAATTCTGTTTCTTCTGATATTCCA
CTA---------------------------AAAGATTCATCACAGCTAGTAAGTTCAAGT
ATAGTCACAGAAATATCCAGAGAGATTTTAAATAGTGTTTTGGTTAAAAGTAAATCTTTT
------------CAGTTGAAGACAAAATCACTTTCAAATTCCCAGCTTGCTTCCATGGCC
AATCTAAGAGCAGAGAAGAATGAAAAAGTGGAGAGACCATCTTTTTCTGTCACAAATCCA
CATACTATGAACCAGTCCACTCACTGCCTTAAACAGAGTAAGACT------GTATTTATA
AACCCAGTTTTTCCAGATGGATTTAGGACAGGACAGAATGCCCCC---------------
------------AGAAAAGGAAATCTCGTCCAGAACATAGAGAAAATATGTTCCTCTGTT
GATGCAGCAACTGTTACTTCTCAACAGTGTGTTTTCAGAGACCAAGAATCACAGACGCAG
TATGAGATGGCATCAATAGTAAAAAAGGAAATTCAAGAAAAAGGAAATAACAAGAAATAT
TCTCAAGGAAGCCATACTAATATTAAGGCATCATGTCTGAAGAATGATGCTGAATTTAAA
AAGCTATTTGGTCTCACTAAAGATTTGAGAGTATGTCTTACTCGAATTCCTGACCATCTG
AGCTCTGGAAAAAGTTTTAATTCCTTTAACAGTTTGATGAAAAGTAGTTCTTACAAAGAT
GCAAACATTGTGGTG---------------AAGAAAGAAGAAAAAAAACAG---------
---------------AGTTTCTCTAAGAAAAGAAAAGCGGAAACCATG---AAGATGGGT
AACACAAAAAAGATAAAAATTGAGAATGCTGATGACACGGTCATGAGCATCATGAATGGA
ACTGATGTTGCTAGTTCCCAACCTCTCAGTAGTATTTTACCAACATCAGACATATCACAA
CAT---AACATTGTCACAAGCCATAGTACAACCAGGGAAGACAAGAGAACTGAGGCAGAA
CACTGTTCTCATGAGAAGCAGGAAAAAGGCACATTAAGT---TCAAGCACATCTTTTGAA
CAAAGTACTTTTTTAAATAAAAAC---TTTATGGAAGATATTTTTCCAGTGACACCACCA
GAACTAGAAGAAACCATCAGAGATGAAAAAATAAGAAGACTTAAGCAAATTTTAAGAGAA
AAAGAAGCAGCTCTTGAAGAATTGCGTAAGAAGATGTACCAAAAACAA
>Opossum|ENSMODG00000001565|ENSMODT00000001951
ATGTCCAAC---CTGCCGAGGGTCGTCCTGAAACCCCCCGAGGACGTTTCAGGCAGCGCC
GCCCCGCCATGTATTGCAGGCTGCATGTACCAAGTAGTTCAGACGACTGGCCTGGATGGA
AAAAATCTTCTGAAATTGCTTCCAATTCCCAATTCCTCTGGAAATCTTATGCCACTAGTT
CAATCTTCAGTCACATCTGATACTTCAAATGGGAATATATCAAATCCAGTTCATGTTACT
ATTCAGACTCAACTTGCTAGCTCTCCTGCAAATGCATCCATT---CAATTTCCTGTTTTT
CAGACAACCAATTCTGGAAATTATATCCTTTCAAGAGCAGTTGATAAATCTGAAAATGTT
AGAGTAGCTTCTGTGGGGAAAGAAAGTTTGACTTCTTCATGTTCAACAGTTCAGAATAAT
GCTATG---------AAAGTTGAAAGACTGGCCTTGCAAAAAATTGCC---GTTTCTCCT
GCAACTCCTCAAAGTGATACAACATACATGTTAGTAAATACTAAGAACCTGCCAGTGACT
GTAAAGTCTCCTGTATTACCTTATGGGCACCATTTACAGATTCCAGCTAATGCTGAAGTA
AAATCTGTACCAGCATCATCTTTGCCACCTCCAATTCAGCAGAAGATACTTGCAGCTGCA
GCTACAAATACCTCAGGAACAACAGAAGCTTCAAAAGTACCAACTGTTATTTATGTGTCT
CCAGTAAATACAGTAAAATCTGTAGTTTCTAAGACCTATAAAAATATTTGTCCCAAGCCT
CCAAATCCTACAGAACCTGCAAAGTCCATGGTTCTAAACACTTCACAAACATCAGTAAAA
AATCCTGGTACAGATGTATCTAATAATGAAGGCCAGCAATCTCGAGATGCACCAATGAAA
TGGGTTGTACGAGAAAATCCACAG---TCTACCCCATGTCTTGTTCCTGTCAAGTCTTCA
AACAACATGGCTTCAAAGATCTTAAAAACATTGATGGATATGAAGAATGTTGAAACTGGT
TCTCTGAATATGTCATCATTATGTTCAAGCACTTCAAGTGGGACTCAAGCAAAAATTACT
CCCATTAAAGATAATGCTTTGGTTATGTTTAATGGGAAAGTCTATCTCTTGGCTAAGAAG
GGGTCAGAAGTTTTGCCATCACAAACTGATCAACAGAATTCTGCTGCTCCTGATGCTTCA
CCA------------------------AGAAAAGACACATCACAGATATCTAATTCCAGT
---------TCAATCACTAATGAGGTTGTAAATATTGTCTTGGCAAAAAATAAGACTGCC
---------CCCCAGAAGGAGACAAAGTTACTTTCGGATACACAACTTGCTTCTGAACCT
GCTCCAAATCTAGAGAAAAATAATAAAGTGGAGTGTGCTTCTCTTTCTGCCCTGAACCCA
CAGCATGCTAAGCAGCCCATTAGCCATGTAGAGCAGTGTAATACT------GTGCCCATA
AAACTAAACTTACCAGATGTGATCAGTCCTGTACAGAATGCCATA---------------
------------AAAGAGACGAGTATCAACCACACGAAAGAG------GCAGGTTCTGCT
GATGATCCAACCATTACATCCCAACACTGTGTTCCCACACATCAAGAACCAAAGAACCAG
GGTGAGATGGCACTTGTTTTGGAGACACATTTTCAAAGCAGA---AGTCAAAAGGAA---
------------------------------TCATGTCGGAGGGAGTATGCTGAATTAAGA
AAGAAATTTGGTATCACAAAAGATTTGAAAGTGAACCTTACCCGAATTCTTGCATTT---
GACTCCACAACAAGTTTATATTCCCCTAGCAGTTTGACAAACAGTGTTTCTTCTAAAGAG
TCAGAGATTATTGTGGATCTAACAACTGGGAACGATGAAGAGAGCCAGGAGCTTATATTA
CAACAGGACTTG---------GATAAGAAAAGAAAAGCAAAAACTGTGATTATGGAGGAC
AATACCAAGAAGAAGAAATCTGGGAATGATGGGAGCACATCTGGGCTC------ATAGGA
ACTGATAGCACCAGTCCTCAAATTCTTAACAGTATTTCACCTGACTCAGCTTTATCACTA
CATAGTAGTAACCTCATTGGTTACACCAAGTTTAGTGAAGAGAATTCTTCTGAGCTAGAA
CTACCTAATCAAGATGGTCTTGACAGAAGTACAGATAGTCCGGCATCTGCTTCTTTTGAA
CAAGACCCTCCAGACAGTCAGGACTGTTATATTGATGATAGTTTCCCTACAACATTGCCA
GAATTGGATGAAACTATAAGAGATGAAAAAATAAAAAGACTTAAGCAACTATTGAAAGAA
AGAGAAGCAGCTCTTGAAGAAATTCGTAAAAAGATGCAACAAAGT---
>Orangutan|ENSPPYG00000001042|ENSPPYT00000001251
------------------------------------------------------------
------------------------ATGTACCAAGTAGTTCAGACGATTGGCTCGGATGGA
AAAAATCTTCTGCAATTACTTCCAATTCCTAAGTCTTCTGGAAATCTTATACCACTAGTT
CAATCTTCAGTCATGTCTGATGCTTTGAAAGGGAATACAGGAAAACCAGTTCAAGTTACT
TTTCAGACTCAGATTTCCAGCTCTTCCACAAGTGCATCAGTT---CAATTGCCCATTTTT
CAGCCAGCCAGTTCTTCAAACTATTTTCTTACAAGAACAGTAGATACATCAGAAAAAGGT
AGAGTTACTTCTGTGGGAACTGGAAATTTTTCTTCATCAGTTTCTAAAGTTCAGAGTCAT
GGTGTG---------AAAATTGATGGACTCACCATGCAAACATTTGCT---GTTCCTCCC
TCA---ACACAAAAAGACTCATCTTTTATTGTAGTTAATACCCAGAGTCTTCCAGTGACT
GTGAAGTCTCCAGTTTTGCCTTCTGGGCATCATTTACAGATTCCAGCCCATGCTGAAGTG
AAATCTGTACCAGCGTCGTCATTGCCTCCTTCAGTGCAGCAAAAGATACTTGCAACTGCC
ACCACCAGTACCTCAGGAATGGTTGAGGCCTCCCAAATGCCAACCGTTATTTATGTATCT
CCTGTAAATACAGTGAAAAATGTAGTTACCAAGAACTTTCAAAACATTTACCCAAAACCT
GTT------ACAGAAATAGCAAAGCCAGTAATACTAAATACCACACAAATTCCAAAG---
AATGTTGCTACAGAGACACAGTTGAAAGGTGGTCAGCATTCTCAAGCTGCTCCAGTGAAA
TGGATTTTCCAAGATAATCTACAGCCTTTTACGCCATCTCTTGTTCCTGTTAAGTCTTCA
AATAATGTGGCTTCAAAGATTTTAAAAACTTTTGTAGATAGGAAAAATTTGGGAGATAAT
GCTATAAATATGCCATCATTGAGTACCATCGATCCTAGTGGGACGCGATCCAAAAATATG
CCTATTAAAGATAATGCTTTGGTTATGTTTAATGGGAAAGTCTATCTGTTGGCTAAAAAG
GGGACAGATGTTCTGCCATCACAAATTGACCAACAGAATTCTGTTTCTCCTGATACTCCA
GTA------------------------AGAAAAGACACGTTACAGACAGTGAGTTCAAGT
CCAGTCACAGAAATATCCAGAGAGGTTGTAAATATTGTTTTGGCTAAAAGTAAATCTTCT
------------CAGATGGAGACAAAATCACTTTCCAATACCCAGCTTGCTTCCATGGCC
AATCTAAGGGCAGAGAAGAATAAA---GTGGAGAAACCATCTCCTTCTACCACAAATCCA
CAT---ATGAACCAATCCAGTAACTACTTAAAACAGAGTAAGACT------TTATTCACA
AATCCAATCTTTCCAGTTGGATTTAGTACAGGACACAATGCCCCCAGAAAAGTAACAACC
GTCATTTATGCTAGAAAAGGAAATGTCCTCCAGAGCATAGAGAAAATAAGTTCCTCTGTT
GATGCAACAACTGTTACTTCACAACAGTGTGTTTTCAGAGACCAAGAACCAAAGATCCAT
AATGAGATGGCATCAACATCAGATAAAGGTGCCCAAGGAAGA---AATGACAAGAAAGAT
TCTCAAGGAAGAAGTAAT------AAGACATTACATCTGAAGAGTGATGCTGAATTTAAA
AAGATATTTGGCCTTACTAAAGATTTGAGAGTGTGCCTTACTCGAATTCCTGACCTTTTG
ACCTCTGGAGAAGGTTTCGATTCCTTTAGCAGTTTGGTAAAGAGTGGTACTTACAAAGAG
ACAGAGTTTATAGTG---------------AAGGAAGGAGAGAGAAAACAGCAG------
---------------AATTTTGATAAGAAAAGAAAAGCAAAAACTATTAAGAAGATGGAT
CACATAAAGAAGACAAAAACAGAGAATGCTTATAATGCAATCATAAAT------GGGGAA
GCTAATGTCACCAGTTCCCAACCCCTAAGCAGTATTTTACCAACTTCAGATGTGTCACAA
CAT---AACATTCTCACGAGTCACAGCAAAACCAGACAAGAAAAGAGAACTGAGATGGAA
TACTATACCCATGAAAAGCAAGAGAAAGGCACATTGAAT---TCAAATGCAGCTTATGAA
CAAAGTCATTTCTTCAATAAAAAT---TATACCGAAGATATTTTCCCAGTGACACCACCG
GAGTTAGAAGAAACCATTCGAGATGAAAAAATAAGAAGACTTAAGCAGGTGCTGAGAGAG
AAAGAAGCAGCTCTTGAAGAAATGCGTAAGAAGATGCACCAAAAA---
>Platypus|ENSOANG00000014268|ENSOANT00000022492
ATGTTGTAT---TTATTTACACATGTTCTT------------------------------
------TTAAGCATTGCAGGCTGCATGTACCAAGTAGTTCAGACGAGTGGCCTGGATGGA
AAAAATCTTCTGAAATTGCTTCCAATCTCCAACTCTCCTGGAAACCCTATGCCACTAGTC
TCCTCTTCAGTCACGACTGACTCCTCCAAAGCGAACCTGGCAAGCCCAGTTCATGTAACT
TTTCAGACCCAGCTCAACAGCCTGTCCACCGGTCCATCAATC---CAGTTCCCCGTCTTC
CAGCCCGTCACTGCTGGAAAGTATATTCTCACGAGAACCTTGGACCCTCCAGAAAACGTG
AGAACGACCTCGGCGGAGAGCAAGAGTTTGCCTTCAAAGGTGGCGGCGGCGGCTAATGCC
CCGACTCCTCCTGGGGCAGCCGACAGACTCTCTTTACCGCAGAACGCCATCGTCTCTCCC
CCGTCCACTCAGGGCGACACCACGTACATGTTGGTCAACCCCAAGAATCTCCCCGTAATG
GTGAAGTCCCCCGGGTTGCCCTCCGGACACCATTTACAGATCCCGGCGCACGCCGAAGTT
AAATCGGTCCCGGCTTCTTCTCTGCCCCCGGCCATCCAGCAGAAGATCCTCGCGGCAGCC
GCGCCCGGACCGTCGGGCTCCACCGAGGCCGCTAAAACTCCCACCGTCATTTACGTGTCC
CCGGTCAATACCGTGAAAACGGTGGTCTCCAAGTGCTGGCAGGCCATCTGTCCCAAGCCA
---TCCCCACCGGAAGCGTCGAAGGCCGTGATCCTGACCGGGCCTCCGACCCCGGCCAAG
GGTGCCGCTCCGGATGTCGGGGCCAAAGCGAGCCCACCGGCTCAGGGCACGCCGATGAAG
TGGGTGGTGCAAAGAAACCCCCAGTGCTCCTCCCCCTGTCTCGTCCCGGTCAAGTCTTCC
AACAACGTGGCCTCCAAGATCTTAAAAACTCTGGCAGACATGAAGAACGTGCAGAGTACT
TCTGCTGGCATTTTACCGTTGTGTTCAGGCGGGTCTGCCGGGAGCCAGTCGAAAATCACC
CCCATTAAGGATAATGCTTTGGTCATGTTCAATGGAAAGGTGTATCTCCTGGCTAAACGA
GGGTCGGAAGTTCTGGTGCCTCAGGTTGAACCACAGAGCCCCCCCTCCTCTTCCTCCTCC
CCGTCCTCCTCTTCAGACATTATGTCACGCAAGGACCCACCACAATTAGCAGATTCTAGT
---GTATCAAAAATAACCAGTGAAGTGGTCAACATCGTCTTGGCCAAAAGGAATAATAGC
CTGGCCACTCCCCAGAAAGACACAAAGGAAGGTGGCGAGGGACAGCTTGATTCTGAATCA
GCCACC------GAGAAGAAACCGAGAGCGGGAAGTGCGTTGCTTTCGACTCCCCGTCCA
CACAAGGTCAACACACCGATTGGCCAGGGAGAACAGGGCAAGACCGCAGCTCTGCCCAGA
GAGCCGAGCTTACCACGTGGAGTCGGAACGGATGCGAACGCCATA---------------
------------CTAGAGCGGGACGGTGGCTCTAGCAAGGAGAAATTCAGTTCCCCTGCC
GACCCAGCAACAGTTTCATCACATCGTTGCACTTTTACTGATCAAAAGCCAAAGATCCAG
GGAGCGATGGCACCTGCCCCAGAAGGGGAGGCTCCAGCCGGA---AGGGAGCCCAAA---
------------------------------ACCTGTCGGAAACAGGAGGCCGAGTTGAGG
AAGAAGTTTGGCCTCGTTAGAGACTTGAGAGTGCGGCTGACCAGAATTCCTGTTTTCCGT
GACGCAGAAGAGAGGAAAAGCCCCCCGGGCGGTTTGGAAAACCATCATTCCTTCCAAGAG
GCGAAGTTCAGAGTGGAGCCAACCGGCGGAAAAGAGGAACCAAACAAGAAGGAAACTGTG
GAACAGGACTTA---------GATAAGAAAAGAAAAGCCAAA---GTTCAAAAGACGACC
AGTGCCAAAAGAAGGAAGCCTGGGCCGGATTGTCCCGTCAGTCCAAAC------CCACAT
GGCAACAGTCCCCGGCCTCAGAGACAGCCCAGTGGTGGAGCTCGTTCGGCCGAGTCACGA
GAAGCCGGCCACCCGGTGACC---ACCAGCCCTGTGCAAGAGACCAGTAGCGAACCAGAG
GCCTGTTCCCCAAACAACCTTCCCTCAAGCACGTGGAGTCCAGCCTGCGCATTGTTTGAA
CCCGATCTCCCCATTTGCCAAGGAGCTTTCACAGAAGACACTTTCCCCTCGACACCACCA
GAACTGGACGAGACCATCAGGGATGAAAAAATCAAAAGACTGAAGCAGCTGCTGAGGGAG
AGAGAAGCCGCCCTGGAAGAAATGCGTAAAAAGATGCATCAGAAT---
>Rabbit|ENSOCUG00000002577|ENSOCUT00000002577
ATGTCCAATAATCTCCGGAGGGTCGTGCTCAAACCCGCTGAGGAGAATTCAGGCAACGCC
TCACAT---TGTGTTTCAGGCTGCATGTACCAAGTAGTTCAGACGATTGGCTTGGATGGA
AAAAATCTTCTGCAGTTACTTCCAATTCCTAATTCTTCTGGAAATTCTATACCACTAGTT
CAATCTTCAGTCATGTCTGATGGTTTAAAGGGGAACACAGGAAAACCAGTTCAAGTTACT
TTTCAGACTCAGATTTCCAGCTCTTCCAAAAGTGCATCAGTT---CAATTGCCCATTTTT
CAGCCAGCCAGTTCTTCAAACTATTTTCTTACAAGAAAAGTAGATACAGCAGAAAAAGGT
AGAGTTACTACTGTGAGAACTGAAAGTTTTACTTCATCAGCTTCTAAAGTTAAGAGACAT
GGTATA---------AAAATGGATGGACTTACCATGCAAACATTTGCT---GTTCCTCCG
TCCTCAACACAAAGTGGTTCATCTTACATTGTAGTCAATACCCAGAGTCTTCCAGTGACT
GTGAAATCTCCAATTTTGCCTTCTGGGCATCATTTACAGATTCCAGCCCATGCTGAAGTG
AAATCTGTACCAGCATCATCATTGCCTCCTTCAGTTCAACAAAAGATACTTGCAAGTGCA
ACCACAAGTACCTCGGGAGCAATGGAGGCCTCCCAAATACCAACTGTTATTTATGTATCG
CCTGTCAATACAGTGAAAAATGTAGTTACCAAGACTTTTCAGAATATTTACCCAAAACCT
GTT------ACAGAAATAGCAAAGCCAGTGATACTAAATACCACACCAGTTCCAACG---
AATGTTGCTACAGAGACGCAGTTAAAAGGTGGTCAGCATTCTCAAGCTGCTCCAGTGAAA
TGGATTTTTCAAGAAAATCTACAGCCTTATACTCCAGCTCTTACTCCTGTTAAATCTTCA
AATAATGTGGCTTCAAAGATTCTAAAAACTTTTGTAGACAGGAAAAGTTTGAATGAT---
ACTATAAATATGCCACCATTGAGTACCTTCAGTCCTAGTGGGACACAATCCATAAGTATG
CCTATTAAAGATAATGCTTTGGTTATGTTTAATGGGAAAGTCTATCTATTGGCTAAGAAG
GGTACAGATGTTCTGCCATCACAGATTGACCAACAGAATTCTATTTCTCCTGATATTCCA
CTA------------------------AGAAAAGATGTATCACGGGTAGTGAGTTCAAGT
CCAGTAACAGAAATATCCAGAGAGGTTTTAAATATTATTCTGGCTAAAAGTAAATCTTGC
------------CAGATGGAGACAAAATCATTTTCAAATACCTACCTTGCTTCCTTGGCC
AATCTAAGGGCAGAGAAGAATAAAAATATGGAGAAATCATCTCTCTCTACCACAGAGCCA
CATAGTATGAATCAATCCAGTAACTACCTAAAACAGAGTAAGACT------TTATTCACA
AAGCCAGTCTTTCCAGATGGACTTAGTACAGGACAAAATGCCCCC---------------
------------AGAAAAGGAAATACCATCCAGTGCATAGAGAAAATAAGTTCCTCTGTT
GATGCAACAACTGTTACTTCACAACAGTGTGTGTTCAGAGACCAAGAACCAAAGATCCAG
AATGAGATGGCATCGACATTAGAAAAAGGTACTCAAGAAAGA---AATGAAAAGAAGGAT
CCTCAAGGAAGAAGT---------AAGGCATCTTATCTGAAGAGTGATGCTGAATTTAAA
AAGATATTTGGTCTCACCAAAGATTTGAGAGTACGCCTTACTCGAATTCCTGACCATTTG
GGTTGTGGAGAAAGTTTTGATTCCTTTAGCAGTTTAGTGAAGAGTAGTACTTTGAAAGAG
ACAGAGCTTATGGTG---------------AAAGAA---GAAAGAAAACAG---------
---------------AGTTTTGATAAGAAAAGGAAAGCGAAAACCCCTAAGAAGATGGAT
CGCACAAAGAGAAGAAAAACTAAGAATGCTAGTACCACAGTTATCAAT------GGGGGA
ACCAGTGCCACCAGTTCCCAG------TTCAGTATTTTATCAGCTTCAGATGTATCACAG
CAT---AGCATTGTCACAAGCCACAGCAAAACCAGAGAAGAAAAGAAAACTGAGACAGAG
CACTGTACCCACGAGAAGCAGGAGAAAGTTGCATTGCAT---TCCAATGCAGTTTTTGAA
CAAGGTCATTCCTTTAATAAAAAT---TATACTGAAGATATTTTCCCAGCGACACCACCA
GAATTAGAAGAAACCATTCGAGATGAAAAAATAAGAAGACTTAAGCAGGTGCTGAAAGAG
AAAGAAGCAGCTCTTGACGAAATGCGTAAAAAGATGCAACAAAAA---
>Rat|ENSRNOG00000017784|ENSRNOT00000024036
ATGTCTAATAGACTCCAGACCGTCTTTCTGAAAACCGCAGAAGAAAAGTCAGGCTCG---
---CAC---TGTATTTCAGGGTGCATGTATCAAGTAGTTCCTACGATTGGCACCGATGGA
AAAAAACTTCTGCAATTACTTCCAATTCCTAAATCTTCTGGAAATCTTATCCCAGTAGTT
CAATCTCCAGTCATGTCTCATGGTTTGAAAGGGAATACAGAAAAACCAGTTCAAGTTACT
TTTCAAACTCAGATTTCCAGCTCTTCCACAAGTGCATCAGTT---CAATTGCCTGTTTTG
CAGCCAGCCAATACTACAAAATATTTTCTTACAGGAACAATAGATACATCAGGAAAAGAT
AGAGTTACTTCTATGGGGACTGGAAATTTTACACCACCAATTTCTAACACTCAGAATCAT
GGTGTG---------AAAATTCATAGACTCACCAGGCAAACATTTACT---ATTCCTCCC
TCA---ACACAAAATGACTCATCTTATTTTATAGTCAATACCCCAAGTCTCCCAGCAAAT
GTGAATTCTTCAACTTTGCCTTCTGGGCCTCCTTTAACGATTCCAGCCCATGCTGAAGTG
AAACCTGTGCTTGCATCACCCTTGCCTCCTTTGGTTCAGCAAAAGATACTTGGAACTGTA
ACCACAAGTACCTCAGGAACAGTTGAGGCCTCGCAGATACCAGCAGTTTTTTATGTATCT
CCTGTAAACTCAGTAAAAATTATTGTTGACAAGAAAACTCAGAATATTTACCACAAACCA
GTG------ACA---------------------TTCAGTACCTCGCAAATTCCACCA---
AATGTTGCTACAAAAACACAGTTAAACAGTGGTCAGCATCCTCAAGCTGCTCCAGTGAAC
TTGATTTTTCAAGAGTATCTACAGCCTGGAATTCCATGTCTTGTTCCTGTTAAGTCTTCA
AATAATGTGCCTTCAAAAGTTTTCAATACTTTTGTAGATAGGAAAACTCTGGGAGATAAT
ACAGTAGGTACACCTTTGTTGAGTACCAACAGTTCTAGCAGGACACAGTCCATAAGTGTG
CCTATTAAAGATGATGGTTTGATAATGTTTAATGGGAAAGTC---TTGTTGAATAAAAAG
GGGACATATGGTCTGCCATCAAAAATTGACCAGCAGAATTCTGTTTCTTCTGATATTCCA
CTA---------------------------AAAGATTCATCACAGGTAGTAAGTTCAAGT
CTGGTCACAGAAATATCCAGAGAGGTTTTAAGTAGTGTTTTGGTTAAAAGTAAATCTTTT
------------CAGTTGAAGACAAAATCACTTTCCAATTCCCAGCCTGCTCCCATGGCC
CATATAAAACCAGAGAAGAGTGAAAAAGTGGAGAGACCATCTTTTTCTGTCACAAGTCCA
CATACTACGAACCAGTCCACTCACTGCCTTAAACAGAGTAAAATT------GTATTTATA
AACCCAGTTTTTTCAGATGGATTTAGGACAGGACAGAATACCCCC---------------
------------AGAAAAGAAAATCTCATCCAGAAC---------ATACGTTCCTCTGTT
GATGCAGCAACTGTTACTTCTCAACAGTGTGTTTTCAGAGACCAAGAACCACAGACCCAG
TATGAGATGGCATCAATATTAAAAAAAGATATTCAAGAAAGA---AGTAACAAGAAATAT
TCTCAAGGAAACCATACC------AAGGCATCATATCTGAAGAATGATGCTGAATTTAAA
AAGATATTTGGTCTCACTAAAGATTTGAGAGTGTGTCTTACTCGAATTCCTGACCATCTG
AGCTCTACAAAAAGTTTTGATTCCTTTAACAATTTGATGAAAAGTAGTTCTTACAAAGAT
GCAAAC---GTTGTG---------------ATGAAGGAAGAAAAAAAACAG---------
---------------AGTTTCTCTAAGAAAAGAAATGCAAAACCCATGAAGAAAATGGAT
TACACAAAAAGGAGAAAAATTGAAAATGCTAGTGACATGGTCATGAACGTCATGAATGGA
ACTGATGTTGCTAATTCCCAACTCCTTAGTAGTATTTTACCAATATCAGACATAGCACAA
CAT---AACATTATCACAAGCCATAGTACAACCAGGGAAGACAAGAGAACTGAAACAGAA
CACTGCTGTCATGAGAAGCAGGAAAAAGGCACATTAAGT---TCAAGCACATCTTTTGAA
CAAAGTAATTATTTTAATAAAAAC---TATACTGAAGATATATTTCCAGTGACACCACCA
GAACTAGAAGAAACCATCAGAGATGAAAAAATAAGAAGACTTAAGCAAATTCTAAGAGAA
AAAGAAGCAGCTCTTGAAGAATTGCGTAAGAAGATGCACCAAAAACAA
>Macaque|ENSMMUG00000000812|ENSMMUT00000001177
ATGTCAAATAACCTACGGAGGGTCTTCCTGAAACCCGCAGAGGAAAATTCAGGCAGCGCC
TCGCGT---TGTGTTTCAGGCTGCATGTACCAAGTAGTTCAGACGATTGGCTCGGATGGA
AAAAATCTTCTGCAATTACTTCCAATTCCTAAGTCTTCTGGAAATCTTATACCACTAGTT
CAATCTTCAGTCATGTCTGATGCTTTGAAAGGGAATACAGGAAAACCAGTTCAAGTTACT
TTTCAGACTCAGATTTCCAGCTCTTCCACAAGCGCATCCGTT---CAATTGCCCATTTTT
CAGCCAGCCAGTTCTTCAAACTATTTTCTTACAAGAACAGTAGATACATCAGAAAAAGGT
AGAGTTACTTCTGTGGGAACTGGAAATTTTTCTTCATCAGTTTCTAAAGTTCAGAGTCAT
GGTGTG---------AAAATTGATGGACTCACCATGCAAACATTTGCT---GTTCCTCCC
TCA---ACACAAAAAGACTCATCTTTTATTGTAGTTAATACCCAGAGTCTTCCAGTGACT
GTGAAGTCTCCAGTTTTGCCTTCTGGGCATCATTTACAGATTCCAGCCCATGCTGAAGTG
AAATCTGTACCAGCGTCATCATTGCCTCCTTCAGTGCAGCAAAAAATACTTGCAACTGCC
ACCACCAGTACCTCAGGAATGGTTGAGGCCTCCCAAATGCCAACTGTTATTTATGTATCT
CCTGTAAATACAGTGAAAAATGTAGTTACCAAGAACTTTCAAAACATTTACCCAAAACCT
GTT------ACAGAAATAGCAAAGCCAGTAATACTAAATACCACACAAATTCCAAAG---
AATGTTGCTACAGAGACACAATTGAAAGGTGGTCAGCATTCTCAAGCAGCTCCAGTGAAA
TGGATTTTCCAAGATAATCTACAACCTTTTACGCCATCTCTTGTTCCTGTTAAGTCTTCA
AATAATGTGGCTTCAAAGATTTTAAAAACTTTCGTAGATAGGAAAAATTTGGGAGATAAT
ACTATAAATATGCCATCATTGAGTACCATCGATCGTAGTGGGACACAATCCAAAAATATG
CCTATTAAAGATAATGCTTTGGTTATGTTTAATGGGAAAGTCTATCTGTTGGCTAAAAAG
GGGACAGATGTTCTGCCATCACAAATTGACAAACAGAATTCTGTTTCTCCTGATACTCCA
GTA------------------------AGAAAAGACACGTTACAGATAGTGAGTTCAAGT
CCAGTCACAGAAATATCCAGAGAGGTTGTAAATATTGTTTTGGCTAAAAGTAAATCTTCC
------------CAGATGGAGACAAAATCACTTTCCAATACCCAGCTTGCTTCCATGGCC
AATCTAAGGGCAGAGAAGAATAAA---GTGGAGAAACCATCTCCTTCTACCACAAATCCA
CAT---ATGAACCAATTCAGTAACTACTTAAAACAGAGTAAGACT------TTATTCACA
AATCCAATCTTTCCAGATGGATTTAGTACAGGACACAATGCCCCC---------------
------------AGAAAAGGAAGTATCCTCCAGAGCATAGAGAAAATAAGTTCCTCTGTT
GATGCAACAACTGTTACTTCACAACAGTGTGTTTTCAGAGACCAAGAACCAAAGATCCAT
AATGAGATGGCATCAACATCAGATAAAGGTGCCCAAGGAAGA---AATGACAAGAAAGAT
TCCCACGGAAGAAGTAAT------AAGGCATCACATCTGAAGAGTGATGCTGAATTTAAA
AAGATATTTGGCCTTACTAAAGATTTGAGAGTGTGCCTTACTCGAATTCCTGACCGTTTG
ACCTCTGGAGAAGGTTTTGATTCCTTTAGCAGTTTGGTAAACAGTGGCACTTACAAAGAG
ACAGAGTTTATGGTG---------------AAGGAAGGAGAGAGAAAACAGCAG------
---------------AATTTTGATACGAAAAGAAAAGCAAAAACTATTAAGAAGATGGAT
CACATAAAGAAGAGAAAAACAGAGAATGCTTATAACACAATCATAAAT------GGGGAA
GCTAATGTCAACAGTTCCCAACCTCTAAGCAGTATTTTACCAACTTCAGATGTGTCACAA
CAT---AACATTCTCACGAGTCACAGCAAAACCAGACAAGAAAAGAGAACTGAGATAGAA
TACTATACCTGTGAGAGGCAAGAGAAAGGCACATTGAAT---TCAGATGCAGCTTATGAA
CAAAGTCATTTCTTCAATAAAAAT---TATACCGAGGATATTTTCCCAGTGACACCACCA
GAGTTAGAAGAAACCATTCGAGATGAAAAAATAAGAAGACTTAAGCAGGTGCTGAGAGAG
AAAGAAGCAGCTCTTGAAGAAATGCGTAAGAAGATGCACCAAAAA---
>Marmoset|ENSCJAG00000013162|ENSCJAT00000025559
ATGTCAAATAACCTACGGAGGGTCTTCCTGAAACCCGCAGAGGAAAATTCAGGCAACGCC
TCGCAT---TGTGTTTCAGGCTGCATGTACCAAGTAGTTCAGACGATTGGCTCGGATGGA
AAAAATCTTCTGCAATTACTTCCAATTCCTAATTCTTCCGGAAATCTAATACCACTAGTT
CAATCTTCAGTCATGTCTGATGCTTTGAAAGGGAATACAGGAAAACCAGTTCGAGTTACT
TTTCAGACCCAGATTCCCAGCTCTTCCACAAGTGCATCAGTT---CAATTGCCCATTTTT
CAGCCAGCCAGTTCTTCAAACTATTTTCTTACAAGAACAGTAGATACATCAGAAAAAGGT
AGAGTTACTTCTGTGGGAACTGAAAATTTTTCTTCATCAATGTCTAAAGTTCAGAGTCAT
GGTGTG---------AAAATTGATGGACTCACCATGCAGACATTTGCT---GTTCCTCCC
TCA---ACACAAAAAGACTCATCTTTTATTGTAGTTAATACCCAGAGTCTCCCAATGACT
GTGAAGTCTCCAGTTTTGCCTTCTGGGCATCATTTACAGATTCCAGCCCATGCTGAAGTG
AAATCTGTACCAGCGTCATCATTGCCTCCTTCAGTGCAGCAAAAGATATTTGCAACTGCC
ACCACCAGTACCTCAGGAATGGTTGAGGCCTCTCAAATGCCAACTGTTATTTATGTATCT
CCTGTAAATACAGTGAAAAATGTAGTGACCAAGAACTTTCAAAACATTTACCCAAAACCT
GTT------ACAGAAATAGCAAAGCCAGTAATACTAAATACCACACAAATTCCAAAG---
AATATTGCTACAGAGACACAATTGAAAGGTGGTCAGCATTCTCCAGCTGCTCCAGTGAAA
TGGATTTTCCAAGATAAGCTGCAGCCTTGTACGCCATCTCTTGTTCCTGTTAAGTCTTCA
AATAATGTGGCTTCAAAGATTTTAAAAACTTTTGTAAATAGGAAAAATTTGGGAGATAAT
ACTGTAACTATGCCACCATTGAATACCATCGATCCTAGTGGGACACAATCCAAAAATATG
CCTATTAAAGATAATGCTTTGGTTATGTTTAATGGGAAAGTCTATCTGTTGGCTAAAAAG
GGGACAGATGTTCTGCCATCACAAATTGACCAACAGAAATCTGTTTCTCCTGATACTCCA
CTA------------------------AGAAAAGACACGTTACAGATAGTGAGTCCAAGT
CCAGTCACAGAAATATCCAGAGAGGTTGTAAATATGGTTTTGGCCAAAAGTAAATCTTCC
------------CAGATGGAGACAAAATCACTTTCCAATACCCAGCTTGCTTCCATGGCC
AATCTAAGGGCAGAGAAGAATAAA---GTGGAGAAACCATCTCCTTCTACCACAAATCCA
CAT---ATGAACCAATCCAGTAACTACTTAAAACAGAGTAAGACT------TTATTAACA
AATCCAATCTTTCCAGATGAATTTAGTACAGGACACAATGCCCCC---------------
------------AGAAAAGGAAGTATCCTCCAGAGCATAGAGAAAATAAGTTCCTCTGTT
GATGCAACAACAGTTACTTCACAACAGTGTGTTTTCAGAGACCAAGAACCAAAGATCCAT
AATGAGATGGCATCAACATCAGAAAAAGTTACCCAAGGAAGA---AATGACAAGAAAGAT
TCTCAAGGAAGAAGTAAT------AAGGCATCACATCTGAAGAGTGATGCTGAATTTAAA
AAGACATTTGGCCTTACTAAAGATTTGAAAGTGTGCCTTACTCGAATTCCTGACCATTTG
ACCTCTGGAGAAGGTTTTGATTCCTTTAGCAGTTTGGTAAAGAGTGGTACTTACAAAGAG
ACAGAGTTTATGGTG---------------AAGGAAGGAGAGAGAAAACAGCAG------
---------------AACTTTGATAAGAAAAGAAAAGCAAAAACTATTAAGAAGATGGAT
CACATAAAGAAGAGAAAAACAGAGAATCCTTATAACACAAACATGAAT------GGAGGA
GCTAGTGTCACCATTTCTCAACCCCTAAGCAGTATTTTACCAACTTCAGATGTGTCACAA
CGT---AACACTTTCACAAGTCGCAGCAAAACCAGACAAGAAAAGAGAACCGAGATAGAA
TACTATACCCACGAGAAGCAAGAGAAAGGCATATTGAAT---TCAGATGCAGCTTATGAA
CAAAGTCATTTCTTCAATAAAAAC---TATACTGAAGATATTTTCCCAGTGACACCACCA
GAGTTAGAAGAAACCATTCGAGATGAAAAAATAAGAAGACTTAAGCAGGTGCTGAGGGAG
AAAGAAGCAGCTCTTGAAGAAATGCGTAAGAAGATGCACCAAAAA---
>Microbat|ENSMLUG00000007651|ENSMLUT00000007641
ATGTCCAATAACCTACAGGGAGTCTTCTTGAAAGCCGCCGAGGAAAAGTCAGGCAGCGCC
TCGCCC---TGTGTTTCAGGCTGCATGTACCAAGTAGTTCAGACGATTGGCTCGGATGGA
AAAAATCTTCTGCAATTACTTCCAATTCCTAATTTGTCTGGAAATCTTATACCACTAGTT
CAATCTTCAGTTGTGTCTGATGCTTTGAAAGGGAATACAGGAAGCCCAGTTCAAGTTACT
TTTCAGACTCAGATTTCCAGCTCTTCCACAAGTTCATCAACAACTCAATTGCCCATTTTT
CAGCCAGCCAGTTCTTCAAACTATTTATTTACAAGAACAGTAGATACAGCAGAAAAAGTT
AGAGTTACTACAGTGGGAACTGAAACTTTTACCTCATCAGTTTCTAAAGTTCAGAGTCAT
GGTGTA---------AAAATTGATGGACTCACCATGCAAACATTGGCT---GTTTCTTCC
TCCTCAACACAAAATGATTCATCTTATATTTTAGTAAATACTCAGAGCCTTCCAATGACT
GTGAAACCTCCAGTTTTGCCTTCTGGGCATCATTTACAGATTCCAGCCCATGCTGAAGTG
AAATCTGTACCAGCGACATCATTGCCTCCTTCAATTCAGCAAAAGATACTTGCAACTGCA
ACCACAAGCACCTCAGGAACAGTTGAGGCCTCCCAAATACCTTCTGTTATTTATGTATCT
CCTGTAAAAACAGTGAAAAATGTAGCTACCAAGAACTTTCAACACATTTATCCAAAACCT
GTT------ACAGAAATAGCAAAGCCAGTGATACTAAATGCCACACAAATTCCAATG---
AATGTTGCAAAAGAGACACAATTAAAAGGTGGTCAGCATTCTCAAGCTGCTCCAGTGAAA
TGGATTTTTCAAGAAAATCGACAACCTTGTACTCCATCTCTTGTTCCTGTTAAGTCTTCA
AATAATGTGGCTTCACAGATTTTAAAAAGTTTTGTAGAAAAGAAAAGTGTGGGAGGTAAT
ACTATAAAGATGCCACCATTGAGTACCAGCAGTCCTAGTGGGGCACAATCCAAAAGTATG
CCTATTAAAGATAATGCGTTGGTTATGTGTAATGGGAAAATCTATCTGTTGGCTAAAAAG
GGGACAGATGTTTTGTCATCACAAATTGATCAACAGAATTCTGTTTCTCCTGATATTCCA
CCA------------------------AGAAAAGATATATCACAGATAGTGAGCCCAAGT
CCAGTAACAGAACTATCCAGAGAGGTTGTAAACTTTGTTTTGGCAAAAAATAAATCTTCC
------------CAGATGGAGACAAAATCATTTTCAAACACCCAGCTTGCTTCCATGGCC
AATCTAAGGGCAGAGAAGAATAAAAAAGTGGAGACACCATCTCTTTCTATCCTACACCCA
AATAATCTGAACCCACCCATTAACTACTTAAAACAGAGTAAGACT------TTATTCCTA
AAGGCAGACTTTCCAAATGGATTTAGTACAGGACAAAATGCCCCC---------------
------------CCAAAAGAAAATATCATCCAGAGCATAGAGAAAATAAGTTCCTCTATT
GATGCAACAAGTATTACTTCACAACAGTGTGTTTTCAGAGACCAAGAACCAAAGATCCAG
AATGAGATGGCATCAACATTACAAAAAGGTGCTCAAGAAAGA---AATGAC---AAAAAT
TCTCAAGGAAGAAGCAAT------AAGGCA---TATCTGAAGACTGATGCTGAATTTAAA
AAGCTATTTGGTCTTACTAAAGATTTGAGAATAAGACTTACTCGGATTCCTGACCATTTG
GGTGCTGGAGAT---TTTGATTCCTTTAAGAGTTTGGTGAAGAGTGAC------AATGAG
ACAAAGTTTACAGTG---------------AAGGAGGAAGAGAGAAAA---CAG------
---------------GGTTTTGATAAGAAAAGAAAAGCAAAAACCGTTAAGAAGATGGAT
CACGCAAAGAAGAGAAAAACCGAGAGTGCTTATAACACAGCTTTAAAT------GGAGGA
ATT------------------------AGCTGTATTTTACCAACTTCAGATGTATCACAC
CAT---AACATTGTTACAAGCTGCAATAAAACCAGAGAAGAA---AGAACTGAAGTAGAA
CACTATACTCGTGAAAATCAGGAGAAAGTCACTTTGAGT---TCAGATGCAGATTTTGGA
CAAAGTCATTCCTTAACCAGAAAT---TATACTGAAGATATTTTTCCCATGACACCACCA
GAATTAGAAGAAACCATTCGAGATGAAAAAATAAGAAGACTTAAACAAATGCTGAGAGAG
AAAGAAGCAGCCCTTGAAGAAATGCGTAAGAAGATGCACCAAAAA---
>Human|ENSG00000121931|ENST00000369763
ATGTCAAATAACCTACGGAGGGTCTTCCTGAAACCCGCAGAGGAAAATTCAGGCAACGCC
TCGCGT---TGTGTTTCAGGCTGCATGTACCAAGTAGTTCAGACGATTGGCTCGGATGGA
AAAAATCTTCTGCAATTACTTCCAATTCCTAAGTCTTCTGGAAATCTTATACCACTAGTT
CAATCTTCAGTCATGTCTGATGCTTTGAAAGGGAATACAGGAAAACCAGTTCAAGTTACT
TTTCAGACTCAGATTTCCAGCTCTTCCACAAGTGCATCAGTT---CAATTGCCCATTTTT
CAGCCAGCCAGTTCTTCAAACTATTTTCTTACAAGAACAGTAGATACATCAGAAAAAGGT
AGAGTTACTTCTGTGGGAACTGGAAATTTTTCTTCATCAGTTTCTAAAGTTCAGAGTCAT
GGTGTG---------AAAATTGATGGACTCACCATGCAAACATTTGCT---GTTCCTCCC
TCA---ACACAAAAAGACTCATCTTTTATTGTAGTTAATACCCAGAGTCTTCCAGTGACT
GTGAAGTCTCCAGTTTTGCCTTCTGGGCATCATTTACAGATTCCAGCCCATGCTGAAGTG
AAATCTGTACCAGCGTCATCATTGCCTCCTTCAGTGCAGCAAAAGATACTTGCAACTGCC
ACCACCAGTACCTCAGGAATGGTTGAGGCCTCCCAAATGCCAACCGTTATTTATGTATCT
CCTGTAAATACAGTGAAAAATGTAGTTACCAAGAACTTTCAAAACATTTACCCAAAACCT
GTT------ACAGAAATAGCAAAGCCAGTAATACTAAATACCACACAAATTCCAAAG---
AATGTTGCTACAGAGACACAATTGAAAGGTGGTCAGCATTCTCAAGCTGCTCCAGTGAAA
TGGATTTTCCAAGATAATCTACAGCCTTTTACGCCATCTCTTGTTCCTGTTAAGTCTTCA
AATAATGTGGCTTCAAAGATTTTAAAAACTTTTGTAGATAGGAAAAATTTGGGAGATAAT
ACTATAAATATGCCACCATTGAGTACCATCGATCCTAGTGGGACGCGATCCAAAAATATG
CCTATTAAAGATAATGCTTTGGTTATGTTTAATGGGAAAGTCTATCTGTTGGCTAAAAAG
GGGACAGATGTTCTGCCATCACAAATTGACCAACAGAATTCTGTTTCTCCTGATACTCCA
GTA------------------------AGAAAAGACACGTTACAGACAGTGAGTTCAAGT
CCAGTCACAGAAATATCCAGAGAGGTTGTAAATATTGTTTTGGCTAAAAGTAAATCTTCC
------------CAGATGGAGACAAAATCACTTTCCAATACCCAGCTTGCTTCCATGGCC
AATCTAAGGGCAGAGAAGAATAAA---GTGGAGAAACCATCTCCTTCTACCACAAATCCA
CAT---ATGAACCAATCCAGTAACTACTTAAAACAGAGTAAGACT------TTATTCACA
AATCCAATCTTTCCAGTTGGATTTAGTACAGGACACAATGCCCCCAGAAAAGTAACAGCC
GTCATTTATGCTAGAAAAGGAAGTGTCCTCCAGAGCATAGAGAAAATAAGTTCCTCTGTT
GATGCAACAACTGTTACTTCACAACAGTGTGTTTTCAGAGACCAAGAACCAAAGATCCAT
AATGAGATGGCATCAACATCAGATAAAGGTGCCCAAGGAAGA---AATGACAAGAAAGAT
TCTCAAGGAAGAAGTAAT------AAGGCATTACATCTGAAGAGTGATGCTGAATTTAAA
AAGATATTTGGCCTTACTAAGGATTTGAGAGTGTGCCTTACTCGAATTCCTGACCATTTG
ACCTCTGGAGAAGGTTTCGATTCCTTTAGCAGTTTGGTAAAGAGTGGTACTTACAAAGAG
ACAGAGTTTATGGTG---------------AAGGAAGGAGAGAGAAAACAGCAG------
---------------AATTTTGATAAGAAAAGAAAAGCAAAAACTAATAAGAAGATGGAT
CACATAAAGAAGAGAAAAACAGAGAATGCTTATAACGCAATCATAAAT------GGGGAA
GCTAATGTCACCGGTTCCCAACTCCTAAGCAGTATTTTACCAACTTCAGATGTGTCACAA
CAT---AACATTCTCACGAGTCACAGCAAAACCAGACAAGAAAAGAGAACTGAGATGGAA
TACTATACCCATGAGAAGCAAGAGAAAGGCACTTTGAAT---TCAAATGCAGCTTATGAA
CAAAGTCATTTCTTCAATAAAAAT---TATACCGAAGATATTTTCCCAGTGACACCACCG
GAGTTAGAAGAAACCATTCGAGATGAAAAAATAAGAAGACTTAAGCAGGTGCTGAGAGAG
AAAGAAGCAGCTCTTGAAGAAATGCGTAAGAAGATGCACCAAAAA---
>Chimp|ENSPTRG00000001086|ENSPTRT00000002044
ATGTCAAATAACCTACGGAGGGTCTTCCTGAAACCCGCAGAGGAAAATTCAGGCAACGCC
TCGCGT---TGTGTTTCAGGCTGCATGTACCAAGTAGTTCAGACGATTGGCTCGGATGGA
AAAAATCTTCTGCAATTACTTCCAATTCCTAAGTCTTCTGGAAATCTTATACCACTAGTT
CAATCTTCAGTCATGTCTGATGCTTTGAAAGGGAATACAGGAAAACCAGTTCAAGTTACT
TTTCAGACTCAGATTTCCAGCTCTTCCACAAGTGCATCAGTT---CAATTGCCCATTTTT
CAGCCAGCCAGTTCTTCAAACTATTTTCTTACAAGAACAGTAGATACATCAGAAAAAGGT
AGAGTTACTTCTGTGGGAACTGGAAATTTTTCTTCATCAGTTTCTAAAGTTCAGAGTCAT
GGTGTG---------AAAATTGATGGACTCACCATGCAAACATTTGCT---GTTCCTCCC
TCA---ACACAAAAAGACTCATCTTTTATTGTAGTTAATACCCAGAGTCTTCCAGTGACT
GTGAAGTCTCCAGTTTTGCCTTCTGGGCATCATTTACAGATTCCAGCCCATGCTGAAGTG
AAATCTGTACCAGCGTCATCATTGCCTCCTTCAGTGCAGCAAAAGATACTTGCAACTGCC
ACCACCAGTACCTCAGGAATGGTTGAGGCCTCCCAAATGCCAACCGTTATTTATGTATCT
CCTGTAAATACAGTGAAAAATGTAGTTACCAAGAACTTTCAAAACATTTACCCAAAACCT
GTT------ACAGAAATAGCAAAGCCAGTAATACTAAATACCACACAAATTCCAAAG---
AATGTTGCTACAGAGACACAATTGAAAGGTGGTCAGCATTCTCAAGCTGCTCCAGTGAAA
TGGATTTTCCAAGATAATCTACAGCCTTTTACGCCATCTCTTGTTCCTGTTAAGTCTTCA
AATAATGTGGCTTCAAAGATTTTAAAAACTTTTGTAGATAGGAAAAATTTGGGAGATAAT
ACTATAAATATGCCACCATTGAGTACCATCGATCCTAGTGGGACGCGATCCAAAAATATG
CCTATTAAAGATAATGCTTTGGTTATGTTTAATGGGAAAGTCTATCTGTTGGCTAAAAAG
GGGACAGATGTTCTGCCATCACAAATTGACCAACAGAATTCTGTTTCTCCTGATACTCCA
GTA------------------------AGAAAAGACACGTTACAGACAGTGAGTTCAAGT
CCAGTCACAGAAATATCCAGAGAGGTTGTAAATATTGTTTTGGCTAAAAGTAAATCTTCC
------------CAGATGGAGACAAAATCACTTTCCAATACCCAGCTTGCTTCCATGGCC
AATCTAAGGGCAGAGAAGAATAAA---GTGGAGAAACCATCTCCTTCTACCACAAATCCA
CAT---ATGAACCAATCCAGTAACTACTTAAAACAGAGTAAGACT------TTATTCACA
AATCCAATCTTTCCAGTTGGATTTAGTACAGGACACAATGCCCCCAGAAAAGTAACAGCC
GTCATTTATGCTAGAAAAGGAAGTGTCCTCCAGAGCATAGAGAAAATAAGTTCCTCTGTT
GATGCAACAACTGTTACTTCACAACAGTGTGTTTTCAGAGACCAAGAACCAAAGATCCAT
AATGAGATGGCATCAACATCAGATAAAAGTGCCCAAGGAAGA---AATGACAAGAAAGAT
TCTCAAGGAAGAAGTAAT------AAGGCATTACATCTGAAGAGTGATGCTGAATTTAAA
AAGATATTTGGCCTTACTAAGGATTTGAGAGTGTGCCTTACTCGAATTCCTGACCATTTG
ACCTCTGGAGAAGGTTTCGATTCCTTTAGCAGTTTGGTAAAGAGTGGTACTTACAAAGAG
ACAGAGTTTATGGTG---------------AAGGAAGGAGAGAGAAAACAGCAG------
---------------AATTTTGATAAGAAAAGAAAAGCAAAAACTAATAAGAAGATGGAT
CACATAAAGAAGAGAAAAACAGAGAATGCTTATAACGCAATCATAAAT------GGGGAA
GCTAATGTCACCCGTTCCCAACCCCTAAGCAGTATTTTACCAACTTCAGATGTGTCACAA
CAT---AACATTCTCACGAGTCACAGCAAAACCAGACAAGAAAAGAGAACTGAGATGGAA
TACTATACCCATGAGAAGCAAGAGAAAGGCACATTGAAT---TCAAATGCAGCTTATGAA
CAAAGTCATTTCTTCAATAAAAAT---TATACCGAAGATATTTTCCCAGTGACACCACCG
GAGTTAGAAGAAACCATTCGAGATGAAAAAATAAGAAGACTTAAGCAGGTGCTGAGAGAG
AAAGAAGCAGCTCTTGAAGAAATGCGTAAGAAGATGCACCAAAAA---
>Cow|ENSBTAG00000012659|ENSBTAT00000065409
ATGTCCAATAACCCACAGAGGGTCTTCTTGAAACCTACAGAGGAAAAGTCAGGCAACGCC
TCGCAT---TGTGTTTCAGGCTGCATGTACCAAGTAGTTCAGACGATTGGCTCGGATGGA
AAAAACCTTCTGCAATTACTTCCAATTCCTAATTCCTCTGGAAATCTTATGCCACTAGTT
CAATCTTCAGTCATGTCTGATGCTTTGAAAGGGAATACAGGAAGTCCAGTTCAAGTTACT
TTTCAGACTCAGATTTCCAGCTCTTCCACAAGTGCATCAGTT---CAATTGCCCATTTTT
CAGCCAGCCAGTTCTTCAAACTATTTTCTTACAAGAACAGTAGATACAGCAGAAAAAGTT
AGAGTTACTTCTGTGGGGACTGAAAATTTTACCTCATCAGTTTCTAAAGTTCAGAGTCAT
GGTGTG---------AAAGTTGATGGACTCACCATGCAAACATTTGCT---GTTTCTCCC
TCTTCAACACAAAATGATTCATCTTACATTTTAGTAAATACCCAGAATCTCCCAATGACT
GTGAAGTCTCCGGTTTTGCCTTCTGGGCATCATTTACAGATTCCAGCCCATGCTGAAGTG
AAATCTGTACCAGCGTCATCATTGCCTCCTTCAGTTCAGCAAAAGATACTTGCAACTGCC
ACCACAAGTACCTCAGGAACAGTTGAGCCCTCCCAAATACCTACTGTTATTTATGTATCT
CCTGTAAATACAGTGAAAAATGTAGTTACCAAGAACTTTCAAAACATTTACCCAAAACCT
GTT------ACAGAAATAGCAAAGCCAATGATATTAAACACCACACAGATTCCAATG---
AATGTTGCTAAAGAGACACAGTTAAAAGGTGGTCAGCATTCTCAAGCTGCTCCAGTGAAA
TGGATTTTTCAAGAAAATCTACAGCCTTGCACTCCATCTCTTGTTCCTGTTAAATCTTCA
AATAATGTGGCTTCAAAGATTTTAAAAACTTTTGTAGATAGAAAAAATTTGGGAGATAAT
ACTGTAAATATGCCACCATTGAGTACCATCAGTCCTACTGGGACACAATCCAAAAGTATG
CCTATTAAAGATAATGCTTTGGTTATGTTTAATGGGAAAGTCTATCTCTTGGCTAAAAAG
GGGACAGATGTTTTGCCATCACTAATTGACAAACAGAATTCAGTTTCTTCTGATATTCCA
CCA------------------------AGAAAAGATGCATCACAGATAGTGAGTTCAAGT
CCAGTCACAGAAATATCCAGAGAGGTTGTAAATATTGTTTTGGCTAAAAGTAAATCTTCC
------------CAGATGGAGACAAAATCAGTTTCAAATACTCAGCTTGCTTCCATGGCC
AATTTAAGGGCAGAGAAGAATAAGAAAGTGGAGAAACCATCTCTTTCTGCCCCAAACCCA
CATAGTATGAACCAATCTATTAACTACTTAAAGCAGAGTAAGACT------TTATTCTCA
AAGCCAGTCTTACCAGATGGATTTAGTACAGGACAAAATGCCCCC---------------
------------AGGAAAGGAAATATCATCCAGAGCATAGAGAAAATAAGTTCCTCTGTT
GATGCAACAACTGTTACTTCACAACAGTGTGTTTTCAGAGACCAAGAACCAAAGATCCAG
AATGAGATGGCATCAACATTAGAAAAAGTTACTCAAGAAAGA---AATGACAAGAACAGT
TCTCAACGAAGAAGCAAT------AAGGTGTCATATCTGAAGAGTGATGCTGAACTTAAA
AAGATATTTGGTATCACTAAAGATTTGAGAGTGTGCCTTACTCGGATTGCTCAGCAGTTG
GGCTCTGGAGAAGGTTTTGATTCCATTAGCCCTTTGGTGAAGAGTGAAACTTACAAAGAG
GCAGAGTTTATAGTG---------------AAGGAGGAAGGGAGAAAACAGCAG------
---------------GGTATTGATAAGAAAAGAAAAGCAAAAACCACTAAGAAGATGGAT
CACCCAAAGAAGAGAAGAACCAGTAGTGTTAATAACACAACTATAAAT------GGAGGA
ACTAATGTCACCAGTTCCCAGCTCATTAGCAGTATTTTACCAACTTCAGATGTGTCAAAC
CAT---AACATCCTCACAAGCTGCAACAAAACCAGAGAAAAAAATAGAACTGAGGTAGAG
CACCGTACTCATGGAAACCAAGAAAAAGACATATTGAAC---TCAAGTACAGCTTTTGAA
CAAAGCCATTCCTTTAATAAAAAT---TATACTGAAGATATTTTTCCAATGACACCACCA
GAGTTAGAAGAAACCATTAGAGATGAAAAGATAAGAAGACTTAAGCAAGTGCTGAGAGAG
AAAGAAGCAGCTCTTGAAGAAATGCGTAAGAAGATGCATCAAAAA---
>Dog|ENSCAFG00000019770|ENSCAFT00000031435
ATGTCCAATCACCTCCAGAGGGTCTTCCTGAAACCCGCAGAGGAAAGCTCGGGCAACGCC
TCGCAG---TGTGTTTCAGGCTGCATGTACCAAGTAGTTCAGACGATTGGCTCGGATGGA
AAAAATCTTCTGCAATTACTTCCAATTCCTAATTCTTCTGGAAATCTTATACCGCTAGTT
CAATCTTCAGTCATGTCTGATGCTTTGAAAGGGAATACAGGAAGCCCAGTTCAAGTTACT
ATTCAGACTCAGATTTCCAGCTCTTCCACAAGTGCATCAGTT---CAATTGCCCATTTTT
CAGCCAGCCAGTTCTTCAAACTATTTTCTTACAAGAACAGTAGATACAGCAGAAAAAGTT
AGAGTTACTTCTGTGGGAACTGAAAGTTTTACCTCATCAGTTTCTAAAGTTCAGAGTCAT
GGTGTG---------AAAATTGATGGACTCACCATGCAAACATTTGCT---GTTTCTCCC
TCCTCAACACAAAATGATTCACCTTATATTTTAGTAAATACTCAGAGTCTTCCAATGACT
GTGAAGTCTCCAGTTTTGCCTTCTGGGCATCATTTACAGATTCCTGCCCATGCTGAAGTG
AAATCTGTACCAGCGTCTTCATTGCCTCCTTCAGTTCAGCAAAAGATACTTGCAACTGCA
ACCACAAGTACCTCAGGAACAGTTGAGGCCTCCCAAATACCAACTGTTATTTACGTATCT
CCTGTAAACACAGTGAAAAATGTAGTTACCAAGAACTTTCAAAACATTTACCCAAAACCT
GTT------ACAGAAATAGCAAAGCCAGTGATACTAAAT---ACACAAATTCCAATG---
AATGTTGCTAAAGAGACACAATTAAAAGGTGGTCAGCATTCTCAAGCTGCTCCTGTGAAA
TGGATTTTTCAAGAAAATCTACAGCCTTGCACTCCATCTCTTGTTCCTGTTAAGTCTTCA
AATAATGTGGCTTCAAAGATTTTAAAAACTTTTGTAGATAGGAAAAGTTTGGGAGATAAT
---ATAAATATGCCATCATTGAGTACTGTGAGTCCTAGTGGGACACAATCCAAAAGTATG
CCTATTAAAGATAATGCTTTGGTTATGTTTAATGGGAAAGTCTATCTATTGGCTAAAAAG
GGGACAGATGTTTTGCCATCACAAATTGACCAACAGAATTCTGTTTCTCCTGATATTCCA
CCA------------------------AGAAATGATACATCACAAATAGTGAGTTCAAGT
GCAGTGACAGAAATATCCAGAGAGGTTGTAAATATTGTTTTGGCTAAAAGTAAATCTTAC
------------CAGATGGAGACAAAGTCACTCTCAAATATTCAGCCTGCTTCCATGATC
AATCTAAGGGCAGAGAAGAATAAAAAAGTGGAGAAACCATCTCTTTCTACCCCAAACCCA
CATAATATGAATCAATCCATTAACTACTTAAAACAGAGTAAGACT------TTATTCACA
AAGCCAGACTTTCCAGATGGATTTAGTACAGTACAAAATGCCCCC---------------
------------AGAAAAGGAAATACCATCCAGAGCAGAGAGAAAATAAGTTCCTCTGTT
GATGCAACAACTCTTACTTCACAACAGTGTGTTTTCAGAGACCAAGAACCAAAGATCCAG
AATGAGATGGCATCAACATTCAAAAAAGTTACTCAAGAAAGA---AATGACAAGAACCAT
TCCCAAGGAGGAAGCAAT------AAGGCATCATATCTGAAGAATGATGCTGAATTTAAA
AAGATATTTGGTCTCACTAAAGATTTGAGAGTGTGCCTTACTCGGATTCCTGATAATTTG
GGCTCTGGAGAAGGTTTTGACTCCTTTAGC---------AAGAGTGATACTTACAAAGAG
ACAGAGTTGATAGTG---------------AAGGAGGAAAAGAAAAAA---CAG------
---------------GGTTTTGATAAGAAAAGAAAAGCAAAAGCCGTTAAGAAGATGGAT
CACACAAAGAAGAGAAAAACAGAGAGTGTTCATAACACAGCTGTAAAT------GGAGGA
AATAATGTCACCATGTCCCAACTTGTCAGCAGTATTTTACCAGCTTCAGATGTATCACGT
CAT---AACATTCTCACAGGCCACAACAAAACCAGAGAAGAAAAGAGAACTGAGGTTGAA
CACTATACCCCAGAGAACCAGGAAAAAGGCACATTGAGT---TCAAATGCAGCTTTTGAA
CAAAGTCATTCCTTTAATAAAAAT---TATACGGAAGATATTTTTCCCATAATGCCACCA
GAGTTAGAAGAAACCATTCGAGATGAAAAAATAAGAAGACTTAAGCAGGTGCTGAGAGAG
AAGGAAGCAGCTCTTGAAGAAATGCGTAAGAAGATGCACCAAAAA---
>Elephant|ENSLAFG00000011566|ENSLAFT00000011561
ATGGCTGACAGTATAATTGTAATTATCAAAAAAAAAAAAAAGAGGAGCCAGGGAAAT---
---AGA---ATTGTTTCAGGCTGCATATACCAAGTAGTTCAGACGATTGGCTCGGATGGA
AAAAATCTTCTGCAATTACTTCCAATTCCTAATTCCTCTGGAAATCTTATACCACTAGTT
CAATCTTCAGTCATGTCTGATGCTTTGAAAGGGAACACAGGAAGCCCAGTTCATGTTACT
TTTCAGACTCAGATTTCCAGCTCTTCCACAAGTACTTCAGTT---CAATTGCCTGTTTTT
CAGCCAGCCAATTCTACAAACTATTTTCTTTCAAGAACAGTAGATACATCAGAAAAAGTT
AGAGTTACTTCTGTGGGAACTGAAAATTTTACCTCATCAGTTTCTAAAGTTCAGAGTCAT
GGTGTG---------AAAATTGATGGACTCACCATGCAAACATTTGCT---GTTCCTCCT
TCCTCAACACAAAATGATTCATCTTATATTTTAGTAAATACTCAGAGTCTTCCAATGACT
GTCAAGTCTCCAGTGTTGCCTTCTGGGCATCATTTACAGATTCCAGCCCATGCTGAAGTG
AAATCTGTACCAGCGTCATCGTTGCCTCCTTCAGTTCAGCAAAAGATTCTTGCAGCTGCA
GCCACAAGTACTTCAGGAACAGTGGAGGCCTCCCAGATACCTACTGTTATTTATGTATCT
CCTGTAAAAACAGTGAAAAATGTAGTTACCAAGAACTTTCAAAACATTTACCCAAAACCT
GTT------ACAGAAGTAGCAAATCCAGTGATACTAAGTACCACACAAATTCCAGTG---
AATGTTGCTACAGAGGCA------AAAAGTGGCCAGCATTCTCAAGCTGCTCCAGTGAAA
TGGATTTTTCAAGAAACCCTCCAGCCTTGTACTCCATCACTTGTTCCTGTTAAGTCTTCA
AATAATGTGGCTTCAAAGATTTTAAAAACATTTGTAGATAGGAAAAATTTGGGAGACAAC
ACTGTAAATATGCCACCATTGAGTACCATCAGTGCTAGTGGGACGCAATCCAAAAGTATA
CCTATTAAAGATAATGCTTTGGTTATGTTCAATGGGAAAGTCTATCTGTTGGCTAAAAAG
GGGTCGGATGTTTTGCCGTCACAAATTGACCAACAGAATTCTGTTTCTCCTGATACTCCA
CCA------------------------AGAAAAGACACATCACAGATAGTGAGTTCAAGT
CCAGTCACAGACATATCCAGAGAGGTTGTAAACATTGTCTTGGCAAAAAGTAAATCTTCC
------------CAGATGGAGACAAAATCACTTTCAAATATCCAACTTGCTTCCATGGCC
AGTCTAACGTCAGAGAAGAATAAAAAGGTGGAGCAACCATCTCTTTCTACCCTAAACCCA
CATAATATGAACCAATCCATTAACTACTTAAAACCATGTAAGACT------TCATTCACA
AACCCAGTCTTTCCAGATGGATTTAGTACAGGAGAAAATACCCCC---------------
------------AGAAAAGGAAATATC---CAGAGCATAGAGAAAATAAGTTCCTCTATT
GATGCAAGAGCTGTTACTTCACAGCAGGGTGTTTTCAGAGACCAAGAACCAAAGATCCAG
AATGAAATGGCATCAACGTTAAAAAAAGATACTCAAGAAAGA---AATGATATGAAGGAT
ACTCAAGAAGTGGGTAAT------AAGGCACTATGTCTGAAGAATGATGCTGAATTTAAA
AAGATATTTGGGCTCACTAAAGATTTGAGAGTGTGCCTTACTCGAATTCCTGACCATTTG
AACTCTGGAAAAAGTTTTGATGCCTTTACCAGTTTGGTGAAGGGTGATACTTACAAAAAG
ACAGAGGTGATGGTG---------------AAGAAGGCAGAGAGAAAACAG---------
---------------GGTGTTGATAAAAAAAGAAAACCAAAAACTGTTAAGAAGATGGAT
TATGCAAAAAAGAGAAAAACCGAGAGTGCTTGTAACACA---------------------
------------------------------------------------------------
------------------------------------------------------------
------------------------------------------------------------
------------------------------------------------------------
------------------------------------------------------------
------------------------------------------------
>Bowhead|bmy_21217T0
------------------------------------------------------------
------------------------ATGTACCAAGTAGTTCAGACGATTGGCTCGGATGGA
AAAAATCTTCTGCAATTACTTCCAATTCCTAATTCCTCTGGAAATCTTATACCACTAGTT
CAATCTACAGTCATGTCTGATGCTTTGAAAGGGAATACAGGAAATCCAGTTCAAGTTACT
TTTCAGACTCAGATTTCCAGCTCTTCCACAAGTGCATCAGTT---CAATTGCCCATTTTT
CAGCCAGCCAGTTCTTCAAACTATTTTCTTACAAGAACAGTAGACACAGCAGAAAAAGTT
AGAGTTACTTCTGTGGGAACTGAAAATTTTACCTCATCAGTTTCTAAAGTTCAGAGTCAT
GGTGTG---------AAAATTGATGGACTCACCATGCAAACGTTTGCT---GTTTCTCCC
TCCTCAACACAAAATGATTCATCTTATATTTTAGTAAATACCCAGAGTCTTCCAATGACT
GTGAAGTCTCCGGTTTTGCCTTCTGGGCATCATTTACAGATTCCAGCCCATGCTGAAGTG
AAATCTGTACCAGCGTCTTCATTGCCTCCTTCAGTTCAGCAAAAGATACTTGCAACTGCA
ACCACAAGTACCTCAGGAACAGTTGAGGCCTCCCAAATACCAACTGTTATTTATGTATCT
CCTGTAAATACAGTGAAAAATGTAGTTACCAAGAACTTTCAAAACATTTACCCAAAACCT
GTT------ACAGAAATAGCAAAGCCAATGATACTAAATACCACACAGATTCCAATG---
AATGTTGCTAAAGAGACACAATTAAAAGGTGGTCAGCATTCTCAAGCTGCTCCAGTGAAA
TGGATTTTTCAAGAAAATCTACAGCCTTGCACTCCATCTCTTGTTCCTGTTAAATCTTCA
AATAATGTGGCTTCAAAGATTTTAAAAACTTTTGTAGATAGGAAAAGTTTGGGAGATAAT
ACTGTGAATATGCCACCATTGAGTACCATCAGTCCTGGTGGGACACAATCCAAAAGTATG
CCTATTAAAGATAATGCTTTGGTTATGTTTAATGGGAAAGTCTATCTATTGGCTAAAAAG
GGGACAGATGTTTTGCCATCACAAATTGACCAAGAGAATTCTGTTTCTCCTGATATTCCA
CCA------------------------AGAAAAGATACATCACAGATAGTAAGTTCAAGT
CCAGTCACAGAAATATCTAGAGAGGTTGTAAATATTGTTTTGGCTAAAAGTAAATCTTCC
------------CAGATGGAGACAAAATCACTTTCAAATACCCAGCTTGCTTCCATGGCC
AATCTAAGTGCAGAGAAGAATAAGAAAGTGGAGAAACCATCTCTTTCTACCCCAAACCCA
CATAGTATGAACCAATCCATTAACTACTTAAAGCAGAGTAAGACT------TTATTCTCA
AAGCCAGACTTTCCAGATGGATTTAGTACAGGACAAAATTCCCCC---------------
------------AGAAAAGGAAATATCATCCACAGCATAGAGAAAATAAGTTCCTCTGTT
GATGCAACAACTGTTACTTCACAACAGTGTGTTTTCAGAGACCAAGAACCAAAGATCCAG
AATGAGATGGCATCAACATTAGAAAAAGTTACTCAAGAAAGA---AATGACAAGAACAAT
TCCCAAGGAAGAAGCAAT------AAGGCCTCATATCTGAACAATGATGCTGAACTTAGA
AAGATATTTGGTCTCACTAAAGATTTGAGAGTGTGCCTTACTCGGATTCCTCACCATTTG
GGCTCTGGAGGAGGTTTTGATTCCTTTAGCTGTTTGGTGAAAAGTGATACTTACAAAGAA
ACAGAGTTTATAGTG---------------AAGGAGGAAGGCAGAAAA---CAG------
---------------GGTTTTGATAAGAAAAGAAAAGCAAAAACCAATAAGAAGATGGAT
CACACAAAGAAGAGAAGAACTGAGAGTGTTTATAACACAACTGTAAAT------GGAGGA
ACTAATGTCACCAGTTCCCAACTCGTTAGCAGTATTTTACCAACTTCAAATGTATCACAC
CAT---AACATTCTCAGAGGCCGCAACAAAACCAGGGAAGAAAAGAGATCTGAGGTAGAA
CACTGTACCCATGGGAACCAAGAGAAAGGCACATTGAGT---TCAAATACAGCTTTTGAG
CAAAGCCATTCCTTCAATAAAAAT---TATACTGAAGATATTTTCCCCATGACACCACCA
GAGTTAGAAGAAACCATTAGAGATGAAAAAATAAGAAGACTTAAGCAGGTGCTGAGAGAA
AAAGAAGCGGCTCTTGAAGAAATGCGTAAGAAGATGCACCAAAAA---
>Minke|BACU002717
ATGTCCAATAACCTACAGAGGGTCTTCCTGAAACCTACAGAGGAAAAGTCAGGCAACGCC
TCGCAC---TGTGTTTCAGGCTGCATGTACCAAGTAGTTCAGACGATTGGCTCGGATGGA
AAAAATCTTCTGCAATTACTTCCAATTCCTAATTCCTCTGGAAATCTTATACCACTAGTT
CAATCTACAGTCATGTCTGATGCTTTGAAAGGGAATACAGGAAATCCAGTTCAAGTTACT
TTTCAGACTCAGATTTCCAGCTCTTCCACAAGTGCATCAGTT---CAATTGCCCATTTTT
CAGCCAGCCAGTTCTTCAAACTATTTTCTTACAAGAACAGTAGACACAACAGAAAAAGTT
AGAGTTACTTCTGTGGGAACTGAAAATTTTACCTCATCAGTTTCTAAAGTTCAGAGTCAT
GGTGTG---------AAAATTGATGGACTCACCATGCAAACGTTTGCT---GTTTCTCCC
TCCTCAACACAAAATGATTCATCTTATATTTTAGTAAATACCCAGAGTCTTCCAATGACT
GTGAAGTCTCCGGTTTTGCCTTCTGGGCATCATTTACAGATTCCAGCCCATGCTGAAGTG
AAATCTGTACCAGCGTCTTCATTGCCTCCTTCAGTTCGGCAAAAGATACTTGCAACTGCA
ACCACAAGTACCTCAGGAACAGTTGAGGCCTCCCAAATACCAACTGTTATTTATGTATCT
CCTGTAAATACAGTGAAAAATGTAGTTACCAAGAACTTTCAAAACATTTACCCAAAACGT
GTT------ACAGAAATAGCAAAGCCAATGATACTAAATACCACACAGATTCCAATG---
AATGTTGCTAAAGAGACACAATTAAAAGGTGGTCAGCATTCTCAAGCTGCTCCAGTGAAA
TGGATTTTTCAAGAAAATCTACAGCCTTGCACTCCATCTCTTGTTCCTGTTAAATCTTCA
AATAATGTGGCTTCAAAGATTTTAAAAACTTTTGTAGATAGGAAAAGTTTGGGAGATAAT
ACTGTGAATATGCCACCATTGAGTACCATCAGTCCTGGTGGGACACAATCCAAAAGTATG
CCTATTAAAGATAATGCTTTGGTTATGTTTAATGGGAAAGTCTATCTATTGGCTAAAAAG
GGGACAGATGTTTTGCCATCACAAATTGACCAAGAGAATTCTGTTTCTCCTGATATTCCA
CCA------------------------AGAAAAGATACATCACAGATAGTAAGTTCAAGT
CCAGTCACAGAAATATCCAGAGAGGTTGTAAATATTGTTTTGGCTAAAAGTAAATCTTCC
------------CAGATGGAGACAAAATCACTTTCAAATACCCAGCTTGCTTCCATGGCC
AATCTAAGTGCAGAGAAGAATAAGAAAGTGGAGAAACCATCTCTTTCTACCCCAAACCCA
CATAGTATGAACCAATCCATTAACTACTTAAAGCAGAGTAAGACT------TTATTCTCA
AAGCCAGACTTTCCAGATGGATTTAGTACAGGACAAAATTCCCCC---------------
------------AGAAAAGGAAATATCATCCACAGCATAGAGAAAATATGTTCCTCTGTT
GATGCAACAACTGTTACTTCACAACAGTGTGTTTTCAGAGACCAAGAACCAAAGATTCAG
AATGAGATGGCATCAACATTAGAAAAAGTTACTCAAGAAAGA---AATGACAAGAACAAT
TCCCAAGGAAGAAGCAAT------AAGGCCTCATATCTGAACAATGATGCTGAACTTAGA
AAGATATTTGGTCTCACTAAAGATCTGAGAGTGTGCCTTACTCGGATTCCTCACCATTTG
GGCTCTGGAGGAGGTTTTGATTCCTTTAGCTGTTTGGTGAAAAGTGACACTTACAAAGAG
ACAGAGTTTATAGTG---------------AAGGAGGAAGGCAGAAAA---CAG------
---------------GGTTTTGATAAGAAAAGAAAAGCAAAAACCAATAAGAAGATGGAT
CACACAAAGAAGAGAAGAACTGAGAGTGTTTATAACACAACTGTAAAT------GGAGGA
ACTAATGTCACCAGTTCCCAACTCGTTAGCAGTATTTTACCAACTTCAAATGTATCACAC
CAT---AACATTCTCAGAGGCCGCAACAAAACCAGGGAAGAAAAGAGATCTGAGGTAGAA
CACTGTACCCATGGGAACCAAGAGAAAGGCACATTGAGT---TCAAATACAGCTTTTGAG
CAAAGCCATTCCTTCAATAAAAAT---TATACTGAAGATATTTTCCCCATGACACCACCA
GAGTTAGAAGAAACCATTAGAGATGAAAAAATAAGAAGACTTAAGCAGGTGCTGAGAGAA
AAAGAAGCAGCTCTTGAAGAAATGCGTAAGAAGATGCACCAAAAA---
