# Supplementary material for: Insights into the Evolution of Longevity from the Bowhead Whale Genome
Source: Cell Rep. 2015 Jan 6;10(1):112–22. doi: 10.1016/j.celrep.2014.12.008 (PMC4536333; doi:10.1016/j.celrep.2014.12.008)
Supplement: Supplemental Folder 2. Species Used in the Analysis of Selective Pressure Variation, Single-Gene Orthologous Families Tested, Likelihood Ratio Tests, MAKER Parameters, and Full Assembly and Read Usage Data, Related to Experimental Procedures [file mmc3.zip › Tested SGOs/reciprocal_group_3582.2.fas]

>Gibbon|ENSNLEG00000001888|ENSNLET00000002384
ATGACTCATGGAGAAGAGCTTGGCTCTGATGTGCACCAGGATTCTATTGTTTTAACTTAC
CTAGAAGGATTACTAATGCATCAGGCAGCAGGGGGATCAGATACTGCCATTGACAAAAAG
TCTGCTGGGCATAATGAAGAGGATCAGAACTTTAACATTTCTGGCAGTGCATTTCCCACC
TGTCAAAGTAATGGTCCAGTTCTCAAT---ACACATACATATCAGGGATCTGGCATGCTG
CACCTCAAAAAAGCCAGACTGTTGCAGTCTTCTGAGGACTGGAATGCAGCAAAGCGGAAG
AGACTGTCTGATTCTATCGTAAATTTAAACGTAAAGAAGGAAGCTTTGCTAGCTGGCATG
GTTGACAGTGTGCCTAAAGGCAAACAGGATAGCACATTACTGGCCTCTTTGCTTCAGTCA
TTCAGCTCTAGGCTGCAGACTGTTGCTCTGTCACAACAAATTAGGCAGAGCCTCAAGGAG
CAAGGATATGCCCTCAGTCATGATTCTTTAAAAGTGGAGAAGGATTTAAGGTGCTATGGT
GTTGCGTCAAGTCACTTAAAAACTTTGTTGAAGAAAAGTAAAGTTAAAGATCAAAAGCCT
GATACGAATCTTCCTGATGTGACTAAAAACCTCATCAGAGATAGGTTTGCAGAG---TCT
CCGCATCATGTTGGACAAAGTGGAACAAAGGTCATGAGTGAACCGTTGTCATGTGCTGCA
AGATTACAGGCTGTTGCAAGCATGGTGGAAAAAAGGGCTAGTCCTGCCACCTCACCTAAA
CCTAGTGTTGCTTGTAGTCAGTTAGCATTACTTCTGTCAAGTGAAGCCCATTTGCAGCAG
TATTCTCGAGAACACGCTTTAAAAACGCAAAATGCAAATCAAGCAGCAAGTGAAAGACTT
GCTGCTATGGCCAGATTGCAAGAAAACGGCCAGAAGGATGTTGGCAGTTTCCAGCTCCCA
AAAGGAATGTCAAGCCATCTTAATGGTCAGGCAAGAACA---TCA---TCAAGCAAACTG
ATGGCTAGCAAAAGTAGTGCTACAGCATTTCAAAATCCAATGGGTATCATTCCTTCTTCC
CCTAAAAATGCAGGTTATAAGAACTCACTGGAAAGAAACAATATAAAACAAGCTGCTAAC
AATAGTTTGCTTTTACATCTTCTTAAAAGCCAGACTATACCTAAGCCAATGAATGGGCAC
AGTCACAGTGAGAGAGGAAGCATTTTTGAGGAAAGTAGTACACCTACAACTATTGATGAA
TATTCAGATAACAATCCTAGTTTTACA---GATGACAGCAGTGGTGATGAAAGTTCTTAT
TCCAACTGTGTTCCCATAGACTTGTCTTGCAAACACCGAACTGAAAAATTAGAATCTGAC
CAACCTGTTTCCCTGGATAACTTTACTCAGTCCTTGCTAAACACTTGGGATCCAAAAGTC
CCAGATGCAGATATCAAAGAAGATCAAGATACCTCAAAGAATTCTAAGCTAAACTCACAC
CAGAAAGTAACACTTCTTCAATTGCTACTTGGCCATAAGAATGAAGAAAATGTAGAAAAA
AACACCAGCCCTCAGGGAGTACACAAT------GATGTGACCAAGTTCAATACACAAAAT
TATGCAAGGACTTCTGTGATAGAAAGCCCCAGTACAAATCGGACT---ACTCCAGTGAGC
ACTCCACCTTTACTTACATCGAGCAAAGCAGGGTCTCCCATCAATCTCTCTCAACACTCT
GTGGTCACCAAATGGAATTCCCCACCATATGCCTGCAGTACTCAGTCTGAAAAGCTAATA
AATACTGCATCTAACCACTCAATGGACCTTACAAAAAGCAAAGACCCACCAGGAGAGAAA
CCAGCCCAAAATGAAGGTGCACAAAACTCTGCAACTTTTAGTGCCAGTAAGCTGTTACAA
AATTTAGCACAATGTGGAATGCAGTCTTCCATGTCAGTGGAAGAGCAGAGACCCAGCAAA
CAGCTGTTAACTGGAAACACAGATAAACCGATAGGTATGATTGATAGATTAAATAGCCCT
TTGCTCTCAAATAAAACGAATGCAGTTGAAGAAAATAAAGCATTTAGTAGTCAACCAACA
GGTCCTGAACCAGGGCTTTCTGGTTCTGAAATAGAAAATCTGCTTGAAAGACGTACTGTC
CTCCAGTTGCTCCTGGGGAACCCCAACAAAGGGAAGAGTGAAAAGAAAGAGAAA---ACT
CCCTTAAGAGATGAAAGTACTCAGGAACACTCAGAGAGAGCTTTAAGTGAACAAATATTG
ATGGTGAAAATAAAATCTGAGCCTTGTGATGACTTACAA---ATTCCTAACACAAATGTG
CACTTGAGCCATGATGCTAAGAGTGCCCCATTCTTGGGTATGGCTCCTGCTGTGCAAAGA
AGCGCACCTGCCTTACCAGTGTCCGAAGACTTTAAATCGGAGCCTGTTTCACCTCAGGAT
TTTTCTTTCTCCAAGAATGGTCTGTTAAGTCGATTGCTAAGACAAAATCAAGATAATTAC
CTGGCAGATGATTCAGACAAGAGTCACAGAAATAATGAAATGGCACTTCTGGAATCAAAG
AATCTTTGCATGGTCCCTAAGAAAAGGAAGCTTTATACTGAGCCACTAGAAAATCCATTT
AAAAAGATGAAAAACAACATTGTTGATGCTGCAAACCATCAC------AGTGCTCCAGAA
GTACTGTATGGGTCCTTGCTTAACCAGGAAGAGCTGAAATTTAGCAGAAATGATCTTGAA
TTTAAATATCCTGCTGGTCATGGCTCAGCCAGCGAAAGTGAACACAGGAGTTGGGCCAGA
GAGAGCAAAAGCTTTAATGTTCTGAAACAGCTGCTTCTCTCAGAAAACTGTGTGCGAGAT
TTGTCCCCGCACAGAAGT---AACTCTGTGGCTGACAGTAAAAAGAAAGGACACAAAAAT
AATGTGACCAACAGCAAACCTGAATTTAGCATTTCTTCTTTAAATGGACTGATGCACAGT
TCCACTCAGCCCAGCAGTTGCATG---GATAACAGGACATTTTCATACCCAGGCGTAGTA
AAAACTCCTGTGAGTCCT------ACTTTCCCTGAGCACTTAGGCTGTGCAGGGTCTAGA
CCAGAATCTGGGCTTTGGAATGGGTGTTCC------ATG---CCCAGTGAGAAAGGACCC
ATTAAGTGGGTTATCACTGATGCGGAGAAGAATGAGTATGAAAAAGACTCTCCAAGACTG
ACCAAAACCAACCCAATACTATATTATATGCTCCAGAAA---GGAGGCAATTCTGTTACC
AGTCGAGAAACACAAGACAGGGACATTTGGAGGGAGCCTTCATCTGCTGAAAGTGTCTCA
CAGGTCACAGTCAAAGAAGAGTTACTTCCTACTGCAGAATCGAAAGCTTCTTTCTTTAAT
TTAAGAAGCCCTTACAATAGCCATATGGGAAATAGTGCTTCTCGCCCACACAGCGCAAAT
GGAGAAGTGTATGGACTTCTGGGAAACGTGCTAACGATAAAGAAAGAATCAGAA
>Gorilla|ENSGGOG00000012088|ENSGGOT00000012128
ATGACTCATGGAGAAGAGCTTGGCTCTGATGTGCACCAGGATTCTATTGTTTTAACTTAC
CTAGAAGGATTACTAATGCATCAGGCAGCAGGGGGATCAGGTACTGCCGTTGACAAAAAG
TCTGCTGGGCATAATGAAGAGGATCAGAACTTTAACATTTCTGGCAGTGCATTTCCCACC
TGTCAAAGTAATGGTCCAGTTCTCAAT---ACACATACATATCAGGGATCTGGCATGCTG
CACCTCAAAAAAGCCAGACTGTTGCAGTCTTCTGAGGACTGGAATGCAGCAAAGCGGAAG
AGGCTGTCTGATTCTATCGTGAATTTAAACGTAAAGAAGGAAGCTTTGCTAGCTGGCATG
GTTGACAGTGTGCCTAAAGGCAAACAGGATAGCACATTACTGGCCTCTTTGCTTCAGTCA
TTCAGCTCTAGGCTGCAGACTGTTGCTCTGTCACAACAAATCAGGCAGAGCCTCAAGGAG
CAAGGATATGCCCTCAGTCATGATTCTTTAAAAGTGGAGAAGGATTTAAGGTGCTATGGT
GTTGCATCAAGTCACTTAAAAACCTTGTTGAAGAAAAGTAAAGTTAAAGATCAAAAGCCT
GATACGAATCTTCCTGATGTGACTAAAAACCTCATCAGAGATAGGTTTGCAGAG---TCT
CCTCATCATGTTGGACAAAGTGGAACAAAGGTCATGAGTGAACCGTTGTCATGTGCTGCA
AGATTACAGGCTGTTGCAAGCATGGTGGAAAAAAGGGCTAGTCCTGCCACCTCACCTAAA
CCTAGTGTTGCTTGTAGCCAGTTAGCATTACTTCTGTCAAGCGAAGCCCATTTGCAGCAG
TATTCTCGAGAACACGCTTTAAAAACGCAAAATGCAAATCAAGCAGCAAGTGAAAGACTT
GCTGCTATGGCCAGATTGCAAGAAAATGGCCAGAAGGATGTTGGCAGTTTCCAGCTCCCA
AAAGGAATGTCAAGCCATCTTAATGGTCAGGCAAGAACA---TCA---TCAAGCAAACTG
ATGGCTAGCAAAAGTAGTGCTACAGTGTTTCAAAATCCAATGGGTATCATTCCTTCTTCC
CCTAAAAATGCAGGTTATAAGAACTCACTGGAAAGAAACAATATAAAACAAGCTGCTAAC
AATAGTTTGCTTTTACATCTTCTTAAAAGCCAGACTATACCTAAGCCAATGAATGGACAC
AGTCACAGTGAGAGAGGAAGCATTTTTGAGGAAAGTAGTACACCTACAACTATTGATGAA
TATTCAGATAACAATCCTAGTTTTACA---GATGACAGCAGTGGTGATGAAAGTTCTTAT
TCCAACTGTGTTCCCATAGACTTGTCTTGCAAACACCGAACTGAAAAATCAGAATCTGAG
CAACCTGTTTCCCTGGATAACTTCACTCAATCCTTGCTAAACACTTGGGATCCAAAAGTC
CCAGATGTAGATATCAAAGAAGATCAAGATACCTCAAAGAATTCTAAGCTAAACTCACAC
CAGAAAGTAACACTTCTTCAATTGCTACTTGGCCATAAGAATGAAGAAAATGTAGAAAAA
AACACCAGCCCTCAGGGAGTACACAAT------GATGTGAGCAAGTTCAATACACAAAAT
TATGCAAGGACTTCTGTGATAGAGAGCCCCGGTGCAAATCGGACT---ACTCCAGTGAGC
ACTCCACCTTTACTTACATCAAGCAAAGCAGGGTCTCCCATCAATCTCTCTCAACACTCT
CTGGTCATCAAATGGAATTCCCCACCATATGCCTGCAGTACTCAGTCTGAAAAGCTAACA
AATACTGCATCTAACCACTCAATGGACCTTACAAAAAGCAAAGACCCACCAGGAGAGAAA
CCAGCCCAAAACGAAGGTGCACAAAACTCTGCAACTTTTAGTGCCAGTAAGCTGTTACAA
AATTTAGCACAATGTGGAATGCAGTCATCTATGTCAGTGGAAGAGCAGAGACCCAGCAAA
CAACTGTTAACTGGAAACACAGATAAACCGATAGGTATGATTGATAGGTTAAATAGCCCT
TTGCTCTCAAATAAAACAAATGCAGTTGAAGAAAATAAAGCATGTAGTAGTCAACCAACA
GGTCCTGAACCAGGGCTTTCTGGTTCTGAAATAGAAAATCTGCTTGAAAGACGTACTGTC
CTCCAGTTGCTCCTGGGGAACCCCAACAAAGGGAAGAGTGAAAAAAAAGAGAAA---ACT
CCCTTAAGAGATGAAAGTACTCAGGAACACTCAGAGAGAGCTTTAAGTGAACAAATATTG
ATGGTGAAAATAAAATCTGAGCCTTGTGATGACTTACAA---ATTCCTAACACAAATGTG
CACTTGAGCCATGATGCTAAGAGTGCCCCATTCTTGGGTATGGCTCCTGCTGTGCAAAGA
AGCGCACCTGCCTTACCAGTGTCCGAAGACTTTAAATCGGAGCCTGTTTCACCTCAGGAT
TTTTCTTTCTCCAAGAATGGTCTGTTAAGTCGATTGCTAAGACAAAATCAAGATAGTTAC
CTGGCAGATGATTCAGACAGGAGTCACAGAAATAATGAAATGGCACTTCTAGAATCAAAG
AATCTTTGCATGGTCCCTAAGAAAAGGAAGCTTTATACTGAGCCATTAGAAAATCCATTT
AAAAAGATGAAAAACAACATTGTTGATGCTGCAAACAATCAC------AGTGCCCCAGAA
GTACTGTATGGGTCCTTGCTTAACCAGGAAGAGCTGAAATTTAGCAGAAATGATCTTGAA
TTTAAATATCCTGCTGGTCATGGCTCAGCCAGCGAAAGTGAACACAGGAGTTGGGCCAGA
GAGAGCAAAAGCTTTAATGTTCTGAAACAGCTGCTTCTCTCAGAAAACTGTGTGCGAGAT
TTGTCCCCGCACAGAAGT---AACTCTGTGGCTGACAGTAAAAAGAAAGGACACAAAAAT
AATGTGACCAACAGCAAACCTGAATTTAGCATTTCTTCTTTAAATGGACTGATGTACAGT
TCCACTCAGCCCAGCAGTTGCATG---GATAACAGGACATTTTCATACCCAGGTGTAGTA
AAAACTCCTGTGAGTCCT------ACTTTCGCTGAGCACTTGGGCTGTGCAGGGTCTAGA
CCAGAATCTGGGCTTTTGAATGGGTGTTCC------ATG---CCCAGTGAGAAAGGACCC
ATTAAGTGGGTTATCACTGATGCGGAGAAGAATGAGTACGAAAAAGACTCTCCAAGATTG
ACCAAAACCAACCCAATACTATATTACATGCTCCAAAAA---GGAGGCAATTCTGTTACC
AGTCGAGAAACACAAGACAAGGACATTTGGAGGGAGCCTTCATCTGCTGAAAGTGTCTCA
CAGGTCACAGTCAAAGAAGAGTTACTTCCTACTGCAGAAACGAAAGCTTCTTTCTTTAAT
TTAAGAAGCCCATACAATAGCCATATGGGAAATAATGCTTCTCGCCCACACAGCGCAAAT
GGAGAAGTTTATGGACTTCTGGGAAACGTGCTAACGATAAAGAAAGAATCAGAA
>Guinea_Pig|ENSCPOG00000010426|ENSCPOT00000010520
ATGACTCATGGAGAAGAGCTTGGCTCTGATGTACATCAGGATTCTATTGTTTTAACTTAC
TTAGAAGGATTACTAATGCATCAAGCAGCAGGGGGATCAGGTACTGCCATTGACAAAAAG
TCTGCTGGGCACAATGAAGAAGATCAGAACTTTAAAATTTCAGGCAGTACATTTCCCACC
TGTCAAAGTAATGGGCCAGTTCTCAGT---ACACATACATACCAGGGATCTGGCATGCTG
CATCTCAAAAAAGCCAGGCTGTTGCAGTCTTCTGAGGACTGGAATGCAGCAAAGCGAAAG
AGGCTGTCGGATTCCATCGTAAACTTAAATGTAAAGAAGGAAGCTTTGCTGGCTGGCATG
GTTGACAATGTGCCTAAAGGCAAACAGGATAGCACATTACTGGCCTCTTTGCTTCAGTCA
TTCAGCTCTAGGCTTCAGACTGTTGCTCTGTCACAGCAAATTAGGCAGAGCCTCAAGGAG
CAAGGATATGCCCTCAGCCACGATTCTTTAAAGGTAGAGAAAGACTTAAGGTGCTATGGT
GTTGCATCAAGTCACTTAAAAACTTTGTTGAAGAAAAATAAAGCTAAAGATCAAAAGCCT
GATACAAGCCTTCCTGATGTAACTAAAAACCTCATTAGAGATAGGTTTGTAGAG---TCA
CCTCAGTGTGTTGGACAAAGTGGAGCAAAAGTTATGAGTGAACCCTTGTCCTGTGCTGCA
AGATTACAGGCTGTTGCAAGCATGGTGGAAAAAAGAGCTAGTCCTGCCACCTCACCTAAA
CCTAGTGTTGCTTGTAGCCAGTTAGCACTACTCCTTTCCAGTGAAGCCCATCTGCAGCAG
TATTCTCGGGAACATGCTTTAAAGTCGCAAAATGCAAATCAAGCAGCGAGTGAAAGACTT
GCTGCTATGGCCAGATTACAAGAAAATGGCCAGAAGGATGTGGGCAGTTTTCAGCTATCA
AAAGGAATGTTGGGCCATCTTAATGGTCAGGCCAGAACA---TCA---TCAGGCAAAGTA
ATCAGTAGCAGAAATAGTGCTGCAGCATTTCAGAACCCAATGGGCATTGTTCCTTCTTCC
CCCAAAAATTCAGCCTACAAGAACTCACTGGAAAGAAACAGTATAAAACAAGCTACTAGT
AATAGTTTGCTTTTACACCTTCTTAAAAGCCAGACCACACCTAAGCCAATGAATGGGCAT
AATGAGAATGAGAGAGGAAGTATTTTTGAGGATAGTAGTACACCTACAACTATCGATGAA
TATTCAGATAACAATCCCAGTTTCACA---GATGACAGCAGTGGTGATGAAAGTTCTTAT
TCCAACTGTGTTCCCATAGACTTGTCTTGCAAACACCGGACAGAGAAACCTGAATGTGAC
CAACCTGTTTCTCTTGATAACTTAACTCAGTCCTTGCTGAACACTTGGGATCCAAAAGTC
CCAGATGTAGATATCAAAGAAGAGCAAGATACCTCAAAGAATTCTAAGCTAAATTCACAT
CAGAAAGTGACACTTCTTCAGTTGCTACTTGGCCATAAGAATGAAGAAAATGGAGAAAAA
AACACCAGCCCTCAGGGAACGCACAGT------GATGTGACAAAGTTCAATACACAGACT
TATACAAGGACTTCTGTAATAGAAAGCCCCAGTACCAATAGGACT---ACTCCAGTCAGC
ACTCCACCATTACTTACATCGACCAAAGCAGAGTCTCCCATCAATCTTTCTCAGCATTCT
ATGGTCATCAAATGGAATTCCCCACCATATGCCTGTAGTACTCAATCTGAAAAGCTAACA
AACCCTGCATCTAACCACTTGATGGACCTTACAAAACACAAAGAATTACAAGGAGAGAAA
ACAACCCAAAATGAAGGTGTACAAACTTCTACAACTTTTAGTGCCAGTAAACTGTTACAA
AATTTGGCGCAATGTGGAATGCAGTCTTCAGTATCAGTGGAAGAGCAGAGACCTAGCAAG
CAGTTGCTAAGTGTAAACACAGATAAACATATAGGTATGATTGATAGATTAAATAGTCCT
CTGCTTACAAATAAAACAAATGCAGTTGAAGAAAATAAAGCATTCAGTGGTCAGCCAGCA
GGTCCTGAACCAGAATTTTCTGGTTCTGAAATAGAAAATCTGCTAGAAAGACGCACGGTC
CTCCAGTTGCTCCTGGGAAATTCCAACAAAGGCAAGAGTGAAAAGAGAGAAAAA---ATA
ACTTCAAGGGATGAAAGTACTCAGGAACATACAGAAAGACCATTAAGTGAACAAATACTG
ATGGTGAAAATAAAATCTGAGCCTTGTGATGACTTACAT---ATTCACAATACAGATTTG
CATCTGAGCCATGATGCCAAGAGCAGCCCGTTCTTTGGGATGGCTCCCTCCTTGCAGAGA
AGCACGCCTGCCTTACCAGTGTCTGAAGACCTTAAATCAGAGCCCGCTTCACCTCAGGAT
TTTTCTTTCTCCAAGAATGGTCTGTTAAGTAGATTGCTGAGACAGAATCAAGAGGGTTAT
CTGACAGATGATCCAGATAAGAGTCACAGAAATAGTGAACTGACACCTCTAGAATCAAAG
AATCTTTGTATGGTCCCTAAGAAAAGAAAGCTTTATACGGAATCATTAGAAAATTCCTTT
AAAAAGATGAAAAGCAACATTGTTGAAGCTGCAAATAATCAC------AGTACTCCAGAA
GTACTGTATGGGTCCTTGCTTAACCAGGAAGAGCTGAAATTTAGCAGAAATGATCTTGAG
TTCAGGTATCCTGCTGGTCATGGTTCAGTCAGTGAAAGTGAACATAGAGGTTGGGCCAGA
GAGAGCAAAAGCTTCAACGTTCTGAAACAGTTGCTTCTTTCAGAAAATTGTGTGCGAGAT
TTGTCCCCACACAAGAGTAATAACTCTGTTGTTGAAAATAAAAAGAAAGGACACAAGAAT
AATGTGACTAACAGTAAGCCTGACTTCACCATGTCTTCATTAAATGGACTAATGTATGGT
TCCACACAGACAAACAGTTCCATG---GATAATAGGACATTTTCATACCCAGGAGTGGTA
AAGACTCCTGTGAGCCCA------CCTTTCCCTGAGCACATGGGCTGT------TCTAGA
CCAGAACCTGGGCTATTGAATGGCTGTTCC------ATG---CCCAGTGAGAAGGGACCC
ATCAAGTGGGTCATCACAGATGTGGATAAGAATGAATATGAAAAAGACTCCCCAAGACTG
ACCAAAACTAACCCGATACTGTATTACATGCTCCAGAAA---GGAGGCAATGCTGTACCC
AGTAAAGAATCACAGGACAAGGACATTTGGAGGGAGTCTTCATCTGCTGAAAGTGTCTCA
CAGGTCGCAGTCAAAGAAGAGTTACTTCCTGCTGCAGAAACTAAAGCTTCTTTCTTTAAT
TTAAGAAGCCCTTACAATAGCCATATGGGAAATAATACTTCTTGCCCACACCGTGCAAAT
GGAGAAGCTTATGGACCTATGGGGAACGTGCTAACGATTAAAAAAGAATCAGAA
>Horse|ENSECAG00000004762|ENSECAT00000004642
ATGACTCATGGAGAAGAGCTTGGCTCTGATGTGCACCAGGATTCTGTTGTTTTAACTTAC
CTAGAAGGATTACTAATGCATCAGGCAGCAGAGGGATCAGGTACTGCCGTCGACAAAAAG
TCTGCTGGGCGTAATGAGGAAGATCAGAACTTTAACGTTTCTAGTAAGGCATTTCCCACC
TGTCAAAGTAATGGGCCAGTTCTCAAT---ACACAGACGTATCAGGGATCTGGCATGCTG
CATCTCAAAAAGGCCAGACTATTGCAGTCTTCCGAGGACTGGAATGCGGCGAAGCGGAAG
AGGCTGTCTGATCCCATCGTAAATATAAATGTGAAGAAGGAAGCTTTGCTAGCAGGCATG
GTTGACAATGTGCCTAAAGGCAAACAGGATAGCACATTACTGGCCTCTTTGCTTCAGTCA
TTCAGCTCTAGGCTGCAGACTGTGGCTCTGTCACAACAAATTAGGCAGAGCCTCAAGGAG
CAAGGATATGCCCTCAGTCATGATTCTTTAAAAGTGGAGAAAGATTTAAGGTGCTATGGT
GTTGCATCGAGTCACTTAAAAACTTTGTTGAAGAAAAGTAAAGCTAAAGATCAAAAGCCT
GATACCGATCTTCCTGACGTCACCAAAAACCTCATCAGAGAGAGGTTTGTAGAG---TCA
CCGCATCATGTTGGACAAAGCGGAACAAAGGTCATGAGTGAACCCTTGTCGTGTGCCGCA
AGATTACAGGCTGTTGCAAGCATGGTGGAAAAAAGGGCTAGTCCTGCCACTTCACCCAAA
CCTAGTGTTGCTTGTAGCCAATTAGCATTGCTCCTTTCAAGTGAAGCCCATTTACAGCAG
TATTCACGGGAACATGCTTTAAAAACACAAAATGCGAATCAAGCGGCGAGTGAAAGACTT
GCTGCTATGGCCAGATTACAAGAAAATGGCCAGAAGGATGTTGGGAGTTTCCAGCTCTCA
AAAGGAATGTCAAGCCATCTTAATGGTCAGGCAAGAACA---TCC---TCAAGCAAACTA
ATGGCTAGCCGAAGT------ACA---TTTCAAAATGCAATGGGTATCGTTCCTTCTTCC
CCCAAAAATGCAGGCTGTAAGAACTCACTGGAAAGAAACAATATAAAACAAGTTGCTAAT
AATAGTTTGCTCTTACATCTTCTTAAAAGCCAGACCATACCTAAGCCCATGAACGGACAC
AATCATAGTGAGAGAGGAAGCATTTTTGAGGATAGTAGTACACCGACAACTGTCGATGAA
TACTCAGATAACAATCCTAGTTTTACA---GATGATAGCAGTGGGGATGAAAGCTCTTAT
TCCAACTGTGTTCCCATAGACTTGTCTTGCAAACACCGCACCGAAAAACCAGAACCCGAC
CAGCCTGTTTCTCTGGATAACTTAACTCAGTCCTTGCTGAACACTTGGGATCCAAAAGCC
CGCGATGTAGATAGCAAAGAAGATCCAGATACCTCAAAGAATTCTAAGCTAAACTCACAC
CAGAAGGTAACACTTCTTCAGTTGCTCCTCGGCCATAAGAATGAAGAAAATACAGAGAGA
AACAACAGCCCTCAGGAAGTGCACAGT------GATGTGACAAAGTTCAGTACGCAGAAT
TACACAAGGACTTCTGTGATAGAGAGCCCCAGTACAAATAGGACT---ACTCCAGTCAGC
ACTCCGCCGTTACTGGCATCCACCAAAGCAGAGTCGCCCATCAATCTTTCCCAACACTCT
CTGGTCATCAAATGGAATTCCCCGCCATATGCCTGCAGCTCTCAGCCTGAAAAGCCAGCG
AATACCGCCTCCAACCACTTGATGGACCTTACAAAAAGCAAAGAGTCGCAAGGAGAGAAA
CCAGCCCAGAATGAAGGTGCCCAAAACCCTGCAACTTTCAGTGCCAGTAAACTGTTACAA
AATTTAGCACAATGTGGAATGCAGTCTTCCGCGTCAGGGGAAGAGCAGAGACCCAGTAAA
CAGCTGCTCGGTGTGAACACAGATAAACCTGTAGGTATGATTGATAGGTTAAATAGCCCC
CTGCTCTCCAATAAAACAAATGCAGTTGAAGAAAATAAAGCATTCAGTAGTCAAGCAACG
TGCCCCGAACCAGGACTTTCCGGTTCTGAAATAGAAAATCTGCTTGAAAGGCGCACTGTC
CTCCAGTTGCTCCTGGGAAACCCCAACAAAGGGAAGAGTGAAAAGAAAGAGAAA---AAC
CTTTTAAGAGATGAAAGTACTCAGGAACATACAGATAGAGCTTTAAATGAACAAATACTG
ATGGTAAAAATAAAATCTGAGCCTTGCGATGACTTACAT---ATACATAATACAAATGTG
CACTTGAGCCACGATGCTAAGGGTGCCCCGTTCTTAGGGATGGCTCCTCCCGTGCAGAGA
AGCGCGGCTGCCTTACCAGCGTCTGAGGACTTTAAATCGGAGCCCATTTCACCTCAGGAT
TTTTCTTTCTCGAAGAATGGTCTGCTAAGTCGATTGCTGAGACAAAATCAAGAGAGTTAC
CTGGCGGACGATCTGGACAACAGTCCCAGAAATAGTCAGCTGACACTTGTAGAATCAAAG
AATCTTTGCATGGTCCCTAAGAAAAGGAAGCTTTATACTGAGCCGTTAGAAAATCCATTT
AAAAAGATGAAAAATAACCTAGTCGATGCCACAAACAGTCAC------AGTGCTCCGGAT
GTACTGTATGGGTCCTTGCTTAACCAGCAGGAGCTGAAATTTAGCAGAAATGATCTTGAA
TTTAAATATCCTGCCAGTCATGGTTCAGCCAGCGAAAGTGAACACAGGAGTTGGGCCAGA
GAGAGCAAAAGCTTCAATGTTCTGAAACAACTACTTCTCTCAGAAAACTGTGTGAGAGAT
TTGTCCCAGCATGGAAGT---AACTCTGTCGTCGACAGTAAAAAGAAAGGACACAAAAAT
AACGTGCCCAGTAGCAAACCTGAATTCAGCATTTCTTCTTTAAACGGACTCATGTACGGT
TCCACTCAGCCCAACGCTTGCGTG---GATAACAGGACATTTCCATACCCTGGAGTAGTG
AAAACTGCCCTGAGTCCT------CCTTTCCCTGAGTACTTGGGCTGTGCGGGGTCTAGA
CCAGAATCTGGGCTCTTGAATGGGTGTTCC------ATG---CCCAGTGAGAAGGGACCC
ATTAAGTGGGTTATCACAGATGGGGATAAGAATGAGTATGAAAAAGACTCTCCAAGACTG
ACCAAAACGAACCCAATACTGTATTACATGCTCCAGAAA---GGAGGCAATTCTGTTACC
AGTCGAGAAACACAGAGCAAGGACATGTGGAGGGAGCCTTCGTCTGCTGACAGTGTCTCA
CAGGTTACAATCAAGGAAGAGTTACTTCCTGCTGCAGAAACTAAAGCTTCTTTCTTTAAT
TTAAGGAGCCCGTATAATAGCCATATGGGGAATAATGCCTCTCGCCCACACAGCGCCAAT
GGAGAAGGTTATGGACTCCTGGGAAGCGTGCTAACAATAAAAAAAGAATCAGAA
>Mouse|ENSMUSG00000048490|ENSMUST00000054178
ATGACTCATGGAGAAGAGCTTGGCTCTGATGTGCATCAGGATTCTATTGTCTTAACTTAC
CTCGAAGGGTTACTAATGCATCAGGCAGCAGGGGGATCAGGCACTGCCATTAACAAAAAG
TCTGCTGGCCACAAAGAGGAAGACCAGAACTTTAACCTCTCGGGCAGTGCGTTTCCCTCC
TGTCAAAGCAATGGTCCCACTGTCAGT---ACCCAGACGTACCAGGGATCTGGCATGCTG
CACCTCAAAAAAGCCAGACTGCTGCAGTCTTCCGAGGACTGGAACGCGGCAAAGCGGAAG
AGGCTGTCTGATTCCATCGTGAATTTAAACGTAAAGAAGGAAGCGTTGCTGGCTGGCATG
GTTGACAGTGTGCCTAAAGGCAAACAGGATAGCACATTGCTGGCCTCTTTGCTTCAGTCA
TTCAGCTCTAGGCTGCAGACTGTTGCTCTGTCACAGCAGATTAGACAGAGCCTCAAGGAG
CAGGGATATGCCCTCAGTCACGAGTCTTTAAAAGTGGAGAAGGATTTAAGGTGCTATGGC
GTGGCCTCAAGTCACTTAAAAACTCTGTTGAAGAAAAGTAAAACCAAGGATCAAAAGTCA
GGTCCCACCCTCCCTGACGTGACTCCAAACCTTATCAGAGATAGCTTTGTTGAGTCATCC
CATCCCGCAGTGGGACAAAGTGGGACAAAGGTCATGAGTGAGCCCTTGTCATGTGCTGCA
AGATTACAGGCTGTTGCCAGCATGGTGGAGAAAAGGGCGAGTCCCGCTGCCTCCCCAAAG
CCTAGTGTTGCCTGCAGCCAGTTGGCGCTGCTCCTGTCCAGCGAGGCCCACCTGCAGCAG
TACTCTCGGGAACATGCTCTAAAAACGCAGAACGCACATCAGGTGGCAAGCGAAAGACTT
GCAGCCATGGCCAGATTGCAAGAGAATGGGCAGAAGGACGTGGGCAGTTCGCAGCTCTCC
AAAGGGGTGTCTGGCCATCTCAACGGGCAGGCCAGAGCACTGCCG---GCAAGCAAACTG
GTGGCCAACAAGAATAACGCTGCCACCTTTCAGAGTCCAATGGGTGTTGTCCCTTCCTCC
CCCAAAAACACGAGCTATAAGAACTCACTGGAAAGAAACAACCTAAAGCAGGCTGCTAAT
AACAGTCTGCTTTTGCATCTCCTCAAAAGCCAGACCATACCCACGCCGATGAACGGGCAC
AGCCAGAACGAGAGAGCGAGCAGTTTTGAG---AGTAGCACGCCCACCACGATTGATGAG
TACTCCGATAACAACCCGAGCTTTACA---GATGACAGCAGTGGAGACGAAAGCTCGTAC
TCCAATTGCGTTCCCATAGACCTGTCTTGCAAACACCGGATCGAAAAGCCGGAAGCTGAG
CGGCCCGTTTCGCTGGAGAACCTAACCCAGTCCTTGTTAAACACGTGGGATCCCAAGATC
CCCGGCGTTGACATCAAAGAAGATCAAGATACCTCAACAAATTCCAAGCTGAATTCACAC
CAGAAAGTCACTCTTCTTCAGTTGCTGCTCGGCCATAAAAGTGAAGAAACTGTTGAAAGG
AACGCCAGCCCTCAGGACATCCATAGT------GATGGGACTAAGTTCAGTCCTCAGAAT
TACACAAGGACTTCTGTCATCGAAAGCCCCAGTACCAACAGGACT---ACCCCAGTGAGC
ACTCCACCACTGTATACAGCCAGCCAAGCAGAGTCTCCCATCAATCTTTCCCAGCACTCT
CTGGTCATCAAGTGGAATTCCCCGCCGTATGCCTGCAGTACTCCCGCTTCCAAGCTCACG
AACACCGCGCCTAGCCACCTGATGGACCTCACGAAAGGCAAAGAGTCCCAAGCCGAGAAA
CCAGCCCCGAGTGAAGGTGCACAAAATTCCGCCACGTTCAGTGCCAGTAAACTGTTACAA
AATTTGGCTCAGTGCGGATTGCAGTCTTCCGGGCCAGGGGAAGAGCAGAGACCCTGCAAA
CAGCTGTTAAGTGGAAACCCAGACAAACCTCTCGGTCTGATTGATAGATTAAACAGCCCT
CTGCTCTCAAATAAAACCAATGCGGCTGAAGAGAGCAAAGCCTTCAGCAGTCAGCCTGCC
GGGCCTGAGCCGGGACTTCCTGGTTGTGAGATAGAAAATCTCTTGGAAAGACGGACTGTC
CTTCAGTTGCTCCTGGGAAATTCCAGCAAAGGGAAGAATGAGAAGAAAGAGAAA---ACC
CCCGCACGAGACGAGGCTCCTCAGGAGCATTCGGAGAGGGCTGCAAATGAACAGATACTC
ATGGTGAAGATTAAATCCGAGCCTTGTGACGACTTCCAG---ACCCACAACACAAACCTG
CCCTTAAACCACGATGCCAAGAGCGCCCCCTTCTTAGGTGTGACTCCCGCCATCCACAGG
AGCACAGCGGCCTTACCAGTGTCGGAGGACTTTAAATCCGAGCCTGCTTCACCTCAGGAT
TTCTCTTTCTCAAAGAACGGGCTGTTGAGTCGCTTGCTGAGACAGAATCAAGAGAGTTAC
CCGGCAGATGAGCAGGACAAGAGTCACAGAAACAGTGAGCTGCCAACCCTGGAGTCGAAG
AACATCTGCATGGTCCCGAAGAAAAGGAAGCTGTATACGGAACCACTGGAGAATCCATTT
AAAAAGATGAAAAATACTGCCGTAGATACTGCCAATCATCAC------AGCGGCCCGGAA
GTACTCTACGGGTCGTTGCTTCATCAGGAAGAGCTGAAGTTTAGCAGGAATGAGCTCGAT
TATAAATACCCTGCTGGGCATAGTTCAGCCAGCGATGGTGACCACAGGAGTTGGGCCAGA
GAGAGCAAAAGCTTCAATGTTCTCAAGCAGCTGCTGCTCTCCGAGAACTGTGTGCGAGAT
CTGTCCCCACACAGGAGT---GACTCTGTCCCCGACACGAAAAAGAAAGGACACAAAAAC
AACGCGCCCGGCAGCAAACCTGAATTCGGCATTTCTTCTTTAAATGGACTGATGTATAGT
TCCCCGCAGCCTGGCAGTTGTGTGACGGATCATAGGACATTTTCATACCCGGGAATGGTA
AAGACCCCTCTGAGCCCT------CCTTTCCCAGAGCACTTGGGCTGTGTGGGGTCCAGA
CCAGAACCTGGGCTTTTGAATGGATGTTCC------GTG---CCCGGTGAGAAGGGACCC
ATTAAGTGGGTCATCGCAGATATGGATAAGAATGAATACGAAAAAGACTCTCCAAGACTG
ACCAAAACTAATCCGATCCTCTATTACATGCTCCAGAAGGGAGGGGGCAATTCTGTTACC
ACACAAGAAACCCAGGACAAAGACATCTGGAGGGAGCCTGCGTCAGCCGAGAGTCTCTCA
CAGGTTACAGTCAAAGAAGAGCTACTTCCCGCTGCAGAAACTAAAGCTTCTTTCTTTAAT
CTAAGAAGCCCGTACAATAGCCATATGGGAAATAATGCTTCTCGCCCACACAGTACAAAT
GGAGAAGTGTATGGACTTCTGGGAAACGCGCTCACCATAAAAAAAGAGTCAGAA
>Opossum|ENSMODG00000020951|ENSMODT00000026673
ATGACTCATGGGGAAGAGCTTGGCTCCGATATGCACCAGGATCCCGTCGTCTTAACTTAC
CTCGAAGGGTTACGGATGCATCAGGCCGCTGCGAGGCCGGCGCCTGTGGTCGACAGAAAG
CCCTCGGGGCTCGGCGACGAGGGCCAGAGCTTCAAGATTTCCGGAAGGGCGGTTCCTGGC
GGCCAAAGCAATGGTCCGAGTGTCCGG---CCGAGCACGTGTCAGGGCTCCGGCGTGCTG
CACCTCAAGAAGGCCCGGCTGCTGCAGTCGTCGGAGGACTGGGACACCCCCAAGAGGAGG
CGCCTGTCCGATTCCCTCGTGGACTTGGACGTAAAGCCGGAGGCGCTGCTCGCCGGCATG
GTCGGAGAGGCGCCCAAAGGCAAGCAGGACAGCACGCTGCTGGCGTCTTTGCTGCAGTCC
TTCAGCTCCCGGCTGCAGAGCGTCGCCTTGTCCCAGCAGATCAGGCAGAGCCTCAAGGAG
CAGGGCTGC---------------CCCCTGAAGGCGGACACAGACGCGCGCTGCTACGGC
CTGGCGTCCACTCACCTGAAGACCCTCCTGCGCAGGAGCAAGACCAAAGAGCCGGAGCCG
GCGGCAGACCCCCCCGAC------------------------------------------
------------------GGTGCGGCCGAGGCGACCGGCGAGCCCCTGTCGTGCGCCGCG
AGGCTCCAGGCCGTGGCCAGCATGGTGGAGAAGCGGTCCAGCCCCGCGGCCTCGCCCAAG
CCCAGCGTGGCCTGCAGCCAGCTGGCGCTGCTGCTCTCCAGCGAGGCGCACCTGCAGCAG
TACTCTCGGGAGCACGCGCTGAAGGCGCAGAACGCCCACCAGGTGGCGAGCGAGAGGCTC
GCGGCCATGGCCAGGCTCCAGGAGAGCGGCCTCCGGGACCGCCCCCATTTCCCATCGTCC
AGAGCGCTGGCGAGCCCCGCCCACGGCCCAGCCAGGCCG---TCC---TCCAGCGAGTCG
GGAGCAGCC---------------------------------------CTCCCCTCCCCC
CCTCGGAGCGCGGACTGCGGGAGCGGCCTG---------------AGACAGGCGAGCAGC
CACAGCTTGCTTCTGCACCTTCTCAAGAGCCAGAGCGCGGCCGGGCCAGCCGGCGGGCCC
GAGCAGCCGGAGCGGGGCTCCGCCTTCGAGGGGAGCAGCGCCAGCACGACC---GACGAC
GGCTCCGACCCCAACCCCAGCTTCACCGAGGACGACAGCAGCGGCGACGAGAGCTCCCAC
TCCAACTGCGGCCCCATCGACCTGTCCTTCAAGCAGCGCGTGCAGAGGCCCGAGGCCGGC
CGGCCGGCCTCTCTGGACAGCCTCACGCAGTCCCTGCTGCACACGTGGGACCCGCGGGGC
CCGGGGCTC------CGCACGGAGGAGGAGGCCCCCCGCGGCGCGCGCCTGAACCCCCAC
CAGAAGGTCACTCTTCTCCAGCTGCTGCTCGGCCACAAGCACGAAGAGCGCCCGGAGCAA
GCGGCTGCCGCTCAGGGATCGCCGGGC---------------------TCGGCGCCGGGC
AGCCAGCGG------------GAAAGCCCCGGCGTGCCCCGGGCG---GCTCCGCGCAGC
ACGCCGCCGTCCCTGGCCTGCGCAGCCGCAGACTCGCCCCTCAACCTCTCCCAGCAGCCT
CTGGGG---CGGCGCGCCTCGCCGCAGTACCTGTGTGCTGTCCAGCCCCAGCCACTGGCG
AGCCCCGCGGCCAGACACCTG---------------------------------------
------------------------------------------------------------
------------------------------------------------------------
---------------------------------------------AGGCGAGGCAGCCCC
---------------------------------CAGCAGGCCTTCCGCAGTCCA------
---CCGGAGCCGGGGCTCTCCGGCTCTGAGATCGAGAACCTGCTGGAGAGAAGGACCGTC
CTTCAGCTGCTGCTCGGCCACGGCAGCAGAAACAGGAGCGAGAAGCAGGACAGA---GCG
CCA------GACGAGAGCTGCCGAGAGCAGGCCGAG------------------ATACTG
GCCGTCCAGATTAAGTCGGAGCCCTGCGACGAT------------------CCGCCCGTC
CTGCCCAGCGGCCACCGCCCGACTCACGGGCTCCTCGGGGCGCTTCCGGCCCTGCACAGG
GGCGCAGCCGCCTCCCCC---TCCGAGGACCTCAAGGCGGAGCCGCCGTCGCCTCAGGAC
TTCTCC------AGGAATGGCCTCCTGAGCCGGCTGCTGAGACAGAACCAGGAGGCCCCC
CTCACCGACGGTCAG------------------------------CTCTTAGAGCCACAG
GGACGCGCAGTGGCGCCCAAGAAGAGGAAGCTGCCCGGGGAGCCCGCACAGAGTCTGTTT
AAGAAAAGGATGAAGAGT------------------------CAGCCCTGCCCGGAGGAG
CCC------------------------CGCGGGGCCAAGTGGGGCGGAAGCGACCTCCAA
CTCGGGCCCTCGGCCGGCCGTGACCCGGGCAGCGAGCCCCCAGGCGGGCACTGGCATCGG
GAGAGCCAAGGCTTCAACGTGCTGAAGCAGCTGCTTCTCTCTGAGAACTGCGTGAGAGAC
TTGTCAGGGCACAGGAAG---AGCACAGCCAGCGAGGGCAGGAAGAGGGGAGGCAGGAAC
CACGTCCTGCACGGCGGGCCGGACTTGAGCCTCTGCTCGCTGAACGGT------------
------CAGCTCGCCAGTTGTCTG---GGCAGCAGGACCTTCCCGTACGCGGGGGCC---
---GGCCCGGGCTCCCCCTACCAGGGTTCTCCGGAGCCCCTGGCCAGCGGGGCCTCCACG
CAGGAGGCCGGCCCGCTCAGCGTGTGCCCT------ATC---CCCGGCGAGAGGGGGCCC
ATCAAGTGGGTCATAGCAGGCTTGGAGAAGAGCGAGTGTGCGAGAGACTCGCCGCGGCTG
ACCAAGACCAACCCCATCCTGTACTACATGCTGCAGAAG---GGGGCAAGCTCCGGGGGC
CTCCGG---------------GACGCCTGGAGCGAGTCACCG---GCCAGAAGCACAGCG
CGGGTGGCAGTCAAGGAGGAG---------------------------------------
CTGAGCAGCCCCTGCGAGAGCCCC---------------TCCCACGGCCGGAACGCCAGC
GGGGAAGCCTACGGACTCCTGCAGAGGGTGCTCACTATTAAGAAGGAAGCCGAG
>Orangutan|ENSPPYG00000011290|ENSPPYT00000013111
ATGACTCATGGAGAAGAGCTTGGCTCTGATGTGCACCAGGATTCTATTGTTTTAACTTAC
CTAGAAGGATTACTAATGCATCAGGCAGCAGGGGGATCAGGTACTGCCGTTGACAAAAAG
TCTGCTGGGCATAATGAAGAGGATCAGAACTTTAACATTTCTGGCAGTGCATTTCCCACC
TGTCAAAGTAATGGTCCAGTTCTCAAT---ACACATACATATCAGGGATCTGGCATGCTG
CACCTCAAAAAAGCCAGACTGTTGCAGTCTTCTGAGGACTGGAATGCAGCAAAGCGGAAG
AGGCTGTCTGATTCTATCGTAAATTTAAACGTAAAGAAGGAAGCTTTGCTAGCTGGCATG
GTTGACAGTGTGCCTAAAGGCAAACAGGATAGCACATTACTGGCCTCTTTGCTTCAGTCA
TTCAGCTCTAGGCTGCAGACTGTTGCTCTGTCACAACAAATTAGGCAGAGCCTCAAGGAG
CAAGGATATGCTCTCAGTCATGATTCTTTAAAAGTGGAGAAGGATTTAAGGTGCTATGGT
GTTGCATCAAGTCACTTAAAAACTTTGTTGAAGAAAAGTAAAGTTAAAGATCAAAAGCCT
GATACGAATCTTCCTGATGTGACTAAAAACCTCATCAGAGATAGGTTTGCAGAG---TCT
CCTCATCATGTTGGACAAAGTGCAACAAAGGTCATGAGTGAACCATTGTCATGTGCTGCA
AGATTGCAGGCTGTTGCAAGCATGGTGGAAAAAAGGGCTAGTCCTGCCACCTCACCTAAA
CCTAGTGTTGCTTGTAGCCAGTTAGCATTACTTCTGTCAAGCGAAGCCCATTTGCAGCAG
TATTCTCGAGAACACGCTTTAAAAACGCAAAATGCAAATCAAGCAGCAAGTGAAAGACTT
GCTGCTATGGCCAGATTGCAAGAAAATGGCCAGAAGGATGTTGGCAGTTTCCAGCTCCCA
AAAGGAATGTCAAGCCATCTTAATGGTCAGGCAAGAACA---TCA---TCAAGCAAATTG
ATGGCTAGCAAAAGTAGTGCTACAGCGTTTCAAAATCCAATGGGTGTCATTCCTTCTTCC
CCTAAAAATGCAGGTTATAAGAACTCACTGGAAAGAAACAATATAAAACAAGCTGCTAAC
AATAGTTTGCTTTTACATCTTCTTAAAAGCCAGACTATACCTAAGCCAATGAATGGACAC
AGTCACAGTGAGAGAGGAAGCATTTTTGAGGAAAGTAGTACACCTACAACTATTGATGAA
TATTCAGATAACAACCCTAGTTTTACA---GATGACAGCAGTGGTGATGAAAGTTCTTAT
TCCAACTGTGTTCCCATAGACTTGTCTTGCAAACACCGAACTGAAAAATCAGAATCTGAC
CAACCTGTTTCCCTGGATAACTTTACTCAATCCTTGCTAAACACTTGGGATCCAAAAGTC
CCAGATGTCGATATCAAAGAAGATCAAGATACCTCAAAGAATTCTAAGCTAAACTCACAC
CAGAAAGTAACACTTCTTCAATTGCTACTTGGCCATAAGAATGAAGAAAATGTAGAAAAA
AACACCAGCCCTCAGGGAGTACACAAT------GATGTGACCAAGTTCAATACACAAAAT
TATGCAAGGACTTCTGTGATAGAAAGCCCCAGTACAAATCGGACT---ACTCCAGTGAGC
ACTCCACCTTTACTTACATCAAGCAAAGCAGGGTCTCCCATCAATCTCTCTCAACACTCT
CTAGTCATCAAATGGAATTCCCCACCATATGCCTGCAGTACTCAGTCTGAAAAGCTAACA
AATACTGCATCTAACCACTCAATGGACCTTACAAAAAGCAAAGACCCACCAGGAGAGAAA
CCAGGCCAAAACGAAGGTGCACAAAACTCTGCAACTTTTAGTGCCAGTAAGCTGTTACAA
AATTTAGCACAATGTGGAATGCAGTCTTCCATGTCAGTGGAAGAGCAGAGACCCAGCAAA
CAGCTGTTAACTGGAAACACAGATAAACCGATAGGTATGATTGATAGATTAAATAGCCCT
TTGCTCTCAAATAAAACGAATGCAGTCGAAGAAAATAAAGCATTTAGTAGTCAACCAACA
GGTCCTGAACCAGGGCTTTCTGGTTCTGAAATAGAAAATCTGCTTGAAAGACGTACTGTC
CTCCAGTTGCTCCTGGGGAACCCCAACAAAGGGAAGAGTGAAAAGAAAGAGAAA---ACT
CCCTTAAGAGATGAAAGTACTCAGGAACACTCAGAGAGAGCTTTAAGTGAACAAATATTG
ATGGTGAAAATAAAATCTGAGCCTTGTGATGACTTACAA---ATTCCTAACACACATGTG
CACTTGAGCCATGATGCTAAGAGTGCCCCATTCTTGGGTATGGCTCCTGCTGTGCAAAGA
AGCGCACCTGCCTTACCAGTGTCCGAAGACTTTAAATCGGAGCCTGTTTCACCTCAGGAT
TTTTCTTTCTCCAAGAATGGTCTGTTAAGTCGATTGCTAAGACAAAATCAAGATAGTTAC
CTGGCAGATGATTCAGACAAGAGTCACAGAGATAATGAAATGGCATTTCTAGAATCAAAG
AATCTTTGCATGGTCCCTAAGAAAAGGAAGCTTTATACTGAGCCATTAGAAAATCCATTT
AAAAAGATGAAAAACAACACTGTTGATGCTGCAAACAATCAC------AGTGCCCCAGAA
GTACTGTATGGGTCCTTGCTTAACCAGGAAGAGCTGAAATTTAGCAGAAATGATCTTGAA
TTTAAATATCCTGCTGGTCATGGCTCAGCCAGCGAAAGTGAACACAGGAGTTGGGCCAGA
GAGAGCAAAAGCTTTAATGTTCTGAAACAGCTGCTTCTCTCGGAAAACTGTGCGCGAGAT
TTGTCCCCGCACAGAAGT---AACTCTGTGGCTGACAGTAAAAAGAAAGGACACAAAAAT
AATGTGACCAACAGCAAACCTGAATTTAGCATTTCTTCTTTAAATGGACTGATGTACAGT
TCCACTCAGCCCAGTAGTTGCATG---GATAACAGGACATTTTCATACCCAGGCGTAGTA
AAAACCCCTGTGAGTCCT------ACTTTCCCTGAGCACTTGGGCTGTGCAGGGTCTAGA
CCAGAATCTGGGCTTTTGAATGGGTGTTCC------ATG---CCCAGTGAGAAAGGACCC
ATTAAGTGGGTTATCACTGATGCGGAGAAGAATGAGTATGAAAAAGACTCTCCAAGATTG
ACCAAAACCAACCCAATACTATATTATATGCTTCAGAAA---GGAGGCAATTCTGTTACC
AGTCGAGAAACACAAGACAAGGACATTTGGAGGGAGCCTTCATCTGCTGAAAGTGTCTCA
CAGGTCACAGTCAAAGAAGAGTTACTTCCTACTGCAGAAACGAAA---------------
------------------------------AATAATGCTTCT---CCACACAGTGCAAAT
GGAGAAGTTTATGGA---TTTGGAAACGTGCTAACGATAAAGAAAGAATCAGAA
>Platypus|ENSOANG00000008221|ENSOANT00000013059
ATGACTCATGGAGAAGAGCTTGGCTCTGATATGCACCAGGATTCTATCGTTTTAACTTAC
CTAGAGGGATTACTAATGCATCAGGCCACGGGAGGATCCAGTCCTGCAGTTGACCACACG
TCTACAGGGCCCAGTGGAGACGATCAAAACTTTAAGATTTCTGGAAATCTGTTTCCCACC
TGTCAGAGTAATGGTCCGTCTCCCAACCCCACCAGTTCTTATCAGGGATCGGGCATGCTG
CATCTCAAAAAAGCAAGACTGCTGCAGTCTTCTGAGGACTGGAATGCAGCAAAGAGGAGG
CGCCTGTCTGATTCTATCGTGGACCTGAACGTCAAAAAGGAAGCCTTGCTGGCTGGCATG
GTTGAAAATGTGCCTAAAGGCAAACAGGATAGCACATTACTTGCCTCTTTGCTTCAGTCA
TTCAGCTCCAGGCTGCAGAGTGTTGCTCTGTCTCAACAGATTAGACAGAGCCTCAGGGAG
CAAGGGTATTCCCTCAGCCACGATCCTTTAAAAGTGGAGAAGGATTTGAGGTGCTACGGG
GTGGCCTCCAGCCACTTAAAGACCCTGCTGAAAAAAAGCAAAGCGAAAGATCAGAAGCCT
GAAGCCCAACTCTCTGATATCACCAAGACCCTGGTGAAAGACCGCTTTATAGAG---GCT
CCCCACCCC---GGGCAAAATGGTGCCAAGGTCATGAACGAGCCCCTGTCCTGCGCTGCC
AGGCTGCAAGCAGTGGCAAGCATGGTTGAGAAACGGGCCAGCCCCACACCATCCCCCAAG
CCCAGTGTGGCCTGCAGCCAGTTGGCTCTGCTCCTTTCCAGCGAAGCTCACCTGCAGCAA
TACTCTCGGGAGCATGCTCTGAAAGCCCAGAATGCCAACCAGGTGGCCAGTGAAAGGCTA
GCGGCCATGGCCCGGTTACAAGAAAGTGGCCAGAAGGAGCAGAGCCCCTTTCCGATAGCC
AAAGGGATGCCAGGCCACCTCAACGGTCACCCTCGGACT---CCC---CCCTCCAAGGCC
GTCCCAGGCAAAATTAGCGCGGCCCCGTTTCCGAATCCAGTGGGCGTCCTTCATTCCCCC
CCTAAGAGCGGGGGCTACAAGAGCCCTTTGGAGAGAAACCACCTCAAGCAACCAGCCAAC
AACAGCTTGCTTCTGCATCTCCTCAAGAGCCAGAGTGTAGCCAAACCAACTAACGGCCAC
GACCAGGCGGAGAGGAGCAGCATGTTTGAGGATGGCAGCACGCCCACCACCCTCGACGAG
TGCTCGGACCACAACCCGAGTTTCACTGAAGATGACAGCAGCGGGGACGAGAGCTCTCAC
TCCAACTGCGTCCCCATAGACCTGTCCTTCAAGCACCGGGTTGAAAAACCCGACTCCGCT
CAGGCCACCTCTCTGGAGAACTTGACTCAATCCTTACTCAACACCTGGGACCCCAAGGTT
CCAGGATTGGAGATCAAAGAAGACCGAGACCCTGCCAAGAACGCGAAACTGAATCCACAC
CAGAAAGTCACGCTTCTTCAACTGTTACTCGGTCACAAGACCGAAGAAAGCCCAGAGAGG
AAGGCCGACCCTCAGGGATCCCCCGGGACTGCCGACCTGCCAAAATTCAGCGTCCCGACC
---AAGAGGACTCCTGTTACAGAAAGCCCCAGTGTCCATCGAGCT---ACTCCACTGAAC
ACTCCGCCCTTACTCACGTCCCCGAGCCCAGGTTCTCCCATAAACCTCTCCCAACATTCT
TTTGTCACCAAGCGGAACTCTCCCCCCTATACTTGCCACATACAACCCGAGAGGCTGATG
ACTCCGGCATCTAAACACTTGGTAGACCTGACAAAAAGCAAGGAGCTGCAAGGAACCAAA
CCCATCCGGAATGAGAGCTCCCCAAACCCGGCGACTTTCAGTGCCAGCAAGCTGTTACAG
AATTTAGCTCAGTGCGGGATGCAGTCTTCCATGTCCGGGGAAGAGCAGAGAACCAGTAAA
CAGCTGCTAAATGTGAATGCGGATAAGCCCGTAGGTTTGATCGATAGGTTGAACAGTCCA
CTCCTCCCGAACAAATCC---CTGGAGGAAGCCGGCAAAGTGTTCAACAGTCAGCTTGCC
TCTTCCGAACCAGGACTTTCAGGTTCTGAAATAGAAAACCTGCTCGAAAGGCGCACCGTC
CTTCAGCTGCTCCTCGGGAACTCCAACAAAGGGAAGAACGAGAAGAAGGAGAGAATAATC
TCCTCGAGAGCCGAGAGCCCCCCTGAACCGACAGACAGGCCTTTGAGCGAGCAGATATTG
ACGGTGAAAATAAAAACAGAACCGGGCGAAGACCTACACGTCATTCATCCCGCACCCGCA
CACCCCGTCCGAGATGGCCCCACCAACACCTTCCTAGGAATGGCTCCGGCAGTGCAGAGA
AGTGCGGCGGCCTCCCCAGCGTCGGAGGACTTTAAGTTGGAGCCCTTGTCACCTCAGGAT
TTCTCCTTCTCCAAGAATGGTTTGTTAAGTCGTCTGCTGAGGCAGAATCAGGACAGCTAC
GCCTCGGACGACCTGGACCGAAGTCACCGTCCCGGCGAACTGACGCTTTTAGAGCCGAGG
AGCCTGTGCACCGTTCCGAAGAAGAGGAAGCTGCAACCCGAGCCTGGAGAAAGCCCCCTC
AGAAAGACGAAAGGCCCCACTTCCGATGTGACAAACCATCCCCGCCCTTCCACAGAGCCC
CCCCATTACGGGCCCACATCCCACCAGGATGAGGTGAAATTGAGCAGAAGCGAACTCGAG
CCGAAATATTTGGCTGCGCCTGGCTCGAGTACCGAAAGCGATAACCGGAGCTGGCCAAGA
GACAGCAAAGGCTTCAATGTGTTGAAACAGCTGCTCCTTTCAGAAAACTGCGTGCGGGAT
CTGTCGCAGCCGCGGGGT---GGCGCAGTACCCGAGGGTAAAAGGAAAGGAGCCAGGAGT
GGCGGCCCCAACGGCAAACCCGAGTTCAGCATGGCACCTTTAAATGGGCTAATGGGCGCC
CCCCCTCAGGCCAACAGCTGTGTA---GAGAACCGAACATTTCAATACCCTGTGGCCGTC
CAGAGTCCCGCCAGCTTG------CCCTTCCATGAACACTTGGGCTGTTCGGCCCCTAGG
CAAGAGTCCGGACAGCTCAGCGTGTGCCCC------GTC---CCTGGCGACAAGGGTCCC
ATCCGGTGGGTTATTACAGGAGTGGACAAGAGCGATTATGAGAAAGACTCCCCAAGACTG
ACCAAAACCAACCCGATCCTCTATTACATGCTCCAGAAA---GGAGGGAATTCCACCTGC
AGCCAGGAAGTGCCCGACAAGGACATGTGGAACGAGTCCCCGTTTGCAGAGAGCCCCGCC
CAGATGGCGATCAAAGAGGAGTTTCTCCCTGGAGCGGAAACGAAAGCCCCTTTCCTGAAC
TTGAGGGGCCCTTATGGTAGCCCCCTGGGCAGCAAAGCCCCCCGTCCCCACAACACGAAT
GGAGAGATATACGGACTACTAGAGAAGGTGCTGACGATAAAGAAAGAAGCAGAG
>Rabbit|ENSOCUG00000005265|ENSOCUT00000005263
ATGACTCATGGAGAAGAGCTTGGCTCTGATGTGCACCAGGATTCTATTGTTCTAACTTAC
CTAGAAGGATTACTAATGCATCAGGCAGCAGGGGGATCAGGTACTGCCGTCGACAAAAAG
TCTGCTGACCGCAATGAAGAAGATCAGAACTTTACCATTTCTGGCAGTGCATTTCCCACC
TGTCAAAGTAATGGTCCCGTTCTCAAT---ACACATACATACCAGGGATCTGGCATGCTG
CATCTCAAAAAGGCCAGGCTGCTGCAGTCTTCTGAGGACTGGAATGCAGCTAAGCGGAAG
AGGTTGTCTGATTCCATCGTAAATTTAAACGTAAAGAAGGAAGCTTTGCTGGCTGGCATG
GTTGACAATGTGCCTAAAGGCAAACAAGATAGCACATTACTGGCCTCTTTGCTCCAGTCA
TTCAGCTCTAGGCTGCAGACTGTTGCCCTGTCACAACAAATTAGGCAGAGCCTCAAGGAG
CAAGGATATGCCCTCAATCATGATTCTTTAAAAGTAGAAAAGGATTTAAGGTGCTATGGT
GTTGCATCAAGTCACCTAAAGACTTTGTTGAAGAAAAGTAAAGCTAAAGATCAAAAGCCT
GATACCAATCTTCCTGACGTAACTAAAAACCTCATCAGAGATAGGTTTGTGGAA---TCA
CCTCATCACGTTGGACAAAGCGGAACAAAGGTCATGAGTGAACCCTTGTCATGTGCCGCC
AGATTACAGGCTGTTGCAAGCATGGTGGAAAAAAGGGCTAGTCCTGCCACCTCGCCTAAA
CCTAGCGTCGCTTGTAGCCAGTTAGCATTACTCCTTTCAAGTGAAGCTCACTTGCAGCAG
TATTCTCGAGAACATGCTTTAAAAACACAAAATGCAAATCAAGTGGCAAGTGAAAGACTC
GCTGCGATGGCCAGATTGCAAGAAAATGGCCAGAAGGATGTTGGTGGTTTCCAGCTCTCG
AAAGGAATGCCAACCCATCTTAACGGTCAGGCAAGAACA---TCG---TCAAGCAAACTA
ATGACTAGCAAAAGTAATGCTACAGCATTTCAAAATCCAATGGGTATTGTTCCTTCTTCC
CCCAAAAATGCAGGCTATAAGAACTCACTGGAAAGAAACAGTCTAAAACAAGCTGCCAAT
AATAGTTTGCTTTTACACCTTCTTAAAAGCCAGACCATACCTAAGCCTATGAATGGACAT
AGTCATAGTGAGAGAGGAAGCATTTTTGAGGATAGCAGTACACCTACAACTATTGATGAA
TATTCAGACAACAATCCTAGTTTTACA---GATGACAGTAGCGGTGATGAAAGTTCTTAT
TCTAACTGTGTTCCCATAGATTTGTCTTGCAAACACCGAATCGAAAAAGTGGAATCTGAC
CAACCTGTTTCTCTAGATAACTTAACTCAGTCCTTGCTCAACACCTGGGATCCAAAAGTC
CCAGAGGTGGATATCAAAGAAGATCAAGATACCTCAAAGAATTCCAAGCTAAATTCACAC
CAGAAAGTAACCCTTCTTCAGTTGCTACTTGGCCATAAGAATGAAGAAAATGTAGAAAAG
ACCACCAGCACTCAGGGAGTACACAGT------GATGTGACAAAGTTCAGTCCACAAAAT
TATACAAGGACTTCTGTAATAGAAAGCCCCAGTACAAATAGGACT---ACTCCAGTGAGC
ACTCCACCATTACTTGCATCCACCAAAGCAGATTCTCCCATCAATCTTTCTCAGAACTCC
CTGGTCATCAAATGGAATTCCACACCATATGCCTGCAGTACTCAGTCTGAAAAGCTAATG
AATGCTGCATCTAACCACTTGATGGACCTGACAAAAAGCAAAGAATCACAAGGAGAGAAA
CCAGCCCAAAATGAAGGTGCACCAAACTCTGCCACTTTCAGTGCCAGTAAGCTGTTACAG
AATCTAGCGCAGTGTGGGATGCAGTCTTCCGTGTCAGCGGACGAGCAGCGCCCCAGCAAA
CAGCTGCTAAGTGTAAACCCAGACAAACCGCTAGGTATGATGGAGAGATTAAATAGCCCT
CTGCTCGCAAATAAAACAAATGCAGCTGAAGACAGTAAGGCATTCAGTAGTCAGTCAGCA
GCTCCTGAGCCAGGACTTTCTAGTTCTGAAATAGAAAATCTGCTTGAAAGACGCACTGTC
CTCCAGTTGCTCCTGGGAAATACCAACAAAGGTAAGAGTGAAAAAAAAGAGAAG---ATT
CCTATAAGAGATGAAAGTACTCAGGGACACAGCGAGAGAGCTTTAAGTGAACAAATACTG
ATGGTGAAAATAAAATCTGAGCCTTGTGATGACTTACAT---ATTCACAACACAAATCTG
CACTTGAACCATGATACTAAGAGTGCCCCACTACTGGGTACGGCTCCTACCATGCAGAGA
AACGCAGCTGCCTTACCAGCATCCGAGGACTTGAAATCGGAGCCAGTTTCACCTCAGGAT
TTTTCTTTCTCGAAGAATGGTTTGTTAAGTCGGTTGCTGAGACAAAACCATGAGAGTTAC
CTGGCAGATGACCCGGACAAGAGCTACAGAAGCAGCGAACTAACGCTTCTGGAATCAAAG
AATCTTTGTATGGTCCCTAAGAAAAGGAAGCTTTATTCTGAGCCATTAGAAAATCCATTT
AAAAAGATGAAAAATAACATTGTTGATGCTGCAAACAATCAC------AGCGCTCCAGAA
GTACTGTATGGGTCTTTGATTAACCAGGAAGAGCTGAAATTTAGCAGAAATGACCTTGAA
TTTAAATATCCTGCTGGTTCTGGTTCAGCCAATGAAAATGAACATAGGAGTTGGGCCCGA
GAGAGCAAAAGTTTCAATGTTCTGAAACAGCTCCTTCTCTCAGAAAACTGTGTGCGGGAT
TTGTCCCCACACAGGAGT---AACTCTGTCGTTGACAGTAAAAGAAAAGGACACAAAAAT
AATGTGACCAGTAGCAAACCTGAATTCAGCATTTCTTCTTTAAATGGACTGATGTACAGT
TCCAGTCAGCCCAGTAGTTGCGTG---GATAACAGGACATTTTCATACCCAGGAGTAGTA
AAAACTCCTGTGACTCCA------CCTTTCTCTGAGCACATGAGCTGTGCGGGTTCTCGG
CCAGAAACTGGGCCTTTGAGTGGCTGTCCC------GGG---CCCAGTGAGAAGGGACCC
ATTAAGTGGGTTATCACAGATGTAGATAAGAGTGAGTATGAAAAAGACTCTCCAAGACTG
ACCAAAACTAACCCAATCTTGTATTACATGCTCCAGAAA---GGAGGCACTTCTGTTACC
AGTCGAGAAACGCAGGATAAGGACATTTGGAGGGAACCTTCTTCT---GAAAGTGTCTCA
CAGGTTCCAGTCAAAGAAGAGTTACTCCCTGCTGCAGAACCTAAGGCTGCTTTTATCAAC
TTACGAAGCCCTTACAACAGCCATATGGGAAATAATGCTTCTCGCCCACACAGTGCAAAT
GGAGATGTTTACGGACTTCTGGGAAACATGCTAACAATAAAAAAAGAATCCGAA
>Rat|ENSRNOG00000001585|ENSRNOT00000002152
ATGACTCATGGAGAAGAGCTTGGCTCTGATGTGCATCCGGATTCTATTGTTTTAACTTAC
CTAGAAGGATTACTAATGCATCAGGCAGCAGGGGGATCAGGTACTGCCGTCGACAAAAAG
TCTGCTGGCCACAGCGAAGAAGACCAGAACTTTAACCTCTCTGGCAGTGCCTTTCCCACC
TGTCAAAGCAATGGTCCCACTCTCAGT---ACACAGACATACCAGGGATCTGGCATGCTG
CACCTCAAAAAAGCCAGACTGCTGCAGTCTTCTGAGGACTGGAACGCGGCTCAGCGGAAG
AGGCTGTCCGATTCCATCGTGAATTTAAACGTAAAGAAGGAGGCTTTGCTGGTTGGCATG
GTTGACAGTGTGCCTAAAGGCAAACAGGATAGCACAGTACTGGCCTCTTTGCTCCAGTCA
TTCAGCTCCAGGCTGCAGACTGTTGCTCTGTCACAGCAGATTAGACAGAGCCTCAAGGAG
CAAGGATATGCCCTCAGCCACGAGTCGTTGAAAGTGGAGAAGGATTTAAGGTGCTACGGC
GTGGCCTCAAGTCACTTAAAAACTCTGCTGAAGAAAAGTAAAACTAAGGATCAGAAGTCA
GGTACCACCCTCCCTGATGTGACTCCGAACCTTATCAGAGATAGCTTTGTTGAGTCATCA
CCTCATCATGTCGGACAAAGTGGAACAAAGGTCATGAGTGAGCCCTTGTCATGTGCTGCA
AGATTACAGGCTGTTGCCAGCATGGTGGAGAAAAGGGCTAGTCCCGCCGCCTCCCCCAAG
CCCAGTGTTGCCTGCAGCCAGCTAGCGCTGCTCCTTTCCAGTGAGGCCCACCTGCAGCAG
TACTCTCGGGAACACGCTCTCAAAACACAGAGTGCACATCAGGCAGCAAGTGAAAGGCTC
GCCGCCATGGCCAGATTGCAGGAGAACGGTCAGAAGGACATGAGCAGTTTCCAGCTCTCT
AAGGGGGTGTCTGGCCATCTCGACGGGCAGGCCAGAACACTGCCACAGTCAAGCAAACTG
GCGGCTAGCAAGAATAACGCAGCAGTCTTTCAGAATCCAATGTGCGGTGTTCCTTCCTCT
CCCAAAAACACAAGCTATAAGAACTCTCTGGAAAGAAACAACATAAAGCAAGCCGCTAAT
AACAGTTTGCTTTTACATCTTCTCAAAAGCCAGACCATCCCCACGCCGATGAACGGGCAC
AGCCAGCACGAGAGAGGAAGTAGTTTTGAG---AGTAGCACACCCACCACGATCGATGAG
TACTCTGATAACAATCCTAGCTTCACA---GATGACAGCAGTGGGGATGAAAGCTCATAC
TCCAATTGCGTTCCCATAGACCTGTCCTGCAAACACCGGACCGAGAAACCGGAAACCGAG
CGTCCCGTTTCTCTTGAGAACCTAACCCAGTCCTTGTTAAACACGTGGGATCCCAAAGTG
CCCGGTGTTGACATCAAAGAAGATCAAGATACCTCAACAAATTCCAAGCTGAATTCACAC
CAGAAAGTCACTCTTCTTCAATTGCTGCTTGGCCATAAAACTGAGGAAAGTGTTGAAAGG
AATGCCAGCCCTCAGGAAGTCCACAGC------GATGTGACTAAGTTCAGTCCTCAGAAT
TACACAAGGACTTCAGTCATTGAGAGCCCCAGCACCAACAGGACT---ACCCCAGTGAGC
ACTCCACCGCTGCACACGTCCAGTCAAGGAGAATCTCCCATCAATCTTTCTCAACACTCT
CTGGTCATCAAGTGGAATTCCCCGCCATATGCCTGCAGTACTCCCGCTTCAAAACTAACA
AATACCGTGACTGGCCACCTGATGGACCTCACAAAAGGCAAAGAATCACAAGCAGAGAAA
CCAGCCCCGAGTGAAGGTGCACAAAATTCGGCGACGTTCAGCGCCAGCAAACTGTTACAG
AATTTGGCTCAGTGCGGAATGCAGTCTTCCGTGCCAGGGGAAGAGCAGAGACCCAGCAAA
CAGCTGTTAAGTGGACACACAGACAAACCTCTCGGTCTGATCGATAGGTTAAATAGCCCT
CTGCTCTCAAATAAAGCAAATGCAGCTGAAGAAAACAAAGCCTTCAGCAGTCAGCCTGCA
GGGCCTGAACCAGGACTTCCTGGTTGTGAGATAGAAAACCTACTGGAAAGACGCACTGTC
CTTCAGTTGCTCCTGGGAAATTCCAACAAAGGGAAGAGTGAGAAGAAAGAGAGA---GCT
CCCGCACTGGACGAGGCTCGTCAGGAGCATTCGGAGAGACCCGGAAATGAACAGATACTG
ATGGTGAAAATTAAATCTGAGCCCTGTGATGACTTCCAG---ACCCACAACACAAACGTG
CATTTAAACCACGATGCCAAGAGCACCCCGTTCTTAGGCGGGACTCCCACCATCCAGAGG
AGCTCGGCGGCCTTACCAGTGTCAGAGGACTTGAAATCAGAGCCTGCTTCACCTCAGGAT
TTTTCTTTCTCAAAGAACGGTCTGTTAAGTCGACTGCTGAGACAGAATCAAGAGAGTTAC
CCAGCAGATGATCAGGACAAGAGTCACAGAAACAGTGAGCTGACACCCCTGGAATCCAAG
AACTTTTGCATGGTCCCTAAAAAAAGGAAGCTTTATACGGAACCACTAGAAAACCCATTT
AAAAAGATGAAAAATAGTGCCGTAGATAATGCCAATAATCAT------GGTGGCCCCGAA
GTACTCTATGGGTCGCTGCTTAATCAGGAGGAGCTGAAATTTAGCAGAAATGATCTCGAC
TATAAATACTCTGCTGGTCACAGTTCAGCCAGCGATGGTGAACATAGGAGTTGGGCCAGA
GAGAGCAAAAGCTTCAACGTTCTTAAGCAGCTGCTTCTCTCAGAGAACTGTGTGCGAGAT
TTGTCCCCACACAGGAGT---AACTCTGTCACCGACAATAAAAAGAAAGGACACAAAAAC
AACGTGCCCAATAGCAAACCTGAATTCAGCATTTCTTCTTTAAATGGACTGATGTATGGT
TCCCCTCAGCCTGGCAGTTGTGTG---GATCATAGGACATTTTCATACCCAGGAATGGTA
AAAACCCCTCTGAGCTCT------CCTTTCCCAGAGCACTTGGGCTGTGTAGGGTCCAGG
CCAGAACCTGGGCTTTTGAATGGCTGTTCTGTGCCCGTG---CCCGGTGAGAAGGGACCC
ATTAAGTGGGTCATCACAGATGTGGAGAAGAATGAGTATGAAAAAGACTCTCCGAGACTG
ACCAAAACCAACCCAATCCTCTATTACATGCTCCAGAAA---GGAGGCAACTCTGTTACC
ACACAAGAAACACAGGACAAAGACATCTGGGGGGAGCCTTCATCTGCCGAGAGTCTCTCA
CAGGTTACAGTCAAGGAAGAGATGCTTCCTGCCGCAGAAACTAAAGCTGCTTTCTTCAAT
CTCAGAAGCCCTTACAACAGCCATATGGGAAATAATGCTTCCCGCCCGCACAGTACAAAC
GGAGAAGCGTATGGACCCCTGGGAAACGTGCTCACCATAAAAAAAGAGTGCGAG
>Macaque|ENSMMUG00000023770|ENSMMUT00000033454
ATGACTCATGGAGAAGAGCTTGGCTCTGATGTGCACCAGGATTCTATTGTTTTAACTTAC
CTAGAAGGATTACTAATGCATCAGGCAGCAGGGGGATCAGGTACTGCCGTCGACAAAAAG
TCTGCTGGGAATAATGAAGAGGATCAGAACTTTAACATTTCTGGCAGTGCATTTCCCACC
TGTCAAAGTAATGGTCCAGTTCTCAAT---ACACATACATATCAGGGATCTGGCATGCTG
CACCTCAAAAAAGCCAGACTGTTGCAGTCTTCTGAGGACTGGAATGCAGCAAAGCGGAAG
AGGCTGTCTGATTCTATCGTAAATTTAAACGTAAAGAAGGAAGCTTTGCTAGCTGGCATG
GTTGACAGTGTGCCTAAAGGCAAACAGGATAGCACATTACTGGCCTCTTTGCTTCAGTCA
TTCAGCTCTAGGCTGCAGACTGTTGCTCTGTCACAACAAATTAGGCAGAGCCTCAAGGAG
CAAGGATATGCCCTCAGTCATGATTCTTTAAAAGTGGAGAAGGATTTAAGGTGCTATGGT
GTTGCATCAAGTCACTTAAAAACTTTGTTGAAGAAAAGTAAAGTTAAAGATCAAAAGCCT
GATACAAATCTTCCTGATGTGACTAAAAACCTCATCAGAGATAGGTTTGTAGAA---TCT
CCTCATCACGTTGGACAAAGTGGAACAAAGGTCATGAGTGAACCGTTGTCATGTGCTGCA
AGATTACAGGCTGTTGCAAGCATGGTAGAAAAAAGGGCTAGTCCTGCCACCTCACCTAAA
CCTAGTGTTGCTTGTAGCCAGTTAGCATTACTTCTGTCAAGCGAAGCCCATTTGCAGCAG
TATTCTCGAGAACATGCTTTAAAAACACAAAATGCAAATCAAGCAGCAAGTGAAAGACTT
GCTGCTATGGCCAGATTGCAAGAAAATGGCCAGAAGGATGTTGGCAGTTTCCAGCTCTCC
AAAGCCATGTCAAGCCATCTTAATGGTCAGGCTAGAACA---TCA---TCAAGCAAACTG
ATGGCTAGCAAAAGTAGTGCTACAACGTTTCAAAATCCAATGGGTATCATTCCTTCTTCC
CCTAAAAATGCAGGTTATAAGAACTCACTGGAAAGAAACAATATCAAACAAGCTGCTAAC
AATAGTTTGCTTTTACATCTTCTTAAAAGCCAGACTATACCTAAGCCAATGAATGGACAC
AGTCACAGTGAGAGAGGAAGCATTTTTGAGGAAAGTAGTACACCTACAACTATTGATGAA
TATTCAGATAACAATCCTAGTTTTACA---GATGACAGCAGTGGTGATGAAAGTTCTTAC
TCCAGCTGTGTTCCCATAGACTTGTCTTGCAAACACCGAACTGAAAAATCCGAATCTGAC
CAGCCTGTTTCCCTGGATAACTTTACTCAATCCTTGCTAAACACTTGGGATCCAAAAGTC
CCAGACGTAGATATCAAAGAAGATCAAGATACCTCAAAGAATTCTAAGCTAAACTCACAC
CAGAAAGTAACACTTCTTCAATTGCTACTTGGCCATAAGAATGAAGAAAATGTAGAAAAA
AACACCAGCCCTCAGGGAGTACACAAT------GATGTGACCAAGTTCAGTACACAAAAT
TATGCAAGGACTTCTGTGATAGAAAGCCCCAGTACAAATCGGACT---ACGCCAGTGAGC
ACTCCACCATTACTTACGTCAGCCAAAGCAGAGTCTCCCATCAATCTCTCTCAACACTCT
CTGGTCATCAAATGGAATTCCCCACCGTATGCCTGCAGTACTCAGTCTGAAAAG------
---ACTGCATCTAACCACTCAATGGACCTTACAAAAAGCAAAGACACGCCAGGAGAGAAA
CCAGCCCAAAACGAAGGTGCACAAAACTCTGCAACTTTCAGTGCCAGTAAGCTGTTACAA
AATTTAGCACAATGTGGCCTGCAGTCTTCCATGTCAGTGGAAGAGCAGAGACCCAGCAAA
CAGCTGTTAACTGTAAACACAGATAAACTGATAGGTGTGATTGATAGATTAAATAGCCCT
TTGCTCGCAAATAAAACGAATGCAGCTGAAGAAAGTCAAGCATTTAGTAGTCAACCAACA
GGTCCTGAACCGGGGCTTTCCGGTTCTGAAATAGAAAATCTGCTTGAAAGACGTACCGTC
CTCCAGTTGCTCCTGGGAAACCCCAACAAAGGCAAAAATGAAAAGAAAGAGAAA---ACT
CCCTTAAGAGATGAAAGTACTCAGGAACACTCAGAGAGAGCTTTAAGTGAACAAATATTG
ATGGTGAAAATAAAATCTGAGCCTTGTGATGACTTACAA---ATTCCTAATACAAATGTG
CACTTGAGCCATGATGCCAAGAGTGCTCCATTCTTGGGTATGGCTCCTGCTGTGCAGAGA
AGCGCACCTGCCTTACCAGTGTCCGAAGACTTTAAATCGGAGCCTGTTTCACCTCAGGAT
TTTTCTTTCTCAAAGAATGGTCTCTTAAGTCGATTGCTAAGACAAAATCCAGATAGTTAC
CTGGCAGATGATTCAGACAAGAGTCACAGAAGTAATGAAATGGCACTTCTAGAATCAAAG
AATCTGTGCATGGTCCCTAAGAAAAGGAAGCTTTATACTGAGCCATTAGAAAATCCATTT
AAAAAGATGAAAAACAACGTTGTCGATGCTGCAAACAATCAC------AGTGCCCCAGAA
GTACTGTATGGGTCCTTGCTTAACCAGGAAGAGCTGAAATTTAGCAGAAATGATCTTGAG
TTTAAATATCCTGCTGGTCATGGCTCAGCCAGCGAAAGTGAACACAGGAGTTGGGCCAGA
GAGAGCAAAAGCTTCAATGTTCTGAAACAGCTGCTTCTCTCAGAAAACTGTGTGCGAGAT
TTGTCCCCGCACAGAAGT---AACTCTGTTGCTGACAGTAAAAAGAAAGGACACAAAAAT
AATGTGACCAACAGCAAACCTGAATTTAGCATTTCTTCTTTAAATGGACTGATGTACAGC
CCCACTCAGCCCAGCAGTTGCATG---GATAACAGGACATTTTCATACCCAGGAGTAGTA
AAAACTCCTGTGAGTCCT------ACTTTCCCTGAGCACTTGGGCTGTGCAGGGTCTAGA
CCAGAATCTGGGCTTTTGAATGGGTGTTCC------ATG---CCCAGTGAGAAAGGACCC
ATTAAGTGGGTTATCACTGATGTGGAGAAGAATGAGTACGAAAAAGACTCTCCGAGACTG
ACCAAAACCAACCCCATACTGTATTATATGCTGCAGAAA---GGAGGCAATTCTGTTACC
AGTCGAGAAACACAAGACAAGGACATTTGGAGGGAGCCTTCATCTGCTGAAAGTGTCTCA
CAGGTCACAATCAAAGAAGAGTTACTTCCTACTGCAGAAACGAGAGCTGCTTTCTTTAAC
TTAAGAAGCCCTTACAATAGCCATATGGGAAATAATGCTTCTCGCCCACACAGTGCAAAC
GGAGAAGTTTATGGACTTCTGGGAAACGTGCTAACAATAAAAAAAGAATCAGAA
>Marmoset|ENSCJAG00000003320|ENSCJAT00000006356
ATGACTCATGGAGAAGAGCTTGGCTCTGATGTGCACCAGGATTCTATTGTTTTAACTTAC
CTAGAAGGATTACTAATGCATCAGGCAGCAGGGGGATCAGGTACTGCCATTGACAAAAAG
TCTGCTGGGCATAATGAAGAGGATCAGAACTTTAACATTTCTGGCAGTGCATTTCCCACC
TGTCAAAGTAATTGTCCAGTTCTCAAT---ACACACACATATCAGGGATCTGGCATGCTG
CATCTCAAAAAAGCCAGACTGTTGCAGTCTTCCGAGGACTGGAATGCAGCAAAGCGGAAG
AGGCTGTCTGATTCTATCGTAAATTTAAACGTAAAGAAGGAAGCTTTGCTGGCTGGCATG
GTTGACAATGTGCCTAAAGGCAAACAGGATAGCACATTACTGGCCTCTTTGCTTCAGTCA
TTCAGCTCTAGGCTGCAGACTGTTGCTCTGTCACAACAAATTAGGCAGAGCCTCAAGGAG
CAAGGATATGCCCTCAGTCATGATTCTTTAAAAGTGGAGAAGGATTTAAGGTGCTATGGT
GTTGCATCAAGTCACTTAAAAACTTTGTTGAAGAAAAGTAAAGTTAAAGATCAAAAGACT
GACACGAATCTTCCTGACGTGACTAAAAACCTAATCAGAGATAGGTTTGCCGAG---TCT
CCTCATCATGTTGGACAAAGTGGAACAAAGGTCATGAGTGAACCATTGTCATGTGCTGCA
AGATTACAGGCTGTTGCAAGCATGGTGGAAAAAAGGGCTAGTCCTGCCACCTCACCTAAA
CCTAGTGTTGCTTGTAGCCAACTGGCATTACTTCTTTCAAGTGAAGCCCATTTGCAGCAG
TATTCTCGAGAACATGCTTTAAAAACACAAAATGCAAATCAAGCTGCAAGTGAAAGACTT
GCTGCTATGGCCAGATTGCAAGAAAATGGCCAGAAGGATGTTGGCAATTTCCAGCTCTCA
AAAGGAATGTCAAGCCATCTTAATGGTCAGGCAAGAACA---TCA---TCAAGCAAACTG
ATGGCTAGCAAAAGTAATGCTGCAACATTTCAAAATCCAATGGGTATCATTCCTTCTTCC
CCTAAAAATGCAGGTTATAAGAACTCACTAGAAAGAAACAATGTAAAACAAGCTCCTAAC
AATAGTTTGCTTTTACATCTTCTTAAAAGCCAGACTATACCTAAGCCAGTGAATGGACAT
AGTCACAGTGAGAGAGGAAGCATTTTTGAGGAAAGTAGTACTCCTACAACTATTGATGAA
TATTCAGATAACAATCCTAGTTTTACA---GATGACAGCAGTGGTGATGAAAGTTCTTAC
TCCAACTGCGTTCCCATAGACTTGTCTTGCAAACACCGAGTTGAAAAATCAGAATCTGAC
CAACCTGTTTCTTTGGATAACTTTACTCAATCCTTGCTGAACACTTGGGATCCAAAAGTC
CCAGATGTAGATATTAAAGAAGATCAAGATACCTCAAAGAATTCTAAGCTAAACTCACAC
CAGAAAGTAACACTTCTTCAATTGCTACTTGGCCATAAGAATGAAGAAAATGTAGAAAAA
AACGCCAGCCCTCAGGGAGTACACAAT------GAGGTAACCAAGTTCAATACACAGAAT
TATTCAAGGACTTCTGTGATAGAAAGCCCCAGTACAAATCGGACT---ACTCCAGTGAGC
ACTCCACCATTACTTACATCAACCAAAGCGGAGTCTCCCATCAATCTCTCTCAACACTCT
CTGGTTATTAAATGGAATTCCCCACCATATGCCTGCAATACTCCATCTGAAAAGCTAACA
AATACTACATCTAACCACTCAATGGACCTTACAAAAAGCAAAGAACCGCCAGGAGAGAAA
CCAGCCCACAGTGAAGGTGCACAAAACTCTGCAACTTTTAGTGCCAGTAAGCTGTTACAG
AATTTAGCACAATGTGGAATGCAGTCTTCTGTGTCAGTGGAAGAGCAGAGATCTAGCAAA
CAGCTGTTAACTGTAAACACAGATAAACCGATAGGTATGATTGATAGATTAAATAGCCCT
TTGCTCTCAAGTAAAACAAATGTGGTTGAAGAAAATAAAGGATTTAGTAGTCAACCAACA
GTTACAGAACCAGGACTTTCTGGTTCTGAAATAGAAAATCTGCTTGAAAGACGTACTGTC
CTCCAGTTGCTCCTGGGAAACCCCAACAAAGGTAAGAGTGAAAAGAAAGAGAAA---ACT
CCCTTAAGAGATGAAAGTACTCAGGAACACTCAGAGAGAGCTTTAAGTGAACAAATATTG
ATGGTGAAAATAAAGTCTGAGCCTTGTGATGACTTACAA---ATTCCTCATACAAATGTG
CACTTGAGCCATGATACTAAGAGTGTGCCATTCTTGGGTATGGCTCCTGCTTTGCAAAGA
AGCACACCTGCCTTACCAGTGTCCGAGGACTTTAAATCGGAGCCTGTTTCACCTCAGGAT
TTTTCTTTCTCAAAGAATGGTCTGTTAAGTCGATTGCTAAGACAGAATCAAGATAGTTAC
CTGGCAGATGATTCAGACAAGAGTCACAGAAATAATGAAATGTCACTTCTAGAATCAAAG
AATCTTTGCATGGTCCCTAAGAAAAGGAAGCTTTATACTGAGCCATTAGAAAATCCATTT
AAAAAGATGAAGAACAACATTGTTGATGCTGCAAACAATCAC------AGTGCCCCGGAA
GTACTGTATGGG---------TACCAGGAAGAGCTGAAATTGAGCAGAAATGATCTTGAA
TTTAAATATCCTGCTGGTCACAGCTCAGCCAGCGAAAGTGAACAAAGGAGTTGGGCCAGA
GAGAGCAAAAGCTTCAATGTTCTGAAACAGCTGCTTCTCTCGGAAAACTGTGTGCGAGAT
CTGTCCCCGCACAGAAGT---AACTCTGTCACCGACAGTAAAAAGAAAGGACACAAAAAT
AATGTGACCAACAGCAAACCTGAATTTAGCATTTCTTCGTTAAATGGACTGATGTACAGT
TCCAGTCAGCCCAACAGTTGCATG---GATAGCAGGACATTTTCATACCCAGGAGTAGTA
AGAACTCCTGTGAGTCCT------ACTTTCCCTGAGCACTTGGGCTGTGCAGGGTCTAGA
CCAGAATCTGGGCTTTTGAATGGGTGTTCC------ATG---CCCAGTGAGAAAGGACCC
ATTAAGTGGGTTATCACTGATGTGGAGAAGAATGAGTATGAAAAAGATTCTCCAAGACTG
ACCAAAACCAACCCAATACTATATTATATGCTCCAGAAA---GGAGGCAATTCTGTTACC
AGTCGAGAAACACAAGACAAAGACATTTGGAGGGAGCCTTCATCTGCTGAAAGTGTCTCA
CAGGTCACAATCAAAGAAGAGTTACTTCCTACTGCAGAAACGAAAGCTTCTTTCTTTAAT
TTAAGAAGCCCTTACAATAGCCATATAGGAAATAATGCTTCTCGCCCACACAGCACGAAT
GGAGAAGTTTATGGACTTCTGGGAAACATGCTAACAATAAAAAAAGAATCAGAA
>Microbat|ENSMLUG00000008383|ENSMLUT00000008359
ATGACTCATGGAGAAGAGCTTGTCTCCGATGTGCACCAGGATTCTGTTGTTTTAACTTAC
CTAGAAGGATTACTAATGCATCAGGCAGCAGAGGGATCAGGTACTGCCGTCGACAAAAAG
TCTGCTGGGCATAATGAA---GATCAGGACTTTAACATTTCTGGTCATGCATTTCCTACC
TGTCAGAGTAATGGTCCAGTTCTCAAT---ACACATACATATCAGGGATCTGGCATGCTG
CATCTCAAAAAAGCCAGACTGTTGCAGTCTTCTGAGGACTGGAATGCTGCAAAGCGGAAG
AGACTGTCTGATTCCATCGTAAATTTAAACGTAAAGAAGGAAGCTTTGCTGGCTGGCGTG
GTTGACAGTGTGCCTAAAGGCAAACAGGATAGCACATTACTGGCCTCTTTGCTTCAGTCG
TTCAGCTCTAGGCTGCAGACTGTTGCTCTGTCACAACAAATTAGGCAGAGCCTCAAGGAG
CAAGGATATGCCCTCAGTCATGATTCTTTAAAAGTAGAGAAAGATTTAAGGTGCTATGGT
GTTGCATCAAGTCACTTAAAAACTTTGTTGAAAAAGAGTAAAGCTAAGGATCAAAAGCCT
GATACCAATCTTCCTGACGTAACTAAAAACCTCATCCGAGACAGGTTTGTAGAG---TCA
CCTCATCGCGTTGGACAAAGTGGTACAAAGGTCATGAGTGAACCCTTGTCATGTGCTGCA
AGATTACAGGCTGTTGCAAGCATGGTGGAAAAAAGGGCTAGTCCTGCCACTTCACCCAAA
CCTAGTGTTGCTTGTAGTCAGTTAGCATTACTCCTTTCAAGTGAAGCCCATTTACAGCAG
TATTCTCGGGAACATGCTTTAAAAACACAAAATGCAAATCAAGTGGCAAGTGAAAGACTT
GCTGCTATGGCCAGATTACAAGAAAATGGCCAGAAGGATGTCAGCAGTTTCCATCTCTCA
AAAGGAATGTCAAGCCATCTTAATGGTCAAGCAAGAACA---TCA---TCGAGCACACTA
ATGACTACCAAAAGT------ACAACATTTCAAAATCCAATGGGTATCGTTCCTTCTTCC
CTAAAAAATGCAGGCTATAAGAACTCACAGGAAAGAAACAACATAAAACAAGCTGCAAAT
AATAGTTTGCTTTTACATCTTCTTAAAAGCCAGACCATAACCGCACCTATGAATGGACAC
AATCATAGTGAGAGAGGAAGCATTTTTGAGGATAGTAGTACACCTACAACTATTGATGAA
TACTCGGATAATAACCCTAGTTTTACA---GATGATAGTAGTGGTGATGAAAGTTCTTAT
TCCAACTGTGTTCCCATAGACTTGTCTTGCAAACACAGAGTTGAAAAACAAGAACCTGAC
CAACCTATTTCTCTGGATAACTTAACACAATCCTTGCTGAACACTTGGGATCCAAAAGTC
CCCAACGTAGATATTAAAGAAGATCAAGATACCTCAAAGAATTCTAAGCTAAATTCACAC
CAGAAAGTAACACTTCTTCAATTGCTACTTGGCCATAAGAATGAAGAAAATGTGGAAAGA
AACAACAGCCCTCAGGAAGTACAGAGT------GATGTGACAAAATTCAATAAACAGATG
TATGCGAGGACTTCTGTAATAGAAAGCCCCAGCACACATAGGACT---ACTCCTGTGAGC
ACTCCTCCATTACTTGCATCTACCAAAGCAGAGTCTCCCATCAATCTCTCCCAGCACTCT
CTGGTTATCAAATGGAACTCCCCACCATACGCCTGC---ACTCAGTCTGAAAAACCAACA
AACACCACATCTAACCACTTGATGGATCTTACAAAGAGCAAAGAGTCGCAAGGAGAGAAA
CCAGTCCATAATGAAAGTACACAGAACTCTGCGACTTTCAGTGCCAGTAAACTGTTACAA
AATTTAGCGCAGTGCGGAATGCAGTCTTCCACTTCAGGAGAGGAGCAGAGACCCAGTAAA
CAG---CTGAGTGTAAATACAGATAAACCCATAGCTATGATCGATAGACTAAGTAGCCCT
CTGCTCTCAAATAAAACAAATGCAGTTGAAGAAAGTAAAGTCTTCAATAGTCAGGCAACA
GGTTCTGAACCAAGACTTTCTGGTTCTGAAATAGAAAATCTGCTTGAAAGGCGCACTGTT
CTCCAGTTGCTCCTGGGAAACCCCAACAAAGGGAAGAGTGAAAAGAAAGAGAAA---ATT
CCTTTGAGAGAGGAAAGTACTCAGGAACATACAGATAGAGCTTTAAGTGAACAAATATTG
ATGGTAAAAATAAAATCTGAGCCTTGTGATGACTTACAT---ATTCATAATACAGATGTG
CACTTGAGCCATGATGCTGAGTGTGCCCCATTCTTAGATATGGCTCCCCCCATACAGAGA
AGTGCAGCTGCCTTACCAGCTTCCGAGGACTTGAAATCGGAGCCCCTTTCACCTCAGGAT
TTTTCTTTCTCAAAGAATGGTCTGTTAAGTCGACTGCTGAGACAAAATCAAGAGAGTTAT
CTGCCTGATGATCTGGACAACAGTCACAGACATAGTGAACTGACACTTCTAGAATCAAAG
AATCTTTGCATGGTCCCTAAAAAAAGGAAGCTTTATACTGAGCCATTAGAAAATCCATTT
AAAAAGATGAAAAATAGCATCCTCGATGCTGCAAACAGTCAC------AGTGCCCCAGAG
GTGCTGTATGGGTCCTTGATTAACCAGCAAGAGCTGAAATTTAGCAGAAATGATCTTGAA
TTTAAATATCCTGCCAGTCATGGTTCAGCCAGTGAAAGTGAACATAGGAGTTGGGCGAGA
GAGAGCAAAAGCTTCAATGTTCTGAAACAGCTGCTTCTCTCAGAAAACTGCATGAGAGAT
TTGTCCCAGCACAGGAGT---AACTCTGTTGTTGAGAGTAAAAAGAAAGGACACAAAAAT
AATGTGACCAATAGCAAACCTGAATTCAGCATTTCTTCTTTAAATGGACTGATGTACAGT
TCTTCTCAGCCCAGCAGTTCCATG---GATAACAGGACATTTCCATACCCAGGAGTAGTA
AAAACTCCCATGAGTCCT------CCTTTTCCTGACCGCTTGGGCTGTGTGGGGTCTAGA
CCAGAATCTGGATTTTCTAATGGGTGTTCC------ATG---ACCAGTGACAAGGGACCC
ATTAAGTGGGTTATCACAGACATGGATAAGAATGAGTATGAAAAAGACTCTCCAAGACTG
ACCAAAACTAACCCAATACTGTATTACATGCTCCAGAAA---GGAGGCAATTCTGTTACC
AGTCGAGAAACACAGGACAAGGACATTTGGAGGGAGCCTTCATCTGCTGGAAATGTCTCA
CAGGTTACAATCAAAGAAGAGTTACTTCCTGCTGCAGAAACTGAAGCTTCTTTCTTAAAT
TTAAGAAGCCCTTATAATAGCCATATGAGAAACAATGCCTCTTGCCCACACAACGCAAAT
GGAGAAGTTTATGGACTTCTGGGAAACGTGCTAACGATAAAAAAAGAATCAGAA
>Human|ENSG00000180530|ENST00000318948
ATGACTCATGGAGAAGAGCTTGGCTCTGATGTGCACCAGGATTCTATTGTTTTAACTTAC
CTAGAAGGATTACTAATGCATCAGGCAGCAGGGGGATCAGGTACTGCCGTTGACAAAAAG
TCTGCTGGGCATAATGAAGAGGATCAGAACTTTAACATTTCTGGCAGTGCATTTCCCACC
TGTCAAAGTAATGGTCCAGTTCTCAAT---ACACATACATATCAGGGGTCTGGCATGCTG
CACCTCAAAAAAGCCAGACTGTTGCAGTCTTCTGAGGACTGGAATGCAGCAAAGCGGAAG
AGGCTGTCTGATTCTATCATGAATTTAAACGTAAAGAAGGAAGCTTTGCTAGCTGGCATG
GTTGACAGTGTGCCTAAAGGCAAACAGGATAGCACATTACTGGCCTCTTTGCTTCAGTCA
TTCAGCTCTAGGCTGCAGACTGTTGCTCTGTCACAACAAATCAGGCAGAGCCTCAAGGAG
CAAGGATATGCCCTCAGTCATGATTCTTTAAAAGTGGAGAAGGATTTAAGGTGCTATGGT
GTTGCATCAAGTCACTTAAAAACTTTGTTGAAGAAAAGTAAAGTTAAAGATCAAAAGCCT
GATACGAATCTTCCTGATGTGACTAAAAACCTCATCAGAGATAGGTTTGCAGAG---TCT
CCTCATCATGTTGGACAAAGTGGAACAAAGGTCATGAGTGAACCGTTGTCATGTGCTGCA
AGATTACAGGCTGTTGCAAGCATGGTGGAAAAAAGGGCTAGTCCTGCCACCTCACCTAAA
CCTAGTGTTGCTTGTAGCCAGTTAGCATTACTTCTGTCAAGCGAAGCCCATTTGCAGCAG
TATTCTCGAGAACACGCTTTAAAAACGCAAAATGCAAATCAAGCAGCAAGTGAAAGACTT
GCTGCTATGGCCAGATTGCAAGAAAATGGCCAGAAGGATGTTGGCAGTTACCAGCTCCCA
AAAGGAATGTCAAGCCATCTTAATGGTCAGGCAAGAACA---TCA---TCAAGCAAACTG
ATGGCTAGCAAAAGTAGTGCTACAGTGTTTCAAAATCCAATGGGTATCATTCCTTCTTCC
CCTAAAAATGCAGGTTATAAGAACTCACTGGAAAGAAACAATATAAAACAAGCTGCTAAC
AATAGTTTGCTTTTACATCTTCTTAAAAGCCAGACTATACCTAAGCCAATGAATGGACAC
AGTCACAGTGAGAGAGGAAGCATTTTTGAGGAAAGTAGTACACCTACAACTATTGATGAA
TATTCAGATAACAATCCTAGTTTTACA---GATGACAGCAGTGGTGATGAAAGTTCTTAT
TCCAACTGTGTTCCCATAGACTTGTCTTGCAAACACCGAACTGAAAAATCAGAATCTGAC
CAACCTGTTTCCCTGGATAACTTCACTCAATCCTTGCTAAACACTTGGGATCCAAAAGTC
CCAGATGTAGATATCAAAGAAGATCAAGATACCTCAAAGAATTCTAAGCTAAACTCACAC
CAGAAAGTAACACTTCTTCAATTGCTACTTGGCCATAAGAATGAAGAAAATGTAGAAAAA
AACACCAGCCCTCAGGGAGTACACAAT------GATGTGAGCAAGTTCAATACACAAAAT
TATGCAAGGACTTCTGTGATAGAAAGCCCCAGTACAAATCGGACT---ACTCCAGTGAGC
ACTCCACCTTTACTTACATCAAGCAAAGCAGGGTCTCCCATCAATCTCTCTCAACACTCT
CTGGTCATCAAATGGAATTCCCCACCATATGTCTGCAGTACTCAGTCTGAAAAGCTAACA
AATACTGCATCTAACCACTCAATGGACCTTACAAAAAGCAAAGACCCACCAGGAGAGAAA
CCAGCCCAAAATGAAGGTGCACAGAACTCTGCAACGTTTAGTGCCAGTAAGCTGTTACAA
AATTTAGCACAATGTGGAATGCAGTCATCCATGTCAGTGGAAGAGCAGAGACCCAGCAAA
CAGCTGTTAACTGGAAACACAGATAAACCGATAGGTATGATTGATAGATTAAATAGCCCT
TTGCTCTCAAATAAAACAAATGCAGTTGAAGAAAATAAAGCATTTAGTAGTCAACCAACA
GGTCCTGAACCAGGGCTTTCTGGTTCTGAAATAGAAAATCTGCTTGAAAGACGTACTGTC
CTCCAGTTGCTCCTGGGGAACCCCAACAAAGGGAAGAGTGAAAAAAAAGAGAAA---ACT
CCCTTAAGAGATGAAAGTACTCAGGAACACTCAGAGAGAGCTTTAAGTGAACAAATACTG
ATGGTGAAAATAAAATCTGAGCCTTGTGATGACTTACAA---ATTCCTAACACAAATGTG
CACTTGAGCCATGATGCTAAGAGTGCCCCATTCTTGGGTATGGCTCCTGCTGTGCAGAGA
AGCGCACCTGCCTTACCAGTGTCCGAAGACTTTAAATCGGAGCCTGTTTCACCTCAGGAT
TTTTCTTTCTCCAAGAATGGTCTGCTAAGTCGATTGCTAAGACAAAATCAAGATAGTTAC
CTGGCAGATGATTCAGACAGGAGTCACAGAAATAATGAAATGGCACTTCTAGAATCAAAG
AATCTTTGCATGGTCCCTAAGAAAAGGAAGCTTTATACTGAGCCATTAGAAAATCCATTT
AAAAAGATGAAAAACAACATTGTTGATGCTGCAAACAATCAC------AGTGCCCCAGAA
GTACTGTATGGGTCCTTGCTTAACCAGGAAGAGCTGAAATTTAGCAGAAATGATCTTGAA
TTTAAATATCCTGCTGGTCATGGCTCAGCCAGCGAAAGTGAACACAGGAGTTGGGCCAGA
GAGAGCAAAAGCTTTAATGTTCTGAAACAGCTGCTTCTCTCAGAAAACTGTGTGCGAGAT
TTGTCCCCGCACAGAAGT---AACTCTGTGGCTGACAGTAAAAAGAAAGGACACAAAAAT
AATGTGACCAACAGCAAACCTGAATTTAGCATTTCTTCTTTAAATGGACTGATGTACAGT
TCCACTCAGCCCAGCAGTTGCATG---GATAACAGGACATTTTCATACCCAGGTGTAGTA
AAAACTCCTGTGAGTCCT------ACTTTCCCTGAGCACTTGGGCTGTGCAGGGTCTAGA
CCAGAATCTGGGCTTTTGAATGGGTGTTCC------ATG---CCCAGTGAGAAAGGACCC
ATTAAGTGGGTTATCACTGATGCGGAGAAGAATGAGTATGAAAAAGACTCTCCAAGATTG
ACCAAAACCAACCCAATACTATATTACATGCTTCAAAAA---GGAGGCAATTCTGTTACC
AGTCGAGAAACACAAGACAAGGACATTTGGAGGGAGGCTTCATCTGCTGAAAGTGTCTCA
CAGGTCACAGCCAAAGAAGAGTTACTTCCTACTGCAGAAACGAAAGCTTCTTTCTTTAAT
TTAAGAAGCCCTTACAATAGCCATATGGGAAATAATGCTTCTCGCCCACACAGCGCAAAT
GGAGAAGTTTATGGACTTCTGGGAAGCGTGCTAACGATAAAGAAAGAATCAGAA
>Chimp|ENSPTRG00000013792|ENSPTRT00000025745
ATGACTCATGGAGAAGAGCTTGGCTCTGATGTGCACCAGGATTCTATTGTTTTAACTTAC
CTAGAAGGATTACTAATGCATCAGGCAGCAGGGGGATCAGGTACTGCCGTTGACAAAAAG
TCTGCTGGGCATAATGAAGAGGATCAGAACTTTAACATTTCTGGCAGTGCATTTCCCACC
TGTCAAAGTAATGGTCCAGTTCTCAAT---ACACATACATATCAGGGATCTGGCATGCTG
CACCTCAAAAAAGCCAGACTGTTGCAGTCTTCTGAGGACTGGAATGCAGCAAAGCGGAAG
AGGCTGTCTGATTCTATCGTGAATTTAAACGTAAAGAAGGAAGCTTTGCTAGCTGGCATG
GTTGACAGTGTGCCTAAAGGCAAACAGGATAGCACATTACTGGCCTCTTTGCTTCAGTCA
TTCAGCTCTAGGCTGCAGACTGTTGCTCTGTCACAACAAATCAGGCAGAGCCTCAAGGAG
CAAGGTTATGCCCTCAGTCATGATTCTTTAAAAGTGGAGAAGGATTTAAGGTGCTATGGT
GTTGCATCAAGTCACTTAAAAACTTTGTTGAAGAAAAGTAAAGTTAAAGATCAAAAGCCT
GATACGAATCTTCCTGATGTGACTAAAAACCTCATCAGAGATAGGTTTGCAGAG---TCT
CCTCATCATGTTGGACAAAGTGGAACAAAGGTCATGAGTGAACCGTTGTCATGTGCTGCA
AGATTACAGGCTGTTGCAAGCATGGTGGAAAAAAGGGCTAGTCCTGCCACCTCACCTAAA
CCTAGTGTTGCTTGTAGCCAGTTAGCATTACTTCTGTCAAGCGAAGCCCATTTGCAGCAG
TATTCTCGAGAACACGCTTTAAAAACGCAAAATGCAAATCAAGCAGCAAGTGAAAGACTT
GCTGCTATGGCCAGATTGCAAGAAAATGGCCAGAAGGATGTTGGCAGTTTCCAGCTCCCA
AAAGGAGTGTCAGGCCATCTTAATGGTCAGGCAAGAACA---TCA---TCAAGCAAACTG
ATGGCTAGCAAAAGTAGTGCTACAGTGTTTCAAAATCCAATGGGTATCATTCCTTCTTCC
CCTAAAAATGCAGGTTATAAGAACTCACTGGAAAGAAACAATATAAAACAGGCTGCTAAC
AATAGTTTGCTTTTACATCTTCTTAAAAGCCAGACTATACCTAAGCCAATGAATGGACAC
AGTCACAGTGAGAGAGGAAGCATTTTTGAGGAAAGTAGTACACCTACAACTATTGATGAA
TATTCAGATAACAATCCTAGTTTTACA---GATGACAGCAGTGGTGATGAAAGTTCTTAT
TCCAACTGTGTTCCCATAGACTTGTCTTGCAAACACCGAACTGAAAAATCAGAATCTGAC
CAACCTGTTTCCCTGGATAACTTTACTCAATCCTTGCTAAACACTTGGGATCCAAAAGTC
CCAGATGTAGATATCAAAGAAGATCAAGATACCTCAAAGAATTCTAAGCTAAACTCACAC
CAGAAAGTAACACTTCTTCAATTGCTACTTGGCCATAAGAATGAAGAAAATGTAGAAAAA
AACACCAGCCCTCAGGGAGTACACAAT------GATGTGAGCAAGTTCAATACACAAAAT
TATGCAAGGACTTCTGTGATAGAGAGCCCCGGTACAAATCGGACT---ACTCCAGTGAGC
ACTCCACCTTTACTTACATCAAGCAAAGCAGGGTCTCCCATCAATCTCTCTCAACACTCT
CTGGTCATCAAATGGAATTCCCCACCATATGCCTGCAGTACTCAGTCTGAAAAGCTAACA
AATACTGCATCTAACCACTCAATGGACCTTACAAAAAGCAAAGACCCACCAGGAGAGAAA
CCAGCCCAAAACGAAGGTGCACAAAACTCTGCAACTTTTAGTGCCAGTAAGCTGTTACAA
AATTTAGCACAATGTGGAATGCAGTCATCCATGTCAGTGGAAGAGCAGAGACCCAGCAAA
CAGCTGTTAACTGGAAACACAGATAAACCGATAGGTATGATTGATAGATTAAATAGCCCT
TTGCTCTCAAATAAAACAAATGCAGTTGAAGAAAATAAAGCATTTACTAGTCAACCAACA
GGTCCTGAACCAGGGCTTTCTGGTTCTGAAATAGAAAATCTGCTTGAAAGACGTACTGTC
CTCCAGTTGCTCCTGGGGAACTCCAACAAAGGGAAGAGTGAAAAAAAAGAGAAA---ACT
CCCTTAAGAGATGAAAGTACTCAGGAACACTCAGAGAGAGCTTTAAGTGAACAAATATTG
ATGGTGAAAATAAAATCTGAGCCTTGTGATGACTTACAA---ATTCCTAACACAAATGTG
CACTTGAGCCATGATGCTAAGAGTGCCCCATTCTTGGGTATGGCTCCTGCTGTGCAGAGA
AGCGCACCTGCCTTACCAGTGTCCGAAGACTTTAAATCGGAGCCTGTTTCACCTCAGGAT
TTTTCTTTCTCCAAGAATGGTCTGTTAAGTCGATTGCTAAGACAAAATCAAGATAGTTAC
CTGGCAGATGATTCAGACAGGAGTCACAGAAATAATGAAATGGCACTTCTAGAATCAAAG
AATCTTTGCATGGTCCCTAAGAAAAGGAAGCTTTATACTGAGCCATTAGAAAATCCATTT
AAAAAGATGAAAAACAACATTGTTGATGCTGCAAACAATCAC------AGTGCCCCAGAA
GTACTGTATGGGTCCTTGCTTAACCAGGAAGAGCTGAAATTTAGCAGAAATGATCTTGAA
TTTAAATATCCTGCTGGTCATGGCTCAGCCAGCGAAAGTGAACACAGGAGTTGGGCCAGA
GAGAGCAAAAGCTTTAATGTTCTGAAACAGCTGCTTCTCTCAGAAAACTGTGTGCGAGAT
TTGTCCCCGCACAGAAGT---AACTCTGTGGCTGACAGTAAAAAGAAAGGACACAAAAAT
AATGTGACCAACAGCAAACCTGAATTTAGCATTTCTTCTTTAAATGGACTGATGTACAGT
TCCACTCAGCCCAGCAGTTGCATG---GATAACAGGACATTTTCATACCCAGGTGTAGTA
AAAACTCCTGTGAGTCCT------ACTTTCCCTGAGCACTTGGGCTGTGCAGGGTCTAGA
CCAGAATCTGGGCTTTTGAATGGGTGTTCC------ATG---CCCAGTGAGAAAGGACCC
ATTAAGTGGGTTATCACTGATGCAGAGAAGAATGAGTATGAAAAAGACTCTCCAAGATTG
ACCAAAACCAACCCAATACTATATTACATGCTCCAAAAA---GGAGGCAATTCTGTTACC
AGTCGAGAAACACAAGACAAGGACATTTGGAGGGAGCCTTCATCTGCTGAAAGTGTCTCA
CAGGTCACAGTCAAAGAAGAGTTACTTCCTACTGCAGAAACGAAAGCTTCTTTCTTTAAT
TTAAGAAGCCCTTACAATAGCCATATGGGAAATAATGCTTCTCGCCCACACAGCGCAAAT
GGAGAAGTTTATGGACTTCTGGGAAACGTGCTAACGATAAAGAAAGAATCAGAA
>Cow|ENSBTAG00000047293|ENSBTAT00000065805
ATGACTCATGGAGAAGAGCTGGGCTCTGATGTGCACCAGGATTCTATTGTTCTAACTTAC
CTAGAAGGATTACTAATGCATCAGGCAGCAGAGGGGTCAGGTACTGCCGTCGACAAAGCG
TCTGCCGGGCGTAATGAAGACGATCAGAACTTTAACATTTCTGGTAGCGCGTTTCCCACC
TGTCAGCGTAATGGTCCAGTTCTCAGC---ACACACACGTATCAGGGATCTGGCATGCTG
CACCTCAAAAAAGCCAGACTCTTGCAGTCTTCTGAGGACTGGAACGCAGCAAAGCGGAAG
AGGCTGTCTGATTCCATCGTAAATTTAAACGTAAAGAAGGAGGCTCTGCTGGCTGGCATG
GCTGACAGTGCGCCTAAAGGCAAACAGGACAGCAAGGTACTGGCCTCTCTGCTTCAGTCT
TTCAGCTCTAGGCTGCAGACTGTTGCCCTGTCACAACAAATCAGGCAGAGCCTCAAGGAG
CAAGGATACGCCCTGAGTCATAATTCTTTAAAAGTGGAGAAAGATTTAAGGTGCTATGGG
GTTGCATCAAGTCACTTAAAAACTCTGTTGAAGAAAAGCAAGGCTAAAGATCAAAAGCCC
GATACCAGCATCCCTGATGTCACGAAAACCCTTATCAGAGACAGGTTCATAGAG---TCA
CCTCATCACGTTGGGCAGAGCGGAACAAAGGTCGTGAGCGAACCCTTGTCATGTGCTGCA
AGATTACAGGCTGTCGCAAGCATGGTGGAGAAAAGGGCTAGTCCTGCCACTTCACCCAAA
CCCAGTGTTGCCTGTAGCCAACTAGCACTACTTCTCTCCAGTGAAGCCCATTTACAGCAG
TATTCTCGAGAACATGCTTTAAAGACACAAAATGCAAATCAGGCAGCAAGCGAAAGACTT
GCTGCCATGGCCAGATTACAAGAAAATGGCCAGAAGGACATGGGCAGTTTCCAGCTCTCA
AAAGGCATATCAGGCCATCTTAATGGTCAGGCAAGAACA---TCA---TCAAACAAACTA
ATGGCTAGCAAAAGT------ACAGCATTTCAGAATCCAGTGGGTATTGTCCCTTCTTCC
CCCAAAAATGCAGGCTATAAGAACTCCCTGGAAAGAAACAATATAAAACAGGCTGCTAAT
AACAGTTTGCTTTTACATCTTCTTAAAAGCCAGACCATACCTAAGCCGATGAACGGACAC
AGTCACAGTGAGAGAGGAAGCATTTTTGAGGAGAGCAGCACACCTACGACTATTGATGAC
TACTCAGATCCCAATCCTAGTTTCACC---GATGAGAGCAGTGGCGATGAAAGTTCTTAC
TTCAACTGTGTTCCCATAGACTTGTCTTGCAAACACCGGATAGAAAAACCCGAACCCGAC
CAGCCTGTTTCTCTGGATAACTTAACTCAGTCCTTGCTAAACACTTGGGATCCAAAAGTC
CCCGAAGTTGACGTCAAAGAAGATCAAGATACCTCAAAGAATTCTAAGCTAAATTCGCAC
CAGAAAGTAACCCTTCTTCAGTTGCTGCTTGGCCATAAGAATGAAGAAAACATGGAAAGA
AACGGCAGCCCTCAGGAAGCACACAGC------GATGAGACAAAGTTCAGCACACAGAAT
TACACCCGGACGTCTGTAATAGAAAGCCCCAGCACCAACAGGACT---ACTCCCGTGAGC
ACTCCTCCATTGCTTGCATCCACCAAAGCCGACTCTCCCATCAACCTTTCCCAACACTCT
CTGGTCATCAAATGGAATTCCCCACCATATGCCTGTGGTCCCCAGCCTGAAAAGCCAGCG
AATACCGCCTCGAACCACCTGATGGACCTTACAAAAAGCAAAGAATCGCAGGGGGAGAAA
GCCATCCACAATGAAGGTGCACAAAACTCGGCCACGTTCAGTGCCAGTAAACTGTTACAA
AATTTAGCGCAATGTGGAATGCAGTCTTCCGTGTCAGGGGAAGAGCAGAGACCCAGTAAA
CAGCTGCTGAGTGTAAACACAGATAAACCTCCAGGTATGATTGATAGACTGAATAGCCCT
CTGCTAGCCAATAAAACAAGTGCAGTTGAAGAGAAGAAAGCATTCGGCAGTCACACAATA
GGTCCTGAACCAGGACTTTCTGGGTCTGAAATAGAAAATCTGCTTGAAAGGCGCACCGTC
CTCCAGTTACTGCTGGGAAATCCCAACAAAGGGAAGACTGAAAAGAAAGAGAAG---ATG
CCCTTAAGAGATGAGAGCACTCAGGAACATACAGATAGAGCTTTAAGTGAACAAATATTG
ATGGTGAAAATAAAATCTGAGCCTTGTGATGACTTGCAT---CCGCATGCCACGGGCACG
CACTTGAGCCATGAGGCTCCGGGAGCCCCCTTCTTAGGGATGGCCCCTCCCATGCAGAGA
AGTGCACCTGCCTTACCAACATCCGAGGACTTGAAACCAGAGCCTGGCTCACCTCAGGAT
TTTTCTTTCTCAAAGAATGGTCTGCTGAGTCGATTGCTGAGACAAAATCAGGACAGTCAC
CTGGCTGATGAGCTGGACAGCAGTCACAGAAATAGTGAACTGACACTTGTAGAATCGAAG
AACCTTTGCATGGTCCCTAAGAAAAGGAAGCTTTACACCGAGCCGTTAGAAAACCCCTTT
AAAAAGATGAAAAATAACATAGTCGATGCTGCAAACAGTCAC------AGTGCTCCGGAG
GTGCTGTACGGGTCCTTGCTTAACCAGCAAGAGCTGAAACTTAGCAGAAGTGATCTTGAG
TTTAAGCATCCTGCCAGTCATGGTTCAGCCAGCGAAAGTGAACCCAGGAATTGGACCAGA
GAGAGCAAAAGCTTCAATGTCCTGAAACAGCTGCTTCTCTCAGAAAACTGTGTGAGAGAT
TTGTCTCAGCACAGGAGT---AACTCTGTGGCTGACAGTAAAAAGAAAGGACACAGAAAC
AGTGTGACCAACAGCAAGCCTGAATTCAGCATTGCTTCTCTAAACGGACTGATGTGCGGT
GCCACTCAGCCCGGCAGTTGCATG---GTCAGCAGGACATTTCCATACCCAGGTGTCGGA
AAGGCCCCCCGGAGTCCT------CCTTTCCCTGAGCACTTGGGCTGCACAGGGTCTAGA
CCAGAAGCTGGGCTTGTGAATGGGTGTTCC------ATG---CCCAGTGAGAAGGGACCC
ATTAAGTGGGTTATCACAGATGTGGACAAGAATGAGTATGAGAAAGACTCTCCGAGACTG
ACCAAAACTAACCCAATACTCTATTACATGCTCCAGAAA---GGAGGCAGTTCTGTTACC
AGTCGAGAAACACAGGACAGGGACATGTGGAGGGAGCCTTCATCTGCTGAAAGTATCTCA
CAGGTTACAATCAAAGAAGAGTTACTTCCTCCTGCAGAAACTAAAGCTTCTTTCTTTAAT
TTAAGGAGCACTTATAATAGCCATATGGGAAATAATGCTTCTCGCCCACACAGCGCAAAC
GGAGAAGTTTATGGACTTCTGGGAAACATGCTAACAATAAAAAAGGAATCAGAA
>Dog|ENSCAFG00000008092|ENSCAFT00000012894
ATGACTCATGGAGAAGAGCTTGGCTCTGATGTGCACCAGGATTCTATTGTTTTAACTTAC
CTAGAAGGATTACTAATGCATCAGGCAGCAGAGGGCTCAGGTACTGCCGTTGACAAAAAG
TCTGCTGGGCATAATGAAGAAGATCAGAACTTTAACATTTCTGGTAATGCATTTCCCGCC
TGTCAAAGTAATGGTCCAGTTCTCAAT---ACACATTCATATCAGGGATCTGGCATGCTG
CACCTCAAAAAAGCCAGGCTCTTGCAGTCTTCTGAGGACTGGAATGCCGCGAAGCGGAAG
AGGCTGTCTGATTCCATCGTAAATTTAAACGTGAAGAAGGAAGCTTTGCTGGCTGGCATG
GTTGACAATGTGCCTAAAGGCAAACAAGATAGCACATTACTGGCCTCTTTGCTTCAGTCA
TTCAGCTCCAGGCTGCAGACCGTTGCTCTGTCGCAACAAATTAGGCAGAGCCTCAAGGAG
CAAGGATATGCACTCGGTCATGATTCTTTAAAAGTGGAGAAAGATTTAAGGTGCTATGGT
GTTGCATCAAGTCACTTAAAAACTTTGTTGAAGAAAAGTAAAGCTAAAGATCAAAAGCCT
GATACCAATCTTCCTGACGTAAGTAAAAACCTCATCAGAGACAGGTTCGTAGAG---TCA
CCACATCATGTTGGACAAAGTGGAACAAAAGTCATGAGCGAACCGTTGTCATGTGCTGCC
AGGTTACAGGCTGTTGCAAGCATGGTGGAAAAGAGGGCTAGTCCAGCCACTTCACCCAAA
CCTAGTGTTGCTTGTAGCCAGTTAGCGTTACTCCTTTCAAGTGAAGCCCATTTGCAGCAG
TATTCTCGAGAACACGCTTTAAAAACGCAAAATGCGAATCAGGCAGCAAGTGAAAGACTT
GCCGCCATGGCCAGATTACAAGAAAATGGCCAGAAGGAGGTTGGCAGTTTCCAGCTCTCA
AAAGGAATGTCAAGCCATCTCAATGGTCAGGCGAGAACA---TCA---TCGAGCAAGCTA
ATGGCGAGCAAAAAT------ACAGCGTTTCAGAACCCGATGGGTGTTGTTCCTTCTTCC
CCCAAAAATGCAGGCTATAAGAACTCACTGGAAAGAAACCATCTAAAACAAGCTGCTAAT
AATAGTTTGCTTTTACATCTTCTGAAGAGCCAGACCATACCAAAGCCGATGAATGGACAT
AATCACAGTGAGAGAGGAAGCATCTTTGAGGATAGTAGTACCCCTACAACCATCGATGAG
TACTCGGATAACAACCCTAGTTTTACA---GATGATAGCAGTGGTGACGAAAGTTCCTAT
TCCAACTGTGTTCCCATAGACTTGTCTTGCAAACATCGAATTGAGAAACCAGAACCTGAC
CAGCCTGTTTCTCTTGATAATTTAACCCAGTCCTTGCTAAACACTTGGGATCCCAAAGTC
CCCACTGTAGACGTCAAAGAAGATCAAGATACCTCAAAGAATTCTAGGCTCAATTCGCAC
CAGAAAGTGACTCTTCTTCAGTTGCTACTTGGCCATAAGAATGAAGAAAGTGTAGAAAGA
AACAGCAGCCCCCAGGAAGTACACGGC------GATGTGACCAAGTTCGGTAGCCAGAAC
TTCGCGAGGACTTCCGTAATAGAGAGCCCCAGTACGAGCAGGACT---ACCCCCGTGAGC
ACTCCTCCTTTACTTTCCTCCACAAAAGCAGAGTCTCCCATCAACCTTTCCCAACACTCT
CTGGTCATCAAGTGGAATCCCCCACCGTTCGCCTGCGGCTCCCAGGCTGAAAAGCCAGCG
ACCTCCGCGTCGAACCCCCTGATGGACCTTACAAAGAGCAAAGACCCGCTGGGAGAGAAG
CCGGCCCACAGCGAGGGCGCACAGAACTCCGCGACCTTCAGTGCCAGCAAGCTGCTGCAG
AACCTGGCTCAGTGCGGAGTGCAGGCGTCCGCCCCGGGAGAGGAGCAGCGGCCTAGCAAG
CAGCTGCTGAGCGTGAACGCGGACCGGCCCCTGGGCATGGTGGAGAGGCTGAGTAGCCCT
CTGCTCTCAAACAAAACCCACGCGGCGGAAGACAACCGGGCGTTCGGCAGTCCAGCGGCA
GGCCCCGAGGCGGGACTTTCTGGCTCCGAGATCGAGAATCTGCTGGAGAGGCGCCCTGTC
CTCCAGCTGCTCCTGGGGAACCCCCACAAAGGGAAGGGCGACAAGAAAGACAAG---ACT
CCTCTGAGAGATGAAAGTGCTCAGGAACACGCGGACAGGGCTTTAAGCGAACAGATACTG
ACGGTGAAAATAAAATCCGAGCCCTGCGATGACTCGCGC---AGCCCCAGTCCGAGCGTG
CGCCTGAGCCCCGACGCCAGGGGCGCCCCGTTCCCAGGGGCGGCGCCTCCCGCGCAGAGG
AGCGCG---------------CCCGACGGTCTCAAGGCGGAGCCCGTTTCACCGCAGGAT
TTCTCCTTCTCCAAGAACGGCCTGTTGAGTCGGCTGCTGAGACAGAACCAGGAGAGTTAC
CTGGCGGAGGAGGGGGACGGCAGCCGCAGGAGCGGGGAGCTGGCGCTCCTGGAGGCCAGG
ACCCTCTGCGTGGTCCCCAAGAAGAGGAAGCTTTATAGCGAGCCCTTGGAAAACCCGTTT
AAAAGGATGAGGAACAGCGTAGCTGACGCCGCCGACAGCCAC------GGCGCCCCGGAG
GGGCTGTACGGGCCCCCGCTGAGCCAGCAGGAGCTGAAATGCAGCAGAAGTGATCTTGAG
TTCAAATTCCCCGGCAGCCAGGGCCCCGCGGGCGACGCCGAGCACCGCGCGTGGGCCCGA
GAGAGCAAGAGCTTCAACGTCCTCAAGCAGCTGCTCCTGTCGGAAAACTGCGTCCGGGAT
CTGTCCCAGCACAGGAGC---GGCTCCGCCGGGGAGGGCAGGAGGAAGGGACACCGAGGC
GCGGCGGGCGGCGGCAAGCCCGAGCTGAGCATTCCGGCCCTCGACGGGCTGCTGTACGGC
CCCGCGCAGCCCGGCGGCTGCGGG---GACAGCAGGACGGGCCCCGGCCCCCGCCCCGCG
CGGGCCCCGTCCAGCCCC------CCCTTCCCCGAGCCCGGGGGCTGCGCGGGCTCCAGG
CCGGAGCCGGGGCCAGCGAACGGCTGTGCG------GGCGGCGCCGGCGACAAGGGCCCC
ATTAAGTGGGTCATCGCCGACGCGGACAGGAACGGGTACGAGAGGGACTGCCCGCGGCTG
ACCAAAACCAACCCCATCCTCTACTACATGCTGCAGAAA---GGGGGCGGCCCCGTCGCC
GGCCGGGACACGCAGGACAAGGACGCGTGGGGGGAGCCCTCCTCCGCGGAGAGCGTCGCG
CAGGTCACGGTCAAGGAAGAGTTCGTCCCCGCGGCGGAAACCAGGGCGGCCGGCTTCAGC
CTGAGAGGCCCCTACAGCAGCCCCCCGGGGAGGAGCGCCCCTCGCCCGCACAGCGCGAAC
GGGGAGGGGTACGGACTGCTGGGAAACGTGCTGGCCATAAAGAAAGAAGCCGAG
>Elephant|ENSLAFG00000002754|ENSLAFT00000002753
ATGACTCATGGAGAAGAGCTTGGCTCTGATGTGCACCAGGATTCTATTGTTTTAACTTAC
CTAGAAGGATTACTAATGCATCAGGCAGCCGGGGGATCAGGTACTGTGGTCGACAAAAAG
TCTGCTGGTCATGATGAAGAAGATCAGAACTTTAACATTTCTGGCAGTGTTTTTCCTACC
TGTCAGAGTAATGGTCCAGTTCTCAAT---ACACATACATATCAGGGATCCGGCATGCTG
CATCTCAAAAAAGCCAGACTGTTGCAATCTTCTGAGGACTGGAATGCAGCAAAGCGGAAG
AGGCTGTCTGATTCCATCGTAAATTTAAACGTAAAGAAGGAGGCTTTGCTGGCTGGCATG
GTTGACAGTGTGCCTAAAGGCAAACAGGATAGCACATTACTGGCCTCTTTGCTTCAGTCA
TTCAGCTCTAGGCTGCAGACTGTTGCTCTGTCGCAACAAATTAGGCAGAGCCTTAAGGAG
CAAGGGTATGCCCTCAGTCATGACTCTTTAAAAGTGGAGAAAGATTTAAGGTGCTACGGT
GTTGCATCAAGTCACTTAAAAACTTTGTTGAAGAAAAGTAAAGCTAAAGATCAAAAGCCT
GATACCAATCTTCCTGACGTGACTAAAAACCTCATCAGAGATAGGTTTGTAGAG---TCA
CCTCATCCTGTTGGACAGAGTGGAACAAAGGTCATGAGTGAACCCTTGTCGTGTGCTGCG
AGATTACAGGCTGTTGCAAGCATGGTAGAGAAAAGGGCTAGTCCTGCCACCTCACCTAAA
CCTAGTGTTGCGTGTAGCCAGTTAGCATTACTCCTATCAAGTGAAGCCCATTTGCAGCAG
TATTCGCGGGAGCATGCTTTAAAAACACAAAATGCGAATCAAGTGGCAAGTGAAAGACTT
GCGGCCATGGCCAGATTACAGGAAAATGGCCAGAAGGATGCTGGCAGTTTCCAGCTCTCA
AAAGGAATGTCAAGCCATCTTAATGGTCAGGCAAGAACA---TCG---TCAAGCAAACCA
GTCACCAGCAAAAGTAATGCTACAACATTTCAGAGTCCAATGGGTATTGTCCCTTCTTCC
CCCAAAAATTCAGGCTATAAGAACTCACTGGAGAGAAACAATGTAAAACAAGCAGCTAGT
AATAGTTTGCTTTTACATCTTCTTAAGAGCCAGACCATACCTAAGCCAATGAATGGACAC
AGCCATAGTGAGAGAGGAAGCATTTTTGAGGACAGCAGTACACCTACCACTATCGATGAC
TATTCTGATAACAATCCTAGTTTTACA---GATGATAGCAGTGGTGATGAAAGCTCTTAT
TCCAACTGCGTTCCCATAGACCTGTCTTGTAAACATCGAATCGAAAAGCCAGAATCTGAC
CAACCCGTTTCTTTGGATAATTTAACTGAATCCTTGCTAAACACTTGGGATCCAAAAGTC
CCAGATGTAGATATCAAAGAAGATCAAGATACCTCAAAGAATTCTAAACTAAATTCACAC
CAGAAAGTAACACTTCTTCAATTGCTACTTGGCCATAAGAATGAAGAAAATGTGGAAAAA
AATGCCAGTCCTCAGGGAATACCAAGT------GATGTGACAAAGTTCAGTTCACAGAGT
TACACGAGGACTTCTGTAATAGAAAGCCCCAGTACAAATAGGACTGCTACTCCAGCGAGC
ACTCCACCATTACTTACGTCAGCCAAAGCAGAGTCCCCCATCAATCTTTCTCAGCAATCT
CTGGTCATCAGATGGAATTCTCCACCCTATGCCTGCAATACTCAGTCTGAAAAGCTGATG
AATACTGCTTCTAACCACTTGATAGACCTTACAAAACACAAAGAATCGCAAGCAGAGAAA
CCAGTCCAAAATGAAGACGCGCAAAACTCTGCAACTTTCAGTGCCAGTAAGCTGTTACAA
AATTTGGCGCAATGTGGGATGCAGTCATCCATGTTGGTGGAAGAACAGAGACCCAGTAAA
CAGCTGTTAACTGTAAAAGCAGATCAGCCCATAGGTATGATCGATGGGTTAAGTAGTCCT
CTGCTCTCAAATAAAACAAATGCAGTTGAAGAAAATAAAGCATTCGGTAGTCAGTCAGCA
GCTCCTGAACCAGGACTCTGTGGTTCTGAAATAGAGAATTTGCTTGAAAGACGTACCGTC
CTCCAATTGCTCTTGGGGAACCCCAACAAAGGTAAGAGTGAAAAGAAAGAGAAA---ATT
CCTTTAAGAGATGAAATTACTCAGGAACATGCAGATAGAGCTTTAAGTGAACAAATATTG
ATGGTGAAAATAAAATCTGAGCCTTGTGATGACTTACAC---AGTCATAGTACAAATGTG
CACCTGAGCCATGATGCAAAGGGCGGCCCGTTCTTAGGTATGACTCCTGCCACGCAGCGA
AGCGCTGCTGCCTTACCAGCTTCCGAGGACTTTAAGTCAGAGCCCACTTCACCTCAGGAT
TTTTCTTTCTCAAACAATGGTCTGTTAAGTCGATTGCTGAGGCAAAATCAAGAGAGTTAC
CTGACAGATGAGCTGGACAAGAGTCACAGAAACAGTGAACGGACACTTGTAGAATCCAAG
AATCTCTGCATGGTCCCTAAGAAAAGGAAACTTTATACTGAGCCTTTGGAAAATCCATTT
AAAAAGATGAAAACTAACATTGTTGATGCTGCAAACAATCAC------AGTGCTCCAGAG
GTACTATATGGGTCCTGGCTTAACCAGCAAGAGCTGAAATTCAGCAGAAGTGATCTTGAA
TTTAAATATCCCACAGGTCTTGGCCCATCCAGCGACAGTGAACATAGGAGTTGGGCCAGA
GACAGCAAAAGCTTCAATGTTCTGAAGCAATTGCTTCTCTCAGAAAACTGTGTGAGAGAT
TTATCTCAGCACAGGGGT---AACTCTGCCATCGACAGTAAAAAGAAAGGACTCAAAAAT
AATGTGATGGGCAGCAAACCTGAATTCAGCATTTCCTCTTTAAATGGACTGATGTACAAT
ACCACTCCGCCCAACAGCTGCATA---GATAACAGGACATTCTCATATCCAGGGGTTGTA
AAAATGCCTGTGAGTCCT------CTTTTCCCTGAGCATTTAGGCTATGCGGGGTCGAGA
CCCGAATCTGGACTTTTGAATGGTTGTTCA------GTG---CCCAGTGAGAAGGGGCCC
ATTAAGTGGGTTATCACAGATGTGGATAAGAATGAATATGAAAAAGACTCCCCAAGACTG
ACCAAAACTAACCCAATACTGTATTACATGCTTCAAAAA---GGAGGCAATTCTGTTACC
AGTCGAGAAACACAGGACAAGGACATTTGGAGGGGACCTTCCTGTGCCGAAAGTGTCTCA
CAGATTACAGTCAAAGAAGAGTTACTTCCTACAGCAGAAACTAAAGCTTCTTTCTTTAAT
TTAAGAAGCCCTTACGATAGCCATAGGGGAAATAATGCTTCTGGCCCACACAGCGCAAAT
GGAGACGTTTACGGACTTCTGGGAAACGTGCTAACAATAAAAAAAGAATCAGAC
>Bowhead|bmy_13972T0
ATGACTCATGGAGAAGAGCTTGGCTCTGATGTGCACCAGGATTCTATTGTTTTAACTTAC
CTAGAAGGATTACTAATGCATCAGGCAGCAGAGGGATCAGGTACTGCCATCGACAGAAAG
TCTGCTGGCTGTAATGAAGAAGATCAGAACTTTCACATTTCTGGTAATGCATATCCCACC
TGTCAAAGTAATGGTCCAGTTCTCAAT---ACACATACATATCAGGGATCTGGCATGCTG
CATCTCAAAAAAGCCAGACTCTTGCAGTCTTCTGAGGATTGGAATGCAGCGAAGCGGAAG
AGGCTGTCTGATTCCATCGTAAATTTAAACGTAAAGAAGGAAGCTTTGCTGGCTGGCATG
GCTGACAGTGTGCCCAAAGGCAAACAGGATAACACGGTACTGGCCTCTTTGCTTCAGTCG
TTCAGCTCTAGGCTGCAGACTGTTGCTCTGTCACAACAGATTAGGCAGAGCCTCAAGGAG
CAAGGATACGCCCTCAGTCATAACTCTCTAAAAGTGGAGAAAGATTTAAGGTGCTACGGT
GTCGCATCAAGTCACTTAAAAACTTTGCTGAAGAAAAGTAAAGCTAAAGATCAGAAGCCT
GACACCAGTCTCCCTGACGTAACTAAGAACCTCATCAGAGATAGGTTCRTAGAG---TCA
CCTCATCATGTGGGACAGAGTGGCACAAAGGTCATGAGTGAGCCCTTGTCATGTGCTGCA
AGATTACAGGCTGTCGCAAGCATGGTGGAAAAGAGGGCTAGTCCTGCCACTTCACCCAAA
CCAAGTGTTGCTTGTAGCCAATTAGCATTACTCCTTTCAAGCGAAGCCCATTTACAGCAG
TATTCTCGAGAACACGCTTTAAAAACACAAAATGCAAATCAGGCGGCAAGTGAAAGACTT
GCTGCTATGGCCAGATTACAAGARAATGGCCAGAAGGATGTGGGCAGTTTCCAATTCTCT
AAAGGAATGTCGAGCCATCTTAATGGTCAGGCAAGAGCA---TCA---TCAAACAAACTA
ATGGCTAGCAAAAGT------ACAACATTTCAAAATCCGATGGGTATTGTTCCTTCTCCC
CCCAAAAATGCAGGCTATAAGAACTCACTGGAAAGAAGCAATGCAAAACAAGCTGCTAAT
AACAGTTTGCTTTTACATCTTCTTAAAAGCCAGACCACACCTAAGCCAATGAACGGACAC
AATCAGAGTGAGAAAGGAAGCCTTTTTGAGGAGGGCAGTACACCTACAACGATTGATGAA
TACTCAGATAACAATCCTAGTTTTACA---GATGATAGCAGTGGTGATGAAAGTTCATAT
TCCAACTGTGTTCCCATAGACTTGTCTTGCAAACACCGAATCGAAAAACCAGAACCTGAC
CGGCCTGTTTCTCTGGATAACTTAACTCAGTCCTTGCTAAACACTTGGGATCCAAAAGTC
CCCGAAGTAGACATCAAAGAAGATCAAGATACCTCAAAGAATTCTAAGCTAAATGCGCAC
CAGAAAGTAACCCTTCTTCAGTTGCTACTTGGCCATAAGAATGAAGAAAATGTAGAAAGA
AACAGCAGCCCTCAGGAACCACACAGT------GATGGGACAAAGTTCAGCACACATAAT
TACACGCGGACTTCTGTCATAGAAAGCCCTAGTACCAGCAGGACT---ACTCCAGTGAGC
ACTCCACCATTACTTGCATCCACCAAAGCCGAGTCTCCCATCAACCTTTCCCAACACTCT
CTGGTCATCAAATGGAATTCCCCACCGTATGCCTGTGGCCCTCAGTCTGAAAAGCCAGCG
AATACCGCATCGAACCACTTGATGGACCTTACAAAAAGCAAAGAATCGCAAGGGGAGAAA
CCAGTCCAAAATGAAGGCACGCAGAACTCTGCCACTTTCAGTGCCAGTAAACTGTTACAA
AATCTAGCGCAATGTGGAATGCAGTCTTCCGTGTCAGGGGAAGAGCAGAGACCCAGTAAA
CAGCTGCTGAGTGTAAACACAGAGAAACCTACAGGTATGACTGATAGACTAAATAGCCCT
CTGCTCTCAAATAAAACAAATGCAGTTGAAGAAAATAAAGCATTTGGCAGTCACGCAACA
GGTCCTGAACCAGGACTCTCTGGTTCTGAAATAGAAAATCTGCTTGAAAGGCGCACCGTC
CTCCAGTTGCTGCTGGGAAACCCCAACAAAGGGAAGCCCGAAAAGAAAGAGAAG---ATG
CCCTTAAGAGATGAAAGTACTCAGGAACATACAGATAGAGCTTTAAGTGAACAAATACTG
ATGGTGAAAATAAAATCTGAGCCTTGCGATGACTTGCAT---ACGCATACCACAAATGTG
CCCTTGAGCCACGACGCTCAGGGCGCCCCCTTCTTAGGCGTGGCTCCTGCCTTGCCGGGA
AGCACAGCTGTCTTACCAGCATCCGAGGACTTCAAATCGGAGCCCGTCTCACCTCAGGAT
TTTTCTTTCTCTAAGAACGGTCTGCTAAGTCGACTGCTGAGACAAAACCAAGAGAGTCAC
CTGGCTGATGACCTGGACAGCAGTCACAGAAATAGTGAACTGACACTTCTAGAATCAAAG
AATCTTTGCATGGTCCCTAAGAAAAGGAAGCTTCATACTGAGCCGTTAGAAAATCCATTT
AAAAAGATGAAAAATAACATAGTCGATGCTGCAAACAGCCAC------AGTGCCCCGAAG
GTGCTGTATGGGTCCTTGCTTAACCAGCAAGAGCTGAAGCTTAGCAGAAATGATCTTGAG
TTTAAATATCCTGCCAGTCATGGTTCAGCCAGTGAAAGTGAGCCCAGGAATTGGGCCAGA
GAGAGCAAAAGCTTCAACGTTCTGAAACAGCTGCTTCTCTCGGAAAACTGTGTGAGAGAT
TTGTCTCAGCACAGGAGT---AACTCTGTCGTCGACAGTAAAAAAAAAGGACACAGAAAC
AGTGTGACCAATAGCAAGCCTGAATTCAGCGTTTCTTCTTTAAACGGACTGATGTACAGT
GCTGCTCAGCCCAGCAGCTGCATG---GGCCACAGGACATTTCCATACCCAGGTGTAGGA
AAGCCTCCTGTGAGCCCC------CCTTTCCCTGAGCACTTGGGCTGCGCAGGATCTAGA
CCAGAACCTGGGCTTGCGAATGGGTGTTCC------GTG---CCCAGTGAGAAGGGACCC
ATCAAGTGGGTTATCACAGATGTGGATAAGAGTGAGTATGAGAAAGACTCTCCGAGACTG
ACCAAAACTAACCCAATACTGTATTACATGCTCCAGAAA---GGAGGCAATTCTGTTACC
AGTCGAGAAACACAGGACAAGGACATTTGGAGGGAGCCTTCATCTGCTGAAAGTATCTCA
CAGGTTACAATCAAAGAAGAGCTACTTCCTGCTGCAGACACTAAAGCTTCTTTCTTTAAT
TTAAGAAGCACTTACAATAGCCATATGGGAAATAACGCCTCTCGCCCACACAGTGCAAAT
GGAGAAGTTTATGGACTTCTGGGAAACATGCTAACAATAAAAAAGGAATCAGAA
>Minke|BACU000083
ATGACTCATGGAGAAGAGCTTGGCTCTGATGTGCACCAGGATTCTATTGTTTTAACTTAC
CTAGAAGGATTACTAATGCATCAGGCAGCAGAGGGATCAGGTACTGCCATCGACAGAAAG
TCTGCTGGCTGTAATGAAGAAGATCAGAACTTTAACTTTTCTGGTAATGCATTTCCCACC
TGTCAAAGTAATGGTCCAGTTCTCAAT---ACACATACATATCAGGGATCTGGCATGCTG
CATCTCAAAAAAGCCAGACTCTTGCAGTCTTCTGAGGACTGGAATGCAGCGAAGCGGAAG
AGGCTGTCTGATTCCATCGTAAATTTAAACGTAAAGAAGGAAGCTTTGCTGGCTGGCATG
GCTGACAGTGTGCCTAAAGGCAAACAGGATAACACGGTACTGGCCTCTTTGCTTCAGTCG
TTCAGCTCTAGGCTGCAGACTGTTGCTCTGTCACAACAGATTAGGCAGAGCCTCAAGGAG
CAAGGATACGCCCTCAGTCATAACTCTCTAAAAGTGGAGAAAGATTTAAGGTGCTACGGT
GTCGCATCAAGCCACTTAAAAACTTTGCTGAAGAAAAGTAAAGCTAAAGATCAGAAGCCT
GACACCAGTCTCCCTGACGTAACTAAGAACCTCATCAGAGATAGGTTCGTAGAG---TCA
CCTCATCATGTGGGACAGAGTGGCACAAAGGTCATGAGTGAGCCCTTGTCATGTGCTGCA
AGATTACAGGCTGTCGCAAGCATGGTGGAAAAGAGGGCTAGTCCTGCCACTTCACCCAAA
CCAAGTGTCGCTTGTAGCCAGTTAGCATTACTCCTTTCAAGCGAAGCCCATTTACAGCAG
TATTCTCGAGAACACGCTTTAAAAACACAAAATGCAAATCAGGCGGCAAGTGAAAGACTT
GCTGCTATGGCCAGATTACAAGAAAATGGCCAGAAGGATGTGGGCAGTTTCCAATTCTCA
AAAGGAATGTCGAGCCATCTTAATGGTCAGGCAAGAGCA---TCA---TCAAACAAACTA
ACGGCTAGCAAAAGT------ACAACATTTCAAAATCCGATGGGTATTGTTCCTTCTCCC
CCCAAAAATGCAGGCTATAAGAACTCACTGGAAAGAAGCAATGCAAAACAAGCTGCTAAT
AACAGTTTGCTTTTACATCTTCTTAAAAGCCAGACCACACCTAAGCCAATGAACGGACAC
AATCAGAGTGAGAAAGGAAGCCTTTTTGAGGAGGGCAGTACACCTACAACGATTGATGAA
TACTCAGATAACAATCCTAGTTTTACA---GATGATAGCAGTGGTGATGAAAGTTCCTAT
TCCAACTGTGTTCCCATAGACTTGTCTTGCAAACACCGAATCGAAAAACCAGAACCTGAC
CGGCCTGTTTCTCTGGATAACTTAACTCAGTCCTTGCTAAACACTTGGGATCCAAAAGTC
CCCGAAGTAGATATCAAAGAAGATCAAGATACCTCAAAGAATTCTAAGCTAAATGCGCAC
CAGAAAGTAACCCTTCTTCAGTTGCTACTTGGCCATAAGAATGAAGAAAATGTAGAAAGA
AACAGCAGCCCTCAGGAACCACACAGT------GATGGGACAAAGTTCAGCACACATAAT
TACACGCGGACTTCTGTGATAGAAAGCCCTAGTACCAGCAGGACT---CCTCCGGTGAGC
ACTCCACCGTTACTTGCATCCACCAAAGCCGAGTCTCCCATCAACCTTTCCCAACACTCT
CTGGTCATCAAATGGAATTCCCCACCGTATGCCTGTGGCCCTCAGTCCGAAAAGCCAGCG
AATACCGCATCGAACCACTTGATGGACCTTACAAAAAGCAAAGAATCGCAAGGGGAGAAA
CCAGTCCAAACTGAAGGCACGCAAAACTCTGCCACTTTCAGTGCCAGTAAACTGTTACAA
AATTTAGCGCAATGTGGAATGCAGTCTTCCGTGTCGGGGGAAGAGCAGAGACCCAGTAAA
CAGCTGCTGAGTGTAAACACAGAGAAACCTACAGGTATGACTGACAGACTAAATAGCCCT
CTGCTCTCAAATAAAACCAATGCAGTTGAAGAAAATAAAGCATTCGGCAGTCACGCAACA
GGTCCTGAACCAGGACTCTCTGGTTCTGAAATAGAAAATCTGCTTGAAAGGCGCACCGTC
CTCCAGTTGCTGCTGGGAAACCCCAACAAAGGGAAGCCCGAAAAGAGAGAGAAG---ATG
CCCTTAAGAGATGAAAGTACTCAGGAACATACAGATAGAGCTTTAAGTGAACAAATACTG
ATGGTGAAAATAAAATCCGAGCCTTGCGATGACTTGCAT---ACGCGTACCACAAATGTG
CCCTTGAGCCACGGCGCGCAGGGCGCCCCCTTCTCAGGCGTGGCTCCTGCCTTGCCAGGA
AGCACAGCCGTCTTACCAGCATCCGAGGACTTCAAATCGGAGCCCGTCTCACCTCAGGAT
TTTTCTTTCTCTAAGAACGGTCTGCTGAGTCGACTGCTGAGACAAAACCAAGAGAGTCAC
CTGGCTGATGACCTAGACAGCAGTCACAGAAATAGTGAACTGACACTTCTAGAATCAAAG
AATCTTTGCATGGTCCCTAAGAAAAGGAAGCTTCACACTGAGCTGTTAGAAAATCCATTT
AAAAAGATGAAAAATAACATAGTCGATGCTGCAAACAGCCAC------AGTGCCCCGAAG
ATGCTGTATGGGTCCTTGCTTAACCAGCAGGAGCTGAAGCTTAGCAGAAACGAGCTTGAG
TTTAAATATCCTGCCAGACATGGTTCAGCCAGTGAAAGTGAGCACAGGAATTGGGCCAGA
GAGAGCAAAAGCTTCAACGTTCTGAAACAGCTGCTTCTCTCGGAAAACTGTGTGAGAGAT
TTGTCTCAGCACAGGAGT---AACTCTGTCGTCGACAGCAAAAAAAAAGGACACAGAAAC
AGTGTGACCAACAGCAAGCCTGAATTCAGTGTTTCTTCTTTAAACGGACTGATGTACAGT
GCTGCTCAGCCCAGCAGCTGCATG---GGCCACAGGACATTTCCATACCCAGGTGTAGGA
AAGCCTCCTGTGAGCCCC------CCTTTCCCTGAGCACTTGGGCTGCGCAGGGTCTAGA
CCAGAACCTGGGCTTGCGAATGGGTGTTCC------GTG---CCCAGTGAGAAGGGACCC
ATCAAGTGGGTTATCACAGATGTGGATAAGAGTGAGTATGAGAAAGACTCTCCGAGACTG
ACCAAAACTAACCCAATACTGTATTACATGCTCCAGAAA---GGAGGCAATTCTGTTACC
AGTGGAGAAACACAGGACAAGGACATTTGGAGGGAGCCTTCATCTGCTGAAAGTATCTCA
CAGGTTACAATCAAAGAAGAGCTACTTCCTGCTGCAGAAACTAAAGCTTCTTTCTTTAAC
TTAAGAAGCACTTACAATAGCCATATGGGAAGTAACGCCTCTCGCCCACACAGTGCAAAT
GGAGAAGTTTATGGACTTCTGGGAAACATGCTAACAATAAAAAAGGAATCAGAA
