# Supplementary material for: Insights into the Evolution of Longevity from the Bowhead Whale Genome
Source: Cell Rep. 2015 Jan 6;10(1):112–22. doi: 10.1016/j.celrep.2014.12.008 (PMC4536333; doi:10.1016/j.celrep.2014.12.008)
Supplement: Supplemental Folder 2. Species Used in the Analysis of Selective Pressure Variation, Single-Gene Orthologous Families Tested, Likelihood Ratio Tests, MAKER Parameters, and Full Assembly and Read Usage Data, Related to Experimental Procedures [file mmc3.zip › Tested SGOs/reciprocal_group_3583.2.fas]

>Gibbon|ENSNLEG00000015430|ENSNLET00000019660
ATGCGAACACAAGTATATGAGGGGTTG------------------------TGTAAAAAT
TATTTTTCTCTTGCTGTACTA------------CAA---GATAGAATCAAACTGCTTTTT
TTCGACATACTGGTTTTT------------------------------------------
---------------CTTTCTCTT------------TTTCTTCTCTTT------------
------CTTCTA------TTTCTTGTGGATATTATGGCTAATAACACAACAAGTTTAGGG
AGTCCATGGCCAGAAAACTTTTGGGAGGGCCTTATCACGTCCTTCACCGTATCCATGGCA
ATCGGGCTGGTACTTGGAGGATTTATTTGGGCTGTGTTCATTTGTTTGTCTCGAAGAAGA
AGAGCTAGTGCTCCCATCTCACAGTGGAGTTCAAGCAGGAGATCTAGGTCTTCTTACACC
CATGGCCTCAACAGAACTGGATTTTACCGCCACAGTGGCTGTGAACGTCGAAGCAATCTC
AGCCTGGCCAGTCTCACTTTCCAGCGACAAGCTTCCCTGGAACAAGCAAATTCCTTTCCA
AGAAAATCAAGTTTCAGAGCTTCTACTTTCCATCCCTTTCTGCAATGTCCACCACTTCCT
GTGGAAACTGAGAGTCAGCTGGTGACTCTCCCTTCTTCCAATATCTCTCCCACCATCAGC
ACTTCCCACAGTCTGAGCCGTCCTGGTTAC---TGGTCCAGTAACAGTCTTCGAGTGGGC
CTTTCAACACCA---CCCCCACCTGCCTATGAGTCCATCATCAAGGCATTCCCAGATTCC
>Gorilla|ENSGGOG00000016602|ENSGGOT00000016652
---ATGACACAAGTATATGAGGGGTTG------------------------TGTAAAAAT
TATTTTTCTCTTGCTGTACTA------------CAAAGAGATAGAATCAAACTGCTTTTT
TTCGACATACTGGTTTTT------------------------------------------
---------------CTTTCTGTT------------TTTCTTCTCTTT------------
------CTTCTA------TTTCTTGTGGATATTATGGCTAATAACACAACAAGTTTAGGG
AGTCCATGGCCAGAAAACTTTTGGGAGGACCTTATCATGTCCTTCACCGTATCCATGGCA
ATCGGGCTGGTACTTGGAGGATTTATTTGGGCTGTGTTCATTTGTCTGTCTCGAAGAAGA
AGAGCCAGTGCTCCCATCTCACAGTGGAGTTCAAGCAGGAGATCTAGGTCTTCTTACACC
CACGGCCTCAACAGAACTGGATTTTACCGCCACAGTGGCTGTGAACGTCGAAGCAACCTC
AGCCTGGCCAGTCTCACCTTCCAGCGACAAGCTTCCCTGGAACAAGCAAATTCCTTTCCA
AGAAAATCAAGTTTCAGAGCTTCTACTTTCCATCCCTTTCTGCAATGTCCACCACTTCCT
GTGGAAACTGAGAGTCAGCTGGTGACTCTCCCTTCTTCCAATATCTCTCCCGCCATCAGC
ACTTCCCACAGTCTGAGCCGTCCTGACTAC---TGGTCCAGTAACAGTCTTCGAGTGGGC
CTTTCAACACTG---CCCCCACCTGCCTATGAGTCCATCATCAAGGCATTCCCAGATTCC
>Guinea_Pig|ENSCPOG00000002137|ENSCPOT00000002165
------------------------------------------------------------
------------------------------------------------------------
------------------------------------------------------------
------------------------------------------------------------
------------CTTTTCTTTCTTATGGATATTATGGCTAATAACACAACTTCA---GAG
ATTTTGTGGCCAGAGAACTTTTGGGATAACCTCATAACTGCCTTCACGGTCTCCATGGCC
ATCGGGCTGGTCCTGGGCGGGCTCCTCTGGGCGCTGCTGGTGTGCCTGTCTCGCAGGAGA
---GCCAGCGCGCCCATCTCGCAGTGGAGCTCGGGCCGCCGCTCGCGGGCTGCCCACAGC
CACGGGCTC---CGGACTGGATTCTACCGCCACAGCGGCTGCGAGCGGCGCAGCAACCTC
AGCCTGGCCAGCCTCACCTTCCAGCGCCAAGCTTCCATGGAGTTAGCCAACTCCTTCCCG
AGGAAGTCAAGCTTCAGGGGCTCCACTTTCCACCCGTTTCTGCAGTGTCCGCCGCTCCAC
GTGGAAACGGACAGTCAGCTGATGACCCTGCCTGCACCCAGCTCCTCCGCGCCCGTGGGC
ACCGCGCGCAGCTCGGGGCGGCCGGATTTCCACTGGAGCAGC------------------
CTCGCCCCGCCG---CCCCCGCCGGCCTACGAGTCCATCATCAAGGCCTTTCCAGACTCC
>Horse|ENSECAG00000015960|ENSECAT00000016707
ATGCAAACACAAGTATATGAGGGGTTG------------------------TGTGAAAAT
TATTTTTCTCTC------------------------------------------------
------------------ACTAACCACAAAGACACAGAATCAAAGTGCTTCTTTTGGACA
GACTGGCTTTTCTGTTTTTCT------------------------------TTTTTCCTT
CTCTCTCTTCTA------TTTCTTGTGGATATTATGGCTAATAACACAACAAGTTTAGAC
ATTTCATGGCCAGAAAACTTTTGGGAGGATCTTATAATGTCCTTCACAGTGTCCATGGCA
ATTGGACTCGTCCTTGGAGGGTTGATTTGGGCTCTGTTTGTCTGTTTGTCTCGAAGAAGG
---GCCAGCGCCTCCATCTCACAGTGGAGCTCAAGCCGGCGACCTAGGTCTTCTTACACC
CATGGCCTCAACAGAACTGGATTTTACCGCCACAGTGGCTGCGAACGTCGGAGCAACCTC
AGCTTGGCTAGTCTCACTTTCCAGCGACAAGCTTCCCTGGAACAAGCAAATTCCTTTCCA
AGAAAATCAAGCTTCAGGGCTTCAACTTTCCATCCCTTTCTGCAAAGCCCACCACTTCCT
GTGGAAACTGACAGTCAGCTGATGACTCTCCCTTCTTCCAATACCTCCCCTACCGTCAAC
ACATCCCACAGTCTGAGCCGTCCTGATTTCCACTGGTCCAGTAACAGTCTTCGAATTGGC
CTTTCAACACCA---CCCCCACCTGCCTATGAGTCCATCATAAAGGCATTCCCAGATTCC
>Mouse|ENSMUSG00000046916|ENSMUST00000051809
------------------------------------------------------------
------------------------------------------------------------
------------------------------------------------------------
------------------------------------------------------------
---------------------------------ATGGCTAATAACACCACGAGCTTAGGG
AGTCCTTGGCCAGAAAACTTTTGGGAGGACCTTATAATGTCCTTCACCGTATCCGTGGCG
ATTGGGCTTGCAATCGGAGGATTTCTCTGGGCGCTGTTCGTTTTTCTGTCTCGAAGAAGA
AGAGCCAGTGCACCCATTTCGCAGTGGAGTCCCACCAGGAGACCCAGGTCTTCCTACAAC
CACGGCCTCAACAGGACTGGGTTCTACCGCCACAGTGGCTATGAACGGCGAAGCAACCTC
AGCCTGGCCAGCCTCACTTTCCAGAGACAAGCTTCCATGGAGCTGGTCAACTCCTTCCCA
AGGAAATCAAGCTTTAGGGCTTCGACTTTCCATCCCTTCCTGCAATGCCCACCACTTCCG
GTGGAAACGGAGAGTCAGCTGATGACCCTGTCTGCCTCCACCACCCCTTCCACCCTCAGC
ACCGCACACAGCCCGAGCCGGCCAGACTTCCGCTGGTCCAGCAACAGCTTGCGGATGGGC
CTTTCCACACCG---CCCCCACCTGCCTATGAATCCATCATAAAGGCATTTCCCGATTCC
>Opossum|ENSMODG00000008518|ENSMODT00000010796
------------------------------------------------------------
------------------------------------------------------------
------------------------------------------------------------
------------------------------------------------------------
------------------TTTCTTATGGATATTATGGCTAAAAATGCAACTATTTTAGAG
AGTCCATGGCCTGAAAATTTCTGGGATGATCTTATAATGTCTTTCACTGTGTCCATGGCC
ATTGGACTTGTTATTGGAGGTATCATCTGGGCACTGCTTGTTTGTCTGTCCAGACGAAGA
---GCTAGTGCCCCTATCTCCAGATGGAGTTCAAGCCGTCGTTCCAGACCT---TATTCC
CACAGTCTCAACAGGACTGGATTTTATCGTCACAGTGGCTGTGAACGTCGCAGCAACCTC
AGCTTGGCCAGTCTCACTTTCCAGCGGCAAGCTTCTTTGGAACAAGCCAATTCCTTTCCT
AGGAAATCAAGCTTCCGGGCATCTACCTTTCATCCTTTCTTACAGTGTCCTCCACTACCT
GTAGAAACTGATAGTCAACTAATGACTCTTCCTTCCACCAATACCTCCCCAATCATCAAT
ACCACCCACAGTTTGAGCCGTCCTGACTTTCATTGGTCTAACAACAGTCTTCGTGTTGGT
CTTTCAACTCAAACTCCTCCACCAGCTTATGAGTCTATTATAAAGGCATTCCCAGATTCT
>Orangutan|ENSPPYG00000017114|ENSPPYT00000019919
ATGCGAACACAAGTATATGAGGGGTTG------------------------TGTAAAAAT
TATTTTTCTCTTGCTGTACTA------------CAAAGAGATAGAATCAAACTGCTTTTT
TTCGACATACTGGTTTTT------------------------------------------
---------------CTTTCTCTT------------TTTCTT------------------
------CTTCTA------TTTCTTGTGGATATTATGGCTAATAACACAACAAGTTTAGGG
AGTCCATGGCCAGAAAACTTTTGG------------------------------------
------------------------------------------------------------
------------------------------------------------------------
------------------------------------------------------------
------------------------------------------------------------
------------------------------------------------------CTTCCT
GTGGAA---GAGAGTCAGCTGGTGACTCTCCCTTCTTCCAATACCTTTCCCACCATCAGC
ACTTCCCACAGTCTGAGCCGTCCTGATTAC---TGGTCCAGTAACAGTCTTCGAGTGGGC
CTTTCAACACCG---CCCCCACCTGCCTATGAGTCCATCATCAAGGCGTTCCCAGATTCC
>Platypus|ENSOANG00000001060|ENSOANT00000001690
------------------------------------------------------------
------------------------------------------------------------
------------------------------------------------------------
------------------------------------------------------------
------------------------------------------------------------
---------------------TCAGATGATCTGATAATGTCCTTCACAGTGTCTGTGGCC
ATCGGGCTGGTGATAGGAGGGATAATCTGGGCTCTGCTGTTCTGCCTATCCCGCCGCCGA
---GCCAGTGCCCCCATTTCGCAGTGGAGCTCCAGCCGGCGTACCAGACCCGCTCATGGC
CACAGTCTCAACAGGACCGGATTCTACCGGCACAGCGGTTGCGAGCGGAGGAGCAACCTC
AGCCTGGCCAGTCTCACCTTTCAGCGGCAGGCTTCTCTGGACCAAACCAATTCTTTCCCA
AGGAAATCCAGCTTCCGGGCCTCCACCTTCCACCCCTTCTTGCAATGCCCACCGCTCCCC
GTGGAAACCGACAGTCAACTGGTGACTCTTCCATCCACCAACACCTCCCCCGTCATCAAC
CCCACCCACAGTCTGAGCCGCCCAGAGTTCCACTGGTCCAATAACAGTCTCCGGATTGGC
CATGCCACACAGACTCCTCCTCCTGCCTACGAGTCCATCATCAAAGCATTTCCAGATTCT
>Rabbit|ENSOCUG00000017753|ENSOCUT00000024654
------------GTATATGAGGGCTTG------------------------TGTGAAAAT
TATTTTTCCCTTGCTTACATT------------CAAACT---------------------
------------------------------------------------------------
---------------GCTTCTCTTGGGCATACTGGCTTTTCTTTCTTT------------
------CTTCTC------TTTCTTGTGGATATTATGGCTAATAACACAACAAGTTTAGGG
AGTCCATGGCCAGAAAACTTTTGGGAGGACCTTATAATGTCCTTCACTGTATCCATGGCA
ATTGGGCTTGTCATGGGAGGATTTATTTGGGCCCTGTTTGTTTGTCTTTCTCGAAGAAGA
---GCCAGTGCCCCCATCTCACAATGGAGTTCCAGTAGGCGATCAAGGTCTTCCTACACC
CATGGCCTCAACAGAACTGGATTTTATCGCCACAGTGGCTGTGAACGTCGAAGCAACCTT
AGCTTGGCCAGTCTCACTTTCCAGCGGCAAGCTTCCCTGGACCAAGCAAACTCTTTTCCA
AGAAAATCAAGCTTCAGGGCGTCTACGTTCCACCCCTTTCTGCAATGTCCACCACTTCCT
GTGGAAACTGATAGCCAGCTGATGACCCTCCCTTCCTCCAGTACCTCTCCCACCATCACT
GCCTCCCACAGTCTGAGCCGTCCTGATTTCCACTGGTCCAGTAGTAATCTTCGAGGCAGC
CTCGCAACACCA---CCACCACCCGCCTATGAGTCTATCATCAAAGCATTCCCTGATTGC
>Rat|ENSRNOG00000018858|ENSRNOT00000025616
------------------------------------------------------------
------------------------------------------------------------
------------------------------------------------------------
------------------------------------------------------------
---------------------------------ATGGCTAATAACACCACGAGTTTAGGG
AGTCCTTGGCCAGAAAACTTTTGGGAGGACCTTATAATGTCCTTCACTGTATCTGTGGCT
ATTGGGCTCGCAATTGGAGGATTTCTCTGGGCGCTGTTCGTTTTTCTGTCGCGAAGAAGA
AGAGCCAGTGCGCCCATCTCACAGTGGAGTCCTACCAGGAGACCCAGGTCTTCCTACAAC
CACGGCCTCAGCAGGACAGGGTTCTACCGCCACAGTGGCTGTGAACGGAGAAGCAACCTC
AGCCTGGCCAGCCTCACTTTCCAGAGACAAGCTTCCCTAGAGCTGGCAAATTCCTTCCCC
AGGAAATCAAGCTTCAGGGCTTCGACTTTCCATCCCTTCCTGCAATGCCCACCACTTCCC
GTGGAAACCGAGAGTCAGCTGATGACTCTGCCTGCCTCCACCACCCCATCCACCATCAGC
ACCGTACACAGTCCGAGCCGGCCAGACTTCCGCTGGTCCAGCAACAGTTTGCGGATGGGC
CTTTCCACACCA---CCCCCACCTGCCTATGAATCCATCATAAAGGCATTTCCCGATTCC
>Macaque|ENSMMUG00000019073|ENSMMUT00000026797
ATGCCAACACAAGTATATGAGGGGTTG------------------------TGTAAAAAT
TATTTTTCTCTTGCTGTACTA------------CAAAGACATAGAATCGAACTGCTTTTT
TTCGACATACTGATTTTT------------------------------------------
---------------CTTTCTCTT------------TTTCTTCTCTTT------------
------CTTCTA------TTTCTTGTGGATATTATGGCTAATAACACAACAAGTTTAGGG
AGTCCATGGCCAGGAAACTTTTGGGAGGACCTTATCATGTCCTTCACCGTATCCATGGCA
ATCGGGCTGGTACTTGGAGGATTTATTTGGGCTGTGTTCATTTGTCTGTCTCGAAGAAGA
AGAGCCAGTGCTCCCATTTCACAGTGGAGTTCAAGCAGGAGATCTAGGTCTTCTTACTCC
CATGGCCTCAACAGAACTGGATTTTACCGCCACAGTGGTTGTGAACGTCGCAGCAACCTC
AGCCTGGCCAGTCTCACTTTCCAGCGACAAGCTTCCCTGGAACAAGCAAATTCCTTTCCA
AGAAAATCAAGTTTCAGAGCTTCTACTTTCCATCCCTTTCTGCAATGTCCACCACTTCCT
GTGGAAACTGAGAGTCAGCTGGTGACTCTCCCTTCTTCCAGTATCTCTCCCACCATCAGC
ACTTCCCACAGTCTGAGCCGTCCTGATTAC---TGGTCCAGTAACAGTCTTCGAGTGGGC
CTTTCAACACCG---CCCCCACCTGCCTATGAGTCCATCATCAAGGCGTTCCCAGATTCC
>Marmoset|ENSCJAG00000012833|ENSCJAT00000024874
ATGCGAACACAAGTATATGAGGGATTG------------------------TGTAAAAAT
TATTTTTCCCTTGCTGTACTA------------CAAAGACATAGAATCAAACTGCCTTTT
TTTGACATACTGGTTTTT------------------------------------------
---------------CTTTCTCTT------------TTTCTTCTCTTT------------
------CTTCTA------TTTCTTGTGGATATTATGGCTAATAACACAACAAGTTTAGGG
AGTCCATGGCCAGAAAACTTTTGGGAGGACCTTATCATGTCCTTCACCATATCCATGGCA
ATCGGGCTGGTACTTGGAGGATGTATTTGGGCTGCTTTCATTTTTGTGTCTCGAAGAAGA
AGAGCCAGTGCTCCCATCTCACAGTGGAGTTCAAGTAGGAGATCTAGGTCTTCTTACACC
CATGGCCTCAACAGAACTGGATTTTACCGCCACAGTGGCTGTGAACGTCGAAGCAACCTC
AGCCTGGCCAGTCTCACTTTCCAGCGACAAGCTTCACTGGAACAAGCAAATTCCTTTCCA
AGAAAATCAAGTTTCAGAGCTTCTACTTTCCATCCCTTTCTACAATGTCCGCCACTTCCT
GTGGAAACTGAGAGTCACCTGGTGACTCTTGCTTCTTCCAGTATCTCTCCCACCATCAGC
ACTTCCCACAGTCTGAGCCGTCCTGATTTCCACTGGTCCAGTAACAGTCTTCGAGTGGGC
CTTTCAACCCCA---CCCCCACCTGCCTATGAGTCTATCATCAAAGCATTCCCAGATTCC
>Microbat|ENSMLUG00000014235|ENSMLUT00000014236
------------------------TTGAGTATAAAAGCAGGAAACATGATGTGTGGAAAT
TATTTTTCTCTTGCGGAACCA------------CAAAGA---------------------
------------------CAGAATCAA---------------------------------
------------AGTGCTTCTTTTGGCCACGCTGGCTTTTCTCTCTTTCTCTTCTTTCTC
CTCTCTCTTCTA------TTTCTGGTGGATACTATGGCTAATAACACAACAAGTTTAGGA
AGTCCGTGGCCAGAAAACTTTTGGGAGGATCTTATCATGTCCTTCACAGTGTCCATGGCT
ATCGGGCTCGTGATCGGAGGATTTATTTGGGCTCTGTTTGTCTGTTTGTCTCGAAGAAGA
---GCGAGTGCCCGCATCTCCCATTGGAGTTCAAGTCGGCGACCTAGGTCTTCTTACAAT
CACGGCCTCAACAGGCCCGGATTTTACCGCCACAGTGGCTACGAACGCCGCAGCAACCTC
AGCCTGGCCAGTCTCACCTTCCAGCGGCAGGCTTCCCTGGAACAAGGCAATTCCTTTCCA
AGAAAATCAAGCTTCAGGGCTTCAACCTTCCATCCATTTCTGCAAAGTCCACCGCTTCCC
GTGGAGACTGACAGTCAGGTGATGACTCTGCCCTCTTCCCCGACCTCCCCCACCATCCTC
ACCGCTCACAGCCTGAGGCGCCCCGATTTCCACTGGTCCAGCAGCAGCCTTCCAGTGGGC
CTTTCCCCACCG---CCTCCGCCCACCTACGAGTCCATCATAAAGGCATTCCCAGATTTC
>Human|ENSG00000120279|ENST00000367245
ATGCGAACACAAGTATATGAGGGGTTG------------------------TGTAAAAAT
TATTTTTCTCTTGCTGTACTA------------CAAAGAGATAGAATCAAACTGCTTTTT
TTCGACATACTGGTTTTT------------------------------------------
---------------CTTTCTGTT------------TTTCTTCTCTTT------------
------CTTCTA------TTTCTTGTGGATATTATGGCTAATAACACAACAAGTTTAGGG
AGTCCATGGCCAGAAAACTTTTGGGAGGACCTTATCATGTCCTTCACTGTATCCATGGCA
ATCGGGCTGGTACTTGGAGGATTTATTTGGGCTGTGTTCATTTGTCTGTCTCGAAGAAGA
AGAGCCAGTGCTCCCATCTCACAGTGGAGTTCAAGCAGGAGATCTAGGTCTTCTTACACC
CACGGCCTCAACAGAACTGGATTTTACCGCCACAGTGGCTGTGAACGTCGAAGCAACCTC
AGCCTGGCCAGTCTCACCTTCCAGCGACAAGCTTCCCTGGAACAAGCAAATTCCTTTCCA
AGAAAATCAAGTTTCAGAGCTTCTACTTTCCATCCCTTTCTGCAATGTCCACCACTTCCT
GTGGAAACTGAGAGTCAGCTGGTGACTCTCCCTTCTTCCAATATCTCTCCCACCATCAGC
ACTTCCCACAGTCTGAGCCGTCCTGACTAC---TGGTCCAGTAACAGTCTTCGAGTGGGC
CTTTCAACACCG---CCCCCACCTGCCTATGAGTCCATCATCAAGGCATTCCCAGATTCC
>Chimp|ENSPTRG00000018719|ENSPTRT00000034558
ATGCGAACACAAGTATATGAGGGGTTG------------------------TGTAAAAAT
TATTTTTCTCTTGCTGCACTA------------CAAAGAGATAGAATCAAACTGCTTTTT
TTCGACATACTGGTTTTT------------------------------------------
---------------CTTTCTGTT------------TTTCTTCTCTTT------------
------CTTCTA------TTTCTTGTGGATATTATGGCTAATAACACAACAAGTTTAGGG
AGTCCATGGCCAGAAAACTTTTGGGAGGACCTTATCATGTCCTTCACCGTATCCATGGCA
ATTGGGCTGGTACTTGGAGGATTTATTTGGGCTGTGTTCATTTGTCTGTCTCGAAGAAGA
---GCCAGTGCTCCCATCTCACAGTGGAGTTCAAGCAGGAGATCTAGGTCTTCTTACACC
CACGGCCTCAACAGAACTGGATTTTACCGCCACAGTGGCTGTGAACGTCGAAGCAACCTC
AGCCTGGCCAGTCTCACCTTCCAGCGACAAGCTTCCCTGGAACAAGCAAATTCCTTTCCA
AGAAAATCAAGTTTCAGAGCTTCTACTTTCCATCCCTTTCTGCAATGTCCACCACTTCCT
GTGGAAACTGAGAGTCAGCTGGTGACTCTCCCTTCTTCCAATATCTCTCCCGCCATCAGC
ACTTCCCACAGTCTGAGCCGTCCTGACTAC---TGGTCCAGTAACAGTCTTCGAGTGGGC
CTTTCAACACCG---CCCCCACCTGCCTATGAGTCCATCATCAAGGCATTCCCAGATTCC
>Cow|ENSBTAG00000043975|ENSBTAT00000065313
ATGCAAACACAAGTATATGAGAGGTTG------------------------TGTGAAAAT
TATTTTTCTCCTGCCGAACTA------------CAAAGACACAGATTCAAAGTTCTTCTG
---GACACACTGGCTTTT------------------------------------------
---------------------------------------------------------CTT
CTC---CTTCTC------TTCTTTGTGGATATTATGGCTAATAACACAACAAGTTTAGGG
AGCCCATGGCCAGAAAACTTTTGGGAGGATGTGATAATGTCCTTCACGGTATCCGTGGCA
ACGGTACTTGTAATCGGAGGATTTATTTGGGCTTTGTCTGTCTGTCTGTCTCGAAGAAGG
---GCCAGCGCCCCCATCTCGCAGTGGAGTTCAAGCCGGCGATCCAGATCTTCATATACC
CACGGCCTCAACAGAAATGGATTTTACCGCCACAGTGGCTGTGAACGTCGAAGCAACCTC
AGCTTGGCAAGCCTCACTTTCCAGCGACAAGCTTCCCTGGAACAAGCCAATTCCTTTCCA
AGAAAATCAAGCTTCAGGGGCTCAACTTTCCACCCCTTTCTGCAATGCCCACCACTTCCT
GTGGAAACTGAGAGTCAGCTGGTGACTTTCCCTTCATCCACTACCTCCTCCAGCATCAAC
ACTTCCCACAGCCTGGGCCGTCCGGATTTCCACTGGTCCAGTAACAGTCTTCGGCTTGGC
GTTTCAACACCA---CCCCCACCTGCCTATGAGTCCATCATAAAGGCTTTCTCGGACTCC
>Dog|ENSCAFG00000000535|ENSCAFT00000000829
ATGCAAACACAAGTATATGAGGGGTTG------------------------TGTGAAAAT
TATTTTTCTCTTGCCGAACCA------------CAAAGACATAGAATCAAAGTGCTTCTT
TTGGACATACTGGCTTTT------------------------------------------
---------------CTTTCT------------------------------TTCTTTCTT
CTGTCTATTCTA------TTTCTTGTGGATATTATGGCTAATAACACAACAAGTTTAGGG
AGTCCATGGCCAGAAAACTTTTGGGAGGATGTTATAACGTCCTTCACAGTGTCCATTGCA
ATCGTGCTTGTAATTGGAGGATTTATCTGGGCTCTGTCTGTTTGCTTGTCTCGGAGAAGA
---GCCAGTGCCCCCATCTCACAGTGGAGCTCGAGCCGGCGATCGAGGTCTTCTTATAAC
CACGGCCTCAACAGAACTGGATTTTACCGCCACAGTGGCTGTGAGCGGCGGAGCAACCTC
AGCCTGGCCAGCCTCACCTTCCAGCGACAAGCTTCCCTGGAACAAGCAAATTCCTTTCCA
AGAAAATCCAGCTTCAGGGCTTCCACTTTCCATCCCTTCCTGCAAAGTCCACCACTTCCC
GTGGACACTGACAGTCAGCTGGTGACTCTGCCCTCTTCCAGTACACTTCCCGCCATC---
ACCTCACACAACCTGGGCCGGCCAGATTTCCACTGGTCCAGCAACAGCCTGCGAGTGGGC
TTTTCCACACCG---CCCCCACCTGCCTATGAATCAATTATAAAGGCATTCCCAGATTCC
>Elephant|ENSLAFG00000017921|ENSLAFT00000017918
------------------------------------------------------------
------------------------------------------------------------
------------------------------------------------------------
------------------------------------------------------------
---------------------------------ATGGCTAATAAC---ACGAGTTTAGGG
AGTCCATGGCCAGCAAACTTTTGGGAGGATCTTATCATGTCCTTCACAGTGTCCACGGCA
ATCGGACTTATAATTGGAGGATTTTTCTGGGCTCTGTTTGTTTGCTTGTCTCGAAGAAGA
---GCCAGTGCCCCCATCTCTCAGTGGAGTGCCAGCCGGCGATCTAGGTCTTCGTGCAAC
CACGGACTCAACAGAACTGGATTTTATCGTCACAGTGGCTGTGAACGCCGAAGCAACCTC
AGCCTGGCCAGTCTCACGTTCCAGCGACAAGCTTCCATGGAACAAGCAAATTCCTTTCCA
AGAAAATCAAGTTTCAGGGCTTCTACTTTCCATCCCTTACTGCAATGCCCACCACTTCCC
GGAGAAACTGAAAGTCATGTGATGACTCTCCCTCCTTCCAGCGCCTCTCCCGGCGTCAGC
GCATCCCACAGCCTGAGTGGTCCCGATGTCCACTGGTCCAGTAGCAACCTGCGCGTTGGC
TTTTCCACGCCG---CCCCCACCTGCCTACGAGTCTATCATAAAGGCATTTCCAGATTCC
>Bowhead|bmy_12940T0
------------------------------------------------------------
------------------------------------------------------------
------------------------------------------------------------
------------------------------------------------------------
------------------------------------------------------------
------------------------------------ATGTCCTTCACAGTGTCCATGGCA
ACTGTACTTGTAATTGGAGGATTTATTTGGGCTTTGTTTGTTTGTTTGTCTCGAAGACGA
---GCCAGTGCCCCCATCTCACAGTGGAGTTCAAGCCGGAGATCTAGATCTTCTTACACC
CATGGCCTCAACAGAACTGGATTTTACCGCCACAGTGGCTGTGAACGTCGAAGCAACCTC
AGCCTGGCGAGCCTCACTTTCCAGCGCCAAGCTTCCCTGGAACAAGCCAATTCCTTTCCA
AGAAAATCAAGCTTCAGGGGCTCAACTTTCCATCCGTTTCTGCAAAGTCCACCACTTCCC
GTGGAAACTGAGAGTCAGCTGGTGACTTTCCCTTCATCCAATACCTCCTCCACCATCAAC
ACTTCCCACAGTCTGGGCCGTCCTGATTTCCACTGGTCCAATCACAGTCTTCGGATTGGC
CTTTCAACACCA---GCCCCACCTGCCTATGAGTCAATCATAAAGGCTTTCCCGGATTCC
>Minke|BACU018696
ATGCAAACACAAGTATATGAGGGGTTG------------------------TGTGAAAAT
TATTTTTCTCCTGCTGANNNNNNNNNTGAACCACAAAGACATAAAATCAAAATGCTTCTT
TTGGACATACTGGTTTTT------------------------------------------
---------------------------------------------------------CTT
CTCGCTCTTCTC------TTCCTTGTGGATATTATGGCTAATAACACAACAAGTTTAGGG
AGTCCATGGCCAGAAAACTTTTGGGAGGGTGTTATAATGTCCTTCACAGTGTCCATGGCA
ACTGTACTTGTAATTGGAGGATTTATTTGGGCTTTGTTTGTTTGTTTGTCTCGAAGAAGA
---GCCAGTGCCCCCATCTCACAGTGGAGTTCAAGCCGGAGATCTAGATCTTCTTACACC
CATGGCCTCAACAGAACTGGATTTTACCGCCACAGTGGCTGTGAACGTCGAAGCAACCTC
AGCCTGGCGAGCCTCACTTTCCAGCGCCAAGCTTCCCTGGAACAAGCCAATTCCTTTCCA
AGAAAATCAAGCTTCAGGGGCTCAACTTTCCATCCGTTTCTGCAAAGTCCACCACTTCCC
GTGGAAACTGAGAGTCAGCTGGTGACTTTCCCTTCATCCAATACCTCCTCCACCATCAAC
ACTTCCCACAGTCTGGGCCGTCCTGATTTCCACTGGTCCAATCACAGTCTTCGGATTGGC
CTTTCAACACCA---GCCCCACCTGCCTATGAGTCAATCATAAAGGCTTTCCCGGATTCC
