# Supplementary material for: Insights into the Evolution of Longevity from the Bowhead Whale Genome
Source: Cell Rep. 2015 Jan 6;10(1):112–22. doi: 10.1016/j.celrep.2014.12.008 (PMC4536333; doi:10.1016/j.celrep.2014.12.008)
Supplement: Supplemental Folder 2. Species Used in the Analysis of Selective Pressure Variation, Single-Gene Orthologous Families Tested, Likelihood Ratio Tests, MAKER Parameters, and Full Assembly and Read Usage Data, Related to Experimental Procedures [file mmc3.zip › Tested SGOs/reciprocal_group_3584.2.fas]

>Gibbon|ENSNLEG00000007324|ENSNLET00000009356
------ATGCTAGGCGGCTCCCTGGGCTCCAGGCTGTTGCGGGGTGTAGGT------GGG
AGTCGCGGACGGTTCGGGGCGCGAGGTGTCCGCGAAGGTGGCGCAGCCATGGCGGCAGGG
GAGAGCATGGCTCAGCGGATGGTCTGGGTTGACCTGGAGATGACAGGATTGGACATTGAG
AAGGACCAGATTATTGAGATGGCCTGTCTGATAACTGACTCTGATCTCAACATTTTGGCT
GAAGGTCCTAACCTGATTATAAAACAACCAGATGAGTTGCTGGACAGCATGTCAGATTGG
TGTAAGGAGCATCACGGGAAGTCTGGCCTTACCAAGGCAGTGAAGGAGAGTACAATTACA
TTGCAGCAGGCAGAGTATGAATTTCTGTCCTTTGTACGACAGCAGACTCCTCCAGGGCTC
TGTCCACTTGCAGGAAATTCAGTTCATGAAGATAAGAAGTTTCTTGACAAATACATGCCC
CAGTTCATGAAACATCTTCATTATAGAATAATTGATGTGAGCACTGTTAAAGAACTGTGC
AGACGCTGGTACCCAGAAGAATATGAATTTGCACCAAAGAAGGCTGCTTCTCATAGGGCA
CTTGATGACATTAGTGAAAGCATCAAAGAGCTTCAGTTTTACCGAAATAACATCTTCAAG
AAGAAAATAGATGAAAAGAAGAGGAAAATTATAGAAAATGGGGAAAATGAGAAGACCGTG
AGT---------------------------------------
>Gorilla|ENSGGOG00000023267|ENSGGOT00000023899
------ATGCTAGGCGGCTCCCTGGGCTCCAGGCTGTTGCGGGGTGTAGGT------GGG
AGTCGCGGACGGTTCGGGGCCCGAGGTGTCCGCGAAGGTGGCGCAGCCATGGCGGCAGGG
GAGAGCATGGCTCAGCGGATGGTCTGGGTGGACCTGGAGATGACAGGATTGGACATTGAG
AAGGACCAGATTATTGAGATGGCCTGTCTGATAACTGACTCTGATCTCAACATTTTGGCT
GAAGGTCCTAACCTGATTATAAAACAACCAGATGAGTTGCTGGACAGCATGTCAGATTGG
TGTAAGGAGCATCACGGGAAGTCTGGCCTTACCAAGGCAGTGAAGGAGAGTACAATTACA
TTGCAGCAGGCAGAGTATGAATTTCTGTCCTTTGTACGACAGCAGACTCCTCCAGGGCTG
TGTCCACTTGCAGGAAATTCAGTTCATGAAGATAAGAAGTTTCTTGACAAATACATGCCC
CAGTTCATGAAACATCTTCATTATAGAATAATTGATGTGAGCACTGTTAAAGAACTGTGC
AGACGCTGGTATCCAGAAGAATATGAATTTGCACCAAAGAAGGCTGCTTCTCATAGGGCA
CTTGATGATATTAGTGAAAGCATCAAAGAGCTTCAGTTTTACCGAAATAACATCTTCAAG
AAAAAAATAGATGAAAAGAAGAGGAAAATTATAGAAAATGGGGAAAATGAGAAGACCGTG
AGT---------------------------------------
>Guinea_Pig|ENSCPOG00000010548|ENSCPOT00000010643
------ATGCTAGGCGGCTCTCTCGGTTCCAGGCTGTTGCGGGGTGTGGGT------GGG
AGCCGCGGGCAGGTCGGGGCACGAGGTGTCCGCGAAGGTGGTGCAGTCATGGCGGCAGGA
GAGAGCATGGCTCAGCGGATGGTCTGGGTGGACCTGGAGATGACAGGATTGGACATTGAG
AAGGACCAGATTATTGAGATGGCCTGTCTGATAACTGACTCTGATCTTAACATTTTGGCT
GAAGGTCCTAACCTGATTATCAAACAGCCTGATGAGCTGCTGGACAGCATGTCAGATTGG
TGTAAGGAGCATCATGGGAAGTCTGGTCTTACCAAGGCAGTGAAGGAGAGTACAATTACA
TTGCAGCAGGCAGAGTATGAATTTCTGTCCTTTGTACGACAGCAGACTCCCCCGGGGCTC
TGTCCGCTTGCAGGAAATTCAGTTCATGCAGATAAGAAGTTTCTTGACAAATACATGCCC
CAGTTCATGAAACATCTTCATTATAGAATAATTGATGTGAGCACTGTTAAAGAACTGTGC
AGACGCTGGTATCCGGAGGAATATGAATTTGCACCAAAGAAGGCTGCCTCTCACAGGGCA
CTTGATGACATTAGTGAAAGCATCAAAGAACTTCAGTTTTACCGAAATAACATCTTCAAG
AAAAAAACAGATGAAAAAAAAAGGAAAATTATAGAAAATGGGGAAAATGAGAAGACTGTG
AGT---------------------------------------
>Horse|ENSECAG00000005988|ENSECAT00000006416
------ATGCTAGGCGGCTCCCTGGGCTCCAGGCTGTTGCAAGGTGTGGGC------GGG
TGTCGTGGGCAGTTCTGGGCGCGGAGTGTCCGCGAAGGTGGCGCAGCCATGGCGGCAGGG
GAGAGCATGGCTCAGCGGATGGTCTGGGTGGACCTGGAGATGACAGGATTGGACATTGAG
AAGGACCAGATTATTGAGATGGCCTGTTTGATAACTGACTCTGATCTCAACATTTTGGCT
GAAGGTCCTAACCTGATTATAAAACAGCCAGATGAGTTACTGGACAGCATGTCAGATTGG
TGTAAGGAGCATCATGGGAAGTCCGGTCTAACCAAAGCAGTGAAGGAGAGTACAATGACA
TTGCAGCAGGCAGAGTATGAATTTCTGTCCTTTGTACGACAGCAGACTCCTCCGGGGCTC
TGTCCACTTGCAGGAAATTCAGTTCATGCAGATAAGAAGTTTCTTGACAAATACATGCCC
CAGTTCATGAAACATCTTCATTATAGAATAATTGATGTGAGCACTGTCAAAGAACTGTGC
AGACGCTGGTATCCAGAAGAATATGAATTTGCACCAAAGAAGGCTGCTTCTCACAGGGCT
CTTGATGACATTAGTGAAAGCATCAAAGAACTTCAGTTTTACCGAAATAACATCTTCAAG
AAAAAAACAGATGAAAAGAAGAGGAAAATTATAGAAAATGGGGAAAATGAGAAGACTGTG
AGT---------------------------------------
>Mouse|ENSMUSG00000032026|ENSMUST00000034524
------ATGCTAGGCGTATCCCTGGGCGCCAGGCTGTTGCGGGGCGTGGGT------GGC
AGGCGCGGGCAGTTCGGGGCGCGAGGTGTCAGCGAAGGTAGCGCAGCCATGGCGGCAGGG
GAGAGCATGGCTCAGCGAATGGTCTGGGTGGACCTGGAGATGACAGGATTGGATATTGAG
AAGGATCAGATTATTGAGATGGCCTGCCTGATAACTGACTCTGATCTTAACATTTTGGCT
GAAGGTCCCAACCTGATTATCAAACAGCCGGACGAGTTGCTGGACAGCATGTCAGACTGG
TGCAAGGAGCATCACGGGAAGTCTGGTCTTACCAAGGCAGTGAAGGAGAGCACAGTCACA
CTGCAGCAGGCAGAGTATGAATTTCTGTCCTTTGTACGACAGCAGACTCCTCCGGGGCTC
TGTCCACTTGCAGGGAACTCAGTTCATGCAGATAAGAAGTTTCTTGACAAACACATGCCC
CAGTTCATGAAACATCTTCACTATAGGATAATTGATGTGAGCACTGTTAAAGAGCTGTGC
AGACGCTGGTATCCAGAAGATTATGAATTTGCACCGAAGAAGGCTGCTTCTCACAGGGCA
CTGGATGACATTAGTGAAAGCATCAAAGAGCTTCAGTTTTACCGAAATAACATCTTCAAG
AAAAAGACAGACGAAAAGAAGAGGAAAATTATAGAAAATGGAGAAACTGAGAAGCCTGTG
AGT---------------------------------------
>Opossum|ENSMODG00000013913|ENSMODT00000017724
------ATGCGAAGTGGCTTCCTGCGCTCCGTGCTGTTGCGAAATCTGGCT------GGG
AGCGGGGGGCGGCTCGGGGCACGGGGCCTCCGA---GACGGAGCGGCCATGGCGGCGGGG
GAGAGCATGGCGCAGAGGATGGTCTGGGTGGACCTGGAGATGACGGGATTGGACATAGAG
AAGGACCAGATCATTGAGATGGCCTGTCTCATAACAGACTCTGACCTCAACATTTTGGCT
GAAGGTCCTAACCTGATTATAAATCAGCCAGATGAGTTGCTGGACAGCATGTCAGAATGG
TGTAAGGAACATCATGGGAAGTCTGGTCTTACCAAGGCAGTGAAGGAGAGTACAATTACA
CTGCAGCAGGCAGAGTATGAATTTCTGTCCTTTGTACGACAGCAAACTCCTCCGGGGCTC
TGTCCACTTGCAGGAAATTCAGTTCATGCAGATAAGAAGTTTCTTGACAAATACATGCCC
CAGTTCATGAAACATCTTCATTATAGGATAATTGATGTGAGCACTGTTAAAGAACTGTGC
AGACGCTGGTATCCTGAAGAATATGAATTTGTACCAAAGAAGGCCGCTTCTCACAGGGCA
TTGGATGACATCAGTGAAAGCATTAAGGAACTTCAGTTTTATCGAAATAATATCTTCAAG
AGAAAAACAGATGAAAAGAAGAGGAAAATTATAGAAAATGGAGAAAATGAGAAGACTGTG
AGT---------------------------------------
>Orangutan|ENSPPYG00000003895|ENSPPYT00000004638
------ATGCTAGGCGGCTCCCTGGGCTCCAGGCTGTTGCGGGGTGTAGGT------GGG
AGTCGCGGACGGTTCGGGGCGCGAGGTGTCCGTGAAGGTGGCGCAGCCATGGCGGCAGGG
GAGAGCATGGCTCAGCGGATGGTCTGGGTGGACCTGGAGATGACAGGATTGGACATTGAG
AAGGACCAGATTATTGAGATGGCCTGTCTGATAACTGACTCTGATCTCAACATTTTGGCT
GAAGGTCCTAACCTGATTATAAAACAACCAGATGAGTTGCTGGACAGCATGTCAGATTGG
TGTAAGGAGCATCACGGGAAGTCTGGCCTTACCAAGGCAGTGAAGGAGAGTACAATTACA
TTGCAGCAGGCAGAGTATGAATTTCTGTCCTTTGTACGACAGCAGACTCCTCCAGGGCTC
TGTCCACTTGCAGGAAATTCAGTTCATGAAGATAAGAAGTTTCTTGACAAATACATGCCC
CAGTTCATGAAACATCTTCATTATAGAATAATTGATGTGAGCACTGTTAAAGAACTGTGC
AGACGCTGGTATCCAGAAGAATATGAATTTGCACCAAAGAAGGCTGCTTCTCATAGGGCA
CTTGATGACATTAGTGAAAGCATCAAAGAGCTTCAGTTTTACCGAAATAATATCTTCAAG
AAAAAAATAGATGAAAAGAAGAGGAAAATTATAGAAAATGGGGAAAATGAGAAGACCGTG
AGT---------------------------------------
>Platypus|ENSOANG00000001754|ENSOANT00000002795
------ATGCGGAGCGGGAGCCTCAGCGCCTCGCTGCTGCGGGGGCCGAGCGGAGGCGGA
GGCGGCGGGCGGCGCTGGGCCGGGGGCCTCCGC---GGCGCCGCGGCCATGGCGGCCGGG
GAGAGCATGGGCCAGAGGATGGTCTGGGTGGACCTGGAGATGACCGGATTGGACATAGAG
AAGGACCAGATCATTGAGATGGCTTGCCTTATAACCGACTCTGACCTGAACATTTTGGCC
AAGGGTCCTAACCTGATCATAAAACAGCCCGATGAGTTGCTGGACAGCATGTCCGAGTGG
TGCAAGGAACATCATGGGAAGTCCGGTCTGACCAAAGCCGTGAAGGAGAGCACCATTACC
CTGCAGCAGGCAGAGTACGAATTTCTGTCCTTTGTCCGCCAACAGACACCTCCCGGGCTC
TGCCCGCTTGCAGGAAACTCCGTTCACGCCGATAAGAAGTTCCTCGACAAGTACATGCCC
CAGTTCATGAAGCACCTGCATTATAGGATCATCGACGTGAGCACTGTGAAAGAGCTGTGC
AGACGCTGGTATCCGGAAGACTATGAATTCGCACAGAAGAAGACCGCTTCTCACAGGGCC
TTGGATGACATCAGTGAAAGCATCAAAGAACTCCAGTTTTACCGAAACAGCATCTTCAAG
AGGAAAACAGAGGAGAAGAAAAGGAAAATCATAGAAAATGGAGAAAACGAGAAGACAGCG
AGT---------------------------------------
>Rabbit|ENSOCUG00000004274|ENSOCUT00000004272
------ATGCTAGGCGGCTCCCTGGGCTCCAGGCTGTTGCGAGGTGTGGGA------GGG
AGTGGCGGGCAGTTCGGGGCGCGGGGTGTCCGCGAAGGTGGCGCGGCCATGGCGGCAGGG
GAGAGCATGGCTCAGCGGATGGTCTGGGTGGACCTGGAGATGACAGGACTGGACATTGAG
AAGGACCAGATTATTGAGATGGCCTGTCTGATAACTGATTCTGATCTTAACATTTTGGCT
GAAGGTCCTAACCTGATCATAAAACAGCCAGATGAGTTGCTGGACAGCATGTCAGATTGG
TGTAAGGAGCACCATGGGAAGTCTGGTCTTACCAAGGCAGTGAAGGAGAGTACAATTACA
TTGCAGCAGGCAGAGTATGAATTTCTGTCCTTTGTACGACAGCAGACTCCTCCGGGGCTC
TGTCCACTTGCAGGAAATTCAGTTCATGCAGATAAGAAGTTTCTTGACAAATACATGCCC
CAGTTCATGAAACATCTTCATTATAGAATAATTGATGTGAGCACTGTTAAAGAACTGTGC
AGACGCTGGTATCCAGAAGAATATGAATTTGCACCAAAGAAGGCCGCCTCTCACAGGGCA
CTTGATGACATAAGTGAAAGCATCAAAGAACTTCAGTTTTACCGAAATAACATCTTCAAG
AAAAAAACAGACGAGAAGAAGAGGAAAATTATAGAAAATGGGGAAAATGAGAAGACTATT
GCTGGGCAGAGCACCTTCTTTCAGTTACCTTGCATCTCCAGA
>Rat|ENSRNOG00000018939|ENSRNOT00000047633
------ATGCTAGGCGTATCCCTGGGCGCCAGGCTGTTGCGGGGCGTGGGT------GGT
AGGCGCGGGCAGTTCGGGGCGCGAGGTGTCAGCGAAGGTAGCGCAGCCATGGCGGCAGGG
GAGAGCATGGCTCAGCGAATGGTCTGGGTGGACCTGGAGATGACAGGATTGGACATTGAG
AAGGATCAGATTATTGAGATGGCTTGTCTGATAACTGACTCTGACCTTAACATTTTGGCT
GAAGGTCCCAACCTGATTATCAAACAGCCGGATGAGTTGCTGGACAGCATGTCAGATTGG
TGCAAGGAGCATCACGGGAAGTCTGGTCTTACCAAGGCCGTGAAGGAGAGTACAGTTACA
CTGCAGCAGGCAGAGTATGAATTTCTGTCCTTTGTACGACAGCAGACTCCTCCGGGGCTC
TGTCCACTTGCAGGGAACTCAGTTCATGCAGATAAGAAGTTTCTTGACAAACACATGCCC
CAGTTCATGAAACATCTTCACTATAGGATAATTGATGTGAGCACTGTTAAAGAGCTGTGC
AGACGCTGGTATCCGGAAGATTATGAATTTGCACCGAAGAAGGCTGCTTCTCACAGGGCA
CTGGATGACATTAGCGAAAGCATCAAAGAGCTTCAGTTTTACCGAAATAACATCTTCAAG
AAAAAGACAGATGAAAAGAAGAGGAAAATTATAGAAAATGGGGAAAATGAGAAGCCCGTG
AGT---------------------------------------
>Macaque|ENSMMUG00000012269|ENSMMUT00000017187
------ATGCTAGGCGGCTCCCTGGGCTCCAGGCTGTTGCGGGGTGTAGGT------GGG
AGTCGCGGACGGTTTGGGACGCGAGGTGTACGCGAAGGTGGCGCAGCCATGGCGGCAGGG
GAGAGCATGGCTCAGCGGATGGTCTGGGTGGACCTGGAGATGACAGGATTGGACATTGAG
AAGGACCAGATTATTGAGATGGCCTGTCTGATAACGGACTCTGATCTCAACATTTTGGCT
GAAGGTCCTAACCTGATTATAAAACAACCAGATGAGTTGCTGGACAGCATGTCAGATTGG
TGTAAGGAGCATCATGGGAAGTCTGGCCTTACCAAGGCAGTGAAGGAGAGTACAATTACA
TTGCAGCAGGCAGAGTATGAATTTCTGTCCTTTGTACGACAGCAGACTCCTCCAGGGCTC
TGTCCACTTGCAGGAAATTCAGTTCATGAAGATAAGAAGTTTCTTGACAAATACATGCCC
CAGTTCATGAAACATCTTCATTATAGAATAATTGATGTGAGCACTGTTAAAGAACTGTGC
AGACGCTGGTATCCAGAAGAATATGAATTTGCACCAAAGAAGGCTGCTTCTCATAGGGCA
CTTGACGACATTAGCGAAAGCATCAAAGAACTTCAGTTTTACCGAAATAACATCTTCAAG
AAAAAAATAGATGAAAAGAAGAGGAAAATTATAGAAAATGGGGAAAATGAGAAGACCGTG
AGT---------------------------------------
>Marmoset|ENSCJAG00000012434|ENSCJAT00000024143
------ATGCTAGGCGGCTCCCTGGGCTCCAGGCTGTTGCGGGCTGTAGGT------GGG
AGTCGCGGACGGTTCGGGGCGCGAGGTGTCCGCGAAGGTGGCGAAGCCATGGCTGCAGGG
GAGAGCATGGCTCAGCGGATGGTCTGGGTGGACTTGGAGATGACAGGATTGGACATTGAG
AAGGACCAGATTATTGAGATGGCCTGTCTGATAACTGACTCTGATCTCAACATTTTGGCT
GAAGGTCCTAACCTGATTATAAAACAACCAGATGAGTTGCTGGACAGCATGTCAGATTGG
TGTAAGGAGCATCACGGGAAGTCTGGTCTTACCAAGGCAGTGAAGGAGAGTACAATTACA
TTGCAGCAGGCAGAGTATGAATTTCTGTCCTTTGTACGACAGCAGACTCCTCCGGGGCTC
TGTCCACTTGCAGGAAATTCAGTTCATGCAGATAAGAAGTTTCTTGACAAATACATGCCC
CAGTTCATGAAACATCTTCATTATAGAATAATTGATGTGAGCACTGTTAAAGAACTGTGC
AGACGCTGGTATCCAGAAGAGTATGAATTTGCACCAAAGAAGGCTGCTTCTCATAGGGCA
CTCGATGACATTAGTGAAAGCATCAGAGAACTTCAGTTTTACCAAAATAACATCTTCAAG
AAAAAGACAGATGAAAAGAAGAGGAAAATTATAGAAAATGGGGAAAATGAGAAGACCGTG
AGT---------------------------------------
>Microbat|ENSMLUG00000009030|ENSMLUT00000009028
------ATGCTAGGCGGCTCCCTGCGCTCCGGGCTGTTGCGAGGTGTGGGT------GGG
AGCCGCGGGCAGTTCGGGGCGCGGGGTGTCCGCGAAGGTGGCGCAGCCATGGCGGCGGGG
GAGAGCATGGCCCAGCGGATGGTCTGGGTGGACCTGGAGATGACGGGATTGGACATTGAG
AAGGACCAGATTATTGAGATGGCCTGTCTGATCACCGACTCTGATCTCAACATTTTGGCC
GAAGGTCCTAACCTGATTATAAAACAGCCAGATGAGTTACTGGACAGCATGTCAGATTGG
TGCAAGGAGCATCACGGGAAGTCCGGTCTAACCAAAGCAGTGAAGGAGAGTACAGTGACA
TTGCAGCAGGCAGAGTATGAATTTCTGTCCTTTGTGCGACAGCAGACTCCTCCGGGGCTC
TGTCCACTTGCAGGAAATTCAGTTCATGCAGATAAGAAGTTTCTTGACAAATACATGCCC
CAGTTCATGAAACATCTTCATTATAGAATAATTGATGTGAGCACTGTTAAGGAACTGTGC
AGACGCTGGTATCCAGAAGAATATGAATTTGCACCCAAGAAGGCTGCTTCTCACAGGGCA
CTTGATGACATTAGCGAAAGCATCAGAGAACTTCAGTTTTACCGAAATAACATCTTCAAG
AAAAAAACCGATGAAAAGAAGAGGAAAATTATGGAAAACGGGGAGAACGAGAAGACTGTG
AGT---------------------------------------
>Human|ENSG00000076043|ENST00000265881
------ATGCTAGGCGGCTCCCTGGGCTCCAGGCTGTTGCGGGGTGTAGGT------GGG
AGTCACGGACGGTTCGGGGCCCGAGGTGTCCGCGAAGGTGGCGCAGCCATGGCGGCAGGG
GAGAGCATGGCTCAGCGGATGGTCTGGGTGGACCTGGAGATGACAGGATTGGACATTGAG
AAGGACCAGATTATTGAGATGGCCTGTCTGATAACTGACTCTGATCTCAACATTTTGGCT
GAAGGTCCTAACCTGATTATAAAACAACCAGATGAGTTGCTGGACAGCATGTCAGATTGG
TGTAAGGAGCATCACGGGAAGTCTGGCCTTACCAAGGCAGTGAAGGAGAGTACAATTACA
TTGCAGCAGGCAGAGTATGAATTTCTGTCCTTTGTACGACAGCAGACTCCTCCAGGGCTC
TGTCCACTTGCAGGAAATTCAGTTCATGAAGATAAGAAGTTTCTTGACAAATACATGCCC
CAGTTCATGAAACATCTTCATTATAGAATAATTGATGTGAGCACTGTTAAAGAACTGTGC
AGACGCTGGTATCCAGAAGAATATGAATTTGCACCAAAGAAGGCTGCTTCTCATAGGGCA
CTTGATGACATTAGTGAAAGCATCAAAGAGCTTCAGTTTTACCGAAATAACATCTTCAAG
AAAAAAATAGATGAAAAGAAGAGGAAAATTATAGAAAATGGGGAAAATGAGAAGACCGTG
AGT---------------------------------------
>Chimp|ENSPTRG00000004306|ENSPTRT00000008012
------ATGCTAGGCGGCTCCCTGGGCTCCAGGCTGTTGCGGGGTGTAGGT------GGG
AGTCACGGACGGTTCGGGGCCCGAGGTGTCCGCGAAGGTGGCGCAGCCATGGCGGCAGGG
GAGAGCATGGCTCAGCGGATGGTCTGGGTGGACCTGGAGATGACAGGATTGGACATTGAG
AAGGACCAGATTATTGAGATGGCCTGTCTGATAACTGACTCTGATCTCAACATTTTGGCT
GAAGGTCCTAACCTGATTATAAAACAACCAGATGAGTTGCTGGACAGCATGTCAGATTGG
TGTAAGGAGCACCACGGGAAGTCTGGCCTTACCAAGGCAGTGAAGGAGAGTACAATTACA
TTGCAGCAGGCAGAGTATGAATTTCTGTCCTTTGTACGACAGCAGACTCCTCCAGGGCTC
TGTCCACTTGCAGGAAATTCAGTTCATGAAGATAAGAAGTTTCTTGACAAATACATGCCC
CAGTTCATGAAACATCTTCATTATAGAATAATTGATGTGAGCACTGTTAAAGAACTGTGC
AGACGCTGGTATCCTGAAGAATATGAATTTGCACCAAAGAAGGCTGCTTCTCATAGGGCA
CTTGATGACATTAGTGAAAGCATCAAAGAGCTTCAGTTTTACCGAAATAACATCTTCAAG
AAAAAAATAGATGAAAAGAAGAGGAAAATTATAGAAAATGGGGAAAATGAGAAGACCGTG
AGT---------------------------------------
>Cow|ENSBTAG00000005843|ENSBTAT00000007680
------ATGCTAGGCGGCTCCCTGGGCTCCAGGCTGTTGCGAGGTGTGGGT------GGG
ACTCGCGGGCAGTTCAGGGCTCGGGGTGTCCGCGAAGGTGGCGCAGCCATGGCGGCGGGG
GAGAGCATGGCTCAGCGGATGGTCTGGGTGGACCTGGAGATGACAGGATTGGACATTGAG
AAGGACCAGATTATTGAGATGGCCTGTCTGATAACTGACTCTGATCTCAACATTTTGGCT
GAAGGTCCTAACCTGATTATAAAACAGCCAGATGAGTTACTGGACAGCATGTCAGACTGG
TGCAAGGAGCATCATGGGAAGTCTGGTCTAACCAAAGCAGTGAAGGAGAGTACGATGACA
CTGCAGCAGGCAGAGTATGAATTTCTCTCCTTTGTACGACAGCAGACTCCTCCAGGGCTC
TGTCCACTTGCAGGAAATTCAGTTCACGCAGATAAGAAGTTTCTTGACAAATACATGCCC
CAGTTCATGAAACATCTTCATTATAGAATAATTGATGTGAGCACTGTTAAAGAGCTGTGC
AGACGCTGGTATCCCGAAGAATACGAATTTGCACCAAAGAAGGCTGCTTCTCACAGGGCA
CTTGATGACATTAGCGAAAGCATCAAAGAACTTCAGTTTTACCGAAATAACATCTTCAAG
AAAAAAACAGATGAGAAGAAGAGGAAAATTATAGAAAATGGGGAAAATGAGAAGACTGTG
AGT---------------------------------------
>Dog|ENSCAFG00000013511|ENSCAFT00000021436
------ATGCTAGGCGGCTCCCTGGGCTCCAGGCTGTTGCGAGGTGTGGGT------GGG
AGCCGCGGGCGGTTCGGGTCGCGAGGTGTCCGCGAAGGTGGCGCAGCCATGGCGGCGGGG
GAGAGCATGGCTCAGCGGATGGTTTGGGTGGACCTGGAGATGACAGGATTGGACATTGAG
AAGGACCAGATTATTGAGATGGCCTGTCTGATAACTGACTCTGATCTCAACATTTTGGCT
GAAGGTCCTAACCTGATTATAAAACAGCCAGATGAGTTACTGGACAGCATGTCAGATTGG
TGTAAGGAGCATCATGGGAAGTCTGGTCTAACCAAGGCAGTGAAGGAGAGTACAATGACA
---CAGCAGGCAGAGTATGAATTTCTGTCCTTTGTACGACAGCAGACTTCTCCGGGGCTC
TGTCCACTTGCAGGAAATTCAGTTCATGCAGATAAGAAGTTTCTTGACAAATACATGCCC
CAGTTCATGAAACATCTTCATTATAGAATAATTGATGTGAGCACTGTTAAAGAACTGTGC
AGACGCTGGTATCCAGAAGAATATGAATTTGCACCAAAGAAGGCTGCCTCTCACAGGGCG
CTTGATGACATTAGCGAAAGCATCAAAGAACTTCAGTTTTACCGAAATAACATCTTCAAG
AAGAAAACAGATGAAAAGAAGAGGAAAATTATAGAAAACGGGGAAAATGAGAAGACTGTG
AGT---------------------------------------
>Elephant|ENSLAFG00000012451|ENSLAFT00000012446
------ATGTTCGGCGGCTTCCTGGGCTCCGGGCTGTGGCGGGGTGTGGGT------GGG
AGTCGCAGGCAGTCCTGGGTGCGGGGTGTCGGCGACGGTGGCGCAGCCATGGCGGCAGGG
GAGAGCATGGCTCAGCGGATGGTCTGGGTGGATCTGGAGATGACAGGATTGGACATTGAG
AAGGACCAGATTATTGAGATGGCCTGTCTGATAACCGACTCTGATCTCAACATTTTGGCT
GAAGGTCCTAACCTGATTATAAAGCAGCCAGATGAATTGCTGGACAGCATGTCAGATTGG
TGTAAGGAGCATCATGGGAAGTCTGGTCTTACCAAGGCAGTGAAGGAGAGTACAATTACA
TTGCAGCAGGCAGAGTATGAATTTCTGTCCTTTGTACGACAGCAGACTCCTCCGGGGCTC
TGTCCACTTGCAGGAAATTCAGTTCATGCAGATAAGAAGTTTCTTGACAAATACATGCCT
CAGTTCATGAAACATCTTCATTATAGAATAATTGATGTGAGCACTGTTAAAGAACTGTGC
AGACGCTGGTATCCAGAAGAATATGAATTTGCACCAAAGAAGGCTGCTTCACACAGGGCA
CTTGATGACATTAGTGAAAGCATTAGAGAACTTCAGTTTTACCGAAATAACATCTTCAAG
AAAAAAACAGATGAAAAGAAGAGGAAAATTATAGAAAATGGAGAAAATGAGAAGACTGTG
AGT---------------------------------------
>Bowhead|bmy_20377T0
ATGTATTTTTTA------------------------------------------------
------------------------------------------------------------
---------------------------------TTGCAGATGACAGGATTGGACATTGAG
AAGGACCAGATTATTGAGATGGCCTGTCTGATAACTGACTCTGATCTCAACATTTTGGCT
GAAGGTCCTAACCTGATTATAAAACAGCCAGATGAGTTACTGGACAGCATGTCAGATTGG
TGTAAGGAGCATCATGGGAAGTCTGGTCTAACCAAAGCAGTGAAGGAGAGTACAATGACA
CTGCAGCAGGCAGAGTATGAATTTCTGTCCTTTGTACGACAGCTGACTCCTCCGGGGCTC
TGTCCACTTGCAGGAAATTCAGTTCATGCAGATAAGAAGTTTCTTGACAAATACATGCCC
CAGTTCATGAAACATCTTCATTATAGAATAATTGATGTGAGCACTGTTAAAGAGCTGTGC
AGACGCTGGTATCCAGAAGAATATGAATTTGCACCAAAGAAGGCTGCTTCTCACAGGGCA
CTTGATGACATTAGTGAAAGCATCAAAGAACTTCAGTTTTACCGAAATAACATCTTCAAG
AAAAAAACAGATGAGAAGAAGAGGAAAATTATAGAAAATGGGGAAAATGAGAAGACTGTG
AGT---------------------------------------
>Minke|BACU017286
------ATGCTAGGCGGCTCCCTGGGTTCCAGGCTGTTGCGAGTTGTGGGT------GGG
ACTCGAGGGTCGTTTGGGGCGTGGGGTGTCCGTGAAGCTGGCGCAGCCATGGCGGCTGGG
GAGAGCATGGCTCAGCGGATGGTCTGGGTAGACCTGGAGATGACAGGATTGGACATTGAG
AAGGACCAGATTATTGAGATGGCCTGTCTGATAACTGACTCTGATCTCAACATTTTGGCT
GAAGGTCCTAACCTGATTATAAAACAGCCAGATGAGTTACTGGACAGCATGTCAGATTGG
TGTAAGGAGCATCATGGGAAGTCTGGTCTAACCAAAGCAGTGAAGGAGAGTACAATGACA
CTGCAGCAGGCAGAGTATGAATTTCTGTCCTTTGTACGACAGCTGACTCCTCCAGGGCTC
TGTCCACTTGCAGGAAATTCAGTTCATGCAGATAAGAAGTTTCTTGACAAATACATGCCC
CAGTTCATGAAACATCTTCATTATAGAATAATTGATGTGAGCACTGTTAAAGAGCTGTGC
AGACGCTGGTATCCAGAAGAATATGAATTTGCACCAAAGAAGGCTGCTTCTCACAGGGCA
CTTGATGACATTAGTGAAAGCATCAAAGAACTTCAGTTTTACCGAAATAACATCTTCAAG
AAAAAAACAGATGAGAAGAAGAGGAAAATTATAGAAAATGGGGAAAATGAGAAGACTGTG
AGT---------------------------------------
