# Supplementary material for: Insights into the Evolution of Longevity from the Bowhead Whale Genome
Source: Cell Rep. 2015 Jan 6;10(1):112–22. doi: 10.1016/j.celrep.2014.12.008 (PMC4536333; doi:10.1016/j.celrep.2014.12.008)
Supplement: Supplemental Folder 2. Species Used in the Analysis of Selective Pressure Variation, Single-Gene Orthologous Families Tested, Likelihood Ratio Tests, MAKER Parameters, and Full Assembly and Read Usage Data, Related to Experimental Procedures [file mmc3.zip › Tested SGOs/reciprocal_group_3594.2.fas]

>Gibbon|ENSNLEG00000009587|ENSNLET00000012242
ATGAAGACTGCTTTAATTTTGCTCAGCATTTTGGGAATGGCCTGTGCTTTCTCAATGAAA
AATTTGCATCGAAGAGTCAAAATAGAGGATTCTGAAGAAAATGGGGTCTTTAAGCACAGG
CCACGATATTATCTTTACAAGCATGCCTACTTTTATCCTCATTTAAAACGATTTCCAGTT
CAGGGCAGTAGTGACTCATCCGAAGAAAAT------------------------------
GGAGAT---GATAGTTCAGAAGAGGAGGAGGAAGAAGAGGAGACCTCAAATGAAGGAGAA
AACAATGAA---------GAATCG------AATGAAGATGAAGACTCTGAG---GCTGAG
AATACCACACTT---------TCTGCTACAACACTGGGCTATGGAGAGGACGCCACGCCT
GGCATAGGGTATACAGGGTTGGCTGCAATCCAGCTTCCCAAGAAGGCC---GGTGATATA
ACAAAC------------AAAGCCACA---------------------------------
AAAGAGAAGGAAAGTGATGAAGAAGAAGAGGAGGAAGAGGAA---GAAAATGAAAACGAA
GAAAGCGAAGCAGAAGTGGATGAAAACGAACAAGGCATAAACGGCACCAGTACCAACAGC
ACAGAGGCAGAAAACGGCAACGGCAGCAGCGGAGGAGACAATGGAGAAGAA---GGGGAA
------GAAGAA------AGTGTCACTGGAGCCAAT---GCAGAAGGCACCACAGCGACC
GGAGGGCAGGGCAAGGGCAGCTCTAAGACAACAACCTCTCCAAATGGTGGGTTTGAACCT
ACAACCCCA---CCACAAGTC------TATAGAACCATTTCCCCACCTTTTGGGAAAACC
ACCACCGTTCAATATGAGGGGGAGTACGAATACACGGGCGCCAATGAATACGACGATGGA
TATGAAATCTATGAA---AGTGAGAACGGGGAACCTCGCGGGGACAATTACCGAGCCTAC
GAGGATGAGTACAGCTACTTTAAAGGACAAGGCTACGACGGCTATGATGGTCAGAATTAC
TACCACCACCAG
>Gorilla|ENSGGOG00000007024|ENSGGOT00000033153
ATGAAGACTGCTTTAATTTTGCTCAGCATTTTGGGAATGGCCTGTGCTTTCTCAATGAAA
AATTTGCATCGAAGAGTCAAAATAGAGGATTCTGAAGAAAATGGGGTCTTTAAGTACAGG
CCACGATATTATCTTTACAAGCATGCCTACTTTTATCCTCATTTAAAACGATTTCCAGTT
CAGGGAAATAAGGACTCATCTCAGGAACACACTCACACCACTCATACTTCACTTAAGAGG
GGA---------------------------GAAGTAAAAGAGACTTCAAATGAAGGAGAA
AACAATGAA---------GAATCG------AATGAAGATGAAGACTCTGAG---GCTGAG
AATACCACACTT---------TCTGCTACAACACTGGGCTATGGAGAGGACGCCACGCCT
GGCACAGGGTATGCAGGGTTAGCTGCAATCCAGCTTCCCAAGAAGGCT---GGGGATATA
ACAAAC------------AAAGCTACA---------------------------------
AAAGAGAAGGAAAGT---------------------------------------------
---GGCGAGGCAGAAGTGGATGAAAACGAACAAGGCATAAACGGCACCAGTACCAACAGC
ACAGAGGCAGAAAACGGCAACGGCAGCAGCGGAGGAGACAATGGAGAAGAA---GGGGAA
------GAAGAA------AGTGTCACTGGAGCCAAT---GCAGAAGGCACCACAGAGACC
GGAGGGCAGGGCAAGGGCACCTCGAAGACAACAACCTCTCCAAATGGTGGGTTTGAACCT
ACAACCCCA---CCACAAGTC------TATAGAACCACTTCCCCACCTTTTGGGAAAATC
ACCACCGTTGAATACGAGGGGGAGTACGAATACACGGGCGCCAATGAATACGACAATGGA
TATGAAATCTATGAA---AGTGAGAACGGGGAACCTCGTGGGGACAATTACCGAGCCTAT
GAAGATGAGTACAGCTACTTTAAAGGACAAGGCTACGATGGCTATGATGGTCAGAATTAC
TACCACCACCAG
>Guinea_Pig|ENSCPOG00000011849|ENSCPOT00000011964
ATGAAGACTGCAATAATTCTGCTCAGCATCTTGGCGATGGCTGGTGCATTCTCAATGAAA
AATTTGCATAGAAGAGTCAAGTTAGAAGATTCTGAAGAAAATGGGGTCTTTAAGTACAGG
CCACGATATTATCTTTATAAGCATGGCTATTTTTACCCTCCTCTAAAGCGATTTGCATTC
CCGAGCAGCAGTGACTCTTCCGAAGAAAAT------------------------------
GGAAATGGTGATAATTCAGAAGAAGAGGAGGAAGAAGAGGAGACTTCAAATGAAGAAGAA
AATAATGAG---------GATTCTAATGGAAATGAAGGAGAAGAATCTGAG---GCTGAG
AATACCACACTT---------TCTACCGCAACCCCTGGCTATGGAGAGGAAATCACTGCT
GGAACAGAGTACATAGGGTTAGCGGCCATCCGGCTCCCAAAGAAGCTGTATGGGACGAAG
TTTATC------------AGGCACCCC---------------------------------
TGCATCAAAGCACAGGACCGAGGTGCTCATGCCGAGGCCCCA---GAGTGCTCGCCAGCC
ATTGGCGAAGCAGAAGTGGATGGAAATGAACAAGTTGTGAATGGCACGAGCACCAACAGC
ACGGAGCTAGAGACCAGCACCGGCAGCAGCGGCGCAGACAACGGAGAAGAG---GGTGAA
---------------------------------------GCGGAAGGCACCACA---GCA
GGCGCTACCCTGACT---GTGGGGCAGACCACT---------------GGCAGCTCACAC
ACAACGCCCTCTCCAGATGCTGGCTTTGAACCCACAAACCAGACACCCGAGGCGAAGACC
ACCACGGCTGAGTATGGGGGCGAGTACGAGCAAACAGGGGGCAACGAGTATGATCCTGGG
TATGACGTCTATGATGCCGCCGAGAACGGGGGTCCTCGTGGGGACAATTACAGAGCCTAT
GAAGATGAGTACAGCTACTACAAAGGGCGTGGCTACGAGGGCTATGAAGGTCAGGACTAC
TACTACCATCAG
>Horse|ENSECAG00000024478|ENSECAT00000026378
ATGAAGACTGCTTTCATTTTGCTCAGCATTTTGGGAATGGCCTGTGCTCTCTCAATGAAA
AATTTGCATCGAAGAGCCAAATTAGAGGATTCTGAAGAAAATGGGGTCTATAAGTACAGG
CCACAATATTCTCTTTACAAGCATGCCTACTTTTATCCTCCTCTAAAACGATTTCCAGTT
CAGACCAGTAGTGATTCCTCTGAAGAAAAT------------------------------
GGAGATGGTGATAGCTCAGAAGAGGAGGAGGAAGAAGAGGAGACTTCAAATGAAGAAGGA
AACAATGGAGAGAATGAAGATTCTGAAGGAAACGAAGATGAAGAATCGGAC---GCTGAG
AACACCACCCTG---------TCTACGATCACACCTGGCTATGGAGAGGAGCCCACTCCT
GGAATGGGAAATATAGGTCTAGCTGCGATCCAGCTTCCAAAGAAGGCT---GGGGACAAA
GGAAAC------------AAAGGTACA---------------------------------
AAAGAAGAGGAAAGTGATGAAGAAGAGGAAGAGGAAGAAGAT---------GAAAATGAA
GAAAATGAAGCAGAAGTGGATGAAAATGGGCAAGGCATCAACGGCACCAGCTCCAACAGC
ACGGAGGCAGAAAATGGCCATGGCAGCAGTGGTGGAGACAACGGAGAAGAGGAAGGTGAA
------GAA------------------GAAGCCAAT---GCAGAAGGAACCGCAGTGCCT
GCAGAGCAGGACAATGCTGGCTCTAAGACAACCACCTCTCCAAATGGAGGGTTTGCACCT
ACAACTCCACCACAGGAGGTC------TACAGG------------------------ACC
ACCACCACTGCGTATGAGGGGGAGTATGAACAAACAGGCACCAATGAGTATGACAATGGA
TACGAAGTCTATGAA---AATGAGAATGGGGAACCTCGTGGGGACAATTACCGAGCCTAT
GAGGATGAGTACAGCTACTATAAGGGGCGTAGCTATGACGGCTATGATGGTCAAGATTAC
TAC---CACCAA
>Mouse|ENSMUSG00000029306|ENSMUST00000031246
ATGAAGACTGCTTTAATTTTGCTCAGCATTTTGGGAATGGCCTGTGCTTTCTCGATGAAA
AATTTCCATCGAAGAATCAAAGCAGAGGATTCTGAAGAAAACGGGGTCTTTAAGTACCGG
CCACGCTACTTTCTTTATAAGCATGCCTACTTTTATCCTCCTCTGAAACGGTTTCCAGTC
CAGGGAGGCAGTGACTCTTCAGAAGAAAAT------------------------------
GGAGACGGCGATAGTTCCGAAGAGGAGGGGGAGGAAGAGGAGACTTCAAACGAAGAGGAA
AACAATGAA---------GATTCTGAGGGGAATGAAGACCAGGAGGCGGAG---GCAGAG
AACTCCACACTTTCCACACTCTCGGGTGTAACAGCTAGCTACGGAGCAGAGACCACACCC
CAAGCACAGACTTTTGAGTTAGCGGCACTCCAACTGCCCAAGAAGGCT---GGAGATGCA
GAAAGC------------AGGGCTCCA---------------------------------
AAAGTGAAGGAAAGCGACGAGGAAGAAGAAGAAGAAGAGGAA---GAGGAAGAAAATGAG
AACGAAGAAGCAGAAGTGGATGAAAACGAGCTGGCGGTCAACGGCACCAGCACCAACTCC
ACGGAGGTGGATGGCGGGAATGGCAGCAGCGGAGGAGACAACGGAGAAGAA---GCCGAA
GCAGAGGAGGCA------AGCGTCACTGAAGCAGGT---GCAGAAGGAACCACA---GGG
GGCAGGGAACTGACCAGTGTTGGCACCCAGACAGCTGTCCTTCTGAACGGGTTTCAGCAG
ACAACCCCACCGCCCGAAGCC------TATGGGACCACCTCGCCACCGATCAGAAAAAGC
AGCACCGTTGAGTATGGGGGAGAATACGAACAAACAGGC---AACGAATACAACAATGAG
TATGAAGTCTATGAC---AACGAGAACGGGGAGCCTCGTGGCGACACTTACCGAGCTTAT
GAGGATGAATACAGCTACTACAAGGGGCATGGCTATGAAGGCTACGAGGGTCAGAATTAT
TACTACCATCAG
>Opossum|ENSMODG00000020731|ENSMODT00000038697
ATGAAGACTGCCCTAATTTTGCTCAGCCTTTTGGGAATAGCTTGTGCTTTCTCCGCAAAA
CATTTATATCGAAGGGCCAAATTAGAGGATTCTGAAGAAAATGGGGTCTTCAATCACAGA
CACAGATATTATCTTAACAAATATTCCTACTTTTACCCACCTCTAAAACGAATTCCAGTT
CAGCACAATGGTGATTCATCTGAGGAA---------------------------------
GGTGATGGTGATAGCTCAGAGGAGGAGGAAGAGGAAGAGGAGACTTCAAATGAAGAAGAA
TCA---------------GAGACTAATGGAAGTGAAGATGAAGAAGAAGAAGGTGGAGAA
TCTACCACTCTT---------TCAGCTACTACATCTGGATATGAAGAGGAGAATACGACT
GCAAGTGGGGATGTGGGTTTAGCAGCAATTCAAATTCCAAAGAAGGGT---GAAGACAGT
AAAAAT------------AAT---ACC---------------------------------
AAAAAGGAAGAAAGTGATGAAGAAGAAGAGGAGGAAGAAGAG---GAAGAAGAGAACAAA
GAGAGTGAAGCTGAAGTAGATAAAAATAAAGAAGTAGTTAATGGCACT------------
---------GATCATGGTGATGGA------AATGGGACCAGTGGGAAAGAAGATGGAGAA
GAGGAAGAAGAAGTAGAAAATGGCACTGAATCCAGTGTA---------------------
---GACAAGGACAACAACAGCACTGAATTGGCCACATCTCCAAACAGTAGGTATGAGTCT
ACTACTCCTCTAGAAGGGACC------TATGAAGTTACTTCTCCTCCATACGAAGAAAGC
ACTAGCAATCTGTATGACAGCGGCTATGAAGAACCAGTCACTAATGAATATGATAATGGA
TATGAAATCTATGAA---AATGAGAATGGAGAACCCCGTGGTGACAATTACAGAGCATAT
GAGGATGAATACAGCTACTACAAAGGGCACCCATACAATGGCTATGAAGGTCAAGATTAC
TACTACCACCAG
>Orangutan|ENSPPYG00000014918|ENSPPYT00000017336
ATGAAGACTGCTTTAATTTTGCTCAGCATTTTGGGAATGGCCTGTGCTTTCTCAATGAAA
AATTTGCATCGAAGAGTCAAAATAGAGGATTCTGAAGAAAATGGGGTCTTTAAGTACAGG
CCACGATATTATCTTTATAAGCATGCCTACTTTTATCCTCATTTAAAACGATTTCCAGTT
CAGGGCAGTAGTGACTCATCTGAAGAAAAT------------------------------
GGAGAT---GATAGTTCAGAAGAGGAGGAGGAAGAAGAGGAGACTTCAAATGAAGGAGAA
AACAATGAA---------GAATCG------AATGAAGATGAAGACTCTGAG---GCTGAG
AATACCACACTT---------TCTGCTACAACACTGGGCTATGGAGAGGACGCCACGCTT
GCCACAGGGTATCCAGGGTTAGCTGCAATCCAGCTTCCCAAGAAGGCT---GGGGATATA
ACAAGC------------AAAGCTACA---------------------------------
AAAGAGGAGGAAAGTGATGAAGAAGAAGAGGAGGAAGAGGAA---GAAAATGAAAACGAA
GAAAGCGAAGCAGAAGTGGATGAAAACGAACAAGGCATAAACGGCACCAGTACCAACAGC
ACAGAGGCAGAAAACGGCAACGGTAGCAGCGGAGGAGACAATGGAGAAGAA---GGGGAA
------GAAGAA------AGTGTCACTGGAGCCAAT---GCAGAAGGCACCACAGCGACC
GGAGGGCAGGGCAAGGGCAGCTCTAAGACAACAACCTCTCCAAACGGTGGGTTTGAACCT
ACAACCCCA---CCACAAGTC------TATAGAACCACTTCCCCACCTTTTGGGAAAACC
ACCACTGTTGAATATGAGGGGGAGTACGAATACACGGGCGCCAATGAATACGACAATGGA
TATGAAATCTATGAA---AGTGAGAACGGGGAACCTCGTGGGGACAATTACCGAGCCTAC
GAAGATGAGTACAGCTACTTTAAAGGACAAGGCTACGACGGCTATGATGGTCAGAATTAC
TACCACCACCAG
>Platypus|ENSOANG00000013629|ENSOANT00000021505
ATGAAGACCGCTCTTATTCTGCTCAGCCTTTTGGGAATTGCCTGCGCTTTCTCAGTGAAA
AACCTACACCGCAGAGCAAAAGTAGAGGAGTCTGAAGAAAATGCGGTCTTCAAGCACAGG
CCTCGATACTATATCTACAAATACGCCTATCTCTACCCGCCTCAGAAACGCATTCTGTCC
CAGGGAAGCATTCCATCATCTCAGGAA---------------------------------
AGAGATGATGGAGAAAAAGAGGGGGAGATAGACATTAATGAAACATCCAAT---GAAGAA
AAT---------------GAAGAGAATGAAGAGGAGGATGAAAATTCTGAAGGTGAAGAG
TCCACCACAGTG---------TCTGCTACCACTCCTTTGTATGGAGAAGAGACAACACCA
GGAAGAGGGGACAATGGTTTAGGAGCAATCAAGGTCCCCAAAAAGAAT---GGAGATGTT
CAAAACACTGGAATGGCTAAT---AAA---------------------------------
ATGAAACACATAGAGAACCTCACAGCTGAAACTCGTAAAAGT---ACTAATGAAAATGAA
GAGAGTGAAGCAGAGGTAGAGGAAAATGAGCAAGGCATTAATGGTACCAGCACCAACAGT
ACTGAA---GACAGTGGCAATGAT------GGTGGAGAAAATGGGGGTGAGGCAGCTGAA
GAGGAAGAAGAA------AGCGTCACCGAAGCCAAC------------------------
---CAAGAGGAAAATGGTGGCCAAGAGACCACTACATTTGTAGACAGTGTCCAAGGGGCA
ACTACCCCCTCTAATGGGGCA------TATGAGGTCACCACCCCACCC---------ACC
ACCAGCAAT------------GGATATGAAGAAACAGTCACCAACGAATACGATAGCGGG
TACGAAGTTTACGAA---AACGAGAATGCAGAGCCACGTGGGGACAATTTCCGAACATAC
GAAGACGAATACAGCAACTACAAAGGCCGCGGCTACGATGGCTACGATGGCCGAGATTAC
TACTACAACCAG
>Rabbit|ENSOCUG00000001046|ENSOCUT00000001046
------------------------------------------------------ATGAAA
AATTTACATCGAAGAGTCAAACTACAGGATTCTGAAGAAAATGGGGTCTTTAAGTTCAGG
CCACAGTATTATCTTTACAAGCATGCCTACTTTTATCCTCCTCTAAAACGGTTTCCAGTT
CCGAGC---AGTGACTCATCTGAAGAAAAT------------------------------
GGAGAAGGTGATAGTTCAGACGAGGAGGAGGAAGGAGAGGAGACTTCTAATGAAGAAGAA
AACAACGAA---------GATTCTAATGGAAATGAAGATGAGGAATCTGAG---GCTGAG
AATAGCACGCTT---------TCTTTCACAACACCTGACTACGGA---GAGATCACACGT
GGAACAGGATATATAGGATTAGCTGGAATCAAACTTCCCAAGAAGGCT---GGGGCCATA
GAAAAC------------AAAGCAACA---------------------------------
GAAGAGGAGGAAAGTGAT---GAAGAAGAGGAGGAAGAAGAG---GAAAATGAAAACGAA
GAAAACGAAGCAGAGGTAGATGAAAACGAGCAGAGCATCAATGGCACCAGCAGCAACAGC
ACGGAG---------------------------GCTGAGAACGGGGAAGCA---GGTGAA
------GGAGAG------AGCGTCACCGCCACCGAC---GCAGCCGGAACCGCGACCCGG
GGAGAGTGGATCAGCAGGGCCGCCGAGACAACCACCGCTCCTAGTGGCGGGTTCGAACCT
ACAACGCCGCCACCGGAGGCC------TATGGCACCACCTCCCCGCCTTTTGGGAAAACC
ACTGCCGCTGAATATGGGGGGGAGTACGAACAAACAGGTAACCACGGATATGACGATGGT
TACGAAATCTATGAA---AATGAGAACGGGGATCCTCGTGGGGACAATTACCGAGCCTAT
GAGGATGAGTACAGTTACTACAAAGGGCGTGGCTATGAGGGCTACGAGGGTCAGGATTAT
TACTACCACCAG
>Rat|ENSRNOG00000002158|ENSRNOT00000002938
ATGAAGACTGCTTTAATCTTGCTCTGCATTTTGGGGATGGCGAGTGCTTTCTCGATGAAA
AATTTCCATAGAAGAATCAAAGCAGAGGATTCTGAAGAAAACGGGGTCTTTAAGTACCGG
CCACGCTACTTTCTTTATAAGCATGCCTACTTTTATCCTCCTCTGAAACGGTTTCCAGTC
CAGGGAGGCAGCGACTCTTCGGAAGAAAAT------------------------------
GGAGATGGCGATAGTTCGGAGGAGGAGGGGGAGGAAGAGGAGACTTCAAATGAAGAGGAA
AACAACGAA---------GACTCTGAGGGGAATGAAGACCAGGAGGCGGAG---GCAGAG
AACGCCACACTC---------TCAGGGGTAACCGCTAGCTACGGGGTAGAGACCACAGCT
GACGCTGGAAAGTTGGAGTTAGCTGCGCTCCAGCTACCCAAGAAGGCT---GGAGATGCA
GAGGGC------------AAGGCTCCA---------------------------------
AAAATGAAGGAAAGCGAC---GAGGAAGAGGAAGAGGAAGAG---GAGGAAGAAAACGAG
AACGAAGAAGCAGAAGTGGATGAAAATGAGCAGGTCGTCAACGGCACCAGCACCAACTCC
ACGGAGGTGGACGGGGGGAATGGCCCCAGCGGAGGAGACAACGGAGAAGAA---GCCGAG
------GAGGCA------AGCGTCACTGAAGCAGGT---GCAGAAGGAACAACAGCAGGG
GCCAGGGAGCTGACCAGTTATGGCACCACGACAGCTGTCCTTCTGAACGGGTTTCAGCAG
ACGACCCCGCCACCCGAAGCC------TATGGGACCACCTCCCCACCAGCCAGAAAGAGC
AGCACGGTTGAGTATGGGGAAGAATACGAACAAATAGGC---AACGAGTACAACACTGCG
TATGAAACCTATGAC---GAGAACAACGGGGAGCCTCGCGGGGACACTTACCGAGCTTAT
GAGGACGAATACAGCTACTACAAGGGGCATGGCTATGAAGGCTACGAGGGTCAGGATTAT
TACTACCACCAG
>Macaque|ENSMMUG00000011111|ENSMMUT00000015529
ATGAAGACTGCTTTAATTTTGCTCAGCATTTTGGGAATGGCCTGTGCTTTCTCAATGAAA
AATTTGCATCGAAGAGTCAAAATAGAGGATTCTGAAGAAAATGGGGTCTTTAAGTACAGG
CCACGATATTATCTTTACAAGCATGCCTACTTTTATCCTCCTTTAAAACGATTTCCAGTT
CAGGGCAGTAGTGACTCATCTGAAGAAAAT------------------------------
GGAGAT---GATAGTTCAGAAGAGGAGGAGGAAGAAGAGGAGACTTCAAATGAAGGAGAA
AACAATGAA---------GAATCA------AATGAAGATGAAGACTCTGAG---GCTGAG
AACACTACACTT---------TCTGCTACAACACTGGGCTATGGAGAGGACGCCACACCT
GGCACATGGTATACAGGGTTAGCTGCAATCCAGCTTCCCAAGAAGGCT---GGGGATGTA
ACAAAC------------AAAGCTACA---------------------------------
AAAAAGGAGGAAAGTGATGAAGAAGAAGAGGAGGAAGAGGAA---GAAAATGAAAACGAA
GAAAGCGAAGCAGAAGTGGATGAAAACGAACAAGGCATAAACGGCACCAGTACCAACAGC
ACAGAGGCAGAAAACGGCAACGGCAGCAGCGGCGGAGACAACGGAGAAGAAGAAGGGGAA
------GAAGAA------AGTGTCACTGGAGCCAGT---GCAGAAGGCACCACAGCAACC
GGAGGGCAGGGCAAGGGCAGCTCTAAGACAACAACCTCTCCAAATGGTGGGTTTGAACCT
ACAACCCCA---CCACCAGTC------TATAGAACCACCTCCCTACCTTTTGGGAAAACC
ACCACCGTCGAATACGAGGGGGAGTACGAATACACGGGCGCCAATGAATACGACAATGGA
TATGAAGTCTATGAA---AGTGAGAACGGGGAACCTCGTGGGGACAATTACCGAGCCTAC
GAGGATGAGTACAGCTACTTTAAAGGGCAAGGCTACGACAGCTATGATGGTCAGAATTAC
TACCATCACCAG
>Marmoset|ENSCJAG00000006284|ENSCJAT00000012208
ATGAAGACTGCTTTAATTTTGCTCAGCATTTTGGGAATGGCCTGTGCTTTCTCAATGAAA
AATTTGCATCGAAGAGTCAAAATAGAGGATTCTGAAGAAAATGGGGTCTTTAAGTACAGG
CCACGATATTATCTTTACAAGCATGCCTACTTTTATCCTCCTTTAAAACGATTTCCAGTT
CAGGGCAACAGTGACTCATCTGAAGAAAAC------------------------------
GGAGAT---GATAGTTCAGAAGAGGAGGAGGAAGAGGAGGGGGCTTCAAATGAAGAAGAA
AACAATGAA---------GAATCA------AATGAAGATGAAGACTCTGAG---GCTGAG
AATACCACACTT---------TCTGCTACAACCCTGGGCTATGGAGAGGATGCCACACCA
GGCACAGGGTATACAGGGTTAGCTGCAATCCAGCTTCCCAAGAAGGCT---GGGTATATA
ACAAAC------------AAAGCTATG---------------------------------
AAAAAGAAGGAAAGTGATGAAGAAGAAGAAGAGGAGGAAGAG---GAA---GAAAATGAA
GAAAGCGAAGCAGAAGTGGATGAAAACGAACAAGGCATAAACGGCACCAGTACCAACAGC
ACAGAGGCAGAAAATGGCAACGGCAGCAGCGGCGGAGACAACGGGGAAGAAGAAGGGGAA
------GTAGAA------AGTGTCACTGGAGCCAGT---GCGGAAGGCACCACAGCGACC
AGAGGGCAGGGCAAAAGCACATCTAAGACAACAACCTCTCCAAATGGTGACTTTGAACCT
ACGACCCCA---CCACAGCCC------TATAGAACCACCTCCCCACCTTTTGGGAAAACC
ACCACCGTTGAATACGAGGGGGAGTATGAACACACGGGCACCAGTGAATACGACAATGGA
TATGAAGTCTATGAA---AGTGAGAATGGGGAACCTCGTGGGGACAGTTACCGAGCCTAT
GAGGATGAGTACAGCTACTTTAAAGGACATGGCTATGACGGCTATGGTGGTCAGGATTAC
TACTACCACCAG
>Microbat|ENSMLUG00000010116|ENSMLUT00000010114
ATGAAGACTGCTTTAATTTTGCTCAGCATTTTGGGAATGGCCTGTGCTTTCTCAATGAAA
AATTTTCACCGAAGAGCCAAATTAGAGGATTCTGAAGAAAATGGGGTTTTTAAGTACAGA
CCACGGTATTATCTTTATAAGCACGCCTACTTTTATCCTCCTCTAAAACGATTTCCAGTT
CAG---AACAGTGACTCATCTGAAGAAAAT------------------------------
GGAGACGGTGATAGCTCAGAAGAGGAGGAAGGGGAAGAGGAGAATTCAAATGAAGAAGCA
AACAATGAAGAGTCT---------------AATGAAGATGAAGAATCCGAG---GCTGAG
AACTCCACCCTT---------TCTGCCACGACACCTGGCTATGGGGAGGAGACCACGCCT
GGAACGGGAAATGTAGGCCTAGCTGCCATCCAACTTCCCAAGAAGGCT---GGAGATGTA
GGAAAG------------AAGGCTACA---------------------------------
AAAAAGGAGGAAAGTGAAGAAGAAGAAGAGGAAGAGGAAGAGGAAGAAAATGAAAATGAA
GAAAACGAAGCAGAAGTGGATGAAAATGGGCAAGGCGTAAATGGCACTAGCACCAACAGC
ACAGACGTAGAAAATGGCAATGGCAGCAGTGGCGGAGACAATGGAGAAGAAGAAGAAGAA
------GAA---------GGG---GAAGAAGAAACT---GCAGAAGGAACCACAGTGGCT
GGAGAGCAGGACAAT------------------------------GGCGGGTTTGAACCC
ACCACTCCACCACAGGAGGTC------TATGGGACCACCCCACCACCACAGGGGGGAACC
ACTACCACTGAATATGAGGGGGAGTATGAACAAACAGGCACCAATGAATATGACAATGGA
TATGAAGTCTATGAA---AATGAGAATGCGGAACCTCGAGGGGACAATTACCGAGCCTAT
GAGGATGAGTACAGCTACTATAAAGGGCGTGGCTATGATAGCTATGATGGTCAAAATTAC
TACTACCACCAG
>Human|ENSG00000029559|ENST00000226284
ATGAAGACTGCTTTAATTTTGCTCAGCATTTTGGGAATGGCCTGTGCTTTCTCAATGAAA
AATTTGCATCGAAGAGTCAAAATAGAGGATTCTGAAGAAAATGGGGTCTTTAAGTACAGG
CCACGATATTATCTTTACAAGCATGCCTACTTTTATCCTCATTTAAAACGATTTCCAGTT
CAGGGCAGTAGTGACTCATCCGAAGAAAAT------------------------------
GGAGAT---GACAGTTCAGAAGAGGAGGAGGAAGAAGAGGAGACTTCAAATGAAGGAGAA
AACAATGAA---------GAATCG------AATGAAGATGAAGACTCTGAG---GCTGAG
AATACCACACTT---------TCTGCTACAACACTGGGCTATGGAGAGGACGCCACGCCT
GGCACAGGGTATACAGGGTTAGCTGCAATCCAGCTTCCCAAGAAGGCT---GGGGATATA
ACAAAT------------AAAGCTACA---------------------------------
AAAGAGAAGGAAAGTGATGAAGAAGAAGAGGAGGAAGAGGAA---GGAAATGAAAACGAA
GAAAGCGAAGCAGAAGTGGATGAAAACGAACAAGGCATAAACGGCACCAGTACCAACAGC
ACAGAGGCAGAAAACGGCAACGGCAGCAGCGGAGGAGACAATGGAGAAGAA---GGGGAA
------GAAGAA------AGTGTCACTGGAGCCAAT---GCAGAAGACACCACAGAGACC
GGAAGGCAGGGCAAGGGCACCTCGAAGACAACAACCTCTCCAAATGGTGGGTTTGAACCT
ACAACCCCA---CCACAAGTC------TATAGAACCACTTCCCCACCTTTTGGGAAAACC
ACCACCGTTGAATACGAGGGGGAGTACGAATACACGGGCGCCAATGAATACGACAATGGA
TATGAAATCTATGAA---AGTGAGAACGGGGAACCTCGTGGGGACAATTACCGAGCCTAT
GAAGATGAGTACAGCTACTTTAAAGGACAAGGCTACGATGGCTATGATGGTCAGAATTAC
TACCACCACCAG
>Chimp|ENSPTRG00000016263|ENSPTRT00000030263
ATGAAGACTGCTTTAATTTTGCTCAGCATTTTGGGAATGGCCTGTGCTTTCTCAATGAAA
AATTTGCATCGAAGAGTCAAAATAGAGGATTCTGAAGAAAATGGGGTCTTTAAGTACAGG
CCACGATATTATCTTTACAAGCATGCCTACTTTTATCCTCATTTAAAACGATTTCCAGTT
CAGGGCAGTAGTGACTCATCCGAAGAAAAT------------------------------
GGAGAT---GATAGTTCAGAAGAGGAGGAGGAAGAAGAGGAGACTTCAAATGAAGGAGAA
AACAATGAA---------GAATCG------AATGAAGATGAAGACTCTGAG---GCTGAG
AACACCACACTT---------TCTGCTACAACACTGGGCTATGGAGAGGACACCACGCCT
GGCACAGGGTATACACGGTTAGCTGCAATCCACCTTCCTAAGAAGGCT---GGGGATATA
ACAAAC------------AAAGCTACA---------------------------------
AAAGAGAAGGAAAGTGATGAAGAAGAGGAGGAGGAAGAGGAA---GAAAATGAAAACGAA
GAAAGCGAAGCAGAAGTGGATGAAAACGAACAAGGCATAAACGGCACCAGTACCAACAGC
ACAGAGGCAGAAAACGGCAACGGCAGCAGCGGAGGAGACAATGGAGAAGAA---GGGGAA
------GAAGAA------AGTGTCACTGGAGCCAAT---GCAGAAGGCACCACAGAGACC
GGAGGGCAGGGCAAGGGCAGCTCGAAAACAACAACCTCTCCAAATGGTGGGTTTGAACCT
ACAACCCCA---CCACAAGTC------TATAGAACCACTTCCCCACCTTTTGGGAAAACC
ACCACCGTTGAATACGAGGGGGAGTACGAATACACGGGCGCCAATGAATACGACAATGGA
TATGAAATCTATGAA---AGTGAGAACGGGGAACCTCGTGGGGACAATTACCGAGCCTAT
GAAGATGAGTACAGCTACTTTAAAGGACAAGGCTACGACGGCTATGATGGTCAGAATTAC
TACCACCACCAG
>Cow|ENSBTAG00000000470|ENSBTAT00000000595
ATGAAGACGGTTTTAATTTTGCTCAGCATTTTGGGAATGGCCTGTGCTCTTTCAATGAAA
AATTTGAATCGAAGAGCCAAATTAGAGGATTCTGAAGAAAATGGGGTATTTAAGTACAGG
CCCCAATACTATGTTTATAAGCATGGCTACTTTTATCCTGCTCTAAAACGATTTGCAGTT
CAAAGCAGTAGTGACTCATCTGAAGAAAAT------------------------------
GGAAATGGTGATAGCTCAGAAGAGGAAGAGGAAGAAGAGGAGACTTCAAATGAAGAAGGA
AACAATGGAGGGAATGAAGATTCTGATGAAAACGAAGACGAAGAATCAGAG---GCTGAG
AACACCACCCTT---------TCCACTACCACACTTGGCTATGGA---GAGATTACACCT
GGAACTGGAGACATAGGTCTAGCTGCCATCTGGCTTCCCAGGAAGGCT---GGGGCTACA
GGAAAG------------AAGGCTACA---------------------------------
AAAGAGGATGAGAGTGATGAAGAAGAAGAGGAAGAAGAAGAG---------------GAA
GAAAATGAGGCAGAGGTGGATGATAATGAGCAAGGCATAAATGGCACCAGCAGCAACAGC
ACAGAGGTAGACAATGGCCATGGCAGCAGTGGTGGGGATAATGGAGAGGAAGACGGTGAA
------GAAGAA------AGTGTCACTGAAGCCAAT---ACAGAAGGAATCACTGTGGCT
GGA---------------------GAGACCACTACTTCTCCAAATGGTGGGTTTAAACCT
ACAACCCCACACCAGGAGGTC------TATGGGACTACCCCACCACCGTTTGGGAAAATC
ACCACCCCT---------GGGGAGTATGAACAAACAGGCACCAATGAGTATGACAATGGG
TATGAAATCTATGAA---AGTGAGAACGGAGATCCTCGTGGGGACAATTATCGAGCCTAT
GAGGATGAGTATAGCTACTATAAAGGGCGTGGCTATGACAGCTATGATGGTCAAGATTAC
TACAGCCACCAG
>Dog|ENSCAFG00000009558|ENSCAFT00000015179
ATGAAGACTGCTTTAATTTTGCTCAGCATTTTGGGAATGGCCTGTGCTTTCTCAATGAAA
AATTTGCATCGAAGAGCCAAATTAGAGGATTCTGAAGAAAATGGGGTCTTTAAGTATCGG
CCACGTTACTATCTTTACAAGCATTCCTACTTTTATCCTCCTCTAAAACGATTTCCAGTT
CAGAGCAGTAGTGACTCATCTGAAGAAGAT------------------------------
GGAGATGGTGACAGCTCAGAAGAGGAGGAGGAGGAAGAGGAGACTTCAAATGAGGAAGAA
AATAATGAAGAGAATGCAAATTCTGATGAAAATGAAGATGAA---TCCGAC---GCTGAG
AACTCTACCCTC---------TCTGCT---ACACCTGGCTATGGAGAGGAGATCACACCC
GGAACAGGGTACATAGGTCTAGCTGCAATCCAACTTCCCAAAAAGGCT---GGAGATATA
AGACAC------------AAGGCTACA---------------------------------
AAAGAGGAGGAAAGTGATGAAGAAGAAGAGGAAGATGAAGAA------------AATGAA
GAAAATGAAGCAGAAGTGGATGAAAATGGGCAAGGTATAAACAGCACCAGCAGCAACAGC
ACAGAGGCAGAAAATGGCAATGGTAGCAGTGCTGGAGACAATGGAGAA------GGTGAA
------GAAGAA------AGTGTCACTGAAGCCCAT---TCAGAAGGAACCACAGAGGCT
GGAAAGCAGAACAATGGTGGCTCTAAGACAACACTCTCTCCAGATGGTGGGTTTGAACCT
ACAACTCCACCACCAGAGCTC------TACGGGACTACCACCCGACCATCTGGGGAAGCC
ACCCCCAATGGATATGAGGAAGAGTATGAACAAACAGGCACCAATGAATATGACAATGGA
TATGAAGTCTATGAA---AGTGAGAATGGAGAACCTCGTGGGGATAACTATCGAGCCTAT
GAAGATGAGTACAGCTACTATAAAGGGCACAGCTATGACAGCTATGATGGTCAAGATTAC
TACTACCACCAC
>Elephant|ENSLAFG00000015238|ENSLAFT00000015241
ATGAAGACTGCTTTAATTTTGCTGAGCCTTTTGGGAATGGCCTGTGCTTTCTCAATGAAA
AATTTACATCGAAGAGCCAAATTAGAGGATTCTGAAGAAAATAGGGTCTTCAAGTTCAGG
CCACAATATTACCTTTATAAGCATGCCTACTTTTATCCCCCTCAAAAACGATTTCCAGTT
CTGAGCAATAGTGACTCATCTGAAGAAAAT------------------------------
GGAGATGGCTATAGTTCGGAAGAGGAAGAGGAAGAAGAGGAGTCTTCAAATGAAGGAGAA
AACAATGAAGAGAATGAAGAGTCTAATGAAAATGAAGAAGAAGAATCTGAG---GCTGAG
AACACTACGCTT---------TCTACTGCAACCCCTGGCTATGGAGAAGAGACCACACCT
GGAACAGGGAGCCTAGGATTAGCTGCAATCCAGCTTCCCAAGAAGGCT---AAGGTTATC
---------------------CCGACACTAAATGTGCCCAGTTTGGTACAATCGCATTTC
AGGGAAGAAAATTCT------------------------------AAGATTGAAAAAGTG
AGTAGAAAAGCTGAAGTGGATGAAAATGAGCAAGGCATAAACGGCACCAGCACCAATAGC
ACAGACACAGAAAATGGCAATGGTAGCAATGGCGGAGACCATGGAGAAGAAGAAGGTGAA
------GAAGAA------AGTGTCACTGAAGCCAAC---GCAGAAGAAGCCACAGTGACT
GGAGAACAAGGTAATGGTGGCTTGGAGACAACAGCCTCTCCAAATGCTGGGTTTCAGCCT
ACAGCCCCACCACAGGATATC------TATGGGACCACCACTCCACCATTTGGAGAAATT
ACCACCACTGGATAT------GAGTACGAACAGACAGGCACCAATGAATATGATAATGGA
TACGAAGTCTATGAA---AACGAGAACGGGGAACCTCGTGGGGACAATTACCGAGCTTAT
GAGGATGAGTATAGCTACTATAAAGGGCGGAGCTACGATGGCTATGATGGCCAGGATTAT
TACTACAACCAT
>Bowhead|bmy_22259T0
ATGAAGACGGCTTTAATTTTGCTCAGCATTTTGGGAATGGCCTGTGCTCTCTCGATGAAA
AATTTGCATCGAAGAGCCAAATTAGAGGATTCTGAAGAAAATGGGGTCTTTAAGTACAGG
CCCCGATATTATCTTTACAAGCATGCCTACTTTTATCCTCCTCTAAAACGATTTCCGGTT
CAGAGCAGTAGTGACTTGTCTGAAGAAAAT------------------------------
GGAAATGATGATAGCTCA---GAAGAGGAGGAAGAAGAGGAGACTTCAAATGAAGAAGAA
AACAACGAAGAGAATGAAGATTCTGATGGAAATGAAGATGAAGAGTCAGAG---GCTGAG
AACACCACCCTT---------TCCATTACCACACTTGGTTATGGAGAGGAGACCACACCT
GGAACAGGGAGTATAGGTCTAGCTGCCATCCAGCTTCCCACGAAGGCT---GGGGATATA
GGAAAG------------AAGGCTACA---------------------------------
AAAGAGGAGGAAAGTGATGAAGAAGAA------GAGGAAGAA---------------AAT
GAAAATGAAGCAGAAGGGGATGATAATGAGCAAGGCATAAACGGCACCGGCACCAACAGC
ACAGAGGTAGACAATGGCCGTGGCAGCAGTGGTGGGGACAATGGAGAGGAAGAAGGCGAA
------GAA---------GGTGTCACTGAAGCCAAT---GCAGAAGGAACCACAGTGGCT
GGAGGGCAGGACAATGGTGGCTCTAAGGCAACTACCTCTCCAAATGGTGGATTTGAACCG
ACAACTCCACCCCAGGAGATC------TACGGGACTACCCCGCCACCATTTGGGGAAACT
CCCACCCCTGGATATGAGGGGGAGTATGAACAAACAGGCACCAATGACTACGACAATGGA
TATGAAATCTACGAA---AATGAAAATGGAGAACCTCGTGGGGACAATTACCGAGCCTAT
GAGGATGAGTACAGCTACTATAAAGGGCGGAGCTACGACGGCTATGACGGTCAAGATTAC
TACTACCACCAG
>Minke|BACU010631
ATGAAGACGGCTTTAATTTTGCTCAGCATTTTGGGAATGGCCTGTGCTCTCTCGATGAAA
AATTTGCATCGAAGAGCCAAATTAGAGGATTCTGAAGAAAATGGGGTCTTTAAGTACAGG
GCCCGATATTATCTTTACAAGCATGCCTACTTTTATCCTCCTCTAAAACGATTTCCGGTT
CAGAGCAGTAGTGACTTGTCCGAAGAAAAT------------------------------
GGAAATGATGATAGCTCA---GAAGAGGAGGAAGAAGAGGAGACTTCAAATGAAGAAGAA
AACAATGAAGAGAACGAAGATTCTGATGGAAATGAAGACGAAGAGTCGGAG---GCTGAG
AACACCACCCTT---------TCCATTACCACACTTGGTTATGGAGAAGAGACCACACCT
GGAACAGGGAATATAGGTCTAGCTGCCATCCAGCTTCCCACGAAGGCT---GGGGATATA
GGAAAG------------AAGGTTACA---------------------------------
AAAGAGGAGGAAAGTGATGAAGAAGAA------GAGGAAGAA---------------AAT
GAAAATGAAGCAGAAGCAGATGATAATGAGCAAGGCATAAATGGCACTAGCACCAACGGC
ACAGAGATAGACAATGGCCATGGCAGCAGTGGTGGGGACAATGGAGAGGAAGAAGGCGAA
------GAA---------GGTGTCACTGAAGCCAAC---GCAGAAGGAACCACAGTGGCT
GGAGGGCAGGACAATGGTGGCTCTAAGGCAACTACCTCTCCAAATGGTGGAGTTGGACCT
ACAACTCCACCCCAGGAGATC------GACGGGACTACCCCACCACCATTTGGGGAAACT
ACCACCCCTGGATATGAGGGGGAGTATGAACAAACAGGCACCAACGAGTACGACAATGGA
TATGAAATCTATGAA---AACGAAAATGGGGAACCTCGTGGGGACAATTACCGAGCCTAT
GAGGATGAGTACAGCTACTATAAAGGGCGGAGCTACGACGGCTACGACGGTCAAGATTAC
---TACCACCAG
