# Supplementary material for: Insights into the Evolution of Longevity from the Bowhead Whale Genome
Source: Cell Rep. 2015 Jan 6;10(1):112–22. doi: 10.1016/j.celrep.2014.12.008 (PMC4536333; doi:10.1016/j.celrep.2014.12.008)
Supplement: Supplemental Folder 2. Species Used in the Analysis of Selective Pressure Variation, Single-Gene Orthologous Families Tested, Likelihood Ratio Tests, MAKER Parameters, and Full Assembly and Read Usage Data, Related to Experimental Procedures [file mmc3.zip › Tested SGOs/reciprocal_group_3607.2.fas]

>Gibbon|ENSNLEG00000016446|ENSNLET00000020952
ATGGCGCTGCTGGACCTGGCCCTGGAGGGAATGGCCGTCTTCGGGTTCATCCTCTTCTTG
GTGCTGTGGCTGATGCATTTCATGGCTATCATCTACACCCGATTACACCTCAACAAGAAG
GCAACTGACAAACAGCCTTATAGCAAGCTCCCAGGTGTGTCTCTTCTGAAACCACTGAAA
GGGGTAGATCCTAACTTAATCAACAACCTGGAAACATTCTTCGAATTGGATTATCCCAAA
TATGAAGTGCTCCTTTGTGTACAAGATCATGATGATCCAGCCATTGATGTATGTAAGAAG
CTTCTTGGAAAATATCCAAATGTTGATGCTAGATTGTTTATA------------------
------------------------------------------------------------
------------------------------GGTGGCAAAAAGGTTGGCATTAATCCTAAA
ATTAATAATTTAATGCCAGGATATGAAGTTGCAAAGTATGATCTTATATGGATTTGTGAT
AGTGGAATAAGA---GTAATTCCAGATACGCTTACTGACATGGTGAATCAAATGACAGAA
AAAGTAGGCTTGGTTCACGGGCTGCCTTACGTAGCAGACAGACAGGGCTTTGCTGCCACC
TTAGAGCAGGTATATTTTGGAACTTCACATCCAAGATACTATATCTCTGCCAATGTAACT
GGTTTCAAATGTGTGACAGGAATGTCTTGTTTAATGAGAAAAGATGTGTTAGATCAAGCA
GGAGGACTTATAGCTTTTGCTCAGTATATTGCCGAAGATTACTTTATGGCCAAAGCGATA
GCAGACCGAGGTTGGAGGTTTGCAATGTCCACTCAAGTTGCAATGCAAAACTCTGGCTCA
TATTCAATTTCTCAGTTTCAATCCAGAATGATCAGGTGGACCAAACTACGGATTAACATG
CTTCCTGCTACAATAATTTGTGAGCCAATTTCAGAATGCTTTGTTGCCAGTTTAATTATT
GGATGGGCAGCCCACCATGTATTCAGATGGGATATTATGGTATTTTTCATGTGTCATTGC
CTGGCATGGTTTATATTTGACTACATTCAACTCAGGGGTGTCCAG---GGTGGCACACTG
TGTTTTTCAAAACTTGATTATGCAGTTGCCTGGTTCATCCGCGAATCCATGACGATATAC
ATTTTTTTGTCTGCATTATGGGACCCAACTATAAGCTGGAGAACTGGTCGCTACAGATTA
CGCTGTGGGGGTACAGCAGAGGAAATCCTAGATGTA
>Gorilla|ENSGGOG00000002847|ENSGGOT00000034010
ATGGCGCTGCTGGACCTGGCCCTGGAGGGAATGGCCGTCTTCGGGTTCGTCCTCTTCTTG
GTGCTGTGGCTGATGCATTTCATGGCTATCATCTACACCCGATTACACCTCAACAAGAAG
GCAACTGACAAACAGCCTTATAGCAAGCTCCCAGGTGTCTCTCTTCTGAAACCACTGAAA
GGGGTAGATCCTAACTTAATCAACAACCTGGAAACATTCTTTGAATTAGATTATCCCAAA
TATGAAGTGCTCCTTTGTGTACAAGATCATGATGATCCAGCCATTGATGTATGTAAGAAG
CTTCTTGGAAAATATCCAAATGTTGATGCTAGATTGTTTATAGGTAACTTACTGACTATA
ATTGGAGTGAATGATAGAATTCACTTTTATTACATTACAAGTGCTATCTTAAATTATTTA
CTGTCATATATTTATGGGACTGGGATTGTA------------------------------
------------------------------------------------------------
---------------GTAATTCCAGATACGCTTACTGACATGGTGAATCAAATGACAGAA
AAAGTAGGCTTGGTTCACGGGCTGCCTTACGTAGCAGACAGACAGGGCTTTGCTGCCACC
TTAGAGCAGGTATATTTTGGAACTTCACATCCAAGATACTATATCTCTGCCAATGTAACT
GGTTTCAAATGTGTGACAGGAATGTCTTGTTTAATGAGAAAAGATGTGTTGGATCAAGCA
GGAGGACTTATAGCTTTTGCTCAGTACATTGCCGAAGATTACTTTATGGCCAAAGCGATA
GCTGACCGAGGTTGGAGGTTTGCAATGTCCACTCAAGTTGCAATGCAAAACTCTGGCTCA
TATTCAATTTCCCAGTTTCAATCCAGAATGATCAGGTGGACCAAACTACGAATTAACATG
CTTCCTGCTACAATAATTTGTGAGCCAATTTCAGAATGCTTTGTTGCCAGTTTAATTATT
GGATGGGCAGCCCACCATGTATTCAGATGGGATATTATGGTATTTTTCATGTGTCATTGC
CTGGCATGGTTTATATTTGACTACATTCAACTCAGGGGTGTCCAG---GGTGGCACACTG
TGTTTTTCAAAACTTGATTATGCAGTCGCCTGGTTCATCCGCGAATCCATGACAATATAC
ATTTTTTTGTCTGCATTATGGGACCCAACTATAAGCTGGAGAACTGGTCGCTACAGATTA
CGCTGTGGGGGTACAGCAGAGGAAATCCTAGATGTA
>Guinea_Pig|ENSCPOG00000009181|ENSCPOT00000009264
------------------GGCCTGCAGGGAATGGCCGTGTTCGGGTTCGTCCTCTTCGTG
GTGCTGTGGCTGATGCACTTCATGGCCATCATCTACACCCGATTACACCTCAACAAGAAG
GCAACAGACAAACAGCCATATAGCAAGCTCCCTGGTGTGTCACTTCTGAAGCCCCTGAAA
GGGGTGGACCCTAATCTAATCAACAACTTGGAGACATTCTTTGAATTGGATTATCCCAAA
TATGAAGTACTCCTTTGTGTACAAGATCATGACGATCCAGCCATTGATGTGTGTAAAAAG
CTTCTTGGAAAATATCCAAATGTTGATGCTAGATTATTTATA------------------
------------------------------------------------------------
------------------------------GGTGGCAAAAAGGTTGGCATTAATCCTAAA
ATTAACAATTTAATGCCAGGATATGAAGTTGCAAAGTATGATCTTATATGGATCTGTGAC
AGTGGAATAAGA---GTAATTCCAGACACACTAACTGACATGGTTAATCAAATGACAGAA
AAAGTAGGCTTGGTTCATGGGCTGCCTTATGTAGCAGACAGACAGGGCTTTGCCGCTACG
TTAGAACAGGTGTATTTTGGAACTTCACATCCAAGGTCCTATATCTCTGCCAATGTAACT
GGTTTCAAGTGTGTGACAGGAATGTCTTGTTTAATGAGGAAGGATGTGTTAGATCAAGCA
GGAGGGCTTATAGCTTTTGCTCAGTACATTGCTGAAGATTACTTTATGGCCAAAGCAATA
GCCGACCGAGGTTGGAGGTTTGCAATGTCCACTCAAGTTGCAATGCAAAACTCTGGTTCA
TACTCAATTTCTCAGTTTCAATCCAGAATGATCAGGTGGACCAAATTGCGAATTAACATG
CTTCCCGCTACAATCATTTGTGAGCCAATTTCAGAATGTTTTGTTGCCAGTCTGATTATT
GGATGGGCAGCCCACCACGTATTCAGATGGGATATCATGGTATTTTTCATGTGTCATTGC
CTGGCGTGGTTTATATTTGACTACATTCAACTCAGGGGTGTCCAG---GGTGGCACACTG
TGTTTTTCAAAACTTGATTATGCAGTTGCTTGGTTCATCCGTGAATCCATGACAATATAC
ATTTTTTTGTCGGCATTATGGGACCCTACTATTAGCTGGAGAACTGGTCGCTATAGATTG
CGCTGTGGAGGTACAGCAGAAGAAATCCTAGACGTA
>Horse|ENSECAG00000002866|ENSECAT00000004200
ATGGCGCTGCTGGACCCTGGCCTGGAGGGAATGGCCATCTTCGAGTTCGTCCTCTTCTTG
GTGCTGTGGCTGATGCATTTCATGGCCATCATCTACACCCGATTACACCTCAACAAGAAG
GCAACGGACAAACAGCCATATAGCAAGCTCCCAGGGGTGTCTCTTCTGAAACCACTGAAA
GGAGTAGACCCTAACCTAATCAACAACTTGGAAACATTCTTTGAATTGGATTATCCCAAA
TATGAAGTACTCCTTTGTGTACAAGATCACGATGATCCAGCCATCGATGTATGTAAGAAG
CTGCTTGGAAAATATCCAAATGTTGATGCTAGATTGTTTATA------------------
------------------------------------------------------------
------------------------------GGTGGCAAAAAGGTTGGCATTAATCCTAAA
ATTAATAATTTAATGCCAGGATATGAAGTTGCAAAGTATGATCTTATATGGATTTGTGAT
AGTGGAATAAGA---GTAATTCCAGACACACTCACTGACATGGTTAACCAAATGACAGAG
AAGGTGGGCCTGGTTCACGGGCTGCCTTACGTAGCAGACAGACAGGGCTTTGCCGCCACG
TTAGAACAGGTATATTTCGGAACTTCTCATCCAAGGTCCTATATCTCTGCCAATGTCACG
GGTTTCAAATGTGTGACAGGAATGTCCTGTTTAATGAGGAAGGATGTGTTAGATCAAGCA
GGAGGACTTATAGCTTTTGCTCAATACATTGCTGAAGATTACTTTATGGCCAAAGCAATA
GCTGACCGAGGTTGGAGGTTTGCGATGTCTACTCAGGTTGCAATGCAAAACTCTGGCTCG
TATTCAATTTCTCAGTTTCAATCCAGAATGATCAGGTGGACCAAATTGCGAATTAATATG
CTTCCTGCTACAATCATTTGTGAGCCAATTTCAGAGTGTTTTGTTGCCAGTCTAATTATT
GGATGGGCAGCCCACCATGTGTTCAGATGGGACATTATGGTGTTTTTCATGTGTCATTGC
CTGGCGTGGTTTATATTTGACTACATTCAACTCAGGGGTGTCCAG---GGTGGCACACTG
TGTTTTTCAAAACTTGATTATGCAGTAGCTTGGTTCATCCGTGAATCCATGACAATATAC
ATCTTTCTGTCGGCGTTGTGGGACCCGACCATAAGCTGGAGAACCGGACGCTACAGGTTG
CGCTGTGGAGGCACGGCCGAGGAGATCCTGGATGTA
>Mouse|ENSMUSG00000028381|ENSMUST00000030074
ATGGCGCTGCTGGACCTGGCCCAGGAGGGAATGGCCTTGTTCGGCTTCGTGCTCTTCGTG
GTGCTGTGGCTGATGCATTTCATGTCCATCATCTACACCCGGTTACACCTCAACAAGAAG
GCAACAGACAAACAGCCGTATAGCAAGCTCCCTGGTGTCTCTCTTCTGAAGCCACTGAAG
GGGGTGGATCCTAACCTAATCAACAACTTGGAGACATTCTTTGAACTGGATTATCCCAAA
TATGAAGTACTCCTTTGTGTACAAGATCATGATGATCCAGCCATTGATGTATGTAAGAAA
TTGCTTGGAAAATACCCAAATGTCGATGCTAGATTATTTATA------------------
------------------------------------------------------------
------------------------------GGTGGCAAAAAGGTTGGCATTAACCCTAAA
ATTAATAATTTGATGCCAGCATATGAAGTTGCAAAATATGATCTCATATGGATTTGTGAT
AGTGGAATAAGA---GTCATCCCAGACACATTAACTGACATGGTGAATCAGATGACAGAG
AAAGTGGGGTTGGTCCACGGGCTGCCGTATGTAGCCGACAGACAAGGCTTTGCTGCCACC
TTAGAGCAGGTATATTTTGGAACTTCACACCCAAGATCCTATATCTCTGCCAATGTAACT
GGCTTCAAATGTGTGACGGGGATGTCTTGTTTGATGAGGAAGGATGTGCTAGATCAGGCA
GGAGGGCTCATAGCCTTTGCTCAGTACATTGCTGAAGATTACTTTATGGCCAAAGCAATA
GCCGACCGAGGTTGGAGGTTTTCAATGTCTACTCAAGTTGCCATGCAAAACTCTGGTTCG
TACTCAATTTCTCAGTTTCAATCCAGAATGATCAGGTGGACCAAATTGAGAATTAACATG
CTTCCTGCTACAATAATTTGTGAGCCAATTTCAGAATGCTTTGTTGCCAGTTTAATTATT
GGGTGGGCAGCCCACCATGTATTCAGATGGGATATCATGGTCTTCTTCATGTGCCACTGC
CTGGCATGGTTTATATTTGACTACATTCAACTCAGGGGTGTCCAG---GGTGGCACACTG
TGTTTTTCAAAACTTGATTATGCTGTGGCCTGGTTCATCCGTGAATCCATGACAATCTAC
ATTTTCCTGTCGGCATTATGGGACCCGACTATAAGCTGGAGAACTGGTCGCTACAGGTTA
CGCTGTGGGGGGACAGCAGAGGAGATCCTGGATGTG
>Opossum|ENSMODG00000005539|ENSMODT00000006990
ATGGCGGTGTTGGACCTGGCCCAGGAGGGAATGGCCGTTTTTGGGTTCAGCCTCTTCGTC
GTGCTGTGGCTCATGCATTTCATGTCCATTATCTACACACGTTTACATCTCAACAAGAAG
GCAACAGACAAACAGCCATATAGCAAACTCCCTGGCATTACACTTTTGAAACCGTTGAAA
GGTGTGGATCCTAATTTAATCAACAATTTAGAAACATTCTTTGAATTGGATTATCCTAAA
TATGAAGTACTCCTTTGTGTACAAGATCATGATGATCCAGCCATTGATGTATGTAAAAAA
CTTCTTGGCAAATATCCAAATGTGGATGCTAGATTGTTTATA------------------
------------------------------------------------------------
------------------------------GGTGGAAAAAAGGTTGGGATTAATCCCAAA
ATTAATAATTTAATGCCAGGATATGAAGTTGCAAAATATGACCTTATATGGATTTGTGAT
AGTGGAATCAAA---GTAATTCCAGATACACTTACCGACATGGTTAATCAAATGACAGAA
AAAGTAGGCTTGGTTCATGGATTGCCCTATGTTGCAGACAGACAGGGTTTTGCTGCTACA
TTAGAACAGGTATATTTTGGAACTTCACATCCAAGGTCCTATATCTCGGCTCATGTTACT
GGGTTCAAATGTGTGACGGGAATGTCATGTTTGATGAGGAAGGATGTATTAGATCAAGCT
GGAGGACTTATAGCTTTTGCCCAGTACATTGCTGAAGATTATTTTATGGCTAAAGCAATA
GCTGACCGAGGTTGGAGGTTTGCAATGGCCACTCAAGTTGCAATGCAGAATTCTGGGTCC
TATTCAATTTCTCAGTTTCAGTCCAGAATGATCAGGTGGACCAAATTACGAATTAATATG
CTGCCTGCAACAATTATTTGTGAACCAATTTCTGAATGCTTTGTGGCCAGTTTAATTATT
GGATGGGCAGCTCACCATGTATTTCGATGGGATATCATGGTATTTTTCATGTGTCATTGC
TTGGCCTGGTTTATATTTGACTATATTCAACTCAGGGGTGTTCAG---GGTGGCGCTCTC
TGTTTTTCAAAACTTGATTATGCAGTAGCTTGGTTCATCCGAGAATCCATGACAATATAC
ATTTTCCTATCGGCATTGTGGGACCCTACTATAAGCTGGAGAACAGGACGCTACAGATTA
CGCTGTGGAGGCACGGCAGAGGAAATCCTTGACGTA
>Orangutan|ENSPPYG00000019502|ENSPPYT00000022746
ATGGCGCTGCTGGACCTGGCCCTGGAGGGAATGGCCGTCTTCGGGTTCGTCCTCTTCTTG
GTGCTGTGGCTGATGCATTTCATGGCTATCATCTACACCCGATTACACCTCAACAAGAAG
GCAACTGACAAACAGCCTTACAGCAAGCTCCCAGGTGTCTCTCTTCTGAAACCGCTGAAA
GGGGTAGATCCTAACTTAATCAACAACCTGGAAACATTTTTTGAATTGGATTATCCCAAA
TATGAAGTGCTCCTTTGTGTACAAGATCATGATGATCCAGCCATTGATGTATGTAAGAAG
CTTCTTGGAAAATATCCAAATGTTGATGCTAGATTGTTTATA------------------
------------------------------------------------------------
------------------------------------------------------------
------------------------------------------------------------
---------------GTAATTCCAGATACGCTTACTGACATGGTGAATCAAATGACAGAA
AAAGTAGGCTTGGTTCACGGGCTGCCTTACGTAGCAGACAGACAGGGCTTTGCTGCCACC
TTAGAGCAGGTATATTTTGGAACTTCACATCCAAGATACTATATCTCTGCCAATGTAACT
GGTTTCAAATGTGTGACAGGAATGTCTTGTTTAATGAGAAAAGATGTGTTAGATCAAGCA
GGAGGACTTATAGCTTTTGCTCAGTACATTGCCGAAGATTACTTTATGGCCAAAGCGATA
GCTGACCGAGGTTGGAAGTTTGCAATGTCCACTCAAGTTGCAATGCAAAACTCTGGCTCA
TATTCAATTTCTCAGTTTCAATCCAGAATGATCAGGTGGACCAAACTACGAATTAACATG
CTTCCTGCTACAATAATTTGTGAGCCAATTTCAGAATGCTTTGTTGCCAGTTTAATTATT
GGATGGGCAGCCCACCATGTATTCAGATGGGATATTATGGTATTTTTCATGTGTCATTGC
CTGGCGTGGTTTATATTTGACTACATTCAACTCAGGGGTGTCCAG---GGTGGCACACTG
TGTTTTTCAAAACTTGATTATGCAGTCGCCTGGTTCATCCGTGAATCCATGACAATATAC
ATTTTTTTGTCTGCATTATGGGACCCAACTATAAGCTGGAGAACTGGTCGCTACAGATTA
CGCTGTGGGGGTACGGCAGAGGAAATCCTAGATGTA
>Platypus|ENSOANG00000015813|ENSOANT00000024935
------------------------------------------------------------
------------------------------------------------------------
------------------------------------------------------------
------------AATTTGGTT------------------------CTTTATTTTTTACAG
TATGAAGTGCTCCTCTGTGTACAAGATCACGACGATCCAGCTGTTGATGTATGTAAAAAG
CTGCTTGGCAAATACCCAAATGTGGATGCTAGATTGTTTATA------------------
------------------------------------------------------------
------------------------------GGTGGCAAAAAGGTTGGCATTAATCCAAAG
ATTAATAACTTAATGCCGGGATATGAAGTTGCTAAATATGACCTAATATGGATTTGTGAT
AGTGGAATCAGA---GTAATTCCAGATACACTTACTGATATGGTTAACCAGATGACAGAA
AAAGTAGGATTGGTCCATGGATTGCCCTACGTTGCAGATAGACAAGGTTTCGCTGCCACA
TTGGAGCAGGTTTATTTTGGAACTTCACATCCAAGGTCCTATATTTCTGCCAACGTAACC
GGCTTCAAATGTGTAACAGGAATGTCTTGTTTGATGAGAAAGGATGTCTTAGACCTAGCT
GGAGGACTTATAGCTTTTGCCCAGTACATTGCTGAAGACTACTTTATGGCCAAAGCAATA
GCCGACAGAGGTTGGAGGTTTGCAATGGCCACTCAAGTTGCAATGCAAAATTCTGGGTCA
TATTCAATATCCCAATTCCAATCTAGAATGATCAGGTGGACCAAGTTGCGAATTAATATG
CTGCCTGCTACGATCATTTGTGAGCCAATTTCTGAATGCTTTGTTGCCAGTTTAATTATT
GGATGGGCAGCTCACCATGTATTCAGATGGGACATTATGGTATTTTTCATGTGTCACTGC
CTGGCCTGGTTTATTTTTGACTACATTCAACTCAGGGGTGTTCAG---GGTGGCGCTCTG
TGTTTCTCAAAACTTGATTATGCAGTAGCTTGGTTCATCCGAGAATCTATGACAATATAT
ATTTTCCTATCGGCTTTGTGGGACCCCACTATCAGCTGGCGAACGGGGCGCTACAGGTTA
CGCTGTGGAGGCACGGCAGAGGAAATCCTCGATGTA
>Rabbit|ENSOCUG00000014366|ENSOCUT00000014364
------TTGCTT------------------------------------------------
---------------------------------TTTAGCCGATTACACCTCAACAAGAAG
GCAACAGACAAGCAGCCCTACAGCAAGCTCCCAGGTGTGTCTCTTCTGAAACCACTGAAA
GGGGTAGATCCCAACCTAATCAACAACCTGGAAACGTTCTTTGAATTGGATTATCCCAAA
TATGAAGTGCTCCTTTGTGTTCAAGATCATGATGATCCAGCCATTGATGTTTGCAAGAAG
CTGCTTGGAAAATATCCAAATGTTGATGCTAGATTGTTTATA------------------
------------------------------------------------------------
------------------------------GGTGGCAAAAAGGTCGGCATTAATCCTAAA
ATTAATAATTTAATGCCAGGATATGAAGTTGCGAAGTATGATCTTATATGGATTTGTGAT
AGTGGAATAAGA---GTAATTCCGGACACACTTACCGACATGGTTAATCAAATGACAGAA
AAAGTGGGTTTGGTCCACGGGCTGCCTTACGTAGCAGACAGACAGGGCTTTGCTGCCACC
TTAGAACAGGTATACTTTGGAACTTCACATCCAAGATCTTATATCTCTGCCAATGTCACT
GGCTTCAAGTGTGTGACGGGAATGTCGTGTTTAATGAGAAAAGATGTGTTAGATCAAGCA
GGAGGACTTATAGCTTTTGCTCAGTACATTGCCGAAGATTACTTTATGGCCAAAGCAATA
GCTGACCGAGGTTGGAGGTTTGCAATGTCCACTCAAGTTGCAATGCAAAACTCTGGCTCA
TATTCAATTTCTCAATTCCAATCTAGAATGATCAGGTGGACCAAATTGCGAATCAACATG
CTTCCTGCTACAATCATTTGTGAGCCAATTTCAGAATGCTTTGTGGCCAGTTTAATTATC
GGATGGGCCGCCCACCATGTATTCAGATGGGATATTATGGTGTTTTTCATGTGTCATTGC
TTGGCATGGTTTATATTTGACTACATTCAACTCAGGGGTGTCCAG---GGTGGCACACTG
TGTTTTTCAAAACTTGATTATGCAGTCGCTTGGTTCATCCGTGAATCCATGACAATATAC
ATTTTTTTGTCGGCATTATGGGACCCTACGATAAGCTGGAGAACTGGTCGCTACAGGTTA
CGCTGTGGAGGCACAGCAGAAGAAATCCTAGACGTA
>Rat|ENSRNOG00000015644|ENSRNOT00000021110
ATGGCGCTGCTGGACCTGGCCCAGGAGGGAATGGCCTTGTTCGGCTTCGTGCTCTTCGTG
GTGCTGTGGCTGATGCATTTCATGTCCATCATCTACACCCGGTTACACCTCAACAAGAAG
GCAACAGACAAACAGCCGTACAGCAAGCTCCCTGGAGTCTCTCTTCTGAAACCACTGAAG
GGGGTGGACCCTAACCTAATCAACAACTTGGAGACATTCTTTGAACTGGATTATCCCAAA
TATGAAGTACTCCTTTGTGTACAAGATCATGATGATCCAGCCATTGAGGTGTGTAAGAAA
CTGCTTGGAAAATACCCAAACGTTGATGCTAGATTATTTATA------------------
------------------------------------------------------------
------------------------------GGTGGTAAAAAGGTTGGCATTAATCCTAAA
ATTAATAATTTGATGCCAGCATATGAAGTTGCAAAGTATGATCTCATATGGATTTGTGAT
AGCGGAATACGA---GTCATTCCAGACACATTAACTGACATGGTCAATCAGATGACGGAG
AGAGTGGGGCTGGTCCACGGGCTTCCATACGTAGCTGACAGACAAGGCTTTGCTGCCACC
TTAGAGCAGGTATATTTTGGAACTTCACACCCAAGATCCTATATCTCTGCCAATGTGACC
GGCTTCAAGTGTGTGACGGGGATGTCTTGCTTGATGAGGAAGGATGTGCTAGATCAGGCA
GGAGGGCTCATAGCCTTTGCTCAGTACATTGCGGAAGATTACTTCATGGCCAAAGCAATA
GCGGACCGAGGCTGGAAGTTTTCAATGTCTACGCAAGTTGCCATGCAAAACTCTGGTTCA
TACTCCATTTCTCAGTTTCAATCCAGAATGATCAGGTGGACCAAATTGAGGATTAACATG
CTTCCTGCCACAATAATTTGTGAGCCAATTTCAGAATGCTTTGTTGCCAGTTTAATTATC
GGGTGGGCAGCCCACCACGTGTTCCGATGGGATATCATGGTTTTCTTCATGTGTCACTGC
CTGGCATGGTTTATATTTGACTACATTCAACTCAGGGGTGTCCAG---GGTGGCACACTA
TGCTTTTCAAAACTTGATTATGCTGTGGCTTGGTTCATCCGCGAATCCATGACAATATAC
ATTTTCTTGTCGGCACTGTGGGACCCTACTATAAGCTGGAGAGCCGGTCGCTACAGGTTG
CGCTGTGGAGGGACGGCCGAGGAGATCCTGGATGTG
>Macaque|ENSMMUG00000021526|ENSMMUT00000030297
ATGGCGCTGCTGGACCTGGCCCTGGAGGGAATGGCCGTCTTCGGGTTCGTCCTCTTCTTG
GTGCTGTGGCTGATGCATTTCATGGCCATCATCTACACCCGATTACACCTCAACAAGAAG
GCAACTGACAAACAGCCTTATAGCAAGCTCCCAGGTGTCTCTCTTCTGAAACCACTGAAA
GGAGTAGATCCTAACTTAATAAACAACCTGGAAACATTCTTTGAATTGGATTATCCCAAA
TATGAAGTACTCCTTTGTGTACAAGATCATGATGATCCAGCCATTGATGTATGTAAGAAG
CTTCTTGGAAAATATCCAAATGTTGATGCTAGATTGTTTATA------------------
------------------------------------------------------------
------------------------------GGTGGTAAAAAGGTTGGCATTAATCCTAAA
ATTAATAATTTAATGCCAGGATATGAAGTTGCAAAGTATGATCTTATATGGATTTGTGAT
AGTGGAATAAGA---GTAATTCCAGATACACTGACTGACATGGTGAATCAAATGACAGAA
AAAGTAGGCTTGGTTCACGGGCTGCCTTACGTGGCAGACAGACAGGGCTTTGCTGCCACC
TTAGAGCAGGTATATTTTGGAACTTCACATCCAAGATACTATATCTCTGCCAATGTAACT
GGCTTCAAATGTGTGACAGGAATGTCTTGTTTAATGAGAAAAGACGTGTTAGATCAAGCA
GGAGGACTTATAGCTTTTGCTCAGTACATTGCCGAAGATTACTTTATGGCCAAAGCGATA
GCTGACCGAGGTTGGAGGTTTGCAATGTCCACTCAAGTTGCAATGCAAAACTCTGGCTCA
TATTCAATTTCTCAGTTTCAATCCAGAATGATCAGGTGGACCAAACTACGAATTAACATG
CTTCCTGCTACGATAATTTGTGAGCCAATTTCAGAATGCTTTGTTGCCAGTTTAATTATT
GGCTGGGCAGCCCACCATGTATTCAGATGGGATATTATGGTATTTTTCATGTGTCATTGC
CTGGCATGGTTTATATTTGACTACATTCAACTCAGGGGTGTCCAG---GGTGGCACACTG
TGTTTTTCAAAACTTGATTATGCAGTCGCCTGGTTCATCCGCGAATCCATGACAATATAC
ATTTTTTTGTCTGCATTATGGGACCCAACTATAAGCTGGAGAACTGGTCGCTACAGATTA
CGCTGTGGGGGTACAGCAGAGGAAATCCTAGATGTA
>Marmoset|ENSCJAG00000017653|ENSCJAT00000034407
ATGGCGCTGCTGGACCTGGCCCTGGAGGGAATGGCCGTCTTCGGGTTCGTTCTCTTCTTG
GTGCTGTGGCTGATGCATTTCATGGCCATCATCTACACCCGATTACACCTCAACAAGAAG
GCAGCTGACAAACAGCCTTATAGCAAGCTCCCAGGCGTCTCTCTTCTGAAACCACTGAAA
GGGGTGGATCCTAACTTAATCAACAACCTGGAAACATTCTTTGAATTGGATTATCCCAAA
TATGAAGTGCTCCTTTGTGTACAAGATCATGATGATCCAGCCATTGATGTATGTAAGAAG
CTTCTTGGAAAATATCCAAATGTTGATGCTAGATTGTTTATA------------------
------------------------------------------------------------
------------------------------GGTGGCAAAAAGGTTGGGATTAATCCTAAA
ATTAATAATTTAATGCCAGGATATGAAGTTGCAAAGTATGATCTTATATGGATTTGTGAT
AGTGGAATAAGAGTAGTAATTCCAGATACACTTACTGACATGGTGAATCAAATGACAGAA
AAAGTAGGCTTGGTTCACGGGCTCCCTTATGTAGCAGACAGACAGGGCTTTGCTGCCACC
TTAGAGCAGGTATATTTTGGAACTTCACATCCAAGATACTATATCTCTGCCAATGTAACT
GGTTTCAAATGTGTGACAGGAATGTCTTGTTTAATGAGAAAAGATGTGTTAGATCAAGCA
GGAGGACTTATAGCTTTTGCTCAGTACATTGCTGAAGATTACTTTATGGCCAAAGCGATA
GCTGACCGAGGTTGGAGGTTTGCAATGTCCACTCAAGTTGCAATGCAAAACTCTGGCTCA
TATTCAATTTCTCAGTTTCAATCCAGAATGATCAGGTGGACCAAACTGCGAATTAACATG
CTTCCTGCTACGATAATTTGTGAACCAATTTCAGAATGCTTTGTTGCCAGTTTAATTATT
GGATGGGCAGCCCACCACGTATTCAGATGGGATATTATGGTATTTTTCATGTGTCATTGC
CTGGCATGGTTTATATTTGACTACATTCAACTCAGGGGTGTCCAG---GGTGGCACACTG
TGTTTTTCAAAACTTGATTATGCAGTTGCTTGGTTCATCCGCGAATCCATGACAATATAC
ATTTTTTTGTCGGCATTATGGGACCCAACTATAAGCTGGAGAACTGGTCGCTATAGATTG
CGCTGTGGAGGTACAGCCGAGGAAATCCTAGATGTA
>Microbat|ENSMLUG00000006774|ENSMLUT00000006767
ATGGCGCTGCTGGACCTGGCCCTGGAGGGAATGGCCTTATTCGGGTTCTCCCTCTTCTTG
GTGCTGTGGCTGATGCATTTTATGTCCATCATCTACACCCGATTGCACCTCAACAAGAAG
GCAACTGACAAACAGCCATATAGCAAGCTCCCAGGCGTGTCTCTCCTGAAACCACTGAAA
GGAGTGGATCCCAATCTCATCAACAACTTGGAAACTTTTTTTGAATTGGATTATCCCAAA
TATGAAGTACTCCTCTGTGTACAAGATCATGACGATCCAGCCATTGATGTATGTAAGAAA
CTCCTTGGAAAATATCCAAATGTCGATGCCAGATTGTTTATA------------------
------------------------------------------------------------
------------------------------GGTGGCAAAAAGGTTGGCATTAATCCTAAA
ATTAATAATCTAATGCCAGGATATGAAGTTGCAAAGTATGATCTTATCTGGATTTGTGAT
AGTGGAATAAGA---GTGCTTCCAGACACACTCACTGACATGGTTAACCAAATGACAGAG
AAAGTCGGCCTGGTTCACGGGCTGCCGTACGTAGCAGACAGACAGGGCTTTGCCGCCACG
TTGGAACAGGTATATTTTGGAACTTCTCATCCGAGGTCCTATATCTCTGCCCATGTAACT
GGTTTCAAATGTGTAACAGGAATGTCTTGTTTAATGAGAAAGGATGTGTTAGACCAAGCA
GGAGGGCTTATAGCTTTTGCTCAATACATTGCTGAAGATTACTTTATGGCCAAAGCAATA
GCTGACCGAGGTTGGCGGTTTGCGATGTCCACTCAAGTTGCCATGCAGAACTCTGGCTCA
TATTCCATTTCTCAGTTTCAATCCAGAATGATCAGGTGGACCAAATTACGAATTAACATG
CTTCCTGCTACAATAATTTGTGAGCCGATTTCAGAATGCTTTGTTGCCAGTTTAATTATT
GGATGGGCAGCCCACCATGTATTCAGATGGGATATTATGGTATTTTTCATGTGTCATTGC
CTGGCATGGTTTATATTTGACTACATTCAACTCAGGGGTGTCCAG---GGTGGCACACTG
TGTTTTTCAAAACTTGATTATGCAGTAGCTTGGTTCATCCGTGAATCCATGACGATATAC
ATTTTTTTGTCGGCATTATGGGACCCTACGATAAGCTGGAGAACTGGCCGCTACAGGTTG
CGCTGTGGGGGCACCGCAGAGGAAATCCTAGATGTA
>Human|ENSG00000148154|ENST00000374279
ATGGCGCTGCTGGACCTGGCCTTGGAGGGAATGGCCGTCTTCGGGTTCGTCCTCTTCTTG
GTGCTGTGGCTGATGCATTTCATGGCTATCATCTACACCCGATTACACCTCAACAAGAAG
GCAACTGACAAACAGCCTTATAGCAAGCTCCCAGGTGTCTCTCTTCTGAAACCACTGAAA
GGGGTAGATCCTAACTTAATCAACAACCTGGAAACATTCTTTGAATTGGATTATCCCAAA
TATGAAGTGCTCCTTTGTGTACAAGATCATGATGATCCAGCCATTGATGTATGTAAGAAG
CTTCTTGGAAAATATCCAAATGTTGATGCTAGATTGTTTATA------------------
------------------------------------------------------------
------------------------------GGTGGCAAAAAAGTTGGCATTAATCCTAAA
ATTAATAATTTAATGCCAGGATATGAAGTTGCAAAGTATGATCTTATATGGATTTGTGAT
AGTGGAATAAGA---GTAATTCCAGATACGCTTACTGACATGGTGAATCAAATGACAGAA
AAAGTAGGCTTGGTTCACGGGCTGCCTTACGTAGCAGACAGACAGGGCTTTGCTGCCACC
TTAGAGCAGGTATATTTTGGAACTTCACATCCAAGATACTATATCTCTGCCAATGTAACT
GGTTTCAAATGTGTGACAGGAATGTCTTGTTTAATGAGAAAAGATGTGTTGGATCAAGCA
GGAGGACTTATAGCTTTTGCTCAGTACATTGCCGAAGATTACTTTATGGCCAAAGCGATA
GCTGACCGAGGTTGGAGGTTTGCAATGTCCACTCAAGTTGCAATGCAAAACTCTGGCTCA
TATTCAATTTCTCAGTTTCAATCCAGAATGATCAGGTGGACCAAACTACGAATTAACATG
CTTCCTGCTACAATAATTTGTGAGCCAATTTCAGAATGCTTTGTTGCCAGTTTAATTATT
GGATGGGCAGCCCACCATGTGTTCAGATGGGATATTATGGTATTTTTCATGTGTCATTGC
CTGGCATGGTTTATATTTGACTACATTCAACTCAGGGGTGTCCAG---GGTGGCACACTG
TGTTTTTCAAAACTTGATTATGCAGTCGCCTGGTTCATCCGCGAATCCATGACAATATAC
ATTTTTTTGTCTGCATTATGGGACCCAACTATAAGCTGGAGAACTGGTCGCTACAGATTA
CGCTGTGGGGGTACAGCAGAGGAAATCCTAGATGTA
>Chimp|ENSPTRG00000021261|ENSPTRT00000039304
ATGGCGCTGCTGGAC---GCCCTGGAGGGA------------------------TTCTTG
GTGCTGTGGCTGATGCATTTCATGGCTATCATCTACACCCGATTACACCTCAACAAGAAG
GCAACTGACAAACAGCCTTATAGCAAGCTCCCAGGTGTCTCTCTTCTGAAACCACTGAAA
GGGGTAGATCCTAACTTAATCAACAACCTGGAAACATTCTTTGAATTGGATTATCCCAAA
TATGAAGTGCTCCTTTGTGTACAAGATCATGATGATCCAGCCATTGATGTATGTAAGAAG
CTTCTTGGAAAATATCCAAATGTTGATGCTAGATTGTTTATA------------------
------------------------------------------------------------
------------------------------GGTGGCAAAAAAGTTGGCATTAATCCTAAA
ATTAATAATTTAATGCCAGGATATGAAGTTGCAAAGTATGATCTTATATGGATTTGTGAT
AGTGGAATAAGA---GTAATTCCAGATACGCTTACTGATATGGTGAATCAAATGACAGAA
AAAGTAGGCTTGGTTCACGGGCTGCCTTACGTAGCAGACAGACAGGGCTTTGCTGCCACC
TTAGAGCAGGTATATTTTGGAACTTCACATCCAAGATACTATATCTCTGCCAATGTAACT
GGTTTCAAATGTGTGACAGGAATGTCTTGTTTAATGAGAAAAGATGTGTTGGATCAAGCA
GGAGGACTTATAGCTTTTGCTCAGTACATTGCCGAAGATTACTTTATGGCCAAAGCGATA
GCTGACCGAGGTTGGAGGTTTGCAATGTCCACTCAAGTTGCAATGCAAAACTCTGGCTCA
TATTCAATTTCTCAGTTTCAATCCAGAATGATCAGGTGGACCAAACTACGAATTAACATG
CTTCCTGCTACAATAATTTGTGAGCCAATTTCAGAATGCTTTGTTGCCAGTTTAATTATT
GGATGGGCAGCCCACCATGTATTCAGATGGGATATTATGGTATTTTTCATGTGTCATTGC
CTGGCATGGTTTATATTTGACTACATTCAACTCAGGGGTGTCCAG---GGTGGCACACTG
TGTTTTTCAAAACTTGATTATGCAGTCGCCTGGTTCATCCGCGAATCCATGACAATATAC
ATTTTTTTGTCTGCATTATGGGACCCAACTATAAGCTGGAGAACTGGTCGCTACAGATTA
CGCTGTGGGGGTACAGCAGAGGAAATCCTAGATGTA
>Cow|ENSBTAG00000016073|ENSBTAT00000043826
ATGGCGCTGCTGGACCTGGCCCTGGAGGGAATGGCCGTCTTCGGGTTCGTCCTCTTCTTG
GTGCTGTGGCTGATGCATTTCATGGCCATCATCTACACCCGATTACACCTCAACAAGAAG
GCGACAGACAAACAGCCATATAGCAAGCTGCCAGGGGTGTCTCTTCTGAAACCGCTGAAA
GGGGTAGATCCTAACCTCATCAACAACTTGGAAACATTCTTTGAATTGGATTATCCCAAG
TATGAAGTACTCCTCTGTGTCCAAGACCATGATGATCCAGCCATTGATGTGTGTAAGAAG
CTTCTTGGGAAATATCCAAATGTTGATGCAAGATTGTTTATA------------------
------------------------------------------------------------
------------------------------GGTGGCAAAAAGGTTGGCATTAATCCTAAG
ATTAATAATTTAATGCCGGGATATGAAGTTGCAAAGTATGATCTTATATGGATTTGTGAT
AGTGGAATAAGA---GTGATTCCAGACACACTCACGGACATGGTTAACCAAATGACGGAA
AAAGTAGGGCTGGTTCACGGGCTGCCATATGTAGCAGACAGACAGGGCTTTGCTGCTACG
TTAGAACAGGTGTATTTTGGAACCTCTCATCCAAGGTCCTATATCTCTGCCAATGTCACT
GGTTTCAAATGTGTGACAGGAATGTCTTGTTTAATGAGAAAGGATGTGTTAGATCAAGCA
GGAGGGCTTATAGCTTTTGCTCAGTATATTGCTGAAGATTACTTTATGGCCAAAGCAATA
GCTGACCGAGGTTGGAGGTTTGCAATGTCCACTCAAGTTGCAATGCAAAACTCTGGCTCA
TATTCAATTTCTCAATTTCAATCCAGAATGATCAGGTGGACCAAATTGCGAATTAACATG
CTTCCTGCTACAATAATTTGCGAGCCAATTTCAGAATGCTTTGTTGCCAGTTTAATTATT
GGATGGGCAGCCCACCATGTATTCAGATGGGATATTATGGTATTTTTCATGTGTCATTGC
CTGGCATGGTTTATATTTGACTACATTCAACTCAGGGGTGTCCAG---GGCGGAACACTG
TGTTTTTCAAAGCTTGATTATGCAGTAGCCTGGTTCATCCGTGAATCCATGACAATATAC
ATTTTTTTGTCGGCATTATGGGACCCAACGATAAGCTGGAGAACTGGTCGCTACAGACTG
CGCTGTGGAGGCACAGCTGAGGAAATTCTAGATGTA
>Dog|ENSCAFG00000003010|ENSCAFT00000004829
ATGGCGCTGCTGGACCTGGCCCTGGAGGGAATGGCCGTCTTCGGGTTCGTCCTCTTCGTG
GTGCTGTGGCTGATGCATTTCATGGCCATCATCTACACCCGATTACACCTCAACAAGAAG
GCAACGGACAAACAGCCATATAGCAAGCTCCCGGGTGTGTCTCTTCTGAAGCCACTGAAA
GGTGTAGATCCTAACCTAATCAACAACTTGGAGACATTCTTCGAATTGGATTACCCCAAA
TATGAAGTACTCCTTTGTGTACAAGATCATGATGATCCAGCCATTGATGTATGTAAGAAG
CTTCTTGGAAAATATCCAAATGTTGATGCTAGATTGTTTATT------------------
------------------------------------------------------------
------------------------------GGTGGCAAAAAAGTTGGCATTAATCCTAAA
ATTAATAATTTAATGCCAGGATATGAAGTTGCAAAGTATGATCTGATATGGATTTGTGAT
AGTGGAATAAGA---GTAATTCCAGACACACTCACTGACATGGTTAACCAAATGACAGAG
AAAGTAGGCCTGGTTCATGGTCTGCCTTATGTAGCAGACAGACAGGGCTTTGCTGCCACA
TTAGAACAGGTATATTTTGGAACTTCCCATCCAAGGTCCTATATCTCTGCCAATGTCACT
GGCTTCAAATGTGTGACAGGAATGTCTTGTTTAATGAGAAAGGATGTGTTAGATCAAGCA
GGAGGGCTTATAGCTTTTGCTCAGTACATTGCTGAAGATTATTTTATGGCCAAAGCAATA
GCTGACCGAGGCTGGAGGTTTGCAATGTCCACTCAGGTTGCAATGCAGAACTCTGGCTCT
TACTCAATTTCCCAGTTTCAATCCAGAATGATCAGGTGGACCAAATTACGAATTAACATG
CTTCCTGCTACAATAATTTGTGAGCCAATTTCAGAATGCTTTGTTGCCAGTTTAATTATT
GGATGGGCAGCCCACCATGTATTCAGATGGGATATTATGGTATTTTTCATGTGTCATTGC
CTGGCATGGTTTATATTTGACTACATTCAACTCAGGGGTGTCCAG---GGCGGCACACTG
TGTTTTTCAAAACTTGATTATGCAGTAGCCTGGTTCATCCGTGAATCCATGACAATATAC
ATTTTTTTATCGGCATTATGGGACCCTACTATAAGCTGGAGAACTGGTCGCTACAGATTG
CGCTGTGGAGGCACAGCAGAGGAAATTCTAGATGTA
>Elephant|ENSLAFG00000010355|ENSLAFT00000010357
ATGGCGCTGCTGGACCTGGCCCTGGAGGGAATGGCCGTCTTTGGGTTCGTCCTCTTTTTG
GTGCTGTGGCTGATGCATTTCATGGCCATCATCTACACCCGATTACACCTCAACAAGAAG
GCAACGGACAAACAGCCATATAGCAAGCTCCCTGGTGTCTCTCTTCTGAAACCGCTGAAA
GGGGTAGATCCTAACCTAATCAACAACTTGGAAACATTCTTTGAGTTGGATTATCCCAAA
TATGAAGTACTCCTTTGTGTACAAGATCATGATGATCCAGCCATTGATGTGTGTAAGAAG
CTTCTTGGAAAATATCCTAACGTGGATGCTAGGTTGTTTATA------------------
------------------------------------------------------------
------------------------------GGTGGCAAAAAGGTTGGCATTAATCCTAAA
ATTAATAATTTAATGCCAGGATATGAAGTTGCAAAATACGATCTTATATGGATTTGTGAT
AGTGGAATAAGAGTAGTAATTCCAGACACACTTACTGACATGGTTAATCAAATGACAGAG
AAGGTGGGATTGGTTCATGGGCTGCCGTATGTGGCAGACAGACAGGGCTTTGCTGCCACA
TTAGAACAGGTGTATTTTGGAACTTCACACCCAAGGTCCTATATCTCAGCCAATGTAACT
GGTTTCAAATGTGTGACAGGAATGTCTTGCTTAATGAGAAAGGATGTATTAGATCAAGCA
GGAGGGCTTATAGCTTTTGCCCAGTACATTGCTGAAGATTACTTTATGGCCAAAGCAATT
GCTGACCGAGGATGGAGGTTTGCAATGTCCACTCAAGTTGCAATGCAAAACTCTGGCTCA
TATTCAATTTCTCAGTTTCAATCCAGAATGATCAGGTGGACCAAATTGCGAATTAATATG
CTTCCTGCTACAATAATTTGCGAGCCGATTTCAGAATGCTTTGTTGCCAGTTTAATTATT
GGATGGGCAGCTCACCATGTATTCAGATGGGATATTATGGTATTTTTCATGTGTCATTGC
CTGGCGTGGTTTATATTTGACTACATTCAACTCAGGGGTGTCCAGCAGGGTGGCGCACTA
TGTTTTTCAAAACTTGATTATGCTGTAGCTTGGTTCATCCGTGAATCCATGACAATATAC
ATCTTCTTGTCAGCATTATGGGACCCTACTATAAGCTGGAGAACTGGTCGCTACAGGTTA
CGCTGTGGAGGCACAGCAGAGGAAATCCTAGATGTA
>Bowhead|bmy_12597T0
ATGGCGCTGCTGGACCTGGCCCTGGAGGGAATGGCCGTCTTCGGGTTCGTCCTCTTCTTG
GTGCTGTGGCTGATGCATTTCATGGCCATCATCTACACCCGATTACACCTAAACAAGAAG
GCAACAGACAAACAACCATATAGCAAGCTCCCAGGGGTGTCTCTTCTGAAACCACTGAAA
GGAGTAGATCCTAACCTAATCAACAACTTGGAAACATTCTTTGAATTGGATTATCCCAAG
TATGAAGTACTCCTCTGTGTCCAAGATCATGATGATCCAGCCATTGATGTGTGTAAGAAG
CTTCTTGGAAAATATCCAAATGTTGATGCTAGATTGTTTATA------------------
------------------------------------------------------------
------------------------------GGTGGCAAAAAGGTTGGCATTAATCCTAAA
ATTAACAATTTAATGCCAGGATATGAAGTTGCAAAGTATGATCTTATATGGATTTGTGAT
AGTGGAATAAGA---GTGATTCCAGACACACTCACGGACATGGTTAACCAAATGACAGAG
AAAGTAGGCCTGGTTCACGGGCTGCCATATGTAGCAGACAGACAGGGCTTTGCCGCCACA
CTAGAACAGGTGTATTTTGGAACCTCTCATCCAAGGTCCTATATCTCTGCCAATGTCACT
GGTTTCAAATGTGTGACGGGAATGTCTTGTTTAATGAGAAAGGATGTGTTAGATCAAGCA
GGAGGGCTTATAGCTTTTGCTCAATACATTGCTGAAGATTACTTTATGGCCAAAGCAATA
GCTGACCGAGGTTGGAGGTTTGCAATGTCCACTCAAGTTGCAATGCAAAACTCTGGCTCG
TATTCAATTTCTCAGTTTCAATCCAGAATGATCAGGTGGACCAAATTGCGAATTAACATG
CTTCCTGCAACAATAATTTGTGAGCCAATTTCAGAGTGCTTTGTTGCCAGTTTAATTATT
GGATGGGCAGCCCACCATGTATTCAGATGGGATATTATGGTATTTTTCATGTGTCATTGC
CTGGCATGGTTTATATTTGACTACATTCAACTCAGGGGTGTCCAG---GGTGGCACACTG
TGTTTTTCAAAACTTGATTATGCAGTAGCTTGGTTCATCCGTGAATCCATGACAATATAC
ATTTTTTTGTCGGCATTATGGGACCCAACGATAAGCTGGAGAACTGGTCGCTACAGACTA
CGCTGTGGAGGCACAGCCGAGGAAATCCTAGATGTC
>Minke|BACU020204
ATGGCGCTGCTGGACCTGGCCCTGGAGGGAATGGCCGTCTTCGGGTTCGTCCTCTTCTTG
GTGCTGTGGCTGATGCATTTCATGGCCATCATCTACACCCGATTACACCTAAACAAGAAG
GCAACAGACAAACAACCATATAGCAAGCTCCCAGGGGTGTCTCTTCTGAAACCACTGAAA
GGAGTAGATCCTAACCTAATCAACAACTTGGAAACATTCTTTGAATTGGATTATCCCAAG
TATGAAGTACTCCTCTGTGTCCAAGATCATGATGATCCAGCCATTGATGTGTGTAAGAAG
CTTCTTGGAAAATATCCAAATGTTGATGCTAGATTGTTTATA------------------
------------------------------------------------------------
------------------------------GGTGGCAAAAAGGTTGGCATTAATCCTAAA
ATTAACAATTTAATGCCAGGATATGAAGTTGCAAAGTATGATCTTATATGGATTTGTGAT
AGTGGAATAAGA---GTGATTCCAGACACACTCACGGACATGGTTAACCAAATGACAGAG
AAAGTAGGCCTGGTTCATGGGCTGCCATATGTAGCAGACAGACAGGGCTTTGCCGCCACA
CTAGAACAGGTGTATTTTGGAACCTCTCATCCAAGGTCCTATATCTCTGCCAATGTCACT
GGTTTCAAATGTGTGACGGGAATGTCTTGTTTAATGAGAAAGGATGTGTTAGATCAAGCA
GGAGGGCTTATAGCTTTTGCTCAATACATTGCTGAAGATTACTTCATGGCCAAAGCAATA
GCTGACCGAGGTTGGAGGTTTGCAATGTCCACTCAAGTTGCAATGCAAAACTCTGGCTCG
TATTCAATTTCTCAGTTTCAATCCAGAATGATCAGGTGGACCAAATTGCGAATTAACATG
CTTCCTGCAACAATAATTTGTGAGCCAATTTCAGAGTGCTTTGTTGCCAGTTTAATTATT
GGATGGGCAGCCCACCATGTATTCAGATGGGATATTATGGTATTTTTCATGTGTCATTGC
CTGGCATGGTTTATATTTGACTACATTCAACTCAGGGGTGTCCAG---GGTGGCACACTG
TGTTTTTCAAAACTTGATTATGCAGTAGCTTGGTTCATCCGTGAATCCATGACAATATAC
ATTTTTTTGTCGGCATTATGGGACCCAACGATAAGCTGGAGAACTGGTCGCTACAGACTA
CGCTGTGGAGGCACAGCCGAGGAAATCCTAGATGTC
