# Supplementary material for: Insights into the Evolution of Longevity from the Bowhead Whale Genome
Source: Cell Rep. 2015 Jan 6;10(1):112–22. doi: 10.1016/j.celrep.2014.12.008 (PMC4536333; doi:10.1016/j.celrep.2014.12.008)
Supplement: Supplemental Folder 2. Species Used in the Analysis of Selective Pressure Variation, Single-Gene Orthologous Families Tested, Likelihood Ratio Tests, MAKER Parameters, and Full Assembly and Read Usage Data, Related to Experimental Procedures [file mmc3.zip › Tested SGOs/reciprocal_group_3608.2.fas]

>Gibbon|ENSNLEG00000011584|ENSNLET00000014786
ATGGTGACGGCAAACAAGGCCCAC------------------------------------
------------------------------------------------------------
ACTGCACAGGGCCGCAGCTGGGCTGCTACTCTCGCCGCCGCC------------------
------------------------------------------ATGATTCCCCCCGCAGAC
TCTTTGCTCAAGTACGACACCCCGGTGCTGGTGAGCCGGAACACGGAGAAACGGAGCCCC
AAGGCTCGG------------------------CTACTGAAAGTCAGCCCCCAGCAGCCT
GGACCTTCAGGTTCAGCCCCACAGCTACCCAAGACCAAGCTCCCCTCAAATCCCTGTGTC
CCAGATCCTACAAAGCAGGCAGAAGAAATCTTGAATGCCATACTACCCCCAAGGGAGTGG
GTGGAAGACACGCAGCTATGGATCCAGCAGGTGTCCAGCACCCCTAGCACCAGG------
---------ATGGACGTGGTGCACCTC------------CAGGAGCAGTTAGACTTAAAG
CTGCAGCAGCGGCAGGCCAGGGAAACAGGCATCTGCCCTGTCCGCAGGGAACTCTACTCA
CAGTGTTTT---------------------------GATGAGTTGATCCGGGAGGTCACC
ATCAACTGTGCGGAGAGGGGGCTGCTGCTGCTGCGAGTCCGGGACGAGATCCGCATGACC
ATCGCTGCCTACCAGACCCTGTACGAGAGCAGCGTGGCGTTTGGCATGAGGAAGGCACTG
CAGGCTGAGCAGGGGAAGTCAGACATGGAGAGGAAAATTGCAGAATTGGAGACAGAAAAG
AGAGACCTGGAGAGGCAAGTGAACGAGCAGAAGGCAAAATGTGAAGCCACTGAGAAGCGG
GAGAGCGAGAGGCGGCAGGTGGAGGAGAAGAAGCACAATGAGGAGATTCAGTTCCTAAAG
CGAACAAATCAGCAGCTGAAG---------------GCCCAACTGGAAGGCATTATTGCA
CCA---------------------------------------------------------
------------------AGGAAG
>Gorilla|ENSGGOG00000007698|ENSGGOT00000007734
ATGGTGACGGCAAACAAGGCCCAC------------------------------------
------------------------------------------------------------
GCTGGACAGGGCAGCTGCTGGGTTGCTACTCTCGCCTCCGCC------------------
------------------------------------------ATGATTCCCCCCGCAGAC
TCTTTGCTCAAGTACGACACCCCAGTGCTGGTGAGCCGGAACACGGAGAAACGGAGCCCC
AAGGCTCGG------------------------CCACTGAAAGTCAGCCCCCAGCAGCCT
GGACCTTCAGGTTCAGCCCCACAGCCACCCAAGACCAAGCTCCCCTCAACTCCCTGTGTC
CCAGATCCTACAAAGCAGGCAGAAGAAATCTTGAATGCCATACTACCCCCAAGGGAGTGG
GTGGAAGACACGCAGCTATGGATCCAGCAGGTGTCCAGCACCCCTAGCACCAGG------
---------ATGGACGTGGTGCACCTC------------CAGGAGCAGTTAGACTTAAAG
CTGCAGCAGCGGCAGGCCAGGGAAACAGGCATCTGCCCTGTCCGCAGGGAACTCTACTCA
CAGTGTTTTGAA------------------------GATGAGTTGATCCGGGAGGTCACC
ATCAACTGTGCGGAGAGGGGGCTGCTGCTGCTGCGAGTCCGGGACGAGATCCGCATGACC
ATCGCTGCCTACCAGACCCTGTACGAGAGCAGCGTGGCGTTTGGCATGAGGAAGGCACTG
CAGGCTGAGCAGGGGAAGTCAGACATGGAGAGGAAAATCGCAGAATTGGAGACGGAAAAG
AGAGACCTGGAGAGGCAAGTGAACGAGCAGAAGGCAAAATGTGAAGCCACTGAGAAGCGG
GAGAGCGAGAGGCGGCAGGTGGAGGAGAAGAAGCACAATGAGGAGATTCAGTTCCTGAAG
CGAACAAATCAGCAGCTGAAG---------------GCCCAACTGGAAGGCATTATTGCA
CCA---------------------------------------------------------
------------------AAGAAG
>Guinea_Pig|ENSCPOG00000011086|ENSCPOT00000011189
------------------------------------------------------------
------------------------------------------------------------
------------------------------------AGCGCC------------------
------------------------------------------ATGATCCCCCCCGCAGAC
TCTCTGCTCAAGTATGACACGCCCGTGTTAGTGAGCCGGAACACGGAAAAACGGAGCCCC
AAGGCTCGG------------------------CCACTGAAAGTCAGCCCCCAGCAGCCT
GGACCCTCTGGTATAGTTCCACAGCCACCCAAAGCCAAACTGCCCTCAACTTCCTGTGTT
CCAGATCCTACAAAGCAGGCAGAAGAAATCTTGAATGCCATCCTGCCCCCAAGGGAGTGG
GTAGAAGACACACAGCTATGGATCCAGCAGGTGTCCAGCACCCCCAGCACCAGG------
---------ATGGACGTGGTGCACCTC------------CAGGAGCAGCTGGACTTGAAG
CTGCAGCAGCGGCAAGCCAGGGAGACAGGCATCTGCCCTGTGCGCAGGGAGCTCTACTCG
CAGTGTTTTGAA------------------------GATGAGCTGATCCGGGAGGTCACC
ATCAACTGTGCAGAGAGGGGACTGTTACTGCTGCGCGTCCGGGATGAGATCCGCATGACC
ATCGCTGCCTACCAGACTTTGTATGAGAGCAGCGTGGCATTCGGCATGAGGAAGGCTCTA
CAGGCCGAACAGGGAAAGTCAGACATGGAGAGGAAAATTGCAGATCTGGAG---------
---GATCTGGAGAGGCAAGTGAATGAGCAGAAGGCAAAATGTGAAGCTACTGAGAAGAGG
GAGACCGAGAGGCGACAGGTGGAGGAGAAGAAGCACAATGAGGAGATTCAGTTCTTAAAA
CGGACAAATCAGCAGTTGAAG---------------GCCCAACTGGAAGGCATTATTGCA
CCA---------------------------------------------------------
------------------AAGAAG
>Horse|ENSECAG00000018337|ENSECAT00000019517
------------------------------------------------------------
------------------------------------------------------------
------------------------------------------------------------
------------------------------------------ATGATCCCCCCCGCGGAC
TCACTGCTCAAGTATGACACGCCGGTGTTGGTGAGCCGGAACACGGAGAAACGGAGTCCC
AAAGCTCGG------------------------CCACTGAAAGTCAGCCCCCAGCAGCCT
GGACCCTCAGGTCCAGTCCCACAGCCACCAAAGACCAAG---CTCGCAGCTTCCTGTGTC
CCGGATCCTACAAAGCAGGCAGAAGAAATCTTGAATGCCATCCTGCCCCCAAGGGAGTGG
GTGGAAGATACGCAGCTATGGATCCAGCAGGTGTCCAGCACCCCCAGCACCCGG------
---------ATGGATGTGGTGCATCTC------------CAGGAACAGCTGGACCTGAAG
CTGCAGCAGCGGCAGGCCCGGGAGACTGGCATCTGCCCTGTCCGCCGGGAGCTCTACTCG
CAGTGTTTC---------------------------GATGAGCTGATCCGGGAGGTCACC
ATCAACTGCGCGGAGAGGGGGCTGCTGCTGCTGCGGGTCCGGGACGAGATCCGCATGACC
ATCGCTGCCTACCAGACCTTGTATGAGAGCAGCGTGGCGTTTGGCATGAGGAAGGCGCTG
CAGGCCGAACAGGGGAAGTCAGACATGGAGAGGAAAATTACAGAATTGGAAACGGAGAAG
AGAGATTTGGAGAGGCAAGTGAACGAGCAGAAGGCAAAATGTGAGGCCACCGAGAAGCGG
GAGACTGAGAGGAGGCAGGTGGAGGAGAAGAAGCACAACGAGGAGATTCAGTTCCTAAAG
CGGACGAATCAGCAGCTAAAG---------------GCCCAACTGGAAGGCATTATTGCA
CCA---------------------------------------------------------
------------------AAGAAG
>Mouse|ENSMUSG00000042707|ENSMUST00000036383
------------------------------------------------------------
------------------------------------------------------------
------------------------------------------------------------
------------------------------------------ATGATACCCCCAGCAGAC
TCTCTGCTCAAATATGACACCCCGGTGTTGGTGAGCCGGAATACAGAGAAACGGAGCCCC
ACGGCTCGG------------------------CCACTGAAAGTCACCATCCAGCAGCCT
GGACCCTCTAGTACAAGCCCACAGCCACCCAAGGCCAAGCTGCCCTCAACTTCCTGTGTC
CCAGATCCTACCAAACAGGCAGAAGAAATCTTAAATGCCATCCTGCCTCCAAGGGAGTGG
GTGGAAGACACACAGCTATGGATCCAGCAGGTGTCCAGCACACCCAGCACCAGA------
---------ATGGATGTGGTGCATCTC------------CAGGAGCAGCTGGACCTGAAG
CTGCAGCAGAGGCAGGCCAGGGAGACAGGCATCTGCCCTGTGCGCAGGGAACTCTACTCC
CAGTGTTTT---------------------------GACGAACTGATCCGGGAGGTCACC
ATCAACTGCGCAGAGAGAGGGCTGCTGTTGCTGCGTGTCCGGGACGAGATCCACATGACC
ATCGCTGCCTACCAGACTCTGTATGAGAGCAGCGTGGCATTTGGCATGAGGAAGGCACTG
CAGGCCGAACAGGGGAAGTCAGACATGGAGAGGAAAATTACAGAATTGGAGACAGAAAAG
AGGGACTTGGAGAGGCAAGTGAATGAACAGAAGGCGAAATGCGAGGCCACCGAGAAGCGG
GAGAGTGAGAGGCGACAGGTGGAGGAGAAGAAGCACAACGAGGAGATCCAGTTCCTGAAA
CGGACCAACCAGCAACTGAAG---------------GCCCAACTGGAAGGCATTATCGCA
CCG---------------------------------------------------------
------------------AAGAAG
>Opossum|ENSMODG00000017777|ENSMODT00000022550
------------------------------------------------------------
------------------------------------------------------------
------------------------------------------------------------
------------------------------------------------------------
------------------------------------------------------------
AAGAGAAGGAGTGTAAATTTCCTGTTGGGGCTGCCCTTCAAG---------------CCC
GGGCCGGCGGGCTCTCTCCCCGACACAAGCAAGACCATCATCCCTTCTACTTCTGCTGCC
CCAGACCCTGCCAAGCAGGCTGAAGAGATCCTGAATTCCATCTTGCCCCCCAGAGAATGG
GTGGAAGATACGCAGCTATGGATCCAGCAGGTGTCCAGCACCCCCAGCACAAGG------
---------ATGGATGTGGTGCATCTC------------CAGGAGCAGCTGGACTTGAAG
TTGCAGCAGCGGCAGGCTCGGGAGACTGGAATCTGCCCAGTGCGCAGGGAGCTGTATTCA
CAGTGCTTC---------------------------GATGAGCTGATCAGAGAAGTGACC
ATAAATTGTGCGGAGCGGGGCTTGCTGCTGCTGCGTGTCCGGGATGAGATCCGAATGACC
ATTGCAGCCTACCAGACCCTGTATGAGAGCAGTGTGGCCTTTGGCATGAGGAAGGCCCTG
CAAGCGGAGCAAGGGAAATCGGACATGGAGAGGAAAATTTCAGAATTGGAAACAGAGAAG
AAAGATTTGGAGAGGCAAGTGAATGAGCAGAAGGCGAAGTGTGAGGCCACTGAGAAGCGG
GAGATTGAGAGGAGGCAGGTTGAAGAGAAGAAACACAACGAAGAGATTCAGTTCCTAAAG
CGGACCAATCAGCAGTTGAAG---------------GCCCAACTAGAAGGCATCATTGCA
CCG---------------------------------------------------------
------------------AAGAAA
>Orangutan|ENSPPYG00000001530|ENSPPYT00000001823
ATGGTGACGGCAAACAAGGCCCAC------------------------------------
------------------------------------------------------------
ACTGGACAGGGCAGCTGCTGGGCTGCTACTCTCGCCGCCGCC------------------
------------------------------------------ATGATTCCCCCCGCAGAC
TCTTTGCTCAAGTACGACACCCCGGTGCTGGTGAGCCGGAACACGGAGAAACGGAGCCCT
AAGGCTCGG------------------------CTACTGAAAGTCAGCCCCCAGCAGCCT
GGACCTTCAGGTTCAGCCCCACAGCTACCCAAGACCAAGCTCCCCTCAACTCCCTGTGTC
CCAGATCCTACAAAGCAGGCAGAAGAAATCTTGAATGCCATACTACCCCCAAGGGAGTGG
GTGGAAGACAAGCAGCTATGGATCCAGCAGGTGTCCAGCACCCCTAGCACCAGG------
---------ATGGACGTGGTGCACCTC------------CAGGAGCAGTTAGACTTAAAG
CTGCAGCAGCGGCAGGCCAGGGAAACAGGCATCTGCCCTGTCCGCAGGGAACTCTACTCA
CAGTGTTTT---------------------------GATGAGTTGATCCGGGAGGTCACC
ATCAACTGTGCGGAGAGGGGGCTGCTGCTGCTGCGAGTCCGGGACGAGATCCGCATGACC
ATCGCTGCCTACCAGACCCTGTACGAGAGCAGTGTGGCGTTTGGCATGAGGAAGGCACTG
CAGGCTGAGCAGGGGAAGTCAGACATGGAGAGGAAAATTGCAGAATTGGAGACGGAAAAG
AGAGACCTGGAGAGGCAAGTGAACGAGCAGAAGGCAAAATGTGAAGCCACTGAGAAGCGG
GAGAGCGAGAGGCGGCAGGTGGAGGAGAAGAAGCACAATGAGGAGATTCAGTTCCTAAAG
CGAACAAATCAGCAGCTGAAG---------------GCCCAACTGGAAGGCATTATTGCA
CCA---------------------------------------------------------
------------------AAGAAG
>Platypus|ENSOANG00000002058|ENSOANT00000003262
------------------------------------------------------------
------------------------------------------------------------
------------------------------------------AAGGCGGGGCGCAGGCAC
GGAGCGCAGGGCGCATGCGCCCCCACCACCGCCACCGGCAACATGATCCCCCCGGCCGAC
TCGCTGCTCAAGTATGACACCCCGGTGATGGTGAGCCGCAACACGGAGAAGAGGAGCGCC
AAGGCTCGG------------------------CCACTCAAAGGCAGTCCTCAGCAACCC
ATGTCTACGGGGCCTGTCCCCGCTCCGCCCAAACCCAAGAGCCCTTCCGCCTCAGTG---
---GACCCAGCCAAGCAGGCAGAGGAAATCCTGAACTCCATCCTACCCCCAAGTATTGTT
AAGGAGGACTCCCTCGTAATGATTAAGAGAATAAAACAAATACCATCAACATCATCATCA
ATATGTATTATGTATCCGTTGCACTTGCTGCCTTTCCCGCCCAGCCTCACTGACGTTTCC
CTT---------------------------TTGTGCGTGTTGCGT---------------
---------GAA------------------------GATGAACTGATCCGGGAGATCACC
ATTAACTGCGCGGAGCGGGGGCTGCTGCTGCTCCGCGTCCGAGACGAGATCCGCATGACC
ATCGCCGCCTACCAGACCCTGTACGAGAGCAGCGTGGCCTTCGGCATGAGGAAGGCCCTC
CAGTCCGAGCAGGGCAAGTCCGACATGGAGAAGAAAATTTCCGATTTAGAGTCCGAAAAG
AGGGACCTGGAAAGGCAGGTGAACGAGCAGAAAGCCAGGTGCGAGGCCACGGAGAAACGG
GAGAGCGAGAGGCGCCTGGTGGAGGAGAGGAAGCACGCCGAAGAGATCCAGTTCCTCAAG
CGGACGAACCAACAGCTGAAG---------------GCCCAACTGGAAGGCATTATCGCA
CCC---------------------------------------------------------
------------------AAGAAG
>Rabbit|ENSOCUG00000010871|ENSOCUT00000031364
ATGGTGACCGCAAACCAGGCCCCC------------------------------------
------------------------------------------------------------
---------------------------------ATCGCCGCC------------------
------------------------------------------ATGATCCCCCCGGCCGAC
TCTCTGCTCAAGTACGACACCCCGGTGTTGGTGAGCCGGAACACGGAGAAACGGAGCCCC
AAAGCTCGG------------------------CCACTGAAAGCCAGCCCCCAGCAGCCG
GGACCCTCCAGTCCAATCCCACAGATAACCAAGACCAAGCTCCCCTCAACTTCCTGTGTC
CCAGATCCTACAAAGCAGGCAGAAGAAATTTTGAATGCCATTCTGCCCCCAAGGGAGTGG
GTAGAAGACACGCAGCTATGGATCCAGCAGGTGTCCAGCACCCCCAGCACCAGG------
---------ATGGACGTGGTGCACCTG------------CAGGAGCAGCTGGACCTGAAG
CTGCAGCAGCGGCAGGCCAGGGAGACCGGCATCTGCCCGGTCCGCAGGGAGCTCTACTCG
CAGTGTTTT---GCCGCCTTCTCCCCCCGCCCGGAAGACGAGCTGATCCGGGAGGTCACG
ATCAACTGCGCCGAGCGGGGGCTGCTGCTGCTGCGCGTCCGGGACGAGATCCGCATGACC
ATCGCCGCCTACCAGACCCTATACGAGAGCAGCGTGGCCTTCGGCATGCGGAAGGCGCTG
CAGGCCGAGCAGGGGAAGTCGGACATGGAGAGGAAAATTGCAGAACTGGAGACGGAAAAG
AGAGACCTGGAGAGGCAAGTAAACGAGCAGAAGGCAAAATGTGAGGCCACGGAGAAGCGG
GAGAGCGAGAAGCGCCAGGTGGAGGAGAAGCGGCACAACGAGGAGATTCAGTTTCCTAGA
CAGACGGATGAGAGTATTAAG------------AAAGCCCAACTGGAAGGCATTATTGCA
CCG---------------------------------------------------------
------------------AAGAAG
>Rat|ENSRNOG00000024957|ENSRNOT00000029388
------------------------------------------------------------
------------------------------------------------------------
------------------------------------------------------------
------------------------------------------ATGATACCCCCCGCAGAC
TCTCTGCTCAAATATGACACCCCGGTGTTGGTGAGCCGGAATACAGAAAAACGGAGCCCC
AAGGCTCGG------------------------CCACTGAAAGTCACAGTTCAGCAGCCT
GGACCCTCTGGTGCAGGCCCACAACCACCCAAGGCCAAGCTGCCCTCAACTTCCTGTGTC
CCAGATCCTACCAAACAAGCAGAAGAAATCTTGAATGCCATCCTGCCTCCAAGGGAGTGG
GTAGAAGACACACAGCTATGGATCCAGCAGGTGTCCAGCACACCCAGCACCAGA------
---------ATGGATGTGGTGCATCTC------------CAGGAGCAGCTGGACCTGAAG
CTGCAGCAGAGGCAGGCCAGGGAGACGGGCATCTGCCCTGTGCGCAGGGAACTCTACTCC
CAGTGTTTT---------------------------GATGAGCTGATCCGGGAGGTCACC
ATCAACTGTGCAGAGAGAGGACTGCTGTTGCTGCGTGTCCGGGATGAGATCCGCATGACC
ATCGCTGCCTACCAGACTCTGTATGAAAGCAGTGTAGCATTCGGCATGAGGAAGGCACTG
CAGGCCGAACAGGGGAAGTCAGACATGGAGAGGAAAATTACAGAACTGGAGACAGAAAAG
AGAGACTTGGAGAGGCAAGTGAATGAACAGAAGGCGAAATGTGAGGCCACCGAGAAGCGG
GAGAGCGAGAGGCGACAGGTGGAGGAGAAGAAGCACAATGAGGAGATCCAGTTCCTGAAA
CGGACTAATCAGCAACTGAAG---------------GCCCAACTGGAAGGCATTATCGCA
CCG---------------------------------------------------------
------------------AAGAAG
>Macaque|ENSMMUG00000008418|ENSMMUT00000011768
ATGGTGACGGCAAACAAGGCCCAC------------------------------------
------------------------------------------------------------
ACTGGACGGGGCAGCTGCTGGGCTGCTACTCTCGCCGCCGCC------------------
------------------------------------------ATGATTCCCCCCGCAGAT
TCTTTGCTCAAGTACGACACCCCTGTACTGGTGAGCCGGAACACGGAGAAACGGAGCCCC
AAGGCTCGG------------------------CTACTGAAAGTCAGCCCCCAGCAGCCT
GGACCTTCAGGTTCAGCCCCACAGCTACCCAAGACCAAGCTCCCCTCAGCTCCCTGTGTC
CCAGATCCTACAAAGCAAGCAGAAGAAATCTTGAATGCCATACTACCCCCAAGGGAGTGG
GTGGAAGACACGCAGCTATGGATCCAGCAGGTGTCCAGCACCCCTAGCACCAGG------
---------ATGGACGTGGTGCACCTC------------CAGGAGCAGTTAGACTTAAAG
CTGCAGCAGCGGCAGGCCAGGGAAACAGGCATCTGCCCTGTCCGCAGGGAACTCTACTCA
CAGTGTTTT---------------------------GATGAGTTGATCCGGGAGGTCACC
ATCAACTGTGCGGAGAGGGGGCTGCTGCTGCTGCGAGTCCGGGACGAGATCCGCATGACC
ATCGCTGCCTACCAGACCCTGTACGAGAGCAGCGTGGCGTTTGGCATGAGGAAGGCACTG
CAGGCTGAGCAGGGGAAGTCAGACATGGAGAGGAAAATTGCAGAATTGGAGACGGAAAAG
AGAGACCTGGAGAGGCAAGTGAACGAGCAGAAGGCAAAATGTGAAGCCACCGAGAAGCGG
GAGAGCGAGAGGCGGCAGGTGGAGGAGAAGAAGCACAATGAGGAGATTCAGTTCCTAAAG
CGGACGAATCAGCAGCTGAAG---------------GCCCAACTGGAAGGCATTATTGCA
CCA---------------------------------------------------------
------------------AAGAAG
>Marmoset|ENSCJAG00000001976|ENSCJAT00000003760
ACGGTGACGACAAACAAGGCCCAT------------------------------------
------------------------------------------------------------
ACTGTAGGGGGCCGCTGCTGGGCTGCTTCTCCCGCCGCTGCC------------------
------------------------------------------ATGATTCCCCCCGCAGAC
TCTTTGCTCAAGTACGACACCCCGGTGCTGGTGAGCCGGAATACGGAGAAACGGAGCCCC
AAGGCTCAG------------------------GCACTGAAAGTCAGCCCCCAGCAGCCT
GGACCCTCAGGTCCAGTCCAACAGCCACCCAAGACCAAGCTCCTGGCAACTTCTTCTGTC
CCAGATCCTACAAAGCAGGCAGAAGAAATCTTGAATGCCATCCTACCCCCGAGGGAGTGG
GCGGAAGACACGCAGCTATGGATCCAGCAGGTGTCCAGCACCCCCAGCACCAGG------
---------ATGGATGTGGTGCACCTC------------CAGGAACAGTTAGACTTAAAG
CTGCAGCAGCGGCAGGCCAGGGAAACAGGCATCTGCCCTGTCCGCAGGGAACTCTACTCA
CAGTGTTTTGAA------------------------GATGAGTTGATCCGGGAGGTCACC
ATCAACTGTGCGGAGAGGGGGCTGCTGCTGCTGCGCGTCCGGGACGAGATCCGCATGACC
ATCGCTGCCTACCAGACCTTGTATGAGAGCAGCGTGGCGTTTGGCATGAGGAAGGCACTG
CAGGCCGAGCAGGGGAAGGCAGACATGGAGAGGAAAATTGCAGAATTGGAGACAGAAAAG
AGAGACCTGGAGAGGCAAGTGACCGAGCAGAAGGCAAAATGCGAAGCCACCGAGAAGCGG
GAGAGTGAGAGGCGGCAGGTAGAGGAGAAGCAGCACAATGAGGAGATTCAGTTCCTAAAG
CGGACAAATCAGCAGCTGAAG---------------GCCCAACTGGAAGGCATTATTGCA
CCA---------------------------------------------------------
------------------AAGAAG
>Microbat|ENSMLUG00000017137|ENSMLUT00000017137
------------------------------------------------------------
------------------------------------------------------------
------------------------------------------------------------
------------------------------------------ATGATTCCCCCCGCGGAC
TCTTTACTCAAGTATGACACCCCGGTGCTGGTGAGCCGGAATACAGAGAAACGGAGCCCC
AAAGCTCGG------------------------CCATTGAAAGTCACCCCCCAGCAGCCT
GGACCCTCAGGTCCAGTCCCACCGCCAACCAAGACCAAGCTC---TCAATTTCCTGTGTC
CCAGATCCTACAAAGCAGGCAGAAGAAATCTTGAATGCTATCCTGCCACCAAGGGAGTGG
GTGGAAGACACACAGCTATGGATCCAGCAGGTGTCCAGCACGCCCAGCACCCGG------
---------ATGGATGTGGTGCACCTT------------CAGGAGCAGCTGGACCTGAAG
CTGCAGCAGCGGCAGGCCCGGGAGACTGGTATCTGCCCTGTCCGCCGGGAGCTCTACTCA
CAGTGTTTTGAA------------------------GATGAGCTGATTCGTGAGGTCACC
ATCAACTGTGCGGAGAGGGGGCTGCTGCTGCTGCGAGTCCGGGACGAGATCCGCATGACC
ATCGCTGCCTACCAGACCTTGTACGAGAGCAGCGTGGCGTTTGGCATGAGGAAGGCACTG
CAGGCTGAACAGGGGAAGTCAGACATGGAGAGGAAAATTACAGAGTTAGAAACGGAAAAG
AGAGACTTGGAGAGGCAAGTCAACGAGCAGAAGGCAAAGTGTGAGGCCACGGAGAAGCGG
GAGAGTGAGAGGAGACAGGTGGAGGAGAAGAAGCACAATGAGGAAATTCAGTTCCTGAAG
CGGACGAATCAGCAGCTGAAG---------------GCCCAACTGGAAGGCATTATTGCA
CCA---------------------------------------------------------
------------------AAGAAG
>Human|ENSG00000163879|ENST00000296218
ATGGTGACGGCAAACAAGGCCCAC------------------------------------
------------------------------------------------------------
ACTGGACAGGGCAGCTGCTGGGTTGCTACTCTCGCCTCCGCC------------------
------------------------------------------ATGATTCCGCCCGCAGAC
TCTTTGCTCAAGTACGACACCCCAGTGCTGGTGAGCCGGAACACGGAGAAACGGAGCCCC
AAGGCTCGG------------------------CTACTGAAAGTCAGCCCCCAGCAGCCT
GGACCTTCAGGTTCAGCCCCACAGCCACCCAAGACCAAGCTCCCCTCAACTCCCTGTGTC
CCAGATCCTACAAAGCAGGCAGAAGAAATCTTGAATGCCATACTACCCCCAAGGGAGTGG
GTGGAAGACACGCAGCTATGGATCCAGCAGGTGTCCAGCACCCCTAGCACCAGG------
---------ATGGACGTGGTGCACCTC------------CAGGAGCAGTTAGACTTAAAG
CTGCAGCAGCGGCAGGCCAGGGAAACAGGCATCTGCCCTGTCCGCAGGGAACTCTACTCA
CAGTGTTTT---------------------------GATGAGTTGATCCGGGAGGTCACC
ATCAACTGTGCGGAGAGGGGGCTGCTGCTGCTGCGAGTCCGGGACGAGATCCGCATGACC
ATCGCTGCCTACCAGACCCTGTACGAGAGCAGCGTGGCGTTTGGCATGAGGAAGGCACTG
CAGGCTGAGCAGGGGAAGTCAGACATGGAGAGGAAAATCGCAGAATTGGAGACGGAAAAG
AGAGACCTGGAGAGGCAAGTGAACGAGCAGAAGGCAAAATGTGAAGCCACTGAGAAGCGG
GAGAGCGAGAGGCGGCAGGTGGAGGAGAAGAAGCACAATGAGGAGATTCAGTTCCTGAAG
CGAACAAATCAGCAGCTGAAG---------------GCCCAACTGGAAGGCATTATTGCA
CCA---------------------------------------------------------
------------------AAGAAG
>Chimp|ENSPTRG00000000548|ENSPTRT00000001075
ATGGTGACGGCAAACAAGGCCCAC------------------------------------
------------------------------------------------------------
ACTGGACAGGGCAGTTGCTGGGTTGCTACTCTCGCCTCCGCC------------------
------------------------------------------ATGATTCCCCCCGCAGAC
TCTTTGCTCAAGTACGACACCCCAGTGCTGGTGAGCCGGAACACGGAGAAACGGAGCCCC
AAGGCTCGG------------------------CTACTGAAAGTCAGCCCCCAGCAGCCT
GGACCTTCAGGTTCAGCCCCACAGCCACCCAAGACCAAGCTCCCCTCAACTCCCTGTGTC
CCAGATCCTACAAAGCAGGCAGAAGAAATCTTGAATGCCATACTACCCCCAAGGGAGTGG
GTGGAAGACACGCAGCTATGGATCCAGCAGGTGTCCAGCACCCCTAGCACCAGG------
---------ATGGACGTGGTGCACCTC------------CAGGAGCAGTTAGACTTAAAG
CTGCAGCAGCGGCAAGCCAGGGAAACAGGCATCTGCCCTGTCCGCAGGGAACTCTACTCA
CAGTGTTTT---------------------------GATGAGTTGATCCGGGAGGTCACC
ATCAACTGTGCGGAGAGGGGGCTGCTGCTGCTGCGAGTCCGGGACGAGATCCGCATGACC
ATCGCTGCCTACCAGACCCTGTACGAGAGCAGCGTGGCGTTTGGCATGAGGAAGGCACTG
CAGGCTGAGCAGGGGAAGTCAGACATGGAGAGGAAAATCGCAGAATTGGAGACGGAAAAG
AGAGACCTGGAGAGGCAAGTGAACGAGCAGAAGGCAAAATGTGAAGCCACTGAGAAGCGG
GAGAGCGAGAGGCGGCAGGTGGAGGAGAAGAAGCACAATGAGGAGATTCAGTTCCTGAAG
CGAACAAATCAGCAGCTGAAG---------------GCCCAACTGGAAGGCATTATTGCA
CCA---------------------------------------------------------
------------------AAGAAG
>Cow|ENSBTAG00000002583|ENSBTAT00000003346
------------------------ATGACGGACTTGCCTCCGGGACTTCCGCTTCCGGCT
GCGCGCTCTCCCAGAAGCCCTTGCAGCGGAGATAACGGCGTCTGCTGGGTTGCCTCTCCC
---------------------------------GCCGCCACC------------------
------------------------------------------ATGATTCCCCCAGCGGAC
TCTCTGCTTAAGTATGACACCCCGGTGTTGGTGAGCCGGAACACTGAGAAACGGAGCCCC
AAAGCTCGG------------------------CCGCTGAAAGTCAGCCCCCAGCAGCCT
GGACCCTCAGGTCCCGTCCCACAGCCACCCAAGACCAAGCTCCCCTCAACTTCCTGTGTC
CCAGATCCTACAAAGCAAGCAGAAGAAATCTTGAATGCCATCCTGCCCCCAAGGGAGTGG
GTGGAGGACACGCAGCTATGGATCCAGCAGGTGTCCAGCACGCCCAGCACCAGG------
---------ATGGACGTGGTGCACCTC------------CAGGAGCAGCTGGACCTGAAG
CTGCAGCAGCGGCAGGCCCGGGAGACCGGCATCTGCCCAGTGCGCCGGGAGCTGTACTCG
CAGTGTTTC---------------------------GATGAGCTGATCCGCGAGGTCACC
ATCAACTGTGCAGAGCGGGGGCTGCTGCTGCTGCGGGTGCGGGACGAGATCCGCATGACC
ATCGCCGCCTACCAGACCCTGTATGAGAGCAGCGTGGCGTTCGGCATGAGGAAGGCACTG
CAGGCCGAGCAGGGGAAGTCAGACATGGAGAGGAAAATTGCAGAGTTAGAAACGGAAAAG
CGAGATCTGGAGAGGCAAGTGAACGAGCAGAAGGCAAAATGTGAGGCCGTTGAGAAGCGG
GAGAGCGAGAGGAGACAGGTGGAGGAGAAGAAGCACAACGAGGAGATACAGTTCCTGAAG
CGGACGAATCAGCAGCTCAAG---------------GCCCAACTGGAAGGCATTATTGCG
CCA---------------------------------------------------------
------------------AAGAAG
>Dog|ENSCAFG00000003298|ENSCAFT00000005283
------------------------------------------------------------
------------------------------------------------------------
------------------------------------------------------------
------------------------------------------ATGATCCCCCCTGCGGAC
TCTCTGCTCAAGTACGACACCCCGGTGCTGGTGAGCCGGAACACGGAGAAGCGGAGCCCC
AAGGCACGG------------------------CCACTGAAGGTCAGCCCCCAGCAGCCC
GGACCCTCCGGTCCAGTCCCACAGCCACCAAAGACCAAGCTCCCCTCCACTTCTGGGGTC
CCCGATCCTACAAAGCAGGCAGAAGAAATCTTGAATTCCATCCTACCCCCAAGGGAGTGG
GTGGAGGACACCCAGCTATGGATCCAGCAGGTGTCCAGCACCCCCAGCACCAGG------
---------ATGGATGTGGTGCACCTG------------CAGGAGCAGCTGGACCTGAAG
CTGCAGCAGCGGCAGGCCAGGGAGACCGGCATCTGCCCCGTACGCAGGGAGCTCTACTCA
CAGTGTTTC---------------------------GATGAGCTGATCCGGGAGGTCACC
ATCAACTGTGCCGAGAGGGGACTGCTGTTGCTGCGAGTCCGGGACGAGATCCGCATGACC
ATTGCTGCCTACCAGACCTTGTATGAGAGCAGCGTGGCATTTGGCATGAGGAAGGCGCTG
CAGGCCGAGCAGGGGAAGTCAGACATGGAGAGGAAAATTGCAGAACTGGAAACAGAAAAG
AGAGATCTGGAGAGGCAAGTGAACGAGCAGAAGGCCAAG---------------------
------------------------------------------------------------
------------------------------------------------------------
------------------------------------------------------------
------------------------
>Elephant|ENSLAFG00000018722|ENSLAFT00000018722
------------------------------------------------------------
------------------------------------------------------------
---------------------------------GCGGCCGCC------------------
------------------------------------------ATGATTCCCCCCGCAGAC
TCGCTGCTCAAATACGACACCCCGGTGTTGGTGAGCCGGAACACAGAGAAACGGAGCCCC
AAAGCTCGG------------------------CCACTAAAAGTCAGCCCCCAGCAGCCT
GGACCTTCGGGTCCAGTCCCACAGCCACCAAAGACCAAGGTTCCTTCAACTTCCTGTGTC
CCAGACCCTACAAAGCAGGCAGAAGAAATCTTGAATGCCATCCTGCCCCCAAGGGAGTGG
GTGGAAGACACTCAGCTATGGATCCAGCAAGTGTCCAGCACCCCCAGCACCAGG------
---------ATGGATGTGGTGCATCTC------------CAGGAGCAGCTGGACCTGAAG
CTGCAACAGCGGCAGGCCCGGGAGACAGGCATCTGCCCTGTCCGCAGGGAGCTCTACTCA
CAGTGCTTT---------------------------GATGAGCTGATCCGCGAGGTCACC
ATTAACTGTGCTGAGCGGGGACTGCTGCTGCTGCGAGTCAGGGACGAGATCCGCATGACC
ATTGCTGCCTACCAGACCTTGTACGAGAGCAGCGTGGCGTTCGGCATGAGGAAGGCGCTG
CAGGCTGAGCAGGGGAAGTCAGACATGGAGAGGAAAATTGCAGAATTAGAAACTGAAAAG
AGAGATTTGGAGAGGCAAGTGAACGAGCAGAAGGCAAAATGTGAGGCCATCGAGAAGCGG
GAGAATGAGAGGCGACAGGTGGAGGAGAAGAAGCACAATGAGGAGATTCAATTCCTAAAG
CGGACGAATCAGCAGCTGAAG---------------GCCCAACTGGAAGGCATTATTGCT
CCA---------------------------------------------------------
------------------AAGAAG
>Bowhead|bmy_02125T0
------------------------------------------------------------
------------------------------------------------------------
------------------------------------------------------------
------------------------------------------ATGATTCCCCCCGCAGAC
TCTCTGCTCAAGTATGACACCCCGGTGTTGGTGAGCCGGAACAGGGAGAAACGGAGCCCC
AAAGCTCGG------------------------CCACTGAAAGTCAGCCCTCAGCAGCCC
GGACCCTCAGGTCCCGTCCCACAGCCACCAAAGACCAAGCTCCCCTCAACTTCCTGTGTC
CCAGATCCTACAAAGCAGGCAGAAGAAATATTGAATGCCATCCTGCCCCCGAGGGAGTGG
GTGGAGGACACGCAGCTGTGGATCCAGCAGGTGTCCAGCACCCCCAGCACCAGG------
---------ATGGATGTGGTGCACCTC------------CAGGAGCAGCTGGACCTGAAG
CTGCAGCAGCGGCAGGCCCGGGAGACCGGCATCTGCCCGGTGCGCCGGGAGCTGTACTCG
CAGTGTTTC---------------------------GATGAGCTGATCCGCGAGGTTACC
ATCAACTGTGCGGAGCGAGGGCTGCTGCTGCTGCGAGTCCGGGACGAGATCCGCATGACC
ATCGCTGCCTACCAGACCCTGTATGAGAGCAGCGTGGCATTTGGCATGAGGAAGGCGCTG
CAGGCCGAGCAGGGGAAGTCAGACATGGAGAGGAAAATTACAGAATTAGAAACGGAAAAG
CGAGATCTGGAGAGGCAAGTGAACGAGCAGAAGGCAAAATGTGAGGCCATCGAGAAGCGG
GAGAGTGAGAGGAGACAGGTGGACGAGAAGCAACACAGCGAAGAGATTCAGTTCTTGAAG
CGGACTAATCAGCAGCTGAAGGTAATCGATGCCCAGGCCCAGGTGGAGCTCCTGCCGCCC
CCATCCCCGCCCCCGGCCCTGCCAGCCAAGCAGGCCAAGCATTTGGTTCCTTGTCCTCCA
CTGACTTTCAATACTGACAAGGAG
>Minke|BACU009685
------------------------------------------------------------
------------------------------------------------------------
------------------------------------------------------------
------------------------------------------ATGATTCCCCCCGCGGAC
TCTCTGCTCAAGTATGACACCCCGGTGTTGGTGAGCCGGAACAGGGAGAAACGGAGCCCC
AAAGCTCGG------------------------CCACTGAAAGTCAGCCCTCAGCAGCCC
GGACCCTCAGGTCCCGTCCCACAGCCACCAAAGACCAAGCTCCCCTCAACTTCCTGTGTC
CCAGATCCTACAAAGCAGGCAGAAGAAATCTTGAATGCCATCCTGCCCCCGAGGGAGTGG
GTGGAGGACACGCAGCTATGGATCCAGCAGGTGTCCAGCACCCCCAGCACCAGG------
---------ATGGATGTGGTGCACCTC------------CAGGAGCAGCTGGACCTGAAG
CTGCAGCAGCGGCAGGCCCGGGAGACCGGCATCTGCCCGGTGCGCCGGGAGCTGTACTCG
CAGTGTTTC---------------------------GATGAGCTGATCCGCGAGGTTACC
ATCAACTGTGCGGAGCGAGGGCTGCTGCTGCTGCGAGTCCGGGACGAGATCCGCATGACC
ATCGCTGCCTACCAGACCCTGTATGAGAGCAGCGTGGCATTTGGCATGAGGAAGGCGCTG
CAGGCCGAGCAGGGGAAGTCAGACATGGAGAGGAAAATTGCAGAATTAGAAACGGAAAAG
CGAGATTTGGAGAGGCAAGTGAACGAACAGAAGGCAAAAGGTGAGGCCATCGAGAAGCGC
GAGAGTGAGAGGAGACAGGTGGAGGAGAAGAGGCACAACGAAGAGATTCAGTTCTTGAAG
CGGACTAACCAGCAGCTGAAGGTAATCGATGCCCAGGCCCAGGTGGAGCTCCTGCCACCC
CCATCCCCGCCCCCGGCCCTCCCAGCCAAGCAGGCCAAGCATTTGGTTCCTTGTCCTACA
CTGACTTTCAATACTGCCAAGGAG
