# Supplementary material for: Insights into the Evolution of Longevity from the Bowhead Whale Genome
Source: Cell Rep. 2015 Jan 6;10(1):112–22. doi: 10.1016/j.celrep.2014.12.008 (PMC4536333; doi:10.1016/j.celrep.2014.12.008)
Supplement: Supplemental Folder 2. Species Used in the Analysis of Selective Pressure Variation, Single-Gene Orthologous Families Tested, Likelihood Ratio Tests, MAKER Parameters, and Full Assembly and Read Usage Data, Related to Experimental Procedures [file mmc3.zip › Tested SGOs/reciprocal_group_3615.2.fas]

>Gibbon|ENSNLEG00000012778|ENSNLET00000016307
ATGCATCCGCTCCTCAATCCTCTCCTGTTGGCACTGGGCCTCATGGCGCTCTTGTTGACC
ACGGTCATTGCTCTCACTTGCCTCGGTGGCTTTGCCTCCCCAGGCCCTGTGCCTCCCTCT
ACA------------------GCC---------CTCAGGGAGCTCATTGAGGAGCTGGTC
AACGTCACCCAGAACCAG------AAGACCCCGCTCTGCAATGGCAGCATGGTGTGGAGC
ACCAACCTGACAGCTGGT---GTGTACTGTGCAGCCCTGGAATCCCTGATCAATGTGTCA
------------GGCTGCAGTGCCATCGAGAAGACCCAGAGG------------------
---ATGCTGAGCGGA---TTCTGC---CTG---------CACAAGGTCTCAGCTGGG---
------------CAGTTTTCCAGCTTGCATGTCCGAGACACCAAAATCGAGGTGGCCCAG
TTTGTAAAGGACCTGCTCTTACATTTAAAGAAACTTTTTCGC---------------GAG
GGACGGTTCAAC
>Gorilla|ENSGGOG00000004704|ENSGGOT00000004725
ATACATCCGCTCCTCAATCCTCTCCTGTTGGCACTGGGCCTCATGGCGCTTTTTTTGACC
ACGGTCATTGCTCTCACTTGCCTCGGCAGCTTTGCCTCCCCAGGCCCTGTGCCTCCCTCT
ACA------------------GCC---------CTCAGGGAGCTCATTGAGGAGCTGGTC
AACATCACCCAGAATCAG------AAGGCTCCGCTCTGCAATGGCAGCATGGTATGGAGC
ATCAACCTGACAGCTGGC---GTGTACTGTGCAGCCCTGGAATCCCTGATCAACGTGTCA
------------GGCTGCAGTGCCATCGAGAAGACCCAGAGG------------------
---ATGCTGAGCGGA---TTCTGC---CCG---------CACAAGGTCTCAGCTGGG---
------------CAGTTTTCCAGCTTGCATGTCCGAGACACCAAAATCGAGGTGGCCCAG
TTTGTAAAGAACCTGCTCTTACATTTAAAGAAACTTTTTCGC---------------GAG
GGACGGTTCAAC
>Guinea_Pig|ENSCPOG00000027078|ENSCPOT00000022071
TATCAGGCCTGCGCCTCTGCCCCTGTACCCGCCAGCGGCCTCATGGCATTCTGGGTGACC
GTGGTCCTTGCTCTTGCCTGCCTCGGTGGCCTCACCGCCCCAGGCCCTGTGCCCGTGTCT
TCCACCGTAGCCGTG------AGC---------ATCAAGGAGCTCCTTGGGGAGCTGGTC
AACATCACCCAGGATCAG------AAGACCCCGCTCTGCAACAGCAGCATGGTGTGGAGC
GTGAACCTGACGGCCGGCCTGTGGTACTGCGCAGCCCGGGAGTCGCTGATCAACGTCTCC
------------AACTGCAGCGCCCTCCAGAGGACCCAGAAG------------------
---ATACTGAGCGGC---CTTTGC---CAG---------CACAAGGCCTCTGCTGGG---
------------CAGGTCTCCAGCCTGCGCAGCCCAGACACCAAGATCGAGGTGGCTGAG
TTCGTGAAGAAGCTGCGTATACACGTCCAGTGTCTTTACCGC---------------CAC
GGAAAGTTCCAC
>Horse|ENSECAG00000009732|ENSECAT00000010064
------------------------------------------ATGGCGCTCTGGTTGACA
GCAGTCATTGCTCTCGCTTGCCTTGGTGGCCTTGCCTCCCCAGCCCCTCTGCCATCCTCG
ATG------------------GCC---------CTCAAGGAGCTCATTAAGGAGCTGGTC
AACATCACCCAGAACCAG------GAAGCCCCCCTCTGCAATGGCAGCATGGTGTGGAGC
GTCAACCTGACAGCTGAC---ACGTACTGTAGAGCCCTGGAGTCCCTGAGCAACGTCTCC
------------ACCTGCAGTGCCATCCAAAACACGCGGAAG------------------
---ATGCTGACTAAA---CTCTGC---CCT---------CACCAGCTCTCAGCCGGG---
------------GTA---------------------------------------------
------------------------------------------------------------
------------
>Mouse|ENSMUSG00000020383|ENSMUST00000020650
------------------------------------------ATGGCGCTCTGGGTGACT
GCAGTCCTGGCTCTTGCTTGCCTTGGTGGTCTCGCCGCCCCAGGGCCGGTGCCAAGATCT
GTGTCTCTCCCTCTG------ACC---------CTTAAGGAGCTTATTGAGGAGCTGAGC
AACATCACACAAGACCAG---------ACTCCCCTGTGCAACGGCAGCATGGTATGGAGT
GTGGACCTGGCCGCTGGC---GGGTTCTGTGTAGCCCTGGATTCCCTGACCAACATCTCC
------------AATTGCAATGCCATCTACAGGACCCAGAGG------------------
---ATATTGCATGGC---CTCTGT---AAC---------CGCAAGGCCCCCACT------
------------ACGGTCTCCAGCCTC------CCCGATACCAAAATCGAAGTAGCCCAC
TTTATAACAAAACTGCTCAGCTACACAAAGCAACTGTTTCGC---------------CAC
GGCCCCTTC---
>Orangutan|ENSPPYG00000015765|ENSPPYT00000018341
ATGCGTCCGCTCCTCAATCCTCTCCTGTTGGCACTGGGCCTCATGGCACTCTTGTTGACC
ACGGTCATTGCTCTCACTTGCCTCGGTGGCTTTGCCTCCCCAGGCCCTGTGCCTCCCTCT
ACA------------------GCC---------CTCAGGGAGCTCATTGAGGAGCTGGTC
AACATCACCCAGAACCAG------AAGGCCCCGCTCTGCAATGGCAGCATGGTGTGGAGC
ATCAACCTGACAGCTGGC---GTGTACTGTGCGGCCCTGGAATCCCTGGTCAACGTGTCA
------------GGCTGCAGTGCCATCGAGAAGACCCAGAGG------------------
---ATGCTGAGCGGA---TTCTGC---CCG---------CACAAGGTCTCAGCTGGG---
------------CAGTTCTCCAGCTTGCATGTCCGAGACACCAAAATCGAGGTGGCCCAG
TTTGTAAAGGACCTGCTCTTACATTTAAAGAAACTTTTTCGC---------------GAG
GGACGGTTCAAC
>Platypus|ENSOANG00000019951|ENSOANT00000029126
------------------------------------------CTCACAGTTGTCCTCTTG
GCTGTCTTCTGGATCGATTGTATT------------TCGGCCAAGCCCGTGACCAGGAGC
AAA------------------GAAAATGCGCGTTTGGAAGAATTGATCAGCTACCTGTCC
AGCCTAAACCTTCCCAAC------AAACAGTCCCTGTGCAATGGCAGCATGGTGTGGAAA
GTCAATTTTGACTGGGAAAAGGCACAGAAGGAAGCTGAAAGCCAGAGAAATAACATTTCC
------------GACTGCGAGACCATCCAGGACATCCTGAGA------------------
---ATTATGCAGCGTCCT---------CAA---------CCACCCCCGCTTTCCCTC---
------------CAGGTGCACTGTGAAGTGAACCAGGAGACCCAAGTCGAGCTGCTGATG
TTCCTGAAGAAGATGCTCCCGTTCTACCAGAAAATCTTTCGGGATACGAAGAAGGGCCAC
TCCACCAAAGCT
>Rabbit|ENSOCUG00000000154|ENSOCUT00000000154
CCGCACGCCTGCTCCCGATCCTCCTCTGCTGCTCTGGGCTCCATGGCGCTCTGGTGGGCT
GTGGCCATTGCTGTGACCTGCCTTGGCAGCCTCGTATCCCCAGGCCCTGTGCCTCCCCCC
ACA------------------TCC---------CTCAAGGAGCTCATCGAGGAGCTGGTC
AACATCACACACAACCAG------AAGGCTCCACTCTGCAATGGCACCATGGTGTGGAGC
GTCAACCTGACAGGCAGC---GTGTACTGCGCAGCCCTGGAGTCCCTCGTCAATGTCTCT
------------GGCTGCAACGCCATCCAGAGGACCCAGCGG------------------
---ATGCTGAGCGGA---CTCTGC---ACA---------GACAAGGCTGTGGCCAAG---
------------CAGGTCACCAGCGTGCAAGCGCGAGACACCAAAATCGAACTGCTGCAG
TTCCTGAAGGAGCTGCGCAGGCACCTGCAGATGCTGTACCGC---------------CTG
GGGAAGTTCCGC
>Rat|ENSRNOG00000007652|ENSRNOT00000010121
------------------------------------------ATGGCACTCTGGGTGACT
GCAGTCCTGGCTCTCGCTTGCCTTGGTGGTCTTGCCACCCCAGGGCCAGTGCGGAGATCC
ACATCTCCCCCTGTG------GCC---------CTCAGGGAGCTTATCGAGGAGCTGAGC
AACATCACACAAGACCAG------AAGACTTCCCTGTGCAACAGCAGCATGGTATGGAGC
GTGGACCTGACAGCTGGC---GGGTTCTGTGCAGCCCTGGAATCCCTGACCAACATCTCC
------------AGTTGCAATGCCATCCACAGGACCCAGAGG------------------
---ATATTGAATGGC---CTCTGT---AAC---------CAAAAGGCCTCGGAT------
------------GTGGCTTCCAGCCCC------CCAGATACCAAAATCGAAGTAGCCCAG
TTTATATCAAAACTGCTCAATTACTCCAAGCAACTTTTCCGC---------------TAT
GGCCAC------
>Macaque|ENSMMUG00000003131|ENSMMUT00000004436
ATGCGTCCGCTCCTCAATCCTCTCCTGTTGGCACTGGGCCTCATGGCGCTCTTGTTGACC
ATGGTCATTGCTCTCACTTGCCTCGGCGGCTTTGCCTCCCCAAGCCCTGTGCCTCCCTCT
ACA------------------GCC---------CTCAAGGAGCTCATTGAGGAGCTGGTC
AACATCACCCAGAACCAG------AAGGCCCCACTCTGCAATGGCAGCATGGTGTGGAGC
ATCAACCTGACAGCTGGC---GTG------------------------------GTAAGG
ACCTTCAGCCTGGGGACTTCCGTG------AGGACTGAACGAGACAGTCCCTGGAAAGCC
CCTGGTTTGTGCGGGCCGTTCTGC---CCTCTGGCGTCCCACTCA---CGCGCTGGCCTC
TTTGTCCTGCAGCAGTTTTCCAGCTTGCGTGTCCGAGACACCAAAATCGAGGTGGCCCAG
TTTGTAAAGGACCTGCTCGTACATTTAAAGAAACTTTTTCGC---------------GAG
GGACAGTTCAAC
>Marmoset|ENSCJAG00000013071|ENSCJAT00000025391
GTGCGTCTGCTCCTCAATCCTCCCTTGTTGGCACTGGGCCTCATGGCGCTTTGGTTGACC
ATGGTCATTGCTCTCACTTGCCTCGGCGGCCTTGCCTCCCCAGGCCCCGTGCCTCCCTAT
ACA------------------GCC---------CTCAAGGAGCTCATTGAAGAGCTGGTC
AACATCACCCAGAACCAG------AAGGCCCCCCTCTGCAATGGCAGCATGGTGTGGAGC
ATCAACATGACAGCTGGC---GTGTACTGTGCAGCCCTGGAATCCCTGATCAATGTGTCA
------------GGGTGCAGTGCCATCGAGAAGACCCAGAGG------------------
---ATGCTGAGCGGA---TTCTGC---CCA---------CACAAGGTCTCAGCCGGG---
------------CAGTTTTCCAGCTTGCTTGTCCGAGACACCAAAATCGAAGTGGCCCAG
TTTGTAAAGGACCTGCTCAGACATTTAAGGAAACTTTTTCAC---------------CAG
GGAACGTTCAAC
>Microbat|ENSMLUG00000016573|ENSMLUT00000016572
------------------------------------------ATGGCGCTCTGGCTGACT
CTGGTCATCGTTCTCACCTGCTTTGGCGGCCTCGCCTCCCCGGGCCCTGTGCCCCTCTTC
ACG------------------GTC---------GTCAAAGAGCTCATTGAGGAGCTGGAC
AACATCACCCAG------------AAGGCCCCGCTCTGCAACGGCAGCATGGTGTGGAGT
GTCAACCTGACAGCGGGC---TCGTGCTGTGCAGCCCTCGAGTCGCTGATGAACATCTCC
------------AACTGCCCTGCCATCCAGAGGACCCAGAGG------------------
---ATGCTGAACGCA---CTGTGC---CTT---------CGCAAGCCCTCAGCCTGG---
------------CCGGTCTCCAGCCCGCCCGTCCGCGACACCAAGGTGGAAGTGACCCGG
CTCGCCAAGGACCTTGCTGCAGCAGCTCAGGAGGTG------------------------
GGGCGAAGGGGG
>Human|ENSG00000169194|ENST00000304506
ATGCATCCGCTCCTCAATCCTCTCCTGTTGGCACTGGGCCTCATGGCGCTTTTGTTGACC
ACGGTCATTGCTCTCACTTGCCTTGGCGGCTTTGCCTCCCCAGGCCCTGTGCCTCCCTCT
ACA------------------GCC---------CTCAGGGAGCTCATTGAGGAGCTGGTC
AACATCACCCAGAACCAG------AAGGCTCCGCTCTGCAATGGCAGCATGGTATGGAGC
ATCAACCTGACAGCTGGC---ATGTACTGTGCAGCCCTGGAATCCCTGATCAACGTGTCA
------------GGCTGCAGTGCCATCGAGAAGACCCAGAGG------------------
---ATGCTGAGCGGA---TTCTGC---CCG---------CACAAGGTCTCAGCTGGG---
------------CAGTTTTCCAGCTTGCATGTCCGAGACACCAAAATCGAGGTGGCCCAG
TTTGTAAAGGACCTGCTCTTACATTTAAAGAAACTTTTTCGC---------------GAG
GGACAGTTCAAC
>Orca|XP_004279948.1
ATGCGTCTGCTTCTCACTCTTCCTGTG---GCTCTAGGCTCCATGGCGCTCTGGTTGACT
GTGGTCATTGCTCTCACCTGCTTTGGTGGCCTCGCCTCCCTGGGCCCTGTGCCTCCCTCT
ACA------------------GCC---------CTCAAGGAGCTCATTGAAGAGCTGGTC
AATATCACCCAGAACCAG------AAGGCACCTCTGTGCAATGGCAGCATGGTGTGGAGT
GTCAACCTGACAGCCAAC---ATGTACTGTTCAGCCCTGGAAGCCCTGATCAACGTCTCC
------------AACTGCAGTGCCATCCAAAGGACCCAGAGG------------------
---ATGCTGAGCGCA---CTCTGT---CTT---------CACAAGCCCTCAGCTGGG---
------------CAGGTTTCCAGCGAGCACATCCGAGACACCAAAATTGAAGTGGCCCAC
TTCTTAAAAGACCTGCTCAAACATTCAAGGATCATTTTTCAC---------------TAT
GGAAAATTCAGC
>Chimp|ENSPTRG00000017219|ENSPTRT00000031885
------------------------------------------ATGGCACTTTTGTTGACC
ACGGTCATTGCTCTCACTTGCCTTGGCGGCTTTGCCTCCCCAGGCCCTGTGCCTCCCTCT
ACA------------------GCC---------CTCAGGGAGCTCATTGAGGAGCTGGTC
AACATCACCCAGAACCAG------AAGGCTCCGCTCTGCAATGGCAGCATGGTATGGAGC
ATCAACCTGACAGCTGGC---GTGTACTGTGCAGCCCTGGAATCCCTGATCAACGTGTCA
------------GGCTGCAGTGCCATCGAGAAGACCCAGAGG------------------
---ATGCTGAGCGGA---TTCTGC---CCG---------CACAAGGTCTCAGCTGGG---
------------CAGTTTTCCAGCTTGCATGTCCGAGACACCAAAATCGAGGTGGCCCAG
TTTGTAAAGGACCTGCTCTTACATTTAAAGAAACTTTTTCGC---------------GAG
GGACGGTTCAAC
>Cow|ENSBTAG00000015953|ENSBTAT00000021212
------------------------------------------ATGGCGCTCTTATTGACC
GCGGTCATTGTTCTTATCTGCTTTGGTGGCCTCACCTCCCCAAGCCCTGTGCCTTCTGCT
ACA------------------GCC---------CTCAAGGAGCTCATTGAAGAGCTGGTT
AATATCACCCAGAACCAG------AAGGTGCCGCTGTGCAATGGCAGCATGGTGTGGAGC
CTCAACCTGACGAGCAGC---ATGTACTGTGCAGCCCTGGACTCCCTGATCAGCATCTCC
------------AACTGCAGTGTCATCCAAAGGACCAAGAGG------------------
---ATGCTGAATGCA---CTCTGT---CCT---------CACAAGCCCTCAGCTAAG---
------------CAGGTTTCCAGTGAGTACGTCCGAGACACCAAAATTGAAGTGGCCCAG
TTCTTAAAAGACCTGCTCAGACATTCAAGGATCGTTTTTCGC---------------AAT
GAAAGATTCAAC
>Dog|ENSCAFG00000000878|ENSCAFT00000001364
------------CTCGCTCCTCCTGCATTGGCTCTGGGCTCCATGGCGCTCTGGTTGACT
GTGGTCATTGCTCTCACCTGCCTCGGTGGCCTTGCCTCCCCGAGCCCTGTGACTCCCTCC
CCA------------------ACC---------CTCAAGGAGCTCATTGAGGAGCTGGTC
AACATCACCCAGAATCAG------CAGGCATCCCTCTGCAACGGCAGCATGGTGTGGAGC
GTCAACCTGACCGCCGGC---ATGTACTGCGCAGCTCTAGAATCTCTGATCAATGTCTCC
------------GACTGCAGCGCCATCCAAAGGACCCAGAGG------------------
---ATGCTGAAAGCA---CTGTGC---TCT---------CAAAAGCCCGCGGCAGGG---
------------CAGATTTCCAGTGAACGCAGCCGAGACACCAAAATTGAAGTGATCCAG
TTGGTGAAAAACCTGCTCACCTATGTAAGGGGAGTTTATCGC---------------CAT
GGAAATTTC---
>Elephant|ENSLAFG00000008861|ENSLAFT00000008861
------------------------------------------ATGGCACTCTGGTTGACT
GTGGTCATTGCCCTCACCTGCATTGGTGGTCTTGCTTCCCCAGTCCCTGTGTATAATCGT
CAC------------ATCTGGGTC---------CTCCGGGAGCTCATTGGGGAGTTGATC
AACATCACCCAGAACCAGCTCCCTCAGGCATCCCTGTGCAATGGCAGCATGGTGTGGAAC
GTCAACTTGACAACCAAC---GTGTACTGTGCAGCAATGGAAGCCCTAAGCAACGTCTCT
------------GACTGCAGAGCCATCGAAAAGACCAAGAGG------------------
---AATCTGAGCGGT---GCGTGCGAACAA---------TACAAGGCCCCAGCCAGT---
------------CAGGTTTCCAGCTTGCAAGTCCGAGACACCAAAATCGAACTGATCACC
TTCATGAAGAACCTGCTTGATCATTTAAGGAGAATTTACCGC---------------TAT
AGATCTGTTAAC
>Bowhead|bmy_17656T0
ATGCGTCTGCTTCTCACTCTTCCTGTGCTGGCTCTAGGCTCCATGGCGCTCTGGTTGACT
GTGGTCATTGTTCTCACCTGCTTTGGTGGCCTCGCCTCCATGGGCCCTGTGCCTCCCTCT
ACA------------------GCC---------CTCAAGGAGCTCATTGAAGAGTTGGTC
AATATCACCCAGAACCAG------AAGGCACCCCTGTGCAATGGCAGCATGGTGTGGAGT
GTCAACCTGACAGCCAAC---ATGTACTGTGCAGCCCTGGAAGCCCTGATCAACATCTCC
------------AACTGCAGTGCCATCAAAAGGACCCAGAGG------------------
---ATGCTGAGCGCA---CTCTGT---CTT---------CACAAGCCCTCAGCTGGG---
------------CAGGTTTCCAGCGAGCACATCCGAGACACCAAAATTGAAGTGGCCCAC
TTCTTAAAAGACCTGCTCAAACATTCAAGGATCATTTTTCAC---------------TAC
GGAAAATTCAGC
>Minke|BACU018644
ATGCATCTGCTTCTCACTCTTCCTGTGCTGGCTCTAGGCTCCATGGCGCTCTGGTTGACT
GTGGTCATTGCTCTCACCTGCTTTGGTGGCCTCGCCTCCCTGGGCCCTGTGCCTCCCTCT
ACA------------------GCC---------CTCAAGGAGCTCATTGAAGAGCTGGTC
AATATCACCCAGAACCAG------AAGGCACCCCTGTGCAATGGCAGCATGGTGTGGAGT
GTCAACCTGACAGCCAAC---ATGTACTGTGCAGCCCTGGAAGCCCTGATCAACATCTCC
------------AACTGCAGTGCCATCCAAAGGACCCAGAGG------------------
---ATGCTGAGCGCA---CTCTGT---CTT---------CACAAGCCCTCAGCTGGG---
------------CAGGTTTCCAGCGAGCACATCAGAGACACCAAAATTGAAGTGGCCCAC
TTCTTAAAAGACCTGCTCAAACATTCAAGGATCATTTTTCAC---------------TAC
AGAAAATTCAGC
