# Supplementary material for: Insights into the Evolution of Longevity from the Bowhead Whale Genome
Source: Cell Rep. 2015 Jan 6;10(1):112–22. doi: 10.1016/j.celrep.2014.12.008 (PMC4536333; doi:10.1016/j.celrep.2014.12.008)
Supplement: Supplemental Folder 2. Species Used in the Analysis of Selective Pressure Variation, Single-Gene Orthologous Families Tested, Likelihood Ratio Tests, MAKER Parameters, and Full Assembly and Read Usage Data, Related to Experimental Procedures [file mmc3.zip › Tested SGOs/reciprocal_group_3623.2.fas]

>Gibbon|ENSNLEG00000003468|ENSNLET00000004455
ATGAAATATACAAGTTATATCTTGGCTTTTCAG------------CTCTGCATCGTTTTG
GGTTCTCTTGGCTGTTACTGCCAGGACCCATATGTAAAAGAAGCAGAAAACCTTAAGAAA
TATTTTAATGCAGGTGATTCAGATGTAGCGAATAATGGAACTCTTTTCTTAGGCATTTTG
AAGAATTGGAAAGAGGAGAGTGACAGAAAAATAATGCAGAGCCAAATTGTTTCCTTTTAC
TTCAAACTTTTTAAA---AACTTTAAAGATGACCAGAGCATCCAAAAGAGTGTGGAGACC
ATCAAGGAAGACATGAATGTCAAGTTTTTC---AATAGCAACAAAAAGAAACGGGATGAC
TTCGAAAAGCTGACTAATTATTCGGTAACTGACTTGAATGTCCAACGCAAAGCTATACAT
GAACTCATCCAAGTG---------ATGGCTGAACTGTCGCCAGCAGCTAAAACAGGGAAG
CGAAAAAGGAGTCAGATGCTGTTTCGAGGTCGAAGAGCATCCCAA---
>Gorilla|ENSGGOG00000006040|ENSGGOT00000006066
ATGAAATATACAAGTTATATCTTGGCTTTTCAG------------CTCTGCATCGTTTTG
GGTTCTCTTGGCTGTTACTGCCAGGACCCATATGTAAAAGAAGCAGAAAACCTTAAGAAA
TATTTTAATGCAGGTCATTCAGATGTAGCGGATAATGGAACTCTTTTCTTAGGCATTTTG
AAGAATTGGAAAGAGGAGAGTGACAGAAAAATAATGCAGAGCCAAATTGTCTCCTTTTAC
TTCAAACTTTTTAAA---AACTTTAAAGATGACCAGAGCATCCAAAAGAGTGTGGAGACC
ATCAAGGAAGACATGAATGTCAAGTTTTTC---AATAGCAACAAAAAGAAACGAGATGAC
TTTGAAAAGCTGACTAATTATTCGGTAACTGACTTGAATGTCCAACGCAAAGCAATACAT
GAACTCATCCAAGTG---------ATGGCTGAACTGTCACCAGCAGCTAAAACAGGGAAG
CGAAAAAGGAGTCAGATGCTGTTTCGAGGTCGAAGAGCATCCCAA---
>Guinea_Pig|ENSCPOG00000011038|ENSCPOT00000011139
ATGAAGTATACAAGTTCCATCTTGGCTCTTCAG------------TTCTGTATCATTTTG
AGTTTTTCTAGCTACTACTGCCAGTCAAGATTTACAAATGAAATACGCATTCTAAAGAAC
TACTTTAATGCAGATAACTCAGATGTAGGAGACAATGGGACGCTCTTTGTAGGCATTTTG
AAGAATTGCCAAGAGGAGAGTGAAAGAAAAATATTTCAGAGCCAAATCGTCTCCTTCTAC
TTCAAACTCTTTGAAAAACATTTTACAGACAATCAGACTGTCCAAAATAGCATGAACACC
ATCAAGGAACAAATCATTACTAAGTTCTTCAAAGACAACAGCAGCAACAAGGTGCAGGCT
TTCAAAAACCTGATTCAAATTTCGGTCAATGACGAGCATGTCCAGCGCCAAGCGATCATT
GAACTCAAAAAAGTG---------ATAGATGACCTGTCACCG------AACCAGAGGAAA
CGAAGAAGGACTCAGATGCTGTTTCAGAGCCGGAGAGCATCCAAA---
>Horse|ENSECAG00000016021|ENSECAT00000017076
ATGAATTATACAAGTTTTATCTTGGCTTTTCAG------------CTGTGTGCGATTTTG
GGTTCTTCTACCTATTACTGCCAGGCCGCGTTTTTTAAAGAAATAGAAAACCTAAAGGAA
TATTTTAACGCAAGTAACCCAGATGTAGGGGATGGTGGGCCTCTTTTCCTGGATATCTTG
AAGAACTGGAAAGAGGATAGTGACAAAAAAATAATTCAGAGCCAAATCGTCTCCTTCTAC
TTCAAACTCTTTGAA---AACTTGAAAGATAACCAGGTCATTCAAAAGAGCATGGACACC
ATCAAGGAGGACCTGTTCGTTAAGTTCTTT---AACAGCAGCACCAGCAAGCTGGAAGAC
TTCCAAAAGCTGATTCAGATTCCGGTAAATGATCTGAAGGTCCAGCGCAAAGCAATAAGT
GAACTCATCAAAGTG---------ATGAATGATCTGTCGCCCAAAGCTAACCTGAGGAAG
CGGAAGAGGAGTCAGAATCCATTTCGAGGCCGGAGAGCGTTGCAA---
>Mouse|ENSMUSG00000055170|ENSMUST00000068592
ATGAACGCTACACACTGCATCTTGGCTTTGCAG------------CTCTTC---CTCATG
GCTGTTTCTGGCTGTTACTGCCACGGCACAGTCATTGAAAGCCTAGAAAGTCTGAATAAC
TATTTTAACTCAAGTGGCATAGAT---GTGGAAGAAAAGAGTCTCTTCTTGGATATCTGG
AGGAACTGGCAAAAGGATGGTGACATGAAAATCCTGCAGAGCCAGATTATCTCTTTCTAC
CTCAGACTCTTTGAA---GTCTTGAAAGACAATCAGGCCATCAGCAACAACATAAGCGTC
ATTGAATCACACCTGATTACTACCTTCTTC---AGCAACAGCAAGGCGAAAAAGGATGCA
TTCATGAGTATTGCCAAGTTTGAGGTCAACAACCCACAGGTCCAGCGCCAAGCATTCAAT
GAGCTCATCCGAGTG---------GTCCACCAGCTGTTGCCGGAATCCAGCCTCAGGAAG
CGGAAAAGG------------------------------AGTCGCTGC
>Orangutan|ENSPPYG00000004747|ENSPPYT00000005616
ATGAAATATACAAGTTATATCTTGGCTTTTCAA------------CTCTGCATCGTTTTG
GGTTCTCTTGGCTGTTACTGCCAGGACCCATATGTAAAAGAAGCAGAAAACCTTAAGAAA
TATTTTAACGCAGGTGATTCAGATGTAGCGGATAATGGAACTCTTTTCTTAGGCATTTTG
AAGAATTGGAAAGAGGAGAGTGACAGAAAAATAATGCAGAGCCAAATTGTCTCCTTTTAC
TTCAAACTTTTTAAA---AACTTTAAAGATGACCAGAGCATCCAAAAGAGTGTGGAGACC
ATCAAGGAAGACATGAATGTCAAGTTTTTC---AATAGCAACAAAAAGAAACGGGATGAC
TTCGAAAAGCTGACTAATTATTCGGTAACTGACTTGAACGTCCAACGCAAAGCAATACAT
GAACTCATCCAAGTG---------ATGGCTGAACTGTCGCCAGCAGCTAAAACAGGGAAG
CGGAAAAGGAGTCAGATGCTGTTTCGAGGTCGAAGAGCATCCCAG---
>Platypus|ENSOANG00000005932|ENSOANT00000009445
ATGAACTATCCAGCTGCCTTCTGCGTCCTTCAGTTTGGCATCGTTATCTGT---CTTTCT
GGATTTGCCCACGGCTTTAGCTTCTCTCTGCTGTCCAATGAAATAGACAACTTGAAGGAG
TACTACAATGCAAGTGAACCTGATGTAGCTGAAGATGGGCCTCTTTTTGTAATGATGCTC
AAAGATGCTCAACAGGAT---GAAAAGAAAGTCATTTTGAGCCAAATAATCTCGATGTAT
TTGGACATATTTTCC---ACCCTCGAGGATAACCACTTGGTCAAAGAGAGCATGGGGAAA
ATCAGGGAGAGTATG---GTGCAGTGGAATCAGACTCATGGCTTCAAGAAATTAGGCGAC
CTGCAGAAACTGATCAAAACTTCGGTATCAGATGCTAAAATTCAACGCAAGGCAGTTCAC
GAACTCTTCTGGGTCTTTCAAAACCTCCATAACATGACAGCCAATTCTAGTCAGAGGAAG
AAAAGGAGAAGTCGC---------------CAGAGGATATCCAAATAT
>Rabbit|ENSOCUG00000024937|ENSOCUT00000030109
ATGAGTTATACAAGTTACATCTTGGCTTTTCAG------------CTCTGCCTCATCTTG
GGTTCTTACGGCTGTTACTGCCAGGACACACTAACCAGAGAAACAGAACACCTAAAGGCA
TATTTGAAAGCAAATACATCAGATGTGGCAAATGGTGGACCCCTTTTCTTGAATATTTTG
AGGAATTGGAAAGAGGAGAGTGACAACAAAATAATTCAGAGCCAAATTGTCTCCTTCTAC
TTCAAACTCTTTGAC---AACTTAAAAGACCATGAGGTCATCAAGAAGAGTATGGAATCC
ATCAAAGAAGACATATTTGTGAAGTTCTTC---AATAGCAACCTCACTAAGATGGATGAC
TTCCAAAATCTGACTCGAATTTCGGTGGATGATCGGCTGGTCCAGCGTAAAGCAGTAAGT
GAACTCTCCAATGTG---------CTGAATTTTCTGTCTCCAAAATCCAACCTAAAGAAG
CGAAAAAGGAGTCAGACGCTGTTTCGAGGTCGGCGAGCATCCAAGTAC
>Rat|ENSRNOG00000007468|ENSRNOT00000009919
ATGAGTGCTACACGCCGCGTCTTGGTTTTGCAG------------CTCTGC---CTCATG
GCCCTCTCTGGCTGTTACTGCCAAGGCACACTCATTGAAAGCCTAGAAAGTCTGAAGAAC
TATTTTAACTCAAGTAGCATGGATGCTATGGAAGGAAAGAGCCTCCTCTTGGATATCTGG
AGGAACTGGCAAAAGGACGGTAACACGAAAATACTTGAGAGCCAGATTATCTCTTTCTAC
CTCAGACTCTTTGAA---GTCTTGAAAGACAACCAGGCCATCAGCAACAACATAAGTGTC
ATCGAATCGCACCTGATCACTAACTTCTTC---AGCAACAGTAAAGCAAAAAAGGATGCA
TTCATGAGCATCGCCAAGTTCGAGGTGAACAACCCACAGATCCAGCACAAAGCTGTCAAT
GAACTCATCAGAGTG---------ATTCACCAGCTGTCACCAGAATCTAGCCTAAGGAAG
CGGAAAAGG------------------------------AGTCGGTGC
>Macaque|ENSMMUG00000019225|ENSMMUT00000027007
ATGAAATACACAAGTTATATCTTGGCTTTTCAG------------CTCTGCATTGTTTTG
GGTTCTCTTGGCTGTTACTGCCAGGACCCATATGTAAAAGAAGCAGAAAACCTTAAGAAA
TATTTTAATGCAGGTGATCCAGATGTAGCAGATAATGGAACTCTTTTCTTAGACATCTTG
AGGAATTGGAAAGAGGAGAGTGACAGAAAAATAATGCAGAGCCAAATTGTCTCCTTTTAC
TTCAAACTTTTTAAA---AACTTCAAAGATGACCAGAGGATCCAAAAGAGTGTGGAGACC
ATCAAGGAAGACATTAATGTCAAGTTTTTC---AATAGCAACAAAAAGAAACGGGATGAC
TTTGAAAAGCTGACCAATTATTCGGTAACTGACTCAAATGTCCAACGCAAAGCAGTACAT
GAACTCATCCAAGTG---------ATGGCTGAACTGTCGCCAGCAGCTAAAATAGGGAAG
CGAAAAAGGAGTCAGATG---TTTCGAGGTCGAAGAGCATCCCAA---
>Marmoset|ENSCJAG00000007181|ENSCJAT00000014072
ATGAAATATACAAGTTATATCTTGGCTTTTCAG------------CTCTGCGTCGTTTTG
GGTTCTCTTGGCTGTTACTGCCAGGACCCATATGTAAAAGAAGCAGAAAACCTGAAGAAA
TATTTTAATGCAGGTGATTCAGATGTAGCAGATAATGGAACTCTTTTCTTAGACATTTTG
AGGACTTGGAGAGAGGAGGGTGACAGAAAAATAATGCAGAGCCAGATTATCTCCTTTTAC
TTCAAACTTTTTAAA---AACTTTAAAGACAACCAGAGCATCCAAAAGAGTATGGAGACC
ATCAAGGAAGACATGAATGTCAAGTTTTTC---AATAGCAACAAAAGGAAACAGGATGAC
TTTGAAAGGCTGACTAATTATTCGGTAAACGACTTGAATGTCCAGCGCAAAGCAATACAT
GAACTCATCCAAGTG---------ATGGCTGAACTGTCACCAGCACCTAAAATAGGGAAG
CGAAAAAGGAGTCAGACGCTGTTTCGAGGTCGAAGAGCGTCCCAA---
>Microbat|ENSMLUG00000002699|ENSMLUT00000002694
ATGAAATATACAAGTTATATCTTAGCTTTACAG------------CTTTGCGTGATCTTG
GGTTTTTCTAGCTGCTACAGCCAGTCCACGATTTTTAACGAAACACAAAAACTAAAGAGA
TATTTTAATGCAACAAGTTCAGATGTAGGGAATGGTGGACATCTTTTCTTAGATATTTTG
ACGAATTGGAAAGGGGAGAGTGACATAAAAATAATTCAGAGCCAAATCGTCTCCTTCTAC
TTCAAACTCTTTGAA---AACATTGAAGATAACAAGACCATTCAAAATAGCCTGGATATT
ATCAAGGAAGAGCTGCGTGTTAAAGTTTTC---AACAGCAGCAACAGCAAAATGGAAGAC
TTCAAGAAGCTAATTCAAACTCCAGTAAATGATCAGAGGGTCCAGCGCAAAGCCATATAT
GAACTCTTCAATGTG---------ATAACTGAGCTGTCA---AAATCTAACTCCAAGATG
CGGAAAAGGCGTCAGAATCTGTTTCGTGGCTGGAGAGCATCGAAA---
>Human|ENSG00000111537|ENST00000229135
ATGAAATATACAAGTTATATCTTGGCTTTTCAG------------CTCTGCATCGTTTTG
GGTTCTCTTGGCTGTTACTGCCAGGACCCATATGTAAAAGAAGCAGAAAACCTTAAGAAA
TATTTTAATGCAGGTCATTCAGATGTAGCGGATAATGGAACTCTTTTCTTAGGCATTTTG
AAGAATTGGAAAGAGGAGAGTGACAGAAAAATAATGCAGAGCCAAATTGTCTCCTTTTAC
TTCAAACTTTTTAAA---AACTTTAAAGATGACCAGAGCATCCAAAAGAGTGTGGAGACC
ATCAAGGAAGACATGAATGTCAAGTTTTTC---AATAGCAACAAAAAGAAACGAGATGAC
TTCGAAAAGCTGACTAATTATTCGGTAACTGACTTGAATGTCCAACGCAAAGCAATACAT
GAACTCATCCAAGTG---------ATGGCTGAACTGTCGCCAGCAGCTAAAACAGGGAAG
CGAAAAAGGAGTCAGATGCTGTTTCGAGGTCGAAGAGCATCCCAG---
>Orca|XP_004281911.1
ATGAAATATACCAGTTATTTCTTAGCTTTTCAG------------CTATGCGTGATTTTG
GGTTCTTCTGGCTCTTACTGCCAGGCCCCATTTTTTAAAGAAATACAAAACCTAAAGGAA
TATTTTAATGCAAGTAACCCAGATGTAGCTGGTGGTGGGCCTCTTTTCTTAGAAATTTTG
GAGAATTGGAAAGATGAGAGTGACAAAAAAATAATTCAGAGCCAAATCGTCTCCTTCTAC
TTCAAACTCTTTGAA---AACTTAAAAGGTAACCAGATCATTCAAAGGAGCATGGATATC
ATCAAGCAGGACATGTTTCAGAAGTTCTTA---AATGGCAGCTCTGAGAAACTGGATGAC
TTCAAAAAGCTGATTCAAATTCCGGTAGATGATCTGCAGATCCAGCGCAAAGCCATAAGT
GAACTCATCAGAGTG---------ATGAAGGACCTGTCGCCAAGATCTAACCTCAGAAAG
CGGAGGAGAAGTCAGAATCTGTTTCGAGGCCAGAGAGCGTCGAAA---
>Chimp|ENSPTRG00000005193|ENSPTRT00000009540
ATGAAATATACAAGTTATATCTTGGCTTTTCAG------------CTCTGCATCGTTTTG
GGTTCTCTTGGCTGTTACTGCCAGGACCCATATGTAAAAGAAGCAGAAAACCTTAAGAAA
TATTTTAATGCAGGTCATTCAGATGTAGCAGATAATGGAACTCTTTTCTTAGGCATTTTG
AAGAATTGGAAAGAGGAGAGTGACAGAAAAATAATGCAGAGCCAAATTGTCTCCTTTTAC
TTCAAACTTTTTAAA---AACTTTAAAGATGACCAGAGCATCCAAAAGAGTGTGGAGACC
ATCAAGGAAGACATGAATGTCAAGTTTTTC---AATAGCAACAAAAAGAAACGAGATGAC
TTCGAAAAGCTGACTAATTATTCGGTAACTGACTTGAATGTCCAACGCAAGGCAATACAT
GAACTCATCCAAGTG---------ATGGCTGAACTGTCGCCAGCAGTTAAAACGGGGAAG
CGAAAAAGGAGTCAGATGCTGTTTCGAGGTCGAAGAGCATCCCAG---
>Cow|ENSBTAG00000012529|ENSBTAT00000016634
ATGAAATATACAAGCTATTTCTTAGCTTTACTG------------CTCTGTGGGCTTTTG
GGTTTTTCTGGTTCTTATGGCCAGGGCCAATTTTTTAGAGAAATAGAAAACTTAAAGGAG
TATTTTAATGCAAGTAGCCCAGATGTAGCTAAGGGTGGGCCTCTCTTCTCAGAAATTTTG
AAGAATTGGAAAGATGAAAGTGACAAAAAAATTATTCAGAGCCAAATTGTCTCCTTCTAC
TTCAAACTCTTTGAA---AACCTCAAAGATAACCAGGTCATTCAAAGGAGCATGGATATC
ATCAAGCAAGACATGTTTCAGAAGTTCTTG---AATGGCAGCTCTGAGAAACTGGAGGAC
TTCAAAAAGCTGATTCAAATTCCGGTGGATGATCTGCAGATCCAGCGCAAAGCCATAAAT
GAACTCATCAAAGTG---------ATGAATGACCTGTCACCAAAATCTAACCTCAGAAAG
CGGAAGAGAAGTCAGAATCTCTTTCGAGGCCGGAGAGCATCAATG---
>Dog|ENSCAFG00000000408|ENSCAFT00000000643
ATGAATTATACAAGCTATATCTTAGCTTTTCAG------------CTTTGCGTGATTTTG
TGTTCTTCTGGCTGTAACTGTCAGGCCATGTTTTTTAAAGAAATAGAAAACCTAAAGGAA
TATTTTAATGCAAGTAATCCAGATGTATCGGACGGTGGGTCTCTTTTCGTAGATATTTTG
AAGAAATGGAGAGAGGAGAGTGACAAAACAATCATTCAGAGCCAAATTGTCTCTTTCTAC
TTGAAACTGTTTGAC---AACTTTAAAGATAACCAGATCATTCAAAGGAGCATGGATACC
ATCAAGGAAGACATGCTTGGCAAGTTCTTA---AATAGCAGCACCAGTAAGAGGGAGGAC
TTCCTTAAGCTGATTCAAATTCCTGTGAACGATCTGCAGGTCCAGCGCAAGGCGATAAAT
GAACTCATCAAAGTG---------ATGAATGATCTCTCACCAAGATCCAACCTAAGGAAG
CGGAAAAGGAGTCAGAATCTGTTTCGAGGCCGCAGAGCATCGAAA---
>Elephant|ENSLAFG00000004484|ENSLAFT00000004483
ATGAATTTTACAAGTTATATCTTAGCTTTTCAG------------CTTTGCATCATTTTG
GGTTCTTCTAGCTGCTACTGCCAGGCTACTTTTTTGAAAGAGATACAGAACCTAAAGGAA
TATCTTAATGCAACTGATTCAGATGTAGCGGATGGTGGGCCTCTTTTCATAGATATTTTG
AAGAACTGGAAAGAGGACAGTGACAAAAAAATAATTCAGAGCCAGATCGTTTCCTTTTAC
CTCAAAATCTTTGAC---AACTTGAAAGACAACCAGGTCATCCAAGAGAGCGTGAAGACC
CTTGAGGAAGACCTCTTTGTTAAGTTCTTC---AATAGCAGCTCCAGCAAACGGGATGAC
TTCCTAAAAGTGATGCAAACTCCGGTAAATGACCGGAACATCCAGCGCAAAGCCATAAGT
GAGCTCGCCAAGGTG---------ATGAATGACCTGTCACACAGATCTACCGGGTCAAAA
CGAAAAAGGAGACAGTATTCGTTTCGAGGCCGGAGAGCATCAGAA---
>Bowhead|bmy_14385T0
ATGAAATATACCAGTTATTTCTTAGCTTTTCAG------------CTGTGTGTGATTTTG
GGTTCTTCTGGCTCTTACTGCCAGGCCCCATTTTTTGAAGAAATAAAAGACCTAAAGGAA
TATTTTAATGCAAGTAACCCAGATGTGGCTGGTGGTGGGCCTCTTTTCTTAGAAATTTTG
AAGAATTGGAAAGATGAGAGTGACAAAAAAATAATTCAGAGCCAAATCGTCTCCTTCTAC
TTCAAACTCTTTGAA---AACTTAAAAGATAACCAGATCATTCAAAGGAGCATGGATATC
ATCAAGCAGGACATGTTTCAGAAGTTCTTA---AATGGCAGCTCTGAGAAACTGAATGAC
TTCAAAAAGCTGATTCAAATTCCGGTAGATGATCTGCAGATCCAGCGCAAAGCCATAAGT
GAACTCATCAATGTG---------ATGAATGACCTGTCGCCAAGATCTAACCTCAGAAAG
CGGAGGAGAAGTCAGAATCTGTTTCGAGGCCAGAGAGCGTCGAAA---
>Minke|BACU016446
------------------------------------------------------------
------------------------------------------------------------
------AATGCAAGTACCCCAGATGTGGCTGGTGGTGGGCCTCTTTTCTTAGAAATTTTG
AAGAATTGGAAAGATGAGAGTGACAAAAAAATAATTCAGAGCCAAATCGTCTCCTTCTAC
TTCAAACTCTTTGAA---AACTTAAAAGATAACCAGATCATTCAAAGGAGCATGGATATC
ATCAAGCAGGACATGTTTCAGAAGTTCTTA---AATGGCAGCTCTGAGAAACTGGATGAC
TTCACAAAGCTGATTCAAATTCCGGTAGATGATCTGCAGATCCAGCGCAAAGCCATAAGT
GAACTCATCAAAGTG---------ATGAGCGACCTGTCACCAAGATCTAACCTCAGAAAG
CGGAGGAGAAGTCAGAATCTGTTTCGAGGCCAGAGAGCATCGAAA---
