# Supplementary material for: Insights into the Evolution of Longevity from the Bowhead Whale Genome
Source: Cell Rep. 2015 Jan 6;10(1):112–22. doi: 10.1016/j.celrep.2014.12.008 (PMC4536333; doi:10.1016/j.celrep.2014.12.008)
Supplement: Supplemental Folder 2. Species Used in the Analysis of Selective Pressure Variation, Single-Gene Orthologous Families Tested, Likelihood Ratio Tests, MAKER Parameters, and Full Assembly and Read Usage Data, Related to Experimental Procedures [file mmc3.zip › Tested SGOs/reciprocal_group_3626.2.fas]

>Gibbon|ENSNLEG00000000677|ENSNLET00000000861
------------------------------------------------------------
ATGGCCCAG---TCTCGCTCTGGTAGCCTG---CCTCCACTCGTTACCGTGCCCCCGCTG
AGGGCGCAACCTGGGGGCACTGGGGAGGAGCAGTGGGAGAGAAGGCGAACAGGCGGTCTT
CGCTGGGAGGTTCACGGCTGG---------------------------------------
---------------CCGAGCGGAACTTCTGGAGGAATGCCGTGGTGGCCGATGCCGGCG
GGTGTGAGCGAGGAC------------------TACGAGGCTGATGCTGCGGCCTGGAGG
---------------CGGGGGCCTGCAGGTGGCGGCCCGATCCCTCCCGCGCTGCAGCGT
CTCCGGGCCGTGTTGCTGCGGCTGCATCGCGAGCGGGAGCAGCTCCTCCAGGCCCGAGAA
TGCGCCTACCACCTACAGGCGGCTGTGCACCTCATGAAGACCCTGAGTCCTGGCTCGCCA
TCCGGCGGCCCTAGCCCCTTGCCCCAGTGGTGCCGCGACCTGCAGCTGCACCCTTCCCAA
GGGGCAGTCCTGCGAATCGGCCTTGGGGAGACCCTCGAGCCGCTGCTG------CTAGCG
CGCCCCATCGGACTAGCTGCCCAGTGCCTGGAGGCTGTCATCGAGATGCAGCTTCGCGCT
CTCGGCCGGGAGCCCGCCAGCCCGGGCCTGTCGTCCCAACTAGCCGAGCTGCTCCTTGCA
CTTCCCGCCTACCACACGCTACAGAGAAAAGCCTTGAGACACGTCCCTGGGGCTGCACGT
CCTTTTCCCACGTCCCGTGTGCTCCGCCTTTTGACGGGGGAGCGGGGTTGCCAGGTGGCA
AGTCGGCTGGACGAGGCGCTCCAAGGATCGGCATTGAGGGACCAGCTCCACAGGCGGTGC
CAAGAGGAGCGGGATCTGCTACCAGGGCTGCTGGGCCTGGTGGGGGGCGTGGCGGGTTCA
GCCAGCTGTAGACTAGGGCTTGGAGGGGCTGGAGCCTTGTGGAGCCAATATTGGACCCTG
CTGTGGGCAGCCTGTGCTCAGAGTCTGGACCTAAATCTGGGACCCTGGAGGGACCCCAGG
GCAACAGTGCAACAGCTGAGTCAGGCACTGGGTCAG---GCA---------------TCC
CTGCCTCAG------GAGTGTGAGAAGGAGCTGGCTTCTTTGTGTCAC------------
AGACTACTTCATCAGTCGCTTATCTGGAGCTGGGACCAAGGT---TTCTGCCAGGCCTTG
GGATCAGCTCTTGGG---GGTCAGAGCAGCCTTCCC------------------ACATCC
TCTGGCACTGCTGAACTTTTGCAGCAGCTCTTTCCTCCTCTCTTGGATGCCCTTCGAGAG
CCCAGGTTACGACTGATTTTCTGCCAGCCTGCAGAT------------CCTGCGCCTGTC
GCCCTAGGTCTCTGTACCCTGCAGACCACCTTGCTCTGGTTCCTGGGCAGAGCTCAGCAG
TACTTGGCAGCATGGGACCCAGCTTCCTTCCTGCTCCTGATCCAAAAGGACTTACCT---
---CCTCTGTTGCATGAGGCAGAAGCTTTGTCTAGCCTGGCCTCAGAGGAAAGCTTAGCT
CTGGAAGTGGAGCAGCAGCTGGGCCTGGAGATCCAGAAGCTGACTGCACAAATCCAGCTA
CTGCCTGAAGAGTCACTAAGTGTCTTTTCTCAACAATGTCATAAACAAGCCATGCAAGGT
TTCAAGCTCTACATGCCACGGGGTCGGTACTGGCGGCTTCGTCTCTGTCCTGAACTTCCC
AGTGCTCCTAGTGAGTATGCTGGTTTAGTGGTCCGCACTGTACTGGAGCCTGTGTTGCAA
GGATTGCAAGGGTTGCCACCCCAAGCCCAGGCCCCTGCCCTTGGTCAAGCACTGACAGCC
ACTGTGGGTGCCTGGCTCGACCACATTCTTACCCATGGGATTCGGTTCAGCCTGCAGGGA
GCGCTGCAGCTCAGACAAGACTTTGGAGTGGTCAGGGAGTTGCTGGAAGAGGAGCAGTGG
AGCCTGTCCCCTGATCTCCGCCAGACCCTGCTCATGCTCAGCATCTTCCGGCAGCTGGAT
GGGGCCCTGCTGTGTCTGTTGCAGCAGCCCCTGCCCAAGTCTCAAGTCCACAGGAGGCCC
TCCTGTTGCTGTGCTTGTCAGGAGGTCCAGACCACAGAATTGCCCAGCAGCTGCCTCAAT
AGCCTGGAGAGCTTGGAGCCC---CATCTCCAGCCTGGAACATCTCCAGCCCAGACAGCT
CAGCTGCAAAGCACACTAGGAGGAGGGGGA------------------------------
CCTAGCCCAGAAGGCGACCTGGTGGGAAATCAGCAGGCCTGGCTTGCCCTCAGGCAACAC
CAG---CGACCCCGTTGGCACCTGCCGTTTTTTTCCTGCCTGGGAACCAGTCCTGAATCC
>Gorilla|ENSGGOG00000006259|ENSGGOT00000006294
------------------------------------------------------------
ATGGCCCAGGCGTCTCGCTCTGGTAGCCTG---CCTCCACTCGTTATCGTGCCCCCGCTG
AGGGCGCAACCCGGGGGCACTGGGGAGGAGCAGTGGGAGAGAAGTCGAACGGGCGGTCTT
CGCTGGGAGGTTCACTGCTGG---------------------------------------
---------------CCGAGCGGAACTTCTGGAGGGACGCCGTGGTGGCCGACGCCGGCA
GATGTGAGCGAGGAC------------------TACGAGGTTGATGCTGCGGCCTGGAGG
---------------CGGGGGCCCGCAGGTGGCGGCCCGATCCCTCCCGCGCTGCAGCGT
CTCCGGGCGGTGTTGCTGCGGCTGCATCGCGAGCGGGAGCAGCTCCTCCAGGCCCGAGAC
TGCGCCTACCACCTACAGTCGGCTGTGCGACTCGTGAAGACCTTGAGTCCTGGCTCGCCA
TCCGGCGGCCCTAGCCCCTTGCCCCAGTGGTGCCGCGACCTGCAGCTGCACCCTTCCCAA
GGGGCAGTCCTGCGAATCGGCCCTTGGGAGACTCTCGAGCCGCTGCTG------CTAGCG
CGCCCCATCGGACTAGCCGCCCAGTGCCTGGAGGCTGTCATCGAGATGCAGCTTCGCGCT
CTCGGCCGGGAGCCCGCCAGCCCGGGCCTGTCGTCCCAACTCGCCGAGCTGCTCTTTGCA
CTTCCCGCCTACCACACGCTACAGAGAAAAGCCTTGAGCCACGTCCCAGGGGCCGCACGT
CCTTTCCCCACGTCCCGCGTGCTCCGCCTCTTGACGGGGGAGCGGGGTTGCCAGGTGGCA
AGTCGGCTGGACGAGGCGCTCCAAGGATCGGCGTTGAGGGACCAGCTCCGCAGGCGGTGC
CAAGAGGAGGGGGATCTGCTACCAGGGCTGCTGGGCCTGGTGGGGGGCGTGGCGGGTTCA
GCCAGCTGTGGACTAGGGCTCGGAGGGGCTGGAGCCTTGTGGAGCCAATACTGGACCCTG
CTGTGGGCAGCCTGTGCTCAGAGTCTGGACCTAAATCTGGGACCCTGGAGGGACCCCAGG
GCAACAGCGCAACAGCTGAGTCAGGCACTGGGTCAG---GCA---------------TCC
CTGCCTCAG------GAGTGTGAGAAGGAGCTGGCATCTTTGTGTCAC------------
AGACTACTTCATCAGTCGCTTATCTGGAGCTGGGACCAAGGT---TTCTGCCAGGCCTTG
GGATCAGCTCTTGGG---GGTCAGAGCAGCCTTCCC------------------ACATCC
TCTGGCACTGCTGAACTTTTGCAGCAGCTCTTTCCTCCTCTCTTGGATGCCCTTCGAGAG
CCCAGGTTACGACGGATTTTCTGCCAGCCTGCAGAT------------CCTGCGCCTGTC
GCCCTAGGTCTCTGTACCCTTCAGACCACCTTGCTCTGGTTCCTGGGCAGAGCTCAGCAG
TACTTGGCAGCATGGGACCCAGCTTCCTTCCTGCTCCTGATCCAAAAGGACTTACCTCCA
AAGCCTCTGTTGCATGAGGCAGAAGCTTTGTCTAGCCTGGCCTCAGAGGAAAGCTTAGCT
CTGGAAGTGGAGCAGCAGCTGGGCCTGGAGATCCAGAAGCTGACTGCACAGATCCAGCTC
CTGCCTGAAGAGTCACTAAGTGTCTTTTCTCAAGAATGTCATAAACAAGCCATGCAAGGT
TTCAAGCTCTACATGCCACGGGGTCGGTACTGGCGGCTTCGTCTCTGTCCTGAACTTCCC
AGTGCTCCTAGTGAGTATGCTGGTTTAGTGGTCCGCACTGTACTGGAGCCTGTGTTGCAA
GGATTGCAAGGGTTGCCACCTCAAGCCCAGGCCCCTGCCCTTGGTCAGGCTCTGACAGCC
ATCGTGGGTGCCTGGCTTGACCACATTCTTACCCATGGGATTCGGTTCAGCCTGCAGGGA
GCGCTGCAGCTCAAACAAGACTTTGGTGTGGTCAGGGAGTTGCTGGAAGAGGAGCAGTGG
AGCCTGTCCCCTGATCTCCGCCAGACCCTGCTCATGCTCAGCATCTTCCAGCAGCTGGAT
GGGGCCCTGCTGTGTCTGTTGCAGCAGCCCCTGCCCAAGTCTCAAGTCCACAGGAGGCCC
CCCTGTTGCTGTGCTTGTCGGGAGGTCCAGACCACGAAATTGCCTAGCAGCTGCCTCAAT
AGCCTGGAGAGCTTGGAGCCC---CGCCTCCAGCCTGGAACATCTCCAGCCCAGACAGGT
CAGCTGCAAAGCACACTAGGAGGAGGGGGA------------------------------
CCTAGCCCGGAGGGCTACCTGGTGGGAAATCAGCAGGCCTGGCTTGCCCTCAGGCAACAC
CAG---CGACCCCGTTGGCACCTGCCGTTTTTTTCCTGCCTGGGAACCAGTCCTGAATCC
>Guinea_Pig|ENSCPOG00000023486|ENSCPOT00000019734
------------------------------------------------------------
ATGGCCCAAGCGTCTCGCTTTGGTGGCGTTCTGCCCCCGCTG------------------
TGGGCGCGACCCGGGGGCACTGGGGAGAAGCAATGGGAGGGAAGGCGGATGGGCCCTTTC
CCCGGAGAGGGTCGTGGCCGGCAGGGGCCGCCGTTTGCCGGGAGCGTC---------CCC
TGCCTGGACCTCCGGCCCGGCGGAGCTCCGGGAGAGCCGCTGCGATGGCCCACGTTAGCA
AACGCGGGCGAGGAC------------------CAGGAGACTGGCGAGGCGGACTGGAGG
---------------CGGGAGCCGGCAGCCGGCAGCCCGATCCTTCCCGCGCTGCAGCGT
CTCCGGCAGGTGCTGCTGCGGCTGCTCCGCGAGCGGGAGCAGCTGCTTCACGCCCGGGAC
TGCGCCCGGCACCTACAGGCAGTAGTGCGGCTCCTGAGGACCCCGAGCCCCAGCACGCCC
ACCGACGGTCCAGGGTCTTTGCCACAGCTGTGTCGCGATTTACAGCCACATACCTCGAGA
GAAGCCGTCGTGCGAATCCGCCATCGGAGCCCAGTGGAGCCGCTACTT------CTAGCG
CGGCCCATCGGACTAGCAGCCCAGCGCTTGGATGCTGTCATCGAGATGCAGCTTCGCACT
CTGGGCCGGGCTCCCACCAGTCTAAGCCTGACGTCTCAACTCGCAGAGCTGCTGCTATCC
CTTCCTGTCTACCACAGGCTGCAGGGAAAAGCCACGAGCTACCTCCCAGGGGCAGCACGC
CCTTTCCACCCGGCCCGTGTGCTTCGTCTCCTAACCGGCGAACGGGGTTGCCAGGTGGCA
AGTTGGCTGGATGAGGCATTCAGGGGATTGTGCTTGCGAGACCAGCTCCGCAGGCGGTGT
CAGGAGGAGCGCGAGCTGCTACCTGGGTTGCTGGGCCTAGTAGGGGGCGCGGCCGGTTCA
GTCAGCAGTGGGCTGGGGCTTGAAGGAGCTGGAGCCCTTTGGAGCCAATATTGGACGCTT
CTGTGGGCAGCTTGCGCACGGAGTCTGGACCTAAACCTGGGACCCTGGAGGGAACACAGG
GCAGTGGTACAACAACTGAGTGAGGCACTGGTTCAG---GAA---------------TCG
CTGCCTCAA------GAGTGTGTGAAGGAGCTGGCTTCTTTGTGCCAC------------
AACCTACTTCATCAGTCTCTTGTCCGAAGCTGGGACCAAGGT---TTCTGCCAGGCCTTG
GCATCAGCAGCCCGTCAGGGTCAGAGCAGCCCTGCC------------------TCGCAC
TCTCGAACTGCTGAGCTGTTGCAGCAGCTTTTTGCTCTACTCTTAGACACCTTCCAAGAA
TGCAGATCAGGACTGATTCTCTGTCAGCCACCAGGT------------CCAGCACCTGTT
GCCCTAGGGCTCTGTACCCTGCAGATTACATTGCTCTGGTTCTTGGGCAGAACTCAGCAG
CACCTGGCAGCATGGGCTCCAGATTTCTTCCTGCCTCTGATCCAGAAGCACTTACCTCCT
------CTATTGCATGAAGCAGAAGCGTTAGCCCGTCTGACTTCAGAGGAAAACTTCACT
GTGGAAGTGGAGCAGCAGCTAGGCCAGGAGATCCAGAAGCTGACTGCACAGATGCAGCTC
CTGCCTGAAGAGTCACTAAGGCTTTTTTTCCAAGGATGTCAAAAACAAGCCACACAGGGC
TTCAAGCTTTACATGCCACAGGGTCGGTACTGGAGGCTTCATCTCTGTCCTGAAGTTCCC
CGAGTTCCTAGTGAGTATGCTAGGCTGGTGGTTCGCACTGTACTGGAGCCTGTGTTGCAA
GGAGTGCAGGGTCTGCCACTCCAAGCCCAGGCCCTCGCCCTCAGTCAGGCGCTGACAGCC
ATCCTGGGTGCCTGGCTCAGTCACATCCTTACCCAAAGGATCCGGTTCAGCCTGCAGGGG
GCGCTGCAGCTCAGACAAGACTTTGGAGTGGTCAGGGAGTTGCTGGAAGAAGAGCAGTGG
GACCTGTCCCCCGAGCTTCGCCAGACTCTACTCACGCTCAGCATCTTCCAGCAGCTGGAT
GGGGCCTTGCTGTGTCTACTGCAGCAGCCCCGGCCCAAGACTCGAGTCCACAGGAAGTAC
TCTTGTTGTTGTGTTTGTAATGAGGTCCAGACCATGGGATTGGCCGGCAGCAGCCTCAAT
AGCCTGGAGAACTTGGAGTCT---TCTCTACAGCCTGGAGGGCCCTCAGCCCAGACAACC
CAGTTTCAGAGCACTCTGGGGGTTGGGAGA------------------------------
CCTAGTCTTGAAGCTTACTTGGTAGGAAATCAGCAGGCCTGGCTTGCCCTCAGGCAACAC
CAG---GGCTCCCGCTGGTGCCTGCCTTTTCTTTCCTGCCTGGGGAGGAGTCCTGAATCT
>Horse|ENSECAG00000019969|ENSECAT00000021212
------------------------------------------------------------
------------------------------------------------------------
------------------------------------------------------------
------------------------------------------------------------
------------------------------------------------------------
------------------------------------------------------------
------------------------------------------------------------
------------------------------------------------------------
---------------------------------CTGAGGATCCTGAGTCCCGGCGCGCCA
TCCCCCGGCCCCGGCCCCTTGCCTCAGCTGTGCCGCGACCTGCTGCCGCACCCTTCCAGA
GGGGCCAACCTGCGAACCGGCCTTCGGGAGACTCCCGAGCAGCTACTG------CTGGCG
CGCCTGGTCGGATTAGCTGCCCAACGCCTAGATGCTGCCATCGAGATGGAGCTTCGCGCT
CTGGGCCGGGCGCCCGCCAGCCCGGGCCTGTCGTCCCAACTCGCCGACCTGCTGCTGGCG
CTTCCCGCCTACCACCAGCTACAGGGAAAAGCCGTGAGCTACTTCCCAGGGGCAGCGCGC
CCTTTCCCCACGGCCCGTGTGCTCCGCCTCCTGACGGAGGAGCGGGGTTGCCTGGTAGCA
GGTCAGCTGCACGAGGCGCTCAGGGGATCGGGCTTGCGGGACCAGCTTCAAAGCCGGTGC
CATGAGGAGCGAGAGCTGCTGCCAGGGCTCCTGGGCCTGATGGGGGGCGTGGCGGGTTCA
GCCAGCAGTGGACTGGGGCTTGAAGGGGCTGGAGCCCTGTGGAGCCAATACTGGACCCTG
CTGTGGGCAGCCTGTGCTCAGAGTCTGGACCTAAGTCTAGGACCCTGGAGGGACCCCAGG
GCAGCGGCACGACAGCTGAGTCAGGCACTGGGTCAG---GCA---------------TCC
CTGCCTCAG------GAGTGTGAGAAGGAGCTGGCTTCTTTGTGTGAC------------
AACCTATTTCATCAGTCTGTTATCTGGAGCTGGGACCAAGGC---TTCTGCCAGGCTTTG
GGATCTGCTGGTGGA---GGTCAGAGCAGCCTTCCT------------------GCATCT
TCTCACACCACTGAGCTTTTGCAACAGCTCTTCCCTCCTCTCCTGGATGCTCTTCAAGAA
CCCAAGTCAGGGCTGCTCCTCTGTCAGCCTCCAGGT------------CCTGCACCCCTT
GCCCTAGGGCTCTGTACCCTGCAGACCACCTTGCTCTGGTTTTGGGGAAGAGCTCAACAG
TATCTGGCAGCATGGGCCCCAGGTTCCTTCCTGCTCCTGATCCAGAAGGACTTACCTCCT
------CTATTGCGTGAGGCAGAAGCTCTGTCTACCCTGGCCTCAGAGGAAAGCTTGGCC
CTGGAGGTGGAGCAGCAGCTGGGCCTAGAGATCCGGAAGCTGGCTGCGCAGATTCAGCTT
CTGCCTGAAGAGTCGCTAAGTCTCTTTTCCCAAGAATGTCATAAACAAGCCACACAGAGC
TTTGAACTCTACATGCCACGGGGTCGGTACTGGCGGCATCGTCTCTGTCCTGAACTACCC
AGCATTCCTAGTGAGTATGCTAGGTTGGTGGTCCGTACTGTACTGGAGCCTGTGTTGCAA
GGATTGCAAGGATTGCCACCTCAAGCCCAGGCCCCTGCCCTCGGCCAGGCGCTGACTGCC
ATCTTGGGTGCCTGGCTTGACCATATCCTCACCCATAAGATCCGGTTCAGCCTGCAGGGG
GCGCTGCAGCTCAGACAAGACTTTGGAGTGGTCCGGAAGTTGCTGGAGGAGGAGCAGTGG
GGCCTGTCCCCTGAACTTCGCCAGACCCTGCTCATGCTCAGCATCTTCCAGCAGCTGGAT
GGGGCCCTGCTGTGCCTACTGCAGCAGCCCCTGCCCAAGACTCGAGTCCACAGG------
------------------------------------------------------------
------------------------------------------------------------
------------------------------------------------------------
------------------------------------------------------------
------------------------------------------------------------
>Mouse|ENSMUSG00000079511|ENSMUST00000101253
------------------------------------------------------------
ATGGCACGGGCGTCCAGCTCTAGTGGCCCTTTGCCTCCACTCGCTAACGTACCCTCGTCG
TGGGCGCAGCCCGTGGGCGCTGGGGAGGAGCGGGACGAGGGGAGG---------------
------------CGTGGAGGGCTAGGGCTACTGGCTGCGGTGAGCGTC---------CCG
TGCCCGGAC---------------------------------------------------
---------------------------------------TTCAGCAGACAGCCGTGGGCT
---------------CCCGCGTCTGCAAGCGGC---CCGATGCCCTTCGCTCTTCAGCGG
CTCCGGGCCACATTGCTTCGTCTGCACCGCGAGCGAGAGCAGCTCCTGCGGGCCCGGGAC
TGCGCCCGCCACCTGCAGGCGGTCGTGCGGCTGCTCCGCTCCGGCTCCTCGGCC------
------GGTTCCCTCTCCCTGCAGCAGTTGCACGGCGATTTACAGCTGTGCCCATCTCGT
GGGGCGGCTCTGCGCCTCGGCTTCCCGGGCTCCAGGGAGACGCTTCTC------CTGACT
CGCCCTGTCGGGCTAGCTGCCCAGCACTTGGAGGCTGCCATCGAGATGCAGCTTCGTTCA
CTGGGCCGGACACCCGCTAGCCTGGGCCTGACATCCCAGCTAGCCGAACTGTTGCTGGCC
CTTCCCTTCTACCACACTCTGCAGGGACATTCCCTGAACTTCGTCCCCGGGGCCGCGCGC
CCATTCCCCGCGGCCCGTGTGCTCCAGCTCCTGGCTGCAGAGCGGGGTTGTCAGGTGGCA
GATAAGCTGGCTGAAGCCCGTGGCGGATCGGGCTTGCAGGAGCAGCTCCGTCGGCAGTGC
GAGCAAGAGCGAGAGCTGCTGCCCGGGCTGCTGGGCCTGGTAGGGGGCGTGGCTAGCACC
GACAGCAGCGGACTGAGGCTTGGGGGACCTGGAGCCCTGTGGAGCCAGTATTGGACCTTG
CTGTGGGCAGCCTGTGCTAAGTGTTTGGACCTACGCGTGGGACCCTGGGAGGACCCTAGA
GCAATGGCACAAGAGCTGAGTCAGGCACTGTGTCAA---GCA---------------CCC
CTGCCTCAG------GAGTGTGAGAAGGAGCTGTTGTCTCTGTGTCAC------------
AGCCTGTTTCACCAGTCTGTCATCTGCAGCTGGGACCAAGGG---TTCTGCCAGGCCTTA
GGATCAGCCCTGGGT---GGTCAGAGCAGCCCTGCG------------------TCACTG
TCTCCTACCTCTGAGCTGCTGCAGCGGCTTTTTCCTCCCCTCTTGGATAGCCTTCGACAG
CCCAGGCCAGAACTTAGGCTGTGTCCGCCTGCAGGT------------CCTACGCCTGTC
GCTCTGGGGCTCTGTACCCTGCAGACCACCTTGCTCTGGTTTGTGGGCAGAGCTCAGCAG
CACCTGGCAGCGTGGGACCCCGGTTCCTTCTTGCTCCTGCTCCAGAAGGATCTGCCTCCT
------CTTCTGTCTGCGGTGGAGGCGCTGTCCAGCCTGGCCTCCGAAGCAGCGCTCACT
CTGGAGGTGGAGCAGCAGCTGGGCCTAGAGATCCACAATTTGACTGAAAAGATGCAGCTC
CTGCCCAAAGAATCACTGGGTCTGTTTGTCCAAGAATGCCATAAACAAGCCACACAAGGC
TTCAAGCTCCACATGCCGAGGGGTCGATACTGGAGACTTCGATTGTGTCCTGAACCTCCC
AGTGACCCTAGTGAGTACGCTCGGATAGTGGTCTACTCTGTGTTGGAGCCTGTGTTGCAA
GGACTTCAGGGATTGCCACCTGAAGCCCAAGCCCCTGCCCTCGGCCAGGCACTGACAGCC
ACACTGGGCGCCTGGCTTGACCACATCCTCACCCATGGGATCCGGTTCAGCCTGCAGGGG
GCGCTGCAGCTCAAGCAAGACTTCGGAGTGGTCAGGGAGGTTCTGGAACAAGAGCAGTGG
GGCCTGTCGCAGGAGCTTCGCCAGACTCTGCTCTCACTCAGCATCTTCCAGCAGCTAGAT
GGGGCCCTGCTGTGTCTCCTGCAGCAACCCCTGCCCAAGAATCCAGTCCACAGAAGACCT
CCCCGTTGCTGTCTCTGTTATGAGGTCCAGACCACTGAACTGCCCACCAGCAGCCTCAAC
AGCCTGGAAAACTTGGCACCC---CCTCTTCGTCTTGGAGTCTCCCCTGCCCAGAACACT
CACCTGCTAAGCACCCTGGGGGGAGGAGGACGAGGAGGAGGGGGAGGGGGAGGACCAGGA
CCTAGTCCTGAGGCTTACCTGGTGGGAAACCAGCAAGCCTGGCTTGCCCTGAGGCTGCAC
CAA---CACCCACGTTGGCACCTGCCTTTTTTTTCTTGCCTGAGGACAAGTCCTGAACCC
>Opossum|ENSMODG00000004951|ENSMODT00000006221
------------------------------------------------------------
ATGTCAAGGATGTCCAGGTCTGGGGCCTTTCTCCCCCCGCTGTGGCCGCAGCCTCCT---
---GGGGAGCCGGGGGCTTCCGGAGAG------------------AAGGCGGGGCCA---
---------------------------------------GGTGGTGTTTGGCATGACAGC
AAATTCGAGCCGGGACCACTATGGCCTCCCAGAGGTCAGCTGTGGTGG---GCCCGGGCC
ATTCAGGGGCAGGATGGGACGAGCAAAGAGGGAGAAGAGACAGACTTGGTGGAATGGGCC
GGGAGAGGAGCGGACCGGGCTTCCTTCTCTGGACCTCGCATGCCTTCGTCCCTGCAGCGG
CTCCGAGCAGTCCTGCTGCGGCTTCAGAGGGAGCGGGAGCAGCTCCTCTTAGCCCGAGAC
TGTGTTCGGTCCCTTCAAACCACTTTGTGCTTCTTGAAAGCCCCTCAGCCTTTTGCT---
---------------GCCCTGCCCCAGCTATGCTGGGAGCTGCTTCCACACAGTTGTCAT
GGGACTATCCTGCAC------TTTAGGGCCTTCAGTGATCCCCAGTTTCGATCTCTGGCA
CTTCCCCTTGGTTTAGCAATACAGAGGCTGGACGTGGCTATTGAAGAGCAGCTTAAGGTC
TTGGGCCAGGCTTCTCCCAGTCCTGCCCTGGTGTCCCAGATCAGTGAACTCCTTCAAGTT
CTGCCTGCCTACCACCAGGTACTGGCAGTGGCCTTGGAGAGTGTCCCCAGAGCAGCCCAG
CCCTTTCCACCTAGTCGTGTGCTCAGACTCTTGGCCAGGGAGCGTGGCAAACAAGGAGCA
GAGAGGCTCTGGACAGGTCTACAGGAGTCCAAGCTTCAGACCCAGCTACATAAGCTTTGC
CGGGAAGAACGAGAGCTGCTTCCTGGATTGTTGGGCCTGCTGGGAGACACAGGGGCTCCT
GGAAGTGGCTCCCGGGGATTGGGAGGGTCCCGGCAGCTCTGGGGCCAGTACTGGAGCCTT
TTCTGGGCAGCATGTTCTCAGAATCTTGGCCAGAGACTGGGACCTTGGGAGGACATTCAG
ATGACTGTGCAGGACCTGAGACAGGCACTAGGTCAG---ACA---------------TCC
CTGCCACAG------GAATGTGAGAAGGAGCTGACTTCCCTGTGCTAC------------
TGTTTGCTCCGACAGGCACTGACCCAGACATGGGACCGAGGT---TTTTGCCGAGCCTTG
GCATCTGCTCGTGGG---GATCAAAGAGTTATGCCCACATCCTGGGATGGGATTCCCTGC
ATGCACACTACTGACCTCCTTCAACAGCTCTTTCGTTCTCTTATTTCTGCACTTAGAGAA
CCA------GGGCCAGCTTCCTGCCAATTTCCTGCCCTAGGGCCAGAGCCACCCCCCCTA
GCCCTTGGGCTTTGCACTCTTCAGGCCACCACCCTCTGGCTTCTTAGCAAATCTCAACAG
CATCTGGCCTCGTGGGCCCCAGGACCTCTTCTGCTGCTGACCCAGAGGGAACTGCCTCTT
------CTACTCTGTGAGGCAGAGTCCCTGGCAGCCCTAGTTTCTGAAGGGGCATCTGTA
CTAGAACTAGACCGTCAGCTGGGAAGAGAGATTCGAAGACTGACCACTCGGATCCAGGTC
CTGCCTGAGGAATCTCTGTGTCTCTTCTCCCGAGAATGTTGGCGACAAGCAGCTAAGGGC
TTCCAGCTCCATATGCCCCAGGGACGTCACTGGAGGCTCAGGCTTCGATCTGAATTCCCC
AGCATCCCCAGTGACTATGCAGAATTGGTAGTGGGAGCTGTCCTGGGGCCTGTGCTGCAG
GGGGTACAGGGATTTCCCCCCCAGGCCCAAGGGCCCCCACTCACACAGGCCCTGACTGCA
CTTCTTGACGCCTGGCTCAACCACATTCTCACTCAGAGGATCCGGTTCAGTCTGCAGGGA
GCACTGCAGCTGAGGCAGGATTTTGCAGTGGTTCGGGGTATGCTGGAGGAGGAGCAGTGG
GGTCTGGCCCCTGAACTTCGGCAGGTTTTGCTCACACTCGGTGTCTTCCAGCGGGTGGAT
GGAGCCCTGTTGTGTCTGCTGCAGCAGCCACTGCCTGGGAGCCGTACCTACAGAGGGTCC
CCATGCTGTTGTTCCTGTAATAGGATCCAGACCCCTGAACTACCCAGTAGCAGCCTCAAC
AGCCTAGAGAACCTAGAACCACCTCCCCTTCGTTCTGGGGTCACTCTTGTCCAGACAGCC
CAACTTCTCAACACTCTTCGGGGTGGAGGA------------------------------
CCCAGCCCTGAGGCTTACCTGGCAGGCAACCAGCAGGCCTGGCTAGCCCTTCGGCACCAC
CGA---TCCCCCCGATGGAATCTGCCTGGATTTCTTTGCATGAGAACTAGTCCTGAACCC
>Orangutan|ENSPPYG00000012272|ENSPPYT00000014240
------------------------------------------------------------
ATGGCCCAGGCGTCTCGCTCTGGTAGCCTG---CCTCCACTAGTTATCGTGCCTCTCCTG
AGGGCGCAACCCGGGGGCACTGGGGAGGAGCAGTGGGAGAGAAGGCGAACGGGCGGTCTT
CGCTGGGAGGTTCACGGCTGG---------------------------------------
---------------CCGAGCGGAATTTCTGGAGGGACGCCGTGGTGGCCGACGCCGGCG
GGTGTGAGCGAGGAC------------------TACGAGGCTGATGCTGCGGCCTGGAGG
---------------CGGGGGCCCGCAGGTGGCGGCCCGATCCCTCCCGCGCTGCAGCGT
CTCCGGGCGGTGTTGCTGCGGCTGCATCGCGAGCGGGAGCAGCTCCTCCAGGCCCGAGAC
TGCGCCTACCACCTACAGGAGGCTATGCGCCTCATGAGGACCCTGAGTCCTGGCTCGCCA
TCCGGCGGCCCTAGCCCCTTGCCCCAGTGGTGCCGCGACCTGCAGCTGCACCCTTCCCAA
GGGGCAGTCCTGCGAATCGGCCTTGGGGAGACTCTCGAGCCGCTGCTG------CTAGCG
CGCCCTATCGGACTAGCCGCCCAGTGCCTGGAGGCTGTCATCGAGATGCAGCTTCGCGCT
CTCGGCCGGGAGCCCGCCAGCCCAGGCCTGTCGTCCCAACTCGCCAAGCTGCTCCTTGCA
CTTCCCGCCTACCACACGCTACAGAGAAAAGCCTTGAGCCACGTCCCAGGGGCTGCACGT
CCTTTCCCCACGTCCCGTGTGCTCCGCCTCTTGACGGGGGAGCGGGGTTGCCAGGTGGCA
AGTCGGCTGGACGAGGCGCTGCAAGGATCGGCATTGAGGGACCAGCTCCGCAGGCGGTGC
CAAGAGGAGCGGGATCTGCTACCAGGGCTGCTGGGCCTGGTGGGGGGCGTGGCGGGTTCA
GCCAGCTGTGGACTAGGGCTTGAAGAGGCTGGATCCTTGTGGAGCCAATACTGGACCCTC
CTGTGGGCAGCCTGTGCTCAGAGTCTGGACCTAAATCTGGGACCCTGGAGGGACCCCAGG
GCAACAGCGCAACAGCTGAGTCAGGCACTGGGTCAG---GCA---------------TCC
CTGCCTCAG------GAGTGTGAGAAGGAGCTGGCATCTTTGTGTCAC------------
AGACTACTTCATCAGTCGCTTATCTGGAGCTGGGACCAAGGT---TTCTGCCAGGCCTTG
GGATCAGCTCTTGGG---GGTCAGAGCATCCTTCCC------------------ACATCC
TCTGGCACTGCTGAACTTTTGCAGCAGCTCTTTCCTCCTCTCTTGGATGCCCTTCGAGAG
CCCAGGTTACGACTGATTTTCTGCCAGCCTGCAGAT------------CCTGCGCCTGTC
GCCCTAGGTCTCTGTACCCTGCAGACCACCTTGCTCTGGTTCCTGGGCAGAGCTCAGCAG
TACTTGGCAGCATGGGACCCAGCTTCCTTCCTGCTCCTGATCCAAAAGGACTTACCT---
---CCTCTGTTGCATGAGGCAGAAGCTTTGTCTAGCCTGGCCTCAGAGGAAAGCTTATCT
CTGGAAGTGGAGCAGCAACTGGGCCTGGAGATCCAGAAGCTGACTGCACAGATCCAGCTC
CTGCCTGAAGAGTCACTAAGTGTCTTTTCTCAAGAATGTCATAAACAAGCCATGCAAGGT
TTCAAGCTCTACATGCCACGGGGTCGGTACTGGCGGCTTCGTCTCTGTCCTGAACTTCCC
AGTGCTCCTAGTGAGTATGCAGGTTTAGTGGTCCGCACCGTACTGGAGCCTGTGTTGCAA
GGATTGCAAGGGTTGCCACCCCAAGCCCAGGCCCCTGCCCTTGGTCAGGCACTGACAGCC
ATCGTGGGTGCCTGGCTTGACCACATTCTTACCCATGGGATTCGGTTCAGCCTGCAGGGA
GCGCTGCAGCTCAGACAAGACTTTGGAGTGGTCAGGGAGTTGCTGGAAGAGGAGCAGTGG
AGCCTGTCCCCTGATCTCCGACAGACCCTGCTCATGCTCAGCATCTTCCAGCAGCTGGAT
GGGGCCCTGCTGTGTCTGTTGCAGCAGCCGCTGCCCAAGTCTCAAGTCCACAGGAGGCCC
CCCTGTTGCTGTGCTTGTCAGGAGGTCCAGACCACGGAATTGCCCAGCAGCTGCCTCAAT
AGCCTGGAGAGCTTGCAGCCC---CCGCTCCAGCCTGGAACATCTCCAGCCCAGACAGCT
CAGCTGCAAAGCACACTAGGAGGAGGGGGA------------------------------
CCTAGCCCGGAGGGCTACCGGGTGGGAAATCAGCAGGCCTGGCTTGCCCTCAGGCAACAC
CAG---CGACCCCGTTGGCACCTGCCGTTTTTTTCCTGCCTGGGAACCAGTCCTGAATCC
>Rabbit|ENSOCUG00000015350|ENSOCUT00000025083
------------------------------------------------------------
ATGGCCCAGGCATCTCGCTCCAGTGGCCCCCTGCCTCCGCTCACGACCGCGTCCCCGCTG
TGGGCACAGCCTGGGGGCGCTGGGGAGGAGCCCTGGGAGGGAAGACGCGCGGCTGCTCTC
CGCCAGGAGGTTCGTGGCTGCCCTGGGCTACCAGTTGCCGGGAGCATC---------CCC
TGCCTGGACCCCCGGCCCGGCGGAGCTCTG------------TGGCGGCCAACGCCCAAG
GACGCGGGCGAGGAC------------------CATGAGGCTGGCTCTGCGGACTGGAGG
---------------CGGGAGCCGGCGGCTGGCGGCCCGATGCCTCCCGCGCTGCAGCGT
CTCCGGGCCGTGTTGTTGCGGCTGCACCGCGAGCGGGAGCAGCTCCTCCAGGCCCGGGAC
TGCGCCCGCCACCTACAAGCGGCCGTGCGCCTCCTGCGGACCCTGTGTGCCTGCTCGCCA
TCCCTCGGCTCTGGCGCCTGGTCCCAGCTGTGCCGCGACCTGCGGCTGCACACTCCCCGA
GGGGTGCACCAGCGAATCGGCCTTCGGGAGACTCCCGAGCCGCTCCTC------CTAGCG
CGCCCCATCGGACTAGCAGCCCAGCGCCTAGATGCCGCCATCGAGATGCAGCTTCGCGCT
CTGGGTCGGGCGCCCGCCAGCCCGGGTCTGTCCTCCCAACTCGCCGAACTGCTGCAGTCA
CTTCCCACCTACCATGGGCTGCAGGGAAAAGCCATGAGCCACGTTCCCGGGGCAGCTCGC
CCTTTTCCCCCAGCCCGTGTGCTCCGCCTCCTGGCGGAGGAGCGAGGTTGCCAGGTGGCA
AGGCAGCTCAATGAGGCGCTCAGTGGATGCGGTTTAAAGGACCAGCTCCGCAGGCGGTGC
CAGGAGGAACGGGAGCTGCTACCAGGGCTTCTGGGCCTGGTGGGGGGCATGGCGGGTGCC
GCCGGCGGGGGACTGGGACTTGGAGGGGCTGGGGCCCTGTGGAGCCAATATTGGACCCTG
CTGTGGGCAGCCGGTGCTCAGAGTCTGGACCTAAGTCTGGGACCCTGGAGAGACCCCGGT
GCAGCGGCACGACAGCTGGGTCAGGCACTGGGTCAG---GCG---------------TCC
CTGCCTCAG------GAGTGTGAGAAGGAGCTGGCTTCCTTGTGTCAC------------
AGCCTACACCATCAGTCCCTTGTCTGGAGCTGGGACCAAGGT---TTCTGCCAGGCCTTG
GGATCAGCCGTCAGG---GACCAGAACAGCCTCCCG------------------GCATCC
TCTCACACTATGCAGTTGTTGCAACAGCTCTTTCCTCCTCTCTTGGACGCCCTCCGAGAA
CCAGGGTCAGGACTGCTCTTCTGTCGGCCTCCAGGT------------CCTGCGCCCACG
GCCCTGGGGCTCTGTACCCTGCAGACCACCTTGCTCTGGTTCTTGGGAAGGACTCAGCGG
CACCTGGCAGCATGGGCCCCACGTTCCTTCCTGCTTCTGATCCAAAAGGACCTACCTCCT
------CTGCTGCGTGAGGCGGAGGCTCTGTCTAGGTTGGCCTCAGAGGAAAGCTCAGCT
CTGGAGGTGGAGCAGCAGCTGAGTGTGGAGATCCAGATGTTGGCTGCGCAGATCCAGCTC
CTGCCTGAAGAGTCACTAGATCTCTTTTTTCAAGAGTGTCACAAACAAGCCACACAGGGC
TTCGAGCTCCACATGCCACGGGGGCGGTACTGGCGGCTTCGACTCTCTTCCGAACTTCCC
AGCGTTCCTAGTGAGTACGCTGGATTTGTGATCCGCACTGTACTGGAGCCTGTGTTGCAA
GGACTGCAGGGATTGCCACCCCAAGCCCAGGCCCCTGTCCTTGGTCCCACACTGACAGCC
ATCCTGCGCGCCTGGCTTGACCACATCCTCACCCATGGGATCCGGTTCAGCCTGCAGGGG
GCGCTGCAGCTCAGACAGGACTTTGGAGTGGTCAGGGAGTTGCTGGAAGAGGAGCAGTGG
GGGCTGTCCCCAGAACTTCGCCAAAGTCTATTCACGCTGAGCATCTTCCAGCAGCTGGAT
GGAGCCCTGCTGTGTTTACTGCAGCAGCCCCCGCCCAAGACTCGAGTCCACAGGAGGTCC
CCTTGTTGCTGTGCTCGTAATGACGTCCAGACCACGGAACTACCCAGCAGCAGCCTCAAC
AGCCTGGAGAGCTTGGAGCCC---CCTCTTCGGTCTGGAGCACTCCCAGCCCAGACACCT
CAGCTGTTAAGCACACTGTGGGGAGGAGGA------------------------------
CCTAGCCCTGAGGCTTACCTGGTGGGAAATCAGCAGGCCTGGCTTGCCCTGAGGCAACAC
CAG---CACTCTCGTTGGCACCTGCCTTTTCTTTCCTGCCTGGGCATCAGTCCTGAATCC
>Rat|ENSRNOG00000022326|ENSRNOT00000035329
------------------------------------------------------------
ATGGCCCGGGCGTCCCGCTCTAGTGGCCTTCTACCGCCAATCACTAACGTACCCCCGTCG
TGGGCGCAGCCCCTGGGCGATGGGGAGGAGCGGGGCAAAGGGAAG---------------
------------CGCGGAGGGCTGGAGCTACTGGCTGCAATGAGCGCC---------CCG
TGCCCGGAC---------------------------------------------------
---------------------------------------TCCGGCAGACAGCCCTGGGCT
---------------CCAGAGTCTGCAAGCGGC---CCGATGCCCTTCGCTCTGCAGCGG
CTCCGGGCCGAGTTGCTGCGTCTGCACCGCGAGCGAGAGCAGCTCCTGAGGGCCCGGGAC
TGCGCCCGCCACCTGCAGGCGGTCGTGCGGCTACTCCGCTCCGGCTCCTCGGCC------
------GGTTCCTTCTCCCTGCAGCAGCTGCACGGCGACTTACAGATGTGCCCTTCGCGT
AGGGCGGCTCAGCGCCTTGGTTTCCCGGGCTCCAGGGAGACGCTTCTT------CTGGCT
CGCCCTGTTGGGCTAGCTGCGCAGCACCTGGATGCTAACATCGAGATGCAGCTTCGCACC
CTAGGCCGGGCACCGGCTAGCCTGGGCCTGACGTCCCAACTAGCCGAACTGTTGCTGGCC
CTTCCCTTCTACCACACTCTACAGGGACAATCCCTGAGCTTCGTCCCCGGGGCCGCGCGC
CCATTCCCCGCGGCCCGTGTGCTCCACCTCCTGGCTGCAGAGCGGGGTTGTCAGGTGGCG
GATAGACTGGCTGAAGCCCTTGGCAGATCGGGCTTGCAGGACCAGCTCCGTCGGCAGTGC
GACCAAGAGCGAGAGCTGCTGCCCGGGCTGCTGGGCCTAATAGGGGGCGTGGCTAGTAGA
GACAGCAGTGGACTGAGGCTTGGAGGGCCTGGAGCCCTGTGGAGCCAGTATTGGACCATG
CTGTGGGCAGCCTGTGCTCAGAGTTTGGACTTACGCGTGGGACCCTGGGGCGACCCCAAA
GCAGTGGCACAACAGCTGAGTCAGGCACTGTGTCAA---GCA---------------TCC
CTGCCTCAG------GAGTGTGAGAAGGAGCTGTTGTCTTTGTGTCAC------------
AGCCTATTTCATCGGTCTCTAGTCTGCAGCTGGGACCAAGGG---TTCTGCCAGGCCTTG
GGATCAGCCGTGGGT---GGTCAGAGCAGCCCCGCT------------------TCACCA
TCC---ACTGCTGAGCTGTTGCAGCGGCTTTTCCCTCCCCTCTTGGATATCCTTCGCCAG
CCTAGGCCAGAACTTAGCCTGTGCCAGCCTGCAGGT------------CCTACGCCTGTC
GCTCTGGGACTCTGTACCCTGCAGACCACCTTGCTCTGGTTCTTGGGCAAAGCTCAGCAG
CACCTGGCAGCATGGGCGCCTGGTCCCTTCCTACTCCTGATCCAGAAGGACTTGCCTCCT
------CTTCTGCATGCAGTGGAAGCGCTGTCCAGCCTGGCCTCCGAGGCAGCCTTCAGT
CTGGAGGTGGAGCAGCAGCTGGGTCTGGAGATCCAGAAGCTGACTGCTAGGATGCAGCTC
CTGCCCAAAGAGTCGCTGAGTCTTTTTTTCCAAGAATGTCATAAGCAAGCCACACAAGGC
TTCAAGCTCCACATGCCAAGGGGTGGATACTGGAGGCTTCGACTGTGTCCTGAACATCCC
AGTGACCCCAGTGAGTACGCTAGGGTGGTGGTCTACACTGTGTTGGAGCCCGTGTTGCAA
GGACTTCGAGGATTGCCACCCGAAGCCCAAGCCCCTGCCCTCAGCCAGGCACTGACAGCC
ACACTGGGCGCCTGGCTTGACCACATCCTTACCCATGGGATCCGGTTCAGCCTGCAGGGG
GCGCTGCAGCTCAAACAAGACTTCGGAGTGGTCAGAGAGGTTCTGGAACAGGAGCAGTGG
GGCCTGTCCCCGGAGCTTCGCCAGACTCTGCTCTCACTCAGCATCTTCCAGCAGCTGGAT
GGGGCCCTGCTGTGTCTTCTGCAGCAACCCCTGCCCAAGAATCCAGTCCAGAGAAGACCT
CACCGTTGCTGTTTTTGTAATGAGGTCCAGACCATTGAACTGCCCACCAGCAGCCTCAAC
AGCCTGGAAAGTCTGGCACCC---CCTCTAAGGCCTGGAGTCTCCCCAGCCCAGAATACT
CACCTGCTAAGCACCCTGGGGGGAGGAGGGCGAGGGGGAGGGGGAGGA---------GGA
CCTAGTCCTGAGGCTTACCTGGCTGGAAACCAGCAAGCCTGGCTTGCCCTGAGGCTGCAC
CAA---CACCCTCGTTGGCACCTGCCTTTTTTCTCTTGCCTAGGGACAAGTCCTGAACCC
>Macaque|ENSMMUG00000002725|ENSMMUT00000013523
ATGGGCGTTGGTCCGTGCGGGGAAGTGGGAATCGCTAGGTTCGTTCCGGACCCGCCGCTC
ATGGCTCAGGCGTCTCGCTCTGGTAGCCTG---CCTCCACTTGTTATCGTGCCCCCGCTG
AGGGCGCAACCCGGGGGCACTGGGGAGGAGCAGTGGGAGAGAAGGCGAACGGGCGCTCTT
CGCGGGGAGGTTCACGGTTGG---------------------------------------
---------------CCGGGCGGAACTTCTGGAGGGACGCCGTGGTGGCCGACGCCGGCG
GGTGTGAGCGAGGAC------------------TATGAGGCTGATGCTGCGGCCTGGAGG
---------------CGAGGGCCCGCAGGTGGCGGCCCGATCCCTCCCGCGCTGCAGCGT
CTCCGGGCCGTGTTGCTGCGGCTGCATCGCGAGCGGGAGCAGCTCCTCCAGGCCCGAAAC
TGCGCCTGCCACCTACAGGCGGCTGTGCGCCTCATGAAGACCCTGAGTCCTGGCTCGCCA
TCCGGCGGCCCTAGCCCCTTGCCCCAGTGGTGCCGCGACCTGCAGCTGCCCCCTTCCCAA
GGGGCAGTCCTGCGAATCGGCCTTGGGGAGACTCTCGAGCCGTTGCTG------CTAGCG
CGCCCCATCGGACTAGCCGCCCAGTGCCTGGAGGCTGTCATTGAGATGCAGCTTCGCGCT
CTCGGCCGGGAGCCTGCCAGCCCAGGCCTGTCATCCCAACTTGCCGAACTTCTCCTGGTA
CTTCCCGCCTATCACACGCTACAGGGAAAAACCTTGAGCCACGTCCCGGGGGCTGCACGT
CCTTTCCCCACGTCCCGTGTGCTCCGCCTCTTGACGGGGGAGCGGGGTTGCCAGGTGGCA
AGTCGGCTGGACGAGGCGCTCCGGGGATCGGGATTGAGAGACCAGCTCCGCAGGCGGTGC
CATGAGGAGCGGGATCTGCTACCAGGGCTGCTGGGCCTGGTAGGGGGCGTGGCGGGTTCA
GCCAGCTGTGGACTACGGCTTGGAGGGGCTGGAGCCTTGTGGAGCCAATATTGGACCCTG
CTGTGGGCAGCCTGTGCTCAGAGTCTGGACCTAAATCTGGGACCCTGGAGGGACCTCAGG
GCAACAGCGCAACAGCTGAGTCAGGCACTGGGTCAG---GCA---------------TCC
CTGCCTCAG------GAGTGTGAGAAGGAGCTGGCTTCTTTGTGTCAC------------
AGCTTACTTCATCAGTCGCTTATCTGGAACTGGGACCAAGGT---TTCTGCCAGGCCTTG
GGATCAGCTCTTGGG---GGTCAGAGC---CTTCCC------------------ACATCC
TCTCGCACTGCTGAACTTTTGCAGCAGCTCTTTCCTCCTCTCTTGGATGCCCTTCGAGAG
CCCAGGTTACGACTGATTTTCTGCCAGCCTGCA---------------------------
------GGTCTCTGTACCCTGCAGACCACCTTGCTTTGGTTCCTGGGCAGAGCTCAGCAG
TACTTGGCAGCATGGGACCCAGCTTCCTTCCTGCTCCTGATCCAAAAGGACTTACCT---
---CCTCTATTGCATGAGGCAGAAGCTTTGTCTAGCCTGGCCTCAGAGGAAAGCTTAGCT
CTGGAAGTGGAGCAGCAGCTGGGCCTGGAGATCCAGAAGCTGACTGCACAGATCCAGCTC
CTGCCTGAAGAGTCACTAAGTCTCTTTTCTCAAGAATGTCATAAACAAGCCATGCAAGGT
TTCAAGCTCTACATGCCACGGGGTCGGTACTGGCGGCTTCATCTCTGTCCTGAACTTCCC
AGTGCTCCTAGTGAGTATGCTGGTTTAGTGGTCCGTACCGTACTGGAGCCTGTGTTACAA
GGATTGCAAGGGTTGCCACCCCAAGCCCAGGCCCCTGCCCTTGGTCAGGCACTGACAGCC
ATCGTGGGTGCCTGGCTCGACCACATTCTTACCCATGGGATTCGGTTCAGCCTGCAGGGA
GCGCTGCAGCTCAGACAAGACTTTGGAGTGGTCAGGGAGTTGCTGGAAGAGGAGCAGTGG
AGCCTGACCCCTGATCTCCGCCAGACGCTGCTTATGCTCAGCATCTTCCAGCAGCTGGAT
GGAGCCCTGCTGTGTCTGTTGCAGCAGCCCTTGCCCAAGTCTCAAGTCCACAGGAGGCCC
CCCTGTTGCTGTGCTTGTCAGGAGGTCCAGACCACGGAATTGCCCAGCAGCTGCCTCAAT
AGCCTGGAGAGCTTGGAGCCC---CCTCTCCAGCCTGGAACATCTCCAGCCCAGACAGCT
CAGCTGCAAAACACACTAGAGGGAGGGGGA------------------------------
CCTAGCCCAGAGGGCTACCTAGTGGGAAATCAGCAGGCCTGGCTTGCCCTCAGGCAACAC
CAG---CGACCCCGTTGGCACCTGCCATTTTTTTCCTGCCTGCGAACTAGTCCTGAATCC
>Marmoset|ENSCJAG00000017481|ENSCJAT00000034037
------------------------------------------------------------
ATGGCCCAGACGTCTCGCTCTGGTAGCCTG---CCTCCGCTCGCTACCGTGCCCCCGCAG
CGGGCGCAAACCGTGGGCACTGGGGAGGAACAGTGGGGCCCGGGGAGGAAG---------
------------------------------------------------------------
------------------------CTTTCTGAAGGGACGCCGTGGTGGCCC---------
------------------------------------GAAGCCGGCCGGCCGGCCTGGAGG
---------------CAGGGGACCGCAGGTGGCGGCCCGATCCCTCCCGCGCTGCAGCGT
CTCCGTGCGGTGTTGCTGCGGCTGCACCGCGAGCGGGAGCAGCTCCTCCTGGCCCGAGAC
TGTGCCTGCCACCTACAGGCGGCTCTGCGCCTCCTGAAGACCCTGAGTCCTGGCTCGCCC
TCCGGCAGCCCTAGCTCCTTGCCCCAGCTGTGCCGCGACTTGCAGCTGCACCTTTCCCAA
GGGGCAGTCCTGCGAATCGGCCTTGGGGAG---------CCGCTGCTG------CTTGCG
CGCCCCATCGGACTAGCCGCCCAGTGCCTGGAAGCTATCATCAAGACGCAGCTTCGCGCT
CTCGGCCGGGAACCCGCCAGCCCGGGTCTGTCGTCCCAACTCGCCGAGCTGCTCTTGGCA
CTTCCCGCCTACCACACGCTACAGGGAAAAGCCTTGAGCCACGTCCCAGGGGCTGCACGT
CCTTTCCCGACGTCCCGTGTGCTCCGCCTCTTGACGGGAGAGCGGGGTTGCCAGGTGGCA
AGTCGGCTGGACGAGGCGCTCAGGGGATCAGGATTGAGGGACCAGCTCCGCAGGCTGTTT
CATGAGGAGCAGAATCTGCTACCAGGGCTGCTGGGCCTGACAGGGGGCATGGCGGCTTCA
GCCAGCTGTGGACTGGGGCCTGGAAGGGCCAGAGCCTTGTGGAGCCAATATTGGACCCTG
CTGTGGGCAGCCTGTGCTCAGAGTCTGGACCTAAATCTGGGACCCTGGAGGGACCCCAGG
GCAGCAGCGCAACAGCTGAGTCAGGCACTGGGTCAGGTAGCG---------------TCC
CTACCTCAG------GAGTATGAGAAGGAGCTGGCTTCTCTGTGTCAC------------
AGCCTACTTCATCAGTCGCTAATCTGGAGCTGGGACCAAGGT---TTCTGCCAGGCTTTG
GGATCAGCTCTTGGG---GATCAGAACGGCCTTCCC------------------ACATCC
TCTCGCACTGCTGAACTTTTGCAGCAGCTCTTTCCTCCTCTCTTGGATGCCCTTCGAAAG
CCCAGGTTACAATTGATTTTCCGGCAGCCTGCAGAT------------CCTGAGCCTATC
GCCCTGGGGCTATGTACCTTGCAGACCACCTTGCTTTGGTTTCTGGGCAGAGCTCAGCAG
TACTTGGCAGCATGGGACCCAGCTTCCTTTCTGCTCCTAATCCAAAAAGACTTACCTCCA
AAGCCTCTGTTGCACGAGGCAGAAGCTTTGTCTAGCCTGGCCTCAGAGGAAAGCTTAGCT
CTGGAAATGGAGCAGCAGCTGGGCCTGGAGATCCAGAAGCTGACTGCACAGATCCAGCTC
CTGCCTGAAGAGTCACTAAGTCTCTTTTCTCAAGAATGTCATAAACAAGCCATGCAGGCT
TTCAAGCTCCACATGCCACGGGGTCGATACTGGCGGCTTCGTCTCTGTCCCGAACTTCCC
AGTGTTCCTAGTGAGTATGCTGGTTTAGTGGTCCGCACCGTACTGGAGCCTGTGTTGCAA
GGACTGCAAGGATTGCCACCCCAAGCCCAGGCCCCTGCTCTTGGTCAGGCACTGACAGCC
ATCCTGGGTGCCTGGCTTGACCACATCCTTACCCATGGGATTCGGTTCAGCCTGCAGGGA
GCACTGCAGCTCAGACAAGACTTTGGAGTGGTCAGGGCACTGCTGGAAGAGGAGCAGTGG
AGCCTGTCCCCTGATCTCCGCCAGACCCTGCTCATGCTCAGCATCTTCCAGCAGCTGGAT
GGGGCCCTATTGTGTCTGTTGCAGCAGCCCCTGCCCAAGTCTCATGTCCACAGGAGGCCC
CCCTGTTGCTGTGCTTGTCATGAGGTCCAGACCACAGAACTGCCCAGCAACTCCCTCAAT
AGCCTGGAGAGCTTGGAGCCA---CCTCTCCAGCCTGGAAGATCCCCAGCCCAGACAGCT
CAGCTGCAAAGCACACTAGGTGGAGGAAGA------------------------------
CCTAGCCCCAAGGCCTTCCTGGTGGGAAATCAGCAGGCCTGGCTTGCCCTCAGGCAACAC
CAG---CGACCCCGCTGGCACCTGCCTTTTCTTTCCTGCCTGGGAACCAGTCCTGAATCC
>Microbat|ENSMLUG00000002658|ENSMLUT00000002659
------------------------------------------------------------
ATGGCCCGGGCGTCCCGCTCCGATGGC---CTGCCTCCGCTCGCTCCGGGGCCGCAGCCG
TGGGCGCAGGCGGGAGCCGCGGGGGAGGAGCCGTGGGAGAAGAGGCGAGCGGGCGCCATC
GGCGGGGACGTTCGCGAGCGG---------------------------------------
---------------CCCGGCGGAGCTGCCAGAGGGCAGCCGTGGTGGGCGGCGCCGACG
GACAAGGGAGGCCAC------------------CATGAGGCTGGCGCCGCCGACCCGAGG
---------------CAGGAGGCCGCCGCCGGCGGGCCGGTCCCTCCCGCGCTGCAGCGT
CTCCGGGCCGTGTTGCTGCGGCTGCACCGCGAGCGGGAGCGGCTCCTGCAAGTGCGGGAC
TGCGCCCGCCACCTCCAGGCGGCCGTGCGCCTCCTGAGGATGCTGGAGCCCGGCGCGCCG
TTCCCGGGCCCGGACCCCTGGCCTCAGCTGTGCCGCGACCTGCTGCCGCCGCTTCCCCGA
AAGGCAGCCCCGCGGACCGGCCTTGGAGAGACTCCCGAGCCGCTGCTC------CTGGCG
CGCCCCGTCGGACTGGCCGCCCAGCGCCTGGATGCCGTCATCGAGGCGCAGCTCCGCGCT
CTGGGCCGGGCGCCCGCCAGCCGCGTCCTGTCATCTCAGCTGGCGGACCTGCTGCTGGCG
CTCCCCACCTACCATCAGCTGCAGGGAAAAGCCTCACGCCACGTCCCGGGGGCCGCGCGC
CCTTTCCCCCCGGGCCGCGTGCTCTGCCTCCTGGCGGAGGAGCGGGGTTCCCAGGTGGCT
GGGCGGCTGCAGGAGGCGCTCAGGGGCTCGGGCTCGTGGGACCAGCTCCGCTCGTGGTGG
TGTGAGGAGCGGGAGCTGCTGCTGGGTCTCTTGGGCTTGGTCGGGGGCGTGGCAGGTTCG
GCCGGCGGTGGACCCGGGCTGGGTGGGGCGGGAGCCCTGTGGAGCCAGTACTGGACCCTG
CTCTGGGCAGCCTGTGCTCAGCGTCTGGACCTCAGTTTGGGACCCTGGAGGGACCCCGGG
GCAGCGGCCCCGGCACCGCCGCCGAGTCGGGGGCGC---GGAGTCATTTCTCCTATTAGC
GTCCCTGCCTCAGGGAGTGTGAGAAAGGAGCTGGCTTCTCTGGTGTCACAGCCTGTTTCA
TCAGTCTTC---------TTATCCCGGAGCTGGGACCAAGGGTTCTTCTGCCAAGCCTTG
GGGTCTGCTGGT------GATCAGAGCCGCCTTTCC------------------TCATCC
TCTCAGACCACCGAACTTCTGCAACAGCTCTTCCCTCCTCTCTTGGCTGCCCTTCAAGAG
CCCAAGTCAGGGCTGCTCCTCTGTCAGCCTCCAGGC------------CCTGTACCCCTT
GCCCTGGGGCTCTGCACCTTGCAGACAACCTTGCTCTGGTTTTGGGGCAGAGCTCAGCAG
CATCTGGCAGCATGGGCCCCAGGTTCCTTCCTGCTCCTGATCCAGAAGGACTTACCTCCA
AAGCCTCTGTTACATCAGGCAGAAGTTCTCTCTAGCCTGGCCTCAGAGGACAGCTTGGCC
CTGGAGGTGGAGCAGCAGCTGGGCCTGGAAATCCGGAAGCTGACAATACAGATCCAGCTC
CTGCCTGAAGAGTCACTGAGTCTCTTTTTTCAACAATGCTATAAACAAGCGACACAGGGC
TTCGAACTTCACATGCCACGGGGTCGGTACTGGCGGCATCGTCTTTGTCCTGAACTTCCC
AGCATTCCTAGTGAGTATGCTGGGTTGGTGGTCCGCACTGTACTGGAGCCTGTATTGCAA
GGATTGCAGGGTTTGCTACCTCCAGCCCAGGCCCCTGCCCTTGTCCAGGCATTGACAGCC
ATCCTGAGTGCCTGGCTTGACCACATCCTCACCCATGGGATCCGGTTCAGCCTGCAGGGG
ACACTGCAGCTTAGACAAGATTTTGGAGTGGTCCGAGAGCTGTTGGAAGAAGAGCGGTGG
GGCCTGTCCCCTGAACTTCGCCAGAATCTGCTCATGCTCAACATCTTCCAGCAGCTGGAT
GGGGCCCTGCTGTGTCTATTGCAGCAGCCCCTGCCCAAGACTCAAGTCCACAGAAGGCCT
CCTTGTTGCTGTGCATGTAAGGAGGTCCAAACCTCGGAATTGCCCAGCAGCAGCCTCAAC
AGCCTGGAGAGCTTGGAGCCC---CCTCTTCGGCCTGGAGCACCCCCAGCACAGACAGCT
CAGCTGCTGAGCATGCTTTGGGGTGGGGGA------------------------------
CCTAGCCCCGAGGCTTACCTGGTGGGAAATCAGCAGGCCTGGCTGGCCCTGAGGCAGCAC
CAGCGCCGCCCCTGGTGGCAACTGCCTTTTCTTTCCTGCCTGGAGACCAGTCCTGAACCC
>Human|ENSG00000135637|ENST00000393965
------------------------------------------------------------
ATGGCCCAGGCGTCTCGCTCAGGTAGCCTG---CCTCCACTCGTTATCGTGCCCCCGCTG
AGGGCGCAACCCGGGGGCACTGGGGAGGAGCAGTGGGAGAGAAGTCGAACGGGCGGTCTT
CGCTGGGAGGTTCACTGCTGG---------------------------------------
---------------CCGAGCGGAACTTCTGGAGGGACGCCGTGGTGGCCGACGCCGGCG
GATGTGAGCGAGGAC------------------TACGAGGCTGATGCTGCGGCCTGGAGG
---------------CGGGGGCCCGCAGGTGGCGGCCCGATCCCTCCCGCGCTGCAGCGT
CTCCGGGCGGTGTTGCTGCGGCTGCATCGCGAGCGGGAGCAGCTCCTCCAGGCCCGAGAC
TGCGCCTACCACCTACAGTCGGCTGTGCGACTCATGAAGACCCTGAGTCCTGGCTCGCCA
TCCGGCGGCCCTAGCCCCTTGCCCCAGTGGTGCCGCGACCTGCAGCTGCACCCTTCCCAA
GGGGCGGTTCTGCGAATCGGCCCTGGGGAGACTCTCGAGCCGCTGCTG------CTAGCG
CGCCCCATCGGACTAGCCGCCCAGTGCCTGGAGGCTGTCATCGAGATGCAGCTTCGCGCT
CTCGGCCGGGAGCCCGCCAGCCCGGGCCTGTCGTCCCAACTCGCCGAGCTGCTCTTTGCA
CTTCCCGCCTACCACACACTACAGAGAAAAGCCTTGAGCCACGTCCCAGGGGCCGCACGT
CCTTTCCCCACGTCCCGTGTGCTCCGCCTCTTGACGGGGGAGCGGGGTTGCCAGGTGGCA
AGTCGGCTGGACGAGGCGCTCCAAGGATCGGCGTTGAGGGACCAGCTCCGCAGGCGGTGC
CAAGAGGAGGGGGATCTGCTACCAGGGCTGCTGGGCCTGGTCGGGGGCGTGGCGGGTTCA
GCCAGCTGTGGACTAGGGCTCGGAGGGGCTGGGGCCTTGTGGAGCCAATACTGGACCCTG
CTGTGGGCAGCCTGTGCTCAGAGTCTGGACCTAAATCTGGGACCCTGGAGGGACCCCAGG
GCAACAGCGCAACAGCTGAGTCAGGCACTGGGTCAG---GCA---------------TCC
CTGCCTCAG------GAGTGTGAGAAGGAGCTGGCATCTTTGTGTCAC------------
AGACTACTTCATCAGTCGCTTATCTGGAGCTGGGACCAAGGT---TTCTGCCAGGCCTTG
GGATCAGCTCTTGGG---GGTCAGAGCAGCCTTCCC------------------ACATCC
TCTGGCACTGCTGAACTTTTGCAGCAGCTCTTTCCTCCTCTCTTGGATGCCCTTCGAGAG
CCCAGGTTACGACGGATTTTCTGCCAGCCTGCAGAT------------CCTGCGCCTGTC
GCCCTAGGTCTCTGTACCCTTCAGACCACCTTGCTCTGGTTCCTGGGCAGAGCTCAGCAG
TACTTGGCAGCATGGGACCCAGCTTCCTTCCTGCTCCTGATCCAAAAGGACTTACCT---
---CCTCTGTTGCATGAGGCAGAAGCTTTGTATAGCCTGGCCTCAGAGGAAAGCTTAGCT
CTGGAAGTGGAGCAGCAGCTGGGCCTGGAGATCCAGAAGCTGACTGCACAGATCCAGCTC
CTGCCTGAAGAGTCACTAAGTGTCTTTTCTCAAGAATGTCATAAACAAGCCATGCAAGGT
TTCAAGCTCTACATGCCACGGGGTCGGTACTGGCGGCTTCGTCTCTGTCCTGAACCTCCC
AGTGCTCCTAGTGAGTATGCTGGTTTAGTGGTCCGCACCGTACTGGAGCCTGTGTTGCAA
GGATTGCAAGGGTTGCCACCTCAAGCCCAGGCCCCTGCCCTTGGTCAGGCTCTGACGGCC
ATCGTGGGTGCCTGGCTTGACCACATTCTTACCCATGGGATTCGGTTCAGCCTGCAGGGA
GCGCTGCAGCTCAAACAAGACTTTGGAGTGGTCAGGGAGTTGCTGGAAGAGGAGCAGTGG
AGCCTGTCCCCTGATCTCCGCCAGACCCTGCTCATGCTCAGCATCTTCCAGCAGCTGGAT
GGGGCCCTGCTGTGTCTGTTGCAGCAGCCCCTGCCCAAGTCTCAAGTCCACAGGAGGCCC
CCCTGTTGCTGTGCTTGTCAGGAGGTCCAGACCACGAAATTGCCCAGCAGCTGCCTCAAT
AGCCTGGAGAGCTTGGAGCCC---CCGCTCCAGCCTGGAACATCTCCAGCCCAGACAGGT
CAGCTGCAAAGCACACTAGGAGGAAGGGGA------------------------------
CCTAGCCCGGAGGGCTACCTGGTGGGAAATCAGCAGGCCTGGCTTGCCCTCAGGCAACAC
CAG---CGACCCCGTTGGCACCTGCCGTTTTTTTCCTGCCTGGGAACCAGTCCTGAATCC
>Orca|XP_004277181.1
------------------------------------------------------------
ATGGCCCAAGCGTCTCGCTCTGGTGGCCTTCTGCCTCCGCTGGCTACCGTGCCGCCGTTA
CGGGCGCAGGCCGGGGGCGCTGAGGAGGAGCAGTGGCAGAGAAAGCGGGCAGGCGCTCTC
CGCCGGGACGTTCGTGGCTGGCTGCGGCTGCCGGTTGCCCGAAGTATC---------CCC
TGCCTGGACCCACGGCCCGGCGGAGCTCCGAGAGGGCAGCCGTGGTGTGCGGTGCCGGCG
GACGCAGGAGAGCAC------------------CGTGAGGCTGGCGCTGTGGACTGGGGG
---------------CGGGAGCCGGCAGCTGGCGGCCCGACCCCTCCAGCGCTGCAGCGT
CTCCGGGCGGTGTTGCTTCGGCTGCACCACGAGCGGCAGGAGCTCCTCCACGCACAGGAC
TGCGCCCGCCACCTACAGGCGACCGTGCGCCTCCTGAGGATCCTGAGTCCCGGCGCTCCA
TCCCCCAGCCAC------TTGCCTCAGCTGTGCAGCGACCTGTTGGGGCACTCTTCCGGA
GGCGCGGTCCTGCGAAACGGCCTTCAGGAGACACCCGAGCCGCTACTC------CTGGCA
CGATCCGTCGGACTAGCCGCCCAGCGCCTGGATGCTACTATCGAGATGCAGCTTCGGGCT
CTGGGCCAGGCGCCCGCCAGCCCGGGCCTATCGTCCCAAATCGCCGACCTGCTGCTGGCA
CTTCCCGCCTACCACCAGCTGCAGGGAAAAGCCTTGAGCTACGTTCCAGGGGCAGCGCGC
CCTTATCCCCCGGCCCGTGTGCTCCGCCTCCTGACGGGGGAGCGGGGTTGCCAGGTGGCA
GGTTGGCTGGATGAGGCGCTCAGGGGATCTGACTTGAGGGACCAGCTCCGCAGGCGGTGC
CAAGAGGAGCGGGAGCTGCTGCCAGGGCTACTGGGCCTGATGGGGGGCGTGACGGGTTCA
GCCAGCAGTGGACTGGGGCTTGGAGGGGCTGGGGCCCTGTGGAGCCAGTACTGGACCATG
CTGTGGGCAGCCTGTGCTCAGAGTCTGGACCTAAGTCTAGGACCCTGGAGGGACCCCAGG
GCAGCGGCACAACAGCTGAGTCAGGCACTGGGTCAG---GCA---------------TCA
CTGCCTCAG------GAGTGTGAGAAGGAGCTGGCTTCTTTGTGTCAC------------
AACCTAATTCATCAGTCTCTTATCTGGAGCTGGGATCAAGGC---TTCTGCCAGGCCTTG
GCATCTGCTAGTGGA---AATCAGAGCAGCCTTCCC------------------TCATCC
TCTCATACCACTGAACTTTTGCAACAGCTCTTCCCTCCTCTCTTGGATGCCCTTCGAGAA
CCCAGGTCAGGACTGCTCCTCTGCCGGCCTCCAGGT------------CCTGCCCCCCTT
GCCCTGGGGCTCTGTACCCTGCAGACCATCTTGCTCTGGTTTTGGGGCAGAACTCAGCAG
CATCTGGCAGCGTGGGCCCCAGGTTCCTTCCTGCTCCTGATCCAGAAGGATTTACCTCCT
------TTATTATATGAGGCAGAAGCTTTGTCTAGCCTGGCCTCAGAGGAAAGCTTGGCC
CTGGAGGTGGAGCAGCAGCTGGGCCTGGAGATCCAGAAGCTGACTGCACAGATCCAGCTC
CTGCCTGAAGAGTCACTAAGTTTCTTTTTTCAAGAATGTCATAAACGAGCCACACAGGAC
TTCGAACTCCACATGCCACGGGGTCGGTACTGGCGGCATCGCCTCTGTCCTGAACTTCCC
AGCATTCCTAGTGAGTATGCTGGGTTGGTGGTCCGCAGGGTACTGGAGCCTGTGTTGCAA
GGACTGCAAGGACTGCCACAGCAAGCCCAGGCCCCTGCCCTCAGCCTGGTGCTGACTGCC
ATCCTGGGTGCCTGGCTTGACCACATCCTCACCCACGGGATCCGGTTCAGCCTGCAGGGG
GCGCTGCAGCTCAGACAAGACTTTGGAGTGGTCAGGGAGTTGCTGGAGGAGGAGCAGTGG
GGCCTGTCCCCAGAACTTCGCCAGACTCTGTTCACGCTCAGCATCTTCCAGCGGCTGGAT
GGGGCCCTGCTGTGTCTGTTGCAGCAGCCCCTGCCCAAGACTCAAGTCCACAGGGGGCCT
CCCTGTTGCTGTGCATGTAATGAGGTCCAGACCATGGAATTGCCCAGCAGCAGCCTCAAC
AGCCTGGAGAGCTTGGAGCCC---CCTCTTCGACCTGGAGCACTCCCAGCCCAGACAGCT
CAGCTGCTAAGCACACTGTGGGGAGAAGGA------------------------------
CCTAGTCCTGAGGCTTACCTGGTAGGAAATCAGCAGGCCTGGCTTGCCCTGAGGCAGCAC
CAG---CATCCCCGCAGGCACTTACCTTTTCTTTCCTGCCTGAGGACCAGTTCTGAATCC
>Chimp|ENSPTRG00000012090|ENSPTRT00000022484
------------------------------------------------------------
ATGGCCCAGGAGTCTCGCTCAGGTAGCCTG---CCTCCACTGGTTATCGTGCCCCCGCTG
AGGGCGCAACCCGGGGGCACTGGGGAGGAGCGGTGGGAGAGAAGTCGAACGGGCGGTCTT
CGCTGGGAGGTTCACTGCTGG---------------------------------------
---------------CCGAGCGGAACTTCTGGAGGGACGCCGTGGTGGCCGACGCCGGCG
GATGTGAGCGAGGAC------------------TACGAGGCTGATGCTGCGGCCTGGAGG
---------------CGGGGGCCCGCAGGTGGCGGCCCGATCCCTCCCGCGCTGCAGCGT
CTCCGGGCGGTGTTGCTGCGGCTGCATCGCGAGCGGGAGCAGCTCCTCCAGGCCCGAGAC
TGCGCCTACCACCTACAGTCGGCTGTGCGACTCATGAAGACCCTGAGTCCTGGCTCGCCA
TCCGGCGGCCCTAGCCCCTTGCCCCAGTGGTGCCGCGACCTGCAGCTGCACCCTTCCCAA
GGGGCGGTCCTGCGAATCGGCCCTGGGGAGACTCTCGAGCCGCTGCTG------CTAGCG
CGCCCCATCGGACTAGCCGCCCAGTGCCTGGAGGCTGTCATCGAGATGCAGCTTCGCGCT
CTCGGCCGGGAGCCCGCCAGCCCGGGCCTGTCGTCCCAACTCGCCGAGCTGCTCTTTGCA
CTTCCCGCCTACCACACGCTACAGAGAAAAGCCTTGAGCCACGTCCCAGGGGCCGCACGT
CCTTTCCCCACGTCCCGTGTGCTCCGCCTCTTGACGGGGGAGCGGGGTTGCCAGGTGGCA
AGTCGGCTGGACGAGGCGCTCCAAGGATCGGCGTTGAGGGACCAGCTCCGCAGGCGGTGC
CAAGAGGAGGGGGATCTGCTACCAGGGCTGCTGGGCCTGGTGGGGGGCGTGGCGGGTTCA
GCCGGCTGTGGACTAGGGCTCGGAGGGGCTGGAGCCTTGTGGAGCCAATACTGGACCCTG
CTGTGGGCAGCCTGTGCTCAGAGTCTGGACCTAAATCTGGGACCCTGGAGGGACCCCAGG
GCAACAGCGCAACAGCTGAGTCAGGCACTGGGTCAG---GCA---------------TCC
CTGCCTCAG------GAGTGTGAGAAGGAGCTGGCATCTTTGTGTCAC------------
AGACTACTTCATCAGTCGCTTATCTGGAGCTGGGACCAAGGT---TTCTGCCAGGCCTTG
GGATCAGCTCTTGGG---GGTCAGGGCAGCCTTCCC------------------ACATCC
TCTGGCACTGCTGAACTTTTGCAGCAGCTCTTTCCTCCTCTCTTGGATGCCCTTCGAGAG
CCCAGGTTACGACGGATTTTCTGCCAGCCTGCA---------------------------
------GGTCTCTGTACCCTTCAGACCACCTTGCTCTGGTTCCTGGGCAGAGCTCAGCAG
TACTTGGCAGCATGGGACCCAGCTTCCTTCCTGCTCCTGATACAAAAGGACTTACCT---
---CCTCTGTTGCATGAGGCAGAAGCTTTGTATAGCCTGGCCTCAGAGGAAAGCTTAGCT
TTGGAAGTGGAGCAGCAGCTGGGCCTGGAGATCCAGAAGCTGACTGCACAGATCCAGCTC
CTGCCTGAAGAGTCACTAAGTGTCTTTTCTCAAGAATGTCATAAACAAGCCATGCAAGGT
TTCAAGCTCTACATGCCACGGGGTCGGTACTGGCGGCTTCGTCTCTGTCCTGAACCTCCC
AGTGCTCCTAGTGAGTATGCTGGTTTAGTGGTCCGCACCGTACTGGAGCCTGTGTTGCAA
GGATTGCAAGGGTTGCCACCTCAAGCCCAGGCCCCTGCCCTTGGTCAGGCTCTGACAGCC
ATCGTGGGTGCCTGGCTTGACCACATTCTTACCCATGGGATTCGGTTCAGCCTGCAGGGA
GCGCTGCAGCTCAAACAAGACTTTGGAGTGGTCAGGGAATTGCTGGAAGAGGAGCAGTGG
AGCCTGTCCCCTGATCTCCGCCAGACCCTGCTCATGCTCAGCATCTTCCAGCAGCTGGAT
GGGGCCCTGCTGTGTCTGTTGCAGCAGCCCCTGCCCAAGTCTCAAGTCCACAGGAGGCCC
CCCTGTTGCTGTGCTTGTCAGGAGGTCCAGACCACGAAATTGCCCAGCAGCTGCCTCAAT
AGCCTGGAGAGCTTGGAGCCC---CCCCTCCAGCCTGGAACATCTCCAGGCCAGACAGGT
CAGCTGCAAAGCACACTAGGAGGAGGGGGA------------------------------
CCTAGCCCGGAGGGCTACCTGGTGGGAAATCAGCAGGCCTGGCTTGCCCTCAGGCAACAC
CAG---CGACCCCGTTGGCACCTGCCGTTTTTTTCCTGCCTGGGAACCAGTCCTGAATCC
>Cow|ENSBTAG00000016600|ENSBTAT00000022083
------------------------------------------------------------
ATGGCCCAAGCGTCTCGCTGTGGTGGCCTTCTGCCTCCGCTGGCTGCCGTGCCGCCGTTA
CGGGCGCAGCCCGGGGGCGCCGAGGAGGAGCAGTGGCAGAAAAAGCGG------------
------GACGTTCGTGGCTGGCCAGGGCTGCCGGTCGCCCGGAGCATC---------CTC
TGCCAGGACCCTCGGCCTGACGGGGCTCCGAAAGAGCAGCCGTGGTGGGTGGCGCCGGCG
GACGCAGGAGAGCAC------------------AGTGAAGCTGGCGCTGTAGACTGGGGG
---------------CAGGAGCTGGCCGCTGGCGGCCTGATTCCTCCGGCGCTACGGCGT
CTCAGGGCTGTGTTGCTGCGGCTGCAGCGCGAGCGGGAGCAGCTCCTCCAAGCGCGGGAT
TGCGCCCTCCACCTACAGGCGGCCGTGCGCTTCCTGAGGATCCTGAGTCCCGGCGCTCCA
TCTCCCAGCCACGGCCTCTTGCTTCAGCTGTGCCGCGACCTGCTACAGCACCTTTCCGGA
GGGGCGATCCTGCGAAGCAGGCTTCTGGAGATGCCCCACCCGCTACTC------CTGGCA
CGCCCCGTCGGACTAGCAGCCCAGCGCTTGGATGCTACTGTTGAGATGCGGCTTCGGGCT
CTGGGCCGGGCGCCCGCCACCCCAGCCCTGTCGTCCCAACTCGCCGATCTGCTGCTGGCA
CTTCCGGCGTACCACCAGCTGCAGGGGAAAGTCTTCAGCCAAGTCCCAGCATCAGCGCGC
CCGTATCCCCCCGGCCGTGTGCTCCGCCTCCTGACGGGGGAGCGGGGTTGCCAGGTGGCA
GATTGGCTGGATGAGGCGCTCAGGGGATCTGGCTTGAGGGACCAGCTCCTCAGACGGTGC
CAAGAGGAGCGGGAGCTGTTGCCAGGGCTACTGGGCCTGTTGGGGGGCGTGACAGGTTCA
GCCAGCAGTGAACTGGGGCTTGGAGGGGCCGGAGCTTTGTGGAGCCAGTACTGGACCCTG
CTGTGGGCAGCCTGTGCTCAGAGCCTGGACTTAAGTCTAGGACCCTGGAGGGACTCCAGG
GCAGCGGCACAGCAACTGAGTCAGGCACTGGGTCAG---GCA---------------TCA
CTGCCTCAG------GAGTGTGAGAAGGAGCTGGCTTCTTTGTGTCGC------------
AACCTAACTCATCAATCTCTTATTTGGAGCTGGGATCAAGGC---TTCTGCCAGGTCCTG
GGATCTGCTAGTGGA---AATCAGAGCAGCCTTCCC------------------TCATCC
TCCTGTACCACCAAACTTTTACAACAGCTCTTCCCTCCTCTCTTGGATGCCCTCCGGGAG
CCCAGGTCAGGACTCCTCCTCTGCGGGCCACCAGGT------------CCTGCACCCCTT
GCCCTGGGGCTCTGTACCCTGCAGACTACCTTGCTCTGGTTTTGGAGCAGAACTCAGCAG
CATCTGGCAGCGTGGGCCCCAGGTTCCTTCCTGCTCCTGATCCAGAAGGACTTACCTCCT
------CTACTGCAGGAGGCAGAAGCTTTGTCTCACCTGGCCTCAGAGGAAAGCTTGGCT
CTGGATGTGGAGCAGCAGCTGGGCCTGGAGATCCGGAAGCTGACTGTGCAGATCCAGCTC
CTGCCTGAAGAGTCACTGAGTCTCTTTTTTCAAGAATGTCATAAACAAGCCACACAGGAC
TTTGAACTCCACATGCCACGGGGTCGGTACTGGAGGCATCGTCTGTGTTCTGAACTTCCC
AGCATTCCTAGTGAGTATGCTGGGTTGGTGGTCCGCAGGGTACTGGAGCCTGTGTTGCAA
GGACTGCACGGACTGCCACCCCAAGCCCAGGCCCCTGCCCTGAGCCAGGCGCTGACCGCC
ATCCTGGGTGCCTGGCTTGACCACATCCTCTCTCATGGGATCCGGTTCAGCCTGCAGGGG
GCGCTGCAGCTCAGACAAGACTTTGGAGTGGTCAGGGACTTGCTGGAGGAGGAGCAGTGG
GGCCTGTCCCCAGAACTTCGCCAGACTCTGTTCATGCTCAGCATCTTCCAGCGGCTGGAT
GGGGCCCTGTTGTGTCTGTTGCAGCAGCCCCTGCCCAAGACTCAAGTCCACAGGAGGCTT
CCCCGTTGCTGTGCATGTAATGAGGTTCAGACCATGGAATTGCCCAGCAGCAGCCTCAAC
AGCCTGGAGAGCTTGGAGCCC---CCTCTTCGGCCTGGAGTATTTCCAACCCAGACAGCT
CAGCTGCTAAGCACACTGTGGGGAGGAGGA------------------------------
CCTAGCCCTGATGCTTACTTGGTAGGAAACCAGCAGGCCTGGCTTGCTCTGAGGCAGCAC
CAG---CATCCTCGCTGGCACTTATCTTTTCTTTCCTGCCTGGGGACCAGTTCTGAATCC
>Dog|ENSCAFG00000008471|ENSCAFT00000013437
------------------------------------------------------------
ATGGCCCAGGCGTCTCGCTCCGGGGGCCTTCTGCCTCCGCTCGCTGCGGTGCCGCCGTCG
AGGGCGCAACCCGGGGGCGCTGTGGAGGGGCGGGGGCAGGGAAGGCAGGCGGGGGCTCTT
CGCGGGGACTCTCGTGGCTGG---------------------------------------
---------------CCCGGCGGAGCTCCAGGAGGGCAGCCGTGCTGGGCGGCGCCGGCG
GACGCGGGAGAGCAC------------------CACGAGGCGGGCGCCGCGGGCTGGTGG
---------------CGGGAGGCTGCAGACGGCCGCCCAAGCCCTCCCGCGCTGCAGCGT
CTCCGGGCCGTGTTGCTGCGGCTGCTCCGCGAGCGGGAGCAGCTCCTCCAAGCCCGCGAC
TGCGCCCGCCACCTACAGGCGGCTGTGCGCCTCCTGAGAATCCTGAGCCCCAGCGCGCCG
GCCCCC------GGCCCCCTGCCTCACCTGTGCCGCGACCTGCTCCTGCACCCTTCCCGA
GGGGCCGGCCTGCGAATCGGCCTGCCGGAGGCTCGCGTGCCGCTACTC------CTGGCG
CGGCCCGCCGGACTGGCCGCCCAGTGCCTGGATGCTGCCATCCAGATGCAGCTTCGGGCT
CTGGGTCGGGAGCCAGCCAGCCCCGGCTGGTCGTCCCAACTTGCCGACGTGCTGCTGGCG
CTTCCCGCCTACCACCAGCTGCAGGGAAAAGCCTTGAGCCCCGTCCCAGGGGCTGCGCGC
CCTTTCCCGCCTTCCCGTGTGCTCCGCCTCCTGACGGGGGAGCGGGGTTGCCAGGTGGCA
GGGCAGCTAGATGCGGCGCTCAAGGGATCAGGCTTGCGGGATCAGCTCCGCAGTCGGTGC
CAAGAGGAGCGGGAGCTGCTGCCCGGGCTGCTGAGGCTGCTGGGGGGCGTGACGGATCCA
GCCAACAGCAGACTGGGGCTTGGAGGGGCTGGAGCCCTGTGGAGCCAGTACTGGACCCTG
CTGTGGGCAGCTTGTGCTCAGAGTCTGGACCTAAGTCTAGGACCCTGGAGGGACCGCAGG
ACAGTGGTACAACAGCTGAGTCAGGCACTGGGTCAG---GCA---------------TCC
CTGCCTCAG------GAGTGTGAGAAGGAGTTGGCTTCTTTGTGTCGC------------
AGCCTATTTCATCAGTCTCTTATCTGGAGCTGGGACCAAGGC---TTCTGCCAGGCCTTG
GGATCTGCTGGTGAA---GATCAGAGCAGCCCTACC------------------TCATCC
TCTCATACCGCTGAACTTTTGCAACAGCTCTTTCCTCCTCTCTTGGATGCCCTTCGAGAA
CCCAGGTCAGGGCTGCTCCTCTGTGAGCCTCCAGGG------------------------
---------CTCTGTACCCTGCAGACCACCTTGGTCTGGTTTTTGGGCAGAACTCAGCAG
CATCTGGCAGCATGGGCCCCAGGTTCCTTCCTGCTTCTGATCCAGAAGAACTTACCTCCT
------CTATTGCAGGAGGCAGCAGCTCTGTCTAGACTGGCCTCAGAGGAAAGTTTGGCT
CTTGAATTGGAGCAGCAGCTGGCCCTAGAGATCCAAAAGCTAACCGCACAGATTCAGCTC
CTGCCTGAAGAATCACTAAGTCTCTTTTTTCAAACATGTCATAAACAAGCCACACAGGGC
TTTGAACTCTACATGCCACGGGGTCGGTACTGGCGGCATCGGCTCTCTCCTGAACTGCCC
AGCATTCCTAGTGAGTATGCTGGGTTGGTGGTTCGTACTGTACTGGAGCCTGTGTTGCAA
GGATTGCAGGGATTGCCACCCCAAGCCCAGGCCCCTGCCCTTGGCCAGGCACTGACAGCC
ATCCTGGGTGCCTGGCTTGACCACATCCTCACGCATGGGATCCGGTTCAGCCTGCAGGGG
GCGCTGCAGCTCAGACAAGACTTCGGAGTGGTCCGGGAGTTGCTGGAGGAGGAGCAGTGG
GGCCTGTCCCCTGAACTTCGCCAGACTCTGCTCATGCTCAACATCTTCCAGAGGGTGGAT
GGGGCCCTGCTGTGTCTATTCCAGCAGCCCTTGCCCAAGCCTGAAGCCCAAAGGAGGCCT
CCCTGTTGCTGTACATGCAGTGAGATCCAGACCATGGAATTGCCCAGCAGCAGCCTCAAC
AGCCTGGAAAGTTTGGAGCCC---CCTCTTCGGCTTGGAGCACCCTCAGCCCAGACAGCT
CAGCTACTAAGCACACTATGGGGTGGGGGA------------------------------
CCTAGCCCAGAGGCTTACCTGGTGGGAAATCAGCAGGCCTGGCTTGCCCTGAGGCAGCAC
CAG---CGCCGCCGTTGGCACTTGCCTTTTCTTTCCTGCCTGGGGACCAGTCCTGAATCC
>Elephant|ENSLAFG00000029911|ENSLAFT00000030057
------------------------------------------------------------
ATGGCCCAGGCGTCTCGCTCGGGTGGCCTTCTGCCTCCGCTCTCTACCGTGCCGCCGCTG
TGGGTGCAACCTGGGGGTGCTGGGGAGGAGCCGTGGGAGGGAAGGCGGGCGGGCGCCCTC
CCGGGGGAGGTTCGCGGCTGGCGGGGGCTGCCGGTTGCCGAGAGCATC---------CCC
TGCCTGGACCCGCGACCAGGCGCAGCGCCGGGA---------------------------
------------------------------------------------------------
------------------------GCAGCGGGCGGCCAGATCCCTCCAGCCCTGCAGCGT
CTTCGGGCCGTGTTACTGCGGCTGCACGGTGAGCGGGAGCAGCTCCTCCGGGCCCGCGAC
TGCGCCCGTCACCTGCAGGCGGCCGTGCGCCTCCTGTGGACCCTAAGTCCCGGCACACCA
TCGCTCGGCCCCAGCCCTTTGCTCCAGCTTTGTAGAGACGTGCTGCCTTACGCTTCCCGA
GGGGCCGTCCTGCGGACCCGGCCTCTTGAGGCCCTCGAGCCGCTGCTC------TTGACG
CGTCTCGTAGGACTAGCCACCCAGCGCCTGGATGCTGCTATCGAAATGCAGCTTCGCGTT
CTGGGCCGGGCGCCCTCCAGCCCGGGCCTGTCATCTCAACTCTCCGAGCTGCTGCTGGTG
CTTCCCGCCTACCATCAGCTACTGGCAAAAGCCAGGAGCCACGTCCCAGGGGTAGCGCGC
CCCTTTACCCCGGCCCGAGTGCTCCGCCTCCTGGCGGGGGAACGAGGTTGCCAGGTAGCA
GGTCGGCTGGACGAGGCGCTCAGCGGATCAGGCTTGCGGGACCAGCTTCGCAGACAGTGC
CAAGAGGAGCGGGAGCTGCTGCCAGGGCTGCTGGGGCTGGTGGAGGGCGTGGCGGGTTCA
TCCAGCAGTGGACTGGGGCTTGGAGGGGCTGGGGCCCTGTGGAGCCAGTATTGGACCCTG
CTGTGGGCGGCCTGTGCTCAGAGTCTGGACCTGAAGCTGGGACCTTGGAAGGACCTTAGG
GCAGCAGCACAACAGCTGAGTCAGGCACTGGGTCAG---GCA---------------TCA
CTACCTCAG------GAGTGTGAGAAGGAGCTGGCTTCTTTGTGCCAC------------
AACCTACTTCACCAGTCGCTTATCTGGAGCTGGGACCAAGGC---TTCTGCCAGGCCTTG
GGATCAGCTCATGGG---GATCAGAACAGCCTTCCCCCTTCCTGGGATGGTAGCACGTGC
TCTCGAACCACTGAACTTCTGCAACAGCTCTTCCCCCCTCTCTTGGATGCCCTTCAGGAA
CCCAGGTCAGGGCTGATCCTCTGTAAGCCTCCAGGC------------CCTGCACCCCTT
GCCCTCGGGCTCTGTACCCTCCAGACCACCTTGCTCTGGCTCTTGGGAAGAGCTCAGCAG
CACTTGGCAGCATGGACCCCAGGCTCTTTCCTGCTCCTGATCCAGAAGGACTTGCCT---
---CCTCTATTGCATGAGGCACAAGCTCTGTCTAGCCTAGCCTCAGAGGAAAGCTTGGCC
CTGGAGGTGGAGCAACAGCTAGGCCTGGAGATCCAGAAGCTGATTTCACAGATCCAGCTC
CTGCCTGAAGAGTCACTAAGTCTCTTTTCTCAAGAATGTTATAAACAAGCCACACAGGGC
TTTGAGCTCTACATGCCACGGGGTCGGTACTGGCGGCTTCGTCTCTGCTCTGAACTGCCT
AGCGTTCCTACTGAGTATGCTGGGTTGGTGGTCCGCACCGTACTGGAGCCTGTGTTACAA
GGATTGCAGGGATTGCCACCCAAAGCCCAGGCTCCTGCCCTCGGTCAGGCACTGACAGCC
ACCCTGGGTGCCTGGCTCGATCATATCCTCACCCACAGGATCCGGTTCAGCCTGCAGGGG
GCGCTGCAGCTCAGACGGGACTTTGGCGTCGTCCGGGAATTGCTGGAAGAGGAGCAGTGG
GGCCTGTCGCCCGACCTTCGCCAGACACTGCTTATGCTCAACATCTTCCAGCAGCTGGAT
GGGGCCCTGCTATGTTTATTGCAGCAGCCCTTACCCAAAACACGAGTCTACAAGAGACTT
CCCTGTTGCTGTGCTTGTCATGAGGTCCAGACCACGGAATTGCCCGGCAGCAGCCTCAAC
AGCCTGGAAAGCTTGGAGCCC---CCTCTTCGGCCTGCAGCAGCCCCAGCCCAGACAGCT
CAGTTGCTAAGCACACTGTGGGGAGGAGGA------------------------------
CCTAACCCGGAGGCTTACCTCGTGGGAAATCAGCAGGCCTGGCTTGCCCTGAGGCAGCAC
CAG---CGCCCCCGCTGGCACCTGCCTTTTCTTTCCTGCCTGGGCACTGGTCCTGAACAG
>Bowhead|bmy_12426T0
------------------------------------------------------------
ATGGCCCAAGCGTCTCGCTCTGGTGGCCTTCTGCCTCCGCTGGCTACCGTGCCGCCGTTA
CGGGCGCAGCCCAGGGGCGCTGAGGAGAAGCAGTGGCAGAGAAAGCGGGCAGGCGCTCTC
CGCCGGGACGTTCGTGGCTGGCTGCGGCTGCCGGTTGCCCGAAGCATC---------CCC
TGCCTGGACCCACGGCCCGGCGGAACTCCGAGAGGGCAACCGTGGTGGGCGGTGCCGGCG
GACGCAGGAGAGCAC------------------CGTGAGGCTGGCGCTGTGGACTGGGGG
---------------CGGGAGCCGGCAGCTGGCGGCCCGACCCCTCCAGCGCTGCAGCGT
CTCCGGGCGGTGTTGCTGCGGCTGCACCACGAGCGGCAGGAGCTCCTCCACGCCCAGGAC
TGCGCCCGCCACCTACAGGCGACCGTGCGCCTCCTGAGGATCCTGAGTCCCGGAGCTCCA
TCCCCCGGCCAC------TTGCCTCAGCTGTGCCGCGACCTGCTGGCGCACCCTTCCGGA
GGCGCGGTCCTGCGAAGCGGCTTTCAGGAGACACCCGAGTCGCTACTC------CTGGCA
CGCTCCGTCGGACTAGCCGCCCAGCGCCTGGATGCTACTATGGAGATGCAGCTTCGGGCT
CTGGGCCAGGCGCCCGCCAGCCCAGGCCTATCATCCCAAATCGCCGACCTGCTGCTGGCA
CTTCCCGCCTACCACCAGCTGCAAGGAAAAGCCTTGAGCTACGTTCCAGGGGCAGCGCGC
CCTTATCCCCCGGCCCGTGTGCTCCGCCTCCTGACGGGGGAGCGGGGTTGCCGGGTGGCA
GGTTGGCTGGATGAGGCGCTCAGGGGATCCGACTTGAGGGACCAGCTCCGCAGGCGGTGC
CAAGAGGAGCGGGAGCTGCTGCCAGGGCTACTGGGCCTGATGGGGGGCGTGACGGGTTCA
GCCAGCAGTGGACTGGGGCTTGGAGGGGCTGGGGCCCTGTGGAGCCAGTACTGGACCATG
CTGTGGGCAGCCTGTGCTCAGAGTCTGGACCTAAGTCTAGGACCCTGGAGGGACCCCAGG
GCAGCGGCACAACAGCTGAGTCAGGCACTGGGTCAG---GCA---------------TCA
CTGCCTCAG------GAGTGTGAGAAGGAGCTGGCTTCTTTGTGTCAC------------
AACCTAATTCATCAGTCTCTTATCTGGAGCTGGGATCAAGGC---TTCTGCCAGGCCTTG
GGATCTGCTAGTGGA---AATCAGAGCAGCCTTCCC------------------TCATCC
TCTCAAACAACTGAACTTTTGCAACAGCTCTTCCCTCCTCTCTTGGATGCCCTTCGAGAA
CCCAGGTCAGGACTGCTCCTCTGCCGGCCTCCAGGT------------CCTGCCCCCCTT
TCCCTGGGGCTCTGTACCCTGCAGACCACCTTGCTCTGGTTTTGGGGCAGAACTCAGCAG
CATCTGGCAGCGTGGACCCCAGGTTCCTTCCTGCTCCTGATCCAGAAGGATTTACCTCTT
------CTATTATATGAGGCAGAAGCTTTGTCCAGCCTGGCCTCAAAGGAAAGCTTGGCC
CTGGAGGTGGAGCAGCAGCTGGGCCTGGAGATCCAGAAGCTGACTGCACAGATCCAGCTC
CTGCCTGAAGAGTCACTAAGTCTCTTTTTTCAAGAATGTCATAAACAAGCCACACAGGAC
TTCGAACTCCACATGCCACGGGGTCGGTACTGGCRGCATCGTCTCTGTCCTGAACTTCCC
AGTATCCCTAGTGAGTATGCTGGGTTGGTGGTCCGCAGGGTACTGGAGCCTGTGTTGCAA
GGACTGCAAGGACTGCCACACCAAGCCCAGGCCCCTGCCCTCAGCCAGGCGCTGACTGCC
ATCCTGGGTGCCTGGCTTGACCACATCCTCACCCACGGGATCCGGTTCAGCCTGCAGGGG
GCGCTGCAGCTCAGACAAGACTTTGGAGTGGTCAGGGAGTTGCTGGAGGAGGAGCAGTGG
GGCCTGTCCCCAGAACTTCGCCAGACTCTGTTCACGCTCAGCATCTTCCAGCGGCTGGAC
GGGGCCCTGCTGTGTCTGTTGCAGCAGCCCCTGCCCAAGACTCAAGTCTACAGGGGGCCT
CCCTGTTGCTGTGCATGTAATGAGGTCCAGACCATGGAATTGCCCAGCAGCAGCCTCAAC
AGCCTGGAGAGCTTGGAGCCC---CCTCTTCGACCTGGAGCACTCCCAGCCCAGACAGCT
CAGCTGCTAAGCACACTGTGGGGAGAAGGA------------------------------
CCTAGCCCTGAGGCTTACCTGGTAGGAAATCAGCAGGCCTGGCTTGCCCTGAGGCAGCAC
CAG---CATCCCCGCAGGCACTTACCTTTTCTTTCCTGCCTGAGCACCAGTTCTGAATCC
>Minke|BACU010577
------------------------------------------------------------
ATGGCCCAAGCGTCTCGCTCTGGTGGCCTTCTGCCTCCGCTGGCTACCATGCCGCCGTTA
CGGGCGCAGCCCAGGGGCACTGAGGAGAAGCAGTGGCAGAGAAAGCGGGCAGGCGCTCTC
CGCCGGGACGTTCGTGGCTGGCTGCGGCTGCCGGCTGCCCGAAGCATC---------CCC
TGCCTGGACCCACGGCCCGGCGGAACTCCGAGAGGGCAGCCGTTGTGGGCGGTGCCGGCG
GACGCAGGAGAGCAC------------------CGTGAGGCTGGCGCTGTGGACTGGGGG
---------------CGGGAGCCGGCAGCTGGCGGCCCGACTCCTCCAGCGCTGCAGCGT
CTCCGGGCGGTGTTGCTGCGGCTGCACCACGAGCGGCAGGAGCTCCTCCAAGCCCAGGAC
TGCGCCCGCCACCTACAGGCGACCGTGCGCCTCCTGAGGATCCTGAGTCCTGGCGCTCCA
TCACCCGGCCAC------TTGCCTCAGCTGTGCCGCGACCTGCTGGCGCACCCTTCCGGA
GGCGCGGTCCTGCGAAGCGGCCTTCAGGAGACACCCGAGTCGCTACCC------CTGGCA
CGCTCCGTCGGACTAGCCGCCCAGCGCCTGGATGCTACTATGGAGATGCAGCTTCGGGCT
CTGGGCCAGGCGCCCGCCAGCCCGGGCCTATCGTCCCAAATCGCCGACCTGCTGCTGGCA
CTTCCCGCCTACCACCAGCTGCAAGGAAAAGCCTTGAGCTACGTTCCAGGGGCAGCGCGC
CCTTATCCCCCGGCCCATGTGCTCCGCCTCCTGGCGGGGGAGCGGGGTTGCCAGGTGGCA
GGTTGGCTGGATGAGGCGCTCAGGGGATCCGACTTGAGGGACCAGCTCCGCAGGCGGTGC
CAAGAGGAGCGGGAGCTGCTGCCAGGGCTACTGGGCCTGATGGGGGGCGTGACGGGTTCA
GCCAGCAGTGGACTGGGGCTTGGAGGGGCTGGGGCCCTGTGGAGCCAGTACTGGACCATG
CTGTGGGCAGCCTGTGCTCAGAGTCTGGACCTAAGTCTAGGACCCTGGAGGGACCCCACG
GCAGCGGCACAACAGCTGAGTCAGGCACTGGGTCAG------------------------
------------------------------------------------------------
---------------------------------------GGC---TTCTGCCAGGCCTTG
GGATCTGCTAGTGGA---AATCAGAGCAGCCTTCCC------------------TCCTCC
TCTCAAACCACTGAACTTTTACAACAGCTCTTCCCTCCTCTCTTGGATGCCCTTCGAGAA
CCCAGGTCAGGACTGCTCCTCTGCCGGCCTCCAGGT------------CCTGCCCCCCTT
TCCCTGGGGCTCTGTACCCTGCAGACCACCTTGCTCTGGTTTTGGGGCAGAACTCAGCAG
CATCTGGCAGCGTGGGCCCCAGGTTCCTTCCTGCTCCTGATCCAGAAGGATTTACCTCCT
------CTATTATGTGAGGCAGAAGCTTTGTCCAGCCTGGCCTCAGAGGAAAGCTTGGCC
CTGGAGGTGGAGCAGCAGCTGGGTCTGGAGATCCAGAAGCTGACTGCACAGATCCAGCTC
CTGCCTGAAGAGTCACTAAGTCTCTTTTTTCAAGAATGTCATAAACGAGCCACACAGGAC
TTCGAACTCCACATGCCACGGGGTCGGTACTGGCGGCATCGTCTCTGTCCTGAACTTCCC
AGTATCCCTAGTGAGTATGCTGGGTTGGTGGTCCGCAGGGTACTGGAGCCTGTGTTGCAA
GGACTGCAAGGACTGCCACACCAAGCCCAGGCCCCTGCCCTCAGCCAGGCGCTGACTGCC
ATCCTGGGTGCCTGGCTTGACCACATCCTCACCCACGGGATCCGGTTCAGCCTGCAGGGG
GCGCTGCAGCTCAGACAAGACTTTGGAGTGGTCAGGGAGTTGCTGGAGGAGGAGCAGTGG
GGCCTGTCCCCAGAACTTCGCCAGACTCTGTTCACGCTCAGCATCTTCCAGCGGCTGGAC
GGGGCCCTGCTGTGTCTGTTGCAGCAGCCCCTGCCCAAGACTCAAGTCCACAGGGGGCCT
CCCTGTTGCTGTGCATGTAATGAGGTCCAGACCATGGAATTGCCCAGCAGCAGCCTCAAC
AGCCTGGAGAGCTTGGAGCCC---CCTCTTCGACCTGGAGCACTCCCAGCCCAGACAGCT
CAGCTGCTAAGCACACTGTGGGGAGAAGGA------------------------------
CCTAGCCCTGAGGCTTACCTGGTAGGAAATCAGCAGGCCTGGCTTGCCCTGAGGCAGCAT
CAG---CATCCCCGCAGGCACTTACCTTTTCTTTCCTGCCTGCGCACCAGTTCTGAATCC
