# Supplementary material for: Insights into the Evolution of Longevity from the Bowhead Whale Genome
Source: Cell Rep. 2015 Jan 6;10(1):112–22. doi: 10.1016/j.celrep.2014.12.008 (PMC4536333; doi:10.1016/j.celrep.2014.12.008)
Supplement: Supplemental Folder 2. Species Used in the Analysis of Selective Pressure Variation, Single-Gene Orthologous Families Tested, Likelihood Ratio Tests, MAKER Parameters, and Full Assembly and Read Usage Data, Related to Experimental Procedures [file mmc3.zip › Tested SGOs/reciprocal_group_3629.2.fas]

>Gibbon|ENSNLEG00000003428|ENSNLET00000004418
------------------------------------------------------------
------------------------------------------------------------
------------ATGCCC---------------------------CCAAGTCCTCTCTTA
AAAGGCTGTGCCGAGGGCTGGCCAGTGAGGCTCGGCCCGGGGAAAGTGAAAGTTTGCCTG
GGTCCTTTCGGCGCCAGAGCCGCTCTCCGCATCCCGGGACAGCGGCGCGGCCCTCGGCCG
GGGCGCCCACTCCGCAGCGGCCAGCGAGCGAGCGAGCGAGCGAGGGCGGCCGACGCGCCC
GGCCGGGACCCAGCTGCCCGTATGACCGCGCCAGGCGCCGCCGGGCGCTGCCCTCCCACG
ACATGGCTGGGCTCCCTGCTGTTGTTGGTCTGTCTCCTGGCGAGCAGGAGTATCACCGAG
GAGGTGTCGGAGTACTGTAGCCACATGATTGGGACTGGACACCTGCAGTCTCTGCAGCGG
CTGATTGACAGTCAGATGGAGACCTCGTGCCAAATTACCTTTGAGTTTGTAGACCAGGAA
CAGTTGAAAGATCCGGTGTGCTACCTTAAGAAGGCATTTCTCTTGGTACAAGACATAATG
GAGGACACCATGCGCTTCAGAGATAACACCCCCAATGCCATCGCCATTGTGCAGCTGCAG
GAACTCTCTTTGAGGCTGAAG---AGC------TGCTTCACCAAGGATTATGAAGAGCAT
GACAAGGCCTGCGTCCGAACTTTCTATGAGACACCTCTCCAGTTGCTGGAGAAGGTCAAG
AATGTCTTTAATGAAACAAAGAATCTCCTTGACAAGGACTGGAATATTTTCAGCAAGAAC
TGCAACAACAGCTTTGCTGAATGCTCCAGCCAAGATGTGGTGACCAAGCCTGATTGCAAC
TGCCTGTACCCCAAAGCCATCCCTAGCAGTGACCCAGCCTCTGTCTCCCCTCATCAGCCC
CTCGCCCCCTCCATGGCCCCTGTGGCTGGCTTGACCTGGGAGGACTCTGAGGGAACTGAG
GGCAGCTCCCTCTTGCCTGGTGAGCAGCCCCTGCACACAGTG------GATCCAGGCAGT
GCCAAGCAGCGGCCACCCAGGAGCACCTGCCAGAGCCTTGAGCCGCCAGAGACCCCGGTT
------------------------GTC---------------AAGGACAGCACCATCGGT
GGCTCACCACAGCCTCGCCCCTCTGTCGGGGCC------------------------TTC
------------AACCCTGGGATGGAGGATATTCTTGACTCT------------------
---------------GCAATGGGCACTAAT------TGGGTCCCA---GAAGAAGCCTCT
GGAGAGGCCACTGAG---ATTCCCGTACCCCAAGGGACAGAGCTTTCCCCCTCCAGGCCA
GGAGGGGGCAGCATGCAGACAGAGCCC---GCCAGACCCAGCAACTTCCTCTCAGCATCT
TCTCCACTCCCTGCATCAGCAAAGCGCCAACAGCCGGCAGATTTAACTGGTACCGCCTTG
CCCAGGGTGGGCCCCGTGAGGCCCACTGGCCAGGACTGGAATCACACCCCCCAGAAGACA
GACCATCCATCTGCCCTGCTCAGAGACCCCCCGGAGCCAGGCTCTCCCAGGATCTCATCA
CCGCGCCCCCAAGGCCTCAGCAACCCCTCCACCCTCTCTGCTCAGCCACAGCTTTCCAGA
AGCCACTCCTCGGGCAACATGCTGCCCCTTGGGGAGCTGGAGGGCAGGAGGAGCACCAGG
GATCGGAGGAGCCCCGCA------------GAGCCAGAAGGAGGACCA---GCAAGTGAA
GGGGCAGCCAGGCCCCTGGCC---------------------------------------
---------------------------------------------------------CGT
TTTAACTCCGTTCCTTTGACTGACACAGGCCATGAGAGGCAGCCCGAGGGATCCTCC---
---AGCTCGCAGCTCCAGGACTCTGTCTTCCACCTGCTGGTGCCCAGTGTCATCCTGGTC
TTGCTGGCCGTCGGAGGCCTCTTGTTCTACAGGTGGAGGCGG------CGGAGCCGTCAA
GAGCCTCAGAGAGCGGATTCTCCCTTGGAGCAGCCAGAGGGC---CGCCCCCTGACTCAG
GAT---GACAGACAGGTGGAACTGCCAGTG
>Gorilla|ENSGGOG00000016212|ENSGGOT00000016266
AGTGAGACCTGGGGAGAA------------------------------------------
------------------------------------------------------------
------------ATGACA---------------------------CCCTCTCTG------
------------------------------------------------------------
------------------------------------------------------------
------------------------------------------------------------
------------------------------------------------------TCACAG
ACATGGCTGGGCTCCCTGCTGTTGTTGGTCTGTCTCCTGGCGAGCAGGAGTATCACCGAG
GAGGTGTCGGAGTACTGTAGCCACATGATTGGGAGTGGACACCTGCAGTCTCTGCAGCGG
CTGATTGACAGTCAGATGGAGACCTCGTGCCAAATTACCTTTGAGTTTGTAGACCAGGAA
CAGTTGAAAGATCCAGTGTGCTACCTTAAGAAGGCATTTCTCCTGGTACAAGACATAATG
GAGGACACCATGCGCTTCAGAGATAACACCCCCAATGCCATCGCCATTGTGCAGCTGCAG
GAACTGTCTTTGAGGCTGAAG---AGC------TGCTTCACCAAGGATTATGAAGAGCAT
GACAAGGCCTGCGTCCGAACTTTCTATGAGACACCTCTCCAGTTGCTGGAGAAGGTCAAG
AATGTCTTTAATGAAACAAAGAATCTCCTTGACAAGGACTGGAATATTTTCAGCAAGAAC
TGCAACAACAGCTTTGCTGAATGCTCCAGCCAAGATGTGGTGACCAAGCCTGATTGCAAC
TGCCTGTACCCCAAAGCCATCCCTAGCAGTGACCCGGCCTCTGTCTCCCCTCATCAGCCC
CTCGCCCCTTCTGTGGCCCCTGTGGCTGGCTTGACCTGGGAGGACTCTGAGGGAACTGAG
GGCAGCTCCCTCTTGCCTGGTGAGCAGCCCCTGCACACAGTG------GATCCAGGCAGT
GCCAAGCAGCGGCCACCCAGGAGCACCTGCCAGAGCCTTGAGCCGCCAGAGACCCCAGTT
------------------------GTC---------------AAGGACAGCACCATCGGT
GGCTCACCACAGCCTCGCCCCTCTGTCGGGGCC------------------------TTC
------------AACCCCGGGATGGAGGATATTCTTGACTCT------------------
---------------GCAGTGGGCACTAGT------TGGGTCCCA---GAAGAAGCCTCT
GGAGAGGCCAGTGAG---ATTCCCGTACCCCAAGGGACAGAGCTTTCCCCCTCCAGGCCA
GGAGGGGGCAGCATGCAGACAGAGCCC---GCCAGACCCAGCAACTTCCTCTCAGCATCT
TCTCCACTCCCTGCATCAGCAAAGGGCCAACAGCCGGCAGATGTAACTGGTACCGCCTTG
CCCAGGGTGGGCCCCGTGAGGCCCACTGGCCAGGACTGGAATCACACCCCCCAGAAGACA
GACCATCCATCTGCCCTGCTCAGAGACCCTCCGGAGCCAGGCTCTCCCAGGATCTCATCA
CTGCGCCCCCAGGGCCTCAGCAACCCCTCCACCCTCTCTGCTCAGCCACAGCTTTCCAGA
AGCCACTCCTCGGGCAGCGTGCTGCCCCTTGGGGAGCTGGAGGGCAGGAGGAGCACCAGG
GATCGGAGGAGCCCCGCA------------GAGCCAGAAGGAGGACCA---GCAAGTGAA
GGGGCAGCCAGGCCCCTGCCC---------------------------------------
---------------------------------------------------------CGT
TTTAACTCCGTTCCTTTGACTGACACAGGCCATGAGAGGCAGTCCGAGGGATCCTCC---
---AGCCCGCAGCTCCAGGAGTCTGTCTTCCACCTGCTGGTGCCCAGTGTCATCCTGGTC
TTGCTGGCCGTCGGAGGCCTCTTGTTCTACAGGTGGAGGCGG------CGGAGCCATCAA
GAGCCTCAGAGAGCGGATTCTCCCTTGGAGCAGCCAGAGGGC---AGCCCCCTGACTCAG
GAT---GACAGACAGGTGGAACTGCCAGTG
>Guinea_Pig|ENSCPOG00000003815|ENSCPOT00000003859
------------------------------------------------------------
------------------------------------------------------------
------------ATGACCGCGCGAGGCGCCACCGGCCGCTGCCCTTCCATGGCA------
------------------------------------------------------------
------------------------------------------------------------
------------------------------------------------------------
------------------------------------------------------------
---TGGCTGTGCCCCTGGCTGCTGCTGGTGTTACCCCTGGTGAGCAGGAGTATTGCCGAG
GAGATATCAGAGCACTGCAGCCACATGATTGGGAATGGACATCTGCAGGCCCTGCAGCAC
CTAATTGACAGTCAGATGGAGACTTCGTGCCACATTACCTTTGAGTTTGCAGATGAGGAG
CAGTTGAAAGACCCTGTGTGCTATCTTAAGAAGGCATTTCTCCTGGTGGACGACATAATG
GAGGACACCATGCGCTTCAGAGATGAAACTCCTAATGCCAAGGCCATCATCCAGCTGCAG
ACACTGTCTGTGAGACTGAAG---AGC------TGCTTCACCAAGGATTATGAAAAGCAG
GATAAGGCCTGTGTCCGAACTTTTTATGAGACTCCCCTCCAGTTGATGGAAAAGATCAAG
AATGTCTTCAATGAAACAAAAAATCTCCTTGAAGAGGACTGGAAGATTTTCACCAAGAAC
TGCAGTGACAGTTTTGCTAAGTGCTCCAGCCCAGATGTGGTGACCAAGCCTGATTGCAAC
TGCCTGTACCCCAAAGCCACCCCTAGCAGTGACCTGGCCTCTGTCTCCCCTCACCAGCCC
TTCATCCCCTCCAAGGTCCCTAAGACTGGCTTGACTTGGGCTGATTCTGAGGGGACAGAG
GGCAGGTCCCTCTTGCCCAACAAGCAGCTCCTTCACACAGTG------GACCCAGGCACT
GCAAAACATCGACCACCCAGGAGCACCTGCCAGAGCCTCGAGTCACCAGAGACACCAGGC
------------------------CTC---------------GAGGACAGACCTACTGGA
GGTTCACCACAGCCTCATCCTTCTGCCAGGACC------------------------CCC
------------GGCTCTGGGGTGAAAGGCATTCTTGACTCT------------------
---------------GGACTGGACACTGCC------TGGGCCTTG---GAAGAGGCCTCT
GGTGAGGCTAGTGAG---GGTCCCGTACCTCAAGGGGCAGAGTTTTCCCTCTCCAGGCCA
GAAGAGGGCAGCATCCAGGTACAACAG---GCCATACCCAACAACCTCCTCTCGGCATCT
TCTATGCTCCCA---ACAACCGAGGACCAACAGCCA------------------CCCTTG
CCTGAGGTGGACCCTGTGAGATCCACTGGCCAGGCCAAGCATGATGTTCTTGAGAAGACA
GACCATGCATCTCTCCTGCCCACAGAGGGTGAGGAGACAGGCTCTACCCAGACCTCGTCA
CTTCGACCCCAAGGCCTCAGCAATCCTGCCACCCTTTCTGCTCAGCCACAGCTTCCTGGA
AGCCACTCCTGGGGAATTGTGCTGCCCCTTAGAGAGCTGGAGGGCAAGAGGATCACCAGG
AACCGGAGGAGCCCTGCA------------GAGCTGGAAGGAGGACAA---GCGAGCAAG
GGGGTAGCCAGGCCCCTGGCC---------------------------------------
---------------------------------------------------------TCT
TTTAACTCCGTTCCTTTGACTGACACAGGCCATGAGAGGCAGTCTGAGAGAACCCTC---
---AACCCCCAGCTCCCTGGGTTCGTCTTCTACCTGCTGGTGTCCAGCGTCATCCTGGTC
TTGCTGGCCGTTGGTGGCCTGCTGTTCTACAGGCGGAGGCGG------AGGAATCATCAA
GAGCCTCTGACAGTGGATTCTCTCATAAGGCTCCCAGACAGC---AGCTCCATGATCCCG
GATGAGGACAGACAGGCGGAACTGCCAGTA
>Horse|ENSECAG00000017715|ENSECAT00000018749
------------------------------------------------------------
------------------------------------------------------------
------------------------------------------------------------
------------------------------------------------------------
------------------------------------------------------------
------------------------------------------------------------
------------------------------------------------------------
------------------------------------------------------------
------------------------------------------------------------
---ATTGACAGTCAGATGGAGTCCTTGTGCGAAATTTCCTTTCGGTTTGTAGACCCAGAC
CAGTTGAAAGATCCCGTGTGTTACCTTAAGAAGGCATTTCCCCTGGTGCAAGACATAATG
GAGGACACCATGCGCTTCAAAGACAACACCCACAATGCCAATGTCACCATGCAGCTCCAG
GAACTCTCTCTGAGGCTGAAG---AGC------TGCTTCACCAAGGACTATGAAGAGCAG
GACAAGGCCTGCATCCGAACTTTCAAAGAGACACCCCTCCAGTTGCTGGCAAAGATCAAG
AACGTCTTTAATGAAATAAAGAATCTCCTTAAAAATGACTGGAACATTTTCAGCAAGAAC
TGCAGCAATGACTATGCTAACTGCCCCAGC------------------------------
------------------------------------------------------------
------------------------------------------------------------
------------------------------------------------------------
------------------------------------------------------------
------------------------------------------------------------
------------------------------------------------------------
------------------------------------------------------------
------------------------------------------------------------
------------------------------------------------------------
------------------------------------------------------------
------------------------------------------------------------
------------------------------------------------------------
------------------------------------------------------------
------------------------------------------------------------
------------------------------------------------------------
------------------------------------------------------------
------------------------------------------------------------
------------------------------------------------------------
------------------------CCAGGCCATGAGACGAAGCACGTGGGACCTGCT---
---GACCCCCAGCTCCCCGGGTTTGTCTTCCGCCTGCTGGTGCCCAGCATCATCCTGGTC
CTGCTGGCCGTCGGAGGCCTCCTGTTCTACAGGCGGAGGCGG------CGGAGCCATCAA
GAGCTTCAGACAGTGGATGTCCCCATGGAGCGACTAGAGGAC---AGCCCCCTGACCCAG
GATGAGGACAGACAGGTGGAGCTGCCAGTA
>Mouse|ENSMUSG00000014599|ENSMUST00000014743
------------------------------------------------------------
------------------------------------------------------------
------------ATGACCGCGCGGGGCGCCGCGGGGCGCTGCCCTTCTTCGACA------
------------------------------------------------------------
------------------------------------------------------------
------------------------------------------------------------
------------------------------------------------------------
---TGGCTGGGCTCCCGGCTGCTGCTGGTCTGTCTCCTCATGAGCAGGAGTATTGCCAAG
GAGGTGTCAGAACACTGTAGCCACATGATTGGGAATGGACACCTGAAGGTCCTGCAGCAG
TTGATCGACAGTCAAATGGAGACTTCATGCCAGATTGCCTTTGAATTTGTAGACCAGGAA
CAGCTGGATGATCCTGTTTGCTACCTAAAGAAGGCCTTTTTTCTGGTACAAGACATAATA
GATGAGACCATGCGCTTTAAAGACAACACCCCCAATGCTAACGCCACCGAGAGGCTCCAG
GAACTCTCCAATAACCTGAAC---AGC------TGCTTCACCAAGGACTATGAGGAGCAG
AACAAGGCCTGTGTCCGAACTTTCCATGAGACTCCTCTCCAGCTGCTGGAGAAGATCAAG
AACTTCTTTAATGAAACAAAGAATCTCCTTGAAAAGGACTGGAACATTTTTACCAAGAAC
TGCAACAACAGCTTTGCTAAGTGCTCTAGCCGAGATGTGGTGACCAAGCCTGATTGCAAC
TGCCTGTACCCTAAAGCCACCCCTAGCAGTGACCCGGCCTCTGCCTCCCCTCACCAGCCC
CCCGCCCCCTCCATGGCCCCTCTGGCTGGCTTGGCTTGGGATGATTCTCAGAGGACAGAG
GGCAGCTCCCTCTTGCCCAGTGAGCTTCCCCTTCGCATAGAG------GACCCAGGCAGT
GCCAAGCAGCGACCACCCAGGAGTACCTGCCAGACCCTCGAGTCAACAGAGCAACCAAAC
------------------------CATGGGGACAGACTCACTGAGGAC------------
------TCACAACCTCATCCTTCTGCGGGGGGG------------------------CCC
------------GTCCCTGGGGTGGAAGACATTCTTGAATCT------------------
---------------TCACTGGGCACTAAC------TGGGTCCTA---GAAGAAGCTTCT
GGAGAGGCTAGTGAG---GGATTTTTGACCCAGGAAGCAAAGTTTTCCCCCTCCACGCCT
GTAGGGGGCAGCATCCAGGCAGAGACT---GACAGACCCAGGGCCCTC---TCAGCATCT
---CCATTCCCTAAATCAACAGAGGACCAAAAGCCAGTGGATATAACAGACAGGCCGTTG
ACAGAGGTGAACCCTATGAGACCCATTGGCCAGACACAGAATAATACTCCTGAGAAGACT
GATGGTACATCCACGCTGCGTGAAGACCACCAGGAGCCAGGCTCTCCCCATATTGCGACA
CCGAATCCCCAACGAGTCAGCAACTCAGCCACCCCCGTTGCTCAGTTACTGCTTCCCAAA
AGCCACTCTTGGGGCATTGTGCTGCCCCTTGGGGAGCTTGAGGGCAAGAGAAGTACCAGG
GATCGAAGGAGCCCCGCA------------GAGCTGGAAGGAGGATCA---GCAAGTGAG
GGGGCAGCCAGGCCTGTGGCC---------------------------------------
---------------------------------------------------------CGT
TTTAATTCCATTCCTTTGACTGACACAGGCCATGTGGAGCAGCATGAGGGATCCTCT---
---GACCCCCAGATCCCTGAGTCTGTCTTCCACCTGCTGGTGCCGGGCATCATCCTAGTC
TTGCTGACTGTTGGGGGCCTCCTGTTCTACAAGTGGAAGTGG------AGGAGCCATCGA
GACCCTCAGACATTGGATTCTTCTGTGGGGCGACCAGAGGAC---AGCTCCCTGACCCAG
GATGAGGACAGACAGGTGGAACTGCCAGTA
>Opossum|ENSMODG00000001827|ENSMODT00000030638
------------------------------------------------------------
------------------------------------------------------------
------------------------------------------------------------
------------------------------------------------------------
------------------------------------------------------------
------------------------------------------------------------
------------------------------------------------------------
------------------------------------------------------------
------------------------------------------------------------
------------------------------------------------------------
------AACGATTCCATCTGCTACCTTAAGAAGGCGTTTCCCCTGATCCAGGACATTTTT
TATGAAATCATTCGTTTCAAGGACAATACCTACAATGGCAAGACCTTCAAAAAGCTGTAC
GAGCTCTATGTGAGACTGAGG---GATCATGAGTGTGTCAACAGGAAGCATGAGAAGAGA
GATGAGGCCTGTGTTAGGACCTTCAATAACACCCCCGTCAAGATACTGGAAAAGATTCAG
CATGTCTTTGTAGAAACCAAGAGGCTCCTTTCAGAGGACTGGCACAAATTTGACCAAGAT
TGCACGAAAGACTTTAACAAATGTGTCAGCTCAGATGTGGTGACCAAGCCTGATTGCAAC
TGCCTGTCCCCCAGAACCACCCCTAGCAGTAAGCTGGCCTCTGTCCCCATCCATAGCTCC
CTCTCTCCCTCCACAGCCCCAGTGGCCGACTTGGCCTGGGGAGACTCTGAGGGGACAGAG
GGCAACCCCTTCCTGCCCAGTGACCTGCCACCTCAAACAACA------GCCCAGGGCAGT
GCCAGGCGCCGAGTCCCCCGGAGCACCTGTGGAAGCGTGGAGTCAATGGAGACTGCGGGC
---------------ACGCTCTCTGCT---------------TCCCAGTCCCTGGTGGGA
TCTGAGATGGAGCCTGGGAGCAACAAGTCTCCC------------------------CCT
GACTTGTCCGATTCCCCTAGGATGAAAGGCTTTCTCAACTCT------------------
---------------GCACTCGACACTGAC------TCAGCAATAGGGGATGACGCCTCA
GGTGATGTCAGCCCT---GGGTCT------CGAGAAACAGAGGCTCCCCTTTTCCTGTTG
GGAGGGGGACCTATCCAGACAGGGACT---GCAGATCCAGATGAGCTTCTCGCCACTCCC
---TCGACGCCTGTTCTTGCCCAGGGACTGCTG---GCCCAAGTGAGGAATGACCACCTA
CAGGATGAGGGCAGTAAGCCACTGGCTGGCCAGGCCAGAGATTATTCATCAGAGGAGATG
GATGGA------------------GGTATCCAGGGCCTGGGCTCACCCACTACTCAGCCG
CTGCACTCTGAGGAAACCCAGGGCATCTCCAGCCTTCCCGCTCAGCCTGGTTTCCCC---
---------TGGGGCAGTCCCCCACCCCAAGAGGAGCTGGAGGGCAAGAAAAGAACTAGG
GTCCGGAGGAGCACTGCC------------GAGCTGGAAGGAGGAAGA---GGAGGCCAA
GGTTTGGAGAGAGACCAGAGC---------------------------------------
---------------------------------------CCAGGCGGGGCCCCCAAGCCC
TTTAACTCGCTTCCTTTGACTGACACAGGCCCCAAGAGGCAGAATGTGGGAAGCCCT---
---CCCCTTCAGTCCCAGGGTTATGTCTCCTATGTACTGGGATCCAGCATCCTCCTGGTT
CTAATAGCAGTGGGCGGCCTCCTGTTCTACAGACAGAGGCAGGCAGTTAGGAGACTCCGA
GACAGCAGGGAACTTGATAACAATGGAGACAAAGAAGAAGCAGTTGGCCCCCTGAATCAG
GAAGAGGACAGACAGGTGGAGTTGCCAGTG
>Orangutan|ENSPPYG00000001059|ENSPPYT00000001271
------------------ATGCTGTATCCGGAGGTAAGGGGCAGAGCCTGTAGCATTGTA
GATATGAGGCCTTTGTTTTTCTGCTGTGAGCAGGGCATGGGGATAACTGGGGAGAGTGAG
ACCTGGGGAGAAATGACA---------------------------CCCTCTCTG------
------------------------------------------------------------
------------------------------------------------------------
------------------------------------------------------------
------------------------------------------------------TCACAG
ACATGGCTGGGCTCCCTGCTGTTGTTGGTCTGTCTCCTGGCGAGCAGGAGTGTCACCGAG
GAGGTGTCGGAGTACTGTAGCCACATGATTGGGAGTGGACACCTGCAGTCTCTGCAGCGG
CTGATTGACAGTCAGATGGAGACCTCGTGCCAAATTACCTTTGAGTTTGTAGACCAGGAA
CAGTTGAAAGATCCGGTGTGCTACCTTAAGAAGGCATTTCTCCTGGTACAAGACATAATG
GAGGACACCATGCGCTTCAGAGATAACACCCCCAATGCCATCGCCATTGTGCAGCTGCAG
GAACTCTCTTTGAGGCTGAAG---AGC------TGCTTCACCAAGGATTATGAAGAGCAT
GACAAGGCCTGCATCCGAACTTTCTATGAGACACCTCTCCAGTTGCTGGAGAAGGTCAAG
AATGTCTTTAATGAAACAAAGAATCTCCTTGACAAGGACTGGAATATTTTCAGCAAGAAC
TGCAACAACAGCTTTGCTGAATGCTCCAGCCAAGATGTGGTGACCAAGCCTGATTGCAAC
TGCCTGTACCCCAAAGCCATCCCTAGCAGTGACCCGGCCTCTGTCTCCCCTCATCAGCCC
CTCGCCCCCTCCATGGCCCCTGTGGCTGGCTTGACCTGGGAGGACTCTGAGGGAACTGAG
GGCAGCTCCCTCTTGCCTGGTGAGCAGCCCCTGCACATGGTG------GATCCAGGCAGT
GCCAAGCAGCGGCCACCCAGGAGCACCTGCCAGAGCCTTGAGCCGCCAGAGACCCCAGTT
------------------------GTC---------------AAGGACAGCACCATCGGT
GGCTCACCACAGCCTCGCCCCTCTGTCCGGGCC------------------------TTC
------------AACCCCGGGATGGAGGATGTTCTCGACTCT------------------
---------------GCAATGGGCACTAAT------TGGGTCCCA---GAAGAAGCCTCT
GGAGAGGCCAGTGAG---ATTCCCGTACCCCAAGGGACAGAGCTTTCCCCCTCCAGGCCA
GGAGAGGGCAGCATGCAGACAGAGCCC---GCCAGACCCAGCAACTTCCTCTCAGCATCT
TCTCCACTCCCTGAATCAGCAAAGGGCCAACAGCCGGCAGATGTAACTGGTACCGCCTTG
CCCAGGGTGGGCCCCGTGAGGCCCACTGGCCAGGACTGGAATCACACCCCCCAGAAGACA
GACCATCCATCTGCCCTGCTCAGAGACCCCCCGGAGCCAGGCTTTCCCAGGATCTCATCA
CCGCGCCCCCAAGGCCTCAGCAACCCCTCCACCCTCTCTGCTCAGCCACAGCTTTCCAGA
AGCCACTCCTCGGGCAGCGTGCTGCCCCTTGGGGAGCTGGAGGGCAGAAGGAGTACCAGG
GATCGGAGGAGCCCCTCA------------GAGCCAGAAGGAGGACCA---GCAAGTGAA
GGGGCAGCCAGGCCCCTGGCC---------------------------------------
---------------------------------------------------------CGT
TTTAACTCCGTTCCTTTGACTGACACAGGCCATGAGAGGCAGCCCGAGGGATCCTCC---
---AGCCTGCAGCTCCAGGAGTCTGTCTTCCACCTGCTGGTGCCCAGTGTCATCCTGGTC
TTGCTGGCCGTCGGAGGCCTCTTGTTCTACAGGTGGAGGCGG------CGGAGCCGTCAA
GAGCCTCAGAGAGCGGATTCTCCCTTGGAGCAGCCAGAGGGC---AGCCCCCTGACTCAG
GAT---GACAGACAGGTGGAACTGCCAGTG
>Platypus|ENSOANG00000006943|ENSOANT00000011059
------------------------------------------------------------
------------------------------------------------------------
------------------------------------------------------------
------------------------------------------------------------
------------------------------------------------------------
------------------------------------------------------------
------------------------------------------------------------
------------------------------------------------------------
---ATGGCCAAGAACTGCAAGCACGTCATCGGGGCTGGCCACCTGAAGGATCTACAGCAG
CTGATTGACAGCCAGATGGAGTCTTCCTGCCAGATGTCCTTCGAGTTTGCCGACCGGGAC
CAGCAGAAAGACCCTGTCTGCTACCTGAAGAAGGCTGTCCTCTCGCTGGAAGACATCCTG
GAGGAGAACATGCAGTTCAAGCCCAACTCTCTCAATGCCAACATCACTCAGTCACTGCAG
GAGCTTCAGCTGCGGCTCATGATGTCA------TGTGATATCAAGAAGGACAAGGAGCAC
AGCAAGGCCTGTGTGAAGACTTTCTACAAGACCCCCCTGCAAATGCTGGTAATGGTCAAA
GATGTCTTTGAGGAAACTAAGAAGCTCCTGGAGAGTGATGCCGATGCCTTTGTCAAAGAC
TGCAGCTCTAGTTTCACCCAGTGCAACCAGCCCGATGTAGTGACTGAGCCAGCCTGCAGC
TGCCCAACCCCCAGAGCCACCCTTAGCGGGGAACTGGCCGCTGCCCCAACC---------
CTCTTGCCCACCGCAGCCCAGCCAGGCAGCTTGGCTGGGGTGGGCCCTGAGGAGACAGAG
GCTTCCAGTTTCTTCCCCAGGCACATGCCTGACCCTTCCCAC------CTTCCCATCATG
TCACGAAGAGAAGCCGCCCAACATGTTTGTGAAAACACTGGTCCAGCTGAGACTGAGGGC
CCCGATGGAGGCTCCACCCTCCCTGCC---------------TCCTCCTTACCAGCAGGA
TCGCCCACACGGCCATCACCCACAGGATCCCCCGGGCAGAGTCTGGCGGTCCCAGATGCC
------------TCTCCTGAATCTGAAGACCCTTCTGACTCCATGATAAGCTATGTGTCC
TTGGCTCATGGGGAGACACTAGGGAATGTGGGTTTCTGGGACCCTGGGGACACAGGTTCC
CAGGACCCCCGGGATGTGGGCTAC------CAGAGAGTCATGGTTGGGCCTACTTTGCCA
GGAGTGGGCCCCAGGCCAGTGAGCACC---GCTGGACTTGATGAGCGCCTCCCTGCCTCA
GCATCT------TCCACCACTGACTGGAGAGCCCCGGCTGGAGACACTGGTGGTGCCTGG
TTGGTGATGGACAGTGCCCCGTCCAAAGGGGAA---------------------------
GATGGCCTGGCCTCCTCCCCGGAAAGCCGCTCTGACCCAGCCTACCATGGCAACCTGCAG
TTGCGCCCTGAGGAGCCGGTCAGCCCA---------------------------CCCAGA
AGCTTCCTTAGGGGTACTCCAGAGCCCCGCAATCAGCCACAGGGGCAGAAGAGCACCAGG
GAGCGACGGAGCACCCCCCAGATCAGAGGCGAAACTGAGGGAGGAAGAGGAGGAGGCCGA
GGAGTGGACAGAGGCCAGAGG---------------------------------------
---------------------------------------GTGGCTGGTCCCAACCCGGAC
TTTAACGGGTTTCCTTTGACTGACACAGGCCACAAGGAGCAAAGACTGGGTCCCCCC---
---GAC------CTACCAGGTCTCGTGTTCTACCTGCTGGTGCCCAGTGTCATCTTGGTC
CTGTTGGCAGTGGGAGGCCTCCTCTTCTACCTGCAGAGGCAT------CGGACTCTGCGG
GAGTTGCGGGCTGTACCGATTCGTATGGAACAGCCTGAGATC---AGCCCCCTGAACCAG
GAAGAGGACAGACGGGTGGAGCTGCCAGTA
>Rabbit|ENSOCUG00000025029|ENSOCUT00000030714
------------------------------------------------------------
------------------------------------------------------------
------------ATGACG------------------CCCTCTCTGTCTCAGACA------
------------------------------------------------------------
------------------------------------------------------------
------------------------------------------------------------
------------------------------------------------------------
---TGGCTGGGCCCCTGGATGCTGCTGGCCTGTCTCCTGGCGAGCAGGAGTGTCGCCGAG
GTGGTGTCTGAGCACTGCAGCCACATCATCGGGAACGGGCACCTGCAGTCCCTACAGCAG
CTGATTGACAGTCAAATGGAGACCTCATGCCACATTGCCTTTGAGTTTGTGGACCAGGAG
CAGTTGAAGGATCCCGTGTGCTACTTGAAGAAGGCCTTCTTCCTGGTGGAAGACATCATG
GAGGACACCCTGCGCTTCAAGCACAGCACGCCCAACGCCAAGGCCATCCTGCAGCTCCAG
GAACTCTCGCTCAGGCTCAGG---GGC------TGCTTCACCAAGGATCATGAAGAGGAC
AACAAGACCTGTGTCCGAACTTTCTATGAGACTCCACTCCAGTTGCTGGAGAAGATCAAG
AATGTCTTTAACGAAACAAAGAATCTCCTTAAAGAGGACTGGAATATTTTCAGCAAGAAC
TGCAACAACAGCTTTGCTAAATGCTCCAGCCAAGATGTGGTGACCAAGCCTGATTGCAAC
TGCCTGTACCCCAAAGCCACCCCTAACAGTGACCTGGCC------TCCCCTCGCCAGCCC
CTTGACCCCTCTACAGCCCCCATGGCTGGCTTGGCCTGGGCCGACGCTGAGGGGACACAG
GGCAACCCCCTCTTGCCCAGTGAGCAGGCCCCTGGCACAGTG------GACCCAGGCAGC
GCCAAGCAGCGACCACCCAGGAGCACCTGCCAGAGCCTTGAGTCGCCAGAGACCACCGGC
------------------------GTG---------------GAGGACAGCCCCCCAGGC
CGCTCCTTGCAGCCTCGCCCTGCCGTCGGGGCC------------------------CCC
------------ACACCTGGGGTGGAGGCCATTCTGGACCCT------------------
---------------GCCATGGACACTCTC------TGGGCCCTG---GAAGAGGCCTCT
GGAAACACTGGCGAG---GGCCCTGTCCCT---GGGCCGGAA------------------
---GGGAACAGCGTCCAGGCCGAGGGC---GCCAGACCCAGCAACCTCCTGACAGCGTCT
TCAGCACTTGCTGCGCCAGCAGAGGCT---------------GCGACCGGCACCGCCCCA
CCCAGGGTGGGCTCAGTGAGGCCCCAGGGCCTGGTTTGGAGCCACAGCCCTGAGAAGACC
CACAGGCCACCTGCCCTGCCTCCAAACCACCAGAAGCCAGGCTCTCTCGGGGCCTTGCTG
CGACGCCTCCAGGGCCCCAGCCAGTTCACCGTGCCCGCCACTCAGCCAAGGCTTCCCAGG
AGCCACCCATGGGCTGGCCTAGCACTCCGCAGGGAGCTGGAGGGCAGAAGGAGCACCAGG
GACCGGAGGAGCCTGAGA------------GAGCTGGATGGTGCAGAGCGTGCAAGCGAG
GGGGCTGCCCAGGCCCTAGCT---------------------------------------
---------------------------------------------------------CCT
TTTAATTCCCTTCCTTTGACTGACACAGGCCATGAGAGGCAGCACACAGGACCCTCT---
---GACCCCCTGCTGCCCGGCTTTGCCTTCCGCCTGCTGGTGCCCAGCATCATCCTGGTC
TTGTTGGCCGTTGGGGGTCTCCTGTTCTACAGGCGGAGGCGG------CGGAGCCATCAA
GAGAGTCCAGCCACGGATTCTCCCATGGCGCCGCCAGAGGGC---AGCCTCCTGACCCAG
AATGAGGACAGACAGGTGGACTTGCCAGTG
>Rat|ENSRNOG00000018659|ENSRNOT00000025222
------------------------------------------------------------
------------------------------------------------------------
------------ATGACCGCGCGGGGCGCCGCGGGGCGCTGCCCTTCTTCGACA------
------------------------------------------------------------
------------------------------------------------------------
------------------------------------------------------------
------------------------------------------------------------
---TGGATGGGCTCCCGGCTGCTGCTGGTCTGTCTCCTCGTGAGCAGGAGTGTTGCC---
GAGGTGTCGGAGCACTGTAGCCACATGATTGGGAATGGACACCTACAGATTTTGCAGCAG
TTGATCGACAGCCAAATGGAGACTGCATGCCTGATCGAATATAAATTTGTAGACCAGGAA
CAGCTGGACGATCCCGTTTGCTACCTAAAGAAGGCCTTTGTTTTGGTACAAGTCATAATC
GAGGAAACCATGCGCTTTAAAGACAACACCCCCAACGCCAACGCCACCGAGAGGCTACAG
GAACTCTCTATGAAACTGAAC---AGC------TGCTTTATCAAGGACTATAAGGAACAG
AACGAGGCCTGTGTCCAAACTTACAAAGAGAGTCCTCTCCGGTTGCTGGAGAAAATCAAG
AATTTCTTTAACGAAACAAAGAATTTCCTTGAAAAGGACTGGAATATTTTTAGCAAGAAC
TGCAATGACAGCTTTGCTAAATGCTCTAGCAGAGATGTGGTGACCAAGCCTGATTGCAAC
TGCCTGTACCCTAAAGCCACCCCTAGCAGCGACCTGGCCTCTGCCTCCCCTCACCAGCCC
CCTGCCCCCTCCATGGCCCCTCTGGCTGACTTGGCTTGGGATGATTCTCAGAGGACAGAG
GGAAGCTCCCTCTTGCCCAGTGATCTGCCTCTTCGCATAGAG------GACCCAGGCAGT
GCTAAGCAGCGACCGCCCAGGAGTACCTGCCAGACCCTCGAGTCAACAGAGCAACCAAAT
------------------------CAC---------------GAGGAC------------
------CCACAACCTCATCCTTCTGCGGGGGCC------------------------CCC
------------ATCCCTGGGGTGGAAGACATTATTGAATCT------------------
---------------TCAATGGGCACTAAC------TGGGTCTTA---GAAGAAGCTTCT
GGAGAGGCTAGTGAG---GGATTTTTGACCCAGGAAAGGAAGTTTTCCCCCTCCAATCCT
GTAGGGGGCAGCATCCAGGCAGAGACT---GACAGACCCTGGGCCCGC---TCAGCATCT
TCTCCATTCCCTAAATTAACAGAGGATCAACAGCCAACGAATATAACAGACACCCCGTTG
ACAGAGGTGAACCCTATGAGACCCACTGGCCAGACACTGAATAATACTCCTGAGAAGACG
GATGGTTCATCTACACTGCGCGAAGACCAGCAGGAGCCACGCTCTCCCCATTTTGCCACA
CTGAATCCCCAACGAGTCGGCAACTCAGCCACCCCCTATGCTAAGTTACTGCCTCCCAAA
AGCCACTCTTGGGGCATTGTACTGCCCCTTGGGGAGCTCGAGGGCAAGAAAAGTACTAGA
GATCGAAGGAGCCCCGCA------------GAGCTGAAAGGAGGACCA---GCAAGTGAG
GGGGCAGCCAGGCCTGTGGCCCAAAGTACTAGAGATCGAAGGAGCCCCGCAGAGCTGAAA
GGAGGACCAGCAAGTGAGGGGGCAGCCAGGCCTGTGGCC------------------CGT
TTTAATTCCATTCCTTTGACCGACACAGGC---------------------TCTTCTATT
CAGGATCCCCAGACCTCTGCGTTTGTCTTCTGGGTGCTA------GGCATCATCCTAGTC
TTGCTGGCTGTCGGGGGCCTCCTGTTCTACAGTTGGAAGCGG------AGGAGCCATCGA
GACCCTCGGACATTGGATTCTTCTGTGGGGCGACCAGAGGGC---AGCTCCCTGGCCCAG
GATGAGGACAGACAGGTGGAACTGCCAGTG
>Macaque|ENSMMUG00000002680|ENSMMUT00000003818
------------------------------------------------------------
------------------------------------------------------------
------------------------------------------------------------
------------------------------------------------------------
------------------------------------------------------------
------------------------------------------------------------
------------------------------------------------------------
ACATGGCTGGGCTCCCTGCTGTTGCTGGTCTGTCTCCTGGCGAGCAGGAGTATCACCGAG
GAGGTGTCGGAGTACTGTAGCCACATGATTGGGAGTGGACACCTGCAGTCTCTGCAGCGG
CTGATTGACAGTCAGATGGAGACCTCGTGCCAAATTACCTTTGAGTTTGTAGACCAGGAA
CAGTTGAAAGATCCGGTGTGCTACCTTAAGAAGGCATTTCTCCTGGTACAAGACATAATG
GAGGACACCATGCGCTTCAGAGACAACACCCCCAATGCCATCGCCATTGTGCAGCTGCAG
GAACTCTCTTTGAGGCTGAAG---AGC------TGCTTCACCAAGGATTATGAAGAGCAT
GACAAGGCCTGCGTCCGAACTTTCTATGAGACACCTCTCCAGTTGCTGGAGAAGGTCAAG
AATGTCTTTAATGAAACAAAGAATCTTCTTGACAAGGACTGGAATATTTTCAGCAAGAAC
TGCAACAACAGCTTTGCTGAATGCTCCGGCCAAGATGTGGTGACCAAGCCTGATTGCAAC
TGCCTGTACCCCAAAGCCATCCCTAGCAGTGACCCGGCCTCTGTCTCCCCTCATCAACCC
CTCGCCCCCTCCATGGCCCCTATGGCTGGCTTGACCTGGGATGACTCTGAGGGAACTGAG
GGAAGCTCCCTCTTGCCTGGTGAGCAGCCCCTGCGCACAGTG------GATCCAGGCAGT
GCCAAGCAGCGACCACCCAGGAGCACCTGCCAGAGCCTTGAGCCGCCAGAGACCCCGGTT
------------------------GTC---------------AAGGACAGCACCATCGGT
GGCTCACCGCAGCCTCGCCCCTCTGTCAGGGCC------------------------TTC
------------AACACCGGGATGGAGGATATTCTTGATTCG------------------
---------------GCAATGGGCACTAAC------TGGGCCCCA---GAAGAAGCCTCT
GGAGAGGCCAGTGAG---ATTCCTGTGTCCCAAGGGACAGAGCTTTACCCCTCCAGGCCA
GGAGGGGGCAGCATGCAGACAGAGCCC---GCCAAACCCAGCAACTTCCTCTCAGCATCT
TCTCCACTCCCTGCATCAGCAAAGGGCCAACAGCTGGCAGATGTAACTGGTACCACTTTG
CCCAGGGTGGGCCCCATGAGGCCCACTGGCCAGGACTGGAATCACACCCCCCAGAAGACA
GACCATCCATCTGCCCTGCTGAGAGACCCCCCGGAGCCAGGCTCTCCCAGGACCTCACCA
CCACGCCCCCAAGGCCTCAGCAACCCCTCCACTCTCTCTGCTCAGCCACAGCTTTCCAGA
AGCCACTCCTCGGGCAGCGTGCTGCCCCTTGGGGAGCTGGAGGGCAGGAGGAGCACCAGG
GATCGGAGGAGCCCCGCA------------GAGCCGGAAGGAGGACCA---GCAAGTGAA
GGGGCAGCCGGGCCCCTGGCC---------------------------------------
---------------------------------------------------------CGT
TTTAACTCCGTTCCTTTGACTGACACAGGCCATGAGAGGCAGCGCGAGGGATCCTCC---
---AGCCCGCAGCTCCAGGAGTCTGTCTTCCACCTGCTGGTGCCCAGTGTCATCCTGGTC
TTGCTGGCTGTCGGAGGCCTCTTGTTCTACAGGCGGAGGCGG------CGGAGCCGTCAA
GAGCCTCAGAGAGCGGATTCTCCCTTGGAGCAGCCAGAAGGC---AGCCCCCTGACTCAG
GATGAGGACAGACAGGTGGAACTGCCAGTG
>Marmoset|ENSCJAG00000003199|ENSCJAT00000006178
------------------------------------------------------------
------------------------------------------------------------
------------ATGACCGCGTCGGGTGCCGCCGGGCACTGCCCTCCCACGCTA------
------------------------------------------------------------
------------------------------------------------------------
------------------------------------------------------------
------------------------------------------------------------
---CTAATCTGCAGTATTTGTCTCATCATCTGGATTATTGAGGCAAAGCCCATAGTCCAG
AATCTGGGGGCATTAGCTTCCAGGAGGCTTGGGAGCTCTCAGGAGGCAACCTCAAGCCGA
ACAATTGACAGTCAGATGGAGACCTCATGCCAAATTGTCTTTCAGTTTGTAGACCAGGAA
CAGTTGAAAGATCAGGTATGCTACCTTAAGAAGGCATTTCTCCTGATACAAGACATAATG
GAGGACACCATGCGCTTCAGAGACAACACCCCCAATGCCATCGCTGTCATGCAGCTGCAG
GAACTCTCTTTGAGGCTGAAC---AGC------TGCTTTACCACGGATTATGAGGAGCAT
GACAAGGCCTGCGTCCGAACTTTCTATGAGACACCTGTCCAGTTGCTGGAGAAGGTCAGG
AATGTCTTTAATGAAATAAAGAATCTCCTTGACGAGGACTGGAGTATTTTCAGCAAGAAC
TGCAACGACACCTTTGCTGAATGCTTCAGCAAAGATGTGGTGACCGAGCCTGATTGCAAC
TGC------CCCAAAGCCATCCCTAGCAGTGACCCGGCCTCTGTCTCCCCTCATCAGCCC
CTCGCCCCCTCTACGGCCCCTATGGCTGGCTTGACCTGGGATGACTCT---------GAG
GGCAGCTCCCACTTGCCTGGCGAGCAGCCCCTGCACACAGTG------GACCCAGACAGT
GCCAAGGAGCGACCACCCAGGAACACCTGCCAGAGCCTTGAGCCACCAGAGACCCCAGTT
------------------------GTC---------------AAGGACGAGACCATCAGT
GGCTCACCACAGCCTGACCCCTCTGTCAGGGCC------------------------TTC
------------AATCCTGGGATGGAGGATATTCTTGACTCT------------------
---------------GCATTGGGTACTAAC------TGGGCCTCA---GAAGAAGCCTCT
GGAGAGGCCAGTGAG---AGTCCCGTCCCCCAAGGGACAGAGCTTTCCCCCTCCAGGCCA
GGAGGGGGCAGCATGCAGGCAGAGCCC---TCCAGACCCAGCAACTTC---TCAGCATCT
TCTCCACTCCCTGCATCAGCAAACGGCCAACAGCTGGCAGACATAACTGGTACCGCCTTG
CCCAGAGTGGACCCCATCAGGCCCACTGACCAGGACTGGAGTCACACCCCCCAGAAGACA
GACGGTCCATCTTCCCTGCTCAGAGACCCCCCGGAGCCAGACTCTCCCAGGATTTCATCA
CCACACCCCCAAGGCTCGAGCAACCCCTCCACCCTCTCTGCTCAGCCACGGCTTTCCAGA
AAACATCCCTGGGGCAGTGTGCTGTCCCTTAAGGGGCTGGAGAGCAGGAGGAGCACCAGG
GATCGGAGGAGCCCGGCA------------GAGCTGGAAGGAGGACCA---GCAAGTGAC
AGGGCAGCCAGGCCCCTGGCC---------------------------------------
---------------------------------------------------------CGT
TTTAACTCCGTTCCTTTGACTGACACAGGCCATGAGAGGCAGCCCGAGGGATCTTCC---
---AGCCTGCAGCTCCTGAAGTCTGTCTTCAGCCCGCTGGTGCCCAGTGTCACCTTGGTC
TTGCTGGCTGTCGGTGGCCTCTTGTTCTACAGACGGAGGCGG------CGGAGCCGTCTA
GAGCCTCAGAGAGTGGATTCTCCCTTGGAGCAGCCAGAGGGC---AGCCCCCTGACTCAG
GATGGAGACAGACAGGTGGAGCTGCCAGTG
>Microbat|ENSMLUG00000000705|ENSMLUT00000000706
------------------------------------------------------------
------------------------------------------------------------
------------GTGAGGGTATGGGGGCCCTTGGGGAGAGTAAGAGCTGAGACA------
------------------------------------------------------------
------------------------------------------------------------
------------------------------------------------------------
------------------------------------------------------------
---TGGCTGGGCCCCCGGCTACTGCTGGTCTGTCTCCTGGTGAGCAGGAGTATTACCGAG
GAGGAGTCGAAGCACTGTAGCCACATGATCGGGGACGGACACCTGCAGCTCCTGCAGCAG
ATGATTGACAGTCAGATGGAGACCTCGTGCAAAATCCCCTTTCAGTTTGTGAATGAGGAC
CAGTTGCAAGACCACGTGTGTTACATTAAGAAAGCCTTTTTCTTGGCACAAGACATCCTG
GAGAACACCATCAGCTTCAAGGACAACACCTCCAACGCCATCGCCCTGGTGAAGCTCCAG
GAGCTCTCCGTGGGGCTGGAG---GAC------TGCTTCCCCCCGGTCCACGAAGAGCAG
GAAACGGCCTGCGTCCAAAATTTCTCTGAGTCACCCCTCTGGGCGCTGGAGAAGATCAAG
AACGTCTTTAATGAAACAAAGAACCTCCTTAAAATGAACCAGAGCATTTTCAGCAAGAAT
TGCAGCGACAGCTTTGCTAAGTGCTCCGTCCCAGATGTGGTGACCACGCCTGATTGCAAC
TGCCTGTACCCCAAAGCCACCCCTAGCAGTGACCTGGCCTCTGCCTCCCCTCAGCAGCCC
CTTGCCCCCTCCGTGGCCCCTCAGGCTGGCTTTCCCTGGGCTGACTCTGAGGCGACAGAG
GACAGCTCCCTCTTGCGCAGTGAGCAGCCCCTTCGCACAGAG------GACCCGGGCATT
GCCAAGCAGCGACCACCCAGGAGCACATGCCAGACCCTTGAGTCACCAGAGACCCCAGGC
------------------------GCC---------------GAGGGAGGCCCCGTCGGA
GGTTCGCCTGAGCCCCAGCCCTCAGCGGGAGCC------------------------CCC
------------GTCTCTGGGATGGAGGACGTTCTCGACTCT------------------
---------------GTGTTGAGCGCTAAC------TGGGTCCTA---GAAGAGGCCTCT
GGAGAAGCTAGCGAG---GGGCCTGCACCCCGAGGCCCAGAGCCCTCCCCCTCCAGGCTG
GGAGGAGGCAGCGTGCAGGCAGCAGCC---ACCAGACACAGCAACCTCATCTCAGCATCT
---CCACTCCGCGCATCAGCCAAGGGCCAACCGCCAGCGGATGGAACTGGCACCCTCCGG
CCCAAGGTGGGCTCTGGGAGACCCACCGGCCAGGCCCGGAGCCACACACCTGAGAAGACA
GACCGTCCATCTGTGCCGCCCAGAGACGCCCAGGCGCCAGGCTCTGCCAGGCCCCTGTTC
CTGCGCCCGAGAGGCCTCAGCCGGCCCTCCACCCTCTCTGCTCAGACCAGGCTTCCGGGC
AGCCACGCCTGGGACAGTGTCCTGCCCCTCGGGGGGCTGCAGGGCAGGAGGAGCACCCGG
GAGCGGAGGAGCACCGCA------------GGGCTGGAAGGAGGACCA------AATGAG
GGGGCGGCCGCACCCCATGCC---------------------------------------
---------------------------------------------------------CAT
TTTAACCCTGTTCCTTTGACAGACATAGGCTGGGTGCTGCCG---------CCCTCC---
---ACCCCCCAGGCCGGCGAGATTGTGCGCCCCCTGCTGGTGCCCATCGCCATCCTAGTC
CTGCTGCCCGTGGGCGGCCTGCTGCTCTACAGGTGGCGGCGG------CGGCGGAGCCGA
GAGCTACAGACGGTGGATTCTCCCCTGGAGCAACCAGAGGGC---AGCCCCCTGACCCAA
CATGAGGACAGACAGGTGGAAATGCCAGTG
>Human|ENSG00000184371|ENST00000329608
------------------------------------------------------------
------------------------------------------------------------
------------ATGACCGCGCCGGGCGCCGCCGGGCGCTGCCCTCCCACG---------
------------------------------------------------------------
------------------------------------------------------------
------------------------------------------------------------
------------------------------------------------------------
ACATGGCTGGGCTCCCTGCTGTTGTTGGTCTGTCTCCTGGCGAGCAGGAGTATCACCGAG
GAGGTGTCGGAGTACTGTAGCCACATGATTGGGAGTGGACACCTGCAGTCTCTGCAGCGG
CTGATTGACAGTCAGATGGAGACCTCGTGCCAAATTACATTTGAGTTTGTAGACCAGGAA
CAGTTGAAAGATCCAGTGTGCTACCTTAAGAAGGCATTTCTCCTGGTACAAGACATAATG
GAGGACACCATGCGCTTCAGAGATAACACCCCCAATGCCATCGCCATTGTGCAGCTGCAG
GAACTCTCTTTGAGGCTGAAG---AGC------TGCTTCACCAAGGATTATGAAGAGCAT
GACAAGGCCTGCGTCCGAACTTTCTATGAGACACCTCTCCAGTTGCTGGAGAAGGTCAAG
AATGTCTTTAATGAAACAAAGAATCTCCTTGACAAGGACTGGAATATTTTCAGCAAGAAC
TGCAACAACAGCTTTGCTGAATGCTCCAGCCAAGATGTGGTGACCAAGCCTGATTGCAAC
TGCCTGTACCCCAAAGCCATCCCTAGCAGTGACCCGGCCTCTGTCTCCCCTCATCAGCCC
CTCGCCCCCTCCATGGCCCCTGTGGCTGGCTTGACCTGGGAGGACTCTGAGGGAACTGAG
GGCAGCTCCCTCTTGCCTGGTGAGCAGCCCCTGCACACAGTG------GATCCAGGCAGT
GCCAAGCAGCGGCCACCCAGGAGCACCTGCCAGAGCTTTGAGCCGCCAGAGACCCCAGTT
------------------------GTC---------------AAGGACAGCACCATCGGT
GGCTCACCACAGCCTCGCCCCTCTGTCGGGGCC------------------------TTC
------------AACCCCGGGATGGAGGATATTCTTGACTCT------------------
---------------GCAATGGGCACTAAT------TGGGTCCCA---GAAGAAGCCTCT
GGAGAGGCCAGTGAG---ATTCCCGTACCCCAAGGGACAGAGCTTTCCCCCTCCAGGCCA
GGAGGGGGCAGCATGCAGACAGAGCCC---GCCAGACCCAGCAACTTCCTCTCAGCATCT
TCTCCACTCCCTGCATCAGCAAAGGGCCAACAGCCGGCAGATGTAACTGGTACCGCCTTG
CCCAGGGTGGGCCCCGTGAGGCCCACTGGCCAGGACTGGAATCACACCCCCCAGAAGACA
GACCATCCATCTGCCCTGCTCAGAGACCCCCCGGAGCCAGGCTCTCCCAGGATCTCATCA
CTGCGCCCCCAGGGCCTCAGCAACCCCTCCACCCTCTCTGCTCAGCCACAGCTTTCCAGA
AGCCACTCCTCGGGCAGCGTGCTGCCCCTTGGGGAGCTGGAGGGCAGGAGGAGCACCAGG
GATCGGAGGAGCCCCGCA------------GAGCCAGAAGGAGGACCA---GCAAGTGAA
GGGGCAGCCAGGCCCCTGCCC---------------------------------------
---------------------------------------------------------CGT
TTTAACTCCGTTCCTTTGACTGACACAGGCCATGAGAGGCAGTCCGAGGGATCCTTC---
---AGCCCGCAGCTCCAGGAGTCTGTCTTCCACCTGCTGGTGCCCAGTGTCATCCTGGTC
TTGCTGGCCGTCGGAGGCCTCTTGTTCTACAGGTGGAGGCGG------CGGAGCCATCAA
GAGCCTCAGAGAGCGGATTCTCCCTTGGAGCAACCAGAGGGC---AGCCCCCTGACTCAG
GAT---GACAGACAGGTGGAACTGCCAGTG
>Chimp|ENSPTRG00000001066|ENSPTRT00000002006
------------------------------------------------------------
------------------------------------------------------------
------------ATGACCGCGCCGGGCGCCGCCGGGCGCTGCCCTCCCACG---------
------------------------------------------------------------
------------------------------------------------------------
------------------------------------------------------------
------------------------------------------------------------
ACATGGCTGGGCTCCCTGCTGTTGTTGGTCTGTCTCCTGGCGAGCAGGAGTATCACCGAG
GAGGTGTCGGAGTACTGTAGCCACATGATTGGGAGTGGACACCTGCAGTCACTGCAGCAG
CTGATTGACAGTCAGATGGAGACCTCGTGCCAAATTACCTTTGAGTTTGTAGACCAGGAA
CAGTTGAAAGATCCAGTGTGCTACCTTAAGAAGGCATTTCTCCTGGTACAAGACATAATG
GAGGACACCATGCGCTTCAGAGATAACACCCCCAATGCCATCGCCATTGTGCAGCTGCAG
GAACTCTCTTTGAGACTGAAG---AGC------TGCTTCACCAAGGATTATGAAGAGCAT
GACAAGGCCTGCGTCCGAACTTTCTATGAGACACCTCTCCAGTTGCTGGAGAAGGTCAAG
AATGTCTTTAATGAAACAAAGAATCTCCTTGACAAGGACTGGAATATTTTCAGCAAGAAC
TGCAACAACAGCTTTGCTGAATGCTCCAGCCAAGATGTGGTGACCAAGCCTGATTGCAAC
TGCCTGTACCCCAAAGCCATCCCTAGCAGTGACCCGGCCTCTGTCTCCCCTCATCAGCCC
CTCGCCCCCTCCATGGCCCCTGTGGCTGGCTTGACCTGGGAGGACTCTGAGGGAACTGAG
GGCAGCTCCCTCTTGCCTGGTGAGCAGCCCCTGCACACAGTG------GATCCAGGCAGT
GCCAAGCAGCGGCCACCCAGGAGCACCTGCCAGAGCTTTGAGCCGCCAGAGACCCCAGTT
------------------------GTC---------------AAGGACAGCACCATCGGT
GGCTCACCACAGCCTCGCCCCTCT---GGGGCC------------------------TTC
------------AACCCCGGGATGGAGGATATTCTTGACTCT------------------
---------------GCAATGGGCACTAAT------TGGGTCCCA---GAAGAAGCCTCT
GGAGAGGCCAGTGAG---ATTCCTGTACCCCAAGGGACAGAGCTTTCCCCCTCCAGGCCA
GGAGGGGGCAGCATGCAGACAGAGCCC---GCCAGACCCAGCAACTTCCTCTCAGCATCT
TCTCCACTCCCTGCATCAGCAAAGGGCCAACAGCCGGCAGATGTAACTGGTACCGCCTTG
CCCAGGGTGGGCCCCGTGAGGCCCACTGGCCAGGACTGGAATCACACCCCCCAGAAGACA
GACCATCCATCTGCCCTGCTCAGAGACCCCCCGGAGCCAGGCTCTCCCAGGATCTCATCA
CCGCGCCCCCAGGGCCTCAGCAACCCCTCCACCCTCTCTGCTCAGCCACAGCTTTCCAGA
AGCCACTCCTCGGGCAGCGTGCTGCCCCTTGGGGAGCTGGAGGGCAGGAGGAGCACCAGG
GATCGGAGGAGCCCCGCA------------GAGCCAGAAGGAGGACCA---GCAAGTGAA
GGGGCAGCCAGGCCCCTGCCC---------------------------------------
---------------------------------------------------------CGT
TTTAACTCCGTTCCTTTGACTGACACAGGCCATGAGAGGCAGTCCGAGGGATCCTCC---
---AGCCCGCAGCTCCAGGAGTCTGTCTTCCACCTGCTGGTGCCCAGTGTCATCCTGGTC
TTGCTGGCCGTCGGAGGCCTCTTGTTCTACAGGTGGAGGCGG------CGGAGCCATCAA
GAGCCTCAGAGAGTGGATTCTCCCTTGGAGCAGCCAGAGGGC---AGCCCCCTGACTCAG
GAT---GACAGACAGGTGGAACTGCCAGTG
>Cow|ENSBTAG00000000283|ENSBTAT00000000353
------------------------------------------------------------
------------------------------------------------------------
------------ATGACCGCGCGGGGCGCCGCCGGGCGCTGCCCTCCCACGACA------
------------------------------------------------------------
------------------------------------------------------------
------------------------------------------------------------
------------------------------------------------------------
---TGGCTGGGCCCTCTGCTGCTGCTGGCCTGTCTCCTGGTGAGCAATGGTGCTACTGAG
GAGGTGTCGGAGAACTGTAGCCACATGATTGGGAACGGACACCTGCTGTTCCTGCAGCAG
CTGATTGACAGTCAGATGGAGACCTCGTGCCAAATTTCCTTCGAGTTTGTAGACCAGGAG
CAGTTGGATGATCCCGTGTGCTACCTTAAGAAGGCATTTCTCCTGGTGCAAGACATAATG
GAGGATACCATGCGCTTCAAAGACAACACCCCCAATGCCAAAGTCATCGTCCAGCTCCAG
GAACTCTCTCTGAGGCTGAAG---AGC------TGCTTCACCATGGACTATGATGAGCAG
GACAAGGCTTGTGTCCGAACATTCCATGAGACGCCTCTCCAGTTGCTGGAGAAGATCAAG
AATGTCTTTAATGAAACAAAAAATCTCCTTAAAAAGGACTGGAACATTTTCAGCAAGAAC
TGCAACAACAGCTTTGCTAAATGCTCCAGCCATGATGTGGTGACCAAGCCTGATTGCAAC
TGCCTGTACCCCAAAGCCACCCCTAGCAGTGACCTGGCCTCTGTCTCCCCTCAGCAGTCC
CCCACCCCCTCCACAGCCCCTATGGCTGGCTTGACCTGGGCTGACTCTGAGGCAACAGAC
GGCAGCTCCCTCTTGCCCAGAGAGCAGGCCCTTCGCACAGTG------GACCCGGGCAGT
GCCAAGCAGCGACCACCCAGGAGCACCTGCCAGAGCTTTGAGTCGCCAGAGACCCCACGC
------------------------GTT---------------GAGGGCCGCCCCACTGGA
GATTCTCCTCAGCCCGGCCCTTCGGTTGGAGCC------------------------CCT
------------GTCACTGGGATGGAAGACGTTCTTGACTCT------------------
---------------CTGCTGGGTGCTAAC------ATAGCCCTG---GAAGAGGCCTCC
GGAGAGGCTAGTGAG---GGTCCTATACCCCAAGGGGCAGAGCTTTCCTTCTACAGTCTG
GGAGGACGCAGTGTCCAGGCAGAGCCT---GCGAGCCCCAGTCACACCCCCCCAGCATCT
TCAGCACTCTCTGGATCAGGAAAGGGGCTGCGGCTTGTGGATGCAACTAGCGCACACCTG
CCCACACTGGGCCCCATGAGACCCACT---GAGGCCTGGAGTCACACGCCTGAGAAGACA
GAACGTCCCTCTGCCTCGCCCAGAGACCACCAGGAGCCAGACATGGCCAAGACCCCAGCA
CTGCACCCGCAAGGCCTCAGCAGTCCCTCCGCCCTCTCTTCTCAGCCAAAGCTCCCCAGA
AGCCACTCCTGGGGCCACGTGCTGTCCCTTGGGGAGCTGGAAGGCAGGAGGAGCACCAGG
GACCGGAGGAGTCTTGCA------------GAGCTGAAAGGAGGACAA---GCAAGTGAG
GGGGCGGCCAGGCCCCCAGCC---------------------------------------
---------------------------------------------------------CGT
TTTAACTCCGTTCCTTTGACTGACACAGGCCACGAGAGGCAGCACAAGGAAGCCTCC---
---GATCCCCAGCTCCCTGGTTTTGTCTTCCGCCTGCTGGTGCCCAGTATCATCCTGGTC
TTGCTGGCTGTCGGCGGGCTCCTGTTCTACAGGCGGCGGCGT------CGGAGCCATCAA
GAGCCACAGATGGTGGATTCTCCCATGGAGCAACCAGAGGGC---AGCCTCCTGACCCAG
GAAGAGGACAGACAGGAGGAGCTGCCAGTG
>Dog|ENSCAFG00000019798|ENSCAFT00000036686
------------------------------------------------------------
------------------------------------------------------------
------------AGGAAAGCTCTAGAGTCCCTCTGTCCCTGCCCGGAGAAGACA------
------------------------------------------------------------
------------------------------------------------------------
------------------------------------------------------------
------------------------------------------------------------
---TGGCTGATGCCCCTGCTGCTGCTGGTCTCTCTCCTGGCGAGCCGGAGTACTACCGAG
GAGGTGTCAGAGCACTGTAGCCACATGATTGGGAACGGGCACCTGCAGTTCCTCCAGCAG
CTGATTGACAGTCAGATGGAGACGTCGTGCCAGATTGCCTTTGAGTTTGTAGACCAGGAG
CTATTGAAAGATCCCGTGTGCTACCTTAAGAAGGCGTTTGTCCTGATGCAAGACATAATG
GAGGACACCATGCGCTTCAAAGACAATACTCCCAACGCCAATGTCATCGTTAAGCTCCAG
GAACTCTCTCTGAGGCTAAAG---AGC------TGCTTCACGAAGGACTACGAAGAGCAG
GACAAGGCCTGTGTCCGGACTTTCTATGAGACACCCCTGCAGTTGCTGGAAAAGATCAAG
AATGTCTTTAATGAAACAAAGAATCTCCTTAAAAAGGACTGGAACATTTTCAGCAAGAAC
TGCAACAACAGCTTTGCTAAGTGCTCCAGCCAAGATGTGGTGACCAAGCCTGATTGCAAC
TGCCTGTACCCCACAGCCACCCCTAGCAGTGACCTGGCCTCTGTCTCCCCTCAGCAGCCC
CTTGCCCCCTCCATGGCCCCTATGGCTGGCTTGACCTGGGCCGACTCTGAGGGGACAGAG
GGCAGCTCCCTCTTGCCCAGTGAGCAGCCCCTCCGCACAGTGGACCTGGACCCGGACAGT
GCCAAGCAGCGACCACCCAGAAGCACCTGCCAGAGCTTTGACTCTCCGGAGCCCCCAGGT
------------------------GTG---------------GAGGCCAGCCCCGCCGGA
GATTCACTTCAGGCTCTGCCCTCTGTCAGGGCC------------------------CCC
------------GTCCCTGGGATGGAAGACGTTCTGGACTCT------------------
---------------GCGTTGGGCACTAAC------TGGACCCTA---GAAGAGGCCTCC
GGAGAGGCTAGTGAG---GGTCCCGCGCCGCAAGGGGCAGAGCTTTCTCCCTCCAGGCTG
GGAGGAGGCAGAGGCCAAGCCCAGACGACCGCCAGGCCCGGGGACCTCTCGTCAGCATCT
TTTCTGCTGTCCTACTCAGCCGGGGGCCGGCAGCCAGGGGACGTGCCCGGCCTACCCCCG
CCCACGGCGGGCCCCGCGAGACCCGCTGGCCCGGCCCAGAGTCGCACGCCTGAGAGGACC
GAGCGACCGTCTGCCGCGCCCGGAGACCATCAGAAGCCAGGCCCTGCCAGGACCCCGCCG
CGGCCCCCGAGAGGCCTCAGCAGCCCCGCAGCCCGCTCCGAGCAGCCAGGGCTCCCCAGA
AGGCTCTCCTGGGGCCGTGCGCTGCCCCTCGGGGACGTGGAGGGCAGAAGGAGCACCCGG
GGCCGCAGGAGCCCCGCG------------CAGCCGGAAGGAGGACAA---GCGAGCGAG
GGGGCGGCCGGGGCCCTGGCC---------------------------------------
---------------------------------------------------------CAC
TCTAACGCCATTCCTTTGACTGACGCAGGCCACGAGAAGCAGCAGGAGGGACCTTCT---
---GGCCCTCAGCTCCCCAGGTTTGCCTTCCGCCTCCTGGTGCCCAGCGTCATCCTGGTC
CTGCTGGCCGTCGGCGGCCTCCTGCTGTACAGGCGGAGACGG------CGGAGTCATCGA
GAGCCTCAGGCAGCGGATTCTCCCGTGGAGCAACCAGAGGGC---AGCCCCCTGACCCAG
GATGAGGAGAGACAGGTGGAACTGCCGGTG
>Elephant|ENSLAFG00000032354|ENSLAFT00000034325
------------------------------------------------------------
------------------------------------------------------------
------------ATGACCGCCCGAGGCGCCGCCGAGCGCTGCCCTCCCACGACA------
------------------------------------------------------------
------------------------------------------------------------
------------------------------------------------------------
------------------------------------------------------------
---TGGCTGGGCCCCCGGCTGCTGTTGACCTGTCTCCTGGTGAGCACGAGTGTTACCGAG
GCGGTGCCAGAATACTGTAGCCATTTGATTAGGGATGGCCATCTGACGATCCTACAGCAG
CTGATTGACAGTCAGATGCAGACCTCGTGCAAAATTCCCTTTGAGTTTGTAGACCAGAAC
CAGTTGAATGATCGCGTGTGCTACCTTAAGAAGGCATTTCTCCTGGTGCAAGACATAATG
GAGGACACCTTGCGTTTCAAAGACAACACCCCCAATGCCAATGCCACCATGCAGCTTCAG
GAACTTTCTATTAGGCTAAAG---AGC------TGCTTTACCAAGGATGATGAAGAGCAG
GACAAGGCCTGTGTCCGAACTTTCACTGAGACGCCACTTCAGTTGCTGGAGAAGATCAAG
AATGTCTTTAACGAAACAAAGAATCTCCTTACAAACGACTGGAAAGTTTTCAGCAAGAAC
TGCAGTGACAGCTTTGCTAAATGCTCCAGCCACGATGTGGTGACCAAGCCTGATTGCAAC
TGCCTGTACCCCAAAGCCACCCCTAGCAGTGACCTGGCCTCTGTCTCCCTTCGCCAGCCC
CTCACCCCCTCAGCGGTCCCTCTGGCTGGCTTGACCGGGGCTGACTCTGAGGGGACAGAG
GATGGTTCCTTCTTGCCCAGTGAGCAGCCCCTTCATGCAGTG------GACCCGGGCAGT
GCCAAGCAGCGGCCATCCAGGAGCACCTGCCAGAATTTTGAGTCTCCGGAGACCCCAGGT
------------------------GTC---------------GAAGGCATCCCCACCTCT
GGTTCACCTCAGCTCCACCCCTCTGTCGGGGCC------------------------CCC
------------ACCCCTGGGATGGAGGATGTTCTTGACTCC------------------
---------------GTGTTGGGCACTGAC------TGGGCCCTA---GAAGAAGCCTCT
GGAGAGGCTAGTGAG---GGTTCTATACCCCAAGGGTCTGAGCTTTCGCCCTCCAGGCTG
GGAGGGAGCAGCATCCAGGCAGAGACC---ACTGGGCCCAGCAATCTCTTCTCAGCATCT
TCTCCAGTTGCCAGATCAACAGCAGGCCAGAAGCCAGCACACATATCTGGCACCCCCTTG
CCCGGTGTGGGCCCTGTCCAGCCCATGGGCCAGGCCTGGAATCACATACCTGAGAAGCCA
GACAGTCTATTGGCCCTGCCCAGAGACCATCAGGAGCCAAGTACTCCCAGGACTCCGTCG
CTGCGCCCACAAGGCCTCAGTAGCTCCTCCACCCTCTCTGTTCAGCCAAGGCTTCCCAGA
AGCCACTCAGGGGGCAGTGTGCTGCCCCTTAGGGAGCTAGAGGGCAAGAGGAGCACCCGG
GATCGGAGGAGCCCCACA------------GAGCTGGAAGGAGGACCA---GCAAGTGAG
GGGGCGGCCAGGCCCCAGGCC---------------------------------------
---------------------------------------------------------CGT
TTTAACCCCGTTCCTTTGACTGACACAGGCCATGGGAGGCAACACGTGCAACACTCT---
---GACCCCCAGCTCCCCGGGTTTGTCTTCCACCTGCTGGTGCCCAGCATCATCCTGGTC
TTGCTGGCCGTTGGTGGCCTCCTGTTCTACAGGTGGAAGCGA------CGGAGCCATCGA
GAGCTTCAGACAGTGGATTCTCCCATGGAGCAGCCAGAGGAC---AGCCCCCTGACCCAG
GATGGGGAGAGACAGGTGGAACTACCAGTG
>Bowhead|bmy_11919T0
------------------------------------------------------------
------------------------------------------------------------
------------ATGACCGCGCGGGGCGCCGCCGGGCGCTGCCCTCCCACGACA------
------------------------------------------------------------
------------------------------------------------------------
------------------------------------------------------------
------------------------------------------------------------
---TGGCTGGGCCCCCTGCTGCTGCTGGCCTGTCTCCTCGTGAGCAGGAGTACTACCGAG
GAGGTGTCGGAGAACTGTAGCCACATGATTGGGAACGGACACCTGCAGTTCCTGCAGCAG
CTGATTGACAGTCAGATGGAGACCTCGTGCCAAATTGCCTTCGAGTTTGTAGACCAGGAG
CAGTTGAACGACCCCGTGTGCTACCTTAAGAAGGCATTTCTCCTGGTGCAAGACATAATG
GAGGACACCATGCGCTTCAAAGACAACACCCCCAATGCCAATGTCATTGTCCAGCTCCAG
GAACTCTCTCTGAGGCTGAGG---AGC------TGCTTCACCAGGGACTATGAAGAACAG
GACAAGGCCTGTGTCCGAACTTTCTATGAGACGCCTCTCCAGTTGCTGGAGAAGATCAAG
AATGTCTTTAATGAAACAAAGAATCTCCTTAAAAAGGACTGGAACATTTTCAGCAAGAAC
TGCAACAATAGCTTTGCYAAATGCTCCAGCCAAGATGTGGTGACCAAGCCTGATTGCAAC
TGCCTGTACCCCAAAGCCACCCCTAGCAGTGACCTGGCCTCTGTCTCCCCTCAGCAGCCC
CTCGCCCCCTCCATGGCCCCTATGGCTGGCTTGACCTGGGCTGACTCTGAGGGGACAGAG
GGCAGCTCCCTCTTGCCCAGAGAGCAGGCCCTTCGCACGGTG------GACCCGGGCAGT
GCCAAGCAGCGACCACCCAGGAGCACCTGCCAGAGCTTTGAGTCACCAGAGACCCTGGGC
------------------------GTC---------------GAGGGCCGCCCCACTGGA
GGTTCACCTCAGCCCCAGCACTCTGTCGGAGCT------------------------CCT
------------GTCACTGGGATGGAGGACATTCTTGACTCT------------------
---------------GTGCTGGGCACTAAC------TTGGCCCTG---GAAGAGGCCTCC
GGAGAGGCTAGTGAG---GGTCTTATACCCCAAGGGGCAGAGCTTGCCTCCCGCACGTTG
CGGGGAGGCAGCGTCCAGGCAGAGACT---GCCTGGCCCAGCCGTCTCCTCTCAACATCT
TCACCACTCTCTGCGTCCGGAAAGGGCTGGCAGCCTGCGGATGTAACTAGCACACCACTG
CCCATGGTGGGCCCCGTGAGACCCACC---GAGGCCTGGAGTCACACACCTGAGAATGCA
GACCATTCATCTGCCTCGCCCAGAGACCACCAGGAGCCAGGCTCTGCCGGGGCCCCAGCA
CTGCGCCCGCACGGCCTCAGCAGTCCCTCTGCCCCCTCTTCTCAGCCAAGGCTTCCCAGA
AGCCATTCCTGGGGCAACGTGCTGCCCCTTGGGGAGCTGGAAGGCAAGAGGAGCACCAGG
GACCGGAGGAGCACCGCA------------GAGCTGGAAGGAGGACAA---GCAAGTGAG
GGGGTGGCCAGGCCCCCAGCC---------------------------------------
---------------------------------------------------------CGT
TTTAACTCCGTTCCTTTGACTGACGCAGGCCATGAGAGGCAACACAAGGAGCCCTCT---
---GACCCCCAGCTCCCCGGCTTTGTCTTCCGCCTGCTGGTGCCCAGCATCATCCTGGTC
CTGCTGGCTGTCGGCGGCCTCCTGTTCTACAGGCGGAGGCGG------CGGAGCCATCGA
GAGCCTCAGACAGTGGATTCTCCCATGGAGCAACCAGAGGGC---AGCCCCCTGACCCAG
GATGAGGACAGACAGGTGGAACTGCCAGTG
>Minke|BACU002732
------------------------------------------------------------
------------------------------------------------------------
------------------------------------------------------------
------------------------------------------------------------
------------------------------------------------------------
------------------------------------------------------------
------------------------------------------------------------
------------------------------------------------------------
------------------------ATGATTGGGAACGGACACCTGCAGTTCCTGCAGCAG
CTGATTGACAGTCAGATGGAGACCTCGTGCCAAATTGCCTTCGAGTTTGTAGACCAGGAG
CAGTTGAACGACCCCGTGTGCTACCTTAAGAAGGCATTTCTCCTGGTGCAAGACATAATG
GAGGACACCATGCGCTTCAAAGACAACACCCCCAATGCCAATGTCATTGTCCAGCTCCAG
GAACTCTCTCTGAGGCTGAGG---AGC------TGCTTCACCAGGGACTATGAAGAACAG
GACAAGGCCTGTGTCCGAACTTTCTATGAGACGCCTCTCCAGTTGCTGGAGAAGATCAAG
AATGTCTTTAATGAAACAAAGAATCTCCTTAAAAAGGACTGGAACATTTTCAGCAAGAAC
TGCAACAATAGCTTTGCTAAATGCTCCAGCCAAGATGTGGTGACCAAGCCTGATTGCAAC
TGCCTGTACCCCAAAGCCACCCCTAGCAGTGACCTGGCCTCTGTCTCCCCTCAGCAGCCC
CTCGCCCCCTCCATGGCCCCTATGGCTGGCTTGACCTGGGCTGACTCTGAGGGGACAGAG
GGCAGCTCCCTCTTGCCCAGAGAGCAGGCCCTTCGCACAGTG------GACCCGGGCAGT
GCCAAGCAGCGACCACCCAGGAGCACCTGCCAGAGCTTTGAGTCACCAGAGACCCTGGGC
------------------------GTC---------------GAGGGCCACCCCACTGGA
GATTCACCTCAGCCCCAGCACTCTGTCGGAGCT------------------------CCT
------------GTCACTGGGATGGAGGACATTCTTGACTCT------------------
---------------GTGCTGGGCACTAAC------TTGGCCCTG---GAAGAGGCCTCC
GGAGAGGCTAGTGAG---GGTCTTATACCCCAAAGGGCAGAGCTTGCCTCCCGCACGTTG
CGGGGCGGCAGCGTCCAGGCAGAGACT---GCCTGGCCCAGCCGTCTCCTCTCAGCATCT
TCACCAGTCTCTGCGTCAGGAAAGGGCTGGCAGCCTGCGGATGTAACTAGCACACCACTG
CCCATGGTGGGCCCCGTGAGACCCACC---GAGGCCTGGAGTCACACACCTGAGAACGCA
GACCATTCATCTGCCTCGCCCAGAGACCACCAGGAGCCAGGCTCTGCCGGGGCCCCAGCA
CTGCGCCCGCACGGCCTCAGCAGTCCCTCTGCCCCCTCTTCTCAGCCAAGGCTTCCCAGA
AGCCATTCCTGGGGCAACGTGCTGCCCCTTGGGGAGCTGGAAGGCAAGAGGAGCACCAGG
GACCGGAGGAGCACCGCA------------GAGCTGGAAGGAGGACAA---GCAAGTGAG
GGGGCGGCCAGGCCCCCAGCC---------------------------------------
---------------------------------------------------------CGT
TTTAACTCCGTTCCTTTGACTGACGCAGGCCGTGAGAGGCAACACAAGGAGCCCTCC---
---GACCCCCAGCTCCCCGGCTTTGTCTTCCGCCTGCTGGTGCCCAGCATCATCCTGGTC
CTGCTGGCTGTCGGCGGCCTCCTGTTCTACAGGCGGAGGCGG------CGGAGCCATCGA
GAGCCTCAGACAGTGGATTCTCCCATGGAGCAACCAGAGGGC---AGTCCCCTGACCCAG
GATGAGGACAGACAGGTGGAACTGCCAGTG
