# Supplementary material for: Insights into the Evolution of Longevity from the Bowhead Whale Genome
Source: Cell Rep. 2015 Jan 6;10(1):112–22. doi: 10.1016/j.celrep.2014.12.008 (PMC4536333; doi:10.1016/j.celrep.2014.12.008)
Supplement: Supplemental Folder 2. Species Used in the Analysis of Selective Pressure Variation, Single-Gene Orthologous Families Tested, Likelihood Ratio Tests, MAKER Parameters, and Full Assembly and Read Usage Data, Related to Experimental Procedures [file mmc3.zip › Tested SGOs/reciprocal_group_3635.2.fas]

>Gibbon|ENSNLEG00000005546|ENSNLET00000007050
------ATGAATATGTCCATGCTGCTACCACATCCTCACCAGCATTTCCTAAAAGGCCTT
TTAAGAGCACCTTTCCGATGTTACCACTTCATCTTTCACTCAAGTACTCATCTTGGATCA
GGAATCCCATGTGCTCAGCCATTTAATTCTCTTGGATTCCATTGTACAAAGTGGATGCTG
CTGTCAGATGGTTTAAAGAGAAAATTATGTGTACAAACAACCTTAAAGGACCACACAGAA
GGACTTTCTGATAAAGAGCAAAGATTTGTGGATAAACTTTATACTGGTTTAATCCAAGGG
CAAAGGGCCTGTTTAGCAGAGGCCATAACTCTTGTAGAATCAACTCACAGCAGGAAAAAG
GAGTTAGCCCAGGTGCTTCTTCAGAAAGTATTACTTTACCACAGAGAACAAGAACAATCA
AATAAAGGAAAACCACTAGCATTTCGAGTAGGATTGTCTGGGCCCCCTGGTGCTGGAAAA
TCAACATTTATAGAATATTTTGGAAAAATGCTTACTGAGAGAGGGCACAAATTATCTGTG
CTAGCTGTGGACCCTTCTTCTTGTACTAGTGGTGGATCACTCTTAGGTGATAAAACCCGA
ATGACTGAGTTATCAAGAGATATGAATGCATACATCAGGCCATCTCCTACTAGAGGAACT
TTAGGAGGCGTGACAAGGACCACAAATGAAGCTATTCTGTTGTGTGAAGGAGCGGGATAT
GACATAATTCTTATTGAAACCGTTGGTGTGGGTCAGTCGGAGTTTGCTGTT---GCTGAC
ATGGTTGACATGTTTGTTTTACTACTGCCACCAGCAGGAGGAGATGAGTTGCAGGGTATC
AAAAGGGGTATAATCGAGATGGCAGATCTGGTAGCTGTAACTAAATCTGATGGAGACTTG
ATTGTGCCAGCTCGAAGGATACAAGCGGAGTATGTGAGTGCACTGAAATTACTCCGCAAA
CGTTCACAAGTCTGGAAACCAAAGGTAATTCGTATTTCTGCCAGAAGTGGAGAGGGGATC
TCTGAAATGTGGGATAAAATGAAAGATTTCCAGGACCTCATGCTTGCCAGTGGGGAGCTG
ACTGCCAAACGACGGAAGCAACAGAAAGTTTGGATGTGGAATCTCATTCAGGAAAGTGTG
TTAGAGCATTTCAGGACCCATCCCACAGTCCGGGAACAGATTCCACTTCTGGAACAAAAG
GTTCTCACTGGGGCCCTGTCCCCAGGACTTGCAGCAGACTTCTTGTTAAAAGCTTTTAAA
---------------------------AGCAGA---GAC
>Gorilla|ENSGGOG00000002558|ENSGGOT00000002572
ACGAAT------ATGCCCATGCTGCTACCACATCCTCACCAGCATTTCCTAAAAGGCCTT
TTAAGAGCACCTTTCCGATGTTACCACTTCATCTTTCACTCAAGTACTCATCTCGGATCA
GGAATCCCATGTGCTCAGCCGTTTAATTCTCTTGGACTCCATTGTACAAAGTGGATGCTG
CTGTCAGATGGTTTAAAGAGAAAATTATGTGTACAAACAACCTTAAAGGACCACACAGAA
GGACTTTCTGATAAAGAGCAAAGATTTGTGGATAAACTTTATACTGGTTTAATCCAAGGG
CAAAGGGCCTGTTTAGCAGAGGCCATAACTCTTGTAGAATCAACTCACAGCAGGAAAAAG
GAGTTAGCCCAGGTGCTTCTTCAGAAAGTATTACTTTACCACAGAGAACAAGAACAATCA
AATAAAGGAAAACCACTAGCATTTCGAGTAGGATTGTCTGGGCCCCCTGGTGCTGGAAAA
TCAACATTTATAGAATATTTTGGAAAAATGCTTACTGAGAGAGGGCACAAATTATCTGTG
CTAGCTGTGGACCCTTCTTCTTGTACTAGTGGTGGATCACTCTTAGGTGATAAAACCCGA
ATGACTGAGTTATCAAGAGATATGAATGCATACATCAGGCCATCTCCTACTAGAGGAACT
TTAGGAGGCGTGACAAGGACCACAAATGAAGCTATTCTGTTGTGTGAAGGAGCGGGATAT
GACATAATTCTTATTGAAACCGTTGGTGTGGGTCAGTCGGAGTTTGCTGTT---GCTGAC
ATGGTTGACATGTTTGTTTTACTACTGCCACCAGCAGGAGGAGATGAGCTGCAGGGTATC
AAAAGGGGTATAATCGAGATGGCAGATCTGGTAGCTGTAACTAAATCTGATGGAGACTTG
ATTGTGCCAGCTCGAAGGATACAAGCGGAGTATGTGAGTGCACTGAAATTACTCCGCAAA
CGTTCACAAGTCTGGAAACCAAAGGTAATTCGTATTTCTGCCCGAAGTGGAGAGGGGATC
TCTGAAATGTGGGATAAAATGAAAGATTTCCAGGACCTAATGCTTGCCAGTGGGGAGCTG
ACTGCCAAACGACGGAAGCAACAGAAAGTTTGGATGTGGAATCTCATTCAGGAAAGTGTG
TTAGAGCATTTCAGGACCCACCCCACAGTCCGGGAACAGATTCCACTTCTGGAACAAAAG
GTTCTCATTGGGGCCCTGTCCCCAGGACTAGCAGCAGACTTCTTGTTAAAAGCTTTTAAA
---------------------------AGCAGA---GAC
>Guinea_Pig|ENSCPOG00000004149|ENSCPOT00000004194
------ATGAATATTCCAAAGCTGCTGCCGCACCCTCACCAGCGTTTCCTAAAAGGCCTT
TTCAGAGCGCCTGGCCACCATTCCCACTTCACAATTCACACGAGTCCTCCTCTCGGATCA
GGAATCCTTTGTGCTCAGCCATTGACGCCTCCTGGACTCCACTGTGCAAAGTGGATGCTG
CTGTCAAACGGTTTAAGGAGAAAATTATGTGTACAAGCAACCTTAAAGGCCCGCACAGAA
GGACTTTCTGATAAAGAACAAAGACTTGTGGATAAACTTTACACTGGTTTAATCCAAGGG
CACAGGGCCTGCTTAGCAGAGGCCATCACTCTGGTAGAATCAACTCACAACAGGAAAAAG
GAATTAGCCCAGGTGCTGCTTCAGAAAGTATTAGCCCACCACCGAGAACAAGAACAACTA
AATAAAGGAAAGCCGCTAGCATTCCGAGTGGGGTTGTCTGGACCCCCTGGTGCTGGAAAA
TCAACATTTATAGAGTATTTTGGGAAGATGCTTACTGAGAGAGGGCACAAATTATCTGTG
CTGGCTGTGGATCCTTCTTCTTGCACTAGTGGTGGGTCACTATTAGGAGATAAAACTCGA
ATGACTGAGTTATCAAGAGACATGAATGCATACATCAGGCCATCTCCTACCAGTGGGACT
CTCGGAGGTGTGACAAGGACCACAAATGAAGCCATTCTGTTATGTGAAGGAGGGGGATAT
GACATCATTCTTATTGAAACTGTAGGTGTGGGCCAGTCAGAGTTCGCTGTC---GCTGAC
ATGGTTGACATGTTTGTTTTACTACTGCCACCAGCAGGAGGAGATGAGTTACAGGGTATC
AAAAGGGGTATAATTGAGATGGCAGACCTGGTAGCTATAACTAAGTCTGATGGCGACTTG
ATTGTGCCAGCTCGAAGGATACAGGCGGAGTATGTGAGTGCTCTGAAGTTACTTCGAAAG
CGCTCAGGAGTCTGGAGACCAAAGGTGGTTCGTATTTCTGCCAAAACTGGAGAGGGGATC
ACGGAAATGTGGGATAAAATGAAAGAATTCCAGGACCTAATGCTTGGCAGCGGGGAGCTG
AATGCCAGGCGCCGGAAGCAGCAGAAAGTTTGGATGTGGAATGTCATTCAGGAAAATATG
TTAGAGCACTTCAAGAGCCACCCCGTGGTCCGAGAGCAGATCCCACTTCTGGAGCAAAAG
GTTCTCAGCGGGGCCCTGTCCCCAGGACTAGCGGCAGACTTGTTGTTGAAAGCTTTTAAA
---------------------------AGCAGA---GAC
>Horse|ENSECAG00000021810|ENSECAT00000023270
------ATGAATATTCCCAAGCTGCTACAACATCCTCACCAGCATTTCCTAAAAGGCCTT
TTAAGATCACCTTTCCGACCTTACCACTTCATCTTTCACTCGAGTGCTCATCTCGGATCA
GGAATGCCACCTGCTCAGCCATTTAATTCTCTTGGACTCCATTGTACAAAGTGGATGCTG
CTGTCAAATGGTTTAAAGAGAAAATTGTGTGTACAAACAACCTTAAAGGAGCACACGGAA
GGATTTTCTGATAAGGAACAAAGATTTGTGGATAAACTTTATACTGGTTTAATCCAAGGG
CAAAGGGCCTGCTTAGCAGAAGCCATAACTCTCATAGAATCAACTCACAGCAGGAAAAAA
GAGTTAGCCCAGGTGCTCCTCCAGAAAGTGTTAGTCTACCACAGAGAACGGGAACAATTA
AACAAGGGAAAACCACTAGCGTTTCGAGTAGGATTGTCTGGGCCCCCTGGTGCTGGAAAA
TCAACCTTTATAGAATATTTTGGAAAAATGCTTACTGAGAGAGGGCACAAATTATCTGTG
CTGGCTGTGGACCCTTCTTCTTGTACTAGTGGAGGATCACTCTTAGGTGATAAAACCCGA
ATGACTGAGTTATCAAGAGATATGAATGCATACATCAGGCCGTCTCCTACTAGAGGTACT
TTAGGAGGTGTGACAAGGACCACAAATGAAGCTATTCTGTTGTGTGAAGGGGGAGGATAT
GACATCATTCTTATTGAAACCGTAGGTGTGGGTCAGTCAGAGTTTGCTGTT---GCTGAT
ATGGTTGACATGTTTATTTTGCTACTGCCACCAGCAGGAGGAGATGAATTACAGGGCATC
AAAAGAGGTATAATTGAGATGGCAGATCTGGTAGCTATAACTAAATCCGACGGAGACTTG
ATTGTGCCAGCTCGAAGGATACAAGCAGAGTACGTGAGCGCACTGAAATTACTCCGCAGG
CGTTCGAAAGTCTGGAGACCAAAGGTAATTCGTATTTCTGCCAGAAGTGGAGAGGGCATC
ACTGAAATGTGGGATAAAATGAAAGAATTCCAGGACCTAATGCTTGCCAGTGGGGAGCTG
AGTGCCAAGCGACAGAAGCAGCAGAAAGTTTGGATGTGGAATCTCATTCAGGAAAGTGTG
TTAGAACATTTCAGGACTCATCCCACAGTCCGGGAACAGATTCCTCTTCTGGAAAAAAAG
GTTCTCAGGGGGGCCCTGTCCCCAGGACTAGCAGCAGACTTGTTGTTGAAAGCTTTTCAA
---------------------------AGCAGA---GAC
>Mouse|ENSMUSG00000037022|ENSMUST00000048718
------ATGACTATTTCCACGCTGCTACTTTCTCCTAATCGGCGTTTACTAACCTGCCTC
TCAAGAGTGCCT---------TCCCCATGGCTCCTTCACTCAAGT---CACCCTGCACCG
GGACCCCCAGGTGCTCTGCCA---AACTGTTTTGGACACCATTGTACTAAGAGGGTGCTA
CTGTCTGACGGCTTCAGGAGAACATTATGTGTCCAGGCAACCTTGAAGGACCACACAGAA
GGACTTTCTGATAAAGAACAAAGATTTGTGGATAGACTTTATACGGGTTTAGTGAAAGGA
CAGAGAGCTTGCCTAGCGGAGGCCATAACTCTCGTGGAATCAACCCATACAAGGAAGAGG
GAGCTGGCTCAGGTGCTTCTGCAGAGAGTCTTAGCCCTCCAGCGGGAGCAGGAGCTGCGG
AACCAAGGAAAGCCCCTCACATTTCGAGTAGGACTGTCCGGGCCCCCTGGTGCAGGAAAA
TCAACATTCATAGAATGTTTTGGGAAAATGCTGACTGAGCAAGGGCACAGGTTATCTGTG
CTAGCTGTGGATCCATCTTCTTGCACCAGTGGTGGGTCCCTCTTAGGTGATAAAACCCGG
ATGATTGAGCTGTCAAGAGATATGAATGCCTACATCAGGCCCTCTCCTACCAGTGGGACT
CTAGGAGGAGTGACAAGGACCACAAATGAAGCCATTGTGTTGTGTGAAGGAGGGGGCTAT
GACATCATTCTTATTGAAACCGTCGGTGTAGGGCAGTCGGAGTTTGCTGTG---GCTGAC
ATGGTCGATATGTTTGTTTTATTGCTGCCACCAGCAGGAGGGGATGAACTGCAGGGCATC
AAAAGGGGCATCATTGAAATGGCAGATTTGGTTGTTATAACTAAATCTGATGGAGACTTG
ATTGTGCCAGCCCGCAGGATCCAAGCAGAGTACGTGAGCGCACTCAAGTTGCTCCGTAGG
CGCTCGGAAGTCTGGAGGCCAAAGGTGATTCGCATTTCTGCCAGAAGTGGAGAGGGCATC
ACTGAGATGTGGGACACAATGAGAGAGTTTCAGCACCAAATGCTGGCCAGTGGGGAGCTG
GCTGCCAAGAGACAGACACAGCACAAAGTCTGGATGTGGAATCTCATTCAGGAAAACGTC
CTAGAACACTTCAAGACCCACCCCAGCATCCGAGAACAGATCCCCCTGATGGAGAGAAAG
GTCCTCAGTGGAGCCCTCTCCCCAGGACGAGCAGCAGACTTGTTGCTAAAAGCTTTTAAA
---------------------------AGCAGA---CAC
>Opossum|ENSMODG00000000508|ENSMODT00000000621
------ATGAACGTATCCATGTTACTGCTGTTTCCTCACCATAATTTTCTTAGGAGCTTT
TCAAAAACTTTTTTCCGAAACTACCAATTCATCTTTCACTCAGGCACTCGTTTTGGATCT
GGATTCATATGTACTCGACCACTTAACTATATTGGATTGTATCATGCAAAGTGGATGCTA
CTATTAAGTAGTTTCAAGAGAAAACTAGGAGTACAAACAACCATAAAGCTACACACAGAG
GGATTTTCTGACAAAGAACGAAGATATGTGGATAAACTTTATACTGGCTTAATCCAAGGG
AAAAGGGCCTCCCTGGCAGAAGCTATTACTCTTATAGAATCAACTCATAGCAGGAAAAGA
GATTTAGCCCAAGTGCTTCTTCAGATGGTATTAACCTATCACAGAGAACAAGAACAATCA
AATAAAGGAAAGCCACTAGCATTTAGAGTAGGGTTATCTGGTCCACCAGGTGCTGGGAAG
TCAACATTTATAGACTATTTTGGGAAGATGCTTACTGAAAATGGACACAAAGTATCTGTG
TTGGCTGTGGACCCCTCCTCCTCTACAAGTGGGGGTTCACTTTTGGGTGATAAAACTCGG
ATGATTGAGCTGTCAAAAGACATGAATGCATACATCAGACCATCTCCTACTAGAGGAACT
TTAGGAGGTGTAACAAGGACTACAAACGAAGCTATTCTTCTCTGTGAAGGAGGAGGCTAT
GATGTCATTCTTATTGAAACTGTAGGTGTGGGGCAGTCAGAGTTTGCAGTT---GCAGAC
ATGGTTGATATGTTTGTTTTATTACTACCACCAGCAGGAGGAGATGAATTGCAGGGCATC
AAACGGGGTATAATTGAAATGGCTGATTTGGTAGCCATAACTAAAGCTGATGGGGACTTG
ATTGTGCCAGCTCGAAGGATCCAAACAGAGTATACAAGTGCAATGAAATTACTCCGCAAG
CGCTCAAAAGTCTGGAGACCAAAGGTCGTACGCATTTCTGCAAGGACTGGAGAAGGTATC
ACTGAGATGTGGGACAAAATGAAAGAATTCCAGGACCTTATGCTTGCCAGTAGTGAGTTC
ATTAGCAAGAGACAGAAGCAGCAGAAAGTCTGGATGTGGAACCTAATCCAGGAAAATGTG
TTGGAACATTTCCAAAATTGCTCATCAGTGAAGGACCAGATTCCTCTTCTGGAAGAAAAG
GTTGCTGCGGGGGATATTTCTCCAGGACTAGCAGCAGATCTATTATTGAAAGCTTTTAAA
---------------------------GCCCAA---AAC
>Orangutan|ENSPPYG00000015103|ENSPPYT00000017552
------------ATGTCCATGCTGCTACCACATCCTCACCAGCACTTCCTAAAAGGCCTT
TTAAGAGCACCTTTCCGATGTTACCACTTCATTTTTCACTCAAGTACACATCTCGGATCA
GGAATCCCATGTGCTCAGCCATTTAATTCTCTTGGACTCCATTGTACAAAGTGGATGCTG
CTGTCAGATGGTTTAAAGAGAAAATTATGTGTACAAACAACCTTAAAGGACCACACAGAA
GGACTTTCTGATAAAGAGCAAAGATTTGTGGATAAACTTTATACTGGTTTAATCCAAGGG
CAAAGGGCCTGTTTAGCAGAGGCCATAACTCTTGTAGAATCAACTCACAGCAGGAAAAAG
GAGTTAGCCCAGGTGCTTCTTCAGAAAGTATTACTTTACCACAGAGAACAAGAACAATCA
AATAAAGGAAAACCACTAGCATTTCGAGTAGGATTGTCTGGGCCCCCTGGTGCTGGAAAA
TCAACATTTATAGAATATTTTGGAAAAATGCTTACTGAGAGAGGGCACAAATTATCTGTG
CTAGCTGTGGACCCTTCTTCTTGTACTAGTGGTGGATCACTCTTAGGTGATAAAACCCGA
ATGACTGAGTTATCAAGAGATATGAATGCATACATCAGGCCATCTCCTACTAGAGGAACT
TTAGGAGGCGTGACAAGGACCACAAATGAAGCTATTCTGTTGTGTGAAGGAGCGGGATAT
GACATAATTCTTATTGAAACCGTTGGTGTGGGTCAGTCGGAGTTTGCTGTT---GCTGAC
ATGGTTGACATGTTTGTTTTACTACTGCCACCAGCAGGAGGAGATGAGTTGCAGGGTATC
AAAAGGGGTATAATCGAGATGGCAGATCTGGTAGCTGTAACTAAATCTGATGGAGACTTG
ATTGTGCCAGCTCGAAGGATACAAGCGGAGTATGTGAGTGCACTGAAATTACTCCGCAAA
CGTTCACAAGTCTGGAAACCAAAGGTAATTCGTATTTCTGCCAGAAGTGGAGAGGGGATC
TCTGAAATGTGGGATAAAATGAAAGATTTCCAGGACCTGATGCTTGCCAGTGGGGAGCTG
ACTGCCAAACGACGGAAGCAACAGAAAGTTTGGATGTGGAATCTCATTCAGGAAAGTGTG
TTAGAGCATTTCAGGACCCACCCCACAGTCCGGGAACAGATTCCACTACTGGAACAAAAG
GTTCTCACTGGGGCCCTGTCCCCAGGACTAGCAGCAGACTTCTTGTTAAAAGCTTTTAAA
---------------------------AGCAGA---GAC
>Platypus|ENSOANG00000006537|ENSOANT00000010432
------ATGAACGTGGCAATGCTGCTCCAATTTCCTCATCAACGTTTTCTTAGAGGCCTT
TCGCAAACATCCTTTCAGAGCTCCTACTTCATCTCTCATTCAAGTACTCGTACCGCATCA
GGATTCTCGTATGGTCGACCATTTAATTCTCTTCAACACTATTGTACAAAGTGGATGCTG
CCATCAGAGGATTTTAAGAGAAAGCTATGTGTTCAGACAACCTTAAAGCAAGACACAGAG
GGACTTTCTGACAAAGAAAGAAGATTTGTAGATAAACTTTACACTGGTTTAATCCAAGGG
CAAAGAGCCTGCTTAGCAGAGGCCATTACTCTCATAGAATCAGCTCACAGCAGGAAAAAA
GAGATAGCCCAAGTACTTCTTCAGAAGGTATTATCTTACCACAGAGAGCAAGAGCAATTA
AATAGAGGAAAACCGCTAGCATTTAGAGTGGGATTGTCTGGGCCCCCTGGAGCTGGAAAG
TCCACATTTATAGAATGTTTTGGGAAAATGCTTACTGAGCAAGGACATAAAGTGGCTGTG
CTGGCCGTCGACCCTTCCTCTTGCACAAGTGGTGGTTCACTTTTGGGGGATAAAACACGG
ATGACTGAGTTATCGAGAGACATGAATGCTTATATCAGACCATCACCTACCAGTGGGACT
TTAGGGGGTGTGACAAGGACCACAAATGAAGCTATTCTGTTGTGTGAAGGAGGAGGATAC
AACATTCTTCTTATTGAGACTGTAGGTGTGGGGCAGTCAGAATTTGCTGTT---GCGGAC
ATGGTTGACATGTTTGTTTTATTACTACCACCAGCAGGAGGAGATGAACTGCAGGGTATC
AAGCGGGGTATAATCGAGATGGCAGATCTAGTCGTCGTAACTAAAGCTGATGGGGATTTG
ATTGTGCCAGCTCGAAGGATACAAACAGAGTATGTGAGTGCCCTGAAATTACTCCGCAAG
CGCTCCAAGGTCTGGAGCCCGAAGGTAATGCGCATCTCAGCCAAAACTGGAGAGGGCATC
ACTGAGATTTGGGAGAAGATGAGAGAATTCCAGGACCTCCTGCTTGCCAGTGGGGAGCTG
ATTGCCAAACGGCAGAAGCAGCAGAAAGTTTGGATGTGGAATCTAATCCAGGAAAGTGTG
CTAGAACATTTCCGGAGTCGTCCCACCGTGAGAGACCAGATTCCTCTTCTGGAAGAAAAA
GTCCTCTGTGGGGCCCTGTCTCCCGGACTAGCTGCTGACTTATTATTGAAAGCTTTTAAA
---------------------------AGCAGA---GAG
>Rabbit|ENSOCUG00000016139|ENSOCUT00000016134
------ATGAATATCTGCGTGCTGCCACCCCGTCCTTACCAGCATTTCCTAAGAGGCCTT
TCCCGAACACCTTTTCAGCGTTGCCGCTTCATCTTTCACGCAAGTACTCACCTCGGATCA
GGAATCCCATGTGCTCAACCCCTTAATTCTCTTAGACTCCATTGTGCAAAGTGGATGCTG
CTGTCAAAGGGCTTCCAGAGAAAATTATCTGTACAAACAACTTTGAAGGACCCCACAGAA
GGACTTTCTGATAAAGAACAAAGATTGGTGGATAAACTTTATACCGGTTTAATCCAAGGG
CAGAGGGCCTGCTTAGCAGAGTCCATAACTCTCATAGAATCAACTCACAGCAGGAAAAAG
GAGCTGGCTCAGGTGCTTCTTCAGAAAGTGTTAATCTATCACAGAGAACAAGAACAGTTA
AATAAAGGAAAACCACTAGCATTTCGAGTGGGATTGTCTGGGCCTCCTGGTGCTGGGAAA
TCAACATTTATAGAATACTTTGGAAAAATGCTTACTGAGAGAGGGCACAAATTATCTGTG
CTAGCTGTGGATCCTTCGTCTTGCACCAGTGGAGGATCACTCTTAGGTGATAAAACGCGA
ATGACTGAGTTATCAAGAGATATGAATGCATACATCAGGCCGTCTCCTACTAGAGGCACT
TTAGGAGGTGTGACAAGGACTACAAATGAAGCTATTCTGTTGTGTGAAGGAGGAGGCTAT
GACATCATTCTTGTTGAAACTGTAGGTGTGGGTCAGTCAGAGTTTGCTGTT---GCTGAC
ATGGTGGACATGTTTGTTTTACTACTGCCACCAGCTGGAGGAGATGAATTGCAGGGTATC
AAAAGAGGTATAATTGAGATGGCAGACATGGTAGCAATAACTAAGTCTGATGGAGACTTG
ATTGCGCCAGCTCGAAGGATACAGGCAGAGTATGTGAGCGCACTGAAGTTACTCCGCAGG
CGCTCGGCAGTCTGGAGACCAAAGGTGGTTCGTATTTCTGCCAGAAGTGGAGAGGGGATC
ACTGAAATGTGGGATAAGATGAAAGAATTCTGGGACCTAACACTTGCCAGCGGGGAGCTG
ATTGCCAGACGACAAAAGCAACAGAAAGTCTGGATGTGGAACCTCATTCAGGAAAACGTG
TTAGAGCATTTCAGGAGTCACCCCACAGTCCGGGAGCAGATTCCTGTTCTGGAACAAAAG
GTCCTCCGTGGGGCCCTGGCCCCAGGGCTAGCAGCAGATTTGTTGTTGAAGGCTTTTAAA
---------------------------AGCAGA---GAC
>Rat|ENSRNOG00000011618|ENSRNOT00000015508
------ATGACTATTCCCACGCTGCTGCTTTCTCCTTACCGGCGTTTACTAACCCGCCTC
TCGAGAGTACCT---------TCCCCACAGCTCCTTCATTCAAGT---CTTCCTACACTG
CACCCCCGAGATGCTCTGCCG---AACTCTTTTGGACACCATTGTAGTAAGAGGGTGCTA
CTGTCTGACGGCTTCAGGAGAACATTATGTATCCGGGCAACCTTGAAGGACCACACAGAA
GGACTTTCTGATAAAGAACAAAGATTTGTGGATAGACTTTATATGGGTTTAGTTCAAGGG
CAGAGAGCTTGCCTAGCAGAGGCCATAACTCTCGTGGAATCGACTCACACCAGGAAGAAG
GAGCTGGCTCAGGTGCTTCTCCAGAGAGTCTTAGCCCACCAGCGAGAACGGGAGCTGCAG
AACCACGGAAAGCCCTTCACATTTCGAGTAGGATTGTCTGGACCGCCTGGTGCAGGAAAA
TCAACCTTCATAGAATGTTTTGGGAAAATGCTGACTGAACGAGGGCACAGATTATCTGTG
CTAGCCGTGGACCCGTCTTCCTGCACCAGTGGTGGGTCCCTCTTAGGTGATAAAACACGG
ATGACTGAACTGTCAAGAGACATGAATGCATACATCAGGCCATCTCCTACCAGTGGGACT
CTAGGAGGGGTGACAAGGACCACAAATGAAGCCATTGTGCTGTGTGAAGGAGGAGGCTAT
GACATCATTCTTATTGAAACTGTAGGTGTGGGGCAGTCGGAGTTTGCTGTT---GCTGAC
ATGGTCGATATGTTTGTTTTATTGCTGCCACCGGCAGGAGGGGATGAACTGCAGGGCATC
AAACGGGGCATAATTGAGATGGCAGATTTGGTTGTTATAACTAAATCTGATGGGGACTTG
GTCGTGCCAGCCCGAAGGATCCAAGCAGAGTATGTGAGCGCACTCAAGTTGCTTCGCAGG
CGCTCTGAAGTCTGGAGGCCAAAGGTGATTCGAATTTCTGCCAGAAGTGGAGAGGGCATT
ACTGAGATGTGGGACATAATGAGGGAGTTTCAGCACCGAATGCTGGCCAGTGGGGAGCTG
GCCGCCAAGAGACAGACACAGCACAAAGTCTGGATGTGGAATCTCATTCAGGAAAACGTC
TTAGAACACTTCAAGACCCATCCCAGCATCCGAGAACAGATTCCTCTGATGGAGCGAGAG
GTTCTCAGTGGAGCCCTCTCCCCAGGACGAGCAGCAGACTTATTGTTGAAAGCTTTTAAA
---------------------------AGCAGG---CAC
>Macaque|ENSMMUG00000005382|ENSMMUT00000041726
------------ATGCCCATGCTGCTACCACATCCTCACCAGCATTTCCTAAAAGGCCTT
TTAAGGGCATCTTTCCGATGTTACCACTTCATCTTTCACTCAAGTACTCATCTCGGATCA
GGAATCCCATGTGCTCAGCCGTTTAATTCTCTTGGACTCCATTGTACAAAGTGGATGCTG
CTGTCAAATGGTTTAAAGAGAAAATTATGTGTACAAACAACCTTAAAGGACCACACAGAA
GGACTTTCTGATAAAGAGCAAAGATTTGTGGATAAACTTTATAGTGGTTTAATCCAAGGG
CAAAGGGCCTGTTTAGCAGAGGCCATAACTCTTGTAGAATCAACTCACAGCAGGAAAAAG
GAGTTAGCCCAGGTGCTTCTTCAGAAAGTATTACTTTACCACAGAGAACAAGAACAATCA
AATAGAGGAAAACCACTAGCATTTCGAGTAGGGTTGTCTGGGCCCCCTGGTGCTGGAAAA
TCAACATTTATAGAATATTTTGGAAAAATGCTTACTGAGAGAGGGCACAAATTATCTGTG
CTGGCTGTGGACCCTTCTTCTTGTACTAGTGGTGGATCACTTTTAGGTGATAAAACCCGA
ATGACTGAGTTATCAAGAGATATGAATGCATACATCAGGCCATCTCCTACTAGAGGAACT
TTAGGAGGCGTGACAAGGACCACAAATGAAGCTATTCTGTTGTGTGAAGGAGCAGGATAT
GACATAATTCTTATTGAAACCGTAGGTGTGGGTCAGTCGGAGTTTGCTGTT---GCTGAC
ATGGTTGACATGTTTGTTTTACTACTGCCACCAGCAGGAGGAGATGAGTTGCAGGGTATC
AAAAGGGGTATAATCGAGATGGCAGATCTGGTAGCTGTAACTAAATCTGATGGAGACTTG
ATTGTACCAGCTCGAAGGATACAAGCGGAGTATGTGAGTGCACTGAAATTACTCCGCAAA
CGTTCACAAGTCTGGAAACCAAAGGTAATTCGTATTTCTGCCAGAAGTGGAGAGGGAATC
TCTGAAATGTGGGATAAAATGAAAGATTTCCAGAACCTAATGCTTGCCAGTGGGGAACTG
ACTGCCAAACGACGGAAGCAACAGAAAGTTTGGATGTGGAATCTCATTCAGGAAAGTGTG
TTAGAGTATTTCAGGACCCATCCCACAGTCCGGGAACAGATTCCACTTCTGGAACAAAAG
GTTCTCACTGGGGCCCTGTCCCCAGGACTGGCAGCAGACTTCTTGTTAAAAGCTTTTAAA
---GAGATTATTAAAATTCATCCTGTA------------
>Marmoset|ENSCJAG00000002525|ENSCJAT00000004846
------------ATGCCCATGCTGCTACCACATCCTCACCAGCTTTTCCTAAAAGGCCTT
TTACGAGCACCTTTCCGATGTTACCACTTCATCTTTCACTCACAGACTCATCTCGGATCA
GGAATCTCATCTGCTGGGCCATTTAATTCTCTTGGACTCCATTGTACAAAGTGGATGCTA
CTGTCAGATGGTTTAAAGAGAAAATTATGTGTACAAACAACCTTAAAGGACCACACAGAA
GGACTTTGTGATAAAGAGCAAAGATTTGTGGATAAACTTTATACTGGTTTAATCCAAGGG
CAAAGGGCCTGTTTAGCAAAGGCTATAACTCTTGTAGAATCAACTCACAGCAGGAAAAAG
GAGTTAGCCCAGGTGCTTCTTCAGAAAGTATTACTTTACCACAGAAAACAAGAACAATCA
AATGAAGGAAAACCACTAGCATTTCGAGTAGGATTGTCTGGGCCCCCGGGTGCTGGAAAA
TCAACATTTATAGAATATTTTGGAAAAATGCTTACTGAGAGAGGGCACAAATTATCTGTG
CTGGCTGTGGACCCTTCTTCTTGTACTAGTGGTGGATCACTCTTAGGTGATAAAACCCGA
ATGACTGAATTATCAAGAGATATGAATGCATACATCAGGCCATCTCCTACTAGAGGAACT
TTAGGAGGTGTGACAAGGACTACAAATGAAGCTATTCTGTTGTGTGAAGGAGCGGGATAT
GACATAATTCTTATTGAAACCGTAGGTGTGGGTCAGTCGGAGTTTGCTGTC---GCTGAC
ATGGTTGACATGTTTGTTTTACTACTGCCACCAGCAGGAGGAGATGAGTTGCAGGGTATC
AAAAGAGGTATAATCGAGATGGCAGATCTGGTAGCTATAACTAAATCTGATGGAGACTTG
ATTGTGCCAGCTCGAAGAATACAAGCAGAGTATGTGAGTGCACTAAAATTACTCCGCAAA
CGTTCAGAAGTCTGGAAACCAAAGGTAATTCGTATTTCGGCCAGAAGTGGAGAGGGAATC
TCTGAAATGTGGGATAAAATGAAAGATTTCCAGGGCGTAATGCTTGCCAGTGGGGAACTA
ACTGCCAAACGACAGAAGCAACAGAAAGTTTGGATGTGGAATCTCATTCAGGAAAGCGTG
TTAGAGCATTTCAGGACCCATCCCACAGTCCAGGAACAGATTCCACTTCTGGAACACAAG
GTTCTCACTGGGGCCCTGTCCCCAGGACTAGCAGCAGACTTCTTGTTAAAAGCTTTAAAA
GCGGAGATTAATAAAATTCATTCCATG------------
>Microbat|ENSMLUG00000008078|ENSMLUT00000008078
------------ATCCCAGTGCTGCTC---CATCCTCACCAGTGCTTCCTGAAAGGCCTT
TTGCGAACACCTTTCCGACGTTACCACTTCATCTTGCACTCAAGAACTCATCTCGGGTTA
GGAGGCCCATGTGCTCGGTCATCTGATTCTCTTGGACTTCCTTGTACAAAGTGGATGCTG
CTGTCCAATGGTTTAAAGAGACAGTTATGTGTACAAACAACCTTAAAGGAACATACAGAA
GGACTTTCTGATAAAGAACAAAGACTTGTGGATAAACTTTATACTGGTCTAATCCAAGGG
CAAAGGGCCTGCTTAGCAGAGGCCATAACTCTTATAGAATCAACTCACCACAGGAAAAAA
GAGCTGGCCCAGGTGCTTCTTCAGAAAGTGTTGGTCTACCACAAAGAACAAGAACAATTA
AATAAAGGAAAACCACGGGCATTTCGAGTGGGATTATCTGGGCCCCCTGGTGCCGGAAAA
TCAACCTTTATAGAATATTTTGGAAAGATGCTTACTGAGAGAGGGCACAAATTGTCTGTG
CTGGCTGTGGACCCTTCTTCTTGTACCAGTGGTGGATCACTCTTGGGGGATAAAACCCGA
ATGACTGAGTTATCAAGAGATATGAATGCATACATCAGACCTTCTCCTACTAGAGGAACT
TTGGGAGGTGTGACAAGGACTACAAATGAAGCTATTCTGTTGTGTGAAGGAGGGGGATAT
GACATCATTCTTATTGAAACTGTAGGTGTGGGTCAGTCGGAGTTTGCTGTT---GCTGAT
ATGGTTGACATGTTTGTTTTACTGCTGCCACCAGCAGGAGGGGATGAATTGCAGGGTATC
AAAAGAGGTATAATTGAGATGGCAGATCTGGTAGCTATCACCAAGTCTGACGGAGACTTG
GTTGTGCCAGCTCGAAGGATACAAGCAGAGTATGTGAGTGCGCTGAAATTACTCCGCAAG
CGTTCAGAAGTCTGGAGACCAAAGGTAGTTCGTATTTCTTCCAGAACTGGAGAGGGGATC
GCTGAGATGTGGGATAAAATGAGAGAATTCCAGGACCTGATGCTTGCCAGCGGCGAGCTG
ATGACCAGACGACAGAAGCAGCAGAAAATCTGGATGTGGAACCTCATTCAGGAGAGCGTG
CTAGAACATTTCAGGACCCACCCCACCGTGCGGGGCCAGATTCCTCTCCTGGAAAGGAAG
GTGCTCAGCGGGGCCCTCTCCCCAGGGCTAGCGGCAGACTTGTTGCTGAAAGCTTTTAAA
GCAGAGACTAATGAGATATTTCCATTT------------
>Human|ENSG00000151611|ENST00000281317
------------ATGCCCATGCTGCTACCACATCCTCACCAGCATTTCCTAAAAGGCCTT
TTAAGAGCACCTTTCCGATGTTACCACTTCATCTTTCACTCAAGTACTCATCTCGGATCA
GGAATCCCATGTGCTCAGCCGTTTAATTCTCTTGGACTCCATTGTACAAAGTGGATGCTG
CTGTCAGATGGCTTAAAGAGAAAATTATGTGTACAAACAACCTTAAAGGACCACACAGAA
GGACTTTCTGATAAAGAGCAAAGATTTGTGGATAAACTTTATACTGGTTTAATCCAAGGG
CAAAGGGCCTGTTTAGCAGAGGCCATAACTCTTGTAGAATCAACTCACAGCAGGAAAAAG
GAGTTAGCCCAGGTGCTTCTTCAGAAAGTATTACTTTACCACAGAGAACAAGAACAATCA
AATAAAGGAAAACCACTAGCATTTCGAGTAGGATTGTCTGGGCCCCCTGGTGCTGGAAAA
TCAACATTTATAGAATATTTTGGAAAAATGCTTACTGAGAGAGGGCACAAATTATCTGTG
CTAGCTGTGGACCCTTCTTCTTGTACTAGTGGTGGATCACTCTTAGGTGATAAAACCCGA
ATGACTGAGTTATCAAGAGATATGAATGCATACATCAGGCCATCTCCTACTAGAGGAACT
TTAGGAGGCGTGACAAGGACCACAAATGAAGCTATTCTGTTGTGTGAAGGAGCGGGATAT
GACATAATTCTTATTGAAACCGTTGGTGTGGGTCAGTCGGAGTTTGCTGTT---GCTGAC
ATGGTTGACATGTTTGTTTTACTACTGCCACCAGCAGGAGGAGATGAGCTGCAGGGTATC
AAAAGGGGTATAATCGAGATGGCAGATCTGGTAGCTGTAACTAAATCTGATGGAGACTTG
ATTGTGCCAGCTCGAAGGATACAAGCGGAATATGTGAGTGCACTGAAATTACTCCGCAAA
CGTTCACAAGTCTGGAAACCAAAGGTAATTCGTATTTCTGCCCGAAGTGGAGAGGGGATC
TCTGAAATGTGGGATAAAATGAAAGATTTCCAGGACCTAATGCTTGCCAGTGGGGAGCTG
ACTGCCAAACGACGGAAGCAACAGAAAGTTTGGATGTGGAATCTCATTCAGGAAAGTGTG
TTAGAGCATTTCAGGACCCACCCCACAGTCCGGGAACAGATTCCACTTCTGGAACAAAAG
GTTCTCATTGGGGCCCTGTCCCCAGGACTAGCAGCAGACTTCTTGTTAAAAGCTTTTAAA
---------------------------AGCAGA---GAC
>Chimp|ENSPTRG00000016486|ENSPTRT00000030642
------------ATGCCCATGCTGCTACCACATCCTCACCAGCATTTCCTAAAAGGCCTT
TTAAGAGCACCTTTCCGATGTTACCACTTCATCTTTCACTCAAGTACTCATCTCGGATCA
GGAATCCCATGTGCTCAGCCGTTTAATTCTCTTGGACTCCATTGTACAAAGTGGATGCTG
CTGTCAGATGGTTTAAAGAGAAAATTATGTGTACAAACAACCTTAAAGGACCACACAGAA
GGACTTTCTGATAAAGAGCAAAGATTTGTGGATAAACTTTATACTGGTTTAATCCAAGGG
CAAAGGGCCTGTTTAGCAGAGGCCATAACTCTTGTAGAATCAACTCACAGCAGGAAAAAG
GAGTTAGCCCAGGTGCTTCTTCAGAAAGTATTACTTTACCACAGAGAACAAGAACAATCA
AATAAAGGAAAACCACTAGCATTTCGAGTAGGATTGTCTGGGCCCCCTGGTGCTGGAAAA
TCAACATTTATAGAATATTTTGGAAAAATGCTTACTGAGAGAGGGCACAAATTATCTGTG
CTAGCTGTGGACCCTTCTTCTTGTACTAGTGGTGGATCACTCTTAGGTGATAAAACCCGA
ATGACTGAGTTATCAAGAGATATGAATGCATACATCAGGCCATCTCCTACTAGAGGAACT
TTAGGAGGCGTGACAAGGACCACAAATGAAGCTATTCTGTTGTGTGAAGGAGCGGGATAT
GACATAATTCTTATTGAAACCGTTGGTGTGGGTCAGTCGGAGTTTGCTGTT---GCTGAC
ATGGTTGACATGTTTGTTTTACTACTGCCACCAGCAGGAGGAGATGAGCTGCAGGGTATC
AAAAGGGGTATAATCGAGATGGCAGATCTGGTAGCTGTAACTAAATCTGATGGAGACTTG
ATTGTGCCAGCTCGAAGGATACAAGCGGAGTATGTGAGTGCACTGAAATTACTCCGCAAA
CGTTCACAAGTCTGGAAACCAAAGGTAATTCGTATTTCTGCCCGAAGTGGAGAGGGGATC
TCTGAAATGTGGGATAAAATGAAAGATTTCCAGGACCTAATGCTTGCCAGTGGGGAGCTG
ACTGCCAAACGACGGAAGCAACAGAAAGTTTGGATGTGGAATCTCATTCAGGAAAGTGTG
TTAGAGCATTTCAGGACCCACCCCACAGTCCGGGAACAGATTCCACTTCTGGAACAAAAG
GTTCTCAGTGGGGCCCTGTCCCCAGGACTAGCAGCAGACTTCTTGTTAAAAGCTTTTAAA
---------------------------AGCGGA---CAG
>Cow|ENSBTAG00000012800|ENSBTAT00000029806
------ATGAATATTCCCATGCTGCTCCAGCGTCCTCACCAGCACTTCCTAAAAGGCCTT
GTGAGAACACCTTTCCGATGTTACCGCTTCATCTTTCACCCAAGTCCTCACCTCGGATCT
GGAGTCCCGTGTGCTCAGCTGCTCAGTTCTCCTGGACTTCATTGTGCAAAGTGGATGCTG
CCATCGAATGGTTTAACAAGAAAATTATGTCTGCAAACAACCTTAGAGGAACATACAGAA
GGGCTTTCTGATAAAGAACAAAGACTTGTGGATAAGCTCTATGCTGGTTTAATCCAAGGC
CAGAGGGCCTGTTTGGCGGAGGCCATAACTCTTGTAGAATCAACACACAGCAGGAAAAAG
GAGTTAGCCCAGGTGCTTCTTCAGAAAGTATTAGCCCACCACAGAGAACAAGAAAACTTA
AATAAAGGAAAACCACTAGCATTTCGAGTGGGATTGTCTGGGCCTCCTGGTGCTGGAAAA
TCAACCTTTATAGAATATTTTGGAAAAATGCTCACTGAGAGAGGACACAAATTATCTGTG
CTGGCTGTGGACCCTTCTTCTTGTACTAGTGGTGGATCACTCTTAGGTGATAAAACCCGA
ATGACTGAGTTATCTAGAGATATGAATGCATACATCAGGCCCTCTCCTACTAGAGGCACT
TTAGGAGGCGTGACGAGGACCACAAATGAAGCTATCCTTCTGTGCGAAGGAGGCGGGTAT
GACGTCATTCTTGTTGAAACTGTGGGTGTGGGACAGTCGGAGTTTGCTGTC---GCCGAC
ATGGTTGACATGTTCATTTTACTACTGCCACCAGCAGGAGGAGATGAATTACAGGGCATC
AAAAGAGGAATAGTGGAGATGGCAGATCTGGTGGCTATTACCAAATCTGACGGAGACTTG
ATCGTGCCAGCTCGAAGGATACAAGCAGAGTATGTGAGCGCACTGAAATTACTGCGCAGG
CGTTCAGGAGTCTGGAGACCAAAGGTAATTCGTATTTCTGCCCGAAGTGGAGAGGGGATC
ACTGAAATGTGGGATAAAATGAAAGAATTCCAGGAGGTGATGCTTGTCAGTGGGGAGCTG
GCTGCCAAGCGACAGAAGCAGCAGAAGGTCTGGATGTGGAACCTCATTCAGGAGAACGTC
ATAGAGCATTTCAGGACCCACCCCGCAGTCCGGGAACAGATTCCTCTTCTGGAAAAGAGG
GTTCTCAGTGGGGCCCTGTCCCCAGGACTAGCAGCAGACCTGTTGTTGAAAGCTTTTAAA
---------------------------AGCAGACACGAA
>Dog|ENSCAFG00000007682|ENSCAFT00000012297
------------ATTCCCATGCTACTGCAGCATTCTCACCAGCGTTTCCTAAAAGGCCTT
TTAAGAACACCTTTCCGTCGTTACCACTTCATCTTTCACTCAAGTACTCATCTCGGATCA
GGACTCCCTTGTGCTGGGCCATTTAATTCTCTCAGACTCCATTGTACAGAATGGATACTG
CTGTCAAATGGTTTAAAGAGAAAATTATGTGTACAAACAACCTTAAAGGAACACACGGAA
GAACTTTCTGATAAAGAACAAAGATTTGTGGATAAACTTTATACCGGTTTAATCCAAGGG
CACAGGGCCTGCTTAGCAGAGGCCATAACTCTTATAGAATCAACCCACAAGAGGAAAAAA
GAGTTAGCTCAGGTGCTTCTTCAGAAAGTATTAGTCTACCACAGAGAGCGAGAACAAATA
AATAAAGGAAAACCACTAGCATTTCGAGTGGGATTGTCTGGGCCCCCTGGTGCTGGAAAA
TCAACCTTTATAGAGTATTTTGGAAAAATGCTTACTGAGAGAGGCCACAAATTATCTGTA
CTAGCTGTGGACCCTTCTTCTTGTACTAGTGGTGGATCACTCTTAGGTGATAAAACCCGA
ATGACTGAGTTATCAAGAGATATGAATGCATACATCAGGCCATCTCCTACTAGAGGTACT
TTAGGAGGTGTGACAAGGACCACAAATGAAGCTATTCTATTGTGTGAAGGAGGGGGATAT
GACATCATTCTTATTGAAACCGTAGGTGTGGGCCAGTCGGAGTTTGCTGTT---GCTGAT
ATGGTTGACATGTTTGTTTTACTGCTGCCACCAGCGGGAGGAGATGAATTGCAGGGTATC
AAAAGAGGTATAATTGAGATGGCAGACCTGGTGGCTATAACTAAATCTGATGGAGACTTG
ATTGTGCCGGCTCGAAGGATCCAAGCAGAGTACGTGAGTGCACTGAAAGTACTCCGCAAA
CGTTCAGAAGTCTGGAGACCCAAGGTAATTCGTATCTCTGCCAGAAGTGGAGAGGGGATC
ACTGAAATGTGGGATAAAATGAAAGAGTTCTGGGACCTCATGCTTGCCAGTGGAGAGCTG
ATGGCCAAACGACAGAGGCAGCAGAAAGTGTGGATGTGGAATCTCATTCAGGAAAGTGTG
TTAGAACATTTCAGGACCCATCCCACCGTCCGGGAACAGATTCCTCTTCTGGAACAAAAG
GTGCTCAGTGGGGCCCTGTCCCCAGGACTAGCAGCAGACATGTTGTTGAAA---TTAAAA
GCAGAGACTAATGGAGTTTATCCTATA------------
>Elephant|ENSLAFG00000031958|ENSLAFT00000025622
------ATGAATATTCCTGTGCTGCTACAACACTCTTACCAGCATCTCCTAAAAGGCCTT
TTACGAACACCTTTCCGACGTTACCACTTCACCTTTCCCTCAAGTCCTTATCTTGGATCA
GGAATCTTGTGTACTCAGCCATTTAGTTCTCTTGGATTCCATCATACAAAGTGGTTGCTG
CTGTCAAATGGTGTAAAGAGAAAATTATGTGTACAAACAACCTTAAAGGAACACACAGAA
GGACTTTCTGATAAAGAACAAAGATTTGTGGATAAACTTTACACCGGTTTAATCCAAGGA
CAAAGGGCCTGCTTAGCAGAGGCCATAACGCTTATAGAATCAACTCACAACAGGAAAAAA
GAGTTGGCCCAGGTGCTTCTTCAGAAAGTATTAGCCTACCACAGAGAACAAGAACAATTA
AATAAAGGGAAACCGTTAGCATTTCGAGTGGGATTATCCGGGCCCCCTGGTGCTGGAAAA
TCAACATTTATAGAATATTTTGGAAAAATGCTTACTGAGAGAGGGCACAAAGTGTCTGTG
CTAGCTGTGGATCCTTCTTCTTGTACTAGTGGTGGATCACTCTTAGGCGATAAAACCCGA
ATGACTGAGTTATCAAGAGATATGAACGCGTACATCAGGCCATCTCCCACTAGAGGGACT
TTAGGAGGTGTGACAAGGACTACAAATGAAGCTATTCTGTTGTGTGAAGGAGGGGGATAT
GACATCATTCTTATTGAAACTGTGGGTGTGGGTCAATNGCAGATGGCCAGAAATGCACAT
TTTAGTGATATGTATGTTTTCTTTTTAAGCACCGTAATGATGGATGTTCTGAATGGTATC
AAAAGGGGTATCATTGAGATGGCAGATCTGGTTGCTGTAACTAAATCCGATGGGGACTTG
ATTGTACCAGCTCGAAGGATACAAGCAGAATACGTGAGTGCCCTGAAGTTACTCCGCAAA
CGTTCCAAAGTCTGGAGACCAAAGGTAATTCGCATTTCTTCCAGAAGCGGAGAGGGTGTC
ACTGAAATGTGGGATAAAATGAAAGAATTCCAGGACCTAATGCTTGCCAGCGGGGAGCTG
ACTGCCAGGCGACAGAAGCAGCAGAAGGTCTGGATGTGGAACCTCATCCAGGAAAGTGTG
CTAGATCATTTCAGGACCCATCCCATGGTGCGGGAACAGATTCCGCTTCTGGAAGGGAGG
GTCCTCAGTGGGGCCCTGTCTCCCGGACTTGCAGCCGACTTGTTGTTGAAAGCTTTTAAA
---------------------------GACAGA---GAC
>Bowhead|bmy_03473T0
------ATGAATATTCCCATGCTGCTCCAACATCCTCATCGGGACTTGCTTAAAGTCCTT
TTAAGAACGCTTTTCCGACGTTACCACTTCATCGTACCCTCAAGTACTCACCTCAGATCA
GGAATCCCATGTGCTCAGCCGTTCAGTTCTCTCGGACTCCATCATGCAAAGTGGATGCTG
CCGTCAAATGGTTTAACGAGAACATTATGTCTACAAACAACCTTAAAGGAACAAACAGAA
GGACTTTCTGATAAAGAACAAAAGCTTGTGGCTGAGCTTTATACTGGTTTAATCCAGGGG
CAAAGGGCCTGCTTGGCAGAGGCCATAACTCTTATAGAATCAACTCACAACAGGAAGAAA
GAGTTAGCCCAGGTGCTTCTTCAGAAAGTGTTGGTCCACCACAGAGAACAAGAAAAATTA
---AAAGGAAAACCACTAGCATTTCGAGTGGGATTGTCTGGGCCTCCTGGTGCTGGGAAA
TCAACCTTTATAGAATATTTTGGAAAAATGCTTACTGAGAGAGGGCACAAATTATCTGTG
CTGGCTGTGGACCCTTCTTCTTGTACTAGTGGTGGATCACTCTTAGGTGATAAAACCCGA
ATGACTGAGTTATCAAGAGATATGAACGCRTACATCAGGCCATCTCCTACTAGAGGTACT
TTAGGAGGTGTGACAAGGACCACAAACGAAGCTATTCTGTTGTGCGAAGGAGGCGGATAT
GACATAATTCTTATTGAAACCGTGGGTGTGGGGCAGTCGGAGTTTGCCGTT---GCTGAC
ATGGTTGACATGTTTGTTTTACTACTGCCACCAGCAGGAGGAGATGAATTGCAGGGTATT
AAAAGAGGTATAATTGAGATGGCAGATCTGGTCGCTATAACCAAATCTGATGGAGACTTG
GTCGTGCCAGCTCGAAGGATACAAGCAGAGTATGTGAGCGCGCTGAAATTACTCCGCAGG
CGTTCAGGAGTCTGGAGACCAAAGGTAATTCGTATTTCTGCCAGAAGTGGAGAGGGGATC
GCTGAAATGTGGGATAGAATGAAAGAATTCCAGGATGTGATGCTTGCCAGTGGGGAGCTG
ACTGCCAAGCGACAGAAGCAGCAGAGAGTTTGGATGTGGAACCTCATTCAGGAAAATGTG
GTAGAACATTTCAGGACCCACCCCACAGTCCGGAAACGGATTCCTCTCCTGGAAGAAAGC
GTTCTCAGTGGGGCCCTGTCCCCAGGCCTAGCGGCAGACCTGTTGTTGAAAGCTTTTAAA
---------------------------AGCAGA---GAC
>Minke|BACU013554
------ATGAATATTCCCATGCTGCTCCAACATCCTCACCGGGACTTCCTTAAAGTCCTT
TTAAGAACACTTTTCCGACGTTACCACTTCATCGTACCCTCAAGTACTCACCTCAGGTTA
GGAATCCCATGTGCTCAGCCATTCAGTGCTCTCGGACTCCATCATGCAAAGTGGATGCTG
CCGTCAAATGGTTTAACAAGAACATTATGTCTACACACAACCTTAAAGGAACAAACAGAA
GGACTTTCTGATAAAGAACAAAAGCTTGTGGCTGAGCTTTATACTGGTTTAATCCAAGGG
CAAAGGGCCTGCTTGGCAGAGGCCATAACTCTTATAGAATCAACTCACAACAGGAAGAAA
GAGTTAGCCCAGGTGCTTCTTCAGAAAGTGTTGGTCCACCACAGAGAACAAGAAAAATTA
---AAAGGAAAACCACTAGCATTTCGAGTGGGATTGTCTGGGCCTCCTGGTGCTGGGAAA
TCAACCTTTATAGAATATTTTGGAAAAATGCTTACTGAGAGAGGGCACAAATTATCTGTG
CTGGCTGTGGACCCTTCTTCTTGTACTAGTGGTGGATCACTCTTAGGTGATAAAACCCGA
ATGACTGAGTTATCAAGAGATATGAATGCGTACATCAGGCCATCTCCTACTAGAGGTACT
TTGGGAGGTGTGACAAGGACCACAAACGAAGCTATTCTGTTGTGCGAAGGAGCCGGATAT
GACATAATTCTTATTGAAACCGTGGGTGTGGGGCAGTCGGAGTTTGCCGTT---GCTGAC
ATGGTTGACATGTTTGTTTTACTACTGCCACCAGCAGGAGGAGATGAATTGCAGGGTATT
AAAAGAGGTATAATTGAGATGGCAGATCTGGTCGCTATAACCAAATCTGATGGAGACTTG
GTCGTGCCAGCTCGAAGGATACAAGCAGAGTATGTGAGCGCGCTGAAATTACTCCGCAGG
CGTTCAGGAGTCTGGAGACCAAAGGTAATTCGTATTTCTGCCAGAAGTGGAGAGGGGATC
ACTGAAATGTGGGATACAATGAAAGAATTCCAGGATGTGATGCTTGCCAGTGGGGAGCTG
ACTGCCAAGCGACAGAAGCAGCAGAGAGTTTGGATGTGGAACCTCATTCAGGAAAATGTG
GTAGAACATTTCAGGACCCACCCCACAGTCCGGAAACGTATTCCTCTCCTGGAAGAAAGC
GTTCTCAGTGGGGCCCTGTCCCCAGGCCTAGCGGCAGACCTGTTGTTGAAAGCTTTTAAA
---------------------------AGCAGA---GAC
