# Supplementary material for: Insights into the Evolution of Longevity from the Bowhead Whale Genome
Source: Cell Rep. 2015 Jan 6;10(1):112–22. doi: 10.1016/j.celrep.2014.12.008 (PMC4536333; doi:10.1016/j.celrep.2014.12.008)
Supplement: Supplemental Folder 2. Species Used in the Analysis of Selective Pressure Variation, Single-Gene Orthologous Families Tested, Likelihood Ratio Tests, MAKER Parameters, and Full Assembly and Read Usage Data, Related to Experimental Procedures [file mmc3.zip › Tested SGOs/reciprocal_group_3642.2.fas]

>Gibbon|ENSNLEG00000018253|ENSNLET00000023278
---------ATGGTGATGGCTTGCAGAGTCGTAAACAAAAGAAGACACATGGGACTTCAA
CAACTTTCATCATTCGCGGAAACAGGAAGAACTTTCCTGGGCCCGCTAAAATCATCCAAA
TTTATTATAGATGAAGAATGTCATGAAAGTGTATTAATCAGTTCAACAGTAAGGCTTCTT
GAAAGTTTGGATTTAACCAGTGCAGTGGGACAACTTCTCAATGAAGCAGTTCAAGCACAA
AATAACACATATAGAACTGGAACCAGTACTCTTTTGTTTCTTGTTGGTGCTTGGAGCAGT
GCAGTTCAAGAATGTCTTCATCTTGGTGTCCCCATTTCCATAATAGTGTCAGTAATGTCA
GAAGGCTTAAACTTTTGTAGTAAAGAGGTAGTTTCTCTTCAAGTACCTGTTCACAATATA
TTTGAC---TGTATGGACAGCACAAAAACATTTTCTCAACTTGAAACATTTAGTGTAAGT
TTGTGTCCTTTTCTACAGGTCCCTTCAGATAGTGATTTGATAGAGGAAGAGCATGGTCTC
AAAGATGTTGCCTCTCAAACACTGACC---ATTTCCAATCTTTCTGGGAGACCTCTTAAA
TCATCTGAA------TTATTTAAACCTCAGACT------------AAGGTTGAAGCAGAT
AAGAACACATCACGA---------ACTCTGAAAAACAGCCTGCTTGCAGATACCTGCTGC
AGACAGTCAATACTAATCCACAGTAGGCATTTTAATAAGACAGATAATACTGCAGGG---
ATAAGCAAACCAGATGGATTTCAAGAA---CATGTTACAGCTACTCTCAAAACTTACAGA
GGTAATGATTTGGTAGAGTTGGCAGTAGGCTTGAGTCATGGAGATCACAGCAGCATGAAG
TTAGTAGAAGAAGCAGTACAGCTGCAGTATCAGAATGCTTGTGTGCAACAAGACAACTGT
ACAAAACCATTTATGTTTGACATTTCAAGAATTTTCACTTGCTGTCTACCAGGCTTACCT
GAAACTTCTTCTTGTGTTTGTCCAGGATATATCACTGTTGTGTCAGTATCTAATAATCCT
GTGATCAAGGAATTGCAGAATCAGCCTGTCCGAATAGTTCTCATTGAGGGTGACCTCACA
GAGAATTATCGCCACCTGGGATTTAATAAGTCTGCAAATATTAAAACAGTATTAGATAGC
ATGGAG---CTTCAAGAAGACAGCTCAGAAGAACTGTGGGCAAATCACGTATTACAGGTA
TTAATCCAGTTCAAGGTGAACCTTGTCCTGGTACAAGGAAATGTGTCCGAACGCTTAATT
GAAAAATGTATAAACAGTAAGCGGTTGGTAATTGGCTCAGTGAATGGCAGTGTGATGCAG
GCTTTTGCAGAGGCTGCAGGAGCCTTACAGGTGGCCTACATTACACAAGTGAATGAAGAT
TGTGTGGGCAATGGGGTCTGTGTGACCTTCTGGAGAAGCAGTCCTTTGGATGTTGTAGAT
AGGAACAACAGAATTGCAATCTTATTAAAAACAGAAGGAATTAATTTGGTTACAGCCGTG
CTCACTAACCCGGTTACTGCACAGATGCAAACCAAAGAAGATAGGTTCTGGACATGTGCC
TATCGTTTGTATTATGCTCTAAAAGAGGAAAAGGTCTTCCTTGGAGGTGGTGCAGTTGAA
TTTTTGTGTCTTAGCTGTCTTCAAATTCTTGCAGAGCAATCTCTGAAAAAAGAAAACCAT
GCCTGCTCAGGGTGGCTGCATAATACTTCCTCTTGGCTGGCTTCATCTCTGGCAATATAC
AGACCAACTGTGCTTAAACTCCTGGCAAATGGATGGCAGAAATACCTTTCAACTCTCCTA
TATAACACTGCCAATTACTCATCAGAATTTGAAGCCAGCACATACATTCAACATCATCTG
CAAAATGCCACAGACTCTGCCTCTCCTTCATCTTACATCTTAAATGAATATAGTAAACTA
AATAGTAGAATTTTTAATTCAGACATTTCAAATAAACTGGAGCAGATTCCAAGAGTTTAT
GATGTTGTTACACCAAAGATTGAGGCGTGGCGCCGAGCACTGGATTTAGTACTGTTAGTA
CTTCAGACAGACAGTGAAATAATTACTGGACATGGACACACACAGATAAATTCACAGGAA
TTAACGGGCTTTCTATTTTTG
>Gorilla|ENSGGOG00000024815|ENSGGOT00000022179
---------ATGGTGATGGCTGGCAGAGTCGTAAACAAAAGAAGACACATGGGACTTCAA
CAACTTTCATCATTCGCGGAAACAGGAAGAACTTTCCTAGGCCCACTAAAATCATCCAAA
TTTATTATAGATGAAGAATGTCATGAAAGTGTATTAATCAGTTCAACAGTAAGGCTTCTT
GAAAGTTTGGATTTAACCAGTGCAGTGGGACAACTTCTCAATGAAGCAGTTCAAGCACAA
AATAACACATATAGAACTGGAACCAGTACTCTTTTGTTTCTTGTTGGTGCTTGGAGCAGT
GCAGTTGAAGAATGTCTTCACCTTGGTGTCCCCATTTCCATAATAGTGTCAGTAATGTCA
GAAGGCTTAAACTTTTGTAGTGAAGAGGTAGTTTCTCTTCATGTACCTGTTCACAATATA
TTTGAC---TGTATGGACAGCACAAAAACATTTTCTCAACTTGAAACATTTAGTGTAAGT
TTGTGTCCTTTTCTACAGGTCCCTTCAGATACTGATTTGATAGAGGAAGAGCATGGTCTC
AAAGATGTTGCCTCTCAAACACTGACC---ATTTCCAATCTTTCTGGGAGACCTCTTAAA
TCATCTGAA------TTATTTAAACCTCAGACA------------AAGGTTGAAGCAGAT
AAGAACACATCACGA---------ACTCTGAAAAACAGCCTGCTTGCAGATACCTGCTGC
AGACAGTCAATACTAATCCACAGTAGGCATTTTAATAGGACAGATAATACTGAAGGG---
GTAAGCAAACCAGATGGATTTCAAGAA---CATGTTACAGCTACTCACAAAACTTACAGA
TGTAATGATTTAGTAGAGTTGGCAGTAGGCTTGAGTCATGGAGATCACAGCAGCATGAAG
TTAGTAGAAGAAGCAGTACAGCTGCAATATCAGAATGCTTGTGTGCAACAAGGCAACTGT
ACAAAACCATTTATGTTTGACATTTCAAGAATTTTCACTTGCTGTCTACCAGGCTTACCT
GAAACTTCTTCTTGTGTTTGTCCAGGATATATCACTGTTGTGTCAGTATCTAATAATCCT
GTGATCAAGGAATTGCAGAATCAGCCTGTCCGAATAGTTCTCATTGAGGGTGACCTCACA
GAGAATTACCGCCACCTGGGATTTAATAAGTCTGCAAATATTAAAACAGTATTAGATAGC
ATGCAG---CTTCAAGAAGACAGCTCAGAAGAACTGTGGGCAAATCACGTGTTACAGGTA
TTAATCCAGTTCAAGGTGAACCTTGTCCTGGTACAAGGAAATGTGTCCGAACGCTTAATT
GAAAAATGTATAAACAGTAAGCGGTTGGTAATCGGCTCAGTGAATGGCAGTGTGATGCAG
GCTTTTGCAGAGGCTGCAGGAGCAGTACAGGTGGCCTACATTACACAAGTGAATGAAGAT
TGTGTGGGCAACGGGGTCTGTGTGACCTTCTGGAGAAGCAGCCCTTTGGATGCTGTAGAT
AGGAACAACAGAATCGCAATCTTATTAAAAACAGAAGGAATTAATTTGGTTACAGCCGTG
CTCACTAACCCGGTTACTGCACAGATGCAAACCAAAGAAGATAGGTTCTGGACATGTGCG
TATCGTTTATATTATGCTCTAAAAGAGGAAAAGGTCTTCCTTGGAGGTGGTGCAGTTGAA
TTTTTGTGTCTTAGCTGTCTTCAAATTCTTGCAGAGCAATCTCTGAAAAAAGAAAACCAT
GCCTGCTCAGGGTGGCTGCATAATACTTCCTCTTGGCTGGCTTCATCTCTGGCAATATAC
AGACCAACTGTGCTTAAATTCCTGGCAAATGGATGGCAGAAATACCTTTCAACTCTCCTA
TATAACACTGCCAATTACTCATCAGAATTTGAAGCCAGCACATACATTCAACATCATCTG
CAAAATGCCACAGACTCTGGCTCTCCTTCATCTTACATCTTGAATGAATATAGTAAACTA
AATAGTAGAATTTTTAATTCAGACATTTCAAATAAACTGGAGCAGATTCCAAGAGTTTAT
GACGTTGTTACACCAAAGATTGAGGCGTGGCGCCGAGCATTGGATTTAGTACTGTTAGTA
CTTCAGACAGACAGTGAAATAATTACTGGACATGGACACACACAGATAAATTCACAGGAA
TTAACGGGCTTTCTATTTTTG
>Guinea_Pig|ENSCPOG00000005539|ENSCPOT00000005598
---------ACCGTGATGGCCTGCAGGATCATAAACAAAAGAAGGCATGTGGGACTTCAA
CAGCTTTCTTCATTTGCAGAAACAGGCAGAGCATTCTTAGGTCCAGTAAAATCATCAAAA
TTTATTACTGATGAAGGATGTCACAAAAGTGTATTGGTCAGTTCAACAGTAAGGCTTCTT
GAAAGTTTAGATACGACCAGTGCTGTGGGCCAGCTTCTCAATGAAGCAGTTCAAGCACAG
AATGACACATACAGAACTGGAGCCACCACTCTTTTATTTCTTGCTGGTGCGTGGAGCAGA
GCTGTTGAAGAATGTCTCCATCTGGGTGTCCCCATTCCTATCATAGTGTCAGTCATGTCG
GAAGGCTTGAACTCTTGTAGTGAGGAGGTAGTTTCCCTTCAGGTACCGGTCCACAATATA
TTTGAC---CATATGGACAGCACAGAGGCAGTTTCTGGACTCGAAACAGTTAGTGGCAGT
TCTTTGCCA------CAAGACCTTTCAGAGGCTATTTCAGTACCGGAAAAACAGGATCTC
AAAGATGAT---GTACCTCAGTTAGCC---ACTTACAGTCTTTCTGAGAAACCTGGTAAA
TCACCTAAA------TTCTTCAAACCTCAGGCT------------ACAGTTGAAGCAGGT
AAAAACACATCACAA---------ACTCTGAAAAAT---CTGCATACAGATACCTGCTTC
AGAAAATCAGTACTCATCCACAGTAGGCATTTTAAAAGGACAGATAATAATCAAGGG---
ATATGCACACCAAATAGATTTCTGGAACAGTGTGGTGCTGCTACTTTCCAAACTTACGGA
TGTCGTGATTTGGTTGAGTTGGCAGTGGGCTTGAGTCACGGAGACGGGAGCAGCATGCAA
CTCGTAGAAGCAGCAGTACGGCTGCAGTATCAGAATGCGTGTATGCAACCAGGCAGCCGT
GCAGCGCCATTTATGTTTGACATTTCAAGACTCTTCACTTTCTGTCTACCAGGCTTACCT
GAAACCTTTTCTTGTGTTTGTCCGGGATATATCACTCTAGTATCAATATCTAGTGCTGCT
ATGATCCAGGAATTGCAAAATCGGCCTATCCGGGTAGTTCTCATTGAGGGTGACCTCACA
GAGAGTTATCGCCACCTGGGATTTAATAAGTCTACACATATTAAAACGGTGCTAGATGGC
GTCAAG---CTTCAAGAAGACAGCTCAGAAGAACTGTGGGCAAATCATGTCCTACAGCTA
TTAATCAAGTTCAGTGTGAATCTCATCTTGGTAGAAGGAAATGTATCTGAACACCTAATT
GAAAAGTGCAGGCACAGAAACCAGCTGATCATTGGGTCAGTGAATGGCCGTGTGATGCAG
ACTTTTGCAGAGGCTACAGGAGCAGTGCAGGTGGCCTATATCACACAAGTGAATGAAGAC
TGTGTGGGCAGTGGGGTATCTGTGACCTTCTGGAGAAAC---CCCTTGGATGATTTAGAT
AGAAGCAACAGAATGGCAATCTTATTAAAAACAGAAGGAATTAGTATGATTACAGCAGTG
CTCACTAGCCCAGTCAGGGCGCAGATGCAAACCAAAGAAGACAGGTTCTGGACCTGTGCA
TATCGTGTACATCATGCTCTAAAAGAGGAGAAGGTCTTCCTTGGAGGCAGCGCAGTTGAA
TTTTTGTGTCTTAGCCATCTCCACATTCTTGCTGAGCAGCCTCTACAAAAAGGAGATCAC
GCCTGTTTGGGGCGGCTTCATGACACTTCCTCTTGGCTTGCCTCATCTCTGGCAAGTTAC
AGACCAACTGTGCTTAAGTGCCTGGCAGATGGATGGCACAGATACCTCTCAGCTCTTCTA
TGTAACACCGCCACTTACTCATCAGAATTGGAAGCCAGCACATTCGTTCAGCATCATGTA
CAAAATGCGGTAGACTCTGGCTGCCCATCAGCTTATATCTTGAAAGAATACAATAAACTA
AATAGTGGAATTTTTAACTTGGGCATTTCAAATAAACCAGAGCAAATTCCAAGAGTTTAT
GATGTTGTCACACCAAAGATCGAGGCATGGCGCCGAGCACTGGATTTAGTACTCTTAGTG
CTGCAAACAGACACTGAAATTATTACTGGGCTTGGACATACACAGATAAATTCACAGAAA
TTAGAGGGTTGCTTGTTTTTG
>Horse|ENSECAG00000003961|ENSECAT00000003846
---------ATGGTGATGGCTTGCAGAGTCATAAACAAAAGAAGGCACATGGGACTTCAA
CAACTCTCATCATTTGCAGAAACAGGAAGAACTTTTCTGGGCCCAGTAAAATCATCCAAA
TTTATTATAGATGAAGAGTGTCATGAGAGTGTGTTAATCAGTTCAACAGTAAGGCTTCTC
GAAAGTTTGGATTTAACCAGTGCAGTGGGACAACTTCTCAGTGAAGCAGTTCGAGCACAA
AATAACACATACAGAACTGGAACCAGTACTCTTTTGTTTCTTGTTGGAGCATGGAGCAGT
GCTGCTGAAGAATGTCTTCACATGGGTGTCCCCGTTTCGTTAATAGTGTCTGTAATGTCA
GAAGGCTTGAACTCTTGTATTGAAGAGGTAGTTTCCCTTGAAGTCCCTGTCCACCATGTA
TTCGAC---CATATTGACAACACAAAGACATTTTCTGGACTTGAAACATTTAGTGTCAGT
TTGGGCCCTTTTCTACAAATCCCATCAGATACTGGTTTGATGCAGAAAGAGCATGATCTC
AAAGATGTTGCCCCTCAGCCATTGACC---ATTCACAATCTTTCTGGGAGACCTGTTAAA
TCACCTCAA------CTCTTTAGGCCTCAGGCT------------AAGGTTGAAGCAGAT
ACAAACACGTCACAAACCCCTCAAACTCTGAAGAACAGTCTGCTTGCAGACACCTGCTGC
AGAAAGTCAGTACTAATCCACAGTAGGCATCTTAATAGGACGGATAATAGCCAGCAG---
ATAAGCAAACCAGATGGATTTCTAGAACAACATGGTGCAGCTACACCCCAGGCTTACAGG
TGTAATGATCTGGTAGAGTTGGAGGTGGGTTTGAGTCACGGAGACGACAGCAGCATGAAA
TTAGTAGAAGCAGCAGCACAGCTGCAATATCAGAATGCTCGTACGCAACAGGGCAGCTGT
GCAATGCCGTTTATGTTTGACATTTCAAGAATCTTCACTTGCTGTTTACCAGGTTTACCA
GAAAGTTTTTCTTGTGTCTGTCCAGGATATATCACTGTTGTATCAACATCCAGCACTACT
CTGATCAAGGAATTGCAGAATCAGCCCATCCGGGTAGTTCTTATTGAGGGTGACCTCACA
GAGAATTATCGCCACCTAGGATTTAACAAGTCTGCAAATATTAAAACGGTATTAGAAAGC
ATGAAG---CTTCCACAAGACAGCTCAGAAGAACTGTGGATAAATCGTGTATTAGAGATA
TTAATTAAATTCAATGTGAACCTTATCCTGGCACAAGGAAATGTATCTGAACACTTAATT
GAAAAGTGCACACACAGTAAGCGGTTGGTAATTGGGTCAGTGAATGGCAATGTGATGCAG
GCTTTTGCAGAGGCTTCAGGGGCCGTACAGTTGGCCTACATTACACAAGTGGATGAAAAC
TGTGTGGGTAATGGGGTCTGTGTGACCTTCTGGAGAAGCATTCCCTTGGATGTTGTAGAT
ACAGTCGACGGAATGGCAATCATGTTAAAAACAGAAGGGATTAATTTGGTTACTGTAGTG
CTCACTAGCCCGGTCACTGCACACATGCAAAGCAAAGAAGATAGATTCTGGACTTGTGCC
TCTCGCCTGTGTTATGCTCTAAAAGAGCAAAAGGTCTTCCTTGGAGGTGGTGCAGTTGAA
TTTTTGTGTCTTAGCCATCTTCAAATTCTTGCGGAGCAATCTCTGAGTAAAGGAAACCAA
GCCTGTTCAGGATGGCTTCATAATACTTCCTCTTGGCTGGCCTCATCTCTGGCACTGTAC
AGACCCACTGTGCTTCAATGCCTAGCCAATGGATGGCACAAGTACCTTTCAACTCTCATA
TATAACACTGCCAATTACTCATCGGAATTTGAAGCCAGCACATTCATTCAACATCATCTA
CAAAATGCCATAGACTCTGGCTCTCCTTCATCTTACATCTTGAGCGAATATAGTAAACTA
AATAGTGGAATTTTCAATTCAGGCATTTCAAATAAACTGGGACAAATTCCAAGAGTTTAT
GACATTGTTACACCAAAGATTGAGGCGTGGCGCCGAGCTTTGGATTTAGTACTCTTAGTC
CTTCAGACAGACAGTGAAATTATTACTGGACTCGGACACACAGAGATAAATTCACAGGTG
CCAGAGGGCTTTTTATTTTTG
>Mouse|ENSMUSG00000051444|ENSMUST00000057975
---------ATGGAGATGGCTTGCAGGGTCATAAACAGAAGAAGGCATGTGGGACTTCAA
CAACTTTTGTCATTTGCACAAACAGGAAGAAGTTTCCTAGGTCCAGTAAAAGCCACCAAG
TTTATTACAGATGCAGAGTGTCATGAAAGTGTGTTGATCAGCTCAACAGTCAGGCTTCTA
GAAGGATTGGATTTAACCTGTGCAGTGGGGCACCTTCTCAACGAAGCAGTTCAAGCACAG
AATAACACATACAAAATTGGAACCAGCACTCTTTTGTTTCTTGTCGGTGCATGGAGCAGG
GCTGTTGAAGATTGTCTCCATCTGGGGATTCCCACTACAGTAATAGTGTCGGTAATGTCA
GAAGGCTTGAACTCTTGCATTGAAGCAGTAGTTTCTCTTCAAGTACCCATACACAATGTA
TTTGAC---CACATGGACAACACAAGTACAGTTTACAAACTTGAAACAGTTAATGCCACT
TTGTGTCCTTTTCTACAAGACCCTTCAGGTTCTGGGTTGTTACAGGAAAAGCGTGATTTC
AAAGATGCTACATCTCCGTTATTGTCC---ACTTACAGTCTTTCTGGGAGACATGCTGAG
TCACCCAAA------TTCTTCAAACCTCAGAAT------------AATCTTGAAACAGAA
AAAAACACATTGCAA---------GTTTTGAAAAACAATCTATATACAGATTCCTTCTGC
AAAAAGTCAGCACTAGCTCACAGTAGGCATTTTAATAGGACAGATAATAGCCACTGG---
ATAAGCCGACATGATGGATTTCTAGAACAACTT---GAATCAACTCCGAAAGTACTTAGA
TGTAATGATTTTGGGGAGTTAGCAGTTGGCTTGAGCCATGGAGATCACAGCAGCATGGCA
TTGGCCAAAGCAGCAGTGAGGTTGCAGTGGCAGAGTCTGTGTCTGCAGCAAGCCAACTGG
ATGGCACCCTTTATGTTTGATATTTCAAGACTTCTCACTTGCTGTATTCCAGGTCTACCT
GAAACTTTTTCCCGTGTTGGTCTAGGATATGTCACTTTTGTTACCATGTCTAGTATTACT
CTTATCAAGGAATTGCAGGATCAGCCTTTCCGAGTGATTCTCATTGAGGGTGACCTCACA
GAGAGTTACCGACACCTGGGATTTAATAAGTCTGTAAATATTAAGACTAAGTTAGATAGT
GGGGAG---CTTTCAGAAGATAGTGCAGAAGAACTGTGGACAAATCATGTGTTACAGGTG
TTAATCCAGTTCAATGTGACCCTCATCTTGGTACAAGGAAGTGTATCAGAACACTTGACT
GAAAAATGCATGCACAGTAAGCGGCTGGTAATTGGGGCAGTGAATGGCAGTGTGTTGCAG
GCATTTGCAGAGGCCACAAGAGCAGTGCCAGTAGCCTATGTTACACAAGTGAATGAAGAC
TGTGTAGGCAGCGGGGTCTCTGTGACCTTCTGGATGAGT---CCTCATGATATA---AAC
AGGAGCAACAGAATAGCAATCTTGTTAACAGCAGAAGGAATTAATTTGATTACAGCAGTA
CTTACTAGTCCAGCAAGTGCTCAGATGGAAACCAAGGAAGACAGGTTCTGGTCTTGTGTG
TATCGTTTATATCATGCCCTAAAAGAAGAGAAGGTCTTCCTTGGCGGTGGTGCTGTTGAA
TTTTTATGTCTTAGCCATCTTCAAATTCTTGCTGAGCAATCTTTAAATAGAGGAAACCAT
GCTTGTTTAGGATGGCTTCCTGATTCTTCCTCTTGGATGGCCTCATCTCTGTCCGTCTAC
AGACCTACTGTGCTGAAGTCCCTGGCAGGTGGGTGGCATGAATTCCTGTCAGCTATCATG
TGTAACACTGCCACTCACCCATCAGCAGTGGAAGCTAGGACATTCATTCAACAACATGTA
CAAAATGCCATTGACTCTGGCTCCCCTTCATCTTACATCTTGAGTGAATATAGTAAACTA
AGTAGTGGAGTTTTTCATTCAGGTATTTCAGATAACCTGGAGCTGGTTCCAAGAGTTTAT
GATACTGTTACACCAAAGATTGAAGCATGGCGCCGAGCATTGGATGTAGTGCTCTTAGTG
CTTCAGACAGACAGTGAAATAATTACTGGACTTGTACACACAGAGATGAATTCACAGGAA
TTAGATGGAGTTTTATTTTTG
>Opossum|ENSMODG00000025411|ENSMODT00000039684
---------ATGGTCATGGCCTGTAGAAATATAAACAGAAAGAGTCACATAGGACTTCAG
CAGATTTCATCATTAACAGAAACAGGACGCAGTTTCCTAGGCCCAGTAAAGTCCTCCAAG
TTTATTATAGGTGAAGGATCTCAAGAAAGTGTATTAACCTGTTCTATAGTAAGGCTTCTG
AAAAATCTGGATTTAACTTGTTCAGCTGGACAACTTCTTTATGAAACAGTGCAGTCACAG
AAAAACGTGTATGGGACTGGGACCAACACCTTGTTGTTTCTTGCTGGTGCTTGGAGCGTT
GCTGCCCTAGAATGCCTTCAGCAAGACATCCCGATTTCAGTCATAGTGTCAGTGATGTCA
GAAGGCCTAAAGTCTTGCAGGGAAGAAGTTGTTTCTCTTCAGATCCCTCTGTGTAATATA
TTTGAC---AGCATTAGAGACACGAAATACCCTTTT---CTTGGAACTCTGACCATCATT
CCCAGTCCTCTTGTGCAGATTCCACTGGAGGTTCCTTGGATACAAAGAGATCATGACAAA
AAAGATGTGTCTTCTCAATCATCCACTCTTACGTTTTCTTCTGGGAGCTCTTCTGGATTA
TCTTCAAAACTCTCTTACTTCACTACTCAGTCT------------CTAACTAAAAAAAAT
GAAGCTATGTCTCAG---------TCTCCAAAAACCAATATAATTACAAATAGTCACACC
AGAAAATCAAGACTAAGCCATAGCAGACATTTTAATAGGGCAGAACATGATGCTTAT---
CAGTCAAGCAATGAAGGATTTCCAAACTCTCAT---TTTGAT------------TATAAG
TGCAATGATTTGGTACAGCTGGCAGTGGGTCTGAGTCATGGAGATCATAGCAGTATGGCA
TTAGTAGAAGCAGCAGTGAAATGCCAATATCAGAATGCACATGTTAGAAAT---AGTTGT
AGGGTACCATTTCAGTTTGATGTTTCAAAAATTTCCACTTGCTGCTTACCAGGTATATCT
GAAAGCATATCCTGTGTCTGCTCTGGCTATCTAACTCTGGTATCAATAAGCTATAAAACT
ACAATCAGAGAACTCCAGAATAAGCCTCTGCGGGTAGTTCTCATTGATGGTGACTTTAAA
GAGAATTACCACCACTTGGGATTTAATGAACCTGAAAATGTTAAAACTGTTTTGGGAGAT
ACAGCA---TATCAG------TATCAAAAGAAACTCTGGCTGGAAAATGTTTTGGAGATA
TTAATCCAGTTAAATGTAAATCTAGTTATGGTTCGAGGAACTGTGTCTGAAAATTTAATA
GAAAAGTGTATGCTTAGTAACTTGCTGATCATTGGTCATGTCAGTCACCATGCACTGCAG
GATTTTGCAGAAGTCACTGGAGCAGTGCAGGTGGTCTATGCTACACAACTAAATGAAGGC
TGTGTGGGGAGTGGTGCCTATGTGAGCTTGTGGAGACCCGGCCAACTGAACGCCATAGAA
CAGAGTAACAAGATAGTGGTCTTATTAAAAGCCAAAGGAATCCTTCTGGTGACAGCTGTG
CTTGCTAGCCCAGTCATAGCCCAGATGCAGGCCAAGGAAGATATTTTCTGGACTTGTGCA
TATCGTTTGTATCATGCTCTGTTAGAGAAGAAGGTCTTCCTCGGAGGTGGTGCAGTTGAA
GTCTTATGCCTTTCCCATCTTCAGATGATGATAGAACAATCTCTTAAAAAGACGGACAAG
GATTGTTCAGGATGGTTTCCTGCTACTTCCTCTTGGATGGCCTCATCTCAGGCACTTTAT
AGACCAGCTGTACTTAAAGCCTTGGCAGATGGATGGCATAAGTACCTTTCATCTGTCGTT
TTCAACACTGGTACTTGCTCATCAGAAAGTGAAGCCAGCACATTCATTCAAAACTATCTC
CAAAAAATTACAAACTCTGGTTGTCCTTTATTATTCCTTCTGAAAGAATATGATAAATTG
AGTAGCAAGATTTTAAATGTGGGTATCCCTAGCAGACTAAAAGTGACCTCAAAGGTATAT
GATGTTGTCACACCCAAGTTTGAAGCCTGGCGCAGAGCCCTAGATTTAGTATTATTAGTA
CTTCAGACAGATGCTGAAATTATTATTGGGGCTAGGAATACACAATTAAACTCACAGGAA
TCCGATGAATTTTTATTATTG
>Orangutan|ENSPPYG00000015045|ENSPPYT00000017488
------------------------------------------------------------
------------------------------------------------------------
------------------------------------------------------------
------------------------------------------------------------
------------------------------------------------------------
------------------------------------------------------------
------------------------------------------------------------
------------------------------------------------------------
------------------------------------------------------------
------------------------------------------------------------
------------------------------------------------------------
---------------------------------------------------------TGC
AGACAGTCAATACTAATCCACAGTAGGCATTTTAATAGGACGGATAATACTGAAGGG---
GTAAGCAAACCAGATGGATTTCAAGAA---CATGTTACAGCTACTCTCAAAACTTACAGA
TGTAATGATCTGGTAGAGTTGGCAGTAGGCTTGAGTCATGGAGATCACAGCAGCATGAAG
TTAGTAGAAGCAGCAGTACAGCTGCAATATCAGAATGCTTGTGTGCAACAAGGCAACTGT
ACAAAACCCTTTATGTTTGACATTTCAAGAATTTTCACTTGCTGTCTACCAGGCTTACCT
GAAACTTCTTCTTGTGTTTGTCCAGGATATATCACTGTTGTGTCAGTATCTAATATTCCT
GTGATCAAGGAATTGCAGAATCAGCCTGTCCGAATAGTTCTCATTGAGGGTGACCTCACA
GAGAATTATCGCCACCTGGGATTTAATAAGTCTGCAAATATTAAAACAGTATTAGATAGC
ATGGAG---CTTCAAGAAGACAGCTCAGAAGAACTGTGGGCAAATCACGTATTACAGGTA
TTAATCCAGTTCAAGGTGAACCTTGTCCTGGTACAAGGAAATGTGTCCGAACGCTTAACT
GAAAAATGTATAAACAGTAAGCGGTTGGTAATTGGCTCAGTGAATGGCAGTGTGATGCAG
GCTTTTGCAGAGGCTGCAGGAGCAGTACAGGTGGCCTACATTACACAAGTGAATGGAGAT
TGTGTGGGCAACGGGGTCTATGTGACCTTCTGGAGAAGCAGTCCTTTGGATGTTGTAGAT
AGGAACAACAGAATCGCAATCTTATTAAAAACAGAAGGAATTAATTTGGTTACAGCCGTG
CTCACTAACCCGGTTACTGCACAGATGCAAACCAAAGAAGATAGGTTCTGGACATGTGCC
TATCGTTTGTATTATGCTCTAAAAGAAGAAAAGGTCTTCCTTGGAGGTGGTGCAGTTGAA
TTTTTGTGTCTTAGCTGTCTTCAAGTTCTTGCAGAGCAATCTCTGAAAAAAGAAAACCAT
GCCTGCTCAGGGTGGCTGCATAATACTTCCTCTTGGCTGGCTTCATCTCTGGCAATATAC
AGACCAACTGTGCTTAAATTCCTGGCAAATGGATGGCAGAAATACCTTTCAACTCTCCTA
TATAACACTGCCAATTACTCATCAGAATTTGAAGCCAGCACATACATTCAACATCATCTG
CAAAATGCCACAGACTCTGGCTCTCCTTCATCTTACATCTTGAATGAATGTAGTAAACTA
AATAGTAGGATTTTTAATTCAGACATTTCAAATAAACTGGAGCAGATTCCAAGAGTTTAT
GACGTTGTTACACCAAAGATTGAGGCGTGGCGCCGAGCATTGGATTTAGTACTGTTAGCA
CTTCAGACAGACAGTGAAATAATTACTGGACATGGACACACACAGATAAATTCACAGGAA
TTAACGGGCTTCCTATTTTTG
>Platypus|ENSOANG00000013636|ENSOANT00000021519
---------AGGCTCATGGCCTTCGGGGTGATAAACAGAAGGCGGCATAATGGACTTCAG
CAGCTTTCGTCGTTAGCAGCAACAGGTAGAACTTTCCTCGGGCCAGTAAAGTCCTCAAAG
TTTATTGTAGATGAAAGCACATTGGAGAGTGTCCTCACCTGCTCAGTCGTCAGGCTTCTT
GAGAGTTTGGATTTAACCAGTGCCGTGGGACAGCTTCTTAACGAAACGGTCCAGGCCCAG
AACAGCACATATGGAACTGGGACCAGTACCTTGTTGTTTCTGGCTGGGGCCTGGAGCAAC
GCGGCCCTGGAATGCCTCCGGCAAGACATTCCCGCCCCCGTGATCGTGGCAGTGATGTCG
GAGGGACTCCGCTCCTGCAGTGAAGAAATAAGATCCCTTCAGGTGACTGTACGAGATGTG
CGGAGC---AATGTGGAATCCACAGAGAGAAGGCCAGTTCTCCAAACACCCAGCAGAGTT
CCGATGCTTCTTGGACCCACGGTTACAGACCGTAGTTTGTCAGAGAAAGGGACCCAGGCA
GGGGAGTCTTCCCCACAGCCACCGGCC---ACTTGCAGTTTTGACAGACTGCGGAAAACC
CCTTGCAGGACTTCACACTTGCTCCTTCAGAGTGGTGCCGGGGATAAAGAAGTCTGTGCT
GAAAGCAATTTCCAA---------AGTGCAGGGAGGACGTTGCTCCCAGACCTTTCCAGA
AGGAAACCAAGACTAACTCACAGTAGACACTTTAGCAGGGAAACTCACCGCCGTCATCCG
ACTTACCAACCAGACGGACCTCTAGAGCCACACAGCGGGGCGGCAACCAGCTTTAGTGAC
TGTGATGATCTGGGGCAGCTTGCAGCGGCTCTTAGCCACGGAGACCAAGGCAGTATGAAA
TTAGCGGAAGCAGCGGTCAGATGCCAACGCGGGGCTGTGGCGGTGAGGCCCGGAGGCGGC
ACCAGACCGTTTTCATTTGACATTTCACGCATTGTCACCTGCTGTTTGCCCGGTGCCCCG
GAGTCCCGGTCTTGTGTCCGTTCAGGATTCGGGACACTAGTGTCGACTGCTGTCGCGGCA
GCGATTATGAGGCTTCAGGGTCGGCTTCTCCGGGTCGTCCTCTTGGACGGCGACCTCACC
GAGAGTTACCGCCACCTGGGGTTTAATCGGTCTGGAAACGTGAAGACTGTTTGGGAAACC
GGGAGGCGGCACCAG------GACAGCGCAGAGCCGTGGACCAACCGGGCGCTGGAAGTA
CTACTACATTACAGTGTGAACCTAGTTCTGGTACGAGGTGGCATCTGTGAAACTCTGATG
GAAAGGTGTCTGTCCAGTGACCAAGTGATCATTGGCTCGGTGGCTCAGAACGTGTTGCAG
GCTTTTGCGGAGGTAACGGGAGGCTTGGTGGTGTCTTATATCACACAGGTGGGTCCGGAG
TGCGTGGGCAGCGGCGTCTGCGTGCACCTCTGGAGGACGGAGTCAGTGGCCGTGGAGGAA
TGGGGTGGCAGGGTGGCCGCCTTGTTCACGGCCGAAGGGATTTCTCTGGTAACCGTGGTG
CTCGGGGGTCCCGTCACAGCCCAGATGCAAACCAAGGAAGATCGGTTCTGGACCTGCACT
CACCGCCTCCACTGGGCTCTGGTCGATCAGAAGGTCTTCCTCGGAGGTGGGGCGGTTGAG
TTCTTGTGCCTTAGTCACCTGCAGGAGCTTGAAGAGCGGTCTTTGAGAAACGGAGACCAA
CACAATTTGGGATGGCGTCCTAATGCTTCCTCCTGGCAGGCCTCATCCATAGCCCTGTAT
AGGCCTGTCGTGCTCAGATCACTGGCAAATGGGTGGCACGATTACCTCACAGCTATCATG
TGTAACGCAGCTAGTTTCCCCTCTGAGTTTGAAGCCCGCACGTTCATCGACCACCATCTC
CAAAAAGCCACGGGCCACAGGTCTCCATTATCTTACGTTCGGAGTCATTACGGCCAGCTG
ATTAGTGGAGCGTTTCAATCTGGGATTCTGGGTGAACTGGGGGAGCTGGGGAGGGTTTAC
GACAACGTCACCCCAAAGTTGGAAGCCTGGCGCAGAGCCCTGGACTTGGTGCTCTTGGTG
CTCCAGACCGACACAGAAATTATCTCCGGGCTTGAGAGCGCACAATTAATTTCACCGGCG
TCGGTGGAATTTTTGTTCTTG
>Rabbit|ENSOCUG00000015252|ENSOCUT00000015247
---------ATGGTGATGGCTTACAGGGTCATAAACACAAGAAGGCATGTGGGACTGCAA
CAACTCTCGTCACTAGCAGAAACAGGAAGAACTTTCCTAGGCCCAGTAAAAGCATCCAAG
TTTGTTGTAGATGAACAGTGTCATGAAAGTGTGCTAATCAGCTCAACAGTACGGCTTCTT
GAAAGTTTGGATTTAAGCAGTGCAGTGGGACAACTTCTCAATGAAGCAGTTCAAGCACAG
AATAGCACATATAGAACTGGAACCAGTACTCTTTTGTTTCTTGTTGGTGCATGGAGTCAT
GCTGTTGAAGAATGTCTCCATATAGGTGTCCCCATTCCCATAATAGTGTCAGTGATGGCA
GAAGGTTTGAATTCTTGCTGTGAAGAGGTAGTTTCCCTTCAAGTACCTGTCCACAATATA
TTCGAC---CACATGGACAACACAAAGACATTTTCGGGAATTGAAACATTTAGTATTAGT
TTGTCACCTTTTCTGCAGGTCCCCGCAGACACTGGTTTGGTACAGGAAAAGCACGACCTC
AAAGGTGTTGCCTGTCAATCCCCAAGC---ATTTACAATCTTTCTGAGGCACCTGTGAAG
TCACCTAAA------TTCTTCAAGACTCAAGCT------------AAGGTTGAAGATGAT
GAAGGCAAATCACAA---------GTTCTGAAAGACAGGCTGCTCGCACACACCTGCTGT
AGAAAGTCAGTATTAATCCACAGTAGGCATTTTAATAGGACAGATCAT---CAGTGG---
ACTCACAAACCAGATGGATCTGTAGAA---GATGGTGCATCTACTCCTAAAGCTTACAGA
TGTGAAGGTCTGATAGAGTTGGCAGCGGGCTTGAGTCACGGAGATCACAGCAGCATGAAA
TTAGTAGAAGCAGCCCTGCGGCTGCAATTTCAGAATGCATGTATGCAGCGAGACAACCCT
ACAGTGCCATTTATGTTTGACATTTCAAGAATCTTCACTTGTTGTCTGCCAGGTTTACCT
GAAACTTTTTCATGTATTTGTCCAGGATACATCACTCTTGTGTCTGTGTCAACTACTACC
GTGATCAAAGCATTGCAAAATCAGCCAGTCCGACTAGTTCTCATTGAGGGTGACCTCACA
GAGAATTATCGCCATGTAGGATTTAATAAGTCTGCAAATATTAAAACAGTCTTAGATAGC
GTGAAG---CTTCAAGAAGATAGCTCAGAAGAACTATGGATAAATCATGTATTACAGGTA
TTAATCCAATTTGATGTGAACCTCCTCCTGGTCCAAGGAAAGGTGTCTGAACAGTTAATT
GAAAAGTGCATACACAATAAGCGGTTGGTAATTGGGTCAGTGAATGTCAAGGTGATGCAG
GCTTTCGCAGAGGCTGCAGGAGCAGTACAGGTGGCTTATCTCACCCAAGTGAATGAAGAC
TGTGTGGGCGAGGGGGTCTCTGTGACCTTCTGG---AGTAGTCCTGTGGATATTGTAGAT
GGGAGCAACAGAATGGCAGTTGTGTTAAAAACAGAAGGAATTAATTTGGTCACAGCAGTC
CTCACTAGCCCAGTCACTGCACAGATGCAAGCCAAAGAAGATAGGTTCTGGACTTGTGCC
TATCGTTTGTATTATGCGCTAAAAGAGGAAAAAGTATTCCTTGGAGGTGGTGCAGTCGAA
TTTTTATGTCTTAGTCATCTTCAAATTCTTGCAGAGCAATCTCTGAAAAAAGGAAACCAT
GCCTGGTCAGGTTGCCTTATTAATACCTCCTCTTGGTTAGCGTCGTCTCTGCCAATATAT
AGACCAACTGTGCTTAAATGCTTGGCAAGTGGATGGCACAAATACCTTTCAACTCTTGTA
TATAACTCTGCCAATTACTCATCACAATTAGAAGCCAGCTCATTCATTCAGCATCATCTA
CAGAATGCCAGAGATTCAGGCTCTCCTTCATCGTATGTCCTGAATGAGTATAGTAAGTTA
AATAGTGGCATTTTTAATTCAGGTGTTTCAAATAAACTGGAGCAGATTCCAAGAGTTTAT
GACATCGTTACACCAAAGATTGAGGCATGGCGCCGAGCACTGGATTTAGTACTGTTAGTA
CTTCAGTCAGACAGTGAAATTATTACTGGACTTGGACACACGCAAATAAATCCACAGGAA
TTAGAGGGCTTTTTATTTTTG
>Rat|ENSRNOG00000007510|ENSRNOT00000009898
---------ATGGAGATGGATTATAGGGTCCTAAACAGAAGAAGGCATGTGGGACTTCAA
CAACTTTCATCATTTGCACAAACAGGAAGAAGTTTCCTAGGTCCAGTAAAGGCCACCAAG
TTTATTACAGATGCAGAGTGTCATGAAAGTGTGTTAGTCGGATCAACAGTCAGGCTTCTT
GAAGGATTGGATCTAACCTGTGCCGTGGGGCACCTTCTCAACGAAGCAGTTCAAGCACAG
AATGTCACATACAAAACTGGAGCCAGCACTCTTTTGTTTCTTGTTGGTGCATGGAGCAGG
GCTGTTGAAGATTGTCTCCATCTGGGGGTTCCCACTACAGTGATAGTGTCAGTGATGTCA
GAAGGCCTGAACTCTTGCATTGAAGCAGTTGTGTCCCTTCAAGTACCCATACACAATGTA
TTTGAT---CATATTGACAACACAAGTACAGTTTATAAACTTGAAACCGTTGATGTCAGT
TTGTGTCCCTTTCTACAAGTCCCTTCAGGTTCTGGGTTGTTAGAGGAAAAACATGATTTC
AAAGATGCCACATCTCAATTGTTGTCC---ACTTACAGTCTTTCTGGGAGACGTGCTAAA
TCACCCGAA------TTCTTCAAACCCCAGGCT------------AAAGTTGAAACAGAA
---AACACATCACAA---------GCTCTGAAAAACAATCTATATACAGATTCCTTCTGC
AGAAAGTCAGCACTAACTCACAGTAGGCATTTTAATAGAACAGAAAATAGCCACTGG---
ATAAGCAGACCTGATGGATTTCTAGAACATCTT---CGATCAACTCCGAAAGTGCTTAGA
TGTAATGATTTGGGGGAGTTAGCGGTTGGCTTGAGCCATGGAGATCACAGCAGCATGACA
TTGGCTAAAGCAGCAGTGAGGCTGCAGTGGCAGGCTGTGTGTCTGCAGCCGGCCAACTGT
ATGGCACCCTTTATGTTTGATATTTCAAGACTACTCACCTGCTGCCTCCCAGGTTTACCT
GAAACTTTCTCCTGTGTTTGTCTAGGATATGTCACTTCTGTAACCATGCCTAGTATTACT
CTGATTAAGGAGTTGCAGGATCAGCCTTTCCGGGTGATTCTCATCGAGGGTGACCTCACA
GAGAGTTACCGCCACCTGGGATTTAATAAGTCTGTAAATATTAGGACAAAGTCAGATAGT
GGGCAG---CTTTCAGAAGACAGCACAGAAGAACTGTGGACAAATCGTGTGTTAGAGGTG
TTGATTCAGTTCAATGTGAACCTCATCTTGGTACAAGGAAGTGTATCTGAACACTTGACT
GAAAAATGCATGCACAGTAAGCGGCTGGTAATTGGCTCAGTGAATGGCAGAGTGCTGCAG
GCATTTGCAGAGGCCACAAGAGCAGTGCCAGTGGCCTATGTTACACAAGTGAATGAAGAC
TGTGTGGGCAATGGAGTCTCTGTGACCTTCTGGACAGGT---CCTCATGATATA---AAC
AGGAGCAACAGA---GAAATCTTGTTAACAGCAGAAGGAATTAATTTGATTACAGCAGTA
CTCACCAGTCCAGCAAGTGCTCAGATGGAAATGAAGGAAGACAGGTTCTGGTCTTGTGTG
AATCGTTTATGTCATGCCCTAAAAGAGGAGAAGGTTTTCCTTGGAGGTGGTGCTGTTGAA
TTTTTATGTCTTAGCCATCTTCAAATTCTTGCTGAGCAATCTTTAAATAAAGGAAACCAT
GCTTGTTTAGGATGGCTTCCTGATTCTTCCTCTTGGATGGCCTCATCTCTGTCAGTCTAC
AGACCTACTGTGCTGAAGTGTCTGGCAGGTGGGTGGCATGAATTCTTGTCAGCTATCATG
TGCAACACTGCCACTTACCCATCAGCAGTGGAAGCTAGCACGTTCATTCAACATCATGTA
CAAAGTGCCGCTGACTCTGGCTCTCCTTCATCGTATATCTTGAGTGAATATAGTGAACTA
AGTAGTGGACTTTTTCATTCAGATATTTCCAATAACCTGGAGCTGGTTCCAAGAGTTTAT
GATACTGTTACACCAAAGATTGAAGCGTGGCGCCGAGCGTTGGATTTAGTGCTCTTAGTG
CTTCAGACAGACAGCGAAATAATTACTGGACTTGTACACACACAGATGAATTCTCAGGAA
TTAGATGGAGTTTTATTTTTG
>Macaque|ENSMMUG00000030171|ENSMMUT00000041817
---------ATGGTGATGGCTTGCAGAGTCATAAACAAAAGAAGACACATGGGACTTCAA
CAACTTTCATCATTCGCGGAAACAGGAAGAACTTTCCTAGGCCCACTAAAATCATCCAAA
TTTATTATAGATGAAGAATGTCATGAAAGTGTATTAATCAGTTCAACAGTAAGGCTTCTT
GAAAGTTTGGATTTAAGCAGTGCAGTGGGACAGCTTCTCAATGAAGCAGTTCAAGCACAA
AATAACACATATAGAATTGGAACCAGTACTCTTTTGTTTCTTGTTGGTGCTTGGAGCAGT
GCAGTTGAAGAATGTCTTCATCTTGGCGTCCCCATTTCTGTAATAGTGTCAGTAATGTCA
GAAGGCTTAAAGTTTTGTAGTGAAGAAGTAGTTTCTCTTCAAGTACCTGTTCACAATATA
TTTGAC---TGTATGGACAGCACAAAAACATTTCCTCAACTTGAAACATTTAGTGTAAGT
TTGTGTCCTTTTCTACAGGTCCCTTCAGATACTGATTTGATAGAGGAAGAGCATGGTCTC
AGAGATGTTGCCTCTCAAACATTGACC---ATTTCCAATCTTTCTGGGAGACTTCTTAAA
TCATCTGAA------TTCTTTAAACCTCAGGCT------------AAGGTTGAAGCAGAT
AAGAACACATCACGA---------ACTCTGAAAAACAGCCTGCTTGCCGATACCTGCTGC
AGAAAGTCAATACTAATCCACAGTAGGCATTTTAATGGGACAGATAATACTGAATGG---
GTAAGCAAACCAGATGGATTTCAAGAA---CATGTTACAGCTACTCTCAAAACTTACAGA
TGTAACGATTTGGTAGAGTTGGCAGTAGGCTTGAGTCACGGAGATCACAGCAGCATGAAG
TTAGTAGAAGAAGCAGTACAGTTGCAATATCAGAATGCTTGTGTGCAACAAGGCAACTGT
ATAAAACCATTTATGTTTGACATTTCGAGAATTTGTACTTGCTGTCTACCAGGCTTACCT
GAAACTTCTTCTTGTGTTTGTCCAGGATATATCACTGTTGTGTCAGTATCTAATACTCCT
GTGATCAAGGAATTGCAGAATCAGCCTCTCCGAGTAGTTCTCATTGAGGGTGACCTCACA
GAGAATTATCGCCACCTGGGATTTAATAAGTCTGTAAATATTAAAACAGCATTAACTAGC
ATGGAG---CTTCAAGAAGACAGCTCAGAAGAACTGTGGGCAAATCACGTATTACAGGTG
TTAATCCAGTTCAATGTGAACCTTGTCCTGGTACAAGGAAATGTGTCTGAACGCTTAATT
GAAAAATGTTTAAACAGTAAGCAGTTGGTAATTGGCTCAGTGAATGGCAGTGTGATGCAG
GCTTTTGCAGAAGCTGCAGGAGCAGTACAGGTGGCCTACATTACACAAGTGAATGAAGAT
TGTGTGGGCAATGGGGTCTGTGTGACCTTCTGGAGAAGC---------------------
---------------------------AAAACAGAAGGAATTAATTTGGTTACAGCTGTG
CTCACTAACCCAGTTACTGCACAGATGCAAACCAAAGAAGATAGGTTCTGGACATGTGCC
TATCGTTTGTATTATGCTCTAAAAGAGGAAAAGGTCTTCCTTGGAGGTGGTGCAGTTGAA
TTTTTGTGT---------------------------------------------------
------------------CATAATACTTCCTCTTGGCTGGCTTCATCTCTGGCAATATAC
AGACCAACTGTGCTTAAATTCCTGGCAAATGGATGGCAGAAATACCTTTCAACTCTCCTA
TATAATACTGCCCATTACTCGTCAGAATTTGAAGCCAGCACATACATTCAGCATCATCTG
CAAAATGCCACAGACTCTGGCTCTCCTTCATCTTACATCTTGAATGAATATAGTAAACTA
AATAGTAGAATTTTAAATTCAGACATTTCAAATAAATTGGAGCAGATTCCAAGAGTTTAT
GACGTTGTTACAGCGAAGATTGAGGCGTGGCGTCGAGCACTGGATTTAGTATTGTTAGTG
CTTCAGACAGACAGTGAAATAATTACTGGACATGGACACACACAGATAAATTCACAGGAA
TTAACGGGATTTTTGTTTTTG
>Marmoset|ENSCJAG00000002751|ENSCJAT00000005260
---------ATGGTGATGGCTTGCAGAGTCATAAACAAAAGAAGACACATGGGACTTCAA
CAACTTTCATCATTCGCAGAAACAGGAAGAACTTTCCTAGGCCCACTAAAATCATCCAAA
TTTATTATAGATGAAGAATATCATGAAAGTGTATTAATCAGTTCAACAGTAAGGCTTCTT
GAAAGTTTGGATTTAACCGATGCAGTGGGACAGCTTCTCAGTGAAGCAGTTCAAGCACAA
AATAACACATATAGAACTGGAGCCAGTACACTTTTGTTTCTTGTTGGTGCTTGGAGCAGT
GCAGTTGAAGAATGTCTTCATCTTGGTGTCCCCATTTCCATAATAGTTTCAGTAATGTCA
GAAGGCTTAAACTTTTGTAGTGAAGAGGTAGTTTCTCTTCAAGTACCTGTTCATAATGTA
TTTGACCATATGATGGACAACACAAAGACATTTCTCAACTTG---ACATTTAATGTAAGT
TTGTGTCCTTTTCCTCAGAGCCCTTCAAATACTGACTTGATAGAGGAAGAGCATAGTCTC
AAAGATGTTACCTCTCAAACACTGACC---ATTTCCAATCTTTCTGGA---CCTCTTAAA
TCATCTGAA------TTCTTTAAACCTCAGACT------------GAGTTTGAAGCAGAT
AAGAACACATCGCAA---------ACTCTGAAAAAC---CTGCTTGCAGATACCTGTTGC
AGAAGGTCAGTACTAATCCACAGTAGGCATTTTAATAGGACAAATAATACTGAACGG---
GTAAGCAAACCAGATGTATTTCAAGAA---CATGTTACAGCGACTCTCAAAACTTACAGA
TGTAAAGATTTGATAGAGTTGGCAGTAGGCTTGAGTCATGGAGATCACAGCAGCATGAAG
TTAGTAGAGGAAGCAGTACGGCTGCAATATCAGAATGCTTGTGTGCAACAAGGCAACTGT
AGGATACCATTTATGTTTGACATTTCAAGAATTTTTACGTGCTGTCTACCAGGCTTACCT
GAAACAACTTCTTGTGTTTGTCCAGGATATATCACTGTTGTCTCAGTATCTAATACTACT
GTGATTAAGGAATTGCAGAATCAGCCTGTCCGAATAGTTCTCATTGAAGGTGACCTCACA
AAGAATTATCGCCACCTGGGATTTAATAAGTCTACAAATATTAAAACAGTGTTAGATAGC
ATGAAG---CTTCAAAAAGACAGCTCAGAAGAACTGTGGGCAAATCACATATTACAGGTA
TTAATCCAGTTCAATGTGAACCTTGTCCTGGTACAAGGAAATGTGTCTGAACACTTGATT
GAAAAATGTATAAACAGTAAGCGGTTGGTAATTGGCTCAGTGAATGGCACTGTGATGCAG
GCTTTTGCAGAGGCTGCAGGAGCAGTACAGGTGGCCTACATTACACAAGTGAATGAAGAT
TGTGTGGGCAGTGGGGTCTCTGTGACCTTCTGGAGAAACAGTCCCTTGGATGTTGTAGAT
ACAAACAACAGAATTGCAATCTTATTAAAAATAGAAGGGATTAATTTGGTTACAGCTGTG
CTCACTAGTCCAGTTACTGCTCAGATGCAAAGCAAAGAAGATAGGTTCTGGACTTGTGCC
TATCGTTTGTATTATGCCCTAAAAGAGGAAAAGGTCTTCCTTGGAGGTGGTGCAGTTGAA
TTTTTGTGTCTTAGCTCTCTTCAAATTCTTGCAGAACAATCTCTGAAAAAAGAAAATCAT
GCCTGCTCAGGGTGGTTCCCTAATACTTCCTCTTGGCTGGCTTCATCTCTAGCAATATAT
AGACCAACTGTGCTTAAACTCCTGGCAAATGGATGGCAGAAATACCTTTCAACTCTCCTA
TATAACACTGCCAATCACTCATCAGAATTTGAAGCCAGCACATACGTTCAACATCATCTG
CAAAATGCCACAGACTCTGGCTCTCCTTCATCTTATATCTTGAATGAATATAGTAAACTA
AATAGTAGAATTTTTAATTCAGACATTTCAAATAAACTGGAGCAGATTCCAAGAGTTTAT
GATGTCGTTACACCAAAGATTGAGGCGTGGCGCCGAGCATTGGATTTAGTCCTGTTAGTA
CTTCAGACGGACAGTGAAATAATTACCGGACATGGGCACACACAGATAAATTCACAGGAA
TTAGAGGGCTTTTTATTTTTG
>Microbat|ENSMLUG00000000020|ENSMLUT00000000020
---------ATAGAGATGGCTCGCAGGGTCATAAACAAAAAAAGGCACCTGGGACTTCAG
CAACTTTCAGCCTTTGCAGACACAGGAAGAACTTTCCTAGGCCCAGTGAAATCATCCAAG
TTTATTATAGATGAAGAGAGTCATGAGAGTGTGGTAGTCGGTTCAACAGTGAGGCTTCTT
GAAAGTTTGGATTTGTCCAGTGCAGTGGGGCAGCTTCTCAGTGAGGCAGTTCAGGCGCAA
CATAACACGTACAGGACTGGGGCCAGCACTCTTCTGCTTCTCGTCGGTGCTTGGAGCAGT
GCTGTTGAGGAATGTCTTCATCTGGGCGTCCCCGTGTCTTTAATCGTGTCGGGAATGTCA
GAAGGCTTGGACTCTTGCATTGAAGAGGTCACTTCCCTGCAAGTACCTGTCCACGATGTC
TTTGAC---CATATAGACAGCACAAAGATATTTTCTGAACTTGAATCGTTGAATGTCAGT
TTGTGTCCCTTTCTACAAATTGCTTCAGATACTGGTTTGATACTGAAAGAGCGTGATCTC
AAAGATGTTGCCTCTCAGTCACTGACC---ACTTGCAGTCTTTCTGAGAGACCTGTTAAA
TCAGCTAAA------CTTTTTAGACCTCAGGCT------------ACGGTTGGTGCAGAT
AAAAACACGTCACAAACCCCTAAAACTCTGAGAAACAGTCTGCCTGCAGACAGCCGCTGC
AGACAGTCAGTGCTGACCCACAGTAGGCATTGTAATCGGGAGGCTAGTGATCAGTGG---
ACAAGCAGA---------------------CATGGTGCAGCTGCTCCCCAGGCTGACAGA
TGTGGTGATCTGGGAGAGCTGGCAGTGGGTCTGAGCCACGGAGATCACAGCAGCATGAGA
TTGGTGGAAGGAGCTGTACGGCTGCAGCACCAGAACACGAGCGTGTGCCAGGGCAGCTGG
ACGATGCCATTTACGTTCGACATTTCAAGAGTCTTCACTTGCTGTTTACCAGGTTTACCT
GAAGCTTTTTCTTGTGTGTGTCCAGGATATGTCACTGTTGTATCAATGTTTAGTGCGACT
GTGCTCGAGGACTTACAGAATCAGCCCCTCGGGGTCGTTCTCATCGAGGGTGACCTCACA
GAGAATTACCGCCACCTGGGATTTAACAAGTCTGCAAATGTTCAAACAGTGTTAGAAAGC
ATGAAGAAGCTTCAGCAAGACAGCTCAGAACAACTGTGGACAAATCATGTATTACAGGTA
TTAGTCAAGTTCAATGTGAACCTTGTCCTGGTACAAGGGACCGTATCCGAACACTTAATT
GAAAAATGCGTGCACACTAAGCGGTTGGTGATTGGGTCGGTGAATGGCAGTGTGATGCAG
GCTTTTGCAGAGGCCTCAGGAGCCGTGCAGGTGTCCTACATCACACAAGTGAGTGACAAC
TCTGTGGGCAGGGGCGTCTCTGTGACCTTCTGGAGAAGCAGTCCCTTGGATGTTGGAGAT
GGGATCAGCAGAATGGCAATTTTGTTGAAAACAGAAGGGATTAATTTGGTTACAGTAGTG
CTCACTGACCCAGTCACTGCACAGATGCAAACCAAAGAAGATAGGTTCTGGACTTGTGCC
TATCGTCTGCATTATGCTCTTAAAGAGCAAAAGGTCTTCCTTGGAGGTGGTGCAGTTGAG
TTTTTGTGTCTTAGCCATCTTCAGATTCTCATGGAGCAGCCTCTGAATAAAGGAGACCAA
ACCTGTTCAGGGGGTCTTCATAATACTTCCTCTTGGCTGGCCTCATCTCTGGCACTGTAC
AGACCTACTGTGCTTAAGTGCTTGGCAGAGGGATGGCACAAATACCTTTCAACTGTCATT
TGTAACACTGCCAATTACTCCTCAGAATTTGAAGCCAGGACTTTCATTCAGCATCATCTG
CAAAATGCCACAGACTCAGGCTCACCTTCATCTTACATCTTGAATGAGTATAGTAAACTA
AATAGTGGAGTTTTTAATTCAGGCATTTCAAATGAACCGGAACAGATTCCAAGAGTTTAT
GACATTGTTACACCAAAGATTGAGGCGTGGCGCCGAGCTCTGGATTTGGTACTGTTAGTA
CTTCAGACAGACAGTGAAATTATTACTGGATCTGGGCACACACAGATAAAATCACAGGAG
TCAGAGGGCTTTTTATTTTTG
>Human|ENSG00000181004|ENST00000314218
---------ATGGTGATGGCTTGCAGAGTCGTAAACAAAAGAAGACACATGGGACTTCAA
CAACTTTCATCATTCGCGGAAACAGGAAGAACTTTCCTAGGCCCACTAAAATCATCCAAA
TTTATTATAGATGAAGAATGTCATGAAAGTGTATTAATCAGTTCAACAGTAAGGCTTCTT
GAAAGTTTGGATTTAACCAGTGCAGTGGGACAACTTCTCAATGAAGCAGTTCAAGCACAA
AACAACACATATAGAACTGGAATCAGTACTCTTTTGTTTCTTGTTGGTGCTTGGAGCAGT
GCAGTTGAAGAATGTCTTCATCTTGGTGTCCCCATTTCCATAATAGTATCAGTAATGTCA
GAAGGCTTAAACTTTTGTAGTGAAGAGGTAGTTTCTCTTCATGTACCTGTTCACAATATA
TTTGAC---TGTATGGACAGCACAAAAACATTTTCTCAACTTGAAACATTTAGTGTAAGT
TTGTGTCCTTTTCTACAGGTCCCTTCAGATACTGATTTGATAGAGGAATTGCATGGTCTC
AAAGATGTTGCCTCTCAAACACTGACC---ATTTCCAACCTTTCTGGGAGACCTCTTAAA
TCATATGAA------TTATTTAAACCTCAGACA------------AAGGTTGAAGCAGAT
AACAACACATCACGA---------ACTCTGAAAAACAGCCTGCTTGCAGATACCTGCTGC
AGACAGTCAATACTAATCCACAGTAGGCATTTTAATAGGACAGATAATACTGAAGGG---
GTAAGCAAACCAGATGGATTTCAAGAA---CATGTTACAGCTACTCACAAAACTTACAGA
TGTAATGATTTGGTAGAGTTGGCAGTAGGCTTGAGTCATGGAGATCACAGCAGCATGAAG
TTAGTAGAAGAAGCAGTACAGCTGCAATATCAGAATGCTTGTGTGCAACAAGGCAACTGT
ACAAAACCATTTATGTTTGACATTTCAAGAATTTTCACTTGCTGTCTACCAGGCTTACCT
GAAACTTCTTCTTGTGTTTGTCCAGGATATATCACTGTTGTGTCAGTATCTAATAATCCT
GTGATCAAGGAATTGCAGAATCAGCCTGTGCGAATAGTTCTCATTGAGGGTGACCTCACA
GAGAATTACCGCCACCTGGGATTTAATAAGTCTGCAAATATTAAAACAGTATTAGATAGC
ATGCGG---CTTCAAGAAGACAGCTCAGAAGAACTGTGGGCAAATCACGTGTTACAGGTG
TTAATCCAGTTCAAGGTGAACCTTGTCCTGGTACAAGGAAATGTGTCCGAACGCTTAATT
GAAAAATGTATAAACAGTAAGCGGTTGGTAATCGGCTCAGTGAATGGCAGTGTGATGCAG
GCTTTTGCAGAGGCTGCAGGAGCAGTACAGGTGGCCTACATTACACAAGTGAATGAAGAT
TGTGTGGGCGACGGGGTCTGCGTGACCTTCTGGAGAAGCAGCCCTTTGGATGTTGTAGAT
AGGAACAACAGAATCGCAATCTTATTAAAAACAGAAGGAATTAATTTGGTTACGGCCGTG
CTCACTAACCCAGTTACTGCACAGATGCAAATCAAAGAAGATAGGTTCTGGACATGTGCC
TATCGTTTGTATTATGCTCTAAAAGAGGAAAAGGTCTTCCTTGGAGGTGGTGCAGTTGAA
TTTTTGTGTCTTAGCTGTCTTCATATTCTTGCAGAGCAATCTCTGAAAAAAGAAAACCAT
GCCTGCTCAGGGTGGCTGCATAATACTTCCTCTTGGCTGGCTTCATCTCTGGCAATATAC
AGACCAACTGTGCTTAAATTCCTGGCAAATGGATGGCAGAAATACCTTTCAACTCTCCTA
TATAACACTGCCAATTACTCATCAGAATTTGAAGCCAGCACATACATTCAACATCATCTG
CAAAATGCCACAGACTCTGGCTCTCCTTCATCTTACATCTTGAATGAATATAGTAAACTA
AATAGTAGAATTTTTAATTCAGACATTTCAAATAAACTGGAGCAGATTCCGAGAGTTTAT
GACGTTGTTACACCAAAGATTGAGGCGTGGCGCCGAGCATTGGATTTAGTATTGTTAGTA
CTTCAGACAGACAGTGAAATAATTACTGGACATGGACACACACAGATAAATTCACAGGAA
TTAACGGGCTTTCTATTTTTG
>Chimp|ENSPTRG00000016420|ENSPTRT00000030529
---------ATGGTGATGGCTTGCAGAGTCGTAAACAAAAGAAGACACATGGGACTTCAA
CAACTTTCATCATTCGCGGAAACAGGAAGAACTTTCCTAGGCCCACTAAAATCATCCAAA
TTTATTATAGATGAAGAATGTCATGAAAGTGTATTAATCAGTTCAACAGTAAGGCTTCTT
GAAAGTTTGGATTTAACCAGTGCAGTGGGACAACTTCTCAATGAAGCAGTTCAAGCACAA
AATAACACATATAGAACTGGAATCAGTACTCTTTTGTTTCTTGTTGGTGCTTGGAGCAGT
GCAGTTGAAGAATGTCTTCATCTTGGTGTCCCCATTTCCATAATAGTGTCAGTAATGTCA
GAAGGCTTAAACTTTTGTAGTGAAGAGGTAGTTTCTCTTCATGTACCTGTTCACAATATA
TTTGAC---TGTATGGACAGCACAAAAACATTTTCTCAACTTGAAACATTTAGTGTAAGT
TTGTGTCCTTTTCTACAGGTCCCTTCAGATACTGATTTGATAGAGGAAGAGCATGCTCTC
AAAGATGTTGCCTCTCAAACACTGACC---ATTTCCAACCTTTCTGGGAGACCTCTTAAA
TCATCTGAA------TTATTTAAACCTCAGACA------------AAGGTTGAAGCAGAT
AAGAACACATCACGA---------ACTCTGAAAAACAGCCTGCTTGCAGATACCTGCTGC
AGACAGTCAATACTAATCCACAGTAGGCATTTTAATAGGACAGATAATACTGAAGAG---
GTAAGCAAACCAGATGGATTTCAAGAA---CATGTTACAGCTACTCACAAAACTTACAGA
TGTAATGATTTGGTAGAGTTGGCAGTAGGCTTGAGTCATGGAGATCATAGCAGCATGAAG
TTAGTAGAAGAAGCAGTACAGCTGCAATATCAGAATGCTTGTGTGCAACAAGGCAACTGT
ACAAAACCATTTATGTTTGACATTTCAAGAATTTTCACTTGCTGTCTACCAGGCTTACCT
GAAACTTCTTCTTGTGTTTGTCCAGGATATATCACTGTTGTGTCAGTATCTAATAATCCT
GTGATCAAGGAATTGCAGAATCAGCCTGTCCGAATAGTTCTCATTGAGGGTGACCTCACA
GAGAATTACCGCCACCTGGGATTTAATAAGTCTGCAAATATTAAAACAGTATTAGATAGC
ATGCAG---CTTCAAGAAGACAGCTCAGAAGAACTGTGGGCAAATCACGTATTACAGGTA
TTAATCCAGTTCAAGGTGAACCTTGTCCTGGTACAAGGAAATGTGTCTGAACGCTTAATT
GAAAAATGTATAAACAGTAAGCGGTTGGTAATCGGCTCAGTGAATGGCAGTGTGATGCAG
GCTTTTGCAGAGGCTGCAGGAGCAGTACAGGTGGCGTACATTACACAAGTGAATGAAGAT
TGTGTGGGCAACGGGGTCTGTGTGACCTTCTGGAGAAGCAGCCCTTTGGATGTTGTAGAT
AGGAACAACAGAATCGCAATCTTATTAAAAACAGAAGGAATTAATTTGGTTACAGCCGTG
CTCACTAACCCGGTTACTGCACAGATGCAAACCAAAGAAGATAGGTTCTGGACATGTGCC
TATCGTTTGTATTATGCTCTAAAAGAGGAAAAGGTCTTCCTTGGAGGTGGTGCAGTTGAA
TTTTTGTGTCTTAGCTGTCTTCAAATTCTTGCAGAGCAATCTCTGAAAAAAGAAAACCAT
GCCTGCTCAGGGTGGCTGCATAATACTTCCTCTTGGCTGGCTTCATCTCTGGCAATATAC
AGACCAACTGTGCTTAAATTCCTGGCAAATGGATGGCAGAAATACCTTTCAACTCTCCTA
TATAACACTGCCAATTACTCATCAGAATTTGAAGCCAGCACATACATTCAACATCATCTG
CAAAATGCCACAGACTCTGGCTTTCCTTCATCTTACATCTTGAATGAATATAGTAAACTA
AATAGTAGAATTTTTAATTCAGACATTTCAAATAAACTGGAGCAGATTCCAAGAGTTTAT
GACGTTGTTACACCAAAGATTGAGGCGTGGCGCCGAGCATTGGATTTAGTACTGTTAGTA
CTTCAGACAGACAGTGAAATAATTACTGGACATGGACACACACAGTTAAATTCACAGGAA
TTAACGGACTTTCTATTTTTG
>Cow|ENSBTAG00000007564|ENSBTAT00000009953
---------------ATGGATTGCAGGGTCATAAACAGAAGAAGGCACACAGGACTGCAA
CAACTTTCCTCATTTGCCGAAACAGGAAGAACTTTCCTAGGCCCAGTAAAATCATCCAAA
TTTATTATAGATGAAGAGTGCCATGAAAGTGTGTTAATTAGCTCAACAGTAAGGCTTCTT
GAAAGTTTGGATTTAACCAGTGCAGTGGGACAACTTCTCAATGAAGCAATTCAGGCACAA
AACAGCACATACAGAACTGGAACCAGTACTCTTTTGTTTCTCGTTGGTGCATGGAGCAGT
GCTGCCGAAGAATGTCTTCATTTGGGTGTCCCCATGTCATTAATAGCGTCTGTGATGTCA
GAAGGCTTGAATTCATGCATTGAAGAGGTAGAATCCCTTCAAGTACCTATCCACAGTGTA
TGTGAC---CATATAGACAGCACAGAAACGTTTTCTGGA---------CTTAGTGTCAGC
TTGTACCCTTCTCTACAAATCCCTTCAGGTACTGGCTTGGTCCAGAAAGAGCATGATCTC
AAAGACGTGACCTCTCAGTCACTGGCC---TTCTGCAGTCTTTCTGGGAGACCTGTTAAA
TCACCTCAA------CTGTTTAGGCTTCAGGCT------------AAGTTTGAAGCAGAT
GAGAACATATCACGAACTCCTCAAACTCTGAAAAACAACCTGCTTGCAGACACCCACTGC
CGAAAGTCAGTCCTGACCCACAGTAGACATTTTAGTAGGACA---GATCGTCATTGG---
ATAAGCAAGCCACGTGGATTTCTAGAACAACTTAGTGCAGCTGCTCCAAAGACTTACAGC
TGTAGCAATCTGGCAGAGTTGGAGGTGGGTTTGAGTCACGGAGACCCCAGCAGCATGAGG
CTAGTGGACGAAGCAGTACGGCTGCAGCATCAGAATGCAGGCAGGCAACGAGGCAGCCAT
ACCGGGCTATTCCCCTTTGACATTTCAAGAATCTTCACCTGCTGCTTACCGGGCTTACCT
GACACTTTGTCTTGTGTCTGTCCAGGATACATCACTGTTGTGTCAATGTCCACTGCTACT
CTGGTCAAGGAATTGCAGAATCAGCCGGTCCGTGTAGTTCTTGTTGAGGGTGACCTCACT
GAGAATTACCGCCATCTGGGATTTAATAAGCCTGCAAATATTAAAACAGTGTCAGAAAGC
GTGAAG---GTTCAACAAGACAGCTCAGAAGAACTGTGGACAGATCATGTATTACAGGTG
TTAATCAAGTTCAACGTGAACCTTGTCCTGGCACGAGGAAATGTGTCTGAACGCTTAGCT
GAAAAATGCACCGATAGTAAGCAGCTGGTAATTGGATCGGTGCAAGACAGTGTGCTGCAG
GCTTTCGCAGAGGCTTCGGGAGCCGTGCAGGTGGCCTACCTCACACACATGAATGAAAAC
TGTGTGGGCAGTGGGGTCTCTGTGACCACGTGGAGAAGCATTCCCTCTGACACTATAGAT
GGGATCAGCAGAATGGCAGTCGTGTTAAAAACAGAAGGAATTAATTTGGTTACAGTAGTG
CTGACTAGCCCAGTCATTGCCCAGATGCAAACTAAAGAAGATAGGTTCTGGACTTGTGCC
TCTCGTCTGTATTATGCTCTGAAAGAGCAAAAGGTCTTCCTTGGAGGTGGCGCAGTTGAA
ATTTTGTGTCTTACCCATCTTCAGAGTCTCGCGGGACAGTCTGTGAATAAAGGAAATCAA
GACTGTTCAGGGTGGCTGCATAACACTTCCTCTTGGCTGGCCTCATCTGCAGCACTGTAT
AGACCTACGGTGCTTAAATGCCTGGCAGATGGATGGCACAGGTACCTCTCAACTCTCCTG
CGTAACACTGCCGTTTACTCATCAGACTCTGAAGCCGCCACATCCATTCAGTGTCATCTA
CAAAATGCTGCAGACTCTGGCTCTCCTTCATCTTACATCTTGAATGAATATAGTAAACTT
AATAGTGTAATTTTAAATTTAGGCATTTCAGATAAGCTGGAACCAATTCCAAGAGTTTAT
GACGTTGTTACACCAAAAATTGAGGCATGGCGCCGAGCTCTGGATTTAGTACTGTTAGTA
CTTCAGACAGACAATGAAATTATCACTGGACTTGCACACACACAGAAAAGTTCACAGGAA
TCAGAAGGCTTTTTATTTTTG
>Dog|ENSCAFG00000003998|ENSCAFT00000006401
---------ATGGTGATGGCTTGCAGGGTCATAAATAAAAGAAGGCACATGGGACTTCAA
CAACTTTCATCATTTGCAGGAACAGGAAGAACTTTCCTAGGCCCAGTAAAATCATCCAAA
TTTATTATAGATGAAGAGTGTCATGAAAGTGTGTTAATCAGTTCAACCATAAGACTTCTT
GAAAGTTTGGATTTAACCAGCGCAGTGGGACAACTTCTCAATGAAGCAGTTCAAGCACAA
AATAACACATATAAAACTGGAACCAGTACTCTTTTGTTTCTTGTTGGTGCATGGAGCAGT
GCTGCTGAAGAATGTCTTCATTTAGGTGTCCCCATTTCAGTAATAGTGTCTGTAATGTCA
GAAGGCTTGAACTCTTGCATTAAAGAAGTAGTTTCCCTCCAAGTACCTATCTACAATGTC
TTTGAC---CATTTAGATAGCACAAAGACATTTTCTGGACTTGAAACATTTAATATCAGT
TTGTGCCCTTTTCTACAAATCCCTTCAGATACTGGTTTA---CAGAAAGAGCATGATCTC
AATGATGTTGCCTCTCCATCATTGACC---ACTTACAGTCTTTCTGGGATACCTGTTAAA
TCACCTAAA------CTCTTTAGACGTCAGACT------------GAAGTTGAAGCAGAT
AAAAACACGTTACAAAATCCTCAAACTCTGAAGAACAGTCTGCTCGCAAGCAGCCATTAC
AGAAAGTCAATACTAATCCACAGTAGGCATTTTAATAGGACAGCCAATAATCAATGG---
ATAAACAAACCAGATGGATTTCTAGAACAACATGGTGCAGCTACTCCCAATACTTACAGA
TGTAATGATTTGGTAGAGTTGGAGATGGGTTTGAGTCATGGAGATCACAACAGCATGAAA
TTAGTAGATGAAGCAGTACGGCTGCAATATCAGAATGCAAGTATTCAGCAAGGTAACTGT
ACAATGCCATTTAGGTTTGACATTTCAAGAATCTTCACTTGCTGTCTACCAGGTGTACCT
GAAACTTTTTCTTGTGTCTGTCCAGGATTTATCACTGTTGTATCAATTTCTAATACTACT
CTGATCAAGGAATTAGAGAATCAGCCGGTCCGGGTTATTCTCATTGAGGGTGATCTCACA
GAGAATTATCGCCACCTGGGATTTAATAAGGCCACAAATATTAATACGCTATTAGAAAGC
ATGAAG---ATTCAACAAAACAGCTCAGAAGAAGTGTGGACAAACTATGTATTACAGGTC
TTAATTAAATTCAATGTGAACCTTGTGCTGGTACAAGGAAATGTGTCTGAACACTTAATT
GAGAGGTGCATACACAGTAAGCGGTTGGTAATTGGGTCAGTGAATAGCACTGTGATGCAG
GCTTTTGCAGAAGCTTCAGGAGCAGTACAGGTGACCTATATTACACAAGTAAATGAAAAC
TGTGTGGGCAATGGGATCTATGTGGCCTTTTGGAGAAGTATTCCCTCGGATGTCATAGAT
AGGATCAACGTAATCACAATTGTGATAAAAACGGAAGGAATTAATTTGGTTACAGTAGTG
CTCACCAGCCCAGTCACTGCACAGATGCAAACCAAAGAAGATAGGTTCTGGACTTGTGCC
TATCGTCTGTATCATGCTCTAAGAGAGCAAAAGGTCTTCCTTGGAGGTGGTGCAGTTGAA
TTTTTGTGTCTTAGCCATCTTCAAATTCTTGCAGGGCAATCCCTGAGTAAAAGAAACCAT
GTCTGTTCAGGATGGCTTCATAATACTTCCTCTTGGCTGGCCTCATCTCTGGCGCTATAC
AGACCAACTGTGCTTAACTGCCTAGCAAATGGATGGCACAGATACCTTTCAACTCTCATG
TATAACACTGCCTGTTGCTCATCAGAATTTGAAGCCAGCACATTCATTCAGCAACATCTA
CAAAATGCCAGAGACTCTGGCTCTCCTTCGTCTTACATCTTGAATGAATATAGTAAACTA
AATAGTGGAATTTTTAATCCAAGCATTTCAAATAAACTGGAACAGATTCCAAGCATTTAT
GACATTATTATACCGAAGATTGAGGCATGGCGCCGAGCTTTGGATTTAGTACTGTTAGTA
CTTCAGACAGACAGTGAAATTATTACTGGACTTGGACATACACAGTTAAATTCACATGAA
ACAGAGGGTTTTTTATTTTTG
>Elephant|ENSLAFG00000011118|ENSLAFT00000011116
---------ATGGTGATGGCTTGCAAGGTCATAAACAAAAGAAGGCACGTGGGACTTCAG
CAGCTTTCGTCGTTTGCAAAAACAGGAAGAACTTTCCTAGGCCCAGTAAAATCATCCAAA
TTTATCATAGATGAAGAGTCTCATGAAAGCGTGTTAATCAGTTCACCGGTAAGGCTTCTT
GAAAGTTTGGATTTAACCAGTGCAGTGGGACAACTTCTCAACGAAGCAGTTCAAGCACAA
AATAGCACATACGGAACCGGAACCAATACTCTCTTGTTTTTTGTTGGTGCATGGAGCAGT
GCTGCTGAAGAATGCCTTCATCTGGGTGTCCCCATTCCAGTAATAGTTTCGGTAATGTCA
GAAGGCTTGAGCTCTTGCAATGAAGAGGTAGTTTCCCTCCAAGTACCTGTCCATAATCTA
TTTGAC---CATGTAGACAACACAAATACATTTTCTGGTCTTGAAACACCTAGTGTCAAT
TTGTACCCTTTTCTACAAATCCCTTCAGATACTGGTTTGATACAGAAAGAGCATGAACTC
AAAGATGTC---TCTCAAACAATGACC---ATTTACAGTCTCTCTGGGAGACCTGTTAAA
TCATGTAAA------CTCTTCAGATCTCAGGCT------------AAGGTTGAAGCAGAT
AAAAACGTATTACAAACTCTACAAACCCTGATAAACAGTCGGCATGCAAACACCAGCTGC
AGAAAGTCAGTACTAATCCACAGTAGGCATTTTAATAGCACAGATAATAATCAATGG---
ATAAGCAACCCAGGTGGTTTTTTAGAACAACCTGGTGCAGCTACTTCCAAAACTCACAGT
TGTAATGACTTGGTAGAGTTGGCAGTGGGCTTGAGTCATGGAGATCACAGCAGCATGAAA
TTAGTAGAAGCAGCAGTACGGCTGCAGTATCAAAATACATGTATGCAACAAGGTAACGGT
ACCACAGCATTCACGTTTGACGTTTCAAGAATCTTCACTTGCTGTTTGCCAGGTGTACCT
GAAACTTACACTTGTGTCTGTCCAGGATATATCACTCTTGTATCAATATCTAGTACTACT
CTGATCAAAGAACTGAAGGATCAGCCTGTCCGGGTAGTTCTTGTTCAAGGTGACCTTACA
GAGAATTATTGCCACCTGGGATTTAATAAGTCTACAAATATTAAAACAGTATTGGAAAGC
ATGAAA---GTTAACCAAGACAGTGCAGAAGAACTGTGGGCAAATCATGTATTACAGATA
CTAATCCAGTTTAATGTGCACCTTGTCCTGGTACAAGGAAATGTATCTGAACACTTAAAT
GAAAAATGCATGTATAGTAAACGGTTGGTGATTGGGTCAGTGAATGGCAGTGTGATGCAG
GCTTTCGCAGAGGCTACAGGAGCAATACAGGTGGCCTACATTACACAAGTGAATGAAGAC
TGTGTGGGCAATGGGGTCTATGTGACCTTCTGGAAAAGCATTCCCTTAGATATTGTGGAT
AAGAAAAACAGAATGGCAATCTTGTTAAAAACAGAAGGCATTAATTTGGTTACAGCAGTG
TTGACTGGCCCAGTCACCGCACAGATGCAGACCAAAGAAGATAGGTTCTGGACTTGTGCC
TATCGTCTGTATTATGCTCTAAAAGAGCAAAAGGTCTTCCTTGGAGGTGGTGCAGTTGAA
TTTTTGTGTCTTAGCCATCTTCGAATTATTGAAGAAAAATCTCTGAAAAAAGGAAACCAC
GCCTGTTCATGGAGGCTTCGTCATAGTTCCTCTTGGCTGGCTTCGTCTCTAGCATTATAC
AGACCAACTGTGCTTAAAAGACTGGCAAATGGATGGCACAGATACCTTTCAACTCTCATG
TATAACACTGCCAGTTATTCATCAGAATTTGAAGCTGGCACATTCGTTCAGCAGCATCTA
CAAAAAGCTATAGACTCTGGCTCTCCATCATCTTATATCTTGAATGAATATAGTGAACTG
AATAGTGGAGTTTTTAATTCAGGCATTTCAAGTAAATTGGAGCAGATTCCAAGAGTTTAT
GACACTGTTACACCAAAGATTGAGGCGTGGCGCCGAGCATTGGATTTGGTACTGTTAGTA
CTTCAGACAGACAGTGAAATTGTTACGGGACATGGACACACACAGTTAGGTTCACAAGAA
TCAGAGGGCATTTTATTTTTG
>Bowhead|bmy_02493T0
ATGATGATTCATGTGATGGCTTGCAGGGTCATAAACAAAAGAAGGCACATGGGACTTCAA
CAGCTTTCATCGTTTGCAGAAACAGGAAGAACTTTCCTAGGCCCAGTAAAATCATCCAAA
TTTATTATAGATGAAGAGTGTCATGAAACTGTGTTAATCAGTTCAACAGTAAGGCTTCTT
GAAAGTTTGGATTTAACCAGTGCAGTGGGACAACTTCTCAATGAAGCAGTTCAAGCACAA
AATAACACATACAGAACTGGAACCAGTACTCTTTTGTTTCTTGTTGGTGCATGGAGCAGT
GCTGCTGAAGAATGTCTTCATTTGGGTGTCCCCATTTCATTAATAGTGTCTGTAATGTCA
GAAGGCTTGAATTCATGCATTGAAGAGGTAGTTTCCCTTCAAGTACCTATCCGCAATGTA
TTTGAC---CATATGGTTAACACAAAGACATTTTCTGGACCTGAAACATTTAGTGTCAGC
GTATACCCTTTTCTCCAAATCCCTTCAGGTACTGGTTTGATACAGAAAGAGCGTGATCTC
AAAGATGTTGCCTCTCAGTCATTGGCC---ATTTACAGTCTTTCTGGGAGACCTGTTAAA
TCACCTCAA------CTCTTTAGGTCTCAGGCT------------AAGGTTGAAGCAGAT
GGAAACACATCACAAACTCCTCAAACTCTGAAAAACAGTCCACTTGCAGACACCCGCTGC
AGAAAGTCAGTACTAACCCACAGTAGACATTTTAGTAGGACAGGTAATAATCAATGG---
ATAAGCAAACCAGATGGAGTTCCAGAACAACTTAGTGCAGCTACTCCCAAGACTTATAGA
TGTGATGATTTGGTGGAATTGGAGGTGGGTTTGAGTCACGGAGGTCACAGCAGCATGAAG
TTAGTAGATGAAGCAGTACGGCTACAATATCAGAACGCAGGTATGCAACAAGGCAGCTGT
ACAATGCCATTTCTTTTTGACATTTCAAGAATCTTCACTTGCTGCTTACCGGGTTTACCT
GAAACTTTTTCTTGTGTCTGTCCAGGATATATCACTGTTGTATCAATACCTAGTACTACT
CTGATCAAGGAATTGCAGAATCAGCCTATCCGGGTAGTTCTTGTTGAAGGTGATCTCACA
GAGAATTATCGCCACCTGGGATTTAATAAGTCTGCAAGTATTAAAACAGTATCAGAAAGC
GTGAAG---CTTCAACAAGATGGCTCAGAAGAACTGTGGACAGATCATGTGTTACAGGTA
TTAATCAAGTTCAATGTGAACCTTGTCCTGGCACAAGGAAATGTGTCTGAACGCTTAATT
GAAAAATGCACAGACAACAAGAGGTTGGTAATTGGATCAGTGAATGGCAATGTAATGCAG
GCTTTTGCAGAGGCTTCAGGAGCAGTGCAGGTGGCCTACATTACACAAATAAATGAAAAC
TGTGTGGGCAATGGTGTCTGTGTGACCATCTGGAGAAGCATTCCCTTCGATGCTGTAGAT
CAGATCAACAGAATGGCAATCGTGTTAAACACAGAAGGAATTAATTTGGTGACAGTAGTG
CTGACTAGTCCAGTCACTGCCCAGATGCAAACCAAAGAAGATACCTTCTGGACTTGTGCC
TATCGTCTGTATCATGCTCTAAAAGAGCAAAAGGTCTTCCTTGGAGGTGGCGCAGTTGAA
TTGTTGTGTCTTAGCCATCTTCAGATTCTTGCGGAGCAGTCTGTGAATAAAGGAAACCAA
GGCTGTTCAGGATGGCTTCATAATACTTCCTCTTGGCTGGCCTCATCTGTGACACAGTAC
AGACCAACCGTGCTTAAATGCCTGGCAAATGGATGGCACAGATACCTTTCAACTCTCCTG
TATAACACTGCCAGTTACTCATCAGAATTTGAAGCCGGCACATTCATTCAGCATCATCTA
CAAAATGCTGCAGACTCTGGCTCTCCTTCATCTTACGTCTTGAATGAATATAGTAAACTA
AATAGTGGGATTTTAAATTCAGACATTTCAGATAAACTGGAACAGATTCCAAGAGTTTAT
GACATTGTTACACCAAAGATTGAGGCATGGCGCCGAGCTTTGGATTTAGTACTGTTAGTT
CTTCAGACGGACAGTGAAATTATCACTGGACTTGGACACACGCAGATAAATTCGCAGGAA
TCAGAGGGCATTTTATTTTTG
>Minke|BACU004201
------------------------------------------------ATGGGACTTCAA
CAGCTTTCATCGTTTGCAGAAACAGGAAGAACTTTCCTAGGCCCAGTAAAATCATCCAAA
TTTATTATAGATGAAGAGTGTCATGAAACTGTGTTAATCAGTTCAACAGTAAGGCTTCTT
GAAAGTTTGGATTTAACCAGTGCAGTGGGACAACTTCTCAATGAAGCAGTTCAAGCACAA
AATAACACATACAGAACTGGAACCAGTACTCTTTTGTTTCTTGTTGGTGCATGGAGCAGT
GCTGCTGAAGAGTGTCTTCATTTGGGCGTCCCCATTTCATTAATAGTGTCTGTAATGTCA
GAAGGCTTGAATTCATGCATTGAAGAGGTAGTTTCCCTTCAAGTACCTATCCACAATGTA
TTTGAC---CATATGGTTAACACAAAGACATTTTCTGGACCTGAAACATTTAGTGTCAGC
GTATACCCTTTTCTCCAAATGCCTTCAGGTACTGGTTTGATACAGAAAGAGCGTGATCTC
AAAGATGTTGCCTCTCAGTCATTGGCC---ATTTACAGTCTTTCTGGGAGACCTGTTAAA
TCGCCTCAA------CTCTTTAGGTCTCAGGCT------------AAGGTTGAAGCAGAT
GAAAACACATCACAAACTCCTCAAACTCTGAAAAACAGTCCACTTGCAGACACCCGCTGC
AGAAAGTCAGTACTAACCCACAGTAGACATTTTAGTAGGACAGGTAATAATCAATGG---
ATAAGCAAACCAGATGTATTTCTAGAACAACTTAGTGCAGCTACTCCCAAGACTTATAGA
TGTGATGATTTGGTGGAGTTGGAGGTGGGTTTGAGTCACGGAGGTCACAGCAGCATGAAG
TTAGTAGATGAAGCAGTACGGCTACAATATCAGAACGCA---------------------
------------------------------------------------------------
------------------------GGATATATCACTGTTGTATCAATATCTAGTACTACT
CTGATCAAGGAATTGAAGAATCAGCCTATCCGGGTAGTTCTTGTTGAAGGTGATCTCACA
GAGAATTATCGCCACCTGGGATTTAATAAGTCTGCAAGTATTAAAACAGTATCAGAAAGC
TTGAAG---CTTCAACAAGATGGCTCAGAAGAACTGTGGACAGATCATGTGTTACAGGTA
TTAATCAAGTTCAATGTGAACCTTGTCCTGGCACAAGGAAATGTGTCTGAACGCTTAATT
GAAAAATGCACAGACAACAAGAGGTTGGTAATTGGATCAGTGAATGGCAATGTAATGCAG
GCTTTTGCAGAGGCTTCAGGAGCAGTGCAGGTGGCCTACATTACACAAGTAAATGAAAAC
TGTGTGGGCAATGGTGTCTGTGTGACCATCTGGAGAAGCATTCCCTTCGATGCTGTAGAT
CGGATCAACAGAATGGCAATCGTGTTAAAAACAGAAGGAATTAATTTGGTGACAGTAGTG
CTGACTAGTCCAGTCACTGCCCAGATGCAAACCAAAGAAGATACCTTCTGGACTTGTGCC
TATCGTCTGTATCATGCTCTAAAAGAGCAAAAGGTCTTCCTTGGAGGTGGTGCAGTTGAA
TTTTTGTGTCTTAGCCATCTTCAGATTCTTGCAGAGCAGTCTGTGAATAAAGGAAACCAA
GGCTGTTCAGGATGGCTTCATAATACTTCCTCTTGGCTGGCCTCATCTGTGACACAGTAC
AGACCGACTGTGCTTAAATGCCTGGCAAATGGATGGCGCAGATACCTTTCAACTCTCCTG
TATAACACTGCCAGTTACTCATCAGAATTTGAAGCCGGCACATTCATTCAGCATCATCTA
CAAAATGCTGCAGACTCTGGCTCTCCTTCATCTTACGTCTTGAATGAATATAGTAAACTA
AATAGTGGGATTTTAAATTCAGACATTTCAGATAAACCGGAACAGATTCCAAGAGTTTAT
GACGTTGTTACACCAAAGATTGAGGCATGGCGCCGAGCTTTGGATTTAGTACTGTTAGTT
CTTCAGACAGACAGTGAAATTATCACTGGACTTGGGCACACGCAGATAAATTCGCAGGAA
TCAGAGGGCATTTTATTTTTG
