# Supplementary material for: Insights into the Evolution of Longevity from the Bowhead Whale Genome
Source: Cell Rep. 2015 Jan 6;10(1):112–22. doi: 10.1016/j.celrep.2014.12.008 (PMC4536333; doi:10.1016/j.celrep.2014.12.008)
Supplement: Supplemental Folder 2. Species Used in the Analysis of Selective Pressure Variation, Single-Gene Orthologous Families Tested, Likelihood Ratio Tests, MAKER Parameters, and Full Assembly and Read Usage Data, Related to Experimental Procedures [file mmc3.zip › Tested SGOs/reciprocal_group_3645.2.fas]

>Gibbon|ENSNLEG00000009581|ENSNLET00000012233
ATGAAGATCAGCATCCTGCTC---ATGTTCCTTTGGGGATTATCCTGTGCTCTCCCA---
GTAGCCAGGTATCAAAATAATGAATCTGAGAGTTCTGAAGAATGGAAGGGTCATTTGGCT
CAGGCACCAACACCACCC------TTGGAGAGCAGTGAGTCATCAGAAGGAAGTAAAGTT
AGCTCAGAGGAACAGGCAAATGAAGACCCCAGTGACAGCACTGAGTCAGAGGAGGGCCTG
GGCTCTGATGATCATCAATACATTTATAAGCCAGCTGGTGGCTTCTCCAGGAGCACAGGA
AAAGAAGGAGACGATAAAGATGATGATGAAGATGACAGTGGAGATGACACCTTTGGCGAC
GACGACAGTGGCCCAGGGCCTAAAGACAGA------CAAGAAGGAGGAAACTCCAGACTG
GGAAGTGATGAGTACTCTGATGACACCATACAATCCAGTGAAGATGGTGCCCCACAAGGG
CAAGACAGTGCCCAAGATATAACCAGTGAG------------------AGCAGGGAACTT
GACAATGAGGAC------------CAGGTGGACAGCAGGCCTGAGGGAGGTGACCCCACT
CAAGAGAGTGAGAGTGAAGAGCACTGGGTGGGAGGTGGCAGTGATGGGGAG---------
---AGCAGCCATGGAGACGGCTTCGAGTTGGACGATGAGGGAATGCAGAGTGATGACCCA
GACAGCATCAGGAGAGAAAGGGAAAACTCCAGAATGAACAATGCAGGCATGAAATCAAAA
GAATCTGGAGAAAACAGT---GAGCAA---GCAAACACTCAAGATTCAGGTGAAAGCCAA
TTGCTGGAGCATCCCAGTAGGAAAATTTTTAGGAAGTCTCACATCTCAGAG------GAA
GATGACAGAGGCGAGCTTGATGACAACAACACAATGGAAGAAGTCAAGAGTGACTCTACA
GAAAACAGCAACTCCAGAGACACT------GGCCTCAGCCAACCCAGGAGAGACGGCAAA
GGTGACTCTCAAGAAGACAGCAAGGAGAATCTGTCCCAGGAA------GAGAGCCAAAAT
GTAGATGGTCCCAGCAGTGAGTCCAGCCAAGAGGTCAACCTGTCGTCTCAAGAG------
---------AACAGCAGTGAGTCTCAGGAAGAGGTG---GTGAGTGAGTCCAGGGGAGAT
AACCCCGAC---CCCCCAACTAGT---------CAT---GTAGAAGACCAGGAAGACAGT
GACTCCAGCGAGGAGGACAGCTCGCACACACTCTCGCACTCAAAAAGTGAATCCAGAGAG
GAGCAAGCAGACAGCGAATCCAGTGAGAGCCTCAGCTCCTCGGAGGAAAGCCCGGAGTCC
CCCGAGGATGAGAACAGCTCTAGCCAGGAGGGCCTCCAGTCTCACAGCACCTCAGCAGAG
AGTCAG------------------AGCGAGGAAAGCCATTCTGAG---------------
------------------GAA------GACGAC---AGTGACTCT------CAAGACAGC
AGCAGATCCAAAGAAGACAGTAACTCCACGGAGAGCAAATCAAGCAGTGAGGAAGAC---
GGCCAGTTGAAAAACATTGAGATAGAGAGCCGGAAATTAACAGTTGATGTCTATCACAAC
AAACCCATTGGGGAACAAGATGACAATGACTGCCAAGACGGCTAT
>Gorilla|ENSGGOG00000026902|ENSGGOT00000033884
------------------------ATGTTCCTTTGGGGATTATCCTGTGCTCTCCCA---
GTAACCAGGTATCAAAATAATGAATCTGAGGGTTCTGAAGAATGGAAGGGTCATTTGGCT
CAGGCACCAACACCACCC------TTGGAGAGCAGTGAGTCATCAGAAGGAAGTAAAGTT
AGCTCAGAGGAAGAGGCAAATGAAGACTCCAGTGACAGCACTGAGTCGGAGGAGGGCCTG
GGCTCTGATGATCATCAATACATTTATAGGCTAGCTGGTGGCTTCTCCAGGAGCACAGGA
AAAGAAGGAGATGATAAAGATGACGATGAAGATGACAGTGGAGATGACACCTTTGGTGAC
GATGACAGTGGCCCAGGGCCCAAAGACAGA------CAAGAAGGAGGAAACTCCAGACTG
GGAAATGATGAGGACTCTGATGACACCATACAATCCAGTGAAGAGAGTGCCCCACAAGGG
CAAGACAGTGCCCAAGATACCACCAGTGAG------------------AACAAGGAACTT
GACAATGAGGAC------------CGGGTGGACAGCAAGCCTGAGGGAGGTGACTCCACT
CAAGAGAGTGAGAGTGAAGAGCACTGGGTGGGAGGCGGCAGTGATGGGGAG---------
---AGCAGCCATGGAGACGGCTCCAAGTTGGACGATGAGGGAATGCAGAGTGATGACCCA
GACAGCATCAGGAGTGAAAGGGGAAACTCCAGAATGAACAGTGCAGGCATGAAACCAAAA
GAATCTGGAGAAAACAGT---GAGCAA---GCAAACATTCAAGATTCAGGTGACAGCCAA
TTGCTGGAGCATCCCAGTAGGAAAATTTTTAGGAAGTCTCGCATCTCAGAG------GAA
GATGACAGAAGCGAGCTTGATGACAACAACACAATGGAAGAAGTCAAGAGTGACTCTACA
GAAAACAGCAACTCCAGAGACACT------GGCCTCAGCCAACCCATGAGAGACAGCAAG
GGTGACTCTCAAGAAGACAGCAAGGAGAATCTGTCCCAGGAA------GAGAGCCAAAAC
GTAGATGGTCCCAGCAGTGAGTCCAGCCAAGAGGTCAACCTGTCATCTCAAGAG------
---------AACAGCAGTGAGTCTCAGGAAGAGGTG---GTGAGTGAGTCCAGGGGAGAT
AACCCCGAC---CCCACAACTAGT---------TAC---GTAGAAGACCAGGAAGACAGT
GACTCCAGCGAGGAGGACAGCTCGCACACACTCTCCCACTCAAAAAGTGAATCCAGAGAG
GAGCAAGCAGACAGCGAATCCAGTGAGAGCCTCAACTTCTCAGAGGAAAGCCCGGAGTCC
CCCGAGGATGAGAACAGCTCCAGCCAGGAGGGCCTCCAGTCTCACAGCAGCTCAGCGGAG
AGTCAG------------------AGCGAGGAAAGCCATTCTGAG---------------
------------------GAA------GACGAC---AGTGACTCT------CAAGACAGC
AGCAGATCCAAAGAAGATAGCAACTCCACGGAGAGCAAATCAAGCAGTGAGGAAGAT---
GGCCAGTTGAAAAACATTGAGATAGAGAGCCGGAAATTAACAGTTGATGCCTATCACAAC
AAACCCATTGGGGACCAAGATGACAATGACTGCCAAGACGGCTAT
>Guinea_Pig|ENSCPOG00000009517|ENSCPOT00000009603
ATGAAGACTGTCATCCTGCTC---GCGCTTCTCTGGGGTCTGGCCTGTGCCCTCCCA---
GTGGCCAGGTATCAGGACACGGCATCTGAGAGCTCTGAGGAATGGACGGGTCATCTGGTT
TCATCGCCAACACCATCTGTGATCTTTCAGGGGAATGAGTCATCACAAGAAAGTAAAGTT
AGCTCAGAGGAACAGGCAAATGAAGACCTCAGTGACAGCCCGGAGACTGCGGAAGACTTG
ACCTCTGATGATGACCACTACGTGTCTAGACCAGCTGGTGGTCTGGCTAGGAGCGCAGGG
AGAGAAGGAGATGATAAGGAAGATGATGAGGACGACAGTGGAGATGACACCTTTGGTGAT
GAGGACAATAGTCTGGGGCCCAGAAAGGAT------CGAGAAGGTGGCATCTCCAGACTG
GACAGTGGGGAGGATTCTGCTGATACCACACAGTCCAGAGAAGACAGTGCCTCCCGA---
GAGGACAGCACTGAACATCTGGCCAGCGAT------------------AGCAGGGAACTT
GATGGTGAAGAT------------GGGGTAGACAGTAAG---------------------
------------AGTGAAGAGCACTGGGAGGGAGGTGACAGTGAGGGGGAC---------
---AGCAGCCATGGGACTGGCTTGGAGTTTCATGACAACGGAATGCAGAATGATGATCCA
GACAGCACCAGGAGGGAGGGAGGCAGCTCCAGAATGGACAGTACCAGTGTCAAATCCAAG
GAATCACAAGGGGTCCTT---AAGCAG---GAGGGCACTCAGGACTCAGGTGACAAACAG
TCAGTGGGGTCTCCCAGTAGGAAGTTTTTCAGGAAATCTCGCATTTCTGAG------GAA
GACGACAGAGATGATCTGGAGGATAGCAACACGGTTGAAGACCTCAGGAGTGACCTCACA
GACAGCACTGACTCCCAAGAGGAC------------AGCCCAGGCCAGGAAGACAGCAAG
AGTGACTCTCAAGAGGACACCAGTGAGAGTCAGTCCCATGAG------GATGAGGATGAG
---CAGGACACCAGCAGTGAGTCCAGCCAGGAGGTGGACACCCCATCCCAGGAG------
---------AGTAGCAGTGAGTCCCAGGAGGAGGTGATGGCCGCTGAGTCCAGGGGTGAC
AACCCAGAT---GCCACC---------------AGCCAGCCA------------GACAGT
GATTCCAGTGAGGAGGACAGCTTGAATACCTTTTCCAGCTCCGAGAGCGAATCCAGAGAG
CAGCAAGCTGACAGTGAGTCCAACGAGAGCCTCAGGCTCTCAGAGGAAAGTCAGGAGTCC
TCTGAGGATGACCATAGCTCTAGCCAGGAGGACCTGCAGTCCTGGAGCACATCCACAGAG
AGTCAG------------------AGCCAGGAGAGCTCATCCAGGGAA------------
---GACACC------------------GAC------AGCAATTCT------CAGGATGCC
AGCTGGTCAAAAGAGGACAGCAACTCCACGGAGAGCACCTCCAGCAGCGAGGAGGAC---
TGGCTGCCCAAAAACATGGAGGCTGAGAGCAGGAAACTGACGGTGGACTTGTACCACAAC
AAGCCCATTGGGGACCAAGATGACAATGACTGCCAGGATGGCTAC
>Horse|ENSECAG00000004158|ENSECAT00000004345
------------------------ATGTTCCTTTGGGGGTTCTCCTGTGCTCTCCCA---
GTAACCAGGTATCAAAATACTGAATCCAAGAGCTCTGAAGAGTGGAAGGGTCATTTGGCT
CAGACACCAACACCAGCT------TTGGAGAGCAGTGAGTCATCAGAAGAAAGTAAAGTT
AGCTCAGAGGAACAGGCAAATGAAGTCCCCAGTGACAGTGCCGAATCAGAGGAGGGCCTT
CAT------GACGGTCAATATGTGTATAGACCAGCTAGTGGCCTCTCTTGGAGCGGAGGG
AAGGATGTAGATGATAAAGATGATGATGAAGATGACAGTGGAGATGACACCTTTGGTGAT
GATGACAATGGCCCAGGACCTGAAGAGACA------CAA---AGAGGACATTCTAGACTC
AGAAGTGAGGAGGACTCAGCTGACAACACACAATCCAGGGAAGATAGTGCCCTGCGAGGG
GAAGACAGTACCCAAGATATCACCAGTGAG------------------AGCAGAGACTTT
GACAATGAGGAT------------GAGGTGCACAGCAGGCTTGAGGGAGGTCACTCGACT
CAAGAGAGTGAGAGTGAGGAGTACTGGGTGGGAGGTGGCAGTGAGGGGGAT---------
---AGTAGCCATGGGGATGGCTCTGAGTTTGATGATGAAGGAATGCAGAGTGATGATCCA
GACACCTTCAGGAGTGAGAGAAGCAACTCTAGAATGAACAATGCCAGTGTCAAGTCAAAA
GAATCAAAAGAGAACAAAGACAAGCAA---ACAAGCACTCAGGATTCAGGTGAGAGCCAA
TTAGTGGAGTATCCCAGTAGGAAATTTTTCAGAAAGTCCCGCATTTCTGAA------GAA
GATGACAGAGGTGAGCTTGATGATAACTACACAATGGAAGAAGTCAAGAGTGACTCCACA
GAAAACACTGACTCCAAAGAAGCT------GGCCTCAGACAATCCAGAGAAAACAGCAAG
AATGAATCTCAAGAAGACAGTGGCGAGAATCAGTCCCAGGAA------GACAATGAAAAT
GTCCAAGACCCCAGCAATGAGTCTATTCAAGAGGATGACCCGCCATCTCAAGAA------
---------AACAGTAGTGAATCTCAGGAAGAGATA---GTGAGTGAGTCCAGGGGTGAC
AACCCAGAT---AATACCACCAGT---------CACTCAGAAGAAGATCAGGAAGATAGT
GACTCCAGTGAAGAGGACAGCTTGAATAAACCCTCCAATTCAGAAAGCAAATCCAGAGAG
GAGCAAGCCGACAGTGAGTCCAATGAGAGCCTCAAATACTCGGAGGAAAGCCCAGAGTCC
AGCGAGGAGAAGAACAGTTCTAGCCAGGAGGGCCTCCAGTCTCACAGTGCCTCCACAGAG
AGCCAG------------------AGCGAGGAAAGCCAGTCGGAGCAG------------
---AACAGCCAGTCTGAGGAG------GAGGATGGCAGTGATTCT------CAGGAC---
------------------------------------------------------------
------------------------------------------------------------
---------------------------------------------
>Mouse|ENSMUSG00000029307|ENSMUST00000066708
ATGAAGACTGTCATTCTCCTT---GTGTTCCTTTGGGGGCTGTCCTGTGCTCTCCCA---
GTTGCCAGATACCACAATACTGAATCTGAAAGCTCTGAAGAGAGGACGGGTGATTTGGCT
GGGTCACCACCACCACCCACG---------AACAGTGAGTCATCAGAAGAAAGTCAAGCT
AGCCCAGAGGGACAGGCAAATAGTGACCACACGGACAGCAGTGAATCTGGAGAGGAGCTG
GGCTACGACAGAGGCCAGTAC------AGACCGGCTGGTGGACTCTCTAAGAGTACGGGG
ACC---GGCGCCGATAAGGAGGATGATGAAGACGACAGTGGAGATGATACCTTTGGCGAT
GAGGACAATGATCTAGGGCCCGAAGAAGGA------CAGTGGGGAGGACCCTCCAAACTG
GACAGTGATGAGGACTCCACAGACACCACACAGTCCAGTGAAGACAGCACCTCTCAA---
GAAAACAGTGCCCAAGATACCCCCAGCGAC------------------AGCAAAGACCAC
GACAGTGAGGAT------------GAGGCAGACAGCCGGCCTGAGGCAGGCGACTCCACT
CAGGACAGTGAGAGTGAGGAACAGCGGGTGGGAGGTGGCAGCGAGGGGGAG---------
---AGTAGCCACGGGGACGGTTCTGAGTTCGATGATGAAGGGATGCAGAGCGACGACCCC
GAGAGTACCAGGAGCGATCGAGGCCACGCCAGAATGAGCAGCGCTGGTATCAGGTCGGAA
GAATCTAAAGGGGACCAC---GAGCCC---ACGAGCACTCAGGATTCAGATGACAGCCAG
TCTGTGGAATTTTCAAGCAGGAAGTCCTTCAGAAGGTCCCACGTCTCTGAG------GAA
GACTACAGAGGTGAGCTTACTGACAGCAACAGCAGGGAA------------------ACC
CAGAGC---GACTCCACGGAGGAT------------ACGGCCTCCAAGGAGGAAAGCAGG
AGCGAGTCTCAGGAGGACACAGCCGAGAGCCAGTCCCAGGAA------GATAGCCCAGAG
GGGCAAGACCCCAGCAGTGAGTCCAGCGAAGAGGCTGGTGAGCCATCCCAGGAA------
---------AGCAGCAGCGAATCTCAGGAAGGGGTG---ACCAGCGAGTCCAGGGGTGAC
AACCCAGAT---AACACA---------------AGTCAGGCAGGAGACCAAGAAGACAGT
GAGTCCAGTGAGGAGGACAGCCTGAACACATTCTCCAGCTCAGAAAGCCAGTCCACCGAG
GAGCAAGCTGACAGCGAGTCCAACGAGAGCCTCAGCCTCTCCGAGGAGAGTCAGGAGTCG
GCCCAGGATGGTGACAGCTCCAGCCAGGAAGGCCTGCAGTCCCAGAGCGCATCCACTGAG
AGCAGG------------------AGCCAGGAGAGCCAGTCTGAGCAG------------
---GACAGCCGTTCTGAGGAA------GAC------AGTGACTCT------CAGGACAGT
AGCCGATCCAAAGAAGAGAGCAACTCCACAGGGAGCGCTTCCAGCAGCGAGGAGGAC---
ATCCGTCCCAAGAACATGGAAGCTGACAGTAGGAAACTAATAGTTGATGCTTACCACAAC
AAACCCATCGGGGACCAAGATGACAATGACTGTCAGGACGGCTAC
>Opossum|ENSMODG00000020734|ENSMODT00000038696
ATGAAGACTCCTTTCCTGCTC---ATCGTCTTCTGGGGATTATCCTGTGCTCTTCCT---
GTCACCAGATATCTAAACACAGATTCTGAGAGTTCTGAAGAATTGACGTCTTGGATATGT
TATACAAGGAAACAGGCT------CCAGAGAGTAGTGAGTCATCAGAAGAAAGTAAAGAT
AGCTCAAAGGAACAGAGTAAAAAGGACTACAGTGATAGTATTGAATCAGAGGAAGACTTG
GGCCTTACTGATCAAGAGTCTGTATATCTACAATCTGACAGCTCCCTTAAGAGTGGAATA
AAAGAA---GATGATAAGAATGATGATGAAGATGACAGTGGAGATGACACTTTTGTTGAT
ATAGACAATGGCCAGGGCTCCATGGAAAGGCATCAACAAGAA------------------
---------GATGATGATTCTGACACCACTCTATCCAATGAAAATAGTACTGCAGATGGG
GAAGATGGCAATCATAATGTGGTCAGTGATGAAAGCAGTCAGAGTGAGAGCAGAAGCCTT
GAAGAAGAAGAAAATGAAAGTCATGAGGTGGATGTC------------------------
CATGACAGCAAAAGTGATGAGCACAATGTGGAAGTAGGAAGTGAAAAAAGCTACAGCAGT
TCCAGC---------GATGAGTCTGCTTTAGATGAGGAAGGAATGCAAGGTGATGACCCA
GACACCATTATGAGTGAGATAAGCAATTCCAGAATGACTGGTCATAGCGTCAACTTGAAG
AAAAAGATTCACAAGACAAGGCATCAGGATGGGAACAGAAAAGATTCTGATGTGAGCCAA
CTGGTGGGGCAGTTTGGCAGAAAGTCTTTCCAAAAGGCCCACAGCTCAGAA------GAA
GATGATTGGGATGAAAACAATGAGAGCAACACCATGGAAGAAACCATGAGTGACTCGACA
GAGAAGAGGCAATCCAGTGAAAAT------------GGTCAATCTAATGAGAACAGCAAA
AGCAAATCCCAAGAAGATAGCAAC---AGTCAGTCTCAGGAA------GACAGTCAAACT
GTGAGGGATCTTAGCAGTGAGTCTAGACCTCATGACAGTGATGAATCATATGAA------
---------AAACAAAGTAAATCCAAAGAAGAAAAT---GAAAATGTTTCAAGAGGAGAT
AACCCTGATTCTGATGGAAAGAGTGTTGGCCTATCTGAAGATAATAAGGAAGATAGTAGT
AATTCCTCTGAAGAGGATGACCTCAACACATCCTCCAAATCAGACAGTGAATCTGGGGAG
GCACAAAGTGACAGTGAATCTAATGAGAGTGAGAGCCCCTCAGTGGAAAGCAAGGAGTCA
AGTGAGGAA---AATAGTTCCAACCAGGAGGGCTTCCAGTCTCAGAGCTCGTCAACCGAG
AGCCAAAGTGTCTCCAAGGAAGACAGTGGGGAAAGCAGTTCTGAACAGCTACAAGAAGAG
GAAAATAGTCAGTCTGAAGAA------GAT---------GCCAGAGCACTTCAGGAAAAC
AGTAAGCTTAAAGAAAATGAGAGTTCCAGTGAAAGTAGATCAGTCAGCAATGAAGAG---
AGTTTGTCTAGAAGCATTGAGGTGGAAAGCAGAAAACTGATAGTTGACACCTATCATAAC
CGACCTACTGGGGACCATGATGACAATGACTGCCAAGATGGCTAT
>Orangutan|ENSPPYG00000014917|ENSPPYT00000017334
ATGAAGATCAGCATCCTGCTC---ATGTTCCTTTGGGGATTATCCTGTGCTCTCCCA---
GTAGCCAGGTATCAAAATAATGAAGCTGAGGGTTCTGAAGAATGGAAGGGTCATTTGGCT
CAGGCACCAACACCACCC------TTGGAGAGCAGTGAGTCATCAGAAGGAAGTAAAGTT
AGCTCAGAGGAACAGGCAAATGAAGACCCCAGGGACAGCATTGAGTCAGAGGAGGGCCTG
GGCTCTGATGATCATCAATACATTTATAGGCCAGCTGGTGGCTTCTCTCGGAGCACAGGA
AAAGAAGGAGATGATAAAGATGACGATGAAGATGACAGTGGAGATGACACCTTTGGTGAC
GATGACAGTGGCCCAGGGCCCAAAGACAGA------CAAGAAGGAGGAAGCTCCAGGCTG
GGAAGTGATGAGGACTCTGATGACACCATACAATCCAGTGAAGAGGGTGCCCCACAAGGG
CAAGACAGTGCCCAAGATACCACCAGTGAG------------------AGCAGGGAACTT
GACAATGAGGAC------------CAGGAGGACAACAGGCCTGAGGGAGGTGACTCCACT
CAAGAGAGTGAGAGTGAAGAGCACTGGGTGGGAGGCGGCAGTGATGGGGAG---------
---AGCAGCCACGGAGACGGCTCCGAGTTGGACGATGAGGGAATGCAGAGTGATGACCCA
GACAGCATCAGGAGTGAAAGGGGAAACTCCAGAATGAACAGTGCAGGCATGAAATCAAAA
GAATCTGGAGAAAACAGT---GAGCAA---GCAAACACTCAAGATTCAGGTGACAGCCAA
TTGCTGGAGCATCCCAGTAGGAAAATTTTTAGGAAGTCTCGCATCTCAGAG------GAA
GATGACAGAGGCGAGCTTGATGACAACAACACAATGGAAGAAGTCAAGAGTGACTCTACA
GAAAACAGCAACTCCAGAGACACT------GGCCTCAGCCAACCCAGGAGAGACAGCAAG
GGTGACTCTCAAGAAAACAGCAAGGAGAATCTGTCCCAGGAA------GACAGCCAAAAC
GTAGATGGTCCCAGCAGTGAGTCCAGCCAAGAGGTCAACCTGTCGTCTCAAGAG------
---------AACAGCAGTGAGTCTCAGGAAGAGGTG---GTGAGTGAGTCCAGGGGAGAT
AACCCCGAC---CCCCCAACAAGT---------CAT---GTAGAAGACCAGGAAGACAGT
GACTCCAGCGAGGAGGACAGCTCGCACACACTCTCCCACTCAAAAAGTGAATCCAGAGAG
GAGCAAGCAGACAGCGAATCCAGTGAGAGCCTCAACTTCTCGGAGGAAAGCCCAGAGTCC
CCCGAGGATGAGAACAGCTCCAGCCAGGAGGGCCTCCAGTCTCACAGCACCTCAGCAGAG
AGTCAG------------------AGCGAGGAAAGCCATTCTGAG---------------
------------------GAA------GACGAC---AGTGACTCT------CAAGACAGC
AGCAGATCCAAAGAAGATAGCAGCTCCACGGAGAGCAAATCAAGCAGTGAGGAAGAT---
GGCCAATTGAAAAACATTGAGATAGAGAGCCGGAAATTAACAGTTGATGCCTATCACAAC
AAACCTATTGGGGACCAAGATGACAATGACTGCCAAGACGGCTAT
>Platypus|ENSOANG00000013628|ENSOANT00000021500
ATGAAGACTGCCTTCCTCCTGTTCATCTGCCTTTGGAGTCTGTCTTGGGCTCTCCCC---
GTAGCAAGGTATCAAAATACCGAATCTGAGAGCTCTGAAGAGTGGAAGGGTCATTTACAA
CGGGTACGAGATCGAACT------ACGGAAAGCAGTGAGTCATCAGAGGAAAGTAAAGAT
AGCTCAGAGGAACAGGTCAGTGAAGATAACAGTGACAGCACTGAATCAGAAGAGGACTTG
---------------CATCGGCTGTATAAACCAGCCATGGGTCCCACTAAAAGCATTATG
AAGGAAGCAGATGGCAAGGATGATGATGAAGATGACAGCGGCGATGACACTTTTGGAGAT
GAGGAGAATGGCCAAGCGTCCATCCAGAGA------CAGGAG------------------
---------GAAGAGAGCCCATTCGTTGGGGCTGGGGATGACAACACTGTAGGAGACGAC
TCAGAAGATTATGCTGACACCCAGAGGGATTACAGCAGCCAG------------AATCTT
GACGAAGGGGAAGATGTCAGCCACGCCGCTGATAGT------------------------
GGAGCCAGTGACGGTGATGGACAAAGCCGAGAAAATGGTGAAGAGCATGAC---------
---AGT---------GACAGTCAAGAATTTGACGATGATGAAATGCAGGGGGATGACCCT
GATTCCTTTGGGAGTGACAACAGCAATTCCAGCATGAGCAGCGACAGTCTCAACTCCAAG
GAGAGCAGTCAAGAAAACAGTGAGCAA---GGGAGCCGGCAGGATTCGAACGATAGCCAA
TCCGTGGGGCAGTCCAGCAGGAAATGGCTCAAAAAAGCAGGGATATCAGAGGAGGAGGAA
GATGACAGCGGGGAACAGAATGACAGCAACTCCATGGAAGAAAGGGACAGTCACTCCACT
GAAGACAGCAGCTCCAGAGAAGCCAGCCCT------GGACAATCTGAGGAAAACAGCAAA
AGCAAATCCCACGAGGACTCTGGG---AGTCGCTCTCGGGAAGGGGCGGACAGCAGAGGC
TCCCGGGACCTCAGCAGC---TCAAAGGATCACAGCAAAGGATCGAGTCAAGAAACTGTC
CTAAAGCAAAAGAGCAGCAAATCCCACGAAGACTCT---GAGGTCACATCTCGGGGTGAC
AACCCTGAACCAAAT---------------------GAGGACGGCGATGAGGTGGACAGT
GACTCTAGTCAGGAGAGCAGTTTGAGCAAGTCCTCCCAATCAGAAAGTGAATCGAGAGAG
AGCCAAGAGCACAGCAAATCTAGCGAGAGCAGCAGGCAGTCAGAGGAAAGCAGAGAGTCA
TCTGAGGAAAAGAGCAGTTCTAGTCACGAAGGTCTCCTTTCTCATAGTAGAAGCTCT---
------------TCTAAAGAGGACAGTGCAGAGAGCAGTTCCGAACAGGTAGGCACCAAA
GAG---AGCGACTCTGAAGAA------AGT---------GAGTCC------CAGGAGAAC
AGTACATCCAAGAGAGACAGCAAATCCACTGAGAGTCAATCCAGCAGCGAAGAGGATGCC
AGTCTGTCGAAGAGCATTGAACTAGAAAGCAGAAAGTTAATGCTTGATGCTTATCATAAC
AAACCCATTGGAGATCATGATGATAATGATTGCCAAGATGGTTAC
>Rabbit|ENSOCUG00000011753|ENSOCUT00000011752
ATGAAGACCAGCATCCTGTTC---ATGTTCCTTTGGGGCTTAACCTGTGCCCTCCCG---
GTAGCCAGATATGAAAACACTGAAACTGAGAGCTCTGAAGAATGGAAGGATCCCTTGGCT
CCACCACCAACACCACCC------CTGGAAGACAGTGTGTCATCAGAAGAAAGTAAAGTT
AGCTCAGAGGAACAGGTCAGTAAGGACTCCAGAGACACCACTGACTCAGAGGAGGCCCTG
ATCTCTGATGATGGCCAATATCTTTATAGAACAGCTGGTGGCTTCTCCAAGAGT------
------------GATAAAGAAGATGATGAAGATGACAGTGGAGATGACACCTTCGGTGAT
GAAGACAATGGCCCAGGGCCCAAGGAGAGA------CAGGGAGGAGGAAACTCTGAACTA
GGCAGTGAGGAGGATTCTGCTGACAACACACAGTCCAGGGAA------------------
---GACAGTGCCCAGGACACCACCAGTGAC------------------AGCAGGGATCTT
GACCATGAGGGC------------GTGGTCCACAGCAGACCA------------------
---GACAGCGAGAGTGAGGAGCACTGGGTGGGAGGCGGCAGTGACGGGGAG---------
---AGCAGTCACGGCGATGGCTCTGAGTTTGATGATGAAGGAATGCAGAGTGATGATCCG
GACAGCATCATGAGCGAGAGAGTCAAGGCCAGAATAAGCAGTGCTGGAGTCAGATCAAAA
GAATCAAATGGGGACAGC---AGACAA---GCGAGCACTCCAGATGCAGGGCAGAGCCGA
TCAGTGGAGTATCCCCGTCGGAGGTTTTTCTGGAAGTCCCGCATTTCCCAG------GAG
GATGACAGGCATGAGCTTGAGGACAGCAACACACAGGAGGAAGTTGAG---GACTCCACA
GAAAGCCCCGACTCCAGAGATGCT------GGCCTCAGCCGATCCAGG------------
------------GAAGACAGCAGGGAGAGTCAGTCCCAGGAG------GACAGCAACAAT
GAGCAAGACCCCAGCAGTGAGTCCAGTCAGGAGGCTGACCTGCCGTCTCAAGAA------
---------AGCAGTAGTGAGTCTCAGGAAGAGGGG---CTGAGTGAGTCCAGGGGCGAT
AATCCAGAC---GCCACCACCAGC---------AGCACAGAGGAG---------GACAGC
GACTCCAGCCAAGAGGACAACCTGAGCGTCCCCTCCAGCTCAGAAAGCCAATCCAGAGAG
GAGCAAGCCGACAGCGACTCCAACGAGAGCCTGAAATCCTCAGAGGAGAGCCCGGAGACC
ACTGAGGAGGAGAACAGTTCCAGCCAGGAGGGCCTGCAGTCCCAGAGCGAGTCTGCTGAG
AGCCCG------------------AGCGAGGAAAGTCAGTCGGAGCAG------------
---GACAGCCAATCTGATGAA------GGGGCTGGCAGTGACTCT------CAGGAAAAC
AGCAAATCCAAAGAAGACAGCAACTCTACTGAGAGCATGTCGAGCAGTGAGGAAGAC---
GGCCAGGCCAGAGGCATGGACATGGAAAGCAGAAAACTGACAGTTGACACTTACAACAAC
AAGCCCATTGGCGACCAAGATGACAATGACTGCCAAGACGGCTAC
>Rat|ENSRNOG00000002167|ENSRNOT00000061224
ATGAAGACTGTTATCCTCCTT---ACGTTCCTCTGGGGGCTGTCCTGTGCTCTCCCT---
GTCGCCAGATACCAAAATACTGAATCTGAAAGCTCCGAAGAGAGGACGGGCAATTTGGCT
CAGTCACCGCCACCGCCC------------------------------------------
------------ATGGCAAATAGTGACCACACGGACAGCAGTGAGTCTGGAGAGGAGCTG
GGCTCCGACAGAAGCCAGTAT------AGACCGGCTGGTGGTCTCTCTAAGAGTGCCGGG
ATG---GACGCCGATAAGGAGGAGGATGAAGACGACAGTGGAGATGACACCTTTGGAGAC
GAAGACAATGGCCCAGGCCCGGAAGAAAGA------CAGTGGGGAGGACCCTCCAGACTG
GACAGTGACGAGGACTCGGCAGACACCACACAGTCCAGTGAAGACAGCACGTCTCAA---
GAAAACAGTGCCCAAGATACCCCCAGTGAC------------------AGCAAGGACCAC
CACAGT---GAT------------GAGGCAGACAGCCGGCCTGAGGCAGGAGACTCCACT
CAGGACAGTGAGAGTGAGGAATATCGGGTAGGAGGTGGCAGCGAGGGGGAG---------
---AGTAGCCACGGGGACGGCTCTGAGTTCGATGATGAGGGGATGCAGAGCGATGATCCC
GGGAGCACCAGGAGCGATCGAGGCCATACCCGAATGAGCAGCGCTGGTATCAGGTCGGAA
GAATCTAAAGGGGATCAC---GAGCCC---ACGAGCACTCAGGATTCAGATGACAGCCAG
GATGTGGAATTTTCAAGCAGGAAATCCTTCAGAAGGTCCCGGGTCTCTGAG------GAA
GACGACAGAGGCGAGCTCGCTGACAGCAACAGCAGGGAA------------------ACC
CAGAGC---GACTCCACAGAGGAT------------TTCCGCTCCAAGGAGGAAAGCAGG
AGCGAGACTCAAGAGGACACAGCCGAGACCCAGTCCCAGGAA------GATAGCCCAGAG
GGACAAGACCCCAGCAGTGAGTCCAGCGAAGAGGCTGGTGAGCCATCCCAGGAA------
---------AGCAGCAGCGAGTCTCAGGAAGGGGTG---GCCAGTGAGTCCAGGGGTGAC
AACCCAGAT---AACACA---------------AGCCAGACAGGAGACCAAAGAGACAGT
GAGTCCAGTGAGGAGGACAGACTGAACACGTTCTCCAGCTCAGAAAGTCAGTCCACCGAG
GAGCAAGGTGACAGCGAGTCTAATGAGAGCCTCAGCCTCTCAGAGGAGAGTCAGGAGTCG
GCCCAGGATGAGGACAGTTCCAGCCAGGAAGGCCTCCAGTCTCAGAGTGCATCAAGGGAG
AGCAGG------------------AGTCAGGAGAGCCAGTCTGAGCAG------------
---GACAGCCGTTCTGAGGAAAACAGGGAC------AGTGACTCT------CAGGACAGT
AGCCGATCCAAAGAAGAGAGCAACTCGACGGGGAGCACTTCCAGCAGCGAGGAGGAC---
AACCACCCCAAAAACATTGAAGCTGACAATAGGAAACTAATAGTTGATGCTTACCACAAC
AAACCTATTGGGGACCAAGATGACAATGATTGCCAAGATGGCTAC
>Macaque|ENSMMUG00000011114|ENSMMUT00000015531
ATGAAGATCAGCATCCTGCTC---ACGTTCCTTTGGGGATTATCCTGCGCTCTCCCA---
GTAACCAGGTATCAAAATAATGAATCTGAGAGTTCTGAAGAATGGAAGGGTCATTTGACT
CAGGCACCAACACCTCCC------TTGGAGAGTAGTGAGTCATCGAAAGGAAGTAAAGTT
AACCCAGAGGAACACGCAAATGAAGACCCCAGTGACAGCACTGAGTCAGAGGAGGGCCTG
GGATCTGATGATGATCAATACATTTATAGGCCAGCTGGTGGCTTCTCCAGGAGCACAGGA
AAAGAAGGAGATGATAAAGATGACGATGAAGATGACAGTGGAGATGATACCTTTGGCGAT
AATGACAGTGGTCCAGGGCCCAAAGACAGA------CAAGAAGGAGGAAACTCCAGACTG
GGAAGTGATGAGGACTCTGATGACACCATACAATCCAGTGAAGAGGGTGCCCCACAAGGG
CAAGACAGTGCCCAGGATATCACCAGTGAG------------------AGCAGGGAACTT
GACAATGAGGAC------------CAGGTGGACAGCAGGCCT------------------
---GAGAGTGACAGTGAAGAGCACTGGGTGGGAGGTGTCAGCGATGGGGAG---------
---AGCAGCCATGGAGACGGCTCTGAGTTTGACGATGAGGGAATGCAGAGTGATGACCCA
GACAGCATCAGAAGTGAAAGGGGAAACTCCAGGATGAACAGTGCAGGCATGAAATCAAAA
GAATCTGGAGAAAACAGT---GAGCAA---GCAAACACTCAAGATTCAGGTGACAGCCAA
TTGCTGGAGCATCCCAGTAGGAAAATTTTTAGGAAGTCTCGCATCTCAGAG------GAA
GATGATAGAGGTGAATTTGATGACAACAACACAATGGAAGAAGTCAAGAGTGACTCTACA
GAAAACAGTAACTCCAGAGATGCT------GGCCTCGGCCAACCCAGGAGAGACAGCAAG
GGTGACTCTCAAGAAGACAGCAAGGAGAATATGTCCCAGGAA------GACAGCCAAAAG
GTAGATAGCCCCAGCAGTGAGTCCAGCCAAGAAGGCAACCTGCCATCTCAAGAG------
---------AACAGCAGTGAGTCTCAGCAAGAGGTG---GTGAGTGAGTCCAGAGGAGAC
AACCCGGAC---CCCACAACTAGT---------CAT---GTAGAAGACCAGGAAGACAGT
GACTCCAGCGAGGAGGACAGCTCGCACACACTCTCCCACTCAAAAAGTGAATCCAGAGAG
GAGCAAGCAGACAGCAAATCCAGTGAGAGCCTCAGCTTCTCAGAGGAAAGCCCGGAGTCC
CCCGAGGATGAGAACAGCTCCAGCCAAGAAGGCCTGCAGTCTCATAGCACCTCAACAGAG
AGTCAG------------------AGTGAGGAAAGCCAGTCTGAG---------------
------------------GAA------GACGAC---AGTGACTCT------CAAGACAGC
AGCAGATCCAAAGAAGATAGCAACTCCACGGAGAGCGAATCAAGCAGTGAGGAAGAT---
GGCCAGTTGAAAAACATTGAGATAGAGAGCCGGAAATTAACAGTTGATGCCTATCACAAC
AAACCCATTGGGGAGCAAGATGATAATGACTGCCAAGATGGCTAT
>Marmoset|ENSCJAG00000006215|ENSCJAT00000012051
ATGAAGATCAGCATCCTGCTC---ATGTTCTTTTGGGGATTATCCTGTGCTCTCCCA---
GTGGCCAGGTATCAAAAAAATGAATCTGAGAGTTCTGAGGAATGGAAGGGTCATTTGGAT
CAGGCACCAACACCACCG------CTGGAGAGCAGTGAGTCATCAGAAGGAAGTAAAGTT
AGCTCAGAGGAACAGGCAAATGAAGACCCCAGTGACAGTGCTGAGTCAGAGGAGAGGCTG
GGCTCTGATGATCATCAATACATTTATAGACCAACTGGTGGCTTCTCCAGGAGCACAGGA
---GAAGGATATGATAAAGATGACGATGAAGATGACAGCGGAGATGACACCTTTGGCGAT
GATGACAATGGCCTAGTGCCCAAAGACAGA------CAAGAAGGAGAAAATTCCAAACTG
GGAAGTGATGAGGACTCTGCTGACACCACACAATCCAGCGAAGAGGGCGCCCCACAAGGG
CAAGACAGTGCCCAAGATACCACCAGTGAG------------------AGCAGGGACCTT
GACAATGAGGAC------------CAGGTGGACAGCAGGCCTGAGGGAGGTGACTCCACT
CAGGAGAGTGAGAGTGAAGAGCACTGGGTGGGCGGCGGCAGTGAGGGGGAG---------
---AGCAGCCATGGAGATGGCTCTGAGTTTGACGATGAGGGAATGCAGAGTGATGACCCA
GACAGTATCAGGAGTGAGAGGGGAAACTCCAGAATGAACAGTGCACGCATGAAATCAAAA
GAATCTAGAGAAAACAGT---GGGCAA---GCAAACATTCGAGATTCAGGTGACAGCCAG
TTGGTGGAGCATCCTAGTAAAAAAAATTTTAGGAAGTCTCGCATCTCAGAG------GAA
GACGACAAAGGTGAACTTGATGACAATAACACGATGGAAGAAGTCAGGAGTGACTCTACA
GAAAACAGCAACTCCAGAGAAGCT------GGCCTCAGTCAACCCAGGAGAGACAGCAAG
GGTGACTCTCAAGAAGACAGCAAGGAAAATCCGTCCCAGGAA------GACAGCCAAAAC
CTAGATGGCCCCAGCAGTGAGTCCAGCCAAGAGGCGGACCTTCCATCCCAAGAG------
---------AACAGCAGTGAGTCTCAGGAAGAGGTG---GTGAGTGAGCCCAGGGGAGAT
AACCCTGAC---CCCACAACCAGT---------TAT---GTAGAAGACCAGGAAGACAGT
GACTCCAGCGAAGAGGACAGCTTGCATACACTCTCCCACTCAGAAAGTGAATCCAGAGAG
GAGCAAGCAGACAGCGAATCCAGCGAGAGCCTCAACTCCTCAGAGGAAAGCCCGGAGTCC
CCCGAGGATGAGAACAGCTCCAGCCAGGAGGGCCTCCAATCTCACAGCTCCTCAGCAGAG
AGTCAG------------------AGTGAGGAAAGCCAGTCTGAG---------------
------------------GAA------GATGAC---AGTGACTCT------CAAGACAGC
AGCAGATCTAAAGAAGATAGCAACTCCACGGAGAGCAAATCAAGCAGTGAGGAAGAC---
GGCCAGTTGAAAAACATTGAGATAGAAAGCCGGAAATTAACAGTTGATGCCTATCACAAC
AAACCCATTGGGGACCAAGATGATAATGACTGCCAAGATGGCTAT
>Microbat|ENSMLUG00000005713|ENSMLUT00000005719
ATGAAGACCAGCATTCTGCTT---ATGTTCCTTTCCACAAGTCTCAGTTTTCTTCCTCAT
GTAGCCAGGTATCAACATACTGAATCTGAGAGCTCTGAAGAATGGAAGGGTCATTTGGCT
CAGACACCAACACCACCA------TTGGAGAGTAGTGAGTCATCAGAAGAAAGTAAAGTT
AGCTCAGAGGAGCAGGTAAATGAAGACCCCAGTGACAGTGCCGAATCAGAGGAAGGCCTG
AGCCTTGCTGATCATCCATATGCTCATAGGCCAGCAGGTGGCTTCTCTAGGAATGGAGGC
AAAGAAGGAGATGATAGAGATGATGATGAAGATGACAGTGGAGATGACACCTTTGGTGAT
GATGACAATGGCCCAGGACCTGAAGAGACA------CAA---GGAGGAAACTCTAGACTC
AGTAGTAATGAAGACTCAGCAGATGCCACAGAGTCCAGGGAAGATAGTGCCTCTCATGGG
GAAGACAGTGGCCAAGATACCACCAGTGAG------------------AGCAGGGACCTT
GAC---------------------------------------------------------
AAGGAGAGTGAGAGTAAGGAGCGCTGGGTGGGAGGTGGCAGTGAGGGAGAC---------
---AGCAGCCATGGGGATGGCTCTGAGTTTGATGATGAAGGAATGCAGAGCGATGATCCA
GATACCATCAGGAGTGAGAGAAGCCACTCCAGAATGAACAGCGCCAGTGTCAAATCAAAA
GAATCAAGAGGAAATAGTGATGGGCAA---GCCAACACTCAGGATTCAGGGGAGAGCCAA
TCAGTGGAGAATCCCGGTAGGAAATTTTTCAGAAAGTCCCGCATTTCTGTG------GAA
GATGACACAGGT------GATCGTGGCAATAGCCAAGAAGAAGTCAAAAGTGACTCCACA
GAAAAC------ACCAAAGAAGCC------GGCCTCAGCCAATCCAGGGAAAACAGCAAG
AGTGAATCTCAAGAAGATAGTGAGGAGAATCAGGTCCAGGCA------GACAGTCAAAAT
GAACAAGACCCCAGTAGTGAATCTAGTCAAGAGGTTGACCTGCCATCTCAAGAA------
---------ACCAGTAGTGAATCTCAGGAAGAAGTA---TTGAGTAAGTCCAGGGGTGAC
AACCCAGAT---AATACCTCCACT---------CACTCG---GAAGATCAGGACTCCAGT
GACTCCAGTGAAGAGGACAGCCTGAGCACACCCTCCAGTTCAGAAAGCACATCCAGAGAG
GAGCAAGCTGATAGTGAATCCAATGAGAGCCTCAAATTCTCAGAGGAAAGCCCAGAGTCC
CCTGAGGAT---AACAGCTCTAGCCAGGAGGGCCTCCAGTCTCACAGTGCCTCCACCGAG
AGCCAG------------------AGCCAGGAGAGCCAGAGC---CCG------------
---GAGAGCCAGTCTGAGGAA------GATGATGGCAGTGATTCT------CAGGACAGC
AGCAAATCGCAAGAAGATAGCAACTCCACCGAGAGCAATTCAAGCAGTGAGGAAGCT---
GGCCAGTCCAAAAACACGGAGATAGAAAGCAGAAAACTAACAGTTGATGCTTATCACAAC
AAACCCGTTGGGGATCAGGACGACAACGACTGCCAAGACGGCTAT
>Human|ENSG00000152592|ENST00000339673
ATGAAGATCAGCATCCTGCTC---ATGTTCCTTTGGGGATTATCCTGTGCTCTCCCA---
GTAACCAGGTATCAAAATAATGAATCTGAGGATTCTGAAGAATGGAAGGGTCATTTGGCT
CAGGCACCAACACCACCC------TTGGAGAGCAGTGAGTCATCAGAAGGCAGTAAAGTT
AGCTCAGAGGAACAGGCAAATGAAGACCCCAGTGACAGCACTCAGTCAGAGGAGGGCCTG
GGCTCTGATGATCATCAATACATTTATAGGCTAGCTGGTGGCTTCTCCAGGAGCACAGGA
AAAGGAGGAGATGATAAAGATGACGATGAAGATGACAGTGGAGATGACACCTTTGGTGAC
GATGACAGTGGCCCAGGGCCCAAAGACAGA------CAAGAAGGAGGAAACTCCAGACTG
GGAAGTGATGAGGACTCTGATGACACCATACAAGCCAGTGAAGAGAGTGCCCCACAAGGG
CAAGACAGTGCCCAAGATACCACCAGTGAG------------------AGCAGGGAACTT
GACAATGAGGAC------------CGGGTGGACAGCAAGCCTGAGGGAGGTGACTCCACT
CAAGAGAGTGAGAGTGAAGAGCACTGGGTGGGAGGTGGCAGTGATGGGGAG---------
---AGCAGCCATGGAGACGGCTCCGAGTTGGACGATGAGGGAATGCAGAGTGATGACCCA
GAGAGCATCAGGAGTGAAAGGGGAAACTCCAGAATGAACAGTGCAGGCATGAAATCAAAA
GAATCTGGAGAAAACAGT---GAGCAA---GCAAACACTCAAGATTCAGGTGGCAGCCAA
TTGCTGGAGCATCCCAGTAGGAAAATTTTTAGGAAGTCTCGCATCTCAGAG------GAA
GATGACAGAAGCGAGCTTGATGACAACAACACAATGGAAGAAGTCAAGAGTGACTCTACA
GAAAACAGCAACTCCAGAGACACT------GGCCTCAGCCAACCCAGGAGAGACAGCAAG
GGTGACTCTCAAGAAGACAGCAAGGAGAATCTGTCCCAGGAA------GAGAGCCAAAAC
GTAGATGGTCCCAGCAGTGAGTCCAGCCAAGAGGCCAACCTGTCATCTCAAGAG------
---------AACAGCAGTGAGTCTCAGGAAGAGGTG---GTGAGTGAGTCCAGGGGAGAT
AACCCCGAC---CCCACAACTAGT---------TAT---GTAGAAGACCAGGAAGACAGT
GACTCCAGCGAGGAGGACAGCTCGCACACACTCTCCCACTCAAAAAGTGAATCCAGAGAG
GAGCAAGCAGACAGCGAATCCAGTGAGAGCCTCAACTTCTCAGAGGAAAGCCCGGAGTCC
CCTGAGGATGAGAACAGCTCCAGCCAGGAGGGCCTCCAGTCTCACAGCAGCTCAGCAGAG
AGTCAG------------------AGCGAGGAAAGCCATTCTGAG---------------
------------------GAA------GACGAC---AGTGACTCT------CAAGACAGC
AGCAGATCCAAAGAAGATAGCAACTCCACGGAGAGCAAATCAAGCAGTGAGGAAGAT---
GGCCAGTTGAAAAACATTGAGATAGAGAGCCGGAAATTAACAGTTGATGCCTATCACAAC
AAACCCATTGGGGACCAAGATGACAATGACTGCCAAGACGGCTAT
>Chimp|ENSPTRG00000016262|ENSPTRT00000030261
ATGAAGATCAGCATCCTGCTC---ATGTTCCTTTGGGGATTATCCTGTGCTCTCCCA---
GTAGCCAGGTATCAAAATAATGAATCTGAGGGTTCTGAAGAATGGAAGGGTCATTTGGCT
CAGGCACCAACACCACCC------TTGGAGAGCAGTGAGTCATCAGAAGGAAGTAAAGTT
AGCTCAGAGGAACAGGCAAATGAAGACCCCAGTGACAGCACTGAGTCAGAGGAGGGCCTG
GGCTCTGATGATCATCAATACATTTATAGGCTAGCTGGTGGCTTCTCCAGGAGCACAGGA
AAAGAAGGAGATGATAAAGATGACGATGAAGATGACAGTGGAGATGACACCTATGGTGAC
GATGACAGTGGCCCAGGGCCCAAAGACAGA------CAAGAAGGAGGATACTCCAGACTG
GGAAGTGATGAGGACTCTGATGACACCATACAAGCCAGTGAAGAGAGTGCCCCACAAGGG
CAAGACAGTGCCCAAGATACCACCAGTGAG------------------AGCAGGGAACTT
GACAATGAAGAC------------CGGGTGGACAGCAAGCCTGAGGGAGGTGACTCCACT
CAAGAGAGTGAGAGTGAAGAGCACTGGGTGGGAGGCGGCAGTGATGGGGAG---------
---AGCAGCCATGGAGACGGCTCCGAGTTGGACGATGAGGGAATGCAGAGTGATGACCCA
GAGAGCATCAGGAGTGAAAGGGGAAACTCCAGAATGAACAGTGCAGGCATGAAATCAAAA
GAATCTGGAGAAAACAGT---GAGCAA---GCAAACACTCAAGATTCAGGTGACAGCCAA
TTGCTGGAGCATCCCAGTAGGAAAATTTTTAGGAAGTCTCGCATCTCACAG------GAA
GATGACAGAAGCGAGCTTGATGACAACAACACAATGGAAGAAGTCAAGAGTGACTCTACA
GAAAACAGCAACTCCAGGGACACT------GGCCTCAGCCAACCCAGGAGAGACAGCAAG
GGTGACTCTCAAGAAGACAGCAAGGAGAATCTGTCCCAGGAA------GAGAGCCAAAAC
GTAGATGGTCCCAGCAGTGAGTCCAGCCAAGAGGTCAACCTGTCATCTCAAGAG------
---------AACAGCAGTGAGTCTCAGGAAGAGGTG---GTGAGTGAGTCCAGGGGAGAT
AACCCCAAC---CCCACAACTAGT---------TAT---GCAGAAGACCAGGAAGACAGT
GACTCCAGCGAGGAGGACAGCTCGCACACACTCTCCCACTCAAAAAGTGAATCCAGAGAG
GAGCAAGCAGATAGCGAATCCAGTGAGAGCCTCAACTTCTCAGAGGAAAGCCCGGAGTCC
CCCGAGGATGAGAACAGCTCCAGCCAGGAGGGCCTCCAGTCTCACAGCAGCTCAGCAGAG
AGTCAG------------------AGCGAGGAAAGCCATTCTGAG---------------
------------------GAA------GACAAC---AGTGACTCT------CAAGACAGC
AGCAGATCCAAAGAAGATAGCAACTCCACGGAGAGCAAATCAAGCAGTGAGGAAGAT---
GGCCAGTTGAAAAACATTGAGACAGAGAGCCGGAAATTAACAGTTGATGCCTATCACAAC
AAACCCATTGGGGACCAAGATGACAATGACTGCCAAGATGGCTAT
>Cow|ENSBTAG00000019132|ENSBTAT00000025468
ATGAAGACCACCATCCTGCTT---ATGTTCCTGTGGGGACTTTCCTGTGCTCTGCCA---
GTAGCCAGGTATCAAAATACTGAATCCAAGAGCTCTGAAGAATGGAAGGGTCATTTGGCT
CAGACACCAACACCACCT------TTGGAGAGCAGTGAGTCATCAGAAGAAAGTAAACTT
AGCTCAGAGGAACAGGCAAATGAAGACCCCAGTGACAGCACAGAATCCGAGGAGGTCCTG
GGCCTTGATGATCAGCAACATGTTCATAGACCAGCTGGCGGCCTCTCTCGGAGGGGAGGA
AGCGAAGGTGATAATAAAGACGATGATGAAGACGAGAGCGGAGATGACACCTTTGGGGAT
GATGATGGTGGCCCAGGACCCGAAGAGAGA------CGATCAGGAGGGGACTCCAGGCTT
GGAAGCGACGAAGACTCGGCTGACACCACACGATCCAGGGAAGACAGCACCCCACAAGGG
GATGAGGGGGCCCGTGATACCACCAGCGAG------------------AGCAGGGACCTT
GACCGTGAGGAT------------GAGGGGAACAGCAGGCCCGAGGGCGGTGACTCCACT
CCAGACAGCGACAGTGAGGAGCACTGGGTGGGAGGCGGCAGTGAGGGGGAC---------
---AGCAGCCACGGGGATGGCTCTGAGTTCGACGATGAAGGGATGCAGAGCGATGACCCG
GGCGCCTACAGGAGCGAGAGGGGCAACTCCCGAATAAGCGATGCCGGCCTCAAGTCAAGA
GAATCGAAAGGGGACGATGAGGAGCAG---GCAAGCACCCAGGATTCCCATGAGAGCCCA
GCAGCCGCGTATCCCCGCAGGAAATTCTTCCGGAAGTCTCGTCTTCCTGAG------GAA
GATGGCAGAGGGGAGCTTGACGATAGCCGCACGATAGAAGTC---ATGAGTGACTCCACC
GAAAACCCCGACTCCAAAGAAGCC------GGCCTTGGCCAATCCAGGGAACACAGCAAG
AGTGAATCTCGACAAGAGAGTGAGGAGAACCGGTCCCCGGAA------GACAGTCAGGAT
GTCCAAGACCCCAGCAGCGAGTCTAGTCAAGAGGTCGACCTGCCTTCTCAAGAA------
---------AACAGTAGCGAATCTCAGGAAGAGGCG---CTCCATGAGTCCAGGGGTGAC
AACCCCGAC---AACGCCACCAGT---------CACTCCAGAGAACATCAGGCGGATAGT
GAGTCCAGTGAGGAGGACGTGTTGGATAAGCCCTCCGATTCAGAGAGCACATCCACAGAG
GAACAGGCTGACAGCGAATCCCATGAGAGCCTCAGGTCCTCGGAGGAGAGCCCAGAGTCC
ACTGAAGAGCAGAACAGTTCTAGCCAGGAGGGC---------------GCCCAGACCCAG
AGCCGG------------------AGCCAGGAGAGCCTG---------------------
------------TCTGAGGAG------GACGATGGTAGCGATTCC------CAAGACAGC
AGCAGATCGAAAGAGGACAGCAACTCGACCGAGAGCGTGTCAAGCAGTGAGGAAGAG---
GCCCAAACTAAAAACACTGAAGTAGAAAGCAGAAAATTAACAGTCGATGCGTACCACAAC
AAACCCATCGGAGATCAGGATGACAATGATTGCCAAGATGGCTAT
>Dog|ENSCAFG00000009548|ENSCAFT00000015166
------------------------------------------------------------
------------------------------------------------------------
------------------------------------------------------------
------------------------------------------------------------
---------------------ATGCATAGACCAGCTGGTGGCCTCTCTAGGAGTGGAGGA
AAAGAAGGAGATGATAAAGATGATGATGAAGATGACAGTGGTGATGACACTTTTGGAGAT
GATGACAATGGCCCAGGACCTGAAGAAAGA------CAA---GGAGGAAAATCCAGACTC
AAAAGTAATGAAGACTCAGCTGACTCCACACAATCCAGGGAAGATAGTCCCTCACTAGGG
GAAGATAGTGCCCAAGATACCACCAGTGAG------------------AGCAGGGACCTT
GACAATGAGGAT------------GAGATGAACAGCAGTCCTGAGAGAGGTGACTCTGTT
CAAGAGAGTGAGAGTAAGGAACACTGGGTAGGAGGTGGCAGTGAAGGGGAT---------
---AGTAGCCATGGGGATGGCTCTGAGTTTGGTGATGAAGAAATGCAGAATGATGATCCA
GATACTATCAGGAATGAGAGAGGCAACTCCAGAATGAATAGTGCCAGTGTCAAATCAGAA
GAATCAAAAGGAAACAGCGATGAGCAA---GCAAGCACTCAGGATTCCGGTGACAGCCAA
TCAATGGAGTATCCCAGGAGGAAAATTTTCAGAAAATCCCGCATTTCTGAA------GAA
GATGACATAGGTGAGCTTGATGATAGCAACACAATGGAAGAAGTCAAGAGTGACTCAACA
GAAAACGCCAACTCCAAAGAAACT------GGCCTCAGCCAATCCAGGGAAAACAGTGAG
AGTGAATCTGTAGAAGAGAGTGAGGAGAATCAGTCCCAAGAA------GACAGTCAAAAT
ATACAAGACCCCAGTAGTGAGTCTAGTCAAGAGGTCGATCTCCCATCTCAAGAA------
---------AATAGTAGTGAATCTCAGGAAGAGGTA---GTGACTGAGTCCAGGGGTGAC
AACCCAGAT---AACACCACCAGC---------CACTCA------GATCAGGAAGATAGT
GACTCCAGTGAAGAGAACAGCTTGAATAAACCCTCCAGTTCAGAAAGTGAATCCACAGAG
GAGCAGGCTGACAGTGAATCCAACGAAAGCCTCAGATCCTCAGAGGAAAGCCCAGAGTCC
ACTGAGGAA---AACAGTTCTAGCCAGGAGGACCTTCAGTCTCACAGTGCCTCAGCAGAG
AGCCAG------------------AGTGAAGAAAGCCAGTCTGAGCAG------------
---GACAGCCAGTCTGAGGAA------GATGATGCCAGTGATTCT------CAGGACAGC
AGCAAATTAAAAGAAGACAGCAACTCAACTGAGAGCAAATCAAGCAGTGAGGAAGAG---
GGCCAGTCAAAAAACACTGAGATAGAAAGCAGAAAATTAATAGTTGACACTTATCACAAC
AAACCCATTGGGGATCAAGATGACAATGACTGCCAAGATGGCTAT
>Elephant|ENSLAFG00000004781|ENSLAFT00000004780
ATGAAGACCAGCATCCTGCTT---GTGTTCCTCTGGGGGTTATCCTGCGCTCTTCCA---
GTAGCCAGGTACCAAAATACTGAATCCAAGAGCTCTGAAGAATGGAAGGGTCGGTTGGCT
AAGACACCAACACTGCCC------TCGGAGAGCAGTGAGTCATCAGAAGAAAGTAAAGAT
AGCTCAGAGGAACAGGAAAATGAAGACCCTAGTGAAAGCAGCGAATCAGAGGAGGGCCGG
GGCCATGATGATCGTCAATATATTTATAGACCAGCTGATGGTCTCTCTAGGAGAGGAGGA
AAA---------------------------------------------------------
------GGAGGCCTAGGCCCTGAAGAGGGA------CATGAAGGAGGAAACGTCAGACTC
CAAAGTGATGAAGACTCTGCTGACACCACACAATCCAGAGAAGATAGCACCCCACAAGGG
GAAGACAGTGACCAAGATACCACTATTGAG------------------AGCAGGGAGGTC
GACAATGAGGGC------------GAGGTGAACAGCAGGCCTGAGGCAGGTGACTTCACC
CATGAGAGCGAGAGTGAGGAGCGCTGGGTAGGAGGTGGCAGTGAAGGGGAT---------
---AGTAGCCATGGGGATGGCTTCGAGTTTGATGACGAGGAAATGCAGAGTGATGATCCA
GACAGCGTTAGAAGTGACAGAAACAACTCTAGGATGAGCAGTGCCAGTATCAAATCAGAA
GAATCCAAAGGGAAGAGTGATGAACAA---GCAAGTACTCAAGATTCAGACGGCAGCCAA
TCAGCTGAGAATCCCAGAAGGAAGTTTTTCAGGAAGTCCCGCCTTTCTGAC------GAA
GATGACAGGAGTGAGCTTGTGGATAGCAACACGATGGAAGAATTCAAGAGTGACTCCTCA
GAAAACAGCAGTTCCAAAGAAATA------GGCCTTAGCCAATCCAGAGAAAAC---AAG
AGTGACTCTCGAGAAGACAGCAAGGAGAATCAATCTCAGGAA------GACAACCAAAAT
GTACAAGACCTTAGCAGTGAATCTAGTCAAGAGGCTGACCTCCCACCTCAAGAA------
---------AACAGTAGTGAATCTCAGGAAGAGGTA---GTGAGTGAGTCCAGGGGTGAT
AACCCAGATCAAAACACCACCAAC---------CATTCAGAAGAAGACCAGGAGGACAGT
GACTCCAGTGAAGAAGACAATGTGAGTAAGCCCTCTAATTCGGAAAGTGAATCCAGAGAG
GAGCAAGCTGACAGTGACTCCAATGAGAGCCTCAAATCCTCAGAGGAAAGCCCAGAGTCC
GTTGAGGATGAGAACAGTTCTAGCCAGGAGAGTCTTCAGTCTCAGAGTGCCTCCACAGAG
AGCCAG------------------AGTGAGGAAAGCCAGTCTGAGCAG------------
---GACAGCCAGTCTGTGGAA------GATGATGACAGTGATTCT------CAGGACAGC
AGCAGATCAAAAGAAGACAGCAACTCTACTGAGAGCAAATCGAGCAGCGAAGAAGAT---
GGCCAGTCCAAAAACACTGAGATAGAAAGCAGAAAATTAACAGTTGATATTTATCACAAC
AAACCCATTGGGGATCAAGATGACAATGACTGCCAAGATGGCTAT
>Bowhead|bmy_13436T0
------------------------------------------------------------
------------------------------------------------------------
---------------------------------------ATGTCTRTTAACCCCAAACTC
------------CAGGTAAATGAAGACTCCAGTGACAGCACTGAATCAGAGGAGGGCCTG
GGCCTTGATGATCAGCAATACATTCATAGACCAGCTGGTGGCCTTTCTAGGAGTGGAGGA
AAAGAAGGAGATGATAAAGATGATGATGAAGACGAGAGTGGAGATGACACCTTGGCTGAT
GATGACAATGGCCCAGRACCTGAAGAGAGG------CAA---GGAGGGAACTCCAGACTC
RGAAGTGATGAGGACTCCTCTGACACCACACAATCCATGGAGGAGAGTGTCCCACAGGGG
GAAGACAGCGCCCAAGATACCACCAGTGAG------------------AGCAGGGACTTC
GGCAGTGAGGAC------------GAGGGGCCCAGCAGGCCTGAGGGAGGCGACTCCACT
CCAGACAGCGAGAGTGAAGAGCACTGGGTGGGAGGCGACAGTGAGGGGGTT---------
---AGTAGCCACGGGGATGGCTCTGAGTTTGACGATGAAGGAATGCAGAGCGATGACCCG
GACACCTTCAGGAGTGAGAGAAGCAATTCCAGAATAAGCAGTGCCAGCATCAAGTCAAAA
GATTCGAAAGGGAACAAAAAGGAGCAA---GCAAGCACTCAGGATTCTGGTGAAAGCCCA
TCAGTGGGGTATCCCAGTAGGAAATTCTTCAGAACGTCTCGCATCTCCGAG------GAA
GATGGCAGAGGTGAGCTTGATGATAGCAACACAATGGAAGAAAGCAAGAGTGACTCCACA
GAATACCCCGACTCCAAAGAGGCT------GGTCTCAGCCAATCCAGGGAACACAGCAAG
AGTGAATCTCAACAGGAGAGCGAGGAGAATCAGTCCCCAGAA------GACAGTCCGAAT
GTCCAAGACCCCAGCAGTGAGTCTAGTCAAGAGGTTGACCTGCCTTCTCAAGAA------
---------AGCAGTAGAGAATCTCAGGAAGAGGTA---GTGAGTGAGTCCAGGGGTGAC
AACCCCAAT---AACGTTACCAGT---------CACTCAAAAGATCAGGAAGCT---AGT
GACTCCAGTGAAGAGGACAGCTTGGATAAACCCTCCAATTCAGAGAGCAAATCCAGAGAG
GAGCAAACTGACAGCGAATCCAGTGAGAGCACGAGATCCTCGGAGGAAAGCCCGGAGTCC
ACTGAAGAGGAGAACAGTTCCAGCCAGGAGGGCCCCTGGTCTCCCAGCRCCTCAACAGAG
AGCCAG------------------AGCCAGGAAAGCCAG---------------------
---GACAGCCCGTCTGAGGAA------GAGCAGGGCAGCGATTCT------CAGGACAGC
AGCAAATCAAAAGARGAGAGCAGCTCAACCGAGAGCACATCAAGCAGCGAGGAAGAM---
ATCCAGTCCAAAAACACTGAGATGGAAAGCAGAAGATTAACAGTCGATGCTTATCACAAC
AAACCCATCGGGGATCACGATGACAATGACTGCCAAGACGGCTAT
>Minke|BACU010633
ATGAAGACCAGCATCCTGCTT---ATGTTCTTGTGGGGATTGTCCTGTGCTCTCCCA---
GTTGCCAGGGATCAAAATACTGAATCTAAGAGTTCTGAAGAATGGAAG------------
---------------------------AAGAGAAGTGAGTCATCAGAAGAAAGTAAAGTT
AGCTCAGAGGAACAGGTAAATGAAGACTCCAGCGACAGCACTGAATCAGAGGAGGGCCTG
GGCCTTGATCATCAGCAATACATTCATAGACCAGCTGGTGGCCTTTCTAGGAGTGGAGGA
AAAGAAGGAGATGATAAAGATGACGATGAAGACGAGAGTGGAGATGACACCTTGGCTGAT
GATGACAATGGCCCAGGACCTGAAGAGAGG------CGA---GGAGGGAACTCCAGACTC
GGAAGTGATGAGGAGTCCTCTGACACCACACGATCCGCAGAGGAGAGTGTCCCACAGGGG
GAAGACAGCGCCCAAGACACCACCAGTGAG------------------AGCAGGGACTTC
GGCAGTGAGCAC------------GAGGGGCCCAGCAGGCCTGAGGGAGGCGACTCCACT
CCAGACAGCGAGAGTGAAGAGCTCTGGGTGGGAGGCGACACTGAGGGGGTT---------
---AGTAGCCACGGGGATGGCTCTGAGTTTGACGACGAAGGAATGCAGAGCGATGACCCG
GCCACCTTCAGGAGTGAGAGAAGCAATTCCAGAATAAGCAGTGCCAGCATCAAGTCAAAA
GGTTCGAGAGGGAACAAAAAGGAGCAA---GCAAGCACTCAGGATTCTGGTGAAGGCCCA
TCAGTGGGGTATCCCAGTAGGAAATTCTTCAGATCGTCTCGCATCTCCGAG------GAA
GATGGCAGAGGTGAGCCTGATGGTAGGAACACAGTGGAAGAAAGCAAGAGTGACTCCACA
GAACACCCCGACTCCAAAGAGGCT------GGTCTCAGCCAATCCAGGGAACACAGCAAG
AGTGGCTCTCAACAGGAGAGCGAGGAGAATCGGTCCCCGGAA------GACAGTCAGCAT
GGCCAAGACCCCAGCAGTGAGTCTAGTCAAGAGGTTGACCTGCCTTCTCAAGAA------
---------AATAGTAGTGAATCTCAGGAAGAGGTA---GTGAGTGAGTCCAGGGGTGAC
AACCCCAAT---AACGTTACCAGT---------CACTCAAAAGAACAGGAAGCT---AGT
GACTCCAGTGAAGAGGACAGCTTGAATAAACCCTCCAGTTCAGAGAGCAAATCCAGAGAG
GAGCAAACTGACAGCGAATCCAGTGAGAGCACCAGATCCTCAGAGGAAAGCCCGGAGTCC
ACTGAAGAGGAGAACAGTTCCAGCCAGGAGGGCCCCTGGTCTCCCAGCGCCTCAACAGAG
AGCCAG------------------AGCCAGGAAAGCCAG---------------------
---GACAGCCCATCTGAGGAA------GAGCAGGGCAGTGATTCT------CAGGACAGC
AGCAAATCAAAAGAAGAGAGCAGCTCAACCGAGAGCACATCAAGCAGCGAGGAAGAA---
ATCCAGTCCAAAAACACTGAGATGGAAAGCAGAAGATTAACAGTCGATGCTTATCACAAC
AAACCCATCGGGGATCAAGATGACAATGACTGCCAAGACGGCTAT
