# Supplementary material for: Insights into the Evolution of Longevity from the Bowhead Whale Genome
Source: Cell Rep. 2015 Jan 6;10(1):112–22. doi: 10.1016/j.celrep.2014.12.008 (PMC4536333; doi:10.1016/j.celrep.2014.12.008)
Supplement: Supplemental Folder 2. Species Used in the Analysis of Selective Pressure Variation, Single-Gene Orthologous Families Tested, Likelihood Ratio Tests, MAKER Parameters, and Full Assembly and Read Usage Data, Related to Experimental Procedures [file mmc3.zip › Tested SGOs/reciprocal_group_3646.2.fas]

>Gibbon|ENSNLEG00000007256|ENSNLET00000009267
------------------------------------------------------------
------------------------------------------------------------
------------------------------------------------------------
------------------------------------------------------------
---GAGGAGCGAGGCCACTCCAGCAGCGGGGCAGCACCTGCACCTACGGCG---GTGGTG
CTGCCCCATCAGCCCCTGGCGACATACACCACAGTGGGTCCTTCCTGCCTGGACATGGAA
GGCTCTGTGTCTGCAGTGACAGAGGAGGGTGCC---CTGTGTGCCGGCTGG---CTCTCC
CAGCCCACCCCGGCCACCCTCCAG------CCCCTGGCCCCATGGACACCTTACACCGAG
TAT---GTGCCCCATGAAGCTGTCAGCTGCCCCTACTCAGCTGACATGTATGTGCAGCCC
GTG---TGCCCCAGCTACACGGTGGTGGGGCCCTCCTCAGTGTTGACCTATGCCTCTCCA
CCACTC------ATCACCAACGTCACGACAAGAAGCTCCGCCACGCCCGCAGTGGGGCCC
CCGCTGGAGGGCCCAGAGCACCAGGCACCCCTCACCTATTTCCCGTGGCCTCAGCCCCTT
TCCACACTACCCACCTCCACCCTGCAGTACCAGCCTCCGGCCCCAGCCCTACCTGGGCCC
CAGTTTGTTCAGCTCCCCATCTCTATCCCAGAGCCAGTCCTTCAGGACATGGAAGACCCC
AGGAGAGCCGCCAGCTCATTGACCATCGACAAGCTGCTTTTGGAGGAAGAGGATAGCGAC
ACCTACGCTCTCAACCACACTCTCTCTGTGGAAGGCTTT
>Gorilla|ENSGGOG00000010611|ENSGGOT00000010652
------------ACATTGCTTTTCACAGCC------------------------------
------------------------ACA------------------GCTCCGGAG------
------------------------------------------------------CAAGCC
CCAGCCCCGGCCCGGCCATACCAGGGCGTCCGTGTGAAGGAGCCAGTGAAGGAACTGCTG
AGGAGGAAGCGAGGCCACGCCAGCAGTGGGGCAGCACCTGCACCTACGGAGATAGTGGTG
CTGCCCCATCAGCCCCTGGCGACCTACACCACAGTGGGTCCTTCCTGCCTGGACATGGAA
GGTTCTGTGTCTGCAGTGACAGAGGAGGGTGCC---CTGTGTGCCGGCTGG---CTCTCC
CAGCCCACCCCGGCCACCCTGCAG------CCCCTGGCCCCATGGACACCTTACACCGAG
TAT---GTGCCCCATGAAGCTGTCAGCTGCCCCTACTCAGCTGACATGTATGTGCAGCCC
GTG---TGCCCCAGCTACACGGTGGTGGGGCCCTCCTCAGTGTTGACCTATGCCTCTCCG
CCACTC------ATCACCAATGTCACGACAAGAAGCTCCGCCACGCCCGCAGTGGGGCCC
CCGCTGGAGGGCCCAGAGCACCAGGCACCCCTCACCTATTTCCCGTGGCCTCAGCCCCTT
TCCACACTACCCACCTCCACCCTGCAGTACCAGCCTCCGGCCCCAGCCCTACCTGGGCCC
CAGTTTGTCCAGCTCCCCATCTCTATCCCAGAGCCAGTCCTTCAGGACATGGAAGACCCC
AGAAGAGCCGCCAGCTCGTTGACCATCGACAAGCTGCTTTTGGAGGAAGAGGATAGCGAT
GCCTATGCGCTTAACCACACTCTCTCTGTGGAAGGCTTT
>Guinea_Pig|ENSCPOG00000003735|ENSCPOT00000003779
------------------------------------------------------------
---------TTGTGGCACCCAACCACA------------------GCCCCGGAG------
------------------------------------------------------CAAGCC
CCAGCCCCACCTCGGCCCTATCAGGGTGTCCGCGTGAAGGAGCCTGTGAAGGAGCTGCTG
CGGAGGAAGCGTGGCCACGCCAGCAGCGGGGCGGCTGTTGCACCAACTGCG---GTGGTG
CTGCCCCATCAACCCCTGGCGACCTACACCACAGTGGGTCCTTCCTGCCTTGACATGGAG
GTCTCTGCTTCCACAGTGACAGAGGAGGGGGCT---CTGTGTGCCAGCTGG---CTCTCC
CAACCTGCCCCGGCCACCCTCCAG------CCCTTGACCCCCTGGACGCCCTACACTGAG
TAT---GTGTCCCACGAAGCTGTCAGCTGCCCCTACTCAGCCGACATGTATGTACAGCCT
GTG---TGCCCCAGCTACACGGTGGTGGGGCCCTCGTCAGTGCTGACCTACGCCTCCCCA
CCACTC------ATCACTAATGTCACGACAAGAAGCGCTGCCACGCCCACCGTGGGGCCT
CAGCTGGAGGGTCCGGAGCACCAGGCGCCCCTCACTTACTTCCCATGGCCTCAGCCCCTC
TCCACGCTGCCTCCCTCTACCCTGCAATACCAGCCTCCAGCCCCGGCCTTGCCTGGACCC
CAGTTTGTCCAGCTGCCCATCTCTCTCCCTGAGCCAGTCCTTCAGGACATGGATGACCCC
AGGAGGGCCATCAGTTCCCTGACCATCGACAAGCTGCTTTTGGAGGAAGAGGATAGCAAC
GGCTACGAGCTCAACCACACCCTCTCCGTGGAAGGCTTC
>Horse|ENSECAG00000011348|ENSECAT00000011778
------------------------------------------------------ATG---
---------CTCTGGCAAAAACCTACA------------------GCTCCAGAG------
------------------------------------------------------CAAGCC
CCGGCCCAACCCCGGCCGTACCAGGGTGTCCGTGTGAAGGAGCCAGTGAAGGAGCTGCTG
AGGAGGAAACGCGGTCATGCCAGCAGTGGGACGGCGGTTGCACCTACTGCG---GTGGTG
CTGCCCCACCAGCCTCTGGCGACCTACACCACAGTGGGTCCTTCCTGCCTTGACATGGAG
GTCTCTGCTTCCACAGTGACAGAGGAGGGGGCC---CTGTGTACCGGTTGG---CTCTCC
CAGCCTGCCCCGGCCACCCTCCAG------CCCCTAGCCCCATGGACGCCCTACACTGAG
TAT---GTGTCCCATGAAGCTGTCAGCTGCCCCTACTCAGCTGACATGTATGTGCAGCCT
GTG---TGCCCAAGCTACACGGTTGTGGGACCCTCCTCCGTGCTGACCTATGCCTCCCAG
CCGCTC------ATCACTAATGTCACGACGAGAAGTGCTGGCACGCCCACAGTGGGACCC
CAACTGGAGGGCCCAGAGCACCAGGCACCCCTCACCTATTTCCCGTGGCCTCAGCCCCTG
TCCACATTGCCCACCTCCACTCTGCAGTACCAGCCTCCGGCCCCAGCCCTGCCTGGGCCC
CAGTTTGTCCAGCTGCCCATCTCTATCCCTGAGCCAGTCCTTCCGGACATGGAAGACCCC
AGGAGAGCCATCAGTTCCCTGACCATCGACAAGCTGCTTTTGGAGGAGGAGGATAGCGAC
GCCTACGCGCTCAACCACACGCTTTCCGTGGAAGGCTTT
>Mouse|ENSMUSG00000032053|ENSMUST00000034554
------------------------------------------------------ATG---
---------CTCTGGCAAAAATCCACA------------------GCTCCAGAG------
------------------------------------------------------CAAGCT
CCTGCCCCACCAAGGCCATACCAGGGTGTTCGAGTCAAGGAGCCAGTGAAGGAGCTACTG
AGAAGAAAGCGTGGCCATACCAGCGTTGGGGCAGCTGGGCCACCGACCGCG---GTGGTA
CTGCCCCACCAGCCCCTGGCCACCTACAGCACTGTGGGTCCTTCCTGCCTTGACATGGAG
GTTTCTGCTTCCACAGTGACAGAGGAGGGAACA---TTATGTGCTGGCTGG---CTCTCC
CAACCTGCCCCGGCCACTCTTCAG------CCATTGGCTCCATGGACACCCTACACGGAG
TAT---GTGTCCCATGAAGCTGTCAGCTGCCCCTACTCCACTGACATGTACGTGCAGCCT
GTG---TGCCCCAGCTACACAGTGGTGGGACCCTCCTCGGTGTTGACCTATGCTTCTCCA
CCACTC------ATCACTAATGTCACGCCAAGAAGCACTGCTACACCCGCGGTGGGGCCC
CAGCTGGAGGGTCCCGAGCACCAGGCGCCCCTCACTTATTTCCCGTGGCCTCAGCCCCTT
TCCACACTGCCCACCTCCAGCCTGCAGTATCAACCTCCTGCCCCAACCCTGTCTGGGCCC
CAGTTTGTCCAGCTCCCCATCTCTATCCCAGAGCCAGTCCTTCAGGACATGGATGACCCC
AGAAGGGCCATCAGCTCCCTGACCATTGACAAGCTGCTTCTGGAGGAAGAGGAAAGCAAC
ACGTACGAGCTCAACCACACCCTCTCCGTGGAGGGCTTT
>Opossum|ENSMODG00000014504|ENSMODT00000018456
------------------------------------------------------ATGGCT
GGAGATTTTCTTGAGGAGACTGCCTGC------------------CCCACATCTGGAGCC
TCAACACCAGCTCTGGGGCCGAGAGGGAACAGCTGCTTCACTTCTGCTCCTGAGCAGACA
CCGGTGCCACCCCGGCCATACCAAGGTGTCCGTGTGAAGGAGCCAGTGAAAGAATTGCTG
AGGAGGAAGCGTGGCCTCGCCAGTAGTGGGCTCACAGTGGCTGCAACCACG---GTGGTA
TTGCCCCATCAACCCCTTGCAACCTATGCCACAATGGGGCCATCCTGCCTGGACATGGAA
GTCCCTACATCCACGGTGACAGAAGAAGGGGCC---CTTTGCACTGGTTGG---CTCTCC
CAGCCTGCTCCTGCCACTCTGCAG------CCCCTGACGCCATGGACACCCTACCCAGAG
TAC---ATGCCACATGAAGGTGTCAGCTGCCCTTACTCTACTGATATGTATGTTCAGCCT
GTG---TGCCCCAGCTACACTGTGGTTGGACCCTCATCAGTGCTGACATATGCCTCCCAG
CCACTC------ATCACCAACTTCACGACTAGGAAT---GCCACGCCAACAAGTGGGCCT
CAGCTGGAGGGTACGGAGCACCAGGCACCTCTGACTTACTTCTCATGGCCTCAGCCCATT
TCAGCTCTGCCCAGTTCTACCCTGCAGTACCAGTCCCCAGCTCCTTCACTGCCTGGGCCA
CAGTTTCTACCCCTTCCCATCTCCATCCCAGAGCCAGTCCCTCAGGACCTAGAAGATACA
AGAAGGGCCATCAATACTCTGCCCATAGAAAAACTGCTCCTGGAAGAAGAAGAAAGTGAT
ACATATGGGATGAATCACACTCTGTCTGTGGAAGGGTTT
>Orangutan|ENSPPYG00000003859|ENSPPYT00000004595
------------------------------------------------------ATG---
---------CTCTGGCAAAAACCCACA------------------GCTCCGGAG------
------------------------------------------------------CAAGCC
CCAGCCCCAGCCCGGCCATACCAGGGCGTCCGTGTGAAGGAGCCAGTGAAGGAACTGCTG
AGGAGGAAGCGAGGCCACGCCAGCAGCGGGGCACCACCTGCACCTACGGCG---------
------------------------------------------------------------
------------------------------------------------------------
------------------------------------------------------------
------------------------------------------------------------
------------------------------------------------------------
---------------------------ACAAGAAGCTCCGCCACGCCCGCAGTGGGGCCC
CCGCTGGAGGGCCCAGAGCACCAGGCACCCCTCACCTATTTCCCGTGGCCTCAGCCCCTT
TCCACACTACCCACCTCCACCCTGCAGTACCAGCCTCCGGCCCCAGCCCTACCTGGGCCC
CAGTTTGTCCAGCTCCCCATCTCTATCCCAGAGCCAGTCCTTCAGGACATGGAAGACCCC
AGGAGAGCCGCCAGCTCATTGACCATCGACAAGCTGCTTTTGGAGGAAGAGGATAGCGAT
GCCTACGCGCTCAACCACACTCTCTCTGTGGAAGGCTTT
>Platypus|ENSOANG00000021406|ENSOANT00000031055
------------------------------------------------------------
---------GCCCAGGAACAGCCCTTC------------------CCCCTGCCC------
------------------------------------------------------CAGCAC
CCCCCGCCGCCCCGGCCCTACCAAGGCGTCCGAGTCAAGGAGCCGGTGAAGGAGCTGCTG
AGGAGGAAGCGTGGACACGCTAGCGGCGGTGTGGCC---ACGGCCACTGCG---GTGGTG
TTGCCTCACCCTCCACTCACCACCTTCTCCGCTGTGGGGCCGCTGTGCCTGGAGGCGGAG
GAGCCCTTGGTCGGGATGCCCGAGGACGGGGCCCCACTGTGTGCCAGCTGG---CTCGCC
CCACCCGGCCCCGCCGCCCTGCAG------CCGCTGGGCCCGTGGGCCTCCTACCCTGAC
TTCCTGTTGCCGGACGCTGCCGTCAGCTGCCCCTATGCGGCCGACATGTTTGTTCAGCCG
GTG---GGCTCCGGGTACACCGTTGTGGGGCCCTCCTCTCTACTGAGC---GCCCTCAGA
CCCATA------CTCACGAACTTCACGGTACGTCCT---CCCACCCCCTCT---------
------------------------------------------------------------
------------------------------------------------------------
------------------------------------------------------------
------------------------------------------------------------
---------------------------------------
>Rabbit|ENSOCUG00000012566|ENSOCUT00000012564
------------------------------------------------------ATG---
---------CTCTGGCAAAAACCCACA------------------GCTCCAGAG------
------------------------------------------------------CAGGCC
CCGGCCCCGCCTCGGCCCTACCAGGGAGTCCGCGTGAAGGAGCCTGTGAAAGAACTGCTG
AGGAGGAAGCGCGGTCACGCCAGCAGCGGGGCAGCTGTCACGCCTACTGCG---GTGGTG
CTGCCCCATCAGCCCCTGGCGACCTACACCACAGTGGGTCCTTCCTGCCTTGACATGGAG
GTGTCTGCTTCCACAGTGACGGAGGAGGGGGCC---CTGTGTGCCGGCTGG---CTCTCC
CAACCTGCCCCGGCCACCCTCCAG------CCCCTGGCACCCTGGACGCCCTACACGGAG
TAC---GTGTCGCATGAAGCTGTCAGCTGCCCTTACTCGACTGACATGTACGTGCAGCCC
GTG---TGCCCCAGTTACACGGTTGTGGGGCCCTCGTCGGTGCTGACCTACGCCTCTCCG
CCACTC------ATCACTAACGTCACGACCAGAAGTGCTGCCACGCCCACGGGAGGCCCC
CAGCTGGAGGCCCCAGAGCACCAGGCGCCCCTCACCTATTTCCCGTGGCCTCAGCCCCTA
TCCACGCTGCCCACCTCTACCCTACAGTACCAGCCTCCAGCCCCAGCCTTGCCTGGTCCC
CAGTTCGTCCAGCTCCCCATCTCCATCCCAGAGCCAGTCCTTCCGGACATGGAAGACCCT
AGGAGAGCCATGAATTCCCTGGCCATCGACAAGCTTCTTTTGGAAGAAGAGGATAACGAC
AGCTATGCGCTCAACCACACACTCTCTGTGGAAGGCTTC
>Rat|ENSRNOG00000011500|ENSRNOT00000066848
------------------------------------------------------ATG---
---------CTCTGGCAAAAATCCACA------------------GCTTCAGAG------
------------------------------------------------------CAAGCT
CCTGCCCCTCCACGGCCATACCAGGGCGTTCGAGTCAAGGAGCCGGTGAAGGAGCTACTG
AGAAGAAAGCGTGGCCATACCAGTGTTGGGACAGCTGGTCCACCAGCTGCG---GTGGTA
CTGCCCCACCAGCCCCTGGCAACCTACAGCACAGTGGGTCCTTCCTGCCTTGACATGGAG
GTTTCTGCTCCCACAGTGACAGAGGAGGGGACA---TTATGTGCTGGCTGG---CTCTCC
CAACCTGCCCCGGCCACTCTTCAA------CCCTTGGCTCCATGGACGCCCTACACGGAG
TAT---GTGTCCCATGAAGCTGTCAGCTGCCCTTACTCCGCTGACATGTATGTGCAGCCT
GTG---TGCCCCAGCTATACAGTGGTGGGACCCTCCTCGGTATTGACCTATGCCTCCCCA
CCACTC------ATCACTAACGTCACGCCAAGAAGCACGGCTACACCCGCAGTGGGGCCG
CAGCTGGAGGGCCCAGAGCACCAGGCGCCCCTTACCTATTTCCCGTGGCCTCAGCCCCTT
TCCACACTGCCCACCTCCAGTCTGCAGTATCAACCTCCAGCCCCAACCCTGTCTGGGCCC
CAGTTTGTCCAGCTCCCCATTTCTATCCCAGAGCCAGTCCTTCAGGACATGGATGACCCC
AGAAGGGCCATCAGCTCTCTGACCATTGACAAGCTTCTTCTGGAGGAAGAGGAGAGCAAC
GCTTACGAGCTCAACCACACCCTCTCCGTGGAGGGCTTC
>Macaque|ENSMMUG00000003244|ENSMMUT00000004590
GTCTGGGACAAG---------------GCC------------------------------
------------------------ACA------------------GCTCCGGAG------
------------------------------------------------------CAAGCC
CCTGCCCCGGCCCGGCCATACCAGGGCGTCCGCGTGAAGGAGCCAGTGAAGGAACTGCTG
AGGAGGAAGCGAGGCCACGCCAGCAGCGGGGCAGCGCCTGCACCTACGGCG---GTGGTG
CTGCCCCATCAGCCCCTGGCGACCTACACCACAGTGGGTCCTTCCTGCCTGGACATGGAA
GGCTCTGTATCTGCAGTGACGGAGGAGGGTGCT---CTGTGTGCCGGCTGG---CTCTCC
CAGCCCACTCCGGCCACCCTCCAG------CCCCTGGCCCCATGGACACCTTACACCGAG
TAT---GTGCCCCATGAAGCCGTCAGCTGTCCCTACTCAGCTGACATGTATGTGCAGCCC
GTG---TGCCCCAGCTACACGGTGGTGGGGCCCTCCTCAGTGTTGACCTACGCCTCTCCG
CCACTC------ATCACCAATGTCACGACAAGAAGCTCCGCCACGCCCGCAGTGGGGCCT
CCGCTGGAGGGCCCAGAGCACCAGGCACCCCTCACCTATTTCCCGTGGCCTCAGCCCCTT
TCCACGCTACCCACCTCCACC---CAGTACCAGCCTCCGGCCCCAGCCCTACCTGGGCCC
CAGTTTGTCCAGCTCCCCATCTCTATCCCAGAGCCAGTCCTTCAGGACATGGAAGATCCC
AGGAGAGCCACCAGCTCACTGACCATCGACAAGCTGCTTTTGGAGGAAGAGGATAGCGAC
GCCTACGCGCTCAACCACACTCTCTCTGTGGAAGGCTTT
>Marmoset|ENSCJAG00000010464|ENSCJAT00000020380
------------------------------------------------------ACA---
---------TTGCTTTTCACAGCCACA------------------GCTCCGGAA------
------------------------------------------------------CAAGCC
CCGGCCCCGGCCCGGCCATACCAGGGCGTCCGCGTGAAGGAGCCAGTGAAGGAACTGCTG
AGGAGGAAGCGAGGCCACGCCAGCAGCGGGGCAGCACCTGCACCTACGGGC---GTGGTG
CTGCCCCATCAGCCCCTGGCGACCTACACCACAGTGGGTCCTTCCTGCCTGGACATGGAG
GTCTCTGCATCTACGGTGGCGGAGGAGCATATC---CTATGCATTTCTTACAGCCTGTCT
CCTCCATTTCCCTCCAGGGTCCAGTGTAATCCTGATGCACCTGTCCTTCCTCCAAACACC
TTT---TATGCAAGGCCTGCAGGAGCCCTTCCATCCCAGGCCCAGCTGGCTATCCAGCAA
ACCAATTTTGGAGCCTGGATGATGATAGGAAAATCCTCCCTAATTGGCTGGGCTGCTAAC
CCTCTGTCCTGTGTTTCCCCGTCACAGACAAGAAGCTCCGCCACGCCCACAGTGGGCCCC
CCGCTGGAGGGCCCAGAGCACCAGGCACCCCTCACCTATTTCCCGTGGCCTCAGCCCCTT
TCCACGCTACCCACCTCCACCCTGCAGTACCAGCCTCCGGCCCCAGCCCTGCCCGGGCCC
CAGTTTGTCCAGCTCCCCATCTCTATCCCAGAGCCAGTCCTTCAGGAGATGGAAGACCCC
AGGAGAGCCGCCAGCTCACTGACCATCGACAAGCTGATTTTGGAGGAAGAGGATAGCGAC
GCCTACGCGCTCAACCACACTCTCTCTGTGGAAGGCTTT
>Microbat|ENSMLUG00000005173|ENSMLUT00000005172
------------------------------ACAATATGGGAGAAATATGCTACC------
------------------------ACA------------------GCGCCAGAT------
------------------------------------------------------CAAGCC
CCGGCCCCGGCCCGGCCGTACCAGGGCGTCCGCGTGAAGGAGCCAGTGAAGGAACTGCTG
AGGCGGAAACGTGGCCATGCCAGCAGCGGGGCGGCGGTGACACCGACCGCG---GTGGTG
CTGCCCCATCAGCCCCTGGCCACGTACACCACAGTGGGTCCTTCCTGCCTTGACATGGAG
GTCGCTGCCTCCACCGTGACGGAGGAGGGGGCC---CTGTGTGCCGGCTGG---CTCTCT
CAGCCTGCCCCTGCCACCCTCCAG------CCCCTGGCCCCGTGGACACCCTACACTGAG
TAT---GTGTCCCATGAAGCTGTCAGCTGCCCTTACTCAGCTGACATGTATGTGCAGCCG
GTG---TGCCCCAGCTACACTGTTGTGGGGCCCTCCTCTGTGCTGACCTACGCCTCCCAG
CCACTC------ATCACTAATGTCACGACGAGAAGTGCCACCACACCCACAGTGGGCCCC
CAGCTGGAGGGCCCAGAGCACCAGGCACCGCTCACCTACTTCCCGTGGCCTCAGCCCCTG
TCCACGCTGCCCACCTCCACCCTGCAGTACCAGCCTCCGGCCCCCGCTCTGCCCGGGCCC
CAGTTTGTCCAGCTCCCCATCTCCATCCCTGAGCCAGTCCTTCAGGACATGGAAGACCCC
AGGAGAGCCATCAGTTCCCTGACCATCGACAAGCTACTGTTGGAGGAAGAGGATAGCGAT
GCCTATGCGCTCAACCACACGCTCTCCGTGGAAGGCTTT
>Human|ENSG00000110777|ENST00000393067
------------------------------------------------------ATG---
---------CTCTGGCAAAAACCCACA------------------GCTCCGGAG------
------------------------------------------------------CAAGCC
CCAGCCCCGGCCCGGCCATACCAGGGCGTCCGTGTGAAGGAGCCAGTGAAGGAACTGCTG
AGGAGGAAGCGAGGCCACGCCAGCAGTGGGGCAGCACCTGCACCTACGGCG---GTGGTG
CTGCCCCATCAGCCCCTGGCGACCTACACCACAGTGGGTCCTTCCTGCCTGGACATGGAA
GGTTCTGTGTCTGCAGTGACAGAGGAGGCTGCC---CTGTGTGCCGGCTGG---CTCTCC
CAGCCCACCCCGGCCACCCTGCAG------CCCCTGGCCCCATGGACACCTTACACCGAG
TAT---GTGCCCCATGAAGCTGTCAGCTGCCCCTACTCAGCTGACATGTATGTGCAGCCC
GTG---TGCCCCAGCTACACGGTGGTGGGGCCCTCCTCAGTGTTGACCTATGCCTCTCCG
CCACTC------ATCACCAATGTCACGACAAGAAGCTCCGCCACGCCCGCAGTGGGGCCC
CCGCTGGAGGGCCCAGAGCACCAGGCACCCCTCACCTATTTCCCGTGGCCTCAGCCCCTT
TCCACACTACCCACCTCCACCCTGCAGTACCAGCCTCCGGCCCCAGCCCTACCTGGGCCC
CAGTTTGTCCAGCTCCCCATCTCTATCCCAGAGCCAGTCCTTCAGGACATGGAAGACCCC
AGAAGAGCCGCCAGCTCGTTGACCATCGACAAGCTGCTTTTGGAGGAAGAGGATAGCGAC
GCCTATGCGCTTAACCACACTCTCTCTGTGGAAGGCTTT
>Chimp|ENSPTRG00000004264|ENSPTRT00000007945
------------------------------------------------------ATG---
---------CTCTGGCAAAAACCCACA------------------GCTCCGGAG------
------------------------------------------------------CAAGCC
CCAGCCCCGGCCCGGCCATACCAGGGCGTCCGTGTGAAGGAGCCAGTGAAGGAACTGCTG
AGGAGGAAGCGAGGCCACGCCAGCAGTGGGGCAGCACCTGCACCTACGGCG---GTGGTG
CTGCCCCATCAGCCCCTGGCGACCTACACCACAGTGGGTCCTTCCTGCCTGGACATGGAA
GGTTCTGTGTCTGCAGTGACAGAGGAGGGTGCC---CTGTGTGCCGGCTGG---CTCTCC
CAGCCCACCCCGGCCACCCTGCAG------CCCCTGGCCCCATGGACACCTTACACCGAG
TAT---GTGCCCCATGAAGCTGTCAGCTGCCCCTACTCAGCTGACATGTATGTGCAGCCC
GTG---TGCCCCAGCTACACGGTGGTGGGGCCCTCCTCAGTGTTGACCTATGCCTCTCCG
CCACTC------ATCACCAATGTCACGACAAGAAGCTCCGCCACGCCCGCAGTGGGGCCC
CCGCTGGAGGGCCCAGAGCACCAGGCACCCCTCACCTATTTCCCGTGGCCTCAGCCCCTT
TCCACACTACCCACCTCCACCCTGCAGTACCAGCCTCCGGCCCCAGCCCTACCTGGGCCC
CAGTTTGTCCAGCTCCCCATCTCTATCCCAGAGCCAGTCCTCCAGGACATGGAAGACCCC
AGAAGAGCCGCCAGCTCGTTGACCATCGACAAGCTGCTTTTGGAGGAAGAGGATAGCGAC
GCCTATGCGCTTAACCACACTCTCTCTGTGGAAGGCTTT
>Cow|ENSBTAG00000006282|ENSBTAT00000008246
------------------------------------------------------ATG---
---------CTCTGGCAGAAACCCACA------------------GCTCCAGAG------
------------------------------------------------------CAAGCC
CCGGCCCCACCCCGGCCGTACCAGGGCGTGCGTGTGAAGGAGCCGGTGAAGGAGCTGCTG
CGGAGGAAACGGGGCCATGCCAGCAGTGGGGCATCGGTGACACCGACAGCG---GTGGTG
CTGCCCCACCAGCCCCTGGCGACCTACACCACAGTGGGTCCTTCCTGCCTTGACATGGAG
GTCTCTGCCTCCACAGTGACGGAGGAGGGGGCC---CTGTGTGCGGGCTGG---CTCTCG
CAGCCCGCCCCGGCCGCCCTCCAG------CCCCTGGCCCCTTGGACGCCCTACACGGAG
TAC---GTGTCCCACGAGGCTGTCAGCTGCCCCTACTCGGCTGACATGTACGTGCAGCCT
GTG---TGCCCCAGCTACACGGTCGTGGGGCCCTCCTCGGTGCTGACCTACGCCTCCCAG
CCGCTC------ATCACCAACGTCACGACGAGGAGTGCTGCCGCGCCCACCGTGGGGCCC
CCGCTGGAGGGGCCCGAGCACCAGGCCCCCCTCACCTACTTCCCGTGGCCTCAGCCGCTG
TCCACGCTGCCCACCTCCACCCTGCAGTACCAGCCTCCAGCCCCAGCCCTGCCTGGGCCC
CAGTTTGTCCAGCTCCCGATCTCCATTCCCGAGCCAGTCCTCCCGGACGCCGAGGACCCC
AGGAGAGCCATCGGTTCCCTGACCATCGACAAGCTGCTTTTGGAGGAAGAAGATAGCGAC
ACCTACGCGCTCAACCACACGCTGTCTGTGGAAGGCTTT
>Dog|ENSCAFG00000014213|ENSCAFT00000022558
------------------------------------------------------ATG---
---------CTCTGGCAAAAACCCACA------------------GCTCCAGAA------
------------------------------------------------------CAGGCC
CCAGCCCCACCCCGGCCGTACCAGGGTGTCCGTGTGAAGGAGCCAGTGAAGGAACTGCTC
AGGAGGAAACGTGGCCATGCCAGCAGTGGGGCGGCTGTTACACCTACGGCG---GTGGTG
CTGCCCCATCAGCCCCTGGCCACCTACACCACAGTGGGTCCTTCCTGCCTTGACATGGAG
GTCTCTGCTTCCACAGTGACAGAGGAGGGGGCC---CTGTGTGCCGGCTGG---CTCTCC
CAGCCTGGCCCGGCCACCCTCCAG------CCCCTGGCCCCGTGGACACCCTACACGGAG
TAT---GTGTCCCATGAAGCTGTCAGCTGCCCCTACTCAGCTGACATGTATGTGCAGCCC
ATG---TGCCCGAGCTACACAGTTGTGGGGCCCTCCTCCGTGCTGACCTATGCCTCCCAG
CCGCTC------ATCACTAATGTCACGACGAGAAGTGCAGCTGCGCCCGCGGTCGGGCCC
CAACTGGAGGGCCCGGAGCACCAGGCGCCCCTCACCTATTTCCCGTGGCCTCAGCCCCTG
TCCACTCTACCCACCTCCACCCTGCAGTATCAGCCTCCGGCCCCAGCCCTGCCTGGGCCC
CAGTTTGTCCAGCTGCCCATCTCCATCCCTGAGCCAGTCCTTCAGGACATGGAAGACCCC
AGGAGAGCCATCAGTTCCCTGACCATCGACAAACTGCTTTTGGAGGAAGAGGATGGTGAT
GCCTACGCACTCAACCACACGCTCTCTGTGGAGGGCTTT
>Elephant|ENSLAFG00000007524|ENSLAFT00000007524
------------------------------------------------------------
------------------------ACGTTGTTTTTCACAGCCCCTGCTCCTGAA------
------------------------------------------------------CAAGCC
CCGGCCCCACCCCGGCCATACCAGGGCGTCCGAGTGAAGGAGCCTGTCAAGGAGCTGCTA
AGGAGAAAACGTGGTCACGCCACCAGCGGGGCAGCGGTCGCACCTACTGCG---GTGGTG
CTCCCTCATCAGCCCCTGGCGACTTACACCACAGTGGGTCCTTCCTGCCTTGACATGGAG
GTCTCTGCTTCCGCAGTGACTGAGGAGGGGGCC---CTGTGTGCCGGCTGG---CTCTCC
CAGCCTGCCCCAGCTACCCTCCAG------CCTCTGGCTCCATGGACACCCTACACTGAG
TAT---GTGTCCCATGAAGCTGTCAGCTGCCCTTACTCAGCTGATATGTACGTGCAGCCC
GTG---TGCCCCAGCTACACGGTTGTAGGGCCCTCCTCGGTGCTGACCTATGCCTCCCAG
CCACTC------ATCACCAATGTCACGACGAGAAGTGCCGCCACACCCACGGTTGGGCCC
CAGCTGGACAGCCCAGAGCACCAGACACCCCTCACCTACTTCCCGTGGCCTCAGCCCCTT
TCCACACTGCCCACCTCTACCCTGCAGTACCAGCCTCCAGCCCCAGCCCTGCCTGGGCCC
CAGTTTGTCCAGCTCCCTTTCTCCATCCCGGAACCCGTCCTCCAGGACATGGAAGACCCC
AGGAGAGCCATCAGTTCCCTGACCATCGACAAGCTGCTTTTGGAGGAAGAGGATAGCGAG
GCCTACCCGCTCAACCACACTCTCTCTGTGGAAGGCTTT
>Bowhead|bmy_11673T0
------------------------------------------------------ATG---
---------CTCTGGCAAAAACCCACA------------------GCTGCAGAG------
------------------------------------------------------CAAGCC
CCGGCCCCACCCCGGCCGTACCAGGGCGTGCGGGTGAAGGAGCCAGTGAAGGAGCTGCTG
CGGAGGAAACGTGGCCACGCCAGCAGCGGGCCGCCGGTGGCACCGACCGCG---GTGGTG
CTGCCCCATCAGCCCCTGGCGACCTACACCGCAGTAGGTCCTTCCTGCCTTGACATGGAG
GTCTCTGCTTCCACAGTGACGGAGGAGGGGGCC---CTGTGTGCCGGCTGG---CTCTCC
CAGCCCGCCCCGGCCACCCTCCAG------CCCCTGGCCCCATGGACACCCTATACGGAG
TAT---GTGTCCCATGAGGCTGTCAGCTGCCCCTACTCAGCTGACATGTATGTGCAGCCC
GTG---TGCCCCAGCTACACGGTTGTGGGACCCTCCTCGGTGCTGACCTACGCCTCCCAG
CCGCTC------ATCACCAATGTCACGACGAGAAGTGCTGCCACACCCACAGTGGGACCC
CAGCTGGAGGGCCCAGAGCACCAGGCACCTCTCACCTATTTCCCGTGGCCTCAGCCCCTG
TCCACGCTGCCCACCCCCACCCTGCAGTACCAGCCTCCAGCCCCAGCCCTGCCGGGGCCC
CAGTTTGTCCAGCTCCCTATCTCTATCCCGGAGCCAGTCCTTCAGGACGTGGAAGACCCC
AGGAGAGCCATCAGTTCCCTGACCATCGACAAGCTGCTTTTGGAGGAAGAGGATAGCGAT
ACCTACGCACTCAACCACACGCTTTCCGTGGAAGGCTTT
>Minke|BACU004576
------------------------------------------------------------
---------------TTCACAGCCACA------------------GCTCCAGAG------
------------------------------------------------------CAAGCC
CCGGCCCCACCCCGGCCGTACCAGGGCGTGCGGGTGAAGGAGCCAGTGAAGGAGCTGCTG
CGGAGGAAACGTGGCCACGCCAGCAGCGGGCCGCCGGTGGCACCGACCGCG---GTGGTG
CTGCCCCATCAGCCCCTGGCGACCTACACCACAGTAGGTCCTTCCTGCCTCGACATGGAG
GTCTCTGCTTCCACAGTGACGGAGGAGGGGGCC---CTGTGTGCCGGCTGG---CTCTCC
CAGCCCGCCCCGTCCACCCTCCAG------CCCCTGGCCCCATGGACACCCTATACGGAG
TAC---GTGTCCCACGAGGCCGTCAGCTGCCCCTACTCAGCTGACATGTATGTGCAGCCC
GTG---TGCCCCAGCTACACGGTTGTGGGACCCTCCTCGGTGCTGACCTACGCCTCCCAG
CCGCTC------ATCACCAACGTCACGACGAGAAGTGCTGCCACACCCACAGTGGGACCC
CAGCTGGAGGGCCCAGAGCACCAGGCACCTCTCACCTATTTCCCGTGGCCTCAGCCCCTG
TCCACGCTGCCCACCCCCACCCTGCAGTACCAGCCTCCAGCCCCAGCCCTGCCGGGGCCC
CAGTTTGTCCAGCTCCCTATCTCTATCCCGGAGCCAGTCCTTCAGGACGTGGAAGACCCC
AGGAGAGCCATCAGTTCCCTGACCATCGACAAGCTGCTTTTGGAGGAAGAGGATAGCGAT
ACCTACGCGCTCAACCACACGCTTTCCGTGGAAGGCTTT
