# Supplementary material for: Insights into the Evolution of Longevity from the Bowhead Whale Genome
Source: Cell Rep. 2015 Jan 6;10(1):112–22. doi: 10.1016/j.celrep.2014.12.008 (PMC4536333; doi:10.1016/j.celrep.2014.12.008)
Supplement: Supplemental Folder 2. Species Used in the Analysis of Selective Pressure Variation, Single-Gene Orthologous Families Tested, Likelihood Ratio Tests, MAKER Parameters, and Full Assembly and Read Usage Data, Related to Experimental Procedures [file mmc3.zip › Tested SGOs/reciprocal_group_3652.2.fas]

>Gibbon|ENSNLEG00000002019|ENSNLET00000002548
---------ATGGAA---------GGACAGCGGCAAGAA---AGCCACGCAACCCTAACA
CTCGCCCAGGCTCATTTCAACAAGGGAGAGTACGCTGAGGCCGAGGCGCTGTACTCCGCT
TACATTCGCCAGTGCGCCTGCGCGGCCTCC---AGCAACGAGAGTTCCGGGAGCAAATGC
AGCCCTGAGGATTTGGCTACTGCATATAACAACAGGGGGCAAATCAAGTACTTCAGGGTT
GATTTTTATGAAGCCATGGATGACTACACATCTGCCATAGAAGTCCAACCCAATTTTGAA
GTTCCATATTACAACAGAGGGTTGATACTGTATAGGCTGGGATATTTTGATGATGCTTTG
GAAGATTTCAAGAAGGTCTTAGACTTAAATCCTGGATTTCAAGATGCTACTTTGAGCTTA
AAACAGACTATTCTAGACAAAGAAGAAAAACAAAGAAGAAATGTTGCAAAAAATTAT---
------
>Gorilla|ENSGGOG00000009777|ENSGGOT00000009815
---------ATGGAA---------GGACAGCGGCAAGAA---AGCCACGCAACCCTAACA
CTCGCCCAGGCTCATTTCAACAAGGGAGAGTACGCGGAGGCCGAAGCGCTGTACTCCGCT
TACATTCGCCAGTGCGCTTGCGCGGCCTCT---AGCAACGAGAGTCCCGGGAGCAAATGC
AGCCCTGAGGATTTGGCTACTGCATATAACAACAGGGGGCAAATCAAGTACTTCAGGGTT
GATTTTTATGAAGCCATGGATGACTACACATCTGCCATAGAAGTCCAACCCAATTTTGAA
GTTCCATATTACAACAGAGGGTTGATACTGTATAGGCTGGGATATTTTGATGATGCTTTG
GAAGATTTCAAGAAGGTCTTAGACTTAAATCCTGGATTTCAAGATGCTACTTTGAGCTTA
AAACAGACTATTCTAGACAAAGAAGAAAAACAAAGAAGAAATGTTGCAAAAAATTAT---
------
>Guinea_Pig|ENSCPOG00000002501|ENSCPOT00000002534
---------ATGGCA---------GGGCAGGAGGGGCAAGAAGGCCAGGCGATCCTAGCC
GCCGCTCAGGCGCATTTTGAGAAGGGCGAGTACGCGGAGGCCGAGGCGTTGTACTCGGCC
TACATTCTCCAGTGCGCCTGTGCGGCCTCCGTCGGCGGCGCGGCGCCCGGGAGCAAATGC
AGCCCTGAGGGTTTGGCCACTGCTTATAACAACAGGGGGCAAATCAAGTACTTTCGGGTT
GACTTTTATGAAGCGATGGATGATTACACGTCCGCTATAGAAGTCCGGCCCGGCTTTGAA
GTCCCGTACTACAACCGGGGGCTGATCCTGTACAGACTGGGATATTTTGATGAAGCTTTG
GAAGATTTCAAGAAAGTATTAGACTTAAATCCTGGATTTCAAGATGCTACTTTGAGTTTA
AAACAGACTATTCTAGACAAAGAAGAAAAACAAAGAAGAAATATTGAAAATAATTTT---
------
>Horse|ENSECAG00000013048|ENSECAT00000013525
---------ATGGAA---------GGGCAGCAAGGACAACAGAGCCACGCAACCCTAGCA
CTCGCCCAGGCTCATTTCGAGAAGGGCGAGTATGCGGAAGCCGAGGCGCTGTACTCCGCT
TACATTCGCCGGTGCCTCTCTGCGGGTTCG---GTAGGAGCGGCGCCCGGGAATAAATGC
AGCCCTGAGGATTTGGCTACTGCATATAACAACAGGGGGCAAATCAAATACTTCAGGGTT
GATTTTGATGAAGCCATGGATGACTACACATCTGCCATAGAAGTCCAACCCGATTTTGAG
GTTCCATATTACAACAGAGGGTTGATATTGTATAGGCTAGGATACTTTGATGATGCTTTG
GAAGATTTCAAGAAGGTATTAGGCTTAAATCCTGGATTTCAAGATGCTACTTTGAGCTTA
AAACAGACTCTTTTGGACAAAGAAGAAAAACAAAGAAGAAAT------------------
------
>Mouse|ENSMUSG00000066637|ENSMUST00000085741
---------ATGGCCTTGCGGCCAGGCCGAGAGGGCGGAGAGAGCTCGGCCGCCCTGGCC
ACGGCGCAGGCTCGCTTCTCCAGGGGCGAGTTTGCCGAGGCCCGGGAGCTGTACTCCGCC
TTCATTGGCCAGTGCGCG------------------------CGTCACGGGAGCAAATGT
AGCCCTGAGGATTTGGCCACTGCATATAACAACAGGGGGCAAACCAAGTACTTCAGCGTT
GATTTTTATGAAGCCATGGACGACTACACATCTGCCATAGAAATCCTGCCCAGCTTTGAA
GTTCCCTATTATAACAGAGGCCTGATACGCTACAGGCTGGGGTATTTTGACGAAGCTTTG
GAAGATTTCAAGAAGGCACTAGACCTCAATCCTGGATTTCAAGATGCTGTTTTGAGCTTA
AAACAGACCATTTTAGACAAAGAAGAAAAGCAAAGACGAAATGCCGAGAAAAGTTAC---
------
>Opossum|ENSMODG00000010097|ENSMODT00000012876
TCGGCCGCCATGGAA---------GGGCAGGCTCCTGACAGCGGGGACAAGCCCTTGGCC
GAGGCCCACGCTCTATTCCATCGTGGGGAGTACGACAAGGCCGAGGCGCTCTATTCGGCC
TACATTCAACAGTGCTCCTTCGCAGAA------GGGGGAGCGCGCGCCGCCCCCCTGCGC
TCGCCCGAGGACTTGGCCGTGGCCCACAACAACAGGGGGCAGATCAGGTACCTTCGGGTG
GACTTCCCGGAGGCCGTGGAGGACTACACCGCGGCCATCGAAGCCCTTCCCCAGTTCGAG
GTGCCCTACTACAACCGAGGCTTGATATTTTACCGGATGGGACAGTTCGATGACGCCTTT
GAGGACTTCCAGAAAGTGTTAGCCTTGAATCCCGGCTTCCAAGATGCTGTGCTGAGCTTA
AGACAGACCATTCTAGACAAAGAAGAAAAGCAAAAAAGA---------------------
------
>Orangutan|ENSPPYG00000012623|ENSPPYT00000014665
---------ATGGAA---------GGACAGCGGCAAGAA---AGCCACGCAACCCTAACA
CTCGCCCAGGATCATTTCAACAAGGGCGAGTACGCGGAGGCCGAGGCGCTGTACTCCGCT
TACATTCGCCAGTGCGCCTGCGCGGCCTCC---AGCAACGAGAGTCCCGGGAGCAAATGC
AGCCCTGAGGATTTGGCTACTGCATATAACAACAGGGGGCAAATCAAGTACTTCAGGGTT
GATTTTTATGAAGCCATGGATGACTACACATCTGCCATAGAAGTCCAACCCAATTTTGAA
GTTCCATATTACAACAGAGGGTTGATACTATATAGGCTGGGATATTTTGATGATGCTTTG
GAAGATTTCAAGAAGGTCTTAGATTTAAATCCTGGATTTCAAGATGCTACTTTGAGTTTA
AAACAGACTATTCTAGACAAAGAAGAAAAACAAAGAAGAAATGTTGCAAAAAATTAT---
------
>Rabbit|ENSOCUG00000003731|ENSOCUT00000003730
---------ATGGAA---------GGGCAGTGGAGGCAGGAAGGCCACGCCACCGTGGTA
CTCGCCCAGGCTCACTTCGAGAGGGGCGAGTACGCGGAGGCCGAGGCGCTGTACTCCGCT
TACATTCGCCAGTGCGCCTGTGCGGCCGCC---GGCGACGCGAATCTCGGGAGCAAATGC
AGCCCTGAGGATTTGGCTACTGCATATAACAACAGGGGGCAGATTAAGTACCTGCGGGTT
GATTTTTACGAAGCCATGGATGACTACACGCGCGCCATAGAGGTCCGCCCCAGTTTTGAA
GTCCCCTATTACAACCGCGGGCTCATCCTGTATCGGCTGGGATATTTTGATGATGCCTTG
GAAGATTTCAAGAAGGTGTTAGACTTAAATCCTGGATTTCACGATGCCACTCTGAGCTTA
AAGCAGACTCTCCTAGACAAAGAAGAAAAACAAAGAAGAAATATTGAAAACAATTGC---
------
>Rat|ENSRNOG00000049088|ENSRNOT00000073663
---------ATGGCTGTGCCGCGGGGCCGAGAGCGGGGAGAGAGCCCAGCCGCCCTGGCG
ATGGCGCAGGCTCGCTTCGCCAGGGGCGATTTTACCGAGGCCCGGGAGCTGTACTCCGCA
TTCATTGGCCAGTGCGCG------------------------AGTCACAGGAGCAAATGT
AGCCCGGAGGATTTGGCCACCGCATATAACAACAGGGGGCAAACCAAGTACTTCAGCGTT
GATTTTTATGAAGCCATGGACGACTACACATCTGCCATAGAAATCCTGCCCAACTTTGAA
GTCCCCTATTATAACAGAGGCTTGATACGCTACAGGCTGGGGTATTTTGACGAAGCAGTG
GAAGATTTCAAGAAGGCATTAGACCGAAATCCTGCATTTCAAGATGCTGTTTTGAGCTTA
AAACAGACCATTTTAGACAAAGAAGAAAAGCAAAGACGAAATGCGCAGAAAAGTTAC---
------
>Macaque|ENSMMUG00000001570|ENSMMUT00000002224
---------ATGGAA---------GGACAGCAGGGGGAAAAAAGCCACGCAACCCTAACA
CTCGCCCAGGCTCATTTCAACAAGGGCGAGTACGCGGAGGCCGAGACGCTGTACTCCGCT
TACATTCGCCAGTGCGCCTGCGCGGCCTCC---AGCGGCGAGAGTCCCGGGAGCAAATGC
AGCCCTGAGGATTTGGCTACTGCATATAACAACAGGGGGCAAATCAAGTACTTCAGGGTT
GATTTTTATGAAGCCATGGATGACTACACATCTGCCATAGAAGTCCAACCCAATTTTGAA
GTTCCATATTACAACAGAGGGTTGATACTGTATAGGCTGGGATATTTTGATGATGCTTTG
GAAGATTTCAAGAAGGTCTTAGACTTAAATCCTGGATTTCAAGATGCTACTTTGAGCTTA
AAACAGACTATTCTAGACAAAGAAGAAAAACAAAGAAGAAATGTTGAAAAAAATTAT---
------
>Marmoset|ENSCJAG00000007383|ENSCJAT00000014472
---------ATGGAA---------GGGCAGCAGGGGCAAGAAAGCCCCGCAACCCTAGCA
CTCGCCCAGGCTCATTTCAACAAGGGCGACTACGCGGAGGCCGAAGCGCTATACTCCGCT
TACATTCGCCAGTGCGCCTGCGTGTCCTCC---AGCCGCGTGAGTCCCGGGAGCAAATGC
AGCCCTGAGGATTTGGCTACTGCATATAACAACAGGGGGCAAATCAAGTACTTCAGGGTT
GATTTTTATGAAGCCATGGATGACTACACATCTGCCATAGAAGTCCAACCCAAATTTGAA
GTTCCGTATTACAACAGAGGGTTGATACTGTATAGGCTGGGGTATTTTGATGATGCTTTG
GAAGATTTCAAGAAGGTATTAGACTTAAATCCTGGATTTCAAGATGCTACTTTGAGCTTA
AAACAGACTATTCTAGACAAAGAAAAAACAAAG---------------AAGAAATGT---
------
>Microbat|ENSMLUG00000001415|ENSMLUT00000001412
---------ATGTCG---------GGGCCGCAAGGACAGGGAAGCCGCGCAACCCTAGGC
CTCGCCCAGGCCCACTTCGACAAGGGCGAGTACGCGGAGGCCGAGGCGCTGTACTCCGCT
TACATTCGCCAGTGCGCCTGCGCGGCTTCC---GCGGGAGCGCCGCCCGGGAGGGAATGC
AGCCCTGAGGATTTGGCTACTGCGTATAACAACAGGGGGCAGATCAAGTACTTCAGGGTT
GATTTCTACGAAGCCATGGAGGACTACACGTCGGCCATAGGAGTCCAGCCCAATTTTGAA
GTTCCCTATTACAACCGAGGGTTGATACTGTATAGGCTGGGATACTTTGATGATGCCTTG
GAAGATTTCAAGAAAGTATTAGACTTAAATCCTGGATTTCAAGATGCGACGTTGAGCTTA
AAGCAGACTATGCTAGACAAAGAAGAAAAACAAAGAAGAAAC------------TAT---
------
>Human|ENSG00000183891|ENST00000333610
---------ATGGAA---------GGACAGCGGCAAGAA---AGCCACGCAACCCTAACA
CTCGCCCAGGCTCATTTCAACAATGGAGAGTACGCGGAGGCCGAGGCACTGTACTCCGCT
TACATTCGCCGGTGCGCTTGCGCGGCCTCC---AGCGACGAGAGTCCCGGGAGCAAATGC
AGCCCTGAGGATTTGGCTACTGCATATAACAACAGGGGGCAAATCAAGTACTTCAGGGTT
GATTTTTATGAAGCCATGGATGACTACACATCTGCCATAGAAGTCCAACCCAATTTTGAA
GTTCCATATTACAACAGAGGGTTGATACTGTATAGGCTGGGATATTTTGATGATGCTTTG
GAAGATTTCAAGAAGGTCTTAGACTTAAATCCTGGATTTCAAGATGCTACTTTGAGCTTA
AAACAGACTATTCTAGACAAAGAAGAAAAACAAAGAAGAAATGTTGCAAAAAATTAT---
------
>Orca|XP_004274905.1
---------ATGGAA---------GGGCAGCAAGGGCAAGAAAAGCTCGCGACCCTAGCG
CTTGCCCAAGCTCATTTCCAGAAGGGCGAGTACGCGGAGGCCGAAGCGCTGTACTCCGCT
TACGTTCGCCAGTACGCCTGTGCGGCCTCC---GAGGGAGAGGCGTCCGGGAGCAAATGC
AGCCCTGAGGATTTGGCTACTGCATATAACAACAGGGGGCAAATCAAGTACTTCAGGGTG
GATTTTTATGAAGCCATGGATGACTACACATCTGCCATAGAAGTCCAACCCAATTTTGAA
GTTCCATATTACAACAGAGGGTTGATATTATATAGGCTGGGATACTTTGATGATGCTTTG
GAAGATTTCAAGAAAGTATTAGACTTAAATCCTGGATTTCAAGATGCTGTTTTGAGCTTA
AAACAGACTATTCTAGACAAAAAAGAAAAGCAAAAAAGAAAT------------TAT---
------
>Chimp|ENSPTRG00000011685|ENSPTRT00000021769
---------ATGGAA---------GGACAGCGGCAAGAA---AGCCACGCAACCCTAACA
CTCGCCCAGGCTCATTTCAACAATGGAGAGTACGCGGAGGCCGAGGCACTGTACTCCGCT
TACATTCGCCAGTGCGCTTGCGCGGCCTCT---AGCGACGAGAGTCCCGGGAGCAAATGC
AGCCCTGAGGATTTGGCTACTGCATATAACAACAGGGGGCAAATCAAGTACTTCAGGGTT
GATTTTTATGAAGCCATGGATGACTACACATCTGCCATAGAAGTCCAACCCAATTTTGAA
GTTCCATATTACAACAGAGGGTTGATACTGTATAGGCTGGGATATTTTGATGATGCTTTG
GAAGATTTCAAGAAGGTCTTAGACTTAAATCCTGGATTTCAAGATGCTACTTTGAGCTTA
AAACAGACTATTCTAGACAAAGAAGAAAAACAAAGAAGAAATGTTGCAAAAAATTAT---
------
>Cow|ENSBTAG00000015587|ENSBTAT00000020704
---------ATGGAC---------GGGCAGCAAGGCCAGGAAAGTCCCGCAGCCCTAGCA
CTAGCCCAGGCTCATTTCAAGAAAGGTGAATACGCGGAGGCCGAGGCGCTGTACTCCGCT
TACATTCGCCAGTGCGCCTGTGCAGCTTCG---GAGGGAGCAGCACGCGGGAGCAAATGC
AGCCCCGAGGATTTGGCTACTGCATTTAACAACAGGGGGCAAATCAAGTACTTCAGGGTT
GATTTTTACGAAGCCATGGACGACTACACATCTGCTATAGAAGTCCAACCCAGTTTTGAA
GTTCCATATTACAACAGAGGCTTGATATTGTATAGGCTGGGATACTTTGATGATGCTTTG
GAAGATTTCAAGAAAGCATTAGACTTAAATCCTGGATTTCAAGATGCTGTTTTGAGCTTA
AAACAGACTATTCTAGACAAAGAAGAAAAGCAAAGAAGAAAT------------TAT---
------
>Dog|ENSCAFG00000023413|ENSCAFT00000035983
---------ATGGAT---------GCGCGGCAAGGGCGACAAAACCACGCAGCCCTGACG
CTCGCCCAAGCTCACTTCCAGAAGGGCGAATACGCGGAAGCCGAGGAGCTGTACTCCGCT
TACATTGGCCAGTGCGCCTGCGCGGGCTCC---GCGGGCCAGGCGCCCGGGAGCAAATGC
AGCCCCGAGGATTTGGCTACTGCATATAACAACAGGGGGCAAATCAAGTACTTCAGGGTT
GATTTTTATGAAGCCATGGATGACTACACATCTGCCATAGAAGTCCAACCCACTTTTGAA
GTTCCATATTACAACAGAGGGTTGATATTGTATAGGCTGGGCTACTTTGATGATGCTTTG
GAAGATTTTAAGAAGGTACTAAACTTAAATCCTGAATTTCAAGATGCTACACTGAGCTTA
AGACAGACTATTTTAGACAAAGAAGAAAAACAGAAGAAGAAA---------------TTA
TTGAAA
>Elephant|ENSLAFG00000014830|ENSLAFT00000014830
TTGACCGCTATGGAA---------GAGCAGCAGGGGCAAGTGAGCCAGTCAACCCTACCA
CTCGCCCACGCTCACTTCGAGAAAGGTGACTACCTGGAGGCCGAGGCGCTGTATTCCGCG
TACATTCGCCAGTGCGGCTGTGCAGCCTCC---GCGCGAGCCGGGCCCGGAAGCAAATGC
AGCCCCAAGGATTTGGCTACTGCATATAACAACAGGGGGCAAATCAAGTACTTCAGGGTT
GATTTTTACGAAGCAATGGATGACTACACATCTGCCATAGAAGTCCAACCCAATTTTGAA
GTTCCGTATTACAACAGAGGGTTGATACTATATAGGCTGGGATATTTTGATGAGGCTTTG
GAAGATTTCAGGAAGGTTTTAGACTTGAATCCTGGATTTCAAGATGCTGCTTTGAGTTTA
AAACAGACTATTCTAGACAAAGAAGAAAAACAAATCAGAAGTGTAAATATGTCATAT---
------
>Bowhead|bmy_03843T0
---------ATGGAA---------GGGCAGCAAGGGCAAGAAAACCTCGCGACCCTAGCG
CTTGCCCAAGCTCATTTCCAGAAGGGCGAGTACGCGGAGGCCGAAGCGCTGTACTCCGCT
TACGTTCGCCAGTACGCCTGTGCGGCCTCC---GAGGGAGAGGCGCCCGGGAGCAAATGC
AGCCCTGAGGATTTGGCTACTGCATATAACAACAGGGGGCAAATCAAGTACTTCAGGGTG
GATTTTTATGAAGCCATGGATGACTACACATCTGCCATAGAAGTCCAACCCAATTTTGAA
GTTCCATATTACAACAGAGGGTTGATATTATATAGGCTGGGATACTTTGATGATGCTTTG
GAAGATTTCAAGAAAGTATTAGACTTAAATCCTGGATTTCAAGATGCTATTTTGAGCTTA
AAACAGACTGTTCTAGACAAAAAAGAAAAGCAAAGAAGAAAT------------TAT---
------
>Minke|BACU010260
---------ATGGAA---------GGGCAGCAAGGGCAAGAAAACCTCGCGACCCTAGCG
CTTGCCCAAGCTCATTTCCAGAAGGGCGAGTACGCGGAGGCCGAAGCGCTGTACTCCGCT
TACGTTCGCCAGTACGCCTGTGCGGCCTCC---GAGGGAGAGGCGCCCGGGAGCAAATGC
AGCCCTGAGGATTTGGCTACTGCATATAACAACAGGGGGCAAATCAAGTACTTCAGGGTG
GATTTTTATGAAGCCATGGATGACTACACATCTGCCATAGAAGTCCAACCCAATTTTGAA
GTTCCGTATTACAACAGAGGGTTGATATTATATAGGCTGGGATACTTTGATGATGCTTTG
GAAGATTTCAAGAAAGTATTAGACTTAAATCCTGGATTTCAAGATGCTATTTTGAGCTTA
AAACAGACTGTTCTAGACAAAAAAGAAAAGCAAAGAAGAAAT------------TAT---
------
