# Supplementary material for: Insights into the Evolution of Longevity from the Bowhead Whale Genome
Source: Cell Rep. 2015 Jan 6;10(1):112–22. doi: 10.1016/j.celrep.2014.12.008 (PMC4536333; doi:10.1016/j.celrep.2014.12.008)
Supplement: Supplemental Folder 2. Species Used in the Analysis of Selective Pressure Variation, Single-Gene Orthologous Families Tested, Likelihood Ratio Tests, MAKER Parameters, and Full Assembly and Read Usage Data, Related to Experimental Procedures [file mmc3.zip › Tested SGOs/reciprocal_group_3657.2.fas]

>Gibbon|ENSNLEG00000006335|ENSNLET00000008082
------------------ATG---------------------------------AGCAAT
AATGGAGCAGACCTAACCTTTGGTTACATCTCCTGTTTCGTAGCTATCCTTTTGTTTGGC
TCAAATTTTGTGCCACTTAAAAAATTTGATACTGGTGATGGAATGTTTCTCCAGTGGGTC
CTTTGTGCTGCCATATGGTTGGTTGCCTTGGTGGTCAATCTGATATTACATTGTCCAAAG
TTTTGGCCTTTTGCAATGCTTGGGGGCTGCATTTGGGCAACAGGGAACATTGCTGTTGTC
CCAATTATCAAAACCATTGGTTTAGGCCTTGGAATCTTAATCTGGGGATCATTTAATGCC
TTAACTGGCTGGGCAAGCTCAAGGTTTGGCTGGTTTGGATTGGATGCAGAAGAAGTATCA
AATCCGCTGCTAAATTACATTGGAGCTGGGCTATCAGTAGTAAGTGCTTTCATATTTTTG
TTCATCAAAAGTGAAATACCAAATAACACGTGTTCCATGGATACCACTCCATTAATAACA
GAGCATGTGATCAACACAACCCAAGACCCCTGT---------------------------
TCCTGGGTGGATAAACTTTCTACAGTACACCACCGCATAGTGGGCTGTAGTCTTGCAGTG
ATATCTGGAGTACTCTATGGATCTACATTTGTGCCGATCATCTACATCAAGGACCACAGC
AAAAGAAATGATAGTATATATGCAGGGGCAAGCCAATATGATTTAGACTATGTTTTTGCA
CACTTCAGTGGTATCTTTCTTACAAGTACTGTCTACTTTCTGGCCTACTGCATAGCCATG
AAAAATAGTCCTAAACTATATCCTGAAGCAGTCCTACCAGGATTCCTGTCAGGAGTACTT
TGGGCTATAGCTACCTGCTGTTGGTTCATAGCAAATCACTCTCTGAGTGCTGTGGTCAGT
TTTCCAATAATCACTGCTGGTCCAGGATTTATAGCTGCAATGTGGGGTGTCTTCATGTTT
AAGGAAATAAAGGGTCTACAAAACTACCTATTAATGATACTTGCATTTTGCATCATCTTG
ACTGGAGCCTTATGCACTGCTTTTTCTAAAATC
>Gorilla|ENSGGOG00000017056|ENSGGOT00000017113
------------------ATG---------------------------------AGCAAT
AATGGAGCAGACCTAACCTTTGGTTACATCTCCTGTTTTGTAGCTATCCTTTTGTTTGGC
TCAAATTTTGTGCCACTTAAAAAATTTGATACTGGTGATGGAATGTTTCTCCAGTGGGTC
CTTTGTGCTGCCATATGGTTGGTTGCCTTGGTGGTCAATCTGATATTACATTGTCCAAAG
TTTTGGCCTTTTGCAATGCTTGGGGGCTGCATCTGGGCAACAGGGAACATTGCTGTTGTC
CCAATTATCAAAACCATTGGTTTAGGCCTTGGAATCTTAATCTGGGGATCATTTAATGCC
TTAACTGGCTGGGCAAGCTCAAGGTTTGGCTGGTTTGGATTGGATGCAGAAGAAGTATCA
AATCCCCTGCTAAATTACATTGGAGCTGGGCTATCAGTAGTAAGTGCTTTCATATTTTTG
TTCATCAAAAGTGAAATACCAAATAACACGTGTTCCATGGATACCACTCCATTAATAACA
GAGCATGTGATCAACACAACCCAAGACCCCTGT---------------------------
TCCTGGGTGGATAAACTTTCTACAGTACACCACCGCATAGTGGGCTGCAGTCTTGCAGTG
ATATCTGGAGTACTCTATGGATCTACATTTGTGCCAATCATCTACATCAAGGACCACAGC
AAAAGAAATGATAGTATATATGCAGGGGCAAGCCAATATGATTTAGACTATGTTTTTGCG
CACTTCAGTGGCATCTTTCTTACAAGTACTGTCTACTTTCTGGCCTACTGCATAGCCATG
AAAAATAGTCCTAAACTATATCCTGAAGCAGTCCTACCAGGATTCCTGTCAGGAGTACTT
TGGGCTATAGCTACCTGCTGTTGGTTCATAGCAAATCACTCTCTGAGTGCTGTGGTCAGT
TTTCCAATAATCACTGCTGGTCCAGGATTTATAGCTGCAATGTGGGGTATCTTCATGTTT
AAGGAAATAAAGGGTCTACAAAACTACCTATTAATGATACTTGCATTTTGCATCATCTTG
ACTGGAGCCTTATGCACTGCTTTTTCTAAAATC
>Guinea_Pig|ENSCPOG00000010258|ENSCPOT00000010352
------------------ATG---------------------------------GGCAGT
AATGGAACAGAGCTGGACCTTGGTTACCTCTCCTCGTTCGTAGCAATACTTTTATTTGGA
TCAAATTTTGCACCACTTAAAAAATATGATACTGGCGATGGAATGTTCCTTCAGTGGGTG
CTTTGTGCTGCTATTTGGCTGGTTGCCTTAGTGGTCAACCTGATACTCCACTGCCCTCGG
TTTTGGCCTTTTGCAATGCTTGGAGGCTGCATTTGGGCAACAGGGAACATTGCTGTTGTC
CCAATTATCAAAACCATTGGCTTAGGCCTTGGAATCCTAATCTGGGGATCCTTTAACGCT
GTAACTGGCTGGGCAAGCTCAAGGTTTGGCTGGTTCGGAATAGATGCTGAGGAGGTCTCA
AAGCCAGTGTTGAATTACATCGGAGCTGCACTCTCAGTGATAAGTGCCTTCATATTTCTA
TTCATCCAAAGCGAAACACCACGGAACACTTGTGCACCCGAGACCACGCCGTTGCTGGCG
GAGCACGCAATCAACTCAGCTCCAGACCCCTGTGCCGGCCCC------------------
ACCTGGGTGGACAGACTCCCAGCAGCGCATCGCCGCCTGCTGGGCTGCAGCCTTGCGGTG
CTATCTGGGACACTCTATGGGTCTACATTTGTGCCCATCATTTACATCAAGGACCATGGC
AGAAGAAATGACAGCATGTATGCAGGAGCAAGCCAGTACGATTTAGACTATGTTTTTGCA
CACTTCAGTGGCATCTTTCTTACAAGTACTGTGTACTTTCTGCTGTATTGTATGGTCATG
AAAAACAGTCCCAAACTCTACCCTAAGGCAGTCTTACCAGGGTTCCTGTCTGGAGTGCTT
TGGGCGATCGCTGCCTGCTGCTGGTTCCTAGCCAATCACTCTCTCAGTGCTGTGGTCAGC
TTTCCAATAATCACTGCGGGCCCAGGATTGATAGCTGCACTGTGGGGTGTCTTCATTTTT
AAGGAAATACAGGGTCTGCGAAACTACCTCCTACTGGTTCTTGCATTCTGCATCATCTTG
TCTGGAGCTTTGTGCACAGCATTCTCTAAAGTG
>Horse|ENSECAG00000016225|ENSECAT00000017141
------------------ATG---------------------------------AGCGCT
AATGGAACAGACTTGACCATTGGTTTCATCTCCTCTTCTGTTGCTGTCCTTTTGTATGGC
TCAAACTATGTACCGCTTAAAAAATATGATACCGGTGATGGAATGTTTCTCCAGTGGGTA
CTTTGTGCTGCCATATGGTTGGTTGCCTTGGTGGTCAATCTGATACTACGTTGCCCTAAA
TTTTGGCCTTTTGCGATGGTTGGGGGCTGCATATGGGCAACAGGGAACATTGCTGCTGTC
CCAATTATCAAAACCATTGGTTTAGGCCTTGGAATCTTAATCTGGGGATCATTCAATGCC
TTAACTGGCTGGGCAAGCTCAAGGTTTGGCTGGTTTGGAATGGATGCAGAAGAAGTAGCA
AAACCACTGCTGAATTACGTTGGAGCCGGGCTCTCAGTATTAAGTGCTTTCATATTTTTG
TTCATCAAAAGTGAAATACCAAATAACACGTGTTCTGTGGACACCACACCATTAATAACG
GAGCATGCGATCAACAGGGCTCAAGATCCCAGCCGCGATTAC------------------
TCCTGGGTGGATAAGCTTTCTACACTGCAACAGCGCATAGTGGGCTGCAGTCTTGCAGTG
ATATCTGGAATACTCTATGGATCAACGTTTGTGCCAATCATTTATATCAAGGACCACAGC
AAAAGAAATGACAGTATATATGCAGGAGCAAGCCAGTATGATTTAGACTATGTTTTTGCA
CACTTCAGCGGCATCTTTCTTACAAGCACGGTCTACTTTCTGGCCTACAGTATAGCCATG
AAAAATAATCCTAAACTATATCCTAAAGCAGTCTTGCCAGGATTCGTGTCAGGGGTCCTC
TGGGCAGCAGCCACCTGCTGTTGGTTCATAGCTAACCACTCTCTCAGTGCTGTGGTCAGT
TTCCCGATAATCACTGCTGGTCCCGGATTTATAGCTGCAATGTGGGGTGTCTTCATGTTT
AAGGAAATACAGGGTCTACAAAACTACCTCTTAATGATACTTGCATTTTGCATCATCTTG
AGTGGAGCGCTATGCACTGCTTTTTCTAAACTC
>Mouse|ENSMUSG00000027956|ENSMUST00000029568
------------------ATG---------------------------------AGCAGC
AATGCAACAGACCTCACCACCGGCTACCTCTCCTCTGCTGCGGCAATCCTCCTGTTTGGC
TCCAACTTTGTACCACTTAAAAAATATGACACTGGCGATGGGATGTTCCTTCAGTGGGTG
CTCTGTGCTGCCATTTGGTTGGTTGCCTTGGTGGTCAACTTGATACTGCACTGCCCTAAA
TTCTGGCCGTTTGCGATGCTTGGCGGCTGCATTTGGGCAACAGGCAACATTGCTGTCGTT
CCAATTATCAAAACCATCGGTTTAGGACTTGGAATCCTAATCTGGGGATCATTTAACACC
TTAACTGGCTGGGCAAGCTCAAGGTTTGGCTGGTTTGGGATGGATGCAGAAGAAGTGTCC
AAGCCAATGCTGAATTACGTTGGAGCTGGGCTGTCAGTAGTAAGTGCGCTCACGTTTTTG
TTCATCAAAAGTGAAATTCCGAATAACCCAGGCAGCTCGGACACCACACCACTGATGACA
GAGCCTGTGATCAACAGAACCGAGGACCGGAGTGCGGATTCC------------------
TCCTGGGTGGATAGACTTTCTACCACGTACCACCGCATTGTGGGCTGCAGCCTTGCGGTA
ATATCTGGAATACTCTACGGATCGACATTTGTGCCAATCATTTACATCAAGGATCACAGC
AGAAGAAATGACAGCATGTACGCAGGCGCTAGCCAGTATGATTTAGACTACGTGTTCGCA
CACTCCAGTGGCATCTTTCTTACAAGTACAGTCTACTTTGTGGCCTACTGTGTAGCCATG
AAAAATAGGCCAAAGCTGTATCCAGAGGCAGTCTTACCAGGCTTGCTGTCAGGGGTGCTG
TGGGCCATCGCCACCTGCTGCTGGTTCATCGCCAACCACTCACTAAGCGCCGTGATCAGC
TTCCCGATCATCACTGCTGGTCCTGGACTTATTGCTGCACTTTGGGGGATACTCATTTTC
AAGGAAATACAGGGTCTCCGAAACTACTTACTGATGATGCTCGCTTTCTGCATCATCTTA
GCTGGGGCCTTGTGCACCGCTTTTTCTAAAGTG
>Opossum|ENSMODG00000001956|ENSMODT00000002433
------------------ATG------------------------GCGGAACAAAACAAC
AATGAAACAGATCTCACTGTTGGCTTCATCTCCTCTGCTGTAGCTGTCATCTTATTTGGC
TCCAATTTTGTTCCAGTTAAAAAATTTGATACTGGCGATGGAATGTTTCTTCAGTGGATT
CTCTGCACTGCCATATGGACAGTTTCCTTGGTGGTCAATCTGTTACTCCATTGTCCCAAG
TTTTGGCCCCTTGCAATGCTTGGGGGTTTCATTTGGGCCACAGGTAACATCACTGTCGTT
CCAATTGTTAAAACAATTGGTTTAGGCCTCGGACTTTTAATCTGGGGATCATTTAACTCT
CTAACAGGCTGGGCAAGCTCAAGATTTGGATGGTTTGGGATGGATCCTGAAGAGGTATCA
AGGCCCTTGCTAAATTACATTGGAGCCGGACTTTCCGTGATAAGTGCTGTTATATTTTTA
TTTATAAAAAGTGAAGTACCAAGTTTAACATGTTCCTTGGACACAACACCATTACTAACT
GAACGTGCAGTCAACAGTACTCAAACTAATGGCCTGGATTAT------------------
TCGTGGACCAAAAAGCTTTCTCAATTCCAAAACAGACTATTAGGCTGTGTTCTAGCAGTT
GTATCTGGAATACTCTATGGATGCAGTTTTGTACCAGTAATTTATATCAAGGACCATGGC
AAAAGGAATGACAGCATATATGCAGGATCTAGTCAATATGATTTGGACTACGTCTTTGCA
CATTTCAGTGGTATCTTTGTTACAAGCACTGTCTACTTCCTGGTCTACTGCATGATTATG
AAAAATAATCCCAAAGTTTATCCTCAAGCAATATTACCAGGTTTTTTTTCTGGAGTACTT
TGGGCATTAGCCAGTTGCTGCTGGTTCATAGCTAATCACTCTTTAAGTGCTGTGATCAGT
TTTCCAATAATCACGGCAGGCCCAGGACTTATAGCTGCAATGTGGGGTATCTTCGTATTT
AAGGAAATAAAGGGTATTAAAAACTACGTCCTAATAACACTTGCATTTTTCATCATACTG
TCTGGAGCCTTGGCCACTGCTTTTTCTAAAGTT
>Orangutan|ENSPPYG00000015155|ENSPPYT00000017620
------------------ATG---------------------------------AGCAAT
AATGGAGCAGACCTCACCTTTGGTTACATCTCCTGTTTTGTAGCTATCCTTTTGTTTGGC
TCAAATTTTGTGCCACTTAAAAAATTTGATACTGGTGATGGG------------------
------------------------------------------------------------
---------------------------------------------AACATTGCTGTTGTC
CCAATTATCAAAACCATTGGTTTAGGCCTTGGAATCTTAATCTGGGGATCATTTAATGCC
TTAACTGGCTGGGCAAGCTCAAGGTTTGGCTGGTTTGGACTGGATGCAGAAGAAGTATCA
AATCCGCTGCTAAATTACATTGGAGCTGGGCTATCAGTAGTAAGTGCTTTCATATTTTTG
TTCATCAAAAGTGAAATACCAAATAACACGTGTTCCATGGATACCACTCCATTAATAACA
GAGCATGTGATCAACACAACCCAAGACCCCTGT---------------------------
TCCTGGGTGGATAAACTTTCTACAGTACACCACCGCATAGTGGGCTGCAGTCTTGCAGTG
ATATCTGGAGTACTCTATGGATCTACATTTGTGCCAATCATCTATATCAAGGACCACAGC
AAAAGAAATGATAGTATATATGCAGGGGCAAGCCAATATGATTTAGACTATGTTTTTGCG
CACTTCAGTGGCATCTTTCTTACAAGTACTGTCTACTTTCTGGCCTACTGCATAGCCATG
AAAAACAGTCCTAAACTATATCCTGAAGCAGTCCTACCAGGATTCCTGTCAGGAGTACTT
TGGGCTACAGCTACCTGCTGTTGGTTCATAGCAAATCACTCTCTGAGTGCTGTGGTCAGT
TTTCCAATAATCACTGCTGGTCCAGGATTTATAGCTGCAATGTGGGGTGTCTTCATGTTT
AAGGAAATAAAGGGTCTACAAAACTACCTATTAATGATACTTGCATTTTGCATCATCTTG
ACTGGAGCCTTATGCACTGCTTTTTCTAAAATC
>Platypus|ENSOANG00000015650|ENSOANT00000024673
------------------ATGACAAGCTTGGAGCCTAGCAGTAACAGTTCCTCTTCCAAC
AGTGGAACGGATCTAAGTATTGGTTTTATCTCCTCTTCTGTAGCAGTCTTCTTGTTTGGA
TCAAACTTTGTACCAGTTAAGAAGTATGATACTGGTGATGGAATGTTTCTCCAGTGGATT
CTTTGTGCTGCTATCTGGATTGTTGCCCTCGTGGTCAATCTGATCCTGCAATGCCCCAGA
TTTTGGCCTCTTGCAATGGTTGGGGGTTGTGTTTGGGCTACAGGGAACATTACAGTCGTC
CCGATCGTGAAGACCATTGGCCTAGGGCTTGGACTCTTAATCTGGGGCTCATTTAATTCA
ATAACTGGCTGGGCCAGCTCAAGGTTTGGCTGGTTCGGAATGGATCCTGAAGAGGTAGCA
AGACCATTTTTAAATTATATTGGAGCTGGACTTTCCGCATTAAGTGCTCTCATATTCTTG
TTTGTGAAAAGTGATGTTAAGAATGGCCCAAATTCAGTGGACACAGCACCATTATTGGTA
GAGCCTGCGATCAACGAGGTTGAGAGTTCCTACTCGGATGAA------------------
TCATGGGTGGATAGACTTTCTCCACTACAGAACCGTCTCATTGGCTGTAGTCTTGCTGCA
GTATCTGGAGTTCTCTATGGAACCAGTTTTGTTCCAATAATTTATATCAAGGATCATGGC
AGAAGAAATGAAACTCAGTATACAGGAGCTAGTCAATATGACTTGGACTATGTTTTTGCA
CACTTCAGTGGCATTTTTTTAACAAGTACTACCTACTTTCTGGTCTATTGCGCAGCCATG
AAAAATAATCCCAAAGTGTACCCTGAAGCAATAATACCAGGTTTTTTTTCTGGAATTCTC
TGGGCAGTAGCCACTTGTTGCTGGTTCATAGCTAATAGCACTCTAAGTGCTGTGGTCAGC
TTTCCATTAATCACTGCAGGTCCTGGCCTAATAGCTGCAATGTGGGGAGTTCTGGTGTTT
AAAGAAATAACGGGTAGAAAAAACTACCTCTTATTGACCCTGGCATTTTGCATCATTCTG
GCTGGAGCGCTCTCCACTGCTTTTTCGAAACTA
>Rabbit|ENSOCUG00000001257|ENSOCUT00000001257
------------------ATG---------------------------------AGCAGC
AATGGAACGGACCCAGCCATCGGATACATCTGCTCCTCCATAGCTATCCTTTTGTTTGGC
TCAAACTTTGTGCCACTGAAAAAATGTGACACTGGGGATGGTATGTTTCTCCAGTGGATC
CTTTGTGCTGCCATCTGGTTGGTTGCCTTGGTGGTCAACCTGATACTGCATTGCCCCAAG
TTCTGGCCTCTTGCAATGCTCGGGGGCTGCATTTGGGCAACAGGGAACATTGCTGTTGTC
CCAATTATCAAAACCATTGGTTTAGGCCTTGGAATCTTAATCTGGGGATCATTTAACGCC
TTAACTGGCTGGGCAAGCTCAAGGTTTGGCTGGTTTGGAATGGATGCAGAAGAAGTACCC
AAACCACTGCTGAATTACACTGGAGCTGGGCTATCAGTAGTAAGTGCTTTCATATTTTTG
TTCATCAAAAGTGAAATACCGAATAACACGTGTTCCGTGGATACCACACCACTAATAGCA
GAGCATGTGATCAACACAGCTCAAGATTCCTGT---------CCCAGTGATTCCAGTGAC
TCCTGGGTGGATAAGCTGTCTACAGTTCACCGCCGCCTAGTAGGTTGCAGTCTGGCCGTG
ATATCTGGAGTACTCTATGGGTCTACATTTGTGCCAATCATTTATATCAAGGACCACAGC
AAAAGAAATGATAGCACGTATGCAGGGGCAAGCCAGTATGATTTGGACTATGTGTTTGCA
CACTTCAGTGGCATCTTTCTTACAAGTACCGTCTACTTTCTGGCTTACTGTGTAGTCATG
AAAAATAGTCCTAAACTGTATCCTGAAGCAGTCTTACCAGGCTTCCTGTCGGAAGTGCTC
TGGGCGATAGCCACCTGCTGTTGGTTCATAGCTAATCACTCTCTAAGTGCCGTGGTCAGC
TTTCCAATCATCACTGCTGGCCCAGGATTTATAGCTGCAATGTGGGGTGTCTTCATGTTT
AAAGAAATACAGGGTCTGAAAAACTACTTATTAATGACACTTGCATTCTGCATCATCGTG
ACCGCCGCGCTGTGCACTGCGTTTTCTAAACTC
>Rat|ENSRNOG00000010081|ENSRNOT00000013499
------------------ATG---------------------------------AACAAC
AATGCAACAGACCTCACCACGGGCTACCTCTCCTCCGCTGTAGCAATTCTCCTATTTGGC
TCCAACTTTGTACCACTTAAGAAATATGACACTGGTGATGGGATGTTCCTTCAGTGGGTG
CTCTGCGCTGCCATTTGGTTGGTTGCCTTGGTGGTCAACTTGATTCTACACTGCCCTAAA
TTCTGGCCTTTTGCAATGCTTGGCGGCTGCATTTGGGCAACAGGGAACATTGCTGTCGTT
CCAATTATCAAGACCATCGGTTTGGGTCTTGGAATCTTAATCTGGGGATCATTTAACACC
TTAACTGGCTGGGCAAGCTCCAGGTTTGGCTGGTTTGGGATGGATGCAGAAGAAGTGTCC
AAGCCAATGCTGAATTACTTTGGAGCTGGGCTGTCAGTAGTAAGTGCGCTCACATTTTTG
TTCGTCAAAAGTGAAATTCCAAATAACCCAGGCAGCACGGACACCACACCGCTGATGACA
GAACCCGTGATCAACAGAACCGAAGCCCTGACTGTGGATTCC------------------
TCCTGGGTGGACAGACTTTCTACCACATACCGCCGCATTGTGGGCTGCAGCCTTGCGGTA
ATATCTGGAATACTCTATGGATCTACCTTTGTGCCAATCATTTACATCAAGGATCACAGC
AAAAGGAATGACAGCATATACGCAGGCGCCAGCCAGTATGATTTAGACTACGTTTTCGCG
CACTCCAGTGGCATCTTCCTTACAAGCACAGTCTACTTTGTGGCCTACAGTGTAGCCATG
AAAAGTAGGCCAAAGCTGTATCCAGAGGCAGTCTTACCAGGCTTCCTGTCAGGGGTGCTG
TGGGCCATCGCCACCTGCTGCTGGTTCATAGCCAACCACTCACTGAGCGCTGTGATCAGC
TTTCCCATCATCACTGCTGGTCCTGGACTTATTGCTGCACTTTGGGGAATCTTCATGTTC
AAGGAAATACAGGGTCTCCAGAACTACTTACTACTGATGCTTGCCTTCTGCATCATCTTG
GCGGGGGCCTTGTGCACCGCGTTTTCTAAAATT
>Macaque|ENSMMUG00000004448|ENSMMUT00000006308
------------------ATG---------------------------------AGCAAT
AATGGAGCAGACCTAACCTTTGGTTACATCTCCTGTTTTGTAGCTATCCTTTTGTTTGGC
TCAAATTTTGTGCCACTTAAAAAATTTGATACTGGTGATGGAATGTTTCTCCAGTGGGTC
CTTTGTGCTGCCATATGGTTGGTTGCCTTGGTGGTCAATCTGATATTGCATTGCCCAAAG
TTTTGGCCTTTTGCAATGCTTGGAGGCTGCATTTGGGCAACAGGGAACATTGCTGTTGTC
CCAATTATCAAAACCATTGGATTAGGCCTTGGAATCTTAATCTGGGGATCATTTAATGCC
TTAACTGGCTGGGCAAGCTCAAGGTTTGGTTGGTTTGGATTGGATGCAGAAGAAGTGTCA
AATCCACTGCTAAATTACATTGGAGCTGGGCTCTCAGTAGTAAGTGCTTTCATATTTTTG
TTCATCAAAAGTGAAATACCAAATAACACGTGTTCCGTGGATACCACTCCATTAATAACA
GAGCCTGTGATCAACAAAACTCAAGACCCCTGT---------------------------
TCCTGGGTGGATAAACTTTCTACAGTACACCACCGCATAGTGGGCTGCAGTCTTGCAGTG
ATATCTGGAGTACTCTATGGATCTACATTTGTGCCAATCATCTATATCAAGGACCACAGC
AAAAGAAATGATAGTATATATGCAGGGGCAAGCCAATATGATTTAGACTATGTTTTTGCA
CACTTCAGTGGCATCTTTCTTACAAGTTCTGTCTACTTTCTGGCCTACTGCATAGCCATG
AAAAATAGTCCTAAGCTATATCCTGAAGCAGTCCTACCAGGATTCCTGTCAGGAGTACTT
TGGGCAATAGCTACCTGCTGTTGGTTCATAGCAAATCACTCTCTGAGTGCTGTGGTCAGT
TTTCCAATAATCACTGCTGGTCCAGGATTTATAGCTGCAATGTGGGGCGTCTTCATGTTT
AAGGAAATAAAGGGTCTACAAAACTACCTATTAATGATTCTTGCATTTTGCATCATCTTG
ACTGGAGCCTTATGCACTGCTTTTTCTAAAATG
>Marmoset|ENSCJAG00000001546|ENSCJAT00000002916
------------------ATG---------------------------------AGCAGT
AATGGAGCAGATCTAACCTTTGGTTACACCTCCTGTTTTGTAGCTATCCTTTTGTTTGGC
TCAAATTTTGTGCCACTTAAAAAATTTGACACTGGTGATGGAATGTTTCTCCAGTGGGTT
CTTTGGGCTGCCATATGGGTGGGTGCCTTGGTGGTCAATCTGATATTACATTGCCCAAAA
TTTTGGCCTTTTGCGATGCTAGGGGGCTGCATTTGGGCAACAGGGAACATTGCTGTTGTC
CCAATTATCAAAACCATTGGTTTAGGCCTTGGAATCTTAATCTGGGGATCATTTAATGCC
TTAACTGGCTGGGCAAGCTCAAGGTTTGGCTGGTTTGGACTGGATGCAGAAGAAGTATCA
AATCCGCTGCTAAATTACATTGGAGCTGGGCTATCCGTAGTAAGTGCTTTCATATTTTTA
TTCATCAAAAGTGAAATACCAAATAACACGTGTTCTGTGGATACCACTCCATTAGTAACA
GAGCATGTGATCAACAAAACTCAGCACCCCTGT---------------------------
TCCTGGGTGGATAAACTTTCTACAGTACACCACCGCATAGTGGGCTGCAGTCTTGCCGTG
ATATCTGGAGTACTCTATGGATCTACATTTGTGCCAATCATCTATATCAAGGACCACAGC
AAAAGAAACGAGAGTATATATGCAGGGGCAAGCCAATATGATTTAGACTATGTTTTTGCA
CACTTCAGTGGCATCTTTCTTACAAGTACTGTCTACTTTCTGGCCTACTGCATAGCCATG
AAAAATGGTCCTAAACTATATCCTGAAGCAGTCCTACCAGGATTCCTCTCAGGAGTACTT
TGGGCAATAGCTACCTGCTGTTGGTTCATAGCAAATCACTCTCTGAGTGCTGTGGTCAGT
TTTCCTATAATCACTGCTGGTCCAGGATTTATAGCTGCAATGTGGGGTGTCTTCATGTTT
AAGGAAATAAAGGGCCTACAAAACTACCTATTAATGATACTTGCATTTTGCATCATCTTG
ACTGGAGCCTTATGCACTGCTTTTTCTAAAATC
>Microbat|ENSMLUG00000005057|ENSMLUT00000005058
TCAGGCAGAACTATAACCATG---------------------------------AGCAAC
AATGGAACAGACCTAACCCTTGGTTTCATCTCCTCTTCTGTAGCCATCCTTTTGTTTGGC
TCAAACTATGTACCACTTAAAAAATATGATACTGGTGATGGAATGTTTCTCCAGTGGGTA
CTTTGTGCTGCTATATGGTTGGTTGCTTTGGTGGCCAATCTGGTATTACATTGCCCTAAG
TTTTGGCCTTTTGCAATGGTGGGGGGCTGCATTTGGGCAACTGGGAACATTGCTGTTGTC
CCAGTGATGAAAACCATTGGTTTGGGTCTTGGACTCTTAATCTGGGGATCATTTAATGCC
TTAACTGGTTGGACAAGCTCAAGGTTTGGCTGGTTTGGAATGGACGCAGAAGAAGTAGCA
AAACCACTGCTAAATTACTTGGGCGCTGGGCTATCAGTAGTCAGTACTTTCATATTTTTC
TTCATCAAAAGTGAAATACCAAAGAACACGTGTTCTATGGATACCACACCATTAATGACA
GAGCATGTGACCAACAAAACTCAAGACCCCTGTCCTGGCTCC------------------
TCCTGGGTGGATAAACTTTCTCCAGTGCAGTCCCGAATGGTGGGCTGCAGTCTTGCAGTG
ATATCTGGAATACTCTATGGATCCACATTTGTGCCAATCATTTATATCAAGGACCACAGC
AAAAGAAATGATAGTATATATGCAGGGGCAAGCCAGTATGATTTAGACTATGTTTTTGCA
CACGCCAGTGGCATCTTTCTTACGAGTACCATCTACTTTCTGGCTTACTGTATAGCCATG
AAAAATAATCCTAAACTATATCCTGAAGCAGTCTTGCCAGGATTTCTGTCGGGAATACTT
TGGGCAATAGCCACCTGCTGCTGGTTCATCGCTAATCACTCTCTCAGCGCTGTGGTCAGT
TTTCCCATCATCACTGCTGGTCCAGGATTTGTAGCTGCAATGTGGGGTGTCTTCATGTTT
AAAGAAATACAGGGTCAACAAAACTACCTATTAATGATATTTGCATTTTGCATCATCTTG
ACTGGAGCATTGTGCACTGCTTTTTCTAAAACC
>Human|ENSG00000164124|ENST00000296529
------------------ATG---------------------------------AGCAAC
AATGGAGCAGACCTAACCTTTGGTTACATCTCCTGTTTTGTAGCTATCCTTTTGTTTGGC
TCAAATTTTGTGCCACTTAAAAAATTTGATACTGGTGATGGAATGTTTCTCCAGTGGGTT
CTTTGTGCTGCCATATGGTTGGTTGCCTTGGTTGTCAATCTGATATTACATTGTCCAAAG
TTTTGGCCTTTTGCAATGCTTGGGGGCTGCATTTGGGCAACAGGGAACATTGCTGTTGTC
CCAATTATCAAAACCATTGGTTTAGGCCTTGGAATCTTAATCTGGGGATCATTTAATGCC
TTAACTGGCTGGGCAAGCTCAAGGTTTGGCTGGTTTGGATTGGATGCAGAAGAAGTATCA
AATCCGCTGCTAAATTACATTGGAGCTGGGCTATCAGTAGTAAGTGCTTTCATATTTTTG
TTCATCAAAAGTGAAATACCAAATAACACGTGTTCCATGGATACCACTCCATTAATAACA
GAGCATGTGATCAACACAACCCAAGACCCCTGT---------------------------
TCCTGGGTGGATAAACTTTCTACAGTACACCACCGCATAGTGGGCTGCAGTCTTGCAGTG
ATATCTGGAGTACTCTATGGATCTACATTTGTGCCAATCATCTACATCAAGGACCACAGC
AAAAGAAATGATAGTATATATGCAGGGGCAAGCCAATATGATTTAGACTATGTGTTTGCG
CACTTCAGTGGCATCTTTCTTACAAGTACTGTCTACTTTCTGGCCTACTGCATAGCCATG
AAAAATAGTCCTAAACTATATCCTGAAGCAGTCCTACCAGGATTCCTGTCAGGAGTACTT
TGGGCTATAGCTACCTGCTGTTGGTTCATAGCAAATCACTCTCTGAGTGCTGTGGTCAGT
TTTCCAATAATCACTGCTGGTCCAGGATTTATAGCTGCAATGTGGGGTATCTTCATGTTT
AAGGAAATAAAGGGTCTACAAAACTACCTATTAATGATACTTGCATTTTGCATCATCTTG
ACTGGAGCCTTATGCACTGCTTTTTCTAAAATC
>Chimp|ENSPTRG00000016550|ENSPTRT00000030765
------------------ATG---------------------------------AGCAAT
AATGGAGCAGACCTAACCTTTGGTTACATCTCCTGTTTTGTAGCTATCCTTTTGTTTGGC
TCAAATTTTGTGCCACTTAAAAAATTTGATACTGGTGATGGAATGTTTCTCCAGTGGGTC
CTTTGTGCTGCCATATGGTTGGTTGCCTTGGTGGTCAATCTGATATTACGTTGTCCAAAG
TTTTGGCCTTTTGCAATGCTTGGGGGCTGCATTTGGGCAACAGGGAACATTGCTGTTGTC
CCAATTATCAAAACCATTGGTTTAGGCCTTGGAATCTTAATCTGGGGATCATTTAATGCC
TTAACTGGCTGGGCAAGCTCAAGGTTTGGCTGGTTTGGATTGGATGCAGAAGAAGTATCA
AATCCGCTGCTAAATTATGTTGGAGCTGGGCTATCAGTAGTAAGTGCTTTCATATTTTTG
TTCATCAAAAGTGAAATACCAAATAACACGTGTTCCATGGATACCACTCCATTAATAACA
GAGCATGTGATCAACACAACCCAAGACCCCTGT---------------------------
TCCTGGGTGGATAAACTTTCTACAGTACACCACCGCATAGTGGGCTGCAGTCTTGCAGTG
ATATCTGGAGTACTCTATGGATCTACATTTGTGCCAATCATCTACATCAAGGACCACAGC
AAAAGAAATGATAGTATATATGCAGGGGCAAGCCAATATGATTTAGACTATGTTTTTGCG
CACTTCAGTGGCATCTTTCTTACAAGTACTGTCTACTTTCTGGCCTACTGCATAGCCATG
AAAAATAGTCCTAAACTATATCCTGAAGCAGTCCTACCAGGATTCCTGTCAGGAGTACTT
TGGGCTATAGCTACCTGCTGTTGGTTCATAGCAAATCACTCTCTGAGTGCTGTGGTCAGT
TTTCCAATAATCACTGCTGGTCCAGGATTTATAGCTGCAATGTGGGGTGTCTTCATGTTT
AAGGAAATAAAGGGTCTACAAAACTACCTATTAATGATACTTGCATTTTGCATCATCTTG
ACTGGAGCCTTATGCACTGCTTTTTCTAAAATC
>Cow|ENSBTAG00000019229|ENSBTAT00000025604
------------------ATG---------------------------------AGCAGT
AATGCCACAGATCTCACCACTGGTTTCATCGCTTCTATTGTAGCCATTGTTTTGTTCGGC
TCAAACTTTGTACCACTTAAAAAATATGAGACTGGCGATGGAATGTTTCTCCAGTGGGTA
CTTTGTGCTGCCATATGGTTGGTTGCCTTGGTGGTAAATCTGATACTACATTGCCCTAAA
TTTTGGCCTTTTGCAATGGTTGGGGGCTGCATTTGGGCAACAGGTAACATAGCTGTTGTC
CCAATTATCAAAACCATTGGTTTGGGCCTTGGAATCTTAATCTGGGGATCATTTAATGCC
TTAACTGGATGGGCAAGCTCAAGGTTTGGCTGGTTTGGAATGGATGCAGAAGAAGTGGCA
AAACCAGTGCTCAATTATATTGGAGCTGGGCTGTCTGTAGTAAGTGCTTTCATATTTTTG
TTCATCAAAAGTGAAATACCAAATAACACATATTCTGTGGACACCACACCACTGATATCA
GAGCATGTGATTAACAAAACTCAAGATCCTGATCCTGACTGT------------------
TCCTGGGTGGATAAACTTTCCACAGCACAAAGCCACTTAGTGGGCTGCAGTCTCGCAGTG
ATATCTGGAATTCTCTATGGATCTACATTTGTGCCCATCATTTACATCAAGGACCACAGC
AAAAGAAATGATAGTATATATGCAGGGGCAAGCCAGAATGATTTAGACTACGTTTTTGCA
CACTTCAGTGGCATCTTCCTCACAAGTACAGTCTACTTTCTGGCCTACTGTGTAGCCATG
AAAAATAATCCTAAACTACATCCTGAAGCAGTCTTGCCAGGGTTCCTGTCCGGAGTCCTC
TGGGCGATCGCCACCTGCTGTTGGTTCATAGCGAACCGCTCTCTCAGTGCTGTGGTCAGT
TTTCCAATCATCACTGCCGGTCCAGGATTTATAGCTACAATGTGGGGTGTCTTCATGTTT
AAGGAAATACAGGGTCGAAAAAACTACCTGCTGATGATGCTTGCATTTTGCATCATCTTG
ACTGGAGCCTTATGCACAGCTTTTTCTAAAATT
>Dog|ENSCAFG00000008669|ENSCAFT00000013757
------------------ATG---------------------------------AGCAGT
AACGGAACAGACCTAACTATTGGTTTCATCTGCTGCTTTGTAGCCGTCCTTTTGTTTGGC
TCAAATTTTGTACCGCTTAAAAAATATGAGACTGGTGATGGAATGTTTCTCCAGTGGGTA
CTTTGTGCTGCCATATGGTCGATTGCCCTTGTGGTCAATCTGATACTACATTGCCCTAAA
TTTTGGCCTTTTGCAATGGTTGGGGGCTGCATTTGGGCAACAGGGAACATCGCTGTTGTC
CCAGTTATCAAAACCATTGGTTTAGGCCTTGGAATCTTAATCTGGGGATCATTTAATACA
TTAACTGGCTGGGCAAGCTCAAGGTTTGGTTGGTTTGGAATGGATGCAGAAGAAGTATCA
AACCCGCTGCTAAATTACATTGGAGCTGGATTATCAGTAGTAAGTGCTTTCATATTTTTG
TTCATCAAAAGTGAAATACCAAATAACACATGTTCGGTGGACACCACACCATTAATGACA
GAGCATGTGATCAACAGCAGTCAAGATCCCTGTCCTGATTAT------------------
TCCTGGGTGGATAAACTTTCTAGAGCACAGCAGCGCACAGTGGGCTGCAGTCTTGCAGTG
ATATCTGGAATACTCTATGGGTCTACGTTTGTGCCAATAATTTATATCAAGGACCACAGC
AAAAGAAATGATAGTATATACGCAGGGGCAAGCCAATATGATTTAGACTACGTTTTTGCA
CACTTCAGTGGCATCTTTTTTACAAGCACAGTCTACTTTCTGGCCTACTGTATAGCCATG
AAAAATAACTTTAAGCTATATCCTAAAGCAGTCCTGCCAGGATTCCTGTCAGGAGTTCTT
TGGGCAATAGCCACCTGCTGTTGGCTCATAGCTAACCATTCTCTCAGCGCTGTGGTCAGT
TTTCCAATAGTCACTGCGGGTCCAGGATTTATAGCTGCAATGTGGGGTGTCTTCATGTTT
AAGGAAATAAAGGGTCTACAAAACTACCTATTGATGATATTTGCATTTTGCATCATCTTG
ACTGGAGCATTATGCACGGCTTTCTCTAAAGTC
>Elephant|ENSLAFG00000015984|ENSLAFT00000015983
------------------ATG---------------------------------AGCAAT
AATGGAACAGACCTAACCATTGGGTTCATCTCCTCTTCTGTAGCCATCCTTTTGTTTGGC
TCAAACTTTGTGCCACTTAAAAAATATGATACTGGTGATGGAATGTTTCTCCAGTGGGTT
CTTTGTTCGGCAATATGGTTGGTTGCCTTAGTGGCCAATCTGATGTTACGTTGCCCTAAA
TTTTGGCCTTTTGCAATGCTTGGGGGTTGCATTTGGGCCACAGGGAACATTGCTGTTGTC
CCAATTATCAAAACCATTGGTTTAGGCCTTGGCATCTTAATCTGGGGATCATTTAATGCA
CTAACTGGCTGGGCAAGCTCAAGGTTTGGCTGGTTTGGAATGGATGCACAAGAAGTATCA
AAACCGCTCCTGAATTACATTGGTGCTGGACTATCAATAATAAGTGCTTTCATATTTTTG
TTCATCAAAAGTGAAATACCAAGTAACACGTGTCCCATGGATACCACACCCTTAATGTCA
GAGCATGCGATCAACACAAATCAAGATCCTTGTCCTAATTAC------------------
TCCTGGGTGGATAAACTTTCTACAGTACAACACCGCATAGTGGGCTGTAGTCTTGCAGTG
ATGTCTGGAATACTCTATGGATGTACGTTTGTGCCAATCATTTATATCAAGGACCACAGC
AAAAGAAATGATAGTGCATATGCAGGGGCAAGTCAATACGATTTAGATTATGTTTTTGCA
CACTTCAGCGGCATCTTTCTTACAAGTACAGTCTACTTTCTGGCCTACTGTATAGCCATG
AAAAATAGGCCTAAACTATATCCTGAAGCAGTCTTACCAGGATTCCTTTCGGGAATGCTT
TGGGCAGTAGCCACCTGTTGCTGGTTCATAGCTAATCACTCTCTAAGTGCTGTGGTCAGT
TTTCCAATAATCACTGCTGGTCCAGGATTGATAGCTGCGATGTGGGGTGTCTTCATGTTT
AAAGAAATACAGGGTCTACAAAACTACCTATTAATGATACTTGCGTTTTGCATCATCTTG
GCCGGAGCTTTATGCACTGCTTTCTCTAAAATC
>Bowhead|bmy_22043T0
------------------ATG---------------------------------AGCAAT
AACGGAACAGACCTCACCACTGGTTTCATCTCCTCTATTGCAGCCATCCTTTTGTTTGGC
TCAAACTTTGTACCACTTAAAAAATATGAGACTGGCGATGGAATGTTTCTCCAGTGGGTA
CTTTGTGCTGCCATATGGTTCGTTGCCTTGGTGGTCAATCTGATATTACATTGCCCTAAG
TTTTGGCCTTTTGCAATGGTTGGGGGCTGCATTTGGGCAACAGGAAACATTGCAGTTGTC
CCAATTATCAAAACCATT------------------------------------------
------------------------------------------------GAAGAGGTGTCA
AAACCACTGCTCAATTACATCGGAGCTGGGCTGTCAGTAGTAAGTGCTTTCATATTTTTG
TTCATCAAAAGCAAAATACCAAATAACACATATTCTGTGGACACCACACCATTAATAACA
GAGCATGTGATTAACAAAACTCAAGATCCCGATCCTGATTAT------------------
TCCTGGGTGGATAAACTTTCTACAGTGCAAAACCGCTTAGTGGGCTGCAGTCTCGCGGTA
ATATCTGGAATACTCTATGGATCTACATTTGTGCCAATCATTTACATCAAGGACCACAGC
AAGAGAAATGATAGTATATATGCAGGGGCAAGTCAGAACGATTTAGACTACGTTTTTGCA
CACTTCAGTGGCATCTTCCTCGCAAGTACAGTCTACTTTCTGGCCTACTGTATAGCTATG
AAAAATAATCCTAAACTATATCCCAAGGCAGTCTTGCCAGGATTCCTGTCTGGAATACTC
TGGGCCATTGCTACCTGCTGTTGGTTCATAGCGAACCACTCCCTCAGCGCTGTGGTCAGT
TTTCCAATCATCACTGCTGGTCCAGGATTTATAGCTGCAATGTGGGGTGTCTTCATGTTT
AAGGAAATACAGGGTCGACAGAACTACCTGCTGATGATACTTGCATTTTGCATCATCTTG
GCTGGAGCCTTATGCACAGCTTTTTCTAAAATC
>Minke|BACU019638
------------------ATG---------------------------------AGCAAT
AACGGAACAGACCTCACCACTGGTTTCATCTCCTCTATTGCAGCCATCCTTTTGTTTGGC
TCAAACTTTGTACCACTTAAAAAATATGAGACTGGCGATGGAATGTTTCTCCAGTGGGTA
CTTTGTGCTGCCATATGGTTGTTTGCCTTGGTGGTCAATCTGATATTACATTGCCCTAAG
TTTTGGCCTTTTGCAATGGTTGGGGGCTGCATTTGGGCAACAGGAAACATTGCGGTTGTC
CCAATTATCAAAACCATTGGTTTGGGCCTTGGAATCTTAATCTGGGGATCATTTAATACC
TTAATCGGCTGGGCAAGCTCAAGGTTTGGCTGGTTTGGAATGGATGCGGAAGAGGTGTCA
AAACCACTGCTCAATTACATCGGAGCTGGGCTGTCAGTAGTAAGTGCTTTCATATTTTTG
TTCATCAAAAGCAAAATACCAAATAACACATATTCTGTGGACACCACACCATTAATAACA
GAGCATGTGATTAACAAAACTCAAGATCCCGATCCTGATTAT------------------
TCCTGGGTGGATAAACTTTCTACAGTGCAAAACCGCTTAGTGGGCTGCAGTCTCGCGGTA
ATATCTGGAATACTCTATGGATCTACATTTGTGCCAATCTTTTACATCAAGGACCACAGC
AAGAGAAATGATAGTATATATGCAGGGGCAAGTCAGAACGATTTAGACTATGTTTTTGCA
CACTTCAGCGGCATCTTCCTCGCAAGTACAGTCTACTTTCTGGCCTACTGTATAGCCATG
AAAAATAATCCTAAACTATATCCCAAAGCAGTCTTGCCAGGATTCCTGTCTGGAATACTC
TGGGCCATTGCTACCTGCTGTTGGTTCATAGCGAACCACTCCCTCAGCGCTGTGGTCAGT
TTTCCAATCATCACTGCTGGTCCAGGATTTATAGCTGCAATGTGGGGTGTCTTCATGTTT
AAGGAAATACAGGGTCGACAAAACTACCTGCTGATGATACTTGCATTTTGCATCATCTTG
GCTGGAGCCTTATGCACAGCTTTTTCTAAAATC
