# Supplementary material for: Insights into the Evolution of Longevity from the Bowhead Whale Genome
Source: Cell Rep. 2015 Jan 6;10(1):112–22. doi: 10.1016/j.celrep.2014.12.008 (PMC4536333; doi:10.1016/j.celrep.2014.12.008)
Supplement: Supplemental Folder 2. Species Used in the Analysis of Selective Pressure Variation, Single-Gene Orthologous Families Tested, Likelihood Ratio Tests, MAKER Parameters, and Full Assembly and Read Usage Data, Related to Experimental Procedures [file mmc3.zip › Tested SGOs/reciprocal_group_3666.2.fas]

>Gibbon|ENSNLEG00000007586|ENSNLET00000009669
ATGATGGCCCAGTCCAAGGCCAACGGCTCTCACTATGCGCTGACCGCCATCGGCCTGGGG
ATGCTGGTCCTTGGGGTGATCATGGCCATGTGGAACCTGGTACCCGGCTTCAGCGCGGCC
GAGAAGCCAACGGCTCAGGGCAGCAAC---AAGACCGAGGTG---------GGT------
---GGTGGCATCCTCAAGAGCAAGACCTTCTCTGTGGCCTACGTGCTGGTCGGGGCCGGG
GTGATGCTGCTGCTGCTTTCCATCTGCCTGAGTATCAGGGACAAGAGGAAGCAGCGGCAG
GGC---GAGGACCTGGCCCATGTCCAGCACCCGACAGGCGCTGGGCCTCACGCCCAGGAG
GAA---GACAGTCAGGAGGAAGAAGAG---GAGGATGAGGAGGCTGCCTCAAGGTACTAT
GTCCCCAGCTACGAGGAAGTGATGAACACAAACTACTCAGAAGCAAGGGGAGAGGAGCAG
AACCCGAGGTTGAGCATCTCTCTCCCATCCTATGAGTCACTGACGGGGCTTGACGAGACC
ACCCCCACATCCACCAGGGCTGACGTGGAGGCCAGCCCTGAGAACCCCCCTGACAGGCAG
AACTCTAAGTTGGCCAAACGACTGAAACCGCTGAAAGTTCGAAGGATTAAATCTGAAAAG
CTTCACCTCAAAGACTTTAGGATCAACCTCCCGGACAAAAACGTCCCTCCTCCCTCGATA
GAGCCTTTGACTCCTCCACCGCAGTACGATGAAGTCCAGGAGAAG---GCCCCCGACACC
CGGCCGCCCGAC
>Gorilla|ENSGGOG00000028096|ENSGGOT00000031648
ATGATGGCCCAGTCCAAGGCCAACGGCTCGCACTATGCGCTGACCGCCATCGGCCTGGGG
ATGCTGGTCCTTGGGGTGATCATGGCCATGTGGAACCTGGTACCCGGCTTCAGCGCGGCC
GAGAAGCCAACAGCTCAGGGCAGCAAC---AAGACCGAGGTG---------GGT------
---GGCGGCATCCTCAAGAGCAAGACCTTCTCTGTGGCCTATGTGCTGGTCGGGGCCGGG
GTGATGCTGCTGCTGCTTTCCATCTGCCTGAGTATCAGGGACAAGAGGAAGCAGCGGCAG
GGC---GAGGACCTGGCCCATGTCCAGCACCCGACAGGCGCTGGGCCTCACGCCCAGGAG
GAA---GACAGCCAGGAGGAAGAAGAG---GAGGATGAGGAGGCTGCCTCAAGGTACTAT
GTTCCCAGCTACGAGGAAGTGATGAACACAAACTACTCAGAAGCAAGGGGAGAGGAGCAG
AACCCGAGGTTGAGCATCTCTCTCCCATCCTATGAGTCACTGACGGGGCTCGACGAGACC
ACCCCCACATCCACCAGGGCTGACGTGGAGGCCAGCCCTGGGAACCCCCCTGACAGGCAG
AACTCTAAGTTGGCCAAACGACTGAAACCGCTGAAAGTTCGAAGGATTAAATCTGAAAAG
CTTCACCTCAAAGACTTTAGGATCAACCTCCCAGACAAAAACGTCCCTCCTCCCTCGATA
GAGCCTTTGACTCCTCCACCGCAGTATGATGAAGTCCAAGAGAAG---ACCCCCGACACC
CGGCCGCCCGAC
>Guinea_Pig|ENSCPOG00000023621|ENSCPOT00000025594
ATGATGGCCCACTCCAAAGCCAATGGCTCGCACCATGCACTGACTGCCATCGGCCTGGGG
ATGCTGGTCCTCGGGATCATCATGGCCATGTGGAACCTGGTCCCTGGCTTCAGCGGCGCG
GAAAAGCCGACGGCACAGGGG---AAT---AAGACTGAGGCG---------GGTGGCGGC
AGTGGTGGCATCCTCAAGAGCAAGACCTTCTCGGTGGCCTACGTGCTGATCGGCGCGGGG
ATAATGCTCCTGCTGCTGTCCATCTGCCTGAGCATCCGCGACAAGAGGCGGCAGCGCCAG
GGT---GAGGAGCTGGCCCACATCCAGCAGCAGGCTGGGGCTGCACCTCACGTCCAGGAG
GAA---GACAGCCAA------GAGGAG---GAA---GAAGAGGCCTCCTCCAGGTACTAC
GTCCCCAGCTACGAAGAGGTGATGAACACCAGCTACACCGAAGCCAGGGAGACGGAGCAG
AACCCCAGGCTGAGCGTCTCTCTCCCCTCCTACGAGTCCCTCTCGGGCCCTGACCAAACC
ACCCCCGCC------AGGGCCGAGGTGGAGCCGAGCCCCGGGAACCCCCCCAGCAGACAG
AACTCCAAGTTAGCCAAGCGCCTGAAGCCGCTCAAGGTTCGAAGGATCAAATCCGAGAAG
CTTCACCTCAAAGACTTTAGGATCAACCTCCCGGACAAAAATGTGCCACCCGTCTCCATC
GAGCCGCTGACCCCTCCGCCACAGTATGACGAGGTCCAGGAGAAG---GCCCCCGATGCC
CGGCCCCCCGAC
>Horse|ENSECAG00000005574|ENSECAT00000005607
ATGATGGCGCAGTCCAAGGCCAACGGCTCACACTATGCGCTGACCGCCATCGGCCTGGGG
ATGCTGGTCCTCGGGGTCATCATGGCCATGTGGAACCTGGTGCCCGGGTTCAGTGCGGCC
GAAAAGCCGACAGCTCAGGGG---AAC---AAGACCGAGATA---------GGC------
---AGTGGCATTCTCAAGAGCAAGACCTTCTCCGTGGCCTATGTGCTGGTCGGCGCTGGG
GTGGCCCTGCTGCTGCTCTCCATCTGCCTGAGCATCCGGGACAAGAGGAAACAGCGGCAA
GGC---GAGGAGATGGCGCACATCCAGCACCAGCAGGGGGCCGAGCCTCGTGCCCAGGAG
GAA---GACAGCCAG------GAGGAG---GAG------GAGGTCTCCTCGAGGTACTAC
GTCCCCAGTTACGAGGAAGTGATGAACACAAACTACTCGCAGGCGAGGGAGCAGGACCAG
AACCAGAGGATGAGCATCTCTCTCCCCTCCTATGAGTCCTTGACGGGCCTCGATGAGACG
ACCCCCACGACCACCAGGGCCGACGTGGAGGCCAGCCCGGGGAACCCCCCCGACAGGCAG
AACTCCAAGTTGGCCAAACGCCTGAAGCCACTGAAAGTTCGAAGGATTAAATCTGAGAAG
CTTCACCTCAAAGACTTTAGGATCAATCTCCCGGACAAAAACGTCCCTCCTCCCTCCATC
GAGCCTTTGACCCCCCCGCCACACTATGATGAAGTCCAGGAGAAG---GCCCCCGACGCC
CGGCCGCCTGAC
>Mouse|ENSMUSG00000040616|ENSMUST00000036572
ATGATGGCCCAATCCAAAGCCAACGGCTCACACTACGCACTGACGGCCATCGGCCTGGGG
ATGCTGGTCCTCGGGGTCATCATGGCCATGTGGAACCTGGTTCCTGGTTTCAGCCCTGCG
GATAAGCCAACGTCTCAGGGC---AAC---AAGACAGAGGGA---------GGT------
---GGTGGCATCCTCAAGAGCAAGACGTTTTCAGTGGCGTACGTGCTGGTCGGGGCTGGC
ATGATGCTGCTGCTGCTAGCCATCTGCCTGAGCATCCGGGACAAAAGGAGGATGCGGCAG
AGT---GAGGAGCTGGCTCGAATTCAGCAGCAGGCAGGAACCGTGCCCCACTCCCAAGAA
GAA---GACAGCCAG------GAGGAA---GAG---GAGGATGTCTCCTCACGGTACTAC
GTACCGAGCTACGAGGAAGTGATGAACACGGGCTACCCGGAAACCAGGGGGCAGGAGCAG
AACCCAAGACTGAGCATTTCTCTCCCCTCCTATGAGTCGCTAACGGGGCTGGACGAGGCA
ACCCCCACCAGCACCAGGGCGGAGACAGAGACCAGCCCAGGGCATGCTCCGGACAGGCAA
AACTCCAAGCTGGCCAAACGCCTGAAGCCACTCAAAGTTCGAAGGATTAAATCCGAAAAG
CTTCACCTCAAAGACTTCAGGATCACCCTACCGGACAAGAACGTTCCTCCTCCCTCTATC
GAGCCTTTGACTCCTCCGCCCCTGTACGATGAGGTCCAGGCAAAG---GCGCCCGATGCC
CGGCCACCCGAC
>Opossum|ENSMODG00000012339|ENSMODT00000015745
ATGATGGCTCAGTCCAAGGCCAATGGCTCCCACTATGCCCTGACTGCCATCGGGCTAGGC
ATGCTGGTGTTGGGGATCATCATGGCGGTGTGGAATCTCGTCCCAGGATTTAGCCACTCA
GACAAACCATTGATGCATGGG---AAC---AGCAGCAGCCCC---------GGT------
---GGTAGTATCCTTAAGAGCAAGACATTCTCTGTGGCTTATGTGCTGGTAGGTGCTGGG
ATCATGCTCCTGCTCCTTTCCATCTGCCTGAGCATCCGGGACAAGAGGAAACAAAGGCAA
GGGGAGGAGGAGATAGCCAGAATCCAGCATGAAGCAGCTGTCGGAACTCAGACCCAAGAA
GAAGAAGACAGCCAA------GAAGAG---GAG---GAA---TCCCACTCAAGATATTAT
GTCCCCAGCTATGAAGAAGTGATGAATACCAATTACTCGGAGACGAGAGAATTGGAACAG
AACCCTGGGATGAACATGTCTCTCCCATCCTACGAGTCCCTGACGGGGCTGGACGAGACG
ACTCCCACGACAACCCGGGCCGACACCGAGACC---------CACCCGCCAGACAGGCAG
AACTCCAGGCTGGCCAAACGCCTGAAGCCCCTGAAAGTCCGAAGGATTAAATCAGAAAAG
CTTCACTTGAAGGATTTTCGAATCAACCTGCCAGAGGGGAACCACCCTCCTCCCACAATA
GAACCTTTGACTCCTCCTCCTCAATATGACGAGGTCCAAGAGAAAGCAGCAGCCGATACT
CGGCCGCCGAAC
>Orangutan|ENSPPYG00000001850|ENSPPYT00000002209
---ATGGCCCAGTCCAAGGCCAACGGCTCGCACTATGCGCTGACCGCCATCGGCCTTGGC
ATGCTGGTCCTTGGGGTGATCATGGCCATGTGGAACCTGGTACCCGGCTTCAGCGCGGCC
GAGAAGCCAACAGCTCAGGGCAGCAAC---AAGACCGAGGTG---------GGT------
---GGCGGCATCCTCAAGAGCAAGACCTTCTCTGTGGCCTACGTGCTGGTCGGGGCCGGG
GTGATGCTGCTGCTGCTTTCCATCTGCCTGAGTATCAGGGACAAGAGGAAGCAGCGGCAG
GGC---GAGGACCTGGCCCATGTCCAGCACCCGACAGGCGCTGGGCCTCACGCCCAGGAG
GAA---GACAGCCAGGAGGAAGAAGAG---GAGGATGAGGAGGCTGCCTCAAGGTACTAT
GTTCCCAGCTACGAGGAAGTGATGAACACAAACTACTCAGAAGCAAGGGGAGAGGAGCAG
AACCCGAGGTTGAGCATCTCTCTCCCGTCCTATGAGTCACTGACAGGGCTTGATGAGGCC
ACCCCCACATCCACCAGGGCTGACGTGGAGGCCAGCCCTGGGAACCCCCCTGATAGGCAG
AACTCTAAGTTGGCCAAACGACTGAAACCGCTGAAAGTTCGAAGGATTAAATCTGAAAAG
CTTCACCTCAAAGACTTTAGGATCAACCTCCCGGACAAAAACGTCCCTCCTCCCTCGATA
GAGCCTTTGACTCCTCCACCGCAGTATGATGAAGTCCAGGAGAAG---GCCCCCGACACC
CGGCCGCCCGAC
>Platypus|ENSOANG00000001151|ENSOANT00000001834
---ATGGCCCAGTCCAAAGCGAATGGGTCTCACTATGCTCTGTCTGCGATCGGGTTGGGG
ATGCTTGTCCTTGGGATCATAATAGCAGTGTGGAACCTGGTGCCAGGATTCAGTCATGCC
GACAAACCATCGTCCCAAGGA---AAC---AGCAGCAAGCCGGAACACAGTGGA------
---GGG------TTCAAGAACAAGACCTTTTCTGTGGCATATGTGTTGGTCGGTGCTGGG
GTTATGCTGCTGCTTCTTTCTATTTGCTTGAGTATCCGGGACAAAAGGAAACAGAGGCAA
GGG---GAAGAAGTAGCCAGAATCCAGCATGAAGCAACTGTTGGTCCGCAGACTCAGGAA
GAA---GACAGCCAA------GAAGAG---------GAG---TCTCCTTCCAGATACTAT
GTTCCCAGTTACGAAGAGGTGATGAACACTAACTACTCCGAAGTGAGAGAACTGGACCAA
AATCCAAGGATGAGTGTGTCTCTCCCGTCCTACGAGTCCCTGACCGGGCTTGATGACACC
ACTCCCACAACTACTAGAGCAGATGTGGAAACCAATGGGGAGCAACCACCAGACAGACAA
AACTCCAGGCTGGGCAAACGGCTCAAGCCCCTGAAAGTTCGAAGGATTAAATCTGAAAAG
CTGCACCTAAAAGACTTCAGAATTAACCTCCCAGAACAGAACAGTGCCCCTCCCACGATA
GAACCTTTAACTCCTCCTCCGCAGTATGACGAGGTCCAAGAAAAA---GCACCAGACACC
AGGCAGTCAAAT
>Rabbit|ENSOCUG00000002279|ENSOCUT00000031415
ATGATGGCCCAGTCCAAAGCCAATGGCTCGCACTACGCGCTGACGGCCATCGGCCTGGGG
ATGCTGGTCCTCGGGGTCATCATGGCCATGTGGAACCTGGTGCCCGGCTTCAGCACTGCT
GACAAGCCCGCAGCTCAGGGC---AAC---AAGACCGAGACA---------GGC------
---AGCGGCATCCTCAAGAGCAAGTCCTTCTCCGTGGCCTACGTGCTGGTGGGGGCCGGC
GTGATGCTGCTGCTGCTGTCCATCTGCCTGAGCATCCGGGACAAGCGGAAGCAGCGGCAG
AGC---GACGAGATCGCCCGCATGCAGCAGCAGGCGGGCGCCGAGCCCCGCGCCCAGGAG
GAA---GACAGCCAG------GAGGAA---GAG---GAGGAGACGTCCTCCAGGTACTAC
GTCCCCAGCTACGAGGAGGTCATGAACACCAACTACTCGGAAGGCGGGGACGCGGGGCAG
AACCCGGGGATGAGCGTCTCCCTCCCCTCCTACGAGTCGCTGACGGGGCTGGACGAGGCC
ACCCCCACCAGCACCGGGGCGGAGCCG------GGCCCGGGGCACGCCCCCGACAGACAG
AACTCCAGGTTGGCCAAACACCTGAAGCCGCTCAAAGTGCGGAGGATCAAATCCGAGAAG
CTGCACCTCAAAGACTTCAGGATCAGCCTCCCGGACAAAAACGTCGCCCCGCCCTCCATC
GAGCCTTTGACGCCCCCACCCCAGTACGACGAGGTCCAGGACAAG---GCCTCCGACGCC
CGGCCACCTGAC
>Rat|ENSRNOG00000014197|ENSRNOT00000019171
ATGATGGCCCAGTCCAAGGCCAACGGCTCGCACTACGCACTGACGGCCATCGGCCTGGGG
ATGTTGGTCCTCGGGGTTATCATGGCCATGTGGAACCTGGTTCCTGGTTTCAGCCCTGCG
GATAAGCCAACGGCTCAGGGC---AAC---AAGACAGAGGGA---------GGT------
---GGTGGCATCCTCAAGAGCAAGACTTTTTCAGTGGCCTACGTGCTGGTCGGGGCCGGC
GTGATGTTGCTGCTGCTATCCATCTGCCTGAGCATCCGGGACAAGAGGAAGCTGCGGCAG
AGT---GAGGAGCTGGCCAGAATTCAGCAGCAGGCAGGAGCCGTGCCCCCCTCCCAAGAG
GAA---GACAGCCAG------GAAGAG---GAG---GAGGAGGCCTCCTCACGGTACTAC
GTACCGAGCTACGAGGAAGTGATGAACACGGGCTACCCGGAAAGCAGGGACCAGGAGCAG
AACCCAAGGCTGAGCATCTCTCTCCCCTCCTATGAATCGCTAACTGGGCTCGACGAGGCA
ACCCCCACTAGCACCAGGGCAGAGACAGAGACCAGCCCAGGGCATGCTCCTGACAGGCAA
AACTCCAAGCTGGCCAAACGCCTGAAGCCACTCAAAGTTCGAAGGATTAAATCCGAAAAG
CTTCACCTCAAAGACTTCAGGATCACCCTCCCAGACAAGAACGTTCCCCCTCCCTCTATC
GAGCCTTTGACTCCTCCACCGCAGTATGACGAGGTCCAGGCAAAG---GCCCCCGAGGCC
CGGCCACCCGAT
>Macaque|ENSMMUG00000006164|ENSMMUT00000008623
---ATGGCCCAGTCCAAGGCCAACGGCTCCCACTATGCACTGACTGCCATCGGCCTGGGG
ATGCTGGTCCTTGGGGTGATCATGGCCATGTGGAACCTGGTACCTGGCTTCAGCGCGGCC
GAGAAGCCAACAGCTCAGGGCAGCAAC---AAGACCGAGGTG---------GGT------
---GGCGGCATCCTCAAGAGCAAGACCTTCTCCGTGGCCTACGTGCTGGTCGGGGCTGGG
GTGATGCTGCTGCTGCTTTCCATCTGCCTGAGTATCAGGGACAAGAGGAAGCAGCAGCAG
GGC---GAGGACCTGGCCCATGTCCAGCACCCGACAGGCGCTGGGCCTCACGCCCAGGAG
GAA---GACAGCCAGGAGGAAGAGGAG---GAG---GAGGAGGCTGCCTCAAGGTACTAT
GTCCCCAGCTACGAGGAAGTGATGAACACAAACTACTCAGAAGCAAGGGGAGAGGAGCGG
AACCCGAGGCTGAGCATCTCTCTCCCATCCTATGAGTCACTGACAGGGCTTGACGAGACC
ACCCCCACATCCACCAGGGCAGATGTGGAGGCCAGCCCTGGGAACCCCCCTGACAGGCAG
AACTCTAAGTTGGCCAAACGACTGAAACCGCTGAAAGTTCGAAGGATTAAATCTGAAAAG
CTTCACCTCAAAGACTTTAGGATCAACCTCCCGGACAAAAACATCCCTCCTCCCTCGATA
GAGCCTTTGACTCCTCCACCGCAGTATGATGAAGTCCAGGAGAAG---GCCCCCGACACC
CGGCCGCCCGAT
>Marmoset|ENSCJAG00000008910|ENSCJAT00000017242
ACGATGGCCCAGTCCAAGGCCAACGGCTCTCACTATGCACTGACTGCCATCGGCTTGGGG
ATGCTGGTCCTTGGGGTGATCATGGCCATGTGGAACCTGGTACCTGGTTTCAGTGCAGCG
GAGAGGCCAACAGCTCAGGGCAGCAAC---AAGACCGAAGTG---------GGT------
---AGCAGCATCCTCAAGAGCAAGACCTTCTCCGTGGCCTACGTGCTGGTCGGGGCAGGG
GTGATGCTGCTGCTGCTTTCCATCTGCCTGAGTATCAGGGACAAGAGGAAGCAGCGGCAG
GGC---GAGGACCTGGCCCACGTCCAGCACCCGACAGGCGCTGGGCATCATGCCCAGGAG
GAA---GACAGCCAGGAGGAAGAAGAG---GAG---GAGGAGGCTGCCTCAAGGTACTAT
GTCCCCAGCTACGAGGAAGTGATGAACACAAACTACTCAGAAGCAAGGGGAGTGGAGCAG
AACCCAAGGCTGAGCATCTCTCTCCCATCCTATGAGTCACTGACAGGGCTCGATGAGAAC
ACCCCCACAACCACCAGGGCTGATGTGGAGGCCAGCCATGGGAACACCCCTGACAGGCAG
AACTCTAAGTTGGCCAAACGACTGAAACCGCTCAAAGTTCGTAGGATTAAATCCGAAAAG
CTTCACCTCAAAGACTTTAGGATCAACCTCCCAGACAAAAACGTCCCTCCTCCCTCGATA
GAGCCTTTGACTCCTCCACCACAGTATGATGAAGTCCAGGAGAAG---GCCCCCGACACC
CGGCCACCCGAC
>Microbat|ENSMLUG00000009586|ENSMLUT00000009571
ATGATGGCCCAGTCCAAGGCCAACGGCTCGCACTACGCGCTGACCGCCATCGGCCTGGGG
ATGCTGGTCCTGGGGGTCATCATGGCCATGTGGAACCTGGTGCCCGGGTTCAGCTCCGGC
GAGAAGCCCACAGCCCAGGGC---AAC---AAGACGGAGATA---------GGC------
---AGCGGCATTCTCAAGAGCAAGACGTTCTCCGTGGCCTACGTGCTGGTGGGGGCCGGG
GTGATGCTGCTGCTGCTCTCCATCTGCCTGAGCATCCGGGACAAGCGGAAGCAGCGGCAG
GGC---GAGGAGATGGCGCACATCCAGCACCTGCCGGGGCCCGAGCCGCACGCCCCGGAG
GAG---GACAGCCAG------GAGGAG---GAG---GAGGAGGCCTCCTCAAGGTACTAC
GTCCCCAGTTACGAGGAAGTGATGAACACCAACTTCTCAGAAGCGAGGGAACCAGATCAC
AGCCCGAGGATGAGCATCTCTCTCCCCTCCTATGAGTCCCTGACGGGGCTGGACGAGACC
AGCCCCACGACCCCCAGGGCCGACGTGGAGGGCAGCCTGGGGCACCCACCCGACAGGCAG
AACTCCAAGTTGGCTAAACGCCTGAAGCCTCTGAAAGTTCGAAGGATTAAATCCGAGAAG
CTTCACCTCAAAGACTTTAGGATCAACCTGCCGGACAAAAACGTCCCTCCTCCCTCCATC
GAGCCTCTGACTCCCCCGCCGCAGTACGACGAGGTCCAGGAGAAG---GCCCCCAACGCC
CGGCCCCCCGAC
>Human|ENSG00000171729|ENST00000376008
ATGATGGCCCAGTCCAAGGCCAATGGCTCGCACTATGCGCTGACCGCCATCGGCCTGGGG
ATGCTGGTCCTTGGGGTGATCATGGCCATGTGGAACCTGGTACCCGGCTTCAGCGCGGCC
GAGAAGCCAACAGCTCAGGGCAGCAAC---AAGACCGAGGTG---------GGT------
---GGCGGCATCCTCAAGAGCAAGACCTTCTCTGTGGCCTACGTGCTGGTCGGGGCCGGG
GTGATGCTGCTGCTGCTTTCTATCTGCCTGAGTATCAGGGATAAGAGGAAGCAGCGGCAG
GGC---GAGGACCTGGCCCATGTCCAGCACCCGACAGGCGCTGGGCCTCACGCCCAGGAG
GAA---GACAGCCAGGAGGAAGAAGAG---GAGGATGAGGAGGCTGCCTCAAGGTACTAT
GTTCCCAGCTACGAGGAAGTGATGAACACAAACTACTCAGAAGCAAGGGGAGAGGAGCAG
AACCCGAGGTTGAGCATCTCTCTCCCGTCCTATGAGTCACTGACGGGGCTCGACGAGACC
ACCCCCACATCCACCAGGGCTGACGTGGAGGCCAGCCCTGGGAACCCCCCTGACAGGCAG
AACTCTAAGTTGGCCAAACGACTGAAACCGCTGAAAGTTCGAAGGATTAAATCTGAAAAG
CTTCACCTCAAAGACTTTAGGATCAACCTCCCAGACAAAAACGTCCCTCCTCCCTCGATA
GAGCCTTTGACTCCTCCACCGCAGTATGATGAAGTCCAGGAGAAG---GCCCCCGACACC
CGGCCGCCCGAC
>Chimp|ENSPTRG00000000193|ENSPTRT00000000411
ATGATGGCCCAGTCCAAGGCCAACGGCTCGCACTATGCGCTGACCGCCATCGGCCTGGGG
ATGCTGGTCCTTGGGGTGATCATGGCCATGTGGAACCTCGTACCCGGCTTCAGCGCGGCC
GAGAAGCCAACAGCTCAGGGCAGCAAC---AAGACTGAGGTG---------GGT------
---GGCGGCATCCTCAAGAGCAAGACCTTCTCTGTGGCCTATGTGCTGGTCGGGGCCGGG
GTGATGCTGCTGCTGCTTTCCATCTGCCTGAGTATCAGGGACAAGAGGAAGCAGCGGCAG
GGC---GAGGACCTGGCCCATGTCCAGCACCCGACAGGCGCTGGGCCTCACGCCCAGGAG
GAA---GACAGCCAGGAGGAAGAAGAG---GAGGATGAGGAGGCTGCCTCAAGGTACTAT
GTTCCCAGCTACGAGGAAGTGATGAACACAAACTACTCAGAAGCAAGGGGAGAGGAGCAG
AACCCAAGGTTGAGCATCTCTCTCCCATCCTATGAGTCACTGACGGGGCTCGACGAGACC
ACCCCCACATCCACCAGGGCTGACGTGGAGGCCAGCCCTGGGAACCCCCCTGACAGGCAG
AACTCTAAGTTGGCCAAACGACTGAAACCGCTGAAAGTTCGAAGGATTAAATCTGAAAAG
CTTCACCTCAAAGACTTTAGGATCAACCTCCCAGACAAAAACGTCCCTCCTCCCTCGATA
GAGCCTTTGACTCCTCCACCGCAGTATGATGAAGTCCAGGAGAAG---GCCCCCGACACC
CGGCCACCCGAC
>Cow|ENSBTAG00000005300|ENSBTAT00000006974
ATGATGGCCCAGTCCAAAGCCAACGGCTCGCACTATGCGCTGACCGCCATCGGCCTGGGG
ATGCTGGTCCTTGGGATCATCATGGCCATGTGGAACCTGGTCCCTGGGTTCAGCAACGCA
GAAAAGCCGGCTGCTCAGGGG---AAC---AAGACGGAGGTA---------GGA------
---AGTGGCATCCTTAAGAGCAAGACCTTCTCTGTGGCCTACGTGCTGGTTGGGGCCGGC
GTGATGCTGCTCCTGCTCTCAATCTGCCTGAGCATCCGGGACAAGAGGAAGCAGCGGCAG
GGC---GAGGAGCTGGCACACATCCAGCAC---CCAGGGGTCGAACCGCACGCCCATGAG
GAG---GACAGCCAG------GAGGAG---GAG---GAGGAGGCCTCCTCACGGTACTAC
GTCCCCAGCTACGAGGAAGTGATGAACACAAACTACGCGGAAGGGAGGGACGCGGACCAG
AACCCCCGGATGAGCATCTCTCTCCCCTCCTACGAGTCCTTGACGGGGCTGGATGAGACG
AGCCCCACCACAACCAGGGCCGACGTGGAGACCAGCCCAGGGAACCCCCCCGACAGGCAG
AACTCCAAGTTGTCCAAACGCCTGAAGCCGCTGAAAGTGAGAAGGATAAAATCCGAAAAG
CTTCACCTCAAAGACTTTAGGATCAACCTGCCAGACAAAAACGTGCCTCCTCCCTCCATC
GAGCCTTTGACACCCCCCCCACAGTACGATGAGGTCCAGGAGAAG---GCCCCTGATGCC
CGGCCCCCCGAC
>Dog|ENSCAFG00000016331|ENSCAFT00000025899
ATGATGGCCCAGTCGAAGGCCAACGGCTCCCACTACGCGCTCACCGCCATCGGCCTGGGG
ATGCTGGTTCTCGGAGTCATCATGGCCATGTGGAACCTGGTGCCCGGCTTCAGCGCCTCC
GAAAAGCCGACGGCCCAGGGG---AAC---AAGACAGAGATA---------GGC------
---AGCGGCATTCTCAAGAGCAAGACCTTCTCCGTGGCCTATGTGCTGGTCGGGGCCGGG
GTGATGCTCCTGCTGCTCTCCATCTGCCTCAGCATCCGGGACAAGAGGAAGCAGCGGCAA
GGC---GAGGAGATGGCCCACATCCAGCACCCGCCGGGGGTCGAGCCGCGCACCCCAGAG
GAA---GACAGCCAG------GAGGAGGAGGAG---GAGGAGGCCTCCTCCAGGTACTAT
GTCCCCAGTTACGAGGAAGTGATGAACACAAACTACTCGGAAGCGAGGGAGCGGGACCAG
AACCCAAGGATGAGCATCTCTCTCCCCTCCTACGAGTCCTTGACGGGGCTTGACGAGACC
AGCCCCACGGGCGCCAGGGCCAGCGCGGACGCCAGCCCGGGGAACCCACCCGACAGACAG
AACTCCAAGTTGGCCAAACGCCTGAAGCCGCTGAAAGTTCGAAGGATTAAATCCGAAAAG
CTGCACCTCAAAGACTTCAGGATCAACCTCCCCGACAAAAACGTCCCTCCTCCCTCCATC
GAGCCTTTGACGCCCCCGCCACAATACGATGAGGTCCAGGAGAAG---GCTTCCGACGCC
CGGCCACCTGAC
>Elephant|ENSLAFG00000012901|ENSLAFT00000012899
ATGATGGCCCAGTCCAAAGCCAACGGCTCACACTATGCACTGACTGCCATCGGCCTGGGC
ATGCTGGTCCTAGGGGTCATCATGGCCATGTGGAACCTGGTGCCGGGGTTCAGTGCCACA
GAAAAGCCGACGGGCCAGGGG---AACAACAAGACCGAGATA---------GGC------
---AGTGGCATTCTCAAGAGCAAGACCTTCTCTGTGGCCTATGTGCTGGTTGGGGCCGGG
GTGATGCTGCTGCTGCTCTCCATCTGCCTGAGCATCCGGGACAAGAGGAAGCAGCAGCAC
GGC---GAGGAGATCGCAGGGATCCAGCCCCAGGCAGGGGCCGTTCCTCGCGTCCAGGAG
GAA---GACAGCCAG------GAGGAG---GAA------GAGGTCACCTCAAGGTACTAC
GTTCCCAGTTATGAGGAAGTGATGAACAGAGACTACTCTGGAGCAAGGGAATTGGACCAG
AACCCCAGGATGAGCATGTCCCTCCCCTCCTACGAGTCCTTGACAGGGCTGGACGAGACG
ATGCCCACCACCACTAGGGCAGACGTGGAAACCAGCCCGGGGAACCCGCCCGACAGACAG
AACTCCAAGCTGGCCAAACGCCTGAAGCCTCTGAAAGTTCGAAGGATTAAATCCGAAAAG
CTTCACCTCAAAGACTTTAGGATCAACCTCCCAGACAAGAACGTGCCTCCTCCCTCCATC
GAGCCCCTGACCCCTCCTCCCCAGTACGACGAGGTCCAGGAGAAG---GCCCCAGATGCC
CGGCCACCCGAC
>Bowhead|bmy_09933T0
ATGATGGCCCAGTCCAAGGCCAACGGCTCGCACTACGCGCTGACTGCCATTGGCCTGGGG
ATGCTGGTCCTCGGGGTCATCATGGCCATGTGGAACCTGGTCCCCGGGTTCAGCGCCACC
GAAAAGCCAACCGCTCAGGGG---AAC---AAGACGGAGATA---------GGG------
---AGCGGCATTCTCAAGAGCAAGACCTTCTCCGTGGCGTATGTGCTGGTCGGGGCCGGG
GTGATGCTGCTTCTCCTGTCCATCTGCCTGAGTATCCGTGACAAGAGGAAGCAGCGGCAC
GGT---GAGGAGCTGGCACACATCCAGCAC---CCGGGGGTCGAGCCTCACGCCCACGAG
GAA---GACAGCCAA------GAGGAG---GAG------GAGGCCTCCTCAAGGTACTAC
GTCCCCAGCTATGAGGAAGTGATGAGCACAAACTACTCGGAAGCGAGGGAACCGGACCAG
AACCCCAGGATGAGCATCTCTCTCCCCTCCTACGAGTCCTTGACGGGGCTGGATGAGACA
AGCCCCACCACAACCAGGGCTGACGTGGAGACCAGCCCGGGGAACCCCCCCGACAGGCAG
AACTCCAAGTTGGCCAAACGCCTGAAGCCGCTGAAAGTTCGAAGGATAAAATCCGAAAAG
CTTCACCTCAAAGACTTTAGGATCAACCTGCCAGACAAAAATGTGCCTCCTCCGTCCATC
GAGCCTCTGACTCCCCCGCCACAGTATGATGAGGTCCAAGAGAAG---GCCCCCGACTCC
CGGCCCCCGGAC
>Minke|BACU005667
ATGATGGCCCAGTCCAAGGCCAACGGCTCGCACTACGCGCTGACTGCCATTGGCCTGGGG
ATGCTGGTCCTCGGGGTCATCATGGCCATGTGGAACCTGGTCCCCGGGTTCAGCGCCACC
GAAAAGCCAACCGCTCAGGGG---AAC---AAGACGGAGACA---------GGG------
---AGCGGCATTCTCAAGAGCAAGACCTTCTCCGTGGCGTATGTGCTGGTCGGGGCCGGG
GTGGTGCTGCTTCTCCTGTCCATCTGCCTGAGTGTCCGTGACAAGAGGAAGCAGCGGCAC
GGT---GAGGAGCTGGCACACATCCAGCAC---CCGGGGGTCGAGCCTCACGCCCACGAG
GAA---GACAGCCAA------GAGGAG---GAG------GAGGCCTCCTCAAGGTACTAC
GTCCCCAGCTACGAGGAAGTGATGAGCACAAACTACTCGGAAGCGAGGGAACTGGACCAG
AACCCCAGGATGAGCATCTCTCTCCCCTCCTACGAGTCCTTGACGGGGCTGGATGAGACA
AGCCCCACCACCACCAGGGCTGACGTGGAGACCAGCCCGGGGAACCCCCCCGACAGGCAG
AACTCCAAGTTGGCCAAACGCCTGAAGCCGCTGAAAGTTCGAAGGATAAAATCCGAAAAG
CTGCACCTCAAAGACTTTAGGATCAACCTGCCAGACAAAAATATGCCTCCTCCGTCCATC
GAGCCTCTGACTCCCCCGCCACAGTATGATGAGGTCCAAGAGAAG---GCCCCCGACTCC
CGGCCCCCGGAC
