# Supplementary material for: Insights into the Evolution of Longevity from the Bowhead Whale Genome
Source: Cell Rep. 2015 Jan 6;10(1):112–22. doi: 10.1016/j.celrep.2014.12.008 (PMC4536333; doi:10.1016/j.celrep.2014.12.008)
Supplement: Supplemental Folder 2. Species Used in the Analysis of Selective Pressure Variation, Single-Gene Orthologous Families Tested, Likelihood Ratio Tests, MAKER Parameters, and Full Assembly and Read Usage Data, Related to Experimental Procedures [file mmc3.zip › Tested SGOs/reciprocal_group_3670.2.fas]

>Gibbon|ENSNLEG00000004159|ENSNLET00000005306
------------------------------------------------------------
------------------------------------------------------------
------------------------------------------------------------
------------------------------------------------------------
------------------------------------------------------------
------------------------------------------------------------
------------------------------------------------------------
------------------------------------------------------------
---------AACATGGGAACCGGCGTCCCAGCCTCGGAGCATATAAGCTGTGCCAAAGAG
GATCCACAAGTTTATTGCCCTGAAGAGACTGGCGGCACCAAGGATGTGCAGGTTACAGAC
TGCAAGAGTCCCGAAGACAGCCGACCCCAAAAA---------------GAGACGGGCTGC
TGCAATCCGGAGGACTCTGGGCAGCTGATGGCTTCCTATGAGGGTAAAGCTATGGGCTAC
CAGGTGCCTCCCTTTGGCTGGCGCATCTGTCTGGCTCATGAGTTTACAGAGAAGAGGAAA
CCCTTTCAAGCTAACAACGTCTCCCTAAGCAACATGATAAAGCATATAGGCATGGGCTTG
AGGTACCTGCAGTGGTGGTACCGGAAGACCCAGGTGGAAAAGAAGACACCTTTCATCGAC
ATGATCAATTCTGTACCCCTAAGACAGATTTATGGTTGTCCTTTGGGTGGCATCGGGGGA
GGCACTATTACCCGTGGCTGGAGAGGCCAGTTCTGTCGTTGGCAGCTTAACCCTGGAATG
TATCAGCACCGGACAGTCATCGCTGACCAA------------------CCTATCTGCCCT
CTTAAGTTCACAGTGTGCCTGCGTCGGGAAGGGCAGACTGTGTACCAGCAAGTCCTGTCC
CTGGAGCGCCCAAGTGTCCTCCGCAGCTGGAACTGGGGCCTGTGTGGGTACTTTTGCTTT
CTACACGCCCTCTATCCCCGAGCT---------------------GGACTGTCTATCAGC
TTCCTGGGCCAGAATGTCTCCCTCACCTGCCGTCAGATCACACCCATCTTGCCCCATGAT
TACCAGGACAGCAGCCTGCCTGTAGGAGTCTTTGTGTGGGACGTGGAAAATGAAGGGGAC
GAAGCTCTAGATGTGTCCATCATGTTCTCCATGCGGAATGGACTGGGGGGTGGAGATGAT
GCCCCAGGGGGTTTGTGGAATGAGCCCTTCTGTCTGGAGCGTGGCGGGGAAACTGTCCAG
GGGCTGCTGCTGCATCATCCAACCCTTCCAAACCCCTACACGATGGCTGTGGCTGCACGA
GTCACGGCAGATACCACGGTAACCCACATCACAGCCTTTGACCCTGACAGCACGGGGCAG
CAGGTGTGGCAGGATCTACTTCAGGATGGACAGCTGGACTCTCCCACTGGCCAAAGCACC
CCTACGCAGAAAGGTGTAGGCATTGCTGGAGCTGTGTGTGTTTCCAGCAAGTTGCAACCT
CGAGGCCAGTGCCGCCTGGAGTTTTCACTGGCTTGGGACATGCCCAGGATCATGTTTGGA
GCTAAAGGCCAAGTCCACTACAGGCGGTATACAAGGTTCTTTGGCCAGGATGGAGATGCA
GCACCTACCCTCAGCCACTATGCACTGTGCCAATACCCAGAGTGGGAAGAGAGGATCTCA
GCTTGGCAAAGCCCGGTATTGGATGACAGATCACTGCCTGCCTGGTACAAGTCTGCGCTG
TTCAATGAACTATACTTCCTGGCTGATGGAGGCACAGTATGGCTGGAAGTTCTTGAGGAC
TCCCTACCAGAGGAGCTGGGCAGAAACATGTGTCACCTCCGCCCCACCCTACGAGACTAC
GGTCGATTTGGCTACCTTGAG---GGCCAGGAGTACCGCATGTACAACACATATGATGTC
CACTTTTATGCTTCCTTTGCCCTCATCATGCTCTGGCCCAAACTTGAGCTCAGCCTACAG
TATGACATGGCTCTGGCCACTCTCAGGGAGGACCTGACACGACGACGGTACCTGATGAGT
GGGGTGATGGCACCTGTGAAAAGGAGGAACGTCATCCCCCATGATATTGGGGACCCAGAT
GATGAACCATGGCTCCGTGTCAATGCATATTTAATCCATGATACTGCTGACTGGAAGGAC
CTGAACCTGAAGTTTGTGCTGCAGGTTTATCGGGACTATTACCTGACGGGTGATCAAAAC
TTCCTGAAGGACATGTGGCCTGTGTGTCTAGCTGTGATGGAGTCTGAAATGAAGTTTGAC
AAGGACCATGATGGACTCATTGAAAATGGAGGCTATGCAGACCAGACCTATGATGGATGG
GTGACCACAGGCCCCAGTGCTTACTGTGGAGGGCTGTGGCTGGCAGCTGTGGCTGTGATG
GTCCAGATGGCTGCTCTGTGTGGGGCGCAGGACATCCAGGATAAGTTTTCTTCCATCCTC
AGCCGGGGCCAAGAAGCCTATGAGAGACTGCTGTGGAATGGCCGCTATTACAACTATGAC
AGCAGCTCTCGGCCTCAGTCTCGTAGTGTTATGTCTGACCAGTGTGCTGGACAGTGGTTC
CTGAAGGCCTGTGGCCTAGGAGAAGGAGACACTGAGGTGTTTCCTACCCCACACGTGGTC
CGTGCTCTCCAAACTATTTTTGAGCTGAACGTCCAGGCCTTTGCAGGAGGGGCCATGGGG
GCTGTGAATGGGATGCAGCCCCATGGTGTCCCTGATAAATCCAGTGTGCAGTCTGATGAA
GTCTGGGTGGGTGTGGTCTACGGGCTGGCAGCTACCATGATTCAAGAGGGCCTGACTTGG
GAGGGCTTCCAGACAGCTGAAGGCTGCTACCGTACCGTGTGGGAGCGCCTGGGTCTGGCC
TTCCAGACCCCAGAGGCATACTGCCAGCAGCGAGTCTTCCGCTCACTGGCCTACATGCGG
CCACTGAGTATCTGGGCCATGCAGCTAGCCCTGCAACAG---------------------
------------------------CAGCAGCAC---AAAAAG---GCCTCCTGGCCAAAA
GTCGAA------------CAGGGCACAGGACTAAGGACAGGGCCTATGTTTGGACCAAAG
GAAGCCATGGCAAACCTGAACCCAGAG---------------------------------
------------------------------------------------------------
------------------------------------------------
>Gorilla|ENSGGOG00000007356|ENSGGOT00000007397
------------------------------------------------------------
------------------------------------------------------------
------------------------------------------------------------
------------------------------------------------------------
------------------------------------------------------------
------------------------------------------------------------
------------------------------------------------------------
------------------------------------------------ATGGGGACCCAC
GATCCAGGGAACATGGGAACCGGCGTCCCAGCCTCGGAGCAGATAAGCTGTGCCAAAGAG
GATCCACAAGTTTATTGCCCTGAAGAGACTGGCAGCACCAAGGATGTGCAGGTTACAGAC
TGTAAGAGTCCCGAAGACAGCCGACCCCAAAAA---------------GAGACGGACTGC
TGCAATCCGGAGGACTCTGGGCAGCTGATGGCTTCCTATGAGGGTAAAGCTATGGGCTAC
CAGGTGCCTCCCTTTGGCTGGCGCATCTGTCTGGCTCATGAGTTTACAGAGAAGAGGAAA
CCCTTTCAAGCTAACAACGTCTCCCTAAGCAACATGATAAAGCATATAGGCATGGGCTTG
AGGTACCTGCAGTGGTGGTACCGGAAGACCCAGGTGGAAAAGAAGACACCTTTCATCGAC
ATGATCAATTCTGTACCCCTAAGACAGATTTATGGTTGTCCCTTGGGTGGCATCGGGGGA
GGCACTATTACCCGTGGCTGGAGAGGCCAGTTCTGTCGTTGGCAGCTTAACCCTGGAATG
TATCAGCACCGGACAGTCATCGCTGACCAA------------------------------
------TTCACAGTGTGCCTGCGTCGGGAAGGGCAGACTGTGTACCAGCAAGTCCTGTCC
CTGGAGCGCCCAAGTGTCCTCCGCACCTGGAACTGGGGCCTGTGTGGGTACTTTGCTTTC
TACCACGCCCTCTATCCCCGAGCCTGGACTGTCTATCAGCTTCCTGGC------------
---------CAGAATGTCACCCTCACCTGCCGTCAGATCACACCCATCTTGCCCCATGAC
TACCAGGACAGCAGCCTGCCTGTAGGAGTCTTTGTGTGGGATGTGGAAAATGAAGGGGAC
GAAGCTCTAGATGTGTCCATCATGTTCTCCATGCGGAATGGACTGGGTGGTGGAGACGAT
GCCCCAGGGGGTTTGTGGAATGAGCCCTTCTGTCTGGAGCGTAGCGGGGAAACTGTCCGG
GGACTGCTCCTGCATCATCCAACCCTTCCAAACCCCTACACGATGGCTGTGGCTGCACGA
GTCACGGCAGATACCACGGTAACCCACATCACAGCCTTTGACCCTGACAGCACGGGGCAG
CAGGTGTGGCAGGATCTACTTCAGGATGGACAGCTGGACTCTCCCACTGGCCAAAGCACC
CCTACGCAGAAAGGAGTAGGCATTGCTGGAGCTGTGTGTGTTTCCAGCAAGTTGCGACCT
CGAGGCCAGTGCCGCCTGGAGTTTTCACTGGCTTGGGACATGCCCAGGATCATGTTTGGA
GCTAAAGGCCAAGTCCACTACAGGCGGTATACAAGGTTCTTTGGCCAGGATGGAGATGCA
GCACCTGCCCTCAGCCACTATGCACTGTGCCGATACGCAGAGTGGGAAGAGAGGATCTCA
GCTTGGCAGAGCCCGGTATTGGATGACAGATCACTGCCTGCCTGGTACAAATCTGCGCTG
TTCAATGAACTATACTTCCTGGCTGATGGAGGCACAGTGTGGCTGGAAGTTCTTGAGGAC
TCCCTACCAGAGGAGCTGGGCAGAAACATGTGTCACCTCCGCCCCACCCTACGGGACTAC
GGTCGATTTGGCTACCTTGAG---GGCCAGGAGTACCGCATGTACAACACATATGATGTC
CACTTTTATGCTTCCTTTGCCCTCATCATGCTCTGGCCCAAACTTGAGCTCAGCCTACAG
TATGACATGGCTCTGGCCACTCTCAGGGAGGACCTGACACGGCGACGGTACCTGATGAGT
GGGGTGATGGCACCTGTGAAAAGGAGGAACGTCATCCCCCATGATATTGGGGACCCAGAT
GATGAACCATGGCTCCGCGTCAATGCATATTTAATCCACGATACTGCTGATTGGAAGGAC
CTGAACCTGAAGTTTGTGCTGCAGGTTTATCGGGACTATTACCTCACGGGTGATCAAAAC
TTCCTGAAGGACATGTGGCCTGTGTGTCTAGCTGTGATGGAATCTGAAATGAAGTTTGAC
AAGGACCATGATGGACTCATTGAAAATGGAGGCTATGCAGACCAGACCTATGATGGATGG
GTGACCACAGGCCCCAGTGCTTACTGTGGAGGGCTGTGGCTGGCAGCTGTGGCTGTGATG
GTCCAGATGGCTGCTCTGTGTGGGGCACAGGACATCCAGGATAAGTTTTCTTCCATCCTC
AGCCGGGGCCAAGAAGCCTATGAGAGACTGCTGTGGAATGGCCGCTATTACAACTATGAC
AGCAGCTCTCGGCCTCAGTCTCGTAGTGTTATGTCTGACCAGTGTGCTGGACAGTGGTTC
CTGAAGGCCTGTGGCCTAGGAGAAGGAGACACTGAGGTGTTTCCTACCCAACATGTGGTC
CGTGCTCTCCAAACTATCTTTGAGCTGAACGTCCAGGCCTTTGCAGGAGGGGCCATGGGG
GCTGTGAATGGGATGCAGCCCCATGGTGTCCCTGATAAATCCAGTGTGCAGTCTGATGAA
GTCTGGGTGGGTGTGGTCTACGGGCTGGCAGCCACCATGATCCAAGAGGGCCTGACTTGG
GAGGGCTTCCAGACAGCTGAAGGCTGCTACCGTACCGTGTGGGAGCGCCTGGGTCTGGCC
TTCCAGACCCCAGAGGCATACTGCCAGCAGCGAGTGTTCCGCTCACTGGCCTACATGCGG
CCACTGAGCATATGGGCCATGCAGCTAGCCCTGCAACAG---------------------
------------------------CAGCAGCAC---AAAAAG---GCCTCCTGGCCAAAA
GTCGAA------------CAGGGCACAGGACTAAGGACAGGGCCTATGTTTGGACCAAAG
GAAGCCATGGCAAACCTAAGCCCAGAG---------------------------------
------------------------------------------------------------
------------------------------------------------
>Guinea_Pig|ENSCPOG00000000410|ENSCPOT00000000413
------------------------------------------------------------
------------------------------------------------------------
------------------------------------------------------------
------------------------------------------------------------
------------------------------------------------------------
------------------------------------------------------------
------------------------------------------------------------
------------------------------------------------------ACCCGG
GATCTAGAAAACATGGGAACCGACGTCCCAGCGTCGGAGCAGATCGGCTCTGCCAAAGGG
CATCCACAGGTTTATTGCCCTGAAGATACTGGAGGCACCGCGGCTGTGCAGGTTACGGAC
CGCGAGATCTCTGTGGACAGTCAATCCCAAAAT---------------GAGCCAGGCTGT
TGCAATCCGGAAGGCTGTGGACAGCTGATGGATTCTTATGAGGGTAAAGCTAAGGGGTAC
CAGGTGCCTCCCTTTGGTTGGCGCATCTGTTTGGCTCACGAGTTTGCAGAGAAGAGGAAA
CCCTTTCAAGCTAACAATATCTCGTTGAGCAACCTGGTGAAGCATTTGGGCATGGGTATC
CGGTACTTGAAATGGTGGTACCAGAAGACCAAGGTGGAAAAGAAGAAACCTTTCATTGAT
ATGATCAACTGCGTGCCCCTGAGACAGATCTATGGTTGTCCATTGGGTGGCATTGGTGGA
GGTACCATTACCCGTGGATGGAGGGGCCAGTTCTGTCGTTGGCAGCTTAACCCAGGAATG
TACCAGCACCAGACAGTCATTGCGGACCAG------------------------------
------TTCACAGTGTGCTTGCGTCGGGAGGGACGCACTGTGTACCAGCAAGTTCTGTCC
GTGGAGCGTCCAAGTGTACTGCGCAGCTGGAACTGGGGCCTGTGTGGCTACTTTGCTTTC
TACCACGCCCTCTATCCCCGCGCCTGGACTGTCTATCAGCTCCCTGGC------------
---------CAGAATATCACCCTCACTTGTCGGCAGATCACACCCATCTTGCCCCATGAC
TACCAGGACAGCAGCCTGCCCGTAGGAGTCTTCGTGTGGGATGTAGAAAATGAGGGGGAT
GAAGCTGTGGACGTATCCATCATGTTCTCCATGCGGAATGGCCTGGGAGGTGAAGACGAT
GCCCCAGGCGGTTTGTGGAATGAGCCCTTCTGTCTGCAGCGGGATGGGGAAACTGTTCAG
GGGCTGCTGCTGCACCATCCAACCCTTCCAAATCCCTATACCATGGCAGTGGCTGCGCGA
CTCACGGAAGGCACCATGGTAACCCACATCACAGCCTTTGATCCCGACAGCACTGGGCAG
CAGGTGTGGCAGGACCTACTTCAGGATGGACAGCTGGACTCCCCCGCTGGCCGAAGCAAC
CCCTCAGAGAAAGGAGCGGGCATCGCTGGGGCTGTGTGTGTTTCAGGAAAGCTGCCACCT
CGAGGCCGGTGCTGCCTGGAGTTTTCACTGGCTTGGGACATGCCCAGAATCATGTTTGGA
GCTAAGGGTCAAGTCCACTACAGGAGGTACACAAGGTTCTTTGGCTCAGATGGCGATGCA
GCTCCCGCCCTTAGCCACTATGCATTGTGCCGATATGCAGACTGGGAAGATAGAATCTCA
GCATGGCAGAGCCCGGTATTAGATGACAGATCCTTACCTGCCTGGTACAAATCTGCGCTA
TTCAATGAACTATACTTCCTGGCGGATGGAGGCACAGTGTGGCTTGAAGTTCCTGAAGAC
TCCTTACCTGAGGAGCTGCTAGGGAGCATGGGCCAGCTCCGCCCCATCCTTCTGGAATAT
GGTCGATTTGGCTATCTTGAG---GGCCAAGAGTATCGCATGTACAACACATATGATGTC
CACTTTTATGCTTCCTTTGCCCTCATTATGCTCTGGCCCAAAATTGAGCTCAGCCTGCAG
TATGACATGGCTCTTGCAACTCTCAGTGAGGACCTGACACGGCGGCGGTACCTGATGAGT
GGGGTAATGGGACCTGTGAAAAGGAGGAACGTCATTCCCCATGATATTGGGGATCCAGAC
GATGAGCCATGGCTCCGGGTCAATGCATATTTGATCCACGATACTGCTGACTGGAAGGAC
CTGAACCTGAAGTTTGTGCTGCAGGTTTATCGAGATTATCACTTGACAGGCGACCAAGGT
TTCCTGAAGGACATGTGGCCTGTGTGTCTAGCTGTGATGGAATCTGAACTGCGGTTTGAT
AAGGATCACGACGGACTCATTGAAAACAGTGGCTATGCAGACCAAACCTATGATGGATGG
GTCACCACAGGCCCCAGTGCTTACTGTGGAGGACTGTGGCTGGCGGCTGTGGCTGTGATG
GTCCAGATGGCTGTTCTTTGTGGGGCACAGGATGTCCAAGATAAGTTTTCCTCCATCCTC
AGCCGGGGCCAGGAAGCCTATGAGAGACTGCTATGGAATGGCCGCTATTACAATTATGAT
AGCAGCTCTCAGCCTCAGTCTCGAAGTGTCATGTCTGACCAGTGTGCTGGACAGTGGTTC
TTGAAGGCCTGTGGCCTAGGAGAAGGAGACACTGAGGTATTTCCTACCACACATGTGCTC
CGTGCTCTCCAGACTATCTTCGAGCTCAACGTCCAGTCCTTTGCAGGAGGGGCCATGGGG
GCTGTGAATGGAATGCAGCCCCATGGTGTTCCTGATAGATCCAGTGTGCAGTCTGACGAA
GTCTGGGTGGGTGTGGTCTATGGGCTGGCGGCTACCATGATCCAAGAGGGCCTGATTTGG
GAGGGCTTCCGGACAGCGGAAGGCTGCTATCGTACTGTGTGGGAGCGCCTTGGCCTGGCT
TTCCAAACCCCAGAGGCATATTGCCAGCAGCAGGTGTTCCGTTCGCTGGCCTACATGCGA
CCACTGAGCATCTGGGCCATGCAGCTGGCCCTGCAACAG---------------------
------------------------CAGCAGCAT---AAAAAA---GGCTCCAGGATGGTA
GTTGAG------------CAGGGCACA---------------------------------
------------------------------------------------------------
------------------------------------------------------------
------------------------------------------------
>Horse|ENSECAG00000000580|ENSECAT00000000820
------------------------------------------------------------
------------------------------------------------------------
------------------------------------------------------------
------------------------------------------------------------
------------------------------------------------------------
------------------------------------------------------------
------------------------------------------------------------
------------------------------------------------GTGGGGACCCAG
GATCCAGGGAACATGGGAACCGGAGTCCTAGCCTCGGAGCAGACCGGCTGTGCCAAAGGG
CATCCACAA---------------GATACTGAAGGCACTGAGGGTATGCAGGTTACAGAC
TGCGAGAGCCCTGAGGACAGTCGACCCCAAAAT---------------GAGCCTGGCTAC
TGCGATCCAGAGGACTCTGGGCAGCTGATGGCTTCCTATGAGGGTAAAGCTAAGGGCTAC
CAGGTGCCTCCCTTTGGCTGGCGCATCTGCCTGGCTCATGAGTTTGCAGAGAAGAGGAAA
CCCTTTCATGCCAACAACATCTCCCTAAGCAACCTGATAAAGCATCTGGGCATGGGCATG
AGGTACTTGCAGTGGTGGTACCAGAAGACCCAGGTAGAGAAGAAGACACCTTTCATCGAC
TTCATGAATTGTGTACCCCTGAGACAGATCTACGGTTGTCCCTTGGGTGGTATCGGGGGA
GGCACTATCACACGTGGCTGGAGAGGCCAGTTCTGTCGTTGGCAACTTAATCCTGGAATG
TACCAGCACCGGACAGTCATCGCTGACCAA------------------------------
------TTCACAGTGTGCTTGCGTCGGGAAGGGCAGACTGTATACCAGCAAGTCCTATCC
GTGGAGCGCCCAAGGGTCCTGCGCAGCTGGAACTGGGGCCTGTGTGGGTACTTTGCATTC
TACCACGCCCTCTATCCCCGAGCTTGGACTGTCTATCAGCTTCCTGGC------------
---------CAGAATGTCACCCTTACCTGCCGCCAGATCACACCCATCTTGCCCCATGAC
TACCAGGACAGCAGCCTGCCTGTTGGAGTCTTTGTGTGGGACGTGGAGAATGAAGGAGAT
GAAGCCCTAGATGTTTCCATCATGTTCTCCATGCGGAATGGCCTGGGGGGTGGAGATGAT
GCCCCAGGGGGTTTGTGGAACGAGCCCTTCTGTCTGGAGCAGGATGGGGAGACCACACAG
GGGCTGCTGCTGCACCATCCAACCCTCCCAAATCCCTACACGATGGCTGTGGCTGCACGA
CTTACGGCAGATACCACGGTAACCCACATCACAGCCTTTGACCCTGACAGCACTGGGCAG
CAGGTGTGGCAGGATCTACTTCAGGATGGACAGCTGGACTCCCCCGCTGGCCCAAGCACT
CCTACGCAGAAAGGGGTAGGCATTGCTGGGGCTGTGTGTGTTGCTGGCAAGCTGTCACCT
CGAGGCCGGTGCCGCCTGGAGTTCTCACTGGCTTGGGACATGCCCAGAATCATGTTTGGA
GCTAAGGGCCAGGACTACTACAGGAGGTACACAAGGTTCTTTGGCCCTGATGGTGATGCA
GCACCCGCCCTTAGTCACTATGCACTGTGCCGGTATGCAGACTGGGAAAAGAGGATCTCG
GCTTGGCAAAGCCCTATATTGGACGACAGATCCTTGCCTGCCTGGTACAAATCTGCACTG
TTCAATGAACTATATTTCCTGGCCGATGGAGGCACAGTATGGCTGGAAGTTCCTGAGGAC
TCCCTACCAGAGGAGCTGGCGGGGAGCATGTGTCAGCTTCGCCCCATCCTACAAGAGTAT
GGCCGATTTGGCTACCTTGAA---GGCCAAGAATATCGCATGTACAACACATATGATGTC
CACTTTTATGCTTCCTTCGCCCTCATCATGCTCTGGCCCAAACTAGAGCTCAGCCTGCAG
TATGACATGGCTCTGGCCACTCTTGGGGAGGACCTGACAAGGCGACGGTACCTGATGAGT
GGGGTGATGGCACCTGTGAAAAAGCGGAATGTCATCCCCCATGATATTGGGGACCCAGAT
GATGAGCCATGGCTCCGGGTCAATGCGTATTTGATCCATGACACTGCTGACTGGAAGGAC
CTGAACCTGAAGTTTGTGCTACAGATTTATCGGGACTATTACCTGACGGGTGACCAGGGC
TTCCTGAGAGACATGTGGCCTGTGTGTCTGGCTGTGATGGAGTCTGAAATGAAGTTTGAC
AAGGACCAAGATGGACTCATTGAGAATGGAGGCTACGCAGATCAGACCTATGATGGATGG
GTCACCACAGGCCCCAGTGCTTACTGTGGAGGACTGTGGCTGGCAGCTGTGGCTGTGATG
GTCCAGATGGCTGCTCTGTGTGGGGCACAGGACGTCCAGGACAGGTTTTCTTCCATCCTC
AGCCGGGGCCAAGAAGCATATGAGAGACTGCTGTGGAATGGCCGCTATTACAACTATGAT
TGCAGCTCTCAGCCTCAGTCTCGTAGCATCATGTCTGACCAGTGTGCTGGCCAGTGGTTC
CTGAGGGCCTGTGGCCTCGGAGAAGGAGACACTGAGGTATTTCCTACCCGACACATAGTC
CGTGCTCTCCAGACTATCTTTGAGCTCAATGTCCAGGCCTTTGCAGGAGGGGCCATGGGG
GCTGTGAATGGGATGCAGCCCCATGGTGTCCCTGATAGAACCAGTGTCCAGTCTGATGAA
GTCTGGGTGGGTGTGGTCTACGGGCTGGCAGCCACCATGATCCAGGAGGGCCTGACTTGG
GAGGGCTTCCGGACAGCAGAAGGCTGCTACCGTACCGTGTGGGAGCGCCTGGGCCTGGCC
TTCCAGACTCCTGAGGCCTACTGCCAGCAGCAGGTGTTCCGCTCGCTGGCCTACATGCGG
CCACTGAGCATCTGGGCTATGCAGCTGGCCCTGCAGCAG---------------------
------------------------CAGCAGCAT---AAAAAA---GCCTCCAGGCCAACA
GCCAAA------------CAGGGCACAGGACTAAGCACAGGGCCTACATGTGGACCAAAG
GAAGGCATGGCAAACCTGAGCCTA------------------------------------
------------------------------------------------------------
------------------------------------GAG---------
>Mouse|ENSMUSG00000028467|ENSMUST00000030189
------------------------------------------------------------
------------------------------------------------------------
------------------------------------------------------------
------------------------------------------------------------
------------------------------------------------------------
------------------------------------------------------------
------------------------------------------------------------
------------------------------------------------------------
------------ATGGTAACCTGCGTCCCGGCCTCAGAGCAGGTCGGCTGTGCCGAAAGA
GATTCCCAAGTTTATTGT---GAAGATACTGGCGGCACTGAGGCTGTGCGGGTTACAGAC
TGCGGGAGCCCCGAGGATAGTGGACCCCAGGAT---------------GAACCAAGCTAC
TGCAATTCAGAGGACTCTGGGCAGCTGATGGCCTCCTACGAGGGTAAAGCTAGGGGCTAC
CAGGTGCCTCCTTTTGGCTGGCGGATCTGCTTGGCTCACGAGTTTGCAGAGAAGAGGAGA
CCTTTTCAAGCTAACAACATCTCTCTCAGTAATTTGGTAAAGCACCTCGGTATGGGCTTG
AGGTACTTGAAGTGGTGGTACCGAAAGACCCACGTGGAAAAGAAGACCCCTTTCATCGAC
ATGCTCAATTCTCTACCCCTGAGACAGATCTATGGTTGTCCCCTGGGTGGCATTGGAGGA
GGCACTATCACCCGGGGCTGGAGAGGCCAGTTCTGTCGTTGGCAGCTCAACCCTGGAATG
TACCAGCACCAGACAGTCATTGCAGACCAA------------------------------
------TTTATAGTATGCTTGCGTCGAGATGGGCGGACTGTGTACCAGCAAGTTCTGTCC
TTGGAGCTTCCAAATGTCCTGCGCAGCTGGAACTGGGGCCTGTGTGGTTACTTTGCTTTC
TACCACGCCCTCTATCCCCGAGCCTGGACGGTCTATCAGCTTCCTGGC------------
---------CAGAATGTCACCCTCACCTGTCGCCAGGTCACACCTATCTTGCCTCATGAC
TACCAGGACAGCAGTCTCCCTGTAGGAGTCTTTGTGTGGGATGTAGAAAACGAAGGAGAT
GAGACTCTGGACGTTTCCATCACGTTCTCCATGCGGAATGGACTAGGAGGCGAAGATGAT
GCGGCCGGGAGTTTGTGGAATGAGCCCTTCCGCCTGGAACAGGGCGGGACGACTGTTCAG
GGGCTCCTCTTGCATCATCCAACCCCTCCGAACCCCTACACCATGGCTGTGGCTGCACGA
TGCACGGCAGATACCACGGTAACCCACACCACAGCCTTTGACCCCAATGGCACTGGACAG
CAGGTGTGGCAGGACCTACTTCAGGATGGACAGCTGGACTCCCCTGCTGGCCAAAGCACC
CCAACACAGAAAGGAGAGGGTATCGCTGGGGCTGTATGCGTCTCTAGCAAGCTGTTACCT
CGAAGCCGGTGCTGCTTGGAGTTCTCACTGGCTTGGGATATGCCTAAGATCATGTTTGGA
GCTAAAAGCCAAGTCCACTACAGGCGGTATACACGGTTCTTTGGTTCAGATGGTGATGTG
GCGCCTGCCCTGAGCCACTATGCACTGTGCCACTATGCAGACTGGGAGGACAGAATCTCA
GCCTGGCAGAACCCAGTACTGGATGACAGAACCTTGCCTGCCTGGTACAAATCTGCACTG
TTCAATGAACTGTACTTCCTGGCCGATGGAGGCACAGTGTGGCTGGAAGTTCCCGCAGAC
TCCCTACCAGAGGGGCTGGGAGGGAGTATGCGTCAGCTTCGCTCTACTCTGCAGGACTAT
GGGCGATTTGGCTATCTTGAA---GGCCAGGAGTACCGCATGTACAACACATACGATGTC
CACTTTTATGCGTCCTTTGCCCTCGTCATGCTGTGGCCCAAACTTGAGCTCAGTCTTCAG
TATGATATGGCTCTGGCAACTTTGAAGGAGGACCTGACCCGGCGACGGTACCTGATGAGT
GGAGTGGTGGCACCTGTGAAAAGGAGGAACGTCATCCCTCATGACATTGGGGATCCGGAT
GATGAGCCATGGCTCCGGGTCAACGCATATTTGATTCATGATACTGCTGACTGGAAGGAC
CTGAACCTGAAGTTTGTATTGCAAATTTATCGGGACTATTACCTGACGGGTGATCAAGGC
TTCCTGGAGGACATGTGGCCTGTGTGTCTGGCTGTGATGGAGTCCGAAATGAAGTTTGAC
AAGGACCAAGATGGACTCATTGAGAATGGAGGCTACGCAGACCAGACCTATGATGCATGG
GTCACCACAGGCCCCAGTGCTTACTGCGGAGGGCTGTGGCTGGCGGCAGTGGCTGTAATG
GTTCAGATGGCTGTTCTGTGTGGGGCCCAAGATGTCCAGGAGAGGTTTGCTTCCATTCTC
TGCCGAGGCCGAGAAGCTTATGAGAGACTGCTGTGGAACGGACGCTATTACAACTACGAC
AGCAGCTCCCATCCTCAGTCTCGGAGCATCATGTCTGACCAGTGTGCTGGGCAGTGGTTC
CTGAGGGCCTGCGGCCTGGGAGAAGGAGACACTGAAGTATTTCCTACCCTGCATGTGGTC
CGTGCTCTCCAAACCATCTTTGAACTCAACGTCCAAGCCTTTGCAGGAGGAGCCATGGGG
GCCGTGAACGGGATGCACCCTCATGGTGTCCCTGATAGATCCAGTGTGCAGTCTGATGAA
GTCTGGGTGGGTGTGGTCTATGGGCTGGCAGCCACCATGATCCAAGAGGGCCTGACTTGG
GAAGGTTTCCGGACAGCTGAAGGCTGTTACCGCACTGTATGGGAACGCCTGGGCCTGGCT
TTCCAGACCCCAGAGGCATACTGCCAGCAACAAGTGTTCCGCTCCCTGGCCTACATGCGG
CCACTGAGCATCTGGGCCATGCAGCTGGCCCTGCAACAG---------------------
------------------------CAGCAGCAT---AAAAAG---AGCCGCAGGCCATCA
GTCACA------------CAAGGCACGGGACTAAGCACACAGCCTGAATGTGGACCAAAG
AGA---------------TCGCTG------------------------------------
------------------------------------------------------------
------------------GCAAACCTCAATTCAGAG------------
>Opossum|ENSMODG00000007262|ENSMODT00000009180
------------------------------------------------------------
------------------------------------------------------------
------------------------------------------------------------
------------------------------------------------------------
------------------------------------------------------------
------------------------------------------------------------
------------------------------------------------------------
------------------------------------------------------------
------------------------------------------------------------
------------------------------------------------------------
------------------------------------------------------------
TGGAATCTCAGAGATCCTTGGACATCTGATGTCTGCTATGAGGGCACAACCATGGGTCAC
CAGGTACCTCAGTTTGGTTGGCGCATCTGCCTAGCTCATGAATTTCCTGAGAAGAGGAAG
CCTTTCAATACCAACAACGTCTCCATTAGCAACAAGATGAAGCACTTGGGAATGGGTTTC
CGTTATCTTAAATGGTGGTACCAGAAGACACAGGTGGAGAAGAAGATTCCATTCATAGAC
ATGTTAAATTTCCTTCCCCTGAGACAAATCTATGGTTGTCCACTGGGTGGTATTGGAGGT
GGCACCATCACTCGTGGCTGGAGGGGCCAGTTCTGTCGATGGCAGCTCAACCCTGGGATA
TACCAACATCAAACAGTAATCGCTGACCAG------------------------------
------TTCACCGTATGCCTGCGGCGGGGAGGACAGACTGTGTACCAGCAAGTCCTGTCC
CTGGAGCGTCCCAGTGTCCTACGGAGCTGGAATTGGGGCCTGTGTGGATTCTTTGCTTTT
TATCATGCACTCTACCCCCGAGCCTGGACCGTCTACCAGCTGCCTGGA------------
---------CAGCAAGTCACACTTACTTGTCGCCAGATCACACCCATCCTCCCCCATGAC
TACCAGGACAGCAGCCTACCTGTGGGGGTCTTCGTGTGGGATGTGGAGAATAATAGTGAT
GAGGATTTGGATATATCCATCATGTTCTCTATGAGGAATGGACTGGGAGGTGGGCACGAT
AGCCCAGGAGGGCTGTGGAATGAACCCTTCTGCTTAGAGCATGATGGGGAAACTGTACAG
GGGTTGCTACTACATCATCCAAACCCCCCAAACCCCTACACAATGGCCTTGGCAGCCCGA
CTCACAGCAAATACCACGGTGACTCATATCACAGCCTTTGACCCC---TGCACTGGACAG
AAGGTGTGGCAAGACTTGCTCCCC---AGACAGTTGGACTCCCCACTGGGCCATAGCCCC
CCAACCCAGAAGGGACAAGGCATAGGTGGAGCAGTGTGTGCAGGGACACATTTGCCTCGG
AGGGGCAGATGCCAGCTGGAATTTGCATTGGCCTGGGACATGCCCAAGATTCTGTTTGGA
GCAAGGGGCCAAGCCCACTACAGGAGATACACTCGGTTCTTTGGCCAAGAAGGGAATGCA
GCTCCAGCCCTCTGTCATTATGCACTCAGCCAGTACAGATCCTGGGAAGAGAGAATTGAA
GCATGGCAGAACCCTGTGCTAGAGGACAGGTCCCTACCTGCCTGGTACAAGTCTGCACTT
TTCAATGAATTATACTTCTTGGCTGATGGAGGTACTATGTGGGTGGAGGTTCCAGCAGAA
ACAACCACAGAGGAATTTGGAGGGATACTGAACCAGCTTCAACCTACCCTGCAGGAATAT
GGACGTTTTGCCTATCTTGAG---GGACAGGAGTACCGCATGTACAACACATATGATGTT
CACTTCTATGCCTCCTTTGCCCTCATCATGTTGTGGCCCAAACTTGAACTCAGCCTCCAG
TATGACATGGCTGTAGCAACTCTGAGTGAAGACCTGACACGACGGAAATATCTGATGAGT
GGTGTGATGGCTCCTGTGAAGAAGAAAAATGTGATTCCCCATGATGTGGGGGACCCAGAT
GATGAGCCCTGGCTTCGTATCAATGCTTACCTAATTCATGATACAGCTGATTGGAAGGAC
CTGAACCTGAAGTTTGTGCTACAGATTTATCGGGATTTTTACCTGACAGGCAATGAGAGC
TTCCTAAGGGACATGTGGCCTGTGTGCCAGGCTGTAATGGAATCTGAAATGAAGTTTGAC
AAGGACCAAGATGGCCTAATTGAGAATGGAGGCTATCCAGACCAGACTTACGATGGATGG
ATCACCACTGGACCCAGTGCCTACTGTGGGGGGCTATGGCTAGCAGCTGTGGCCGTGATG
GTCCAAATGGCTACCGTGTGTGGAACTCAAGATATCCAGGAGAAGTTCTTGTCCATCCTG
AGCCGAGGTCGGGAGGCTTATGAGAGGCTCCTCTGGAATGGCCGTTACTATAATTACGAT
AGCAGCACCCAGCCACAGTCCCGCATTATCATGTCTGACCAGTGTGCTGGTCAGTGGTTC
CTGAGAGCATGTGGCCTCGGAGAGGGGGATACTGAGGTATTCCCTACTCCCCACGTGATT
CGGGCTCTCCAGACAATCTTTGAAGTGAATGTCCAGGGCTTTGCAGGCGGAGCCATGGGG
GCTGTGAATGGTATGCAGCCTGATGGCATCCCTGATACATCTAGTGTCCAGTCTGATGAG
GTCTGGGTAGGTGTGGTCTATGGGCTTGCTGCTACCATGATCCAAGAGGGCCTGATCCAG
GAGGGTTTCCGTACAGCTGAAGGCTGCTATCGCACAGTGTGGGAACGTTTGGGGATGGCA
TTCCAGACACCTGAGGCATATTGCCAGCATCGGGTATTCCGTTCCCTTGCATATATGCGA
CCACTCAGCATTTGGGCCATGCAGCTGGCCTTGCAGCAA------CGTGGCAGGGCCCCT
GGGCAGGGCATGGGACTGATCGGACAGAAAAGT---GGAAAG------------------
---------------------------------AGCACAGGAGCAACTGCTGGACAGAAA
TCTGCA---------------CCA------------------------------------
------------------------------------------------------------
------------------------------------GCT---------
>Orangutan|ENSPPYG00000019086|ENSPPYT00000022250
------------------------------------------------------------
------------------------------------------------------------
------------------------------------------------------------
------------------------------------------------------------
------------------------------------------------------------
------------------------------------------------------------
------------------------------------------------------------
------------------------------------------------ATGGGGACCCAG
GATCCAGGGAACATGGGAACCGGCGTCCCAGCCTCGGAGCAGATAAGCTGTGCCAAAGAG
GATCCACAAGTTTATGGCCCTGAAGAGACTGGCGGCACCAAGGATGTGCAGGTTACAGAC
TGCAAGAGTCCCGAAGACAGCCGACCCCAAAAA---------------GAGACGGGCTGC
TGCAATCCAGAGGACTCTGGGCAGCTGATGGCTTCCTATGAGGGTAAAGCTATGGGCTAC
CAGGTGCCTCCCTTTGGCTGGCGCATCTGTCTGGCTCATGAGTTTACAGAGAAGAGGAAA
CCCTTTCAAGCTAACAACGTCTCCCTAAGCAACATGATAAAGCATATAGGCATGGGCTTG
AGGTACCTGCAGTGGTGGTACCAGAAGACCCAGGTGGAAAAGAAGACACCTTTCATCGAC
ATGATCAATTCTGTACCCCTAAGACAGATTTATGGTTGTCCCTTGGGTGGCATCGGGGGA
GGCACTATTACCCGTGGCTGGAGAGGCCAGTTCTGTCGTTGGCAGCTTAACCCTGGAATG
TATCAGCACCGGACAGTCATCGCTGACCAA------------------------------
------TTCACAGTGTGCCTGCGTCGGGAAGGGCAGACTGTGTACCAGCAAGTCCTGTCC
CTGGAGCGCCCAACTGTCCTCCGCAGCTGGAACTGGGGCCTGTGTGGGTACTTTGCTTTC
TACCATGCCCTCTATCCCCGAGCCTGGACTGTCTATCAGCTTCCTGGC------------
---------CAGAATGTCACCCTCACCTGCCGTCAGATCACACCCATCTTGCCTCATGAC
TACCAGGACAGCAGCCTGCCTGTAGGAGTCTTTGTGTGGGATGTGGAAAATGAAGGGGAC
GAAGCTCTAGATGTGTCCATCATGTTCTCCATGCGGAATGGACTGGGGGGTGGAGACGAT
GCCCCAGGGGGTTTGTGGAATGAGCCCTTCTGTCTGGAGCGTGGCAGGGAAACTGTCCAG
GGGCTGCTGCTGCATCATCCAACCCTTCCAAACCCCTACACGATGGCTGTAGCTGCACGA
GTCACGGCAGATACCACGGTAACCCACATCACAGCCTTTGACCCTGACAGCACGGGGCAG
CAGGTGTGGCAGGATCTACTTCAGGATGGACAGCTGGACTCTCCCACTGGCCAAAGCACC
CCTACGCAGAAAGGAGTAGGCATTGCTGGAGCTGTGTGTATTTCCAGCAAGTTGCGACCT
CGAGGCCAGTGCCGCCTGGAGTTTTCACTGGCTTGGGACATGCCCAGGATCATGTTTGGA
GCTAAAGGCCAAGTCCACTACAGGCGGTATACAAGGTTCTTTGGCCAGGATGGAGATGCA
GCACCTGCCCTCAGCCACTATGCACTGTGCCGATACGCAGAGTGGGAAGAGAGGATCTCA
GCTTGGCAGAGCCCAGTATTGGATGACAGATCACTGCCTGCCTGGTACAAATCTGCACTG
TTCAATGAACTATACTTCCTGGCTGATGGAGGCACAGTATGGTTGGAAGTTCTTGAGGAC
TCCCTACCGGAGGAGCTGGGCAGAAACATGTGTCACCTCCGCCCCACCCTACGGGACTAC
GGTCGATTTGGCTACCTTGAG---GGCCAAGAGTACCGCATGTACAACACATATGATGTC
CACTTTTATGCATCCTTTGCCCTCATCATGCTCTGGCCCAAACTTGAGCTCAGCCTACAG
TATGACATGGCTCTGGCCACTCTCAGGGAGGACCTGACACGGCGACGGTACCTGATGAGT
GGGGTGATGGCACCTGTGAAAAGGAGGAACGTCATCCCCCATGATATTGGGGACCCAGAT
GATGAACCATGGCTCCGCGTCAATGCATATTTAATCCACGATACTGCTGATTGGAAGGAC
CTGAACCTGAAGTTTGTGCTGCAGGTTTATCGGGACTATTACCTGACGGGTGATCAAAAC
TTCCTGAAGGACATGTGGCCTGTGTGTCTAGCTGTGATGGAGTCTGAAATGAAGTTTGAC
AAGGACCATGATGGACTCATTGAAAATGGAGGCTACGCAGACCAGACCTATGATGGATGG
GTGACCACAGGCCCCAGTGCTTACTGTGGAGGGCTGTGGCTGGCAGCTGTGGCTGTGATG
GTCCAGATGGCTGCTCTGTGTGGGGCACAGGACATCCAGGATAAGTTTTCTTCCATCCTC
AGCCGGGGCCAAGAAGCCTATGAGAGACTGCTGTGGAATGGCCGCTATTACAACTATGAC
AGCAGCTCTCGGCCTCAGTCTCGTAGTGTTATGTCTGACCAGTGTGCTGGACAGTGGTTC
CTGAAGGCCTGTGGCCTAGGAGAAGGAGACACTGAGGTGTTTCCTACCCCACATGTGGTC
CGTGCTCTCCAAACTATCTTTGAGCTGAACGTCCAGGCCTTTGCAGGAGGGGCCATGGGG
GCTGTGAATGGGATGCAGCCCCATGGTGTTCCTGATAAATCCAGTGTGCAGTCTGATGAA
GTCTGGGTGGGTGTGGTCTACGGGCTGGCAGCTACCATGATCCAAGAGGGCCTGACTTGG
GAAGGCTTCCAGACAGCTGAAGGCTGCTACCGTACCGTGTGGGAGCGCCTGGGTCTGGCC
TTCCAGACCCCAGAGGCATACTGCCAGCAGCGAGTGTTCCGCTCACTGGCCTACATGCGG
CCACTGAGCATCTGGGCCATGCAGCTAGCCCTGCAACAG---------------------
------------------------CAGCAGCAC---AACAAG---GCCTCCTGGCCAAAA
ATCAAA------------CGGGGCACAGGACTAAGGACAGGGCCTATGTTTGGCCCAAAG
GAAGCCATGGCAAACCTGAGCCCAGAG---------------------------------
------------------------------------------------------------
------------------------------------------------
>Platypus|ENSOANG00000005241|ENSOANT00000008329
------------------------------------------------------------
------------------------------------------------------------
------------------------------------------------------------
------------------------------------------------------------
------------------------------------------------------------
------------------------------------------------------------
------------------------------------------------------------
------------------------------------------------------------
------------------------------------------------------------
------------------------------------------------------------
------------------------------------------------------------
------------------------------------------------------------
------------------------------------------------------------
------------------------------------------------------------
------------------------------------------------------------
------------------------------------------------------------
------------------------------------------------------------
------------------------------------------------------------
------TTCACGGTGTGCCTGCGGCGAGAGGGCCAGACCGTGTACCAGCAAGTCCTCTCT
CTGGAGCGGCCCAATGTCCTGCAGGGGTGGAACTGGGGCTTCTGTGGCCACTTTGCCTTC
TATCATGCTCTCTACCCCCGGGCCTGGACAGTCTACCAGCTTCCAGGC------------
---------CAGGCTATTGTGCTTACCTGTCGCCAGATCGCACCCATCCTCCCTCATGAC
TACCAGGACAGCAGTTTGCCAGTTGGGGTGTTCGTGTGGGAAGTGCAGAATGTGGGGGAT
GAGGACGTGGATGTGTCTGTCGTGTTTTCACTCCGCAATGGGCTGGGAGGTCGGGACGAT
GCAGAGGGGAACCTCTGGAATGAGCCATTCTGCCTGGAGCAGAGCGGGACAACTGTGAAA
GGCGTCCTTCTGCATCATCCGAGCCCCCCCAACCCCTATACGCTTGCCATCGCTTCCCGG
GAGACGGTGGGCACCACAGTGACTCACATCACAGCCTTTGATCCTGAAGGCACTGGGCAG
CAGCTGTGGCAGGATCTGCTTCAGGATGGGCAGCTGGACTCCCCACCTGGATGCAGCGTT
CCCACCCGGAAAGGTGAAGGGACTGCAGCAGCTGTGTGCGCTGGGTGTCGGGTGCCCGGG
CAGGGGCAAGGTCGCCTGGAGTTCACCCTGGCCTGGGACATGCCCAAAATCGTATTTGGG
GCCAAGGGTCGGACTCACTACAGGAGATACACTCGCTACTTTGGCCGAGGGGGGACCGCA
GCCCCCACCCTGTGCCACCATGCGCTGACCCAGTACGGGCGGTGGGAGGACGCCATCGTG
GCCTGGCAGAGCCCCATCTTAGAGGACAGCAAACTGCCCCACTGGTACAAGTCGGCACTT
TTTAACGAGCTCTACTTCCTGGCTGATGGGGGCACTGTGTGGCTGGAGGTTCCACCCGAG
ACCCCGGAGGAGGAGTTGGGAGGGGGTGGGTTCCACCCGAGACCCCGGAGGAGGAGTTGG
GAGGGGGTGGGGTCCGTGTCCCCAGGCCAGGAGTACCGCATGTACAACACCTACGATGTC
CACTTCTATGCTTCCTTTGCCCTCATCATGCTCTGGCCCAAGTTGGAGATCAGTCTGCAG
TACGACATGGCTCTAGCAACTCTAAGGGAGGACCTGACGCGAAGGCGATACCTGATGAGT
GGAGAGGTGGCACCCGTGAAGAGGAGAAACGTGATTCCACATGACGTCGGTGACCCTGAC
GACGAACCGTGGGCCCGGGTCAATGCCTACCTGATTCACGACACGGCCGACTGGAAGGAC
CTCAACTTGAAGTTCGTGCTGCAAGTGTATCGGGACTATCACCTGACTGGGGACCGTGGC
TTCTTGGCTGACATGTGGCCCGTCTGTCAGGCCGTAATGGAATCAGAGCTGAAGTTCGAC
AAGGACCAGGATGGGCTTATTGAGAACGGGGGCTACGCCGACCAGACCTACGATGGCTGG
GTCACCACAGGGCCCAGCGCATACTGTGGAGGACTCTGGCTGGCAGCCGTAGCTGTGATG
GTCCGTATGGCTGCTCTGCAAGGGGCCGGAGCCGTCAGGGAGAAATTCTCGTCCATCCTG
AGTCGTGGACGTGAGGCCTTCGAGAGGCTCCTGTGGAATGGCCGCTACTATAACTACGAC
AGCAGCTCGCAGCCACACGCCCACAGCATCATGTCCGACCAGTGTGCCGGCCAGTGGTTC
CTGAGAGCTTGCGGACTGGGGGAAGGGGATACAGAGGTCTTCCCCACTCTCCACGTGCAC
CACGCCCTGCAGACCATATTTGAGCAGAACGTGTTGGGCTTCGCCGGAGGGTCCATGGGA
GCTGTGAACGGGATGCGACCAGACGGCATCCCCGACACCTCCAGCGTCCAGTCCGATGAG
GTCTGGGTGGGCGTCGTCTATGGCCTGGCGGCCACCATGATCCAGGAGGGCCTGGTCCAG
GAGGGTTTCCGGACGGCAGAGGGCTGCTATCGCACAGTGTGGGAAAGGCTGGGCCTGGCC
TTCCAGACCCCCGAGGCTTATTGCCGGACCCGCGTTTTCCGTTCTCTTGCCTACATGCGA
CCCCTCAGCATCTGGGCAATGCAGCTTGCCCTAGAGCAG---------------------
------------------------AGTCAG------------------------------
------------------------------------------------------------
------------------------------------------------------------
------------------------------------------------------------
------------------------------------------------
>Rabbit|ENSOCUG00000010248|ENSOCUT00000010254
------------------------------------------------------------
------------------------------------------------------------
------------------------------------------------------------
------------------------------------------------------------
------------------------------------------------------------
------------------------------------------------------------
------------------------------------------------------------
------------------------------------------------GTGGGCACCCAG
CATCCGAGGAACATGGGAACCGGAGTCCCGGCCTCGGAGCAGATCAGCTGTGCCAAAGGA
GAGGCTCGT------TGCCCTGAGGATACCGGAGGCACCGAGGCCGTGCACGTTCCAGAC
TGCGAGAGTCCTGAGGCCAGTCGATCCCCGAAT---------------GAGCCAGGCTCC
TGTGATCCAGAGGACTCTGGGCAGCTGATGGCCTCCTATGAGGGTACAGCCCGGGGCTAC
CGGGTACCTCCCTTTGGCTGGCGCATCTGCCTGGCTCATGAGTTTGCAGAGAAGAGGAAA
CCCTTTCAAGCTAACAACGTCTCCCTTAGCAACCTGGTAAAGCATCTGGGCATGGGTTTG
AGGTACTTGAAGTGGTGGTACCGGAAGACACAGGTGGAAAAGAAGACTCCTTTCATCGAC
ATGTTCAATTGCGTGCCCCTGAGACAGATCTACGGTTGTCCCTTGGGTGGCATTGGGGGC
GGCACGATCACCCGTGGCTGGAGAGGTCAGTTCTGTCGTTGGCAGCTTGATCCTGGAATG
TACCAGCACCGCACAGTCATGGCTGACCAA------------------------------
------TTCACAGTGTGCTTGCGTCGGGAAGGGAGGACGGTGTACCAGCAAGTCCTGTCC
CTGGAGCGCCCGAGTGTCCTGCGCAGCTGGAACTGGGGCCTGTGTGGGTACTTTGCTTTC
TACCATGCCCTCTATCCCCGAGCCTGGACTGTCTACCAGCTTCCCGGC------------
---------CAGAACGTCACCCTCACCTGCCGCCAGATCACACCCATCCTGCCCCACGAC
TACCAGGACAGCTGCCTGCCTGTAGGAGTCTTTGTGTGGGACGTGGAAAACGAGGGGGAC
GAAGCTCTGGATGTGTCCATCATGTTCTCCATGCGGAATGGACTAGGGGATGGAGACGAT
GCCTCAGGGGGTCTGTGGAATGAGCCCTTCTGTCTGGAGCGAGATGGGCAGACCGTCCAG
GGGCTGCTGCTACATCATCCAACTGTTCCGAATCCCTACACAATGGCTGTGGCTGCGCGC
CTCACGGCAGACACTACGGTCACCCACGTCACAGCCTTTGACCCTGACGGCACTGGGCAG
CAGGTGTGGCAGGATCTACTTCAGGATGGACAGCTGGACTCCCCTGCTGGACAAAGCACT
CCTTCCCAGAAAGGAGTGGGCATCGCTGGAGCTGTCTGTGTTTCCAGCAAGCTGCCACCC
CGAGGCCAGTGCCGCCTAGAGTTTTCACTGGCTTGGGACATGCCCAAGATCATGTTTGGA
GCTAAGGGCCAAGTCTACCACAGGCGGTACACAAGGTTCTTTGGCCCAGATGGTGATGCA
GCACCTGCCCTTAGCCACTATGCACTGTGCCGATATGCAGACTGGGAAGACAGGATCTCC
GCCTGGCAGAGCCCAGTACTGGATGACAGATCCTTGCCTGCCTGGTACAAATCTGCACTG
TTCAATGAACTATACTTTGTGGCCGATGGAGGCACAGTGTGGCTGGAAGTTCCTGAGGAC
TCCCTCCCGGAGGAGCTGGAAGGGGGCATGTGTCAGCTGCGCCCCATCCTACGTGACTAT
GGTCGATTTGGCTACCTTGAG---GGCCAGGAGTACCGCATGTACAACACATATGATGTC
CACTTTTACGCTTCCTTTGCCCTCATCATGCTCTGGCCCAAACTCGAGCTCAGTCTACAG
TATGACATGGCTCTGGCCACTCTGAAGGAGGACCTGACACGGCGACGGTACCTGATGAGT
GGGGTGATGGGACCTGTGAAAAGGAAGAATGTCATCCCCCATGATGTTGGGGACCCAGAT
GATGAGCCGTGGCTCCGGATCAATGCATACTTGATCCACGACACAGCTGACTGGAAGGAC
CTGAACCTGAAGTTTGTGTTGCAAGTGTACCGGGACTATTACCTGACGGGTGACCAAAGC
TTCCTGAAGGACATGTGGCCTGTGTGTCTAGCTGTGATGGAGTCAGAGATGAAGTTTGAC
AAGGACCACGATGGACTCATTGAGAATGGAGGCTATGCAGACCAGACCTACGATGGATGG
GTCACCACCGGCCCCAGTGCCTACTGTGGAGGGCTGTGGCTGGCAGCGGTGGCTGTGATG
GTCCAGGTGGCTGCTCTTTGTGGGGCCCAGGACGTGCAGAATAAGTTTGCTCACATCCTC
CGCCGGGGCCAAGAAGCCTATGAGAGACTGCTATGGAACGGTCGCTATTACAACTATGAC
AGCAGCTCTCAGCCTCAGTCTCGTAGTGTCATGTCTGACCAGTGTGCTGGACAGTGGTTC
CTGAGGGCCTGTGGCCTAGGAGAAGGAGACACTGAGGTGTTTCCCACTCCACACGTGGTC
CGCGCGCTCCAAACGATCTTCGAACTCAATGTCCAGGCCTTCGCAGGAGGGGGAATGGGG
GCCGTGAATGGGATGCAGCCCCATGGTGTGCCTGATAGATCCAGTGTGCAGTCTGATGAA
GTCTGGGTGGGTGTGGTCTACGGGCTAGCAGCCACCATGATCCAAGAGGGCCTGACTCGG
GAGGGCTTCCTGACAGCTGAAGGCTGCTACCGAACTGTGTGGGAGCGCCTGGGCCTGGCC
TTCCAGACCCCGGAGGCATACTGCCAGCAGCGCGTGTTCCGCTCGCTGGCCTACATGCGG
CCACTGAGCATCTGGGCCATGCAGCTGGCCCTGCAACAG---------------------
------------------------CAGCAGGAG---AAAAAG---GCCTCCAGGCAAATA
GTTGGA------------CAGGACAGAGGACTAAGCAAAGGAGCTAAATCTGGACCAAAG
GAA---------------TTGCCT------------------------------------
------------------------------------------------------------
------------------------------------------------
>Rat|ENSRNOG00000016364|ENSRNOT00000022002
------------------------------------------------------------
------------------------------------------------------------
------------------------------------------------------------
------------------------------------------------------------
------------------------------------------------------------
------------------------------------------------------------
------------------------------------------------------------
------------------------------------------------------------
------------ATGGTAACCTGCGTACCTGCCTCCGAGCAGATCGGCTGTGCGGAAAGA
GATTCACAAATTTATAGT---GAAGATACTGGAGGCACTGAGGCTGTGCGGGTTACAGAC
TGCCGGAGCCCGGAGGACAGTGGACCCCAGAAT---------------GAGCCAGGCTAC
TGCAATTCAGAGGACTCTGGGCAGCTGATGGCCTCCTACGAGGGTAAAGCTAGGGGCTAC
CAGGTGCCTCCTTTTGGCTGGCGGATTTGCTTGGCTCACGAGTTTGCAGAGAAGAGGAAA
CCTTTTCAGGCTAACAACGTCTCTCTCAGTAATTTGGTAAAGCATTTCGGTATGGGCTTG
AGGTACTTGAAGTGGTGGTACCGGAAGACGCAGGTGGAAAAGAAGACCCCTTTCATCGAC
ATGTTCAATTCTGTACCCCTGAGACAGATCTACGGTTGCCCCTTGGGTGGCATTGGAGGA
GGCACCATCACCCGGGGCTGGAGAGGCCAGTTCTGTCGTTGGCAGCTTAATCCTGGAATG
TACCAGCACCAGACAGTCATTGCAGACCAA------------------------------
------TTTATAGTATGCTTGCGTCGAGATGGGCGGACTGTGTATCAGCAAGTCCTGTCC
TTGGAGCTTCCGAGTGTCCTGCGCAGCTGGAACTGGGGCCTGTGTGGTTATTTTGCTTTC
TACCACGCCCTCTATCCCCGAGCCTGGACAGTCTATCAGCTTCCTGGC------------
---------CAGAATGTCACCCTCACCTGTCGCCAGATCACACCTATCTTGCCTCATGAT
TACCAGGACAGCAGCCTCCCCGTAGGAGTGTTTGTGTGGGATGTAGAGAATGAAGGAGAT
GAGACTCTGGATGTGTCCATCATGTTCTCCATGCGGAATGGACTAGGAGGTGAAGATGAT
GCTGCCGGAGGTTTGTGGAACGAGCCCTTCCGTCTGGAACAGGATGGGACGACTGTACAG
GGGCTACTCCTGCATCATCCAACCCCTCCGAACCCCTACACCATGGCTGTGGCTGCGCGA
CACACGGCAGATACCACAGTAACCTACACCACAGCCTTTGACCCCGACAGCACTGGGCAG
CAGGTGTGGCAGGACCTACTTCAAGATGGACAGCTGGACTCCCCTGCTGGCCAGAGCACC
CCGACACAGAGAGGAGAGGGTGTCGCTGGGGCTGTATGTGCCTCCAGCAAGCTGCTGCCA
CGAGGCCGGTGCTGCTTGGAGTTCTCACTGGCTTGGGATATGCCTAGGATCATGTTTGGA
GCCAAAGGCCAAGTCCACTACAGGCGGTATACACGGTTCTTTGGTTCAGATGGTGATGTG
GCGCCTGCCCTGAGCCACTATGCCCTGTGCCAGTATGCAGGTTGGGAGAACAGCATCTCA
GCGTGGCAGAACCCAGTACTGGACGACAGATCCTTGCCTGCCTGGTACAAATCTGCACTG
TTCAATGAACTATACTTCCTGGCTGATGGAGGCACGGTGTGGCTGGAAGTTCCTGAAGAC
TCCCTACCAGAGGAGCTGGGAGGGAGTATGTACCAGCTGCGCCCTATTCTGCAGGACTAT
GGGCGATTTGGCTATCTCGAA---GGCCAGGAGTACCGCATGTACAACACATACGATGTC
CACTTCTACGCTTCTTTTGCTCTCGTCATGCTGTGGCCCAAACTTGAGCTCAGTCTTCAG
TATGATATGGCTCTGGCAACTTTCAAGGAGGACCTGACACGGCGACGGTACCTGATGAGT
GGAGTAGTGGCGCCTGTGAAAAGGAGGAACGTTATCCCTCATGATATTGGGGATCCAGAT
GATGAGCCATGGCTCCGGGTCAACGCATATTTGATCCATGATACTGCTGACTGGAAGGAC
CTGAACCTGAAGTTTGTGTTGCAAGTTTATCGGGACTATTACCTGACAGGCGATCAAGGC
TTCCTGAAGGACATGTGGCCTGTGTGTCTGGCTGTGATGGAGTCCGAAATGAAGTTTGAT
AAGGACCAAGATGGACTCATTGAGAATGGAGGCTATGCAGACCAGACCTACGATGGATGG
GTCACCACAGGCCCCAGTGCTTACTGCGGAGGGCTGTGGCTGGCAGCTGTGGCTGTGATG
GTCCAGATGGCCGTTCTGTGTGGGGCCCAGGATGTCCAGGATAAGTTTTCTTCCATTCTC
TGCCGAGGCCGGGAAGCTTATGAGAGATTGCTCTGGAACGGACGCTATTACAACTACGAC
AGCAGCTCCCAGCCACAGTCCCGCAGCGTCATGTCTGACCAGTGTGCTGGGCAGTGGTTC
CTGAGGGCCTGCGGCCTGGGAGAAGGAGACACTGAAGTATTCCCTACCCTGCATGTTGTC
CGTGCTCTCAAAACCATCTTTGAGCTCAATGTCCAAGCCTTCGCAGGAGGAGCCATGGGG
GCTGTGAATGGGATGCAGCCTCATGGTGTCCCTGATAGGTCCAGTGTGCAGTCTGATGAA
GTTTGGGTGGGCGTGGTCTATGGGCTGGCAGCCACCATGATCCAAGAGGGCCTGACTTGG
GAAGGTTTCCGGACAGCTGAAGGCTGTTACCGCACTGTATGGGAACGCCTGGGCCTGGCT
TTCCAGACCCCAGAGGCATACTGCCAGCAGCGAGTGTTCCGCTCCCTGGCCTACATGCGG
CCCCTGAGCATCTGGGCCATGCAGCTGGCCCTTCAACAG---------------------
------------------------CAGCAGCAT---AAAAAGAACAGCAGCCGGCCAGCA
GTCACA------------CAAGGCACA------GCACCCCAGCCTGAATGCGGACCAAAG
AGA---------------TCACTG------------------------------------
------------------------------------------------------------
------------------------------------------------
>Macaque|ENSMMUG00000016331|ENSMMUT00000022936
------------------------------------------------------------
------------------------------------------------------------
------------------------------------------------------------
------------------------------------------------------------
------------------------------------------------------------
------------------------------------------------------------
------------------------------------------------------------
------------------------------------------------ATGGGGACCCAG
GATCCAGGAAACATGGGAACTGGCGTCCCAGCCTCGGAGCAGATAAGCTGTGTCAAAGAG
GATCCACAGGTTTATTGCCCTGAAGAGACTGTAGGCACCAAGGATGTGCAGGTTACAGAC
TGCAAGAGTCCCGAAGACAACCGACCCCAAAAA---------------GAGACGGGCTGC
TGCAATCCGGAGGACTCTGGGCAGCTGATGGCTTCCTATGAGGGTAAAGCTATGGGCTAC
CAGGTGCCTCCCTTTGGCTGGCGCATCTGTCTGGCTCATGAGTTTACAGAGAAGAGGAAA
CCCTTTCAAGCTAACAATGTCTCCCTAAGGAACATGATAAAGCATATAGGCATGGGCTTG
AGGTACCTGCAGTGGTGGTACCGGAAGACCCAGGTGGAAAAGAAGACACCTTTCATCGAC
ATGATCAATTCTGTACCCCTAAGACAGATTTATGGTTGTCCCTTGGGTGGCATCGGGGGA
GGCACTATTACCCGTGGCTGGAGAGGCCAGTTCTGTCGTTGGCAGCTTAACCCTGGAATG
TATCAGCACCAGACAGTCATCGCTGACCAA------------------------------
------TTCACAGTGTGCCTACGCCGGGAAGGGCAGACTGTGTACCAGCAAGTCCTGTCC
CTGGAGCGCCCAAGTGTCCTCCGCAGCTGGAACTGGGGCCTGTGTGGGTACTTTGCTTTC
TACCACGCCCTCTATCCCCGAGCCTGGACTGTCTATCAGCTTCCTGGC------------
---------CAGGATGTCACCCTCACCTGCCGTCAGATCACACCCATCTTGCCCCATGAC
TACCAGGACAGCAGCCTGCCTGTAGGAGTCTTTGTGTGGGATGTGGAAAATGAAGGGGAC
GAAGCTCTAGATGTGTCCATCATGTTCTCCATGCGGAATGGACTGGGGGGTGGAGACGAT
GCCCCAGGGGGTTTGTGGAATGAGCCCTTCTGTCTGGAGCATGGCGGGGAAACTGTCCAG
GGGCTGCTGCTGCATCATCCAACCCTTCCAAACCCCTACACAATGGCTGTGGCTGCACGA
GTCACGGCAGATACCACGGTAACCCACATCACAGCCTTTGACCCTGACAGCACGGGGCAG
CAGGTGTGGCAGGATCTACTTCAGGATGGACAGCTGGACTCTCCCGCTGGCCAAAGCACC
CCTACGCAGAAAGGAGTAGGCATTGCTGGAGCTGTGTGTGTTTCCAGCAAGTTGCGACCT
CGAGGCCAGTGCCGCCTGGAGTTTTCACTGGCCTGGGACATGCCCAGGATCCTGTTTGGA
GCTAAAGGCCAAGTCCACTACAGGCGGTATACAAGGTTCTTTGGCCAGGATGGAGATGCA
GCACCTGCCCTCAGCCACTATGCACTGTGCCGATACGCAGAGTGGGAAGAGAGGATCTCA
GCTTGGCAGAGCCCGGTATTGGATGACAGATCACTGCCTGCCTGGTACAAATCTGCACTG
TTCAATGAACTATACTTCCTGGCTGATGGAGGCACAGTATGGCTGGAAGTTCGTGAGGAC
TCCCTACCAGAGGAGCTGGGCAGAAACATGTGTCACCTCTGCCCCACCCTACGGGACTAC
GGTCGATTTGGCTACCTTGAG---GGCCAGGAGTACCGCATGTACAACACATATGATGTC
CACTTTTATGCCTCCTTTGCCCTCATCATGCTATGGCCCAAACTTGAGCTCAGCCTACAG
TATGACATGGCTCTGGCCACTCTCAGGGAGGACCTGACACGGCGACAGTACTTGATGAGT
GGGGTGATGGCACCTGTGAAAAGGAGGAACGTCATCCCCCATGATATTGGGGACCCAGAT
GATGAACCATGGCTCCGGGTCAATGCATATTTGATCCACGATACTGCTGACTGGAAGGAC
CTGAACCTGAAGTTTGTGCTGCAGGTTTATCGGGACTATTACCTGACGGGTGATCAAAAC
TTCCTGAAGGACATGTGGCCTGTGTGTCTAGCTGTGATGGAGTCTGAAATGAAGTTTGAC
AAGGATCATGATGGACTCATTGAAAATGGAGGCTACGCAGACCAGACCTATGATGGATGG
GTGACCACAGGCCCCAGTGCTTACTGTGGAGGGCTGTGGCTGGCAGCTGTGGCTGTGATG
GTCCAGATGGCTGCTCTGTGTGGGGCACAGGACATTCAGGATAAGTTTTCTTCCATCCTC
CACCGGGGCCAAGAAGCCTATGAGAGACTGCTGTGGAATGGCCGCTATTACAACTATGAC
AGCAGCTCTCAGCCTCAGTCTCGTAGTGTTATGTCTGACCAGTGTGCTGGACAGTGGTTC
CTGAAGGCCTGTGGCCTAGGAGAAGGAGAGACTGAGGTGTTTCCTACCCCACATGTGGTC
CGTGCTCTCCAAACTATCTTTGAGCTGAACGTCCAGGCCTTTGCAGGAGGGGCCATGGGG
GCTGTGAATGGGATGCAGCCCCATGGTGTCCCTGATAAATCCAGTGTGCAGTCTGATGAA
GTCTGGGTGGGTGTGGTCTACGGATTGGCAGCTACCATGATCCAAGAG------------
------------------------------------------------------------
------------------------------------------------------------
------------------------------------------------------------
------------------------------------------------------------
------------------------------------------------------------
---------------CTCCTGCCTTCAGACTGCCTGTGGGTCACAGTTACCTCCTCTACT
TCCTTCCCACTCCTTGAAGGCAAAGACTATACTGCCTCCATCTATCCAGTGGAAATGGCT
ATTCAGAGGGTGCAAGTT------------------------------
>Marmoset|ENSCJAG00000009895|ENSCJAT00000019240
------------------------------------------------------------
------------------------------------------------------------
------------------------------------------------------------
------------------------------------------------------------
------------------------------------------------------------
------------------------------------------------------------
------------------------------------------------------------
------------------------------------------------------------
------------------------------------------------------------
---------------TGCCCGGCT------------------------------------
------------------------CCACAGAAATCCCAGCTCATAAAAGAGACGCGCTGC
TGCAATCCGGAGGACTCTGGACAGCTGATGGCTTCCTATGAGGGTAAAGCTATGGGCTAC
CAGGTGCCTCCCTTTGGCTGGCGCATCTGCCTGGCTCATGAGTTTACAGAAAAGAGGAAA
CCCTTTCAAGCTAATAACGTCTCCCTAAGCAACATGATAAAGCATATAGGCATGGGCTTG
AGGTACCTGCAGTGGTGGTACCGGAAGACCCAGGTGGAAAAGAAGACACCTTTCATCGAC
ATGATCAATTCTGTACCCCTAAGACAAATATATGGTTGTCCCTTGGGTGGCATCGGGGGA
GGCACTATTACCCGAGGCTGGAGAGGCCAGTTCTGTCGTTGGCAGCTTAACCCTGGAATG
TATCGGCACCAGACAGTCATCGCTGACCAA------------------------------
------TTCACAGTGTGCCTGCGTCGGGAAGGGCAGACTGTGTACCAACAAGTCCTGTCC
CTGGAGCGCCCAAGTGTCCTGCGCAGCTGGAACTGGGGCCTGTGTGGGTACTTTGCTTTC
TACCACGCCCTCTATCCCCGAGCCTGGACTGTCTATCAGCTTCCTGGC------------
---------CAGAATGTCACCCTCACCTGTCGTCAGATCACACCCATCTTGCCCCATGAC
TACCAGGACAGCAGCCTGCCTGTAGGAGTCTTTGTGTGGGATGTGGAAAATGAAGGGGAC
GAAGATCTAGATGTGTCCATCATGTTTTCCATGCGGAATGGACTGGGGGGTGGAGACGAT
GCCCCAGGGGGTTTGTGGAATGAGCCCTTCCATCTGGAGCGTGATGGGAAAACTGTCCAG
GGGCTGCTGTTGCATCATCCAACCCTTCCAAACCCCTACACAATGGCTGTGGCTGCACGA
GTCACGGCAGATACCACGGTAACCCACATCACAGCCTTTGACCCTGACGGCACGGGGCAG
CAGGTGTGGCAGGATCTACTTCAGGATGGACAGCTGGATTCTCCCGCTGGCCAAAGCACC
CCCACGCAGAAAGGAGTAGGTGTTGCTGGAGCTGTGTGTGTTTCCAGCAAGTTGCGACCT
CGAGGCCAGTGCCGCCTGGAGTTTTCACTGGCTTGGGACATGCCCAGGATCATGTTTGGA
GCTAAAGGCCAAGTCCACTACAGGCGGTATACAAGGTTCTTTGGCCAGGATGGAGATGCA
GCACCTGCCCTCAGCCACTATGCACTGTGCCAATACACAGAGTGGGAAGAGAGGATCTCA
GCTTGGCAGAACCCAGTACTGGATGACAGATTGTTGCCTGCCTGGTACAAATCTGCACTG
TTTAATGAACTGTATTTCCTGGCCGATGGAGGCACAGTATGGCTGGAAGTTCGTGAGGAC
TCCCTACCACAGGAGCTGGATGGGAACATGTGTCACCTCCGCCCCACTCTACGGGATTAC
GGTCGATTTGGCTACCTTGAG---GGCCAGGAGTACCGCATGTACAACACATATGATGTT
CATTTTTATGCTTCCTTTGCCCTCATCATGCTCTGGCCCAAACTTGAGCTCAGCCTACAG
TATGACATGGCTCTGGCCACTCTCAGGGAGGACCTGACACGGCGACGGTATCTGATGAGT
GGGGTGATGGCACCTGTGAAAAGGAGGAACGTCATCCCCCATGATATTGGGGACCCAGAT
GATGAACCATGGCTCCGGGTCAATGCATATTTGATCCATGATACTGCTGACTGGAAGGAC
CTGAACCTGAAGTTTGTGCTGCAGGTTTATCGGGACTATTACCTGACGGGTGATCAAAAC
TTCCTGAAGGACATGTGGCCTGTGTGTCTAGCTGTGATGGAATCTGAAATGAAGTTTGAC
AAGGACCATGATGGACTCATTGAAAATGGAGGCTATGCAGACCAGACCTATGATGGATGG
GTGACCACTGGCCCCAGTGCTTACTGTGGAGGGCTGTGGCTGGCAGCTGTGGCTGTGATG
GTCCAGATGGCTGCTGTGTGTGGGGCACAGGACATCCAGGATAAGTTTTCTTCCATCCTC
AGCCGGGGCCAAGAAGCCTATGAGAGATTGCTGTGGAATGGCCGCTATTACAACTATGAC
AGCAGCTCTCAGCCTCAGTCTCGTAGTGTTATGTCTGACCAGTGTGCTGGACAGTGGTTC
CTGAAGGCCTGTGGCCTAGGAGAAGGAGACACTGAGGTGTTTCCTACCCCACATGTGGTC
CGTGCTCTCCAAACTATCTTTGAGCTGAATGTCCAGGCCTTTGCAGGAGGGGCCATGGGG
GCTGTGAATGGGATGCAGCCCCATGGTGTCCCTGATAAATCCAGTGTGCAGTCTGATGAA
GTCTGGGTGGGTGTGGTCTATGGGCTAGCAGCTACCATGATCCAAGAGGGCCTGACTTGG
GAGGGCTTCCAGACAGCTGAAGGCTGCTACCGTACCGTGTGGGAGCGCCTGGGTCTGGCC
TTCCAGACACCAGAGGCATACTGCCAGCAGCGAGTGTTCCGCTCACTGGCCTACATGCGG
CCACTGAGCATCTGGGCCATGCAGCTAGCCCTGCAACAG---------------------
------------------------CAGCAGCAC---AAAAAG---GCCTCCAGGCCAAAA
GTCAAA------------CAGGACACAGGACTAAGGACAGGGCCTATGTTTGGACCAAAG
GAGGCCATGCAAACC---------------------------------------------
------------------------------------------------------------
------------------------------------------------
>Microbat|ENSMLUG00000011598|ENSMLUT00000011610
------------------------------------------------------------
------------------------------------------------------------
------------------------------------------------------------
------------------------------------------------------------
------------------------------------------------------------
------------------------------------------------------------
------------------------------------------------------------
------------------------------------------------GTGGGGACCCAG
GATCCAGGGAGCATGGGGACCGGAGTCCCCGCCTCGGAGCAGACCAGCTGTGCCAAAGGG
GACCCACAGGTTTACTGCGCTAAAGACACTGGAGACTCTGAGGCTGTGCAGGTCACTGAC
GGCGAGAGCCCTGAGGACAGCCGATCCCGAGAT---------------GAGCGGGGCTGC
AGCAATCAGGAGGACCCTGGGCAGCTGATGGCCTCCTACGAGGGCAGAGCCAAGGGCTAC
CAGGTGCCTCCCTTTGGCTGGCGCATCTGCTTGGCTCATGAGTTTGCCGAGAAGAGGAAA
CCCTTTAATGCCAATGACATCTCCCTCAGCAACCTGATAAAGCACCTGGGCATGGGCTTG
AGGTACTTGCAGTGGTGGTACCAGAAGACTCAGGTGGAGAAGAAGAAACCTTTCATCGAC
CTCATCAACTCTGTACCCCTGAGACAGATCTATGGTTGTCCCTTGGGTGGCATCGGAGGA
GGCACTATAACCCGAGGCTGGAGAGGCCAGTTCTGTCGTTGGCAGCTTAATCCTGGAATG
TACCAGCACCGGACAGTCATTGCTGACCAAAAATGTAGTGTGCTCAAG------------
------TTCACAGTGTGCTTGCGTCGGGAAGGGCAGACTGTGTACCAGCAAGTCCTGTCC
GTGGAGCGCCCAAGTGTCTTGCGCAGCTGGAACTGGGGCCTGTGTGGGTTCTTTGCATTC
TACCATGCCCTCTATCCCCGAGCCTGGACTGTTTATCAGCTTCCTGGC------------
---------CAGAATGTCACCCTCACCTGCCGCCAGATCACACCCATCTTGCCCCATGAC
TACCAGGACAGCAGTCTGCCTGTAGGAGTCTTTGTGTGGGATGTGGAAAATGAAGGTGAT
GAAGCCCTGGATGTGTCCATCATGTTCTCCATGCGGAATGGACTGGGAGGTGGGGACGAT
GCTTCAGGGGGTTTGTGGAATGAACCCTTCTGTCTGGAGCGTAATGGGGAGACCATACGG
GGGCTGCTGCTGCATCATCCAACCCTTCCAAATCCCTACACGATGGCTGTGGCTGCACGA
CTCACGGCAGACACGACGGTAACCCACATCACAGCTTTTGACCCTGACGGCACTGGGCAG
CAGGTGTGGCAGGATCTACTTCAGGATGGACAGCTGGACTCCCCCGCTGGTCGAAGCACC
CTCTCGCAGAAAGGGGTAGGCATCGCTGGGGCTGTGTGTGTTACGAGTAAGCTGCCACCT
CGAGGCCGGTGCCGCCTGGAGTTCTCACTGGCCTGGGACATGCCCAGAATCATGTTTGGA
GCTCAGGGCCAGGTCTACTACAGGCGATACACAAGGTTCTTTGGCTCAGATGGTGATGCA
GCACCTGCCCTTAGTCACTATGCACTGTGCCAATACGCAGACTGGGAAGAGAGGATCTCA
GCTTGGCAGAGCCCAGTATTGGATGACAGGTCCCTGCCTGCCTGGTACAAATCTGCGCTC
TTCAATGAACTCTACTTCCTGGCTGATGGAGGCACAGTATGGCTGGAAGTTCCTGAGGAC
TCCCTACCAGAGGAGCTGGGAGGGAACATGTGTCAGCTCCGCCCCCTCCTCACGGAGTAT
GGTCGATTTGGCTACCTTGAA---GGCCAGGAATATCGCATGTACAACACATATGATGTC
CACTTCTACGCTTCCTTCGCCCTCATCATGCTATGGCCCAAACTCGAGCTCAGCCTGCAG
TATGACATGGCTCTGGCCACACTTGGGGAAGACCTGACATGGCGACGGTACCTGATGAGT
GGGGTAATGGCACCTGTGAAAAGGAGGAATGTCATCCCCCATGATATTGGGGACCCAGAT
GACGAGCCATGGCTCCGGGTCAATGCGTATGTGATCCATGATACTGCTGACTGGAAAGAC
CTGAATTTGAAGTTTGTGCTGCAGGTTTATCGGGACTATTACCTGACAGGGGACCAGGGC
TTCCTGAGGGACATGTGGCCTGTGTGTCTGGCCGTGATGGAGTCTGAAATGAAGTTTGAC
AAGGACCAAGATGGACTCATTGAAAATGGAGGCTATGCAGACCAGACCTATGACGCTTGG
GTCACCACAGGCCCCAGTGCTTATTGTGGAGGACTGTGGCTGGCAGCTGTGGCTATGATG
GTCCAGATGGCTGCTCTGTGTGGGACACAGGACATTCGAGATAAGTTTTCTTCCATCCTT
AGCCGGGGCCAGCAAGCCTATGAGAGACTGCTATGGAATGGCCGCTATTACAACTATGAT
TGCAGCTCTCGGCCTCAGTCCTGTAGCATCATGTCTGACCAGTGTGCTGGCCAGTGGTTC
CTGAGGGCTAGTGGCCTAGGAGAAGGAGAAACTGAGGTATTTCCTACCCAACACGTGGTT
CGTGCTCTCCAAACTATCTTTGAATTCAATGTCCAGGCCTTTGCAGGAGGGACCATGGGG
GCTGTGAATGGGATGCAGCCCCAGGGTGTCCCTGATAGATCCAGTGTCCAGTCTGATGAA
GTCTGGGTGGGCGTGGTCTATGGGCTGGCAGCCACCATGATCCAGGAGGGCCTGACTTGC
GAGGGCTTCCAGACAGCTGAAGGCTGCTACCGTACTGTGTGGGAGCGCCTGGGCCTGGGC
TTCCAGACCCCGGAGGCATACTGCCAAAAGCGAGTGTTCCGCTCTCTGGCCTACATGCGG
CCACTGAGCATCTGGGCCATGCAGCTGGCCCTGCAGCAG---------------------
------------------------CAGCATAAA---AAG---------------------
---GCTGAGCCAAACATCCAGGGCACAGGACTAAGCACAGGGTCTAAACTCGGACCAAAG
GAAGTCATGGCAAACCCGAGTCCA------------------------------------
------------------------------------------------------------
------------------------------------GAG---------
>Human|ENSG00000070610|ENST00000545786
------------------------------------------------------------
------------------------------------------------------------
------------------------------------------------------------
------------------------------------------------------------
------------------------------------------------------------
------------------------------------------------------------
------------------------------------------------------------
------------------------------------------------ATGGGGACCCAG
GATCCAGGGAACATGGGAACCGGCGTCCCAGCCTCGGAGCAGATAAGCTGTGCCAAAGAG
GATCCACAAGTTTATTGCCCTGAAGAGACTGGCGGCACCAAGGATGTGCAGGTTACAGAC
TGTAAGAGTCCCGAAGACAGCCGACCCCCAAAA---------------GAGACGGACTGC
TGCAATCCGGAGGACTCTGGGCAGCTGATGGTTTCCTATGAGGGTAAAGCTATGGGCTAC
CAGGTGCCTCCCTTTGGCTGGCGCATCTGTCTGGCTCATGAGTTTACAGAGAAGAGGAAA
CCCTTTCAAGCTAACAACGTCTCCCTAAGCAACATGATAAAGCATATAGGCATGGGCTTG
AGGTACCTGCAGTGGTGGTACCGGAAGACCCATGTGGAAAAGAAGACACCTTTCATCGAC
ATGATCAATTCTGTACCCCTAAGACAGATTTATGGTTGTCCCTTGGGTGGCATCGGGGGA
GGCACTATTACCCGTGGCTGGAGAGGCCAGTTCTGTCGTTGGCAGCTTAACCCTGGAATG
TATCAGCACCGGACAGTCATCGCTGACCAA------------------CCTATCTGCCCT
CTTAAGTTCACAGTGTGCCTGCGTCGGGAAGGGCAGACTGTGTACCAGCAAGTCCTGTCC
CTGGAGCGCCCAAGTGTCCTCCGCAGCTGGAACTGGGGCCTGTGTGGGTACTTTGCTTTC
TACCATGCCCTCTATCCCCGAGCCTGGACTGTCTATCAGCTTCCTGGC------------
---------CAGAATGTCACCCTCACCTGCCGTCAGATCACACCCATCTTGCCCCATGAC
TACCAGGACAGCAGCCTGCCTGTAGGAGTCTTTGTGTGGGATGTGGAAAATGAAGGGGAC
GAAGCTCTAGATGTGTCCATCATGTTCTCCATGCGGAATGGACTGGGTGGTGGAGACGAT
GCCCCAGGGGGTTTGTGGAATGAGCCCTTCTGTCTGGAGCGTAGCGGGGAAACTGTCCGG
GGGCTGCTCCTGCATCATCCAACCCTTCCAAACCCCTACACGATGGCTGTGGCTGCACGA
GTCACGGCAGCTACCACGGTAACCCACATCACAGCCTTTGACCCTGACAGCACGGGGCAG
CAGGTGTGGCAGGATCTACTTCAGGATGGACAGCTGGACTCTCCCACTGGCCAAAGCACC
CCTACGCAGAAAGGAGTAGGCATTGCTGGAGCTGTGTGTGTTTCCAGCAAGTTGCGACCT
CGAGGCCAGTGCCGCCTGGAGTTTTCACTGGCTTGGGACATGCCCAGGATCATGTTTGGA
GCTAAAGGCCAAGTCCACTACAGGCGGTATACAAGGTTCTTTGGCCAGGATGGAGATGCA
GCACCTGCCCTCAGCCACTATGCACTGTGCCGATACGCAGAGTGGGAAGAGAGGATCTCA
GCTTGGCAGAGCCCGGTATTGGATGACAGATCACTGCCTGCCTGGTACAAATCTGCGCTG
TTCAATGAACTATACTTCCTGGCTGATGGAGGCACAGTGTGGCTGGAAGTTCTTGAGGAC
TCCCTACCAGAGGAGCTGGGCAGAAACATGTGTCACCTCCGCCCCACCCTACGGGACTAC
GGTCGATTTGGCTACCTTGAG---GGCCAGGAGTACCGCATGTACAACACATATGATGTC
CACTTTTATGCTTCCTTTGCCCTCATCATGCTCTGGCCCAAACTTGAGCTCAGCCTACAG
TATGACATGGCTCTGGCCACTCTCAGGGAGGACCTGACACGGCGACGGTACCTGATGAGT
GGGGTGATGGCACCTGTGAAAAGGAGGAACGTCATCCCCCATGATATTGGGGACCCAGAT
GATGAACCATGGCTCCGCGTCAATGCATATTTAATCCATGATACTGCTGATTGGAAGGAC
CTGAACCTGAAGTTTGTGCTGCAGGTTTATCGGGACTATTACCTCACGGGTGATCAAAAC
TTCCTGAAGGACATGTGGCCTGTGTGTCTAGCTGTGATGGAATCTGAAATGAAGTTTGAC
AAGGACCATGATGGACTCATTGAAAATGGAGGCTATGCAGACCAGACCTATGATGGATGG
GTGACCACAGGCCCCAGTGCTTACTGTGGAGGGCTGTGGCTGGCAGCTGTGGCTGTGATG
GTCCAGATGGCTGCTCTGTGTGGGGCACAGGACATCCAGGATAAGTTTTCTTCTATCCTC
AGCCGGGGCCAAGAAGCCTATGAGAGACTGCTGTGGAATGGCCGCTATTACAACTATGAC
AGCAGCTCTCGGCCTCAGTCTCGTAGTGTTATGTCTGACCAGTGTGCTGGACAGTGGTTC
CTGAAGGCCTGTGGCCTAGGAGAAGGAGACACTGAGGTGTTTCCTACCCAACATGTGGTC
CGTGCTCTCCAAACTATCTTTGAGCTGAACGTCCAGGCCTTTGCAGGAGGGGCCATGGGG
GCTGTGAATGGGATGCAGCCCCATGGTGTCCCTGATAAATCCAGTGTGCAGTCTGATGAA
GTCTGGGTGGGTGTGGTCTACGGGCTGGCAGCTACCATGATCCAAGAGGGCCTGACTTGG
GAGGGCTTCCAGACAGCTGAAGGCTGCTACCGTACCGTGTGGGAGCGCCTGGGTCTGGCC
TTCCAGACCCCAGAGGCATACTGCCAGCAGCGAGTGTTCCGCTCACTGGCCTACATGCGG
CCACTGAGCATATGGGCCATGCAGCTAGCCCTGCAACAG---------------------
------------------------CAGCAGCAC---AAAAAG---GCCTCCTGGCCAAAA
GTCAAA------------CAGGGCACAGGACTAAGGACAGGGCCTATGTTTGGACCAAAG
GAAGCCATGGCAAACCTGAGCCCAGAG---------------------------------
------------------------------------------------------------
------------------------------------------------
>Chimp|ENSPTRG00000020919|ENSPTRT00000038705
------------------------------------------------------------
------------------------------------------------------------
------------------------------------------------------------
------------------------------------------------------------
------------------------------------------------------------
------------------------------------------------------------
------------------------------------------------------------
------------------------------------------------ATGGGGACCCAG
GATCCAGGGAACATGGGAACCGGCGTCCCAGCCTCGGAGCAGATAAGCTGTGCCAAAGAG
GATCCACAAGTTTATTGCCCTGAAGAGACTGGCGGCACCAAGGATGTGCAGGTTACAGAC
TGTAAGAGTCCCGAAGACAGCCGACCCCAAAAA---------------GAGACGGACTGC
TGCAATCCGGAGGACTCTGGGCAGCTGATGGTTTCCTATGAGGGTAAAGCTATGGGCTAC
CAGGTGCCTCCCTTTGGCTGGCGCATCTGTCTGGCTCATGAGTTTACAGAGAAGAGGAAA
CCCTTTCAAGCTAACAACGTCTCCCTAAGCAACATGATAAAGCATATAGGCATGGGCTTG
AGGTACCTGCAGTGGTGGTACCGGAAAACCCAGGTGGAAAAGAAGACACCTTTCATCGAC
ATGATCAATTCTGTACCCCTAAGACAGATTTATGGTTGTCCCTTGGGTGGCATCGGGGGA
GGCACTATTACCCGTGGCTGGAGAGGCCAGTTCTGTCGTTGGCAGCTTAACCCTGGAATG
TATCAGCACCGGACAGTCATCGCTGACCAA------------------------------
------TTCACAGTGTGCCTGCGTCGGGAAGGGCAGACTGTGTACCAGCAAGTCCTGTCC
CTGGAGCGCCCAAGTGTCCTCCGCAGCTGGAACTGGGGCCTGTGTGGGTACTTTGCTTTC
TACCATGCCCTCTATCCCCGAGCCTGGACTGTCTATCAGCTTCCTGGC------------
---------CAGAATGTCACCCTCACCTGCCGTCAGATCACACCCATCTTGCCCCATGAC
TACCAGGACAGCAGCCTGCCTGTAGGAGTCTTTGTGTGGGATGTGGAAAATGAAGGGGAC
GAAGCTCTAGATGTGTCCATCATGTTCTCCATGCGGAATGGACTGGGTGGTGGAGACGAT
GCCCCAGGGGGTTTGTGGAATGAGCCCTTCTGTCTGGAGCGTAGCGGGGAAACTGTCCGG
GGGCTGCTCCTGCATCATCCAACCCTTCCAAACCCCTACACGATGGCTGTGGCTGCACGA
GTCACGGCAGCTACCACGGTAACCCACATCACAGCCTTTGACCCTGACAGCACGGGGCAG
CAGGTGTGGCAGGATCTACTTCAGGATGGACAGCTGGACTCTCCCACTGGCCAAAGCACC
CCTACGCATAAAGGAGTAGGCATTGCTGGAGCTGTGTGTGTTTCCAGCAAGTTGCGACCT
CGAGGCCAGTGCCGCCTGGAGTTTTCACTGGCTTGGGACATGCCCAGGATCATGTTTGGA
GCTAAAGGCCAAGTCCACTACAGGCGGTATACAAGGTTCTTTGGCCAGGATGGAGATGCA
GCACCTGCCCTCAGCCACTATGCACTGTGCCGATACACAGAGTGGGAAGAGAGGATCTCA
GCTTGGCAGAGCCCGGTATTGGATGACAGATCACTGCCTGCCTGGTACAAATCTGCGCTG
TTCAATGAACTATACTTCCTGGCTGATGGAGGCACAGTGTGGCTGGAAGTTCTTGAGGAC
TCCCTACCAGAGGAGCTGGGCAGAAACATGTGTCACCTCCGCCCCACCCTACGGGACTAC
GGTCGATTTGGCTACCTTGAG---GGCCAGGAGTACCGCATGTACAACACATATGATGTC
CACTTTTATGCTTCCTTTGCCCTCATCATGCTCTGGCCCAAACTTGAGCTCAGCCTACAG
TATGACATGGCTCTGGCCACTCTCAGGGAGGACCTGACACGGCGACGGTACCTGATGAGT
GGGGTGATGGCACCTGTGAAAAGGAGGAATGTCATCCCCCATGATATTGGGGACCCAGAT
GATGAACCATGGCTCCGCGTCAATGCATATTTAATCCACGATACTGCTGATTGGAAGGAC
CTGAACCTGAAGTTTGTGCTGCAGGTTTATCGGGACTATTACCTCACGGGTGATCAAAAC
TTCCTGAAGGACATGTGGCCTGTGTGTCTAGCTGTGATGGAATCTGAAATGAAGTTTGAC
AAGGACCATGATGGACTCATTGAAAATGGAGGCTATGCAGACCAGACCTATGATGGATGG
GTGACCACAGGCCCCAGTGCTTACTGTGGAGGGCTGTGGCTGGCAGCTGTGGCTGTGATG
GTCCAGATGGCTGCTCTGTGTGGGGCACAGGACATCCAGGATAAGTTTTCTTCCATCCTC
AGCCGGGGCCAAGAAGCCTATGAGAGACTGCTGTGGAATGGCCGCTATTACAACTATGAC
AGCAGCTCTCGGCCTCAGTCTCGTAGTGTTATGTCTGACCAGTGTGCTGGACAGTGGTTC
CTGAAGGCCTGTGGCCTAGGAGAAGGAGACACTGAGGTGTTTCCTACCCAACATGTGGTC
CGTGCTCTCCAAACTATCTTTGAGCTGAACGTCCAGGCCTTTGCAGGAGGGGCCATGGGG
GCTGTGAATGGGATGCAGCCCCATGGTGTCCCTGATAAATCCAGTGTGCAGTCTGATGAA
GTCTGGGTGGGTGTGGTCTACGGGCTGGCAGCTACCATGATCCAAGAGGGCCTGACTTGG
GAGGGCTTCCAGACAGCTGAAGGCTGCTACCGTACCGTGTGGGAGCGCCTGGGTCTGGCC
TTCCAGACCCCAGAGGCATACTGCCAGCAGCGAGTGTTCCGCTCACTGGCCTACATGCGG
CCACTGAGCATATGGGCCATGCAGCTAGCCCTGCAACAG---------------------
------------------------CAGCAGCAC---AAAAAG---GCCTCCTGGCCAAAA
GTCGAA------------CAGGGCACAGGACTAAGGACAGGGCCTATGTTTGGACCAAAG
GAAGCCATGGCAAACCTGAGCCCAGAG---------------------------------
------------------------------------------------------------
------------------------------------------------
>Cow|ENSBTAG00000011431|ENSBTAT00000015194
------------------------------------------------------------
------------------------------------------------------------
------------------------------------------------------------
------------------------------------------------------------
------------------------------------------------------------
------------------------------------------------------------
------------------------------------------------------------
------------------------------------------------CTGGAGACCCAG
GATCCGGGGAATATGGGAACCGGAGTCCCAGCCTCGGAGCAGACCAGCTGTGCCAAAGGG
GATCCACAGGCTTCTTGCCCTGAAAAT------GGCACGGAGGCTGTGCAGGTTACAGAC
TGTCCAATCCCTGAGGACAGTCCACCCCAGCAT---------------GAACAGGGTTAC
AGCAGTGCGGAGGACTCCGGGCAGCTGATGGCTTCCTACGAGGGGAAAGCTAAGGGCTAC
CAGGTGCCTCCCTTTGGCTGGCGCATCTGCCTGGCTCACGAGTTTGCAGAGAAGAGGAAA
CCCTTTAATGCCAATGACATCTCGCTGAGCAACCTGATAAAGCACTTGGGCATGGGCTTG
AGGTACTTGCAGTGGTGGTACCGTAAGACCCAGGTGGAAAAGAAGAAACCTTTCATCGAC
CTCATCAACTCTGTGCCCCTGAGACAGATCTACGGTTGTCCCTTGGGTGGCATTGGGGGA
GGCACTATCACCAGAGGCTGGAGAGGCCAGTTCTGTCGTTGGCAGCTTAATCCTGGAATG
TACCAGCACCAGACAGTCATCGCTAACCAA------------------------------
------TTCACAGTGTGTTTGCGCCGGAGAGGACAGACGGTGTACCAGCAAGTCCTGTCG
GTGGAGCGCCCGAGTGTCCTGTGCAGCTGGAACTGGGGTCTATGTGGGTACTTTGCATTC
TACCACGCCCTCTATCCCAGAGCCTGGACTGTCTATCAGCTTCCTGGC------------
---------CAGAACGTCACCCTCACCTGCCGCCAGATCACACCCATCTTACCCCATGAC
TACCAGGACAGCAGCCTGCCTGTAGGAGTCTTTGTGTGGGATGTGGAAAATGAAGGGGAT
GAAGCCCTGGAAGTGTCCATCATGTTCTCTATGCGGAACGGACTTGGTGGTGAAGACGAC
GCCCCCGGGGGGTTGTGGAATGAGCCCTTCTGTCTGGAGCATGATGGGGAGACTGTTCAG
GGGCTGCTGCTGCATCATCCAACCCCCCCGAATCCCTACACCATGGCTGTGGCTGCGCGA
CTCTCGGCAGACACAACGGTAACCCACCTTACAGCCTTTGACCCTGACAGCGCCGGGCAG
CAGGTGTGGCAGGATCTACTTCTGGATGGACAGCTGGACTCCCTCGCTGGAAAAAGTCTC
CCTTCGCAGAAAGGAGTGGGCATCGCTGGGGCTGTGTGTGTTTCGGGCAAGCTGCCACCA
CGAGGCCGGCACCGCTTAGAGTTCTCACTGGCTTGGGACATGCCCAGAATCATGTTTGGA
GCAAAGGGCCAGGTCTACTACAGGCGGTACACAAGGTTCTTTGGCCCAGACGGTGATGCA
GCACCCGCCCTCAGCCACTATGCCCTGAGGCACTATGCCGACTGGGAAGAGAAGATCTCG
GCTTGGCAGAGCCCGGTATTGGAGGACAGATCCTTGCCTGCCTGGTACAAATCTGCACTG
TTCAATGAACTTTACTTCCTGGCTGACGGGGGCACAGTATGGCTGGAAGTTCCTGAAGAC
TCCCTGCCAGAGGAGCTGGTGGGCAGCATGGGCCAGCTCCGCCCCCTCCTGCAGGAGTAC
GGCCGGTTTGCCTACCTTGAA---GGCCAGGAATACCGCATGTATAACACATACGATGTC
CACTTTTATGCTTCCTTCGCCCTCATCATGCTCTGGCCCAAACTTGAGCTCAGCCTTCAG
TATGACATGGCTCTGGCCACTCTCAGGGAGGACCTGACACAGCGGCGGTTCCTGATGAGT
GGGGTAACAGCGCCTGTGAAGAGGAGGAACGTCATCCCCCATGATGTTGGGGACCCAGAT
GACGAGCCATGGCTCCGGGTCAATGCGTACGAGATCCACGATACTGGAGACTGGAAGGAC
CTGAACCTGAAGTTTGTGCTGCAGGTCTATCGGGACTATTACCTGACGGGTGACCAATGT
TTCTTGAGGGACATGTGGCCTGTGTGTCTGGCCGTGATGGAGTCTGAAATGAAGTTTGAC
AAGGACCACGATGGACTCATCGAGAATGGAGGCTATGCAGACCAAACCTATGATGGATGG
GTCACCACAGGCCCCAGTGCTTACTGCGGAGGACTGTGGCTGGCGGCCGTGGCTGTGATG
GTCCAGATGGCTGCTCTGTGTGGGGCACAGGAGGCCCAGAATAAGTTTTCTTCCATCCTT
AGCCGGGGCCAGGAAGCCTATGATCGGCTGCTGTGGAATGGCCGCTACTACAACTACGAC
TGCAGCTCTCAGCCTCAGTCCTGTAGCATCATGTCTGACCAGTGTGCTGGCCAGTGGTTC
CTAAGGGCCAGTGGCCTAGGAGAAGGAGACAGTGAGGTCTTTCCTACCCAACAGGTGGTC
CGTGCTCTCCAAACGATCTTTGAGTTCAATGTCCAGGCCTTTGCAGGAGGGGCCATGGGG
GCTGTGAATGGCATGCAGCCCTGTGGTGTTCCCGACACATCCAGCGTCCAGTCTGATGAA
GTCTGGGTGGGCGTGGTCTACGGGCTGGCAGCCACCATGATCCAAGAGGGCCTGACTCGG
GAGGGCTTCCGGACAGCTGAAGGCTGCTATCGTACTGTGTGGGAGCGCCTGGGCCTGGCC
TTCCAGACTCCTGAGGCGTACTGCCAGCGGCGGGTGTTCCGCTCACTGGCCTACATGCGG
CCACTGAGCATCTGGGCCATGCAGCTGGCCCTGCAGCAG---------------------
------------------------CAGCAGCAACATAAAAAG---GCCTCTGGGCCAATA
TCCAAA------------CGGGGCACAGGACTATGCACCAGGCCCAAACGTGGACCAAAG
GAAGCCATGGCAAACCCAAGCCCA------------------------------------
------------------------------------------------------------
------------------------------------GAG---------
>Dog|ENSCAFG00000030134|ENSCAFT00000043004
ATGGCAGCTCCGGAATCAGATCTAGAAGGAAACCGGGGGGGTCAGAGGTCAGTACCATGG
CAAGGAGGGGGCGCATGCGGCGAGTCTGGGGGCGAGGACGGAGACCAGCGGTCACCGCCA
CGGCGTCCGAGGGAGGCACCAGGATGCGGATGCGGGGGGCGGGTGGGAAGGACGGGTGGC
AGCTATCTCCTAGGGGGCGGACGTCGCTCGGGGTCCCGGACCCCCACCCCTCTCGGCGCC
AAGACCCAGAGAGACAACCGAGGGGGAGCCCGAGGCGGCTTCATTGCTGTCGCCGCCGAC
GCCGCTGCAGCAGCAGCTCCCCGGCTCCACAGAGACACTAGCTCACCTCGGCTTTCCCCA
GCGCCCGGTCCTCCGAGACGACACCTAACAACCACAGTCACCCGCATCTGGACTTGGCTG
GCGAGGTATTTTGTACCAGAAGACTTGGGACCCGGGATCACCGAGGCCGTGGGGACTCAG
GATCCAGGGATCATGGGAACTGGAGTCCCAGCCTCGGAGCAGACGAGGTGTGCCAAAGGG
GATCCACAGGTTGATTGCCCTGAAGATGCTGGAGACACTGAGGCTGGGCAGGTTACAGAC
TTCGAGAGCCCTGAGGACAAGCGACCCCAAAGT---------------GAACCGGGCTAC
AGCAATCCAGAGGACTCTGGGCAACTGATGGCTTCTTATGAAGGTAAAGCGAAGGGCTAC
CAGGTGCCTCCCTTTGGCTGGCGCATCTGCCTGGCTCATGAGTTTGCAGAGAAGAGGAAA
CCCTTTAATGCCAACAACGTTTCCCTAAGCAACCTGATAAAGCATCTGGGCATGGGCTTG
CGGTACTTGCAGTGGTGGTACCGGAAAACCCAGGTAGAGAAGAAGACACCTTTCATCGAC
CTCATCAATTGTGTACCTCTGAGACAGATCTATGGTTGTCCTTTGGGTGGCATCGGGGGA
GGCACTATCACCCGAGGCTGGAGAGGCCAATTCTGTCGTTGGCAGCTTAATCCTGGAATG
TACCAGCACCGGACAGTCATCGCTGACCAG------------------------------
------TTCACAGTGTGCTTGCGTCGGGAGGGAAAGACTGTGTACCAGCAAGTCCTGTCC
GTGGAGCGCCCAAGTGTCCTACGCAGCTGGAACTGGGGCCTGTGTGGGTACTTTGCATTC
TACCACGCCCTCTATCCCCGAGCCTGGACTGTCTATCAGCTTCCTGGC------------
---------CAGAATGTCACCCTCACCTGTCGCCAGATCACACCCATCTTACCCCATGAC
TACCAGGACAGCAGCCTGCCTGTAGGAGTCTTTGTGTGGGATGTGGAAAATGAAGGGGAT
GAAGCCCTGGATGTGTCCATCATGTTCTCCATGCGGAATGGACTAGGGGGTGGGGATGAC
GCCATAGGGGGATTGTGGAATGAGCCCTTCTGTCTGGAGCGTGATGGAGAGACGGTGCAG
GGGCTGCTGCTCCATCATCCAGCCCTTCCGAATCCCTACACGATGGCCGTGGCTGCACGA
CTCACGGCGGATACCACGGTAACCCATATCACAGCCTTTGACCCTGACAGCACTGGGCAG
CAGGTGTGGCAAGATCTGCTTCAAGATGGACAGCTGGACTCCCCTGCTGGTCGAAGCACC
CCCTCACAGAAAGGAGCAGGCATCGCTGGGGCTGTGTGTGTTACAGGAAAGCTGCCACCT
CGAGGCCAGTGCCGCCTGGAGTTCTCACTGGCTTGGGATATGCCCAGAATCATGTTTGGA
GCTAAGGGCCAGGTCTACTACAGGCGGTACACGAGGTTCTTTGGCCGCGATGGTAATGCA
GCACCTGCTCTTAGCCACTATGCTCTATGCCAGTACGTAGACTGGGAAGAGAAGATCTCA
GCTTGGCAGAGCCCAGTATTGGACGACAGATCCTTGCCTGCCTGGTACAAATCTGCACTG
TTCAATGAACTATACTTCCTGGCTGATGGAGGCACAGTATGGCTGGAAGTTCCCGAGGAC
TCCCTACCAGAGAAGCTGGTGGAGAGCATGTGTCAGCTCCGCCCCATCCTCCGGGAATAT
GGTCGATTTGGCTACCTTGAA---GGCCAGGAATATCGCATGTACAACACATATGATGTC
CACTTTTACGCTTCCTTTGCCCTCGTCATGCTCTGGCCCAAACTCGAGCTCAGCCTGCAG
TATGATATGGCTGTGGCCACACTCAGGGAGGACCTGACACGGCGACAATACCTGATGAGT
GGGGTAATGGCACCTGTGAAAAGGAGGAACGTCATCCCCCATGATATTGGGGACCCAGAT
GACGAGCCATGGCTCCGAGTCAATGCGTACGTGGTCCACGATACAGCTGACTGGAAGGAC
CTAAATCTGAAGTTTGTGCTGCAGGTTTATCGAGACTATTACCTGACGGGTGACCAGGGC
TTCCTGAGAGACATGTGGCCTGTGTGTCTGGCTGTGATGGAGTCTGAAATGAAGTTTGAC
AAGGACCAAGATGGACTCATTGAGAACGGAGGCTATGCAGACCAGACCTATGATGGATGG
GTCACTACAGGCCCCAGTGCTTACTGTGGAGGACTGTGGCTGGCAGCTGTGGCTGTGATG
GTCCAGATGGCTATTCTGTGTGGGGCACACGATGTCCAAGATAAGTTTTCTTCCATCCTT
AGACGGGGCCAAGAAGCCTATGAGAGACTGTTGTGGAATGGCCGCTACTACAACTATGAT
TGCAGCCCTCAGCCCCAGTCCTGTAGCATCATGTCTGACCAGTGTGCGGGCCAATGGTTC
CTGAGGGCCAGTGGTCTAGGAGAAGGAGACACTGAGGTATTTCCTACCCGACATGTGGTC
TGTGCTCTCCAAACTATCTTTGAGTTCAACGTCCGGGCCTTTGCAGGAGGAGCAATGGGG
GCTGTGAATGGGATGCAGCCCCATGGTGTCCCTGACAGATCCAGCGTCCAGTCTGATGAA
GTCTGGGTGGGTGTGGTCTATGGACTGGCAGCTACCATGATCCAGGAGGGCCTGACTTGG
GAAGGCTTCCAGACAGCTGAAGGCTGCTACCGAACTGTGTGGGAGCGCCTGGGCCTGGCC
TTCCAGACCCCTGAAGCATACTGCCAGCAGCGGGTGTTCCGCTCATTGGCCTACATGCGG
CCACTGAGCATCTGGGCCATGCAGCTGGCCCTGCAACAG---------------------
------------------------CAGCAGCAG---AAAAAG---GCCTCCAGGCCAGTA
GCCGCA------------CATGGCACAGAACTAAGCACAGGGCCTAAACTTGGACCAAAG
GAAGCTATGGCAAAC------CCA------------------------------------
------------------------------------------------------------
------------------------------------AAG---------
>Elephant|ENSLAFG00000014989|ENSLAFT00000014991
------------------------------------------------------------
------------------------------------------------------------
------------------------------------------------------------
------------------------------------------------------------
------------------------------------------------------------
------------------------------------------------------------
------------------------------------------------------------
------------------------------------------------------------
------------ATGGAAACCAGCATCCCAGCCTCGGAGCAGACCAGCTGCGGCAAAGAG
GATCCGCGGGTTTGTTGCTTTGAAGATACTGGAGGAGCTGAGGCCGTGCAGGTTGCGGAT
TGTGAGAACCCTGAAGACAGTCGACCCCAAGAA---------------GAGCCGGGCTGC
TGCAACCCGGAGAACTCTGGGCAGCTAATGGCTTCCTATGAGGGTAAAGCTAAAGGATAC
CTGGTGCCTCCCTTTGGCTGGCGCATCTGCCTAGCTCATGAGTTTGCAGAGAAGAGGAAA
CCCTTTGATGCCAACAACATCTCCTTAAGCAACATGATAAAGCTTGTGGGCGTGGGCTTC
AGGTACTTTCAGTGGTGGTACCAGAAGACCCGAGTGGAGAAGAAGACACCTTTCATTGAC
ATGTTGAATTCCGTGCCCTTGAGACAGATCTATGGTTGTCCCTTGGGTGGCATCGGGGGA
GGTACTATCACCCGTGGCTGGAGAGGCCAGTTCTGTCGTTGGCAGCTCAACCCTGGAATG
TACCAGCATCAGACAGTCATTGCTGACCAA------------------------------
------TTCACAGTGTGCTTGCGTCGGGAAGGGCAGACTGTATACCAGCAAGTCCTGTCC
CTGGAGCGCCCAAGCGTCCTGCGCAGCTGGAACTGGGGTCTTTGTGGGTTCTTTGCCTTC
TACCATGCCCTCTATCCCCGAGCCTGGACTGTTTATCAGCTTCCTGGC------------
---------CAGAATGTCACTCTCACCTGCCGCCAAATCACACCCATCTTGCCCCATGAC
TACCAGGACAGCAGCCTGCCTGTAGGAGTCTTTGTGTGGGATGTGGAAAATGAAGGGGAC
GAAGCCCTGGATGTGTCCATCATGTTCACCATGCGGAACGGACTGGGGGGCAGGGACGAT
GCCCCAGGGGGTTTGTGGAATGAGCCCTTCTGTCTGGAGCGCGATGGGGAAACTGTACAG
GGCCTACTGCTGCATCATCCAACCCCCCCAAATCCCTACACAATGGCCATGGCTGCACGA
CTCACGGCAGATACCACGGTAACCCACATCACAGCCTTTGACCCTGACAGCACTGGTCAG
CAGGTGTGGCAGGATCTACTTCAGGATGGACAGCTGGACTCCCCCGCTGGCCGGAGCACC
CCCTCTCAGAAAGGAGTAGGCATTGCTGGGGCTGTGTGTGTTGCAGCCAAGCTGCCGCCT
CGAGGCCGGTGCTGCCTGGAGTTCTCGCTGGCTTGGGACATGCCCAGAATTGTGTTTGGA
GCTAAAGGCCAGGTCTACTATAGGCGGTATACAAGGTTCTTTGGTCAAGATGGCAGTGCG
GCACCTGCCCTTAGTCACTACGCACTGTGCCGATATGCAGACTGGGAAGAGAGGATCTCA
GCTTGGCAGAGCCCAATATTGGAGGACAGGTCCTTGCCTGCCTGGTACAAATCTGCACTG
TTCAATGAACTGTACTTCCTGGCCGATGGAGGCACAGTATGGCTGGAAGTTCCTGAGGAT
GCCCTAACGGAGGAGCCGGAGGGGGGCATGAGGCAGCTCCGCCCCATGCTACGGGAGTAC
GGACGATTTGGCTACCTTGAG---GGTCAGGAGTATCGCATGTACAACACATATGATGTC
CACTTTTACGCTTCCTTTGCCCTCATCATGCTCTGGCCCAAACTCGAGCTCAGTCTGCAG
TATGACATGGCTCTGGCCACTCTCAAGGAAGACCTGACACCACGACGGTACCTGATGAGT
GGGCTAACAGCACCTGTGAAAAGGAGGAACGTTATCCCCCATGATATTGGGGACCCAGAT
GACGAGCCATGGCTCCGGGTCAATGCGTATGTGATCCATGACACTGCCGACTGGAAGGAC
CTGAACCTGAAGTTTGTGCTGCAGGTTTATCGGGACTATTACCTGACGGGTGACCAGGGC
TTCCTGAGGGACATGTGGCCTGTGTGTCTGGCTGTGATGGAGTCTGAAATGGAGTTTGAC
AAGGACCATGATGGACTCATTGAGAATGGAGGCTATGCAGACCAGACCTATGATGGATGG
GTCACCACAGGGCCTAGTGCATATTGTGGAGGTCTGTGGCTGGCAGCTGTGGCTGTGATG
GTCCAGATGGCTACTCTGTGTGAGGCACAAGACATCCAGGAGAAGTTTTCTTCCATCCTC
AGCCGGGGCAAAGAGGCCTACGAGAGGCTGCTGTGGAATGGCCGCTATTACAACTATGAT
AGCAGCTCCCAGCCTCAGTCCCGTAGCATCATGTCTGACCAGTGTGCTGGCCAGTGGTTC
CTGAGGGCCTGTGGTCTAGGAGAGGGAGACACAGAGGTATTTCCTACCCCACATGTGGTC
CGTGCTCTCCAAACTATCTTCGAGTTCAATGTCCAGGCCTTTGCAGGAGGGGCCATGGGG
GCTGTGAATGGGATGCAGCCCCATGGTGTCCCTGATACATCCAGTGTCCAGTCTGATGAA
GTCTGGGTGGGTGTGGTCTATGGGCTGGCCGCCACCATGATCCAGGAGGGCCTGACTTCA
AAAGGCTTCTGGACAGCTGAAGGCTGCTACCGCACCGTGTGGGAGCGCCTGGGCCTGGCC
TTCCAGACTCCTGAGGCGTACTGCCAGCAGCGGGTGTTTCGCTCCCTGGCTTACATGCGG
CCCCTGAGCATCTGGGCCATGCAGCTGGCCCTGCAGCAA---------------------
------------------------CAGCAGAGT---AGAAAG---GCCTCCAGACCAGTA
GTGGAG------------------------CTAAACACGGGGCCTAAAGCTAGACCAAAG
GGAGCCACAGCAAACCTGAGCCCA------------------------------------
------------------------------------------------------------
------------------------------------GAG---------
>Bowhead|bmy_09965T0
------------------------------------------------------------
------------------------------------------------------------
------------------------------------------------------------
------------------------------------------------------------
------------------------------------------------------------
------------------------------------------------------------
------------------------------------------------------------
------------------------------------------------------------
------------ATGAGAACCGGAGTCCCAGCCTCGGAACAGACCAGCTGTGCCAAAGGG
GATCCACAGGCTTATTGCCCTGAAAATACTGGAGGCACTGAGGCTGTGCAGGTTACAGAC
TGCCAGAACCCTGAGGACAGTCAACCCCAGAAT---------------GAGCAGGGCTAC
AGCAATCCGCAGGACTTTGGGCAGCTGATGGCTTCCTATGAGGGTAAAGCCAAGGGCTAC
CAGGTGCCTCCCTTTGGCTGGCGCATCTGCCTGGCTCACGAGTTTGCAGAGAAGAGGAAA
CCCTTTAATGCCAACAATGTCTCACTAAGCAACCTAATGAAGCATTTGGGCATGGGCTTG
AGGTACTTGCAGTGGTGGTACCGGAAGACCCAGGTGGAGAAGAAGACACCTTTCATCGAC
CTCATCAACTCTGTGCCCCTGAGACAGATCTATGGTTGTCCCTTGGGTGGCATTGGGGGA
GGCACTATCACCCGAGGCTGGAGAGGCCAGTTCTGTCGTTGGCAGCTTAATCCTGGAATG
TACCAGCACCAAACAGTCATTGCTGATCAA------------------------------
------TTCACAGTGTGTTTGCGCCGGAAAGGGCAGACTGTGTACCAGCAAGTCCTGTCT
GTGGAGCGCCCGAGTGTCCTGCACAGCTGGAACTGGGGCCTGTGTGGGTACTTTGCATTC
TACCACGCCCTCTATCCCCGAGCCTGGACTGTCTATCAGCTTCCTGGC------------
---------CAAAATGTCACTCTCACCTGCCGCCAGATCACACCCATCTTGCCCCATGAC
TACCAGGACAGCAGCCTGCCTGTAGGAGTCTTTGTGTGGGATGTGGAAAATGAAGGGGAT
GAAGCCCTGGATGTGTCCATCATGTTCTCCATGCGGAATGGACTGGGGGGTGAAGACGAT
GCCCCAGGGGGGTTGTGGAATGAGCCCTTCTGTCTGGAGCGTGATGGGGAGACTGTACAG
GGGCTGCTTCTGCATCATCCAACCCCTCCAAATCCCTACACGATGGCTGTGGCTGCACGA
CTCACGGCAGATACCATGGTAACCCACCTCACAGCCTTTGACCCTGACAGCGCTGGGCAA
CAGGTGTGGCAGGATCTACTTCAGGATGGACAGCTGGACTCCCTCGCTGGCCAAAGCCTC
CCCTCGCAGAAAGGAGTAGGCATCGCTGGGGCTGTGTGTGTTATGGGCAAGCTGCCACCT
CGAGGCCAGCGCCGCTTGGAGTTCTCACTGGCTTGGGACATGCCCAGAATCATGTTTGGA
GCAAAGGGCCAGGTCTACTACAGGCGGTACACAAGGTTCTTTGGCCCAGATGGTGACGCA
GCACCCACCCTTAGCCACTATGCACTGTGCCGATATGCAGACTGGGAAGAGAGGATCTCG
GCTTGGCAGAGCCCGGTATTGGATGACAGATCCTTGCCTGCCTGGTACAAATCTGCGCTG
TTCAATGAACTATACTTCCTGGCTGATGGGGGCACAGTATGGCTGGAAGTTCCTGAGGAC
TGCCTACGAGAGGAGCCGATGGAGAGCATGTGTCAGCTCCGCCCCCTCCTACGAGAGTAT
GGTCGATTCGGCTACCTTGAA---GGCCAGGAATATCGCATGTACAACACATATGATGTC
CACTTTTACGCTTCCTTTGCCCTCGTCATGCTCTGGCCCAAACTCGAGCTCAGCCTGCAG
TATGACATGGCTCTGGCCACTCTCAGGGAGGACCTGGCACAGCAACGGTACCTGATGAGT
GGGATAATAGCACCTGTGAAAAGGAGGAACGTCGTGCCTCATGATGTTGGGGATCCAGAT
GATGAGCCATGGCTCCGGGTCAATGCATATGTGGTCCATGATACTGCGGACTGGAAGGAC
CTGAACCTGAAGTTTGTGCTGCAGGTTTATCGGGACTATTACCTGACGGGTGACCACTGC
TTCCTGAGGGACATGTGGCCTGTGTGTCTGGCCGTGATGGAGTCTGAAATGAAGTTTGAC
AAGGACCAAGATGGACTCATTGAGAATGGAGGCTATGCAGACCAAACCTATGATGGATGG
GTCACCACAGGCCCCAGTGCTTACTGTGGAGGACTGTGGCTGGCAGCTGTGGCTGTGATG
GTCAAGATGGCTGCTCTGTGTGGGGCACAGGAGGTCCAGGATAAATTTTCTTCCATCCTT
AGCCGGGGCCAAGAAGCCTATGAGAGACTGCTGTGGAATGGCCGCTATTACAACTATGAC
TGCAGCTCTCAGCCTCAGTCCTATAGCATCATGTCTGACCAGTGTGCTGGCCAGTGGTTC
CTGAGGGCCAGTGGCCTAGGAGAAGGAGACAGTGAGGTATTTCCTACCCCACATGTGGTC
CGTGCTCTCCAAACTATCTTTGAGTTCAATGTCAAGGGCTTTGCAGGAGGGGCCATGGGG
GCTGTGAATGGAATGCAGCCCCATGGTGTTCCTGATAGATCCAGTGTCCAGTCTGATGAA
GTCTGGGTGGGTGTGGTCTACGGGCTGGCAGCCACCATGATCCAAGAGGGCCTGACTTGG
GAGGGCTTCCGGACAGCTGAAGGCTGCTACCGTACTGTGTGGGAGCGCCTGGGCCTGGCC
TTCCAGACGCCTGAGGCGTACTGCCAGCAGCAGGTGTTCCGCTCGCTGGCCTACATGCGG
CCGCTGAGCATCTGGGCCATGCAGCTGGCCCTGCAG------------------------
------------------------CAGCAGCAGCATAAAAAG---GCCCCTGGGCCAATC
GCCAAA------------CAGGACACGGGACTAAGCACCAGGCCCAAACTTGGACCAAAG
GAAGCCGTGGCAAACCCAAGCCCA------------------------------------
------------------------------------------------------------
------------------------------------GAGTGCGCCTCG
>Minke|BACU017521
------------------------------------------------------------
------------------------------------------------------------
------------------------------------------------------------
------------------------------------------------------------
------------------------------------------------------------
------------------------------------------------------------
------------------------------------------------------------
------------------------------------------------------------
------------ATGAGAACCGGAGTCCCAGCTTCGGAACAGACCAGCTGTGCCAAAGGG
GATCCACAGGCTTATTGCCCTGAAAATACTGGAGGCACTGAGGCTGTGCAGGTTACAGAC
TGCCAGAACCCTGAGGACAGTCAACCCCAGAAT---------------GAGCAGGGCTAC
AGCAATCCGCAGGACTTTGGGCAGCTGATGGCTTCCTATGAGGGTAAAGCCAAGGGGTAC
CAGGTGCCTCCCTTTGGCTGGCGCATCTGCCTGGCTCACGAGTTTGCAGAGAAGAGGAAA
CCCTTTAATGCCAACAATGTCTCACTAAGCAACCTAATGAAGCATTTGGGCATGGGCTTG
AGGTACTTGCAGTGGTGGTACCGGAAGACCCAGGTGGAGAAGAAGACACCTTTCATCGAC
CTCATCAACTCTGTGCCCCTGAGACAGATCTATGGTTGTCCCTTGGGTGGCATTGGGGGA
GGCACTATCACCCGAGGCTGGAGAGGCCAGTTCTGTCGTTGGCAGCTTAATCCTGGAATG
TACCAGCACCAAACAGTCATTGCTGATCAA------------------------------
------TTCACAGTGTGTTTGCGCCGGAAAGGGCAGACTGTGTACCAGCAAGTCCTGTCT
GTGGAGCGCCCGAGTGTCCTGCACAGCTGGAACTGGGGCCTGTGTGGGTACTTTGCATTC
TACCACGCCCTCTATCCCCGAGCCTGGACTGTCTATCAGCTTCCTGGC------------
---------CAAAATGTCACCCTCACCTGCCGCCAGATCACACCCATCTTGCCCCATGAC
TACCAGGACAGCAGCCTGCCTGTAGGAGTCTTTGTGTGGGATGTGGAAAATGAAGGGGAT
GAAGCCCTGGATGTGTCCATCATGTTCTCCATGCGGAATGGACTGGGGGGTGAAGACGAT
GCCCCAGGGGGGTTGTGGAATGAGCCCTTCTGTCTGGAGCGTGATGGGGAGACTGTACAG
GGGCTGCTTCTGCATCATCCAACCCCTCCAAATCCCTACATGATGGCTGTGGCTGCACGA
CTCACGGCAGATACCATGGTAACCCACCTCACAGCCTTTGACCCTGACAGCGCTGGGCAG
CAGGTGTGGCAGGATCTACTTCACGATGGACAGCTGGACTCCCTTGCTGGCCAAAGCCTC
CCCTCGCAGAAAGGAGTAGGCATCGCTGGGGCTGTGTGTGTTATGGGCAAGCTGCCACCT
CGAGGCCAGCGCCGCTTGGAGTTCTCACTGGCTTGGGACATGCCCAGAATCATGTTTGGA
GCAAAGGGCCAGGTCTACTACAGGCGGTACACAAGGTTCTTTGGCCCAGATGGTGACGCA
GCACCCACCCTTAGCCACTATGCACTGTGCCGATATGCAGACTGGGAAGAGAGGATCTCG
GCTTGGCAGAGCCCGGTATTGGATGACAGATCCTTGCCTGCCTGGTACAAATCTGCGCTG
TTCAATGAACTATACTTCCTGGCTGATGGGGGCACAGTATGGCTGGAAGTTCCTGAGGAC
TGCCTACGAGAGGAGCCGGTGGAGAGCATGTGTCAGCTCCGCCCCCTCCTACGAGAGTAT
GGTCGATTCGGCTACCTTGAA---GGCCAGGAATATCGCATGTACAACACATATGATGTC
CACTTTTACGCTTCCTTTGCCCTCGTCATGCTCTGGCCCAAACTCGAGCTCAGCCTGCAG
TATGACATGGCTCTGGCCACTCTCAGGGAGGACCTGGCACAGCAACAGTACCTGATGAGT
GGGATAATAGCACCTGTGAAAAGGAGGAACGTCGTGCCTCATGATGTTGGGGATCCAGAT
GATGAGCCATGGCTCCGGGTCAATGCATATGTGGTCCATGATACTGCGGACTGGAAGGAC
CTGAACTTGAAGTTTGTGCTGCAGGTTTATCGGGACTATTACCTGACGGGTGACCACTGC
TTCCTGAGGGACATGTGGCCTGTGTGTCTGGCCGTGATGGAGTCTGAAATGAAGTTTGAC
AAGGACCAAGATGGACTCATTGAGAATGGAGGCTATGCAGACCAAACCTATGATGGATGG
GTCACCACAGGCCCCAGTGCTTACTGTGGAGGACTGTGGCTGGCAGCTGTGGCTGTGATG
GTCAAGATGGCTGCTCTGTGTGGGGCACAGGAGGTCCAGGATAAATTTTCTTCCATCCTT
AGCCGGGGCCAAGAAGCCTATGAGAGACTGCTGTGGAATGGCCGCTATTACAACTATGAC
TGCAGCTCTCAGCCTCAGTCCCATAGCATCATGTCTGACCAGTGTGCTGGCCAGTGGTTC
CTGAGGGCCAGTGGCCTAGGAGAAGGAGACAGTGAGGTATTTCCTACCCCACATGTGGTC
CGTGCTCTCCAAACTATCTTTGAGTTCAATGTCCAGGGCTTTGCAGGAGGGGCCATGGGG
GCTGTGAATGGAATGCAGCCCCACGGTGTTCCTGACAGATCCAGTGTCCAGTCTGATGAA
GTCTGGGTGGGTGTGGTCTACGGGCTGGCAGCCACCATGATCCAAGAGGGCCTGACTTGG
GAGGGCTTCCGGACAGCTGAAGGCTGCTACCGTACTGTGTGGGAGCGCCTGGGCCTGGCC
TTCCAGACGCCGGAGGCGTACTGCCAGCAGCAGGTGTTCCGCTCGCTGGCCTACATGCGG
CCGCTGAGCATCTGGGCCATGCAGCTGGCCCTGCAGCAGCAGCAG---------------
------------------------CAGCAGCAGCATAAAAAG---GCCCCTGGGCCAATC
GCCAAA------------CAGGACACGGGACTAAGCACCAGGCCCAAACTTGGACCAAAG
GAAGCCGTGGCAAACCCAAGCCCA------------------------------------
------------------------------------------------------------
------------------------------------GAGTGCGCCTCG
