# Supplementary material for: Insights into the Evolution of Longevity from the Bowhead Whale Genome
Source: Cell Rep. 2015 Jan 6;10(1):112–22. doi: 10.1016/j.celrep.2014.12.008 (PMC4536333; doi:10.1016/j.celrep.2014.12.008)
Supplement: Supplemental Folder 2. Species Used in the Analysis of Selective Pressure Variation, Single-Gene Orthologous Families Tested, Likelihood Ratio Tests, MAKER Parameters, and Full Assembly and Read Usage Data, Related to Experimental Procedures [file mmc3.zip › Tested SGOs/reciprocal_group_3681.2.fas]

>Gibbon|ENSNLEG00000016909|ENSNLET00000021579
---------------ATGTCGCGGCGGCGGCACAGCGACGAGAACGAC------GGT---
---------------------------------GGGCAGCCTCACAAAAGGAGAAAGACC
TCTGATGCAAATGAAACTGAAGATCATTTGGAATCTTTAATATGCAAAGTAGGAGAAAAG
AGTGCCTGCTCTTTGGAGAGCAACCTAGAAGGCTTGGCTGGTGTTTTGGAAGCTGATCTT
CCTAACTACAAGAGCAAGATCTTAAGGCTTCTTTGTACAGTTGCACGCCTGTTACCTGAG
AAGCTGACAATTTATACAACATTAGTTGGACTACTGAATGCCAGGAATTACAACTTTGGT
GGAGAATTTGTAGAAGCCATGATTCGTCAACTTAAAGAATCATTGAAAGCAAACAATTAT
AATGAAGCCGTATATTTGGTCCGTTTTTTATCTGATCTTGTGAATTGTCATGTGATTGCC
GCCCCATCAATGGTTGCTATGTTTGAAAATTTTGTAAGCGTAACTCAGGAAGAAGATGTG
CCTCAGGTGCGACGAGATTGGTATGTGTATGCATTTCTGTCATCTTTGCCCTGGGTTGGA
AAGGAGTTGTACGAAAAGAAAGATGCAGAGATGGACCGCATCTTTGCCAACACTGAAAGC
TATCTTAAAAGACGCCAAAAAACTCATGTACCCATGTTACAGGTATGGACTGCTGATAAA
CCACATCCACAAGAAGAGTATTTAGATTGCCTGTGGGCCCAGATTCAGAAATTGAAAAAG
GATCGCTGGCAGGAACGGCACATCCTAAGACCTTATCTTGCCTTTGACAGCATCCTGTGT
GAAGCACTGCAGCACAATCTGCCTCCTTTTACACCACCTCCTCACACTGAAGATTCAGTG
TACCCAATGCCAAGGGTCATCTTCAGAATGTTTGATTACACAGATGATCCCGAGGGTCCT
GTCATGCCAGGGAGTCAT------------------------------------------
---------------------------------TCAGTGGAAAGATTTGTAATAGAAGAG
AATCTTCACTGCATCATTAAGTCCCACTGGAAGGAAAGGAAGACTTGTGCTGCACAGTTA
GTGAGCTATCCAGGGAAGAACAAGATCCCCTTGAACTACCACATAGTTGAGGTGATCTTT
GCAGAGCTGTTTCAACTTCCAGCACCCCCTCACATTGATGTGATGTACACAACACTCCTC
ATTGAACTGTGCAAACTTCAGCCTGGCTCTCTACCCCAAGTTCTTGCACAGGCAACTGAA
ATGCTATACATGCGTTTGGACACAATGAACACTACCTGTGTAGACAGGTTTATTAATTGG
TTTTCTCATCATCTAAGTAACTTCCAGTTCCGTTGGAGCTGGGAAGATTGGTCAGATTGT
CTTAGTCAAGATCCTGAAAGTCCCAAACCAAAGTTTGTAAGAGAAGTTCTAGAAAAATGT
ATGAGGTTGTCTTACCATCAGCGTATATTAGATATTGTTCCTCCTACCTTCTCAGCTCTA
TGTCCTGCAAACCCAACCTGCATTTACAAGTATGGAGATGAAAGTAGCAATTCTCTTCCT
GGACATTCTGTTGCCCTCTGTTTAGCTGTTGCCTTTAAAAGTAAGGCAACCAATGATGAA
ATCTTCAGCATTCTGAAAGATGTACCAAATCCTAACCAGGATGATGATGACGATGAAGGA
TTCAGTTTTAACCCATTGAAAATAGAAGTCTTTGTACAGACTCTGCTACACTTGGCAGCC
AAATCATTCAGCCACTCCTTCAGTGCTCTTGCAAAGTTTCATGAAGTCTTCAAAACCCTA
GCTGAAAGTGATGAAGGAAAGTTACATGTGCTAAGAGTTATGTTCGAGGTCTGGAGGAAC
CATCCACAGATGATTGCTGTACTAGTGGATAAGATGATTCGTACACAAATAGTTGATTGT
GCTGCAGTAGCAAATTGGATCTTCTCTTCAGAACTATCTCGTGACTTTACCAGATTGTTT
GTTTGGGAAATTTTGCACTCTACAATTCGTAAGATGAACAAACATGTCCTGAAGATCCAG
AAGGAGCTGGAAGAAGCTAAAGAGAAACTTGCTAGGCAACACAAACGGCGAAGTGATGAT
GACGACAGAAGCAGTGACAGGAAAGACGGGGTTCTTGAGGAACAAATAGAACGACTTCAA
GAAAAAGTGGAATCTGCTCAGAGTGAACAAAAGAATCTTTTCCTTGTCATATTTCAGCGG
TTTATCATGATCTTGACCGAGCACTTAGTACGATGCGAAACTGATGGGACCAGTGTATTA
ACACCATGGTATAAGAACTGTATAGAGAGGCTGCAGCAGATCTTCTTACAGCATCACCAA
ATAATCCAGCAGTACATGGTGACCCTGGAGAACCTTCTCTTCACTGCTGAATTAGACCCT
------------------------------------------------------------
CATATCTTGGCCGTGTTCCAGCAGTTCTGTGCCCTGCAGGCC------------------
------
>Gorilla|ENSGGOG00000001376|ENSGGOT00000001387
---------------ATGTCGCGGCGGCGGCACAGCGACGAGAACGACGAAATAGGT---
---------------------------------GGGCAGCCTCACAAAAGGAGAAAGACC
TCTGATGCAAATGAAACTGAAGATCATTTGGAATCTTTAATATGCAAAGTAGGAGAAAAG
AGTGCCTGCTCTTTGGAGAGCAACCTAGAAGGCTTGGCTGGTGTTTTGGAAGCTGATCTT
CCTAACTACAAGAGCAAGATCTTAAGGCTTCTTTGTACAGTTGCACGCCTATTACCTGAG
AAGCTGACAATTTATACAACATTAGTTGGACTACTGAATGCCAGGAATTACAATTTTGGT
GGAGAATTTGTAGAAGCCATGATTCGTCAACTTAAAGAATCATTGAAAGCAAACAATTAT
AATGAAGCCGTGTATTTGGTCCGTTTTTTATCTGATCTTGTGAATTGTCATGTGATTGCC
GCCCCATCAATGGTTGCTATGTTTGAAAATTTTGTAAGCGTAACTCAGGAAGAAGATGTA
CCTCAGGTGCGACGAGATTGGTATGTGTATGCATTTCTGTCATCTTTGCCCTGGGTTGGA
AAGGAGTTGTACGAAAAGAAAGATGCAGAGATGGACCGCATCTTTGCCAACACTGAAAGC
TATCTTAAAAGACGCCAAAAGACTCATGTACCCATGTTACAGGTATGGACTGCTGATAAA
CCACATCCACAAGAAGAGTATTTAGATTGCCTGTGGGCCCAGATTCAGAAATTGAAAAAG
GATCGCTGGCAGGAACGGCACATCCTAAGACCTTATCTTGCCTTTGACAGCATCCTGTGT
GAAGCACTGCAGCACAATCTGCCTCCTTTTACACCACCTCCTCACACTGAAGATTCAGTG
TACCCAATGCCAAGGGTCATCTTCAGAATGTTTGATTACACAGATGATCCCGAGGGTCCC
GTCATGCCAGGGAGTCAT------------------------------------------
---------------------------------TCAGTGGAAAGATTTGTAATAGAAGAG
AATCTTCACTGCATCATTAAGTCCCACTGGAAGGAAAGGAAGACTTGTGCTGCACAGTTA
GTGAGCTATCCAGGGAAGAACAAGATCCCCTTGAACTACCACATAGTTGAGGTGATCTTT
GCAGAGCTGTTTCAACTTCCAGCACCCCCTCACATTGATGTGATGTACACAACACTCCTC
ATTGAACTGTGCAAACTTCAACCTGGCTCTCTACCCCAAGTTCTTGCACAGGCAACTGAA
ATGCTATACATGCGTTTGGACACAATGAACACTACCTGTGTAGACAGGTTTATTAATTGG
TTTTCTCATCATCTAAGTAACTTCCAGTTCCGTTGGAGCTGGGAAGATTGGTCAGATTGT
CTTAGTCAAGATCCTGAAAGTCCCAAACCAAAGTTTGTAAGAGAAGTTCTAGAAAAATGT
ATGAGGTTGTCTTACCATCAGCGTATATTAGATATTGTTCCTCCTACCTTCTCAGCTCTA
TGTCCTGCAAACCCAACCTGCATTTACAAGTATGGAGATGAAAGTAGCAATTCTCTTCCT
GGACATTCTGTTGCCCTCTGTTTAGCTGTTGCTTTTAAAAGTAAGGCAACCAATGATGAA
ATCTTCAGCATTCTGAAAGATGTACCAAATCCTAACCAGGATGATGACGACGATGAAGGA
TTCAGTTTTAACCCATTGAAAATAGAAGTCTTTGTACAGACTCTGCTACACTTGGCAGCC
AAATCATTCAGCCACTCCTTCAGTGCTCTTGCAAAGTTTCATGAAGTCTTCAAAACCCTA
GCTGAAAGTGATGAAGGAAAGTTACATGTGCTAAGAGTTATGTTTGAGGTCTGGAGGAAC
CATCCACAGATGATTGCTGTACTAGTGGATAAGATGATTCGTACACAAATAGTTGATTGT
GCTGCCGTAGCAAATTGGATCTTCTCTTCAGAACTATCTCGTGACTTTACCAGATTGTTT
GTTTGGGAAATTTTGCACTCTACAATTCGTAAGATGAACAAACATGTCCTGAAGATCCAG
AAAGAGCTGGAAGAAGCTAAAGAGAAACTTGCTAGGCAACACAAACGGCGAAGTGATGAT
GACGACAGAAGCAGTGACAGGAAAGACGGGGTTCTTGAGGAACAAATAGAACGACTTCAG
GAAAAAGTGGAATCTGCTCAGAGTGAACAAAAGAATCTTTTCCTCGTTATATTTCAGCGG
TTTATCATGATCTTGACCGAGCACCTAGTACGATGCGAAACTGATGGGACCAGTGTATTA
ACACCATGGTATAAGAACTGTATAGAGAGGCTGCAGCAGATCTTCCTACAGCATCACCAA
ATAATCCAGCAGTACATGGTGACCCTGGAGAATCTTCTCTTCACTGCTGAATTAGACCCT
------------------------------------------------------------
CATATCTTGGCCGTGTTCCAGCAGTTCTGTGCCCTGCAGGCC------------------
------
>Guinea_Pig|ENSCPOG00000012573|ENSCPOT00000012693
------------------------------------------------------------
------------------------------------------------------------
------------------------------------------------------------
AGTGCCTGCTCTTTGGAGAGCAATCTAGAAGGTTTGGCTGGTGTTTTGGAAGCTGATCTT
CCTAACTACAAGAGCAAGATCTTAAGGCTTCTTTGTACAGTCGCACGTCTGTTACCTGAG
AAGTTGACAATTTATACAACGTTAGTTGGACTCTTGAATGCCAGGAATTACAACTTTGGT
GGAGAATTTGTGGAAGCCATGATTCGCCAACTTAAGGAATCATTGAAGGCAAACAATTAT
AATGAAGCTGTATATTTGGTTCGTTTTTTATCTGATCTTGTGAATTGTCATGTGATTGCT
GCCCCATCAATGGTTGCAATGTTTGAAAATTTTGTAAGAATATATAAAGAGGAAAAATTG
TTTCAGGTGCGACGAGATTGGTACGTGTATGCATTTTTGTCGTCTTTACCCTGGGTTGGA
AAGGAGTTGTATGAAAAGAAAGATGCAGAGATGGACCGCATCTTTGCCAACACTGAAAGC
TATTTTAAAAGACGCCAAAAGACCCATGTGCCCATGTTACAAGTATGGACTGCTGATAAA
CCACATCCACAAGAAGAGTATTTAGATTGCCTCTGGGCCCAGATCCAGAAACTGAAAAAG
GACCGCTGGCAGGAGCGGCACATCCTCAGACCTTATCTTGCCTTTGATAGCATCCTCTGT
GAAGCACTGCAGCATAATCTGCCCCCTTTTACACCGCCACCCCACACGGAAGATTCAGTG
TACCCGATGCCGAGGGTTATCTTTAGAATGTTTGATTATACAGATGATCCTGAGGGTCCT
GTGATGCCAGGGAGTCAC------------------------------------------
---------------------------------TCAGTGGAAAGGTTTGTGATAGAGGAA
AACCTCCACTGCATCATTAAGTCACACTGGAAGGAAAGGAAGACCTGTGCCGCACAGCTA
GTGAGCTACCCAGGGAAGAACAAGATCCCCTTGAACTACCACATAGTTGAGGTGATCTTT
GCAGAGCTGTTTCAGCTTCCAGCACCCCCTCACATTGATGTGATGTATACAACACTTCTC
ATTGAATTGTGCAAACTTCAGCCTGGCTCTCTACCCCAAGTTCTTGCACAGGCAACTGAA
ATGTTATACATGCGTTTAGATACAATGAATACTACGTGTGTAGATAGGTTTATTAATTGG
TTTTCTCATCATTTAAGTAACTTTCAGTTTCGCTGGAGCTGGGAAGATTGGTCAGATTGT
CTGGCTCAAGATCCTGAAAGTCCCAAACCAAAGTTTGTAAGAGAAGTTTTAGAAAAATGT
ATGAGGTTGTCTTACCATCAGCGTATATTAGATATTGTTCCTCCTACCTTCTCAGCCCTC
TGTCCTGCAAATCCAACCTGCATTTATAAATACGGAGATGAAAGTAGCAATTCACTTCCT
GGACATTCTGTGGCCCTCTGTTTAGCAGTTGCTTTTAAAAGTAAGGCAACCAATGATGAA
ATCTTCAGCATTTTGAAAGATGTACCAAATCCTAACCAGGATGATGACGATGATGAAGGA
TTCAGTTTTAACCCTTTGAAAATAGAGGTTTTCGTACAGACTCTGCTACATTTGGCAGCC
AAATCATTTAGCCACTCCTTCAGTGCTCTTGCAAAGTTTCATGAGGTCTTCAAAACTCTA
GCAGAAAGTGATGAGGGAAAGTTACATGTGCTAAGAGTTATGTTTGAAGTCTGGAGAAAC
CATCCACAGATGATTGCTGTACTAGTTGATAAGATGATTCGTACACAGATTGTTGACTGT
GCTGCAGTAGCAAACTGGATCTTCTCTTCAGAACTTTCGCGTGACTTTACTAGATTATTT
GTTTGGGAAATCTTGCACTCTACAATTCGTAAGATGAACAAACACGTTCTGAAGATCCAG
AAAGAACTGGAAGAAGCTAAAGAGAAACTGGCAAGGCAACACAAACGGCGAAGTGATGAT
GATGACCGAAGCAGTGACAGGAAAGATGGGGCCCTTGAGGAGCAAATAGAAAGACTACAG
GAAAAGGTGGAGTCTGCACAGAGTGAACAGAAGAACCTTTTTCTTGTCATATTTCAGCGT
TTTATCATGATCTTAACAGAGCACTTAGTAAGATGTGAAACTGATGGGACCAGTGTATTA
ACACCATGGTACAAGAACTGTATAGAGAGGCTCCAGCAGATCTTCCTACAGCATCACCAG
ATAATCCAGCAGTACATGGTGACCCTGGAGAACCTTCTCTTCACTGCCGAATTGGACCCT
------------------------------------------------------------
CATATTTTAGCTGTATTCCAGCAGTTCTGTGCTCTGCAGGCC------------------
------
>Horse|ENSECAG00000013847|ENSECAT00000015079
------------------------------------------------------------
---------------------------------GGACAGCCTCACAAAAGGAGAAAAACT
TCTGATGCAAATGAAACTGAAGATCATTTGGAATCTTTAATATGCAAAGTAGGAGAAAAG
AGTGCCTGCTCTTTGGAGAGCAACCTAGAAGGCTTGGCTGGTGTTCTGGAAGCTGATCTT
CCTAACTACAAGAGCAAGATCTTAAGGCTTCTTTGTACAGTTGCACGGCTGTTACCTGAG
AAGTTGACCATTTATACAACGTTAGTTGGACTGCTGAACGCCAGGAATTACAACTTTGGT
GGAGAATTTGTAGAAGCCATGATTCGTCAACTTAAAGAATCATTGAAAGCAAACAATTAT
AATGAAGCTGTGTATTTGGTCCGCTTTTTATCTGATCTGGTGAATTGTCACGTCATTGCG
GCCCCGTCGATGGTTGCTATGTTTGAAAATTTTGTAAGTGTAACTCAGGAAGAAGATGTG
CCTCAGGTGCGACGGGATTGGTACGTGTATGCATTTCTGTCATCTTTGCCCTGGGTTGGA
AAGGAGTTGTACGAAAAGAAAGATGCAGAGATGGACCGCATCTTTGCCAACACTGAAAGC
TATCTTAAAAGACGCCAAAAGACTCATGTGCCCATGTTACAAGTATGGACTGCTGAGAAA
CCACATCCACAAGAAGAGTATTTAGATTGCCTGTGGGCCCAGATTCAGAAATTGAAAAAG
GATCGCTGGCAGGAGCGGCACATCCTCAGACCTTATCTTGCCTTTGACAGCATCCTGTGC
GAAGCCCTGCAGCACAATCTGCCCCCGTTTACACCACCTCCCCACACCGAGGACTCCGTG
TACCCGATGCCGAGGGTCATCTTCAGAATGTTTGATTACACGGATGATCCCGAGGGTCCT
GTAATGCCAGGGAGTCAT------------------------------------------
---------------------------------TCAGTGGAAAGATTCGTAATAGAGGAG
AACCTTCACTGCATCATAAAGTCCCACTGGAAGGAAAGGAAGACTTGTGCTGCACAGCTA
GTGAGCTATCCAGGGAAGAACAAGATCCCATTGAACTACCACATAGTTGAGGTGATTTTT
GCAGAGCTGTTCCAACTTCCAGCACCCCCTCACATCGATGTGATGTACACAACACTTCTC
ATTGAACTGTGCAAACTTCAGCCTGGCTCTCTACCCCAAGTTCTTGCACAGGCAACGGAA
ATGTTATACATGCGTTTGGACACGATGAATACTACCTGCGTAGACAGGTTTATTAATTGG
TTTTCCCATCATCTAAGTAACTTCCAGTTTCGTTGGAGCTGGGAAGATTGGTCAGATTGT
CTTACTCAAGATCCTGAAAGTCCCAAACCAAAGTTTGTAAGAGAAGTTCTAGAAAAATGT
ATGAGGTTGTCTTACCATCAGCGTATATTAGATATTGTTCCTCCTACCTTCTCAGCTCTA
TGTCCTGCAAACCCAACCTGCATTTACAAGTATGGAGATGAAAGTAGCAATTCTCTTCCT
GGACATTCAGTTGCTCTCTGTTTAGCTGTTGCCTTTAAAAGTAAAGCAACCAATGATGAA
ATCTTCAGCATTCTGAAAGATGTGCCAAATCCTAACCAGGATGATGATGACGATGAAGGG
TTCAGCTTTAACCCGTTGAAAATAGAGGTCTTTGTACAGACTCTGCTGCACTTGGCAGCC
AAATCGTTCAGCCACTCCTTCAGTGCTCTTGCAAAGTTTCATGAAGTCTTCAAAACCCTG
GCTGAAAGTGATGAAGGAAAGTTACATGTTCTGAGAGTCATGTTTGAGGTCTGGAGGAAC
CATCCACAGATGATTGCTGTACTGGTAGATAAGATGATTCGGACACAGATTGTTGACTGT
GCTGCAGTAGCAACTTGGATTTTCTCTTCAGAACTGTCTCGTGACTTTACTAGATTGTTT
GTTTGGGAAATCCTGCACTCCACAATTCGTAAGATGAACAAACACGTTCTGAAGATCCAG
AAAGAGCTAGAAGAAGCTAAAGAAAAACTTGCAAGGCAACACAAACGACGAAGTGATGAT
GATGACAGAAGCAGTGACAGAAAAGATGGGGCTCTTGAGGAGCAAATAGAAAGACTGCAG
GAGAAGGTGGAATCTGCTCAGAGTGAACAGAAGAACCTCTTCCTTGTCATATTCCAGCGC
TTTATCATGATCTTGACCGAGCACTTAGTGCGATGTGAAAGCGACGGGACCAGCGTGTTA
ACACCGTGGTACAAGAACTGTGTAGAGAGGCTCCAGCAGATTTTCTTACAGCATCACCAG
ATAATCCAGCAGTACATGGTGACCCTGGAGAACCTGCTCTTCACTGCCGAGTTAGACCCT
------------------------------------------------------------
CATATCCTGGCTGTGTTCCAGCAGTTCTGTGCCCTGCAGGCC------------------
------
>Mouse|ENSMUSG00000028330|ENSMUST00000030014
---------------ATGTCGCGGAGGCGGCACAGCTACGAGAACGAT------GGT---
---------------------------------GGACAACCTCACAAAAGGAGGAAGACG
TCTGATGCAAATGAAACTGAAGATCATTTGGAATCTTTAATATGCAAAGTAGGGGAAAAG
AGTGCCTGTTCTTTAGAGAGCAATCTCGAAGGCCTGGCTGGTGTTTTAGAAGCTGATCTT
CCTAACTACAAGAGCAAGATCTTAAGGCTCCTTTGTACAGTTGCACGTCTGTTACCTGAG
AAGCTAACAATTTACACAACATTAGTTGGACTGCTGAATGCCAGGAATTACAACTTTGGA
GGAGAATTTGTAGAAGCTATGATTCGTCAACTTAAAGAATCACTAAAAGCAAATAACTAT
AATGAAGCTGTATATTTGGTCCGTTTTCTGTCTGATCTTGTGAATTGTCATGTGATCGCT
GCCCCGTCTATGGTTGCTATGTTTGAGAATTTTGTAAGTGTAACTCAGGAAGAAGATGTG
CCTCAAGTGCGACGGGATTGGTATGTGTATGCGTTTCTGTCATCCTTGCCCTGGGTTGGA
AAGGAGTTGTATGAAAAAAAAGATGCAGAAATGGACCGAATCTTCTCCACCACTGAAAGC
TATCTCAAAAGACGCCAGAAGACTCACGTGCCCATGTTACAAGTCTGGACTGCCGACAAA
CCACATCCACAGGAAGAGTATTTAGATTGCCTGTGGGCCCAGATTCAGAAATTGAAAAAA
GACCGGTGGCAGGAGAGGCACATCCTAAGACCCTACCTTGCCTTTGACAGCATCCTCTGT
GAAGCTCTGCAGCACAACCTGCCTCCTTTCACACCGCCGCCCCACACAGAGGACTCCGTG
TACCCGATGCCCAGGGTCATCTTCAGGATGTTTGACTACACAGACGACCCAGAAGGCCCT
GTTATGCCAGGGAGCCAT------------------------------------------
---------------------------------TCGGTGGAGAGGTTTGTCATCGAGGAG
AATCTTCACTGCATCATCAAGTCCTACTGGAAGGAAAGGAAGACTTGCGCTGCCCAGCTG
GTGAGCTATCCAGGGAAGAACAAGATCCCCTTGAACTACCACATAGTGGAGGTGATCTTT
GCAGAGCTGTTTCAGCTTCCAGCGCCTCCTCACATTGACGTGATGTACACTACACTGCTA
ATCGAACTGTGCAAACTTCAGCCGGGCTCGCTGCCCCAAGTGCTTGCGCAGGCGACTGAG
ATGCTGTACATGCGTCTGGACACGATGAGTACCACGTGTGTTGACAGGTTTATTAATTGG
TTTTCTCATCATCTAAGTAATTTTCAATTCCGTTGGAGCTGGGAAGATTGGTCAGATTGT
CTTACTCAGGATCTTGAAAGTCCCAAACCAAAGTTTGTAAGGGAAGTTCTAGAGAAGTGC
ATGAGGTTGTCTTACCATCAACATATATTAGATATTGTTCCTCCCACCTTCTCAGCTCTG
TGTCCTGCAAACCCAACCTGCATTTACAAGTATGGAGATGAAAGTAGCAATTCTCTTCCT
GGACATTCCGTGGCACTCTGTTTATCTGTTGCTTTTAAAAGTAAGGCAACCAACGATGAG
ATCTTCAGCATTCTGAAGGACGTACCAAACCCTAACCAGGTTGATGATGATGATGAAGGG
TTCAGATTTAACCCTTTGAAAATAGAGGTCTTTGTCCAGACTCTGCTGCACTTAGCTGCC
AAGTCCTTCAGTCACTCCTTCAGTGCTCTTGCAAAGTTTCATGAAGTCTTCAAAACTCTG
GCGGAGAGTGATAAGGGGAAGCTGCACGTGCTGAGAGTCATGTTTGAAGTGTGGAGGAAC
CATCCACAGATGATTGCTGTGCTGGTTGATAAGATGATTCGTACGCAGATTGTCGACTGT
GCAGCAGTAGCAAACTGGATCTTCTCATCGGAGCTGTCTCGGGACTTTACGAGGTTGTTT
GTGTGGGAAATTTTGCACTCTACAATTCGTAAGATGAACAAACATGTTCTGAAGATCCAG
AAAGAGCTAGAAGAAGCTAAAGAGAAACTGGCGAGGCAGCACAAACGACGCAGTGATGAC
GACGACAGGAGCAGTGACAGGAAGGACGGTGCCCTGGAGGAGCAAATAGAAAGGCTGCAG
GAGAAGGTGGAGGCTGCTCAGAGTGAGCAGAAGAACCTCTTCCTCGTCATCTTCCAGCGT
TTCATCATGATCTTGACCGAGCACTTGGTACGATGTGAAACGGATGGGACCAGTATATTG
ACCCCGTGGTATAAGAACTGCATAGAGAGGCTGCAGCAGATCTTCCTACAGCATCACCAG
ACCATCCAGCAGTACATGGTGACCCTGGAGAACCTGCTCTTCACGGCCGAGTTAGACCCT
------------------------------------------------------------
CACATCCTGGCTGTGTTCCAGCAATTCTGTGCTCTGCAGGCC------------------
------
>Opossum|ENSMODG00000003202|ENSMODT00000003983
---------------ATGTCGCGGCGGCGGCACAGCGACGAGAAC---------GAT---
---------------------------------GAACAACCCCACAAAAGGAAGAAGACC
TTGCAGTCAATTGAAATTGAAGACCGAATAGAATCTCTAATATGCAGAGTAGGAGAAAAG
AGTACTTTCTCATTGGAAAGCAACCTAGAAGGTTTAGCTGGAGTTCTGGAGGCTGATCTT
CCCAATTACAAGAGCAAGATCCTAAGAATTCTTTGTACAGTTGCACGTCTGTTTCCTTTG
AAATTGACGGTTTACACAACATTAGTTGGGCTTCTTAATGCTCGAAATTACAACTTTGGT
GGGGAATTTGTGGAAGCCATGATTCGTCAACTTAAAGAATCTTTGAAAGCAAACAACTAT
GATGAAGCTGTGATTTTGGTTCATTTTTTATCAGATCTTGTGAATTGTCATGTAATAGCT
GCCCCATCAATGGTAGCCATGTTTGAAAATTTTGTAAGTGTAACTCAGGAAGAAGACGTT
CCTCAGGTACGACGTGATTGGTATGTGTTTGCATTTCTGTCATCTTTGCCCTGGGTTGGA
AAGGAGTTGTATGAAAAAAAAGATGCAGAGATGGATCGTATTTTTTCCACTGTTGAAAGC
TATCTTAAAAGACGTCAAAAAACTCATGTTCCATTGTTACAAGTATGGACTGCTGATAAA
CCACATCCACAAGAAGAGTATTTAGACTGCCTTTGGGCCCAGATTCAGAAGTTAAAAAAA
GATCGCTGGCAGGAACGGCACATCTTGAGACCATACCTTGCTTTTGACAGCATCCTCTGT
GAAGCCCTGCAGCACAATCTGCCTCCTTTTACACCACCACCTCACACGGAGGACTCTGTG
TACCCAATGCCGAGGGTCATCTTTAGGATGTTTGATTACACAGATGATCCCGAGGGTCCT
GTTATGCCAGGCAGTCAT------------------------------------------
---------------------------------TCTGTGGAAAGATTTGTAATAGAAGAA
CACCTTCACTTCATCATTAAATCACACTGGAAGGAAAGGAAAACTTGTGCCGCACAGCTA
GTGAGCTATCCAGGAAAGAACAAGATCCCCTTGAATTATCATATAGTCGAGGTTATCTTC
GCAGAACTGTTTCAGCTTCCTGTTCCCCCTCACATTGATGTGATGTACACAACACTTCTC
ATTGAACTGTGCAAGCTTCAACCTGGTTCTTTACCCCAAGTTCTTGCACAGGCAACTGAA
ATGTTGTACATGCGTTTGGATACAATGAATACTACATGTATAGACAGGTTCATTAATTGG
TTTTCCCATCACCTAAGTAACTTCCAATTCCGTTGGAGCTGGGAAGATTGGTCAGATTGT
CTTACTCAGGATTTTGAAAATCCTAAGCCAAAATTCGTAAGAGAAGTACTGGAAAAATGT
ATGCGGCTTTCATACCATCAGCGCATATTAGATATTGTTCCTCCAGCTTTTGCTCCTCTG
TGTCCTGCAAATCCAACATGCATTTATAAGTATGGAGATGAAAGTAGCAATTCTCTTCCA
GGACATTCTGTAGCCCTCTGTTTAGCTGTTGCCTTTAAAAGTAAGGCAAGTAATGATGAA
ATCTTCAGCATTTTGAAAGATGTGCCGAATCCTAACCAAGATGATGATGATGATGAAGGA
TTCAGTTTTAACCCATTGAAAATTGAAGTCTTTGTGCAGACTTTGCTTCACCTCGCATCC
AAGTCATTTAGCCACTCTTTCAGTGCTCTTGCAAAATTTCATGAGGTCTTCAAAACACTT
GCAGAAAGTGATGAGGGAAAATTACATGTTCTGAGGGTCATGTTTGAAGTCTGGAGGAAT
CATCCCCAGATGATTGCTGTTCTGGTGGACAAGATGATTCGAACACAGATTGTAGACTGT
GCTGCAGTAGCAAATTGGATCTTCTCTTCAGAACTCTCCCGTGATTTTACTAGGTTGTTT
ATCTGGGAAATTTTACACTCCACAATTCGAAAGATGAACAAACATGTTGTGAAGATTCAA
AAAGAACTGGAAGAAACTAAAGAAAAACTGGCAAGACAGCACAAACGACGT---------
GATGACAGAAGCAGTGACAGGGATGATGGGGCATTAGAGGAACAAATAGAACGTCTGCAG
GAGAAAGTTGAATCTGCTCAGAGTGAACAAAAGAACCTTTTCCTTGTCATATTTCAGCGT
TTTATCATGATACTAACAGAACACTTGGTACGATGTGAGACTGATGGGACCAATATATTA
ACACCTTGGTACAAAAACTGTATAGAGAGGCTACAGCAGATCTTCTTGCAGCATCATCAG
ATAATCCAACAGTACATGGTGACCTTGGAAAACCTTCTCTTTACTGCTGAATTGGACCAT
------------------------------------------------------------
CACATTTTAGCTGTATTCCAACAGTTCTGTGCCCTGCAGGCCTGCGGATTTTTTCCTCCT
TCCAGT
>Orangutan|ENSPPYG00000019426|ENSPPYT00000022659
---------------ATGTCGCGGCGGCGGCACAGCGACGAGAACGAC------GGT---
---------------------------------GGGCAGCCTCACAAAAGGAGAAAGACC
TCTGATGCAAATGAAACTGAAGATCATTTGGAATCTTTAATATGCAAAGTAGGAGAAAAG
AGTGCCTGCTCTTTGGAGAGCAACCTAGAAGGCTTGGCTGGTGTTTTGGAAGCTGATCTT
CCTAACTACAAGAGCAAGATCTTAAGGCTTCTTTGTACAGTTGCACGCCTGTTACCTGAG
AAGCTGACAATTTATACAACATTAGTTGGACTACTGAATGCCAGGAATTACAATTTTGGT
GGAGAATTTGTAGAAGCCATGATTCGTCAACTTAAAGAATCATTGAAAGCAAACAATTAT
AATGAAGCTGTGTATTTGGTCCGTTTTTTATCTGATCTTGTGAATTGTCATGTGATTGCC
GCCCCATCAATGGTTGCTATGTTTGAAAATTTTGTAAGCGTAACTCAGGAAGAAGATGTA
CCTCAGGTGCGACGAGATTGGTATGTGTATGCATTTCTGTCATCTTTGCCCTGGGTTGGA
AAGGAGTTGTACGAAAAGAAAGATGCAGAGATGGACCGCATCTTTGCCAACACTGAAAGC
TATCTTAAAAGACGCCAAAAGACTCATGTACCCATGTTACAGGTATGGACTGCTGATAAA
CCACATCCACAAGAAGAGTATTTAGATTGCCTGTGGGCCCAGATTCAGAAATTGAAAAAG
GATCGCTGGCAGGAACGGCACATCCTAAGACCTTATCTTGCCTTTGACAGCATCCTGTGT
GAAGCACTGCAGCACAATCTGCCTCCTTTTACGCCACCTCCTCACACTGAAGATTCAGTG
TACCCAATGCCAAGGGTCATCTTCAGAATGTTTGATTACACAGATGATCCCGAGGGTCCT
GTCATGCCAGGGAGTCAT------------------------------------------
---------------------------------TCAGTGGAAAGATTTGTAATAGAAGAG
AATCTTCACTGCATCATTAAATCCCACTGGAAGGAAAGGAAGACTTGTGCTGCACAGTTA
GTGAGCTATCCAGGGAAGAACAAGATCCCCTTGAACTACCACATAGTTGAGGTGATCTTT
GCAGAGCTGTTTCAACTTCCAGCACCCCCTCACATTGATGTGATGTACACAACACTCCTC
ATTGAACTGTGCAAACTTCAACCTGGCTCTCTACCCCAAGTTCTTGCACAGGCAACTGAA
ATGCTATACATGCGTTTGGACACAATGAACACTACCTGTGTAGACAGGTTTATTAATTGG
TTTTCTCATCATCTAAGTAACTTCCAGTTCCGTTGGAGCTGGGAAGATTGGTCAGATTGT
CTTAGTCAAGATCCTGAAAGTCCCAAACCAAAATTTGTAAGAGAAGTTCTAGAAAAATGT
ATGAGGTTGTCTTACCATCAGCGTATATTAGATATTGTTCCTCCTACCTTCTCAGCTCTA
TGTCCTGCAAACCCAACCTGCATTTACAAGTATGGAGATGAAAGTAGCAATTCTCTTCCT
GGACATTCTGTTGCCCTCTGTTTAGCTGTTGCCTTTAAAAGTAAGGCAACCAATGATGAA
ATCTTCAGCATTCTGAAAGATGTACCAAATCCTAACCAGGATGATGATGACGATGAAGGA
TTCAGTTTTAACCCATTGAAAATAGAAGTCTTTGTACAGACTCTGCTACACTTGGCAGCC
AAATCATTCAGCCACTCCTTCAGTGCTCTTGCAAAGTTTCATGAAGTCTTCAAAACCCTA
GCTGAAAGTGATGAAGGAAAGTTACATGTGCTAAGAGTTATGTTTGAGGTCTGGAGGAAC
CATCCACAGATGATTGCTGTACTAGTGGATAAGATGATTCGTACACAAATAGTTGATTGT
GCTGCCGTAGCAAATTGGATCTTCTCTTCAGAACTATCTCGTGACTTTACCAGATTGTTT
GTTTGGGAAATTTTGCACTCTACAATTCGTAAGATGAACAAACATGTCCTGAAGATCCAG
AAAGAGCTGGAAGAAGCTAAAGAGAAACTTGCTAGGCAACACAAACGGCGAAGTGATGAT
GACGACAGAAGCAGTGACAGGAAAGACGGGGTTCTTGAGGAACAAATAGAACGACTTCAG
GAAAAAGTGGAATCTGCTCAGAGTGAACAAAAGAATCTTTTCCTCGTCATATTTCAGCGG
TTTATCATGATCTTGACCGAGCACTTAGTACGATGTGAAACTGATGGGACCAGTGTATTA
ACACCATGGTATAAGAACTGTATAGAGAGGCTGCAGCAGATCTTCCTACAGCATCACCAA
ATAATCCAGCAGTACATGGTGACCCTGGAGAACCTTCTCTTCACTGCTGAATTAGACCCT
------------------------------------------------------------
CATATCTTGGCCGTGTTCCAGCAGTTCTGTGCCCTGCAGGCC------------------
------
>Platypus|ENSOANG00000001918|ENSOANT00000003048
------------------------------------------------------GGA---
---------------------------------GGACAGCCGCACAAAAGGAGGAGGACT
TCAGAGCCGACCGAGATAGAGGATCGGCTGGAATCTTTAATATGCAGAGTGGGAGAAAAG
AGCACCTCTTCACTGGAGAGCAACCTGGAAGGCCTAGCGGGCGTCTTGGAGGCGGATCTG
CCTAACTACAAGAGCAAGATCCTAAGAATCCTCTGCACCGTTGCACGTCTGTTACCCGAG
AAGCTGACGGTTTATACTACGTTAGTTGGACTGCTGAATGCCAGGAACTACAACTTTGGA
GGGGAGTTTGTGGAAGCCATGATTCGACAGCTCAAGGAATCTTTGAAATCGAATAACTAC
AATGAAGCCGTGTATTTGGTTCGCTTCCTCTCGGACCTCGTGAACTGTCACGTGATAGCT
GCCCCGTCGATGGTCGCCATGTTCGAGAACTTCGTGAATGTGACTCAGGAGGAAGATGTG
CCTCAGGTGCGACGCGACTGGTACGTCTTCGCTTTTCTGTCGTCTCTGCCCTGGGTCGGG
AAGGAACTGTACGAGAAGAAAGACGCCGAGATGGACCGCATATTCTCCAGTATCGAAGGC
TACCTGAAGCGGCGACAAAAGACTCACGTCCCTATGTTGCAAGTATGGACTGCCGATAAA
CCGCATCCACAAGAAGAGTATTTAGATTGCCTGTGGGCCCAGATTCAGAAGTTGAAAAAG
GATCGCTGGCAGGAACGGCACATCCTCAGACCGTATCTGGCCTTCGACAGCATCCTGTGC
GAGGCCTTGCAGCATAACTTGCCTCCCTTCACCCCGCCTCCTCACACCGAGGACTCCACG
TACCCAATGCCAAGGGTCATTTTTAGAATGTTTGACTACACGGATGATCCCGAGGGACCC
GTCATGCCGGGGAGTCAT------------------------------------------
---------------------------------TCCGTTGAGAGATTTGTAATCGAAGAA
AATCTTCACTGTATCATCAAATCCCACTGGAAGGAAAGGAAGACTTGTGCTGCGCAGCTA
GTCAGCTATCCTGGAAAGAACAAGATTCCCTTGAACTACCACATAGTTGAGGTGATATTC
GCTGAGCTGTTTCAGCTTCCGGTTCCTCCTCACATCGATGTTATGTATACAACTCTTCTC
ATTGAACTGTGTAAACTTCAGCCCGGCTCTCTACCCCAAGTTCTGGCCCAAGCAACTGAA
ATGTTGTACATGCGTTTGGATACGATGAACACCACGTGCATAGACCGATTCATCAATTGG
TTTTCTCACCACCTGAGCAACTTTCAGTTCCGCTGGAGCTGGGAAGACTGGTCAGATTGT
CTTGCTCAGGATCTCGAAAATCCGAAGCCAAAGTTCGTCAGAGAAGTATTGGAAAAATGT
ATGAGGCTCTCCTACCATCAGCGCATATTAGACATTGTTCCGTCTACATTTTCTACTCTG
AGTCCTGCAAACCCAACCTGCATTTACAAATATGGAGACGAGAGTAGCAATTCTCTCCCT
GGTCATTCTGTCGCCCTCTGTTTAGCCGTTGCCTTTAAAAGCAAGGCGACTAACGATGAA
ATCTTCAGCATTTTAAAAGACGTGCCGAATCCCAATCAGGATGATGATGATGATGAAGGA
TTCAGCTTTAACCCCTTGAAAATCGAGGTCTTTGTACAGACTCTGCTTCACTTGGCAGCC
AAGTCCTTCAGCCATTCCTTCAGTGCTCTTGCAAAGTTTCACGAAGTCTTCAAAACCCTT
GCTGAAAGCGATGAGGGAAAATTGCATGTTCTCAGAGTTATGTTTGAGGTCTGGAGGAAT
CATCCACAGATGATCGCCGTACTGGTGGATAAGATGATCCGGACTCAGATAGTCGACTGC
GCCGCGGTCGCCAACTGGATCTTCTCCTCGGAGCTCTCGCGCGATTTCACAAGG------
------------------------------------------------------------
------------------------------------------------------------
------------------------------------------------------------
------------------------------------------------------------
------------------------------------------------------------
------------------------------------------------------------
------------------------------------------------------------
------------------------------------------------------------
------------------------------------------------------------
------
>Rabbit|ENSOCUG00000013853|ENSOCUT00000013859
---------------ATGTCGCGGCGGCGGCACAGCGACGAGAACGACGAAATAGGT---
---------------------------------GGACAGCCTCACAAAAGGAGAAAGACT
---GATGCAAATGAAACTGAAGATCATTTGGAGTCTTTAATATGCAAAGTAGGAGAAAAG
AGTGCCTGCTCTTTGGAGAGCAACCTAGAAGGTCTGGCTGGTGTTTTGGAAGCTGATCTT
CCCAACTACAAGAGCAAGATCTTAAGACTTCTTTGTACAGTTGCACGTCTGTTACCTGAG
AAGTTGACAATTTATACAACGTTGGTTGGACTGCTGAATGCCAGGAATTACAACTTTGGT
GGAGAATTTGTAGAAGCTATGATTCGTCAACTTAAAGAATCATTGAAAGCAAACAATTAT
AATGAAGCTGTGTATTTGGTCCGTTTTTTGTCTGATCTTGTGAATTGTCATGTGATTGCT
GCCCCATCAATGGTTGCTATGTTTGAAAATTTTGTAAGTGTAACTCAGGAAGAAGATGTG
CCTCAGGTGCGACGGGATTGGTACGTGTATGCATTTCTGTCGTCATTGCCCTGGGTTGGA
AAGGAGTTGTACGAAAAGAAAGATGCAGAGATGGACCGCATCTTCGCCAACACTGAAAGC
TACCTTAAAAGACGCCAGAAGACTCATGTGCCCATGCTACAAGTCTGGACTGCCGACAAA
CCGCACCCACAGGAAGAGTATTTAGATTGCCTGTGGGCCCAGATTCAGAAATTGAAAAAG
GATCGCTGGCAGGAGCGGCACATCCTAAGACCCTATCTTGCCTTTGACAGTATCCTGTGT
GAAGCACTGCAGCACAATCTGCCTCCGTTTACCCCCCCTCCGCACACTGAAGACTCCACG
TACCCCATGCCCAGGGTCATCTTCAGAATGTTTGATTACACAGATGACCCCGAGGGTCCT
GTCATGCCAGGGAGTCAT------------------------------------------
---------------------------------TCAGTGGAAAGATTCGTAATAGAAGAG
AATCTTCACTGCATCATCAAGTCCCACTGGAAGGAAAGGAAGACTTGTGCTGCACAGCTA
GTGAGCTATCCAGGGAAGAACAAGATCCCCTTGAACTACCACATCGTTGAGGTGATCTTT
GCAGAGCTGTTCCAGCTTCCAGCACCACCTCACATTGATGTGATGTACACAACACTTCTC
ATTGAGCTGTGCAAACTGCAGCCTGGCTCTCTACCCCAAGTTCTTGCACAGGCAACTGAA
ATGTTATACATGCGTTTGGATACCATGAACACTACATGTGTAGACAGGTTTATTAATTGG
TTTTCTCATCATCTAAGTAACTTCCAGTTCCGCTGGAGCTGGGAAGATTGGTCAGATTGT
CTTACTCAAGATCTTGAAAGTCCCAAACCAAAGTTTGTAAGAGAAGTTCTAGAAAAATGT
ATGAGGTTGTCTTACCATCAGCGTATATTAGATATTGTTCCTCCTACCTTCTCAGCTCTG
TGTCCTGCAAACCCAACCTGCATTTACAAGTATGGAGATGAAAGTAGCAATTCTCTTCCT
GGACATTCTGTGGCCCTCTGTTTAGCTGTTGCCTTTAAAAGTAAGGCAACCAATGATGAA
ATATTCAGCATTCTGAAAGATGTACCAAACCCCAACCAGGATGACGATGATGATGAAGGA
TTCAGTTTTAACCCGTTGAAAATAGAGGTGTTTGTGCAGACCCTGCTGCACTTGGCAGCC
AAGTCCTTCAGCCACTCCTTCAGTGCCCTGGCCAAGTTTCACGAAGTCTTCAAAACACTA
GCAGAAAGTGATGAAGGAAAGTTACACGTGCTGAGGGTTATGTTTGAGGTTTGGAGGAAC
CATCCGCAGATGATTGCTGTACTGGTGGATAAGATGATTCGTACACAGATTGTTGATTGT
GCTGCAGTAGCAAATTGGATCTTTTCTTCAGAACTGTCTCGTGATTTTATTAGATTGTTT
GTTTGGGAAATCTTGCATTCTACGATTCGTAAGATGAACAAACACGTTCTGAAGATCCAG
AAAGAGCTAGAAGAAGCTAAAGAGAAACTTGCAAGGCAACACAAACGGCGAAGTGACGAT
GACGACAGAGGCAGTGACAGAAAAGATGGGGCCCTTGAGGAGCAAATAGAGAGACTACAG
GAAAAAGTGGAATCTGCTCAGAGTGAACAAAAGAACCTCTTCCTTGTCATATTTCAGCGC
TTTATCATGATCTTGACTGAACATTTAGTACGATGTGAGACTGACGGGACCAGTGTGTTG
ACGCCATGGTACAAGAACTGTATAGAAAGACTCCAGCAGATCTTCCTTCAGCATCACCAG
ATAATCCAGCAGTACATGGTGACCCTGGAGAACCTTCTCTTCACTGCTGAAACTAGACCC
TCATATCCTTGCTGTGTTCCAGCAGTTCTGTGCTCTGCAGGCCTAGTGGTCCTTTTCTCC
CAT---------------CAGAATTTT---------------------------------
------
>Rat|ENSRNOG00000023605|ENSRNOT00000030825
---------------ATGTCGCGGAGGCGGCACAGCTACGAGAACGAT------GGT---
---------------------------------GGACAACCTCACAAAAGGAGGAAGACA
TCAGATGCAAATGAAACGGAAGATCATTTGGAATCTTTAATATGCAAAGTAGGGGAAAAG
AGCGCTTGCTCTTTAGAGAGCAATCTCGAAGGCCTGGCTGGTGTTTTAGAAGCTGATCTT
CCTAACTACAAGAGCAAGATCTTAAGGCTCCTTTGTACAGTTGCACGTCTGTTACCTGAG
AAGCTAACAATTTATACAACATTAGTTGGACTGCTGAATGCCAGAAATTATAACTTTGGA
GGAGAATTTGTAGAAGCTATGATTCGTCAACTTAAAGAATCGCTAAAAGCAAACAACTAT
AATGAAGCTGTATATTTGGTCCGTTTTCTGTCTGATCTTGTGAACTGTCATGTGATTGCT
GCCCCATCTATGGTTGCTATGTTTGAGAATTTTGTAAGTGTAACTCAGGAAGAAGATGTG
CCTCAAGTGCGACGGGATTGGTATGTGTACGCGTTTCTGTCATCCTTGCCCTGGGTTGGG
AAGGAGTTGTATGAAAAGAAAGATGCAGAAATGGACCGCATCTTCTCCAGCACCGAAAGC
TATCTCAAAAGACGCCAGAAGACTCATGTGCCCATGTTACAAGTATGGACTGCCGATAAG
CCACACCCCCAAGAAGAGTATTTAGATTGCCTGTGGGCCCAGATTCAGAAATTGAAAAAG
GACCGGTGGCAGGAAAGGCACATCCTAAGACCCTACCTTGCCTTTGACAGCATCCTCTGT
GAAGCACTACAGCACAACCTGCCTCCTTTCACACCACCGCCTCACACCGAAGACTCCGTG
TACCCAATGCCCAGGGTCATCTTCAGGATGTTTGACTACACAGACGACCCAGAGGGTCCT
GTTATGCCAGGGAGCCAT------------------------------------------
---------------------------------TCAGTAGAGAGGTTTGTCATAGAGGAG
AATCTTCATTGCATCATAAAATCCTACTGGAAGGAAAGGAAAACTTGTGCTGCCCAGTTG
GTGAGTTATCCAGGCAAGAACAAGATCCCATTGAACTACCACATAGTGGAGGTGATCTTT
GCAGAGCTGTTTCAGCTTCCAGCGCCTCCGCACATTGATGTGATGTACACGACACTGCTG
ATCGAACTGTGCAAACTTCAGCCGGGCTCTCTGCCCCAAGTGCTTGCACAGGCCACTGAG
ATGCTGTACATGCGTCTGGACACCATGAGTACCACGTGTGTTGACAGGTTTATTAATTGG
TTTTCTCATCATCTAAGTAATTTTCAATTCCGCTGGAGCTGGGAAGATTGGTCAGATTGT
CTTACTCAGGATCTTGAAAGTCCCAAACCAAAGTTTGTAAGAGAAGTTCTAGAGAAATGT
ATGAGGTTGTCTTACCATCAGCATATATTAGATATCGTTCCTCCCACCTTCTCAGCTCTG
TGTCCTGCAAACCCAACCTGCATTTACAAGTATGGAGACGAAAGTAGCAATTCTCTTCCT
GGACATTCCGTGGCACTCTGTTTATCTGTTGCTTTTAAAAGTAAGGCAACCAACGATGAA
ATCTTCAGCATTCTGAAGGACGTACCAAATCCTAACCAGGTTGATGATGACGATGAAGGG
TTCAGATTTAATCCCTTGAAAATAGAAGTCTTTGTCCAGACTCTGCTGCACTTAGCTGCC
AAGTCCTTCAGTCACTCCTTCAGTGCTCTTGCAAAGTTTCATGAAGTCTTCAAAACTCTA
GCAGAAAGTGATAAGGGGAAGCTGCATGTGCTGAGAGTCATGTTTGAAGTCTGGAGGAAT
CACCCGCAGATGATTGCTGTACTGGTTGATAAGATGATTCGTACACAGATTGTTGACTGT
GCTGCAGTAGCAAACTGGATCTTCTCATCAGAGCTGTCTCGTGACTTTACGAGGTTGTTT
GTGTGGGAAATTTTGCACTCTACAATTCGTAAGATGAATAAGCATGTTCTGAAGATCCAG
AAAGAGCTGGAAGAAGCTAAAGAGAAACTAGCAAGGCAGCACAAACGACGCAGTGATGAT
GATGACCGGGGCAGCGACAGGAAGGACGGTGCCCTGGAGGAGCAAATCGAAAGGCTGCAG
GAGAAAGTGGAGTCTGCTCAGAGCGAGCAAAAGAACCTTTTCCTCGTCATCTTCCAGCGT
TTCATCATGATCTTGACTGAACACTTGGTGCGCTGTGAAACCGATGGGACCAGTATATTG
ACCCCGTGGTATAAGAACTGCATCGAGAGGCTGCAGCAGATCTTCCTACAGCATCACCAG
ATAATCCAGCAGTACATGGTGACCCTGGAGAACCTGCTCTTCACGGCAGAGTTAGATCCT
------------------------------------------------------------
CACATCCTGGCTGTGTTCCAGCAGTTCTGTGCTCTGCAGGCC------------------
------
>Macaque|ENSMMUG00000012281|ENSMMUT00000017202
---------------ATGTCGCGGCGGCGGCACAGCGACGAGAACGAC------GGT---
---------------------------------GGGCAGCCTCACAAAAGGAGAAAGACC
TCTGATGCAAATGAAACTGAAGATCATTTGGAATCTTTAATATGCAAAGTAGGAGAAAAG
AGTGCCTGCTCTTTGGAGAGCAACCTCGAAGGCTTGGCTGGTGTTTTGGAAGCTGATCTT
CCTAACTACAAGAGCAAGATCTTAAGGCTTCTTTGTACAGTTGCACGTCTGTTACCTGAG
AAGTTGACAATTTATACAACATTAGTTGGACTGCTGAATGCCAGGAATTACAACTTTGGT
GGAGAATTTGTAGAAGCCATGATTCGTCAACTTAAAGAGTCATTGAAAGCAAACAATTAT
AATGAAGCCGTATATTTGGTCCGTTTTTTATCTGATCTTGTGAATTGCCATGTGATTGCT
GCCCCGTCAATGGTTGCCATGTTTGAAAATTTTGTAAGCGTAACTCAGGAAGAAGATGTG
CCTCAGGTGCGGCGAGATTGGTATGTGTATGCATTTCTGTCATCTTTGCCCTGGGTTGGA
AAGGAGTTGTACGAAAAGAAAGATGCAGAGATGGACCGCATCTTTGCCAACACTGAAAGC
TATCTTAAAAGACGCCAAAAGACTCATGTACCCATGTTACAGGTGTGGACTGCGGATAAA
CCACATCCACAAGAAGAGTATTTAGATTGCCTGTGGGCCCAGATTCAGAAATTGAAAAAG
GATCGCTGGCAGGAACGGCACATCCTAAGACCTTATCTTGCCTTTGACAGCATCCTGTGT
GAAGCACTGCAGCACAATCTGCCTCCTTTTACACCACCTCCTCACACTGAAGATTCGGTG
TACCCAATGCCAAGGGTCATCTTCAGAATGTTTGATTACACAGATGATCCCGAGGGTCCT
GTCATGCCAGGGAGACATTTCAAAGAAGATTTTTCTCTGCTTATATCTAAACACATTGCT
TTTGAAACTGCTTATTTGACTTTTCATGTGTCTTCT------------------------
------------------------------------------------GCTGCACAGTTA
GTGAGCTATCCAGGGAAGAACAAGATCCCCTTGAACTACCACATAGTTGAGGTGATCTTT
GCAGAGCTGTTTCAACTTCCAGCACCCCCTCACATTGATGTGATGTACACAACACTCCTC
ATTGAACTGTGCAAACTTCAACCTGGCTCTCTACCCCAAGTTCTTGCACAGGCAACTGAA
ATGCTATACATGCGTTTGGACACAATGAACACTACCTGTGTAGACAGGTTTATCAATTGG
TTTTCTCATCATCTGAGTAACTTCCAGTTCCGTTGGAGCTGGGAAGATTGGTCAGATTGT
CTTAGTCAAGATCCTGAAAGTCCCAAACCAAAGTTTGTAAGAGAAGTTCTAGAAAAATGT
ATGAGGTTGTCTTACCATCAGCGTATATTAGATATTGTTCCTCCTACCTTCTCAGCTCTA
TGTCCTGCAAACCCAACCTGCATTTACAAGTATGGAGATGAAAGTAGCAATTCTCTTCCT
GGACATTCTGTTGCCCTCTGTTTAGCAGTTGCCTTTAAAAGTAAGGCAACCAATGATGAA
ATCTTCAGCATTCTGAAAGATGTACCAAATCCCAACCAGGATGATGATGACGATGAAGGA
TTCAGTTTTAACCCATTGAAAATAGAAGTCTTTGTACAGACTCTGCTACACTTGGCAGCC
AAATCATTCAGCCACTCCTTCAGTGCTCTTGCAAAGTTTCATGAAGTCTTCAAAACCCTA
GCTGAAAGTGATGAAGGGAAGTTACATGTGCTAAGAGTTATGTTTGAGGTCTGGAGGAAC
CATCCACAGATGATTGCTGTACTAGTGGATAAGATGATTCGTACACAAATAGTTGATTGT
GCTGCAGTAGCAAATTGGATCTTCTCTTCAGAACTGTCTCGTGACTTTACCAGATTGTTC
GTTTGGGAAATCTTGCACTCTACAATTCGTAAGATGAACAAACATGTCCTGAAGATCCAG
AAAGAGCTGGAAGAAGCTAAAGAGAAACTTGCTAGGCAACACAAACGGCGAAGTGATGAT
GATGACAGAAGCAGTGACAGGAAAGATGGGGTTCTTGAGGAACAAATAGAAAGACTTCAA
GAAAAAGTGGAATCTGCTCAGAGTGAACAAAAGAATCTTTTCCTCGTCATATTTCAGCGG
TTTATCATGATCTTGACTGAGCACTTAGTACGATGCGAAACTGATGGGACCAGTGTATTA
ACACCGTGGTATAAGAACTGTATAGAGAGGCTACAGCAGATCTTCCTACAGCATCACCAG
ATAATCCAGCAGTACATGGTGACCCTGGAGAACCTCCTCTTCACTGCTGAATTAGACCCT
------------------------------------------------------------
CATATCTTGGCCGTGTTCCAGCAGTTCTGTGCCCTGCAGGCC------------------
------
>Marmoset|ENSCJAG00000010840|ENSCJAT00000021230
---------------ATGTCGCGGCGGCGGCACAGCGACGAGAACGACGAAATAGGT---
---------------------------------GGGCAGCCTCACAAAAGGAGAAAGACC
TCTGATGCAAATGAAACTGAAGATCATTTGGAATCTTTAATATGCAAAGTAGGAGAAAAG
AGTGCCTGCTCTTTGGAGAGCAACCTAGAAGGCTTGGCTGGGGTTTTGGAAGCTGATCTT
CCTAACTACAAGAGCAAGATCTTAAGGCTTCTTTGTACAGTTGCACGTCTGTTACCTGAG
AAGTTGACAATTTATACAACATTAGTTGGACTACTGAATGCCAGGAATTACAACTTTGGT
GGAGAATTTGTAGAAGCCATGATTCGTCAACTTAAAGAATCATTGAAAGCAAACAATTAT
AATGAAGCCGTATATTTGGTTCGTTTTTTATCTGATCTTGTGAATTGTCACGTCATTGCT
GCCCCATCAATGGTTGCTATGTTTGAAAATTTTGTAAGCGTAACTCAGGAAGAGGATGTG
CCTCAGGTGCGGCGAGATTGGTATGTGTATGCATTTCTGTCATCTTTGCCCTGGGTTGGA
AAGGAGTTGTACGAAAAGAAAGATGCAGAGATGGACCGCATCTTTGCCAACACTGAAAGC
TATCTTAAAAGACGCCAAAAGACTCATGTACCCATGTTACAGGTATGGACTGCTGATAAA
CCACATCCACAAGAAGAGTATTTAGATTGCCTGTGGGCCCAGATTCAGAAATTGAAAAAG
GATCGCTGGCAGGAACGGCACATCCTAAGACCTTATCTTGCCTTTGACAGCATCCTGTGT
GAAGCACTGCAGCATAATCTGCCTCCTTTTACACCACCTCCTCACACTGAAGATTCAGTG
TATCCAATGCCAAGGGTCATCTTCAGAATGTTTGATTACACAGATGATCCTGAGGGTCCT
GTTATGCCAGGGAGTCAT------------------------------------------
---------------------------------TCAGTGGAAAGATTTGTAATAGAAGAG
AATCTTCACTGCATCATTAAGTCCCACTGGAAGGAAAGGAAGACTTGTGCTGCACAGTTA
GTGAGCTATCCAGGGAAGAACAAGATCCCCTTGAACTACCACATAGTTGAGGTGATATTT
GCAGAGCTCTTTCAACTTCCAGCACCCCCTCACATTGATGTGATGTACACAACACTTCTC
ATTGAACTGTGCAAGCTTCAGCCTGGCTCTCTACCCCAAGTTCTTGCACAGGCAACGGAA
ATGTTATACATGCGTTTGGACACAATGAATACCACCTGTGTAGACAGGTTTATTAATTGG
TTTTCTCATCATCTAAGTAACTTCCAGTTCCGTTGGAGCTGGGAAGATTGGTCAGATTGT
CTTAGTCAAGATCTCGAAAGTCCCAAACCAAAGTTTGTAAGAGAAGTTCTAGAAAAATGT
ATGAGGTTGTCTTACCATCAGCGTATATTAGATATTGTTCCTCCTACCTTCTCAGCTCTA
TGTCCTGCAAACCCAACCTGCATTTATAAGTATGGAGATGAAAGCAGCAATTCTCTTCCT
GGACATTCTGTTGCCCTCTGTTTAGCTGTTGCCTTTAAAAGTAAGGCAACCAATGATGAA
ATCTTCAGCATTCTGAAAGATGTACCAAACCCTAACCAGGATGATGATGACGATGAAGGA
TTCAGTTTTAACCCATTGAAAATAGAGGTCTTTGTACAGACTCTGCTACACTTGGCAGCC
AAATCATTCAGCCACTCCTTTAGTGCTCTTGCAAAGTTTCATGAAGTCTTCAAAACCCTA
GCTGAGAGTGATGAAGGAAAGTTACATGTGCTAAGAGTTATGTTTGAGGTCTGGAGGAAC
CATCCACAGATGATTGCTGTGCTAGTGGATAAGATGATTCGTACACAAATAGTTGATTGT
GCTGCAGTAGCAAATTGGATCTTCTCTTCAGAACTATCTCGTGACTTTACCAGATTATTT
GTTTGGGAAATCTTGCACTCTACAATTCGTAAGATGAACAAACATGTCTTGAAGATCCAG
AAAGAGCTAGAAGAAGCTAAAGAGAAACTTGCAAGGCAACACAAACGGCGAAGTGATGAT
GATGACAGAAGCAGTGATAGGAAAGATGGGGCTCTTGAGGAACAAATAGAAAGACTTCAG
GAAAAAGTGGAATCTGCTCAGAGTGAACAAAAGAATCTCTTCCTTGTCATATTTCAGCGG
TTTATCATGATCTTGACTGAGCACTTAGTACGATGCGAAACTGATGGGACCAGTGTATTA
ACACCATGGTATAAGAACTGTATAGAGAGGCTGCAGCAGATCTTCCTACAGCATCACCAG
ATAATCCAGCAGTACATGGTGACCCTGGAGAACCTTCTCTTCACTGCTGAATTAGACCCT
------------------------------------------------------------
CATATCTTGGCTGTGTTCCAGCAGTTCTGTGCCCTGCAGGCC------------------
------
>Microbat|ENSMLUG00000015201|ENSMLUT00000015208
------------------------------------------------------GGG---
---------------------------------GGACCAACTCACAAAAGGAGAAAGACC
TCTGATGCAAATGAAACTGAAGATCATTTGGAATCCTTAATATGCAAAGTAGGAGAAAAG
AGTGCCTGCTCTTTGGAGAGCAACCTAGAAGGCTTGGCTGGTGTTTTGGAAGCTGACATT
CCTAACTACAAGAGCAAGATCTTACGGCTTCTTTGTACAGTTGCACGTCTGTTACCTGAG
AAGTTGACAATTTATACAACATTAGTTGGATTGCTGAATGCCAGGAATTACAACTTTGGT
GGAGAATTTGTAGAAGCCATGATTCGTCAACTTAAAGAATCTTTGAAAGCAAACAATTAT
AATGAAGCTGTGTATTTGGTTCGTTTTTTATCTGATCTTGTGAATTGTCACGTCATTGCA
GCCCCATCAATGGTTGCTATGTTTGAAAATTTTGTAAGCGTAACTCAGGAAGAGGATGTA
CCTCAGGTGCGACGGGATTGGTATGTGTACGCATTTCTGTCATCTTTGCCCTGGGTTGGA
AAGGAATTGTATGAGAAGAAAGATGCAGAGATGGACCGCATCTTTGCCAACACCGAAAGC
TATCTTAAAAGACGCCAAAAGACTCATGTGCCCATGTTACAAGTGTGGACTGCTGACAAA
CCACATCCACAAGAAGAGTATTTAGATTGCCTGTGGGCCCAGATTCAGAAATTGAAAAAG
GATCGCTGGCAGGAGCGGCACATCCTAAGACCTTATCTTGCCTTTGACAGCATCCTGTGT
GAAGCATTGCAGCACAATTTGCCTCCTTTTACACCACCTCCTCACACTGAGGATTCAGTG
TACCCAATGCCAAGGGTCATCTTCAGAATGTTTGATTACACGGATGATCCTGAGGGTCCT
GTAATGCCAGGGAGTCAT------------------------------------------
---------------------------------TCTGTGGAAAGATTTGTGATAGAAGAG
AATCTTCACTGCATCATTAAGTCCCACTGGAAGGAAAGAAATACTTGTGCCGCACAACTG
GTGAGCTATCCAGGGAAGAACAAGATCCCCTTGAACTACCATATAGTTGAGGTGATCTTT
GCAGAGCTGTTTCAACTTCCAGCACCCCCTCACATTGATGTGATGTACACAACACTTCTC
ATTGAACTGTGCAAACTTCAGCCTGGCTCTCTACCCCAAGTTCTTGCACAGGCAACTGAA
ATGTTATACATGCGTTTGGACACGATGAATACTACATGTGTAGACAGGTTTATTAATTGG
TTTTCCCATCATCTAAGTAACTTCCAGTTCCGTTGGAGCTGGGAAGATTGGTCAGATTGT
CTTACTCAAGATCCTGATAGTCCCAAACCAAAGTTTGTAAAAGAAGTTCTAGAAAAATGT
ATGAGGTTGTCTTATCATCAGCGTATATTAGATATTGTTCCTCCTACCTTCTCAGTTCTA
TGTCCTGCAAACCCAACCTGCATTTACAAGTATGGAGATGAAAGTAGCAATTCTCTTCCT
GGACATTCGGTTGCCCTCTGTTTAGCTGTTGCCTTTAAAAGTAAAGCAACCAGTGATGAA
ATCTTCAGCATTCTGAAAGATGTACCAAATCCGAACCAGGATGATGATGACGATGAAGGA
TTCAGCTTTAACCCATTGAAAATAGAGGTTTTTGTGCAGACTCTGCTACATTTGGCAGCC
AAATCATTCAGCCATTCCTTCAGTGCTCTTGCAAAGTTTCATGAAGTCTTCAAAACTCTA
GCTGAAAGTGATGAAGGAAAGTTACATGTACTAAGAGTTATGTTTGAGGTCTGGAGGAAC
CATCCACAGATGATTGCTGTACTAGTAGACAAGATGATTCGTACACAGATTGTTGACTGT
GCTGCAGTAGCAAATTGGATCTTCTCTTCAGAACTATCTCGTGACTTTATTAGATTGTTT
GTTTGGGAAATCCTGCACTCTACAATTCGTAAGATGAACAAACACGTTCTGAAGATACAG
AAAGAGCTGGATGAAGCTAAAGAAAAACTCGCAAGACAGCACAAACGGAGAAGTGATGAT
GATGACAGAAGCAGTGACAGGAAAGATGGGGCTCTTGAAGAGCAAATAGAAAGACTGCAG
GGAAAAGGGGAATCCGCTCAGAGTGAACAAAAGAACCTCTTCCTTGTCATATTTCAGCGC
TTTATCATGATCTTGACTGAGCATTTAGTACGATGTGAGACGGACGGGACCAGCATATTA
ACACCGTGGTATAAAAACTGTATAGAGAGGCTCCAGCAGATCTTCTTACAGCATCACCAA
ATAATCCAGCAGTACATGGTGACCCTGGAGAACCTGCTCTTCACTGCTGAATTAGACCCT
------------------------------------------------------------
CACATCCTGGCTGTGTTCCAGCAGTTCTGTGCCCTACAGGCC------------------
------
>Human|ENSG00000136937|ENST00000375147
---------------ATGTCGCGGCGGCGGCACAGCGACGAGAACGAC------GGT---
---------------------------------GGGCAGCCTCACAAAAGGAGAAAGACC
TCTGATGCAAATGAAACTGAAGATCATTTGGAATCTTTAATATGTAAAGTAGGAGAAAAG
AGTGCCTGCTCTTTGGAGAGCAACCTAGAAGGCTTGGCTGGTGTTTTGGAAGCTGATCTT
CCTAACTACAAGAGCAAGATCTTAAGGCTTCTTTGTACAGTTGCACGCCTATTACCTGAG
AAGCTGACAATTTATACAACATTAGTTGGACTACTGAATGCCAGGAATTACAATTTTGGT
GGAGAATTTGTAGAAGCCATGATTCGTCAACTTAAAGAATCATTGAAAGCAAACAATTAT
AATGAAGCCGTGTATTTGGTCCGTTTTTTATCTGATCTTGTGAATTGTCATGTGATTGCC
GCCCCATCAATGGTTGCTATGTTTGAAAATTTTGTAAGCGTAACTCAGGAAGAAGATGTA
CCTCAGGTGCGACGAGATTGGTATGTGTATGCATTTCTGTCATCTTTGCCCTGGGTTGGA
AAGGAGTTGTACGAAAAGAAAGATGCAGAGATGGACCGCATCTTTGCCAACACTGAAAGC
TATCTTAAAAGACGCCAAAAGACTCATGTACCCATGTTACAGGTATGGACTGCTGATAAA
CCACATCCACAAGAAGAGTATTTAGATTGCCTGTGGGCCCAGATTCAGAAATTGAAAAAG
GATCGCTGGCAGGAACGGCACATCCTAAGACCTTATCTTGCCTTTGACAGCATCCTGTGT
GAAGCACTGCAGCACAATCTGCCTCCTTTTACACCACCTCCTCACACTGAAGATTCAGTG
TACCCAATGCCAAGGGTCATCTTCAGAATGTTTGATTACACAGATGATCCCGAGGGTCCT
GTCATGCCAGGGAGTCAT------------------------------------------
---------------------------------TCAGTGGAAAGATTTGTAATAGAAGAG
AATCTTCACTGCATCATTAAGTCCCACTGGAAGGAAAGGAAGACTTGTGCTGCACAGTTA
GTGAGCTATCCAGGGAAGAACAAGATCCCCTTGAACTACCACATAGTTGAGGTGATCTTT
GCAGAGCTGTTTCAACTTCCAGCACCCCCTCACATTGATGTGATGTACACAACACTCCTC
ATTGAACTGTGCAAACTTCAACCTGGCTCTCTACCCCAAGTTCTTGCACAGGCAACTGAA
ATGCTATACATGCGTTTGGACACAATGAACACTACCTGTGTAGACAGGTTTATTAATTGG
TTTTCTCATCATCTAAGTAACTTCCAGTTCCGTTGGAGCTGGGAAGATTGGTCAGATTGT
CTTAGTCAAGATCCTGAAAGTCCCAAACCGAAGTTTGTAAGAGAAGTTCTAGAAAAATGT
ATGAGGTTGTCTTACCATCAGCGTATATTAGATATTGTTCCTCCTACCTTCTCAGCTCTG
TGTCCTGCAAACCCAACCTGCATTTACAAGTATGGAGATGAAAGTAGCAATTCTCTTCCT
GGACATTCTGTTGCCCTCTGTTTAGCTGTTGCCTTTAAAAGTAAGGCAACCAATGATGAA
ATCTTCAGCATTCTGAAAGATGTACCAAATCCTAACCAGGATGATGACGACGATGAAGGA
TTCAGTTTTAACCCATTGAAAATAGAAGTCTTTGTACAGACTCTGCTACACTTGGCAGCC
AAATCATTCAGCCACTCCTTCAGTGCTCTTGCAAAGTTTCATGAAGTCTTCAAAACCCTA
GCTGAAAGTGATGAAGGAAAGTTACATGTGCTAAGAGTTATGTTTGAGGTCTGGAGGAAC
CATCCACAGATGATTGCTGTACTAGTGGATAAGATGATTCGTACACAAATAGTTGATTGT
GCTGCCGTAGCAAATTGGATCTTCTCTTCAGAACTATCTCGTGACTTTACCAGATTGTTT
GTTTGGGAAATTTTGCACTCTACAATTCGTAAGATGAACAAACATGTCCTGAAGATCCAG
AAAGAGCTGGAAGAAGCTAAAGAGAAACTTGCTAGGCAACACAAACGGCGAAGTGATGAT
GACGACAGAAGCAGTGACAGGAAAGACGGGGTTCTTGAGGAACAAATAGAACGACTTCAG
GAAAAAGTGGAATCTGCTCAGAGTGAACAAAAGAATCTTTTCCTCGTTATATTTCAGCGG
TTTATCATGATCTTGACCGAGCACCTAGTACGATGCGAAACTGATGGGACCAGTGTATTA
ACACCATGGTATAAGAACTGTATAGAGAGGCTGCAGCAGATCTTCCTACAGCATCACCAA
ATAATCCAGCAGTACATGGTGACCCTGGAGAACCTTCTCTTCACTGCTGAATTAGACCCT
------------------------------------------------------------
CATATCTTGGCCGTGTTCCAGCAGTTCTGTGCCCTGCAGGCC------------------
------
>Chimp|ENSPTRG00000021167|ENSPTRT00000039143
---------------ATGTCGCGGCGGCGGCACAGCGACGAGAACGAC------GGT---
---------------------------------GGGCAGCCTCACAAAAGGAGAAAGACC
TCTGATGCAAATGAAACTGAAGATCATTTGGAATCTTTAATATGCAAAGTAGGAGAAAAG
AGTGCCTGCTCTTTGGAGAGCAACCTAGAAGGCTTGGCTGGTGTTTTGGAAGCTGATCTT
CCTAACTACAAGAGCAAGATCTTAAGGCTTCTTTGTACAGTTGCACGCCTATTACCTGAG
AAGCTGACAATTTATACAACATTAGTTGGACTACTGAATGCCAGGAATTACAATTTTGGT
GGAGAATTTGTAGAAGCCATGATTCGTCAACTTAAAGAATCATTGAAAGCAAACAATTAT
AATGAAGCCGTGTATTTGGTCCGTTTTTTATCTGATCTTGTGAATTGTCATGTGATTGCC
GCCCCATCAATGGTTGCTATGTTTGAAAATTTTGTAAGCGTAACTCAGGAAGAAGATGTA
CCTCAGGTGCGACGAGATTGGTATGTGTATGCATTTCTGTCATCTTTGCCCTGGGTTGGA
AAGGAGTTGTACGAAAAGAAAGATGCAGAGATGGACCGCATCTTTGCCAACACTGAAAGC
TATCTTAAAAGACGCCAAAAGACTCATGTACCCATGTTACAGGTATGGACTGCTGATAAA
CCACATCCACAAGAAGAGTATTTAGATTGCCTGTGGGCCCAGATTCAGAAATTGAAAAAG
GATCGCTGGCAGGAACGGCACATCCTAAGACCTTATCTTGCCTTTGACAGCATCCTGTGT
GAAGCACTGCAGCACAATCTGCCTCCTTTTACACCACCTCCTCACACTGAAGATTCAGTG
TACCCAATGCCCAGGGTCATCTTCAGAATGTTTGATTACACAGATGATCCCGAGGGTCCT
GTCATGCCAGGGAGTCAT------------------------------------------
---------------------------------TCAGTGGAAAGATTTGTAATAGAAGAG
AATCTTCACTGCATCATTAAGTCCCACTGGAAGGAAAGGAAGACTTGTGCTGCACAGTTA
GTGAGCTATCCAGGGAAGAACAAGATCCCCTTGAACTACCACATAGTTGAGGTGATCTTT
GCAGAGCTGTTTCAACTTCCAGCACCCCCTCACATTGATGTGATGTACACAACACTCCTC
ATTGAACTGTGCAAACTTCAACCTGGCTCTCTACCCCAAGTTCTTGCACAGGCAACTGAA
ATGCTATACATGCGTTTGGACACAATGAACACTACCTGTGTAGACAGGTTTATTAATTGG
TTTTCTCATCATCTAAGTAACTTCCAGTTCCGTTGGAGCTGGGAAGATTGGTCAGATTGT
CTTAGTCAAGATCCTGAAAGTCCCAAACCAAAGTTTGTAAGAGAAGTTCTAGAAAAATGT
ATGAGGTTGTCTTACCATCAGCGTATATTAGATATTGTTCCTCCTACCTTCTCAGCTCTA
TGTCCTGCAAACCCAACCTGCATTTACAAGTATGGAGATGAAAGTAGCAATTCTCTTCCT
GGACATTCTGTTGCCCTCTGTTTAGCTGTTGCCTTTAAAAGTAAGGCAACCAATGATGAA
ATCTTCAGCATTCTGAAAGATGTACCAAATCCTAACCAGGATGATGACGACGATGAAGGA
TTCAGTTTTAACCCATTGAAAATAGAAGTCTTTGTACAGACTCTGCTACACTTGGCAGCC
AAATCATTCAGCCACTCCTTCAGTGCTCTTGCAAAGTTTCATGAAGTCTTCAAAACCCTA
GCTGAAAGTGATGAAGGAAAGTTACATGTGCTAAGAGTTATGTTTGAGGTCTGGAGGAAC
CATCCACAGATGATTGCTGTACTAGTGGATAAGATGATTCGTACACAAATAGTTGATTGT
GCTGCCGTAGCAAATTGGATCTTCTCTTCAGAACTATCTCGTGACTTTACCAGATTGTTT
GTTTGGGAAATTTTGCACTCTACAATTCGTAAGATGAACAAACATGTCCTGAAGATCCAG
AAAGAGCTGGAAGAAGCTAAAGAGAAACTTGCTAGGCAACACAAACGGCGAAGTGATGAT
GACGACAGAAGCAGTGACAGGAAAGACGGGGTTCTTGAGGAACAAATAGAACGACTTCAG
GAAAAAGTGGAATCTGCTCAGAGTGAACAAAAGAATCTTTTCCTCGTTATATTTCAGCGG
TTTATCATGATCTTGACCGAGCACCTAGTACGATGCGAAACTGATGGGACCAGTGTATTA
ACACCATGGTATAAGAACTGTATAGAGAGGCTGCAGCAGATCTTCCTACAGCATCACCAA
ATAATCCAGCAGTACATGGTGACCCTGGAGAACCTTCTCTTCACTGCTGAATTAGACCCT
------------------------------------------------------------
CATATCTTGGCCGTGTTCCAGCAGTTCTGTGCCCTGCAGGCC------------------
------
>Cow|ENSBTAG00000009732|ENSBTAT00000061170
---------------------------------------------------------AAA
AGAGATTATAGCATTAAAAATCTTGAAACAGGGGGACAACCTCACAAAAGGAGAAAGACC
TCTGATGCAAATGAAACTGAAGATCACTTGGAATCTTTAATATGCAAAGTAGGAGAAAAG
AGTGCCTGCTCTTTGGAGAGCAACCTAGAAGGCTTGGCTGGTGTTTTGGAAGCTGATCTT
CCTAACTACAAGAGCAAGATCTTAAGGCTTCTTTGTACAGTTGCACGTCTGTTACCTGAG
AAGTTGACCATTTATACAACATTAGTTGGACTACTGAATGCCAGGAATTACAACTTTGGT
GGAGAATTTGTAGAAGCCATGATTCGCCAACTGAAAGAATCATTGAAATCAAACAATTAT
AATGAAGCTGTATATTTGGTCCGTTTTCTATCTGATCTTGTGAATTGTCATGTCATTGCT
GCCCCATCAATGGTTGCTATGTTTGAAAATTTTGTAAGTGTAACTCAGGAAGAAGATGTG
CCTCAGGTGCGGCGGGATTGGTACGTGTACGCGTTTCTGTCGTCCTTGCCCTGGGTTGGA
AAGGAATTGTATGAAAAGAAAGATGCAGAGATGGACCGAATCTTTGCCAGCACTGAAAAC
TATCTTAAAAGACGCCAAAAGACTCATGTGCCCATGTTACAAGTATGGACTGCAGAGAAA
CCACATCCGCAAGAAGAGTATTTAGATTGCCTCTGGGCCCAGATTCAGAAATTGAAAAAG
GATCGCTGGCAGGAGCGGCACATCCTAAGACCTTATCTTGCCTTTGACAGCATCCTGTGT
GAAGCCCTGCAGCACAACCTGCCTCCATTCACACCGCCGCCTCACACTGAAGACTCGGTG
TACCCGATGCCGAGGGTCATCTTCAGAATGTTTGATTACACAGATGATCCTGAGGGTCCT
GTAATGCCAGGGAGTCAT------------------------------------------
---------------------------------TCAGTGGAAAGATTTGTAATAGAAGAG
AATCTTCACTGCATCATTAAGTCCCATTGGAAGGAAAGGAAGACTTGTGCTGCACAGCTA
GTGAGTTATCCTGGGAAGAACAAGATCCCCTTGAATTACCACATAGTTGAGGTGATCTTT
GCAGAGCTGTTTCAACTTCCGGCACCGCCTCATATCGATGTGATGTACACGACACTTCTC
ATTGAACTGTGCAAACTTCAGCCTGGCTCTCTACCCCAAGTTCTTGCACAGGCAACTGAA
ATGTTATATATGCGTTTGGACACAATGAATACTACATGTGTAGACAGGTTTATTAATTGG
TTTTCCCATCATCTAAGTAACTTCCAATTCCGTTGGAGCTGGGAAGATTGGTCAGATTGT
CTTACTCAAGATCCAGAAAGTCCCAAACCAAAGTTTGTAAGAGAAGTTCTAGAAAAATGT
ATGAGGTTGTCTTACCATCAGCGTATATTAGATTTTGTCCCTCCTACCTTCTCAGCTCTA
TGTCCTGCAAACCCAACCTGCATTTACAAATATGGAGATGAAAGTAGCAACTCTCTTCCT
GGACATTCAGTTGCCCTCTGTTTAGCTGTTGCCTTTAAAAGTAAAGCAACCAATGATGAA
ATCTTCAGCATTCTGAAAGACGTCCCTAATCCTAATCAGGATGATGATGATGATGAAGGA
TTCAGCTTTAACCCACTGAAAATAGAAGTCTTTGTACAGACTCTGCTACACTTAGCAGCC
AAGTCATTCAGCCACTCCTTCAGTGCTCTTGCGAAGTTTCATGAAGTCTTCAAAACCCTA
GCTGAAAGTGATGAAGGAAAATTACATGTTCTAAGAGTCATGTTTGAGGTCTGGCGGAAC
CATCCACAGATGATTGCTGTACTAGTAGATAAGATGATTCGTACACAGATTGTTGACTGT
GCTGCAGTAGCAAATTGGATCTTCTCTTCAGAATTATCTCGTGACTTTACTAGATTGTTT
GTTTGGGAAATCTTGCACTCCACAATTCGCAAGATGAACAAACACGTTCTGAAGATCCAG
AAAGAGCTAGAAGAGGCTAAAGAAAAACTCGCAAGACAACACAAACGGCGAAGTGATGAT
GATGACAGAAGCAGTGACAGGAAAGATGGGGCTCTTGAAGAACAAATAGAAAGACTGCAG
GAAAAAGTGGAATCTGCTCAGAGTGAACAAAAGAATCTCTTCCTTGTCATATTTCAGCGT
TTTATCATGATCCTGACTGAGCACTTAGTACGCTGTGAAACTGATGGGACCAGTGTGTTA
ACACCATGGTATAAGAACTGTATAGAGAGGCTCCAACAGATCTTCCTACAGCATCACCAA
ATAATCCAGCAGTACATGGTGACCCTGGAGAACCTGCTCTTCACTGCTGAATTAGACCCT
------------------------------------------------------------
CACATCCTGGCTGTGTTCCAGCAGTTCTGTGCCCTGCAGGCC------------------
------
>Dog|ENSCAFG00000002445|ENSCAFT00000003862
---------------ATGTCGCGGCGGCGGCACAGCGACGAGAACGAC------GGA---
---------------------------------GGACAGCCTCACAAAAGGAGAAAGACC
TCAGATGCCAATGAAACTGAAGATCATTTGGAATCCTTAATATGCAAAGTAGGAGAAAAG
AGTGCCTGCTCTCTGGAGAGCAACCTAGAAGGCTTGGCAGGTGTTTTAGAAGCTGATCTT
CCTAACTACAAGAGCAAGATCTTAAGGCTTCTTTGTACAGTTGCACGCCTGTTACCTGAG
AAGTTGACAATTTATACAACATTAGTTGGACTGCTGAATGCCAGGAATTACAATTTTGGT
GGAGAGTTTGTAGAAGCTATGATTCGTCAGCTTAAAGAATCACTGAAAGCAAACAACTAT
AATGAAGCTGTATATTTGGTCCGTTTTTTATCTGATCTTGTGAATTGTCATGTCATTGCT
GCCCCATCCATGGTTGCTATGTTTGAAAATTTTGTAAGTGTAACTCAGGAAGAAGATGTA
CCTCAGGTGCGGCGAGATTGGTATGTGTATGCCTTTCTGTCATCTTTGCCCTGGGTTGGA
AAGGAGTTATACGAAAAGAAAGATGCAGAGATGGACCGCATCTTTGCCAACACTGAAAGC
TATCTTAAAAGACGCCAAAAAACACATGTGCCCATGTTACAAGTATGGACTGCTGAGAAA
CCACACCCGCAAGAAGAGTATTTAGATTGCCTGTGGGCCCAGATTCAGAAATTGAAAAAG
GATCGCTGGCAGGAGCGGCACATCCTAAGACCTTATCTTGCCTTTGACAGCATCCTGTGT
GAAGCATTGCAACACAATCTGCCTCCTTTTACACCACCTCCGCACACGGAAGATTCAGTG
TACCCGATGCCAAGGGTCATCTTCAGAATGTTTGATTACACAGATGATCCCGAAGGTCCT
GTAATGCCAGGGAGTCAT------------------------------------------
---------------------------------TCAGTTGAAAGATTTGTAATAGAAGAG
AATCTTCACTGCATCATTAAGTCTCACTGGAAGGAAAGGAAGACTTGTGCTGCACAGTTG
GTGAGCTATCCAGGGAAGAACAAGATCCCCTTGAACTACCACATAGTTGAGGTGATTTTT
GCAGAGCTGTTTCAGCTTCCAGCACCCCCGCACATTGATGTGATGTACACAACACTGCTT
ATCGAGCTGTGCAAACTCCAGCCTGGCTCTCTACCCCAAGTTCTTGCACAGGCAACTGAA
ATGTTATATATGCGTTTGGACACGATGAACACTACATGTGTAGACAGGTTTATTAATTGG
TTTTCCCATCATCTAAGTAACTTCCAGTTCCGTTGGAGCTGGGAAGATTGGTCAGATTGT
CTTACTCAAGATCCTGAAAGTCCCAAACCAAAGTTTGTTAGAGAAGTTCTAGAAAAATGT
ATGAGGTTGTCTTACCATCAGCGTATATTAGATATTGTTCCTCCTACCTTCTCAGCTCTA
TGTCCTGCAAACCCAACCTGCATTTACAAGTATGGAGATGAAAGTAGCAATTCTCTTCCT
GGACATTCAGTTGCCCTCTGTTTAGCTGTTGCCTTTAAAAGTAAAGCAACAAATGATGAA
ATCTTCAGCATTCTGAAAGATGTACCAAATCCTAACCAGGATGATGATGATGATGAAGGG
TTCAGCTTTAACCCACTGAAAATAGAGGTCTTTGTACAGACTCTGCTACACTTGGCAGCC
AAATCATTCAGCCACTCCTTTAGTGCCCTTGCAAAGTTTCATGAAGTCTTCAAAACCCTA
GCTGAGAGTGATGAAGGAAAGTTACATGTTCTAAGAGTTATGTTTGAGGTCTGGAGGAAC
CATCCACAGATGATTGCTGTACTAGTAGATAAGATGATCCGTACACAGATTGTTGACTGC
GCTGCGGTGGCTAATTGGATCTTCTCTTCAGAACTGTCACGAGACTTTACTAGATTGTTT
GTTTGGGAAATTTTGCACTCCACAATTCGTAAGATGAACAAACACGTTCTCAAAATCCAG
AAAGAGCTAGAAGAAGCTAAAGAAAAACTTGCAAGGCAACACAAACGGCGAAGTGATGAT
GATGACAGAAGCAGTGACAGGAAAGATGGGGCTCTAGAGGAGCAAATAGAAAGACTGCAG
GAAAAAGTAGAATCTGCTCAGAGTGAACAGAAGAACCTCTTCCTTGTCATATTCCAGCGA
TTTATCATGATCTTGACTGAGCACTTAGTACGATGTGAGACTGACGGGACCAGTGTATTA
ACCCCATGGTATAAGAACTGTATAGAGAGGCTCCAGCAGATCTTCTTACAGCATCACCAA
ATAATCCAGCAGTACATGGTGACCCTGGAAAACCTGCTCTTCACTGCTGAGTTAGACCCT
------------------------------------------------------------
CATATCCTGGCTGTGTTCCAGCAGTTCTGTGCCCTACAGGCC------------------
------
>Elephant|ENSLAFG00000005999|ENSLAFT00000026181
AATCCAGATTCCCAG---------------CACAGTTACAGGGAAACA------GGG---
---------------------------------GGCCAGCCTCACAAAAGGAGAAAGACC
TCTGATGCAAATGAAACTGAAGATCATTTGGAATCTTTAATATGCAAAGTAGGAGAAAAG
AGTGCCTGCTCTTTGGAGAGCAACCTAGAAGGCCTAGCTGGTGTTTTGGAAGCTGATCTT
CCTAACTACAAGAGCAAGATCTTAAGGCTTCTTTGTACAGTTGCGCGTCTCTTACCTGAG
AAGTTGACGATTTATACAACATTAGTCGGACTGCTGAATGCCAGGAATTACAACTTTGGT
GGAGAATTTGTAGAAGCCATGATTCGTCAACTTAAAGAATCACTGAAAGCGAACAACTAT
AATGAAGCCGTATATTTGGTTCGCTTTTTATCTGATCTTGTGAACTGTCACGTAATAGCT
GCCCCATCAATGGTTGCTATGTTTGAAAATTTTGTAAGTGTAACTCAGGAAGAAGATGTA
CCTCAGGTGCGGCAGGATTGGTATGTGTATGCATTTCTATCGTCTTTGCCCTGGGTTGGA
AAGGAATTGTACGAAAAGAAAGATGCAGAAATGGACCGCATCTTTGCCAACACTGAAAGC
TATCTGAAAAGACGCCAAAAGACTCATATACCCATGTTACAAGTATGGACTGCTGATAAA
CCACATCCCCAAGAAGAGTATTTAGATTGCCTGTGGGCCCAGATTCAGAAATTGAAAAAG
GATCGCTGGCAGGAACGGCACATCCTAAGACCTTATCTTGCCTTTGACAGCATCCTGTGT
GAAGCCCTGCAGCACAATCTGCCTCCTTTTACTCCACCTCCTCACACGGAAGACTCGGTG
TACCCGATGCCGCGGGTCGTCTTTAGGATGTTTGATTACACGGATGACCCTGAGGGTCCT
GTTATGCCAGGGAGTCAT------------------------------------------
---------------------------------TCCGTGGAAAGATTTGTAATAGAAGAG
AATCTTCACTGCATCATTAAGTCCCACTGGAAGGAAAGGAAGACGTGTGCCGCACAACTA
GTGAGCTATCCAGGGAAGAACAAGATCCCCTTGAACTACCACATAGTTGAGGTGATCTTT
GCAGAGCTGTTTCAGCTTCCAGCACCCCCTCACATTGATGTGATGTATACAACACTTCTT
ATTGAACTGTGCAAACTTCAACCTGGCTCTCTGCCCCAAGTTCTTGCACAGGCAACTGAA
ATGTTATACATGCGTTTGGACACAATGAATACAACATGCGTAGATAGGTTTATTAATTGG
TTCTCCCATCATCTAAGTAACTTTCAGTTCCGTTGGAGCTGGGAAGATTGGTCAGATTGT
CTTACTCAAGATCCTGAAAGTCCCAAACCAAAGTTTGTAAGAGAAGTACTGGAAAAATGT
ATGAGGTTGTCTTACCATCAGCGTATATTAGATATCGTTCCTCCTACCTTCTCAGCTCTA
TGTCCTGCAAACCCAACCTGCATTTACAAGTATGGAGATGAAAGTAGCAATTCTCTTCCT
GGACATTCTGTTGCCCTCTGTTTATCTGTTGCCTTTAAAAGTAAGGCAACCAATGATGAA
ATCTTCAGCATTCTGAAAGATGTACCAAATCCTAACCAGGATGATGACGACGATGAAGGA
TTCAGTTTTAACCCACTGAAAATCGAAGTCTTTGTACAGACTCTGCTACACTTGGCAGCC
AAATCATTCAGCCACTCCTTCAGTGCTCTTGCGAAGTTTCATGAAGTCTTCAAAACCCTA
GCTGAAAGTGATGAGGGGAAGTTACATGTCCTAAGAGTTATGTTTGAGGTCTGGCGGAAC
CATCCACAGATGATTGCTGTACTAGTAGATAAGATGATTCGTACACAGATTGTTGACTGT
GCTGCAGTAGCAAATTGGATCTTCTCTTCAGAACTATCTCGTGACTTTACTAGATTGTTT
GTTTGGGAAATCTTGCACTCCACAATTCGTAAGATGAGCAAACATGTTCTGAAGATCCAG
AAAGAGCTAGAAGAAGCTAAAGAAAAACTTGCAAGGCAACACAAACGGCGAAGTGATGAT
GATGACAGAAGCAGTGACAGGAAAGATGGGGCTCTTGAGGAGCAAATAGAAAGGCTACAG
GAAAAAGTGGAGTCAGCTCAGAGTGAACAAAAGAACCTCTTCCTTGTCATATTTCAGCGT
TTTATCATGATCTTGACTGAGCACTTGGTACGATGTGAAACTGATGGGACCAATGTATTA
ACACCATGGTATAAGAACTGTATAGAGAGGCTCCAGCAGATCTTCTTACAGCATCACCTA
ATAATCCAGCAGTACATGGTGACCCTGGAGAACCTTCTCTTCACCGCTGAATTAGACCCT
------------------------------------------------------------
CACATCCTGGCTGTGTTCCAGCAGTTCTGTGCCCTGCAGGCC------------------
------
>Bowhead|bmy_20758T0
---------------ATGTCACGGCGACGGCACAGCGACGAGAACGAT------GGG---
---------------------------------GGACAGCCTCACAAAAGGAGAAAGACC
TCTGATGCAAATGAAACTGAAGATCATTTGGAATCTTTAATATGCAAAGTAGGAGAAAAG
AGTGCCTGCTCTTTGGAGAGCAACCTAGAAGGCTTGGCTGGCGTTTTGGAAGCTGATCTT
CCTAACTATAAGAGCAAGATCTTAAGGCTTCTTTGTACAGTTGCACGTCTGTTACCTGAG
AAGTTGACAATTTATACAACATTAGTTGGACTACTAAATGCCAGGAATTACAACTTTGGT
GGAGAATTTGTAGAAGCCATGATTCGTCAACTTAAAGAATCGTTGAAAGCAAACAATTAT
AATGAAGCTGTATATTTGGTCCGTTTTTTATCTGATCTTGTGAATTGTCACGTCATTGCT
GCCCCATCAATGGTTGCTATGTTTGAAAATTTTGTAAGTGTAACTCAGGAAGAAGATGTG
CCTCAGGTGCGCCGGGATTGGTACGTGTATGCATTTCTATCTTCTTTGCCCTGGGTTGGA
AAGGAGTTGTACGAAAAGAAAGATGCAGAGATGGACCGAATCTTTGCCAACACTGAAAGC
TATCTTAAAAGACGCCAGAAGACTCATGTGCCCATGTTACAAGTATGGACTGCAGAGAAA
CCGCATCCACAAGAAGAGTATTTAGATTGCCTCTGGGCCCAGATTCAGAAATTGAAAAAG
GATCGCTGGCAGGAGCGGCACATCCTAAGACCTTATCTTGCCTTTGACAGCATCCTGTGT
GAAGCACTGCAGCACAACCTGCCTCCTTTCACACCACCTCCTCACACTGAAGATTCGGTG
TACCCGATGCCAAGGGTCATCTTCAGAATGTTTGATTACACGGATGATCCTGAGGGTCCT
GTAATGCCAGGGAGTCAT------------------------------------------
---------------------------------TCAGTGGAAAGATTTGTAATAGAAGAG
AATCTTCACTGCATCGTTAAGTCCCACTGGAAGGAAAGGAAGACTTGTGCTGCACAGCTA
GTGAGTTATCCTGGGAAGAACAAGATCCCCTTGAACTACCACATAGTTGAG---------
------------------------------------------------------------
------------------------------------------CTTGCACAGGCAACTGAA
ATGTTATACATGCGTTTGGACACGATGAATACTACATGCGTAGACAGGTTTATTAACTGG
TTTTCCCATCATCTAAGTAACTTCCAGTTCCGTTGGAGCTGGGAAGATTGGTCAGATTGT
CTTGCTCAAGATCCAGAAAGTCCCAAACCAAAGTTTGTAAGAGAAGTTCTAGAAAAATGT
ATGAGGTTGTCTTACCATCAGCGTATATTAGATATTGTCCCTCCTACCTTCTCAGCTCTA
TGTCCTGCAAACCCAACCTGCATTTACAAGTATGGAGATGAAAGTAGCAACTCTCTTCCT
GGACATTCGGTTGCCCTCTGTTTAGCTGTTGCCTTTAAAAGTAAAGCAACCAATGATGAA
ATCTTCAGCATTCTGAAAGATGTACCAAATCCTAACCAGGATGACGATGATGATGAAGGA
TTCAGCTTTAACCCATTGAAAATAGAGGTCTTTGTACAGACTCTGCTACACTTAGCGGCC
AAGTCATTCAGTCACTCCTTCAGTGCTCTTGCAAAGTTTCATGAAGTCTTCAAAACCCTA
GCTGAAAGTGATGAAGGAAAATTACATGTTCTAAGAGTCATGTTTGAGGTCTGGCGGAAC
CATCCACAGATGATTGCTGTACTAGTAGATAAGATGATTCGTACACAGATTGTTGACTGT
GCTGCAGTAGCAAATTGGATCTTCTCTTCAGAACTATCTCGTGACTTTACTAGATTGTTT
GTTTGGGAAATCTTGCACTCCACAATTCGTAAGATGAGCAAACACGTTCTTAAGATCCAG
AAAGAGCTAGAAGAGGCTAAAGAAAAACTCGCAAGGCAACATAAACGGCGAAGTGACGAT
GACGACAGAAGCAGTGACAGGAAAGATGGGGCTCTTGAGGAACAAATAGAAAGACTGCAG
GAAAAAGTGGAATCTGCTCAAAGTGAACAAAAGAATCTCTTCCTTGTCATATTTCAGCGT
TTTATCATGATCTTGACCGAGCACTTAGTACGATGTGAAACTGACGGGACCAGTGTATTA
ACACCGTGGTATAAGAACTGTATAGAGAGGCTCCAGCAGATCTTCCTACAGCATCACCAA
ATAATCCAGCAGTACATGGTGACCCTGGAGAACCTGCTCTTCACTGCTGAATTAGACCCT
------------------------------------------------------------
CATATCCTGGCTATGTTCCAGCAGTTCTGTGCCCTGCAGGCC------------------
------
>Minke|BACU017562
------------------------------------------------------------
------------------------------------------------------------
------------------------------------------------------------
------------------------------------------------------------
------------------------------------------------------------
------------------------------------------------------------
------------------ATGATTCGTCAACTTAAAGAATCGTTGAAAGCAAACAATTAT
AATGAAGCTGTATATTTGGTCCGTTTTTTATCTGATCTTGTGAATTGTCACGTCATTGCT
GCCCCATCAATGGTTGCTATGTTTGAAAATTTTGTAAGTGTAACTCAGGAAGAAGATGTG
CCTCAGGTGCGCCGGGATTGGTATGTGTATGCATTTCTATCATCTTTGCCCTGGGTTGGA
AAGGAGTTGTACGAAAAGAAAGATGCAGAGATGGACCGAATCTTTGCCAACACTGAAAGC
TATCTTAAAAGACGCCAGAAGACTCATGTGCCCATGTTACAAGTATGGACTGCAGAGAAA
CCGCATCCACAAGAAGAGTATTTAGATTGCCTCTGGGCCCAGATTCAGAAATTGAAAAAG
GATCGCTGGCAGGAGCGGCACATCCTAAGACCTTATCTTGCCTTTGACAGCATCCTGTGT
GAAGCACTGCAGCACAACCTGCCTCCTTTCACACCACCTCCTCACACTGAAGATTCGGTG
TACCCGATGCCAAGGGTCATCTTCAGAATGTTTGATTACACGGATGATCCTGAGGGTCCT
GTAATGCCAGGGAGTCAT------------------------------------------
---------------------------------TCAGTGGAAAGATTTGTAATAGAAGAG
AATCTTCACTGCATTGTTAAGTCCCACTGGAAGGAAAGGAAGACT---------------
------------------------------------------------------------
------------------------------------------------------------
------------------------------------------------------------
---------------------------------------------TGGTTTATTAACTGG
TTTTCCCATCATCTAAGTAACTTCCAGTTCCGTTGGAGCTGGGAAGATTGGTCAGATTGT
CTTACTCAAGATCCAGAAAGTCCCAAACCAAAGTTTGTAAGAGAAGTTCTAGAAAAATGT
ATGAGGTTGTCTTACCATCAGCGTATATTAGATATTGTCCCTCCTACCTTCTCAACTCTA
TGTCCTGCAAACCCAACCTGCATTTACAAGTATGGAGATGAAAGTAGCAACTCTCTTCCT
GGACATTCAGTTGCCCTCTGTTTAGCTGTTGCCTTTAAAAGTAAAGCAACCAATGATGAA
ATCTTCAGCATTCTGAAAGATGTACCAAATCCTAACCAGGATGACGATGATGATGAAGGA
TTCAGCTTTAACCCATTGAAAATAGAGGTCTTTGTACAGACTCTGCTACACTTAGCGGCC
AAGTCATTCAGTCACTCCTTCAGTGCTCTTGCAAAGTTTCATGAAGTCTTCAAAACCCTG
GCTGAAAGTGATGAAGGAAAATTACATGTTCTAAGAGTCATGTTTGAGGTCTGGCGGAAC
CATCCACAGATGATTGCTGTACTAGTAGATAAGATGATTCGTACACAGATTGTTGACTGT
GCTGCAGTAGCAAATTGGATCTTCTCTTCAGAACTATCTCGTGACTTTACTAGATTGTTT
GTTTGGGAAATCTTGCACTCCACAATTCGTAAGATGAGCAAACACGTTCTTAAGATCCAG
AAAGAGCTAGAAGAGGCTAAAGAAAAACTCGCAAGGCAACATAAACGGCGAAGTGATGAT
GATGACAGAAGCAGTGACAGGAAAGATGGGGCTCTTGAGGAACAAATAGAAAGACTGCAG
GAAAAAGTGGAATCTGCTCAGAGTGAACAAAAGAATCTCTTCCTTGTCATATTTCAGCGT
TTTATCATGATCTTGACCGAGCACTTAGTACGATGTGAAACTGACGGGACCAGTGTATTA
ACACCGTGGTATAAGAACTGTATAGAGAGGCTCCAGCAGATCTTCCTACAGCATCACCAA
ATAATCCAGCAGTACATGGTGACCCTGGAGAACCTGCTCTTCACTGCTGAATTAGACCCT
------------------------------------------------------------
CATATCCTGGCTATGTTCCAGCAGTTCTGTGCCCTGCAGGCC------------------
------
