# Supplementary material for: Insights into the Evolution of Longevity from the Bowhead Whale Genome
Source: Cell Rep. 2015 Jan 6;10(1):112–22. doi: 10.1016/j.celrep.2014.12.008 (PMC4536333; doi:10.1016/j.celrep.2014.12.008)
Supplement: Supplemental Folder 2. Species Used in the Analysis of Selective Pressure Variation, Single-Gene Orthologous Families Tested, Likelihood Ratio Tests, MAKER Parameters, and Full Assembly and Read Usage Data, Related to Experimental Procedures [file mmc3.zip › Tested SGOs/reciprocal_group_3686.2.fas]

>Gibbon|ENSNLEG00000014025|ENSNLET00000017885
ATGGCTATACCAATAACAGTGCTTGACTGTGACCTCTTGCTATATGGCCGTGGTCACCGG
ACATTGGACCGTTTTAAGCTGGATGATGTGACTGATGAATACTTGATGTCCATGTATGGG
TTTCCACGGCAGTTCATTTATTACTTGGTGGAGCTCTTGGGGGCGAATCTTTCTAGGCCT
ACTCAGCGATCCAGGGCTATTAGCCCAGAGACACAGGTCCTTGCAGCATTGGGTTTTTAT
ACCTCAGGTTCCTTCCAGACTCGGATGGGAGATGCCATTGGAATCAGTCAGGCATCTATG
AGTCGTTGTGTTGCCAATGTCACCGAAGCACTTGTGGAAAGGGCCTCGCAGTTCATTCGC
TTTCCAGCTGATGAAGCCTCTGTACAGGCTCTGAAGGATGAATTCTATGGGTTGGCAGGG
ATGCCAGGGGTGATGGGGGTGGTTGACTGTATCCATGTGGCCATCAAGGCACCAAATGCT
GAAGACCTCTCCTATGTGAACCGAAAAGGCCTGCATTCTTTAAACTGCCTGATGGTGTGT
GACATTAGAGGGACACTAATGACCGTGGAGACAAACTGGCCTGGCAGCCTACAGGACTGT
GCTGTGCTGCAGCAGTCTTCCCTCAGTAGTCAGTTTGAAGCGGGTATGCACAAAGATAGC
TGGCTTCTGGGTGACAGTTCCTTCTTTCTTCAAACCTGGCTCATGACCCCACTTCACATT
CCTGAAACTCCAGCAGAA------TATCGCTATAACATGGCCCATTCTGCAACTCACAGT
GTGATT---GAGAAGACTTTCCGAACCCTCTGCTCCCGATTCCGCTGCCTGGATGGATCC
AAGGGGGCACTGCAGTACTCACCAGAGAAATCCAGCCACATCATCTTGGCCTGTTGTGTC
CTCCACAACATCTCCCTGGAGCATGGGATGGATGTTTGGTCCTCT---CCAGTGACAGGA
CCCATGGAACAGCCCCCGGAAGAAGAGTATGAGCACATGGAGTCCCTGGACTTAGAGGCT
GACCGTATTCGTCAGGAGCTAATGCTCACTCATTTTAGC
>Gorilla|ENSGGOG00000004410|ENSGGOT00000004430
ATGGCTATACCAATAACAGTGCTTGACTGTGACCTCTTGCTATATGGCCGTGGTCACCGG
ACATTGGACCGTTTTAAGCTGGATGATGTGACTGATGAATACTTGATGTCCATGTATGGA
TTTCCACGGCAGTTCATTTATTACTTGGTGGAGCTCTTGGGGGCGAATCTTTCTAGGCCT
ACTCAGCGATCCAGGGCTATTAGCCCAGAGACACAGGTCCTTGCAGCATTGGGTTTTTAT
ACCTCAGGTTCCTTCCAGACTCGGATGGGAGATGCCATTGGAATCAGTCAGGCGTCTATG
AGTCGTTGTGTTGCCAATGTCACTGAAGCACTTGTGGAAAGGGCCTCACAGTTCATTCGC
TTTCCAGCTGATGAAGCCTCCATTCAGGCTCTGAAGGATGAATTCTATGGGTTGGCAGGG
ATGCCAGGGGTGATGGGGGTGGTTGACTGTATCCATGTGGCCATCAAGGCACCAAATGCT
GAAGACCTCTCCTATGTGAACCGAAAAGGCCTGCATTCTTTAAACTGCCTGATGGTGTGT
GACATTAGAGGGACACTAATGACCGTGGAGACAAACTGGCCCGGCAGCCTACAGGACTGT
GCTGTGCTGCAGCAGTCTTCCCTCAGTAGTCAGTTTGAAGCGGGTATGCACAAAGATAGC
TGGCTTCTGGGTGACAGTTCCTTCTTTCTTCGAACCTGGCTCATGACCCCACTTCACGTT
CCTGAAACTCCAGCAGAA------TATCGCTATAACATGGCCCATTCTGCAACTCACAGT
GTGATT---GAGAAGACTTTCCGAACCCTCTGCTCCCGATTCCGCTGCCTGGATGGATCC
AAGGGGGCACTGCAGTACTCACCAGAGAAATCCAGCCATATCATCTTGGCCTGTTGTGTC
CTCCACAACATCTCCCTGGAGCATGGGATGGATGTTTGGTCCTCT---CCAATGACAGGA
CCCATGGAACAGCCCCCGGAAGAAGAGTATGAGCACATGGAGTCCCTGGACTTAGAGGCT
GACCGTATTCGTCAGGAGCTAATGCTCACTCATTTTAGC
>Guinea_Pig|ENSCPOG00000000604|ENSCPOT00000000609
ATGGCCATTCCCATAACAGTGCTTGACTGTGATCTTTTGCTGTATGGCCGGGGACACCGG
ACATTGGACCGTTTTAAGCTGGATGATGTGACCGATGAAGACTTGATGTCCATGTATGGG
TTTCCGCGACAGTTCATTTATTACCTGGTGGAGCTCTTGGGGCCCAGTCTTTCTCGACCT
ACTCAGCGGTCCAGGGCCATCAGCCCAGAGACACAGATCCTTGCAGCCCTGGGCTTTTAT
ACATCAGGCTCCTTCCAGACCCGAATGGGAGATGCTATTGGAATCAGCCAGGCCTCTATG
AGTCGTTGTGTTGCCAATGTCACCGAAGCACTTATGGAAAGAGCCACCCAGTTCATTCAC
TTTCCAGCTGATGAAGCCTCTGTGCAGGCTCTGAAGGACGAATTCTATGGGTTGGCAGGG
ATGCCTGGGGTGATAGGGGTGGTTGACTGTATCCACGTGGCAATCAAGGCACCAAATGCT
GAAGACCTCTCATATGTGAACCGCAAAGGTCTGCATTCTCTAAACTGCTTGATGGTATGT
GACATCAGAGGGGCATTAATGACTGTGGAGACAAACTGGCCTGGCAGCCTACAGGACTGT
GCTGTGCTCCAACAGTCCTCCCTAAGTAGTCAATTTGAAGCTGGGATGCACAAGGATAGT
TGGCTTCTTGGTGACAGTTCATTTTTTCTCCGAACCTGGCTCATGACCCCGCTTCCTCTC
CCAAAAACTCCTGCAGAA------GATCGTTATAACCTGGCTCACTCTGCGACACACAGC
GTGATG---CAGAAGACTCTGCGGACACTCTGTTCTCGCTTCCGCTGTCTGGATGGGTCC
AAGGGGGCACTGCAGTACTCGCCAGAGAAGTCCAGCCACATCATCATGGCCTGCTGTGTC
CTACACAACATCTCCCTGGAGCATGGCATGGACATCTGGTCTTCCTGGCCAATAGCAGGG
CCCATGCAGCAGCCCCTGGAGGAGGAGTATGAGCCCATGGAGTCCCTGGACCTAGAAGCT
GACCGCAGCCGTCAAGAGCTGTTGCTGGCTCATTTCAGC
>Horse|ENSECAG00000024452|ENSECAT00000026299
ATGGCTATACCGATAACAGTGCTTGACTGTGATCTCTTGCTGTATGGCCGAGGTCACCGG
ACATTAGACCGCTTTAAGCTGGATGATGTGACAGATGAATACTTGATGTCCATGTATGGG
TTTCCTCGACAGTTCATTTATTACTTGGTGGAGCTCCTGGGGACAAGTCTTTCCAGACCT
ACTCAGAGATCCAGGGCTATTAGCCCAGAGACACAGATCCTTGCAGCCCTGGGCTTCTAT
ACCTCAGGTTCCTTCCAGACTCGAATGGGAGATGCTATTGGTATCAGCCAGGCATCGATG
AGTCGATGTGTTGCCAATGTCACCGAAGCACTTGTGGAAAGAGCCTCACAGTTCATTCAC
TTTCCAGCTGATGAGTCCTCCATGCAGGCTCTGAAGGATGAGTTCTATGAGTTAGCAGGG
ATGCCAGGGGTAATAGGGGTGGTTGACTGTATCCATGTGGCAATCAAGGCGCCAAATGCT
GAAGACCTCTCCTATGTGAACCGCAAAGGTCTGCATTCTTTAAATTGCCTGATGGTGTGT
GACATCAGAGGGGCTCTAATGACTGTGGAGACAAACTGGCCGGGCAGCCTCCAGGACTAT
GCTGTGCTGCAGCAGTCTTCTCTCAGCAGTCAGTTTGAAGCTGGAATGCACAAAGATAGC
TGGCTGCTTGGTGACAGTTCCTTCTTTCTCCGCACCTGGCTCATGACCCCACTGCACATT
CCTGAAACTCCAGCCGAA------TATCGCTATAATATGGCCCATTCTGCAACTCACAGC
GTGATT---GAGAAGACCTTCCGAACCCTCTGCTCCCGATTCCGCTGCCTGGATGGATCC
AAGGGGGCTCTGCAGTACTCACCGGAGAAGTCCAGCCACATCATCTTGGCCTGTTGTGTC
CTCCATAACATCTCCTTGGAGCATGGGATGGATGTTTGGTCCTCT---CCAGTGACAGGA
CCCATGGAACAGCCCCCTGAGGAAGAATATGAGCACATGGAGTCCCTGGACCTAGAGGCT
GACCGCATCCGTCAGGAGCTGATGCTCACTCATTTTAGC
>Mouse|ENSMUSG00000027243|ENSMUST00000090608
ATGGCTATTCCAATAACAGTGCTTGACTGTGATCTCTTGCTGTATGGCCGAGGTCACCGG
ACCTTGGACCGTTTTAAGCTGGATGATGTGACTGACGAATACTTGATGTCCATGTATGGA
TTCCCCCGACAATTCATATACTTCTTAGTGGAACTCTTGGGGGCAAGCCTTTCTCGGCCT
ACTCAGAGATCTAGGGCTATTAGCCCTGAGACACAGATCCTGGCAGCATTAGGGTTTTAT
ACCTCAGGGTCCTTCCAGACTCGGATGGGAGATGCAATTGGAATTAGCCAGGCCTCTATG
AGTCGCTGCGTTGCAAATGTCACTGAAGCCCTTGTGGAACGGGCCTCACAGTTTATTCAC
TTTCCAGTTGATGAAGCTGCCGTACAGTCTCTAAAGGACGAATTCTATGGATTGGCAGGG
ATGCCAGGGGTGATAGGGGTGGCTGACTGTATCCATGTAGCAATCAAGGCACCAAATGCG
GAAGACCTCTCTTACGTGAACCGAAAGGGTCTGCATTCTCTAAACTGCCTGGTGGTGTGT
GACATCAGAGGGGCACTGATGACTGTGGAGACAAGCTGGCCAGGTAGCCTCCAGGACTGT
GCTGTGCTACAGCGGTCTTCTTTAACCAGTCAGTTTGAAACTGGGATGCCCAAAGATAGC
TGGCTTCTTGGTGACAGTTCCTTCTTTCTCCGATCCTGGCTCTTGACACCACTACCCATT
CCTGAAACTGCAGCGGAG------TATCGCTACAATAGGGCTCATTCTGCAACTCACAGT
GTGATT---GAGAGGACGTTGCAGACCCTCTGCTGTAGGTTCCGGTGCCTGGACGGATCC
AAAGGGGCACTGCAGTACTCACCGGAGAAATGCAGCCACATCATCTTAGCTTGCTGTGTC
CTTCACAACATTTCCCTGGACCATGGCATGGATGTTTGGTCCTCT---CCAGTGCCTGGA
CCCATTGACCAGCCCCCTGAGGGGGAGGATGAGCACATGGAGTCTCTGGACTTAGAGGCT
GACAGGATCCGGCAGGAGCTGATACTCACTCATTTCAGT
>Opossum|ENSMODG00000019892|ENSMODT00000025260
ATGGCTATCCCAATAACAGTTCTGGACTGTGACCTCCTGCTTTATGGTCGAGGTCACCGA
ACATTGGACCGCTTTAAGCTGGATGATGTGACTGATGAATACCTTATGGCCATGTATGGG
TTTCCACGACAGTTCATTTACTACTTGGTGGATCTCCTGGGAGCAAGTCTTTCTCGACCC
ACTCAACGGTCCAGGGCCATCAGCCCAGAGACCCAGATCCTTGCAGCTCTGGGCTTTTAC
ACTTCTGGCTCCTTCCAGACCCGGATGGGAGACACCATTGGAATCAGCCAAGCCTCAATG
AGCCGCTGTGTTGCCAATGTCACTGAAGCTTTGGTGGAAAGGGCCTCCCAATTCATCCAC
TTCCCGACAGATGAAACATCCATTCAGAATCTGAAAGACGAATTCTATGGACTTGCAGGA
ATGCCAGGGGTGATTGGAGTAGTCGACTGTATCCACGTAGGGATCAAGGCTCCCAATGCT
GAAGATCTCTCCTATGTGAACAGGAAGGGTCTACACTCTTTAAACTGTCTGATGGTGTGT
GACATTCGGGGGTCCCTGCTCAACGTGGAGACAAACTGGCCAGGCAGTCTGCAGGACTGG
GCTGTGGTGCAGCAGTCAGCCTTAAGGAGTCAGTTTGAAGCAGGGATGCACAAAGACTGT
TGGCTCCTAGGTGATGGCTCCTTCTTTCTTCGCACCTGGCTCATGACCCCACTCCATATT
CCGGGAACCCCTGCAGAA------TATCGCTATAATATGGCTCATTCAGCAACTCATAAT
GTAATC---GAGAAGACATTTAGGACCATCCAGTCAAGATTCCGCTGCCTGGATGGATCC
AAGGGAGCCCTGCAGTACTCTCCAGAAAAATCCAGTCACATCATCTTAGCTTGCTGTGTG
CTCCACAACATTTCCCTGGAACACGGAATGGATGTGTGGTCTTCT---CCAGGAACAGGA
CATATGGAGCAGCCG---GAAGAAGAATGTGAGCACATGGAGGCCTTGGACTCAGAAGCT
GACCGTGTTCGCCAGGAGCTGGTGCTCACTCACTTTAGC
>Orangutan|ENSPPYG00000003321|ENSPPYT00000003960
ATGGCTATACCAATAACAGTGCTTGACTGTGACCTCTTGCTATATGGCCGTGGTCACCGG
ACATTGGACCGTTTTAAGCTGGATGATGTGACTGATGAATACTTGATGTCCATGTATGGG
TTTCCACGGCAGTTCATATATTACTTGGTGGAGCTCTTGGGGGCGAATCTTTCTAGGCCT
ACTCAGCGATCCAGGGCTATTAGCCCAGAGACACAGGTCCTTGCAGCATTGGGTTTTTAT
ACCTCAGGTTCCTTCCAGACTCGGATGGGAGATGCCATTGGAATCAGTCAGGCATCTATG
AGTCGTTGTGTTGCCAATGTCACCGAAGCACTTGTGGAAAGGGCCTCACAGTTCATTCGC
TTTCCAGCTGATGAAGCCTCCATTCAGGCTCTGAAGGATGAATTCTATGGATTGGCAGGG
ATGCCAGGGGTGATGGGGGTGGTTGACTGTATCCACGTGGCCATCAAGGCACCAAATGCT
GAAGACCTCTCCTATGTGAACCGAAAAGGCCTGCATTCTTTAAACTGCCTGATGGTGTGT
GACATTAGAGGGACACTAATGACTGTGGAGACAAACTGGCCCGGCAGCCTACAGGACTGT
GCTGTGCTGCAGCAGTCTTCCCTCAGTAGTCAGTTTGAAGCGGGTATGCACAAAGATAGC
TGGCTTGTGGGTGACAGTTCCTTCTTTCTTCGAACCTGGCTCATGACCCCACTTCACATT
CCTGAAACTCCAGCAGAA------TATCGCTATAACATGGCCCATTCTGCAACTCACAGT
GTGATT---GAGAAGACTTTCCGAACCCTCTGCTCCCGATTCCGCTGCCTGGATGGATCC
AAGGGGGCACTGCAGTACTCACCAGAGAAATCCAGCCACATCATCTTGGCCTGTTGTGTC
CTCCACAACATCTCCCTGGAGCATGGGATGGATGTTTGGTCCTCT---CCAATGACAGTA
CCCATGGAACAGCCCCCGGAAGAAGAGTATGAGCACATGGAGTCCCTGGACTTAGAGGCT
GACCGTATTCGTCAGGAGCTAATGCTCACTCATTTTAGC
>Platypus|ENSOANG00000004814|ENSOANT00000007623
ATGGCTCTGCCCATCACCATCCTGGACTGCGACCTCCTGCTCTACGGTCGGGGTCATCGG
ACGCTGGATCGCTTCAAACTGGACGACGTGACGGACGAGTACCTGATCTCCACGTACGGG
TTTTCGCGGGAGTTCATTCGCTACCTGGTGGATCTCCTGGGAGCGAGCCTCTGCCGTCCC
ACGCAGCGGTCCAGGGCCATCAGCCCGGAGACCCAGATCCTGGCGGCGCTGGGCTTTTAC
ACTTCGGGGTCTTTCCAGACGCGAATGGGAGACGCCGTCGGCATCAGCCAGGCCTCCATG
AGCCGGTGCGTGGCCAACGTCACCGAGGCCCTGGTGGAACGGGCCTCCCGGTTCATCCGC
TTCCCGGAGGACGAGATGTCCGTGCAGGGCCTGAAGGGCGATTTCTACGGGCTGGCGGGG
ATGCCCGGGGTGGTGGGAGTCCTGGACTGCACCCACGTGACGATCAAGGCGCCCAACGCG
GAGGACCTCTCCTACGTGAACCGCAAGGGCCTGCATTCGTTAAACTGTCTGATGGTGTGC
GACATCAGGGGGACGCTGCTGCACGTGGAGACCCACTGGCCGGGGAGCCTGCGCGACTCG
GCCGTGCTGCAGCGGTCGGCCCTCGCCGCTCAGTTGGAAGCCGGGATGCCCAAAGACGGC
TGGCTCCTCGGTAAG---------------------------------------------
------------------------------------------------------------
------------------------------------------------------------
------------------------------------------------------------
------------------------------------------------------------
------------------------------------------------------------
---------------------------------------
>Rabbit|ENSOCUG00000016137|ENSOCUT00000016130
ATGGCTATACCCATCACGGTGCTGGACTGTGATCTCTTGCTGTATGGCCGAGGTCACCGG
ACACTGGACCGCTTTAAGCTGGATGATGTGACCGATGAGCACCTGATGTCCATGTATGGG
TTTCCTCGGCAGTTCATTTATTACTTAGTGGAGCTCCTAGGAACCAGTCTTTCTAGACCT
ACTCAGCGATCCAGGGCTATTAGCCCAGAGACGCAGATCCTCGCGGCCTTGGGCTTTTAC
ACCTCGGGCTCCTTCCAGACCCGCCTGGGAGATGCTATTGGAATCAGCCAGGCCTCCATG
AGTCGCTGCGTTGCCAATGTCACCGAAGCGCTGGTGGAAAGGGCCTCCCAGTTCATTCGC
TTTCCGGCCGACGAAGCCTCCACACAAGCTCTGAAGGATGAATTCTACGGGCTCGCAGGG
ATGCCGGGGGTCATAGGGGTGGTTGACTGCCTGCATGTGGCAATCAAGGCACCCAATGCC
GAAGACCTCTCCTACGTGAACCGCAAGGGGCTGCATTCCTTAAACTGCCTGATGGTGTGT
GACATCCGAGGGGCCCTGATGACCGTGGAGACAAACTGGCCGGGCAGCCTACGGGACTCC
GCCGTGCTGCAGCAGTCCGCTCTCAGTCGGCACTTGGAAGCCGGGTTGCACAAAGGTAGC
TGGCTCCTTGGTGACAGCTCCTTCTTTCTCCGCACTTGGCTCATGACCCCGCTTCACATT
CCTGAAACTCCAGCTGAA------TATCGCTACAACATGGCCCATTCCGCAACGCACAGT
GTTATC---GAGAAGACGTTCCGAACCCTCTGCTCCCGATTCCGCTGCCTGGACGGATCC
AAGGGGGCACTGCAGTACTCTCCAGAGAAGTCCAGTCATATCATCCTGGCTTGCTGTGTC
CTCCACAACATCTCCCTGGAGCACGGGATGGACATTTGGTCCTCT---CCAATGACAGGA
CCCGTAGACCAGCCCCCTGAGGAAGAGTTTGAGCACATGGAGTCCCTGGACTTAGAGGCT
GACCGTATCCGACAGGAGCTGATGCTTGCTCATTTTAGT
>Rat|ENSRNOG00000043204|ENSRNOT00000065462
ATGGCTATACCAATAACAGTGCTTGACTGTGATCTCTTGCTCTATGGCCGAGGTCACCGG
ACCTTGGACCGTTTTAAGCTGGATGATGTAACTGATGAATACCTGATGTCCATGTATGGA
TTTCCCCGACAATTCATTTACTACTTAGTGGAACTCTTGGGGGCAAGTCTTTCTCGACCT
ACTCAGCGATCTAGGGCTATTAGCCCAGAGACACAGATCCTGGCAGCATTAGGGTTTTAT
ACCTCAGGTTCCTTCCAGACTCGAATGGGAGATGCAATTGGAATTAGTCAAGCCTCTATG
AGTCGCTGTGTTGCCAACGTCACTGAAGCCCTTGTGGAGCGGGCCTCACAGTTTATTCAC
TTTCCAGCTGACGAAGCTGCCATACAGTCTCTAAAGGACGAATTCTATGGATTGGCAGGG
ATGCCAGGGGTGATAGGGGCAGTTGACTGTATCCATGTAGCAATCAAGGCACCAAATGCT
GAAGACCTCTCTTACGTGAACCGGAAGGGTCTGCATTCTTTAAACTGCCTGGTGGTATGT
GACATCAGAGGGGCACTGATGACTGTGGAGACAAGCTGGCCAGGTAGCCTGCAGGACTGT
GCTGTGCTACAGCAGTCTTCTTTATCCAGTCAGTTTGAAACTGGGATGCCCAAAGATAGC
TGGCTTCTTGGTGACAGTTCCTTCTTTCTCCACACCTGGCTCTTGACTCCACTGCATATT
CCTGAAACTCCAGCAGAG------TATCGCTATAATAGGGCCCATTCTGCAACTCACAGT
GTGATA---GAGAAGACTTTGCGGACCCTCTGCTGTAGGTTCCGGTGCCTGGATGGATCG
AAAGGGGCGCTGCAGTACTCACCGGAGAAATCCAGCCACATCATCTTAGCTTGCTGTGTC
CTTCACAACATTTCCCTGGAACACGGGATGGATGTGTGGTCCTCT---CCCGTGACTGGA
CCCATTGAGCAGCCCCCTGAGGGCGAGGATGAGCAAATGGAGTCTCTGGACTTAGAGGCT
GACCGAATCCGGCAGGAGCTGATACTCACTCATTTTAGT
>Macaque|ENSMMUG00000019675|ENSMMUT00000027638
ATGGCTATACCAATAACAGTGCTTGACTGTGACCTCTTGCTGTATGGCCGTGGTCACCGG
ACATTGGACCGTTTTAAGCTGGATGATGTGTCTGATGAATACTTGATGTCCATGTATGGG
TTTCCGCGACAGTTCATTTATTACTTGGTGGAGCTCTTGGGGGCGAATCTTTCCAGGCCT
ACTCAGCGATCCAGGGCTATTAGCCCAGAGACACAGATCCTTGCAGCACTGGGTTTTTAT
ACCTCAGGTTCCTTCCAGACTCGGATGGGAGATGCCATTGGAATCAGTCAGGCGTCTATG
AGTCGTTGTGTTGCCAATGTCACCGAAGCACTTGTGGAAAGGGCCTCACAGTTCATTCGC
TTCCCAGCTGATGAAGCCTCCATACAGGCTCTGAAGGATGAATTCTATGGGTTGGCAGGG
ATGCCAGGGGTGATGGGGGTAGTTGACTGTATCCATGTGGCCATCAAGGCACCAAATGCT
GAAGACCTCTCCTATGTGAACCGAAAAGGCCTGCATTCTTTAAACTGCCTGATGGTGTGT
GACATTAGAGGGGCACTAATGACCGTGGAGACAAACTGGCCAGGCAGCCTACAGGACTGT
GCCGTGCTGCAGCAGTCTTCCCTCGGTAGTCAGTTTGAAGCCGGTATGCACAAAGATAGC
TGGCTTCTGGGTGACAGTTCCTTCTTTCTTCGAACCTGGCTCATGACCCCACTTCACATT
CCTGAAACTCCAGCAGAA------TATCGCTATAATATGGCCCATTCTGCAACTCACAGT
GTGATT---GAGAAGACTTTCCGAACCCTCTGCTCCCGATTCCGCTGCCTGGATGGATCC
AAGGGGGCACTGCAGTACTCACCAGAGAAATCCAGCCACATCATCTTGGCCTGTTGTGTT
CTCCACAACATCTCCCTGGAGCATGGGATGGATGTTTGGTCCTCT---CCAATGACAGGA
CCCATGGAACAGCCCCCTGAAGAAGAGTATGAGCACATGGAGTCCCTGGACTTAGAGGCT
GACCGTATTCGTCAGGAGTTAATGCTCACTCATTTTAGC
>Marmoset|ENSCJAG00000019821|ENSCJAT00000038906
ATGGCAATACCAATAACAGTGCTTGACTGCGACCTCTTGCTGTATGGCCGAGGTCACCGG
ACACTGGACCGTTTTAAGCTGGATGATGTGACTGATGAATACTTGATGTCCATGTATGGG
TTTCCTCGACAGTTCATTTATTACTTGGTGGAGCTCTTGGGGGCAAATCTTTCTAGACCT
ACTCAGCGATCCAGGGCTATTAGCCCAGAGACACAGATCCTTGCAGCATTGGGTTTTTAT
ACCTCAGGTTCCTTCCAGACTCGGATGGGAGATGCTATTGGAATTAGTCAGGCATCTATG
AGTCGTTGTGTTGCCAATGTCACCGAAGCACTTGTGGAAAGGGCCTCACAGTTCATTCGC
TTTCCAGCTGATGAAGCCTCCATACAGGCCCTCAAGGATGAATTCTATGGGTTGGCAGGG
ATGCCAGGGGTGATGGGGGTGGTTGACTGTATCCATGTGGCCATCAAGGCACCAAATGCT
GAAGACCTCTCCTATGTGAACCGGAAAGGCCTGCATTCTTTAAACTGCCTTATGGTGTGT
GACATCAGAGGGGCACTAATGACCGTGGAGACAAACTGGCCTGGCAGCCTACAGGACTGT
GCTGTGCTGCAGCAGTCTTCCCTCAGTAGTCAATTTGAAGCCGGTATGCACAAAGATAGC
TGGCTTCTGGGTGACAGTGCCTTCTTTCTTCATACTTGGCTCATGACCCCACTTCACATT
CCTGAAACTCCAGCAGAA------TATCGCTATAATATGGCCCATTCTGCAACTCACAGT
GTGATT---GAGAAGACTTTCCGAACCCTCTGCTCCCGATTCCGCTGCCTGGATGGATCC
AAAGGGGCACTGCAGTACTCACCAGAGAAGTCCAGCCACATCATCTTGGCTTGCTGTGTC
CTCCACAACATCTCCCTGGAGCATGGGATGGATGTTTGGTCCTCT---CCAATGACAGGA
CCCATGGAACAGCCCCCTGAGGAAGAGTATGAGCACATGGAGTCCCTGGACTTGGAGGCT
GACCGTATTCGTCAGGAGCTAATGCTCACTCATTTTAGC
>Microbat|ENSMLUG00000011485|ENSMLUT00000011474
ATGGCTATACCTATAACAGTGCTTGATTGCGACCTCTTACTGTATGGCCGAGGCCACCGG
ACATTGGACCGTTTTAAGTTGGATGATGTGACTGACGACTACTTGATGTCCATGTATGGG
TTTCCTCGGCAGTTCATTTATTACTTGGTGGAGCTCTTGGGAGCGAGTCTTTCTAGACCT
ACTCAGAGATCCAGGGCTATTAGCCCAGAGACACAGATCCTGGCAGCACTGGGCTTTTAT
ACTTCAGGTTCCTTCCAGACTCGGATGGGAGATGCTATCGGAATCAGTCAGGCATCTATG
AGTCGATGTGTTGCCAATGTCACCGAAGCGCTTGTGGAAAGAGCCTCACAGATCATTCGC
TTTCCCGCTGACGAAGCCTCCATTCAGACTCTGAAGGATGAATTCTATGGGTTGGCTGGG
ATGCCAGGGGTAATAGGCGTGGTTGACTGTATCCATGTGGCAATCAAGGCACCAAATGCT
GAAGACCTCTCCTACGTGAACCACAAAGGTCTGCATTCTTTAAACTGCCTGATGGTGTGT
GACATCAGAGGGGCACTAATGGCGGTGGAAACAAACTGGCCAGGCAGCCTGCAGGACTAT
GCTGTGCTGCAGCAGTCTTCTCTCAGCAGTCAGTTTGAAGCTGGAATGCACAAAGATAGC
TGGCTGCTTGGTGACAGTTCCTTCTTTCTCCGTACCTGGCTTATGACACCACTTCACATT
CATGAGACTCCAGCTGAA------TACCGCTATAATATGGCCCATTCTGCAACTCACAGT
GTGATT---GAAAAGACTTTCCGAACACTCTGCTCCCGATTCCGCTGCCTGGATGGGTCC
AAGGGGGCACTACAGTACTCACCAGAGAAGTCCAGCCACATCATCTTAGCGTGTTGTGTC
CTCCACAACATCTCCTTGGAGCATGGGATGGATATTTGGTCCTCT---CCAATGACAGGA
CCCATGGAACAACCCCCCGAGGAAGAGTATGAGCACATGGAGTCCCTGGACCTAGAGGCT
GACCGGATCCGTCAAGAGCTGATATTCACTCATTTTAGC
>Human|ENSG00000180423|ENST00000326737
ATGGCTATACCAATAACAGTGCTTGACTGTGACCTCTTGCTATATGGCCGTGGTCACCGG
ACATTGGACCGTTTTAAGCTGGATGATGTGACTGATGAATACTTGATGTCCATGTATGGG
TTTCCACGGCAGTTCATTTATTACTTGGTGGAGCTCTTGGGGGCGAATCTTTCTAGGCCT
ACTCAGCGATCCAGGGCTATTAGCCCAGAGACACAGGTCCTTGCAGCATTGGGTTTTTAT
ACCTCAGGTTCCTTCCAGACTCGGATGGGAGATGCCATTGGAATCAGTCAGGCGTCTATG
AGTCGTTGTGTTGCCAATGTCACTGAAGCACTTGTGGAAAGGGCCTCACAGTTCATTCGC
TTTCCAGCTGATGAAGCCTCCATTCAGGCTCTGAAGGATGAATTCTATGGGTTGGCAGGG
ATGCCAGGGGTGATGGGGGTGGTTGACTGTATCCATGTGGCCATCAAGGCACCAAATGCT
GAAGACCTCTCCTATGTGAACCGAAAAGGCCTGCATTCTTTAAACTGCCTGATGGTGTGT
GACATTAGAGGGACACTAATGACCGTGGAGACAAACTGGCCCGGCAGCCTACAGGACTGT
GCTGTGCTGCAGCAGTCTTCCCTCAGTAGTCAGTTTGAAGCGGGTATGCACAAAGATAGC
TGGCTTCTGGGTGACAGTTCCTTCTTTCTTCGAACCTGGCTCATGACCCCACTTCACATT
CCTGAAACTCCAGCAGAA------TATCGCTATAACATGGCCCATTCTGCAACTCACAGT
GTGATT---GAGAAGACTTTCCGAACCCTCTGCTCCCGATTCCGCTGCCTGGATGGATCC
AAGGGGGCACTGCAGTACTCACCAGAGAAATCCAGCCATATCATCTTGGCCTGTTGTGTC
CTCCACAACATCTCCCTGGAGCATGGGATGGATGTTTGGTCCTCT---CCAATGACAGGA
CCCATGGAACAGCCCCCGGAAGAGGAGTATGAGCACATGGAGTCCCTGGACTTAGAGGCT
GACCGTATTCGTCAGGAGCTAATGCTCACTCATTTTAGC
>Chimp|ENSPTRG00000003548|ENSPTRT00000006678
ATGGCTATACCAATAACAGTGCTTGACTGTGACCTCCTGCTATATGGCCGTGGTCACCGG
ACATTGGACCGTTTTAAGCTGGATGATGTGACTGATGAATACTTGATGTCCATGTATGGG
TTTCCACGGCAGTTCATTTATTACTTGGTGGAGCTCTTGGGGGCGAATCTTTCTAGGCCT
ACTCAGCGATCCAGGGCTATTAGCCCAGAGACACAGGTCCTTGCAGCATTGGGTTTTTAT
ACCTCAGGTTCCTTCCAGACTCGGATGGGAGATGCCATTGGAATCAGTCAGGCGTCTATG
AGTCGTTGTGTTGCCAATGTCACTGAAGCACTTGTGGAAAGGGCCTCACAGTTCATTCGC
TTTCCAGCTGATGAAGCCTCCATTCAGGCTCTGAAGGATGAATTCTATGGGTTGGCAGGG
ATGCCAGGGGTGATGGGGGTCGTTGACTGTATCCATGTGGCCATCAAGGCACCAAATGCT
GAAGACCTCTCCTATGTGAACCGAAAAGGCCTGCATTCTTTAAACTGCCTGATGGTGTGT
GACATTAGAGGGACACTAATGACCGTGGAGACAAACTGGCCCGGCAGCCTACAGGACTGT
GCTGTGCTGCAGCAGTCTTCCCTCAGTAGTCAGTTTGAAGCGGGTATGCACAAAGATAGC
TGGCTTCTGGGTGACAGTTCCTTCTTTCTTCAAACCTGGCTCATGACCCCACTTCACATT
CCTGAAACTCCAGCAGAA------TATCGCTATAACATGGCCCATTCTGCAACTCACAGT
GTGATT---GAGAAGACTTTCCGAACCCTCTGCTCCCGATTCCGCTGCCTGGATGGATCC
AAGGGGGCACTGCAGTACTCACCAGAGAAATCCAGCCATATCATCTTGGCCTGTTGTGTC
CTCCACAACATCTCCCTGGAGCATGGGATGGATGTTTGGTCCTCT---CCAATGACAGGA
CCCATGGAACAGCCCCCGGAAGAAGAGTATGAGCACATGGAGTCCCTGGACTTACAGGCT
GACCGTATTCGTCAGGAGCTAATGCTCACTCATTTTAGC
>Cow|ENSBTAG00000004639|ENSBTAT00000006085
ATGGCTATACCAATAACAGTACTTGACTGTGATCTCTTGCTATATGGCCGAGGTCACCGG
ACATTGGACCGCTTTAAGCTGGATGATGTGACGGATGAATACTTGATGTCCATGTATGGG
TTTCCACGACAGTTCATTTATTACTTGGTGGAGCTCTTGGGGGCGAGCCTTTCTAGACCT
ACTCAGAGATCCAGGGCTATTAGCCCAGAGACACAGATCCTTGCAGCACTGGGCTTCTAT
ACCTCAGGTTCCTTCCAGACTCGGATGGGAGACGCTATTGGAATCAGTCAGGCATCTATG
AGTCGATGTGTTGCCAACGTCACTGAGGCGCTTGTGGAAAGAGCTTCACAGTTCATCCAC
TTTCCAGCTGATGAAGCCTCTGTGCAGGCTCTGAAGGATGAATTCTATGGGTTGGCAGGG
ATACCAGGAGTCATAGGGGTAGTTGACTGTATGCATGTAGCAATCAAGGCACCAAATGCT
GAAGACCTTTCCTACGTGAACCGTAAAGGTCTTCATTCTTTAAATTGCCTGATGGTGTGT
GACATCAGAGGGGCACTGATGACTGTGGAGACAAGCTGGCCAGGGAGCCTCCAAGACTGT
GTTGTGCTACAGCAGTCTTCTCTCAGCAGTCAGTTTGAAGCTGGGATGCACAAAGAGAGC
TGGCTTCTTGGTGACAGTTCCTTCTTTCTCCGCACCTGGCTCATGACCCCACTTCACATT
CCTGAAACTCCAGCTGAA------TATCGCTATAATATGGCCCATTCTGCAACTCACAGT
GTGATT---GAGAAGACCTTCCGAACGCTCTGCTCCCGATTCCGCTGCCTGGATGGATCC
AAGGGGGCACTGCAGTACTCCCCGGAGAAGTCCAGCCACATCATCCTGGCCTGCTGCGTC
CTCCACAACATCTCCCTGGAGCACGGGATGGATGTGTGGTCCTCT---CCAGTGACCGGC
CCGGTGGAACAGCCCCCCGAGGAGGAATATGAGCACATGGAGTCCTTGGACCTGGAGGCT
GATCGTATCCGTCAAGAGCTGATGCTCACTCACTTCAGC
>Dog|ENSCAFG00000009186|ENSCAFT00000014604
ATGGCTATACCAATAACAGTGCTTGACTGTGATCTCTTGCTGTATGGCCGAGGTCACCGC
ACACTGGACCGCTTTAAGCTGGATGACGTGACTGATGAATACTTGATGTCCATGTATGGG
TTTCCTCGACAGTTCATTTATTACTTGGTGGAGCTCTTGGGGGCAAGTCTTTCTAGACCT
ACTCAGAGATCCAGAGCTATTAGCCCAGAGACACAGATCCTTGCAGCACTGGGCTTCTAT
ACTTCAGGTTCCTTCCAGACTCGGATGGGAGATGCTATTGGAATCAGTCAGGCATCTATG
AGTCGATGTGTTGCCAATGTCACCGAAGCACTTGTGGAAAGAGCCACACAGTTCATTCGC
TTTCCAGCTGATGAAGCCTCCATGCAGGCTCTAAAGGATGAATTCTATGGCTTGGCAGGG
ATGCCAGGGGTAATAGGGGTGGTTGACTGTATCCATGTGGCAATCAAGGCACCAAATGCT
GAAGACCTCTCCTATGTGAATCGCAAAGGTCTGCATTCTTTGAACTGCCTGATGGTGTGT
GACATCAGAGGGGCACTAATGACTGTGGAGACCAACTGGCCAGGCAGCCTACAGGACTAT
GCTGTGCTACAGCAGTCTTCCCTCAATAGTCATTTTGAAGCTGGAATGCACAAAGATAGC
TGGCTGCTCGGTGACAGTTCCTTCTTTCTGCGTACTTGGCTCATGACCCCCCTTCACATT
CCTGAAACTCCAGCCGAA------TATCGTTATAATATGGCCCATTCTGCAACTCACAGT
GTGATT---GAGAAGACTTTCCGAACTCTCTGCTCCCGATTCCGCTGCCTGGATGGATCT
AAGGGAGCACTGCAATACTCACCAGAGAAGTCTAGCCACATTATCTTGGCTTGTTGTGTC
CTCCACAACATCTCCCTGGAGCATGGGATGGATGTTTGGTCCTCT---CCAATGACAGGA
CCCATGGAACAGCCCCCTGAAGAAGAGTTTGAGCACATGGAGTCTTTGGACCTAGAGGCT
GACCGAATCCGTCAGGAGCTGATGCTCACTCATTTTAGC
>Elephant|ENSLAFG00000032359|ENSLAFT00000037004
ATGGCTATACCAATAACAGTGCTTGATTGTGATCTCTTACTGTATGGCCGAGGTCACCGA
ACATTGGATCGCTTTAAGTTGGATGATGTGACAGATGAGTACTTGATGTCTGTGTATGGG
TTCCCACGACAGTTCATTTATTACTTAGTGGAGCTCTTGGGGGCTAGTCTTTCTAGACCT
ACTCAGCGATCCAGGGCTATTAGCCCAGAGACACAGATCCTCGCAGCATTGGGCTTCTAT
ACCTCAGGTTCCTTCCAGACTCGCATGGGAGATGCTATTGGAATCAGTCAGGCCTCTATG
AGTCGTTGTGTTGCCAATGTCACTGAAGCACTGGTGGAAAGGGCCTCGCAGTTCATTCAC
TTTCCAGCTGATGAAACCTCCATGCAGGCTCTGAAGGATGGATTCTATGGGTTGGCAGGG
ATGCCAGGGGTGATAGGGGTGGTTGACTGTATCCATGTGGCAATCAAGGCACCAAATGCC
GAAGACCTCTCCTATGTGAACCGCAAAGGCCTGCATTCTTTGAACTGCCTGATGGTGTGC
GACCTCAGAGGGGCACTAATGACTGTGGAGACGAACTGGCCGGGTAGCCTACAGGACTCT
ACTGTGCTGCAGCAGTCGTCTCTCTGTAGTCAGTTTGAAGCCGGAATGCACAAAGACAGC
TGGCTGCTTGGTAAGTTTATAGCCTTTCAACATCTGTGGGCCCAGTGTTCCTTGGAGGTC
TGGGAGGTTCCAACGCAGGAGTGCTTTGATTATAACCGGTTAATGTCTATAGAACATTTT
ATAATAGTGCCTAGAACACTCGAAACATTCTGTAACCGATTCCGCTGCCTGGATGGATCA
---------------ATACTCACTGAGAAGTCCAGCCACATCATCTTGGCTTGTTGTGTA
CTCCACAACATCTCCCTGGAGCATGGGCTGGATGTTTGTTCCTCC---CCAGTGACAGGA
CTCGTGGAACAGCCCCCTGAGGAAGAGTATGAGCACATGGAGTCCCTGGACTTCGAGGCC
GACCGG---CGCCAGGAGCTGATGCTCACTCATTTTAGC
>Bowhead|bmy_04112T0
ATGGCTATACCAATAACAGTACTTGACTGTGATCTCTTGCTATATGGCCGAGGTCACCGG
ACATTGGACCGCTTTAAGCTGGATGATGTGACAGATGAATACTTGATGTCCATGTATGGG
TTTCCTCGACAGTTCATTTATTACTTGGTGGAGCTCTTGGGGGCGAGTCTTTCTAGACCT
ACTCAGAGATCCAGGGCTATTAGCCCAGAGACACAGATCCTTGCAGCACTGGGCTTCTAT
ACCTCAGGTTCTTTCCAGACTCGGATGGGAGATGCTATTGGAATCAGTCAGGCATCTATG
AGTCGATGTGTTGCCAATGTCACCGAAGCGCTTGTGGAAAGAGCTTCACAGTTCATCCGC
TTTCCAGCTGATGAAGCCTCCGTGCAGGCTCTGAAGGATGAATTCTATGGGTTGGCAGGG
ATGCCAGGGGTCATAGGGGTGGTTGACTGTATCCATGTGGCAATCAAGGCACCAAATGCT
GAAGACCTTTCCTATGTGAACCGCAAAGGTCTTCATTCTTTAAACTGCCTCATGGTGTGT
GACATCAGAGGGGCACTGATGACTGTGGAGACAAACTGGCCGGGGAGCCTCCAGGACTGT
GCTGTGCTACAGCAGTCTTCTCTCAGCAGTCAGTTTGAAGCTGGGATGCACAAAGAGAGC
TGGCTGCTTGGTGACAGTTCCTTCTTTCTCCGCACCTGGCTTATGACCCCACTTCACATT
CCTGAAACTCCAGCCGAA------TATCGCTATAATATGGCCCATTCTGCAACTCACAGT
GTGATG---GAGAAGACTTTCCGAACCCTCTGCTCCCGATTCCGCTGCCTGGATGGATCC
AAGGGGGCACTGCAGTACTCACCGGAGAAGTCCAGCCACATCATCTTGGCCTGCTGTGTC
CTCCACAACATCTCCCTGGAACATGGGATGGATGTCTGGTCCTCT---CCAGGGACAGGA
CCCGTGGAACAGCCTCCTGAGGAAGAGTCCGAGCACATGGAGTCCTTGGACCTGGAGGCT
GACCGTATCCGTCAGGAGTTGATGCTCACTCACTTCAGC
>Minke|BACU018368
ATGGCTATACCAATAACAGTACTTGACTGTGATCTCTTGCTATATGGCCGAGGTCACCGG
ACATTGGACCGCTTTAAGCTGGATGATGTGACAGATGAATACTTGATGTCCATGTATGGG
TTTCCTCGACAGTTCATTTATTACTTGGTGGAGCTCTTGGGGGCGAGTCTTTCTAGACCT
ACTCAGAGATCCAGGGCTATTAGCCCAGAGACACAGATCCTTGCAGCACTGGGCTTCTAT
ACCTCAGGTTCTTTCCAGACTCGGATGGGAGATGCTATTGGAATCAGTCAGGCATCTATG
AGTCGATGTGTTGCCAATGTCACCGAAGCGCTTGTGGAAAGAGCTTCACAGTTCATCCGC
TTTCCTGCTCATGAAGCCTCCGTGCAGGCTCTGAAGGATGAATTCTATGGGTTGGCAGGG
ATGCCAGGGGTCATAGGGGTGGTTGACTGTATCCATGTGGCAATCAAGGCACCAAATGCT
GAAGACCTTTCCTATGTGAACCGCAAAGGTCTTCATTCTTTAAACTGCCTCATGGTGTGT
GACGTCAGAGGGGCACTGATGACTGTGGAGACAAACTGGCCGGGGAGCCTCCAGGACTGT
GCTGTGCTACAGCAGTCTTCTCTCAGCAGTCAGTTTGAAGCTGGGATGCACAAAGAGAGC
TGGCTGCTTGGTGACAGTTCCTTCTTTCTCCGCACCTGGCTTATGACCCCACTTCACATT
CCTGAAACTCCAGCCGAA------TATCGCTATAATATGGCCCATTCTGCAACTCACAGT
GTGATG---GAGAAGACTTTCCGAACCCTCTGCTCCCGATTCCGCTGCCTGGATGGATCC
AAGGGGGCACTGCAGTACTCACCGGAGAAGTCCAGCCACATCATCTTGGCCTGCTGTGTC
CTCCACAACATCTCCCTGGAACATGGGATGGATGTCTGGTCCTCT---CCAGGGACAGGA
CCCGTGGAACAGCCTCCTGAGGAAGAGTCCGAGCACATGGAGTCCTTGGACCTGGAGGCT
GAGCGTATCCGTCAGGAGTTGATGCTCACTCACTTCAGC
