# Supplementary material for: Insights into the Evolution of Longevity from the Bowhead Whale Genome
Source: Cell Rep. 2015 Jan 6;10(1):112–22. doi: 10.1016/j.celrep.2014.12.008 (PMC4536333; doi:10.1016/j.celrep.2014.12.008)
Supplement: Supplemental Folder 2. Species Used in the Analysis of Selective Pressure Variation, Single-Gene Orthologous Families Tested, Likelihood Ratio Tests, MAKER Parameters, and Full Assembly and Read Usage Data, Related to Experimental Procedures [file mmc3.zip › Tested SGOs/reciprocal_group_3689.2.fas]

>Gibbon|ENSNLEG00000008146|ENSNLET00000010412
------------------------------------------------------------
------------------------------------------------------------
---------------------------------------------------CAA------
------------------------------------------------------------
---------------------------------------AGTTCCAATGGTCCTGTAAAG
AAGTCCATGCGTGAGAAGGCTGTTGAGAGAAGGAATGTCAATAAAGAGCACAACAGTAAC
TTTAAAGCTGGATACATTCCGATTGATGAAGATCGTCTCCACAAAACAGGGTTGAGAGGA
AGAAAGGGCAATTTAGCCATCTGTGTGATTATCCTCTTGTTTATCCTGGCTGTCATCAAT
TTAATTATAACACTTGTTATTTGGGCCGTGATTCGCATTGGACCAAATGGCTGTGATAGT
ATGGAGTTTCATGAAAGTGGCCTGCTTCGATTTAAGCAAGTATCTGACATGGGAGTGATC
CATCCTCTTTATAAAAGCACAGTAGGAGGAAGGCAAAATGAAAATTTGGTCATCACTGGC
AACAACCAGCCTATTGTTTTTCAGCAAGGGACAACAAAGCTCAGTGTAGAAAACAACAAA
ACTTCTATTACAAGTGACATCGGCATGCAGTTTTTTGACCCGAGGACTCAAAATATCTTA
TTCAGCACAGACTATGAAACTCATGAGTTTCATTTGCCAAGTGGAGTGAAAAGTTTGAAT
GTTCAAAAAGCATCTACTGAAAGGATTACCAGCAATGCTACTAGTGATTTAAATATAAAA
GTTGATGGGCGTGCTATTGTGCGTGGAAATGAAGGAGTATTCATTATGGGCAAAACCATT
GAATTTCACATGGGTGGTAATATGGAGTTAAAGGCGGAAAACAGTATCATCCTAAATGGA
TCTGTGATGGTCAGCACCACCCGCCTACCCAGTTCCTCCAGTGGAGACCAGTTGGGTAGT
GGTGACTGGGTACGCTACAAGCTCTGCATGTGTGCTGATGGGATGCTCTTCAAGGTGCAA
GTAACCAGCCAGAACATGGGCTGCCAAATCTCAGACAACCCCTGTGGA---AACACTCAT
------------------------------------------------------------
------------------------------------------------------------
------------------------------------
>Gorilla|ENSGGOG00000016842|ENSGGOT00000016897
------------------------------------------------------------
------------------------------------------------------------
---------------------------------------------------CAA------
------------------------------------------------------------
---------------------------------------AGTTCCAATGGTCCTGTAAAG
AAGTCCATGCGTGAGAAGGCTGTTGAGAGAAGGAATGTCAATAAAGAGCACAACAGTAAC
TTTAAAGCTGGATACATTCCGATTGATGAAGATCGTCTCCACAAAACAGGGTTGAGAGGA
AGAAAGGGCAATTTAGCCATCTGTGTGATTATCCTCTTGTTTATCCTGGCTGTCATCAAT
TTAATAATAACACTTGTTATTTGGGCCGTGATTCGCATTGGACCAAATGGCTGTGATAGT
ATGGAGTTTCATGAAAGTGGCCTGCTTAGATTTAAGCAAGTATCTGACATGGGAGTGATC
CATCCTCTTTATAAAAGCACAGTAGGAGGAAGGCGAAATGAAAATTTGATCATCACTGGC
AACAACCAGCCTATTGTTTTTCAGCAAGGGACAACAAAGCTCAGTGTAGAAAGCAACAAA
ACTTCTATTACAAGTGACATCGGCATGCAGTTTTTTGACCCGAGGACTCAAAATATCTTA
TTCAGCACAGACTATGAAACTCATGAGTTTCATTTGCCAAGTGGAGTGAAAAGTTTGAAT
GTTCAAAAGGCATCTACTGAAAGGATTACCAGCAATGCTACCAGTGATTTAAATATAAAA
GTTGATGGGCGTGCTATTGTGCGTGGAAATGAAGGAGTATTCATTATGGGCAAAACCATT
GAATTTCACATGGGTGGTAATATGGAGTTAAAGGCGGAAAACAGTATCATCCTAAATGGA
TCTGTGATGGTCAGCACCACCCGCCTACCCAGTTCCTCCAGTGGAGACCAGTTGGGTAGT
GGTGACTGGGTACGCTACAAGCTCTGCATGTGTGCTGATGGGACGCTCTTCAAGGTGCAA
GTAACCAGCCAGAACATGGGCTGCCAAATCTCAGACAACCCCTGTGGA---AACACTCAT
------------------------------------------------------------
------------------------------------------------------------
------------------------------------
>Guinea_Pig|ENSCPOG00000013931|ENSCPOT00000014072
------------------------------------------------------------
------------------------------------------------------------
---------------AAATTGGAACCCACTGCAGGAATCTTGAGGCAAAAACAA------
------------------------------------------------------------
---------------------------------------AGTTCCAATGGCCCTGTAAAG
AAGTCCATGCGTGAGAAGGCTGTTGAAAGGAGGAATGTTAATAAAGAGCACAATAGTAAC
TTCAAGGCTGGGTATATTCCAATTGATGAAGAGCGTCTCCATAAAACAGGATTGAGAGGG
AGAAAAGGCAATTTAGCCATCTGTGTGATTATCCTCTTGTTTATCCTGGCTGTCATCAAT
TTAATTATAACACTTGTTATCTGGGCTGTAATTCGAATTGGACCAAATGGTTGTGACAGC
ATGGAGTTTCATGAAAGTGGTCTGCTTCGATTTAAACAAGTATCTGACATGGGAATTATT
CATCCTCTTTATAAGAGCACAGTAGGAGGAAGGCGAAATGAAAATTTGGTCATCACTGGC
AACAACCAGCCTATTGTTTTTCAGCAAGGGACAACAAAGCTCAGTGTAGAAAAGAACAAA
ACTTCTATTACAAGTGACATTGGTATGCAATTTTTCGACCCAAGGACTCAAAATATCTTA
TTCAGTACAGACTACGAAACTCATGAGTTTCATTTGCCAAGTGGAGTGAAAAGTTTGAAC
GTTCAAAAAGCATCTACTGAAAGGATTACCAGCAATGCTACCAGTGATTTAAATATAAAA
GTTGATGGGCGTGCTATTGTGCGTGGAAATGAAGGAGTATTCATTATGGGCAAAACTATT
GAATTTCACATGGGTGGTGATATGGAGTTAAAGGCTGAAAATAGCATCATCCTCAATGGA
ACTGTGATGGTCAGCACGACTCGGCTGCCCACTTCCTCCAGTGGAGATCAGCTGAGCGGT
GGAGACTGGGTACGCTACAAGCTCTGCATGTGTGCTGATGGGACCCTCTTCAAAGTGCAA
GTGACCAGCCAGAACATGGGCTGCCAAGTCTCAGACAATCCCTGTGGA---AACACGCAT
------------------------------------------------------------
------------------------------------------------------------
------------------------------------
>Horse|ENSECAG00000020148|ENSECAT00000021483
------------------------------------------------------------
------------------------------------------------------------
---------------------------------------------------CAA------
------------------------------------------------------------
---------------------------------------AGTTCCAATGGACCTGTAAAG
AAGTCCATGCGTGAGAAGGCTGTTGAGAGAAGGAATGTCAATAAAGAGCACAATAGTAAC
TTCAAAGCCGGATATATTCCGATTGATGAAGAGCGCCTCCATAAAACGGGGCTGAGGGGG
AGAAAAGGCAACTTAGCCATCTGTGTGATTATCCTCTTGTTCATCCTGGCGGTTATCAAT
TTAATTATAACGCTTGTTATCTGGGCTGTGATTCGCATTGGACCAAATGGCTGTGACAGC
ATGGAGTTTCATGAAACTGGTCTACTTCGCTTTAAACAAGTATCTGACATGGGAGTTATA
CGTCCTCTTTATAAGAGCACAGTAGGAGGAAGGCGAAATGAGAATTTGGTCATCACTGGC
AATAACCAGCCTATTGTTTTTCAGCAAGGGACAACAAAGCTCAGTGTAGAAAAGAACAAA
ACTTCTATTACAAGTGACATTGGTATGCAGTTTTTCGACCCAAGGACTCAAAATATCTTA
TTCAGCACAGACTATGAAACTCATGAGTTTCATTTGCCGAGTGGAGTGAAGAGTTTGAAT
GTTCAAAAAGCATCTACTGAAAGGATTACCAGCAATGCTACTAGTGATTTAAATATAAAA
GTTGATGGACGTGCTATTGTGCGTGGAAACGAAGGAGTATTCATTATGGGAAAAACCATT
GAATTTCACATGGCTGGTAACATGGAATTAAAGGCAGAAAACAGCATCATCCTAAATGGA
ACTGTGATGGTTAACACAACTCGCCTCCCCAGTTCCTCCAGTGGAGACCAGTTTGGTTCT
GGCGACTGGGTGCGCTACAAGCTCTGTGTGTGTGCTGATGGAACTCTCTTCAAAGTACCA
GTAACAGGCCAGAACATGGGCTGCCAGATCTCAGACAACCCCTGTGGA---AACACTCAT
------------------------------------------------------------
------------------------------------------------------------
------------------------------------
>Mouse|ENSMUSG00000029156|ENSMUST00000081170
ATGGCGGCAGCGGCGGCG---GCGGCG---------------------------------
------------------------GCAGCGACCGAGCAG---------------------
---------------------------------------------------CAA------
------------------------------------------------------------
---------------------------------------GGGTCCAACGGGCCAGTGAAG
AAATCCATGCGGGAGAAGGCTGTGGAGCGGAGGAATGTTAACAAAGAGCACAACAGCAAT
TTCAAAGCTGGATATATCCCCATCGATGAGGACCGGCTCCATAAGACTGGGCTGAGGGGG
CGAAAGGGCAACTTAGCCATCTGCGTGATCGTCCTCCTGTTTATCCTGGCCGTCATCAAT
CTACTCATTACACTTGTCATCTGGGCGGTGATCCGCATTGGGCCAAATGGGTGTGATAGC
ATGGAGTTCCACGAGAGCGGTCTGCTGAGGTTCAAGCAAGTGTCTGACATGGGCGTCATC
CACCCGCTTTATAAGAGCACGGTGGGAGGACGGCGGAATGAAAACCTGGTCATCACTGGC
AACAACCAGCCAATTGTCTTCCAGCAAGGGACGACCAAGCTGAGTGTTGAAAAGAACAAG
ACCTCCATCACCAGCGACATCGGGATGCAGTTTTTTGACCCAAGGACACACAATATCCTG
TTCAGCACGGACTATGAGACGCACGAGTTTCATCTGCCAAGTGGGGTGAAAAGTTTGAAC
GTTCAGAAAGCATCGACTGAAAGGATTACCAGCAATGCTACCAGTGACTTAAACATCAAA
GTCGATGGGCGTGCAATTGTGCGAGGCAACGAAGGCGTCTTCATCATGGGCAAAACCATT
GAATTTCACATGGGAGGAGATGTGGAGTTAAAAGCTGAAAACAGCATCATCCTCAACGGC
ACGGTGATGGTCAGCCCTACGCGCCTGCCCAGTTCCTCCAGCGGGGACCAGTCAGGGAGT
GGTGACTGGGTGCGCTACAAGCTCTGCATGTGTGCAGATGGCACACTCTTCAAAGTACAA
GTAACAGGTCACAACATGGGCTGCCAGGTCTCAGACAACCCTTGTGGG---AACACTCAT
------------------------------------------------------------
------------------------------------------------------------
------------------------------------
>Opossum|ENSMODG00000020644|ENSMODT00000026287
ATGGCGACGGCGGCGGCGGGGGCAGCG---------------------------------
------------------------GCG------GAGCAG---------------------
---------------------------------------------------CAA------
------------------------------------------------------------
---------------------------------------AGTTCCAATGGTCCTGTAAAG
AAGTCTATGCGTGAGAAGGCTGTTGAGAGGAGAAATGTTAACAAAGAGCATAACAGTAAC
TTTAAAGCTGGATATATTCCAATTGATGAAGATAGACTCCATAAAACTGGCCTGAGGGGG
AGAAAGGGCAATTTAGCCATCTGTGTGATTGTTCTTCTTTTTATCTTGGCTGTCATCAAC
TTAATTATAACACTGGTTATCTGGGCTGTGATCCGAATTGGACCCAATGGCTGTGACAGT
ATGGAATTCCATGAGAGTGGTTTGCTTCGATTTAAACAAGTATCTGATATGGGAGTTATA
CATCCTCTTTATAAGAGCACAGTAGGAGGCAGACGTAATGAAAATTTGGTTATCACTGGC
AATAACCAACCAATTGTTTTTCAGCAAGGAACAACGAAACTCAGTGTAGAAAAGAACAAA
ACTTCTATTACAAGTGACATTGGCATGCAGTTTTTTGACCCAAGGACTCAAAATATTTTA
TTCAGTACAGACTATGAAACCCACGAATTTCATTTGCCAAGTGGAGTAAAGAGTTTGAAT
GTACAAAAAGCATCTACTGAAAGGATTACCAGTAATGCAACCAGTGATTTAAATATAAAA
GTTGATGGGCGTGCCATTGTCCGAGGGAATGAAGGTGTATTCATTATGGGCAAGACCATT
GAATTTCACGTGGGTGGTAATATGGAATTAAAAGCTGAACACAGCATCATCCTAAATGGA
TCTGTGATGGTCAGCACCTCTCGCCTACCAAGTTCTTCCTTTGGAGATCAGTTAAACAAT
GGTGACTGGGTACGCTACAAGCTCTGTATGTGTGCAGATGGAACTCTGTTCAAAGTACAA
GTGACAGGCCAAAATATGGGCTGCCAAATCTCAGACAATCCTTGTGGA---AACACACAT
------------------------------------------------------------
------------------------------------------------------------
------------------------------------
>Orangutan|ENSPPYG00000014780|ENSPPYT00000017182
ATGGCGGCGGCGGCGGCG---GCGGCT---------------------------------
------------------------GCA------GAACAG---------------------
---------------------------------------------------CAA------
------------------------------------------------------------
---------------------------------------AGTTCCAATGGTCCTGTAAAG
AAGTCCATGCGTGAGAAGGCTGTTGAGAGAAGGAATGTCAATAAAGAGCACAACAGTAAC
TTTAAAGCTGGATACATTCCGATTGATGAAGATCGTCTCCACAAAACAGGGTTGAGAGGA
AGAAAGGGCAATTTAGCCATCTGTGTGATTATCCTCTTGTTTATCCTGGCTGTCATCAAT
TTAATAATAACACTTGTTATTTGGGCCGTGATTCGCATTGGACCAAATGGCTGTGATAGT
ATGGAGTTTCATGAAAGTGGCCTGCTTCGATTTAAGCAAGTATCTGACATGGGAGTGATC
CATCCTCTTTATAAAAGCACAGTAGGAGGAAGGCGAAATGAAAATTTGGTCATCACTGGC
AACAACCAGCCTATTGTTTTTCAGCAAGGGACAACAAAGCTCAGTGTAGAAAACAACAAA
ACTTCTATTACAAGTGACATCGGCATGCAGTTTTTTGACCCGAGGACTCAAAATATCTTA
TTCAGCACAGACTATGAAACTCATGAGTTTCATTTGCCAAGTGGAGTGAAAAGTTTGAAT
GTTCAAAAAGCATCTACTGAAAGGATTACTAGCAATGCTACCAGTGATTTAAATATAAAA
GTTGATGGGCGTGCTATTGTGCGTGGAAATGAAGGAGTATTCATTATGGGCAAAACCATT
GAATTTCACATGGGTGGTAATATGGAGTTAAAGGCGGAAAACAGTATCATCCTAAATGGA
TCTGTGATGGTCAGCACCACCCGCCTACCCAGTTCCTCCAGTGGAGACCAGTTGGGTAGT
GGTGACTGGGTACGCTACAAGCTCTGCATGTGTGCTGATGGGACGCTCTTCAAGGTGCAA
GTAACCAGCCAGAACATGGGCTGCCAAATCTCAGACAACCCCTGTGGA---AACACTCAT
------------------------------------------------------------
------------------------------------------------------------
------------------------------------
>Platypus|ENSOANG00000000625|ENSOANT00000000980
ATGGGGGCCTACTCGTAC---GCTGCCTTTCTCATCCTGAACGAACCCCTCTCCCCTCGC
GCACCAACACGCACACAAACGCACTCCGCTTTGCTCCGG---------------------
---------------------------------------------------CAG------
------------------------------------------------------------
---------------------------------------AGTTCCAATGGGCCGGTGAAG
AAGTCCATGCGGGAGAAGGCCGTTGAGCGCAGGAACGTCAACAAAGAGCACAACAGCAAC
TTCAAGGCCGGATACGTACCCGTCGACGAGGACCGTCTCCACAAGACCGGCCTGCGGGGA
AGGAAGGGCAACCTGGCCATCTGCGTGATCGTCCTGCTCTTCCTCCTGGCCGTCGTCAAC
CTGATCATCACCCTGGTTATCTGGGCGGTGATCCGGATCGGGCCCAACGGCTGTGACAGC
ATGGAGTTCCACGAGAGCGGCCTGCTGCGCTTCAAGCAGGTGTCCGACATGGGAGTGATC
CACCCCCTGCACAAGAGCACGGTCGGGGGCCGGCGCAACGAGAATCTGGTCATCACCGGG
AACAACCAGCCCATTGTCTTTCAGCAAGGGACGACCAAGCTGAGCGTGGAGAAGGACAGG
ACCTCCATCACCAGCGACATCGGCATGCAGTTTCTAGACCCGCGGACGCAGAACACCCTG
TTCAGCACCGACTACGAAACCCACGAGTTCCATTTGCCCAGTGGTGTGAAGAGTCTGAAT
GTGCAGAAGGCCTCCACGGAAAGGATCACCAGCAATGCGACCAGTGACTTAAACATAAAG
GTGGACGGGCGAGCCATCGTCCGCGGGAACGAAGGAGTGTTCATCATGGGCAAAACCATC
GAGTTCCACATGGGCGGAAACATGGAGCTGAAAGCCGAACACAGCATCATCCTCAACGGG
ACGGTCATGGTCAGCCCCACCCGCCTGCCCAGCGCGGCCCCGGGCCAGCAGCCCAGCGAC
GGCCACTGGCTGCGCTACAAGCTCTGCGTGTGCGCCGACGGGACTCTGTTCCGCGTGCAG
GTGACGGGCCCCAACATGGGCTGCCAGGTCTCCGACCCGCCGTGCGGCGACAACTCACGC
------------------------------------------------------------
------------------------------------------------------------
------------------------------------
>Rabbit|ENSOCUG00000005474|ENSOCUT00000005471
ATGGCGGCTGCAGCGGCG---GCGGCG---------------------------------
------------------------GCA------GAGCAG---------------------
---------------------------------------------------CAA------
------------------------------------------------------------
---------------------------------------AGTTCCAATGGCCCCGTCAAG
AAGTCCATGCGCGAGAAGGCCGTGGAGAGGAGGAACGTCAACAAGGAGCACAACAGCAAC
TTCAAGGCCGGGTACATCCCGATCGATGAGGACCGCCTCCATAAGACCGGGCTGCGGGGC
AGGAAGGGCAACTTGGCCATCTGTGTGATCGTCCTGCTCTTTCTCCTGGCCGTCATCAAC
TTAATTATAACACTCGTTATTTGGGCTGTGATCCGCATTGGGCCGAATGGCTGTGACAGC
ATGGAATTTCACGAAAGCGGTCTGCTCCGGTTCAAGCAGGTGTCTGACATGGGAGTCATC
CACCCTCTGTATAAGAGCACAGTAGGAGGAAGGCGGAATGAAAATCTGGTCATCACCGGC
AACAACCAGCCCATTGTTTTTCAGCAAGGGACAACAAAGCTCAGTGTCGAAAAGAACAAA
ACGTCCATTACAAGTGACATCGGTATGCAGTTCTTCGACCCGAGGACTCAGAATATCTTA
TTCAGCACAGACTACGAAACTCATGAGTTTCACTTGCCAAGTGGTGTGAAAAGTTTGAAT
GTTCAAAAGGCATCCACTGAAAGGATCACCAGCAATGCCACCAGTGACTTAAACATCAAA
GTCGATGGGCGTGCAATCGTGCGTGGAAACGAAGGTGTTTTCATCATGGGCAAAACCATT
GAATTTCACATGGGCGGTAACATGGAGTTGAAGGCTGAAAACAGCATCATCCTCAATGGG
ACGGTGATGGTGAGCACCACCCGCCTGCCCAGCTCCTCCAGCGCAGACCAGCTGGGTGGC
GGCGACTGGGTGCGCTACAAGCTCTGCATGTGTGCCGATGGCACCCTCTTCAAGGTGCAG
GTGACCGGCCAGAACGTGGGCTGCCAGGTCTCGGACAACCCCTGCGGG---AACACCCAC
------------------------------------------------------------
------------------------------------------------------------
------------------------------------
>Rat|ENSRNOG00000002135|ENSRNOT00000002921
ATGGCGGCAGCGGCAGCA---GCGGCG---------------------------------
------------------------GCGGCGACCGAGCAG---------------------
---------------------------------------------------CAA------
------------------------------------------------------------
---------------------------------------GGTTCCAACGGGCCAGTGAAG
AAGTCCATGCGGGAGAAGGCAGTGGAACGAAGGAACGTCAACAAAGAGCATAACAGCAAC
TTCAAAGCTGGGTACATTCCCATCGATGAAGACCGGCTGCATAAAACCGGGCTGAGAGGG
AGAAAGGGCAACCTAGCCATCTGTGTGATTGTCCTCCTGTTTATCCTGGCTGTCATCAAC
CTGCTTATTACACTTGTCATCTGGGCCGTGATTCGCATTGGGCCAAATGGCTGTGACAGC
TTGGAGTTTCATGAGAGCGGTCTGCTGCGATTCAAGCAAGTGTCCGACATGGGTATCATC
CATCCGCTTTATAAGAGCACAGTGGGAGGAAGGCGGAATGAAAACCTGGTCATCACTGGC
AACAACCAGCCGATTGTTTTTCAGCAAGGGACAACCAAGCTGAGTGTTGAAAAGAACAAA
ACCTCCATCACCAGCGACATTGGAATGCAATTTTTTGACCCAAGGACACAAAATATCTTA
TTCAGCACAGACTATGAGACTCATGAGTTTCACCTGCCAAGCGGAGTGAAAAGTTTGAAC
GTTCAGAAAGCGTCAACTGAAAGGATCACCAGCAACGCTACCAGTGACTTGAACATCAAA
GTCGATGGGCGTGCAATTGTGCGAGGCAATGAAGGCGTGTTCATCATGGGCAAAACCATT
GAATTTCACATGCGAGGGGATGTGGAACTAAAGGCTGAAAACAGCATCATCCTCAATGGC
ACTGTGATGGTCAGCCCAACGCGTCTGCCCAGCTCCTCCGGCGGAGACCAGTCAGGCAGT
GGTGACTGGGTGCGGTACAAGCTCTGCATGTGTGCAGACGGCACACTCTTCAAAGTACAA
GTAACAAGCCACAACATGGGCTGCCAGGTCTCTGACAACCCTTGTGGA---AACACGCAT
------------------------------------------------------------
------------------------------------------------------------
------------------------------------
>Macaque|ENSMMUG00000018941|ENSMMUT00000026632
------------------------------------------------------------
------------------------------------------------------------
---------------------------------------------------CAA------
------------------------------------------------------------
---------------------------------------AGTTCCAATGGTCCTGTAAAG
AAGTCCATGCGTGAGAAGGCTGTTGAGAGAAGGAATGTCAATAAGGAGCACAACAGTAAC
TTTAAAGCTGGGTACATTCCGATTGATGAAGATCGTCTCCACAAAACAGGGTTGAGAGGA
AGAAAGGGCAATTTAGCCATCTGTGTGATTATCCTCTTGTTTATCCTGGCTGTCATCAAT
TTAATTATAACACTTGTTATTTGGGCTGTGATTCGCATTGGACCAAATGGCTGTGATAGT
ATGGAGTTTCATGAAAGTGGCCTGCTTCGATTTAAGCAAGTATCTGACATGGGAGTGATC
CATCCTCTTTATAAAAGCACAGTAGGAGGAAGGCGAAATGAAAATTTGGTCATCACTGGC
AACAACCAGCCTATTGTTTTTCAGCAAGGAACAACAAAGCTCAGTGTAGAAAACAACAAA
ACTTCTATTACAAGTGACATCGGCATGCAGTTTTTTGACCCGAGGACTCAAAATATCTTA
TTCAGCACAGACTATGAAACTCATGAGTTTCACTTGCCAAGCGGAGTAAAAAGTTTAAAT
GTTCAAAAAGCATCTACTGAAAGGATTACCAGCAATGCTACCAGTGATTTAAATATAAAA
GTTGATGGGCGTGCTATTGTGCGTGGAAATGAAGGAGTATTCATTATGGGCAAAACCATT
GAATTTCACATGGGTGGTAATGTGGAGTTAAAGGCGGAAAACAGTATCATCCTAAATGGA
TCTGTGATGGTCAGCACCACCCGCCTACCCAGTTCCTCCAGTGCAGACCAGTTGGGTAGT
GGTGACTGGGTGCGATACAAGCTCTGCGTGTGTGCTGATGGGACACTCTTCAAGGTGCAA
GTAACCAGCCAGAACATGGGCTGCCAAATCTCAGACAACCCCTGTGGA---AACACTCAT
------------------------------------------------------------
------------------------------------------------------------
------------------------------------
>Marmoset|ENSCJAG00000018579|ENSCJAT00000036434
------------------------------------------------------------
---------------------------------------CTTAGGATATGTATGACAGCT
CTGCTCAGAAACGAG------------------------------------CAA------
------------------------------------------------------------
---------------------------------------AGTTCCAATGGTCCTGTAAAG
AAGTCCATGCGTGAGAAGGCTGTTGAGAGAAGGAATGTCAATAAGGAGCACAATAGTAAC
TTTAAAGCTGGATACATTCCGATTGATGAAGATCGTCTCCACAAAACAGGGTTGAGAGGA
CGAAAGGGCAATTTAGCCATCTGTGTGATTATCCTCCTGTTTATCCTGGCTGTCATCAAT
TTAATTATAACACTTGTTATTTGGGCTGTGATTCGCATTGGACCAAATGGCTGTGATAGC
ATGGAGTTCCATGAAAGTGGCCTGCTTCGATTTAAGCAAGTATCTGACATGGGAGTTATC
CATCCTCTTTATAAAAGCACAGTAGGAGGAAGGCGAAATGAAAATTTGGTCATCACTGGC
AACAACCAGCCTATTGTTTTTCAGCAAGGGACAACAAAGCTCAGTGTAGAAAACAACAAA
ACTTCTATTACAAGTGACATCGGCATGCAGTTTTTCGACCCAAGGACTCAAAATATCTTA
TTCAGCACAGACTATGAAACTCATGAGTTTCATTTGCCAAGCGGAGTGAAAAGTTTGAAT
GTTCAAAAAGCATCTACTGAAAGGATCACCAGCAATGCTACCAGTGATTTAAATATAAAA
GTTGATGGGCGTGCTATTGTGCGTGGAAATGAAGGTGTATTCATTATGGGCAAAACTATT
GAATTTCACATGGGTGGTAACATGGAGTTAAAGGCTGAAAACAGTATCATCCTAAATGGA
TCTGTGATGGTCAGCACTACCCGCCTACCCAGTTCCTCCAGTGGAGACCAGTTGGGTAGT
GGTGACTGGGTGCGCTACAAGCTCTGCATGTGTGCCGACGGGACACTCTTCAAGGTGCAA
GTAACCAGCCAGAACATGGGCTGCCAAATCTCAGACAACCCCTGTGGA---AATACTCAT
------------------------------------------------------------
------------------------------------------------------------
------------------------------------
>Microbat|ENSMLUG00000006473|ENSMLUT00000006475
------------------------------------------------------------
------------------------------------------------------------
------------------------------------------------------------
------------------------------------------------------------
------------------------------------------------------------
------------------------------------------------------------
------------------------------------------------------------
------------------------------------------------------------
------------------------------------------------------------
------------------------------------------------------------
------------------------------------------------------------
------------ATTGTTTTTCAGCAAGGGACAACAAAACTCAGTGTAGAAAAGAACAAA
ACTTCTATTACAAGTGACATTGGTATGCAGTTTTTCGACCCAAGGACTCAAAATATTTTA
TTCAGCACAGACTATGAAACTCATGAGTTTCATTTGCCAAGTGGAGTGAAAAGTTTGAAT
GTTCAAAAAGCATCTACGGAAAGGATTACCAGCAATGCCACTAGTGATTTAAATATAAAA
GTTGATGGACGTGCTATAGTGCGTGGAAATGAAGGAGTGTTCATTATGGGCAAAACCATT
GAATTTCACATGGGTGGTAATATGGAGTTAAAAGCAGAAAACAGCATCATCCTAAATGGA
ACCGTGATGGTCAGCACCACTCGCCTGCCTAGTTCCTCCGGTGGGGACCAGCTTGGTGCT
GGGGAGTGGGTGCGCTACAAGCTCTGCATGTGTGCCGACGGGACTCTCTTCAAGGTGCAG
GTGACGGGCCAGAGCATGGGCTGCCAGGTCTCAGACCACCCCTGCGGG---AACACTCAT
------------------------------------------------------------
------------------------------------------------------------
------------------------------------
>Human|ENSG00000163069|ENST00000381431
ATGGCGGCAGCGGCGGCG---GCGGCT---------------------------------
------------------------GCA------GAACAG---------------------
---------------------------------------------------CAA------
------------------------------------------------------------
---------------------------------------AGTTCCAATGGTCCTGTAAAG
AAGTCCATGCGTGAGAAGGCTGTTGAGAGAAGGAGTGTCAATAAAGAGCACAACAGTAAC
TTTAAAGCTGGATACATTCCGATTGATGAAGATCGTCTCCACAAAACAGGGTTGAGAGGA
AGAAAGGGCAATTTAGCCATCTGTGTGATTATCCTCTTGTTTATCCTGGCTGTCATCAAT
TTAATAATAACACTTGTTATTTGGGCCGTGATTCGCATTGGACCAAATGGCTGTGATAGT
ATGGAGTTTCATGAAAGTGGCCTGCTTCGATTTAAGCAAGTATCTGACATGGGAGTGATC
CACCCTCTTTATAAAAGCACAGTAGGAGGAAGGCGAAATGAAAATTTGGTCATCACTGGC
AACAACCAGCCTATTGTTTTTCAGCAAGGGACAACAAAGCTCAGTGTAGAAAACAACAAA
ACTTCTATTACAAGTGACATCGGCATGCAGTTTTTTGACCCGAGGACTCAAAATATCTTA
TTCAGCACAGACTATGAAACTCATGAGTTTCATTTGCCAAGTGGAGTGAAAAGTTTGAAT
GTTCAAAAGGCATCTACTGAAAGGATTACCAGCAATGCTACCAGTGATTTAAATATAAAA
GTTGATGGGCGTGCTATTGTGCGTGGAAATGAAGGTGTATTCATTATGGGCAAAACCATT
GAATTTCACATGGGTGGTAATATGGAGTTAAAGGCGGAAAACAGTATCATCCTAAATGGA
TCTGTGATGGTCAGCACCACCCGCCTACCCAGTTCCTCCAGTGGAGACCAGTTGGGTAGT
GGTGACTGGGTACGCTACAAGCTCTGCATGTGTGCTGATGGGACGCTCTTCAAGGTGCAA
GTAACCAGCCAGAACATGGGCTGCCAAATCTCAGACAACCCCTGTGGA---AACACTCAT
------------------------------------------------------------
------------------------------------------------------------
------------------------------------
>Chimp|ENSPTRG00000016053|ENSPTRT00000029925
------------------------------------------------------------
------------------------------------------------------------
---------------------------------------------------CAA------
------------------------------------------------------------
---------------------------------------AGTTCCAATGGTCCTGTAAAG
AAGTCCATGCGTGAGAAGGCTGTTGAGAGAAGGAATGTCAATAAAGAGCACAACAGTAAC
TTTAAAGCTGGATACATTCCGATTGATGAAGATCGTCTTCACAAAACAGGGTTGAGAGGA
AGAAAGGGCAATTTAGCCATCTGTGTGATTATCCTCTTGTTTATCCTGGCTGTCATCAAT
TTAATAATAACACTTGTTATTTGGGCCGTGATTCGCATTGGACCAAATGGCTGTGATAGT
ATGGAGTTTCATGAAAGTGGCCTGCTTCGATTTAAGCAAGTATCTGACATGGGAGTGATC
CATCCTCTTTATAAAAGCACAGTAGGAGGAAGGCGAAATGAAAATTTGGTCATCACTGGC
AACAACCAGCCTATTGTTTTTCAGCAAGGGACAACAAAGCTCAGTGTAGAAAACAACAAA
ACTTCTATTACAAGTGACATCGGCATGCAGTTTTTTGACCCGAGGACTCAAAATATCTTA
TTCAGCACAGACTATGAAACTCATGAGTTTCATTTGCCAAGTGGAGTGAAAAGTTTGAAT
GTTCAAAAGGCATCTACTGAAAGGATTACCAGCAATGCTACCAGTGATTTAAATATAAAA
GTTGATGGGCGTGCTATTGTGCGTGGAAATGAAGGTGTATTCATTATGGGCAAAACCATT
GAATTTCACATGGGTGGTAATATGGAGTTAAAGGCGGAAAACAGTATCATCCTAAATGGA
TCTGTGATGGTCAGCACCACCCGCCTACCCAGTTCCTCCAGTGGAGACCAGTTGGGTAGT
GGTGACTGGGTACGCTACAAGCTCTGCATGTGTGCTGATGGGACGCTCTTCAAGGTGCAA
GTAACCAGCCAGAACATGGGCTGCCAAATCTCAGACAACCCCTGTGGA---AACACTCAT
------------------------------------------------------------
------------------------------------------------------------
------------------------------------
>Cow|ENSBTAG00000014601|ENSBTAT00000053713
---------ATGGCGGCG---GCGGCG---------------------------------
------------------------GCGGCCACGGAGCAG---------------------
---------------------------------------------------CAA------
------------------------------------------------------------
---------------------------------------AGTTCCAATGGTCCTGTGAAG
AAGTCCATGCGTGAGAAGGCTGTTGAAAGAAGGAATGTCAATAAAGAGCACAACAGTAAC
TTTAAAGCCGGCTATATTCCAATCGATGAAGATCGCCTCCATAAAACGGGACTGAGAGGG
AGAAAGGGCAATTTAGCCATCTGTGTGATTGTCCTCCTGTTTATCCTGGCTGTCATCAAT
TTAATTATAACACTTGTTATCTGGGCTGTGATTCGCATTGGACCAAATGGCTGTGACAGC
ATGGAGTTTCATGAAAGTGGTCTGCTTCGATTTAAACAAGTATCTGACATGGGAGTTATA
CATCCTCTTTATAAGAGCACAGTAGGAGGAAGGCGAAATGAAAATTTAGTCATCACTGGC
AACAATCAGCCTATTGTTTTTCAGCAAGGGACAACAAAGCTCAGTGTGGGAAAGAACAAA
ACTTCTATTACAAGTGACACTGGCATGCAGTTTTTCGACCCAAGGACTCAAAATATCTTA
TTCAGCACAGACTATGAAACTCATGAGTTTCATTTGCCAAGTGGAGTGAAAAGTCTGAAT
GTTCAAAAAGCATCTACTGAAAGGATTACTAGCAATGCTACTAGTGACCTAAATATAAAA
GTCGGTGGGCGTGCTATTGTCCGTGGAAATGAAGGCGTGTTCATTATGGGCAAAACCATT
CAATTCCACATGGGTGGTAATATGGAGTTAAAGGCTGAAAACAGCATCATCCTGAACGGA
ACTGTGATGGTCAGCACGAATCGCCTCCCAAGTTCTTCCAGCGGAGACCAGTTTGGTGGT
GATGACTGGGTGCGTTACAAACTCTGTATGTGCGCTGACGGAACGCTCTTCAGAGTGCAG
GTGACGGGTCAGAACATGGGCTGCCAGACCTCAGACAACCCCTGTGGA---GACCTGTAC
------------------------------------------------------------
------------------------------------------------------------
------------------------------------
>Dog|ENSCAFG00000002001|ENSCAFT00000003166
------------------------------------------------------------
------------------------------------------------------------
------------------------------------------------------------
---------------------------------------------------------TTA
GGAGTTTGCACTTCATCAATAAATGCCTTGAAAAGACAAAGTTCCAATGGTCCTGTAAAG
AAGTCCATGCGTGAGAAAGCCGTCGAGAGAAGGAATGTCAATAAGGAGCACAATAGTAAT
TTCAAAGCTGGATATATTCCAATTGATGAAGATCGCCTCCATAAAACGGGATTGAGAGGA
AGAAAGGGCAACCTGGCCATCTGTGTCATTATCCTCTTGTTTATCTTGGCTGTCATCAAT
TTAATTATAACACTTGTTATCTGGGCTGTGATTCGCATTGGACCAAATGGCTGTGACAGC
ATGGAGTTTCATGAAAGTGGCCTGCTTCGGTTTAAGCAAGTATCTGACATGGGAGTTATA
CATCCTCTTTACAAGAGCACGGTGGGAGGAAGGCGAAATGAAAATTTGGTTATCACCGGC
AACAACCAGCCTATTGTCTTTCAGCAAGGGACAACAAAGCTCAGTGTAGAAAAGAACAAA
ACTTCTATTACGAGTGACATTGGTATGCAGTTTTTTGACCCGAGGACTCAGAATATCTTA
TTCAGCACAGACTATGAAACTCATGAGTTTCATTTGCCAAGTGGAGTGAAAAGTTTGAAC
GTTCAAAAAGCTTCTACTGAAAGGATTACCAGCAATGCTACTAGTGACTTAAATATAAAG
GTTGATGGGCGTGCTATTGTGCGTGGAAATGAAGGCGTATTCATTATGGGCAAAACCATT
GAATTTCATATGGGTGGTAATATGGAGTTGAAGGCAGAAAACAGCATCATCCTAAATGGA
ACTGTGATGGTCAGCACAACTCGCCTACCTAGCTCCTCCAGCGGAGACCAGTTTGGTGCC
GGTGACTGGGTGCGCTACAAGCTCTGTATGTGTGCAGACGGAACTCTCTTCAAAGTACAA
GTAACAGGCCAGAACATGGGCTGCCAGACCTCAGACAACCCCTGTGGA---AACACTCAC
------------------------------------------------------------
------------------------------------------------------------
------------------------------------
>Elephant|ENSLAFG00000008897|ENSLAFT00000036343
------------------------------------------------------------
------------------------------------------------------------
---------------------------------------------------CAA------
------------------------------------------------------------
---------------------------------------AGTTCCAATGGGCCTATAAAG
AAGTCTATGCGGGAGAAGGCTGTTGAGAGACGGAATGTTAATAAAGAGCACAATAGTAAC
TTTAAAGCTGGATATATTCCAATCGATGAAGACCGTCTCCATAAAACAGGACTAAGAGGA
AGAAAGGGCAATTTAGCCATCTGTGTGATTATCCTCCTCTTTATCCTGGCCGTCATCAAT
TTAATTATCACACTTGTTATCTGGGTTGTGATTCGCATTGGACCAAATGGCTGTGACAGC
ATGGAGTTTCATGAAAGTGGTCTGCTTCGATTTAAGCAAGTATCTGACATGGGAGTTATA
CATCCTCTTTATAAGAGCACAGTAGGAGGAAGGCGAAATGAAAATTTGATCATCACTGGT
AACAACCAACCTATTGTTTTTCAGCAAGGGACAACGAAGCTCAGCGTAGAGAAGAACAAA
ACTTCCATTACTAGTGACATTGGTATGCAGTTTTTTGACCCAAGGACTCAGAATATTTTA
TTCAGCACAGACTATGAAACTCATGAGTTTCATTTGCCAAGTGGAGTGAAAAGTTTGAAT
GTTCAGAAAGCATCTACTGAAAGGATTACCAGCAATGCTACTAGTGATTTAAATATAAAA
GTTGATGGACGTGCTATCGTGCGTGGAAATGAGGGAGTATTCATTATGGGCAAAACCATT
GAATTTCGTATGGGTGGTAATATGGAATTAAAGGCTGAAAATAGCATCATCCTAAATGGA
ACTGTCGTGGTCAGCACAACTCGCCTGCCCAGCTCGTCCACTGGAGACCAGTTCACTAAT
GGTGACTGGGTACGCTACAAGCTCTGTATGTGTGCTGATGGGACTCTCTTCAAAGTACAA
GTAACAAGCCAGAACATGGGCTGCCAAATCTCAGACAACCCCTGG---------AAACAC
TCATTAGAAGAGCCCCAGAGGTCATCAATATGTTCATATCTTGACTTAGTTTTTTTTAAG
AGTATGCATGCCAGTCATTGTTTTTCCTTTGTAATAACTCAGTGTAATTATTTTGTCTGC
AGAACACTACTTTATCTACTATGTTATCTCCATACT
>Bowhead|bmy_15308T0
------------------------------------------------------------
------------------------------------------------------------
------------------------------------------------------ATGCCG
CCGTTCCTCCCGCTGCTGAAGCTCTTCCTCCTGCCGCTGGTGGTGCTGCTGGTGCCA---
---------------------------------------AGTTCCAATGGTCCTGTAAAG
AAGTCCATGCGTGAGAAGGCTGTTGAAAGAAGGAATGTCAATAAAGAGCACAATAGTAAC
TTTAAAGCCGGGTATATTCCAATTGATGAAGATCGCCTGCATAAAACGGGGCTGAGAGGG
AGAAAGGGCAGCTTAGCCATCTGTGTGATTATCCTCCTGTTTATTCTGGCTGTCATCAAT
TTAATTGTAACACTTGTTATCTGGGCTGTGATTCGCATTGGACCAAATGGCTGTGACAGC
ATGGAGTTTCATGAAAGTGGTCTGCTTCGATTTAAGCAAGTATCTGACATGGGAGTTATA
CATCCTCTTTATAAGAGCACAGTAGGAGGAAGRCGAAATGAAAATTTAGTCATCACTGGC
AACAACCAGCCTATTGTTTTTCAGCAAGGGACAACAAAGCTCAGTGTAGAGAAGAACAAA
ACTTCTATTATAAGTGACATTGGTGTGCAGTTTTTCGACCCAAGGACTCAAAATATCTTA
TTCAGCACAGACTATGAAACTCATGAGTTTCRTTTGCCAAGTGGAGTGAAAAGTTTGAAT
GTTCAAAAAGCATCTACTGAAAGGATTACCAGCAATGCTACTAGTGATTTAAATATAAAA
GTTGATGGACGKGCTATTGTGCGTGGAAATGAAGGAGTATTCATTATGGGCAAAACCATT
GAATTTCACATGGGTGGTAATATGGAGTTAAAGGCTGAAAACAGCATCATCCTGAATGGA
ACTGTGGTGGTCAGCACAACTCGCCTCCCTAGTTCCTCCAGCGGAGACCAGTTTGGGGGC
GGTGACTGGGTACGCTACAAGCTCTGTATGTGCGCTGACGGAACCCTCTTCAAAGTACAG
GTGACGGGCCAGAACATGGGCTGCCAGACCTCAGACAACCCCTGTGGA---GACACTCAT
------------------------------------------------------------
------------------------------------------------------------
------------------------------------
>Minke|BACU008757
------------------------------------------------------------
------------------------------------------------------------
------------------------------------------------------ATGCCG
CCCCTCCTCCCGCTGCTGAAGCTCTTCCTCCTGCTGCTGGTGGTGCTGCTG---CCA---
---------------------------------------AGTTCCAATGGTCCTGTAAAG
AAGTCCATGCGTGAGAAGGCCGTTGAAAGAAGGAACATCAATAAAGAGCACAACAGTAAC
TTTAAAGCCGGGTATATTCCAATTGATGAAGATCGCCTGCATAAAACGGGGCTGAGAGGG
AGAAAGGGCAGCTTAGCCATCTGTGTGATTATCCTCCTGTTTATTCTGGCTGTCATCAAT
TTAATTGTAACGCTTGTTATCTGGGCTGTGATTCGCATTGGACCAAATGGCTGTGACAGC
ATGGAGTTTCATGAAAGTGGTCTGCTTCGATTTAAGCAAGTATCTGACATGGGAGTTATA
CATCCTCTTTATAAGAGCACAGTAGGAGGAAGGCGAAATGAAAATTTAGTCATCACTGGC
AACAACCAGCCTATTGTTTTTCAGCAAGGGACAACAAAGCTCAGTGTAGAAAAGAACAAA
ACTTCTATTATAAGTGACATTGGTGTGCAGTTTTTCGACCCAAGGACTCAAAATATCTTA
TTCAGCACAGACTATGAAACTCATGAGTTTCGTTTGCCAAGTGGAGTGAAGAGTTTGAAT
GTTCAAAAAGCATCTACTGAAAGGATTACCAGCAATGCTACTAGTGATTTAAATATAAAA
GTTGATGGGCGTGCTATTGTGCGTGGAAATGAAGGAGTATTCATTATGGGCAAAACCATT
GAATTTCACATGGGTGGTAATATGGAGTTAAAGGCTGAAAACAGCATCATCCTGAATGGA
ACTGTGGTGGTCAGCACAACTCGCCTCCCTAGTTCCTCCAGCGGAGACCAGTTTGGGGGC
GGTGACTGGGTACGCTACAAGCTCTGTATGTGCGCTGACGGAACCCTCTTCAAAGTACAG
GTGACGGGCCAGAACATGGGCTGCCAGACCTCAGACAACCCCTGTGGA---GACACTCAT
------------------------------------------------------------
------------------------------------------------------------
------------------------------------
