# Supplementary material for: Insights into the Evolution of Longevity from the Bowhead Whale Genome
Source: Cell Rep. 2015 Jan 6;10(1):112–22. doi: 10.1016/j.celrep.2014.12.008 (PMC4536333; doi:10.1016/j.celrep.2014.12.008)
Supplement: Supplemental Folder 2. Species Used in the Analysis of Selective Pressure Variation, Single-Gene Orthologous Families Tested, Likelihood Ratio Tests, MAKER Parameters, and Full Assembly and Read Usage Data, Related to Experimental Procedures [file mmc3.zip › Tested SGOs/reciprocal_group_3692.2.fas]

>Gibbon|ENSNLEG00000003407|ENSNLET00000004331
---ATGACTGATGATGAG---TCCGAGAGCGTCCTCTCCGACTCCCGTGAAGGGTCGGAG
CTGGAGCTGCCTGTTATCCAGCTGTGCGGGCTGGTGGAGGAGCTCAGCTATGTAAACTCT
GCTCTCAAAACTGAGACTGAGATGTTTGAGAAATATTACGCTAAACTGGAGCCCAGGGAT
CAGCGACCTCCACGATTATCAGAAATTAAGATAGCAGCAGCAGATTATGCACAGGCAAAG
------------------------------------------------AACCTGGAGTCT
GATGTCCGAGTGCAGGAGGAGCAGAAGCAATTGTTGGGCATGGGA---------AGAAGA
GGGAGAGCC---------------------------------------------------
------------------------------------------------------AGAAGA
TTCAGTACACAAGCTTCTGCTCTGGCAGCCAGTTGGATGGTGCCCACCCACATTGAGGCC
CCAGCTAGAGTAGAAGATAATATGAAGGAGAAATTACGTTTGAAAAATGTTTCTCTCAAA
GTTCAGAGGAAAAAAATGCTTTTACAATTGAGGCAGGTATGTGGTTACCATGGTAGGCTG
AATAAGGTTCCCATCCCCACCCCAAAATTGGGAAGCAGGAGGGTGGGAAAAGCTATGATA
------------------------------------------------------------
---------ACAGAAGCA------------------------------------------
------------------GAGATCAGA------------------CTAAAGCTGTCATCT
GGAAACACTCTGCAGGTTCTCAATGCCTACAAA---------------------------
---------------AGC------------------------------------------
------AAGCTTCACAAGGCAATGGAAATATACATCAATCTGGACAAGGAGATCTTGCTG
AGAAAAGAGCTACTTGAAAAAATTGAAAAAGAAACACTACAAGTAGAGGAGGACCGGGCC
AAAGCCGAGGCAGTGAACAAGAGGCTCCGGAAGCAGCTGGCTGAGTTCCGGGTACCACAG
GTGATGACTTACGTCCGGGAGAAGATCTTAAATGGGGACCTGGAGAAGAGCATCAGGATG
TGGGAAAGGAAAGTGGAGATAGCAGAGATGTCCTTAAAAGGCTACCGTAAGGCTTGGAAT
CGAATGAAAATAACC------------AATGAGCAGTTACAGGCAGATTACCTTGCTGGG
AAG------------------------------------------
>Gorilla|ENSGGOG00000013504|ENSGGOT00000013550
---ATGACTGATGATGAG---TCCGAGAGCGTCCTCTCCGACTCCCATGAAGGGTCGGAG
CTGGAGCTGCCTGTTATCCAGCTGTGCGGGCTGGTGGAGGAGCTCAGCTATGTAAACTCT
GCTCTCAAAACTGAGACTGAGATGTTTGAGAAATATTACGCTAAACTGGAGCCCAGGGAT
CAGCGACCTCCACGATTATCAGAAATTAAAATATCAGCAGCAGATTATGCACAGTTTCGT
---GGCAGGCGTAGATCCAAATCCCGGACAGGTATGGACCGTGGGGTAGGCCTGACTGCC
GACCAAAAACTTGAACTGGTACAAAAGGAGGTGGAGGACATGAAGGATGACTTACGACAC
ATGAGGGCAAATGCGGAACGCGACCTGCAGCATCACGAGGCGATCATTGAGGAGGCTGAA
ATTCGATGGAGTGAAGTTTCGAGAGCAGTGCATGAGTTTGAAAAAGATATTCTAAAAGCC
ATATCCAAGAAGAAAGGGAGTATTTTGGCCACTCAGAAAGTGATGAAATACATTGAGGAC
ATGAACCGCCGGAGGGATAATATGAAGGAGAAATTACGTTTGAAAAATGTTTCTCTCAAA
GTTCAGAGGAAAAAAATGCTTTTACAATTGAGGCAG------------------------
------------------------------------------------AAGGAAGAGGTG
------------------------------------------------------------
---------AGTGAGGCCCTTCACGATGTTGATTTTCAGCAGTTGAAGATAGAGAACGCT
CAATTTCTTGAGACAATTGAAGCAAGGAATCAAGAACTGACCCAGCTAAAGCTGTCATCT
GGAAACACTCTGCAGGTTCTCAATGCCTACAAA---------------------------
---------------AGC------------------------------------------
------AAGCTTCACAAGGCAATGGAAATATACCTCAGTCTGGACAAGGAGATCTTGCTG
AGAAAAGAGCTACTTGAAAAAATTGAAAAAGAAACACTACAAGTAGAGGAGGACCGGGCC
AAAGCTGAGGCAGTGAACAAGAGGCTCCGGAAGCAGCTGGCCGAGTTCCGGGCACCACAG
GTGATGACTTACGTCCGGGAGAAGATCTTAAATGCGGACCTGGAGAAGAGCATCAGGATG
TGGGAAAGGAGAGTGGAGATAGCAGAGATGTCCTTAAAAGGCCATCGTAAGGCTTGGAAT
CGAATGAAAATAACC------------AATGAGCAGTTGCAGGCAGATTACCTTGCTGGG
AAG------------------------------------------
>Guinea_Pig|ENSCPOG00000002643|ENSCPOT00000002677
---ATGACTGAGGAAGAT---TCTGACAGTGTGTACACCGATTCCCAGACAGGGGAAGAG
AGGGAGCTGCCCGTTATGCAGTTGTGTGGGCTGGTGGAGGAACTCAGCTATGGAAACTCT
GGTCTCAAAAGAGAGATTGAGATGTTTGAGAAATATTATGCTAAGCTGGAAACAAGGGAT
CTGCAAACTGTCCGGATATCAGACGCTAAAATATCAGCAGCAGAATTTGCACAGTTAAGA
---GGCCGGCGGAAATCTAAGTCCCGCCCAGGTACAGAGCGTTTCGTAGGCCTCACTGTG
GACCAGAAACTCGAGCTTGTAAAAAAAGAGCTGGAAGACACTAAGGATGAAATAAGGCAC
GTGAGGGCCAATGCTGAACGGGACCTGCAGCACCATGAGGCAATCATCGAAGAAGCTGAA
ATTCGATTTACTGAAGTGCAGAAAGCAGTGCATGAGTTTGAAAAAGATATTCTAAAAACC
ATATCCAAGAAGAAAGGGAGTATCTTGGCTACTCAGAAAGTGATGAAGTACATTGAAGAC
ATGAACCACCGGAGGGATAGTATAAAGGATAAATTACGCTTGAAAAATGTTTCTCTCAAA
GTTCAGAGGAAAAAAATGCTTTTACAATTGAGGCAG------------------------
------------------------------------------------AAGGAAGAGGTA
------------------------------------------------------------
---------GGCGAGGCCCTCCACGAAGTTGATTTTCAGCAGCTGAACATTGAAAACGCT
CAGTTCTTGGAGATGATTGAAGCAAAGAATCAAGAACTGATTCAGCTGAAGTTGACGTCC
GGCAACACCCTGCAGATCCTCAGCACCTACAAG---------------------------
---------------AAC------------------------------------------
------AAGCTCCACCGAGCAATGGAAATGTACAGCGATTTGGACAAGGAGATCTTGCTG
AGAAAAGAGCTTCTTGAAAACATTCAAAAAGAAACCCTACAAGTAGAAGAGGACCGGGCC
AAAGCAGAGGCTGTGAACAGGAAGTTGCGGAAGCAGATGGCTGAGTTCCGGGTGCCGCCA
GTGATGATGTACGTCCGGGAGAAGATCTTAAATAGGGACCTGGAGAAGACCATCAAGATG
TGGGAGAGGAAAGTGGAGATTGCAGAGATGTCTTTAAAAGGCTACCGCAAGGCTTGGAAT
AGAATGAAAATAACC------------AATGAGCAGTTGCAGGCAGATTTCTCCCCTGGG
AAA------------------------------------------
>Horse|ENSECAG00000017990|ENSECAT00000019083
---ATGGCGGGGGAAGCC---TGTGAGACCCCGGCGTCCGAGTTGCAGGTCGAGGACGAG
AACGAGCTGCCTGTTATCCAGCTGTGCGGGCTGGTGGAAGAGCTCAGCTATGGAAACTCT
GCTCTCAAAACTGAGACAGAGATGTTTGAGAAATATTACAATAAACTGGAGCCCAGGGAT
CAGCGACTTCCACCATTATCAGAAATTAAAATATCAGGAGCAGAATTTGCACAGTTACGA
---GGCAGGCGTAGGTCCAAATCCCGCATAGGTATAGACCGTGCGCTAGGCCTCAGTGTC
GACCAAAAATGTGAGCTTGTACAGAAGGAACTGGAAGACACAAAGGAAGAAATACGGCAC
ATGAGAGCGAATGCTGAACGGGATATGCAGCATCATGAGGCTATCATTGAGGAAGCAGAA
ATTCGATGGGCTGAAGTTCAGCGAGAGGTGCATGAGTTTGAAAAAGATGTTGTAAAAACC
ATATCCAAGAAGAAAGGGAGTATTTTGGCCACTCAGAAGGTGATGAAGTACATTGAGGAT
ATGAACCGCCGGAGGGATAGTATAAAGGATAAATTACGTTTAAAAAACGTTTCCCTCAAA
GTCCAGAGGAAAAAGGTGCTTTCACAATTGAGGCAG------------------------
------------------------------------------------AAGGAAGAGGTG
------------------------------------------------------------
---------GGTGAGGCCCTACACGATGTTGATTTTCAGCAGCTGAAGATCGAGAATGCT
CAGTTTTTAGAGGCGATTGAAACAAGGAATCAAGAACTGATCCAGCTAAAGTTGGCATCT
GGAAATACCCTGCAAGTCCTCAACACATACAAA---------------------------
---------------AGC------------------------------------------
------AAGCTACAACGAGCAATGGAAATGTCCAGCAGTCTGAACAAAGAGATCTTGCTG
AGAAATGAGTTACTTGAAAAAATTGAGAGAGAAACCATACAAGTGGAGGAGGACCGGGCT
AAAGCCGAGGCTTTGAACAAGAAGCTGCGGAAGCAGCTGGCCGAGTTCCGAGCGCCGCAG
GTGATGGGGTACGTCCGCGAGAAGATCCTAAATGGGGACCTGGAGAAGTCCATCAAGATG
TGGGAAAGGAAAGTGGAGATTGCAGAGATGTCCTTAAAAGGCTACCGCAAGGCTTGGAAT
AAAATGAAAACAACC------------AATGAGCAGTTGCAGGCAATTTGCCTCCCTGGG
AAA------------------------------------------
>Mouse|ENSMUSG00000036598|ENSMUST00000041569
---ATGTCTGAGGAAGAC---TCGGACAGCGTGATCACTGACTCCCAGGCGGAGGAGGAA
GGCGAGCTGCCAGTCATCCAACTGTGCGGGCTGGTAGAGGAGCTCAGCTATGGAAACTCT
GCTCTCAAAACAGAAACAGAGATGTTCGAGAAATATTACTCTAGACTGGAACCCAGGGAC
CACCGAATGACACGGTTGTCAGATATTAAAATAACAGCAGCAGAATTTTCACAGTTACGA
---TCCAGGCGTAAATCCAAGGCCCGTGGAGGTCTGGACCGTACGCTAGGCCTCACTGTA
GAGCAAAAGCTCGAGCTTGTGCAGAAGGAGCTGGAAGACACGAGAGATGAAATACGGCAC
ATGCGGGCTAATGCGGAACGGGACCTGCAGCATCACGAGGCTATCATCGAGGAAGCCGAC
ATTCGGTGGAATGAAGTTCAGAAAGCAGTGCACGAATTTGAAAAAGATATTCTGAAAACC
ATATCCAAGAAGAAAGGGAGCATTTTGGCCACTCAGAAAGTGATGAAATACATCGAGGAC
ATGAACCGCCGCAGGGATAATATAAAGGATAAATTGTGTTTGAAAAATGTTTCTCTCAAA
GTTCAAAGGAAAAAGATGCTTTCACAATTGAGACAG------------------------
------------------------------------------------AAGGAGGAGGTA
------------------------------------------------------------
---------GGCGAGGCCCTGCACGACGTGGACTTTCAGCAGCTGAAAATCGAGAACGCT
CAGTTTTTGGAGACGATTGAAGCAAGGAACAAAGAACTGATCCAGCTGAAGCTGGCCTCT
GGGAACACGCTGCAGGTTCTCAACACCTACAAA---------------------------
---------------AAC------------------------------------------
------AAGCTTCATCGGGCAATGGAGATCTACGTCAATCTGGACAAGGAGATCTTGCTG
AGAAACGAGCTACTTGGGAAAATTGAAAAAGAAACCATACAAGCAGAGGAGGACAGGGCC
AAAGCCCATATCTTGAACGATAAGTTACGGAAGCAGCTGGCTGAGTTCCGGGCCCCACAG
GTAATGATGTACGTCAAGGAGAAGATCCTGAATGGGGAGCTAGAGAAGACCATCAAGATG
TGGGAGCGGAAGGTGGAGATCGCAGAGATGTCTCTAAAAGGGTACCGGAAGGCCTGGAAT
AAGATGAAGACTTCG------------GATGAGCAGTTGCAGATAATCCGGCCCCCTGGG
AAA------------------------------------------
>Opossum|ENSMODG00000014138|ENSMODT00000029705
------------------------------------------------------------
---------------------------------------------AGCTATGGAAACTCT
TCTCTCAAAGTCGAGACTGAGATGTTTGAAAAATATTACAATAAGCTGGAGCCCCGGGAC
CAGCGCTTCTCTCGCTTGTCTGATTTTAAA------GCAATGGATTTTTCACAGTATAGG
GGGGGCAGACGGAAATCCAAATCCCGGATGCCCTCTGATCGCCTAATATTCCTCTCAGTG
GATCAGAAATGCGAACTGGCCCTGCGGGAACTGGGAGACATCAAAGAAGAAATGAGGCAA
CTGAGGGCAAATTCTGAGCGAGAACTTCAGCGGCACGAGGCTATCTTAGAAGAGGCTGAT
ATCCGATGGGGCGACATCAAGAAGTCTGTGCAGGACTTTGAGAAAGAAATTCTGAATACG
ATCTCCAAGAAACGGGGCAGCGCTGTGGCCACCCAGAGGGTGCTGAAGTATGTGGCGGAC
CGGAATATGCGCAGGGATGCTCTGAGGGATAAATTACGTTTGAAAAATCTTTCTCTCAAA
GTCCAGAAGAAAAAAATCCTGTTGCAGCTGAAACAG------------------------
------------------------------------------------AAAGAAGAGGTT
------------------------------------------------------------
---------GGAGAAACACTCCATGATGTAGATTTCCAGCAGCTGAAGATCGAGAACGTT
CAGTTTCTAGAGAGCATTGATCAACGGAATCGGGAAATGATACAGCTCAAACTGACAGCA
GGAAATGCTCTCCATTCGCTCAATTTATACAAA---------------------------
---------------AAAGATAGAATATTGCTTTTAGCCAAGAAAAAAGAAACATGTGTC
CATGCCAAGCTTCACCGGGCAATATCGACAACTAACTATATGAGAAAAGAGATTATCCTG
AGAAAAGATATGCTAGAGAAAATTGAAAAGGAAACCTTGCAAGTTGAAGAGGACCGAGCC
AAAGCAGAAACTGTGAATAAGAAATTAAGGAAGCAGTTATCAACTTACAAAGTGCCCCAT
GTAATGATGTATGTCCACGAGAAGGTCACCAACTATGAGCTGGAAAAGAGTATCAAGACG
TGGGAGAGGAAAGTAGAAATCGCAGAGATGTCTCTAAAAAGCTACCGGAAGGCTTGGAAT
AAAGTCAAGATGGCCAGTAACCTTTTGGAGACCAGAGCCGGG------------------
---------------------------------------------
>Orangutan|ENSPPYG00000007405|ENSPPYT00000008709
---ATGACTGATGATGAG---TCCGAGAGCGTCCTCTCCGACTCCCATGAAGGGTCGGAG
CTGGAGCTGCCTGTTATCCAGCTGTGCGGGCTGGTGGAGGAGCTCAGCTATGTCAACTCT
GCTCTGAAAACCGAGACTGAGATGTTTGAGAAATATTACGCTAAACTGGAGCCCAGGGAT
CAGCGACCTCCACGATTATCAGAAATTAAAATATCAGCAGCAGATTATGCACAGTTTCGA
---GGCAGGCGTAGATCCAAATCCCGGACCGGTATGGACCGTGGGGTAGGCCTGACTGCC
GACCAAAAACTTGAGCTGGTACAAAAGGAGGTGGAGGACATGAAGGATGACTTACAACAC
ACGAGGGCAAATGCGGAACGCGACCTGCAGCATCACGAGGCGATCATTGAGGAGGCTGAA
ATTCGATGGAGTGAAGTTTCGAGAGCAGTGCATGAGTTTGAAAAAGATATTCTAAAAGCC
ATATCCAAGAAGAAAGGGAGTATTTTGGCCACTCAGAAAGTAATGAAATACATTGAGGAC
ATGAACCGCCGGAGG---------------------------------------------
------------------------------------------------------------
------------------------------------------------------------
------------------------------------------------------------
------------------------------------------------------------
------------------------------------------------------------
------------------------------------------------------------
---------------AGC------------------------------------------
------AAGCTTCACAAGGCAATGGAAATATACATCAATCTGGACAAGGAGATCTTGCTG
AGAAAAGAACTACTTGAAAAAATTGAAAAAGAAACACTACAAGTAGAGGAGGACCGGGCC
AAAGCCGAGGCAGTGAACAAGAGGCTCCGGAAGCAGCTGGCCGAGTTCCGGGCGCCACAG
GTGATGACTTACGTCCGGGAGAAGATCTTAAATGGGGACCTGGAGAAGAGCATCAGGATG
TGGGAAAGGAAAGTGGAGATAGCAGAGATGTCCTTAAAAGGCTATCGTAAGGCTTGGAAT
CGAATGAAAATAACC------------AATGAGCAGTTGCAGGCAGATTACCTTGCTGGG
AAG------------------------------------------
>Platypus|ENSOANG00000012114|ENSOANT00000019188
------------------------------------------------------------
------------------------------------------------------------
------------------------------------------------------------
---------------------------------------------------CAGTTACGC
---AATCGACGGAAATCCAAATCCAGGGCCACGGCAGAACGTCTCATCGGCTTAACAATG
GATCAGAAATATGAACTGGGGCAACGGGAGCTGGAAGAAACTAAGGAAGAAATGAGGCAG
ATGAGGGCCAATTCTGAACGGGATCTGCAAAATCACGAGGCCATCCTGGAGGAAGCGGAA
ATCCGGTGGGCGGAACTTAAGAAAGCCATGCAGGACTTCGACCGGGATATTCTTCAAAAC
CTATCCAAGAAGAAAGGGAGCATCGTGGCCACTCAGAAGATAATGAAATACTTGGAGGAT
AAGAACCGTCTCAGGGACTTGATGAAAGATAAATTGCGACTGAAGAATATCTCTCTCAAA
GCCCAGAAGAAAAAAATACTACTGCATCTGAAACAG------------------------
------------------------------------------------AAGGAAGAGGTT
------------------------------------------------------------
---------GACGAAGCTCTCCACGAAGTCGACTTCCAGCAGCTGAAGATTGAGAACGCT
CAGTTTCTGGAGAAGATCGACGAACGGAACCGAGAACTGCTTCAGTTGAAGATGACAGCG
GGAAACACTCTCCAAGTTCTCAACTTCTACAAA---------------------------
---------------GTAAGCCTTATCTCC---CTGACTAGCAATCAATTGATCAGATTC
CAGAAAAAGTTGCAGAACGCAATGGAGACATCCAGCCGCCTGGAAAAAGAGATCTCCTTG
AAAAAAGAAATGCTGGAGAAAATTGAAAGGGAAACCATCCAAGGAGAAAAGGAAAGAGCC
CAAGCAGAGAGTTTAAATAAGAAACTGAGGAAGCAGCTCTCAAATTACCGAGTACCTCAT
GTAATGAAGTATGTTCAGGAGACCATGGAGAGCTATGACCTAGAGAAGAGTATCGAGATA
TGGGAGAGGAAAGTAGAGATTGCAGAGCTGTCCTTGAAAGGTTACCACAAAACTTGGAAT
CAACTGAAAATGGCT------------AAACAACAAGCGCAG------------------
---------------------------------------------
>Rabbit|ENSOCUG00000008832|ENSOCUT00000008831
ATGACGAGTGAGGAAGAC---GCAGAGAGCGCCCTCCCTGACGCCCAGGCAGGGGAGGAG
AGCGAGCTGCCTGTTATCCAGCTCTGCGGGCTGGTGGAGGAGCTCAGCTATGGAAACTCT
GCTCTCAAAACTGAGACAGAGATGTTTGAGAAATATTACACTAAACTGGAGCCCAGGGAT
CAACACCCCCCACGCTTATCAGATATTAAATTATCTGCAGCAGAATTTGCACAGTTACGG
---GGCAGGCGAAGATCCAGGACCCGCACTGGTATAGACCGAGTGGTAGGCCTCAGTGTC
GACCAAAAACTTGAGCTTGTGCAAAAGGAACTGGAAGACACAAAGGATGAAATAAGTCAC
ATGAGGGCAAACGCAGAACGGGACCTGCAACATCATGAGGCTATCATCGAGGAAGCTGAA
ATTCGAGGGGCTGAAGTCCAGAAAGCAATACATGACTTTGAAAAAGATATTCTAAAAACC
ATATCCAAGAAGAAGGGGAGTATTCTGGCCACTCAGAAAGTGATGAAGTACCTTGATGAC
ATGAACCGCCGGAGGGATAATATGAAGGATAAATTACGTTTGAAAAATGTTTCTCTCAAA
GTTCAAAGGAAAAAAATGCTTTTGCAATTGAAGCAG------------------------
------------------------------------------------AAGGAAGAGGTG
------------------------------------------------------------
---------GGCGAGGCCCTCCACAATGTTGATTTTCAGCAGCTGAAGATCGAGAATGCT
CAGTTTTTAGAGACAGTTGAAGCAAGGAATCAAGAACTGATCCGGCTAAAGATGGCCTCT
GGAAACACCCTGCAGATGCTCAACACGTACAAA---------------------------
---------------AGC------------------------------------------
------AAGCTTCATCGAGCAATGGAAATATATGTCAATTTGGACAAAGAGATCTTGCTG
AGAAGTGAGCTACTTGACAAAATTCAAAAAGAAACCCTACAAGTGGAGGAGGACCGGGCC
AAAGCTGAGGCTGCGAACAAGAAGTTGCGGAGGCAGCTGGCGGAGTTCCGAGCGCCCCGG
GTGATGGTGTACGTCCGGGAGAAGATCCTCAATGGGGACCTGGAGAAGAGCATCAAGATG
TGGGAGAGGAAAGTGGAGATCGCAGAGATGTCCTTAAAAGGCTACCGCAAATCTTGGAAT
AAAATGAAAACAACC------------AATGAG---------------------------
---------------------------------------------
>Rat|ENSRNOG00000011883|ENSRNOT00000015849
---ATGTCTGAGGAGGAC---TCGGACAGCGCGATCACTGACTCCCAGACGGAGGAGGAA
GGCGAGCTGCCAGTCATCCAACTGTGCGGGCTGGTGGAGGAGCTCAGCTATGGAAACTCT
GCTCTCAAAACAGAAACAGAAATGTTCGAGAAATATTACTCTAGACTGGAACCCAGGGAC
CACCGAATGCCACGGCTATCGGATATTAAAATATCAGCAGCAGAATTTTCACAGCTCCGA
---TCTAGGCGTAAATCCAAAATCCGTGGAGGTATGGACCGTCTGGTAGGCCTCACTGTA
GAGCAAAAGCTCGATCTTGTACAGAAGGAGCTGGAAGACACGAGAGATGAAATACGGCAC
ATGCGCGCTAACGCAGAACGGGACCTGCAGCATCACGAGGCTATCATTGAGGAAGCTGAC
ATCCGGTGGAATGAAGTTCAGAGAGCAGTGCACGACTTTGAAAAAGATATCCTGAAAACC
GTATCCAAGAAGAAAGGGAGCATTCTGGCCACTCAGAAAGTGATGAAGTACATTGAGGAC
ATGAACCGCCGTAGGGATAACATGAAGGACAAATTGTGTTTGAAAAATGTTTCTCTCAAA
GTTCAAAGGAAAAAGATGCTTTTACAACTGAGGCAG------------------------
------------------------------------------------AAGGAAGACATT
TCATTGGGGCTGGCTTACAGCTTCAGAGGTTTAGTCCATTATCATCATAGAACGATGGCA
GATTGCGGGGGT------------------------------------------------
------------------------CGGGTANAAGAACTGATCCAGCTGAAGCTGTCCTCT
GGGAACACCCTGCATGTTCTCAATACCTACAAA---------------------------
---------------AAC------------------------------------------
------AAGCTTCATCGAGCAATGGAGGTATACATCAATCTGGACAAGGAGATCCTGCTG
AGAAACGAGATGCTTGGGAAAATTGAAAAGGAAACCATACAAGCAGAGGAGGACCGGGCC
AAAGCCTATGTCCTGAACAGTAAGTTACGGAAGCAGCTGGCTGAGTTCCGGGCTCCGCAG
GTGATGATGTACGTCAGGGAGAAGATCCTGAATGGGGACCTGGAGAAGACCATCAAGATG
TGGGAGAGGAAGGTGGAGATCGCAGAGATGTCCTTAAAAGGGTACCGGAAGGCCTGGAAT
AAAATGAAGACTTCA------------GATGAGCAGCTGCAGATGGTCCGCCCCCCTGGG
AAA------------------------------------------
>Macaque|ENSMMUG00000019446|ENSMMUT00000027323
---ATGACTGATGATGAG---ATCGAGAGCGTCCTCTCCGACTCCCATGAAGGGTCGGAG
CAGGAGCTGCCTGTTATCCAGCTGTGCGGGCTGGTGGAGGAGCTCAGCTATGTAAACTCT
GCTCTCAGAACTGAGACTGAGATGTTTGAGAAATATTACGCTAAACTGGAGCCCAGGGAT
CAGCGACCTTCACGATTATCAGAAATTAAAATGTCAGCAGCAGATTATGCACAGTTTCGA
---GGCAGGCGTAGATCCAAATCCCGGACAGGTGTGGACCGTGGGGTGGGCCTGACTGTC
GACCAAAAACTTGAGCTGGTACAAAAGGAGCTGGAAGACACGAAGGATGACTTACGGCAC
ATGAGGGCAAATGCGGAACGCGACATGCAGCATCACGAGGCGATCATTGAGGAGGCTGAA
ATTCGATGGAATGAAGTTGCGAGAGCAGTGCATGAGTTTGAAAAAGATATTCTAAAAGCC
ATATCCAAGAAGAAAGGGAGTATTTTGGCCACTCAGAAAGTGATGAAATACATAGAGGAC
ACGAACCGCCGGAGGGATAATATGAAGGAGAAATTACGTTTGAAAAATGTTTCTCTCAAA
GTTCAGAGGAAAAAACTGCTTTCACAATTGAGGCAG------------------------
------------------------------------------------AAAGAAGAGGTG
------------------------------------------------------------
---------GGTGAGGCCCTTCATGATGTTGATTTTCAGCAGTTGAAGATAGAGAACGCT
CAATTTCTTGAAACAATTGAAGCAAGGAATCAAGAACTGACCCAGCTAAAGCTCTCATCT
GGAAATACTCTGCAGGTCCTCAATGCCTACAAA---------------------------
---------------AGC------------------------------------------
------AAGCTTCACAAGGCAATGGAAATATACATCAATCTGGACAAGGAGATCTTGCTG
AGAAAAGAGCTACTTGACAAAATTGAAAAAGAAACACTACAAGTAGAGGAGGACCGGGCC
AAAGCCGAGGCAGTGAACAAGAGGCTCCGGAAGCAGCTGGCTGAGTTCCGGGCGCCACAG
GTGATGACTTACGTCCGGGAGAAGATCTTAAATGGGGACTTGGAGAAGAGCATCAAGATG
TGGGAAAGGAAAGTGGAGATAGCAGAGATGTCCTTAAAAGGCTACCGTAAGGCTTGGAAT
AGAATGAAAATAACC------------AATGAGCAGTTGCAGGCAGATTACCTTGCTGGG
AAT------------------------------------------
>Marmoset|ENSCJAG00000011662|ENSCJAT00000056372
---ATGACTGATGATGAC---TCCGAGAGCGTCCTCTCCGAGTCCCATGAAGGGTCGGAG
CAGGAGCTGCCTGTTATCCAGCTGTGTGGGCTGGTGGAGGAGCTCAGCTATTTAAACTCT
GCTCTCAAAACTGAGACAGAGATGTTTGAGAAATATTACATTAAGCTGGAGCCCAGGGAT
CACCAACTTCCACAATCATCAGAAATTAAAATGTCAGCAGCAGATTATGCACAGTTTCGA
---GGCAGGCGTAGAACCAAATCCCGGACAGGTGTGGATCATGGGGTGGGCCTGACTGTC
GACCAAAAACTCGAGCTAGTACAAAAGGAGCTGGAAGACACAAAGGATGACCTACAGCAC
ATGCGGGCAAATGCAGAACGCGACCTGCAGCATCATGAGGAGATCATGGAGGAGGCTGAA
ATTCGATGGAATGAAGTTGAGAGAGCAGTGCACGAGTTTGAAAAAGATATTCTAAAATCC
ATATCTAAGAAGAAAGGGAGTATTTTGGCCACTCAGAAAGTGCTGAAGTACATCGAGGAC
ATGAACCGCCGGAGGGACAATATGAAGGAGAAATTATGTTTGAAAAATGTTTCTCTCAAA
GTTCAGAGGAAAAAAATGGTTTTACAATTGAGGCAG------------------------
------------------------------------------------AAGGAAGAGGTG
------------------------------------------------------------
---------GGTGAAGCCCTTCATGAGGTTGATTTTCAGCAGTTGAAGATAGAGAATGCT
CAATTTCTAGAGACAATTGAAGCAAGGAATCAAGAACTGACCCAGCTAAAGCTGTCATCT
GGAAACACTCTACAGGTCCTCAGTGCCTACAAA---------------------------
---------------AGC------------------------------------------
------AAGCTTCACAAGGCAGTGGACATGTGCATCAGTCTGGACAAGGAGATCTTGCTG
AGGAAAGAGCTACTTGAAAAAATTGAAAAAGAAACGCTACAAGTAGAGGAGGACCGGGCC
AAAGCCGAGGCAGTGAACAAGAGGCTCCGGAAGCAGCTGGCCGAGTTCCGGGCACCACAG
GTGATGACTTATGTCTGGGAGAAGATCTCAAATGAGGACCTGGAGAAGAGCATCAAGATG
TGGGAAAGGAAAGTGGAGATAGCAGAGATGTCCTTAAAAGGCTACCGTAAGGCTTGGAGT
CGAATGAAAACAACC------------AATGAACAGTTGCAGGCAGATTACCCTCATGAG
AAG------------------------------------------
>Microbat|ENSMLUG00000000287|ENSMLUT00000000287
---ATGACTGACGATGACACCGAGACCTCGACTGTCAGCGAATTTCAGATCGCGGAGGAG
AACGATCTGCCTGTTATCCAGCTGTTCAGCCTGGTCGAAGAGCTCAGCTATGGAAACTCT
GCTCTCAAAACGGAGACAGAGATGTTTCAGAAATATTTAAATAAACTGGAATCCAGGGAA
CAGCGAATGCTGCGGTTATCTGACATTAAAATATCAGGAACAGAGTTTTCACAGTTGCGA
---AGCAGGCGCAAGTCCAAATCCCGCTCAGGCCCGGACCGTACGTCCAGCCTCAGCGTT
GACCAAAAATGCGATCTCGTGCGAAAGGAGCTGGAAGACATGAAGGAGGAAATAAGGCAC
CTGAGGGCCAACGCCGAGCGGGACCTGCAGCATCACGAGGCTATCATTGAGGAAGCTGAA
ATTCGGATGGCTGAAGTTCAGAAAGCAATGCAAGAGTTTGAAAAAGATATTTTGAAAACC
ATCGCCAAGAAGAAAGGGAGTATCCTGGCCACTCAGAAAGTGCTGAAGTACATTGAGGAC
GCGAACCGCCGGAGGGATAATATGAAGGATAAATTACGTTTGAAAAATGTTTCTCTCAAA
GTCACGAGGAAAAAGATGCTTTTGCAGCTGAGGCAG------------------------
------------------------------------------------AAGGAAGAGGTG
------------------------------------------------------------
---------GGCGAGGCCCTCCATGACGTGGATTTCCAGCAGCTGAAGATAGAGAACGCT
CAGTTCTTAGAGACGATCGAAGGGAGGAACCAGGAACTGATCCGGCTGAAGCTGGCGTCC
GGGACCACCCTGCAGGTCCTCAACTCATACAAA---------------------------
---------------ACC------------------------------------------
------AGGCTACACCGAGCCATGGAAATGTCCAGCAATCTGGAGAAGGAGATCCTGCTG
AGACACGAGCTGCTTGAAAAAATTGAAAGAGAAATCCTACAGGTGGAGGAGGACCGGGCC
AAAGCCGAGGCTCTGAACAAGCAGCTGCGGAGGCAGATGGCCGAGTTCCGAGCGCCGCCC
GTGATGACGTACGTCAAGGAGAAGATCTTCAACGGGGACCTGGAGAAGACCATCCGCGTC
TGGGAGAGGAAAGTGGAGATCGCGGAGATGTCCTTAAAAGGCTACCGCAAGGACTGGAAT
AAGATGAAGGCCACC------------AACGAGAAGTTGCAGCTCATCAGCCCCCCGGGG
AAG------------------------------------------
>Human|ENSG00000103021|ENST00000219299
---ATGACTGATGATGAG---TCCGAGAGCGTCCTCTCCGACTCCCATGAAGGGTCGGAG
CTGGAGCTGCCTGTTATCCAGCTGTGCGGGCTGGTGGAGGAGCTCAGCTATGTAAACTCT
GCTCTCAAAACTGAGACTGAGATGTTTGAGAAATATTACGCTAAACTGGAGCCCAGGGAT
CAGCGACCTCCACGATTATCAGAAATTAAAATATCAGCAGCAGATTATGCACAGTTTCGA
---GGCAGGCGTAGATCCAAATCCCGGACAGGTATGGACCGTGGGGTAGGCCTGACTGCC
GACCAAAAACTTGAGCTGGTACAAAAAGAGGTTGCGGACATGAAGGATGACTTACGACAC
ACAAGGGCAAATGCGGAACGCGACCTGCAGCATCACGAGGCGATCATTGAGGAGGCTGAA
ATTCGATGGAGTGAAGTTTCGAGAGAAGTGCATGAGTTTGAAAAAGATATTCTAAAAGCC
ATATCCAAGAAGAAAGGGAGTATTTTGGCCACTCAGAAAGTGATGAAATACATTGAGGAC
ATGAACCGCCGGAGGGATAATATGAAGGAGAAATTACGTTTGAAAAATGTTTCTCTCAAA
GTTCAGAGGAAAAAAATGCTTTTACAATTGAGGCAG------------------------
------------------------------------------------AAGGAAGAGGTG
------------------------------------------------------------
---------AGTGAGGCCCTTCACGATGTTGATTTTCAGCAGTTGAAGATAGAGAACGCT
CAATTTCTTGAGACAATTGAAGCAAGGAATCAAGAACTGACCCAGCTAAAGCTGTCATCT
GGAAACACTCTGCAGGTTCTCAATGCCTACAAA---------------------------
---------------AGC------------------------------------------
------AAGCTTCACAAGGCAATGGAAATATACCTCAATCTGGACAAGGAGATCTTGCTG
AGAAAAGAGCTACTTGAAAAAATTGAAAAAGAAACACTACAAGTAGAGGAGGACCGGGCC
AAAGCCGAGGCAGTGAATAAGAGGCTCCGGAAGCAGCTGGCCGAGTTCCGGGCACCACAG
GTGATGACTTACGTCCGGGAGAAGATCTTAAATGCGGACCTGGAGAAGAGCATCAGGATG
TGGGAAAGGAAAGTGGAGATAGCAGAGATGTCCTTAAAAGGCCATCGTAAGGCTTGGAAT
CGAATGAAAATAACC------------AATGAGCAGTTGCAGGCAGATTACCTTGCTGGG
AAG------------------------------------------
>Chimp|ENSPTRG00000008176|ENSPTRT00000015074
---ATGACTGATGATGAG---ACCGAGAGCGTCCTCTCCGACTCCCATGAAGGGTCGGAG
CTGGAGCTGCCTGTTATCCAGCTGTGCGGGCTGGTGGAGGAGCTCAGCTATGTAAACTCT
GCTCTCAAAACTGAGACTGAGATGTTTGAGAAATATTACGCTAAACTGGAGCCCAGGGAT
CAGCGACCTCCACGATTATCAGAAATTAAAATATCAGCAGCAGATTATGCACAGTTTCGA
---GGCAGGCGTAGATCCAAATCCCGGACAGGTATGGACCGTGGGGTAGGCCTGACTGCC
GACCAAAAACTTGAGCTGGTACAAAAAGAGGTTGAGGACATGAAGGATGACTTACGACAC
ACGAGGGCAAATGCGGAACGCGACCTGCAGCATCACGAGGCGATCATTGAGGAGGCTGAA
ATTCGATGGAGTGAAGTTTCGAGAGCAGTGCATGAGTTTGAAAAAGATATTCTAAAAACC
ATATCCAAGAAGAAAGGGAGTATTTTGGCCACTCAGAAAGTGATGAAATACATTGAGGAC
ATGAACCGCCGGAGGGATAATATGAAGGAGAAATTACGTTTGAAAAATGTTTCTCTCAAA
GTTCAGAGGAAAAAAATGCTTTTACAATTGAGGCAG------------------------
------------------------------------------------AAGGAAGAGGTG
------------------------------------------------------------
---------AGTGAGGCCCTTCACGATGTTGATTTTCAGCAGTTGAAGATAGAGAACGCT
CAATTTCTTGAGACAATTGAAGCAAGGAATCAAGAACTGACCCAGCTAAAGCTGTCATCT
GGAAACACTCTGCAGGTTCTCAATGCCTACAAA---------------------------
---------------AGC------------------------------------------
------AAGCTTCACAGGGCAATGGAAATATACCTCAATCTGGACAAGGAGATCTTGCTG
AGAAAAGAGCTACTTGAAAAAATTGAAAAAGAAACACTACAAGTAGAGGAGGACCGGGCC
AAAGCCGAGGCAGTGAACAAGAGGCTCCGGAAGCAGCTGGCCGAGTTCCGGGCACCACAG
GTGATGACTTACGTCCGGGAGAAGATCTTAAATGCGGACCTGGAGAAGAGCATCAGGATG
TGGGAAAGGAAAGTGGAGATAGCAGAGATGTCCTTAAAAGGCCATCGTAAGGCTTGGAAT
CGAATGAAAACAACC------------AATGAGCAGTTGCAGGCAGATTACCTTGCTGGG
AAG------------------------------------------
>Cow|ENSBTAG00000014144|ENSBTAT00000018801
---ATGACGGACGACGAC---TCTGAGACTTCTGCCTCGGAAACACAGGCCCAGGAAGAG
AGCGATCTGCCTGTTTTCCAGTTGTGTGGGCTGGTGGAAGAGCTCAGCTATGGAAACTCT
GCTCTCAAAACTGAGACGGAGATGTTTGAAAAATATTATAATAAACTGGAGCTCAAGGAT
CAGCGACCTCCACGATTATCAGAAATCAAAATAACAGGAGCAGAAATTGCACAGTTACGA
---AGCAGGCGTAAATCCAAGTCCCGCATGGGCATGGAACGTGTGATGGGCCTCAGTGTG
GACCAAAAATTGGAACTTGTGCAAAAGGAGCTGGAAGACACAAAGGATGAGATCAGGCAC
ATGAGAGCGAACGCTGAGCGCGACCTACAGCATCACGAGGCTATCATCGAGGAAGCTGAA
ATTCGATGGACCGAAGTCCAGAAGGAAGTGCATGACTTTGAAAAAGATATTCTAAAGACC
ATATCCAAGAAGAAAGGGAGTATTTTGGCCACTCAGAAAGTGATGAAGTACATTGAGGAC
ATGAATCGTCGGCGAGATAATATGAAGGATAAATTACGTTTGAAAAATGTTTCGCTCAAA
GTCCAGAGGAAAAAGTTGCTTTTACAGTTGAGGCAG------------------------
------------------------------------------------AAGGAGGAGGTA
------------------------------------------------------------
---------GGCGAGGCCCTCCACGACGTTGACTTCCAGCAGCTGAAGATCGAGAATGCT
CAGTTTTTAGAGACGATTGAAGCAAGGAATCAAGAGCTGATCCAGATGAAGCTGGCATCT
GGAAACACCCTGCAGATCCTTAACGCGTACAAACGATCATCTTTGCTCAAGACTTCCCGT
GTTGTTATATTGCAGAGC------------------------------------------
------AAGCTACACCACGCCATGCAAATGTCCCTCAATCTGACCAAGGAGTTCTTGCTG
AGAAAAGAGTTACTTGAAAAAATTGAAAAAGAAACCCTACAAGCAGAGGAGGACCGGGCC
AAGGCCCTGGCTCTGAACAAGCAGCTCCGGAAGCAGCTGTCTGAGTTCCGAGCTCCACAG
GTGATGATATACATCTGGGAGAAGATCCGCAACGGGGACCTGGAGAAGACCATCAGGATG
TGGGAGAGGAAAGTGGAGATCGCAGAGATGTCCTTGAAAGGCTACCGCAAAGCTTGGAAT
AAGATGAAAACCACC------------AATGAGCAGTTGCAGGCAATTTCCGGCCCTGGG
AAA------------------------------------------
>Dog|ENSCAFG00000008509|ENSCAFT00000013500
---ATGACTGATGAGGAGGACTCCGAGACCGCCGTCGTCGAGTTGCAGGGCGGGGAGGAG
AACGAGCTGCCGACTATCCAGCTGTGTGAGCTGGTGGAAGAGCTCAGCTATGGAAACTCT
GCTCTCAAAACTGAGACAGAGATGTTTGAGAAATATTATAATAAACTGGAGCCCAGGGAT
CAGCGACATCCACGATTATCAGAAATT---ATATCAGGAGCCGAATTTGCACAGTTCCGA
---GGCAAGCATAGATCCAAATCCCGTATAGGTATGGACCATGTGATAGGCCTCAGTTGT
GACCAAAAATGCGAGCTTGTACAAAAGGAGCTGGAAGACATGAAGGACGAGATCAGGCAC
ATGAGAGCAAATGCCGAACGAGACCTGCAGCATCATGAGGCTATCATTGAGGAAGCTGAA
ATCCGATGGACTGAAGTTCAGAGAGCAGTGCATGAGTTTAAAAAAGATATTCTCAAAACC
ATATCCAAGAAGAAAGGGAGTATTTTGGCCACTCAGAAAGTGATGAAGTACATTGAGGAC
ATGAACCGCCGGAGGGATAATATGAAGGATAAATTACGTTTGAAAAATGTTTCTCTCAAA
GTACAGAGGAAAAAGATGCTTTTACAATTGAGGCAG------------------------
------------------------------------------------AAGGAAGAGGTA
------------------------------------------------------------
---------GGCGAGGCCCTCCATGATGTTGATTTTCAGCAGCTGAAGATCGAGAATGCT
CAGTTTTTAGAGACAATTGAAGCAAAGAATCAAGAACTGATCCAGCTAAAGCTGGCATCT
GGAAACACCCTGCAGGTCCTCAATGCATACAAA---------------------------
---------------AGC------------------------------------------
------AAGCTATACCAAGCAATGGAAATGTCTGTCAATCTGGACAAGGAGATCTTGCTG
AGAAATGAGTTACTTGAAAAAATTGAAAGAGAAACCCTACAAGTAGAGGAGGACCGGGCC
AAGGCTGAGGCTTTGAACAAGAAGCTCCGCAAGCAGCTGGCTGAGTTCCGCTCGCCACAG
GTGATGTTATATGTGCGGGAGAACATCTTAAATGGGGACCTGGAGAAGACCATCAAGATG
TGGGAAAGGAAAGTGGAGATAGCAGAGATGTCCTTAAAAGGCTACCGCAAGGCATGGAAT
AAAATGAAAACCACC------------AATGAGCAGTTGCAGGCACTTTGCCCCCCCCAG
GAAATAGCCAGAGGGAGGCCACAGCTGCAGACCAGAGTGATCCAT
>Elephant|ENSLAFG00000013539|ENSLAFT00000013537
---ATGACCGATGAAGAC---TCCGAGAGCAACCTCACCGACTCCCAGACCGGGGACGAG
AACGAGTTGCCGGTTATCCAGCTGTGCGGGCTGGTGGAGCAGCTCAGCTATGGAAACTCC
GTTCTCAGAATTGAGACAGAGATGTTTGAGAAATATTACTATAAACTGGAGCCTGGGGCT
CATCGACATCCACGATTATCCGATATTAAAGTATCATCCTCTGAATTTTCACAGTTACGA
---GGCAAGCGGAAACCCAAAGCCCGG------TTGGATCGTGTAATAACCCTCACCGTT
GACCAAAAATGCGAACTTGTACAAAAGGAGCTGGAAGACACAAAGGAAGAATTAAGGCAC
CTGAGGGCAAATGCTGAACGGGACCTGCAGGATCAAGAGGCTATTATTGAGGAAGCTGAA
ATCCGAGGGGCTGAAGTTCAGAAAGCAGTGTACGATTTTGAAAAAGATATTCTGGAAACC
ATATCCAAGAAGAAAGGGAGTATTTTGGCCACTCAGAAAGTGATGAAATATATTGAGGAC
ATGAACCGCCGGAGGGATAATATGAGAGATAAATTATGTTTGAAAAATGTTTCTCTCAAA
GTCCAGAGGAAAAAAATGCTTTCGCAACTGAGGCAG------------------------
------------------------------------------------AAGGAAGAGGTG
------------------------------------------------------------
---------GGCGAGGCCCTCCACGATGTGGATTTTCAGCAGCTGAAGATTGAGAATGCT
CAGTTTTTAGAGACGATCGAAGCAAGGAATCAAGAACTGATCCAGCTAAAGCTAGCATCT
GGAAACACTCTGCAGATCCTCAACACATACAAA---------------------------
---------------AGC------------------------------------------
------AGGCTTCACCGGGGATTGGAAATGTCCATCAGTCTGGACAAGGAGATGGTGCTG
AGAAATGAGTTACTTGAAAAAGTTGAAAGAGAAACTGTACAAGCAGAGGAGGACCGGGCC
AAAGCTGAGTTTTTGAACAAGAAGTTACGGAAGCAGCTGGCCGAGTTCCGAGCACCACCG
GTGATGGCATATGTCCGGGAGAAGATCATAAATACAGAGCTGGAGAAGAGCATCAAGACG
TGGGAAAGGAAAGTTGAGATCGCAGAGATGTCCTTGAAAGGCTACCGAAAGGCTTGGAAT
AGAATGAAAACCACT------------TGTGAGCAGTTGCAGGCAACCGGCCCCCCTGGG
AAA------------------------------------------
>Bowhead|bmy_17219T0
---ATGACGGACGAGGAC---TCTGAGACTTCTGCCAGCGAGGCGCAAGCCCAGAATGAG
AGCGAGCTGCCTGTTATTCAGCTGTGTGGGCTGGTGGAAGAGCTCAGCTATGGAAACTCT
GCTCTCAAAACTGAGACAGAGATGTTTGAAAAATATTACAATAAATTGGAGCCCAGGGAC
CAGCGACCTCCACGATTATCAGAACTTAAAATATCAGGAGCAGAAATTGCACAGTTACGA
---GGCAGGCGTAGATCCAAATCCCGCATAAGTCTGGGACGTGTAACAGGCCTCAGCGTG
GAYCAGAAATTCAAGCTTGTGCAAAAAGAGCTGGACGACACAAAGAGTGAAATAAGGCAC
ATAAGGGCAAACGCCGAGAGGGACCTGCAGCATCACGAGGCTATCGTTGAGGAAGCTGAA
ATTCGGTGGACCGAAGTTCAGAGAGAAGTGCATGAGTTTGAAAAAGATATTCTAAAGACC
ATATCCAAGAAGAAAGGGAGTAGTTTGGCCACTCAGAAAGTGATGAAGTACATTGAGGAC
ATGAACCGCCGGAGG---------------------------------------------
------------------------------------------------------------
------------------------------------------------AAGGAAGAGGTG
------------------------------------------------------------
---------GGAGAGGCCCTCCACGATGTTGACTTTCAGCAGCTGAAGATCGAGAATGCT
CAGTTTTTAGAGACGATTGAAGCAAAGAATCAAGAACTGATCCAGCTGAAGCTGGTATCC
GGAAACACCCTGCAGATCCTTAACACATACAAA---------------------------
---------------AGC------------------------------------------
------AAGCTACACCGAGCCATGGAAATGTCCCTCAATCTGGACAAAGAGTTCTTGTTG
AGAAAAGAGTTACTCGAAAAAGTTGAAAAAGAAACCCTGCAAGTAGAGGAGGACCGGGCC
AAGGCCATGGCTCTGAACAAGCAGCTCCGGAAGCAGCTGTCTGAGTTCCGAGCGCCACAG
GTGATGATGTACGTCCGGGAGAAGATCCGAAACAGGGACCTGGAGAAGACCATCAGGATG
TGGGAGAGGAAAGTGGAGATTGCAGAGATGTCCTTAAAAGGCTACCGCAAGGCTTGGAAT
AAAATGAAAATCACC------------AATGAGCAGTTGCAGGCAATTTGCCCCGCTGGG
AAA------------------------------------------
>Minke|BACU001817
---ATGACGGACGAGGAC---TCTGAGACTTCTGCCAGCGAGGCGCAAGCCCAGGATGAG
AGCGAGCTGCCTGTTCTCCAGCTGTGTGGGCTGGTGGAAGAGCTCAGCTACGGAAACTCT
GCTCTCAAAACTGAGACCGAGATGTTTGAAAAATATTACAATAAATTGGAGCCCAGGGAC
CAGCGACCTCCACGATTATCAGAAATGAAAATATCAGGAGCAGAAATTGCGCAGTTACGA
---GGCAGGCGTAGATCCAAATCCCGCACAAGTCTAGAACGTGTAACAGGCCTCAGCGTG
GACCAAAAATTCAAGCTTGTGCAAAAAGAGCTGGACGACACAAAGAGTGAAATAAGGCAC
ATAAGGGCAAACGCCGAGAGGGACCTGCAGCATCACGAGGCTATCGTTGAGGAAGCTGAA
ATTCGGTGGACCGAAGTTCAGAGAGAAGTGCATGAGTTTGAAAAAGATATTCTAAAGACC
ATATCCAAGAAGAAAGGGAGTATTTTGGCCACTCAGAAAGTGATGAAGTACATTGAGGAC
TTGAACCGCCGGAGGGATAATATGAAGGATAAATTATGTTTGAAAAATGTCTTTCTCAAA
GTCCAGAGGAAAAAGATGCTTTTACAATTGAGGCAG------------------------
------------------------------------------------AAGGAAGAGGTG
------------------------------------------------------------
---------GGAGAGGCCCTTCACGATGTTGACTTTCAGCAGCTGAAGATCGAGAATGCT
CAGTTTTTAGAGACAATTGAAGCAAGGAATCAAGAACTGATCCAGCTGAAGCTGGTATCC
GGAAACACCCTGCAGATCCTTAACGCATACAAA---------------------------
---------------AGC------------------------------------------
------AAGCTACACCGAGCCATGGAAATGTCCCTCAATCTGGACAAAGAGTTCTTGTTG
AGAAAAGAGTTACTCGAAAAAGTTGAAAAAGAAACCCTGCAAGTAGAGGAGGACCGGGCG
AAGGCCATGGCTCTGAACAAGCAGCTCCGGAAGCAGCTGTCTGAGTTCCGAGCGCCACAG
GTGATGATGTACGTCCGGGAGAAGATCCGAAACAGGGACCTGGAGAAGACCATCAGGATG
TGGGAGAGGAAAGTGGAGATTGCAGAGATGTCCTTAAAAGGCTACCGCAAGGCTTGGAAT
AAAATGAAAATCACC------------AATGAGCAGTTGCAGGCAATTTGCCCTGCTGGG
AAA------------------------------------------
