# Supplementary material for: Insights into the Evolution of Longevity from the Bowhead Whale Genome
Source: Cell Rep. 2015 Jan 6;10(1):112–22. doi: 10.1016/j.celrep.2014.12.008 (PMC4536333; doi:10.1016/j.celrep.2014.12.008)
Supplement: Supplemental Folder 2. Species Used in the Analysis of Selective Pressure Variation, Single-Gene Orthologous Families Tested, Likelihood Ratio Tests, MAKER Parameters, and Full Assembly and Read Usage Data, Related to Experimental Procedures [file mmc3.zip › Tested SGOs/reciprocal_group_3693.2.fas]

>Gibbon|ENSNLEG00000013805|ENSNLET00000017604
------------ATGGTGCTTTGG---------------ATCTTATGGAGGCCATTTGGA
TTCTCAAGAAGACTTCTGAAACTGGAAAGCCATAGCATAACTGAATCAAAGTCATTGATT
CCACTAGCTTGGACATCCCTGACACAGATGCTTTTGGAAGCACCTGGTATTTTCTTACTG
GGTCAAAGA---AGATTCTCAACCATGCCAGAAATAGAAACACATGAGAGAGACTCTGAA
TTGTTTTCACCACCTTCTGATGTCCGAGGCATGACAAAACTTGATAGAACAGCTTTTAAA
AAGACAGTCAACATTCCAGTGCTTAAAGTGAGGAAAGAAATAGTCAATAAATTGATGCGA
CCCCTAAAAAGGGCAGCATTGCAACGCCCAGGCATAAGACGTGTGATTGAAGATCCGGAA
GATAAAGAAAGTAGACTAATCATGTTGGATCCCTGTAAAATATTTACTCATGATTCCTTT
GAGAAAGCAGAACTCAGTGTTTTAGAGCAGCTTAATGTCAGTCCACAGATCTCTAAATAC
AATTTGGAACTAACATATGAAAACTTTAAGTCAGAAGAAATCTTGAGAGCTGTGCTTCCT
GAAGGTCAAGATGTAACTTCAGGGTTTAGCAGGGTTGGACATATTGCACACCTAAACCTT
CGAGATCATCAGCTGCCTTTCAAACATTTAATTGGCCAGGTTATGATTGACAAAAATCCA
GGAATCACCTCAGCAGTAAATAAAATAAATATTATTGACAATATGTACCGAAATTTCCAA
ATGGAAGTGCTATCTGGAGAGCAGAACATGATGACAAAGGTTCGAGAAAACAACTACACC
TATGAATTTGATTTTTCAAAAGTCTATTGGAATCCTCGTCTGTCTACAGAACACAGCCGT
ATCACAGAACTTCTCAAACCTGGGGATGTCCTATTTGATGTTTTTGCTGGGGTTGGGCCC
TTTGCCATTCCAGTAGCAAAGAAAAATTGCACTGTATTTGCCAATGATCTCAATCCTGAA
TCTCATAAATGGCTGTTGCACAACTGTAAATTAAATAAAGTGGACCAAAAGGTGAAAGTC
TTCAACTTGGATGGGAAAGACTTCCTCCAAGGACCAGTCAAAGAAGAGTTAATGCAGCTG
CTGGGT---CTGTCAAAAGAAAGAAAACCCTCTGTGCACGTTGTCATGAACTTGCCAGCA
AAAGCTATAGAGTTTCTTAGTGCTTTCAAATGGCTTTTAGATGGGCAGCCATGCAGCAGT
GAGTTCCTTCCCATAGTGCATTGTTACAGCTTTTCTAAAGATGCTAACCCTGCTGAGGAT
GTTCGGCAAAGGGCTGGAGCTGTGTTAGGCATTTCTCTGGAGGCATGCAGTTCAGTTCAC
CTGGTAAGAAATGTGGCCCCAAACAAGGAAATGCTGTGCATCACCTTTCAGATTCCTGCC
GCTGTACTCTACAAGAACCAGACC---------------------AGAAATCCAGAGAAT
CATGAAGATCCGCCT---CTTAAAAGGCAGAGGACAGCTGAAGCCTTTTCAGATGAAAAA
ACACAAATTGCTTCAAACACT
>Gorilla|ENSGGOG00000006831|ENSGGOT00000006858
------------ATGGTGCTTTGG---------------ATCTTATGGAGGCCATTTGGA
TTCTCAGGAAGACTTCTGAAACTGGAAAGCCATAGCATAACTGAATCAAAATCGTTGATT
CCAGTAGCTTGGACATCCCTGACACAGATGCTTTTGGAAGCACCTGGTATTTTCTTATTG
GGTCAAAGAAAAAGATTCTCAACCATGCCAGAAATAGAAACACATGAGAGAGAGACTGAA
TTGTTTTCACCACCTTCTGATGTCCGAGGCATGACAAAACTTGATAGAACGGCTTTTAAA
AAGACAGTCAACATTCCAGTGCTTAAAGTGAGGAAAGAAATAGTCAGTAAATTGATGCGA
TCCCTAAAAAGGGCAGCATTGCAGCGCCCAGGCATAAGACGTGTGATTGAAGATCCGGAA
GATAAAGAAAGTAGACTAATCATGTTGGATCCCTATAAAATATTTACTCATGATTCCTTT
GAGAAAGCAGAACTCAGTGTTTTAGAGCGGCTTAATGTCAGTCCACAGATCTCTAAATAC
AATTTGGAACTAACATATGAAAACTTTAAGTCAGAAGAAATCTTGAGAGCTGTGCTTCCT
GAAGGTCAAGATGTAACTTCAGGGTTTAGCAGGATTGGACATATTGCACACCTAAACCTT
CGAGATCATCAGCTGCCTTTCAAACATTTAATTGGCCAGGTTATGATTGACAAAAATCCA
GGAATCACCTCAGCAGTAAATAAAATAAATAATATTGACAATATGTACCGAAATTTCCAA
ATGGAAGTGCTATCTGGAGAGCAGAACATGATGACAAAGGTTCGAGAAAACAACTACACC
TATGAATTTGATTTTTCAAAAGTCTATTGGAATCCTCGTCTGTCTACAGAACACAGCCGT
ATCACAGAACTTCTCAAACCTGGGGATGTCCTATTTGATGTTTTTGCTGGGGTTGGGCCC
TTTGCCATTCCAGTAGCAAAGAAAAACTGCACTGTATTTGCCAATGATCTCAATCCTGAA
TCTCATAAATGGCTGTTGTATAACTGTAAATTAAATAAAGTGGACCAAAAGGTGAAAGTC
TTCAACTTGGATGGGAAAGACTTCCTCCAAGGACCAGTCAAAGAAGAGTTAATGCAGCTG
CTGGGT---CTGTCAAAAGAAAGAAAACCCTCTGTGCACGTTGTCATGAACTTGCCAGCA
AAAGCTATAGAGTTTCTTAGTGCTTTCAAGTGGCTTTTAGATGGGCAGCCATGCAGCAGT
GAGTTCCTTCCCATAGTGCATTGTTATAGCTTTTCCAAAGATGCTAACCCTGCTGAGGAT
GTTCGGCAAAGGGCTGGAGCTGTGTTAGGCATTTCTCTGGAGGCATGCAGTTCAGTTCAC
CTGGTAAGAAATGTGGCCCCAAACAAGGAAATGCTGTGCATCACCTTTCAGATTCCTGCC
TCTGTACTCTACAAGAACCAGACC---------------------AGAAATCCAGAGAAT
CATGAAGATCCGCCT---CTTAAAAGGCAGAGGACAGCTGAAGCCTTTTCAGACGAAAAA
ACACAAATTGCTTCAAACACT
>Guinea_Pig|ENSCPOG00000014396|ENSCPOT00000014541
---------------------------------------ATCTTATGGAGGCCATTTGGA
TTCTCAAGA---CTTTTGAAAGTAAAAAGCTGTAACTCAACTGAATCCAAATTGTTGATT
CCGCTAGCATGGACAACGCTTACACAGAAGCTTAGGAAAGTACCTGGTATTTTCTTCTTA
TTTCAAAGAAAAGTATTCTCAACCATGGCAGAAATGGAAGCAAGTAAGAGCAAGTCTGAA
CTGTTTTCACCACCTTCTAATGTTCGTGGAATGAAAAACCTTGATAGGACAGCTTTTAAA
AAGACAGTCACCATTCCAGTGCTTAAAGTGAGGAAAGAAATAGCCAACAGATTGTTGCGA
TCCCTTAAAAGGTCAGCACTGCAGCGCCCTGGCATAAAGCGTGTGATTGAAGATCCAGAA
GATGAAGAATGCAGATTAATTATGTTGGATCCCTATAAAATAATTACTCATGATTCCTTT
GAAAAAGCAGAACTCAGTATTTTAAGTCAACTTAATGTCAGTCCGCAGATATCTAAATAT
AATTTGGAACTAACTTATGAAAACTTTAAGTCAGAAGAGATCTTGGGAGCTGTGCTTCCT
GAAGGTCAAGATGTGATTTCAGGGTTTAGCAGAGTAGGACATATTGTACACCTGAATCTT
CGAGATCATCAGCTACCATTCAAGCATTTGATTGGCCAAGTTATGATTGACAAAAATCCA
GGAATCACTTCAGCAGTAAATAAAATCAATAATATTGACAATACATATCGAAACTTTGAA
ATGGAACTGCTATCTGGAGAAGAGAACATGATGACCAAGGTTCGAGAAAACAACTATACT
TATGAATTTGATTTTTCAAAAGTATATTGGAATCCTCGCCTCTCTACAGAACATGGCCGT
ATCACAGACCTTCTCAAATCTGAGGATGTTCTATTTGATGTTTTTGCTGGGGTCGGGCCC
TTTACCATTCCAGCAGCAAAGAAAAACTGCACTGTGTTTGCCAATGATCTCAATCCCGAA
TCTCATAAATGGCTGTTGCACAACTGTAAATTAAATAAAGTGGACCAAAAGGTGAAGGTC
TTCAATTTGGATGGGAAAGACTTCCTCCAGGGACCAGTCAGAAAAGAGTTACAGCAGCAG
CTGGAA---TTGGCAGAAGAAAGAAAACCGTCCATCCACATAATCATGAACCTGCCAGCT
AAGGCCATAGAGTTTCTCAGTACTTTCAGATCACTTTTAGATGGGCAGCCGTGCAGCAGT
GAACTGCTTCCCAGAGTGCACTGTTACAGTTTTTCCAAAGATGCTAATCCTGTTCAGGAT
GTTCAGCAACGTGCTGGAGCTGCGTTAGGCATCTCCTTGGAGACGTGCAGTTCAGTTCAC
AGTGTAAGAAACGTGGCCCCTAACAAAGTAATGCTATGCATCACCTTTCAGATTCCAGCT
TCTGTACTCTACAAGAACCAGACC---------------------ATCAAT---------
------------------------------------------------------------
---------------------
>Horse|ENSECAG00000000057|ENSECAT00000000056
---------TTT------TTTAGG---------------ATCTTATGGAGGCCATTTGCA
TTCTCAAGAAGACTTCTCAAAGTGGAAAACTGTAGAATAACTGAATCAGAATCA---ATT
CCACTAGCTTGGACATCACTGATACAGAAGCTTAGCAGAGCAACTGGTATTTTCTTGTTG
GATCAAAGAAAAAGATTCTCAACCATGCCTGAAACAGAAACAAATCAGAGAGACTCTGAA
TTGTTTGCACCCCCCTCTGATGTTCGAGGAATGACAAAACTTGATAGAACAGCTTTTAAA
AAGACAGTCACCATCCCAGTGCTTAAAGTGAGGAAAGAAATAGTCAGTAAATTGATGCGA
TCCCTTAAAAGGGCAGCACTGCAGCGCCCAGGCATAAAACGTGTGATTGAAGACCCAGAA
GATGAAGAAAGCAGGCTAATTATGTTGGATCCCTATAAAATGTTTACTAATGATTCCTTT
GAGAAAGCAGAACTAGATATTTTAAGACAGCTTAATGTCAATCCACAGATATCTAAATAT
AATTTGGAACTAACTTACGAAAATTTTAAGTCAGAAGAAATCTTGAGAGCTGTGCTTCCT
GAAGGTCAAGATGTGACTTCTGGGTTCAGCAGAGTTGGACATATAGCTCACCTGAACCTT
CGAGATCATCAACTACCTTTCAAGCATTTAATTGGCCAAGTTATGATTGACAAAAATCCA
GGAATCACTTCAGCAGTAAATAAAATCAATAATATTGATAATACATATCGAAATTTCCAA
ATGGAAGTGCTATCTGGAGAGGAGAATATGATGACCAAGGTTCGAGAAAACAACTACACC
TATGAATTTGATTTTTCAAAAGTCTATTGGAATCCTCGCCTCTCTACAGAACACAGCCGT
ATCACAGAACTTCTCAAACCTGGAGATGTCCTATTTGATGTTTTTGCTGGGGTTGGGCCC
TTTGCCATTCCAGTAGCAAAGAAAAACTGCACTGTATTTGCCAATGATCTCAATCCTGAA
TCCCATAAGTGGCTACTGCACAATTGTAAATTAAATAAAGTGGACCAAAAGGTGAAAGTC
TTTAACTTGGATGGGAAAGACTTCCTCCAAGGACCAGTCAGAGAAGAGTTAATGCAGCAG
CTGGGACCACTGTCAAAAGAAAGAAAACACTCTGTGCACATTGTCATGAACTTGCCAGCA
AAGGCTATCGAGTTTCTCAGTGCTTTCAAATTGCTTTTAGATGGGCAGCCATGCGGCAGT
GAACTCCTTCCCATAGTGCACTGTTACAGCTTTTCCAAAGATGCTAACCCTGCTAAGGAC
GTTCAGCAACGAGCTGGAGCTGTGTTAGGCATCTCCTTGGAGGCATGCAGTTCAGTTCAT
CTAGTGAGAAATGTGGCCCCGAACAAGGAAATGTTATGCATCACCTTTCAGATTCCTGCT
GCTGTACTCTACAAGAACCAGACC---------------------CCAAATCCAGAGAAT
TATGAAGATCCACCT---TTTAAACGCCGGAGGACAGATAAAGCCTTTTCAGAAGAAAAA
ACACAAATTGCTTCAGTCACT
>Mouse|ENSMUSG00000034442|ENSMUST00000116420
------------------ATGAGA---------------ATCGTATGGAAGCTATTTGGA
TTCTCAAGAAGACTTTTGCAAGTGGAATGGTGTCACCCC------AGTGAATCAATA---
---TTGTTGTTTACCCTGGTGCCG---AGACTTAGGAAAGCGCCTTCTGTTTTCTTGTTG
GGTCAAAGACAAGGACTCTCAACCATGCCAGAAATAGAAGCAAGTGTGAGAGATAGTGAA
TTATTTTCACCACCCTCTGACGTTCGAGGAATGAGAGAACTTGATAGAACAGCTTTTAAG
AAGACAGTGTCCATCCCTGTGCTTAAAGCGAGGAAAGAAGTAGTCAACAGATTGATGCGA
GCCCTCAGGAGAGTAGCCCTGCAGCGCCCGGGCATAAAGCGAGTGATTGAGGATCCCAAG
GATGAAGACAGTAGGCTGATCATGTTGGACCCCTACAGGATGCTTACTGCTGATTCCTTT
GACAAAGCAGAACTCGGAGTTTTAAAAGAACTTGATGTCAGCCCACAGTTATCCCAGTAC
AACTTGGAACTAACATATGAAAATTTTAAGTCAGAAGAAATTTTGAAAGCTGTGCTTCCT
GAAGGTCAAGATGTAACCTCTGGATTCAGCAGGGTTGGGCATATTGCACACCTGAATCTC
CGAGATCACCAGCTGCCCTTCAAGCATTTAATTGGCCAAGTTATGGTTGACAAAAACCCA
GGAATCACCTCAGCAGTAAATAAAACCAGCAACATTGACAATACGTACCGAAATTTCCAA
ATGGAAGTGCTGTGTGGAGAGGAAAATATGCTGACCAAGGTTCGAGAAAACAACTACACG
TATGAGTTTGATTTCTCTAAAGTCTACTGGAATCCTCGTCTCTCTACTGAACATGGCCGG
ATCACTGAACTTCTCAACCCTGGAGATGTCTTGTTTGATGTTTTTGCTGGGGTTGGGCCC
TTTGCCATTCCAGCAGCAAGGAAAAACTGCACAGTGTTTGCCAATGATCTCAATCCTGAG
TCCCATAAATGGCTGTTGCACAATTGTAAACTGAATAAAGTTGACCAGAAAGTGAAAGTC
TTTAACATGGATGGAAAAGACTTCATCCAAGGGCCAGTCAGAGAAGAGTTAATGCTTCGG
CTAGGA---TTGTCAGCTGAAGCTAAACCCTCTGTCCACATTGTCATGAACTTGCCAGCT
AAGGCCATAGAGTTTCTCAGTGTTTTCAGATCACTTTTGGATGGGCAGCCTTGCAGCACG
GAGCTCCTCCCCACAGTGCACTGTTACTGCTTCTCCAAAGATAGCGATCCTGCTAAGGAT
GTTCGTCAGCAGGCGGAAGCTGTGCTGGGCGTTTCCTTGGAGACCAGTAGTTCAGTTCAT
CTCGTAAGGAATGTGGCCCCTAACAAGGAGATGCTGTGCATCACCTTCCAGATTCCCACT
GCTACACTCTACAGGAACCAAAGC---------------------CTCAGTCTACAGAAT
GACCAAGAACCACCT---CTTAAACGGCAGAAGACAGGTGACCCGTTCTCAGGAGAA---
CCACAGATCGCATCAGATTCT
>Opossum|ENSMODG00000008664|ENSMODT00000010991
------------------ATGAGGTGCCAGTACTTCTTGATTCTGTGGAGATCACTCGGA
TACTCAGGA---TTTCTGAAAACATATCATCAAAGAATACTTACATCGAATTCACTGATT
CCTTTCATTTATACATCACTTGTACAGAGTCTTCATAAAACATTGGCTTTTTACTTGTTC
AGTCAAAGAAACAAATTCTTTACAATGCCAGAAATAGACAAGAACAAAATTGACCCTCAA
TTGTATTCTCCACCTTCTCAAGTTCGTGGAATGACAAAACTTGATAGAACTGCATTCAAA
AAAATAATTACTATTCCAGTACTTACAGTGAGGAAAGAAATAGTAAATAAATTGGTAAGA
TCCCTTAAAAAAGCAATGCTGCAGCGTCCAGGCATAAAACGTGTGATTGATGATCCAAAG
GATGAAGGAAATAAACTTGTTATGCTGGATCCTTATAAGATTGTCTCCGATGATTCATTT
GAAGAATCAGAACGTCTTCTTTTAAAAGAGCTTAATGTTACCCCCCAGATTTCTTCCTAT
AGTTTGGAGCTAACTTATGAAAACTTTAAGACAGATGAAATCTTGAGAGCTGTGCTTCCT
GAAGGTCAAGACATAACTTCAGGCTTTAGCCGAATTGGACACATAGCCCACCTAAACCTT
CGAGATCATCAACTACCATTCAAACAGTTAATTGGCCAAGTTATAATTGATAAAAACCAA
GGCATCACTTCAGCAGTAAATAAGATCAATACTATTGACAATATTTACAGAAATTTTCAG
ATGGAAGTGCTATGTGGAGAGGAGAACATGATAACCAAGGTTCGAGAAAACAACTATACC
TATGAATTTGATTTTTCAAAAGTGTATTGGAATCCTCGTCTCAGCACAGAACACAACCGC
ATTACAGAGCTTCTCAAGCCTGGAGATGTTTTATTTGATGTTTTTGCTGGAGTTGGGCCC
TTTGCCATTCCAGTAGCAAAGAAAGACTGCACTGTATTTGCCAATGATCTCAATCCTGAA
TCCTACAAATGGCTATTGCACAATTGTAAACTAAATAAAGTGGACCAAAAAGTAAAAATC
TTTAACCTGGATGGGAAAGACTTCCTTCAAGGACCAGTAAGAGATGAGTTAATGAAGCTG
GTGGAACAACCATCAAAGGAGAGAAAACCATCTGTACACATAGTTATGAATTTACCAGCA
ATGGCTGTTGAGTTCCTCAGTATTTTTCAGTGTCTTTTAAGTGGACAATCCAAAAGCAGT
GAATTATTTCCCAAAGTGCACTGTTATAGTTTTTCCAAAGCAGATGATCCTGCTAAAGAT
GTTCAGCAGCGAGCTGAAACTTTGTTAGGTGCTTCTTTAAAAGGATGCAGTTCAGTTCAC
CTTGTAAGGAATGTAGCTCCTAATAAGGAAATGGTATGCCTCACTTTCCAGGTCCCAGCT
TCAGTGCTCTATAAGAACCAGACAATGACCCAAGGGGAGCAATTTTTGAAAGCTGAAAAT
CTGGAGGCGCCTCCT---TTTAAACGTCAAAGAACAGAA---------------------
------------------TTT
>Orangutan|ENSPPYG00000005877|ENSPPYT00000006942
------------ATGGTGCTTTGG---------------ATCTTATGGAGGCCATTTGGA
TTCTCAAGAAGACTTCTGAAACTGGAAAGCCATAGCATATCTGAATCAAAATCTTTGATT
CCACTAGCTTGGACATCCCTGACACAGATGCTTTTGGAAGCACCTGGTATTTTCTTATTG
GGTCAAAGAAAAAGATTCTCAACCATGCCAGAACTAGAAACACATAAGAGAGACTCTGAA
TTGTTTTCACCACCTTCTGATGTCCGAGGCATGACGAAACTTGATAGAACAGCTTTTAAA
AAGACAGTCAACATTCCAGTGCTTAAAGTGAGGAAAGAAATAGTCAATAAATTGATGCGA
TCCCTAAAAAGGGCAGCATTGCAGCGCCCAGGCATAAGACGTGTGATTGAAGATCCGGAA
GATAAAGAAAGTAGACTAATCATGTTGGATCCCTATAAAATATTTACTCATGATTCCTTT
GAGAAAGCAGAACTCAGTGTTTTAGAGCAGCTTAATGTCAGTCCACAGATCTCTACATAC
AATTTGGAACTAACATATGAAAACTTTAAGTCAGAAGAAATCTTGAGAGCTGTGCTTCCT
GAAGGTCAAGAGGTAACTTCAGGGTTTAGCAGGGTTGGACATATTGCACACCTAAACCTT
CGAGATCATCAGCTGCCTTTCAAACATTTGATTGGCCAGGTTATGATTGACAAAAATCCA
GGAATCACCTCAGCAGTAAACAAAATAAATAATATTGACAATATGTACCGAAATTTCCAA
ATGGAAGTGCTGTCTGGAGAGCAGAACATGATGACAAAGGTTCGAGAAAACAACTACACC
TATGAATTTGATTTTTCAAAAGTCTATTGGAATCCTCGTCTGTCTACGGAACACAGCCGT
ATCACAGAACTTCTCAAACCTGGGGATGTCCTATTTGATGTTTTTGCTGGGGTTGGGCCC
TTTGCCATTCCAGTAGCAAAGAAAAACTGCACTGTATTTGCCAATGATCTCAATCCTGAA
TCTCATAAATGGCTGTTGTACAACTGTAAATTAAATAAAGTGGACCAAAAGGTGAAAGTC
TTCAACTTGGATGGGAAAGACTTTCTCCAAGGACCAGTCAAAGAAGAGTTAATGCAGCTG
CTGGGT---CTGTCAAAAGAAAGAAAACCCTCTGTGCACGTTGTCATGAACTTGCCAGCA
AAAGCTATAGAGTTTCTTAGTGCTTTCAAATGGCTTTTAGATGGGCAGCCATGCAGCAGT
GAGTTCCTTCCCATAGTGCATTGTTACAGCTTTTCCAAAGATGCTAACCCTGCTGAGGAT
GTTCGGCAAAGGGCTGGAGCTATGTTAGGCATTTCTCTGGAGGCATGCAGTTCAGTTCAC
CTGGTAAGAAATGTGGCCCCAAACAAGGAAATGCTGTGCATCACCTTTCAGATTCCTGCC
GCTGTACTCTACAAGAACCAGACC---------------------AGAAATCCAGAGAAT
CATGAAGATCCGCCT---CTTAAAAGGCAGAGGACAGCTGAAGCCTTTTCAGACGAAAAA
ACACAAATTGCTTCAAACACT
>Rabbit|ENSOCUG00000014281|ENSOCUT00000014281
------------------ATGAGG---------------GTCTTTTTGAGGCGGTTTGGA
TTCTCAGGGAGACTTCTCAAAGCGGAAAGCCGTAAGCTAACTGGATCCGAGTCGCTGGGT
TGGCTTGCTGGGACGTCATGGCCACAGCAGCTTAGAGAAGCGCCTGGCATTGTCTTGTCG
GATCCGAGACAACGGTTCTGCACCATGCCAGAGATGGAAACCACCGAGAAAGACTCCGAA
TTGTTTGCTCCACCGCCTGAGGTTCGAGGAATGACAAACCTTGACAGGTCAGCCTTTAAA
AAGACAGTCGCTGTACCAGTGCTTAAGGTGAAGAAAGAAATAGTCAACAGATTGATGAGA
GCCCTGAAGAGGGTCGCACTGCAGCGGCCAGGCGTCAAGCGGGTGATCGAGGACCCAGCA
GATGGCGAGAGTAGGTTGGTCCTGCTGGATCCTCGCAAGGTGCTTGGCCACGACTCCTTT
GAGAAGGCAGAACTCAGTGTTTTGAAGCAGCTAAACGTCCATCCTCAGATAGCGGAGTAT
AATTTGGAACTCACTTACGAAAACTTTAAGTCGGAAGAAATCTTGAGAGCCGTGCTTCCC
GAGGGTCAGGATGTGACTTCCAGCTTCAGCAGAGTGGGACACATCGCCCACCTGAACCTC
CGCGACCATCAGCTGCCCTTCAAGCATTTAATCGGCCAAGTTATGATTGACAAAAATCCA
GGAATCACTTCAGCAGTAAATAAAATCAATAATATTGACAATACATACAGAAATTTCCAA
ATGGAAGTGCTGTCAGGAGAGGAGAACATGATGGCCAAGGTTCGAGAAAACAACTACACC
TATGAATTTGATTTTTCAAAAGTCTACTGGAACCCTCGGCTCTCCACGGAGCACAGCCGC
ATCACAGACCTCCTCCACCCCGGGGACGTCCTCTTTGATGTTTTTGCTGGAGTTGGGCCC
TTTGCCATTCCAGCGGCGAAGAAAAACTGCACCGTGTTTGCCAATGATCTCAATCCTGAA
TCCCACAAATGGCTGTTGCACAACTGTAAATTAAATAAAGTGGACCACAAGGTGAAAATC
TTCAACCTGGATGGGAAAGACTTCCTTCAAGGACCGGTCAGAGCGGAGTTAATGCAGCAG
CTGGAG---CCGGCCACGGAAAGGAAACACGCCGTGCACATCGTCATGAATCTGCCGGCC
AGGGCCATCGAGTTCCTCAGTGCCTTCCGGCTGCTGCTGGACGGGCGGCCGTGCAGCCGC
GAGCTGCTTCCCGTGGTGCACTGTTACAGCTTCTCCAGAGAGGCGCGCCCCGCGGAGGAC
GTGCGGCGGCGGGCGGCCGCGGCGCTGGGCAGCTCCCTGGAGGCGGCCAGTTCGGTTCAC
CTGGTGAGAAACGTGGCCCCCAACAAGGAGATGCTCTGCATCAGCTTCCGGCTCCCCGCG
GCCGTGCTCTACAGGCCCCGGGCC---------------------GCAAATCCAGAGAAT
CAGGACGACCCGCCT---GTCAAACGGCGGAGGACAGATGAAGCCTTT------------
CCAGAAGGAGCAGCACTTAGC
>Rat|ENSRNOG00000007785|ENSRNOT00000010546
------------------------------------------------------------
------------------------------------------------------------
------------------------------------------------------------
------------------------ATGCCAGAAGCGGAAGCAAGCGTGAGAGATAGGGAG
TTGTTTTCACCACCCTCTGATGTTCGAGGAATGACAAAACTTGATAGAACAGCTTTTAAA
AAGACAGTGCCCATCCCCGTGCTTAAGGCGAGGAAAGAAGTAGTCAGCAGATTGATGCGA
GCCCTCAGGAGAGTAGCGCTGCAGCGCCCGGGCATAAAGCGAGTGATTGAGGACCCCAAG
GATGAAGACAGTAGGCTGATCATGTTGGATCCCTACAGAATGCTTACCAGTGATTCCTTT
GAGAAACCAGAACTCAGTGCTTTAAAAGAACTTGATGTCAACCCACAGTTATCACAGTAC
AACTTGGAACTCACATATGAAAATTTTAAGTCAGAAGAAATTTTGAGAGCTGTGCTTCCT
GAGGGTCAAGATGTGACCTCTGGATTCAGCAGAGTTGGACATATTGCACACCTGAATCTC
CGAGATCATCAGCTGCCGTTCAAGCATTTAATTGGCCAAGTTATGGTTGACAAAAACCCA
GGAATCACCTCAGCAGTAAATAAAACCAGCAACATTGACAATACTTATCGAAATTTCCAA
ATGGAAGTGCTGTGTGGAGAGGAGAATATGCTGACCAAGGTTCGAGAAAACAACTACACA
TATGAGTTTGATTTCTCCAAAGTCTACTGGAATCCTCGTCTCTCTACCGAACATGGCCGG
ATCACTGAACTTCTCAACCCTGGAGATGTCTTGTTCGATGTTTTTGCTGGGGTCGGGCCC
TTTGCCATTCCGGCAGCAAGGAAAAACTGCACAGTGTTTGCCAACGATCTCAACCCCGAG
TCCCACAGATGGCTGCTGCACAACTGTAAGCTGAATAAAGTTGACCAGAAAGTAAAAGTC
TTTAACATGGATGGAAAAGACTTCCTCCAAGGGCCAGTGAGAGAAGAGTTAATGCTTCGG
CTAGGA---CTGTCAACTGAAGGAAAGCCCTCTCTCCACATTGTCATGAACTTGCCAGCT
AAGGCCATCGAGTTTCTCAGTGTTTTCAGATCCCTTTTGGATGGGCAGCCGTGCAGCACA
GAGCGCCTACCCATAGTGCACTGTTACTGCTTCTCCAAAGATAGCGACCCTGCTAAGGAT
GCTCGCCAGCGGGCAGAAGCTGTGCTGGGCGTTTGTTTGGAGGCCAGTAGTTCAGTTCAC
CTCGTAAGGAACGTGGCCCCTAACAAGGAGATGCTGTGCATCACCTTCCAGATTCCCACT
GCTACACTCTACAGGGACCAAGCC---------------------CTCGGTCTACAGAAT
GACCAAGAGCCGCCT---CTTAAACGGCAGAAGACAGGTGAGCCCTTCTCAGGAGAG---
CCCCAGAGCGCATCAGATTCT
>Macaque|ENSMMUG00000013611|ENSMMUT00000019111
------------ATGGTGCTTTGG---------------ATCTTATGGAGGCCATTTGGA
TTCTCAAGAAGACTTCTGAAACTGGAACGCCATAGCATAACTGAATCAAAATCGTTGATT
CCACTAGCTTGGACATCCCTGACACAGACGCTTTCGGAATCACCTGGTATTTTCTTACTG
GGTCAAAGAAAAAGATTCTCAACCATGCCAGAAATAGAAACACATGAGAGAGACTCTGAA
TTGTTTTCACCACCCTCTGATGTCCGAGGCATGACAAAACTTGATAGAACAGCTTTTAAA
AAGACAGTCAACATTCCAGTGCTTAAAGTGAGGAAAGAAATAGTCAGTAGATTGATGCGA
TCCCTAAGAAGGGCAGCGTTGCAGCGCCCAGGCATAAAACGTGTGATTGAAGATCCAGAA
GATAAAGAAAGTAGACTAATCTTGTTGGATCCCTATAAAATATTTACTCATGATTCCTTT
GAAAAAGCAGAACTCAGTGTTTTAGAGCAGCTTAATGTCAGTCCACAGATCTCTAAATAT
AATTTGGAACTAACATATGAAAACTTTAAGTCAGAAGAAATCTTGAGAGCTGTGCTTCCT
GAAGGTCAAGATGTAACTTCAGGATTTAGCAGAGTTGGACATATTGCACACCTGAACCTT
CGAGATCATCAACTGCCTTTCAAACAGTTAATTGGCCAGGTTATGATTGACAAAAATCCA
GGAATCACCTCAGCAGTAAATAAAATAAATAATATTGACAATATGTACCGTAATTTCCAT
ATGGAAGTGCTATCTGGAGAGCAGAACATGATGACAAAGGTTCGAGAAAACAAGTATACC
TATGAATTTGATTTTTCAAAAGTCTATTGGAATCCCCGTCTGTCTACAGAACACAGCCGT
ATCACAGAGCTTCTCAAGGCTGGGGATGTCCTATTTGATGTTTTTGCTGGGGTTGGGCCC
TTTGCCATTCCAGTAGCAAAGAAAAACTGCACTGTATTTGCCAATGATCTCAATCCTGAA
TCTCATAAATGGCTGTTGCACAACTGTAAATTAAATAAAGTGGACCAAAAAGTGAAAATC
TTCAACTTGGATGGGAAAGACTTCCTCCAAGGACCAGTCAAAGAAGAGTTAATACAGCTG
CTGAGT---CTGTCAAAAGAAAGAAAACCCTCTGTGCACATTGTCATGAACTTGCCAGCA
AAAGCTATAGAGTTTCTTAGTGCTTTCAAATGGCTTTTAGATGGACAGCCATGCAGCAAT
GAGTTCCTTCCCATAGTGCACTGTTACAGCTTTTCCAAAGATGCTAACCCTGCTAAGGAT
GTTCGGCAAAGGGCTGGAGCTGTGTTAGGCATTTCTCTGGAGGCATGCAGTTCAGTTCAC
CTGGTAAGAAATGTGGCCCCAAACAAGGAAATGCTGTGCATCACCTTTCAGATTCCTGCT
GCTGTACTCTACAAGAACCAGACC---------------------AAAAATCCAGAGAAT
CATGAAGATCCACCT---CTTAAACGGCAGAGGACAGCTGAAGCCTTTTCAGACGAAAAA
ACACAAATTGCTTCAAACACT
>Marmoset|ENSCJAG00000019157|ENSCJAT00000037552
------------ATGGTGCTTAGG---------------ATCTTATGGAGGCCATTTGGA
TTCTCAAGAAGACTTGTGAAACTGGGAAGCCATAGCATAACTGAATCAAAATCATTAATT
CCACTAGCTTGGACATCCCTGACACAGACGCTTTCAGAAGCACCTGGTATTCTCTTATTG
GGTCAAAGAAAAATATTCTCAACCATGCCAGAAATAGAAACACATGAGAGAGACTCTGAA
TTGTTTTCACCACCCTCTGATGTCCGAGGCATGACAAAACTTGATAGAACAGCTTTTAAA
AAGACAGTCAGCATTCCAGTGCTTAAAGTGAGGAAAGAAGTAGTCAGTAAATTGATGCGA
TCCCTTAAAAGGGCAGCATTGCAGCGCCCAGGTGTAAAACGTGTAATTGAAGATCCAGAA
GATAAAGAAAGTAGACTAATCATGTTGGATCCCTATAAAATGTTTACTCATGATTCCTTT
GAGGAAGCAGAACTCAGTGTTTTAGAGCAATTAAATGTCAGTCCACAGATCTCTGAATAT
AATTTGGAACTAACATATGAAAACTTTAAGTCAGAAGAGATCTTGAGAGCTGTGCTTCCT
GAAGGTCAAGATGTAACTTCAGGGTTTAGCAGAGTTGGACATATTGCACACCTGAACCTT
CGAGATCATCAGCTACCTTTCAAACATTTAATTGGCCAGGTTATGATTGACAAAAATCCA
GGAATCACCTCAGCAGTAAATAAAATAAATAATATTGACAATACATACCGAAATTTCCAA
ATGGAAGTGCTATCTGGAGAACAGAACATGATGACAAAGGTTCGAGAAAACAACTACACC
TATGAGTTTGATTTTTCAAAAGTCTATTGGAATCCTCGTCTCTCTACAGAACACAGCCGT
ATCACAGAACTTCTCAAGCCTGGGGATGTCCTATTTGATGTTTTTGCTGGGGTTGGGCCC
TTTGCCATTCCAGTAGCAAAGAAAAACTGCACTGTATTTGCCAATGATCTCAATCCTGAA
TCCCATAAGTGGCTATTGCACAATTGTAAATTAAATAAAGTGGACCAAAATGTGAAAGTC
TTCAACTTGGATGGGAAGGACTTCCTCCAAGGACCCATCAAAGAAGAGTTAATGCAGCTG
TTGAGT---CTGTCAAAAGAAAGAAAACCCTCTGTGCACATTGTCATGAATTTGCCAGCA
AAAGCTATAGAGTTTCTTAGTGCTTTCAAATCACTTTTAGATGAGCAGCCATGCAGCAGT
GAACTACTTCCCATAGTGCACTGTTACAGCTTTTCCAAAGATGCTAACCCTACTGAAGAC
GTTCGTCAAAGAGCTGGAGCTGTGTTAGGCATTTCACTGGAGGCATGCAGTTCAGTTCAC
CTGGTAAGAAATGTGGCCCCAAACAAGGAAATGCTGTGCATCACCTTTCAGATTCCTGCT
GCTGTACTCTACAAGAACCAGACC---------------------AGAAATCCAGAGAAT
TGCGAAGATCCGCCT---CTTAAAAGGCAGAGGACAGCTGAAGCCTTTTCAGATGAAAAA
ACACAAATTGCTTCAAACACT
>Microbat|ENSMLUG00000002357|ENSMLUT00000002353
------------ATGATTTTTAAG---------------ATCTTCTGGAGGCCATTTGGA
TTCTTAAGAAGACTTCTCAAAGTGGAAAGCTGTAGAATAACTGAATCAGAATCATTGATC
CCATTAGCTTGGACATCACTGATACAGAAACTTAGCAAAGCACCTGGTATTTTCTTGCTG
GATCAAAGAAAAAGATTCTCAACCATGCCTGAAATAGAAACAAGTCAAAGTGACTCAGAA
TTGTTTTCACCACCCTCTGATGTTCGAGGAATGACAACACTTGATAGAACAGCTTTTAAC
AAGGTAGTCACTATCCCAGTGCTTAAAGTGAGGAAAGAAATTGTCAATAAATTGATGCGA
TCCCTTAAAAGGGCAGCACTGCAGCGACCGGGCATAAAACGTGTGATTGAAGATCCAGAA
GATGAAGAAAGTAGACTAATTATGTTGGATCCCTATAAAATATTGACTAATGATTCCTTT
GAGGAAGCAGAACTCAGTATTTTAAAGCAGCTTAATGTCAGTCCACAGATATCTAAATAT
AATTTGGAACTAACTTATGAAAACTTTAAGTCAGAAGAAATCTTGAGAGCTGTGCTTCCT
GAAGGTCAAGATGTGACTTCAGGGTTTAGCAGAGTTGGACATATTGCGCACCTGAACCTT
CGAGATCATCAACTACCTTTCAAGCATTTAATTGGCCAAGTTATGATTGACAAAAATCCA
GGAATCACCTCAGCAGTAAATAAAATCAACCATATAGATAACACTTACCGAAATTTCCAA
ATGGAAGTGCTATATGGAGAGGAGAACATGATGACCAAGGTTCGGGAAAACAACTATACC
TATGAATTTGATTTTTCAAAAGTCTATTGGAATCCCCGTCTCTCTACAGAACACAGCCGT
ATCACAGAACTTCTCAAACCTGGAGATGTTCTATTTGATGTTTTTGCTGGGGTTGGGCCC
TTTGCCATTCCAGCAGCAAAGAAAAACTGCACTGTATTTGCCAATGATCTCAATCCTGAA
TCCTATAAATGGCTATTGCACAACTGTAAATTAAATAAAGTGGACAATAAAGTAAAAGTC
TTTAACTTGGATGGGAAAGACTTCCTCCAAGGACCAGTCAGAGAAGAATTAATGCAGCAG
CTGGGACCACTGTCGAAAGAAAGAAAACACGCTGTGCACATTGTCATGAACTTACCAGCA
AAGGCAATTGAGTTTCTCAGTGCTTTCAAATCTCTTTTGGATGGGCAGCCATGTGGCAGC
GAGCTCCTTCCCATAGTACACTGTTACAGCTTTTCCAAAGATGCTAATCCTGCTAAGGAT
GTTCAGCAACAAGCTGAAGCTGTGTTAGGCATTTCCTTGGATCCATGCAGTTCAGTTCAT
CTAGTAAGAAACGTGGCCCCTAACAAGGAAATGTTATGCATCACCTTTCAGATTCCTGCT
GTTATACTCTACAAGAACCAGACC---------------------CTAGATCTAGAGAAT
CATGAAGATCCTCCACCTCTTAAACGCCAGAGGACTGATAAAGCCTTTTCAGAAGAAAAA
ACAACAATTGCT---------
>Human|ENSG00000126814|ENST00000261249
------------ATGGTGCTTTGG---------------ATCTTATGGAGGCCATTTGGA
TTCTCAGGAAGATTTCTGAAACTGGAAAGCCATAGCATAACTGAATCAAAATCGTTGATT
CCAGTAGCTTGGACATCCCTGACACAGATGCTTTTGGAAGCACCTGGTATTTTCTTATTG
GGTCAAAGAAAAAGATTCTCAACCATGCCAGAAACAGAAACACATGAGAGAGAGACTGAA
TTGTTTTCACCACCTTCTGATGTCCGAGGCATGACAAAACTTGATAGAACAGCTTTTAAA
AAGACAGTCAACATTCCAGTGCTTAAAGTGAGGAAAGAAATAGTCAGTAAATTGATGCGA
TCCCTAAAAAGGGCAGCATTGCAGCGCCCAGGCATAAGACGTGTGATTGAAGATCCGGAA
GATAAAGAAAGTAGACTAATCATGTTGGATCCCTATAAAATATTTACTCATGATTCCTTT
GAGAAAGCAGAACTCAGTGTTTTAGAGCAGCTTAATGTCAGTCCACAGATCTCTAAATAC
AATTTGGAACTAACATATGAACACTTTAAGTCAGAAGAAATCTTGAGAGCTGTGCTTCCT
GAAGGTCAAGATGTAACTTCAGGGTTTAGCAGGATTGGACATATTGCACACCTAAACCTT
CGAGATCATCAGCTGTCTTTCAAACATTTAATTGGCCAGGTTATGATTGACAAAAATCCA
GGAATCACCTCAGCAGTAAATAAAATAAATAATATTGACAATATGTACCGAAATTTCCAA
ATGGAAGTGCTATCTGGAGAGCAGAACATGATGACAAAGGTTCGAGAAAACAACTACACC
TATGAATTTGATTTTTCAAAAGTCTATTGGAATCCTCGTCTGTCTACAGAACACAGCCGT
ATCACAGAACTTCTCAAACCTGGGGATGTCCTATTTGATGTTTTTGCTGGGGTTGGGCCC
TTTGCCATTCCAGTAGCAAAGAAAAACTGCACTGTATTTGCCAATGATCTCAATCCTGAA
TCTCATAAATGGCTGTTGTACAACTGTAAATTAAATAAAGTGGACCAAAAGGTGAAAGTC
TTCAACTTGGATGGGAAAGACTTCCTCCAAGGACCAGTCAAAGAAGAGTTAATGCAGCTG
CTGGGT---CTGTCAAAAGAAAGAAAACCCTCTGTGCACGTTGTCATGAACTTGCCAGCA
AAAGCTATAGAGTTTCTTAGTGCTTTCAAGTGGCTTTTAGATGGGCAGCCATGCAGCAGT
GAGTTCCTTCCCATAGTGCATTGTTATAGCTTTTCCAAAGATGCTAACCCTGCTGAGGAT
GTTCGGCAAAGGGCTGGAGCTGTGTTAGGCATTTCTCTGGAGGCATGCAGTTCAGTTCAC
CTGGTAAGAAATGTGGCCCCAAACAAGGAAATGCTGTGCATCACGTTTCAGATTCCTGCC
TCTGTCCTCTACAAGAACCAGACC---------------------AGAAATCCAGAGAAT
CATGAAGATCCACCT---CTTAAAAGGCAGAGGACGGCTGAAGCCTTTTCAGACGAAAAA
ACACAAATTGTTTCAAACACT
>Orca|XP_004262148.1
------------------------------------------------------------
------------------------------------------------------------
------------------------------------------------------------
------------------------ATGCCTGAAATAGAAACAAATCAGAGAGACTCTGAA
TTGTTTTCACCCCCCTCTGATGTTCGAGGAATGACAGAACTTGATAGAACAGCTTTTAAA
AAGACAATCACCATCCCGGTGCTTAAAGTGAGGAAAGAAATAGTCAATAAATTGATGCGA
TCCCTTAAAAGGGCAGCACTGCAGCGCCCAGGCATAAAACGTGTGATTGAAAATCCAGAA
GATGAAGAAAGTAGACTAATTATGTTGGATCCCTATAAAATGTTTACTGATGATTCCTTT
GAGAAGGGAGAACTCAGTATTTTAAAGCAGCTGAATGTCAGTCCACAGATATCTAAATAT
AACTTGGAACTAACTTATGAAAACTTTAAGTCAGAAGAAATCTTGAAAGCTGTGCTTCCT
GAAGGTCAAGATGTGACTTCAGGGTTTAGCAGAGTTGGACATATTGCCCACCTGAACCTT
CGAGATCATCAACTGCCTTACAAGCATTTAATTGGCCAAGTTATGATTGACAAAAATCCA
GGAATCACCTCAGTGGTAAATAAAATTAATAACATTGATAATACCTACCGAAATTTCCAA
ATGGAAGTGCTATCTGGAGAGGAGAATATGATGACCAAGGTTCGAGAGAACAACTACACT
TATGAATTTGATTTTTCAAAAGTCTATTGGAATCCTCGTCTCTCCACAGAACACAGCCGT
ATCACAGAACTTCTCAAACCTGGGGATGTCCTATTTGATGTCTTTGCTGGTGTTGGGCCC
TTTGCCATTCCAGCAGCAAAGAAAAACTGCACTGTATTTGCTAATGATCTCAATCCTGAA
TCCCATAAATGGTTACTACACAATTGTAAATTAAATAAAGTGGACCAAAAGGTGAAAGTC
TTTAACTTGGATGGGAAAGACTTCCTCCAAGGACCAGTCAGAGAAGAATTAATGCAGCAG
CTGGGACCACTGTCAAAAGAAAGAAAACACTCTGTGCACATTGTCATGAACTTGCCAGCA
AAGGCTATTGAGTTTCTCAGTGCTTTCAAATCACTCTTAGATGGACAACCATGCGGCAGT
GAGCTTTTTCCCATTGTGCACTGTTACAGCTTTTCCAAAGATGCTAATCCTGCTAAGGAT
GTTCAGCAACGAGCTGGAACTGTGTTAGGCATCTCCTTGGAGGCATGCAGTTCAGTTCAC
CTAGTAAGAAATGTGGCCCCTAACAAGGAAATGTTATGCATCACTTTTCGGATTCCTGCT
GCTATACTTTACAAGAACCAGACC---------------------CTAAATGGAGACAAT
CATGAAGATCCACCT---ATTAAACGCCAGAGGACAGATAAAGACTTT------------
---------------------
>Chimp|ENSPTRG00000006415|ENSPTRT00000011748
------------ATGGTGCTTTGG---------------ATCTTATGGAGGCCATTTGGA
TTCTCAGGAAGATTTCTGAAACTGGAAAGCCATAGCATAACTGAATCAAAATCGTTGATT
CCAGTAGCTTGGACATCCCTGACACAGATGCTTTTGGAAGCACCTGGTATTTTCTTATTG
GGTCAAAGAAAAAGATTCTCAACCATGCCAGAAATAGAAACACATGAGAGAGAGACTGAA
TTGTTTTCACCACCTTCTGATGTCCGAGGCATGACAAAACTTGATAGAACAGCTTTTAAA
AAGACAGTCAACATTCCAGTGCTTAAAGTGAGGAAAGAAATAGTCAGTAAATTGATGCGA
TCCCTAAAAAGGGCAGCATTGCAGCGCCCAGGCATAAGACGTGTGATTGAAGATCCGGAA
GATAAAGAAAGTAGACTAATCATGTTGGATCCCTATAAAATATTTACTCATGATTCCTTT
GAGAAAGCAGAACTCAGTGTTTTAGAGCAGCTTAATGTCAGTCCACAGATCTCTAAATAC
AATTTGGAACTAACATATGAAAACTTTAAGTCAGAAGAAATCTTGAGAGCTGTGCTTCCT
GAAGGTCAAGATGTAACTTCAGGGTTTAGCAGGATTGGACATATTGCACACCTAAACCTT
CGAGATCATCAGCTGCCTTTCAAACATTTAATTGGCCAGGTTATGATTGACAAAAATCCA
GGAATCACCTCAGCAGTAAATAAAATAAATAATATTGACAATATGTACCGAAATTTCCAA
ATGGAAGTGCTATCTGGAGAGCAGAACATGATGACAAAGGTTCGAGAAAACAACTACACC
TATGAATTTGATTTTTCAAAAGTCTATTGGAATCCTCGTCTGTCTACAGAACACAGCCGT
ATCACAGAACTTCTCAAACCTGGGGATGTCCTATTTGATGTTTTTGCTGGGGTTGGGCCC
TTTGCCATTCCAGTAGCAAAGAAAAACTGCACTGTATTTGCCAATGATCTCAATCCTGAA
TCTCATAAATGGCTGTTGTACAACTGTAAATTAAATAAAGTGGACCAAAAGGTGAAAGTC
TTCAACTTGGATGGGAAAGACTTCCTCCAAGGACCAGTCAAAGAAGAGTTAATGCAGCTG
CTGGGT---CTGTCAAAAGAAAGAAAACCCTCTGTGCACGTTGTCATGAACTTGCCAGCA
AAAGCTATAGAGTTTCTTAGTGCTTTCAAGTGGCTTTTAGATGGGCAGCCATGCAGCAGT
GAGTTCCTTCCCATAGTGCATTGTTATAGCTTTTCCAAAGATGCTAACCCTGCTGAGGAT
GTTCGGCAAAGGGCTGGAGCTGTGTTAGGCATTTCTCTGGAGGCATGCAGTTCAGTTCAC
CTGGTAAGAAATGTGGCCCCAAACAAGGAAATGCTGTGCATCACCTTTCAGATTCCTGCC
TCTGTACTCTACAAGAACCAGACC---------------------AGAAATCCAGAGAAT
CATGAAGATCCGCCT---CTTAAAAGGCAGAGGACAGCTGAAGCCTTTTCAGATGAAAAA
ACACAAATTGCTTCAAACACT
>Cow|ENSBTAG00000011796|ENSBTAT00000015658
------------------ATGAGG---------------AGCTTATTGAAACAATTTGCA
TTCTCAAGAAGACTTCTCAAAGTGGAAAGCTGTAGAATAACTGAGTCAGCATCACTGATT
CTACTACCTTGGGCATCGTTGATACAGAAGCTTAACAGAGTACCTGTTATTTTCTTGCTG
GATCAAAGAAAAAGATTCTCAACCATGCCTGAAATAGAAACAAATCACAGAGACTCTGAA
TTGTTTTCCCCACCCTCTGAAGTTCGAGGAATGACAGAACTTGATAGAACAGCTTTTAAA
AAGACAGTCACCATCCCAGTGCTTAAAGTGAGGAAAGAAGTAGTCAATAAACTGATGCGA
TCCCTTAAAAGAGCAGCACTGCAGCGCCCAGGCATAAAACGTGTGATTGAAGATCCAGAA
GATGGAGAAGGTAGACTAATTATGTTGGATCCCTATAAAATGTTTACTGTTGACTCCTTT
GAGAAAGAAGAACTCAGTATTTTAAAGCAGCTGAATGTCAATCCACAGATATCGAAATAT
AATTTGGACCTAACTTATGAAAACTTTAAGTCAGAAGAAATCTTGAGAGCTGTGCTTCCT
GAAGGTCAAGATGTGACCTCAGGGTTTAGCAGAGTTGGACACATTGCTCACCTGAACCTT
CGAGATCATCAACTACCTTACAAGCATTTAATTGGCCAAGTTATGATTGACAAAAATCCA
GGAATCACCTCAGCAGTAAATAAAATCAATAATATTGATAATACCTACCGAAATTTTGAA
ATGGAAGTACTATCTGGAGAGGAGAATATGATGACAAAGGTTCGAGAAAACAATTACACC
TATGAATTTGATTTTTCAAAAGTCTACTGGAATCCTCGTCTCTCCACAGAACACAGCCGT
ATCACAGAACTTCTCAAACCTGGGGATGTCCTATTTGATGTCTTTGCTGGGGTTGGGCCC
TTTGCCATTCCAGCAGCAAAGAAAAAGTGCACTGTGTTTGCTAATGATCTCAATCCTGAA
TCCCATAAATGGCTACTGCACAATTGTAAATTAAATAAAGTGGACCAAAAGGTAAAAGTC
TTTAACTTGGATGGGAGAGACTTCCTGCAAGGACCAGTCAGAGAAGAGTTAATGCAGCAG
CTAGGACCACTGTCTAAAGAAAGAAAACACTCTGTGCACATTGTCATGAATTTGCCAGCA
AAGGCTATTGAGTTTCTCAGTGCTTTCAAAGCACTCTTAGAGGGACAGCCATGTGGCAGT
GAACTCCTTCCCATTGTGCACTGTTACAGCTTTTCCAAAGATGCTAATCCAGCTAAGGAT
GTTCAGCAACGAGCTGCAACTGTGTTAGGCATCTCCTTGGAGGCATATAGTTCAGTTCAC
CTAGTAAGAAATGTGGCCCCTAACAAGGAAATGTTATGCATCACTTTTCGGATTCCTGCT
GCTATACTTTACAAGAACCAGACC---------------------GTGAATCGAGACAAT
CATGAAGGTCCACCT---CTTAAACGCCAGAGGACAGATAAAGACTTC------------
---------------------
>Dog|ENSCAFG00000015647|ENSCAFT00000024791
------------------TTTAGG---------------ATCTTATGGAAGCCATTTGGA
TTCTCAAGAATACTTTTCAAAGTGGAAAGCTGTAGAATATCTGAATCAGAATCATTGACT
CTACTAGTTTGGACATCACAGATACAGAAGCTTAGCAGAGCACCTGGTATTTTCTTGTGG
GATCAAAGAAAGAGATTCTCAGTCATGCCGGAAATAGAAACAGACCAGAGAGACTCTGCA
TTGTTTTCACCACCCTCTAATGTTCGAGGAATGACAAAGCTTGATAGAACAGCTTTTAGA
AAGACTGTCACCATCCCAGTGCTTAAAGTAAGGAAAGAAATAGTCAATAAATTGATGCGA
TCCCTTAAAAGAGCAGCACTGCAGCGCCCGGGCATAAAACGTGTGATTGAAGACCCAGAA
GATGAAGCAAACAGACTAATTATGCTGGATCCCTATAAAATAATTACTGGTGATTCCTTT
GAGAGGGCAGAACTCAGTATTTTAAAGCAGCTTAATGTCAATCCACAGATCTCTAAATAT
AATTTGGAACTAACTTATGAAAACTTTAAGTCAGAAGAAATCTTGAAAGCTGTGCTTCCT
GAAGGTCAAGATGTGACTTCAGGATTTAGCAGAGTTGGACATATTGCCCACCTTAACCTT
CGAGATCATCAACTACCTTTCAAGCATTTAATTGGCCAAGTTATGATTGACAAAAATCCA
GGAATCACCTCAGCAGTAAATAAAATCAATAATATTGATAATACATACCGAAATTTCCAA
ATGGAAGTGTTATCTGGAGAGGAGAATATGATGACCAAGGTTCGAGAAAACAGCTACACC
TATGAATTTGATTTTTCAAAAGTCTATTGGAATCCTCGTCTCTCTACAGAACACAGTCGT
ATCACAGAACTTCTCAAACCTGGGGATGTACTATTTGATGTTTTTGCTGGGGTTGGGCCT
TTTGCCATTCCAGTAGCAAAGAAAAACTGCACTGTATTTGCTAATGACCTTAATCCTGAA
TCTCATAAATGGCTATTGCACAATTGTAAATTAAATAAAGTGGACCAAAAGGTGAAAGTC
TTTAACTTGGATGGGAAAGACTTCCTTCAAGGACCAGTCAGAAAAGAGTTAATGGAACAG
CTGGGACCACTGTCAAAAGAAAGAAAACACTCTGTGCACATTGTCATGAACTTGCCAGCA
AAGGCTATCGAGTTTCTCAATGTTTTCAAATCACTTTTAGATGGGCCATCATGCAACACT
GAGCTCCTTCCCATTGTGCACTGTTACAGCTTTTCCAAAGATCCTAATCCTGCTGAGGAT
GTTCAACAGCGAGCCGGGGCTATATTAGGCATTTCCTTGGAGGCATGCAGTTCAGTTCAC
CCAGTAAGAAATGTAGCCCCTAACAAGGAAATGTTATGTATCACCTTCCGGATTCCTGCT
GCTATACTCTATAAGAACCAGACC---------------------CTAAATCTAGAGAAT
CATGACGATCCACCT---CTTAAACGCCAGAAGACA---------------GAAGAAAAA
ACTCAAATTGCTTCAGTCACT
>Elephant|ENSLAFG00000003616|ENSLAFT00000003616
------------------TTTAGG---------------ATCTTACGGAGGCCATTCGAA
TTCTCGAGAAGACTTCTGAAAGTGGAAAGCTGTAGCATAACCGAGTCCAAATCACTGATC
CCACTAGCTTGGCCATCACTGACACAAAAGCTTAACAGAACACGTGGTATTTACTTGTTG
AGTCAAAGAAGAAAATTCTCAACTATGCCAGAATTAGAAACAAACCAGAGAAACTCTGAA
TTGTTTACACCACCCTCTGATGTTCGAGGAATGACAAAACTTGATAGAACAGCTTTTACA
AAGACAGTCACTATTCCAGTACTTAAAGTGAGAAAAGAAGTAGTCAATAAATTGATGCAA
TCTCTTAAAAGGGCAACATTGCGGCGCCCGGGCATAAAACGTGTGATTGAAGATCCAGAA
GATGAAGATGGTAGACTAATTATGTTGGATCCCTATAAAATGTTTTCTCTTGATTCCTTT
GAAGAAACAGAACTCAGTATTTTAAAGCAGCTTAATGTCAATCCACAGATATCTAAATAT
AATTTGGAACTAACTTATGAAAACTTTAAGTCAGAAGAAATCTTAAAAGCTGTGCTTCCT
GAAGGCGAAGATGTGACTTCGGGGTTTAGCAGAGTTGGACATATCGCCCACCTGAACCTT
CGAGATCATCAGCTACCTTTCAAGCATTTAATTGGCCAAGTTATGATAGACAAAAATCCA
GGAATCACCTCAGCAGTAAATAAAATCAATAATATTGATAATACTTACCGAAATTTTCAA
ATGGAAGTGCTGTCTGGAGAGGAGAACATGATGACCAAGGTTCGAGAAAACAACTACAAC
TATGAATTTGATTTTTCAAAAGTCTATTGGAATCCTCGTCTCTCTACAGAACACAGCCGT
ATCACAGAACTTCTCAAACCTGGGGATGTCCTTTTTGATGTTTTTGCTGGTGTTGGGCCT
TTTGTCATTCCAGTAGCAAAGAAAAATTGTACTGTATTTGCCAATGATCTTAATCCTGAG
TCCCATAAATGGCTATTGCACAATTGTAAATTAAATAAAGTGGACCAAAAGGTAAAAGTC
TTCAACTTGGATGGGAAAGACTTTCTCCAAGGACCAGTCAGAGAAGAGTTAATGCAGCAG
TTGGGACCGCTGTCCAAAGAAAGAAAACGTTCTGTGCACATTGTTATGAACTTGCCAGCA
AAGGCTGTAGAGTTTCTCAGTGCCTTCAAATTGCTTTTAGATGGGCCACCTTGCCGCAGT
GAGCTCCTTCCCACAGTGCACTGTTACAGCTTTTCCAAAGATGCAAATCCTGCTGAGGAT
GTGCGGCAGCGAGCCGGAGCTGTGTTAGGTGTTTCCCTGGAGGCATGCAGTTCAGTTCAC
CTGGTTAGAAATGTGGCCCCTAGTAAGGAAATGCTGTGCATCACCTTTCAGATTCCTGCT
TCCATACTCTACAAGAAACAGCCC---------------------ATAAATCTAGAGAAC
CATGAAGACCCACCT---CTTAAACGTCAGAGGACAGATAAGGCGTTTTCAGAAGAAAAA
ATACAAATTGCTTCAAAAACT
>Bowhead|bmy_04207T0
------------------ATGAGG---------------ATCTTATGCAGGCCATTTGGA
TTCTCAAGAAGACTTCTCAAAGTGGAAAGCTGTAGAATAACTGAATCAGAATCATTGATT
CCACTAGCTTGGGCATCACTGATACAGAAGCTTAGCAGAACACCTGGTATTTTCTTGTTG
GATCAAAGAAAAAGATTCTCAACCATGCCTGAAATAGAAACAAATCAGAGAGACTCTGAA
TTGTTTTCACCACCCTCTGATGTTCGAGGAATGACAGAACTTGATAGAACAGCTTTTAAA
AAGACAATCACCATCCCGGTGCTTAAAGTGAGGAAAGAAATAGTCAATAAATTGATGCGA
TCCCTTAAAAGGGCAGCACTGCAGCGCCCAGGCATAAAACGTGTGATTGAAGATCCAGAA
GATGAAGAAAGTAGACTAATTATGTTGGATCCTTATAAAATGTTTACTGATGATTCCTTT
GAGAAAGGAGAACTCAGTATTTTAAAGCAGCTGAATGTCAATCCACAGATATCTAAATAT
AACTTGGAACTAACTTATGAAAACTTTAAGTCAGAAGAAATCTTGAAAGCTGTGCTTCCT
GAAGGTCAAGATGTGACTTCAGGGTTTAGCAGAGTTGGACATATTGCCCACCTGAACCTT
CGAGATCATCAACTACCTTACAAGCATTTAATTGGCCAAGTTATGATTGACAAAAATCCA
GGAATCACCTCAGCAGTAAATAAAATTAATAACATTGATAATACCTACCGAAATTTCCAA
ATGGAAGTGCTATCTGGAGAGGAGAATATGATGACCAAGGTTCGAGAAAACAACTACACT
TATGAATTTGATTTTTCAAAAGTCTATTGGAATCCTCGTCTCTCCACAGAACACAGCCGT
ATCACAGAACTTCTCAAACCTGGGGATGTCCTATTTGATGTTTTTGCTGGGGTTGGGCCC
TTTGCCATTCCAGTAGCAAAGAAAAACTGCACTGTATTTGCTAATGATCTCAATCCTGAA
TCCCATAAATGGTTACTACACAATTGTAAATTAAATAAAGTGGACCAAAAGGTGAAAGTC
TTTAACTTGGATGGGAAAGACTTCCTCCAAGGACCAGTCAGAGAAGAATTAATGCAGCAG
CTGGGACCACTGTCAAAAGAAAGAAAACACTCTGTGCACATTGTCATGAACTTGCCAGCA
AAGGCTATTGAGTTTCTCAGTGCTTTCAAATCACTCTTAGATGGACAGCCATGCAGCAGT
GAGCTTTTTCCCATCGTGCACTGTTACAGCTTTTCCAAAGATGCTAATCCTGCTAAGGAT
GTTCAGCAACGAGCTGGAACTGTGTTAGGCATCTCCTTGGAGGCATGCAGTTCAGTTCAC
CTAGTAAGAAATGTGGCCCCTAACAAGGAAATGTTATGCATCACTTTTCGGATTCCTGCT
GCTATACTTTACAAGAACCAGACC---------------------CTAAATGGAGACAAT
CATGAAGCTCCACCT---ATTAAACGCCAGAGGACAGATAAAGACTTT------------
---------------------
>Minke|BACU020135
ATGAATACTTTT------TTTAGG---------------ATCTTATGGAGGCCATTTGGA
TTCTCAAGAAGACTTCTCAAAGTGGAAAGCTGTAGAATAACTGAATCAGAATCATTGATT
CCACTAGCTTGGGCATCACTGATACAGAAGCTTAGCAGAACACCTGGTATTTTCTTGTTG
GATCAAAGAAAAAGATTCTCAACCATGCCTGAAATAGAAACAAATCAGAGAGACTCTGAA
TTGTTTTCACCACCCTCTGATGTTCGAGGAATGACAGAACTTGATAGAACAGCTTTTAAA
AAGACAATCACCATCCCGGTGCTTAAAGTGAGGAAAGAAATAGTCAATAAATTGATGCGA
TCCCTTAAAAGGGCAGCACTGCAGCGCCCAGGCATAAAACGTGTGATTGAAGATCCAGAA
GATGAAGAAAGTAGACTAATTATGTTGGATCCTTATAAAATGTTTACTGATGATTCCTTT
GAGAAAGGAGAACTCAGTATTTTAAAGCAGCTGAATGTCAATCCACAGATATCTAAATAT
AACTTGGAACTAACTTATGAAAACTTTAAGTCAGAAGAAATCTTGAAAGCTGTGCTTCCT
GAAGGTCAGGATGTGACTTCAGGGTTTAGCAGAGTTGGACATATTGCCCACCTGAACCTT
CGAGATCATCAACTACCTTACAAGCATTTAATTGGCCAAGTTATGATTGACAAAAATCCA
GGAATCACCTCAGCGGTAAATAAAATTAATAACATTGATAATACCTACCGAAATTTCCAA
ATGGAAGTGCTATCTGGAGAGGAGAATATGATGACCAAGGTTCGAGAAAACAACTACACT
TATGAATTTGATTTTTCAAAAGTCTATTGGAATCCTCGTCTCTCCACAGAACACAGCCGT
ATCACAGAACTTCTCAAACCTGGGGATGTCCTATTTGATGTTTTTGCTGGGGTTGGGCCC
TTTGCCATTCCAGTAGCAAAGAAAAACTGCACTGTATTTGCTAATGATCTCAATCCTGAA
TCCCATAAATGGTTACTACACAATTGTAAATTAAATAAAGTGGACCAAAAGGTGAAAGTC
TTTAACTTGGATGGGAAAGACTTCCTCCAAGGACCAGTCAGAGAAGAATTAATGCAGCAG
CTGGGACCACTGTCAAAAGAAAGAAAACACTCTGTGCACATTGTCATGAACTTGCCAGCA
AAGGCTATTGAGTTTCTCAGTGCTTTCAAATCACTCTTAGATGGACAGCCATGCGGCAGT
GAGCTTTTTCCCATCGTGCACTGTTACAGCTTTTCCAAAGATGCTAATCCTGCTAAGGAT
GTTCAGCAACGAGCTGGAACTGTGTTAGGCATCTCCTTGGAGGCATGCAGTTCAGTTCAC
CTAGTAAGAAATGTGGCCCCTAACAAGGAAATGTTATGCATCACTTTTCGGATTCCTGCT
GCTATACTTTACAAGAACCAGACC---------------------CTAAATGGAGACAAT
CATGAAGATCCACCT---ATTAAACGCCAGAGGACAGATAAAGACTTT------------
---------------------
