# Supplementary material for: Insights into the Evolution of Longevity from the Bowhead Whale Genome
Source: Cell Rep. 2015 Jan 6;10(1):112–22. doi: 10.1016/j.celrep.2014.12.008 (PMC4536333; doi:10.1016/j.celrep.2014.12.008)
Supplement: Supplemental Folder 2. Species Used in the Analysis of Selective Pressure Variation, Single-Gene Orthologous Families Tested, Likelihood Ratio Tests, MAKER Parameters, and Full Assembly and Read Usage Data, Related to Experimental Procedures [file mmc3.zip › Tested SGOs/reciprocal_group_3694.2.fas]

>Gibbon|ENSNLEG00000004178|ENSNLET00000005313
ATGGAGGAGCGGGAGCGGGGGGCGAGGTCGGCTGGCGCCGGGAGCCCCGCGCGCCCGCCC
AGCCCGCGGCTGGATGTCAGCTCTGACAGCTTCGACCCGCTGCTGGCCCTGTACGCGCCC
CGCCTGCCTCCCATCCCCTACCCCAATGCCCCCTGCTTCAACAACGTGGCGGAGTACGAG
AGCTTCCTC---------AGGACCGGGGTCCGGGGCGGATCCAGGCACGGTGGCATGCAA
CGC---GCCGCGCTCGGTTCAGGGCTCCGCCCAGGGACTCACTCCTCGTCAGCACGCGCC
CACCTACCTCCAACT---------------------------CGG---------------
------------CCGCCGCCC---------------------------AGAAATCGGCGT
AGGGGGTCAGCCGCAGAT---------------------------------CTGCTTCCC
GCGGCCGAGGAAGGGGAC---GGGGCCGCTGGAGCGGGCCGGAGGGGTCCG---GGTTGG
AGCAGGAAGGCGTCACGCAACGTGCTCACGCGAATGCCCTTGCACGAAGGCAGCCCTCTG
GGTGAACTCCATCGCTGTATCCGTGAGGGGGTGAAGGTGAATGTTCACATCCGCACTTTC
AAGGGACTTCGGGGCGTTTGTACAGGCTTCCTTGTTGCATTTGACAAGTTCTGGAATATG
GCACTTACTGATGTGGATGAGACCTACCGAAAACCTGTCCTAGGCAAAGCATATGAACGG
GATTCTTCACTGACTCTCACTAGGCTATTTGATCGGCTGAAACTTCAAGATTCCTCC---
AAGAAGGAAGCAGATTCTAAGTCTGCAGTTGAAGATTCCACTCTGTCTAGATACTCACAG
ACATCCACTTGGAAGTTGGCTTCAGTGTGGGGAAGAGGAGACACTGACCGGGGCTCACAC
AAGCGTTCCCGCTCTGTCCCTTCTTCCCTGCAGGCCTCTGCAAGGGAGGAGTCCAGGTCA
GAGCTGTCAGGGAGGACTACACGGACAGAAGGCTCCAGTGTGGGAGGTACCTTTTCCAGG
GCTACCACCCTTTCCAGAGGCCAGTCCCGTAAGAAAAAGCGAAAGCCCAAAGTGGATTAC
CAGCAGGTATTCACTCGACACATAAATCAGATTTTCATTCGAGGCGAGAATGTCCTGCTG
GTTCATCTTGCACAG
>Gorilla|ENSGGOG00000008672|ENSGGOT00000008711
ATGGAGGAGCGGGAGCGGGGGGCGAGGTCGGCTGGCGCCGGGAGCCCCGCGCGCCCGCCC
AGCCCGCGGCTGGATGTCAGCTCTGACAGCTTCGACCCGCTGCTGGCCCTGTACGCGCCC
CGCCTGCCTCCCATTCCCTACCCCAATGCCCCCTGCTTCAACAACGTGGCGGAGTACGAG
AGCTTCCTC---------AGGACCGGAGTCCGGGGCGGCGGGCGCGGGCGCGGGCGGGCT
CGGGGCGCGGCCGCGGGCTCTGGGGTT---------------------------------
---------CCCGCC---------------------------GCG---------------
------------CCCGGGCCCTCGGGC---------------------AGGACTCGCCGC
CGCCCGGACGCGCCCGCCCCAGACCCCGAGCGCATCCAGCGCCTCCGCCGTCTCATGGTG
GCCAAAGAGGAAGGGGAC---GGGGCCGCAGGAGCGGGCCGGAGGGGTCCT---GGTCGG
AGCAGGAAGGCGCCACGCAACGTGCTCACGCGAATGCCCTTGCACGAAGGCAGCCCTCTG
GGTGAACTCCATCGCTGTATCCGTGAGGGGGTGAAGGTGAATGTTCACATCCGCACTTTC
AAGGGACTTCGGGGCGTCTGTACAGGCTTCCTTGTTGCATTCGACAAGTTCTGGAATATG
GCACTTACTGATGTGGATGAGACCTACCGAAAACCTGTCCTAGGCAAAGCATATGAACGG
GATTCTTCACTGACTCTCACTAGGCTGTTTGATCGGCTGAAACTTCAAGATTCCTCC---
AAGAAAGAAGCAGATTCTAAGTCTGCAGTTGAAGATTCCACTCTGTCTAGATACTCACAG
ACATCCACTTGGAAGTTGGCTTCAGTGTGGGGAAGAGCAGACACTGACCGGGGCTCACAC
AAGCGTTCCCGCTCTGTCCCTTCTTCCCTGCAGGCCTCTGCAAGGGAGGAGTCCAGGTCA
GAGCTGTCAGGGAGGACTACACGGACAGACGGCTCCAGTGTGGGAGGTACCTTTTCCAGG
GCTACCACCCTTTCCAGAGGCCAGTCCCGTAAGAAAAAGCGAAAGCCCAAAGTGGATTAC
CAGCAGGTATTCACTCGACACATAAATCAGATTTTCATTCGAGGCGAGAATGTCCTGCTG
GTTCATCTTGCACAG
>Guinea_Pig|ENSCPOG00000000906|ENSCPOT00000000912
------------------------------------------------------------
------------------------------------------------------------
---------------------------------------------GTTGCA---------
------------------------------------------------------------
------------------------------------------------------------
------------------------------------------------------------
------------------------------------------------------------
------------------------------------------------------------
------------------------------------------------------------
---------------------------------------GTGCACGAAGGCAGCCCCCTG
GGAGAGCTCCATCGGTGCATCCGCGAGGGGGTAAAGGTGAATGTTCACATCCGCACTTTC
AAGGGACTCCGGGGCGTCTGTACCGGCTTCCTCGTAGCGTTTGACAAGTTCTGGAATATG
GCACTTACTGATGTGGATGAGACCTACAGAAAACCTGTTCTAGGCAAAGCATATGAACGG
GATTCTTCGCTGACTCTCACGAGGCTGTTTGATCGGTTGAAACTACAAGATTCTTCC---
AAGAAGGAAGCAGATTCAAAGTCTGCAGTAGAAGACTCCACTCTGTCCAGATACTCGCAG
ACATCTACTTGGAAGGTGGCTTCAGTCTGGGGACGAGGAGACACCGACCGGGGCTCCCGC
AGGCGTTCCCGTTCTGTTCCTTCTTCCCTACAGGCATCTGCTAGGGAGGAGTCCAGGTCT
GAGCTGTCAGGGAGGACTACAAGGACAGAAGGGTCCAGTGTGGGAGGTACCATTTCCAGG
GCCACCACCCTTTCCCGGGGACAGCCCCGTAAGAAAAAGCGAAAGCCCAAGGTGGATTAC
CAGCAGGTATTCACTCGACACATAAATCAGATTTTTATTCGAGGTGAGAATGTCTTGCTG
GTTCATCTTGCACAG
>Horse|ENSECAG00000013215|ENSECAT00000013703
------------------------------------------------------------
------------------------------------------------------------
------------------------------------------------------------
------------------------------------------------------------
------------------------------------------------------------
------------------------------------------------------------
------------------------------------------------------------
------------------------------------------------------------
------------------------------------------------------------
------------------------------------------------------------
------------------------------------------------------------
---------------------------------------------------------ATG
GCACTTACTGACGTGGATGAGACCTACCGGAAACCTGTGCTAGGCAAAGCATATGAACGG
GACTCTTCACTGACTCTCACGAGGCTGTTTGATCGACTAAGACTTCAAGATTCCTCC---
AAGAAGGAAGCAGATTCTAAGTCTGCAGTTGAAGACTCCACTCTGTCCAGATACTCCCAG
ACATCCACTTGGAAGGTGGCTTCAGTGTGGGGAAGAGGAGACACTGACCGGGGCTCACGC
AAGCGTTCCCGCTCCGTCCCTTCTTCCCTGCAGGCGTCTACAAGGGAGGAATCCCGGTCA
GAGCTATCAGGGAGGACTACACGGACAGAAGGGTCAAGCGCAGGGGGTACCTTTTCCAGG
GCTACCACCCTTTCCAGGGGCCAGCCCCGTAAGAAAAAGCGAAAGCCCAAAGTGGATTAC
CAGCAGGTATTCACTCGACACATAAATCAGATTTTCATTCGAGGTGAGAATGTCCTCCTG
GTTCATCTTGCACAG
>Mouse|ENSMUSG00000044847|ENSMUST00000062458
ATGGAGGAGCGCGAGTGGGGGGCGAGGTCGGCTCGCGCCGGCAGCCCAGCCAGCCCGCCC
AGCCCGCGGCTGGACGTCAGCTCCTACAGCTTCGACCCGCTGCTGGCCTTGTACGCACCT
CGCCTGCCGCCCATTCCCTACCCCAACGCGCCCTGCTTCAACAACGTGGCGGAGTACGAG
AGCTTCCTGAAGGGCGGGCGCACCGGG---------------CGC------GGTCGGGCT
CGG------------GGCACGGGGGAG---------------------------------
---------CCGGCCTCG------------------------GCGGGAACCTCCACCGGA
ACCTCCACGGGAGCCGGGAGCTCGTCC---------------------AGGGCCCGTCGC
CGCGCCGCG---CCCACCCCGGATCCCGAGCGCATCCAGCGCCTGCGCCGGCTCATGGTG
GTCAAGGAGGACACGGAC---GGCACGGCCGGAGCGCGACGCCAGGGCCCG---GGGCGC
AGCAAGAAGGCACCCCGCAATGTGCTTACGCGGATGCCTTTGCATGAAGGTAGCCCTCTG
GGTGAACTGCACCGCTGCATCCGAGAGGGAGTCAAGGTGAACGTTCACATCCGCACCTTC
AAGGGACTCCGCGGTGTCTGCACTGGCTTCCTCGTCGCCTTCGACAAGTTCTGGAATATG
GCCCTCACTGACGTGGATGAGACCTACCGTAAACCTGTCTTAGGAAAAGCATACGAACGG
GATTCTTCGCTGACTCTCACTAGGCTATTTGATCGGCTGAAACTTCAAGATTCCTCC---
AAAAAGGAAGCGGATTCCAAATCTGCAGTTGAGGACTCCACCCTGTCTCGATACTCCCAA
ACATCTACTTGGAAGGTGGCTTCGGTATGGGGACGAGGGGACACTGACCGGAGCTCACAC
AGGCGCTCCCGCTCCGTCCCTTCTTCCCTGCAGGCATCTGCAAGGGAGGAGTCCAGGTCT
GAGCTGTCAGGGAGGACTACACGGACAGAAGGGTCCAGTGTGGGAGGTACCTTCTCCAGG
GCCACCACCCTTTCACGGGGCCAGTCCCGTAAGAAAAAGCGAAAGCCCAAGGTGGATTAC
CAGCAGGTATTCACTCGGCACATAAATCAGATTTTCATTCGAGGCGAGAATGTCCTGCTG
GTCCATCTGGCCCAG
>Opossum|ENSMODG00000008314|ENSMODT00000010529
ATGGAGGAGCGGGAGCGGCGAGGGGGCTCGGGCCGGGCGGGGAGCCCCGGGAGCCCGCCC
AGCCCGCGGCTGGACATCAACTCGGACCGCTTCGATCCACTGCTGGCCCTCTATGCGCCA
CGCCTGCCGCCCATCCCCTACCCCAACGCGCCCTGCTTCAACAACCTGGCTGAGTACGAG
AGCTTCCTC---------CGCCTGGGCGGCCGGGGCCGGGGCCGT------GGCCGGGCT
CGGGGTCTGGCT---GGCCCCGGGGTT---------------------------------
---------CCGGGCGCT------------------------GCAGCC------------
------------CCCGGCCCCACTTCGTCTGCCTCCAGCTCGGCGCGCCGGACCTCCCGC
CGTCGCGGAGCGCCCGCCCCGGACCCTGAGCGCATCCAGCGACTCCGCCGGCTCATGGTG
ACCAAGGAGGAGCCGGACGCTGGGGGCCCCGGCCCAGGCAGCAGCGGCCGCTCTGGCCGC
CGGAGGAAGGCGCCGCGCAACGTCCTCACCAGGATGCCCCTGCATGAGGGCAGCCCACTG
GGTGAACTTCACCGCTGTATCCGAGAAGGGGTAAAGGTCAATGTTCACATTCGCACTTTC
AAGGGGCTTCGGGGTGTCTGCTCTGGCTTCCTGGTTGCATTTGACAAGTTCTGGAATATG
GCACTTACTGATGTAGATGAGACTTACAGAAAACCAGTTCTGGGCAAAGCATTTGAACGA
GAGCCTCCTCTAACTCTCACCAGGCTCTTTGACCGACTCAAACTTCAGGATTCCTCT---
AAAAGGGAAGCTGACTCCAGGTCAATGGTTGAGGATTCCACGTTGTCTCGATATTCACAG
ACATCGACTTGGAAGATGGCCACGGTGTGGGGGAGAGGAGATGAGGATCGGGGATCACAG
AAACGTTCTCGTTCAGCACCTTCTTCACTACTGGCA------------------------
------------------------------------------------------------
------------------------------------------------------------
------------------------------------------------------------
---------GCCAGA
>Orangutan|ENSPPYG00000029792|ENSPPYT00000033196
------------------------------------------------------------
------------------------------------------------------------
------------------------------------------------------------
------------------------------------------------------------
------------------------------------------------------------
------------------------------------------------------------
------------------------------------------------------------
------------------------------------------------------ATGGTG
GCCAAAGAGGAAGGGGAC---GGGGCCGCAGGAGCGGGCCGGAGGGGTCCG---GGTCGG
AGCAGGAAGGCGCCACGCAACGTGCTCACGCGAATGCCCTTGCATGAAGGCAGCCCTCTG
GGTGAACTCCATCGCTGTATCCGCGAGGGGGTGAAGGTTAATGTTCACATCCGCACTTTC
AAGGGACTTCGGGGAGTCTGTACAGGCTTCCTTGTTGCATTTGACAAGTTCTGGAATATG
GCACTTACTGATGTGGATGAGACCTACCGAAAACCTGTCCTAGGCAAAGCATATGAACGG
GATTCTTCACTGACTCTCACTAGGCTATTTGATCGGCTGAAACTTCAAGATTCCTCC---
AAGAAGGAAGCAGATTCTAAGTCTGCAGTTGAAGATTCCACTCTGTCTAGATACTCACAG
ACATCCACTTGGAAGTTGGCTTCAGTGTGGGGAAGAGCAGACACTGACCGGGGCTCACAC
AGGCGTTCCCGCTCTGTCCCTTCTTCCCTGCAGGCCTCTGCAAGGGAGGAGTCCAGGTCA
GAGCTGTCAGGGAGGACTACACGGACAGAAGGCTCCAGTGTGGGAGGTACCTTTTCCAGG
GTTACCACCCTTTCCAGAGGCCAGTCCCGTAAGAAAAAGCGAAAGCCCAAAGTGGATTAC
CAGCAGGTATTCACTCGACACATAAATCAGATTTTCATTCGAGGCGAGAATGTCCTGCTG
GTTCATCTTGCACAG
>Platypus|ENSOANG00000005073|ENSOANT00000008053
------------------------------------------------------------
------------------------------------------------------------
------------------------------------------------------------
------------------------------------------------------------
------------------------------------------------------------
------------------------------------------------------------
------------------------------------------------------------
------------------------------------------------------------
------------------------------------------------------------
------------------------------------------------------------
------------------------------------------------------------
------------------------------------------------------------
GCTCTGACAGATGTGGATGAGACATATAGAAAACCTGTCCTGGGTAAAGCATACGACAGG
GAGCCTCAACTGACGCTCACCAGGCTGTTTGACAGATTGAAACTGCAAGATTCATCCCTA
AAAAAGGAAGCGGATTCCAAGTCTGCAGTGGAGGACTCCACGCTGTCCAGATATTCCCAG
ACATCTACTTGGAAGGTGGCCTCTGTGTGGGGGAGAGGAGACAGCGAGAGTGGGAGCCAG
AAGCGGTCCCGTTCGGCTTCCTCTTCGCTCCTGACATCCGGGAAAGAGGTTACCAAGTCC
GAGCCGTCAGGCAGGACTACGCGGACCGAGGGCTCGAGCGCAGGGGGG------------
------ACTAATTCCAGGGGCCGGTCCCGTAAGAAAAGGCAGAGGCCCAAAGTGGATTAC
CAGCAGGTGTTCACCCGGCACATTAACCAGATTTTTATCCGAGGCGAGAACGTCTTGCTT
GTCCACCTCGCGCAG
>Rabbit|ENSOCUG00000011672|ENSOCUT00000011671
------------------------------------------------------------
------------------------------------------------------------
------------------------------------------------------------
------------------------------------------------------------
------------------------------------------------------------
------------------------------------------------------------
------------------------------------------------------------
------------------------------------------------------------
------------------------------------------------------------
------------------------------------------------------------
------------------------------------------------------------
---------------------------------------------------------ATG
GCACTTACTGATGTGGATGAGACCTACCGAAAACCTGTTCTAGGCAAAGCATACGAACGG
GATTCTTCATTGACTCTGACTAGGCTATTCGATCGGCTGAAACTTCAAGATTCCTCC---
AAGAAGGAAGCAGATTCCAAGTCTGCAGTTGAAGACTCCACTCTGTCCAGATACTCCCAG
ACGTCTACCTGGAAGGTGGCCTCAGTCTGGGGAAGAGGAGACACTGACCGGGGCTCCCAC
AAGCGTTCCCGCTCCGTCCCTTCTTCCCTGCACGCCTCTGCCAGGGAGGAGTCCAGGTCA
GAGGTGTCAGGGAGAACCACGCGGACAGATGGATCCAGCGTGGGAGGTACCTTCTCCAGG
GCTACCACGCTATCCAGGGGCCAGCCCCGTAAGAAAAAGCGAAAGCCCAAAGTGGATTAC
CAGCAGGTATTTACTCGACACATAAACCAGATTTTTATTCGAGGCGAGAATGTCCTGCTG
GTTCATCTTGCACAG
>Rat|ENSRNOG00000005450|ENSRNOT00000007267
ATGGAGGAGCGCGAGTGGGGGGCGAGGTCGGCTCGCGCCGGCAGCCCAGCCAGCCCGCCC
AGCCCGCGGCTGGACGTCAGCTCCTACAGCTTCGACCCGCTGCTGGCCCTGTACGCGCCG
CGCCTGCCGCCCATTCCTTACCCCAACGCTCCCTGCTTCAACAACGTGGCGGAGTACGAG
AGCTTCCTGAAGGGCGGGCGCACCGGG---------------CGC------GGTCGAGCT
CGG------------GGCACGGGAGAG---------------------------------
---------CCGGCCTCG------------------------GCGGGAACCTCCACCGGA
ACCTCCACGGGAGCCGGGACCTCGTCC---------------------AGGGCCCGTCGC
CGAGCCGCG---CCCACCCCGGATCCCGAGCGCATCCAGCGCCTGCGCCGGCTCATGGTG
GTCAAGGAGGACACGGAC---GGCACGGCCGGGTCGCGACGCCAGGGCCCG---GGGCGC
AGCAAGAAGGCACCCCGCAACGTGCTCACGCGGATGCCCTTGCATGAGGGTAGCCCTCTG
GGCGAGCTGCACCGCTGCATCCGAGAGGGGGTGAAGGTGAACGTGCACATCCGCACTTTC
AAGGGACTCCGCGGCGTCTGCACTGGCTTCCTCGTTGCCTTCGACAAGTTCTGGAACATG
GCCCTCACAGACGTGGATGAGACCTACCGTAAACCTGTCTTAGGCAAAGCATACGAACGG
GATTCTTCGCTGACTCTCACTAGGCTATTTGATCGGCTGAAACTCCAAGAT---TCC---
AAAAAGGAAGCGGATTCCAAGTCTGCAGTGGAGGACTCCACCCTGTCTCGTTACTCCCAG
ACATCTACTTGGAAGGTGGCTTCAGTGTGGGGACGAGGAGACACTGACCGAGGCTCACAC
AGGCGCTCCCGCTCCGTCCCTTCTTCCCTGCAGGCATCTGCAAGGGAGGAGTCCAGGTCT
GAGCTGTCAGGGAGGACTACACGGACAGAAGGGTCCAGTGTGGGAGGTACCTTCTCCAGG
GCCACCACCCTTTCACGGGGCCAGTCCCGTAAGAAAAAGCGAAAGCCCAAGGTGGATTAC
CAGCAAGTGTTTACTCGACACATAAATCAGATTTTCATTCGAGGTGAGAATGTCCTGCTG
GTTCATCTTGCACAG
>Macaque|ENSMMUG00000001786|ENSMMUT00000002514
ATGGAGGAGCGGGAGCGGGGGGCGAGGTCGGCTCGCGCCGCGAGTCCCGCGCGCCCGCCC
AGCCCGCGGCTGGATGTCAGCTCTGACAGCTTCGACCCGCTGCTGGCGCTGTACGCGCCC
CGCCTGCCTCCCATCCCCTACCCCAATGCCCCCTGCTTCAACAACGTGGCGGAGTACGAG
AGCTTCCTC---------AGGACCGGGGTCCGGGGCGGCGGGCGCGGGCGCGGGCGGGCT
CGGGGCGCGGCCGCGGGCTCGGGGGTT---------------------------------
---------CCCTCC---------------------------GCG---------------
------------CCCGGGCCCTCAGGC---------------------AGGACTCGCCGC
CGCCCGGACGCGCCCGCCCCGGACCCCGAGCGCATCCAGCGTCTCCGCCGTCTCATGGTG
GCCAAAGAGGAAGGGGAC---GGAGCCGCAGGAGCGGGCCGGAGGGGTCCC---GGTCGA
AGCAGGAAGGCGCCACGCAACGTGCTCACGCGAATGCCCTTGCACGAAGGCAGCCCTCTG
GGTGAACTCCATCGCTGTATCCGCGAGGGGGTGAAGGTGAATGTTCACATCCGCACTTTC
AAGGGACTTCGGGGCGTCTGTACAGGCTTCCTTGTTGCATTTGACAAGTTCTGGAATATG
GCACTTACTGATGTGGACGAGACCTACCGAAAACCTGTCCTAGGCAAAGCATATGAACGG
GATTCTTCACTGACTCTCACTAGGCTATTTGATCGACTGAAACTTCAAGATTCCTCC---
AAGAAGGAAGCAGATTCTAAGTCTGCAGTTGAAGATTCCACTCTGTCTAGATACTCACAG
ACATCCACTTGGAAGTTGGCTTCAGTGTGGGGAAGAGGAGACACTGACCGGGGCTCACAC
AAGCGTTCCCGCTCTGTCCCTTCTTCCCTGCAGGCCTCTGCAAGGGAGGAGTCCAGGTCA
GAGCTGTCAGGGAGGACTACACGGACCGAAGGCTCCAGTGTGGGAGGTACCTTTTCCAGG
GCTACCACCCTTTCCAGAGGCCAGTCCCGTAAGAAAAAGCGAAAGCCCAAAGTGGATTAC
CAGCAGGTATTCACTCGACACATAAATCAGATTTTCATTCGAGGCGAGAATGTCCTGCTG
GTTCATCTTGCACAG
>Marmoset|ENSCJAG00000018985|ENSCJAT00000037246
ATGGAGGAGCGGGAGCGGGGGGCGAGGTCGGCTCGCGCTGGGAGCCCCGTGCGCCCGCCC
AGTCCGCGGCTGGATGTCAGCTCTGACAGCTTCGACCCGCTGCTGGCTCTGTACGCTCCC
CGCCTGCCTCCCATACCCTACCCCAACGCCCCCTGCTTCAACAACGTGGCCGAATACGAG
AGCTTCCTC---------AGGACCGGGGTCCGGGGCGGCGGGCGCGGGCGCGGGCGGGCT
CGGGGCGCGGCCGCGGGCTCGGGGGTT---------------------------------
---------CCCGCC---------------------------GCT---------------
------------CCCGGGCCCTCGGGC---------------------AGGACTCGCCGC
CGTCCGGACGCGCCCGCCCCGGACCCCGAGCGCATCCAGCGCCTCCGCCGTCTTATGGTG
CCCAAAGAGGAAGGGGAC---GGGGCCACCGGAGCGGGCCGGAGGGGTCCG---GGTAGG
AGCAGGAAGGCGCCGCGCAACGTGCTCACGCGAATGCCCTTGCATGAAGGCAGCCCTCTG
GGTGAACTCCATCGCTGTATCCGGGAGGGGGTGAAGGTGAATGTTCACATCCGCACTTTC
AAGGGACTTCGGGGCGTCTGTACAGGCTTCCTTGTTGCATTTGACAAGTTCTGGAATATG
GCACTTACTGATGTCGACGAGACCTACCGAAAACCTGTCCTAGGCAAAGCGTATGAACGC
GATTCTTCACTGACTCTCACTAGGCTATTTGATCGGCTGAAACTTCAAGATTCCTCC---
AAGAAGGAAGCAGATTCTAAGTCTGCAGTTGAAGATTCCACTCTGTCCAAATACTCACAG
ACATCCACTTGGAAGTTGGCTTCAGTGTGGGGAAGAGGAGACACTGACCGGGGCTCACAC
AAGCGTTCCCGCTCTGTCCCTTCTTCCCTGCAGGCCTCTGCAAGGGAGGAGTCCAGGTCA
GAGCTGTCAGGGAGGACTACACGGACAGAAGGCTCCAGTGTGGGAGGTACCTTTTCCAGG
GCTACCACCCTTTCCAGAAGCCAGTCCCGTAAGAAAAAGCGAAAGCCCAAAGTGGATTAC
CAGCAGGTATTCACTCGACACATAAATCAGATTTTCATTCGAGGCGAGAATGTCCTGCTG
GTTCATCTTGCACAG
>Microbat|ENSMLUG00000015930|ENSMLUT00000015938
------------------------------------------------------------
------------------------------------------------------------
------------------------------------------------------------
------------------------------------------------------------
------------------------------------------------------------
------------------------------------------------------------
------------------------------------------------------------
------------------------------------------------------------
------------------------------------------------------------
------------------AACTATTCTTCTCTCGTTTCAGTGCACGAAGGCAGCCCTCTG
GGTGAACTTCATCGTTGTATCCGGGAGGGG---AAGGTGAATGTTCACATCCGCACTTTC
AAGGGACTTCGGGGCGTCTGCACAGGCTTCCTCGTTGCATTTGACAAGTTCTGGAATATG
GCACTTACTGATGTGGATGAGACCTACCGAAAGCCTGTTCTAGGCAAAGCATATGAGCGG
GATTCTTCACTGACTCTCACGAGGCTATTTGATCGACTAAAACTTCAAGATTCCTCC---
AAGAAGGAGGCAGATTCTAAGTCTGCAGTTGAAGACTCCACTCTGTCCAGATACTCCCAG
ACATCCACTTGGAAGGTAGCCTCAGTGTGGGGAAGAGAAGACACTGACCGGGGCTCACGC
AAACATTCCCGCTCCGTCCCATCTTCCCTGCAGGCATCTACAAGGGAGGAGTCCAGGTCA
GAGCTGTCAGGGAGGACTATTCGGACAGAAGGGTCTAGTGTGGGAGGTACCTTTTCCAGA
GCTACTACCCTTTCTAGGGGCCAGTCCCGTAAGAAAAAGAGAAAGCCCAAAGTAGATTAC
CAACAGGTATTCACTAGACACATAAATCAGATTTTCATTCGAGGCGAGAATGTCCTGCTA
GTTCATCTTGCACAG
>Human|ENSG00000155858|ENST00000286307
ATGGAGGAGCGGGAGCGGGGGGCGAGGTCGGCTGGCGCCGGGAGCCCCGCGCGCCCGCCC
AGCCCGCGGCTGGATGTCAGCTCTGACAGCTTCGACCCGCTGCTGGCCCTGTACGCGCCC
CGCCTGCCTCCCATTCCCTACCCCAATGCCCCCTGCTTCAACAACGTGGCGGAGTACGAG
AGCTTCCTC---------AGGACCGGAGTCCGGGGCGGCGGGCGCGGGCGCGGGCGGGCT
CGGGGCGCGGCCGCGGGCTCTGGGGTT---------------------------------
---------CCCGCC---------------------------GCA---------------
------------CCCGGGCCCTCGGGC---------------------AGGACTCGTCGC
CGCCCGGACGCGCCCGCCCCGGACCCCGAGCGCATCCAGCGCCTCCGCCGTCTCATGGTG
GCCAAAGAGGAAGGGGAC---GGGGCCGCAGGAGCGGGCCGGAGGGGTCCG---GGTCGG
AGCAGGAAGGCGCCACGCAACGTGCTCACGCGAATGCCCTTGCACGAAGGCAGCCCTCTG
GGTGAACTCCATCGCTGTATCCGTGAGGGGGTGAAGGTGAATGTTCACATCCGCACTTTC
AAGGGACTTCGGGGCGTCTGTACAGGCTTCCTTGTTGCATTCGACAAGTTCTGGAATATG
GCACTTACTGATGTGGATGAGACCTACCGAAAACCTGTCCTAGGCAAAGCATATGAACGG
GATTCTTCACTGACTCTCACTAGGCTATTTGATCGGCTGAAACTTCAAGATTCCTCC---
AAGAAGGAAGCAGATTCTAAGTCTGCAGTTGAAGATTCCACTCTGTCTAGATACTCACAG
ACATCCACTTGGAAGTTGGCTTCAGTGTGGGGAAGAGCAGACACTGGCCGGGGCTCACAC
AAGCGTTCCCGCTCTGTCCCTTCTTCCCTGCAGGCCTCTGCAAGGGAGGAGTCCAGGTCA
GAGCTGTCAGGGAGGACTACACGGACAGACGGCTCCAGTGTGGGAGGTACCTTTTCCAGG
GCTACCACCCTTTCCAGAGGCCAGTCCCGTAAGAAAAAGCGAAAGCCCAAAGTGGATTAC
CAGCAGGTATTCACTCGACACATAAATCAGATTTTCATTCGAGGCGAGAATGTCCTGCTG
GTTCATCTTGCACAG
>Orca|XP_004281024.1
ATGGAGGAGCGGGAGAGGGGGGCGAGGTCGGCTCGCGCCGGCAGCCCTGCGCGCCCGCCC
AGCCCGCGGCTGGATGTCAGTTCTGACAGCTTCGACCCACTGCTGGCCCTGTACGCGCCT
CGCCTGCCTCCCATCCCCTACCCCAACGCGCCCTGCTTCAACAACCTGGCCGAGTACGAG
AGCTTCCTC---------AGGACCGGGTGCCGGGGCGGCGGGCGC------GGACGGGCG
CGGGGCGCGGCCGCGGGCTCTGGGGAC---------------------------------
---------CCCGCCACC------------------------GCCGCC------------
------------GCCGGGCCTTTGGGC---------------------AGGACCCGCCGC
CGCCCGGACATCCCCGCCCCGGACCCCGAGCGCATCCAGCGCCTCCGCCGCCTCATGGTG
GCCAAGGAGGAAGGGGAC---GGGGCCGCCGGGGCGCGGCGGCGGGGTCTG---GGTCGG
AGCAGGAAGGCGCCGCGCAACGTGCTCACGAGAATGCCCTTGCACGAAGGCAGCCCTCTG
GGTGAACTCCATCGTTGTATCCGGGAGGGGGTGAAGGTGAATGTTCACATCCGCACTTTC
AAGGGACTTCGGGGCGTCTGTACGGGCTTCCTTGTTGCATTTGACAAGTTCTGGAATATG
GCACTTACTGATGTGGATGAGACCTACCGAAAACCTGTTCTAGGCAAAGCATATGAACGG
GATTCTTCATTGACTCTCACTAGGCTCTTTGATCGACTAAAACTGCAGGATTCCTCC---
AAGAAGGAAACAGATTCCAAGTCTGCAGTTGAAGACTCCACTCTGTCCAGATACTCCCAG
ACATCCACCTGGAAGGTGGCTTCAGTGTGGGGACGAGGAGACACTGACCGGGGTTCACGC
AAGCGTTCCCGCTCCGTCCCTTCTTCCCTGCAGGCATCGGCAAGGGAGGAGTCCAGGTCA
GAGCTGTCAGGGAGGACTACACAGACAGAAGGGTCGAGTGCGGGAGGTACCTTTTCCAGG
GCCACCACCCTTTCCAGGGGCCAGCCCCGTAAGAAAAAGCGAAAGCCCAAAGTGGATTAC
CAGCAGGTATTCACTCGACACATAAATCAGATTTTCATTCGAGGCGAGAATGTCCTGCTG
GTTCATCTTGCACAG
>Chimp|ENSPTRG00000017474|ENSPTRT00000032309
ATGGAGGAGCGGGAGCGGGGGGCGAGGTCGGCTGGCGCCGGGAGCCCCGCGCGCCCGCCC
AGCCCGCGGCTGGATGTCAGCTCTGACAGCTTCGACCCGCTGCTGGCCCTGTACGCGCCC
CGCCTGCCTCCCATTCCCTACCCCAATGCCCCCTGCTTCAACAACGTGGCGGAGTACGAG
AGCTTCCTC---------AGGACCGGAGTCCGGGGCGGCGGGCGCGGGCGCGGGCGGGCT
CGGGGCGCGGCCGCGGGCTCTGGGGTT---------------------------------
---------CCCGCC---------------------------GCG---------------
------------CCCGGGCCCTCGGGC---------------------AGGACTCGCCGC
CGCCCGGACGCGCCCGCCCCGGACCCCGAGCGCATCCAGCGCCTCCGCCGTCTCATGGTG
GCCAAAGAGGAAGGGGAC---GGGGCCGCAGGAGCGGGCCGGAGGGGTCCG---GGTCGG
AGCAGGAAGGCGCCACGCAACGTGCTCACGCGAATGCCCTTGCACGAAGGCAGCCCTCTG
GGTGAACTCCATCGCTGTATCCGTGAGGGGGTGAAGGTGAATGTTCACATCCGCACTTTC
AAGGGACTTCGGGGCGTCTGTACAGGCTTCCTTGTTGCATTCGACAAGTTCTGGAATATG
GCACTTACTGATGTGGATGAGACCTACCGAAAACCTGTCCTAGGCAAAGCATATGAACGG
GATTCTTCACTGACTCTCACTAGGCTATTTGATCGGCTGAAACTTCAAGATTCCTCC---
AAGAAGGAAGCAGATTCTAAGTCTGCAGTTGAAGATTCCACTCTGTCTAGATACTCACAG
ACATCCACTTGGAAGTTGGCTTCAGTGTGGGGAAGAGCAGACACTGACCGGGGCTCACAC
AAGCGTTCCCGCTCTGTGCCTTCTTCCCTGCAGGCCTCTGCAAGGGAGGAGTCCAGGTCA
GAGCTGTCAGGGAGGACTACACGGACAGACGGCTCCAGTGTGGGAGGTACCTTTTCCAGG
GCTACCACCCTTTCCAGAGGCCAGTCCCGTAAGAAAAAGCGAAAGCCCAAAGTGGATTAC
CAGCAGGTATTCACTCGACACATAAATCAGATTTTCATTCGAGGCGAGAATGTCCTGCTG
GTTCATCTTGCACAG
>Cow|ENSBTAG00000010363|ENSBTAT00000013683
---------------------GCGAGGTCGGCTCGCGCTGGGAGCCCCGCGCGCCCGCCC
AGCCCGCGGCTGGATGTCAGCTCTGACAGCTTCGACCCGCTGCTGGCCCTGTATGCGCCC
CACCTGCCTCCCATTCCCTACCCCAACGCGCCCTGCTTCAACAACGTGGCCGAGTACGAG
AGCTTCCTC---------AGGACCGGGTTACGGAGCGGCGGGCGC------GGACGGGCG
CGGGGCGCGGCCGCTGGCTCAGGGGGC---------------------------------
---------CCCGCT---------------------------GCGGCC------------
------------GCCGGGCCCTCGGGC---------------------AGGACCCGCCGC
CGCCCGGACGCCCCCGCCCCGGACCCCGAGCGCATCCAGCGCCTCCGCCGCCTCATGGTG
GTAAAAGAGGAAGGGGAC---GAGGCCGCCGACGCG---------------------CGG
CGGCGCGAGGCGCCGCGCAACGTGCTCACGAGAATGCCCTTGCACGAAGGCAGCCCTCTG
GGTGAACTCCATCGTTGTATCCGGGAGGGGGTGAAGGTGAATGTTCACATCCGCACTTTC
AAGGGACTTCGGGGCGTCTGTACAGGCTTCCTCGTTGCATTTGACAAGTTCTGGAATATG
GCACTTACTGATGTGGATGAGACCTACCGAAAACCTGTTCTAGGCAAAGCATATGAACGG
GATTCTTCGTTGACTCTCACCAGGCTCTTTGATCGACTAAAACTGCAAGATTCCTCC---
AAGAAGGAAACAGATTCTAAACATCCA---------------------------------
------------------------------------------------------------
------------------------------CATGCGTCTGCAAGGGAGGAGTCCAGGTCA
GAGCTGTCAGGGAGGACTACACGGACAGAAGGGTCCAGTGCGGGGGGTACCTTTTCCAGG
GCTACCACCCTTTCCAGGGGTCCGTCCCGTAAGAAAAAGAGAAAGCCCAAAGTGGATTAC
CAGCAGGTTTTCACTCGACATATAAACCAGATTTTCATTCGAGGTGAGAACGTCCTGCTG
GTTCATCTTGCACAG
>Elephant|ENSLAFG00000004928|ENSLAFT00000004928
ATGGAGGAGCGGGAGCGGGGGGCGAGGTCCGCTCGCGCCGGGAGCCCCGCGCGCCCGCCC
AGCCCGCGGCTGGATGTCAGCTCTGACAGCTTCGACCCACTGCTGGCCCTGTACGCGCCG
CGCCTGCCGCCCATCCCCTACCCCAACGCCCCCTGCTTCAACAACTTGGCTGAGTACGAG
AGCTTCCTG---------AGGACCGGGGGCAGGGCCGGCGGGCGC------GGGCGGGCA
CGGGGCGCGGCCGCGGGCTCGGGGGCC---------------------------------
---------CCCGCC---GGCGCCGGCCTCCCCGCCGTCCCCGCGGCC------------
------------CCCGGGGCCCTGGGC---------------------AGGACCCGCCGC
CGCCAGAATGCCCCCGCCGCGGACCCCGAGCGCATCCAGCGCCTCCGCCGCCTCATGGTG
GCCAAGGAGGAAGAGGAT---GGGGCCGCCAGGGCGCCCCGGCGGGGTCGT---GTTCGG
ACCCAGAAAGCGCCGCGCAACGTGCTCACACGAATGCCCTTGCACGAGGGCAGCCCTCTG
GGTGAGCTCCATCGTTGTATCCGGGAAGGGGTGAAGGTGAATGTTCACATCCGCACTTTC
AAGGGACTTCGGGGCGTCTGTACAGGATTCCTTGTCGCATTTGACAAATTCTGGAATATG
GCACTTACTGACGTGGATGAGACGTACCGAAAACCTGTTCTGGGCAAAGCGTACGAACGG
GATTCTTCACTGACTCTCACTAGGCTGTTTGATCGGCTAAAACTTCAAGATTCCTCC---
AAGAAGGAAGCAGATTCGAAGTCTGCAGTTGAAGATTCCACTCTGTCCAGATACTCCCAG
ACATCCACTTGGAAGGTGGCTTCGGTGTGGGGGAGAAGCGACACTGACCGGGGCTCGCGC
AAGCATTCCCGCTCCATCCCTTCTTCCCTTCAGGCATCGGGAAGGGAGGAATCCAGGTCA
GAGCTGTCAGGGAGGACTACACAGACAGAAGGGTCCAGTGCTGGAGGTACCTTTTCCAGG
GCTGCCACCCTTTCCAAGGGCCAGTCCCGTAAGAAAAAGCGAAAACCCAAAGTGGATTAC
CAGCAGGTATTCACTCGCCACATAAATCAGATTTTCATTCGAGGTGAGAATGTCCTTCTG
GTCCACCTTGCGCAG
>Bowhead|bmy_20571T0
ATGGAGGAGCGGGAGAGGGGGGCGAGGTCGGCTCGCGCCGGCAGCCCTGCGCGCCCGCCC
AGCCCGCGGCTGGATGTCAGCTCTGACAGCTTCGACCCACTGCTGGCCCTGTACGCGCCT
CGCCTGCCTCCCATCCCCTACCCCAACGCGCCCTGCTTCAACAACCTGGCCGAGTACGAG
AGCTTCCTC---------AGGACCGGGTGCCGGGGCGGCGGGCGC------GGACGGGCG
CGGGGCGCGGCCGCGGGCTCTGGGGGC---------------------------------
---------CCCGCTACC------------------------GCCGCC------------
------------GCCGGGCCCTTGGGC---------------------AGGACCCGCCGC
CGCCCGGACATCCCCGCCCCGGACCCCGAGCGCATCCAGCGCCTCCGCCGCCTCATGGTG
GCCAAGGAGGAAGGGGAC---GGGGCCGCCGGGGCGCGGCGGCGGGGTCCG---GGTCGG
AGCAGGAAGGCGCCGCGCAACGTGCTCACGAGAATGCCCTTGCACGAAGGCAGCCCTCTG
GGTGAACTCCATCGTTGTATCCGGGAGGGGGTGAAGGTGAATGTTCACATCCGCACTTTC
AAGGGACTTCGGGGCGTCTGTACGGGCTTCCTTGTTGCATTTGACAAGTTCTGGAATATG
GCACTTACTGATGTGGATGAGACCTACCGAAAACCTGTTCTAGGCAAAGCATATGAACGG
GATTCTTCATTGACTCTCACTAGGCTCTTTGATCGACTAAAACTGCAGGATTCCTCC---
AAGAAGGAAACAGATTCCAAGTCTGCAGTTGAAGACTCCACTCTGTCCAGATACTCCCAG
ACATCCACCTGGAAGGTGGCTTCAGTGTGGGGAAGAGGAGACACTGACCGGGGTTCACGC
AGGCGTTCCCGTTCCGTCCCTTCTTCCCTGCAGGCATCGGCAAGGGAGGAGTCCAGGTCA
GAGCTGTCAGGGAGGACTACACAGACAGAAGGGTCGAGTGCGGGAGGTACCTTTTCCAGG
GCCACCACCCTTTCCAGGGGCCAGCCCCGTAAGAAAAAGCGAAAGCCCAAAGTGGATTAC
CAACAGGTATTCACTCGACACATAAATCAGATTTTCATTCGAGGCGAGAATGTCCTGCTG
GTTCATCTTGCACAG
>Minke|BACU000783
ATGGAGGAGCGGGAGAGGGGGGCGAGGTCGGCTCGCGCCGGCAGCCCTGCGCGCCCGCCC
AGCCCGCGGCTGGATGTCAGCTCTGACAGCTTCGACCCACTGCTGGCCCTGTACGCGCCT
CGCCTGCCTCCCATCCCCTACCCCAACGCGCCCTGCTTCAACAACCTGGCCGAGTACGAG
AGCTTCCTC---------AGGACCGGGTGCCGGGGCGGCGGGCGC------GGACGGGCG
CGGGGCGCGGCCGCGGGCTCTGGGGGC---------------------------------
---------CCCGCTACC------------------------GCCGCC------------
------------GCCGGCCCCTTGGGC---------------------AGGACCCGCCGC
CGCCCGGACATCCCCGCCCCGGACCCCGAGCGCATCCAGCGCCTCCGCCGCCTCATGGTG
GCCAAGGAGGAAGGGGAC---GGGGCCGCCGGGGCGCGGCGG------------------
---------------------------------------CTGCACGAAGGCAGCCCTCTG
GGTGAACTCCATCGTTGTATCCGGGAGGGGGTGAAGGTGAATGTTCACATCCGCACTTTC
AAGGGACTTCGGGGCGTCTGTACGGGCTTCCTTGTTGCATTTGACAAGTTCTGGAATATG
GCACTTACTGATGTGGATGAGACCTACCGAAAACCTGTTCTAGGCAAAGCATATGAACGG
GATTCTTCATTGACTCTCACTAGGCTCTTTGATCGACTAAAACTGCAGGATTCCTCC---
AAGAAGGAAACAGATTCCAAGTCTGCAGTTGAAGACTCCACTCTGTCCAGATACTCCCAG
ACATCCACCTGGAAGGTGGCTTCAGTGTGGGGAAGAGGAGACACTGACCGGGGTTCACGC
AGGCGTTCCCGCTCCGTCCCTTCTTCCCTGCAGGCATCGGCAAGGGAGGAGTCCAGGTCA
GAGCTGTCAGGGAGGACTACACAGACAGAGGGGTCGAGTGCGGGAGGTACCTTTTCCAGG
GCCACCACCCTTTCCAGGGGCCAGCCCCGTAAGAAAAAGCGAAAGCCCAAAGTGGATTAC
CAGCAGGTATTCACTCGACACATAAATCAGATTTTCATTCGAGGCGAGAATGTCCTGCTG
GTTCATCTTGCACAG
