# Supplementary material for: Insights into the Evolution of Longevity from the Bowhead Whale Genome
Source: Cell Rep. 2015 Jan 6;10(1):112–22. doi: 10.1016/j.celrep.2014.12.008 (PMC4536333; doi:10.1016/j.celrep.2014.12.008)
Supplement: Supplemental Folder 2. Species Used in the Analysis of Selective Pressure Variation, Single-Gene Orthologous Families Tested, Likelihood Ratio Tests, MAKER Parameters, and Full Assembly and Read Usage Data, Related to Experimental Procedures [file mmc3.zip › Tested SGOs/reciprocal_group_3695.2.fas]

>Gorilla|ENSGGOG00000006974|ENSGGOT00000007000
------------------------------------------------------------
---------------------------------------------ATGGCACACCGGCTG
CAGATACGACTGCTGACGTGGGATGTGAAGGACACGCTGCTCAGGCTCCGCCACCCCTTA
GGGGAGGAATATGCCACCAAGGCCCGGGCCCATGGGCTGGAGGTGGAGCCCTCAGCCCTG
GAACAAGGCTTCAGGCAGGCATACAGGGCTCAGAGCCACAGCTTCCCCAACTACGGCCTG
AGCCACGGCCTAACCTCCCACCAGTGGTGGCTGGATGTGGTCCTGCAGACCTTCCACCTG
GCGGGTGTCCAGGATGCTCAGGCTGTAGCCCCCATCGCTGAACAGCTTTATAAAGACTTC
AGCCACCCCTGCACCTGGCAGGTGTTGGATGGGGCTGAGGACACCCTGAGGGAGTGCCGC
ACACGGGGTCTGAGACTGGGGGTGATCTCCAACTTTGACCGACGGCTAGAGGGCATCCTG
GGGGGCCTTGGCCTGCGTGAACACTTCGACTTTGTGCTCACCTCCGAGGCTGCTGGCTGG
CCCAAGCCGGACCCCCGCATTTTCCAGGAGGCCTTGCGGCTTGCTCATATGGAACCGGTA
GTGGCAGCCCATGTTGGGGATAATTACCTCTGCGATTACCAGGGGCCTCGGGCTGTGGGC
ATGCACAGCTTCCTGGTGGTTGGCCCACAGGCACTGGATCCCGTGGTCAGGGATTCTGTA
CCTAAAGAACACATCCTCCCTTCTCTGGCCCATCTCCTGCCTGCCCTTGACTGCCTAGAG
GGCTCAACTCCAGGGCTT
>Guinea_Pig|ENSCPOG00000027501|ENSCPOT00000025102
------------------------------------------------------------
---------------------------------------------ATGGCACACCGGCTG
CCACTTCGTCTACTGACATGGGATGTGAAGGACACACTGCTGAGGCTCCGCCGCCCTGTA
GGAGAGGAATATGCTGCCAAGGCCCGGGCCCATGGGCTGGAGGTGGAGGCCACAGCCCTG
GGACAAGCCTTTGGGCAAGTGTACAAGGCTCAAAACCACAAATTCCCCACCTATGGCCTG
AGTCGTGGCCTTACATCCCGCCAGTGGTGGCAGGATGTGGTCCTGCAGACCTTCCACCTG
GCAGGTGTGCGGGATGCCCAGGCAGTAGCCACTATTGCTGACCAGCTCTATAAGGACTTC
AGCAGCCCCCATACCTGGCAGGTATTAGAGGGGGCTGAGACCACCCTGAGGAGGTGCCGA
AAGCGGGGTCTCCAGCTGGCAGTGATCTCAAACTTTGATCAACGTTTAGAGGATATCCTG
GTGGGTCTGGGACTGCGGGAACATTTTGACTTTGTATTGACCTCTGAGGCTGCTGGCTGG
CCCAAGCCAGACCCCCGTATTTTCCACAAGGCCTTGCAGCTTGCTCATACAGAAGCAGCA
GCAGCAGCCCACATTGGGGACAGTTACCGCTGTGATTACCAGGGAGCTCGGGCTGTAGGC
ATGCAGAGTTTTCTGGTGGTTGGTCCAGAGCCTCTGGACCCCATTATCAGGGACTCTGTA
CCTGAAGAATATATTCTCCCCTCACTGTCTCATCTCCTGCCTGCCCTTGAGCAG------
GGTTCAGCCCCTGGGCTA
>Horse|ENSECAG00000005335|ENSECAT00000005240
------------------------------------------------------------
---------------------------------------------ATGGCGCGCTGGCTA
CAGATCCGACTGCTGACGTGGGATGTGAAGGACACACTGGTCAGGCTCCGCCGCCCGGTG
GGGGAGGAATACGCCACCAAGGCCCGGGCCCATGGGCTGGAGGTGGAGGCCGCGGCCCTG
GGTGAAGCCTTCGGGCAGGCGTACAAGGCTCAGAGCCACAGCTTCCCCAACTATGGCCTG
AGCCACGGCCTCACCTCCCGCCGTTGGTGGCTGGGTGTGGTCCTACAGACCTTCCACCTC
GCAGGTGTTCGGGATGCCCAGGCAGTAGTCCCCATCGCTGAGCAGCTGTATGAGGACTTC
AGCAGCCCCGGAACCTGGCAGGTGTTAGAGGGTGCCGAGGCCACCCTGAGGGGGTGCCGG
AAACGAGGTCTGAGGCTGGCAGTGGTCTCCAACTTCGACCGGCGACTGGAGGATATCCTG
GTGGGTCTTGGCCTGCGGGAACACTTTGACTTTGTGCTGACCTCCGAGGCTGTTGGCTGG
CCCAAGCCGGACTCCCGAATCTTCCATGAGGCCTTGCGACTTGCTCAGGTGGAACCGGCG
GTGGCAGCCCATGTTGGGGACAGTTACCACTGTGATTACAAGGGGGCCCGAGCTATAGGC
ATGCACAGCTTCCTGGTGGCTGGTCCGGGGCATTTGGAGCCTGCGGTCAAGGATTCTGTA
CCCCAAGAACACATTCTCCCCTCACTGTCCCATCTGCTGCCTGCCCTTGTCCGCCTGGAG
GGCTCCCCTTGGGGACTT
>Mouse|ENSMUSG00000038422|ENSMUST00000037820
------------------------------------------------------------
---------------------------------------------ATGGCACACCGGCTG
CAGATGCGTCTGCTGACGTGGGATGTAAAGGATACTCTGATCAAGCTCCGCCGACCCGTC
GGGGAGGAATATGCCAGCAAGGCCCGGGCCCATGGAGTGGTGGTGGAAGACATAACCGTG
GAACAAGCCTTCAGGCAGGCATACCGGGCTCAGAGCCACAACTTCCCCAACTATGGCCTG
AGCCGTGGCCTTACTTCCCGTCAATGGTGGAAGGACGTGGTCCTACACACCTTCCGCCTA
GCAGGGGTCCCAGATGCCCAGGCCATGACTCCAGTTGCTGACCAGCTATACGAAGACTTC
AGCAGCCCTTTCACCTGGCAGGTGTTGGAGGGGGCTGAGATGACCCTGAAGGGGTGCCGT
AAGCGGGGTCTGAAGCTGGCAGTGGTCTCCAACTTTGACCGACGACTAGAGGATATCCTA
ACAGGCCTTGGCCTGCGAGAACATTTTGATTTTGTTTTGACTTCTGAGGCTGTGGGCTGT
CCTAAACCCGACCCACGGATTTTCCGTGAGGCTCTGCAGCGCGCTTGTGTAGAACCTGCA
GTGGCGGCCCACGTGGGGGATAGTTACCTCTGTGATTACCAGGGGTCTCAGGCTGTGGGC
ATGCACAGCTTCCTGGTAGCGGGCTCAGAGCCTCTGGACTCTGCAGTCAGAGATTCTGTA
CCTAAGGAACATATTCTACCCTCCCTCTCCCATCTCCTGCCTGCCCTTGACCTTCTGGAG
GCCTCAAGCCCTATGTCA
>Opossum|ENSMODG00000023373|ENSMODT00000031248
------------------------------------------------------------
---------------------------------------------ATGGCCCCCAGGCTG
CAG------CTGCTAACATGGGATGTGAAGGACACTTTGCTTCGACTCCGTCATCCAGTG
GGGAAAGGATATGCAGCTGAAGCTCAGGCCCATGGGCTAAAGGTGGAGGCAGCAGCCCTT
GAATCAGCCTTCCATCAAGCATACAAGGTCCAGAACCAGAAGTTCCCCAACTATGGACTG
AGTCAAGGCCTCACCTCCCAACAATGGTGGCTGGATGTTGTACTGCAGACGTTCCATCTG
GCAGGAGTCCAGAACTCCAACATCTTAGATTCCATCGCCAACAAACTCTATAAAGATTTC
AGTAGTGCCAAAACCTGGCAGCTGCTGGAAGGGGCTGAATCCACTCTGCGGCAGTGTCGT
GAACGGGGCCTTCGACTAGGTGTGGTGTCCAATTTTGACAGGAGGTTAGAGGACATCCTG
GCTCACTATGGTCTCCTGGAACACTTTGATTTCATTCTGACCTCTGAGGCAGCTGGCAGG
GCAAAACCAGACCCACAGATCTTCCGACAGGCCTTGCAGCTTGCTGATGTAGAGCCTACC
CAGGCAGCCCACATCGGGGACCATTACCTGAATGATTACCAGGCACCCCGGGAGGTAGGC
ATGTACAGCTTCCTGCTGATGGGTACCAAGCCTCAGGACCCC---TTTCCAGGAACTATC
CCTAAGGAACACATCCTGCCTTCCCTCCCTCACCTTCTGGTTGCCCTTAACCACCTAGAG
GGCCCAGATCCAAAGCAA
>Orangutan|ENSPPYG00000019520|ENSPPYT00000022771
------------------------------------------------------------
---------------------------------------------ATGGCACACCGGCTG
CAGATACGACTGCTGACATGGGATGTGAAGGACACGTTGCTCAGGCTCCGCCACCCCTTA
GGGGAGGAATATGCCACCAAGGCCCGGGCCCATGGGCTGGAGGTGGAGCCCTCAGCCCTG
GAACAAGGCTTCAGGCAGGCGTACAGGGCTCAGAGCCACAGCTTCCCCAACTACGGCCTG
AGCCACGGCCTCACCTCCCGCCAGTGGTGGCTGGACGTGGTCCTGCAGACCTTCCACCTG
GCGGGTGTCCAGGATGCTCAGGCTGTAGCCCCCATCACTGAACAGCTTTATAAAGACTTC
AGCCGCCCGTGCACCTGGCAGGTGTTGGATGGGGCTGAGGACACCCTGAGGGAGTGCCGC
ACACGGGGTCTGAGGTTGGCAGTGATCTCCAACTTTGACCAACGGCTAGAGGGCATCCTG
GAGGGCCTTGGCCTGCGTGAACACTTTGACTTCGTGCTGACCTCTGAGGCTGCTGGCTGG
CCCAAGCCGGACCCCCGCATTTTCCAGGAGGCCTTGCGGCTTGCTCATATGGAACCGGTA
GTGGCAGCCCATGTTGGGGATAATTACCTCTGCGATTACCAGGGGCCTCGGTCTGTGGGC
ATGCACAGCTTCCTGGTGGCTGGCCCACAGGGACTGGACCCCATGGTCAGGGATTCTGTA
CCTAAAGAACACATTCTCCCCTCTCTGGCCCATCTCCTGCCTGCCCTTGACTGCCTAGAG
GGCTCAACTCCAGGGCTT
>Platypus|ENSOANG00000009717|ENSOANT00000015423
ATGCGGTCACGAGCCCTCCCGGGATCCCTTCTCCCCGCCTCTGCGCCGCGGTGGTCCCAT
CCATCCATCCATCCATCCATCCAAGGGAGCCGCCACCCGCACCTCATGGCATCCACGCTG
CGG------CTGCTCACATGGGATGTGAAGGACACGCTGCTGCGGCTTCGCCGACCAGTG
GGCGAAGAGTATGCGATCCAGGCCCGAGCCCACGGGCTGCAGCTGGAGCCGGCAGCCCTC
AGCCAGGCCTTCCACCAGGCCTATAAAGCCCAGAGCCAGGACTACCCCAACTATGGCCTG
AACCGGGGCCTGAGCTCCCGCCAGTGGTGGACAGACGTGGTCCGGCGGACTTTCCTGTTG
GCCGGGGTCTCCGATGCCGCAGCCACCGATCCCATTGCTGACAGACTCTATCGAGACTTC
TGCAGCGCTGGCAACTGGGAGGTGGTGGCAGGGGCTGCGTGGACCCTGCAGCGGTGCCGG
GAGCGGGGCCTGCGCCTGGCCGTCATCTCCAACTTTGACCGACGGCTGGAGGAGATCCTG
GCCCAGTGCGGCCTACGGCAGCACTTTGAATTTGTGCTGACCTCCGAGGCGGCAGGCTGG
GCCAAACCAGACCTGCGCATCTTCCAAGAGGCCCTGCGCCGCGCTCATGTTTCCCCCACG
CAAGCCGCCCACATAGGGGACCATCTCCTGAATGATTACCAGGCCGCCCGGCGGGCTGGC
ATGCACAGCTTCCTGGTGAAGGGGTCGGAGCCGCCCTCCCCC---GGGACGGGAGCCGTG
CCCTCAGACCACATCCTACCCACCCTTCCCCATCTCCTGACTGCTCTCGACCACCTGGAG
AGCTCAAACCTGAGTCAC
>Rabbit|ENSOCUG00000005843|ENSOCUT00000005841
------------------------------------------------------------
---------------------------------------------ATGGCTCGCAGGCTG
CAGATCCGGCTGCTGACGTGGGACGTGACGGACACACTGCTCAGGCTGCGCCGCCCCTTG
GGGGAAGAGTATGCCGCCAAGGCCCGAGCCCACGGGCTGAAGGTGGAAGCTGCAGCCCTG
GGCCAAGCCTTCAGGCAGGCCCACAGGGCCCAGAGCCACAGCTTCCCCAACTACGGCCTG
AGCCAGGGCCTCACCTCCCGCCGCTGGTGGCTGGACGTGGTCCTGCAGACCTTCCACCTG
GCAGGCATCCAGGACGCTCGGGCCGTGGCCCCCATTGCTGAGCAGCTGTATGAGGACTTT
AGCAGCCCCTCCAACTGGCAGGTGTTGGAGGGGGCTGAGGCCGCCCTGAGGGGCTGCCGT
CGGCGGGGTCTGAGGCTGGCGGTGGTCTCCAACTTTGACCGGCGGCTGGAGGCCGTACTC
ACGGGGCTGGGCCTGCGGGAGCACTTCGACTTTGTGTTGACCTCTGAGGCTGCCGGCTGG
CCCAAGCCGGACCCCCGCATTTTCCAGGAGGCCTTGCGGCTGGCTCACGTGGAGCCCGCA
GCAGCAGCACACGTCGGGGACAGCTACCGCTGTGACTACCAGGGGGCGCGGGCTGTGGGC
ATGCACGGCTTCCTGGTGCTTGGCCCGGAGCCTCTGGAGCCTGCGGTCAGAGATTCCGTC
CCTGAAGAACACATCCTCCCCTCTCTGTCCCGTCTCCTGCCTGCCCTGGACCGCCTAGAG
GGCTCCACCCCAGGGCTT
>Rat|ENSRNOG00000015195|ENSRNOT00000020380
------------------------------------------------------------
---------------------------------------------ATGGCACACAGGCTC
CAGATGCGTCTACTGACGTGGGATGTGAAGGACACCCTGATCAAGGTTCGCCGTCCTGTT
GGGGAGGAGTATGCCAGCAAGGCCCGGGCCCATGGAGTGCTGGTGGAAGCCACAGCCGTG
GAACAAGCCTTCAGGCAGGCATTTAGAGCTCAGAGCCACAGCTTTCCCAACTATGGGCTG
AGCCTCGGCCTTACTTCCCGTCAGTGGTGGATGGACGTGGTCCTACACACCTTCCGCCTG
GCAGGCGTCCCAGACGCCCAGGCCATGGCTCCCGTTGCTGACCAGCTATATGAGGACTTC
AGCAGTCCTTTTGCATGGCGGGTGTTGGAGGGGGCTGAGACCACCCTAAAGGGGTGCCGT
AAGCGGGGTATGAAGCTGGCAGTGGTCTCCAACTTTGACCGACGACTAGAGGATATCCTA
ACAGGCCTTGGCCTGAGAGAACATTTTGATTTTGTTTTGACTTCTGAGGCTGTGGGCTGT
CCTAAGCCGGATCCTCGGATTTTCCGTGAGGCTTTGCAACTCGCTTGTGTAGAGCCTTCA
GCGGCAGCTCACGTTGGGGATAGTTACCGCTGTGATTACCAGGGGGCTCGGGCTGTGGGT
ATGCACAGCTTCCTGGTGGTAGGTGCGGAGCCTCTGGACTCCTCAGTGAGAGATGCTGTA
CCTAAAGAACATATTCTACCCTCCCTATCCCATCTCCTGCCTGCCCTTGACCTTCTGGAG
GCCTCGAGCCCTGTGTCA
>Macaque|ENSMMUG00000007187|ENSMMUT00000010035
------------------------------------------------------------
---------------------------------------------ATGGCACACCGGCTG
CAGATACGACTGCTGACATGGGATGTGAAGGACACGCTGCTCAAGCTCCGCCACCCCTTA
GGGGAGGAGTATGCCACCAAGGCCCGGGCCCATGGGCTGGAGGTGGAGCCCTCAGCCCTG
GAACAAGGCTTCAGGCAGGCGTACAGGGTCCAGAGCCACAGCTTCCCCAACTACGGCCTG
AGCCATGGCCTCACCTCCCGCCAGTGGTGGCTGGACGTGGTCCTGCAGACCTTCCACCTG
GCAGGTGTCCAGGATGCTCAGGCTGTAGCCCCCATCGCTGAACAGCTGTATGAGGACTTC
AGCCGCCCCTGCACCTGGCAGGTGTTGGATGGGGCTGAGGACACCCTGAGGGAGTGCCGC
ACACGGGGTCTGAGGTTGGCAGTGATCTCCAACTTTGACCGACGGCTAGAGGGCATCCTG
GGGGCCCTTGGCCTGCGTGAACACTTCGAGTTTGTGCTGACCTCTGAGGCTGCTGGCTGG
CCCAAGCCAGACCCCCGCATTTTCCAGGAGGCCTTGCGGCTTGCTCATACGGAACCGGTA
GTGACAGCCCATGTTGGGGATAATTACCTCTGTGATTACCAGGGGCCTCGGGCTGTGGGC
ATGCACAGCTTCCTGGTGGTTGACCCACAGGCACTGGACCCTGTAGTCAGGGATTCTGTA
CCTAAAGAACACATCCTCCCCTCTCTGGCCCATCTCCTGCCTGCCCTTGACTGCCTAGAG
GGCTCCACCCCAGGGCTT
>Marmoset|ENSCJAG00000022540|ENSCJAT00000043525
------------------------------------------------------------
---------------------------------------------ATGGCACACCGGCTG
CAGATACGACTGCTGACATGGGATGTGAAGGACACACTGCTCAGGCTCCGCCACCCCGTA
GGGGAGGAGTATGCTGCCAAGGGCCGGGCCCACGGACTGGAGGTGGAACCCTCAGTCCTG
GAACAGGGCTTCAAGCAGGCGTACAAGGCTCATAGCCGCAGCTTCCCCAACTACGGCCTG
AGCCACGGCCTCACCTCCCGCCAGTGGTGGCTGGACGTGGTCCTGCAGACCTTCCACCTG
GCGGGTGTTCGGAATGCTCAGGCTGTGGCGCCCATCGCTGAACAGCTGTATGAAGACTTC
AGCAGCCCCTGCGCCTGGCAGGTGCTGGATGGGGCTGAGGACACCCTGAGGGGGTGCCGT
ACACGGGGTCTGAGGTTGGCAGTGATCTCCAACTTTGACCGACGGCTAGAGGGCATCCTG
GCAGGTCTTGGCCTGCGTGAATACTTTGACTTTGTGCTGACCTCTGAAGATGCTGGCTGG
CCCAAGCCGGACCCTCGCATTTTCCAGAAGGCCTTGCGTCTTGCTCATATGGAACCGGCA
GTGACTGCCCATGTTGGGGATAATTACCTCTGTGATTACCAGGGGCCTCGGGCTGTGGGC
CTGCACAGCTTCCTGGTGGTTGGCCCACAGGCACTGGACCCCAAGGTCAGGGATTCTGTA
CCTAAAGAACACATCCTCCCCACTCTGGCCCATCTCCTGCCTGCCCTTGACCGCCTAGGG
GGCTCAACCCCAGGGCTT
>Microbat|ENSMLUG00000015333|ENSMLUT00000015328
------------------------------------------------------------
---------------------------------------------ATGACGCACCAGCTA
CAGATACGACTGCTGACGTGGGACGTGAAGGACACACTGCTCAGGCTCCGCCGGCCCGTG
GGGGAGCAATATGCCTCCAGCGCTCGGGCCCACGGGCTGAAGGTGGAGGCCCCAGTCCTG
GAACAAGCCTTTGGGCAGGTGATCAAGGCTCAGAGCCACAGCTTCCCCAACTATGGCTTG
AGCCAGGGCCTCACCTGCCGCCAGTGGTGGCAGGATGTGGTCCTGCAGACCTTCCACCTG
GCGGGTGCTCGGGATGCCCAGGCTGTGGCCCCCATCGCTGACCAGCTGTACAAAGACTTC
AGCAGACCCTGTACCTGGCAGATGTTGGAGGGAGCTGAGGACACCCTGAGGGGGTGCCGA
AAACGAGGTCTGAGGCTGGCAGTGGTCTCCAACTTTGACGAGCGACTAGAGGGTATCCTG
ATGGGTCTCGGTTTGCGGGAACATTTCGACTTTGTGCTGACCTCTGGGGCTACTGGCTGG
TGCAAGCCGGACCCCCGCATTTTCCAGGAAGCCTTGCGGCTTGCTCGTGTAGAACCAGCA
GTGGCGGCCCATATTGGGGACAGTTACCACAATGATTATAAGGGGGCCCGGGCTGTAGGC
ATGCACAGCTTTCTAGTAGTTGGCCCGGGGCCTTTGGACCCTGTGGTCAAAGACTCTGTA
CCCCAAGAACATATCCTCCCCTCACTGCCCCATCTCCTGCCTGCCCTTGACCGCCTGGAG
AACTCATCCACAGGGCTG
>Human|ENSG00000119431|ENST00000238379
------------------------------------------------------------
---------------------------------------------ATGGCACACCGGCTG
CAGATACGACTGCTGACGTGGGATGTGAAGGACACGCTGCTCAGGCTCCGCCACCCCTTA
GGGGAGGCCTATGCCACCAAGGCCCGGGCCCATGGGCTGGAGGTGGAGCCCTCAGCCCTG
GAACAAGGCTTCAGGCAGGCATACAGGGCTCAGAGCCACAGCTTCCCCAACTACGGCCTG
AGCCACGGCCTAACCTCCCGCCAGTGGTGGCTGGATGTGGTCCTGCAGACCTTCCACCTG
GCGGGTGTCCAGGATGCTCAGGCTGTAGCCCCCATCGCTGAACAGCTTTATAAAGACTTC
AGCCACCCCTGCACCTGGCAGGTGTTGGATGGGGCTGAGGACACCCTGAGGGAGTGCCGC
ACACGGGGTCTGAGACTGGCAGTGATCTCCAACTTTGACCGACGGCTAGAGGGCATCCTG
GGGGGCCTTGGCCTGCGTGAACACTTCGACTTTGTGCTGACCTCCGAGGCTGCTGGCTGG
CCCAAGCCGGACCCCCGCATTTTCCAGGAGGCCTTGCGGCTTGCTCATATGGAACCAGTA
GTGGCAGCCCATGTTGGGGATAATTACCTCTGCGATTACCAGGGGCCTCGGGCTGTGGGC
ATGCACAGCTTCCTGGTGGTTGGCCCACAGGCACTGGACCCCGTGGTCAGGGATTCTGTA
CCTAAAGAACACATCCTCCCCTCTCTGGCCCATCTCCTGCCTGCCCTTGACTGCCTAGAG
GGCTCAACTCCAGGGCTT
>Orca|XP_004269366.1
------------------------------------------------------------
---------------------------------------------ATGGCGCGTCGGCTC
CAGTTACAACTGCTGACGTGGGATGTGAAGGACACGCTGCTCAGGCTCCGCCACCCCGTG
GGGGAGGAATATGCCGCCAAGGCCCGGGCCCACGGGCTGGAGGTGGAGGCCGCGGCCCTG
GGACAGGCCTTCGGGCGGGCATATAGGGCTCAGAGCCACAGCTTCCCCAGCTATGGCCTG
AGCCGTGGCCTCACCTCCCGCCAGTGGTGGCTGGATGTGATCCTGCAGACCTTCCACCAG
GCAGGCATTCGGGATGCCCAGGCTGTGGCCCCCATCGCTGACCAGTTGTACGAGGACTTC
AGCAGTTCCCGCACCTGGCAGGTGTTGGAGGGGGCTGAGGCCACCCTGAGGGGGTGCCGA
AAACGAGGTCTGAGGCTGGCAGTGGTCTCCAACTTTGACCGACGACTGGAGGACATCCTG
GCGGGTCTTGGTCTGCAGGAACACTTCGAGTTTGTTCTGACCTCTGAGGCTGCCGGCTGG
CCCAAGCCCGATCCCCGCATTTTCCATGAGGCCTTGCGCCTTGCTCAGGTGGAACCGGCA
GTGGCAGCCCACATTGGGGACAGTTACCAATGTGATTACAAGGGAGCACGGGCCGTGGGT
ATGCACAGCTTCCTGGTGGCTGGCCCTGAGCCTTTGGACCCTGCGGTCAAGGATTCTGTA
CCCCAAGAACACATCCTCCCCTCACTGTCCCATCTCCTGCCTGCCCTTGACCGCCTGGAG
GGCTCACCCCCAGGGCTT
>Chimp|ENSPTRG00000021278|ENSPTRT00000056338
------------------------------------------------------------
---------------------------------------------ATGGCACACCGGCTG
CAGATACGACTGCTGACATGGGATGTGAAGGACACGCTGCTCAGGCTCCGCCACCCCTTA
GGGGAGGAATATGCCACCAAGGCCCGGGCCCATGGGCTGGAGGTGGAGCCCTCAGCCCTG
GAACAAGGCTTCAGGCAGGCATACAGGGCTCAGAGCCACAGCTTCCCCAACTACGGCCTG
AGCCACGGCCTAACCTCCCGCCAGTGGTGGCTGGATGTGGTCCTGCAGACCTTCCACCTG
GCGGGTGTCCAGGATGCTCAGGCTGTAGCCCCCATCGCTGAACAGCTTTATAAAGACTTC
AGCCACCCCTGCACCTGGCAGGTGTTGGATGGGGCTGAGGACACCCTGAGGGAGTGCCGC
ACACGGGGTCTGAGACTGGCAGTGATCTCCAACTTTGACCGACGCCTAGAGGGCATCCTG
GGGGGCCTTGGCCTGCGTGAACACTTCGACTTTGTGCTCACCTCCGAGGCTGCTGGCTGG
CCCAAGCCGGACCCCCGCATTTTCCAGGAAGCCTTGCGGCTTGCTCATATGGAACCGGTA
GTGGCAGCCCATGTTGGGGATAATTACCTCTGCGATTACCAGGGGCCTCGGGCTGTGGGC
ATGCACAGCTTCCTGGTGGTTGGCCCACAGGCACTGGATCCCGTGGTCAGGGATTCTGTA
CCTAAAGAACACATCCTCCCTTCTCTGGCCCATCTCCTGCCTGCCCTTGACTGCCTAGAG
GGCTCAACTCCAGGGCTT
>Cow|ENSBTAG00000000250|ENSBTAT00000000314
------------------------------------------------------------
---------------------------------------------ATGGCACACCGGCTA
CAGTTACGACTGCTGACATGGGACGTGAAGGACACGCTGCTCAGGCTCCGCCACCCTGTG
GGAGTGGAATATGCCACTAAGGCCCGGGCCCACGGGCTGGAGGTGGAAGCCACAGCCCTG
GGACAGGCCTTCAAGCAGGCGTACAAGGCTCAGAGCCAGAGCTTCCCCAACTATGGCCTG
GGCCACGGCCTCACCTCCCACCAGTGGTGGCTGGATTTGGTCCAGCAGACCTTCCATCAG
GCTGGTGTTCGGGATGCCCAGGCTGTGGCCCCCATCGCTGAGCAGCTGTACAAGGACTTC
AGCAGTCCTAGCACCTGGCAGGTGTTGGAGGGGGCTGAGGCCACCCTTAGGGGGTGCCGA
AAACGAGGCCTGAAGCTGGCAGTGGTCTCCAACTTTGACCGACGCCTAGAGGACATCCTG
GAAGGTGTTGGCCTGCGGGAACACTTCGACTTTGTGCTGACCTCTGAGGCTGCCGGCTGG
CCCAAGCCCGACCCCCGTATTTTCCATGAGGCCTTGCACCTTGCTCAGGTGGAACCAGCG
GTGGGAGCCCATATTGGGGACAGTTACCAACGTGATTACAAGGGAGCACGGGCTGTAGGC
ATGCACAGCTTCCTGGTGGCTGGCCCCGAGCCTTTGGACCCTGCGGTCAAGGATTCTGTA
CCCCAGGAACACTTTCTCCCCTCACTGTCCCATCTCCTGCCTGCCCTTGATTACCTGGAG
GGCTCCTCGGCAAGGCTT
>Dog|ENSCAFG00000003244|ENSCAFT00000005200
------------------------------------------------------------
---------------------------------------------ATGGGGCGTTGGCTA
CCAATACGACTGCTGACGTGGGACGTGAAAGACACACTGCTCAGGCTCCGCCACCCCGTG
GGAGAGGAATATGCCGCCAAGGCTCGGGCCCACGGGCTGGAGGTGGAGGCCGCCACTCTG
GGACAAGCCTTCAGGCAGGCATACAGGACTCAGAGCCACAGCTTCCCGAACTACGGCCTG
AGCCAAGGCCTCACCTCCCGCCGGTGGTGGCTGGATGTGGTCTTACAGACCTTCTACCTA
GCGGGTGTTCGAGATGCCCAGGCTGTGGCCCCCATCGCTGACCAGCTGTATGAAGACTTC
AGTAAGCCCTGCACATGGCAGGTGTTGGAGGGGGCCGCGGCCACCCTGAGAGGGTGCCGG
AAGCGAGGTCTGAGGCTGGCAGTGGTCTCTAATTTCGACCGGCGACTAGAGGACATCCTG
ACGGGTCTTGGTCTGCGGGAACACTTTGACTTTGTTCTGACCTCTGAGGCTGCTGGCTGG
CCCAAGCCTGACCCCCGTATTTTCCATGAGGCCTTGCGGCTTGCTCAAGTGGAACCGGCA
GGAGCAGCCCATATTGGGGACAGTTATCTCTGTGATTATAAGGGGGCACAGGGTGTAGGT
ATGCACAGCTTCCTGGTGTTTGGCCCAGAGCCTTTGGACTCTGCAGTCAAGTGTTCTGTA
CCCCAAGAACACCTCCTCCCCTCACTGTCCCATCTCCTGCCTGCCCTTGACCGCCTAGAG
GGCTCAGCTCTGGAACTT
>Elephant|ENSLAFG00000007668|ENSLAFT00000007666
------------------------------------------------------------
---------------------------------------------ATGGCACCCCGACTG
CAGATACGGCTGATAACGTGGGACGTGAAAGACACACTGCTCAAGCTTCGCCACCCCGTG
GGGGAGGAGTATGCTACCAAGGCCCGGGCCCATGGGCTAGAGGTGGAGGCCACAGCCCTG
GGGCAAGCCTTCAGGCAGGCATACCAGGCTCAGAGCCAAAGCTTCCCCAACTATGGCCTG
AGCCAGGGCCTTACCTCCCGCCAGTGGTGGCTGGATGTGGTCCTGCAGACCTTCCGCCTG
GCAGGTGTTCGGGATGCACAGGCTGTGGTTCCCATTGCTAACCAGCTATATGAAGACTTT
AGCAACCCCTGCACCTGGCAAGTGTTGGAGGGGGCCAGGGCCACCCTGACAGGGTGCCGC
AAGCGAGGTCTGAAGCTGGCCGTGATCTCCAACTTCGACCGGCGGTTAGAGGATATCCTG
GTGGGTCTTGGCCTACGGGAACATTTCGACTTTGTGCTGACCTCTGAGGCTGCAGGCTGG
CCCAAACCAGACCCCCGCATTTTCCATAAGGCTTTGCAGCTTGCTCACATGGAACCGGCA
GTGGCAGCCCATATTGGGGATAGTTACCACCGTGATTACCAGGGTGCCCAGGCTATAGGC
ATGCAGAGTTTCCTTCTGACTGGCCCGGAGCCTCTGGACCCCGTGGTCAAGAATTCTATA
CCTGAAGGACACATTCTCCCTTCGTTGTCCCATCTCTTGCCTGCCCTTGACCACCTAAAA
GGCTTGTCCCAGGGGCTT
>Bowhead|bmy_05204T0
------------------------------------------------------------
---------------------------------------------ATGGCACGCCGGCTC
CAGTTACAACTGCTGACGTGGGACGTGAAGGACACGCTGCTCAGGCTCCGCCAACCCGTG
GGGGAGGAATATGCCGCCAAGGCCCGGGCCCACGGGCTGGAGGTGGAGGCCGCGGCCCTG
GGACAGGCCTTCGGGCGGGCGTACAGGGCTCAGAGCCACAGCTTCCCCAGCTATGGCCTG
AGCCGCGGCCTCACCTCCCGCCAGTGGTGGCTGGATGTGGTCCTGCAGACCTTCCACCAG
GCAGGCGTTCGGGATGCCCAGGCTGTGGCCCCCATCGCTGACCAGCTGTACGAGGACTTC
AGCAGTTCCCGCACCTGGCAGGTGTTGGAGGGGGCTGAGGCCACCCTGAGGGGGTGCCGA
AAACGAGGTCTGAGGCTGGCAGTGGTCTCCAACTTTGACCGACGACTGGAGGACATCCTG
GCGGGTCTTGGTCTGCAGGAACACTTCGACTTTGTGCTGACCTCCGAGGCTGCCGGCTGG
CCCAAGCCCGATCCCCGCATTTTCCATGAGGCCTTGCGCCTTGCTCAGGTGGAACCGGCG
GTGGCAGCCCATATTGGGGACAGTTACCAATGTGATTACAAGGGAGCACGGGCCGTAGGT
ATGCACAGCTTCCTGGTGGCTGGCCCCGAGCCTTTGGACCCTGCGGTCAAGGATTCTGTA
CCCCAAGAACACATCCTCCCCTCACTGTCCCATCTCCTGCCTGCCCTTGACTGCCTGGAG
GGCTCACCCCCAGGGCTT
>Minke|BACU007322
------------------------------------------------------------
---------------------------------------------ATGGCGCGCCGGCTC
CAGTTACAACTGCTGACGTGGGACGTGAAGGACACGCTGCTCAGGCTCCGCCACCCCGTG
GGGGAGGAATATGCCGCCAAGGCCCGGGCCCACGGGCTGGAGGTGGAGGCCGCGGCCCTG
GGACAGGCCTTCGGGCAGGCATACAGGGCTCAGAGCCACAGCTTCCCCAGCTATGGCCTG
AGCCGCGGCCTCACCTCCCGCCAGTGGTGGCTGGATGTGGTCCTGCAGACCTTCCACCAG
GCAGGCGTTCGGGATGCCCAGGCTGTGGCCCCCATCGCTGACCAGCTGTACGAGGACTTC
AGCAGTTCCCGCACCTGGCAGGTGTTGGAGGGGGCTGAGGCCACCCTGAGGGGGTGCCGA
AAACGAGGTCTGAGGCTGGCAGTGGTCTCCAACTTTGACCGACGACTGGAGGACATCCTG
GCGGGTCTTGGTCTGCAGGAACACTTCGACTTTGTGCTGACCTCCGAGGCTGCTGGCTGG
CCCAAGCCCGATCCCCGCATTTTCCGTGAGGCCTTGCGCCTTGCTCAGGTGGAACCGGCG
GTGGCTGCCCATATTGGGGACAGTTACCAATGTGATTACAAGGGAGCACGGGCCGTAGGT
ATGCACAGCTTCCTGGTGGCTGGCCCCGAGCCTTTGGACCCTGCGGTCAAGGATTCTGTA
CCCCAAGAACACATCCTCCCCTCACTGTCCCATCTCCTGCCTGCCCTTGACTGCCTGGAG
GGCTCACCCCCAGGGCTT
