# Supplementary material for: Insights into the Evolution of Longevity from the Bowhead Whale Genome
Source: Cell Rep. 2015 Jan 6;10(1):112–22. doi: 10.1016/j.celrep.2014.12.008 (PMC4536333; doi:10.1016/j.celrep.2014.12.008)
Supplement: Supplemental Folder 2. Species Used in the Analysis of Selective Pressure Variation, Single-Gene Orthologous Families Tested, Likelihood Ratio Tests, MAKER Parameters, and Full Assembly and Read Usage Data, Related to Experimental Procedures [file mmc3.zip › Tested SGOs/reciprocal_group_3700.2.fas]

>Gibbon|ENSNLEG00000011248|ENSNLET00000014336
------------------------------------ATGATTATTTTTGGATGCCTTCCA
------------------------------------------------------------
------------------------------------------------------------
------------------------------------------------------------
------------------------------------------------------------
------GAGACAGATGGGACCGTGTTCAGAATTCACACAAAAGCTGAAGGATTTATGGAT
GCGGATATACCTCTGGAATTGGTGTTCCATTTGCCAGTCAATTATCCTTCATGTCTACCT
GGTATCTCGGTTAACTCTGAACAGTTGACCAGGGCCCAGTGTGTGACTGTGAAAGAGAAG
TTACTTGAGCAAGCAGAGAGCCTTTTGTCAGAGCCTATGGTTCATGAGCTGGTTCTCTGG
ATTCAGCAGAATCTCAGGCATATCCTCAACCAACCAGAAACTGGCAGTGGCAATGAAAAG
TGTACTTTTTCAACAAGCACGACCGTGGATGATGGATTGTGGATAACTCTTTTGCATTTA
GATCACATGAGAGCAAAGACTAAATATGTCAAAACTGTGGAGAAGTGGGCTTCAGATTTA
AGGCTGACAGGAAGACTGATGTTCATGGGCAAAATAATACTGATTTTACTACAGGGAGAC
AGAAACAACCTCAAGGAGTACTTGATTCTTCAGAAAACCTCCAAAGTAGATGTGGACTCA
AGTGGAAAGAAATGCAAAGAGAAAATGATTAGTGTACTGTTTGAAACAAAAGTACAGACA
GAACACAAAAGGTTTCTGGCATTTGAAGTCAAAGAGTATTCAGCGTTGGATGAATTACAA
AAGGAATTTGAAACTGCAGGACTTAAGAAGCTTTTCTCCGAATTTGTACTTGCTCTGGTA
AAA------------------------------
>Gorilla|ENSGGOG00000024263|ENSGGOT00000030688
ATGGCGGGGCCTGTGCAGGAGGAGCTCTCGGTCCTGGCCGCGATTTTC---TGCAGGCCC
CACGAGTGGGAGGTGCTGAGC---CGCTCA------------------------------
------------------------------------------------------------
------------------------------------------------------------
------------------------------------------------------------
------GAGACAGATGGGACCGTGTTCAGAATTCACACAAAAGCTGAAGGATTTATGGAT
GCGGATATACCTCTGGAATTGGTGTTCCATTTGCCAGTCAATTATCCTTCATGTCTACCT
GGTATCTCGATTAACTCTGAACAGTTGACCAGGGCCCAGTGTGTGACTGTGAAAGAGAAG
TTACTTGAGCAAGCAGAGAGCCTTTTGTCGGAGCCTATGGTTCATGAGCTGGTTCTCTGG
ATTCAGCAGAATCTCAGGCATATCCTCAGCCAACCAGAAACTGGCAGTGGCAGTGAAAAG
TGTACTTTTTCAACAAGCACGACCATGGATGATGGATTGTGGATAACTCTTTTGCATTTA
GATCACATGAGAGCAAAGACTAAATATGTCAAAACTGTGGAGAAGTGGGCTTCAGATTTA
AGGCTGACAGGAAGACTGATGTTCATGGGTGAAATAATACTGATTTTACTACAGGGAGAC
AGAAACAACCTCAAGGAGTACTTGATTCTTCAGAAAACCTCCAAAGTAGATGTGGACTCA
AGTGGAAAGAAATGCAAAGAGAAAATGATTAGTGTACTGTTTGAAACAAAAGTACAGACA
GAACACAAAAGGTTTCTGGCATTTGAAGTCAAAGAGTATTCAGCGTTGGATGAATTACAA
AAGGAATTTGAAACTGCAGGACTTAAGAAGCTTTTCTCCGAATTTGTACTTGCTCTGGTA
AAA------------------------------
>Guinea_Pig|ENSCPOG00000001292|ENSCPOT00000001308
ATGGCGGAGCCCGTACAGGAGGAGCTCTCGGCTCTGGCCGCGATTTTC---TGCGGGCCC
CGCGAGTGGGAGGTGCTGAGC---CGCTCA------------------------------
------------------------------------------------------------
------------------------------------------------------------
------------------------------------------------------------
------GAGAAAGATGGGACCGTGTTCAGAATTCACACAAAAGCTGAAGGCCTTATGAAT
GTGGATGTACCCTTGGAGTTGGTGTTCCATTTACCGGTCAATTACCCTTTGTGTCTGCCT
GGTATCTCAGTTAACTCGGAGCATTTGACCAGAGGCCAGTGTATGACTGTGAAAGAGAAG
TTACTTAAGGAAGCGGAGAAGCTTTTACTGGAGCCCATGATTCACGAGCTGGTTCTCTGG
ATCCAGCAAAATCTCAGGCATGTCCTCAACCAACCAGAGACCGGGAGTGGCTGTGAGAAG
TGTACTTTTTCAATAAGCACGGCTGTGGACGATGGATTGTGGCTAACTCTTTTGCATTTA
GATCACATGAGAGCAAGGACAAAATACATCAGAACTGTGGAGAAATGGACTTCAGATTTA
AGGCTTACAGGAAGACTGATGTTCCTGGGTAAAATAATACTGATTTTACTACAAGGAGAC
AGAGACAGCATCAAGGAATACCTGATTCTTCAGAAAACCTCCAAAGTAGACGTGGACTCA
AATGGAAAGAAATGCAAAGAGAAAATGATTAGTGTACTGTTTGAGACAAAAGTACAGACG
GAACACAAAAGGTTTCTGGCATTTGAAGTCAAAGAGTATTCAACATTGGATGAGTTACAA
AAGGAATTTGAAACTGCAGGACTTAAGAAGCTTTTCTCCGAATTTGTTCTTGGGTTGGTA
AAA------------------------------
>Horse|ENSECAG00000018873|ENSECAT00000020045
---------------------GAGCTCGCGGCCTTGGCTGCGATTTTC---TGCGGGCCC
GACGAGTGGGAGGTGCTGAGC---CACTCA------------------------------
------------------------------------------------------------
------------------------------------------------------------
------------------------------------------------------------
------GAAACAGATGGGACCGTGTTCAGAATTCGCACAAAAGCCGAAGGACTTACGGAT
GCGGATGTACCCTTAGAGTTGGTGTTCCATTTACCGGTTAGCTACCCCTCGTGTCTGCCT
GGTGTCTCAGTTAACTGTGAACACCTGACCCGGGCCCAGTGCGTGACTGTGAAAGAGAAG
TTACTTGAGCGAGCAGAGAACCTTGCATCAGAACCTGTGGTTCACGAGCTGACG------
------------------------------------------------------------
TGTGCTCTTGCAGCAAGCACGGCCGTGGATGAGGGACTGTGGGTAACTCTTTTACATTTA
GACCACATGAGAGCAAAGACTAAATACGTCAAAACTGTGGAGAAGTGGGCTTCTGACTTA
AGACTGACGGGAAGACTGATGTTCATGGGTAAAATAATACTGATTTTACTACAAGGAGAC
AGAAGCAACATCAAGGAGTACCTGATTCTTCAGAAAACCTCCAAAGTCGATGTGGACTCA
AGTGGAAAGAAATGCAGAGAGAAAATGATTAGTGTACTCGCTGAAACAAAAGTACAGACA
GAACACAAAAGGTTTCTGGCATTTGAAGTCAAAGAGTATTCATCGTTGGATGAGTTACAA
AAGGAATTTGAAACTGCAGGACTTAAGAAGCTTTTCTCCGAATTTGTACTTGGGCTGGTA
AAA------------------------------
>Mouse|ENSMUSG00000028133|ENSMUST00000106467
ATGGTGGAGGAGGTGCGGCAGGAGCTCTCGGCGCTGGCCGCGATCTTC---TGCGGGCCC
AACGAGTGGGAGATGTTGAGC---TGTTCAGACGGTGCGCAGTGCCCTCCTCGTGAAACC
CAGCTCCTCCAAATAGTCGGCATCCACCATAAGCATTTGTGTATCACGTCCCTGACAACA
GGACGCTGTAGTTGGTTGTCAGCCACGTGGAAGGCAGTCAGGAAATGCTTGTTAAGGCTG
CTGAAAAATGGCAGCCGATTCCAGACTTCTGCTGGACGCAGCATGGAGACCTTCTCTTCT
AACCCAGAGACAGATGGGGCTGTGTTTAGAATTCACACAACAGCTGAAGGACTTGTGGGT
GAGGATGTGCCCTTAGAGTTGGCGTTCCATTTACCAGTTGGTTACCCTTTGTGTCTACCC
GGCATCTCGGTTACCTCGGAACATCTGACCAGGGCCCAGTGTGTTACCGCGAAGGAGAAG
TTACTTGGAGAAGCCAGGAAGCTCGTGTCAGAACCGATGGTTCACGAGCTGGTTCTTTGG
ATCCAGCAGAATCTCAGACTTGTCCTCAGCCAGCCGGAGACCGCCAGCAGCCATGAGAAG
TGCACTTTGCCAGAAAGTGCGACGGGGGACGATGGACCGTGGATGACTCTTTTGCGTTTA
GATCACATGAGAGCGAGGACTAAATATGTCAAAGCCGTGGAGAAGTGGGCTTCAGAGTTA
AGGCTGACAGGAAGACTGATGTTCATGGGTAAATTAATACTGATTTTACTACAAGGAGAC
AGAAGCAACATCAAGGAGTACCTGATTCTTCAGAAAACCTCCAAAGTAGATGTGGACTCA
AGTGGAAAGAAATGCAAAGAGAAAATGATTAGTGTACTGTCTGAAACAAAAGTACAAACG
GAACACAAAAGGTTTCTGGCGTTTGAAGTCAAAGAGTATTCAACACTGGAGGAGTTACAA
AAGGAATTCGGAGCTGCAGGACTTGGGGAGCTCTTCTCAGAGTGTGTACTGGGGCTGGTG
AAA------------------------------
>Opossum|ENSMODG00000004278|ENSMODT00000005380
ATGGGCGAACTGGTACAGGAAGAGCTTTCGGCTCTGGAGTCAATTTTC---TGTGGGCCG
GACGAGTGGGAGGTGGTGAGC---TGCTCA------------------------------
------------------------------------------------------------
------------------------------------------------------------
------------------------------------------------------------
------GAAACAGGTGGAACTTCATTCAGAATTAACACAAATGGACAAGGATTTTTGGAT
GAAAATATACCATTACATCTGTCATTTCATTTACCAGCTACTTACCCATTTTGCCTGCCA
GGAATCTCAGTTAATTCTCACCACCTTACCAGAGCTCAATGTATAGTTATAAAAGAGAAG
CTACTTGAACAAGCAGAAAAACTTTTGTCTGAGCCTATGGTACATCAGCTGGTTCTATGG
ATTCAACAGAATCTCAAGTACCTCATTGGGCAACCAGAAACAACTATTGGCTCTGAAGAC
TGCTCTTTGTCTACAAGTACATCTGTGAATGATGGAATGTGGATAACCCTTTTGCATTTA
GATCATATGAGAGCAAAGACAAAGTATGTCAAAACTGTGGAGAAGTGGACTTCAAATTTA
AGACTTACTGGAAGACTGATGTTTTTAGGCAAAATTATCCTTATTCTTCTACAAGGAGAC
AGAAACAATATCAAGGAGTACCTGATTCTTCAGAAAACCTCCAAAGTAGATGTGGACTCA
AGCGGAAAGAAATGCAAAGAGAAAATGATTAGTATACTCTTTGAAACAAAAGTACAGATG
GAACACAAAAGGTTCCTGGCATTTGAAGTCAAAGAGTATTCATCCTTGGATGAGTTACGA
AAGGAATTTGAAGCTGCAGGACTCAAGGAGCTGTTCTCTGAGTTTGTACTTAAGCTGGCT
AACCATCACCAATTCCTTAACCAGATCCACAGA
>Orangutan|ENSPPYG00000001134|ENSPPYT00000001358
ATGGCGGAGCCCGTGCAAGAGGAGCTCTCGGCCCTGGCCGCGATTTTC---TGCGGGCCC
CACGAGTGGGAGGTGCTGAGC---CGCTCA------------------------------
------------------------------------------------------------
------------------------------------------------------------
------------------------------------------------------------
------GAGACAGATGGGACCGTGTTCAGAATTCACACAAAAGCTGAAGGATTTATGGAT
GCGGATATACCTCTGGAATTGGTGTTCCATTTGCCAGTCAATTATCCTTCATGTCTACCT
GGTATCTCGATTAACTCTGAACAGTTGACCAGGGCCCAGTGTGTGACCGTGAAAGAGAAG
TTACTTGAGCAAGCAGAGAGCCTTTTGTCAGAGCCTATGGTTCATGAGCTGGTTCTCTGG
ATTCAGCAGAATCTCAGGCATATCCTCAACCAACCAGAAACTGGCAGTGGCTATGAAAAG
TGTACTTTTTCAACAAGCACGACTGTGGATGATGGATTGTGGATAACTCTTTTGCATTTA
GATCACATGAGAGCAAAGACTAAATATGTCAAAACTGTGGAGAAGTGGGCTTCAGATTTA
AGGCTGACAGGAAGACTGATGTTCATGGGTAAAATAATACTGATTTTACTACAGGGAGAC
AGAAACAACCTCAAGGAGTACTTGATTCTTCAGAAAACCTCCAAAGTAGATGTGGACTCA
AGTGGAAAGAAATGCAAAGAGAAAATGATTAGTGTACTGTTTGAAACAAAAGTACAGACA
GAACACAAAAGGTTTCTGGCATTTGAAGTCAAAGAGTATTCAGCGTTGGATGAATTACAA
AAGGAATTTGAAACTGCAGGACTTAAGAAGCTTTTCTCCGAATTTGTACTTGCTCTGGTA
AAA------------------------------
>Platypus|ENSOANG00000014052|ENSOANT00000022164
------------------------------------------------------------
------------------------------------------------------------
------------------------------------------------------------
------------------------------------------------------------
------------------------------------------------------------
------GAGACGGAGGGGACCACGTTGAGAATTCTTACGAGCGCCAGAGGACCTCTGGAT
GAAGAACTGCAGTTACAGCTGACATTCCACTTACCGGTTCATTACCCGTCCCGCCTCCCC
GGCATCTCGGTGAACTCAGAGCACCTCACGAGGGCCCAGTGTTCCGAGGTCAAAGAGCAG
CTCCTCGAGCAAGCCGAGAAGCTCTTGTCCAGGCCTATGGTTCACGAGCTGGTCCTCTGG
ATCCAGGAGAATCTCAAGCACGTCGTCAAGCGCCCGGAAGCCGCAGGGGGCCGCGCGGAG
CGCCCTTCGCCGACAGACGCGACCGCCGATCCCCAGCCGTCCGTCGTCCTCTTGCGTTTG
GATCATATGCGGGCCAAGGCGAAATACGTCAAGATGGTGGAAAAGTGGGCTTCGGATTTA
AGGCTGACTGGGAGACTCATGTTTCTGGGGAAGACCATACTGATTCTTCTACAGGGAGAT
AAGAACAGCATCAAGGAGTATATGATACTTCAGAAAACCACCAAAGTGGATGTGGACTCG
AGCGGAAAGAAATGCAAAGAGAAAATGATCAGTGTACTGTTTGAAACAAAAGCACAGGCA
GAACACAGAAGGTTTCTGGCATTTGAAGTCAAAGAATATTCAACGGTGGATGAACTACAG
AAAGAATTTGAAGCCGCGGGACTAAAGGAGCTTTTCTCTGGATTTGTACTTGGGCTGGTA
AAA------------------------------
>Rabbit|ENSOCUG00000014241|ENSOCUT00000014240
ATGGCAGAGTCGATGCAGGAGGAGCTCTCGGCCTTGGCCGCGATCTTC---TGCGGGCCC
CACGAGTGGGAGGTGCTGAGC---CGCTCA------------------------------
------------------------------------------------------------
------------------------------------------------------------
------------------------------------------------------------
------GAGACAGATGGGGCCGTGGTCAGAGTCCGCACTGAAGCCGAAGGACTGAAGGGT
GTGCACGTGCCCTTGGAGCTCGTGTTCCATTTACCGGCTAGCTACCCTCTGTGTCTCCCT
GGGATCTCCGTTCACTCCGAGCACCTGACCAGGACCCAGTGCGAGGCTGTGAGAGGGAAG
TTACTGGAGCGAGCGGCGCAGCTCGTGTCGGAGCCCATGGTGCACGAGCTGCTTCTCTGG
ATCCAGCAGCATCTGGGGCGCATCCTGGCCGGCCTGGAGACGAAGGCGGGCAGCCCCCAG
CGCGCTTTGCCAACAAGCACGGCTGCGGACGACGGCCTGTGGATGACTCTTCTGCATTTA
GATCACATGAGAGCAAGGGCCAAATACATCAAAACCGTGGAGACGTGGGCTTCAGACTTG
AGGCTGACGGGAAGACTGATGTTCCTGGGTAAAATCATACTGATTTTACTCCAAGGCGAC
AGAATTTTCATTACAGAGTACCTGATTCTTCAGAAAACCTCCAAAGTAGATGTGGACTCA
AGTGGAAAGAAATGCAAAGAGAAAATGATTAGTGTACTGTTTGAAACAAAAGTGCAGACG
GAACACAAAAGGTTTCTGGCATTTGAAGTCAAAGAGTATTCAGCGTTGGATGAGTTACAA
AAAGAATTTGAAACTGCGGGACTTAGGAAGCTTTTCTCCGAATTTGTTCTTGGGCTCATA
AAA------------------------------
>Rat|ENSRNOG00000029893|ENSRNOT00000040080
ATGGCGGAGGAGATGAGGCAGGAACTCTCGGCGCTGGCCGCGATCTTC---TGCGGGCCC
CACGAGTGGGAGATGTTGAGC---TGTTCA------------------------------
------------------------------------------------------------
------------------------------------------------------------
------------------------------------------------------------
------GAGACAGATGGGGCTGTCTTTAGAATTCACACAACAGCTGAAGGACTTGCGGGT
GAGGATGTGCCCTTAGAGTTGGCGTTCCACTTACCAGCCGGTTACCCATCGTGTCTACCC
GGCATTTCGGTTAACTCGGAACGTCTGACCAGGGCCCAGTGTGTTACCGTGAAGGAGAAA
CTACTCGGAGAAGCCAGGAGGCTTCTGTCAGAACCGATGGTTCACGAGCTGGTTCTTTGG
ACTCAGCAGAATCTCAGACACATCCTCAGCCAGACAGAGACAGAGAGCAGCAATGGGACG
TGTACTCTGCCAGAAAGCTCGACTGTGGACGGCGGACTGTGGATGACTCTTTTGCGTTTA
GATCACATGAGAGCGAGGACTAAATATGTGAAAGTTGTGGAGAAGTGGGCTTCAGAGTTA
AGGCTGACAGGAAGACTGATGTTCATGGGTAAAATGATACTGATTTTACTACAAGGAGAC
AGAAGCAACATCAAGGAGTACCTGATTCTTCAGAAAACCTCCAAAGTAGATGTGGACTCA
AGTGGAAAGAAATGCAAAGAGAAAATGATTAGTGTACTGTCTGAAACAAAAGTACAAACG
GAACACAAAAGGTTTCTGGCGTTTGAAGTCAAAGAGTATTCAACACTGGAGGAGTTACAA
AAGGAATTTGAAACTGCAGGACTTCAGGAGCTCTTCTCAGAGTGTGTACTTGGGCTGGTG
AAA------------------------------
>Macaque|ENSMMUG00000004759|ENSMMUT00000006723
ATGGCGGAGCTCGTGCGTGAGGAACTCTCGGCCCTGGCCGCGATTTTC---TGCGGGCCC
CACGAGTGGGAGGTGCTGAGC---CGCTCA------------------------------
------------------------------------------------------------
------------------------------------------------------------
------------------------------------------------------------
------GAGACAGATGGGACCGTGTTCAGAATTCACACAAAAGCTGAAGGATTTATGGAT
GCGGATATACCTCTGGAATTGGTGTTCCATTTGCCAGTCAATTATCCTTCATGTCTACCT
GGTATCTCGGTTAACTCTGAACGGTTGACCAGGGCCCAGTGTGTGACTGTGAAAGAGAAA
TTACTTGAGCAAGCAGAGAGCCTTATGTCAGAGCCTATGGTTCATGAGCTGGTTCTCTGG
ATTCAGCAGAATCTTAGGCATATCCTCAACCAACCAGAAACTGGCAGTGGCAATGAAAAG
TGTACTTTTTCAACAAGCACGACCATGGATGATGGATTGTGGATAACTCTTTTGCATTTA
GATCACATGAGAGCAAAGACTAAATATGTCAAAACTGTGGAGAAGTGGGCTTCAGATTTA
AGGCTGACAGGAAGACTGATGTTCATGGGTAAAATAATACTGATTTTACTACAGGGAGAC
AGAAACAACCTCAAG------------------------------------GTGCCAAAA
AGT---------------------------------------------------------
------------------------------------------------------------
------------------------------------------------------------
---------------------------------
>Marmoset|ENSCJAG00000018158|ENSCJAT00000035487
ATGGCGGAACCGGTGCAGGAGGAGCTCTCGGCCCTGGCCGCGATTTTC---TGCGGGCCC
CACGAGTGGGAGGTGCTGAGC---CGCTCA------------------------------
------------------------------------------------------------
------------------------------------------------------------
------------------------------------------------------------
------GAGACAGATGGGACCATGTTCAGAATTCACACAAAAGCTGAAGGATTTATGGAT
GCGGATATACCTCTGGAACTGGTGTTCCATTTGCCTGTCAATTATCCTTCATGTCTACCT
CGTATCTCGGTTAACTCTGAACAGTTGACCAGGGCCCAGTGTGTGACTGTGAAAGAGAAG
TTACTTGAGCAAGCAGAGAGCCTTTTGTCAGAGCCTATGGTTCATGAGCTGGTTCTCTGG
ATTCAGCAGAATCTCAGGCATATCCTCAACCAACTGGAAACTGGAAGTGGCAATGCAAAA
TGTACTTTTTCAACAAGTACGACTGTGGATGATGGATTGTGGATAACTCTTTTACATTTA
GATCACATGAGAGCAAAGACTAAATATGTCAAAACTGTGGAGAAGTGGGCTTCAGATTTA
AGACTGACAGGAAGACTGATGTTCATGGGTAAAATGATACTGATTTTACTACAAGGAGAC
AGAAGCAACCTCAAGGAGTACCTGACTCTTCAGAAAACCTCCAAAGTAGATGTGGACTCA
AGTGGAAAGAAATGCAAAGAGAAAATGATTAGTGTACTGTTTGAAACAAAAGTACAGACA
GAACACAAAAGGTTTCTGGCATTTGAAGTCAAAGAGTATTCAGCGTTGGATGAATTACAA
AAGGAATTTGAAACTGCAGGACTTAAGAAGCTTTTCTCTGAATTTGTACTTGCACTGGTA
AAA------------------------------
>Microbat|ENSMLUG00000017652|ENSMLUT00000017656
CTGAAACAACAAAACAAACAAACCCAAAAGGTTTTGGCGGCGATCTTC---TGCGGCCCC
GGCGAGTGGGAGGTGCTCAGTCTCTGCTCA------------------------------
------------------------------------------------------------
------------------------------------------------------------
------------------------------------------------------------
------GGGACCCAGGGCGCCGTGTGCAGAGTCCTCACCAAAGCCGAAGGCCCGTCGGGG
GCGGACACCCCCCTGGAGCTGGTGTTCCACTTACCGGCCGGCTACCCCGCGTGCCTGCCG
GGCGTCTCCGTCGGCTCCGAGCGCCTGACCAGGGCCCAGTGCGCGGCCGTGAAGGACAAG
CTGCTGGAGCAGGCACAGGGCTTCCTGCCGGAACCGATGGTCCACCAGTTGGTTGTCTGG
GTCCAGCAGAACCTCCGGCACCTCCTCGCCGCGCCGGGGTCGGGAGCTGGCCCTGGCACG
TGCCCT---GCGGCGAGCGCCACGGAGGCCGAGGGGCCGTGGATGACCCTCCTGCACTTG
GACCACATGAGAGCGAAGACCAGATACGTGCGGACGGTGCGGCAGTGGGCCTCCGCCCTG
GGGCTGACGGGGAGGCTCATGTTCATGGGCAGAGTCATCCTGCTCCTACTGCAAGGGCAC
AGGGACCGCGTCAAGGAGTACCTGGTGCTTCAGAAAACCTCCAAGGTCGACGTGGACTCG
AGTGGGAAGAAGTGCCGAGAGAGGATGGCCAGCGTGCTGTGGGAGGCCAGGGCGCAGCCG
GGACACGCCAGGTTCCTGGCATTTGAAGTCAAAGAGTTTTCATCGCTGGACGAGCTGCGG
AAGGAGTTTGAAACCGCGGGACTGGAGGCCCTGTTCCCCGAGTGCGTCCTCGGGCTGGTG
AAG------------------------------
>Human|ENSG00000122481|ENST00000370202
ATGGCGGAGCCTGTGCAGGAGGAGCTCTCGGTCCTGGCCGCGATTTTC---TGCAGGCCC
CACGAGTGGGAGGTGCTGAGC---CGCTCA------------------------------
------------------------------------------------------------
------------------------------------------------------------
------------------------------------------------------------
------GAGACAGATGGGACCGTGTTCAGAATTCACACAAAAGCTGAAGGATTTATGGAT
GTGGATATACCTCTGGAATTGGTGTTCCATTTGCCAGTCAATTATCCTTCATGTCTACCT
GGTATCTCGATTAACTCTGAACAGTTGACCAGGGCCCAGTGTGTGACTGTGAAAGAGAAT
TTACTTGAGCAAGCAGAGAGCCTTTTGTCGGAGCCTATGGTTCATGAGCTGGTTCTCTGG
ATTCAGCAGAATCTCAGGCATATCCTCAGCCAACCAGAAACTGGCAGTGGCAGTGAAAAG
TGTACTTTTTCAACAAGCACGACCATGGATGATGGATTGTGGATAACTCTTTTGCATTTA
GATCACATGAGAGCAAAGACTAAATATGTCAAAATTGTGGAGAAGTGGGCTTCAGATTTA
AGGCTGACAGGAAGACTGATGTTCATGGGTAAAATAATACTGATTTTACTACAGGGAGAC
AGAAACAACCTCAAGGAGTACTTGATTCTTCAGAAAACCTCCAAAGTAGATGTGGACTCA
AGTGGAAAGAAATGCAAAGAGAAAATGATTAGTGTACTGTTTGAAACAAAAGTACAGACA
GAACACAAAAGGTTTCTGGCATTTGAAGTCAAAGAGTATTCAGCGTTGGATGAATTACAA
AAGGAATTTGAAACTGCAGGACTTAAGAAGCTTTTCTCCGAATTTGTACTTGCTCTGGTA
AAA------------------------------
>Chimp|ENSPTRG00000000984|ENSPTRT00000001849
ATGGCGGAATCTGTGCAGGAGGAGCTCTCGGTCCTGGCCGCGATTTTC---TGCAGGCCC
CACGAGTGGGAGGTGCTGAGC---CGCTCA------------------------------
------------------------------------------------------------
------------------------------------------------------------
------------------------------------------------------------
------GAGACAGATGGGACCGTGTTCAGAATTCACACAAAAGCTGAAGGATTTATGGAT
GCGGATATACCTCTGGAATTGGTGTTCCATTTGCCAGTCAATTATCCTTCATGTCTACCT
GGTATCTCGATTAACTCTGAACAGTTGACCAGGGCCCAGTGTGTGACTGTGAAAGAGAAG
TTACTTGAGCAAGCAGAGAGCCTTTTGTTGGAGCCTATGGTTCATGAGCTTGTTCTCTGG
ATTCAGCAGAATCTCAGGCATATCCTCAGCCAACCAGAAACTGGCAGTGGCAGTGAAAAG
TGTACTTTTTCAACAAGCACGACCATGGATGATGGATTGTGGATAACTCTTTTGCATTTA
GATCACATGAGAGCAAAGACTAAATATGTCAAAACTGTGGAGAAGTGGGCTTCAGATTTA
AGGCTGACAGGAAGACTGATGTTCATGGGTAAAATAATACTGATTTTACTACAGGGAGAC
AGAAACAACCTCAAGGAGTACTTGATTCTTCAGAAAACCTCCAAAGTAGATGTGGACTCA
AGTGGAAAGAAATGCAAAGAGAAAATGATTAGTGTACTGTTTGAAACAAAAGTACAGACA
GAACACAAAAGGTTTCTGGCATTTGAAGTCAAAGAGTATTCAGCGTTGGATGAATTACAA
AAGGAATTTGAAACTGCAGGACTTAAGAAGCTTTTCTCCGAATTTGTACTTGCTCTGGTA
AAA------------------------------
>Cow|ENSBTAG00000021537|ENSBTAT00000028701
ATGGCGGAGCCGGTGCGGCAGGAGCTCTCGGCCCTGGCAGCGATTTTC---TGCGGGCCT
GACGAGTGGGAAGTGCTGAGT---CTCTCA------------------------------
------------------------------------------------------------
------------------------------------------------------------
------------------------------------------------------------
------GAGACAGATGGGGCTGTGTTCAGAATTCTCACGAAAGCCGAAGGATTTATGGAT
ACGGATATACCCTTGCAGTTGGTATTCCACTTACCGCTCAGTTACCCGTACTGTCTACCT
GGTATTGTGGTGAACTCCAAGCACTTGACCAGGGCCCAGTGTGAAATCGTGAAGGAGAAG
TTACTGGAGCAAGCAGAGACCCTTTTGTTGGAACCTATGGTTCATGAGCTGGTTCTCTGG
ATTCAAGAAAACCTCAGGCACATCCTCAAGTGCCCAGAAGCAGGAGGTGGCAGTGAAAAG
TGCTCTTCTGCAGCAAGCATGACTGTGGATGATGGGTTGTGGATGACTCTTTTGCATTTA
GATCACATGAGAGCGAAGGCTAAATATGTCAAAACTGTGGAGAAGTGGGCTTCTGATTTA
AGGCTGACAGGAAGACTGATGTTCATGGGTAAAATCATACTGATTTTACTGCAGGGAGAC
AGAAATGACATCAAGGAGTACCTGATTCTTCAGAAAACTTGCAAAGTGGATGTGGACTCA
AGTGGAAAGAAATGCAAAGAGAAAATGATTAGTGTACTGTTTGAAACAAAAGTACAGACA
GAACACAAAAGGTTTCTGGCATTTGAAGTCAAAGAGTATTCATCGTTGGATGAGTTACAA
AAGGAATTTGAAACTACAGGACTTAAGAAGCTTTTCTCTGAATGTGTACTTAGGCTGGTA
AAA------------------------------
>Dog|ENSCAFG00000028915|ENSCAFT00000047035
------------------------------------------------------------
------------------------------------------------------------
------------------------------------------------------------
------------------------------------------------------------
------------------------------------------------------------
------------------------------------------------------------
------------------------------------------------------------
------------------------------------------ATGACTGTGAAAGAGAAA
TTACTTAAGCAAGCAGAGAACCTTTTGTCGGAACCTATGATTCACGAGTTGGTTCTTTGG
ATTCAGCAGAATCTCAGGCACATCCTCAACCAACTAGAAACTGGAAGTGGCAGTGAAAAG
TGTACTTTTGCAACAGGCATGACCGTGGATGATGGACTGTGGATAACTCTTTTGCATTTA
GATCACATGAGAGCAAAGACCAAGTATGTCAAAACTGTTGAGAAGTGGGCTTCCGATTTA
AAGCTGACAGGAAGACTGATGTTCATGGGTAAAATAATACTGATTTTACTGCAAGGAGAC
AGAAGCAATATCAAGGAGTACCTGATTCTTCAGAAAACCTCCAAAGTAGATGTGGACTCA
AGTGGAAAGAAATGCAAAGAGAAAATGATTAGTGTACTGTTTGAAACAAAAGTACAGACA
GAACACAAAAGGTTTCTGGCATTTGAAGTCAAAGAGTATTCATCGTTGGATGAGTTACAA
AAGGAATTTGAAACTGCAGGACTTAAGAAGCTTTTCTCCGAATTTGTTCTCGGGCTGGTA
AAA------------------------------
>Elephant|ENSLAFG00000013626|ENSLAFT00000013623
------------------------------------------------------------
------------------------------------------------------------
------------------------------------------------------------
------------------------------------------------------------
------------------------------------------------------------
------GAGACAGATGGCACCGTGTTCAGAATTTACACGAAAGCGGAAGGACTTACGGAT
GTGGATATACCCTTTGAACTGGTGTTTCATTTACCTGTCACTTATCCTTTGTGTCTGCCT
GGTGTCTCGGTGAACTCTGAACGCCTGACCAGGGCCCAGTGTGTGACTGTGAAAGAGAAA
TTACTTGAGCAAGCAGAGAACCTCTTGTCGGAACCCATGGTTCATGAGCTTGTTCTCTGG
GTTCAGCAGAATCTCAAACACATCCTCAACCAACCAGAAACTGGAAGTGGCAGTGAAAAG
TGCACTTTTCCACCAAGCCTAAATGTGGACGATGGACTGTGGGTAACTCTTCTGCATTTG
GATCACATGAGAGCAAAGACTAAATATGTCAAAACTGTGGAGAAGTGGGCTTCAGATTTA
AGGCTGACTGGAAGACTGATGTTCATGGGTAAAATAATTCTGATTTTACTACAAGGAGAC
AGAAACAACATCAAGGAGTACCTGATTCTTCAGAAGACGTCCAAAGTAGATGTGGACTCA
AGTGGAAAGAAATGCAAGGAGAAAATGATTAGTGTCCTGTTTGAAACAAAAGTACAGACA
GAACACAAAAGGTTCCCGGCATTTGAAGTCAAGGAGTATTCATCGTTGGATGAGTTACAA
AAAGAATTTGAAACTGCAGGACTTAAGAAGCTATTCTCCGAATTTGTACTTGGGCTGGTG
AAA------------------------------
>Bowhead|bmy_14269T0
ATGGCGGAGCCGGTGCGGGAGGAGCTCTCGGCCCTGGGTGCGATTTTC---TGCGGGCCC
GACGAGTGGGAAGTGCTGAGT---CGCTCA------------------------------
------------------------------------------------------------
------------------------------------------------------------
------------------------------------------------------------
------GAGACAGATGGGACTGTGTTCAGAATTCTCACAAGAGCCGAAGGATTTATGGAT
GCGGATATACCCTTACAATTGGTCTTCCATTTACCGGTCAATTACCCGTCGTGTCTGCCT
GGTATTGTGGTTAACTCCGAACACCTGACCAGGGCTGAGTGTGAGATTGTGAAAGAGAAG
TTACTGGAGCAAGCAGAGACCCTTTTGTCGGAACCTATGGTTCATGAGCTGGTTCTCTGG
ATTCAACAGAATCTCAGGCACATCCTCAAGCGACCAGAAACTGGAGGTGGCAGTGAAAAG
TGCACTTCTGCAGCAAGCACGACTGTGGATGATGGATTGTGGATGACTCTTTTGCATTTA
GATCACATGAGAGCAAAGACTAAATATGTCAAAACTGTGGAGAAGTGGGCTTCCGATTTA
AGGCTGACAGGAAGACTGATGTTCATGGGTAAAATAATACTGATTTTACTGCAGGGAGAC
AGAAACAACATCAAGGAGTACCTGATTCTTCAGAAAACCTGCAAAGTAGATGTGGACTCA
AGTGGAAAGAAATGCAAAGAGAAAATGATTAGTGTACTGTTTGAAACAAAAGTACAGACA
GAATACAAAAGGTTTCTGGCATTTGAAGTCAAAGAGTATTCATCGTTGGATGAGTTACAA
AAGGAATTTGAAACTGCAGGACTTAAGAAGCTTTTCTCCGAATTTGTACTTAGGCTGGTA
AAA------------------------------
>Minke|BACU002790
ATGGCGGAGCCGGTGCGGGAGGAGCTCTCGGCCCTGGGTGCGATTTTC---TGCGGGCCC
GACGAGTGGGAAGTGCTGAGT---CTCTCA------------------------------
------------------------------------------------------------
------------------------------------------------------------
------------------------------------------------------------
------GAGACAGATGGGACTGTGTTCAGAATTCTCACAAGAGCCGAAGGATTTATGGAT
GCGGATATACCCTTACAATTGGTGTTCCATTTACCGGTCAATTACCCGTCATGTCTGCCT
GGTATTGTGGTTAACTCCGAACACCTGACCAGGGCTGAGTGTGAGATTGTGAAAGAGAAG
TTACTGGAGCAAGCAGAGACCCTTTGGTCGGAACCTATGGTTCATGAGCTGGTTCTCTGG
ATTCAACAGAATCTCAGGCACATCCTCAAGCGACCAGAAACTGGAGGTGGCAGTGAAAAG
TGCACTTCTGCAGCAAGCACGGCTGTGGATGATGGATTGTGGACGACTCTTTTGCATTTA
GATCACATGAGAGCAAAGACTAAATATGTCAAAACTGTGGAGAAGTGGGCTTCCGATTTA
AGGCTGACAGGAAGACTGATGTTCATGGGTAAAATAATACTGATTTTACTGCAGGGAGAC
AGAAACAACATCAAGGAGTACCTGATTCTTCAGAAAACCTGCAAAGTAGATGTGGACTCA
AGTGGAAAGAAATGCAAAGAGAAAATGATTAGTGTACTGTTTGAAACAAAAGTACAGACA
GAACACAAAAGGTTTCTGGCATTTGAAGTCAAAGAGTATTCATCGTTGGATGCGTTACAA
AAGGAATTTGAAACTGCAGGACTTAAGAAGCTTTTCTCCGAATTTGTACTTAGGCTGGTA
AAA------------------------------
