# Supplementary material for: Insights into the Evolution of Longevity from the Bowhead Whale Genome
Source: Cell Rep. 2015 Jan 6;10(1):112–22. doi: 10.1016/j.celrep.2014.12.008 (PMC4536333; doi:10.1016/j.celrep.2014.12.008)
Supplement: Supplemental Folder 2. Species Used in the Analysis of Selective Pressure Variation, Single-Gene Orthologous Families Tested, Likelihood Ratio Tests, MAKER Parameters, and Full Assembly and Read Usage Data, Related to Experimental Procedures [file mmc3.zip › Tested SGOs/reciprocal_group_3702.2.fas]

>Gibbon|ENSNLEG00000017103|ENSNLET00000021811
ATGGCAACAGAATTTATAAAGAGTTGCTGTAGAGGATGTTTCTATGGTGAAACAGAAAAG
CACAACTTTTCTGTGGAAAGAGATTTTAAAGCAACAGTCCCAGATAGTCAAAATGCTACT
ATCTCTGTACCTCCATTGACTTCTGTTTCTATAAAGCCTCAGGTTGGCTGTACTGAGGAT
TATTTGCTTTCCAAATTACCATCTGATGGCAAAGAAGTACCATTTGTGGTGCCCAAGTTT
AAGTTATCTTATATTCAACCCAGGACACAAGAAACTCCTTCACATCTGGAAGAACTTGAA
GGATCTGCCAGAGCATCTTTTGGAGATCGAAAGGTAGAACTTTCCAGTTCATCCCAGCAT
GGACCTAGCTATGATGTG---TATAACCCATTCTATATGTATCAGCACATTTCACCTGAT
TTGAGTAGACGCTTTCCTCCCTGTTCAGAAGTGACGAGACTGTATGGATCGGTTTGTGAT
TTAAGGACCAACAAACTTCCCGGTTCCCCTGGGCTAAGCAAATCTATGTTTGATCTTACA
AGCTCATCTCAGCGATTCATCCAGAGACATGATTCATTGTCCAGTGTACCCAGTAGTTCT
TCTTCAAGGAAAAATTCTCAGGGGAGTAACAGAAGCCTGGATACAATTACTCTATCAGGA
GATGAAAGGGACTTTGGGAGACTGAATGTGAAATTGTTTTATAATTCTTCAGTAGAACAG
ATCTGGATCACAGTTTTACAGTGCAGAGATTTAAGTTGGCCCTCTAGTTATGGAGACACT
CCTACTGTTTCTATAAAAGGAACACTTACATTGCCCAAACCAGTGCATTTCAAATCTTCA
GCCAAGGAAGGTTCCAACGCTATTGAATTTATGGAAACGTTTGTATTTGCTATTAAACTT
CAAAGTCTACAAACTGTAAGGCTTGTATTTAAGATTCAAACTCAGACTCCCAAGAAGAAA
ACCATTGGAGAATGCTCACTGTCACTCAGAACCCTTAGCACACAGGAAACGGATTACTCT
TTGGATATATCAGCACCTTCAAAAATTTCTGTTTGCCATGCAGAACTTGAATTGGGGACT
TGTTTTCAAGCAGTAAATAGCAGAATTCAGTTACAAATTCTTGAGGCACAATACCTTCCA
ATCTCATCAACACCTCTGACTTTGAGTTTTTTTGTGAAGGTGGGAATGTTTAGCTCGGGA
GAGTTGATTTATAAGAAAAAGACACGCTTACTGAAGGCCTCCAATGGAAGAGTCAAGTGG
GGAGAGACTATGATTTTTCCACTTATACAGAGTGAAAAAGAAATTGTTTTTCTCATTAAG
CTTTACAGTCGAAGCTCTGTAAGAAGAAAACACTTTGTGGGCCAGATTTGGATAAGTGAA
GACAGTAATAACATTGAAGCAGTGAACCAGTGGAAAGAGACAGTAATAAATCCAGAAAAG
GTTGTTATCAGGTGGCACAAATTAAAGCCATCT
>Gorilla|ENSGGOG00000009329|ENSGGOT00000009370
ATGGCAACAGAATTTATAAAGAGTTGCTGTGGAGGATGTTTCTATGGTGAAACAGAAAAA
CACAACTTTTCTGTGGAAAGAGATTTTAAAGCAACAGTCCCAAATAGTCAAAATGCTACT
ATCTCTGTACCTCCATTGACTTCTGTTTCTGTAAAGCCTCAGGTTGGCTGTACTGAGGAT
TATTTGCTTTCCAAATTACCATCTGATGGCAAAGAAGTACCATTTGTGGTGCCCAAGTTT
AAGTTATCTTACATTCAACCCAGGACACAAGAAACTCCTTCACATCTGGAAGAACTTGAA
GGATCTGCCAGAGCATCTTTTGGAGATCGAAAGGTAGAACTTTCCAGTTCATCCCAGCAC
GGACCTAGCTATGATGTG---TATAACCCATTCTATATGTATCAGCACATTTCACCTGAT
TTGAGTCGACGCTTTCCTCCCCGTTCAGAAGTGACGAGACTGTATGGATCGGTTTGTGAT
TTAAGGACCAACAAACTTCCCGGTTCCCCTGGGCTAAGCAAATCTATGTTTGATCTTACA
AACTCATCTCAGCGATTCATCCAGAGACATGATTCATTGTCCAGTGTACCCAGTAGTTCT
TCTTCAAGGAAAAATTCTCAGGGGAGTAACAGAAGCCTGGATACAATTACTCTATCAGGA
GATGAAAGGGACTTTGGGAGACTGAATGTGAAATTGTTTTATAATTCTTCAGTAGAACAG
ATCTGGATCACAGTTTTACAGTGCAGAGATTTAAGTTGGCCCTCTAGTTATGGAGACACT
CCTACTGTTTCTATAAAAGGAATACTTACATTGCCCAAACCAGTGCATTTCAGATCTTCA
GCCAAGGAAGGTTCCAACGCTATTGAATTTATGGAAACGTTTGTATTTGCTATTAAACTT
CAAAGTCTACAAACTGTAAGACTTGTATTTAAGATTCAAACCCAGACTCCCAGGAAGAAA
ACCATTGGAGAATGCTCACTGTCACTCAGAACCCTTAGCACACAGGAAATGGATTACTCT
TTGGATATAACACCACCTTCAAAAATTTCTGTTTGCCATGCAGAACTTGAATTGGGGACT
TGTTTTCAAGCAGTAAATAGCAGAATTCAGTTACAAATTCTTGAGGCACGGTACCTTCCA
AGCTCATCAACACCTCTGACTTTGAGTTTTTTCGTGAAGGTGGGAATGTTTAGCTCTGGA
GAGTTGATTTATAAGAAAAAGACACGCTTACTGAAGGCCTCCAATGGAAGAGTCAAGTGG
GGAGAGACTATGATTTTTCCACTTATACAGAGTGAAAAAGAAATTGTTTTTCTCATTAAG
CTTTACAGTCGAAGCTCTGTAAGAAGAAAACACTTTGTGGGCCAGATTTGGATAAGTGAA
GACAGTAATAACATTGAAGCAGTGAACCAGTGGAAAGAGACAGTAATAAATCCAGAAAAG
GTTGTTATCAGGTGGCACAAATTAAATTCATCT
>Guinea_Pig|ENSCPOG00000011061|ENSCPOT00000011163
ATGGCAGCAGAATTTATAAAGAGTTGCTGTAGAGGATGTTTTTATGGTCAAGCAGAAAAG
CAAGAGTTATCTATGGAAAGAGACTTTAAAACTACAGTTACC------CAAAATACAACT
GTATCTATACCTCCATTGACTTCTGTTTCTGTCAAGTCTCAGATTGGCTGTAGTGAGGAT
TATTTGCTTTCCAAATTACCATCTGATGGGAAACAAGTGCCATTTGTGGTACCCAAGTTT
AGGTTGTCTTATATTCAGCCCAAAACACAAGGAACACCTTCACATCTGGAAGAACTTGAA
GGCTCTGCCCGGGCATCTTTTGGAGATCGAAAAGCAGAACTTTCCGGTCTATCCCAGCAT
GGACCCAGCTATGATGTG---TATAACCCATTCTACATGTATCAACACTTTTCACCTGAT
TTGAGTCGGAAACGGTTTCCTCATTCAGAAGCAACAAGACTGTATGGATCAGTTTGTGAT
TTAAGGACCAGCAAACTACCTGGTTCCCCTGGACTGAGCAAGTCTATGTTTGATCTTACG
AGTTCATCTCAGCGATTCATCCAGAGACATGATTCATGGTCCAGTGTACCCAGCAGTTCT
TCTTCAAGAAAAAATTCTCAGGGGAGTAACAGAAGCCTAGATACAATTACTCTATCAGGA
GATGAAAGAGATTATGGGAGACTGAATGTGAAATTGTTTTATAATTCTTCAGTGGAGCAG
ATCTGGATCACAATTTTACAGTGCAGAGATTTAAGTTGGCCTTCTAGTTATGGAGACACA
CCCACTGTTTATATAAAAGGAATACTAACATTACCCAAACCAGTACATTTCAAATCTTCA
GCCAAGGAAGGTTCCAGTGCTATTGATTTTATGGAAACTTTTGTATTTGCTATTAAACTA
CAACATCTACAAACTGTGAGGCTTGTATTTAAGATTCAAACCCAGACTCCCAAGAAGAAA
ACTATTGGAGAGTGCTCTCTGTCACTCAGAACACTTAGCACACAAGAAATGGATTACTCT
TTGGATATAATACCACCTTCAAAAATTTCTGTTTGCCATGCAGAACTTGAACTGGGGACT
TGTTTTCAAGCAGTAAATAGCAGGATTCAGCTGCAAATTCTTGAGGCACAATATCTTCCA
---AGCTCAACACCTCTGACTCTAAGTTTTTTTGTGAAGGTGGGAATGTTTAGCTCAGGA
GAATTGATTTATAAAAAGAAGACACGCTTATTGAAGGCCTCCAATGGAAGAGTAAAGTGG
GGAGAGACTATGATTTTTCCACTTACACAGAATGAAAGAGACATTGTTTTTCTCTTTAAA
CTTTATAGTCGAAGCTCTGTCAGAAGAAAACACTTTGTGGGCCAGGTTTGGATAAGTGAA
GACAGTAATAGCATTGAAGCAGTGAACCAATGGAAAGAGACAATTACAAATCCAGAAAAG
GTTGTTACCAAGTGGCACAAATTAAATCCATCT
>Horse|ENSECAG00000007305|ENSECAT00000007464
ATGGCAGCAGACTTTATAAAGAGTTGCTGTAAAGGATGTTTCTATGGTGAAACAGAAAAG
CACACCTTTTCTGTGGAGAGAGACTTTAAAGCAAAAGTTTCGAATAGTCAAAATACTACT
ATCTGTACACCTCCATTGACTTCTGTTTCTGTAAAGCCTCAGGTTGGCTGTACTGAGGAT
TATTTACTTTGCAAATTACCATCTGATGGCAAAGAAGTACCATTTGTGGTGCCCAGGTTT
AAGTTATCTTATATTCAGCCCAGGACGCAAGCAACTCCTTCACATCTGGAAGAACTCGAA
GGATCTGCCAGAGCATCTTTTGGAGATCGGAAGGTGGAACTTTCCGGTTCATCCCAGCAT
GTCCCCAGCTATGATGTC---TATAACCCATTCTATATGTATCAGCACGTTTCACCTGAT
CTGAGTCGGCGCTTTCCTCCTCGTTCGGAAGCGACGAGATTGTATGGATCAGTTTGTGAT
TTAAGGACCACCAAACTTCCTGGCTCCCCTGGGCTGAGCAAGTCTATGTTTGATCTTACA
AGTTCATCTCAGAGATTCATCCAGAGAGATGATTCGTTCTCCAGCGTGCCCAGTAGTTGT
TCGTCAAGGAAGAATTCTCAGGGGAGTAACCGAAGCCTGGATACAATTACTCTGTCAGGA
GACGAAAGAGAGTTCGGGAGATTGAACGTGAAAGTATTTTATAATTCTTCAGTAGAGCAG
ATCTGGATCACGGTTTTACAGTGCAGAGATTTAACTTGGCCCTCTAGTTATGGAGACACT
CCTACTATTTCTATAAAAGGAACGCTAACACTGCCCAAACCAGTGCATTTCAAATCTTCA
GCCAAGGAAGGCTCCAATACTATTGACTTTATGGAAACTTTTGTATTTGCTATTAAACTC
CAAAGTCTGCAAACTGTGAAGCTTGTATTTAAGATTCAAACCCAGACTCCCAGGAAGAAG
ACAATCGGAGAATGCTCACTGTCACTCAGAAGTCTGAGCACACAGGAGACAGATTACTCT
CTGGATATAACACCACTTTCAAAAATTTCTGTTTGCCATGCAGAGCTTGAATTGGGGACT
TGCTTTCAAGCAGTAAATAGCAGAATTCAGTTACAGATTCTTGAGGCACAATACCTCCCA
AGCTCATCAACACCTCTGACTTCGAGTTTTTTTGTGAAGGTGGCAATGTTTAGCTCAGGA
GAGTTGATTTATAAGAAGAAGACACGCTTGCTGAAGGCCTCCAATGGAAGAGTAAAGTGG
GGAGAGACTATGATCTTTCCGCTTATACAGAATGAAAAAGAAATTATTTTTCTCATTAAG
CTTTATAGTCGAAGCTCCGTGAGAAGAAGACACTTTGTGGGGCAGATTTGGATAAGTGAA
GACAGTAATAACGTCGAAGCAGTGAACCAGTGGAAAGAGACAGTTACAAACCCAGAAAAG
GTGGTTATCAAGTGGCACAAATTAAATCCGTCT
>Mouse|ENSMUSG00000021187|ENSMUST00000110047
ATGGCAGCAGAATTTATAAAGAGTTGCTGTAGAGGATGTCTCTATGGTGAAACAGAAAAG
CAGAAGTTTTCTGTGGACAGAGACTTTAAAGCATCAGCCTCAAGTAGCCAAAATACC---
ATTGGTATCCCTCCATTGACTTCTGTTCTAGTAAAGCCTCAAGTTGGCTGTAATGAAGAT
TATTTGCTTTCCAAATTACCATGTGATGGTAAAGAAGTACAATTTGTGGTGCCCAGGTTT
AAATTATCTTATATTCAGCCTAGGACACAAGGAATTCCTTCACATCTGGATGAACTGGAA
GGATCTGCTAGAGCATCTTTTGGAGATCAAAAGACAGAACTTTGTAGTTCATTCTACCAT
GGACCCAGCTATGATGTG---TATAATCCATGCTATATGTATCAACACTTTTCACCTGAT
TTAAGTAGGCGCTTTCTTCCTCATTGTGAAACAAAACAGTTATATGGATCTGTTTGTGAT
TTAAGGACCAGTAAACTTCCTGGTTCCTCTGGGCTAAGCAAATCTATGCTTGATCTTACA
ACTTCATCTCAGCGATTCATCCAGAGACATGACTCATTTTCCAGTGTTCCTAGTAGTTCT
TCTTCAAGAAAAAATTCTCAGGGCAGTAACAGAAGCCTGGATACAATTACCCTATCAGGA
GATGAAAGAGACTTGGGGAGATTGAATGTGAAATTATTTTATAATTCTTCAGCAGAGCAG
ATCTGGATCACAGTTTTGCAGTGCAGAGATATAAGTTGGCCCTCTAGTTATGGAGACACT
CCCACAATTTCTATAAAAGGAATTTTAACATTGTCCAAACCAGTGCATTTCAAATCTTCA
GCCAAAGAAGGTTCCAATGCTATTGAATTTATGGAAACATTTGTATTTGCTATTAAACTA
CAAAATCTCCAAGCTGTGAGACTTGCATTTAAGATTCAAACCCAGACTCCCAAGAAGAAA
ACCATTGGAGAGTGTTCTCTTTCACTCAGAACTCTTAGTACCCAGGAAATGGAGTACTCG
TTGGAAATAATAGCACCTTCAAAAATTTCTGTTTGCCAAGCAGAACTTGAACTGGGGACT
TGTTTTCAAGCAGTAAATAGCAGGATTCAGCTGCAAATTCTTGAGGCACAATACCTTCCA
AGTTCATCAACACCTTTGACTTTGAGTTTTTTTGTGAAAGTGGGGATGTTTAGCTCAGGA
GAGCTGATTTACAAGAAGAAGACACGCTTATTGAAGGCCTCCAGTGGAAGAGTAAAATGG
GGAGAAACTATGATTTTTCCACTTATACAGACTGAAAAAGAAATTGTTTTTCTTATTAAA
CTTTATAGTCGGAGCTCTGTAAGAAGAAAACATTTTGTAGGCCAGCTCTGGATAAGTGAA
GACAGTAATAATATTGAAGCAGTGAATCAATGGAAAGAGACCATTACAAATCCGGAAAAG
GTTGTTATCAAGTGGCACAAGTTAAATCCATCT
>Opossum|ENSMODG00000001937|ENSMODT00000002412
ATGGCAACAGAATTTCTAAAAAGCTGCTGCAGAGGCTGTTTCTAT---------------
------GCTTCCCCAGAAAAAGACTCTAAAGCAGCAGCTCCAAATGGACAAAATATTACG
---TGTCTACCTCCAATGTCTTCAGTGTGTGTTAAACGTCAGGTTGGTTGTACTGAGGAT
TATCTCCTTTCTAAAATTCCATCGGATGGCAAAGAAGTGCCTTTTGTTGTGCCCAGATTT
AAATTATCTTATATTCAACCCAAGCCTCAAGCAACTCCCTCACATATGGAGGAACTTCAA
GGTTCTGCCAGGGCCTCCTTTAGAGATCGAAAAACAGAACTTTGCAGTTCACCCTTGGAT
GGATCTAACTATGACATA---TATAATCCAGTCTTTATGCATCAACATGTTTCACCTGAC
TTAAGTAGGCGATTTCCTCCTAACTCTGAAGCTCTGAGGCTGTATGGGTCAGTTTGTGAC
TTAAGGAGTTCTAAAACTCCTGGTTCCCCTGGCCTAAGCAAATCTATGTTTGATCTTACT
GGTTCATCACAGCGCTTCATGCAACGATATGATTCCATGTCTAGCGTACCAAGCAGTTCA
TCTTCAAGGAAGAATTCTCAAGGCAGTACTCGAAGCCTGGATACAATCACATTATCTGGA
GATGAAAGAGATTTTGGAAGATTGAACATAAAATTGTTCTATAATTCTTCAGTAGAACAG
ATCTGGATCACAATTCTACAGTGCAGAGATTTGATTTGGTCTTCCAGTTATGGAGAAAAC
CCTACTATTTCTATAAAAGGAATATTGACTTTGCCCAAACCAGTACATTTCAAATCTTCA
GCCAAAGAAGGATCCAGTGTTATTGAATTTATGGAGACTTTTGTATTTGCTATTAAACTC
CAAAGTCTGAAAACTGTTAGGCTGGTTTTTAAGATCCAAACCCAAACTCCTCGGAAGAAA
ACCATTGGAGAATGCTCATTATCTCTCAGAGAGCTCAATGTACAGGAAAGGGATTACTGT
TTGGATGTAACACCTCCCTCAAAAATCTCAATGTGTCATGCAGAACTTGAAGTGGGGACT
TGTTTTCAAGCAGTCAACAGCAGGATTCAGTTGCAAATTCTTGAGGCACAACACCTTCCA
AGCTCATCTACTCCTCTAACTTTGAATTTCTTTGTGAAGGTGGCGATGTTTAGTTCAGGA
GATTTGATTTACAAGAAGAAGACCCGTCTACTAAAATCCACCAATGGAAGAGTAAAGTGG
GGAGAAACAATGATTTTTCCATTTACACAAAATGAGAAAGAAATTAATTTTCTTATCAAG
CTTTATAGTCGGAGCTCAGTAAGAAGAAAACACTTTGTGGGACAGATTTGGATAAGTGAG
GATAGCAACTGTTTTGAAGCTGTGAACCAATGGAAAGACACAATTGCAAATCCAGAAAAG
GTTGTTATCAAATGGCACAAATTAAATCCATCT
>Orangutan|ENSPPYG00000006070|ENSPPYT00000007176
ATGGCAACAGAATTTATAAAGAGTTGCTGTGGAGGATGTTTCTATGGTGAAACAGAAAAA
CACAACTTTTCTGTGGAAAGAGATTTTAAAGCAACAGTCCCAAATAGTCAAAATGCTACT
ATCTCTGTACCTCCATTGACTTCTGTTTCTGTAAAGCCTCAGGTTGGCTGTACTGAGGAT
TATTTGCTTTCCAAATTACCATCTGATGGCAAAGAAGTACCATTTGTGGTGCCCAGGTTT
AAGTTATCTTATATTCAACCCAGGACACAAGAAACTCCTTCACATCTGGAAGAACTTGAA
GGATCTGCCAGAGCATCTTTTGGAGATCGAAAGGTAGAACTTTCCAGTTCATCCCAGCAC
GGACCTAGCTATGATGTG---TATAACCCATTCTATATGTATCAGCACGTTTCACCTGAT
TTGAGTCGACGCTTTCCTCCCTGTTCAGAAGTGACGAGACTGTATGGATCG---------
------------------------------------------------------------
------------------------AGACATGATTCATTGTCCAGTGTACCCAGTAGTTCT
TCTTCAAGGAAAAATTCTCAGGGGAGTAACAGAAGCCTGGATACAATTACTCTATCAGGA
GATGAAAGGGACTTTGGGAGACTGAATGTGAAATTGTTTTATAATTCTTCAGTAGAACAG
ATCTGGATCACAGTTTTACAGTGCAGAGATTTAAGTTGGCCCTCTAGTTATGGAGACACT
CCTACTGTTTCTGTAAAAGGAATACTTACATTGCCCAAACCAGTGCATTTCAAATCTTCA
TCCAAGGAAGGTTCCAACGCTATAGAATTTATGGAAACGTTTGTATTTGCTATTAAACTT
CAAAGTCTACAAACTGTAAGGCTTGTATTTAAGATTCAAACCCAGACTCCCAGGAAGAAA
ACCATTGGAGAATGCTCACTGTCACTCAGAACCCTTAGCACACAGGAAATGGATTACTCT
TTGGATATAACACCACCTTCAAAAATTTCTGTTTGCCATGCAGAACTTGAATTGGGGACT
TGTTTTCAAGCAGTAAATAGCAGAATTCAGTTACAAATTCTTGAGGCACAGTACCTTCCA
AGCTCATCAACACCTCTGACTTTGAGTTTTTTTGTGAAGGTGGGAATGTTTAGCTCGGGA
GAGTTGATTTATAAGAAAAAGACACGCTTACTGAAGGCCTCTAATGGAAGAGTCAAGTGG
GGAGAGACTATGATTTTTCCACTTATACAGAGTGAAAAAGAAATTGTTTTTCTCATTAAG
CTTTACAGTCGAAGCTCTGTAAGAAGAAAACACTTTGTGGGCCAGATCTGGATAAGTGAA
GACAGTAATAACATTGAAGCAGTGAACCAGTGGAAAGAGACAGTAATAAATCCAGAAAAG
GTTGTTATCAGGTGGCACAAATTAAATCCATCT
>Platypus|ENSOANG00000003814|ENSOANT00000006057
ATGGCAACCGAATTTATAAAAAGCTGTTGCAGGGGATGTTTCTATGGTGAGACGGAAGAC
AACAATTCATCCATGGAAAGAGAGTCTAAAGCAGCAGCCAAAAATGGACCAAGCGCAACA
---TGTCTACCTCCAATGTCTTCTGTGTCAGTGAAGTGTCAAGTTGCCTGTTCAGAGGAT
TATCTCCTTTCCAAATTGCCATCTGATGGCAAAGAAGTGCCTTTTGTGGTTCCCAACCTT
AAACTAGCTTATATACAGCCCCAATCTCAAGAAACCACGTCACACCCAGAGGAACTTGAA
GGTTCTATCAGAGCGTCTTTTGAAGACAGAAAGACAGAACTTTCCAATTTATCTTTGCAT
GGCTTCAATAATGATGTGGTAAATAATCCAATCTACATGCATCGGCATATTTCGCCAGAC
CTGATTAGACGTTTCCCTCCTAATCCAGCCACAGTGAGACTATATGGATCAGTTTGTGAC
TTAAGGAGCCCCAAAATTCCTACTTCTTCAGGGCTGAGCAATTCTATGTTCGATCTCACA
GGCTCACCTCAGAAGTTCGTGCAGAGTTATGATTCATTGTCCAGTGTACCCAGCAGTCCC
TCATCAAGAAAGAATTCACAAGGGAGTTCTCGGAGCCTAGATACAATTGCATTATCAGGG
GATGAAAGAGATTTTGGAAGATTGAATGTAAAGTTATCTTACTGTTCTTCAGTAGAACAA
ATTTGGATCACACTTTTACAGTTCAGGGATCTGAATTGGCCTTCTAGTTCTGGAGAGAAT
CCTACTGTCTCTATAAAAGGGATCTTAACTCTTCCTAAACCAGTACAGTTTAAGTCTTCA
GCCAAAGATGGATCCAAACATATTGAATTTATGGAAACCTTTGTATTTGCAATCAAGCTC
CAAAATCTACAAACAGTAAGGCTAGTGTTTAAAATCCAAACCCAGACTCCCAGAAAGAAG
ACCATTGGAGAATGTTCTCTGTCCCTCAGAGAGCTCAGCACCCAGGAAAAGGACTATTGG
CTAGATGTAACACCACCTTCAAAAGTTTCAGTGTGTCATGCAGAACTTAAAGTAGGAACT
TGTTTCCAAGCAATAAACAGCAGAATTCAGTTACAAATTCTTGAGGCACATCATCTCCCA
AGCTTGCCAAAACCTCTTACTTTGAATTTCTTTGTGAAGGTGGCAATGTTTGGCTCGGGA
GAGTTGATTTACAAGAAAAAAACTCGTCTACTCAAGTCCACTAATGGAAGCGTGAAATGG
GGAGAAACAATGATTTTTCCTCTAACACAAAATGAAAAAGGAATTAATTTTCTCTTAAAG
CTCTATGGCAGGAGTTCAGTAAGGAGGAAACACTTCGTGGGGCAGATTTGGATAAGTGAT
GAAAGTAACAGTGTTGAAGCCGCAGACCAGTGGAAAGAAACCATCACAAATCCAGAAAAG
GTTGTCATCAAGTGGCACAAGTTAAATCCATCT
>Rabbit|ENSOCUG00000014292|ENSOCUT00000014293
ATGGCAACAGAATTTATAAAGAGTTGTTGTAGAGGATGTTTCTATGGCGAACCAGAAAAG
CACAGCTTTTCTGGAGAAAGAGACTTGAAAGCCGCAGTTTCAGACGGTCAGAGAACTACC
ATCTGTACACCTCCGTTGACTTCTGTTTCTGTAAAGCCTCAGATTGGCTGTACTGAAGAT
TATTTGCTTTCCAAATTACCATCTGATGGCAAAGAAGTACCCTTTGTAGTGCCTAAGTTT
AAGTTATCTTACATTCAACCCAGGACACAAGGAACTCTTTCACATCTAGAAGGCCTTGAA
GGATCTGCCAGGGCATCCTTTGGAGACCGAAAGGTAGAGCTTTCCAGTTCGTGTCAGCAT
GGC---ACTTATGATGTA---TACAACCCATTCTACATGTATCAGCACGTTTCACCAGAT
CTGAGTCGGCGCTTTCCTCCCCACTCGGAAGCCAAGAGACTGTATGGATCAGTTTGTGAT
TTAAGGGCCAGCAAACTTCCTAGTCCCTCTGGGCTAAGCAGATCTATGTTTGATCTTACA
AGTTCTTCTCAACGATTTCTTCAGAGACATGATTCATTATCCAGTGTACCCAGTAGTTCT
TCTTCAAGAAAGAATTCTCAAGGCAGTAACAGGAGCCTAGATACAATTACTCTGTCAGGA
GATGAAAGAGATCTGGGGAGACTGAGTGTGAGATTGTTTTATAATTCTTCACTGGAGCAG
ATATGGATCACAGTGTTACAGTGCAGAGATTTAAGCTGGCCTTCTAGTTGTGGAGAAGCC
CCGACTGTTTCTGTAAAAGGAACACTAACATTACCCAAACCAGTGCATTTCAAGTCATCA
GTCAAGCAAGGGTCACATGCTATTGAATTTATGGAAACTTTTGTATTTGCTATTAAACTC
CAAAGTCTCCAAACTGTAAGACTTGTATTTAAGATTCAGACTCAGACTCCTAGGAAGAAA
ACCATTGGAGAATGCTCACTGTCACTCAGAACTCTTAATACACAGGAAATGGATTACTCA
TTGGATATAATACCACCTTCAAAAGTTTCTGTTTGCCATGCAGAACTTCAACTGGGGACT
TGTTTTCAAGCAGTAAATAGCAGGATTCAGTTGCAAATTCTTGAGGCACAGTACCTTCCC
AGCTCATCCACTCCTCTAACTTTGAGTTTTTTTGTGAAAGTGGGAATGTTTAGCTCTGGA
GAGTTGATTTATAAGAAGAAAACACGCTTACTGAAGGCCTCTAGTGGAAGAGTAAAATGG
GGAGAAACTATGATTTTTCCACTTATACAGAATGAAAAAGACATTGTTTTTCTCATTAAG
CTTTATAGTCGAAGCTCTGTAAGAAGAAAACACTTTGTGGGCCAGATTTGGATAAGTGAA
GACAGTAATAACATTGAAGCTGTGAACCAGTGGAAAGAAACAATCATAAATCCTGAAAAG
GTTGTTATCAAGTGGCACAAGTTAAATCCGTCC
>Rat|ENSRNOG00000004754|ENSRNOT00000006371
ATGGCAGCAGAATTTATAAAGAGTTGTTGTAGAGGATGTTTCTATGGTGAAACGGAAAAG
CACAAGTTTTCTGTGGAAAAAGAGTTTAAAGCATCAGCCTCAAATAGCCAAAACACC---
ATCGGTATAACTCAATTGACTTCTGTTTTAGCAAAGCCCCAAGTTGGCTGTAATGAGGAT
TACTTGCTTTCCAAATTACCATGTGATGGTAAAGAAGTACAATTTGTGGTGCCCAGGTTT
AAATTATCTTATATTCAGCCTAGGACACAAGGAACTCCTTCACATCTGGATGAACTGGAA
GGATCTGCCAGAGCATCTTTTGGAGATCAAAAGACAGAACTTTGTAGTTCATTCTACCAT
GGATCCATCTATGATGTG---TATAATCCATGCTATATGTATCAACACTTTTCACCTGAT
TTAAGTAGGCGCTTTCTTCCTCATTGTGAAACGAAAACGTTATATGGATCTGTTTGTGAT
TTAAGGACCAGTAAACTTCCTGGTTCTCCTGGGCTAAGCAAATCTATGCTAGATCTTACA
ACTTCATCTCAGCGATTCATCCAGAGACATGACTCATTTTCCAGTGTGCCTAGTAGTTCT
TCTTCAAGAAAAAATTCTCAGGGCAGTAACAGAAGCCTGGATACAATTACCCTGTCAGGA
GATGAACGAGACTTGGGGAGATTGAATGTGAAATTGTTTTATAATTCTTCAGCAGAGCAG
ATTTGGATCACAATTTTGCAGTGCAGAGATATAAGTTGGCCCTCTAGTTATGGAGATACT
CCTACAATTTCTATAAAAGGAATTTTAACATTATCCAAACCAATACATTTCAAATCTTCA
GCCAAAGAAGGTTCCAATGCTATTGACTTTATGGAAACGTTTGTATTTGCTATCAAACTA
CAAAATCTACAAGCTGTGAGACTTGCATTTAAGATTCAAACTCAAACTCCCAAGAAGAAA
ACCATTGGAGAATGTTCTCTTTCACTCAGAACTCTTAGTACCCAGGAAATGGATTACTCA
TTGGAAATAATACCACCTTCAAAATTTTCTGTTTGCCAAGCAGAACTTGAACTGGGGACT
TGTTTTCAAGCAGTAAATAGCAGGATTCAGCTGCAAATCCTCGAGGCACAATACCTTCCA
AGTTCATCAACACCTCTGGCTTTGAGTTTTTTTGTGAAGGTAGGGATGTTTAGCTCAGGA
GAGCTGATTTATAAGAAGAAGACACGCTTACTGAAGGCCTCCAGTGGAAGAGTAAAATGG
GGAGAAACTATGATTTTTCCACTCATACAGACTGAAAAAGAAATTGTTTTCCTTATTAAA
CTTTACAGTCGGAGCTCTGTAAGAAGAAAACATTTTGTAGGCCAGCTCTGGATAAGTGAA
GACAGTAATAACGTTGAAGCAGTGAACCAATGGAAAGAGACAGTTACAAATCCAGAAAAG
GTTGTTATCAAGTGGCACAAGTTAAATCCATCT
>Macaque|ENSMMUG00000011745|ENSMMUT00000016448
ATGGCAACAGAATTTATAAAGAGTTGCTGTGGAGGATGTTTCTATGGTGAAACAGAAAAA
CACAACTTTTCTGTGGAAAGAGATTTTAAAGCAACAGTCCCACATAGTCAAAATGCTACT
ATCTCTGTACCTCCACTGACTTCTGTTTCTGTAAAGCCTCAGGTTGGCTGTACTGAGGAT
TATTTGCTTTCCAAATTACCATCTGATGGCAAAGAAGTACCATTTGTGGTGCCCAAGTTT
AAGTTATCTTATATTCAACCCAGGACACAAGAAACTCCTTCACATATGGAAGAACTTGAA
GCATCTGCCAGAGCATCTTTTGGAGATCGAAAGGTAGAACTTTCCAGTTCATCCCAGCAC
AGACCCAGCTATGATGTG---TATAACCCATTCTATATGTATCAGCACATTTCACCTGAT
TTGAGTCGACGCTTTCCTCCCCGTTCAGAAGTGACGAGACTGTATGGATCAGTTTGTGAT
TTAAGGACCAACAAACTTCCCGGTTCCCCTGGGCTAAGCAAATCTATGTTTGATCTTACA
AGCTCACCTCAGCGATTCATCCAGAGACATGATTCATTGTCCAGTGTACCCAGTAGTTCT
TCTTCAAGGAAAAATTCTCAGGGGAGTAACAGAAGCCTGGATACAATTACTCTATCAGGA
GATGAAAGGGACTTTGGGAGACTGAATGTGAAATTGTTTTATAATTCTTCAGTAGAACAG
ATCTGGATCACAGTTTTACAGTGCAGAGATTTAAGTTGGCCCTCTAGTTATGGAGACACT
CCTACTGTTTCTATAAAAGGAATACTTACATTGCCCAAACCAGTGCATTTCAAATCTTCA
GCCAAGGAAGGTTCCAACGCTATTGAATTTATGGAAACGTTTGTATTTGCTATTAAACTT
CAAAGTCTACAAACCGTAAGGCTTATATTTAAGATTCAAACCCAGACTCCCAGGAAGAAA
ACCATTGGAAAATGCTCACTATCACTCAGAACCCTTAGCACACAGGAAATGGATTACTCT
CTGGATATAACACCGCCTTCAAAAATTTCTGTTTGCCATGCAGAACTTGAATTGGGGACT
TGTTTTCAAGCAGTAAATAGCAGAATTCAGTTACAAATTCTTGAGGCACAATACCTTCCA
AGCTCCTCAACACCTTTGACTTTGAGTTTTTTTGTGAAGGTGGGAATGTTTAGCTCGGGA
GAGTTGATTTACAAGAAAAAGACACGCTTACTGAAGGCCTCCAATGGAAGAGTCAAGTGG
GGAGAGACTATGATTTTTCCACTTATACAGAGTGAAAGAGACATTGTTTTTCTCATTAAG
CTTTATAGTCGAAGCTCTGTAAGAAGAAAACACTTTGTGGGCCAGATTTGGATAAGTGAA
GACAGTAATAACATTGAAGCAGTGAACCAGTGGAAAGAGACAGTAATAAATCCAGAAAAG
GTTGTTATCAAGTGGCACAAATTAAATCCATCT
>Marmoset|ENSCJAG00000017940|ENSCJAT00000035041
ATGGCAACAGAATTTATAAAGAGTTGCTGTAGAGGATGTTTCTATGGTGAAACAGAAAAA
CACAACTTTTCTGTGGAAAGAGATTATAAAGCAACACTCCCAAATAGTCAGAATGCTGCT
ATCTCTGTACCTCCATTGACTTCTGTTTCTGTACAGCCTCAGTTTGGCTGTACTGAGGAT
TATTTGCTTTCCAAATTACCATCTGAGGGTAAAGAAGTACCATTTGTGGTGCCCAAGTTT
AAGTTATCTTATATTCAACCCAGGACACAAGGAACTACTTCACCTCTGGAAGAACTTGAA
GGATCTGCCAGAGCATCTTTTAGAGATCGAAAGGTAGAACTTTCCAGTTCATCCCAGCAT
GGACCTAGCTATGATGTG---TATAACCCATTCTATATGTATCGGCACATTTCACCCGAT
TTGAGTCGACGCTTTCCTCCCCGTTCAGAAGTGACGAGACTGTATGGATCAGTTTGTGAT
TTAAGGACCAACAAACTTCCCGGTTCCCCTGGGCTAAGCAAATCTATGTTTGATCTTACA
AGTTTATCTCAGAGATTCATCCAGAGACATGATTCATTGTCCAGTGTACCCAGTAGTTCT
TCCTCAAGGAAAAATTCTCAGGGGAGTAACAGAAGCCTGGATACAATTACTCTATCAGGA
GATGAAAAAGACTTTGGGAGACTGAATGTGAAATTGTTTTATAATTCTTCAGTAGAACAG
ATCTGGATCACAGTTTTACAGTGCAGAGATTTAAGTTGGCCCTCTAGTTATGGAGACACT
CCTACTATTTCTATAAAAGGAATACTTACATTGTCCAAACCAGTGCATTTCAAATCTTCA
GCCAAGGAAGGTTCCAACGCTATTGAATTTATGGAAACGTTTGTATTTGCTATTAAACTT
CAAAGTCTACAAACTGCAAGGCTTGTATTTAAGATTCAAACCCAGACTCCCAGGAAGAAA
ACCATTGGAGAATGCTCACTGTCACTCAGAACCCTTAGCACACAGGAAATGGATTACTCT
TTGGATATAACGCCACCTTCAAAAATTTCGGTTTGCCATGCAGAACTTGAATTGGGGACT
TGTTTTCAAGCAGTAAACAGCAGAATTCAGTTACAAATTCTTGAGGCACAGTGCCTTCCA
AGCTCATCAACACCTCTGACTTTGAGTTTTTTTGTGAAGGTGGGAATGTTTAGCTCAGGA
GAGTTGATTTATAAGAAAAAGACACGCTTACTGAAGGCCTCCAATGGAAGAGTCAAGTGG
GGAGAGACTATGATTTTTCCACTTATACAGAGTGAGAAAGAAATTGTTTTTCTCATTAAG
CTTTACAGTCGAAGCTCTGTAAGAAGAAAACACTTTGTGGGCCAGGTTTGGATAAGTGAA
GACAGTAATAACATTGAAGCAGTGAACCAGTGGAAAGAGACAGTAATAAATCCAGAAAAG
GTTGTTATCAAGTGGCACAAATTAAATCCATCT
>Microbat|ENSMLUG00000011583|ENSMLUT00000011584
ATGGCAACAGAATTTATAAAGAGTTGCTGTAGGGGATGTTTCTATGGTGAAACAGAAAAG
CACAACGTTTCTGTGGAAGCT------AAAACAGCAGTCTCAAGTAGTCAAAATACTGCC
ATCTGTGTCCCTCCCTTGACTTCTGTTTGTGTAAAGCCTCAGGTTGGCTGTACTGAGGAT
TATTTACTTTCCAAGTTACCATCTGATGGCAAACAAGTACCATTTGTGGTGCCCAAGTTT
AAGTTATCTTACATTCAGCCCAGGACGCAAGGAACTCCTTCACATCTAGAAGAACTTGAA
GGATCGGCCAGAGCATCTTTTGGGGATCGAAAGGCAGAACTTTCCGGCTCCTCCCACCCT
GGATCCAGCTATGACGTG---TACAACCCGTTCTATATGTATCAGCACATTTCCCCAGAT
CTGAGTCGGCGCTTTCCCCCTACTGCAGAAGTGACAAGACTGTATGGATCAGTTTGTGAT
TTAAGGACCAACAAACTCCCTGGTTCCCCCGGGCTAAGCAAGTCTATGTTTGATCTTACA
AGTTCATCTCAGAAGTTCATGCAGAGACATGATTCACTGTCCAGTGTGCCAAGCAGCTCT
TCATCGAGGAAAAATTCTCAGGGGAGCAACAGAAGCTTGGATACGATTACTCTGTCAGGA
GATGAAAGAGATCTGGGGAGATTGAATGTGAAGGTGTTTTATAATTCTTCAGCAGAGCAA
ATCTGGATCACAGTATTACAGTGCAAAGATCTAAGTTGGCCCTCTAGTTATGGCGACACT
CCTGCTATCTCTATAAAAGGAGTCCTAACATTGCCCAAACCAGTGCATTTCAAATCTTCA
GCCAAGGAAGGCTCCAATACAATTGAGTTTATGGAAACTTTTGTGTTTGCTATTAAACTC
CAAAGTCTGCAAAGTGTAAGGCTTGTATTTAAGGTTCAAACCCAGACTCCCAGGAAGAAG
ACCATTGGTGAATGCTCGCTGTCACTCAGAACTCTTAGCACACAGGAAATGGATTACTCT
TTGGATATAGCACCACCTTCAAAAATTCCTGTGTGCCATGCAGAACTTGAGTTGGGGACT
TGTTTTCAAGCAGTGAACAGCAGGATCCAGTTACAAATTCTTGAGGCACAGTGCCTTCCA
AGCTCATCAACACCTCTGACTTTGAGTTTTTTTGTGAAGGTGGCAATGTTCAGCTCAGGA
GAGCTGATTTATAAGAAGAAGACACGCCTGCTGAAGGCCTCCAACGGGAGAGTGAAGTGG
GGAGAGACTATGATTTTCCCACTTATACAGAATGAAAGGGAAATTGTTTTTCTCGTCAAG
CTTTATAGTCGAAGCTCTGTAAGAAGAAGACACTTCGTGGGCCAGATTTGGATAAGTGAA
GACAGTAATAACGTTGATGCAGCAAACCAGTGGAAAGAGACAATTACAAATCCAGAAAAG
GTTGTTATCCAGTGGCACAGACTAAACCCATCC
>Human|ENSG00000165929|ENST00000340892
ATGGCAACAGAATTTATAAAGAGTTGCTGTGGAGGATGTTTCTATGGTGAAACAGAAAAA
CACAACTTTTCTGTGGAAAGAGATTTTAAAGCAGCAGTCCCAAATAGTCAAAATGCTACT
ATCTCTGTACCTCCATTGACTTCTGTTTCTGTAAAGCCTCAGCTTGGCTGTACTGAGGAT
TATTTGCTTTCCAAATTACCATCTGATGGCAAAGAAGTACCATTTGTGGTGCCCAAGTTT
AAGTTATCTTACATTCAACCCAGGACACAAGAAACTCCTTCACATCTGGAAGAACTTGAA
GGATCTGCCAGAGCATCTTTTGGAGATCGAAAGGTAGAACTTTCCAGTTCATCCCAGCAC
GGACCTAGCTATGATGTG---TATAACCCATTCTATATGTATCAGCACATTTCACCTGAT
TTGAGTCGACGCTTTCCTCCCCGTTCAGAAGTGAAGAGACTGTATGGATCGGTTTGTGAT
TTAAGGACGAACAAACTTCCCGGTTCCCCTGGGCTAAGCAAATCTATGTTTGATCTTACA
AACTCATCTCAGCGATTCATCCAGAGACATGATTCATTGTCCAGTGTACCCAGTAGTTCT
TCTTCAAGGAAAAATTCTCAGGGGAGTAACAGAAGCCTGGATACAATTACTCTATCAGGA
GATGAAAGGGACTTTGGGAGACTGAATGTGAAATTGTTTTATAATTCTTCAGTAGAACAG
ATCTGGATCACAGTTTTACAGTGCAGAGATTTAAGTTGGCCCTCTAGTTATGGAGACACT
CCTACTGTTTCTATAAAAGGAATACTTACATTGCCCAAACCAGTGCATTTCAAATCTTCA
GCCAAGGAAGGTTCCAACGCTATTGAATTTATGGAAACGTTTGTATTTGCTATTAAACTT
CAAAATCTACAAACTGTAAGACTTGTATTTAAGATTCAAACCCAGACTCCCAGGAAGAAA
ACCATTGGAGAATGCTCAATGTCACTCAGAACCCTTAGCACACAGGAAATGGATTACTCT
TTGGATATAACACCACCTTCAAAAATTTCTGTTTGCCATGCAGAACTTGAATTGGGGACT
TGTTTTCAAGCAGTAAATAGCAGAATTCAGTTACAAATTCTTGAGGCACGGTACCTTCCA
AGCTCATCAACACCTCTGACTTTGAGTTTTTTCGTGAAGGTGGGAATGTTTAGCTCGGGA
GAGTTGATTTATAAGAAAAAGACACGCTTACTGAAGGCCTCCAATGGAAGAGTCAAGTGG
GGAGAGACTATGATTTTTCCACTTATACAGAGTGAAAAAGAAATTGTTTTTCTCATTAAG
CTTTACAGTCGAAGCTCTGTAAGAAGAAAACACTTTGTGGGCCAGATTTGGATAAGTGAA
GACAGTAATAACATTGAAGCAGTGAACCAGTGGAAAGAGACAGTAATAAATCCAGAAAAG
GTTGTTATCAGGTGGCACAAATTAAATCCATCT
>Chimp|ENSPTRG00000006641|ENSPTRT00000042991
ATGGCAACAGAATTTATAAAGAGTTGCTGTGGAGGATGTTTCTATGGTGAAACAGAAAAA
CACAACTTTTCTGTGGAAAGAGATTTTAAAGCAACAGTCCCAAATAGTCAAAATGCTACT
ATCTCTGTACCTCCATTGACTTCTGTTTCTGTAAAGCCTCAGCTTGGCTGTACTGAGGAT
TATTTGCTTTCCAAATTACCATCTGATGGCAAAGAAGTACCATTTGTGGTGCCCAAGTTT
AAGTTATCTTACATTCAACCCAGGACACAAGAAACTCCTTCACATCTGGAAGAACTTGAA
GGATCTGCCAGAGCATCTTTTGGAGATCGAAAGGTAGAACTTTCCAGTTCATCCCAGCAT
GGACCTAGCTATGATGTG---TATAACCCATTCTATATGTATCAGCACATTTCACCTGAT
TTGAGTCGACGCTTTCCTCCCCGTTCAGAAGTGACAAGACTGTATGGATCGGTTTGTGAT
TTAAGGACCAACAAACTTCCCGGTTCCCCTGGGCTAAGCAAATCTATGTTTGATCTTACA
AACTCATCTCAGCGATTCATCCAGAGACATGATTCATTGTCCAGTGTACCCAGTAGTTCT
TCTTCAAGGAAAAATTCTCAGGGGAGTAACAGAAGCCTGGATACAATTACTCTATCAGGA
GATGAAAGGGACTTTGGGAGACTGAATGTGAAATTGTTTTATAATTCTTCAGTAGAACAG
ATCTGGATCACAGTTTTACAGTGCAGAGATTTAAGTTGGCCCTCTAGTTATGGAGACACT
CCTACTGTTTCTGTAAAAGGAATACTTACATTGCCCAAACCAGTGCATTTCAAATCTTCA
GCCAAGGAAGGTTCCAACGCTATTGAATTTATGGAAACGTTTGTATTTGCTATTAAACTT
CAAAGTCTACAAACTGTAAGACTTGTATTTAAGATTCAAACCCAGACTCCCAGGAAGAAA
ACCATTGGAGAATGCTCACTGTCACTGAGAACCCTTAGCACACAGGAAATGGATTACTCT
TTGGATATAACACCACCTTCAAAAATTTCTGTTTGCCATGCAGAACTTGAACTGGGGACT
TGTTTTCAAGCAGTAAATAGCAGAATTCAGTTACAAATTCTTGAGGCACGGTACCTTCCA
AGCTCATCAACACCTCTGACTTTGAGTTTTTTCGTGAAGGTGGGAATGTTTAGCTCGGGA
GAGTTGATTTATAAGAAAAAGACACGCTTACTGAAGGCCTCCAATGGAAGAGTCAAGTGG
GGAGAGACTATGATTTTTCCACTTATACAGAGTGAAAAAGAAATTGTTTTTCTCATTAAG
CTTTACAGTCGAAGCTCTGTAAGAAGAAAACACTTTGTGGGCCAGATTTGGATAAGTGAA
GACAGTAATAACATTGAAGCAGTGAACCAGTGGAAAGAGACAGTAATAAATCCAGAAAAG
GTTGTTATCAGGTGGCACAAATTAAATCCATCT
>Cow|ENSBTAG00000003375|ENSBTAT00000004377
ATGGCAACAGAATTTATAAAGAGTTGCTGCAGAGGATGTTTCTATGGTGGAACAGAAAAA
CACAACTTATCTGTGGAAAGAGACTTTAAAGCAGCAGTATCACATAGTCAAAATACTACT
ATCTCTATACCCCCATTGACTTCTGTTTCTGTAAAGCCTCAGGTTGGCTGTACTGAGGAT
TATTTACTTTCCAAGTTACCATCTGATGGCAAAGAAGTACCATTTGTGGTGCCCAGGTTT
AAGTTATCTTATATTCAGCCCAGGATGCAAGGAACTCCTTCACAGTTGGAAGAACTAGAA
GGATCTGCCAGAGCATCATTTGGAGACAGAAAGGCAGAACTTTCCAGTTCAGCCCAGCAG
GGACCCAGCTATGATGTA---TATAATCCATTCTACAAGTACCAGCACGTGTCACCTGAT
TTGAGCCGGCGCTTTCCTCCTCGTTCTGAAGCAACAAGACTATATGGATCGGTTTGTGAC
TTAAGGACCAATAGACTTCCCAGTTCCCCTGGGCTAAGCAAGTCTATGTTTGATCTTACA
AGTTCATCTCAGCGGTTCATTCAGAGACATGATTCATTGTCCAGTGTGCCTAGTAGTTCT
TCTTCGAGGAAAAATTCTCAGGGGAGTAACAGAAGCCTGGACACAATTACTCTATCAGGA
GATGAAAGAGACTGGGGGAGATTAAATGTGAAAGTGTTTTATAATTCTTCAGTAGAGCAG
ATCTGGATCACAGTTTTACAGTGCAGAGATTTAAGTTGGCCCTCTAGGTATGGAGATACT
CCTACTATTTCTGTAAAAGGAATACTAACATTGCCCAAACCAGTGCATTTCAAATCTTCA
GTCAAGGAAGGCTCTAATAATATTGAATTTATGGAAACTTTTGTATTTTCTATTAAACTC
CAAAGTCTACAAACTGTGAGACTTGTATTTAAGATTCAAACCCAAACTCCCAGAAAGAAA
ACCATTGGAGAATGCTCATTGTCACTCAGAACTCTTAGCACACAGGAGATGGATTACTCT
CTGGACATATCACCACCTTCAAAAATTTCTGTTTGCCACGCAGAACTTGAACTAGGGACT
TGTTTTCAAGCAGTGAATAGCAGAATTCAGTTACAAATTCTTGAGGCACAGTACCTTCCA
AGTTCATCAACACCCCTAACTTTGAGTTTTTTTGTGAAAGTGGCAATGTTTAGCTCAGGA
GAGTTGATTTATAAGAAGAAGACACGCTTACTGAAGGCCTCCAATGGAAGAGTAAAGTGG
GGAGAGACTATGATTTTTCCACTTATACAGAGTGAAAAAGAAATTATTTTTCTCATTAAG
CTTTATAGTCGAAGCTCTGTAGGAAGAAGACACTTTGTGGGACAGATTTGGATAAGTGAA
GACAGTAATAACACTGAAGCAGTGAGCCAGTGGAAAGAGACAGTCACACATCCAGAAAAG
GTTGTTGTTAAGTGGCACAAATTAAATCCATCT
>Dog|ENSCAFG00000010832|ENSCAFT00000017222
ATGGCAGCAGAATTTATAAAGAGTTGCTGTAGAGGATGTTTCTATGGAGAAACAGAAAAG
CACAATTTTTTCATGGAAAGAGACTTTAAAGCAGCAGTCTCAGCGGGTCAAGATACCACG
GTCCGTGTACCTCCGTTGACTTCCATCTCCGTCAAGCCCCAGGTTGGCTGTACTGAGGAT
TACTTACTTTCCAAATTACCATCTGATGGCAGAGAAGTACCGTTTGTGGTACCGAGGTTT
AAGCTCTCCTATGTTCAGCCCAGGGCGCAAGGAACTCCTTCACATCTGGAAGAGCTAGAA
GCATCTGCCAGAGCATCTTTTGGAGATCGAAAGGTAGAGCTTTCTAGTTCATCCCAGCAT
GGAGCCAGCTACGATATA---TACAACCCGTACTATCGATATCAGCACATTTCACCTGAT
TTGAGCCGACGCCTTTCCCCTCGTTCAGAAGCAGTGAGACTATATGGATCAGTTTGTGAT
TTAAGGACCAGCAAACTTCCCAGTTCTTCTGGGCTAAGCAAGTCCATGTTTGATCTTACA
AGTTCATCTCAACGGTTCATGCAGAGACATGATTCATGGTCCAGCGTGCCAAGCACTTCT
TCTTCAAGGAAGAATTCCCAGGGAAGTAACAGAAGCCTGGATACAATTACTTTGTCAGGA
GATGAAAGAGATTTTGGGAGATTGCATGTGAAAGTGTTTTATAATTCTTCAGTAGAACAG
ATCTGGATCACAGTTTTACAATGCAGAGATTTAAGTTGGCCTTCTAGTTTTGGAGACACT
CCTACTATTTCTATAAAAGGAATACTTACATTGCCCAAACCAGTGCATTTCAAATCTTCA
GCCAAGGAAGGCTCTAATGCTATTGAATTTATGGAAACTTTTGTATTTGCCATTAAACTC
CAAAGTCTACAAACTGTAAGGCTTGTATTTAAGATTCAAACCCAGACTCCCAGGAAGAAA
ACCATTGGAGAATGCTCACTGTCACTCAGAACTCTCAGCACACAGGAAATGGATTACTCT
TTGGATATAATGCCACCTTCAAAAATTTCTGTTTGCCATGCAGAACTTGAACTGGGGACT
TGTTTTCAAGCTGTAAATAGCAGAATTCAGTTACAAATTCTTGAGGCACAATACCTTCCA
AGCTCTTCGACACCTCTCACTTTGAGTTTTTTTGTGAAGGTGGCAATGTTTAGTTCAGGA
GAGTTGATTTATAAGAAGAAGACCCGCTTACTGAAAGCCTCCAATGGAAGAGTAAAGTGG
GGAGAAACTATGATTTTTCCACTTTTACAGAATGAAAAAGAAATTCTTTTTCTCATTAAG
CTTTATAGTCGGAGCTCTGTAAGAAGACGACACTTTGTGGGGCAGATTTGGATAAGTGAA
GACAGTAATCACACCGAAGCAGCAAATCAGTGGAAAGAGACAGTTACAAATCCAGAAAAG
GTTGTTATCAAGTGGCACAAATTAAATCCATCT
>Elephant|ENSLAFG00000015203|ENSLAFT00000015201
ATGGCAACAGAATTTATCAAGAGTTGCTGTAGCGGATGTTTCTATGGTGAAACAGAAAAG
CACAACCTTTCCGTGGCAAGAGACTTTAAAGCAGCAGGCTCAAGTAGTCAGAATACCGCC
GTCTGTATACCTCCACTG------ATGTCTGTAAAGCCTCAGGTTGGCTGCACTGAGGAT
TATTTACTTTCAAAATTACCATCTGATGGCAGAGAAGTACCATTTGTGGTGCCTAGGTTT
AAGTTGTCTTATATTCAGCCCAGGACACAAGCAACTCCTTCACACCTGGAGGAACTTGAA
GGCTCTGCCAGAGCATCTTTTGGAGATCGAAAGGTAGAACTTTCCAGTTCATCCCAGCAG
GGAGCCAGCTATGACGTA---TACAACCCGTTCTATATGTATCGACACATGTCACCTGAT
CTGTGTCGACGCTTTCCTCCTCACTCAGAAGCAGTAAGACTGTACGGATCGGTTTCTGAT
TTAAGGACCCATAAACTTCCTGGTTCCCCTGGGCTAAGCAAATCTATGTTTGATCTTACA
AGTTCATCCTGGCGATTCATCCAGAGACATGATTCATTGTCCAGTGTACCCAGTAGTTCT
TCTTCAAGGAAAAATTCTCAGGGGAGTAACAGAAGCCTGGATACAATTACTCTATCAGGA
GATGAAAGAGAGTTTGGGAGATTGGATGTGAAAGTGTTTTATAATTCTGCAGTGGAGCAG
GTCTGGATCACAGTTTTACAGTGCAAAGACTTAAGTTGGCCCTCCAGTTATGGAGACACT
CCTACCATTTCTATAAAAGGAATATTAACTTTGCCCAAGCCAGTGCATTTCAAGTCCTCA
GCTAAAGAAGCCTCCAGTGCTATTGAATTTATGGAAACTTTTGTATTTACTATTAAACTC
CAAAGTCTACAAACGGTGAGGCTTGTGTTTAAGATTCAAACTCAGACTCCGAGGAAGAAA
ACCATTGGCAAATGCTCACTGTCACTCAGAACTCTTAACACACAGGAAATGGATTATTCT
TTGGATATAACACCACCTTCAAAAATTTCTGTTTGCCATGCAGAGCTTGAATTAGGGACT
TGTTTTCAAGCAGTAAATAGCAGAATTCAGTTACAAATTCTTGAAGCACAGTACCTTCCA
AGCTCATCAACACCTCTGACTTTGAGTTTTTTTGTAAAGGTGGCAATGTTTAGCTCAGGA
GACTTGATTTATAAGAAGAAGACACGTTTACTGAAGGCCTCCGGTGGAAGAGTAAAGTGG
GGAGAGACTATGATTTTTCCACTTACACAGACTGAAAAAGAAATCATTTTTCTTATTAAG
CTTTATAGTCGAAGCTCTGTAAGAAGAAAACATTTTGTGGGCCAGATTTGGATAAGTGAA
GACAGTAATAATATTGATGCAGCAAACCAGTGGAAAGAGACAATTACAAATCCAGAAAAA
GTTGTTATCAAGTGGCACAAATTAAATCCATCT
>Bowhead|bmy_14437T0
ATGGCAACAGAATTTATAAAGAGTTGCTGCAGAGGATGTTTCTATGGTGGAACAGAAAAG
CACGACTTATCTGTGGAAAGAGACTTTAAAGCAGCAGTATCAAATAGTCAAAATACTGCT
ATCTGTAAACCTCCATTGACTTCCGTTTCTGTAAAGCCTCAGGTTGGCTGTACTGAGGAT
TATTTACTTTCCAAATTACCATCTGATGGCAAAGAAGTACCATTTGTGGTGCCCAGGTTT
AAGTTATCTTATATTCAGCCCAGGATGCAAGGAACGCCTTCACATTTGGAAGAACTTGAA
GGATCTGCCAGAGCATCTTTTGGAGCTAGAAAGGTAGAACTTTCCAGTTCAYCTCAGCAT
GGACCCAGCTATGATGTA---TATAACCCATTCTATATGTATCAGCACGTGTCACCTGAT
TTGAGTCGGCGCTTTCCTCCTCATTCAGAAACAACGAAACGATATGGATCG---------
------------------------------------------------------------
------------------------------------------------------------
---------------------------------------GATACAATTACTCTATCAGGA
GATGAAAGAGATTTGGGGAGATTAAATGTGAAAATGTTTTATAATTCTTCAGTAGAGCAG
ATCTGGATCACAGTTTTACAGTGCAGAGATTTAAGTTGGCCCTCTAGTTATGGAGATAAT
CCTACTATTTCTGTAAAAGGGATACTAACATTGCCCAAACCAGTACATTTCAAATCTTCA
GTCAAGGAAGGCGCTAATACTATTGAATTTATGGAAACGTTTGTATTTGCTATTAAACTC
CACAGTCTACAAACTGTT------------------------------------------
------------------------------------------------------------
---------------------------------TGCCATGCAGAACTTGAACTGGGGACT
TGTTTTCAAGCGGTAAATAGCAGAATTCAGTTACAAATTCTTGAGGCTCAATACCTTCCA
AGCTCATCAACACCCCTGACTTTGAGTTTTTTTGTGAAGGTGGCAATGTTTAGCTTGGGA
GAGTTGATTTATAAGAAGAAGACACGCTTATTGAAGGCCTCCAATGGAAGAGTAAAGTGG
GGAGAGRCTATGATTTTTCCACTTATACAAAATGAAAAAGAAATTATTTTTCTCATTAAG
CTTTACAGTCGAAGCTCTGTAGGAAGAAGACACTTTGTGGGGCAGATTTGGATAAGTGAA
GACAGTAATAACATTGAAGCAGCGAACCAGTGGAAAGAGACAGTTACAAATCCAGAAAAG
GTTGTTATCAAGTGGCACAAATTAAATCCATCT
>Minke|BACU019395
ATGGCAACAGAATTTATAAAGAGTTGCTGCAGAGGATGTTTCTATGGTGGAACAGAAAAG
CACGACTTATCTGTGGAAAGAGACTTTAAAGCAACAGTATCAAATAGTCAAAATACTGCT
GTCTGTAAACCTCCATTGACTTCCGTTTCTGTAAAGCCTCAGGTTGGCTGTACTGAGGAT
TATTTACTTTCCAAATTACCATCTGATGGCAAAGAAGTACCATTTGTGGTGCCCAGGTTT
AAGTTATCTTATATTCAGCCCAGGATGCAAGGAACGCCATCACATTTGGAAGAACTTGAA
GGATCTGCCAGAGCATCTTTTGGAGCTAGAAAGGTAGAACTTTCCAGTTCATCTCAGCAT
GGACCCAGCTATGATGTA---TATAACCCATTCTATATGTATCAGCATGTGTCACCTGAT
TTGAGTCGGCGCTTTCCTCCTTGTTCAGAAACAACGAAACGATATGGATCGGTTTGTGAC
TTAAGGACTAATAGACTTCCCAATTCCCCTGGACTGAGCAAGTCTATGTTTGATCTTACA
AGTTCATCTCAGCAGTTCATTCAGAGACATGATTCATTGTCCAGTATGCCCAGTAGTTCT
TCTTCAAGGAAAAATTCTCAGGGGAGTAACAGAAGCCTGGATACAATTACTCTATCAGGA
GATGAAAGAGATTTGGGGAGATTAAATGTGAAAATGTTTTATAATTCTTCAGTAGAGCAG
ATCTGGATCACAGTTTTACAGTGCAGAGATTTAAGTTGGCCCTCTAGTTATGGAGATAAT
CCTACTATTTCTGTAAAAGGGATACTAACATTGCCCAAACCAGTACATTTCAAATCTTCA
GTCAAGGAAGGCTCTAATACTATTGAATTTATGGAAACATTTGTATTTGCTATTAAACTG
CACAGTCTACAAACTGTAAGACTTGTATTTAAGATTCAAACGCAAACTCCTAGGAAGAAA
ACTATTGGAGAATGCTCAGAATCACTCAGAACTCTTAGCACACAGGAAATGGATTACTCT
TTGGATATATCACCACCTTCAAAAATTTCTGTTTGCCATGCAGAACTTGAACTGGGGACT
TGTTTTCAAGCGGTAAATAGCAGAATTCAGTTACAAATTCTTGAGGCTCAATACCTTCCA
AGCTCATCAACACCCCTGACTTTGAGTTTTTTTGTGAAGGTGGCAATGTTTAGCTTGGGA
GAGTTGATTTATAAGAAGAAGACGCGCTTATTGAAGGCCTCCAATGGAAGAGTAAAGTGG
GGAGAGACTATGATTTTTCCACTTATACAAAATGAAAAAGAAATTATTTTTCTCATTAAG
CTTTACAGTCGAAGCTCTGTAGGAAGAAGACACTTTGTGGGGCAGATTTGGATAAGTGAA
GACAGTAATGACATTGAAGCAGCGAACCAGTGGAAAGAGACAGTTACAAATCCAGAAAAG
GTTGTTATCAAGTGGCACAAATTAAATCCATCT
