# Supplementary material for: Insights into the Evolution of Longevity from the Bowhead Whale Genome
Source: Cell Rep. 2015 Jan 6;10(1):112–22. doi: 10.1016/j.celrep.2014.12.008 (PMC4536333; doi:10.1016/j.celrep.2014.12.008)
Supplement: Supplemental Folder 2. Species Used in the Analysis of Selective Pressure Variation, Single-Gene Orthologous Families Tested, Likelihood Ratio Tests, MAKER Parameters, and Full Assembly and Read Usage Data, Related to Experimental Procedures [file mmc3.zip › Tested SGOs/reciprocal_group_3710.2.fas]

>Gibbon|ENSNLEG00000010436|ENSNLET00000013317
ATGGCCGGGGCTGGTTCCGCCGCTGTGTCGGGGGCAGGGACCCCGGTGGCGGGGCCCACA
GGCCGCGACCTCTTCGCCGAAGGGCTTCTGGAGTTCCTGCGTCCCGCTGTGCAGCAGCTC
GACTCTCACGTGCACGCCGTCAGAGAGAGCCAGGTAGAGCTCCGGGAACAAATTGACAAC
CTAGCC------ACAGAACTGTACCGCATAAATGAGGATCAGAAGGTGGCCCTGGATCTT
GACCCCTATGTTAAGAAGCTACTTAATGCCCGGCGACGCGTTGTCTTGGTTAACAACATT
CTACAGAATGCTCAGGAACGACTGAGGCGGCTAAACCATAGTGTTGCCAAGGAAACAGCC
CGCAGGAGAGCGATGCTGGATTCGGGAATTTACCCCCCTGGCTCCCCAAGCAAA
>Gorilla|ENSGGOG00000001813|ENSGGOT00000001824
ATGGCGGGGGCTGGTTCCGCCGCTGTATCGGGGGCAGGGACCCCGGTGGCGGGGCCCACA
GGCCGCGACCTTTTCGCCGAAGGGCTGCTGGAGTTCCTGCGACCCGCTGTGCAGCAGCTC
GACTCTCACGTACACGCCGTCAGAGAGAGCCAGGTAGAGCTCCGGGAACAAATTGACAAC
CTAGCC------ACAGAACTGTGCCGCATAAATGAGGATCAGAAGGTGGCCCTGGATCTT
GACCCCTATGTTAAGAAGCTACTTAATGCCCGGCGACGCGTTGTCTTGGTTAACAACATT
CTACAGAATGCTCAGGAACGACTGAGACGGCTAAACCACAGTGTTGCCAAGGAAACAGCC
CGCAGGAGAGCAATGCTGGATTCGGGAATTTACCCCCCTGGCTCCCCAGGCAAA
>Guinea_Pig|ENSCPOG00000005832|ENSCPOT00000005895
ATGGCGATGGTTGGTTCCGCCGCGGTGTCTGGGGCAGGGACGCCAGTGGCGGGACCCACA
GGCCGCGACCTCTTCGCGGAGGGGCTCCTTGAGTTCCTGCGGCCGGCGGTGCAGCAGCTC
GACTCCCACGTCCACGCCGTCAGAGAGAGCCAGGTAGAGCTCCGAGAACAGATTGACAAC
CTCGCT------ACAGAACTGTGCCGAATCAATGAGGATCAGAAGGTGGCCCTGGATTTG
GATCCCTATGTTAAGAAGCTACTTAATGCCAGACGACGAGTTGTCTTGGTCAACAACATT
CTACAGAATGCCCAGGAACGGCTTCGGAGGCTAAACCATAGTGTTGCCAAAGAAACAGCC
CGCAGGAGGGCCATGCTGGATTCTGGAGTTTACCCCCCAGGCTCCCCAAGCAAG
>Horse|ENSECAG00000020426|ENSECAT00000021710
ATGGCGGGGGCTGGTTCTGCTGCTGTGTCCGGGGCAGGGACCCCGGTGGCGGGGCCCGCG
GGCCGAGACCTCTTCGCCGAGGGGCTCCTCGAGTTCCTGCGACCGGCTGTGCAGCAGCTC
GACTCTCACGTCCACGCCGTCAGAGAGAGCCAGGTAGAGCTCCGGGAACAAATTGACAAC
CTAGCC------ACAGAACTGTGCCGTATCAATGAGGATCAGAAAGTGGCCCTGGATCTC
GACCCCTATGTGAAGAAGCTACTTAACGCCCGGCGACGAGTTGTCTTGGTCAACAACATT
CTACAGAATGCCCAGGAACGGCTGAGGCGGCTAAACCACAGTGTTGCCAAGGAAACAGCC
CGCAGGAGGGCAATGCTGGATTCAGGAGTTTACCCCCCTGGTTCCCCAAGCAAG
>Mouse|ENSMUSG00000001018|ENSMUST00000149884
ATGGCCGCGGCTGGTTCCGCTGCTGTGTCAGGGGCCGGGACCCCAGTGGCGGGGCCCACA
GGCCGCGACCTCTTTGCCGAGGGGCTCCTGGAGTTCCTGCGACCCGCGGTGCAGCAGCTC
GACTCTCACGTGCACGCGGTCAGAGAAAGCCAAGTAGAGCTCCGGGAACAAATTGACAAC
CTAGCT------ACAGAACTGTGCCGGATCAATGAGGATCAGAAAGTGGCCCTGGATCTG
GACCCCTATGTTAAGAAGCTGCTTAATGCCAGGCGACGAGTTGTCTTGGTCAACAATATT
TTACAGAATGCACAGGAACGACTAAGGCGGTTAAACCACAGCGTGGCCAAGGAAACAGCT
CGCAGGAGAGCTATGCTGGATTCAGGAGTTTACCCTCCTGGTTCTCCAAGCAAA
>Opossum|ENSMODG00000017381|ENSMODT00000022067
ATGGCTGGAGCTAGCTCCGCCGCGGTGTCTGGGGCCGGCACGCCGGTGGCTGGGCCCTCG
GGCCGGGACCTGTTCGCGGAAGGGCTGCTGGAATTCCTGAGGCCTGCGGTGCAGCAGCTC
GACTCGCACGTGCACGCGGTTCGGGAGAGTCAGGTGGAGCTGCGGGAACAGATCGACAAT
TTGGCC------ACTGAACTCTGCAGAATCAATGAAGACCAGAAGGTGGCTTTGGACCTA
GATCCCTATGTGAAGAAGCTCCTTAATGCCAGAAGACGGGTAGTCTTGATTAATAACATC
TTACAGAATGCTCAGGAGCGATTGAGACGGTTGAACCACAGTGTGGCCAAGGAGACAGTT
AGACGGCGTGCTATGCTAGAGTCAGGGGGCTACCCTTCTGGTTCCCCAAGCAAA
>Orangutan|ENSPPYG00000000801|ENSPPYT00000000969
ATGGCGGGGGCTGGTTCCGCCGCTGTGTCGGGGGCAGGGACCCCGGTGGCGGGGCCCACA
GGCCGCGACCTCTTCGCCGAAGGATTGCTGGAGTTCCTGCGACCCGCTGTGCAGCAGCTC
GACTCTCACGTGCACGCCGTCAGAGAGAGCCAGGTAGAGCTCCGGGAACAAATTGACAAC
CTAGCC------ACAGAACTGTGCCGCATAAATGAGGATCAGAAGGTGGCCCTGGATCTT
GACCCCTATGTTAAGAAACTACTTAATGCCCGGCGACGCGTTGTCTTGGTTAACAACATT
CTACAAAATGCTCAGGAACGACTGAGGCGGCTAAACCACAGTGTTGCCAAGGAAACAGCC
CGCAGGAGAGCAATGCTGGATTCGGGAATTTACCCCCCTGGCTCCCCAAGCAAA
>Rabbit|ENSOCUG00000005425|ENSOCUT00000005424
ATGGCTGCGGCTGGCTCCGCGGCTGTGTCCGGGGCAGGGACCCCGGTTGCGGGGCCTTCA
GGCCGCGACCTCTTCGCCGAGGGACTCCTCGAGTTCCTGCGACCCGCTGTGCAGCAGCTC
GACTCTCACGTTCACGCGGTCAGAGAGAGCCAGGTAGAGCTCCGGGAGCAGATTGACAAC
CTAGCT------ACAGAGCTGTGCCGGATCAACGAGGACCAGAAGGTGGCCCTGGATCTC
GACCCCTATGTCAAGAAGCTACTTAATGCGCGGCGCCGGGTGGTCTTGGTCAACAACATT
ATACAGAATGCCCAGGAGCGGCTGAGGCGGCTGAACCACAGCGTCGCCAAGGAGACAGCC
CGCAGGAGGGCCATGCTGGATTCTGGAGTCTACCCCCCTGGCTCTCCAAGCAAG
>Rat|ENSRNOG00000013356|ENSRNOT00000018830
ATGGCCGCGGCTGGTTCCGCTGCCGTGTCTGGGGCCGGGACCCCAGTGGCGGGGCCCACA
GGCCGCGACCTCTTTGCCGAGGGGCTCCTGGAGTTCCTGCGACCTGCTGTGCAGCAACTC
GACTCTCACGTGCACGCGGTCAGAGAAAGCCAAGTAGAGCTCCGGGAACAAATTGACAAC
CTAGCT------ACAGAACTGTGCCGGATCAATGAGGATCAGAAGGTGGCCCTGGATCTG
GACCCCTATGTTAAGAAGCTGCTTAATGCCAGGCGGCGAGTTGTCTTGGTCAACAATATT
TTACAGAATGCACAGGAACGACTAAGGCGGTTAAACCACAGTGTGGCCAAGGAAACAGCC
CGCAGGAGAGCCATGCTGGATTCAGGAGTTTACCCTCCTGGTTCTCCAAGCAAA
>Macaque|ENSMMUG00000008148|ENSMMUT00000011382
ATGGCGGGGCCTGGTTCCGCCGCTGTGTCGGGTGCAGGGACACCGGTGGCGGGGCCCACA
GGCCGCGACCTCTTCGCCGAAGGGCTGCTGGAGTTCCTGCGACCCGCTGTGCAGCAGCTC
GATTCTCACGTGCACGCCGTCAGAGAGAGCCAGGTAGAGCTCCGGGAACAAATTGACAAC
CTAGCC------ACAGAACTGTGCCGCATCAATGAGGATCAGAAGGTGGCCCTGGATCTT
GACCCGTATGTTAAGAAGCTACTTAATGCCCGGCGACGCGTTGTCTTGGTCAACAACATT
CTACAGAATGCTCAGGAACGACTGAGGCGGCTAAACCACAGTGTTGCCAAGGAAACAGCC
CGCAGGAGAGCAATGCTGGATTCGGGAATTTACCCCCCTGGCTCCCCAAGCAAA
>Marmoset|ENSCJAG00000010373|ENSCJAT00000020192
ATGGCGGGGGCTGGTTCCGCTGCTGTGTCGGGGGCAGGGACCCCTGTGGCGGGGCCCACA
GGCCGCGACCTCTTCGCCGAAGGGCTGCTGGAGTTCCTGCGACCCGCTGTGCAGCAGCTC
GACTCTCACGTGCACGCCGTCAGAGAGAGCCAGGTGGAGCTCCGGGAGCAAATTGACAAC
CTAGCC------ACAGAACTGTGCCGCATCAATGAGGATCAGAAGGTGGCCCTGGATCTT
GACCCCTATGTTAAGAAGCTACTTAATGCCCGGCGACGCGTTGTCTTGGTCAACAACATT
CTACAGAATGCTCAGGAACGGCTGAGGCGGCTAAACCACAGTGTTGCCAAGGAAACAGCC
CGCAGGAGAGCAATGCTGGATTCAGGAATTTACCCCCCTGGCTCCCCAAGCAAA
>Microbat|ENSMLUG00000001841|ENSMLUT00000001841
ATGGCGGGGGCTGGTTCCGCCACTGTGTCCGGGGCAGGGACGCCGGTGGCGGGGCCCGCA
GGCCGCGACATCTTCGCCGAGGGGCTCCTCGAGTTTCTGCGACCGGCTGTGCAGCAGCTC
GACTCTCACGTCCACGCCGTCAGAGAGAGCCAGGTAGAGCTGCGGGAACAAATCGACAAC
CTGGCTACCGCCACAGAGCTGTGCCGTATCAATGAGGATCAGAAAGTGGCCCTGGATCTC
GACCCCTATGTAAAGAAGCTCCTTAACGCCCGGCGACGAGTTGTCTTGGTCAATAACATT
CTGCAGAACGCCCAGGAGCGGCTGAGGCGGCTAAACCACAGTGTTGCCAAGGAAACAGCC
CGAAGGAGGGCAATGCTGGATTCAGGAGTTTACCCCCCTGGCTCCCCAAGCAAG
>Human|ENSG00000143553|ENST00000368685
ATGGCGGGGGCTGGTTCCGCCGCTGTATCGGGGGCAGGGACCCCGGTGGCGGGGCCCACA
GGCCGCGACCTTTTCGCCGAAGGGCTGCTGGAGTTCCTGCGACCCGCTGTGCAGCAGCTC
GACTCTCACGTACACGCCGTCAGAGAGAGCCAGGTAGAGCTCCGGGAACAAATTGACAAC
CTAGCC------ACAGAACTGTGCCGCATAAATGAGGATCAGAAGGTGGCCCTGGATCTT
GACCCCTATGTTAAGAAGCTACTTAATGCCCGGCGACGCGTTGTCTTGGTTAACAACATT
CTACAGAATGCTCAGGAACGACTGAGACGGCTAAACCACAGTGTTGCCAAGGAAACAGCC
CGCAGGAGAGCAATGCTGGATTCGGGAATTTACCCCCCTGGCTCCCCAGGCAAA
>Orca|XP_004284752.1
ATGTCGGGAGCTGGTTCCGCCGCTGTGTCCGGGGCAGGAACCCCCGTGGCGGGGCCCGCA
GGCCGCGACCTCTTCGCCGAGGGGCTCCTCGAGTTCCTGCGACCGGCTGTGCAGCAGCTT
GACTCTCACGTCCACGCCGTCAGAGAGAGCCAAGTAGAGCTCCGGGAACAAATTGACAAC
CTAGCT------ACCGAACTGTGCCGTATCAATGAGGATCAGAAAGTGGCCCTGGATCTC
GACCCCTATGTGAAGAAGCTCCTTAATGCCCGGCGACGAGTCGTCTTGGTTAATAACATC
CTACAGAATGCCCAGGAACGGCTGAGGCGGCTAAACCACAGTGTTGCCAAGGAAACAGCC
CGAAGGAGGGCAATGCTGGATTCAGGAGTTTACCCCCCTGGTTCCCCAAGCAAG
>Chimp|ENSPTRG00000001357|ENSPTRT00000002487
ATGGCGGGGGCTGGTTCTGCCGCTGTATCGGGGGCAGGGACCCCGGTGGCGGGGCCCACA
GGCCGCGACCTTTTCGCCGAAGGTCTGCTGGAGTTCCTGCGACCCGCTGTGCAGCAGCTC
GACTCTCACGTACACGCCGTCAGAGAGAGCCAGGTAGAGCTCCGGGAACAAATTGACAAC
CTAGCC------ACAGAACTGTGCCGCATAAATGAGGATCAGAAGGTGGCCCTGGATCTT
GACCCCTATGTTAAGAAGCTACTTAATGCCCGGCGACGCGTTGTCTTGGTTAACAACATT
CTACAGAATGCTCAGGAACGACTGAGACGGCTAAACCACAGTGTTGCCAAGGAAACAGCC
CGCAGGAGAGCAATGCTGGATTCGGGAATTTACCCCCCTGGCTCCCCAGGCAAA
>Cow|ENSBTAG00000012470|ENSBTAT00000016548
ATGGCGGGGGCTGGTTCCGCCGCTGTGTCCGGTGCAGGGACGCCCGTGGCGGGGCCCGCA
GGCCGCGACCTCTTCGCCGAGGGACTCCTCGAGTTCCTGAGACCGGCTGTGCAGCAGCTT
GACTCTCACGTCCACGCCGTCAGAGAGAGCCAAGTAGAGCTCCGGGAACAAATTGACAAC
CTAGCC------ACCGAACTGTGCCGTATCAATGAGGATCAGAAAGTGGCCCTGGATCTC
GACCCCTATGTGAAGAAGCTCCTTAATGCGCGACGACGAGTTGTCTTGGTCAATAACATC
CTACAGAATGCCCAGGAACGGCTGAGAAGGCTAAACCACAGCGTGGCCAAGGAAACAGCC
CGAAGGAGAGCAATGTTGGATTCAGGAGTATACCCCTCTGGTTCCCCAAGCAAG
>Dog|ENSCAFG00000017533|ENSCAFT00000027779
ATGGCGGCGGCTGGTTCCGCCGCAGTGTCTGGGGCAGGGACCCCTGTGGCGGGTCCCGCA
GGCCGTGACCTCTTCGCCGAGGGGCTCCTCGAGTTCCTGCGACCGGCCGTGCAGCAGCTG
GACTCTCACGTCCACGCCGTCAGAGAGAGCCAGGTGGAGCTCCGGGAACAGATCGACAAC
CTAGCC------ACTGAGCTGTGCCGAATCAACGAGGACCAGAAAGTGGCCCTAGACCTC
GACCCCTACGTGAAGAAGCTGCTGAACGCGCGGCGGCGAGTCGTCCTGGTCAACAATATT
CTGCAGAACGCGCAGGAACGGCTGAGGCGGCTAAACCACAGCGTTGCCAAAGAAACAGCC
CGCAGGAGGGCCATGCTGGATTCAGGACTTTACCCCCCTGGCTCCCCAAGCAAG
>Elephant|ENSLAFG00000002659|ENSLAFT00000002659
ATGGCTGGGGCTGGTTCTACGGCTGTGTCCGGGGCAGGGACTCCGGTGGCGGGGCCTGCA
GGCCGCGATCTTTTCGCCGAGGGGCTCCTCGAGTTTCTGCGACCAGCCGTGCAACAGCTC
GACTCTCATGTCCACGCGGTCAGAGAGAGTCAGGTAGAACTCCGGGAACAAATTGACAAC
CTAGCA------ACAGAACTGTGCCGCATCAATGAGGATCAGAAGGTGGCCCTGGATCTT
GACCCCTACGTGAAGAAGCTGCTTAATGCCCGGCGACGAGTTGTCTTGGTCAACAACATT
CTACAGAATGCCCAGGAGAGGCTGAGGCGGCTAAACCACAGTGTTGCCAAGGAAACAGCC
CGGAGGAGAGCAATGCTGGATTCAGGAGTTTACCCTCCTGGTTCCCCAAGCAAG
>Bowhead|bmy_09681T0
ATGGCGGGAGCTGGTTCCGCCGCTGTGTCCGGGGCAGGAACCCCCGTGGCGGGGCCTGCA
GGCCGCGACCTCTTCGCCGAGGGGCTCCTCGAGTTCCTGCGACCGGCTGTGCAGCAGCTT
GACTCTCACGTCCACGCCGTCAGAGAGAGCCAAGTAGAGCTCCGGGAACAAATTGACAAC
CTAGCT------ACCGAACTGTGCCGTATCAATGAGGATCAGAAAGTGGCCCTGGATCTC
GACCCCTATGTGAAGAAGCTCCTTAATGCCCGGCGACGAGTCGTCTTGGTTAATAACATC
CTACAGAATGCCCAGGAACGGCTGAGGCGGCTAAACCACAGTGTTGCCAAGGAAACAGCC
CGAAGGAGGGCAATGCTGGATTCAGGAGTTTACCCCCCTGGTTCCCCAAGCAAG
>Minke|BACU007492
ATGGCGGGAGCTGGTTCCGCCGCTGTGTCCGGGGCAGGAACCCCCGTGGCGGGGCCCGCA
GGCCGCGACCTCTTCGCCGAGGGGCTCCTCGAGTTCCTGCGACCGGCTGTGCAGCAGCTT
GACTCTCACGTCCACGCCGTCAGAGAGAGCCAAGTAGAGCTCCGGGAACAAATTGACAAC
CTAGCT------ACCGAACTGTGCCGTATCAATGAGGATCAGAAAGTGGCCCTGGATCTC
GACCCCTATGTGAAGAAGCTCCTTAATGCCCGGCGACGAGTCGTCTTGGTTAATAACATC
CTACAGAATGCCCAGGAACGGCTGAGGCGGCTAAACCACAGTGTTGCCAAGGAAACAGCC
CGAAGGAGGGCAATGCTGGATTCAGGAGTTTACCCCCCTGGTTCCCCAAGCAAG
