# Supplementary material for: Insights into the Evolution of Longevity from the Bowhead Whale Genome
Source: Cell Rep. 2015 Jan 6;10(1):112–22. doi: 10.1016/j.celrep.2014.12.008 (PMC4536333; doi:10.1016/j.celrep.2014.12.008)
Supplement: Supplemental Folder 2. Species Used in the Analysis of Selective Pressure Variation, Single-Gene Orthologous Families Tested, Likelihood Ratio Tests, MAKER Parameters, and Full Assembly and Read Usage Data, Related to Experimental Procedures [file mmc3.zip › Tested SGOs/reciprocal_group_3716.2.fas]

>Gibbon|ENSNLEG00000002495|ENSNLET00000003170
ATGGCCTGGACCAAGTACCAGCTGTTCCTAGCCGGGCTCATGCTCGTTACGGGCTCCATC
AACACGCTCTCGGCAAAATGGGCGGACAATTTCACGGCTGAGGGCTGCGGAGGGAGCAAA
GAGCACAGCTTCCAGCATCCCTTCCTCCAGGCAGTGGGCATGTTCCTGGGAGAATTCTCC
TGCCTGGCTGCCTTCTACCTCCTCCGGTGCAGAGCCGCAGGGCACTCGGACTCCAGCGTA
GACCCCCAGCAGCCCTTCAACCCTCTTCTTTTCCTGCCCCCAGCGCTCTGTGACATGACA
GGGACCAGCCTCATGTATGTGGCTCTGAACATGACCAGTGCCTCCAGCTTCCAGATGCTG
CGGGGTGCGGTGATCATATTCACTGGCCTGTTCTCGGTGGCCTTCCTAGGCCGGAGGCTG
GTGCTGAGCCAGTGGCTGGGCATCCTAGCCACCATCGCGGGGCTGGTGGTCGTGGGCCTG
GCTGACCTCCTGAGCAAGCACGACAGTCAGCACAAGCTCAGCGAAGTGATCACAGCCCAG
CAAAGACTCATACAGGCT---CTGCCATGTGCCATATGCCAAGCCCTGGAGGAGGCC---
---------------------------AAGCCAGTGGGCTGTGGAGAGTGTAACTGTCTC
CTCTACTCCCCAGGCCTCTTTGGCTTTGTGATCCTCTCCCTGCTACTGGTGCCCATGTAC
TACATCCCCGCCAGCTCCTTCAGTGGAAACCCTCGTGGGACGCTGGAGGATGCATTGGAC
GCCTTCTGCCAGGTGGGCCGGCAGCCACTCATTGCCGTGGCACTGCTGGGCAACATTAGC
AGCATTGCCTTCTTCAACTTCGCAGGCATCAGCGTCACCAAGGAACTGAGTGCCACCACC
CGCATGGTGCTGGACAGCTTGCGCACCATTGTCATCTGGGCACTGAGCCTGGCACTGGGC
TGGGAGGCCTTCCATGCACTGCAGATCCTTGGCTTCCTCATACTCCTTATAGGCACTGCC
CTCTACAATGGGCTACACCGTCCGCTGCTGGGCCGCCTGTCC---AGG---------GGC
CGGCCCCCGGCAGAGGACAGTGAGCAGGAGAGACTGCTGGGTGGCACCCGGACTCCCATC
AATGATGCCAAC
>Gorilla|ENSGGOG00000004034|ENSGGOT00000004055
ATGGCCTGGACCAAGTACCAGCTGTTCCTGGCCGGGCTCATGCTCGTTACCGGCTCCATC
AACACGCTCTCGGCAAAATGGGCGGACAATTTCATGGCCGAGGGCTGCGGAGGGAGCAAG
GAGCACAGCTTCCAGCATCCCTTCCTCCAGGCAGTGGGCATGTTCCTGGGAGAATTCTCC
TGCCTGGCTGCCTTCTACCTCCTCCGGTGCAGAGCCGCAGGGCAATCAGACTCCAGCGTA
GACCCCCAGCAGCCCTTCAACCCTCTTCTTTTCCTGCCCCCAGCGCTCTGTGACATGACA
GGGACCAGCCTCATGTATGTGGCTCTGAACATGACCAGTGCTTCCAGCTTCCAGATGCTG
CGGGGTGCAGTGATCATATTCACTGGCCTGTTCTCGGTGGCCTTCCTGGGCCGGAGGCTG
GTGCTGAGCCAGTGGCTGGGCATCCTAGCCACCATCGCGGGGCTGGTGGTTGTGGGCCTG
GCTGACCTCCTGAGCAAGCACGACAGTCAGCACAAGCTCAGCGAAGTGATCACAGGGGAC
CTGTTGATCATCATGGCCCAGATCATCGTTGCCATCCAGATGGTGCTAGAGGAGAAGTTC
GTCTACAAACACAATGTGCACCCACTGCGGGCAGTTGGC---------------------
------ACTGAGGGCCTGTTTGGCTTTGTGATCCTCTCCCTGCTGCTGGTGCCCATGTAC
TACATCCCAGCCGGCTCCTTCAGCGGAAACCCTCGTGGGACACTGGAGGATGCATTGGAC
GCCTTCTGCCAGGTGGGCCGGCAGCCGCTCATTGCCGTGGCACTGCTGGGCAACATCAGC
AGCATTGCCTTCTTCAACTTCGCAGGCATCAGCGTCACCAAGGAACTGAGTGCCACCACC
CGCATGGTGTTGGACAGCTTGCGCACCGTTGTCATCTGGGCACTGAGCCTGGCACTGGGC
TGGGAGGCCTTCCATGCACTGCAGATCCTTGGCTTCCTCATACTCCTTATAGGCACTGCC
CTCTACAATGGGCTACACCGTCCGCTGCTGGGCCGCCTGTCC---AGG---------GGC
CGGCCCCTGGCAGAGGAGAGCGAGCAGGAGAGACTGCTGGGTGGCACCCGGACTCCCATC
AATGATGCCAGC
>Guinea_Pig|ENSCPOG00000024555|ENSCPOT00000022150
ATGGCCTGGACCAAGTACCAGCTGTTCCTGGCCGGGCTCATGCTTGTCACCGGCTCGATC
AACACGCTCTCGGCAAAGTGGGCGGACAACTTCAAAGCCGAGGGCTGCGGAGGGAGCGAG
GAGCACAGCTTCCAGCACCCGTTCCTCCAGGCAGTGGGCATGTTCCTGGGAGAGTTCTCC
TGCCTGGCTGCCTTCTACCTGCTCCAGTGCAGAGCCACAGGGCACTCAGACTCCGGCGTG
GACCCCCAGCAGCCCTTCCACCCCCTTCTTTTCCTGCCCCCAGCCCTCTGTGACATGACG
GGCACCAGCATCATGTATGTGGCCCTGAACATGACCAGCGCCTCCAGCTTCCAGATGCTA
CGAGGTTCAGTGATCATATTCACAGGCCTGCTCTCAGTGGCCTTCCTGGGCCGGAGGCTG
GCAATCAGCCAGTGGCTGGGCATCCTGGCCACCATCGTGGGGCTGGTGGTCGTGGGCCTG
GCTGACCTCCTGAGCAAGCCTGACAGTGAACACAAGCTCAGCGAAGTGATCACAGGGGAC
CTGCTGATCATCATGGCCCAGATCATTGTCGCCATCCAGATGGTGCTAGAAGAGAAGTTC
ATCTATAAGCACAACGTGCACCCACTCCGGGCAGTGGGC---------------------
------ACCGAGGGCCTCTTCGGCTTCGTGATCCTGTCGCTGCTGCTGGTGCCTATGTAC
TACATCCCCGCTGGCTCCTTCAGCGGGAACCCTCGAGGGACCCTGGAGGATGCCCTGGAT
GCCTTCTGCCAGCTTGGCCGGCAGCCACTCATCGCCCTGGCACTGCTGGGCAACATCAGC
AGCATCGCCTTCTTCAACTTCGCGGGCGTCAGCGTCACCAAGGAACTGAGCGCCACAACG
CGCATGGTGCTGGACAGCCTGCGCACTGTGGTCATCTGGGCAGTGAGCCTGGCCGTGGGC
TGGGAGCACTTCCACGCGCTGCAGATCCTTGGCTTCCTCATCCTCCTGCTGGGCACCGCC
CTCTACAACGGGCTGCACCACCCACTGCTGGCCTGCCTGTCC---CGG---------GGC
TGGCACCCTGCGCGGGAGAGCGAGCGCGAGAGACTGCTGGGTGGCAGCCGGACTCCCATC
AACGAGGCCAGC
>Horse|ENSECAG00000017703|ENSECAT00000018798
ATGGCCTGGACCAGGTACCAGCTGTTCCTGGCCGGGCTCATGCTCGTCACCGGCTCCATC
AACACGCTCTCGGCAAAGTGGGCAGACAACTTCGTGGCCCAGGGCTGTGGAGGGAGCAAG
GAACACAGCTTCCAGCATCCCTTCCTCCAGGCAGTGGGCATGTTCCTGGGAGAGTTCTCC
TGCCTGGCTGTCTTCTACCTGCTCCGGTGCAGAGCTGCCGGGCAGCCAGACGCCAGCCTG
GGTCCCCAGCAGCCCTTCAACCCACTTCTTTTTCTGCCCCCAGCCCTCTGCGACATGACT
GGAACCAGCATCATGTATGTGGCCCTGAACATGACCAGTGCCTCCAGCTTCCAGATGCTG
CGGGGAGCAGTGATCATATTCACAGGCCTGTTCTCGGTGGCCTTCCTGGGGCGGAGGCTG
GCGCTGAGCCAGTGGCTGGGCATCCTTGTGACCATTGCAGGACTGGTGGTTGTGGGCCTA
GCTGACCTCCTGAGCAAGCACGACGATCAGCACAAGCTCAGCGAAGTGATCACAGGGGAC
CTGTTGATCATCATGGCCCAGATCATCATCTCCATCCAGATGGTGCTAGAGGAGAAGTTC
GTCTACAAGCACAACGTGCACCCGCTGCGGGCAGTTGGC---------------------
------ACTGAGGGCCTCTTTGGCTTGGTGATCCTCTCCCTGCTGCTGGTGCCCATGTAC
TACATCCCCGCCGGCTCCTTCAGTGGAAACCCTCGCGGGGTGCTAGAGGACGCACTGGAC
GCCTTCTGCCAGGTGGGCCGACAACCGCTCATCGCCCTGGCACTGCTGGGCAACATCAGC
AGCATTGCCTTCTTCAACTTTGCGGGCATCAGTGTCACTAAGGAACTGAGTGCCACCACC
CGCATGGTACTGGACAGCCTGCGTACCGTTGTCATCTGGGCACTGAGCCTGGCACTGGGC
TGGGAGGCCTTCCACCCTCTGCAGATCCTCGGGTTCCTCATCCTCCTGTTGGGCACTGCC
CTCTACAACGGGCTGCACCGCCCACTGCTGACCCGCCTGTCC---AGG---------GGC
CGGCCCCCAGCAGAAGAGGGCGAGCATGAGAGACTGCTGGGTGGCTCTCGGACTGCCATC
AACGATGCCAGC
>Mouse|ENSMUSG00000029175|ENSMUST00000062962
ATGGCCTGGACTAAGTACCAGTTGTTCCTGGCCGGGCTTATGCTGGTCACCGGCTCCATC
AACACGCTTTCGGCAAAGTGGGCCGACAACTTTGTAGCTGAGGGCTGTGGAGGAAGCCAG
GAGCACAGCTTCAAGCATCCCTTCGTCCAGGCAGTGGGCATGTTCCTGGGAGAGTTCTCC
TGCCTTGCTGCCTTCTACCTGCTCAAATGCCAAGGCAGAAGACAGTCAGCCTCCAGTGTA
GAGCCCCAGCAGCCCTTCAACACCCTGCTTTTCCTGCCCCCAGCCCTGTGTGACATGACT
GGGACCAGCATCATGTACGTGGCCCTGAACATGACCAGTGCCTCAAGCTTTCAGATGCTG
CGGGGTGCAGTGATCATCTTCACAGGCCTGTTCTCAGTGGCCTTCCTGGACCGGAGGCTG
GCACCAAGCCAGTGGCTGGGCATCCTGATCACTATTGCGGGACTGGTGGTAGTTGGCCTA
GCTGACCTCCTGAGCAAGCATGACAGTCAACACAAGCTCAGTGAAGTCATCACAGGTGAC
TTGTTGATCATCATGGCCCAGATCATCATTGCCATCCAGATGGTGCTAGAGGAGAAGTTT
GTCTACAAACACAACATCCACCCACTCCAGGCAGTAGGC---------------------
------ATCGAGGGCTTCTTCGGCTTCGTGATCCTCTCGCTGCTCCTTGTGCCTATGTTC
TACATCCCCACGGCCTCCTTTAGTGGGAACCCTCGCGGGGTGCTGGAAGACGCGCTGGAT
GCCTTCTGCCAAGTGGGCCGACAGCCCCTGATTGCCCTGGCTCTGCTAGGCAACATCAGC
AGCATTGCCTTCTTCAACTTTTCGGGCATCAGCGTCACCAAGGAACTGAGTGCCACCACC
CGCATGGTGCTAGACACCCTGCGCACCATAGTCATCTGGGCCTTTACCCTCGCACTGGGC
TGGGAGATCTTCTATCCATTGCAGATCCTTGGTTTCCTCATCCTCCTTATGGGCACCGCC
CTCTACAATGGGCTGCACCGACCACTGCTAGCCTTCCTGTCCAGACGC---------TGG
CGACTCCCTACCCAGGAGGGAGAGCAAGAGAGACTGCTAGGTGACAGTCGGACTCCCATC
AATGAAGCCAGC
>Opossum|ENSMODG00000015767|ENSMODT00000020022
ATGGCGTGGACCAAGTACCAGCTGTTCCTGGCCGGGCTCATGCTGATCACTGGCTCCATC
AACACCCTCTCGGCTAAATGGGCTGACAACTTTATGAGTGAGGGCTGTGGAGGAAGCCAG
GCCCACCTCTTCCAGCACCCTTTCCTCCAGGCAGTGGGCATGTTCCTGGGGGAGTTTTCC
TGCCTGGCAGCCTTCTACTTACTTCACTGCAGAATTTGGAGGAGCACAGACTCTAGTGTG
GAACCCCAGCAGCCATTCAATGCACTCCTCTTCTTGCCACCTGCCCTTTGTGACATGACT
GGGACTAGCATCATGTATGTGGCCCTGAACATGACAAGCGCCTCCAGCTTCCAGATGCTT
CGTGGGGCTGTGATCATCTTCACAGGTCTTCTCTCTGTCGCTTTCCTGGGACGGAAGCTG
CGGCCAAGCCAATGGGTGGGCATCATTGCCACAATTGCTGGTTTGGTGGTTGTGGGCCTG
GCTGACCTCACAAGCAAGCACGATGATCAACATAAGCTCAGCGATGTAATCACAGGGGAC
CTACTGATCATCATGGCCCAGGTGATTGTCTCCATCCAGATGGTGCTGGAGGAAAAATTT
GTCTACAAGCACAATGTGCACCCTCTTCGGGCTGTGGGC---------------------
------ACTGAAGGGTTCTTTGGCTTTGTCATCCTCACCTTGTTGCTGGTGCCCATGTAC
TACATCCCTACTGGCTCCTTCAGTGGGAACCCCCGGGGGGTGCTAGAAGATGCCCTGGAC
GCCTTCTGCCAGATGGGAAGGCAGCCGCTGATCATCGTGGCTCTGCTAGGCAACATCAGC
AGCATCGCTTTCTTCAACTTTGCTGGCATCAGTGTTACCAAGGAAATGAGTGCCACCACC
CGCATGGTACTGGACAGCCTTCGTACTGTGGTCATCTGGGCCCTCAGCCTGGCCCTAGGC
TGGGAGACTTTCCACCCACTGCAGATCCTAGGTTTCTTCATCCTCCTGTTGGGCACAGCT
CTCTACAATGGGCTGCACCAGCCCCTGCTGGCC------------CGTTTGCCCTGGTGT
CAGCCCCCAGGGGAGGAGCAGGAGCGGGAAAGGCTGCTCGAGGGCAACCATACCCCCATC
AATGAGGACAGC
>Orangutan|ENSPPYG00000012573|ENSPPYT00000014609
ATGGCCTGGACCAAGTACCAGCTGTTCCTGGCCGGGCTCATGCTCGTTACCGGCTCCATC
AACACGCTCTCGGCAAAATGGGCGGACAATTTCATGGCCGAGGGCTGCGGAGGGAGCAAG
GAGCACAGCTTCCAGCATCCCTTCCTCCAGGCAGTGGGCATGTTCCTGGGAGAATTCTCC
TGCCTGGCTGCCTTCTACCTCCTCCGGTGCAGAGCCACAGGGCAATCAGACTCCAGCGTA
GACCCCCAACAGCCTTTCAACCCTCTTCTTTTCCTGCCCCCAGCGCTCTGTGACATGACA
GGGACCAGCCTCATGTATGTGGCTCTGAACATGACCAGTGCCTCCAGCTTCCAGATGCTG
CGGGGTGCAGTGATCATATTCACTGGCCTGTTCTCAGTTGCCTTCCTGGGCAGGAGGCTT
GTGCTGAGCCAGTGGCTGGGCATCCTAGCCACCATCGCAGGGCTGGTGGTCGTGGGCCTG
GCTGACCTCCTGAGCAAGCACGACAGTCAGCACAAGCTCAGCGAAGTGATCACAGGGGAC
CTGTTGATCATCATGGCCCAGATCATCGTCGCCATCCAGATGGTGCTAGAGGAGAAGTTC
GTCTACAAACACAATGTGCACCCACTGCGGGCAGTTGGC---------------------
------ACTGAGGGCCTCTTTGGCTTTGTGATCCTCTCCCTGCTGCTGGTGCCCATGTAC
TACATCCCTGCCGGCTCCTTCAGTGGAAACCCTCGTGGGACACTAGAGGATGCATTGGAT
GCCTTCTGCCAGGTGGGCCGACAGCCACTCATTGCCGTGGCACTGCTGGGCAACATCAGC
AGCATTGCCTTCTTCAACTTCGCAGGCATCAGCGTCACCAAGGAACTGAGTGCCACCACC
CGCATGGTGCTGGACAGCTTGCGCACCGTTGTCATCTGGGCACTGAGCCTGGCACTGGGC
TGGGAGGCCTTCCATGCACTGCAGATCCTTGGCTTCCTCATACTCCTTATAGGCACTGCC
CTCTACAATGGGCTACACCGTCCGCTGCTGGGCCGCCTGTCC---AGG---------GGC
CGGCCCCTGGCAGAGGAGAGCGAGCAGGAGAGACTGCTGGGTGGCAGCCGGACTCCCATC
AATGATGCCAGC
>Platypus|ENSOANG00000003585|ENSOANT00000005686
ATGGCTTGGACCAAGTACCAGTTGTTCCTGGCCGGCCTTATGCTCATCACCGGCTCCATC
AACACGCTGTCTGCCAAATGGGCTGACAACTTTTCGGCCAAGGGCTGTGGAGGGAGCAAG
GAGCACAACTTTCAGCATCCTTTCCTTCAGGCGGTAGGCATGTTCCTGGGGGAGTTCTCC
TGCCTGGTGGCCTTCTACCTCATGCGGTGCCGGGCTCGGCAGCGGGTGGACCCCGGCACA
GAGCCCCCCCGGCCCTTCAACGCCCTGCTCTTCTTGCCGCCGGCTCTCTGTGACATGACG
GGAACCAGCATCATGTATGTGGCCCTGAACATGACGAGTGCCTCCAGTTTCCAGATGTTG
CGGGGAGCCGTGATCATCTTCACGGGGTTGCTGTCTGTGGCCTTCTTGGGACGGAAATTA
GTGCTGAGCCAGTGGCTGGGTATCTTCACCACCATCGCGGGGCTGGTGGTGGTGGGCATG
GCAGACCTGCTTAGCAAACACGACGACCAGCACAAACTCAGTGAAGTCATCACGGGGGAC
CTTCTGATCATCATGGCCCAGGTGATTGTCTCCATCCAGATGGTGCTGGAAGAGAAGTTT
GTCTACAAGCATGATGTACACCCGTTGAGGGCCGTGGGC---------------------
------ACAGAAGGATTCTTTGGCTTTGTGATCCTCTCTCTGCTCCTGGTGCCAATGTAC
TACATCCCCGCGGGGGCTTTCAGCGGGAACCCCCGAGGTGTGCTAGAAGATGCCCTGGAT
GCCTTCTGCCAGGTGGGCTGGCAGCCGCTCATCACCCTGGCCCTGCTGGGCAACATCAGC
AGCATCGCCTTCTTCAATTTTGCCGGCATCAGCGTCACCAAGGAGCTGAGCGCCACCACC
CGCATGGTCCTGGACAGTCTGCGCACGGTGGTCATCTGGGCTCTGAGCCTGGCCCTGGGC
TGGGAGACCTTCCATGGGCTGCAGGTGCTGGGATTCCTCGTGCTCTTGACAGGCACCGCT
CTCTACAACGGGCTGCACAGGCCCCTGCTGGCC------------CGA---------GGC
CAACTGAGTTCGGAGGAGAGTGAGCGGGAGAGCCTGCTCTCTGGCAACCCTGCCCCCATT
AATGACACCAAC
>Rabbit|ENSOCUG00000022141|ENSOCUT00000031930
ATGGCCTGGACCAAGTACCAGCTGTTCCTGGCGGGGCTCATGCTCGTCACCGGCTCCATC
AACACGCTCTCGGCCAAGTGGGCGGACAATTTCACAGCTGAGGGCTGCGGAGGGAGCCAG
GAGCACAGCTTCCAGCACCCTTTCCTCCAGGCCGTGGGCATGTTCCTGGGGGAGTTCTCC
TGCCTGGCTGCCTTCTACCTGCTCCAGTGCAGAGCCGCAAGGCAGCCAGACTCCAGGCCG
GACGCCCAGCAGCCCTTCAACCCACTTCTTTTCCTGCCGCCAGCCCTCTGCGACATGACA
GGGACCAGCCTCATGTACGTGGCCCTGAACATGACCAGTGCCTCCAGCTTCCAGATGCTG
CGGGGCGCAGTGATCATATTCACAGGCCTGTTCTCCGTGGCTTTTCTGGGCCGCAGGCTG
GCACCGAGCCAGTGGCTGGGCATCCTGGCCACCATCGCCGGGCTGGTGGTCGTGGGCCTG
GCCGACCTGATGAGCAAGCATGACAGTCAGCACAAACTCAGCGAAGTGATCACAGGGGAC
CTGCTGATCATCATGGCCCAGATCATCGTTGCCATCCAGATGGTGCTGGAGGAGAAGTTT
GTCTACAAGCACAACGTGCACCCACTGCGGGCGGTGGGC---------------------
------ACCGAGGGCTTCTTTGGCTTCCTGATCCTCTCCCTGCTGCTGGTGCCCATGTAC
TACATCCCCGCCGGCTCGTTCAGCGGGAACCCTCGCGGGATGCTGGAGGACGCCCTGGAC
GCCTTCTGCCAGGTGGGCCGGCAGCCGCTCATCGCCCTGGCACTGCTGGGCAACATCAGC
AGCATCGCCTTCTTCAACTTCGCGGGCATCAGCGTCACCAAGGAACTGAGCGCCACCACC
CGCATGGTGCTGGACAGCTTGCGCACCGTGGTCATCTGGGCGCTGAGCCTGGCGCTGGGC
TGGGAGGCCTTCCACCCGCTGCAGATCCTCGGCTTCCTCATCCTGCTGACAGGCACGGCG
CTCTACAACGGGCTGCACCGCCCGCTGCTGGCCTGCCTGTCC---AGG---------GGC
CGGCGCCCCGCCGAGGAGGGCGAGCACGAGAGACTGCTGGGGGGCGGCCGGACTTCCATC
AACAGTGCCAGC
>Rat|ENSRNOG00000009459|ENSRNOT00000012558
ATGGCCTGGACAAAGTACCAGTTGTTCCTGGCCGGGCTCATGCTGGTCACCGGCTCCATC
AACACGCTTTCAGCAAAGTGGGCGGACAACTTCGAAGCTGAGGGCTGTGGAGGAAGCCAG
GAGCACAGCTTCAAGCATCCCTTCGTCCAGGCAGTGGGCATGTTCCTGGGAGAGTTCTCG
TGCCTTGCTGCCTTCTACCTGCTCAAATGCCGAGCCAGAAGACAATCAGACTCCAGTGTA
GAGCCCCGGCAGCCCTTCAACGCCCTACTTTTCCTGCCCCCAGCCCTATGTGACATGACT
GGGACTAGCATCATGTATGTGGCCCTGAACATGACCAGTGCCTCAAGCTTCCAGATGCTG
CGGGGTGCAGTGATCATCTTCACAGGCCTGTTCTCAGTGGCCTTCCTGGACCGGAGGCTG
GTACCAAGCCAGTGGCTGGGCATCCTGATCACTATTGCGGGACTGGTGGTCGTTGGCCTG
GCTGACCTCCTGAGCAAGCATGACAGTCAACACAAGCTCAGTGAAGTAATCACAGGTGAC
TTGTTGATCATCATGGCCCAGATCATCATTGCCATCCAGATGGTGCTAGAGGAGAAGTTT
GTCTACAAACACAACATCCACCCACTCCAGGCAGTGGGC---------------------
------ATCGAGGGCTTCTTCGGCTTTGTGATCCTCTCCCTACTGCTGGTGCCCATGTAC
TACATCCCCACTGCCTCCTTTAGTGGCAACCCTCGTGGGGTGCTGGAAGACGCTCTGGAT
GCCTTCTGCCAGGTGGGCCGGCAGCCCCTGATCGCCCTGGCTCTGCTGGGTAACATCAGC
AGCATTGCCTTCTTCAACTTTTCGGGGATCAGTGTCACCAAGGAACTGAGTGCCACCACC
CGCATGGTACTAGACACCCTGCGCACCGTGGTCATCTGGGCCTTCACCCTCGCACTGGGC
TGGGAGGTCTTCCATCCACTGCAGATCCTTGGTTTCCTCATCCTCCTTATGGGCACCGCC
CTGTACAACGGGCTGCACCGACCACTGCTAGCCTGCCTGTCCAGACGC---------TGG
CGACACCCTACCCAGGAGGGAGAGCAAGAGAGACTGCTGGGTGACAGCCGGACTCCCATC
AATGAGACCAGC
>Macaque|ENSMMUG00000030899|ENSMMUT00000022407
ATGGCCTGGACCAAGTACCAGCTGTTCCTGGCCGGGCTCATGCTCGTTACCGGCTCCATC
AACACGCTCTCGGCAAAATGGGCGGACAATTTCGTGGCTGAGGGCTGCAGAGGGAGCAAG
GAGCACAGCTTCCAGCATCCCTTCCTCCAGGCAGTGGGCATGTTCCTGGGAGAATTCTCC
TGCCTGGCTGCCTTCTACCTCCTCCGGTGCAGAGCCACAGGGCAATCAGACTCCAGCGTA
GACCCCCAGCAGCCCTTCAACCCTCTTCTTTTCCTGCCCCCAGCGCTCTGTGACATGACA
GGGACCAGCCTCATGTATGTGGCTCTGAATATGACCAGTGCCTCTAGCTTCCAGATGCTG
CGGGGTGCAGTGATCATATTCACTGGCCTGTTCTCGGTGGCCTTCTTGGGCCGGAGGCTG
GTGCTGAGCCAGTGGCTGGGCATCCTAGCCACCATCGCGGGGCTGGTGGTCGTGGGCCTG
GCTGACCTCCTGAGCAAGCAAGACAGTCAGCACAAGCTCAGCGAAGTGATCACAGGGGAC
CTGTTGATCATCATGGCGCAGATCATCGTCGCCATCCAGATGGTACTAGAGGAGAAGTTC
GTCTACAAACACAATGTGCACCCACTGCGGGCAGTTGGC---------------------
------ACTGAGGGCCTCTTTGGTTTTGTGATCCTCTCCCTACTGCTGGTGCCCATGTAC
TACATCCCCGCCGGCTCCTTCAGCGGAAACCCTCGTGGGACGCTGGAGGATGCATTGGAC
GCCTTCTGCCAGGTGGGCCGGCAGCCACTCATTGCTGTGGCACTGCTGGGTAACATCAGT
AGCATTGCCTTCTTCAACTTCGCAGGCATCAGCGTCACCAAGGAACTGAGCGCCACCACC
CGCATGGTGCTGGACAGCTTGCGCACCGTTGTCATCTGGGCACTGAGCCTGGCACTGGGC
TGGGAGGCCTTCCATGCACTGCAGATCCTTGGCTTCCTCATACTCCTTATAGGCACTGCC
CTCTACAACGGGCTGCACCGCCCGCTGCTGGGCCGCCTGTCC---CGG---------GGC
CGGCCCCTGGCAGAGGAGAGCGAGCAGGAGAGACTGCTGGGTGGCACCCGGACTCCCATC
AATGATGCCAGC
>Marmoset|ENSCJAG00000001376|ENSCJAT00000002580
ATGGCCTGGACCAAGTACCAGCTGTTCCTGGCCGGGCTCATGCTCGTTACCGGCTCCATC
AACACACTATCGGCAAAATGGGCAGACAACTTCATGGCCGAGGGCTGCGGAGGGAGCAAA
GAGCACAGCTTCCAGCATCCCTTCCTCCAGGCAGTGGGCATGTTCCTGGGGGAATTCTCC
TGCCTGGCTGCCTTCTACCTCCTCCGGTGCAGAGCTGCAGGGCAATCAGACTCCAGCGTG
GACCCCCAGCAGCCCTTCAACCCCCTTCTTTTCCTGCCTCCAGCACTCTGTGACATGACA
GGGACCAGCATCATGTATGTGGCTCTGAACATGACCAGTGCCTCCAGCTTCCAGATGCTT
CGGGGTGCAGTGATCATATTCACTGGCCTATTCTCGGTGGCCTTCCTGGGCCGGAGGCTG
CTGCTGAGCCAGTGGCTGGGCATCCTCACCACCATCGCAGGGCTGGTGGTCGTGGGCCTG
GCTGACCTCCTGAGCAAGCATGACAGTCAGCACAAGCTCAGCGAAGTGATCACAGGGGAC
CTGTTGATCATCATGGCCCAGATCATCGTCGCCATCCAGATGGTGCTAGAGGAGAAGTTC
GTCTACAAACACAACGTGCACCCACTGCGAGCAGTTGGC---------------------
------ACTGAGGGCCTCTTTGGCTTCGTGATCCTCTCCCTGCTGCTGGTGCCCATGTAC
TACATCCCCGCCGGCTCCTTCAGCGGGAACCCTCGTGGGACACTGGAGGATGCGCTGGAC
GCCTTCTGCCAGGTGGGCCGGCAGCCGCTCATTGCCATGGCACTGCTGGGCAACATCAGC
AGCATCGCCTTCTTCAACTTTGCAGGCATCAGCGTCACCAAGGAACTGAGCGCCACCACC
CGAATGGTGTTGGACAGCTTGCGCACTGTTGTCATCTGGGCACTGAGCCTGGCACTGGGT
TGGGAGGCCTTCCATGCACTGCAGATCCTTGGCTTCCTCATACTCCTTATGGGCACCGCC
CTCTACAATGGGTTGCACCGACCGCTTCTGGGCCGCCTGTCT---AGG---------GGC
CGGCCCCCGGCAGAGGAGAGCGAGCAGGAAAGACTACTGGGTGGCACCCGGACTCCCATC
AATGATACCAGC
>Microbat|ENSMLUG00000001308|ENSMLUT00000001301
ATGGCCTGGACCAAGTACCAGCTGTTCCTGGCCGGGCTCATGCTCGTCACCGGCTCCATC
AACACGCTCTCGGCCAAGTGGGCTGACAACTTCGTGGCCCAGGGCTGCGGAGGAAGCAAG
GAGCACAGCTTCCAGCACCCCTTCCTCCAGGCGGTGGGCATGTTCCTGGGGGAGTTCTCC
TGCCTGGCTGCCTTTTACCTGCTCCGGTGCAGAGCCGCGAGGTACTCAGATGCCAGCATG
GACCCCCAACAGCCCTTCAACCCCCTTCTTTTCCTGGCCCCAGCCCTTTGCGACATGACC
GGGACCAGCATCATGTATGTGGCCCTGAACATGACCAGCGCCTCCAGTTTCCAGATGCTG
CGGGGAGCAGTGATCATATTCACAGGCCTGTTCTCAGTGGCCTTCCTGGGGCGGAGGCTG
GTGCTGAGCCAGTGGCTGGGCATCCTCGCCACCATCGCGGGGCTGGTGGTCGTGGGCCTG
GCCGACCTCCTGAGCAAGCACGACGATCAGCACAAGCTCAGCGAAGTGATCACAGGGGAC
CTGCTGATCATCATGGCCCAGATCATCGTCTCCATCCAGATGGTGCTCGAGGAGAAGTTC
GTCTACAAGCACAATGTGCACCCTCTGCGGGCAGTTGGC---------------------
------ACGGAGGGCCTCTTTGGCTTCGTGATCCTGTCGCTGCTGCTGGTGCCCATGTAC
TACATCCCTGCCGGCTCCTTTAGCGGAAACCCCCGAGGGATGCTGGAGGACGCCCTGGAC
GCCTTCTGCCAGGTGGGCCGGCAGCCGCTCATCGCCCTGGCACTGCTGGGCAACATCAGC
AGCATCGCCTTCTTCAACTTTGCGGGCATCAGCGTCACCAAGGAGATGAGTGCCACCACC
CGCATGGTGCTGGACAGCCTGCGGACTGTCGTCATCTGGGCACTGAGCCTGGCGCTGGGC
TGGGAGGCCTTCCACCCGCTGCAGATCCTCGGCTTCCTCATCCTCCTGATGGGCACTGCC
CTCTACAACGGGCTGCACCGCCCGCTGCTGGCCCGCCTGGCC---CGC---------GGC
CAGTCCCCAGCAGAGGAGGGCGAGCGCGAGCGCCTGCTGGATCCCTCTCGGACTCTCATC
AATGATGCCAGC
>Human|ENSG00000213699|ENST00000344420
ATGGCCTGGACCAAGTACCAGCTGTTCCTGGCCGGGCTCATGCTTGTTACCGGCTCCATC
AACACGCTCTCGGCAAAATGGGCGGACAATTTCATGGCCGAGGGCTGTGGAGGGAGCAAG
GAGCACAGCTTCCAGCATCCCTTCCTCCAGGCAGTGGGCATGTTCCTGGGAGAATTCTCC
TGCCTGGCTGCCTTCTACCTCCTCCGATGCAGAGCTGCAGGGCAATCAGACTCCAGCGTA
GACCCCCAGCAGCCCTTCAACCCTCTTCTTTTCCTGCCCCCAGCGCTCTGTGACATGACA
GGGACCAGCCTCATGTATGTGGCTCTGAACATGACCAGTGCCTCCAGCTTCCAGATGCTG
CGGGGTGCAGTGATCATATTCACTGGCCTGTTCTCGGTGGCCTTCCTGGGCCGGAGGCTG
GTGCTGAGCCAGTGGCTGGGCATCCTAGCCACCATCGCGGGGCTGGTGGTCGTGGGCCTG
GCTGACCTCCTGAGCAAGCACGACAGTCAGCACAAGCTCAGCGAAGTGATCACAGGGGAC
CTGTTGATCATCATGGCCCAGATCATCGTTGCCATCCAGATGGTGCTAGAGGAGAAGTTC
GTCTACAAACACAATGTGCACCCACTGCGGGCAGTTGGC---------------------
------ACTGAGGGCCTCTTTGGCTTTGTGATCCTCTCCCTGCTGCTGGTGCCCATGTAC
TACATCCCCGCCGGCTCCTTCAGCGGAAACCCTCGTGGGACACTGGAGGATGCATTGGAC
GCCTTCTGCCAGGTGGGCCAGCAGCCGCTCATTGCCGTGGCACTGCTGGGCAACATCAGC
AGCATTGCCTTCTTCAACTTCGCAGGCATCAGCGTCACCAAGGAACTGAGCGCCACCACC
CGCATGGTGTTGGACAGCTTGCGCACCGTTGTCATCTGGGCACTGAGCCTGGCACTGGGC
TGGGAGGCCTTCCATGCACTGCAGATCCTTGGCTTCCTCATACTCCTTATAGGCACTGCC
CTCTACAATGGGCTACACCGTCCGCTGCTGGGCCGCCTGTCC---AGG---------GGC
CGGCCCCTGGCAGAGGAGAGCGAGCAGGAGAGACTGCTGGGTGGCACCCGCACTCCCATC
AATGATGCCAGC
>Chimp|ENSPTRG00000033946|ENSPTRT00000021870
ATGGCCTGGACCAAGTACCAGCTGTTCCTGGCCGGGCTCATGCTTGTTACCGGCTCCATC
AACACGCTCTCGGCAAAATGGGCGGACAATTTCATGGCCGAGGGCTGCGGAGGGAGCAAG
GAGCACAGCTTCCAGCATCCCTTCCTCCAGGCAGTGGGCATGTTCCTGGGAGAATTCTCC
TGCCTGGCTGCCTTCTACCTCCTCCGGTGCAGAGCCGCAGGGCAATCAGACTCCAGCGTA
GACCCCCAGCAGCCCTTCAACCCTCTTCTTTTCCTGCCCCCAGCGCTCTGTGACATGACA
GGGACCAGCCTCATGTATGTGGCTCTGAACATGACCAGTGCCTCCAGCTTCCAGATGCTG
CGGGGTGCAGTGATCATATTCACTGGCCTGTTCTCGGTGGCTTTCCTGGGCCGGAGGCTG
GTGCTGAGCCAGTGGCTGGGCATCCTAGCCACCATCGCGGGGCTGGTGGTCGTGGGCCTG
GCTGACCTCCTGAGCAAGCACGACAGTCAGCACAAGCTCAGCGAAGTGATCACAGGGGAC
CTGTTGATCATCATGGCCCAGATCATCGTTGCCATCCAGATGGTGCTAGAGGAGAAGTTC
GTCTACAAACACAATGTGCACCCACTGCGGGCAGTTGGC---------------------
------ACTGAGGGCCTCTTTGGCTTTGTGATCCTCTCGCTGCTGCTGGTGCCCATGTAC
TACATCCCCGCCGGCTCCTTCAGCGGAAACCCTCGTGGGACACTGGAGGATGCATTGGAC
GCCTTCTGCCAGGTGGGCCGGCAGCCGCTCATTGCCGTGGCACTGCTGGGCAACATCAGC
AGCATTGCCTTCTTCAACTTCGCAGGCATCAGCGTCACCAAGGAACTGAGCGCCACCACC
CGCATGGTGTTGGACAGCTTGCGCACCGTTGTCATCTGGGCACTGAGCCTGGCACTGGGC
TGGGAGGCCTTCCATGCACTGCAGATCCTTGGCTTCCTCATACTCCTTATAGGCACTGCC
CTCTACAATGGGCTACACCGTCCGCTGCTGGGCCGCCTGTCC---AGG---------GGC
CGGCCCCTGGCAGAGGAGAGCGAGCAGGAGAGACTGCTGGGTGGCACCCGGACTCCCATC
AATGATGCCAGC
>Cow|ENSBTAG00000018761|ENSBTAT00000024978
ATGGCCTGGACCAAGTACCAGCTGTTCCTGGCCGGGCTCATGCTCGTCACCGGCTCCATC
AACACGCTCTCGGCAAAGTGGGCGGACAACTTCGTGGCCCCGGGCTGTGGAGGGAGCCAG
GAACACAGCTTTCAGCATCCCTTCCTCCAGGCAGTGGGCATGTTCCTGGGAGAGTTCTCC
TGCCTGGCTGCCTTCTACCTACTCCGGTGCAGAGCTGCGCGGCACCCAGACACCAGCGCA
GATCCCCAACAGCCCTTCAACCCTCTCCTTTTCCTGCCCCCAGCCCTCTGCGACATGACA
GGGACCAGCATCATGTATGTGGCGCTGAACATGACCAGTGCCTCCAGCTTCCAGATGCTG
CGGGGAGCCGTGATCATCTTCACAGGCCTGTTTTCAGTGGCCTTCCTGGGACGGAGGCTG
GCACTGAGCCAGTGGCTGGGCATCCTTGCGACCATTGCCGGGCTGGTGGTGGTGGGCCTG
GCCGACCTCCTGAGCAAGCACGACAGCCAGCACAAGCTCAGTGAAGTGATCACAGGGGAC
CTGTTGATCATCATGGCCCAGATCATCGTCTCCATCCAGATGGTGCTGGAGGAGAAGTTT
GTGTACAAGCACAACGTGCACCCACTGCGGGCGGTCGGC---------------------
------ACAGAGGGCCTCTTTGGCTTCGTGATCCTCTCCTTGCTGCTGGTACCCATGTAC
TACATCCCCGCCGGCTCCTTTAGCGGAAACCCTCGAGGTACCCTGGAGGACGCGCTGGAC
GCCTTCTGCCAGGTGGGCCGACAGCCACTCATTGCGCTGGCGCTGCTGGGCAATATCAGC
AGCATCGCCTTCTTCAACTTCGCGGGCATCAGCGTCACCAAGGAGCTGAGTGCCACCACC
CGCATGGTGCTGGACAGCCTGCGCACCGTTGTTATCTGGGCACTGAGCCTGGCGCTGGGC
TGGGAGGCCTTCCACCCGCTGCAGATCCTCGGCTTCCTCATCCTCCTGGCGGGCACCGCC
CTCTACAACGGGCTGCACCGCCCACTGCTGGCCCGCCTGTCC---AGG---------GGC
CGGCCGCCAGCAGAGGAAGGCGAGCACGAGAGGCTGCTAGGGGGCTCTCGGACTGCCATC
AACAGTGCCAGC
>Dog|ENSCAFG00000030769|ENSCAFT00000048138
ATGGCCTGGACCAAGTACCAGCTGTTCCTGGCCGGGCTCATGCTCGTCACCGGCTCCATC
AACACGCTCTCGGCCAAGTGGGCAGACAACTTCGTGGCGCAGGGCTGTGGAGGAAGCAAG
GAGCACAGCTTCCAGCATCCCTTCCTCCAGGCAGTGGGCATGTTCCTGGGAGAGTTCTCC
TGCCTGGCTGCCTTCTACCTGCTTCGGTGCCGAGCGGCAAGGCACCCAGACGCCAGCATG
GATCCCCAGCAGCCCTTCAATCCCCTTCTTTTCCTGCCCCCTGCCCTGTGCGACATGACG
GGGACCAGCATCATGTATGTGGCCCTGAACATGACGAGTGCCTCCAGCTTCCAGATGCTG
CGGGGAGCAGTGATCATATTCACAGGCCTGTTCTCAGTGGCCTTCCTGGGGCGGAGGCTG
GCACTGAGCCAGTGGCTGGGCATCCTTGCCACCATCGCAGGGCTGGTGGTTGTGGGCCTG
GCCGACCTTCTGAGCAAGCATGATGATCAGCACAAACTCAGCGAAGTGATCACAGGGGAC
CTGCTGATCATCATGGCCCAGATCATTGTCTCCATCCAGATGGTGCTCGAGGAGAAGTTC
GTCTACAGGCATAATGTTCACCCACTGCGGGCAGTTGGC---------------------
------ACTGAGGGCCTCTTTGGCTTCGTGATCCTCTCCCTGCTGCTGGTGCCCATGTAC
TATATCCCTGCCGGCTCCTTCAGTGGAAGCCCCCGAGGGACGCTGGAGGACGCGCTGGAC
GCCTTCTGCCAGGTGGGCCGACAACCGCTCATCGCCCTGGCGCTGCTGGGCAACATCAGC
AGCATCGCCTTCTTCAACTTCGCGGGCATCAGCGTCACCAAGGAACTGAGCGCCACGACC
CGCATGGTGCTGGACAGCCTGCGTACCATTGTCATTTGGGCGCTGAGCCTGGCGCTGGGC
TGGGAGGCCTTCCACCCTCTGCAGATCCTGGGCTTCCTCATCCTGCTGACAGGCACCGCC
CTCTACAATGGGCTGCACCGCCCACTGCTCACCCGCCTGGCC---AGG---------GGC
CGGCCCCCGGCAGAAGAGGGTGAGCACGAGAGACTGCTCGGTGGCTCCCGGACTCCCATC
AATGATGCTAGT
>Elephant|ENSLAFG00000006862|ENSLAFT00000006861
ATGGCCTGGACCAAGTACCAGCTGTTCCTGGCCGGGCTCATGCTCGTCACCGGCTCCATC
AACACGCTCTCGGCAAAGTGGGCAGACATCTTTGTGGCCGAGGGCTGTGGAGGGAGCAAG
GAACACAGCTTTCAGCATCCGTTCCTCCAGGCGGTGGGCATGTTCCTGGGGGAGTTCTCC
TGCCTCGCTGCCTTCTACCTTCTCCGGTGCCGAGCTGAGGGGCGCTCAGATTCCAGCGTG
AACCCCCAGCAGCCCTTCAACCCCCTGCTTTTCCTGCCCCCAGCCCTCTGTGACATGACT
GGGACCAGTATCATGTACGTGGCTCTGAACATGACCAGTGCCTCCAGCTTCCAGATGCTG
CGTGGAGCGGTCATCATATTCACGGGACTGTTCTCGGTGGCCTTCCTGGGGCGGAGGCTG
GCACTGAGCCAGTGGCTGGGCATCCTTGCCACCATCGCGGGGCTGGTGGTCGTGGGCCTT
GCTGACCTCTTGAGCAAGCATGGCGATCAGCACAGGCTCAGTGAAGTGATCACAGGGGAC
CTGCTGATTATCATGGCCCAGATCATCGTCGCCATCCAGATGGTACTGGAGGAGAAGTTC
GTCTACAAGCACAACGTGCACCCACTACAGGCAGTTGGC---------------------
------ACTGAGGGCCTCTTTGGCTTCGTGATCCTCTCCCTGCTTCTGGTGCCCATGTAC
TACATCCCCGCCGGCTCCTTCAGCGGGAACCCCCGCGGGACACTGGAGGATGCGCTGGAC
GCCTTCTGCCAGGTGGGCCGGCAACCACTCATCGCCCTGGCGCTGTTGGGCAACATCAGC
AGCATCGCCTTCTTCAACTTTGCGGGCATCAGCGTCACCAAGGAACTGAGCGCCACCACC
CGCATGGTGCTGGACAGCCTGCGCACCGTGGTCATCTGGGCGCTGAGCCTGGTGCTGGGC
TGGGAGGCCTTCCACCCACTGCAGATCCTCGGTTTCCTCATCCTTTTGATGGGCACTGCT
CTGTACAACGGACTGCACCGCCCGCTGCTCAGCCGCCTGTCC---TGG---------AGC
CGGCCTCCAGCAGAGGAGGGCGAGCGTGAGAGACTGCTGGGCGGCACTCGGACCCCCATC
AACGACACCAGC
>Bowhead|bmy_01063T0
ATGGCCTGGACCAAGTACCAGCTGTTCCTGGCCGGGCTCATGCTCGTCACCGGCTCCATC
AACACGCTCTCGGCAAAGTGGGCGGACAACTTCGTGGCCCCAGGCTGCGGAGGGAGCCAG
GAGCACAGCTTCCAGCATCCCTTCCTCCAG------------------------TTCTCC
TGCCTGGCTGCCTTCTACCTACTCCGGTGCAGAGCTGCAGGGCACCCAGACACCAGCGCG
GATCCCCAGCAGCCCTTCAACCCCCTTCTTTTCCTGCCCCCAGCCCTCTGCGACATGACC
GGGACCAGCATCATGTATGTG---------------------------------------
------------------------GGCCTGTTTTCGGTGACCTTCCTGGGACGGAGGCTG
GCACTGAGCCAGTGGCTGGGTATCCTCGCGACCATCGCAGGGCTGGTGGTCGTGGGCCTG
GCTGACCTCCTGAGCAAGCACGACAGTCAGCACAAGCTCAGCGAAGTGATCACAGGGGAC
CTGCTGATCATCATGGCCCAGATCATCGTCTCCATCCAGATGGTGCTGGAGGAGAAGTTC
GTCTACAAGCACAACGTGCACCCACTGCGGGCAGTCGGC---------------------
------ACCGAGGGCCTCTTTGGCTTCGTGATTCTCTCGCTGCTGCTGGTACCCATGTAC
TACATCCCTGCCGGTTCCTTCAGTGGAAACCCTCGCGGGACACTGGAGGACGCGCTGGAC
GCCTTCTGCCAGGTGGGCCGACAGCCACTCATCGCGCTGGCGCTGCTGGGCAACATCAGC
AGCATCGCCTTCTTCAACTTTGCAGGCATCAGTGTCACCAAGGAGCTGAGCGCCACCACC
CGAATGGTGCTGGACAGCCTGCGTACCATTGTCATCTGGGCCCTGAGCCTGACGCTGGGC
TGGGAGGCCTTCCATCCGCTGCAGATCCTTGGCTTCCTCGTCCTGCTGGCGGGCACAGCC
CTCTACAACGGGCTGCACCGCCTGCTCCTGAGCCGCCTGTCC---AGG---------GGC
CGGCCCCCGGCGGAGGAGGGCGAGCATGAGAGACTGCTGGGGGGCCCTCGGACTGCCATC
AACGATGCCAGC
>Minke|BACU014536
ATGGCCTGGACCAAGTACCAGCTGTTCCTGGCCGGGCTCATGCTCGTTACCGGCTCCATC
AACACGCTCTCGGCAAAGTGGGCGGACAACTTCGTGGCCCCAGGCTGCGGAGGGAGCCAG
GAGCACAGCTTCCAGCATCCCTTCCTCCAGGCAGTGGGCATGTTCCTGGGGGAGTTCTCC
TGCCTGGCTGCCTTCTACCTACTCTGGTGCAGAGCTGCAGGGCACCCAGACACCAGCGCG
GATCCCCAGCAGCCCTTCAACCCCCTTCTTTTCCTGCCCCCAGCCCTCTGCGACATGACC
GGGACCAGCATCATGTATGTGGCCCTGAACATGACCAGTGCTTCCAGCTTCCAGATGCTG
CGGGGAGCAGTGATCATATTCACAGGCCTGTTTTCGGTGACCTTCCTGGGACGGAGGCTG
GCCCTGAGCCAGTGGCTGGGTATCCTCGCGACCATCGCAGGGCTGGTGGTCGTGGGCCTG
GCTGACCTCCTGAGCAAGCACGACAGTCAGCACAAGCTCAGCGAAGTGATCACAGGGGAC
CTGCTGATCATCATGGCCCAGATCATCGTCTCCATCCAGATGGTGCTGGAGGAGAAGTTT
GTCTACAAGCACAACGTGCACCCACTGCGGGCAGTCGGC---------------------
------ACTGAGGGCCTCTTTGGCTTCGTGATCCTCTCGCTGCTGCTGGTGCCCATGTAC
TACATCCCCGCCGGTTCCTTCAGTGGAAACCCTCGCGGGACGCTGGAGGACGCGCTGGAC
GCCTTCTGCCAGGTGGGCCGACAGCCACTCATCGCGCTGGCGCTGCTGGGCAACATCAGC
AGCATCGCCTTCTTCAACTTTGCAGGCATCAGTGTCACCAAGGAGCTGAGCGCCACCACC
CGAATGGTGCTGGACAGCCTGCGTACCGTTGTCATCTGGGCCCTGAGCCTGACGCTGGGC
TGGGAGGCCTTCCACCCGCTGCAGATCCTTGGCTTCCTCGTCCTGCTGGCGGGCACAGCC
CTCTACAACGGGCTGCACCGCCTGCTCCTGAGCCGCCTGTCC---AGG---------GGC
CGGCCCCCGGCGGAGGAGGGCGAGCATGAGAGACTGCTGGGGGGCCCTCGGACTGCCATC
AACGATGCCAGC
