# Supplementary material for: Insights into the Evolution of Longevity from the Bowhead Whale Genome
Source: Cell Rep. 2015 Jan 6;10(1):112–22. doi: 10.1016/j.celrep.2014.12.008 (PMC4536333; doi:10.1016/j.celrep.2014.12.008)
Supplement: Supplemental Folder 2. Species Used in the Analysis of Selective Pressure Variation, Single-Gene Orthologous Families Tested, Likelihood Ratio Tests, MAKER Parameters, and Full Assembly and Read Usage Data, Related to Experimental Procedures [file mmc3.zip › Tested SGOs/reciprocal_group_3718.2.fas]

>Gibbon|ENSNLEG00000011043|ENSNLET00000014118
ATGTCGTGTTGTGACCTGGCTGCGGCGGGACAGTTGGGCAAGGCGAGCATCATGGCCTCG
GATTGCGAGCCAGCTCTGAACCAGGCAGAAGGCCGAAACCCCACCCTGGAGCGCTACCTG
GGAGCCCTCCGTGAGGCCAAGAATGACAGCGAGCAGTTTGCAGCCCTGCTGCTAGTGACC
AAGGCAGTCAAAGCAGGTGACATAGATGCCAAAACTCGGCGGCGGATCTTCGATGCTGTC
GGCTTCACCTTCCCCAATCGTCTCCTGACCACCAAGGAGGCGCCTGATGGCTGCCCTGAC
CATGTTCTGCGGGCTTTGGGCGTGGCCCTGCTAGCCTGCTTCTGCAGTGACCCCGAACTG
GCCGCCCATCCCCAAGTCCTGAACAAGATTCCCATTCTTAGCACCTTCCTC---ACAGCC
CGGGGGGACCCGGACGATGCTGCCCGCCGCTCCATGATTGATGACACCTACCAGTGCCTG
ACAGCTGTAGCAGGCACACCCAGAGGGCCTCGGCACCTCATTGCT---GGCGGCACTGTG
TCTGCCCTATGCCAGGCATACCTGGGGCACGGCTATGGCTTTGACCAGGCC---------
---CTGGCACTCCTGGTGGGGCTGCTGGCAGCTGCCGAGACACAGTGCTGGAAGGAGGCA
GAGCCCGACCTGCTG---------------------------------------------
---------GCCGTGTTGCGGGGCCTC---------------------------------
---------------------------------AGTGAG---TTCCAGAAA---------
---GCTGAGGATGCCAGCAAG------------------------------------TTT
GAGCTCTGCCAGCTG------CTGCCCCTCTTTTTGCCCCCGACAACCGTGCCC---GAA
TGCTACCGGGATCTGCAGGCCGGGCTGGCACGCATCCTGGGAAGCAAGCTGAGCTCCTGG
CAGCGCAACCCTGCACTGAAGCTGGCAGCCCGCCTGGCACACGCCTGCGGCTCTGACTGG
ATCCCGGCGGGCAGCTCCGGGAGCAAGTTC------------------------------
------------CTG---------------------------------------------
---GCCCTG---------------CTGGTGAATCTG------------------------
------------------------------------------------------------
------------------------------------------------------------
------------------------------------------------------------
---------------------------------GCGTGCGTGGAAGTGCGG---------
------------CTGGCACTGGAGGAGACGGGCACGGAGGTGAAAGAGGATGTGGTGACC
GCCTGCTATGCCCTCATGGAGTTGGGGATCCAGGAATGCACTCGCTGTGAGCAGTCACTG
CTTAAGGAGCCACAGAAGGTGCAGCTCGTGAGCGTCATGAAGGAGGCCATAGGGGCTGTT
ATCCACTATCTG------------------------------------------------
------------------------------------------------------------
---CTGCAGGTGGGG------------TCAGAGAAGCAG---GAGCCCTTTGTGTTTGCC
------TCGGTGCGGATCCTGGGTGCCTGGCTGGCCGAGGAGACCTCATCCTTGCGT---
------AAGGAGGTGTGCCAGCTGCTG---------CCCTTCCTCGTCCGCTATGCCAAG
ACCCTCTACGAGGAGGCCGAGGAGGCCAATGACCTTTCCCAGCAGGTGGCCAACCTGGCC
ATCTCCCCAACCACCCCAGGGCCCACCTGG------------------------------
---------CCAGGAGACGCTCTCCGGCTCCTCCTGCCTGGCTGGTGCCACCTGACGGTT
GAAGATGGGCCCCGGGAGATCCTGATCAAGGAAGGGGCCCCCTCGCTTCTGTGCAAGTAT
TTCCTGCAGCAGTGGGAACTCACATCCCCCGGCCACGACACCTCGGTGCTGCCCGACAGC
GTGGAGATTGGCCTGCAGACCTGCTGCCACATCTTCCTCAACCTCGTGGTCACCGCACCG
GGGCTGATCAAGCGCGACGCCTGCTTCACATCTCTCATGAACACCCTCATGACTTCGCTA
CCAGCACTAGTGCAGCAACAGGGAAGGCTGCTTTTGGCTGCTAATGTGGCCACCCTGGGG
CTCCTCATGGCCCGGCTCCTTAGCACCTCTCCAGCTCTTCAGGGAACACCAGCATCCCGA
GGGTTCTTCGCAGCTGCCATCCTCTTCCTATCACAGTCCCACGTGGCGCGGGCC---ACC
CCGGGCTCAGACCAGGCAGTGCTAGCCCTGTCCCCTGAGTATGAGGGCATCTGGGCCGAC
CTGCAGGAGCTCTGGTTCCTGGGCATGCAGGCCTTCACTGGCTGTGTGCCGCTGCTGCCC
TGGCTGGCCCCCGCTGCCCTGCGCTCCCGCTGGCCACAGGAGCTGCTCCAGCTGCTAGGC
AGTGTCAGCCCCAACTCTGTCAAGCCCGAGATGGTGGCTGCCTATCAGGGTGTCCTGGTG
GAGTTGGCGCGGGCCAACCGGCTGTGCCGGGAGGCCATGAGGCTGCAGGCGGGCGAGGAG
ACGGCCAGCCACTACCGCATGGCTGCCTTGGAGCAGTGCCTGTCAGAGCCC
>Gorilla|ENSGGOG00000009754|ENSGGOT00000009796
ATGTCGTGTTGTGACCTGGCTGCGGCGGGACAGTTGGGCAAGGCGAGCATCATGGCCTCG
GATTGCGAGCCAGCTCTGAACCAGGCAGAGGGCCGAAACCCCACCCTGGAGCGCTACCTG
GGAGCCCTCCGTGAGGCCAAGAATGACAGCGAGCAGTTTGCAGCCCTGCTGCTAGTGACC
AAGGCAGTCAAAGCAGGTGACATAGATGCCAAAACTCGGCGGCGGATCTTCGATGCTGTC
GGCTTCACCTTCCCCAATCGTCTCCTGACCACCAAGGAGGCGCCAGATGGCTGCCCTGAC
CATGTTCTGCGGGCTTTGGGTGTGGCCCTGCTGGCCTGCTTCTGCAGTGACCCTGAACTG
GCCACCCATCCCCAAGTCCTGAACAAGATTCCCATTCTCAGCACCTTCCTC---ACAGCC
CGGGGGGACCCGGACGATGCTGCGCGCCGCTCCATGATTGATGACACCTACCAGTGCCTG
ACGGCTGTAGCAGGCACACCCAGAGGGCCTCGGCACCTCATTGCT---GGTGGCACCGTG
TCTGCCCTATGCCAGGCATACCTGGGGCACGGCTATGGCTTTGACCAGGCC---------
---CTGGCACTCCTGGTGGGGCTGCTGGCTGCTGCCGAGACACAGTGCTGGAAGGAGGCG
GAGCCCGACCTGCTG---------------------------------------------
---------GCCGTGTTGCGGGGCCTC---------------------------------
---------------------------------AGTGAGGATTTCCAGAAA---------
---GCTGAGGATGCCAGCAAG------------------------------------TTT
GAGCTCTGCCAGCTG------CTGCCCCTCTTTTTGCCCCCGACAACCGTGCCCCCTGAA
TGCTACCGGGATCTGCAGGCCGGGCTGGCACGCATCCTGGGAAGCAAGCTGAGCTCCTGG
CAGCGCAACCCTGCACTGAAGCTGGCAGCCCGCCTGGCACACGCCTGCGGCTCCGACTGG
ATCCCGGCGGGCAGCTCCGGGAGCAAGTTC------------------------------
------------CTG---------------------------------------------
---GCCCTG---------------CTGGTGAATCTG------------------------
------------------------------------------------------------
------------------------------------------------------------
------------------------------------------------------------
---------------------------------GCGTGCGTGGAAGTGCGG---------
------------CTAGCACTGGAGGAGACGGGCACGGAGGTGAAAGAGGATGTGGTGACC
GCCTGCTATGCCCTCATGGAGTTGGGGATCCAGGAATGCACTCGCTGTGAGCAGTCACTG
CTTAAGGAGCCACAGAAGGTGCAGCTCGTGAGCGTCATGAAGGAGGCCATAGGGGCTGTT
ATCCACTACCTG------------------------------------------------
------------------------------------------------------------
---CTGCAGGTGGGG------------TCAGAGAAGCAGAAGGAGCCCTTTGTGTTTGCC
------TCGGTGCGGATCCTGGGTGCCTGGCTGGCCGAGGAGACCTCATCCTTGCGT---
------AAGGAGGTGTGCCAGCTGCTG---------CCCTTCCTCGTCCGCTATGCCAAG
ACCCTCTACGAGGAGGCCGAGGAGGCCAATGACCTTTCCCAGCAGGTGGCCAACCTGGCC
ATCTCCCCCACCACCCCAGGGCCCACCTGG------------------------------
---------CCAGGAGACGCTCTCCGGCTCCTCCTGCCTGGCTGGTGCCACCTGACCGTT
GAAGATGGGCCCCGGGAGATTCTGATCAAGGAAGGGGCCCCCTCGCTTCTGTGCAAGTAT
TTCCTGCAGCAGTGGGAACTCACATCCCCTGGCCACGACACCTCGGTGCTGCCTGACAGC
GTGGAGATTGGCCTGCAGACCTGCTGCCACATCTTCCTCAACCTCGTGGTCACCGCACCG
GGGCTGATCAAGCGTGACGCCTGCTTCACATCTCTTATGAACACCCTCATGACGTCGCTA
CCAGCACTAGTGCAGCAACAGGGAAGGCTGCTTCTGGCTGCTAATGTGGCCACCCTGGGG
CTCCTCATGGCCCGGCTCCTTAGCACCTCTCCAGCTCTTCAGGGAACACCAGCATCCCGA
GGGTTCTTCGCAGCTGCCATCCTCTTCCTATCGCAGTCCCACGTGGCGCGGGCC---ACC
CCGGGCTCAGACCAGGCAGTGCTAGCCCTGTCCCCTGAGTATGAGGGCATCTGGGCCGAC
CTGCAGGAGCTCTGGTTCCTGGGCATGCAGGCCTTCACTGGCTGTGTGCCTCTGCTGCCC
TGGCTGGCCCCCGCTGCCCTGCGCTCCCGCTGGCCGCAGGAGCTGCTCCAGCTGCTAGGC
AGTGTCAGCCCCAACTCTGTCAAGCCCGAGATGGTGGCCGCCTATCAGGGTGTCCTGGTG
GAGTTGGCGCGGGCCAACCGGCTGTGCCGGGAGGCCATGAGGCTGCAGGCGGGCGAGGAG
ACGGCCAGCCACTACCGCATGGCTGCCTTGGAGCAGTGCCTGTCAGAGCCC
>Guinea_Pig|ENSCPOG00000023962|ENSCPOT00000021184
ATGTCGTGTTGTGATCTGGCTGCGGCGGGACAGTTGGGCAAGGCGAGCATCATGGCCTCG
GATTGCGAGCCAGCTCTGAACCAGGCAGAGGGCCGAAACCCCACCCTGGAGCGCTACCTC
GGAGCCCTCCGTGAGGCCAAGAACGACAGCGAGCAGTTTGCAGCCCTGCTGCTAGTGACC
AAGGCAGTCAAAGCAGGTGACATCGATGCCAAGACACGGCGGCGGATCTTTGATGCCGTG
GGCTTCACCTTTCCGAATCGTCTTCTGACCTCAAAAGAGGCACCTGATGGCTGCCCTGAC
CACGTTCTGCGGGCCTTAGGTGTGGCCCTGCTAGCCTGTTTCTGCAGTGACCCTGAACTG
GCCACCCATCCTCAGGTCCTGAACAAGATTCCCATCCTTAGCACTTTTCTC---ACAGCC
CGGGGGGACCCCGATGATGCCGCCCGCCGTTCCATGATTGATGACACCTACCAGTGCCTG
ACAGCTGTAGCAGGCACACCCCGAGGGCCCCGGCATCTCATTGCT---GGTGGCACTGTG
TCTGCCCTGTGTCAGGCGTACCTGGGGCATGGCTATGGCTTTGACCAGGCC---------
---CTGGCGCTCCTGGTGGGGCTGCTGGCTGCTGCGGAGTCCCAGTGCTGGAAGGAAGCG
GAGCCTGACTTGCTG---------------------------------------------
---------CTGGTT---GCGGGCCTC---------------------------------
---------------------------------AGTGAG---ATTCAGAAGCTGAGGATG
CAAGCA---------------------------------------------------GTT
GAGCTCTGCAGTTGC------TGC---CTTTTTCTGCCC---------------------
------------------------------------------------------------
------------------------------------------------------------
------------------------AAANAC------------------------------
------------CTCCACACATACAATGCTCCTCTTGAAGCAGTCTGCTCCGCTCACTCT
GTTGCACTGTTTTACATATACACGCTTACAAACTTGTGGTCAAGGGAGAAAGAACAGGAA
CCTCTGGAAAGGGTCTACGAAATCTGTCTGCACCTACTTGCTCATCCTCCCTCTCTGTCT
AAGAAGCCCACTCTTCTGTCCACAGAGATTCAGCCCAAAGAGAGGCACCTTCTCCCACTA
TTGGGGTATGCAGATTCTCCCACC------------------------------------
---------------------------------CCAGTAGTAGAATGCTAC---------
------------TTAGCTCTAGAT------------------------------------
------------------------------------------------------------
------------------------------------------------------------
---------CTAAGTTTCCCCCTAATGAGGTGGAGAGAGAATAATACCTGCAAAGAGGGC
CTGCTTTCGTGGGATAGTGAAGGGGGTGTCTCTGGTCTGCTTCATCTCAGTGGGGTCCTG
TGGCAACAGGTGGGG------------CCAGAGAAGCAGAAGGAGCCCTTTGTGTTTGCC
------TCGGTTCGGATCCTGGGCGCCTGGCTGGCTGAGGAGACTTCATCCCTGCGG---
------AAGGAGGTGTGCCAGCTGCTG---------CCCTTCCTTGTCCGTTACGCCAAG
ACCCTCTACGAGGAGGCTGAGGAGGCCAATGACCTTTCACAGCAGGTGGCCAACCTGGCC
ATCTCCCCTACAACTCCAGGGCCTGCCTGG------------------------------
---------CCAGGGGATGCACTCCGGCTCCTTCTCCCTGGCTGGTGCCACTTGACCGTT
GAAGATGGGCCCCGGGAGATCCTGATCAAGGAGGGAGCCCCCTCACTTCTGTGCAAGTAC
TTCCTACAGCAGTGGGAGCTCACATCGCCCGGCCATGACACTTCAGTGTTGCCTGACAGT
GTGGAGATCGGCCTGCAGACCTGCTGCCACATCTTCCTAAACCTTGTGGTCACTGCACCA
GGGCTGATCAAGCGTGATGCCTGCTTCACATCTCTGATGAACACTCTGATGACGTCACTG
CCCGCGCTAGTGCAGCAACAAGGGAGACTGCTTCTAGCTGCCAACGTGGCCACCTTGGGG
CTTCTCATGGCCAGGCTCCTTAGCACTTCTCCAGCTCTTCAGGGAACCCCAGCATCCCGA
GGTTTCTTCGCAGCCGCCATCCTCTTCCTATCGCAGTCCCATGTGGCGAGAGCC---ACG
CCTGGCTCTGAGCAGGCAGTGCTGACCCTGTCCCCTGACTATGAGGGCATCTGGGCTGAC
CTGCAGGAGCTCTGGTTCCTGGGTATGCAGGCCTTCACAGGCTGCGTGCCGCTGCTACCT
TGGCTGGCTCCTGCCGCTCTACGCTCCCGCTGGCCACAAGAGCTGCTCCAGCTGTTAGGC
AGTGTCAGCCCCAACTCCGTCAAGCCTGAGATGGTGGCCGCCTATCAAGGTGTCCTGGTA
GAACTGGCGCGGGCCAATCGGCTGTGCCGGGAGGCCATGAGGCTGCAGGCGGGTGAGGAA
ACGGCCAGCCACTACCGCATGGCCGCCTTGGAGCAGTGCCTGTCAGAGCCC
>Horse|ENSECAG00000008891|ENSECAT00000009211
ATGTCGTGTTGTGACCTGGCTGCGGCGGGACAGTTGGGCAAGGCGGGCATCATGGCCTCG
GATTGCGAGCCAGCTCTGAACCAGGCAGAGAGCCGAAACCCCACCCTGGAGCGCTACCTA
GGAGCCCTCCGTGAGGCCAAGAATGACAGCGAGCAGTTTGCAGCCCTGCTGCTAGTGACC
AAGGCAGTCAAAGCAGGTGACATCGATGCCAAAACTCGGCGGCGGATCTTTGATGCTGTA
GGCTTCACCTTCCCCAATCGTCTTTTGACCAGCAAGGAGGCACCAGATGGCTGCCCTGAC
CACGTCCTCCGGGCCCTGGGCGTGGCCCTGCTGGCCTGCTTCTGCAGTGACCCTGAACTG
GCCGCCCATCCCCAGGTCCTGAACAAGATCCCCATCCTTAGCACCTTCCTC---ACAGCC
CGGGGGGACCCCGACGATGCTGCCCGCCGTTCCATGATCGATGACACCTACCAGTGCCTG
ACGGCTGTGGCAGGCACACCCCGTGGGCCACGACACCTCATTGCT---GGTGGCACTGTG
TCTGCCCTGTGTCAGGCATACCTGGGGCATGGCTATGGCTTTGACCAGGCC---------
---CTGGCACTCTTGGTGGGGCTGCTGGCTGCTGCCGAGACACAGTGCTGGAAGGAGGCA
GAGCCCGACCTGCTG---------------------------------------------
---------GCTGTGTTGCGGGGCCTC---------------------------------
---------------------------------AGTGAAGATTTCCAGAAA---------
---GCTGAGGATGCCAGCAAG------------------------------------TTT
GAGCTCTGCCAGTTG------CTACCCCTCTTTCTGCCCCCTACAACCGTGCCCTCTGAA
TGCCTCCGGGATCTGCAGGCCGGGCTGGCACGCATCCTGGGCAGCAAGCTGAGCTCCTGG
CAGCGCAACCCCGCACTGAAGCTGGCAGCCCGCCTGGCACACGCCTGCGGCTCCGACTGG
ATCCCGGCGGGCAGCTCCGGGAGCAAGTTC------------------------------
------------CTG---------------------------------------------
---GCCCTG---------------CTGGTGAATCTG------------------------
------------------------------------------------------------
------------------------------------------------------------
------------------------------------------------------------
---------------------------------GCATGCGTGGAAGTGCGG---------
------------CTGGCACTGGAGGAGACAGGCACGGAGGTGAAAGAGGATGTAGTGACC
GCCTGCTATGCCCTCATGGAGTTGGGGATCCAGGAATGCACCCGCTGTGAGCAGTCACTG
CTGAAGGAGCCACAGAAGGTACAGCTTGTGAGCATCATGAAGGAGGCCATCGGGGCTGTC
ATCCACTACCTG------------------------------------------------
------------------------------------------------------------
---CAGCAGGTGGGG------------CAGGAGAAGCAGAAGGAGCCCTTTGTGTTTGCA
------TCCGTGCGCATCCTGGGTGCCTGGCTGGCCGAAGAGACCTCATCTCTGCGC---
------AAGGAGGTTTGCCAGCTGCTG---------CCCTTCCTTGTCCGCTATGCCAAG
ACCCTCTACGAGGAGGCCGAGGAGACCAATGACCTCTCCCAGCAGGTGGCCACCCTGGCC
ATCTCCCCCACCACCTCAGGGCCCACCTGG------------------------------
---------CCAGGGGACGCTCTCCGGCTCCTTCTGCCCGGCTGGTGCCACCTGACAGTC
GAAGATGGGCCCCGGGAGATCCTGATCAAGGAGGGGGCCCCCTCACTTCTGTGCAAGTAT
TTCCTGCAGCAGTGGGAACTCACATCCCCTGGCCATGACACCTCAGTGCTGCCTGACAGC
GTGGAGATTGGCCTGCAGACCTGCTGTCACATCTTTCTCAACCTCGTGGTCACTGCACCA
GGACTGATCAAGCGAGATGCCTGCTTCACGTCTCTTATGAACACCCTGATGACTTCGCTG
CCCGCACTGGTGCAACAGCAGGGGAGGCTGCTTCTGGCTGCCAATGTGGCCACCCTAGGC
CTCCTCATGGCCCGGCTCCTTAGCACCTCTCCAGCTCTTCAGGGGACACCAGCATCCCGG
GGTTTCTTCGCAGCTGCCATCCTCTTCCTGTCGCAGTCCCACGTGGCTCGGGCG---ACG
CCTGGCTCAGACCAGGCAGTGCTGGCCCTGTCCCCTGACTACGAGGGCATCTGGGCCGAT
CTGCAGGAGCTCTGGTTCCTGGGCATGCAGGCCTTCACAGGCTGCGTGCCACTGCTGCCC
TGGCTGGCTCCTGCTGCCCTGCGCTCCCGCTGGCCGCAGGAGCTGCTCCAGCTACTAGGC
AGCGTCAGCCCCAACTCAGTCAAGCCAGAGATGGTAGCCGCCTATCAGGGTGTCCTGGTT
GAGTTGGCACGGGCCAACCGGCTGTGTCGGGAGGCCATGAGGCTGCAGGCGGGCGAGGAG
ACTGCCAGCCACTACCGTATGGCTGCCCTGGAGCAATGCCTGTCAGAGCCC
>Mouse|ENSMUSG00000028833|ENSMUST00000030637
ATGTCGTGTTGTGACCTGGCTGCGGCGGGACAGTTGGGCAAGGCGGGCATCATGGCCTCG
GATTGTGAGCCAGCTCTGAACCAGGCAGAGAGCCGAAACCCCACCCTGGAGCGCTACCTG
GGAGCCCTCCGTGAGGCCAAGAATGACAGCGAGCAGTTTGCAGCCCTGCTGCTAGTAACG
AAGGCAGTCAAAGCAGGTGACATTGATGCCAAAACCCGACGTAGGATCTTTGATGCCGTT
GGGTTCACCTTTCCCAACCGACTCCTGACCACTAAGGAGGCACCTGATGGCTGCCCTGAC
CACGTTCTCCGGGCCCTGGGCGTGGCCCTGCTGGCCTGTTTCTGCAGCGACCCTGAACTA
GCCAGCCATCCCCAGGTCCTGAACAAGATCCCCATCCTTAGCACATTCCTT---ACAGCC
CGGGGGGACCCTGATGATGCTGCCCGCCGCTCCATGATCGATGACACCTACCAGTGCCTG
ACAGCTGTTGCGGGCACACCCCGAGGGCCCCGGCACCTCATTGCT---GGTGGCACCGTG
TCTGCCCTGTGCCAGGCGTACCTGGGGCATGGCTACGGCTTTGACCAGGCT---------
---CTGGCACTCTTGGTGGGGCTGCTGGCTGCTGCAGAGACACAGTGCTGGAAGGAGGCG
GAGCCCGACCTGCTG---------------------------------------------
---------GCTGTGTTGCGAGGCCTC---------------------------------
---------------------------------AGTGAGGATTTCCAAAGA---------
---GCCGAAGATGCCAGCAAG------------------------------------TTT
GAGCTCTGCCAGCTG------CTGCCCCTTTTTCTGCCCCCAACAACTGTGCCCCCTGAA
TGCCACCGAGATCTGCAGGCTGGGCTGGCACGAATCCTAGGAAGCAAGTTGAGCTCCTGG
CAGCGCAACCCTGCACTGAAGCTGGCAGCCCGCCTGGCTCATGCCTGCGGCTCCGACTGG
ATCCCAGTGGGCAGCTCTGGGAGCAAGTTT------------------------------
------------CTG---------------------------------------------
---GCCCTG---------------CTCGTGAATCTA------------------------
------------------------------------------------------------
------------------------------------------------------------
------------------------------------------------------------
---------------------------------GCGTGCGTGGAGGTACGG---------
------------CTGGCTCTCGAGGAGACAGGCACAGAGGTGAAAGAAGACGTGGTAACA
GCCTGCTATGCCCTTATGGAATTGGGGATCCAGGAGTGCACCCGCTGTGAGCAGTCCCTG
CTTAAGGAGCCACAGAAGGTTCAGCTCGTGAGCATTATGAAAGAGGCCATTGGCGCTGTC
ATCCACTACCTG------------------------------------------------
------------------------------------------------------------
---CTGCAGGTGGGG------------CCAGAGAAGCAGAAAGAGCCCTTTGTGTTTGCC
------TCGGTGCGGATCCTGGGTGCCTGGCTGGCGGAGGAGACCTCATCCCTGCGT---
------AAGGAGGTGTGCCAACTGCTG---------CCCTTCCTTGTCCGATATGCCAAG
ACACTCTATGAGGAGGCTGAGGAGGCCAGTGACATTTCGCAGCAGGTGGCCAACTTGGCC
ATCTCTCCTACTACACCAGGGCCTTCATGG------------------------------
---------CCAGGGGATGCTCTCCGGCTCCTCCTTCCCGGCTGGTGTCACCTGACTGTT
GAAGATGGTCCCCGGGAGATTCTGATCAAGGAAGGAGCCCCCTCACTTCTGTGCAAGTAC
TTCCTGCAGCAGTGGGAACTCACATCCCCGGGCCATGATACCTCGGTGCTGCCAGACAGC
GTGGAGATCGGCCTTCAGACCTGTTGCCACATCTTCCTCAACCTGGTGGTCACCGCTCCA
GGGCTGATCAAACGCGATGCCTGCTTCACATCTCTTATGAACACCCTGATGACGTCACTG
CCCTCACTAGTGCAGCAACAAGGGAGACTGCTTCTAGCTGCCAACGTGGCCACTTTGGGG
CTCCTAATGGCCCGGCTCCTTAGCACCTCTCCAGCTCTCCAAGGAACCCCAGCCTCCCGA
GGTTTCTTCGCAGCTGCCATCCTCTTTCTGTCACAGTCCCATGTGGCACGAGCC---ACC
CCTGGCTCTGACCAGGCAGTGTTGGCCCTGTCCCCTGACTATGAAGGCATCTGGGCTGAC
TTGCAAGAGCTCTGGTTCCTGGGCATGCAGGCCTTCACGGGTTGTGTGCCGCTGCTGCCC
TGGCTGGCCCCTGCCGCCCTGCGCTCCCGCTGGCCACAGGAGCTGCTACAACTGCTAGGT
AGTGTAAGCCCCAACTCCGTCAAGCCTGAGATGGTGGCTGCCTACCAGGGCGTGCTGGTG
GAATTGGCACGGGCTAACCGGCTATGCCGGGAGGCCATGAGGCTGCAGGCGGGTGAAGAA
ACGGCCAGCCATTACCGAATGGCTGCTTTGGAGCAGTGCCTGTCAGAGCCC
>Opossum|ENSMODG00000017906|ENSMODT00000022716
---------------------------------------------------ATGGCGTCC
GATTGTGAGCCGGCTCTGAGCCAGGCTGAGAGCCGCAACCCCACCCTGGAGCGATACCTG
GGGGCCCTTCGAGATGCTAAGAACGACAGTGAACAGTTTGCTGCCCTGCTGCTAGTGACC
AAGGCAGTCAAGGCTGGTGACATTGATGCAAAAACCCGGCGGAGGATCTTTGATGCTGTG
GGCTTTACTTTCCCCAATCGGCTCCTCACCAGCAAGGAAGCCCCTGATGGCTGCCCTGAC
CATGTCTTGCGTGCTCTGGGTGTGGCCTTGCTGGCCTGCTTCTGTAGCGACCCCGAGCTG
GCTGCCCACCCCCAGGTCCTCAACAAGATTCCCATCCTGAGTGCCATCCTC---ACCACC
CGGGGTGACCCTGATGACGCAGCCCGCCGTTCCATGATCGATGACACCTACCAATGCCTC
ACTGCTGTGGCTGGCACGCCCCGAGGACCCCGACACCTCATTGCT---GGGGGTACCGTG
GCTGCCCTGTGCCAGGCTTACCTGGGGCATGGCTATGGCTTCGATCAGGCC---------
---CTGGCCCTCCTTGTGGGATTATTGGCAGCTGCAGAGACCCAGTGCTGGAAGGAGGCG
GAGCCCGAGCTGCTG---------------------------------------------
---------GCCGTGCTTCGGGGCTTG---------------------------------
---------------------------------AGTGAGGATTTCCAGAAG---------
---GCTGAGGATGCCAGCAAG------------------------------------TTT
GAGCTCTGCCAGCTG------CTGCCCCTATTTCTGCCCCCGACAACTGTGCCCACCGAA
TGCCTCCGAGATCTACAGGCTGGGCTGGCACGGATCCTGGGCAGCAAGCTGAGTTCCTGG
CAGCGCAACCCAGCTCTCAAGTTGGCAGCTCGCTTAGCACACGCCTGTGGCTCTGAATGG
ATCCCGGCTGGTGGGTCTGGGAGCAAGTTC------------------------------
------------CTG---------------------------------------------
---GCCCTG---------------TTAGTGAACCTG------------------------
------------------------------------------------------------
------------------------------------------------------------
------------------------------------------------------------
---------------------------------GCCTGTGTGGAGGTGAGG---------
------------CTTGCTCTGGAGGAACCTGGGGCAGAGGTGAAGGAGGATGTGGTGACT
GCCTGCTATGCCCTGATGGAGCTGGGCATTCAGGAGTGCACCAGGGTGGAGCAGCCATTG
CTAAAGGAGCCCCAGAAGGTGCAGCTTGTGAGCATCATGAAGGAGGCCATTGGAGCTGTC
ATTCACTATCTG------------------------------------------------
------------------------------------------------------------
---CAGCAGGTGGGA------------CCAGAGAAGCAGAAGGAGCCCTTCGTATTTGCC
------TCGGTAAGAATCTTGGGTGCCTGGCTGGCAGAAGAGACCTCATCCCTTCGA---
------AAGGAGATCTGCCAGCTGCTG---------CCCTTCCTTGTCCGATATGCCAAG
AGCCTCTATGAGGAGGCTGAGGAAGCTGGCGATCTCTCGCAACAGGTGGCAAATCTAGCC
ATTTCTCCTACTCCTCCAGGGCCATCCTGG------------------------------
---------CCTGGGGATGCCCTCCGGCTCCTCCTGCCAGGCTGGTGCCACCTGACTGCA
GAAGATGGACCCCGGGAGATCCTGATCAAGGAAGGGGCTCCCTCCCTGCTGTGCCAGTAC
TTCCTGCAGCAGTGGGAGCTCACATCTCCTGGGCATGACACTTCAGTGCTGCCTGACAGT
GTGGAGATTGGCCTGCAGACCTGCTGTCACATTTTCCTCAACCTTGTGGTCACTGCACCT
GGACTAATCAAGCGGGACGCATGCTTCACATCCCTCATGAATACTCTAATGACTTCGCTG
CCTTCACTGGTTCAACAGAAGGGGAGGCTGCTTCTGGCTGCCAACGTGGCCACCCTGGGC
TTGCTCATGGCTCGGCTCCTCAGCACTTCTCCAGCTCTCCAGGGGACCCCCGCCTCTCGT
GGCTTCTTTGCAGCAGCCATCCTTTTCCTGTCTCAGTCCCACGTGGCCAGAGCG---AGC
CCTGGCGCCGAGCAGGCCACACTGGCCCTAGCGCCCGACTATGAGGGGGTGTGGGCCGAC
CTGCAAGAGCTGTGGTTCTTAGGGATGCAGGCCTTCACAGGCTGTGTGCCTCTGCTGCCC
TGGCTGGCCCCAGCTGCCCTGCGCTCTCGCTGGCCTCAGGAACTCCTGCAGCTCCTGGGC
AGCGTCTCCCCAACCTCAGTCAAACCTGAGATGGTGGCTGCCTACCAAGGAGTCTTGGTG
GAGCTGGCCCGAGCCAACCGCCTCTGCCGGGAAGCCATGCGGCTGCAGGCGGGTGAGGAG
ACTGCCAGCCACTACCGCATGGCAGCCCTGGAACAGTGCCTCTCTGAGCCC
>Orangutan|ENSPPYG00000001557|ENSPPYT00000001852
ATGTCGTGTTGTGACCTGGCTGCGGCGGGACAGTTGGGCAAGGCGAGCATCATGGCCTCA
GATTGCGAGCCAGCTCTGAACCAGGCAGAGGGCCGAAACCCCACCCTGGAGCGCTACCTG
GGAGCCCTCCGTGAGGCCAAGAATGACAGTGAGCAGTTTGCAGCCCTGCTGCTAGTGACC
AAGGCAGTCAAAGCAGGTGACATAGATGCCAAAACTCGGCGGCGGATCTTCGATGCTGTC
GGCTTCACCTTCCCCAATCGTCTCCTGACCACCAAGGAGGCGCCAGATGGCTGCCCTGAC
CATGTTCTGCGGGCTTTGGGCGTGGCCCTGCTGGCCTGCTTCTGCAGTGACCCTGAACTG
GCCGCCCATCCCCAAGTCCTGAACAAGATTCCCATTCTTAGCACCTTCCTC---ACAGCT
CGGGGGGACCCGGACGATGCTGCCCGCCGCTCCATGATTGATGACACCTACCAGTGCCTG
ACGGCTGTAGCAGGCACACCCAGAGGGCCTCGGCACCTTATTGCT---GGTGGCACTGTG
TCTGCCCTATGCCAGGCATACCTGGGGCACGGCTATGGCTTTGACCAGGCC---------
---CTGGCACTCCTGGTGGGGCTGCTGGCTGCTGCGGAGACACAGTGCTGGAAGGAGGCG
GAGCCCGACCTGCTG---------------------------------------------
---------GCCGTGTTGCGGGGCCTC---------------------------------
---------------------------------AGTGAGGATTTCCAGAAA---------
---GCTGAGGATGCCAGCAAG------------------------------------TTT
GAGCTCTGCCAGCTG------CTGCCCCTCTTTTTGCCCCCGACAACCGTGCCCCCTGAA
TGCTACCGGGATCTGCAGGCCGGGCTGGCACGCATCCTGGGAAGCAAGCTGAGCTCCTGG
CAGCGCAACCCTGCACTGAAGCTGGCAGCCCGCCTGGCACACGCCTGCGGCTCTGACTGG
ATCCCGGCGGGCAGCTCCGGGAGCAAGTTC------------------------------
------------CTG---------------------------------------------
---GCCCTG---------------CTGGTGAATCTG------------------------
------------------------------------------------------------
------------------------------------------------------------
------------------------------------------------------------
---------------------------------GCGTGCGTGGAAGTGCGG---------
------------CTGGCACTGGAGGAGACGGGCGCGGAGGTGAAAGAGGATGTGGTGACC
GCCTGCTATGCCCTCATGGAGTTGGGGATCCAGGAATGCACTCGCTGTGAGCAGTCACTG
CTTAAGGAGCCACAGAAGGTGCAGCTCGTGAGCGTCATGAAGGAGGCCATAGGGGCTGTT
ATCCACTACCTG------------------------------------------------
------------------------------------------------------------
---CTGCAGGTGGGG------------TCAGAGAAGCAGAAGGAGCCCTTTGTGTTTGCC
------TCGGTGCGGATCCTGGGTGCCTGGCTGGCCGAGGAGACCTCATCCTTGCGT---
------AAGGAGGTGTGCCAGCTGCTG---------CCCTTCCTCGTCCGCTATGCCAAG
ACCCTCTACGAGGAGGCCGAGGAGGCCAATGACCTTTCCCAGCAGGTGGCCAACCTGGCC
ATCTCCCCCACCACCCCAGGGCCCACCTGG------------------------------
---------CCAGGAGACGCTCTCCGGCTTCTCCTGCCTGGCTGGTGCCACCTGACCGTT
GAAGATGGGCCCCGGGAGATCCTGATCAAGGAAGGGGCCCCCTCGCTTCTGTGCAAGTAT
TTCCTGCAGCAGTGGGAACTCACATCCCCTGGCCACGACACCTCGGTGCTGCCTGACAGC
GTGGAGATTGGCCTGCAGACCTGCTGCCACATCTTCCTCAACCTTGTGGTCACCGCACCG
GGGCTGATCAAGCGTGACGCTTGCTTCACATCTCTTATGAACACCCTCATGACGTCGCTA
CCAGCACTAGTGCAGCAACAGGGAAGGCTGCTTCTGGCTGCTAATGTGGCCACCCTGGGG
CTCCTCATGGCCCGGCTCCTTAGCACCTCTCCAGCTCTTCAGGGAACACCAGCATCCCGA
GGGTTCTTCGCAGCTGCCATCCTCTTCCTATCGCAGTCCCACGTGGCGCGGGCC---ACC
CCGGGCTCAGACCAGGCAGTGCTAGCCCTGTCCCCTGAGTATGAGGGCATCTGGGCCGAC
CTGCAGGAGCTCTGGTTCCTGGGCATGCAGGCCTTCACCGGCTGTGTGCCGCTGCTGCCC
TGGCTGGCCCCCGCTGCCCTGCGCTCCCGCTGGCCGCAGGAGCTGCTCCAGCTGCTAGGC
AGTGTCAGCCCCAACTCTGTCAAGCCCGAGATGGTGGCTGCCTATCAGGGTGTCCTGGTG
GAGTTGGCGCGGGCCAACCGGCTGTGCCGGGAGGCCATGAGGCTGCAGGCGGGCGAGGAG
ACGGCCAGCCACTACCGCATGGCTGCCTTGGAGCAGTGCCTGTCAGAGCCC
>Platypus|ENSOANG00000013428|ENSOANT00000021198
------------------------------------------------------------
------------------------------------------------------------
------------------------------------------------------GTGACC
AAGGCCCTCAAGGCCGGCGACGTGGACGCCAAAACCAGGCGGCGGATTTTCGACGCCGTC
GGCTTTGCCTTCCCCAACCGGCTCCTGGCCTCCAAGGAGGCCCCCGACGGCTGCCCGGAC
CCGGTCTTCCGCGCCCTGGGCGTGACCCTGCTGGCCTGCTTCTGCAGTGACCCCGAGCTG
GCCGCCCACCCCCAGGTCCTCAACAAGATCCCCGTCCTCAACGCCCTCCTCCTGAGCGCC
CGTGGCGACCCCGACGACCCCGCCCGCCGGGCCGTGGTGGACGACGCCTACCGGTGCCTC
ACGGCGGTGGCGGGCACCCCCCGGGGGCCCAGGATGGTTATAACCTTTGGGGAAAGGATT
AGTGAA------------------------------------GACCAGGCCTGCCACTCT
AGGCTGGCGCTCTGGGCAGGA------------------ACCCGCCTCCCGCCCGAGCTC
ATCCCTGGCCTGCTCACGAGGCCCTTGCACCCTGAAGACATTTCACAATTATTAGTAATT
ATCACGGCGGCCGCC---CGTGGTTTGTTTATTACTGATTTTTCCCAAGCACCCACTTGG
TGCCTAGCATCTGCCTACCGTGAGATTGGCGATTCAAAA---CCCCCCAAG---------
---GTTGCTGATGTTTCTACCCCACCCCCTCTTGCTCTAAGCGAAGCCTGCCTTCTTGTC
CGTCTGTGCTCTGCAGACGGGCTC---CTCTTCCTAAGA---------------------
------------------------------------------------------------
------------------------------------------------------------
------------------------TCCTTTCCTGGCCCTAAACCGTTCCCTTCGCCAGAC
TCCACAGACCAGATT---------------------------------------------
---CCCCTCTTCTGGCCTCCTAACCTCCTCAGCCTC------------------------
------------------------------------------------------------
------------------------------------------------------------
------------------------AGCCGATCAGTCTCCTATCCTGCTTCGTTGCTGCTT
TCCCATTCCGGCCCTTTTAACGCCTCTCCTTCCCCCTGCTATCGTTGCTATTATTATTAT
TACTACCACTGCCTTCGACTGAGG------------------------------------
------------------------------------------------------------
------------------------------------------------------------
---------CTC------------------------------------------------
------------------------------------------------------------
---CGGGACCCCAGGGAAAAGCCCCTCCCCAAACCTCAGAGAGCCCTCTTCTTCCCTGCC
GAGAGCAGCGTGACT------------------GCCAAAATCACATCTTCTCCGAGAGGC
CTTCCCCGACGAACCTCTCATCTCCTCACCCTCTCTCCTTTCCCCGCATCT---------
------------------------------------------------GCCACTCCAGCC
CTTGCGTCCTCAGCCCCTTCGCCCCGTAGCGTGTACGTTAGTATCTTTACGCTCCATTAC
ATCCTCCCACCTGGAATTTATTTTAGCCTCCTGCTGCCCGGCTGGTGCCACCTGACAGCC
GAGGACGGACCCCGGGAGATCCTCATCAAGGAGGGAGCGCCCTCCCTGCTGTGCCAATAC
TTCCTGCAGCAGTGGGAGCTGACCTCGCCGGGCCACGACCCCTCCGGCCTCCCCGACAGC
GTGGAGCTGGGCCTGCAGACCGCCTGTGGCATCTTCCTCAACCTGGTGGTGACCGCCCCC
GGCCTCATCAAGCGCGACGCCTGCTTCACGTCCCTGATGAACACCCTGATGACGTCCCTG
CCGGCCCTGGTGCAGCAGAAGGGGCGGCTCTTGCTGGCAGCCAACGTGGCCACCTTGGGC
CTGCTCATGGCTCGGCTCCTCAGCACCAACCCGGCTCTCCAGGGGACGTCCGCCTCCCGC
GGCTTCTTCGCCGCCGCCATCCTCTTCCTGTCGCAGTCGCACGTGGCCGGGGCCGGCACG
CCC------------GCGGCCCTGGCCCTGGCGCCGGACTACGAGGGCGTCTGGGCCGAC
CTGCAGGAGCTGTGGTTCCTGGGCATGCAGGCCTTCACGGGCTGCGTCCCGCTCCTGCCC
TGGCTGGCGCCCGCCGCCCTACGCTCCCGCTGGCCGCAGGAGCTGCTGCAGCTCCTGGGC
AGCGTCACCCCGGCCTCCGTCAAGCCCGAGATGGTGGCCGCCTACCAGGGGGTCCTGGTG
GAGCTGGCCCGGGCTAACCGTCTGTGCCGCGAAGCCATGAGGCTGCAGGCGGGGGAGGAC
ACCGCCCACCTGTATGGCATGGCAGCCTTAGAGCAGTGCCTCGCGGAGCCG
>Rabbit|ENSOCUG00000013183|ENSOCUT00000013183
---------------------------------------------------ATGGCCTCG
GATTGTGAGCCAGCTCTGAACCAGGCAGAGAGCCGAAACCCCACCCTGGAGCGCTACCTG
GGAGCCCTCCGTGAGGCCAAGAATGACAGCGAGCAGTTTGCAGCCCTGCTGCTAGTGACC
AAGGCAGTCAAAGCAGGTGACATCGATGCCAAAACCCGGCGGCGGATTTTCGACGCCGTC
GGCTTCACCTTTCCCAATCGCCTCCTGACCACTAAGGAGGCACCGGATGGCTGCCCCGAC
CATGTTCTCCGGGCCCTGGGCGTGGCCCTGCTGGCTTGCTTCTGCAGCGACCCTGAACTG
GCTGCCCATCCCCAGGTCCTGAACAAGATCCCTATCCTTAGCACCTTCCTG---ACAGCC
AGGGGCGACCCTGATGACGCTGCCCGCCGCTCCATGGTCGACGACACCTACCAGTGTCTG
ACAGCTGTAGCAGGCACCCCCCGAGGGCCCCGGCACCTCATTGCT---GGTGGCACCGTG
TCTGCCCTGTGCCAAGCATACCTAGGGCATGGCTATGGCTTCGACCAGGCC---------
---CTGGCACTGCTGGTAGGGCTGCTGGCTGCTGCCGAGACACAGTGCTGGAAGGAGGCG
GAGCCCGACCTACTA---------------------------------------------
---------GCCGTGTTGCGGGGTCTC---------------------------------
---------------------------------AGCGAGGATTTCCAGAAA---------
---GCTGAGGATGCCAGCAAG------------------------------------TTC
GAGCTCTGCCAGCTG------CTGCCCATCTTTCTGCCCCCGACAACCGTGCCCCCTGAA
TGCCTCCGGGATCTGCAGGCTGGCCTGGCACGCATCCTGGGAAGCAAGCTGAGCTCCTGG
CAGCGCAACCCTGCGCTGAAGCTGGCCGCTCGCCTGGCGCATGCCTGCGGCTCCGACTGG
ATCCCGGCGGGCAACTCCGGGAGCAAGTTC------------------------------
------------CTG---------------------------------------------
---TCCCTG---------------CTGGTAAACCTG------------------------
------------------------------------------------------------
------------------------------------------------------------
------------------------------------------------------------
---------------------------------GCATGCGTGGAGGTACGG---------
------------CTGGCACTGGAAGAGACGGGCACGGAGGTGAAAGAGGATGTGGTGACT
GCCTGCTATGCCCTCATGGAGTTGGGGATCCAGGAGTGCACCCGCTGCGAGCAGTCACTG
CTTAAGGAGCCCCAGAAGGTGCAGCTCGTGAGCATCATGAAGGAGGCCATCGGGGCCGTC
ATCCACTACCTG------------------------------------------------
------------------------------------------------------------
---CAGCAGGTGGGG------------TCCGAGAAGCAGAAGGAGCCCTTTGTGTTTGCC
------TCGGTGCGGATCCTGGGTGCCTGGCTGGCCGAGGAGACCTCCTCCCTGCGT---
------AAGGAAGTGTGCCAGCTGCTG---------CCCTTCCTCGTCCGCTACGCCAAG
ACCCTCTACGAGGAGGCTGAGGAGGCCAACGACCTTTCCCAGCAGGTGGCGACCCTGGCC
ATCTCCCCCAGCACCCCAGGACCCACCTGG------------------------------
---------CCAGGGGACGCTCTCCGGCTCCTCCTGCCCGGCTGGTGCCACCTGACGGTG
GAAGATGGGCCCCGGGAGATCCTGATCAAGGAGGGGGCCCCTTCACTCCTCTGCAAGTAC
TTCCTGCAGCAGTGGGAGCTCACGTCCCCCGGCCACGACACCTCGGTGCTGCCTGACAGC
GTGGAGATCGGCCTGCAGACCTGCTGCCACATCTTCCTCAACCTCGTGGTCACTGCTCCA
GGGCTGATCAAGCGCGACGCCTGCTTCACGTCCCTTATGAACACCCTGATGACGTCGCTC
CCTGCGCTAGTGCAGCAACAGGGCCGGCTACTTCTGGCTGCCAACGTGGCCACCCTGGGC
CTCCTCATGGCCCGGCTCCTCAGCACCTCTCCAGCTCTTCAGGGAACCCCAGCATCCCGA
GGTTTCTTCGCCGCCGCCATCCTCTTCCTGTCTCAGTCCCACGTGGCGCGGGCC---ACC
CCTGGCTCAGACCAGGCGGTGCTGGCCCTGTCGCCCGACTACGAGGGCATCTGGGCCGAT
CTGCAGGAGCTCTGGTTCCTCGGCATGCAGGCCTTCACGGGCTGCGTGCCGCTGCTGCCC
TGGCTGGCCCCCGCCGCCCTGCGTTCCCGCTGGCCGCAGGAGCTGCTGCAGCTACTGGGC
AGCGTCAGTCCCAACTCCGTCAAGCCTGAGATGGTGGCCGCCTATCAGGGTGTCCTGGTG
GAGCTGGCGCGGGCCAACCGGCTGTGCCGGGAGGCTATGAGGCTGCAGGCGGGCGAGGAG
ACGGCCAGCCACTACCGCATGGCCGCCCTGGAGCAGTGCCTGTCAGAGCCC
>Rat|ENSRNOG00000011751|ENSRNOT00000016230
ATGTCGTGTTGTGACCTGGCTGCGGCGGGACAGTTGGGCAAGGCGGGCATCATGGCCTCG
GATTGTGAGCCAGCTCTGAACCAGGCAGAGAGCCGAAACCCCACCCTGGAGCGCTACCTG
GGAGCCCTCCGTGAGGCCAAGAATGACAGCGAGCAGTTTGCAGCCCTGCTGCTAGTAACC
AAGGCAGTCAAAGCAGGTGACATTGACGCCAAAACTCGACGTAGGATCTTTGATGCTGTT
GGGTTCACCTTTCCCAACCGACTCCTGACTACTAAGGAGGCCCCTGATGGCTGCCCTGAC
CACGTTCTCCGGGCCCTGGGCGTGGCCCTGCTGGCCTGTTTCTGCAGCGACCCTGAACTA
GCCAGCCATCCCCAGGTCCTGAACAAGATCCCCATCCTTTGCACATTCCTG---ACAGCC
CGAGGGGATCCTGATGATGCTGCCCGCCGCTCCATGATTGATGACACCTACCAGTGCCTG
ACAGCTGTTGCAGGCACACCCCGAGGGCCCCGACACCTCATTGCT---GGTGGCACAGTG
TCTGCCCTGTGCCAGGCATACCTGGGGCATGGCTATGGCTTTGACCAGGCC---------
---CTGGCACTCCTGGTGGGGCTGCTGGCTGCTGCAGAGACACAGTGCTGGAAGGAGGCA
GAGCCCGACCTGCTG---------------------------------------------
---------GCTGTGTTGCGAGGCCTC---------------------------------
---------------------------------AGCGAGGATTTCCAAAGA---------
---GCTGAAGATGCCAGCAAG------------------------------------TTT
GAGCTCTGCCAGCTG------CTGCCCCTTTTCCTGCCCCCAACAACTGTGCCCCCTGAA
TGCCACCGGGATCTGCAGGCTGGGCTGGCACGCATCCTAGGAAGCAAGTTGAGCTCCTGG
CAGCGCAATCCTGCACTGAAGCTGGCAGCCCGCCTGGCTCATGCCTGCGGCTCCGACTGG
ATCCCAGTGGGCAGCTCTGGGAGCAAGTTT------------------------------
------------CTG---------------------------------------------
---GCCCTC---------------CTGGTGAATCTG------------------------
------------------------------------------------------------
------------------------------------------------------------
------------------------------------------------------------
---------------------------------GCCTGCGTGGAGGTGCGA---------
------------CTGGCTCTCGAGGAGACAGGCACAGAGGTGAAAGAAGACGTGGTAACT
GCCTGCTATGCCCTTATGGAGTTGGGGATCCAGGAGTGTACCCGCTGTGAGCAGTCCCTG
CTGAAGGAGCCCCAGAAAGTTCAGCTCGTGAGCATCATGAAAGAGGCCATCGGAGCTGTC
ATTCACTACCTG------------------------------------------------
------------------------------------------------------------
---CTGCGGGTGGGG------------CCAGAGAAGCAGAAAGAGCCCTTTGTGTTTGCC
------TCTGTACGGATCCTGGGTGCCTGGCTGGCGGAGGAGACCTCATCCCTGCGT---
------AAGGAGGTGTGCCAACTGCTG---------CCCTTCCTTGTCCGATATGCCAAG
ACACTCTATGAGGAGGCTGAGGAGGCCAGTGACATTTCGCAGCAGGTGGCTAACTTGGCC
ATCTCTCCCACTACACCAGGGCCTGCTTGG------------------------------
---------CCAGGGGATGCTCTCCGGCTCCTCCTTCCTGGCTGGTGCCACCTGACTGTT
GAAGATGGTCCCCGGGAGATTTTGATCAAGGAAGGAGCCCCCTCACTTCTGTGCAAGTAC
TTCCTGCAGCAGTGGGAACTCACATCCCCTGGCCATGATACCTCAGTGCTGCCAGACAGC
GTGGAGATCGGCCTACAGACCTGTTGCCACATCTTCCTCAACCTGGTGGTCACCGCTCCC
GGGCTGATCAAGCGCGACGCCTGCTTCACATCCCTTATGAACACCCTGATGACGTCACTG
CCCTCACTAGTGCAGCAGCAAGGAAGACTGCTTCTAGCTGCCAACGTGGCCACCTTGGGC
CTCCTAATGGCCCGGCTCCTTAGCACCTCTCCAGCTCTCCAAGGAACTCCGGCCTCCCGA
GGTTTCTTCGCAGCTGCCATCCTCTTTCTGTCACAGTCCCATGTGGCACGGGCC---ACC
CCTGGCTCTGACCAGGCGGTGTTGGCCCTGTCCCCTGACTATGAGGGCATCTGGGCCGAC
TTGCAAGAGCTCTGGTTCTTGGGCATGCAGGCCTTCACAGGTTGTGTCCCTCTGTTGCCC
TGGCTGGCCCCTGCCGCCCTGCGTTCCCGCTGGCCACAGGAGCTGCTACAGCTGCTAGGT
AGTGTAAGCCCCAACTCTGTCAAGCCCGAGATGGTGGCTGCCTACCAGGGCGTGCTCGTG
GAATTGGCGCGGGCAAACCGGCTATGCCGGGAGGCCATGAGGCTGCAGGCGGGTGAAGAA
ACAGCCAGCCATTACCGCATGGCTGCTTTGGAGCAGTGCCTGTCAGAGCCC
>Macaque|ENSMMUG00000019812|ENSMMUT00000027841
ATGTCGTGTTGTGACCTGGCTGCGGCGGGACAGTTGGGCAAGGCGGGCATCATGGCCTCG
GATTGCGAGCCAGCTCTGAACCAGGCAGAGGGCCGAAACCCCACCCTGGAGCGCTACCTG
GGAGCCCTCCGTGAGGCCAAGAATGACAGCGAGCAGTTTGCAGCCCTGCTGCTAGTGACC
AAGGCAGTCAAAGCAGGTGACATAGATGCCAAAACTCGGCGGCGGATCTTCGATGCTGTC
GGCTTCACCTTCCCCAATCGTCTCCTGACCAGCAAGGAGGCGCCGGATGGCTGCCCTGAC
CATGTTCTGCGGGCTTTGGGCGTGGCCCTGCTGGCCTGCTTCTGCAGTGACCCCGAACTG
GCCGCCCATCCCCAAGTCCTGAACAAGATTCCCATTCTTAGCACCTTCCTC---ACAGCC
CGGGGGGACCCGGACGATGCTGCCCGCCGCTCCATGATTGATGACACCTACCAGTGCCTG
ACGGCTGTAGCAGGCACCCCCAGAGGGCCTCGGCACCTCATTGCT---GGTGGCACCGTG
TCTGCCCTGTGCCAGGCATACCTGGGGCATGGCTATGGCTTTGACCAGGCC---------
---CTGGCACTCCTGGTGGGGCTGCTGGCTGCTGCCGAGACACAGTGCTGGAAGGAGGCG
GAGCCCGATCTGCTG---------------------------------------------
---------GCCGTGTTGCGGGGCCTC---------------------------------
---------------------------------AGTGAGGATTTCCAGAAA---------
---GCTGAGGATGCCAGCAAG------------------------------------TTT
GAGCTCTGCCAGCTG------CTGCCCCTCTTTTTGCCCCCGACGACCGTGCCCCCTGAA
TGCTACCGGGATCTGCAGGCCGGGCTGGCACGCATCCTGGGAAGCAAGCTAAGCTCCTGG
CAGCGCAACCCTGCACTGAAGCTGGCAGCCCGCCTGGCACACGCCTGCGGCTCCGACTGG
ATCCCGGCGGGCAGCTCCGGGAGCAAGTTC------------------------------
------------CTG---------------------------------------------
---GCCCTG---------------CTGGTGAATCTG------------------------
------------------------------------------------------------
------------------------------------------------------------
------------------------------------------------------------
---------------------------------GCGTGCGTGGAAGTGCGG---------
------------CTGGCACTGGAGGAGACGGGCACGGAGGTGAAAGAGGATGTGGTGACC
GCCTGCTATGCCCTCATGGAGTTGGGGATCCAGGAATGCACTCGCTGTGAGCAGTCACTG
CTTAAGGAGCCACAGAAGGTGCAGCTCGTGAGCGTCATGAAGGAGGCCATAGGGGCTGTT
ATCCACTACCTG------------------------------------------------
------------------------------------------------------------
---CTGCAGGTGGGG------------TCAGAGAAGCAGAAGGAGCCCTTTGTGTTTGCC
------TCGGTGCGGATCCTGGGTGCCTGGCTGGCCGAGGAGACCTCATCCTTGCGT---
------AAGGAGGTGTGCCAGCTGCTG---------CCCTTCCTCGTCCGCTATGCCAAG
ACCCTCTACGAGGAGGCCGAGGAGGCCAATGACCTTTCCCAGCAGGTGGCCAACCTGGCC
ATCTCCCCCACCACCCCAGGGCCCACCTGG------------------------------
---------CCAGGAGACGCTCTCCGGCTCCTCCTGCCTGGCTGGTGCCACCTGACCGTT
GAAGATGGGCCCCGGGAGATCCTGATCAAGGAAGGTGCCCCCTCGCTTCTGTGCAAGTAT
TTCCTGCAGCAGTGGGAGCTCACATCCCCTGGCCACGACACCTCGGTGCTGCCCGACAGC
GTGGAGATTGGCCTGCAGACCTGCTGCCACATCTTCCTCAACCTCGTGGTCACCGCACCG
GGGCTGATCAAGCGTGATGCCTGCTTCACATCTCTTATGAACACCCTGATGACATCGCTA
CCAGCACTAGTGCAGCAACAGGGAAGGCTGCTTCTGGCTGCTAACGTGGCCACCCTGGGG
CTTCTCATGGCCCGGCTCCTTAGCACCTCTCCAGCTCTTCAGGGAACACCAGCATCCCGA
GGGTTCTTCGCAGCTGCCATCCTCTTCCTATCGCAGTCCCACGTGGCGCGGGCC---ACC
CCGGGCTCAGACCAGGCAGTGCTAGCCCTGTCCCCTGAGTATGAGGGCATCTGGGCTGAC
CTGCAGGAGCTCTGGTTCCTGGGCATGCAGGCCTTCACTGGCTGTGTGCCGCTGCTGCCC
TGGCTGGCCCCTGCTGCCCTGCGCTCCCGCTGGCCCCAGGAGCTGCTCCAGCTGCTAGGC
AGTGTCAGCCCCAACTCTGTCAAGCCCGAGATGGTGGCCGCCTATCAGGGTGTCCTGGTG
GAGTTGGCGCGGGCCAACCGGCTGTGCCGGGAGGCCATGAGGCTGCAGGCGGGTGAGGAG
ACGGCCAGCCACTACCGCATGGCCGCCTTGGAGCAGTGCCTATCAGAGCCC
>Marmoset|ENSCJAG00000001525|ENSCJAT00000002868
ATGTCGTGTTGTGACCTGGCGGCGGCGGGACAGTTGGGCAAGGCGGGCATCATGGCCTCG
GATTGCGAGCCAGCTCTGAACCAGGCAGAGAGCCGAAACCCCACCCTGGAGCGCTACCTG
GGAGCCCTCCGTGAAGCCAAGAATGACAGCGAGCAGTTTGCAGCCCTGCTGCTAGTGACC
AAGGCAGTGAAAGCAGGTGACATAGATGCCAAAACTCGGCGGCGGATCTTCGATGCTGTC
GGTTTCACCTTCCCCAATCGTCTCCTGACCACCAAGGAGGCACCAGATGGCTGCCCTGAC
CATGTCCTCCGGGCTTTAGGCGTAGCCCTGCTGGCCTGCTTCTGCAGTGACCCCGAACTG
GCCGTCCATCCCCAAGTCCTGAACAAGATTCCCATTCTTAGCACCTTCCTC---ACAGCC
CGAGGGGACCCGGACGATGCTGCCCGCCGCTCCATGATTGATGACACCTACCAGTGCCTG
ACGGCTGTAGCAGGCACACCCAGAGGGCCTCGGCACCTCATTGCT---GGTGGCACCGTG
TCTGCCCTATGCCAGGCATACCTGGGGCATGGCTATGGCTTTGACCAGGCC---------
---CTGGCACTCCTGGTGGGGCTCCTGGCTGCTGCCGAGACACAGTGCTGGAAGGAGGCA
GAGCCCGACCTGCTG---------------------------------------------
---------GCCGTGTTGCGGGGCCTC---------------------------------
---------------------------------AGTGAGGATTTCCAGAAA---------
---GCTGAGGATGCCAGCAAG------------------------------------TTT
GAGCTCTGCCAGCTG------CTGCCCCTCTTTCTGCCCCCGACAACCGTGCCCCCTGAA
TGCCACCGGGATCTGCAGGCTGGGCTGGCACGCATCCTGGGAAGCAAGCTGAGCTCCTGG
CAGCGCAACCCTGCACTGAAGCTGGCAGCCCGCCTGGCACACGCCTGCGGCTCCGACTGG
ATCCCAGCGGGCAGCTCTGGGAGCAAGTTC------------------------------
------------CTG---------------------------------------------
---GCCCTG---------------CTGGTGAATCTG------------------------
------------------------------------------------------------
------------------------------------------------------------
------------------------------------------------------------
---------------------------------GCGTGTGTGGAAGTGCGG---------
------------CTGGCACTGGAGGAGACGGGCACAGAGGTGAAAGAGGATGTGGTGACC
GCTTGCTATGCCCTCATGGAGTTGGGGATCCAGGAATGCACTCGCTGTGAGCAGTCCCTG
CTCAAGGAGCCACAGAAGGTGCAGCTCGTGAGTGTCATGAAGGAGGCCATAGGGGCTGTC
ATCCACTACCTG------------------------------------------------
------------------------------------------------------------
---CTACAGGTGGGG------------TCAGAGAAGCAGAAGGAGCCCTTTGTGTTTGCC
------TCCGTGCGGATCCTGGGTGCCTGGCTGGCTGAGGAGACCTCATCCTTGCGT---
------AAGGAGGTGTGCCAGCTGCTG---------CCCTTCCTCGTCCGCTATGCCAAG
ACCCTCTACGAGGAGGCCGAGGAGGCCAATGACCTTACCCAGCAGGTGGCCAACCTGGCC
ATCTCCCCCACCACCCCAGGGCCCACCTGG------------------------------
---------CCAGGAGACGCTCTCCGGCTCCTCCTGCCCGGCTGGTGCCACCTGACCGTG
GAAGATGGGCCCCGGGAGATACTGATCAAGGAAGGGGCCCCCTCGCTTCTGTGCAAGTAT
TTCCTGCAGCAGTGGGAGCTCACATCCCCTGGCCACGACACCTCGGTGCTGCCCGACAGC
GTGGAGATTGGCCTGCAGACCTGCTGCCACATCTTCCTCAACCTCGTGGTCACCGCACCG
GGGCTGATCAAGCGTGACGCCTGCTTCACATCTCTTATGAACACCCTGATGACGTCGCTA
CCCGCACTAGTGCAGCAACAGGGAAGGCTGCTTCTGGCTGCTAACGTGGCCACCCTGGGC
CTCCTCATGGCCCGGCTCCTTAGCACTTCTCCAGCTCTTCAGGGAACACCAGCATCTCGA
GGGTTCTTCGCAGCTGCCATCCTCTTCCTATCGCAATCCCACGTGGCACGGGCC---ACC
CCAGGCTCAGACCAGGCAGTGCTAGCCCTGTCCCCTGAGTACGAGGGCATCTGGGCCGAC
CTGCAGGAGCTCTGGTTCCTGGGCATGCAGGCCTTCACTGGCTGTGTGCCGCTGCTGCCC
TGGCTGGCCCCTGCCGCCCTGCGTTCCCGCTGGCCACAGGAGCTGCTCCAGCTGCTAGGC
AGCGTCAGCCCCAACTCTGTCAAGCCCGAGATGGTGGCCGCCTATCAGGGTGTCCTGGTA
GAGTTGGCGCGGGCCAATCGGCTGTGCCGGGAGGCCATGAGGCTGCAGGCGGGCGAGGAG
ACGGCCAGCCACTACCGCATGGCTGCCTTGGAGCAGTGCCTGTCAGAGCCC
>Microbat|ENSMLUG00000009374|ENSMLUT00000009380
ATGTCGTGTTGTGACCTGGCTGCAGCCGGACAGTTGGGCAAGACGGGCATCATGGCCTCG
GATTGTGAGCCAGCTCTGAACCAGGCAGAGGGCCGAAACCCCACCCTGGAGCGCTACCTA
GGAGCCCTCCGTGAGGCCAAGAATGACAGCGAGCAGTTTGCAGCCCTGCTGCTAGTGACC
AAGGCAGTCAAAGCAGGTGACATCGATGCCAAAACCCGGCGGCGGATTTTTGATGCCGTG
GGCTTCACCTTCCCCAATCGTCTCCTGACCACCAAGGAGGCACCGGATGGCTGCCCTGAC
CACGTTCTCCGAGCCCTGGGTGTGGCCCTGCTGGCCTGCTTTTGCAGTGATCCTGAACTG
GCTGCCCATCCCCAGGTCCTAAACAAGATCCCCATCCTTGGCACCTTCCTC---ACAGCT
AGGGGCGACCCTGATGATGCTGCCCGCCGTTCCATGATCGATGACACCTACCAATGCCTG
ACAGCTGTGGCAGGTACACCCCGTGGGCCCCGGCACCTCATTGCC---GGTGGCACCGTG
TCTGCCCTGTGTCAGGCATACCTGGGGCATGGCTATGGCTTTGACCAAGCC---------
---CTGGCACTTCTGGTGGGGCTGCTGGCTGCTGCTGAGACACAGTGCTGGAAGGAGGCG
GAGCCCGACCTGCTG---------------------------------------------
---------GCGGTGTTGCGGGGCCTT---------------------------------
---------------------------------AGTGAAGATTTCCAGAAA---------
---GCCGAAGATGCCAGCAAG------------------------------------TTT
GAGCTCTGCCAACTG------CTGCCTCTCTTTCTGCCCCCGACAACCGTGCCCTCTGAA
TGCCTCCGGGATCTGCAGGCCGGGCTGGCACGTATCCTCGGCAGCAAGCTGAGCTCCTGG
CAGCGCAACCCTGCACTAAAGCTGGCAGCCCGTCTGGCGCACGCCTGTGGCTCCACTTGG
ATCCCGGCGGGCAGCTCCGGGAGCAAGTTC------------------------------
------------CTG---------------------------------------------
---GCCCTG---------------CTGGTGAATCTG------------------------
------------------------------------------------------------
------------------------------------------------------------
------------------------------------------------------------
---------------------------------GCATGTGTGGAGGTACGG---------
------------CTGGCACTGGAGGAGACAGGCACAGAGGTAAAAGAGGATGTGGTGACT
GCCTGCTATGCCCTCATGGAGTTGGGGATCCAGGAATGCACCCGCTGTGAGCAGTCACTG
CTTAAGGAGCCACAGAAGGTGCAGCTTGTGAGCATCATGAAGGAGGCCATCGGGGCTGTC
ATCCACTACCTG------------------------------------------------
------------------------------------------------------------
---CAGCAGGTGGGG------------CCGGAGAAGCAGAAGGAGCCCTTTGTGTTTGCT
------TCGGTGCGGATCCTGGGTGCCTGGCTGGCCGAGGAGACCTCATCCCTGCGC---
------AAGGAGGTCTGCCAACTGCTG---------CCCTTCCTCGTTCGCTATGCCAAG
ACCCTCTATGAGGAGGCTGAGGAAGCCAATGACCTCTCTCAGCAGGTGGCCAACCTGGCC
ATCTCCCCCACCACTCCAGGGCCCACCTGG------------------------------
---------CCAGGGGATGCTCTCCGGCTCCTTCTGCCCGGCTGGTGCCACCTGACCGTT
GAAGATGGGCCACGGGAGATCCTGATCAAGGAGGGGGCACCCTCGCTTCTGTGCAAGTAT
TTCCTGCAGCAGTGGGAGCTCACGTCCCCTGGCCATGACACCTCAGTGCTACCCGACAGC
GTGGAGATCGGCCTGCAGACCTGCTGCCACATCTTCCTCAACCTCGTGGTCACTGCACCA
GGATTGATCAAGCGAGATGCCTGCTTCACTTCTCTTATGAACACCCTGATGACGTCGCTA
CCTGCACTAGTGCAGCAGCAGGGGAGGCTGCTTCTTGCTGCCAACGTGGCCACCCTGGGC
CTCCTCATGGCCCGGCTCCTTAGCACCTCTCCAGCTCTTCAGGGAACACCAGCATCCAGA
GGTTTCTTCGCGGCCGCCATCCTCTTTCTATCCCAGTCCCACGTGGCGCGGGCC---ACA
CCTGGCTCAGACCAGGCAGTGCTGGCCCTGTCCCCTGACTATGAGGGCATCTGGGCCGAT
CTGCAGGAGCTCTGGTTCCTGGGCATGCAGGCCTTCACTGGCTGCGTGCCACTGCTGCCC
TGGCTGGCCCCTGCTGCCCTGCGCTCCCGCTGGCCACAGGAGCTGCTCCAGCTGCTTGGC
AGCGTTAGCCCCACCTCCGTCAAGCCTGAGATGGTTGCCGCCTATCAGGGTGTCCTGGTG
GAGTTGGCACGGGCCAACCGGCTGTGCCGGGAGGCCATGAGGCTGCAGGCGGGTGAGGAG
ACGGCCAGCCACTACCGCATGGCTGCCCTGGAGCAATGCCTGTCAGAGCCA
>Human|ENSG00000020129|ENST00000356090
ATGTCGTGTTGTGACCTGGCTGCGGCGGGACAGTTGGGCAAGGCGAGCATCATGGCCTCG
GATTGCGAGCCAGCTCTGAACCAGGCAGAGGGCCGAAACCCCACCCTGGAGCGCTACCTG
GGAGCCCTCCGTGAGGCCAAGAATGACAGCGAGCAGTTTGCAGCCCTGCTGCTAGTGACC
AAGGCAGTCAAAGCAGGTGACATAGATGCCAAAACTCGGCGGCGGATCTTCGATGCTGTC
GGCTTCACCTTCCCCAATCGTCTCCTGACCACCAAGGAGGCGCCGGATGGCTGCCCTGAC
CATGTTCTGCGGGCTTTGGGTGTGGCCCTGCTGGCCTGCTTCTGCAGTGACCCTGAACTG
GCCGCCCATCCCCAAGTCCTGAACAAGATTCCCATTCTTAGCACCTTCCTC---ACAGCC
CGGGGGGACCCGGACGATGCTGCCCGCCGCTCCATGATTGATGACACCTACCAGTGCCTG
ACGGCTGTAGCAGGCACACCCAGAGGGCCTCGGCACCTCATTGCT---GGTGGCACCGTG
TCTGCCCTATGCCAGGCATACCTGGGGCACGGCTATGGCTTTGACCAGGCC---------
---CTGGCACTCCTGGTGGGGCTGCTGGCTGCTGCCGAGACACAGTGCTGGAAGGAGGCG
GAGCCCGACCTGCTG---------------------------------------------
---------GCCGTGTTGCGGGGCCTC---------------------------------
---------------------------------AGTGAGGATTTCCAGAAA---------
---GCTGAGGATGCCAGCAAG------------------------------------TTT
GAGCTCTGCCAGCTG------CTGCCCCTCTTTTTGCCCCCGACAACCGTGCCCCCTGAA
TGCTACCGGGATCTGCAGGCCGGGCTGGCACGCATCCTGGGAAGCAAGCTGAGCTCCTGG
CAGCGCAACCCTGCACTGAAGCTGGCAGCCCGCCTGGCACACGCCTGCGGCTCCGACTGG
ATCCCGGCGGGCAGCTCCGGGAGCAAGTTC------------------------------
------------CTG---------------------------------------------
---GCCCTG---------------CTGGTGAATCTG------------------------
------------------------------------------------------------
------------------------------------------------------------
------------------------------------------------------------
---------------------------------GCGTGCGTGGAAGTGCGG---------
------------CTGGCACTGGAGGAGACGGGCACGGAGGTGAAAGAGGATGTGGTGACC
GCCTGCTATGCCCTCATGGAGTTGGGGATCCAGGAATGCACTCGCTGTGAGCAGTCACTG
CTTAAGGAGCCACAGAAGGTGCAGCTCGTGAGCGTCATGAAGGAGGCCATAGGGGCTGTT
ATCCACTACCTG------------------------------------------------
------------------------------------------------------------
---CTGCAGGTGGGG------------TCAGAGAAGCAGAAGGAGCCCTTTGTGTTTGCC
------TCGGTGCGGATCCTGGGTGCCTGGCTGGCCGAGGAGACCTCATCCTTGCGT---
------AAGGAGGTGTGCCAGCTGCTG---------CCCTTCCTCGTCCGCTATGCCAAG
ACCCTCTACGAGGAGGCCGAGGAGGCCAATGACCTTTCCCAGCAGGTGGCCAACCTGGCC
ATCTCCCCCACCACCCCAGGGCCCACCTGG------------------------------
---------CCAGGAGACGCTCTCCGGCTCCTCCTGCCTGGCTGGTGCCACCTGACCGTT
GAAGATGGGCCCCGGGAGATCCTGATCAAGGAAGGGGCCCCCTCGCTTCTGTGCAAGTAT
TTCCTGCAGCAGTGGGAACTCACATCCCCTGGCCACGACACCTCGGTGCTGCCTGACAGC
GTGGAGATTGGCCTGCAGACCTGCTGCCACATCTTCCTCAACCTCGTGGTCACCGCACCG
GGGCTGATCAAGCGTGACGCCTGCTTCACATCTCTAATGAACACCCTCATGACGTCGCTA
CCAGCACTAGTGCAGCAACAGGGAAGGCTGCTTCTGGCTGCTAATGTGGCCACCCTGGGG
CTCCTCATGGCCCGGCTCCTTAGCACCTCTCCAGCTCTTCAGGGAACACCAGCATCCCGA
GGGTTCTTCGCAGCTGCCATCCTCTTCCTATCACAGTCCCACGTGGCGCGGGCC---ACC
CCGGGCTCAGACCAGGCAGTGCTAGCCCTGTCCCCTGAGTATGAGGGCATCTGGGCCGAC
CTGCAGGAGCTCTGGTTCCTGGGCATGCAGGCCTTCACCGGCTGTGTGCCTCTGCTGCCC
TGGCTGGCCCCCGCTGCCCTGCGCTCCCGCTGGCCGCAGGAGCTGCTCCAGCTGCTAGGC
AGTGTCAGCCCCAACTCTGTCAAGCCCGAGATGGTGGCCGCCTATCAGGGTGTCCTGGTG
GAGCTGGCGCGGGCCAACCGGCTGTGCCGGGAGGCCATGAGGCTGCAGGCGGGCGAGGAG
ACGGCCAGCCACTACCGCATGGCTGCCTTGGAGCAGTGCCTGTCAGAGCCC
>Chimp|ENSPTRG00000000522|ENSPTRT00000042093
ATGTCGTGTTGTGACCTGGCTGCGGCGGGACAGTTGGGCAAGGCGAGCATCATGGCCTCG
GATTGCGAGCCAGCTCTGAACCAGGCAGAGGGCCGAAACCCCACCCTGGAGCGCTACCTG
GGAGCCCTCCGTGAGGCCAAGAATGACAGCGAGCAGTTTGCAGCCCTGCTGCTAGTGACC
AAGGCAGTCAAAGCAGGTGACATAGATGCCAAAACTCGGCGGCGGATCTTCGATGCTGTC
GGCTTCACCTTCCCCAATCGTCTCCTGACCACCAAGGAGGCGCCGGATGGCTGCCCTGAC
CATGTTCTGCGGGCTTTGGGTGTGGCCCTGCTGGCCTGCTTCTGCAGTGACCCTGAACTG
GCCGCCCATCCCCAAGTCCTGAACAAGATTCCCATTCTTAGCACCTTCCTC---ACAGCC
CGGGGGGACCCGGACGATGCTGCCCGCCGCTCCATGATTGATGACACCTACCAGTGCCTG
ACGGCTGTAGCAGGCACACCCAGAGGGCCTCGGCACCTCATTGCT---GGTGGCACCGTG
TCTGCCCTATGCCAGGCATACCTGGGGCACGGCTATGGCTTTGACCAGGCC---------
---CTGGCACTCCTGGTGGGGCTGCTGGCTGCTGCCGAGACACAGTGCTGGAAGGAGGCG
GAGCCCGACCTGCTG---------------------------------------------
---------GCCGTGTTGCGGGGCCTC---------------------------------
---------------------------------AGTGAGGATTTCCAGAAA---------
---GCTGAGGATGCCAGCAAG------------------------------------TTT
GAGCTCTGCCAGCTG------CTGCCCCTCTTTTTGCCCCCGACAACCGTGCCCCCTGAA
TGCTACCGGGATCTGCAGGCCGGGCTGGCACGCATCCTGGGAAGCAAGCTGAGCTCCTGG
CAGCGCAACCCTGCACTGAAGCTGGCAGCCCGCCTGGCACACGCCTGCGGCTCCGACTGG
ATCCCGGCGGGCAGCTCCGGGAGCAAGTTC------------------------------
------------CTG---------------------------------------------
---GCCCTG---------------CTGGTGAATCTG------------------------
------------------------------------------------------------
------------------------------------------------------------
------------------------------------------------------------
---------------------------------GCGTGCGTGGAAGTGCGG---------
------------CTGGCACTGGAGGAGACGGGCACGGAGGTGAAAGAGGATGTGGTGACC
GCCTGCTATGCCCTCATGGAGTTGGGGATCCAGGAATGCACTCGCTGTGAGCAGTCACTG
CTTAAGGAGCCACAGAAGGTGCAGCTCGTGAGCGTCATGAAGGAGGCCATAGGGGCTGTT
ATCCACTACCTG------------------------------------------------
------------------------------------------------------------
---CTGCAGGTGGGG------------TCAGAGAAGCAGAAGGAGCCCTTTGTGTTTGCC
------TCGGTGCGGATCCTGGGTGCCTGGCTGGCCGAGGAGACCTCATCCTTGCGT---
------AAGGAGGTGTGCCAGCTGCTG---------CCCTTCCTCGTCCGCTATGCCAAG
ACCCTCTACGAGGAGGCCGAGGAGGCCAATGACCTTTCCCAGCAGGTGGCCAACCTGGCC
ATCTCCCCCACCACCCCAGGGCCCACCTGG------------------------------
---------CCAGGAGACGCTCTCCGGCTCCTCCTGCCTGGCTGGTGCCACCTGACCGTT
GAAGATGGGCCCCGGGAGATCCTGATCAAGGAAGGGGCCCCCTCGCTTCTGTGCAAGTAT
TTCCTGCAGCAGTGGGAACTCACATCCCCTGGCCACGACACCTCGGTGCTGCCTGACAGC
GTGGAGATTGGCCTGCAGACCTGCTGCCACATCTTCCTCAACCTCGTGGTCACCGCACCG
GGGCTGATCAAGCGTGACGCCTGCTTCACATCTCTTATGAACACCCTCATGACGTCGCTA
CCAGCACTAGTGCAGCAACAGGGAAGGCTGCTTCTGGCTGCTAATGTGGCCACCCTGGGG
CTCCTCATGGCCCGGCTCCTTAGCACCTCTCCAGCTCTTCAGGGAACACCAGCATCCCGA
GGGTTCTTCGCAGCTGCCATCCTCTTCCTATCGCAGTCCCACGTGGCGCGGGCC---ACC
CCAGGCTCAGACCAGGCAGTGCTAGCCCTGTCCCCTGAGTATGAGGGCATCTGGGCCGAC
CTGCAGGAGCTCTGGTTCCTGGGCATGCAGGCCTTCACCGGCTGTGTGCCTCTGCTGCCC
TGGCTGGCCCCCGCTGCCCTGCGCTCCCGCTGGCCGCAGGAGCTGCTCCAGCTGCTAGGC
AGTGTCAGCCCCAACTCTGTCAAGCCCGAGATGGTGGCCGCCTATCAGGGTGTCCTGGTG
GAGTTGGCGCGGGCCAACCGGCTGTGCCGGGAGGCCATGAGGCTGCAGGCGGGTGAGGAG
ACGGCCAGCCACTACCGCATGGCTGCCTTGGAGCAGTGCCTGTCAGAGCCC
>Cow|ENSBTAG00000016696|ENSBTAT00000033225
ATGTCGTGTTGTGACCTGGCTGCGGCGGGACAGTTGGGGAAGGCGGGCATCATGGCCTCG
GATTGCGAGCCAGCTCTGAACCAGGCAGAAAGCCGAAACCCCACCCTGGAGCGCTACCTG
GGAGCCCTCCGTGAGGCCAAGAATGACAGCGAGCAGTTTGCAGCCCTGCTGCTAGTGACC
AAGGCAGTCAAAGCAGGTGACATCGATGCCAAAACTCGGCGGCGGATCTTTGATGCCGTC
GGTTTCACCTTCCCCAATCGACTCCTGACCACCAAGGAGGCGCCGGATGGCTGCCCCGAC
CACGTTCTCCGGGCCCTGGGCGTGGCCCTGCTGGCCTGCTTCTGCAGTGACCCTGAACTA
GCCGCCCATCCCCAGGTCCTGAACAAGATCCCCATCCTTAGCACCTTCCTC---ACAGCC
CGGGGGGACCCTGACGATGCTGCCCGCCGTTCCATGGTCGATGATACCTACCAGTGCCTG
ACAGCCGTGGCAGGCACCCCCCGTGGGCCCCGACACCTCATTGCT---GGAGGCACCGTG
TCTGCCCTGTGTCAGGCGTACCTAGGGCACGGCTACGGCTTTGACCAGGCC---------
---CTGGCACTCCTGGTGGGGCTGCTGGCTGCTGCTGAGACACAGTGCTGGAAGGAGGCG
GAGCCCGACCTGCTG---------------------------------------------
---------GCTGTTTTGCGGGGCCTC---------------------------------
---------------------------------AGCGAAGATTTCCAGAAA---------
---GCCGAGGATGCCAGCAAG------------------------------------TTT
GAGCTCTGCCAGCTG------CTGCCCCTCTTTCTGCCCCCAACAACCGTGCCCTCTGAG
TGCCTCCGGGATCTGCAGGCTGGGCTGGCACGCATCCTGGGCAGCAAGCTGAGCTCCTGG
CAGCGCAACCCTGCACTGAAGCTGGCCGCCCGCCTGGCACACGCCTGCGGCTCCGACTGG
ATCCCAGCGGGCAACTCCGGGAGCAAGTTC------------------------------
------------CTG---------------------------------------------
---GCCCTG---------------CTGGTGAACCTG------------------------
------------------------------------------------------------
------------------------------------------------------------
------------------------------------------------------------
---------------------------------GCATGCGTGGAGGTGCGG---------
------------CTGGCACTGGAAGAGACGGGCACAGAGGTGAAAGAGGATGTGGTGACC
GCCTGCTACGCCCTCATGGAGCTGGGCATCCAGGAATGCACCCGCTGTGAGCAGTCGCTG
CTTAAGGAGCCTCAGAAGGTGCAGCTTGTGAGCATCATGAAGGAGGCCATCGGGGCTGTC
ATCCACTACCTG------------------------------------------------
------------------------------------------------------------
---CAGCAGGTAGGG------------CCAGAGAAGCAGAAGGAGCCCTTTGTGTTTGCC
------TCCGTGCGGATCCTGGGTGCCTGGCTGGCCGAGGAGACCTCGTCCCTGCGC---
------AAGGAGGTCTGCCAGCTGCTG---------CCCTTCCTCGTCCGCTATGCCAAG
ACCCTCTACGAGGAGGCTGAGGAAGCCAACGACCTTTCCCAGCAGGTGGCCACCCTGGCC
ATCTCCCCTACCACCCCTGGGCCCACCTGG------------------------------
---------CCCGGGGACGCGCTCCGGCTCCTCTTGCCCGGCTGGTGCCACCTGACCGTC
GAGGATGGGCCCCGGGAGATCCTGATCAAGGAGGGGGCCCCCTCCCTTCTGTGCAAGTAC
TTCCTGCAACAGTGGGAACTCACCTCCCCCGGCCACGACACCTCAGTGCTGCCTGACAGC
GTGGAGATCGGCCTGCAGACCTGCTGTCACATTTTCCTCAACCTCGTGGTCACTGCACCA
GGGCTGATCAAGCGGGATGCCTGCTTCACTTCTCTGATGAACACCCTGATGGCGTCGCTG
CCTTCACTGGTTCAGCAGCAGGGGAGGCTGCTTCTGGCTGCCAACGTGGCTACCCTGGGC
CTCCTCATGGCCCGGCTCCTGAGCACCTCTCCAGCTCTGCAGGGGACGCCCGCATCCCGA
GGTTTCTTCGCAGCTGCCATCCTCTTCCTGTCGCAATCCCACGTGGCCCGGGCC---ACG
CCCGGCTCAGAGCAGGCAGTGCTGGCCCTGTCCCCCGACTACGAGGGCGTCTGGGCGGAT
CTGCAGGAGCTCTGGTTCCTGGGCATGCAGGCCTTCACGGGCTGCGTGCCCCTGCTTCCC
TGGCTGGCCCCTGCCGCCCTGCGCTCCCGCTGGCCCCAGGAGCTGCTGCAGCTGCTGGGC
AGCGTCAGCCCCAACTCTGTCAAGCCTGAGATGGTGGCTGCCTATCAGGGCGTCCTGGTT
GAGCTGGCAAGGGCCAACCGGCTGTGCCGGGAGGCCATGAGGCTGCAGGCCGGGGAGGAG
ACTGCCAGCCACTACCGCATGGCCGCCCTGGAGCAGTGCCTGGCCGAGCCC
>Dog|ENSCAFG00000003548|ENSCAFT00000005698
ATGTCGTGTTGTGACCTGGCTGCGGCGGGACAGTTGGGCAAGGCGGGCATCATGGCCTCG
GATTGCGAGCCAGCTCTGAACCAGGCAGAGAGCCGAAACCCCACCCTGGAGCGCTACCTG
GGAGCCCTCCGTGAGGCCAAGAATGACAGCGAGCAGTTTGCAGCCCTGCTGCTAGTGACC
AAGGCAGTCAAAGCAGGGGACATCGATGCCAAAACTCGGCGGCGGATCTTTGATGCTGTA
GGCTTCACCTTCCCCAATCGTCTCCTGACCACCAAGGAGGCCCCTGATGGCTGCCCCGAC
CACGTTCTCCGAGCCCTGGGTGTGGCCCTCCTGGCCTGCTTCTGCAGTGACCCTGAACTG
GCCGGCCACCCCCAGGTCCTGAACAAGATCCCCATCCTCAGCACCTTCCTC---ACTGCC
CGGGGGGACCCAGATGACGCTGCTCGCCGTTCCATGATCGACGATACCTACCAGTGCCTG
ACAGCTGTGGCAGGCACCCCCCGGGGGCCCCGGCACCTTATTGCT---GGCGGCACCGTG
TCCGCCCTGTGTCAAGCATACCTGGGGCACGGCTACGGCTTCGACCAGGCC---------
---CTGGCGCTCCTCGTGGGGCTGCTGGCTGCCGCTGAGACCCAGTGCTGGAAGGAGGCG
GAGCCTGACCTCCTG---------------------------------------------
---------GCCGTGTTGCGGGGCCTC---------------------------------
---------------------------------AGTGAAGATTTCCAGAAA---------
---GCCGAGGACGCCAGCAAG------------------------------------TTT
GAGCTGTGCCAGCTG------CTGCCCCTCTTTCTGCCCCCGACAACCGTGCCCTCCGAA
TGCCTCCGGGATCTGCAGGCCGGGCTGGCACGCATCCTGGGCAGCAAGCTGAGCTCCTGG
CAGCGCAACCCCGCGCTGAAGCTGGCAGCCCGCCTGGCGCACGCCTGCGGCTCCGACTGG
ATCCCAGCGGGCAGCTCCGGGAGCAAGTTC------------------------------
------------CTG---------------------------------------------
---GCCCTG---------------CTGGTGAATCTG------------------------
------------------------------------------------------------
------------------------------------------------------------
------------------------------------------------------------
---------------------------------GCGTGTGTGGAGGTACGG---------
------------CTGGCCCTGGAGGAGACGGGCACCGAAGTGAAAGAGGATGTGGTGACC
GCCTGCTATGCCCTCATGGAGCTGGGGATTCAGGAGTGCACCCGCTGCGAGCAGTCGCTG
CTCAAGGAGCCCCAGAAGGTACAGCTCGTGAGCATCATGAAGGAGGCCATCGGGGCTGTC
ATCCACCACCTG------------------------------------------------
------------------------------------------------------------
---CAGCAGGTGGGG------------CCAGAGAAGCAGAAGGAGCCCTTTGTGTTTGCT
------TCGGTGCGGATCCTGGGGGCCTGGCTGGCCGAGGAGACCTCATCCCTGCGC---
------AAGGAGGTCTGCCAGCTGCTG---------CCCTTCCTTGTGCGCTATGCCAAG
ACCCTCTACGAGGAGGCCGAGGAGGCGAATGACCTCTCCCAGCAGGTGGCCACCCTGGCC
ATCTCCCCCACCGCCCCAGGGCCCACCTGG------------------------------
---------CCAGGGGATGCTCTCCGGCTCCTCCTGCCCGGCTGGTGCCACCTGACTGTC
GAAGATGGGCCCCGGGAGATCCTGATCAAAGAGGGAGCCCCCTCACTTCTCTGCAAGTAT
TTCTTGCAGCAGTGGGAACTCACATCCCCGGGCCATGATACCTCAGTGCTGCCCGACAGC
GTGGAGATCGGCCTGCAGACTTGCTGCCACATCTTCCTCAACCTTGTGGTCACCGCACCA
GGGCTAATCAAGCGAGATGCCTGCTTCACGTCTCTAATGAACACCCTGATGACGTCACTG
CCCGCACTAGTGCAGCAGAGTGGCAGGCTCCTGCTGGCTGCCAACGTGGCCACTCTGGGC
CTGCTCATGGCCCGGCTCCTCAGCACCTCTCCAGCTCTTCAGGGCACGCCGGCCTCCCGA
GGTTTCTTCGCGGCCGCCATCCTCTTCCTGTCACAGTCCCACGTGGCACGGGCC---ACC
CCCGGCTCGGAGCAGGCCGTGCTGGCACTGTCCCCCGACTACGAGGGCGTGTGGGCCGAC
CTGCAGGAGCTGTGGTTCCTGGGCATGCAGGCCTTCACGGGCTGCGTGCCGCTGCTGCCC
TGGCTGGCGCCCGCCGCCCTACGCTCCCGCTGGCCCCAGGAGCTGCTCCAGCTGCTCGCC
AGCGTCAGCCCCAACTCCGTCAAGCCCGAGATGGTCGCAGCCTATCAGGGCGTGCTGGTG
GAGCTGGCCCGGGCCAACCGGCTGTGCCGAGAGGCCATGAGGCTGCAGGCGGGTGAGGAG
ACGGCCAGCCACTATCGCATGGCCGCCCTAGAGCAGTGCCTGTCGGAGCCC
>Elephant|ENSLAFG00000007345|ENSLAFT00000007345
ATGTCGTGTTGTGACCTGGCTGCGGCGGGACAGTTGGGCAAGGCGGGCACCATGGCCTCG
GATTGTGAGCCAGCTCTGAACCAGGCAGAGAGCCGAAACCCCACCCTGGAGCGCTACCTG
GGAGCCCTCCGTGAGGCCAAGAATGACAGTGAGCAGTTTGCAGCCCTGCTGCTAGTGACC
AAGGCAGTCAAAGCAGGTGACATTGATGCGAAAACTCGTCGGCGGATCTTTGATGCCGTC
GGCTTTACCTTCCCCAATCGCCTCCTGACCACCAAGGAGGCACCAGATGGCTGCCCTGAC
CACGTTCTGCGGGCCCTGGGTGTTGCCCTGCTGGCATGCTTCTGCAGTGACCCTGAGCTG
GCCGCCCATCCCCAGGTCCTGAACAAGATCCCCATCCTTAGCACCTTCCTC---ACAGCC
CGGGGGGACCCTGACGACGCTGCCCGCCGCTCCATGATTGATGACACCTACCAGTGCCTG
ACGGCTGTGGCGGGCACAGCCCGCGGGCCCCGGCACCTCATTGCT---GGTGGCACCGTG
TCTGCCCTCTGTCAGGCATACCTGGGGCATGGCTATGGTTTTGACCAGGCC---------
---CTGGCACTGCTGGTGGGGCTGCTGGCCGCTGCCGAGACCCAGTGCTGGAAGGAGGCA
GAGCCCGACCTGCTG---------------------------------------------
---------GCCGTGTTGCGAGGCCTC---------------------------------
---------------------------------AGTGAAGATTTCCAGAAA---------
---GCCGAGGATGCCAGCAAG------------------------------------TTT
GAGCTCTGCCAGCTG------CTGCCCCTCTTTCTGCCCCCAACAACCGTGCCCCCTGAA
TGCCTCCGGGATCTGCAGGCCGGGCTGGCACGCATCCTGGGTAGCAAGCTGAGCTCCTGG
CAGCGCAATCCTGCTCTGAAGCTGGCAGCCCGCCTGGCACACGCCTGCGGCTCTGACTGG
ATCCCGGCAGGCAGCTCTGGGAGCAAGTTC------------------------------
------------CTG---------------------------------------------
---GCCCTG---------------CTGGTGAACCTG------------------------
------------------------------------------------------------
------------------------------------------------------------
------------------------------------------------------------
---------------------------------GCGTGCGTGGAGGTACGG---------
------------CTGGCACTGGAGGAGACAAGCTCAGAGGTGAAAGAGGATGTAGTGACC
GCCTGCTATGCCCTTATGGAGTTGGGCATCCAGGAGTGCACCCGCTGTGAGCAGTCCCTG
CTTAAGGAGCCCCAGAAGGTGCAGCTCGTGAGCGTCATGAAGGAGGCCATTGGGGCTGTT
ATTCACTACCTG------------------------------------------------
------------------------------------------------------------
---CAGCAGGTGGGG------------CCGGAGAAGCAGAAGGAGCCCTTTGTGTTTGCC
------TCGGTGCGGATCCTGGGCGCCTGGCTGGCTGAGGAGACCTCATCCCTGCGC---
------AAGGAGGTCTGCCAGCTGCTG---------CCCTTCCTTGTCCGCTATGCCAAG
AGCCTCTACGAGGAGGTGGAAGAGACCAATGACCTCTCCCAGCAGGTGGCCAACCTGGCC
ATCTCCCCCACCACCCCAGGGTCCACCTGG------------------------------
---------CCAGGGGATGCTCTCCGACTCCTTCTACCTGGCTGGTGCCACCTGACAGTG
GAAGATGGGCCCCGGGAGATCCTGATCAAGGAGGGGGCCCCCTCACTCCTGTGCAAGTAT
TTTCTGCAGCAGTGGGAACTCACATCCCCTGGCCACGACACCTCAGTGCTGCCTGACAGC
GTGGAGATCAGCCTGCAGACCTGCTGCCATATCTTTCTCAACCTCGTGGTCACCGCGCCA
GGGCTGATCAAGCGTGACGCCTGCTTCACATCTCTCATGAACACCCTGATGACGTCGCTG
CCTGCGCTCGTGCAGCAACAGGGGAGGCTGCTGCTGGCCGCCAATGTGGCCACCCTGGGC
CTCCTCATGGCCCGGCTCCTTAGTACCTCTCCAACTCTTCAGGGGACACCAGCATCCAGA
GGCTTCTTCGCAGCTGCCATCCTCTTCCTTTCACAGTCCCACGTGGCACGGGCC---TCA
CCTGGCTCAGACCAGGCAGTGCTGGCCCTGTCCCCTGACTATGAGGGCATCTGGGCTGAC
CTGCAGGAGCTCTGGTTCCTGGGCATGCAGGCCTTCACAGGCTGTGTGCCCCTGCTGCCC
TGGCTGGCCCCTGCCGCCCTGCGCTCCCGCTGGCCACAGGAGCTGCTGCAGCTGCTGGCC
AGCGTTAGCCCCAACTCTGTCAAGCCTGAGATGGTGGCCGCCTATCAGGGTGTCCTGGTG
GAGCTGGCCCGGGCCAATCGGCTGTGCCGGGAGGCTATGCGGCTGCAAGCGGGTGAGGAG
ACGGCCAGCCACTATCGCATGGCCGCCCTGGAGCAGTGCCTGTCAGAGCCC
>Bowhead|bmy_08890T0
ATGTCGTGTTGTGACCTGGCTGCGGCGGGACAGTTGGGCAAGGCGGGCATCATGGCCTCG
GATTGCGAGCCAGCTCTGAACCAGGCAGAGGGCCGAAACCCCACCCTGGAGCGCTACCTG
GGAGCCCTCCGTGAGGCCAAGAATGACAGCGAGCAGTTTGCAGCCCTGCTGCTAGTGACC
AAGGCAGTCAAGGCAGGTGACATCGATGCCAAAACTAGGCGGCGGATCTTTGATGCTGTC
GGCTTCACCTTCCCCAATCGTCTGCTGACTACCAAGGAGGCGCCGGATGGCTGCCCCGAC
CATGTTCTCCGGGCCTTGGGTGTGGCCCTGCTGGCCTGCTTCTGCAGTGACCCTGAACTA
GCCGCCCATCCCCAGGTCCTGAACAAGATCCCCATCCTTAGCACCTTCCTC---ACAGCC
CGGGGGGACCCTGACGATGCTGCCCGCCGTTCCATGATTGATGACACCTACCAGTGCCTG
ACAGCTGTGGCAGGCACACCTCGTGGGCCCCGACACCTCATTGCC---GGTGGCACCGTG
TCTGCCCTGTGTCAGGCATACCTGGGGCATGGCTATGGCTTTGACCAGGCC---------
---CTGGCACTCCTGGTGGGGCTGTTGGCCGCTGCTGAGACACAGTGCTGGAAAGAGGGG
GAGCCTGACCTGCTG---------------------------------------------
---------GCTGTTTTGCGGGGCCTC---------------------------------
---------------------------------AGCGAAGATTTCCAGAAA---------
---GCCGAGGATGCCAGTAAG------------------------------------TTT
GAGCTCTGCCAGCTG------CTGCCCCTCTTTCTGCCCCCAACAACTGTGCCCTCTGAA
TGCCTCCGGGATCTGCAGGCCGGGCTGGCACGCATCCTGGGCAGCAAGCTGAGCTCCTGG
CAGCGCAACCCAGCACTGAAGCTGGCAGCCCGCCTGGCGCACGCCTGCGGCTCCGACTGG
ATCCCAGCGGGCAACTCCGGGAGCAAGTTC------------------------------
------------CTG---------------------------------------------
---GCCCTG---------------CTGGTGAATCTG------------------------
------------------------------------------------------------
------------------------------------------------------------
------------------------------------------------------------
---------------------------------GCATGCGTGGAGGTGCGG---------
------------CTGGCACTGGAGGAGACAGGCACAGAGGTGAAAGAGGATGTGGTGACC
GCTTGCTATGCCCTCATGGAGTTGGGGATCCAGGAATGCACCCGCTGTGAGCAGTCACTG
CTTAAGGAGCCGCAGAAGGTGCAGCTTGTGAGCGTCATGAAGGAGGCCATCGGGGCTGTC
ATCCACTACCTG------------------------------------------------
------------------------------------------------------------
---CAGCAGGTGGGG------------CCAGAGAAGCAGAAGGAGCCCTTTGTGTTTGCT
------TCCGTGCGGATCCTGGGTGCCTGGCTGGCCGAAGAAACCTCATCCCTGCGC---
------AAGGAGGTCTGCCAGCTGCTG---------CCCTTCCTCGTCCGCTATGCCAAG
ACCCTCTACGAGGAGGCCGAGGAGGCCAATGACCTCTCCCAGCAGGTGGCCACCTTGGCC
ATCTCCCCCACCACCCCAGGGCCCACCTGG------------------------------
---------CCAGGGGATGCTCTCCGGCTCCTCCTGCCCGGCTGGTGCCACCTGACGGTC
GAAGATGGGCCCCGGGAGATCCTGATCAAGGAGGGGGCCCCCTCACTTCTGTGCAAGTAT
TTCCTGCAGCAGTGGGAACTCACATCCCCTGGCCATGACACCTCAGTGCTGCCCGACAGC
GTGGAGATCAGCCTGCAGACCTGCTGTCACATCTTCCTCAACCTCGTGGTCACTGCACCG
GGGCTGATCAAGCGAGATGCCTGCTTCACTTCTCTAATGAACACTCTGATGGCGTCGCTG
CCCGCACTAGTACAGCAGCAGGGGAGGCTGCTTCTGGCTGCCAATGTGGCCACCCTGGGC
CTCCTCATGGCCCGGCTCCTTAGCACCTCTCCAGCTCTTCAGGGAACACCAGCATCCCGA
GGTTTCTTCGCAGCTGCCATCCTCTTCCTGTCGCAATCCCACGTAGCACGGGCC---ACA
CCTGGCTCAGACCAGGCGGTGCTGACCCTGTCCCCCGACTACGAGGGCATCTGGGCGGAT
CTACAGGAGCTCTGGTTCCTGGGCATGCAGGCCTTCACAGGCTGTGTGCCCCTGCTGCCC
TGGCTGGCCCCCGCCGCCCTGCGCTCCCGCTGGCCACAGGAGCTGCTCCAGCTGCTGGGC
AGCGTCAGCCCCAACTCTGTCAAGCCTGAAATGGTAGCCGCCTATCAGGGTGTCCTGGTT
GAGTTGGCACGGGCCAACCGGCTGTGCCGGGAGGCCATGAGGCTGCAGGCAGGCGAGGAG
ACGGCCAGCCACTACCACATGGCCGCCCTGGAGCAATGCCTGGCAGAGCCC
>Minke|BACU019288
------------------------------CAGTTGGGCAAGGCGGGCATCATGGCCTCG
GATTGCGAGCCAGCTCTGAACCAGGCAGAGGGCCGAAACCCCACCCTGGAGCGCTACCTG
GGAGCCCTCCGTGAGGCCAAGAATGACAGCGAGCAGTTTGCAGCCCTGCTGCTAGTGACC
AAGGCAGTCAAAGCAGGTGACATCGATGCCAAAACTAGGCGGCGGATCTTTGATGCTGTC
GGCTTCACCTTCCCCAATCGTCTCCTGACTACCAAGGAGGCGCCGGATGGCTGCCCCGAC
CATGTTCTCCGGGCCTTGGGTGTGGCCCTGCTGGCCTGCTTCTGCAGTGACCCTGAACTA
GCCGCCCATCCCCAGGTCCTGAACAAGATCCCCATCCTTAGCACCTTCCTC---ACAGCC
CGGGGGGACCCTGACGATGCTGCCCGCCGTTCCATGATTGATGACACCTACCAGTGCCTG
ACAGCTGTGGCGGGCACACCTCGTGGGCCCCGACACCTCATTGCC---GGTGGCACCGTG
TCTGCCCTGTGTCAGGCGTACCTGGGGCATGGCTATGGCTTTGACCAGGCC---------
---CTGGCACTCCTGGTGGGGCTGTTGGCCGCTGCTGAGACACAGTGCTGGAAAGAGGGG
GAGCCTGACCTGCTG---------------------------------------------
---------GCTGTTTTGCGGGGCCTC---------------------------------
---------------------------------AGCGAAGATTTCCAGAAA---------
---GCCGAGGATGCCAGTAAG------------------------------------TTT
GAGCTCTGCCAGCTG------CTGCCCCTCTTTCTGCCCCCAACAACTGTGCCCTCTGAA
TGCCTCCGGGATCTGCAGGCCGGGCTGGCACGCATCCTGGGCAGCAAGCTGAGCTCCTGG
CAGCGCAACCCAGCACTGAAGCTGGCAGCCCGCCTGGCGCACGCCTGCGGCTCTGACTGG
ATCCCAGCGGGCAACTCCGGGAGCAAGTTC------------------------------
------------CTG---------------------------------------------
---GCCCTG---------------CTGGTGAATCTG------------------------
------------------------------------------------------------
------------------------------------------------------------
------------------------------------------------------------
---------------------------------GCATGCGTGGAGGTGCGG---------
------------CTGGCACTGGAGGAGACAGGCACAGAGGTGAAAGAGGATGTGGTGACC
GCTTGCTACGCCCTCATGGAGTTGGGGATCCAGGAATGCACCCGCTGTGAGCAGTCACTG
CTTAAGGAGCCACAGAAGGTGCAGCTTGTGAGCGTCATGAAGGAGGCCATCGGGGCTGTC
ATCCACTACCTG------------------------------------------------
------------------------------------------------------------
---CAGCAGGTGGGG------------CCAGAGAAGCAAAAGGAGCCCTTTGTGTTTGCT
------TCCGTGCGGATCCTGGGTGCCTGGCTGGCCGAAGAAACCTCATCCCTGCGC---
------AAGGAGGTCTGCCAGCTGCTG---------CCCTTCCTCGTCCGCTATGCCAAG
ACCCTCTACGAGGAGACCGAGGAGGCCAATGACCTCTCCCAGCAGGTGGCCACCTTGGCC
ATCTCCCCCACCACCCCAGGGCCCACCTGG------------------------------
---------CCAGGGGATGCTCTCCGGCTCCTCCTGCCCGGCTGGTGCCACCTGACGGTC
GAAGATGGGCCCCGGGAGATCCTGATCAAGGAGGGGGCCCCCTCACTTCTGTGCAAGTAT
TTCCTGCAGCAGTGGGAACTCACATCCCCTGGCCATGACACCTCAGTGCTGCCCGACAGC
GTGGAGATCAGCCTGCAGACCTGCTGTCACATCTTCCTCAACCTCGTGGTCACTGCACCG
GGGCTGATCAAGCGAGATGCCTGCTTCACTTCTCTAATGAACACCCTGATGGCGTCGCTG
CCCGCACTAGTACAGCAGCAGGGGAGGCTGCTTCTGGCTGCCAATGTGGCCACCCTGGGC
CTCCTCATGGCCCGGCTCCTTAGCACCTCTCCAGCTCTTCAGGGAACACCAGCATCCCGA
GGTTTCTTCGCAGCTGCCATCCTCTTCCTGTCGCAATCCCACGTAGCACGGGCC---ACG
CCTGGCTCAGACCAGGCGGTGCTGGCCCTGTCCCCCGACTACGAGGGCATCTGGGCAGAT
CTACAGGAGCTCTGGTTCCTGGGCATGCAGGCCTTCACAGGCTGTGTGCCCCTGCTGCCC
TGGCTGGCCCCCGCCGCCCTGCGCTCCCGCTGGCCACAGGAGCTGCTCCAGCTGCTGGGC
AGCGTCAGCCCCAACTCTGTCAAGCCTGAAATGGTAGCCGCCTATCAGGGTGTCCTGGTT
GAGTTGGCACGGGCCAACCGGCTGTGCCGGGAGGCCATGAGGCTGCAGGCAGGGGAGGAG
ACGGCCAGCCACTACCACATGGCCGCCCTGGAGCAATGCCTGGCAGAGCCC
