# Supplementary material for: Insights into the Evolution of Longevity from the Bowhead Whale Genome
Source: Cell Rep. 2015 Jan 6;10(1):112–22. doi: 10.1016/j.celrep.2014.12.008 (PMC4536333; doi:10.1016/j.celrep.2014.12.008)
Supplement: Supplemental Folder 2. Species Used in the Analysis of Selective Pressure Variation, Single-Gene Orthologous Families Tested, Likelihood Ratio Tests, MAKER Parameters, and Full Assembly and Read Usage Data, Related to Experimental Procedures [file mmc3.zip › Tested SGOs/reciprocal_group_3728.2.fas]

>Gibbon|ENSNLEG00000014878|ENSNLET00000019002
ATGGCGGTGACGGGCTGGTTGGAGAGTCTGCTGACAGCCCAGAAAACTGCGCTGCTGCAG
GAC---GGGAGAAGGAAGGTTCACTATTTATTCCCAGACGGCAAGGAAATGGCTGAAGAA
TATGACGAGAAGACGAGTGAACTACTTGTGAGAAAGTGGCGTGTGAAAAGTGCCCTGGGA
GCCCTGGGCCAGTGGCAGCTTGAAGTAGGAGAGCCAGCACCCCTAGGAGCAGGGAACCTG
GGGCCTGAACTCATCAAGGAAAGCAATGCCAATCCTATCTTCATGCGCAAGGACACCAAG
ATGAGTTTCCAGTGGCGGATTCGAAACCTCCCCTATCCTAAGGATGTCTATAGTGTCTGT
GTGGACCAGAAGGAGCGCTGCATCATTGTCAGAACAACCAACAAGAAGTACTACAAGAAG
TTCTCCATTCCTGACCTAGATAGACACCAGCTACCTCTGGATGACGCCTTGCTGAGCTTT
GCCCACGCCAACTGCACCCTGATCATCTCTTACCAGAAGCCAAAGGAGGTTGTGGTGGCC
GAGTCCGAGCTACAGAAGGAACTAAAGAAGGTAAAGACAGCCCACGGCAACGATGGGGAC
TGCAAGACCCAG
>Gorilla|ENSGGOG00000005035|ENSGGOT00000005059
ATGGCGGTGACGGGCTGGTTGGAGAGTCTGCGGACAGCCCAGAAGACTGCGCTGCTGCAG
GAC---GGGAGAAGGAAGGTTCACTATTTATTCCCAGACGGCAAGGAAATGGCTGAAGAA
TATGACGAGAAGACGAGTGAACTACTTGTGAGAAAGTGGCGTGTGAAAAGTGCCCTGGGA
GCCATGGGCCAGTGGCAGCTTGAAGTAGGAGACCCAGCGCCCCTAGGAGCAGGGAACCTG
GGGCCTGAACTCATCAAGGAAAGCAATGCCAATCCTATCTTCATGCGCAAGGACACCAAG
ATGAGTTTCCAGTGGCGGATTCGAAACCTCCCCTATCCTAAGGATGTCTATAGTGTCTGT
GTGGACCAGAAGGAGCGCTGCATCATTGTCAGAACAACCAACAAGAAGTACTACAAGAAG
TTCTCCATTCCTGATCTAGATAGACACCAGCTACCTCTGGATGACGCCTTGCTGAGCTTT
GCCCACGCCAACTGCACCCTGATCATCTCTTACCAGAAGCCAAAGGAGGTTGTGGTGGCC
GAGTCTGAGCTACAGAAGGAACTAAAGAAGGTAAAGACAGCCCACGGCAACGATGGGGAC
TGCAAGACCCAG
>Guinea_Pig|ENSCPOG00000005499|ENSCPOT00000005558
ATGGCGGTGACTGGTTGGTTGGAAAGTCTGCGGGCTGCAGAGAAGACAGCGTTGCTGCAG
GAC---GGAAGAAGAAAGGTGCATTACTTGTTCCCAGACGGGAAGGAAATGGCTGAAGAA
TACGACGAGAAGACGAGCGAACTGCTCGTGAGAAAGTGGCGTGTAAGAAGTGCCCTGGGA
GTCTTGGGCCAGTGGCAGCTCGAAGTGGGAGAGCCAGCGGCCCCTGGAGCAGGGAGCCTG
AGCCCTGAGCTCATCAAGGAGAGCAGTGCCAATCCTATCTTCATGCGCAAGGATACCAAG
AGGACCTTCCAGTGGCGCATCCGGAACCTCCCCTACCCCAAGGATGTCTACAGCGTCTGT
GTGGCCCCAGAGGAGCGCTGCATCATCGTCAGGACAGCTAACAAGAAGTACTACAAGAAG
TTCTCCGTTCCTGACCTAGACAGACACCAGCTGCCCCTGGATGACTCCTTGCTGAGCTTT
GCTCATGCCAACTGCACCCTAATCATCTCTTATCAGAAGCCAAAGGAGATCTTGGTAGCC
GAGTCAGAGCTACAGAAGGAGCTGAAGAAGGTCAAGACTGCACACAGCAGTGATGGAGAC
TGCAAGACTCAG
>Horse|ENSECAG00000009848|ENSECAT00000010230
ATGGCGGTGACAGGCTGGTTGGGGAGTCTGCGGGCTGCCGAGAAGACGGCGCTACTGCAA
GAC---GGGAGAAGGAAGGTGCACTATTTGTTCCCAGATGGGAAGGAGATGGCCGAAGAA
TATGATGAGAAGACGAGTGAACTACTTGTGAGAAAGTGGCGTGTGAAAAGTGCCCTGGGA
GCCTTGGGCCAGTGGCAGATTGAGGTGGGAGAGCCAGCACTCCCAGGAGCAGGGAGCCTG
GGGCCTGAACTCATCAAGGAAAGCAATGTCAATCCCATCTTCATGCGCAAAGATACCAAG
ATGAGTTTCCAGTGGCGGATTCGAAATCTCCCCTACCCTAAGGATGTCTATAGTGTCTGT
GTGGACCAGAAGGAACGCTGCATTATTGTCAGAACAACCAACAAAAAGTACTACAAGAAG
TTCTCCATTCCTGACCTAGACAGATACCAGCTACCTCTGGATGATTCCTCGCTGAGCTTT
GCTTATGCCAACTGCACTCTGATCATCTCCTACCAGAAACCAAAGGAGGTCCTGGTGGCT
GAGTCAGAACTGCAGAAGGAGCTGAAGAAGGTAAAGACGGCCCACAGCAGTGATGGGGAC
TGCAAGACCCAG
>Mouse|ENSMUSG00000041035|ENSMUST00000047057
ATGGCGGTGACTAGCTGGTTGGAGGTTTTGCGGTCGGCCGAGAAGACGGCACTGCTGCAG
GAT---GGGAAGAGGATGGTGCACTATTTGTTCCCAGACGGGAAGGAAATGGCAGAAGAA
TATGACGAGAAGACCAGTGAACTCCTTGTGAGGAAGTGGCGTGTGAAAAATGCCCTGGGA
GCCTTGGGCCAGTGGCAGCTTGAAGTGGGAGAGCCAGTGCCCTCAGGAGCTGGGAGCCTG
GGATCCGAGCTCATCAAAGAAAGTAATGCCAATCCCATCTTCATGCGCAAGGACACCAAA
ACAAGTTTCCAGTGGCGGATTCGAAATCTCCCCTACCCGAAGGATGTGTATAGTGTGTCT
GTGGCCCAGAAGGAGCGCTGCGTCATTGTTAGAACGACAAACAAAAAGTACTACAAGAAG
TTCTCCATCCCTGACCTAGACAGACACCAGCTTCCTCTAGAGGATTCTGCGTTGAGCTTT
GCGCACGCCAACTGCACCCTGATAATCTCTTATCAGAAGCCAAAGGAGGTCATGGCGGCT
GAGTCAGAGTTACAGAAGGAGTTAAAGAAGGTAAAGACGGCCCACGGCAGTGCTGGGGAC
TGTAAGACGCAG
>Opossum|ENSMODG00000011742|ENSMODT00000014978
ATGGCGGTGCCGGGCTGGCTGGAGAGGTTGAGGGCGGCGGAGAAGACGGCCCTGTTGCAG
GAC---GGAAAGAGGAAAGTGCATTACCTGTTCCCTGATGGAAAGGAGATGGCTGAAGAG
TATGATGTAAAAACCAGTGAACTCCTAGTTAGAAAGTGGCGGGTGAAGAATGCCCTGGGA
GCTATGAGTCCATGGCAGACAGAAGTGGGAGAGCCAACAACCCCTGGGGGTGGAGTCCTG
GGATCAGAGCTCATCAAGGAAAGCAGTTCCAATCCCATCTTCATGCGGAAGGACACAAAA
ACAAGTTTTCAATGGCGGATTCGTAATCTTCCCTACCCCAAGGATGTCTACAGTGTCTCT
GTGGATGCAAGTGAGCGCTGCCTCATTGTCCGGACCACTAACAAAAAGTACTACAAGAAA
TTCTCCATTCCTGACATGGACCGATACCAGCTTCCTCTGAGCAGCTCTGCACTGAACTTT
GCCTATGCCAACTGCACTCTGATCATCACTTATCAAAAGCCAAAAGAGATCCTAGATGCA
GAGGAAGAGTTACAGAGAGAGCTGAAGAAGGTGAAGACAGCCAATGGCCAGAGTGGGGAT
TGTAAGACCCAG
>Orangutan|ENSPPYG00000002585|ENSPPYT00000003109
ATGGCGGTGACGGGCTGGATGGAGAGTCTGCGGACAGCCCAGAAGACTGCGCTGCTGCAG
GAC---GGGAGAAGGAAGGTTCACTATTTATTCCCAGACGGCAAGGAAATGGCTGAAGAA
TATGACGAGAAGACGAGTGAACTACTTGTGAGAAAGTGGCGTGTGAAAAGTGCCGTGGGA
GCCATGGGCCAGTGGCAGCTTGAAGTAGGAGAGCCAGCGCCCCTAGGAGCAGGGAACCTG
GAGCCTGAACTCATCAAGGAAAGCAATGCCAATCCTATCTTCATGCGCAAGGACACCAAG
ATGAGTTTCCAGTGGCGGATTCGAAACCTCCCCTATCCTAAGGATGTCTATAGTGTCTGT
GTGGACCAGAAGGAGCGCTGCATCATTGTCAGAACAACCAACAAGAAGTACTACAAGAAG
TTCTCCATTCCTGACCTAGATAGACACCAGCTACCTCTGGATGACGCCTTGCTGAGCTTT
GCCCATGCCAACTGCACCCTGATCATCTCTTACCAGAAGCCAAAGGAGGTTGTGGTGGCC
GAGTCCGAGCTACAGAAGGAACTAAAGAAGATAAAGACAGCCCACAGCAACGATGGGGAC
TGCAAGACCCAG
>Platypus|ENSOANG00000007314|ENSOANT00000011643
---GCGCGCCCGGGCTGGCTGGACGGGCTGAGGGCCGCCGAGAAGACGGCCCTCCTTGCA
GGTTTAGGAAGAAGGAAAGTGCATTACTTGTTTCCCGATGGGAAGGAAATGGCAGAAGAA
TATGACGTGAAGACCAGTGTGCTGCTTGCGAGAAAGTGGCGCCTGAAGAACGCACTGGGA
GCTGTCGGCCAGTGGCAGGTGGAGGTGGGAGAGCCTCCTGCTCCTGCTGGTGGAGTACCG
GGTTCTGAGCTCATCAAGGAAAGCAGCTCTAATCCCATCTTCCTGCGGAAGGACACCAAG
ACGAGTTTCCAGTGGCGGATCCGTAACCTTCCCTATCCCAAAGAGGTCTACGGTGTCGGC
GTGGACCAGAAGGAGCGCTGCTGCATCATCCGGACCACTAACAAAAAGTACTATAAGAAG
TTCACCATTCCAGACATGGACAGATATCAGCTGCCCCTGGATGGTGCTGCTCTCAGCTTT
GCCTATGCCAACTGCACCCTGATTATTACCTATCAGAAACCGAAGGAGATCCTGGCCGCA
GAAGAGGAGCTGCAGAAGGAACTGAAGAAGGTGAAAAATGCTGGCCCAGGGGACGGGGAC
TGCAAGACCCAG
>Rabbit|ENSOCUG00000015373|ENSOCUT00000015371
ATGGCGGTGACCGGTTGGTTAGAGTGTTTGCGGGCTGCGGAGAAGACGGCGCTGCTGCAG
GAC---GGGAGAAGGAAGGTGCACTATTTGTTCCCAGACGGGAAGGAAATGGCTGAAGAA
TACGACGAGAAGACGAGTGAACTACTTGTGAGAAAGTGGCGTGTGAAAAGTGCCCTAGGA
GCCCTGGGCCAATGGCAGCTTGAAGTAGGGGAGCCAGCGCCCCCAGGCGCAGGGAGCTTG
GGACCTGAATTCATCAAGGAAAACAATGCCAATCCCATCTTCATGCGCAAGGACACCAAG
ATGAGTTTCCAGTGGCGGATTCGGAACCTCCCCTACCCTAAGGATGTCTATAGTGTCTGT
GTGGATCCGAAGGAACGCTGCATCGTTGTCCGAACAAGCAACAAAAAGTACTACAAGAAG
TTCTCCATTCCTGACCTCGACAGATATCAGCTACCCCTGGAGGAGTCCTCGCTGAGCATT
GCTCATGCCAACTGTACCCTGATCATCTCCTATCAGAAGCCAAAGGAGGTCGTGGTGGCT
GAATCAGAGCTACAGAAGGAACTCAAGAAGGTAAAGACAGCCCACGGCAGTGATGGGGAC
TGCAAGACCCAG
>Rat|ENSRNOG00000017241|ENSRNOT00000023278
ATGGCGGTGACTAGCTGGCTGGAGATTTTGCGGTCGGCCGAGAAGACGGCACTGCTGCAG
GAT---GGGAAGAGGATGGTGCACTATTTGTTCCCAGACGGGAAGGAAATGGCGGAAGAA
TATGATGAGAAGACCAGTGAACTCCTTGTGAGAAAGTGGCGTGTGAAAAATGCCCTGGGA
GCCTTGGGCCAGTGGCAGCTCGAAGTGGGAGAACCAATGCCCTCAGGAGCTGGGAGCCTG
GGATCCGAGCTCATCAAGGAAAGTAATGCCAATCCCATCTTCATGCGCAAGGACACCAAA
ACAAGTTTCCAGTGGCGGATTCGAAATCTCCCCTACCCAAAGGATGTCTACAGTGTGTCA
GTGGCCCAGAAGGAGCGCTGTGTCATTGTTAGAACGACAAACAAAAAGTACTACAAGAAG
TTCTCCATTCCTGACTTAGACAGACACCAGCTTCCTCTGGAAGATTCTGCACTGAGCTTT
GCTCACGCCAACTGCACCCTGATAATCTCCTATCAGAAGCCAAAGGAGGTCATGGCAGCT
GAATCAGAGCTACAGAAGGAGTTAAAGAAGGTAAAGACAGCGCACAGCAGTGATGGGGAC
TGCAAGACGCAG
>Macaque|ENSMMUG00000006751|ENSMMUT00000009448
ATGGCGGTGACGGGCTGGTTGGAGAGTCTGCGGACAGCCCAGAAGACTGCACTGCTGCAG
GAC---GGGAGAAGGAAGGTGCACTATTTATTCCCAGATGGCAAGGAAATGGCTGAAGAA
TATGACGAGAAGACGAGTGAACTACTTGTGAGAAAGTGGCGTGTGAAAAGTGCCCTGGGA
GCCATGGGCCAGTGGCAGCTTGAAGTAGGAGAGCCAGCGCCCCTAGGAGCAGGAAACCTG
GGGCCTGAACTCATCAAGGAAAGCAATGCCAATCCTATCTTCATGCGCAAGGACACCAAG
AAGAGTTTCCAGTGGCGAATTCGAAACCTCCCCTATCCTAAGGATGTCTACGGTGTCTGT
GTGGACCAGAAGGAGCGCTGCATCATTGTCAAAACAACCAACAAGAAGTACTACAAGAAG
TTCTCCATTCCTGACCTAGATAGACACCAGCTACCTCTGGATGACGCCTTGCTAAGCTTT
GCCCACGCCAACTGCACCCTGATCATCTCTTACCAGAAGCCAAAGGAGGTTGTGGTGGCT
GAGTCCGAGCTACAGAAGGAACTAAAGAAGGTAAAGACAGCCCACGGCAACGATGGGGAC
TGCAAGACCCAG
>Marmoset|ENSCJAG00000017614|ENSCJAT00000034313
ATGGCGGTGACGGGATGGTTGGAGAGTCTGCGGACGGCCGAGAAGACTGCGCTGCTGCAG
GAT---GGGAGAAGGAAGGTGCACTATTTGTTCCCAGATGGCAAGGAAATGGCTGAAGAA
TATGACGAGAAGACAAGTGAACTACTTGTGAGAAAGTGGCGTGTGAAAAGTGCCCTGGGA
GCCATGGGCCAGTGGCAGCTTGAAGTGGGAGAGCCAGCGCCCCTAGGAGCAGGGAATCTG
GGGCCTGAACTCATCAAGGAAAGCAATGCCAATCCTATCTTCATGCGCAAGGACACCAAG
ATGAGTTTCCAGTGGCGGATTCGAAACCTCCCCTACCCTAAGGATGTCTATAGTGTCTAT
GTGGACCAGAAGGAGCGCTGCATCATTGTCAGAACGACCAACAAGAAGTACTACAAGAAG
TTCTCCATTCCTGACCTAGATAGACACCAGCTACCTCTGGATGATGCCTTGCTGAGCTTT
GCCCACGCCAACTGCACCCTGATCATCTCTTACCAGAAGCCAAAGGAGGTTGTGGTGGCT
GAGTCTGAGCTACAGAAGGAGCTAAAGAAGGTAAAGACAGCCCATGGCAACAACGGGGAC
TGCAAGACCCAG
>Microbat|ENSMLUG00000004947|ENSMLUT00000004947
ATGGCGGTGACAGGCTGGCTGGAGAGCCTGCGGGCGGCCGAGAAGACTGCGCTGCTGCAG
GAC---GGGAGAAGGAAGGTGCACTATTTGTTCCCAGACGGGAAGGAAATGGCCGAAGAA
TATGATGAGAAGACAAGTGAACTGCTTGTAAGAAAGTGGCGTGTAAAAAGTGCCCTGGGA
GCCTTGGGCCAGTGGCAGATTGAGGTGGGAGAGCCAGCACCCCACGGAGCAGGGAACCTG
GGGCCTGAACTCATCAAGGAAAGCAATGCCAATCCCATCTTCATGCGCAAGGACACCAAG
ACGTGTTTCCAGTGGCGGATTCGAAACCTCCCCTACCCTAAGGATGTCTATAGTGTCTGT
GTGGACCAGACGGAGCGCTGTGTTGTTGTCAGAACAACCAACAAAAAGTACTACAAGAAG
TTCTCCATTACTGATCTGGACAGATACCAGCTACCTCTGGATGATTCTTTGCTGAGCTTT
GCTTATGCCAACTGCACCCTGATCATCTCCTACCAGAAGCCAAAGGAAGTCCTGGTGGCC
GAGTCAGAGCTGCAGAAGGAGCTGAAGAAGGTAAAGATGGCCCACAGCAGCGATGGGGAC
TGTAAAACCCAG
>Chimp|ENSPTRG00000002871|ENSPTRT00000005461
ATGGCGGTGACGGGCTGGTTGGAGAGTCTGCGGACAGCCCAGAAGACTGCGCTGCTGCAG
GAC---GGGAGAAGGAAGGTTCACTATTTATTCCCAGACGGCAAGGAAATGGCTGAAGAA
TATGACGAGAAGACGAGTGAACTACTTGTGAGAAAGTGGCGTGTGAAAAGTGCCCTGGGA
GCCATGGGCCAGTGGCAGCTTGAAGTAGGAGACCCAGCGCCCCTAGGAGCAGGGAACCTG
GGGCCTGAACTCATCAAGGAAAGCAATACCAATCCTATCTTCATGCGCAAGGACACCAAG
ATGAGTTTCCAGTGGCGGATTCGAAACCTCCCCTATCCTAAGGAT---------------
------------------------------------------------TACTACAAGAAG
TTCTCCATTCCTGATCTAGATAGACACCAGCTACCTCTGGATGACGCCTTGCTGAGCTTT
GCCCACGCCAACTGCACCCTGATCATCTCTTACCAGAAGCCAAAGGAGGTTATGGTGGCC
GAGTCTGAGCTACAGAAGGAACTAAAGAAGGTAAAGACAGCCCATGGCAACGATGGGGAC
TGCAAGACCCAG
>Cow|ENSBTAG00000003578|ENSBTAT00000004655
ATGGCGGTGACCGGCTGGCTGGAGAGTCTGCGGGCGGCAGAGAAGACGGCGCTGCTGCAA
GAC---GGGAGAAGAAAGGTGCACTATTTGTTTCCCAATGGGAAGGAAATGGCCGAAGAG
TATGATGAGAAGACAAACGAACTACTTGTGAGGAAGTGGCGTGTGAAGAGTGCCCTGGGA
GCCTTGGGCCAGTGGCAGATTGAGGTGGGAGAGCCAGCACTCCCAGGAGCAGGGAGCCTG
GGGCCTGAACTCATCACGGAAAGCAATGCCAATCCCATATTCGTGCGCAAAGACACCAAG
ATGAGTTTCCAGTGGCGAATTCGAAACCTCCCGTACCCTAAGGATGTTTACAATGTCTTT
GTGGACCAGAAGGAGCGCTGTGTTGTCGTCAGAACAACCAACAAAAAGTACTACAAGAAG
TTCTCCATTCCTGACCTAGAAAGATACCAGCTACCTCTGGATGAATCCTTGCTGAGCTTT
GCTCACGCCAACTCCACTCTCATTATCTCTTACCAGAAGCCAAAGGAGGTCCTGGTAGCT
GAGTCAGAGCTGCAGAAGGAACTGAAGAAGGTAAAGACAGCCCACAGCAGTGACGGGGAC
TGCAAGACTCAG
>Dog|ENSCAFG00000009904|ENSCAFT00000015750
ATGGCGGTAACCGGCTGGTTGGAGTGTCTGCGGACCGCCGAGAAGACGGCGCTGCTGCAG
GAC---GGAAGAAGGAAGGTGCACTATTTGTTCCCAGATGGAAAGGAAATGGCCGAAGAA
TATGATGAGAAGACGGGTGAACTACTTGTGAGAAAGTGGCGTGTGAAAAGTGCCTTGGGA
GCCTTGGGCCAGTGGCAGATTGAGGTGGGAGAGCCAGCATTCCTGGGAGCAGGGAGCCTG
GGCCCTGAGTTCATCAAGGAAAACAATGCCAATCCCATCTTCATGCGCAAGGACACCAAG
ATGAGTTTCCAGTGGCGGATTCGAAACCTCCCCTACCCTAAGGATGTCTACAGTGTCTGC
GTGGATCAGAAGGAGCGCTGCATCATTGTCAGAACAACCAACAAAAAGTACTACAAGAAA
TTCTCCATTCCTGACCTAGACAGACACCAGCTACCTGTGGATGGGTCCTTGCTGAGTTTT
GCACATGCCAACTGCACCTTGATCATTTCTTACCAGAAGCCAAAGGAGGTCCTGGCAGCT
GAGTCAGAGCTTCAGAAGGAGCTAAAGAAAGTGAAGACAGCCTACAGCAGCGATGGGGAC
TGTAAGACCCAG
>Elephant|ENSLAFG00000009478|ENSLAFT00000009474
ATGGCGGTGACTAACTGGTTGGAGAGTCTGCGGGCTGCCAAGAAGACGGCGCTGCTGCAG
GAC---GGGAGAAGGAAGGTGCACTATTTGTTCCCAGACGGGAAGGAAATGGCCGAAGAA
TATGATGAAAAGACAAGCGAGCTACTTGTGAGAAAGTGGCGTGTGAAAAGTACCCTCGGA
GCCTTGGGCCAGTGGCAGATTGAAGTGGGTGATCCAGCACCCCCAGGAGCAGGAAGCCTG
GGGTCAGAACTCCTCAAGGAAAGCAATGCCAATCCCATATTCATGCGCAAGGACACCAAG
ATGAGTTTTCAGTGGCGGATTCGAAACCTCCCCTACCCTAAGGATGTCTATAGTGTCTGT
GTAGACCAGAAGGAGCGCTGCCTTGTTATCAGAACTACCAACAAAAAGTACTATAAGAAG
TTCTCCATTCCTGACCTAGACAGATACCAGCTACCTCTGGACGATTCCTCCCTGAGCTTT
GCTCATGCCAACTGCACCCTGATCATCTCCTACCAGAAGCCAAAGGAGGTCCTGGCAGCC
GAGTCAGAGCTACAGAAGGAGTTGAAGAAGGTGAAGACGGCCCACAACAGCGATGGGGAC
TGCAAGACCCAG
>Bowhead|bmy_12652T0
ATGGCGGTGACGGGTTGGCTGGAGAGTCTGCGGGCGGCAGAGAAGACGGCGCTGCTGCAG
GAC---GGGAGAAGGAAGGTGCACTATTTGTTCCCAGATGGGAAGGAAATGGCCGAAGAA
TATGATGAGAAGACAAGTGAACTACTTGTGAGGAAATGGCGTGTGAAGAGTGCCCTGGGC
GCCTTGGGCCAGTGGCAGATTGAG------------------------------------
---------------------------------CCCATCTTCATGCGCAAGGACACCAAG
ATGAGTTTCCAGTGGCGAATTCGAAACCTCCCGTACCCTAAGGATGTCTACAGTGTCTGT
GTGGACCAGAAGGAGCGCTGTGTTGTCGTCAGAACAACCAACAAAAAGTACTACAAGAAG
TTCGCAATACCTGACCTAGACAGATATCAGCTACCTCTGGATGATTCCTCGCTGAGCTCT
GCTCATGCCAACTGCACCCTCGTCATCTCTTACCAGAAGCCAAAGGAGGTCCTAGTAGCT
GAGTCAGAGCTGCAGAAGGAGCTGAAGAAGGTAAAGACGGCCCACAGCAGTGATGGGGAC
TGCAAGACTCAG
>Minke|BACU020265
------------------------------------------------------------
---------AGAAGGAAGGTGCACTATTTGTTCCCAGATGGGAAGGAAATGGCCGAAGAA
TATGATGAGAAGACAAGTGAACTACTTGTGAGGAAATGGCGTGTGAAGAGTGCCCTGGGC
GCCTTGGGCCAGTGGCAGATTGAGGTGGGAGAGCCAGCACTCCCAGCAGCAGGGAGCCTG
GGGCCTGAACTCATCACGGAAAGCAATTCCAATCCCATCTTCATGCGCAAGGACACCAAG
ATGAGTTTCCAGTGGCGAATTCGAAACCTCCCATACCCTAAGGATGTCTACAGTGTCTGT
GTGGACCAGAAGGAGCGCTGTGTTGTCGTCAGAACAACCAACAAAAAGTACTACAAGAAG
TTCGCAATACCTGACCTAGACAGATATCAGCTGCCTCTGGATGATTCCTTGCTGAGCTCT
GCTCATGCCAACTGCACCCTCGTCATCTCCTACCAGAAGCCAAAGGAGGTCCTAGTAGCT
GAGTCAGAGCTGCAGAAGGAGCTGAAGAAGGTAAAGACGGCCCACAGCAGTGATGGGGAC
TGCAAGACTCAG
