# Supplementary material for: Insights into the Evolution of Longevity from the Bowhead Whale Genome
Source: Cell Rep. 2015 Jan 6;10(1):112–22. doi: 10.1016/j.celrep.2014.12.008 (PMC4536333; doi:10.1016/j.celrep.2014.12.008)
Supplement: Supplemental Folder 2. Species Used in the Analysis of Selective Pressure Variation, Single-Gene Orthologous Families Tested, Likelihood Ratio Tests, MAKER Parameters, and Full Assembly and Read Usage Data, Related to Experimental Procedures [file mmc3.zip › Tested SGOs/reciprocal_group_3739.2.fas]

>Gibbon|ENSNLEG00000003462|ENSNLET00000004427
------------------------------------------------------------
------------------------------------------------------------
---------------------------------------------------------ATG
TGTAGCACGAGTGCGTGTGACCTGGAAGAAATCCCCCTAGATGACGATGACCTAAACACC
ATAGAATTCAAAATCCTCGCCTACTACACCAGACATCACGTCTTCAAGAGCACCCCTGCT
CTCTTCTCGCCAAAGCTGCTGAGAACAAGAAGTTTGTCCCAGGGGGGCCTGGGGAATTGT
TCAGCAAATGAGTCATGGACACAGGTGTCATGGCCTTGCAGAAATTCCCAATCCAGTGAG
AAGGCCATAAACCTTGGCAAGAAAAAGTCTTCTTGGAAAGCACTCTTTGGAGTAGTGGAG
AGGCAAGGTTTG---------------------------------CAGAGCACGCCTGCC
AAGGTC---------------TCTACTCAGGGT---------CAAAGG---ACGTTGGGA
TACCAAGATTCG------CGCAGCCAGCAG---TCCAGGTGTCTTTCTGCCGTGGAGCAG
TGCTCTCTTGTTTCAGCTGTGGACCCGAAAGTCATTTCCATTGCCAACCGAGTAGCTGAA
ATTGTTTATTCCTGGCCACCACCACAAGCGACCCAGGCAGGA------------------
---GGCTTC---AAGTCCAAAGAGATTCTTGAA------------------ACTCAGGGT
CTCTCCTTCCAGCTCGAAGGC------CACGTGCCTGTAGCTTCAAGTTCTAAG---AAA
------------------------------------------------------------
------------------------------------------------------------
------------------------------------------------------------
------------GATGAAGAAGAACAAATACTAGCCAAAATTGTTGAGCTGCTGAAATAT
TCAGGAGATCAGTTGGAAAGAAAG------CTGAAGAAAGATAAGGCTTTGATGGGCCAC
TTCCAGGATGGG---CTGTCCTACTCTGTTTTCAAGACCATCACAGACCAGGTCCTAATG
GGTGTGGACACCAGGGGAGAATCAGAGGTCAAAGCTCGGGGCTTTAAGGCTGCCCTTGCA
ATAGACGTCACGGCCAAGCTCACAGCTATTGACAACCACCCGATGAACAGGGTGCTGGGC
TTCGGCACCAAGTACCTGAAAGAGAACTTCTCGCCATGGATCCAGCAGCATGGTGGA---
TGGGAAAAAATACTTGGGATATCACATGAAGAAGTAGAC
>Gorilla|ENSGGOG00000012757|ENSGGOT00000033969
------------------------------------------------------------
------------------------------------------------------------
---------------------------------------------------------ATG
TGTAGCACCAGTGCGTGTGACCTGGAAGAAATCCCCCTAGATGATGATGACCTAAACACC
ATAGAATTCAAAATCCTCGACTACTACACCAGACATCATGTCTTCAAGAGCACCCCTGCT
CTCTTCTCACCAAAGCTGCTGAGAACAAGAAGTTTGTCCCAGAGGGGCCTGGGGAATTGT
TCAGCAAATGAGTCATGGACAGAGGTGTCATGGCCTTGCAGAAATTCCCAATCCAGTGAG
AAGGCCATAAACCTTGGCAAGAAAAAGTCTTCTTGGAAAGCACTCTTTGGAGTAGTGGAG
AAGGAAGATTCG---------------------------------CAGAGCACGCCTGCC
AAGGTC---------------TCTGCTCAGGGT---------CAAAGG---ACGTTAGAA
TACCAAGATTCG------CACAGCCAGCAGTGGTCCAGGTGTCTTTCTAACGTGGAGCAG
TGCTTGGAGCATGAAGCTGTGGACCCCAAAGTCATTTCCATTGCCAACCGAGTAGCTGAA
ATTGTTTATTCCTGGCCACCACCACAAGCGACCCAGGCAGGA------------------
---GGCTTC---AAGTCCAAAGAGATTTTTGTA------------------ACTGAGGGT
CTCTCCTTCCAGCTCCAAGGC------CACGTGCCTGTAACTTCAAGTTCTAAG---AAA
------------------------------------------------------------
------------------------------------------------------------
------------------------------------------------------------
------------GATGAAGAAGAACAAATACTAGCCAAAATTGTTGAGCTGCTGAAATAT
TCAGGAGATCAGTTGGAAAGAAAG------CTGAAGAAAGATAAGGCTTTGATGGGCCAC
TTCCAGGATGGG---CTGTCCTACTCTGTTTTCAAGACCATCACAGACCAGGTCCTAATG
GGTGTGGACACCAGGGGAGAATCAGAGGTCAAAGCTCAGGGCTTTAAGGCTGCCCTTGTA
ATAGACGTCACGGCCAAGCTCACAGCTATTGACAACCACCCGATGAACAGGGTCCTGGGC
TTTGGCACCAAGTACCTGAAAGAGAACTTCTCGCCATGGATCCAGCAGCACGGTGGATGG
TGGGAAAAAATACTTGGGATATCACGTGAAGAAGTAGAC
>Guinea_Pig|ENSCPOG00000013253|ENSCPOT00000013381
------------------------------------------------------------
------------------------------------------------------------
---------------------------------------------------------ATG
TGCAGCACCAGCACGTGTGACCTGGAAGATGTGCCCCTGGACGATGATGATCCAGACAGC
ATAGAATTCAAAATCCTGGCATTCTATGCCAAACACTATGTCTTCAAGGGCCCCCCTGCT
GTCTTCTCACCCAAGAGGCAGAGAAAAAGAACCTTGTCCCAGCAGGGGCTGGGGAATTGG
TCAGCT---GAGTCATGGACACAGGTGTTGCGGTCTGCCAGAGGTTCCTCATCCAGTGAG
AAGCACATAAACCTGGGCAAGAAAAAGTATTCTTGGAGGTCAATATTTGGAGTAACAGAG
AAGGAGGAAGAG---------------------------------CCAACAAGCTCACCA
AAGGAGACCCATCCATGCCCCAGTGAACAGGGG---------------------------
---------------------------------TCCAGGTCCATTTCCAACGTGGCACAG
CATGTGGAAAATGAAGCTGTGGACCCCCGAGTTGCTTCCATTGCCAACCGAGTATCTGAA
ATCGTTTATTCCTGGCCACCACTAGAAGAGACCCAGGGAAGA------------------
---TCCTTG---AAGTTCAAAGAGACTTTTCTATCAGGATTCCTGGTTGAAAAC------
---------------------------TCAGAATCTAGAGCTACAACTTCTAAG---AAA
------------------------------------------------------------
------------------------------------------------------------
------------------------------------------------------------
------------GATGGACAAGAAGAATTAATAGCCAAAATTGTTGAACTGCTGAAATGT
TCAGGGGACCTGTTGGAAAAAGAGAAACAGTTGAAGAAAGACAAAGACTTGATGAGAAAC
TTCCAAGATGGG---CTGTCCTACACTGTTTTCAAGACCATCACAGACCAGTTCCTACAG
GGTGTGGATACCAGAGGGGAATCAGAAGTCAAAGCCCAGAGCTTCAAAACTGCCCTTGCA
ATAGATGCCATGGTCAAGCTCACAGCAATTGACAATCACCCAATGAACAGGGTTCTGGGC
TTTGGAGCCAAGTACCTGAAAGAGAACTTCTCACCCTGGATCCAACAGCATGGTGGA---
TGGGAAAAAATACTCGGGATATCACATGAAGAAGTAGAC
>Horse|ENSECAG00000024880|ENSECAT00000026845
------------------------------------------------------------
------------------------------------------------------------
---------------------------------------------------------ATG
TGCACCACCAGTGCATGTGACCTGGAGGAGATCCCCCTGGATGATGATGACCCAAACAGC
ATAGAATTCAAAATCTTGGCGTTCTATGTCAAACAACATGTCTTCAAGAACACCTCTACT
GTCATCTCACCAAAGCCGCTGAGAACAAGAAGTTTGTCCCAGAAAGTAGTGGCGAGTTGT
TCAGAAAACGATTCATGGACACAGGTGCCGTGGCCTTGCAGAAATTCCAAATCCAGTGAG
AAGACTATAAACCTTGCCAAGAAAAAGTCTTCTTGGAGAACACTCTTTGGAGTCATAGAG
AAGGGGGAAGAT------------------------------GCACAGAGCTCACCTACA
GAGGTC---------------TACGCTCAGGGT---------AGAGGA---GTAGCGGAA
TATCAG------GGTCCTCGCAGTCGGCAGTCATCGAGGTCCCTTTCTAATGTGGAACAG
TCCTCAGAGAACGAAGCTGTGGATCCCAAAGTTGTCTCCATTGCCAACCGAGTTGCTGAA
ATTGTTTATTCCTGGCCGCCTCCAGAAGAACCCCGGAAGAATGGAAGACGCGCCAAGCTT
GACGGGTCTATTAAA------------------------------------CTG---GGT
TACCCCCCTCAGCCCGAGTGC------TCCCAGTCTACAGCTGCAAGCGCCAAG---AAA
------------------------------------------------------------
------------------------------------------------------------
------------------------------------------------------------
------------GATGAAGAAGACCAAAACATAGCCAAAATCGTTGAGCTGCTGAAATAT
TCAGGGGATCAGTTGCAAAGAGAG------CTGGAGAGAGAGAAGGGTTTGATGAACAGC
TTCCAGGATGGG---CTGGCCTACTCTGATTTCAAGACCATTACCGACCAGTTCCTAAGG
GGTGTGGACACCAGGGGAGAATCCGAGGTCAAAGCTCAGAGCTTTAAGGCCGCTCTCGCG
ATAGACGTCATGGCCAAACTCACTGCCATCGACAACCACCCCATGAATAGGGTGCTGGGC
TTTGGAACCAAGTACCTGAAAGAGAACTTCTCACCCTGGGTCCAGCAGCATGGTGGA---
TGGGAAAAAGTATTTGGGATATCACATGAAGAATTAGAC
>Mouse|ENSMUSG00000030200|ENSMUST00000032321
------------------------------------------------------------
------------------------------------------------------------
---------------------------------------------------------ATG
TGCAGCACCAGTGTGTATGACCTGGAAGACATTCCCCTGGAGGATGATGATCCAAACAGC
ATAGAGTTCAAAATCCTGGCCTTCTACGCCAGACACCATGTCTTCAAGAACACCCCGGCT
GTCTTCTCGCCCAAGCTCTCCAGAACAAGGAGTCTGTCCCAGAAAGCCCTGGGGACTTGG
TCAACT---GATTCCTGGACACAGGTATCATTGCCTTGCAGAGGTTCCCCCTCCAGCGAA
AAGAACATCAGCTTGGGCAAGAAGAAGTCTTCTTGGAGAACACTCTTCAGGGTGGCCGAG
AAGGAGGAAGGC------------------------------CTGCCGAGCTCCCCAAAG
GAGATC---------------CGAGCTCAGGGTCCTCAGGGCCCCTTC---CCGGTAGAG
CGGCAG---AGTGGCTTCCACAACCAGCACTGGCCCAGGTCTCTGAGCAGTGTGGAGCAG
CGCCTGGAGAGTGAAGTTGTGGATTCCAAAGTGGCTTGTATTGCCAACAGAGTGGCTGAA
ATTGTTTACTCCTGGCCACCACCAGATGTCATCCACAGCCAGGGA---------------
---GGAAGC---AAGCTCAAAGAGAGG---GTCTCGGAGATT------------------
CTGTACTTCAGGTTTGAAGGA------------------CCTTGTGACTCTAAGAATAAA
------------------------------------------------------------
------------------------------------------------------------
------------------------------------------------------------
------------GATGGAGAAGACCAAATAATAAGCAAGATTGTTGAGCTGCTGAAATTC
TCGGGGGATCAGTTGGGAAGAGAG------ATAAAGAAAGACAAGGCTTTGATGAGCAGC
TTCCAGGACGGG---CTGTCCTACTCAACGTTCAAGACCATCACAGACCTGTTCCTGAGG
GACGTGGACACCAGAGGAGAATCAGAGGTCAAAGCTCGGGGCTTCAAGGCTGCCCTTGCA
ATAGACGCCATCGCCAAGCTCACGGCCATCGACAACCACCCAATGAATAGAATGCTGGGC
TTCGGGACCAAGTACCTAAGAGAGTACTTCTCCCCCTGGGTTCAGCAGAATGGCGGA---
TGGGAAAAAATACTTGGGATCTCACATGAAGAAGTAGAC
>Orangutan|ENSPPYG00000004300|ENSPPYT00000005107
------------------------------------------------------------
------------------------------------------------------------
---------------------------------------------------------ATG
TGTAGCACCAGTGCGTGTGACCTGGAAGAAATCCCCCTAGAAGACGATGACCTAAACACC
ATAGAATTCAAAATCCTCACCTACTACACCAGTCATCATGTCTTCAAGAGCACCCCTGCT
CTCTTCTCGCCAAAGCTGCTGAGAACAAGAAGTTTGTCCCAGAGGGGCCTGGGGAATTGT
TCAGCAAATGAGTCATGGACACAGGTGTCATGGCCTTGCAGAAATTCCCAATCCAGCGAG
AAGGCCATAAACCTTGGCAAGAAAAAGTCTTCTTGGAAAGCACTCTTTGGAGTAGTGGAG
AAGGAAGATTCG---------------------------------CAGAGCACGCCTGCC
AAGGTC---------------TCTGCTCAGGGT---------CAAAGG---ACGTTGGAA
TACCAAGATTCG------CACAGCCAGCAGTGGTCCAGGTGTCTTTCTAATGTGGAGCAG
TGCTTGGAGCATGAAGCTGTGGACCCCAAAGTCATTTCCATTGCCAACCGAGTAGCTGAA
ATTGTTTATTCCTGGCCACCACCACAAGCGACCCAGGCAGGA------------------
---GGCTTC---AAGTCCAAAGAGATTTTTGTA------------------TTTCAGGGT
CTCCCC---CAGCGCCAAGGC------CACCGGCCTGTAGCTTCAAGTTCTAAG---AAA
------------------------------------------------------------
------------------------------------------------------------
------------------------------------------------------------
------------GATGAAGAAGAACAAATACTAGCCAAAATTGTTGAGCTGCTGAAATAT
TCAGGAGATCAGTTGGAAAGAGAG------CTGAAGAAAGATAAGGCGTTGATGGGCCAC
TTCCAGGATGGG---CTGTCCTACTCTGTTTTCAAGACCATCGCAGACCAGGTCCTAATG
GGTGTGGACACCAGGGGAGAATCAGAGGTCAAAGCTCAGGGCTTTAAGGCTGCCCTTGCA
ATAGACGTCACAGCCAAGCTCACAGCTATTGATAATCACCCAATGAACAGGGTGCTGGGC
TTTGGCACCAAGTACCTGAAGGAGAACTTCTCGCCATGGATCCAGCAGCATGGTGGA---
TGGGAAAAAATACTTGGGATATCACATGAAGAAGTAGAC
>Rabbit|ENSOCUG00000003000|ENSOCUT00000002999
ATGAACCTCTCTAAGCCCGAAGCCCCGTGTCCTCCCAGGTTCGTGGAGAGAGAGGCTGGA
ATGCAGAGACACCCCTGCTGCCCC------------------------------------
---------CTGCCTGACGCAGGAGAAACCTCTGCCGGCTTCGAGAGCAGGCCCAACATG
TGCAGCACCAGCCCAAGTGACCTGGAAGAAATCCCCCTGGATGATGATGACCTAAACAGC
CTAGAATTCAAAATCCTGGCCTTCTATGTCAGACACCATGTCTTCAAGAGAACCCCTGCC
ACCTTCTCGCCCAAGCTGTTGAGAACAAGAAGTTTGTCCCAGAAAGGAGTGGAGAGTGGC
TCAACAAATGAGTCATGGACACAGGTGTCGTGGCCCTGCAGAAACTCCCGCTCCAGTGAG
AAGTCAATAAATCTTGGCAAGAAAAAGTCTTCATGGAAAGCACTCTTTGGAGTATTGGAG
AAGGAGGAAGACGAGCAGGACTTGTCTGAGCTGTTCCATTTC---CAGGGGCCTCCGAGT
GCTGTT---------------TCCCCTCAAGGG---------------------------
---------------------------------TCCAGGTCCCTCTCCGCCGTGGAGCAG
CAAGGAAAGAATGAAGACGTGGACCCCAAAGTTGCTTCCATTGCCAACCGAGTTGCTAAA
ATCGTTTATTCCTGGCCACCACCAGAAGCG---CCATGCCAG------------------
---GGGAAA---AGCTCTGGTGCCAAGTGGGTA------------------AAACAGGCT
CTCCACGCCCAACTGCAAGGC------GGTGGGCCTGGAGCTCCAAGTTCTAAG---AAA
------------------------------------------------------------
------------------------------------------------------------
------------------------------------------------------------
------------GATGAAGAAGACCAAATAATAGCCAAGCTTGTCGAGCTTCTGAAATAT
TCAGGAGATCAGTTGGAAAAAGAG------CTGAAGAAGGACTCAGGTTTGATGAGTAAC
TTCCAGGAGGGA---CTGTCCTACTCCGTCTTCAAGACCATCACAGACCAGTTCCTAAAG
GGTGTGGACACCAGAGGAGAATCAGAGGTGAAAGCTCGGGGCTTTAAGGCTGCCCTTGCA
ATAGACGCCATGGCCAAGCTCACAGCTATTGACAATCACCCAATGAACAGGGTGCTGGGC
TTTGGAGCCAAGTACCTGAAAGAGAACTTCTCACCCTGGGTCCAGCAGCATGGCGGA---
TGGGAAAATATACTTGGGATA---CACGAAGAAGTAGAC
>Rat|ENSRNOG00000028632|ENSRNOT00000032229
------------------------------------------------------------
------------------------------------------------------------
---------------------------------------------------------ATG
TGCAGCACCAGTGTGTACGACCTGGAAGATATCCCCCTGGAAGACGATGATCCGAACAGC
ATAGAGTTCAAAATCCTGGCCTTCTATGCCAGACACCATGTCTTCAAGAGCACCCCGGCT
GTCTTCTCCCCCAAGCTCTCCAGGACCAGAAGTTTGTCCCAGAAAGCACTGGGGACTTGG
TCAACT---GACTCCTGGACACAGATATCGTTGCCCTGTAGAGATTCCCTCTCCAGTGAA
AAGCACATAAGCTTGGGCAAGAAGAAGTCTTCTTGGAGAACACTCTTCAGAGTAACAGAG
AAGGAGGAAGAG------------------------------CCGCCGAGCTCCCCAAAG
GAGATC---------------CATGCTCAGGGC---------CCCTTC---CCGGTAGAG
CGGCAG---GGT------AGGAACCAGCACTGGTCCAGATCCCTGTCCAGCGTGGAGCAG
TGCCTGGAGAGTGAAGCTGTGGATTCCAAAGTTGCCTGTATTGCTAACAGAGTGGCTGAA
ATAGTTTACTCCTGGCCACCACCAGATGACAGCCAGAGCCAGGGA---------------
---GGAGGC---AAGTTCAAAGAGAGT---GTCCCAAAGATT------------------
CTGCACTTTGAATTGCAAGGC------CCTCAACTGAGACCCTGCGACTCGAAG---AAA
------------------------------------------------------------
------------------------------------------------------------
------------------------------------------------------------
------------GATGGAGAAGACCAAATAATAAACAGGATTGTTGAACTGCTGAAATAC
TCGGGGGATCAGTTGGGAAGAGAG------ATAAAGAGAGACAAGGCTTTGGTGAGCATC
TTCCAGGAAGGG---CTGTCCTACTCGGTGTTCAGGACCATCACAGACCTGTTCCTGAGG
GACGTGGACACCAGAGGAGAGTCAGAGATCAAAGCTCAGGGCTTCAAGGCTGCCCTTGCA
ATAGATGCCATAGCCAAGCTCACCGCCATCGACAACCACCCAATGAACAGGATGCTGGGC
TTTGGGACCAAGTACCTAAGAGAGTACTTCTCCCCCTGGGTCCAGCAGAACGGTGGA---
TGGGAAAAAATACTTGGGCTATCACATGAAGAAGTAGAC
>Macaque|ENSMMUG00000023315|ENSMMUT00000032801
------------------------------------------------------------
------------------------------------------------------------
---------------------------------------------------------ATG
TGTAGCACCAGTGCGTGTGACCTGGAAGAAATCCCCCTAGATGATGATGACCTAAACACC
ATAGAATTCAAAATCCTCGCCTACTACGCCAGACACCATGTCTTCAAGAGCACCCCCGCT
CTCTTCTCGCCAAAGCTGCTGAGAACAAGAAGTTTGTCGCAGAGGGGCCTGGGGAATTGG
TCAGCAAATGAGTCATGGACACAGGTGTCATGGCCTTGCAGAAATTCCCAATCCAGTGAG
AAGGCCATCAACCTTGGCAAGAAAAAGTCTTCTTGGAAAGCACTCTTTGGAGTAGTGGAG
AAGGAAGATTCG---------------------------------CAGAGCTCGCCTGCC
AAGATC---------------TCTGCTCAGGGT---------CAAAGG---ACATTGGAA
TACCAAGGTTCG------CACAGCCAGCAGTGGTCCAGGTCTCTTTCCAGCGTGGAGCAG
TGCTTGGAGCATGAAGCTGTGGACCCCAAAGTCGTTTCCATTGCCAACCGAGTGGCTGAA
ATTGTTTATTCGTGGCCACCACCACAAGAGACCCAGGCAGGA------------------
---GGCTTC---AAGTCCAAAGAGACTATCGTA------------------CGTCAGGGT
GGCTCCTCCCAGCTCAAAGAC------CGCCTGCCTATAGCTTCAAGTTCTAAG---AAA
------------------------------------------------------------
------------------------------------------------------------
------------------------------------------------------------
------------GATGAAGAAGAACAAATAATAGCCAAAATTGTTGAGCTGCTGAAATAT
TCAGGGGATCAGTTGGAAAGAAAG------CTGAAGAAAGATAAGGCTTTGATGGGCCAC
TTCCAGGATGGG---CTGTCCTACTCTGTTTTCAAGACCATCACAGACCAGGTCCTAATG
GGTGTGGACACCAGGGGAGAATCAGAGGTCAAAGCTCAGGGCTTTAAGGCTGCCCTTGCA
ATAGACGTCATGGCCAAGCTCACAGCTGTTGACAACCATCCGATGAACAGGGTGCTGGGC
TTTGGCACCAAGTACCTGAAAGAGAACTTCTCACCATGGATCCAGCAGCACGGTGGA---
TGGGAAAAAATACTTGGGATATCACATGAAGAAGTAGAC
>Marmoset|ENSCJAG00000021645|ENSCJAT00000042559
------------------------------------------------------------
------------------------------------------------------------
---------------------------------------------------------ATG
TGTAGCACCAGTGCGTGTGACCTGGAAGAGATCCCCCTAGAAGATGATGACCTAAACACC
ATAGAATTCGAAATCCTCGCCTACTACGCCAGACACCATGTCTTCAAGAGCACCCCTGCT
CTCTCCTCGCCAAAGCTGCTGCGAACAAGAAGTTTGTCCCAGAGGACCCTGGGGAGTTGG
TCAGCAAATGAGTCAGGGACACAGGTGTCATGGCCTTGCAGAAATTCCCAATCCAGTGAG
AAGCCCATAAACCTTGCCAAGAAGAAGTCTTCTTGGAAAGCACTCTTTGGAGTAGCCGAG
AAGGCAGATTTG---------------------------------CAGATCCCACCTGCC
AAAGTC---------------TCTGCTCAAGGT---------CGAACA---ACATTGGAA
AGCCAAGGTTCG------CACAGCCAGCAATGGTCCAGGTCTGCTTATCATGAGGGACTG
TGCTTGGAGCATGAAGCTGTGGACCCCAAAGTCATTTCCATTGCCAACCGAGTAGCTGAA
ATTGTTTATTCGTGGCCACCTCCAGAAGTGACCCAGGCAAGA------------------
---GGCTTC---AAGTCCAAAGACACTTTTGTGGTTGGTCTCATCGCTGAGCGTCAAGGC
CTT---------------------------------------TCAAGTTCTAAG---AAA
------------------------------------------------------------
------------------------------------------------------------
------------------------------------------------------------
------------GCTGAACAAGAACAAATAATAGCCAGAATTGTTGAGCTACTGAAATAT
TCCGGAGATGAGATGGAAATAAAG------CTTAAGAAAGACAAGGCTTTGATGGGCCTC
TTCCAGGATGGG---CTGCCCTACTCTGTTTTTAAGACCATCACAGACCGGGTCCTAATG
GGTGTGGACACCAGGGGAGAATCAGAGGTCAAAGCTCATAGCTTTAAGGCTGCCCTTGCA
ATAGACGCCATGGCCAAGCTCACAGCTATTGACAACCATCCGATGAACAGGGTGCTGGGC
TTTGGCAGTAAGTACCTGAAAGAGAACTTCTCTCCATGGATCCAGCAGCACGGGGGA---
TGGGAAAAAATACTTGGAATATCACATGAAGAAGTAGAC
>Microbat|ENSMLUG00000010712|ENSMLUT00000010708
------------------------------------------------------------
------------------------------------------------------------
---------------------------------------------------------ATG
TGCACCACCAGTGCGTGCGACCTGGAGGAGATCCCCCTGGATGATGATGACGCAAACAGC
ATTGAATTCAAAATCCTGGAGTTCTACGCCAAACACCATGTCTTCAAGAGCACGTCTGCT
GTCTTCTCACCGAAGCTGCTGAGGACCAGAAGTCTGCCCCAGAGAGGACTGGGGAGTTGG
TCAGCAAACGAGTCG---------------TGGCCTTGCAGAAGTTCCCGATCTAGTGAG
AAGACCATAAACCTCACCAAGAAAAAGTCCTCTTGGAGATCTCTCTTTGGAGTAGCAGAG
AAGGATGAAGAT------------------------------TCAGAGAGCTTGCCTACG
GAGATC---------------CAGGCTCAGGGT---------TCAAAG---AGATTGGAG
TATGAG---GGTGGTCTTCACACTCAACAATGTTCTAGGTCCCTTTCCAACGTGGAGCAG
CGCTTAGAGAACCAAGGTGTGGACCCCAAAGTTGCTTCCATTGCCAACCGAGTTGCTGAA
ATTGTTTACTCCTGGCCACCTCCCGAAGAG---CACACCCAGGGA---------------
---GCAAGCGTCAAGCGTCAAGGGAACTTTGCTCCTAGGACCCTCTGTCGCTCGGAGGGC
CTGAGC---------------------TCCCAGCCTAGAGCTGCAAGTGGGAAG---AAA
GTGGGGGCTGAGGGGCAGAGGTGGGACCTGGGTCTGCGGCACAGTAAAGCACGAGGCAAA
AGTGTCTTCCAACCACGGGAGCAACGT---------------------------------
------------------------------------------------------------
------------GACGGAGAAGACCAGATAATAGCCAAAATCGTCGAGCTGCTGAAATAC
TCGGGGGATCAGATGGAAAGAGAG------CTGAAGAAAGACAAGGCTTTGATGAACAGC
TTCCAGGACGGG---CTGTCCTACTCTGTTTTCAAGACCATCACCGACCAGTTCCTAAGG
GGGATAGATACCAGAGGAGAATCCGAGGTCAAAGCTCGGGGCTTTAAGGCTGCTCTTGCC
ATCGACGTCGCCGCCAAGCTCAACGCCATTGACAACCACCCCATGAACAAGGTGCTAGGC
TTTGGAGCCAAGTACCTGAGAGAGAACTTCTCGCCGTGGGTGCAGCAGCACGGTGGA---
TGGGAAAAGGTACTTGGGATATCCCTTGAAGAAGTAGAC
>Human|ENSG00000121380|ENST00000586576
ATGGGGTTATCA------------------------------------------------
------------CCATGTTGCCCAGGCTGGTTTCAAACTCCAGGACACAGTCTGTCCTCC
TGCCTCAGCCTCCCA------------------AAGCGCTGGGATTGCAGGCCCAACATG
TGTAGCACCAGTGGGTGTGACCTGGAAGAAATCCCCCTAGATGATGATGACCTAAACACC
ATAGAATTCAAAATCCTCGCCTACTACACCAGACATCATGTCTTCAAGAGCACCCCTGCT
CTCTTCTCACCAAAGCTGCTGAGAACAAGAAGTTTGTCCCAGAGGGGCCTGGGGAATTGT
TCAGCAAATGAGTCATGGACAGAGGTGTCATGGCCTTGCAGAAATTCCCAATCCAGTGAG
AAGGCCATAAACCTTGGCAAGAAAAAGTCTTCTTGGAAAGCATTCTTTGGAGTAGTGGAG
AAGGAAGATTCG---------------------------------CAGAGCACGCCTGCC
AAGGTC---------------TCTGCTCAGGGT---------CAAAGG---ACGTTGGAA
TACCAAGATTCG------CACAGCCAGCAGTGGTCCAGGTGTCTTTCTAACGTGGAGCAG
TGCTTGGAGCATGAAGCTGTGGACCCCAAAGTCATTTCCATTGCCAACCGAGTAGCTGAA
ATTGTTTACTCCTGGCCACCACCACAAGCGACCCAGGCAGGA------------------
---GGCTTC---AAGTCCAAAGAGATTTTTGTA------------------ACTGAGGGT
CTCTCCTTCCAGCTCCAAGGC------CACGTGCCTGTAGCTTCAAGTTCTAAG---AAA
------------------------------------------------------------
------------------------------------------------------------
------------------------------------------------------------
------------GATGAAGAAGAACAAATACTAGCCAAAATTGTTGAGCTGCTGAAATAT
TCAGGAGATCAGTTGGAAAGAAAG------CTGAAGAAAGATAAGGCTTTGATGGGCCAC
TTCCAGGATGGG---CTGTCCTACTCTGTTTTCAAGACCATCACAGACCAGGTCCTAATG
GGTGTGGACCCCAGGGGAGAATCAGAGGTCAAAGCTCAGGGCTTTAAGGCTGCCCTTGTA
ATAGACGTCACGGCCAAGCTCACAGCTATTGACAACCACCCGATGAACAGGGTCCTGGGC
TTTGGCACCAAGTACCTGAAAGAGAACTTCTCGCCATGGATCCAGCAGCACGGTGGA---
TGGGAAAAAATACTTGGGATATCACATGAAGAAGTAGAC
>Orca|XP_004281192.1
------------------------------------------------------------
------------------------------------------------------------
---------------------------------------------------------ATG
TGCACCAGTAGCACCTGCGACCTGGAGGAGATCCCCCTGGATGATGATGACCCAGACAGC
ATGGAATTCAAAATCCTGGAGTTCTATGTCAAACACCACGTCTTCAAGAACACCTCTGCT
GTCTTCTCACGAAAGCTCCCGAGAACAAGAAGTTTGTCCCAGAAAGGACCAGAGAGTTGG
CAGGCAAAGAAAGCATGGACACAGGGACCGTGGACTTGCAGAAATTCCCAATCCACGGAG
AAGGCCATAAACGTTGGCAAGAAAAAGTCGTCTTGGAGAACACTCTTTGGAGTAGCAGAG
AAGGAGGAGGAC------------------------------TCTCAGAGCTCACCTCTG
GATATC---------------CGTTTTGAGCTG---------CAAGGT---CCGGTGGGA
CCTCAG---AGTGGTCCTCACGGTCGGCAGTGGCCGAGGTCCCTCTCCAATGTGGAACAG
CGCTTAGAGCGTGAAGCTGTGGACCCCAAGGTTGTTTCCATTGCCAACCGAGTCGCTGAA
ATCGTTTATTCCTGGCCGCCACCAGAAGCGCTCCACAGCCAGGGA---------------
---GGAAGCTTCAAGTCCAGAACG---------------ATTGTGACACACCAG---GGT
------CTCCAGCACCAGGGC------TTCCAGCCTACAGCTGCAGGTGGGAAG---AAA
------------------------------------------------------------
------------------------------------------------------------
------------------------------------------------------------
------------GACGGAAAAGACCAGATAATAGCCAGAATCGTTGAGCTGCTGAAATAT
TCAGGGGATCAGTTGGAAAGAGAG------TTGAAGAGAGACAAGGCTTTGATGAACAGC
TTCCAGGGCGGG---CTGTCCTACTCTGTTTTCAAGACCATCACAGACCAGTTCCTAAGG
GGTGTGGACACCAGGGGAGAATCAGAGGTCAAAGCTCAGGGCTTTAAGGCTGCTCTTGCA
ATAGACGTCACGGCCAAGCTCACAGGCATCGACAGCCATCCCATGAACAGGGTGCTGGGC
TTTGGAACCAAGTACCTGAAGGAGAACTTCTCGCCCTGGGTCCAGCAGCACGGTGGC---
TGGGAAAAAGTACTTGGGATATCACATGAAGAAGTAGAC
>Chimp|ENSPTRG00000004700|ENSPTRT00000008694
------------------------------------------------------------
------------------------------------------------------------
---------------------------------------------------------ATG
TGTAGCACCAGTGCGTGTGACCTGGAAGAAATCCCCCTAGATGATGATGACCTAAACACC
ATAGAATTCAAAATTCTCGCCTACTACACCAGACATCATGTCTTCAAGAGCACCCCTGCT
CTCTTCTCACCAAAGCTGCTGAGAACAAGAACTTTGTCCCAGAGGGGCCTGGGGAATTGT
TCAGCAAATGAGTCATGGACAGAGGTGTCATGGCCTTGCAGAAATTCCCAATCCAGTGAG
AAGGCCATAAACCTTGGCAAGAAAAAGTCTTCTTGGAAAGCATTCTTTGGAGTAGTGGAG
AAGGAAGATTCG---------------------------------CAGAGCACGCCTGCC
AAGGTC---------------TCTGCTCAGGGT---------CAAAGG---ACGTTGGAA
TACCAAGATTCG------CACAGCCAGCAGTGGTCCAGGTGTCTTTCTAACGTGGAGCAA
TGCTTGGAGCATGAAGCTGTGGACCCCAAAGTCGTTTCCATTGCCAACCGAGTAGCTGAA
ATTGTTTATTCCTGGCCACCACCACAAGCGACCCAGGCAGGA------------------
---GGCTTC---AAGTCCAAAGAGATTTTTGTA------------------GCTGAGGGT
CTCTCCTTCCAGCTCCAAGGC------CACGGGCCTGTAGCTTCAAGTTCTAAG---AAA
------------------------------------------------------------
------------------------------------------------------------
------------------------------------------------------------
------------GATGAAGAAGAACAAATACTAGCCAAAATTGTTGAGCTGCTGAAATAT
TCAGGAGATCAGTTGGAAAGAAAG------CTGAAGAAAGATAAGGCTTTGATGGGCCAC
TTCCAGGATGGG---CTGTCCTACTCTGTTTTCAAGACCATCACAGACCAGGTCCTAATG
GGTGTGGACACCAGGGGAGAATCAGAGGTCAATGCTCAGGGTTTTAAGGCTGCCCTTGTA
ATAGACGTCACGGCCAAGCTCACAGCTATTGACAACCACCCGATGAACAGGGTCCTGGGC
TTTGGCACCAAGTACCTGAAAGAGAACTTCTCGCCATGGATCCAGCAGCACGGTGGA---
TGGGAAAAAATACTTGGGATATCACATGAAGAAGTAGAC
>Cow|ENSBTAG00000047225|ENSBTAT00000065305
------------------------------------------------------------
------------------------------------------------------------
---------------------------------------------------------ATG
TGCACTGCCAGCCCCTGTGACCTGGAAGAGATCCCCCTGGATGATGAGGACTCAGACAGC
TTGGAGTTCAAAATCCTGGAGTTCTATGTCAAACACCACGTCTTCCAGAACACCTCTGCC
ATCCTCTCACCGAAGCACCTGAGAACAAGGAGTCTGTCCCAGAAAGGGCCAGAGCGCTGG
CCAGTGAGTGAGGCATGGACGCAGGGGCCGTGGCCCTGCAGACATTCTCAGTCCAGCGAG
AAGGCCATAAACCTCACCAAGAAAAAATCATCCTGGAGGACCCTCTTCGGGGTAGCAGAG
AAGGAGGAAGAC------------------------------TCACAGAGCTCGCGTCCG
GAAATC---------------TGTGCCCAGGCA---------CAAAGG---TCGGGGGTA
CCTCAG---GCCCGTCCTCGGAGTCCGAAATGGCCAAGGTCCCGCTCCAGCATGGACCAG
CGCTTAGAGCACAAAGCCGCGGACCCCAGAGTCGTTTCCATTGCCAACCGAGTCGCTGAA
ATCGTTTATTCCTGGCCTCCGCCAGAAGAGGTCCACAGCCAGGGA---------------
---GGAGGCTTCAAGTCCAAAGGG---------------GTTCTGGTATTCCAG---GGT
------CCCCAAGGGCAG---------------TCTGGAGCTGAAAGTACCAAG---AAA
------------------------------------------------------------
---------------------------GTGGACGATGAGGGGCCCAGCTGGCTCTTGAGT
TTGCAGCACCTTGAGCTACAAGGCAAAAGATTCTCCAGTCATGGCGGTGCCCTCCAACCC
CAGAACCAGACTGAAGGAGAAGACCAAATAATAGCCAGAATTGTTGAGCTGCTGAAATAT
TCGGGGGAGCAGTTGGAAAGAGAG------TTGAAGAAAGACAAGGTTTTGATGACCTGC
TTCCAGGATGTG---TTATCCTATTCTGTTGTCAAGACCATCACAGACCAGTTCCTAAGG
GGCGTGGACACCAGGGGAGAATCAGAGGTCAAAGCTCAGAGCTTTAAAGCTGCTCTTGCA
ATAGATGTCATAGCCAAGCTCACGACCATCGACAACCACCCCATGAACAGGGTGCTGGGT
TTTGGAACCAAGTACCTGAAAGAGAATTTCTCGCCCTGGATCCAGCAGCATGGTGGA---
TGGGAGAAAATACTTAGGATGCCACACGAAGAAGTAGAC
>Dog|ENSCAFG00000013352|ENSCAFT00000021199
------------------------------------------------------------
------------------------------------------------------------
---------------------------------------------------------ATG
TGCACCACCAGTTCCTGTGATCTGGAGGAGATCCCCCTGGATGATGATGACACAGACAGC
ATAGAATTCAAAATCCTGCTGTTCTATGCCAGACACCATGTCTTCAAGAACACCTCTGCC
ATCTTCTCGCCAAGGCTGCCTAGAAGACAAGGTTTCTCCCAGAAAGGACCGAGGGCTTGG
GTGGCAAATGACTCACAGACACAGGTGTCATGGCCTTGCAGAAATTCCCCATCCAGTGAG
AAGCCCTTCAGCCCAGCCAAGAAAAAGTCCTCCTGGAGAACATTCTTTGGAGTCATAGAA
AAAGAGGAAGAT------------------------------TCCCAGCACTCACCTATG
---CTC---------------CGTGTGGAGGGC---------CAGACG---GCAGCAGAA
CAGGAA---GATGGTCATCGGAGCCAGCACTGGTCTAGGTCCCTTACTAACGTGGAACAG
CGCAGGGAGCAGGAAGCTGTAGACTCGAAAGTTGTTTCAATTGCCAACCGCGTTGCTGAA
ATTGTTTATTCCTGGCCCCCGCCTGAGGAGCCCCACGACCCGGGA---------------
---GGAAGCTGCAGGTCCAAAGGG---------------AGTTTTGTCCATCAC---TTC
------CTCCAGAACCAGGGCCTGTTGTCCCCGCCTAGAGGCGCCGGTGCTAAG---AAA
------------------------------------------------------------
------------------------------------------------------------
------------------------------------------------------------
------------GACGGAGAAGATCAGATAATAGCCAAAATCGTTGAGCTGCTGAAATAT
TCAGGGGATCGGTTGGAAAGAGAG------TTGAAGAAAGACAAGGCTTTAATGAACAGC
TTCCAGGACCGG---CTGTCCTACCCTGTTTTCAAGACCATCACAGACCAGTTCTTAAGG
GGTGTTGACACCAGGGGAGAATCAGAGGTCAGAGCTCGGGGCTTTAAGGCTGCTCTTGCA
ATAGACGTCACGGCCAAGCTCACTGCCATTGACAACCACCCCATGAACAGGGTGCTGGGA
TTTGGAACCAAGTACCTGAAAGACAACTTCTCACCCTGGGTCCAGCAGCAGGGTGGA---
TGGGATAAAGTACTTGGAATATCACATGAAGAGGTAGAC
>Elephant|ENSLAFG00000026479|ENSLAFT00000025575
------------------------------------------------------------
------------------------------------------------------------
---------------------------------------------------------ATG
TACACCACCAGTGAATGTGACCTGGAAGAAATCCCCCTGGATGATGATGACTCAAGCAGC
ATAGAATTCCAAATCCTGGCCTTTTATGCCAAACACCACGTCTTCAAGAGCACCCCTGCT
GTCTTCTCACCAAAGCTGCTGCGAATAAGAAGTTTGTCCCAGAAGGGCCTGGAATGTTTG
TCAGCAAATGACCCACTGACACTGGGGCTGAGGGCCTGCAGAAGTTCCCGATCCAGTGAG
AAGCCCATT------CCTAAGAAAAAGACTTCTTGGAGAACAATCTTTGGAGGAGGAGAG
AAG---GAAGAT------------------------------TCT------------ACG
GAGATC---------------CATGCTCATGGA---------AGTCAAACACCACCAGAA
TATCAG---GGCGCTTTTCACATTCAGCAATGGGCTAGATCCCTGTCTAATGTGGAACGG
CGCAGAGAGGCAGAAGCTGTGAATCCCAAAGTTGTTTCCATCGCCAACCGAGTTGCCGAA
ATTGTCCACTCCTGGCCACTGCCAGAAGAGAGCCACACCCAGGGA---------------
---GGAAGCTCCAAGCACACAAGT------ACCCCCAGGGTGGTACTACAGTGT---GGC
ATCTCTTTCCAGGCCCAGGGC------CCTCAGCCTAGAGGCGCAAGTCCTGAG---AAA
------------------------------------------------------------
------------------------------------------------------------
------------------------------------------------------------
------------GATGGAGAAGACCAAATAATACACAAAATTGTTGAGTTGCTGAAATAT
TCAGGGGATCATTTGGAAAGAGAG------ATGAGGAAAGACAAGGCTTTGATGAGCATT
TTCCAGGACTCCAGACTGCCCTACTCTCTCTTCAAGATCATCACAGACCAGTTTCTCAGG
GGTGTGGACACAAGGGGAGAATCAGAGGTCAAAGCTAAGGGCTTTAAGGCTGCCCTTGCA
ATCGACGTTGCTGCCAAGCTCACCATCATCGACAACCACCCCATGAACAGGATGCTGGGC
TTTGGAACCAAGTACTTGAAAGAGAACTTCTCACCCTGGGTCCAGCAGCACGGTGGA---
TGGGAAAAAGTACTTGGGACATCACATGAAGAAACAGAG
>Bowhead|bmy_21069T0
------------------------------------------------------------
------------------------------------------------------------
---------------------------------------------------------ATG
TGCACCACTAGCGCCTGCGACCTGGAGGAGATCCCCCTGGATGATGATGACCCAGACAGC
ATGGAATTCAAAATCCTGGAGTTCTACGTCAAACACCACGTCTTCAAGAACACCTCTGCT
GTCTTCTCACGAAAGCTCCCGAGAACAAGAAGTTTGTCCCAGAAAGGACCGGAGAGTTGG
CTGGCAAACGAA------------GGACCGTGGACTTGCAGAAATTCCCAATCCAGGGAG
AAGGTCATAAACGTTGCCAAGAAAAAGTCGTCTTGGAGAACACTCTTTGGAGTAGCAGAG
AAGGAGGAAGGC------------------------------TCTCAGAGCTCGCCTCCG
GAGTTC---------------CGTTTGGAGGGG---------CAAAGT---ACGGTGGGA
CCTCAG---AGGGGTCCTCACGGTCCGCAGTGGCCGAGGTCCCTCTCCAACGTGGAACAG
CACTTAGAGCGTGAAGCCGTGGACCCCAAAGTTGTTTCCATTGCCAACCGAGTTGCTGAA
ATCGTTTATTCCTGGCCGCCGCCAGAAGAGCTCCACAGCCCGGGA---------------
---GGAAGCTTCAAGTCCAGAAGG---------------ATTGTGACACACCAC---GGT
------CTCCAGAACCAGGGC------TTCCAGCCTCGAGCTGCAAGTGGGAAG---AGA
------------------------------------------------------------
------------------------------------------------------------
------------------------------------------------------------
------------GATGGAAAAGACCAAATAATAGCCAGAATCGTTGAGCTGCTGAAATAT
TCGGGGGATCAGTTGGAAAGAGAG------TTGAAGAGAGACAAGGCTTTGATGAACAGC
TTCCAGGATGGG---CTGTCCTACCCTGTTTTCAAGACCATCACAGACCAGTTCCTAAGC
GCTGTGGACACCAGGGGAGAATCAGAGGTCAAAGCTCAGGGCTTCAAGGCTGCTCTTGCA
ATAGATGTCATGGCCAAGCTCACAGGTATCGACAACCACCCCATGAACAGGGTGCTGGGC
TTTGGAACCAAGTACCTGAAGGAGAACTTCTCGCCCTGGATCCAGCAGCACGGTGGC---
TGGGAAAAAGTACTTGGGATATCACATGAAGAAGTAGAC
>Minke|BACU016996
------------------------------------------------------------
------------------------------------------------------------
---------------------------------------------------------ATG
TGCACCACTAGCGCCTGCGACCTGGAGGAGATCCCCCTGGATGATGATGACCCAGACAGC
ATGGAATTCAAAATCCTGGAGTTCTACGTCAAACACCACGTCTTCAAGAACACCTCTGCT
GTCTTCTCACGAAAGCTCCCCAGAACAAGAAGTTTGTCCCAGAAAGGACCGGAGAGTTGG
CCGGCAAACGAAGCATGGACACAGGGGCCGTGCACTTGCAGAAATTCCCAATCCAGGGAG
AAGGTCATAAACGTTGCCAAGAAAAAGTCGTCTTGGAGAACACTCTTTGGAGTAGCAGAG
AAGGAGGAGGGC------------------------------TCTCAGAGCTCGCCTCCA
GAGTTC---------------CGTTTGGAGGGG---------CGAAGT---ACGGTGGGA
CCTCAG---AGGGGTCCTCACGGTCCGCAATGGCCGAGGTCCCTCTCCAACGTGGAACAG
CACTTAGAGCGTGAAGCCGTGGACCCCAAAGTTGTTTCCATTGCCAACCGAGTTGCTGAA
ATCGTTTATTCCTGGCCGCCGCCAGAT---CTCCACAGCCCGGGA---------------
---GGAAGCTTCAAGTCCAGAAGG---------------ATTGTGACATGCCAG---GGT
------CTCCAGAACCAGGGC------TTCCAGCCTAGAGCTGCAAGTGGGAAG---AGA
------------------------------------------------------------
---------------------------GTGGATGATGAGGGGCCGAGCTGGCTCCTGAGT
TTGCAGTACGCCAGAACAGAAGGCATAAGATTTATCTGCCAAGGTGGTGTCTCCCAACCC
CAGAAGCAAAGCGATGGAGAAGACCAAATAATAGCCAGAATCGTTGAGCTGCTGAAATAT
TCGGGGGATCAGTTGGAAAGAGAG------TTGAAGAGAGACAAGGCTTTGATGAACAGC
TTCCAGGACGGG---CTGTCCTACCCTGTTTTCAAGACCATCACAGACCAGTTCCTAAGC
GGTGTGGACACCAGGGGAGAATCAGAGGTCAAAGCTCAGGGCTTTAAGGCTGTTCTTGCA
ATAGATGTCATGGCCAAGCTCACAGGTATCGACAACCACCCCATGAACAGGGTGCTGGGC
TTTGGAACCAAGTACCTGAAGGAGAACTTCTCGCCCTGGATCCAGCAGCACGGTGGC---
TGGGAAAAAGTACTTGGGATATCACATGAAGAAGTAGAC
