# Supplementary material for: Insights into the Evolution of Longevity from the Bowhead Whale Genome
Source: Cell Rep. 2015 Jan 6;10(1):112–22. doi: 10.1016/j.celrep.2014.12.008 (PMC4536333; doi:10.1016/j.celrep.2014.12.008)
Supplement: Supplemental Folder 2. Species Used in the Analysis of Selective Pressure Variation, Single-Gene Orthologous Families Tested, Likelihood Ratio Tests, MAKER Parameters, and Full Assembly and Read Usage Data, Related to Experimental Procedures [file mmc3.zip › Tested SGOs/reciprocal_group_3741.2.fas]

>Gibbon|ENSNLEG00000011338|ENSNLET00000014464
ATGACTCATTCTTCCCAGGACACTGGTTCTTGTGGCATT------CAGGAAGATGGAAAG
CTTTATGTGGTGGATTCCATAAATGACTTAAACAAACTAAACCTCTGTCCAGCCGGATCG
CAGCATCTGTTCCCTCTAGAGGACAAAATCCCAGTCCTTGGCACAAACTCAGGAAATGGA
------AGCCGGAGTCTGTTTTTTGTGGGGCTGCTAATTGTGCTGATTGTCAGCCTGGCA
CTGGTTTTTTTCGTTATATTTCTAATAGTTCAAACTGGAAACAAGATGGATGATGTGTCA
AGAAGACTAACAGCTGAAGGAAAAGACATAGATGATCTTAAGAGAATCAATAACATGATC
GTAAAGCGACTCAACCAACTCAACCAACTGGACTCTGAACAAAAC
>Gorilla|ENSGGOG00000016165|ENSGGOT00000016221
ATGACTCATTCTTCCCAGGACACTGGTTCTTGTGGCATT------CAGGAAGATGGAAAG
CTTTATGTGGTGGATTCCATAAACGACTTAAACAAACTAAACCTCTGTCCAGCCGGATCG
CAACATCTGTTCCCTCTAGAGGACAAAATCCCAGTCCTTGGCACAAACTCAGGAAATGGA
------AGCCGGAGTCTGTTTTTTGTGGGGCTGCTAATTGTGCTGATTGTCAGCCTGGCG
CTGGTTTTTTTCGTGATATTTCTAATAGTTCAAACTGGAAACAAGATGGATGATGTGTCA
AGAAGACTAACAGCTGAAGGAAAAGACATAGATGATCTTAAGAGAATCAATAACATGATC
GTAAAGCGACTCAACCAACTCAACCAACTGGACTCTGAACAAAAC
>Guinea_Pig|ENSCPOG00000004797|ENSCPOT00000004848
ATGAATCATTCTTTCCAGGACACTGGCTCTTGTGGCATA------CACGAAGATGGAAAG
CTGTATGTCGTGGATTCCATAAACGACTTAAACAAACTCAACCTCTGCCCTGCCGGATCG
CAGCATCTGTTTCCTCTAGAGGAGAAGGCCCCAGGCCTTGGCACTAATTCAGGAAACGGA
------AGCCGGAGTCTGTTTTTCATGGGGCTGCTAATTGTGCTGATTGTCAGCCTGACA
CTGGTTTTCTTCGTGATATTCCTGATAATTCAGACTGGAAACAAGATGGAGGATGTGTCA
CGGCGATTAGCAGCGGAAGGAAAGGACATAGATGACCTGAAGAAAATCAACAGTATGATT
GTCAAGCGACTCAAC---------CAGCTGGACTCTGAGCAGAAC
>Horse|ENSECAG00000020860|ENSECAT00000022148
ATGAATCGTTCTTCCCAGGACACTGGCTCTCGCGGCATT------CATGAAGATAGAAAG
CTTTATGTTGTGGATTCCATAAATGACCTAAACAAACTAAACCTCTGTCCCACCGGATCA
CAGCATCTGTTCCCTCTAGAGGAGAAAATGCCGGACGTTGGCACTAACTCAGGAAATGGA
------AGCCACAGTCTGTTTTTTGTGGGGTTGATAATCGTGCTGATCGTTAGCTTGGCA
CTGGTTTCCTTTGTGATATTTCTAATAGTTCAAACTGGAAACAAGATGGACGATGTGTCA
AGAAGACTGATAGCTGAAGGAAAGGACATAGATGATCTTAAGAAAATCAACAGCATGATT
GTAAAGCGACTCAAC---------CAACTGGACTCTGAACAGAAC
>Mouse|ENSMUSG00000071342|ENSMUST00000095760
ATGACTCATTCCTCTCAGGATGCTGGGTCTCATGGCATC------CAGGAAGAAGGAAGA
CTCTACGTTGTGGATTCCATAAATGACTTAAACAAACTCAGTCTCTGCCCGATGGAATCA
CAACATCTATTCTCTTTAGAGGACAAAATCCCCAATGCTGGCACAGCCCCAGGAAATGGA
------AGGCGGGGGCTGTTTTTTGTGGGGCTGCTCCTGGTGTTGACGGTCAGCCTGGCT
CTGGTCTTCTTCGCCATCTTTCTAATAATTCAAACAGGAAACCAGATGGAGGACGTGTCA
AGAAGGCTGACAGCTGAGGGAAAGGACATAGATGATCTTAAGAAAATCAACAACATGATT
GTAAAGCGGCTCAAC---------CAGCTGGACTCTGAACAGAAC
>Opossum|ENSMODG00000015919|ENSMODT00000020217
ATGAATCATTCTGCCATGGAAATTGGCTCTTGTGACACC------CATGAAGAGAGAAAG
CTCTATGTTATTGATTCCTTAAATGACTTAAACAAGGTGAACCTCTCTCCTACTGGATCC
CAGCATGTAATCGATCAAGAAAAGAAGTTCCTAGGAGGTGCTGTTAACATAGGGAATGGA
GCCAGAAACCGAAGCTTATTCTTTGTTGGGTTGATCATAGCCTTGTTCGTCAGCTTGACC
CTGGTTTCTTTTGTGATATTCTTACTAATTCAAACTGGAAGCAAGATGGATGAAGTGGCG
AGAAGATTAACAGCTGAAGGAAAGGATATCGATGAGCTCAAGAAAATAAACAGCATGATA
TTAAATCGTCTCAAC---------CAATTGGATGCTATTGAAAAC
>Orangutan|ENSPPYG00000017918|ENSPPYT00000020879
ATGACTCATTCTTCCCAGGACACTGGTTCTTGTGGCATT------CAGGAAGATGGAAAG
CTTTATGTGGTGGATTCCATAAATGACTTAAACAAACTAAACCTCTGTCCAGCCGGATCG
CAGCAACTGTTCCCTCTAGAGGACACAATCCCAGTCCTTGGCACAAACTCAGGAAATGGA
------AGCCGGAGTCTGTTTTTTGTGGGGCTGCTAATTGTGCTGATTGTCAGCCTGGCA
CTGGTTTTTTTCGTGATATTTCTAATAGTTCAAACTGGAAACAAGATGGATGATGTGTCA
AGAAGACTAACAGCTGAAGGAAAAGACATAGATGATCTTAAGAGAATCAATAACATGATC
GTAAAGCGACTCAACCAACTCAACCAACTGGACTCTGAACAAAAC
>Rabbit|ENSOCUG00000000894|ENSOCUT00000000894
ATGAATCGTGCTTCCCAGGACACTGGTTCTCGTGAGCGT------CATGAAGACAGGAAG
CTTTATGTTGTGGATTCCATAAACGACTTAAACAAACTGAACCTCTGTCCTGCCGAATCA
CAGCATCTCTTCCCTCTAGAGGAGAAAAGCCCAGAGCTTGGCACAAACTCAGGAAGCGGA
------AGCTGGAGCCTGCTGTTCGTGGGGCTGCTGATTGTGCTGACTGTCAGCCTGGCC
CTGGTGTCCTTCGCCATCTTTTTGATAATCCAAACTGGAAACAGGATGGATGACGTGTCA
AGACGACTAGTAGCTGAGGGAAAGGACATAGATGATCTGAAGAAAATCAACAACATGATC
ATAAAGCGACTCAAC---------CTGCTGGATCCAGAACAGAAC
>Rat|ENSRNOG00000039110|ENSRNOT00000059823
ATGACTCATTCCTCTCAGGATGCTGGATCTCATGACGTC------CATGAAGAAGGAAAA
CTCTATGTCGTGGATTCCATAAACGACTTAAACAAACTCAATCTCTGTCCGACGGAATCA
CAGCATCTATTC------------------------------------------------
------------------------------------------------------------
---------------------------TTTCAAACAGGAAATAAGATGGAGGACGTGTCA
AGAAGACTGACAGTTGAGGGAAAGGACATAGATGATCTTAAGAAAATCAACAACATGATC
GTAAAGCGGCTCAAC---------CAACTGGACTCTGAACAGAAC
>Macaque|ENSMMUG00000008037|ENSMMUT00000011245
ATGACTCATTCTTCCCAGGACGCTGGTTCTTGTGGCATT------CAGGAAGATGGAAAG
CTTTATGTGGTGGATTCCATAAATGACTTAAACAAATTAAACCTCTGTCCAGCCGGATCG
CAGCATCTGTTCCCTCTAGAGGACAAAATCCCAGTCCTTGGCACAAACTCAGGAAATGGA
------AGCCGGAGTCTGTTTTTTGTGGGGCTGCTAATTGTGCTAATTGTCAGCCTGGCA
CTGGTTTTTTTCGTGATATTTCTAATAGTTCAAACTGGAAACAAGATGGATGATGTGTCA
AGAAGACTAACAGCTGAAGGAAAAGACATAGATGATCTTAAGAGAATAAACAATATGATT
GTAAAGCGACTCAAC---------CAATTGGACTCTGAACAAAAC
>Marmoset|ENSCJAG00000016970|ENSCJAT00000032980
ATGACTCAGTCTTCCCAGGACACTGGCTCTTGTGGCATT------CAGGAAGATGGAAAG
CTTTATGTGGTGGATTCCATAAATGACTTAAACAAACTAAACCTCTGTCCAGCTGGATCA
CAGCATCTGTTCCCTCTAGAGGATAAAATCCCTGTCTTTGGCACAAACTCAGGAAATGGA
------AGCCGGAGTCTGTTTTTTGTGGGACTGCTGATTGTGCTGATTGTCAGCCTGGCA
CTGGTTTTTTTCGTGATATTTCTAATAATTCAAACTGGAAACAAGATGGATGATGTGTCC
AGAAGACTAACAGCTGAAGGAAAAGACATAGATGATCTTAAGAGAATCAACAACATGATT
GTAAAGCGACTCAAC---------CAGCTGGACCCTGAACAGAAC
>Microbat|ENSMLUG00000017508|ENSMLUT00000017510
ATGCACCGCACCCCCCGGGACTCGGGCTCCCGCAGCATCCCCATCCCCGAGGACAGGAAG
CTGTATGTCGTGGACTCCATCAACGACCTGCACAGACTCAACTTCTGCCCCGAGGGGTCC
CAGCATCTGCTCACGCCGGAGGAGAAGACCCTGGAGGCCAGCACTCGCTCGGGCGATGGG
------CGCTCCCGGCTGCTCTTCCTGGGGCTGGTCCTCGCGCTGATGGTCAGCCTGGTG
CTGGTCGCCTTGGTGACCTTCCTCATCATTCAGACCGGAAGCAAGATGGACAACGTGTCG
AGGAGACTGGCGGCTGAGGGGAGGGACATAGAGGAGCTCAAGAAACTCAACCGCATGATC
GTCAAGCGACTCAAC---------CAACTGGAGTCGGCCCAGAAC
>Human|ENSG00000181016|ENST00000312849
ATGACTCATTCTTCCCAGGACACTGGTTCTTGTGGCATT------CAGGAAGATGGAAAG
CTTTATGTGGTGGATTCCATAAATGACTTAAACAAACTAAACCTCTGTCCAGCCGGATCG
CAGCATCTGTTCCCTCTAGAGGACAAAATCCCAGTCCTTGGCACAAACTCAGGAAATGGA
------AGCCGGAGTCTGTTTTTTGTGGGGCTGCTAATTGTGCTGATTGTCAGCCTGGCA
CTGGTTTTTTTCGTGATATTTCTAATAGTTCAAACTGGAAACAAGATGGATGATGTGTCA
AGAAGACTAACAGCTGAAGGAAAAGACATAGATGATCTTAAGAGAATCAATAACATGATC
GTAAAGCGACTCAACCAACTCAACCAACTGGACTCTGAACAAAAC
>Chimp|ENSPTRG00000019603|ENSPTRT00000036307
ATGACTCATTCTTCCCAGGACACTGGTTCTTGTGGCATT------CAGGAAGATGGAAAG
CTTTATGTGGTGGATTCCATAAATGACTTAAACAAACTAAACCTCTGTCGAGCCGGATCG
CAGCATCTGTTCCCTCTAGAGGACAAAATCCCAGTCCTTGGCACAAACTCAGGAAATGGA
------AGCCGGAGTCTGTTTTTTGTGGGGCTGCTAATTGTGCTGATTGTCAGCCTGGCA
CTGGTTTTTTTCGTGATATTTCTAATAGTTCAAACTGGAAACAAGATGGATGATGTGTCA
AGAAGACTAACAGCTGAAGGAAAAGACATAGATGATCTTAAGAGAATCAATAACATGATC
GTAAAGCGACTCAACCAACTCAACCAACTGGACTCTGAACAAAAC
>Cow|ENSBTAG00000010555|ENSBTAT00000013956
ATGAAACGTTCTTCCCAGGACAGTGGCTCTCGCAGCATT------CCTGAAGATAGAAAG
CTTTATGTTGTGGATTCCATAAATGATCTGAACAAACTAAACCTCTGTCCTGCCGGATCA
CAGCAGCTATTCCCTCTAGAGGAGAAACTCCAGGACATCAGCACTGATTCAGGAAATGGA
------AGCCACAGTCTGTTTTTGGTGGGGCTGATCATCGTGCTGATTATCAGCCTGGCA
CTGGTTTCCTTTGTGATATTTCTGATAGTTCAAACCGAAAACAAGATGGAAGATGTGTCA
AGACGACTAGCAGCTGAAGGAAAGGACATCGATGATCTTAAGAAAATCAACAGCATCATC
GTAAAGCGACTCAAC---------CAGCTGGACTCAGAACAGAGC
>Dog|ENSCAFG00000003328|ENSCAFT00000005327
ATGACTCACTGCTCCCCGGATGCCGGCTCTCGGGGTTCG------CCCGAGGGGAGGAAG
CTGTACGTCGTGGACTCCATAAACGACCTACACAAGCTCAGCCTCTGTCCCGCCGGGTCA
CAGCCCCTGTTCCCCCCCCAGGAGGAGCTCCCGGACACCCGC---GACCCGGGACACGGC
------GGCCGGGGCCTGTTCTTTATGGGGCTGATAACTGTGCTGATTGTCAGCCTGGCG
CTGGTCTCCTTCGTGATTTTTCTAACAGTTCAGACTGGAAACAAGATGGATGATGTGTCA
AGAAGACTAACAGCCGAGGGAAAGGACATAGACGAGCTTAAGAAAATCAACAGCATGATT
GTAAAGCTACTCAAT---------CAACTGGACGCTGAGCAAAAC
>Elephant|ENSLAFG00000017228|ENSLAFT00000017224
ATGAATCATTCTTCCCAGGACCCTGGC---------ATT------CATGAAGATGGAAAG
CTTTACGTTGTGGATTCCATAAATGACTTGAACAAACTAAACCTCTATCCTGCCGGATCA
CAGCGTCTGTTCCCTCTAGAGGAGAAAATCCCAGCCCATCGCGGTAACTCAGGAAATGGA
------AGCCGCAGTGTGTTCCTTGTGGCACTGATAATCATTCTCATTATCAGCCTGGCC
CTGGTTTCCTTCGTGATATTTCTAATAACTCAAACCGGAAGCAAGATGGACGACGTGTCA
AGAAGATTAAGAGCTGAGGCAAAGGACATAGAGGATCTTAAGAAGATCAACAGCATGATC
GTACAGCGCCTCAGC---------CAACTGGAACCTGTACAGAAC
>Bowhead|bmy_18429T0
ATGAAT---CCTTCCCAGGACACCGGCTCTGGCGGCATT------CCTGAAGATAGAAAG
CTTTATGTTGTGGATTCCATAAATGACTTAAACAAACTAAACCTCTGTCCTGCCGGATCG
CAGCGTTTGTTCCCTCTAGAGGAGAAAATCCCGGACATCGGCACTAACTCAGGAAATGGA
------AACCACAGTCTGTTTTTGGTGGGGCTGATCATCATGCTGATTGTCAGCCTGGCA
CTGGTTTCCTTCGTGATATTTCTGATAGTTCAAACTGGCAACAAGATGGAAGATGTGTCA
AGAAGACTAGCAGCTGAGGGAAAGGACATAGATGATCTTAAGAAAATCAACAGCATCATT
GTAAAGCGACTCAAC---------CAACTGGACTCTGAACAGAGC
>Minke|BACU016467
---------------------------------NGCATT------CCTGAAGATAGAAAG
CTTTATGTTGTGGATTCCATAAATGACTTAAACAAACTAAACCTCTGTCCTGCCGGATCG
CAGCGTCTGTTCCCTCTAGAGGAGAAAATCCCGGACATCGGCACTAACTCAGGAAATGGA
------AACCACAGTCTGTTTTTGGTGGGGCTGATCATCATGCTGATTGTCAGCCTGGCA
CTGGTTTCCTTTGTGATATTTCTGATAGTTCAAACTGGCAACAAGATGGAAGATGTGTCA
AGAAGACTAGCAGCTGAGGGAAAGGACATAGATGATCTTAAGAAAATCAACAGCATCATT
GTAAAGCGACTCAAC---------CAACTGGACTCTGAACAGAGC
