# Supplementary material for: Insights into the Evolution of Longevity from the Bowhead Whale Genome
Source: Cell Rep. 2015 Jan 6;10(1):112–22. doi: 10.1016/j.celrep.2014.12.008 (PMC4536333; doi:10.1016/j.celrep.2014.12.008)
Supplement: Supplemental Folder 2. Species Used in the Analysis of Selective Pressure Variation, Single-Gene Orthologous Families Tested, Likelihood Ratio Tests, MAKER Parameters, and Full Assembly and Read Usage Data, Related to Experimental Procedures [file mmc3.zip › Tested SGOs/reciprocal_group_3753.2.fas]

>Gibbon|ENSNLEG00000009789|ENSNLET00000012506
ATGGAGGCACCTCCAGTCACCATGATGCCTGTCACTGGGGGCACCATTAACATGATGGAG
TACCTGTTGCAGGGAAGTGTTTTAGATCACAGTCTGGAAAGCCTCATCCACCGCCTTCGT
GGTTTATGTGACAACATGGAACCTGAGACTTTCCTTGACCATGAGATGGTATTCCTCCTT
AAGGGCCAGCAAGCCAGCCCGTTTGTTCTCAGGGCCCGACGCTCTATGGACAGGGCAGGG
GCAGCCTGGCATCTGCGCTACCTGGGACAGCCAGAAATGGGAGACAAGAACCGCCACGCC
CTGGTGCGAAACTGCGTGGACATTGCCACATCTGAGAACCTCACCGACTTCTTGATGGAA
ATGGGCTTCCGCATGGACCATGAGTTTGTTGCTAAGGGACATTTGTTCCGTAAGGGCATC
ATGAAGATTATGGTGTACAAGATTTTCCGCGTCCTGGTGCCAGGGAACACAGACAGCACT
GAGGCCTTGTCACTCTCCTATCTCGTGGAATTAAGTGTGGTGGCACCCGCTGGGCAGGAC
ATGGTCTCTGATGACATGAAGAACTTTGCAGAGCAGCTAAAACCTCTGGTTCACCTGGAG
AAAATAGACCCCAAGAGGCTCATG
>Gorilla|ENSGGOG00000007555|ENSGGOT00000007584
ATGGAGGCACCTCCAGTCACCATGATGCCTGTCACTGGGGGCACCATTAACATGATGGAG
TACCTGTTGCAGGGAAGTGTTTTAGATCACAGTTTGGAAAGCCTCATCCACCGCCTTCGT
GGTTTGTGTGACAACATGGAACCTGAGACTTTCCTTGACCATGAGATGGTATTCCTCCTT
AAGGGCCAGCAAGCCAGCCCATTTGTTCTCAGGGCCCGACGCTCTATGGACAGGGCAGGG
GCACCCTGGCATCTGCGCTACCTGGGACAGCCAGAAATGGGAGACAAGAACCGCCATGCC
CTGGTGCGAAACTGCGTGGACATTGCCACATCTGAGAACCTCACCGACTTCTTGATGGAA
ATGGGCTTCCGCATGGACCATGAGTTTGTTGCTAAGGGACATTTGTTCCGTAAGGGCATC
ATGAAGATTATGGTGTACAAGATTTTCCGCATCCTGGTGCCAGGGAACACAGACAGCACT
GAGGCCTTGTCACTCTCCTATCTCGTGGAATTAAGTGTGGTAGCACCCGCTGGGCAGGAC
ATGGTCTCTGATGACATGAAGAACTTCGCAGAACAGCTAAAACCTCTGGTTCACCTAGAG
AAAATAGACCCCAAGAGGCTCATG
>Guinea_Pig|ENSCPOG00000000233|ENSCPOT00000000236
ATGGAGGCACCTCCAGTGACCATGATGCCTGTCACTGGGGGCACCATTAACATGATGGAG
TACCTACTGCAGGGGAGTGTCTTGGATCACAGTTTGGAAAGCCTCATCCACCGCCTTCGT
GGTCTCTGTGACAACATGGAACCTGAGACTTTCCTTGACCATGAGATGGTGTTCCTCCTT
AAGGGCCAGCAGGCCAGCCCGTTTGTCCTCAGGGCCCGGCGCTCTATGGACAGGGCAGGG
ACACCCTGGCATCTGCGCTACCTGGGACAGCCAGAAATGGGAGACAAGAACCGCCATGCA
CTGGTGCGAAACTGTGTGGACATTGCCACATCCGAGAACCTCACCGACTTCTTGATGGAA
ATGGGTTTCCGCATGGACCATGAGTTTGTGACCAAGGGGCACCTGTTCCGTAAGGGCATC
ATGAAGATTATGGTATACAAGATTTTCCGCATTCTTGTGCCAGGAAACACAGACAGCACT
GAAGCCCTGTCACTCTCCTATCTGGTGGAGTTAAGTGTCGTTGCCCCAGCCGGACAGGAC
ATGGTCTCTGATGACATGAGGAACTTTGCTGAGCAGTTGAAACCTCTGGTTCACCTCGAG
AAAATAGATCCTAAAAGGCTTATG
>Horse|ENSECAG00000000606|ENSECAT00000000481
ATGGAGGCACCTCCAGTCACCATGATGCCTGTCACCGGGGGCACCATTAACATGATGGAG
TACCTGCTTCAGGGAAGTGTTTTAGATCACAGCTTGGAAAGCCTTATCCACCGCCTTCGT
GGTTTGTGTGACAACATGGAACCTGAGACCTTCCTTGACCATGAGATGGTGTTCCTCCTT
AAGGGCCAGCAGGCCAGTCCATTTGTTCTGAGGGCCCGGCGCTCTATGGATAGGGCAGGG
GCACCCTGGCATTTGCGCTACCTGGGACAGCCGGAAATGGGAGACAAGAATCGTCATGCC
CTGGTGCGAAACTGTGTGGACATTGCAACATCTGAGAACCTCACAGACTTCCTGATGGAA
ATGGGCTTCCGCATGGACCATGAGTTTGTCGCCAAGGGACACTTGTTCCGGAAGGGCATC
ATGAAGATTATGGTGTACAAGATCTTCCGCATCCTGGTGCCAGGGAACACAGAGAGCACT
GAAGCCTTGTCACTCTCCTATCTTGTGGAACTAAGTGTTGTTGCACCAGCTGGGCAGGAC
ATGGTCTCTGATGACATGAGGAACTTTGCCGAGCAGCTGAAACCTCTGGTTCACCTAGAG
AAAATAGACCCCAAAAGGCTTATG
>Mouse|ENSMUSG00000066042|ENSMUST00000102567
ATGGAGGCGCCTCCAGTCACCATGATGCCCGTCACTGGGGGCACCATTAACATGATGGAG
TACCTCCTGCAGGGAAGTGTTTTGGACCACAGTTTGGAAAGCCTCATCCATCGCCTCCGA
GGTTTGTGTGACAACATGGAGCCTGAGACCTTCCTTGATCACGAGATGGTCTTCCTGCTT
AAGGGCCAGCAGGCCAGCCCGTTCGTCCTAAGGGCCCGGCGCTCCATGGACAGGGCAGGG
GCACCCTGGCATCTGCGATACCTGGGACAGCCCGAAATGGGAGACAAGAACCGCCACGCC
CTGGTGCGCAACTGTGTGGACATCGCCACGTCTGAGAACCTCACGGACTTCCTGATGGAG
ATGGGCTTCCGCATGGACCATGAGTTTGTCGCCAAAGGACACCTGTTTCGGAAGGGCATC
ATGAAGGTTGTGGTGTACAAGATTTTCCGAATCCTGGTCCCAGGGAACACGGACAGCACC
GAGGCCCTGTCCCTCTCCTATCTTGTGGAATTAAGTGTTGTCGCCCCGGCTGGGCAGGAC
ATGGTCTCTGATGACATGAGGAACTTTGCAGAGCAGCTCAAACCTCTGGTTCACCTGGAA
AAAATAGACCCCAAAAGGCTGATG
>Opossum|ENSMODG00000010853|ENSMODT00000013840
ATGGAGGCACCTCCAGTCACCATGATGCCAGTAACAGGTGGCACTATTAATATGATGGAA
TATTTATTGCAGGGAAGTGTTTTGGATCACAGCTTGGAGAGCCTCATTCACCGACTTAGG
GGTCTGTGTGACAACATGGAACCTGAGACTTTTCTGGACCATGAAATGGTGTTCCTCTTA
AAGGGGCAGCAAGCTAGCCCCTTTGTTTTAAGGGCTCGGAGATCAATGGACAAGACAGGG
GCACCCTGGCATCTGCGATATCTGGGACAACCTGAGATGGGGGACAAGAATCGCCACACC
CTAGTCCGTAACTGTGTGGATATTGCCACATCAGAGAACCTGACTGATTTTTTGATGGAG
ATGGGCTTCCGAATGGACCATGAGTTTGTGGCCAAGGGCCATTTGTTTCGAAAAGGTATC
ATGAAGATTGTGGTATACAAGATTTTCCGCATCCTGATTCCAGGGAACACAGATAGCACT
GAGGCACTGTCCCTCTCCTATCTGGTAGAGTTGAGTGTTGTTGCACCAGCAGGACAGGAC
ATGGTTTCTGATGACATGAGAAATTTTGCTGAACAACTAAAGCCTTTGGTTCACTTGGAG
AAGATAGACCCCAAAAGGCTAATG
>Orangutan|ENSPPYG00000001642|ENSPPYT00000001958
ATGGAGGCACCTCCAGTCACCATGATGCCTGTCACTGGGGGCACCATTAACATGATGGAG
TACCTGTTGCAGGGAAGTGTTTTAGATCACAGTTTGGAAAGCCTCATCCATCGCCTTCGT
GGTTTGTGTGACAACATGGAACCTGAGACTTTCCTTGACCATGAGATGGTATTCCTCCTT
AAGGGCCAGCAAGCCAGCCCATTTGTTCTCAGGGCCCGACGCTCTATGGACAGGGCAGGG
GCACCCTGGCATCTGCGCTACCTGGGACAGCCAGAAATGGGAGACAAGAACCGCCACGCC
CTGGTGCGAAACTGCGTGGACATTGCCACATCTGAGAACCTCACCGACTTCTTGATGGAA
ATGGGCTTCCGCATGGACCATGAGTTTGTTGCTAAGGGACATTTGTTCCGTAAGGGCATC
ATGAAGATTATGGTGTACAAGATTTTCCGCATCCTGGTGCCAGGGAACACAGACAGCACT
GAGGCTTTGTCACTCTCCTATCTCGTGGAATTAAGTGTGGTAGCACCCGCTGGGCAGGAC
ATGGTCTCTGATGACATGAAGAACTTTGCAGAACAGCTAAAACCTCTGGTTCACCTAGAG
AAAATAGACCCCAAGAGGCTCATG
>Platypus|ENSOANG00000000633|ENSOANT00000000989
ATGGAGGCCCCCCCGGTCACCATGATGCCTGTGACCGGTGGCACCGTCAACATGATGGAG
TATTTACTGCAAGGAAGCGTGCTGGACCACAGTCTGGAGAGCCTCCTGCACCGACTGCGT
GGCTTGTGTGACAACGTGGAGCCCGAGGCCTTTCTGGACCACGAGATGGTGTTCCTGCTC
AAGGGCCAGCAGGCCAGCCCCTTCGTCCTGCGGGCCCGGCGCTCCCTGGCCCCGGCGGGC
ATGCCCTGGCACCTGCGCTACCTGGGGCAGCCGGAGATGGGAGATAAGAACCGCCAGGCC
CTGGTGCGCAACTCGGTGGACATCGCCACGTCGGAGAACCTGACCGACTTCCTTATGGAG
ATGGGCTTCCGCCTGGACCACGAGTTCGTGGCCAAGGGCCATCTGTTCCGCAAAGGCGCC
ATGAAGGTGTGCGTGTACAAGGTCTTCCGCGTCCTGCTGCCTGGCAACACCGACAGCATC
GAGGCACTGTCGCTGTCCTACCTGGTGGAGCTGAGTGTAGTGGCCCCCGCCGGCCAGGAT
GGCGTCTCCGAGGACATGCGCAACTTTGCCGAGCAGCTGAAGCCTCTGGTCCACCTGGAG
AAGATTGACCCCAAGAGGCTGATG
>Rabbit|ENSOCUG00000008633|ENSOCUT00000008627
ATGGAGGCACCTCCAGTCACCATGATGCCAGTCACTGGGGGCACCATTAACATGATGGAG
TACCTGCTGCAGGGAAGTGTTTTGGATCACAGTTTGGAAAGCCTCATTCACCGCCTACGT
GGCTTGTGTGACAACATGGAACCTGAGACTTTCCTTGATCATGAGATGGTATTCCTTCTG
AAGGGCCAGCAGGCCAGCCCATTTGTTTTGAGGGCTCGGCGCTCAATGGATAGGGCAGGG
ACACCCTGGCATCTGCGTTACCTGGGACAGCCAGAAATGGGAGACAAGAACCGCCATGCC
CTGGTGCGAAACTGCGTGGACATCGCCACATCTGAGAACCTCACTGACTTCCTGATGGAG
ATGGGCTTCCGTATGGACCATGAGTTTGTTGCCAAGGGACACCTGTTCCGTAAGGGCATC
ATGAAGATTATGGTGTACAAGATCTATCGCATCCTGGTGCCAGGAAACACAGACAGCATC
GAGGCCTTATCACTCTCCTATCTTGTGGAATTAAGTGTTGTTGCACCAGCCGGGCAGGAC
ATGGTGTCTGATGACATGAGGAACTTTGCTGAGCAGCTGAAGCCTCTGGTTCACCTTGAG
AAAATAGACCCCAAAAGGCTCATG
>Rat|ENSRNOG00000047303|ENSRNOT00000072028
------------------------------------------------------------
------------GGGAGTGTTTTAGACCACAGTTTGGAAAGTCTGATCCATCGCCTCCGT
GGTTTGTGTGACAACATGGAGCCTGAGACTTTTCTCGATCACGAGATGGTCTTCCTGCTT
AAGGGCCAGCAGGCCAGCCCGTTCGTCCTAAGGGCCCGGCGCTCCATGGATAGGGCAGGG
GCGCCCTGGCATCTGCGTTACCTGGGACAGCCCGAAATGGGAGACAAGAACCGCCATGCC
CTGGTGCGCAACTGCGTGGACATCGCCACGTCTGAGAACCTCACGGACTTCCTGATGGAA
ATGGGCTTCCGCATGGACCATGAGTTCGTCGCCAAAGGACACCTGTTCCGGAAGGGCATC
ATGAAGATTGTGGTGTACAAGATTTTCCGAATCCTGGTCCCAGGGAACACAGACAGCACT
GAGGCCCTGTCGCTCTCTTATCTTGTGGAATTAAGTGTTGTCGCACCAGCTGGGCAGGAC
ATGGTCTCTGATGACATGAGGAACTTTGCAGAGCAGCTCAAACCTCTGGTTCACCTAGAA
AAAATAGACCCTAAAAGGCTGATG
>Macaque|ENSMMUG00000010353|ENSMMUT00000014484
ATGGAGGCACCTCCAGTCACCATGATGCCTGTCACTGGGGGCACCATTAACATGATGGAG
TACCTATTGCAGGGTAATGTTTTAGATCACAGTTTGGAAAGCCTCATCCACCGCCTTCGT
GGTTTGTGTGACAACATGGAACCTGAGACTTTCCTTGACCATGAGATGGTATTCCTTCTT
AAGGGCCAGCAAGCCAGCCCATTTGTTCTCAGGGCCCGACGCTCTATGGACAGGGCAGGA
GCACCCTGGCATCTGCGCTACCTGGGACAGCCAGAAATGGGAGACAAGAATCGCCACGCC
CTGGTGCGAAACTGCGTGGACATTGCCACATCTGAGAACCTCACCGACTTCTTGATGGAA
ATGGGCTTCCGCATGGACCATGAGTTTGTTGCTAAGGGACATTTGTTCCGTAAGGGCATC
ATGAAGATTATGGTGTACAAGATTTTCCGCATCCTGGTGCCAGGGAACACAGACAGCACT
GAGGCCTTGTCACTCTCCTATCTCGTGGAATTAAGTGTGGTAGCACCCGCTGGGCAGGAT
GTGGTCTCTGATGACATGAAGAACTTTGCAGAGCAGCTAAAACCTCTGGTTCACCTAGAG
AAAATAGACCCCAAGAGGCTCATG
>Marmoset|ENSCJAG00000009637|ENSCJAT00000018670
ATGGAGGCACCTCCAGTCACCATGATGCCTGTCACTGGGGGCACCATTAACATGATGGAG
TACCTGCTGCAGGGAAGTGTTTTAGATCACAGTTTGGAAAGCCTCATCCACCGCCTTCGT
GGTTTGTGTGACAACATGGAACCTGAGACTTTCCTTGACCATGAGATGGTATTCCTCCTT
AAGGGCCAGCAAGCCAGCCCATTTGTTCTAAGGGCCCGACGCTCTATGGACAGGGCAGGG
GCACCCTGGCATCTGCGCTACCTGGGACAACCAGAAATGGGAGACAAGAATCGCCACGCC
CTGGTGCGAAACTGCGTGGACATTGCCACGTCTGAGAACCTCACCGACTTCTTGATGGAA
ATGGGCTTCCGCATGGACCATGAGTTTGTTGCTAAGGGACACTTGTTCCGAAAGGGCATC
ATGAAGATTATGGTTTACAAGATTTTCCGCATCCTGGTGCCAGGGAACACAGACAGCACT
GAGGCCTTGTCACTTTCCTATCTCGTGGAATTAAGCGTAGTTGCACCCGCTGGACAGGAC
ATGGTTTCTGATGACATGAGGAACTTTGCAGAGCAGCTAAAACCTCTGGTTCACCTAGAA
AAAATAGACCCCAAGAGGCTCATG
>Human|ENSG00000130772|ENST00000373842
ATGGAGGCACCTCCAGTCACCATGATGCCTGTCACTGGGGGCACCATTAACATGATGGAG
TACCTGTTGCAGGGAAGTGTTTTAGATCACAGTTTGGAAAGCCTCATCCACCGCCTTCGT
GGTTTGTGTGACAACATGGAACCTGAGACTTTCCTTGACCATGAGATGGTATTCCTCCTT
AAGGGCCAGCAAGCCAGCCCATTTGTTCTCAGGGCCCGACGCTCTATGGACAGGGCAGGG
GCACCCTGGCATCTGCGCTACCTGGGACAGCCAGAAATGGGAGACAAGAACCGCCATGCC
CTGGTGCGAAACTGCGTGGACATTGCCACATCTGAGAACCTCACCGACTTCTTGATGGAA
ATGGGCTTCCGCATGGACCATGAGTTTGTTGCTAAGGGACATTTGTTCCGTAAGGGCATC
ATGAAGATTATGGTGTACAAGATTTTCCGCATCCTGGTGCCAGGGAACACAGACAGCACT
GAGGCCTTGTCACTCTCCTATCTCGTGGAATTAAGTGTGGTAGCACCCGCTGGGCAGGAC
ATGGTCTCTGATGACATGAAGAACTTCGCAGAACAGCTAAAACCTCTGGTTCACCTAGAG
AAAATAGACCCCAAGAGGCTCATG
>Chimp|ENSPTRG00000000431|ENSPTRT00000000840
ATGGAGGCACCTCCAGTCACCATGATGCCTGTCACTGGGGGCACCATTAATATGATGGAG
TACCTGTTGCAGGGAAGTGTTTTAGATCACAGTTTGGAAAGCCTCATCCACCGCCTTCGT
GGTTTGTGTGACAACATGGAACCTGAGACTTTCCTTGACCATGAGATGGTATTCCTCCTT
AAGGGCCAGCAAGCCAGCCCATTTGTTCTCAGGGCCCGACGCTCTATGGACAGGGCAGGG
GCACCCTGGCATCTGCGCTACCTGGGACAGCCAGAAATGGGAGACAAGAACCGCCATGCC
CTGGTGCGAAACTGCGTGGACATTGCCACATCTGAGAACCTCACCGACTTCTTGATGGAA
ATGGGCTTCCGCATGGACCATGAGTTTGTTGCTAAGGGACATTTGTTCCGTAAGGGCATC
ATGAAGATTATGGTGTACAAGATTTTCCGCATCCTGGTGCCAGGGAACACAGACAGCACT
GAGGCCTTGTCACTCTCCTATCTCGTGGAATTAAGTGTGGTAGCACCCGCTGGGCAGGAC
ATGGTCTCTGATGACATGAAGAACTTCGCAGAACAGCTAAAACCTCTGGTTCACCTAGAG
AAAATAGACCCCAAGAGGCTCATG
>Cow|ENSBTAG00000002678|ENSBTAT00000003468
ATGGAGGCACCTCCAGTCACCATGATGCCTGTCACCGGGGGCACCATTAACATGATGGAG
TACCTGCTGCAGGGAAGCGTTTTAGATCACAGCTTGGAAAGCCTCATCCACCGCCTTCGT
GGTTTATGTGACAACATGGAACCCGAGACTTTTGTTGACCACGAGATGGTATTCCTCCTT
AAGGGCCAGCAGGCCAGTCCATTTGTTTTAAGGGCCCGACGCTCTCTGGATAGGGCAGGG
GCACCCTGGCATCTTCGCTACCTGGGACAGCCAGAGATGGGAGACAAGAACCGCCATGCC
CTGGTGCGTAACTGCGTGGACATTGCAACATCTGAGAACCTCACTGACTTCCTCATGGAA
ATGGGATTTCGCATGGACCACGAGTTTGTTGCCAGGGGACACTTGTTCCGGAAAGGCATC
ATGAAGATCGTGGTATACAAGATCTTCCGCATCCTGGTGCCAGGGAACACGGACAACACT
GAGGCCTTGTCACTGTCCTATCTCGTGGAACTAAGTGTTGTTGCACCAGCTGGGCAGGAC
ATGGTCTCTGATGACATGAGGAACTTTGCGGAGCAGCTGAAACCTCTGGTTCACCTAGAG
AAAATAGACCCCAAAAGGCTCATG
>Dog|ENSCAFG00000030600|ENSCAFT00000048413
ATGGAGGCACCGCCAGTCACCATGATGCCTGTCACTGGAGGCACCATTAATATGATGGAG
TACCTGCTGCAGGGAAGTGTTTTAGATCACAGTTTGGAAAGCCTCATCCATCGCCTTCGT
GGTTTGTGTGACAACATGGAACCTGAGACTTTCCTTGACCATGAAATGGTGTTCCTCCTT
AAGGGCCAGCAGGCTAGTCCATTTGTTCTAAGGGCTCGGCGTTCTATGGATAGGGGCGGG
GCACCCTGGCATCTACGCTACCTGGGACAACCGGAAATGGGAGACAAGAACCGCCATGCC
CTGGTGCGAAATTGTGTGGACATTGCAACATCTGAGAACCTCACTGACTTCTTGATGGAA
ATGGGCTTCCGCATGGACCATGAGTTTGTTGCCAAGGGTCACTTGTTCCGTAAGGGTATC
ATGAAGATTATGGTATACAAGATCTTCCGCATCCTGGTACCAGGAAACACAGACAGCACT
GAGGCCTTGTCACTTTCCTATCTTGTGGAACTGAGTGTTGTTGCACCAGCTGGGCAGGAC
ATGGTCTCTGATGACATGAGGAACTTTGCCGAGCAGCTGAAACCTCTGGTTCACCTAGAG
AAAATAGACCCCAAAAGGCTCATG
>Elephant|ENSLAFG00000012511|ENSLAFT00000012507
ATGGAGGCACCTCCAGTCACCATGATGCCTGTCACTGGGGGCACCATTAACATGATGGAG
TACCTGCTTCAAGGAAGTGTTTTAGATCACAGCCTGGAAAGCCTCATCCACCGCCTTCGT
GGTTTGTGTGACAACATGGAACCTGAGACCTTCCTTGACCATGAAATGGTATTCCTCCTT
AAGGGCCAGCAGGCCAGCCCATTTGTTCTAAGAGCCCGGCGCTCTATGGATAGGGCAGGG
GCGCCCTGGCACCTGCGCTACCTGGGACAGCCAGAAATGGGAGACAAGAACCGCCATGCT
CTGGTACGAAGCTGCGTGGACATTGCCACGTCTGAGAACCTCACCGACTTCCTGATGGAA
ATGGGCTTCCGCATGGACCATGAGTTTGTCGCCAAGGGACACTTATTCCGTAAGGGCATC
ATGAAGATCATGGTGTACAAGATTTTTCGCATCCTGGTGCCAGGGAACACAGACAGCATT
GAGGCCTTGTCACTCTCCTATCTTGTGGAACTAAGTGTTGTTGCACCAGCCGGGCAGGAC
ATGGTCTCTGATGACATGAGGAACTTTGCCGAGCAGCTGAAACCTCTGGTTCACCTAGAG
AAAATAGACCCCAAGAGGCTCATG
>Bowhead|bmy_08008T0
ATGGAGGCACCTCCAGTCACCATGATGCCTGTCACCGGGGGCACCATTAACATGATGGAG
TACCTGCTGCAGGGAAGTGTTTTAGATCACAGCTTGGAAAGCCTCATCCACCGCCTTCGT
GGTTTGTGTGACAACATGGAACCTGAGACTTTCCTTGACCATGAGATGGTATTCCTCCTT
AAGGGCCAGCAGGCCAGTCCGTTTGTTCTAAGGGCTCGACGCTCTATGGATAGGGCAGGG
GCACCCTGGCATCTGCGCTACCTGGGACAGCCAGAAATGGGAGACAAGAACCGCCATGCC
CTGGTGCGTAACTGCGTGGACATTGCAACATCTGAGAACCTTACTGACTTCCTGATGGAA
ATGGGCTTCCGCATGGACCATGAGTTTGTTGCCAGGGGACACCTGTTCCGTAAGGGCATC
ATGAAGATCGTGGTGTACAAGATCTTCCGCATCTTGACACCAGGGAACACAGACAACACT
GAGGCCTTGTCACTCTCCTACCTTGTGGAACTAAGTGTTGTTGCACCAGCTGGGCAGGAC
GTGGTGTCTGATGACATGAGGAACTTTGCAGAGCAGCTGAAACCTCTGGTTCACCTAGAG
AAAATAGACCCCAAAAGGCTCATG
>Minke|BACU003261
ATGGAGGCGCCTCCAGTCACCATGATGCCTGTCACCGGGGGCACCATTAACATGATGGAG
TACCTGCTGCAGGGAAGTGTTTTAGATCACAGCTTGGAAAGCCTCATCCACCGCCTTCGT
GGTTTGTGTGACAACATGGAACCTGAGACTTTCCTTGACCATGAGATGGTATTCCTCCTT
AAGGGCCAGCAGGCCAGTCCGTTTGTTCTAAGGGCTCGACGCTCTATGGATAGGGCAGGG
GCACCCTGGCATCTGCGCTACCTGGGACAGCCAGAAATGGGAGACAAGAACCGCCATGCC
CTGGTGCGTAACTGCGTGGACATTGCAACATCTGAGAACCTTACTGACTTCCTGATGGAA
ATGGGCTTCCGCATGGACCATGAGTTTGTTGCCAGGGGACACCTGTTCCGTAAGGGCATC
ATGAAGATCGTGGTGTACAAGATCTTCCGCATCTTGACACCAGGGAACACAGACAACACT
GAGGCCTTGTCACTTTCCTACCTTGTGGAACTAAGTGTTGTTGCACCAGCTGGGCAGGAC
GTGGTGTCTGATGACATGAGGAACTTTGCAGAGCAGCTGAAACCTCTGGTTCACCTAGAG
AAAATAGACCCCAAAAGGCTCATG
