# Supplementary material for: Insights into the Evolution of Longevity from the Bowhead Whale Genome
Source: Cell Rep. 2015 Jan 6;10(1):112–22. doi: 10.1016/j.celrep.2014.12.008 (PMC4536333; doi:10.1016/j.celrep.2014.12.008)
Supplement: Supplemental Folder 2. Species Used in the Analysis of Selective Pressure Variation, Single-Gene Orthologous Families Tested, Likelihood Ratio Tests, MAKER Parameters, and Full Assembly and Read Usage Data, Related to Experimental Procedures [file mmc3.zip › Tested SGOs/reciprocal_group_3756.2.fas]

>Gibbon|ENSNLEG00000009372|ENSNLET00000011975
------------------------ATGTGGCCCCAGGACCCATCCCGGAAGGAGGTGCTG
AGGTTTGCAGTCAGC---TCCCGTATCCTGACTCTGATGCTG---CAGGCCCTCTTCAAT
GCCATCATCCCA---GATCACCATGCAGAGGCCTTCTCTCCTCCTCGCCTGGCCCCCTCA
GGCTTTGTGGACCAACTCGTGGAAGGTCTTCTGGGCGGCCTGTCTCGCTGGGATGCTGAA
CACTTCTTGTTCATTGCTGAGCATGGCTACCTGTATGAGCACAACTTTGCCTTCTTTCCT
GGTTTCCCCTTGGCCCTGCTGGTGGGGACTGAA---CTGTTGAGACCCTTACGGGGGTTA
CTGAGTCTACGCAGTTGCCTGCTGATTTCAGTAGCATCACTCAATTTCTTGTTCTTCATG
TTGGCTGCAGTTGCACTTCATGACCTGGGTTGTCTGGTTTTGCACTGTCCCCGCCAGTCC
TTTTATGCAACTCTGCTTTTCTGTCTCAGCCCTGCCAATGTCTTCCTGGCAGCTGGTTAC
TCAGAAGCTTTGTTTGCCCTCCTGACATTCAGTGCCATGGGGCAGCTGGAGAGGGGCCGA
GTCTGGACGAGTGGACTCCTCTTTGCCATTGCCACTGGGGTACGCTCCAACGGGCTGGTC
AGTGTTGGCTTCCTCATGCATTCTCAATGCCAAGGCTTTTTCTCTTCT------------
CTTACGATGCTGAATCCTCTGAGACAGCTCTTTAAGCTGATGGCCTCTCTGTTTCTGTCA
GTGTTCACACTTGGCCTTCCCTTTGCCCTCTTTCAGTATTATGCCTACACCCAATTCTGT
CTGCCAGGCTCAGCCCGCCCCATTCCTGAGCCTTTGGTACAGTTAGCTATAGACAAGGGC
TACCGG---------ATTGCAGAGGGAAATGAACCGCCTTGGTGCTTCTGGGATGTTCCA
CTAATATACAGCTATATCCAGGATGTCTACTGGAATGTTGGCTTTTTGAAATACTATGAG
CTCAAGCAGGTGCCCAATTTTCTACTGGCTGCACCAGTGGCTATACTGGTTGCCTGGGCA
ACTTGGACATACATGACCACCCACCCTTGGCTCTGCCTTACACTTGGGCTGCAAAGGAGC
AAGAACAAT------AAGACCCTAGAGAAGCCCGATCTTGGATTCTGCAGTCCTCAGGTG
TTTGTGTACGTGGTCCACGCTGCAGTGCTGCTGCTGTTTGGAGGTCTGTGCATGCATGTT
CAGGTTCTCACCAGGTTTTTGGGCTCCTCCACTCCTATTATGTACTGGTTTCCAGCTCAC
TTGCTTCAGGATCAAGAGCCGCTGTTGAGATCCTTAAAGACTGTGCCTTGGAAGCCTCTT
GCAGAGGACTCCCCACCAGGACAAAAGGTCCCCAGAAATCCTATCATGGGACTTTTGTAT
CACTGGAAAACCTGTTCTCCAGTCACACGATACATTCTAGGCTACTTCCTGACTTACTGG
CTCCTGGGACTACTCCTACATTGCAACTTCCTGCCTTGGACA
>Gorilla|ENSGGOG00000004975|ENSGGOT00000004999
------------------------ATGTGGCCCCAGGACCCATCCCGGAAGGAGGTGCTG
AGGTTTGCATTCAGC---TGCCGTATCCTGACTCTGATGCTG---CAGGCCCTCTTCAAT
GCCATCATCCCA---GATCACCATGCAGAAGCCTTCTCTCCTCCTCGCCTGGCCCCCTCA
GGCTTTGTGGACCAACTCGTGGAAGGTCTTCTGGGCGGCCTGTCTCACTGGGATGCTGAA
CACTTCTTGTTCATTGCTGAGCATGGCTACCTGTATGAGCACAACTTTGCCTTCTTTCCT
GGTTTCCCCTTGGCCCTGCTGGTGGGGACTGAA---CTGTTGAGACCCTTACGGGGGTTA
CTGAGTCTACGCAGTTGCCTGCTGATTTCGGTAGCATCACTCAATTTCTTGTTCTTCATG
TTGGCTGCAGTTGCACTTCATGACCTGGGTTGTCTGGTTTTGCACTGTCCCCGCCAGTCC
TTTTATGCAGCTCTGCTTTTCTGTCTCAGCCCTGCCAATGTCTTCCTGGCAGCTGGTTAC
TCAGAAGCTTTGTTTGCCCTCCTGACATTCAGTGCCATGGGGCAGCTGGAGAGGGGCCGA
GTCTGGACTAGTGTACTCCTCTTTGCCATTGCCACTGGGGTACGCTCCAACGGGCTGGTC
AGTGTTGGCTTCCTCATGCATTCTCAATGCCAAGGCTTTTTCTCTTCT------------
CTAACGAAGCTGAATCCTCTGAGACAGCTCTTTAAGCTGATGGCCTCTCTGTTTCTGTCG
GTGTTCACACTTGGCCTTCCCTTTGCCCTCTTTCAGTATTATGCCTACACCCAATTCTGT
CTGCCAGGCTCAGCCCGCCCCATTCCTGAGCCTTTGGTACAGTTAGCTGTAGACAAGGGC
TACCGG---------ACTGCAGAGGGAAATGAACCGCCTTGGTGCTTCTGGGATGTTCCA
CTAATATACAGCTATATCCAGGATGTCTACTGGAATGTTGGCTTTTTGAAATACTATGAG
CTCAAGCAGGTGCCCAATTTTCTACTGGCTGCACCAGTGGCTATACTGGTTGCCTGGGCA
ACTTGGACATACGTGACCACCCACCCTTGGCTCTGCCTTACACTTGGGCTGCAAAGGAGC
AAGAACAAT------AAGACCCTAGAGAAGCCCGATCTTGGATTCCTCAGTCCTCAGGTG
TTTGTGTACGTGGTCCACGCTGCAGTGCTGCTGCTGTTTGGAGGTCTGTGCATGCATGTT
CAGGTTCTCACCAGGTTTTTGGGCTCCTCCACTCCTATTATGTACTGGTTTCCAGCTCAC
TTGCTTCAGGATCAAGAGCCGCTGTTGAGATCCTTAAAGACTGTGCCTTGGAAGCCTCTT
GCAGAGGACTCCCCACCAGGACAAAAGGTCCCCAGAAATCCTATCATGGGACTTTTGTAT
CACTGGAAAACCTGTTCTCCAGTCACACGATACATTCTAGGCTACTTCCTGACTTACTGG
CTCCTGGGACTACTCCTACATTGCAACTTCCTGCCTTGGACA
>Guinea_Pig|ENSCPOG00000022940|ENSCPOT00000023500
------------------------ATGTGGCCCTTGGATCCGTCCCGGAAAGAGGTGGTG
AGATTTGCTATCAGC---TGCCGTGTCCTGACTCTGATACTA---CAGGCTTTCTTCAAT
GCCATCATCCCA---GATCATCATGCAGAAGCCTTTTCTCCCCCCCGTCTGGCTCCCTCA
GGCTGTGTGGATCAGCTTGTGGAAGGTCTGCTGGGTGGCCTCTCTCGCTGGGATGCCGAA
CACTTCCTGTTCATTGCTGAACATGGCTACCTCTATGAACACAACTTTGCCTTCTTCCCA
GGCTTCCCCTTGGCTTTGCTGATAGGGACTGAA---CTATTGAGACCCTTTCGGGGGCTA
CTGAGTCAGCGCAGTTGCCTGCTAATTTCAGTAGCATCACTCAACTCCTTATTCTCTGTG
CTTGCTGCAGTAGCACTTCATGACCTGAGTTGTCTGGTTTTGCATTGTCCCCGCCAGGCT
TTTTATGCAGCACTGCTCTTCTGCCTCAGCCCTGCGAATGTTTTCCTGACAGCTGGTTAC
TCAGAAGCTTTGTTTACCTTCCTGACATTCAGTGCTATGGGGCAGCTAGAGAGAGGCCGA
GGCTGGACTAGTGGGTTCCTCTTTGCTCTTGCCACTGGGGTGCGCTCCAACGGGCTAGTC
TGTGTTGGCTTCCTCCTGCATTCTCAGTGCCAAGGCTTTTTTACTTCT------------
CTTGTAGTGTTGAACCCACTGAAACAGTTCTTTAAGCTGGTAGCCTCTGTGTGCCTGTCA
GTGCTCACACTCAGCATTCCTTTTGCCCTCTTTCAGTATTATGCATATACCCAGTTCTGT
CTGCCAGGCCCAGCCCGCTCCATTCCTGAGCCCTTGGTGCAGTTAGCTGTGGACAGGGGC
TATCGG---------ATTGTAGGAGAGAATAAGCCACCATGGTGCTCCTGGGATCTTCCT
CTAATATACAGCTATATCCAAGATGTCTACTGGAATGTTGGCTTTCTGAGATACTATGAG
CTCAAGCAGGTGCCCAATTTTCTGCTGGCTGCACCAGTGGCTATATTGGTTTTCTGGGCA
ACTTGGACCTACATGACCACACACCCTTGGCTCTGCCTTACACTTGGTCTTCGAAGGAAC
AAGAACAGT------AAGACCATAGAGAAGTCCAATCCTGGCTTCCTCAGTCCGCAGGTG
TTCGTTTACCTGGTCCATGCTGTATTTCTGCTGCTGTTTGGAGGCCTGTGCATGCATGTT
CAGGTTCTCACCAGGTTTTTAGCTTCCTCCACTCCTGTTGTATACTGGTTTCCGGCTTAC
TTACTTCAGGATCAAGAGCTACTGTTGAGATCCCTAGGGACAATGCCTTGGAAACCTCTT
GTGGAAGACTCCCCATCAAGACAAAAGGTTCCCAGAAATTCTATCATGGGACTTTTGTAC
AATTGGAAAACCTGTTCTCCAGTCACACGATACATTCTAGGCTACTTCCTGACTTACTGG
CTCCTGGGACTACTACTACATTGCAACTTCCTGCCTTGGACA
>Horse|ENSECAG00000017119|ENSECAT00000017998
------------------------------------------------------------
------------------------------------------------------------
------------------------------------------------------------
------------------------------------------------------------
------------------------------------------------GCTTTCTTCCCT
GGTTTCCCCCTGGCCCTGTTGGTGGGGACTGAA---CTGCTGAGACCTCTGCAGGGGTTA
CTGAGCCTACGGAGTTGCCTCTTAATCTCAGTAGCATTGCTCAATTCCTTGTTCTCCGTG
CTGGCTGCAGTCGCACTGCATGACCTGGGCTGTCTGGTTTTGCACTGTCCTCGCCAGGCC
TTCTACGGAGCGCTTCTCTTCTGCCTCAGCCCCGCCAATGTCTTCCTGGCGGCTGGTTAT
TCAGAAGCTTTGTTTGCCCTCCTCACATTCAGTGCCATGGGACAGCTGGAAAGGGGCCGA
AGCTGCACTAGTGGACTCCTCTTTGCCCTTGCCACTGCTGTACGCTCCAACGGACTGGTC
AACATTGGCTTCCTCGTCCATTCTCAGTGCCGGGGCTTTTTCTCTTCT------------
CTCATGGTACTGAATCCTCTGAGACAGTTCTTGAAGCTAATGGGCTCTGTGTTCCTTTCA
GTGCTTGCACTTGGCCTTCCCTTTGCCCTCTTTCAGTATTACGCCTATACCCAGTTCTGT
CTGCCAGGCTCAGCCCACCCCATCCCTAAGCCCCTGCTGCAGTTAGCTGTGGACAAGGGC
TACCGGACCGTGGGGACTGTGGAGGGAAAAGAGCCACCTTGGTGCTCCTGGAGTCTTCCC
CTAATATACAGCTACATCCAGGATATCTACTGGAATGTTGGTTTTTTGAGATACTATGAA
CTCAAGCAGCTGCCCAATTTTCTCCTGGCTACACCAGTGGCTATATTGGTTGCCTGGGCT
ACTTGGACATATGTGACAACTTACCCTTGGCTCTGCCTTACACTTGGGTTGCAAAGGAGC
AAGAACAAT------AAGACCCTAGAGAAGCCTGATCCTGGATTCCTCAGTCCTCGGGTG
TTCGTGTACCTGGTCCATGCTGCAGCACTGCTGCTGTTTGGCAGTCTGTGCATGCATGTT
CAGGTTCTCACCAGGTTTTTGGGCTCTTCCACTCCTATTGTGTACTGGTTTCCAGCTCAC
TTGCTCCAGGATCAAGAGCCGCTGCTGAGATCCCTAGAGACTGTACCGTGGAAGCCTCAT
GCAGGGGACCCCCCACCAGGACAAAAGGTCCCCAGAAATTCTATTATGGGACTTTTGTGC
AACTGGAAAACCTGTTCTCTACTCACACGATGCATTCTAGGCTACTTCCTGACTTATTGG
CTCCTGGGACTACTCCTACACTGCAACTTCCTGCCTTGGACA
>Mouse|ENSMUSG00000043257|ENSMUST00000062118
------------------------ATGGGACTCCTGGACCCATCCCAGAAAGAGGTGCTG
AGATTCGCAGTAAAC---TGCCGCATCCTGACTCTAGTGCTA---CAGGCACTCTTCAAC
CTCATCATCCCA---GATCACCACGCAGATGCCTTTTGCCCTCCCCGCCTCGCCCCCTCG
GGCTCTGCGGATCAGCTTGTGGAAGGTCTTCTGGGTGGTCTGTCTCGATGGGATGCTGAA
CACTTCCTGTTTATCGCTGAGCACGGCTACCTTTATGAGCACAACTTTGCCTTCTTCCCT
GGCTTTCCCTTGGCCCTGCTGATGGGGACTGAG---CTGCTGAGACCCTTGCAGGGCCTC
TTGAGCCAGCGCAGTTGCCTGCTGGTCTCAGTAGCACTTCTCAACTTGCTGTTCTCCGTG
CTGGCTGCAGTGGCACTCCATGACTTGGGTTGTCTGGTTCTGCACTGTCCTCGGCAGGCC
TTGTGTGCAGCGTTGCTCTTCTGCATCAGTCCTGCCAACGTTTTCCTGGCAGCCGGCTAC
TCAGAGGCTTTGTTTGCCTTCCTGACGTTCAGCGCCATGGGGCAGCTGGAGAGGGGCCGT
GGCTGGGCTAGTGGGCTGCTCTTTGCTCTTGCTGCTGGGGTGCGCTCCAATGGGCTGGTG
AGCCTTGGCTTCCTCCTGCACTCCCAGTGCAGAGGCTTTTGTTCCTCT------------
CTGGCGGTGCTGAGCCCCTGGAAGCCCCTCGTGAAGCTGATGGCCTCTGTGTGCTTGTCA
GTGCTCATAGTCAGCCTTCCCTTCGCCCTCTTTCAGTATCGTGCCTACATCCAGTTCTGC
TCACCAGGCTCAGCCCCCTCCATCCCTGAGCCCTTGCTGCAGCTAGCTGCCGACAAAGGC
TACCGG---------CTTGCAGGAGAAAATGCACCCCCATGGTGCTCCTGGGACCTTCCT
CTAATATACAACTATATTCAGGATGTCTACTGGAATGTTGGTCTTCTGCGATACTATGAG
CTCAAACAGGTGCCCAATTTCCTACTAGCTACACCAGTGACAGTACTGGTTGTGTGGGCA
ACCTGGACATATGTGACCACCCACCCTTGGCTCTGCCTTACACTTGGGCTGCAAAGAACC
AAGGACAGG------GAGAACCCGGAGAAGCCCCACCGTGGCTTCCTGAGTCCGAAGGTG
TTTGTGTACCTGGTCCACGCTGCAGCACTGCTGGTCTTTGGAGGTCTGTGCATGCATGTC
CAGGTTCTCACGCGGTTTTTGGCCTCTTCCACTCCTATCATGTACTGGTTTCCAGCTCAC
CTGCTTCAGGATCAAGAACCGCTGCTGAGGTGTGTGGACACAGAGCCTGGGAAGCTTCCT
CAGGAGAAGTCCCCACCAGGACAGAAGGCCCCCAGAAACTGTCTCATGAAACTCTTCTAC
GATTGGAAGAGATGCTCTCCAGTCACAAGATGCGTTCTGGTCTACTTCCTGACCTACTGG
CTTCTGGGACTAATTCTCCATTGCAACTTCCTGCCTTGGACT
>Opossum|ENSMODG00000014399|ENSMODT00000018329
ATGGATTCCCTGAATGCCCTGAGGATGCAGCTTGGGGAACCGTCCTGGAGAGAAGTGCTG
AGGTTTGCTGCGTTC---TGCCGATTCCTGACTCTGGTCCTC---CAGGCCCTGTTCAAT
GCCTTCATCCCG---GATCATGCCGCAGATGCCTTCTCCCCACCCCGCCTGGAGCCTGCC
GGCCTGGGGGACCAGCTAGTGGAATGGCTCCTCGGGGGCTTGTCCCGCTGGGACGCAGAA
CACTTCCTTTTCATTGCGGAGCATGGTTACATCTATGAGCACAACTTTGCCTTCTTCCCG
GGTTTCCCCCTGGCCCTGCGGGTGGGGGCCGAGCTGGTACTGTGGCCGCTGCAGTGCCTG
CTCACCCTCCGGAGTCGCCTGTTGTTGACGGCCGCCCTGCTCAACAGCCTGTGCTCGGTA
CTGGCAGCCTTGGCCCTCTATGAGCTGAGCTGCTTAGTGCTGGGCTGCCGCCGCCTGGCC
CTCCTCTCAGCTCTGCTCTTCTGCCTCAGCCCCGCCAATGTCTTCCTGGCATCAAGCTAC
TCTGAGAGCCTCTTTGCCTTCCTGGCCTTTAGTGCTATGAGCCAGCTGGAGAGGGGCCGA
GGCAGCTACAGCACACTCCTCTTTGCCCTCGCCACGGCCGTGCGCTCCAATGGGCTCATC
AACACTGGCTTCCTTGTCCATGCCCAGTGCCAAGACCTCATCTCGGCTCCACGTCCCCCT
CGGGCCCTTCCTCAGGCCCTGTGGAGGCCCCTGCGGCTGGTGGCCTTTCTGTTGTTGAGA
GCCCTTGGGGTCGGTCTGCCCTTCGCCCTATTCCAGTACTATGCCTATGGCCAGTTCTGC
CAGCCCCACTCGGCCCGCCTCATCCCTGAGCCCCTTGTACAGCTGGCCAAGGACAAGGGC
TACCGG---------GTCACAGCAGGCAGCCAGCCCAGCTGGTGTGCCTGGCGCCTGCCC
CTTATATACAGCTACGTCCAGGATGTCTACTGGAACGTGGGCTTCTTAAGGTACTTTGAG
CTGCGCCAGGTGCCCAACTTTCTCCTGGCAGGGCCGGTGGCTGTGCTTGGGGCCTGGGCG
GCCTGGACCTATGTGACTGCCAACCTCCAGCACTGCCTCACCCTTGGGCTCTTGTGGAGC
AAGGGCAGGGCGGATGAGAAGGCTAGAAAGCCTCCTCCTGGATTCCACAGCCCCCGGGTG
TTTGTCTATGTGGTGCACTGCACTGCCCTGTTGTTCTTCGGAGCCCTGTGTATGCATGTG
CAGGTTCTCACCAGGTTCTTGGGCTCCTCCACTCCTGTCATCTACTGGTTTCCAGCTCAC
CTGCTTCAAAACCGGGAGCCCCTGTTGTGGACTCAAGAGACTGTGCCTGAGAAGGTCCCT
GTAATGTGCTCCCTGCTGGGACAAGAGGCCCTAAAGAATCCAGTTTGGGGACTTCTCTGC
AATTGGAGAGCTTGCTCTGGAGTCACATGGGCCATTCTGGGCTATTTCCTCTCCTACTGG
CTCTTGGGACTGCTCCTGCACTGTAATTTCCTGCCTTGGACA
>Orangutan|ENSPPYG00000001679|ENSPPYT00000002000
------------------------ATGTGGCCCCAGGACCCATCCCGGAAGGAGGTACTG
AGGTTTGCAGTCAGC---TGCCGTATCCTGACTCTGATGCTG---CAGGCCCTCTTCAAT
GCCATCATCCCA---GATCACCATGCAGAAGCCTTCTCTCCTCCTCGCCTGGCCCCCTCA
GGCTTTGTGGACCAACTCGTGGAAGGTCTTCTGGGCGGTCTGTCTCGCTGGGATGCTGAA
CACTTCTTGTTCATTGCTGAGCATGGCTACCTGTATGAGCACAACTTTGCTTTCTTTCCT
GGTTTTCCCTTGGCCCTGCTGGTGGGGACTGAA---CTGTTGAGACCCTTACGGGGGTTA
CTGAGTCTACGCAGTTGCCTGCTGATTTCGGTAGCATCACTCAATTTCTTGTTCTTCATG
TTGGCTGCAGTTGCACTTCATGACCTGGGTTGTCTGGTTTTGCACTGTCCCCGCCAGTCC
TTTTATGCAGCTCTGCTTTTCTGTCTCAGCCCTGCCAATGTCTTCCTGGCAGCTGGTTAC
TCAGAAGCTTTGTTTGCCCTCCTGACATTCAGTGCCATGGGGCAGCTGGAGAGGGGCCGA
GTCTGGACTAGTGGACTCCTCTTTGCCATTGCCACTGGGGTACGCTCCAATGGGCTGGTC
AGTGTTGGCTTCCTCATGCATTCTCAATGCCAAGGCTTTTTCTCTTCT------------
CTTACGATGGTGAATCCTCTGAGACAGCTCTTTAAGCTGATGGCCTCTCTGTTTCTGTCG
GTGTTCACACTTGGCCTTCCCTTTGCCCTCTTTCAGTATTATGCCTACACCCAATTCTGT
CTGCCAGCCTCAGCCCGCCCCATTCCTGAGCCTTTGGTACAGTTAGCTGTAGACAGGGGC
TACCGG---------ATTGCAGAGGGAAATGAACCACCTTGGTGCTTCTGGGATGTTCCA
CTAATATACAGCTATATCCAGGATGTCTACTGGAATGTTGGCTTTTTGAAATACTATGAG
CTCAAGCAGGTGCCCAATTTTCTACTGGCTGCACCAGTGGCTATACTGGTTGCCTGGGCA
ACTTGGACATACGTGACCACCCACCCTTGGCTCTGCCTTACACTTGGGCTGCAAAGGAGC
AAGAACAAT------AAGACCCTAGAGAAGCCCGATCTTGGATTCCTCAGTCCTCAGGTG
TTTGTGTACGTGGTCCATGCTGCAGTGCTGCTGCTGTTTGGAGGTCTGTGCATGCATGTT
CAGGTTCTCACCAGGTTTTTGGGCTCCTCCACTCCTATTATGTACTGGTTTCCAGCTCAC
TTGCTTCAGGATCAAGAGCCGCTGTTGAGATCCTTAAAGACTGTGCCTTGGAAGCCTCTT
GCAGAGGACTCCCCACCAGGACAAAAGGTCCCCAGAAATCCTATCATGGGACTTTTGTAT
CACTGGAAAACCTGTTCTCCAGTCACACGATACATTCTAGGCTACTTCCTGACTTACTGG
CTCCTGGGACTACTCCTACATTGCAACTTCCTGCCTTGGACA
>Platypus|ENSOANG00000013375|ENSOANT00000021109
------------------------------------GACCCGTACCGCTGGGAGGTGGTC
AGGTTTGTCCTTTGGAAATGGCGGGCCCTGACTCTCGTGCTT---CAGGCGCTGTCCAAC
GCCCTGATCCCG---GACCACGCCGCGGACGCCTTCTCCCCACCCCGCCTGGACACCCCC
GGCCCCGGGGACCGGCTGCTGGACCGGCTGCTGGGCGGGCTGGGGCGCTGGGACGCCGAA
TACTTCCTGTTCGTGGCCGAGCACGGCTACCTGTTGGAGCCCAGCCTGGCCTTCTTCCCC
GGCTTCCCGCTGGCCCTGCGGGCGGGGGCCGAGCTGGCGCTGTGGCCGCTGAGCCCGCTG
CTGGGCCTCCGGAGCCGCCTGCTGCTG---------------------------------
------------------------------------------------------------
------------------------------------------------------------
------------------------------------------------------------
------------------------------------------------------------
------------------------------------------------------------
------------------------------------------------------------
------------------------------------------------------------
------------------------------------------------------------
------------------------------------------------------------
------------------------------------------------------------
------------------------------------GTGGGGGTGCTG------------
------------------------------------------------------------
------------------------------------------------------------
------------------------------------------------------------
------------------------------------------------------------
------------------------------------------------------------
------------------------------------------------------------
------------------------------------------------------------
------------------------------------------
>Rabbit|ENSOCUG00000017959|ENSOCUT00000017959
------------------------ATGTGGCCCCTGGACCCGTCCCGGAGAGAGGTGCTG
CGGTTTGCGGTCAGC---TGCCGTGTTCTGACTCTGGTGCTG---CAGGCAATGTTTTCT
TCATCTATTCCTCAGGATCACCACGCCGAAGCGTTCGCTCCTCCTCGCCTGGCCCCCTCG
GGCTGCGTGGACCAGTTTGTGGAAGGTCTCCTGGGCGGCCTGTCTCGCTGGGATGCTGAG
CACTTCCTGTTCATTGCCGAGCACGGTTACCTCTATGAGCACAACTTCGCCTTCTTCCCT
GGCTTCCCCTTGGCCCTGCTGCTGGGGACTGAA---GTGCTGAGACCC---CGGGGGTTC
CTGAGCCTGCGCAGTTGCCTGCTGATTTCAGTAGCACTGCTCAATTCCTTGTTCTCTGTG
CTGGCCGCAGTCGCACTGCATGACCTGGGCTGTCAGGTGCTGCACTGTCCCCGCCAGGCC
TTGTGTGCAGCGCTGCTCTTCTGCCTCAGCCCCGCCAGCGTCTTCCTGGCGGCCGGCTAC
TCGGAAGCTTTGTTTGCTCTCCTGACCTTCAGTGCCATGGGGCAGCTGGAGCGGGGCCGG
GTCTGGACGAGCGGACTCCTCTTCGCCCTTGCCACCAGCGTCCGCTCCAACGGGCTGGTC
AGCGCTGGCTTCCTCGTGCACTCTCAGTGCCGAGGCTTCTGCTCTGCT------------
CTGGGGGTGCGGAGTCTGCCGAGACAGCTTTGTAAGCTGGGGGCCTCCGTGCTGCTGTCC
GTGCTCACAGTCAGCCTTCCCTTCGCGCTCTTTCAGTATTATGCCTACAGCCAGTTCTGC
CTGCCAGGCACAGTCCTCCCCATCCCTAAGCCCTTGGTGCAGCTGGCCACAGACAAGGGC
TATCGG---------ATTGCAGGGGGACACGAGCCCCCTTGGTGTTCCTGGGACCTTCCC
CTAGTATACAGCTATATCCAGGATGTCTACTGGAATGTTGGCTTTTTGAGGTACTATGAG
CTCAAGCAGCTGCCCAATTTTCTACTGGCTGCACCAGCGGCTTTTCTGGTTGCCTGGGCA
GCTTGGACATACGTGACCACCCACCCTTGGCTCTGCCTTACACTTGGCCTTCGAAGGATC
AAGAATAGT------GAGAGCCTCGAGAAGCCGGATGCCGGATTCCTCAGTCCTCAGGTG
TTTGTGTACGTGGTGCACGCGTCAGTGCTGCTGCTGTTCGGATGGCTGTGCATGCACGTC
CAGGTTCTCACCAGGTTTTTGGGCTCCTCCACTCCTATCATGTACTGGTTTCCAGCCCAC
TTGCTTCAGGATCAAGAGCCACTGTTGAGATCCCAGGAGACTGTGCCATGGAAGCCTCCT
GCGGGGGACTTCCCACCAGGACAGATGGTCCCCAGAAATTCTATCGTGGGACTTTTGTAC
AACTGGAAAACCTGTTCTCCAGTCACACGCTACATTCTAGGCTACTTCCTGACTTACTGG
CTCCTGGGACTACTCCTGCATTGCAACTTCCTGCCTTGGACT
>Rat|ENSRNOG00000000121|ENSRNOT00000000133
------------------------ATGGGGCTCCTGGACCCGTCCCAGAAAGAGGTGCTG
AAATTTGCAGTGAGC---TGCCGCATCCTGACTCTAGTGCTA---CAGGCACTCTTCAAT
ATCATCATCCCA---GACCACCATGCCGATGCCTTTTCTCCTCCCCGCCTCGCCCCCTCG
GGCTCTGTGGATCAGCTTGTGGAAGCTCTTCTGGGTGGTCTGTCTCGATGGGATGCTGAA
CACTTCCTGTTTATTGCTGAGCACGGCTACCTTTATGAGCACAACTTTGCCTTCTTCCCT
GGCTTCCCCTTGGCCCTGCTGATGGGAACTGAA---CTGCTGAGGCCCCTGCAGGGCCTC
TTGAGCGAGCGCAGTTGCCTGCTGGTCTCAGTAGCACTTCTCAACTCCCTGTTCTCTGTG
CTGGCCGCAGTTGCACTTCATGACTTGGGCTGTCTGGTTTTGCACTGTCCTCGCCAGGCC
TTTTGTGCGGCACTGCTCTTCTGCCTCAGCCCTGCCAATGTTTTCTTGGCAGCTGGTTAC
TCGGAAGCTTTGTTTGCCTTCCTGACATTCAGTGCCATGGGGCAGCTGGAGAGGGGCCGA
GGCTGGGCTAGTGGGCTGCTCTTTGCTCTTGCCGCTGGGGTGCGCTCCAACGGGCTGGTC
AGCGTTGGCTTCCTCCTGCATTCTCAGTGCAGAGGCTTTTGTTCTTCT------------
CTGGTGGTGCTGGACCCCTTGAAAGGGCTGGTCAAGCTCATGGCCTCTCTGTGCTTGTCA
GTACTCACAGTCAGCCTTCCTTTTGCCCTCTTTCAGTATTATGCCTACACCCAGTTCTGT
TTCCCAGGCTCAGCCCATGCCATCCCTGAGCCCTTGCTGCGGCTAGCTTCGGACAGAGGC
TACCGG---------CTTGCAGGAGACTATGAGCCCCCATGGTGCTCCCGGGCTCCTCCA
CTAATATACAGCTATATTCAGGATGTCTACTGGAACGTTGGTCTTCTGCGATACTATGAG
CTCAGACAGGTGCCGAATTTTCTCCTAGCTACACCAGTGACTGTACTGGTTGTGTGGGCA
ACCTGGACGTATGTGACCGCCCACCCTTGGCTCTGCCTTACCCTTGGGCTGCAAAGGACC
AAGGACAGG------GAGAGCCTGGAGAAGCCCCATCCTGGCTTCCTCAGTGCAAAGGTG
TTTGTGTACCTGGTCCACGCGGCAGCGCTGCTGGCCTTTGGAGGTCTGTGCATGCATGTC
CAGGTTCTCACGCGACTTCTGGGCTCTTCCACTCCCATCACATACTGGTTTCCAGCTTAC
CTGCTTCAGGATCGAGAACCACTGTTAAGATGTGTAGACACAGCCCCTCAGAAGCTT---
CTTGAGAATTCCCCACCAGGACAAAAGGCCCCCAGAAACTGTGTCATGAAACTCTTATAC
AACTGGAAGACCTGCTCTCCAGTCACAAAATGCATCCTAGTCTACTTCCTGACCTACTGG
CTCCTGGGACTAATTATGCATTGCAACTTCCTGCCTTGGACT
>Macaque|ENSMMUG00000012700|ENSMMUT00000017808
------------------------ATGTGGCCCCAGGACCCATCCCGGAAGGAGGTGCTG
AGGTTTGCAGTCAGC---TGCCGTATCCTGACTCTGATGCTG---CAGGCCCTCTTCAAT
GCCATCATCCCA---GATCACCACGCAGAAGCCTTCTCTCCTCCTCGCCTGGCCCCCTCA
GGCTTTGTGGACCAACTTGTGGACGGTCTTCTGGGTGGCCTATCTCGCTGGGATGCTGAA
CACTTCTTGTTCATTGCTGAGCATGGCTACCTGTATGAGCACAACTTCGCCTTCTTTCCT
GGTTTCCCCTTGGCCCTGATGGTGGGGACCGAA---CTGTTGCGACCCTTACGGGGGTTA
CTGAGTCTGCGCAGTTGCCTGCTGATTTCAGTAGCATCACTCAATTTCTTGTTCTTCATG
TTGGCTGCAGTTGCACTTCATGACCTGGGTTGTCTGGTTTTGCACTGTCCCCACCAGGCC
TTTTATGCAGCTCTGCTCTTCTGTCTCAGCCCTGCCAGTGTCTTCCTGGCAGCTGGTTAC
TCAGAAGCTTTGTTTGCCCTCCTGACATTCAGTGCCATGGGGCAGCTGGAGAGGGGCCGA
GTCTGGACTAGTGGACTCCTCTTTGCCATTGCCACTGGGGTACGCTCCAATGGGCTGGTC
AGTGTTGGCTTCCTCATGCATTCTCAGTGCCAAGGCTTTTTCTCTTCT------------
CTTACGATGCTGAATCCCCTGAGACAGCTCTTTAAGCTGATGGCCTCTCTGTTTCTGTCG
GTGTTCACACTTGGCCTTCCCTTTGCCCTCTTTCAGTATTATGCCTACACCCAATTCTGT
CTGCCAGGCTCAGCCCGCCCCATTCCTGAGCCCTTGGTGCAGTTAGCTGTAGACAAGGGC
TACCGG---------ATTGCAGAGGGAAATGAACCGCCTTGGTGCTTCTGGGATGTTCCA
CTAATATACAGCTATATCCAGGATGTCTACTGGAATGTTGGCTTTTTGAAATACTACGAG
CTCAGGCAGGTGCCCAATTTTCTACTGGCTGCACCAGTGGCTATACTGGTTGTCTGGGCA
ACTTGGACATACGTGACCACCCACCCTTGGCTCTGCCTTACACTTGGGCTGCAAAGGAGC
AAGAACAAT------AAGACCCTAGAGAAGCCCGATCTTGGATTCCTCAGTCCTAAGGTG
TTCGTGTACCTGGTCCACGCTGCAGTGCTGCTGCTGTTTGGAGGTCTGTGCATGCATGTT
CAGGTTCTCACCAGGTTTTTGGGCTCCTCCACTCCTATTGTGTACTGGTTTCCAGCTCAC
TTGCTTCAGGATCAAGAGCCGCTGTTGAGATCCTTAAAGACTGTGCCTTGGAAGCCTCTT
GCAGAGGACTCCCCACCAGGACAGAAGGTCCCCAGAAATCCTATCATGGGACTTTTGTAT
CGCTGGAAAACCTGTTCTCCAGTCACACGATACATTCTAGGCTACTTCCTGACTTACTGG
CTCCTGGGACTACTCCTACATTGCAACTTCCTGCCTTGGACA
>Marmoset|ENSCJAG00000009949|ENSCJAT00000019339
------------------------ATGTGGCCTCAGGATCCATCCTGGAAGGAGGTGCTG
AGGTTTGCAGTCAGC---TGCCGTATCCTGACTCTGATACTCCAGCAGGCCCTCTTCAAT
GCCATCATCCCA---GATCACCATGCAGAAGCCTTCTCTCCTCCTCGCCTGGCCCCCTCA
GGCTTTGTGGATCAACTTGTGGAAGGTCTTCTGGGTGGCCTGTCTCGCTGGGATGCTGAA
CACTTCCTGTTCATTGCCGAGTATGGCTACCTGTATGAGCACAACTTTGCCTTCTTTCCT
GGTTTCCCCTTGGCTCTGCTGGTGGGGACTGAA---CTGCTGAGACCCTTACGGGGGTTA
CTGAGTCTACGCAGTTGCCTGCTGATTTCAGCAGCATCACTCAATTTCTTGTTCTTCGTG
TTGGCTGCAGTTGCTCTTCATGACCTGGGTTGTTTTGTTTTGCACTGTCCCCGCCAGGCC
TTTTATGCAGCTCTGCTCTTCTGTCTCAGCCCTGCCAATGTCTTCCTGGCAGCTGGTTAC
TCAGAAGCTTTGTTTGCCCTCCTGACATTCAGCGCCATGGGGCAGCTGGAGAGGGGCCGA
GTCTGGACTAGCGGACTCCTCTTTGCCCTTGCTACTGGAGTACGCTCCAACGGGCTGGTC
AGTATTGGCTTCCTCATGCATTCTCAGTGCCAAGGCTTTTTCTCTTCT------------
CTTACGATGCTGAATCCCATGAGACAGCTCCTTAAGCTGATGGCCTCTCTGTTTCTGTCG
GTGTTCACACTTGGCCTTCCCTTTGCCCTCTTTCAGTATTATGCCTACACTCAATTCTGT
CTGCCAGGCTCAGCCCGCCCCATTCCGGAGCCCTTGGTACAGTTAGCTGTAGACAAGGAC
TACCGG---------ATTGCAGAGGGAAATGAACCGCCTTGGTGCTTCTGGGATGTTCCA
CTAATGTACAGCTATATCCAGGATGTCTACTGGAATGTTGGCTTTTTGAAATACTATGAG
CTCAGGCAGGTGCCCAATTTTCTACTGGCTACACCAGTGGCTATACTGGTTGCCTGGGCA
ACTTGGACATACGTGACCACCCACCCTTGGCTCTGCCTTACACTTGGGCTGCAAAGGAGC
AAGAACAAT------AAGACCCTAAAGAAGCCCGATCTTGGATTCCTCAGTCCTCAGGTG
TTTGTGTACGTGGTCCATGCTGCAGTGCTGCTGCTGTTTGGAGGTCTGTGCATGCATGTT
CAGGTTCTCACCAGGTTTTTGGGCTCCTCCACTCCTATTGTGTACTGGTTTCCAGCTCAC
TTGCTTCAGGATCAAGAGCCGCTGTTGAGGTCCTTAAAAACTGTGCCTTCGAAGTGTCTT
ACAGAGGACTCCCCACCAGGACAAAAGGTCCCTAGAAATCCTATCATGGGACTTTTGTAT
CACTGGAAAATCTGTTCTCCAGTCACACGATACATTCTAGGCTACTTTCTGACTTACTGG
CTCCTGGGACTACTCCTTCATTGCAACTTCCTGCCTTGGACA
>Microbat|ENSMLUG00000002508|ENSMLUT00000002505
------------------------ATGTGGCCCCTGGACCCATCCCGGAAAGAGGTGCTG
AGGTTTGCGGTCAGC---TGCCGGGCCCTGACTCTGGTGCTA---CAGGCTCTCTTCAAT
GCCTTCATCCCA---GATCACCATGCAGAAGCCTTCTCTCCTCCTCGCCTTGCCCCCTCG
GGCTCTGTGGACCAACTCGTGGAAGGTCTTCTGGGTGGCCTGTCTCACTGGGATGCTGAA
CACTTTCTGTTCATTGCTGAGCATGGCTACCTGTATGAGCACAACTTTGCCTTCTTCCCT
GGTTTCCCCCTGGCCCTGTTGGTGGGGACTGAA---TTGCTGAGACCCCTGCGGGGGTTA
CTGAGCCTACGGAGTTGCCTATTAATCTCAGTAGCATTGCTCAACTCCTTGTTCTCTATC
CTGGCTGCAGTTGCACTTCACGACCTGGGCTGTCTGGTTTTGCACTGTCCCCGCCAGGCC
TTTTACGGAGCACTGCTTTTCTGCCTCAGCCCTGCCAATGTCTTCCTGGCTGCTGGTTAC
TCAGAAGCTTTGTTTGCCCTCCTGACATTCACCGCCATGGGGCAGCTGGAAAGGGGCCGA
AGCTGGACTAGTGGACTCCTCTTTGCTCTTGCTACTGGTGTACGCTCCAACGGGCTGGTC
AGCGTTGGCTTCCTCGTACATTCTCAGTGCCAAGGCTTTTTCTCTTCT------------
CTCCTGGTGCTGAATCCTCTGAGGCAGCTCTTGAAGCTGATGGGCTCTGTGTTCCTGTCT
GTGCTCACACTTGGTCTTCCCTTTGCCCTCTTTCAGTATTACGCCTACACCCAGTTCTGT
CTGCCAGGCTCAGCCCGCTCCATCCCTAAGCCCTTGCTGCAGTTAGCTGTGGACAAGGGC
TACCGG---------ATTGCAGAAGGAAATGAACCACCTTGGTGCTCCTGGGAACTTCCC
CTAATATACAGCTATATCCAGGATGTCTACTGGAATGTTGGCTTTTTGAGATACTATGAG
CTTAAGCAGGTGCCCAATTTTCTGCTGGCTGCACCAGTGGCTATACTGGTTACCTGGGGA
ACGTGGACATATGTGACCACCCACCCGTGGCTCTGCCTTACACTTGGGATGCGAAGGAAC
AAGAGCGAT------GAGACTCTAGAGAAGCCTGATCCTGGATTCCTCAGCCCTCGGGTG
TTTGTGTACCTGGTTCACGCTGCAGCGCTGCTGCTGTTTGGCAGTTTGTGCATGCACATT
CAGGTTCTCACCAGGTTTTTGGGTTCCTCCACTCCTATTGTGTACTGGTTTCCAGCTTAC
TTGCTTCAGCATCAAGAGCCACTGCTGAGATCTCTAGAGACTGTGCCTTGGAAGCCTCTT
GCAGAAGACTCCCCACCAGGACAAAGGGTCCCCAGAAACTCTATCATGGGACTTCTGTAC
AACTGGAAAACCTGTTCTCGAGTCACACGGTGCATTCTAGGCTACTTCCTGACTTACTGG
CTCCTGGGACTGCTCTTGCATTGCAACTTCCTGCCTTGGACA
>Human|ENSG00000060642|ENST00000078527
------------------------ATGTGGCCCCAGGACCCATCCCGGAAGGAGGTGCTG
AGGTTTGCAGTCAGC---TGCCGTATCCTGACTCTGATGCTG---CAGGCCCTCTTCAAT
GCCATCATCCCA---GATCACCATGCAGAAGCCTTCTCTCCTCCTCGCCTGGCCCCCTCA
GGCTTTGTGGACCAACTCGTGGAAGGTCTTCTGGGCGGCCTGTCTCACTGGGATGCTGAA
CACTTCTTGTTCATTGCTGAGCATGGCTACCTGTATGAGCACAACTTTGCCTTCTTTCCT
GGTTTCCCCTTGGCCCTGCTGGTGGGGACTGAA---CTGTTGAGACCCTTACGGGGGTTA
CTGAGTCTACGCAGTTGCCTGCTGATTTCGGTAGCATCACTCAATTTCTTGTTCTTCATG
TTGGCTGCAGTTGCACTTCATGACCTGGGTTGTCTGGTTTTGCACTGTCCCCACCAGTCC
TTTTATGCAGCTCTGCTTTTCTGTCTCAGCCCTGCCAATGTCTTCCTGGCAGCTGGTTAC
TCAGAAGCTTTGTTTGCCCTCCTGACATTCAGTGCCATGGGGCAGCTGGAGAGGGGCCGA
GTCTGGACTAGTGTACTCCTCTTTGCCTTTGCCACTGGGGTACGCTCCAACGGGCTGGTC
AGTGTTGGCTTCCTCATGCATTCTCAATGCCAAGGCTTTTTCTCTTCT------------
CTAACGATGCTGAATCCTCTGAGACAGCTCTTTAAGCTGATGGCCTCTCTGTTTCTGTCG
GTGTTCACACTTGGCCTTCCCTTTGCCCTCTTTCAGTATTATGCCTACACCCAATTCTGT
CTGCCAGGCTCAGCCCGCCCCATTCCTGAGCCTTTGGTACAGTTAGCTGTAGACAAGGGC
TACCGG---------ATTGCAGAGGGAAATGAACCGCCTTGGTGCTTCTGGGATGTTCCA
CTAATATACAGCTATATCCAGGATGTCTACTGGAATGTTGGCTTTTTGAAATACTATGAG
CTCAAGCAGGTGCCCAATTTTCTACTGGCTGCACCAGTGGCTATACTGGTTGCCTGGGCA
ACTTGGACATACGTGACCACTCACCCTTGGCTCTGCCTTACACTTGGGCTGCAAAGGAGC
AAGAACAAT------AAGACCCTAGAGAAGCCCGATCTTGGATTCCTCAGTCCTCAGGTG
TTTGTGTACGTGGTCCACGCTGCAGTGCTGCTGCTGTTTGGAGGTCTGTGCATGCATGTT
CAGGTTCTCACCAGGTTTTTGGGCTCCTCCACTCCTATTATGTACTGGTTTCCAGCTCAC
TTGCTTCAGGATCAAGAGCCGCTGTTGAGATCCTTAAAGACTGTGCCTTGGAAGCCTCTT
GCAGAGGACTCCCCACCAGGACAAAAGGTCCCCAGAAATCCTATCATGGGACTTTTGTAT
CACTGGAAAACCTGTTCTCCAGTCACACGATACATTCTAGGCTACTTCCTGACTTACTGG
CTCCTGGGACTACTCCTACATTGCAACTTCCTGCCTTGGACA
>Cow|ENSBTAG00000009796|ENSBTAT00000012921
------------------------ATGTGGCCCCTGGACCCATCCCGGAAGGAGGTCCTG
GGGTTTGCAGTCAGC---TGCCGTGTCCTGACTCTGGTGCTG---CAGGCTGTCTTCAAT
GCCATCATCCCA---GACCATCGTGCAGAAGCCTTCTCTCCTCCTCGCCTCGCCCCCTCT
GGCTCTGCAGACCAACTCGTGGAAGGTCTTCTGGGTGGCCTATCTCACTGGGACGCTGAA
CACTTCCTGTTCATTGCCGAGCACGGCTACCTGTATGAGCACAACTTTGCCTTCTTCCCT
GGTTTCCCCCTGGTCCTGTTGCTTGGGGCTGAA---TTGCTGAGACCCCTGTGGGGGTTA
CTGAACCTACGGAGTTGCCTGCTCATCTCAGTAGCACTGCTCAATTCCTTGTTTTCCGCG
CTGGCTGCACTTGCACTTCATGACCTGGGCTGTTTGGTTTTGCGCTGTCCCCGCCAGGCC
TCTTATGGAGCACTGCTCTTCTGCCTCAGCCCCGCCAATGTCTTCCTGACTGCTGGTTAC
TCAGAAGCTTTATTTGCTCTCCTGACATTCAGCGCCATGGGGCAGCTGGAAAGGGGCCAC
AGCTGGACTAGTGGACTCCTTTTTGCCATGGCCACTGGTGTACGCTCCAATGGGCTAGTC
AACATTGGCTTCCTCATACATTCTCAGTGCCAGGGCTTTTTCTCATCT------------
CTCATGGTGCACAATGCTCTGAGACAGCTCTTGAAGCTGATGGGCTCTGTGTTCCTGTCA
GTGTTCACACTCGGCCTTCCCTTTGCCCTCTTTCAGTATTACGCCTATACCCAGTTCTGT
CTGCCAGGCTCAGCCCACCCCATTCCTCAGCCCTTGCTGCAATTAGCTGTAGACCAGGGC
TACCGA---------ACTGCAGAGGGAAACAAGCCACCTTGGTGCTCCTGGGGACTTCCC
CTAATATACAGCTACATCCAGGATGTCTATTGGAATGTTGGCTTTTTGAGATACTTTGAA
CTCAAGCAGGTGCCCAATTTTCTACTGGCTGCACCGATGGCTATATTGGTTGCCTGGGCA
ACTTGGACATACGTGACCACCCACCCTTGGCTCTTCCTTACACTTGGGATGCAAAGGAGC
AAGAACAAA------AAGACCCTGGAGAAGCCTGAACCTGGATTCCTCAGTCCTCGGGTG
TTTGTGTACCTGGTCCATGCTGCAGCGCTGCTGCTGTTTGGCAGTCTGTGCATGCATGTT
CAGGTTCTCACCAGGTTTTTATGCTCCTCCACTCCTATTGTGTACTGGTTTTCAGCTCAC
TTGCTTCTGGATCAAGAACCGCTGCTGAAATCCCTAGAGGCTGTGCCTGGGAAGCCTCCT
GCAGGGGACCCTCCACCAGGACAAAAGGGCCCCAGAAACTCTATCATGGGACTCTTGTAC
AACTGGAAAACTTGTTCTCTGGTCACACGATGCGTTCTAGGCTACTTCGTGACTTACTGG
CTCTTGGGACTACTCCTCCATTGCAACTGGCTGCCTTGGACA
>Dog|ENSCAFG00000012300|ENSCAFT00000048611
------------------------ATGTGGTCCCTGGACCAGTCCAGGAAAGAGGTGCTG
AGGTTTGCAGTCAGC---TGCCGTGTCCTGACTCTGGTGCTA---CAGGCATGTTATATT
AGCATAGTTACA---GATCACCGTGCAGAAGCCTTCTCTCCGCCTCACCTCACCCCCTCA
GGCGTTGTGGACCAACTCGTGGAAGGTCTCCTGGGTGGCCTGTCTCACTGGGATGCTGAA
CACTTCCTGTTCATTGCCGAGCACGGCTATCTATATGAGCATAACTTTGCCTTCTTCCCT
GGCTTCCCCCTGGCTCTCTTGGTGGGAGCTGAA---CTGCTGAGACCCCTGCGGGCATTA
CTGAACCTACGGAGTCGCCTGTTAATCTCAGTAGCATTGCTCAATTCTTTGTTCTCCGTG
CTAGCCACTGTCGCACTTCATGACCTGGGCTGTCTGGTTTTGCGCTGTCCCCGCCAGGCC
TTTTATGGAGCCCTGCTCTTCTGCCTCAGCCCCGCCAATGTCTTCCTGGCAGCTGGTTAC
TCAGAAGCTTTGTTTGCCCTCCTGACGTTCAGCGCCATGGGGCAGCTGGAAAGGGGCCGA
AGCTGGACTAGTGGACTCCTCTTTGCCCTTGCCACTGGCGTTCGCTCCAATGGACTGGTC
AACATTGGCTTCCTCGTGTATTCTCAGTGCCAGGGATTTCTGTCTTCT------------
CTCATGGTGCTGAATCCTCTAAGACAGCTCTTGATGCTGATGGGCTCTGTGTTCCTGTCT
TTGTTCACACTTGGCCTTCCCTTTGCCCTCTTTCAGTATTATGCCTACACCCAGTTCTGT
CTGCCAGGCTCTGCCCGCCCCATCCCTAAGCCCTTGCTGCAGTTAGCTGTGGACAAGGGC
TACCGG---------ACTGTGGAGGGAAATGAGCCACCTTGGTGCTCCTGGAAACTTCCC
TTAATATATAGCTATATCCAGGATCTCTACTGGAATGTTGGCTTTTTGCGATACTATGAG
TTCAAGCAGGTGCCCAATTTCCTACTGGCTGCACCAGTGGCTATACTGGTTGCCTGGGCA
ACATGGACATATGTGACCACCCACCCATGGCTCTGCCTTACACTTGGGATGCGAAGGAGC
AAGAACAGT------AAGACCCGAGAGAAATCTCATCCTGGATTCCTCAGTCCTCGGGTG
TTTGTGTACCTGGTCCACGCTGCAGCGCTGTTGCTGTTTGGTGTTGTCTACATGCATGTC
CAGGTCCTCACCAGGTTTCTGGGTTCCTCCACTCCTATTGTGTACTGGTTTCCAGCTTAT
TTGCTTCAGAATCAAGAGCCACTGCTGAGATCCCCAGAGACTGTGCCTTGGAAGCCACTT
GCAGGGGAATCTGTAGCAAGACAAAAGGTTCCCAGAAATTCTCTTGTGGGACTTCTGTAC
AACTGGAAAGCCTGTTCACTAGTCACACGATGTATTCTGAGCTACTTCCTGTCTTACTGG
CTCCTGGGACTACTCCTACATTGCAACTTCCTACCTTGGACA
>Elephant|ENSLAFG00000016679|ENSLAFT00000016678
------------------------ATGTGGCCCCTGGACCCATCCCGGAAAGAGGTACTG
CGGTTTGCAGTCGGC---TGTCGAGTCCTGACTCTGGTGCTT---CAGGCCCTGTTCAAC
GCCATCATCCCA---GATCACCATGCGGAAGCCTTCTGCCCTCCTCGCCTGGCCCCCTCG
GGCTCTGTGGACCAACTTGTGGAAGTTCTTCTGGGTGGCCTGTCTCACTGGGATGCTGAG
CACTTCCTGTTCATTGCTGAGCATGGCTACCTGTATGAGCACAACTTTGCCTTCTTCCCT
GGTTTTCCCCTGGTCCTGCTGGTGGGGGCTGAACTGCTGCTGAGACCCCTGCGGGGGTTA
CTGAGCCTGCGGAGTTGCTTGCTAATTTCAGTAGCATTGCTCAACTCCGTGTTCTTCGTG
TTGGCAGCAGTGGCACTTCACGACCTGGGCTGTCTGGTTTTGCACAGTCCCCGCCAGGCC
TTCTACACAGCGCTGCTCTTCTGCCTCAGCCCTGCCAATGTCTTTCTGACAGCTGGTTAC
TCAGAAGCTCTGTTTGCCCTCCTGACATTCAGCGCCATGGGGCAGCTGGAGAGGAGCCGA
AGCTGGACTAGTGGACTCCTCTTTGCCCTTGCCACTGGTGTACGCTCCAACGGGCTGGTC
AACATTGGGTTCCTTGTGCATGCCCAGTGTCGAGGCTTTTTCTCTTCT------------
CTTAAGGTGGAGAGTGCCCTGAGGCAGCTCGTTAAGCTGGCGGCCTCTGTGTTCCTGTCA
GTGTTCATACTTGGCCTTCCTTTTGTCCTATTTCAGTATTACGCCTACACCCAGTTCTGT
CTACCAGGCTCAGCCCAGCCCATCCCTGAGCCCTTGCTGCAGTTAGCTGTGAATAAGGGC
TACCGT---------ACTGCCGATGGAAATGAGCCACCTTGGTGCTCCTGGAACTTTCCC
CTAATATACAGTTTTATCCAGGATGTCTACTGGAATGTTGGCTTTTTGAGATACTATGAA
CTCAGGCAAGTGCCCAATTTTCTACTGGCTGCGCCAGTGGCTATACTGGTTGCCTGGGCG
ACTTGGACATACGTGACCACCCACCCTTGGCTCTGCCTTACACTTGGGCTGCAAAGGAAC
AAG------------AAGACCCTAGAGAAGCCTGATCATGGATTCCTCAGTCCTCAGGTG
TTTGTGTACCTGGTCCATGCTGTAGTGCTGCTGCTGTTTGGAGGTCTGTGCATGCATGTT
CAGGTTCTCACCAGGTTTTTGTGCTCGTCCTCTCCTATTGTGTACTGGTTTTCAGCTCAC
CTGCTTCAGAATCAAGAGCCATTGCTGAGGTCCCTAGAGACTGTACCTTGGAAGCCTCTT
GCCGGGGACTCCCCACCAGCACAAAAGGTCCCCAGAAATCCTATCAAGGGACTTTTGTAC
AACTGGAAAACCTGTTCCCCAGTTACACGATACATTCTAGGCTACTTCCTGACTTACTGG
CTCCTGGGACTACTCCTGCATTGCAACTTCCTGCCTTGGACA
>Bowhead|bmy_02011T0
------------------------ATGTGGCCCCTGGACACATCCCGGAAAGAGGTCCTG
GGGTTTGCAGTCAGC---TGCCGTGTCCTGACTCTGGTGCTG---CAGGCTCTCTTCAAT
GCCATCATCCCA---GACCATCATGCAGAAGCCTTCTCTCCTCCTCGCCTCGCCCCCTCC
GGCTCTGTGGACCAACTTGTGGAAAGTCTCCTGGGCGGCCTATCTCACTGGGATGCTGAA
CACTTCCTGTTCATTGCTGAGCATGGCTACCTGTATGAGCACAACTTTGCCTTCTTCCCT
GGTTTCCCCCTGGTCCTGTTGGTGGGGACTGAA---TTGCTGAGACCCCTGTGGGGGTTA
CTGAGCCTACGGAGTTGCCTGCTAATCTCAGTAGCATCGCTCAATTCCTTGTTCTCCGTG
CTGGCCGCACTTGCGCTTCATGACCTGGGCTGTCTGGTTTTGCGCTGTCCCCGCCAGGCT
TTTTATGGAGCGCTGCTCTTCTGCCTCAGCCCCGCCAATGTCTTCCTGGCGGCTGGCTAC
TCAGAAGCTTTGTTTGCCCTCCTGACATTCAGCGCCCTGGGGCAGCTGGAAAGGGGCCGA
AGCTGGACTAGTGGGCTCCTCTTTGCCCTTGCCACGGGCGTGCGCTCCAACGGGCTGGTC
AACGTTGGCTTCCTCGTGCATTCTCAGTGCCGAGGCTTTTTCTCTTCT------------
CTCGTGGTGCGGAATCCTCTGAGACAGCTCCTGAAGCTGATGGGCTCTGTGTTCCTGTCA
GTGCTCACACTTAGCCTTCCCTTTGCCCTCTTTCAATATTACGCCTATACCCAGTTCTGT
CTGCCAGGCTCAGCCTACCCCATTCCTGAGCCCTTGCTGCAATTAGCTGTGGACAAGGGC
TACCGA---------ATCATAGAGGGAAATGAGCCGCCTTGGTGCTCCTGGGAACTTCCC
CTAATATACAGCTACATCCAGGATATCTATTGGAATGTTGGCTTTTTGAGATACTATGAA
CTCAAGCAGGTGCCCAATTTTCTACTGGCTGCACCGATGGCTATACTGGTTGCCTGGGCA
ACTTGGACATATGTGACCACCCATCCTTGGCTCTGCCTTACACTTGGGATGCAAAGGAGC
AAGAACAGA------GAGACCCCAGAGAAGCCTGATCCTGGATTCCTCAGTCCTCGGGTG
TTTGTGTACCTGGTCCACGCTGCAGTGCTGCTGCTGTTTGGCAGTCTGTGCATGCATGTT
CAGGTTCTCACCAGGTTTTTATGCTCCTCCACTCCTGTTGTGTACTGGTTTTCAGCTCAC
TTGCTTCAGGATCAAGAACCGCTGCTGAGATCCCTAGAGACTGTGCCTTGGAAGCCTCTT
TCAGGGGACTCCCCACCAGGACAAAAGGTCCCCAGAAACTCTATCATGGGACTCTTGTAC
AACTGGAAAACTTGTTCTCTGGTCACACGATGCATTCTAGGCTACTTCCTGACTTACTGG
CTCCTGGGACTACTCCTGCATTGCAACTTCCTACCTTGGACA
>Minke|BACU020439
------------------------------------------------------------
------------------------------TCCTTCATCCCA---CAGGCTCTCTTCAAT
GCCATCATCCCA---GACCATCATGCAGAAGCCTTCTCTCCTCCTCGCCTCACCCCCTCC
GGCTCTGTGGACCAACTTGTGGAAAGTCTCCTGGGCGGCCTATCTCACTGGGATGCTGAA
CACTTCCTGTTCATTGCTGAGCATGGCTACCTGTATGAGCACAACTTTGCCTTCTTCCCT
GGTTTCCCCCTGGTCCTGTTGGTGGGGACTGAA---TTGCTGAGACCCCTGTGGGGGTTA
CTGAGCCTACGGAGTTGCCTGCTAATCTCAGTAGCATCGCTCAATTCCTTGTTCTCCGTG
CTGGCCGCACTTGCGCTTCATGACCTGGGCTGTCTGGTTTTGCGCTGTCCCCGCCAGGCT
TTTTATGGAGCGCTGCTCTTCTGCCTCAGCCCCGCCAATGTCTTCCTGGCGGCTGGCTAC
TCAGAAGCTTTGTTTGCCCTCCTGACATTCAGCGCCCTGGGGCAGCTGGAAAGGGGCCGA
AGCTGGACTAGTGGACTCCTCTTTGCCCTTGCCACTGGCGTGCGCTCCAACGGGCTGGTC
AACGTTGGCTTCCTCGTGCATTCTCAGTGCCGAGCCTTTTTCTCTTCT------------
CTCGTGGTGCGGAATCCCCTGAGACAGCTCTTGAAGCTGATGGGCTCTGTGTTCCTGTCA
GTGCTCACACTTAGCCTTCCCTTTGCCCTCTTTCAATATTACGCCTATACCCAGTTCTGT
CTGCCAGGCTCAGCCTACCCCATTCCTGAGCCCTTGCTGCAATTAGCTGTGGACAAGGGC
TACCGA---------ATCGTAGAGGGAAATGAGCCGCCTTGGTGCTCCTGGGAACTTCCC
CTAATATACAGCTACATCCAGGATATCTATTGGAATGTTGGCTTTTTGAGATACTATGAA
CTCAAGCAGGTGCCCAATTTTCTACTGGCTGCACCAATGGCTATACTGGTTGCCTGGGCA
ACTTGGACATATGTGACCACCCATCCTTGGCTCTGCCTTACACTTGGGATGCAAAGGAGC
AAGAACAAA------GAGACCCCAGAGAAGCCTGGTCCTGGATTCCTCAGTCCTCGGGTG
TTTGTGTACCTAGTCCACGCTGCAGTGCTGCTGCTGTTCGGCAGTCTGTGCATGCATGTT
CAGGTTCTCACCAGGTTTTTATGCTCCTCCACTCCTATCGTGTACTGGTTTTCAGCTCAC
TTGCTTCAGGATCAAGAACCGCTGCTGAGATCCCTAGAGACTGTGCCTTGGAAGCCTCTT
TCAGGGGACTCCCCACCAGGACAAAAGATCCCCAGAAACTCTATCATGGGACTCTTGTAC
AACTGGAAAACTTGTTCTCTGGTCACACGATGCATTCTAGGCTACTTCCTGACTTACTGG
CTCCTGGGACTACTCCTGCATTGCAACTTCCTACCTTGGACA
