# Supplementary material for: Insights into the Evolution of Longevity from the Bowhead Whale Genome
Source: Cell Rep. 2015 Jan 6;10(1):112–22. doi: 10.1016/j.celrep.2014.12.008 (PMC4536333; doi:10.1016/j.celrep.2014.12.008)
Supplement: Supplemental Folder 2. Species Used in the Analysis of Selective Pressure Variation, Single-Gene Orthologous Families Tested, Likelihood Ratio Tests, MAKER Parameters, and Full Assembly and Read Usage Data, Related to Experimental Procedures [file mmc3.zip › Tested SGOs/reciprocal_group_3758.2.fas]

>Gibbon|ENSNLEG00000010658|ENSNLET00000013590
ATGCGGCTGCCGCTGCTCGTGTCCGCGGGCGTCCTGCTGGTGGCTCTCCTGCCCTGCCCG
CCATGCAGGGCGCTCCTGAGCCGCGGGCCGGTCCCGGGAGCTCGGCAGGCGCCGCAGTAC
CCTCAGCCCTTGGATTTCTTCCAGCCGCCG---CCGCAGTCCGAGCAGCCC---------
CAGCAGCCGCAG---------GCTCGGCCGGTCCTGCTCCGCATGGGAGAGGAGTACTTC
CTCCGCCTGGGGAACCTCAACAAGAGCCCGGCCGCT---CCCCTTTCGCCCGCCTCCTCG
CTCCTCGCCGGCGGCAGCGGCAGC---------------CGCCCTTCGCCGGAACAG---
------GCGACCGCCAACTTTTTCCGCGGG---------TTGCTGCAGCAGCAGCTGCTG
CATCGGCGCTCGCTCGACAGCCCCGCGGCTCCCGCGGAGCGCGGCGCTGAGAATGCCTTC
GGCGGCCACCAGGAGGCA---CCGGAGAGAGAAAGGCGGTCCGAGGAGCCTCCCATCTCC
CTGGATCTCACCTTCCACCTCCTCCGGGAAGTCTTGGAAATGGCCAGGGCCGAGCAGTTA
GCGCAGCAAGCCCACAGCAACAGGAAACTCATGGAGATTATTGGGAAA
>Gorilla|ENSGGOG00000009636|ENSGGOT00000009671
ATGCGGCTGCCGCTGCTCGTGTCCGCGGGCGTCCTGCTGGTGGCTCTCCTGCCCTGCCCG
CCATGCAGGGCGCTCCTGAGCCGCGGGCCGGTCCCGGGAGCTCGGCAGGCGCCGCAGCAC
CCTCAGCCCTTGGATTTCTTCCAGCCGCCG---CCGCAGTCCGAGCAGCCC---------
CAGCAGCCGCAG---------GCTCGGCCGGTCCTGCTCCGCATGGGAGAGGAGTACTTC
CTCCGCCTGGGGAACCTCAACAAGAGCCCGGCCGCT---CCCCTTTCGCCCGCCTCCTCG
CTCCTCGCCGGCGGCAGCGGCAGC---------------CGCCCTTCGCCGGAACAG---
------GCGACCGCCAACTTTTTCCGCGTG---------TTGCTGCAGCAGCTGCTGCTG
CCTCGGCGCTCGCTCGACAGCCCCGCGGCTCTCGCGGAGCGCGGCGCTGAGAATGCCCTC
GGCGGCCACCAGGAGGCA---CCGGAGAGAGAAAGGCGGTCCGAGGAGCCTCCCATCTCC
CTGGATCTCACCTTCCACCTCCTCCGGGAAGTCTTGGAAATGGCCAGGGCCGAGCAGTTA
GCACAGCAAGCTCACAGCAACAGGAAACTCATGGAGATTATTGGGAAA
>Guinea_Pig|ENSCPOG00000001638|ENSCPOT00000001659
ATGCGCTTGCCGCTGCTGGTGTCCGCGGGCGTCCTGCTGGTCGCGCTCCTGCCCGGCCCC
CCATGCAGGGCCCTCCTCAGCCGCGGCCCGGTCCCGGGCGCCCCACAAGTCCCTCGGTCC
CCCCAGCCCCTGGATTTCTTCCAGCCGCCG---CCT---------CAGCCC---------
GAGCAGCTCCGGCCACCGCAGTCTCGTCCGGTCCTGCTCCGCGTGGGAGAAGAGTACTTC
CTCCGCCTGGGGAGCCTCAGCAGGAGCCCCGCCGCT---CGCTTCGCACCCGGCGCTTCG
CCCCTGGCCGGG------GGCAGC---------------CGCCGCTCGCCGGACCTG---
------GCAGCAGTCAACTTTTTCCGCGCG---------TTG---CAGCAGCCACAGACG
CCTCTGCGCTCGCTCGACAGCCCCGCGGACCCCGCGCAGCGCCGCGGCGGGAGCGCTCTC
GGCGGCCACCAGGAGGCA---CTGGAGAGGGAGCGACGGTCCGAGGAGCCTCCCATCTCC
CTGGATCTCACCTTCCACCTTCTCCGGGAAGTCTTGGAGATGGCCAGGGCCGAGCAGTTA
GCGCAGCAAGCCCACAACAACAGGAAACTGATGGAGATTATTGGGAAG
>Mouse|ENSMUSG00000049796|ENSMUST00000061294
ATGCGGCTGCGGCTGCTGGTGTCCGCGGGCATGCTGCTGGTGGCTCTGTCGTCCTGCCTG
CCTTGCAGGGCCCTGCTCAGCAGGGGATCCGTCCCCCGAGCGCCGCGGGCC---------
CCGCAGCCCTTGAATTTCTTGCAGCCGGAG---CAG------------CCC---------
CAGCAACCTCAG---------------CCGGTTCTGATCCGCATGGGTGAAGAATACTTC
CTCCGCCTGGGGAATCTCAACAGAAGTCCCGCTGCT---CGGCTGTCCCCCAACTCCACG
CCCCTCACCGCGGGTCGCGGCAGC---------------CGCCCCTCGCACGACCAG---
------GCTGCGGCTAACTTTTTCCGCGTG---------TTGCTGCAGCAGCTGCAGATG
CCTCAGCGCTCGCTCGACAGCCGCGCGGAGCCGGCCGAACGCGGCGCCGAGGATGCCCTC
GGTGGCCACCAGGGGGCG---CTGGAGAGGGAGAGGCGGTCGGAGGAGCCGCCCATCTCT
CTGGATCTCACCTTCCACCTTCTGCGGGAAGTCTTGGAAATGGCCCGGGCAGAGCAGTTA
GCTCAGCAAGCTCACAGCAACAGGAAACTGATGGAGATTATCGGGAAA
>Opossum|ENSMODG00000024951|ENSMODT00000037950
ATGAAGCTCCAGCTTCTTGTGTCTACTGGGATCTTGCTGGTCACTCTCTTGCCCTGCCAA
GAATGCAGAGCTCTCATCAGCAAGGGCTCCGCGTCGTCCGTGGGGTCGGCA---------
GCTCAGCCCCTGGACTTCTTCCAGCCCCCG---CCG------------CCGCCGAATCAG
CAGCAGCCCCTG---------------CCTCTCCTGCTCCGCATGGGAGAAGAGTACTTC
CTACGCCTGGGCAACCTCAACAAGAGCCCCGCCGCT---TCCTTCTCCCCCTCGTCCCCC
---------------------AGCGGCAGCCCCGGGATGCACTTCTCCCCCGATGTCTCT
GATGTCTCGGTCGCCAACTTTTTCCGGGGAGCCGTCCAGCGGCTCCAGCACCTGCAGCTC
CCGCAGCGCTCCCTAGACAGTCAGGCAGGGCTGGGGGAGGGAGGAGCTGAGAGTACCTAC
AGCGAGCAGCGGGAGGCG---ATGGAGAGAGAGAAGCGGTCGGAAGAACCTCCCATCTCC
CTGGATCTCACTTTCCACCTCCTCAGAGAAGTCTTAGAAATGGCCCGGGCCGAACAGTTA
GCTCAGCAAGCTCACAGCAACAGGAAATTGATGGAGATTATTGGAAAG
>Orangutan|ENSPPYG00000018636|ENSPPYT00000021737
ATGCGGCTGCCGCTGCTCGTGTCCGCGGGCGTCCTGCTGGTGGCTCTCCTGCCCTGCCCG
CCATGCAGGGCGCTCCTGAATCGCGGGCCGGTCCCGGGAGCTCGGCAGGCGCCGCAGTAC
CCTCAGCCCTTGGATTTCTTACAGCCGCCG---CCGCAGTCCGAGCAGCCC---------
CAGCAGCCCCAGCAGCCGCAGACTCGGCCGGTCCTGCTCCGCATGGGAGAGGAGTACTTC
CTCCGCCTGGGGAACCTCGACAAGAGCCCGGCCGCT---CCCCTTTCGCCCGCCTCCTCG
CTCCTCGCCGGCGGCAGCGGCAGC---------------CGCCCTTCGCCGGAACAG---
------GCGACCGCCAACTTTTTCCGCGTG---------TTGCTGCAGCAGCTGCTGCTG
CCTCGGCGCTCGCTCGACAGCCCCGCGGCTCTCGCGGAGCGCGGCGCTGAGAATGCCCTC
GGCCGCCACCAGGAGGCA---CCGGAGAGAGAAAGGCGGTCCGAGGAGCCTCCCATCTCC
CTGGATCTCACCTTCCACCTCCTCCGGGAAGTCTTGGAAATGGCCAGGGCCGAGCAGTTA
GCGCAGCAAGCTCATAGCAACAGGAAACTCATGGAGATTATTGGGAAA
>Platypus|ENSOANG00000002306|ENSOANT00000003651
ATGAAGGTCCAGCTCCTGGTGTCCGCCGCGATCCTGCTGGTGGCCGTCCCGGCCGGCCGA
GACTGCAGACCTCTCCTCGGAAAGGGCCTCGCC---------GGCGGCCCT---------
CGCCAGCCCCTGGACTTCCTCCAGCAGCCG---CCG------------------------
---------------------------TCGGTGCTGCTCCGCATGGGCGAAGAGTATTTC
CTGCGCCTGGGCCATCTCAACAGGAGCCCGGCCGCTCCCTCCTTCTCCCCCGGCAGCACC
---------------------AGC---------------CGCTTCGCGCCGGACACC---
------TCTGCAGCCAACTTTTTCCTGGCAGCTGTGCCCCAGCTGCAG------CAGCTG
CCCCCCCGCCCGCCGGTCACCCCGCAGGGA------------------------------
GCCGCCCAGCAAGAGGCG---ATGGAGAGGGAGAAGCGATCGGAAGAGCCACCCATCTCG
CTGGATCTGACTTTCCATCTCCTCCGAGAGGTCTTGGAGATGGCCCGGGACGAACAGTTA
GCGCAGCAAGCCCACAGCAACAGGAAACTGCTGGAGAGTATTGGGAAA
>Rat|ENSRNOG00000012703|ENSRNOT00000016953
ATGCGGCTGCGGCTGCTGGTGTCCGCGGGCATGCTGCTGGTGGCTCTGTCGCCCTGTCTG
CCTTGCAGGGCCCTGCTGAGCAGGGGATCCGTCTCTGGAGCGCCGCGGGCC---------
CCGCAGCCGTTGAATTTCTTGCAACCGGAG---CAG------------CCC---------
CAGCAACCTCAG---------------CCGATTCTGATCCGCATGGGTGAAGAATACTTC
CTCCGCCTGGGGAACCTCAACAGAAGTCCCGCTGCT---CGGCTGTCCCCCAACTCCACG
CCCCTCACCGCGGGTCGCGGCAGC---------------CGCCCCTCGCACGACCAG---
------GCTGCGGCTAACTTTTTCCGCGTG---------TTGCTGCAGCAGCTGCAGATG
CCTCAGCGCCCGCTCGACAGCAGCACGGAGCTGGCGGAACGCGGCGCCGAGGATGCCCTC
GGTGGCCACCAGGGGGCG---CTGGAGAGGGAGAGGCGGTCCGAGGAGCCGCCCATCTCT
CTGGATCTCACCTTCCACCTTCTGAGGGAAGTCTTGGAAATGGCCAGGGCAGAGCAGTTA
GCTCAGCAAGCTCACAGCAACAGGAAACTGATGGAGATTATCGGGAAA
>Macaque|ENSMMUG00000021587|ENSMMUT00000030381
ATGCGGCTGCCGCTGCTCGTGTCCGCGGGCGTCCTGCTGGTGGCTCTCCTGCCCTGCCCG
CCATGCAGGGCGCTCCTGAGCCGCGGGCCGGTCCCGGGAGCCCGGCAGGCGCCGCAGTAC
CCTCAGCCCTTGGATTTCTTCCAGCCGCCG---CCGCAGTCCGAGCAGCCC---------
CAGCAGCCGCAG---------GCTCGGCCGGTCCTGCTCCGCATGGGAGAGGAGTACTTC
CTCCGCTTGGGGAACCTCAACAAGAGCCCTGCCGCT---CCCCTTTCGCCCGCCTCCTCG
CTCCTCGCCGGCGGCAGCGGCAGC---------------CGCCCTTCGCCGGAGCAG---
------GCGGCCGCCAACTTTTTCCGCGTG---------TTGCTGCAGCAGCTGCTGCTG
CCTCGGCGCTCGCTCGACAGCCCCGCGGCTCTCGCGGAGCGCGGCGCCGAGAACGCCCTC
GGCGGCCACCAGGAGGCA---ACGGAGAGGGAGAGGCGGTCCGAGGAGCCTCCCATCTCC
CTGGATCTCACCTTCCACCTCCTCCGGGAAGTCTTGGAAATGGCCAGGGCCGAGCAGTTA
GCGCAGCAAGCTCACAGCAACAGGAAACTCATGGAGATTATTGGGAAA
>Marmoset|ENSCJAG00000009413|ENSCJAT00000018221
ATGCGGCTGCCGCTGCTCGTGTCCGCAGGCGTCCTGCTGGTGGCTCTCCTGCCCTGCCCG
CCATGCAGGGCGCGCCTGGGCGTCGGGCCGGTCCCGGGAGGCCGGCAGGCGCCGCAGTAC
CCTCAGCCCCTGGATTTCTTCCAGCCGCCGCCGCCGCAGTCCGAGCAGCCC---------
CAGCAGCCGCAG---------GCTCGGCCGGTCCTGCTCCGCATGGGAGAGGAGTACTTC
CTCCGCCTGGGGAACCTCAACAAGAGCCCGGCTGCT---CCCCTCTCGCCCGCCTCCTCG
CTCCTAGCCGGCGGCAGTGGCAGC---------------CGCCTTTCGCAGGAGCAG---
------GCGGCCGCCAACTTTTTCCGCGTG---------TTGCTGCAGCAGCTGCTGCTG
CCTCGGCGCTCGCTCGACAGCCCCGCGGCTCTCGCGGAGCGCGGCTCCGAGAAAGCCCTC
GGCGGCCACCAGGAGGCA---CCGGAGAGGGAGAGGCGGTCCGAGGAGCCTCCCATCTCC
CTGGATCTCACCTTCCACCTCCTCCGGGAAGTCTTGGAAATGGCCAGGGCCGAGCAGTTA
GCGCAGCAAGCTCACAGCAACAGGAAACTCATGGAGATTATTGGGAAA
>Microbat|ENSMLUG00000017632|ENSMLUT00000017635
ATGAGACTGCCGCTGCTGGTGTCCGCGGGCGTCCTGCTCCTGGCTTTCCTGCCCTGCCCG
CCATGCAGGGCCCTCCTCATCCGGGGTCCTGTCCCAGGCGCCCGACAGGCCCCACAACTT
CCCCAACCCCTAGATTTCTTCCAGCCGCCA---------------CGGCGG---------
CAG---------GTCCTTCCAGTTCAGCCGGTCCCGCTCACCACGGGGGAAGAATACTTC
TTCCGCCAAGGTAACCTCAATGAGAGCCCCGCTGCT---CCCCTCTGGTCAGCCTCCTCG
CCCCTCGCCCGCCGCAGCAGCAGC---------------CACCTTTCCCCTCACAAG---
------GCAGCCGCCAACTTTTTCCGCGCA---------TTGAGGCAGCTGCGATCGCTT
CCCCAGCGCCCTCTCAAGAGTCCC---------GCTGAGCGTCGTGCTAAGAGCGCCCTC
AGCGGTCGCCAGGAGGCT---CTGGAAAGGGAGGGGCGATCCAGGGAAACTACCACCTCG
CTGGATCTCACCTTCCACATCCTCAGAGAAGTTTTGAAAATGGCCAACGCGGAGAAGTTA
GCACAGCAAGCTGAAAGCAACAGGAAACTGATGGAGATTGTTGGGAAA
>Human|ENSG00000147571|ENST00000276571
ATGCGGCTGCCGCTGCTTGTGTCCGCGGGAGTCCTGCTGGTGGCTCTCCTGCCCTGCCCG
CCATGCAGGGCGCTCCTGAGCCGCGGGCCGGTCCCGGGAGCTCGGCAGGCGCCGCAGCAC
CCTCAGCCCTTGGATTTCTTCCAGCCGCCG---CCGCAGTCCGAGCAGCCC---------
CAGCAGCCGCAG---------GCTCGGCCGGTCCTGCTCCGCATGGGAGAGGAGTACTTC
CTCCGCCTGGGGAACCTCAACAAGAGCCCGGCCGCT---CCCCTTTCGCCCGCCTCCTCG
CTCCTCGCCGGAGGCAGCGGCAGC---------------CGCCCTTCGCCGGAACAG---
------GCGACCGCCAACTTTTTCCGCGTG---------TTGCTGCAGCAGCTGCTGCTG
CCTCGGCGCTCGCTCGACAGCCCCGCGGCTCTCGCGGAGCGCGGCGCTAGGAATGCCCTC
GGCGGCCACCAGGAGGCA---CCGGAGAGAGAAAGGCGGTCCGAGGAGCCTCCCATCTCC
CTGGATCTCACCTTCCACCTCCTCCGGGAAGTCTTGGAAATGGCCAGGGCCGAGCAGTTA
GCACAGCAAGCTCACAGCAACAGGAAACTCATGGAGATTATTGGGAAA
>Orca|XP_004275012.1
ATGCGGCTGCCGCTGCTCGTGTCCGCGGGCGTCCTGCTGGTGGCTCTCCTGCCCTGCCCG
CCATGCAGGGCCCTCCTTAGCCGGGGGCCCGTCCCGGGGGCCCGGCAGGCCTCGCAGCAC
CCCCAGCCCCTGGATTTCTTCCAGCCTTCG---CCG---------CAGTCT---------
CAG---------CAGCCGCAGGCTCGGCCCGGCCTGCTCCGCATGGGGGAGGAGTACTTC
CTCCGCCTGGGTAGCCTCAATAAGAGCCCCGCTGCT---CCGCTCTCGGCCGCCTCCTCG
CCTCCTGCCGGCAGCAGCGGCAGC---------------CGCCTTTCGCCGGACGAG---
------GTGGCCGCCAACTTTTTCCGCGCG---------TTGCTGCAGCAGCTGCTGCTG
CCCCGGCGCCCGCTCGACAGCCCTGCGAGTCCGGTGGAACGCGGCGCCGAAAACGCCCTC
GGCGGCCGCCAGGAGGCA---CCGGAGAGGGAGAGGCGAGCCGAGGAACCTCCCATCTCC
CTGGATCTCACCTTCCACCTCCTCCGAGAAGTCTTGGAAATGGCCAGGGCTGAGCAGTTA
GCGCAGCAAGCTCACAGCAACAGGAAACTGATGGAGATTATTGGGAAA
>Chimp|ENSPTRG00000020304|ENSPTRT00000037603
ATGCGGCTGCCGCTGCTCGTGTCCGCGGGAGTCCTGCTGGTGGCTCTCCTGCCCTGCCCG
CCATGCAGGGCGCTCCTGAGCCGCGGGCCGGTCCCGGGAGCTCGGCAGGCGCCGCAGCAC
CCTCAGCCCTTGGATTTCTTCCAGCCGCCG---CCGCAGTCCGAGCAGCCC---------
CAGCAGCCGCAG---------GCTCGGCCGGTCCTGCTCCGCATGGGAGAGGAGTACTTC
CTCCGCCTGGGGAACCTCAACAAGAGCCCGGCCGCT---CCCCTTTCGCCCGCCTCCTCG
CTCCTCGCCGGCGGCAGCGGCAGC---------------CGCCCTTCGCCGGAACAG---
------GCGACCGCCAACTTTTTCCGCGTG---------TTGCTGCAGCAGCTGCTGCTG
CCTCGGCGCTCGCTCGACAGCCCCGCGGCTCTCGCGGAGCGCGGCGCTAGGAATGCCCTC
GGCGGCCACCAGGAGGCA---CCGGAGAGAGAAAGGCGGTCCGAGGAGCCTCCCATCTCC
CTGGATCTCACCTTCCACCTCCTCCGGGAAGTCTTGGAAATGGCCAGGGCCGAGCAGTTA
GCACAGCAAGCTCACAGCAACAGGAAACTCATGGAGATTATTGGGAAA
>Cow|ENSBTAG00000033128|ENSBTAT00000047063
ATGCGACTGCGGCTGCTCGTGTCCGTGGGCGTCCTGCTGGTGGCTCTGCTGCCCTCCCCG
CCATGCAGGGCCCTCCTCAGCCGGGGGCCCATCCCGGGTGCCCGGCAGGCATCACAGCAC
CCCCAGCCCCTGAGTTTCTTCCAGCCGCCG---CCG---------CAGCCC---------
CAG---------GAACCCCAGGCTCTGCCCACCCTACTCCGTGTTGGGGAGGAATACTTC
CTCCGCCTGGGTAACCTCGATGAGACCCGGGCTGCT---CCGCTCTCTCCCGCCGCCTCG
CCTCTCGCCAGCAGAAGCAGCAGT---------------CGCCTTTCTCCGGACAAG---
------GTGGCCGCCAACTTTTTCCGAGCG---------CTGCTGCAG------------
CCCCGGCGCCCATTCGACAGCCCAGCGGGTCCCGCGGAACGCGGCACGGAGAACGCCCTC
GGCAGCCGCCAGGAGGCGCCGGCCGCCAGGAAGAGGCGATCCCAGGAACCTCCCATCTCC
CTGGATCTCACCTTCCACCTCCTCCGAGAAGTCTTGGAAATGACCAAGGCCGATCAGTTA
GCACAGCAAGCTCATAACAACAGGAAACTGTTGGACATTGCTGGGAAA
>Dog|ENSCAFG00000030126|ENSCAFT00000044942
ATGCGGCTGCCCCTGCTCCTGTCCGCGGGCGTCCTGCTGGTGGCTCTCCTGCCCTGCCCA
CCATGCAGGGCCCTGCTCAGCCGGGGGCCCATTCCGGGCGCCCGGCAGGCTGCGCAGCAC
CCCCAGCCCCTGGATTTCTTCCAGCTGCCG---CCG---------CAGCCC---------
CAGCAGCCCCAACAGCCGCAGGCTCGGCCCGTCCTGCTCCGCATGGGGGAGGAGTATTTC
CTCCGCCTGGGTAACCTCAACAAGAGCCCCGCTGCT---CCCCTCCTGCCCGCCTCTTCA
CCTGTCGCTGGCGGCAGCGGCAGC---------------CGCCTTTCGCCGGACGAG---
------GCGGCCGCCAACTTTTTCCGCGCG---------TTGCTGCAGCAGCTGCCGCTG
CCCCGCCGCCAGCTCGACAGCCCCGCTGGTCCCGCCGAGCGCGGGGAGGAGAACGCCCTC
GGCAGCCGCCAAGAGACC---CCGGAGAGGGAGAGACGATCCGAGGAACCTCCCATCTCG
CTGGATCTCACCTTCCACCTCCTCCGAGAAGTCTTGGAAATGGCCAGGGCCGAGCAGTTA
GCGCAGCAAGCTCACAGCAACAGGAAACTGATGGAGATTATTGGGAAA
>Elephant|ENSLAFG00000000557|ENSLAFT00000000557
ATGCGGCTGACGCTGCTCATGTCCGCGGGCGTTCTGCTGGTGGCTTTGCTGCCCTGCCCG
CCTTGCAGGGCCTTCCTCAGCCGGGGGCTTGACTCCGGCGCCCGGCAGGCCCCGCAGCAC
CCCCAGCCCCTGGATTTCTTCCAGCCGCCG---CCG---------CAGCCC---------
CAGCAGTCCCAG---------------CCCGTCCTGCTCCGCATGGGGGAAGAATACTTC
CTTCGCCTGGGGAACCCCAACAAGAGCCCCGCTGCT---CCCCTCTCGCCTGCCTCCTCG
CCCCTCGCCGGCGGCAGC---------------------CGCCCCTCGCCAGAAGAG---
------GCG---GCCAACTTTTTCCGCGCG---------TTGCTGCAGCAGCTGCCGCTG
CCCCGGCGCTCGCTCAACAGCCCCGCGAGTCCCGGGGAGCACGAAGTCGAGAGCGCCCTG
GGCGGCCACCAGGAGGCA---GCGGAGAGGAAGAGGCGGTCCGAGGAGCCTCCGATCTCG
CTGGATCTCACCTTCCACCTCCTCCGAGAAGTCCTGGAAATGGCCAGGGCTGAGCAGTTA
GCGCAGCAAGCTCACAGCAACAGGAAACTGATGGAGATTATTGGGAAA
>Bowhead|bmy_20814T0
ATGCGGCTGCCGCTGCTCGTGTCCGCGGGCGTCCTGCTGGTGGCTCTCCTGCCCTGCCCG
CCGTGCAGGGCCCTCCTTAGACGGGGGCCCGTCCCGGGGGCCCGGCAGGCCTCGCAGCAC
CCCCAGCCCCTGGATTTCTTCCAGCCTTCG---CCG---------CAGCCT---------
CAG---------CAGCCGCAGGCTCGGCCCGTCCTGCTCCGCATGGGGGAGGAGTACTTC
CTCCGCCTGGGTAGCCTCAATAAGAGCCCCGCTGCT---CCGCTCTCGCCCGCCTCCTCG
CCTCCTGCCGGCAGCAGCGGCAGC---------------CGCCTTTCGCCGGACGAG---
------GTGGCCGCCAACTTTTTCCGCGCG---------TTGCTGCAGCAGCTGCCGCTG
CCCCGGCGCCCGCTCGACAGCCCTGCGAGTCCGTTGGAACGCGGCGCCGAGAACGCCCTC
GGCGGCCGCCAGGAGGCA---CCGGAGAGRGAGAGGCGAGCCGAGGAACCTCCCATCTCC
CTGGATCTCACCTTCCACCTCCTCCGAGAAGTCTTGGAAATGGCCAGGGCTGAGCAGTTA
GCGCAGCAAGCTCACAGCAACAGGAAACTGATGGAGATTATTGGGAAA
>Minke|BACU011113
ATGCGGCTGCCGCTGCTCGTGTCCGCAGGCGTCCTGCTGGGGGCTCTCCTGCCCTGCCCG
CCGTGCAGGGCCCTCCTTAGCCGGGGGCCCGTCCCGGGGGCCCGGCAGGCCTCGCAGCAC
CCCCAGCCCCTGGATTTCTTCCAGCCTTCG---TCG---------CAGCCT---------
CAG---------CAGCCGCAGGCTCGGCCCGTCCTGCTCCGCATGGGGGAGGAGTACTTC
CTCCGCCTGGGTAGCCTCAATAAGAGCCCCGCTGCT---CCGCTCTCGCCCGCCTCCTCG
CCTCCTGCCGGCAGCAGCGGCAGC---------------CGCCTTTCGCCGGACGAG---
------GTGGCGGCCAACTTTTTCCGCGCG---------TTGCTGCAGCAGCTGCCGCTG
CCCCGGCGCCCGCTCGACAGCCCTGCGAGTCCGGTGGAACGCGGCGCCGAGAACGCCCTC
GGCGGCCGCCAGGAGGCA---CCGGAGAGGGAGAGGCGAGCCGAGGAACCTCCCATCTCC
CTGGATCTCACCTTCCACCTCCTCCGAGAAGTCTTGGAAATGGCCAGGGCTGAGCAGTTA
GCGCAGCAAGCTCACAGCAACAGGAAACTGATGGAGATTATTGGGAAA
