# Supplementary material for: Insights into the Evolution of Longevity from the Bowhead Whale Genome
Source: Cell Rep. 2015 Jan 6;10(1):112–22. doi: 10.1016/j.celrep.2014.12.008 (PMC4536333; doi:10.1016/j.celrep.2014.12.008)
Supplement: Supplemental Folder 2. Species Used in the Analysis of Selective Pressure Variation, Single-Gene Orthologous Families Tested, Likelihood Ratio Tests, MAKER Parameters, and Full Assembly and Read Usage Data, Related to Experimental Procedures [file mmc3.zip › Tested SGOs/reciprocal_group_3775.2.fas]

>Gibbon|ENSNLEG00000004713|ENSNLET00000006002
---ATGGAGCAGGGCAGTGGCCGCTTGGAGGACTTCCCTGTCAATGTGTTCTCCGTCACT
CCTTACACACCCAGCACGGCTGACATCCAGGTGTCCGATGACGACAAGGCGGGGGCCACC
TTGCTCTTCTCAGGAATCTTTCTGGGACTGGTGGGGATCACATTCACTGTCATGGGCTGG
ATCAAATACCAAGGTGTCTCCCACTTTGAATGGACCCAGCTCCTTGGGCCTGTCCTGCTG
TCAGTTGGGGTGACATTCATCCTGATTGCTGTGTGCAAGTTCAAAATGCTCTCCTGCCAG
TTGTGCAAAGAAAGTGAGGAAAGGGTCCCGGACTCGGAACAGACACCAGGAAGACCATCA
TTTGTCTTCACTGGTATCAACCAACCCATCACCTTCCATGGGGCCACTGTGGTGCAGTAC
ATCCCTCCTCCTTATGGTTCTCCAGAGCCTCTGGGGATAAATACCAGCTACCTGCAGTCT
GTGGTGAGCCCCTGCAGCCTCATAACCTCTGGAGGGGCAGCAGCTGCCATGTCAAGTCCT
CCTCAATACTACACCATCTACCCTCAAGATAACTCTGCATTTGTG---GTTGATGAGGGC
TGCCCTTCTTTCGCGGAT---------GGTGGAAATCACAGGCCCAATCCTGATGCTGAC
CAGCTAGAAGAGACACATCTGGAAGAGGAGGCCTGTGCCTGCTTC---TCTCCTCCCCCT
TATGAAGAAATATACTCTCTCCCTCGC
>Gorilla|ENSGGOG00000008689|ENSGGOT00000008727
---ATGGAGCAGGGCAGCGGCCGCTTGGAGGACTTCCCTGTCAATGTGTTCTCCGTCACT
CCTTACACACCCAGCACCGCTGACATCCAGGTGTCCGATGACGACAAGGCGGGGGCCACC
TTGCTCTTCTCAGGCATCTTTCTGGGACTGGTGGGGATCACATTCACTGTCATGGGCTGG
ATCAAATACCAAGGTGTCTCCCACTTTGAATGGACCCAGCTCCTTGGGCCCGTCCTGCTG
TCAGTTGGGGTGACATTCATCCTGATTGCTGTGTGCAAGTTCAAAATGCTCTCCTGCCAG
TTGTGCAAAGGAAGTGAGGAAAGGGTCCCGGACTCGGAACAGACACCAGGAGGACCATCA
TTTGTTTTCACTGGCATCAACCAACCCATCACCTTCCATGGGGCCACCGTGGTGCAGTAC
ATCCCTCCTCCTTATGGTTCTCCAGAGCCTATGGGGATAAATACCAGCTACCTGCAGTCT
GTGGTGAGCCCCTGCGGCCTCATAACCTCTGGAGGGGCAGCAGCTGCCATGTCAAGTCCT
CCTCAATACTACACCATCTACCCTCAAGATAACTCTGCATTTGTG---GTTGATGAGGGC
TGCCCTTCTTTCGCGGAC---------GGTGGAAATCACAGGCCCAATCCTGATGCTGAC
CAGCTAGAAGAGACACAGCTGGAAGAGGAGGCCTGTGCCTGCTTC---TCTCCTCCCCCT
TATGAAGAAATATACTCTCTCCCTCGC
>Guinea_Pig|ENSCPOG00000002881|ENSCPOT00000002917
---ATGGCGTCCAGCAGCAGCCACCTGGATGACTTCTCTCTCAATGTGTTTTCGCTTACT
CCTTACACTCCCAGTACCGCTGACATCCAGGTGTCTGATGACGACAAGGCAGGAGCCACC
TTGCTCTTCTCAGGCATCTTTCTGGGATTGGTGGGGATCACGTTCACAGTCATGGGCTGG
ATCAAATACCAAAGTGTCTCCCACTTTGAGTGGACCCAGCTCCTTGGGCCCATCCTGCTG
TCAGTCGGGGTGACATTCATCCTGATTGCTGTGTGCAAGTTCAAAATGCTGTCCTGCCAG
CTGTGCAAAGAAAGTGAGGAAAGGGTCCCAGACTCGGAGCAGACGTCAGGAGGACAATCG
TTCGTTTTCACTGGTATCAACCAGCCCATCACCTTCCACGGAGCCACTGTGGTGCAGTAC
ATCCCTCCTCCTTATGGGTCTCAAGAGCCGATGGCGATGAACACCGCTTACCTGCAGTCC
ATGGTGAACCCTTGTGGTCTCCTGCCCTCCGGAGGGGCAGCGGGTGCCATGCCGAGTCCT
CCTCAGTACTGTACCATCTGCCCCCAAGATAATGCTGCATTTGTG---GAGAGTGAGGAC
TACTCTTCCATCACGGAT---------GGCAGGAACAGCAGGTCCAGCCTTGGTGCTGAC
CGGCTAGGAGAGATGCAGCTGGAAGAAGAGGATTATGCTCGCTTCTCCTCTCCTCCTCCC
TATGAGGAAATCTATGCCCTCCCTCGC
>Horse|ENSECAG00000023603|ENSECAT00000025257
---ATGGAGCAGAGCAGCAGATGCTTGGAAGACTTCCCTCTCAACGTGTTCTCTCTCACG
CCTTACACACCCAGCACCGCCGACATCCAGGTGTCCGATGACGACAAGGCAGGGGCCACG
CTGCTCTTCTCGGGCATCTTCCTGGGTCTGGTGGGAATCACGTTCACCGTCATGGGCTGG
ATCAAGTACCAAGGTGTCTCCCACTTTGAATGGACCCAGCTCCTTGGGCCCATCCTGCTC
TCAGTCGGGGTGACGTTCATCCTGATTGCCGTGTGCAAGTTCAAAATGCTTTCCTGCCAG
TTGTGCAAAGAAAGTGAGGAAAGGGTCCTGGATGCGGAGCAGACGGCCGGAGGGCAATCC
TTTGTTTTCACTGGTATCAACCAACCCATCACTTTCCATGGGGCCACCGTGGTGCAATAT
ATCCCTCCTCCTTATGGCTCTCAGGAGCCCATTGGGATGAACACCACCTACCTGCAGCCA
GTGGTGAACCCCTGCAGTCTCATACCCTCTGGAGGGGCGGTGGCCACCATGCCGAGCCCT
CCTCAGTACTACACCATCTACCCTCCAGAGAACGCCGCCTTTGTT---GATGACCAGGAC
TACCTTTCCTTCATGGAT---------GGTGGAAATGACAGGTCCAGCCCTGATGCTGAG
CAGCTAGAAGAGACACAGCTGGAAGATGTGGACTCTGCCACCTTC---TCTCCTCCCTCC
TATGAGGAAATATACTCTCTCTCTCGT
>Mouse|ENSMUSG00000046082|ENSMUST00000050389
---ATGGAGCACAGCAGTAATCGCCCAGAGGACTTCCCGCTTAACGTGTTCTCTGTCACT
CCGTACACACCCAGTACCGCCGACATCCAGGTGTCCGACGACGACAAGGCAGGGGCCACT
TTGCTTTTCTCAGGCATCTTTCTAGGACTGGTGGGGATCACTTTCACTGTCATGGGCTGG
ATCAAATACCAAGGTGTCTCCCACTTTGAATGGACCCAGCTCCTCGGACCCATCCTTCTG
TCGGTCGGAGTGACATTCATCCTGATCGCTGTGTGCAAATTCAAAATGCTATCCTGCCAG
TTGTGCTCAGATAACGAGGAGAGGGTCCCGGACTCGGACCAGACTTCCGGAGGACAGTCG
TTCGTTTTCACTGGCATCAATCAGCCCATCACCTTCCACGGGGCCACCGTGGTGCAGTAT
ATCCCTCCTCCTTACGGTTCTCAGGAGCCCCTGGGAATGAACGCCACCTACCTGCAACCC
ATGATGAATCCTTGCGGTCTCATACCTCCTAGCGGAGCAGCGGCTGCCGCACCAAGTCCC
CCTCAGTACTACACCATCTACCCTCAAGACAATGCTGCGTTCGTG---GAGAGTGAGGGC
TTCTCTCCTTTCGTGGGC---------ACTGGATATGACAGGCCCGACTCTGATGCTGAC
CAGCTAGAAGGGACGGAGTTGGAAGAGGAGGACTGCGTATGTTTC---TCTCCTCCACCG
TATGAGGAGATATACGCTCTACCTCGC
>Opossum|ENSMODG00000001756|ENSMODT00000002193
---ATGGAGCAGAATAGCAACCGCATGGATGACTTCCCTCACAATGTATTTTCGGTCACT
CCTTACACTCCCAGCACAGCTGACATCCAGGTATCTGATGATGACAAGGCAGGAGCCACT
TTGCTCTTCTCAGGTATCTTTCTGGGTCTGGTGGGGATCACGTTCACAGTGATGGGCTGG
ATCAAGTACCAAGGAGTCTCTCACTTTGAGTGGACACAGCTTCTTGGACCGATTCTGCTC
TCAGTCGGGGTCACCTTCATCTTGATCGCCGTGTGCAAGTTTAAAATGCTATCCTGTCAG
TCTTGCAAAGAGAGTGAAGAAAGAACACTGGACACAGACCAGACTCTGGGTGGACAATCT
TTTGTTTTCACTGGGATCAATCAGCCTATAACATTCCATGGGGCTACTGTGGTCCAGTAT
ATTCCTCCT---TATGCATCTCAGGATACCATTGGGGTAAATGCCACTTATCTGCCCCCA
CTGGTGAATCCTTTTGGTGCTGCAAACTCAGGAGGGCCAACGGTGCCTGCTCCAAGTCCC
CCTCAGTATTGTACCATCTATCCTCATGATAATGCTGCTTTTATT---GATGATGACCTC
TATCCTGCCTACATGGACATGGATCACAGAAATGACAACAGGTCCTCTACTGATGCTGAA
CAGCTAGAGGAGATACAACTGGAAGACAATAGTCGTGACTGCTTT---TCTCCTCCTTCT
TATGAGGAAATATACTCCATCCCACGC
>Orangutan|ENSPPYG00000015548|ENSPPYT00000018084
---ATGGAGCAGGGCAGCGGCCGCTTGGAGGACTTCCCTGTCAATGTGTTCTCCGTCACT
CCTTACACACCCAGCACCGCTGACATCCAGGTGTCCGATGACGACAAGGCGGGGGCCACC
TTGCTCTTCTCAGGCATCTTTCTGGGACTGGTGGGGATCACATTCACTGTCATGGGCTGG
ATCAAATACCAAGGTGTCTCCCACTTTGAATGGACCCAGCTCCTTGGGCCCGTCCTGCTG
TCAGTTGGGGTGACGTTCATCCTGATTGCTGTGTGCAAGTTCAAAATGCTCTCCTGCCAG
TTGTGCAAAGAAAGTGAGGAAAGGGTCCTGGACTCGGAACAGACACCAGGAGGACCATCA
TTTGTTTTCACTGGCATCAACCAACCCATCACCTTCCATGGGGCCACTGTGGTGCAGTAC
ATCCCTCCTCCTTATGGTTCTCCAGAGCCTGTGGGGATAAATACCAGCTACCTGCAGTCT
GTGGTGAGCCCCTGCAGCCTCATAACCTCTGGAGGGGCAGCAGCTGCCATGTCAAGTCCT
TCTCAATACTACACCATCTACCCTCAAGATAACTCTGCATTTGTG---GTTGATGAGGGC
TGCCCTTCTTTCGCAGAT---------GGTGGAAATCACAGGCCCAATCCTGATGCTGAC
CAGCTAGAAGAGACACAGCTGGAAGAGGAGGCCTGTGCCTGCTTC---TCTCCTCCCCCT
TATGAAGAAATATACTCTCTCCCTCGC
>Rabbit|ENSOCUG00000012170|ENSOCUT00000012167
---ATGGAGCCGGGTGGCGGGCGCCTGGAGGACTTCCCTCTCAACGTGTTTGCCGTCACC
CCTTACACCCCCAGTACTGCCGACATCCAGGTGTCCGACGACGACAAGGCGGGGGCCACC
TTGCTCTTCTCGGGCATCTTCCTGGGACTGGTGGGCATCACATTCACCATCATGGGTTGG
ATCAAATACCAAGGCGTCTCGCATTTTGAATGGACCCAGCTCCTGGGGCCCATCCTGCTG
TCAGTCGGGGTCACGTTCATCCTGATCGCTGTGTGCAAGTTCAAGATGCTCTCCTGCCAG
CTGTGCAAAGAAAACGAGGAAAGGGCCCTAGACTCAGAGCAGACTCCAGGAGGACAATCG
TTCGTCTTCACCGGCATCAACCAACCCATCACCTTCCACGGGGCCACCGTGGTGCAGTAC
ATCCCTCCTCCTTACGCACCTCAGGAGCCCCTGGGGATGACCGCCCCGTACCTGCAGCCC
GGAGCGAGCCCCTGTGGTCTCCTACCCACTGCGGGGGTAGTGGCTGCGGCGCCGAGTCCT
CCCCAGTACTATAGCATCTACCCGCAAGGCAACGCCGCGTTTGTG---GGTGATGAAGAC
TGGCCGTGTGTTGTGGAT---------GGTAGCAGTGACAGGTCCAGCCGTGACGCTCCG
CGGCCAGAGGAGTCCCAGCTGCCCGAGGGGGACTGTGTCCGCTTC---TCTCCCCCGCCC
TACGAGGAGATATACTCCCTCCCACGC
>Rat|ENSRNOG00000015472|ENSRNOT00000020879
---ATGGAGCAGAGCAGTAATCGCCCAGAGGACTTCCCGCTTAACGTGTTCTCCGTCACT
CCGTACACACCCAGTACCGCCGACATCCAGGTGTCCGACGACGACAAGGCGGGGGCCACC
TTGCTTTTCTCAGGGATCTTTCTGGGACTGGTGGGGATCACATTCACTGTCATGGGCTGG
ATCAAGTACCAGGGTGTCTCCCACTTTGAATGGACCCAGCTCCTCGGACCCATCCTTCTG
TCGGTCGGAGTGACATTCATCCTGATCTCTGTGTGCAAATTCAAAATGTTATCCTGCCAG
TTGTGCACAGATAACGAGGAAAGGGTCCTGGACTCGGACCAGACTTCCGGAGGACAGTCG
TTCGTTTTCACCGGCATCAACCAGCCCATCACCTTCCACGGGGCCACCGTGGTGCAGTAT
ATCCCTCCTCCTTATGGTTCTCAGGAGCCCCTGGGAATGAACACGACCTACCTGCAGCCC
ATGATGAACCCTTGCGGTCTCGTACCTTCTAGCGGAGCAGTGGCTGCCACACCGAGTCCC
CCACAGTACTACACCATCTACCCTCAAGACAATGCTGCGTTTGTG---GAGAGCGAGGGC
TTCTCTCCTTTCGTGGGT---------GCTGGTCATGACAGGCCCAGTTCTGATGCAGAC
CAGCTAGAAGGGACGCAGATGGGAGAGGAGGAACGTGTGTGCTTC---TCTCCTCCCCCC
TATGAGGAGATATACGCCCTACCTCGC
>Macaque|ENSMMUG00000021099|ENSMMUT00000029674
---ATGGAGCAAGGCAGCGGCCGCTTGGAGGACTTCCCTGTCAATGTGTTTTCCGTCACT
CCTTACACACCCAGCACCGCTGACATCCAGGTGTCCGATGACGACAAGGCTGGGGCCACC
TTGCTCTTCTCAGGCATCTTTCTGGGGCTGGTGGGGATCACATTCACTGTCATGGGCTGG
ATCAAATACCAAGGTGTCTCCCACTTTGAATGGACCCAGCTCCTTGGGCCTGTCCTACTG
TCGGTTGGGGTGACATTCATCCTGATATCTGTGTGCAAGTTCAAAATGCTCTCCTGCCAG
TTGTGCAAAGAAAGTGAGGAAAGGGTCCCGGACTTGGAACAGACACCAGGAGGACCATCA
TTTGTTTTCACTGGCATCAACCAACCCATCACCTTCCATGGGGCCACTGTGGTGCAGTAC
ATCCCTCCTCCTTATGGTTCTCCAGAGCCTATGGGGATAAATACCAGCTACCTGCAGTCT
GTGGTGAGCCCCTGTGGCCTCATAACCCCTGGAGGGGCAGCAACTGCCGTGCCGAGTCCT
CCTCAATACTACACCATCTACCCTCAAGATAACTCTGCATTTGTG---GTTGATGAAGGC
TGCCCTTCTTTCGCGGAT---------GGTGGAAACCACAGGCCCAGTCCTGATGCTGAC
CAGGTAGAAGAGACACAGCTGGAAGAGGAGGCCTGTGCCTGCTTC---TCTCCTCCACCT
TACGAAGAAATATACTCTCTCCCTCGC
>Marmoset|ENSCJAG00000034922|ENSCJAT00000058844
---ATGGAGCAGGGCAGCGGCCGCTTGGAGGACTTCCCTGTCAATGTGTTTTCCGTCACT
CCTTACACACCCAGCACGGCTGACATCCAGGTGTCCGATGATGACAAGGCGGGGGCCACC
TTGCTCTTCTCAGGCATCTTTCTGGGACTGGTGGGGATCACATTCACTGTCATGGGCTGG
ATCAAATACCATGGTGTCTCCCATTTTGAATGGACCCAGCTCCTTGGGCCTATCCTGCTG
TCGGTTGGGGTGACATTCATCCTGATTGCTGTGTGCAAGTTCAAAATGCTCTCCTGCCAG
TTGTGCAAAGAAAGCGAGGAAAGGGTCCTGGACTTGGAACAGACACCAGGAGGACAATCA
TTTGTTTTCACTGGCATCAACCAACCCATCACCTTCCATGGGGCCACTGTGGTGCAGTAC
ATCCCTCCTCCTTATGGTTCTCCAGAGCCTATGGGGATAAATACCAGCTACCTGCAGTCT
GTGGTGAGCCCCTGCGGCCTCATATCCTCTGGAGGGGCAGCAGCCGCCATGCCGGGTCCT
CCTCAATACTACACCATCTACACTCAAGATAACGCAGCATTTGTG---GTTGATGAGGGC
TGCCCTTCTTTCATGGAT---------GGTGGAAATAACAGGCCCAGTCTTGATGCTGAA
CAGCTAGAAGAGACACAGCCTGAAGAGGAGGCCTGTGCCTGCTTC---TCTCCTCCCCCT
TATGAAGAAATATACTCTCTCCCTCGC
>Microbat|ENSMLUG00000015724|ENSMLUT00000015723
---ATGGAGCAGGGCAGCAGGCCCTTGGAGGACTTCCCTGTCAACGTGTTTTCCGTCACT
CCTTACACACCCAGTACCGCGGACATCCAGGTGTCCGACGATGACAAGGCAGGGGCCACC
TTACTCTTCTCAGGCGTCTTCCTAGGACTGGTGGGGATCACGTTCACCATCATGGGCTGG
ATCAAATACCAAGGGATCTCCCACTTGGAATGGACCCAGCTCCTCGGGCCCATCCTGCTG
TCGGTCGGGGTGACGTTCATCCTGATTGCTGTGTGCAAGTTCCAAATGCTCTCCTGCCAG
TTGTGCAACGAGAGTGAGGAAAGGGTCCTTGACACGGAGCAGACGGCAGGAGGACAGTCA
TTTGTTTTCACTGGTATCAACCAGCCCATCACCTTCCATGGGGCTACTGTGGTGCAGTAT
ATCCCTCCCCCTTATGGCTCTCAAGAGCCCATTGGGATGAACACCGCGTACCTGCAGCCA
GTGATGAACCCTTGCTGCCTCACACCACCTGGAGTGGTGGCCGCTGCCACGCCAAGCCCT
CCTCAGTACTGCACCATCTACCCTTCGGAGAACTCTGCCTTTGTT---GACGACCAGGAC
TACCCTGCCTTCGTGGAT---------GGTGGAGATGACAGGTCCAGCCCTGATGCTGAG
CTGCTAGAAGAGACGCAGCGGGGAGGTGAGGACTCTGCTGGCTTC---TCTCCTCCCCCC
TATGAGGAGATATTCTCCCTCCCTCGA
>Human|ENSG00000164325|ENST00000296776
---ATGGAGCAGGGCAGCGGCCGCTTGGAGGACTTCCCTGTCAATGTGTTCTCCGTCACT
CCTTACACACCCAGCACCGCTGACATCCAGGTGTCCGATGATGACAAGGCGGGGGCCACC
TTGCTCTTCTCAGGCATCTTTCTGGGACTGGTGGGGATCACATTCACTGTCATGGGCTGG
ATCAAATACCAAGGTGTCTCCCACTTTGAATGGACCCAGCTCCTTGGGCCCGTCCTGCTG
TCAGTTGGGGTGACATTCATCCTGATTGCTGTGTGCAAGTTCAAAATGCTCTCCTGCCAG
TTGTGCAAAGAAAGTGAGGAAAGGGTCCCGGACTCGGAACAGACACCAGGAGGACCATCA
TTTGTTTTCACTGGCATCAACCAACCCATCACCTTCCATGGGGCCACTGTGGTGCAGTAC
ATCCCTCCTCCTTATGGTTCTCCAGAGCCTATGGGGATAAATACCAGCTACCTGCAGTCT
GTGGTGAGCCCCTGCGGCCTCATAACCTCTGGAGGGGCAGCAGCCGCCATGTCAAGTCCT
CCTCAATACTACACCATCTACCCTCAAGATAACTCTGCATTTGTG---GTTGATGAGGGC
TGCCTTTCTTTCACGGAC---------GGTGGAAATCACAGGCCCAATCCTGATGTTGAC
CAGCTAGAAGAGACACAGCTGGAAGAGGAGGCCTGTGCCTGCTTC---TCTCCTCCCCCT
TATGAAGAAATATACTCTCTCCCTCGC
>Chimp|ENSPTRG00000016978|ENSPTRT00000031485
---ATGGAGCAGGGCAGCGGCCGCTTGGAGGACTTCCCTGTCAATGTGTTCTCCGTCACT
CCTTACACACCCAGCACCGCTGACATCCAGGTGTCCGATGACGACAAGGCGGGGGCTACC
TTGCTCTTCTCAGGCATCTTTCTGGGACTGGTGGGGATCACATTCACTGTCATGGGCTGG
ATCAAATACCAAGGTGTCTCCCACTTTGAATGGACCCAGCTCCTTGGGCCCGTCCTGCTG
TCAGTTGGGGTGACATTCATCCTGATTGCTGTGTGCAAGTTCAAAATGCTCTCCTGCCAG
TTGTGCAAAGAAAGTGAGGAAAGGGTCCCGGACTCGGAACAGACACCAGGAGGACCATCA
TTTGTTTTCACTGGCATCAACCAACCCATCACCTTCCATGGGGCTACCGTGGTGCAGTAC
ATCCCTCCTCCTTATGGTTCTCCAGAGCCTATGGGGATAAATACCAGCTACCTGCAGTCT
GTGGTGAGCCCCTGCGGCCTCATAACCTCTGGAGGGGCAGCAGCTGCCATGTCAAGTCCT
CCTCAATACTACACCATCTACCCTCAAGATAACTCTGCATTTGTG---GTTGATGAGGGC
TGCCCTTCTTTCGCGGAC---------GGTGGAAATCACAGGCCCAATCCTGATGCTGAC
CAGCTAGAAGAGACACAGCTGGAAGAGGAGGCCTGTGCCTGCTTC---TCTCCTCCCCCT
TATGAAGAAATATACTCTCTCCCTCGC
>Cow|ENSBTAG00000003377|ENSBTAT00000004379
---ATGGAGCAGGGCTGCAGCCGCATGGAGGACTTCCCTCTCAACGTGTTCTCGGTCACT
CCATACACTCCCAGCACTGCCGACATCCAGGTGTCAGACGACGACAAGGCAGGGGCCACC
TTGCTCTTCTCGGGCATCTTCCTGGGACTTGTGGGGGTCACATTCACCATCATGGGCTGG
ATCAAATACCAAGGGGTCTCCCACTTCGAATGGACCCAGCTCCTCGGGCCCATCCTGCTG
TCGGTGGGGGTGACGTTCATCCTGATTGCCGTGTGCAAGTTCAAAATGCTGTCCTGCCAG
TGGTGCAAAGAAAGTGAGGAGAGGCTCCCGGATCCGGAGCAGACGGCGGGAGGACAATCC
TTTGTGTTCACTGGTATCAACCAACCCATCACCTTCCACGGCGCCACTGTGGTGCAGTAT
ATCCCTCCTCCTTATGGCTCTCAAGAGCCTATGGGGATGAATACCACCTACCTGCAGCCA
GTGGTGAGCCCATGTGGCCTCATACCCACTGGAGGGTTGGCGGCCACCATGCCAAGCCCC
CCTCAGTACTATACCATCTACCCTCCGGAGAATGCTGCCTTTGTT---GACGACCAGGAC
TACCCTTCCTTTGCGGAC---------ACTGCAGATGGCAGGTCCAGCCCTGATGCTGAG
CAGCTAGAAGAGACACCGCTGGGTGATGAGGACTCTGCCTGCTTC---TCCCCTCCTCCG
TATGAGGAGATATGCTCCCCTCCTCGA
>Dog|ENSCAFG00000008201|ENSCAFT00000013034
---ATGGAGCAGGCCGGCGGCCACGTGGAAGACTTGCCCCTCAACGTGTTCTCCGTGACC
CCCTACACGCCCAGCACGGCCGACCTCCAGGTGTCGGATGACGACAAGGCGGGGGCCACC
CTGCTCTTCTCAGGCATCTTCCTGGGGCTGGTGGGGATCACGTTCACCGTCATGGGCTGG
ATCAAATACCAGGGGGTCTCCCACTTTGAATGGACCCAGCTCCTCGGGCCCATCCTGCTG
TCAGTGGGGGTCACGTTTATCCTGATCGCTGTGTGCAAGTTCAAAATGCTGTCCTGCCAG
GTGTGCAGAGAAGGTGAGGAAAGGGCCCCGGACGCGGAGCAGACGGCAGGAGGACAGTCG
TTTGTTTTCACGGGGATCAACCAACCCATCACGTTCCACGGGGCCACGGTGGTGCAGTAC
ATCCCTCCTCCGTACGGTTCCCAAGAGCCCCTTGGGGTGAACGCCACCTTCCTGCAGCCA
GGG---AGCCCCTGCGGC---------------------------CCTGCGCCCGGCCCT
CCCCACTACTACACCATCTACCCGGCGGACAACGCGGTGTTCGTG---GGCGACCAAGGC
GGCCCGTCGACCGCG------------GGGGGCCGCGACAGATCCGGCCCCGCAGCCCAC
CTGCTGGAAGCCACC------CCGCCGGGGATTGAGGTC---TTC---TCTCCTCCCCCG
TATGAGGAGCTGTACTCCCCTCCTCGC
>Elephant|ENSLAFG00000011713|ENSLAFT00000011710
---ATGGAGCAGGGCAGCAGCCGCGTGGAAGACTTCCCTCTCAACGTGTTTTCTGTCACC
CCTTACACACACAATACTGCTGACATCCAGGTGTCAGACGATGACAAGGCAGGTGCCACC
CTGCTCTTCTCAGGTGTGTTCCTGGGACTGGTGGGGATCACGTTCACCGTCATGGGTTGG
ATCAAATACCAAGGTGTATCTCACTTTGAATGGACCCAGCTCCTCGGGCCCATCCTGCTG
TCAGTTGGGGTGACGTTCGTCCTGATTGCTGTGTGCAAGTTCAAAATGCTCTCCTGCCAA
TTGTGCAAAGAAAGTGAGGAAAGGATCCTGGACTCAGAACAGACACCAGGTGGACAATCA
TTTGTTTTTACTGGCATCAACCAACCCATCACCTTCCATGGGGCCACTGTGGTACAGTAT
ATCCCTCCTCCTTACGGTTCTCAGGAGCCCATTGGGATGAACACCGCCTACCTGCAGCCA
GTGGTGAACCCATGTGGTCTTATACCCTCTGGAGGGGCAGTGGCCGCCATGCCAAGTCCT
CCTCAGTACTGCACCATCTACCCTCAGGATAATGCTGCATTTGTTGAGGAGGAGGAGGAC
TACTCTTCTTACGTGGAT---------GGTGGGAATGACAGGTCAAGTGCTTATGTGGAC
CAGCTTGAAGAGACACAGCTGGAAGATGAAGACTGTGCCTGCTTC---TCTCCTCCCCCA
TATGAGGAAATATACTCTGTCCCTCGC
>Bowhead|bmy_13287T0
ATGATGGAGCAGGGCCGCGGCCGCATGGAAGATTTCCCTCTCAACGTGTTTTCGGTCACT
CCTTACACACCCAGTACTGCTGACATCCAGGTGTCGGATGACGACAAGGCGGGGGCCACC
TTGCTCTTCTCAGGCATCTTCCTGGGACTGGTGGGGATCACATTCACCATCATGGGCTGG
ATCAAACACCAAGGAGTCTCCCACTTTGAATGGACCCAGCTCCTTGGGCCCATCCTGCTG
TCAGTGGGGGTGACATTCATCCTGATTGCCGTCTGCAAGTTCAAAATGTTCTCTTGCCAA
TTGTGCAAAGAAAGTGAGGAGAGGATCACGGACTCAGAGCAGTTGGCAGGAGGACAATCG
TTTGTTTTCACTGGTATCAACCAACCCATCACCTTCCATGGGGCCACCGTGGTGCAGTAT
ATCCCTCCTCCTTATGGCTCTCAAGAGCCCATGGGGATGAACACCACCTACCTGCAGCCA
GTGGTGAACCCGTGTGGCCTCATACCATCTGGAGGGATGGTGGCCACCATGCCGAGCCCT
CCTCAGTACTACACCATCTACCCTCCAGAGAATGCTGCCTTTGTT---GATGACCAGGAC
TACCCTTCCTTCGTGGGT---------GGTGGAAATGACAGGACCAGCCCTGATGCTGAG
CAGCTAGAAGAGACACAGCTGGGAGATGAGGACTCTGCCTGCTTC---CCTCCTCCCCCC
TATGAGGAAATATGCTCCCTCCCTCGC
>Minke|BACU006198
ATGATGGAGCAGGGCCGCGGCCGCATGGAAGATTTCCCTCTCAACGTGTTTTCGGTCACT
CCTTACACACCCAGTACTGCTGACATCCAGGTGTCGGATGACGACAAGGCGGGGGCCACC
TTGCTCTTCTCAGGCATCTTCCTGGGACTGGTGGGGATCACATTCACCATCATGGGCTGG
ATCAAACACCAAGGAGTCTCCCACTTTGAATGGACCCAGTTCCTTGGGCCCATCCTGCTG
TCAGTGGGGGTGACATTCATCCTGATTGCCGTCTGCAAGTTCAAAATGTTCTCTTGCCAA
TTGTGCAAAGAAAGTGAGGAGAGGCTCCCGGACTCAGAGCAGTTGGCAGGA---CAATCG
TTTGTTTTCACTGGTATCAACCAACCCATCACCTTCCATGGGGCCACCGTGGTGCAGTAT
ATCCCTCCTCCTTATGGCTCTCAAGAGCCCATGGGGATGAACACCACCTACCTGCAGCCA
GTGGTGAACCCGTGTGGCCTCATACCATCTGGAGGGATGGTGGCCACCATGCCAAGCCCT
CCTCAGTACTACACCATCTACCCTCCAGAGAATGCTGCCTTTGTT---GATGACCAGGAC
TACCCTTCCTTCGTGGGC---------GGTGGAAACGACAGGACCAGCCCTGATGCTGAG
CAGCTAGAAGAGACACAGCTGGGAGATGAGGACTCTGCCTGCTTC---TCTCCTCCCCCC
TATGAGGAAATATGCTCCCTCCCTCGC
