# Supplementary material for: Insights into the Evolution of Longevity from the Bowhead Whale Genome
Source: Cell Rep. 2015 Jan 6;10(1):112–22. doi: 10.1016/j.celrep.2014.12.008 (PMC4536333; doi:10.1016/j.celrep.2014.12.008)
Supplement: Supplemental Folder 2. Species Used in the Analysis of Selective Pressure Variation, Single-Gene Orthologous Families Tested, Likelihood Ratio Tests, MAKER Parameters, and Full Assembly and Read Usage Data, Related to Experimental Procedures [file mmc3.zip › Tested SGOs/reciprocal_group_3777.2.fas]

>Gibbon|ENSNLEG00000002266|ENSNLET00000002857
------------------------------------------------------------
------------------ATGCCTGGCCGTCTGCTGCGGGGCCTGTGGCAGCGATGGCGC
CGTTACAAGTACCGCTTCGTTCCCTGGATCGCACTGAACCTAAGCCAC---AACCCG---
------AGAATACTCAAG---CTTGCAGAGGAATCCAAAGACAAAGTTATCTCAGATGAA
GATGTCCTAGGAACATTACTGAAAGTTTTCCAGGCTCTATTCTTAAATGATTTCAATAAA
CAATCAGAAATCTTGACTATGCTTCCAGAATCTATTAAATCAAAATATCAAGACCTACTG
GCAGTTGAACATCAAGGGGTGAAACTGCTTGAAAACAGACATCAACAG---CAAAGTACC
TTTAAACCAGAAGAAATTCTTTACAAGACTTCGGGTTTCAGTGTTGCCCAAGCAACTAGC
TCATTGATTTCTGCTGGAAAAGGTGTCTTCGTTACTAAAGGATTGGTACCAAAAGGCGCA
GTCGTATCTATGTATCCT------------------------------------------
---GGTAACAGCACGATTAATATTATACTTTGCCAAGTTTCTTACATATTGATAAACATA
ATTTCCATAGATTTTTGCTATTCTAATTCGGAAATTAACTATACAGATCCATTAGCTAAT
GCTTTCACCTGT------------------------------------------------
---TTCAGATCTTGCAATGGGAGGGATCGACTTGGCCCTTTAAAAATGAGTGATAGTACA
TGGCTAACGTCAGAAATTCATAACCCTCTGGCTGTGGGACAGTATGTCAACAATTGTTCC
AATGACAGAGCAGCTAATGTCTGTTATCAGGAATTTGATGTGCCTGCAGTTTTCCCTATA
GAACTGAAGCAATACCTTCCAAACATTGCCTACAGCTATGACAAACAAAGCCCACTTCGA
TGTGTTGTTCTTGTCGCACTTAGGGACATCAATCAAGGAGAAGAGCTTTTTTCAAACTAC
TACACAATTGTCAGC
>Gorilla|ENSGGOG00000014616|ENSGGOT00000014667
------------------------------------------------------------
------------------ATGCCTGGCCGTCTGCTGCGGGGCCTGTGGCAGCGATGGCGC
CGTTACAAGTACCGCTTCGTTCCCTGGATCGCACTGAACCTAAGCCAC---AACCCG---
------AGGACTCTCCGATATGTTCCAGAGGAATCCAAAGACAAAGTTATCTCAGATGAA
GATGTCCTAGGAACATTACTGAAAGTTTTCCAGGCTCTATTCTTAAATGATTTCAATAAA
CAATCAGAAATCTTGACTATGCTTCCAGAATCTGTTAAATCAAAATATCAAGACCTACTG
GCAGTTGAACATCAAGGGGTGAAACTGCTTGAAAACAGACATCAACAG---CAAAGTACC
TTTAAACCAGAAGAAATTCTTTACAAGACTTTGGGTTTCAGTGTTGCCCAAGCAACTAGC
TCATTGATTTCTGCTGGAAAAGGTGTCTTCGTTACTAAAGGATTGGTACCAAAAGGCGCA
GTCGTATCAATGTATCCTGGTACAGTATATCAGAAGTATGAGCCGATCTTTTTCCAGTCC
ATTGGAAATCCGTTTATT------------------------------------------
------------------------------------------------------------
---TTTAGATGCCTGGATGGGGTACTCATTGATGGGAATGACAAAGGGATATCAAAAGTT
GTGTACAGATCTTGCAATGGGAGGGATCGACTCGGCCCTTTAAAAATGAGTGATAGTACA
TGGCTAACGTCAGAAATTCATAACCCTCTGGCTGTGGGACAGTATGTCAACAATTGTTCC
AATGACAGAGCAGCTAATGTCTGTTATCAGGAATTTGATGTGCCTGCAGTTTTCCCTATA
GAACTGAAGCAGTATCTTCCAAACATTGCCTACAGCTATGACAAACAAAGCCCACTTCGT
TGTGTTGTTCTTGTTGCACTTAGGGACATCAGTCAAGGAGAAGAGCTTTTTTCAAACTAC
TACACAATTGTCAGC
>Guinea_Pig|ENSCPOG00000015025|ENSCPOT00000015172
------------------------------------------------------------
------------------ATGCCCGGCCGCCTGCTGCGGGGCCTGTGGCAGCGGTGGAGC
CGTTACAAGTACCGCTTCGTTCCCTGGATCGCGCTGAATCTGAGCCAC---AACCCG---
------AGGACCCTTCGATATGTTCCAGAGGAATCCAAAGACAAAGTTATCTCAGATGAA
GATGTCCTAGAAACATTACTGGAAGTTTTCCAGGCTTTATTCTTAAACGATCTCAATAAA
CAATCGGACATCTTGACCCTACTTCCACAATCTGTTAAGTCAAAATATCAAGATCTACTG
GCACTTCAGCATCACAGGGTGAATCTGCTTGAAAATAGACATCAACTG---CAAAATATT
TTTAAACCAGAAGAAATTCTTTATAAGACATTGGGTTTCAGTGTTGCCCGAGCAACTAGC
TCGCTGATTTCTGCAGGAAGAGGTGTCTTCGTTACTAAAGGCTTGGTACCAAAAGGCGCA
GTTGTGTCTATGTATCCTGGTACAGTATATCAGAAGTATGAGCCGATCTTTTTCCAGTCC
ATTGGAAACCCATTTATT------------------------------------------
------------------------------------------------------------
---TTTAGATGCCTGGATGGAACACTCATTGATGGAAATGACAAAGGAATATCAAAAGTT
GTATACAGATCTTGCAGTGGAAGAGATCGGCTTGGCCCTTTAAAAATGAGTGATGCTACA
TGGCTAACATCAGAAATTCATAATCCACTGGCTATTGGACAGTATGTCAACAATTGTTCA
AATGACAGAGCAGCTAATGTCTGTTACCAGGAATTTGAAGTGCCTGCAGTTTTCCCTATA
GAACTAAAGCAGTATCTTCCAAACATTGCCTACAGCTATGACACACAAAGCCCACTTCGA
TGTGTTGTTCTTGTTGCATTGAGAGACATCAAGCAAGGAGAAGAGCTGTTTTCAAACTAC
TACACAATTGTCAGC
>Horse|ENSECAG00000006497|ENSECAT00000006488
------------------------------------------------------------
------------------------------------------------------------
------------------------------------------------------------
---------ACCCTCCGATATGTTCCAGAGGAATCCAAAGACAAAATTATCTCAGATGAA
GATGTCCTAAAAACATTACTGAAAGTTTTCCAGGCTCTGTTCATAAATGATTTCAATAAA
CAATCAGATATCTTGACTGTGCTTCCAGAAGTTGTTAAATCAAAGTATCAAGACCTACTG
TCAGTTCAACATCCAAGGCTGAAATTGCTTGAACACAGATATCAACAG---CAAAATATC
TTTAAACCAGAAGAAATTCTTTATAAGACATTGGGTTTCAGTATTGCTCGAGCAACTAGT
TCATTGATTTCTGCTGGAAAAGGTGTCTTCGTTACTAAAGGATTGGTACCAAAAGGCGCG
GTTGTATCTATGTATCCTGGTACAGTATATCAGAAGTATGAGCCAATCTTTTTCCAATCC
ATTGGAAATCCATTTATT------------------------------------------
------------------------------------------------------------
---TTTAGATGCTTAGATGGGATACTCATTGATGGAAATGACAAAGGAATATCAAAAGTC
GTATACAGATCTTGCAATGGGAGGGATCGACTTGGCCCTTTAAAAATGAGTGATAGTACA
TGGCTAACGTCAGAAATTCACAATCCACTGGCCGTAGGACAGTATGTAAACAATTGTTCA
AATGACAGAGCAGCTAATGTCTGTTATCAGGAATTTGATGTGCCTGCAGTTTTCCCTATA
GAGCTGAAGCAGTATCTTCCAAACATTGCCTACAGCTATGACAAGCAAAGCCCCCTTCGA
TGTGTCGTTCTTGTTGCACTCAGGGACATCAAACAAGGAGAAGAGCTTTTTTCAAACTAC
TATACAATTGTCAGC
>Opossum|ENSMODG00000019525|ENSMODT00000024786
ATGGTCCTGGGGCGGGGGAAAAGGAGGAGGAGGAGTCAGAGAGGCGGAGGCAAGAGGGCA
CTCAGTGGGTGCTCCATGTTGTGGCACTCGCTGCTCCGGGTCTTGCGGCAGCGGTGGCAC
CGCTACAAGTACCGATTCGTGCCCTGGATCGCCCTCAACTTGAGCCAG---AATCAG---
------AGGACCTTGAGATACGTTCCAGACAACTCCAAAGACAAAATTATTCCAGATGAA
GATGTCTTAGGAGCATTACTCAAAGTCTTTCGGGCTCTGTTCATAAATGATTTCAGTAGA
CAAACGGACATCCTTGTCTTGCTTCCAGAAGCCATTAAATCGGAGTATCAGCACTCGCTG
GTTTCTCATCATCCAAGGACGGAAAAGCCTGTAAACAGAATTCAGCAA---CAAAAGCTC
TGCCAGCCTGGAGAAGTTCTCTTTAATACACTGGGCTTCAGTATTTCCCGAGAAACTAGT
TCATTGATTTCTGCTGGAAAAGGTGTTTTTGTTACCAGAGGATTTGTGCCAAAAGGAACA
GTTGTGTCTATGTATCCTGGTACGGTGTATCAGCAGCATGAGCCAATTTTCTTCCAGTCC
ATTGGAAATCCATTCATT------------------------------------------
------------------------------------------------------------
---TTTAGATGCCTAGATGGGATGCTTATTGATGGAAATGATAAAGGAATATCAAAAGTT
GTGTACAGGTCATGCAATGGGAGGGACCAACTGGGCCCTTTTAAAATGAGTGACTGCACA
TGGCTGACCTCGGAGGTCCAAAACCCCCTGGCCGTGGGGCAGTATGTGAACAATTGCTCC
AATGACAAGGCAGCTAATGTGTGTTATCAGGAATTCGATGTGCCTGAACTTTTCCCCATG
GAATTGAAGCAGTATCTTCCAAACATCATGTTCAGCCGTGACACACGAAGC---------
---------------------------------------------------AAACAGTAT
TGTACATCCTTCAAG
>Orangutan|ENSPPYG00000015479|ENSPPYT00000017999
------------------------------------------------------------
------------------ATGCCTGGCCGTCTGCTGCGGGGCCTGTGGCAGCGATGGCGC
CGTTACAAGTACCGCTTCGTTCCCTGGATCGCACTGAACCTAAGCCAC---AACCCG---
------AGGACCCTCCGATATGTTCCAGAGGAATCCAAAGACAAAGTTACCTCAGATGAA
GATGTCCTAGGAACATTACTGAAAGTTTTCCAGGCTCTATTCTTAAATGATTTCAATAAA
CAATCAGAAATCTTGACTATGCTTCCAGAATCTGTTAAATCAAAATATCAAGACCTACTG
GCAGTTGAACATCAAGGGGTGAAACTGCTTGAAAACAGACATCAACAG---CAAAGTACC
TTTAAACCAGAAGAAATTCTTTACAAGACTTTGGGTTTCAGTGTTGCCCAAGCAACTAGC
TCATTGATTTCTGCTGGAAAAGGGGTCTTCGTTACTAAAGGACTGGTACCAAAAGGCGCA
GTCGTATCTATGTATCCTGGTACAGTATATCAGAAGTATGAGCCGATCTTTTTCCAGTCC
ATTGGAAATCCATTTATT------------------------------------------
------------------------------------------------------------
---TTTAGATGCCTGGATGGGGTACTCATTGATGGGAATGACAAAGGGATATCAAAAGTT
GTGTACAGATCTTGCAACGGGAGGGATCGACTCGGCCCTTTAAAAATGAGTGATAGTACA
TGGTTAACATCAGAAATTCATAACCCTCTGGCTGTGGGACAGTATGTCAACAATTGTTCC
AATGACAGAGCAGCTAACGTCTGTTATCAGGAATTTGATGTGCCTGCAGTTTTCCCTATA
GAACTGAAGCAGTACCTTCCAAACATTGCCTACAGCTATGACAAACATAGCCCACTTCGA
TGTGTTGTTCTTGTCGCACTTAGGGACATCAATCAAGGAGAAGAGCTTTTTTCAAACTAC
TACACAATTGTCAGC
>Platypus|ENSOANG00000013634|ENSOANT00000021516
------------------------------------------------------------
---------TGC------------------------------------------------
------------------------------------------------------------
------AGGACCGTGCGTCTCGTCCCTGAGGCCTCCCAGGACAAAACCATCGCCGACGAA
GAAGTCCTGGAAACCTTGCTCAAAGTCTTCCAAGCCCTCTACCTCAATGACCTCGGCGGA
CAGACGGACGCTTTCGCCCTGCTTCCCGAAGCTGTCAAATCAAAATATCGTCATTTACTG
GCCCTCCGTCCCCCGAGAGCAAATCCTCCCAGAGACGGTCTCCCCCGGCCCCCAAATGTC
CTCAGCCCGGGAGAAGTCCTCTTCAGGACAGCGGGTTTCTCGGTGGCCCGAGAAACTAGC
TCACTGGTTTCTGCCGGAAAAGGAGTTTTCGTGACTAAAGGGTTTGTGCCAAAAGGAGCC
GTGGTGTCCATGTATCCCGGGACGATCTATCAGATGTCTGAGCCCATCTTCTTCCAGTCC
ATTGGAAATCCCTTCATT------------------------------------------
------------------------------------------------------------
---TTTAGGTGCATTGATGGAGTGTTGATTGATGGGAATGACAAGGGAATATCCAAGGCC
GTATACAGGTCCTGCAGTGGTAGGGACCAGCTGGGTCCTTTTAAGATGAGTGACAGCACT
TGGCTCACCTCTTCCGTACAAAACCCTCTGGCCGTAGGGCAGTATGTTAACAACTGCTCA
AACGATAAGGCCGCCAACGTGTGCTATCAGGAATTCGATGTCCCGGAACTTTTCCCCATC
GAATTCAAACGGTATCTCCCCAACATCGCCTACAGCCCTGAGGTTCAGAGCCCAGTGAGA
TGTGTGGTCCTCGTGGCGCTTAGGGAAATCCGCCAGGGCGAAGAGCTGTTTTCCAATTAC
TACACCATCGTCGCC
>Rabbit|ENSOCUG00000003131|ENSOCUT00000023576
------------------------------------------------------------
------------------ATGCCCGGCCGCCTGCTG---GGGGCCTGTGGCAGCATGGCG
CCGTTCCAAGTTCGCTTCGTTCCCTGGATCGCGCTGAACAAGAACCAGCGGCGACCG---
------AAGACCCTTCGATATGTTCCAGAGGAATCCAAAGACAAAGTTCTCTCAGATGAA
GATGTCCTAGGAACGTTACTGCAACTTTTCCAGGCTCTGTTCTTAAATGATTTCAGTAAA
CAGTCAGATATCTTGGCCGTGCTGCCCGAACCTGTTAAATCAAAATACCAAGACCTGTGG
GCGGTTCAGCACCAAAGGGAAACACTGCTGGGGAACAGT---CAGCCG---CAGAACACC
TTTAAGCCGGAAGAAGTTCTTTATAAGACGCTGGGTTTCTGTGTGGTCCGAGCACCTAGC
TCAGTGATTTCTGCTGGAAAAGGTGTCTTCGTTGCCAAAGGATTGGTACCCAAAGGCGCG
GTTGTATCTATGTATCCTGGCACAGTGTATCAGAAGCATGAACCAATCTTTTTCCAGTCC
ATTGGAAATCCATTTATC------------------------------------------
------------------------------------------------------------
---TTTAGATGCCTTGATGGAGTACTCATTGATGGAAATGACAAAGGAATATCAAAAGTC
GTATACAGATCTTGCAGTGGCAGGGATCGCCTTGGCCCTTTAAAAATGAGTGACAGTACA
TGGCTGACAGCAGAGACTGACAATCCACTGGCTGTGGGGCAGTATGTCAATAACTGTTCG
AATGAGAGAGCAGCGAATGTCTGTTACCAGGAGTTTGATGTGCCTGCTGTGTTCCCTGTA
GAACTGAAGCAGTACCTTCCAAACACTGCCTACAGCTACGACAGACACAGCCTCCTTCGC
TGTGTTGTTCTCATTGCACTCAGGGACATCAAGCAAGGAGAAGAGCTTTTTTCAAACTAT
TACACAATTGTCAGC
>Macaque|ENSMMUG00000030085|ENSMMUT00000041652
------------------------------------------------------------
------------------ATGCCGGGACGTCTGCTGCGGGGCCTGTGGCAGCGATGGGGC
CGTTACAAGTACCGCTTCGTTCCCTGGATCGCGCTGAACCTAAGCCAC---AACCCG---
------AGGACCCTCCGGTATGTTCCAGAGGAATCCAAAGACAAAGTTATCTCAGATGAA
GATGTCCTAGGAACGTTACTGAAAGTTTTCCAGGCTCTATTCTTAAATGATTTCAATAAA
CAATCAGAAATCTTGACTATGCTTCCAGAATCTGTTAAATCAAAATATCAAGACCTACTG
GCAGTTGAACATCAAGGGGTGAAACTGCTTGAAAACAGACATCAACAG---CAAAGTACC
TTTAAGCCAGAAGAAATTCTTTACAAGACTCTGGGTTTCAGTGTTGCCCAAGCAACTAGC
TCATTGATTTCTGCTGGAAAAGGTGTCTTCGTTACGAAAGGATTGGTACCAAAAGGCGCA
GTCGTATCTATGTATCCTGGTACAGTATATCAGAAGTATGAGCCGATCTTTTTCCAGTCC
ATTGGAAATCCATTTATT------------------------------------------
------------------------------------------------------------
---TTTAGATGCCTGGATGGGGTACTCATTGATGGGAATGACAAAGGAATATCAAAAGTT
GTATACAGATCTTGCAATGGGAGGGATCGACTCGGCCCTTTAAAAATGAGTGATAGTACA
TGGCTAACGTCAGAAATTCATAACCCTCTGGCTGTGGGACAGTATGTCAACAATTGTTCC
AATGACAGAGCAGCTAATGTCTGTTATCAGGAATTTGATGTGCCTGCAGTTTTCCCTGTA
GAACTGAAGCAGTATCTTCCAAACATTGCCTACAGCTATGACAAACAAAGCCCACTTCGA
TGTGTTGTTCTTGTCGCACTTAGGGACATCAGTCAAGGAGAAGAGCTTTTTTCAAACTAC
TACACAATTGTCAGC
>Marmoset|ENSCJAG00000002145|ENSCJAT00000004071
------------------------------------------------------------
------------------ATGCCGGGACGCCTGCTGCGAGGCCTGTGGCAGCGATGGCGC
CGTTACAAGTACCGCTTCGTTCCCTGGATCGCGCTGAACCTAAGCCAC---AACCCG---
------AGGACCCTCCGATATGTTCCAAAGGAATCCAAAGACAAAGTTATCTCAGATGAA
GATGTCCTAGGAGCATTACTGAAAGTTTTCCAGGCTCTATTCTTAAATGATTTCAATAAA
CAATCAGAAATCTTGACTGTGCTTCCAGAATCTGTTAAATCAAAATATCAAGACCTACTG
GAAGTTGAACATCAAGGGTTGAAACTGCTTGAAAACAGACATCAACAG---CAAAGTACC
TTTAAACCAGAAGAAATTCTTTACAAGACTTTGGGTTTCAGTGTTGCCCAAGCAACTAGC
TCATTAAATTCTGCTGGAAAAGGTGTCTTCGTTACTAAAGGATTGGTACCAAAGGGCGCG
GTCGTATCTATGTATCCTGGTACAGTATATCAGAATTATGAGCCCATCTTTTTCCAGTCC
ATTGGAAATCCATTTATT------------------------------------------
------------------------------------------------------------
---TTTAGATGCCTGGATGGGGTACTTATTGATGGGAATGACAAAGGAATATCAAAAGTT
GTGTACAGATCATGCAATGGGAGGGATCGACTCGGCCCTTTAAAAATGAGTGATAGCACA
TGGCTAACGTCAGAAATTCATAACCCCCTGGCTATGGGACAGTATGTCAACAATTGTTCC
AATGACAGAGCAGCTAATGTCTGTTATCAGGAATTTGATGTGCCTGCAGTTTTCCCTATA
GAACTGAAGCAATATCTTCCAAACATTGCCTACCGCTATGACAAGCAAAGCCCACTTCGA
TGTGTTGTTCTTGTCGCACTTAGGGACATCAAACAAGGAGAAGAGCTGTTTTCAAACTAC
TACACAGTTGTCAGC
>Microbat|ENSMLUG00000000649|ENSMLUT00000000648
------------------------------------------------------------
------------------------------------------------------------
---------------------------------------------CAA---CGGCCTCTT
CCTTGCAGGACCCTGCGCTACGTCCCCGCGGAGCTTGAGGACAAAGTGGTCCCGGACGCC
GAGGTCCTGCGGACGCTGCTCGCCGTCTTCCGGGCGCTGTTCGCCAACGCCCTCCCCCGG
CAGCGGGACGTCCTGGCGGCGCTCCCGGAACCGGTTCGGTCCAAGTACCAAGACCTGCTG
TCGGCTCAGCCTCGGGGGGCGCCCGTGCTCGGC---------------------------
TTCACACCCCAAGACGTCCTGTACCAGACCCTGGGCTTCAGTGTGGCCCGCGCGGCCAGC
TCCCTGGCGGCCGCCGGG---GGCGTCTTCGTGGCGGCAGGACGGGCCCCGCGGGGCGCC
GTGGTCGGCATGTACCCGGGTACAGTATATCAGAAATATGAGCCAATCTTTTTCCAGTCG
ATTGGAAATCCGTTTATT------------------------------------------
------------------------------------------------------------
---TTTAGATGCTTGGATGGCGTGCTCATTGATGGAAATGACAAGGGAATCTCGAAAGTC
GTGTACAGATCTTGCAATGGAAGGGACCGACTTGGCCCTTTAAGAATGAGCGATAGCACT
TGGCTAACATCAGAAATGCAGAACCCTCTGGCGGTAGGCCAGTATGTCAACAATTGCTCC
AATGACAGACCAGCGAACGTCTGCTATCAGGAGTTGGACGTGCCCACGGGCTTCCCTGTG
GAACTGAAGCAGTACCTGCCCAACACCACCTACAGCTGTGCCCAGCAAGGGCCGCTGCGC
TGCGTCGTCCTCGTTGCTCTCAGGGACGTCGGACAAGGAGAAGAGCTTTTCTCAAACTAC
TACACGGTTGTCAGC
>Human|ENSG00000155542|ENST00000285947
------------------------------------------------------------
------------------ATGCCTGGCCGTCTGCTGCGGGGCCTGTGGCAGCGATGGCGC
CGTTACAAGTACCGCTTCGTTCCCTGGATCGCACTGAACCTAAGCCAC---AACCCG---
------AGGACCCTCCGATATGTTCCAGAGGAATCCAAAGACAAAGTTATCTCAGATGAA
GATGTCCTAGGAACATTACTGAAAGTTTTCCAGGCTCTATTCTTAAATGATTTCAATAAA
CAATCAGAAATCTTGTCTATGCTTCCAGAATCTGTTAAATCAAAATATCAAGACCTACTG
GCAGTTGAACATCAAGGGGTGAAACTGCTTGAAAACAGACATCAACAG---CAAAGTACC
TTTAAACCAGAAGAAATTCTTTACAAGACTTTGGGTTTCAGTGTTGCCCAAGCAACTAGC
TCATTGATTTCTGCTGGAAAAGGTGTCTTCGTTACTAAAGGATTGGTACCAAAAGGCGCA
GTCGTATCTATGTATCCTGGTACAGTATATCAGAAGTATGAGCCGATCTTTTTCCAGTCC
ATTGGAAATCCGTTTATT------------------------------------------
------------------------------------------------------------
---TTTAGATGCCTGGATGGGGTACTCATTGATGGGAATGACAAAGGGATATCAAAAGTT
GTGTACAGATCTTGCAATGGGAGGGATCGACTCGGCCCTTTAAAAATGAGTGATAGTACA
TGGCTAACGTCAGAAATTCATAACCCTCTGGCTGTGGGACAGTATGTCAACAATTGTTCC
AATGACAGAGCAGCTAATGTCTGTTATCAGGAATTTGATGTGCCTGCAGTTTTCCCTATA
GAACTGAAGCAGTATCTTCCAAACATTGCCTACAGCTATGACAAACAAAGCCCACTTCGA
TGTGTTGTTCTTGTCGCACTTAGGGACATCAATCAAGGAGAAGAGCTTTTTTCAAACTAC
TACACAATTGTCAGC
>Orca|XP_004275211.1
------------------------------------------------------------
------------------ATGCCGGGCCGCCTGCTGCGCGGCCTCCGGCAGCGATGGCGT
CGTTACAAGTACCGCTTCGTACCCTGGATCGCGCTGAACCTAAGCCAC---AAGCCG---
------AGGACCCTCCGATACGTTCCAGAGGAATCCAAAGACAAAGTTATCTCAGATGAA
GAGGTCCTAGGAACATTACTGAAAGTTTTCCAGGCTCTATTCGTAAATGATTTCAATAAA
CAATCAGATATCTTGACTGTGTTTCCAGAACCTGTTAAATCAAAATATCAAGACCTACTG
TCAGTTCAGCATCCAGGGGTGAAACAGCTTGAATACAGACATCAACAG---CAAAATACC
TTTACACCAGAAGAAATTCTTTATAAGACATTGGGTTTCAGTGTCACCCGAGCACCTAGC
ACATTGATTTCGGCTGGAAAAGGTGTCTTCGTTAACAAAGGATTGGTACCAAAAGGCGCG
GTTGTATCTATGTATCCTGGTACAGTATATCAAAAGTACGAGCCAATCTTTTTCCAGTCC
ATTGGAAATCCGTTTATT------------------------------------------
------------------------------------------------------------
---TTTAGATGCCTGGATGGGGTACTCATTGATGGAAATGACAAAGGAATATCAAAAGTC
GTGTATAGATCTTGCAATGGGAGGGATCAACTTGGCCCTTTAAAAATGAGTGATAGTACA
TGGCTAACGTCAGAAATTCATAATCCACTGGCTGTAGGACAGTACGTCAACAATTGTTCA
AATGACAGAGCAGCTAATGTCTGTTATCAGGAATTTGATGTGCCTGCAGTTTTCCCTATA
GAACTGAAGCAGTATCTTCCAAACATTGCGTACAGCTATGACAAACAAAGTCCACTTCGA
TGTGTCATTCTTGTCGCACTCAGGGACATCAAACAAGGAGAAGAGCTTTTTTCAAACTAC
TATACAATTGTCAGC
>Chimp|ENSPTRG00000016892|ENSPTRT00000031329
------------------------------------------------------------
------------------ATGCCTGGCCGTCTGCTGCGGGGCCTGTGGCAGCGATGGCGC
CGTTACAAGTACCGCTTCGTTCCCTGGATCGCACTGAACCTAAGCCAC---AACCCG---
------AGGACCCTCCGATATGTTCCAGAGGAATCCAAAGACAAAGTTATCTCAGATGAA
GATGTCCTAGGAACATTACTGAAAGTTTTCCAGGCTCTATTCTTAAATGATTTCAATAAA
CAATCAGAAATCTTGACTATGCTTCCAGAATCTGTTAAATCAAAATATCAAGACCTACTG
GCAGTTGAACATCAAGGGGTGAAACTGCTTGAAAACAGACATCAACAG---CAAAGTACC
TTTAAACCAGAAGAAATTCTTTACAAGACTTTGGGTTTCAGTGTTGCCCAAGCAACTAGC
TCATTGATTTCTGCTGGAAAAGGTGTCTTCGTTACTAAAGGATTGGTACCAAAAGGCGCA
GTCGTATCTATGTATCCTGGTACAGTATATCAGAAGTATGAGCCGATCTTTTTCCAGTCC
ATTGGAAATCCGTTTATT------------------------------------------
------------------------------------------------------------
---TTTAGATGCCTGGATGGGGTACTCATTGATGGGAATGACAAAGGGATATCAAAAGTT
GTGTACAGATCTTGCAATGGGAGGGATCGACTCGGCCCTTTAAAAATGAGTGATAGTACA
TGGCTAACGTCAGAAATTCATAACCCTCTGGCTGTGGGACAGTATGTCAACAATTGTTCC
AATGACAGAGCAGCTAATGTCTGTTATCAGGAATTTGATGTGCCTGCAGTTTTCCCTATA
GAACTGAAGCAGTATCTTCCAAACATTGCCTACAGCTATGACAAACAAAGCCCACTTCGA
TGTGTTGTTCTTGTCGCACTTAGGGACATCAATCAAGGAGAAGAGCTTTTTTCAAACTAC
TACACAATTGTCAGC
>Cow|ENSBTAG00000013426|ENSBTAT00000017864
------------------------------------------------------------
------------------ATGCCGGGCCGCCTGATGCGGGGCCTCTGGCAGCGATGGCGC
CGTTACAGGTACCGCTTCGTACCCTGGATCGCGCTGAACCTAAGCCAC---AACCCG---
------AGGACTCTCCGATATGTTCCAGAAGAATCCAAAGACAAAGTTATCTCAGATGAA
GATGTCCTAGGAACATTACTGAAAGTTTTCCAGGCTCTATTCGTAAATGATTTCAGTAAA
CAATCAGATATCTTGACTGTGCTTCCAGAACCTGTTAAATCAAAATATCAAGACCTACTG
TCAGTTCAGCATCCAAGGGTGAAACAGCTTGAATACAGACATCAGCAG---CAAAATACC
TTTACACCAGAAGAAATTCTTTATAAGACATTGGGTTTCAGTGTTGCCCGAGCACCTAGC
TCATTGATTTCTGCTGGAAAAGGTGTCTTCGTTACTAAAGGATTGGTACGGAAAGGCGCG
GTTGTATCTATGTATCCCGGTACAGTATATCAGAAGTACGAGCCAATCTTTTTCCAGTCC
ATTGGAAACCCATTTATT------------------------------------------
------------------------------------------------------------
---TTTAGATGCCTAGATGGGGTGCTCATTGATGGAAATGACAAAGGAATATCAAAAGTT
GTGTATAGATCTTGCAGTGGGAGGGATCAACTTGGCCCTTTAAAAATGAGTGATAGTACA
TGGCTAACATCAGAAATTCATAATCCATTGGCTATAGGACAGTATGTGAACAATTGTTCA
AATGACAGAGCAGCTAATGTCTGTTATCAGGAATTTGATGTGCCTGCAGTTTTCCCTATA
GAACTGAAGCAGTATCTTCCAAACATTGCCTACAGCTATGACAAACAAAGCCCACTGCGC
TGTGTCATTCTTGTTGCACTCAGGGACATTGAACAAGGAGAAGAGCTTTTTTCAAACTAC
TATACAATTGTCAGC
>Dog|ENSCAFG00000006922|ENSCAFT00000035169
------------------------------------------------------------
------------------ATGCCCGGCCGCCTGCTGCGGGGCCTGTGGCAGCGATGGCGC
CGTTACAAGTACCGCTTCGTTCCCTGGATCGCGCTGAACCTAAACCAC---AACCCC---
------AGGACCCTCCGATATGTTCCAGAGGAATCCAAAGACAAAGTTATCTCAGATGAA
GATGTCCTAGGAACATTACTGAAAGTTTTCCAGGCTCTATTCATAAATGATCTCAATAAG
CAATCAGATATCTTGACTATGCTTCCAGAAACTGTTAAATCAAACTATCACGACCTACTG
TCAGTTCAACATCCAAGGGTGAAACTGCTTGAACACAGACATCAACAG---CAAAATAAC
TTTAAGCCAGAAGAGATTCTTTATAAGACATTGGGTTTCAGTGTTGCCCGAGCAACTAGC
TCATTGATTTCTGCTGGAAAAGGTGTCTTCGTTACCAGAGGATTGGTACCAAAAGGCGCG
GTTGTATCTATGTATCCTGGTACAGTATATCAGAAGTATGAGCCAATTTTTTTCCAATCC
ATTGGAAACCCATTTATT------------------------------------------
------------------------------------------------------------
---TTTAGATGCCTGGATGGGGTACTCATTGATGGAAATGACAAAGGAATATCAAAAGTT
GTATACAGATCTTGCAATGGGAGGGATCGACTTGGTCCCTTCAAAATGAGTGATAGTACT
TGGCTAACATCAGAAATTTGTAACCCACTGGCTGTAGGGCAGTATGTCAACAATTGTTCA
AATGACAGAGCAGCTAATGTCTGCTATCAAGAATTTGATGTGCCTGCAGTTTTCCCTATA
GAGCTGAAGCAGTATCTTCCAAACATTGCCTACAGCTGTGACAAACAAAGCCCACTTCGA
TGTGTCATTCTTGTAGCACTCAGGGACATCAAACAAGGAGAAGAGCTTTTTTCAAATTAC
TATACAATTGTCAGC
>Elephant|ENSLAFG00000000989|ENSLAFT00000000990
------------------------------------------------------------
------------------ATGCCGGGCCGCCTGCTGCGAGGCCTGCGGCAGCGATGGCGC
CGATACAAGTACCGCTTCGTACCGTGGATCGCGCTCAACCTCAGCCAT---AACCCG---
------AGGACCCTCCGATATGTTCCAGAGGAATCCAAAGACAAAGTTTTATCAGATGAA
GAGGTCCTAGGAACATTACTGAAAGTTTTCCAGGCTCTATTCTTAAATGATTTCAATAAA
CAATCAGATATCTTGACTGTGCTTCCAGAACCTGTCAAATTGAAATATCAAGACTTCCTG
GCAGTTCAGCATCAAAGAGTGAAACTGCTTGAAAACAGACATCAACAC---CAAAGTATC
TTTAAACCAGAAGAAGTTCTTTATAAGACGCTGGGTTTCAGTGTTGCCCAAGCAACTAGC
TCATTGATTTCTGCTGGAAAAGGTGTCTTCGTTACTAAAGGATTTGTACCAAAAGGCGCG
GTTGTATCTATGTATCCTGGTACAGTTTATCAGAAGTATGAGCCAGTCTTTTTCCAGTCC
ATTGGGAATCCGTTTATT------------------------------------------
------------------------------------------------------------
---TTTAGATGCCTGGATGGGGTACTCATTGATGGAAATGATAAAGGAATATCAAAAGTT
GTATACAGATCTTGCAATGGGAGGGACCAGCTTGGCCCTTTAAAAATGAGTGATAGTACA
TGGCTAACTTCAGAAATGCGTAATCCACTGGCTGTAGGACAGTATGTCAACAATTGTTCA
AACGACAGAGCAGCTAATGTCTGTTATCAGGAATTTGATGTGCCTGCGGCTTTTCCTGTA
GAACTGCGGCAGTATCTTCCAAACATTGCCTATAGCTACGACAAGCAGAGCCCACTTCGA
TGTGTCATTCTTGTCACACTCAGGGACATCAAGCAAGGAGAAGAGCTATTTTCAAATTAC
TATACAATTGTCAGC
>Bowhead|bmy_15522T0
------------------------------------------------------------
------------------ATGCCGGGCCGCCTGCTGCGGGGCCTCTGGCAGCGATGGCGC
CGTTACAAGTACCGCTTCGTACCCTGGATCGCGCTGAACCTAAGCCAC---AACCCG---
------AGGACCCTCCGATATGTTCCAGAGGAATCCAAAGACAAAGTTATCTCAGATGAA
GAGGTCCTAGGAACATTACTGAAAGTTTTCCAGGCTTTATTCGTAAATGATTTCAATAAA
CAATCAGATATCTTGACTGTGCTTCCAGAACCTGTTAAATCAAAATATCAAGACCTACTG
TCAGTTCAGCATCCAGGGGTGAAACAGCTTGAATACAGACATCAACAG---CAAAATACC
TTTACACCAGAAGAAATTCTTTATAAGACATTGGGTTTCAGTGTCACCCGAGCACCTAGC
ACATTGATTTCGGCTGGAAAAGGTGTCTTCGTTAACAAAGGATTGGTACCAAAAGGCGCG
GTTGTATCTATGTATCCTGGTACAGTATATCAAAAGTACGAGCCAATCTTTTTCCAGTCC
ATTGGAAATCCATTTATT------------------------------------------
------------------------------------------------------------
---TTTAGATGCCTGGATGGGGTACTCATTGATGGAAATGACAAAGGAATATCAAAAGTC
GTGTATAGATCTTGCACTGGGAGGGATCAGCTTGGCCCTTTAAAAATGAGTGATAGTACA
TGGCTAACATCAGAAATTCATAATCCACTGGCTGTAGGACAGTACGTCAACAATTGTTCA
TATGACAGAGCAGCTAATGTCTGTTATCAGGAATTTGATGTGCCTGCAGTTTTCCCTATA
GAACTGAAGCAATATCTTCCAAACATTGCGTACAGCTATGACAAACAAAGTCCACTTCGA
TGTGTCATTCTTGTCGCACTCAGGGACATCAAACAAGGAGAAGAGCTTTTTTCAAACTAC
TATACAATTGTCAGC
>Minke|BACU016762
------------------------------------------------------------
------------------ATGCCGGGCCGCCTGCTGCGGGGCCTCTGGCAGCGATGGCGC
CGTTACAAGTACCGCTTCGTACCCTGGATCGCGCTGAACCTAAGCCAC---AACCCG---
------AGGACCCTCCGATATGTTCCAGAGGAATCCAAAGACAAAGTTATCTCAGATGAA
GAGGTCCTAGGAACATTACTGAAAGTTTTCCAGGCTTTATTCGTAAATGATTTCAATAAA
CAATCAGATATCTTGACTGTGCTTCCAGAACCTGTTAAATCAAAATATCAAGACCTACTG
TCAGTTCAGCATCCAGGGGTGAAACAGCTTGAATACAGACATCAACAG---CAAAATACC
TTTACACCAGAAGAAATTCTTTATAAGACATTGGGTTTCAGTGTCACCCGAGCACCTAGC
ACATTGATTTCGGCTGGAAAAGGTGTCTTCGTTAACAAAGGATTGGTACCAAAAGGCGCG
GTTGTATCTATGTATCCTGGCACAGTATATCAAAAGTACGAGCCAATCTTTTTCCAGTCC
ATTGGAAATCCATTTATT------------------------------------------
------------------------------------------------------------
---TTTAGATGCCTGGATGGGGTACTCATTGATGGAAATGACAAAGGAATATCAAAAGTC
GTGTATAGATCTTGCAATGGGAGGGATCAGCTTGGCCCTTTAAAAATGAGTGATAGTACA
TGGCTAACGTCAGAAATTCATAATCCACTGGCTGTAGGACAGTACGTCAACAATTGTTCA
AATGACAGAGCAGCTAATGTCTGTTATCAGGAATTTGATATGCCTGCAGTTTTCCCTATA
GAACTGAAGCAATATCTTCCAAACATTGCGTACAGCTATGACAAACAAAGTCCACTTCGA
TGTGTCATTCTTGTCGCACTCAGGGACATCAAACAAGGAGAAGAGCTTTTTTCAAACTAC
TATACAATTGTCAGC
