# Supplementary material for: Insights into the Evolution of Longevity from the Bowhead Whale Genome
Source: Cell Rep. 2015 Jan 6;10(1):112–22. doi: 10.1016/j.celrep.2014.12.008 (PMC4536333; doi:10.1016/j.celrep.2014.12.008)
Supplement: Supplemental Folder 2. Species Used in the Analysis of Selective Pressure Variation, Single-Gene Orthologous Families Tested, Likelihood Ratio Tests, MAKER Parameters, and Full Assembly and Read Usage Data, Related to Experimental Procedures [file mmc3.zip › Tested SGOs/reciprocal_group_3779.2.fas]

>Gibbon|ENSNLEG00000027041|ENSNLET00000032811
ATGCTACGCGCGCTGAGC---------CGCTTGGGCGCGGGAACCCCGTGCAGG------
------CCCCGGGCCCCTGTGGTGCTG---CCAGCGCGCGGCCGCAAGACCCGCCACGAC
CCGCTGGCCAAATCCAAGATCGAGCGTGTGAACATGCCGCCCGCGGTGGACCCTGCGGAG
TTTTTCGTGCTGATGGAGCGTTACCAGCACTACCGCCAGACCGTGCGCGCCCTCAGGATG
GAGTTCGTGTCCGAGGTGCGGAAGAAGGTGCACGAGGCCCGAGCCGGGGTTCTGGCGGAG
CGCAAGGCCCGGAAGGACGCCGCCGAGCACCGCGAGCTGATGGCCTGGAACCAGGCGGAA
AACCGGCGGCTGCACGAGCTGCGGATAGCGAGGCTGCGGCAGGAGGAGCGGGAGCAGGAG
CAGCGGCAGGCGTTGGAGCAAGCCCGCAAGGCCGAAGAGGTGCAGGCCTGGGCGCAGCGC
AAGGAGCGGGAAGTGCTGCAGCTGCAGGAAGAGGTGAAAAACTTCATCACCCGAGAGAAT
CTGGAGGCACGGGTGGAAGCAGCATTGGACTCC---CCGAAGAACTACAACTGGGCCATC
ACCAGAGAGGGGCTGGTGGTCAGGTCACAACGCAGGGACTCC
>Gorilla|ENSGGOG00000005088|ENSGGOT00000005114
ATGCTACGCGCGCTGAGC---------CGCCTGGGCGCGGGGACCCCGTGCAGG------
------CCCCGGGCCCCTCTGGTGCTG---CCAGCGCGCGGCCGCAAGACCCGCCACGAC
CCGCGGGCCAAATCCAAGATCGAGCGAGTGAACATGCCGCCCGCGGTGGACCCTGCGGAG
TTCTTCGTGCTGATGGAGCGTTACCTGCACTACCGCCAGACCGTGCGCGCCCTCAGGATG
GAGTTCGTGTCCGAGGTGCAGAGGAAGGTGCACGAGGCCCGAGCCGGGGTTCTGGCGGAA
CGCAAGGCCCTGAAGGACGCCGCCGAACACCGCGAGCTGATGGCCTGGAACCAGGCGGAG
AACCGGCGGCTGCACGAGCTGCGGATAGCGAGGCTGCGGCAGGAGGAGCGGGAGCAGGAG
CAGCGGCAGGCGTTGGAGCAGGCCCGCAAGGCCGAAGAGGTGCAGGACTGGGCGCAGCGC
AAGGAGCGGGAAGTGCTGCAGCTGCAGGAAGAGGTGAAAAACTTCATCACCCGAGAGAAC
CTGGAGGCACGGGTGGAAGCAGCACTGGACTCC---CGGAAGAACTACAACTGGGCCATC
ACCAGAGAGGGGCTGGTGGTCAGGCCACAACGCAGGGACTCC
>Guinea_Pig|ENSCPOG00000008622|ENSCPOT00000008700
ATGCTCCGCACGCTGAGC---------GCCTTGGGCGCGGGAGCCCCGTGCCGG------
------CCGCTCACCGTGCTGCTGATA---CCCGCGCGTGAACGCAAGACGCGCCACGAC
CCGCCGGCCAAGTCCAAAGTCGGCCGCGTGAAGACGCCGCCCGCCGTGGACCCTGCAGAG
TTCTTCGTGCTGACCGAGCGATATCGGCTGTACCGCCAGATCGTGCGCGCCCTCAGGCTG
GAGTTTGTGGCGGAGGTGCGGAGTAAGCTGCATGAGGCCCGCGCCGGGGTCCTGGCGGAG
CGCAAGGCGCTGGAGGAGGCGGCCGAGCACCGGGAGCTGATGGCCTGGAACCGGGCGGAG
AACCGGCGGTTGCACGAGCTGCGGATAGAGAGGCTGCAGCGGGAGGCGCGGGAACGGGAG
CAGTGGCACACGGAGGAGCGGGCGCGCCGCGCGCTAGAGGAGCAGGCCCGGATGCGGCTC
AGGGAGCAGGAAGTGCAGCAGCTGCAGGAAGAGGCGAAAAACTTTATCACCAGAGAGAAC
CTGGAGGCACGGGTGGAAGAAGCACTGGACTCC---CCAAAGAACTACAACTGGGCCATC
ACCAGAGAGGGGCTGGTGGTCAGGCCACAGCAGAAGGGCTCC
>Horse|ENSECAG00000008620|ENSECAT00000008787
ATGCTGCGCGCGCTGAGC---------GTTTTGGGCGCGCGGCCCCGGTGCCGGGCCCCG
TGCCAGCCCCCGGCCCTGCTGCTGCTA---CCCGCGCGCGGCCGCAAGACCCGCCACGAC
CCGCCGGCCAAGTCCAAGGTCGGACGCGTGGCGACCCCGCCCGCAGTGGATCCTGCGGAA
TTCTTCGTGCTGACGGAGCGTTACCGGCAGTACCGCCAAACCGTGCGCGCCCTCAGGCTG
GAGTTCGTGTCCGAGGTGCGGAGGAAGCAGCACGAGGCCCGGGCCGGGGTCCTGGCAGAG
CGCAAGGCGCTGGAGGAAGCCGCTCAGCACCGCGAGCTGATGGCCTGGAACCGGGCGGAG
AACCAGCGGCTGCAGGAGCTGCGGATAGCGAGGCTGCGGCAGGAGGCGCGGGAGCAGGAG
CAGCTGCGGGCGGAGGAGAAGGCCCGCCAGGCCCGGGAGGCGCAGGCCTGGGCGCAGCTC
AAGGAGCAGGAAGTGCTGCAGCTGCAGGAGGAGGCAAAAACCTTCATCACCCGGGAAAAC
CTGGAGGCGCGGGTGCAAGAAGCATTGGACTCT---CCGAAGAGCTACAACTGGGCCATC
ACCAGAGAAGGGCTGGTGGTCAGGCCGAAGCACAAGGGCTCC
>Mouse|ENSMUSG00000037740|ENSMUST00000145614
ATGTTGCGCGCTCTGAAC---------CGCCTGGCGGCGCGGCCG------------GAG
ACTCGGCCCCCGACCCCGCTGCTCCTG---CCCGTGCGCGGCCGCAAGACCCGCCATGAC
CCGCCTGCCAAATCCAAGGTCGGACGGGTGCAGACGCCTCCCGCCGTGGACCCTGCGGAA
TTCTTCGTGTTGACCGAGCGCTACCGACAGTACCGGGAGACCGTGCGCGCTCTCAGGCTA
GAGTTCACGTTGGAGGTGCGAAGGAAATTGCACGAGGCCCGAGCCGGGGTTCTGGCCGAG
CGCAAGGCGCAGCAGGCCATCACGGAGCACCGGGAGCTGATGGCCTGGAACCGGGACGAG
AACCGGCGAATGCAGGAGCTACGGATAGCGAGGTTGCAGCTGGAAGCACAGGCCCAGGAG
GTGCAGAAGGCTGAGGCCCAGGCCCAGAGGGCTCAGGAGGAGCAGGCTTGGGTGCAACTG
AAAGAGCAAGAAGTGCTCAAGCTGCAGGAGGAGGCAAAAAACTTCATCACTCGGGAGAAC
CTGGAGGCACGGATAGAAGAAGCGTTGGACTCT---CCGAAGAGTTACAACTGGGCCGTC
ACCAAAGAAGGGCAGGTGGTCAGG---------------AAC
>Opossum|ENSMODG00000005409|ENSMODT00000006818
ATGCTCGGCACTTTGGGCTTCCTAGGCCGCTGTGCCCGGTCTCCG------------ATC
ACTGCCCCTTCTTTACCACTGTTGCTGCAGCCCTCCCGGGGTCGTAAGAGTCGCCATGAC
CCACGCGCCAAATCCAAGATCGGGCGCCTACGAACTCCGACCCCCGTAGATCCCGTCGAG
ATGTACATACTAATGGAGCGTTATAAGAGTTATAGACAGACTATGCGAGGGCTCAGGATT
GAGTTCATAGAAGAGGTGCAGAGAAAAGCTTATGAGGAAAAATTTGGGAAATTG------
---AATGCCGTCCAAGATTTGGAGGAACACAAGCAGCTCATGGCCTGGAACCAGGCAGAA
AATGCTCGGCTGCAGGCACTCAGGATCTCAAGGTTTCAGCAGCAGGAGCAGGAGCAGGAA
CAGCTGCGGGCACTGGAGGAGAAGCAGAAGGCCGAGGAAATGGAAGCTTTTCTCCAGGAG
AAGGAGAAAGAAGTTCTACAGTTGCAGGAAGATGTGAAGACATTCATCACTCAGGATAAC
TTAGAGGAGAAGATTGAAGAAGCCCTTAACAAT---CCTCAGAACTACAATTGGGCCCTT
ACCAAGGAGGGCCATGTGATTCGACCACCC---AGTGGTACT
>Orangutan|ENSPPYG00000010829|ENSPPYT00000012573
ATGCTACGCGCGCTGAGC---------CGCCTGGGCGCGGGGACCCCGTGCAGG------
------CCCTGGGCCCCTCTGGTGCTG---CCAGCGCGCGGCCGCAAGACCCGCCACGAC
CCGCTGGCCAAATCCAAGATCGAGCGAGTGAACATGCCGCCCGCGGTGGACCCTGCGGAG
TTCTTCGTGCTGATGGAGCGTTACCAGCACTACCGCCAGACCGTGCGCGCCCTCAGGATG
GAGTTCGCGTCCGAGGTGCGGAGGAAGGTGCACGAGGCCCGAGCTGGGGTTCTGGCGGAG
CGCAAGGCCCTGAAGGACGCCACCGAGCACCGCGAGATGATGGCCTGGAACCAGGCGGAG
AACAGGCGGCTGCACGAGCTGCGGATAGAGAGGCTGCGGCAGGAGGAGCGGGAGCAGGAG
CAGCAGCAGGCGTTGGAGCAGGCCCGCAAGGCCGAAGAGGTGCAGGCCTGGGCGCAGCGC
AAGGAGCGGGAAGTGCTGCAGCTGCAGGAAGAGGTGAAAAACTTCATCACCCGAGAGAAC
CTGGAGGCGCGGGTGGAAGCAGCATTGGACTCC---CGGAAGAACTACAACTGGGCCATC
ACCAGAGAGGGGCTGGTGGTCAGGCCACAACGCAGGGACTCC
>Rabbit|ENSOCUG00000012218|ENSOCUT00000012216
ATGCTCCGGGCGCTGGGCGGCCTGGGCCTCCTGGGCGCGCGGCCCGCGTGCCGG------
------CCTCCAGCCCTGCTGCTGCTG---CCCGCGCGCGGCCGCAAGACCCGCCATGAT
CCGCCGGCCAAGTCCAAGGTCGGGCTCTTGAAGACCCCGCCCGCGGTGGACCCTGCGGAG
TGCTACGTGCTGATGGAGCGTTACCGGCAGTACCGCCAGACCGTGAGCGCGCTCAGGATG
GAGTTCGTGGCCGAGGTGCGGAAGAAGGTGCACGAGGCCCGGGCCGGGGTCCTGGCGGAG
CGCAAGGCGCGAGAGGACGCCGCCGAGCACCGGGAGCTGATGGCCTGGAACCAGGCGGAG
AACCAGCGGCTGCACGAGCTGCGGATAGCGAGGCTGCGGCGGGAGGCGCTGGAGCAGGAG
CAGCGGCAGGCGGAGGAGCAGGCCCGCCAGGCCCAGGAGGCGCAGGCCTGGGCGAAGCTC
AAGGAGCTCGAAGTGCTGCAGCTGCAGGAAGAGGCGAAAAACTTCATCACCCCAGAGAAC
CTGGAGGCACGGGTGGAGGAGGCGCTGGACTCC---CCGAAGAGCTACAACTGGGCCGTC
ACCAGGGAGGGGCTGGTGGTCCGGCCGCAGCACAGGGGCTCC
>Rat|ENSRNOG00000021224|ENSRNOT00000028828
ATGTTGCGGGCTTTGAAC---------CGCCTGGCCGCGCGGCCC------------GGG
GGCCAGCCCCCAACCCTGCTCCTTCTG---CCCGTGCGCGGCCGCAAGACCCGCCACGAT
CCGCCTGCCAAGTCCAAGGTCGGGCGCGTGAAAATGCCTCCTGCAGTGGACCCTGCGGAA
TTGTTCGTGTTGACCGAGCGCTACCGACAGTACCGGGAGACGGTGCGCGCTCTCAGGCGA
GAGTTCACATTGGAGGTGCGAGGGAAATTGCACGAGGCCCGAGCCGGGGTTCTGGCTGAG
CGCAAGGCGCAAGAGGCCATCAGAGAGCACCAGGAGCTGATGGCCTGGAACCGGGAGGAG
AACCGGAGACTGCAGGAACTACGGATAGCTAGGTTGCAGCTCGAAGCACAGGCCCAGGAG
CTGCGGCAGGCTGAGGTCCAGGCCCAGAGGGCCCAGGAGGAGCAGGCTTGGGTGCAACTG
AAAGAACAAGAAGTTCTCAAACTGCAGGAGGAGGCCAAAAACTTCATCACTCGGGAGAAC
CTGGAGGCACGGATAGAAGAGGCCTTGGACTCT---CCGAAGAGTTATAACTGGGCGGTC
ACCAAAGAAGGGCAGGTGGTCAGG---------------AAC
>Macaque|ENSMMUG00000005894|ENSMMUT00000008250
ATGCTACGCGCGCTGAGC---------CGCCTGGGCGCGGGGACCCAGTGCGGG------
------CCCCGGACCCCGCTGGTGCTG---CCAGTGCGCGGCCGCAAGACCCGCTACGAC
CCGCCGGCCAAATCCAAGATCGGACGCGTGAACATGCCGCCCCCGGTGGACCCTGCGGAG
TTCTTCGTGCTGATGGAGCGTTACCAGCACTACCGCCAGACCGTGCGCGCCCTCAGGAAG
GAGTTCGTGTCCGAAGTGCGGAGGAAGGCGTACGAGGCCCGAGCCGGAGTTGTGGCGGAG
CGCAAGGCCCTGAAGTACGCCACTGAGCACCGCGAGCTGATGGCCTGGAACCAGGAGGAG
AACCGGCGACTGCACGAGCTGCGGATAGCGAGGCTGCGGCAGGAGGAACGGGAGCAGGAG
CAGCGGCAGGCGTTGGAGCAGGCCCGCAAGGCCGAAGAGATGCAGGCCTGGGTGCAGCGC
AAGGAACGGGAAGTGCTGCAGCTGCAGGAAGAGGTGAAAAATTTCATCACCCGAGAGAAC
CTGGAGGCACGGGTGGAAGCAGCATTGGACTCC---CCGAAGAACTACAACTGGGCCATC
ACCAGAGAGGGGCTGGTGGTCAGGTCACAACGCAGGGACTCC
>Marmoset|ENSCJAG00000021090|ENSCJAT00000041463
ATGCTAAGCGCGCTGAGC---------CGCCTGGGAGCG---------------------
---------CGGGCCCCCCTGGTGCTG---CACGTGCGCGGCCGCAAGACCCGCCACGAC
CCGCCGGCCAAATCCAAGATCGGGCGCGTGAACATGCCGCCCGCGGTGGATCCTGCGGAG
TTCTTCGTGCTGATGGAGCGTTACCAGCATTACCGCCAGACCGTGCACGCCCTCAGGATG
GAGTTCGGGTCCGAGGTGCGGAGGAAGGCCCACGAGGCCAGAGCCGGGGTCCTGGCGGAG
CGCAAGGCCATGGAGGAAGCCGCCGAGCACCGCGAGCTGATGGCCTGGAACCAAGCGGAG
AACCAACGGCTGCACGAGCTAAGGATAGCGAGGCTGCGGCAGGAGGCGCGGGAACAGGAG
CAGCGGCAGGTGGAGGAGCAGGCCCGCAAGGCCGAAGAGGCGCGGACCTGGGCGCAGCTC
AAGGAGCGGGAAGTGCTGCAGCTGCAGGAGGAAGCGAAAAACTTCATCACCCGAGAGAAC
CTGGAGGCACGCGTGGAAGCAGCATTGGACTCC---CCGAAGAGCTACAACTGGGCCATC
ACCAGAGAGGGGCTGGTGGTCAGGCCACAACGCAGGGGCTCC
>Human|ENSG00000125901|ENST00000380325
ATGCTACGCGCGCTGAGC---------CGCCTGGGCGCGGGGACCCCGTGCAGG------
------CCCCGGGCCCCTCTGGTGCTG---CCAGCGCGCGGCCGCAAGACCCGCCACGAC
CCGCTGGCCAAATCCAAGATCGAGCGAGTGAACATGCCGCCCGCGGTGGACCCTGCGGAG
TTCTTCGTGCTGATGGAGCGTTACCAGCACTACCGCCAGACCGTGCGCGCCCTCAGGATG
GAGTTCGTGTCCGAGGTGCAGAGGAAGGTGCACGAGGCCCGAGCCGGGGTTCTGGCGGAG
CGCAAGGCCCTGAAGGACGCCGCCGAGCACCGCGAGCTGATGGCCTGGAACCAGGCGGAG
AACCGGCGGCTGCACGAGCTGCGGATAGCGAGGCTGCGGCAGGAGGAGCGGGAGCAGGAG
CAGCGGCAGGCGTTGGAGCAGGCCCGCAAGGCCGAAGAGGTGCAGGCCTGGGCGCAGCGC
AAGGAGCGGGAAGTGCTGCAGCTGCAGGAAGAGGTGAAAAACTTCATCACCCGAGAGAAC
CTGGAGGCACGGGTGGAAGCAGCATTGGACTCC---CGGAAGAACTACAACTGGGCCATC
ACCAGAGAGGGGCTGGTGGTCAGGCCACAACGCAGGGACTCC
>Orca|XP_004285365.1
ATGTTTCGCGCGCTGAGC---------GCCCTGGGCGCGCGGCCCATGGGCCGG------
------CCCCCAGCCCCGTTTCTGCTC---CCCGTGCGCTGCCGCAAGACCCGCCACGAC
CCGCCGGCCAAGTCCAAGGTTGGGCGCGTGGCGACCCCACCCGCTGTGGATCCTGCGGAA
TTCTTCGTGCTGACGGAGCGTTACCGGCAGTACCGCCAGACGGTGCGCGCCCTCAGGCTG
GAGTTCGTGTCCGAGGTGCGCAAGAAGGTGCACGAGGCCCGGACCGGTGTCTTGGCAGAG
CGCAAGGCACTGGAGGACGCCGCTGAGCACCGCGAGCTGATGGCCTGGAACCAGGCGGAG
AACCAGCGGCTGCGCGAGCTGCGGATGGCCAGGCTGCGGCAGGAGGCGCGGGAGCAGGAG
CGGCGGCAGGCGGAGGAGGAGGCCCGGCAGGCCCGAGAGGCGCAGGCTTGGGTGCAGCTC
AAGGAGCGTGAAGTGCTGCAGCTGCAGGAGGAGGCAAAAAACTTCATCACCCGAGAGAAC
CTGGAGGCGCGGGTGGAAGAAGCGTTGGACTCC---CCCAAGAGCTACAATTGGGCCATC
ACCAGAGAGGGGCTGGTGGTCAGGCCACAGCACAAGGGCTCC
>Chimp|ENSPTRG00000013188|ENSPTRT00000024492
ATGCTACGCGCGCTGAGC---------CGCCTGGGCGCGGGGACCCCGTGCAGG------
------CCCCGGGCCCCTCTGGTGCTG---CCAGCGCGCGGCCGCAAGACCCGCCACGAC
CCGCTGGCCAAATCCAAGATCGAGCGAGTGAACATGCCGCCCGCGGTGGACCCTGCGGAG
TTCTTCGTGCTGATGGAGCGTTACCAGCACTACCGCCAGACCGTGCGCGCCCTCAGGATG
GAGTTCGTGTCCGAGGTGCAGAGGAAGGTGCACGAGGCCCGAGCCGGGGTTCTGGCGGAG
CGCAAGGCCCTGAAGGACGCCGCCGAGCACCGCGAGCTAATGGCCTGGAACCAGGCGGAG
AACCGGCGGCTGCACGAGCTGCGGATAGCGAGGCTGCGGCAGGAGGAGCGGGAGCAGGAG
CAGCGGCAGGCGTTGGAGCAGGCCCGCAAGGCCGAAGAGGTGCAGGCCTGGGCGCAGCGC
AAGGAGCGGGAAGTGCTGCAGCTGCAGGAAGAGGTGAAAAACTTCATCACCCGAGAGAAC
CTGGAGGCACGGGTGGAAGCAGCATTGGACTCC---CGGAAGAACTACAACTGGGCCATC
ACCAGAGAGGGGCTGGTGGTCAGGCCACAACGCAGGGACTCC
>Cow|ENSBTAG00000000825|ENSBTAT00000001091
ATGCTGCGCGCGCTGAGC---------ACCCTTGGCGCGCGGCCCTTGGGCCGC------
------CCTCCTGCCCAGTTTCTGCTC---CTCGCGCGCGGCCGAAAAACCCGCCACGAT
CCGCCGGCCAAGTCCAAGATCGGGCGCGTGGCGACCCCGCCCGCCGTGGATCCTGCGGAA
TTCTTCGTGCTGACAGAGCGTTACCGGCAGTACCGCCAGACGGTGCGCGCCCTCAGACAG
GAATTCGTGACCGAGGTGCGCAGGAAGGTGCACGAGGCCCGGGCCGGTGTCCTGGCAGAG
CGCAAGGCGCTGCAGGATGCCGCTGAGCACCGCGAGCTGATGGCCTGGAACCAGGCGGAG
AACCAGCGGCTGCATGAGCTGCGGATGGCCAGGCTGCGGCAGGAGGCGCGGGAGCAGGAG
CAGTGGCAAGCGGAGGAGGCGGCCCGGGAAGCCCGAGAGGCGGAGGCCTGGGCCCGGCTC
AAGGAGCAGGAAGTGCTGCAGCTGCAGGAGGATGCAAAAAACTTCATCACCCGAGAGAAT
CTGGAGGCGCGGGTGGAAGAAGCTCTGGACTCC---CCCAAGAGCTACAACTGGGCCGTC
ACCAGAGAGGGGCAGGTGGTCACGCCACAGCACAAGGGCTCC
>Dog|ENSCAFG00000006438|ENSCAFT00000010386
ATGCTTTGCGCGCTGAGA---------GTTTGGGGCGCGGGTCCCCGGTGGGGG------
------CCTCCGGCCCCGCTGCTGCTC---CTCGTGCGCGGCCGCAAGACCCGCCACGAC
CTTCCGGCCAAGTCCAAGGTCGGGCGCGTGGCGACCCCGCCCACGGTGGATCCCGTAGAG
TTCTTCGTGCTGACGGAGCGTTACCGGCAGTACCGCCAGACGGTGCGCGCCCTCAGGCTG
GAGTTCGTGACTGAGGTGCGGAAGAAGGCGCACGAGGCCCGGGCCGGGGTCTTGGCAGAG
CGCAAGGCGCTGCAGGATGCCACCGAGCACCGCGACCTGATGGCCTGGAACCAGGCGGAG
AACCAGCGGCTCCACGAGCTGCGGTTAGCTAGGCTGCGGCAGGAGGCGCGGGAGCAGCAG
CAGCGGCAGGCGGAGGAAGAAGCCCGGCGGGCCCGAGAGGCCCAGGCCTGGGCGCAGCTC
AAGGAGCAGGAAGTGCTGCAGCTGCAGGAGGAAGCAAAAAATTTCATTACCCGAGAGAAC
CTGGAGGCACGGGTGGAAGAAGCATTGGACTCGCCGCCGAAGAGCTACAATTGGGCTATC
ACCAGGGAAGGGCTGGTGGTCAGACCACAGCATAAGGGCTCG
>Elephant|ENSLAFG00000007936|ENSLAFT00000007936
------------CCCTCT---------CCCTCTGCAGACTGGACTCCGAGCGCCGCGCCG
ACCCGTCCTCCAATAAAAGTGTTGCTC---CCCGCGCGCGGCCGCAAGACCCGCCACGAC
CCGCCAGCCAAGTCCAAGGTCGGACGCGTGACGACGCCGCCCGCGGTCGATCCTGCGGAG
TTCTTCGTGCTGACCGAGCGTTACCGGGAGTACCGCCAGATCGTGCGCGCCCTCAGGGTG
GAGTTTGCGACCGAGGTGCGGAAGAACCTGTACGAGTCCAGAGTCGGGGTCCTGGCCGAG
CGCAGAGCCCGGCAGAAGGCCGCCGAGCACCGGGAGATGATGGCCTGGAACCGGGCGGAA
AACCAGCGGCTGCACGAGCTGCGGATGGCGAGGCTGCTGCAGGAGGCGCGGGAGCAGGAG
CGGCTGCGGGCGGAGGAGCAGGCCCTCAAGGCCCAGGAGACTCAGGCCTGGGTGCAGCTC
AAGGAGCGGGAAGTGCTGCAGCTGCAGGAGGAGGCGAAAAGCTTCATCACCCGGGAGAAT
CTGGAGGCGCGGGTAGAAGAAGCTTTGGACTCA---CCGAAGAGCTACAACTGGGCTATC
ACTAGAGAGGGACAGGTGGTCAGG---------------GCC
>Bowhead|bmy_07663T0
ATGCTTCGCACGCTGAGC---------GCCCGGGGCGCGCGGCCCATGGGCCGG------
------CCCCCAGCCCTGTTTCTGCTC---CCCGCGCGCTGCCGCAAGACCCGCCACGAC
CCGCCGGCCAAGTCCAAGGTTGGGCGCGTGGCGACCCCACCCGCTGTGGATCCTGCGGAA
TTCTTCGTGCTGACGGAGCGATACCGTCAGTACCGCCAGACGGTGCGCGCCCTCAGGCTG
GAGTTCGTGTCCGAGGTGCGCAAGAAGGTGCACGAGGCCCGGGCCGGGGTCCTGGCAGAG
CGCAAGGCACTGGAGGACGCCGCTGAGCACCGCGAGCTGATGGCCTGGAACCAGGCGGAG
AACCAGCGGCTGGGCGAGCTGCGGATGGCCAGGCTGCGGCAGGAGGCGCGGGAGCAGGAG
CGGCGGCAGGCGGAGGAGGAGGCCCGGCAGGCCCGAGAGGCGCAGGCTTGGGCGCAGCTC
AAGGAGCGTGAAGTGCTGCAGCTGCAGGAGGAGGCAAAAAACTTCATCACCCGAGAGAAC
CTGGAGGCGCGGGTGGAAGAAGCGTTGGACTCC---CCCAAGAGCTACAATTGGGCCATC
ACCAGAGAGGGGCTGGTGGTCAGGCCACAGCACAAGGGCTCC
>Minke|BACU016882
ATGCTTCGCACGCTGAGC---------TCCCGGGGCGCGCGGCCCATGGGCCGG------
------CCCCCAGCCCCGTTTCTGCTC---CCGGTGCGCTGCCGCAAGACCCGCCACGAC
CCGCCGGCCAAGTCCAAGGTCGGGCGCGTGGCGACCCCCCCTGCTGTGGATCCTGCGGAA
TTCTTCGTGCTGACGGAGCGTTACCGTCAGTACCGCCAGACGGTGCGCGCCCTCAGGCTG
GAGTTCGTGTCTGAGGTGCGCAAGAAGGTGCACGAGGCCCGGGCCGGGGTCCTGGCAGAG
CGCAAGGCACTGGAGGACGCCGCTGAGCACCGCGAGCTGATGGCCTGGAACCAGGCGGAG
AACCAGCGGCTGGGCGAGCTGCGGATGGCCAGGCTGCGGCAGGAGGCGCGGGAGCAGGAG
CGGCGGCAGGCGGAGGAGGAGGCCCAGCAGGCCCGAGAGGCGCAGGCTTGGGCGCAGCTC
AAGGAGCGTGAAGTGCTGCAGCTGCAGGAGGAGGCAAAAAACTTCATCACCCGAGAGAAC
CTGGAGGCGCGGGTGGAAGAAGCGTTGGACTCC---CCCAAGAGCTACAATTGGGCCATC
ACCAGAGAGGGGCTGGTGGTCAGGCCACAGCACAAGGGCTCC
