# Supplementary material for: Insights into the Evolution of Longevity from the Bowhead Whale Genome
Source: Cell Rep. 2015 Jan 6;10(1):112–22. doi: 10.1016/j.celrep.2014.12.008 (PMC4536333; doi:10.1016/j.celrep.2014.12.008)
Supplement: Supplemental Folder 2. Species Used in the Analysis of Selective Pressure Variation, Single-Gene Orthologous Families Tested, Likelihood Ratio Tests, MAKER Parameters, and Full Assembly and Read Usage Data, Related to Experimental Procedures [file mmc3.zip › Tested SGOs/reciprocal_group_3785.2.fas]

>Gibbon|ENSNLEG00000017291|ENSNLET00000022058
------------------------------------------------------------
---------ATGGCAGCTGAGTCATTGCCTTTCTCCTTCGGGACACTGTCCAGCTGGGAG
CTGGAAGCCTGGTACGAGGACCTGCAAGAGGTCCTGTCTTCAGATGAAAATGGGGGTACC
TGTGTCTCACCTCCTGGAAATGAAGAGGAAGAATCAAAAATCTTCACCACTCTTGACCCT
GCTTCTCTGGCTTGGCTGACT---GAGGAAGAGCCAGAACCAGCAGAGGTCACAAGCACC
TCCCAGAGCCCTCACTCTCCAGATTCCAGTCAGAGCTCCCTGGCTCAGGAGGAAGAGGAA
GAAGACCAAGGGAGAACTAGGAAACGGAAACAGAGTGGCCATTCCCCAGCCCGGGCTGGA
AAGCAGCGCATGAAGGAGAAAGAACAGGAGAATGAAAGGAAAGTGGCACAGCTAGCTGAA
GAGAATGAACGGCTCAAGCAGGAAATCGAGCGCCTGACCAGGGAAGTAGAGGCGACTCGC
CGAGCTCTCATCGACCGAATGGTGAATCTGCACCAAGCA
>Gorilla|ENSGGOG00000001987|ENSGGOT00000001997
------------------------------------------------------------
---------ATGGCAGCTGAGTCATTGCCTTTCTCCTTCGGGACACTGTCCAGCTGGGAG
CTGGAAGCCTGGTATGAGGACCTGCAAGAGGTCCTGTCTTCAGATGAAAATGGGGGTACC
TATGTTTCACCTCCTGGAAATGAAGAGGAAGGATCAAAAATCTTCACCACTCTTGACCCT
GCTTCTCTGGCTTGGCTGACT---GAGGAGGAGCCAGAACCAGCAGAGGTCACAAGCACC
TCCCAGAGCCCTCACTCTCCAGATTCCAGTCAGAGCTCCCTGGCTCAGGAGGAAGAGGAG
GAAGACCAAGGGAGAACCAGGAAACGGAAACAGAGTGGCCATTCCCCAGCCCGGGCTGGA
AAGCAGCGCATGAAGGAGAAAGAACAGGAGAATGAAAGGAAAGTGGCACAGCTAGCTGAA
GAGAATGAACGGCTCAAGCAGGAAATCGAGCGCCTGACCAGGGAAGTAGAGGCGACTCGC
CGAGCTCTGATCGACCGAATGGTGAATCTGCACCAAGCA
>Guinea_Pig|ENSCPOG00000012871|ENSCPOT00000012996
------------------------------------------------------------
---------ATGGCAGCTGAATCATTGCCTTTCTCCTTCGGGACACTGTCAAACTGGGAG
CTGGAAGCTTGGTATGAGGACCTGCAGGAAGTCCTGTCCTCAGATGAAAATGGGGGTAAC
TGCATCTTACCCCCTGGAAATGAAGAGGAAGAATCAAAAACATTCACCACTCTTGACCCA
GCATCTCTTGCGTGGCTGACT---GAGGAG---CCAGGACCAGCAGAGGTCACAAGCACC
TCTCAGAGCCCTCGGTCTCCAGATTCCAGTCGGAGCTCCCTTGCTCAGGAAGAA---GAG
GAAGACCAAAGAAGAACCAGGAAACGGAAACAGAGTGGCCAGTGGCCAGCCCGGGCTGGA
AAACAACGTATGAGAGAAAAAGAACAAGAGAACGAAAGGAAAGTGGCACAGCTAACAGAA
GAGAACGAACGGCTCAAGCAGAAAATTGAGTGCTTGACCAGGGAAGTAGAGGCAACACGC
CGAGCTCTGATTGACCGAATGGTTAATCTACACCAAGCA
>Horse|ENSECAG00000020535|ENSECAT00000021808
------------------------------------------------------------
---------ATGGCAGCTGAGCCACTGCCTTTCTCCTTCGGGACACTGTCCAGCTGGGAG
CTGGAAGCCTGGTATGAGGACCTGCAGGAGGTGCTGTTCTCAGATGAAAATGGGGGTACC
TATGTCTCACCCCCTGGAAACGAGGAGGAAGAATCAAAAACCTTCACCACTCTTGACCCC
GCCTCTCTGGCGTGGCTGACC---GAGGAA---CCAGGGCCAGCAGAGGTCACGAGCACC
TCCCAGAGCCCTCGCTCTCCAGATTCCAGTCAGAGCTCCCTGGCTCAGGAGGAAGAAGAG
GAAGACCAAGTAAGACCTAGGAAACGGAAACAGAGTGGCCAGTCCCCAGCCCGGGCTGGA
AAGCAACGCATGAAGGAGAAAGAACAAGAGAATGAAAGGAAAGTGGCGAAGCTAGCTGAA
GAGAACGAACGGCTCAAGCAGGAAATCGAGCGCCTGACCAGGGAAGTGGAGGCGACTCGC
CGGGCTTTGATTGACCGAATGGTTAATCTGCACCAAGCA
>Mouse|ENSMUSG00000025408|ENSMUST00000026475
------------------------------------------------------------
---------ATGGCAGCTGAGTCCCTGCCTTTCACCTTGGAGACGGTGTCCAGCTGGGAG
CTGGAAGCCTGGTATGAGGATCTGCAGGAGGTCCTGTCCTCAGATGAAATTGGGGGCACC
TATATCTCATCCCCAGGAAACGAAGAGGAAGAATCAAAAACCTTCACTACTCTTGACCCT
GCGTCCCTAGCTTGGCTGACA---GAGGAG---CCAGGGCCAACAGAGGTCACACGCACA
TCCCAAAGCCCTCGCTCTCCAGATTCCAGTCAGAGTTCTATGGCCCAGGAGGAAGAGGAG
GAAGAGCAAGGAAGAACTAGGAAACGGAAACAGAGTGGTCAGTGCCCAGCCCGGCCTGGG
AAGCAACGCATGAAGGAGAAGGAGCAGGAGAACGAGCGGAAAGTGGCACAGCTAGCTGAA
GAGAACGAGCGGCTCAAGCAGGAAATCGAGCGCCTGACCAGGGAGGTGGAGACCACACGG
CGGGCTCTGATCGACCGCATGGTCAGCCTGCACCAAGCA
>Orangutan|ENSPPYG00000004692|ENSPPYT00000005554
------------------------------------------------------------
---------ATGGCAGCTGAGTCATTGCCTTTCTCCTTCGGGACACTGTCCAGCTGGGAG
CTGGAAGCCTGGTATGAGGACCTGCAAGAGGTCCTGTCTTCAGATGAAAATGGGGGTACC
TATGTTTCACCTCCTGGAAATGAAGAGGAAGAATCAAAAATCTTCACCACTCTTGACCCT
GCTTCTCTGGCTTGGCTGACT---GAGGAGGAGCCAGAACCAGCAGAGGTCACAAGCACC
TCCCAGAGCCCTCACTCTCCAGATTCCAGTCAGAGCTCCCTGGCTCAGGAGGAAGAGGAG
GAAGACGAAGGGAGAACCAGGAAACGGAAACAGAGTGGCCATTCCCCAGCCCGGGCTGGA
AAGCAGCGCATGAAGGAGAAAGAACAGGAGAATGAAAGGAAAGTGGCACAGCTAGCTGAA
GAGAATGAACGGCTCAAGCAGGAAATCGAGCGCCTGACCAGGGAAGTAGAGGCGACTCGC
CGAGCTCTGATCGACCGAATGGTGAATCTGCACCAAGCA
>Rabbit|ENSOCUG00000023877|ENSOCUT00000024134
------------------------------------------------------------
---------ATGGCAGCCGAGTCGTTGCCTTTCTCCTTCGGGACAGTGTCCAGCTGGGAG
CTGGAAGCCTGGTATGAGGACTTGCAGGAGGTCCTGTCCTCAGATGAAAATGGGGGTACC
TATGTCTCACCCCCTGGAAACGAAGAGGAAGAGCCAAAAACCTTCACCACTCTCGACCCT
GCCTCTCTGGCCTGGCTGGCT---GAGGAG---CCAGGGCCAGCAGAAGCCACCAGCACC
TCCCTGAGCCCTCGCTCGCCAGAGTCTAGTCAGAGCTCCCTGGCTCAGGAGGAAGAGGAA
GAAGACCGAGGAAGAACCAGGAAACGGAAACAGAGTGGCCAGTGCGCAGCCCGGGCTGGG
AAGCAGCGCATGAAGGAGAAGGAACAAGAGAACGAGCGCAGAGTGGCACAGCTCGCTGAA
GAGAACGAGCGGCTCAAGCAGGAAATCGAGCGCCTGACCAGGGAAGTGGAGGCCACTCGC
CGCGCGCTGATCGACAGGATGGTGAACCTACACCAAGCA
>Rat|ENSRNOG00000006789|ENSRNOT00000008941
------------------------------------------------------------
---------ATGGCAGCTGAGTCTCTGCCTTTCGCCTTTGAGACAGTGTCCAGCTGGGAG
CTGGAAGCCTGGTATGAGGATCTGCAGGAGGTCCTGTCCTCAGATGAAATTGGGGGCACC
TATATCTCATCCCCAGGAAACGAAGAGGAAGAATCAAAAACCTTCACTACTCTTGACCCT
GCATCCCTAGCTTGGCTGACT---GAGGAG---CCAGGGCCAGCAGAGGTCACAAGCACC
TCCCAAAGCCCTCGCTCTCCAGATTCCAGTCAGAGTTCTATGGCTCAGGAGGAAGAAGAG
GAAGATCAAGGAAGAACTAGGAAACGGAAACAGAGTGGTCAGTGCGCAGCCCGGGCTGGG
AAACAGCGCATGAAGGAGAAGGAGCAGGAGAATGAGAGGAAAGTGGCACAGCTTGCTGAA
GAGAACGAGCGGCTCAAGCAGGAAATCGAGCGCCTGACCAGGGAGGTAGAGACCACACGG
CGGGCTCTGATCGACCGCATGGTCAGTCTGCACCAAGCA
>Macaque|ENSMMUG00000011286|ENSMMUT00000015789
------------------------------------------------------------
---------ATGGCAGCTGAGTCATTGCCTTTCTCCTTCGGGACACTGTCCAGCTGGGAG
CTGGAAGCCTGGTATGAGGACCTGCAAGAGGTCCTGTCTTCAGACGAAAATGGGGGTACC
TATGTCTCACCTCCTGGAAATGAAGAGGAAGAATCAAAAACCTTTACCACTCTTGACCCT
GCTTCGCTGGCTTGGCTGACT---GAGGAGGAGCCAGAACCAGCAGAGGTCACAACCACC
TCCCAGAGCCCTCGCTCTCCAGATTCCAGTCAGAGCTCCCTGGCTCAGGAGGAAGAGGAG
GAAGACCAAGGGAGAACCAGGAAACGGAAACAGAGTGGCCATTCCCCAGCCCGGGCTGGA
AAGCAGCGCATGAAGGAGAAAGAACAGGAGAATGAAAGGAAAGTGGCACAGCTAGCTGAA
GAGAATGAACGGCTCAAGCAGGAAATCGAGCGCCTGACCAGGGAAGTAGAGGCGACTCGT
CGAGCTCTGATCGACCGAATGGTGAATCTGCACCAAGCA
>Marmoset|ENSCJAG00000007243|ENSCJAT00000058475
------------------------------------------------------------
---------ATGGCAGCTGAGTCACTGCCTTTCTCCTTCGGGACACTGTCCAGCTGGGAG
CTGGAAGCCTGGTATGAGGACCTGCAAGAGGTCCTGTCTTCAGATGAAAATGGAGGTACC
TGTGTCTCACCTCCTGGAAATGAAGAGGAAGAATCAAAAACCTTCACCACTCTTGACCCT
GCCTCTCTTGCTTGGCTGACCTCTGAGGAGGAGCCAGGACCAGCAGAGGTCACAAGCACC
TCCCAGAGCCCTTGCTCTCCAGATTCCAGTCAGAGCTCCCTGGCTCAGGAGGAAGAG---
GAAGACCAAGGGAGAAACAGGAAACGGAAACAGAGTGGCCACTTGCCAGCCCGGGCTGGA
AAGCAACGCATGAAGGAGAAAGAACAGGAGAATGAAAGGAAAGTGGCACAGCTAGCTGAA
GAGAATGAGCGGCTCAAGCAGGAAATCGAGCGCCTGACCAGGGAAGTAGAGGTGACCCGG
CGAGCTCTGATTGACCGAATGGTGAATCTGCACCAAGCA
>Microbat|ENSMLUG00000001055|ENSMLUT00000001047
------------------------------------------------------------
---------ATGGCAGCCGAGTCTTTGCCTTTCTCCTTCGGGACACTGTCCAGCTGGGAA
CTGGAAGCCTGGTATGAGGACCTGCAGGAGGTGCTGTCCTCAGATGAAAACGGGCGTGCC
TATGTCTCACCCCCTGGAAATGAGGAGGAAGAATCAAAAACCTTCACCACTCTTGACCCT
GCCTCTCTGGCTTGGCTGACT---GAGGAG---CCAGGACCAGCAGAGGTCACAAGCACC
TTCCAGAGCCCTCGCTCTCCAAATTCCAGTCAGAGCTCCCTGGCTCAGGAGGAAGAGGAG
GAAGACCAAGGAATACCCAGGAAACGGAAACGGAGTGGTCAGTCCCCAGCCCGGGCTGGA
AAGCAACGCATGAAGGATAAGGAACAAGAGAATGAAAGGAAAGTGGCACAGCTAGCTGAA
GAGAATGAACGGCTCAAGCAGGAAATCGAGCGTCTGACCAGAGAAGTGGAGGTGACTCGC
CGAGCTCTAATTGACCGAATGGTCAATCTGCATCAAGCA
>Human|ENSG00000175197|ENST00000551116
ATGGAGCTTGTTCCAGCCACTCCCCATTATCCTGCAGATGTGCTTTTCCAGACTGATCCA
ACTGCAGAGATGGCAGCTGAGTCATTGCCTTTCTCCTTCGGGACACTGTCCAGCTGGGAG
CTGGAAGCCTGGTATGAGGACCTGCAAGAGGTCCTGTCTTCAGATGAAAATGGGGGTACC
TATGTTTCACCTCCTGGAAATGAAGAGGAAGAATCAAAAATCTTCACCACTCTTGACCCT
GCTTCTCTGGCTTGGCTGACT---GAGGAGGAGCCAGAACCAGCAGAGGTCACAAGCACC
TCCCAGAGCCCTCACTCTCCAGATTCCAGTCAGAGCTCCCTGGCTCAGGAGGAAGAGGAG
GAAGACCAAGGGAGAACCAGGAAACGGAAACAGAGTGGTCATTCCCCAGCCCGGGCTGGA
AAGCAGCGCATGAAGGAGAAAGAACAGGAGAATGAAAGGAAAGTGGCACAGCTAGCTGAA
GAGAATGAACGGCTCAAGCAGGAAATCGAGCGCCTGACCAGGGAAGTAGAGGCGACTCGC
CGAGCTCTGATTGACCGAATGGTGAATCTGCACCAAGCA
>Orca|XP_004276587.1
------------------------------------------------------------
---------ATGGCAGCTGAGTCACTGCCTTTCTCCTTCGGGACACTGTCCAGCTGGGAG
CTGGAAGCCTGGTATGAGGACTTGCAGGAGGTGCTGTCCTCAGATGAAAATGGGGGTACC
TATGTCTCACCCCCTGGAAACGAGGAGGAAGAACCAAAAACCTTCACC------------
------------------------GAGGAG---CCAGGACGAGCAGCGGTCACGCGCACC
TCCCAGAGCCCCAGCTCTCCGGATTCCAGTCAGAGCTCCCCGGCTCAGGAGGAAGAAGAG
GAAGACCAAGAAAGACCCAGGAAACGGAAACACAGTGGCCAGTCCCCGGCACGGGCTGGA
AAGCAACGCATGAAGGAAAAAGAACAAGAGAACGAAAGAAAAGTGGCACAGCTAGCTGAA
GAGAACGAACGGCTCAAGCAGGAAATCGAGCGCCTGACCAGGGAAGTGGAGGCGACTCGC
CGAGCCCTGATTGACCGGATGGTTAATGTGCACCAAGCA
>Chimp|ENSPTRG00000022781|ENSPTRT00000047450
ATGGAGCTTGTTCCAGCCACTCCCCATTATCCTGCAGATGTGCTTTTCCAGACTGATCCA
ACTGCAGAGATGGCAGCTGAGTCACTGCCTTTCTCCTTCGGGACACTGTCCAGCTGGGAG
CTGGAAGCCTGGTATGAGGACCTGCAAGAGGTCCTGTCTTCAGATGAAAATGGGGGTACC
TATGTTTCACCTCCTGGAAATGAAGAGGAAGAATCAAAAATCTTCACCACTCTTGACCCT
GCTTCTCTGGCTTGGCTGACT---GAGGAGGAGCCAGAACCAGCAGAGGTCACAAGCACC
TCCCAGAGCCCTCACTCTCCAGATTCCAGTCAGAGCTCCCTGGCTCAGGAGGAAGAGGAG
GAAGACCAAGGGAGAACCAGGAAACGGAAACAGAGTGGCCATTCCCCAGCCCGGGCTGGA
AAGCAGCGCATGAAGGAGAAAGAACAGGAGAATGAAAGGAAAGTGGCACAGCTAGCTGAA
GAGAATGAACGGCTCAAGCAGGAAATCGAGCACCTGACCAGGGAAGTAGAGGCAACTCGC
CGAGCTCTGATCGACCGAATGGTGAATCTGCACCAAGCA
>Cow|ENSBTAG00000031544|ENSBTAT00000044712
------------------------------------------------------------
---------ATGGCAGCTGAGTCACTGCCTTTCTCCTTCGGGGCACTGTCCAGCTGGGAG
CTGGAAGCCTGGTATGAGGACCTGCAGGAGGTGCTGTCCTCAGATGAAAATCGGGGCACC
TGTGTTTCACCCCCTGGAAACAAGGAGGAAGAATCAAAAAGCTTCACCACTCTTGACCCC
GCCTCTCTGGCTTGGCTTACT---GAGGAG---CCAGGACCACCAGAGGTCACACACACC
TCCCAGAGCCCCTGCTCTCCAGAGTCCAGTCAGAGCTCCCTGGCTCAGGAGGAAGAAGAG
GAAGACCAAGGAAGAACCAGAAAACGGAAACAGAGTGGCCAGTCCCCAGCTCGGGCTGGC
AAGCAACGCATGAAGGAGAAAGAACAAGAAAATGAAAGGAAAGTGGCACAGCTGGCTGAA
GAGAATGAACGACTCAAACAGGAAATCGAGCGCCTGACCAGGGAAGTGGAGGCAACTCGC
CGAGCTCTGATTGACCGGATGGTTAATCTGCACCAAGCA
>Dog|ENSCAFG00000030112|ENSCAFT00000047972
------------------------------------------------------------
---------ATGGCAGCTGAGTCACTGCCTTTTTCCTTCGGGGCACTGTCCAGCTGGGAG
CTGGAAGCCTGGTATGAGGACCTGCAGGAGGTACTGTCCTCAGATGAAAATGGGGGTACC
TGTGTTTCACCCCCTGGAAACAAGGAGGAAGAATCAAAAACCTTCACCACTCTGGACCCT
GCCTCTCTGGCTTGGCTGACT---GAGGAG---CCAGGACCAGCAGAGGTCACGAACACC
TTCCAGAGCCCTCACTCTCCAGATTCCAGTCACAGCTCCCTGGCTCAAGAGGAGGAAGAG
GAAGACCAAAAAAGACCTAGGAAACGGAAACAGAGTGGCCAGTCCCCAGCTGGGGCTGGA
AAGCAACGCATGAAGGAGAAAGAACAAGAGAACGAGAGGAAAGTGGCACAGCTAGCCGAA
GAGAATGAACGGCTCAAGCAGGAAATCGAGCGCCTGACCAGGGAAGTAGAGGCGACTCGC
CGGGCTCTGATTGACCGAATGGTTAATCTGCACCAAGCA
>Elephant|ENSLAFG00000030970|ENSLAFT00000029487
------------------------------------------------------------
---------ATGGAAGCTGAGTCATTGCCTTTCTCCTTTGGGACACTGTCCAGCTGGGAG
CTGGAAGCCTGGTATGAGGACCTGCAGGAGGTCCTGTCCTCAGATGAAAATGGGGGGAAC
TATGTCTCACCCCCTAGAAACGAGGAGGAAGAATCAAAAACTTTCACTACTCTTGACCCT
GCTTCTCTGGCTTGGCTGACT---GAGGAA---CCAGGACCAGCAGAGGTTACAAGCACC
TCCCAGAGCCCTCAGTCTCCAGATTCCAGTCAGAGCTCCCTGGCTCAGGAAGAAGAAGAG
GAAGACCAAAGACGACCCAGGAAACGGAAACAGAGCGGCCAGTCCCCAGCTCGGGCTGGG
AAGCAACGCGTGAAAGAGAAAGAACAGGAGAATGAACGGAAAGTGGCACAGCTAGCTGAA
GAGAATGAACGGCTCAAGCAGGAAATTGAGCGCCTGACAAGGGAAGTAGAGGCAACTCGC
CGAGCTCTGATTGACCGAATGGTTAACCTACACAAAGCA
>Bowhead|bmy_03882T0
------------------------------------------------------------
---------ATGGCAGCTGAGTCACTGCCTTTCTCCTTCGGGACACTGTCCAGCTGGGAG
CTGGAGGCCTGGTATGAGGACTTGCAGGAGGTGCTGTCCTCAGATGAAAATGGGGGTACC
TGTGTCTCACCCCCTGGAAACGAGGAGGAAGGACCAAAAACCTTCACCACTCTTGACCCC
GCCTCCCTGGCTTGGCTGACC---GAGGAG---CCAGGACGAGCAGCGGTCACGCGCACC
TCCCAGAGCCCCAGCTCTCCGGATTCCAGTCAGAGCTCCCCGGCTCAGGAGGAAGAAGAG
GAAGACCAAGAAAGACCCAGGAAACGGAAACACAGTGGCCAGTCCCCGGCACGGGCTGGA
AAGCAGCGCATGAAGGAGAAAGGACAAGAGAATGAAAGAAAAGTGGCACAGCTAGCTGAA
GAGAACGAACGGCTCAAGCAGGAAATCGAGCGCCTGACCAGGGAAGTGGAGGCGGCTCGC
CGAGCTCTGATTGACCGGATGGTTAATCTGCACCAAGCA
>Minke|BACU020040
------------------------------------------------------------
---------ATGGCAGCTGAGTCACTGCCTTTCTCCTTCGGGACACTGTCCAGCTGGGAG
CTGGAGGCCTGGTATGAGGACTTGCAGGAGGTGCTGTCCTCAGATGAAAATGGGGGTACC
TGTGTCTCACCCCCTGGAAACGAGGAGGAAGGACCAAAAACCTTCACCACTCTTGACCCC
GCCTCCCTGGCTTGGCTGACC---GAGGAG---CCAGGACGAGCAGCGGTCACGTGCACC
TCCCAGAGCCCCAGCTCTCCGGATTCCAGTCAGAGCTCCCCGGCTCAGGAGGAAGAAGAG
GAAGACCAAGAAAGACCCAGGAAACGGAAACACCGTGGCCAGTCCCCAGCACGGGCTGGA
AAGCAGCACATGAAGGAGAAAGGACAAGAGAATGAAAGAAAAGTGGCACAGCTAGCTGAA
GAGAACGAACGGCTCAAGCAGGAAATTGAGCGCCTGACCAGGGAAGTGGAGGCGACTCGC
CGAGCTCTGATTGACCGGATGGTTAATCTGCACCAAGCA
