# Supplementary material for: Insights into the Evolution of Longevity from the Bowhead Whale Genome
Source: Cell Rep. 2015 Jan 6;10(1):112–22. doi: 10.1016/j.celrep.2014.12.008 (PMC4536333; doi:10.1016/j.celrep.2014.12.008)
Supplement: Supplemental Folder 2. Species Used in the Analysis of Selective Pressure Variation, Single-Gene Orthologous Families Tested, Likelihood Ratio Tests, MAKER Parameters, and Full Assembly and Read Usage Data, Related to Experimental Procedures [file mmc3.zip › Tested SGOs/reciprocal_group_3788.2.fas]

>Gibbon|ENSNLEG00000018261|ENSNLET00000023286
------------------------------------------------------------
------------------------------ATGTCAGAAGGGGAGAGCAAGGACAGCTCG
GGCAGCGAGTGCCCCGTGTGCTACGAGAAGTTCCGGGACCTGGAGGGCGCCAGCCGGACG
CTGAGCTGTGGCCATGTGTTCTGCCATGACTGCCTGGTCAAGTACCTGCTGTCCACCCGG
GTGGATGGGCAGGTCCAGAGGACCCTGGTCTGCCCCATCTGCCGCTACGTCACGTTCCTC
AGCAAGAAGAGCTCCCGCTGGCCCTCCATG---CTGGACAAGAGCTCCCAGACGCTGGCT
GTGCCCGTGGGCCTGCCC------------TCCGTGCCCCCA------------CTGGAC
AGCCTGGGCCACACAAACCCCCTGGCCGCCTCCTCGTCCGCCTGGAGGCCACCTCTGGGC
CAGGCCAGGCCACCAGGCAGCCCGGGCCAAAGCGCCCAGCTCTCCCTGGACCTGCTGCCC
AGCCTGCCCCGGGAGTCGCAGGTCTTCGTCATCAGCCGCCACGGGATGCCCCTGGGGGAG
CAGGACAGCGTGCTGCCCCGCCGCAGCCTGGCAGAGCTCTCGGAGGCCTCCCCGGCGCCC
CGCTCCGCCCGCGCCTTCTGCTGCCGATCACGGGCCCTGCTGCTCATCACGCTCATCGCC
GTGGTGGCCGTGGTGGCC---------GCCATCCTGCCCTGGGTGCTGCTGGTGAGGAAG
CAGGCG
>Gorilla|ENSGGOG00000003704|ENSGGOT00000003723
------------------------------------------------------------
------------------------------ATGTCAGAAGGGGAGAGCAAGGACAGCTCG
GGCAGTGAGTGCCCCGTGTGCTATGAGAAGTTCCGGGACCTGGAGGGCGCCAGCCGGACG
CTGAGCTGTGGCCATGTGTTCTGCCATGACTGCCTGGTCAAGTACCTGCTGTCCACCCGC
GTGGATGGGCAGGTCCAGAGGACCCTGGTCTGCCCCATCTGCCGCTACGTCACATTCCTC
AGCAAGAAGAGCTCCCGCTGGCCCTCCATG---CTGGACAAGAGCTCCCAGACGCTGGCT
GTGCCCGTGGGCCTGCCC------------TCCGTGCCCCCA------------CTGGAC
AGCCTGGGCCACACAAACCCCCTGGCCGCCTCCTCGTCTGCCTGGAGGCCACCTCTGGGC
CAGGCCAGGCCGCCAGGCAGCCCGGGCCAGAGCGCCCAGCTCTCCCTGGACCTGCTGCCC
AGCCTGCCCCGGGAGCCACAGATCTTTGTCATCAGCCGCCACGGGATGCCCCTGGGGGAG
CAGGACAGCGTGCTGCCCCGCCGCAGCCTGGCAGAGCTCTCGGAGGCCTCCCTGGCGCCC
CGCTCCGCCCGCGCCTTCTGCTGCCGATCGCGGGCCCTGCTGCTCATCACGCTCATCGCT
GTGGTGGCCGTGGTGGCC---------GCCATCCTGCCCTGGGTGCTGCTGGTGAGGAAG
CAGGCG
>Guinea_Pig|ENSCPOG00000004821|ENSCPOT00000004872
------------------------------------------------------------
------------------------------ATGTCTGAAGGGGAGAGCAAGGACAGCTCG
GGCAGCGAGTGCCCAGTGTGCTACGAGAAATTCCGGGACCTGGAGGGCGCCAGCCGGACG
CTGAGCTGCGGCCACGTGTTCTGCCATGACTGCTTGGTCAAGTACTTGCTGTCCACCCGG
GTGGACGGGCAGGTGCAGAGGACCATCGTCTGCCCCATCTGCCGCTATGTCACCTTCCTC
AGCAAGAAGAGCTCCCGCTGGCCCTCCATG---CTGGACAAGAGCTCCCAGACCCTGACT
GTGCCCGTGGGCCTGCCCGTGCCCCTGCCCTCCGTCCCCTCC------------CCGGAT
CGTGTGGGCCACACAAACCCCCTGGCCATCTCCCAGCCGGTCTGGAGGTCA---------
------------------TCCTCGAACCAGGGGGCCCAGCTGCCCTTGGACCTGCTGCCC
AGCCTGCCCCGAGAGTCACAGATCTTCATCATCAGCCGCCACGGGATGCCCCTGGGGGAG
CAGGACAGCGTGCTGCCGCGGCGCAGCCTGGCAGAGCTCTCGGAGGTGTCCCCGGCCCCC
AGCGCCCGCCGCTCCTTCTGCTGCCGCTCACGGGCGCTCCTGCTCATCACCCTCATCGCC
GTGGTGGCCGTGGTGGCT---------GCCATCCTGCCCTGGGTGCTGCTGGTGAGGAAG
CAGGCA
>Horse|ENSECAG00000003151|ENSECAT00000002995
------------------------------------------------------------
------------------------------ATGTCAGAAGGGGAGAGCAAGGACAGCTTG
GGCAGCGAGTGCCCCGTGTGCTACGAGAAGTTCCGAGATCTGGAGGGCGCCAGCCGGACA
CTGAGCTGTGGCCATATGTTCTGCCATGACTGCCTCGTCAAGTACCTACTCTCCACTCGC
GTGGATGGGCAGGTCCAGAGGACCATCGTCTGTCCCATCTGCCGCTACGTCACCTTCCTC
AGCAAGAAGAGCTCCCGCTGGCCCTCCATG---CTGGACAAGAGCTCCCAGAGCCTGGCC
GTGCCCATGGGTCTGCCC------------ACTGTGCCACCA------------CTGGAC
ACCATGGGCCACACAAACCCCCTGGCCATCTCTCAGCCTGTCTGGAGACCA---------
------------------TCCCCAAGTCAGAGTGCCCAGCTGCCCTTGGACCTGCTGCCC
AGCCTGCCCCGGGAGCCACAGATCTTCATCATCAGCCGCCATGGGATGCCCCTGGGGGAG
CAGGACAGTGTCCTGCCGCGGCGCAGCGTGGCAGAGCTTTCTGAGGCATCCCCGGCACCC
AGCTCCACCCGGTCATTCTGCTGCCGCTCCCGAGCCCTACTGCTTATCACTCTCATCGCT
GTGCTGGCTGTGGTGGCC---------GCTGTCTTGCCCTGGGTCCTGCTGGTGAGGAAG
------
>Mouse|ENSMUSG00000046490|ENSMUST00000065213
------------------------------------------------------------
------------------------------ATGTCAGAAGGAGGAAGCAAGGACAGCTCG
GGCAGCGAGTGCCCTGTGTGCTATGAGAAGTTCCGGGATCTGGACGGCGCCAGCAGGACG
CTGAGCTGCGGCCATGTGTTCTGCCATGACTGCTTGGTCAAGTACCTGCTCTCTACCCGA
GTGGATGGACAGGTGCAGAGGACTATCGTCTGCCCCATCTGCCGCTATGTCACCTTCCTC
AGCAAGAAGAGCTCCCGCTGGCCCTCCATG---CTGGACAAGAGCTCGCAGACCCTGACT
GTGCCTGTGGGCCTGCCC------------TCCACGCCCTCA------------CCAGAC
CGCGGAGGCCACACAAACCCCCTGGTTATTTCCCACCAGGTCTGGAGACAA---------
------------------TCATCAAGCCAAGGGTCTCAGGTCCCCTTGGACCTGCTGCCC
AGCCTGCCTCGAGAATCACAGATTTTCATCATCAGTCGCCACGGGATGCCGCTGGGGGAA
CAGGACAGCGTGCTGCCCCGACGCAGCCTGGCAGAGATTTCAGAGGCATCCCCGGCTCCC
AGCGCCACCCGCTCTTTCTGCTGCCGGTCTCGTGCCCTCCTGCTCATCACCCTCATTGCC
GTGGTGGCTGTGGTAGCT---------GCCATCCTGCCCTGGGTGCTGCTGGTGAGGAAG
CAGGCC
>Opossum|ENSMODG00000007992|ENSMODT00000010142
------------------------------------------------------------
------------------------------ATGTCAGAAGGAGAGAGCAAGGACAGTGTG
GGCAGTGAGTGTCCTGTGTGCTATGAGAAGTTTCGGGACCTAGAGGGAGCCAGCCGGACA
CTGAGTTGCGGCCATGTCTTCTGCCATGATTGCCTTGTCAAGTACCTGCTTTCATGCAAA
GTGGACGGACAGATTCAAAAGTCCATTGTCTGCCCTATCTGCCGTTATGTCACCTTCCTC
AGTAAGAAGAGCTCCCGCTGGCCCTCATTATCATCGGAAAAGAGCTCTCAGACCTTGACA
GTCCCTGTGGGCTTGGAT------------AACCTGCCTTCT------------CTGGAT
GCTTTGGGACACACAAACCCTCTGACCATTCCCCATCCTCTCTGGGTTCCTTCTCAGAGC
CAGACAAGAGTACTC---------AATCAAAGCCCCCAACTTCCTAGGGACTTGCTACCC
AACTTAGTCCGAGAGCCCCAGATCTTCATCATTAGTAGACATGGGATGCCACTAGGGGAA
GAAGACAGTGTACTGCCCAGGCAGAGTCTAGCTGACCTCTCAGAAACATCCCCAGCACCG
AGCTCTTCCTGCTCACGCTGCTGCCGTTCTCGAATGTTACTGCTGATCACTTTTATTACA
GTGGTGGCTGTGATAGCT---------ACTATCCTGCCCTGGGTCCTATTGGTGAGGAAG
GAGGCA
>Orangutan|ENSPPYG00000008851|ENSPPYT00000010329
------------------------------------------------------------
------------------------------ATGTCAGAAGGGGAGAGCAAGGACAGCTCC
GGCAGTGAGTGCCCCGTGTGCTACGAGAAGTTCCGGGACCTGGAGGGTGCCAGCCGGACG
CTGAGCTGTGGCCATGTGTTCTGCCATGACTGCCTGGTCAAGTACCTGCTGTCCACCCGC
GTGGATGGGCAGGTCCAGAGGACCCTGGTCTGCCCCATCTGCCGCTACGTCACGTTCCTC
AGCAAGAAGAGCTCCCGCTGGCCCTCCATG---CTGGACAAGAGCTCCCAGACGCTGGCT
GTGCCCGTGGGCCTGCCC------------TCCGTGCCCCCA------------CTGGAC
AGCCTGGGCCACACAAACCCCCTGGCCGCCTCCTCGTCCGCCTGGAGGCCACCTCCGGGC
CAGGCCAGGCCGCCAGGCAGCCCGGGCCAGAGCGCCCAGCTCCCCCTGGACCTGCTGCCC
AGCCTGCCCCGGGAGTCGCAGATCTTCGTCATCAGCCGCCACGGGATGCCCCTGGGGGAG
CAGGACAGCGTGCTGCCCCGCCGCAGCCTGGCAGAGCTCTCGGAGGCCTCCCCGGCGCCC
CGCTCCGCCCGCGCCTTCTGCTGCCGATCGCGGGCCCTGCTGCTCATCACGCTCATCGCC
GTGGTGGCCGTGGTGGCC---------GCCATCCTGCCCTGGGTGCTGCTGGTGAGGAAG
CAGGCG
>Rabbit|ENSOCUG00000016613|ENSOCUT00000016610
------------------------------------------------------------
------------------------------ATGTCAGAAGGGGAGAGCAAGGACAGCTCG
GGCAGCGAATGCCCCGTGTGCTACGAGAAGTTCCGGGACCTAGACGGCGCCAGCCGGACG
CTGAGCTGCGGCCACGTGTTCTGCCATGACTGCCTCGTCAAGTACCTGCTGTCCACCCGA
GTGGACGGGCAGGTGCAGAGGACTATCGTCTGCCCCATCTGCCGCTACGTCACCTTCCTC
AGCAAGAAGAGCTCCCGCTGGCCCTCCATG---CTGGACAAGAGCTCACAGACCCTGGCC
GTGCCTGTGGGCCTGCCC------------TCGGTGCTCCCA------------CCAGAC
AGTCTGGGCCACACTAACCCCCTGGCCATCTCCCAGCCGGTCTGGAGACAC---------
------------------AACCCTAGCCAGGGGGCCCAGCTGCCTTTGGACCTGCTGCCC
AGCCTGCCCCGGGAGTCACAGATCTTTGTCATCAGCCGCCATGGGATGCCGCTGGGGGAG
CAGGACAGCGTGCTGCCACGGCGCAGCCTGGCCGAGCTCTCAGAGGCCTCTCCGGCACCC
AGCTCCACACGCTCCTTCTGCTGCCGCTCCCGGGCCCTCCTGCTCATCACCCTCATTGCC
GTGGTGGCCGTGGTGGCC---------GCCATCCTGCCTTGGGTGCTGCTGGTGAGGAAG
CAGGCA
>Rat|ENSRNOG00000022964|ENSRNOT00000038454
------------------------------------------------------------
------------------------------ATGTCAGAAGGGGAAAGCAAAGACAGCTCG
GGCAGCGAGTGCCCTGTGTGCTACGAGAAGTTCCGGGATCTGGAGGGCGCCAGCCGGACC
CTGAGCTGCGGCCATGTGTTCTGCCATGACTGCTTGGTCAAGTACCTGCTCTCTACCCGG
GTGGATGGACAGGTGCAGAGGACTATCGTCTGCCCCATCTGCCGCTATGTCACCTTCCTC
AGCAAGAAGAGCTCCCGGTGGCCCTCCATG---CTGGACAAGAGCTCACAGACCCTGGCC
GTGCCTGTGGGCCTGCCC------------TCCACGCCCTCA------------CCAGAC
CGCGGAGGCCACACAAACCCCCTGGTTATTTCCCACCAGGTCTGGAGACAA---------
------------------TCACCAAGCCAGGGGACACAGCTCCCCTTGGACCTGCTGCCT
AGCCTGCCCCGAGAGTCACAGATTTTCATCATCAGTCGCCACGGGATGCCGCTGGGGGAA
CAGGACAGTGTGCTGCCCCGACGCAGCCTGGCAGAGATATCTGAAGCATCCCCGGCTCCC
AGCGCCACCCGCTCTTTCTGCTGCCGGTCTCGGGCCCTCCTGCTCATCACCCTCATTGCT
GTGGTGGCTGTGGTAGCT---------GCCATCCTGCCTTGGGTACTGCTGGTGAGGAAG
CAGACC
>Macaque|ENSMMUG00000008756|ENSMMUT00000012228
------------------------------------------------------------
------------------------------ATGTCAGAAGGGGAGAGCAAGGACAGCTCG
GGCAGCGAGTGCCCCGTGTGCTACGAGAAGTTCCGGGACCTGGAGGGCGCCAGCCGGACG
CTGAGCTGTGGCCATGTGTTCTGCCATGACTGCCTGGTCAAGTACCTGCTGTCCACCCGC
GTGGACGGGCAGGTCCAGAGGATCCTGGTCTGCCCCATCTGCCGCTACGTCACGTTCCTC
AGCAAGAAGAGCTCCCGCTGGCCCTCCATG---CTGGACAAGAGCTCCCAGACCCTGACT
GTGCCTGTGGCCCTGCCC------------TCCGTGCCCCCA------------CTGGAC
AGCCTGGGTCACACAAACCCCCTGGCCGCCTCCTCGTCCGCCTGGAGGCCACCCCCGGGC
CAGGCCAGGTCGCCGGGCAGCCCGGGCCAGAGCGCCCAACTCCCCCTGGACCTGCTGCCA
AGCCTGCCGCGGGAGTCGCAGGTCTTCGTCATCAGCCGCCACGGGATGCCCCTGGGGGAG
CAGGACAGCGTGCTGCCCCGCCGCAGCCTGGCCGAGCTCTCCGAGGCCTCCCCCGCGCCC
CGCTCCGCCCGCGCCTTCTGCTGCCGATCGCGGGCCCTACTGCTCATCACGCTCATCGCC
GTGGTGGCCGTGGTGGCC---------GCCATCCTGCCCTGGGTGCTGCTGGTGAGGAAG
CAGGCA
>Marmoset|ENSCJAG00000023106|ENSCJAT00000044091
------------------------------------------------------------
------------------------------ATGTCAGAAGGGGAGAGCAAGGACAGCTCG
GGCAGCGAGTGCCCCGTGTGCTACGAGAAGTTCCGGGACCTGGAGGGCGCAAGCCGGACA
CTGAGCTGTGGCCACGTGTTCTGCCATGACTGCCTGGTCAAGTACCTGCTGTCCACCCGC
GTGGATGGGCAGGTCCAGAGGATCCTGGTCTGCCCCATCTGCCGCTACGTCACCTTCCTC
AGCAAGAAGAGCTCCCGCTGGCCCTCCATG---CTGGACAAGAGCTCCCAGACCCTGACT
GTGCCAGTGGGCCTGCCC------------TCCGTATCCCCA------------CTGGAC
AGCCTGGGCCACACAAACCCCCTGGCTGCCTCCTTGTCTGCCTGGAGGCCACCCCACGGC
CAGGCCAGGCCACCGGGAAGCCCGGGCCAGAATGCCCAGCTCCCCCTGGACCTGCTGCCC
AGCTTGCCCCGGGAGTCACAGGTCTTTGTCATCAGCCGCCACGGGATGCCCCTGGGGGAG
CAGGACAGCGTGCTGCCCCGCCGCAGCCTGGCAGAGCTCTCAGAGGCCTCCCCCGCGCCC
CGCTCTGCCCGCGCCTTCTGCTGCCGATCGCGGGCCCTGCTGCTCATCACACTCATCGCC
ATGGTAGCCGTGGTGGCC---------GCTATCCTGCCCTGGGTGCTGCTGGTGAGGAAG
CAGGCG
>Microbat|ENSMLUG00000029411|ENSMLUT00000029492
------------------------------------------------------------
------------------------------ATGTCCGAAGGGGAGAGCAAGGACAGCTCG
GGCAGCGAGTGCCCCGTGTGCTACGAGAAGTTCCGCGACCTGGAGGGCGCCAGCCGGACG
CTGAGCTGCGGCCACGTGTTCTGCCATGACTGTCTGGTCAAGTACCTGCTCTCCACCCGC
GTGGACGGGCAGGTGCAGAGGACCATCGTCTGCCCCATCTGCCGCTACGTCACCTTCCTC
AGCAAGAAGAGCTCCCGCTGGCCCTCCATG---CTGGACAAGAGCGCACAGACGCTGGCC
GTGCCACGGGCCTGCCCC------------CCTGGGCCGCCGGGGGGCCAGCGCCCCGGG
------GGCCACACCCACCCCACGGCCGGCTCCCAGCTCGTCTGGAGGGCG---------
------------------TCCCCCAGCCAGAGTCCCCAGCTGCCCTTGGACTTACTGCCC
AGCCTGCCCCGGGAGCCTCAGATCTTCATCATCAGCCGCCACGGGATGCCCCTGGGGGAG
CAGGACAGCGTCCTGCCGCGCCGCAGCCTGGCCGAGCTCTCCGAGGCGTCCCCGGCGCCC
CGCTCCACCCGGTCCTTCTGCTGCCGCTCCCGGGCCCTCCTGCTCATCACCCTCATCGCC
GTGGTGGCGGTGGTCGCT---------GCCATCTTGCCCTGGGTGCTGCTGGTGAGGAAG
CAGGCG
>Human|ENSG00000189051|ENST00000344001
------------------------------------------------------------
------------------------------ATGTCAGAAGGGGAGAGCAAGGACAGCTCG
GGCAGTGAGTGCCCCGTGTGCTATGAGAAGTTCCGGGACCTGGAGGGCGCCAGCCGGACG
CTGAGCTGTGGCCATGTGTTCTGCCATGACTGCCTGGTCAAGTACCTGCTGTCCACCCGC
GTGGATGGGCAGGTCCAGAGGACCCTGGTCTGCCCCATCTGCCGCTACGTCACATTCCTC
AGCAAGAAGAGCTCCCGCTGGCCCTCCATG---CTGGACAAGAGCTCCCAGACGCTGGCT
GTGCCCGTGGGCCTGCCC------------TCCGTGCCCCCA------------CTGGAC
AGCCTGGGCCACACAAACCCCCTGGCCGCCTCCTCCCCTGCCTGGAGGCCACCTCCAGGC
CAGGCCAGGCCGCCAGGCAGCCCGGGCCAGAGCGCCCAGCTCCCCCTGGACCTGCTGCCC
AGCCTGCCCCGGGAGTCACAGATCTTTGTCATCAGCCGCCACGGGATGCCCCTGGGGGAG
CAGGACAGCGTGCTGCCCCGCCGCAGCCTGGCAGAGCTCTCGGAGGCCTCCCTGGCGCCC
CGCTCCGCCCGCGCCTTCTGCTGCCGATCGCGGGCCCTGCTGCTCATCACGCTCATCGCT
GTGGTGGCCGTGGTGGCC---------GCCATCCTGCCCTGGGTGCTGCTGGTGAGGAAG
CAGGCG
>Chimp|ENSPTRG00000008743|ENSPTRT00000016095
------------------------------------------------------------
------------------------------ATGTCAGAAGGGGAGAGCAAGGACAGCTCG
GGCAGTGAGTGCCCCGTGTGCTATGAGAAGTTCCGGGACCTGGAGGGCGCCAGCCGGACG
CTGAGCTGTGGCCATGTGTTCTGCCATGACTGCCTGGTCAAGTACCTGCTGTCCACTCGC
GTGGATGGGCAGGTCCAGAGGACCCTGGTCTGCCCCATCTGCCGCTACGTCACATTCCTT
AGCAAGAAGAGCTCCCGCTGGCCCTCCATG---CTGGACAAGAGCTCCCAGACGCTGGCT
GTGCCCGTGGGCCTGCCC------------TCCGTGCCCCCA------------CTGGAC
AGCCTGGGCCACACAAACCCCCTGGCTGCCTCCTCGTCTGCCTGGAGGCCACCTCCGGGC
CAGGCCAGGCCGCCAGGCAGCCCGGGCCAGAGCGCCCAGCTCCCCCTGGACCTGCTGCCC
AGCCTGCCCCGGGAGTCACAGATCTTTGTCATCAGCCGCCACGGGATGCCCCTGGGGGAG
CAGGACAGCGTGCTGCCCCGCCGCAGCCTGGCAGAGCTCTCGGAGGCCTCCCTGGCGCCC
CGCTCCGCCCGCGCCTTCTGCTGCCGATCGCGGGCCCTGCTGCTCATCACGCTCATCGCT
GTGGTGGCCGTGGTGGCC---------GCCATCCTGCCCTGGGTGCTGCTGGTGAGGAAG
CAGGCG
>Cow|ENSBTAG00000039299|ENSBTAT00000056963
------------------------------------------------------------
ACAGCGAGGGCCCTGCCCTCCTGCTCGGCCATGTCTGAGGGCGAGAGCAAGGACAGCTCG
GGCAGCGAGTGCCCCGTGTGCTATGAGAAGTTCCGAGAGCTGCAGGGCGCCAGCCGGACG
CTGAGCTGCGGCCACGTGTTCTGCCATGACTGCCTGGTCAAGTACCTCCTGTCCACGCGC
GTGGATGGCCAGGTCCAGAGGACCATTGTCTGCCCCATCTGCCGCTACGTCACCTTCCTC
AGCAGGAAGAGCTCCCGCTGGCCTGCCAAG---CTGGACAAGAGCTCCCAGATCCTGGCC
GTGCCCGTGGGCCTGCCC------------CCTTCACCACTG------------CCGGAT
GCCCTGGGCCACGCCAACCCCCTGGCCCTCTCCCAGCCAGTCTGGAGATCA---------
---------TCCCCG---------GGCCAGGGTGGCCAGCTGCCCTTGGACCCGCCACCC
AGCCTGCCCCGGGAGCCACAGATCTTCATCATCAGCCGCCATGGGATGCCCCTCGGGGAA
CAGGACAGCGTCCTGCCGCGGCGCAGCCTGGCAGAGCTCTCTGGGGCCTCCCTGGCGCCC
AGCTCCACCCGGTCCTTCTGCTGCCGCTCCCGGGCCCTGCTGCTCATCACCCTCATCGCC
GTGGTGGCCGTGGTGGCT---------GCCATCCTCCCCTGGGTGCTGCTGGTGAGGAAG
CAG---
>Dog|ENSCAFG00000017068|ENSCAFT00000027031
---------------------CCCGGCCCTTCCCTCCCGCAGCTAAGGCCCTGCCTTGGC
AGAGTG---------------------GCCATGTCCGAAGGAGAGAGCAAAGACAGCTCG
GGCAGCGAGTGCCCCGTGTGCTACGAGAAGTTCCGCGACCTGGAGGGCGCCAGCCGCACG
CTGAGCTGCGGCCACGTGTTTTGCCACGACTGCCTGGTCAAGTACCTGCTCTCCACCCGC
GTGGACGGCCAGGTCCAGAGGACCATCGTCTGCCCCATCTGCCGCTACGTCACCTTCCTC
AGCAAGAAGAGCTCCCGCTGGCCCTCGGTG---CTGGACCGGAGCTCGCAGACCCTGGCC
GTGCCCATGGGCCTGCCC---------------------------------------GAC
GCCCTGGGCCACACGAACCCC---------------CAGGTGTGGAGGCCG---------
---------GCCCCC---------AGCCAGGGCGCCCAGCCCCCCTCAGACCCGCCACCT
GGCCTGGTCCGGGAGCCCCAGGTCTTTGTCATTAGCCGCCACGGGATGCCCCTGGGGGAG
CAGGACAGCGTGCTGCCCCGCCGCAGCCTGGCCGAGCTGTCTGAGGCGTCACCGGCCCCC
AGTGCAGGCCGGGCCTTCTGCTGCCGCTCACGGGCCCTGCTGCTCATCACGCTCGTCGCA
GTGGTGGCTGTGGTGGCC---------GCCATCCTGCCCTGGGTGCTGCTGGTGAGGAAG
CAG---
>Elephant|ENSLAFG00000027914|ENSLAFT00000027405
------------------------------------------------------------
ACAGTG---------------------GCCATGTCGGAAGGGGAGAGCAAGGAGAGCTCG
GGCAGCGAGTGCCCTGTGTGCTACGAGAAGTTCCGGGATCTGGAGGGTGCCAGCCGGACA
CTGAGCTGCGGCCATACGTTCTGCCATGACTGCCTTGTCAAGTACCTGCTTTCCACTCAA
GTGGACGGGCAGGTCCAGAGGACCATCGTCTGCCCCATCTGCCGCTACGTCACCTTCCTC
AGCAAGAAGAGTTCTCGCTGGCCCTCCATG---CTGGACAAGAGCTCCCAGACCCTGGCT
GTGCCCATAGGCCTGCCC------------TCTGTGCCACTG------------CCGGAC
ACTCTGGGCCACACAAACCCCCTGGCCATCTCCCAGCATGTCTGGAGACCACCTCCAAGC
CAAGTGAGGCTGCCAGGCAGCCCAAGTCACAGTGCCCAGCTGCCCTTGGACCTGCTGCCC
GGCCTTCCCCGGGAGCCTCAGATCTTCATCATCAGTCGCCACGGGATGCCCCTG------
---------------------------------GAGCTCTCGGAGGCCTCTCCTGCACCC
AGCTCCACCAGGTCATTCTGCTGCCGGTCGCGGGCCTTGCTGCTCATCACCCTCATTGCT
GTGGTGGCTGTGGTGGCC---------GCCATCTTGCCCTGGGTCCTGCTGGTGAGGAAG
CAG---
>Bowhead|bmy_01703T0
ATGCTCCGGCCCTTCCCGCCC---------------------------------------
ACAGCCGGGGCCCTGCCCTCCCGTGCGGCCATGTCCGAGGGGGAGAGCAAGGAAAGCTCG
GGCGGCGAGTGCCCCGTGTGCTACGACAAGTTCCGCGATCTGGAGGGCGCCGGCCGGACG
CTGAGCTGTGGCCACATGTTCTGCCATGACTGCCTGGTCAAGTACCTCCTCTCCACGCGC
GTGGACGGGCAGGTCCAGAGGACCATCGTCTGCCCCGTCTGCCGCTACGTCACCTTCCTC
GGCAAGAAGAGCTCCTGCTGGCCCGCCAAG---CTTGACAAGAGCTCTCAGACCCTGGCC
GTGCCCATGGGCCTGCCG------------CCCGTGCCACCG------------CCGGAC
ACCCTAGGCCACGCCAACCCCCTGGCCCTCTCCCAGCCTTTCTGGAGGCCG---------
---------TCCCCG---------AATCAGGGCGGCCAGCTGCCCTTGGACCCGCCGCCC
GGCCTGCCCCGGGAGCCGCAGATCTTCATCATCAGCCGCTACGGGATGCCCCTGGGGGAG
CAGGAGAGC---------------AGCCTGGCCGAGCTCTCGGAGGCCCCTCCGGTGCCC
AGCTCCACCTGGACGTTCTGCAGCCGCTCCCGGGCCCTCCTGCCCATCACCCTCATTGCC
GTGGTGGCCGTGGTGGCCGTGGCGGCTGCCATCCTGCCCTGGGTGCTGCTGGTGAGGAAG
CACGTG
>Minke|BACU001214
ATGCTCCGGCCCTTCCCGCCC---------------------------------------
ACAGCCGGGGCCCTGCCCTCCCGTGCGGCCATGTCCGAGGGGGAGAGCAAGGAAAGCTCG
GGCGGCGAGTGCCCCGTGTGCTACGACAAGTTCTGCGATCCGGAGGGCGCCGGCCGGACG
CTGCGCTGTGGCCACATGTTCTGCCATGACTGCCTGGTCAAGTACCTCCTCTCCACGCGC
GTGGACGGGCAGGTCCAGAGGACCGTCGTCTGCCCCGTCTGCCGCTACGTCACCTTCCTC
GGCAAGAAGAGCTCCTGCTGGCCCGCCAAG---CTGGACAAGACCTCTCAGACCCTGGCC
GTGCCCATGGGCCTGCCG------------CCCGTGCCACCG------------CCGGAC
ACCCTAGGCCACGCCAACCCCCTGGCCCTCTCCCAGCCTTTCTGGAGGCCG---------
---------TCCCCG---------AATCAGGGCGGCCAGCTGCCCTTGGACCCGCCGCCC
GGCCTGCCCCGGGAGCCGCAGATCTTCATCATCAGCCGCTACGGGGTGCCCCTGGGGGAG
CAGGACAGCATCCTGCTCGGGCGCAGCCTGGCCGAGTTCTCGGAGGCCCCCCGGGGGCCC
AGCTCCACCTGGACGTTCTGCAGCCGCTCCCGGGCCCTCCTGCTCATCACCCTCATTGCC
GCGGTGGCCGTGGTGGCCGTGGTGGCTGCCATCGTGCCCTGGGTGCTGCTGGTGAGGAAG
CGCGCG
