# Supplementary material for: Insights into the Evolution of Longevity from the Bowhead Whale Genome
Source: Cell Rep. 2015 Jan 6;10(1):112–22. doi: 10.1016/j.celrep.2014.12.008 (PMC4536333; doi:10.1016/j.celrep.2014.12.008)
Supplement: Supplemental Folder 2. Species Used in the Analysis of Selective Pressure Variation, Single-Gene Orthologous Families Tested, Likelihood Ratio Tests, MAKER Parameters, and Full Assembly and Read Usage Data, Related to Experimental Procedures [file mmc3.zip › Tested SGOs/reciprocal_group_3790.2.fas]

>Gibbon|ENSNLEG00000010983|ENSNLET00000013989
---------------------------------------------ATGGATCCCAAATAT
TTCGTCTTAATTTTGTTTTGTGGACACCTG---AACAATATATTTTTTTCAAAGACAGAG
ACAATTACAACAGAGAAGCAGTCACAGCCTACCTCATTCACATCA---TCAATGTCACAC
GTATTGGCTAATTCTCAAAACACAACAGGGAATCCTTTGGGTCAACCAACACAATTCAGC
GACACTTTTTCTGGA---CAGTCAGTATCACCTGCCAAAGTCACTGCTGGACAACCAACA
CCAGCTGTCTATACCTCTTCTGAAAAACCAGCAGCACATACTTCTGCTGGACAACCACTT
GCCTATAAC---ACCAAACAACCAACA---CCAATGGCCAACATCTCCTCCCAGCAA---
------GCTGTGTTCACCTCTGCCAGACAACTA------CCATCTGCCCATACTTCTACC
ACACAACCACCAACGTCATTTGTCTATACATTTACTCAACAA---TCATCATCTGTCCAG
ATCCCTTCTAGAAAACAAATA------ACT------GTTCATAATCCATCCACACAACCA
ACATCAACTGTCAAAAATTCACCTAAGAGTACACCAGGA---------------------
------TTTATCTTAGATACTACCAGTAACAAACAAATCCCACAAAAAAACAAT---TAT
AAT------TCAACAGTTGCCATACTAATTGGTGTACTTCTGACTTCTATGTTGGTAGCT
ATAATCATCATTGTACTTTGGAAATGCTTAAGGAAACCAGTTTTAAATGATCAAAATTGG
GCAGGTAGATCTCCATTTGCTGATGGAGAAACCCCTGACATTTGTATGGATAACATCAGA
GAAAATGAAATATCCACACAACGTACATCAATCATTTCACTTACACCCTGGAAACCAAGC
AAAAGCACACTTTTAGCAGATGACTTAGAAATTAAGTTGTTTGAATCAAGTGAAAACATT
GAAGACTCCAACAACCCCAAAACAGAGAAAATAAAAGATCAAGTAAATGGTACATCAGAA
GACAGTGCTGATGGATCAACAATTGGAACTGCTGTTTCTTCTTCAGATGATGCAGATCTG
CCTCCACCACCTCCC---CTTCTGGATTTGGAAGGACAGGAA------AGTAACCAATCT
GACAGACCCACAATGACAATTGTA------TGTCCTCTTCCAAATGATTCTACTAGTCTC
CCTCCATCTCTGGACTGTCTCAATCAAGACTGTGGAGATCATAAATCTGAGATAATACAA
TCATTTCCACCCCCGCTT---GACTCACATAACTTGCCCCTGCCACCGGTAGATTTTATG
AAAAACCAAGAAGATTCCAACCTTGAGATC---------------------------CAG
TGTCAGGAGTTCTCTATTCCTCCCAACCCT---GATCAAGATCTTAATGAATCCCTGCCA
CCTCCACCTGCAGAACTGTTA
>Gorilla|ENSGGOG00000005182|ENSGGOT00000005202
---------------------------------------------ATGGATCCCAAATAT
TTCATCTTAATTTTGTTTTGTGGACACCTA---AACAATACATTTTTTTCAAAGACAGAG
ACAATTACAACAGAGAAGCAGTCACAGCCTACCTTACTCACATCA---TCAATGTCACAT
GTATTGGCTAATTCTCAAAACACAACAGGGAATCCTTTGGGTCAACCAACACAATTCAGC
AACACTTTTTCTGGA---CAATCAATATCACCTGCCAAAGTCACTGCTGGACAACCAACA
CCAGCTGTCTACACCTCTTCTGAAAAACCAGAAGCACATACTTCTGCTGGACGACCACTT
GCCTACAAC---ACCAAACAACCAACA---CCAATAGCCAACACCTCCTCCCAGCAA---
------GCCGTGTTCACCTCTGCCAGACAACTA------CCATCTGCCCATACTTCTACC
ACACAACCACCAAAGTCATTTGTCTATACTTTTACTCAACAA---TCATCATCTGTCCAG
ATCCCTTCTAGAAAACAAATA------ACT------GTTCATAATCCATCCACACAACCA
ACCTCAACTGTCAAAAATTCACCTAGGAGTACACCAGGA---------------------
------TTTATCTTAGATACTACCAGTAACAAACAAACCCCACATAAAAACAAT---TAT
AAT------TCAACAGCTGCCATACTAATTGGTGTACTTCTGACTTCTATGTTGGTAGCT
ATAATCATCATTGTACTTTGGAAATGCTTAAGGAAACCAGTTTTAAATGATCAAAATTGG
GCAGGTAGATCTCCATTTGCTGATGGAGAAACCCCTGACATTTGTATGGATAACATCAGA
GAAAATGAAATATCCACAAAACGTACATCAATCATTTCACTTACACCCTGGAAACCAAGC
AAAAGCACACTTTTAGCAGATGACTTAGAAATTAAGTTGTTTGAATCAAGTGAAAACATT
GAAGACTCCAACAACCCCAAAACAGAGAAAATAAAAGATCAAGTAAATGGTACATCAGAA
GATAGTGCCGATGGATCAACAATTGGAACTGCTGTTTCTTCTTCAGATGATGCAGATCTG
CCTCCACCACCTCCC---CTTCTGGATTTGGAAGGACAGGAA------AGTAACCAATCT
GATAAACCCACAATGACAATTGTA------TCTCCTCTTCCAAATGATTCTACTAGTCTC
CCTCCATCTCTGGACTGTCTCAATCAAGACTGTGGAGATCATAAATCTGAGATAATGCAA
TCATTT---CCACCGCTT---GACTCACTTAACTTGCCCCTGCCACCAGTAGATTTTATG
AAAAACCAAGAAGATTCCAACCTTGAGATC---------------------------CAG
TGTCAGGAGTTCTCCATTCCTCCCAACTCT---GATCAAGATCTTAATGAATCCCTTCCA
CCTCCACCTGCGGAACTGTTA
>Guinea_Pig|ENSCPOG00000006120|ENSCPOT00000006184
---------------------------------------------ATGGATCCCAAATAT
TTCATCTTAACTTTGTTTTTTGGATACCCG---AACAATATGTTTTTCACAAACACAGAA
ACAATTACAACAGAGACG---ACACAATCTACTTTATTTACATCA---CCAATGTCATTC
ATCTCAGCTAATTCTCAAAACACAACAGGGAATGCTTTGGGTCAACCAACAGATTTCAGT
AACACTTCTCCTGGA---CAA---CTATCATCCGCCAAG---ACTGCTAGACAATCAACA
CCAACTATTTCTGTCTCTTCTGAAAAACCAACAGCTCATATTTCTGCTAGGCAA---CTT
GCCTATAATATCACCAGACAACCAATT---CCAACAGTCAACATCTCCTTCCCATTGACA
GCATTGCCTGCATTCACCCCTGCCAGAGAGCTTCCA---TCTTCTGCCCACACTTCTGTC
AGACAACCACCAGCACCATCTGTCTACCCTTCCACTAAACAACCACCATCAAATATTCAC
ACTTCTTCTGGAAACCCAGTCCTATCAACT------GCTGGTAATCTATCCACATGGCCA
ATATCGACAGTCAAAAACTTACCTAAGAACACACCAGGA---------------------
------TTCATTTTAGAAACTACTAAAGACAAAGAAGTTATTAAAAAAACAGATTATAGT
---------TCAACAGCTGGCATATTAGTTGGTACAATTCTGACTTTTATGTTGGTAGCT
ATAATCATGATTGTACTATGGAAATGCTTGAGGAAACCTGTTTTAAATGATCAAAATTGG
GCAGGCAGGTCTCCATTTGCTGACGGAGAAACCCCCGATATGTGTATGGATAACATTAGA
GAAAGTGAACCTTCCACAAAACGTACATCAATTATTTCACTTATGCCTTGGAAACCAAGC
AAAAGTGCACTTTTAGCAGATGACTTAGAAGTTAAGTTGTTTGAATCAAGTGAAAACATT
GAAGATGCCAACAACACAAAAACAGATGAAAAAAAGGGTAAAGTAAATGGTACATCAGAG
GACAGTGCTGACAGGTCAACCATCGGCACTGCTGTTTCCTCTTCGGATGACACGGATCTG
CCTCTGCCACCTCCC---CTTCTTGACCTGGAAGGACAGGAG------AGTAACCAATCT
GACAAACCCACGATGATCACTCTC------TCTCCTCTTCCAAACGACTCTGCCAATCTT
CAGCCATCTCTGGAAGGTCTAAATCAAGCCTGTGAAGATCCTAACTCTGATACTGACCAA
TCGTTCCCATTGCCCCCT---GAGTCATTTAACTTGCCTTTGCCACAAGAAGATTTTATA
AAAAGTCAGGAAGATTCCAAT---GAGATT---------------------------CAG
TGTCAGGAATTCTCTATTCCTCCTGAATCT---GATCAAGATCTTAACGAATTCCTGCCG
CCACCACCTGCAGAACTGTTA
>Horse|ENSECAG00000004162|ENSECAT00000004041
---------------------------------------------ATGGATCTCAAATAT
TTCGTCTTAATTTTGTTTTGCGGACACCTG---AATGATACATTCTTCTCAGAGACAGAA
GCAACTACAACAGAGAAGCAACCACAGTCTACTTCATTTGGATCA---CCAACGCCATAT
AACTCAGCTAATTCTCAAAACACAACAGGGAATCCGTTGGGTCAACCAACACAATTCAAT
AACGTTTCTTCTGAA---CAAGCAATACCAACTACCAAAGTCGCTGCTGGACAACCCACA
CAAGCTGCCTATGTCTCTTCTGGAAAACTGGCAGCACACACTTCTGCTGGACAACCACTT
GCCTATAACATAACCAGACAACCAATA---CCAACGGCCAACATCTCCTCCCAACAAACA
GCACGACCTGTGTTCACCTCTGTTAGACAACTACCA---CCAGCTACCCATACTTCTACC
AGACAATCACCA---ACATTTGCCTATACTTCCACTCAACCA---CCATCGTCTGTCCAC
ACTTCTAGA---AAACCAACATCAACGAAT------GTTCATCATCCACCCACAAAACAA
ACAACAACTGTCAAACATCCACCTAGGGTTACACCAGGA---------------------
------TTCATCATAGAAACTACAAGTAAGAAAAATACTCCACATAAAACCAAT---TCT
AAT------ACAATAGCTGCCATATTAATTGGTGTAATTCTGATTTCTATGTTGGTAACT
ATAATCATGATTGTACTATGGAAGTGCTTGAGAAAACCAGTTATAAGTGATCAAAACTGG
GCAGGTAGATCTCCGTTTGCGGATGGTGAAACCCCTGACATATGTATAGATAACATTAGA
GAAAATGAAGTATCCACAAAACGTTCATCAATTGTTTCATTTATGGCCTGGAAACCAAAC
AAAAGCACAGTTTTAGCAGATGATTTAGAAATAAAGTTGTTTGAATCAAGTGAAAACAAT
GAAGATTCTAACAACCTCCAAACAGAGAAAATAAAAGATCACGTAAATGGTACATCGGAG
GATAGTGCTGATGGATCAACAATTGGTACTGCGGTTTCTTCTTCAGACGATGCCGAGCTG
CCTCCACCACCTCCTTCCCTTCTTGATTTGGAAGGACGGGAA------AGTAACCAATCT
GACAAACCTGGAATGACAACTGCA------TCTCCTCTTCCAAAAGATTCCACCAATCTC
CCACCATCTCTGAACAGTCTTAATGAAGTCTGTGAAGATCATAATTCTGAGTTCAAACAG
TCATTTCCACCTCCTCCT---GATTCACTTAATTTGCCTCTGCCATCAGGAGATTTTATG
AAAAACCAGGAAGATTACAACAATGAGATC---------------------------CAG
TGTCAAGAGTTCTCTATTCCTCCTAACTCT---GATCAAGATCTCAATGAATCCCTGCCA
CCTCCACCAGAAGAACTGTTA
>Mouse|ENSMUSG00000093938|ENSMUST00000170422
---------------------------------------------ATGGAATTCAAGTAT
CTGGTCTTCATTGTGCTTTGTCAATACCTG---GACAATACGTTTTTCTCAGAGACAGAA
GCAATTACAACAGAGCAGCAATCACTGTCTACTTTAATCACACCG---TCGTTA---TAT
GTTACAACTGATTCTCAAAACACAGCAGGGAATGCTTTGAGTCAGACAACAAGATTCAAG
AACATTTCTTCTGGACAGCAA---GCATCACCTGCCCAAATCACTCCTGAACAAGCAACA
CCAGCTGTTTATGTCTCTTCAAGC------------------------------CCACTT
ACTTATAACATTACCAGACAAGCAGAA---TCAGCGGTCAACAACTCCTTGCCTCAAACA
TCACCATCTGGGTTCACTTTGACCAATCAGCCATCA---CCTTCTACCTATAATTCTACT
GGACAACCACCAAAACATCTTGTCTATACTTCCACACAACAGCCACCATCACCTGCTCCT
ACCTCTTCTGGAAAACCAGAAGTAGAGTCT------ACTCATAATCAGCCCACAAAATCA
ACACCAACTATT---TATTTACAAAGGGACACACCACCACCACCACCA------------
CCACCACTCACTTCAGAACCACCAAGTGGCAAAGGAACTGCTCATAAAAACAACCACAAT
---------GCAATTGCTGCCATATTAATCGGTACTATTATAATTTCTATGTTGGTAGCT
ATACTCATGATTATACTGTGGAAATACTTGAGGAAGCCAGTCTTAAATGATCAAAACTGG
GCAGGTAGGTCTCCATTTGCTGATGGAGAAACACCAGAAATGTGTATGGATAACATCAGA
GAGAGTGAGGCATCCACAAAGCGTGCATCAGTTGTCTCACTTATGACCTGGAAACCAAGT
AAAAGCACACTGCTAGCAGATGATTTAGAAGTTAAGTTGTTTGAATCAAGTGAACACATT
AATGATACCAGCAACCTCAAGACTGATAATGTAGAAGTTCAAATAAATGGCTTATCAGAA
GACAGTGCTGATGGGTCAACAGTTGGTACAGCCGTGTCT---TCAGATGATGCAGATCTG
GCCCTGCCACCTCCC---CTTCTTGATTTGGAT---------------GAGAACCTACCA
AACAAGCCCACAGTGACAGTTGTA------TCTCCTTTACCAAATGATTCTATCAATCCC
CAACCATCTCCAGATGGTCTAAATCAAGTGTGTGAAGAACAGCATTCCAAGATCCAAGAG
CCATTCCCGCCACCCCCT---GACTCATTTAATGTGCCTCTGTCAGCAGGAGATTTTATA
AACAATCAAGAGTCGGCCCAC---GAGGCT---------------------------CAA
TGCCAGGAGTTCTCT---ACTCCTGACCTC---CATCCAGACCTCACAGACTCCCTGCCA
CCTCCACCTACAGAGCTGCTG
>Orangutan|ENSPPYG00000008149|ENSPPYT00000009531
ATGCTATTTAGATATGCTGAAAAGATAAGGAGGAAATATTCTGAAATGGATCCCAAATAT
TTCATCTTAATTTTGTTTTGTGGACACCTG---AACAATACATTTTTTTCAAAGACAGAG
ACAATTACAACAGAGAAGCAGTCACAGCCTACCTTATTCACATCA---TCAACGTCACAT
GTATTGGCTAATTCTCAAAATACAACAGGGAATCCTTTGGGTCAACCAGCACAATTCAGT
GACACTTTTTCTGGA---CAATCAATATCACCTGCCAAAGTCACTGCTGGACAACCAACA
CCAGCTGTCTATACCTCTTCTGAAAAACCAGAAGCACATACTTCTGCTGGACAACCACTT
GCCTATAAC---ACCAAACAACCAACA---CCGATGGCCAACACCTCCTCCCAGCAA---
------GCTGTGTTCACCTCTGCCAGACAACTA------CCATCTGCCCATACTTCTACC
ACACAACCACCACCATCATTTGTCTATACTTTTACTCAACAA---TCATCATCTGTCCAG
ATCCCTTCTAGAAAACAAATA------ACT------GTTCATAATCCATCCACACAACCA
ACATCAACTGTCAAAAATTCACCTAGGAGTACACCAGGA---------------------
------TTTATCTTAGATACTACCAGTAACAAACAAACCCCACAAAAAAACAAT---TAT
AAT------TCAACAGCTGCCATACTAATTGGTGTACTTCTGACTTCTATGTTGGTAGCT
ATAATCATCATTGTACTTTGGAAATGCTTAAGGAAACCAGTTTTAAATGATCAAAATTGG
GCAGGTAGATCTCCATTTGCTGATGGAGAAACCCCTGACATTTGTATGGATAACATCAGA
GAAAATGAAATATCCACAAAACGTACATCAATCATTTCACTTACACCCTGGAAACCAAGC
AAAAGCACACTTTTAGCAGATGACTTAGAAATTAAGTTGTTTGAATCAAGTGAAAACATT
GAAGACTCCAACAACCCCAAAATAGAGAAAATAAAAGATCAAGTAAATGGTACATCAGAA
GATAGTGCTGATGGATCAACAATTGGAACTGCTGTTTCTTCTTCAGATGATGCAGATCTG
CCTCCACCACCTCCC---CTTCTGGATTTGGAAGGACAGGAA------AGTAACCAATCT
GACAAACCCACAATGACAATTGTA------TCTCCTCTTCCAAATGATTCTACTAGTCTC
CCTCCATCTCTGGACTGTCTCAATCAAGACTGTGGAGATCATAAATCTGAGATAATACAA
TCATTT---CCACCGCCT---GACTCACTTAACTTGCCCCTGCCACCGGTAGATTTTATG
AAAAACCAAGAAGATTCCAACCTTGAGATC---------------------------CAG
TGTCAGGAGTTCTCTATTCCTCCCAACTCT---GATCAAGATCTTAATGAATCCCTGCCA
CCTCCACCTGCAGAACTGTTA
>Platypus|ENSOANG00000005671|ENSOANT00000009025
---------------------------------------------ATGTCTATCAAGTAT
TTTATCGTAATATTTTTTTGTGGAAACGTG---GGACACAGCTTT------CAAACAGCA
TCAATGTCAACT------------CTGCCTACTATTTTTGTTTCA---ACGATAACGGGG
ACCTCAGGTGACAGGGAAAATGCCACAGAAAAATCATCCAGCCAGCCAACCCAACCGGCC
AGAGTCCCTTCCAACCAGCCA---ACCCAACCTGCCGAAGTCCTTTCCAACAAGCCAACC
CAACTGGCCGGGGTCTCTTCCAACAAGCCAACCCAACTGGCCGGGGCCTCT---------
------------TCCAACAAGCCAACCCAACTGGCCGGGGCCTCTTCCAACAAGCCAACC
CAACTGGCCGGGGCCTCTTCCAACAAGCCAACCCAACTGGCCGGGGCCTCTTCCAACAAG
---------CCAACCCAACTGGCCGGGGTCTCTTCCAACAATCCAACCCAACTGGCCGGG
GTCTCTTCCAACAAGCCAACCCAACCGGCCGGGGTCCCTTCCAATCAGTCAACCCAACCG
GTCGAACCAACG---CAACGCCCTACTTCGATTTCCTCTACGTCGCCAAGGGATAGGTTT
CCCCCGTTTCTTTCGGAAGCTAACAGTAAAGTGGGTTCTCAAACTGAGTCCCGGTACTCT
AATGCAAATTCAGCAGCTGCGCTGTTAATTGGGATCATTTTGACTGCTATGATGCTACTT
ATAATAGTAATTGTTCTATGGAAATGCTGGAAAAAACCAAAACGAAATGACCAGAACTGG
GCTGGTCGTTCTCCATTTGCAGATGGTGACACCCCTGACATCTATATGGATAATATTAGA
GAAAATGAGGAAATCACAAAACGCACCTCCATTATTTCATTA---CCTTGGAAGCTGAGC
AAAAACACTCTACTAGCAGATGACTTAGATATTAAGTTGTTTGAATCAAGAGAAAACACG
GAATCATCAAATTACCTGACTGAAGATGAAATGCACGACCCAACAGACCCTACGTCG---
GACAGCACTGATGACTTAGAAGTTGGCAGTCCAGCTTGTCCGCTGAATGATCCAGATCTA
CCACCACCCCCTCCACCTCTTGTTGATTTGGAA---------ACACTGAACCAGGAATGC
GAGCCACCCACTTTACTC------------------CTTCAGTCTGACACCTTTGATCTG
CCACTGCCCCCGGGGGATTCCAACCAGGTC---CAGAGGGCCAACTCTGACGACCAAGAG
TCATTTCCTCCACCTCCTCTTGCCTCCCTCAGTTTGCCACCTGCCCCGGAATGTTTCAAA
GTCCAGCAAGACCACACCTCTGAGGAGGTCAAGTCACTTTCCCCTGAACTAGAGACTCAA
TCTTATCACTTTCCTACTCCTCCAGATCTGGTTCATCACGACCTAGACAAAATACTGCCT
CCGCCCCCTGATGAACTGCTA
>Rabbit|ENSOCUG00000008595|ENSOCUT00000008593
---------------------------------------------ATGGATCCCAAATAT
TTCATCTCAATTTTGTTTTGTGGACTCCTGAGCAATAATATATTTTCCTCAGGGATAGAG
GCGAGTACAACAGAGAAACCGGTACAGCCTACTATATTTAGCTCA---TCAATGCCCAAT
GTCTTGGCCAATTCTCAAAACACATCAAGGAATCCTTTGACTCTACCAACACAATTCAAC
AACCTTTCTTCTGGG---CAACCAAGATCCCTGGCCAAAGTCACTGCTGGAGAACCAATA
CCAGTTGCCCTTGCCTCTTCTGGAAAACCTGCTGTACAAAGTTCCACCAGACCACCACTT
CCCTATAACACCATCACACAATCTATACCACCAGTGGCCAATACCTCCCCGGGACAGACA
GCACTATCAGAGTTCACTTCTGCTAGACAATCACCAATACAATCTACCTCTGCTTCCACT
CAGCAAGCATCA---CCA---------------------------------CCTGTCCAC
ATCTCGTCCACAAAACCAGTCCCACCAACT------GCTCATGATCTAGCCACACGACTA
ATATCAACTGTTAAAAATTCACAGAGGATCACACCAGGA---------------------
------TTCACCTTCGATGCTACCACTAATAAAAAAACCTCACATAAGACCAAT---TCT
AAT------TCAACAGCTGCCATATTAATTGGTATAATTCTGACTTTTATGATGATAGTG
ATAATCATGATTGTACTATGGAAATGCTTGAGAAAGCCAGTTTTAAATGATCAAAACTGG
GCAGGTAGGTCTCCATTTGCTGATGGGGAAACACCTGACTTATGTATGGATAACATTAGA
GAAAACGAAGTACCCACAAAACGTACATCAATTGCCTCACTTATAGCCTGGAAACCAAGC
AAGAGCACACTTTCAGCAGACAATTTAGAAATTAAATTGTTTGAATCAAATGAAAATATT
GAGGATTCCAACAGCCTCAAAACAGAGAAAACAAAAGACCAAGTAAATGGTGCATCAGAG
GACAGCGCTGATGGGTCAACAATTGGCACTGCCGTTTCTTTGTCAGATGATGCAGATCTG
CCTCCGCCACCTCCG---CTTCAAGATTTGGAAGGACAGGAG------AATGTCCACTCT
GTCACACCCACAATGACAATTCCT------TCTCCTCTTCCAAATGATTCTACTAATCTC
CTACCATCTCTGGACTGTCTCAATCAAGCCTGTGAAGATCAAACATCTTCACTT------
------------TCCCCA---GACTCACCTAACTTACCCTTGCCACCGGCAGATTTTGTG
AAAAGTCAAGGAGATTGCAACAGTGAGGTC---------------------------CAA
TGTCAAGAGTTCTCGATTCCTCTTGACTAT---GCTCAAGATCTTAACGAATCCCTGCCA
CTGCCACCTGCGGAACTGTTA
>Rat|ENSRNOG00000014125|ENSRNOT00000018898
---------------------------------------------ATGGAATTCAGATAT
TTGGTCTTCATGTTGCTTTGTCAATACCTG---AACAGTACATTTTCCTCAGAGACAGAA
GCAACTACAGCAGAGCATCGTCCACGGTCTACTTTACCTACACCATTGGCGGTT---CAT
GTTACAAATGATTCTCAAAACACAGGAGGGAATACTTTGAGTCAAACAACACAATTCAAC
AACATTTCTTCTGGACAACAA---GTACCACCTGCCCAAACCACTCCTCAACAAGCAACA
CCA---------------------------------------------------------
---------------------------------------------TCCATCCCACAAACA
TCACTATCTGGGTTCACTCTGACCAATCAACTATCA---TCTTCTGCCCATAATTCTACT
AGACAACCACCAAAACCTCTTGCCTATACTTCTACACAACAGCCACCATCAACTGCTCCT
ACCTCTTCTGCAAAACCAGTACTACACACT------ACTGGTAATCGACCCACAAAATCA
ACACCAACTATT---TATTTACCAAGGGACACACCACCACCACCA---------------
---CCACTTACTTCAGAACCAACGACTGGCAAAGGAACTGCTCATAAGAACAACCACAAT
---------GCAATAGCCGCCATATTGATTGGTACGATTATAATTTGTATGTTGGTAGCT
ATACTCATGATTATACTGTGGAAATACTTGAGGAAACCAGTCTTAAATGATCAAAACTGG
GCAGGTAGGTCTCCATTTGCTGATGGAGAAACCCCAGAAATGTGTATGGATAACATTAGA
GAGAGTGAGGTATCCACAAAGCGGACATCAGTTGTTTCCCTTATGCCTTGGAAGCCAAGC
AAGAGCACATTGTTAGCAGATGATTTGGAAGTTAAACTGTTTGAATCAAGTGAACACATC
AATGACACCAACAACCTCAAAACTGAGAATGGAAAAGACCAAATGCATGGTTTATCAGAA
GACAGTGCTGATGGGTCGACAGTTGGTACAGCCGTGTCTTCTTCGGATGATGCAGATCTG
CCGCTGCCACCTCCC---CTTCTTGATTTGGAT---------------GAAAACCTATCA
GACAAGCCCACAATGATAGTTGTA------CCTCCTTTACCAAATGATTCTACCAATCTC
CAACCACCTCCAGATGGTCTAAATCAAGTGTGTGAAGATCATCATTCCCAGATCAACGAG
CCATTCTCACCACCCCCT---GACTCATTTAGTGTGCCTCTGTCAGAA---GATTTTGTA
AGCATCCAAGAGTCTACCCGC---GAGGCT---------------------------CAG
TGCCAGGAGTTCTCT---GCCCCTGACCTC---AATCAGGACCTCATGGACTCCCTGCCA
CCTCCACCTCCAGAGCTGCTG
>Macaque|ENSMMUG00000008603|ENSMMUT00000012029
---------------------------------------------ATGGATCCCAAATAT
TTCATCTTAATTTTGTTTTGTGGACACCTG---AACAATACATTTTTTTCAAAGACAGAG
ACGATTACAACAGAGAAGCAGTCACAGCCCACCTTGGTCACATCA---TTAATGTCACAT
GTATTGGCTAATTCTCAAAACACAACAGGGAATCCTTTGGGTCAACCAATGCAATTCAAC
GACATTTCTTCTAGA---CAATCAGTATCACCTGCCAAAGTCACTGCTGGACAACCAACA
CCAGCTGTCTATATCTCTTCTGAAAAACCAGCAGCACATACTTCTGCTGGACAACCACTT
GCCTACAAC---ACCAACCAACCAACA---CCAATGGCCAACACCTCCTCCCAGCAA---
------GCTGTGTTCACCTCTGCCAGACAACTA------CCATCTTCCCATACTTCTACC
ACACAACCACCAACGCCATTTGTCTACACTTTCACTCAACAA---TCATCAACTGTCCAG
ATCCCTTCTACAAAACTAATAACACCAACG------GTTCATAATCCATCCACACAACCA
ATATCAACTGTCAAAAATTCACCTAGGAGTACACCAGGA---------------------
------TTTATCTTAGATGTTACCAGTAACAAACAAACTCCACAAAAAAACAAT---TAT
AAT------TCAACAGCTGCCATACTAATTGGTGTACTTCTGACTTCCATGTTGGTAGCT
ATAATCATCATTGTACTTTGGAAATGCTTAAGGAAACCAGTTTTAAATGATCCAAATTGG
GCAGGTAGATCTCCATTTGCTGATGGAGAAACCCCTGACATTTGTATCGATAACATCAGA
GAAAATGAAATATCCACAAAACATACCTCAGTCATTTCACTTACACCCTGGAAACCAAGC
AAAAGCACACTTTTAGCAGATGACTTAGAAATTAAGTTGTCTGAATCAAGTGAAAACACT
GAAGACTCCAACAACCCCAAAACAGAGAAAACAAAAGATCAAGCAAATGGTACATCAGAA
GATAGTGCTGATGGATCAACAATTGGAACTGCTATTTCTTCTTCAGATGATGCAGATCTG
CCTCCACCACCTCCC---CTTCTGGATTTGGAAAGACAGGAA------AGTAACCAATCT
GACAAACCCATAATGACAATTGTA------TCTCCTCTTCCAAATGATTCTACTAGTTTC
CCTCCATCTCTGGACTGTCTCAATCAAGACTGCGGAGATCATAAATCTGAGATAATACAA
TCATTTCCACCCCCGCCT---GACTCACTTAACTTGCCCATGCCACCGGTAGATTTTATG
AAAAATCAAGAAGATTCCAACCTTGAGATC---------------------------CAG
TGTCAGGAGTTCTCTATTCCTCCCAACTCT---GATCAAGATCTTAATGAATCTCTGCCA
CCTCCACCTGCAGAACTGTTA
>Marmoset|ENSCJAG00000014095|ENSCJAT00000027362
AAACTACTTAGATACACTGAAAAGGTAAGGAGAAAACATTCTGAAATGGATCCCAAATAT
TTCATCTTAATGTTGTTTTGTGGACACCTG---AACAATACATTTTTTTCAAAGACAGAG
ACAATTACAACAGAGAAGCAGCCACAGCCTACCTTATTCAGATCA---TCAACGTCATAT
GTCTTAGCTAATTCTCAAAACACAACAGAGAATCCTATGGGTCAATCAACACAATTCAAT
GACACATCTTCTAGA---CAATCAATATCATCTGCCAAAGCCACTGCTGGACAACCAACA
CCAGCTGTCTATACTTCTTCTGAAAAATCAGCAGCACATACTTCCGCTGGACAACCACTT
GCCTCTAAC---ACCAAACAACCAATA---CCAACAGCCAGCACCTCCTCCCAGCAA---
------CCTGTGTTCACCTCTGTCAGACAACTACCA---CCATCTACCCATATTTTTACC
ACACAACCACCAACGCCATTTGTCTATACTTTCAATCAACAA---TCATCATCTGTCCAG
ATCCCTTCTAGAAAACAAATACCACCAACT------GTTCAAGATCCATCCACACAACCA
ACATCAACTGTCAAAAATTCACCTAGGAGTACACCAGGA---------------------
------TTTATCTTAGATGCTACCAGTAACAAACGCACGCCACAAAAAAACAAT---AAT
AAT------TCAACAGCTGCCATACTAGTTGGTGTACTTCTGACTTCTATGTTGGTAGCT
ATAATAATCATTGTCCTTTGGAAATGCTTAAGGAAGCCAGTTTTAAGTGATCAAAATTGG
GCAGGTAGATCTCCATTTGCTGATGGAGAAACTCCTGACATTTGTATGGATAACATTAGA
GAAAATGAAATACCCACAAAACGTACTTCAATCATTTCACTTACACCCTGGAAACCAAGC
AAAAGCATACTTTTAGCAGATGATTTAGAAATCAAGTTGTTTGAATCAAGTGAAAACATT
GAAGACTCCAATAACCCCAAAACAGAGAAAATAAAAGATCAAGTGAATGGTACATCAGAA
GATAGTGCTGATGGATCAACAATTGGAACTGCTGTTTCTTCAGATGATGATACAGATCTG
CCTCCACCACCTCCC---CTTCTGGATTTGGAAGGACAGGAA------AGTAGCCAGTCT
GTCAAACCCACAATGACAATTGTA------TCTCCTCTTCCAAATGATTCTCCTAGTCTT
CCTCCATCTCTGGACTGTCTCAATCAAGACTGTGGAGATCATAAATCTGAAACAATACAA
TCGTTTCCATCCCCCACT---GACTCACTTAACTTGCCCCTGCCACCAGTAGATTTGATG
AAAAACCAAGAAGATTCCAACCTTGAGATC---------------------------CAG
TGTCAGGAGTTCTCTATTCTTCCCAACTCT---TATCAAGATCTTAATGAATCCCTGCCA
CCTCCACCTGCAGAACTGTTA
>Microbat|ENSMLUG00000006366|ENSMLUT00000006364
---------------------------------------------ATGGATTCCAAGTAT
TTCATCTTAATTTTGTTTTGTGGATACCTG---AACAATACATTTTCCTCAGAGACAAAT
GCAAATGCAACAGAGTCACAACCACAGTCTGCTTTACTTAGCTCA---CCAATGCCATAT
GTCTTGGCTAATTCTCAAAACACAACAGGGAACCCTTTGGGTCAATCAACACAACTCAAC
GACATTTCTTCTGGA---CCATCA------ACTACCAAAGTTGCTGCTGGACAACCAACA
GCAGCTGCT---------GTTGGAAAACCAGCAGCACATACTACTGCTGGACAACCATTT
ACCTATAACATCACCAGACAACCAACA---CCCACGGCCATAACCATCTCCCAACAAACA
GCACAACCTGTGTTCACCTCTGGCAGACAACTACCA---ACATCTGCCCATACTTCTATC
AGACAACCGCCA---CCATCTGTCTATCGATCCACTCATCGA---CCATCGTCTGTTCAC
ACCTCTTCTGGAAAACCAGTACCACCGACT------ATTCAAAATCTATCCATACAACCA
ACACCAGCTGTCAAAAGTGCACCTAGGTTTACACCAGGA---------------------
------TTCATCACAGAAGATACTGGTAACACACAAATGCCACATAAAAGCAAT---TCT
AAT------TCAACAGCTGCCATAATAGTTGGTGTAATTCTGGTTTCTATGTTGGTAGCT
ATTATCATGATTGTACTATGCAAATGCTTGAGAAAACCAGTTTTAAATGACCAAAATTGG
GCAGGCAGATCTCCATTCGCTGATGGTGAAACCCCTGATATATGTTTGGATAACATCAGA
GAAAATGAAGTATCCACAAAACGTAAATCAATTATTTCACTTATGGCCTGGAAACCAGGC
AAAAGCACACTTTTAGCAGATGACTTAGAAACTAAGTTGTTTGAATCAAGTGAAAACATT
GACGATTCCAACAACCTCAAAACAGAGAAAATAAAAGATCAAGGAAATGGTACATCTGAG
GATAGTGCTGGTGGATCAACAATTGGCACTGCCGTT---TCTTCAGATGACGCAGATCTG
CCTCCTCCTCCTCCC---CTTCTTGATTTAGAAGGACAGGAG------AGTAACACATCT
GACGAACCCACAATGACAACGACAACGGTATCTCCTCTTCCAAATGATTCCACCAATCTC
CCACCACCTCTGGACTGTCTCAGTCAAGTCTGTGAAGATCATAATTCTGAGTACGAACAG
TCACTTCCGCCTCCCCTT---GACTCACCTAATTTGACCCTGCCACCA---GATTTGATG
AAAACCCTGGAAGATTCCAACAATGAGATT---------------------------CAA
TGTCAGGAGTTATGTATTCTTCCTAACTCT---GAGCAAGATCTCAATGAATCCCTGCCA
CCCCCACCTGCAGAACTGTTA
>Human|ENSG00000185862|ENST00000544462
ATGCTGTTTAGATATGCTGAAAAGATAACGAGGAAATATTCTGAAATGGATCCCAAATAT
TTCATCTTAATTTTGTTTTGTGGACACCTG---AACAATACATTTTTTTCAAAGACAGAG
ACAATTACAACAGAGAAGCAGTCACAGCCTACCTTATTCACATCA---TCAATGTCACAG
GTATTGGCTAATTCTCAAAACACAACAGGGAATCCTTTGGGTCAACCAACACAATTCAGC
GACACTTTTTCTGGA---CAATCAATATCACCTGCCAAAGTCACTGCTGGACAACCAACA
CCAGCTGTCTATACCTCTTCTGAAAAACCAGAAGCACATACTTCTGCTGGACAACCACTT
GCCTACAAC---ACCAAACAACCAACA---CCAATAGCCAACACCTCCTCCCAGCAA---
------GCCGTGTTCACCTCTGCCAGACAACTA------CCATCTGCCCGTACTTCTACC
ACACAACCACCAAAGTCATTTGTCTATACTTTTACTCAACAA---TCATCATCTGTCCAG
ATCCCTTCTAGAAAACAAATA------ACT------GTTCATAATCCATCCACACAACCA
ACATCAACTGTCAAAAATTCACCTAGGAGTACACCAGGA---------------------
------TTTATCTTAGATACTACCAGTAACAAACAAACCCCACAAAAAAACAAT---TAT
AAT------TCAATAGCTGCCATACTAATTGGTGTACTTCTGACTTCTATGTTGGTAGCT
ATAATCATCATTGTACTTTGGAAATGCTTAAGGAAACCAGTTTTAAATGATCAAAATTGG
GCAGGTAGATCTCCATTTGCTGATGGAGAAACCCCTGACATTTGTATGGATAACATCAGA
GAAAATGAAATATCCACAAAACGTACATCAATCATTTCACTTACACCCTGGAAACCAAGC
AAAAGCACACTTTTAGCAGATGACTTAGAAATTAAGTTGTTTGAATCAAGTGAAAACATT
GAAGACTCCAACAACCCCAAAACAGAGAAAATAAAAGATCAAGTAAATGGTACATCAGAA
GATAGTGCTGATGGTTCAACAGTTGGAACTGCTGTTTCTTCTTCAGATGATGCAGATCTG
CCTCCACCACCTCCC---CTTCTGGATTTGGAAGGACAGGAA------AGTAACCAATCT
GACAAACCCACAATGACAATTGTA------TCTCCTCTTCCAAATGATTCTACTAGTCTC
CCTCCATCTCTGGACTGTCTCAATCAAGACTGTGGAGATCATAAATCTGAGATAATACAA
TCATTT---CCACCGCTT---GACTCACTTAACTTGCCCCTGCCACCAGTAGATTTTATG
AAAAACCAAGAAGATTCCAACCTTGAGATC---------------------------CAG
TGTCAGGAGTTCTCTATTCCTCCCAACTCT---GATCAAGATCTTAATGAATCCCTGCCA
CCTCCACCTGCAGAACTGTTA
>Chimp|ENSPTRG00000008972|ENSPTRT00000072575
ATGCTGTTTAGATATGCTGAAAAGATAACGAGGAAATATTCTGAAATGGATCCCAAATAT
TTCATCTTAATTTTGTTTTGTGGACACCTG---AACAATACATTTTTTTCAAAGACAGAG
ACAATTACAACAGAGAAGCAGTCACAGCCTACCTTATTCACATCA---TCAATGTCACAT
GTATTGGCTAATTCTCAAAACACAACAGGGAATCCTTTGGGTCAACCAACACAATTCAGC
GACACTTTTTCTGGA---CAATCAATATCACCTGCCAAAGTCACTGCTGGACAACCAACA
CCAGCTGTCTATACCTCTTCTGAAAAACCAGAAGCACATACTTCTGCTGGACAACCACTT
GCCTACAAC---ACCAAACAACCAACA---CCAATAGCCAACACCTCCTCCCAGCAA---
------GCCGTGTTCACCTCTGCCAGACAACTA------CCATCTGCCCATACTTCTACC
ACACAACCACCAAAGTCATTTGCCTATACTTTTACTCAACAA---TCATCATCTGTCCAG
ATCCCTTCTAGAAAACAAATA------ACT------GTTCATAATCCATCCACACAACCA
ACATCAACTGTCAAAAATTCACCTAGAAGTACACCAGGA---------------------
------TTTATCTTAGATACTACCAGTAACAAACAAACCCCACAAAAAAACAAT---TAT
AAT------TCAACAGCTGCCATACTAATTGGTGTACTTCTGACTTCTATGTTGGTAGCT
ATAATCATCATTGTACTTTGGAAATGCTTAAGGAAACCAGTTTTAAATGATCAAAATTGG
GCAGGTAGATCTCCATTTGCTGATGGAGAAACCCCTGACATTTGTATGGATAACATCAGA
GAAAATGAAATATCCACAAAACGTACATCAATCATTTCACTTACACCCTGGAAACCAAGC
AAAAGCACACTTTTAGCAGATGACTTAGAAATTAAGTTGTTTGAATCAAGTGAAAACATT
GAAGACTCCAACAACCCCAAAACAGAGAAAATAAAAGATCAAGTAAATGGTACATCAGAA
GATAGTGCTGATGGTTCAACAATTGGAACTGCTGTTTCTTCTTCAGATGATGCAGATCTG
CCTCCACCACCTCCC---CTTCTGGATTTGGAAGGACAGGAA------AGTAACCAATCT
GACAAACCCACAATGACAACTGTA------TCTCCTCTTCCAAATGATTCTACTAGTCTC
CCTCCATCTCTGGACTGTCTCAATCAAGACTGTGGAGATCATAAATCTGAGATAATACAA
TCATTT---CCACCGCTT---GACTCACTTAACTTGCCCCTGCCACCAGTAGATTTTATG
AAAAACCAAGAAGATTCCAACCTTGAGATC---------------------------CAG
TGTCAGGAGTTCTCTATTCCTCCCAACTGT---GATCAAGATCTTAATGAATCCCTGCCA
CCTCCACCTGCAGAACTGTTA
>Cow|ENSBTAG00000009353|ENSBTAT00000012309
---------------------------------------------ATGGATCTCAAGTAT
TTCATCTTAATTTTGTTTTGCGGACACCTG---AATGATACTTTTTTCTCAGAGACAGAA
GCAACTACAACAGAGAGGCAACCACAATCTACTTTATTTAGACCA---TCAATGCCATAT
ATCTCGGCGAATTCTCAGGGCACGACAGAGAATCCTTCAAGTCAACCAACACAATTCAAC
AACCTATCTTCTGGA---CAACCAATAACAACTGCCAAAATCGCTGCTGGACAACCAACA
CCACTTGCCTATGCTTCTTCTGGGAAACCAGCAGCACATACTTCTCCTGGACAACCACTT
GTCTATAATGTCACCAGAAAAACAATA---CAAATAGCCAACACCTCCTCCCAAGGAACA
GCACTGCCTGTGTTTACCTCTGCCATACAGCTATCA---CCATCTGCCTATTCTTCTACC
AGACAATCACCA---CCATCAGTTTCTACTCCTACTCAACAA---CCATCATCTACCCAC
ACCTCTTCCAGGAAATCAATATCCCCGACT------GTTCATAATATATCCATACAACCA
ACACCAACTGTCAAAAGTTCACCTAGGAAGACACCAGGA---------------------
------TTCAACTTCGAATTTAGCCGTACAACAAATATCCCAAAGGAAGCCAATTATGCT
TAT------TCAATACCAGCCATATTAATTGGTGCAATTCTGACTACTATGTTGGTAGTT
GTACTCATGATTGTATTATGGCAATGTTTGCGAAAACCAGTGTTAAATGATCAAAATTGG
GCAGGTAGGTCTCCGTTTGCTGATGGCGAAACCCCTGACATATGTTTGGATAACATTAGA
GAAAATGAAGCATTCCCAAAACGTTCATCAATTATTTCACTTATGGTCTGGAAACCAAGC
AAAAGTGCACTTTTAGCAGATGACTTAGAAATTAAGTTGTTTGAATCAAAGGAAAACACT
GAAGATTCTAACAATCCCAAAACAGAGAGAATAAAAGATCAGGCAAATGGTACATCAGAA
GACAGCGGTGATGGGTCAACAATTGGCACAGCTGTTTCCTCTTCAGATGACACAGATCTG
CCTCCACCACCTGCTTCCCTTCTTGATATCGAAGGACAGGAG------GGGAACAAATCC
GACAAACCCACGATGATAACTGAA------TCTCCTCGTCCAAACAATTCCACCAATCTC
CCAGCATCTCTAGATTGTCTCAATCAAATCTCTGAACACCATAATTCTGAGTCCAAACAG
TCATTTCCACCTCCCCCT---GACTCATTTAACTTGACTGTGCCACCAGGAGATTTTATG
AAAAACCAGGAAGATTGCAACAATGAGATC---------------------------CAA
TGTCAGGAATTTCCTATTCCTCCTGACTTT---GATCAAGATCTCAATGAATCTCTGCCA
CCCCCACCTGCAGAACTG---
>Dog|ENSCAFG00000018623|ENSCAFT00000029563
---------------------------------------------ATGGATCCCAAATAT
TTCATCTTAGTTTTGTTTTGTGGACACCTC---AGTGATACATTTTTCTCAAAGACAGAA
GCAACGACAACAGAGAAGCAACCACAGTTTACTTTATTGAGCTCA---TCAAGGCAACAT
ACCTCAGCTAATTCCCAAAACATAACAGGGAATCTTATGAGTCAACCAACACAATTCAAC
CATGTTTCTCCTGCA---CAACCAATACCAACTACCAAAGATGCTGCTGGACAATCAACA
CCAGCTGCCTATGCTTCTTCTGAAAAACCAGAAGCACACACTTCTGCTGGGCAACCACTT
GCCTCTAACCCCACCAAACAACCAATT---CCAACAGCCAACACCTCCTCCCGACAAACA
GCACTACTGGTGTTTACTTCTGCTGGACAACTAACC---CCATCTGCCCCTACTTCTACC
AAACAACTGCCA---CCATTTGTCTATACTTCCACTCAACAA---CCATCATCTGTCCAT
ACCTCTTCTAGAAAACCAGTATCACCAACT------GTTCATAATCCATCTATACAACCA
ACACCAAGTGTCAAAAGCTCAACTAGGAATACTCCAGGA---------------------
------TTCATCCTAGAAACTACCAGTAACAAAAATATCTCACATGAAACTACA---TCT
AAT------TCAATAGCTGCCATATTACTTGGTGTAATTCTGACTTCTATGTTGGTATCT
ATAATCATAATTCTACTATGGAAATGCTTGAGAAAACCAGTTTTAAATGATCAGAATTGG
GCAGGTAGGTCTCCATTTGCTGATGGTGAAACCCCTGACATATATATGGATAACATTAGA
GAAAATGAAGTGCCCACAAAACGCACATCAATTGTTTCACTTATGCCCTGGAAAGCAGGC
AAAAGCACACTGTTAGCTGATGACTTGGAAATTAAGTTGTTTGAATCAAGTGAACACATT
GAACATTCCAACAACCCCAAAACAGAGAAAATAAAAGATCAAGCAAATGGTACATCAGAG
GAGAGTGCTGGTGGATCAACCATTGGCACTGCTGTTTCTTCTTCAGATGATGCAGATCCA
CTTCCACCACCTCCTCTACTTCTTGATTTAGAAGGACAGGAG------AGTAACCAATGT
GACAAACCCACAATGACAGTTATA------TCTCCTCTTCCAAATGATTCCACTAACCTC
CCACCATCTCTGGACTGTCTTAATCAAGTGTGTGAAGATCATAATTCTGAGTTCAAACAA
ACATTTCCACCTCCACCT---GACTCACTTAACTTGTCCCTGGCACCAGGAGATTTCATG
AAAAACCAGGAAGATTCCAAAAATGAGATC---------------------------CAG
TGTCAGGATTTCTCTATTCCTCTGGACTCT---GATCAAGATCACAGTGAATCCTTGCCA
CTCCCACCTGAAGAACTGTTA
>Elephant|ENSLAFG00000000266|ENSLAFT00000000266
---------------------------------------------ATGGATCTCAAATAT
TTCACCTTAATTTTCTTTTGTGGATACCTG---AACAACACATTTTTCTCTGAGGCAGAG
GCCATTACAACCGAGAAGCAGCCACAGTCTACTTTATTTACATCA---TCAGCATCATAT
GTCTCGGCTAGCTCTCAAAACATAACAGGGAATCCTTTGAGTCAACCAACTCAACAATTC
AACATTTCTTCTGAACCACCACCACCACCACCTAACAAAGTCACTGCTGGAAAACCCACA
GCAGCTGCCTATGCCTCTTCTGGAAAACCAGCAGCACACACTTCTGCTGAGCAACCACCT
GCCTATACTGTCACCAGACAACCAATA---CCAACGACCAGAACTACCACCATCTGG---
------CCATACTTC---------------------------------------------
---------------CACCATGTTTACACCTCCACTCAACAG---CCATCATCTCTTCGT
ACCTCTTCTGGAAAACCAATTCCACTGACT------GTTCATAACCCAGCCATACAACCA
GCTTCAGATGTCACAAATACACCTATGATTACACCAGGA---------------------
------TTCATCCTAGAAACTACTAGTAACAAAAATGCCCCACATAAAACCAAT---TCT
AAT------TCTATAGCTGCCATACTAATTGGTGTAATTCTGACTTGTATGTTGGTAGCT
ATAATCATTATTGTACTGTGGAATTGCTTGAGAAAACCAGGTGTAAACGATCAAAACTGG
GCCGGTAGGTCTCCATTTGCTGATGGAGAAATCCCTGATATAGATATGGATAACATTAGA
GAACATGAAGTGCCTGGAAGACGTGCATCAATTGTTTCATTTATGACCTGGAAACCAGGC
AAAAGCACACTTATAGCAGATGACTTAGAAATTCAGTTGTTTGAATCAAATGAAAACATT
GAAGATTCCAACAACCCAAAAACAGAGAAAACAGAACATCAAGTTAATGGTACATCAGAG
GACAGTGCTGATAGATCAACAATTGCCACAGCTGTTTCTTCTTCGGACGATGCAGATCTG
CCTCTGCCACCTCCC---CTTCTTGATTTGGAAGGACAGGAG------AATAAGCAATCT
GACAGCTCCACCATGACAATTGTA------TCTCCTCTTCCAAATGATTCTACCAATCTC
CCACCATCTGTGGACTGTCTCAATCAAGCTTGTGAAGATCATAATTCTGAGATCAAACAG
TCATTCTCACCTCCCCCT---GACTCACTTAACTTGCCCCCACCACCAGGAGATTTTATG
AAAAACCAGGAAGATCGCAACAATGAGATC---------------------------CAG
TGTGAGGAGTTCCCTATTCCTCTTGACTCT---GCTCAAGATCTCAATGAATCCCTGCCA
CTCCCACCTGCAGAATTATTA
>Bowhead|bmy_15639T0
---------------------------------------------ATGGATCCCAAATAT
TTCACCATAATTTTGTTTTGTGGACATCTG---AACGATACTTTTTTCTCAGAGACAGAA
GCAACTACAACAGAGAAGCAACCACAGTCTACTTTACTTAGATCA---TCAAGGCCATAT
GTCTCGGCTAATTCTCAAAGCACAACAGAGAATTCTTCGGGTCAACCAACACAATTCAAC
AACCTTTCTTCTGGA---CAACCAATAACAACTGCCGAAGTTGCCGCTGGACAACCAACA
CCAGCTGTCTATGTGTCTTCTGGGAAACCAGCAGCACATACTTCTGCTGGACAACCACTT
GCCTATAATGTCACCAGAAAACCAAAA---CCAATGGCCAACACCTCCTCCCAAGGAACA
GCACTACCTGTGTTCACCTCTGCCAGACAACGATCA---ACATCTGCCCATTCTTCTACC
AGACAACCACCA---CCACCTGTCTATACTCCCACTCAACAA---CCATCATCTACCCAC
ACCTCCTCTAGAAAATCAATACCGCCAACT------GCTCATAATCTATCCATACAACCA
ACACCAACTGTCAAAAGTTCACCTAGGAGTACACCAGGA---------------------
------TTCAACCTAGAAACTACCACTAAAAACAMGAGCCCACAGAAAACCAAT---TCT
AAT------TCAACAGCGGTCRTATTAATTGGTTTAGTTCTGACTTCTATGGCGGTAGCT
ATAATCATGATTGTATTGTGGAAATGCTTGCGAAAACCAGTGTTAAATGATCAAAATTGG
GCAGGTAGGTCTCCATTTGCTGATGGTGAAACCCCTGACGTATGTCTGGATAACATTAGA
GAAAATGAAGTGTTCCCAAAACGTACATCAATTGTTTCACTTACGGCCTGGAAACCAAGC
AAAAGCACACTTTTAGCAGATGACTTAGAAATTAAGTTGTTTGAATCAAATGAAAACATT
GAAGATTCTAACACTCCCAAAACAGAGAAAATAAAAGATCAAGCAAATGGTACATCAGAA
GATAGTGCTGATGGATCAACAATTGGCACTGCTGTTTCCTCTTCAGATGATGTAGATCCG
CCTCCACCACCTCCTCCCCTTCTTGATTTGGAAGGACAGGAG------AGTAACCAATCT
GACAGACCCACAGTGACAACTGTA------TCTCCTCTTCCAAATGATTCCACCAATCTC
CCACCATCTCTGGACTGCCTCAATCAAGTCTGTGAAGATCATGATTCTGAGTTCAAACAG
TCATTTCCACCTCCCCCT---GACTCACTTAACTTGACCCTGCCTCTAGGAGATTTTATG
ACAAACCAGGAG---------------ATC---------------------------CAG
TGTCAGCAGTTCCCTAGTCCTCCTGACTCT---GATCAAAATCTCAATGAATCCCTGCCA
CCCCCACCTGCAGAACTGTTA
>Minke|BACU013922
---------------------------------------------ATGGATCCCAAATAT
TTCACCATAATTTTGTTTTGTGGACATCTG---AACGATATTTTTTTCTCAGAGACAGAA
GCAACTACAACAGAGAAGCAACCACAGTCTACTTTACTTAGATCA---TCAAGGCCATAT
GTCTCGGCTAATTCTCAAAGCACAATAGAGAATCCTTCGGGTCAGCCAACACAATTCAAC
AACCTTTCTTCTGGA---CAACCAATAACAACTGCCGAAGTTGCCGCTGGACAACCAACA
CCAGCTGTCTATGTGTCTTCTGGGAAACCAGCAGCACATACTTCTACTGGACAACCACTT
GCCTATAATGTCACCAGAAAACCAAAA---CCAATGGCCAACACCTCCTCCCAAGGAACA
GCACTACCTGTGTTCACCTCTGCCAGACAACGATCA---ACATCTGCCCATTCTTCTACC
AGACAACCACCA---CCATCTGTCTATACTCCCACTCAACAA---CCATCATCTACCCAC
ACCTCCTCTAGAAAATCAATACCACCAACT------GCTCATAATCTATCCATACAACCA
ACACCAACTGTCAAAAGTTCACCTAGGAGTACACCAGGA---------------------
------TTCAACCTAGAAACTACCACTAAAAACAAGAGCCCACAGAAAACCAAT---TCT
AAT------TCAATAGCGGTCATATTAATTGGTTTAGTTCTGACTTCTATGGTGGTAGCT
ATAATCATGATTGTATTGTGGAAATGCTTGCGAAAACCAGTGTTAAATGATCAAAATTGG
GCAGGTAGGTCTCCATTTGCTGATGGTGAAACCCCTGACGTAAGTCTGGATAACATCAGA
GAAAATGAAGTGTTCCCAAAACGCACATCAATTGTTTCACTTACGGCCTGGAAACCAAGC
AAAAGCACACTTTTAGCAGATGACTTAGAAATTAAGTTGTTTGAATCAAATGAAAACATT
GAAGATTCTAACACTCCCAAAACAGAGAAAATAAAAGATCAAGCAAATGGTACATCAGAA
GATAGTGCTGATGGATCAACAATTGGCACTGCTGTTTCCTCTTCAGATGATGTAGATCCG
CCTCTACCACCTCCTCCCCTTCTTGATTTGGAAGGACAGGAG------AGTAACCAATCT
GACAGACCCACAGTGACAACTGTA------TCTCCTCTTCCAAATGATTCCACCAATCTC
CCACCATCTCTGGACTGCCTCAGTCAAGTCTGTGAAGATCATGATTCTGAGTTCAAACAG
TCATTTCCACCTCCCCCT---GACTCACTTAACTTGACCCTGCCTCTAGGAGATTTTATG
ACAAACCAGGAG---------------ATC---------------------------CAG
TGTCAGCAGTTCCCTAGTCCTCCTGACTCT---GATCAAAATCTCAATGAATCCCTGCCA
CCCCCACCTGCAGAACTGTTA
