# Supplementary material for: Insights into the Evolution of Longevity from the Bowhead Whale Genome
Source: Cell Rep. 2015 Jan 6;10(1):112–22. doi: 10.1016/j.celrep.2014.12.008 (PMC4536333; doi:10.1016/j.celrep.2014.12.008)
Supplement: Supplemental Folder 2. Species Used in the Analysis of Selective Pressure Variation, Single-Gene Orthologous Families Tested, Likelihood Ratio Tests, MAKER Parameters, and Full Assembly and Read Usage Data, Related to Experimental Procedures [file mmc3.zip › Tested SGOs/reciprocal_group_3791.2.fas]

>Gibbon|ENSNLEG00000005937|ENSNLET00000007541
------------------------------------------AGC---CGCCACACCTTT
GCC---------------CCTGCCGCGATG---ACCCTGTCGCCACTTCTGCTGTTCCTG
CCACCG---------------------CTGCTGCTGCTGCTG------------GACGTC
CCCACGGCGGCGGTGCAGGCGTCCCCTCTGCAAGCGTTA------------GACATTTTT
GGGAATGGGCCACCAGTTAAC------------------------------TACAAGATG
GGCAATCTATAC------------------------CTGCGGGGGCCCCTGAAGAAGTCC
------------AATGCACCACTTGTCAATGTGACCCTCTACTATGAAGCACTGTGCGGT
GGCTGCCGAGCCTTCCTGATCCGGGAGCTCTTCCCAACGTGGCTGATGGTCATGGAG---
ATCCTCAATGTCACGCTGGTGCCCTACGGAAACGCACAGGAACAAAATGTCAGCGGCAGG
TGGGAGTTCAAGTGCCAGCATGGAGAAGAGGAGTGCAAATTCAACAAGGTGGAGGCCTGC
GTGTTGGATGAACTTGACATGGAG------CTAGCCTTCCTAACCATTGTCTGCATGGAA
GAGTTTGAGGACATGGACAGAAGTCTGCCACTA------GTGATCTCGCTCTCCACCCCC
---GTTGGGAAAGATGTGCCACTGATTTGCGTGGCGGGAGGCAGAGGCCAGACTTGG---
------------------------------------------GAATATGTGCAGCCCTTT
CTGGACTGGAACCAGGCTGCTGGGAATGTGCGACCCCTGTCTTGCTTTGTGCAGAAACCC
TTGGAAGATCAG---------------ACCCAGCTCCTGACCCTTGTCTGCCAGTTGTAC
CAGGGC---AAGAAGCCGGATATCTGCCCTCCCTCAACCAGCTCCCTCAGG------AGT
GTCTGCTTCAAG
>Gorilla|ENSGGOG00000012247|ENSGGOT00000026469
GTAACTACTGGAAAAATTGAAGCAATTATATTTATGGATCCA------------------
---------------------------ATG---TGTCTTGCC------------------
------------------------------------CTGAAT------------GACGTC
CCCACGGCGGCGGTGCAGGCGTCCCCTCTGCAAGCGTTA------------GACTTCTTT
GGGAATGGGCCACAAGTTAAC------------------------------TACAAGACA
GGTAACCTATAC------------------------CTGCGGGGGCCCCTGAAGAAGTCC
------------AATGCGCCGCTTGTCAATGTGACCCTCTACTATGAAGCACTGTGCGGT
GGCTGCCGAGCTTTCCTGATCCGGGAGCTCTTCCCAACATGGCTGTTGGTCATGGAG---
ATCCTCAATGTCACGCTGGTGCCCTACGGAAACGCACAGGAACAAAATGTCAGCGGCAGG
TGGGAGTTCAAGTGCCAGCATGGAGAAGAGGAGTGCAAATTCAACAAGGTGGAGGCCTGC
GTGTTGGATGAACTTGACATGGAG------CTAGCCTTCCTGACCATTGTCTGCATGGAA
GAGTTTGAGGACATGGAGAGAAGTCTGCCACTA------TGCCTGCAGCTCTACGCCCCA
GGGCTGTCGCCAGACACTATCATGGAGTGTGCAATGGGGGACCGCGGCATGCAGCTCATG
CACGCCAACGCCCAGCGGACAGATGCTCTCCAGCCACCGCACGAGTATGTGCCC------
------TGGGTCACCGTCAATGGG------------------------------AAACCC
TTGGAAGATCAG---------------ACCCAGCTCCTTACCCTTGTCTGCCAGTTGTAC
CAGGGC---AAGAAGCCAGATGTCTGCCCTCCCTCAACCAGCTCCCTCAGG------AGT
GTTTGCTTCAAG
>Guinea_Pig|ENSCPOG00000005553|ENSCPOT00000005612
---------------------------------------CGCGCGCGCTCCCGGTCGGTC
CGT---------------CCCGCCGAGATG---GCCCTGCCTTCCCGTGTGCCATTT---
---------------------CTG---------CTGCTCCTG---CTACTGCCTAGCGTC
CCCGCGACGGCC---CCGGCCGCCTCCGAGCTTGGTTACTTTTATCTCATTGCT------
---GAGAGGAATACCCAGTGC------------------------------CCAAAAGCG
CATGGCCTGAGT------------------------CTGCGGAGGACTCCAAGGGTGACC
------------GACGCGCCCCTGGTGGATGTCGCCTTGTACTACGAGGCACTGTGCATG
GGCTGCCGGGTGTTCTTGGTGCGCGACCTCTTTCCCACCTGGCTAATGGTGATGGAG---
ATCCTCAACGTCACGCTGGTGCCCTATGGGAACGCAGTGGAGCAGAGCGTCAACGGGACG
TGGGTGTTCAAGTGCCAGCACGGCGAGCAGGAGTGCAGACTCAACAAGGTGGAGGCCTGT
GTGCTGGACCAGCTGCACCCAAAC------GCCGCCTTCCTGACCATTGTGTGCCTGGAG
GAGTTGGATGACATGGAGAAAAACCTGGCACCG------TGTCTACAGATCTACGCGCCC
AATGTGACTGCTGACAGCATCTTGGCCTGTGCCACCGGGGAACGTGGGACTCAGCTGCTC
CACCACAATGCACAGCTCACGGATGCCCTGCAGCCGCCACATGAATATGTACCC------
------TGGATCCTTGTCAATGGG------------------------------AAACCT
CTGAAAGACCCG---------------AGCCAGCTCCTGAGTCTGGTGTGCCAGCTGTAC
CAGGGTGAGGAGAAGCCGGATATCTGCTCATCCATGGGCAGCACCCCCAGG------AAA
GTCTGCTTCAAA
>Horse|ENSECAG00000013896|ENSECAT00000014631
------------------------------------------------------------
------------------------------------------------------------
------------------------------------------------------------
------------------------------------------------------------
------------------------------------------------------CAGGCT
GGTGACCTGTGC------------------------CTGCAGACGCTGCTCAGGAAGTCG
------------GACCCCCCGCCCGTCAACGTGAGCCTCTACTATGAGGCGCTGTGCCCC
GGCTGCCGGTCCTTCCTGGTCCGAGAGCTCTTCCCGACATGGCTGATGGTCCTGGAG---
ATTCTCAATGTCACGCTGGTGCCCTATGGAAATGCCCAGGAACGAAACGTCAGTGGCAAG
TGGGAGTTCACGTGCCAGCACGGCGAGGAGGAGTGCAAGCTTAATAAGGTGGAGGCCTGC
CTGTGGGACCTGCTGGAAAAGAAC------TTGGCCTTCCTGACCATTGTCTGCGTGGAG
GAAATGGATGACATGGAGAAAAACCTGGCGCCG------TGCCTGCAGCTCTACGCCCCG
AAGGTGTCCCCGGGTGCCATCATGGAGTGTGCAACAGGGGACCGTGGCGCGCAGCTCTTA
CACATCAATGCGCAGCTCACGGACGCTCTGCAGCCGCCTCATGAGTACGTGCCC------
------TGGGTCGTCGTCAACGGG------------------------------AAACCC
TTGAAGGATCAG---------------AGCCAGCTCCTGTACCTCGTCTGCCAGTTGTAC
CAGGGC---GAGAAGCCAGACGTCTGCCAGCTCATGGCCAGCTCCCACAGG------GAA
GTCTGCTTCAAG
>Mouse|ENSMUSG00000031838|ENSMUST00000034299
------------------------------------------------------------
---------------------------ATG---TCCTGGTCTCCGATCCTACCATTT---
---------------------TTGTCCCTTCTGCTTCTGCTG---TTCCCACTCGAGGTT
CCCAGAGCAGCC---ACTGCGTCCCTTTCGCAAGCATCC------------TCC------
---GAAGGCACAACCACCTGC---------------------------------AAGGCC
CACGATGTGTGC------------------------CTCTTGGGGCCACGCCCATTGCCC
------------CCTTCACCACCTGTCAGAGTCAGCCTGTATTATGAGTCCCTGTGTGGA
GCTTGTCGCTACTTCCTCGTCCGGGATTTGTTCCCAACCTGGCTGATGGTGATGGAA---
ATCATGAACATCACCCTGGTGCCCTACGGGAATGCACAGGAGAGAAATGTCAGCGGTACG
TGGGAGTTCACGTGCCAGCACGGGGAGCTGGAGTGTAGACTGAACATGGTGGAGGCCTGT
CTGCTGGATAAGCTGGAAAAGGAG------GCAGCGTTCCTAACCATCGTCTGTATGGAG
GAGATGGATGATATGGAGAAGAAACTGGGACCG------TGCCTGCAGGTGTATGCTCCT
GAGGTGTCACCAGAGAGTATCATGGAGTGCGCCACAGGAAAACGGGGCACACAGCTCATG
CATGAGAATGCCCAGCTCACAGATGCCCTACACCCACCCCACGAGTATGTGCCC------
------TGGGTGCTGGTCAATGAG------------------------------AAACCT
TTGAAGGACCCC---------------AGCGAGCTCCTGAGCATAGTCTGTCAGCTGTAC
CAGGGAACGGAGAAGCCAGACATCTGCTCCTCCATTGCCGACTCCCCCAGG------AAG
GTCTGCTATAAG
>Opossum|ENSMODG00000003136|ENSMODT00000003904
------------------------------------------------------------
---------------------------ATGGCTTCGGTCGCCGCTTGGCTTCCCGCCGCC
TCTCTG---------------------CTGCTCCTGCTGCTC---CTGCTGCCCGGGGTG
CCAGGGAAGAGC---------------CTCCAAAACCTC------------GGA------
---GCCGCCCAGCCGGTCTGCACCCAGGCCGTGTACAATTGGTGCTCCTCCTGGGAAGCC
GCCAACACCTGCGAGGTGACAAAACGGTGTTCTGCTCGGTGGAGA---------AATACA
------------AACTCCAGACCTGTCTCTGTAGAAGTCTACTATGAAACGCTGTGCCCC
GGCTGCAGGGAGTTTGTGGTAATGGACCTCTTCCCGGTCTGGGTCTTGGTGGGTGATTCC
GTCCTCAATGTCACCCTTGTGCCTTTTGGCAATGCCAAGGAGAGCTATGAGAATGGAACC
TGGCAGTTTGATTGTCAACATGGGGAGCTTGAGTGTAAACTCAACACGGTTCAGGCCTGT
CTGTTGGACATCTATAAGAATGACTTTTCTGCCGCCTTTCCTGTGATCAACTGTATGTTG
TCATCCTCAGATATTGAGAACTCACTGGAGCCA------TGTCTGAAGGTCTATTCCCCC
AAAACTTCTGTGGATGAAGTCATGAAATGTGCTAACGGCCCTCAAGGCAACAAGCTGATG
CATCAAAATGCCCAAAAGACTTTAAACCTTTCCCCTCCTCACAAATACACACCT------
------TGGGTTCTGCTTGAAAAG------------------------------AAGCTA
TTAGAAGATCTG---------------GACCAACTCTTAAAATATGTGTGTCAGACATAC
CAGGGA---CCCTTACCTGCAGTGTGTGAAAGAAATTCCTTTGTCTTCACT---------
---------GAG
>Platypus|ENSOANG00000001305|ENSOANT00000002087
------------------------------------------------------------
---------------------------ATGGGCTCAGCTTCCCCTTTGCTG---------
---CTG---------------------CTGCTCCTCCCGGTC---CTCTGTTACGCCGCT
GACGATGAGTCG---------------CTTCACACC------------------------
------------------TGTACCTACCCCCCGTACCGCTGGTGTAGCTCCTGGAAAATC
GCCATAGTCTGCAAGGTGGAGCAGCAATGTCCTGTACTGTTCCAGCCACCCACATCCAAG
------------AATGCCCCGCCTGTGTCTGTCAGCCTGTTCTATGAGAGCCTGTGCCCC
GCCTGCCGAAACTTCCTCACTTTGCAACTCTTTCCCACCTGGCTGATGCTGTTTGAA---
ATCATGAATGTCACTCTGGTACCCTATGGAAATGCTCAGGAGACCAATGTCAGCGGGAAG
TGGGAGTTCACTTGTCAGCATGGTGAGGATGAGTGTTTGCTCAACATGGTGGAGACCTGT
GTGATGGACACTGTGAAA---GATCCTTCTGATGCCTTTGCCATCATCTTCTGCATGGAG
TCATCCTCAAGCATTAAGAACTCACTAGATTCT------TGTTTGAAGATCTATTCTCCG
ACCACCTCACCTGATGACATTATGAAGTGTACAAAGAGCGACCAGGGCAACAAGCTGATG
CACCAGAATGCCCAGCTAACGGATGCACTTGAGCCCCCACACAAATACGTGCCT------
------TGGATTGTCATTAATGGG------------------------------CAACAC
ACAGATGAGCTGCAGGCCCAGGCGCAAGAAGGACTCTTCAACTTGGTGTGCAAGCTGTAT
AAGGGA---CAGAAACCCAGCGCCTGCCTGTCCAATTCCTCCAGTCTCCACCTGAATAAT
TTGTGCCTGAAA
>Rat|ENSRNOG00000019387|ENSRNOT00000026225
------------------------------------------------------------
---------------------------ATG---TCCTGTTCTCCGCTCGTACCATTC---
---------------------TTGTCCCTTTTGCTTCTGCTG---TTCCTACCCGAGGTT
CCCAGAGCAGCC---ACTGCGTCCCTGCCGCAAGGATCC------------TCC------
---GAGGGCGCAGCCACCTGC---------------------------------AAGGCC
CACGACCTGTGC------------------------CTCTTCGGGCCACGCCGGTTGCTC
------------TCTGCACCACCTGTCAATGTCAGCCTCTATTATGAGTCCCTGTGTGGA
GCTTGTCGCTACTTCCTCGTCCGAAATTTGTTCCCAACCTGGCTGATGGTTATGGAA---
ATCATGAACATCACTCTGGTGCCCTACGGGAACGCACAGGAGAGAAATGTCAGCGGTACA
TGGGAGTTCACGTGCCAGCACGGGGAGCTGGAGTGTAAACTGAACAAGGTGGAGGCCTGT
CTGCTGGACAAGCTGGAAAAGGAG------GCGGCATTCCTAACCATCGTCTGTATGGAG
GAGATGGAGGACATGGAGAAGAAACTGGGCCCG------TGCCTGCAGCTGTATGTTCCA
GAGGTGTCACCAGAAAGCATCATGGAGTGTGCCACCGGAAAACGAGGCACAGAGCTGATG
CATGAGAACGCCCAGCTCACAGATGCCCTACAGCCACCCCATGAGTATGTGCCC------
------TGGGTCCTGGTCAACGAG------------------------------AAACCG
TTGACGGACCCC---------------AGCCAGCTCCTGAGCTCCGTTTGTGAGCTGTAC
CAGGGGACAGAGAAGCCAGACATCTGCTCCTCCATGGCTGATGCCCCCAGG------GAG
GTCTGCTATAAG
>Macaque|ENSMMUG00000003163|ENSMMUT00000038657
---------------------------------------CCCAGC---CGCCACACTTTT
GCC---------------CCG---GCGATG---TCCCTGTCGCCACTTCTGCTGTTCCTG
CCACCG---------------------CTGCTGCTGCTGCTG------------GACGAC
CCCACGGCAGCGGTGCAGGCGTCCCCTCTGCAAACGTTA------------GACATCTTT
GGGAATGGGCCGCCAGTTAAC------------------------------TACAAGATG
GGCAATCTATAC------------------------CTGCGGGGGCCCGTCAAGAAGTCC
------------AACGCACCGCTTGTCAACGTGACCCTCTACTATGAAGCACTGTGCGGT
GGCTGCCGCGCCTTCCTGGTCCGAGAGCTTTTCCCAACGTGGCTGATGGTCATGGAG---
ATCCTCAATGTCACGCTGGTGCCCTACGGAAATGCACAGGAACAAAATGTCAGCGGCAGA
TGGGAGTTCAAGTGCCAGCATGGAGAAGAGGAGTGCAAACTCAACAAGGTGGAGGCCTGC
CTGTTGGATATGCTTGACATGGAT------CTAGCCTTCCTGACCATTGTCTGCATGGAA
GAGTTTGACGACATGGAGAAAAGTCTGCCACTA------TGCCTGCAGCTCTACGCCCCA
GGGCTGTCGCCAGACACTATCATGGAGTGTGCAACGGGGGACCGCGGCATGCAGCTCATG
CACGCCAATGCCCAGCGGACAGATGCTCTTCAGCCACCGCACGAATATGTGCCC------
------TGGGTCACCATCAATGGG------------------------------AAACCC
TTGGAAGATCAG---------------AGCCAGCTCCTGACCCTCGTCTGCCAGTTGTAC
CAGGGT---GAGAAGCCGGATATCTGCCCTCCCTCAACCCACTCCCTCAGG------GGT
GTCTGCTTCAAG
>Marmoset|ENSCJAG00000014094|ENSCJAT00000027372
------------------------------------------GGG---ACTCACCTGTAT
CTC---------------CCCGCCAGGCGC---TCATTACCCAGGCAGCTGCTCCCGCTG
CCACAC---------------------CTTCGCCCTCGCCGTGAT---------GACGTC
CCCACGGCGGCGGTGCAGGCGTCCCCTCTGCAAGCGTTA------------GACGTCTTT
GGGAATGGACCACCAGTCAAC------------------------------CAAAAGATG
GGCAGTCTATAC------------------------CTGCGGAAGCAGCTCAAGGAGTCT
ATACCTGCGGAAGCCGCACAGCTCGTCAATGTGACCCTCTACTATGAAGCCCTGTGTAAA
GGCTGCCGCACTTTCCTGATCCGGGAGCTCTTCCCAACGTGGCTTATGGTCATGGAG---
ATCCTCAATGTCACACTGGTGCCCTACGGAAATGCGCAGGAACAAAATGTCAGCGGTCGG
TGGGAGTTCAGGTGCCAGCATGGGGAGGAGGAGTGCAAATTCAACAAGGTGGAGGCCTGC
CTGCTGGATGAACTTGAGATGGAT------TTAGCCTTCCTGACTATCGTCTGCATGGAA
GAGTTTGACAACATGGAGGAAAGTCTGCCACTA------TGCCTGCAGCTCTATGCCCCA
GACCTATCGCCAGACACTGTCATGAAGTGTGCAATGGGGGACCGCGGCATGCAGCTCATG
CACGCCAACGCCCAGCGGACAGACGCTCTCCAGCCACCCCATGAGTATGTGCCC------
------TGGGTCACCGTCAATGGG------------------------------AAACCC
TTGCAAGATATG---------------AGCCAGCTCCTGGCCCTTGTCTGCCAGTTGTAC
CAGGGC---AAGAAGCCAGATACCTGCCCTCCCTCAACCAGCTCCCTCAGG------AGC
GTCTGCTTCAAG
>Microbat|ENSMLUG00000000931|ENSMLUT00000000930
---------------------------------------TGCTCCTGTCGCCGCGCCTGT
GCC---------------CACGCTGTGATG---GCCTGGTCGCCACTCCTGCCGTTC---
---------------------CTG---CTGGTGCTGCTGCTC------------CAGGTC
GCCGCGGTGGCG---CGCGCGTCCCCGCTGGACACAGTC------------CTC------
---GAGGGGGCGGCCCCCTGC---------------------------------AAGGCC
GGTTACCCGTGC------------------------CCACAGGTGCCCCTTGGAAAGTCC
------------TCCTCACCACCTGTCAACGTGAGTCTCTACTACGAGGCACTGTGCGGT
GGCTGCAGGTTCTTCCTGGTCCGAGAGCTGTTCCCCACGTGGCTGATGGTCTATGAG---
ATTCTCAATGTCACTCTGGTGCCCTATGGAAACGCCAAGGAACAGAATGTCAGCGGCAAG
TGGGAGTTTGAATGCCAGCATGGAGAGGACGAGTGCAAGTGGAACAAGGTGGAGGCCTGC
CTGTTGGACCAGCTGGAGTGGAGC------GCAGCCTTCTTAACCATTGTCTGCTTAGAG
GAATTGGATGACATGGAGAGCAATCTGAAGCCA------TGCCTGCAGATCTATGCCCCG
AAGGTGTCCCCAGATGCCATCATGGACTGTGCAATGGGGGACCGTGGCACACAGCTCTTG
CACATGAATGCCCAACTTACAGACGCTCTGGAGCCGCCCCATGAGTATGTGCCT------
------TGGGTCGTCGTCAATGGG------------------------------AAACCT
TTGAAAGACATT---------------AGCCAGCTCCTAACCGTCGTGTGCCAGTTGTAC
CAGGGT---GAGAAGCCAGAACTCTGCCCATCCAAGGCCAGCTCCCACTGG------GAC
GTCTGCCTCAAG
>Human|ENSG00000216490|ENST00000407280
------------------------------------------------------------
---------------------------ATG---ACCCTGTCGCCACTTCTGCTGTTCCTG
CCACCG---------------------CTGCTGCTGCTGCTG------------GACGTC
CCCACGGCGGCGGTGCAGGCGTCCCCTCTGCAAGCGTTA------------GACTTCTTT
GGGAATGGGCCACCAGTTAAC------------------------------TACAAGACA
GGCAATCTATAC------------------------CTGCGGGGGCCCCTGAAGAAGTCC
------------AATGCACCGCTTGTCAATGTGACCCTCTACTATGAAGCACTGTGCGGT
GGCTGCCGAGCCTTCCTGATCCGGGAGCTCTTCCCAACATGGCTGTTGGTCATGGAG---
ATCCTCAATGTCACGCTGGTGCCCTACGGAAACGCACAGGAACAAAATGTCAGTGGCAGG
TGGGAGTTCAAGTGCCAGCATGGAGAAGAGGAGTGCAAATTCAACAAGGTGGAGGCCTGC
GTGTTGGATGAACTTGACATGGAG------CTAGCCTTCCTGACCATTGTCTGCATGGAA
GAGTTTGAGGACATGGAGAGAAGTCTGCCACTA------TGCCTGCAGCTCTACGCCCCA
GGGCTGTCGCCAGACACTATCATGGAGTGTGCAATGGGGGACCGCGGCATGCAGCTCATG
CACGCCAACGCCCAGCGGACAGATGCTCTCCAGCCACCACACGAGTATGTGCCC------
------TGGGTCACCGTCAATGGG------------------------------AAACCC
TTGGAAGATCAG---------------ACCCAGCTCCTTACCCTTGTCTGCCAGTTGTAC
CAGGGC---AAGAAGCCGGATGTCTGCCCTTCCTCAACCAGCTCCCTCAGG------AGT
GTTTGCTTCAAG
>Orca|XP_004277601.1
------------------------------------------------------------
---------------------------ATG---GCCTCGTCGCCTCTCCTGCCGTTCCTG
---------------CCTCTCCTG---CTGCTGCTGCTGCTG------------GAGGTC
GCCGCTGCGGCG---CGGGCGTCCCCGCTGGAAATACTC------------CCC------
---GAGGGGGCGGCCCCCTGC---------------------------------GAGGCC
GGTGAGCTGTGC------------------------CTGCAGGCGCCCCTCTGGAAGTCT
------------GACCCTCCGCCCATCAATGTGAGCCTCTACTATGAGTCACTGTGCCCC
GGCTGCCGGTACTTCCTGATCCGCGAGCTCTACCCGACGTGGCTGATGGTCTGGGAA---
ATCCTCAATGTCACGCTGGTGCCCTACGGAAACGCTCATGAACAGAACATCAGCGGCAGG
TGGGAGTTCACGTGCCAGCACGGCGAGCAGGAGTGCAAGCTTAACAAGGTGGAGGCCTGC
CTGTTGGACCAGCTGGAGAAGAGC------GCGGCCTTCCTGACCATTGTCTGCCTAGAG
GAAATGGATGACATGGAGAAAAATCTGAAGCCG------TGCCTGCAGATCTATGCTCCA
GAGGTGTCCCCTGACTCCATCATGGAGTGTGCCACAGGGGACCGTGGCATGCAGCTCTTG
CACATCAATGCCCAGCTCACGGACGCTCTGCAGCCACCCCACGAGTATGTGCCC------
------TGGGTCGTCGTCAATGGG------------------------------AAACCC
ATGAAAGAGAAG---------------GACCAGCTCTTACACCTCGTCTGCCAGTTGTAC
CAGGGC---AAGAAGCCGGATGTCTGCCAACTCATAGCCAGCTCCCACAAG------GAA
GTCTGCTTCAAG
>Chimp|ENSPTRG00000010695|ENSPTRT00000019724
------------------------------------------------------------
---------------------------ATG---ACCCTGTCGCCACTTCTGCTGTTCCTG
CCACCG---------------------CTGCTGCTGCTGCTG------------GACGTC
CCCACGGCGGCGGTGCAGGCGTCCCCTCTGCAAGCGTTA------------GACTTCTTT
GGGAATGGGCCACCAGTTAAC------------------------------TACAAGACA
GGCAATCTATAC------------------------CTGCGGGGGCCCCTGAAGAAGTCC
------------AATGCACCGCTTGTCAATGTGACCCTCTACTATGAAGCACTGTGCGGT
GGCTGCCGAGCCTTCCTGATCCGGGAGCTCTTCCCAACATGGCTGTTGGTCATGGAG---
ATCCTCAATGTCACGCTGGTGCCCTACGGAAACGCACAGGAACAAAATGTCAGCGGCAGG
TGGGAGTTCAAGTGCCAGCATGGAGAAGAGGAGTGCAAATTCAACAAGGTGGAGGCCTGC
GTGTTGGATGAACTTGACATGGAG------CTAGCCTTCCTGACCATTGTCTGCATGGAA
GAGTTTGAGGACATGGAGAGAAGTCTGCCACTA------TGCCTGCAGCTCTACGCCCCA
GGGCTGTCGCCAGACACTATCATGGAGTGTGCAATGGGGGACCGCGGCATGCAGCTCATG
CACGCCAACGCCCAGCGGACAGATGCTCTCCAGCCACCGCACGAGTATGTGCCC------
------TGGGTCACCGTCAATGGG------------------------------AAACCC
TTGGAAGATCAG---------------ACCCAGCTCCTTACCCTTGTCTGCCAGTTGTAC
CAGGGC---AAGAAGCCGGATGTCTGCCCTCCCTCAACCAGCTCCCTCAGG------AGT
GTTTGCTTCAAG
>Cow|ENSBTAG00000018349|ENSBTAT00000047907
------------------------------------------------------------
---------------------------ATG---GCCTCGTCGCCTCTCCTGTTCGTGTTG
---------------CTG---------CTGCTGCTGCCGCTG------------GAGGTC
CCCGCCGCAACG---CGGTGGTCCTTGCTGGAAGCACTC------------CCC------
---GAGGGGGCGGCCCCCTGC---------------------------------CAGGTC
GGTGAGCTGTGC------------------------CTGCAGGCATCGCCCCAGAAGCCT
------------GATGTTCCACTGGTCAACGTGAGCCTCTACTATGAGGCGCTGTGCCCT
GGCTGCCGGGAATTCCTGATCCGAGAGCTCTTCCCGACGTGGCTGATGGTGTTGGAA---
ATCCTCAACGTCACCTTGGTGCCTTATGGGAACGCTCAGGAAAGAAACGTCAGCGGCAAG
TGGGAGTTCACATGCCAGCATGGCGAGCGGGAGTGCCTGCTTAACAAAGTGGAGGCCTGC
CTGCTGGATCAGCTGGAGCAGAAA------ATAGCCTTCCTGACCATTGTCTGCCTAGAG
GAAATGGATGACATGGAGCAAAACCTGAAGCCG------TGCCTGCAGATCTATGCGCCA
AAGGTGTCCGCGGATTCCATCATGGAGTGTGCTACGGGGAACCGTGGCATGCAGCTCTTG
CACATCAACGCTCAGCTCACGGACGCTCTGCGGCCACCCCACAAATACGTGCCC------
------TGGGTCGTCGTCAATGGG------------------------------GAACAC
ATGAAAGATGAG---------------GAACATCTCCTACACCTTGTCTGCCGGTTGTAC
CAGGGC---CAGAAGCCAGATGTCTGCCAACTCACAGCTGAGCTGTCCAAG------GAA
GTCCACTTCAAG
>Dog|ENSCAFG00000014956|ENSCAFT00000023729
------------------------------------------------------------
---------------------------ATG---GCTCTGTGGTCGCTCCTGCCGTGCCCG
CCGCCGCCGCCGCCGCCGCTGCTG---CTGCTGCTGCTGCTG------------GGGGTC
CCCGCGGCGGCG---CGGGGGTCCCCGCGGAAAGTCCTC------------TCC------
---GAGGGGGCGGCCGCCTGC---------------------------------AAGGTT
GGGGACCTATGC------------------------CTGCAGGAGCCCCTCAGGAAGTCA
------------GAAGCACCACTTGTCAATGTGAGCGTCTACTACGAGGCACTGTGTCCC
GGGTGCCGGGCCTTCCTGGTCCGAGAACTCTTCCCGACCTGGCTGATGGTCCTGGAG---
ATCCTCAATGTCACGCTGGTGCCCTATGGAAATGCCCATGAACAAAATGTCAGCGGCAGG
TGGGAGTTCACATGTCAGCACGGTGAGCAGGAATGCAAGCTTAACAAGGTGGAGGCCTGC
CTGTGGGACAAGCTAGATAAAAAT------TTGGCCATCCTGATCATTGTCTGCATAGAG
GAAATGGATGACATGGAGGAAAATCTGAAACCG------TGCATGGAGATCTATGCCCCA
ACAATGTCCCCAGACACCATCATGGAGTGTGCAGTGGGGGACCGTGGCATGCAGCTCTTG
CACATTAATGCCCAGCTTACAGATGCTCTGCAGCCGCCCCACGAATATGTGCCC------
------TGGGTCGTCGTCAATGGG------------------------------AAACCC
CTGAAAGATCTG---------------AGTCAGCTCCTAAGCCTCGTCTGCCAGTTGTAC
CAGGGT---GAGAAGCCAGATGCCTGCCAACTCACAGCCACCTCCCAAAGG------AAA
GTGTGCTTCAAA
>Elephant|ENSLAFG00000013615|ENSLAFT00000013611
------------------------------------------------------ACGGCA
GCACCTCCACCCCGCCACCCCGCCGCAATG---GTCTTGGCCCGGCTCCTGCCGTTC---
---------------------CTGTCGCTGTTGCTGCTGCTC------------GAGGTC
CCCGAGGTGGCG---CGCGCGTCCCCGCCAGGAGCGCTC------------CCC------
---GAGGTGGCGGCCGCCTGC---------------------------------AAGGCT
GGCGTCCTGTGC------------------------CCACGGGTGCCCGTCAAGAACCCG
------------GACCCACAGCCTGTCAATATCAGCCTCTACTATGAGTCACTGTGTGGT
GGCTGCCGGGGATTCCTGGTCCGCGAGCTCTTCCCCACATGGCTGATGGTCATGGAG---
ATCATCAATGTCACTTTGGTGCCCTACGGGAACGCCCAGGAACAAAATGTCAGCGGCAAG
TGGGAGTTCACGTGCCAGCATGGGGAGCGTGAGTGCTTTCTCAACAAGGTGGAGGCCTGC
CTGCTGGACAAGCTGGAGAAGACT------ATAGCCTTTCTAACCATCGTCTGCATGGAG
GAAATGGATGACATGGAAAAAAACCTGAAGCCCCCTCAGTGCCTGCAGATCTATGCCCCG
GAGGTGTCCTCAGACACCATCACAGAGTGCGCAACGGGGGACCGCGGCACACAGCTCATG
CATGCCAATGCCCAGCTGACAGATGCTCTGCAGCCACCGCACCAGTATGTGCCC------
------TGGGTCGTCGTCAATGGG------------------------------AAGCCC
ATGGGCCAACAG---------------GACGAGCTCCTGAGCCTTGTTTGCCATTTGTAC
CAGGGT---GAGAAGCCAGATGTCTGCCAAATTGGAGCCAGGTCTCAGAGG------GAA
GTCTGTTTGCAG
>Bowhead|bmy_02618T0
------------------------------------------------------ATGTTC
GCC---------------CCCACTGTGATG---GCCTCGTCGCCTCTCCTGCTGTTCCTG
---------------CCT---------CTCCTGCTGCTGCTG------------GAGGTC
GCCGCTGCGGCG---CGGGCGTCCCCGCTGGAAATACTC------------CCC------
---GAGGGGGCGGCCCCCTGC---------------------------------GAGGCC
GGTGAGCTGTGC------------------------CTGCAGGCGCCCCTCCGGAAGTCT
------------GACCCTCCGCCCATCAATGTGAGCCTCTACTATGAGTCACTGTGCCCC
GGCTGCCGGTACTTCCTGATCCGAGAGCTCTTCCCGACGTGGCTGATGGTCTGGGAA---
ATCCTCAATGTCACGCTGGTGCCCTACGGAAACGCTCAGGAACAGAACATCAGCGGCAGG
TGGGAGTTCACGTGCCAGCACGGCGAGCAGGAGTGCAAGCTTAACAAGGTGGAGCTCCCC
CTCTGCCCTCAG------------------------------------------------
---------------------------------------TGCCTGCAGATCTATGCTCCA
AAGGTGTCCCCTGACTCCATCATGGAGTGTGCCACAGGGGACCGTGGCATGCAGCTCTTG
CACATCAATGCCCAGCTCACGGACGCTCTGCAGCCACCCCACGAGTATGTGCCC------
------TGGGTCGTCGTCAATGGG------------------------------AAACCC
ATGAAAGAGAAG---------------GACCAGCTCTTACGCCTCATCTGCCAGTTGTAC
CAGGGC---GAGAAGCCGGATGTCTGCCAACTCATAGCCAGTTCCCACAAG------GAA
GTCTGCTTCAAG
>Minke|BACU016667
------------------------------------------------------------
---------------------------ATG---GCCTCGTCGCCTCTCCTGCTGTTCCTG
---------------CCT---------CTCCTGCTGCTGCTG------------GAGGTC
ACCGCTGCGGCG---CGGGCGTCCCCGCTGGAAATACTC------------CCC------
---GAGGGGGCGGCCCCCTGC---------------------------------GAGGCT
GGTGAGCTGTGC------------------------CTGCAGGCGCCCCTCCGGAAGTCT
------------GACCCTCCGCCCATCAACGTGAGCCTCTACTATGAGTCACTGTGCCCC
GGCTGCCGGTACTTCCTGATCCGAGAGCTCTTCCCGACATGGCTGATGGTCTGGGAA---
ATCCTCAATGTCACGCTGGTGCCCTACGGAAACGCTCAGGAACAGAACATCAGCGGCAGG
TGGGAGTTCACGTGCCAGCACGGCGAGCAGGAGTGCAAGCTTAACAAGGTGGAGGCCTGC
CTGTTGGACCAGCTGGAGAGGAGC------GCGGCCTTCCTGACCATTGTCTGCCTAGAA
GAAATGGATGACATGGAGAAAAATCTGAAGCCG------TGCCTGCAGATCTATGCTCCA
AAGGTGTCCCCTGACTCCATCATGGAGTGTGCCACAGGGGACCGTGGCATGCAGCTCTTG
CACATCAATGCCCAGCTCACGGACGCTCTGCAGCCACCCCACGAGTATGTGCCC------
------TGGGTCGTCGTCAATGGG------------------------------AAACCC
ATGAAAGAGAAG---------------GACCAGCTCTTACGCCTCGTCTGCCAGTTATAC
CAGGGC---GAGAAGCCGGATGTCTGCCAACTCATAGCCAGTTCCCACAAG------GAA
GTCTGCTTCAAG
