# Supplementary material for: Insights into the Evolution of Longevity from the Bowhead Whale Genome
Source: Cell Rep. 2015 Jan 6;10(1):112–22. doi: 10.1016/j.celrep.2014.12.008 (PMC4536333; doi:10.1016/j.celrep.2014.12.008)
Supplement: Supplemental Folder 2. Species Used in the Analysis of Selective Pressure Variation, Single-Gene Orthologous Families Tested, Likelihood Ratio Tests, MAKER Parameters, and Full Assembly and Read Usage Data, Related to Experimental Procedures [file mmc3.zip › Tested SGOs/reciprocal_group_3797.2.fas]

>Gibbon|ENSNLEG00000001930|ENSNLET00000002652
ATGTCATCAGAGGAGCCGGTGGGCAATGAGAGCATGTCTGCTTTC---------------
---------------AGG------------------------------TTGTGGCCTGGC
CTGCTG---ATCGTGCTGGGTTCTCTCTGCCGTAGAGGTTCATCGTGTGGCCTTTCAACA
CACGTAGAAATAGGA---CAC------------------------AGAGCTCTGGAGTTT
CTTCAGCTTCACAATGGGCGTGTTAACTACAGAGAGCTGTTACTAGAACACCAGGATGCA
TATCAGGCTGGAACCGTGTTTCCTGATTGTTTTTACCCTAGCATCTGCAAA------GGA
GGAAAATTCCATGATGTGTCTGAGAGCACTCACTGGACTCCGTTTCTTAATGCAAGCGTT
CATTATATCCGAGAGAACTATCCCCTTCCCTGGGAGAAGGACACAGAGAAACTG------
---------------------------------GTAGCTTTCTTGTTTGGAATTACTTCT
CACATGGTGGCAGATGTCAGCTGGCATAGTCTGGGCATTGAACAAGGATTCCTTAGGACT
ATGGGAGCTATTGATTTTCACGGCTCCTATTCAGAGGCTCATTCGGCTGGTGATTTTGGA
GGAGATGTGTTGAGCCAGTTTGAATTTAATTTTAATTACCTTGCACGACGCTGGTATGTG
CCAGTCAAAGATCTACTGGGAATTTATGAGAAACTGTATGGTCGA---AAAGTCATCACT
GAAAATGTAATCGTTGATTGTTCACATATC------------------------------
------------------------------------------------------------
------------------------------------------------------------
------------------------------------------------------CAGTTC
TTAGAAATGTATGGTGAGATGCTAGCTGTTTCCAAGTTATATCCCACTTACTCTACAAAG
TCCCCGTTTTTGGTGGAACAATTCCAAGAGTATTTTCTTGGAGGACTGGATGATATGGCG
TTTTGGTCCACTAATATTTACCATCTAACAAGCTTCATGTTGGAGAATGGGACCAGTGAC
TGCAACCTACCTGAGAATCCTCTGTTCATTGCATGTGGCGGCCAGCAAAACCACACCCAG
GGC---TCGAAAATGCAGAAAAATGACTTTCACAGAAATTTGACTACATCC---------
---------------CTAACTGAAAGTGTTGACAGGAATATAAACTATACTGAAAGAGGA
GTGTTCTTTAGTGTAAATTCCTGGACCCCGGATTCC---ATGTCTTTTATCTACAAGGCT
TTGGAAAGGAACATAAGGACAATGTTCATAGGTGGCTCTCAGTTGTCACAAAAGCAC---
---ATCTCCAGCCCCTTAGCATCTTACTTCTTGTCGTTTCCTTATGTG------------
AGGCTTGGCTGGGCAATGACCTCAGCTGACCTCAACCAGGATGGGCACGGTGACCTCGTG
GTGGGCGCACCAGGCTATAGCCGCCCCGGCCACATCCACGTCGGGCGTGTGTACCTCATC
TACGGCAATGACCTGGGCCTGCCGCCCGTTGACCTGGACCTGGACAAGGAGGCCCACAGG
ATCCTTGAAGGCTTCCAGCCCTCAGGTCGGTTTGGCTCGGCCTTGGCTGTGTTGGACTTT
AACATGGATGGCGTGCCTGACCTGGCCGTGGGAGCTCCCTCGGTGGGCTCCGAGCAGCTC
ACCTACAAAGGTGCCGTGTATGTCTACTTTGGTTCCAAACAAGGAAGAGTGTCTTCTTCC
CCTAACATCACCATCTCTTGCCAGGACATCTACTGTAACTTGGGCTGGACTCTCTTGGCT
GCAGATGTGAATGGAGACAGTGAGCCCGATCTGGTCATTGGCTCCCCTTTTGCACCAGGT
GGAGGGAAGCAGAAGGGAATTGTGGCTGCGTTTTATTCTGGCCCCAGCCTGAGCGACAAA
------------GAAAAACTGAACGTGGAGGCAGCCAACTGGATGGTGAGAGGCGAGGAA
GACTTCTCC------------------------TGGTTTGGATATTCCCTTCACGGTGTC
ACTGTGGACAACAGAACCTTGCTGTTGGTTGGGAGCCCGACCTGGAAGAATGCCAGCAGG
CTGGGCCATTTGTTACAC---ATCCGAGATGAGAAAAAGAGCCTTGGGAGGGTGTATGGC
TACTTCCCACCAAATGGCCAAAGCTGGTTTACCATTTCTGGAGACAAGGCAATGGGGAAA
CTGGGTACTTCCCTGTCCAGTGGCCACGTACTGATGAATGGGACTCTGACACAAGTGCTG
CTGGTTGGAGCCCCGACGCATGATGACGTGTCTAAGATGGCATTCCTGACCGTGACCCTG
CACCAAGGCGGAGCCACTCGGATGTACACGCTCACATCTGAC---GTGCAGCCTCTGCTG
CTCAGCACCTTCAGCGGAGATCGCCGCTTCTCCCGATTTGGTGGCGTTCTGCACTTGAGT
GACCTGGATGATGATGGCTTAGATGAAATCATCATGGCAGCCCCCCTGAGGATAGCAGAT
GTAACCTCTGGACTGATTGGGGGAGAAGATGGCCGAGTTTATGTATATAATGGCAAAGAG
ACCACCTTTGGTGACATGACTGGCAAATGCAAATCATGGATAACTCCATGTCCAGAAGAA
AAGGCCCAATATGTATTGATTTCTCCTGAAGCCAGCTCGAGGTTTGGGAGCTCTCTGATC
ACCGTGAGGTCCAAGGCAAAGAACCAGGTCGTCATTGCTGCTGGAAGGAGTTCTTTGGGA
GCCCGACTCTCCGGGGCACTTCACATCTATAGCCTTGGCTCAGAT
>Gorilla|ENSGGOG00000009108|ENSGGOT00000009157
---------------------------------ATGTCTGCTTTC---------------
---------------AGG------------------------------TTGTGGCCTGGC
CTGCTG---ATTGTGTTGGGTTCTCTCTGCCATAGAGGTTCATCGTGTGGCCTTTCAACA
CACGTAGAAATAGGA---CAC------------------------AGAGCTCTGGAGTTT
CTTCAGCTTCACAATGGGCGTGTTAACTACAGAGAGCTGTTACTAGAACACCAGGATGCG
TATCAGGCTGGAACCGTGTTTCCTGATTGTTTTTACCCTAGCATCTGCAAA------GGA
GGAAAATTCCATGATGTGTCTGAGAGCACTCACTGGACTCCGTTTCTTAACGCAAGCGTT
CATTATATCCGAGAGAACTATCCCCTTCCCTGGGAGAAGGACACAGAGAAACTG------
---------------------------------GTAGCTTTCTTGTTTGGAATTACTTCT
CACATGGCGGCAGATGTCAGCTGGCATAGTCTGGGCATTGAACAAGGATTCCTTAGGACC
ATGGGAGCTATTGATTTTCACGGCTCCTATTCAGAGGCTCATTCGGCTGGTGATTTTGGA
GGAGATGTGTTGAGCCAGTTTGAATTTAATTTTAATTACCTTGCACGACGCTGGTATGTG
CCAGTCAAAGATCTACTGGGAATTTATGAGAAACTGTATGGTCGA---AAAGTCATCACC
GAAAATGTAATCGTTGATTGTTCACATATC------------------------------
------------------------------------------------------------
------------------------------------------------------------
------------------------------------------------------CAGTTC
TTAGAAATGTACGGTGAGATGCTAGCTGTTTCCAAGTTATATCCCACTTACTCTACAAAG
TCCCCGTTTTTGGTGGAACAATTCCAAGAGTATTTTCTTGGAGGACTGGATGATATGGCA
TTTTGGTCCACTAATATTTACCATCTAACAAGCTTCATGTTGGAGAATGGGACCAGTGAC
TGCAACCTGCCTGAGAACCCTCTGTTCATTGCATGTGGCGGCCAGCAAAACCACACCCAG
GGC---TCGAAAATGCAGAAAAATGATTTTCACAGAAATTTGACTACATCC---------
---------------CTAACTGAAAGTATTGACAGGAATATAAACTATACTGAAAGAGGA
GTGTTCTTTAGTGTAAATTCCTGGACCCCGGATTCC---ATGTCCTTTATCTACAAGGCT
TTGGAAAGGAACATAAGGACAATGTTCATAGGTGGCTCTCAGTTGTCACAAAAGCAC---
---GTCTCCAGCCCCTTAGCATCTTACTTCTTGTCATTTCCTTATGCG------------
AGGCTTGGCTGGGCAATGACCTCAGCTGACCTCAACCAGGATGGGCACGGTGACCTTGTG
GTGGGCGCACCAGGCTACAGCCGCCCCGGCCACATCCACATCGGGCGCGTGTACCTCATC
TACAGCAATGACCTGGGCCTGCCGCCCGTTGACCTGGACCTGGACAAGGAGGCCCACAGG
ATCCTTGAAGGCTTCCAGCCCTCAGGTCGGTTTGGCTCGGCCTTGGCTGTGTTGGACTTT
AACGTGGACGGCGTGCCTGACCTGGCCGTGGGAGCTCCCTCGGTGGGCTCCGAGCAGCTC
ACCTACAAAGGTGCCGTGTATGTCTACTTTGGTTCCAAACAAGGAAGAATGTCTTCTTCC
CCTAACATCACCATTTCTTGCCAGGACATCTACTGTAACTTGGGCTGGACTCTCTTGGCT
GCAGATGTGAATGGAGACAGTGAGCCCGATCTGGTCATCGGCTCCCCTTTTGCACCAGGT
GGAGGGAAGCAGAAGGGAATTGTGGCTGCGTTTTATTCTGGCCCCAGCCTGAGCGACAAA
------------GAAAAACTGAACGTGGAGGCAGCCAACTGGACGGTGAGAGGCGAGGAA
GACTTCTCC------------------------TGGTTTGGATATTCCCTTCACGGTGTC
ACTGTGGACAACAGAACCTTGCTGTTGGTTGGGAGCCCGACCTGGAAGAATGCCAGCAGG
CTGGGCCATTTGTTACAC---ATCCGAGATGAGAAAAAGAGCCTTGGGAGGGTGTATGGC
TACTTCCCACCAAACGGCCAAAGCTGGTTTACCATTTCTGGAGACAAGGCAATGGGGAAA
CTGGGTACTTCCCTGTCCAGTGGCCAGATACTGATGAATGGGACTCTGACACAAGTGCTG
CTGGTTGGAGCCCCTACGTACGATGACGTGTCTAAGGTGGCATTCCTGACCGTGACCCTA
CACCAAGGCGGAGCCACTCGCATGTATGCGCTCACATCTGAC---GTGCAGCCTCTGCTG
CTCAGCACCTTCAGCGGAGATCGCCGCTTCTCCCGATTTGGTGGCGTTCTGCACTTGAGT
GACCTGGATGATGATGGCTTAGATGAAATCATCATGGCAGCCCCCCTGAGGATAGCAGAT
GTAACCTCTGGACTGATTGGGGGAGAAGACGGCCGAGTATATGTATATAATGGCAAAGAG
ACCACCCTTGGTGACATGACTGGCAAATGCAAATCATGGATAACTCCATGTCCAGAAGAA
AAGGCCCAATATGTATTGATTTCTCCTGAAGCCAGCTCAAGGTTTGGGAGCTCCCTCATC
ACCGTGAGGTCCAAGGCAAAGAACCAAGTCGTCATTGCTGCTGGAAGGAGTTCTTTGGGA
GCCCGACTCTCTGGGGCACTTCACGTCTATAGCCTTGGCTCAGAC
>Guinea_Pig|ENSCPOG00000001963|ENSCPOT00000001985
---------------------------------ATGTCGGCGCTC---------------
---------------TGG------------------------------CTGTGGTCTGGC
CTGCTG---CTCCTGCTGGCTTTTCTCTGCCCTCCCAGTTCATCGTGCGGCCTTTCGACA
CACATAGAGATAGGA---CAC------------------------AGAGCTCTGGAGTTT
CTTCAGCTCCCACGTGGGCATGTTAACTACGAAGAGCTGTTAAAAGAACACCAAGATGCA
TATCAGGCTGGATCTGTGTTTCCTGATGCTTTTTACCCCAGCTTCTGCAAAAAATCAAAA
GGAAAATTCCACGATGTGTCTGAGAGCACACACTGGACACCGTTCCTCAATGCAAGCATC
CATTACATCCGGGAGAACTTTCCTCTTCCCTGGGAGAAAAACACCGAGAAGCTG------
---------------------------------GTGGCCTTCTTGTTTGGAATTACCTCT
CACATGGTGGCAGATGTGAGCTGGCACAGCCTGGACATCGAGCAGGGCTTTCTCAGGACC
ATGGCAGCCATTGATTTTCATGGCTCCTATCCTGACGCCCATTCAGCTGGTGATTTTGGA
GGAGACGTGGTGAGCCAGTTTGAATTTAATTTGAACTACCTTGCTCGGCGCTGGTATGTA
CCTGTCAAAGATCTTGTGGGGATCTACGAGAAACTCTATGGCCAG---AAAGTCATTACT
GAAAATGTCATTGTTGACTGTTCCTACCTT------------------------------
------------------------------------------------------------
------------------------------------------------------------
------------------------------------------------------CAGTTC
TTGGAAATGTATGGAGAGATGTTAGCTGTTTCCAAGCTGTATTCCACCTACTCCACAAAG
TCCCCGTTTTTGGTGGAACATTTCCAAGAGTATTTCCTTGGAGGACTGGATGATATGGCG
TTCTGGTCCACCAATATCTACCGCCTGACGAGCTTCATGCTAGAGAATGGTACCAGCAAC
TGTGACCTCCCCAAGAACCCCCTGTTCATCGCGTGTGGCGGCCAGCGAAACAACAGCCAC
AGC---TCAAAAGTGCAGAAAAATGGTTTCTATAGGAATTTGACTGCATCT---------
---------------GTAATCAAGCACACTGGAAAAAATATAAACTATACAGAAAGAGGC
GTGTTCTATCACGTGGATTCCTGGACTCCGGATTCC---GTAACCTTCGTGTACCAGAAT
TTGGAAAGGAACCTACGGACCATGCTTATGGGCAGCTCCGAGAACTCCCTGAAGCAT---
---ATCTCCAGGCCCTCCGGATCATACTACGTGTCCCTGCCCTATGCC------------
AGGCTTGGTTGGGCCATGGCTTCAGCGGACCTCAACCAGGATGGGCACGGTGACCTTGTG
GTGGGGGCACCGGGCTACAGTCGCCCCGGGCACTTCCAGGTTGGGCGCGTGTACCTGATC
TACGGCAGCGACCAGGGCCTGCCACCCATCGACCTGGACCTGGACAAGGAGGCGCATAGG
GTCCTGGAGGGCACCCAGCCCTCAGGTCGCTTTGGCTCGGCTGTGGCTGTGCTGGACTTT
AACAAGGACGGGGCTCCTGATCTGGCCGTGGGAGCACCCTCTGTGGGCTCCGAGCAGCTC
ACGTACAAAGGCGCGGTGTACATCTACTTTGGTTCCAAAGGAGGAAGACTATCTTCTTTC
CCTGACATCACCGTCTCCTGCCAGGATGTGTACTGTAACTTAGGCTGGACACTCCTGGCT
GCAGATGTGAGTGGAGACAGCGAACCGGACCTGCTGATTGGCTCTCCTTTTGCACCGGGT
GGAGGGAAGCAAAAAGGCATGGTGGCTGCATTTTATTCTGGCTCCCACCGGAGTAACAAA
------------GGAGAGCTGAGCGTGGAGGTGGCTGACTGGCTGGTAAGAGGCAAGGAG
GACTTCGCC------------------------TGGTTTGGCTATTCCATGCACGGCGTC
ACGGTGAATGGCAGCACCTTGCTGCTGGTGGGAAGCCCGACCTGGCAGAATGTCAGCAGG
CTGGGCCACTCGCTTCAC---AGGCACAAGGACACCCAGAGCCTTGGCAAGGTGTACGGC
TATTTCCCACCCAGCTCCCAAAGTGGGTTTGTCATTTCTGGGGACAAGGCAATGGGGAAA
CTGGGCTCTTCCCTGTCAAGTGGCCACGTCATGATGAATGGGACCTTGACACAAGTGCTG
CTGGTTGGGGCCCCAACTCGAGATGACAGGTCCAAGATGGCTTTCCTGACCATGACCCTG
CACCAAGGAGGGAACACACGGGTATACCAGCTGCTGCCGGAT---GTGCCACCTGCCCTG
CTCAGCACCTTCAGCGGGGACCGCCGCTTCTCCCGCTTTGGCGGAGTCCTGCACCTCAGC
GACCTGGACAATGATGGCGTGGACGAAATTATAACGGCAGCTCCACTGAGGATCACAGAT
GTAACCTCTGGTCTGCTCGGGGGAGAAGATGGGCGAGTTTACATATACAACGGCCAACAC
ATCTCCCTTGGTGACATGACAGGCAAATGCAAATCATGGATAACTCCATGTCCAGAAGAA
AAGGCCCAATATGTACTAATCTCTCCTGAAGCAAGCTCAAGGTTTGGGAGTTCCCTGATC
TCTGTGAGGTCAAAGGAGAAGAACCAAGTTGTCGTTGCTGCTGGAAGGAGTTCTTTGGGA
GCCCGGCTCTCTGGGGCGCTGCACGTCTATAGCCTCAGC------
>Horse|ENSECAG00000018756|ENSECAT00000020390
---------------------------------ATGTCTGCTTTC---------------
---------------AGG------------------------------TTCTGGTCGGCC
CTGCTG---ATTGCACTGGGCTCTCTCTGCCCTAGAGGTTCAGCATGTGGCGTTTCAACA
CACATAGAAATAGGA---CAC------------------------AGAGCTCTGGAATTT
CTCCACCTTCAAGATGGGAGTGTTAACTACAAAGAGCTGTTACTTGAACACCAGGATGCA
TATCAGGCTGGATCTGTGTTTCCTGATGCGTTTTACCCCAGCATCTGTGAA------GGA
GGAAAATTCCATGACGTGTCTGAGAGCACGCACTGGACTCCATTTCTTAATGCGAGCGTT
CATTATATCCGAGAGAACTACCCCCTTCCTTGGGAGAAGGACACAGAGAAACTG------
---------------------------------GTAGCTTTCTTGTTTGGAATTACCTCT
CACATGGTGGCCGATGTCAGCTGGCATAGCCTGGGTATCGAACAAGGATTCCTCAGGACC
ATGGGAAATATTGATTTTCATGGCTCCTTTCCTGAGGCGCATTCGGCTGGTGATTTTGGA
GGAGATGTATTGAGCCAATTTGAGTTTAATTTTAATTACCTCTCACGGCACTGGTATGTG
CCCACTGAAGATCTACTGGAAATTTATAAGAAACTCTATGGCCGA---GAAGTCATCACG
AAAAATGCAATTGTTGACTGTTCATACCTT------------------------------
------------------------------------------------------------
------------------------------------------------------------
------------------------------------------------------CAATTC
CTGGAAATGTATGGTGAGATGCTAGCTATTTCCAAGCTTTATCCCACTTATTCTAGAAAG
TCACCATTTTTGGTGGAACAATTCCAAGAATATTTCCTTGGAGGACTGGATGATATGGCG
TTTTGGTCCACTAAAATTTACCATCTCACGAGCTTCATGTTAGAGAATGGGACCAGTGAC
TGCAACCTCCCTGAGAACCCTCTGTTCATTGTGTGCGGTGGCCGGCGATCCAGCACCCGG
GGCTCA---AAAGTACAGAAAAATTATTTTCATAGGAATTTGACTGTATCC---------
---------------CTCACTAAAGATATTAGAAAAAATATCAACTACACCGAAAGAGGA
GTGTTATTCACCGTGAATTCCTGGATCTCGGATTCCCCCCTATCCTTCATGTACCAGGCT
CTGGAGAGGAACATCCAGATAATGTTTCCAGGCAGCTCTCACCAGCCATCGAAGCAC---
---ATCTCTAGCCCGCTGGCATCTTACTTCTTGTCACTTCCCTATGCG------------
AGGCTTGGTTGGGCAATGACCTCAGCTGACCTCAACCAGGATGGGTATGGGGACCTGGTG
GTGGGTGCCCCAGGCTACAGCCGCCCCGGCCACATCCAGATCGGGCGAGTGTACCTCCTC
TATGGCAACGACCTGGGCCTGCCCCCCATCGACCTGGACCTGGACCAGGAGGCCCATGGG
ATCCTGGAGGGCTTCGAGCCCTCAGGTCGTTTTGGCTCAGCCTTGGCCGTGTTGGACTTT
AACCAGGACGGCACGCCTGACCTGGCCGTGGGAGCCCCCTCGGTGGGCTCCGAGAAGCTC
ACGTACAAAGGTGCAGTGTACATTTACTTCGGTTCCAAACAAGGAAGAATGTCGTCTTCC
CCCAACATCACCATCTCTTGCCAGGACGTCTACTGCAACTTGGGCTGGACACTCCTGGCT
GCAGATGTGAATGGAGACAGCGAGCCCGATCTGGTGATTGGCTCCCCTTTTGCACCAGGT
GGCGGGAGACAGAAGGGAATCGTGGCTGCATTTTATTCTGGCCCCAGCCAGAGCAACAAA
------------GAACAGCTGAATGTGGAGGCAGCCAATTGGATGGTGAGAGGTGAGGAC
GACTTTGCC------------------------TGGCTAGGGTACTCCCTTCACGGTGTC
CTTGTGAACAACAAAACTTTGCTGTTGGTTGGGAGCCCGACCTGGAAGAATGCTAGCAGT
CTGGGCCATTTGTTCCGC---ACTCGTGATGAGAAACAGAGCCTCGGAAGGGTGTATGGC
TATTTCCCACCAAATTGCCAAAGCTGGTTTACCATTTCTGGAGACAAGGCAATGGGGAAA
CTGGGTACTTCCCTGTCAAGTGGCCACATAATGGTGAATGGGACCCGGACACAAGTGCTG
CTGGTTGGAGCCCCAACTCATGATGATGTGTCTAAAATGGCATTCCTGACCATGACCTTG
CACCAAGGGGGAACCACTCGGATGTATGAGCTGACACTTGAC---TCACAGCCTTCTCTG
CTCAGCACCTTCAGTGGAGACCGCCGCTTCTCTCGATTTGGTGGAGTTCTGCACTTGAGT
GACCTGGATAATGATGGCTTAGATGAAATCATCATGGCGGCCCCACTGAGGATAGCAGAT
TTAACCTCTGGACTCATTGGGGGAGAAGATGGCCGCATTTATGTATACAATGGCAAACAG
ACCACCTTTGGCGACATGACCGGCAAATGCAAGTCATGGATAGCTCCATGTCCAGAAGAA
AAGGCCCAATACGTATTGATTTCTCCTGAAGCAGGCTCAAGGTTTGGGAGCTCTGTGATC
ACCGTGAGATCAAAGGAAAAGAACCAAGTTGTCATTGCTGCTGGAAGGAGTTCTTTGGGA
GCCAGACTCTCGGGGGCGCTTCATATCTATAGCCTTGGTTTAGAT
>Mouse|ENSMUSG00000021340|ENSMUST00000021773
---------------------------------ATGTCTGCAGGC---------------
---------------AGG------------------------------CTGTGGTCTAGC
CTGCTG---CTTCTGCTGCCTCTTTTCTGCTCTAAAAGCTCATCTTGTGGTCTCTCAACA
CATGTAGAAATAGGA---CAC------------------------AGGGCTCTGGAGTTT
CTTCGGCTTCAAGATGGACGCATTAACTACAAAGAGCTGATCTTAGAGCACCAGGACGCA
TATCAGGCTGGGACCGTGTTTCCTGATGCCTTTTATCCTAGCATCTGCAAA------AGA
GGAAAATATCATGACGTTTCTGAGAGGACTCACTGGACTCCATTTCTTAACGCCAGCATC
CATTATATTCGAGAGAACTACCCTCTGCCCTGGGAGAAGGACACAGAGAAGTTG------
---------------------------------GTGGCTTTCTTGTTTGGAATCACCTCC
CACATGGTCGCTGACGTGAGCTGGCATAGCCTGGGTATTGAACAAGGGTTCCTCAGGACA
ATGGGAGCTATCGATTTTTACAACTCTTACTCTGACGCTCACTCGGCTGGTGATTTTGGA
GGAGATGTGTTGAGCCAGTTTGAATTTAATTTTAATTACCTCTCACGGCGCTGGTACGTG
CCCGTCAGGGATCTTCTGAGAATTTATGATAATCTCTATGGTCGG---AAAGTCATCACC
AAAGACGTCCTTGTTGATTGCACCTACCTT------------------------------
------------------------------------------------------------
------------------------------------------------------------
------------------------------------------------------CAGTTC
CTGGAAATGCACGGGGAGATGTTTGCTGTTTCCAAGCTCTATTCCACGTACTCTACAAAG
TCCCCATTTCTGGTGGAGCAGTTCCAAGACTATTTCCTCGGAGGTCTGGATGACATGGCA
TTCTGGTCCACGAACATTTACCGTTTGACCAGCTTTATGCTGGAGAACGGGACCAGTGAC
TGCAACCTGCCTGAGAACCCCCTGTTCATCTCCTGTGATGGCAGG---AACCACACCCTC
AGTGGCTCAAAAGTGCAGAAAAATGATTTTCACAGGAATTTGACCATGTTC---------
---------------ATAAGTAGAGACATCAGGAAAAACCTCAATTACACAGAAAGAGGC
GTGTTCTACAGCACAGGCTCCTGGGCCCCGGAATCT---GTCACCTTTATGTACCAGACT
CTGGAGAGGAACCTGAGGCTGATGCTTGCTGGCAGCTCTCAGAAAAATCTGAATCAT---
---GTCTCCAGCCCCTCTGCCTCCTACACCCTGTCTGTCCCCTATGCC------------
AGGCTCGGCTGGGTCATGACCTCAGCTGACCTCAACCAGGATGGGCACGGAGACCTCGTG
GTGGGTGCACCAGGCTACAGCCACCCTGGCCGCTTCCAGATTGGGCGGGTGTACATCATC
TATGGCAACGATCTGGGCCTGCCTCCCATCGACCTGGACTTAGACAAGGAGGCCCATGGG
ATCCTGGAGGGCTTCCAGCCTTCAGGTCGCTTTGGCTCAGCTTTGGCCGTGCTGGACTTC
AACCAGGATGGGCTGCCTGACCTGGCTGTGGGCGCTCCCTCCGTGGGCTCAGGGCAGCTC
ACCTACAATGGCTCGGTGTATGTCTACTATGGTTCCCAGCAAGGGAGGCTGTCTTCTTCC
CCTAACGTCACCATCTCCTGCAAGGACACCTACTGTAACTTGGGCTGGACCCTCTTGGCA
ACAGATGCAGACGGAGATGGCCGGCACGATCTGGTCATCAGCTCCCCTTTCGCACCAGGT
GGAGGGAAGCAGAGAGGAATTGTGGCCACCTTTTATTCTCACCCCAGACGGAATGACAAA
------------GAATTACTGACTTTGGAGGAAGCTGACTGGAAGGTGAATGGGGAGGAG
GACTTCTCG------------------------TGGTTTGGATACTCCCTTCACGGGGTC
ACAGTGGCAAACAGAAGCCTGCTGCTGATTGGGAGCCCGACCTGGAAGAATGTCAGCAGG
ATGGCACGCTCAAGCCACAAAAAGAACCAAGAGGAAAAGAGCCTGGGAAAGGTGTACGGC
TACTTTCTCCCGAACCGCCAGAGCACAATCACTATCTCGGGAGATAAGGCGATGGGAAAG
CTGGGTACCTCCCTGTCCAGTGGTTATGTGAGAGTGAATGGGACCCTAACCCAAGTCCTG
CTGGTTGGAGCCCCTACTCATGATGACGTGTCTAAAATGGCATTCCTAACCATGACCCTG
CACCAGGGTGGAGCCACTCGGATGTACGAACTAGCTCCCGAGAAGACACAGCCTGCTCTG
CTCAGCACATTCAGTGGAGACCGACGCTTTTCTCGATTTGGTAGTGTTCTGCACCTGACT
GACCTGGATGATGATGGCTTAGATGAAATCATCATGGCTGCCCCACTGAGGATAACAGAT
GTCACTTCCGGACTGCTAGGGGGAGAAGATGGGCGAGTGTACATTTATAATGGCATGTAT
ACCACCTTAGGTGACATGACCGGCAAATGCAAGTCCTGGATGACTCCATGTCCGGAGGAG
AAGGCACAGTATGTACTAACTTCTCCAGAGGCAAGTTCAAGGTTTGGGAGCTCGCTGGTG
TCCGTGCGGTCTAAGGGAAGGAACCAAGTGGTTGTTGCTGCTGGAAGGAGTTCTTGGGGA
GCCCGGCTCTCTGGGGCACTTCATGTCTACAGCTTCAGCTCAGAC
>Opossum|ENSMODG00000011599|ENSMODT00000014783
---------------------------------ATGAGAACAGTCCAGATT---------
------------GAATGGAAAGGAACCATGAGAAACAGGAAGACCCTGAGCTGGTCCTTT
GTGCTG---ATCATTTTGTTCCATTTGTTCCAAAGAAGTACATCCTGTGGTATTTCCACC
CACATAGAAATAGCA---CAC------------------------AGAGCTCTGGAATTT
TTCAACCAGCAAGATGGCACTATTAACTATAGACAGCTGCTATTAGAACACCAAGATGCT
TATCAGGCTGGGAGTGTGTTTCCTGATGCTTTTTACCCTAACATCTGCAAG------GGA
GGAAGATACCATCAAGTATCTGAAGATACTCACTGGACTCCATTTCTCAATGCAAGCATT
CATTATATCCGAGAAACTTATCCTTTCCCTTGGGATAAGGATACTGAGAAATTG------
---------------------------------GTGGCTTTCCTATTTGGCATTGTCTCA
CATATGGTGGCAGATGTGAGCTGGCACAGCCTGGGCATTGAACAAGGATTCTTGCGGACA
ATGGGAGAAATTGATTTTCATGGGTCTTACAAAGATGCTCATCCAGTTGGTGATTTTGGA
GGAGATGTATTGAGCCATTTTGAATTTAATTTTAATTACCTCGGGCGGAAATGGTATGTA
CCTGTCAAAGACCTAATGGGAATATACAAGATACTCCATGGCAAG---GAAATCATAACA
AAAAAGGCAATCATTGACTGTTCCTATCTT------------------------------
------------------------------------------------------------
------------------------------------------------------------
------------------------------------------------------CAGTTC
TTAGAACTGTATGGTGAGATGTTGGTTATTTCCAAGCTTTATCCAAATTTTGCAAAAAAG
TCTCCATTTTTGGTGGAACAGTTCCAAGATTATTTCCTTGGAGGACTGGATGACATGGCA
TTCTGGTCTACTAATATGTTTCATCTAACAAGCTACATGTTACAGAATGGGACCAGTGAC
TGTAGCCTACCTGAAAATCCTCTGTTCATGACATGTGGTCCCAAACATAATGACAGCCTT
GGA---ACCAAACTGCAGAAAAATATATGTCATCAGACTATAAATGTATCC---------
---------------TTAGCTGAAAATACGAAAGGAAATATAAATTACACAGAAAGAGGT
GTCTTCTTCAGTGTGGATTCGTGGGCTCATGATTCA---GTCTCCTTTCTGTACCTGACT
TTTACAAAGAAGATGAGAAAAGTGTTT------GCCAGAGAACAGCCTAAGCAACATAAT
TATGTTTCCCAGCCCATAGCATCTTACTTTCTTTCATTTCCCTATGTG------------
AAGCTAGGATGGTCCATGATTTCAGCAGACCTCAACCAGGATGGCCATGAGGATCTGGTG
GTAGGAGCACCAGGCTATAGCAGATTGGGCCATGTTCAGCTTGGGCGAGTCTATGTCATC
TATAGCAATGATCTAGGCTTGCCTCCCATAGACTTGGACTTGGACAAAGAAGCACATATC
ATTCTAGAAGGCTTTCAGCCCTCAGGTCGCTTTGGCTCTGCAGTCACAGTGTTGGACTTC
AACCAGGATGGGCTGCCTGACCTGGCAGTGGGAGCCCCTTCAGTGGGAGCCGAGAAACTA
ACTTATAATGGGTCCGTGTATGTCTTTTTTGGATCCAGAAAAGGAAAAATATCTTCTCAA
CCAAATGTCACCATTTCTTGCCAGGACATGTACTGCAACCTTGGCTGGACGCTCTTGGCA
GCAGATATTAATGAAGATGGTGCTCCTGACCTGCTGGTTGGGTCGCCCTATGCACCCAGT
GGAGGAAAGCAGAGGGGATTCGTGGCTGCATTCTATTCAGACCCCATCCAAGATGTCAAA
------------GATCAACTGAATGTTGAGGAGGCTAATTGGATGGTAAAAGGGGAAGTT
GACTATGCC------------------------TGGTTTGGGTATTCACTTCACAGCCTC
AGCCTAAAGAACAGAACCCTGTTGTTGGTTGGGAGCCCAACCTGGAAGAATATGAGTAGG
CTAGGTAACACGTTCCAC---AAACAGGATGAGAAACAGAGCACTGGAAAGGTCTATGGC
TATTACCCACCGAGTAGACACAGCTGGTTTACGATTTCTGGAGACGAGGCAATGGGGAAA
CTGGGAACCTCAATATCAAGTGGTGTTGTGGCAGTTGATGGAGCCCCAAGACAGGTGCTG
CTGGTTGGTGCCCCAACTCGCGATGACATATCTAAAATGGTATTCTTACCCATGACCCTG
CACCAGGGAGGCCGTACTTGGATATATGACTTGACACCTGAC---ACAACGCCCTCTCTG
CTTGGTACCTTCAGTGGGGATAGGCGTTTTTCCCGCTTTGGAGGGATGGTATACTTAAGT
GACCTGGATGATGATGGATTAGATGAGATCATCATATCAGCCCCTCTGAGGACAGGAGAC
TTCACAAGTGGGCTGCTTGGTGGGGAAGATGGCCGTGTCTACATCTACAATGGCAAGAAG
GCTGCCCTTGGTGATGCCACAGGCAAATGCAAATCTTGGGTCTCTCCATGTCCTGAAGAA
AAGGCCCAACACGTATTGATTTCTCTTGAAGAAAGTTCAAGATTTGGAAGCTCTGTGGTC
ACAGTGAAGTCAAAGACAAAGAGTCAAGTTGTTGTTGCTGCTGGGAGGAGTTCCACAGGA
GCCAGACTAGCTGGAATGCTTCACATCTACGATCTGGGAGTCGAC
>Orangutan|ENSPPYG00000016279|ENSPPYT00000018928
---------------------------------ATGTCTGCTTTC---------------
---------------AGG------------------------------TTGTGGCCTGGC
CTGCTG---ATCGTGTTGGGTTCTGTCTGCCATAGAGGTTCATCGTGTGGCCTTTCAACA
CATGTAGAAATAGGA---CAC------------------------AGAGCTCTGGAGTTT
CTTCAGCTTCACAATGGGCATGTTAACTACAGAGAGCTGTTACTAGAACACCAGGATGCA
TATCAGGCTGGAACCGTGTTTCCTGATTGTTTTTACCCTAGCATCTGCAAA------GGA
GGAAAATACCATGATGTGTCTGAGAGCACTCACTGGACTCCGTTTCTTAACGCAAGCGTT
CATTATATCCGAGAGAACTATCCCCTTCCCTGGGAGAAGGACACAGAGAAACTG------
---------------------------------GTAGCTTTCTTGTTTGGAATTACTTCT
CACATGGCGGCAGATGTCAGCTGGCATAGTCTGGGCATTGAACAAGGATTCCTTAGGACC
ATGGGAGCTATTGATTTTCACGGCTCCTATTCAGAGGCTCATTCGGCTGGTGATTTTGGA
GGAGATGTGTTGAGCCAGTTTGAATTTAATTTTAATTACCTTGCACGACGCTGGTATGTG
CCAGTCAAAGATCTACTGGGAATTTATGAGAAACTGTATGGTCAA---AAAGTCATCACC
GAAAATGTAATCGTTGATTGTTCACATATT------------------------------
------------------------------------------------------------
------------------------------------------------------------
------------------------------------------------------------
------------------------------------------------------------
------------------------------------------------------------
---------------------------------------------------------GAC
TGCAACCTACCTGAGAACCCTCTGTTCATTGCATGTGGCAGCCAGCAAAATCACACCCAG
GGC---TCGAAGATGCAGAAAAATGATTTTCACAGAAATTTGACTACATCC---------
---------------CTAACTGAAAGTGTTGACAGGAATATAAACTATACTGAAAGAGGA
GTGTTCTTTAGTGTAAATTCCTGGACCCCGGATTCC---ATGTCCTTTATCTACAAGGCT
TTGGAAAGGAACATAAGGACAATGTTCATAGGTGACTCTCAGTTGTCACAAAAGCAC---
---GTCTCCAGCCCCTTAGCATCTTACTTCTTGTCATTTCCTTATGCG------------
AGGCTTGGCTGGGCAATGACCTCAGCTGACCTCAACCAGGATGGGCACGGTGACTTCGTG
GTGGGTGCACCAGGCTACAGCCGCCCTGGCCACATCCACATCGGGCGCGTGTACCTCATC
TATGGCAATGACCTGGGCCTGCCGCCCGTTGACCTGGACCTGGACAAGGAGGCCCACAGG
ATCCTTGAAGGCTTCCAGCCCTCAGGTCGGTTTGGCTCGGCCTTGGCTGTGTTGGACTTT
AACATGGACGGCGTGCCTGACCTGGCCGTGGGAGCTCCCTCGGTGGGCTCCAAGCAGCTC
ACCTACAAAGGTGCCGTGTATGTCTACTTTGGTTCCAAACAAGGAAGAATGTCTTCTTCC
CCTAACATCACCATTTCTTGCCAGGACATCTACTGTAACTTGGGCTGGAGTCTCTTGGCT
GCAGATGTGAATGGAGACAGTGAGCCCGATCTGGTCATCGGCTCCCCTTTTGCACCAGGT
GGAGGGAGGCAGAAGGGAATTGTGGCTGCGTTTTATTCTGGCCCCAGCCTGAGCGACAAA
------------GAAAAACTGAACGTGGAGGCAGCCAACTGGACGGTGAGAGGCGAGGAA
GACTTCTCC------------------------TGGTTTGGATATTCCCTTCACGGTGTC
ACTGTAGACAACAGAACCTTGCTGTTGGTTGGGAGCCCGACCTGGAAGAATGCCAGCAGG
CTGGGCCATTTGTTACAC---ATCCGAGATGAGAAAAAGAGCCTTGGGAGGGTGTATGGC
TACTTCCCACCAAACGGCCAAAGCTGGTTTACGATTTCTGGAGACAAGGCAATGGGGAAA
CTGGGTACTTCCCTGTCCAGTGGCCACGTACTGATGAATGGGACTCTGACACAAGTGCTG
CTGGTTGGAGCCCCGACGTACGATGACATGTCTAAGATGGCATTCCTGACCGTGACCCTG
CACCAAGGCGGAGCCGCTCGCATGTACGCACTCACATCTGAC---GTGCAGCCTCCGCTG
CTCAGCACCTTCAGCGGAGACCGCCGCTTCTCCCGATTTGGTGGCGTTCTGCACTTGAGT
GACCTGGATGATGATGGCTTAGATGAAATCATCATGGCAGCCCCCCTGAGGATAGCAGAT
GTAACCTCTGGACTGATTGGGGGAGAAGATGGCCGAGTTTATGTATATAATGGCAAAGAG
ACCACCCTTGGTGACATGACTGGCAAATGCAAATCATGGATAACTCCATGTCCAGAAGAA
AAGGCTCAATATGTATTGATTTCTCCTGAAGCCAGCTCAAGGTTTGGGAGCTCCCTGATC
ACCGTGAGGTCTAAGGCAAAGAACCAAGTCGTCATTGCTGCTGGAAGGAGTTCTTTGGGA
GCCCGACTCTCCGGGGCACTTCACGTCTATAGCCTTGGCTCAGAT
>Platypus|ENSOANG00000010209|ENSOANT00000016193
---------------------------------ATGGCCGGGATGCGGCTCCGTCTCCTC
CCCGGCTCCTGGTCCAGG------------------------------AACTGGTCCGTC
CTGCTGGCGATAGGGCTCTGCCACCTGTGTCCACCGTGTCTGCCCTGTGGAATTTCGACA
CATATCGAAATAGCT---CAC------------------------AGGGCCCTGGAGTTC
TTCCACCTGGAGAGCGGGAGAGTGAACTACCGAGAGCTCTTGCTGAAACATCAGGATGCG
TATCAGGCTGGGAGCGTCTATCCTGACTCCTTTTACCCTCAGTTCTGCAAG------GCA
GGAAAATTCCACGAAGTGTCCGAAGACACCCACTGGGCTCCGTTTCTCAACGCCAGCGTC
CGCTACGTCCGCGAAAACTTCCCTCTTCCCTGGGAGCAGGATACAGAGAAGCTG------
---------------------------------GTGGCTTTCCTGTTTGGCATTTCCTCC
CATATGGTGGCAGATGTGAGCTGGCACGGCCTCGGCATTGAGCAGGGATTCTTGAGGACC
ATGGGAGCCATTGATTTTCACGGCTCTTACAGTGAAGCTCATCGAGCCGGAGATTTTGGA
GGAGATGTGCTGAGCCAGTTCGAGTTTAATTTTAATTACCTCTCCCGGGGCTGGTACGTG
CCCGTCAGAGATCTGGTAGGGATCTACGAGGAGCTCTACGGACGAGAGGAGGTCATTACC
CAAGACGTAATTGCCGACTGCACCTATCTT------------------------------
------------------------------------------------------------
------------------------------------------------------------
------------------------------------------------------CAGTTC
TTGGAGTTGTTCGGAGAGATACTGGCCGTGTCCAAGCTTTACCCAACCTTCGCCAGAAAA
TCCCCGTTCATGGTGGACCAGTTTCAGGAGTATTTTCTGGGCGGATTGGATGACATGGCA
TTTTGGTCCAACAACATTTTCCATCTAATGGGCCGTATGTTGGAGAATGGGACCAGGGAT
TGCACTGTCCCCGAAAACCCTCTGTTCATAACCTGTGGAAGGAAGCCCGGAGGCTCTCTT
GGG---GAGAAGATGAGCCAGCCCCAGCTCCGCAAGAACACGACCGTCCCC---------
---------------ATCGGCACCAACGTCGAGAGGAACGTAAACTTCACCGAACGAGGA
GCCTATTTCAGCGTGGACACCTGGGCCCCGAATTCC---GTCTCCTCCATGTACTCTCTC
CTGGCGAAGAAGATGCAAACGGTGTTTTCCGGCGCCAACCGGGAGTCGCCCAACCAC---
---GTCTCCAGCCCCATCGCCTCCTACTTCGTGGGTGTGCCCTACGCC------------
AGGCTCGGCTGGGCCGTGACCTCGGCTGACCTGAACGAGGACGGGCACGACGACCTGGTG
GTGGGAGCCCCGGGCTACAGCCGGCCGGGGCGCGTCCAGCTCGGCCGGGTGTACGTCGTG
TACGCGAACGGGCTCGGCCTGCCTCCGGCGGACACGGACCTGGACGAGGAAGCCCACGCC
ATCCTGGAGGGCTCCCAGCCCTCGGGTCGCTTCGGCTCGGCGGTCGCCGTGATGGACTGG
AATCTGGACGGAGTCCCAGACTTGGCGGTGGGGGCCCCCTCGGTGGGCTCCGACGGGCTC
AGCTACACGGGTGCCGTGTACGTGTTCTTCGGGACCAGAGGGAAAGGCGTGTCTCCTCGC
CCCAACGTCACCGTCTCCTGCCGGGACAAGTACTGCAATTTCGGCTGGACGCTTCTGGCG
GCGGACGTGGACGGGGATGGGGCCGCGGATCTGGTGGTCGGTTCGCCCTACGCCCCCCAG
GGAGGGAGGCAGCGGGGGCTCGTGGCCGCGTTTTACTCTCGCTGCAGCAGGTCCGGCAAA
GGCGGCGGCCGCGAGGGTCTCTGCCCTGGCCCTGCTGCCGCGTGGAAGCGGGGAGAAAGT
CCCGGTGCGAGCCACAGTTCGCCCCAGACTTGCTGG------------------GGGGTG
AAAACGGATCCAAAAACAAAAGCGCCAGCTTACTCCCCGCATGAGAATTGCTCGTCCAGC
CTAGGCTCGCAGTTCTAC---AACCGGGAGGAGAAACAGAGCGTGGGCAAGGTGAATGGC
TATTTGCCACCGAGTCGGCAAAGCTGGTTTGCGATATCTCGTAACGAAGCGATGGGGAAA
CTGGGCTCATCGCTGTCGAGCGGCCAGCTGGCTGTGGACGGGACCCCGAGGCAGGTGCTG
CTCATCGGTGCCTCGACCCGGGATGACGTGTCCAAAATGGCGTTCGTGCCCACGACCCTG
CACCAGGGGGGCAGCACGCGGCTGTACGGGCTGTCCGCCGGG---GAGGCGCCCGCCCTG
CTC---------------------------------------------------------
------------------------------------------------------------
------------------------------------------------------------
------------------------------------------------------------
------------------------------------------------------------
------------------------------------------------------------
---------------------------------------------
>Rabbit|ENSOCUG00000000348|ENSOCUT00000000352
---------------------------------ATGGCTGCTGTC---------------
---------------CGG------------------------------CTGTGGCCTGGT
CTGCTG---GTGGTGCTGGTGTCCCTCTGCTCCCCAGGCTCGCCGTGTGGCCTTTCAACA
CACGTAGAAATCGGA---CAC------------------------AGAGCTCTGGAGTTC
TTCCACCTTCCAGATGGCCGTGTTAACTACAAGAAGCTACTTCTAGAGCACCTGGATGCG
TATCAGGCGGGAAGTGTGTTTCCTGATTGCTTCTACCCCAGCATCTGCAAA------GGA
GGAAAGTTCCATGACGTGTCTGAGAGCACCCACTGGACACCGTTCCTCAACGCGAGCATC
CATTATATCCACGAGAACTACCCCTTTCCCTGGGAGAAGGACACGGAGAAGTTG------
---------------------------------GTGGCTTTCTTGTTTGGAATCACCTCC
CACATGGTGGCAGATGTGAGCTGGCATAGCCTGGGCATTGAGCAGGGGTTCCTGAGGACA
ATGGGAGACATTGACTTTCATGGCTCCTACCCCAAGGCTCATTCGGCTGGTGATTTTGGT
GGAGATGTATTGAGCCAGTTTGAGTTTAATTTTAATTACCTGGCACGACGCTGGTATGTG
CCCGTCAAAGACCTACTGGGAATTTATGAGAAACTCTACGGTAGA---GAAGTCATCACC
AAGCAAGTGATTGTTGACTGCTCATACCTT------------------------------
------------------------------------------------------------
------------------------------------------------------------
------------------------------------------------------CAGTTC
TTGGAAATGTATGGTGAGGTGCTGGCTGTTTCCAAGCTTTATTCCACTTACTCTACGAAG
TCCCCGTTTCTGGTGGAACAATTCCAGGAGTATTTCCTCGGAGGGCTGGATGACATGGCG
TTTTGGTCCACTAATATTTACCGTGTAACAAGCTTTATGTTGGAGAACGGGACCAGGGCC
TGTTCCCTTCCTGAGAACCCTCTGTTCATTGCATGTGGTGGTCAGCAGAACAATACCTTC
AGC---TCAAAAGCTGTGAAAAACGATTTCCATAGGAATTTGACTCCATCC---------
---------------ACAACTAAAGATATTAGAAGGAACATCAACTATACTGAACGAGGA
GTGTTCTTTAGCGTAGACTCCTGGACTCCGGATTCC---TTATCATTCGCGTACCAAGCT
TTGGAGGAGAGAATTCGGACCATGTTGACGGGCAGCTCTGGGGAGCCGCTGAAACAC---
---ATCACCAGCCCCTCAGCATCTTACTACCTGTCATCGCCCTATGCG------------
AGGCTGGGTTGGACAATGGTCTCTGCTGACCTCAACCAGGATGGATATGGTGACCTCGTG
GTGGGGGCCCCAGGCTACAGCCGCGCTGGCCACATCCAGATTGGGCGTGTGTACCTCCTC
TATGGCACCGACCTGGGCCTGCCCCCCATCGACCTGGACCTGGACAAGGAGGCCCATGTG
ATCCTGGAGGGCTCCCAGCCTGCAGGTCGGTTTGGCTCAGCCTTGGCCGTGTTAGACTTT
AACAAGGACGGGGCGCTTGACCTGGCTGTGGGTGCACCCTCCGTGGGCTCTGAGCGGCTC
ACCTACAGAGGTGCAGTGTACGTCTATTTTGGTTCCAGACAAGGAAGGATGGCTTCCTCC
CCTAACGTCACCATCTCTTGCCAGGACGTCTACTGTAACTTGGGTTGGACACTCCTGGCT
GCAGACATGAATGGAGACGGTGCCCCTGACCTCGTGATTGGCTCTCCTTTTGCACCTGCT
GGAGGGAAGCAGAAGGGGATTGTGGCTGCGTTCTATTCTGGCCCCAGCCAGAGTGACAAA
------------GGGGACCTGGACGTGGAGGCTGCTGACTGGAAGGTGGCAGGGCAGGAG
GACTTCGGC------------------------TGGTTTGGGTACTCCCTGCACGGTGCC
AGGGTAGACAACAGAAGCTTGCTGCTGGTCGGGAGCCCCACCTGGAAGAACGCCAGCCGG
TTC------TTGGTCCAC---AGCCATGACGAGAATAAGAACCTGGGCCGAGTGTACGGC
TACTTCCCACCCAGCTACCAAAGCGAATTTACTATTTCTGGAGATAAGGCAATGGGGAAA
CTGGGCACTGCACTGTCGAGTGGCCACGTGCTGATAAACGAGACCTTGACCCAGGTGCTG
CTGGTCGGGGCCCCAACTCACGATGACGTGTCCAAGATGGCATTCCTGACCATGACCTTG
CACCAGGGCGGGACCACTCGGATGTACAAGCTGGTGCCCGAT---GCGCAGCCCTCTCTG
CTCAGCTCCTTCAGTGGGGACCGGCGCTTCTCTCGGTTTGGTGGAGTTCTGCACTTGAGT
GACCTGGATAATGATGGCTTAGATGAAATCATCATGGCAGCCCCGCTGAGGATAACAGAC
ATGACCTCGGGCCTACTCGGCGGGGAAGATGGCCGGGTGTACATATACAATGGCAAACGG
ACCACCGTGGGTGACATGACAGGCAAATGCAAATCGTGGTTCACACCATGCCCAGAGGAA
AAGGCCCAGTATGTACTGATAGCTCCTGAAGCAAGTTCAAGGTTCGGGAGCTCCCTGGTC
ACTGTGAGGTCAAGGGCAAAGAACCAAGTTGTCATTGCTGCTGGGAGGAGCTCTCTGGGA
GCCCGGCTCTCTGGGGCACTTCATGTCTACAACCTGGGCTCAGAC
>Rat|ENSRNOG00000017702|ENSRNOT00000024196
---------------------------------ATGTCTGTAGGC---------------
---------------AGG------------------------------CTGTGGTCTGGC
CTGCTG---CTCCTGCTGCTTTTTTTCTGCTCTAGAAGTTCATCTTGTGGTCTCTCAACA
CATGTAGAAATAGGA---CAC------------------------AGGGCTCTGCAGTTC
CTTCAGCTTCAAGATGGACGCATTAACTACAAAGAGCTGCTCTTAGAACACCAGGATGCA
TATCAGGCAGGGACGGTGTTTCCTGATGCCTTTTACCCTAGCATCTGCAAA------CAA
GGAAAATTCCATGAAGTGTCTGAGAGTACTCACTGGACTCCATTTCTTAATGCCAGCATT
CATTATATTCGGGAGAACTACCCTCTGCCCTGGGAGAAGGACACAGAGAAGTTG------
---------------------------------GTGGCTTTCTTGTTTGGAGTCACCTCC
CACATGGTCGCTGATGTCAGCTGGCACAGCCTGGGTATTGAACAAGGGTTCCTCAGGACA
ATGGGAGCTATTGATTTTTACGACTCTTATTCTGAGGCTCATTCGGCTGGTGATTTTGGA
GGAGATGTGTTGAGCCAGTTTGAATTTAATTTTAATTACCTCTCACGGCGCTGGTACGTG
CCCATCCAAGATCTTCTGAGAATTTATGATAATCTCTACGGTCGG---AAAGTCATCACC
AAGAATGTCATTGTTGATTGCACATACCTT------------------------------
------------------------------------------------------------
------------------------------------------------------------
------------------------------------------------------CAGTTC
CTGGAAATGCACGGGGAGATGCTAGCTGTTTCCAAGCTCTATTCCACATACTCTACGAAG
TCCCCATTTCTGGTGGAACAGTTCCAAGACTATTTCCTCGGAGGTCTAGATGACATGGCC
TTCTGGTCCACGAACATTTACCGTTTGACCAGCTTTATGCTGGAGAACGGGACCAGTGAC
TGCAACCTGCCTGAGAACCCTCTGTTCATCTCCTGTGATGGTAGGAAGAACCACACCCTC
AGCAGCTCAAAAGTGCAGAAAAATGATTTTCACAGGAATTTGACCATGTTT---------
---------------ATAAGTAAAGACATCAGGAAAAACCTCAACTACACAGAAAGAGGC
GTGTTCTACAGCACAGGCTCCTGGGCCCCGGAATCC---GTAACCTTTATGTACCAGACT
CTGGAGAGGAACCTGAGGATGATGTTTACTGGCAACTCTCAGACAGCTCTGAAGCAT---
---GTCTCCAGTCCCTCTGCCTCCTACACCCTGTCTGTCCCCTATGCC------------
AGGCTCGGCTGGGTCATGGCCTCAGCTGACCTCAACCAGGATGGGCACGGCGACCTCGTG
GTGGGTGCACCAGGCTACAGCCACCCTGGCCGCTTCCAGATCGGGCGGGTGTACATCATC
TATGGCAATGATTTGGGCCTGCCCCCCATCGACCTGGACTTAGACAAGGAGGCTCATGGG
GTCCTGGAGGGCTTCCAGCCTTCAGGTCGCTTTGGCTCAGCTTTGGCAGTGCTGGACTTC
AACAAGGATGGGCTGCCTGATCTGGCTGTGGGTGCTCCCTCCGTGGGCTCAGGGCAGCTC
ACCTACAATGGCTCTGTGTATGTCTACTATGGTTCCCAGCAAGGGAGGTTGTCTTCTTCC
CCTAACATCACCATCTCCTGCAAGGACACCTACTGTAATTTGGGCTGGGCTCTCTTGGCA
GCAGACGCAGATGGAGATGGCCAGCATGATCTGGTGATCAGTTCACCTTTTGCACCAGGT
GGAGGGAAGCAGAGAGGAATTGTGGCTGCCTTTTATTCACACCCCAGACGGAACGACAAA
------------GAGTCACTGACTTTGGACGAAGCTGACTGGAAGGTGAACGGGGAGGAG
GACTTCTCA------------------------TGGTTTGGATACTCCCTTCATGGGGTC
ACAGTGGCAAACAGAAGCCTGCTGCTGATTGGGAGCCCGACCTGGAAGAATATCAGCAGG
ATGGCACGCTCAAGCCACCAAAAGAACCAAGAGAAAAAGAGCCTGGGAAGGGTGTATGGC
TACTTCCCCCCAAACCGGCAGAGGGAAATCACTATCTCGGGAGATAAGGCAATGGGAAAG
CTGGGTACATCCCTGTCCAGTGGTTATGTGAGGGTGAATGGCACCCTAACCCAAGTCCTG
CTGGTTGGAGCCCCTACTCATGATGACGTGTCTAAAATGGCATTCCTAACCATGACCCTG
CACCAGGGTGGAGCCACTCGGATGTACGAGCTAGCCCCTGAGAAGACACAGCCTGCTCTG
CTCAGCACCTTCAGCGGAGACCGACGTTTTTCTCGATTTGGTAGTGTTCTACACCTGACA
GACCTGGATGACGATGGCTTAGATGAAATCATCATGGCTGCCCCACTGAGGATAACAGAT
GTCACTTCTGGACTGCTTGGGGGAGAAGATGGGCGAGTGTACATTTATAATGGCATGCAT
ACCACCTTAGGTGATGTGACAGGCAAATGCAAGTCCTGGATGACTCCATGTCCAGAGGAG
AAGGCCCAGTATGTGCTAATTTCTCCAGAGGCAAGTTCAAGGTTTGGGAGCTCACTGGTG
TCTGTGCGGTCTAAGGAAAGGAACCAAGTGGTCGTTGCTGCTGGAAGGAGTTCTTGGGGA
GCCCGGCTCTCTGGGGCACTTCACGTCTACAGCTTCAGCTCAGAT
>Macaque|ENSMMUG00000022119|ENSMMUT00000041328
---------------------------------ATGTCTGCTTTC---------------
---------------AGG------------------------------TTGTGGCCCGGC
CTGCTGATGATCGTGCTGGCTTCTCTCTGCCATAGAGGTTCATCGTGTGGCCTTTCAACG
CACATAGAAATCGGT---AAGTACTGGCGTGTCGTTATGTTATTGAGAGTCCTGGATATA
---------------GGGAGATGGTACTACAAGGAGCTGTTACTAGAACACCAGGATGCA
TATCAGGCTGGAACCGTGTTTCCTGATTGTTTTTACCCTAGCCTCTGCAAA------GGA
GGAAAATTCCATGATGTGTCTGAGAGCACTCACTGGACTCCGTTTCTTAACGCAAGCGTT
CATTATATCCGAGAGAACTATCCCCTTCCCTGGGAGAAGGTAGGCATGGTCCTCAGATTT
TTTTATATATCCTATAAGGCAGAATTGTCTGTAGTAGCTTTATTACCAGACATATGT---
------------------------------------ATCCAACTCAGCATGCTTCTCTTT
CTTTCTCAGATTGATTTTCACGGCTCCTATTCTGAGGCTCATTCAGCTGGTGATTTTGGA
GGAGATGTGTTGAGCCAGTTTGAATTTAATTTTAATTACCTTGCACGACGCTGGTATGTG
CCAGTCAAAGATCTGCTGGGAATTTATGAGAAACTCTATGGTCGA---GAAGTCATCACT
GAAAATGTAATTGTTGATTGTTCACATATCCAGTTCTTAGAAATGATCATAGCAGAGTTG
GCTGTTTGTAAGTTGGAATGGCCTACAAAACTCTCAAATTCTGAGACGTTTCTTGTTAGC
GTGGAACAGCTCAGCAGGTGGAGTGGGGAGATAATGAATACTTTAAGCCTTTGGGAGATG
GTTGAAGCGCACTACGGATTCTCGGTAAAATTCATGCTTATGAGTTTCCTCAGT------
------------------------------------------------------------
------------------------------------------------------------
---------------------------------------------------------GAC
TGCAGCCTACCTGAGAACCCTCTGTTCATTGCATGTGGTGGCCAGCAAAACCACACCCAG
GGC---TCGAAAATGCAGAAAAATGATTTTCACAGAAATTTGACTTCATCC---------
---------------CTAACTGAAAACATTGACAGGAATATAAACTATACTGAAAGAGGA
GTGTTCTTTAGTGTAAATGCCTGGACCCCGGATTCC---ATGTCCTTTATCTACAAGGCT
TTGGAAAGGAACGTAAGGACAATGTTCATAGGTGGCGCTCAGTTGTCACAGAAGCAC---
---ATCTCTAGCCCCTTAGCATCTTACTTCTTGTCATTTCCTTATGCA------------
AGGCTTGGCTGGGCAATGACCTCAGCTGACCTCAACCAGGATGGGTACGGCGACCTCGCG
GTGGGCGCACCAGGCTACAGCCGCCCTGGCCGCATCCACATCGGGCGCGTGTACCTCATC
TACGGCAATGAACTGGGTCTGCCGCCCGTTGACCTGGACCTGGACAAGGAGGCCCACGGG
ATCCTTGAAGGTTTCCAGCCCTCAGGTCGGTTTGGCTCGGCCTTGGCTATGTTGGACTTT
AACATGGACGGCGTGCCTGACCTGGCCGTGGGAGCTCCCTCGGTGGGCTCTGAGCAGCTC
ACCTACAAAGGTGCCGTGTATGTCTACTTTGGTTCCAAACAAGGAAGAATGTCTTCTTCC
CCTAACATCACCATCTCTTGCCAGGACATCTACTGTAACTTGGGCTGGACTCTCTTGGCT
GCAGATGTGAATGGAGACAGCGAGCCCGATCTGGTCATTGGCTCCCCTTTTGCACCAGGT
GGAGGGAAGCAGAAGGGAATTGTGGCTGCGTTTTATTCTGGCCCCAGCCTGAGCAACAAA
------------GAGAAACTGAACGTGGAGGCGGCCAACTGGACGGTGAGAGGCGAGGAA
GACTTTGCC------------------------TGGTTTGGATACTCCCTTCACGGTGTC
ACTGTGGACAACAGAACCTTGCTGCTGGTTGGGAGCCCGACCTGGAAGAATGCCAGCAGG
CTGGGCCGTTTGTTACAC---ATCCGAGATGAGAAAAAGAGCCTTGGGAGGGTGTATGGC
TACTTCCCACCAAACAGCCAAAGCTGGTTTACCATTGTTGGAGACAAGGCAATGGGGAAA
CTGGGTACTTCCCTGTCCAGTGGCCACGTGCTGATGAATGGAACTCTGACCCAGGTGCTG
CTGGTGGGAGCCCCGACACGTGATGACGTGTCTAAGATGGCATTCCTGACCATGACCCTG
CACCAAGGCGGAGCCACTCGGATGTACGCGCTCACATCCGAC---CTGCAGCCTCCGCTG
CTCAGCACCTTCAGCGGAGACCGCCGCTTCTCTCGATTTGGTGGCGTTCTGCACTTGAGT
GACCTGGATGATGATGGCGTAGATGAAATCATCGTGGCAGCCCCCCTGAGGATAGCAGAT
GTAACCTCTGGGCTGATTGGGGGAGAAGATGGCCGAGTTTATGTATATAATGGCAAAGAG
ACCACCCTTGGTGACATGACTGGCAAATGCAAATCGTGGATGACTCCATGTCCAGAAGAA
AAGGCCCAATATGTATTGATTTCTCCTGAAGCCAGCTCAAGGTTTGGGAGCTCCCTGATC
ACCGTGAGGTCCAAGGCAAAGAATCAAGTCGTCATTGCCGCTGGAAGGAGCTCTTTGGGA
GCCCGACTCTCCGGGGCACTTCACGTCTATAGCTTTGGCTCAGAT
>Marmoset|ENSCJAG00000006038|ENSCJAT00000011747
------------------------------------------------------------
------------------------------------------------------------
------------------------------------------------------------
------------------------------------------------------------
------------------------------------------------------------
------------------------------------------------------------
------------------------------------------------------------
------------------------------------------------------------
------------------------------------------------------------
------------------------------------------------------------
---------------------------------------------------------GGA
GGAGACGTGTTGAGCCAGTTTGAATTCAATTTTAATTACCTTGCACGACGCTGGTACGTA
CCAGTCAAAGACTTACTGGGAATTTATGAGAAACTCTATGGGCGG---AAAGTCATCACC
GAACGTGTCATTGTTGAGTGTTCACATATC------------------------------
------------------------------------------------------------
------------------------------------------------------------
------------------------------------------------------CAGTTC
TTAGAAATGTACGGTGAGATGCTAGCTGTTTCCAAGCTGTATCCCAGTTACTCTACGAAG
TCCCCGTTTTTGGTGGAACAATTCCAAGAGTATTTTCTTGGAGGACTGGATGATATGGCG
TTTTGGTCCACGAATATTTACAATCTGACAAGCTTCATGTTGGAGAATGGGACCAGTGAC
TGCAGCCTACCTGAGAACCCTCTGTTCATTGCATGTGGCGGCCAGCAAAACCACACCCAG
GGC---------------------------CACCATGCCTGGCCCACCTCGTATTTTAGG
AAATGGTGCCAGGAACTGCCGGACACTAGAGATACCACCGTGAACAAGACGGAAATGGTT
CTTGCTCTCAGGCATACGGCCTGG---CAGGATTCT---ATGTCCTTTATGTACAAGGCG
TTGGAAAGAAACATCAGGACCTTGTTCACAGGTGACTCTCGGCCGTCGCAGAAGCAC---
---GTCTCCAGCCCCTTGGCATCTTACTACTTGTCACTTCCTTATGCA------------
AGGCTTGGCTGGGCAATGACCTCAGCTGACCTCAACCAGGATGGGCATGGCGACCTCATG
GTGGGTGCACCAGGCTACAGCCGCCCTGGCCACGTCCATGTCGGGCGTGTGTACCTCCTC
TATGGTGGTGACCTGGGCCTGCCGCCCATCGACCTGGACCTGGACCAGGAGGCGCATGGG
ATCCTTGAAGGCTTCCAGCCCTCAGGTCGGTTTGGCTCGGCCTTGGCCGTGCTGGACTTT
ATCCAGGATGGCGTGCCTGACCTGGCTGTGGGCGCTCCCTCTGTGGGCTCCGACCAGCTC
ACCTACAAAGGTGCCGTGTATGTCTACTTTGGTTCCAAGCAAGGAAGAATGTCTTCTGCC
CCTAACATCACCATCTCTTGCCAGGACGTCTACTGTAACTTGGGCTGGACTCTGCTGGCT
GCAGATGTGAATGGAGACAGTGAGCCTGATCTGGTGATTGGCTCCCCCTTTGCCCCAGGC
AGAGGGAAGCAGAGGGGAATCGTGGCTGCATTTTATTCTGGTCCCAGCCACAGCGACAAA
------------GAAAACCTGAACGTGGAGGCAGCCGACTGGACGGTGAGAGGCGAGGAA
GACTTTGCC------------------------TGGTTGGGATACTCCCTTCATGGCGTC
ACCATGGACAACAGAACCTTGCTGCTGGTGGGGAGCCCGACCTGGAGGAATGCCAGCAGG
CTGGGCCATTTGTTACGC---ATCCGAGATGAGAAAAAGAGCCTTGGGAGGGTGTATGGC
TACTTCCCACCAAACCGCCAAAGCTGGTTTACCATTTCTGGAGACAAGGCAATGGGGAAA
CTGGGTACTTCCCTGTCCAGTGGCCGAGTGCTGATGAACGGGACTCTGACGCAGGTGCTG
CTGGTTGGGGCCCCGACACACGATGACGTGTCTAAGATGGCATTCCTGACCATGACCCTG
CACCAAGGCGGAGCCACTCGGATGTACGCGCTCACACCCGAC---GCACAGCCCCCTCTG
CTCAGCACCTTCAGTGGAGACCGCCGCTTCTCTCGATTCGGTGGCGTTCTGCACTTGAGT
GACCTGGATGACGATGGCTTAGATGAAATCATCATGGCAGCCCCCCTGAGGATAGCAGAT
GTAACCTCTGGACTGCTTGGGGGAGAAGATGGCCGAGTTTATGTATATAACGGCAAAGAG
ACCACCCTTGGTGACGTGACAGGCAAATGCAAATCGTGGATAACTCCATGTCCAGAAGAA
AAGGCCCAATATGTATTGATTTCTCCCGAAGCCAGCTCAAGGTTCGGGAGCTCTCTGATC
ACCGTGAGGTCCAAGGCAAAGAACCAAGTCGTCGTTGCTGCTGGAAGGAGTTCTTTGGGA
GCCCGACTGTCTGGGGCACTTCATGTCTATAGCCTTGGCTCAGAC
>Human|ENSG00000112293|ENST00000230036
---------------------------------ATGTCTGCTTTC---------------
---------------AGG------------------------------TTGTGGCCTGGC
CTGCTG---ATCATGTTGGGTTCTCTCTGCCATAGAGGTTCACCGTGTGGCCTTTCAACA
CACGTAGAAATAGGA---CAC------------------------AGAGCTCTGGAGTTT
CTTCAGCTTCACAATGGGCGTGTTAACTACAGAGAGCTGTTACTAGAACACCAGGATGCG
TATCAGGCTGGAATCGTGTTTCCTGATTGTTTTTACCCTAGCATCTGCAAA------GGA
GGAAAATTCCATGATGTGTCTGAGAGCACTCACTGGACTCCGTTTCTTAATGCAAGCGTT
CATTATATCCGAGAGAACTATCCCCTTCCCTGGGAGAAGGACACAGAGAAACTG------
---------------------------------GTAGCTTTCTTGTTTGGAATTACTTCT
CACATGGCGGCAGATGTCAGCTGGCATAGTCTGGGCCTTGAACAAGGATTCCTTAGGACC
ATGGGAGCTATTGATTTTCACGGCTCCTATTCAGAGGCTCATTCGGCTGGTGATTTTGGA
GGAGATGTGTTGAGCCAGTTTGAATTTAATTTTAATTACCTTGCACGACGCTGGTATGTG
CCAGTCAAAGATCTACTGGGAATTTATGAGAAACTGTATGGTCGA---AAAGTCATCACC
GAAAATGTAATCGTTGATTGTTCACATATC------------------------------
------------------------------------------------------------
------------------------------------------------------------
------------------------------------------------------CAGTTC
TTAGAAATGTATGGTGAGATGCTAGCTGTTTCCAAGTTATATCCCACTTACTCTACAAAG
TCCCCGTTTTTGGTGGAACAATTCCAAGAGTATTTTCTTGGAGGACTGGATGATATGGCA
TTTTGGTCCACTAATATTTACCATCTAACAAGCTTCATGTTGGAGAATGGGACCAGTGAC
TGCAACCTGCCTGAGAACCCTCTGTTCATTGCATGTGGCGGCCAGCAAAACCACACCCAG
GGC---TCAAAAATGCAGAAAAATGATTTTCACAGAAATTTGACTACATCC---------
---------------CTAACTGAAAGTGTTGACAGGAATATAAACTATACTGAAAGAGGA
GTGTTCTTTAGTGTAAATTCCTGGACCCCGGATTCC---ATGTCCTTTATCTACAAGGCT
TTGGAAAGGAACATAAGGACAATGTTCATAGGTGGCTCTCAGTTGTCACAAAAGCAC---
---GTCTCCAGCCCCTTAGCATCTTACTTCTTGTCATTTCCTTATGCG------------
AGGCTTGGCTGGGCAATGACCTCAGCTGACCTCAACCAGGATGGGCACGGTGACCTCGTG
GTGGGCGCACCAGGCTACAGCCGCCCCGGCCACATCCACATCGGGCGCGTGTACCTCATC
TACGGCAATGACCTGGGCCTGCCACCTGTTGACCTGGACCTGGACAAGGAGGCCCACAGG
ATCCTTGAAGGCTTCCAGCCCTCAGGTCGGTTTGGCTCGGCCTTGGCTGTGTTGGACTTT
AACGTGGACGGCGTGCCTGACCTGGCCGTGGGAGCTCCCTCGGTGGGCTCCGAGCAGCTC
ACCTACAAAGGTGCCGTGTATGTCTACTTTGGTTCCAAACAAGGAGGAATGTCTTCTTCC
CCTAACATCACCATTTCTTGCCAGGACATCTACTGTAACTTGGGCTGGACTCTCTTGGCT
GCAGATGTGAATGGAGACAGTGAACCCGATCTGGTCATCGGCTCCCCTTTTGCACCAGGT
GGAGGGAAGCAGAAGGGAATTGTGGCTGCGTTTTATTCTGGCCCCAGCCTGAGCGACAAA
------------GAAAAACTGAACGTGGAGGCAGCCAACTGGACGGTGAGAGGCGAGGAA
GACTTCTCC------------------------TGGTTTGGATATTCCCTTCACGGTGTC
ACTGTGGACAACAGAACCTTGCTGTTGGTTGGGAGCCCGACCTGGAAGAATGCCAGCAGG
CTGGGCCATTTGTTACAC---ATCCGAGATGAGAAAAAGAGCCTTGGGAGGGTGTATGGC
TACTTCCCACCAAACGGCCAAAGCTGGTTTACCATTTCTGGAGACAAGGCAATGGGGAAA
CTGGGTACTTCCCTTTCCAGTGGCCACGTACTGATGAATGGGACTCTGAAACAAGTGCTG
CTGGTTGGAGCCCCTACGTACGATGACGTGTCTAAGGTGGCATTCCTGACCGTGACCCTA
CACCAAGGCGGAGCCACTCGCATGTACGCACTCACATCTGAC---GCGCAGCCTCTGCTG
CTCAGCACCTTCAGCGGAGACCGCCGCTTCTCCCGATTTGGTGGCGTTCTGCACTTGAGT
GACCTGGATGATGATGGCTTAGATGAAATCATCATGGCAGCCCCCCTGAGGATAGCAGAT
GTAACCTCTGGACTGATTGGGGGAGAAGACGGCCGAGTATATGTATATAATGGCAAAGAG
ACCACCCTTGGTGACATGACTGGCAAATGCAAATCATGGATAACTCCATGTCCAGAAGAA
AAGGCCCAATATGTATTGATTTCTCCTGAAGCCAGCTCAAGGTTTGGGAGCTCCCTCATC
ACCGTGAGGTCCAAGGCAAAGAACCAAGTCGTCATTGCTGCTGGAAGGAGTTCTTTGGGA
GCCCGACTCTCCGGGGCACTTCACGTCTATAGCCTTGGCTCAGAT
>Chimp|ENSPTRG00000017775|ENSPTRT00000032852
---------------------------------ATGTCTGCTTTC---------------
---------------AGG------------------------------TTGTGGCCTGGC
CTGCTG---ATCATGTTGGGTTCTCTCTGCGATAGAGGTTCATCGTGTGGCCTTTCAACA
CACGTAGAAATAGGA---CAC------------------------AGAGCTCTGGAGTTT
CTTCAGCTTCACCATGGGCGTGTTAACTACAGAGAGCTGTTACTAGAACACCAGGATGCG
TATCAGGCTGGAACCGTGTTTCCTGATTGTTTTTACCCTAGCATCTGCAAA------GGA
GGAAAATACCATGATGTGTCTGAGAGCACTCACTGGACTCCGTTTCTTAACGCAAGCGTT
CATTATATCCGAGAGAACTATCCCCTTCCCTGGGAGAAGGACACAGAGAAACTG------
---------------------------------GTAGCTTTCTTGTTTGGAATTACTTCT
CACATGGCGGCAGATGTCAGCTGGCATAGTCTGGGCATTGAACAAGGATTCCTTAGGACC
ATGGGAGCTATTGATTTTCACGGCTCCTATTCAGAGGCTCATTCGGCTGGTGATTTTGGA
GGAGATGTGTTGAGCCAGTTTGAATTTAATTTTAATTACCTTGCACGACGCTGGTATGTG
CCAGTCAAAGATCTACTGGGAATTTATGAAAAACTGTATGGTCGA---AAAGTCATCACT
GAAAATGTAATCGTTGATTGTTCACATATC------------------------------
------------------------------------------------------------
------------------------------------------------------------
------------------------------------------------------CAGTTC
TTAGAAATGTATGGTGAGATGCTAGCTGTTTCCAAGTTATATCCCACTTACTCTACAAAG
TCCCCGTTTTTGGTGGAACAATTCCAAGAGTATTTTCTTGGAGGACTGGATGATATGGCA
TTTTGGTCCACTAATATTTACCATCTAACAAGCTTCATGTTGGAGAATGGGACCAGTGAC
TGCAACCTGCCTGAGAACCCTCTGTTCATTGCATGTGGCGGCCAGCAAAACCACACCCAG
GAC---TCGAAAATGCAAAAAAATGATTTTCACAGAAATTTGACTACATCC---------
---------------CTAACTGAAAGTGTTGACAGGAATATAAACTATACTGAAAGAGGA
GTGTTCTTTAGTGTAAATTCCTGGACCCCGGATTCC---ATGTCCTTTATCTACAAGGCT
TTGGAAAGGAACATAAGGACAATGTTCATAGGTGGCTCTCAGTTGTCACAAAAGCAC---
---GTCTCCAGCCCCTTAGCATCTTACTTCTTGTCATTTCCTTATGCG------------
AGGCTTGGCTGGGCAATGACCTCAGCTGACCTCAACCAGGATGGGCACGGTGACTTCGTG
GTGGGCGCACCAGGCTACAGCCGCCCTGGCCACATCCACATCGGGCGCGTGTACCTCATC
TACGGCAATGACCTGGGCCTGCCACCTGTTGACCTGGACCTGGACAAGGAGGCCCACAGG
ATCCTTGAAGGCTTCCAGCCCTCAGGTCGGTTTGGCTCGGCCTTGGCTGTGTTGGACTTT
AACGTGGACGGCGTGCCTGACCTGGCCGTGGGAGCTCCCTCGGTGGGCTCCGAGCAGCTC
ACCTACAAAGGTGCCGTCTATGTCTACTTTGGTTCCAAACAAGGAGGAATGTCTTCTTCC
CCTAACATCACCATTTCTTGCCAGGACATCTACTGTAACTTGGGCTGGACTCTCTTGGCT
GCAGATGTGAATGGAGACAGTGAGCCCGATCTGGTCATCGGCTCCCCTTTTGCACCAGGT
GGAGGAAAGCAGAAGGGAATTGTGGCTGCGTTTTATTCTGGCCCCATCCTGAGCGACAAA
------------GAAAAACTGAACGTGGAGGCAGCCAACTGGACGGTGAGAGGCGAGGAA
GACTTCTCC------------------------TGGTTTGGATATTCCCTTCACGGTGTC
ACTGTGGACAACAGAACCTTGCTGTTGGTTGGGAGCCCGACCTGGAAGAATGCCAGCAGG
CTGGGCCATTTGTTACAC---ATCCGAGATGAGAAAAAGAGCCTTGGGAGGGTGTATGGC
TACTTCCCACCAAACGGCCAAAGCTGGTTTACCATTTCTGGAGACAAGGCAATGGGGAAA
CTGGGTACTTCCCTGTCCAGTGGCCAGATACTGATGAACGGGACTCTGACACAAGTGCTG
CTGGTTGGAGCCCCTACGTAC---------------------------------------
CACCAAGGCGGAGCCACTCGCATGTACGCACTCACATCTGAC---GCGCAGCGTCTGCTG
CTCAGCACCTTCAGCGGAGACCGCCGCTTCTCCCGATGTGGTGGCGTTCTGCACTTGAGT
GACCTGGATGATGATGGCTTAGATGAAATCATCATGGCAGCCCCCCTGAGGATAGCAGAT
GTAACCTCTGGACTGATTGGGGGAGAAGACGGCCGAGTATATGTATATAATGGCAAAGAG
ACCACCCTTGGTGACATGACTGGCAAATGCAAATCATGGATAACTCCATGTCCAGAAGAA
AAGGCCCAATATGTATTGATTTCTCCTGAAGCCAGCTCAAGGTTTGGGAGCTCCCTCATC
ACCGTGAGGTCCAAGGCAAAGAACCAAGTTGTCATTGCTGCTGGAAGGAGTTCTTTGGGA
GCCCGACTCTCCGGGGCACTTCACGTCTATAGCCTTGGCTCAGAT
>Cow|ENSBTAG00000004982|ENSBTAT00000006557
---------------------------------ATGTCTGCTTTC---------------
---------------AGA------------------------------TTCTGGTCAGGA
CTGCTG---ATGCTACTGGGCTTCCTCTGCCCTAGAAGTTCACCATGTGGCATTTCGACA
CACATAGAAATAGGA---CAC------------------------AGAGCTCTGGAGTTT
CTCCACCTTCAGGATGGGAGTATTAACTACAAAGAGCTGTTACTTAGGCACCAGGATGCA
TATCAGGCTGGATCCGTGTTTCCTGACTCATTTTACCCTAGCATCTGTGAG------AGA
GGACAATTCCATGACGTGTCAGAGAGCACTCACTGGACTCCATTTCTTAACGCAAGTGTT
CATTATATCCGGAAGAACTATCCTCTTCCCTGGGATGAGGACACAGAGAAACTG------
---------------------------------GTAGCTTTCTTGTTTGGAATTACGTCT
CACATGGTGGCTGATGTCAACTGGCATAGCCTGGGTATTGAACAAGGATTCCTTAGGACG
ATGGCTGCCATTGATTTTCACAACTCCTATCCCGAGGCACATCCGGCTGGTGATTTCGGA
GGAGACGTGTTGAGCCAGTTCGAGTTTAAATTTAATTACCTCTCACGGCACTGGTATGTG
CCTGCTGAAGATCTCCTGGGAATTTATAAAGAACTCTATGGCCGA---GTAGTCATCACC
AAAAAAGCCATTGTTGACTGTTCATACCTT------------------------------
------------------------------------------------------------
------------------------------------------------------------
------------------------------------------------------CAGTTC
TTGGAAATGTATGCGGAGATGTTAGCTATTTCCAAGCTTTATCCCACTTATTCTGTAAAA
TCCCCATTTTTGGTGGAACAATTTCAAGAATACTTCCTAGGAGGGCTGGAAGATATGGCG
TTTTGGTCCACTAATATTTACCATCTGACAAGTTACATGTTAAAGAACGGGACCAGTAAC
TGCAACCTCCCTGAGAACCCTCTGTTCATCACATGTGGCGGTCAACAAAACAACACCCAT
GGCTCA---AAAGTACAGAAAAATGGTTTTCATAAAAATGTGACTGCAGCC---------
---------------CTAACTAAAAATATTGGAAAGCATATAAACTATACCAAAAGAGGA
GTGTTCTTTAGTGTGGATTCCTGGACCATGGATTCC---TTATCCTTCATGTACAAGTCT
TTGGAGAGGAGTATACGGGAGATGTTTATTGGCAGCTCT---CAGCCACTGACACAT---
---GTTTCTAGCCCCTCAGCATCTTACTACTTGTCATTTCCCTACACA------------
AGGCTTGGTTGGGCAATGACTTCAGCTGATCTCAACCAGGATGGATACGGTGACCTGGTG
GTGGGTGCCCCTGGCTACAGCCACCCAGGCCGCATTCACGTGGGGCGCGTGTACCTCATC
TATGGCAATGACCTGGGCTTGCCCCCTGTCGACCTGGACCTGGACAAGGAGGCCCACGAG
ATCCTGGAGGGTTTCCAGCCCTCAGGTCGATTTGGCTCGGCTGTGGCTGTGCTAGACTTT
AACGTGGATGGCGTGCCTGACCTGGCCGTGGGAGCCCCCTCGGTGGGCTCCGAGAAGCTC
ACATACACAGGTGCAGTGTATGTCTACTTCGGTTCCAAACAAGGACAACTATCTTCTTCC
CCCAACGTCACCATCTCTTGCCAGGATACCTACTGTAACTTGGGCTGGACCCTCCTGGCG
GCAGATGTGAATGGAGATAGTGAACCGGACCTGGTGATTGGCTCCCCTTTTGCTCCAGGT
GGAGGGAAACAGAAGGGAATTGTGGCTGCATTTTACTCTGGCTCCAGTTACAGCAGCCAA
------------GAAAAGCTGAATGTGGAGGCTGCCAACTGGATGGTGAAAGGCGAGGAG
GACTTTGCT------------------------TGGTTGGGGTACTCCCTTCACGGTGTC
AATGTCAACAACAGGACTTTGCTCCTGGCTGGAAGCCCGACCTGGAAGGACACCAGTAGT
CAGGGCCACTTGTTCCGC---ACTCGTGATGAGAAACAGAGCCCTGGACGGGTGTACGGC
TATTTCCCGCCAATCTGTCAAAGCTGGTTTACCATTTCCGGAGACAAGGCAATGGGGAAA
CTGGGTACCTCCCTGTCTAGTGGCCACGTGATGGTGAACGGGACCCGGACCCAAGTGCTG
CTGGTGGGGGCCCCGACTCAAGATGTCGTGTCTAAGGTATCATTCCTGACCATGACCCTG
CACCAAGGTGGGAGCACTCGGATGTATGAACTGACACCTGAC---TCACAGCCTTCTCTG
CTCAGCACCTTCAGTGGAAACCGCCGCTTCTCCCGATTTGGTGGCGTTCTGCACTTGAGT
GACTTGGATAATGATGGCTCAGATGAAATCATCGTAGCAGCCCCGCTGAGGATCACAGAC
GCAACTGCGGGACTGATGGGGGAAGAGGATGGCCGTGTTTATGTGTTTAATGGCAAACAG
ATCACCGTGGGTGACGTGACAGGCAAATGCAAATCATGGGTAACTCCGTGTCCAGAAGAA
AAGGCCCAATATGTACTAATTTCTCCTGAAGCAGGCTCAAGGTTTGGGAGCTCTGTGATC
ACTGTGAGGTCGAAGGAAAAGAATCAAGTCATCATTGCTGCTGGAAGGAGTTCTCTGGGA
GCCCGACTCTCTGGGGTGCTTCATATCTATAGGCTCGGCCAAGAT
>Dog|ENSCAFG00000010284|ENSCAFT00000016380
---------------------------------ATGTTGACTCTCAATATA---------
------------GACAGG------------------------------TTCTGGCCTGGC
CTGCTG---ATCACGCTGGGCTCCCTCTGCCCGGGAGGATCACCATGCGGCATCTCCACG
CACATAGAGATAGGA---CAC------------------------AGAGCTCTCGAGTTT
CTCCACCTTCAGGATGGGAGTGTTAACTACAAGAAGCTGTTGCTTGAACACCAGGATGCC
TACCAGGCCGGAGCCGTGTTCCCTGATGCGTTCTACCCCAGCATCTGCGAG------AGA
GGGCAATTCCACGACGTGTCTGAGAGCACTCACTGGACCCCCTTTCTGAATGCAAGTGTT
CATTACATCCGAGAGAACTATCCCTTTCCCTGGGAGAAGGACACAGAGAAATTG------
---------------------------------GTAGCTTTCTTGTTTGGAATCACCTCT
CACATGGTGGCCGATGTCAGCTGGCACAGCTTGGGGATCGAACAAGGATTCCTTAGGACA
ATGGGAGCCGTTGATTTTCATGACTCCTATTCTGAGGCGCATTCGGCTGGTGACTTCGGT
GGAGATGTGTTGAGCCAGTTTGAGTTTAATTTTAATTACCTTGCACGGCGCTGGTATGTG
CCCATTGAAGATCTGCTGGGAATTTACAAGAAACTCTATGGCCGA---GAAGTCATCACC
AAAAGTGCAATTGTTGACTGTTCATACCTT------------------------------
------------------------------------------------------------
------------------------------------------------------------
------------------------------------------------------CAATTC
TTGGAAATGTATGGTGAGATGTTAGCTATTTCCAAGCTTTATCCCACTTTCTCCAGAAAG
TCCCCATTTTTGGTGGAACAATTCCAAGAATATTTCCTGGGGGGACTGGATGACATGGCG
TTTTGGTCCACTAACATCTACCGTCTGATGAGCTTCATGTTAGAGAATGGGACCAGTGAC
TGCAACCTGCCCGAGAACCCTCTGTTCATTGCATGTGGCGGCCAAAAAACAAGCACCCAG
GGCTCT---AGAGTACAGAAAAATGATTTCCATATGAACTTGACTGCATAC---------
---------------CTAACTAAAGATGTTGGGAAAAATATAAAATATACCCAAAGAGGT
GTGTCCTTTAGTGTGGATTCCTGGACCTCGGATTCC---CTGACTTTTATGTACCAGGCT
TTGGAAAGGAACATACGGACAATGTTTACAGGCTCTCAG---CAGTCATGGAAACAT---
---GTCTCCAACCCTTTGGCCTCTTATTACCTGTCTTTTCCCTATGCA------------
AGACTTGGTTGGGCAATGGCCTCGGCTGACCTCAACCAGGACGGGTACGGTGACCTGGTG
GTGGGCGCCCCGGGCTACAGCCGCCCCGGCCACGTCCAAGTTGGGCGCATATACCTCCTC
TACGGCAATGACCTGGGCCTGCCCCCCATCGACCTGGATCTGGACAAGGAGGCCCACGTG
ATCCTGGAGGGCTTCCAGTCCTCAGGTCGGTTTGGCTCGGCTGTGGCTGTGTTGGACTTC
AACCAGGACGGCGTGCCTGACCTGGCCGTGGGAGCGCCCTCAGTGGGCTCTGAGCAGCTC
ACCTACACGGGTGCGGTGTACGTCTACTTCGGCTCCAAACAAGGAGGAATGGCTGCTTGC
CCCAACGTCACCATCTCCTGCCAGGACACCTACTGTAACTTGGGCTGGACACTCTTGGCC
GCAGATGTGAATGAAGATGGAGAGCCCGATCTGGTGATGGGCTCCCCTTTCGCACCAGGT
GGAGGGAAACAGAAGGGAATGGTGGCTGCGTTTTATTCTGCCCCCAGCTGGAGCAACCAA
------------GAAAAGCTGAACGTGGAGGCGGCCCCCTGGATGGTGCGCGGTGAGGAG
GACTTCTCC------------------------TGGCTAGGCTACTCCCTCCACGGGGTC
AGCGTGCACAACAGAACTTTGCTGTTGGTGGGGAGCCCAACCTGGAAGAACTCCAGCAGT
CTGGGCCATCTGTTCCGT---GCTCAGGATGAGAAACAGAGCCTTGGACGGGTATATGGC
TATTTTCCCCCAAATCGCCGAAGCTGGTTTACCATTTCTGGAGACAAGACGATGGGGAAG
CTGGGAGCTTCCCTGTCCAGTGGCCATGTGATGGTGAACGGGACCCGGAAACAAGTGCTG
CTCGTTGGAGCCCCGACTCATGATGAGGTGTCCAAAATGGCATTCCTGACCATGACCTTG
CACCAAGGTGGGACCACTCGGATGTACGAACTGACCCTCAAC---GCACAGCCTGCTCTG
CTCACCACCTTCAGTGGGGACCGCCGCTTCTCTCGATTTGGTGGAGTTCTGCACCTGAGC
GACCTGGATGGTGATGGCTTAGATGAAATCATTGTGGGAGCCCCACTGAGAATAACAGAT
GTCACCTCTGGACTGATGGGGGGAGAAGATGGTCGTGTTTATGTTTATAATGGCAAACAT
ATCACCTTTGGTGACATGACAGGCAAATGCAAATCATGGACAGCTCCATGTCCTGAAGAA
AAGGCCCAGTACGTACTGGTTTCTCCTGAGGCAAGTTCAAGATTTGGGAGCTCTGTGATC
ACCGTGAGGTCGAGAGACAAGAATCAGGTTGTCGCTGCTGCTGGGAGGAGTTCTCTGGGA
TCCCGGCTCTCTGGGGCCCTGCACGTCTACAGCCTGGGCCTTGAT
>Elephant|ENSLAFG00000011368|ENSLAFT00000011372
---------------------------------ATGTCTGCTTTC---------------
---------------AGG------------------------------TTCTGGTCCAGC
CTGCTG---GTTTTGCTGGGGTATCTCTGCCCTGGAGGTTCATCGTGTGGCATTTCAACA
CACGTAGAAATAGGA---CAC------------------------AGAGCTCTGGAGTTT
CTCAGTCTTCAAGTTGGGAGTGTTAACTACAAAGAGCTGTTGCTTGAACACCAGGATGCC
TATCAGGCTGGAACCGTGTTTCCCGATGCTTTTTACCCCAGCTTCTGCAAA------GGA
GGAAAATACCATGAAGTGGCTGAGAGCACCCACTGGACTCCATTTCTTAACGCAAGCATT
CATTACATCAGAGAGAACTACCCCCTTCCCTGGGAGAAGGACACGGAGAAACTG------
---------------------------------GTAGCTTTCTTGTTTGGAATCGCCTCT
CACATGGTGGCAGATGTCAGCTGGCATAGCCTGGGTATTGAACAAGGGTTCCTTAAGACA
ATGGGAGCTATCGATTTTCACAACTCCTATTCTGACGCTCATTCGGCTGGTGACTTTGGA
GGAGATGTGTTGAGCCAATTTGAGTTTAATTTTAATTACCTCGCACGGCACTGGTATGTG
CCCACCAAAGATCTACTGGGAATTTACAAGAAACTCTATGGCCGA---AACGTCATCACC
AAAAATGTAATTGTTGACTGTTCATATCTT------------------------------
------------------------------------------------------------
------------------------------------------------------------
------------------------------------------------------CAGTTC
TTGGAAATGCATGGTGAGATGTTAGCTGTTTCTAAGCTTTTCCCCACTTATTCTGGAAAG
TCCCCGTTTCTGGTAGAACAATTCCAGGAATATTTCCTTGGAGGACTGGATGATATGGCT
TTTTGGTCCACTAATATTTACCGTCTAACAAGCTTCATGTTGGAAAATGGGACCAGTGAC
TGCAGTCTCCCTGAGAACCCTTTGTTCATAGCATGTGGCGGTCAGCGAAACAACACCCAC
AGC---TTCAAAGTGCAGAAAAGTGCTTTTCATAGAAATCTGACTGCATCC---------
---------------CCAACGGAAGACATTGAAAGAAACATAAATTATACAGAAAGAGGA
GTGTTCTTTAGTATGGATACTTGGACCTCAAATTCC---TTTACATTTGTGTACCAGACT
TTGGAAAGTAATGTACGGGCAGTATTGACAGGAGGCTCAGCGCATCCACTTAAGCAT---
---ATCTCTAGCCCCTCAGCATCTTACTTCCTGTCATTTCCCTATGCG------------
AGGCTTGGGTGGGCATTGACCTCGGCGGACCTCAACCAGGATGGGTACGGTGACCTTGTG
GTAGGTGCACCTGGCTACAGTCACCCAGGCCACATCCAGGTCGGGCGCGTGTACCTCATG
TACGGCAACGACCTGGGCCTGCCCCCCGTCGACTTGGACCTAGACAAAGAGGCTCACGGG
ATCCTGGAGGGCTTCCAGCCCTCAGGTCGGTTTGGCTCAGCCTTGGCTGTGTTGGACTTC
AATAAGGATGGGGTGCCTGACCTGGCCGTGGGAGCCCCCTCAGTGGGCTCTGAGCAGCTC
ACATACAAAGGAGCAGTGTATGTCTACTTTGGTTCTCGACAAGGAAGGATGTCTTCTCTC
CCTAACATCACCATCTCATGCCAGGACATCTACTGTAACCTGGGCTGGACACTCCTGGCC
ACGGATGTGAATGGAGACAGTGAGCCCGATCTGGTGATTGGCTCCCCTTTTGCACCAGGT
GGAGGGAAGCAGAAGGGAATTGTGGCTGCATTTTATTCTGGCCCTAGCCAGAATGACAAA
------------GAAAAGCTGAGCGTGGAGGCAGCCGACTGGCTGGTGAGAGGCAAGGAG
GACTTCGCC------------------------TGGTTCGGATACTCCCTCCACGGCATC
AGTGTGAACAACAGGACTTTGCTATTGGTTGGGAGCCCGACCTGGAAGAACAACAGCAGT
CCAGGCAATTTATTCCAC---AAGTGGGATGAGAAACAAAACCTCGGAAGGGTGTATGGC
TATTTCCCACCCAATTGTCAAAGCTGGTTTACGATTTCCGGAGACAAGGCGATGGGGAAA
CTGGGTACTTCCCTGTCCAGTGGCCATGTGATGCTGAATGGGACCTTGACCCAAGTGCTC
CTGGTGGGGGCTCCGACTCGTGATGTTGTGTCTAAAATGGTGTTCCTGACCATGACCTTG
CACCAAGGTGGAAATGCTCGGATGTATGAAATAACAGGGGAT---GCCCAGCCTGCTCTG
CTCAGCACCTTCAGTGGGGACCGCCGCTTCTCTCGATTTGGTGGAGTTCTACACCTGAGC
GATCTGGATAATGACGGCTTAGATGAAATCATCATGGCAGCCCCACTGAGGATATCTGAT
GTAACCTCTGGACTGATTGGGGGGGAAGATGGCCGCGTTTATGTATATAATGGCAAACAC
ACCACCCTTGGTGACGTGACAGGAAAATGCAAATCATGGATCACTCCATGTCCAGAAGAA
AAGGCCCAATATGTATTGACTTCGCCTGAAGCGAGCTCAAGGTTTGGGAGCTCTATTATC
ACTGTGAGGTCAAAGGAAAAGAACCAAGTTGTCGTTGCTGCTGGAAGAAGTTCTTTGGGA
GCCCGACTCTCTGGGGCGCTTCACATCTATAACCTTGGCTCAGAT
>Bowhead|bmy_10270T0
---------------------------------ATGTCTACTTTC---------------
---------------AGA------------------------------TTCTGGTCAGGA
GTGCTG---ATTGCACTGGGCTCCCTCTGCCCTAGAAGTTCACCGTGTGGCATTTCAACA
CACATAGAAATAGGT---CAC------------------------AGAGCTCTGGAGTTT
CTCCACCTTCAGGATAGGACTGTTAACTACAAAGAGCTGTTACTTGAACACCAGGATGCA
TATCAGGCTGGAACCGTGTTTCCTGACGCCTTTTACCCAAGAATCTGCGAA------AGA
GGACAATTCCATGAAGTGTCAGAGAGCACTCACTGGACTCCATTTCTTAATGCAAGCGTT
CATTATATCCGGGAGAACTATCCCCTTCCCTGGGATAAGGACACAGAGAAATTG------
---------------------------------GTAGCTTTCTTGTTTGGAATTACATCT
CACATGGTGGCAGATGTCAGCTGGCATAGCCTGGGTATTGAACAAGGATTCCTTAGGACA
ATGGGAGCYATTGATTTTCACGGCTCCTATTCTGAGGCACATCCGGCTGGTGATTTCGGA
GGAGACGTGTTGAGCCAGTTTGAGTTTAATTTTAATTACCTCTCACGGCACTGGTATGTG
CCTGTTGAAGATCTCCTGGAAATTTATAAGAAACTCTATGGCCGA---GCAGTCATCACC
AAAAATGCCATTGTTGACTGTTCATACCTT------------------------------
------------------------------------------------------------
------------------------------------------------------------
------------------------------------------------------CAGTTC
TTGGAAACGTATGGTGAGATGTTAGCTATTTCCAAGCTTTATCCCACTTATTCTAGAAAG
TCCCCATTTTTGGTGGAACAATTTCAAGAATACTTCCTAGGAGGACTGGATGATATGGCA
TTTTGGTCCACTAATATTTACCGTCTAACAAGTTTCATGTTAAAGAATGGGACCAGTAAC
TGCAACCTACCTGAGAACCCTCTGTTTATCACATGTGGCAGCCAGCAAAACAATACCCAC
GGCAGCACAAAAGTACAGAAAAATGATTTTCATAGAAACGTGACTGCAGCC---------
---------------CTAACTAAAGATATTGGAAAAAATATAAACTATACCAAACGAGGA
GTGTTCTTTAGTGTGGATTCCTGGACCACGGATTCC---GTATCTTTCATGTACCAGTCT
TTGGAGAGGAGCATACAGGAAATGTTTACTGGCAGCTCT---CAGCCACAGAAGCAT---
---GTTTCTAGCCCCTCAGCATCTTACTACTTGTCATTTCCTTACACA------------
AGGCTTGGTTGGGCGATGACCTCGGCTGACCTCAACCAGGATGGGCACGGTGACCTGGTG
ATGGGCGCCCCGGGCTACAGCCGCCCCGGCCACATCCACGTGGGGCGCGTGTACCTCATC
TATGGCAACGACCTGGGCTTGCCCCTCGTCGACCTGGACCTAGACAAGGAGGCCCATGGG
ATCCTGGAGGGTTTCCAGCCCTCAGGTCGGTTCGGCTCTGCCGTGGCCGTGCTGGACTTT
AACAAGGACGGCGTGCCTGACCTGGCCGTGGGAGCCCCCTCAGTGGGCTCCGAGAAGCTC
ACGTACACAGGTGCAGTGTACATCTACTTCGGTTCCAAACAAGGAAGACTATCTTCTTCC
CCCAACATCACCATCTCTTGCCCGGACACCTACTGTAACTTGGGCTGGACACTCTTGGCT
GCAGATGTGAATGGAGACAGTGAACCTGACCTGGTGATTGGCTCCCCTTTTGCTCCAGGT
GGAGGGAAACAGAAGGGAATTGTGGCTGCGTTTTATTCTGGCTCCAGCCACAGCGACAAA
------------GAAGAGCTGAATGTGGAGGCGGCCAACTGGATGGTGAGAGGCGAGGAG
GACTTCGCC------------------------TGGTTAGGATACTCCCTTCATGCTGTC
AGTGTCAACAACAGGACTTTGCTGTTGGCTGGGAGCCCGACCTGGAAGAACGCCAGTAGT
CTGGGCCATTTGTTCCGC---GCTCATGATGAGAAACAGAGCCCTGGACGGGTATCTGGC
TATTTCCCGCCAAATTGTCAAACCTGGTTTACCATTTCTGGAGACAAGGCAATGGGGAAA
CTGGGTACCTCCCTGTCCAGCGGCCATGTGATGATGAATGGGACCCGTACACAAGTACTG
CTGGTTGGGGCCCCGACTCAAGATGTCACGGCTAAGATGGCATTCCTGACCACGACCTTG
CACCAAGGTGGAAGCACTCGGATGTATGAACTGCCACCTGAC---TCGCAGCCTTCTCTG
CTTAGCACCTTTAGTGGAGACCGCCGCTTCTCCCGATTTGGTGGTGTTCTGCACTTGAGT
GACCTGGATAACGATGGCTTAGATGAAATCATCATGGCAGCCCCACTGAGGATCACAGAT
GTAACCTCTGGACTGATGGGGGGAGAAGATGGCCGTGTCTATGTGTATAATGGCAAACAG
GTCACCTTGGGCGACATGACAGGCAAATGCAAATCATGGGTAGCTCCATGTCCAGAA---
------------------------------------------------------------
---------------GAAAAG---------------------------------------
---------------------------------------------
>Minke|BACU017605
---------------------------------ATGGCG---------------------
------------------------------------------------------------
------------------------------------------------------------
------------GGACGTCAC------------------------AGAGCTCTGGAGTTT
CTCAACCTTCAGGATAGGACTGTTAACTACAAAGAGCTGTTACTTGAACACCAGGATGCA
TATCAGGCTGGAACCGTGTTTCCTGACGCCTTTTACCCCAGAATCTGCGAA------AGA
GGA---------------------------------------------------------
------------------------------------------------------------
------------------------------------------------------------
------------------------------------------------------------
------------------------------------------------------------
GGAGACGTGTTGAGCCAGTTTGAGTTTAATTTTAATTACCTCTCACGGCACTGGTATGTG
CCTGTTGAAGATCTCCTGGAAATTTATAAGAAACTCTATGGCCGA---GAAGTCATCACC
AAAAATGCCATTGTTGACTGTTCATACCTT------------------------------
------------------------------------------------------------
------------------------------------------------------------
------------------------------------------------------CAGTTC
TTGGAAATGTATGGTGAGATGTTAGCTATTTCCAAGCTTTATCCCACTTATTCTAGAAAG
TCCCCGTTTTTGGTGGAACAATTTCAAGAATACTTCCTAGGAGGACTGGATGATATGGCA
TTTTGGTCCACTAATATTTACCGTCTAACAAGTTTCATGTTAAAGAATGGGACCAGTAAC
TGCAACCTACCTGAGAACCCTCTGTTTATCACGTGTGGCAGCCAGCAAAACAATACCCAC
GGCAGCTCAAAAGTACAGAAAAATGATTTTCATAGAAACGTGACTGCAGCC---------
---------------CTAACTAAAGATATTGGAAAAAATATAAACTATACCAAACGAGGA
GTGTTATTTAGTGTGGATTCCTGGACCATGGATTCC---TTATCTTTCATGTACCAGTCT
TTGGAGAGGAGCATACAGGAAATGTTTACTGGCAGCTCT---CAGCCACAGAAGCAT---
---GTTTCTAGCCCCTCAGCATCTTACTACTTGTCATTTCCCTACNNNNNNCCCTACACA
AGGCTTGGTTGGGCGATGACCTCGGCTGACCTCAACCAGGATGGGCACGGTGACCTGGTG
ATGGGCGCCCCGGGCTACAGCCGCCCCGGCCACATCCACGTGGGGCGCGTGTACCTCATC
TATGGCAACGACCTGGGCTTGCCCCTCGTTGACCTGGACCTAGACAAGGAGGCCCATGGG
ATCCTGGAGGGTTTCCAGCCCTCAGGTCGGTTCGGCTCTGCCGTGGCCGTGCTGGACTTT
AACAAGGACGGCATGCCTGACCTGGCCGTGGGAGCCCCCTCAGTGGGCTCTGAGAAGCTC
ACGTACACGGGTGCGGTGTACATCTACTTCGGTTCCAAACAAGGAAGACTATCTTCTTCC
CCCAACATCACCATCTCTTGCCTGGACACCTACTGTAACTTGGGCTGGACACTCTTGGCC
GCAGATGTGAATGGAGACAGTGAACCTGACCTGGTGATTGGCTCCCCTTTTGCTCCAGGT
GGAGGGAGACAGAAGGGAATTGTGGCTGTGTTTTATTCTGGTTCCAGCCACAGCGACAAA
------------GAAGAGCTGAATGTGGAGGCGGCCAACTGGATGGTGAGAGGCGAGGAG
GACTTCGCC------------------------TGGTTAGGATATTCCCTTCATGCTGTC
AGTGTCAATAACAGGACTTTGCTGTTGGCTGGGAGCCCGACCTGGAAGAACGCCAGTAGT
CTGGGCCATTTGTTCCGC---ACTCGTGATGAGAAACAGAGCCCTGGACGGGTATCTGGC
TATTTCCCGCCAAATTGTCAAAGCTGGTTTACCATTTCTGGAGACAAGGCAATGGGGAAA
CTGGGTACCTCCCTGTCCAGCGGCCATGTGATGATGAATGGGACCCGTACACAAGTACTG
CTGGTTGGGGCCCCGACTCAAGATGTCTTGCTTAAGATGGCATTCCTGACCACGACCTTG
CACCAAGGTGGAAGCACTCGGATGTATGAACTGCCACCTGAC---TCGCAGCCTTCTCTG
CTTAGCACCTTCAACGGAGACCGCCGCTTCTCCCGATTTGGTGGCGTTCTGCACTTGAGT
GACCTGGATAACGATGGCTTAGATGAAATCATCATGGCAGCCCCACTGAGGATCACAGAT
GTAACCTCTGGACTGATGGGGGGAGAAGATGGCCGTGTCTATGTGTATAATGGCAAACAG
ATCACCTTGGGCGACATGACAGGCAAATGCAAATCATGGGTAGCTCCATGTCCAGAA---
------------------------------------------------------------
---------------GAAAAGAACCAAGTTGTCATTGCTGCTGGAAAGAGTTCTCTGGGA
GCCCGACTCTCTGGGGCGCTTCATGTCTATAGCCTCGGCCAAGAT
