# Supplementary material for: Insights into the Evolution of Longevity from the Bowhead Whale Genome
Source: Cell Rep. 2015 Jan 6;10(1):112–22. doi: 10.1016/j.celrep.2014.12.008 (PMC4536333; doi:10.1016/j.celrep.2014.12.008)
Supplement: Supplemental Folder 2. Species Used in the Analysis of Selective Pressure Variation, Single-Gene Orthologous Families Tested, Likelihood Ratio Tests, MAKER Parameters, and Full Assembly and Read Usage Data, Related to Experimental Procedures [file mmc3.zip › Tested SGOs/reciprocal_group_3799.2.fas]

>Gibbon|ENSNLEG00000010205|ENSNLET00000013046
ATGTTGCAGATGGCTGGGCAGTGCTCCCAAAATGAGTATTTTGACAGTTTGTTGCATGCT
TGCATACCTTGTCAACTTCGATGTTCTTCTAATACTCCTCCTCTAACATGTCAGCGTTAT
TGTAATGCAAGTGTGACC------AATTCAGTGAAAGAAATGAATGCGATTCTCTGGACC
TGTTTGGGACTGAGCTTGATAATTTCTTTGGCAGTTTTCGTGCTAATGTTTTTGCTAAGG
AAGATGAGCTCTGAACCATTAAAGGACGAGTTTAAAAACACAGGA------------CCA
------GGTCTCCTGGGCATGGCT---AACATTGACCTG---------GAA---------
------AAG---------AGCAGGACTGGTGATGAAATTTTTCTTCCAAGAGGC------
---CTGGAGTACACGGTGGAAGAATGCACCTGTGAAGACTGCATCAAGAGCAAACCAAAG
GTCGACTCAGACCATTGCTTTCCACTCCCAGCTATGGAGGAAGGTGCAACCATTCTCGTC
ACCACGAAAACGAATGACTATTGCAAG---AGCCTGCCAGCTGCT---TTGAGT------
GCTACGGAGATAGAGAAATCA---ATTTCT---CCC------------------------
------------
>Gorilla|ENSGGOG00000022390|ENSGGOT00000030236
ATGTTGCAGATGGCTGGGCAGTGCTCCCAAAATGAATATTTTGACAGTTTGTTGCATGCT
TGCATACCTTGTCAACTTCGATGTTCTTCTAATACTCCTCCTCTAACATGTCAGCGTTAT
TGTAATGCAAGTGTGACC------AATTCAGTGAAAGGAACGAATGCGATTCTCTGGACC
TGTTTGGGACTGAGCTTAATAATTTCTTTGGCAGTTTTCGTGCTAATGTTTTTGCTAAGG
AAGATAAGCTCTGAACCATTAAAGGACGAGTTTAAAAACACAGGA------------TCA
------GGTCTCCTGGGCATGGCT---AACATTGACCTG---------GAA---------
------AAG---------AGCAGGACTGGTGATGAAATTATTCTTCCGAGAGGC------
---CTCGAGTACACGGTGGAAGAATGCACCTGTGAAGACTGCATCAAGAGCAAACAGAAG
GTCGACTCTGACCATTGCTTTCCACTCCCAGCTATGGAGGAAGGCGCAACCATTCTTGTC
ACCACGAAAACGAATGACTATTGCAAG---AGCCTGCCAGCTGCT---TTGAGT------
GCTACGGAGATAGAGAAATCA---ATTTCT---GCTAGG---------------------
------------
>Guinea_Pig|ENSCPOG00000025873|ENSCPOT00000020865
GAGTTCCAGATGGCTCACCAGTGCTTCCAAGAAGAATATTTTGACAGTTTGCTGCGTGCT
TGCAAACCATGTCACCTTCGGTGTTCCAAA---TTCCCTCCTCCACCCTGTCAGCGCTAC
TGCAACGCAGGTACAGCC------CCTTCAGTGAAAGGAACGAATGCTATTCTCTGGGCC
TGCTTGTTCCTGAGCTTGATAGTTTCTTTGGCAGTTTTTGTGCTGATGTTCTTGTTAAGG
AAGATGAACTCCGAGCCACTAAAGGATCAATTTAAAAACGCAGAA------------TCT
------GTTCTGCTGGATGCAGCGGTTAATGCTGGCCTC---------GAT---------
------GAT---------AGCAAGACCCACGATGAAATCATTCTTCCGAGAAGC------
---CAGGGGTACACAGTCGAAGAATGTATCTGTGAAGACTGTGTTAAGAGCAAACTAAAG
GTTGACTCTGACCATTTCTTCCCGCTCCCAGCCTTGGAGGAGGGTGCAACCATTCTTGTC
ACTACGAAGACAAATGACTACTGCAAG---AGCTTGCCAGCCACT---TCAAGT------
GTCATGGAGATAGAGAAATCA---ATTTGT---ACTAAA---------------------
------------
>Horse|ENSECAG00000020490|ENSECAT00000021749
---TTCCAGATGGCTCAGCAGTGCGTCCCAAATGAGTATTTTGACAGATTGCTTAATGCT
TGCAAACCGTGTCTCCTTCGATGTCCTAAC---ACCCCTCCTCTAGTGTGTGAGCGTTAC
TGTGATGCAAGTAAGAAC------AAAAGTATGAAAGGAACAAACGCGATTCTCTGGACC
TGCTTGGGCCTGAGCTTGATAGTTTCTTTGACAGTTTTCGTGTTGATGTTCTTGCTAAGG
AAGATGAACTCAGAACCATTAAAGGACGAATTTAAAGACACAGGG------------TCG
------GCTCTGCAGAATGAGGCA---GAGGCTGACGTG---------GAG---------
------GAT---------AGCAGGACCGACGCTCAAGTTCTTCTTCCGAGAGGC------
---CTGGAGTACACGGTGGAAGAATGTACCTGTGAAGACTGCGTCAAGAGCAAACCAAAG
GTCGATTCTGACCATTTCTTTCCACTGCCGGCCATGGAGGAAGGCGCGACCATTCTTGTC
ACCACGAAAACCAGTGACTACTGCAAT---AGCCTGCCAGTTGCT---GTTAGC------
GTCACAGAGATGGAGAAATCA---ATTTAT---ACTAGA---------------------
------------
>Mouse|ENSMUSG00000022496|ENSMUST00000023140
---------ATGGCGCAACAGTGTTTCCACAGTGAATATTTTGACAGTCTGCTGCATGCT
TGCAAACCGTGTCACTTGCGATGTTCCAAC------CCTCCTGCAACCTGTCAGCCTTAC
TGTGATCCAAGCGTGACC------AGTTCAGTGAAAGGGACGTACACGGTGCTCTGGATC
TTCTTGGGGCTGACCTTGGTCCTCTCTTTGGCACTTTTCACAATCTCATTCTTGCTGAGG
AAGATGAACCCCGAGGCCCTGAAGGACGAGCCTCAAAGCCCAGGTCAGCTTGACGGATCG
------GCTCAGCTGGACAAGGCC---GACACCGAGCTG---------ACT---------
------AGG---------ATCAGGGCTGGTGACGACAGGATCTTTCCCCGAAGC------
---CTGGAGTATACAGTGGAAGAGTGCACCTGTGAGGACTGTGTCAAGAGCAAACCCAAG
GGGGATTCTGACCATTTCTTCCCGCTTCCAGCCATGGAGGAGGGGGCAACCATTCTTGTC
ACCACAAAAACGGGTGACTACGGCAAGTCAAGTGTGCCAACTGCTTTGCAAAGT------
GTCATGGGGATGGAGAAGCCA---ACTCAC---ACTAGA---------------------
------------
>Opossum|ENSMODG00000004737|ENSMODT00000005958
---ATGCAGACCACTCAAAGGTGCTTCCAAAATGAATATTTGGACAATTTGCTACATGCT
TGCAAACCTTGTCACCTTCGATGTTCAAAC---ACACCCCCTTTGGTGTGTCAGAGTTAT
TGTAATGCAAGTACTACC------AGTTCTCTGAAAATCATAGACGTGAATCTTTGGATC
TACTTAAGTGTGGGAATAATTTCATCTTTGACAGTTTTCTTGCTAATACTTATGCTGAAG
AAAAGAAGCCCAGAGAGATCAAAGGAAGAATTGAAAAATACA---------GAGACAAAA
------GCTGAGCTAAAGGAGATAATTAAAGTTGATCTT---------GAT---------
------AGG---------AATGAAAATGATGAAGCTGGAATTTTCCCTAGAAACAGCACA
ACTATGACATACATGGTAGAAGAATGCAAGTATAAAGACTGTGGCGAAGGGGAT------
---------GATATATCCTTTCCATTTCCAACTATGGAGGAAGGAGCAACTGTTTTTGTC
GACACAAAAACAAATGACTTTTGTAAG---AGTTCACCAAGTTCC---ATGAATGACACT
TTCATGGGGTTATGGAAATCT---GTTTTC---ACAACA---------------------
------------
>Orangutan|ENSPPYG00000007115|ENSPPYT00000008378
ATGTTGCAGATGGCTAGGCAGTGCTCCCAAAATGAATATTTTGACAGTTTGTTGCATGCT
TGCATACCTTGTCAACTTCGATGTTCTTCTAATACTCCTCCTCTAACATGTCAGCGTTAT
TGCAATGCAAGTGTGACC------AATTCAGTGAAAGGAACGAATGCGATTCTCTGGACC
TGTTTGGGACTGAGCTTAATAATTTCTTTGGCAGTTTTCGTGTTAACATTTTTGCTAAGG
AAGATGAGCTCTGAACCATTAAAGGACGAGTTTAAAAACACAGGA------------TCA
------GGTCTCCTGGGCATGGCT---AACATTGACGTG---------GAA---------
------AAG---------AGCAGGACTGGTGATGAAATTATTCTTCCGAGAGGC------
---CTGGAGTACACGGTGGAAGAATGTACCTGTGAAGACTGCATCAAGAGCAAACCGAAG
GTCGACTCTGACCATTGCTTTCCACTCCCAGCTATGGAGGAAGGCGCAACCATTCTTGTC
ACCACGAAAACGAATGACTATTGCAAG---AGCCTGCCAGCTGCT---TTGAGT------
GCTACGGAGATAGAGAAATCA---ATTTCT---GCTAGGGAATTAACCATTTCGACTCGT
GCAGTGCCACTT
>Platypus|ENSOANG00000013810|ENSOANT00000021782
ATGATCCAGATGGTACAGCAATGCTTCAAAAATGAGTATTTCGACAACTTGCTACAAGCT
TGCAAACCTTGTCACCTTCGATGTCCTAAG---TCACCTCCCTTGGTGTGTCAGAGTTAC
TGTGCTGCAAGGGAATCA------GGTGTC------------------------------
------------------------------------------------------------
---GAGTCCCAAGATCCAGCTAAGGCTGCCGTCCCGAACGGC---------GCAAAGGAG
------------------------------------------------------------
---------------------------GACGAAGCCAGTGTCCCTCTCCGGGCGGGAACA
GCCACGAAGGTGACGGTCGAAGAGTGTACCTGCGAAGAATGCAACTCGGGGAACCCGAAG
GAGGCCTCCCAAACTTCGTTCCCGCTCCCGGCCACACAGGAAGGGGCAACCGTCCTTGTC
ACCACGAAAACAAATGACTGTTACAAG---GGTGGGCCGGGGCCT---GGGAGTGACACC
TTCTCCGGGATATGGGAATCG---GCTTTA------------------------------
------------
>Rabbit|ENSOCUG00000001561|ENSOCUT00000001560
CAGTTCCAGATGTCTCAGCACTGTTTCCAGAATGAGTACTTTGACAATCTGCTGGGTACT
TGCAAACCTTGTCACCTTCGCTGTTCCAAG---GCCCCTCCTGTAACATGTCAGCGCTAC
TGTAATGCCAGTGTGGCC------AGTTCAGTGAAAGGAACAAACGCGATTCTGTGGACA
TGCTTGGGCCTGAGTGTGACAGTTTCTTTGGCAGTGTTTGTACTCATGGTCCTCCTGAGG
AAGATGAGCTCGGAGCCATTAAAGGATGCATGCAAAAACACAGAA------------TCA
GGATCGGTTCTCCTGGACGTGGCT---AATGCTGGCCTG---------GGC---------
------GGC---------AGCAGAACTGGTGATGAAAGAACTCTACCCAGAGGC------
---CTTGGGTACACGGTGGAAGAGTGTACCTGTGAAGACTGCGTCAAGAGCAAACCAAAG
GTCGATTCTGATCATTTCTTCCCACTCCCAGCCATGGAGGAGGGCGCAACCATTCTTGTT
ACCACTAAAACTAATGACTATTCCAAC---AGCCTGCCACTTGCT---TCAAGC------
ACTACAGGGGTAGAAAAGTCA---ATTTCT---ACTGCG---------------------
------------
>Rat|ENSRNOG00000021987|ENSRNOT00000035886
---------ATGGCTCAGCGGTGCTTCCACAGTGAATATTTTGACAGTCTGCTGCATGCT
TGCAAACCGTGTCGCCTGCGATGTTCCAAC------CCTCCTGCACCCTGTCAGCCTTAC
TGTGATCCAAGCATGACC------AGCTCAGTGAGAGGGACGTACACGGTTCTCTGGATC
TTCTTGGGCCTGACCTTGGTCGTCTGTTTGGCACTTTTCACACTCTCTTTCTTGCTGAGG
AAGATGAACCCGGAGGCCCTGAAGGACAAGCCTCAAAGCCCAGGCCATCTTGACGGATCC
------GTTCAGCTGGACAAGGCC---GATACTGAGCGG---------ACT---------
------AAG---------AGCAGGGCTGGTGACGAAAGGATTCTTCCCCGAAGC------
---CTGGAGTATACAGTGGAAGAGTGTACCTGTGAGGATTGCATCAAGAGCAACCCCAAG
GGTGATTCTGACCATTTCTTCCCACTTCCAGCCATGGAGGAGGGGGCGACCATTCTTGTC
ACCACGAAAACGGGTGACTATGGCAAG---GGTATGCCAAGTGCTTTGCAAAGT------
GTCATGGGGATGGAGAAGCCA---GCTCAC---TCCAGA---------------------
------------
>Macaque|ENSMMUG00000021520|ENSMMUT00000030290
ATGTTGCAGATGGCTCGGCAGTGCTCCCAAAATGAATATTTTGACAGTTTGTTGCATGAT
TGCAAACCTTGTCAACTTCGATGTTCTAGT---ACTCCTCCTCTAACATGTCAGCGTTAT
TGCAATGCAAGTATGACC------AATTCAGTGAAAGGAATGAATGCGATTCTCTGGACC
TGTTTGGGACTGAGCTTGATAATTTCTTTGGCAGTTTTCGTGCTAACGTTTTTGCTAAGG
AAGATGAGCTCTGAACCATTAAAGGATGAGTTTAAAAACACAGGA------------TCA
------GGTCTCCTGGGCATGGCT---AACATTGACCTG---------GAA---------
------AAG---------GGCAGGACTGGTGATGAAATTGTTCTTCCAAGAGGC------
---CTGGAGTACACGGTGGAAGAATGCACCTGTGAAGACTGCATCAAGAATAAACCAAAG
GTTGATTCTGACCATTGCTTTCCACTCCCAGCCATGGAGGAAGGCGCAACCATTCTCGTC
ACCACGAAAACGAATGACTATTGCAAT---AGCCTGTCAGCTGCT---TTGAGT------
GTTACGGAGATAGAGAAATCA---ATTTCT---GCTAGG---------------------
------------
>Marmoset|ENSCJAG00000016037|ENSCJAT00000031185
ATGTTGCAGATGGCTCAGCAGTGCTCCCAAAATGAATATTTTGATAGTTTGTTGCATGCT
TGCAAACCTTGTCAACTTCGATGTTCTAAT---ACTCCTCCTCTAACGTGTCAGCGTTAT
TGTAATGCAAGTGGGACC------AATTCAGTGAAAGGAACAAATGTGATTCTCTGGACC
TGTTTGGGACTCAGCTTGATAATTTCTTTGGCAGTTTTTGTGTTAATGTTTTTGCTGAAG
AAGATGAGCTCGGAACCATTAAAGGACGAATTTAAAAACACAGGG------------TCA
------GGTCTCCTGGGCGTGGCT---AATGTCAACCTG---------GAA---------
------AAG---------AGCGGGACTGGTGATGAAATTATTCTTCCGAGAGGC------
---CTGCAGTACACGGTGGAAGAATGTACCTGTGAAGACTGTGTTAAGAACAAACCAAAG
GTTGATTCTGACCATTGCTTTCCACTCCCAGCCATGGAGGAAGGCGCAACCATTCTCGTC
ACCACGAAAACGAATGACTATTACAAC---AGCCTGCCAGCTGCG---TCGAGT------
GTTACAGAGATAGAGAAATCA---ATTTCT---GCTAGG---------------------
------------
>Microbat|ENSMLUG00000000646|ENSMLUT00000000641
AAGTTCCAGATGGCTCAACAGTGCCCTCCAAATGAATATTTTGACAGATTGCTGAATGCT
TGCAAACCGTGTCACCTTCGGTGTTCTAAT---ACCCCTCCTCTCATATGTCAGCGTTAT
TGTAAT---ACAGACATCTCTTTTAACTCAGTGAAAGGAACAAATGCCATTCTCTGGACC
TGTTTGGGCCTGAGCTTGCTGCTGTCTTTGACAGTTTTCGTGCTGATGATCTTGCTAAGG
AAGATGAGCTCCGAACCATCAAAGGACAAATTTAAGAGCACAGGA------------TCG
------CCTCTCCAGAACAAGGCG---AATGCTGACCTG---------GAT---------
------GATAGAAAAGCCAGCAGGACCGGTGAGGAAATTCTT---TCCAGAAGC------
---CTGGAGTACACAGTAGAAGACTGTACCTGTGAAGACTGTGTCAAGAGCCAACCAAAG
GTCGATTCTGACCATTTCTTTCCACTGCCAGCAATGGAGGAAGGCGCAACCATCCTTGTC
ACCACGAAAACGAACGGCTACTGCAGT---GGCCTGCTCGCTGCT---GAGAGT------
CTCACAAGGATGGAGAAATCC---ATTTCC---ACCAGA---------------------
------------
>Human|ENSG00000048462|ENST00000053243
ATGTTGCAGATGGCTGGGCAGTGCTCCCAAAATGAATATTTTGACAGTTTGTTGCATGCT
TGCATACCTTGTCAACTTCGATGTTCTTCTAATACTCCTCCTCTAACATGTCAGCGTTAT
TGTAATGCAAGTGTGACC------AATTCAGTGAAAGGAACGAATGCGATTCTCTGGACC
TGTTTGGGACTGAGCTTAATAATTTCTTTGGCAGTTTTCGTGCTAATGTTTTTGCTAAGG
AAGATAAACTCTGAACCATTAAAGGACGAGTTTAAAAACACAGGA------------TCA
------GGTCTCCTGGGCATGGCT---AACATTGACCTG---------GAA---------
------AAG---------AGCAGGACTGGTGATGAAATTATTCTTCCGAGAGGC------
---CTCGAGTACACGGTGGAAGAATGCACCTGTGAAGACTGCATCAAGAGCAAACCGAAG
GTCGACTCTGACCATTGCTTTCCACTCCCAGCTATGGAGGAAGGCGCAACCATTCTTGTC
ACCACGAAAACGAATGACTATTGCAAG---AGCCTGCCAGCTGCT---TTGAGT------
GCTACGGAGATAGAGAAATCA---ATTTCT---GCTAGG---------------------
------------
>Chimp|ENSPTRG00000007782|ENSPTRT00000014324
ATGTTGCAGATGGCTGGGCAGTGCTCCCAAAATGAATATTTTGACAGTTTGTTGCATGCT
TGCATACCTTGTCAACTTCGATGTTCTTCTAATACTCCTCCTCTAACATGTCAGCGTTAT
TGTAATGCAAGTGTGACC------AATTCAGTGAAAGGAACGAATGCGATTCTCTGGACC
TGTTTGGGACTGAGCTTAATAATTTCTTTGGCAGTTTTCGTGCTAATGTTTTTGCTAAGG
AAGATAAGCTCTGAACCATTAAAGGACGAGTTTAAAAACACAGGA------------TCA
------GGTCTCCTGGGCATGGCT---AACATTGACCTG---------GAA---------
------AAG---------AGCAGGACTGGTGATGAAATTATTCTTCCGAGAGGC------
---CTCGAGTACACGGTGGAAGAATGCACCTGTGAAGACTGCATCAAGAGCAAACCGAAG
GTCGACTCTGACCATTGCTTTCCACTCCCAGCTATGGAGGAAGGCGCAACCATTCTTGTC
ACCACGAAAACGAATGACTATTGCAAG---AGCCTGCCAGCTGCT---TTGAGT------
GCTACGGAGATAGAGAAATCA---ATTTCT---GCTAGG---------------------
------------
>Dog|ENSCAFG00000018852|ENSCAFT00000029924
AAGTTCCAGATGGCTCAGCAGTGCTTCCAAAATGAATATTTTGACAGATTGCTTAATGCT
TGCAAACCATGTCACCTTCGATGCTCTAAT---ACCCCTCCGGTACCATGTCAGCATTAT
TGTAATGCAAGTAAATATTCTTTTAATTCAGTGAAAGGAACAAATGCAATTCTCTGGACC
TGTTTGGGCCTGAGCTTGATAGTTTCTTTGACCATTTTCGTGTTTATGTTCTTGCTAAGG
AAGATGAATTCTGAACCATCAAAGGACGAATGTAAAAACACAGGT------------ACT
------GGGCTTCCTTGGCAAACA---TCCATCTCTTTG---------ACCAAAGAGAAG
GGCCGTGAT---------AGCAGGACCAGCGAGGAAGTTCTC---TCGAGGGGC------
---CTGGAGTACACAGTAGAAGAATGTACCTGTGAAGACTGTGTCAAGAGCAAATCAAAG
GTGGATTCTGACCATTTCTTTCCACTCCCAGCTATGGAGGAAGGTGCAACCATTCTTGTC
ACCACGAAAACAAGTGACTACTGTAAT---AGCCTGCTG---------GCCAGT------
GTCACAGAGATGGAGAAATCC---ATTTTT---ACCAGA---------------------
------------
>Elephant|ENSLAFG00000000068|ENSLAFT00000000068
---------ATGGCTCGGCAGTGCTTCCAAAATGAGTATTTTGATGGTTTGCTTTATGCT
TGCAAACCTTGCCACCTGCGATGCTCTAAC---ACCCCTCCTCTAAGCTGTCAGCGTTAT
TGTAATGCAAGTATGACT------AACTCAGCGAAAGGAGCAAATGTGATTCTCTGGACC
TGTCTGGGCCTGTGCTTGATAGTTTCTTTGGCTGTTTTTGTGCTAATGTTCTTGGTAAAG
AAGATGAGTGGTGAACTATTAAAGGACAAATCTAAAAACACAGGTTGGTTTGATGATGAC
------TCTTCGAAAGATGTGGCT---AATGTTGACCTG---------GAG---------
------AAC---------AGCAAGCCTGGTGTGGAAAGAGTCCTTCCGAGAGGC------
---CTGGGGTACACCATAGAAGAATGCACCTGTGAAGACTGTGTCAAGAGCAAACCAAAG
GTTGACTCTGATCATTTCTTCCCCCTCCCAACCATGGAGGAAGGCGCAACTATTCTTGTC
ACCACAGAAACAACTGACCACAGCAAT---AGCCTGCCAGCTGCT---GCAAGT------
GTCATCCACCACCATCACGCACATATACAT---TTCAGG---------------------
------------
>Bowhead|bmy_06510T0
---------ATGGCTCAACAGTGCTTCCAAAATGAATATTTTGACAGATTGCTGAATGCT
TGCAAACCGTGTCACCTTCGATGCCCTAAT---ACCCCTCCTCTAATATGTCAGCGTTAT
TGTAAT---ACA------------------ATGAAAGGAACAAATGCAATTCTCTGGACC
TGTTTGGGCCTCAGCTTGATAGTTTCTTTGACAGTTTTCGTGTTGATGTTCTTGCTCAGG
AAGATGAGCTCCGAGCCATTAAAGGACGAATTTAAAAACACAGGA------------TCG
------GCTCTCCAGAAGGATGCT---AATGCAGACCTGTATGAGAGCGAT---------
------GAT---------GGCGGGACTGGTGCGGAAACTCTTCTTTCAAGAGGC------
---CTTGGGTACACAGTGGAAGAATGTACGTGTGAAGACTGTGTCAGGAGCAAACCAAAG
GTCGATTCTGACCATTTCTTTCCACTCCCAGCCATGGAGGAAGGTGCAACCATTCTTGTC
ACCACGAAAACAAACGACTACTGCAAC---AGCCTGCTAGCTGCC---TCGAGT------
GTCACGGGGACGGAGAAATCA---ATTTTCCCAGCTAAT---------------------
------------
>Minke|BACU012952
---------ATGGCTCAACAGTGCTTCCAAAATGAATATTTTGACAGATTGCTGAATGCT
TGCAAACCGTGTCACCTTCGATGCCCTAAT---ACCCCTCCTCTAATATGTCAGCGTTAT
TGTAAT---ACA------------------ATGAAAGGAACAAATGCAATTCTCTGGACC
TGTTTGGGCCTCAGCTTGATAGTTTCTTTGACAGTTTTCGTGTTGATGTTCTTGCTCAGG
AAGATGAGCTCCGAGCCATTAAAGGACGAATTTAAAAACACAGGA------------TCG
------GCTCTCCAGAAGGAAGCT---AATGCAGACCTGTATGAGAGCGAC---------
------AAT---------GGCGGGACTGGTGCGGAAACTCTTCTTTCGAGAGGC------
---CTTGGGTACACAGTGGAAGAATGTACGTGTGAAGACTGTGTCAGGAGCAAACCAAAG
GTCGATTCTGACCATTTCTTTCCACTCCCAGCCATGGAGGAAGGTGCAACCATTCTTGTC
ACCACGAAAACAAACGACTACTGCAAC---AGCCTGCTAGCTGCC---TCCAGT------
GTCACGGGGACGGAGAAATCA---ATTTTCCCAGCTAAT---------------------
------------
