# Supplementary material for: Insights into the Evolution of Longevity from the Bowhead Whale Genome
Source: Cell Rep. 2015 Jan 6;10(1):112–22. doi: 10.1016/j.celrep.2014.12.008 (PMC4536333; doi:10.1016/j.celrep.2014.12.008)
Supplement: Supplemental Folder 2. Species Used in the Analysis of Selective Pressure Variation, Single-Gene Orthologous Families Tested, Likelihood Ratio Tests, MAKER Parameters, and Full Assembly and Read Usage Data, Related to Experimental Procedures [file mmc3.zip › Tested SGOs/reciprocal_group_3802.2.fas]

>Gibbon|ENSNLEG00000017704|ENSNLET00000022577
ATGAGACACTGCTTCTTGCGCGGC---------CTCTTTACA---CTGCTGCTGCCGCCG
CCA---CTCCTCTATACCCGGCACCGCATGCTCGGCCCAGAGTCCGTCCCGCCCCCAAAA
CGACCCCGCAGCAAACTCATGGTACCGCCCCGAATCGGGACGCACAATGGCACCTTCCAC
TGCGACGAGGCACTGGCATGCGCACTGCTTCGCCTCCTGCCGGAGTACCGGGATGCAGAG
ATTGTGCGGACCCGGGATCCCGAAAAACTCGCTTCCTGTGACATCGTGGTGGACGTGGGA
GGCGAGTACGACCCTCGGAGACACCGATATGACCATCACCAGAGGTCTTTCACAGAGACC
ATGAGCTCCCTGTCCCCTGGGAAGCCGTGGCAGACCAAGCTGAGCAGTGCGGGACTCATC
TATCTGCACTTCGGGCACAAGCTGCTGGCCCAGTTGCTGGGCACTAGTGAAGAGGACAGC
ATGGTGGGCACCCTCTATGACAAGATGTATGAGAACTTTGTGGAGGAGGTGGATGCCGTA
GACAATGGGATCTCCCAGTGGGCAGAGGGGGAGCCTCGATATGCGCTGACCACTACCTTG
AGTGCACGAGTTGCTCAT---GATCCTACCTGGAACCACCCCGACCAAGACACTGAGGCA
GGGTTCAAGCGTGCAATGGATCTGGTTCAAGAGGAGTTTCTGCAGAGATTAGATTTCTAC
CAACACAGCTGGCTGCCAGCCCGGGCCTTGGTGGAAGAGGCCCTTGCCCAGCGATTCCAG
GTGGACCCAAGTGGGGAGATTGTGGAACTGGCGAAAGGTGGATGTCCCTGGAAGGAGCAT
CTCTACCACCTGGAATCTGGGCTGTCCCCTCCAGTGGCCATCTTCTTTGTTATCTACACT
GACCAGGCTGGACAGTGGCGAGTACAGTGTGTGCCCAAGGAGCCCCACTCATTCCAAAGC
CGGCTGCCCCTGCCAGAGCCATGGCGGGGTCTTCGGGACGAGGCCCTGGACCAGGTCAGT
GGGATCCCTGGCTGCATCTTTGTCCATGCAAGCGGCTTCATTGGCGGTCACCGCACCCGA
GAGGGTGCCTTGAGCATGGCCCGTGCCACCTTGGCCCAGCGC------------------
---TCAAACCTCCCA---CAGATCTCC
>Gorilla|ENSGGOG00000015795|ENSGGOT00000015847
ATGGGACACCGCTTCCTGCGCAGC---------CTCTTAATG---CTGCTGCTGCCGCCG
CCA---CCGCTGTATACCCGGCACCGCATGCTCGGTCCAGACCCCGTCCCGCCCCCAAAA
CGACCCCGCAGCAAACTCATGGCACCGCCCCGAATCGGGACGCACAATGGCACCTTCCAC
TGCGACGAGGCACTGGCATGCGCACTGCTTCGCCTCCTGCCGGAGTACCGGGATGCAGAG
ATTGTGCGGACCCGGGATCCCGAAAAACTCGCTTCCTGTGACATCGTGGTGGACGTGGGG
GGCGAGTACGACCCTCGGAGACACCGATATGACCATCACCAGAGGTCTTTCACAGAGACC
ATGAGCTCCCTGTCCCCTGGGAAGCCGTGGCAGACCAAGCTGAGCAGTGCGGGACTCATC
TATCTGCACTTCGGGCACAAGCTACTGGCCCAGTTGCTGGGCACTAGTGAAGAGGACAGC
ATGGTGGGCACCCTCTATGACAAGATGTATGAGAACTTTGTGGAGGAGGTGGATGCCGTG
GACAATGGGATCTCCCAGTGGGCAGAGGGGGAGCCTCGATATGCACTGACCACTACCCTG
AGTGCACGAGTTGCTCGACTTAATCCTACCTGGAACCACCCCGACCAAGACACTGAGGCA
GGGTTCAAGCGTGCAATGGATCTGGTTCAAGAGGAGTTTCTGCAGAGATTAGATTTCTAC
CAACACAGCTGGCTGCCAGCCCGGGCCTTGGTGGAAGAGGCCCTTGCCCAGCGATTCCAG
GTGGACCCAAGTGGGGAGATTGTGGAACTGGCGAAAGGTGCATGTCCCTGGAAGGAGCAT
CTCTACCACCTGGAATCTGGGCTGTCCCCTCCAGTGGCCATCTTCTTTGTTATCTACACT
GACCAGGCTGGACAGTGGCGAATACAGTGTGTGCCCAAGGAGCCCCACTCATTCCAAAGC
CGGCTGCCCCTGCCAGAGCCATGGCGGGGTCTTCGGGACGAGGCCCTGGACCAGGTCAGT
GGGATCCCTGGCTGCATCTTCGTCCATGCAAGCGGCTTCATTGGCGGTCACCGCACCCGA
GAGGGTGCCTTGAGCATGGCCCGTGCCACCTTGGCCCAGCGC------------------
---TCATACCTCCCA---CAAATCTCC
>Guinea_Pig|ENSCPOG00000026630|ENSCPOT00000025682
ATGGGACAGCGCTTCCTTCGAGGT---------CTCTTG---GTGCTCCTGCTACCTTCG
TCA---CCGCTCCGAACCCATCACTGCATGCTCAGCCCGGAGTCAGTCCCGCCGCAGAAA
AAGCCCCGTAGCAATCTCATGGCACCGCCCCGAATCGGGACGCACAACGGCACCTTCCAC
TGCGACGAGGCTCTGGCATGCGCCTTGCTTCGCCTCCTGCCGGAATACCAGGATGCTGAG
ATAGTGCGGACTCGAGACCCAGAAAAATTGGCTTCATGTGACATCGTAGTGGACGTGGGT
GGCGAGTACGACCCTCAGAGACACCGATATGACCATCACCAGAGGTCTTTCACAGAGACC
ATGAGTTCCCTATCCCCTGGGAAGCCGTGGCAGACCAAGCTGAGCAGTGCAGGACTCATC
TATCTGCACTTCGGGCACAAGCTGCTGGCCCAGTTGCTGGGCACTAACGAAGAGGACAGC
ATGGTGGGCACCCTCTATGACAAGATATACGAGAACTTTGTGGAGGAGGTGGATGCAGTG
GACAATGGGATCTCCCAGTGG---GAGGGGGAGCCTCGTTATGCCCTGACCACTAATCTG
AGTGCCCGAGTTGCTCGACTTAATCCCACCTGGAACCAACCCAACCAGGACACTGAGGCA
GGATTCAGGCGTGCAATGGATCTGGTTCAAGAGGAGTTTCTGCAGAGACTAGACTTCTAC
CAGCACAGCTGGCTGCCAGCCCGGGCATTAGTGGAAGAGGCCCTAGCCCAGCGCTTCCAG
GTGGATCCAAGTGGTAAGATAGTAGAACTGGCAAAAGGTGGGTGCCCATGGAAGGAACAT
CTATACCACCTGGAATCTGTGCTGTCCCCACCCGGGACCATTGCTTTTGTTATCTACACT
GACCAGGCTGGACAGTGGCGAGTCCAGTGTGTACCCAAGGAGCTCCACTCCTTTCAGAGC
CGCTTGCCCCTGCCAGAGCCATGGCGTGGCCTTCGGGATGAAGCCCTGGACCAAGTCAGT
GGGATCCCTGGAGGCATCTTTGTTCATGCCAGTGGCTTCATTGGTGGGCACCGCACTCGA
GAAGGTGCACTGAGCATGGCCCGTGCCACCCTGGCCCAACACTCAGTCGCTGCCACAAAT
CCC------------------------
>Horse|ENSECAG00000011273|ENSECAT00000011818
ATGGGCCGCCGCTTCCTGCGCGGG---------TTGCTG---CCTTTGCTGCTCCCGCTT
CCTCGGCAGGCCCGG------CCCCGCATGCTCGGCCCGGAGTCCGTCTCGCCCCCGAAA
CGACCCCGCAGCCACCTCATGGCACCGCCCCGAATCGGGACGCACAACGGCACCTTCCAC
TGCGACGAGGCCCTGGCGTGCGCGTTGCTGCGCCTGCTGCCCGAATACCGGGACGCAGAG
ATTGTGCGGACCCGGGACCCCGAAAAACTGGCTTCTTGTGACATCGTGGTAGACGTGGGT
GGCGAGTACGACCCTCAGAGACACCGATATGACCATCACCAGAGATCTTTCACAGAGACC
ATGAGCTCCCTGTCCCCTGGGAAGCCGTGGCAGACCAAGCTGAGCAGCGCAGGCCTCATC
TATCTGCACTTCGGGCACAAGCTGCTGGCCCAGTTGCTGGGCACTAGTGAAGAGGACAGC
ATGGTGGGCACCATCTATGACAAGATGTATGAGAACTTTGTGGAAGAGGTGGATGCAGTG
GACAATGGGATCTCCCAGTGGGAGGAGGGAGAGCCTCGATACGCGCTGACCACCACGCTG
AGTGCCCGGGTTGCTCGGCTTAACCCCACCTGGAACCAGCCCAACCAAGAAACCGAGGCC
GGCTTCAAGCGTGCAATGGATCTGGTCCGAGAGGAGTTTCTGCAGAGACTAGACTTCTAC
CAGCACAGCTGGCTGCCAGCCCGCACCTTGGTGGAAGAGGCCCTGGCCCAGCGATTCCAG
GTGGACCCAAGTGGGGAGATAGTAGAACTGGCAAAAGGTGGATGCCCCTGGAAGGAGCAC
CTCTACCACCTGGAATCTGGGCTGTCACCCCCAGTGACCATCGCCTTTGTCACCTACACT
GACCAGGCCGGACAGTGGCGGGTACAGTGTGTGCCCAAGGAGCCCCATTCATTCCAGAGC
AGGCTGCCCCTGCCAGAGCCATGGCGGGGTCTCCGGGATGAGGCCTTGGACCAAGTCAGT
GGGATTCCTGGCTGCGTCTTTGTCCATGCCAGCGGCTTCATTGGTGGGCACCGCACCCGA
GAGGGTGCCTTGAGCATGGCCCGTGCCACCTTGGCCCAGAGACCA---GCGCCTATGCCT
CCCACAACT---CCC---CTAGTCCAA
>Mouse|ENSMUSG00000001285|ENSMUST00000113682
ATGGGTAGACGTTTCCTGCGTGGTATCTTAACATTG------CCGCTCCGG---------
---TCAGTTCTCCAAGCCCAGCACCGCATGCTTGGCTCAGAGCAGGATCCGCCCGCTAAA
AGACCTCGCAACAACCTCATGGCACCGCCCCGAATCGGGACGCACAACGGCACCTTCCAC
TGCGATGAAGCTCTGGCTTGCGCGTTGCTCCGCCTCCTGCCCGAGTACGCGAACGCAGAG
ATTGTGCGGACTCGGGATCCTGAAAAGTTGGCTTCGTGTGACATCGTGGTGGATGTGGGC
GGTGAGTACAACCCCCAGAGTCACCGTTATGATCATCACCAGAGGACTTTTACAGAAACC
ATGAGTTCACTGTGCCCTGGAAAGCCATGGCAGACCAAGCTGAGCAGTGCGGGACTTGTC
TATTTGCACTTCGGACGTAAGCTCCTGGCCCAGTTGCTGGGCACTAGTGAAGAGGACAGC
GTGGTGGATACCATCTATGACAAGATGTATGAGAACTTTGTGGAAGAGGTGGATGCGGTG
GACAATGGGATCTCTCAGTGGGCAGAGGGGGAGCCTCGGTATGCCATGACCACCACACTG
AGTGCCCGGGTTGCTCGGCTTAATCCCACCTGGAACCAGCCCAACCAAGACACTGAGGCA
GGGTTCAGGCGAGCAATGGACCTGGTACAAGAGGAGTTTCTGCAAAGACTAAACTTCTAC
CAGCACAGCTGGCTGCCAGCCCGGGCCTTAGTAGAGGAGGCACTGGCCCAGAGATTCAAG
GTAGATTCAAGTGGGGAAATAGTGGAACTCGCAAAAGGTGGATGCCCTTGGAAGGAGCAT
CTATACCACCTAGAATCTGAGCTGTCCCCCAAAGTGGCCATTACCTTTGTTATCTACACT
GACCAGGCTGGACAGTGGCGAGTCCAGTGCGTACCCAAGGAGCCTCACTCATTCCAAAGC
CGGCTACCCTTGCCCGAGCCATGGAGAGGACTTCGGGATAAGGCCCTGGACCAAGTCAGT
GGGATCCCTGGTTGCATCTTCGTCCATGCCAGTGGCTTCATTGGTGGGCACCACACTCGA
GAGGGTGCCCTGAACATGGCCCGTGCCACCCTTGCCCAGCGCCCA---GCACCTGTGCCT
CTTGCAAAT---GCT---GTAGTCCAA
>Orangutan|ENSPPYG00000004576|ENSPPYT00000005423
ATGGGACACCGCTTCCTGCGCGGC---------CTGTTAACGCCGCTGGTGCTGCCACCG
CCA---CCACTCTATACCCGGCACCGCATGCTCGGCCCAGAGTCCGTCCCGCCCCCAAAA
CGACCCCGCAGCAAACTCATGGCACCGCCCCGAATCGGGACGCACAATGGCACCTTCCAC
TGCGACGAGGCACTGGCATGCGCACTGCTTCGCCTCCTGCCGGAGTACCGGGATGCAGAG
ATTGTGCGTACCCGGGATCCCGAAAAACTCGCTTCCTGTGACATCGTGGTGGACGTGGGG
GGCGAGTACGACCCTCGGAGACACCGATATGACCATCACCAGAGGTCTTTCACAGAGACC
ATGAGCTCCCTGTCCCCTGGGAAGCCGTGGCAGACCAAGCTGAGCAGTGCGGGACTCATC
TATCTGCACTTCGGGCATAAGCTGCTGGCCCAGTTGCTGGGCACTAGTGAAGAGGACAGC
ATGGTGGGCACCCTCTATGACAAGATGTATGAGAACTTTGTGGAGGAGGTGGATGCCGTG
GACAATGGGATCTCCCAGTGGGCAGAGGGGGAGCCTCGATATGCACTGACCACTACCCTG
AGTGCACGAGTTGCTCGACTTAATCCTACCTGGAACCACCCCGACCAAGACACTGAGGCA
GGGTTCAAGCGTGCAATGGATCTGGTTCAAGAGGAGTTTCTGCAGAGATTAGATTTCTAC
CAACACAGCTGGCTGCCAGCCCGGGCCTTGGTGGAAGAGGCCCTTGCCCAGCGATTCCAG
GTGGACCCAAGTGGGGAGATTGTGGAACTGGCAAAAGGTGGATGTCCCTGGAAGGAGCAT
CTCTACCACCTGGAATCTGGGCTGTCCCCTCCAGTGGCCATCTTCTTTGTTATCTACACT
GACCAGGCTGGACAGTGGCGAGTACAGTGTGTGCCCAAGGAGCCCCACTCATTCCAAAGC
CGGCTGCCCCTGCCTGAGCCATGGCGGGGTCTTCGGGACGAGGCCCTGGACCAGGTCAGT
GGGATCCCTGGCTGCATCTTCGTCCATGCAAGCGGCTTCATTGGCGGTCACCGCACCCGA
GAGGGTGCCTTGAGCATGGCCCATGCCACCTTGGCCCAGCGC------------------
---TCATACCTCCCA---CAAATCTCC
>Rabbit|ENSOCUG00000011280|ENSOCUT00000011282
ATGAGCCGCCGTCTTCTGCGTGGTTTCTTCCCGCTGCTG---------------------
---CCGCCCCTGCGAGCCGGGCGCCGCATGCTGAGCTCGGAGTCCGTCTCGGCCCCCAAG
CGCCCGCGTCGCAGCTTCATGGCGCCGCCCCGGATCGGAACGCACAACGGCACCTTCCAC
TGCGACGAGGCACTGGCGTGCGCCTTGCTTCGCCTGCTCCCGGAGTACCAGGATGCGGAG
ATCGTGCGGACGCGCGACCCCGAAAAGCTGGCCTCGTGTGACATCGTGGTGGACGTGGGT
GGCGAGTACGACCCGCAGAGACACCGATACGATCATCACCAGAGGTCTTTCACGGAGACC
ATGAGCTCCCTGTGCCCCGGGAAGCCCTGGCAGACCAAGCTGAGCAGCGCGGGCCTCGTC
TACCTGCACTTCGGGCACAAGCTGCTGGCCCAGCTGCTGGGCACCACTGAGGACAACGAC
GTGGTGGGCGTCCTCTATGACAAGATGTATGAGAACTTCGTGGAGGAGGTGGACGCGGTG
GACAATGGGATTGCGCAGTGGGATGAGGGGGAGCCCCGATACGCACTGACCACTACCCTG
AGTGCCCGGGTGGCTCGGCTGAATCCCACCTGGAACCAGCCCAACCAAGACACGGAGGCA
GGGTTCCAGCGTGCCATGGATCTGGTCCGGGAGGAGTTCCTGCAGCGGCTGGACTTCTAC
CAGCACAGCTGGCTGCCTGCCCGGGCCCTGGTGGAAGAGGCCCTGGCCCAGCGACTCCAG
GTGGACCCCAGTGGGGAGATAGTGGAACTGGCCAAAGGCGGATGCCCCTGGAAGGAACAT
CTCTACCACCTGGAGTCCACGCTGTGCCCACCAGTAGCCATCGCCTTTGTCATCTACACT
GACCAGGCGGGACAGTGGCGCGTACAGTGTGTGCCCAAGGAGCCCCACTCATTCCAAAGC
CGGCTGCCCCTGCCAGAGCCGTGGCGGGGACTTCGGGACGAGACCCTGGACCAAGTCAGC
GGGATCCCTGGCTGCATCTTCGTCCACGCCAGTGGCTTCATTGGTGGGCACCGCACCCGA
GAGGGCGCCTTGAGCATGGCCCGTGCCACCCTGGCCCAGCGCCCA---GCACCTGTGCCT
CCCACGAGT---CCC---CCAGTCAAA
>Rat|ENSRNOG00000013343|ENSRNOT00000017942
ATGGGTAGAGGGTTCCTGCGAGGAGTCTTAACACTGTTG---CCGCTCCGG---------
---TCAGTTCTCCAAGTCCAGCACTGCATGCTTGTCTCGGAGCCCGATCTGCCCCCTAAA
AGACCTCGCAACAACCTCATGGCACCGCCCCGAATCGGGACGCACAACGGCACCTTCCAC
TGCGATGAGGCTCTGGCTTGCGCATTGCTCCGCCTACTGCCCGAGTACAGGAATGCAGAG
ATTGTGCGGACTCGGGATCCTGAAAAACTGGCTTTGTGTGACATCGTGGTGGATGTGGGT
GGTGAGTACAACCCTCAGAGACACCGTTATGATCATCACCAGAGGACTTTTACAGAAACC
ATGAGTTCCTTGTGCCCTGGGAAGCCATGGCAGACCAAGTTGAGCAGTGCGGGACTTGTC
TATCTGCACTTTGGGCATAAGCTCCTGGCCCAGTTGCTGGGCACTAGTGAAGAGGACAGC
GTGGTGGACACCATCTATGACAAGATGTACGAGAACTTTGTGGAAGAGGTGGATGCTGTG
GACAATGGGATCTCTCAGTGGGCAGAGGGGGAGCCTCGCTATGCACTGACCACTACACTG
AGTGCCCGGGTTTCTCGCCTTAATCCCACCTGGAACCAGCCTGACCAAGACACTGAGGCA
GGATTCAGGCGTGCGATGGACCTGGTGCAAGAGGAGTTTCTGCAAAGACTAAACTTCTAC
CAGCACAGCTGGCTGCCAGCCCGGGCCTTGGTAGAGGAGGCCCTGGCCCAGAGATTCAAG
GTAGACTCAAGTGGGGAGATAGTGGAACTTGCAAAGGGCGGATGCCCTTGGAAGGAGCAT
CTGTACCACCTAGAATCTGAGCTGTCTCCCACAGTAGCCATCACCTTTGTTATCTACACT
GACCAGGCTGGACAGTGGCGAGTCCAGTGTGTGCCCAAGGAGCCTCACTCATTCCAAAGC
CGGCTGCCCCTGCCCGAGCCATGGCGGGGACTTCGGGATGAGGCCCTGGACCAAGTCAGT
GGGATCCCTGGTTGCATCTTCGTCCATGCCAGTGGCTTCATTGGTGGGCACCACACTCGA
GAGGGTGCCCTGAACATGGCCCGTGCCACCCTTGCCCAGCGCACA---GCACCTGTACCT
CTTGCAAAT---GCT---GTAGTCCAA
>Macaque|ENSMMUG00000022034|ENSMMUT00000031004
ATGGGATACCGCTTCCTGCGCGGT---------CTTTTAACG---CTGCTGCTGCCGCCG
CCA---CCCGTGTATACCCGGCACCGCATGCTCGGCCCAGAGTCCGTCTCGCCCCCAAAA
CGACCCCGCAGCAAACTCATGGCATCGCCCCGAATCGGGACGCACAATGGCACCTTCCAC
TGCGACGAGGCACTGGCATGCGCACTGCTTCGCCTCCTGCCGGAGTACCGGGATGCAGAG
ATTGTGCGGACCCGGGATCCCGAAAAACTCGCTTCCTGTGACATCGTGGTGGACGTGGGG
GGTGAGTACGACCCTCGGAGACACCGATATGACCATCACCAGAGGTCTTTTACAGAGACC
ATGAGCTCCCTGTCCCCTGGGAAGCCGTGGCAGACCAAGCTGAGCAGTGCGGGACTCATC
TATCTGCACTTCGGGCACAAGCTGCTGGCCCAGTTGCTGGGCACTAGTGAAGAGGACAGC
ATGGTGGGCACCCTCTATGACAAGATGTATGAGAACTTTGTGGAGGAGGTGGATGCCGTG
GACAATGGGATCTCCCAGTGGGCAGAGGGGGAGCCTCGATATGCACTGACCACTACCCTG
AGTGCACGAGTTGCTCGACTTAATCCTACCTGGAACCAGCCTGACCAAGACACTGAGGCA
GGGTTCAAGCGTGCAATGGATCTGGTTCAAGAGGAGTTTCTGCAGAGATTAGATTTCTAC
CAACACAGCTGGCTGCCAGCCCGGGCCTTGGTGGAAGAGGCCCTTGCCCAGCGATTCCAG
GTGGACCCAAGTGGGGAGATTGTGGAACTGGCGAAAGGTGGATGTCCCTGGAAGGAGCAT
CTCTACCACCTGGAATCTGGGCTGTCCCCTCCAGTGGCCATCATCTTTGTTATCTACACT
GACCAGGCTGGACAGTGGCGAGTACAGTCTGTGCCCAAGGAGCCCCACTCATTCCAAAGC
CGGCTGCCCCTACCAGAGCCATGGCGGGGTCTTCGGGACGAGGCCCTGGACCAGGTCAGT
GGGATCCCTGGCTGCATCTTCGTCCATGCAAGTGGCTTCATTGGCGGTCACCGCACCCGA
GAGGGTGCCTTGAACATGGCCCGTGCCACATTGGCCCAGCGC------------------
---TCATACCTCCCA---CAAATGTCC
>Marmoset|ENSCJAG00000018493|ENSCJAT00000036240
ATGGGCCACCGCTTCCTACGCGGC---------CTCTATACGCTGCTGCTGCTGCCGCCG
CCA---CCCTTCTATAGCCGGCACAAG---TTCGGCCCAGAGTCCGTCCCGCCCTCGAAG
CGACCCTGCAGCAAACTCATGGCACCGCCCCGAATTGGGACGCACAATGGCACCTTCCAC
TGCGACGAGGCACTGGCATGCGCACTGCTTCGCCTGCTGCCAGAGTACCGGGATGCAGAG
ATTGTGCGGACCCGGGATCCCGAAAAACTCGCTTCCTGTGACATCGTGGTGGACGTGGGG
GGCGAGTACGACCCTGAGAGACACCGATATGACCATCACCAGAGGTCTTTCACAGAGACC
ATGAGCTCCCTGTCCCCTGGGAAGCCATGGCAGACCAAGCTGAGCAGTGCGGGACTCATC
TATCTGCACTTCGGGCACAAGCTGCTGGCCCAGTTGCTGGGCACTAGTGAAGAGGACAGC
ATGGTGGGCACCCTCTATGACAAGATGTATGAGAACTTTGTGGAAGAGGTGGATGCAGTG
GACAATGGGATCTCCCAGTGGGCAGAAGGGGAGCCTCGATATGCAGTGACCACTACCCTG
AGTGCACGAGTTGCTCGACTTAATCCTACCTGGAGCCAGCCCAATCAAGACACCGAGGCA
GGCTTCAAGCGTGCAATGAATCTGGTTCAAGAGGAGTTTCTGCAGAGATTAGATTTCTAC
CAACACAGCTGGCTGCCAGCCCGGGTCTTGGTGGAAGAGGCCCTTGCCCAGCGATTCCAG
GTGGACCCAAGTGGGGAGATTGTGGAACTGGCGAAAGGTGGATGTCCCTGGAAGGAACAT
CTCTACCACCTGGAATCTGGGCTGTCTCCTCCAGTGGCCATCATCTTTGTTATCTACACT
GACCAGGCTGGACAATGGCGAGTACAATGTGTGCCCAAGGAGCTCCACTCATTCCAAAGC
CGGCTGCCCCTGCCAGAGCCATGGCGGGGTCTTCGGGACAAGGCCCTGGACCAGGTCAGT
GGGATCCCTGGCTGCATCTTCGTCCATGCCAGCGGCTTCATTGGCGGTCACTGCACCCGA
GAGGGTGCCTTGAGCATGGCCCGTGCCACCTTGGCCCAGCGC------------------
---TCACACCTCCCA---CAAATCTCC
>Microbat|ENSMLUG00000017297|ENSMLUT00000017300
ATGGGCTGCCGCTTCCTGCGGGGA---------CTCCTA---CCTTTGTTGTTGCCGCCG
------CCCCTCCGTGTCCGGCACCGCATGCACAGCCTGGAGAGCGTGCAGCCCTCCAAA
CGACCCCGCTGCAGCCTCATGGCACCGCCCCGAATAGGAACGCACAACGGCACCTTCCAC
TGCGATGAAGCCCTGGCGTGCGCATTGCTGCGCCTCCTGCCGGAGTACCAGGATGCAGAG
ATTGTGAGGACCCGGGACCCCGAAAAACTGGCTTCTTGCGACGTCGTGGTAGATGTGGGT
GGCGAGTACGACCCTCAGAGACACCGATATGACCATCACCAGAGGTCTTTCACAGAGACC
ATGAGCTCCCTGTCCCCTGGGAAGCCATGGCAGACCAAGCTGAGCAGTGCGGGACTCATC
TATCTGCACTTCGGGCACAAGCTGCTGGCCCAGTTGCTGGGCACTAGCGAAGAGGACAGC
ATGGTGGGCACCCTCTATGACAAGATGTATGAGAACTTCGTGGAGGAGGTGGATGCAGTG
GACAATGGGATCTCCCAGTGG---GAGGGAGAGCCTCGATATGCGCTGACCACTACACTG
AGTGCCCGGGTGGCCCGGCTCAATCCCACCTGGAACCAGCCCAACCAAGACACTGAGGCT
GGGTTCAAGCGTGCAATGGATCTGGTGCGGGAGGAGTTTCTGCAGAGACTAGACTTCTAC
CAGCACAGCTGGATGCCAGCCCGGGCCCTGGTGGAAGAGGCCCTGACCCAGCGATTACAG
GTGGACCCAAGCGGGGAGATAATAGAACTGGCAAAAGGTGGTTGCCCCTGGAAAGAGCAT
CTTTATCACCTGGAATCTGGGCTGTCACCCCCAGTAACCATCGCCTTTGTTATCTACACT
GACCAGGCTGGACAGTGGCGGGTACAGTGTGTGCCCAAGGAGCTCCATTCATTCCAGAGC
AGGCTGCCCCTGCCAGAGTCATGGCGGGGTCTTCGGGATGAGGCTCTGGACCAGGTCAGT
GGAATTCCTGGCTGCATCTTTGTCCATGCCAGCGGCTTCATTGGTGGGCACCGCACCCGA
GAGGGTGCCTTGAGTATGGCCCGTGCCACCTTGGCCCAGCGCCCA---GCACTTATATCT
CCCTCACAT---CCC---CTCATCCAA
>Human|ENSG00000139637|ENST00000267103
ATGGGACACCAATTCCTGCGCGGC---------CTCTTAACG---CTGCTGCTGCCGCCG
CCA---CCCCTGTATACCCGGCACCGCATGCTCGGTCCAGAGTCCGTCCCGCCCCCAAAA
CGATCCCGCAGCAAACTCATGGCACCGCCCCGAATCGGGACGCACAATGGCACCTTCCAC
TGCGACGAGGCACTGGCATGCGCACTGCTTCGCCTCCTGCCGGAGTACCGGGATGCAGAG
ATTGTGCGGACCCGGGATCCCGAAAAACTCGCTTCCTGTGACATCGTGGTGGACGTGGGG
GGCGAGTACGACCCTCGGAGACACCGATATGACCATCACCAGAGGTCTTTCACAGAGACC
ATGAGCTCCCTGTCCCCTGGGAAGCCGTGGCAGACCAAGCTGAGCAGTGCGGGACTCATC
TATCTGCACTTCGGGCACAAGCTGCTGGCCCAGTTGCTGGGCACTAGTGAAGAGGACAGC
ATGGTGGGCACCCTCTATGACAAGATGTATGAGAACTTTGTGGAGGAGGTGGATGCTGTG
GACAATGGGATCTCCCAGTGGGCAGAGGGGGAGCCTCGATATGCACTGACCACTACCCTG
AGTGCACGAGTTGCTCGACTTAATCCTACCTGGAACCACCCCGACCAAGACACTGAGGCA
GGGTTCAAGCGTGCAATGGATCTGGTTCAAGAGGAGTTTCTGCAGAGATTAGATTTCTAC
CAACACAGCTGGCTGCCAGCCCGGGCCTTGGTGGAAGAGGCCCTTGCCCAGCGATTCCAG
GTGGACCCAAGTGGAGAGATTGTGGAACTGGCGAAAGGTGCATGTCCCTGGAAGGAGCAT
CTCTACCACCTGGAATCTGGGCTGTCCCCTCCAGTGGCCATCTTCTTTGTTATCTACACT
GACCAGGCTGGACAGTGGCGAATACAGTGTGTGCCCAAGGAGCCCCACTCATTCCAAAGC
CGGCTGCCCCTGCCAGAGCCATGGCGGGGTCTTCGGGACGAGGCCCTGGACCAGGTCAGT
GGGATCCCTGGCTGCATCTTCGTCCATGCAAGCGGCTTCACTGGCGGTCACCACACCCGA
GAGGGTGCCTTGAGCATGGCCCGTGCCACCTTGGCCCAGCGC------------------
---TCATACCTCCCA---CAAATCTCC
>Orca|XP_004274305.1
ATGGGTCACCGCTTCCTGCGCGGTTCTCTACCT---CTG---CTTCTGCTGCTGCCGCCA
------CCCCGCCGAAGCCCGCATCTCAAGCGCAGCCTGGAGTCCGTCCCACTCTCCAAA
CGACCCCGCAGCCACCTCATGGCCCCGCCCCGAATCGGGACGCACAACGGCACTTTCCAC
TGCGATGAGGCGCTGGCGTGCGCGTTGCTGCGCCTCCTGCCCGAGTACCGGGATGCAGAG
ATTGTGCGGACCCGGGACCCCGAGAAACTGGCTTCTTGTGACATCGTGGTAGACGTGGGT
GGCGAGTACGACCCTCAGAGACACCGATATGACCATCACCAGAGGTCTTTCACGGAGACC
ATGAGCTCCCTGTCCCCTGGGAAGCCATGGCAGACCAAGCTGAGCAGTGCGGGACTCATC
TATCTGCACTTCGGGCACAAGCTGCTGGCCCAGTTGCTGGTTACTAGCGAAGAGGACAGC
GTGGTGGGCACCCTCTATGACAAGATGTACGAGAACTTCGTGGAGGAGGTGGATGCGGTG
GACAACGGGATCTCTCAGTGGGAGGAGGGAGAGCCTCGGTACGCGGTGACCACTACGCTG
AGCGCCCGGGTTGCTCGGCTTAATCCCACCTGGAACCAGCCCAACCAAGACACTGAGGCC
GGATTCAAGCGTGCAATGGACCTGGTTCGAGAGGAGTTTCTGCAGAGACTAGACTTCTAC
CAGCACAGCTGGCTGCCAGCCCGGGCCCTGGTGGAAGAGGCCCTGGCCCAGCGGTTCCAG
GTGGACCCAAGTGGGGAGATAATAGAACTGGTGAAGGGTGGATGCCCCTGGAAGGAGCAC
CTCTACCACCTGGAATCGGGGCTGTCCCCCCCGGGGACCATCGCCTTTGTTATCTACACG
GACCAGGCTGGACAGTGGCGGGTACAGTGTGTGCCTAAGGAGCTGCATTCATTCCAGAGC
AGGCTGCCCCTGCCAGAGCCATGGCGGGGTCTTCGGGATGCGGCCCTGGACCAGGTCAGT
GGCATTCCTGGCTGTGTCTTTGTCCACACCAGTGGCTTCATTGGTGGGCACCGTACCCGA
GAGGGTGCCCTGAGCATGGCCCATGCCACCTTGGCCCAGCGCCCA---GCACCTATGCCT
CCCACAAAT---TCC---CTAGTCCAA
>Chimp|ENSPTRG00000005011|ENSPTRT00000009228
ATGGGACACCGCTTCCTGCGCGGC---------CTCTTAACG---CTGCTGCTGCCGCCG
CCA---CCCCTCTATACCCGGCACCGCATGCTCGGTCCAGAGTCCGTCCCGCCCCCAAAA
CGATCCCGCAGCAAACTCATGGCACCGCCCCGAATCGGGACGCACAATGGCACCTTCCAC
TGCGACGAGGCACTGGCATGCGCACTGCTTCGCCTCCTGCCGGAGTACCGGGATGCAGAG
ATTGTGCGGACCCGGGATCCCGAAAAACTCGCTTCCTGTGACATCGTGGTGGACGTGGGG
GGCGAGTACGACCCTCGGAGACACCGATATGACCATCACCAGAGGTCTTTCACAGAGACC
ATGAGCTCCCTGTCCCCTGGGAAGCCGTGGCAGACCAAGCTGAGCAGTGCGGGACTCATC
TATCTGCACTTCGGGCACAAGCTGCTGGCCCAGTTGCTGGGCACTAGTGAAGAGGACAGC
ATGGTGGGCACCCTCTATGACAAGATGTATGAGAACTTTGTGGAGGAGGTGGATGCCGTG
GACAATGGGATCTCCCAGTGGGCAGAGGGGGAGCCTCGATATGCACTGACCACTACCCTG
AGTGCACGAGTTGCTCGACTTAATCCTACCTGGAACCACCCCGACCAAGACACTGAGGCA
GGGTTCAAGCGTGCAATGGATCTGGTTCAAGAGGAGTTTCTGCAGAGATTAGATTTCTAC
CAACACAGCTGGCTGCCAGCCCGGGCCTTGGTGGAAGAGGCCCTTGCCCAGCGATTCCAG
GTGGACCCAAGTGGGGAGATTGTGGAACTGGTGAAAGGTGCATGTCCCTGGAAGGAGCAT
CTCTACCACCTGGAATCTGGGCTGTCCCCTCCAGTGGCCATCTTCTTTGTTATCTACACT
GACCAGGCTGGACAGTGGCGAATACAGTGTGTGCCCAAGGAGCCCCACTCATTCCAAAGC
CGGCTGCCCCTGCCAGAGCCATGGCGGGGTCTTCGGGACGAGGCCCTGGACCAGGTCAGT
GGGATCCCTGGCTGCATCTTCGTCCATGCAAGCGGCTTCATTGGCGGTCACCGCACCCGA
GAGGGTGCCTTGAGCATGGCCCGTGCCACCTTGGCCCAGCGC------------------
---TCATACCTCCCA---CAAATCTCC
>Cow|ENSBTAG00000020177|ENSBTAT00000026875
ATGGGCCACCGCTTCCTGCGCGGT---------TTCCTG---CGTGTCCTGTTGCCGCCG
---CTACCTCTCCGGAGCCCGCATCTCAAGCTCAGCCTGGAGCCCGTTGCACCTTCCAAA
CGACCCCGCAGCCACCTCATGGCCCCGCCCCGAATCGGGACGCACAATGGCACCTTCCAC
TGCGATGAGGCGCTGGCGTGCGCTTTGCTGCGCCTCCTACCGGAGTACCGGGAGGCAGAG
ATTGTGCGGACCCGAGACCCCGAGAAACTGGCTGCTTGTGACATCGTGGTAGACGTGGGT
GGCGAATACGACCCTCAGAGACACCGATATGACCATCACCAGAGGTCTTTCACAGAGACC
ATGAGCTCCCTGTCCCCTGGGAAGCCATGGCAGACCAAGCTGAGCAGTGCGGGACTCATC
TATCTGCACTTCGGGCACAAGCTGCTGGCCCAGTTGCTGGGCACTAGCGAAGAGGACGGC
ATGGTGGGCACCCTGTATGACAAGATGTATGAAAACTTCGTGGAGGAAGTAGATGCGGTG
GATAATGGGATTTCCCAGTGGGAGGAGGGAGAGCCTCGGTACCTGCTGACCACCACGCTG
AGTGCCAGGGTTGCTCGGCTTAATCCCACCTGGAACCAGCCCAACCAAGACACTGAGGCT
GGGTTCAAGCGTGCAATGGACCTGGTTCGAGAGGAGTTCCTGCAGAGACTAGATTTCTAC
CAGAACAGCTGGCTGCCAGCGCGGACCCTGGTGGAAGAGGCCCTGGCCAAGAGGTTCCAG
GTGGACCCAAGCGGGGAGATAATAGAACTGGAAAAGGGTGGCTGCCCCTGGAAGGAGCAC
CTCTATCAGCTGGAGTTGGGGCTGTCCCCTGCAGGGACCATCGCCTTTGTTATCTACACA
GACCAGGCTGGACAGTGGCGGGTGCAGTGTGTGCCTAAGGAGCCCCATTCGTTCCAGAGC
AGGTTGCCCCTGCTAGAGCCATGGAGGGGTCTTCGGGATGAGGCCCTGGACCAGATCAGT
GGAATTCCTGGCTGCATCTTTGTCCATGCCAGCGGCTTCATTGGTGGGCACCGTACCCGA
GAGGGTGCCCTGAGCATGGCCCGTGCCACCTTGGCCCAGCGCCCA---GCACCTACACCT
GCCCCAAAT---CCC---ATGGTCCAA
>Dog|ENSCAFG00000006981|ENSCAFT00000011220
ATGGGCCGCGGCTTCCCGCGCGCT---------CTCCTC---CCGCGGCTGCTGCGGCCG
CCGCCCCCCGCGCGGCCCGGACCCCGGATGCTCCGCGCGGAGCCCGTCCCGCCGCCCAAG
CGACCCCGCGGCGGCCTCATGGCGCCGGCCCGAATCGGGACGCACGACGGCACCTTCCAC
TGCGACGAGGCGCTGGCGTGCGCGCTGCTGCGCCTCCTGCCCGAGTACCGGGATGCGGAG
ATTGTGCGGACCCGGGACCCCGAGAAACTGGCAGCTTGTGACGTCGTGGTAGACGTGGGT
GGCGAGTACGACCCTCAGAGGCACCGGTACGACCATCACCAGAGATCTTTCACAGAGACC
ATGAGCTCCTTGTCTCCTGGGAAGCGGTGGCAGACCAAGCTGAGCAGTGCGGGACTCGTC
TATCTGCACTTCGGGCACAAGCTGCTGGCCCAGTTGCTGGGCACCAGCGAAGAGGACAGC
ATGGTGGGCACCATCTATGACAAGATGTACGAGAACTTCGTGGAGGAGGTGGATGCGGTG
GACAATGGGATCTCCCAGTGGGAAGAGGGAGAGCCTAGATACGTGCTGACGACCACCCTG
AGTGCCCGGGTCGCGAGACTTAACCCCACCTGGAACCAGCCCAACCAAGACACCGAGGCC
GGGTTCCAACGCGCCATGGACCTAGTTCGAGAGGAGTTTCTGCAGAGAGTAGACTTCTAT
CAGCACAGCTGGCTGCCCGCCCGGGCCTTGGTACAGGAGGCCCTGGCCCAGCGATTCCAG
GTGGACCCAAGTGGAGAGATCGTGGAACTGGCAAAAGGTGGATGCCCCTGGAAGGAGCAC
CTCTACCACCTGGAATCTGGGCTCTCTCCCCCGGTGACTGTCGCCTTTGTTATCTACACT
GACCAGGCCGGACAGTGGCGGGTACAGTGTGTGCCCAAGGAGCCCCATTCGTTCCAGAGC
CGGCTGCCCCTGCCAGAGCCATGGCGGGGTCTTCGGGACGAGGCCCTGGACCAGGTCAGT
GGGATTCCTGGCTGTGTCTTTGTCCACACCAGCGGCTTCATTGGTGGCCACCGCACCCGA
GAAGGTGCCCTGAGCATGGCCCGTGCCACCTTGGCCCAGCGCCCA---GCACCTCAGCCT
CCCACAAAT---CCCCCCTTAGCCCAA
>Elephant|ENSLAFG00000018032|ENSLAFT00000018034
ATGGGCCACCGCTTCCTGGGCCGTCTCGTACCGCTGCTG---CAACTGCTG---------
---CCGCCCCTGCAGGCTCGGCGCCGCATGCTCGGCCCAGTGTCTGTCCCGCCCTACAAA
CGTCCCCGTGGCGACTTCATGGCACCACCCCGAATTGGGACGCACAACGGCACTTTCCAC
TGCGACGAGGCGCTGGCATGCGCGCTCCTTCGCCTCCTGCCCGAGTACCGGGATGCAGAG
ATTGTGCGGACCCGGGACCCCGAAAAACTGGCCTCGTGTGACATAGTGGTGGATGTGGGT
GGCGAGTACGACCCTCAGAGACATCGATATGACCATCACCAAAGGTCTTTCACTGAGACC
ATGAGCTCCCTATCCCCTGGGAAGCCTTGGCAGACCAAGCTGAGCAGTGCAGGACTCGTC
TATCTGCACTTCGGGCACAAGCTGCTGGCCCAGTTGCTGAGTACTAGTGAAGAGGACAGC
ATGGTGGGCACCCTCTATGACAAGATGTACGAGAACTTCGTGGAGGAGGTGGATGCAGTG
GACAATGGAATCTCCCAGTGGGAGGAGGGCGAGCCTCGATATGCAGTGACCACTAATCTG
AGTGCGCGAGTTGCTCGACTTAATCCCACCTGGAACCAGCCCAACCAAGACACGGAGGCA
GGGTTTCAGCGTGCGATGGATCTAGTTCGAGAGGAGTTTCTGCAGAGACTAGACTTCTAC
CAGCACAGCTGGCTGCCGGCCCGGGCCCTTATGGAAGAGGCCCTGGCCCAGCGGTTCCAG
GTAGATCCAAGTGGGGAGATAGTGGAACTGGCCAAAGGTGGATGCCCCTGGAAGGATCAC
CTCTACAACCTGGAATCTGAGCTGTCCCCTCCAGTGGCCATTGCCTTTGTTATCTACACT
GACCAGGCTGGACAGTGGCGGGTACAGTGTGTGCCCAAGGAGCCCTACTCATTCCAGAGC
CGGCTGCCCCTGCCAGAGCCATGGCGGGGTCTCCGGGACAAAGCCCTGGACCAGGTCACC
GGGATTCCTGGCTGCATCTTCGTCCATGCTAGTGGCTTCATTGGTGGGCACCACACCCGA
GAGGGTGCCTTAAGCATGGCCCGTGCCACGTTGGCCCAGTGTTCA---GCACCTATGCCT
CCCACAAAT---CCC---TTAGTCCAA
>Bowhead|bmy_04678T0
ATGGGCCACCGCTTCCTGCGCGGTTCTCTATCT---CTG---TTGCTGCTGCTGCCGCCA
------CCCCGCCGAAGCCCGCATCTCAAGCGCAGCCTGGAGTCCGTCCCACTCTCCAAA
CGACCCCGCAGCCACCTCATGGCCCCGCCCCGAATCGGGACGCATAACGGCACTTTCCAC
TGCGATGAGGCGCTGGCGTGCGCGTTGCTGCGCCTCCTGCCCGAGTACCGGGATGCAGAG
ATTGTGCGGACCCGGGACCCCGAGAAACTGGCTTCTTGTGACATCGTGGTAGACGTAGGT
GGCGAGTATGACCCTCAGAGACACCGATATGACCATCACCAGAGGTCTTTCACGGAGACC
ATGAGCTCCCTGTCCCCTGGGAAGCCGTGGCAGACCAAGCTGAGCAGTGCGGGACTCATC
TATCTGCACTTCGGGCACAAGCTGCTGGCCCAGTTGCTGGTTACTAGCGAAGAGGACAGC
ATGGTGGGCACCCTCTATGACAAG---------------------GAGGTGGATGCGGTG
GACAATGGGATCTCTCAGTGGGAGGAGGGAGAGCCTCGGTACGCGCTGACCACTACGCTG
AGCGCCCGGGTTGCTCGGCTTAATCCCACCTGGAACCAGCCCAACCAAGACACTGAGGCC
GGGTTCAAGCGTGCAATGGACCTGGTTCGAGAGGAGTTCCTGCAGAGACTAGACTTCTAC
CAGCACAGCTGGCTGCCAGCCCGGGCCCTGGTGGAAAAGGCCCTGGCCCAGCGGTTCCAG
GTGGACCCAAGTGGGGAGATAATAGAACTGGTGAAGGGTGGATGCCCCTGGAAGGAGCAC
CTCTACCACCTGGAATCGGGGCTGTCCTCCCCGGGGACCATCGCCTTTGTTATCTACACG
GACCAGGCTGGACAGTGGCGGGTACAGTGTGTGCCTAAGGAGCCCCATTCATTCCAGAGC
AGGCTGCCCCTGCCAGAGCCATGGCGGGGTCTTCGGGATGAGGCCCTGGACCAGATCAGT
GGGATTCCTGGCTGTGTCTTTGTCCACGCCAGTGGCTTCATTGGTGGGCACCATACCCGA
GAGGGTGCCCTGAGCATGGCCCGTGCCACCTTGGCCCAGCGCCCA---GCACCTATGCCT
CCCACAAAT---TCC---TTAGTCCAA
>Minke|BACU008073
ATGGGCCACCGCTTCCTGCGCGGTTCTCTATCTCTGCTG---CTGCTGCTGCTGCCGCCA
------CCCCGCCGAAGCCCTCATCTCAAGCGCAGCCTGGAGTCCGTCCCACTCTCCAAA
CGACCCCGCAGCCACCTCATGGCCCCGCCCCGAATCGGGACGCATAACGGCACTTTCCAC
TGCGATGAGGCGCTGGCGTGCGCGTTGCTGCGCCTCCTGCCCGAGTACCGGGATGCAGAG
ATCGTGCGGACCCGGGACCCCGAGAAACTGGCTTCTTGTGACATCGTGGTAGACGTAGGT
GGCGAGTATGACCCTCAGAGACACCGATATGACCATCACCAGAGGTCTTTCACGGAGACC
ATGAGCTCCCTGTCCCCTGGGAAGCCGTGGCAGACCAAGCTGAGCAGTGCGGGACTCATC
TATCTGCACTTCGGGCACAAGCTGCTGGCCCAGTTGCTGGTTACTAGCGAAGAGGACAGC
ATGGTGGGCACCCTCTATGACAAGATGTACGAGAACTTCGTGGAGGAGGTGGATGCGGTG
GACAATGGGATCTCTCAGTGGAAGGAGGGAGAGCCTCGGTACGCGCTGACCACTACGCTG
AGCGCCCGGGTTGCTCGGCTTAATCCCACCTGGAACCAGCCCAACCAAGACACTGAGGCC
GCGTTCAAGCGTGCAATGGACCTGGTTCGAGAGGAGTTCCTGCAGAGACTAGACTTCTAC
CAGCACAGCTGGCTGCCAGCCCGGGCCCTGGTGGAAGAGGCCCTGGCCCAGCGGTTCCAG
GTGGACCCAAGTGGGGAGATAATAGAACTGGTGAATGGTGGATGCCCCTGGAAGGAGCAC
CTCTACCACCTGGAATCGGGGCTGTCTTCCCCAGGGACCATCGCCTTTGTTATCTACACG
GACCAGGCTGGACAGTGGCGGGTACAGTGTGTGCCTAAGGAGCCCCATTCATTCCAGAGC
AGGCTGCCCCTGCCAGAGCCATGGCGGGGTCTTCGGGATGAGGCCCTGGACCAGATCAGT
GGGATTCCTGGCTGTGTCTTTGTCCACGCCAGTGGCTTCATTGGTGGGCACCATACCCGA
GAGGGTGCCCTGAGCATGGCCCGTGCCACCCTGGCCCAACGCCCA---GCACCTATGCCT
CCCACAAAT---TCC---CTAGTCCAA
