# Supplementary material for: Insights into the Evolution of Longevity from the Bowhead Whale Genome
Source: Cell Rep. 2015 Jan 6;10(1):112–22. doi: 10.1016/j.celrep.2014.12.008 (PMC4536333; doi:10.1016/j.celrep.2014.12.008)
Supplement: Supplemental Folder 2. Species Used in the Analysis of Selective Pressure Variation, Single-Gene Orthologous Families Tested, Likelihood Ratio Tests, MAKER Parameters, and Full Assembly and Read Usage Data, Related to Experimental Procedures [file mmc3.zip › Tested SGOs/reciprocal_group_3807.2.fas]

>Gibbon|ENSNLEG00000009118|ENSNLET00000011646
------------------ATGACCCAGCAGAAGGCGGCGTTGCAGAACTACAACACGAAA
TGG---TCAAGCATAGAGGAGCTGTGCCAGAAGCGGGAGGAGCTGTGCCGGCAGATCCAG
GAGGAAGAGGACGAGAAGCAGCGGCTGCAGAATGAGGTGAGGCAGCTGACAGAGAAGCTG
GCCCGCGTCAACGAGAACCTGGCACGCAAGATTGCGTCTCGCAACGAGTTCGACCGGACC
ATCGCAGAGACGGAGGCCGCCTACCTCAAG------------------------------
---------ATCCTGGAGAGCTCCCAGACTTTGCTCAGCGTTCTCAAGAGGGAAGCTGGG
AACCTGACCAAGGCTACAGCCTCAGACCAGAAAAGTAGCGGTGGC---AGAGACAGC
>Gorilla|ENSGGOG00000011694|ENSGGOT00000011736
------------------ATGACCCAGCAGGGCGCGGCGCTGCAGAACTACAACAACGAG
CTGGTCAAGTGCATAGAGGAGCTGTGCCAGAAGCGGGAGGAGCTGTGCCGGCAGATCCAG
GAGGAGGAGGACGAGAAGCAGCGGCTGCAGAATGAGGTGAGGCAGCTGACAGAGAAGCTG
GCCCGCGTCAACGAGAACCTGGCACGCAAGATTGCCTCTCGCAACGAGTTCGACCGGACC
ATCGCGGAGACGGAGGCCGCCTACCTCAAG------------------------------
---------ATCCTGGAGAGCTCCCAGACTTTGCTCAGCGTTCTCAAGAGGGAAGCTGGG
AACCTGACCAAGGCTACAGCCCCAGACCAGAAAAGTAGCGGCGGC---AGGGACGGC
>Guinea_Pig|ENSCPOG00000009768|ENSCPOT00000009856
------------------ATGACCCAGCAGGGCGCTGCGCTGCAGAACTACAACAATGAG
CTGGTCAAGTGCATCGAGGAGCTGTGTCAGAAGCGGGAGGAGCTGTGCCAGCAGATCCAG
CAGGAGGAGGATGAAAAGCAGCGGCTGCAGAACGAGGTGAGGCAGTTGACTGAGAAGCTA
GCCCGCGTCAACGAGAACCTGGCGCGCAAGATCGCCTCTCGGAACGAGTTTGACCGCACC
ATCGCGGAGACGGAGGCCGCCTACCTCAAG------------------------------
---------ATCCTGGAGAGCTCGCAGACTCTGCTTAGCGTCCTGAAAAGAGAGGCCGGG
AACCTGGCGAAGGCTACAGCATCAGACCAAAAGAGCAGTGGAGGC---AAGGACAGC
>Horse|ENSECAG00000023499|ENSECAT00000025149
------------------------------------------------------------
------------ATCGAGGACCTGTGCCAGAAGCGGGACGAGTTGTGCCGGCAGATCCAG
CAGGAGGAGGACGAGAAGCAGCGGCTGCAGAACGAAGTGAGACAGTTGACAGAGAAGCTG
GCCCGAGTCAACGAGAACCTGGCACGCAAGATCGCCTCTCGCAACGAGTTTGACCGGACC
ATCGCAGAGACGGAGGCCGCCTACCTCAAG------------------------------
---------ATCCTGGAGAGCTCACAGACTCTGCTTAGTGTCCTGAAGAGGGAAGCAGGG
AATCTGACTAAAGCCACAGCCTCTGAGCAGAAAAGCAGTGGAGGCAACAAGGACAGC
>Mouse|ENSMUSG00000026966|ENSMUST00000028342
------------------ATGACCCAACAGGGCGCGGCGCTGCAGAACTACAACAACGAG
TTGGTCAAGTGCATCGAGGAGTTGTGTCAGAAGCGAGAGGAGCTGTGCCGGCAGATCCAG
CAAGAGGAGGACGAAAAGCAGCGGCTACAGAATGAGGTGAGGCAGCTCACGGAGAAGTTG
GCCCGCGTCAACGAGAACCTGGCGCGCAAGATCGCCTCTCGCAACGAGTTTGACCGGACC
ATCGCAGAAACCGAGGCCGCCTACCTCAAG------------------------------
---------ATCCTGGAGAGCTCTCAGACTCTGCTTAGTGTACTCAAAAGAGAAGCTGGG
AACCTGACTAAAGCCACAGCTTCAGACCAGAAGAGTAGTGGAGGC---AAGGACAGC
>Opossum|ENSMODG00000017189|ENSMODT00000021820
------------------ATGAGCCAGCAGGGAGCGGCGCTTCAGAACTACAACAACGAG
CTGGTCAAGTGTATCGAAGAACTGTGCCAGAAGCGGGAGGAGCTGTGCCGGCAGATCCAG
CAGGAGGAGGATGAGAAGCAAAGGCTCCAAAACGAAGTGCGGCAGCTGACCGAGAAGTTG
GCCCGGGTCAATGAGAACCTGGCCCGGAAGATCGCCTCTAGAAATGAGTTTGACCGTACC
ATTGCAGAGACCGAAGCAGCTTACCTCAAG------------------------------
---------ATTCTGGAAAGTTCTCAGACGCTGCTCAGTGTCCTGAAGCGAGAAGCAGGA
AATCTGGGCAAGGCCCCAGTCCAGGACCAGAAGAGCATGGGC------AAGGACAGC
>Orangutan|ENSPPYG00000019813|ENSPPYT00000023129
------------------ATGGCCCAGCAGGGCGCGGCGCTGCAGAACTACAACAACGAG
CTGGTCAAGTGCATAGAGGAGCTGTGCCAGAAGCGGGAGGAGCTGTGCCGGCAGATCCAG
GAGGAGGAGGACGAGAAGCAGCGGCTGCAGAATGAGGTGAGGCAGCTGACAGAGAAGCTG
GCCCGCGTCAACGAGAACCTGGCACGCAAGATTGCCTCTCGCAACGAGTTCGACCGGACC
ATCGCGGAGACGGAGGCCGCCTACCTCAAG------------------------------
---------ATCCTGGAGAGCTCCCAGACTTTGCTCAGCGTTCTCAAGAGGGAAGCTGGG
AACTTGACCAAGGCTACAGCCTCAGACCAGAAAAGTAGCGGTGGC---AGGGACAGC
>Platypus|ENSOANG00000001577|ENSOANT00000002513
------------------ATGAGTCAGCAGGGCGCCGCGCTGCAGAGCTACAACAACGAG
CTGGTCAAGTGCATCGAGGAGCTGTGCTTGAAGCGGGAGGAGCTGAGCCGGCAGATCCTG
AAGGAAGAGGAGGAGAAGCGGAGGCTGCAGAACGAAGTGCGGCTGCTGTCCGATAAGCTG
GCGCGGGTCAACGAGAGCCTGGCCAGCAAGATGGCATCCCGCCACGAGTTCGACCGGACC
ATCGCCGAGACCGAGGCCGCCTACCTCAAG------------------------------
---------GTCCGTGAGCGAGGCGCTTCACCTCTCTCCGCCGGAAAACGG---------
---------------------------------------------------------
>Rat|ENSRNOG00000011093|ENSRNOT00000014993
------------------ATGACCCAACAGGGCGCGGCGCTGCAGAACTACAACAACGAG
TTGGTCAAGTGCATCGAAGAGTTGTGTCAGAAACGAGAGGAGCTGTGCCGGCAGATCCAG
CAGGAGGAGGACGAAAAGCAGCGGCTACAGAATGAGGTGAGGCAGCTCACGGAGAAATTG
GCCCGCGTCAACGAGAACCTGGCGCGCAAGATCGCCTCTCGCAACGAGTTTGACCGGACC
ATTGCGGAGACAGAGGCCGCCTACCTCAAGGTGGGGCTCTCAGATATGCGTTGTCAGTGC
CTCACTACCATC------------------------------------------------
---------------------------------------------------------
>Macaque|ENSMMUG00000001673|ENSMMUT00000002371
------------------ATGACCCAGCAGGGCGCGGCGCTGCAGAACTACAACAACGAG
CTGGTCAAGTGCATAGAGGAGCTGTGCCAGAAGCGGGAGGAGCTGTGCCGGCAGATCCAG
GAGGAGGAGGACGAGAAGCAGCGGCTGCAGAATGAGGTGAGGCAGCTGACGGAGAAGCTG
GCCCGCGTCAACGAGAACCTGGCACGCAAGATTGCCTCTCGCAACGAGTTCGACCGGACC
ATCGCGGAGACGGAGGCCGCCTACCTCAAG------------------------------
---------ATTCTGGAGAGCTCCCAGACTTTGCTCAGCGTCCTCAAGAGGGAAGCTGGG
AACCTGACCAAGGCTACAGCCTCAGACCAGAAAAGTAGCGGTGGC---AGGGACAGC
>Marmoset|ENSCJAG00000013053|ENSCJAT00000025345
------------------ATGACCCAGCAGGGCGCGGCGCTGCAGAACTACAACAACGAG
CTGGTCAAATGCATTGAGGAGCTGTGCCAGAAGCGGGAGGATCTGTGCCGGCAGATCCAG
CAGGAGGAGGACGAGAAGCAGCGGCTGCAGAATGAGGTGAGGCAGCTCACAGAAAAGCTG
GCCCGCGTCAATGAGAACCTGGCACGCAAGATTGCCTCTCGCAACGAGTTCGACCGGACC
ATCGCGGAGACGGAGGCCGCCTACCTCAAG------------------------------
---------ATCCTGGAGAGCTCCCAGACTTTGCTTAGTGTCCTCAAGAGGGAAGCTGGG
AACCTGACCAAGGCTACAGCCTCAGACCAGAAAAGTAGCGGTGGC---AGGGACAGC
>Human|ENSG00000176101|ENST00000322310
------------------ATGACCCAGCAGGGCGCGGCGCTGCAGAACTACAACAACGAG
CTGGTCAAGTGCATAGAGGAGCTGTGCCAGAAGCGGGAGGAGCTGTGCCGGCAGATCCAG
GAGGAGGAGGACGAGAAGCAGCGGCTGCAGAATGAGGTGAGGCAGCTGACAGAGAAGCTG
GCCCGCGTCAACGAGAACCTGGCACGCAAGATTGCCTCTCGCAACGAGTTCGACCGGACC
ATCGCGGAGACGGAGGCCGCCTACCTCAAG------------------------------
---------ATCCTGGAGAGCTCCCAGACTTTGCTCAGCGTTCTCAAGAGGGAAGCTGGG
AACCTGACCAAGGCTACAGCCCCAGACCAGAAAAGTAGCGGCGGC---AGGGACAGC
>Orca|XP_004285000.1
------------------ATGACCCAGCAGGGCGCGGCGCTGCAGAACTACAACAACGAG
CTGGTCAAGTGCATCGAAGAGCTGTGTCAGAAGCGGGAGGAGTTGTGCCGGCAGATCCAG
CAGGAAGAGGAGGAGAAGCAGCGGCTGCAGAATGAGGTGAGGCAGCTGACGGAGAAGCTG
GCCCGAGTCAACGAGAACCTGGCTCGCAAGATAGCCTCTCGGAATGAGTTCGATCGGACC
ATCGCGGAGACGGAGGCTGCCTACCTCAAG------------------------------
---------ATCCTGGAGAGCTCGCAGACTCTGCTTAGTGTCCTGAAGAGGGAAGCGGGG
AACCTGACCAAGGCCGCAGCCCCCGAGCAGAGGAACAGCGGAGGC---AAGGACAGC
>Chimp|ENSPTRG00000021599|ENSPTRT00000040032
------------------ATGACCCAGCAGGGCGCGGCGCTGCAAAACTACAACAACGAG
CTGGTCAAGTGCATAGAGGAGCTGTGCCAGAAGCGGGAGGAGCTGTGCCGGCAGATACAG
GAGGAGGAGGACGAGAAGCAGCGGCTGCAGAATGAGGTGAGGCAGCTGACAGAGAAGCTG
GCCCGCGTCAACGAGAACCTGGCACGCAAGATTGCCTCTCGCAACGAGTTCGACCGGACC
ATCGCGGAGACGGAGGCCGCCTACCTCAAG------------------------------
---------ATCCTGGAGAGCTCCCAGACTTTGCTCAGCGTTCTCAGAGGGGAAGCTGGG
AACCTGACCAAGGCTACAGCCCCAGACCAGAAAAGTAGCGGCGGC---AGGGACAGC
>Cow|ENSBTAG00000046415|ENSBTAT00000066088
------------------------------------------------------------
------------ATCGAGGAGCTGTGCCAGAAGCGGGAGGAGCTGTGCCGGCAGATCCAG
CAGGAGGAGGAGGAGAAGCAGAGGCTGCAGAACGAGGTGAGGCAGCTGACGGAGAAGCTG
GCCCGAGTCAACGAGAACCTGGCGCGTAAGATCGCCTCTCGGAACGAGTTCGATCGGACC
ATCGCGGAGACAGAAGCCGCCTACCTCAAG------------------------------
---------ATCCTGGAGAGCTCGCAGACTCTGCTTAGTGTCCTGAAGCGAGAAGCGGGG
AACCTGACAAAGGCCACAGCCTCAGAGCAGAAGAGCAGTGGAGGC---AAGGAGAGC
>Dog|ENSCAFG00000019481|ENSCAFT00000030974
GCGGCCTGGGCGGTCACCATGACCCAGCAGGGCGCAGCGCTGCAGAATTATAACAACGAA
CTGGTCAAGTGCATCGAGGAGTTGTGCCAGAAGCGGGAGGAGTTGTGCCGGCAGATCCAG
CAGGAGGAAGACGAGAAGCAGCGGCTGCAGAATGAAGTGAGGCAGCTGACCGAGAAACTG
GCTCGCGTCAACGAGAACCTGGCCCGCAAGATTGCCTCTAGAAACGAGTTTGACCGGACC
ATCGCGGAGACAGAAGCCGCCTACCTCAAG------------------------------
---------ATCCTGGAGAGCTCGCAGACTCTGCTTAGTGTCCTGAAGAGGGAAGCTGGG
AACTTGACCAAGGCCACAGCCTCAGAGCAGAAGAGCAGCGGAGCT---AAGGAC---
>Elephant|ENSLAFG00000004560|ENSLAFT00000004558
------------------ATGACTCAGCAGGGAGCGGCGCTGCAGAACTACAACAACGAG
CTGGTCAAGTGCATCGAGGAGTTGTCCCAGAAGCGCGAGGAGCTGTGCCGCCAGATCCAG
CAGGAAGAGGACGAGAAGCAGCGGCTGCAGAACGAGGTGAGGCAGCTGACGGAGAAGCTG
GCCCGGGTCAATGAGAACCTGGCTCGAAAGATCGCCTCTCGAAACGAGTTTGACCGGACC
ATCGCGGAGACGGAAGCTGCCTACCTCAAG------------------------------
---------ATCCTGGAGAGCTCCCAGACTCTGCTTAGTGTCCTGAAGAGAGAAGCTGGG
AACCTGACCAAGGCCACGGCTTCGGAGCAGAAGGCCAGTGGGGGC---AAGGACAGT
>Bowhead|bmy_13873T0
------------------ATGACCCAGCAGGGCGCGGCGCTGCAGAACTACAACAACGAG
CTGGTCAAATGCATCGAGGAGCTGTGTCAGAAGCGGGAAGAGTTGTGCCGGCAGATCCAG
CAGGAAGAGGAGGAGAAGCAGCGGCTGCAGAATGAGGTGAGGCAGCTGACGGAGAAGCTG
GCCCGAGTCAACGAGAACCTGGCTCGCAAGATAGCCTCTCGGAATGAGTTCGATCGGACC
ATCGCGGAGACGGAGGCTGCCTACCTCAAG------------------------------
---------ATCCTGGAGAGCTCGCAGACTCTGCTTAGTGTCCTGAAGAGGGAAGCGGGG
AACCTGACCAAGGCCGCAGCCCCTGAGCAGAGGAGCAGCGGAGGC---AAGGACAGC
>Minke|BACU009827
------------------ATGACCCAGCAGGGCGCGGCGCTGCAGAACTACAACAACGAG
CTGGTCAAATGCATCGAGGAGCTGTGTCAGAAGCGGGAAGAGTTGTGCCGGCAGATCCAG
CAGGAAGAGGAGGAGAAGCAGCGGCTGCAGAATGAGGTGAGGCAGCTGACGGAGAAGCTG
GCCCGAGTCAACGAGAACCTGGCTCGCAAGATAGCCTCTCGGAATGAGTTCGATCGGACC
ATCGCGGAGACGGAGGCTGCCTACCTCAAG------------------------------
---------ATCTTGGAGAGCTCGCAGACTCTGCTTAGTGTCCTGAAGAGGGAAGCGGGG
AACCTGACCAAGGCCGCAGCCCCCGAGCAGAGGAGCAGCGGAGGC---AAGGACAGC
