# Supplementary material for: Insights into the Evolution of Longevity from the Bowhead Whale Genome
Source: Cell Rep. 2015 Jan 6;10(1):112–22. doi: 10.1016/j.celrep.2014.12.008 (PMC4536333; doi:10.1016/j.celrep.2014.12.008)
Supplement: Supplemental Folder 2. Species Used in the Analysis of Selective Pressure Variation, Single-Gene Orthologous Families Tested, Likelihood Ratio Tests, MAKER Parameters, and Full Assembly and Read Usage Data, Related to Experimental Procedures [file mmc3.zip › Tested SGOs/reciprocal_group_3808.2.fas]

>Gibbon|ENSNLEG00000009115|ENSNLET00000011662
ATGAAGCCTAAAATGAAGTATTCAACCAACAAAATTTCCACAGCAAAGTGGAAGAACACA
GCAAGCAAAGCCTTGTGT------TTCAAGCTGGGAAAATCCCAACAGAAGACCAAAGAA
GTTTGCCACACGTACTTTATGAAGCTCCGCTCTGGCCTTACGATAAAAAAGGAGGCCTGT
TACTTTAGGAGAGAAATCACCAAACGGCCTTCACTGAAAACAGGTAGAAAGCACAAAAGA
---CATCTG---GTA---CTCGCTGCCTGTCAACAG------------------CAGTCT
ACGGTGGAATGC------------------TTTGCCTTTGGTATATCAGGGGTCCAGAAA
TATACTAGAGCACTTCACGATTCAAGT---------------------------------
GTTACAGGAATT------------------------TCACCTATTACAGAATGT------
------CTCGCTTCTCTAAGCACATACAACGATCAATCCATTACTTTTGCTTTGGAGGAT
GAAGGTTATGAGATATATGTTGAAGACTTGAAAAAAGATGAAAAGAAAGATAAGGTGTTA
CTGAGTTACTATGAGTCTCAACACCCCTCAAGCGAATCA---------GGTGATGGTGTT
GATGGTAAGATGTTAATGGTAACCCTGAGTCCTACAAAAGAC------TTCTGGTTGCAT
GCCAACAACAAGGAGCACTCTGTGGAGCTCCATAAGTGTGAAAAACCACTGCCAGACCAG
GCCTTCTTTGTCGTTCATAATAGG------CCCTCCAACTGTGTTTCATTTGAATGCAAG
ACTGATCCTGGAGTGTTTATAGGTGTAAAGGATAATCATCTTGCTCTGATTAAA---GTA
GACTGTTGTGAGAATTTATGTACTGAGAATATCTTGTTTAAGCTCTCTGAA---ACT
>Gorilla|ENSGGOG00000001464|ENSGGOT00000001473
ATGAAGCCTAAAATGAAGTATTCAACCAACAAAATTTCCACAGCAAAGTGGAAGAACACA
GCAAGCAAAGCCTTGTGT------TTCAAGCTGGGAAAATCCCAACAGAAGGCCAAAGAA
GTTTGCCCCATGTACTTTATGAAGCTCCGCTCTGGCCTTACAATAAAAAAGGAGGCCTGT
TACTTTAGGAGAGAAACTACCAAAAGGCCTTCACTGAAAACAGGTAGAAAGCACAAAAGA
---CATCTG---GTA---CTCGCTGCCTGTCAACAG------------------CAGTCT
ACTGTGGAGTGC------------------TTTGCCTTTGGTATATCAGGGGTCCAGAAA
TATACTAAAGCACTTCATGATTCAAGT---------------------------------
ATCACAGGAATT------------------------TCACCTATTACAGAGTAT------
------CTTGCTTCTCTAAGCACATACAATGATCAATCCATTACTTTTGCTTTGGAGGAT
GAAAGTTATGAGATATATGTTGAAGACTTGAAAAAAGATGAAAAGAAAGATAAGGTGTTA
CTGAGTTACTATGAGTCTCAACACCCCTCAAGTGAATCA---------GGTGACGGTGTT
GATGGTAAGATGTTAATGGTAACCCTGAGTCCTACAAAAGAC------TTCTGGTTGCAT
GCCAACAACAAGGAACACTCTGTGGAGCTCCATAAGTGTGAAAAACCACTGCCAGACCAG
GCCTTCTTTGTCCTTCATAATATG------CACTCCAACTGTGTTTCATTTGAATGCAAG
ACTGATCCTGGAGTGTTTATAGGTGTAAAGGATAATCATCTTGCTCTGATTAAA---GTA
GACTCTTCTGAGAATTTGTGTACTGAAAATATCTTGTTTAAGCTCTCTGAA---ACT
>Guinea_Pig|ENSCPOG00000009330|ENSCPOT00000009415
ATGAAGACTAAAAGGAAATACTCAACCTCTAAAACTTCTCCAGCAAAGCTGAACAGGAGA
GAGAGCAAAGTCATGGCAAAATCTTGCAAACTGAGAAAATCCCAAAAGAAGGCAGAAGAA
ATTTGCCATGAATACTACATGAAACTTCGCTCTGGTCTTATCATAGAAAAGAAAGCCTGC
TACTTTAGGAAAGAAATCACCAAAAAATGTTCACTAAAAACAGGTGAAAAACACAAAGAA
---AAATACCAGGTA---CTTGCTGCCTATTCACAG------------------CCTGCC
CTGAATAGCTCT------------------TTC---------------------CTTGAA
TTTGGGCAGAGTGTGCTGAGCACTTACCACAGGTCGAGGTGCCTCAGGAACCTGGGATCC
CTCCCTGCTATT------------------------TCACCTGTTAAGGAATCG------
------TTTGCTTCTCTAAGTACATACAACAATCAATCTGTTACTTTCGTATTGGAAAAT
GGAAGTTATGCGATCTGTGTTGAAGCTGTGAAACACAATCAAGAAAAAGAAAAGGTACGA
TTGCGTATCTGTGAGTCTCAGCACCCCTCAAATGAATCAGGATTGCAAGGTGATACTGTT
GATGGTAAGCTGTTAATGGTAAATCTGAGTCCTACAGAAGACAAAAACGTCTGGTTGCAT
GCCAACAAGAAGGAACACTCTGTAAAGCTCCAAAAGTGTGAAACCACATTGCCAGACCAG
GCCTTCTTCGTCCTTCATAGAGAG------TCCTCTGAATTCGTTTCATTTGAATGTAAG
AGTAATCGTGGAACATACATAGGAGTAAAAGATAATCAGCTTGCTCTAATAGAA---GGA
---------AAGAATCCGAGTATTGAGAATATCATGTTTAAACTCTCTCAG---ACT
>Horse|ENSECAG00000010475|ENSECAT00000010878
------------ATGAAGTGTTCAAGCAGCAAAACTTCCCCAGCAAAGACGAACAGCTCA
GCAGGCAAAGCCTTGGTAAAATCTCCCAAGTTAAGAAAATCTCAACAGAAGGTGGAAGAA
GTTTGCCAGATATACTTTATGAAGCTACGCTCAGGCCTTCTTATAGAAAAGAAAGCCTGT
TACTTTAAGAAAGAAACCACCAGAAGGCATGTACCAAAACCAGTTAATATGTGCCGGGAG
CAACATCTG---GTA---TTGGCTGCCTGTGAGCAGCAGCTGGAACACCTTGAACAGTCT
GTG---GAGGGC------------------TTCACTTTTGATGTGCCCATGATCCAGAGA
TGTGCTAGATCAACTGCTGGTCCA------------------------------------
---------ATTTTT---------------------------------GAAGAT------
------TTTGCTTCCCTGAGCACATACAACGATCAATCCATTAGTTTTGTTATTGAGGAT
GGAAGTTATGAGATCTACATTGAAGACCTGAGTGGACAACAAGAGAAAGACCCAGTGTTA
TTCCGTTGCTATCCTTCTCAGTGCTCCTCAAGTGAAACA---------GCAGGTGGTGCT
GATGGTCAGAAGTTAATGGTAAACCTGAGTCCTAAAAAATACAAAGACTTTTTGCTGCAT
GCCAACAACAAGGAGCACTCTGTGGAGCTACAAAAATGTGAAAACCCGTTCCCAGACCAG
GCCTTTTTTCTTATGCATAAGACG------TCGTCCAGATGTGTTTCATTTGAATGTAAG
AACAATCCTGGAGTGTTTATAGGAGTAAAGGACAAGCACCTTGCTCTAATTAAAGTGGGG
GAGCAAACTGAGCCTTCAAGTAGGCAGAATATCATATTTAAGCTCTCT---------
>Mouse|ENSMUSG00000024810|ENSMUST00000025724
ATGAGACCTAGAATGAAGTATTCCAACTCCAAGATTTCCCCGGCAAAGTTCAGCAGCACC
GCAGGCGAAGCCCTGGTCCCGCCTTGCAAAATAAGAAGATCCCAACAGAAGACCAAAGAA
TTCTGCCATGTCTACTGCATGAGACTCCGTTCTGGCCTCACCATAAGAAAGGAGACTAGT
TATTTTAGGAAAGAACCCACGAAAAGATATTCACTAAAATCGGGTACCAAGCATGAAGAG
---AACTTCTCTGCCTATCCACGGGATTCTAGGAAG------------------AGATCC
TTGCTTGGCAGT------------------ATC---------------------CAAGCA
TTTGCTGCGTCTGTTGACACATTGAGC---------------------------------
ATCCAAGGAACT------------------------TCACTTTTAACACAGTCT------
------CCTGCCTCCCTGAGTACATACAATGACCAATCTGTTAGTTTTGTTTTGGAGAAT
GGATGTTATGTGATCAATGTTGACGACTCTGGAAAAGACCAAGAGCAAGACCAGGTGCTA
CTACGCTACTATGAGTCTCCCTGTCCTGCAAGTCAATCA---------GGCGACGGTGTG
GATGGGAAGAAGCTGATGGTGAACATGAGTCCCATCAAAGACACAGACATCTGGCTGCAT
GCCAACGACAAGGACTACTCCGTGGAGCTTCAAAGGGGTGACGTCTCGCCTCCGGAACAG
GCCTTCTTCGTCCTTCACAAAAAG------TCCTCGGACTTTGTTTCATTTGAATGCAAG
AATCTTCCTGGCACTTACATAGGAGTAAAAGATAACCAGCTGGCTCTAGTGGAG---GAG
---------AAAGATGAGAGCTGCAACAATATTATGTTTAAGCTCTCGAAA---ATC
>Orangutan|ENSPPYG00000019231|ENSPPYT00000022416
ATGAAGCCTAAAATGAAGTATTCAACCAACAAAATTTCCACAGCAAAGTGGAAGAACACA
GCAAGCAAAGCTTTGTGT------TTCAAGCTGGGAAAATCCCAACAGAAGGCCAAAGAA
GCTTGCCACGTGTACTTTATGAAGCTCCGCTCTGGCCTTATGATAAAAAAAGAGGCCTGT
TACTTTAGGAGAGAAACCACCAAAAGGCCTTCGCTGAAAACAGATAGAAAGCACAAAAGA
---CATCTG---GTA---CTTGCTGCCTGTCAACAG------------------CAGTCT
ACTGTGGAGTCC------------------TTTGCCTTTGGTATATCAGGGGTCCAGAAA
TATACTAGAGCACTTCATGATTCAAGT---------------------------------
ATCACAGGAATT------------------------TCACCTATTACAGAATAT------
------CTTGCTTCTCTAAGCACATACAATGATCAATCCGTTACTTTTGCTTTGGAGGAT
GAAAGTTATGAGATATATGTTGAAGACTTGAAAAAAGATGAAAAGAAAGATAAGGTGTTA
CTGAGTTACTATGAGTCTCAACGCCCCTCAAGTGAATCA---------GGTGATGGTGTT
GATGGTAAGATGTTAATGGTAACCCTGAGTCCTACAAAAGAC------TTCTGGTTGCAT
GCCAACAACAAGGAGCACTCTGTGGAGCTCCATAAGTGTGAAAAACCACTGGCAGACCAG
GCCTTCTTTGTCCTTCATAATAGG------CCCTCCAACTGTGTTTCATTTGAATGCAAG
ACTGATCCTGGAGTGTTTATAGGTGTAAAAGATAATCATCTTGCTCTGATTGAA---GTA
GACTCTTCTGAGAATTTGGGTACTGAAAATATCTTGTTTAAGCTCTCTGAA---ACT
>Rabbit|ENSOCUG00000013813|ENSOCUT00000013809
------------------------------------------------------------
------------------------------------TCCCAACAGAAGGCTGCAGAAGAA
GTCTGCCAAATATACAATATGAAGCTACGCTCTGGCCTTACCATAGAAAAGAAGGCCTGT
TACTTTAGGAGAGGAATCACCAAAAAGCCAGCAGGCAGGACT---GAAGAATACTTGGAA
---CGTACGGGAACA---CAGGCTGCTGTTCCCAAA------------------AGCAGT
ACTACTGTTTCTCACTGTTTTAAAATCATTTTT---------------------CAGAAG
TTCACAGAACTACTACTTGGAATTCTT---------------------------------
ATGACGGTAATT------------------------TCATTTGTTACAGAATAT------
------CCTGCCTCTCTGAGCACATACAACGATAAATCAGTTACTTTTACTTTGGTGGAT
AAAAGTTATGTGATCAATGTTGGAGACAAGGGGAAGAAACAAAAGAAAGACAAGGTGTTA
CTGCGTTACTATGAGTCCCCGTACTCCTCAAGTGAATCA---------GGTAATGGCGTT
GATGGTAAGATGTTAATGGTAAACATGAGTCCAACAAATGACGCACATCTCTTGCTGCAT
GCCAACAAGAAGAAGCACTCCGTAGAGTTTCACAGGTATGAAAACAGATTATCAGACCTA
GCTTTCTTTGTCGTTCACAAGGAG------TCTTCGGAATGTGTTTCATTCGAATGTAAA
AGCCATCGCGGAACATATTTAGGAGTAAAAGATAATCACCTTGGCCTAATACAA---GGA
---------AAGAATCCAGGCAGTGAGAATATTCTGTTTAAGCTCTCT---------
>Rat|ENSRNOG00000016456|ENSRNOT00000022056
ATGAGACCTAGAATGAAGTATTCGAACTCCAAGATTTCCCCGGCAAAGTGCGACAGCACA
TCAGGCAGAGCCCTGGTCCCGCCTTGCAAAATCACAAGATCCCAACAGAAGACCAAAGAT
ATCTGCCATGTCTACTGCATGAGGCTCCGTTCTGGCCTCACCATAAGAAAGGAGACCTGT
TATTTTGGAAAAGAACCCGCCAAAAGATATTCACTAAAATCAGGTAGCAAGCATGAAGGG
---AGGCTCTCTACCTGTTTACCAGATTCTAGGAAG------------------AGATCC
CTGCTTGGCAGT------------------ATC---------------------CAAGCG
TTTGCTGCATCAGTTGACACACTGAGT---------------------------------
ATCCAAGGAACT------------------------TCACTGCTAACAGAATCT------
------TGTGCC---CTGAGCACATACAACGACCAATCTGTTAGTTTTGTTTTGGAGAAT
GGATGTTACGTGATCAATGTTGAAGATTGTGGGAAAAACCAAGAAAAAGGTCCCCTT---
---------------------------------GCAAAG---------GGAGACGGTGTG
GATGGGAAGAAGCTGATGGTGAACATGAGTCCTATCAAAGACACAGACATCTGGCTGAAT
GCCAATGACAAGGACTACTCTGTGGAGCTCCAAAAGGGTGATGTCTCTCCGCCAGATCAG
GCCTTCTTTGTTCTTCACAAAAAG------TCCTCTGACTTCGTTTCATTCGAATGCAAG
AATCTTCCTGGCACTTACATAGGAGTAAAAGACAACCAACTGGCTCTGGTAGAA---GAG
---------AATGATGAGAGCTGTAACAATATCATGTTTAAGCTCTCTAAG---ATG
>Macaque|ENSMMUG00000021344|ENSMMUT00000030043
------------------------------------------------------------
---------------------------------------TCCCAACAGAAGGCCAAAGAA
GTTTGCCACGTGTACTTTATGAAGCTCCGCTCTGGCCTTATGATAAAAAGA---GCCTGT
TACTTTAGA---GAGAAACCACAAAAGCCTTCACTGAAAACAGGTGGAAACCACAAAGGA
---CATCTG---GTA---CTCGCTGCCTGTCAACAG------------------CAGTCT
ACTGTGGAGTGC------------------TTTGCCTTTGGTATATCAGGGGTCCCGAAA
TATACTAGAGCACTTCATGATTCAAGT---------------------------------
ATCACAGGAATT------------------------TCACCTATTACAGAATCT------
------CTTGCTTCTCTAAGCACATACAATGATCAATCCATTACTTTTGCTTTGGAGGAT
GAAAGTTATGAGATATATGTTGAAGACTTGAAAAAAGATAAAAAGAAAGATAAGGTGTTA
CTGAGTTACTATGAGTCTCAACACCCCTCAAATGAATCA---------GGTGATGGTGTT
GATGGTAAGATGTTAATGGTAACCCTGAGTCCTACAAAAGAC------TTCTGGTTGCAA
GCCAACAACAAGGAGCACTCTGTGGAGCTCCATAAGTGTGAAAAACCACTGCCAGACCAG
GCCTTCTTTGTCCTTCATAATAGG------CCCTTCAACTGTGTTTCATTTGAATGCAAG
ACTGATCCTGGAGTGTTTATAGGTGTAAAGGATAATCATCTTGCTCTGATTAAA---GTA
GACTATTCTGAGAATTTGGGTAGTGAGAATATCTTGTTTAAGCTCTCTGAA---ATT
>Marmoset|ENSCJAG00000011610|ENSCJAT00000022545
ATGAAGCCTAAAATGAAGTATTCAACCAACAGAATTTCCACAGCCAAGCAGAAGAACACA
GCAAGCAAAGCCCTGTGT------TTCAAACTGGCAAAATCCCAACAGAAGGCCAAAGAA
GTTTGCCATGTGTACTTTATGAAGCTCCGCTCTGGTCTTACAATAAAAAAGGAGGCCTCT
TACTTTAGGAGAGAAACCACCAAAAGACCTTCACTAAAAACAGGTAGAAAGCACAAAGAA
---CATCTG---GTA---TTCACTGCCTGTCAACAG------------------CAATCT
ACCATGAAGTGC------------------TTTACCTTTGATATATCAGCAGTCCAGAAA
TATACTAAAGCACTTCATGCTGCAAGT---------------------------------
ATCCCAGGTATT------------------------TCACCTATTACAGAATCT------
------CTTACTTCCCTAAGCACATACAATGATCAATCCATTATTTTTGCTTTGGAGGAT
GAGAGTTATGAGATATATGTTGAAGACTTGAAAAAAGATGAAGAAAAAGACAAAGTGTTA
CTGAGTTACTATGAGTCTCAATGCTCCTCAAATGAATCA---------GGTGATGGTGTT
GACGGTAAGATGTTAATGGTAGCCCTGAGTCCTATAAAAGAC------TTCTGGTTGCAT
GCCAACAACAAGGAGCACTCTGTGGAGCTCCATAAGTGTGAAAAACCACTGCCAGACCAA
GCCTTCTTTATCCTTCATAATATG------CCCTACAACTGTGTTTCATTTGAATGCAAG
ACTGATCCTGGAGTGTTTATAGGTGTAAAGGATAATCATCTTGCTCTGATTAAA---GTA
GACTGTTCTGAGAATTTGTGTAGTGAAAATATCTTGTTTAAGCTCTCTAAA---AGT
>Microbat|ENSMLUG00000009083|ENSMLUT00000009081
ATAAGGCTTGAAATGAAGTATTCAACCACCAAAATTCCCCCAGCAAATATGAACAACTCA
GCAGGAAAAGCCTCGGCAAAATCTTCCAGGTTGAGAAAATCCCAACAGAAGGGCAAAGAA
ATTTGCCAGGTGTACTTTATGCAGCTACGCTCTGGCCTTATCATAGAAAAAAAGGCCTGT
TACTTTAGGAAAGAAACCACCGAAAGGCATTCACCAAACTCAGCTGAAGATTACAAAGAG
CCAAATCTG---CTA---TTTGCTACCTGTCAGAATCGCCTGCAACACTTTGAACGATCG
GCGGGGGCCTCT---------------------GCTTTTAAAAAATCTATGGTCCAGGAA
ACTACTAGAACAATTGATGATTCAAGA---------------------------------
---------ATC------------------------CTAGGTGTGACTGGTTACAGAGAA
TATCGTTCTGTTTCCCTGAGCACATACGACAATCAATCCATTACTTTTGTTGTTGGGGAT
GAAGGTTATTACATCAATGTTGACGATTTGGGGACAGAAGGTGAGAAAGACAAAGTGTTA
TTCCATCTCTATGACTCACAGCTAGCTGCAAGTGGAACA---------GGTGATGATGTT
GATGGTCACAAAGTAATGGTAAGGATGAGTCCTGCAAATAACAAAGACTTTTTGCTGCAT
GCC------GAGGAGCACTCTGTGAAGGTACAAAAATATGAAAATTCGTTGCCAGACCAG
ACCTTATTTCTTCTTCATAAAGAGCTCGGGCCCTCAAAATGCGTTTCCTTTGAATGTAAC
AGCAAACCTGGAGTGTATCTAGGAGTAGAGGGTAACCATCTTGCTCTAATTGAACCAAAT
GACCAAACTGCACATTTAAGAAGAAAGAATATCATATTTAAGCTCTCTGAA---ATG
>Human|ENSG00000137033|ENST00000381434
ATGAAGCCTAAAATGAAGTATTCAACCAACAAAATTTCCACAGCAAAGTGGAAGAACACA
GCAAGCAAAGCCTTGTGT------TTCAAGCTGGGAAAATCCCAACAGAAGGCCAAAGAA
GTTTGCCCCATGTACTTTATGAAGCTCCGCTCTGGCCTTATGATAAAAAAGGAGGCCTGT
TACTTTAGGAGAGAAACCACCAAAAGGCCTTCACTGAAAACAGGTAGAAAGCACAAAAGA
---CATCTG---GTA---CTCGCTGCCTGTCAACAG------------------CAGTCT
ACTGTGGAGTGC------------------TTTGCCTTTGGTATATCAGGGGTCCAGAAA
TATACTAGAGCACTTCATGATTCAAGT---------------------------------
ATCACAGGAATT------------------------TCACCTATTACAGAGTAT------
------CTTGCTTCTCTAAGCACATACAATGATCAATCCATTACTTTTGCTTTGGAGGAT
GAAAGTTATGAGATATATGTTGAAGACTTGAAAAAAGATGAAAAGAAAGATAAGGTGTTA
CTGAGTTACTATGAGTCTCAACACCCCTCAAATGAATCA---------GGTGACGGTGTT
GATGGTAAGATGTTAATGGTAACCCTGAGTCCTACAAAAGAC------TTCTGGTTGCAT
GCCAACAACAAGGAACACTCTGTGGAGCTCCATAAGTGTGAAAAACCACTGCCAGACCAG
GCCTTCTTTGTCCTTCATAATATG------CACTCCAACTGTGTTTCATTTGAATGCAAG
ACTGATCCTGGAGTGTTTATAGGTGTAAAGGATAATCATCTTGCTCTGATTAAA---GTA
GACTCTTCTGAGAATTTGTGTACTGAAAATATCTTGTTTAAGCTCTCTGAA---ACT
>Orca|XP_004279167.1
ATGAAGCCTGAAATGAAGTATTCAACCACCAAAATTTCCCCAGCAAAGATGAACAGCTCA
GCAGGCAAAGCCTTGGTAAAATCTCCCAAGTTGAGAAAATCCCAACAGGAGGCTGAAGAA
GTTTGCCCCATGGTCTTTATGCAGCTACGCTCTGGCCTTAAAATAGAAAAGAAGACCTGT
TACTTTAGGAAAGAAACCACCAAAAGGCATTCACCAAGAACAGCTAAAACGTACAAAGAG
AAACATCTG---GTA---TTCGCTGCCTGT---CAGGAGCTGGAACACCTTGGACCGTCT
GTG---AAGAGC------------------TTCGCCTTCGATAAAACTAGGGTCCAGAAA
TATACTACAGCAACTGGTCTTCCAAGT---------------------------------
---------ATCAAA---------------------------------GAGCAT------
------TCTGCTTCCCTGAGTACATACAACGATCAATACATTACTTTTGTTTTCGAGGAT
GGAAATTATGAGATCTATGTTGAAGACTTAGGAAAAGACCAAGAGAAAGACAAGGTGTTA
CTCCGTTACTATGATTCCCAATTCCCCTCAAGTGAAACA---------GAAGGTGGTGGT
GATCATCGGAAGTTAATGGTAAACCTGAGCCCCACAAAAGACAAAGACTTCTTGCTGCAT
GCCAACAGTAAGGAGCATTCTGTGGAGCTACAAAAATGTGAAAACCAATTGCCAGAACAG
GCCTTCTTTGTCCTTCATGAGGAG------ACCTCCCAATGTGTTTCATTTGAATGTAAG
AGCAATCCTGGAGTGTTTCTAGGAGTAAAGGATAACCACCTAGCTCTTATTAAACGAGGG
GAACACCCTGAGGATTCAAATGAAGAGAATACCATATTTAAGCTCTCAAACTTAATA
>Chimp|ENSPTRG00000020762|ENSPTRT00000038419
ATGAAGCCTAAAATGAAGTATTCAACCAACAAAATTTCCACAGCAAAGTGGAAGAACACA
GCAAGCAAAGCCTTGTGT------TTCAAGCTGGGAAAATCCCAACAGAAGGCCAAAGAA
GTTTGCCCCATGTACTTTATGAAGCTCCGCTCTGGCCTTATGATAAAAAAGGAGGCCTGT
TACTTTAGGAGAGAAACCACCAAAAGGCCTTCACTGAAAACAGGTAGAAAGCACAAAAGA
---CATCTA---GTA---CTCGCTGCCTGTCAAGAG------------------CAGTCT
ACTGTGGAGTGC------------------TTTGCCTTTGGTATATCAGGGGTCCAGAAA
TATACTAGAGCACTTCATGATTCAAGT---------------------------------
ATCACAGGAATT------------------------TCACCTATTACAGAGTAT------
------CTTGCTTCTCTAAGCACATACAATGATCAATCCATTACTTTTGCTTTGGAGGAT
GAAAGTTATGAGATATATGTTGAAGACTTGAAAAAAGATGAAAAGAAAGATAAGGTGTTA
CTGAGTTACTATGAGTCTCAACACCCCTCAAATGAATCA---------GGTGACGGTGTT
GATGGTAAGATGTTAATGGTAACCCTGAGTCCTACAAAAGAC------TTCTGGTTGCAT
GCCAACAACAAGGAACACTCTGTGGAGCTCCATAAGTGTGAAAAACCACTGCCAGACCAG
GCCTTCTTTGTCCTTCATAATATG------CACTCCAACTGTGTTTCATTTGAATGCAAG
ACTGATCCTGGAGTGTTTATAGGTGTAAAGGATAATCATCTTGCTCTGATTAAA---GTA
GACTCTTCTGAGAATTTGTGTACTGAAAATATCTTGTTTAAGCTCTCTGAA---ACT
>Cow|ENSBTAG00000018347|ENSBTAT00000024412
ATGAAGCCTAAAATGAAGTATTCAACCACCAAAATTTCTCCAGCAAAGATGAAATGCTCA
GCAGGCAAAGCCTTGGTAAAATCTCCCAAGTTGAGAAAATCCCAACAGAAGGCTGAAGAA
GTTTGTCAGATATACTATATGCAGCTACGCTCTGGCCTTAAAATAGAAAAAAAGGTCTGT
TACTTTAGGAAAGAAACCACCAAAAGGCATTCATTA---ACAGCTGAGAAGTACAAAGAG
---CATCTG---GCA---TTAGTTGCCTGT---GAGCAGCTGAACCACCTTCAACAGTCT
GTGGAGCAGGGC------------------TTCACCTTGGGTAAAACGATGGTCCCA---
TACACTACAGCAACTGGCCTTCCAAGT---------------------------------
---------ATCAAA---------------------------------GAACAT------
------TCTGCTTCCCTGAGTACATACAACGATCAGTTCATTACTTTTGTTTTGGAGGAT
GGAAGCTATGAGATCTATGTGGAGGACTTGATAGACAACCAAGAGAAAGACAAGGTGTTA
CTCCGTTACTATGATTCCCAATTCCCCTCAAGTGAAACA---------GATGATGGTGGC
AGTCATCGGAAGTTAATGGTAAACCTGAGCCCCACAAAAGACAAAGACTTCTTGCTGCAT
GCCAACAGTAAGGAGCACTCTGTGGAGCTACAAAAATGTGAAAACCAGTTGCCAGAACAA
ACCTTCTTTGTCCTTCATGAGACG------TCCTCCCAGTGTGTTTCATTTGAATGTAAG
AGCAATCCTGGAGTGTTTCTAGGAGTAAAGGATAACCAACTAGCTCTAATTAAAAGAGGG
GAACACCCTGAGGATTCAAATTCACAGAATATCACATTTAAGCTCTCAAACTTAATG
>Dog|ENSCAFG00000030105|ENSCAFT00000002106
ACAAAGGCTAAAATGAAGTATTCAACCAGGAAAATCCCCCCAGCAAAGATGAACAGTTCA
GCAGACAAGGCTTTGGTAAAATCTCCTAAGCTGAGAAAATCCCAACAGAAGCCTGAAGGA
GTTTGCCAGATGTACTTTATGCAACTGCGTTCTGGCCTTATCATAGAAAAGACATCCTGT
TACTTTAGGAAAGAAATCACCAAAAGGTATTCACCAAGAACAGCTGAAAAGTGCAGAAAG
CAATCT------ACA---TTAAGCTTGTGC---CAAAGGCTTTTATCTATCCAACAGTGT
TGTGAAAGATTG------------------TTCATG------------------------
------------------GGAACAAGT---------------------------------
---------CTTTTTGAATTTTTAATGACAAGCTTTTCCCTTGTTACAGAATAT------
------TCTGCTTCTCTGAGCACATACAATGATCAATCTATTACTTTCGTTTTTGAGGAT
GGAAGTTATGAGATCTATGTAGAAGACTTGAGAAAAGGCCAAGAGAAAGATAAGGTGTTA
TTCCGTTATTATGATTCCCAATCCCCCTCACATGAAACA---------GGTGATGATGTT
GATGGCCAGACGTTATTGGTAAACCTGAGTCCTACAAAAGATAAAGATTTTTTGCTGCAT
GCCAACAACGAGGAACATTCTGTGGAGCTACAAAAATGTGAAAACCAATTGCCAGACCAG
GCCTTCTTCCTCCTTCATAGGAAG------TCTTCTGAATGTGTTTCATTCGAATGTAAG
AACAATCCTGGAGTGTTTATAGGAGTAAAGGATAACCACCTTGCTTTAATTAAAGTAGGA
GACCAAACTAAGGATTCATATATAGAGAAAACCATATTTAAGCTCTCT---------
>Elephant|ENSLAFG00000007786|ENSLAFT00000007786
------------------------------------------------------------
------------------------------------------------------------
------------------------------------------------------------
------------------------------------------------------------
---------------------------------AAA------------------AAGCCA
TTG---------------------------------------------------------
------------------------------------------------------------
------------------------------------------------------------
------------------------------------------------------------
------------------------------------------------------------
------------------------------------------------------------
------------------------------------------------------------
---------------------------------------------------CCAGACCAG
GCCTTCTTTCTCCTTCATCAGCCA------TCCGCTGATTGTGTTTCATTTGAATGCAAG
AGCAATCCTGGAACGTTCATCGGAGTCTGCGATAATCACCTTAAGCTAATTCCA---CAG
GGCCAGCTTAACGAAAAATACTCAAAAAAGATCATGTTTAAGCTC------------
>Bowhead|bmy_03021T0
ATGAAGCCTAAAATGAAGTATTCAACCACCAAAATTTCCCCAGCAAAGATGCACAGCTCA
GCAGGCAAAGCCTTGGTAAAATCTCCCAAGTTGAGAAAATCCCAACAGAAGGCTGAAGAA
GTTTACCCCATGTACTTTATGCAGCTACGCTCTGGCCTTAAAATAGAAAAGAAGACCTGT
TACTTTGGGAAAGAAACCACCAAAAGGCATTCACCAAGAACAGCTAAAAAGTACAAAGAG
CAATGTCTG---GTA---TTCGCTGCCTGT---CAGGAGCTGGAACACATTGGACAGTCT
GTG---AAGAGC------------------TTCACCTTCGATAAAACTAGGGTCCAGAAA
TATACTACACCAAATGGTCTTCCAAGT---------------------------------
---------ATCAAA---------------------------------GAACAT------
------TCTGCTTCCCTGAGTACATACAATGATCAATCCATTATTTTTGTTTTCGAGGAT
GGAAATTATGAGATCTATGTTGATGACTTAGGAAAAGACCAAGAGAAAGACAAGGTGTTA
CTCCGTTACTATGATTCCCAATTCCCCTCAAGTGAAACA---------GATGGTGGTGGT
GATCATCAGAAGTTATTGGTAAACCTGAGCCCCACAAAAGACAAAGACTTCTTGCTGCAG
GCCAACAGTAAGGAGCATTCTGTGGAGCTACAAAAATGTGAAAACCCATTGCCAGAACAG
GCCTTCTTTGTCCTTCATGAGGAG------ACCTCTCAATGTGTTTCATTTGAATGTAAG
AGCAATCCTGGAGTGTTTCTAGGAGTAAAGGATAACCACCTAGTTCTAATTAAACGAGGG
GAACACCCTGAGGATTCAAATGAAGAGAATACCATATTTAAGCTCTCAAACTTAATA
>Minke|BACU020459
ATGAAGCCTAAAATGAAGTATTCAACCACCAAAATTTCCCCAGCAAAGATGCACAGCTCA
GCAGGCAAAGCCTTGGCAAAATCTCCCAAGTTGAGAAAATCCCAACAGAAGGCTGAAGAA
GTTTGCCCCATGTACTTTATGCAGCTACGCTCTGGCCTTAAAATAGAAAAGAAGACCTGT
TACTTTAGGAAAGAAACCACCAAAAGGCATTCACTAAGAACAGCTAAAAAGTACAAAGAG
CAACGTCTG---GTA---TTCGCTGCCTGT---CAGGAGCTGGAACACATTGGACAGTCT
GTG---AAGAGC------------------TTCACCTTCGATAAAACTAGGGTCCAGAAA
TATACTACAGCAACTGGTCTTCCAAGT---------------------------------
---------ATCAAAGAT------------GGATTTTTACTTGTTACAGAACAT------
------TCTGCTTCCCTGAGTACATACAATGATCAATCCATTACTTTTGTTTTCGAGGAT
GGAAATTATGAGATCTATGTTGATGACTTAGGAAAAGACCAAGAGAAAGACAAGGTGTTA
CTCCGTTACTATGATTCCCAATTCCCCTCAAGTGAAACA---------GATGGTGGTGGT
GATCATCGGAAGTTAATGGTAAACCTGAGCCCCACAAAAGACAAAGACTTCTTGCTGCAT
GCCAACAGTAAGGAGCATTCTGTGGAGCTACAAAAATGTGAAAACCCATTGCCAGAACAG
GCCTTCTTTGTCCTTCATGAGGAG------ACCTCTCAATGTGTTTCATTTGAATGTAAG
AGCAATCCTGGAGTGTTTCTAGGAGTAAAGGATAACCACCTAGCTCTAATTAAACGAGGG
GAACACCCTGAGGATTCAAATGAAGAGAATACCATATTTAAGCTCTCAAACTTAATA
