# Supplementary material for: Insights into the Evolution of Longevity from the Bowhead Whale Genome
Source: Cell Rep. 2015 Jan 6;10(1):112–22. doi: 10.1016/j.celrep.2014.12.008 (PMC4536333; doi:10.1016/j.celrep.2014.12.008)
Supplement: Supplemental Folder 2. Species Used in the Analysis of Selective Pressure Variation, Single-Gene Orthologous Families Tested, Likelihood Ratio Tests, MAKER Parameters, and Full Assembly and Read Usage Data, Related to Experimental Procedures [file mmc3.zip › Tested SGOs/reciprocal_group_3811.2.fas]

>Gibbon|ENSNLEG00000017644|ENSNLET00000022502
ATGTCTTCTAAGCTGTTGGAGCCGGCTGGCGCTCACTTGTCTTCGGGAAGCTCGGAGCCT
TTGGTGGAGCCGGGGAGAGGAAGGGTGGGTGCAAGAGTGAAAGGCGAGAGGGGACTGCAG
GCATCCGGGCCGGCTCCTGGCCGGAGCAAGATGGCTGAGGGCGAGCGGCAGCCGCCGCCA
GATTCTTCGGAGGAGGCCCCTCCAGCCACTCAGAACTTCATCATTCCAAAAAAGGAGATC
CACACAGTTCCAGACATGGGCAAATGGAAGCGTTCTCAGGTACCTGTGGTAAACTTGGGC
TTTTCAAAGACAGTGGGAGAAAGCATTGCACATGATGACCTGGCATTTCTACAAAGATTG
ATAAAAATGTGGAATGAGGTTCATGAGGAAAAGGAGCAGGCTGCAGAGCAGAATGTGTCC
TGCGATGAATGTATACCATTACCCCATGCCGGGCACTGTGCACCTCAGGAGGCCATTGAG
AAACTAGTTGCTCTTCTCAACACACTGGACAGGTGGATTGATGAGACTCCTCCAGTGGAC
CAGCCCTCTCGGTTTGGGAATAAGGCATACAGGACCTGGTATGCCAAACTTGATGAGGAA
GCAGAAAACTTGGTGGCCACAGTGGTCCCCACCCATCTGGCAGCTGCTGTGCCTGAGGTG
GCTGTTTACCTAAAGGAGTCAGTGGGGAACTCCACGCGCATTGACTACGGCACAGGGCAT
GAGGCAGCCTTCGCTGCTTTCCTCTGCTGTCTCTGCAAGATTGGGGTGCTCCGGGTGGAT
GACCAAATAGCTATTGTCTTCAAGGTGTTCAATCGGTACCTTGAGGTTATGCGGAAACTC
CAGAAAACATACAGGATGGAGCCAGCCGGCAGCCAGGGAGTGTGGGGTCTGGATGACTTC
CAGTTTCTGCCCTTCATCTGGGGCAGTTCGCAGCTGATAGACCACCCATACCTGGAGCCC
AGACACTTTGTGGATGAGAAGGCCGTGAATGAGAACCACAAGGACTACATGTTCCTGGAG
TGTATCCTGTTTATTACC------------------------------------------
---------------------------------------GAGATGAAGACTGGCCCATTT
GCAGAGCACTCCAACCAGCTGTGGAACATCAGCGCCGTCCCTTCCTGGTCCAAAGTGAAC
CAGGGTCTCATCCGCATGTATAAGGCTGAGTGCCTGGAGAAGTTCCCTGTGATCCAGCAC
TTCAAGTTCGGGAGCCTGCTGCCCATCCATCCTGTC---ACG------------------
---------------------------------------------------TCG------
------------------------------------------------------------
------------------------------------------------------------
------------------------------------------------------------
------------------------------------------------------------
------------------------------------------------------------
------------------------------GGC
>Guinea_Pig|ENSCPOG00000008300|ENSCPOT00000008375
------------------------------------------------------------
------------------------------------------------------------
---------------------CGGCAGAAGATGGCTGAGAGCGAGCCGCAGCCGCCCCCA
GAGTCTTCAGAGGAGACCCCTCCAGCCACCCAGAACTTCATCATTCCAAAGAAGGAGATC
CACACGGTTCCGGACATGGGCAAATGGAAGCGTTCGCAGGCGTACGCTGACTACATGGGA
TTCGTCCTCACCCTCAATGAAGGCGTG---------------------------------
------------------------AAGGGGAAGAAGCTGAGCGTGGAGTACACAGTCTCT
------------------------------------------------GAGGCCATTGAG
AAACTGGTTGCTCTTCTCAACACCCTGGACCGGTGGATTGATGAGATCCCCCCGGTGGAC
CAGCCCTCACGCTTCGGGAACAAGGCCTTCAGGACCTGGTACGCCAGGCTGAATGAGGAA
GCAGAAAACTTGGTGGCCACGGTAGTCCCCACCCATCTGGCAGCAGCTGTGCCCGAAGTG
GCTGTTTACCTGAGGGAGTCTGTGGGCAACTCCACGCGCATTGACTACGGCACAGGGCAT
GAGGCAGCCTTCGCTGCTTTCCTCTGCTGCCTCTGCAAGATCGGAGTACTGCGGGTGGAT
GACCAAATAGCCATTGTCTTCAAGGTGTTCAACCGGTACCTGGAGGTCATGCGGAAGCTC
CAGAAGACCTACCGGATGGAGCCTGCTGGCAGCCAGGGTGTGTGGGGCCTGGACGACTTC
CAGTTCCTGCCATTCATCTGGGGCAGTTCACAGCTGATAGACCACCCATACCTGGAGCCC
AGGCACTTTGTGGATGAGAAGGCTGTGGGTGAGAACCACAAGGACTTCATGTTCCTGGAG
TGCATCTTATTCATCACG------------------------------------------
---------------------------------------GAGATGAAGACCGGACCATTC
GCAGAGCACTCCAATCAGCTATGGAACATCAGCGCAGTCCCCTCCTGGGCCAAGGTGAAC
CAGGGCCTCATCCGCATGTACAAGGCCGAGTGCCTGGAGAAGTTCCCTGTGATCCAGCAC
TTCAAGTTCGGGAGCCTGCTGCCCATCCACCCTGTC---ACC------------------
---------------------------------------------------TCC------
------------------------------------------------------------
------------------------------------------------------------
------------------------------------------------------------
------------------------------------------------------------
------------------------------------------------------------
------------------------------AGC
>Horse|ENSECAG00000007349|ENSECAT00000007628
------------------------------------------------------------
------------------------------------------------------------
------------------------------------------------------------
GATTCTTCGGAGGATGCCCCTGCAGCCACTCAGAACTTCATCATTCCAAAGAAGGAGATC
CACACGGTTCCTGACATGGGCAAGTGGAAGCGTTCTCAGGCGTACGCTGACTACATCGGA
TTCATCCTCACCCTCAACGAAGGCGTGAAGGGGAAGAAGCTGACCTTCGAGTACACAGTC
TCT---------------------------------------------------------
------------------------------------------------GAGGCCATTGAG
AAACTGGTTGCTCTTCTCAACACGTTGGACAGGTGGATTGATGAGACCCCTCCGGTGGAC
CAGCCCTCTCGGTTTGGGAACAAGGCCTATAGGACCTGGTATGCCAAACTCGACCAGGAA
GCAGAAAGCTTGGTGGCCACGGTGGTCCCCACCCATCTGGCGGCTGCTGTGCCTGAGGTG
GCTGTTTACCTAAAGGAGTCGGTGGGGAACTCCACGCGCATCGACTACGGCACAGGACAC
GAAGCTGCCTTTGCTGCCTTCCTCTGCTGTCTCTGCAAGATCGGGGTGCTCCGGGTGGAC
GACCAGATAGCCATCGTCTTCAAGGTGTTCAATCGGTACCTTGAGGTTATGCGGAAACTC
CAGAAAACATACAGGATGGAGCCAGCCGGCAGCCAGGGCGTGTGGGGCCTGGATGACTTC
CAGTTTCTGCCCTTTATCTGGGGCAGTTCGCAGCTGATAGACCACCCGTATCTGGAGCCC
AGGCACTTCGTCGACGAGAAGGCTGTGAATGAGAACCACAAGGACTACATGTTCCTGGAG
TGTATCCTGTTCATCACT------------------------------------------
---------------------------------------GAGATGAAGACGGGCCCCTTT
GCAGAGCACTCCAACCAGCTGTGGAACATCAGCGCGGTCCCCTCGTGGTCCAAGGTGAAC
CAGGGCCTCATCCGCATGTACAAGGCCGAGTGCCTGGAGAAGTTCCCTGTGATCCAGCAC
TTCAAGTTCGGGAGCCTGCTGCCTATCCACCCTGTC---ACG------------------
---------------------------------------------------TCG------
------------------------------------------------------------
------------------------------------------------------------
------------------------------------------------------------
------------------------------------------------------------
------------------------------------------------------------
------------------------------AGC
>Mouse|ENSMUSG00000039515|ENSMUST00000042055
------------------------------------------------------------
------------------------------------------------------------
------------------------------ATGGCCGAGGGCGAGCGGCAGCCGCCGCCA
GATTCTTCAGAAGAGACCCCTCCAACTACTCAGAACTTTATCATTCCAAAAAAGGAGATC
CACACAGTTCCAGATATGGGCAAATGGAAGCGCTCTCAGGCATATGCTGACTACATTGGC
TTCATCCTTACCCTCAATGAAGGTGTGAAGGGGAAGAAGCTGACCTTCGACTACAAAGTC
TCTGAG------------------------------------------------------
---------------------------------------------------GCCATCGAG
AAGCTGGTGGCACTTCTTGATACGCTGGATAGGTGGATTGATGAAACCCCGCCAGTGGAC
CAGCCTTCCCGGTTTGGGAACAAAGCCTACAGAACCTGGTATGCCAAACTTGATCAGGAA
GCAGAAAACTTGGTGGCCACAGTGGTCCCCACCCACCTGGCTGCTGCTGTGCCTGAAGTG
GCAGTTTACCTGAAGGAGGCTGTGGGGAACTCCACACGAATTGACTATGGCACAGGGCAT
GAGGCTGCCTTTGCTGCTTTCCTCTGTTGTCTCTGCAAGATTGGTGTACTCCGGGTGGAC
GACCAGGTGGCTATTGTCTTCAAGGTGTTTGATAGGTATCTTGAGGTTATGCGGAAGTTG
CAGAAGACATACAGGATGGAGCCTGCAGGCAGCCAGGGCGTATGGGGTCTGGATGACTTC
CAGTTCCTGCCCTTCATCTGGGGCAGCTCACAGCTCATAGACCACCCCCACCTGGAGCCC
AGACATTTCGTGGATGAGAAGGCGGTGAGCGAGAACCACAAGGACTACATGTTTCTCCAG
TGCATCCTGTTCATCACT------------------------------------------
---------------------------------------GAGATGAAGACTGGCCCCTTT
GCGGAACACTCCAACCAGCTGTGGAACATCAGTGCTGTCCCCTCCTGGTCTAAAGTGAAC
CAGGGCCTCATTCGAATGTATAAGGCAGAGTGCCTGGAGAAGTTCCCTGTGATCCAGCAC
TTCAAGTTCGGGAGCCTGCTGCCCATCCATCCCGTC---ACA------------------
---------------------------------------------------TCA------
------------------------------------------------------------
------------------------------------------------------------
------------------------------------------------------------
------------------------------------------------------------
------------------------------------------------------------
------------------------------GGC
>Opossum|ENSMODG00000006724|ENSMODT00000008503
------------------------------------------------------------
------------------------------------------------------------
------------------------------ATGGCAGAGAGCGGGCGGCAGCCTCCTCCA
GAGCCTTTGGAGGATGCCTGCCCTACTACTCATAACTTCATGATTCCAAAGAAGGAGATA
AACACAGTTCCTGACATGGGCAAGTGGAAACGATCTCAGGCATATGCAGATTACATTGGC
TTCATTCTGACCTTAAATGAAGGGGTTAAGGGGAAGAAGTTAACCTGTGAATACAAAGTC
TCTGAG------------------------------------------------------
---------------------------------------------------CCAATTAAT
AAGCTTGTTGCACTCCTCAACACATTAGACAGATGGATTGATGAGACCCCTCCTATGGAT
CAGCCCTCCAGATTTGGGAACAAAGCCTTCAGGACTTGGTATGCTAAACTTGACCAGGAA
GCAGAAAACCTAGTGGCTACAGTGATCCCTAGCCATTTGGCAGCTGCTGTACCTGAGGTG
GCCCTTTACCTAAAGGAATCAGTGGGAAACTCTACCCGAATTGATTATGGCACAGGTCAT
GAAGCAGCCTTTGCTGCCTTCCTTTGCTGTCTCTGCAAGATTGGGGTCCTCCGGGTAGAT
GACCAAATAGCCATTGTCTTCAAAGTATTTAACCGGTACCTTGAGGTTATGAGGAAACTT
CAGAAAACCTACAGGATGGAGCCAGCTGGAAGCCAAGGAGTATGGGGTCTAGATGACTTC
CAGTTTTTGCCCTTCATCTGGGGCAGTTCTCAGCTTATAGAACATCCATACCTGGAGCCT
AGGCACTTTGTGGATGAGAAGGCAGTGAATGAGAATCACAAGGACTACATGTTCCTGGAG
TGCATCCTATTTATTACT------------------------------------------
---------------------------------------GAGATGAAGACCGGCCCCTTT
GCTGAGCACTCCAACCAGCTGTGGAATATCAGTGCTGTACCTTCCTGGTCCAAAGTGAAC
CAGGGCCTCATCCGCATGTATAAAGCTGAGTGCCTGGAGAAGTTTCCTGTGATCCAGCAC
TTTAAGTTTGGTAGCCTGCTGCCGATCCAACCTGTC---ACG------------------
---------------------------------------------------TCA------
------------------------------------------------------------
------------------------------------------------------------
------------------------------------------------------------
------------------------------------------------------------
------------------------------------------------------------
------------------------------ACA
>Orangutan|ENSPPYG00000019675|ENSPPYT00000022960
------------------------------------------------------------
------------------------------------------------------------
------------------------------ATGGCTGAGGGCGAGCGGCAGCCGCCGCCA
GATTCTTCGGAGGAGGCCCCTCCAGCCACTCAGAACTTCATCATTCCAAAAAAGGAGATC
CACACAGTTCCAGACATGGGCAAATGGAAGCGTTCTCAGGCATACGCTGACTACATCGGA
TTCATCCTTACTCTCAACGAAGGTGTGAAGGGGAAGAAGCTGACCTTCGAGTACAGAGTC
TCC---------------------------------------------------------
------------------------------------------------GAGGCCATTGAG
AAACTAGTCGCTCTTCTCAACACGCTGGACAGGTGGATTGATGAGACTCCTCCAGTGGAC
CAGCCCTCTCGGTTTGGGAATAAGGCATACAGGACCTGGTATGCCAAACTTGATGAGGAA
GCAGAAAACTTGGTGGCCACAGTGGTCCCCACCCATCTGGCAGCTGCTGTGCCTGAGGTG
GCTGTTTACCTAAAGGAGTCAGTGGGGAACTCCACGCGCATTGACTACGGCACAGGGCAT
GAGGCAGCCTTCGCTGCTTTCCTCTGCTGTCTCTGCAAGATTGGGGTGCTCCGGGTGGAT
GACCAAATAGCTATTGTCTTCAAGGTGTTCAATCGGTACCTTGAAGTTATGCGGAAACTC
CAGAAAACATACAGGATGGAGCCAGCCGGCAGCCAGGGAGTGTGGGGTCTGGATGACTTC
CAGTTTCTTCCCTTCATCTGGGGCAGTTCGCAGCTGATAGACCACCCATACCTGGAGCCC
AGACACTTTGTGGATGAGAAGGCCGTGAATGAGAATCACAAGGACTACATGTTCCTGGAG
TGTATCCTGTTTATTACC------------------------------------------
---------------------------------------GAGATGAAGACTGGCCCATTT
GCAGAGCACTCTAACCAGCTGTGGAACATCAGCGCCGTCCCTTCCTGGTCCAAAGTGAAC
CAGGGTCTCATCCGCATGTATAAGGCCGAGTGCCTGGAGAAGTTCCCTGTGATCCAGCAC
TTCAAGTTCGGGAGCCTGCTGCCCATCCATCCTGTA---ACG------------------
---------------------------------------------------TCG------
------------------------------------------------------------
------------------------------------------------------------
------------------------------------------------------------
------------------------------------------------------------
------------------------------------------------------------
------------------------------GGC
>Platypus|ENSOANG00000008240|ENSOANT00000013094
------------------------------------------------------------
------------------------------------------------------------
------------------------------ATGGCCGAGAGCGAGCGG------TCGCCA
GACTCCTCTGAGGAGGCTCTTCCGGTCACTCAAAACTTCAAGATCCCAAAGAAGGAGATA
AACATGGTTCCAGACATGGGGAAGTGGAAACGTTCTCAGGCCTACGCAGATTACATCGGC
TTCATCCTCACCTTGAACGAAGGGGTGAAAGGGAAGAAGTTGACCTGTGACTACAAAGTC
TCAGAG------------------------------------------------------
---------------------------------------------------TCCATCGAC
AAGCTGATGGCGCTTCTGAACACTCTGGACCAGTGGATCGACGAGACCCCTCCGATGGAC
CAACCTTCCCGGTTTGGCAACAAGGCCTTCAGGACCTGGTATGCCAAGCTAGACCAGGAA
GCAGAAAGCTTAGTGGCCGCCGTGGTCCCCAAACATCTGGAGGCAGCCGTGCCCGAAGTG
GCCGTTTACCTGAAGGAGTCGGTGGGGAACTCCACCCGCATCGACTACGGCACAGGGCAC
GAAGCTGCCTTTGCTGCCTTCCTCTGCTGCCTCTGCAAGATTGGAGTCCTCCGATCTGAG
GACCAAATGGCCATTGTCTTCAAAGTGTTTAACCGGTACCTGGAGATCATGAGGAAGCTC
CAGAAAACCTACCGGATGGAGCCAGCTGGAAGCCAAGGAGTGTGGGGTCTGGATGATTTC
CAGTTTCTGCCCTTCATCTGGGGCAGTTCTCAGCTGATAGAGCACCCAAACCTGGAGCCC
CGCCATTTTGTGGATGAGAAGGCCGTGAATGAGAATCACAAGGACTACATGTTCCTGGAG
TGTATCCTGTTCATTACC------------------------------------------
---------------------------------------CAGATGAAGACCGGCCCCTTT
GCCGAGCACTCCAACCAGCTGTGGAACATCAGCGCGGTACCCTCCTGGTCCAAAGTGAAC
CAGGGCCTCATCCGCATGTATAAAGCCGAGTGCCTGGAGAAGTTCCCTGTGATCCAGCAC
TTTAAGTTCGGCAGCCTGCTGCCCATCCAGCCCGTG---TCG------------------
---------------------------------------------------TCC------
------------------------------------------------------------
------------------------------------------------------------
------------------------------------------------------------
------------------------------------------------------------
------------------------------------------------------------
---------------------------------
>Rabbit|ENSOCUG00000003042|ENSOCUT00000021358
------------------------------------------------------------
------------------------------------------------------------
------------------------------ATGGCTGAGGGCGAGCGGCAGCCGCCGCCA
GATTCCTCGGAGGAGACCCCCCCTGCCGCTCAGAACTTCGTCATTCCCAAGAAGGAGATC
CACACGGTTCCGGACATGGGCAAGTGGAAGCGCTCGCAGGCGTACGCGGACTACATCGGG
TTCATCCTCACCCTCAACGAAGGCGTGAAGGGGAAGAAGCTGAGCTTCGAGTACAAAGTC
TCC---------------------------------------------------------
------------------------------------------------GAGGCCGTAGAG
AAGCTGCTGGCCCTCCTGGACACGCTGGACCGCTGGATCGATGAGACCCCGCCCGTGGAC
CAGCCCTCTCGATTCGGGAACAAGGCCTACAGGACCTGGTACGCCAAGCTCGATGAGGAA
GCAGAGGGCTTGGTGGCCGCCGTGGTGCCCGCCCACCTGGCAGCTGCTGTGCCGGAGGTG
GCCGTGTACCTGAAGGAGTCCGTGGGCAACTCCACGCGCATCGACTACGGCACAGGGCAC
GAAGCAGCCTTTGCCGCTTTCCTGTGCTGTCTGTGCAAGATCGGGGTGCTGCGCGTGGAC
GACCAGATAGCCATCGTCTTCAAGGTCTTTAACCGGTACCTTGAGGTTATGCGGAAGCTC
CAGAAAACCTACCGGATGGAGCCCGCCGGCAGCCAGGGGGTGTGGGGCCTGGACGATTTC
CAGTTCCTGCCCTTCATCTGGGGCAGCTCCCAGCTGATAGACCACCCGTTCCTGGAGCCC
AGGCACTTTGTGGACGAGAAGGCCGTGAACGAGAACCACAAGGACTACATGTTCCTGGAG
TGCATCCTGTTCATCACC------------------------------------------
---------------------------------------GAGATGAAGACGGGCCCGTTC
GCCGAGCACTCGAACCAGCTGTGGAACATCAGTGCCGTGCCCTCCTGGTCCAAAGTGAAC
CAGGGGCTCATCCGCATGTACAAGGCCGAG------------------------------
---------------------------------------GTG------------------
---------------------------------------------------AGTGCGCCT
GTCGCTGCCGCTCCCCCG------------------------------------------
---------CGCCACGGTTCTCGGGGTCCCAGGCCGGCCCGTGTGACGCTG---------
------GGCCTCCGAGACGCCTGTGTGGGGACTGGCTGGCCGGGAGACCCTGGCGCGCAC
TCAGGTGGAGGCGAGGCCTGCTGCGGCCAGGGTTGGGTGGCAGAGGGGGTGGCTTCCCTC
GTCACGGGACCGGAGACCCCTGCGTGCTCTCTGTGCCTGGTCTGTCCCCGCCGCACAGCG
CTGAGGTGGCCTGGGAGCAGTCTGGTCCTGGGG
>Rat|ENSRNOG00000018457|ENSRNOT00000024914
------------------------------------------------------------
------------------------------------------------------------
------------------------------ATGGCCGAGGGCGAGCGGCAGCCGCCGCCA
GATTCTTCAGAAGAGACCCCTTCAGCTACTCCGACCTTCATCATTCCAAAAAAGGAGATC
CACACAGTCCCAGATATGGGCAAATGGAAGCGCTCTCAGGCATATGCTGACTACATCGGC
TTTATCCTAACCCTGAATGAAGGTGTGAAAGGGAAGAAGCTAACCTTCGACTACAAAGTC
TCTGAG------------------------------------------------------
---------------------------------------------------GCCATTGAG
AAGCTGGTGGCACTTCTTGATACGCTGGATAGGTGGATTGATGAAACCCCGCCAGTGGAC
CAGCCTTCCCGATTTGGGAACAAAGCCTACAGGACCTGGTATGCCAAACTCGATCAGGAA
GCAGAAAACTTGGTGGCTACAGTGATCCCCACCAACCTGGCTGCTGCTGTGCCTGAAGTG
GCAGTTTACCTGAAGGAGGCTGTGGGGAACTCCACACGCATTGACTATGGCACAGGGCAT
GAGGCTGCCTTTGCTGCTTTCCTCTGTTGTCTCTGCAAGATTGGTGTACTCCGGGTGGAC
GACCAGGTGGCTATTGTCTTCAAGGTGTTTGATAGGTATCTTGAGGTTATGCGGAAGTTG
CAGAAGACATACAGGATGGAGCCTGCGGGCAGCCAGGGCGTGTGGGGTCTGGATGACTTC
CAGTTCCTGCCCTTCATCTGGGGCAGCTCCCAGCTCATAGACCACCCCCACCTGGAGCCC
AGACATTTTGTGGACGAGAAGGCGGTGAGCGAAAACCACAAGGACTACATGTTCCTCCAG
TGCATCCTGTTCATCACC------------------------------------------
---------------------------------------GAGATGAAGACCGGCCCCTTT
GCAGAGCACTCCAACCAGCTGTGGAACATCAGTGCTGTCCCGTCCTGGTCTAAAGTGAAC
CAGGGCCTCATTCGCATGTATAAGGCGGAGTGCCTGGAGAAGTTCCCTGTGATCCAGCAC
TTCAAGTTCGGGAGCCTGCTGCCCATCCATCCGGTC---ACA------------------
---------------------------------------------------TCA------
------------------------------------------------------------
------------------------------------------------------------
------------------------------------------------------------
------------------------------------------------------------
------------------------------------------------------------
------------------------------GGC
>Macaque|ENSMMUG00000002515|ENSMMUT00000003575
------------------------------------------------------------
------------------------------------------------------------
------------------------------ATGGCTGAGGGCGAGCGGCAGCCGCCACCA
GATTCTTCGGAGGAGGCCCCTCCAGCCACTCAGAACTTCATCATTCCAAAAAAGGAGATC
CACACAGTTCCAGACATGGGCAAATGGAAGCGTTCTCAGGCATACGCTGACTACATCGGA
TTCATCCTTACCCTCAACGAAGGTGTGAAGGGGAAGAAACTGACCTTCGAGTACAAAGTC
TCTGAGATGTGGAATGAGGTTCATGAGGAAAAGGAGCAGGCTGCAAAGCAGAATGTGACC
TGTGATGAATGTATTCCGTTACCCCGTGCCGGGCACTATGCACCTCAGGAGGCCATTGAG
AAACTAGTTGCTCTTCTCAACACGCTGGACAGGTGGATTGATGAGACTCCTCCAGTGGAC
CAGCCCTCTCGGTTTGGGAATAAGGCATACAGGACCTGGTATGCCAAACTTGATGAGGAA
GCAGAAAACTTGGTGGCCACAGTGGTCCCCACCCATCTGGCAGCTGCTGTGCCTGAGGTG
GCTGTTTACCTAAAGGAGTCAGTGGGGAACTCCACGCGCATTGACTACGGCACAGGGCAT
GAGGCAGCCTTTGCTGCTTTCCTCTGCTGTCTCTGCAAGATTGGGGTGCTCCGGGTGGAT
GACCAAATAGCTATTGTCTTCAAGGTGTTCAATCGGTACCTTGAGGTTATGCGGAAACTC
CAGAAAACATACAGGATGGAGCCAGCCGGCAGCCAGGGAGTGTGGGGTCTGGATGACTTC
CAGTTTCTGCCCTTCATCTGGGGCAGTTCACAGCTGATA---------------GAGCCA
------------------------------------------------------------
---------TTTATTGCTCCTTCAGGGGCCAAGGGGGAACCCTGTCTCTGGCACTTGCAT
ATGCCTCCCCTGCCTCTTCAGCTTGTGGCTTCTTTTTTTCAGATGAAGACTGGCCCATTT
GCAGAGCACTCCAACCAGCTGTGGAACATCAGCGCTGTCCCTTCCTGGTCCAAAGTGAAC
CAGGGTCTCATCCGCATGTATAAGGCCGAGTGCCTGGAGAAGTTCCCTGTGATCCAGCAC
TTCAAGTTCGGGAGCCTGCTGCCCATCCATCCTGTC---ACG------------------
---------------------------------------------------TCG------
------------------------------------------------------------
------------------------------------------------------------
------------------------------------------------------------
------------------------------------------------------------
------------------------------------------------------------
------------------------------GGC
>Marmoset|ENSCJAG00000020295|ENSCJAT00000061823
ATGTCTTCTAAGCTGTTGGAGCCCGCCGGCGCTCACTTGTTTTCAGGAAGCTCCAAGCGT
TTGGTGGAGCCGGGGAGAGGAAGGGTGGGTGCAGCGGTGAAAGGCGAGAGGGGACTGCAG
GCATCTGGGCTGGCTCCTGGCCGGAGCAAGATGGCTGAGGGCGAGCGGCAGCAGCCGCTA
GATTCTTTGGAGGAGGCCCCTCCAGCCACTCAGAACTTCATCATTCCAAAAAAGGAGATC
CATACAGTTCCAGACATGGGCAAATGGAAGCGTTCTCAGGCATATGCTGACTACATTGGG
TTCATCCTTACCCTCAACGAAGGTGTGAAGGGGAAGAAGCTGACCTTCGAGTACAAAATC
TCT---------------------------------------------------------
------------------------------------------------GAGGCCATTGAG
AAACTACTTGCTCTTCTCAACACACTGGACAGGTGGATTGATGAGACTCCTCCAGTGGAC
CAGCCCTCTCGGTTTGGGAATAAGGCATACAGGACCTGGTATGCCAAACTTGATGAGGAA
GCAGAAAACTTGGTGGCCACAGTGGTCCCCACCCATCTGGCAGCTGCTGTGCCTGAGGTG
GCTGTTTACCTAAAGGAGTCAGTGGGGAACTCCACGCGCATTGACTACGGCACAGGGCAT
GAGGCGGCTTTTGCTGCTTTCCTCTGCTGTCTCTGCAAGATTGGGGTGCTCCGGGTGGAT
GACCAAATAGCTATTGTCTTCAAGGTGTTCAATCGGTACCTTGAGGTTATGCGGAAACTC
CAAAAAACATACAGGATGGAGCCAGCCGGCAGCCAGGGAGTGTGGGGTCTGGACGACTTC
CAGTTTCTGCCCTTCATCTGGGGCAGTTCACAGCTGATAGACCACCCGTACCTGGAGCCC
AGACACTTCGTGGATGAGAAGGCTGTGAATGAGAATCACAAGGACTACATGTTCCTGGAG
TGCATCCTGTTTATCACG------------------------------------------
---------------------------------------GAGATGAAGACTGGCCCATTT
GCAGAGCACTCCAACCAGCTGTGGAACATCAGTGCTGTCCCCTCCTGGTCCAAAGTGAAC
CAGGGTCTCATCCGCATGTATAAGGCTGAGTGCCTGGAGAAGTTCCCTGTGATCCAGCAC
TTCAAGTTCGGGAGCCTGCTGCCCATCCATCCTGTC---ACA------------------
---------------------------------------------------TCG------
------------------------------------------------------------
------------------------------------------------------------
------------------------------------------------------------
------------------------------------------------------------
------------------------------------------------------------
------------------------------GGC
>Microbat|ENSMLUG00000011320|ENSMLUT00000011324
------------------------------------------------------------
------------------------------------------------------------
------------------------------ATGGCTGGAGGATCCAGGCTCCCGGCTCAA
GATTCTTCGGAGGAGACCCCTCCAGCCACTCAGAGCTTTATCATTCCGAAGAAGGAGATC
CACACGGTTCCGGACATGGGCAAATGGAAGCGTTCTCAGGCATACGCCGACTACATCGGA
TTCATCCTTACCCTCAACGAAGGTGTGAAGGGGAAGAAGCTGACCTTCGAGTACAAAGTC
TCTGAGATGTGGAATGAGGTTCATGAGGAAATA---CAGGCTACAAAGCCGCGTGTGCCC
TGTGACCCATGTTTAGAGCTTCCTGGTGCTGGTCCCTTTCTGCCTCCACAGGCCATTGAG
AAACTGGTCGCTCTTCTCAACACTCTGGACAGGTGGATTGATGAGACTCCACCAATGGAC
CAGCCCTCTCGATTTGGGAACAAGGCCTTCAGGACCTGGTATGCCAGACTTGACCAGGAA
GCAGAAAACTTGGTGGCCACAGTGGTCCCCACCCATCTGGCAGCTGCTGTGCCTGAGGTG
GCTGTTTACCTAAAGGAGTCAGTGGGGAACTCCACGCGCATCGACTATGGCACAGGACAC
GAAGCAGCCTTTGCTGCTTTCCTCTGCTGTCTCTGCAAGATTGGGGTGCTCCGGGTAGAC
GACCAAATAGCTATTGTCTTTAAGGTGTTCAATCGGTACCTTGAGGTGATGCGGAAACTC
CAGAAAACATACAGGATGGAGCCAGCCGGCAGCCAGGGAGTGTGGGGCCTGGATGACTTC
CAGTTTCTGCCCTTCATCTGGGGCAGTTCACAGCTGATAGATCACCCGTATCTGGAGCCC
AGGCACTTTGTCGATGAGAAGGCCGTGAACGAGAATCACAAGGACTACATGTTCCTGGAG
TGTATCCTGTTCATCACC------------------------------------------
---------------------------------------GAGATGAAGACGGGCCCCTTT
GCCGAGCACTCCAACCAGTTGTGGAACATCAGCGCTGTCCCCACCTGGTCCAAAGTGAAC
CAGGGTCTCATCCGCATGTATAAGGCCGAGTGCCTGGAGAAGTTCCCAGTGATCCAGCAC
TTCAAGTTCGGGAGCCTGCTGCCCATCCACCCCGTC---TCA------------------
---------------------------------------------------CTG------
------------------------------------------------------------
------------------------------------------------------------
------------------------------------------------------------
------------------------------------------------------------
------------------------------------------------------------
------------------------------TGC
>Human|ENSG00000119383|ENST00000452489
------------------------------------------------------------
------------------------------------------------------------
------------------------------ATGGCTGAGGGCGAGCGGCAGCCGCCGCCA
GATTCTTCAGAGGAGGCCCCTCCAGCCACTCAGAACTTCATCATTCCAAAAAAGGAGATC
CACACAGTTCCAGACATGGGCAAATGGAAGCGTTCTCAGGCATACGCTGACTACATCGGA
TTCATCCTTACCCTCAACGAAGGTGTGAAGGGGAAGAAGCTGACCTTCGAGTACAGAGTC
TCCGAGATGTGGAATGAGGTTCATGAGGAAAAGGAGCAGGCTGCAAAGCAGAGTGTGTCC
TGCGATGAATGCATACCATTACCCCGCGCCGGGCACTGTGCACCTTCGGAGGCCATTGAG
AAACTAGTCGCTCTTCTCAACACGCTGGACAGGTGGATTGATGAGACTCCTCCAGTGGAC
CAGCCCTCTCGGTTTGGGAATAAGGCATACAGGACCTGGTATGCCAAACTTGATGAGGAA
GCAGAAAACTTGGTGGCCACAGTGGTCCCTACCCATCTGGCAGCTGCTGTGCCTGAGGTG
GCTGTTTACCTAAAGGAGTCAGTGGGGAACTCCACGCGCATTGACTACGGCACAGGGCAT
GAGGCAGCCTTCGCTGCTTTCCTCTGCTGTCTCTGCAAGATTGGGGTGCTCCGGGTGGAT
GACCAAATAGCTATTGTCTTCAAGGTGTTCAATCGGTACCTTGAGGTTATGCGGAAACTC
CAGAAAACATACAGGATGGAGCCAGCCGGCAGCCAGGGAGTGTGGGGTCTGGATGACTTC
CAGTTTCTGCCCTTCATCTGGGGCAGTTCGCAGCTGATAGACCACCCATACCTGGAGCCC
AGACACTTTGTGGATGAGAAGGCCGTGAATGAGAACCACAAGGACTACATGTTCCTGGAG
TGTATCCTGTTTATTACC------------------------------------------
---------------------------------------GAGATGAAGACTGGCCCATTT
GCAGAGCACTCCAACCAGCTGTGGAACATCAGCGCCGTCCCTTCCTGGTCCAAAGTGAAC
CAGGGTCTCATCCGCATGTATAAGGCCGAG------------------------------
---------------------------------------GCC------------------
---------------------------------------------------AGC------
---------------CCCTCTGACACTTGGGGCCTCGGAATCTCCCATCTGGGGCATGGG
CAGTCAGAGAAGCACCAGCCACCCCAGCCCCGAAAAGCTGCAGTCCAGCTCTGTCCTGAT
GAGCTTGGA---------------------------------------------------
------------------------------------------------------------
------------------------------------------------------------
------------------------------GGC
>Chimp|ENSPTRG00000021453|ENSPTRT00000039719
------------------------------------------------------------
------------------------------------------------------------
------------------------------ATGGCTGAGGGCGAGCGGCAGCCGCCGCCA
GATTCTTCGGAGGAGGCCCCTCCAGCCACTCAGAACTTCATCATTCCAAAAAAGGAGATC
CACACAGTTCCAGACATGGGCAAATGGAAGCGTTCTCAGGCATACGCTGACTACATCGGA
TTCATCCTTACCCTCAACGAAGGTGTGAAGGGGAAGAAGCTGACCTTCGAGTACAGAGTC
TCT---------------------------------------------------------
------------------------------------------------GAGGCCATTGAG
AAACTAGTCGCTCTTCTCAACACTCTGGACAGGTGGATTGATGAGACTCCTCCAGTGGAC
CAGCCCTCTCGGTTTGGGAATAAGGCATACAGGACCTGGTATGCCAAACTTGATGAGGAA
GCAGAAAACTTGGTGGCCACAGTGGTCCCCACCCATCTGGCAGCTGCTGTGCCTGAGGTG
GCTGTTTACCTAAAGGAGTCAGTGGGGAACTCCACGCGCATTGACTACGGCACAGGGCAT
GAGGCAGCCTTCGCTGCTTTCCTCTGCTGTCTCTGCAAGATTGGGGTGCTCCGGGTGGAT
GACCAAATAGCTATTGTCTTCAAGGTGTTCAATCGGTACCTTGAGGTTATGCGGAAACTC
CAGAAAACATACAGGATGGAGCCAGCCGGCAGCCAGGGAGTGTGGGGTCTGGATGACTTC
CAGTTTCTGCCCTTCATCTGGGGCAGTTCGCAGCTGATAGACCACCCATACCTGGAGCCC
AGACACTTTGTGGATGAGAAGGCCGTGAATGAGAACCACAAGGACTACATGTTCCTGGAG
TGTATCCTGTTTATTACC------------------------------------------
---------------------------------------GAGATGAAGACTGGCCCATTT
GCAGAGCACTCCAACCAGCTGTGGAACATCAGCGCCGTCCCTTCCTGGTCCAAAGTGAAC
CAGGGTCTCATCCGCATGTATAAGGCCGAGTGCCTGGAGAAGTTCCCTGTGATCCAGCAC
TTCAAGTTCGGGAGCCTGCTGCCCATCCATCCTGTC---ACG------------------
---------------------------------------------------TCG------
------------------------------------------------------------
------------------------------------------------------------
------------------------------------------------------------
------------------------------------------------------------
------------------------------------------------------------
------------------------------GGC
>Cow|ENSBTAG00000001933|ENSBTAT00000032713
------------------------------------------------------------
------------------------------------------------------------
------------------------------ATGGCTGAGGGCGAGCGGCAGACGCCGTCA
GATTCTTCAGAGGATGCCCCTCCCACCACTCAGAACTTCATCATTCCAAAGAAAGAGATC
CACACTGTTCCAGATATGGGCAAATGGAAGCGTTCTCAGGCGTACGCTGACTACATCGGA
TTCATCCTCACCCTCAACGAAGGTGTGAAGGGGAAGAAGCTGAGCTTTGAGTACAAGGTC
TCC---------------------------------------------------------
------------------------------------------------GAGGCCATTGAG
AAACTGGTCGCTCTTCTCAACACGCTGGACAGGTGGATCGATGAGACCCCTCCAGTGGAC
CAGCCCTCTAGATTTGGGAACAAGGCCTACAGGACCTGGTATGCCAAACTTGACCAGGAA
GCAGAAAACTTGGTGGCCACGGTGGTCCCCACCAACCTGGCAGCTGCTGTGCCCGAGGTG
GCTGTTTACCTAAAGGAATCCGTGGGGAACTCCACACGCATCGACTATGGCACAGGACAT
GAAGCAGCCTTTGCTGCTTTCCTCTGCTGTCTCTGCAAGATCGGGGTGCTGCGGGTAGAT
GACCAAATAGCCATTGTCTTCAAGGTGTTCAATCGGTACCTTGAGGTTATGAGGAAGCTC
CAAAAGACGTACCGAATGGAGCCGGCCGGCAGCCAGGGCGTGTGGGGCCTGGATGACTTC
CAGTTTCTGCCCTTCATCTGGGGCAGTTCACAGCTGATAGACCACCCATATCTGGAGCCC
AGGCACTTTGTGGATGAGAAGGCCGTGAACGAGAACCACAAGGACTACATGTTCCTGGAG
TGCATCCTGTTTATCACC------------------------------------------
---------------------------------------GAGATGAAGACAGGCCCCTTT
GCAGAACACTCCAACCAGCTGTGGAACATCAGCGCTGTCCCCTCCTGGTCCAAAGTGAAC
CAGGGTCTCATCCGCATGTATAAGGCCGAGTGCCTGGAGAAGTTCCCCGTGATCCAGCAC
TTCAAGTTCGGGAGCCTCCTGCCCATCCATCCCGTCATGTCG------------------
---------------------------------------------------TCA------
------------------------------------------------------------
------------------------------------------------------------
------------------------------------------------------------
------------------------------------------------------------
------------------------------------------------------------
------------------------------TGC
>Dog|ENSCAFG00000019991|ENSCAFT00000031808
------------------------------------------------------------
------------------------------------------------------------
------------------------------ATGGCTGAGGGTGAGCGGCAGTCGCCGCCA
GATTCCTCGGAGGATATCCCTCCAGCCACTCAGAACTTCATCATTCCGAAAAAGGAGATC
CACACAGTTCCAGACATGGGCAAATGGAAGCGTTCTCAGGCATACGCTGACTACATCGGA
TTCATCCTCACCCTCAATGAAGGTGTGAAGGGAAAGAAGCTGACCTTTGAGTACAAAGTC
TCT---------------------------------------------------------
------------------------------------------------GAGGCCATTGAG
AAACTGGTCGCCCTCCTCAACACACTGGACAGGTGGATTGATGAGATCCCTCCGGTGGAC
CAGCCCTCTCGATTTGGGAACAAGGCCTACAGGACCTGGTATGCCAAACTCGACGAGGAA
GCAGAAAACTTGGTTGCCACAGTGGTCCCCACCTGTCTGGCAGCTGCTGTGCCTGAGGTG
GCCGTTTACCTAAAGGAGTCAGTGGGGAACTCCACACGCATCGACTATGGCACAGGACAT
GAAGCAGCCTTTGCTGCTTTCCTCTGCTGCCTCTGTAAGATTGGGGTGCTCCGGGTAGAT
GACCAAATAGCTATTGTCTTCAAGGTGTTCAATCGGTACCTCGAGGTTATGCGGAAACTC
CAGAAAACATACAGGATGGAGCCAGCGGGCAGCCAGGGAGTGTGGGGCCTGGACGACTTT
CAATTTCTGCCCTTCATCTGGGGCAGTTCACAGCTGATAGACCACCCGTTTTTGGAGCCA
AGGCACTTTGTTGATGAGAAGGCTGTGAATGAGAACCACAAGGACTACATGTTCCTGGAA
TGTATCCTGTTTATCACT------------------------------------------
---------------------------------------GAGATGAAGACAGGCCCCTTT
GCAGAGCACTCCAACCAGCTATGGAACATCAGTGCTGTCCCCTCCTGGTCCAAAGTGAAC
CAGGGTCTGATCCGCATGTATAAGGCCGAGTGCCTGGAGAAGTTTCCTGTGATCCAGCAC
TTCAAGTTTGGGAGCCTGCTGCCCATCCATCCAGTC---ACC------------------
---------------------------------------------------TCA------
------------------------------------------------------------
------------------------------------------------------------
------------------------------------------------------------
------------------------------------------------------------
------------------------------------------------------------
------------------------------TGC
>Elephant|ENSLAFG00000016517|ENSLAFT00000032315
------------------------------------------------------------
------------------------------------------------------------
------------------------------ATGGCTGAGGGTGAGAGGCAGCCGCCGCCA
GGTTCTTCGGAGGAAACCCCTCCAGCTGCTCAGAACTTCATCATTCCAAAGAAGGAGATT
CATACAGTGCCGGACATGGGCAAATGGAAGCGTTCTCAGGCATACGCAGACTACATCGGA
TTCATCCTCACCCTCAACGAAGGTGTGAAGGGGAAGAAGCTGACCTTCGAGTACAAAGTC
TCC---------------------------------------------------------
------------------------------------------------GAGGCCATTGAG
AAACTGGTCGCTCTTCTCAACACACTGGACAGGTGGATTGATGAGACCCCTCCGGTGGAC
CAGCCCTCTCGATTTGGGAACAAGGCCTACAGGACCTGGTATGCCAAACTTGACGAGGAG
GCAGAAAACTTGGTGGCCACAGTGGTTCCCACCCATCTGGCAGCTGCAGTCCCTGAGGTG
GCTGTTTACCTAAAGGAATCAGTGGGGAACTCCACGCGTATCGACTATGGCACAGGGCAC
GAAGCAGCCTTTGCTGCTTTCCTCTGCTGTCTCTGCAAGATTGGGGTGCTCCGGGTGGAT
GACCAAATAGCTATTGTCTTCAAGGTGTTCAATCGGTACCTTGAGGTTATGCGGAAGCTC
CAGAAGACATACAGGATGGAGCCAGCCGGCAGCCAGGGAGTGTGGGGCCTGGATGATTTC
CAGTTTCTGCCCTTCATTTGGGGTAGTTCGCAGCTGATAGACCACCCGTATCTGGAGCCC
AGGCACTTTGTAGATGAGAAGGCTGTGAATGAGAACCACAAGGACTACATGTTCCTGGAG
TGTATCCTGTTTATTACT------------------------------------------
---------------------------------------GAGATGAAGACAGGCCCCTTT
GCAGAGCACTCCAACCAGCTGTGGAACATCAGTGCTGTCCCCTCCTGGTCCAAAGTGAAC
CAGGGTCTCATCCGCATGTATAAGGCTGAG------------------------------
---------------------------------------GCTGCTGAGGCTGTTCTCATC
TCTCCTCCTTTCCCAGCTGAGGAGGAGCTTTCTGTCTTCCATCCACTGACTTCT------
------------------------------------------------------------
------------------------------------------------------------
------------------------------------------------------------
------------------------------------------------------------
------------------------------------------------------------
------------------------------GGG
>Bowhead|bmy_08593T0
------------------------------------------------------------
------------------------------------------------------------
------------------------------ATGGCTGAGGGCGAGCGGCGGTCGCCGCCA
GACTCTTCAGAGGATATCCCTCCAGCCACTCAGAACTTCATCATTCCAAAAAAAGAGATC
CACACTGTTCCAGACATGGGCAAATGGAAGCGTTCTCAGGCGTACGCTGACTACATCGGA
TTCATCCTCACCCTCAACGAAGGTGTGAAGGGGAAGAAGCTGAGCTTCGAGTACAGAGTC
TCT---------------------------------------------------------
------------------------------------------------GAGGCCATTGAG
AAACTGGTCGCTCTTCTCAACACGCTGGACAGGTGGATTGATGAGACTCCTCCGGTGGAC
CAGCCCTCTCGATTCGGGAACAAGGCCTACAGGACCTGGTATGCCAAACTTGACGAGGAA
GCAGAAAACTTGGTGGCCACAGTGGTCCCCACCCATCTGGCAGCTGCTGTGCCCGAGGTG
GCTGTTTACCTAAAGGAGTCAGTAGGGAACTCCACGCGCATCGACTACGGCACAGGACAC
GAAGCTGCCTTTGCTGCTTTCCTCTGCTGTCTCTGCAAGATAGGGGTGCTGCGAGTGGAC
GACCAAATAGCCATTGTCTTCAAGGTGTTCAATCGTTACCTTGAGGTTATGCGGAAGCTC
CAGAAGACGTACAGGATGGAGCCGGCCGGCAGCCAGGGCGTGTGGGGCCTGGATGACTTC
CAGTTTCTGCCCTTCATCTGGGGCAGTTCGCAGCTGATAGACCACCCGAATCTGGAGCCC
AGGCACTTTGTCGATGAGAAGGCCGTGAACGAGAACCACAAGGACTACATGTTCCTGGAG
TGTATCCTGTTTATCACC------------------------------------------
---------------------------------------GAGATGAAGACAGGCCCCTTT
GCAGAGCACTCCAACCAGCTGTGGAACATCAGCGCCGTCCCCTCCTGGTCCAAAGTGAAC
CAGGGTCTCATCCGCATGTATAAGGCCGAGTGCCTGGAGAAGTTCCCGGTGATCCAGCAC
TTCAAGTTCGGGAGCCTGCTGCCCATCCAACCCGTC---ACA------------------
---------------------------------------------------TCG------
------------------------------------------------------------
------------------------------------------------------------
------------------------------------------------------------
------------------------------------------------------------
------------------------------------------------------------
------------------------------TGC
>Minke|BACU016230
------------------------------------------------------------
------------------------------------------------------------
------------------------------------------------------------
------------------------------------------------------------
---------------ATGGGCAAATGGAAGCGTTCTCAGGCGTACGCTGACTACATCGGA
TTCATCCTCACCCTCAACGAAGGTGTGAAGGGGAAGAAGCTGAGCGTCGAGTACAGAGTC
TCT---------------------------------------------------------
------------------------------------------------GAGGCCATTGAG
AAACTGGTCGCTCTTCTCAACACGCTGGACAGGTGGATTGATGAGACCCCTCCGGTGGAC
CAGCCCTCTCGATTCGGGAACAAGGCCTACAGGACCTGGTATGCCAAACTTGACGAGGAA
GCAGAAAACTTGGTGGCCACAGTGGTCCCCACGCATCTGGCAGCGGCTGTGCCCGAGGTG
GCTGTTTACCTAAAGGAGTCAGTAGGGAACTCCACGCGCATCGACTACGGCACAGGACAT
GAAGCTGCCTTTGCTGCTTTCCTCTGCTGTCTCTGCAAGATAGGGGTGCTGCGAGTGGAC
GACCAAATAGCCATTGTCTTCAAGGTGTTCAATCGGTACCTTGAGGTTATGCGGAAGCTC
CAGAAGACGTACAGGATGGAGCCGGCCGGCAGCCAGGGCGTGTGGGGCCTGGATGACTTC
CAGTTTCTGCCCTTCATCTGGGGCAGTTCACAGCTGATAGACCACCCGAATCTGGAGCCC
AGGCACTTTGTCGATGAGAAGGCCGTGAACGAGAACCACAAGGACTACATGTTCCTGGAG
TGTATCCTGTTTATCACC------------------------------------------
---------------------------------------GAGATGAAGACAGGCCCCTTT
GCAGAGCACTCCAACCAGCTGTGGAACATCAGCGCCGTCCCCTCCTGGTCCAAAGTGAAC
CAGGGTCTCATCCGCATGTATAAGGCCGAGTGCCTGGAGAAGTTCCCGGTGATCCAGCAC
TTCAAGTTCGGCAGCCTGTTGCCCATCCAACCCGTC---ACA------------------
---------------------------------------------------TCG------
------------------------------------------------------------
------------------------------------------------------------
------------------------------------------------------------
------------------------------------------------------------
------------------------------------------------------------
------------------------------TGC
