# Supplementary material for: Insights into the Evolution of Longevity from the Bowhead Whale Genome
Source: Cell Rep. 2015 Jan 6;10(1):112–22. doi: 10.1016/j.celrep.2014.12.008 (PMC4536333; doi:10.1016/j.celrep.2014.12.008)
Supplement: Supplemental Folder 2. Species Used in the Analysis of Selective Pressure Variation, Single-Gene Orthologous Families Tested, Likelihood Ratio Tests, MAKER Parameters, and Full Assembly and Read Usage Data, Related to Experimental Procedures [file mmc3.zip › Tested SGOs/reciprocal_group_3817.2.fas]

>Gibbon|ENSNLEG00000006668|ENSNLET00000008504
------ATGGCTTCCAAAAGGAGAAATTTGAGCTGTAGTGAAAGGCATCAGAAATTAGTG
GATGAAAACTACTGCAAAAAATTACATGTCCAAGCTTTAAAAAACATCAACAGTCAAATC
AGGAATCAAATGGTGCAGAACGAAAATGATAACCGTGTTGACCGCAAGCAATTTCTCAGA
TTATTACAAAATGAACAATTTGAGTTGGATATGGAAGAGGCCATTCAAAAGGCAGAAGAA
AACAAGAGATTGAAAGAACTCCAGCTCAAACAAGAAGAAAAACTGGCTATGGAATTGGCA
AAACTAAAACATGAAAGTCTAAAGGACAAAAAGATGAGGCAACAAGTAAGAGAAAACAGC
ATTGAGCTTAGAGAATTGGAGAAGAAATTAAAAGCAGCTTACATGAATAAAGAAAGGGCA
GCTCAGATTGCTGAAAAGGATGCCATTAAATATGAACAAATGAAACGTGATGCTGAAATA
GCCAAAACCATGATGGAAGAACACAAGAGAATAATAAAGGAAGAGAATGCTGCAGAAGAC
AAACGAAACAAAGTGAAAGCACAATACTATCTTGACTTAGAGAAACAACTTGAAGAACAA
GAAAAAAAAAAGCAGGAAGCTTATGAGCAGTTGCTAAAAGAGAAACTCATGATTGATGAA
ATTGTTAGGAAGATCTATGAAGAAGATCAGTTGGAAAAACAACAAAAGTTAGAAAAAATG
AATGCAATGCGAAGGTATATAGAAGAGTTTCAGAAAGAGCAGGCTCTCTGGAGAAAAAAG
AAACGTGAGGAGATGGAAGAAGAAAACAGAAAAATCATAGAGTTTGCTAACATGCAGCAG
CAAAGAGAAGAAGATCGGATGGCAAAAGTTCAAGAAAATGAGGAGAAAAGGCTACAGCTT
CAGAATGTGTTGACACAGAAATTAGAAGAAATGCTGCGGCAACGTGAAGATTTGGAAGAA
GTGCGACAAGAATTATACCAGGAAGAACAAGCTGAAATATATAAGAGGAAGCTAAAAGAA
GAAGCAGAAAATAAATTGAGAAAGCAAAAAGAGATGAGGCAAGATTTTGAAGAACAAATG
GCCTTGAAGGAATTAGTGCTACAGGCTGCAAAAGAGGAAGAGGAGAACTTTAGAAAAACT
ATGCTAGCTAAATTTGCTGAGGATGATCGAATAGAATTAATGAATGTTCAGAAACAGAGA
AGGAAGCAGCTGGAACACAGGAGGGCTGTGGAAAAACTTATTGAAGAGCGTCGCCAACAA
TTCCTTGCAGACAAACAACGTGAACTAGAAGAGTGGCAGTTGCAGCAAAGGCGGCAAGGA
CTTATTAATGCAATTATTGAAGAAGAAAGGCTAAAACTTCTCAAAGAGCATGCTACAAAC
TTACTAGGCTATCTCCCTAAAGGAGTATTTAAAAAAGAGGATGATATTGATCTGCTTGGT
GAAGAGTTTAGGAAAGTATATCAGCAAAGGAGTGAAATTTGTGAAGAGAAA---------
------
>Gorilla|ENSGGOG00000004668|ENSGGOT00000004694
------ATGGGTTCCAAAAGGAGAAATTTGAGCTGTAGTGAAAGGCATCAGAAATTAGTA
GATGAAAACTACTGCAAAAAATTACATGTCCAAGCTCTAAAAAGCATCAACAGTCAAATC
AGGAATCAAATGGTGCAGAATGAAAATGATAACCGTGTTGAGCGCAAGCAATTTCTCAGA
ATATTACAAAATGAACAATTTGAGTTGGATATGGAAGAGGCCATTCAAAAGGCAGAAGAA
AACAAGAGATTGAAAGAACTCCAGCTCAAACAAGAAGAAAAACTGGCTATGGAATTGGCA
AAACTGAAACATGAAAGTCTAAAGGACGAAAAGATGAGGCAACAAGTAAGAGAAAACAGC
ATTGAGCTTAGAGAATTGGAGAAGAAATTAAAAGCAGCTTACATGAATAAAGAAAGGGCA
GCTCAGATTGCTGAAAAGGATGCCACTAAATATGAACAAATGAAACGTGATGCTGAAATA
GCCAAAACCATGATGGAAGAACACAAGAGAATAATAAAGGAAGAGAATGCTGCAGAAGAC
AAACGAAACAAAGCAAAAGCACAATACTATCTTGACTTAGAGAAACAACTTGAAGAACAA
GAAAAAAAAAAGCAGGAAGCTTATGAGCAGCTGCTAAAAGAGAAACTCATGATTGATGAA
ATTGTTAGGAAGATCTATGAAGAAGATCAGTTGGAAAAACAACAAAAGTTAGAAAAAATG
AATGCAATGCGAAGGTATATAGAAGAGTTTCAGAAAGAGCAGGCTCTCTGGAGAAAAAAG
AAACGTGAGGAGATGGAAGAAGAAAACAGAAAAATCATAGAGTTTGCTAACATGCAGCAG
CAAAGAGAAGAAGATCGGATGGCAAAAGTTCAAGAAAATGAGGAGAAAAGGCTACAGCTT
CAGAATGCGTTGACACAGAAATTAGAAGAAATGCTGCGGCAACGTGAAGATTTGGAACAA
GTGCGACAAGAATTATACCAGGAAGAACAAGCTGAAATATATAAGAGCAAGCTAAAAGAA
GAAGCAGAAAAGAAATTGAGAAAGCAAAAAGAGATGAAGCAAGATTTTGAAGAACAACTG
GCCTTGAAGGAATTAGTGCTACAGGCTGCAAAAGAGGAAGAGGAGAACTTTAGAAAAACT
ATGCTAGCTAAATTTGCTGAGGATGATCGAATAGAATTAATGAATGCTCAGAAACAAAGA
ATGAAGCAGCTGGAACACAGGAGGGCTGTGGAAAAACTTATTGAAGAGCGTCGCCAACAA
TTCCTTGCAGACAAACAACGTGAACTAGAAGAGTGGCAGTTGCAGCAAAGGCGGCAAGGA
TTTATTAATGCAATTATTGAAGAAGAAAGGCTAAAACTTCTCAAAGAGCATGCTACAAAC
TTACTAGGCTATCTCCCTAAAGGAGTATTTAAAAAGGAGGATGATATTGATCTGCTTGGT
GAAGAGTTCAGGAAAGTATATCAGCAAAGGAGTGAAATTTGTGAAGAGAAA---------
------
>Guinea_Pig|ENSCPOG00000009030|ENSCPOT00000009113
---------GCTTCCGCAAGGAGATCTTGGAGCTTTAGTGAAAGGCATCAAAATTTAGTA
GATCGAAACTACTGCAAAAAATTGGATGTCGAAGCACTAAAAAAGATAGAGAGTCGAGTC
AGGAACCAGACTGTGCAGAGTGAAAATGATGACCGTGTTGAGCACAAGAGATTCCTCAGA
TTATTACAAGACGAGCAGTTTGAGTTGGATATGGAAGAAGCCATCCAAAAAGCAGAAGAA
AACAAGAGATTAAGGGAAAAGCAGCTTGAACAAGAGGAAAAATTGGCTGTAGAACTGGCA
AAACTAAAGCATGAAAGTCTAAAGGATGAAAAGATGAGGCAACAAGTAAGAGAAAACAGT
ATTGAACTCAGAGAACTGGAGCAGAAATTAAGAGCAGCTTACATGAATAAGGAGAGGGCT
GCCCAGATTGCGGAGAAGGATGCCATTAAATACGAGCAAATGAAACGTGATGCGGAAATA
GCCAAAACCATGATGGAAGAGCACGAGAGAGTGACGAGGGAGGAAAATGCTCTGGAAGAC
AAACGCAACAGAGAGAAAGCACGGTACTACCTTGACTTAGAGAAGCAACTTGAAGAACAA
GAAAAAAGAAAGCAGGAAGCTTATGAGCAGCTGCTGAAAGAAAAACTCATGATTGATGAG
ATTGTTAGGAAAATATATGAAGAAGACCAATTGGAAAGACAACAAAAGTTAGAAAAAATG
AACGCAACTCGGAAGTACATTGAAGAGTTTCAGAAAGAGCAGGCTCTGTGGAGAAAGCAG
AAACGCATGGAGATGGAAGAGGAAAACAGGAAAATCATAGAGTTTGCCAACATGCAGCAG
CAAAGAGAGGAAGAAAGGAGGGCAAAGGTTCAAGAAGTGGAGGGGAAAAGGCTGCAGCTT
CAGAATGCGCTGATTCAGAAGTTGGAAGAAATGCTGCGGCAGCGTGAAGATTTGGAACAA
GTGCGACAAGAATTATACCAGGAAGAAGCAGCCGCATTTTATAAGAGGAAAATAAAAGAA
GAAGCAGAAGAGAAATTAAGAAAGCAAAATGAGATGAAGCAGGATTTTGAGGACCAGATG
GCCTTGAAAGAGCTAGTACAGCAGGCTGCAAAAGAGGAGGAGGAAATGTTTAGAAAAACT
CTGCTGGCGAAGCTTGCCGAAGACGATCGGATAGAATTAATGAACGCCCAGAAACGAAGG
ATGAAGCAGCTGGAGCACAGAAGGGCTGTGGAAAAACTTATTGAAGAGCGTCGCAACCAG
TTCCTTGCAGATAAGCAACGTGAACTGGAAGAGTGGCAGTTGCAGCAAAGAAGACAAGGG
TGTATCAATGCAATTATCGAAGAAGAAAGGCTAAAGCTTCTCAAAAAGCATGCTACGAAG
TTGCTAGGATATCTCCCTAAAGGAGTATTTAAAACAGAAGATGATGTTGACATGCTTGGC
GAAGAGTTTAGGAAAGTGTATCAGAAAAGGAATGAAATTCCTGAACAGAAG---------
------
>Horse|ENSECAG00000020945|ENSECAT00000022387
------ATGGCTTCCAAAAGGAGAACTTTGAGCTGCAGTGAAGGGCATCAGAAATTAGTA
GATATAAACTACTGCAAAAAATTACATGTTGAGGCACTAAAAAAGATAGAGAATCAAATC
AGGGACCGAATGGTGCAGAATCAAATTGCTGACCGTGTCGAGCGCCAGAGATTCCTCAGA
TTACTACAGAATGAACAATTTGAGTTGGATATGGAAGAGGCCATTCAAAAAGCAGAAGAA
AACAAAAGGTTGAGGGAACTCCAGCTTGAACAAGAAGAAAAATTGGCTGTAGAATTGGCA
AAACTAAAAAATGAAAGTCTAAAAGATGAGAAGATGAGGCAACAAGTAAGAGAAAACAGT
ATTGAGCTCAGAGAATTGGAGAAGAAATTAAAAGCAGCTTACATGAATAAAGAAAGGGCA
GCTCAGATTGCTGAAAAGGATGCCATTAAATACGAGCAAATGAAACGTGATGCTGAAATA
GCCAAAACCATGATGGAAGAACATGAGAGAGTAAAAAAGGAAGAGAATGCTGCAGAGGAC
AAACGAAATAAAGTAAAAGCACAGTACTATCTTGACTTAGAGAAACAGCTTGAAGAACAA
GAAAAAAAGAAGCAGGAAGCTTATGAGCAGTTGCTAAAAGAGAAACTCATGGTTGATGAA
ATTGTTAGGAAAATCTATGAAGAAGATCAATTAGAAAGACAACAAAAGTTAGAAAAAATG
AATGCAACTCGAAGGTATATAGAAGAGTTTCAGAAAGAGCAGGCTCTCTGGAGAAAAAAG
AAGCGTGAGGAGATGGAAGAAGAAAATAGAAAAATCACAGAGTTTGCCAACATGCAGCAA
CAAAGAGAAGAAGATCGGATGGCAAAAGTTCAAGAAAGTGAAGAAAAAAGGCTACAGCTT
CAGAATATGCTGACTCAGAAACTGGAAGAAATGCTGAGGCAACGTGAAGATTTGGAACAA
GTGCGACAAGAATTATACCAGGAAGAACAAGCTGAAATGCATAAGAGGAAACTAAAAGAA
GAAGCAGAAGAGAAATTGAGAAAGCAAAAGGAGTTGAAGCAAAATTTTATAGAACAAATG
GCCTTGAAGGAACTAGTACTACAGGCTGCAAAAGAGGAAGAGGAGATCTTCAGAAAAGCT
ATGCTAGCTAAACTTGCTGAGGATGATCGAATAGAATTAATGAACGCTCAGAAACAAAGA
ATGAAGCAGCTCGAACACAGGAGGGCTGTGGAAAGACTTATTGAGGAACGTCGCAACCAA
TTCCTTGCAGACAAACAACAGGAACTGGAAGAATGGCAGTTGCAGCAAAGACGACAAGGA
TGTATTAATGCAATTATTGAAGAAGAAAGACTAAAACTTCTCAAAGAACATGCTTCAAAA
TTACTAGGATATCTCCCTAAAGGAGTATTTAAAAAAGAGGATGATATTGATATGCTTGGT
GAAGAGTTTAGGAAAGCATATCAGGAAAGGAGTGCAATTTGTGAAGAGAAG---------
------
>Mouse|ENSMUSG00000032221|ENSMUST00000034746
------ATGGCGACCAAAAAGAGAGCTTTGAGCTTTAGTGAAAAGCATCAGAAGTTAGTA
GATGAAAAATTCCGCAAATCATTGAACATACAAGTCATGAATAAGTTAGAGAGGCAAGCC
AAGAACCAAGTGGTGCAAAATGAAAACGACGAGAAGGTGGAACGCCAGAGGTTCCTCAGA
GTGCTGCAGAATGAGCAGTTTGAGCTCGACATGGAAGAAGCCATCCAAAAAGCAGAAGCA
AACAAGATGCTGAGGGATCGACAGCTTGAGCAGGAAGAGAGACTTGCAAACGAACTGGCC
AGACTGAAGCACGAGAGTCTGAAGGATAAGAAGATGAGGCAGCAAGTGAGAGAGAACAGC
ATTGAGCTCAGAGAGTTGGAGCAGAAACTGAAAGCCGCCTACATGAACAAAGAGAGAGCA
GCCCAGATCGTGGAGAAGGACGCCATGAAGTATGAGCAGATGAAACGTGATGCGGAGATA
GAAAGGATCATGATGGAGGAGCACGATAGGCTGCTGAAGGAAGAGAGCGCCAAGCAAGAG
CGGCGGAACAAGGAGAGGGCACAGTACTACCTGGACCTGGAGAAGCAGCTGGAAGATCAA
GAGAGGAGGAAGCAGGAGGCATACGAGCAGCTGCTGAAGGAGAAACTCATGATAGACGAA
ATTGTCAGGAAGATCTACGAGGAAGACCAGGTGGAAAGACAGCAAAAATTAGAAAAAAAG
AATGCAATTCAGAAGTATATTGAAGAATTCCAGAGGGCACAAGACTTCTGGAGACAAAAG
AAGCGTGAGGAGATGGAGGAAGAGAACCGGAAAATCATAGAGTTTGCAAACATACAGGAG
CAAAGAGAAGGCGAGCGGATGGCCAGAGTTCACGAGATCGAGGAAAAGAGGGTCCAGCGT
CAGAATTTGCTGATGAAGCAGCTGGAGGAAACACTGCGGCAGCGGGATGACCTGGAGCAA
GTGCGGCAGGAGCTGTACCAGGAGGAGCAGGCAGAGATCATCAAACTGAAAGTGAAAGAA
GAAGCAGAGCTGAGACTGAGGAGGCAGAGGGAGATGAAGCAAGACTTTGAAGACCAAATG
GCACTGAAGGAACTCATACTGCAGGCTGCAAAAGAGGAGGAAGAGACCTTTAAGAAAGCC
ATGCTGGCCAAGTTTGCCGAAGATGACCGCATTGAGCTCATGAATGCCCAGAAACAGCGA
ATGAAGCAGCTGGAGCACAAACGCGCCGTGGAGAAACTCATTGAAGAACGCCGGAGCCAG
TTCCTCGCAGACAAACAACGTGAGCTGGAGGAATTGCAACTACAGCAAAGGCGGCAGGGC
TGCATCAATGAGATTATTGAAGAAGAGAGGCTGAGACTCCTCAAAGAACATGCTGCAAAG
TTACTAGGCTATCTCCCCAAAGGAGTGTTTAAAAGAGAAGACGATGTTGACATGCTTGGT
GAAGAGTTCAGGAAGGCCTATCAGAAAAGGGATGGAGTC---------------------
------
>Opossum|ENSMODG00000008165|ENSMODT00000010340
ATGGCTATGCAAGGAAAACGAAAG---CTGACGGTTGCAGAAAAGCATCAAAAATTAGTA
AATGAAAACCTTCTCAAAAAAATACAAAACCAGGAGCAAATAAAGCTGGGGGAACTAGGC
AAATTACAGAAGGTGATGTTGGCAAATGAAGAACGTATTGAACGGAAAAGAATCCTCCGT
TTACAACAGGATGAACAATTTGAATTAGATATGGAAGAGGCTATTCAAAAGGAACAAGAA
AACAAAAGGATAAAGGCAATGCAAATGGAACAAGAACAAAAATTGGCTACAGAGTTGGCA
AAACTAAAGAATGAATGTCTAAAGGATGAAAAAATGAGACAGCAAATAAGAGAAAACAGT
CTTGAACTTCGAGAATTGGAGAAAAAATTGAAAGCTGCTTACATGAATAAAGAAAGAGCT
GCACAAATTGCTGAAAAAGAAGCCATCAACTATGAGCTAATAAAACGTGAATCTGAAATA
GCCCATCAAATGAAGGAAGAAGAGGAAAGATTCCATAAGGAAAAGACTGAAGAAGAAATT
AGGCGTTATAAGGAGAAAATTCAATATCAGCAGGAACTCGAGAAACAGCTTGAAGAGCAA
GAGAAGAAGAAGCAAGAAGCTTATGAAGAATTCCTTCGAGAGAAACTCATGATAAATGAA
ATTGTTAGAAAAGTCTACGAAGAAGACCAAATGGAAAAACAACAACAATTACAAAAAATG
GTCGCAACTCATAAGTACATAGAAAAGTTTAAAGAAGAACAAGCTCAGTGGCGATTGAAG
AAACGTGAAGAAATGGAGGAAGAAAACAGGAAAATCTTAGAATATGCCAGCCTGCAGAAG
CAGAGAGAAGCAGACCGGATGGCTCAAGTCCTAGAGCTAGAGGGAAAAAGGCAGCAGTAC
AAGAATTTGATTGCCCAGCATTTGCAGAAAATACAGCAGCAGCAAGATGATATGGAACAA
ATGAAACTAGATTTATATGAGATAGAACAAGCTGAATTAGATAAAAAAAAAAGCAAGGAA
GAAATAGAAAACAAAATCAAAAAGCGTGAAGAGCAACAAAGAGATTTTGCAGAACAAATG
GCTTTCAAAGAATTGGTTCTTCGAGCTACTAGGGAACAAGAAGAAATCTTCAGACAAAAC
ATGCTGGCTAAATTCGCTGAGGATGATCGAATTGAATTAATGAATGCTCATAAACAAAGA
ATGAAGCAGTATGAACACAGGAAAGCTATAGAAAAACTTATTCAAGAACGTCATGAACAG
TTCCTTGCAGACAAAGAACGCGAATTTGAAGAATTTAGGTTACAACAACAAAGAGAAGGA
CATATTAATGCAATTGTTGAAGAAGAACGTCAAAAGCTTCTCAAAAAACATGCTTCACAA
CTACTGGGCTATCTTCCCAAAGGAGTAATTAAACATGAGGAAGACGTCGATATGCTTGGT
GAAGCATTCAAGAAAGCTTATCTGAAAAGCGAC---------------------------
CCACAA
>Platypus|ENSOANG00000009459|ENSOANT00000015032
------ATGCAG---------CAA---CTGACCTTTAGTGAGCAGCATAAGAAAGAAATG
AGGGAAGACCATCAGAGATTCTTGGCCAGCCAAGCGCAGGAGAAGCTGGAGAAGAAAATG
AAGGAACTGAAAGCAGCGATTTTAAATGAAGAACAAGTTGAACGGAAGCAGGTCCTCAGA
TCACTGCAGAAAGAGCAGTGCGAAATGGAAATGGAAGAAGCCATTCGAAAGGCGGAGGAA
AACAAAAGGTTAAAGGAGCGCCAGCTGGAACAGGAAGAAAAGTTGGCTACAGAATTGGCC
AGATTAAAGGACAAAACTCTCAAGGATGAAAAATTGCGGCAGCAAGTCAGAGAAAACAGC
ACCGAATTAAGAGAACTGGAGAGAAAATTGAAAGCGGCTTACATGAATAAAGAAAGAGCG
GCCCAGATTGCCGAGAAAGAAGCCATAAAACTTGAAAGGATGAAAGGCGATGCGATATTG
GCCCGGCAGATGAAGGAGGAACACGAGAGGTTTGCGACGGAAGAGAACTTGGCGGAGTGT
AGACGGAACAGGGAGAAAATACAGTATCACCAGGAATTAGAAAAACAGCTCGAAGAGCGG
GAAAGAAAGAAGCAGGAGGCTTACGAAGAGTTCCTCCAAGAGAAGCTGATGATTGACGAA
ATTGTGAGAAAAATTTATGAAGAAGACCAGATGGAAAGACAGCTGAGGCTGGAGAAAATG
AATGCCATCCAGAGATATAAAGAAGAGTTTCAGAAACAGCAGGCTCTCTGGAGAAAAAAG
AAACGTGAAGAAATGGAAGAAGAAAACCGCAAAATCGTAGAATTTGCTAACCTGAAGCAG
CAGAGAGAAGAAGACCGGATGGCGAAAATACTGGAGAACGAGGAGAAGAAGAAACATCTC
CAGAATTTGGTTGCCGAGAACCTGGAAAAGACCCGGCAGCACCAGGACGATTTGGAACAG
ATGCGCCTCGACTTGTATCAGGAGGAGCAAGCCGAAATGGACCGGCAGAAGATGAAATTC
GAAGCGGAAAACAAGATCAGACAGCGCCGGGAGCTGCAGAAAAGTTTCGAAGACCAATTA
GCCTTCAAACAGCTAGTGCTGCAGACCGCAAGAGAGGAAGAGGAGACTTACAGACAGAAC
ATGCTGGCCAAATTTGCTGAGGACGATCGGCTGGAACTCATGAACGCCCAGAGGCAGAGA
ATGAAACAGCTGGAACATAAAAAGGCTGTAGAAGAGCTTATCAGAGAGCGTCGTGAACAG
TTCCTGGCAGACAAGGAACGTGAATTTGAGGAAATGCGGATGCAGGAAGAAAGAGAAGGA
CGCATCAGAGCAGTTATTGAGGAGGAAAGGCAAAAATTACTCCGAGAACATGCTGCAGAA
CTACTGGGCTATCTCCCGAAGGGCGTTCTTAAACAGAGGGAGGACGTCGACATGCTGGGC
GAAGCGTTCAGGGAAATGTACGAGAAGCGAGGCCAAACGGCTCCGGAAGAG------AAG
CCATCG
>Rabbit|ENSOCUG00000012282|ENSOCUT00000012282
------CAGGCTTCCAAAAGGAGAACCTTGAGCTTTAGCGAAAGGCATCAGAAATTAGTA
GATGAAAACTACCGTAAAAAATTGCATGTCCAAGCACTCCAAGAAATAGAGGCTCAGATC
AGGAACCAAATGGTCAGGAACGAGAATGACAACCGGGCAGAGCACAAGAGATTCCTCAGA
TTATTACAGGATGAACAATTTGAGTTGGATATGGAAGAGGCCATCCAAAAGGCAGAAGAA
AACAAGAGATTGAGGAAACTCCAGCTTGAACAAGAAGAAAAGTTGGCTACAGAATTGGCA
AAACTAAAACATGAAAGTCTAAAGGATGAGAAGATGAGGCAACAAGTAAGAGAAAACAGT
ATTGAGCTCAGAGAACTGGAGAAGAAATTAAAAGCAGCTTATATGAATAAAGAAAGGGCA
GCTCAGATTGCTGAAAAGGATGCCATTAAATATGAGCAAATGAAACGTGATGCTGAAATA
GCCAAAACTATGATGGAAGAACACGAGAGGGCAGTCAAGGAGGAGAATGCTGCGGAAGAC
AGACGAAATAAAATGAAAGCACAGTATTACCTGGACTTAGAGAAACAACTCGAAGAGCAA
GAAATAAAGAAGCAGGAAGCTTATGAGCAGTTGCTGAAAGAGAAACTCATGATTGATGAG
ATTGTTAGGAAAATCTATGAAGAAGACCAATTGGAAAGACAACAAAAGTTAGAAAAAATG
ACTACAATTCAAAAGTATATGGAAGAATTTCAGAAAGAGCAGGCTCTCTGGAGGAGAAAG
AAATGTGAGGAGATGGAGGAAGAAAACAGAAAAATCATGGAGTTTGCCAACATGCAGCAG
CAAAGAGAAGAAGCTCGGATGGCAAAAGTTCAAGAAAATGAGGAGAAAAGGCTACAGCTT
CAGAATGTGCTGTCTCAGAAGTTGGAAGAAAAGCTGCGGCAACGTGAAGATTTGGAACAA
GTGCGGCAAGAATTATACCAGGAAGAACAAGCTGAAATAGTCAAGAAAAAAATAAAAGAA
GAAGCAGAAGAGAAATTGAGAAAGCAAAAGGAGATGAAGCAAGATTTTGAAGAGCAGATG
GCCTTGAAGGAACTGGTTCTGCAGGCTGCAAAAGAGGAAGAGGAGCTCTTTAGGAAAACT
ATGCTAGCTAAACTCGCAGAGGATGATCGAATAGAATTAATGAATGCGCAGAAACAAAGA
ATGAAGCAACTGGAACACAGAAGGGCTGTGGAAAAACTCATAGAGGAACGTCGCAACCAG
TTCCTTGCAGACAAACAACGTGAACTGGAAGAATGGCAGTTGCAACAAAGAAGACAAGGA
TGCATTAATGCAGTCATTGAAGAAGAAAGGCTAAAACTTCTCAAAGAACATGCCACAAAA
TTATTAGGATATCTCCCTAAAGGAATATTTAAAAAAGAGGATGACATTGATATGCTTGGT
GAAGAGTTTAAGAAGGCATATCAGAAAAGAAGTACAACT---------------------
------
>Rat|ENSRNOG00000006009|ENSRNOT00000007941
------ATGGCGAACAAAAAGAGAGCGATGAGCTTTAGTGAAAAGCATCAGCAGTTAGTA
GATGAAAACTTCCGCAAATCATTGCACGTACAAGTCTTGAATAAGTTAGAGAGGCAAGCC
AAGAACCAAGTCGTGCAAAATGAAAATGATGAGAGAGTCGAACGCCAGAGATTCCTCAGA
GTGCTGCAGAACGAGCAGTTTGAGCTGGACATGGAGGAAGCCGTCCAAAAGGCAGAAGAG
AACAAGAGGATGAGAGATCGGCAGCTTGAGCAGGAAGAGAGACTTGCAAACGAACTGGCC
AGGCTGAAGCACGAGAGTCTGAAGGATGAGAAGATGAGGCAGCAAGTGAGAGAGAACAGT
ATTGAGCTCAGAGAATTGGAGCAGAAACTGAAAGCGGCTTACATGAACAAAGAGAGAGCA
GCCCAGATTGTTGAGAAGGACGTCATCAAGTACGAGCAAATGAAACGTGATGCGGAGATA
GAAAGAATCATGATGGAGGAGCACAAGAGGCTACTGAAGGAAGAGAATGTCAAGCAAGAG
AAGCGGGACAAGGAGAGGGCCCAGTACTACGTGGACCTGGAGAAGCAGCTTGAAGATCAA
GAGAGGAGGAAGCAGGAGGCGTATGAGCAGCTGCTGAAGGAAAAACTCATGATAGATGAA
ATTGTCAGAAAGATCTACGAGGAGGATCAACTGGAAAGACAGCAAAAATTAGAAAAAAGG
AATGCAATTCAGAAGTACATTAAAGAATTCCAGAGGGCACAAGACCTCTGGAGACAGAAG
AAGCGCGAGGAGATGGAGGAAGAGAACAGGAAAATCTTAGAGTTTGCAAAAATACAGGAG
CAAAGAGAAGGGGAGCGGATGGCCAGAGTCCAAGAGAGCGAGGAAAAGAGGGTCCAGCGG
CAGAATTTGCTGATCCAGAAGCTGGAGGAAACACTGCGGCAGCGTGACGACCTAGAGCGA
GTGAGGCAGGAGCTGTACCTGGAGGAGTACGCCGAGTTCATCAAACTGAAAATGAAAGAA
GAAGTGGAGCAGCGACTCAGGAAGCAGAGGGACAGGAAGCAAGACTTTAAAGACCAAATG
GCACTGAGGGAAGTATTACTACAGGCTGCAAAAGAGGAGGAAGAGGCCTTTAAGAAGGCC
ATGCTGGCCAAGTTTGCTGAAGATGACCGCATAGAACTCATGAATGCCCAGAAACAACGG
ATGAAGCAGCTGGAACACAAACGAGCTGTGGAGAAACTCATCGAAGAACGGCGTAACCAG
TTCCTTGCAGACAAACAACGTGAGCTGGAGGAATTGCAGCTACAACAAAGACGGCAGGGC
TGCATCAATGAGATTATTGAAGAAGAGAGACTGAGACTCCTCAAAGAACATGCCTCAAAG
TTACTAGGCTATCTCCCCAAAGGAGTGTTTAAAAAAGAAGACGATGTGGACATGCTTGGT
GAAGAGTTCAGGAAAGCATATCAGAAAAAGAGTGAAGTCTGTGAAGAGAAG------GGG
TCTTCA
>Macaque|ENSMMUG00000019485|ENSMMUT00000027380
------ATGGCTTCCAAAAGGAGAAATATGAGCTGTAGTGAAAGGCATCAGAAATTAGTA
GATGAAAACTACTGCAAGAAATTACATGTCCAAGCGCTAAAAAACATCAACAGTCAAATC
AGGAATAGAATGGTGCAGAATGAAAATGATAACCGTGTTGAGCGCAAGCAGTTTCTCAGA
TTATTACAAAATGAACAATTTGAGTTGGATATGGAAGAGGCCATTCAAAAGGCAGAAGAA
AACAAGAGATTGAAAGAACTCCAGCTCAAACAAGAAGAAAAACTGGCTATGGAATTGGCA
AAACTAAAGCATGAAAGTCTAAAGGATGAAAAGATGAGGCAACAAGTAAGAGAAAACAGC
ATTGAGCTCAGAGAATTGGAGAAGAAATTAAAAGCAGCTTACATGAATAAAGAAAGGGCA
GCTCAGATTGCTGAAAAGGATGCCATTAAATATGAACAAATGAAACGTGATGCTGAAATA
GCCAAAACCATGATGGAAGAACACAAGAGAATAATAAAGGAAGAGAATGCCGCAGAAGAC
AAACGAAACAAAGTGAAAGCACAATACTATCTTGACTTAGAGAAACAACTTGAAGAACAA
GAAAAAAAAAAGCAGGAAGCTTATGAGCAGTTGCTAAAAGAGAAACTCATGATTGATGAA
ATTGTTAGGAAGATCTATGAAGAAGATCGGTTGGAAAAACAACAAAAGTTAGAAAAAATG
AATGCAATGCGAAGGTATATAGAAGAGTTTCAGAAAGAGCAGGCTCTCTGGAGAAAAAAG
AAACGTGAGGAGATGGAAGAAGAAAACAGAAAAATCATAGAGTTTGCTAACATGCAGCAG
CAAAGAGAAGAAGATCGGATGGCAAAAGTTCAAGAAAATGAGGAGAAAAGGCTACAGCTT
CAGAATGCGTTGACACAGAAATTAGAAGAAATGCTGCGGCAACGTGAAGATTTGGAACAA
GTGCAACAAGAATTATACCAGGAAGAACAAGCTGAAATATATAAGAGGAAGCTAAAAGAA
GAAGCAGAAAAGAAACTGAGAAAGCAAAAAGAGATGAAGCAAGATTTTGAAGAACAAATG
GCCTTGAAGGAATTAGTACTACAGGCTGCAAAAGAGGAAGAGGAGAACTTTAGAAAAACT
ATGCTAGCTAAATTTGCTGAGGATGATCGGATAGAATTAATGAATGCTCAGAAACAAAGA
ATGAAGCAGCTGGAACACAGGAGAGCTGTGGAAAAACTTATTGAAGAACGTCGCCAACAA
TTCCTTGCAGACAAACAACAGGAACTAGAAGAGTGGCAGTTGCAGCAAAGGCGGCAAGGA
TTTATTAATGCAATTATTGAAGAAGAAAGGCTAAAACTTCTCAAAGAGCATGCTACAAAC
TTACTAGGCTATCTCCCTAAAGGAGTATTTAAAAAAGAGGATGATATTGATCTGCTTGGT
GAAGAGTTTAGGAAAGTGTATCAGCAAAGGAGTGAAATTTGTGAAGACAAA---------
------
>Microbat|ENSMLUG00000009072|ENSMLUT00000009083
---------GCTTCCAAAGGGAGAACTTTGAGCTTCAATGAAAAGCACCAGCAATTAGTA
GATAGAAACTACCACAAAATGTTGCACATTAAGGCTCTAAATAAGATAGAGTCTCAAATC
AGGGACCAAATTGTGCGGAATGAAAATGATGATCGAGCTGATCGCAAGAGATTCCTCAGG
TTATTACAGGATGAACAATTTGAGTTGGATATGGAAGAGGCCATTCAAAAGGCAGAAGAA
AACAAAAGATTGAGGGAACTCCAGTTTGAACAAGAAGAAAAATTGGCTGTGGAACTGGCA
AAACTAAAACACGAAAGTCTGAAGGATGAAAAGATGAGGCAACAAGTAAAAGAAAACAGT
ATTGAGCTCAGAGAATTGGAGAAGAAATTAAAAGCAGCTTACATGAATAAAGAAAGAGCA
GCTCAGATTGCTGAAAAGGATGCCATTAAATATGAACAAATGAAACGTGATGCTGAAATA
GTGAAAATCATGATGGAAGAGCAGGAGAGAGTAATAAAGGAAGAGAATGCTGCAGAAGAG
AGACGGAATAAAGTAAAAACACAGTATTATACTGACTTAGAGAAACAACTTGAAGAACAA
GAGAGAAAAAAGCAGGAAGCTTATGAGCAGTTGCTGAAAGAGAAACTCATGATTGATGAA
ATCGTTAGGAAAATCTATGAAGAAGATCAATTAGAAAGACAACAAAAGTTAGAAAAAAAG
AATGCAACTCGAAGGTATATAGAAGAGTTTCAGAAAGAGCAGGCTCTCTGGAGAGAAAAG
AAACGTGAGGAAATGGAAGAAGAGAACAGAAAAATCATAGAGTTTGCCAACTTGCAGCAA
CAAAGAGAAGAAGATCGGATGGCAAAAGTTCAAGAAAATGAAGAAAAAAGGCTACAGCTT
CAGAATATGCTGGTTGAGAAATTGGGACAAATGCTGCAGCAACGTGAAGATTTAGAACAA
GTGCGACAAGAATTATACCAAGAAGAGCAAGCTGAAATACAAAAGAGGAAACTAAAAGAA
GAAGCAGAAGAGAAGTTGAGAAAGCAAAAGGAGTTAAAGCAAAATTTTACAGAACAAATG
GCCTTGAAGGAACTAGTACTACAGGCTGCAAAAGAGGAAGAGGAGACCTTTAGAAAAGCT
TTGTTAGCTAAACTTGCTGAGGATGATCGAATAGAATTAATGAATGCTCACAAACGAAGA
ATGAAGCAACTAGAACACAGGAGGGCTGTGGAAAAACTTATTGAAGAGCGTCACAACCAG
TTCCTTGCAGACAAACAACGTGAACTGGAAGAATGGCAGTTACAGCAAAGTAGGCAAGGA
CGTATTAATGCAATTATTGAAGAAGAAAGACTAAAACTTCTCCAAGAACATGCTACAAAA
TTACTAGGATATCTCCCTAAAGGAGTATTCAAAACAGAGGATGATATTGATATGCTTGGT
GAAGAGTTTAAGAAAGCATATCAGAAAAGGAGTGGAATTTGTGAAGAAAAG---------
------
>Human|ENSG00000138587|ENST00000260453
------ATGGGTTCCAAAAGGAGAAATTTGAGCTGTAGTGAAAGGCATCAGAAATTAGTA
GATGAAAACTACTGCAAAAAATTACATGTCCAAGCTCTAAAAAACGTCAACAGTCAAATC
AGGAATCAAATGGTGCAGAATGAAAATGATAACCGTGTTCAGCGCAAGCAATTTCTCAGA
TTATTACAAAATGAACAATTTGAGTTGGATATGGAAGAGGCCATTCAAAAGGCAGAAGAA
AACAAGAGATTGAAAGAACTCCAGCTCAAACAAGAAGAAAAACTGGCTATGGAATTGGCA
AAACTGAAACATGAAAGTCTAAAGGACGAAAAGATGAGGCAACAAGTAAGAGAAAACAGC
ATTGAGCTTAGAGAATTGGAGAAGAAATTAAAAGCAGCTTACATGAATAAAGAAAGGGCA
GCTCAGATTGCTGAAAAGGATGCCATTAAATATGAACAAATGAAACGTGATGCTGAAATA
GCCAAAACCATGATGGAAGAACACAAGAGAATAATAAAGGAAGAGAATGCTGCAGAAGAC
AAACGAAACAAAGCGAAAGCACAGTACTATCTTGACTTAGAGAAACAACTTGAAGAACAA
GAAAAAAAAAAGCAGGAAGCTTATGAGCAGCTGCTAAAAGAGAAACTCATGATTGATGAA
ATTGTTAGGAAGATCTATGAAGAAGATCAGTTGGAAAAACAACAAAAGTTAGAAAAAATG
AATGCAATGCGAAGGTATATAGAAGAGTTTCAGAAAGAGCAGGCTCTCTGGAGAAAAAAG
AAACGTGAGGAGATGGAAGAAGAAAACAGAAAAATCATAGAGTTTGCTAACATGCAGCAG
CAAAGAGAAGAAGATCGGATGGCAAAAGTTCAAGAAAATGAGGAGAAAAGGCTACAGCTT
CAGAATGCGTTGACACAGAAATTAGAAGAAATGCTGCGGCAACGTGAAGATTTGGAACAA
GTGCGACAAGAATTATACCAGGAAGAACAAGCTGAAATATATAAGAGCAAGCTAAAAGAA
GAAGCAGAAAAGAAATTGAGAAAGCAAAAAGAGATGAAGCAAGATTTTGAAGAACAAATG
GCCTTGAAGGAATTAGTGCTACAGGCTGCAAAAGAGGAAGAGGAGAACTTTAGAAAAACT
ATGCTAGCTAAATTTGCTGAGGATGATCGAATAGAATTAATGAATGCTCAGAAACAAAGA
ATGAAGCAGCTGGAACACAGGAGGGCTGTGGAAAAACTTATTGAAGAGCGTCGCCAACAA
TTCCTTGCAGACAAACAACGTGAACTAGAAGAGTGGCAGTTGCAGCAAAGGCGGCAAGGA
TTTATTAATGCAATTATTGAAGAAGAAAGGCTAAAACTTCTTAAAGAGCATGCTACAAAC
TTACTAGGCTATCTCCCTAAAGGAGTATTTAAAAAAGAGGATGATATTGATCTGCTTGGT
GAAGAGTTCAGGAAAGTATATCAACAAAGGAGTGAAATTTGTGAAGAGAAA---------
------
>Orca|XP_004274706.1
------ATGGCTTCCAGAAGGAGAACTCTGAGCTCTAGTGAAAGGCATCAGAAATTAGTA
GATGTAAACTATTGCAAACAAGTGCATGTCGAGGCACTACAAAGGCTGCAGAATCAAATC
AGGGACCAAATGGTGCAGAATGAGAATGATGACCGGGCTGAGCGCAAAAGGTTCCTCCGA
TTATTACAGAATGAACAATTTGAGTTGGATATGGAAGAGGCCATTCAAAAGGCAGAAGAA
AACAAAAGATTGAGGGAGCTCCAGCTTGAACAAGAAGAAAAATTAGCTATGGAATTGGCA
AAACTTAAACATGAAAGTCTAAAGGATGAAAAGATGAGGCAACAAGTAAGAGAAAACAGT
ATTGAGCTCAGAGAATTGGAGAAGAAATTAAAAGCAGCTTACATGAGTAAAGAAAGAGCA
GCTCAGATTGCTGAAAAGGATGCCATCAAATATGAGCAAATGAAACGTGATGCTGAAATT
GCCAAAACTATGATGGAAGAACACGAGAGATTAATAAAGGAAGAGAATGCTGTGGAGGAA
AAACGAAACAAAGTAAAAGCACAGTACAATCGTGACTTAGAGAAACAACTTGAAGAACAA
GGAAAGAAGAAGCAGGAAGCTTATGAGCAACTGCTGAAAGAGAAACTCATGATTGATGAA
ATTGTTAGGAAAATCTATGAAGAAGATCAATTGGAAAGACAACAAAAGTTAGAAAAAATG
AATACAATTCGAAGGTATATAGAAGACTTTAAGAAAGAGCAGGCTCTCTGGAGAAAAAAG
AAACATGAGGAAATGGAAGAAGAAAACAGAAAAATCATAGAGTTTGCCAAGATGCAGCAA
CAAAGAGAAGAAGATCGGATGGCAAAAGTTCAAGAAGGTGAAGAAAAAAGGCTACAGCTT
CAGAATATGCTGACTCAGAGATTGGAAGAAATGCTGCGACAACGTGAAGATTTAGAACAA
GTGCAACAGGAATTATACCAGGAAGAACAAGCAGAAATACATAGGAAGAAACTAAAAGAA
GAAGCAGAAGAGAAATCGAGAAAGCAAAAGGAGTTGAAGCAAAATTTTATGGAACAAATG
GCCTTGAAGGAACTAGTACTTCAGGCTGCAAAAGAGGAAGAGGAGATCTTTAGAAAAGCT
ATGCTGGCGAAATTTGCTGAGGATGATCGAATAGAATTAATGAATGCTCAGAAGCAAAGA
ATGAAGCAACTAGAACACAAGAGGGCTGTGGAAAAACTTCTTGAAGAGCGTCGCAACCAG
TTCCTTGCAGAAAAACAACGTGAACTGGAGGAATGGCAGTTGCAGCAAAGAAGGCAAGGA
TGTATTAATGAAATTATTGAAGAAGAAAGACTAAAACTTCTCAAAGAACATGCTACAAAA
TTACTAGGATATCTCCCTAAAGGAGTATTCAAAAAAGAGGATGATATTGATATGCTTGGT
GAAGAGTTTAGAAAAGCATATCAGAAAAGGAGTGAAATTTGTGAAGAGAAG---------
------
>Chimp|ENSPTRG00000007106|ENSPTRT00000013112
------ATGGGTTCCAAAAGGAGAAATTTGAGCTGTAGTGAAAGGCATCAGAAATTAGTA
GATGAAAACTACTGCAAAAAATTACATGTCCAAGCTCTAAAAAACATCAACAGTCAAATC
AGGAATCAAATGGTGCAGAATGAAAATGATAACCGTGTTCAGCGCAAGCAATTTCTCAGA
TTATTACAAAATGAACAATTTGAGTTGGATATGGAAGAGGCCATTCAAAAGGCAGAAGAA
AACAAGAGATTGAAAGAACTGCAGCTCAAACAAGAAGAAAAACTGGCTATGGAATTGGCA
AAACTGAAACATGAAAGTCTAAAGGACGAAAAGATGAGGCAACAAGTAAGAGAAAACAGC
ATTGAGCTTAGAGAATTGGAGAAGAAATTAAAAGCAGCTTACATGAATAAAGAAAGGGCA
GCTCAGATTGCTGAAAAGGATGCCATTAAATATGAACAAATGAAACGTGATGCTGAAATA
GCCAAAACCATGATGGAAGAACACAAGAGAATAATAAAGGAAGAGAATGCTGCAGAAGAC
AAACGAAACAAAGCGAAAGCACAGTACTATCTTGACTTAGAGAAACAACTTGAAGAACAA
GAAAAAAAAAAGCAGGAAGCTTATGAGCAGCTGCTAAAAGAGAAACTCATGATTGATGAA
ATTGTTAGGAAGATCTATGAAGAAGATCAGTTGGAAAAACAACAAAAGTTAGAAAAAATG
AATGCAATGCGAAGGTATATAGAAGAGTTTCAGAAAGAGCAGGCTCTCTGGAGAAAAAAG
AAACGTGAGGAGATGGAAGAAGAAAACAGAAAAATCATAGAGTTTGCTAACATGCAGCAG
CAAAGAGAAGAAGATCGGATGGCAAAAGTTCAAGAAAATGAGGAGAAAAGACTACAGCTT
CAGAATGCGTTGACACAGAAATTAGAAGAAATGCTGCGGCAACGTGAAGATTTGGAACAA
GTGCGACAAGAATTATACCAGGAAGAACAAGCTGAAATATATAAGAGCAAGCTAAAAGAA
GAAGCAGAAAAGAAATTGAGAAAGCAAAAAGAGATGAAGCAAGATTTTGAAGAACAAATG
GCCTTGAAGGAATTAGTGCTACAGGCTGCAAAAGAGGAAGAGGAGAACTTTAGAAAAACT
ATGCTAGCTAAATTTGCTGAGGATGATCGAATAGAATTAATGAATGCTCAGAAACAAAGA
ATGAAGCAGCTGGAACACAGGAGGGCTGTGGAAAAACTTATTGAAGAGCGTCGCCAACAA
TTCCTTGCAGACAAACAACGTGAACTAGAAGAGTGGCAGTTGCAGCAAAGGCGGCAAGGA
TTTATTAATGCAATTATTGAAGAAGAAAGGCTAAAACTTCTTAAAGAGCATGCTACAAAC
TTACTAGGCTATCTCCCTAAAGGAGTATTTGAAAAAGAGGATGATATTGATCTGCTTGGT
GAAGAGTTCAGGAAAGTATATCAACAAAGGAGTGAAATTTGTGAAGAGAAA---------
------
>Cow|ENSBTAG00000000271|ENSBTAT00000000337
------ATGGCTTCCATAAGGAGAACTTTGAGCTTCAGTGAAAGGCATCAGAAATTAGTA
GATATAAACTATTGCAAAAAATTGCATGTCGAGGCACTACAAAGGCTACAGAATCAAACT
AGGGACCAAATGGTGCAGAACGAGAATGATGACCGGGCTGAGCGCAAAAGGTTCCTCAGA
TTATTACAGGATGAACAATTTGAGCTGGATATGGAAGAGGCCATTCAAAAGGCAGAAGAA
AACAAAAGATTGAGGGAGCTCCAGCTTGCACAAGAAGAAAAATTGGCTACGGAACTGGCA
AAACTAAAACGTGAAAGTCTAAAGGATGAAAAGTTGAGGCAACAAGTAAGAGAAAACAGT
GCTGAGCTCAGAGAATTGGAGAAGAAATTAAAAGCAGCTTACATGAATAAAGAAAGAGCA
GCTCAAATTGCTGAAAAGGATGCCATTAAATATGAGCAAATGAAACGTGATGCTGAAATA
GCCAGAACTATGATGGAAGAGCACGAGAGGTTAATAAAGGAAGAGAGTGCTGCAGAGGAC
AAACGAAACCAAGCAAAAGCACAGTACAGTCATGACTTAGAGAAACAACTGGAGGAACAA
GAGAAGAAAAAGCAGGAAGCTTATGAGCAGCTGCTGAAAGAGAAACTCATGATTGATGAA
ATTGTTAGGAAAATCTATGAAGAAGATCAATTGGAAAGACAGCAAAGGTTAGAGAAAATG
AATACAACTCGAAGGTATATAGAAGAGTTTCAGAAAGAGCAGGCTCTCTGGAGAAAAAAG
AAACGGGAGGAGATGGAAGAAGAAAATAGAAAAATAATAGAGTTTGCCAAGTTGCAGCAA
CAAAGAGAAGAAGATCGAATGGCAAAAGTTCAAGAAAGTGAAGAAAAAAGACTACAGCTT
AAAAATATGCTGACTCAGAGGTTGGAAGAAATGCTGCGGCAACGTGAAGATTTAGAACAA
GTGCGACAGGAATTATACCAGGAAGAACAAGCTGAAATATATAAGAAGAAACTAGAAGAA
GAAGCAGAAGAGAAATTGAGAAAGCAAAAGGAGTTGAAGCAAGATTTTATGGACCAAATG
GCCTTGAAGGAATTAATACTTCAGGCGGCAAAAGAGGAAGAGGAGACATTTAGAAAAGCC
ATGCTGGCAAAATTTGCTGAGGATGATCGAATAGAATTAATGAATGCGCAGAAGCAAAGA
ATGAAGCAACTAGAACACAAGAGGGCCGTGGAAAAACTTATAGAAGAGCGCCGCAACCAG
TTCCTTGCAGACAAACAACGTGAACTGGAGGAATGGCAGTGGCAGCAAAGACGACAAGGA
TGTATAAATGCAATTGTTGAAGAAGAAAGACTAAAACTTCTCAAAGAACATGCTACAAAA
CTACTAGGATATCTCCCTAAAGGAGTATTCAAAAATGAGGATGATATTGATATGCTTGGT
GAAGAGTTTAGAAAAGCATATCAGAAAAGGAGTGAAATTTGTGAG---AAG---------
------
>Dog|ENSCAFG00000016053|ENSCAFT00000025468
------ATGGCTTCTAGAAGGCGAGCCTTGAGCTTCAGTGAAAGGCATCAGAAATTAGTA
GATGTAAATTACGGCAAACAATTGCATGTCCAATCACTAAGAAAGATAGAGAATACTATC
AAGGACCAGGTGGTGCATCATGAAAATGATGACCGCGTGGAGCGCAAGAGATTCCTCAGA
TTATTACAGAACGAACAATTTGAGTTGGATATGGAAGAAGCCATTCAAAAGGCAGAAGAA
AACAAAAGATTGAGGGAACTCCAGCTTGAACAAGAAGAGAAGTTGGCTATGGAATTGGCA
AAACTAAAACATGAAAGTCTAAAGGATGAAAAGATGAGGCAACAAGTAAGAGAAAACAGT
ATTGAGCTCAGAGAATTGGAGAAGAAATTAAAAGCAGCTTATATGAATAAAGAAAGGGCA
GCTCAGATTGCAGAGAAGGATGCCATTAAATACGAGCAAATGAAGCGTGATGCTGAAATA
GCCAAAACCATGATGGAGGAACACGAGAGAGTAATAAAGGAAGAGAGTGCTGCGGAGGAC
AAACGAAATAAAGTAAAAGCACAGTATTATCTGGACTTAGAGAAACAACTTGAAGAACAA
GAGAAGAAAAAGCAGGAAGCGTATGAGCAGTTATTAAAAGAGAAACTCATGATTGATGAA
ATTGTTAGGAAAATCTATGAAGAAGATCAATTGGAAAGACAACAAAAGTTAGAAAAAATG
AATGTAACTCGAAGGTATATAGAAGAATTTCAGAAAGAGCAGGCTCTGTGGAGAAAGAAG
AAGCGTGAGGAGATGGAAGAAGAAAACAGAAAAATCATAGAATTTGCCAATATGCAGCAA
CAAAGAGAAGAAGATCGGATGGCAAAAGTTCAAGAAAATGAGGAAAAAAGGCTACAGCTT
CAGAATATGCTGACTCAGAAATTGGAAGAAATGCTGCGGCAACGTGAAGATTTGGAACAA
GTGCGACAAGAATTATACCAGGAAGAACAAGCTGAAATGCATAAGATGAAACTAAAAGAG
GAAGCAGAAGAGAAATTGAGAAAGCAAAAGGAGTTGAAGCAAAATTTTATAGAACAAATG
GCCCTGAAGGAGCTAGTACTCCAGGCTGCGAAAGAGGAAGAGGAGACCTTTCGAAAGGCT
ATGCTCGCAAAGCTTGCTGAAGACGATCGGATAGAACTGATGAATGCTCAGAAACAAAGA
ATGAAGCAACTAGAACACAGGAGGGCTGTGGAAAAACTCATTGAAGAGCGTCGCAACCAG
TTCCTTGCAGACAAACAACGTGAACTGGAAGAATGGCAGTTGCAGCAAAGACGACAAGGA
TGCATTAATGCAATTATTGAAGAAGAAAGACTAAAACTTCTTAAAGAACATGCTACAAAA
TTACTAGGATATCTCCCTAAAGGAGTATTTAAAAAAGAGGGTGATATCGATATGCTTGGT
GAAGAATTTAGGAAAGCATATCAGAAAAGGAGTGAAATTTGTGGAGAGAAA---------
------
>Elephant|ENSLAFG00000013495|ENSLAFT00000013494
---------GCTTCCAAAAGGAGAAATTTGAGCTTTGCTGAAAGGCATCAGAAATTAGTA
GATGAAAACTACAGCAAAAAATTGCATATGCAAGCGCTAAAAAAGATAGAAAATCAAGTC
AGGGATCTAAGAGTGAAGAATGAAAATGATGACCGTGTTGAGCGCAAGAGATTCCTCAGG
TTATTACAGAATGAACAGTTCGAGTTGGATATGGAAGAGGGCATTCAAAAGGCAGAAGAA
AACAAAAGATTGAGGGAACTCCAACTTGAACAAGAAGAAAAATTGGCTGCAGAGTTGGCA
AAACTAAAACATGAAAGTCTAAAGGATGAAAAGATGAGGCAACAAGTAAGAGAAAACAGT
ATTGAGCTCAGAGAATTAGAGAAGAAATTAAAAGCAGCGTACATGAATAAAGAAAGGGCA
GCTCAGATTGCTGAAAAGGATGCCATTAAATATGAGCAAATGAAACGCGAAGCTGAAATC
GCTAGAACCATGATGGAGGAACATGAGAGAGTGATGAAGGAAGAGAAAGCTGCAGAGGAC
AGACGAAACCAAGAGAAAGCGCAGTGCTGTCGTGACTTAGAGAAACAACTCGAAGAACAA
GAGAAAAAGAAGCAGGAAGCTTATGAGCAGTTGTTGAAAGAGAAACTCATGATTGATGAA
ATCGTCAGGAAAATCCACGAAGAAGATCAATTGGAAAGACAACAAAAGTTGGAAAAAAAG
AATGCAACTCGAAGGTATATAGAAGAGTTTCAGAAACAGCAGGCTGTCTGGAGACAAAAG
AAACGTGAGGAGATGGAAGAAGAAAATAGAAAAATTGTAGAGTTTGCCAACATTCAGAAG
CAAAGAGAAGAAGATCGGATGGCAAAAGTTCGAGAGTATGAGGAAAAAAGACTACAGCTT
CAGAATGCGCTGACTCAGAAATTAGAAGAAACACTGCGACAACGTGAAGATTTTGAACAA
GTGCAACAAGAATTATATCAGGAAGAACAAGCTGAGATAGATGAGAGAAGACTAAAAGAA
GAAGAAGAGAAAAAATTGAGAAAGCAAAAGGAGATGAAGCAAGACTTTGAAGAACAGATG
GCACTGAAGGAACTAGTACTGCAGGCTGTGAAGGAGGAAGAGGAGATGTTTAGAAAAGCC
ACGCTGGCTAAACTGGCTGAGGACGAGCGAGTTGAATTAATGAATGCTCAGAAACAGAGA
ATGAAGCAGCTGGAACACAGGAGGGCTGTGGAGAAACTGATTGAAGAACGTCGTAACCAG
TTCCTTGCAGACAAAGAGCGTGAACTGGAAGAGTGGCGGTTGCAGCAAAGAAGACAAGGA
TGTGTCAATGCAATTATTGAAGAAGAAAGAATCAAACTTCTCAAAGAACATGCTGCACAA
TTACTAGGCCATCTCCCTAAAGGAGTATTTAAAAAAGAGGATGATATTGATATGCTTGGT
GAAGAGTTCAGGAAAGCATATCAGAAAAGGAAAGAAGTTTGTGAAGAGAACCAGCGGGGA
GCGAGT
>Bowhead|bmy_22442T0
------------------------------------------------------------
------------------------------------------------------------
------------------------------------------------------------
------------------------------------------------------------
------------------------------------------------------------
------------------------------------------------------------
------------------------------------------ATGAGTAAAGAAAGAGCA
GCTCAGATTGCTGAAAAGGATGCCRTTAAATATGAGCAAATGAAACGTGATGCTGAAATA
GCCAAAACTATGATGGAAGAACAYGAGAGATTAATAAAGGAAGAGAATGCTGCAGAGGAA
AAACGAAACAAAGTAAAAGCACAGTACAATCGTGACTTAGAGAAACAACKTGAAGAACAA
GGAAAGAAGAAGCAGGAAGCTTATGAGCAACTGCTGAAAGAGAAACTCATGATTGATGAA
ATTGTTAGGAAAATCTATGAAGAAGATCAATTSGAAAGACAACAAAAGTTAGAAAAAGTG
AATACAATTCGAAGGTATATAGAAGAGTTTAAGAAAGAGCAGGCTCTCTGGAGAAAAAAG
AAACATGAGGAAATGGAAGAAGAAAACAGAAAAATCATAGAGTTTGCCAAGATGCAGCAA
CAAAGGGAAGAAGATCGGATGGCAAAAGTTCAAGAAAGTGAAGAAAAAAGGCTACAGCTT
CAGAATATGCTGACTCAGAGATTGGAAGAAATGCTGCGGCAACGTGAAGATTTAGAACAA
GTGCAACAGGAATTATACCAGGAAGAACAAGCAGAAATACATAAGAAGAAACTAAAAGAA
GAAGCAGAAGAGAAATTGAGAAAGCAAAAGGAGTTGAAGCAAAATTTTATGGAACAAATG
GCCTTGAAGGAACTAGTACTTCAGGCTGCAAAAGAGGAAGAGGAGATCTTTAGAAAAGCT
ATGCTGGCGAAATTTGCTGAGGATGATCGAATAGAATTAATGAATGCTCAGAAGCAAAGA
ATGAAGCAACTAGAACACAAGAGGGCTGTGGAAAAACTTATTGAAGAGCGTCGCAACCAG
TTCCTTGCAGAC------------------------------------------------
------------------------------------------------------------
------------------------------------------------------------
------------------------------------------------------------
------
>Minke|BACU016385
------------------------------------------------------------
------------------------------------------------------------
---------ATGGTGCAGAATAAGAATGATGACCGGGCTGAGCGCAAAAGGTTCCTCAGA
TTATTACGGAATGAACAATTTGAGTTGGATATGGAAGAGGCCATTCAAAAGGCAGAAGAA
AACAAAAGATTGAGGGAGCTCCAGCTTGAACAAGAAGAAAAATTGGCTATGGAATTGGCA
AAACTTAAACATGAAAGTCTAAAGGATGAAAAGATGAGGCAACAAGTAAGAGAAAACAGT
ATTGAGCTCAGAGAATTGGAGAAGAAATTAAGAGCAGCTTACATGAGTAAAGAAAGAGCA
GCTCAGATTGCTGAAAAGGATGCCGTTAAATACGAGCAAATGAAACGTGATGCTGAAATA
GCCAAAACTATGATGGAAGAACACGAGAGATTAATAAAGGAAGAGAATGCTGCAGAGGAA
AAACGAAACAAAGTAAAAGCACAGTACAATCGTGACTTAGAGAAACAACTTGAAGAACAA
GGAAAGAAGAAGCAGGAAGCTTATGAGCAACTGCTGAAAGAGAAACTCATGATTGATGAA
ATTGTTAGGAAAATCTATGAAGAAGATCAATTG---------------------------
---------------TATATAGAAGAGTTTAAGAAAGAGCAGGCTCTCTGGAGAAAAAAG
AAACATGAGGAAATGGAAGAAGAAAACAGAAAAATCATAGAGTTTGCCAAGATGCAGCAA
CAAAGGGAAGAAGATCGGATGGCAAAAGTTCAAGAAAGTGAAGAAAAAAGGCTACAGCTT
CAGAATATGCTGACTCAGAGATTGGAAGAAATGCTGCGGCAACGTGAAGATTTAGAACAA
GTGCAACAGGAATTATACCAGGAAGAACAAGCAGAAATACATAAGAAGAAACTAAAAGAA
GAAGCAGAAGAGAAATTGAGAAAGCAAAAGGAGTTGAAGCAAAATTTTATGGAACAAATG
GCCTTGAAGGAACTAGTACTTCAGGCTGCAAAAGAGGAAGAGGAGATCTTTAGAAAAGCT
ATGCTGGCGAAATTTGCTGAGGATGATCGAATAGAATTAATGAATGCTCAGAAGCAAAGA
ATGAAGCAACTAGAAAACAAGATGGCTGTGGAAAAACTTATTGAAGAG------AACCAG
TTCCTTGCAGACAAACAACGTGAACTGGAGGAATGGCAGTTGCAGCAAAGAAGGCAAGGA
TGTATTAATGAAATTATTGAAGAAGAAAGACTAAAACTTCTCAAAGAACATGCTACAAAA
TTACTAGGATATCTCCCTAAAGGAGTATTCAAAAAAGAGGATGATATTGATATGCTTGGT
GAAGAGTTTAGAAAAGTATATCAGAAAAGGAGTGAAATTTGTGAAGAGAAG---------
------
